# Supplementary material for: Considering Performance in the Automated and Manual Coding of Sociolinguistic Variables: Lessons From Variable (ING)
Source: Front Artif Intell. 2021 Apr 29;4:648543. doi: 10.3389/frai.2021.648543 (PMC8117961; doi:10.3389/frai.2021.648543)
Supplement: Supplementary file 4 [file Data_Sheet_4.ZIP › CORAAL_Aligned_as_Tables/DCB_se3_ag3_m_01_1_txout.txt]

tmin	tier	text	tmax
0.4651	DCB_int_01 - phones	P	0.5751
0.4651	DCB_int_01 - words	perfect	1.0951
0.5751	DCB_int_01 - phones	ER1	0.6551
0.6551	DCB_int_01 - phones	F	0.7851
0.7851	DCB_int_01 - phones	IH2	0.8951
0.8951	DCB_int_01 - phones	K	1.0351
1.0351	DCB_int_01 - phones	T	1.0951
1.5423	DCB_int_01 - phones	sil	1.5723
1.5723	DCB_int_01 - phones	AE1	1.7923
1.5723	DCB_int_01 - words	and	1.8523
1.7923	DCB_int_01 - phones	N	1.8223
1.8223	DCB_int_01 - phones	D	1.8523
1.8523	DCB_int_01 - phones	W	1.8823
1.8523	DCB_int_01 - words	what	1.9423
1.8823	DCB_int_01 - phones	AH1	1.9123
1.9123	DCB_int_01 - phones	T	1.9423
1.9423	DCB_int_01 - phones	S	2.0023
1.9423	DCB_int_01 - words	s	2.0023
2.0023	DCB_int_01 - phones	Y	2.0323
2.0023	DCB_int_01 - words	your	2.0923
2.0323	DCB_int_01 - phones	UH1	2.0623
2.0623	DCB_int_01 - phones	R	2.0923
2.0923	DCB_int_01 - phones	B	2.1323
2.0923	DCB_int_01 - words	birthday	2.4023
2.1323	DCB_int_01 - phones	ER1	2.2423
2.2423	DCB_int_01 - phones	TH	2.2723
2.2723	DCB_int_01 - phones	D	2.3123
2.3123	DCB_int_01 - phones	EY2	2.4023
2.4023	DCB_int_01 - phones	sp	8.1878
2.9400	DCB_se3_ag3_m_01 - phones	S	3.0800
2.9400	DCB_se3_ag3_m_01 - words	september	3.4500
3.0800	DCB_se3_ag3_m_01 - phones	EH0	3.1100
3.1100	DCB_se3_ag3_m_01 - phones	P	3.1500
3.1500	DCB_se3_ag3_m_01 - phones	T	3.2400
3.2400	DCB_se3_ag3_m_01 - phones	EH1	3.2700
3.2700	DCB_se3_ag3_m_01 - phones	M	3.3200
3.3200	DCB_se3_ag3_m_01 - phones	B	3.3700
3.3700	DCB_se3_ag3_m_01 - phones	ER0	3.4500
3.4500	DCB_se3_ag3_m_01 - phones	EY1	3.5900
3.4500	DCB_se3_ag3_m_01 - words	eighth	3.9100
3.5900	DCB_se3_ag3_m_01 - phones	T	3.6400
3.6400	DCB_se3_ag3_m_01 - phones	TH	3.9100
4.5767	DCB_se3_ag3_m_01 - phones	sil	4.6067
4.6067	DCB_se3_ag3_m_01 - phones	N	4.6667
4.6067	DCB_se3_ag3_m_01 - words	nineteen	5.0867
4.6667	DCB_se3_ag3_m_01 - phones	AY1	4.7567
4.7567	DCB_se3_ag3_m_01 - phones	N	4.8267
4.8267	DCB_se3_ag3_m_01 - phones	T	4.9367
4.9367	DCB_se3_ag3_m_01 - phones	IY1	5.0367
5.0367	DCB_se3_ag3_m_01 - phones	N	5.0867
5.0867	DCB_se3_ag3_m_01 - phones	EY1	5.1967
5.0867	DCB_se3_ag3_m_01 - words	eighty	5.3167
5.1967	DCB_se3_ag3_m_01 - phones	T	5.2367
5.2367	DCB_se3_ag3_m_01 - phones	IY0	5.3167
5.3167	DCB_se3_ag3_m_01 - phones	T	5.4267
5.3167	DCB_se3_ag3_m_01 - words	two	5.5267
5.4267	DCB_se3_ag3_m_01 - phones	UW1	5.5267
5.5267	DCB_se3_ag3_m_01 - phones	sp	5.5867
8.1878	DCB_int_01 - phones	AE1	8.4378
8.1878	DCB_int_01 - words	and	8.5578
8.4378	DCB_int_01 - phones	N	8.4878
8.4878	DCB_int_01 - phones	D	8.5578
8.5578	DCB_int_01 - phones	W	8.6078
8.5578	DCB_int_01 - words	where	8.6878
8.6078	DCB_int_01 - phones	EH1	8.6578
8.6578	DCB_int_01 - phones	R	8.6878
8.6878	DCB_int_01 - phones	D	8.7178
8.6878	DCB_int_01 - words	do	8.7478
8.7178	DCB_int_01 - phones	UW1	8.7478
8.7478	DCB_int_01 - phones	Y	8.7778
8.7478	DCB_int_01 - words	you	8.8278
8.7778	DCB_int_01 - phones	UW1	8.8278
8.8278	DCB_int_01 - phones	K	8.8778
8.8278	DCB_int_01 - words	consider	9.1278
8.8778	DCB_int_01 - phones	AH0	8.9078
8.9078	DCB_int_01 - phones	N	8.9678
8.9678	DCB_int_01 - phones	S	9.0278
9.0278	DCB_int_01 - phones	IH1	9.0578
9.0578	DCB_int_01 - phones	D	9.0878
9.0878	DCB_int_01 - phones	ER0	9.1278
9.1278	DCB_int_01 - phones	Y	9.2278
9.1278	DCB_int_01 - words	your	9.3278
9.2278	DCB_int_01 - phones	UH1	9.2678
9.2678	DCB_int_01 - phones	R	9.3278
9.3278	DCB_int_01 - phones	HH	9.4278
9.3278	DCB_int_01 - words	home	9.6378
9.4278	DCB_int_01 - phones	OW1	9.5878
9.5878	DCB_int_01 - phones	M	9.6378
9.6378	DCB_int_01 - phones	T	9.7778
9.6378	DCB_int_01 - words	town	9.9678
9.7778	DCB_int_01 - phones	AW1	9.8878
9.8878	DCB_int_01 - phones	N	9.9678
9.9678	DCB_int_01 - phones	W	10.0078
9.9678	DCB_int_01 - words	where	10.0878
10.0078	DCB_int_01 - phones	EH1	10.0578
10.0578	DCB_int_01 - phones	R	10.0878
10.0878	DCB_int_01 - phones	W	10.1278
10.0878	DCB_int_01 - words	were	10.1678
10.1278	DCB_int_01 - phones	ER0	10.1678
10.1678	DCB_int_01 - phones	Y	10.2378
10.1678	DCB_int_01 - words	you	10.2678
10.2378	DCB_int_01 - phones	UW1	10.2678
10.2678	DCB_int_01 - phones	sp	10.3178
10.3178	DCB_int_01 - phones	B	10.3978
10.3178	DCB_int_01 - words	born	10.7278
10.3978	DCB_int_01 - phones	AO1	10.5578
10.5578	DCB_int_01 - phones	R	10.5978
10.5978	DCB_int_01 - phones	N	10.7278
11.6351	DCB_se3_ag3_m_01 - phones	AY1	11.7551
11.6351	DCB_se3_ag3_m_01 - words	i	11.7551
11.7551	DCB_se3_ag3_m_01 - phones	W	11.8151
11.7551	DCB_se3_ag3_m_01 - words	was	11.9451
11.8151	DCB_se3_ag3_m_01 - phones	AH0	11.8451
11.8451	DCB_se3_ag3_m_01 - phones	Z	11.9451
11.9451	DCB_se3_ag3_m_01 - phones	B	12.0051
11.9451	DCB_se3_ag3_m_01 - words	born	12.3051
12.0051	DCB_se3_ag3_m_01 - phones	AO1	12.2151
12.2151	DCB_se3_ag3_m_01 - phones	R	12.2651
12.2651	DCB_se3_ag3_m_01 - phones	N	12.3051
12.3051	DCB_se3_ag3_m_01 - phones	sp	12.6304
12.6304	DCB_se3_ag3_m_01 - phones	AH1	12.9504
12.6304	DCB_se3_ag3_m_01 - words	um	13.0804
12.9504	DCB_se3_ag3_m_01 - phones	M	13.0804
13.0804	DCB_se3_ag3_m_01 - phones	sp	13.1304
13.1304	DCB_se3_ag3_m_01 - phones	AO1	13.2804
13.1304	DCB_se3_ag3_m_01 - words	on	13.3304
13.2804	DCB_se3_ag3_m_01 - phones	N	13.3304
13.3304	DCB_se3_ag3_m_01 - phones	S	13.4204
13.3304	DCB_se3_ag3_m_01 - words	scott	13.6004
13.4204	DCB_se3_ag3_m_01 - phones	K	13.4904
13.4904	DCB_se3_ag3_m_01 - phones	AA1	13.5504
13.5504	DCB_se3_ag3_m_01 - phones	T	13.6004
13.6004	DCB_se3_ag3_m_01 - phones	EH1	13.6604
13.6004	DCB_se3_ag3_m_01 - words	air	13.7304
13.6604	DCB_se3_ag3_m_01 - phones	R	13.7304
13.7304	DCB_se3_ag3_m_01 - phones	F	13.8104
13.7304	DCB_se3_ag3_m_01 - words	force	13.9904
13.8104	DCB_se3_ag3_m_01 - phones	AO1	13.8404
13.8404	DCB_se3_ag3_m_01 - phones	R	13.9004
13.9004	DCB_se3_ag3_m_01 - phones	S	13.9904
13.9904	DCB_se3_ag3_m_01 - phones	B	14.0604
13.9904	DCB_se3_ag3_m_01 - words	base	14.4104
14.0604	DCB_se3_ag3_m_01 - phones	EY1	14.2304
14.2304	DCB_se3_ag3_m_01 - phones	S	14.4104
14.4104	DCB_se3_ag3_m_01 - phones	sp	14.4404
14.4404	DCB_se3_ag3_m_01 - phones	IH0	14.4904
14.4404	DCB_se3_ag3_m_01 - words	in	14.5704
14.4904	DCB_se3_ag3_m_01 - phones	N	14.5704
14.5704	DCB_se3_ag3_m_01 - phones	S	14.7004
14.5704	DCB_se3_ag3_m_01 - words	st	14.8604
14.7004	DCB_se3_ag3_m_01 - phones	EY1	14.7704
14.7704	DCB_se3_ag3_m_01 - phones	N	14.8004
14.8004	DCB_se3_ag3_m_01 - phones	T	14.8604
14.8604	DCB_se3_ag3_m_01 - phones	L	14.9104
14.8604	DCB_se3_ag3_m_01 - words	louis	15.3504
14.9104	DCB_se3_ag3_m_01 - phones	UW1	14.9804
14.9804	DCB_se3_ag3_m_01 - phones	IH0	15.1104
15.1104	DCB_se3_ag3_m_01 - phones	S	15.3504
15.8772	DCB_se3_ag3_m_01 - phones	W	15.9572
15.8772	DCB_se3_ag3_m_01 - words	well	16.0872
15.9572	DCB_se3_ag3_m_01 - phones	EH1	16.0272
16.0272	DCB_se3_ag3_m_01 - phones	L	16.0872
16.0872	DCB_se3_ag3_m_01 - phones	sp	16.1472
16.1472	DCB_se3_ag3_m_01 - phones	IH0	16.2672
16.1472	DCB_se3_ag3_m_01 - words	in	16.3272
16.2672	DCB_se3_ag3_m_01 - phones	N	16.3272
16.3272	DCB_se3_ag3_m_01 - phones	IH2	16.3972
16.3272	DCB_se3_ag3_m_01 - words	illinois	16.9072
16.3972	DCB_se3_ag3_m_01 - phones	L	16.4372
16.4372	DCB_se3_ag3_m_01 - phones	AH0	16.4672
16.4672	DCB_se3_ag3_m_01 - phones	N	16.5872
16.5872	DCB_se3_ag3_m_01 - phones	OY1	16.7472
16.7472	DCB_se3_ag3_m_01 - phones	Z	16.9072
17.3880	DCB_se3_ag3_m_01 - phones	sil	17.4380
17.4380	DCB_se3_ag3_m_01 - phones	IH0	17.4680
17.4380	DCB_se3_ag3_m_01 - words	it	17.4980
17.4680	DCB_se3_ag3_m_01 - phones	T	17.4980
17.4980	DCB_se3_ag3_m_01 - phones	W	17.5280
17.4980	DCB_se3_ag3_m_01 - words	wasn't	17.7080
17.5280	DCB_se3_ag3_m_01 - phones	AH1	17.5780
17.5780	DCB_se3_ag3_m_01 - phones	Z	17.6180
17.6180	DCB_se3_ag3_m_01 - phones	AH0	17.6480
17.6480	DCB_se3_ag3_m_01 - phones	N	17.6780
17.6780	DCB_se3_ag3_m_01 - phones	T	17.7080
17.7080	DCB_se3_ag3_m_01 - phones	R	17.7380
17.7080	DCB_se3_ag3_m_01 - words	really	17.8480
17.7380	DCB_se3_ag3_m_01 - phones	IH1	17.7680
17.7680	DCB_se3_ag3_m_01 - phones	L	17.7980
17.7980	DCB_se3_ag3_m_01 - phones	IY0	17.8480
17.8480	DCB_se3_ag3_m_01 - phones	S	17.9380
17.8480	DCB_se3_ag3_m_01 - words	st	18.0380
17.9380	DCB_se3_ag3_m_01 - phones	EY1	17.9680
17.9680	DCB_se3_ag3_m_01 - phones	N	17.9980
17.9980	DCB_se3_ag3_m_01 - phones	T	18.0380
18.0380	DCB_se3_ag3_m_01 - phones	sp	18.0680
18.0680	DCB_se3_ag3_m_01 - phones	L	18.0980
18.0680	DCB_se3_ag3_m_01 - words	louis	18.3480
18.0980	DCB_se3_ag3_m_01 - phones	UW1	18.1280
18.1280	DCB_se3_ag3_m_01 - phones	IH0	18.2280
18.2280	DCB_se3_ag3_m_01 - phones	S	18.3480
18.4064	DCB_se3_ag3_m_01 - phones	B	18.4564
18.4064	DCB_se3_ag3_m_01 - words	but	18.5564
18.4564	DCB_se3_ag3_m_01 - phones	AH1	18.5064
18.5064	DCB_se3_ag3_m_01 - phones	T	18.5564
18.5564	DCB_se3_ag3_m_01 - phones	W	18.6264
18.5564	DCB_se3_ag3_m_01 - words	we	18.6864
18.6264	DCB_se3_ag3_m_01 - phones	IY1	18.6864
18.6864	DCB_se3_ag3_m_01 - words	m-	18.7564
18.6864	DCB_se3_ag3_m_01 - phones	M	18.7564
18.7564	DCB_se3_ag3_m_01 - phones	sp	18.9714
18.9714	DCB_se3_ag3_m_01 - phones	AY1	19.0314
18.9714	DCB_se3_ag3_m_01 - words	i	19.0314
19.0314	DCB_se3_ag3_m_01 - phones	L	19.1014
19.0314	DCB_se3_ag3_m_01 - words	lived	19.2314
19.1014	DCB_se3_ag3_m_01 - phones	IH1	19.1514
19.1514	DCB_se3_ag3_m_01 - phones	V	19.2014
19.2014	DCB_se3_ag3_m_01 - phones	D	19.2314
19.2314	DCB_se3_ag3_m_01 - phones	IH0	19.2614
19.2314	DCB_se3_ag3_m_01 - words	in	19.3414
19.2614	DCB_se3_ag3_m_01 - phones	N	19.3414
19.3414	DCB_se3_ag3_m_01 - phones	S	19.4214
19.3414	DCB_se3_ag3_m_01 - words	st	19.5514
19.4214	DCB_se3_ag3_m_01 - phones	EY1	19.4714
19.4714	DCB_se3_ag3_m_01 - phones	N	19.5214
19.5214	DCB_se3_ag3_m_01 - phones	T	19.5514
19.5514	DCB_se3_ag3_m_01 - phones	L	19.5914
19.5514	DCB_se3_ag3_m_01 - words	louis	19.9614
19.5914	DCB_se3_ag3_m_01 - phones	UW1	19.6614
19.6614	DCB_se3_ag3_m_01 - phones	IH0	19.7714
19.7714	DCB_se3_ag3_m_01 - phones	S	19.9614
20.1438	DCB_se3_ag3_m_01 - phones	sil	20.1838
20.1838	DCB_se3_ag3_m_01 - phones	AH1	20.3238
20.1838	DCB_se3_ag3_m_01 - words	um	20.3538
20.3238	DCB_se3_ag3_m_01 - phones	M	20.3538
20.3538	DCB_se3_ag3_m_01 - phones	sp	20.3838
20.3838	DCB_se3_ag3_m_01 - phones	W	20.4138
20.3838	DCB_se3_ag3_m_01 - words	when	20.4838
20.4138	DCB_se3_ag3_m_01 - phones	EH1	20.4438
20.4438	DCB_se3_ag3_m_01 - phones	N	20.4838
20.4838	DCB_se3_ag3_m_01 - phones	AY1	20.5138
20.4838	DCB_se3_ag3_m_01 - words	i	20.5138
20.5138	DCB_se3_ag3_m_01 - phones	sp	20.5438
20.5438	DCB_se3_ag3_m_01 - phones	W	20.5738
20.5438	DCB_se3_ag3_m_01 - words	was	20.6338
20.5738	DCB_se3_ag3_m_01 - phones	AH0	20.6038
20.6038	DCB_se3_ag3_m_01 - phones	Z	20.6338
20.6338	DCB_se3_ag3_m_01 - phones	sp	20.7138
20.7138	DCB_se3_ag3_m_01 - phones	AE1	20.7938
20.7138	DCB_se3_ag3_m_01 - words	after	20.9538
20.7938	DCB_se3_ag3_m_01 - phones	F	20.8738
20.8738	DCB_se3_ag3_m_01 - phones	T	20.9238
20.9238	DCB_se3_ag3_m_01 - phones	ER0	20.9538
20.9538	DCB_se3_ag3_m_01 - phones	sp	20.9838
20.9838	DCB_se3_ag3_m_01 - words	i	21.0338
20.9838	DCB_se3_ag3_m_01 - phones	AY1	21.0338
21.0338	DCB_se3_ag3_m_01 - phones	sp	21.1138
21.1138	DCB_se3_ag3_m_01 - phones	W	21.1438
21.1138	DCB_se3_ag3_m_01 - words	was	21.2238
21.1438	DCB_se3_ag3_m_01 - phones	AH0	21.1738
21.1738	DCB_se3_ag3_m_01 - phones	Z	21.2238
21.2238	DCB_se3_ag3_m_01 - phones	sp	21.3238
21.3238	DCB_se3_ag3_m_01 - phones	B	21.3638
21.3238	DCB_se3_ag3_m_01 - words	born	21.4738
21.3638	DCB_se3_ag3_m_01 - phones	AO1	21.4138
21.4138	DCB_se3_ag3_m_01 - phones	R	21.4438
21.4438	DCB_se3_ag3_m_01 - phones	N	21.4738
21.4738	DCB_se3_ag3_m_01 - phones	sp	21.5038
21.5038	DCB_se3_ag3_m_01 - phones	DH	21.5338
21.5038	DCB_se3_ag3_m_01 - words	there	21.6738
21.5338	DCB_se3_ag3_m_01 - phones	EH1	21.5638
21.5638	DCB_se3_ag3_m_01 - phones	R	21.6738
21.8213	DCB_se3_ag3_m_01 - phones	sil	21.8613
21.8613	DCB_se3_ag3_m_01 - phones	spn	22.1113
21.8613	DCB_se3_ag3_m_01 - words	<unk>	22.1113
22.5347	DCB_int_01 - phones	AH1	22.8647
22.5347	DCB_int_01 - words	um	22.9747
22.8647	DCB_int_01 - phones	M	22.9747
22.9747	DCB_int_01 - phones	sp	23.0047
23.0047	DCB_int_01 - phones	AE1	23.0747
23.0047	DCB_int_01 - words	and	23.1847
23.0747	DCB_int_01 - phones	N	23.1847
23.1847	DCB_int_01 - phones	DH	23.2347
23.1847	DCB_int_01 - words	then	23.4047
23.2347	DCB_int_01 - phones	EH1	23.3147
23.3147	DCB_int_01 - phones	N	23.4047
23.4047	DCB_int_01 - phones	W	23.4447
23.4047	DCB_int_01 - words	when	23.5147
23.4447	DCB_int_01 - phones	IH1	23.4847
23.4847	DCB_int_01 - phones	N	23.5147
23.5147	DCB_int_01 - words	d	23.5647
23.5147	DCB_int_01 - phones	D	23.5647
23.5647	DCB_int_01 - phones	Y	23.6147
23.5647	DCB_int_01 - words	you	23.6447
23.6147	DCB_int_01 - phones	UW1	23.6447
23.6447	DCB_int_01 - phones	M	23.6947
23.6447	DCB_int_01 - words	move	23.7847
23.6947	DCB_int_01 - phones	UW1	23.7247
23.7247	DCB_int_01 - phones	V	23.7847
23.7847	DCB_int_01 - phones	T	23.8547
23.7847	DCB_int_01 - words	to	23.8947
23.8547	DCB_int_01 - phones	UW1	23.8947
23.8947	DCB_int_01 - phones	D	23.9447
23.8947	DCB_int_01 - words	dc	24.2747
23.9447	DCB_int_01 - phones	IY1	24.0447
24.0447	DCB_int_01 - phones	S	24.1447
24.1447	DCB_int_01 - phones	IY1	24.2747
25.0480	DCB_int_01 - phones	sil	25.0980
25.0980	DCB_int_01 - phones	ER0	25.3480
25.0980	DCB_int_01 - words	or	25.3480
25.3480	DCB_int_01 - phones	sp	25.4580
25.4580	DCB_int_01 - phones	M	25.5380
25.4580	DCB_int_01 - words	move	25.6380
25.5380	DCB_int_01 - phones	UW1	25.5680
25.5680	DCB_int_01 - phones	V	25.6380
25.6380	DCB_int_01 - phones	T	25.7180
25.6380	DCB_int_01 - words	to	25.7580
25.7180	DCB_int_01 - phones	UW1	25.7580
25.7580	DCB_int_01 - phones	DH	25.8080
25.7580	DCB_int_01 - words	the	25.9080
25.8080	DCB_int_01 - phones	IY0	25.9080
25.9080	DCB_int_01 - phones	EH1	25.9780
25.9080	DCB_int_01 - words	area	26.1380
25.9780	DCB_int_01 - phones	R	26.0380
26.0380	DCB_int_01 - phones	IY0	26.1080
26.1080	DCB_int_01 - phones	AH0	26.1380
26.1380	DCB_int_01 - phones	sp	30.8835
26.3909	DCB_se3_ag3_m_01 - phones	sil	26.4409
26.4409	DCB_se3_ag3_m_01 - phones	AY1	26.5409
26.4409	DCB_se3_ag3_m_01 - words	i	26.5409
26.5409	DCB_se3_ag3_m_01 - phones	M	26.6309
26.5409	DCB_se3_ag3_m_01 - words	moved	27.0509
26.6309	DCB_se3_ag3_m_01 - phones	UW1	26.8209
26.8209	DCB_se3_ag3_m_01 - phones	V	26.9009
26.9009	DCB_se3_ag3_m_01 - phones	D	27.0509
27.0509	DCB_se3_ag3_m_01 - phones	sp	27.0809
27.0809	DCB_se3_ag3_m_01 - phones	AH1	27.5109
27.0809	DCB_se3_ag3_m_01 - words	um	27.6609
27.5109	DCB_se3_ag3_m_01 - phones	M	27.6609
27.6609	DCB_se3_ag3_m_01 - phones	T	27.7409
27.6609	DCB_se3_ag3_m_01 - words	to	27.7809
27.7409	DCB_se3_ag3_m_01 - phones	IH0	27.7809
27.7809	DCB_se3_ag3_m_01 - phones	DH	27.8309
27.7809	DCB_se3_ag3_m_01 - words	the	27.8709
27.8309	DCB_se3_ag3_m_01 - phones	IY0	27.8709
27.8709	DCB_se3_ag3_m_01 - phones	EH1	27.9609
27.8709	DCB_se3_ag3_m_01 - words	area	28.4809
27.9609	DCB_se3_ag3_m_01 - phones	R	28.0609
28.0609	DCB_se3_ag3_m_01 - phones	IY0	28.2009
28.2009	DCB_se3_ag3_m_01 - phones	AH0	28.4809
29.6212	DCB_se3_ag3_m_01 - phones	HH	29.6612
29.6212	DCB_se3_ag3_m_01 - words	when	29.7812
29.6612	DCB_se3_ag3_m_01 - phones	W	29.7112
29.7112	DCB_se3_ag3_m_01 - phones	EH1	29.7412
29.7412	DCB_se3_ag3_m_01 - phones	N	29.7812
29.7812	DCB_se3_ag3_m_01 - words	i	29.8712
29.7812	DCB_se3_ag3_m_01 - phones	AY1	29.8712
29.8712	DCB_se3_ag3_m_01 - phones	W	30.0012
29.8712	DCB_se3_ag3_m_01 - words	was	30.2112
30.0012	DCB_se3_ag3_m_01 - phones	AH0	30.0512
30.0512	DCB_se3_ag3_m_01 - phones	Z	30.2112
30.2112	DCB_se3_ag3_m_01 - phones	TH	30.2812
30.2112	DCB_se3_ag3_m_01 - words	three	30.5012
30.2812	DCB_se3_ag3_m_01 - phones	R	30.3812
30.3812	DCB_se3_ag3_m_01 - phones	IY1	30.5012
30.8288	DCB_se3_ag3_m_01 - phones	sil	30.9088
30.8835	DCB_int_01 - words	mm	31.0635
30.8835	DCB_int_01 - phones	M	31.0635
30.9088	DCB_se3_ag3_m_01 - phones	S	31.0388
30.9088	DCB_se3_ag3_m_01 - words	so	31.2388
31.0388	DCB_se3_ag3_m_01 - phones	OW1	31.2388
31.2388	DCB_se3_ag3_m_01 - phones	sp	32.0526
32.0526	DCB_se3_ag3_m_01 - phones	N	32.0826
32.0526	DCB_se3_ag3_m_01 - words	nineteen	32.3426
32.0826	DCB_se3_ag3_m_01 - phones	AY1	32.1526
32.1526	DCB_se3_ag3_m_01 - phones	N	32.1826
32.1826	DCB_se3_ag3_m_01 - phones	T	32.2626
32.2626	DCB_se3_ag3_m_01 - phones	IY1	32.2926
32.2926	DCB_se3_ag3_m_01 - phones	N	32.3426
32.3426	DCB_se3_ag3_m_01 - phones	EY1	32.3826
32.3426	DCB_se3_ag3_m_01 - words	eighty	32.4926
32.3826	DCB_se3_ag3_m_01 - phones	T	32.4426
32.4426	DCB_se3_ag3_m_01 - phones	IY0	32.4926
32.4926	DCB_se3_ag3_m_01 - phones	F	32.6126
32.4926	DCB_se3_ag3_m_01 - words	five	33.0726
32.6126	DCB_se3_ag3_m_01 - phones	AY1	32.8326
32.8326	DCB_se3_ag3_m_01 - phones	V	33.0726
38.3385	DCB_int_01 - phones	sil	38.3685
38.3685	DCB_int_01 - phones	AE1	38.4285
38.3685	DCB_int_01 - words	and	38.5185
38.4285	DCB_int_01 - phones	N	38.5185
38.5185	DCB_int_01 - phones	W	38.5785
38.5185	DCB_int_01 - words	what	38.6885
38.5785	DCB_int_01 - phones	AH1	38.6285
38.6285	DCB_int_01 - phones	T	38.6885
38.6885	DCB_int_01 - phones	N	38.7385
38.6885	DCB_int_01 - words	neighborhoods	39.2185
38.7385	DCB_int_01 - phones	EY1	38.8285
38.8285	DCB_int_01 - phones	B	38.9085
38.9085	DCB_int_01 - phones	ER0	38.9885
38.9885	DCB_int_01 - phones	HH	39.0685
39.0685	DCB_int_01 - phones	UH2	39.1385
39.1385	DCB_int_01 - phones	D	39.1785
39.1785	DCB_int_01 - phones	Z	39.2185
39.2185	DCB_int_01 - phones	D	39.2785
39.2185	DCB_int_01 - words	do	39.3285
39.2785	DCB_int_01 - phones	UW1	39.3285
39.3285	DCB_int_01 - phones	Y	39.4385
39.3285	DCB_int_01 - words	you	39.5385
39.4385	DCB_int_01 - phones	UW1	39.5385
39.5385	DCB_int_01 - phones	K	39.7185
39.5385	DCB_int_01 - words	claim	40.1785
39.7185	DCB_int_01 - phones	L	39.8185
39.8185	DCB_int_01 - phones	EY1	39.9485
39.9485	DCB_int_01 - phones	M	40.1785
40.1785	DCB_int_01 - phones	sp	40.9291
40.9291	DCB_int_01 - phones	N	40.9991
40.9291	DCB_int_01 - words	not	41.1291
40.9991	DCB_int_01 - phones	AA1	41.0891
41.0891	DCB_int_01 - phones	T	41.1291
41.1291	DCB_int_01 - phones	JH	41.1791
41.1291	DCB_int_01 - words	just	41.2891
41.1791	DCB_int_01 - phones	IH0	41.2191
41.2191	DCB_int_01 - phones	S	41.2891
41.2891	DCB_int_01 - phones	K	41.4391
41.2891	DCB_int_01 - words	currently	41.8291
41.4391	DCB_int_01 - phones	ER1	41.5991
41.5991	DCB_int_01 - phones	AH0	41.6391
41.6391	DCB_int_01 - phones	N	41.6691
41.6691	DCB_int_01 - phones	T	41.6991
41.6991	DCB_int_01 - phones	L	41.7491
41.7491	DCB_int_01 - phones	IY0	41.8291
41.8291	DCB_int_01 - phones	sp	41.8791
41.8791	DCB_int_01 - phones	B	41.9391
41.8791	DCB_int_01 - words	but	42.1391
41.9391	DCB_int_01 - phones	AH1	42.0991
42.0991	DCB_int_01 - phones	T	42.1391
42.3439	DCB_int_01 - phones	sil	42.4039
42.4039	DCB_int_01 - phones	ER0	42.5339
42.4039	DCB_int_01 - words	around	42.6739
42.5339	DCB_int_01 - phones	AW1	42.5939
42.5939	DCB_int_01 - phones	N	42.6439
42.6439	DCB_int_01 - phones	D	42.6739
42.6739	DCB_int_01 - phones	DH	42.7139
42.6739	DCB_int_01 - words	the	42.8039
42.7139	DCB_int_01 - phones	IY0	42.8039
42.8039	DCB_int_01 - phones	EH1	42.9139
42.8039	DCB_int_01 - words	area	43.3039
42.9139	DCB_int_01 - phones	R	43.0139
43.0139	DCB_int_01 - phones	IY0	43.1839
43.1839	DCB_int_01 - phones	AH0	43.3039
44.2231	DCB_se3_ag3_m_01 - phones	sil	44.3231
44.3231	DCB_se3_ag3_m_01 - words	i	44.4131
44.3231	DCB_se3_ag3_m_01 - phones	AY1	44.4131
44.4131	DCB_se3_ag3_m_01 - phones	G	44.4831
44.4131	DCB_se3_ag3_m_01 - words	grew	44.5831
44.4831	DCB_se3_ag3_m_01 - phones	R	44.5131
44.5131	DCB_se3_ag3_m_01 - phones	UW1	44.5831
44.5831	DCB_se3_ag3_m_01 - phones	AH1	44.6431
44.5831	DCB_se3_ag3_m_01 - words	up	44.7331
44.6431	DCB_se3_ag3_m_01 - phones	P	44.7331
44.7331	DCB_se3_ag3_m_01 - phones	IH0	44.7931
44.7331	DCB_se3_ag3_m_01 - words	in	44.8731
44.7931	DCB_se3_ag3_m_01 - phones	N	44.8731
44.8731	DCB_se3_ag3_m_01 - phones	F	44.9731
44.8731	DCB_se3_ag3_m_01 - words	forestville	45.4731
44.9731	DCB_se3_ag3_m_01 - phones	AO1	45.0531
45.0531	DCB_se3_ag3_m_01 - phones	R	45.1131
45.1131	DCB_se3_ag3_m_01 - phones	EH0	45.1531
45.1531	DCB_se3_ag3_m_01 - phones	S	45.2331
45.2331	DCB_se3_ag3_m_01 - phones	T	45.2631
45.2631	DCB_se3_ag3_m_01 - phones	V	45.3231
45.3231	DCB_se3_ag3_m_01 - phones	IH2	45.4331
45.4331	DCB_se3_ag3_m_01 - phones	L	45.4731
45.4731	DCB_se3_ag3_m_01 - phones	M	45.5531
45.4731	DCB_se3_ag3_m_01 - words	maryland	45.9331
45.5531	DCB_se3_ag3_m_01 - phones	EH1	45.6431
45.6431	DCB_se3_ag3_m_01 - phones	R	45.6931
45.6931	DCB_se3_ag3_m_01 - phones	AH0	45.7231
45.7231	DCB_se3_ag3_m_01 - phones	L	45.7831
45.7831	DCB_se3_ag3_m_01 - phones	AH0	45.8431
45.8431	DCB_se3_ag3_m_01 - phones	N	45.8931
45.8931	DCB_se3_ag3_m_01 - phones	D	45.9331
46.1337	DCB_se3_ag3_m_01 - phones	W	46.1937
46.1337	DCB_se3_ag3_m_01 - words	which	46.3037
46.1937	DCB_se3_ag3_m_01 - phones	IH1	46.2437
46.2437	DCB_se3_ag3_m_01 - phones	CH	46.3037
46.3037	DCB_se3_ag3_m_01 - phones	IH0	46.3337
46.3037	DCB_se3_ag3_m_01 - words	is	46.3637
46.3337	DCB_se3_ag3_m_01 - phones	Z	46.3637
46.3637	DCB_se3_ag3_m_01 - phones	S	46.4037
46.3637	DCB_se3_ag3_m_01 - words	sometimes	46.7137
46.4037	DCB_se3_ag3_m_01 - phones	AH1	46.4537
46.4537	DCB_se3_ag3_m_01 - phones	M	46.4937
46.4937	DCB_se3_ag3_m_01 - phones	T	46.5637
46.5637	DCB_se3_ag3_m_01 - phones	AY2	46.6137
46.6137	DCB_se3_ag3_m_01 - phones	M	46.6437
46.6437	DCB_se3_ag3_m_01 - phones	Z	46.7137
46.7137	DCB_se3_ag3_m_01 - phones	K	46.7937
46.7137	DCB_se3_ag3_m_01 - words	called	46.9237
46.7937	DCB_se3_ag3_m_01 - phones	AO1	46.8337
46.8337	DCB_se3_ag3_m_01 - phones	L	46.8937
46.8937	DCB_se3_ag3_m_01 - phones	D	46.9237
46.9237	DCB_se3_ag3_m_01 - phones	D	46.9737
46.9237	DCB_se3_ag3_m_01 - words	district	47.2337
46.9737	DCB_se3_ag3_m_01 - phones	IH1	47.0337
47.0337	DCB_se3_ag3_m_01 - phones	S	47.0737
47.0737	DCB_se3_ag3_m_01 - phones	T	47.1137
47.1137	DCB_se3_ag3_m_01 - phones	R	47.1437
47.1437	DCB_se3_ag3_m_01 - phones	IH0	47.1737
47.1737	DCB_se3_ag3_m_01 - phones	K	47.2037
47.2037	DCB_se3_ag3_m_01 - phones	T	47.2337
47.2337	DCB_se3_ag3_m_01 - phones	HH	47.2837
47.2337	DCB_se3_ag3_m_01 - words	heights	47.4937
47.2837	DCB_se3_ag3_m_01 - phones	AY1	47.3637
47.3637	DCB_se3_ag3_m_01 - phones	T	47.4237
47.4237	DCB_se3_ag3_m_01 - phones	S	47.4937
47.4937	DCB_se3_ag3_m_01 - phones	M	47.5637
47.4937	DCB_se3_ag3_m_01 - words	maryland	47.8537
47.5637	DCB_se3_ag3_m_01 - phones	EH1	47.6037
47.6037	DCB_se3_ag3_m_01 - phones	R	47.6437
47.6437	DCB_se3_ag3_m_01 - phones	AH0	47.6837
47.6837	DCB_se3_ag3_m_01 - phones	L	47.7437
47.7437	DCB_se3_ag3_m_01 - phones	AH0	47.7737
47.7737	DCB_se3_ag3_m_01 - phones	N	47.8037
47.8037	DCB_se3_ag3_m_01 - phones	D	47.8537
49.6448	DCB_se3_ag3_m_01 - phones	AE1	49.8748
49.6448	DCB_se3_ag3_m_01 - words	and	50.0348
49.8748	DCB_se3_ag3_m_01 - phones	N	49.9648
49.9648	DCB_se3_ag3_m_01 - phones	D	50.0348
50.0348	DCB_se3_ag3_m_01 - phones	AH1	50.2148
50.0348	DCB_se3_ag3_m_01 - words	um	50.4548
50.2148	DCB_se3_ag3_m_01 - phones	M	50.4548
50.4548	DCB_se3_ag3_m_01 - phones	sp	50.6203
50.6203	DCB_se3_ag3_m_01 - phones	AY1	50.7003
50.6203	DCB_se3_ag3_m_01 - words	i	50.7003
50.7003	DCB_se3_ag3_m_01 - phones	W	50.8003
50.7003	DCB_se3_ag3_m_01 - words	went	50.9003
50.8003	DCB_se3_ag3_m_01 - phones	EH1	50.8303
50.8303	DCB_se3_ag3_m_01 - phones	N	50.8603
50.8603	DCB_se3_ag3_m_01 - phones	T	50.9003
50.9003	DCB_se3_ag3_m_01 - phones	T	50.9703
50.9003	DCB_se3_ag3_m_01 - words	to	51.0203
50.9703	DCB_se3_ag3_m_01 - phones	AH0	51.0203
51.0203	DCB_se3_ag3_m_01 - phones	S	51.1103
51.0203	DCB_se3_ag3_m_01 - words	school	51.4303
51.1103	DCB_se3_ag3_m_01 - phones	K	51.1703
51.1703	DCB_se3_ag3_m_01 - phones	UW1	51.3703
51.3703	DCB_se3_ag3_m_01 - phones	L	51.4303
51.4303	DCB_se3_ag3_m_01 - phones	IH1	51.5203
51.4303	DCB_se3_ag3_m_01 - words	in	51.7003
51.5203	DCB_se3_ag3_m_01 - phones	N	51.7003
51.7003	DCB_se3_ag3_m_01 - phones	sp	52.1171
52.1171	DCB_se3_ag3_m_01 - phones	N	52.1871
52.1171	DCB_se3_ag3_m_01 - words	northeast	52.7771
52.1871	DCB_se3_ag3_m_01 - phones	AO2	52.2371
52.2371	DCB_se3_ag3_m_01 - phones	R	52.3071
52.3071	DCB_se3_ag3_m_01 - phones	TH	52.3871
52.3871	DCB_se3_ag3_m_01 - phones	IY1	52.5071
52.5071	DCB_se3_ag3_m_01 - phones	S	52.6671
52.6671	DCB_se3_ag3_m_01 - phones	T	52.7771
53.6818	DCB_se3_ag3_m_01 - phones	sil	53.7218
53.7218	DCB_se3_ag3_m_01 - phones	AE1	53.8018
53.7218	DCB_se3_ag3_m_01 - words	as	53.8918
53.8018	DCB_se3_ag3_m_01 - phones	Z	53.8918
53.8918	DCB_se3_ag3_m_01 - words	a	53.9518
53.8918	DCB_se3_ag3_m_01 - phones	AH0	53.9518
53.9518	DCB_se3_ag3_m_01 - phones	K	54.0818
53.9518	DCB_se3_ag3_m_01 - words	kid	54.4318
54.0818	DCB_se3_ag3_m_01 - phones	IH1	54.2818
54.2818	DCB_se3_ag3_m_01 - phones	D	54.4318
54.6050	DCB_se3_ag3_m_01 - phones	sil	54.6450
54.6450	DCB_se3_ag3_m_01 - phones	AH1	54.8950
54.6450	DCB_se3_ag3_m_01 - words	um	55.0950
54.8950	DCB_se3_ag3_m_01 - phones	M	55.0950
55.0950	DCB_se3_ag3_m_01 - phones	sp	55.1750
55.1750	DCB_se3_ag3_m_01 - phones	HH	55.2350
55.1750	DCB_se3_ag3_m_01 - words	when	55.3350
55.2350	DCB_se3_ag3_m_01 - phones	W	55.2650
55.2650	DCB_se3_ag3_m_01 - phones	EH1	55.2950
55.2950	DCB_se3_ag3_m_01 - phones	N	55.3350
55.3350	DCB_se3_ag3_m_01 - phones	W	55.3750
55.3350	DCB_se3_ag3_m_01 - words	we	55.4450
55.3750	DCB_se3_ag3_m_01 - phones	IY1	55.4450
55.4450	DCB_se3_ag3_m_01 - phones	F	55.5650
55.4450	DCB_se3_ag3_m_01 - words	first	55.7550
55.5650	DCB_se3_ag3_m_01 - phones	ER1	55.6350
55.6350	DCB_se3_ag3_m_01 - phones	S	55.7050
55.7050	DCB_se3_ag3_m_01 - phones	T	55.7550
55.7550	DCB_se3_ag3_m_01 - phones	M	55.7850
55.7550	DCB_se3_ag3_m_01 - words	moved	55.9550
55.7850	DCB_se3_ag3_m_01 - phones	UW1	55.8450
55.8450	DCB_se3_ag3_m_01 - phones	V	55.9050
55.9050	DCB_se3_ag3_m_01 - phones	D	55.9550
55.9550	DCB_se3_ag3_m_01 - phones	HH	56.0150
55.9550	DCB_se3_ag3_m_01 - words	here	56.2150
56.0150	DCB_se3_ag3_m_01 - phones	IY1	56.0950
56.0950	DCB_se3_ag3_m_01 - phones	R	56.2150
56.2651	DCB_se3_ag3_m_01 - phones	DH	56.2951
56.2651	DCB_se3_ag3_m_01 - words	then	56.3551
56.2951	DCB_se3_ag3_m_01 - phones	EH1	56.3251
56.3251	DCB_se3_ag3_m_01 - phones	N	56.3551
56.3551	DCB_se3_ag3_m_01 - phones	AY1	56.4151
56.3551	DCB_se3_ag3_m_01 - words	i	56.4151
56.4151	DCB_se3_ag3_m_01 - phones	W	56.4951
56.4151	DCB_se3_ag3_m_01 - words	went	56.5851
56.4951	DCB_se3_ag3_m_01 - phones	EH1	56.5251
56.5251	DCB_se3_ag3_m_01 - phones	N	56.5551
56.5551	DCB_se3_ag3_m_01 - phones	T	56.5851
56.5851	DCB_se3_ag3_m_01 - phones	T	56.6351
56.5851	DCB_se3_ag3_m_01 - words	to	56.6951
56.6351	DCB_se3_ag3_m_01 - phones	AH0	56.6951
56.6951	DCB_se3_ag3_m_01 - phones	S	56.7651
56.6951	DCB_se3_ag3_m_01 - words	schools	57.1551
56.7651	DCB_se3_ag3_m_01 - phones	K	56.8251
56.8251	DCB_se3_ag3_m_01 - phones	UW1	56.8951
56.8951	DCB_se3_ag3_m_01 - phones	L	57.0451
57.0451	DCB_se3_ag3_m_01 - phones	Z	57.1551
57.1551	DCB_se3_ag3_m_01 - phones	IH0	57.2551
57.1551	DCB_se3_ag3_m_01 - words	in	57.3451
57.2551	DCB_se3_ag3_m_01 - phones	N	57.3451
57.3451	DCB_se3_ag3_m_01 - words	uh	57.4851
57.3451	DCB_se3_ag3_m_01 - phones	AH1	57.4851
57.4851	DCB_se3_ag3_m_01 - phones	sp	57.5151
57.5151	DCB_se3_ag3_m_01 - phones	M	57.6151
57.5151	DCB_se3_ag3_m_01 - words	maryland	57.9351
57.6151	DCB_se3_ag3_m_01 - phones	EH1	57.6551
57.6551	DCB_se3_ag3_m_01 - phones	R	57.7251
57.7251	DCB_se3_ag3_m_01 - phones	AH0	57.7551
57.7551	DCB_se3_ag3_m_01 - phones	L	57.8051
57.8051	DCB_se3_ag3_m_01 - phones	AH0	57.8451
57.8451	DCB_se3_ag3_m_01 - phones	N	57.8851
57.8851	DCB_se3_ag3_m_01 - phones	D	57.9351
57.9351	DCB_se3_ag3_m_01 - phones	B	57.9851
57.9351	DCB_se3_ag3_m_01 - words	but	58.1051
57.9851	DCB_se3_ag3_m_01 - phones	AH1	58.0251
58.0251	DCB_se3_ag3_m_01 - phones	T	58.1051
59.0616	DCB_se3_ag3_m_01 - phones	sil	59.1016
59.1016	DCB_se3_ag3_m_01 - phones	N	59.2016
59.1016	DCB_se3_ag3_m_01 - words	now	59.2716
59.2016	DCB_se3_ag3_m_01 - phones	AW1	59.2716
59.2716	DCB_se3_ag3_m_01 - words	i	59.3716
59.2716	DCB_se3_ag3_m_01 - phones	AY1	59.3716
59.3716	DCB_se3_ag3_m_01 - phones	L	59.4416
59.3716	DCB_se3_ag3_m_01 - words	live	59.7416
59.4416	DCB_se3_ag3_m_01 - phones	IH1	59.5316
59.5316	DCB_se3_ag3_m_01 - phones	V	59.7416
59.8730	DCB_se3_ag3_m_01 - phones	B	59.9330
59.8730	DCB_se3_ag3_m_01 - words	back	60.1430
59.9330	DCB_se3_ag3_m_01 - phones	AE1	60.0430
60.0430	DCB_se3_ag3_m_01 - phones	K	60.1430
60.1430	DCB_se3_ag3_m_01 - phones	IH1	60.2030
60.1430	DCB_se3_ag3_m_01 - words	in	60.2530
60.2030	DCB_se3_ag3_m_01 - phones	N	60.2530
60.2530	DCB_se3_ag3_m_01 - phones	N	60.3030
60.2530	DCB_se3_ag3_m_01 - words	northeast	60.8330
60.3030	DCB_se3_ag3_m_01 - phones	AO2	60.3430
60.3430	DCB_se3_ag3_m_01 - phones	R	60.4130
60.4130	DCB_se3_ag3_m_01 - phones	TH	60.5130
60.5130	DCB_se3_ag3_m_01 - phones	IY1	60.6330
60.6330	DCB_se3_ag3_m_01 - phones	S	60.7430
60.7430	DCB_se3_ag3_m_01 - phones	T	60.8330
60.9221	DCB_se3_ag3_m_01 - phones	sil	60.9521
60.9521	DCB_se3_ag3_m_01 - phones	IH1	61.0621
60.9521	DCB_se3_ag3_m_01 - words	in	61.1921
61.0621	DCB_se3_ag3_m_01 - phones	N	61.1921
61.1921	DCB_se3_ag3_m_01 - phones	AH1	61.4421
61.1921	DCB_se3_ag3_m_01 - words	uh	61.4421
61.4421	DCB_se3_ag3_m_01 - phones	L	61.5221
61.4421	DCB_se3_ag3_m_01 - words	lincoln	61.7121
61.5221	DCB_se3_ag3_m_01 - phones	IH1	61.5521
61.5521	DCB_se3_ag3_m_01 - phones	NG	61.5921
61.5921	DCB_se3_ag3_m_01 - phones	K	61.6521
61.6521	DCB_se3_ag3_m_01 - phones	AH0	61.6821
61.6821	DCB_se3_ag3_m_01 - phones	N	61.7121
61.7121	DCB_se3_ag3_m_01 - phones	HH	61.7921
61.7121	DCB_se3_ag3_m_01 - words	heights	62.1121
61.7921	DCB_se3_ag3_m_01 - phones	AY1	61.8821
61.8821	DCB_se3_ag3_m_01 - phones	T	61.9521
61.9521	DCB_se3_ag3_m_01 - phones	S	62.1121
62.1121	DCB_se3_ag3_m_01 - phones	sp	63.2498
63.2498	DCB_se3_ag3_m_01 - phones	S	63.3498
63.2498	DCB_se3_ag3_m_01 - words	so	63.4498
63.3498	DCB_se3_ag3_m_01 - phones	OW1	63.4498
63.4498	DCB_se3_ag3_m_01 - phones	F	63.6098
63.4498	DCB_se3_ag3_m_01 - words	forestville	64.0298
63.6098	DCB_se3_ag3_m_01 - phones	AO1	63.6798
63.6798	DCB_se3_ag3_m_01 - phones	R	63.7298
63.7298	DCB_se3_ag3_m_01 - phones	EH0	63.7798
63.7798	DCB_se3_ag3_m_01 - phones	S	63.8298
63.8298	DCB_se3_ag3_m_01 - phones	T	63.8598
63.8598	DCB_se3_ag3_m_01 - phones	V	63.8998
63.8998	DCB_se3_ag3_m_01 - phones	IH2	63.9898
63.9898	DCB_se3_ag3_m_01 - phones	L	64.0298
64.0298	DCB_se3_ag3_m_01 - phones	AH0	64.0898
64.0298	DCB_se3_ag3_m_01 - words	and	64.1298
64.0898	DCB_se3_ag3_m_01 - phones	N	64.1298
64.1298	DCB_se3_ag3_m_01 - phones	L	64.1798
64.1298	DCB_se3_ag3_m_01 - words	lincoln	64.3798
64.1798	DCB_se3_ag3_m_01 - phones	IH1	64.2198
64.2198	DCB_se3_ag3_m_01 - phones	NG	64.2498
64.2498	DCB_se3_ag3_m_01 - phones	K	64.2998
64.2998	DCB_se3_ag3_m_01 - phones	AH0	64.3498
64.3498	DCB_se3_ag3_m_01 - phones	N	64.3798
64.3798	DCB_se3_ag3_m_01 - phones	HH	64.4098
64.3798	DCB_se3_ag3_m_01 - words	heights	64.7498
64.4098	DCB_se3_ag3_m_01 - phones	AY1	64.5398
64.5398	DCB_se3_ag3_m_01 - phones	T	64.6098
64.6098	DCB_se3_ag3_m_01 - phones	S	64.7498
64.7498	DCB_se3_ag3_m_01 - phones	sp	64.8098
64.8098	DCB_se3_ag3_m_01 - words	are	64.8698
64.8098	DCB_se3_ag3_m_01 - phones	ER0	64.8698
64.8698	DCB_se3_ag3_m_01 - phones	sp	65.0598
65.0598	DCB_se3_ag3_m_01 - phones	HH	65.1098
65.0598	DCB_se3_ag3_m_01 - words	where	65.2598
65.1098	DCB_se3_ag3_m_01 - phones	W	65.1398
65.1398	DCB_se3_ag3_m_01 - phones	EH1	65.1798
65.1798	DCB_se3_ag3_m_01 - phones	R	65.2598
65.2598	DCB_se3_ag3_m_01 - words	i	65.4998
65.2598	DCB_se3_ag3_m_01 - phones	AY1	65.4998
66.7263	DCB_se3_ag3_m_01 - phones	HH	66.7563
66.7263	DCB_se3_ag3_m_01 - words	where	66.8663
66.7563	DCB_se3_ag3_m_01 - phones	W	66.7863
66.7863	DCB_se3_ag3_m_01 - phones	EH1	66.8363
66.8363	DCB_se3_ag3_m_01 - phones	R	66.8663
66.8663	DCB_se3_ag3_m_01 - phones	AY1	66.9163
66.8663	DCB_se3_ag3_m_01 - words	i've	66.9963
66.9163	DCB_se3_ag3_m_01 - phones	V	66.9963
66.9963	DCB_se3_ag3_m_01 - phones	sp	67.0363
67.0363	DCB_se3_ag3_m_01 - phones	R	67.0663
67.0363	DCB_se3_ag3_m_01 - words	resided	67.6463
67.0663	DCB_se3_ag3_m_01 - phones	IH0	67.0963
67.0963	DCB_se3_ag3_m_01 - phones	Z	67.2463
67.2463	DCB_se3_ag3_m_01 - phones	AY1	67.3863
67.3863	DCB_se3_ag3_m_01 - phones	D	67.4663
67.4663	DCB_se3_ag3_m_01 - phones	IH0	67.5163
67.5163	DCB_se3_ag3_m_01 - phones	D	67.6463
67.6463	DCB_se3_ag3_m_01 - phones	sp	69.8939
68.4329	DCB_int_01 - phones	sil	68.4629
68.4629	DCB_int_01 - phones	Y	68.5029
68.4629	DCB_int_01 - words	you	68.5329
68.5029	DCB_int_01 - phones	UW1	68.5329
68.5329	DCB_int_01 - phones	D	68.5929
68.5329	DCB_int_01 - words	don't	68.6929
68.5929	DCB_int_01 - phones	OW1	68.6629
68.6629	DCB_int_01 - phones	N	68.6929
68.6929	DCB_int_01 - phones	L	68.7429
68.6929	DCB_int_01 - words	live	68.8329
68.7429	DCB_int_01 - phones	IH1	68.7729
68.7729	DCB_int_01 - phones	V	68.8329
68.8329	DCB_int_01 - phones	F	68.9329
68.8329	DCB_int_01 - words	far	69.0529
68.9329	DCB_int_01 - phones	AA1	69.0029
69.0029	DCB_int_01 - phones	R	69.0529
69.0529	DCB_int_01 - phones	F	69.1429
69.0529	DCB_int_01 - words	from	69.2429
69.1429	DCB_int_01 - phones	ER0	69.1729
69.1729	DCB_int_01 - phones	M	69.2429
69.2429	DCB_int_01 - phones	HH	69.2929
69.2429	DCB_int_01 - words	here	69.5329
69.2929	DCB_int_01 - phones	IY1	69.5029
69.5029	DCB_int_01 - phones	R	69.5329
69.8939	DCB_se3_ag3_m_01 - phones	N	69.9739
69.8939	DCB_se3_ag3_m_01 - words	no	70.0339
69.9739	DCB_se3_ag3_m_01 - phones	OW1	70.0339
70.0339	DCB_se3_ag3_m_01 - phones	sp	70.6400
70.6400	DCB_se3_ag3_m_01 - words	i	70.8600
70.6400	DCB_se3_ag3_m_01 - phones	AY1	70.8600
71.0430	DCB_int_01 - phones	L	71.1630
71.0430	DCB_int_01 - words	like	71.3430
71.1630	DCB_int_01 - phones	AY1	71.2630
71.2630	DCB_int_01 - phones	K	71.3430
71.3430	DCB_int_01 - phones	sp	71.3730
71.3730	DCB_int_01 - phones	D	71.4930
71.3730	DCB_int_01 - words	down	71.6430
71.4930	DCB_int_01 - phones	AW1	71.5730
71.5730	DCB_int_01 - phones	N	71.6430
71.6430	DCB_int_01 - phones	DH	71.6730
71.6430	DCB_int_01 - words	the	71.7230
71.6730	DCB_int_01 - phones	AH0	71.7230
71.7230	DCB_int_01 - phones	S	71.7530
71.7230	DCB_int_01 - words	street	72.2230
71.7530	DCB_int_01 - phones	T	71.8530
71.8530	DCB_int_01 - phones	R	71.9830
71.9830	DCB_int_01 - phones	IY1	72.1930
72.1667	DCB_se3_ag3_m_01 - phones	sil	72.1967
72.1930	DCB_int_01 - phones	T	72.2230
72.1967	DCB_se3_ag3_m_01 - phones	TH	72.2267
72.1967	DCB_se3_ag3_m_01 - words	three	72.3267
72.2267	DCB_se3_ag3_m_01 - phones	R	72.2867
72.2867	DCB_se3_ag3_m_01 - phones	IY1	72.3267
72.3267	DCB_se3_ag3_m_01 - phones	M	72.4067
72.3267	DCB_se3_ag3_m_01 - words	minutes	72.7467
72.4067	DCB_se3_ag3_m_01 - phones	IH1	72.4567
72.4567	DCB_se3_ag3_m_01 - phones	N	72.5267
72.5267	DCB_se3_ag3_m_01 - phones	AH0	72.5767
72.5767	DCB_se3_ag3_m_01 - phones	T	72.6267
72.6267	DCB_se3_ag3_m_01 - phones	S	72.7467
72.7030	DCB_int_01 - phones	sil	72.7330
72.7330	DCB_int_01 - words	<unk>	73.3930
72.7330	DCB_int_01 - phones	spn	73.3930
72.7467	DCB_se3_ag3_m_01 - phones	sp	72.7767
72.7767	DCB_se3_ag3_m_01 - phones	L	72.8067
72.7767	DCB_se3_ag3_m_01 - words	like	72.8667
72.8067	DCB_se3_ag3_m_01 - phones	AY1	72.8367
72.8367	DCB_se3_ag3_m_01 - phones	K	72.8667
72.8667	DCB_se3_ag3_m_01 - phones	sp	73.4437
73.4437	DCB_se3_ag3_m_01 - phones	spn	73.6737
73.4437	DCB_se3_ag3_m_01 - words	<unk>	73.6737
73.6737	DCB_se3_ag3_m_01 - phones	sp	78.1015
73.9060	DCB_int_01 - phones	sil	73.9360
73.9360	DCB_int_01 - phones	OW2	74.1260
73.9360	DCB_int_01 - words	okay	74.4560
74.1260	DCB_int_01 - phones	K	74.2060
74.2060	DCB_int_01 - phones	EY1	74.4560
74.4560	DCB_int_01 - phones	sp	74.8206
74.8206	DCB_int_01 - words	i	74.8806
74.8206	DCB_int_01 - phones	AY1	74.8806
74.8806	DCB_int_01 - phones	D	74.9506
74.8806	DCB_int_01 - words	didn't	75.1706
74.9506	DCB_int_01 - phones	IH1	75.0406
75.0406	DCB_int_01 - phones	N	75.1406
75.1406	DCB_int_01 - phones	T	75.1706
75.1706	DCB_int_01 - phones	sp	75.4829
75.4829	DCB_int_01 - words	i	75.5629
75.4829	DCB_int_01 - phones	AY1	75.5629
75.5629	DCB_int_01 - phones	N	75.6629
75.5629	DCB_int_01 - words	knew	75.7529
75.6629	DCB_int_01 - phones	UW1	75.7529
75.7529	DCB_int_01 - phones	Y	75.8229
75.7529	DCB_int_01 - words	you	75.8629
75.8229	DCB_int_01 - phones	UW1	75.8629
75.8629	DCB_int_01 - phones	S	75.9429
75.8629	DCB_int_01 - words	said	76.0629
75.9429	DCB_int_01 - phones	EH1	76.0129
76.0129	DCB_int_01 - phones	D	76.0629
76.0629	DCB_int_01 - phones	Y	76.1029
76.0629	DCB_int_01 - words	you	76.1529
76.1029	DCB_int_01 - phones	UW1	76.1529
76.1529	DCB_int_01 - phones	L	76.2129
76.1529	DCB_int_01 - words	lived	76.3529
76.2129	DCB_int_01 - phones	IH1	76.2729
76.2729	DCB_int_01 - phones	V	76.3129
76.3129	DCB_int_01 - phones	D	76.3529
76.3529	DCB_int_01 - phones	IH1	76.3829
76.3529	DCB_int_01 - words	in	76.4329
76.3829	DCB_int_01 - phones	N	76.4329
76.4329	DCB_int_01 - phones	N	76.4929
76.4329	DCB_int_01 - words	northea-	76.7029
76.4929	DCB_int_01 - phones	AO0	76.5229
76.5229	DCB_int_01 - phones	R	76.5929
76.5929	DCB_int_01 - phones	TH	76.6529
76.6529	DCB_int_01 - phones	IY1	76.7029
76.7029	DCB_int_01 - phones	AY1	76.7729
76.7029	DCB_int_01 - words	i	76.7729
76.7729	DCB_int_01 - phones	D	76.8229
76.7729	DCB_int_01 - words	didn't	76.9729
76.8229	DCB_int_01 - phones	IH1	76.8629
76.8629	DCB_int_01 - phones	N	76.9329
76.9329	DCB_int_01 - phones	T	76.9729
76.9729	DCB_int_01 - phones	IY1	77.0429
76.9729	DCB_int_01 - words	even	77.1329
77.0429	DCB_int_01 - phones	V	77.0729
77.0729	DCB_int_01 - phones	IH0	77.1029
77.1029	DCB_int_01 - phones	N	77.1329
77.1329	DCB_int_01 - phones	M	77.1829
77.1329	DCB_int_01 - words	make	77.3229
77.1829	DCB_int_01 - phones	EY1	77.2929
77.2929	DCB_int_01 - phones	K	77.3229
77.3229	DCB_int_01 - phones	DH	77.3729
77.3229	DCB_int_01 - words	that	77.4829
77.3729	DCB_int_01 - phones	AE1	77.4229
77.4229	DCB_int_01 - phones	T	77.4829
77.4829	DCB_int_01 - phones	K	77.5329
77.4829	DCB_int_01 - words	connection	77.9429
77.5329	DCB_int_01 - phones	AH0	77.5629
77.5629	DCB_int_01 - phones	N	77.6329
77.6329	DCB_int_01 - phones	EH1	77.6629
77.6629	DCB_int_01 - phones	K	77.7829
77.7829	DCB_int_01 - phones	SH	77.8529
77.8529	DCB_int_01 - phones	AH0	77.8829
77.8829	DCB_int_01 - phones	N	77.9429
77.9429	DCB_int_01 - phones	sp	78.5844
78.1015	DCB_se3_ag3_m_01 - phones	M	78.1315
78.1015	DCB_se3_ag3_m_01 - words	mm-hm	78.3615
78.1315	DCB_se3_ag3_m_01 - phones	HH	78.1615
78.1615	DCB_se3_ag3_m_01 - phones	M	78.3615
78.5844	DCB_int_01 - phones	AO2	78.6244
78.5844	DCB_int_01 - words	alright	78.7544
78.6244	DCB_int_01 - phones	L	78.6544
78.6544	DCB_int_01 - phones	R	78.6844
78.6844	DCB_int_01 - phones	AY1	78.7144
78.7144	DCB_int_01 - phones	T	78.7544
78.7544	DCB_int_01 - phones	S	78.8244
78.7544	DCB_int_01 - words	so	78.8844
78.8244	DCB_int_01 - phones	OW1	78.8844
78.8844	DCB_int_01 - phones	W	78.9244
78.8844	DCB_int_01 - words	where	79.0144
78.9244	DCB_int_01 - phones	EH1	78.9844
78.9844	DCB_int_01 - phones	R	79.0144
79.0144	DCB_int_01 - phones	D	79.0544
79.0144	DCB_int_01 - words	d	79.0544
79.0544	DCB_int_01 - phones	Y	79.0844
79.0544	DCB_int_01 - words	you	79.1144
79.0844	DCB_int_01 - phones	UW1	79.1144
79.1144	DCB_int_01 - phones	G	79.1744
79.1144	DCB_int_01 - words	go	79.2144
79.1744	DCB_int_01 - phones	OW1	79.2144
79.2144	DCB_int_01 - phones	T	79.2444
79.2144	DCB_int_01 - words	to	79.3144
79.2444	DCB_int_01 - phones	AH0	79.3144
79.3144	DCB_int_01 - phones	S	79.3944
79.3144	DCB_int_01 - words	school	79.5644
79.3944	DCB_int_01 - phones	K	79.4344
79.4344	DCB_int_01 - phones	UW1	79.4844
79.4844	DCB_int_01 - phones	L	79.5644
79.5644	DCB_int_01 - phones	sp	88.5774
80.1111	DCB_se3_ag3_m_01 - phones	sil	80.1511
80.1511	DCB_se3_ag3_m_01 - phones	spn	80.2311
80.1511	DCB_se3_ag3_m_01 - words	<unk>	80.2311
80.2977	DCB_se3_ag3_m_01 - phones	S	80.3977
80.2977	DCB_se3_ag3_m_01 - words	so	80.4377
80.3977	DCB_se3_ag3_m_01 - phones	OW1	80.4377
80.4377	DCB_se3_ag3_m_01 - words	i	80.4677
80.4377	DCB_se3_ag3_m_01 - phones	AY1	80.4677
80.4677	DCB_se3_ag3_m_01 - phones	W	80.5777
80.4677	DCB_se3_ag3_m_01 - words	went	80.6777
80.5777	DCB_se3_ag3_m_01 - phones	EH1	80.6077
80.6077	DCB_se3_ag3_m_01 - phones	N	80.6377
80.6377	DCB_se3_ag3_m_01 - phones	T	80.6777
80.6777	DCB_se3_ag3_m_01 - phones	T	80.7577
80.6777	DCB_se3_ag3_m_01 - words	to	80.8377
80.7577	DCB_se3_ag3_m_01 - phones	AH0	80.8377
80.8377	DCB_se3_ag3_m_01 - phones	S	80.9177
80.8377	DCB_se3_ag3_m_01 - words	school	81.2977
80.9177	DCB_se3_ag3_m_01 - phones	K	80.9677
80.9677	DCB_se3_ag3_m_01 - phones	UW1	81.1877
81.1877	DCB_se3_ag3_m_01 - phones	L	81.2977
81.7700	DCB_se3_ag3_m_01 - phones	sil	81.8000
81.8000	DCB_se3_ag3_m_01 - words	uh	81.9200
81.8000	DCB_se3_ag3_m_01 - phones	AH1	81.9200
81.9200	DCB_se3_ag3_m_01 - words	i	81.9800
81.9200	DCB_se3_ag3_m_01 - phones	AY1	81.9800
81.9800	DCB_se3_ag3_m_01 - phones	W	82.0200
81.9800	DCB_se3_ag3_m_01 - words	went	82.1100
82.0200	DCB_se3_ag3_m_01 - phones	EH1	82.0500
82.0500	DCB_se3_ag3_m_01 - phones	N	82.0800
82.0800	DCB_se3_ag3_m_01 - phones	T	82.1100
82.1100	DCB_se3_ag3_m_01 - phones	T	82.1400
82.1100	DCB_se3_ag3_m_01 - words	to	82.1900
82.1400	DCB_se3_ag3_m_01 - phones	IH0	82.1900
82.1900	DCB_se3_ag3_m_01 - phones	TN	82.7000
82.1900	DCB_se3_ag3_m_01 - words	rdx	82.7000
82.7000	DCB_se3_ag3_m_01 - phones	EH2	82.7600
82.7000	DCB_se3_ag3_m_01 - words	elementary	83.1000
82.7600	DCB_se3_ag3_m_01 - phones	L	82.8000
82.8000	DCB_se3_ag3_m_01 - phones	AH0	82.8300
82.8300	DCB_se3_ag3_m_01 - phones	M	82.8900
82.8900	DCB_se3_ag3_m_01 - phones	EH1	82.9300
82.9300	DCB_se3_ag3_m_01 - phones	N	82.9600
82.9600	DCB_se3_ag3_m_01 - phones	T	83.0200
83.0200	DCB_se3_ag3_m_01 - phones	R	83.0600
83.0600	DCB_se3_ag3_m_01 - phones	IY0	83.1000
83.1000	DCB_se3_ag3_m_01 - phones	S	83.1900
83.1000	DCB_se3_ag3_m_01 - words	school	83.5300
83.1900	DCB_se3_ag3_m_01 - phones	K	83.2400
83.2400	DCB_se3_ag3_m_01 - phones	UW1	83.4600
83.4600	DCB_se3_ag3_m_01 - phones	L	83.5300
83.7983	DCB_se3_ag3_m_01 - phones	IH0	83.8983
83.7983	DCB_se3_ag3_m_01 - words	in	83.9783
83.8983	DCB_se3_ag3_m_01 - phones	N	83.9783
83.9783	DCB_se3_ag3_m_01 - phones	W	84.0283
83.9783	DCB_se3_ag3_m_01 - words	walker	84.2583
84.0283	DCB_se3_ag3_m_01 - phones	AO1	84.1483
84.1483	DCB_se3_ag3_m_01 - phones	K	84.2183
84.2183	DCB_se3_ag3_m_01 - phones	ER0	84.2583
84.2583	DCB_se3_ag3_m_01 - phones	M	84.3483
84.2583	DCB_se3_ag3_m_01 - words	mill	84.5783
84.3483	DCB_se3_ag3_m_01 - phones	IH1	84.4883
84.4883	DCB_se3_ag3_m_01 - phones	L	84.5783
84.5783	DCB_se3_ag3_m_01 - phones	sp	85.3351
85.3351	DCB_se3_ag3_m_01 - phones	AH1	85.4351
85.3351	DCB_se3_ag3_m_01 - words	um	85.7651
85.4351	DCB_se3_ag3_m_01 - phones	M	85.7651
86.2650	DCB_se3_ag3_m_01 - phones	sil	86.2950
86.2950	DCB_se3_ag3_m_01 - phones	B	86.3250
86.2950	DCB_se3_ag3_m_01 - words	before	86.5550
86.3250	DCB_se3_ag3_m_01 - phones	IY2	86.3850
86.3850	DCB_se3_ag3_m_01 - phones	F	86.4750
86.4750	DCB_se3_ag3_m_01 - phones	AO1	86.5150
86.5150	DCB_se3_ag3_m_01 - phones	R	86.5550
86.5550	DCB_se3_ag3_m_01 - phones	DH	86.6050
86.5550	DCB_se3_ag3_m_01 - words	that	86.6850
86.6050	DCB_se3_ag3_m_01 - phones	AE1	86.6350
86.6350	DCB_se3_ag3_m_01 - phones	T	86.6850
86.6850	DCB_se3_ag3_m_01 - phones	AY1	86.7550
86.6850	DCB_se3_ag3_m_01 - words	i	86.7550
86.7550	DCB_se3_ag3_m_01 - phones	W	86.8250
86.7550	DCB_se3_ag3_m_01 - words	went	86.9150
86.8250	DCB_se3_ag3_m_01 - phones	EH1	86.8550
86.8550	DCB_se3_ag3_m_01 - phones	N	86.8850
86.8850	DCB_se3_ag3_m_01 - phones	T	86.9150
86.9150	DCB_se3_ag3_m_01 - phones	T	86.9650
86.9150	DCB_se3_ag3_m_01 - words	to	86.9950
86.9650	DCB_se3_ag3_m_01 - phones	UW1	86.9950
86.9950	DCB_se3_ag3_m_01 - words	rdx	88.1050
86.9950	DCB_se3_ag3_m_01 - phones	TN	88.1050
88.4927	DCB_se3_ag3_m_01 - phones	sil	88.5827
88.5774	DCB_int_01 - words	mm	88.8274
88.5774	DCB_int_01 - phones	M	88.8274
88.5827	DCB_se3_ag3_m_01 - phones	AH1	88.7127
88.5827	DCB_se3_ag3_m_01 - words	um	89.1027
88.7127	DCB_se3_ag3_m_01 - phones	M	89.1027
89.6585	DCB_se3_ag3_m_01 - phones	IH1	89.7685
89.6585	DCB_se3_ag3_m_01 - words	in	89.7985
89.7685	DCB_se3_ag3_m_01 - phones	N	89.7985
89.7985	DCB_se3_ag3_m_01 - phones	L	89.8585
89.7985	DCB_se3_ag3_m_01 - words	lincoln	90.0585
89.8585	DCB_se3_ag3_m_01 - phones	IH1	89.9085
89.9085	DCB_se3_ag3_m_01 - phones	NG	89.9385
89.9385	DCB_se3_ag3_m_01 - phones	K	89.9785
89.9785	DCB_se3_ag3_m_01 - phones	AH0	90.0285
90.0285	DCB_se3_ag3_m_01 - phones	N	90.0585
90.0585	DCB_se3_ag3_m_01 - phones	HH	90.1385
90.0585	DCB_se3_ag3_m_01 - words	heights	90.4885
90.1385	DCB_se3_ag3_m_01 - phones	AY1	90.2485
90.2485	DCB_se3_ag3_m_01 - phones	T	90.3285
90.3285	DCB_se3_ag3_m_01 - phones	S	90.4885
90.7309	DCB_se3_ag3_m_01 - phones	HH	90.7809
90.7309	DCB_se3_ag3_m_01 - words	when	90.9509
90.7809	DCB_se3_ag3_m_01 - phones	W	90.8309
90.8309	DCB_se3_ag3_m_01 - phones	EH1	90.8709
90.8709	DCB_se3_ag3_m_01 - phones	N	90.9509
90.9509	DCB_se3_ag3_m_01 - phones	W	90.9909
90.9509	DCB_se3_ag3_m_01 - words	we	91.0509
90.9909	DCB_se3_ag3_m_01 - phones	IY1	91.0509
91.0509	DCB_se3_ag3_m_01 - phones	F	91.2109
91.0509	DCB_se3_ag3_m_01 - words	first	91.4009
91.2109	DCB_se3_ag3_m_01 - phones	ER1	91.2809
91.2809	DCB_se3_ag3_m_01 - phones	S	91.3409
91.3409	DCB_se3_ag3_m_01 - phones	T	91.4009
91.4009	DCB_se3_ag3_m_01 - phones	M	91.4409
91.4009	DCB_se3_ag3_m_01 - words	moved	91.6009
91.4409	DCB_se3_ag3_m_01 - phones	UW1	91.5009
91.5009	DCB_se3_ag3_m_01 - phones	V	91.5509
91.5509	DCB_se3_ag3_m_01 - phones	D	91.6009
91.6009	DCB_se3_ag3_m_01 - phones	HH	91.6709
91.6009	DCB_se3_ag3_m_01 - words	here	91.8409
91.6709	DCB_se3_ag3_m_01 - phones	IY1	91.7709
91.7709	DCB_se3_ag3_m_01 - phones	R	91.8409
92.4224	DCB_se3_ag3_m_01 - phones	sil	92.5124
92.5124	DCB_se3_ag3_m_01 - phones	AE1	92.5724
92.5124	DCB_se3_ag3_m_01 - words	and	92.7124
92.5724	DCB_se3_ag3_m_01 - phones	N	92.7124
92.7124	DCB_se3_ag3_m_01 - phones	DH	92.7624
92.7124	DCB_se3_ag3_m_01 - words	that	92.9624
92.7624	DCB_se3_ag3_m_01 - phones	AE1	92.8724
92.8724	DCB_se3_ag3_m_01 - phones	T	92.9624
92.9624	DCB_se3_ag3_m_01 - phones	W	93.0324
92.9624	DCB_se3_ag3_m_01 - words	was	93.2124
93.0324	DCB_se3_ag3_m_01 - phones	AH0	93.0824
93.0824	DCB_se3_ag3_m_01 - phones	Z	93.2124
93.2124	DCB_se3_ag3_m_01 - phones	L	93.2724
93.2124	DCB_se3_ag3_m_01 - words	like	93.3924
93.2724	DCB_se3_ag3_m_01 - phones	AY1	93.3424
93.3424	DCB_se3_ag3_m_01 - phones	K	93.3924
93.3924	DCB_se3_ag3_m_01 - phones	M	93.4624
93.3924	DCB_se3_ag3_m_01 - words	my	93.5424
93.4624	DCB_se3_ag3_m_01 - phones	AY1	93.5424
93.5424	DCB_se3_ag3_m_01 - phones	P	93.6724
93.5424	DCB_se3_ag3_m_01 - words	pre	93.7724
93.6724	DCB_se3_ag3_m_01 - phones	R	93.7124
93.7124	DCB_se3_ag3_m_01 - phones	IY1	93.7724
93.7724	DCB_se3_ag3_m_01 - phones	K	93.8724
93.7724	DCB_se3_ag3_m_01 - words	k	94.0024
93.8724	DCB_se3_ag3_m_01 - phones	EY1	94.0024
94.0024	DCB_se3_ag3_m_01 - phones	TH	94.0924
94.0024	DCB_se3_ag3_m_01 - words	three	94.4024
94.0924	DCB_se3_ag3_m_01 - phones	R	94.1724
94.1724	DCB_se3_ag3_m_01 - phones	IY1	94.4024
94.5627	DCB_se3_ag3_m_01 - phones	P	94.6627
94.5627	DCB_se3_ag3_m_01 - words	pre	94.7427
94.6627	DCB_se3_ag3_m_01 - phones	R	94.7027
94.7027	DCB_se3_ag3_m_01 - phones	IY1	94.7427
94.7427	DCB_se3_ag3_m_01 - phones	K	94.8327
94.7427	DCB_se3_ag3_m_01 - words	k	94.9227
94.8327	DCB_se3_ag3_m_01 - phones	EY1	94.9227
94.9227	DCB_se3_ag3_m_01 - phones	F	95.0527
94.9227	DCB_se3_ag3_m_01 - words	four	95.2927
95.0527	DCB_se3_ag3_m_01 - phones	AO1	95.1727
95.1727	DCB_se3_ag3_m_01 - phones	R	95.2927
95.6724	DCB_se3_ag3_m_01 - phones	sil	95.7024
95.7024	DCB_se3_ag3_m_01 - phones	D	95.7524
95.7024	DCB_se3_ag3_m_01 - words	days	96.0424
95.7524	DCB_se3_ag3_m_01 - phones	EY1	95.9124
95.9124	DCB_se3_ag3_m_01 - phones	Z	96.0424
96.6656	DCB_se3_ag3_m_01 - phones	sil	96.6956
96.6956	DCB_se3_ag3_m_01 - phones	M	96.7256
96.6956	DCB_se3_ag3_m_01 - words	my	96.7556
96.7256	DCB_se3_ag3_m_01 - phones	AY1	96.7556
96.7556	DCB_se3_ag3_m_01 - phones	M	96.8756
96.7556	DCB_se3_ag3_m_01 - words	mom	96.9856
96.8756	DCB_se3_ag3_m_01 - phones	AA1	96.9556
96.9556	DCB_se3_ag3_m_01 - phones	M	96.9856
96.9856	DCB_se3_ag3_m_01 - phones	IH0	97.0156
96.9856	DCB_se3_ag3_m_01 - words	is	97.0456
97.0156	DCB_se3_ag3_m_01 - phones	Z	97.0456
97.0456	DCB_se3_ag3_m_01 - words	a	97.1056
97.0456	DCB_se3_ag3_m_01 - phones	AH0	97.1056
97.1056	DCB_se3_ag3_m_01 - phones	D	97.1756
97.1056	DCB_se3_ag3_m_01 - words	dc-	97.5256
97.1756	DCB_se3_ag3_m_01 - phones	IY1	97.2656
97.2656	DCB_se3_ag3_m_01 - phones	S	97.3956
97.3956	DCB_se3_ag3_m_01 - phones	IY1	97.5256
97.5256	DCB_se3_ag3_m_01 - phones	sp	97.5556
97.6150	DCB_se3_ag3_m_01 - phones	D	97.6650
97.6150	DCB_se3_ag3_m_01 - words	dc	97.9350
97.6650	DCB_se3_ag3_m_01 - phones	IY1	97.7550
97.7550	DCB_se3_ag3_m_01 - phones	S	97.8750
97.8750	DCB_se3_ag3_m_01 - phones	IY1	97.9350
97.9350	DCB_se3_ag3_m_01 - phones	T	98.0450
97.9350	DCB_se3_ag3_m_01 - words	teacher	98.2950
98.0450	DCB_se3_ag3_m_01 - phones	IY1	98.1150
98.1150	DCB_se3_ag3_m_01 - phones	CH	98.2250
98.2250	DCB_se3_ag3_m_01 - phones	ER0	98.2950
98.2950	DCB_se3_ag3_m_01 - phones	S	98.4050
98.2950	DCB_se3_ag3_m_01 - words	so	98.5050
98.4050	DCB_se3_ag3_m_01 - phones	OW1	98.5050
98.5050	DCB_se3_ag3_m_01 - phones	SH	98.6050
98.5050	DCB_se3_ag3_m_01 - words	she	98.6750
98.6050	DCB_se3_ag3_m_01 - phones	IY1	98.6750
98.6750	DCB_se3_ag3_m_01 - phones	T	98.7850
98.6750	DCB_se3_ag3_m_01 - words	taught	98.9350
98.7850	DCB_se3_ag3_m_01 - phones	AO1	98.8650
98.8650	DCB_se3_ag3_m_01 - phones	T	98.9350
98.9350	DCB_se3_ag3_m_01 - phones	DH	98.9850
98.9350	DCB_se3_ag3_m_01 - words	there	99.0450
98.9850	DCB_se3_ag3_m_01 - phones	EH1	99.0150
99.0150	DCB_se3_ag3_m_01 - phones	R	99.0450
99.0450	DCB_se3_ag3_m_01 - phones	AE1	99.0750
99.0450	DCB_se3_ag3_m_01 - words	and	99.1650
99.0750	DCB_se3_ag3_m_01 - phones	N	99.1650
99.1650	DCB_se3_ag3_m_01 - phones	W	99.1950
99.1650	DCB_se3_ag3_m_01 - words	we	99.2250
99.1950	DCB_se3_ag3_m_01 - phones	IY1	99.2250
99.2250	DCB_se3_ag3_m_01 - phones	W	99.2650
99.2250	DCB_se3_ag3_m_01 - words	went	99.3550
99.2650	DCB_se3_ag3_m_01 - phones	EH1	99.2950
99.2950	DCB_se3_ag3_m_01 - phones	N	99.3250
99.3250	DCB_se3_ag3_m_01 - phones	T	99.3550
99.3550	DCB_se3_ag3_m_01 - phones	T	99.3850
99.3550	DCB_se3_ag3_m_01 - words	to	99.4250
99.3850	DCB_se3_ag3_m_01 - phones	AH0	99.4250
99.4250	DCB_se3_ag3_m_01 - phones	S	99.4950
99.4250	DCB_se3_ag3_m_01 - words	school	99.6950
99.4950	DCB_se3_ag3_m_01 - phones	K	99.5650
99.5650	DCB_se3_ag3_m_01 - phones	UW1	99.6350
99.6350	DCB_se3_ag3_m_01 - phones	L	99.6950
99.6950	DCB_se3_ag3_m_01 - phones	DH	99.7350
99.6950	DCB_se3_ag3_m_01 - words	there	99.8950
99.7350	DCB_se3_ag3_m_01 - phones	EH1	99.7750
99.7750	DCB_se3_ag3_m_01 - phones	R	99.8950
100.0964	DCB_se3_ag3_m_01 - phones	B	100.1564
100.0964	DCB_se3_ag3_m_01 - words	but	100.3164
100.1564	DCB_se3_ag3_m_01 - phones	AH1	100.2364
100.2364	DCB_se3_ag3_m_01 - phones	T	100.3164
100.9777	DCB_se3_ag3_m_01 - phones	sil	101.0077
101.0077	DCB_se3_ag3_m_01 - phones	AE1	101.1077
101.0077	DCB_se3_ag3_m_01 - words	after	101.2377
101.1077	DCB_se3_ag3_m_01 - phones	F	101.1377
101.1377	DCB_se3_ag3_m_01 - phones	T	101.1877
101.1877	DCB_se3_ag3_m_01 - phones	ER0	101.2377
101.2377	DCB_se3_ag3_m_01 - words	rdx	101.6177
101.2377	DCB_se3_ag3_m_01 - phones	TN	101.6177
101.6177	DCB_se3_ag3_m_01 - phones	EH2	101.6477
101.6177	DCB_se3_ag3_m_01 - words	elementary	101.9677
101.6477	DCB_se3_ag3_m_01 - phones	L	101.6777
101.6777	DCB_se3_ag3_m_01 - phones	AH0	101.7077
101.7077	DCB_se3_ag3_m_01 - phones	M	101.7577
101.7577	DCB_se3_ag3_m_01 - phones	EH1	101.7977
101.7977	DCB_se3_ag3_m_01 - phones	N	101.8377
101.8377	DCB_se3_ag3_m_01 - phones	T	101.8877
101.8877	DCB_se3_ag3_m_01 - phones	R	101.9277
101.9277	DCB_se3_ag3_m_01 - phones	IY0	101.9677
101.9677	DCB_se3_ag3_m_01 - phones	S	102.0577
101.9677	DCB_se3_ag3_m_01 - words	school	102.4677
102.0577	DCB_se3_ag3_m_01 - phones	K	102.1177
102.1177	DCB_se3_ag3_m_01 - phones	UW1	102.3877
102.3877	DCB_se3_ag3_m_01 - phones	L	102.4677
102.7636	DCB_se3_ag3_m_01 - phones	sil	102.8036
102.8036	DCB_se3_ag3_m_01 - phones	G	102.8636
102.8036	DCB_se3_ag3_m_01 - words	graduated	103.2236
102.8636	DCB_se3_ag3_m_01 - phones	R	102.9336
102.9336	DCB_se3_ag3_m_01 - phones	AE1	102.9736
102.9736	DCB_se3_ag3_m_01 - phones	JH	103.0436
103.0436	DCB_se3_ag3_m_01 - phones	UW0	103.1036
103.1036	DCB_se3_ag3_m_01 - phones	EY2	103.1336
103.1336	DCB_se3_ag3_m_01 - phones	T	103.1636
103.1636	DCB_se3_ag3_m_01 - phones	IH0	103.1936
103.1936	DCB_se3_ag3_m_01 - phones	D	103.2236
103.2236	DCB_se3_ag3_m_01 - phones	F	103.2936
103.2236	DCB_se3_ag3_m_01 - words	from	103.3736
103.2936	DCB_se3_ag3_m_01 - phones	ER0	103.3236
103.3236	DCB_se3_ag3_m_01 - phones	M	103.3736
103.3736	DCB_se3_ag3_m_01 - phones	DH	103.4436
103.3736	DCB_se3_ag3_m_01 - words	there	103.5636
103.4436	DCB_se3_ag3_m_01 - phones	EH1	103.5036
103.5036	DCB_se3_ag3_m_01 - phones	R	103.5636
103.5636	DCB_se3_ag3_m_01 - phones	AE1	103.5936
103.5636	DCB_se3_ag3_m_01 - words	and	103.6836
103.5936	DCB_se3_ag3_m_01 - phones	N	103.6836
103.6836	DCB_se3_ag3_m_01 - phones	W	103.7336
103.6836	DCB_se3_ag3_m_01 - words	went	103.8536
103.7336	DCB_se3_ag3_m_01 - phones	EH1	103.7936
103.7936	DCB_se3_ag3_m_01 - phones	N	103.8236
103.8236	DCB_se3_ag3_m_01 - phones	T	103.8536
103.8536	DCB_se3_ag3_m_01 - phones	T	103.9436
103.8536	DCB_se3_ag3_m_01 - words	to	104.0236
103.9436	DCB_se3_ag3_m_01 - phones	UW1	104.0236
104.0236	DCB_se3_ag3_m_01 - phones	TN	104.7736
104.0236	DCB_se3_ag3_m_01 - words	rdx	104.7736
104.7736	DCB_se3_ag3_m_01 - phones	M	104.8036
104.7736	DCB_se3_ag3_m_01 - words	middle	104.9436
104.8036	DCB_se3_ag3_m_01 - phones	IH1	104.8336
104.8336	DCB_se3_ag3_m_01 - phones	D	104.8636
104.8636	DCB_se3_ag3_m_01 - phones	AH0	104.8936
104.8936	DCB_se3_ag3_m_01 - phones	L	104.9436
104.9436	DCB_se3_ag3_m_01 - phones	S	105.0136
104.9436	DCB_se3_ag3_m_01 - words	school	105.3236
105.0136	DCB_se3_ag3_m_01 - phones	K	105.0636
105.0636	DCB_se3_ag3_m_01 - phones	UW1	105.1836
105.1836	DCB_se3_ag3_m_01 - phones	L	105.3236
105.9565	DCB_se3_ag3_m_01 - phones	sil	106.0065
106.0065	DCB_se3_ag3_m_01 - phones	IH1	106.0565
106.0065	DCB_se3_ag3_m_01 - words	in	106.0965
106.0565	DCB_se3_ag3_m_01 - phones	N	106.0965
106.0965	DCB_se3_ag3_m_01 - phones	AH1	106.1665
106.0965	DCB_se3_ag3_m_01 - words	upper	106.3065
106.1665	DCB_se3_ag3_m_01 - phones	P	106.2165
106.2165	DCB_se3_ag3_m_01 - phones	ER0	106.3065
106.3065	DCB_se3_ag3_m_01 - phones	M	106.3965
106.3065	DCB_se3_ag3_m_01 - words	marlboro	106.8365
106.3965	DCB_se3_ag3_m_01 - phones	AA1	106.4765
106.4765	DCB_se3_ag3_m_01 - phones	R	106.5265
106.5265	DCB_se3_ag3_m_01 - phones	L	106.5565
106.5565	DCB_se3_ag3_m_01 - phones	B	106.6165
106.6165	DCB_se3_ag3_m_01 - phones	ER0	106.7465
106.7465	DCB_se3_ag3_m_01 - phones	OW0	106.8365
106.8365	DCB_se3_ag3_m_01 - phones	sp	108.0762
107.2528	DCB_int_01 - phones	sil	107.3128
107.3128	DCB_int_01 - phones	M	107.4028
107.3128	DCB_int_01 - words	mm-hm	107.6228
107.4028	DCB_int_01 - phones	HH	107.4628
107.4628	DCB_int_01 - phones	M	107.6228
107.6228	DCB_int_01 - phones	sp	120.5977
108.0762	DCB_se3_ag3_m_01 - phones	M	108.1462
108.0762	DCB_se3_ag3_m_01 - words	maryland	108.6162
108.1462	DCB_se3_ag3_m_01 - phones	EH1	108.2062
108.2062	DCB_se3_ag3_m_01 - phones	R	108.2762
108.2762	DCB_se3_ag3_m_01 - phones	AH0	108.3062
108.3062	DCB_se3_ag3_m_01 - phones	L	108.3662
108.3662	DCB_se3_ag3_m_01 - phones	AH0	108.4162
108.4162	DCB_se3_ag3_m_01 - phones	N	108.4462
108.4462	DCB_se3_ag3_m_01 - phones	D	108.6162
108.9361	DCB_se3_ag3_m_01 - phones	AE1	109.0161
108.9361	DCB_se3_ag3_m_01 - words	and	109.1361
109.0161	DCB_se3_ag3_m_01 - phones	N	109.1061
109.1061	DCB_se3_ag3_m_01 - phones	D	109.1361
109.1361	DCB_se3_ag3_m_01 - phones	DH	109.1761
109.1361	DCB_se3_ag3_m_01 - words	then	109.5761
109.1761	DCB_se3_ag3_m_01 - phones	EH1	109.3661
109.3661	DCB_se3_ag3_m_01 - phones	N	109.5761
109.5761	DCB_se3_ag3_m_01 - phones	sp	109.8847
109.8847	DCB_se3_ag3_m_01 - phones	W	109.9447
109.8847	DCB_se3_ag3_m_01 - words	went	110.0347
109.9447	DCB_se3_ag3_m_01 - phones	EH1	109.9747
109.9747	DCB_se3_ag3_m_01 - phones	N	110.0047
110.0047	DCB_se3_ag3_m_01 - phones	T	110.0347
110.0347	DCB_se3_ag3_m_01 - phones	T	110.0847
110.0347	DCB_se3_ag3_m_01 - words	to	110.1447
110.0847	DCB_se3_ag3_m_01 - phones	AH0	110.1447
110.1447	DCB_se3_ag3_m_01 - phones	TN	110.4547
110.1447	DCB_se3_ag3_m_01 - words	rdx	110.4547
110.4547	DCB_se3_ag3_m_01 - phones	HH	110.5247
110.4547	DCB_se3_ag3_m_01 - words	high	110.6147
110.5247	DCB_se3_ag3_m_01 - phones	AY1	110.6147
110.6147	DCB_se3_ag3_m_01 - phones	S	110.7047
110.6147	DCB_se3_ag3_m_01 - words	school	111.0047
110.7047	DCB_se3_ag3_m_01 - phones	K	110.7547
110.7547	DCB_se3_ag3_m_01 - phones	UW1	110.8947
110.8947	DCB_se3_ag3_m_01 - phones	L	111.0047
111.7233	DCB_se3_ag3_m_01 - phones	IH0	111.8133
111.7233	DCB_se3_ag3_m_01 - words	in	111.8633
111.8133	DCB_se3_ag3_m_01 - phones	N	111.8633
111.8633	DCB_se3_ag3_m_01 - phones	L	111.9333
111.8633	DCB_se3_ag3_m_01 - words	largo	112.1133
111.9333	DCB_se3_ag3_m_01 - phones	AA1	112.0033
112.0033	DCB_se3_ag3_m_01 - phones	R	112.0333
112.0333	DCB_se3_ag3_m_01 - phones	G	112.0633
112.0633	DCB_se3_ag3_m_01 - phones	OW0	112.1133
112.1133	DCB_se3_ag3_m_01 - phones	M	112.1933
112.1133	DCB_se3_ag3_m_01 - words	maryland	112.4033
112.1933	DCB_se3_ag3_m_01 - phones	EH1	112.2233
112.2233	DCB_se3_ag3_m_01 - phones	R	112.2533
112.2533	DCB_se3_ag3_m_01 - phones	AH0	112.2833
112.2833	DCB_se3_ag3_m_01 - phones	L	112.3133
112.3133	DCB_se3_ag3_m_01 - phones	AH0	112.3433
112.3433	DCB_se3_ag3_m_01 - phones	N	112.3733
112.3733	DCB_se3_ag3_m_01 - phones	D	112.4033
114.5864	DCB_se3_ag3_m_01 - phones	sil	114.7364
114.7364	DCB_se3_ag3_m_01 - phones	DH	114.7964
114.7364	DCB_se3_ag3_m_01 - words	then	114.9564
114.7964	DCB_se3_ag3_m_01 - phones	EH1	114.8864
114.8864	DCB_se3_ag3_m_01 - phones	N	114.9564
114.9564	DCB_se3_ag3_m_01 - phones	AH1	115.1564
114.9564	DCB_se3_ag3_m_01 - words	um	115.2864
115.1564	DCB_se3_ag3_m_01 - phones	M	115.2864
115.2864	DCB_se3_ag3_m_01 - phones	TN	116.4264
115.2864	DCB_se3_ag3_m_01 - words	rdx	116.4264
117.4576	DCB_se3_ag3_m_01 - phones	sil	117.4976
117.4976	DCB_se3_ag3_m_01 - phones	IH1	117.5776
117.4976	DCB_se3_ag3_m_01 - words	in	117.6476
117.5776	DCB_se3_ag3_m_01 - phones	N	117.6476
117.6476	DCB_se3_ag3_m_01 - phones	B	117.7076
117.6476	DCB_se3_ag3_m_01 - words	bowie	117.8576
117.7076	DCB_se3_ag3_m_01 - phones	OW1	117.7976
117.7976	DCB_se3_ag3_m_01 - phones	IY0	117.8576
117.8576	DCB_se3_ag3_m_01 - phones	M	117.9376
117.8576	DCB_se3_ag3_m_01 - words	maryland	118.1576
117.9376	DCB_se3_ag3_m_01 - phones	EH1	117.9776
117.9776	DCB_se3_ag3_m_01 - phones	R	118.0076
118.0076	DCB_se3_ag3_m_01 - phones	AH0	118.0376
118.0376	DCB_se3_ag3_m_01 - phones	L	118.0676
118.0676	DCB_se3_ag3_m_01 - phones	AH0	118.0976
118.0976	DCB_se3_ag3_m_01 - phones	N	118.1276
118.1276	DCB_se3_ag3_m_01 - phones	D	118.1576
118.1576	DCB_se3_ag3_m_01 - phones	IH0	118.1876
118.1576	DCB_se3_ag3_m_01 - words	it	118.2176
118.1876	DCB_se3_ag3_m_01 - phones	T	118.2176
118.2176	DCB_se3_ag3_m_01 - phones	S	118.3576
118.2176	DCB_se3_ag3_m_01 - words	s	118.3576
118.3576	DCB_se3_ag3_m_01 - phones	W	118.3876
118.3576	DCB_se3_ag3_m_01 - words	where	118.4476
118.3876	DCB_se3_ag3_m_01 - phones	EH1	118.4176
118.4176	DCB_se3_ag3_m_01 - phones	R	118.4476
118.4476	DCB_se3_ag3_m_01 - words	i	118.4776
118.4476	DCB_se3_ag3_m_01 - phones	AY1	118.4776
118.4776	DCB_se3_ag3_m_01 - phones	G	118.5376
118.4776	DCB_se3_ag3_m_01 - words	graduated	118.9876
118.5376	DCB_se3_ag3_m_01 - phones	R	118.5876
118.5876	DCB_se3_ag3_m_01 - phones	AE1	118.6576
118.6576	DCB_se3_ag3_m_01 - phones	JH	118.7476
118.7476	DCB_se3_ag3_m_01 - phones	UW0	118.8076
118.8076	DCB_se3_ag3_m_01 - phones	EY2	118.8676
118.8676	DCB_se3_ag3_m_01 - phones	T	118.8976
118.8976	DCB_se3_ag3_m_01 - phones	IH0	118.9276
118.9276	DCB_se3_ag3_m_01 - phones	D	118.9876
120.5977	DCB_int_01 - phones	AH0	120.6377
120.5977	DCB_int_01 - words	and	120.6777
120.6377	DCB_int_01 - phones	N	120.6777
120.6777	DCB_int_01 - phones	W	120.7277
120.6777	DCB_int_01 - words	what	120.7877
120.7277	DCB_int_01 - phones	AH1	120.7577
120.7577	DCB_int_01 - phones	T	120.7877
120.7877	DCB_int_01 - words	s	120.8377
120.7877	DCB_int_01 - phones	S	120.8377
120.8377	DCB_int_01 - phones	Y	120.8677
120.8377	DCB_int_01 - words	your	120.9577
120.8677	DCB_int_01 - phones	UH1	120.9177
120.9177	DCB_int_01 - phones	R	120.9577
120.9577	DCB_int_01 - phones	K	121.0377
120.9577	DCB_int_01 - words	current	121.1977
121.0377	DCB_int_01 - phones	ER1	121.1377
121.1377	DCB_int_01 - phones	N	121.1677
121.1677	DCB_int_01 - phones	T	121.1977
121.1977	DCB_int_01 - phones	AA2	121.2877
121.1977	DCB_int_01 - words	occupation	121.8577
121.2877	DCB_int_01 - phones	K	121.3777
121.3777	DCB_int_01 - phones	Y	121.4077
121.4077	DCB_int_01 - phones	AH0	121.4477
121.4477	DCB_int_01 - phones	P	121.5277
121.5277	DCB_int_01 - phones	EY1	121.6177
121.6177	DCB_int_01 - phones	SH	121.7177
121.7177	DCB_int_01 - phones	AH0	121.7577
121.7577	DCB_int_01 - phones	N	121.8577
122.3676	DCB_se3_ag3_m_01 - words	i	122.6276
122.3676	DCB_se3_ag3_m_01 - phones	AY1	122.6276
122.6276	DCB_se3_ag3_m_01 - phones	EY1	122.8176
122.6276	DCB_se3_ag3_m_01 - words	am	123.1676
122.8176	DCB_se3_ag3_m_01 - phones	EH1	122.8776
122.8776	DCB_se3_ag3_m_01 - phones	M	123.1676
123.1676	DCB_se3_ag3_m_01 - phones	sp	123.4176
123.4176	DCB_se3_ag3_m_01 - phones	DH	123.4876
123.4176	DCB_se3_ag3_m_01 - words	the	123.5276
123.4876	DCB_se3_ag3_m_01 - phones	AH0	123.5276
123.5276	DCB_se3_ag3_m_01 - phones	L	123.6176
123.5276	DCB_se3_ag3_m_01 - words	lead	123.7676
123.6176	DCB_se3_ag3_m_01 - phones	IY1	123.7276
123.7276	DCB_se3_ag3_m_01 - phones	D	123.7676
123.7676	DCB_se3_ag3_m_01 - phones	sp	123.7976
123.7976	DCB_se3_ag3_m_01 - phones	P	123.8976
123.7976	DCB_se3_ag3_m_01 - words	pastor	124.2576
123.8976	DCB_se3_ag3_m_01 - phones	AE1	124.0276
124.0276	DCB_se3_ag3_m_01 - phones	S	124.1076
124.1076	DCB_se3_ag3_m_01 - phones	T	124.1876
124.1876	DCB_se3_ag3_m_01 - phones	ER0	124.2576
124.2576	DCB_se3_ag3_m_01 - phones	AH0	124.2876
124.2576	DCB_se3_ag3_m_01 - words	of	124.3176
124.2876	DCB_se3_ag3_m_01 - phones	V	124.3176
124.3176	DCB_se3_ag3_m_01 - phones	TN	125.6176
124.3176	DCB_se3_ag3_m_01 - words	rdx	125.6176
127.5469	DCB_se3_ag3_m_01 - phones	AH0	127.6969
127.5469	DCB_se3_ag3_m_01 - words	and	127.7769
127.6969	DCB_se3_ag3_m_01 - phones	N	127.7769
127.7769	DCB_se3_ag3_m_01 - words	i	127.8969
127.7769	DCB_se3_ag3_m_01 - phones	AY1	127.8969
127.8969	DCB_se3_ag3_m_01 - phones	AE1	127.9569
127.8969	DCB_se3_ag3_m_01 - words	am	128.0469
127.9569	DCB_se3_ag3_m_01 - phones	M	128.0469
128.0469	DCB_se3_ag3_m_01 - phones	AO1	128.1469
128.0469	DCB_se3_ag3_m_01 - words	also	128.6669
128.1469	DCB_se3_ag3_m_01 - phones	L	128.2069
128.2069	DCB_se3_ag3_m_01 - phones	S	128.3469
128.3469	DCB_se3_ag3_m_01 - phones	OW0	128.6669
129.1218	DCB_se3_ag3_m_01 - phones	sil	129.1618
129.1618	DCB_se3_ag3_m_01 - phones	DH	129.2418
129.1618	DCB_se3_ag3_m_01 - words	the	129.2918
129.2418	DCB_se3_ag3_m_01 - phones	AH0	129.2918
129.2918	DCB_se3_ag3_m_01 - phones	S	129.4618
129.2918	DCB_se3_ag3_m_01 - words	ceo	129.9218
129.4618	DCB_se3_ag3_m_01 - phones	IY1	129.5118
129.5118	DCB_se3_ag3_m_01 - phones	IY1	129.7318
129.7318	DCB_se3_ag3_m_01 - phones	OW1	129.9218
129.9218	DCB_se3_ag3_m_01 - phones	AH1	130.0718
129.9218	DCB_se3_ag3_m_01 - words	of	130.3018
130.0718	DCB_se3_ag3_m_01 - phones	V	130.3018
130.6606	DCB_se3_ag3_m_01 - phones	sil	130.6906
130.6906	DCB_se3_ag3_m_01 - words	rdx	131.6506
130.6906	DCB_se3_ag3_m_01 - phones	TN	131.6506
132.4045	DCB_se3_ag3_m_01 - phones	sil	132.4345
132.4345	DCB_se3_ag3_m_01 - words	rdx	133.2145
132.4345	DCB_se3_ag3_m_01 - phones	TN	133.2145
135.0659	DCB_se3_ag3_m_01 - phones	HH	135.1059
135.0659	DCB_se3_ag3_m_01 - words	which	135.2459
135.1059	DCB_se3_ag3_m_01 - phones	W	135.1459
135.1459	DCB_se3_ag3_m_01 - phones	IH1	135.1959
135.1959	DCB_se3_ag3_m_01 - phones	CH	135.2459
135.2459	DCB_se3_ag3_m_01 - phones	IH0	135.2859
135.2459	DCB_se3_ag3_m_01 - words	is	135.3559
135.2859	DCB_se3_ag3_m_01 - phones	Z	135.3559
135.3559	DCB_se3_ag3_m_01 - phones	AH0	135.3959
135.3559	DCB_se3_ag3_m_01 - words	a	135.3959
135.3959	DCB_se3_ag3_m_01 - phones	M	135.4959
135.3959	DCB_se3_ag3_m_01 - words	multi	135.7959
135.4959	DCB_se3_ag3_m_01 - phones	AH1	135.5259
135.5259	DCB_se3_ag3_m_01 - phones	L	135.6059
135.6059	DCB_se3_ag3_m_01 - phones	T	135.6759
135.6759	DCB_se3_ag3_m_01 - phones	IY0	135.7959
135.7959	DCB_se3_ag3_m_01 - phones	M	135.8559
135.7959	DCB_se3_ag3_m_01 - words	media	136.2659
135.8559	DCB_se3_ag3_m_01 - phones	IY1	135.9959
135.9959	DCB_se3_ag3_m_01 - phones	D	136.0259
136.0259	DCB_se3_ag3_m_01 - phones	IY0	136.1459
136.1459	DCB_se3_ag3_m_01 - phones	AH0	136.2659
136.4787	DCB_se3_ag3_m_01 - phones	F	136.6087
136.4787	DCB_se3_ag3_m_01 - words	faith	136.7287
136.6087	DCB_se3_ag3_m_01 - phones	EY1	136.6887
136.6887	DCB_se3_ag3_m_01 - phones	TH	136.7287
136.7287	DCB_se3_ag3_m_01 - phones	sp	136.7587
136.7587	DCB_se3_ag3_m_01 - phones	B	136.8287
136.7587	DCB_se3_ag3_m_01 - words	based	137.2187
136.8287	DCB_se3_ag3_m_01 - phones	EY1	136.9487
136.9487	DCB_se3_ag3_m_01 - phones	S	137.1187
137.1187	DCB_se3_ag3_m_01 - phones	T	137.2187
137.5512	DCB_se3_ag3_m_01 - phones	AH1	137.7312
137.5512	DCB_se3_ag3_m_01 - words	uh	137.7312
137.7312	DCB_se3_ag3_m_01 - phones	sp	137.8512
137.8512	DCB_se3_ag3_m_01 - phones	K	137.9412
137.8512	DCB_se3_ag3_m_01 - words	company	138.1712
137.9412	DCB_se3_ag3_m_01 - phones	AH1	137.9712
137.9712	DCB_se3_ag3_m_01 - phones	M	138.0312
138.0312	DCB_se3_ag3_m_01 - phones	P	138.0612
138.0612	DCB_se3_ag3_m_01 - phones	AH0	138.1012
138.1012	DCB_se3_ag3_m_01 - phones	N	138.1412
138.1412	DCB_se3_ag3_m_01 - phones	IY0	138.1712
138.1712	DCB_se3_ag3_m_01 - phones	sp	144.7563
141.2524	DCB_int_01 - phones	AH0	141.3124
141.2524	DCB_int_01 - words	and	141.3424
141.3124	DCB_int_01 - phones	N	141.3424
141.3424	DCB_int_01 - phones	W	141.3724
141.3424	DCB_int_01 - words	what	141.4424
141.3724	DCB_int_01 - phones	AH1	141.4124
141.4124	DCB_int_01 - phones	T	141.4424
141.4424	DCB_int_01 - phones	AH0	141.4824
141.4424	DCB_int_01 - words	about	141.6424
141.4824	DCB_int_01 - phones	B	141.5224
141.5224	DCB_int_01 - phones	AW1	141.5724
141.5724	DCB_int_01 - phones	T	141.6424
141.6424	DCB_int_01 - phones	Y	141.7124
141.6424	DCB_int_01 - words	your	141.7924
141.7124	DCB_int_01 - phones	UH1	141.7424
141.7424	DCB_int_01 - phones	R	141.7924
141.7924	DCB_int_01 - phones	P	141.9224
141.7924	DCB_int_01 - words	parents	142.2324
141.9224	DCB_int_01 - phones	EH1	142.0524
142.0524	DCB_int_01 - phones	R	142.0824
142.0824	DCB_int_01 - phones	AH0	142.1224
142.1224	DCB_int_01 - phones	N	142.1524
142.1524	DCB_int_01 - phones	T	142.1824
142.1824	DCB_int_01 - phones	S	142.2324
142.2324	DCB_int_01 - phones	W	142.2624
142.2324	DCB_int_01 - words	where	142.3324
142.2624	DCB_int_01 - phones	EH1	142.3024
142.3024	DCB_int_01 - phones	R	142.3324
142.3324	DCB_int_01 - phones	W	142.3624
142.3324	DCB_int_01 - words	was	142.4624
142.3624	DCB_int_01 - phones	AH0	142.3924
142.3924	DCB_int_01 - phones	Z	142.4624
142.4624	DCB_int_01 - phones	Y	142.4924
142.4624	DCB_int_01 - words	your	142.5824
142.4924	DCB_int_01 - phones	UH1	142.5224
142.5224	DCB_int_01 - phones	R	142.5824
142.5824	DCB_int_01 - phones	D	142.6624
142.5824	DCB_int_01 - words	dad	142.8524
142.6624	DCB_int_01 - phones	AE1	142.8024
142.8024	DCB_int_01 - phones	D	142.8524
142.8524	DCB_int_01 - phones	AH0	142.9124
142.8524	DCB_int_01 - words	and	142.9824
142.9124	DCB_int_01 - phones	N	142.9424
142.9424	DCB_int_01 - phones	D	142.9824
142.9824	DCB_int_01 - phones	sp	143.0124
143.0124	DCB_int_01 - phones	Y	143.1024
143.0124	DCB_int_01 - words	your	143.1924
143.1024	DCB_int_01 - phones	UH1	143.1524
143.1524	DCB_int_01 - phones	R	143.1924
143.1924	DCB_int_01 - phones	M	143.2824
143.1924	DCB_int_01 - words	mom	143.4224
143.2824	DCB_int_01 - phones	AA1	143.3524
143.3524	DCB_int_01 - phones	M	143.4224
143.4224	DCB_int_01 - phones	AH0	143.4524
143.4224	DCB_int_01 - words	and	143.4824
143.4524	DCB_int_01 - phones	N	143.4824
143.4824	DCB_int_01 - phones	D	143.5624
143.4824	DCB_int_01 - words	dad	143.7224
143.5624	DCB_int_01 - phones	AE1	143.6824
143.6824	DCB_int_01 - phones	D	143.7224
143.7224	DCB_int_01 - phones	B	143.7724
143.7224	DCB_int_01 - words	born	143.9924
143.7724	DCB_int_01 - phones	AO1	143.8724
143.8724	DCB_int_01 - phones	R	143.9224
143.9224	DCB_int_01 - phones	N	143.9924
144.7563	DCB_se3_ag3_m_01 - phones	AH1	145.0063
144.7563	DCB_se3_ag3_m_01 - words	um	145.1063
145.0063	DCB_se3_ag3_m_01 - phones	M	145.1063
145.1063	DCB_se3_ag3_m_01 - phones	sp	145.1363
145.1363	DCB_se3_ag3_m_01 - phones	M	145.2163
145.1363	DCB_se3_ag3_m_01 - words	my	145.2663
145.2163	DCB_se3_ag3_m_01 - phones	AY1	145.2663
145.2663	DCB_se3_ag3_m_01 - phones	M	145.3663
145.2663	DCB_se3_ag3_m_01 - words	mom	145.4863
145.3663	DCB_se3_ag3_m_01 - phones	AA1	145.4263
145.4263	DCB_se3_ag3_m_01 - phones	M	145.4863
145.4863	DCB_se3_ag3_m_01 - phones	AH0	145.5163
145.4863	DCB_se3_ag3_m_01 - words	and	145.5463
145.5163	DCB_se3_ag3_m_01 - phones	N	145.5463
145.5463	DCB_se3_ag3_m_01 - phones	D	145.6063
145.5463	DCB_se3_ag3_m_01 - words	dad	145.7563
145.6063	DCB_se3_ag3_m_01 - phones	AE1	145.7163
145.7163	DCB_se3_ag3_m_01 - phones	D	145.7563
145.7563	DCB_se3_ag3_m_01 - words	are	145.8163
145.7563	DCB_se3_ag3_m_01 - phones	ER0	145.8163
145.8163	DCB_se3_ag3_m_01 - phones	F	145.8963
145.8163	DCB_se3_ag3_m_01 - words	from	145.9763
145.8963	DCB_se3_ag3_m_01 - phones	ER0	145.9463
145.9463	DCB_se3_ag3_m_01 - phones	M	145.9763
145.9763	DCB_se3_ag3_m_01 - phones	M	146.0163
145.9763	DCB_se3_ag3_m_01 - words	mississippi	146.6063
146.0163	DCB_se3_ag3_m_01 - phones	IH2	146.0663
146.0663	DCB_se3_ag3_m_01 - phones	S	146.1463
146.1463	DCB_se3_ag3_m_01 - phones	IH0	146.1863
146.1863	DCB_se3_ag3_m_01 - phones	S	146.3063
146.3063	DCB_se3_ag3_m_01 - phones	IH1	146.3463
146.3463	DCB_se3_ag3_m_01 - phones	P	146.4363
146.4363	DCB_se3_ag3_m_01 - phones	IY0	146.6063
147.0426	DCB_se3_ag3_m_01 - phones	S	147.1326
147.0426	DCB_se3_ag3_m_01 - words	so	147.1626
147.1326	DCB_se3_ag3_m_01 - phones	OW1	147.1626
147.1626	DCB_se3_ag3_m_01 - phones	M	147.2526
147.1626	DCB_se3_ag3_m_01 - words	my	147.3126
147.2526	DCB_se3_ag3_m_01 - phones	AY1	147.3126
147.3126	DCB_se3_ag3_m_01 - phones	F	147.4126
147.3126	DCB_se3_ag3_m_01 - words	father	147.6626
147.4126	DCB_se3_ag3_m_01 - phones	AA1	147.5226
147.5226	DCB_se3_ag3_m_01 - phones	DH	147.5626
147.5626	DCB_se3_ag3_m_01 - phones	ER0	147.6626
147.6626	DCB_se3_ag3_m_01 - phones	W	147.7426
147.6626	DCB_se3_ag3_m_01 - words	was	147.8526
147.7426	DCB_se3_ag3_m_01 - phones	AH0	147.7726
147.7726	DCB_se3_ag3_m_01 - phones	Z	147.8526
147.8526	DCB_se3_ag3_m_01 - phones	B	147.9126
147.8526	DCB_se3_ag3_m_01 - words	born	148.2926
147.9126	DCB_se3_ag3_m_01 - phones	AO1	148.0726
148.0726	DCB_se3_ag3_m_01 - phones	R	148.2126
148.2126	DCB_se3_ag3_m_01 - phones	N	148.2926
148.2926	DCB_se3_ag3_m_01 - phones	sp	148.3226
148.7725	DCB_se3_ag3_m_01 - phones	IH1	149.0125
148.7725	DCB_se3_ag3_m_01 - words	in	149.2325
149.0125	DCB_se3_ag3_m_01 - phones	N	149.2325
149.2325	DCB_se3_ag3_m_01 - phones	sp	149.5867
149.5867	DCB_se3_ag3_m_01 - phones	AH1	149.6167
149.5867	DCB_se3_ag3_m_01 - words	uh	149.6167
149.6167	DCB_se3_ag3_m_01 - phones	sp	149.6467
149.6467	DCB_se3_ag3_m_01 - phones	HH	149.8367
149.6467	DCB_se3_ag3_m_01 - words	hattiesburg	150.3967
149.8367	DCB_se3_ag3_m_01 - phones	AE1	149.8967
149.8967	DCB_se3_ag3_m_01 - phones	T	149.9367
149.9367	DCB_se3_ag3_m_01 - phones	IY0	149.9867
149.9867	DCB_se3_ag3_m_01 - phones	Z	150.0767
150.0767	DCB_se3_ag3_m_01 - phones	B	150.1367
150.1367	DCB_se3_ag3_m_01 - phones	ER0	150.3567
150.3567	DCB_se3_ag3_m_01 - phones	G	150.3967
150.3967	DCB_se3_ag3_m_01 - phones	M	150.4567
150.3967	DCB_se3_ag3_m_01 - words	mississippi	150.9267
150.4567	DCB_se3_ag3_m_01 - phones	IH2	150.5067
150.5067	DCB_se3_ag3_m_01 - phones	S	150.5567
150.5567	DCB_se3_ag3_m_01 - phones	IH0	150.6167
150.6167	DCB_se3_ag3_m_01 - phones	S	150.7167
150.7167	DCB_se3_ag3_m_01 - phones	IH1	150.7567
150.7567	DCB_se3_ag3_m_01 - phones	P	150.8567
150.8567	DCB_se3_ag3_m_01 - phones	IY0	150.9267
150.9267	DCB_se3_ag3_m_01 - phones	sp	152.3510
152.3510	DCB_se3_ag3_m_01 - phones	AE1	152.5310
152.3510	DCB_se3_ag3_m_01 - words	and	152.5810
152.5310	DCB_se3_ag3_m_01 - phones	N	152.5810
152.5810	DCB_se3_ag3_m_01 - phones	M	152.6410
152.5810	DCB_se3_ag3_m_01 - words	my	152.6910
152.6410	DCB_se3_ag3_m_01 - phones	AY1	152.6910
152.6910	DCB_se3_ag3_m_01 - phones	M	152.8210
152.6910	DCB_se3_ag3_m_01 - words	mother	153.1310
152.8210	DCB_se3_ag3_m_01 - phones	AH1	152.8810
152.8810	DCB_se3_ag3_m_01 - phones	DH	152.9310
152.9310	DCB_se3_ag3_m_01 - phones	ER0	153.1310
153.1310	DCB_se3_ag3_m_01 - phones	sp	153.2310
153.2809	DCB_se3_ag3_m_01 - phones	IH1	153.4409
153.2809	DCB_se3_ag3_m_01 - words	is	153.7509
153.4409	DCB_se3_ag3_m_01 - phones	Z	153.7509
153.7509	DCB_se3_ag3_m_01 - phones	sp	153.7809
153.7809	DCB_se3_ag3_m_01 - phones	F	153.9409
153.7809	DCB_se3_ag3_m_01 - words	from	154.1009
153.9409	DCB_se3_ag3_m_01 - phones	ER0	154.0309
154.0309	DCB_se3_ag3_m_01 - phones	M	154.1009
154.1009	DCB_se3_ag3_m_01 - phones	S	154.2409
154.1009	DCB_se3_ag3_m_01 - words	smith	154.5109
154.2409	DCB_se3_ag3_m_01 - phones	M	154.2809
154.2809	DCB_se3_ag3_m_01 - phones	IH1	154.3409
154.3409	DCB_se3_ag3_m_01 - phones	TH	154.5109
154.5767	DCB_se3_ag3_m_01 - phones	S	154.7467
154.5767	DCB_se3_ag3_m_01 - words	smithville	155.1167
154.7467	DCB_se3_ag3_m_01 - phones	M	154.7867
154.7867	DCB_se3_ag3_m_01 - phones	IH1	154.8467
154.8467	DCB_se3_ag3_m_01 - phones	TH	154.9167
154.9167	DCB_se3_ag3_m_01 - phones	V	154.9867
154.9867	DCB_se3_ag3_m_01 - phones	IH0	155.0867
155.0867	DCB_se3_ag3_m_01 - phones	L	155.1167
155.1167	DCB_se3_ag3_m_01 - phones	M	155.1867
155.1167	DCB_se3_ag3_m_01 - words	mississippi	155.7667
155.1867	DCB_se3_ag3_m_01 - phones	IH2	155.2367
155.2367	DCB_se3_ag3_m_01 - phones	S	155.2967
155.2967	DCB_se3_ag3_m_01 - phones	IH0	155.3467
155.3467	DCB_se3_ag3_m_01 - phones	S	155.4467
155.4467	DCB_se3_ag3_m_01 - phones	IH1	155.4867
155.4867	DCB_se3_ag3_m_01 - phones	P	155.6067
155.6067	DCB_se3_ag3_m_01 - phones	IY0	155.7667
156.4372	DCB_se3_ag3_m_01 - phones	DH	156.5072
156.4372	DCB_se3_ag3_m_01 - words	the	156.5472
156.5072	DCB_se3_ag3_m_01 - phones	AH0	156.5472
156.5472	DCB_se3_ag3_m_01 - phones	sp	156.5772
156.5772	DCB_se3_ag3_m_01 - phones	F	156.6472
156.5772	DCB_se3_ag3_m_01 - words	farmlands	157.2672
156.6472	DCB_se3_ag3_m_01 - phones	AA1	156.7372
156.7372	DCB_se3_ag3_m_01 - phones	R	156.7872
156.7872	DCB_se3_ag3_m_01 - phones	M	156.8372
156.8372	DCB_se3_ag3_m_01 - phones	L	156.9272
156.9272	DCB_se3_ag3_m_01 - phones	AE2	156.9972
156.9972	DCB_se3_ag3_m_01 - phones	N	157.0772
157.0772	DCB_se3_ag3_m_01 - phones	D	157.1072
157.1072	DCB_se3_ag3_m_01 - phones	Z	157.2672
157.9712	DCB_int_01 - phones	sil	158.0112
158.0112	DCB_int_01 - phones	OW2	158.1412
158.0112	DCB_int_01 - words	okay	158.2312
158.1412	DCB_int_01 - phones	K	158.2012
158.2012	DCB_int_01 - phones	EY1	158.2312
158.2312	DCB_int_01 - phones	sp	158.2612
158.2612	DCB_int_01 - words	i	158.3712
158.2612	DCB_int_01 - phones	AY1	158.3712
158.3712	DCB_int_01 - phones	sp	158.4412
158.4412	DCB_int_01 - phones	HH	158.4912
158.4412	DCB_int_01 - words	have	158.6612
158.4912	DCB_int_01 - phones	AE1	158.5212
158.5212	DCB_int_01 - phones	V	158.6612
158.6612	DCB_int_01 - phones	sp	158.6912
158.6912	DCB_int_01 - phones	N	158.9512
158.6912	DCB_int_01 - words	no	159.0512
158.9512	DCB_int_01 - phones	OW1	159.0512
159.0512	DCB_int_01 - phones	K	159.1512
159.0512	DCB_int_01 - words	clue	159.2212
159.1125	DCB_se3_ag3_m_01 - phones	sil	159.1425
159.1425	DCB_se3_ag3_m_01 - words	<unk>	159.8825
159.1425	DCB_se3_ag3_m_01 - phones	spn	159.8825
159.1512	DCB_int_01 - phones	L	159.1912
159.1912	DCB_int_01 - phones	UW1	159.2212
159.2212	DCB_int_01 - phones	sp	159.2712
159.2712	DCB_int_01 - phones	W	159.3012
159.2712	DCB_int_01 - words	where	159.3912
159.3012	DCB_int_01 - phones	EH1	159.3312
159.3312	DCB_int_01 - phones	R	159.3912
159.3912	DCB_int_01 - phones	DH	159.4312
159.3912	DCB_int_01 - words	that	159.6612
159.4312	DCB_int_01 - phones	AH0	159.6312
159.6312	DCB_int_01 - phones	T	159.6612
159.6612	DCB_int_01 - phones	IH0	159.8112
159.6612	DCB_int_01 - words	is	159.8512
159.8112	DCB_int_01 - phones	Z	159.8512
159.8512	DCB_int_01 - phones	sp	160.3549
159.8825	DCB_se3_ag3_m_01 - phones	sp	159.9325
160.3549	DCB_int_01 - phones	HH	160.3849
160.3549	DCB_int_01 - words	what	160.4949
160.3849	DCB_int_01 - phones	W	160.4249
160.4249	DCB_int_01 - phones	AH1	160.4649
160.4649	DCB_int_01 - phones	T	160.4949
160.4949	DCB_int_01 - phones	D	160.5249
160.4949	DCB_int_01 - words	d	160.5249
160.5249	DCB_int_01 - phones	Y	160.5649
160.5249	DCB_int_01 - words	your	160.6449
160.5649	DCB_int_01 - phones	UH1	160.5949
160.5949	DCB_int_01 - phones	R	160.6449
160.6449	DCB_int_01 - phones	P	160.7249
160.6449	DCB_int_01 - words	parents	161.0249
160.7249	DCB_int_01 - phones	EH1	160.8249
160.8249	DCB_int_01 - phones	R	160.8549
160.8549	DCB_int_01 - phones	AH0	160.8849
160.8849	DCB_int_01 - phones	N	160.9149
160.9149	DCB_int_01 - phones	T	160.9549
160.9549	DCB_int_01 - phones	S	161.0249
161.0249	DCB_int_01 - phones	D	161.0849
161.0249	DCB_int_01 - words	do	161.2649
161.0849	DCB_int_01 - phones	UW1	161.2649
161.2649	DCB_int_01 - phones	sp	161.3549
161.8030	DCB_se3_ag3_m_01 - phones	S	161.9330
161.8030	DCB_se3_ag3_m_01 - words	so	162.0030
161.9330	DCB_se3_ag3_m_01 - phones	OW1	162.0030
162.0030	DCB_se3_ag3_m_01 - phones	M	162.0830
162.0030	DCB_se3_ag3_m_01 - words	my	162.1330
162.0830	DCB_se3_ag3_m_01 - phones	AY1	162.1330
162.1330	DCB_se3_ag3_m_01 - phones	D	162.2530
162.1330	DCB_se3_ag3_m_01 - words	dad	162.5730
162.2530	DCB_se3_ag3_m_01 - phones	AE1	162.5230
162.5230	DCB_se3_ag3_m_01 - phones	D	162.5730
162.7169	DCB_se3_ag3_m_01 - phones	sil	162.7569
162.7569	DCB_se3_ag3_m_01 - phones	AH1	163.0469
162.7569	DCB_se3_ag3_m_01 - words	um	163.1069
163.0469	DCB_se3_ag3_m_01 - phones	M	163.1069
163.1069	DCB_se3_ag3_m_01 - phones	sp	163.3369
163.8873	DCB_se3_ag3_m_01 - phones	HH	163.9773
163.8873	DCB_se3_ag3_m_01 - words	he	164.1473
163.9773	DCB_se3_ag3_m_01 - phones	IY1	164.1473
164.1473	DCB_se3_ag3_m_01 - phones	sp	164.1873
164.1873	DCB_se3_ag3_m_01 - phones	W	164.2973
164.1873	DCB_se3_ag3_m_01 - words	was	164.4173
164.2973	DCB_se3_ag3_m_01 - phones	AH0	164.3373
164.3373	DCB_se3_ag3_m_01 - phones	Z	164.4173
164.4173	DCB_se3_ag3_m_01 - phones	IH0	164.4773
164.4173	DCB_se3_ag3_m_01 - words	in	164.5473
164.4773	DCB_se3_ag3_m_01 - phones	N	164.5473
164.5473	DCB_se3_ag3_m_01 - phones	DH	164.6073
164.5473	DCB_se3_ag3_m_01 - words	the	164.6973
164.6073	DCB_se3_ag3_m_01 - phones	IY0	164.6973
164.6973	DCB_se3_ag3_m_01 - phones	AA1	164.8173
164.6973	DCB_se3_ag3_m_01 - words	army	164.9573
164.8173	DCB_se3_ag3_m_01 - phones	R	164.8573
164.8573	DCB_se3_ag3_m_01 - phones	M	164.9173
164.9173	DCB_se3_ag3_m_01 - phones	IY0	164.9573
164.9573	DCB_se3_ag3_m_01 - phones	N	165.0273
164.9573	DCB_se3_ag3_m_01 - words	national	165.2973
165.0273	DCB_se3_ag3_m_01 - phones	AE1	165.0973
165.0973	DCB_se3_ag3_m_01 - phones	SH	165.1773
165.1773	DCB_se3_ag3_m_01 - phones	AH0	165.2073
165.2073	DCB_se3_ag3_m_01 - phones	N	165.2373
165.2373	DCB_se3_ag3_m_01 - phones	AH0	165.2673
165.2673	DCB_se3_ag3_m_01 - phones	L	165.2973
165.2973	DCB_se3_ag3_m_01 - phones	G	165.3673
165.2973	DCB_se3_ag3_m_01 - words	guard	165.6773
165.3673	DCB_se3_ag3_m_01 - phones	AA1	165.5573
165.5573	DCB_se3_ag3_m_01 - phones	R	165.6273
165.6273	DCB_se3_ag3_m_01 - phones	D	165.6773
166.9823	DCB_se3_ag3_m_01 - phones	sil	167.0323
167.0323	DCB_se3_ag3_m_01 - phones	AH1	167.1623
167.0323	DCB_se3_ag3_m_01 - words	um	167.4223
167.1623	DCB_se3_ag3_m_01 - phones	M	167.4223
167.5465	DCB_se3_ag3_m_01 - phones	S	167.6865
167.5465	DCB_se3_ag3_m_01 - words	so	167.7465
167.6865	DCB_se3_ag3_m_01 - phones	OW1	167.7465
167.7465	DCB_se3_ag3_m_01 - phones	sp	167.7765
167.7765	DCB_se3_ag3_m_01 - phones	HH	167.8465
167.7765	DCB_se3_ag3_m_01 - words	he	167.8865
167.8465	DCB_se3_ag3_m_01 - phones	IY1	167.8865
167.8865	DCB_se3_ag3_m_01 - phones	IH1	167.9865
167.8865	DCB_se3_ag3_m_01 - words	is	168.0165
167.9865	DCB_se3_ag3_m_01 - phones	Z	168.0165
168.0165	DCB_se3_ag3_m_01 - phones	N	168.0965
168.0165	DCB_se3_ag3_m_01 - words	now	168.2765
168.0965	DCB_se3_ag3_m_01 - phones	AW1	168.2765
168.2765	DCB_se3_ag3_m_01 - phones	L	168.3665
168.2765	DCB_se3_ag3_m_01 - words	l-	168.3665
168.3665	DCB_se3_ag3_m_01 - phones	sp	168.6131
168.6131	DCB_se3_ag3_m_01 - words	a	168.7131
168.6131	DCB_se3_ag3_m_01 - phones	AH0	168.7131
168.7131	DCB_se3_ag3_m_01 - phones	sp	168.7431
168.7431	DCB_se3_ag3_m_01 - phones	R	168.7731
168.7431	DCB_se3_ag3_m_01 - words	retired	169.1931
168.7731	DCB_se3_ag3_m_01 - phones	IH0	168.8231
168.8231	DCB_se3_ag3_m_01 - phones	T	168.9831
168.9831	DCB_se3_ag3_m_01 - phones	AY1	169.1031
169.1031	DCB_se3_ag3_m_01 - phones	R	169.1431
169.1431	DCB_se3_ag3_m_01 - phones	D	169.1931
169.1931	DCB_se3_ag3_m_01 - phones	L	169.2431
169.1931	DCB_se3_ag3_m_01 - words	lieutenant	169.5631
169.2431	DCB_se3_ag3_m_01 - phones	UW0	169.2831
169.2831	DCB_se3_ag3_m_01 - phones	T	169.3931
169.3931	DCB_se3_ag3_m_01 - phones	EH1	169.4231
169.4231	DCB_se3_ag3_m_01 - phones	N	169.4631
169.4631	DCB_se3_ag3_m_01 - phones	AH0	169.5031
169.5031	DCB_se3_ag3_m_01 - phones	N	169.5331
169.5331	DCB_se3_ag3_m_01 - phones	T	169.5631
169.5631	DCB_se3_ag3_m_01 - phones	K	169.6631
169.5631	DCB_se3_ag3_m_01 - words	colonel	169.9331
169.6631	DCB_se3_ag3_m_01 - phones	ER1	169.7431
169.7431	DCB_se3_ag3_m_01 - phones	N	169.7831
169.7831	DCB_se3_ag3_m_01 - phones	AH0	169.8131
169.8131	DCB_se3_ag3_m_01 - phones	L	169.9331
171.2571	DCB_se3_ag3_m_01 - phones	sil	171.2871
171.2871	DCB_se3_ag3_m_01 - phones	AE1	171.4071
171.2871	DCB_se3_ag3_m_01 - words	and	171.4771
171.4071	DCB_se3_ag3_m_01 - phones	N	171.4771
171.4771	DCB_se3_ag3_m_01 - phones	M	171.5371
171.4771	DCB_se3_ag3_m_01 - words	my	171.6071
171.5371	DCB_se3_ag3_m_01 - phones	AY1	171.6071
171.6071	DCB_se3_ag3_m_01 - phones	M	171.7371
171.6071	DCB_se3_ag3_m_01 - words	mother	172.0971
171.7371	DCB_se3_ag3_m_01 - phones	AH1	171.8071
171.8071	DCB_se3_ag3_m_01 - phones	DH	171.8771
171.8771	DCB_se3_ag3_m_01 - phones	ER0	172.0971
172.7166	DCB_se3_ag3_m_01 - words	uh	172.8566
172.7166	DCB_se3_ag3_m_01 - phones	AH1	172.8566
172.8566	DCB_se3_ag3_m_01 - phones	W	172.8866
172.8566	DCB_se3_ag3_m_01 - words	was	172.9766
172.8866	DCB_se3_ag3_m_01 - phones	AH0	172.9266
172.9266	DCB_se3_ag3_m_01 - phones	Z	172.9766
172.9766	DCB_se3_ag3_m_01 - words	a	173.0466
172.9766	DCB_se3_ag3_m_01 - phones	AH0	173.0466
173.0466	DCB_se3_ag3_m_01 - phones	D	173.1166
173.0466	DCB_se3_ag3_m_01 - words	dc	173.3466
173.1166	DCB_se3_ag3_m_01 - phones	IY1	173.2066
173.2066	DCB_se3_ag3_m_01 - phones	S	173.2966
173.2966	DCB_se3_ag3_m_01 - phones	IY1	173.3466
173.3466	DCB_se3_ag3_m_01 - phones	S	173.4166
173.3466	DCB_se3_ag3_m_01 - words	school	173.5966
173.4166	DCB_se3_ag3_m_01 - phones	K	173.4666
173.4666	DCB_se3_ag3_m_01 - phones	UW1	173.5066
173.5066	DCB_se3_ag3_m_01 - phones	L	173.5966
173.5966	DCB_se3_ag3_m_01 - phones	T	173.6766
173.5966	DCB_se3_ag3_m_01 - words	teacher	173.8866
173.6766	DCB_se3_ag3_m_01 - phones	IY1	173.7366
173.7366	DCB_se3_ag3_m_01 - phones	CH	173.8266
173.8266	DCB_se3_ag3_m_01 - phones	ER0	173.8866
173.8866	DCB_se3_ag3_m_01 - phones	S	173.9666
173.8866	DCB_se3_ag3_m_01 - words	so	174.0166
173.9666	DCB_se3_ag3_m_01 - phones	OW1	174.0166
174.0166	DCB_se3_ag3_m_01 - phones	M	174.0766
174.0166	DCB_se3_ag3_m_01 - words	my	174.1166
174.0766	DCB_se3_ag3_m_01 - phones	AY1	174.1166
174.1166	DCB_se3_ag3_m_01 - phones	M	174.2466
174.1166	DCB_se3_ag3_m_01 - words	mom	174.4066
174.2466	DCB_se3_ag3_m_01 - phones	AA1	174.3566
174.3566	DCB_se3_ag3_m_01 - phones	M	174.4066
174.4066	DCB_se3_ag3_m_01 - phones	HH	174.4366
174.4066	DCB_se3_ag3_m_01 - words	has	174.5566
174.4366	DCB_se3_ag3_m_01 - phones	AH0	174.4766
174.4766	DCB_se3_ag3_m_01 - phones	Z	174.5566
174.5566	DCB_se3_ag3_m_01 - phones	W	174.6366
174.5566	DCB_se3_ag3_m_01 - words	worked	174.7866
174.6366	DCB_se3_ag3_m_01 - phones	ER1	174.6866
174.6866	DCB_se3_ag3_m_01 - phones	K	174.7466
174.7466	DCB_se3_ag3_m_01 - phones	T	174.7866
174.7866	DCB_se3_ag3_m_01 - phones	IH0	174.8166
174.7866	DCB_se3_ag3_m_01 - words	in	174.8766
174.8166	DCB_se3_ag3_m_01 - phones	N	174.8766
174.8766	DCB_se3_ag3_m_01 - phones	D	174.9466
174.8766	DCB_se3_ag3_m_01 - words	dcps	175.7466
174.9466	DCB_se3_ag3_m_01 - phones	IY1	175.0366
175.0366	DCB_se3_ag3_m_01 - phones	S	175.1366
175.1366	DCB_se3_ag3_m_01 - phones	IY1	175.1866
175.1866	DCB_se3_ag3_m_01 - phones	P	175.2966
175.2966	DCB_se3_ag3_m_01 - phones	IY1	175.4066
175.4066	DCB_se3_ag3_m_01 - phones	EH1	175.5266
175.5266	DCB_se3_ag3_m_01 - phones	S	175.7466
176.3443	DCB_se3_ag3_m_01 - phones	sil	176.3843
176.3843	DCB_se3_ag3_m_01 - phones	M	176.4343
176.3843	DCB_se3_ag3_m_01 - words	maybe	176.5643
176.4343	DCB_se3_ag3_m_01 - phones	EY1	176.4643
176.4643	DCB_se3_ag3_m_01 - phones	B	176.5143
176.5143	DCB_se3_ag3_m_01 - phones	IY0	176.5643
176.5643	DCB_se3_ag3_m_01 - phones	T	176.6743
176.5643	DCB_se3_ag3_m_01 - words	twenty	176.8443
176.6743	DCB_se3_ag3_m_01 - phones	W	176.7043
176.7043	DCB_se3_ag3_m_01 - phones	EH1	176.7543
176.7543	DCB_se3_ag3_m_01 - phones	N	176.7843
176.7843	DCB_se3_ag3_m_01 - phones	IY0	176.8443
176.8443	DCB_se3_ag3_m_01 - phones	F	176.9343
176.8443	DCB_se3_ag3_m_01 - words	five	177.0843
176.9343	DCB_se3_ag3_m_01 - phones	AY1	177.0243
177.0243	DCB_se3_ag3_m_01 - phones	V	177.0843
177.0843	DCB_se3_ag3_m_01 - phones	Y	177.2143
177.0843	DCB_se3_ag3_m_01 - words	years	177.3843
177.2143	DCB_se3_ag3_m_01 - phones	ER0	177.3443
177.3443	DCB_se3_ag3_m_01 - phones	Z	177.3843
177.3843	DCB_se3_ag3_m_01 - phones	S	177.4343
177.3843	DCB_se3_ag3_m_01 - words	something	177.5943
177.4343	DCB_se3_ag3_m_01 - phones	AH1	177.4643
177.4643	DCB_se3_ag3_m_01 - phones	M	177.4943
177.4943	DCB_se3_ag3_m_01 - phones	TH	177.5343
177.5343	DCB_se3_ag3_m_01 - phones	IH0	177.5643
177.5643	DCB_se3_ag3_m_01 - phones	NG	177.5943
177.5943	DCB_se3_ag3_m_01 - phones	L	177.6243
177.5943	DCB_se3_ag3_m_01 - words	like	177.6843
177.6243	DCB_se3_ag3_m_01 - phones	AY1	177.6543
177.6543	DCB_se3_ag3_m_01 - phones	K	177.6843
177.6843	DCB_se3_ag3_m_01 - phones	sp	177.7543
177.7543	DCB_se3_ag3_m_01 - phones	DH	177.7943
177.7543	DCB_se3_ag3_m_01 - words	that	177.9443
177.7943	DCB_se3_ag3_m_01 - phones	AH0	177.8243
177.8243	DCB_se3_ag3_m_01 - phones	T	177.9443
182.2790	DCB_int_01 - phones	S	182.4190
182.2790	DCB_int_01 - words	so	182.6590
182.4190	DCB_int_01 - phones	OW1	182.6590
182.6590	DCB_int_01 - phones	sp	183.0259
183.0259	DCB_int_01 - phones	L	183.0759
183.0259	DCB_int_01 - words	let	183.1459
183.0759	DCB_int_01 - phones	EH1	183.1059
183.1059	DCB_int_01 - phones	T	183.1459
183.1459	DCB_int_01 - words	s	183.1759
183.1459	DCB_int_01 - phones	Z	183.1759
183.1759	DCB_int_01 - phones	S	183.3959
183.1759	DCB_int_01 - words	start	183.6559
183.3959	DCB_int_01 - phones	T	183.4659
183.4659	DCB_int_01 - phones	AA1	183.5459
183.5459	DCB_int_01 - phones	R	183.6159
183.6159	DCB_int_01 - phones	T	183.6559
183.6559	DCB_int_01 - phones	F	183.7459
183.6559	DCB_int_01 - words	from	183.8259
183.7459	DCB_int_01 - phones	ER0	183.7859
183.7859	DCB_int_01 - phones	M	183.8259
183.8259	DCB_int_01 - phones	sp	183.8559
183.8559	DCB_int_01 - phones	DH	183.9059
183.8559	DCB_int_01 - words	the	183.9659
183.9059	DCB_int_01 - phones	IY0	183.9659
183.9659	DCB_int_01 - phones	sp	184.0159
184.0159	DCB_int_01 - phones	B	184.0659
184.0159	DCB_int_01 - words	beginning	184.4159
184.0659	DCB_int_01 - phones	IH0	184.1759
184.1759	DCB_int_01 - phones	G	184.2259
184.2259	DCB_int_01 - phones	IH1	184.2759
184.2759	DCB_int_01 - phones	N	184.3059
184.3059	DCB_int_01 - phones	IH0	184.3359
184.3359	DCB_int_01 - phones	NG	184.4159
184.4159	DCB_int_01 - phones	sp	184.5959
184.8798	DCB_se3_ag3_m_01 - phones	sil	184.9398
184.9398	DCB_se3_ag3_m_01 - phones	AO2	185.0498
184.9398	DCB_se3_ag3_m_01 - words	alright	185.1698
185.0498	DCB_se3_ag3_m_01 - phones	L	185.0798
185.0798	DCB_se3_ag3_m_01 - phones	R	185.1098
185.1098	DCB_se3_ag3_m_01 - phones	AY1	185.1398
185.1398	DCB_se3_ag3_m_01 - phones	T	185.1698
185.1698	DCB_se3_ag3_m_01 - phones	sp	188.6361
185.6398	DCB_int_01 - phones	Y	185.6998
185.6398	DCB_int_01 - words	you	185.7298
185.6998	DCB_int_01 - phones	UW1	185.7298
185.7298	DCB_int_01 - phones	S	185.8398
185.7298	DCB_int_01 - words	said	186.0198
185.8398	DCB_int_01 - phones	EH1	185.9398
185.9398	DCB_int_01 - phones	D	186.0198
186.0198	DCB_int_01 - phones	Y	186.0798
186.0198	DCB_int_01 - words	you	186.2598
186.0798	DCB_int_01 - phones	UW1	186.2598
186.2598	DCB_int_01 - phones	sp	186.5424
186.5424	DCB_int_01 - phones	K	186.6524
186.5424	DCB_int_01 - words	came	186.8024
186.6524	DCB_int_01 - phones	EY1	186.7624
186.7624	DCB_int_01 - phones	M	186.8024
186.8024	DCB_int_01 - phones	HH	186.8624
[truncated: 51,419 more rows]
