# Supplementary material for: Considering Performance in the Automated and Manual Coding of Sociolinguistic Variables: Lessons From Variable (ING)
Source: Front Artif Intell. 2021 Apr 29;4:648543. doi: 10.3389/frai.2021.648543 (PMC8117961; doi:10.3389/frai.2021.648543)
Supplement: Supplementary file 4 [file Data_Sheet_4.ZIP › CORAAL_Aligned_as_Tables/DCA_se1_ag1_m_07_2_txout.txt]

tmin	tier	text	tmax
0.4901	DCA_int_02 - phones	W	0.6201
0.4901	DCA_int_02 - words	when	0.7301
0.6201	DCA_int_02 - phones	EH1	0.7001
0.7001	DCA_int_02 - phones	N	0.7301
0.7301	DCA_int_02 - phones	W	0.8001
0.7301	DCA_int_02 - words	we	0.8401
0.8001	DCA_int_02 - phones	IY1	0.8401
0.8401	DCA_int_02 - phones	W	0.8701
0.8401	DCA_int_02 - words	were	0.9801
0.8701	DCA_int_02 - phones	ER0	0.9801
0.9801	DCA_int_02 - phones	sp	1.0101
1.0101	DCA_int_02 - phones	T	1.0501
1.0101	DCA_int_02 - words	talking	1.4101
1.0501	DCA_int_02 - phones	AO1	1.1901
1.1901	DCA_int_02 - phones	K	1.3501
1.3501	DCA_int_02 - phones	IH0	1.3801
1.3801	DCA_int_02 - phones	NG	1.4101
1.4101	DCA_int_02 - phones	B	1.4701
1.4101	DCA_int_02 - words	before	1.9701
1.4701	DCA_int_02 - phones	IH0	1.5401
1.5401	DCA_int_02 - phones	F	1.6901
1.6901	DCA_int_02 - phones	AO1	1.8001
1.8001	DCA_int_02 - phones	R	1.9701
1.9701	DCA_int_02 - phones	W	2.0001
1.9701	DCA_int_02 - words	we	2.0301
2.0001	DCA_int_02 - phones	IY1	2.0301
2.0301	DCA_int_02 - phones	W	2.0701
2.0301	DCA_int_02 - words	were	2.1001
2.0701	DCA_int_02 - phones	ER0	2.1001
2.1001	DCA_int_02 - phones	T	2.1301
2.1001	DCA_int_02 - words	talking	2.4601
2.1301	DCA_int_02 - phones	AO1	2.2801
2.2801	DCA_int_02 - phones	K	2.3601
2.3601	DCA_int_02 - phones	IH0	2.4201
2.4201	DCA_int_02 - phones	NG	2.4601
2.4601	DCA_int_02 - phones	AH0	2.5901
2.4601	DCA_int_02 - words	about	2.9101
2.5901	DCA_int_02 - phones	B	2.6401
2.6401	DCA_int_02 - phones	AW1	2.7101
2.7101	DCA_int_02 - phones	T	2.9101
2.9101	DCA_int_02 - phones	sp	2.9401
2.9401	DCA_int_02 - phones	Y	2.9701
2.9401	DCA_int_02 - words	you	3.0101
2.9701	DCA_int_02 - phones	UW1	3.0101
3.0101	DCA_int_02 - phones	sp	3.0401
3.0401	DCA_int_02 - phones	N	3.0801
3.0401	DCA_int_02 - words	know	3.2801
3.0801	DCA_int_02 - phones	OW1	3.2801
3.2801	DCA_int_02 - phones	sp	3.3501
4.1064	DCA_int_02 - phones	AH0	4.1364
4.1064	DCA_int_02 - words	a	4.1364
4.1364	DCA_int_02 - phones	sp	4.1964
4.1964	DCA_int_02 - phones	B	4.2464
4.1964	DCA_int_02 - words	bunch	4.4364
4.2464	DCA_int_02 - phones	AH1	4.3064
4.3064	DCA_int_02 - phones	N	4.4064
4.4064	DCA_int_02 - phones	CH	4.4364
4.4364	DCA_int_02 - phones	AH0	4.4664
4.4364	DCA_int_02 - words	of	4.4964
4.4664	DCA_int_02 - phones	V	4.4964
4.4964	DCA_int_02 - phones	sp	4.5264
4.5264	DCA_int_02 - phones	G	4.6264
4.5264	DCA_int_02 - words	guys	4.8564
4.6264	DCA_int_02 - phones	AY1	4.7764
4.7764	DCA_int_02 - phones	Z	4.8564
4.8564	DCA_int_02 - phones	sp	4.8864
4.8864	DCA_int_02 - phones	Y	4.9164
4.8864	DCA_int_02 - words	you	4.9464
4.9164	DCA_int_02 - phones	UW1	4.9464
4.9464	DCA_int_02 - phones	sp	4.9764
4.9764	DCA_int_02 - phones	G	5.0564
4.9764	DCA_int_02 - words	go	5.1464
5.0564	DCA_int_02 - phones	OW1	5.1464
5.1464	DCA_int_02 - phones	ER0	5.3364
5.1464	DCA_int_02 - words	around	5.7064
5.3364	DCA_int_02 - phones	AW1	5.4664
5.4664	DCA_int_02 - phones	N	5.6764
5.6764	DCA_int_02 - phones	D	5.7064
5.7064	DCA_int_02 - phones	sp	5.7664
5.7664	DCA_int_02 - phones	W	5.8064
5.7664	DCA_int_02 - words	with	5.8664
5.8064	DCA_int_02 - phones	IH0	5.8364
5.8364	DCA_int_02 - phones	DH	5.8664
5.8664	DCA_int_02 - phones	sp	5.9764
6.3856	DCA_int_02 - phones	HH	6.4256
6.3856	DCA_int_02 - words	what	6.5156
6.4256	DCA_int_02 - phones	W	6.4556
6.4556	DCA_int_02 - phones	AH1	6.4856
6.4856	DCA_int_02 - phones	T	6.5156
6.5156	DCA_int_02 - phones	sp	6.5856
6.5856	DCA_int_02 - phones	T	6.6356
6.5856	DCA_int_02 - words	types	6.9156
6.6356	DCA_int_02 - phones	AY1	6.7956
6.7956	DCA_int_02 - phones	P	6.8756
6.8756	DCA_int_02 - phones	S	6.9156
6.9156	DCA_int_02 - phones	sp	6.9456
6.9456	DCA_int_02 - phones	AH0	7.0056
6.9456	DCA_int_02 - words	of	7.0356
7.0056	DCA_int_02 - phones	V	7.0356
7.0356	DCA_int_02 - phones	sp	7.1356
7.1356	DCA_int_02 - phones	TH	7.1756
7.1356	DCA_int_02 - words	things	7.4156
7.1756	DCA_int_02 - phones	IH1	7.2156
7.2156	DCA_int_02 - phones	NG	7.2456
7.2456	DCA_int_02 - phones	Z	7.4156
7.4156	DCA_int_02 - phones	sp	7.5156
7.5156	DCA_int_02 - phones	D	7.5456
7.5156	DCA_int_02 - words	do	7.5756
7.5456	DCA_int_02 - phones	UW1	7.5756
7.5756	DCA_int_02 - phones	Y	7.6056
7.5756	DCA_int_02 - words	you	7.6456
7.6056	DCA_int_02 - phones	UW1	7.6456
7.6456	DCA_int_02 - phones	sp	7.8056
7.8056	DCA_int_02 - phones	D	7.8356
7.8056	DCA_int_02 - words	do	7.9856
7.8356	DCA_int_02 - phones	UW1	7.9856
7.9856	DCA_int_02 - phones	sp	8.2356
8.8522	DCA_int_02 - phones	W	8.9422
8.8522	DCA_int_02 - words	with	9.0022
8.9422	DCA_int_02 - phones	IH0	8.9722
8.9722	DCA_int_02 - phones	DH	9.0022
9.0022	DCA_int_02 - phones	sp	9.1022
9.1022	DCA_int_02 - phones	DH	9.1422
9.1022	DCA_int_02 - words	them	9.2822
9.1422	DCA_int_02 - phones	AH0	9.1722
9.1722	DCA_int_02 - phones	M	9.2822
9.2822	DCA_int_02 - phones	sp	16.5390
9.7227	DCA_se1_ag1_m_07 - phones	sil	9.7927
9.7927	DCA_se1_ag1_m_07 - words	oh	9.9427
9.7927	DCA_se1_ag1_m_07 - phones	OW1	9.9427
9.9427	DCA_se1_ag1_m_07 - words	i	10.0627
9.9427	DCA_se1_ag1_m_07 - phones	AY1	10.0627
10.0627	DCA_se1_ag1_m_07 - phones	W	10.1327
10.0627	DCA_se1_ag1_m_07 - words	was	10.2527
10.1327	DCA_se1_ag1_m_07 - phones	AH0	10.1727
10.1727	DCA_se1_ag1_m_07 - phones	Z	10.2527
10.2527	DCA_se1_ag1_m_07 - phones	T	10.3427
10.2527	DCA_se1_ag1_m_07 - words	telling	10.5527
10.3427	DCA_se1_ag1_m_07 - phones	EH1	10.4427
10.4427	DCA_se1_ag1_m_07 - phones	L	10.4727
10.4727	DCA_se1_ag1_m_07 - phones	IH0	10.5027
10.5027	DCA_se1_ag1_m_07 - phones	NG	10.5527
10.5527	DCA_se1_ag1_m_07 - phones	Y	10.5927
10.5527	DCA_se1_ag1_m_07 - words	you	10.6227
10.5927	DCA_se1_ag1_m_07 - phones	UW1	10.6227
10.6227	DCA_se1_ag1_m_07 - phones	DH	10.6727
10.6227	DCA_se1_ag1_m_07 - words	that	10.8827
10.6727	DCA_se1_ag1_m_07 - phones	AE1	10.8227
10.8227	DCA_se1_ag1_m_07 - phones	T	10.8827
10.8827	DCA_se1_ag1_m_07 - words	uh	11.0927
10.8827	DCA_se1_ag1_m_07 - phones	AH1	11.0927
11.0927	DCA_se1_ag1_m_07 - phones	sp	11.6468
11.6468	DCA_se1_ag1_m_07 - phones	Y	11.7068
11.6468	DCA_se1_ag1_m_07 - words	you	11.7368
11.7068	DCA_se1_ag1_m_07 - phones	UW1	11.7368
11.7368	DCA_se1_ag1_m_07 - phones	N	11.7868
11.7368	DCA_se1_ag1_m_07 - words	know	11.8968
11.7868	DCA_se1_ag1_m_07 - phones	OW1	11.8968
11.8968	DCA_se1_ag1_m_07 - phones	W	11.9668
11.8968	DCA_se1_ag1_m_07 - words	we	12.0068
11.9668	DCA_se1_ag1_m_07 - phones	IY1	12.0068
12.0068	DCA_se1_ag1_m_07 - phones	D	12.0968
12.0068	DCA_se1_ag1_m_07 - words	do	12.2068
12.0968	DCA_se1_ag1_m_07 - phones	UW1	12.2068
12.2068	DCA_se1_ag1_m_07 - phones	TH	12.2868
12.2068	DCA_se1_ag1_m_07 - words	thing	12.4868
12.2868	DCA_se1_ag1_m_07 - phones	IH1	12.3968
12.3968	DCA_se1_ag1_m_07 - phones	NG	12.4868
12.4868	DCA_se1_ag1_m_07 - phones	L	12.5568
12.4868	DCA_se1_ag1_m_07 - words	like	12.7168
12.5568	DCA_se1_ag1_m_07 - phones	AY1	12.6668
12.6668	DCA_se1_ag1_m_07 - phones	K	12.7168
12.7168	DCA_se1_ag1_m_07 - phones	sp	12.8468
12.8468	DCA_se1_ag1_m_07 - phones	Y	12.8968
12.8468	DCA_se1_ag1_m_07 - words	you	12.9368
12.8968	DCA_se1_ag1_m_07 - phones	UW1	12.9368
12.9368	DCA_se1_ag1_m_07 - phones	N	12.9768
12.9368	DCA_se1_ag1_m_07 - words	know	13.0768
12.9768	DCA_se1_ag1_m_07 - phones	OW1	13.0768
13.0768	DCA_se1_ag1_m_07 - phones	SH	13.2768
13.0768	DCA_se1_ag1_m_07 - words	shoot	13.4168
13.2768	DCA_se1_ag1_m_07 - phones	UW1	13.3868
13.3868	DCA_se1_ag1_m_07 - phones	T	13.4168
13.4168	DCA_se1_ag1_m_07 - phones	P	13.5468
13.4168	DCA_se1_ag1_m_07 - words	pool	13.8068
13.5468	DCA_se1_ag1_m_07 - phones	UW1	13.7368
13.7368	DCA_se1_ag1_m_07 - phones	L	13.8068
13.8068	DCA_se1_ag1_m_07 - phones	sp	13.8468
13.8468	DCA_se1_ag1_m_07 - phones	P	13.9068
13.8468	DCA_se1_ag1_m_07 - words	play	14.0868
13.9068	DCA_se1_ag1_m_07 - phones	L	13.9868
13.9868	DCA_se1_ag1_m_07 - phones	EY1	14.0868
14.0868	DCA_se1_ag1_m_07 - phones	B	14.1968
14.0868	DCA_se1_ag1_m_07 - words	basketball	14.7668
14.1968	DCA_se1_ag1_m_07 - phones	AE1	14.3468
14.3468	DCA_se1_ag1_m_07 - phones	S	14.4368
14.4368	DCA_se1_ag1_m_07 - phones	K	14.4668
14.4668	DCA_se1_ag1_m_07 - phones	AH0	14.5168
14.5168	DCA_se1_ag1_m_07 - phones	T	14.5568
14.5568	DCA_se1_ag1_m_07 - phones	B	14.6068
14.6068	DCA_se1_ag1_m_07 - phones	AO2	14.7368
14.7368	DCA_se1_ag1_m_07 - phones	L	14.7668
14.7668	DCA_se1_ag1_m_07 - phones	AH0	14.8168
14.7668	DCA_se1_ag1_m_07 - words	and	14.8768
14.8168	DCA_se1_ag1_m_07 - phones	N	14.8768
14.8768	DCA_se1_ag1_m_07 - phones	P	14.9868
14.8768	DCA_se1_ag1_m_07 - words	party	15.2868
14.9868	DCA_se1_ag1_m_07 - phones	AA1	15.1368
15.1368	DCA_se1_ag1_m_07 - phones	R	15.1868
15.1868	DCA_se1_ag1_m_07 - phones	T	15.2168
15.2168	DCA_se1_ag1_m_07 - phones	IY0	15.2868
15.2868	DCA_se1_ag1_m_07 - phones	T	15.3268
15.2868	DCA_se1_ag1_m_07 - words	together	15.7668
15.3268	DCA_se1_ag1_m_07 - phones	AH0	15.3668
15.3668	DCA_se1_ag1_m_07 - phones	G	15.4868
15.4868	DCA_se1_ag1_m_07 - phones	EH1	15.6368
15.6368	DCA_se1_ag1_m_07 - phones	DH	15.6968
15.6968	DCA_se1_ag1_m_07 - phones	ER0	15.7668
15.7668	DCA_se1_ag1_m_07 - phones	sp	15.7968
15.7968	DCA_se1_ag1_m_07 - phones	Y	15.8968
15.7968	DCA_se1_ag1_m_07 - words	you	15.9868
15.8968	DCA_se1_ag1_m_07 - phones	UW1	15.9868
15.9868	DCA_se1_ag1_m_07 - phones	N	16.0268
15.9868	DCA_se1_ag1_m_07 - words	know	16.1968
16.0268	DCA_se1_ag1_m_07 - phones	OW1	16.1968
16.1968	DCA_se1_ag1_m_07 - phones	sp	19.9166
16.5390	DCA_int_02 - phones	AH1	16.6990
16.5390	DCA_int_02 - words	uh-huh	16.9790
16.6990	DCA_int_02 - phones	HH	16.7390
16.7390	DCA_int_02 - phones	AH1	16.9790
16.9790	DCA_int_02 - phones	sp	17.1190
17.5023	DCA_int_02 - phones	HH	17.5423
17.5023	DCA_int_02 - words	what	17.6723
17.5423	DCA_int_02 - phones	W	17.5723
17.5723	DCA_int_02 - phones	AH1	17.6023
17.6023	DCA_int_02 - phones	T	17.6723
17.6723	DCA_int_02 - phones	K	17.7323
17.6723	DCA_int_02 - words	kind	17.8123
17.7323	DCA_int_02 - phones	AY1	17.7823
17.7823	DCA_int_02 - phones	N	17.8123
17.8123	DCA_int_02 - phones	AH0	17.8623
17.8123	DCA_int_02 - words	of	17.8923
17.8623	DCA_int_02 - phones	V	17.8923
17.8923	DCA_int_02 - phones	sp	17.9623
17.9623	DCA_int_02 - phones	P	18.0223
17.9623	DCA_int_02 - words	parties	18.3423
18.0223	DCA_int_02 - phones	AA1	18.1523
18.1523	DCA_int_02 - phones	R	18.2323
18.2323	DCA_int_02 - phones	T	18.2623
18.2623	DCA_int_02 - phones	IY0	18.2923
18.2923	DCA_int_02 - phones	Z	18.3423
18.3423	DCA_int_02 - phones	sp	18.3723
18.3723	DCA_int_02 - phones	D	18.4023
18.3723	DCA_int_02 - words	do	18.4523
18.4023	DCA_int_02 - phones	UW1	18.4523
18.4523	DCA_int_02 - phones	sp	18.4823
18.4823	DCA_int_02 - phones	Y	18.5123
18.4823	DCA_int_02 - words	you	18.5423
18.5123	DCA_int_02 - phones	UW1	18.5423
18.5423	DCA_int_02 - phones	sp	18.5723
18.5723	DCA_int_02 - phones	HH	18.6323
18.5723	DCA_int_02 - words	have	18.6923
18.6323	DCA_int_02 - phones	AE1	18.6623
18.6623	DCA_int_02 - phones	V	18.6923
18.6923	DCA_int_02 - phones	sp	18.7223
18.7223	DCA_int_02 - phones	DH	18.7823
18.7223	DCA_int_02 - words	they	18.8123
18.7823	DCA_int_02 - phones	EY1	18.8123
18.8123	DCA_int_02 - phones	sp	18.8923
18.8923	DCA_int_02 - phones	P	18.9623
18.8923	DCA_int_02 - words	pretty	19.1323
18.9623	DCA_int_02 - phones	R	19.0023
19.0023	DCA_int_02 - phones	IH1	19.0323
19.0323	DCA_int_02 - phones	T	19.0623
19.0623	DCA_int_02 - phones	IY0	19.1323
19.1323	DCA_int_02 - phones	sp	19.1623
19.1623	DCA_int_02 - phones	G	19.2223
19.1623	DCA_int_02 - words	good	19.5023
19.2223	DCA_int_02 - phones	IH0	19.3623
19.3623	DCA_int_02 - phones	D	19.5023
19.9166	DCA_se1_ag1_m_07 - phones	Y	20.0666
19.9166	DCA_se1_ag1_m_07 - words	yeah	20.1366
20.0666	DCA_se1_ag1_m_07 - phones	AE1	20.1366
20.1366	DCA_se1_ag1_m_07 - phones	DH	20.1666
20.1366	DCA_se1_ag1_m_07 - words	they	20.2666
20.1666	DCA_se1_ag1_m_07 - phones	EY1	20.2666
20.2666	DCA_se1_ag1_m_07 - phones	sp	20.4366
20.4366	DCA_se1_ag1_m_07 - phones	P	20.5066
20.4366	DCA_se1_ag1_m_07 - words	pretty	20.7066
20.5066	DCA_se1_ag1_m_07 - phones	R	20.5366
20.5366	DCA_se1_ag1_m_07 - phones	IH1	20.5666
20.5666	DCA_se1_ag1_m_07 - phones	T	20.6166
20.6166	DCA_se1_ag1_m_07 - phones	IY0	20.7066
20.7066	DCA_se1_ag1_m_07 - phones	G	20.7666
20.7066	DCA_se1_ag1_m_07 - words	good	20.9966
20.7666	DCA_se1_ag1_m_07 - phones	UH1	20.9466
20.9466	DCA_se1_ag1_m_07 - phones	D	20.9966
20.9966	DCA_se1_ag1_m_07 - phones	Y	21.0266
20.9966	DCA_se1_ag1_m_07 - words	you	21.0766
21.0266	DCA_se1_ag1_m_07 - phones	UW1	21.0766
21.0766	DCA_se1_ag1_m_07 - phones	N	21.1266
21.0766	DCA_se1_ag1_m_07 - words	know	21.2766
21.1266	DCA_se1_ag1_m_07 - phones	OW1	21.2766
21.2766	DCA_se1_ag1_m_07 - phones	sp	21.3666
21.3666	DCA_se1_ag1_m_07 - phones	T	21.4966
21.3666	DCA_se1_ag1_m_07 - words	teenagers	21.9466
21.4966	DCA_se1_ag1_m_07 - phones	IY1	21.5666
21.5666	DCA_se1_ag1_m_07 - phones	N	21.6266
21.6266	DCA_se1_ag1_m_07 - phones	EY2	21.7966
21.7966	DCA_se1_ag1_m_07 - phones	JH	21.8266
21.8266	DCA_se1_ag1_m_07 - phones	ER0	21.8566
21.8566	DCA_se1_ag1_m_07 - phones	Z	21.9466
21.9466	DCA_se1_ag1_m_07 - phones	K	22.0366
21.9466	DCA_se1_ag1_m_07 - words	come	22.1666
22.0366	DCA_se1_ag1_m_07 - phones	AH1	22.1066
22.1066	DCA_se1_ag1_m_07 - phones	M	22.1666
22.1666	DCA_se1_ag1_m_07 - phones	F	22.2366
22.1666	DCA_se1_ag1_m_07 - words	from	22.3066
22.2366	DCA_se1_ag1_m_07 - phones	ER0	22.2666
22.2666	DCA_se1_ag1_m_07 - phones	M	22.3066
22.3066	DCA_se1_ag1_m_07 - phones	sp	22.3366
22.3366	DCA_se1_ag1_m_07 - phones	L	22.4266
22.3366	DCA_se1_ag1_m_07 - words	like	22.6166
22.4266	DCA_se1_ag1_m_07 - phones	AY1	22.5266
22.5266	DCA_se1_ag1_m_07 - phones	K	22.6166
22.6166	DCA_se1_ag1_m_07 - phones	S	22.7466
22.6166	DCA_se1_ag1_m_07 - words	south	22.9766
22.7466	DCA_se1_ag1_m_07 - phones	AW1	22.9466
22.9466	DCA_se1_ag1_m_07 - phones	TH	22.9766
22.9766	DCA_se1_ag1_m_07 - phones	sp	23.0166
23.0166	DCA_se1_ag1_m_07 - phones	S	23.2166
23.0166	DCA_se1_ag1_m_07 - words	southeast	23.7166
23.2166	DCA_se1_ag1_m_07 - phones	AW2	23.3266
23.3266	DCA_se1_ag1_m_07 - phones	TH	23.4866
23.4866	DCA_se1_ag1_m_07 - phones	IY1	23.6166
23.6166	DCA_se1_ag1_m_07 - phones	S	23.6666
23.6666	DCA_se1_ag1_m_07 - phones	T	23.7166
23.7166	DCA_se1_ag1_m_07 - phones	N	23.7966
23.7166	DCA_se1_ag1_m_07 - words	northeast	24.4066
23.7966	DCA_se1_ag1_m_07 - phones	AO2	23.9266
23.9266	DCA_se1_ag1_m_07 - phones	R	23.9666
23.9666	DCA_se1_ag1_m_07 - phones	TH	24.0966
24.0966	DCA_se1_ag1_m_07 - phones	IY1	24.2666
24.2666	DCA_se1_ag1_m_07 - phones	S	24.3566
24.3566	DCA_se1_ag1_m_07 - phones	T	24.4066
24.6684	DCA_se1_ag1_m_07 - phones	sil	24.8384
24.7886	DCA_int_02 - phones	AH1	25.0986
24.7886	DCA_int_02 - words	uh-huh	25.2186
24.8384	DCA_se1_ag1_m_07 - phones	N	24.8984
24.8384	DCA_se1_ag1_m_07 - words	northwest	25.5584
24.8984	DCA_se1_ag1_m_07 - phones	AO2	25.0384
25.0384	DCA_se1_ag1_m_07 - phones	R	25.0984
25.0984	DCA_se1_ag1_m_07 - phones	TH	25.1884
25.0986	DCA_int_02 - phones	HH	25.1886
25.1884	DCA_se1_ag1_m_07 - phones	W	25.2584
25.1886	DCA_int_02 - phones	AH1	25.2186
25.2584	DCA_se1_ag1_m_07 - phones	EH1	25.4384
25.4384	DCA_se1_ag1_m_07 - phones	S	25.5284
25.5284	DCA_se1_ag1_m_07 - phones	T	25.5584
25.5584	DCA_se1_ag1_m_07 - phones	AH0	25.5884
25.5584	DCA_se1_ag1_m_07 - words	and	25.7184
25.5884	DCA_se1_ag1_m_07 - phones	N	25.7184
25.7184	DCA_se1_ag1_m_07 - phones	sp	25.7484
25.7484	DCA_se1_ag1_m_07 - phones	Y	25.8184
25.7484	DCA_se1_ag1_m_07 - words	you	25.9084
25.8184	DCA_se1_ag1_m_07 - phones	UW1	25.9084
25.9084	DCA_se1_ag1_m_07 - phones	N	25.9384
25.9084	DCA_se1_ag1_m_07 - words	know	26.0684
25.9384	DCA_se1_ag1_m_07 - phones	OW1	26.0684
26.0684	DCA_se1_ag1_m_07 - phones	sp	26.1284
26.1284	DCA_se1_ag1_m_07 - phones	B	26.1884
26.1284	DCA_se1_ag1_m_07 - words	be	26.2684
26.1884	DCA_se1_ag1_m_07 - phones	IY0	26.2684
26.2684	DCA_se1_ag1_m_07 - phones	Y	26.3784
26.2684	DCA_se1_ag1_m_07 - words	young	26.5684
26.3784	DCA_se1_ag1_m_07 - phones	AH1	26.4784
26.4784	DCA_se1_ag1_m_07 - phones	NG	26.5684
26.5684	DCA_se1_ag1_m_07 - phones	L	26.6584
26.5684	DCA_se1_ag1_m_07 - words	ladies	27.0184
26.6584	DCA_se1_ag1_m_07 - phones	EY1	26.7784
26.7784	DCA_se1_ag1_m_07 - phones	D	26.8084
26.8084	DCA_se1_ag1_m_07 - phones	IY0	26.9184
26.9184	DCA_se1_ag1_m_07 - phones	Z	27.0184
27.0184	DCA_se1_ag1_m_07 - phones	DH	27.0584
27.0184	DCA_se1_ag1_m_07 - words	there	27.4184
27.0584	DCA_se1_ag1_m_07 - phones	EH1	27.2284
27.2284	DCA_se1_ag1_m_07 - phones	R	27.4184
27.9908	DCA_se1_ag1_m_07 - phones	sil	28.1008
28.1008	DCA_se1_ag1_m_07 - words	n-	28.2308
28.1008	DCA_se1_ag1_m_07 - phones	N	28.2308
28.5278	DCA_se1_ag1_m_07 - phones	P	28.6778
28.5278	DCA_se1_ag1_m_07 - words	party	29.0778
28.6778	DCA_se1_ag1_m_07 - phones	AA1	28.8678
28.8678	DCA_se1_ag1_m_07 - phones	R	28.9178
28.9178	DCA_se1_ag1_m_07 - phones	T	28.9578
28.9578	DCA_se1_ag1_m_07 - phones	IY0	29.0778
29.0778	DCA_se1_ag1_m_07 - phones	sp	29.1578
29.1578	DCA_se1_ag1_m_07 - phones	Y	29.2178
29.1578	DCA_se1_ag1_m_07 - words	you	29.2578
29.2178	DCA_se1_ag1_m_07 - phones	UW1	29.2578
29.2419	DCA_int_02 - words	y-	29.2819
29.2419	DCA_int_02 - phones	Y	29.2819
29.2578	DCA_se1_ag1_m_07 - phones	N	29.3078
29.2578	DCA_se1_ag1_m_07 - words	know	29.4578
29.2819	DCA_int_02 - phones	sp	29.4819
29.3078	DCA_se1_ag1_m_07 - phones	OW1	29.4578
29.4578	DCA_se1_ag1_m_07 - phones	sp	32.7458
29.4819	DCA_int_02 - phones	Y	29.5319
29.4819	DCA_int_02 - words	you	29.5919
29.5319	DCA_int_02 - phones	UW1	29.5919
29.5919	DCA_int_02 - phones	sp	29.6219
29.6219	DCA_int_02 - phones	D	29.6919
29.6219	DCA_int_02 - words	do	29.8619
29.6919	DCA_int_02 - phones	UW1	29.8619
29.8619	DCA_int_02 - phones	AO1	29.8919
29.8619	DCA_int_02 - words	all	29.9719
29.8919	DCA_int_02 - phones	L	29.9719
29.9719	DCA_int_02 - phones	DH	30.0219
29.9719	DCA_int_02 - words	the	30.0819
30.0219	DCA_int_02 - phones	AH0	30.0819
30.0819	DCA_int_02 - phones	D	30.1819
30.0819	DCA_int_02 - words	dancing	30.6719
30.1819	DCA_int_02 - phones	AE1	30.2719
30.2719	DCA_int_02 - phones	N	30.4219
30.4219	DCA_int_02 - phones	S	30.5019
30.5019	DCA_int_02 - phones	IH0	30.5319
30.5319	DCA_int_02 - phones	NG	30.6719
30.6719	DCA_int_02 - phones	sp	30.7819
30.7819	DCA_int_02 - phones	DH	30.8119
30.7819	DCA_int_02 - words	the	30.8519
30.8119	DCA_int_02 - phones	AH0	30.8519
30.8519	DCA_int_02 - phones	sp	31.0319
31.0319	DCA_int_02 - phones	F	31.0819
31.0319	DCA_int_02 - words	funky	31.3919
31.0819	DCA_int_02 - phones	AH1	31.1419
31.1419	DCA_int_02 - phones	NG	31.2319
31.2319	DCA_int_02 - phones	K	31.2819
31.2819	DCA_int_02 - phones	IY0	31.3919
31.3919	DCA_int_02 - phones	sp	31.4219
31.4219	DCA_int_02 - phones	B	31.4619
31.4219	DCA_int_02 - words	broadway	31.8719
31.4619	DCA_int_02 - phones	R	31.5319
31.5319	DCA_int_02 - phones	AO1	31.6919
31.6919	DCA_int_02 - phones	D	31.7419
31.7419	DCA_int_02 - phones	W	31.8319
31.8319	DCA_int_02 - phones	EY2	31.8719
31.8719	DCA_int_02 - phones	AH0	31.9019
31.8719	DCA_int_02 - words	and	31.9719
31.9019	DCA_int_02 - phones	N	31.9719
31.9719	DCA_int_02 - phones	sp	32.0019
32.0019	DCA_int_02 - phones	AO1	32.0519
32.0019	DCA_int_02 - words	all	32.1919
32.0519	DCA_int_02 - phones	L	32.1919
32.1919	DCA_int_02 - phones	sp	32.2219
32.2219	DCA_int_02 - phones	DH	32.2519
32.2219	DCA_int_02 - words	those	32.4119
32.2519	DCA_int_02 - phones	OW1	32.2819
32.2819	DCA_int_02 - phones	Z	32.4119
32.4119	DCA_int_02 - phones	sp	34.8182
32.7458	DCA_se1_ag1_m_07 - phones	Y	32.7958
32.7458	DCA_se1_ag1_m_07 - words	you	32.8358
32.7958	DCA_se1_ag1_m_07 - phones	UW1	32.8358
32.8358	DCA_se1_ag1_m_07 - phones	N	32.9058
32.8358	DCA_se1_ag1_m_07 - words	know	33.0458
32.9058	DCA_se1_ag1_m_07 - phones	OW1	33.0458
33.0458	DCA_se1_ag1_m_07 - phones	AY1	33.2258
33.0458	DCA_se1_ag1_m_07 - words	i	33.2258
33.2258	DCA_se1_ag1_m_07 - phones	sp	33.3958
33.3958	DCA_se1_ag1_m_07 - phones	P	33.5058
33.3958	DCA_se1_ag1_m_07 - words	partially	34.0358
33.5058	DCA_se1_ag1_m_07 - phones	AA1	33.6558
33.6558	DCA_se1_ag1_m_07 - phones	R	33.7158
33.7158	DCA_se1_ag1_m_07 - phones	SH	33.8158
33.8158	DCA_se1_ag1_m_07 - phones	AH0	33.8658
33.8658	DCA_se1_ag1_m_07 - phones	L	33.9558
33.9558	DCA_se1_ag1_m_07 - phones	IY0	34.0358
34.0358	DCA_se1_ag1_m_07 - phones	D	34.1458
34.0358	DCA_se1_ag1_m_07 - words	do	34.2358
34.1458	DCA_se1_ag1_m_07 - phones	UW1	34.2358
34.2358	DCA_se1_ag1_m_07 - phones	AH0	34.2658
34.2358	DCA_se1_ag1_m_07 - words	'em	34.4458
34.2658	DCA_se1_ag1_m_07 - phones	M	34.4458
34.4458	DCA_se1_ag1_m_07 - phones	sp	34.4758
34.4758	DCA_se1_ag1_m_07 - phones	Y	34.5258
34.4758	DCA_se1_ag1_m_07 - words	you	34.6058
34.5258	DCA_se1_ag1_m_07 - phones	UW1	34.6058
34.6058	DCA_se1_ag1_m_07 - phones	N	34.6458
34.6058	DCA_se1_ag1_m_07 - words	know	34.7958
34.6458	DCA_se1_ag1_m_07 - phones	OW1	34.7958
34.7958	DCA_se1_ag1_m_07 - phones	sp	34.8458
34.8182	DCA_int_02 - words	<unk>	35.2582
34.8182	DCA_int_02 - phones	spn	35.2582
35.2582	DCA_int_02 - phones	sp	39.9220
35.6648	DCA_se1_ag1_m_07 - phones	AY1	35.7848
35.6648	DCA_se1_ag1_m_07 - words	i'm	35.8248
35.7848	DCA_se1_ag1_m_07 - phones	M	35.8248
35.8248	DCA_se1_ag1_m_07 - phones	N	35.8848
35.8248	DCA_se1_ag1_m_07 - words	not	35.9948
35.8848	DCA_se1_ag1_m_07 - phones	AA1	35.9548
35.9548	DCA_se1_ag1_m_07 - phones	T	35.9948
35.9948	DCA_se1_ag1_m_07 - phones	sp	36.0448
36.0448	DCA_se1_ag1_m_07 - phones	T	36.1848
36.0448	DCA_se1_ag1_m_07 - words	too	36.2648
36.1848	DCA_se1_ag1_m_07 - phones	UW1	36.2648
36.2648	DCA_se1_ag1_m_07 - phones	sp	36.3748
36.3748	DCA_se1_ag1_m_07 - phones	G	36.4748
36.3748	DCA_se1_ag1_m_07 - words	good	36.6848
36.4748	DCA_se1_ag1_m_07 - phones	UH1	36.6348
36.6348	DCA_se1_ag1_m_07 - phones	D	36.6848
36.6848	DCA_se1_ag1_m_07 - phones	AE1	36.8448
36.6848	DCA_se1_ag1_m_07 - words	at	36.9048
36.8448	DCA_se1_ag1_m_07 - phones	T	36.9048
36.9048	DCA_se1_ag1_m_07 - phones	IH1	36.9548
36.9048	DCA_se1_ag1_m_07 - words	it	37.0248
36.9548	DCA_se1_ag1_m_07 - phones	T	37.0248
37.0248	DCA_se1_ag1_m_07 - phones	Y	37.0748
37.0248	DCA_se1_ag1_m_07 - words	you	37.1248
37.0748	DCA_se1_ag1_m_07 - phones	UW1	37.1248
37.1248	DCA_se1_ag1_m_07 - phones	N	37.2048
37.1248	DCA_se1_ag1_m_07 - words	know	37.3048
37.2048	DCA_se1_ag1_m_07 - phones	OW1	37.3048
37.3048	DCA_se1_ag1_m_07 - phones	B	37.3748
37.3048	DCA_se1_ag1_m_07 - words	but	37.4948
37.3748	DCA_se1_ag1_m_07 - phones	AH1	37.4248
37.4248	DCA_se1_ag1_m_07 - phones	T	37.4948
37.4948	DCA_se1_ag1_m_07 - words	i	37.5948
37.4948	DCA_se1_ag1_m_07 - phones	AY1	37.5948
37.5948	DCA_se1_ag1_m_07 - phones	N	37.7548
37.5948	DCA_se1_ag1_m_07 - words	know	37.9548
37.7548	DCA_se1_ag1_m_07 - phones	OW1	37.9548
37.9548	DCA_se1_ag1_m_07 - phones	sp	38.0748
38.0748	DCA_se1_ag1_m_07 - phones	Y	38.1348
38.0748	DCA_se1_ag1_m_07 - words	you	38.1748
38.1348	DCA_se1_ag1_m_07 - phones	UW1	38.1748
38.1748	DCA_se1_ag1_m_07 - phones	N	38.2348
38.1748	DCA_se1_ag1_m_07 - words	know	38.3148
38.2348	DCA_se1_ag1_m_07 - phones	OW1	38.3148
38.3148	DCA_se1_ag1_m_07 - phones	HH	38.4448
38.3148	DCA_se1_ag1_m_07 - words	how	38.4848
38.4448	DCA_se1_ag1_m_07 - phones	AW1	38.4848
38.4848	DCA_se1_ag1_m_07 - phones	AY1	38.6248
38.4848	DCA_se1_ag1_m_07 - words	i	38.6248
38.6248	DCA_se1_ag1_m_07 - phones	sp	38.6548
38.6548	DCA_se1_ag1_m_07 - phones	L	38.8048
38.6548	DCA_se1_ag1_m_07 - words	look	39.0948
38.8048	DCA_se1_ag1_m_07 - phones	UH1	38.9348
38.9348	DCA_se1_ag1_m_07 - phones	K	39.0948
39.2646	DCA_se1_ag1_m_07 - phones	sil	39.2946
39.2946	DCA_se1_ag1_m_07 - phones	Y	39.3246
39.2946	DCA_se1_ag1_m_07 - words	you	39.3746
39.3246	DCA_se1_ag1_m_07 - phones	UW1	39.3746
39.3746	DCA_se1_ag1_m_07 - phones	N	39.4346
39.3746	DCA_se1_ag1_m_07 - words	know	39.5746
39.4346	DCA_se1_ag1_m_07 - phones	OW1	39.5746
39.5746	DCA_se1_ag1_m_07 - phones	sp	48.1062
39.9220	DCA_int_02 - phones	Y	39.9720
39.9220	DCA_int_02 - words	yeah	40.2320
39.9720	DCA_int_02 - phones	AE1	40.2320
40.2320	DCA_int_02 - phones	sp	40.3320
41.2476	DCA_int_02 - phones	DH	41.3076
41.2476	DCA_int_02 - words	that	41.3776
41.3076	DCA_int_02 - phones	AH0	41.3376
41.3376	DCA_int_02 - phones	T	41.3776
41.3776	DCA_int_02 - phones	sp	41.4276
41.4276	DCA_int_02 - phones	Z	41.4576
41.4276	DCA_int_02 - words	s	41.4576
41.4576	DCA_int_02 - phones	sp	41.6176
41.6176	DCA_int_02 - phones	G	41.6576
41.6176	DCA_int_02 - words	good	42.0476
41.6576	DCA_int_02 - phones	IH0	41.8376
41.8376	DCA_int_02 - phones	D	42.0476
42.8505	DCA_int_02 - phones	HH	42.9205
42.8505	DCA_int_02 - words	how	43.0305
42.9205	DCA_int_02 - phones	AW1	43.0305
43.0305	DCA_int_02 - phones	AH0	43.0805
43.0305	DCA_int_02 - words	about	43.3805
43.0805	DCA_int_02 - phones	B	43.1305
43.1305	DCA_int_02 - phones	AW1	43.2805
43.2805	DCA_int_02 - phones	T	43.3805
43.3805	DCA_int_02 - phones	sp	43.4105
43.4105	DCA_int_02 - phones	AH1	43.8605
43.4105	DCA_int_02 - words	uh	43.8605
43.8605	DCA_int_02 - phones	sp	43.8905
43.8905	DCA_int_02 - phones	EH1	43.9305
43.8905	DCA_int_02 - words	any	44.1205
43.9305	DCA_int_02 - phones	N	43.9605
43.9605	DCA_int_02 - phones	IY0	44.1205
44.1205	DCA_int_02 - phones	sp	44.1505
44.1505	DCA_int_02 - phones	AH0	44.2005
44.1505	DCA_int_02 - words	of	44.2305
44.2005	DCA_int_02 - phones	V	44.2305
44.2305	DCA_int_02 - phones	DH	44.2605
44.2305	DCA_int_02 - words	the	44.3105
44.2605	DCA_int_02 - phones	AH1	44.3105
44.3105	DCA_int_02 - phones	sp	44.7105
44.7105	DCA_int_02 - phones	G	44.8205
44.7105	DCA_int_02 - words	guys	44.9705
44.8205	DCA_int_02 - phones	AY1	44.9205
44.9205	DCA_int_02 - phones	Z	44.9705
44.9705	DCA_int_02 - phones	Y	45.0005
44.9705	DCA_int_02 - words	you	45.0305
45.0005	DCA_int_02 - phones	UW1	45.0305
45.0305	DCA_int_02 - phones	sp	45.0605
45.0605	DCA_int_02 - phones	G	45.1105
45.0605	DCA_int_02 - words	go	45.1505
45.1105	DCA_int_02 - phones	OW1	45.1505
45.1505	DCA_int_02 - phones	ER0	45.3205
45.1505	DCA_int_02 - words	around	45.5205
45.3205	DCA_int_02 - phones	AW1	45.4405
45.4405	DCA_int_02 - phones	N	45.4805
45.4805	DCA_int_02 - phones	D	45.5205
45.5205	DCA_int_02 - phones	W	45.5605
45.5205	DCA_int_02 - words	with	45.6405
45.5605	DCA_int_02 - phones	IH0	45.6105
45.6105	DCA_int_02 - phones	DH	45.6405
45.6405	DCA_int_02 - phones	sp	45.6705
45.6705	DCA_int_02 - phones	S	45.7905
45.6705	DCA_int_02 - words	speak	45.9805
45.7905	DCA_int_02 - phones	P	45.8905
45.8905	DCA_int_02 - phones	IY1	45.9305
45.9305	DCA_int_02 - phones	K	45.9805
45.9805	DCA_int_02 - phones	sp	46.0705
46.0705	DCA_int_02 - phones	EH1	46.1005
46.0705	DCA_int_02 - words	any	46.2105
46.1005	DCA_int_02 - phones	N	46.1305
46.1305	DCA_int_02 - phones	IY0	46.2105
46.2105	DCA_int_02 - phones	sp	46.2405
46.2405	DCA_int_02 - phones	AH1	46.2805
46.2405	DCA_int_02 - words	other	46.4305
46.2805	DCA_int_02 - phones	DH	46.3505
46.3505	DCA_int_02 - phones	ER0	46.4305
46.4305	DCA_int_02 - phones	L	46.5305
46.4305	DCA_int_02 - words	languages	46.9805
46.5305	DCA_int_02 - phones	AE1	46.6405
46.6405	DCA_int_02 - phones	NG	46.6705
46.6705	DCA_int_02 - phones	G	46.7005
46.7005	DCA_int_02 - phones	W	46.7405
46.7405	DCA_int_02 - phones	IH0	46.8905
46.8905	DCA_int_02 - phones	JH	46.9205
46.9205	DCA_int_02 - phones	IH0	46.9505
46.9505	DCA_int_02 - phones	Z	46.9805
46.9805	DCA_int_02 - phones	sp	47.1505
47.1505	DCA_int_02 - words	or	47.1805
47.1505	DCA_int_02 - phones	ER0	47.1805
47.1805	DCA_int_02 - phones	sp	47.4105
47.4105	DCA_int_02 - phones	EH1	47.4405
47.4105	DCA_int_02 - words	anything	47.5905
47.4405	DCA_int_02 - phones	N	47.4705
47.4705	DCA_int_02 - phones	IY0	47.5005
47.5005	DCA_int_02 - phones	TH	47.5305
47.5305	DCA_int_02 - phones	IH2	47.5605
47.5605	DCA_int_02 - phones	NG	47.5905
47.5905	DCA_int_02 - phones	sp	51.1109
48.1062	DCA_se1_ag1_m_07 - phones	N	48.2162
48.1062	DCA_se1_ag1_m_07 - words	nah	48.5262
48.2162	DCA_se1_ag1_m_07 - phones	AA1	48.5262
48.5262	DCA_se1_ag1_m_07 - phones	sp	48.5562
48.5562	DCA_se1_ag1_m_07 - phones	AO1	48.7262
48.5562	DCA_se1_ag1_m_07 - words	all	48.7662
48.7262	DCA_se1_ag1_m_07 - phones	L	48.7662
48.7662	DCA_se1_ag1_m_07 - phones	DH	48.7962
48.7662	DCA_se1_ag1_m_07 - words	the	48.8562
48.7962	DCA_se1_ag1_m_07 - phones	AH0	48.8562
48.8562	DCA_se1_ag1_m_07 - phones	F	48.9662
48.8562	DCA_se1_ag1_m_07 - words	fellas	49.2162
48.9662	DCA_se1_ag1_m_07 - phones	EH1	49.0162
49.0162	DCA_se1_ag1_m_07 - phones	L	49.1562
49.1562	DCA_se1_ag1_m_07 - phones	AH0	49.1862
49.1862	DCA_se1_ag1_m_07 - phones	S	49.2162
49.2162	DCA_se1_ag1_m_07 - words	i	49.3762
49.2162	DCA_se1_ag1_m_07 - phones	AY1	49.3762
49.3762	DCA_se1_ag1_m_07 - phones	HH	49.4262
49.3762	DCA_se1_ag1_m_07 - words	hang	49.6262
49.4262	DCA_se1_ag1_m_07 - phones	AE1	49.5362
49.5362	DCA_se1_ag1_m_07 - phones	NG	49.6262
49.6262	DCA_se1_ag1_m_07 - phones	W	49.6762
49.6262	DCA_se1_ag1_m_07 - words	with	49.7562
49.6762	DCA_se1_ag1_m_07 - phones	IH0	49.7262
49.7262	DCA_se1_ag1_m_07 - phones	DH	49.7562
49.7562	DCA_se1_ag1_m_07 - phones	sp	49.8062
49.8062	DCA_se1_ag1_m_07 - phones	S	49.9662
49.8062	DCA_se1_ag1_m_07 - words	speak	50.1762
49.9662	DCA_se1_ag1_m_07 - phones	P	50.0662
50.0662	DCA_se1_ag1_m_07 - phones	IY1	50.1362
50.1362	DCA_se1_ag1_m_07 - phones	K	50.1762
50.1762	DCA_se1_ag1_m_07 - phones	sp	50.2162
50.2162	DCA_se1_ag1_m_07 - phones	IH1	50.3362
50.2162	DCA_se1_ag1_m_07 - words	english	50.8162
50.3362	DCA_se1_ag1_m_07 - phones	NG	50.5162
50.5162	DCA_se1_ag1_m_07 - phones	G	50.5562
50.5562	DCA_se1_ag1_m_07 - phones	L	50.5862
50.5862	DCA_se1_ag1_m_07 - phones	IH0	50.6462
50.6462	DCA_se1_ag1_m_07 - phones	SH	50.8162
51.0195	DCA_se1_ag1_m_07 - phones	sil	51.3095
51.1109	DCA_int_02 - phones	AH1	51.2809
51.1109	DCA_int_02 - words	uh-huh	51.5109
51.2809	DCA_int_02 - phones	HH	51.4009
51.3095	DCA_se1_ag1_m_07 - phones	AH0	51.3895
51.3095	DCA_se1_ag1_m_07 - words	and	51.4395
51.3895	DCA_se1_ag1_m_07 - phones	N	51.4395
51.4009	DCA_int_02 - phones	AH1	51.5109
51.4395	DCA_se1_ag1_m_07 - phones	M	51.5295
51.4395	DCA_se1_ag1_m_07 - words	maybe	51.7695
51.5295	DCA_se1_ag1_m_07 - phones	EY1	51.6795
51.6795	DCA_se1_ag1_m_07 - phones	B	51.7395
51.7395	DCA_se1_ag1_m_07 - phones	IY0	51.7695
51.7695	DCA_se1_ag1_m_07 - phones	DH	51.8095
51.7695	DCA_se1_ag1_m_07 - words	they	51.8795
51.8095	DCA_se1_ag1_m_07 - phones	EY1	51.8795
51.8795	DCA_se1_ag1_m_07 - phones	M	51.9995
51.8795	DCA_se1_ag1_m_07 - words	might	52.1395
51.9995	DCA_se1_ag1_m_07 - phones	AY1	52.1095
52.1095	DCA_se1_ag1_m_07 - phones	T	52.1395
52.1395	DCA_se1_ag1_m_07 - phones	N	52.2295
52.1395	DCA_se1_ag1_m_07 - words	know	52.3395
52.2295	DCA_se1_ag1_m_07 - phones	OW1	52.3395
52.3395	DCA_se1_ag1_m_07 - words	a	52.4095
52.3395	DCA_se1_ag1_m_07 - phones	AH0	52.4095
52.4095	DCA_se1_ag1_m_07 - phones	L	52.4395
52.4095	DCA_se1_ag1_m_07 - words	little	52.6095
52.4395	DCA_se1_ag1_m_07 - phones	IH1	52.4695
52.4695	DCA_se1_ag1_m_07 - phones	T	52.5195
52.5195	DCA_se1_ag1_m_07 - phones	AH0	52.5495
52.5495	DCA_se1_ag1_m_07 - phones	L	52.6095
52.6095	DCA_se1_ag1_m_07 - phones	B	52.6895
52.6095	DCA_se1_ag1_m_07 - words	bit	52.7995
52.6895	DCA_se1_ag1_m_07 - phones	IH1	52.7595
52.7595	DCA_se1_ag1_m_07 - phones	T	52.7995
52.7995	DCA_se1_ag1_m_07 - phones	AH0	52.8695
52.7995	DCA_se1_ag1_m_07 - words	of	52.8995
52.8695	DCA_se1_ag1_m_07 - phones	V	52.8995
52.8995	DCA_se1_ag1_m_07 - phones	sp	52.9295
52.9295	DCA_se1_ag1_m_07 - phones	Y	53.0095
52.9295	DCA_se1_ag1_m_07 - words	you	53.0695
53.0095	DCA_se1_ag1_m_07 - phones	UW1	53.0695
53.0695	DCA_se1_ag1_m_07 - phones	N	53.1095
53.0695	DCA_se1_ag1_m_07 - words	know	53.2595
53.1095	DCA_se1_ag1_m_07 - phones	OW1	53.2595
53.2595	DCA_se1_ag1_m_07 - phones	sp	53.3839
53.3839	DCA_se1_ag1_m_07 - phones	S	53.6239
53.3839	DCA_se1_ag1_m_07 - words	slangs	54.1539
53.6239	DCA_se1_ag1_m_07 - phones	L	53.7239
53.7239	DCA_se1_ag1_m_07 - phones	EY1	53.9139
53.9139	DCA_se1_ag1_m_07 - phones	NG	54.0939
54.0939	DCA_se1_ag1_m_07 - phones	Z	54.1539
54.1539	DCA_se1_ag1_m_07 - phones	Y	54.1839
54.1539	DCA_se1_ag1_m_07 - words	you	54.2239
54.1839	DCA_se1_ag1_m_07 - phones	UW1	54.2239
54.2239	DCA_se1_ag1_m_07 - phones	N	54.2739
54.2239	DCA_se1_ag1_m_07 - words	know	54.4539
54.2739	DCA_se1_ag1_m_07 - phones	OW1	54.4539
54.4539	DCA_se1_ag1_m_07 - phones	sp	54.4839
54.4839	DCA_se1_ag1_m_07 - phones	L	54.5439
54.4839	DCA_se1_ag1_m_07 - words	like	54.6939
54.5439	DCA_se1_ag1_m_07 - phones	AY1	54.6539
54.6539	DCA_se1_ag1_m_07 - phones	K	54.6939
54.6939	DCA_se1_ag1_m_07 - phones	sp	54.7639
54.7639	DCA_se1_ag1_m_07 - phones	P	54.8939
54.7639	DCA_se1_ag1_m_07 - words	pig	55.1339
54.8939	DCA_se1_ag1_m_07 - phones	IH1	55.0039
55.0039	DCA_se1_ag1_m_07 - phones	G	55.1339
55.1339	DCA_se1_ag1_m_07 - phones	L	55.2139
55.1339	DCA_se1_ag1_m_07 - words	latin	55.5039
55.2139	DCA_se1_ag1_m_07 - phones	AE1	55.3939
55.3939	DCA_se1_ag1_m_07 - phones	T	55.4239
55.4239	DCA_se1_ag1_m_07 - phones	AH0	55.4539
55.4539	DCA_se1_ag1_m_07 - phones	N	55.5039
55.5039	DCA_se1_ag1_m_07 - words	or	55.6039
55.5039	DCA_se1_ag1_m_07 - phones	ER0	55.6039
55.6039	DCA_se1_ag1_m_07 - phones	S	55.6839
55.6039	DCA_se1_ag1_m_07 - words	something	55.9339
55.6839	DCA_se1_ag1_m_07 - phones	AH1	55.8039
55.8039	DCA_se1_ag1_m_07 - phones	M	55.8339
55.8339	DCA_se1_ag1_m_07 - phones	TH	55.8639
55.8639	DCA_se1_ag1_m_07 - phones	IH0	55.8939
55.8939	DCA_se1_ag1_m_07 - phones	NG	55.9339
55.9339	DCA_se1_ag1_m_07 - phones	B	55.9839
55.9339	DCA_se1_ag1_m_07 - words	but	56.0939
55.9839	DCA_se1_ag1_m_07 - phones	AH1	56.0339
56.0339	DCA_se1_ag1_m_07 - phones	T	56.0939
56.0939	DCA_se1_ag1_m_07 - phones	sp	56.5491
56.5491	DCA_se1_ag1_m_07 - phones	N	56.6391
56.5491	DCA_se1_ag1_m_07 - words	no	56.7391
56.6391	DCA_se1_ag1_m_07 - phones	OW1	56.7391
56.7391	DCA_se1_ag1_m_07 - phones	L	56.8791
56.7391	DCA_se1_ag1_m_07 - words	language	57.2191
56.8791	DCA_se1_ag1_m_07 - phones	AE1	56.9791
56.9791	DCA_se1_ag1_m_07 - phones	NG	57.0291
57.0291	DCA_se1_ag1_m_07 - phones	G	57.0591
57.0591	DCA_se1_ag1_m_07 - phones	W	57.0991
57.0991	DCA_se1_ag1_m_07 - phones	IH0	57.1391
57.1391	DCA_se1_ag1_m_07 - phones	JH	57.2191
57.2191	DCA_se1_ag1_m_07 - phones	DH	57.2891
57.2191	DCA_se1_ag1_m_07 - words	that	57.4291
57.2891	DCA_se1_ag1_m_07 - phones	AE1	57.3791
57.3791	DCA_se1_ag1_m_07 - phones	T	57.4291
57.4291	DCA_se1_ag1_m_07 - phones	sp	57.4591
57.4591	DCA_se1_ag1_m_07 - phones	Y	57.5291
57.4591	DCA_se1_ag1_m_07 - words	you	57.5791
57.5291	DCA_se1_ag1_m_07 - phones	UW1	57.5791
57.5791	DCA_se1_ag1_m_07 - phones	N	57.6391
57.5791	DCA_se1_ag1_m_07 - words	know	57.7291
57.6391	DCA_se1_ag1_m_07 - phones	OW1	57.7291
57.7291	DCA_se1_ag1_m_07 - phones	L	57.7991
57.7291	DCA_se1_ag1_m_07 - words	like	57.9491
57.7991	DCA_se1_ag1_m_07 - phones	AY1	57.8891
57.8891	DCA_se1_ag1_m_07 - phones	K	57.9491
57.9491	DCA_se1_ag1_m_07 - phones	sp	57.9891
57.9891	DCA_se1_ag1_m_07 - phones	JH	58.1291
57.9891	DCA_se1_ag1_m_07 - words	germany	58.5791
58.1291	DCA_se1_ag1_m_07 - phones	ER1	58.3091
58.3091	DCA_se1_ag1_m_07 - phones	M	58.3691
58.3691	DCA_se1_ag1_m_07 - phones	AH0	58.3991
58.3991	DCA_se1_ag1_m_07 - phones	N	58.4391
58.4391	DCA_se1_ag1_m_07 - phones	IY0	58.5791
58.5791	DCA_se1_ag1_m_07 - phones	AO1	58.6591
58.5791	DCA_se1_ag1_m_07 - words	or	58.7191
58.6591	DCA_se1_ag1_m_07 - phones	R	58.7191
58.7191	DCA_se1_ag1_m_07 - phones	N	58.7991
58.7191	DCA_se1_ag1_m_07 - words	nothing	59.0491
58.7991	DCA_se1_ag1_m_07 - phones	AH1	58.8891
58.8891	DCA_se1_ag1_m_07 - phones	TH	58.9691
58.9691	DCA_se1_ag1_m_07 - phones	IH0	59.0191
59.0191	DCA_se1_ag1_m_07 - phones	NG	59.0491
59.0491	DCA_se1_ag1_m_07 - phones	L	59.0891
59.0491	DCA_se1_ag1_m_07 - words	like	59.2491
59.0891	DCA_se1_ag1_m_07 - phones	AY1	59.1691
59.1691	DCA_se1_ag1_m_07 - phones	K	59.2491
59.2491	DCA_se1_ag1_m_07 - phones	sp	59.2791
59.2791	DCA_se1_ag1_m_07 - phones	DH	59.3091
59.2791	DCA_se1_ag1_m_07 - words	that	59.5491
59.3091	DCA_se1_ag1_m_07 - phones	AE1	59.3391
59.3391	DCA_se1_ag1_m_07 - phones	T	59.5491
59.6746	DCA_int_02 - phones	sil	59.7046
59.7046	DCA_int_02 - phones	AH1	59.7946
59.7046	DCA_int_02 - words	uh-huh	60.1346
59.7946	DCA_int_02 - phones	HH	59.8246
59.8246	DCA_int_02 - phones	AH1	60.1346
60.1346	DCA_int_02 - phones	sp	60.3446
61.1029	DCA_int_02 - phones	HH	61.1429
61.1029	DCA_int_02 - words	how	61.2329
61.1429	DCA_int_02 - phones	AW1	61.2329
61.2329	DCA_int_02 - phones	AH0	61.2629
61.2329	DCA_int_02 - words	about	61.5029
61.2629	DCA_int_02 - phones	B	61.3029
61.3029	DCA_int_02 - phones	AW1	61.4629
61.4629	DCA_int_02 - phones	T	61.5029
61.5029	DCA_int_02 - phones	DH	61.5629
61.5029	DCA_int_02 - words	the	61.6129
61.5629	DCA_int_02 - phones	IY0	61.6129
61.6129	DCA_int_02 - phones	G	61.6929
61.6129	DCA_int_02 - words	guys	61.8929
61.6929	DCA_int_02 - phones	AY1	61.7629
61.7629	DCA_int_02 - phones	Z	61.8929
61.8929	DCA_int_02 - phones	sp	61.9429
61.9429	DCA_int_02 - phones	Y	61.9729
61.9429	DCA_int_02 - words	you	62.0029
61.9729	DCA_int_02 - phones	UW1	62.0029
62.0029	DCA_int_02 - phones	G	62.0329
62.0029	DCA_int_02 - words	go	62.0629
62.0329	DCA_int_02 - phones	OW1	62.0629
62.0629	DCA_int_02 - phones	ER0	62.1929
62.0629	DCA_int_02 - words	around	62.3429
62.1929	DCA_int_02 - phones	AW1	62.2829
62.2829	DCA_int_02 - phones	N	62.3129
62.3129	DCA_int_02 - phones	D	62.3429
62.3429	DCA_int_02 - phones	W	62.3729
62.3429	DCA_int_02 - words	with	62.4429
62.3729	DCA_int_02 - phones	IH0	62.4129
62.4129	DCA_int_02 - phones	DH	62.4429
62.4429	DCA_int_02 - phones	sp	62.5129
62.5129	DCA_int_02 - phones	EH1	62.5529
62.5129	DCA_int_02 - words	any	62.6829
62.5529	DCA_int_02 - phones	N	62.6029
62.6029	DCA_int_02 - phones	IY0	62.6829
62.6829	DCA_int_02 - phones	W	62.8129
62.6829	DCA_int_02 - words	white	62.9829
62.8129	DCA_int_02 - phones	AY1	62.8829
62.8829	DCA_int_02 - phones	T	62.9829
62.9829	DCA_int_02 - phones	G	63.0829
62.9829	DCA_int_02 - words	guys	63.3129
63.0829	DCA_int_02 - phones	AY1	63.1929
63.1929	DCA_int_02 - phones	Z	63.3129
63.3129	DCA_int_02 - phones	sp	63.3429
63.3429	DCA_int_02 - phones	IH0	63.3729
63.3429	DCA_int_02 - words	in	63.4029
63.3729	DCA_int_02 - phones	N	63.4029
63.4029	DCA_int_02 - phones	sp	63.4729
63.4729	DCA_int_02 - phones	DH	63.5029
63.4729	DCA_int_02 - words	the	63.5329
63.5029	DCA_int_02 - phones	AH0	63.5329
63.5329	DCA_int_02 - phones	sp	63.6429
63.6429	DCA_int_02 - phones	G	63.6729
63.6429	DCA_int_02 - words	group	63.8829
63.6729	DCA_int_02 - phones	R	63.7329
63.7329	DCA_int_02 - phones	UW1	63.8529
63.8529	DCA_int_02 - phones	P	63.8829
63.8829	DCA_int_02 - phones	sp	64.0329
64.0329	DCA_int_02 - words	or	64.2229
64.0329	DCA_int_02 - phones	ER0	64.2229
64.2229	DCA_int_02 - phones	sp	64.7129
64.7129	DCA_int_02 - phones	M	64.7629
64.7129	DCA_int_02 - words	mostly	65.1829
64.7629	DCA_int_02 - phones	OW1	64.8929
64.8929	DCA_int_02 - phones	S	64.9829
64.9829	DCA_int_02 - phones	L	65.0529
65.0529	DCA_int_02 - phones	IY0	65.1829
65.1829	DCA_int_02 - phones	sp	65.4029
65.4485	DCA_se1_ag1_m_07 - phones	N	65.6385
65.4485	DCA_se1_ag1_m_07 - words	nah	65.9585
65.6385	DCA_se1_ag1_m_07 - phones	AA1	65.9585
65.8892	DCA_int_02 - phones	spn	66.4392
65.8892	DCA_int_02 - words	<unk>	66.4392
65.9585	DCA_se1_ag1_m_07 - phones	AO1	66.1985
65.9585	DCA_se1_ag1_m_07 - words	all	66.2885
66.1985	DCA_se1_ag1_m_07 - phones	L	66.2885
66.2885	DCA_se1_ag1_m_07 - phones	AH1	66.3585
66.2885	DCA_se1_ag1_m_07 - words	of	66.3985
66.3585	DCA_se1_ag1_m_07 - phones	V	66.3985
66.3985	DCA_se1_ag1_m_07 - phones	DH	66.4285
66.3985	DCA_se1_ag1_m_07 - words	them	66.5185
66.4285	DCA_se1_ag1_m_07 - phones	AH0	66.4585
66.4585	DCA_se1_ag1_m_07 - phones	M	66.5185
66.5185	DCA_se1_ag1_m_07 - phones	AA1	66.6285
66.5185	DCA_se1_ag1_m_07 - words	are	66.6885
66.6285	DCA_se1_ag1_m_07 - phones	R	66.6885
66.6885	DCA_se1_ag1_m_07 - phones	sp	66.7185
66.7185	DCA_se1_ag1_m_07 - phones	Y	66.7885
66.7185	DCA_se1_ag1_m_07 - words	you	66.8385
66.7885	DCA_se1_ag1_m_07 - phones	UW1	66.8385
66.8385	DCA_se1_ag1_m_07 - phones	N	66.8985
66.8385	DCA_se1_ag1_m_07 - words	know	67.0885
66.8985	DCA_se1_ag1_m_07 - phones	OW1	67.0885
67.0885	DCA_se1_ag1_m_07 - phones	sp	67.5315
67.5315	DCA_se1_ag1_m_07 - phones	K	67.6815
67.5315	DCA_se1_ag1_m_07 - words	colored	67.9015
67.6815	DCA_se1_ag1_m_07 - phones	AH1	67.7615
67.7615	DCA_se1_ag1_m_07 - phones	L	67.8415
67.8415	DCA_se1_ag1_m_07 - phones	ER0	67.8715
67.8715	DCA_se1_ag1_m_07 - phones	D	67.9015
67.9015	DCA_se1_ag1_m_07 - phones	sp	67.9515
67.9515	DCA_se1_ag1_m_07 - phones	B	68.0715
67.9515	DCA_se1_ag1_m_07 - words	boys	68.5915
68.0715	DCA_se1_ag1_m_07 - phones	OY1	68.3515
68.3515	DCA_se1_ag1_m_07 - phones	Z	68.5915
68.7457	DCA_se1_ag1_m_07 - phones	sil	68.7957
68.7957	DCA_se1_ag1_m_07 - phones	IH1	68.8257
68.7957	DCA_se1_ag1_m_07 - words	it	68.8557
68.8257	DCA_se1_ag1_m_07 - phones	T	68.8557
68.8557	DCA_se1_ag1_m_07 - words	s	68.8957
68.8557	DCA_se1_ag1_m_07 - phones	Z	68.8957
68.8957	DCA_se1_ag1_m_07 - phones	N	69.0157
68.8957	DCA_se1_ag1_m_07 - words	not	69.1957
69.0157	DCA_se1_ag1_m_07 - phones	AA1	69.0957
69.0957	DCA_se1_ag1_m_07 - phones	T	69.1957
69.1957	DCA_se1_ag1_m_07 - phones	DH	69.2557
69.1957	DCA_se1_ag1_m_07 - words	that	69.4557
69.2557	DCA_se1_ag1_m_07 - phones	AE1	69.3657
69.3657	DCA_se1_ag1_m_07 - phones	T	69.4557
69.4557	DCA_se1_ag1_m_07 - phones	Y	69.4957
69.4557	DCA_se1_ag1_m_07 - words	you	69.5657
69.4957	DCA_se1_ag1_m_07 - phones	UW1	69.5657
69.5657	DCA_se1_ag1_m_07 - phones	N	69.6257
69.5657	DCA_se1_ag1_m_07 - words	know	69.7257
69.6257	DCA_se1_ag1_m_07 - phones	OW1	69.7257
69.7257	DCA_se1_ag1_m_07 - phones	W	69.8557
69.7257	DCA_se1_ag1_m_07 - words	we	69.9357
69.8557	DCA_se1_ag1_m_07 - phones	IY1	69.9357
69.9357	DCA_se1_ag1_m_07 - phones	AH0	70.0257
69.9357	DCA_se1_ag1_m_07 - words	object	70.4057
70.0257	DCA_se1_ag1_m_07 - phones	B	70.0957
70.0957	DCA_se1_ag1_m_07 - phones	JH	70.2057
70.2057	DCA_se1_ag1_m_07 - phones	EH1	70.3157
70.3157	DCA_se1_ag1_m_07 - phones	K	70.3757
70.3757	DCA_se1_ag1_m_07 - phones	T	70.4057
70.4057	DCA_se1_ag1_m_07 - phones	T	70.4557
70.4057	DCA_se1_ag1_m_07 - words	to	70.5157
70.4557	DCA_se1_ag1_m_07 - phones	AH0	70.5157
70.5157	DCA_se1_ag1_m_07 - phones	W	70.6357
70.5157	DCA_se1_ag1_m_07 - words	white	70.7757
70.6357	DCA_se1_ag1_m_07 - phones	AY1	70.7457
70.7457	DCA_se1_ag1_m_07 - phones	T	70.7757
70.7757	DCA_se1_ag1_m_07 - phones	sp	70.8357
70.8357	DCA_se1_ag1_m_07 - phones	B	70.9257
70.8357	DCA_se1_ag1_m_07 - words	boys	71.1657
70.9257	DCA_se1_ag1_m_07 - phones	OY1	71.0957
71.0957	DCA_se1_ag1_m_07 - phones	Z	71.1657
71.1657	DCA_se1_ag1_m_07 - phones	JH	71.2057
71.1657	DCA_se1_ag1_m_07 - words	just	71.3857
71.1768	DCA_int_02 - phones	Y	71.2168
71.1768	DCA_int_02 - words	yeah	71.7668
71.2057	DCA_se1_ag1_m_07 - phones	IH0	71.2657
71.2168	DCA_int_02 - phones	AE1	71.7668
71.2657	DCA_se1_ag1_m_07 - phones	S	71.3857
71.3857	DCA_se1_ag1_m_07 - phones	DH	71.4257
71.3857	DCA_se1_ag1_m_07 - words	that	71.5757
71.4257	DCA_se1_ag1_m_07 - phones	AE1	71.5257
71.5257	DCA_se1_ag1_m_07 - phones	T	71.5757
71.5757	DCA_se1_ag1_m_07 - words	uh	71.7857
71.5757	DCA_se1_ag1_m_07 - phones	AH1	71.7857
72.0069	DCA_se1_ag1_m_07 - phones	sil	72.0669
72.0669	DCA_se1_ag1_m_07 - phones	IH1	72.1169
72.0669	DCA_se1_ag1_m_07 - words	in	72.1869
72.1169	DCA_se1_ag1_m_07 - phones	N	72.1869
72.1869	DCA_se1_ag1_m_07 - phones	AW1	72.3469
72.1869	DCA_se1_ag1_m_07 - words	our	72.3869
72.3469	DCA_se1_ag1_m_07 - phones	R	72.3869
72.3869	DCA_se1_ag1_m_07 - phones	IH0	72.4369
72.3869	DCA_se1_ag1_m_07 - words	environment	73.0169
72.4369	DCA_se1_ag1_m_07 - phones	N	72.4969
72.4969	DCA_se1_ag1_m_07 - phones	V	72.6469
72.6469	DCA_se1_ag1_m_07 - phones	AY1	72.7869
72.7869	DCA_se1_ag1_m_07 - phones	R	72.8169
72.8169	DCA_se1_ag1_m_07 - phones	AH0	72.8469
72.8469	DCA_se1_ag1_m_07 - phones	N	72.8869
72.8869	DCA_se1_ag1_m_07 - phones	M	72.9269
72.9269	DCA_se1_ag1_m_07 - phones	AH0	72.9569
72.9569	DCA_se1_ag1_m_07 - phones	N	72.9869
72.9869	DCA_se1_ag1_m_07 - phones	T	73.0169
73.0169	DCA_se1_ag1_m_07 - phones	DH	73.0769
73.0169	DCA_se1_ag1_m_07 - words	there	73.2169
73.0769	DCA_se1_ag1_m_07 - phones	EH1	73.1369
73.1369	DCA_se1_ag1_m_07 - phones	R	73.2169
73.2169	DCA_se1_ag1_m_07 - phones	AA1	73.3469
73.2169	DCA_se1_ag1_m_07 - words	aren't	73.4369
73.3469	DCA_se1_ag1_m_07 - phones	R	73.3769
73.3769	DCA_se1_ag1_m_07 - phones	N	73.4069
73.4069	DCA_se1_ag1_m_07 - phones	T	73.4369
73.4369	DCA_se1_ag1_m_07 - phones	EH1	73.5269
73.4369	DCA_se1_ag1_m_07 - words	any	73.6969
73.5269	DCA_se1_ag1_m_07 - phones	N	73.5969
73.5969	DCA_se1_ag1_m_07 - phones	IY0	73.6969
73.6969	DCA_se1_ag1_m_07 - phones	Y	73.7669
73.6969	DCA_se1_ag1_m_07 - words	you	73.8169
73.7669	DCA_se1_ag1_m_07 - phones	UW1	73.8169
73.8169	DCA_se1_ag1_m_07 - phones	N	73.8669
73.8169	DCA_se1_ag1_m_07 - words	know	74.0669
73.8669	DCA_se1_ag1_m_07 - phones	OW1	74.0669
74.0669	DCA_se1_ag1_m_07 - phones	sp	74.4212
74.3468	DCA_int_02 - phones	sil	74.4068
74.4068	DCA_int_02 - phones	Y	74.4368
74.4068	DCA_int_02 - words	yeah	74.6668
74.4212	DCA_se1_ag1_m_07 - phones	W	74.5312
74.4212	DCA_se1_ag1_m_07 - words	white	74.6912
74.4368	DCA_int_02 - phones	AE1	74.6668
74.5312	DCA_se1_ag1_m_07 - phones	AY1	74.6212
74.6212	DCA_se1_ag1_m_07 - phones	T	74.6912
74.6912	DCA_se1_ag1_m_07 - phones	sp	74.7212
74.7212	DCA_se1_ag1_m_07 - phones	B	74.7812
74.7212	DCA_se1_ag1_m_07 - words	boys	75.0512
74.7812	DCA_se1_ag1_m_07 - phones	OY1	75.0212
75.0212	DCA_se1_ag1_m_07 - phones	Z	75.0512
75.0512	DCA_se1_ag1_m_07 - phones	sp	75.3212
75.7295	DCA_int_02 - phones	sil	75.8495
75.8495	DCA_int_02 - phones	W	75.8895
75.8495	DCA_int_02 - words	well	75.9895
75.8895	DCA_int_02 - phones	EH1	75.9195
75.9195	DCA_int_02 - phones	L	75.9895
75.9895	DCA_int_02 - phones	AY1	76.0495
75.9895	DCA_int_02 - words	i	76.0495
76.0495	DCA_int_02 - phones	sp	76.0795
76.0795	DCA_int_02 - phones	S	76.1095
76.0795	DCA_int_02 - words	suppose	76.4795
76.1095	DCA_int_02 - phones	AH0	76.1395
76.1395	DCA_int_02 - phones	P	76.2495
76.2495	DCA_int_02 - phones	OW1	76.3595
76.3595	DCA_int_02 - phones	Z	76.4795
76.4795	DCA_int_02 - phones	ER0	76.6695
76.4795	DCA_int_02 - words	around	76.8095
76.6695	DCA_int_02 - phones	AW1	76.7295
76.7295	DCA_int_02 - phones	N	76.7795
76.7795	DCA_int_02 - phones	D	76.8095
76.8095	DCA_int_02 - phones	sp	76.8695
76.8695	DCA_int_02 - phones	HH	76.8995
76.8695	DCA_int_02 - words	here	77.0195
76.8995	DCA_int_02 - phones	IY1	76.9295
76.9295	DCA_int_02 - phones	R	77.0195
77.0195	DCA_int_02 - phones	sp	77.0495
77.0495	DCA_int_02 - phones	W	77.1195
77.0495	DCA_int_02 - words	where	77.1795
77.1195	DCA_int_02 - phones	EH1	77.1495
77.1495	DCA_int_02 - phones	R	77.1795
77.1795	DCA_int_02 - phones	HH	77.2495
77.1795	DCA_int_02 - words	where	77.3495
77.2495	DCA_int_02 - phones	W	77.2795
77.2795	DCA_int_02 - phones	EH1	77.3195
77.3195	DCA_int_02 - phones	R	77.3495
77.3495	DCA_int_02 - phones	D	77.3795
77.3495	DCA_int_02 - words	do	77.4095
77.3795	DCA_int_02 - phones	UW1	77.4095
77.4095	DCA_int_02 - phones	Y	77.4395
77.4095	DCA_int_02 - words	you	77.5095
77.4395	DCA_int_02 - phones	UW1	77.5095
77.5095	DCA_int_02 - phones	L	77.5995
77.5095	DCA_int_02 - words	live	77.8095
77.5995	DCA_int_02 - phones	IH1	77.6295
77.6295	DCA_int_02 - phones	V	77.8095
77.8095	DCA_int_02 - phones	ER0	77.9195
77.8095	DCA_int_02 - words	around	78.0095
77.9195	DCA_int_02 - phones	AW1	77.9495
77.9495	DCA_int_02 - phones	N	77.9795
77.9795	DCA_int_02 - phones	D	78.0095
78.0095	DCA_int_02 - phones	sp	78.0495
78.0495	DCA_int_02 - phones	Y	78.0795
78.0495	DCA_int_02 - words	you	78.1095
78.0795	DCA_int_02 - phones	UW1	78.1095
78.1095	DCA_int_02 - phones	sp	78.1495
78.1495	DCA_int_02 - phones	L	78.2995
78.1495	DCA_int_02 - words	live	78.3595
78.2995	DCA_int_02 - phones	IH1	78.3295
78.3295	DCA_int_02 - phones	V	78.3595
78.3595	DCA_int_02 - phones	sp	78.4195
78.4195	DCA_int_02 - phones	ER0	78.4795
78.4195	DCA_int_02 - words	around	78.6695
78.4795	DCA_int_02 - phones	AW1	78.5095
78.5095	DCA_int_02 - phones	N	78.6195
78.6195	DCA_int_02 - phones	D	78.6695
78.6695	DCA_int_02 - phones	sp	78.6995
78.6995	DCA_int_02 - phones	HH	78.7495
78.6995	DCA_int_02 - words	here	78.8695
78.7495	DCA_int_02 - phones	IY1	78.7895
78.7836	DCA_se1_ag1_m_07 - phones	W	78.8736
78.7836	DCA_se1_ag1_m_07 - words	well	79.0836
78.7895	DCA_int_02 - phones	R	78.8695
78.8736	DCA_se1_ag1_m_07 - phones	EH1	79.0336
79.0336	DCA_se1_ag1_m_07 - phones	L	79.0836
79.0836	DCA_se1_ag1_m_07 - phones	sp	79.1136
79.1136	DCA_se1_ag1_m_07 - words	i	79.2336
79.1136	DCA_se1_ag1_m_07 - phones	AY1	79.2336
79.2336	DCA_se1_ag1_m_07 - phones	R	79.3236
79.2336	DCA_se1_ag1_m_07 - words	really	79.5336
79.3236	DCA_se1_ag1_m_07 - phones	IH1	79.4136
79.4136	DCA_se1_ag1_m_07 - phones	L	79.4736
79.4736	DCA_se1_ag1_m_07 - phones	IY0	79.5336
79.5336	DCA_se1_ag1_m_07 - phones	L	79.5836
79.5336	DCA_se1_ag1_m_07 - words	live	79.7136
79.5836	DCA_se1_ag1_m_07 - phones	IH1	79.6536
79.6536	DCA_se1_ag1_m_07 - phones	V	79.7136
79.7136	DCA_se1_ag1_m_07 - phones	IH0	79.7536
79.7136	DCA_se1_ag1_m_07 - words	in	79.8036
79.7536	DCA_se1_ag1_m_07 - phones	N	79.8036
79.8036	DCA_se1_ag1_m_07 - phones	S	79.9636
79.8036	DCA_se1_ag1_m_07 - words	southeast	80.4936
79.9636	DCA_se1_ag1_m_07 - phones	AW2	80.0936
80.0936	DCA_se1_ag1_m_07 - phones	TH	80.2736
80.2736	DCA_se1_ag1_m_07 - phones	IY1	80.3936
80.3936	DCA_se1_ag1_m_07 - phones	S	80.4636
80.4636	DCA_se1_ag1_m_07 - phones	T	80.4936
80.4936	DCA_se1_ag1_m_07 - phones	Y	80.5436
80.4936	DCA_se1_ag1_m_07 - words	you	80.5936
80.5436	DCA_se1_ag1_m_07 - phones	UW1	80.5936
80.5936	DCA_se1_ag1_m_07 - phones	N	80.6436
80.5936	DCA_se1_ag1_m_07 - words	know	80.7736
80.6436	DCA_se1_ag1_m_07 - phones	OW1	80.7736
80.7736	DCA_se1_ag1_m_07 - phones	B	80.8536
80.7736	DCA_se1_ag1_m_07 - words	but	80.9636
80.8536	DCA_se1_ag1_m_07 - phones	AH1	80.9036
80.9036	DCA_se1_ag1_m_07 - phones	T	80.9636
80.9636	DCA_se1_ag1_m_07 - phones	AY1	81.0936
80.9636	DCA_se1_ag1_m_07 - words	i	81.0936
81.0443	DCA_int_02 - words	oh	81.3143
81.0443	DCA_int_02 - phones	OW1	81.3143
81.0936	DCA_se1_ag1_m_07 - phones	sp	81.1736
81.1736	DCA_se1_ag1_m_07 - phones	S	81.3136
81.1736	DCA_se1_ag1_m_07 - words	stay	81.4036
81.3136	DCA_se1_ag1_m_07 - phones	T	81.3636
81.3143	DCA_int_02 - phones	R	81.3543
81.3143	DCA_int_02 - words	really	81.5643
81.3543	DCA_int_02 - phones	IY1	81.4543
81.3636	DCA_se1_ag1_m_07 - phones	EY1	81.4036
81.4036	DCA_se1_ag1_m_07 - phones	OW1	81.4936
81.4036	DCA_se1_ag1_m_07 - words	over	81.5536
81.4543	DCA_int_02 - phones	L	81.5343
81.4936	DCA_se1_ag1_m_07 - phones	V	81.5236
81.5236	DCA_se1_ag1_m_07 - phones	ER0	81.5536
81.5343	DCA_int_02 - phones	IY0	81.5643
81.5536	DCA_se1_ag1_m_07 - phones	M	81.6036
81.5536	DCA_se1_ag1_m_07 - words	my	81.6736
81.6036	DCA_se1_ag1_m_07 - phones	AY1	81.6736
81.6736	DCA_se1_ag1_m_07 - phones	G	81.7736
81.6736	DCA_se1_ag1_m_07 - words	grandma	82.0736
81.7736	DCA_se1_ag1_m_07 - phones	R	81.8336
81.8336	DCA_se1_ag1_m_07 - phones	AE1	81.9236
81.9236	DCA_se1_ag1_m_07 - phones	M	82.0136
82.0136	DCA_se1_ag1_m_07 - phones	AA0	82.0736
82.0736	DCA_se1_ag1_m_07 - words	s	82.1736
82.0736	DCA_se1_ag1_m_07 - phones	S	82.1736
82.1736	DCA_se1_ag1_m_07 - phones	HH	82.2236
82.1736	DCA_se1_ag1_m_07 - words	house	82.4136
82.2236	DCA_se1_ag1_m_07 - phones	AW1	82.3236
82.3236	DCA_se1_ag1_m_07 - phones	S	82.4136
82.4136	DCA_se1_ag1_m_07 - phones	AO1	82.4536
82.4136	DCA_se1_ag1_m_07 - words	on	82.4936
82.4536	DCA_se1_ag1_m_07 - phones	N	82.4936
82.4936	DCA_se1_ag1_m_07 - phones	sp	82.5236
82.5236	DCA_se1_ag1_m_07 - phones	TN	82.8736
82.5236	DCA_se1_ag1_m_07 - words	rdx	82.8736
82.8736	DCA_se1_ag1_m_07 - phones	S	82.9036
82.8736	DCA_se1_ag1_m_07 - words	street	83.1236
82.9036	DCA_se1_ag1_m_07 - phones	T	82.9536
82.9536	DCA_se1_ag1_m_07 - phones	R	82.9936
82.9936	DCA_se1_ag1_m_07 - phones	IY1	83.0636
83.0636	DCA_se1_ag1_m_07 - phones	T	83.1236
83.1236	DCA_se1_ag1_m_07 - phones	S	83.1836
83.1236	DCA_se1_ag1_m_07 - words	sometime	83.5736
83.1836	DCA_se1_ag1_m_07 - phones	AH1	83.2436
83.2436	DCA_se1_ag1_m_07 - phones	M	83.3136
83.3136	DCA_se1_ag1_m_07 - phones	T	83.3936
83.3204	DCA_int_02 - phones	AH1	83.5504
83.3204	DCA_int_02 - words	uh-huh	83.7404
83.3936	DCA_se1_ag1_m_07 - phones	AY2	83.4936
83.4936	DCA_se1_ag1_m_07 - phones	M	83.5736
83.5504	DCA_int_02 - phones	HH	83.5804
83.5736	DCA_se1_ag1_m_07 - phones	sp	91.9600
83.5804	DCA_int_02 - phones	AH1	83.7404
83.7404	DCA_int_02 - phones	sp	83.8104
85.4027	DCA_int_02 - phones	HH	85.5127
85.4027	DCA_int_02 - words	how	85.5927
85.5127	DCA_int_02 - phones	AW1	85.5927
85.5927	DCA_int_02 - phones	AH0	85.6327
85.5927	DCA_int_02 - words	about	85.9127
85.6327	DCA_int_02 - phones	B	85.6727
85.6727	DCA_int_02 - phones	AW1	85.8427
85.8427	DCA_int_02 - phones	T	85.9127
85.9127	DCA_int_02 - phones	sp	85.9427
85.9427	DCA_int_02 - phones	DH	85.9927
85.9427	DCA_int_02 - words	the	86.0327
85.9927	DCA_int_02 - phones	IY0	86.0327
86.0327	DCA_int_02 - phones	G	86.1127
86.0327	DCA_int_02 - words	guys	86.2627
86.1127	DCA_int_02 - phones	AY1	86.2127
86.2127	DCA_int_02 - phones	Z	86.2627
86.2627	DCA_int_02 - phones	Y	86.2927
86.2627	DCA_int_02 - words	you	86.3227
86.2927	DCA_int_02 - phones	UW1	86.3227
86.3227	DCA_int_02 - phones	sp	86.3927
86.3927	DCA_int_02 - phones	G	86.4427
86.3927	DCA_int_02 - words	go	86.5327
86.4427	DCA_int_02 - phones	OW1	86.5327
86.5327	DCA_int_02 - phones	ER0	86.6727
86.5327	DCA_int_02 - words	around	86.8127
86.6727	DCA_int_02 - phones	AW1	86.7527
86.7527	DCA_int_02 - phones	N	86.7827
86.7827	DCA_int_02 - phones	D	86.8127
86.8127	DCA_int_02 - phones	W	86.8527
86.8127	DCA_int_02 - words	with	86.9327
86.8527	DCA_int_02 - phones	IH0	86.9027
86.9027	DCA_int_02 - phones	DH	86.9327
86.9327	DCA_int_02 - phones	sp	86.9627
86.9627	DCA_int_02 - phones	IH0	87.0327
86.9627	DCA_int_02 - words	is	87.1527
87.0327	DCA_int_02 - phones	Z	87.1527
87.1527	DCA_int_02 - phones	sp	87.1827
87.1827	DCA_int_02 - phones	DH	87.2127
87.1827	DCA_int_02 - words	there	87.3327
87.2127	DCA_int_02 - phones	EH1	87.2427
87.2427	DCA_int_02 - phones	R	87.3327
87.3327	DCA_int_02 - phones	EH1	87.3627
87.3327	DCA_int_02 - words	any	87.5827
87.3627	DCA_int_02 - phones	N	87.4327
87.4327	DCA_int_02 - phones	IY0	87.5827
87.5827	DCA_int_02 - phones	W	87.6927
87.5827	DCA_int_02 - words	one	87.8627
87.6927	DCA_int_02 - phones	AH1	87.7427
87.7427	DCA_int_02 - phones	N	87.8627
87.8627	DCA_int_02 - phones	G	87.9627
87.8627	DCA_int_02 - words	guy	88.1627
87.9627	DCA_int_02 - phones	AY1	88.1627
88.1627	DCA_int_02 - phones	sp	88.1927
88.1927	DCA_int_02 - phones	DH	88.2227
88.1927	DCA_int_02 - words	that	88.4227
88.2227	DCA_int_02 - phones	AH0	88.3327
88.3327	DCA_int_02 - phones	T	88.4227
88.4227	DCA_int_02 - phones	sp	88.4527
88.4527	DCA_int_02 - phones	EH1	88.5227
88.4527	DCA_int_02 - words	everybody	88.8827
88.5227	DCA_int_02 - phones	V	88.5727
88.5727	DCA_int_02 - phones	R	88.6127
88.6127	DCA_int_02 - phones	IY0	88.7027
88.7027	DCA_int_02 - phones	B	88.7527
88.7527	DCA_int_02 - phones	AA2	88.7827
88.7827	DCA_int_02 - phones	D	88.8127
88.8127	DCA_int_02 - phones	IY0	88.8827
88.8827	DCA_int_02 - phones	L	88.9627
88.8827	DCA_int_02 - words	listens	89.3427
88.9627	DCA_int_02 - phones	IH1	89.0427
89.0427	DCA_int_02 - phones	S	89.1127
89.1127	DCA_int_02 - phones	AH0	89.1827
89.1827	DCA_int_02 - phones	N	89.2627
89.2627	DCA_int_02 - phones	Z	89.3427
89.3427	DCA_int_02 - phones	sp	89.3727
89.3727	DCA_int_02 - phones	T	89.4627
89.3727	DCA_int_02 - words	to	89.5927
89.4627	DCA_int_02 - phones	UW1	89.5927
89.5927	DCA_int_02 - phones	HH	89.6227
89.5927	DCA_int_02 - words	he	89.6527
89.6227	DCA_int_02 - phones	IY1	89.6527
89.6527	DCA_int_02 - words	s	89.7127
89.6527	DCA_int_02 - phones	Z	89.7127
89.7127	DCA_int_02 - phones	sp	89.7427
89.7427	DCA_int_02 - phones	K	89.8127
89.7427	DCA_int_02 - words	kind	89.8927
89.8127	DCA_int_02 - phones	AY1	89.8527
89.8527	DCA_int_02 - phones	N	89.8927
89.8927	DCA_int_02 - phones	sp	89.9227
89.9227	DCA_int_02 - phones	AH0	89.9727
89.9227	DCA_int_02 - words	of	90.0027
89.9727	DCA_int_02 - phones	V	90.0027
90.0027	DCA_int_02 - phones	DH	90.0327
90.0027	DCA_int_02 - words	the	90.1327
90.0327	DCA_int_02 - phones	AH0	90.1327
90.1327	DCA_int_02 - phones	L	90.2227
90.1327	DCA_int_02 - words	leader	90.3827
90.2227	DCA_int_02 - phones	IY1	90.2927
90.2927	DCA_int_02 - phones	D	90.3527
90.3527	DCA_int_02 - phones	ER0	90.3827
90.3827	DCA_int_02 - words	or	90.5427
90.3827	DCA_int_02 - phones	ER0	90.5427
90.5427	DCA_int_02 - phones	sp	90.6327
90.6327	DCA_int_02 - phones	S	90.6727
90.6327	DCA_int_02 - words	something	91.0127
90.6727	DCA_int_02 - phones	AH1	90.7227
90.7227	DCA_int_02 - phones	M	90.8027
90.8027	DCA_int_02 - phones	TH	90.9127
90.9127	DCA_int_02 - phones	IH0	90.9427
90.9427	DCA_int_02 - phones	NG	91.0127
91.0127	DCA_int_02 - phones	sp	91.1327
91.9600	DCA_se1_ag1_m_07 - phones	N	92.0400
91.9600	DCA_se1_ag1_m_07 - words	not	92.2000
92.0400	DCA_se1_ag1_m_07 - phones	AA1	92.1600
92.1600	DCA_se1_ag1_m_07 - phones	T	92.2000
92.2000	DCA_se1_ag1_m_07 - phones	R	92.4000
92.2000	DCA_se1_ag1_m_07 - words	really	92.7200
92.4000	DCA_se1_ag1_m_07 - phones	IY1	92.5500
92.5500	DCA_se1_ag1_m_07 - phones	L	92.6400
92.6400	DCA_se1_ag1_m_07 - phones	IY0	92.7200
92.7200	DCA_se1_ag1_m_07 - phones	Y	92.8000
92.7200	DCA_se1_ag1_m_07 - words	you	92.8600
92.8000	DCA_se1_ag1_m_07 - phones	UW1	92.8600
92.8600	DCA_se1_ag1_m_07 - phones	N	92.9200
92.8600	DCA_se1_ag1_m_07 - words	know	93.0800
92.9200	DCA_se1_ag1_m_07 - phones	OW1	93.0800
93.0800	DCA_se1_ag1_m_07 - phones	L	93.1600
93.0800	DCA_se1_ag1_m_07 - words	like	93.4200
93.1600	DCA_se1_ag1_m_07 - phones	AY1	93.3000
93.3000	DCA_se1_ag1_m_07 - phones	K	93.4200
93.4200	DCA_se1_ag1_m_07 - words	uh	93.6300
93.4200	DCA_se1_ag1_m_07 - phones	AH1	93.6300
93.6300	DCA_se1_ag1_m_07 - phones	sp	94.2044
94.2044	DCA_se1_ag1_m_07 - phones	IH0	94.2744
94.2044	DCA_se1_ag1_m_07 - words	if	94.3044
94.2744	DCA_se1_ag1_m_07 - phones	F	94.3044
94.3044	DCA_se1_ag1_m_07 - phones	HH	94.3944
94.3044	DCA_se1_ag1_m_07 - words	one	94.6144
94.3944	DCA_se1_ag1_m_07 - phones	W	94.4444
94.4444	DCA_se1_ag1_m_07 - phones	AH1	94.5544
94.5544	DCA_se1_ag1_m_07 - phones	N	94.6144
94.6144	DCA_se1_ag1_m_07 - phones	AH1	94.6544
94.6144	DCA_se1_ag1_m_07 - words	of	94.7044
94.6544	DCA_se1_ag1_m_07 - phones	V	94.7044
94.7044	DCA_se1_ag1_m_07 - phones	AH1	94.7644
94.7044	DCA_se1_ag1_m_07 - words	us	94.8244
94.7644	DCA_se1_ag1_m_07 - phones	S	94.8244
94.8244	DCA_se1_ag1_m_07 - phones	S	94.9344
94.8244	DCA_se1_ag1_m_07 - words	say	95.0944
94.9344	DCA_se1_ag1_m_07 - phones	EY1	95.0944
95.0944	DCA_se1_ag1_m_07 - phones	Y	95.1644
95.0944	DCA_se1_ag1_m_07 - words	you	95.2044
95.1644	DCA_se1_ag1_m_07 - phones	UW1	95.2044
95.2044	DCA_se1_ag1_m_07 - phones	N	95.2644
95.2044	DCA_se1_ag1_m_07 - words	know	95.3844
95.2644	DCA_se1_ag1_m_07 - phones	OW1	95.3844
95.3844	DCA_se1_ag1_m_07 - phones	AY1	95.4944
95.3844	DCA_se1_ag1_m_07 - words	i	95.4944
95.4944	DCA_se1_ag1_m_07 - phones	HH	95.5844
95.4944	DCA_se1_ag1_m_07 - words	heard	95.7044
95.5844	DCA_se1_ag1_m_07 - phones	ER1	95.6744
95.6744	DCA_se1_ag1_m_07 - phones	D	95.7044
95.7044	DCA_se1_ag1_m_07 - phones	IH0	95.7344
95.7044	DCA_se1_ag1_m_07 - words	it	95.7644
95.7344	DCA_se1_ag1_m_07 - phones	T	95.7644
95.7644	DCA_se1_ag1_m_07 - words	s	95.8144
95.7644	DCA_se1_ag1_m_07 - phones	Z	95.8144
95.8144	DCA_se1_ag1_m_07 - words	a	95.8744
95.8144	DCA_se1_ag1_m_07 - phones	AH0	95.8744
95.8744	DCA_se1_ag1_m_07 - phones	P	96.0344
95.8744	DCA_se1_ag1_m_07 - words	party	96.3744
96.0344	DCA_se1_ag1_m_07 - phones	AA1	96.1844
96.1844	DCA_se1_ag1_m_07 - phones	R	96.2344
96.2344	DCA_se1_ag1_m_07 - phones	T	96.2844
96.2844	DCA_se1_ag1_m_07 - phones	IY0	96.3744
96.3744	DCA_se1_ag1_m_07 - phones	AH1	96.4544
96.3744	DCA_se1_ag1_m_07 - words	up	96.5744
96.4544	DCA_se1_ag1_m_07 - phones	P	96.5744
96.5744	DCA_se1_ag1_m_07 - phones	T	96.6944
96.5744	DCA_se1_ag1_m_07 - words	town	97.0444
96.6944	DCA_se1_ag1_m_07 - phones	AW1	96.9544
96.9544	DCA_se1_ag1_m_07 - phones	N	97.0444
97.0444	DCA_se1_ag1_m_07 - phones	K	97.1244
97.0444	DCA_se1_ag1_m_07 - words	come	97.2544
97.1244	DCA_se1_ag1_m_07 - phones	AH1	97.1644
97.1644	DCA_se1_ag1_m_07 - phones	M	97.2544
97.2544	DCA_se1_ag1_m_07 - phones	AO1	97.3544
97.2544	DCA_se1_ag1_m_07 - words	on	97.3844
97.3544	DCA_se1_ag1_m_07 - phones	N	97.3844
97.3844	DCA_se1_ag1_m_07 - phones	L	97.4444
97.3844	DCA_se1_ag1_m_07 - words	let	97.5744
97.4444	DCA_se1_ag1_m_07 - phones	EH1	97.5244
97.5244	DCA_se1_ag1_m_07 - phones	T	97.5744
97.5744	DCA_se1_ag1_m_07 - words	s	97.6744
97.5744	DCA_se1_ag1_m_07 - phones	S	97.6744
97.6744	DCA_se1_ag1_m_07 - phones	G	97.8144
97.6744	DCA_se1_ag1_m_07 - words	go	98.1244
97.8144	DCA_se1_ag1_m_07 - phones	OW1	98.1244
98.1244	DCA_se1_ag1_m_07 - phones	sp	98.5795
98.5795	DCA_se1_ag1_m_07 - phones	AH0	98.6195
98.5795	DCA_se1_ag1_m_07 - words	and	98.6895
98.6195	DCA_se1_ag1_m_07 - phones	N	98.6895
98.6895	DCA_se1_ag1_m_07 - phones	S	98.7795
98.6895	DCA_se1_ag1_m_07 - words	somebody	99.1195
98.7795	DCA_se1_ag1_m_07 - phones	AH1	98.8195
98.8195	DCA_se1_ag1_m_07 - phones	M	98.8595
98.8595	DCA_se1_ag1_m_07 - phones	B	98.8995
98.8995	DCA_se1_ag1_m_07 - phones	AA2	99.0195
99.0195	DCA_se1_ag1_m_07 - phones	D	99.0595
99.0595	DCA_se1_ag1_m_07 - phones	IY0	99.1195
99.1195	DCA_se1_ag1_m_07 - phones	S	99.2195
99.1195	DCA_se1_ag1_m_07 - words	say	99.3295
99.2195	DCA_se1_ag1_m_07 - phones	EY1	99.3295
99.3295	DCA_se1_ag1_m_07 - phones	W	99.4295
99.3295	DCA_se1_ag1_m_07 - words	well	99.4995
99.4295	DCA_se1_ag1_m_07 - phones	EH1	99.4695
99.4695	DCA_se1_ag1_m_07 - phones	L	99.4995
99.4995	DCA_se1_ag1_m_07 - phones	Y	99.6095
99.4995	DCA_se1_ag1_m_07 - words	you	99.6595
99.6095	DCA_se1_ag1_m_07 - phones	UW1	99.6595
99.6595	DCA_se1_ag1_m_07 - phones	N	99.7095
99.6595	DCA_se1_ag1_m_07 - words	know	99.7595
99.7095	DCA_se1_ag1_m_07 - phones	OW1	99.7595
99.7595	DCA_se1_ag1_m_07 - phones	AY1	99.8595
99.7595	DCA_se1_ag1_m_07 - words	i	99.8595
99.8595	DCA_se1_ag1_m_07 - phones	HH	99.9395
99.8595	DCA_se1_ag1_m_07 - words	heard	100.0495
99.9395	DCA_se1_ag1_m_07 - phones	ER1	100.0195
100.0195	DCA_se1_ag1_m_07 - phones	D	100.0495
100.0495	DCA_se1_ag1_m_07 - phones	DH	100.0795
100.0495	DCA_se1_ag1_m_07 - words	there	100.1395
100.0795	DCA_se1_ag1_m_07 - phones	EH1	100.1095
100.1095	DCA_se1_ag1_m_07 - phones	R	100.1395
100.1395	DCA_se1_ag1_m_07 - words	s	100.1995
100.1395	DCA_se1_ag1_m_07 - phones	Z	100.1995
100.1995	DCA_se1_ag1_m_07 - phones	W	100.2995
100.1995	DCA_se1_ag1_m_07 - words	one	100.4395
100.2995	DCA_se1_ag1_m_07 - phones	AH1	100.3895
100.3895	DCA_se1_ag1_m_07 - phones	N	100.4395
100.4395	DCA_se1_ag1_m_07 - phones	D	100.5695
100.4395	DCA_se1_ag1_m_07 - words	downtown	101.3995
100.5695	DCA_se1_ag1_m_07 - phones	AW1	100.8195
100.8195	DCA_se1_ag1_m_07 - phones	N	100.8995
100.8995	DCA_se1_ag1_m_07 - phones	T	100.9995
100.9995	DCA_se1_ag1_m_07 - phones	AW1	101.2495
101.2495	DCA_se1_ag1_m_07 - phones	N	101.3995
101.3968	DCA_int_02 - phones	AH1	101.4368
101.3968	DCA_int_02 - words	uh-huh	101.7868
101.4368	DCA_int_02 - phones	HH	101.5368
101.5368	DCA_int_02 - phones	AH1	101.7868
101.6096	DCA_se1_ag1_m_07 - phones	W	101.7996
101.6096	DCA_se1_ag1_m_07 - words	well	102.0396
101.7868	DCA_int_02 - phones	sp	101.8168
101.7996	DCA_se1_ag1_m_07 - phones	EH1	101.9696
101.9696	DCA_se1_ag1_m_07 - phones	L	102.0396
102.0396	DCA_se1_ag1_m_07 - phones	W	102.1396
102.0396	DCA_se1_ag1_m_07 - words	we	102.1996
102.1396	DCA_se1_ag1_m_07 - phones	IY1	102.1996
102.1996	DCA_se1_ag1_m_07 - phones	M	102.3396
102.1996	DCA_se1_ag1_m_07 - words	most	102.5196
102.3396	DCA_se1_ag1_m_07 - phones	OW1	102.4396
102.4396	DCA_se1_ag1_m_07 - phones	S	102.5196
102.5196	DCA_se1_ag1_m_07 - phones	L	102.5796
102.5196	DCA_se1_ag1_m_07 - words	like	102.7596
102.5796	DCA_se1_ag1_m_07 - phones	AY1	102.6796
102.6796	DCA_se1_ag1_m_07 - phones	K	102.7596
102.7596	DCA_se1_ag1_m_07 - phones	S	102.8596
102.7596	DCA_se1_ag1_m_07 - words	say	102.9896
102.8596	DCA_se1_ag1_m_07 - phones	EY1	102.9896
102.9896	DCA_se1_ag1_m_07 - phones	W	103.0696
102.9896	DCA_se1_ag1_m_07 - words	well	103.3896
103.0696	DCA_se1_ag1_m_07 - phones	EH1	103.2396
103.2396	DCA_se1_ag1_m_07 - phones	L	103.3896
103.6859	DCA_se1_ag1_m_07 - phones	sil	103.7359
103.7359	DCA_se1_ag1_m_07 - phones	L	103.7959
103.7359	DCA_se1_ag1_m_07 - words	like	104.0159
103.7959	DCA_se1_ag1_m_07 - phones	AY1	103.9059
103.9059	DCA_se1_ag1_m_07 - phones	K	104.0159
104.0159	DCA_se1_ag1_m_07 - words	uh	104.2059
104.0159	DCA_se1_ag1_m_07 - phones	AH1	104.2059
104.2059	DCA_se1_ag1_m_07 - phones	sp	104.7588
104.7588	DCA_se1_ag1_m_07 - phones	W	104.7888
104.7588	DCA_se1_ag1_m_07 - words	well	104.8488
104.7888	DCA_se1_ag1_m_07 - phones	EH1	104.8188
104.8188	DCA_se1_ag1_m_07 - phones	L	104.8488
104.8488	DCA_se1_ag1_m_07 - phones	W	104.9088
104.8488	DCA_se1_ag1_m_07 - words	we	104.9888
104.9088	DCA_se1_ag1_m_07 - phones	IY1	104.9888
104.9888	DCA_se1_ag1_m_07 - phones	G	105.0488
104.9888	DCA_se1_ag1_m_07 - words	go	105.1288
105.0488	DCA_se1_ag1_m_07 - phones	OW1	105.1288
105.1288	DCA_se1_ag1_m_07 - phones	AH1	105.2288
105.1288	DCA_se1_ag1_m_07 - words	uptown	105.6388
105.2288	DCA_se1_ag1_m_07 - phones	P	105.3188
105.3188	DCA_se1_ag1_m_07 - phones	T	105.4388
105.4388	DCA_se1_ag1_m_07 - phones	AW1	105.5888
105.5888	DCA_se1_ag1_m_07 - phones	N	105.6388
105.6388	DCA_se1_ag1_m_07 - phones	F	105.8188
105.6388	DCA_se1_ag1_m_07 - words	first	106.0688
105.8188	DCA_se1_ag1_m_07 - phones	ER1	105.9488
105.9488	DCA_se1_ag1_m_07 - phones	S	106.0088
106.0088	DCA_se1_ag1_m_07 - phones	T	106.0688
106.0688	DCA_se1_ag1_m_07 - phones	M	106.1488
106.0688	DCA_se1_ag1_m_07 - words	man	106.3288
106.1488	DCA_se1_ag1_m_07 - phones	AE1	106.2688
106.2688	DCA_se1_ag1_m_07 - phones	N	106.3288
106.3288	DCA_se1_ag1_m_07 - phones	DH	106.3788
106.3288	DCA_se1_ag1_m_07 - words	then	106.4488
106.3788	DCA_se1_ag1_m_07 - phones	EH1	106.4088
106.4088	DCA_se1_ag1_m_07 - phones	N	106.4488
106.4488	DCA_se1_ag1_m_07 - phones	W	106.4988
106.4488	DCA_se1_ag1_m_07 - words	we	106.5688
106.4988	DCA_se1_ag1_m_07 - phones	IY1	106.5688
106.5688	DCA_se1_ag1_m_07 - phones	K	106.6488
106.5688	DCA_se1_ag1_m_07 - words	come	106.8188
106.6488	DCA_se1_ag1_m_07 - phones	AH1	106.7188
106.7188	DCA_se1_ag1_m_07 - phones	M	106.8188
106.8188	DCA_se1_ag1_m_07 - phones	B	106.8688
106.8188	DCA_se1_ag1_m_07 - words	back	107.0488
106.8688	DCA_se1_ag1_m_07 - phones	AE1	106.9988
106.9988	DCA_se1_ag1_m_07 - phones	K	107.0488
107.0488	DCA_se1_ag1_m_07 - phones	D	107.1988
107.0488	DCA_se1_ag1_m_07 - words	downtown	107.8988
107.1988	DCA_se1_ag1_m_07 - phones	AW1	107.4388
107.4388	DCA_se1_ag1_m_07 - phones	N	107.5088
107.5088	DCA_se1_ag1_m_07 - phones	T	107.6288
107.6288	DCA_se1_ag1_m_07 - phones	AW1	107.8288
107.8288	DCA_se1_ag1_m_07 - phones	N	107.8988
107.8988	DCA_se1_ag1_m_07 - phones	AO1	108.0788
107.8988	DCA_se1_ag1_m_07 - words	or	108.1588
108.0788	DCA_se1_ag1_m_07 - phones	R	108.1588
108.1588	DCA_se1_ag1_m_07 - phones	sp	108.7241
108.7241	DCA_se1_ag1_m_07 - phones	W	108.7641
108.7241	DCA_se1_ag1_m_07 - words	well	108.8341
108.7641	DCA_se1_ag1_m_07 - phones	EH1	108.8041
108.8041	DCA_se1_ag1_m_07 - phones	L	108.8341
108.8341	DCA_se1_ag1_m_07 - phones	AY1	108.9341
108.8341	DCA_se1_ag1_m_07 - words	i	108.9341
108.9341	DCA_se1_ag1_m_07 - phones	HH	109.0241
108.9341	DCA_se1_ag1_m_07 - words	heard	109.2441
109.0241	DCA_se1_ag1_m_07 - phones	ER1	109.1741
109.1741	DCA_se1_ag1_m_07 - phones	D	109.2441
109.2441	DCA_se1_ag1_m_07 - phones	Y	109.2841
109.2441	DCA_se1_ag1_m_07 - words	you	109.3241
109.2841	DCA_se1_ag1_m_07 - phones	UW1	109.3241
109.3241	DCA_se1_ag1_m_07 - phones	N	109.3741
109.3241	DCA_se1_ag1_m_07 - words	know	109.4341
109.3741	DCA_se1_ag1_m_07 - phones	OW1	109.4341
109.4341	DCA_se1_ag1_m_07 - phones	L	109.4941
109.4341	DCA_se1_ag1_m_07 - words	like	109.7241
109.4941	DCA_se1_ag1_m_07 - phones	AY1	109.6041
109.6041	DCA_se1_ag1_m_07 - phones	K	109.7241
109.7241	DCA_se1_ag1_m_07 - phones	DH	109.7541
109.7241	DCA_se1_ag1_m_07 - words	the	109.8141
109.7541	DCA_se1_ag1_m_07 - phones	AH0	109.8141
109.8141	DCA_se1_ag1_m_07 - phones	W	109.9041
109.8141	DCA_se1_ag1_m_07 - words	one	110.0241
109.9041	DCA_se1_ag1_m_07 - phones	AH1	109.9641
109.9641	DCA_se1_ag1_m_07 - phones	N	110.0241
110.0241	DCA_se1_ag1_m_07 - phones	AH1	110.0941
110.0241	DCA_se1_ag1_m_07 - words	uptown	110.4441
110.0941	DCA_se1_ag1_m_07 - phones	P	110.1741
110.1741	DCA_se1_ag1_m_07 - phones	T	110.2941
110.2941	DCA_se1_ag1_m_07 - phones	AW1	110.4041
110.4041	DCA_se1_ag1_m_07 - phones	N	110.4441
110.4441	DCA_se1_ag1_m_07 - phones	EY1	110.4741
110.4441	DCA_se1_ag1_m_07 - words	ain't	110.5341
110.4741	DCA_se1_ag1_m_07 - phones	N	110.5041
110.5041	DCA_se1_ag1_m_07 - phones	T	110.5341
110.5341	DCA_se1_ag1_m_07 - phones	G	110.5641
110.5341	DCA_se1_ag1_m_07 - words	gonna	110.6641
110.5641	DCA_se1_ag1_m_07 - phones	AH1	110.5941
110.5941	DCA_se1_ag1_m_07 - phones	N	110.6241
110.6241	DCA_se1_ag1_m_07 - phones	AH0	110.6641
110.6641	DCA_se1_ag1_m_07 - phones	B	110.7341
110.6641	DCA_se1_ag1_m_07 - words	be	110.8041
110.7341	DCA_se1_ag1_m_07 - phones	IY1	110.8041
110.8041	DCA_se1_ag1_m_07 - phones	N	110.9141
110.8041	DCA_se1_ag1_m_07 - words	nothing	111.1641
110.9141	DCA_se1_ag1_m_07 - phones	AH1	110.9941
110.9941	DCA_se1_ag1_m_07 - phones	TH	111.1041
111.1041	DCA_se1_ag1_m_07 - phones	IH0	111.1341
111.1341	DCA_se1_ag1_m_07 - phones	NG	111.1641
111.1641	DCA_se1_ag1_m_07 - phones	L	111.2141
111.1641	DCA_se1_ag1_m_07 - words	let	111.2841
111.2141	DCA_se1_ag1_m_07 - phones	EH1	111.2541
111.2541	DCA_se1_ag1_m_07 - phones	T	111.2841
111.2841	DCA_se1_ag1_m_07 - phones	Z	111.3541
111.2841	DCA_se1_ag1_m_07 - words	s	111.3541
111.3541	DCA_se1_ag1_m_07 - phones	G	111.4041
111.3541	DCA_se1_ag1_m_07 - words	go	111.4841
111.4041	DCA_se1_ag1_m_07 - phones	OW1	111.4841
111.4841	DCA_se1_ag1_m_07 - phones	T	111.5741
111.4841	DCA_se1_ag1_m_07 - words	to	111.6041
111.5741	DCA_se1_ag1_m_07 - phones	IH0	111.6041
111.6041	DCA_se1_ag1_m_07 - phones	DH	111.6341
111.6041	DCA_se1_ag1_m_07 - words	the	111.6841
111.6341	DCA_se1_ag1_m_07 - phones	AH0	111.6841
111.6841	DCA_se1_ag1_m_07 - phones	W	111.7741
111.6841	DCA_se1_ag1_m_07 - words	one	111.9441
111.7741	DCA_se1_ag1_m_07 - phones	AH1	111.8641
111.8641	DCA_se1_ag1_m_07 - phones	N	111.9441
111.9441	DCA_se1_ag1_m_07 - phones	D	112.0341
111.9441	DCA_se1_ag1_m_07 - words	downtown	112.5541
112.0341	DCA_se1_ag1_m_07 - phones	AW1	112.2341
112.2341	DCA_se1_ag1_m_07 - phones	N	112.3041
112.3041	DCA_se1_ag1_m_07 - phones	T	112.4041
112.4041	DCA_se1_ag1_m_07 - phones	AW1	112.4841
112.4841	DCA_se1_ag1_m_07 - phones	N	112.5541
112.5135	DCA_int_02 - phones	Y	112.5935
112.5135	DCA_int_02 - words	yeah	113.0035
112.5541	DCA_se1_ag1_m_07 - phones	Y	112.5841
112.5541	DCA_se1_ag1_m_07 - words	you	112.6341
112.5841	DCA_se1_ag1_m_07 - phones	UW1	112.6341
112.5935	DCA_int_02 - phones	AE1	113.0035
112.6341	DCA_se1_ag1_m_07 - phones	N	112.6941
112.6341	DCA_se1_ag1_m_07 - words	know	112.8441
112.6941	DCA_se1_ag1_m_07 - phones	OW1	112.8441
112.8441	DCA_se1_ag1_m_07 - phones	sp	113.2421
113.2421	DCA_se1_ag1_m_07 - phones	W	113.3121
113.2421	DCA_se1_ag1_m_07 - words	we	113.3521
113.3121	DCA_se1_ag1_m_07 - phones	IY1	113.3521
113.3521	DCA_se1_ag1_m_07 - phones	M	113.4521
113.3521	DCA_se1_ag1_m_07 - words	more	113.5221
113.4521	DCA_se1_ag1_m_07 - phones	AO1	113.4921
113.4921	DCA_se1_ag1_m_07 - phones	R	113.5221
113.5221	DCA_se1_ag1_m_07 - phones	ER0	113.5721
113.5221	DCA_se1_ag1_m_07 - words	or	113.5721
113.5721	DCA_se1_ag1_m_07 - phones	L	113.6221
113.5721	DCA_se1_ag1_m_07 - words	less	113.7521
113.6221	DCA_se1_ag1_m_07 - phones	EH1	113.7121
113.7121	DCA_se1_ag1_m_07 - phones	S	113.7521
113.7521	DCA_se1_ag1_m_07 - phones	D	113.8421
113.7521	DCA_se1_ag1_m_07 - words	do	113.9521
113.8421	DCA_se1_ag1_m_07 - phones	UW1	113.9521
113.9521	DCA_se1_ag1_m_07 - phones	TH	114.0321
113.9521	DCA_se1_ag1_m_07 - words	things	114.2721
114.0321	DCA_se1_ag1_m_07 - phones	IH1	114.0821
114.0821	DCA_se1_ag1_m_07 - phones	NG	114.2121
114.2121	DCA_se1_ag1_m_07 - phones	Z	114.2721
114.2721	DCA_se1_ag1_m_07 - phones	T	114.3221
114.2721	DCA_se1_ag1_m_07 - words	together	114.7921
114.3221	DCA_se1_ag1_m_07 - phones	AH0	114.4221
114.4221	DCA_se1_ag1_m_07 - phones	G	114.5221
114.5221	DCA_se1_ag1_m_07 - phones	EH1	114.6521
114.6521	DCA_se1_ag1_m_07 - phones	DH	114.7421
114.7421	DCA_se1_ag1_m_07 - phones	ER0	114.7921
114.7921	DCA_se1_ag1_m_07 - phones	Y	114.8721
114.7921	DCA_se1_ag1_m_07 - words	you	114.9421
114.8721	DCA_se1_ag1_m_07 - phones	UW1	114.9421
114.9421	DCA_se1_ag1_m_07 - phones	N	115.0021
114.9421	DCA_se1_ag1_m_07 - words	know	115.1821
115.0021	DCA_se1_ag1_m_07 - phones	OW1	115.1821
115.1821	DCA_se1_ag1_m_07 - phones	sp	123.2573
115.5853	DCA_int_02 - phones	sil	115.6353
115.6353	DCA_int_02 - phones	Y	115.6753
115.6353	DCA_int_02 - words	yeah	115.8753
115.6753	DCA_int_02 - phones	AE1	115.8753
115.8753	DCA_int_02 - phones	sp	115.9753
116.3315	DCA_int_02 - phones	DH	116.4415
116.3315	DCA_int_02 - words	that	116.5515
116.4415	DCA_int_02 - phones	AH0	116.4715
116.4715	DCA_int_02 - phones	T	116.5515
116.5515	DCA_int_02 - phones	sp	116.6415
116.6415	DCA_int_02 - words	s	116.6915
116.6415	DCA_int_02 - phones	S	116.6915
116.6915	DCA_int_02 - phones	sp	116.7915
116.7915	DCA_int_02 - phones	G	116.8215
116.7915	DCA_int_02 - words	good	116.9415
116.8215	DCA_int_02 - phones	IH0	116.9115
116.9115	DCA_int_02 - phones	D	116.9415
116.9415	DCA_int_02 - phones	sp	117.2515
117.9100	DCA_int_02 - phones	HH	118.1200
117.9100	DCA_int_02 - words	how	118.2000
118.1200	DCA_int_02 - phones	AW1	118.2000
118.2000	DCA_int_02 - phones	AH0	118.2300
118.2000	DCA_int_02 - words	about	118.5700
118.2300	DCA_int_02 - phones	B	118.2900
118.2900	DCA_int_02 - phones	AW1	118.4900
118.4900	DCA_int_02 - phones	T	118.5700
118.5700	DCA_int_02 - phones	AH1	118.6900
118.5700	DCA_int_02 - words	uh	118.6900
118.6900	DCA_int_02 - phones	S	118.8300
118.6900	DCA_int_02 - words	say	119.0100
118.8300	DCA_int_02 - phones	EY1	119.0100
119.0100	DCA_int_02 - phones	IH1	119.1300
119.0100	DCA_int_02 - words	if	119.2400
119.1300	DCA_int_02 - phones	F	119.2400
119.2400	DCA_int_02 - phones	AY1	119.2900
119.2400	DCA_int_02 - words	i	119.2900
119.2900	DCA_int_02 - phones	G	119.3300
119.2900	DCA_int_02 - words	g-	119.3300
119.3300	DCA_int_02 - phones	N	119.4200
119.3300	DCA_int_02 - words	new	119.5300
119.4200	DCA_int_02 - phones	UW1	119.5300
119.5300	DCA_int_02 - phones	G	119.6500
119.5300	DCA_int_02 - words	guy	119.7900
119.6500	DCA_int_02 - phones	AY1	119.7900
119.7900	DCA_int_02 - phones	sp	119.8200
119.8200	DCA_int_02 - phones	M	119.8500
119.8200	DCA_int_02 - words	moves	120.0900
119.8500	DCA_int_02 - phones	UW1	119.9000
119.9000	DCA_int_02 - phones	V	120.0400
120.0400	DCA_int_02 - phones	Z	120.0900
120.0900	DCA_int_02 - phones	sp	120.1200
120.1200	DCA_int_02 - phones	IH0	120.1600
120.1200	DCA_int_02 - words	into	120.2800
120.1600	DCA_int_02 - phones	N	120.2000
120.2000	DCA_int_02 - phones	T	120.2500
120.2500	DCA_int_02 - phones	AH0	120.2800
120.2800	DCA_int_02 - phones	DH	120.3300
120.2800	DCA_int_02 - words	the	120.4100
120.3300	DCA_int_02 - phones	AH0	120.4100
120.4100	DCA_int_02 - phones	sp	120.4400
120.4400	DCA_int_02 - phones	N	120.4800
120.4400	DCA_int_02 - words	neighborhood	120.9400
120.4800	DCA_int_02 - phones	EY1	120.6200
120.6200	DCA_int_02 - phones	B	120.7100
120.7100	DCA_int_02 - phones	ER0	120.8300
120.8300	DCA_int_02 - phones	HH	120.8700
120.8700	DCA_int_02 - phones	UH2	120.9100
120.9100	DCA_int_02 - phones	D	120.9400
120.9400	DCA_int_02 - phones	sp	120.9700
120.9700	DCA_int_02 - phones	HH	121.0600
120.9700	DCA_int_02 - words	how	121.1100
121.0600	DCA_int_02 - phones	AW1	121.1100
121.1100	DCA_int_02 - phones	K	121.2300
121.1100	DCA_int_02 - words	can	121.2900
121.2300	DCA_int_02 - phones	AH0	121.2600
121.2600	DCA_int_02 - phones	N	121.2900
121.2900	DCA_int_02 - phones	HH	121.3300
121.2900	DCA_int_02 - words	he	121.3700
121.3300	DCA_int_02 - phones	IY1	121.3700
121.3700	DCA_int_02 - phones	G	121.4400
121.3700	DCA_int_02 - words	get	121.5700
121.4400	DCA_int_02 - phones	IH1	121.5000
121.5000	DCA_int_02 - phones	T	121.5700
121.5700	DCA_int_02 - phones	sp	121.6000
121.6000	DCA_int_02 - phones	IH0	121.6300
121.6000	DCA_int_02 - words	into	121.8700
121.6300	DCA_int_02 - phones	N	121.7300
121.7300	DCA_int_02 - phones	T	121.8000
121.8000	DCA_int_02 - phones	UW1	121.8700
121.8700	DCA_int_02 - phones	sp	121.9000
121.9000	DCA_int_02 - phones	Y	121.9600
121.9000	DCA_int_02 - words	your	122.1200
121.9600	DCA_int_02 - phones	UH1	122.0200
122.0200	DCA_int_02 - phones	R	122.1200
122.1200	DCA_int_02 - phones	sp	122.1500
122.1500	DCA_int_02 - phones	B	122.2000
122.1500	DCA_int_02 - words	bunch	122.4000
122.2000	DCA_int_02 - phones	AH1	122.3400
122.3400	DCA_int_02 - phones	N	122.3700
122.3700	DCA_int_02 - phones	CH	122.4000
122.4000	DCA_int_02 - phones	sp	122.6200
123.2573	DCA_se1_ag1_m_07 - phones	W	123.3173
123.2573	DCA_se1_ag1_m_07 - words	well	123.4373
123.3173	DCA_se1_ag1_m_07 - phones	EH1	123.3673
123.3673	DCA_se1_ag1_m_07 - phones	L	123.4373
123.4373	DCA_se1_ag1_m_07 - phones	Y	123.5173
123.4373	DCA_se1_ag1_m_07 - words	you	123.5673
123.5173	DCA_se1_ag1_m_07 - phones	UW1	123.5673
123.5673	DCA_se1_ag1_m_07 - phones	N	123.6173
123.5673	DCA_se1_ag1_m_07 - words	know	123.7473
123.6173	DCA_se1_ag1_m_07 - phones	OW1	123.7473
123.7473	DCA_se1_ag1_m_07 - phones	L	123.8073
123.7473	DCA_se1_ag1_m_07 - words	like	124.0473
123.8073	DCA_se1_ag1_m_07 - phones	AY1	123.9373
123.9373	DCA_se1_ag1_m_07 - phones	K	124.0473
124.0473	DCA_se1_ag1_m_07 - phones	AH1	124.2973
124.0473	DCA_se1_ag1_m_07 - words	uh	124.2973
124.2973	DCA_se1_ag1_m_07 - phones	sp	124.4773
124.6867	DCA_se1_ag1_m_07 - phones	F	124.8067
124.6867	DCA_se1_ag1_m_07 - words	first	124.9767
124.8067	DCA_se1_ag1_m_07 - phones	ER1	124.8967
124.8967	DCA_se1_ag1_m_07 - phones	S	124.9467
124.9467	DCA_se1_ag1_m_07 - phones	T	124.9767
124.9767	DCA_se1_ag1_m_07 - phones	AH0	125.0067
124.9767	DCA_se1_ag1_m_07 - words	of	125.0967
125.0067	DCA_se1_ag1_m_07 - phones	V	125.0967
125.0967	DCA_se1_ag1_m_07 - phones	AO1	125.1567
125.0967	DCA_se1_ag1_m_07 - words	all	125.2367
125.1567	DCA_se1_ag1_m_07 - phones	L	125.2367
125.2367	DCA_se1_ag1_m_07 - phones	Y	125.3067
125.2367	DCA_se1_ag1_m_07 - words	you	125.3367
125.3067	DCA_se1_ag1_m_07 - phones	UW1	125.3367
125.3367	DCA_se1_ag1_m_07 - phones	N	125.3867
125.3367	DCA_se1_ag1_m_07 - words	know	125.4267
125.3867	DCA_se1_ag1_m_07 - phones	OW1	125.4267
125.4267	DCA_se1_ag1_m_07 - phones	W	125.4867
125.4267	DCA_se1_ag1_m_07 - words	we	125.5667
125.4867	DCA_se1_ag1_m_07 - phones	IY1	125.5667
125.5667	DCA_se1_ag1_m_07 - phones	P	125.6467
125.5667	DCA_se1_ag1_m_07 - words	probably	125.9467
125.6467	DCA_se1_ag1_m_07 - phones	R	125.6967
125.6967	DCA_se1_ag1_m_07 - phones	AA1	125.8067
125.8067	DCA_se1_ag1_m_07 - phones	B	125.8367
125.8367	DCA_se1_ag1_m_07 - phones	L	125.8667
125.8667	DCA_se1_ag1_m_07 - phones	IY0	125.9467
125.9467	DCA_se1_ag1_m_07 - phones	S	126.1667
125.9467	DCA_se1_ag1_m_07 - words	see	126.3967
126.1667	DCA_se1_ag1_m_07 - phones	IY1	126.3967
126.3967	DCA_se1_ag1_m_07 - phones	IH0	126.4467
126.3967	DCA_se1_ag1_m_07 - words	him	126.5767
126.4467	DCA_se1_ag1_m_07 - phones	M	126.5767
126.5767	DCA_se1_ag1_m_07 - phones	L	126.6767
126.5767	DCA_se1_ag1_m_07 - words	like	126.9767
126.6767	DCA_se1_ag1_m_07 - phones	AY1	126.7967
126.7967	DCA_se1_ag1_m_07 - phones	K	126.9767
127.2242	DCA_se1_ag1_m_07 - phones	sil	127.2842
127.2842	DCA_se1_ag1_m_07 - phones	S	127.3742
127.2842	DCA_se1_ag1_m_07 - words	somebody	127.7342
127.3742	DCA_se1_ag1_m_07 - phones	AH1	127.4142
127.4142	DCA_se1_ag1_m_07 - phones	M	127.4742
127.4742	DCA_se1_ag1_m_07 - phones	B	127.5242
127.5242	DCA_se1_ag1_m_07 - phones	AA2	127.6342
127.6342	DCA_se1_ag1_m_07 - phones	D	127.6842
127.6842	DCA_se1_ag1_m_07 - phones	IY0	127.7342
127.7342	DCA_se1_ag1_m_07 - phones	P	127.7842
127.7342	DCA_se1_ag1_m_07 - words	probably	128.0542
127.7842	DCA_se1_ag1_m_07 - phones	R	127.8242
127.8242	DCA_se1_ag1_m_07 - phones	AA1	127.9342
127.9342	DCA_se1_ag1_m_07 - phones	B	127.9642
127.9642	DCA_se1_ag1_m_07 - phones	L	127.9942
127.9942	DCA_se1_ag1_m_07 - phones	IY0	128.0542
128.0542	DCA_se1_ag1_m_07 - phones	S	128.1842
128.0542	DCA_se1_ag1_m_07 - words	say	128.2942
128.1842	DCA_se1_ag1_m_07 - phones	EY1	128.2942
128.2942	DCA_se1_ag1_m_07 - words	uh	128.5642
128.2942	DCA_se1_ag1_m_07 - phones	AH1	128.5642
128.5642	DCA_se1_ag1_m_07 - phones	sp	129.2327
129.2327	DCA_se1_ag1_m_07 - phones	Y	129.2927
129.2327	DCA_se1_ag1_m_07 - words	you	129.3427
129.2927	DCA_se1_ag1_m_07 - phones	UW1	129.3427
129.3427	DCA_se1_ag1_m_07 - phones	N	129.3927
129.3427	DCA_se1_ag1_m_07 - words	know	129.5727
129.3927	DCA_se1_ag1_m_07 - phones	OW1	129.5727
129.5727	DCA_se1_ag1_m_07 - phones	sp	129.7127
129.9688	DCA_se1_ag1_m_07 - phones	HH	130.1488
129.9688	DCA_se1_ag1_m_07 - words	he	130.2888
130.1488	DCA_se1_ag1_m_07 - phones	IY1	130.2888
130.2888	DCA_se1_ag1_m_07 - phones	L	130.3388
130.2888	DCA_se1_ag1_m_07 - words	look	130.4888
130.3388	DCA_se1_ag1_m_07 - phones	UH1	130.4488
130.4488	DCA_se1_ag1_m_07 - phones	K	130.4888
130.4888	DCA_se1_ag1_m_07 - phones	L	130.5888
130.4888	DCA_se1_ag1_m_07 - words	like	130.8188
130.5888	DCA_se1_ag1_m_07 - phones	AY1	130.7188
130.7188	DCA_se1_ag1_m_07 - phones	K	130.8188
130.8188	DCA_se1_ag1_m_07 - phones	sp	130.8788
130.8788	DCA_se1_ag1_m_07 - phones	AO2	131.1088
130.8788	DCA_se1_ag1_m_07 - words	alright	131.3688
131.1088	DCA_se1_ag1_m_07 - phones	L	131.1388
131.1388	DCA_se1_ag1_m_07 - phones	R	131.1788
131.1788	DCA_se1_ag1_m_07 - phones	AY1	131.3288
131.3288	DCA_se1_ag1_m_07 - phones	T	131.3688
131.3688	DCA_se1_ag1_m_07 - phones	D	131.5088
131.3688	DCA_se1_ag1_m_07 - words	dude	131.7988
131.5088	DCA_se1_ag1_m_07 - phones	UW1	131.7388
131.7388	DCA_se1_ag1_m_07 - phones	D	131.7988
131.7988	DCA_se1_ag1_m_07 - phones	ER0	131.8688
131.7988	DCA_se1_ag1_m_07 - words	or	131.8688
131.8688	DCA_se1_ag1_m_07 - phones	S	131.9988
131.8688	DCA_se1_ag1_m_07 - words	something	132.2388
131.9988	DCA_se1_ag1_m_07 - phones	AH1	132.0988
132.0988	DCA_se1_ag1_m_07 - phones	M	132.1488
132.1488	DCA_se1_ag1_m_07 - phones	TH	132.1788
132.1788	DCA_se1_ag1_m_07 - phones	IH0	132.2088
132.2088	DCA_se1_ag1_m_07 - phones	NG	132.2388
132.2388	DCA_se1_ag1_m_07 - phones	Y	132.2888
132.2388	DCA_se1_ag1_m_07 - words	you	132.3588
132.2888	DCA_se1_ag1_m_07 - phones	UW1	132.3588
132.3588	DCA_se1_ag1_m_07 - phones	N	132.4188
132.3588	DCA_se1_ag1_m_07 - words	know	132.6188
132.4188	DCA_se1_ag1_m_07 - phones	OW1	132.6188
132.6188	DCA_se1_ag1_m_07 - phones	sp	133.0424
133.0424	DCA_se1_ag1_m_07 - phones	AH0	133.0724
133.0424	DCA_se1_ag1_m_07 - words	and	133.1024
133.0724	DCA_se1_ag1_m_07 - phones	N	133.1024
133.1024	DCA_se1_ag1_m_07 - phones	L	133.1724
133.1024	DCA_se1_ag1_m_07 - words	like	133.3324
133.1724	DCA_se1_ag1_m_07 - phones	AY1	133.2824
133.2824	DCA_se1_ag1_m_07 - phones	K	133.3324
133.3324	DCA_se1_ag1_m_07 - phones	Y	133.3624
133.3324	DCA_se1_ag1_m_07 - words	you	133.4224
133.3624	DCA_se1_ag1_m_07 - phones	UW1	133.4224
133.4224	DCA_se1_ag1_m_07 - phones	N	133.4524
133.4224	DCA_se1_ag1_m_07 - words	know	133.5224
133.4524	DCA_se1_ag1_m_07 - phones	OW1	133.5224
133.5224	DCA_se1_ag1_m_07 - phones	M	133.6324
133.5224	DCA_se1_ag1_m_07 - words	might	133.7924
133.6324	DCA_se1_ag1_m_07 - phones	AY1	133.7324
133.7324	DCA_se1_ag1_m_07 - phones	T	133.7924
133.7924	DCA_se1_ag1_m_07 - phones	S	133.9224
133.7924	DCA_se1_ag1_m_07 - words	say	134.3424
133.9224	DCA_se1_ag1_m_07 - phones	EY1	134.3424
134.4207	DCA_se1_ag1_m_07 - phones	sil	134.4807
134.4807	DCA_se1_ag1_m_07 - phones	Y	134.5307
134.4807	DCA_se1_ag1_m_07 - words	you	134.5707
134.5307	DCA_se1_ag1_m_07 - phones	UW1	134.5707
134.5707	DCA_se1_ag1_m_07 - phones	N	134.6107
134.5707	DCA_se1_ag1_m_07 - words	know	134.7307
134.6107	DCA_se1_ag1_m_07 - phones	OW1	134.7307
134.7307	DCA_se1_ag1_m_07 - phones	HH	134.7807
134.7307	DCA_se1_ag1_m_07 - words	hey	134.9507
134.7807	DCA_se1_ag1_m_07 - phones	EY1	134.9507
134.9507	DCA_se1_ag1_m_07 - phones	sp	134.9807
134.9807	DCA_se1_ag1_m_07 - phones	HH	135.0207
134.9807	DCA_se1_ag1_m_07 - words	how	135.1507
135.0207	DCA_se1_ag1_m_07 - phones	AW1	135.1507
135.1507	DCA_se1_ag1_m_07 - phones	Y	135.2607
135.1507	DCA_se1_ag1_m_07 - words	you	135.2907
135.2607	DCA_se1_ag1_m_07 - phones	UW1	135.2907
135.2907	DCA_se1_ag1_m_07 - phones	D	135.3907
135.2907	DCA_se1_ag1_m_07 - words	doing	135.7107
135.3907	DCA_se1_ag1_m_07 - phones	UW1	135.6107
135.6107	DCA_se1_ag1_m_07 - phones	IH0	135.6807
135.6807	DCA_se1_ag1_m_07 - phones	NG	135.7107
135.7107	DCA_se1_ag1_m_07 - phones	AH0	135.7607
135.7107	DCA_se1_ag1_m_07 - words	and	135.8307
135.7607	DCA_se1_ag1_m_07 - phones	N	135.8307
135.8307	DCA_se1_ag1_m_07 - phones	IH1	135.9007
135.8307	DCA_se1_ag1_m_07 - words	if	135.9807
135.9007	DCA_se1_ag1_m_07 - phones	F	135.9807
135.9807	DCA_se1_ag1_m_07 - phones	HH	136.0307
135.9807	DCA_se1_ag1_m_07 - words	he	136.1307
136.0307	DCA_se1_ag1_m_07 - phones	IY1	136.1307
136.1307	DCA_se1_ag1_m_07 - phones	S	136.2407
136.1307	DCA_se1_ag1_m_07 - words	speak	136.6007
136.2407	DCA_se1_ag1_m_07 - phones	P	136.3607
136.3607	DCA_se1_ag1_m_07 - phones	IY1	136.5007
136.5007	DCA_se1_ag1_m_07 - phones	K	136.6007
136.6007	DCA_se1_ag1_m_07 - phones	B	136.6607
136.6007	DCA_se1_ag1_m_07 - words	back	136.9207
136.6607	DCA_se1_ag1_m_07 - phones	AE1	136.8407
136.8407	DCA_se1_ag1_m_07 - phones	K	136.9207
136.9207	DCA_se1_ag1_m_07 - phones	Y	136.9907
136.9207	DCA_se1_ag1_m_07 - words	you	137.0307
136.9907	DCA_se1_ag1_m_07 - phones	UW1	137.0307
137.0307	DCA_se1_ag1_m_07 - phones	N	137.1007
137.0307	DCA_se1_ag1_m_07 - words	know	137.3007
137.1007	DCA_se1_ag1_m_07 - phones	OW1	137.3007
137.3007	DCA_se1_ag1_m_07 - phones	sp	137.4407
137.7027	DCA_se1_ag1_m_07 - phones	DH	137.8227
137.7027	DCA_se1_ag1_m_07 - words	then	137.9227
137.8227	DCA_se1_ag1_m_07 - phones	EH1	137.8627
137.8627	DCA_se1_ag1_m_07 - phones	N	137.9227
137.9227	DCA_se1_ag1_m_07 - phones	Y	137.9627
137.9227	DCA_se1_ag1_m_07 - words	you	138.0127
137.9627	DCA_se1_ag1_m_07 - phones	UW1	138.0127
138.0127	DCA_se1_ag1_m_07 - phones	N	138.0427
138.0127	DCA_se1_ag1_m_07 - words	know	138.1527
138.0427	DCA_se1_ag1_m_07 - phones	OW1	138.1527
138.1527	DCA_se1_ag1_m_07 - phones	M	138.2727
138.1527	DCA_se1_ag1_m_07 - words	might	138.3827
138.2727	DCA_se1_ag1_m_07 - phones	AY1	138.3527
138.3527	DCA_se1_ag1_m_07 - phones	T	138.3827
138.3827	DCA_se1_ag1_m_07 - phones	sp	138.4127
138.4127	DCA_se1_ag1_m_07 - phones	AE1	138.5527
138.4127	DCA_se1_ag1_m_07 - words	ask	138.6127
138.5527	DCA_se1_ag1_m_07 - phones	S	138.5827
138.5827	DCA_se1_ag1_m_07 - phones	K	138.6127
138.6127	DCA_se1_ag1_m_07 - phones	AH0	138.6427
138.6127	DCA_se1_ag1_m_07 - words	and	138.6927
138.6427	DCA_se1_ag1_m_07 - phones	N	138.6927
138.6927	DCA_se1_ag1_m_07 - phones	S	138.7827
138.6927	DCA_se1_ag1_m_07 - words	say	138.8427
138.7827	DCA_se1_ag1_m_07 - phones	EY1	138.8427
138.8427	DCA_se1_ag1_m_07 - phones	L	138.9027
138.8427	DCA_se1_ag1_m_07 - words	like	139.0427
138.9027	DCA_se1_ag1_m_07 - phones	AY1	139.0027
139.0027	DCA_se1_ag1_m_07 - phones	K	139.0427
139.0427	DCA_se1_ag1_m_07 - phones	sp	139.0727
139.0727	DCA_se1_ag1_m_07 - phones	Y	139.1727
139.0727	DCA_se1_ag1_m_07 - words	you	139.2027
139.1727	DCA_se1_ag1_m_07 - phones	UW1	139.2027
139.2027	DCA_se1_ag1_m_07 - phones	JH	139.2727
139.2027	DCA_se1_ag1_m_07 - words	just	139.4127
139.2727	DCA_se1_ag1_m_07 - phones	IH0	139.3527
139.3527	DCA_se1_ag1_m_07 - phones	S	139.4127
139.4127	DCA_se1_ag1_m_07 - phones	M	139.4927
139.4127	DCA_se1_ag1_m_07 - words	moved	139.7127
139.4927	DCA_se1_ag1_m_07 - phones	UW1	139.6227
[truncated: 9,285 more rows]
