# Supplementary material for: Considering Performance in the Automated and Manual Coding of Sociolinguistic Variables: Lessons From Variable (ING)
Source: Front Artif Intell. 2021 Apr 29;4:648543. doi: 10.3389/frai.2021.648543 (PMC8117961; doi:10.3389/frai.2021.648543)
Supplement: Supplementary file 4 [file Data_Sheet_4.ZIP › CORAAL_Aligned_as_Tables/DCA_se2_ag1_m_02_1_txout.txt]

tmin	tier	text	tmax
0.4241	DCA_int_01 - phones	sil	0.5341
0.5341	DCA_int_01 - phones	OW2	0.7041
0.5341	DCA_int_01 - words	okay	1.1141
0.7041	DCA_int_01 - phones	K	0.8241
0.8241	DCA_int_01 - phones	EY1	1.1141
1.1141	DCA_int_01 - phones	sp	1.1441
1.1441	DCA_int_01 - words	uh	1.4841
1.1441	DCA_int_01 - phones	AH1	1.4841
1.4841	DCA_int_01 - phones	D	1.5341
1.4841	DCA_int_01 - words	do	1.5641
1.5341	DCA_int_01 - phones	UW1	1.5641
1.5641	DCA_int_01 - phones	Y	1.6041
1.5641	DCA_int_01 - words	you	1.6341
1.6041	DCA_int_01 - phones	UW1	1.6341
1.6341	DCA_int_01 - phones	R	1.6641
1.6341	DCA_int_01 - words	remember	1.9641
1.6641	DCA_int_01 - phones	IY0	1.7241
1.7241	DCA_int_01 - phones	M	1.7741
1.7741	DCA_int_01 - phones	EH1	1.8241
1.8241	DCA_int_01 - phones	M	1.8641
1.8641	DCA_int_01 - phones	B	1.9041
1.9041	DCA_int_01 - phones	ER0	1.9641
1.9641	DCA_int_01 - phones	W	2.0241
1.9641	DCA_int_01 - words	what	2.1041
2.0241	DCA_int_01 - phones	AH1	2.0741
2.0741	DCA_int_01 - phones	T	2.1041
2.1041	DCA_int_01 - phones	sp	2.1341
2.1341	DCA_int_01 - phones	K	2.2341
2.1341	DCA_int_01 - words	kind	2.3941
2.2341	DCA_int_01 - phones	AY1	2.3141
2.3141	DCA_int_01 - phones	N	2.3541
2.3541	DCA_int_01 - phones	D	2.3941
2.3941	DCA_int_01 - phones	AH0	2.4241
2.3941	DCA_int_01 - words	of	2.4841
2.4241	DCA_int_01 - phones	V	2.4841
2.4841	DCA_int_01 - phones	G	2.5641
2.4841	DCA_int_01 - words	games	2.8541
2.5641	DCA_int_01 - phones	EY1	2.7041
2.7041	DCA_int_01 - phones	M	2.8041
2.8041	DCA_int_01 - phones	Z	2.8541
2.8541	DCA_int_01 - phones	Y	2.8841
2.8541	DCA_int_01 - words	you	2.9641
2.8841	DCA_int_01 - phones	UW1	2.9641
2.9641	DCA_int_01 - phones	sp	3.0241
3.0241	DCA_int_01 - phones	P	3.0941
3.0241	DCA_int_01 - words	played	3.3241
3.0941	DCA_int_01 - phones	L	3.1541
3.1541	DCA_int_01 - phones	EY1	3.2841
3.2841	DCA_int_01 - phones	D	3.3241
3.3241	DCA_int_01 - phones	EH1	3.4041
3.3241	DCA_int_01 - words	as	3.4641
3.4041	DCA_int_01 - phones	Z	3.4641
3.4641	DCA_int_01 - phones	EY1	3.5241
3.4641	DCA_int_01 - words	a	3.5241
3.5241	DCA_int_01 - phones	sp	3.5541
3.5541	DCA_int_01 - phones	CH	3.6941
3.5541	DCA_int_01 - words	child	4.0941
3.6941	DCA_int_01 - phones	AY1	3.7441
3.7441	DCA_int_01 - phones	L	3.9441
3.9441	DCA_int_01 - phones	D	4.0941
4.0941	DCA_int_01 - phones	sp	4.1941
4.1941	DCA_int_01 - phones	AH0	4.3341
4.1941	DCA_int_01 - words	of	4.4041
4.3341	DCA_int_01 - phones	V	4.4041
4.4041	DCA_int_01 - phones	AH0	4.4741
4.4041	DCA_int_01 - words	about	4.6941
4.4741	DCA_int_01 - phones	B	4.5241
4.5241	DCA_int_01 - phones	AW1	4.6141
4.6141	DCA_int_01 - phones	T	4.6941
4.6941	DCA_int_01 - phones	sp	4.8741
4.8741	DCA_int_01 - phones	T	5.0041
4.8741	DCA_int_01 - words	ten	5.1941
5.0041	DCA_int_01 - phones	EH1	5.0441
5.0441	DCA_int_01 - phones	N	5.1941
5.1941	DCA_int_01 - phones	sp	5.3341
5.3341	DCA_int_01 - phones	ER0	5.4041
5.3341	DCA_int_01 - words	or	5.4041
5.4041	DCA_int_01 - phones	sp	5.4441
5.4441	DCA_int_01 - phones	S	5.6141
5.4441	DCA_int_01 - words	so	5.7641
5.6141	DCA_int_01 - phones	OW1	5.7641
5.7641	DCA_int_01 - phones	sp	6.0441
6.0441	DCA_int_01 - phones	ER0	6.1441
6.0441	DCA_int_01 - words	around	6.3341
6.1441	DCA_int_01 - phones	AW1	6.2141
6.2141	DCA_int_01 - phones	N	6.3041
6.3041	DCA_int_01 - phones	D	6.3341
6.3341	DCA_int_01 - phones	DH	6.3741
6.3341	DCA_int_01 - words	that	6.5241
6.3741	DCA_int_01 - phones	AH0	6.4741
6.4741	DCA_int_01 - phones	T	6.5241
6.5241	DCA_int_01 - phones	EY1	6.6941
6.5241	DCA_int_01 - words	age	6.9241
6.6941	DCA_int_01 - phones	JH	6.9241
6.9241	DCA_int_01 - phones	sp	18.9128
8.2820	DCA_se2_ag1_m_02 - phones	W	8.3720
8.2820	DCA_se2_ag1_m_02 - words	well	8.7120
8.3720	DCA_se2_ag1_m_02 - phones	EH1	8.4620
8.4620	DCA_se2_ag1_m_02 - phones	L	8.7120
8.7120	DCA_se2_ag1_m_02 - phones	sp	8.8320
8.8320	DCA_se2_ag1_m_02 - phones	AH1	8.8920
8.8320	DCA_se2_ag1_m_02 - words	um	9.1720
8.8920	DCA_se2_ag1_m_02 - phones	M	9.1720
10.9642	DCA_se2_ag1_m_02 - phones	T	11.1442
10.9642	DCA_se2_ag1_m_02 - words	tag	11.4942
11.1442	DCA_se2_ag1_m_02 - phones	AE1	11.4142
11.4142	DCA_se2_ag1_m_02 - phones	G	11.4942
11.4942	DCA_se2_ag1_m_02 - phones	sp	11.5942
11.7760	DCA_se2_ag1_m_02 - phones	HH	11.9460
11.7760	DCA_se2_ag1_m_02 - words	hopscotch	12.8560
11.9460	DCA_se2_ag1_m_02 - phones	AA1	12.0560
12.0560	DCA_se2_ag1_m_02 - phones	P	12.1960
12.1960	DCA_se2_ag1_m_02 - phones	S	12.2860
12.2860	DCA_se2_ag1_m_02 - phones	K	12.3760
12.3760	DCA_se2_ag1_m_02 - phones	AA2	12.5560
12.5560	DCA_se2_ag1_m_02 - phones	CH	12.8560
12.8560	DCA_se2_ag1_m_02 - phones	sp	12.8860
12.8860	DCA_se2_ag1_m_02 - phones	AH0	12.9260
12.8860	DCA_se2_ag1_m_02 - words	and	13.3760
12.9260	DCA_se2_ag1_m_02 - phones	N	12.9760
12.9760	DCA_se2_ag1_m_02 - phones	D	13.3760
15.0473	DCA_se2_ag1_m_02 - phones	sil	15.0773
15.0773	DCA_se2_ag1_m_02 - phones	B	15.2173
15.0773	DCA_se2_ag1_m_02 - words	blind	15.5073
15.2173	DCA_se2_ag1_m_02 - phones	L	15.2773
15.2773	DCA_se2_ag1_m_02 - phones	AY1	15.4373
15.4373	DCA_se2_ag1_m_02 - phones	N	15.4773
15.4773	DCA_se2_ag1_m_02 - phones	D	15.5073
15.5073	DCA_se2_ag1_m_02 - phones	M	15.5673
15.5073	DCA_se2_ag1_m_02 - words	man	15.7873
15.5673	DCA_se2_ag1_m_02 - phones	AE1	15.7173
15.7173	DCA_se2_ag1_m_02 - phones	N	15.7873
15.7873	DCA_se2_ag1_m_02 - words	s	15.9473
15.7873	DCA_se2_ag1_m_02 - phones	Z	15.9473
15.9473	DCA_se2_ag1_m_02 - phones	B	16.0073
15.9473	DCA_se2_ag1_m_02 - words	bluff	16.2773
16.0073	DCA_se2_ag1_m_02 - phones	L	16.0373
16.0373	DCA_se2_ag1_m_02 - phones	AH1	16.1373
16.1373	DCA_se2_ag1_m_02 - phones	F	16.2773
16.2773	DCA_se2_ag1_m_02 - phones	sp	16.3073
16.3073	DCA_se2_ag1_m_02 - phones	AH0	16.3573
16.3073	DCA_se2_ag1_m_02 - words	and	16.8273
16.3573	DCA_se2_ag1_m_02 - phones	N	16.5473
16.5473	DCA_se2_ag1_m_02 - phones	D	16.8273
17.0112	DCA_se2_ag1_m_02 - phones	sil	17.0612
17.0612	DCA_se2_ag1_m_02 - phones	AH1	17.1712
17.0612	DCA_se2_ag1_m_02 - words	other	17.2512
17.1712	DCA_se2_ag1_m_02 - phones	DH	17.2112
17.2112	DCA_se2_ag1_m_02 - phones	ER0	17.2512
17.2512	DCA_se2_ag1_m_02 - phones	sp	17.2812
17.2812	DCA_se2_ag1_m_02 - phones	L	17.3512
17.2812	DCA_se2_ag1_m_02 - words	little	17.5012
17.3512	DCA_se2_ag1_m_02 - phones	IH1	17.3912
17.3912	DCA_se2_ag1_m_02 - phones	T	17.4412
17.4412	DCA_se2_ag1_m_02 - phones	AH0	17.4712
17.4712	DCA_se2_ag1_m_02 - phones	L	17.5012
17.5012	DCA_se2_ag1_m_02 - phones	sp	17.5312
17.5312	DCA_se2_ag1_m_02 - phones	G	17.6112
17.5312	DCA_se2_ag1_m_02 - words	games	18.0812
17.6112	DCA_se2_ag1_m_02 - phones	EY1	17.7012
17.7012	DCA_se2_ag1_m_02 - phones	M	17.7712
17.7712	DCA_se2_ag1_m_02 - phones	Z	18.0812
18.0812	DCA_se2_ag1_m_02 - phones	sp	18.1112
18.1112	DCA_se2_ag1_m_02 - phones	L	18.1712
18.1112	DCA_se2_ag1_m_02 - words	like	18.3312
18.1712	DCA_se2_ag1_m_02 - phones	AY1	18.2112
18.2112	DCA_se2_ag1_m_02 - phones	K	18.3312
18.3312	DCA_se2_ag1_m_02 - phones	DH	18.3612
18.3312	DCA_se2_ag1_m_02 - words	that	18.6112
18.3612	DCA_se2_ag1_m_02 - phones	AH0	18.4412
18.4412	DCA_se2_ag1_m_02 - phones	T	18.6112
18.9128	DCA_int_01 - phones	HH	18.9528
18.9128	DCA_int_01 - words	how	19.0028
18.9528	DCA_int_01 - phones	AW1	19.0028
19.0028	DCA_int_01 - phones	IH0	19.0528
19.0028	DCA_int_01 - words	d	19.1028
19.0528	DCA_int_01 - phones	D	19.1028
19.1028	DCA_int_01 - phones	Y	19.1328
19.1028	DCA_int_01 - words	you	19.1628
19.1328	DCA_int_01 - phones	UW1	19.1628
19.1628	DCA_int_01 - phones	sp	19.1928
19.1928	DCA_int_01 - phones	P	19.2628
19.1928	DCA_int_01 - words	play	19.4228
19.2628	DCA_int_01 - phones	L	19.3328
19.3328	DCA_int_01 - phones	EY1	19.4228
19.4228	DCA_int_01 - phones	B	19.4828
19.4228	DCA_int_01 - words	blind	19.7028
19.4828	DCA_int_01 - phones	L	19.5628
19.5628	DCA_int_01 - phones	AY1	19.5928
19.5928	DCA_int_01 - phones	N	19.6728
19.6728	DCA_int_01 - phones	D	19.7028
19.7028	DCA_int_01 - phones	M	19.7728
19.7028	DCA_int_01 - words	man	19.9228
19.7728	DCA_int_01 - phones	AE1	19.8128
19.8128	DCA_int_01 - phones	N	19.9228
19.9228	DCA_int_01 - words	s	20.0228
19.9228	DCA_int_01 - phones	Z	20.0228
20.0228	DCA_int_01 - phones	B	20.0828
20.0228	DCA_int_01 - words	bluff	20.1828
20.0828	DCA_int_01 - phones	L	20.1228
20.1228	DCA_int_01 - phones	AH1	20.1528
20.1528	DCA_int_01 - phones	F	20.1828
20.1828	DCA_int_01 - phones	sp	20.4128
20.7662	DCA_se2_ag1_m_02 - phones	Y	20.9562
20.7662	DCA_se2_ag1_m_02 - words	you	21.1062
20.9562	DCA_se2_ag1_m_02 - phones	UW1	21.1062
21.1062	DCA_se2_ag1_m_02 - words	d	21.1562
21.1062	DCA_se2_ag1_m_02 - phones	D	21.1562
21.1562	DCA_se2_ag1_m_02 - phones	sp	21.4957
21.4957	DCA_se2_ag1_m_02 - phones	P	21.5757
21.4957	DCA_se2_ag1_m_02 - words	put	21.6957
21.5757	DCA_se2_ag1_m_02 - phones	UH1	21.6357
21.6357	DCA_se2_ag1_m_02 - phones	T	21.6957
21.6957	DCA_se2_ag1_m_02 - phones	AO1	21.8257
21.6957	DCA_se2_ag1_m_02 - words	on	21.9057
21.8257	DCA_se2_ag1_m_02 - phones	N	21.9057
21.9057	DCA_se2_ag1_m_02 - phones	EY1	22.0757
21.9057	DCA_se2_ag1_m_02 - words	a	22.0757
22.0757	DCA_se2_ag1_m_02 - words	uh	22.3057
22.0757	DCA_se2_ag1_m_02 - phones	AH1	22.3057
22.3057	DCA_se2_ag1_m_02 - phones	sp	22.4657
22.7608	DCA_se2_ag1_m_02 - phones	B	22.8408
22.7608	DCA_se2_ag1_m_02 - words	blindfold	23.6408
22.8408	DCA_se2_ag1_m_02 - phones	L	22.9008
22.9008	DCA_se2_ag1_m_02 - phones	AY1	23.0508
23.0508	DCA_se2_ag1_m_02 - phones	N	23.1108
23.1108	DCA_se2_ag1_m_02 - phones	D	23.1508
23.1508	DCA_se2_ag1_m_02 - phones	F	23.2708
23.2708	DCA_se2_ag1_m_02 - phones	OW2	23.3908
23.3908	DCA_se2_ag1_m_02 - phones	L	23.5508
23.5508	DCA_se2_ag1_m_02 - phones	D	23.6408
24.1810	DCA_se2_ag1_m_02 - phones	AH0	24.3710
24.1810	DCA_se2_ag1_m_02 - words	and	24.6310
24.3710	DCA_se2_ag1_m_02 - phones	N	24.5710
24.5710	DCA_se2_ag1_m_02 - phones	D	24.6310
24.6310	DCA_se2_ag1_m_02 - phones	sp	24.6910
24.6910	DCA_se2_ag1_m_02 - phones	EH1	24.7710
24.6910	DCA_se2_ag1_m_02 - words	everybody	25.4010
24.7710	DCA_se2_ag1_m_02 - phones	V	24.8010
24.8010	DCA_se2_ag1_m_02 - phones	R	24.8510
24.8510	DCA_se2_ag1_m_02 - phones	IY0	24.9310
24.9310	DCA_se2_ag1_m_02 - phones	B	24.9810
24.9810	DCA_se2_ag1_m_02 - phones	AA2	25.0810
25.0810	DCA_se2_ag1_m_02 - phones	D	25.1410
25.1410	DCA_se2_ag1_m_02 - phones	IY0	25.4010
25.4010	DCA_se2_ag1_m_02 - phones	sp	25.7128
25.7128	DCA_se2_ag1_m_02 - phones	Y	25.8028
25.7128	DCA_se2_ag1_m_02 - words	usually	26.0528
25.8028	DCA_se2_ag1_m_02 - phones	UW1	25.8328
25.8328	DCA_se2_ag1_m_02 - phones	ZH	25.9028
25.9028	DCA_se2_ag1_m_02 - phones	AH0	25.9628
25.9628	DCA_se2_ag1_m_02 - phones	L	26.0228
26.0228	DCA_se2_ag1_m_02 - phones	IY0	26.0528
26.0528	DCA_se2_ag1_m_02 - phones	Y	26.0828
26.0528	DCA_se2_ag1_m_02 - words	you	26.1328
26.0828	DCA_se2_ag1_m_02 - phones	UW1	26.1328
26.1328	DCA_se2_ag1_m_02 - phones	P	26.2928
26.1328	DCA_se2_ag1_m_02 - words	play	26.4628
26.2928	DCA_se2_ag1_m_02 - phones	L	26.3628
26.3628	DCA_se2_ag1_m_02 - phones	EY1	26.4628
26.4628	DCA_se2_ag1_m_02 - phones	IH1	26.5028
26.4628	DCA_se2_ag1_m_02 - words	it	26.5428
26.5028	DCA_se2_ag1_m_02 - phones	T	26.5428
26.5428	DCA_se2_ag1_m_02 - phones	IH1	26.6228
26.5428	DCA_se2_ag1_m_02 - words	inside	27.3128
26.6228	DCA_se2_ag1_m_02 - phones	N	26.7628
26.7628	DCA_se2_ag1_m_02 - phones	S	26.9028
26.9028	DCA_se2_ag1_m_02 - phones	AY2	27.0928
27.0928	DCA_se2_ag1_m_02 - phones	D	27.3128
27.5651	DCA_se2_ag1_m_02 - phones	sil	27.6251
27.6251	DCA_se2_ag1_m_02 - phones	AE1	27.6851
27.6251	DCA_se2_ag1_m_02 - words	and	27.7451
27.6851	DCA_se2_ag1_m_02 - phones	N	27.7451
27.7451	DCA_se2_ag1_m_02 - phones	EH1	27.8151
27.7451	DCA_se2_ag1_m_02 - words	everybody	28.2451
27.8151	DCA_se2_ag1_m_02 - phones	V	27.8551
27.8551	DCA_se2_ag1_m_02 - phones	R	27.8951
27.8951	DCA_se2_ag1_m_02 - phones	IY0	27.9651
27.9651	DCA_se2_ag1_m_02 - phones	B	28.0351
28.0351	DCA_se2_ag1_m_02 - phones	AA2	28.1351
28.1351	DCA_se2_ag1_m_02 - phones	D	28.1751
28.1751	DCA_se2_ag1_m_02 - phones	IY0	28.2451
28.2451	DCA_se2_ag1_m_02 - phones	sp	28.2851
28.2851	DCA_se2_ag1_m_02 - phones	W	28.3251
28.2851	DCA_se2_ag1_m_02 - words	would	28.5251
28.3251	DCA_se2_ag1_m_02 - phones	UH1	28.3851
28.3851	DCA_se2_ag1_m_02 - phones	D	28.5251
28.5251	DCA_se2_ag1_m_02 - words	uh	28.7651
28.5251	DCA_se2_ag1_m_02 - phones	AH1	28.7651
28.7651	DCA_se2_ag1_m_02 - phones	sp	29.1992
29.1992	DCA_se2_ag1_m_02 - phones	HH	29.3492
29.1992	DCA_se2_ag1_m_02 - words	hide	29.6392
29.3492	DCA_se2_ag1_m_02 - phones	AY1	29.5492
29.5492	DCA_se2_ag1_m_02 - phones	D	29.6392
29.6392	DCA_se2_ag1_m_02 - phones	S	29.7392
29.6392	DCA_se2_ag1_m_02 - words	somewhere	30.1892
29.7392	DCA_se2_ag1_m_02 - phones	AH1	29.7992
29.7992	DCA_se2_ag1_m_02 - phones	M	29.8992
29.8992	DCA_se2_ag1_m_02 - phones	W	29.9692
29.9692	DCA_se2_ag1_m_02 - phones	EH2	29.9992
29.9992	DCA_se2_ag1_m_02 - phones	R	30.1892
30.4583	DCA_se2_ag1_m_02 - phones	sil	30.5283
30.5283	DCA_se2_ag1_m_02 - phones	AH0	30.5583
30.5283	DCA_se2_ag1_m_02 - words	and	30.5983
30.5583	DCA_se2_ag1_m_02 - phones	N	30.5983
30.5983	DCA_se2_ag1_m_02 - phones	Y	30.6583
30.5983	DCA_se2_ag1_m_02 - words	you	30.7083
30.6583	DCA_se2_ag1_m_02 - phones	UW1	30.7083
30.7083	DCA_se2_ag1_m_02 - phones	W	30.7483
30.7083	DCA_se2_ag1_m_02 - words	would	30.8683
30.7483	DCA_se2_ag1_m_02 - phones	UH1	30.7983
30.7983	DCA_se2_ag1_m_02 - phones	D	30.8683
30.8683	DCA_se2_ag1_m_02 - phones	JH	30.9383
30.8683	DCA_se2_ag1_m_02 - words	just	31.2883
30.9383	DCA_se2_ag1_m_02 - phones	IH0	30.9983
30.9983	DCA_se2_ag1_m_02 - phones	S	31.2483
31.2483	DCA_se2_ag1_m_02 - phones	T	31.2883
31.2883	DCA_se2_ag1_m_02 - phones	sp	31.3983
31.3983	DCA_se2_ag1_m_02 - phones	W	31.5083
31.3983	DCA_se2_ag1_m_02 - words	walk	31.7083
31.5083	DCA_se2_ag1_m_02 - phones	AO1	31.6283
31.6283	DCA_se2_ag1_m_02 - phones	K	31.7083
31.7083	DCA_se2_ag1_m_02 - phones	ER0	31.8483
31.7083	DCA_se2_ag1_m_02 - words	around	32.0183
31.8483	DCA_se2_ag1_m_02 - phones	AW1	31.9383
31.9383	DCA_se2_ag1_m_02 - phones	N	31.9883
31.9883	DCA_se2_ag1_m_02 - phones	D	32.0183
32.0183	DCA_se2_ag1_m_02 - phones	AH0	32.0483
32.0183	DCA_se2_ag1_m_02 - words	and	32.0783
32.0483	DCA_se2_ag1_m_02 - phones	N	32.0783
32.0783	DCA_se2_ag1_m_02 - phones	T	32.1883
32.0783	DCA_se2_ag1_m_02 - words	try	32.3183
32.1883	DCA_se2_ag1_m_02 - phones	R	32.2383
32.2383	DCA_se2_ag1_m_02 - phones	AY1	32.3183
32.3183	DCA_se2_ag1_m_02 - phones	T	32.3683
32.3183	DCA_se2_ag1_m_02 - words	to	32.4383
32.3683	DCA_se2_ag1_m_02 - phones	AH0	32.4383
32.4383	DCA_se2_ag1_m_02 - phones	F	32.5783
32.4383	DCA_se2_ag1_m_02 - words	find	32.7483
32.5783	DCA_se2_ag1_m_02 - phones	AY1	32.6883
32.6883	DCA_se2_ag1_m_02 - phones	N	32.7183
32.7183	DCA_se2_ag1_m_02 - phones	D	32.7483
32.7483	DCA_se2_ag1_m_02 - phones	sp	32.8183
32.8183	DCA_se2_ag1_m_02 - phones	DH	32.8483
32.8183	DCA_se2_ag1_m_02 - words	them	33.0383
32.8483	DCA_se2_ag1_m_02 - phones	AH0	32.8883
32.8883	DCA_se2_ag1_m_02 - phones	M	33.0383
33.4202	DCA_se2_ag1_m_02 - phones	B	33.5402
33.4202	DCA_se2_ag1_m_02 - words	blindfolded	34.2702
33.5402	DCA_se2_ag1_m_02 - phones	L	33.5902
33.5902	DCA_se2_ag1_m_02 - phones	AY1	33.7202
33.7202	DCA_se2_ag1_m_02 - phones	N	33.7702
33.7702	DCA_se2_ag1_m_02 - phones	D	33.8102
33.8102	DCA_se2_ag1_m_02 - phones	F	33.9202
33.9202	DCA_se2_ag1_m_02 - phones	OW2	33.9602
33.9602	DCA_se2_ag1_m_02 - phones	L	34.0002
34.0002	DCA_se2_ag1_m_02 - phones	D	34.0502
34.0502	DCA_se2_ag1_m_02 - phones	IH0	34.0802
34.0802	DCA_se2_ag1_m_02 - phones	D	34.2702
35.2977	DCA_int_01 - phones	W	35.3877
35.2977	DCA_int_01 - words	what	35.4577
35.3877	DCA_int_01 - phones	AH1	35.4277
35.4277	DCA_int_01 - phones	T	35.4577
35.4577	DCA_int_01 - phones	HH	35.5177
35.4577	DCA_int_01 - words	happened	35.7677
35.5177	DCA_int_01 - phones	AE1	35.5977
35.5977	DCA_int_01 - phones	P	35.6777
35.6777	DCA_int_01 - phones	AH0	35.7077
35.7077	DCA_int_01 - phones	N	35.7377
35.7377	DCA_int_01 - phones	D	35.7677
35.7677	DCA_int_01 - phones	W	35.7977
35.7677	DCA_int_01 - words	when	35.8877
35.7977	DCA_int_01 - phones	IH1	35.8277
35.8277	DCA_int_01 - phones	N	35.8877
35.8877	DCA_int_01 - phones	Y	35.9277
35.8877	DCA_int_01 - words	you	35.9677
35.9277	DCA_int_01 - phones	UW1	35.9677
35.9677	DCA_int_01 - phones	sp	36.0077
36.0077	DCA_int_01 - phones	F	36.0777
36.0077	DCA_int_01 - words	found	36.1677
36.0777	DCA_int_01 - phones	AW1	36.1077
36.1077	DCA_int_01 - phones	N	36.1377
36.1377	DCA_int_01 - phones	D	36.1677
36.1677	DCA_int_01 - phones	DH	36.1977
36.1677	DCA_int_01 - words	them	36.3277
36.1977	DCA_int_01 - phones	AH0	36.2277
36.2277	DCA_int_01 - phones	M	36.3277
36.3277	DCA_int_01 - phones	sp	36.4477
36.9232	DCA_se2_ag1_m_02 - phones	sil	36.9732
36.9732	DCA_se2_ag1_m_02 - phones	spn	37.0632
36.9732	DCA_se2_ag1_m_02 - words	<unk>	37.0632
37.2104	DCA_se2_ag1_m_02 - phones	W	37.3304
37.2104	DCA_se2_ag1_m_02 - words	well	37.5804
37.3304	DCA_se2_ag1_m_02 - phones	EH1	37.3904
37.3904	DCA_se2_ag1_m_02 - phones	L	37.5804
37.5804	DCA_se2_ag1_m_02 - phones	sp	37.6704
37.6704	DCA_se2_ag1_m_02 - phones	DH	37.7704
37.6704	DCA_se2_ag1_m_02 - words	the	37.8504
37.7704	DCA_se2_ag1_m_02 - phones	IY0	37.8504
37.8504	DCA_se2_ag1_m_02 - phones	sp	38.2002
38.2002	DCA_se2_ag1_m_02 - phones	F	38.3702
38.2002	DCA_se2_ag1_m_02 - words	first	38.6002
38.3702	DCA_se2_ag1_m_02 - phones	ER1	38.4802
38.4802	DCA_se2_ag1_m_02 - phones	S	38.5502
38.5502	DCA_se2_ag1_m_02 - phones	T	38.6002
38.6002	DCA_se2_ag1_m_02 - phones	P	38.6802
38.6002	DCA_se2_ag1_m_02 - words	person	38.9502
38.6802	DCA_se2_ag1_m_02 - phones	ER1	38.7702
38.7702	DCA_se2_ag1_m_02 - phones	S	38.8902
38.8902	DCA_se2_ag1_m_02 - phones	AH0	38.9202
38.9202	DCA_se2_ag1_m_02 - phones	N	38.9502
38.9502	DCA_se2_ag1_m_02 - phones	DH	38.9902
38.9502	DCA_se2_ag1_m_02 - words	that	39.1202
38.9902	DCA_se2_ag1_m_02 - phones	AE1	39.0402
39.0402	DCA_se2_ag1_m_02 - phones	T	39.1202
39.1202	DCA_se2_ag1_m_02 - phones	Y	39.2002
39.1202	DCA_se2_ag1_m_02 - words	you	39.2302
39.2002	DCA_se2_ag1_m_02 - phones	UW1	39.2302
39.2302	DCA_se2_ag1_m_02 - phones	sp	39.2702
39.2702	DCA_se2_ag1_m_02 - phones	K	39.3802
39.2702	DCA_se2_ag1_m_02 - words	caught	39.6002
39.3802	DCA_se2_ag1_m_02 - phones	AO1	39.5002
39.5002	DCA_se2_ag1_m_02 - phones	T	39.6002
39.6002	DCA_se2_ag1_m_02 - phones	DH	39.6702
39.6002	DCA_se2_ag1_m_02 - words	they	39.7402
39.6702	DCA_se2_ag1_m_02 - phones	EY1	39.7402
39.7402	DCA_se2_ag1_m_02 - phones	W	39.7802
39.7402	DCA_se2_ag1_m_02 - words	would	39.8702
39.7802	DCA_se2_ag1_m_02 - phones	UH1	39.8302
39.8302	DCA_se2_ag1_m_02 - phones	D	39.8702
39.8702	DCA_se2_ag1_m_02 - phones	sp	39.9002
39.9002	DCA_se2_ag1_m_02 - phones	B	40.0302
39.9002	DCA_se2_ag1_m_02 - words	be	40.0702
40.0302	DCA_se2_ag1_m_02 - phones	IY1	40.0702
40.0702	DCA_se2_ag1_m_02 - phones	IH1	40.1402
40.0702	DCA_se2_ag1_m_02 - words	it	40.2002
40.1402	DCA_se2_ag1_m_02 - phones	T	40.2002
40.2002	DCA_se2_ag1_m_02 - phones	sp	40.2302
40.2302	DCA_se2_ag1_m_02 - phones	N	40.3202
40.2302	DCA_se2_ag1_m_02 - words	next	40.5902
40.3202	DCA_se2_ag1_m_02 - phones	EH1	40.3802
40.3802	DCA_se2_ag1_m_02 - phones	K	40.5102
40.5102	DCA_se2_ag1_m_02 - phones	S	40.5602
40.5602	DCA_se2_ag1_m_02 - phones	T	40.5902
40.5902	DCA_se2_ag1_m_02 - phones	T	40.6902
40.5902	DCA_se2_ag1_m_02 - words	time	40.7702
40.6902	DCA_se2_ag1_m_02 - phones	AY1	40.7202
40.7202	DCA_se2_ag1_m_02 - phones	M	40.7702
40.7702	DCA_se2_ag1_m_02 - phones	sp	46.2930
42.0103	DCA_int_01 - phones	HH	42.1103
42.0103	DCA_int_01 - words	how	42.1603
42.1103	DCA_int_01 - phones	AW1	42.1603
42.1603	DCA_int_01 - phones	D	42.1903
42.1603	DCA_int_01 - words	did	42.2803
42.1903	DCA_int_01 - phones	IH0	42.2303
42.2303	DCA_int_01 - phones	D	42.2803
42.2803	DCA_int_01 - phones	Y	42.3303
42.2803	DCA_int_01 - words	you	42.3903
42.3303	DCA_int_01 - phones	UW1	42.3903
42.3903	DCA_int_01 - phones	P	42.4603
42.3903	DCA_int_01 - words	pick	42.5903
42.4603	DCA_int_01 - phones	IH1	42.5303
42.5303	DCA_int_01 - phones	K	42.5903
42.5903	DCA_int_01 - phones	sp	42.6703
42.6703	DCA_int_01 - phones	DH	42.7003
42.6703	DCA_int_01 - words	the	42.7303
42.7003	DCA_int_01 - phones	AH0	42.7303
42.7303	DCA_int_01 - phones	sp	42.7703
42.7703	DCA_int_01 - phones	F	42.8203
42.7703	DCA_int_01 - words	first	43.0103
42.8203	DCA_int_01 - phones	ER1	42.9203
42.9203	DCA_int_01 - phones	S	42.9603
42.9603	DCA_int_01 - phones	T	43.0103
43.0103	DCA_int_01 - phones	P	43.0803
43.0103	DCA_int_01 - words	person	43.3603
43.0803	DCA_int_01 - phones	ER1	43.1903
43.1903	DCA_int_01 - phones	S	43.2703
43.2703	DCA_int_01 - phones	AH0	43.3303
43.3303	DCA_int_01 - phones	N	43.3603
43.3603	DCA_int_01 - phones	T	43.4003
43.3603	DCA_int_01 - words	to	43.4503
43.4003	DCA_int_01 - phones	AH0	43.4503
43.4503	DCA_int_01 - phones	B	43.5103
43.4503	DCA_int_01 - words	be	43.6103
43.5103	DCA_int_01 - phones	IY1	43.6103
43.6103	DCA_int_01 - phones	B	43.6903
43.6103	DCA_int_01 - words	blindfolded	44.2903
43.6903	DCA_int_01 - phones	L	43.7803
43.7803	DCA_int_01 - phones	AY1	43.8403
43.8403	DCA_int_01 - phones	N	43.9503
43.9503	DCA_int_01 - phones	D	43.9803
43.9803	DCA_int_01 - phones	F	44.0603
44.0603	DCA_int_01 - phones	OW2	44.1103
44.1103	DCA_int_01 - phones	L	44.2003
44.2003	DCA_int_01 - phones	D	44.2303
44.2303	DCA_int_01 - phones	IH0	44.2603
44.2603	DCA_int_01 - phones	D	44.2903
44.2903	DCA_int_01 - phones	sp	44.3303
44.3303	DCA_int_01 - phones	W	44.4003
44.3303	DCA_int_01 - words	when	44.5203
44.4003	DCA_int_01 - phones	EH1	44.4403
44.4403	DCA_int_01 - phones	N	44.5203
44.5203	DCA_int_01 - phones	sp	44.5503
44.5503	DCA_int_01 - phones	Y	44.5803
44.5503	DCA_int_01 - words	you	44.6203
44.5803	DCA_int_01 - phones	UW1	44.6203
44.6203	DCA_int_01 - phones	S	44.7003
44.6203	DCA_int_01 - words	started	45.0303
44.7003	DCA_int_01 - phones	T	44.7503
44.7503	DCA_int_01 - phones	AA1	44.8103
44.8103	DCA_int_01 - phones	R	44.8903
44.8903	DCA_int_01 - phones	T	44.9203
44.9203	DCA_int_01 - phones	IH0	44.9603
44.9603	DCA_int_01 - phones	D	45.0303
45.0303	DCA_int_01 - phones	AW1	45.0803
45.0303	DCA_int_01 - words	out	45.1103
45.0803	DCA_int_01 - phones	T	45.1103
45.1103	DCA_int_01 - phones	sp	57.2030
46.2930	DCA_se2_ag1_m_02 - phones	Y	46.3230
46.2930	DCA_se2_ag1_m_02 - words	yeah	46.4430
46.3230	DCA_se2_ag1_m_02 - phones	AE1	46.4430
46.4430	DCA_se2_ag1_m_02 - phones	sp	46.4830
46.4830	DCA_se2_ag1_m_02 - phones	W	46.5730
46.4830	DCA_se2_ag1_m_02 - words	well	46.6830
46.5730	DCA_se2_ag1_m_02 - phones	EH1	46.6030
46.6030	DCA_se2_ag1_m_02 - phones	L	46.6830
46.6830	DCA_se2_ag1_m_02 - phones	sp	47.0730
47.3774	DCA_se2_ag1_m_02 - words	i	47.4774
47.3774	DCA_se2_ag1_m_02 - phones	AY1	47.4774
47.4774	DCA_se2_ag1_m_02 - phones	D	47.5374
47.4774	DCA_se2_ag1_m_02 - words	don't	47.6074
47.5374	DCA_se2_ag1_m_02 - phones	OW1	47.5674
47.5674	DCA_se2_ag1_m_02 - phones	N	47.6074
47.6074	DCA_se2_ag1_m_02 - phones	N	47.6374
47.6074	DCA_se2_ag1_m_02 - words	know	47.7274
47.6374	DCA_se2_ag1_m_02 - phones	OW1	47.7274
47.7274	DCA_se2_ag1_m_02 - phones	W	47.8874
47.7274	DCA_se2_ag1_m_02 - words	one	48.0874
47.8874	DCA_se2_ag1_m_02 - phones	AH1	47.9574
47.9574	DCA_se2_ag1_m_02 - phones	N	48.0874
48.0874	DCA_se2_ag1_m_02 - phones	W	48.1674
48.0874	DCA_se2_ag1_m_02 - words	way	48.2674
48.1674	DCA_se2_ag1_m_02 - phones	EY1	48.2674
48.2674	DCA_se2_ag1_m_02 - phones	W	48.3274
48.2674	DCA_se2_ag1_m_02 - words	would	48.4074
48.3274	DCA_se2_ag1_m_02 - phones	UH1	48.3674
48.3674	DCA_se2_ag1_m_02 - phones	D	48.4074
48.4074	DCA_se2_ag1_m_02 - phones	sp	48.4374
48.4374	DCA_se2_ag1_m_02 - phones	B	48.5174
48.4374	DCA_se2_ag1_m_02 - words	be	48.7574
48.5174	DCA_se2_ag1_m_02 - phones	IY1	48.7574
48.7574	DCA_se2_ag1_m_02 - phones	sp	48.7874
48.7874	DCA_se2_ag1_m_02 - phones	EH1	48.8874
48.7874	DCA_se2_ag1_m_02 - words	everybody	49.2474
48.8874	DCA_se2_ag1_m_02 - phones	V	48.9274
48.9274	DCA_se2_ag1_m_02 - phones	R	48.9774
48.9774	DCA_se2_ag1_m_02 - phones	IY0	49.0274
49.0274	DCA_se2_ag1_m_02 - phones	B	49.0674
49.0674	DCA_se2_ag1_m_02 - phones	AA2	49.1274
49.1274	DCA_se2_ag1_m_02 - phones	D	49.1874
49.1874	DCA_se2_ag1_m_02 - phones	IY0	49.2474
49.2474	DCA_se2_ag1_m_02 - phones	P	49.3274
49.2474	DCA_se2_ag1_m_02 - words	put	49.3974
49.3274	DCA_se2_ag1_m_02 - phones	UH1	49.3574
49.3574	DCA_se2_ag1_m_02 - phones	T	49.3974
49.3974	DCA_se2_ag1_m_02 - phones	DH	49.4474
49.3974	DCA_se2_ag1_m_02 - words	their	49.5474
49.4474	DCA_se2_ag1_m_02 - phones	EH1	49.4774
49.4774	DCA_se2_ag1_m_02 - phones	R	49.5474
49.5474	DCA_se2_ag1_m_02 - phones	F	49.6874
49.5474	DCA_se2_ag1_m_02 - words	feet	49.8474
49.6874	DCA_se2_ag1_m_02 - phones	IY1	49.8174
49.8174	DCA_se2_ag1_m_02 - phones	T	49.8474
49.8474	DCA_se2_ag1_m_02 - phones	IH0	49.8774
49.8474	DCA_se2_ag1_m_02 - words	in	49.9174
49.8774	DCA_se2_ag1_m_02 - phones	N	49.9174
49.9174	DCA_se2_ag1_m_02 - phones	AH0	49.9874
49.9174	DCA_se2_ag1_m_02 - words	a	49.9874
49.9874	DCA_se2_ag1_m_02 - phones	S	50.1174
49.9874	DCA_se2_ag1_m_02 - words	circle	50.4374
50.1174	DCA_se2_ag1_m_02 - phones	ER1	50.2474
50.2474	DCA_se2_ag1_m_02 - phones	K	50.3574
50.3574	DCA_se2_ag1_m_02 - phones	AH0	50.3974
50.3974	DCA_se2_ag1_m_02 - phones	L	50.4374
50.4374	DCA_se2_ag1_m_02 - phones	AH0	50.5174
50.4374	DCA_se2_ag1_m_02 - words	and	50.7374
50.5174	DCA_se2_ag1_m_02 - phones	N	50.5474
50.5474	DCA_se2_ag1_m_02 - phones	D	50.7374
51.1923	DCA_se2_ag1_m_02 - phones	DH	51.2923
51.1923	DCA_se2_ag1_m_02 - words	there	51.3523
51.2923	DCA_se2_ag1_m_02 - phones	EH1	51.3223
51.3223	DCA_se2_ag1_m_02 - phones	R	51.3523
51.3523	DCA_se2_ag1_m_02 - phones	W	51.3823
51.3523	DCA_se2_ag1_m_02 - words	would	51.5023
51.3823	DCA_se2_ag1_m_02 - phones	UH1	51.4223
51.4223	DCA_se2_ag1_m_02 - phones	D	51.5023
51.5023	DCA_se2_ag1_m_02 - phones	B	51.5523
51.5023	DCA_se2_ag1_m_02 - words	be	51.6523
51.5523	DCA_se2_ag1_m_02 - phones	IY1	51.6523
51.6523	DCA_se2_ag1_m_02 - phones	AH0	51.7223
51.6523	DCA_se2_ag1_m_02 - words	a	51.7223
51.7223	DCA_se2_ag1_m_02 - phones	L	51.7623
51.7223	DCA_se2_ag1_m_02 - words	little	52.1223
51.7623	DCA_se2_ag1_m_02 - phones	IH1	51.8223
51.8223	DCA_se2_ag1_m_02 - phones	T	51.8823
51.8823	DCA_se2_ag1_m_02 - phones	AH0	51.9223
51.9223	DCA_se2_ag1_m_02 - phones	L	52.1223
52.1223	DCA_se2_ag1_m_02 - phones	sp	52.7602
52.7602	DCA_se2_ag1_m_02 - phones	L	52.8002
52.7602	DCA_se2_ag1_m_02 - words	like	52.9302
52.8002	DCA_se2_ag1_m_02 - phones	AY1	52.8602
52.8602	DCA_se2_ag1_m_02 - phones	K	52.9302
54.1295	DCA_se2_ag1_m_02 - phones	sil	54.2995
54.2995	DCA_se2_ag1_m_02 - words	a	54.4795
54.2995	DCA_se2_ag1_m_02 - phones	AH0	54.4795
54.4795	DCA_se2_ag1_m_02 - phones	sp	54.5395
54.5395	DCA_se2_ag1_m_02 - phones	P	54.6795
54.5395	DCA_se2_ag1_m_02 - words	poem	54.9795
54.6795	DCA_se2_ag1_m_02 - phones	OW1	54.7695
54.7695	DCA_se2_ag1_m_02 - phones	AH0	54.8895
54.8895	DCA_se2_ag1_m_02 - phones	M	54.9795
54.9795	DCA_se2_ag1_m_02 - phones	sp	55.0095
55.0095	DCA_se2_ag1_m_02 - phones	N	55.0895
55.0095	DCA_se2_ag1_m_02 - words	not	55.1895
55.0895	DCA_se2_ag1_m_02 - phones	AA1	55.1495
55.1495	DCA_se2_ag1_m_02 - phones	T	55.1895
55.1895	DCA_se2_ag1_m_02 - phones	AH0	55.2495
55.1895	DCA_se2_ag1_m_02 - words	a	55.2495
55.2495	DCA_se2_ag1_m_02 - phones	P	55.3995
55.2495	DCA_se2_ag1_m_02 - words	poem	55.5395
55.3995	DCA_se2_ag1_m_02 - phones	OW1	55.4395
55.4395	DCA_se2_ag1_m_02 - phones	AH0	55.5095
55.5095	DCA_se2_ag1_m_02 - phones	M	55.5395
55.5395	DCA_se2_ag1_m_02 - phones	sp	55.5895
55.5895	DCA_se2_ag1_m_02 - phones	B	55.6595
55.5895	DCA_se2_ag1_m_02 - words	but	55.7895
55.6595	DCA_se2_ag1_m_02 - phones	AH1	55.7295
55.7295	DCA_se2_ag1_m_02 - phones	T	55.7895
55.7895	DCA_se2_ag1_m_02 - phones	sp	55.8995
55.8995	DCA_se2_ag1_m_02 - phones	S	56.0595
55.8995	DCA_se2_ag1_m_02 - words	something	56.3695
56.0595	DCA_se2_ag1_m_02 - phones	AH1	56.1095
56.1095	DCA_se2_ag1_m_02 - phones	M	56.1795
56.1795	DCA_se2_ag1_m_02 - phones	TH	56.2495
56.2495	DCA_se2_ag1_m_02 - phones	IH0	56.2995
56.2995	DCA_se2_ag1_m_02 - phones	NG	56.3695
56.3695	DCA_se2_ag1_m_02 - phones	DH	56.3995
56.3695	DCA_se2_ag1_m_02 - words	that	56.4995
56.3995	DCA_se2_ag1_m_02 - phones	AH0	56.4495
56.4495	DCA_se2_ag1_m_02 - phones	T	56.4995
56.4995	DCA_se2_ag1_m_02 - phones	Y	56.6095
56.4995	DCA_se2_ag1_m_02 - words	you	56.6495
56.6095	DCA_se2_ag1_m_02 - phones	UW1	56.6495
56.6495	DCA_se2_ag1_m_02 - words	d	56.7095
56.6495	DCA_se2_ag1_m_02 - phones	D	56.7095
56.7095	DCA_se2_ag1_m_02 - phones	S	56.8695
56.7095	DCA_se2_ag1_m_02 - words	say	57.0495
56.8695	DCA_se2_ag1_m_02 - phones	EY1	57.0495
57.0495	DCA_se2_ag1_m_02 - phones	AE1	57.0795
57.0495	DCA_se2_ag1_m_02 - words	and	57.1895
57.0795	DCA_se2_ag1_m_02 - phones	N	57.1095
57.1095	DCA_se2_ag1_m_02 - phones	D	57.1895
57.2030	DCA_int_01 - phones	M	57.2430
57.2030	DCA_int_01 - words	mm-hm	57.5430
57.2430	DCA_int_01 - phones	HH	57.2730
57.2730	DCA_int_01 - phones	M	57.5430
57.7598	DCA_se2_ag1_m_02 - phones	sil	57.8498
57.8498	DCA_se2_ag1_m_02 - phones	L	57.9798
57.8498	DCA_se2_ag1_m_02 - words	last	58.1698
57.9798	DCA_se2_ag1_m_02 - phones	AE1	58.0998
58.0998	DCA_se2_ag1_m_02 - phones	S	58.1698
58.1698	DCA_se2_ag1_m_02 - phones	HH	58.2298
58.1698	DCA_se2_ag1_m_02 - words	one	58.3998
58.2298	DCA_se2_ag1_m_02 - phones	W	58.2798
58.2798	DCA_se2_ag1_m_02 - phones	AH1	58.3298
58.3298	DCA_se2_ag1_m_02 - phones	N	58.3998
58.3998	DCA_se2_ag1_m_02 - phones	AW1	58.4998
58.3998	DCA_se2_ag1_m_02 - words	out	58.5398
58.4998	DCA_se2_ag1_m_02 - phones	T	58.5398
58.5398	DCA_se2_ag1_m_02 - phones	sp	58.5898
58.5898	DCA_se2_ag1_m_02 - phones	W	58.6198
58.5898	DCA_se2_ag1_m_02 - words	would	58.6798
58.6198	DCA_se2_ag1_m_02 - phones	UH1	58.6498
58.6498	DCA_se2_ag1_m_02 - phones	D	58.6798
58.6798	DCA_se2_ag1_m_02 - phones	sp	58.7198
58.7198	DCA_se2_ag1_m_02 - phones	B	58.7898
58.7198	DCA_se2_ag1_m_02 - words	be	58.9798
58.7898	DCA_se2_ag1_m_02 - phones	IY0	58.9798
58.9798	DCA_se2_ag1_m_02 - phones	IH1	59.0098
58.9798	DCA_se2_ag1_m_02 - words	it	59.0698
59.0098	DCA_se2_ag1_m_02 - phones	T	59.0698
59.0698	DCA_se2_ag1_m_02 - phones	sp	63.0203
59.5098	DCA_int_01 - phones	sil	59.5998
59.5998	DCA_int_01 - phones	HH	59.6798
59.5998	DCA_int_01 - words	hm	59.7098
59.6798	DCA_int_01 - phones	M	59.7098
59.7098	DCA_int_01 - phones	D	59.7398
59.7098	DCA_int_01 - words	do	59.7698
59.7398	DCA_int_01 - phones	UW1	59.7698
59.7698	DCA_int_01 - phones	Y	59.8098
59.7698	DCA_int_01 - words	you	59.8598
59.8098	DCA_int_01 - phones	UW1	59.8598
59.8598	DCA_int_01 - phones	R	59.8898
59.8598	DCA_int_01 - words	remember	60.2298
59.8898	DCA_int_01 - phones	IH0	59.9198
59.9198	DCA_int_01 - phones	M	59.9598
59.9598	DCA_int_01 - phones	EH1	60.0398
60.0398	DCA_int_01 - phones	M	60.1198
60.1198	DCA_int_01 - phones	B	60.1498
60.1498	DCA_int_01 - phones	ER0	60.2298
60.2298	DCA_int_01 - phones	EH1	60.2698
60.2298	DCA_int_01 - words	any	60.4198
60.2698	DCA_int_01 - phones	N	60.3198
60.3198	DCA_int_01 - phones	IY0	60.4198
60.4198	DCA_int_01 - phones	AH0	60.4898
60.4198	DCA_int_01 - words	of	60.5198
60.4898	DCA_int_01 - phones	V	60.5198
60.5198	DCA_int_01 - phones	DH	60.5498
60.5198	DCA_int_01 - words	those	60.7498
60.5498	DCA_int_01 - phones	OW1	60.5798
60.5798	DCA_int_01 - phones	Z	60.7498
60.7498	DCA_int_01 - phones	TH	60.7898
60.7498	DCA_int_01 - words	things	61.0698
60.7898	DCA_int_01 - phones	IH1	60.8598
60.8598	DCA_int_01 - phones	NG	60.9798
60.9798	DCA_int_01 - phones	Z	61.0698
61.0698	DCA_int_01 - phones	DH	61.0998
61.0698	DCA_int_01 - words	that	61.2098
61.0998	DCA_int_01 - phones	AH0	61.1398
61.1398	DCA_int_01 - phones	T	61.2098
61.2098	DCA_int_01 - phones	Y	61.2998
61.2098	DCA_int_01 - words	you	61.3398
61.2998	DCA_int_01 - phones	UW1	61.3398
61.3398	DCA_int_01 - phones	D	61.4298
61.3398	DCA_int_01 - words	d	61.4298
61.4298	DCA_int_01 - phones	S	61.5498
61.4298	DCA_int_01 - words	say	61.9298
61.5498	DCA_int_01 - phones	EY1	61.9298
63.0203	DCA_se2_ag1_m_02 - phones	N	63.2903
63.0203	DCA_se2_ag1_m_02 - words	no	63.5103
63.2903	DCA_se2_ag1_m_02 - phones	OW1	63.5103
63.5103	DCA_se2_ag1_m_02 - words	i	63.5403
63.5103	DCA_se2_ag1_m_02 - phones	AY1	63.5403
63.5403	DCA_se2_ag1_m_02 - phones	D	63.6003
63.5403	DCA_se2_ag1_m_02 - words	don't	63.7203
63.6003	DCA_se2_ag1_m_02 - phones	OW1	63.6303
63.6303	DCA_se2_ag1_m_02 - phones	N	63.7203
63.7203	DCA_se2_ag1_m_02 - phones	sp	63.7503
63.7503	DCA_se2_ag1_m_02 - phones	N	63.7803
63.7503	DCA_se2_ag1_m_02 - words	know	63.9203
63.7803	DCA_se2_ag1_m_02 - phones	OW1	63.9203
64.1426	DCA_se2_ag1_m_02 - words	i	64.3426
64.1426	DCA_se2_ag1_m_02 - phones	AY1	64.3426
64.3426	DCA_se2_ag1_m_02 - phones	N	64.4326
64.3426	DCA_se2_ag1_m_02 - words	never	64.6526
64.4326	DCA_se2_ag1_m_02 - phones	EH1	64.5026
64.5026	DCA_se2_ag1_m_02 - phones	V	64.5526
64.5526	DCA_se2_ag1_m_02 - phones	ER0	64.6526
64.6526	DCA_se2_ag1_m_02 - phones	S	64.7926
64.6526	DCA_se2_ag1_m_02 - words	said	65.0826
64.7926	DCA_se2_ag1_m_02 - phones	EH1	64.9326
64.9326	DCA_se2_ag1_m_02 - phones	D	65.0826
65.0826	DCA_se2_ag1_m_02 - phones	sp	65.1826
65.1826	DCA_se2_ag1_m_02 - phones	EH1	65.2126
65.1826	DCA_se2_ag1_m_02 - words	any	65.3126
65.2126	DCA_se2_ag1_m_02 - phones	N	65.2426
65.2426	DCA_se2_ag1_m_02 - phones	IY0	65.3126
65.2682	DCA_int_01 - phones	sil	65.3282
65.3282	DCA_int_01 - words	<unk>	65.6682
65.3282	DCA_int_01 - phones	spn	65.6682
65.6682	DCA_int_01 - phones	sp	65.8882
66.1152	DCA_se2_ag1_m_02 - phones	IH0	66.2152
66.1152	DCA_se2_ag1_m_02 - words	it	66.2452
66.2152	DCA_se2_ag1_m_02 - phones	T	66.2452
66.2452	DCA_se2_ag1_m_02 - phones	W	66.2752
66.2452	DCA_se2_ag1_m_02 - words	was	66.4752
66.2752	DCA_se2_ag1_m_02 - phones	AH0	66.3052
66.3052	DCA_se2_ag1_m_02 - phones	Z	66.4752
66.4752	DCA_se2_ag1_m_02 - phones	sp	66.6152
66.6152	DCA_se2_ag1_m_02 - phones	K	66.6852
66.6152	DCA_se2_ag1_m_02 - words	kind	66.7752
66.6852	DCA_se2_ag1_m_02 - phones	AY1	66.7452
66.7452	DCA_se2_ag1_m_02 - phones	N	66.7752
66.7752	DCA_se2_ag1_m_02 - phones	AH1	66.8552
66.7752	DCA_se2_ag1_m_02 - words	of	66.8852
66.8552	DCA_se2_ag1_m_02 - phones	V	66.8852
66.8852	DCA_se2_ag1_m_02 - phones	sp	66.9152
66.9152	DCA_se2_ag1_m_02 - phones	Y	66.9852
66.9152	DCA_se2_ag1_m_02 - words	you	67.0152
66.9852	DCA_se2_ag1_m_02 - phones	UW1	67.0152
67.0152	DCA_se2_ag1_m_02 - phones	N	67.0552
67.0152	DCA_se2_ag1_m_02 - words	know	67.1252
67.0552	DCA_se2_ag1_m_02 - phones	OW1	67.1252
67.1252	DCA_se2_ag1_m_02 - phones	JH	67.1952
67.1252	DCA_se2_ag1_m_02 - words	just	67.3552
67.1952	DCA_se2_ag1_m_02 - phones	IH0	67.2452
67.2452	DCA_se2_ag1_m_02 - phones	S	67.3552
67.3552	DCA_se2_ag1_m_02 - phones	AH0	67.4352
67.3552	DCA_se2_ag1_m_02 - words	a	67.4352
67.4352	DCA_se2_ag1_m_02 - phones	sp	67.4952
67.4952	DCA_se2_ag1_m_02 - phones	R	67.5652
67.4952	DCA_se2_ag1_m_02 - words	rhyme	67.9152
67.5652	DCA_se2_ag1_m_02 - phones	AY1	67.8452
67.8452	DCA_se2_ag1_m_02 - phones	M	67.9152
67.9152	DCA_se2_ag1_m_02 - phones	sp	67.9852
67.9852	DCA_se2_ag1_m_02 - phones	W	68.0352
67.9852	DCA_se2_ag1_m_02 - words	where	68.3752
68.0352	DCA_se2_ag1_m_02 - phones	EH1	68.0652
68.0652	DCA_se2_ag1_m_02 - phones	R	68.3752
69.2019	DCA_se2_ag1_m_02 - phones	sil	69.2719
69.2719	DCA_se2_ag1_m_02 - phones	L	69.3119
69.2719	DCA_se2_ag1_m_02 - words	like	69.4219
69.3119	DCA_se2_ag1_m_02 - phones	AY1	69.3819
69.3819	DCA_se2_ag1_m_02 - phones	K	69.4219
69.4219	DCA_se2_ag1_m_02 - words	<unk>	70.0019
69.4219	DCA_se2_ag1_m_02 - phones	spn	70.0019
70.0019	DCA_se2_ag1_m_02 - phones	sp	70.1619
70.1619	DCA_se2_ag1_m_02 - phones	S	70.3219
70.1619	DCA_se2_ag1_m_02 - words	something	70.5319
70.3219	DCA_se2_ag1_m_02 - phones	AH1	70.3519
70.3519	DCA_se2_ag1_m_02 - phones	M	70.4219
70.4219	DCA_se2_ag1_m_02 - phones	TH	70.4619
70.4619	DCA_se2_ag1_m_02 - phones	IH0	70.4919
70.4919	DCA_se2_ag1_m_02 - phones	NG	70.5319
70.5319	DCA_se2_ag1_m_02 - phones	L	70.5819
70.5319	DCA_se2_ag1_m_02 - words	like	70.7019
70.5819	DCA_se2_ag1_m_02 - phones	AY1	70.6519
70.6519	DCA_se2_ag1_m_02 - phones	K	70.7019
70.7019	DCA_se2_ag1_m_02 - phones	sp	70.7619
70.7619	DCA_se2_ag1_m_02 - phones	T	70.8919
70.7619	DCA_se2_ag1_m_02 - words	tarzan	71.2719
70.8919	DCA_se2_ag1_m_02 - phones	AA1	71.0019
71.0019	DCA_se2_ag1_m_02 - phones	R	71.0719
71.0719	DCA_se2_ag1_m_02 - phones	Z	71.1119
71.1119	DCA_se2_ag1_m_02 - phones	AH0	71.1619
71.1619	DCA_se2_ag1_m_02 - phones	N	71.2719
71.2719	DCA_se2_ag1_m_02 - phones	W	71.3119
71.2719	DCA_se2_ag1_m_02 - words	was	71.4219
71.3119	DCA_se2_ag1_m_02 - phones	AH0	71.3519
71.3519	DCA_se2_ag1_m_02 - phones	Z	71.4219
71.4219	DCA_se2_ag1_m_02 - phones	IH0	71.4919
71.4219	DCA_se2_ag1_m_02 - words	in	71.5719
71.4919	DCA_se2_ag1_m_02 - phones	N	71.5719
71.5719	DCA_se2_ag1_m_02 - phones	DH	71.6319
71.5719	DCA_se2_ag1_m_02 - words	the	71.7019
71.6319	DCA_se2_ag1_m_02 - phones	AH0	71.7019
71.7019	DCA_se2_ag1_m_02 - phones	T	71.8319
71.7019	DCA_se2_ag1_m_02 - words	tree	72.0319
71.8319	DCA_se2_ag1_m_02 - phones	R	71.9019
71.9019	DCA_se2_ag1_m_02 - phones	IY1	72.0319
72.0319	DCA_se2_ag1_m_02 - phones	AE1	72.0619
72.0319	DCA_se2_ag1_m_02 - words	and	72.1219
72.0619	DCA_se2_ag1_m_02 - phones	N	72.1219
72.1219	DCA_se2_ag1_m_02 - phones	HH	72.2019
72.1219	DCA_se2_ag1_m_02 - words	he	72.3219
72.2019	DCA_se2_ag1_m_02 - phones	IY1	72.3219
72.3219	DCA_se2_ag1_m_02 - phones	F	72.4319
72.3219	DCA_se2_ag1_m_02 - words	fell	72.6119
72.4319	DCA_se2_ag1_m_02 - phones	EH1	72.4919
72.4919	DCA_se2_ag1_m_02 - phones	L	72.6119
72.6119	DCA_se2_ag1_m_02 - phones	AW1	72.7519
72.6119	DCA_se2_ag1_m_02 - words	out	72.8819
72.7519	DCA_se2_ag1_m_02 - phones	T	72.8819
73.1312	DCA_se2_ag1_m_02 - phones	AH0	73.2112
73.1312	DCA_se2_ag1_m_02 - words	and	73.2412
73.2112	DCA_se2_ag1_m_02 - phones	N	73.2412
73.2412	DCA_se2_ag1_m_02 - phones	DH	73.2912
73.2412	DCA_se2_ag1_m_02 - words	then	73.3912
73.2912	DCA_se2_ag1_m_02 - phones	EH1	73.3312
73.3312	DCA_se2_ag1_m_02 - phones	N	73.3912
73.3912	DCA_se2_ag1_m_02 - phones	DH	73.4312
73.3912	DCA_se2_ag1_m_02 - words	that	73.5812
73.4312	DCA_se2_ag1_m_02 - phones	AE1	73.5012
73.5012	DCA_se2_ag1_m_02 - phones	T	73.5812
73.5812	DCA_se2_ag1_m_02 - phones	P	73.6912
73.5812	DCA_se2_ag1_m_02 - words	person	73.9512
73.6912	DCA_se2_ag1_m_02 - phones	ER1	73.7612
73.7612	DCA_se2_ag1_m_02 - phones	S	73.8812
73.8812	DCA_se2_ag1_m_02 - phones	AH0	73.9112
73.9112	DCA_se2_ag1_m_02 - phones	N	73.9512
73.9512	DCA_se2_ag1_m_02 - phones	W	73.9812
73.9512	DCA_se2_ag1_m_02 - words	would	74.0712
73.9812	DCA_se2_ag1_m_02 - phones	UH1	74.0212
74.0212	DCA_se2_ag1_m_02 - phones	D	74.0712
74.0712	DCA_se2_ag1_m_02 - phones	sp	74.1012
74.1012	DCA_se2_ag1_m_02 - phones	B	74.1612
74.1012	DCA_se2_ag1_m_02 - words	be	74.3612
74.1612	DCA_se2_ag1_m_02 - phones	IY1	74.3612
74.3612	DCA_se2_ag1_m_02 - phones	sp	74.3912
74.3912	DCA_se2_ag1_m_02 - phones	AW1	74.5412
74.3912	DCA_se2_ag1_m_02 - words	out	74.6412
74.5412	DCA_se2_ag1_m_02 - phones	T	74.6412
74.6412	DCA_se2_ag1_m_02 - phones	sp	74.6912
74.6912	DCA_se2_ag1_m_02 - phones	AH0	74.7512
74.6912	DCA_se2_ag1_m_02 - words	and	74.8812
74.7512	DCA_se2_ag1_m_02 - phones	N	74.8512
74.8512	DCA_se2_ag1_m_02 - phones	D	74.8812
74.8812	DCA_se2_ag1_m_02 - phones	DH	74.9312
74.8812	DCA_se2_ag1_m_02 - words	they	75.0112
74.9312	DCA_se2_ag1_m_02 - phones	EY1	75.0112
75.0112	DCA_se2_ag1_m_02 - phones	W	75.0712
75.0112	DCA_se2_ag1_m_02 - words	wouldn't	75.2312
75.0712	DCA_se2_ag1_m_02 - phones	UH1	75.1112
75.1112	DCA_se2_ag1_m_02 - phones	D	75.1412
75.1412	DCA_se2_ag1_m_02 - phones	AH0	75.1712
75.1712	DCA_se2_ag1_m_02 - phones	N	75.2012
75.2012	DCA_se2_ag1_m_02 - phones	T	75.2312
75.2312	DCA_se2_ag1_m_02 - phones	HH	75.2712
75.2312	DCA_se2_ag1_m_02 - words	have	75.4312
75.2712	DCA_se2_ag1_m_02 - phones	AE1	75.3412
75.3412	DCA_se2_ag1_m_02 - phones	V	75.4312
75.4312	DCA_se2_ag1_m_02 - phones	T	75.4712
75.4312	DCA_se2_ag1_m_02 - words	to	75.5312
75.4712	DCA_se2_ag1_m_02 - phones	IH0	75.5312
75.5312	DCA_se2_ag1_m_02 - phones	B	75.6012
75.5312	DCA_se2_ag1_m_02 - words	be	75.7312
75.6012	DCA_se2_ag1_m_02 - phones	IY1	75.7312
75.7312	DCA_se2_ag1_m_02 - phones	IH1	75.7612
75.7312	DCA_se2_ag1_m_02 - words	it	75.8012
75.7612	DCA_se2_ag1_m_02 - phones	T	75.8012
75.8012	DCA_se2_ag1_m_02 - phones	sp	75.8512
75.9361	DCA_int_01 - phones	M	76.1261
75.9361	DCA_int_01 - words	mm-hm	76.4561
76.1261	DCA_int_01 - phones	HH	76.2761
76.1283	DCA_se2_ag1_m_02 - phones	AH0	76.2183
76.1283	DCA_se2_ag1_m_02 - words	and	76.2483
76.2183	DCA_se2_ag1_m_02 - phones	N	76.2483
76.2483	DCA_se2_ag1_m_02 - phones	DH	76.2983
76.2483	DCA_se2_ag1_m_02 - words	then	76.3983
76.2761	DCA_int_01 - phones	M	76.4561
76.2983	DCA_se2_ag1_m_02 - phones	EH1	76.3283
76.3283	DCA_se2_ag1_m_02 - phones	N	76.3983
76.3983	DCA_se2_ag1_m_02 - phones	DH	76.4283
76.3983	DCA_se2_ag1_m_02 - words	the	76.4683
76.4283	DCA_se2_ag1_m_02 - phones	AH0	76.4683
76.4683	DCA_se2_ag1_m_02 - phones	L	76.5783
76.4683	DCA_se2_ag1_m_02 - words	last	76.8183
76.5783	DCA_se2_ag1_m_02 - phones	AE1	76.6983
76.6983	DCA_se2_ag1_m_02 - phones	S	76.8183
76.8183	DCA_se2_ag1_m_02 - phones	W	76.8783
76.8183	DCA_se2_ag1_m_02 - words	one	76.9883
76.8783	DCA_se2_ag1_m_02 - phones	AH1	76.9283
76.9283	DCA_se2_ag1_m_02 - phones	N	76.9883
76.9883	DCA_se2_ag1_m_02 - phones	AW1	77.1183
76.9883	DCA_se2_ag1_m_02 - words	out	77.1683
77.1183	DCA_se2_ag1_m_02 - phones	T	77.1683
77.1683	DCA_se2_ag1_m_02 - phones	sp	77.1983
77.1983	DCA_se2_ag1_m_02 - phones	W	77.2283
77.1983	DCA_se2_ag1_m_02 - words	would	77.2883
77.2283	DCA_se2_ag1_m_02 - phones	UH1	77.2583
77.2583	DCA_se2_ag1_m_02 - phones	D	77.2883
77.2883	DCA_se2_ag1_m_02 - phones	sp	77.3683
77.3683	DCA_se2_ag1_m_02 - phones	B	77.4183
77.3683	DCA_se2_ag1_m_02 - words	be	77.5383
77.4183	DCA_se2_ag1_m_02 - phones	IY1	77.5383
77.5383	DCA_se2_ag1_m_02 - phones	sp	77.5683
77.5683	DCA_se2_ag1_m_02 - phones	IH0	77.5983
77.5683	DCA_se2_ag1_m_02 - words	it	77.6383
77.5983	DCA_se2_ag1_m_02 - phones	T	77.6383
77.6383	DCA_se2_ag1_m_02 - phones	sp	81.0274
77.9853	DCA_int_01 - phones	M	78.1153
77.9853	DCA_int_01 - words	mm-hm	78.4053
78.1153	DCA_int_01 - phones	HH	78.2453
78.2453	DCA_int_01 - phones	M	78.4053
78.4053	DCA_int_01 - phones	sp	78.4353
78.9863	DCA_int_01 - phones	D	79.0563
78.9863	DCA_int_01 - words	did	79.1263
79.0563	DCA_int_01 - phones	IH0	79.0863
79.0863	DCA_int_01 - phones	D	79.1263
79.1263	DCA_int_01 - phones	Y	79.2163
79.1263	DCA_int_01 - words	you	79.2463
79.2163	DCA_int_01 - phones	UW1	79.2463
79.2463	DCA_int_01 - phones	EH1	79.2963
79.2463	DCA_int_01 - words	ever	79.3963
79.2963	DCA_int_01 - phones	V	79.3363
79.3363	DCA_int_01 - phones	ER0	79.3963
79.3963	DCA_int_01 - phones	Y	79.4663
79.3963	DCA_int_01 - words	use	79.6163
79.4663	DCA_int_01 - phones	UW1	79.5463
79.5463	DCA_int_01 - phones	Z	79.6163
79.6163	DCA_int_01 - phones	IH1	79.7063
79.6163	DCA_int_01 - words	engine	79.9263
79.7063	DCA_int_01 - phones	N	79.7963
79.7963	DCA_int_01 - phones	JH	79.8463
79.8463	DCA_int_01 - phones	AH0	79.8863
79.8863	DCA_int_01 - phones	N	79.9263
79.9263	DCA_int_01 - phones	EH1	80.0463
79.9263	DCA_int_01 - words	engine	80.2463
80.0463	DCA_int_01 - phones	N	80.1163
80.1163	DCA_int_01 - phones	JH	80.1863
80.1863	DCA_int_01 - phones	AH0	80.2163
80.2163	DCA_int_01 - phones	N	80.2463
80.2463	DCA_int_01 - phones	sp	80.4963
81.0274	DCA_se2_ag1_m_02 - words	<unk>	81.2174
81.0274	DCA_se2_ag1_m_02 - phones	spn	81.2174
81.2174	DCA_se2_ag1_m_02 - phones	sp	81.5074
81.5074	DCA_se2_ag1_m_02 - phones	N	81.6474
81.5074	DCA_se2_ag1_m_02 - words	no	81.6774
81.6474	DCA_se2_ag1_m_02 - phones	OW1	81.6774
81.6774	DCA_se2_ag1_m_02 - phones	sp	81.7074
81.7074	DCA_se2_ag1_m_02 - phones	S	81.8374
81.7074	DCA_se2_ag1_m_02 - words	sir	81.9274
81.8374	DCA_se2_ag1_m_02 - phones	ER1	81.9274
81.9274	DCA_se2_ag1_m_02 - phones	sp	82.0974
82.5375	DCA_int_01 - phones	HH	82.5875
82.5375	DCA_int_01 - words	how	82.6275
82.5875	DCA_int_01 - phones	AW1	82.6275
82.6275	DCA_int_01 - phones	AH0	82.6875
82.6275	DCA_int_01 - words	about	82.9375
82.6875	DCA_int_01 - phones	B	82.7475
82.7475	DCA_int_01 - phones	AW1	82.8775
82.8775	DCA_int_01 - phones	T	82.9375
82.9375	DCA_int_01 - phones	sp	83.0275
83.0275	DCA_int_01 - words	uh	83.5875
83.0275	DCA_int_01 - phones	AH1	83.5875
83.5875	DCA_int_01 - phones	sp	83.6175
83.6175	DCA_int_01 - phones	W	83.7375
83.6175	DCA_int_01 - words	one	83.8775
83.7375	DCA_int_01 - phones	AH1	83.7875
83.7875	DCA_int_01 - phones	N	83.8775
83.8775	DCA_int_01 - phones	P	83.9275
83.8775	DCA_int_01 - words	potato	84.2875
83.9275	DCA_int_01 - phones	AH0	83.9975
83.9975	DCA_int_01 - phones	T	84.0975
84.0975	DCA_int_01 - phones	EY1	84.2175
84.2175	DCA_int_01 - phones	T	84.2575
84.2575	DCA_int_01 - phones	OW2	84.2875
84.2875	DCA_int_01 - phones	sp	84.3475
84.3475	DCA_int_01 - phones	T	84.4375
84.3475	DCA_int_01 - words	two	84.5175
84.4375	DCA_int_01 - phones	UW1	84.5175
84.5175	DCA_int_01 - phones	P	84.5875
84.5175	DCA_int_01 - words	potato	84.9475
84.5875	DCA_int_01 - phones	AH0	84.6575
84.6575	DCA_int_01 - phones	T	84.7375
84.7375	DCA_int_01 - phones	EY1	84.8775
84.8775	DCA_int_01 - phones	T	84.9175
84.9175	DCA_int_01 - phones	OW2	84.9475
84.9475	DCA_int_01 - phones	sp	85.1875
86.2177	DCA_se2_ag1_m_02 - words	i	86.3777
86.2177	DCA_se2_ag1_m_02 - phones	AY1	86.3777
86.3777	DCA_se2_ag1_m_02 - phones	sp	86.4077
86.4077	DCA_se2_ag1_m_02 - phones	TH	86.4377
86.4077	DCA_se2_ag1_m_02 - words	think	86.5777
86.4377	DCA_se2_ag1_m_02 - phones	IH1	86.4777
86.4777	DCA_se2_ag1_m_02 - phones	NG	86.5477
86.5477	DCA_se2_ag1_m_02 - phones	K	86.5777
86.5777	DCA_se2_ag1_m_02 - phones	sp	86.6777
86.6777	DCA_se2_ag1_m_02 - words	s	86.8577
86.6777	DCA_se2_ag1_m_02 - phones	S	86.8577
86.8990	DCA_se2_ag1_m_02 - phones	sil	86.9390
86.9390	DCA_se2_ag1_m_02 - phones	N	87.0090
86.9390	DCA_se2_ag1_m_02 - words	not	87.1790
87.0090	DCA_se2_ag1_m_02 - phones	AA1	87.0890
87.0890	DCA_se2_ag1_m_02 - phones	T	87.1790
87.1790	DCA_se2_ag1_m_02 - phones	DH	87.2490
87.1790	DCA_se2_ag1_m_02 - words	that	87.4090
87.2490	DCA_se2_ag1_m_02 - phones	AE1	87.3290
87.3290	DCA_se2_ag1_m_02 - phones	T	87.4090
87.4090	DCA_se2_ag1_m_02 - phones	B	87.4590
87.4090	DCA_se2_ag1_m_02 - words	but	87.5790
87.4590	DCA_se2_ag1_m_02 - phones	AH1	87.4990
87.4990	DCA_se2_ag1_m_02 - phones	T	87.5790
87.5790	DCA_se2_ag1_m_02 - phones	S	87.6890
87.5790	DCA_se2_ag1_m_02 - words	something	87.9790
87.6890	DCA_se2_ag1_m_02 - phones	AH1	87.7390
87.7390	DCA_se2_ag1_m_02 - phones	M	87.7990
87.7990	DCA_se2_ag1_m_02 - phones	TH	87.8790
87.8790	DCA_se2_ag1_m_02 - phones	IH0	87.9090
87.9090	DCA_se2_ag1_m_02 - phones	NG	87.9790
87.9790	DCA_se2_ag1_m_02 - phones	S	88.0890
87.9790	DCA_se2_ag1_m_02 - words	similar	88.4490
88.0890	DCA_se2_ag1_m_02 - phones	IH1	88.1290
88.1290	DCA_se2_ag1_m_02 - phones	M	88.2490
88.2490	DCA_se2_ag1_m_02 - phones	AH0	88.2990
88.2990	DCA_se2_ag1_m_02 - phones	L	88.3690
88.3690	DCA_se2_ag1_m_02 - phones	ER0	88.4490
88.4490	DCA_se2_ag1_m_02 - phones	sp	88.4890
88.4890	DCA_se2_ag1_m_02 - phones	AY1	88.5790
88.4890	DCA_se2_ag1_m_02 - words	i	88.5790
88.5790	DCA_se2_ag1_m_02 - phones	sp	88.6590
88.6590	DCA_se2_ag1_m_02 - phones	TH	88.6990
88.6590	DCA_se2_ag1_m_02 - words	think	89.0490
88.6990	DCA_se2_ag1_m_02 - phones	IH1	88.8090
88.8090	DCA_se2_ag1_m_02 - phones	NG	88.9190
88.9190	DCA_se2_ag1_m_02 - phones	K	89.0490
89.0490	DCA_se2_ag1_m_02 - phones	sp	89.1090
89.1090	DCA_se2_ag1_m_02 - words	i	89.1390
89.1090	DCA_se2_ag1_m_02 - phones	AY1	89.1390
89.1390	DCA_se2_ag1_m_02 - phones	D	89.1690
89.1390	DCA_se2_ag1_m_02 - words	don't	89.2790
89.1690	DCA_se2_ag1_m_02 - phones	OW1	89.2190
89.2190	DCA_se2_ag1_m_02 - phones	N	89.2490
89.2490	DCA_se2_ag1_m_02 - phones	T	89.2790
89.2790	DCA_se2_ag1_m_02 - phones	sp	89.3090
89.3090	DCA_se2_ag1_m_02 - phones	R	89.3590
89.3090	DCA_se2_ag1_m_02 - words	remember	89.5890
89.3590	DCA_se2_ag1_m_02 - phones	IH0	89.3890
89.3890	DCA_se2_ag1_m_02 - phones	M	89.4290
89.4290	DCA_se2_ag1_m_02 - phones	EH1	89.4690
89.4690	DCA_se2_ag1_m_02 - phones	M	89.5190
89.5190	DCA_se2_ag1_m_02 - phones	B	89.5590
89.5590	DCA_se2_ag1_m_02 - phones	ER0	89.5890
89.5890	DCA_se2_ag1_m_02 - phones	sp	89.6890
89.6890	DCA_se2_ag1_m_02 - phones	W	89.7190
89.6890	DCA_se2_ag1_m_02 - words	what	89.7790
89.7190	DCA_se2_ag1_m_02 - phones	AH1	89.7490
89.7490	DCA_se2_ag1_m_02 - phones	T	89.7790
89.7790	DCA_se2_ag1_m_02 - phones	sp	89.8390
89.8390	DCA_se2_ag1_m_02 - phones	IH0	89.8790
89.8390	DCA_se2_ag1_m_02 - words	it	89.9090
89.8392	DCA_int_01 - phones	D	89.8692
89.8392	DCA_int_01 - words	do	89.8992
89.8692	DCA_int_01 - phones	UW1	89.8992
89.8790	DCA_se2_ag1_m_02 - phones	T	89.9090
89.8992	DCA_int_01 - phones	Y	89.9292
89.8992	DCA_int_01 - words	you	89.9592
89.9090	DCA_se2_ag1_m_02 - phones	sp	90.0090
89.9292	DCA_int_01 - phones	UW1	89.9592
89.9592	DCA_int_01 - phones	R	89.9892
89.9592	DCA_int_01 - words	remember	90.3192
89.9892	DCA_int_01 - phones	IH0	90.0192
90.0090	DCA_se2_ag1_m_02 - phones	W	90.0390
90.0090	DCA_se2_ag1_m_02 - words	was	90.2090
90.0192	DCA_int_01 - phones	M	90.0592
90.0390	DCA_se2_ag1_m_02 - phones	AH0	90.0690
90.0592	DCA_int_01 - phones	EH1	90.1192
90.0690	DCA_se2_ag1_m_02 - phones	Z	90.2090
90.1192	DCA_int_01 - phones	M	90.1492
90.1492	DCA_int_01 - phones	B	90.2492
90.2090	DCA_se2_ag1_m_02 - phones	sp	91.7239
90.2492	DCA_int_01 - phones	ER0	90.3192
90.3192	DCA_int_01 - phones	IH0	90.3492
90.3192	DCA_int_01 - words	it	90.3792
90.3492	DCA_int_01 - phones	T	90.3792
90.3792	DCA_int_01 - phones	sp	90.4892
90.4892	DCA_int_01 - phones	B	90.5192
90.4892	DCA_int_01 - words	by	90.5492
90.5192	DCA_int_01 - phones	AY1	90.5492
90.5492	DCA_int_01 - phones	EH1	90.5892
90.5492	DCA_int_01 - words	any	90.6592
90.5892	DCA_int_01 - phones	N	90.6192
90.6192	DCA_int_01 - phones	IY0	90.6592
90.6592	DCA_int_01 - phones	sp	90.7192
90.7192	DCA_int_01 - phones	CH	90.8392
90.7192	DCA_int_01 - words	chance	90.9492
90.8392	DCA_int_01 - phones	AE1	90.8892
90.8892	DCA_int_01 - phones	N	90.9192
90.9192	DCA_int_01 - phones	S	90.9492
90.9492	DCA_int_01 - phones	sp	92.9820
91.7239	DCA_se2_ag1_m_02 - phones	N	91.7739
91.7239	DCA_se2_ag1_m_02 - words	no	91.8539
91.7739	DCA_se2_ag1_m_02 - phones	OW1	91.8539
91.8539	DCA_se2_ag1_m_02 - phones	sp	91.8839
91.8839	DCA_se2_ag1_m_02 - phones	AY1	91.9839
91.8839	DCA_se2_ag1_m_02 - words	i	91.9839
91.9839	DCA_se2_ag1_m_02 - phones	sp	92.0539
92.0539	DCA_se2_ag1_m_02 - phones	D	92.0839
92.0539	DCA_se2_ag1_m_02 - words	don't	92.1739
92.0839	DCA_se2_ag1_m_02 - phones	OW1	92.1139
92.1139	DCA_se2_ag1_m_02 - phones	N	92.1439
92.1439	DCA_se2_ag1_m_02 - phones	T	92.1739
92.1739	DCA_se2_ag1_m_02 - phones	sp	92.5539
92.9820	DCA_int_01 - phones	OW2	93.0320
92.9820	DCA_int_01 - words	okay	93.3320
93.0320	DCA_int_01 - phones	K	93.1820
93.1820	DCA_int_01 - phones	EY1	93.3320
93.3320	DCA_int_01 - phones	sp	93.3920
93.3920	DCA_int_01 - phones	HH	93.4520
93.3920	DCA_int_01 - words	how	93.5020
93.4520	DCA_int_01 - phones	AW1	93.5020
93.5020	DCA_int_01 - phones	AH0	93.5420
93.5020	DCA_int_01 - words	about	93.7820
93.5420	DCA_int_01 - phones	B	93.5820
93.5820	DCA_int_01 - phones	AW1	93.7120
93.7120	DCA_int_01 - phones	T	93.7820
93.7820	DCA_int_01 - phones	T	93.9020
93.7820	DCA_int_01 - words	tag	94.1720
93.9020	DCA_int_01 - phones	AE1	94.0820
94.0820	DCA_int_01 - phones	G	94.1720
94.1720	DCA_int_01 - phones	sp	94.2020
94.2020	DCA_int_01 - phones	HH	94.2720
94.2020	DCA_int_01 - words	how	94.3020
94.2720	DCA_int_01 - phones	AW1	94.3020
94.3020	DCA_int_01 - phones	D	94.3520
94.3020	DCA_int_01 - words	do	94.3920
94.3520	DCA_int_01 - phones	UW1	94.3920
94.3920	DCA_int_01 - phones	Y	94.4220
94.3920	DCA_int_01 - words	you	94.4720
94.4220	DCA_int_01 - phones	UW1	94.4720
94.4720	DCA_int_01 - phones	P	94.5620
94.4720	DCA_int_01 - words	play	94.7220
94.5620	DCA_int_01 - phones	L	94.6220
94.6220	DCA_int_01 - phones	EY1	94.7220
94.7220	DCA_int_01 - phones	sp	94.7520
94.7520	DCA_int_01 - phones	T	94.8720
94.7520	DCA_int_01 - words	tag	95.1220
94.8720	DCA_int_01 - phones	AE1	95.0520
95.0520	DCA_int_01 - phones	G	95.1220
95.1220	DCA_int_01 - phones	sp	95.1620
96.1077	DCA_se2_ag1_m_02 - phones	W	96.1677
96.1077	DCA_se2_ag1_m_02 - words	well	96.4277
96.1677	DCA_se2_ag1_m_02 - phones	EH1	96.2677
96.2677	DCA_se2_ag1_m_02 - phones	L	96.4277
96.4277	DCA_se2_ag1_m_02 - phones	sp	97.3205
97.3205	DCA_se2_ag1_m_02 - phones	Y	97.3805
97.3205	DCA_se2_ag1_m_02 - words	you	97.4105
97.3805	DCA_se2_ag1_m_02 - phones	UW1	97.4105
97.4105	DCA_se2_ag1_m_02 - phones	JH	97.4905
97.4105	DCA_se2_ag1_m_02 - words	just	97.8505
97.4905	DCA_se2_ag1_m_02 - phones	IH0	97.5705
97.5705	DCA_se2_ag1_m_02 - phones	S	97.8005
97.8005	DCA_se2_ag1_m_02 - phones	T	97.8505
97.8505	DCA_se2_ag1_m_02 - phones	sp	98.0336
98.0336	DCA_se2_ag1_m_02 - phones	EH1	98.0936
98.0336	DCA_se2_ag1_m_02 - words	everyone	98.4536
98.0936	DCA_se2_ag1_m_02 - phones	V	98.1336
98.1336	DCA_se2_ag1_m_02 - phones	R	98.1836
98.1836	DCA_se2_ag1_m_02 - phones	IY0	98.2536
98.2536	DCA_se2_ag1_m_02 - phones	W	98.3236
98.3236	DCA_se2_ag1_m_02 - phones	AH2	98.3736
98.3736	DCA_se2_ag1_m_02 - phones	N	98.4536
98.4536	DCA_se2_ag1_m_02 - phones	JH	98.4836
98.4536	DCA_se2_ag1_m_02 - words	just	98.6736
98.4836	DCA_se2_ag1_m_02 - phones	IH0	98.5336
98.5336	DCA_se2_ag1_m_02 - phones	S	98.6736
98.6736	DCA_se2_ag1_m_02 - phones	R	98.7236
98.6736	DCA_se2_ag1_m_02 - words	runs	99.0036
98.7236	DCA_se2_ag1_m_02 - phones	AH1	98.8236
98.8236	DCA_se2_ag1_m_02 - phones	N	98.9036
98.9036	DCA_se2_ag1_m_02 - phones	Z	99.0036
99.0036	DCA_se2_ag1_m_02 - phones	ER0	99.1536
99.0036	DCA_se2_ag1_m_02 - words	around	99.3236
99.1536	DCA_se2_ag1_m_02 - phones	AW1	99.2536
99.2536	DCA_se2_ag1_m_02 - phones	N	99.2936
99.2936	DCA_se2_ag1_m_02 - phones	D	99.3236
99.3236	DCA_se2_ag1_m_02 - phones	AH0	99.3636
99.3236	DCA_se2_ag1_m_02 - words	and	99.4236
99.3636	DCA_se2_ag1_m_02 - phones	N	99.4236
99.4236	DCA_se2_ag1_m_02 - phones	Y	99.4536
99.4236	DCA_se2_ag1_m_02 - words	you	99.4836
99.4536	DCA_se2_ag1_m_02 - phones	UW1	99.4836
99.4836	DCA_se2_ag1_m_02 - phones	T	99.5936
99.4836	DCA_se2_ag1_m_02 - words	try	99.7336
99.5936	DCA_se2_ag1_m_02 - phones	R	99.6636
99.6636	DCA_se2_ag1_m_02 - phones	AY1	99.7336
99.7336	DCA_se2_ag1_m_02 - phones	T	99.7736
99.7336	DCA_se2_ag1_m_02 - words	to	99.8636
99.7736	DCA_se2_ag1_m_02 - phones	AH0	99.8636
99.8636	DCA_se2_ag1_m_02 - phones	K	99.9736
99.8636	DCA_se2_ag1_m_02 - words	catch	100.1936
99.9736	DCA_se2_ag1_m_02 - phones	AE1	100.0736
100.0736	DCA_se2_ag1_m_02 - phones	CH	100.1936
100.1936	DCA_se2_ag1_m_02 - phones	AH0	100.2236
100.1936	DCA_se2_ag1_m_02 - words	'em	100.2836
100.2236	DCA_se2_ag1_m_02 - phones	M	100.2836
100.2836	DCA_se2_ag1_m_02 - phones	sp	100.3136
100.3136	DCA_se2_ag1_m_02 - phones	AH0	100.3436
100.3136	DCA_se2_ag1_m_02 - words	and	100.4536
100.3436	DCA_se2_ag1_m_02 - phones	N	100.3836
100.3836	DCA_se2_ag1_m_02 - phones	D	100.4536
100.4536	DCA_se2_ag1_m_02 - phones	sp	100.4836
100.4836	DCA_se2_ag1_m_02 - phones	T	100.5936
100.4836	DCA_se2_ag1_m_02 - words	tag	100.8636
100.5936	DCA_se2_ag1_m_02 - phones	AE1	100.7536
100.7536	DCA_se2_ag1_m_02 - phones	G	100.8636
100.8636	DCA_se2_ag1_m_02 - phones	AH0	100.8936
100.8636	DCA_se2_ag1_m_02 - words	'em	101.0036
100.8936	DCA_se2_ag1_m_02 - phones	M	101.0036
101.9364	DCA_se2_ag1_m_02 - phones	sil	102.0164
102.0164	DCA_se2_ag1_m_02 - phones	S	102.1364
102.0164	DCA_se2_ag1_m_02 - words	sometimes	102.5864
102.1364	DCA_se2_ag1_m_02 - phones	AH1	102.1964
102.1964	DCA_se2_ag1_m_02 - phones	M	102.2664
102.2664	DCA_se2_ag1_m_02 - phones	T	102.3764
102.3764	DCA_se2_ag1_m_02 - phones	AY2	102.4564
102.4564	DCA_se2_ag1_m_02 - phones	M	102.5264
102.5264	DCA_se2_ag1_m_02 - phones	Z	102.5864
102.5864	DCA_se2_ag1_m_02 - phones	Y	102.6364
102.5864	DCA_se2_ag1_m_02 - words	you	102.6664
102.6364	DCA_se2_ag1_m_02 - phones	UW1	102.6664
102.6664	DCA_se2_ag1_m_02 - phones	M	102.7664
102.6664	DCA_se2_ag1_m_02 - words	may	102.8864
102.7664	DCA_se2_ag1_m_02 - phones	EY1	102.8864
102.8864	DCA_se2_ag1_m_02 - phones	HH	102.9464
102.8864	DCA_se2_ag1_m_02 - words	have	103.1164
102.9464	DCA_se2_ag1_m_02 - phones	AE1	103.0664
103.0664	DCA_se2_ag1_m_02 - phones	V	103.1164
103.1164	DCA_se2_ag1_m_02 - phones	sp	103.1464
103.1464	DCA_se2_ag1_m_02 - phones	L	103.2764
103.1464	DCA_se2_ag1_m_02 - words	like	103.3964
103.2764	DCA_se2_ag1_m_02 - phones	AY1	103.3364
103.3364	DCA_se2_ag1_m_02 - phones	K	103.3964
103.3964	DCA_se2_ag1_m_02 - phones	sp	103.8976
103.8976	DCA_se2_ag1_m_02 - phones	Y	103.9776
103.8976	DCA_se2_ag1_m_02 - words	you	104.0076
103.9776	DCA_se2_ag1_m_02 - phones	UW1	104.0076
104.0076	DCA_se2_ag1_m_02 - phones	M	104.0476
104.0076	DCA_se2_ag1_m_02 - words	may	104.1976
104.0476	DCA_se2_ag1_m_02 - phones	EY1	104.1976
104.1976	DCA_se2_ag1_m_02 - phones	HH	104.2476
104.1976	DCA_se2_ag1_m_02 - words	have	104.3876
104.2476	DCA_se2_ag1_m_02 - phones	AE1	104.3376
104.3376	DCA_se2_ag1_m_02 - phones	V	104.3876
104.3876	DCA_se2_ag1_m_02 - phones	sp	104.9177
104.9177	DCA_se2_ag1_m_02 - phones	T	105.0077
104.9177	DCA_se2_ag1_m_02 - words	two	105.1477
105.0077	DCA_se2_ag1_m_02 - phones	UW1	105.1477
105.1477	DCA_se2_ag1_m_02 - phones	P	105.2577
105.1477	DCA_se2_ag1_m_02 - words	people	105.5877
105.2577	DCA_se2_ag1_m_02 - phones	IY1	105.3377
105.3377	DCA_se2_ag1_m_02 - phones	P	105.4277
105.4277	DCA_se2_ag1_m_02 - phones	AH0	105.4877
105.4877	DCA_se2_ag1_m_02 - phones	L	105.5877
105.5877	DCA_se2_ag1_m_02 - phones	AO1	105.6277
105.5877	DCA_se2_ag1_m_02 - words	on	105.6577
105.6277	DCA_se2_ag1_m_02 - phones	N	105.6577
105.6577	DCA_se2_ag1_m_02 - phones	AH0	105.7377
105.6577	DCA_se2_ag1_m_02 - words	a	105.7377
105.7377	DCA_se2_ag1_m_02 - phones	sp	105.7877
105.7877	DCA_se2_ag1_m_02 - phones	S	105.9877
105.7877	DCA_se2_ag1_m_02 - words	side	106.1677
105.9877	DCA_se2_ag1_m_02 - phones	AY1	106.1377
106.1377	DCA_se2_ag1_m_02 - phones	D	106.1677
106.1677	DCA_se2_ag1_m_02 - words	or	106.1977
106.1677	DCA_se2_ag1_m_02 - phones	ER0	106.1977
106.1977	DCA_se2_ag1_m_02 - phones	sp	106.2577
106.2577	DCA_se2_ag1_m_02 - phones	S	106.4077
106.2577	DCA_se2_ag1_m_02 - words	something	106.5877
106.4077	DCA_se2_ag1_m_02 - phones	AH1	106.4377
106.4377	DCA_se2_ag1_m_02 - phones	M	106.4677
106.4677	DCA_se2_ag1_m_02 - phones	TH	106.4977
106.4977	DCA_se2_ag1_m_02 - phones	IH0	106.5277
106.5277	DCA_se2_ag1_m_02 - phones	NG	106.5877
107.3827	DCA_se2_ag1_m_02 - phones	AH0	107.5127
107.3827	DCA_se2_ag1_m_02 - words	and	107.5427
107.5127	DCA_se2_ag1_m_02 - phones	N	107.5427
107.5427	DCA_se2_ag1_m_02 - phones	DH	107.5827
107.5427	DCA_se2_ag1_m_02 - words	they	107.6627
107.5827	DCA_se2_ag1_m_02 - phones	EY1	107.6627
107.6627	DCA_se2_ag1_m_02 - phones	T	107.7627
107.6627	DCA_se2_ag1_m_02 - words	try	107.8727
107.7627	DCA_se2_ag1_m_02 - phones	R	107.7927
107.7927	DCA_se2_ag1_m_02 - phones	AY1	107.8727
107.8727	DCA_se2_ag1_m_02 - phones	T	107.9127
107.8727	DCA_se2_ag1_m_02 - words	to	107.9827
107.9127	DCA_se2_ag1_m_02 - phones	AH0	107.9827
107.9827	DCA_se2_ag1_m_02 - phones	T	108.1027
107.9827	DCA_se2_ag1_m_02 - words	tag	108.3327
108.1027	DCA_se2_ag1_m_02 - phones	AE1	108.2227
108.2227	DCA_se2_ag1_m_02 - phones	G	108.3327
108.3327	DCA_se2_ag1_m_02 - phones	EH1	108.3727
108.3327	DCA_se2_ag1_m_02 - words	everyone	108.7527
108.3727	DCA_se2_ag1_m_02 - phones	V	108.4327
108.4327	DCA_se2_ag1_m_02 - phones	R	108.4927
108.4927	DCA_se2_ag1_m_02 - phones	IY0	108.5427
108.5427	DCA_se2_ag1_m_02 - phones	W	108.6327
108.6327	DCA_se2_ag1_m_02 - phones	AH2	108.6927
108.6927	DCA_se2_ag1_m_02 - phones	N	108.7527
108.7527	DCA_se2_ag1_m_02 - phones	EH1	108.8427
108.7527	DCA_se2_ag1_m_02 - words	else	109.2027
108.8427	DCA_se2_ag1_m_02 - phones	L	108.9827
108.9827	DCA_se2_ag1_m_02 - phones	S	109.2027
109.1983	DCA_int_01 - phones	M	109.4083
109.1983	DCA_int_01 - words	mm-hm	109.5883
109.4083	DCA_int_01 - phones	HH	109.4483
109.4483	DCA_int_01 - phones	M	109.5883
109.5883	DCA_int_01 - phones	sp	110.2819
110.2819	DCA_int_01 - phones	AH0	110.3319
110.2819	DCA_int_01 - words	and	110.3719
110.3319	DCA_int_01 - phones	N	110.3719
110.3719	DCA_int_01 - phones	sp	110.4019
110.4019	DCA_int_01 - phones	W	110.4319
110.4019	DCA_int_01 - words	what	110.4919
110.4319	DCA_int_01 - phones	AH1	110.4619
110.4619	DCA_int_01 - phones	T	110.4919
110.4919	DCA_int_01 - phones	HH	110.5319
110.4919	DCA_int_01 - words	happens	110.8819
110.5319	DCA_int_01 - phones	AE1	110.6719
110.6719	DCA_int_01 - phones	P	110.7019
110.7019	DCA_int_01 - phones	AH0	110.7319
110.7319	DCA_int_01 - phones	N	110.7619
110.7619	DCA_int_01 - phones	Z	110.8819
110.8819	DCA_int_01 - phones	W	110.9119
110.8819	DCA_int_01 - words	when	110.9819
110.9119	DCA_int_01 - phones	EH1	110.9519
110.9519	DCA_int_01 - phones	N	110.9819
110.9819	DCA_int_01 - phones	DH	111.0319
110.9819	DCA_int_01 - words	they	111.1319
111.0319	DCA_int_01 - phones	EY1	111.1319
111.1319	DCA_int_01 - phones	G	111.1819
111.1319	DCA_int_01 - words	get	111.2419
111.1819	DCA_int_01 - phones	EH1	111.2119
111.2119	DCA_int_01 - phones	T	111.2419
111.2419	DCA_int_01 - phones	sp	111.3019
111.3019	DCA_int_01 - phones	T	111.4119
111.3019	DCA_int_01 - words	tagged	111.7219
111.4119	DCA_int_01 - phones	AE1	111.5719
111.5719	DCA_int_01 - phones	G	111.6719
111.6719	DCA_int_01 - phones	D	111.7219
111.7219	DCA_int_01 - phones	sp	111.8919
112.4156	DCA_se2_ag1_m_02 - phones	sil	112.4656
112.4656	DCA_se2_ag1_m_02 - phones	DH	112.5156
112.4656	DCA_se2_ag1_m_02 - words	then	112.6356
112.5156	DCA_se2_ag1_m_02 - phones	EH1	112.5756
112.5756	DCA_se2_ag1_m_02 - phones	N	112.6356
112.6356	DCA_se2_ag1_m_02 - phones	DH	112.6856
112.6356	DCA_se2_ag1_m_02 - words	they're	112.8356
112.6856	DCA_se2_ag1_m_02 - phones	EH1	112.7756
112.7756	DCA_se2_ag1_m_02 - phones	R	112.8356
112.8356	DCA_se2_ag1_m_02 - phones	AA1	112.9556
112.8356	DCA_se2_ag1_m_02 - words	on	112.9956
112.9556	DCA_se2_ag1_m_02 - phones	N	112.9956
112.9956	DCA_se2_ag1_m_02 - phones	DH	113.0356
112.9956	DCA_se2_ag1_m_02 - words	their	113.1956
113.0356	DCA_se2_ag1_m_02 - phones	EH1	113.1256
113.1256	DCA_se2_ag1_m_02 - phones	R	113.1956
113.1956	DCA_se2_ag1_m_02 - phones	S	113.3756
113.1956	DCA_se2_ag1_m_02 - words	side	113.6856
113.3756	DCA_se2_ag1_m_02 - phones	AY1	113.5656
113.5656	DCA_se2_ag1_m_02 - phones	D	113.6856
113.6856	DCA_se2_ag1_m_02 - phones	sp	113.7156
113.7156	DCA_se2_ag1_m_02 - phones	AE1	113.8356
113.7156	DCA_se2_ag1_m_02 - words	and	113.8956
113.8356	DCA_se2_ag1_m_02 - phones	N	113.8956
113.8956	DCA_se2_ag1_m_02 - phones	DH	113.9456
113.8956	DCA_se2_ag1_m_02 - words	they	114.0456
113.9456	DCA_se2_ag1_m_02 - phones	EY1	114.0456
114.0456	DCA_se2_ag1_m_02 - phones	HH	114.1056
114.0456	DCA_se2_ag1_m_02 - words	have	114.2356
114.1056	DCA_se2_ag1_m_02 - phones	AE1	114.1356
114.1356	DCA_se2_ag1_m_02 - phones	V	114.2356
114.2356	DCA_se2_ag1_m_02 - phones	T	114.2756
114.2356	DCA_se2_ag1_m_02 - words	to	114.3056
114.2756	DCA_se2_ag1_m_02 - phones	AH0	114.3056
114.3056	DCA_se2_ag1_m_02 - phones	HH	114.3856
114.3056	DCA_se2_ag1_m_02 - words	help	114.5556
114.3856	DCA_se2_ag1_m_02 - phones	EH1	114.4356
114.4356	DCA_se2_ag1_m_02 - phones	L	114.4956
114.4956	DCA_se2_ag1_m_02 - phones	P	114.5556
114.5556	DCA_se2_ag1_m_02 - phones	sp	114.5856
114.5856	DCA_se2_ag1_m_02 - phones	K	114.6856
114.5856	DCA_se2_ag1_m_02 - words	catch	114.9256
114.6856	DCA_se2_ag1_m_02 - phones	AE1	114.7756
114.7756	DCA_se2_ag1_m_02 - phones	CH	114.9256
114.9256	DCA_se2_ag1_m_02 - phones	DH	114.9856
114.9256	DCA_se2_ag1_m_02 - words	the	115.0756
114.9856	DCA_se2_ag1_m_02 - phones	IY0	115.0756
115.0756	DCA_se2_ag1_m_02 - phones	AH1	115.1656
115.0756	DCA_se2_ag1_m_02 - words	other	115.3456
115.1656	DCA_se2_ag1_m_02 - phones	DH	115.2056
115.2056	DCA_se2_ag1_m_02 - phones	ER0	115.3456
115.3456	DCA_se2_ag1_m_02 - phones	sp	115.3756
115.3756	DCA_se2_ag1_m_02 - phones	W	115.4356
115.3756	DCA_se2_ag1_m_02 - words	ones	115.7256
115.4256	DCA_int_01 - phones	OW1	115.4656
115.4256	DCA_int_01 - words	oh	115.4656
115.4356	DCA_se2_ag1_m_02 - phones	AH1	115.4656
115.4656	DCA_se2_ag1_m_02 - phones	N	115.4956
115.4656	DCA_int_01 - phones	sp	116.0756
115.4956	DCA_se2_ag1_m_02 - phones	Z	115.7256
116.0756	DCA_int_01 - phones	M	116.1056
116.0756	DCA_int_01 - words	mm-hm	116.2256
116.1056	DCA_int_01 - phones	HH	116.1356
116.1356	DCA_int_01 - phones	M	116.2256
117.4793	DCA_int_01 - phones	HH	117.5793
117.4793	DCA_int_01 - words	how	117.6193
117.5793	DCA_int_01 - phones	AW1	117.6193
117.6193	DCA_int_01 - phones	IH0	117.6793
117.6193	DCA_int_01 - words	d	117.7293
117.6793	DCA_int_01 - phones	D	117.7293
117.7293	DCA_int_01 - phones	Y	117.7793
117.7293	DCA_int_01 - words	you	117.8493
117.7793	DCA_int_01 - phones	UW1	117.8493
117.8493	DCA_int_01 - phones	P	117.9393
117.8493	DCA_int_01 - words	pick	118.0693
117.9393	DCA_int_01 - phones	IH1	118.0393
118.0393	DCA_int_01 - phones	K	118.0693
118.0693	DCA_int_01 - phones	sp	118.0993
118.0993	DCA_int_01 - phones	DH	118.1293
118.0993	DCA_int_01 - words	the	118.1593
118.1293	DCA_int_01 - phones	AH0	118.1593
118.1593	DCA_int_01 - phones	sp	118.1993
118.1993	DCA_int_01 - phones	P	118.2893
118.1993	DCA_int_01 - words	person	118.6193
118.2893	DCA_int_01 - phones	ER1	118.4093
118.4093	DCA_int_01 - phones	S	118.5193
118.5193	DCA_int_01 - phones	AH0	118.5593
118.5593	DCA_int_01 - phones	N	118.6193
118.6193	DCA_int_01 - phones	sp	118.6993
118.6993	DCA_int_01 - phones	T	118.8093
118.6993	DCA_int_01 - words	to	118.8693
118.8093	DCA_int_01 - phones	IH0	118.8693
118.8693	DCA_int_01 - phones	sp	118.9093
119.2909	DCA_int_01 - phones	R	119.4609
119.2909	DCA_int_01 - words	run	119.5609
119.4609	DCA_int_01 - phones	AH1	119.4909
119.4909	DCA_int_01 - phones	N	119.5609
119.5609	DCA_int_01 - phones	ER0	119.6309
119.5609	DCA_int_01 - words	around	119.8309
119.6309	DCA_int_01 - phones	AW1	119.7709
119.7709	DCA_int_01 - phones	N	119.8009
119.8009	DCA_int_01 - phones	D	119.8309
119.8309	DCA_int_01 - phones	AH0	119.8609
119.8309	DCA_int_01 - words	and	119.9209
119.8609	DCA_int_01 - phones	N	119.9209
119.9209	DCA_int_01 - phones	CH	120.0009
119.9209	DCA_int_01 - words	chase	120.2009
120.0009	DCA_int_01 - phones	EY1	120.1209
120.1209	DCA_int_01 - phones	S	120.2009
120.2009	DCA_int_01 - phones	P	120.3009
120.2009	DCA_int_01 - words	people	120.6809
120.3009	DCA_int_01 - phones	IY1	120.3709
120.3709	DCA_int_01 - phones	P	120.4509
120.4509	DCA_int_01 - phones	AH0	120.5009
120.5009	DCA_int_01 - phones	L	120.6809
120.6809	DCA_int_01 - phones	IH0	120.7209
120.6809	DCA_int_01 - words	in	120.8209
120.7209	DCA_int_01 - phones	N	120.8209
120.8209	DCA_int_01 - phones	sp	120.8509
120.8509	DCA_int_01 - phones	DH	120.8809
120.8509	DCA_int_01 - words	that	120.9609
120.8809	DCA_int_01 - phones	AH0	120.9109
120.9109	DCA_int_01 - phones	T	120.9609
120.9609	DCA_int_01 - phones	S	121.0509
120.9609	DCA_int_01 - words	same	121.2509
121.0509	DCA_int_01 - phones	EY1	121.1609
121.1609	DCA_int_01 - phones	M	121.2509
121.2509	DCA_int_01 - phones	sp	121.2809
121.2809	DCA_int_01 - phones	W	121.3409
121.2809	DCA_int_01 - words	way	121.5109
121.3409	DCA_int_01 - phones	EY1	121.5109
121.5109	DCA_int_01 - phones	sp	121.5709
121.5709	DCA_int_01 - phones	ER0	121.6109
121.5709	DCA_int_01 - words	or	121.6109
121.6856	DCA_se2_ag1_m_02 - phones	sil	121.7556
121.7556	DCA_se2_ag1_m_02 - phones	Y	121.8156
121.7556	DCA_se2_ag1_m_02 - words	yes	122.0156
121.8156	DCA_se2_ag1_m_02 - phones	EH1	121.9056
121.9056	DCA_se2_ag1_m_02 - phones	S	122.0156
122.0156	DCA_se2_ag1_m_02 - phones	DH	122.0456
122.0156	DCA_se2_ag1_m_02 - words	the	122.0756
122.0456	DCA_se2_ag1_m_02 - phones	AH0	122.0756
122.0756	DCA_se2_ag1_m_02 - phones	S	122.2256
122.0756	DCA_se2_ag1_m_02 - words	same	122.3756
122.2256	DCA_se2_ag1_m_02 - phones	EY1	122.3056
122.3056	DCA_se2_ag1_m_02 - phones	M	122.3756
122.3756	DCA_se2_ag1_m_02 - phones	sp	122.7156
122.7156	DCA_se2_ag1_m_02 - phones	W	122.7456
122.7156	DCA_se2_ag1_m_02 - words	ways	122.9856
122.7456	DCA_se2_ag1_m_02 - phones	EY1	122.7756
122.7756	DCA_se2_ag1_m_02 - phones	Z	122.9856
122.8813	DCA_int_01 - phones	M	123.1413
122.8813	DCA_int_01 - words	mm-hm	123.2313
123.1413	DCA_int_01 - phones	HH	123.1713
123.1713	DCA_int_01 - phones	M	123.2313
123.2313	DCA_int_01 - phones	sp	123.2913
124.8278	DCA_int_01 - phones	D	124.8578
124.8278	DCA_int_01 - words	did	124.9478
124.8578	DCA_int_01 - phones	IH0	124.8878
124.8878	DCA_int_01 - phones	D	124.9478
124.9478	DCA_int_01 - phones	Y	124.9978
124.9478	DCA_int_01 - words	you	125.0278
124.9978	DCA_int_01 - phones	UW1	125.0278
125.0278	DCA_int_01 - phones	EH1	125.0578
125.0278	DCA_int_01 - words	ever	125.2178
125.0578	DCA_int_01 - phones	V	125.0878
125.0878	DCA_int_01 - phones	ER0	125.2178
125.2178	DCA_int_01 - phones	sp	125.2478
125.2478	DCA_int_01 - phones	P	125.2878
125.2478	DCA_int_01 - words	play	125.4378
125.2878	DCA_int_01 - phones	L	125.3578
125.3578	DCA_int_01 - phones	EY1	125.4378
125.4378	DCA_int_01 - phones	EH1	125.4878
125.4378	DCA_int_01 - words	any	125.6578
125.4878	DCA_int_01 - phones	N	125.5678
125.5678	DCA_int_01 - phones	IY0	125.6578
125.6578	DCA_int_01 - phones	G	125.7378
125.6578	DCA_int_01 - words	game	126.0078
125.7378	DCA_int_01 - phones	EY1	125.8878
125.8878	DCA_int_01 - phones	M	126.0078
126.0078	DCA_int_01 - phones	W	126.0478
126.0078	DCA_int_01 - words	where	126.2778
126.0478	DCA_int_01 - phones	EH1	126.1278
126.1278	DCA_int_01 - phones	R	126.2778
126.2778	DCA_int_01 - phones	sp	126.5578
126.5578	DCA_int_01 - phones	AW1	126.6978
126.5578	DCA_int_01 - words	outside	127.1178
126.6978	DCA_int_01 - phones	T	126.7978
126.7978	DCA_int_01 - phones	S	126.8878
126.8878	DCA_int_01 - phones	AY1	127.0178
127.0178	DCA_int_01 - phones	D	127.1178
127.1178	DCA_int_01 - phones	W	127.1678
127.1178	DCA_int_01 - words	where	127.4578
127.1678	DCA_int_01 - phones	EH1	127.2278
127.2278	DCA_int_01 - phones	R	127.4578
127.4578	DCA_int_01 - phones	sp	127.5178
128.2520	DCA_int_01 - phones	HH	128.4120
128.2520	DCA_int_01 - words	when	128.5620
128.4120	DCA_int_01 - phones	W	128.4620
128.4620	DCA_int_01 - phones	EH1	128.5320
128.5320	DCA_int_01 - phones	N	128.5620
128.5620	DCA_int_01 - words	a	128.6020
128.5620	DCA_int_01 - phones	AH0	128.6020
128.6020	DCA_int_01 - phones	sp	128.6720
128.6720	DCA_int_01 - phones	B	128.7720
128.6720	DCA_int_01 - words	bunch	128.9520
128.7720	DCA_int_01 - phones	AH1	128.8320
128.8320	DCA_int_01 - phones	N	128.9020
128.9020	DCA_int_01 - phones	CH	128.9520
128.9520	DCA_int_01 - phones	AH0	128.9820
128.9520	DCA_int_01 - words	of	129.0120
128.9820	DCA_int_01 - phones	V	129.0120
129.0120	DCA_int_01 - phones	DH	129.0420
129.0120	DCA_int_01 - words	the	129.0820
129.0420	DCA_int_01 - phones	IY0	129.0820
129.0820	DCA_int_01 - phones	K	129.1720
129.0820	DCA_int_01 - words	kids	129.3520
129.1720	DCA_int_01 - phones	IH1	129.2220
129.2220	DCA_int_01 - phones	D	129.3120
129.3120	DCA_int_01 - phones	Z	129.3520
129.3520	DCA_int_01 - phones	HH	129.4420
129.3520	DCA_int_01 - words	hid	129.5820
129.4420	DCA_int_01 - phones	IH1	129.5120
129.5120	DCA_int_01 - phones	D	129.5820
129.5820	DCA_int_01 - phones	F	129.6920
129.5820	DCA_int_01 - words	from	129.8120
129.6920	DCA_int_01 - phones	ER0	129.7220
129.7220	DCA_int_01 - phones	M	129.8120
129.8120	DCA_int_01 - phones	DH	129.8720
129.8120	DCA_int_01 - words	the	129.9820
129.8720	DCA_int_01 - phones	IY0	129.9820
129.9820	DCA_int_01 - phones	AH1	130.0520
129.9820	DCA_int_01 - words	others	130.3520
130.0520	DCA_int_01 - phones	DH	130.1120
130.1120	DCA_int_01 - phones	ER0	130.2220
130.2220	DCA_int_01 - phones	Z	130.3520
130.3520	DCA_int_01 - phones	sp	130.3820
132.4110	DCA_se2_ag1_m_02 - phones	sil	132.5010
132.5010	DCA_se2_ag1_m_02 - phones	L	132.5510
132.5010	DCA_se2_ag1_m_02 - words	like	132.6910
132.5510	DCA_se2_ag1_m_02 - phones	AY1	132.6110
132.6110	DCA_se2_ag1_m_02 - phones	K	132.6910
132.6910	DCA_se2_ag1_m_02 - phones	HH	132.8010
132.6910	DCA_se2_ag1_m_02 - words	hide	132.9910
132.8010	DCA_se2_ag1_m_02 - phones	AY1	132.9510
132.9510	DCA_se2_ag1_m_02 - phones	D	132.9910
132.9910	DCA_se2_ag1_m_02 - phones	sp	133.0310
133.0310	DCA_se2_ag1_m_02 - phones	AH0	133.0710
133.0310	DCA_se2_ag1_m_02 - words	and	133.1210
133.0710	DCA_se2_ag1_m_02 - phones	N	133.1210
133.1210	DCA_se2_ag1_m_02 - phones	S	133.3010
133.1210	DCA_se2_ag1_m_02 - words	seek	133.5910
133.3010	DCA_se2_ag1_m_02 - phones	IY1	133.3810
133.3810	DCA_se2_ag1_m_02 - phones	K	133.5910
133.5718	DCA_int_01 - phones	Y	133.6918
133.5718	DCA_int_01 - words	yeah	133.8518
133.6918	DCA_int_01 - phones	AE1	133.8518
133.8518	DCA_int_01 - phones	sp	133.8818
134.1478	DCA_se2_ag1_m_02 - phones	HH	134.3978
134.1478	DCA_se2_ag1_m_02 - words	ha	134.4278
134.3978	DCA_se2_ag1_m_02 - phones	AA1	134.4278
134.4278	DCA_se2_ag1_m_02 - phones	sp	134.4578
134.4578	DCA_se2_ag1_m_02 - phones	Y	134.5878
134.4578	DCA_se2_ag1_m_02 - words	yeah	134.6678
134.5878	DCA_se2_ag1_m_02 - phones	AE1	134.6678
134.6678	DCA_se2_ag1_m_02 - phones	sp	134.7178
134.7178	DCA_se2_ag1_m_02 - phones	AY1	134.7678
134.7178	DCA_se2_ag1_m_02 - words	i	134.7678
134.7678	DCA_se2_ag1_m_02 - phones	sp	134.8578
134.8578	DCA_se2_ag1_m_02 - phones	P	134.9678
134.8578	DCA_se2_ag1_m_02 - words	probably	135.3078
134.9678	DCA_se2_ag1_m_02 - phones	R	134.9978
134.9978	DCA_se2_ag1_m_02 - phones	AA1	135.1478
135.1478	DCA_se2_ag1_m_02 - phones	B	135.1978
135.1978	DCA_se2_ag1_m_02 - phones	L	135.2378
135.2378	DCA_se2_ag1_m_02 - phones	IY0	135.3078
135.3078	DCA_se2_ag1_m_02 - phones	sp	135.3678
135.3678	DCA_se2_ag1_m_02 - phones	D	135.3978
135.3678	DCA_se2_ag1_m_02 - words	did	135.4578
135.3978	DCA_se2_ag1_m_02 - phones	IH0	135.4278
135.4278	DCA_se2_ag1_m_02 - phones	D	135.4578
135.4578	DCA_se2_ag1_m_02 - phones	sp	135.6778
135.6778	DCA_se2_ag1_m_02 - phones	AY1	135.7278
135.6778	DCA_se2_ag1_m_02 - words	i	135.7278
135.7278	DCA_se2_ag1_m_02 - phones	sp	135.7578
135.7578	DCA_se2_ag1_m_02 - phones	R	135.7878
135.7578	DCA_se2_ag1_m_02 - words	really	135.8878
135.7878	DCA_se2_ag1_m_02 - phones	IH1	135.8178
135.8178	DCA_se2_ag1_m_02 - phones	L	135.8478
135.8478	DCA_se2_ag1_m_02 - phones	IY0	135.8878
135.8878	DCA_se2_ag1_m_02 - phones	K	136.0078
135.8878	DCA_se2_ag1_m_02 - words	can't	136.3078
136.0078	DCA_se2_ag1_m_02 - phones	AE1	136.0378
136.0378	DCA_se2_ag1_m_02 - phones	N	136.3078
136.8591	DCA_se2_ag1_m_02 - phones	sil	136.9091
136.9091	DCA_se2_ag1_m_02 - phones	Y	136.9691
136.9091	DCA_se2_ag1_m_02 - words	you	137.0091
136.9691	DCA_se2_ag1_m_02 - phones	UW1	137.0091
137.0091	DCA_se2_ag1_m_02 - phones	N	137.0491
137.0091	DCA_se2_ag1_m_02 - words	know	137.1491
137.0491	DCA_se2_ag1_m_02 - phones	OW1	137.1491
137.1491	DCA_se2_ag1_m_02 - phones	W	137.2291
137.1491	DCA_se2_ag1_m_02 - words	we	137.3091
137.2291	DCA_se2_ag1_m_02 - phones	IY1	137.3091
137.3091	DCA_se2_ag1_m_02 - phones	JH	137.3791
137.3091	DCA_se2_ag1_m_02 - words	just	137.7491
137.3791	DCA_se2_ag1_m_02 - phones	IH0	137.4591
137.4591	DCA_se2_ag1_m_02 - phones	S	137.6991
137.6991	DCA_se2_ag1_m_02 - phones	T	137.7491
137.7491	DCA_se2_ag1_m_02 - phones	sp	137.8391
137.8391	DCA_se2_ag1_m_02 - phones	K	138.0091
137.8391	DCA_se2_ag1_m_02 - words	kind	138.1591
138.0091	DCA_se2_ag1_m_02 - phones	AY1	138.0791
138.0791	DCA_se2_ag1_m_02 - phones	N	138.1191
138.1191	DCA_se2_ag1_m_02 - phones	D	138.1591
138.1591	DCA_se2_ag1_m_02 - phones	AH0	138.1891
138.1591	DCA_se2_ag1_m_02 - words	of	138.2691
138.1891	DCA_se2_ag1_m_02 - phones	V	138.2691
138.2691	DCA_se2_ag1_m_02 - phones	M	138.3291
138.2691	DCA_se2_ag1_m_02 - words	make	138.4891
138.3291	DCA_se2_ag1_m_02 - phones	EY1	138.4191
138.4191	DCA_se2_ag1_m_02 - phones	K	138.4891
138.4891	DCA_se2_ag1_m_02 - phones	G	138.5691
138.4891	DCA_se2_ag1_m_02 - words	games	138.9391
138.5691	DCA_se2_ag1_m_02 - phones	EY1	138.6891
138.6891	DCA_se2_ag1_m_02 - phones	M	138.8091
138.8091	DCA_se2_ag1_m_02 - phones	Z	138.9391
138.9391	DCA_se2_ag1_m_02 - phones	AH1	139.0391
138.9391	DCA_se2_ag1_m_02 - words	up	139.0691
139.0391	DCA_se2_ag1_m_02 - phones	P	139.0691
139.0691	DCA_se2_ag1_m_02 - phones	sp	139.0991
139.0991	DCA_se2_ag1_m_02 - phones	EH1	139.1991
139.0991	DCA_se2_ag1_m_02 - words	as	139.3591
139.1991	DCA_se2_ag1_m_02 - phones	Z	139.3591
139.3591	DCA_se2_ag1_m_02 - phones	sp	139.3891
139.3891	DCA_se2_ag1_m_02 - phones	W	139.4291
139.3891	DCA_se2_ag1_m_02 - words	we	139.4591
139.4291	DCA_se2_ag1_m_02 - phones	IY1	139.4591
139.4591	DCA_se2_ag1_m_02 - phones	W	139.4991
139.4591	DCA_se2_ag1_m_02 - words	went	139.6191
139.4991	DCA_se2_ag1_m_02 - phones	EH1	139.5291
139.5291	DCA_se2_ag1_m_02 - phones	N	139.5591
139.5591	DCA_se2_ag1_m_02 - phones	T	139.6191
139.6191	DCA_se2_ag1_m_02 - phones	sp	139.6891
139.6891	DCA_se2_ag1_m_02 - phones	AH0	139.7191
139.6891	DCA_se2_ag1_m_02 - words	along	140.1091
139.7191	DCA_se2_ag1_m_02 - phones	L	139.7491
139.7491	DCA_se2_ag1_m_02 - phones	AO1	139.7791
139.7791	DCA_se2_ag1_m_02 - phones	NG	140.1091
141.2808	DCA_int_01 - phones	D	141.3608
141.2808	DCA_int_01 - words	do	141.3908
141.3608	DCA_int_01 - phones	UW1	141.3908
141.3908	DCA_int_01 - phones	Y	141.4208
141.3908	DCA_int_01 - words	you	141.4608
141.4208	DCA_int_01 - phones	UW1	141.4608
141.4608	DCA_int_01 - phones	N	141.5108
141.4608	DCA_int_01 - words	know	141.5708
141.5108	DCA_int_01 - phones	OW1	141.5708
141.5708	DCA_int_01 - phones	HH	141.6508
141.5708	DCA_int_01 - words	how	141.7108
141.6508	DCA_int_01 - phones	AW1	141.7108
141.7108	DCA_int_01 - phones	K	141.8308
141.7108	DCA_int_01 - words	kids	142.0108
141.8308	DCA_int_01 - phones	IH1	141.8808
141.8808	DCA_int_01 - phones	D	141.9408
141.9408	DCA_int_01 - phones	Z	142.0108
142.0108	DCA_int_01 - phones	sp	142.0508
142.0508	DCA_int_01 - phones	P	142.0908
142.0508	DCA_int_01 - words	play	142.3108
142.0908	DCA_int_01 - phones	L	142.1708
142.1708	DCA_int_01 - phones	EY1	142.3108
142.3108	DCA_int_01 - phones	HH	142.3408
142.3108	DCA_int_01 - words	hide	142.4008
142.3408	DCA_int_01 - phones	AY1	142.3708
142.3708	DCA_int_01 - phones	D	142.4008
142.4008	DCA_int_01 - phones	AE1	142.4808
142.4008	DCA_int_01 - words	and	142.6608
142.4808	DCA_int_01 - phones	N	142.5908
142.5908	DCA_int_01 - phones	D	142.6608
142.6608	DCA_int_01 - phones	S	142.7808
142.6608	DCA_int_01 - words	seek	142.9108
142.7808	DCA_int_01 - phones	IY1	142.8608
142.8608	DCA_int_01 - phones	K	142.9108
142.9108	DCA_int_01 - phones	sp	143.1808
144.9655	DCA_se2_ag1_m_02 - words	i	145.0855
144.9655	DCA_se2_ag1_m_02 - phones	AY1	145.0855
145.0855	DCA_se2_ag1_m_02 - phones	sp	145.1155
145.1155	DCA_se2_ag1_m_02 - phones	TH	145.1455
145.1155	DCA_se2_ag1_m_02 - words	think	145.3255
145.1455	DCA_se2_ag1_m_02 - phones	IH1	145.1955
145.1955	DCA_se2_ag1_m_02 - phones	NG	145.2955
145.2955	DCA_se2_ag1_m_02 - phones	K	145.3255
145.3255	DCA_se2_ag1_m_02 - phones	sp	145.4355
145.4355	DCA_se2_ag1_m_02 - phones	W	145.5155
145.4355	DCA_se2_ag1_m_02 - words	well	145.8255
145.5155	DCA_se2_ag1_m_02 - phones	EH1	145.5655
145.5655	DCA_se2_ag1_m_02 - phones	L	145.8255
145.8255	DCA_se2_ag1_m_02 - phones	sp	146.5332
146.5332	DCA_se2_ag1_m_02 - phones	W	146.6032
146.5332	DCA_se2_ag1_m_02 - words	one	146.9132
146.6032	DCA_se2_ag1_m_02 - phones	AH1	146.6932
146.6932	DCA_se2_ag1_m_02 - phones	N	146.9132
146.9132	DCA_se2_ag1_m_02 - phones	sp	146.9932
146.9932	DCA_se2_ag1_m_02 - phones	K	147.0932
146.9932	DCA_se2_ag1_m_02 - words	closes	147.3832
147.0932	DCA_se2_ag1_m_02 - phones	L	147.1232
147.1232	DCA_se2_ag1_m_02 - phones	OW1	147.2132
147.2132	DCA_se2_ag1_m_02 - phones	Z	147.2732
147.2732	DCA_se2_ag1_m_02 - phones	IH0	147.3132
147.3132	DCA_se2_ag1_m_02 - phones	Z	147.3832
147.3832	DCA_se2_ag1_m_02 - phones	HH	147.4132
147.3832	DCA_se2_ag1_m_02 - words	his	147.5332
147.4132	DCA_se2_ag1_m_02 - phones	IH0	147.4432
147.4432	DCA_se2_ag1_m_02 - phones	Z	147.5332
147.5332	DCA_se2_ag1_m_02 - phones	AY1	147.7032
147.5332	DCA_se2_ag1_m_02 - words	eyes	147.7932
147.7032	DCA_se2_ag1_m_02 - phones	Z	147.7932
147.7932	DCA_se2_ag1_m_02 - phones	HH	147.8432
147.7932	DCA_se2_ag1_m_02 - words	while	147.9732
147.8432	DCA_se2_ag1_m_02 - phones	W	147.9032
147.9032	DCA_se2_ag1_m_02 - phones	AY1	147.9432
147.9432	DCA_se2_ag1_m_02 - phones	L	147.9732
147.9732	DCA_se2_ag1_m_02 - phones	EH1	148.0132
147.9732	DCA_se2_ag1_m_02 - words	everybody	148.3732
148.0132	DCA_se2_ag1_m_02 - phones	V	148.0732
148.0732	DCA_se2_ag1_m_02 - phones	R	148.1232
148.1232	DCA_se2_ag1_m_02 - phones	IY0	148.1832
148.1832	DCA_se2_ag1_m_02 - phones	B	148.2432
148.2432	DCA_se2_ag1_m_02 - phones	AA2	148.3032
148.3032	DCA_se2_ag1_m_02 - phones	D	148.3432
148.3432	DCA_se2_ag1_m_02 - phones	IY0	148.3732
148.3732	DCA_se2_ag1_m_02 - phones	EH1	148.4532
148.3732	DCA_se2_ag1_m_02 - words	else	148.5932
148.4532	DCA_se2_ag1_m_02 - phones	L	148.5232
148.5232	DCA_se2_ag1_m_02 - phones	S	148.5932
148.5932	DCA_se2_ag1_m_02 - phones	HH	148.6932
148.5932	DCA_se2_ag1_m_02 - words	hides	149.0532
148.6932	DCA_se2_ag1_m_02 - phones	AY1	148.8932
148.8932	DCA_se2_ag1_m_02 - phones	D	148.9432
148.9432	DCA_se2_ag1_m_02 - phones	Z	149.0532
149.0532	DCA_se2_ag1_m_02 - phones	sp	149.0832
149.0832	DCA_se2_ag1_m_02 - phones	AH0	149.1232
149.0832	DCA_se2_ag1_m_02 - words	and	149.1532
149.1232	DCA_se2_ag1_m_02 - phones	N	149.1532
149.1532	DCA_se2_ag1_m_02 - phones	DH	149.1832
149.1532	DCA_se2_ag1_m_02 - words	then	149.2632
149.1832	DCA_se2_ag1_m_02 - phones	EH1	149.2132
149.2132	DCA_se2_ag1_m_02 - phones	N	149.2632
149.2632	DCA_se2_ag1_m_02 - phones	HH	149.2932
149.2632	DCA_se2_ag1_m_02 - words	he	149.5532
149.2932	DCA_se2_ag1_m_02 - phones	IY1	149.5532
150.0687	DCA_se2_ag1_m_02 - phones	sil	150.1087
150.1087	DCA_se2_ag1_m_02 - phones	G	150.1787
150.1087	DCA_se2_ag1_m_02 - words	goes	150.4987
150.1787	DCA_se2_ag1_m_02 - phones	OW1	150.3687
150.3687	DCA_se2_ag1_m_02 - phones	Z	150.4987
150.4987	DCA_se2_ag1_m_02 - phones	AH0	150.5287
150.4987	DCA_se2_ag1_m_02 - words	and	150.6387
150.5287	DCA_se2_ag1_m_02 - phones	N	150.5987
150.5987	DCA_se2_ag1_m_02 - phones	D	150.6387
150.6387	DCA_se2_ag1_m_02 - phones	L	150.6787
150.6387	DCA_se2_ag1_m_02 - words	looks	150.9787
150.6787	DCA_se2_ag1_m_02 - phones	UH1	150.7887
150.7887	DCA_se2_ag1_m_02 - phones	K	150.8387
150.8387	DCA_se2_ag1_m_02 - phones	S	150.9787
150.9787	DCA_se2_ag1_m_02 - phones	sp	151.0087
151.0087	DCA_se2_ag1_m_02 - phones	F	151.1087
151.0087	DCA_se2_ag1_m_02 - words	for	151.2187
151.1087	DCA_se2_ag1_m_02 - phones	ER0	151.2187
151.2187	DCA_se2_ag1_m_02 - phones	sp	151.2787
151.2787	DCA_se2_ag1_m_02 - phones	AH0	151.3087
151.2787	DCA_se2_ag1_m_02 - words	'em	151.3387
151.3087	DCA_se2_ag1_m_02 - phones	M	151.3387
151.3387	DCA_se2_ag1_m_02 - phones	sp	155.0986
151.7032	DCA_int_01 - phones	M	151.8532
151.7032	DCA_int_01 - words	mm-hm	152.1132
151.8532	DCA_int_01 - phones	HH	151.9432
151.9432	DCA_int_01 - phones	M	152.1132
152.1132	DCA_int_01 - phones	sp	152.3280
152.3280	DCA_int_01 - phones	DH	152.3680
152.3280	DCA_int_01 - words	then	152.4980
152.3680	DCA_int_01 - phones	EH1	152.4180
152.4180	DCA_int_01 - phones	N	152.4980
152.4980	DCA_int_01 - phones	W	152.5280
152.4980	DCA_int_01 - words	what	152.5880
152.5280	DCA_int_01 - phones	AH1	152.5580
152.5580	DCA_int_01 - phones	T	152.5880
152.5880	DCA_int_01 - phones	sp	152.6180
152.6180	DCA_int_01 - phones	HH	152.6980
152.6180	DCA_int_01 - words	happens	152.9780
152.6980	DCA_int_01 - phones	AE1	152.7580
152.7580	DCA_int_01 - phones	P	152.7880
152.7880	DCA_int_01 - phones	AH0	152.8180
152.8180	DCA_int_01 - phones	N	152.8680
152.8680	DCA_int_01 - phones	Z	152.9780
152.9780	DCA_int_01 - phones	W	153.0080
152.9780	DCA_int_01 - words	when	153.0880
153.0080	DCA_int_01 - phones	EH1	153.0580
153.0580	DCA_int_01 - phones	N	153.0880
153.0880	DCA_int_01 - phones	HH	153.1380
153.0880	DCA_int_01 - words	he	153.1780
153.1380	DCA_int_01 - phones	IY1	153.1780
153.1780	DCA_int_01 - phones	sp	153.2080
153.2080	DCA_int_01 - phones	F	153.3080
153.2080	DCA_int_01 - words	finds	153.5480
153.3080	DCA_int_01 - phones	AY1	153.4280
153.4280	DCA_int_01 - phones	N	153.4880
153.4880	DCA_int_01 - phones	D	153.5180
153.5180	DCA_int_01 - phones	Z	153.5480
153.5480	DCA_int_01 - phones	sp	153.5780
153.5780	DCA_int_01 - phones	DH	153.6280
153.5780	DCA_int_01 - words	them	153.7580
153.6280	DCA_int_01 - phones	EH1	153.6980
153.6980	DCA_int_01 - phones	M	153.7580
153.7580	DCA_int_01 - phones	sp	154.0480
155.0986	DCA_se2_ag1_m_02 - words	oh	155.3386
155.0986	DCA_se2_ag1_m_02 - phones	OW1	155.3386
155.3386	DCA_se2_ag1_m_02 - phones	sp	156.6910
156.6910	DCA_se2_ag1_m_02 - words	n-	156.9510
156.6910	DCA_se2_ag1_m_02 - phones	N	156.9510
156.9510	DCA_se2_ag1_m_02 - phones	sp	157.1110
158.1647	DCA_se2_ag1_m_02 - words	i	158.3147
158.1647	DCA_se2_ag1_m_02 - phones	AY1	158.3147
158.3147	DCA_se2_ag1_m_02 - phones	D	158.3447
158.3147	DCA_se2_ag1_m_02 - words	don't	158.4047
158.3447	DCA_se2_ag1_m_02 - phones	OW1	158.3747
158.3747	DCA_se2_ag1_m_02 - phones	N	158.4047
158.4047	DCA_se2_ag1_m_02 - phones	sp	158.4347
158.4347	DCA_se2_ag1_m_02 - phones	N	158.4647
158.4347	DCA_se2_ag1_m_02 - words	know	158.5047
158.4647	DCA_se2_ag1_m_02 - phones	OW1	158.5047
158.5047	DCA_se2_ag1_m_02 - phones	sp	158.5347
158.5347	DCA_se2_ag1_m_02 - phones	W	158.6247
158.5347	DCA_se2_ag1_m_02 - words	well	158.7547
158.6247	DCA_se2_ag1_m_02 - phones	EH1	158.7247
158.7247	DCA_se2_ag1_m_02 - phones	L	158.7547
158.7547	DCA_se2_ag1_m_02 - phones	DH	158.8047
158.7547	DCA_se2_ag1_m_02 - words	they	158.9047
158.8047	DCA_se2_ag1_m_02 - phones	EY1	158.9047
158.9047	DCA_se2_ag1_m_02 - phones	JH	158.9747
158.9047	DCA_se2_ag1_m_02 - words	just	159.1247
158.9747	DCA_se2_ag1_m_02 - phones	IH0	159.0447
159.0447	DCA_se2_ag1_m_02 - phones	S	159.1247
159.1247	DCA_se2_ag1_m_02 - phones	HH	159.1947
159.1247	DCA_se2_ag1_m_02 - words	have	159.3547
159.1947	DCA_se2_ag1_m_02 - phones	AE1	159.2347
159.2347	DCA_se2_ag1_m_02 - phones	V	159.3547
159.3547	DCA_se2_ag1_m_02 - phones	T	159.3947
159.3547	DCA_se2_ag1_m_02 - words	to	159.4647
159.3947	DCA_se2_ag1_m_02 - phones	AH0	159.4647
159.4647	DCA_se2_ag1_m_02 - phones	W	159.5547
159.4647	DCA_se2_ag1_m_02 - words	wait	159.6647
159.5547	DCA_se2_ag1_m_02 - phones	EY1	159.6147
159.6147	DCA_se2_ag1_m_02 - phones	T	159.6647
159.6647	DCA_se2_ag1_m_02 - phones	sp	159.6947
159.6947	DCA_se2_ag1_m_02 - phones	AH0	159.7247
159.6947	DCA_se2_ag1_m_02 - words	until	160.0147
159.7247	DCA_se2_ag1_m_02 - phones	N	159.7647
159.7647	DCA_se2_ag1_m_02 - phones	T	159.8247
159.8247	DCA_se2_ag1_m_02 - phones	IH1	159.8847
159.8847	DCA_se2_ag1_m_02 - phones	L	160.0147
160.0147	DCA_se2_ag1_m_02 - phones	EH1	160.1847
160.0147	DCA_se2_ag1_m_02 - words	everyone	160.4847
160.1847	DCA_se2_ag1_m_02 - phones	V	160.2347
160.2347	DCA_se2_ag1_m_02 - phones	R	160.2747
160.2747	DCA_se2_ag1_m_02 - phones	IY0	160.3147
160.3147	DCA_se2_ag1_m_02 - phones	W	160.3947
160.3947	DCA_se2_ag1_m_02 - phones	AH2	160.4347
160.4347	DCA_se2_ag1_m_02 - phones	N	160.4847
160.4847	DCA_se2_ag1_m_02 - phones	EH1	160.5547
160.4847	DCA_se2_ag1_m_02 - words	else	160.7147
160.5547	DCA_se2_ag1_m_02 - phones	L	160.6247
160.6247	DCA_se2_ag1_m_02 - phones	S	160.7147
160.7147	DCA_se2_ag1_m_02 - phones	IH0	160.7547
160.7147	DCA_se2_ag1_m_02 - words	is	160.8247
160.7547	DCA_se2_ag1_m_02 - phones	Z	160.8247
160.8247	DCA_se2_ag1_m_02 - phones	F	160.9347
160.8247	DCA_se2_ag1_m_02 - words	found	161.0247
160.9347	DCA_se2_ag1_m_02 - phones	AW1	160.9647
160.9647	DCA_se2_ag1_m_02 - phones	N	160.9947
160.9947	DCA_se2_ag1_m_02 - phones	D	161.0247
161.0247	DCA_se2_ag1_m_02 - phones	sp	161.0947
161.0947	DCA_se2_ag1_m_02 - phones	AY1	161.1247
161.0947	DCA_se2_ag1_m_02 - words	i	161.1247
161.1247	DCA_se2_ag1_m_02 - phones	sp	161.2547
161.2547	DCA_se2_ag1_m_02 - phones	TH	161.3547
161.2547	DCA_se2_ag1_m_02 - words	think	161.4447
161.3547	DCA_se2_ag1_m_02 - phones	IH1	161.3847
161.3847	DCA_se2_ag1_m_02 - phones	NG	161.4147
161.4147	DCA_se2_ag1_m_02 - phones	K	161.4447
161.4447	DCA_se2_ag1_m_02 - phones	sp	166.2784
164.0947	DCA_int_01 - phones	HH	164.2047
164.0947	DCA_int_01 - words	when	164.3247
164.2047	DCA_int_01 - phones	W	164.2447
164.2447	DCA_int_01 - phones	EH1	164.2847
164.2847	DCA_int_01 - phones	N	164.3247
164.3247	DCA_int_01 - phones	HH	164.3747
164.3247	DCA_int_01 - words	he	164.4447
[truncated: 28,020 more rows]
