# Supplementary material for: Considering Performance in the Automated and Manual Coding of Sociolinguistic Variables: Lessons From Variable (ING)
Source: Front Artif Intell. 2021 Apr 29;4:648543. doi: 10.3389/frai.2021.648543 (PMC8117961; doi:10.3389/frai.2021.648543)
Supplement: Supplementary file 4 [file Data_Sheet_4.ZIP › CORAAL_Aligned_as_Tables/DCB_se1_ag4_f_01_1_txout.txt]

tmin	tier	text	tmax
0.2451	DCB_int_01 - phones	sil	0.2751
0.2751	DCB_int_01 - phones	W	0.3451
0.2751	DCB_int_01 - words	were	0.4051
0.3451	DCB_int_01 - phones	ER0	0.4051
0.4051	DCB_int_01 - phones	Y	0.5051
0.4051	DCB_int_01 - words	you	0.6851
0.5051	DCB_int_01 - phones	UW1	0.6851
0.7253	DCB_int_01 - phones	W	0.8553
0.7253	DCB_int_01 - words	were	0.9153
0.8553	DCB_int_01 - phones	ER0	0.9153
0.9153	DCB_int_01 - phones	Y	0.9953
0.9153	DCB_int_01 - words	you	1.0353
0.9953	DCB_int_01 - phones	UW1	1.0353
1.0353	DCB_int_01 - phones	B	1.1353
1.0353	DCB_int_01 - words	born	1.3453
1.1353	DCB_int_01 - phones	AO1	1.2453
1.2453	DCB_int_01 - phones	R	1.3153
1.3153	DCB_int_01 - phones	N	1.3453
1.3453	DCB_int_01 - phones	AH0	1.3753
1.3453	DCB_int_01 - words	and	1.4353
1.3753	DCB_int_01 - phones	N	1.4353
1.4353	DCB_int_01 - phones	R	1.5253
1.4353	DCB_int_01 - words	raised	1.7253
1.5253	DCB_int_01 - phones	EY1	1.6353
1.6353	DCB_int_01 - phones	Z	1.6853
1.6853	DCB_int_01 - phones	D	1.7253
1.7253	DCB_int_01 - phones	IH0	1.7553
1.7253	DCB_int_01 - words	in	1.7953
1.7553	DCB_int_01 - phones	N	1.7953
1.7953	DCB_int_01 - phones	D	1.8453
1.7953	DCB_int_01 - words	dc	2.1853
1.8453	DCB_int_01 - phones	IY1	1.9653
1.9653	DCB_int_01 - phones	S	2.0553
2.0553	DCB_int_01 - phones	IY1	2.1853
2.1853	DCB_int_01 - phones	sp	2.2353
2.2834	DCB_se1_ag4_f_01 - phones	sil	2.3234
2.3234	DCB_se1_ag4_f_01 - phones	M	2.4734
2.3234	DCB_se1_ag4_f_01 - words	mm-hm	2.7534
2.4734	DCB_se1_ag4_f_01 - phones	HH	2.5534
2.5534	DCB_se1_ag4_f_01 - phones	M	2.7534
2.7534	DCB_se1_ag4_f_01 - phones	sp	2.7934
3.4960	DCB_int_01 - phones	HH	3.5260
3.4960	DCB_int_01 - words	what	3.6560
3.5260	DCB_int_01 - phones	W	3.5660
3.5660	DCB_int_01 - phones	AH1	3.6060
3.6060	DCB_int_01 - phones	T	3.6560
3.6521	DCB_se1_ag4_f_01 - words	<unk>	3.8121
3.6521	DCB_se1_ag4_f_01 - phones	spn	3.8121
3.6560	DCB_int_01 - phones	N	3.7160
3.6560	DCB_int_01 - words	neighborhood	4.1960
3.7160	DCB_int_01 - phones	EY1	3.8060
3.8060	DCB_int_01 - phones	B	3.8660
3.8121	DCB_se1_ag4_f_01 - phones	Y	3.9021
3.8121	DCB_se1_ag4_f_01 - words	yes	4.2821
3.8660	DCB_int_01 - phones	ER0	4.0860
3.9021	DCB_se1_ag4_f_01 - phones	EH1	4.1421
4.0860	DCB_int_01 - phones	HH	4.1160
4.1160	DCB_int_01 - phones	UH2	4.1660
4.1421	DCB_se1_ag4_f_01 - phones	S	4.2821
4.1660	DCB_int_01 - phones	D	4.1960
4.1960	DCB_int_01 - phones	sp	4.2760
4.8126	DCB_se1_ag4_f_01 - phones	AH1	5.1326
4.8126	DCB_se1_ag4_f_01 - words	um	5.2826
5.1326	DCB_se1_ag4_f_01 - phones	M	5.2826
5.2826	DCB_se1_ag4_f_01 - phones	sp	5.4122
5.4122	DCB_se1_ag4_f_01 - phones	AY1	5.5922
5.4122	DCB_se1_ag4_f_01 - words	ivory	5.7322
5.5922	DCB_se1_ag4_f_01 - phones	V	5.6422
5.6422	DCB_se1_ag4_f_01 - phones	R	5.6822
5.6822	DCB_se1_ag4_f_01 - phones	IY0	5.7322
5.7322	DCB_se1_ag4_f_01 - phones	S	5.8522
5.7322	DCB_se1_ag4_f_01 - words	city	6.1822
5.8522	DCB_se1_ag4_f_01 - phones	IH1	5.9422
5.9422	DCB_se1_ag4_f_01 - phones	T	6.0022
6.0022	DCB_se1_ag4_f_01 - phones	IY0	6.1822
6.6082	DCB_int_01 - phones	HH	6.6582
6.6082	DCB_int_01 - words	which	6.8082
6.6582	DCB_int_01 - phones	W	6.6982
6.6982	DCB_int_01 - phones	IH1	6.7382
6.7382	DCB_int_01 - phones	CH	6.8082
6.7723	DCB_se1_ag4_f_01 - phones	sil	6.8523
6.8082	DCB_int_01 - phones	W	6.8582
6.8082	DCB_int_01 - words	one	6.9282
6.8523	DCB_se1_ag4_f_01 - phones	N	6.9523
6.8523	DCB_se1_ag4_f_01 - words	northeast	7.5023
6.8582	DCB_int_01 - phones	AH1	6.8982
6.8982	DCB_int_01 - phones	N	6.9282
6.9282	DCB_int_01 - phones	sp	7.5286
6.9523	DCB_se1_ag4_f_01 - phones	AO2	7.0423
7.0423	DCB_se1_ag4_f_01 - phones	R	7.1123
7.1123	DCB_se1_ag4_f_01 - phones	TH	7.2023
7.2023	DCB_se1_ag4_f_01 - phones	IY1	7.3723
7.3723	DCB_se1_ag4_f_01 - phones	S	7.4723
7.4723	DCB_se1_ag4_f_01 - phones	T	7.5023
7.5286	DCB_int_01 - phones	N	7.5886
7.5286	DCB_int_01 - words	northeast	8.0486
7.5886	DCB_int_01 - phones	AO2	7.6486
7.6486	DCB_int_01 - phones	R	7.7486
7.7486	DCB_int_01 - phones	TH	7.8286
7.8286	DCB_int_01 - phones	IY1	7.9686
7.9686	DCB_int_01 - phones	S	8.0086
8.0086	DCB_int_01 - phones	T	8.0486
8.0486	DCB_int_01 - phones	AH0	8.0786
8.0486	DCB_int_01 - words	and	8.1486
8.0786	DCB_int_01 - phones	N	8.1486
8.1486	DCB_int_01 - phones	W	8.1986
8.1486	DCB_int_01 - words	what	8.2686
8.1986	DCB_int_01 - phones	AH1	8.2386
8.2386	DCB_int_01 - phones	T	8.2686
8.2686	DCB_int_01 - phones	IH0	8.2986
8.2686	DCB_int_01 - words	is	8.3686
8.2986	DCB_int_01 - phones	Z	8.3686
8.3686	DCB_int_01 - phones	IH1	8.3986
8.3686	DCB_int_01 - words	it	8.4286
8.3986	DCB_int_01 - phones	T	8.4286
8.4286	DCB_int_01 - phones	K	8.4986
8.4286	DCB_int_01 - words	called	8.6686
8.4986	DCB_int_01 - phones	AO1	8.5986
8.5986	DCB_int_01 - phones	L	8.6386
8.6386	DCB_int_01 - phones	D	8.6686
8.6686	DCB_int_01 - phones	W	8.7086
8.6686	DCB_int_01 - words	what	8.8086
8.7086	DCB_int_01 - phones	AH1	8.7386
8.7386	DCB_int_01 - phones	T	8.8086
8.8086	DCB_int_01 - phones	Z	8.8386
8.8086	DCB_int_01 - words	s	8.8386
8.8386	DCB_int_01 - phones	DH	8.8786
8.8386	DCB_int_01 - words	the	8.9486
8.8786	DCB_int_01 - phones	AH0	8.9486
8.9486	DCB_int_01 - phones	sp	9.8451
8.9987	DCB_se1_ag4_f_01 - phones	AY1	9.2287
8.9987	DCB_se1_ag4_f_01 - words	ivory	9.3987
9.2287	DCB_se1_ag4_f_01 - phones	V	9.2887
9.2887	DCB_se1_ag4_f_01 - phones	R	9.3387
9.3387	DCB_se1_ag4_f_01 - phones	IY0	9.3987
9.3987	DCB_se1_ag4_f_01 - phones	S	9.5187
9.3987	DCB_se1_ag4_f_01 - words	city	9.7987
9.5187	DCB_se1_ag4_f_01 - phones	IH1	9.6087
9.6087	DCB_se1_ag4_f_01 - phones	T	9.6787
9.6787	DCB_se1_ag4_f_01 - phones	IY0	9.7987
9.8451	DCB_int_01 - phones	AY1	10.0151
9.8451	DCB_int_01 - words	ivy	10.1651
10.0151	DCB_int_01 - phones	V	10.0851
10.0851	DCB_int_01 - phones	IY0	10.1651
10.1651	DCB_int_01 - phones	S	10.2551
10.1651	DCB_int_01 - words	city	10.4851
10.2551	DCB_int_01 - phones	IH1	10.3351
10.3351	DCB_int_01 - phones	T	10.3951
10.3951	DCB_int_01 - phones	IY0	10.4851
10.6114	DCB_se1_ag4_f_01 - phones	sil	10.6514
10.6514	DCB_se1_ag4_f_01 - phones	AY1	10.8814
10.6514	DCB_se1_ag4_f_01 - words	ivory	11.1914
10.8814	DCB_se1_ag4_f_01 - phones	V	11.0114
11.0114	DCB_se1_ag4_f_01 - phones	ER0	11.1014
11.1014	DCB_se1_ag4_f_01 - phones	IY0	11.1914
11.2291	DCB_int_01 - phones	sil	11.2591
11.2591	DCB_int_01 - phones	AY1	11.4591
11.2591	DCB_int_01 - words	ivory	11.6891
11.4591	DCB_int_01 - phones	V	11.5291
11.5291	DCB_int_01 - phones	R	11.6091
11.6091	DCB_int_01 - phones	IY0	11.6891
11.6891	DCB_int_01 - phones	S	11.7991
11.6891	DCB_int_01 - words	city	12.0091
11.7991	DCB_int_01 - phones	IH1	11.8591
11.8591	DCB_int_01 - phones	T	11.9291
11.9291	DCB_int_01 - phones	IY0	12.0091
12.0015	DCB_se1_ag4_f_01 - phones	sil	12.0415
12.0091	DCB_int_01 - phones	sp	12.2595
12.0415	DCB_se1_ag4_f_01 - phones	M	12.2115
12.0415	DCB_se1_ag4_f_01 - words	mm-hm	12.5115
12.2115	DCB_se1_ag4_f_01 - phones	HH	12.2615
12.2595	DCB_int_01 - phones	HH	12.2895
12.2595	DCB_int_01 - words	where	12.4295
12.2615	DCB_se1_ag4_f_01 - phones	M	12.5115
12.2895	DCB_int_01 - phones	W	12.3195
12.3195	DCB_int_01 - phones	EH1	12.3695
12.3695	DCB_int_01 - phones	R	12.4295
12.4295	DCB_int_01 - words	s	12.4895
12.4295	DCB_int_01 - phones	Z	12.4895
12.4895	DCB_int_01 - phones	DH	12.5395
12.4895	DCB_int_01 - words	that	12.7095
12.5395	DCB_int_01 - phones	AE1	12.6395
12.6395	DCB_int_01 - phones	T	12.7095
13.6862	DCB_se1_ag4_f_01 - phones	sil	13.7262
13.7262	DCB_se1_ag4_f_01 - phones	AH1	14.2662
13.7262	DCB_se1_ag4_f_01 - words	um	14.3262
14.2662	DCB_se1_ag4_f_01 - phones	M	14.3262
14.3262	DCB_se1_ag4_f_01 - phones	IH1	14.3762
14.3262	DCB_se1_ag4_f_01 - words	it	14.4562
14.3762	DCB_se1_ag4_f_01 - phones	T	14.4562
14.4562	DCB_se1_ag4_f_01 - words	s	14.5362
14.4562	DCB_se1_ag4_f_01 - phones	S	14.5362
14.5362	DCB_se1_ag4_f_01 - phones	OW1	14.6262
14.5362	DCB_se1_ag4_f_01 - words	over	14.7262
14.6262	DCB_se1_ag4_f_01 - phones	V	14.6862
14.6862	DCB_se1_ag4_f_01 - phones	ER0	14.7262
14.7262	DCB_se1_ag4_f_01 - phones	DH	14.7662
14.7262	DCB_se1_ag4_f_01 - words	there	14.8962
14.7662	DCB_se1_ag4_f_01 - phones	EH1	14.8262
14.8262	DCB_se1_ag4_f_01 - phones	R	14.8962
14.8962	DCB_se1_ag4_f_01 - phones	AO1	15.0162
14.8962	DCB_se1_ag4_f_01 - words	off	15.0962
15.0162	DCB_se1_ag4_f_01 - phones	F	15.0962
15.0962	DCB_se1_ag4_f_01 - phones	AH0	15.1662
15.0962	DCB_se1_ag4_f_01 - words	of	15.2362
15.1662	DCB_se1_ag4_f_01 - phones	V	15.2362
15.2362	DCB_se1_ag4_f_01 - phones	sp	15.2662
15.2662	DCB_se1_ag4_f_01 - phones	T	15.3962
15.2662	DCB_se1_ag4_f_01 - words	trinidad	16.0262
15.3962	DCB_se1_ag4_f_01 - phones	R	15.4262
15.4262	DCB_se1_ag4_f_01 - phones	IH1	15.4562
15.4562	DCB_se1_ag4_f_01 - phones	N	15.5262
15.5262	DCB_se1_ag4_f_01 - phones	IH0	15.6062
15.6062	DCB_se1_ag4_f_01 - phones	D	15.6662
15.6662	DCB_se1_ag4_f_01 - phones	AE2	15.9762
15.9762	DCB_se1_ag4_f_01 - phones	D	16.0262
16.0865	DCB_se1_ag4_f_01 - phones	sil	16.1365
16.1365	DCB_se1_ag4_f_01 - words	m-	16.1665
16.1365	DCB_se1_ag4_f_01 - phones	M	16.1665
16.1665	DCB_se1_ag4_f_01 - words	m-	16.3065
16.1665	DCB_se1_ag4_f_01 - phones	M	16.3065
16.3065	DCB_se1_ag4_f_01 - phones	M	16.5565
16.3065	DCB_se1_ag4_f_01 - words	montello	17.0465
16.4503	DCB_int_01 - phones	OW1	17.1503
16.4503	DCB_int_01 - words	oh	17.1503
16.5565	DCB_se1_ag4_f_01 - phones	AA2	16.7365
16.7365	DCB_se1_ag4_f_01 - phones	N	16.7665
16.7665	DCB_se1_ag4_f_01 - phones	T	16.8165
16.8165	DCB_se1_ag4_f_01 - phones	EH1	16.9565
16.9565	DCB_se1_ag4_f_01 - phones	L	17.0165
17.0165	DCB_se1_ag4_f_01 - phones	OW0	17.0465
17.0465	DCB_se1_ag4_f_01 - phones	AE1	17.3065
17.0465	DCB_se1_ag4_f_01 - words	avenue	17.4965
17.3065	DCB_se1_ag4_f_01 - phones	V	17.3665
17.3665	DCB_se1_ag4_f_01 - phones	AH0	17.4065
17.4065	DCB_se1_ag4_f_01 - phones	N	17.4565
17.4565	DCB_se1_ag4_f_01 - phones	UW2	17.4965
17.4667	DCB_int_01 - phones	sil	17.4967
17.4965	DCB_se1_ag4_f_01 - phones	sp	18.0316
17.4967	DCB_int_01 - phones	M	17.6967
17.4967	DCB_int_01 - words	mm-hm	17.9667
17.6967	DCB_int_01 - phones	HH	17.7267
17.7267	DCB_int_01 - phones	M	17.9667
18.0032	DCB_int_01 - phones	sil	18.0332
18.0316	DCB_se1_ag4_f_01 - phones	M	18.3916
18.0316	DCB_se1_ag4_f_01 - words	mm-hm	18.4516
18.0332	DCB_int_01 - phones	M	18.1832
18.0332	DCB_int_01 - words	mm-hm	18.4532
18.1832	DCB_int_01 - phones	HH	18.2432
18.2432	DCB_int_01 - phones	M	18.4532
18.3916	DCB_se1_ag4_f_01 - phones	HH	18.4216
18.4216	DCB_se1_ag4_f_01 - phones	M	18.4516
18.4972	DCB_se1_ag4_f_01 - phones	OW1	18.5772
18.4972	DCB_se1_ag4_f_01 - words	over	18.7272
18.5772	DCB_se1_ag4_f_01 - phones	V	18.6772
18.6772	DCB_se1_ag4_f_01 - phones	ER0	18.7272
18.7272	DCB_se1_ag4_f_01 - phones	DH	18.7872
18.7272	DCB_se1_ag4_f_01 - words	there	19.0272
18.7872	DCB_se1_ag4_f_01 - phones	EH1	18.9472
18.9472	DCB_se1_ag4_f_01 - phones	R	19.0272
19.1169	DCB_int_01 - phones	AE1	19.2169
19.1169	DCB_int_01 - words	and	19.2669
19.2169	DCB_int_01 - phones	N	19.2669
19.2669	DCB_int_01 - phones	S	19.3069
19.2669	DCB_int_01 - words	so	19.3569
19.3069	DCB_int_01 - phones	OW1	19.3569
19.3569	DCB_int_01 - phones	Y	19.4569
19.3569	DCB_int_01 - words	you've	19.5569
19.4569	DCB_int_01 - phones	UW1	19.4969
19.4969	DCB_int_01 - phones	V	19.5569
19.5569	DCB_int_01 - phones	L	19.6069
19.5569	DCB_int_01 - words	lived	19.7369
19.6069	DCB_int_01 - phones	IH1	19.6469
19.6469	DCB_int_01 - phones	V	19.6869
19.6869	DCB_int_01 - phones	D	19.7369
19.7369	DCB_int_01 - phones	HH	19.7669
19.7369	DCB_int_01 - words	here	19.8269
19.7669	DCB_int_01 - phones	IY1	19.7969
19.7969	DCB_int_01 - phones	R	19.8269
19.8269	DCB_int_01 - phones	AO1	19.9169
19.8269	DCB_int_01 - words	all	19.9969
19.9169	DCB_int_01 - phones	L	19.9969
19.9969	DCB_int_01 - phones	Y	20.0469
19.9969	DCB_int_01 - words	your	20.1169
20.0469	DCB_int_01 - phones	UH1	20.0769
20.0769	DCB_int_01 - phones	R	20.1169
20.1169	DCB_int_01 - phones	L	20.2069
20.1169	DCB_int_01 - words	life	20.4969
20.2069	DCB_int_01 - phones	AY1	20.3269
20.3269	DCB_int_01 - phones	F	20.4969
20.5175	DCB_se1_ag4_f_01 - phones	sil	20.5475
20.5475	DCB_se1_ag4_f_01 - phones	AO1	20.7175
20.5475	DCB_se1_ag4_f_01 - words	all	20.7775
20.7175	DCB_se1_ag4_f_01 - phones	L	20.7775
20.7775	DCB_se1_ag4_f_01 - phones	M	20.8675
20.7775	DCB_se1_ag4_f_01 - words	my	20.9775
20.8675	DCB_se1_ag4_f_01 - phones	AY1	20.9775
20.9775	DCB_se1_ag4_f_01 - phones	L	21.0775
20.9775	DCB_se1_ag4_f_01 - words	life	21.4775
21.0775	DCB_se1_ag4_f_01 - phones	AY1	21.2675
21.2675	DCB_se1_ag4_f_01 - phones	F	21.4775
22.6359	DCB_int_01 - phones	AH1	23.2059
22.6359	DCB_int_01 - words	um	23.5459
23.2059	DCB_int_01 - phones	M	23.5459
23.5459	DCB_int_01 - phones	sp	25.3085
25.3085	DCB_int_01 - phones	IH1	25.3685
25.3085	DCB_int_01 - words	in	25.4485
25.3685	DCB_int_01 - phones	N	25.4485
25.4485	DCB_int_01 - phones	S	25.5285
25.4485	DCB_int_01 - words	school	25.6385
25.5285	DCB_int_01 - phones	K	25.5785
25.5785	DCB_int_01 - phones	UW1	25.6085
25.6085	DCB_int_01 - phones	L	25.6385
25.6385	DCB_int_01 - phones	W	25.7885
25.6385	DCB_int_01 - words	where	25.8785
25.7885	DCB_int_01 - phones	EH1	25.8485
25.8485	DCB_int_01 - phones	R	25.8785
25.8785	DCB_int_01 - phones	D	25.9285
25.8785	DCB_int_01 - words	d	25.9285
25.9285	DCB_int_01 - phones	Y	25.9885
25.9285	DCB_int_01 - words	you	26.0185
25.9885	DCB_int_01 - phones	UW1	26.0185
26.0185	DCB_int_01 - phones	G	26.0985
26.0185	DCB_int_01 - words	go	26.2585
26.0985	DCB_int_01 - phones	OW1	26.2585
27.0127	DCB_se1_ag4_f_01 - phones	K	27.1227
27.0127	DCB_se1_ag4_f_01 - words	crummell	27.5727
27.1227	DCB_se1_ag4_f_01 - phones	R	27.1727
27.1727	DCB_se1_ag4_f_01 - phones	AH1	27.2427
27.2427	DCB_se1_ag4_f_01 - phones	M	27.3227
27.3227	DCB_se1_ag4_f_01 - phones	EH0	27.4827
27.4827	DCB_se1_ag4_f_01 - phones	L	27.5727
27.6970	DCB_se1_ag4_f_01 - phones	DH	27.7770
27.6970	DCB_se1_ag4_f_01 - words	that	27.9070
27.7770	DCB_se1_ag4_f_01 - phones	AE1	27.8170
27.8170	DCB_se1_ag4_f_01 - phones	T	27.9070
27.8731	DCB_int_01 - phones	K	27.9231
27.8731	DCB_int_01 - words	crummell	28.4631
27.9070	DCB_se1_ag4_f_01 - phones	W	27.9470
27.9070	DCB_se1_ag4_f_01 - words	was	28.0870
27.9231	DCB_int_01 - phones	R	27.9631
27.9470	DCB_se1_ag4_f_01 - phones	AH1	28.0370
27.9631	DCB_int_01 - phones	AH1	28.0631
28.0370	DCB_se1_ag4_f_01 - phones	Z	28.0870
28.0631	DCB_int_01 - phones	M	28.1431
28.0870	DCB_se1_ag4_f_01 - phones	M	28.1570
28.0870	DCB_se1_ag4_f_01 - words	my	28.3270
28.1431	DCB_int_01 - phones	EH0	28.3231
28.1570	DCB_se1_ag4_f_01 - phones	AY1	28.3270
28.3231	DCB_int_01 - phones	L	28.4631
28.4587	DCB_se1_ag4_f_01 - phones	sil	28.4887
28.4887	DCB_se1_ag4_f_01 - phones	AH1	28.8087
28.4887	DCB_se1_ag4_f_01 - words	uh-huh	28.9987
28.5614	DCB_int_01 - phones	HH	28.5914
28.5614	DCB_int_01 - words	high	28.7414
28.5914	DCB_int_01 - phones	AY1	28.7414
28.7414	DCB_int_01 - phones	S	28.8614
28.7414	DCB_int_01 - words	school	29.1114
28.8087	DCB_se1_ag4_f_01 - phones	HH	28.9187
28.8614	DCB_int_01 - phones	K	28.9014
28.9014	DCB_int_01 - phones	UW1	29.0614
28.9187	DCB_se1_ag4_f_01 - phones	AH1	28.9987
29.0614	DCB_int_01 - phones	L	29.1114
29.3031	DCB_se1_ag4_f_01 - phones	sil	29.3331
29.3331	DCB_se1_ag4_f_01 - phones	N	29.4331
29.3331	DCB_se1_ag4_f_01 - words	no	29.5031
29.4331	DCB_se1_ag4_f_01 - phones	OW1	29.5031
29.5031	DCB_se1_ag4_f_01 - phones	DH	29.5631
29.5031	DCB_se1_ag4_f_01 - words	that	29.6531
29.5631	DCB_se1_ag4_f_01 - phones	AE1	29.5931
29.5931	DCB_se1_ag4_f_01 - phones	T	29.6531
29.6531	DCB_se1_ag4_f_01 - phones	W	29.6831
29.6531	DCB_se1_ag4_f_01 - words	was	29.7831
29.6831	DCB_se1_ag4_f_01 - phones	AH0	29.7131
29.7131	DCB_se1_ag4_f_01 - phones	Z	29.7831
29.7831	DCB_se1_ag4_f_01 - phones	M	29.8631
29.7831	DCB_se1_ag4_f_01 - words	my	30.0131
29.8631	DCB_se1_ag4_f_01 - phones	AY1	30.0131
30.0131	DCB_se1_ag4_f_01 - phones	sp	30.0431
30.0431	DCB_se1_ag4_f_01 - phones	EH2	30.1931
30.0431	DCB_se1_ag4_f_01 - words	elementary	30.5931
30.1931	DCB_se1_ag4_f_01 - phones	L	30.2431
30.2431	DCB_se1_ag4_f_01 - phones	AH0	30.2931
30.2931	DCB_se1_ag4_f_01 - phones	M	30.3331
30.3331	DCB_se1_ag4_f_01 - phones	EH1	30.3931
30.3931	DCB_se1_ag4_f_01 - phones	N	30.4331
30.4331	DCB_se1_ag4_f_01 - phones	T	30.5131
30.5131	DCB_se1_ag4_f_01 - phones	R	30.5531
30.5531	DCB_se1_ag4_f_01 - phones	IY0	30.5931
30.5931	DCB_se1_ag4_f_01 - phones	S	30.7131
30.5931	DCB_se1_ag4_f_01 - words	school	30.9531
30.7131	DCB_se1_ag4_f_01 - phones	K	30.7531
30.7531	DCB_se1_ag4_f_01 - phones	UW1	30.9031
30.9031	DCB_se1_ag4_f_01 - phones	L	30.9531
30.9212	DCB_int_01 - phones	K	31.0512
30.9212	DCB_int_01 - words	crummell	31.5812
30.9531	DCB_se1_ag4_f_01 - phones	sp	30.9931
31.0512	DCB_int_01 - phones	R	31.0812
31.0812	DCB_int_01 - phones	AH1	31.1212
31.1212	DCB_int_01 - phones	M	31.2812
31.2812	DCB_int_01 - phones	EH0	31.4712
31.4712	DCB_int_01 - phones	L	31.5812
31.5812	DCB_int_01 - phones	sp	31.6212
33.7706	DCB_int_01 - phones	HH	33.8106
33.7706	DCB_int_01 - words	where	33.9506
33.8106	DCB_int_01 - phones	W	33.8406
33.8406	DCB_int_01 - phones	EH1	33.8906
33.8906	DCB_int_01 - phones	R	33.9506
33.9506	DCB_int_01 - words	s	33.9906
33.9506	DCB_int_01 - phones	S	33.9906
33.9906	DCB_int_01 - phones	DH	34.0206
33.9906	DCB_int_01 - words	that	34.1806
34.0206	DCB_int_01 - phones	AE1	34.0906
34.0906	DCB_int_01 - phones	T	34.1806
34.4016	DCB_int_01 - phones	sil	34.4516
34.4516	DCB_int_01 - words	or	34.5716
34.4516	DCB_int_01 - phones	ER0	34.5716
34.5716	DCB_int_01 - phones	W	34.6416
34.5716	DCB_int_01 - words	where	34.7716
34.6416	DCB_int_01 - phones	EH1	34.6916
34.6916	DCB_int_01 - phones	R	34.7716
34.7716	DCB_int_01 - phones	W	34.8316
34.7716	DCB_int_01 - words	was	35.0116
34.8316	DCB_int_01 - phones	AA1	34.9416
34.9416	DCB_int_01 - phones	Z	35.0116
35.0116	DCB_int_01 - phones	IH1	35.0516
35.0116	DCB_int_01 - words	it	35.1016
35.0516	DCB_int_01 - phones	T	35.1016
35.1016	DCB_int_01 - phones	AY1	35.1516
35.1016	DCB_int_01 - words	i	35.1516
35.1516	DCB_int_01 - phones	D	35.1816
35.1516	DCB_int_01 - words	don't	35.2816
35.1816	DCB_int_01 - phones	OW1	35.2516
35.2500	DCB_se1_ag4_f_01 - phones	AH1	35.5400
35.2500	DCB_se1_ag4_f_01 - words	um	35.6800
35.2516	DCB_int_01 - phones	N	35.2816
35.2816	DCB_int_01 - phones	sp	37.6351
35.5400	DCB_se1_ag4_f_01 - phones	M	35.6800
35.6800	DCB_se1_ag4_f_01 - phones	K	35.7600
35.6800	DCB_se1_ag4_f_01 - words	crummell	36.2500
35.7600	DCB_se1_ag4_f_01 - phones	R	35.8000
35.8000	DCB_se1_ag4_f_01 - phones	AH1	35.8700
35.8700	DCB_se1_ag4_f_01 - phones	M	35.9300
35.9300	DCB_se1_ag4_f_01 - phones	EH0	36.2100
36.2100	DCB_se1_ag4_f_01 - phones	L	36.2500
36.2500	DCB_se1_ag4_f_01 - words	n-	36.3200
36.2500	DCB_se1_ag4_f_01 - phones	N	36.3200
36.4185	DCB_se1_ag4_f_01 - phones	sil	36.4685
36.4685	DCB_se1_ag4_f_01 - words	i	36.4985
36.4685	DCB_se1_ag4_f_01 - phones	AY1	36.4985
36.4985	DCB_se1_ag4_f_01 - phones	sp	36.6454
36.6454	DCB_se1_ag4_f_01 - phones	AY1	36.8554
36.6454	DCB_se1_ag4_f_01 - words	ivory	36.9854
36.8554	DCB_se1_ag4_f_01 - phones	V	36.9054
36.9054	DCB_se1_ag4_f_01 - phones	R	36.9354
36.9354	DCB_se1_ag4_f_01 - phones	IY0	36.9854
36.9854	DCB_se1_ag4_f_01 - phones	S	37.0754
36.9854	DCB_se1_ag4_f_01 - words	city	37.3354
37.0754	DCB_se1_ag4_f_01 - phones	IH1	37.1654
37.1654	DCB_se1_ag4_f_01 - phones	T	37.2154
37.2154	DCB_se1_ag4_f_01 - phones	IY0	37.3354
37.6351	DCB_int_01 - phones	OW1	37.8151
37.6351	DCB_int_01 - words	oh	37.8151
37.8151	DCB_int_01 - phones	IH1	37.8551
37.8151	DCB_int_01 - words	it	37.8951
37.8551	DCB_int_01 - phones	T	37.8951
37.8951	DCB_int_01 - phones	S	37.9551
37.8951	DCB_int_01 - words	still	38.1451
37.9551	DCB_int_01 - phones	T	38.0151
38.0151	DCB_int_01 - phones	IH1	38.0551
38.0551	DCB_int_01 - phones	L	38.1451
38.1451	DCB_int_01 - phones	IH0	38.2051
38.1451	DCB_int_01 - words	exists	38.5351
38.2051	DCB_int_01 - phones	G	38.2451
38.2451	DCB_int_01 - phones	Z	38.3351
38.3351	DCB_int_01 - phones	IH1	38.4451
38.4451	DCB_int_01 - phones	S	38.4751
38.4751	DCB_int_01 - phones	T	38.5051
38.4795	DCB_se1_ag4_f_01 - phones	sil	38.5095
38.5051	DCB_int_01 - phones	S	38.5351
38.5095	DCB_se1_ag4_f_01 - phones	M	38.9595
38.5095	DCB_se1_ag4_f_01 - words	mm-hm	39.0295
38.5351	DCB_int_01 - phones	sp	41.5116
38.9595	DCB_se1_ag4_f_01 - phones	HH	38.9895
38.9895	DCB_se1_ag4_f_01 - phones	M	39.0295
39.3026	DCB_se1_ag4_f_01 - phones	sil	39.3326
39.3326	DCB_se1_ag4_f_01 - phones	DH	39.3826
39.3326	DCB_se1_ag4_f_01 - words	they	39.4626
39.3826	DCB_se1_ag4_f_01 - phones	EY1	39.4626
39.4626	DCB_se1_ag4_f_01 - phones	D	39.5026
39.4626	DCB_se1_ag4_f_01 - words	done	39.6326
39.5026	DCB_se1_ag4_f_01 - phones	AH1	39.5526
39.5526	DCB_se1_ag4_f_01 - phones	N	39.6326
39.6326	DCB_se1_ag4_f_01 - phones	T	39.7126
39.6326	DCB_se1_ag4_f_01 - words	tore	39.8726
39.7126	DCB_se1_ag4_f_01 - phones	AO1	39.8326
39.8326	DCB_se1_ag4_f_01 - phones	R	39.8726
39.8726	DCB_se1_ag4_f_01 - phones	IH0	39.9026
39.8726	DCB_se1_ag4_f_01 - words	it	39.9326
39.9026	DCB_se1_ag4_f_01 - phones	T	39.9326
39.9326	DCB_se1_ag4_f_01 - phones	D	40.0226
39.9326	DCB_se1_ag4_f_01 - words	down	40.2626
40.0226	DCB_se1_ag4_f_01 - phones	AW1	40.1926
40.1926	DCB_se1_ag4_f_01 - phones	N	40.2626
40.2626	DCB_se1_ag4_f_01 - phones	B	40.3026
40.2626	DCB_se1_ag4_f_01 - words	but	40.4326
40.3026	DCB_se1_ag4_f_01 - phones	AH1	40.3526
40.3526	DCB_se1_ag4_f_01 - phones	T	40.4326
40.4326	DCB_se1_ag4_f_01 - phones	DH	40.4726
40.4326	DCB_se1_ag4_f_01 - words	the	40.5626
40.4726	DCB_se1_ag4_f_01 - phones	AH0	40.5626
40.5626	DCB_se1_ag4_f_01 - phones	B	40.6326
40.5626	DCB_se1_ag4_f_01 - words	building	41.0626
40.6326	DCB_se1_ag4_f_01 - phones	IH1	40.7426
40.7426	DCB_se1_ag4_f_01 - phones	L	40.8726
40.8726	DCB_se1_ag4_f_01 - phones	D	40.9226
40.9226	DCB_se1_ag4_f_01 - phones	IH0	40.9926
40.9926	DCB_se1_ag4_f_01 - phones	NG	41.0626
41.0626	DCB_se1_ag4_f_01 - phones	IH0	41.1126
41.0626	DCB_se1_ag4_f_01 - words	is	41.1526
41.1126	DCB_se1_ag4_f_01 - phones	Z	41.1526
41.1526	DCB_se1_ag4_f_01 - phones	S	41.2626
41.1526	DCB_se1_ag4_f_01 - words	still	41.5026
41.2626	DCB_se1_ag4_f_01 - phones	T	41.3226
41.3226	DCB_se1_ag4_f_01 - phones	IH1	41.4326
41.4326	DCB_se1_ag4_f_01 - phones	L	41.5026
41.5026	DCB_se1_ag4_f_01 - phones	DH	41.5526
41.5026	DCB_se1_ag4_f_01 - words	there	41.8926
41.5116	DCB_int_01 - phones	IH1	41.5816
41.5116	DCB_int_01 - words	it	41.6216
41.5526	DCB_se1_ag4_f_01 - phones	EH1	41.8326
41.5816	DCB_int_01 - phones	T	41.6216
41.6216	DCB_int_01 - words	s	41.6516
41.6216	DCB_int_01 - phones	S	41.6516
41.6516	DCB_int_01 - phones	sp	41.6816
41.6816	DCB_int_01 - phones	S	41.7116
41.6816	DCB_int_01 - words	still	41.8916
41.7116	DCB_int_01 - phones	T	41.7416
41.7416	DCB_int_01 - phones	IH1	41.8016
41.8016	DCB_int_01 - phones	L	41.8916
41.8326	DCB_se1_ag4_f_01 - phones	R	41.8926
41.8916	DCB_int_01 - phones	DH	41.9516
41.8916	DCB_int_01 - words	there	42.2216
41.8926	DCB_se1_ag4_f_01 - phones	sp	42.2420
41.9516	DCB_int_01 - phones	EH1	42.1116
42.1116	DCB_int_01 - phones	R	42.2216
42.2420	DCB_se1_ag4_f_01 - phones	M	42.6120
42.2420	DCB_se1_ag4_f_01 - words	mm-hm	42.6720
42.6120	DCB_se1_ag4_f_01 - phones	HH	42.6420
42.6420	DCB_se1_ag4_f_01 - phones	M	42.6720
42.6922	DCB_int_01 - phones	sil	42.7322
42.7322	DCB_int_01 - phones	AH1	43.2822
42.7322	DCB_int_01 - words	um	43.4022
43.2822	DCB_int_01 - phones	M	43.4022
43.4022	DCB_int_01 - phones	sp	43.4322
43.8355	DCB_int_01 - phones	HH	43.8855
43.8355	DCB_int_01 - words	what	43.9855
43.8855	DCB_int_01 - phones	W	43.9155
43.9155	DCB_int_01 - phones	AH1	43.9555
43.9555	DCB_int_01 - phones	T	43.9855
43.9855	DCB_int_01 - phones	AH0	44.0255
43.9855	DCB_int_01 - words	about	44.1955
44.0255	DCB_int_01 - phones	B	44.0755
44.0755	DCB_int_01 - phones	AW1	44.1455
44.1455	DCB_int_01 - phones	T	44.1955
44.1955	DCB_int_01 - phones	Y	44.2655
44.1955	DCB_int_01 - words	your	44.3955
44.2655	DCB_int_01 - phones	UH1	44.3055
44.3055	DCB_int_01 - phones	R	44.3955
44.3955	DCB_int_01 - phones	sp	44.4255
44.5318	DCB_int_01 - phones	P	44.6618
44.5318	DCB_int_01 - words	parents	44.9718
44.6618	DCB_int_01 - phones	EH1	44.7918
44.7918	DCB_int_01 - phones	R	44.8318
44.8318	DCB_int_01 - phones	AH0	44.8718
44.8718	DCB_int_01 - phones	N	44.9018
44.9018	DCB_int_01 - phones	T	44.9318
44.9318	DCB_int_01 - phones	S	44.9718
44.9718	DCB_int_01 - phones	Y	45.0118
44.9718	DCB_int_01 - words	your	45.0918
45.0118	DCB_int_01 - phones	UH1	45.0418
45.0418	DCB_int_01 - phones	R	45.0918
45.0918	DCB_int_01 - phones	F	45.1918
45.0918	DCB_int_01 - words	father	45.4318
45.1918	DCB_int_01 - phones	AA1	45.3018
45.3018	DCB_int_01 - phones	DH	45.3518
45.3518	DCB_int_01 - phones	ER0	45.4318
45.4318	DCB_int_01 - phones	W	45.4718
45.4318	DCB_int_01 - words	was	45.5618
45.4718	DCB_int_01 - phones	AH1	45.5118
45.5118	DCB_int_01 - phones	Z	45.5618
45.5618	DCB_int_01 - phones	HH	45.6118
45.5618	DCB_int_01 - words	he	45.6818
45.6118	DCB_int_01 - phones	IY1	45.6818
45.6818	DCB_int_01 - phones	B	45.7518
45.6818	DCB_int_01 - words	born	45.9018
45.7518	DCB_int_01 - phones	AO1	45.7918
45.7918	DCB_int_01 - phones	R	45.8718
45.8718	DCB_int_01 - phones	N	45.9018
45.9018	DCB_int_01 - phones	HH	45.9818
45.9018	DCB_int_01 - words	here	46.1918
45.9818	DCB_int_01 - phones	IY1	46.1318
46.1318	DCB_int_01 - phones	R	46.1918
46.1918	DCB_int_01 - phones	sp	46.2418
46.4727	DCB_se1_ag4_f_01 - phones	N	46.6027
46.4727	DCB_se1_ag4_f_01 - words	no	46.6927
46.6027	DCB_se1_ag4_f_01 - phones	OW1	46.6927
46.6927	DCB_se1_ag4_f_01 - phones	HH	46.7727
46.6927	DCB_se1_ag4_f_01 - words	he	46.8527
46.7727	DCB_se1_ag4_f_01 - phones	IY1	46.8527
46.8527	DCB_se1_ag4_f_01 - phones	W	46.9027
46.8527	DCB_se1_ag4_f_01 - words	was	47.0527
46.9027	DCB_se1_ag4_f_01 - phones	AH0	46.9327
46.9327	DCB_se1_ag4_f_01 - phones	Z	47.0527
47.0527	DCB_se1_ag4_f_01 - phones	B	47.1127
47.0527	DCB_se1_ag4_f_01 - words	born	47.3727
47.1127	DCB_se1_ag4_f_01 - phones	AO1	47.2427
47.2427	DCB_se1_ag4_f_01 - phones	R	47.3227
47.3227	DCB_se1_ag4_f_01 - phones	N	47.3727
47.3727	DCB_se1_ag4_f_01 - phones	IH0	47.4627
47.3727	DCB_se1_ag4_f_01 - words	in	47.5127
47.4627	DCB_se1_ag4_f_01 - phones	N	47.5127
47.5127	DCB_se1_ag4_f_01 - phones	AH1	47.7327
47.5127	DCB_se1_ag4_f_01 - words	um	48.0627
47.7327	DCB_se1_ag4_f_01 - phones	M	48.0627
48.0627	DCB_se1_ag4_f_01 - phones	sp	48.4540
48.4540	DCB_se1_ag4_f_01 - words	<unk>	48.5540
48.4540	DCB_se1_ag4_f_01 - phones	spn	48.5540
48.7631	DCB_se1_ag4_f_01 - phones	sil	48.8031
48.8031	DCB_se1_ag4_f_01 - phones	JH	48.9731
48.8031	DCB_se1_ag4_f_01 - words	jenkinsville	49.6631
48.9731	DCB_se1_ag4_f_01 - phones	EY0	49.0031
49.0031	DCB_se1_ag4_f_01 - phones	N	49.0831
49.0831	DCB_se1_ag4_f_01 - phones	K	49.1431
49.1431	DCB_se1_ag4_f_01 - phones	IH1	49.1931
49.1931	DCB_se1_ag4_f_01 - phones	N	49.2431
49.2431	DCB_se1_ag4_f_01 - phones	Z	49.3131
49.3131	DCB_se1_ag4_f_01 - phones	V	49.4031
49.4031	DCB_se1_ag4_f_01 - phones	IH0	49.5631
49.5631	DCB_se1_ag4_f_01 - phones	L	49.6631
49.6631	DCB_se1_ag4_f_01 - phones	S	49.7831
49.6631	DCB_se1_ag4_f_01 - words	south	50.0131
49.7831	DCB_se1_ag4_f_01 - phones	AW1	49.9331
49.9331	DCB_se1_ag4_f_01 - phones	TH	50.0131
50.0131	DCB_se1_ag4_f_01 - phones	K	50.0531
50.0131	DCB_se1_ag4_f_01 - words	carolina	50.4731
50.0531	DCB_se1_ag4_f_01 - phones	EH2	50.0931
50.0931	DCB_se1_ag4_f_01 - phones	R	50.1331
50.1331	DCB_se1_ag4_f_01 - phones	AH0	50.1631
50.1631	DCB_se1_ag4_f_01 - phones	L	50.1931
50.1931	DCB_se1_ag4_f_01 - phones	AY1	50.3631
50.3631	DCB_se1_ag4_f_01 - phones	N	50.4131
50.4131	DCB_se1_ag4_f_01 - phones	AH0	50.4731
50.4731	DCB_se1_ag4_f_01 - phones	sp	50.5031
52.9545	DCB_int_01 - phones	AH0	53.0545
52.9545	DCB_int_01 - words	and	53.1145
53.0545	DCB_int_01 - phones	N	53.1145
53.1145	DCB_int_01 - phones	M	53.2345
53.1145	DCB_int_01 - words	m-	53.2345
53.2345	DCB_int_01 - phones	sp	53.2645
53.3280	DCB_int_01 - phones	M	53.4580
53.3280	DCB_int_01 - words	mother	53.7080
53.4580	DCB_int_01 - phones	AH1	53.5280
53.5280	DCB_int_01 - phones	DH	53.5980
53.5980	DCB_int_01 - phones	ER0	53.7080
53.7080	DCB_int_01 - phones	sp	56.9524
54.1044	DCB_se1_ag4_f_01 - phones	M	54.2144
54.1044	DCB_se1_ag4_f_01 - words	mother	54.3944
54.2144	DCB_se1_ag4_f_01 - phones	AH1	54.2944
54.2944	DCB_se1_ag4_f_01 - phones	DH	54.3444
54.3444	DCB_se1_ag4_f_01 - phones	ER0	54.3944
54.3944	DCB_se1_ag4_f_01 - phones	W	54.4744
54.3944	DCB_se1_ag4_f_01 - words	was	54.5944
54.4744	DCB_se1_ag4_f_01 - phones	AH0	54.5144
54.5144	DCB_se1_ag4_f_01 - phones	Z	54.5944
54.5944	DCB_se1_ag4_f_01 - phones	B	54.6444
54.5944	DCB_se1_ag4_f_01 - words	born	54.8544
54.6444	DCB_se1_ag4_f_01 - phones	AO1	54.7544
54.7544	DCB_se1_ag4_f_01 - phones	R	54.8144
54.8144	DCB_se1_ag4_f_01 - phones	N	54.8544
54.8544	DCB_se1_ag4_f_01 - phones	F	54.9444
54.8544	DCB_se1_ag4_f_01 - words	from	55.1244
54.9444	DCB_se1_ag4_f_01 - phones	ER0	54.9744
54.9744	DCB_se1_ag4_f_01 - phones	M	55.1244
55.1864	DCB_se1_ag4_f_01 - phones	sil	55.2164
55.2164	DCB_se1_ag4_f_01 - phones	AE1	55.3864
55.2164	DCB_se1_ag4_f_01 - words	at	55.4264
55.3864	DCB_se1_ag4_f_01 - phones	T	55.4264
55.4264	DCB_se1_ag4_f_01 - phones	L	55.6164
55.4264	DCB_se1_ag4_f_01 - words	leavenworth	56.0464
55.6164	DCB_se1_ag4_f_01 - phones	EH1	55.6764
55.6764	DCB_se1_ag4_f_01 - phones	V	55.7464
55.7464	DCB_se1_ag4_f_01 - phones	AH0	55.7764
55.7764	DCB_se1_ag4_f_01 - phones	N	55.8564
55.8564	DCB_se1_ag4_f_01 - phones	W	55.9064
55.9064	DCB_se1_ag4_f_01 - phones	ER2	56.0164
56.0164	DCB_se1_ag4_f_01 - phones	TH	56.0464
56.0464	DCB_se1_ag4_f_01 - phones	K	56.1464
56.0464	DCB_se1_ag4_f_01 - words	kansas	56.6764
56.1464	DCB_se1_ag4_f_01 - phones	AE1	56.2964
56.2964	DCB_se1_ag4_f_01 - phones	N	56.3464
56.3464	DCB_se1_ag4_f_01 - phones	Z	56.4364
56.4364	DCB_se1_ag4_f_01 - phones	AH0	56.5164
56.5164	DCB_se1_ag4_f_01 - phones	S	56.6764
56.9524	DCB_int_01 - phones	OW1	57.2924
56.9524	DCB_int_01 - words	oh	57.2924
57.2924	DCB_int_01 - phones	sp	57.3324
57.5447	DCB_int_01 - phones	W	57.6147
57.5447	DCB_int_01 - words	wow	57.9347
57.6147	DCB_int_01 - phones	AW1	57.9347
58.1690	DCB_se1_ag4_f_01 - phones	sil	58.2090
58.2090	DCB_se1_ag4_f_01 - phones	spn	59.2890
58.2090	DCB_se1_ag4_f_01 - words	<unk>	59.2890
59.2890	DCB_se1_ag4_f_01 - phones	sp	61.6794
59.5577	DCB_int_01 - phones	S	59.6777
59.5577	DCB_int_01 - words	so	59.7377
59.6777	DCB_int_01 - phones	OW1	59.7377
59.7377	DCB_int_01 - phones	HH	59.7977
59.7377	DCB_int_01 - words	how	59.8577
59.7977	DCB_int_01 - phones	AW1	59.8577
59.8577	DCB_int_01 - phones	D	59.8877
59.8577	DCB_int_01 - words	did	59.9777
59.8877	DCB_int_01 - phones	IH0	59.9177
59.9177	DCB_int_01 - phones	D	59.9777
59.9777	DCB_int_01 - phones	Y	60.0377
59.9777	DCB_int_01 - words	you	60.0877
60.0377	DCB_int_01 - phones	UW1	60.0877
60.0877	DCB_int_01 - phones	EH1	60.1677
60.0877	DCB_int_01 - words	end	60.2577
60.1677	DCB_int_01 - phones	N	60.2077
60.2077	DCB_int_01 - phones	D	60.2577
60.2577	DCB_int_01 - phones	AH1	60.3077
60.2577	DCB_int_01 - words	up	60.3877
60.3077	DCB_int_01 - phones	P	60.3877
60.3877	DCB_int_01 - phones	HH	60.4477
60.3877	DCB_int_01 - words	here	60.7777
60.4477	DCB_int_01 - phones	IY1	60.5877
60.5877	DCB_int_01 - phones	R	60.7777
61.6794	DCB_se1_ag4_f_01 - phones	AY1	61.8194
61.6794	DCB_se1_ag4_f_01 - words	i	61.8194
61.8194	DCB_se1_ag4_f_01 - phones	W	61.8994
61.8194	DCB_se1_ag4_f_01 - words	was	62.0194
61.8994	DCB_se1_ag4_f_01 - phones	AH0	61.9394
61.9394	DCB_se1_ag4_f_01 - phones	Z	62.0194
62.0194	DCB_se1_ag4_f_01 - phones	B	62.0994
62.0194	DCB_se1_ag4_f_01 - words	born	62.3194
62.0994	DCB_se1_ag4_f_01 - phones	AO1	62.2194
62.2194	DCB_se1_ag4_f_01 - phones	R	62.2894
62.2894	DCB_se1_ag4_f_01 - phones	N	62.3194
62.3194	DCB_se1_ag4_f_01 - phones	HH	62.3894
62.3194	DCB_se1_ag4_f_01 - words	here	62.6094
62.3894	DCB_se1_ag4_f_01 - phones	IY1	62.5394
62.5394	DCB_se1_ag4_f_01 - phones	R	62.6094
62.6094	DCB_se1_ag4_f_01 - phones	SH	62.7494
62.6094	DCB_se1_ag4_f_01 - words	she	62.8294
62.7494	DCB_se1_ag4_f_01 - phones	IY1	62.8294
62.8294	DCB_se1_ag4_f_01 - phones	D	62.8794
62.8294	DCB_se1_ag4_f_01 - words	did	62.9994
62.8794	DCB_se1_ag4_f_01 - phones	IH1	62.9394
62.9394	DCB_se1_ag4_f_01 - phones	D	62.9994
62.9994	DCB_se1_ag4_f_01 - phones	SH	63.1394
62.9994	DCB_se1_ag4_f_01 - words	she	63.2294
63.1394	DCB_se1_ag4_f_01 - phones	IY1	63.2294
63.2294	DCB_se1_ag4_f_01 - phones	HH	63.2694
63.2294	DCB_se1_ag4_f_01 - words	had	63.4194
63.2694	DCB_se1_ag4_f_01 - phones	AE1	63.3694
63.3694	DCB_se1_ag4_f_01 - phones	D	63.4194
63.4194	DCB_se1_ag4_f_01 - phones	AO1	63.6294
63.4194	DCB_se1_ag4_f_01 - words	all	63.7094
63.6294	DCB_se1_ag4_f_01 - phones	L	63.7094
63.7094	DCB_se1_ag4_f_01 - phones	AH0	63.7394
63.7094	DCB_se1_ag4_f_01 - words	of	63.8094
63.7394	DCB_se1_ag4_f_01 - phones	V	63.8094
63.8094	DCB_se1_ag4_f_01 - phones	AH1	63.8894
63.8094	DCB_se1_ag4_f_01 - words	us	63.9694
63.8894	DCB_se1_ag4_f_01 - phones	S	63.9694
63.9694	DCB_se1_ag4_f_01 - phones	HH	64.0394
63.9694	DCB_se1_ag4_f_01 - words	here	64.3194
64.0394	DCB_se1_ag4_f_01 - phones	IY1	64.2394
64.2394	DCB_se1_ag4_f_01 - phones	R	64.3194
64.5387	DCB_int_01 - phones	sil	64.5887
64.5887	DCB_int_01 - phones	AH0	64.6787
64.5887	DCB_int_01 - words	and	64.7287
64.6787	DCB_int_01 - phones	N	64.7287
64.7287	DCB_int_01 - phones	HH	64.7887
64.7287	DCB_int_01 - words	how	64.8487
64.7887	DCB_int_01 - phones	AW1	64.8487
64.8487	DCB_int_01 - words	m-	64.9487
64.8487	DCB_int_01 - phones	M	64.9487
64.9487	DCB_int_01 - phones	Y	65.0987
64.9487	DCB_int_01 - words	you	65.1387
65.0987	DCB_int_01 - phones	UW1	65.1387
65.1387	DCB_int_01 - phones	HH	65.1787
65.1387	DCB_int_01 - words	have	65.3287
65.1787	DCB_int_01 - phones	AE1	65.2487
65.2487	DCB_int_01 - phones	V	65.3287
65.3287	DCB_int_01 - phones	sp	65.4087
65.4087	DCB_int_01 - phones	HH	65.5287
65.4087	DCB_int_01 - words	how	65.5787
65.5287	DCB_int_01 - phones	AW1	65.5787
65.5787	DCB_int_01 - phones	M	65.6287
65.5787	DCB_int_01 - words	many	65.7587
65.6287	DCB_int_01 - phones	EH1	65.6587
65.6587	DCB_int_01 - phones	N	65.6887
65.6887	DCB_int_01 - phones	IY0	65.7587
65.7587	DCB_int_01 - phones	S	65.8487
65.7587	DCB_int_01 - words	siblings	66.0887
65.8487	DCB_int_01 - phones	IH1	65.9187
65.9187	DCB_int_01 - phones	B	65.9687
65.9687	DCB_int_01 - phones	L	65.9987
65.9987	DCB_int_01 - phones	IH0	66.0287
66.0287	DCB_int_01 - phones	NG	66.0587
66.0587	DCB_int_01 - phones	Z	66.0887
66.0887	DCB_int_01 - phones	D	66.1187
66.0887	DCB_int_01 - words	do	66.1587
66.1187	DCB_int_01 - phones	UW1	66.1587
66.1587	DCB_int_01 - phones	Y	66.1887
66.1587	DCB_int_01 - words	you	66.2187
66.1887	DCB_int_01 - phones	UW1	66.2187
66.2187	DCB_int_01 - phones	HH	66.2587
66.2187	DCB_int_01 - words	have	66.3687
66.2587	DCB_int_01 - phones	AE1	66.2887
66.2887	DCB_int_01 - phones	V	66.3687
66.3687	DCB_int_01 - phones	sp	66.3987
66.3983	DCB_se1_ag4_f_01 - phones	AH1	66.6683
66.3983	DCB_se1_ag4_f_01 - words	um	66.8183
66.6683	DCB_se1_ag4_f_01 - phones	M	66.8183
66.8183	DCB_se1_ag4_f_01 - phones	AY1	66.9083
66.8183	DCB_se1_ag4_f_01 - words	i	66.9083
66.9083	DCB_se1_ag4_f_01 - phones	HH	66.9983
66.9083	DCB_se1_ag4_f_01 - words	have	67.2383
66.9983	DCB_se1_ag4_f_01 - phones	AE1	67.1383
67.1383	DCB_se1_ag4_f_01 - phones	V	67.2383
67.3748	DCB_se1_ag4_f_01 - phones	T	67.4948
67.3748	DCB_se1_ag4_f_01 - words	ten	67.6948
67.4948	DCB_se1_ag4_f_01 - phones	EH1	67.6048
67.6048	DCB_se1_ag4_f_01 - phones	N	67.6948
67.6948	DCB_se1_ag4_f_01 - phones	S	67.8148
67.6948	DCB_se1_ag4_f_01 - words	sisters	68.3248
67.8148	DCB_se1_ag4_f_01 - phones	IH1	67.8848
67.8848	DCB_se1_ag4_f_01 - phones	S	68.0148
68.0148	DCB_se1_ag4_f_01 - phones	T	68.0748
68.0748	DCB_se1_ag4_f_01 - phones	ER0	68.2248
68.2248	DCB_se1_ag4_f_01 - phones	Z	68.3248
68.3248	DCB_se1_ag4_f_01 - phones	sp	68.3548
68.3548	DCB_se1_ag4_f_01 - phones	AE1	68.5848
68.3548	DCB_se1_ag4_f_01 - words	and	68.7048
68.5848	DCB_se1_ag4_f_01 - phones	N	68.6748
68.6748	DCB_se1_ag4_f_01 - phones	D	68.7048
68.7048	DCB_se1_ag4_f_01 - phones	F	68.9848
68.7048	DCB_se1_ag4_f_01 - words	four	69.1648
68.9848	DCB_se1_ag4_f_01 - phones	AO1	69.1148
69.1148	DCB_se1_ag4_f_01 - phones	R	69.1648
69.1648	DCB_se1_ag4_f_01 - phones	B	69.2648
69.1648	DCB_se1_ag4_f_01 - words	brothers	70.4248
69.2648	DCB_se1_ag4_f_01 - phones	R	69.3248
69.3248	DCB_se1_ag4_f_01 - phones	AH1	69.3748
69.3748	DCB_se1_ag4_f_01 - phones	DH	69.4748
69.4748	DCB_se1_ag4_f_01 - phones	ER0	69.6348
69.6348	DCB_se1_ag4_f_01 - phones	Z	70.4248
70.4248	DCB_se1_ag4_f_01 - phones	sp	71.8288
71.0632	DCB_int_01 - phones	W	71.1432
71.0632	DCB_int_01 - words	wow	71.5532
71.1432	DCB_int_01 - phones	AW1	71.5532
71.8288	DCB_se1_ag4_f_01 - phones	Y	71.8888
71.8288	DCB_se1_ag4_f_01 - words	yeah	72.5188
71.8888	DCB_se1_ag4_f_01 - phones	AE1	72.5188
72.5079	DCB_int_01 - phones	sil	72.5379
72.5379	DCB_int_01 - phones	AH0	72.5879
72.5379	DCB_int_01 - words	and	72.6579
72.5879	DCB_int_01 - phones	N	72.6579
72.6579	DCB_int_01 - phones	W	72.7179
72.6579	DCB_int_01 - words	what	72.8279
72.7179	DCB_int_01 - phones	AH1	72.7679
72.7679	DCB_int_01 - phones	T	72.8279
72.8279	DCB_int_01 - phones	N	72.8679
72.8279	DCB_int_01 - words	number	73.0579
72.8679	DCB_int_01 - phones	AH1	72.9179
72.9179	DCB_int_01 - phones	M	72.9879
72.9879	DCB_int_01 - phones	B	73.0279
73.0279	DCB_int_01 - phones	ER0	73.0579
73.0579	DCB_int_01 - phones	AA1	73.1479
73.0579	DCB_int_01 - words	are	73.2379
73.1479	DCB_int_01 - phones	R	73.2379
73.2379	DCB_int_01 - phones	Y	73.3779
73.2379	DCB_int_01 - words	you	73.4679
73.3779	DCB_int_01 - phones	UW1	73.4679
73.4679	DCB_int_01 - phones	sp	75.1791
73.8725	DCB_se1_ag4_f_01 - phones	S	74.0525
73.8725	DCB_se1_ag4_f_01 - words	seven	74.3025
74.0525	DCB_se1_ag4_f_01 - phones	EH1	74.1525
74.1525	DCB_se1_ag4_f_01 - phones	V	74.2325
74.2325	DCB_se1_ag4_f_01 - phones	AH0	74.2725
74.2725	DCB_se1_ag4_f_01 - phones	N	74.3025
74.3025	DCB_se1_ag4_f_01 - phones	sp	74.3425
75.1791	DCB_int_01 - words	oh	75.2791
75.1791	DCB_int_01 - phones	OW1	75.2791
75.2791	DCB_int_01 - phones	S	75.3691
75.2791	DCB_int_01 - words	so	75.4191
75.3691	DCB_int_01 - phones	OW1	75.4191
75.4191	DCB_int_01 - phones	Y	75.4991
75.4191	DCB_int_01 - words	you're	75.5991
75.4991	DCB_int_01 - phones	UH1	75.5391
75.5391	DCB_int_01 - phones	R	75.5991
75.5991	DCB_int_01 - phones	R	75.7491
75.5991	DCB_int_01 - words	right	75.8791
75.7491	DCB_int_01 - phones	AY1	75.8491
75.8491	DCB_int_01 - phones	T	75.8791
75.8791	DCB_int_01 - phones	IH1	75.9391
75.8791	DCB_int_01 - words	in	75.9891
75.9391	DCB_int_01 - phones	N	75.9891
75.9891	DCB_int_01 - phones	DH	76.0191
75.9891	DCB_int_01 - words	the	76.0491
76.0191	DCB_int_01 - phones	AH0	76.0491
76.0491	DCB_int_01 - phones	M	76.1491
76.0491	DCB_int_01 - words	middle	76.5191
76.1491	DCB_int_01 - phones	IH1	76.2791
76.2791	DCB_int_01 - phones	D	76.3391
76.3391	DCB_int_01 - phones	AH0	76.4091
76.4091	DCB_int_01 - phones	L	76.5191
76.5325	DCB_se1_ag4_f_01 - phones	R	76.9125
76.5325	DCB_se1_ag4_f_01 - words	right	77.1225
76.9125	DCB_se1_ag4_f_01 - phones	AY1	77.0625
77.0625	DCB_se1_ag4_f_01 - phones	T	77.1225
77.1225	DCB_se1_ag4_f_01 - phones	IH1	77.1925
77.1225	DCB_se1_ag4_f_01 - words	in	77.2425
77.1925	DCB_se1_ag4_f_01 - phones	N	77.2425
77.2425	DCB_se1_ag4_f_01 - phones	DH	77.2925
77.2425	DCB_se1_ag4_f_01 - words	the	77.3425
77.2925	DCB_se1_ag4_f_01 - phones	AH0	77.3425
77.3425	DCB_se1_ag4_f_01 - phones	M	77.4025
77.3425	DCB_se1_ag4_f_01 - words	middle	77.6125
77.4025	DCB_se1_ag4_f_01 - phones	IH1	77.5025
77.5025	DCB_se1_ag4_f_01 - phones	D	77.5525
77.5525	DCB_se1_ag4_f_01 - phones	AH0	77.5825
77.5825	DCB_se1_ag4_f_01 - phones	L	77.6125
77.7891	DCB_se1_ag4_f_01 - phones	sil	77.8191
77.8191	DCB_se1_ag4_f_01 - phones	AY1	77.9691
77.8191	DCB_se1_ag4_f_01 - words	i'm	78.0591
77.9691	DCB_se1_ag4_f_01 - phones	M	78.0591
78.0591	DCB_se1_ag4_f_01 - phones	DH	78.1191
78.0591	DCB_se1_ag4_f_01 - words	the	78.1591
78.1191	DCB_se1_ag4_f_01 - phones	AH1	78.1591
78.1591	DCB_se1_ag4_f_01 - phones	L	78.3291
78.1591	DCB_se1_ag4_f_01 - words	last	78.6491
78.3291	DCB_se1_ag4_f_01 - phones	AE1	78.5691
78.5691	DCB_se1_ag4_f_01 - phones	S	78.6491
78.6491	DCB_se1_ag4_f_01 - phones	CH	78.7791
78.6491	DCB_se1_ag4_f_01 - words	child	79.0691
78.7791	DCB_se1_ag4_f_01 - phones	AY1	79.0091
79.0091	DCB_se1_ag4_f_01 - phones	L	79.0391
79.0391	DCB_se1_ag4_f_01 - phones	D	79.0691
79.0691	DCB_se1_ag4_f_01 - phones	F	79.1591
79.0691	DCB_se1_ag4_f_01 - words	from	79.2991
79.1591	DCB_se1_ag4_f_01 - phones	R	79.1891
79.1891	DCB_se1_ag4_f_01 - phones	AH1	79.2191
79.2191	DCB_se1_ag4_f_01 - phones	M	79.2991
79.2991	DCB_se1_ag4_f_01 - phones	DH	79.3291
79.2991	DCB_se1_ag4_f_01 - words	the	79.3991
79.3291	DCB_se1_ag4_f_01 - phones	AH0	79.3991
79.3991	DCB_se1_ag4_f_01 - phones	F	79.5191
79.3991	DCB_se1_ag4_f_01 - words	first	79.7991
79.5191	DCB_se1_ag4_f_01 - phones	ER1	79.6491
79.6491	DCB_se1_ag4_f_01 - phones	S	79.7691
79.7691	DCB_se1_ag4_f_01 - phones	T	79.7991
79.7991	DCB_se1_ag4_f_01 - phones	G	79.8291
79.7991	DCB_se1_ag4_f_01 - words	group	80.0491
79.8291	DCB_se1_ag4_f_01 - phones	R	79.9191
79.9191	DCB_se1_ag4_f_01 - phones	UW1	80.0191
80.0191	DCB_se1_ag4_f_01 - phones	P	80.0491
80.0491	DCB_se1_ag4_f_01 - phones	sp	80.2991
80.4037	DCB_int_01 - phones	sil	80.4537
80.4537	DCB_int_01 - phones	OW2	80.7737
80.4537	DCB_int_01 - words	okay	81.0037
80.7737	DCB_int_01 - phones	K	80.8737
80.8737	DCB_int_01 - phones	EY1	81.0037
81.0037	DCB_int_01 - phones	AE1	81.0737
81.0037	DCB_int_01 - words	and	81.1437
81.0737	DCB_int_01 - phones	N	81.1437
81.1437	DCB_int_01 - phones	DH	81.1837
81.1437	DCB_int_01 - words	then	81.2937
81.1837	DCB_int_01 - phones	EH1	81.2237
81.2237	DCB_int_01 - phones	N	81.2937
81.2937	DCB_int_01 - phones	DH	81.3437
81.2937	DCB_int_01 - words	the	81.3837
81.3437	DCB_int_01 - phones	IY0	81.3837
81.3837	DCB_int_01 - phones	HH	81.4837
81.3837	DCB_int_01 - words	how	81.6437
81.4837	DCB_int_01 - phones	AW1	81.6437
81.6437	DCB_int_01 - phones	B	81.6937
81.6437	DCB_int_01 - words	big	81.8137
81.6937	DCB_int_01 - phones	IH1	81.7837
81.7837	DCB_int_01 - phones	G	81.8137
81.8137	DCB_int_01 - phones	IH1	81.8537
81.8137	DCB_int_01 - words	is	81.9537
81.8537	DCB_int_01 - phones	Z	81.9537
81.9537	DCB_int_01 - phones	DH	81.9837
81.9537	DCB_int_01 - words	the	82.0337
81.9837	DCB_int_01 - phones	AH0	82.0337
82.0337	DCB_int_01 - phones	B	82.0837
82.0337	DCB_int_01 - words	break	82.2737
82.0837	DCB_int_01 - phones	R	82.1537
82.1537	DCB_int_01 - phones	EY1	82.2137
82.2137	DCB_int_01 - phones	K	82.2737
82.2737	DCB_int_01 - phones	B	82.3037
82.2737	DCB_int_01 - words	between	82.5737
82.3037	DCB_int_01 - phones	IH0	82.3537
82.3537	DCB_int_01 - phones	T	82.4237
82.4237	DCB_int_01 - phones	W	82.4837
82.4837	DCB_int_01 - phones	IY1	82.5337
82.5337	DCB_int_01 - phones	N	82.5737
82.5737	DCB_int_01 - phones	DH	82.6037
82.5737	DCB_int_01 - words	the	82.6537
82.6037	DCB_int_01 - phones	IY0	82.6537
82.6537	DCB_int_01 - phones	T	82.7337
82.6537	DCB_int_01 - words	two	82.8737
82.7337	DCB_int_01 - phones	UW1	82.8737
82.9423	DCB_se1_ag4_f_01 - phones	AH1	83.3323
82.9423	DCB_se1_ag4_f_01 - words	um	83.5123
83.3323	DCB_se1_ag4_f_01 - phones	M	83.5123
83.5123	DCB_se1_ag4_f_01 - phones	sp	83.5423
83.7066	DCB_se1_ag4_f_01 - phones	TH	83.7766
83.7066	DCB_se1_ag4_f_01 - words	three	83.9566
83.7766	DCB_se1_ag4_f_01 - phones	R	83.8966
83.8966	DCB_se1_ag4_f_01 - phones	IY1	83.9566
83.9566	DCB_se1_ag4_f_01 - phones	Y	84.0866
83.9566	DCB_se1_ag4_f_01 - words	years	84.4966
84.0866	DCB_se1_ag4_f_01 - phones	IH1	84.2566
84.2566	DCB_se1_ag4_f_01 - phones	R	84.3366
84.3366	DCB_se1_ag4_f_01 - phones	Z	84.4966
84.4750	DCB_int_01 - phones	TH	84.5350
84.4750	DCB_int_01 - words	three	84.7150
84.5350	DCB_int_01 - phones	R	84.6350
84.6350	DCB_int_01 - phones	IY1	84.7150
84.7150	DCB_int_01 - phones	Y	84.7550
84.7150	DCB_int_01 - words	years	84.9250
84.7550	DCB_int_01 - phones	IH1	84.8350
84.8350	DCB_int_01 - phones	R	84.8850
84.8850	DCB_int_01 - phones	Z	84.9250
84.9250	DCB_int_01 - phones	AE1	84.9850
84.9250	DCB_int_01 - words	and	85.0550
84.9850	DCB_int_01 - phones	N	85.0550
85.0550	DCB_int_01 - phones	DH	85.0950
85.0550	DCB_int_01 - words	then	85.2750
85.0950	DCB_int_01 - phones	EH1	85.2250
85.2250	DCB_int_01 - phones	N	85.2750
85.2750	DCB_int_01 - phones	IH1	85.3150
85.2750	DCB_int_01 - words	it	85.3850
85.3150	DCB_int_01 - phones	T	85.3850
85.3850	DCB_int_01 - phones	S	85.4950
85.3850	DCB_int_01 - words	s	85.4950
85.4862	DCB_se1_ag4_f_01 - phones	sil	85.6262
85.4950	DCB_int_01 - phones	sp	85.5350
85.5350	DCB_int_01 - phones	Y	85.6150
85.5350	DCB_int_01 - words	your	85.8250
85.6150	DCB_int_01 - phones	UH1	85.6650
85.6262	DCB_se1_ag4_f_01 - phones	AE1	85.7862
85.6262	DCB_se1_ag4_f_01 - words	and	85.8162
85.6650	DCB_int_01 - phones	R	85.8250
85.7862	DCB_se1_ag4_f_01 - phones	N	85.8162
85.8162	DCB_se1_ag4_f_01 - phones	DH	85.8562
85.8162	DCB_se1_ag4_f_01 - words	then	86.0062
85.8250	DCB_int_01 - phones	sp	86.6467
85.8562	DCB_se1_ag4_f_01 - phones	EH1	85.9562
85.9562	DCB_se1_ag4_f_01 - phones	N	86.0062
86.0062	DCB_se1_ag4_f_01 - phones	DH	86.0462
86.0062	DCB_se1_ag4_f_01 - words	the	86.1062
86.0462	DCB_se1_ag4_f_01 - phones	AH0	86.1062
86.1062	DCB_se1_ag4_f_01 - phones	R	86.2062
86.1062	DCB_se1_ag4_f_01 - words	rest	86.5262
86.2062	DCB_se1_ag4_f_01 - phones	EH1	86.3062
86.3062	DCB_se1_ag4_f_01 - phones	S	86.4462
86.4462	DCB_se1_ag4_f_01 - phones	T	86.5262
86.5262	DCB_se1_ag4_f_01 - phones	AH1	86.6062
86.5262	DCB_se1_ag4_f_01 - words	of	86.6562
86.6062	DCB_se1_ag4_f_01 - phones	V	86.6562
86.6467	DCB_int_01 - words	ah	87.2067
86.6467	DCB_int_01 - phones	AA1	87.2067
86.6562	DCB_se1_ag4_f_01 - phones	EH1	86.7062
86.6562	DCB_se1_ag4_f_01 - words	'em	86.7562
86.7062	DCB_se1_ag4_f_01 - phones	M	86.7562
86.7562	DCB_se1_ag4_f_01 - phones	sp	86.8062
86.8062	DCB_se1_ag4_f_01 - phones	K	86.8362
86.8062	DCB_se1_ag4_f_01 - words	come	87.0462
86.8362	DCB_se1_ag4_f_01 - phones	AH1	87.0162
87.0162	DCB_se1_ag4_f_01 - phones	M	87.0462
87.0462	DCB_se1_ag4_f_01 - phones	AH0	87.0762
87.0462	DCB_se1_ag4_f_01 - words	along	87.2362
87.0762	DCB_se1_ag4_f_01 - phones	L	87.1062
87.1062	DCB_se1_ag4_f_01 - phones	AO1	87.2062
87.2062	DCB_se1_ag4_f_01 - phones	NG	87.2362
87.2067	DCB_int_01 - phones	G	87.2867
87.2067	DCB_int_01 - words	gotcha	87.7267
87.2362	DCB_se1_ag4_f_01 - phones	sp	88.0431
87.2867	DCB_int_01 - phones	AA1	87.4967
87.4967	DCB_int_01 - phones	CH	87.6267
87.6267	DCB_int_01 - phones	AH0	87.7267
87.7267	DCB_int_01 - phones	sp	88.1391
88.0431	DCB_se1_ag4_f_01 - phones	M	88.4831
88.0431	DCB_se1_ag4_f_01 - words	mm-hm	88.5831
88.1391	DCB_int_01 - words	i	88.1891
88.1391	DCB_int_01 - phones	AY1	88.1891
88.1891	DCB_int_01 - words	m	88.2791
88.1891	DCB_int_01 - phones	M	88.2791
88.2791	DCB_int_01 - phones	AH0	88.3291
88.2791	DCB_int_01 - words	a	88.3291
88.3291	DCB_int_01 - phones	M	88.4691
88.3291	DCB_int_01 - words	move	88.5491
88.4691	DCB_int_01 - phones	UW1	88.4991
88.4831	DCB_se1_ag4_f_01 - phones	HH	88.5331
88.4991	DCB_int_01 - phones	V	88.5491
88.5331	DCB_se1_ag4_f_01 - phones	M	88.5831
88.5491	DCB_int_01 - phones	DH	88.6091
88.5491	DCB_int_01 - words	this	88.6891
88.6091	DCB_int_01 - phones	IH1	88.6591
88.6591	DCB_int_01 - phones	S	88.6891
88.6891	DCB_int_01 - phones	S	88.7691
88.6891	DCB_int_01 - words	so	88.8191
88.7691	DCB_int_01 - phones	OW1	88.8191
88.7975	DCB_se1_ag4_f_01 - phones	sil	88.8275
88.8191	DCB_int_01 - phones	Y	89.0591
88.8191	DCB_int_01 - words	you	89.1291
88.8275	DCB_se1_ag4_f_01 - phones	M	89.2475
88.8275	DCB_se1_ag4_f_01 - words	mm-hm	89.3175
89.0591	DCB_int_01 - phones	UW1	89.1291
89.1291	DCB_int_01 - phones	sp	89.1591
89.1591	DCB_int_01 - phones	K	89.1891
89.1591	DCB_int_01 - words	can	89.2591
89.1891	DCB_int_01 - phones	AH0	89.2191
89.2191	DCB_int_01 - phones	N	89.2591
89.2475	DCB_se1_ag4_f_01 - phones	HH	89.2875
89.2591	DCB_int_01 - phones	HH	89.3491
89.2591	DCB_int_01 - words	have	89.4991
89.2875	DCB_se1_ag4_f_01 - phones	M	89.3175
89.3491	DCB_int_01 - phones	AE1	89.4191
89.4191	DCB_int_01 - phones	V	89.4991
89.4991	DCB_int_01 - phones	S	89.5491
89.4991	DCB_int_01 - words	some	89.6491
89.5058	DCB_se1_ag4_f_01 - phones	M	89.5958
89.5058	DCB_se1_ag4_f_01 - words	mm-hm	89.9858
89.5491	DCB_int_01 - phones	AH1	89.5791
89.5791	DCB_int_01 - phones	M	89.6491
89.5958	DCB_se1_ag4_f_01 - phones	HH	89.7058
89.6491	DCB_int_01 - phones	S	89.6991
89.6491	DCB_int_01 - words	space	89.9691
89.6991	DCB_int_01 - phones	P	89.7291
89.7058	DCB_se1_ag4_f_01 - phones	M	89.9858
89.7291	DCB_int_01 - phones	EY1	89.9191
89.9191	DCB_int_01 - phones	S	89.9691
89.9691	DCB_int_01 - phones	T	90.0391
89.9691	DCB_int_01 - words	to	90.0791
90.0391	DCB_int_01 - phones	AH0	90.0791
90.0791	DCB_int_01 - phones	M	90.1391
90.0791	DCB_int_01 - words	move	90.3091
90.1391	DCB_int_01 - phones	UW1	90.2491
90.2491	DCB_int_01 - phones	V	90.3091
90.3091	DCB_int_01 - phones	HH	90.3591
90.3091	DCB_int_01 - words	what	90.4691
90.3591	DCB_int_01 - phones	W	90.3991
90.3991	DCB_int_01 - phones	AH1	90.4291
90.4291	DCB_int_01 - phones	T	90.4691
90.4691	DCB_int_01 - phones	AH0	90.5491
90.4691	DCB_int_01 - words	about	90.7891
90.5491	DCB_int_01 - phones	B	90.5991
90.5991	DCB_int_01 - phones	AW1	90.7091
90.7091	DCB_int_01 - phones	T	90.7891
90.9865	DCB_int_01 - phones	HH	91.0165
90.9865	DCB_int_01 - words	what	91.1065
91.0165	DCB_int_01 - phones	W	91.0465
91.0465	DCB_int_01 - phones	AH1	91.0765
91.0765	DCB_int_01 - phones	T	91.1065
91.1065	DCB_int_01 - phones	D	91.1365
91.1065	DCB_int_01 - words	did	91.1965
91.1365	DCB_int_01 - phones	IH0	91.1665
91.1665	DCB_int_01 - phones	D	91.1965
91.1965	DCB_int_01 - phones	Y	91.2265
91.1965	DCB_int_01 - words	your	91.3265
91.2265	DCB_int_01 - phones	UH1	91.2565
91.2565	DCB_int_01 - phones	R	91.3265
91.3265	DCB_int_01 - phones	F	91.3965
91.3265	DCB_int_01 - words	father	91.6365
91.3965	DCB_int_01 - phones	AA1	91.5065
91.5065	DCB_int_01 - phones	DH	91.5865
91.5865	DCB_int_01 - phones	ER0	91.6365
91.6365	DCB_int_01 - phones	D	91.6865
91.6365	DCB_int_01 - words	do	91.8065
91.6865	DCB_int_01 - phones	UW1	91.8065
91.8065	DCB_int_01 - phones	sp	91.8565
92.0814	DCB_se1_ag4_f_01 - phones	sil	92.1214
92.1214	DCB_se1_ag4_f_01 - phones	spn	92.2214
92.1214	DCB_se1_ag4_f_01 - words	<unk>	92.2214
92.2917	DCB_se1_ag4_f_01 - phones	HH	92.4017
92.2917	DCB_se1_ag4_f_01 - words	he	92.4917
92.4017	DCB_se1_ag4_f_01 - phones	IY1	92.4917
92.4917	DCB_se1_ag4_f_01 - phones	W	92.5617
92.4917	DCB_se1_ag4_f_01 - words	was	92.7117
92.5617	DCB_se1_ag4_f_01 - phones	AH1	92.6217
92.6217	DCB_se1_ag4_f_01 - phones	Z	92.7117
92.7117	DCB_se1_ag4_f_01 - words	a	92.8217
92.7117	DCB_se1_ag4_f_01 - phones	AH0	92.8217
92.8217	DCB_se1_ag4_f_01 - phones	B	92.9117
92.8217	DCB_se1_ag4_f_01 - words	boot	93.0817
92.9117	DCB_se1_ag4_f_01 - phones	UW1	93.0317
93.0317	DCB_se1_ag4_f_01 - phones	T	93.0817
93.0817	DCB_se1_ag4_f_01 - phones	B	93.1517
93.0817	DCB_se1_ag4_f_01 - words	black	93.4517
93.1517	DCB_se1_ag4_f_01 - phones	L	93.2217
93.2217	DCB_se1_ag4_f_01 - phones	AE1	93.3217
93.3217	DCB_se1_ag4_f_01 - phones	K	93.4517
93.4517	DCB_se1_ag4_f_01 - phones	sp	93.5417
94.0365	DCB_int_01 - phones	HH	94.0765
94.0365	DCB_int_01 - words	what	94.1665
94.0765	DCB_int_01 - phones	W	94.1065
94.1065	DCB_int_01 - phones	AH1	94.1365
94.1365	DCB_int_01 - phones	T	94.1665
94.1665	DCB_int_01 - words	s	94.2465
94.1665	DCB_int_01 - phones	S	94.2465
94.2465	DCB_int_01 - phones	DH	94.2765
94.2465	DCB_int_01 - words	that	94.4465
94.2765	DCB_int_01 - phones	AH0	94.3865
94.3865	DCB_int_01 - phones	T	94.4465
94.7704	DCB_se1_ag4_f_01 - phones	SH	94.9504
94.7704	DCB_se1_ag4_f_01 - words	shine	95.2004
94.9504	DCB_se1_ag4_f_01 - phones	AY1	95.1504
95.1504	DCB_se1_ag4_f_01 - phones	N	95.2004
95.2004	DCB_se1_ag4_f_01 - phones	SH	95.3304
95.2004	DCB_se1_ag4_f_01 - words	shoes	95.8004
95.3304	DCB_se1_ag4_f_01 - phones	UW1	95.5904
95.5904	DCB_se1_ag4_f_01 - phones	Z	95.8004
95.7529	DCB_int_01 - phones	sil	95.7829
95.7829	DCB_int_01 - words	ah	96.6829
95.7829	DCB_int_01 - phones	AA1	96.6829
96.6829	DCB_int_01 - phones	sp	96.7529
97.5642	DCB_se1_ag4_f_01 - phones	sil	97.6042
97.6042	DCB_se1_ag4_f_01 - phones	M	98.2142
97.6042	DCB_se1_ag4_f_01 - words	mm-hm	98.2742
98.2142	DCB_se1_ag4_f_01 - phones	HH	98.2442
98.2442	DCB_se1_ag4_f_01 - phones	M	98.2742
98.2742	DCB_se1_ag4_f_01 - phones	sp	98.6067
98.6067	DCB_se1_ag4_f_01 - phones	HH	98.7367
98.6067	DCB_se1_ag4_f_01 - words	he	98.7667
98.7367	DCB_se1_ag4_f_01 - phones	IY1	98.7667
98.7667	DCB_se1_ag4_f_01 - phones	sp	98.7967
98.7967	DCB_se1_ag4_f_01 - phones	W	98.8467
98.7967	DCB_se1_ag4_f_01 - words	was	98.9567
98.8467	DCB_se1_ag4_f_01 - phones	AH0	98.8767
98.8767	DCB_se1_ag4_f_01 - phones	Z	98.9567
98.9567	DCB_se1_ag4_f_01 - words	a	99.0667
98.9567	DCB_se1_ag4_f_01 - phones	AH0	99.0667
99.0667	DCB_se1_ag4_f_01 - phones	B	99.1267
99.0667	DCB_se1_ag4_f_01 - words	boot	99.3067
99.1267	DCB_se1_ag4_f_01 - phones	UW1	99.2767
99.2767	DCB_se1_ag4_f_01 - phones	T	99.3067
99.3067	DCB_se1_ag4_f_01 - phones	sp	99.3567
99.3567	DCB_se1_ag4_f_01 - phones	B	99.4367
99.3567	DCB_se1_ag4_f_01 - words	black	99.6267
99.4367	DCB_se1_ag4_f_01 - phones	L	99.4767
99.4767	DCB_se1_ag4_f_01 - phones	AE1	99.5367
99.5367	DCB_se1_ag4_f_01 - phones	K	99.6267
99.6267	DCB_se1_ag4_f_01 - phones	sp	99.9467
99.9373	DCB_int_01 - phones	AE1	100.0273
99.9373	DCB_int_01 - words	and	100.1073
100.0273	DCB_int_01 - phones	N	100.1073
100.1073	DCB_int_01 - phones	W	100.1573
100.1073	DCB_int_01 - words	what	100.2173
100.1573	DCB_int_01 - phones	AH1	100.1873
100.1873	DCB_int_01 - phones	T	100.2173
100.2173	DCB_int_01 - phones	D	100.2473
100.2173	DCB_int_01 - words	did	100.3073
100.2473	DCB_int_01 - phones	IH0	100.2773
100.2773	DCB_int_01 - phones	D	100.3073
100.3073	DCB_int_01 - phones	Y	100.3373
100.3073	DCB_int_01 - words	your	100.3973
100.3373	DCB_int_01 - phones	UH1	100.3673
100.3673	DCB_int_01 - phones	R	100.3973
100.3973	DCB_int_01 - phones	M	100.4773
100.3973	DCB_int_01 - words	mom	100.5873
100.4773	DCB_int_01 - phones	AA1	100.5473
100.5473	DCB_int_01 - phones	M	100.5873
100.5873	DCB_int_01 - phones	sp	100.6473
100.6473	DCB_int_01 - phones	D	100.6773
100.6473	DCB_int_01 - words	do	100.7373
100.6773	DCB_int_01 - phones	UW1	100.7373
100.7373	DCB_int_01 - phones	sp	100.8173
100.9642	DCB_se1_ag4_f_01 - words	uh	101.1542
100.9642	DCB_se1_ag4_f_01 - phones	AH1	101.1542
101.1542	DCB_se1_ag4_f_01 - phones	SH	101.3442
101.1542	DCB_se1_ag4_f_01 - words	she	101.4342
101.3442	DCB_se1_ag4_f_01 - phones	IY1	101.4342
101.4342	DCB_se1_ag4_f_01 - phones	D	101.4842
101.4342	DCB_se1_ag4_f_01 - words	did	101.7342
101.4842	DCB_se1_ag4_f_01 - phones	IH1	101.6742
101.6742	DCB_se1_ag4_f_01 - phones	D	101.7342
101.7342	DCB_se1_ag4_f_01 - phones	AH1	101.8942
101.7342	DCB_se1_ag4_f_01 - words	um	102.0342
101.8942	DCB_se1_ag4_f_01 - phones	M	102.0342
102.0342	DCB_se1_ag4_f_01 - phones	sp	102.7178
102.7178	DCB_se1_ag4_f_01 - phones	M	102.8478
102.7178	DCB_se1_ag4_f_01 - words	maid	103.0678
102.8478	DCB_se1_ag4_f_01 - phones	EY1	103.0178
103.0178	DCB_se1_ag4_f_01 - phones	D	103.0678
103.0678	DCB_se1_ag4_f_01 - words	s	103.1578
103.0678	DCB_se1_ag4_f_01 - phones	S	103.1578
103.1578	DCB_se1_ag4_f_01 - phones	sp	103.1878
103.1878	DCB_se1_ag4_f_01 - phones	W	103.2578
103.1878	DCB_se1_ag4_f_01 - words	work	103.4978
103.2578	DCB_se1_ag4_f_01 - phones	ER1	103.3778
103.3778	DCB_se1_ag4_f_01 - phones	K	103.4978
103.4978	DCB_se1_ag4_f_01 - phones	sp	103.5878
103.6642	DCB_int_01 - phones	M	103.8442
103.6642	DCB_int_01 - words	maid	103.9142
103.8442	DCB_int_01 - phones	EY1	103.8842
103.8643	DCB_se1_ag4_f_01 - phones	HH	104.0843
103.8643	DCB_se1_ag4_f_01 - words	hou-	104.2443
103.8842	DCB_int_01 - phones	D	103.9142
103.9142	DCB_int_01 - phones	EH1	104.0542
103.9142	DCB_int_01 - words	s	104.1142
104.0542	DCB_int_01 - phones	S	104.1142
104.0843	DCB_se1_ag4_f_01 - phones	AW1	104.2443
104.1142	DCB_int_01 - phones	sp	104.1442
104.1442	DCB_int_01 - phones	W	104.1842
104.1442	DCB_int_01 - words	work	104.2642
104.1842	DCB_int_01 - phones	ER1	104.2142
104.2142	DCB_int_01 - phones	K	104.2642
104.2443	DCB_se1_ag4_f_01 - phones	sp	104.2943
104.2642	DCB_int_01 - phones	sp	104.2942
104.2942	DCB_int_01 - phones	SH	104.3242
104.2942	DCB_int_01 - words	she	104.3642
104.2943	DCB_se1_ag4_f_01 - phones	Y	104.3843
104.2943	DCB_se1_ag4_f_01 - words	you	104.4443
104.3242	DCB_int_01 - phones	IY1	104.3642
104.3642	DCB_int_01 - phones	sp	104.3942
104.3843	DCB_se1_ag4_f_01 - phones	UW1	104.4443
104.3942	DCB_int_01 - phones	W	104.4242
104.3942	DCB_int_01 - words	was	104.5342
104.4242	DCB_int_01 - phones	AH0	104.4542
104.4443	DCB_se1_ag4_f_01 - phones	N	104.4743
104.4443	DCB_se1_ag4_f_01 - words	know	104.7443
104.4542	DCB_int_01 - phones	Z	104.5342
104.4743	DCB_se1_ag4_f_01 - phones	OW1	104.7443
104.5342	DCB_int_01 - phones	AH0	104.7342
104.5342	DCB_int_01 - words	a	104.7342
104.7342	DCB_int_01 - phones	sp	104.8042
104.7443	DCB_se1_ag4_f_01 - phones	sp	104.9408
104.8042	DCB_int_01 - phones	OW2	104.9342
104.8042	DCB_int_01 - words	okay	105.3242
104.9342	DCB_int_01 - phones	K	104.9842
104.9408	DCB_se1_ag4_f_01 - phones	IH1	105.0808
104.9408	DCB_se1_ag4_f_01 - words	in	105.1308
104.9842	DCB_int_01 - phones	EY1	105.3242
105.0808	DCB_se1_ag4_f_01 - phones	N	105.1308
105.1308	DCB_se1_ag4_f_01 - phones	HH	105.2108
105.1308	DCB_se1_ag4_f_01 - words	houses	105.9008
105.2108	DCB_se1_ag4_f_01 - phones	AW1	105.4508
105.4508	DCB_se1_ag4_f_01 - phones	S	105.5408
105.5408	DCB_se1_ag4_f_01 - phones	IH0	105.6408
105.6408	DCB_se1_ag4_f_01 - phones	Z	105.9008
108.0757	DCB_int_01 - phones	sil	108.1157
108.1157	DCB_int_01 - phones	AO2	108.1557
108.1157	DCB_int_01 - words	alright	108.4857
108.1557	DCB_int_01 - phones	L	108.1857
108.1857	DCB_int_01 - phones	R	108.3057
108.3057	DCB_int_01 - phones	AY1	108.4057
108.4057	DCB_int_01 - phones	T	108.4857
108.4857	DCB_int_01 - phones	sp	108.5357
108.9361	DCB_int_01 - phones	S	109.0761
108.9361	DCB_int_01 - words	so	109.5061
109.0761	DCB_int_01 - phones	OW1	109.5061
110.0900	DCB_int_01 - words	i	110.3100
110.0900	DCB_int_01 - phones	AY1	110.3100
110.5422	DCB_int_01 - phones	sil	110.5822
110.5822	DCB_int_01 - phones	DH	110.6322
110.5822	DCB_int_01 - words	this	110.7722
110.6322	DCB_int_01 - phones	IH1	110.6922
110.6922	DCB_int_01 - phones	S	110.7722
110.7722	DCB_int_01 - phones	IH0	110.8222
110.7722	DCB_int_01 - words	is	110.9122
110.8222	DCB_int_01 - phones	Z	110.9122
110.9122	DCB_int_01 - phones	G	110.9422
110.9122	DCB_int_01 - words	great	111.2222
110.9422	DCB_int_01 - phones	R	111.0022
111.0022	DCB_int_01 - phones	EY1	111.1822
111.1822	DCB_int_01 - phones	T	111.2222
111.2999	DCB_int_01 - phones	K	111.3699
111.2999	DCB_int_01 - words	cause	111.4999
111.3699	DCB_int_01 - phones	AA1	111.4199
111.4199	DCB_int_01 - phones	Z	111.4999
111.4999	DCB_int_01 - words	i	111.6699
111.4999	DCB_int_01 - phones	AY1	111.6699
111.6699	DCB_int_01 - phones	D	111.7099
111.6699	DCB_int_01 - words	don't	111.8499
111.7099	DCB_int_01 - phones	OW1	111.7699
111.7699	DCB_int_01 - phones	N	111.8499
111.8499	DCB_int_01 - phones	TH	111.8799
111.8499	DCB_int_01 - words	think	112.0299
111.8799	DCB_int_01 - phones	IH1	111.9099
111.9099	DCB_int_01 - phones	NG	111.9499
111.9499	DCB_int_01 - phones	K	112.0299
112.0299	DCB_int_01 - phones	AY1	112.0999
112.0299	DCB_int_01 - words	i've	112.1499
112.0999	DCB_int_01 - phones	V	112.1499
112.1499	DCB_int_01 - phones	sp	112.1799
112.1799	DCB_int_01 - phones	IH1	112.2599
112.1799	DCB_int_01 - words	interviewed	112.5699
112.2599	DCB_int_01 - phones	N	112.3299
112.3299	DCB_int_01 - phones	ER0	112.3599
112.3599	DCB_int_01 - phones	V	112.4799
112.4799	DCB_int_01 - phones	Y	112.5099
112.5099	DCB_int_01 - phones	UW2	112.5399
112.5399	DCB_int_01 - phones	D	112.5699
112.5699	DCB_int_01 - phones	EH1	112.6299
112.5699	DCB_int_01 - words	anybody	113.1799
112.6299	DCB_int_01 - phones	N	112.6999
112.6999	DCB_int_01 - phones	IY0	112.7799
112.7799	DCB_int_01 - phones	B	112.8499
112.8499	DCB_int_01 - phones	AH0	112.9799
112.9799	DCB_int_01 - phones	D	113.0199
113.0199	DCB_int_01 - phones	IY0	113.1799
113.1799	DCB_int_01 - phones	F	113.2899
113.1799	DCB_int_01 - words	from	113.4399
113.2899	DCB_int_01 - phones	R	113.3299
113.3299	DCB_int_01 - phones	AH1	113.3599
113.3599	DCB_int_01 - phones	M	113.4399
113.4399	DCB_int_01 - phones	sp	113.4699
113.4699	DCB_int_01 - phones	AY1	113.6499
113.4699	DCB_int_01 - words	ivory	113.8299
113.6499	DCB_int_01 - phones	V	113.7199
113.7199	DCB_int_01 - phones	R	113.7699
113.7699	DCB_int_01 - phones	IY0	113.8299
113.8299	DCB_int_01 - phones	S	113.9299
113.8299	DCB_int_01 - words	city	114.0799
113.9299	DCB_int_01 - phones	IH1	113.9699
113.9699	DCB_int_01 - phones	T	114.0099
114.0099	DCB_int_01 - phones	IY0	114.0799
114.0799	DCB_int_01 - phones	S	114.1599
114.0799	DCB_int_01 - words	so	114.2199
114.1599	DCB_int_01 - phones	OW1	114.2199
114.2199	DCB_int_01 - phones	T	114.3399
114.2199	DCB_int_01 - words	tell	114.4799
114.3399	DCB_int_01 - phones	EH1	114.4099
114.4099	DCB_int_01 - phones	L	114.4799
114.4799	DCB_int_01 - phones	M	114.5199
114.4799	DCB_int_01 - words	me	114.5699
114.5199	DCB_int_01 - phones	IY1	114.5699
114.5699	DCB_int_01 - phones	AH0	114.6399
114.5699	DCB_int_01 - words	a	114.6399
114.6399	DCB_int_01 - phones	L	114.6999
114.6399	DCB_int_01 - words	little	114.8799
114.6999	DCB_int_01 - phones	IH1	114.7299
114.7299	DCB_int_01 - phones	T	114.7699
114.7699	DCB_int_01 - phones	AH0	114.7999
114.7999	DCB_int_01 - phones	L	114.8799
114.8799	DCB_int_01 - phones	B	114.9399
114.8799	DCB_int_01 - words	bit	115.0999
114.9399	DCB_int_01 - phones	IH1	115.0499
115.0499	DCB_int_01 - phones	T	115.0999
115.0999	DCB_int_01 - phones	AH0	115.2499
115.0999	DCB_int_01 - words	about	115.6499
115.2499	DCB_int_01 - phones	B	115.3099
115.3099	DCB_int_01 - phones	AW1	115.5799
115.5799	DCB_int_01 - phones	T	115.6499
116.2210	DCB_int_01 - phones	DH	116.2910
116.2210	DCB_int_01 - words	the	116.3310
116.2910	DCB_int_01 - phones	AH0	116.3310
116.3310	DCB_int_01 - phones	N	116.4610
116.3310	DCB_int_01 - words	neighborhood	117.0910
116.4610	DCB_int_01 - phones	EY1	116.6110
116.6110	DCB_int_01 - phones	B	116.7010
116.7010	DCB_int_01 - phones	ER0	116.7910
116.7910	DCB_int_01 - phones	HH	116.8710
116.8710	DCB_int_01 - phones	UH2	117.0610
117.0610	DCB_int_01 - phones	D	117.0910
117.0910	DCB_int_01 - phones	AH0	117.1610
117.0910	DCB_int_01 - words	especially	117.4910
117.1610	DCB_int_01 - phones	S	117.2010
117.2010	DCB_int_01 - phones	P	117.2610
117.2610	DCB_int_01 - phones	EH1	117.3210
117.3210	DCB_int_01 - phones	SH	117.4110
117.4110	DCB_int_01 - phones	L	117.4610
117.4610	DCB_int_01 - phones	IY0	117.4910
117.4910	DCB_int_01 - phones	W	117.5510
117.4910	DCB_int_01 - words	when	117.6610
117.5510	DCB_int_01 - phones	IH1	117.6010
117.6010	DCB_int_01 - phones	N	117.6610
117.6610	DCB_int_01 - phones	Y	117.7010
117.6610	DCB_int_01 - words	you	117.7710
117.7010	DCB_int_01 - phones	UW1	117.7710
117.7710	DCB_int_01 - phones	W	117.8410
117.7710	DCB_int_01 - words	were	117.8910
117.8410	DCB_int_01 - phones	ER0	117.8910
117.8910	DCB_int_01 - phones	AH0	117.9310
117.8910	DCB_int_01 - words	a	117.9310
117.9310	DCB_int_01 - phones	CH	118.0510
117.9310	DCB_int_01 - words	child	118.2710
118.0510	DCB_int_01 - phones	AY1	118.1910
118.1910	DCB_int_01 - phones	L	118.2410
118.2410	DCB_int_01 - phones	D	118.2710
118.2710	DCB_int_01 - phones	W	118.3110
118.2710	DCB_int_01 - words	what	118.4110
118.3110	DCB_int_01 - phones	AH1	118.3610
118.3610	DCB_int_01 - phones	T	118.4110
118.4110	DCB_int_01 - phones	Y	118.5110
118.4110	DCB_int_01 - words	you	118.5910
118.5110	DCB_int_01 - phones	UW1	118.5910
118.5910	DCB_int_01 - phones	sp	118.6410
118.6410	DCB_int_01 - phones	R	118.6710
118.6410	DCB_int_01 - words	remember	119.1610
118.6710	DCB_int_01 - phones	IH0	118.7010
118.7010	DCB_int_01 - phones	M	118.7910
118.7910	DCB_int_01 - phones	EH1	118.8410
118.8410	DCB_int_01 - phones	M	118.9210
118.9210	DCB_int_01 - phones	B	118.9910
118.9910	DCB_int_01 - phones	ER0	119.1610
119.9881	DCB_se1_ag4_f_01 - phones	AY1	120.1981
119.9881	DCB_se1_ag4_f_01 - words	i	120.1981
120.1981	DCB_se1_ag4_f_01 - phones	R	120.3181
120.1981	DCB_se1_ag4_f_01 - words	remember	121.2081
120.3181	DCB_se1_ag4_f_01 - phones	IY0	120.3981
120.3981	DCB_se1_ag4_f_01 - phones	M	120.4681
120.4681	DCB_se1_ag4_f_01 - phones	EH1	120.5681
120.5681	DCB_se1_ag4_f_01 - phones	M	120.6581
120.6581	DCB_se1_ag4_f_01 - phones	B	120.7281
120.7281	DCB_se1_ag4_f_01 - phones	ER0	121.2081
121.9998	DCB_se1_ag4_f_01 - phones	sil	122.0398
122.0398	DCB_se1_ag4_f_01 - phones	W	122.1498
122.0398	DCB_se1_ag4_f_01 - words	we	122.2298
122.1498	DCB_se1_ag4_f_01 - phones	IY1	122.2298
122.2298	DCB_se1_ag4_f_01 - phones	HH	122.2998
122.2298	DCB_se1_ag4_f_01 - words	had	122.3798
122.2998	DCB_se1_ag4_f_01 - phones	AE1	122.3498
122.3498	DCB_se1_ag4_f_01 - phones	D	122.3798
122.3798	DCB_se1_ag4_f_01 - phones	AH0	122.4498
122.3798	DCB_se1_ag4_f_01 - words	a	122.4498
122.4498	DCB_se1_ag4_f_01 - phones	S	122.5898
122.4498	DCB_se1_ag4_f_01 - words	store	122.8998
122.5898	DCB_se1_ag4_f_01 - phones	T	122.6498
122.6498	DCB_se1_ag4_f_01 - phones	AO1	122.8598
122.8598	DCB_se1_ag4_f_01 - phones	R	122.8998
122.8998	DCB_se1_ag4_f_01 - phones	AA1	122.9298
122.8998	DCB_se1_ag4_f_01 - words	on	122.9598
122.9298	DCB_se1_ag4_f_01 - phones	N	122.9598
122.9598	DCB_se1_ag4_f_01 - phones	DH	122.9898
122.9598	DCB_se1_ag4_f_01 - words	the	123.0498
122.9898	DCB_se1_ag4_f_01 - phones	AH0	123.0498
123.0498	DCB_se1_ag4_f_01 - phones	K	123.1598
123.0498	DCB_se1_ag4_f_01 - words	corner	123.6198
123.1598	DCB_se1_ag4_f_01 - phones	AO1	123.3298
123.3298	DCB_se1_ag4_f_01 - phones	R	123.3698
123.3698	DCB_se1_ag4_f_01 - phones	N	123.4298
123.4298	DCB_se1_ag4_f_01 - phones	ER0	123.6198
124.6530	DCB_se1_ag4_f_01 - phones	AH1	124.9530
124.6530	DCB_se1_ag4_f_01 - words	um	125.2030
124.9530	DCB_se1_ag4_f_01 - phones	M	125.2030
125.2030	DCB_se1_ag4_f_01 - phones	sp	125.3727
125.3727	DCB_se1_ag4_f_01 - words	i	125.5427
125.3727	DCB_se1_ag4_f_01 - phones	AY1	125.5427
125.5427	DCB_se1_ag4_f_01 - phones	R	125.6327
125.5427	DCB_se1_ag4_f_01 - words	remember	126.1027
125.6327	DCB_se1_ag4_f_01 - phones	IY0	125.7227
125.7227	DCB_se1_ag4_f_01 - phones	M	125.7827
125.7827	DCB_se1_ag4_f_01 - phones	EH1	125.8727
125.8727	DCB_se1_ag4_f_01 - phones	M	125.9427
125.9427	DCB_se1_ag4_f_01 - phones	B	126.0027
126.0027	DCB_se1_ag4_f_01 - phones	ER0	126.1027
126.1027	DCB_se1_ag4_f_01 - phones	AO1	126.3227
126.1027	DCB_se1_ag4_f_01 - words	all	126.4227
126.3227	DCB_se1_ag4_f_01 - phones	L	126.4227
126.4227	DCB_se1_ag4_f_01 - phones	AH0	126.4527
126.4227	DCB_se1_ag4_f_01 - words	of	126.4927
126.4527	DCB_se1_ag4_f_01 - phones	V	126.4927
126.4927	DCB_se1_ag4_f_01 - phones	AA1	126.6527
126.4927	DCB_se1_ag4_f_01 - words	our	126.7127
126.6527	DCB_se1_ag4_f_01 - phones	R	126.7127
126.7127	DCB_se1_ag4_f_01 - phones	sp	126.7527
126.7527	DCB_se1_ag4_f_01 - phones	W	126.8427
126.7527	DCB_se1_ag4_f_01 - words	we	126.9727
126.8427	DCB_se1_ag4_f_01 - phones	IY1	126.9727
126.9727	DCB_se1_ag4_f_01 - phones	N	127.0127
126.9727	DCB_se1_ag4_f_01 - words	knew	127.1427
127.0127	DCB_se1_ag4_f_01 - phones	UW1	127.1427
127.1427	DCB_se1_ag4_f_01 - phones	sp	127.1727
127.1727	DCB_se1_ag4_f_01 - phones	AO1	127.4227
127.1727	DCB_se1_ag4_f_01 - words	all	127.4827
127.4227	DCB_se1_ag4_f_01 - phones	L	127.4827
127.4827	DCB_se1_ag4_f_01 - phones	DH	127.5627
127.4827	DCB_se1_ag4_f_01 - words	the	127.6027
127.5627	DCB_se1_ag4_f_01 - phones	AH0	127.6027
127.6027	DCB_se1_ag4_f_01 - phones	N	127.6927
127.6027	DCB_se1_ag4_f_01 - words	neighbors	128.3227
127.6927	DCB_se1_ag4_f_01 - phones	EY1	127.8727
127.8727	DCB_se1_ag4_f_01 - phones	B	127.9827
127.9827	DCB_se1_ag4_f_01 - phones	ER0	128.1127
128.1127	DCB_se1_ag4_f_01 - phones	Z	128.3227
128.3227	DCB_se1_ag4_f_01 - phones	K	128.4027
128.3227	DCB_se1_ag4_f_01 - words	cause	128.5827
128.4027	DCB_se1_ag4_f_01 - phones	AA1	128.4927
128.4927	DCB_se1_ag4_f_01 - phones	Z	128.5827
128.5827	DCB_se1_ag4_f_01 - phones	IH1	128.6127
128.5827	DCB_se1_ag4_f_01 - words	it	128.6427
128.6127	DCB_se1_ag4_f_01 - phones	T	128.6427
128.6427	DCB_se1_ag4_f_01 - phones	W	128.6827
128.6427	DCB_se1_ag4_f_01 - words	was	128.7927
128.6827	DCB_se1_ag4_f_01 - phones	AH0	128.7227
128.7227	DCB_se1_ag4_f_01 - phones	Z	128.7927
128.7927	DCB_se1_ag4_f_01 - phones	L	128.8427
128.7927	DCB_se1_ag4_f_01 - words	like	128.9827
128.8427	DCB_se1_ag4_f_01 - phones	AY1	128.8827
128.8827	DCB_se1_ag4_f_01 - phones	K	128.9827
128.9827	DCB_se1_ag4_f_01 - phones	AH0	129.0527
128.9827	DCB_se1_ag4_f_01 - words	a	129.0527
129.0527	DCB_se1_ag4_f_01 - phones	S	129.2327
129.0527	DCB_se1_ag4_f_01 - words	small	129.9127
129.2327	DCB_se1_ag4_f_01 - phones	M	129.3027
129.3027	DCB_se1_ag4_f_01 - phones	AO1	129.4527
129.4527	DCB_se1_ag4_f_01 - phones	L	129.9127
129.9127	DCB_se1_ag4_f_01 - phones	sp	130.1796
130.1796	DCB_se1_ag4_f_01 - phones	IH0	130.2096
130.1796	DCB_se1_ag4_f_01 - words	it	130.2696
130.2096	DCB_se1_ag4_f_01 - phones	T	130.2696
130.2696	DCB_se1_ag4_f_01 - phones	W	130.3296
130.2696	DCB_se1_ag4_f_01 - words	wasn't	130.5796
130.3296	DCB_se1_ag4_f_01 - phones	AH1	130.3996
130.3996	DCB_se1_ag4_f_01 - phones	Z	130.4896
130.4896	DCB_se1_ag4_f_01 - phones	AH0	130.5196
130.5196	DCB_se1_ag4_f_01 - phones	N	130.5496
130.5496	DCB_se1_ag4_f_01 - phones	T	130.5796
130.5796	DCB_se1_ag4_f_01 - phones	L	130.6096
130.5796	DCB_se1_ag4_f_01 - words	like	130.7296
130.6096	DCB_se1_ag4_f_01 - phones	AY1	130.6796
130.6796	DCB_se1_ag4_f_01 - phones	K	130.7296
130.7296	DCB_se1_ag4_f_01 - phones	sp	130.7596
130.9840	DCB_se1_ag4_f_01 - phones	B	131.0240
130.9840	DCB_se1_ag4_f_01 - words	big	131.4040
131.0240	DCB_se1_ag4_f_01 - phones	IH1	131.3340
131.3340	DCB_se1_ag4_f_01 - phones	G	131.4040
131.9605	DCB_se1_ag4_f_01 - phones	W	132.0305
131.9605	DCB_se1_ag4_f_01 - words	we	132.1005
132.0305	DCB_se1_ag4_f_01 - phones	IY1	132.1005
132.1005	DCB_se1_ag4_f_01 - phones	N	132.1605
132.1005	DCB_se1_ag4_f_01 - words	knew	132.3005
132.1605	DCB_se1_ag4_f_01 - phones	UW1	132.3005
132.3005	DCB_se1_ag4_f_01 - phones	AO1	132.5505
132.3005	DCB_se1_ag4_f_01 - words	all	132.6205
132.5505	DCB_se1_ag4_f_01 - phones	L	132.6205
132.6205	DCB_se1_ag4_f_01 - phones	DH	132.6905
132.6205	DCB_se1_ag4_f_01 - words	the	132.7505
132.6905	DCB_se1_ag4_f_01 - phones	AH0	132.7505
132.7505	DCB_se1_ag4_f_01 - phones	N	132.8305
132.7505	DCB_se1_ag4_f_01 - words	neighbors	133.4605
132.8305	DCB_se1_ag4_f_01 - phones	EY1	133.0305
133.0305	DCB_se1_ag4_f_01 - phones	B	133.1505
133.1505	DCB_se1_ag4_f_01 - phones	ER0	133.3305
133.3305	DCB_se1_ag4_f_01 - phones	Z	133.4605
133.8788	DCB_se1_ag4_f_01 - phones	DH	133.9588
133.8788	DCB_se1_ag4_f_01 - words	the	134.0288
133.9588	DCB_se1_ag4_f_01 - phones	AH1	134.0288
134.0288	DCB_se1_ag4_f_01 - phones	HH	134.0988
134.0288	DCB_se1_ag4_f_01 - words	houses	134.6688
134.0988	DCB_se1_ag4_f_01 - phones	AW1	134.3688
134.3688	DCB_se1_ag4_f_01 - phones	S	134.4388
134.4388	DCB_se1_ag4_f_01 - phones	IH0	134.5688
134.5688	DCB_se1_ag4_f_01 - phones	Z	134.6688
134.6688	DCB_se1_ag4_f_01 - phones	DH	134.7388
134.6688	DCB_se1_ag4_f_01 - words	they	134.8788
134.7388	DCB_se1_ag4_f_01 - phones	EY1	134.8788
134.8788	DCB_se1_ag4_f_01 - phones	W	134.9588
134.8788	DCB_se1_ag4_f_01 - words	was	135.0688
134.9588	DCB_se1_ag4_f_01 - phones	AH0	134.9988
134.9988	DCB_se1_ag4_f_01 - phones	Z	135.0688
135.0688	DCB_se1_ag4_f_01 - phones	L	135.1288
135.0688	DCB_se1_ag4_f_01 - words	like	135.4088
135.1288	DCB_se1_ag4_f_01 - phones	AY1	135.2588
135.2588	DCB_se1_ag4_f_01 - phones	K	135.4088
135.5275	DCB_se1_ag4_f_01 - phones	S	135.6775
135.5275	DCB_se1_ag4_f_01 - words	some	135.8575
135.6775	DCB_se1_ag4_f_01 - phones	AH1	135.7675
135.7675	DCB_se1_ag4_f_01 - phones	M	135.8575
135.8575	DCB_se1_ag4_f_01 - phones	HH	135.9175
135.8575	DCB_se1_ag4_f_01 - words	houses	136.3375
135.9175	DCB_se1_ag4_f_01 - phones	AW1	136.1175
136.1175	DCB_se1_ag4_f_01 - phones	S	136.1675
136.1675	DCB_se1_ag4_f_01 - phones	IH0	136.2375
136.2375	DCB_se1_ag4_f_01 - phones	Z	136.3375
136.3375	DCB_se1_ag4_f_01 - phones	W	136.4075
136.3375	DCB_se1_ag4_f_01 - words	were	136.4475
136.4075	DCB_se1_ag4_f_01 - phones	ER0	136.4475
136.4475	DCB_se1_ag4_f_01 - phones	N	136.5475
136.4475	DCB_se1_ag4_f_01 - words	nice	136.8175
136.5475	DCB_se1_ag4_f_01 - phones	AY1	136.7575
136.7575	DCB_se1_ag4_f_01 - phones	S	136.8175
136.8175	DCB_se1_ag4_f_01 - phones	S	136.9075
136.8175	DCB_se1_ag4_f_01 - words	some	137.0575
136.9075	DCB_se1_ag4_f_01 - phones	AH1	136.9775
136.9775	DCB_se1_ag4_f_01 - phones	M	137.0575
137.0575	DCB_se1_ag4_f_01 - phones	AH1	137.1575
137.0575	DCB_se1_ag4_f_01 - words	of	137.1875
137.1575	DCB_se1_ag4_f_01 - phones	V	137.1875
137.1875	DCB_se1_ag4_f_01 - phones	AH0	137.2175
137.1875	DCB_se1_ag4_f_01 - words	'em	137.2475
137.2175	DCB_se1_ag4_f_01 - phones	M	137.2475
137.2475	DCB_se1_ag4_f_01 - phones	W	137.2975
137.2475	DCB_se1_ag4_f_01 - words	was	137.3975
137.2975	DCB_se1_ag4_f_01 - phones	AH0	137.3375
137.3375	DCB_se1_ag4_f_01 - phones	Z	137.3975
137.3975	DCB_se1_ag4_f_01 - phones	K	137.4775
137.3975	DCB_se1_ag4_f_01 - words	kind	137.5975
137.4775	DCB_se1_ag4_f_01 - phones	AY1	137.5675
137.5675	DCB_se1_ag4_f_01 - phones	N	137.5975
137.5975	DCB_se1_ag4_f_01 - phones	AH0	137.6275
137.5975	DCB_se1_ag4_f_01 - words	of	137.6575
137.6275	DCB_se1_ag4_f_01 - phones	V	137.6575
137.6575	DCB_se1_ag4_f_01 - phones	R	137.7975
137.6575	DCB_se1_ag4_f_01 - words	ran	138.0175
137.7975	DCB_se1_ag4_f_01 - phones	AE1	137.9775
137.9775	DCB_se1_ag4_f_01 - phones	N	138.0175
138.0175	DCB_se1_ag4_f_01 - phones	D	138.0975
138.0175	DCB_se1_ag4_f_01 - words	down	138.4875
138.0975	DCB_se1_ag4_f_01 - phones	AW1	138.3575
138.3575	DCB_se1_ag4_f_01 - phones	N	138.4875
138.4875	DCB_se1_ag4_f_01 - phones	Y	138.5475
138.4875	DCB_se1_ag4_f_01 - words	you	138.6175
138.5475	DCB_se1_ag4_f_01 - phones	UW1	138.6175
138.6175	DCB_se1_ag4_f_01 - phones	N	138.6775
138.6175	DCB_se1_ag4_f_01 - words	know	138.9475
138.6775	DCB_se1_ag4_f_01 - phones	OW1	138.9475
138.9475	DCB_se1_ag4_f_01 - phones	sp	138.9775
139.4735	DCB_se1_ag4_f_01 - phones	AH1	139.7535
139.4735	DCB_se1_ag4_f_01 - words	um	139.9035
139.7535	DCB_se1_ag4_f_01 - phones	M	139.9035
139.9035	DCB_se1_ag4_f_01 - phones	sp	139.9535
140.1778	DCB_se1_ag4_f_01 - phones	W	140.2878
140.1778	DCB_se1_ag4_f_01 - words	we	140.3978
140.2878	DCB_se1_ag4_f_01 - phones	IY1	140.3978
140.3978	DCB_se1_ag4_f_01 - phones	D	140.4478
140.3978	DCB_se1_ag4_f_01 - words	d	140.5278
140.4478	DCB_se1_ag4_f_01 - phones	IY1	140.5278
140.5278	DCB_se1_ag4_f_01 - phones	AW1	140.7478
140.5278	DCB_se1_ag4_f_01 - words	our	140.7778
140.7478	DCB_se1_ag4_f_01 - phones	R	140.7778
140.7778	DCB_se1_ag4_f_01 - phones	sp	140.8078
140.8078	DCB_se1_ag4_f_01 - phones	AH0	140.8378
140.8078	DCB_se1_ag4_f_01 - words	apartment	141.4478
140.8378	DCB_se1_ag4_f_01 - phones	P	140.9178
140.9178	DCB_se1_ag4_f_01 - phones	AA1	141.0278
141.0278	DCB_se1_ag4_f_01 - phones	R	141.1078
141.1078	DCB_se1_ag4_f_01 - phones	T	141.1478
141.1478	DCB_se1_ag4_f_01 - phones	M	141.2078
141.2078	DCB_se1_ag4_f_01 - phones	AH0	141.3678
141.3678	DCB_se1_ag4_f_01 - phones	N	141.4178
141.4178	DCB_se1_ag4_f_01 - phones	T	141.4478
141.4478	DCB_se1_ag4_f_01 - phones	sp	141.4778
142.2028	DCB_se1_ag4_f_01 - phones	W	142.2828
142.2028	DCB_se1_ag4_f_01 - words	was	142.5028
142.2828	DCB_se1_ag4_f_01 - phones	AH1	142.3828
142.3828	DCB_se1_ag4_f_01 - phones	Z	142.5028
142.5028	DCB_se1_ag4_f_01 - phones	AH1	142.6528
142.5028	DCB_se1_ag4_f_01 - words	um	142.7928
142.6528	DCB_se1_ag4_f_01 - phones	M	142.7928
142.7928	DCB_se1_ag4_f_01 - phones	sp	142.8228
142.8228	DCB_se1_ag4_f_01 - phones	N	142.8928
142.8228	DCB_se1_ag4_f_01 - words	nineteen	143.3528
142.8928	DCB_se1_ag4_f_01 - phones	AY1	143.0128
143.0128	DCB_se1_ag4_f_01 - phones	N	143.0928
143.0928	DCB_se1_ag4_f_01 - phones	T	143.2028
143.2028	DCB_se1_ag4_f_01 - phones	IY1	143.3128
143.3128	DCB_se1_ag4_f_01 - phones	N	143.3528
143.3528	DCB_se1_ag4_f_01 - phones	F	143.4828
143.3528	DCB_se1_ag4_f_01 - words	fifty	143.7528
143.4828	DCB_se1_ag4_f_01 - phones	IH1	143.5528
143.5528	DCB_se1_ag4_f_01 - phones	F	143.6428
143.6428	DCB_se1_ag4_f_01 - phones	T	143.6928
143.6928	DCB_se1_ag4_f_01 - phones	IY0	143.7528
143.7528	DCB_se1_ag4_f_01 - phones	F	143.8628
143.7528	DCB_se1_ag4_f_01 - words	five	144.2028
143.8628	DCB_se1_ag4_f_01 - phones	AY1	144.1628
144.1628	DCB_se1_ag4_f_01 - phones	V	144.2028
144.2028	DCB_se1_ag4_f_01 - phones	sp	144.2628
144.3785	DCB_int_01 - phones	M	144.4085
144.3785	DCB_int_01 - words	mm-hm	144.6085
144.4085	DCB_int_01 - phones	HH	144.4385
144.4385	DCB_int_01 - phones	M	144.6085
144.6085	DCB_int_01 - phones	sp	146.9357
145.5030	DCB_se1_ag4_f_01 - words	rdx	146.6430
145.5030	DCB_se1_ag4_f_01 - phones	TN	146.6430
146.9357	DCB_int_01 - phones	OW2	147.0457
146.9357	DCB_int_01 - words	okay	147.2557
147.0457	DCB_int_01 - phones	K	147.1357
147.1357	DCB_int_01 - phones	EY1	147.2557
147.2557	DCB_int_01 - phones	sp	147.3357
147.5440	DCB_se1_ag4_f_01 - phones	S	147.6840
147.5440	DCB_se1_ag4_f_01 - words	see	147.7640
147.6840	DCB_se1_ag4_f_01 - phones	IY1	147.7640
147.7640	DCB_se1_ag4_f_01 - phones	W	147.8640
147.7640	DCB_se1_ag4_f_01 - words	we	147.9840
147.8640	DCB_se1_ag4_f_01 - phones	IY1	147.9840
147.9840	DCB_se1_ag4_f_01 - phones	L	148.0340
147.9840	DCB_se1_ag4_f_01 - words	lived	148.3340
148.0340	DCB_se1_ag4_f_01 - phones	IH1	148.1940
148.1940	DCB_se1_ag4_f_01 - phones	V	148.2840
148.2840	DCB_se1_ag4_f_01 - phones	D	148.3340
148.3340	DCB_se1_ag4_f_01 - phones	AE1	148.4040
148.3340	DCB_se1_ag4_f_01 - words	at	148.4340
148.4040	DCB_se1_ag4_f_01 - phones	T	148.4340
148.4340	DCB_se1_ag4_f_01 - phones	sp	148.4640
148.4640	DCB_se1_ag4_f_01 - phones	AY1	148.6840
148.4640	DCB_se1_ag4_f_01 - words	ivory	148.8240
148.6840	DCB_se1_ag4_f_01 - phones	V	148.7340
148.7340	DCB_se1_ag4_f_01 - phones	R	148.7740
148.7740	DCB_se1_ag4_f_01 - phones	IY0	148.8240
148.8240	DCB_se1_ag4_f_01 - phones	S	148.9640
148.8240	DCB_se1_ag4_f_01 - words	city	149.1840
148.9640	DCB_se1_ag4_f_01 - phones	IH1	149.0340
149.0340	DCB_se1_ag4_f_01 - phones	T	149.0940
149.0940	DCB_se1_ag4_f_01 - phones	IY0	149.1840
149.1840	DCB_se1_ag4_f_01 - phones	B	149.2540
149.1840	DCB_se1_ag4_f_01 - words	but	149.3640
149.2540	DCB_se1_ag4_f_01 - phones	AH1	149.3040
149.3040	DCB_se1_ag4_f_01 - phones	T	149.3640
149.3640	DCB_se1_ag4_f_01 - phones	DH	149.4140
149.3640	DCB_se1_ag4_f_01 - words	the	149.4540
149.4140	DCB_se1_ag4_f_01 - phones	AH0	149.4540
149.4540	DCB_se1_ag4_f_01 - phones	S	149.4940
149.4540	DCB_se1_ag4_f_01 - words	street	149.8340
149.4940	DCB_se1_ag4_f_01 - phones	T	149.6140
149.6140	DCB_se1_ag4_f_01 - phones	R	149.6940
149.6940	DCB_se1_ag4_f_01 - phones	IY1	149.7840
149.7840	DCB_se1_ag4_f_01 - phones	T	149.8340
149.8340	DCB_se1_ag4_f_01 - phones	sp	149.8640
149.8640	DCB_se1_ag4_f_01 - phones	W	149.9040
149.8640	DCB_se1_ag4_f_01 - words	was	150.0040
149.9040	DCB_se1_ag4_f_01 - phones	AH0	149.9340
149.9340	DCB_se1_ag4_f_01 - phones	Z	150.0040
150.0040	DCB_se1_ag4_f_01 - words	rdx	150.9240
150.0040	DCB_se1_ag4_f_01 - phones	TN	150.9240
151.6140	DCB_se1_ag4_f_01 - phones	sil	151.6540
151.6540	DCB_se1_ag4_f_01 - phones	AH0	151.9740
151.6540	DCB_se1_ag4_f_01 - words	and	152.0840
151.9740	DCB_se1_ag4_f_01 - phones	N	152.0540
152.0540	DCB_se1_ag4_f_01 - phones	D	152.0840
152.0840	DCB_se1_ag4_f_01 - phones	Y	152.1140
152.0840	DCB_se1_ag4_f_01 - words	you	152.2240
152.1140	DCB_se1_ag4_f_01 - phones	UW1	152.2240
152.2240	DCB_se1_ag4_f_01 - phones	N	152.2940
152.2240	DCB_se1_ag4_f_01 - words	know	152.5340
152.2940	DCB_se1_ag4_f_01 - phones	OW1	152.5340
152.5340	DCB_se1_ag4_f_01 - phones	AY1	152.6540
152.5340	DCB_se1_ag4_f_01 - words	i	152.6540
152.6540	DCB_se1_ag4_f_01 - phones	R	152.7540
152.6540	DCB_se1_ag4_f_01 - words	remember	153.4140
152.7540	DCB_se1_ag4_f_01 - phones	IY0	152.8240
152.8240	DCB_se1_ag4_f_01 - phones	M	152.8940
152.8940	DCB_se1_ag4_f_01 - phones	EH1	152.9740
152.9740	DCB_se1_ag4_f_01 - phones	M	153.0540
153.0540	DCB_se1_ag4_f_01 - phones	B	153.1140
153.1140	DCB_se1_ag4_f_01 - phones	ER0	153.4140
153.4140	DCB_se1_ag4_f_01 - phones	sp	157.2253
157.2253	DCB_se1_ag4_f_01 - phones	spn	157.3853
157.2253	DCB_se1_ag4_f_01 - words	<unk>	157.3853
157.3853	DCB_se1_ag4_f_01 - phones	G	157.5153
157.3853	DCB_se1_ag4_f_01 - words	getting	157.7453
157.5153	DCB_se1_ag4_f_01 - phones	IH1	157.6153
157.6153	DCB_se1_ag4_f_01 - phones	T	157.6853
157.6853	DCB_se1_ag4_f_01 - phones	IH0	157.7153
157.7153	DCB_se1_ag4_f_01 - phones	NG	157.7453
157.7453	DCB_se1_ag4_f_01 - phones	B	157.8453
157.7453	DCB_se1_ag4_f_01 - words	beatings	158.2053
157.8453	DCB_se1_ag4_f_01 - phones	IY1	157.9853
157.9853	DCB_se1_ag4_f_01 - phones	T	158.0153
158.0153	DCB_se1_ag4_f_01 - phones	IH0	158.0453
158.0453	DCB_se1_ag4_f_01 - phones	NG	158.1253
158.1253	DCB_se1_ag4_f_01 - phones	Z	158.2053
158.2053	DCB_se1_ag4_f_01 - words	a	158.2753
158.2053	DCB_se1_ag4_f_01 - phones	AH0	158.2753
158.2753	DCB_se1_ag4_f_01 - phones	sp	158.3053
158.3053	DCB_se1_ag4_f_01 - phones	L	158.3953
158.3053	DCB_se1_ag4_f_01 - words	lot	158.6553
158.3953	DCB_se1_ag4_f_01 - phones	AA1	158.4253
158.4253	DCB_se1_ag4_f_01 - phones	T	158.6553
158.6553	DCB_se1_ag4_f_01 - words	<unk>	159.9453
158.6553	DCB_se1_ag4_f_01 - phones	spn	159.9453
158.9001	DCB_int_01 - words	oh	159.2801
158.9001	DCB_int_01 - phones	OW1	159.2801
159.2801	DCB_int_01 - phones	AE1	159.3301
159.2801	DCB_int_01 - words	and	159.3801
159.3301	DCB_int_01 - phones	N	159.3801
159.3801	DCB_int_01 - phones	HH	159.4401
159.3801	DCB_int_01 - words	why	159.6501
159.4401	DCB_int_01 - phones	W	159.5101
159.5101	DCB_int_01 - phones	AY1	159.6501
159.6501	DCB_int_01 - phones	K	159.8101
159.6501	DCB_int_01 - words	cause	159.9801
159.8101	DCB_int_01 - phones	AA1	159.8801
159.8801	DCB_int_01 - phones	Z	159.9801
159.9801	DCB_int_01 - phones	Y	160.0401
159.9801	DCB_int_01 - words	you	160.1101
160.0401	DCB_int_01 - phones	UW1	160.1101
160.1101	DCB_int_01 - phones	sp	160.2901
160.2648	DCB_se1_ag4_f_01 - phones	sil	160.3048
160.2901	DCB_int_01 - phones	K	160.3201
160.2901	DCB_int_01 - words	cause	160.4501
160.3048	DCB_se1_ag4_f_01 - words	<unk>	161.0248
160.3048	DCB_se1_ag4_f_01 - phones	spn	161.0248
160.3201	DCB_int_01 - phones	AA1	160.3801
160.3801	DCB_int_01 - phones	Z	160.4501
160.4501	DCB_int_01 - phones	Y	160.4901
160.4501	DCB_int_01 - words	you	160.5601
160.4901	DCB_int_01 - phones	UW1	160.5601
160.5601	DCB_int_01 - phones	W	160.6201
160.5601	DCB_int_01 - words	were	160.6601
160.6201	DCB_int_01 - phones	ER0	160.6601
160.6601	DCB_int_01 - phones	DH	160.7001
160.6601	DCB_int_01 - words	the	160.7601
160.7001	DCB_int_01 - phones	AH0	160.7601
160.7601	DCB_int_01 - phones	M	160.8401
160.7601	DCB_int_01 - words	middle	161.0401
160.8401	DCB_int_01 - phones	IH1	160.9001
160.9001	DCB_int_01 - phones	D	160.9501
160.9501	DCB_int_01 - phones	AH0	160.9901
160.9901	DCB_int_01 - phones	L	161.0401
161.0248	DCB_se1_ag4_f_01 - phones	sp	161.0648
161.0401	DCB_int_01 - phones	CH	161.1301
161.0401	DCB_int_01 - words	child	161.5101
161.1301	DCB_int_01 - phones	AY1	161.3701
161.3701	DCB_int_01 - phones	L	161.4601
161.4601	DCB_int_01 - phones	D	161.5101
161.7162	DCB_se1_ag4_f_01 - phones	Y	162.7462
161.7162	DCB_se1_ag4_f_01 - words	yeah	163.0662
162.7462	DCB_se1_ag4_f_01 - phones	AE1	163.0662
163.0662	DCB_se1_ag4_f_01 - phones	sp	163.1762
163.3529	DCB_se1_ag4_f_01 - phones	S	163.5829
163.3529	DCB_se1_ag4_f_01 - words	something	163.8029
163.5829	DCB_se1_ag4_f_01 - phones	AH1	163.6529
163.6529	DCB_se1_ag4_f_01 - phones	M	163.6829
163.6829	DCB_se1_ag4_f_01 - phones	TH	163.7329
163.7329	DCB_se1_ag4_f_01 - phones	IH0	163.7629
163.7629	DCB_se1_ag4_f_01 - phones	NG	163.8029
163.8029	DCB_se1_ag4_f_01 - phones	L	163.8729
163.8029	DCB_se1_ag4_f_01 - words	like	164.0429
163.8729	DCB_se1_ag4_f_01 - phones	AY1	163.9729
163.9729	DCB_se1_ag4_f_01 - phones	K	164.0429
164.0429	DCB_se1_ag4_f_01 - phones	DH	164.1029
164.0429	DCB_se1_ag4_f_01 - words	that	164.3529
164.1029	DCB_se1_ag4_f_01 - phones	AE1	164.2229
164.2229	DCB_se1_ag4_f_01 - phones	T	164.3529
164.3529	DCB_se1_ag4_f_01 - phones	sp	164.3829
164.3829	DCB_se1_ag4_f_01 - phones	AE1	164.6129
164.3829	DCB_se1_ag4_f_01 - words	and	164.6929
164.6129	DCB_se1_ag4_f_01 - phones	N	164.6929
164.6929	DCB_se1_ag4_f_01 - phones	AH1	164.8329
164.6929	DCB_se1_ag4_f_01 - words	um	165.1329
164.8329	DCB_se1_ag4_f_01 - phones	M	165.1329
166.3251	DCB_int_01 - phones	D	166.3951
166.3251	DCB_int_01 - words	did	166.4851
166.3951	DCB_int_01 - phones	IH0	166.4351
166.4351	DCB_int_01 - phones	D	166.4851
166.4851	DCB_int_01 - phones	Y	166.5351
166.4851	DCB_int_01 - words	you	166.5651
166.5351	DCB_int_01 - phones	UW1	166.5651
166.5651	DCB_int_01 - phones	G	166.6051
166.5651	DCB_int_01 - words	get	166.6951
166.6051	DCB_int_01 - phones	IH1	166.6651
166.6651	DCB_int_01 - phones	T	166.6951
166.6951	DCB_int_01 - phones	IH0	166.7251
166.6951	DCB_int_01 - words	in	166.7651
166.7251	DCB_int_01 - phones	N	166.7651
166.7651	DCB_int_01 - phones	T	166.8551
166.7651	DCB_int_01 - words	trouble	167.0351
166.8551	DCB_int_01 - phones	R	166.8851
166.8851	DCB_int_01 - phones	AH1	166.9251
166.9251	DCB_int_01 - phones	B	166.9751
166.9751	DCB_int_01 - phones	AH0	167.0051
167.0051	DCB_int_01 - phones	L	167.0351
167.0351	DCB_int_01 - words	a	167.1751
167.0351	DCB_int_01 - phones	AH0	167.1751
167.1751	DCB_int_01 - phones	L	167.2851
167.1751	DCB_int_01 - words	lot	167.3651
167.2851	DCB_int_01 - phones	AA1	167.3351
167.3351	DCB_int_01 - phones	T	167.3651
167.3651	DCB_int_01 - phones	AE1	167.3951
167.3651	DCB_int_01 - words	as	167.4551
167.3951	DCB_int_01 - phones	Z	167.4551
167.4551	DCB_int_01 - phones	sp	167.5151
167.5151	DCB_int_01 - words	a	167.5551
167.5151	DCB_int_01 - phones	AH0	167.5551
167.5551	DCB_int_01 - phones	K	167.6751
167.5551	DCB_int_01 - words	kid	168.0151
167.6751	DCB_int_01 - phones	IH1	167.7151
167.7151	DCB_int_01 - phones	D	168.0151
168.6862	DCB_se1_ag4_f_01 - phones	N	168.8162
168.6862	DCB_se1_ag4_f_01 - words	no	168.9762
168.8162	DCB_se1_ag4_f_01 - phones	OW1	168.9762
168.9762	DCB_se1_ag4_f_01 - phones	sp	169.0462
169.2304	DCB_int_01 - phones	sil	169.2704
169.2704	DCB_int_01 - phones	N	169.3504
169.2704	DCB_int_01 - words	no	169.4704
169.3504	DCB_int_01 - phones	OW1	169.4704
169.4704	DCB_int_01 - phones	sp	169.5504
169.5504	DCB_int_01 - phones	OW2	169.7004
169.5504	DCB_int_01 - words	okay	169.8004
[truncated: 4,735 more rows]
