# Supplementary material for: Considering Performance in the Automated and Manual Coding of Sociolinguistic Variables: Lessons From Variable (ING)
Source: Front Artif Intell. 2021 Apr 29;4:648543. doi: 10.3389/frai.2021.648543 (PMC8117961; doi:10.3389/frai.2021.648543)
Supplement: Supplementary file 4 [file Data_Sheet_4.ZIP › CORAAL_Aligned_as_Tables/DCA_se1_ag1_f_03_1_txout.txt]

tmin	tier	text	tmax
0.3441	DCA_int_04 - phones	sil	0.3841
0.3841	DCA_int_04 - phones	OW2	0.4941
0.3841	DCA_int_04 - words	okay	0.6441
0.4941	DCA_int_04 - phones	K	0.5441
0.5441	DCA_int_04 - phones	EY1	0.6441
0.6441	DCA_int_04 - phones	sp	0.6741
0.6741	DCA_int_04 - words	rdx	1.1841
0.6741	DCA_int_04 - phones	TN	1.1841
1.1841	DCA_int_04 - phones	sp	1.2941
1.2941	DCA_int_04 - phones	W	1.3241
1.2941	DCA_int_04 - words	what	1.3941
1.3241	DCA_int_04 - phones	AH1	1.3541
1.3541	DCA_int_04 - phones	T	1.3941
1.3941	DCA_int_04 - phones	K	1.4241
1.3941	DCA_int_04 - words	kind	1.4841
1.4241	DCA_int_04 - phones	AY1	1.4541
1.4541	DCA_int_04 - phones	N	1.4841
1.4841	DCA_int_04 - phones	AH0	1.5141
1.4841	DCA_int_04 - words	of	1.5441
1.5141	DCA_int_04 - phones	V	1.5441
1.5441	DCA_int_04 - phones	G	1.5741
1.5441	DCA_int_04 - words	games	1.8841
1.5741	DCA_int_04 - phones	EY1	1.6441
1.6441	DCA_int_04 - phones	M	1.7241
1.7241	DCA_int_04 - phones	Z	1.8841
1.8841	DCA_int_04 - phones	D	1.9141
1.8841	DCA_int_04 - words	do	1.9441
1.9141	DCA_int_04 - phones	UW1	1.9441
1.9441	DCA_int_04 - phones	Y	1.9741
1.9441	DCA_int_04 - words	you	2.0441
1.9741	DCA_int_04 - phones	UW1	2.0441
2.0441	DCA_int_04 - phones	sp	2.1341
2.1341	DCA_int_04 - phones	P	2.1841
2.1341	DCA_int_04 - words	play	2.4141
2.1841	DCA_int_04 - phones	L	2.2641
2.2641	DCA_int_04 - phones	EY1	2.4141
2.4141	DCA_int_04 - phones	sp	3.5877
3.5877	DCA_int_04 - phones	W	3.6177
3.5877	DCA_int_04 - words	with	3.6777
3.6177	DCA_int_04 - phones	IH0	3.6477
3.6477	DCA_int_04 - phones	DH	3.6777
3.6777	DCA_int_04 - phones	Y	3.7277
3.6777	DCA_int_04 - words	your	3.8077
3.7277	DCA_int_04 - phones	UH1	3.7577
3.7577	DCA_int_04 - phones	R	3.8077
3.8077	DCA_int_04 - phones	F	3.9777
3.8077	DCA_int_04 - words	friends	4.5277
3.9777	DCA_int_04 - phones	R	4.0177
4.0177	DCA_int_04 - phones	EH1	4.1177
4.1177	DCA_int_04 - phones	N	4.1677
4.1677	DCA_int_04 - phones	Z	4.5277
4.5277	DCA_int_04 - phones	sp	4.6077
4.6888	DCA_se1_ag1_f_03 - phones	sil	4.7288
4.7288	DCA_se1_ag1_f_03 - phones	AH1	4.9788
4.7288	DCA_se1_ag1_f_03 - words	um	5.0988
4.9788	DCA_se1_ag1_f_03 - phones	M	5.0988
5.0988	DCA_se1_ag1_f_03 - phones	sp	5.3188
5.3188	DCA_se1_ag1_f_03 - phones	B	5.3988
5.3188	DCA_se1_ag1_f_03 - words	baseball	6.3088
5.3988	DCA_se1_ag1_f_03 - phones	EY1	5.5888
5.5888	DCA_se1_ag1_f_03 - phones	S	5.7688
5.7688	DCA_se1_ag1_f_03 - phones	B	5.8288
5.8288	DCA_se1_ag1_f_03 - phones	AO1	6.1688
6.1688	DCA_se1_ag1_f_03 - phones	L	6.3088
6.3088	DCA_se1_ag1_f_03 - phones	sp	6.4088
7.1088	DCA_se1_ag1_f_03 - phones	F	7.2488
7.1088	DCA_se1_ag1_f_03 - words	football	7.8388
7.2488	DCA_se1_ag1_f_03 - phones	UH1	7.3588
7.3588	DCA_se1_ag1_f_03 - phones	T	7.4388
7.4388	DCA_se1_ag1_f_03 - phones	B	7.4988
7.4988	DCA_se1_ag1_f_03 - phones	AO2	7.7588
7.7588	DCA_se1_ag1_f_03 - phones	L	7.8388
7.8388	DCA_se1_ag1_f_03 - phones	sp	7.9488
7.9488	DCA_se1_ag1_f_03 - phones	B	8.0088
7.9488	DCA_se1_ag1_f_03 - words	basketball	8.9188
8.0088	DCA_se1_ag1_f_03 - phones	AE1	8.1588
8.1588	DCA_se1_ag1_f_03 - phones	S	8.2988
8.2988	DCA_se1_ag1_f_03 - phones	K	8.3588
8.3588	DCA_se1_ag1_f_03 - phones	AH0	8.3988
8.3988	DCA_se1_ag1_f_03 - phones	T	8.4488
8.4488	DCA_se1_ag1_f_03 - phones	B	8.5088
8.5088	DCA_se1_ag1_f_03 - phones	AO2	8.6788
8.6788	DCA_se1_ag1_f_03 - phones	L	8.9188
8.9188	DCA_se1_ag1_f_03 - phones	sp	10.1693
10.1693	DCA_se1_ag1_f_03 - phones	T	10.3493
10.1693	DCA_se1_ag1_f_03 - words	tennis	11.0393
10.3493	DCA_se1_ag1_f_03 - phones	EH1	10.4893
10.4893	DCA_se1_ag1_f_03 - phones	N	10.5593
10.5593	DCA_se1_ag1_f_03 - phones	AH0	10.7293
10.7293	DCA_se1_ag1_f_03 - phones	S	11.0393
12.3301	DCA_se1_ag1_f_03 - phones	sil	12.3601
12.3601	DCA_se1_ag1_f_03 - phones	K	12.4501
12.3601	DCA_se1_ag1_f_03 - words	kickball	13.2701
12.4501	DCA_se1_ag1_f_03 - phones	IH1	12.5301
12.5301	DCA_se1_ag1_f_03 - phones	K	12.5801
12.5801	DCA_se1_ag1_f_03 - phones	B	12.7201
12.7201	DCA_se1_ag1_f_03 - phones	AH0	12.7501
12.7501	DCA_se1_ag1_f_03 - phones	L	13.2701
14.6278	DCA_int_04 - phones	HH	14.7678
14.6278	DCA_int_04 - words	how	14.8078
14.7678	DCA_int_04 - phones	AW1	14.8078
14.8078	DCA_int_04 - phones	D	14.9478
14.8078	DCA_int_04 - words	do	14.9878
14.9478	DCA_int_04 - phones	UW1	14.9878
14.9878	DCA_int_04 - phones	Y	15.0578
14.9878	DCA_int_04 - words	you	15.1178
15.0578	DCA_int_04 - phones	UW1	15.1178
15.1178	DCA_int_04 - phones	P	15.2278
15.1178	DCA_int_04 - words	play	15.3578
15.2278	DCA_int_04 - phones	L	15.2878
15.2878	DCA_int_04 - phones	EY1	15.3578
15.3578	DCA_int_04 - phones	sp	15.4578
15.4578	DCA_int_04 - phones	T	15.5078
15.4578	DCA_int_04 - words	tennis	15.7378
15.5078	DCA_int_04 - phones	EH1	15.6078
15.6078	DCA_int_04 - phones	N	15.6778
15.6778	DCA_int_04 - phones	AH0	15.7078
15.7078	DCA_int_04 - phones	S	15.7378
15.7378	DCA_int_04 - phones	sp	17.2558
16.4090	DCA_se1_ag1_f_03 - phones	HH	16.4990
16.4090	DCA_se1_ag1_f_03 - words	how	16.5590
16.4990	DCA_se1_ag1_f_03 - phones	AW1	16.5590
16.5590	DCA_se1_ag1_f_03 - phones	D	16.6190
16.5590	DCA_se1_ag1_f_03 - words	do	16.7390
16.6190	DCA_se1_ag1_f_03 - phones	UW1	16.7390
16.7390	DCA_se1_ag1_f_03 - words	i	16.8190
16.7390	DCA_se1_ag1_f_03 - phones	AY1	16.8190
16.8190	DCA_se1_ag1_f_03 - phones	P	16.9190
16.8190	DCA_se1_ag1_f_03 - words	play	17.1990
16.9190	DCA_se1_ag1_f_03 - phones	L	16.9790
16.9790	DCA_se1_ag1_f_03 - phones	EY1	17.1990
17.1990	DCA_se1_ag1_f_03 - phones	IH0	17.2290
17.1990	DCA_se1_ag1_f_03 - words	it	17.2690
17.2290	DCA_se1_ag1_f_03 - phones	T	17.2690
17.2558	DCA_int_04 - phones	M	17.3358
17.2558	DCA_int_04 - words	mm-hm	17.5658
17.2690	DCA_se1_ag1_f_03 - phones	sp	17.2990
17.3358	DCA_int_04 - phones	HH	17.3858
17.3858	DCA_int_04 - phones	M	17.5658
18.2042	DCA_se1_ag1_f_03 - phones	AY1	18.3542
18.2042	DCA_se1_ag1_f_03 - words	i	18.3542
18.3542	DCA_se1_ag1_f_03 - phones	EY1	18.4442
18.3542	DCA_se1_ag1_f_03 - words	ain't	18.5742
18.4442	DCA_se1_ag1_f_03 - phones	N	18.4742
18.4742	DCA_se1_ag1_f_03 - phones	T	18.5742
18.5742	DCA_se1_ag1_f_03 - phones	R	18.6042
18.5742	DCA_se1_ag1_f_03 - words	r-	18.6042
18.6042	DCA_se1_ag1_f_03 - phones	sp	18.6342
18.6342	DCA_se1_ag1_f_03 - phones	AE1	18.8242
18.6342	DCA_se1_ag1_f_03 - words	actually	19.1442
18.8242	DCA_se1_ag1_f_03 - phones	K	18.9142
18.9142	DCA_se1_ag1_f_03 - phones	SH	19.0042
19.0042	DCA_se1_ag1_f_03 - phones	AH0	19.0342
19.0342	DCA_se1_ag1_f_03 - phones	L	19.0742
19.0742	DCA_se1_ag1_f_03 - phones	IY0	19.1442
19.1442	DCA_se1_ag1_f_03 - phones	P	19.2542
19.1442	DCA_se1_ag1_f_03 - words	played	19.5042
19.2542	DCA_se1_ag1_f_03 - phones	L	19.3242
19.3242	DCA_se1_ag1_f_03 - phones	EY1	19.4742
19.4742	DCA_se1_ag1_f_03 - phones	D	19.5042
19.5042	DCA_se1_ag1_f_03 - phones	IH1	19.5342
19.5042	DCA_se1_ag1_f_03 - words	it	19.5742
19.5342	DCA_se1_ag1_f_03 - phones	T	19.5742
19.5742	DCA_se1_ag1_f_03 - phones	B	19.6242
19.5742	DCA_se1_ag1_f_03 - words	but	19.7242
19.6242	DCA_se1_ag1_f_03 - phones	AH1	19.6542
19.6542	DCA_se1_ag1_f_03 - phones	T	19.7242
19.7242	DCA_se1_ag1_f_03 - phones	Y	19.8042
19.7242	DCA_se1_ag1_f_03 - words	you	19.8542
19.8042	DCA_se1_ag1_f_03 - phones	UW1	19.8542
19.8542	DCA_se1_ag1_f_03 - phones	N	19.9242
19.8542	DCA_se1_ag1_f_03 - words	know	20.0842
19.9242	DCA_se1_ag1_f_03 - phones	OW1	20.0842
20.0842	DCA_se1_ag1_f_03 - phones	AY1	20.1842
20.0842	DCA_se1_ag1_f_03 - words	i	20.1842
20.1842	DCA_se1_ag1_f_03 - phones	T	20.3542
20.1842	DCA_se1_ag1_f_03 - words	took	20.5042
20.3542	DCA_se1_ag1_f_03 - phones	UH1	20.4142
20.4142	DCA_se1_ag1_f_03 - phones	K	20.5042
20.5042	DCA_se1_ag1_f_03 - phones	IH1	20.5342
20.5042	DCA_se1_ag1_f_03 - words	it	20.5842
20.5342	DCA_se1_ag1_f_03 - phones	T	20.5842
20.5842	DCA_se1_ag1_f_03 - phones	AE1	20.6642
20.5842	DCA_se1_ag1_f_03 - words	at	20.7142
20.6642	DCA_se1_ag1_f_03 - phones	T	20.7142
20.7142	DCA_se1_ag1_f_03 - phones	S	20.9642
20.7142	DCA_se1_ag1_f_03 - words	school	21.3542
20.9642	DCA_se1_ag1_f_03 - phones	K	21.0242
21.0242	DCA_se1_ag1_f_03 - phones	UW1	21.2542
21.2542	DCA_se1_ag1_f_03 - phones	L	21.3542
21.3542	DCA_se1_ag1_f_03 - words	i	21.4042
21.3542	DCA_se1_ag1_f_03 - phones	AY1	21.4042
21.4042	DCA_se1_ag1_f_03 - words	<unk>	21.4342
21.4042	DCA_se1_ag1_f_03 - phones	spn	21.4342
21.4342	DCA_se1_ag1_f_03 - phones	sp	21.4642
21.4642	DCA_se1_ag1_f_03 - phones	T	21.5642
21.4642	DCA_se1_ag1_f_03 - words	take	21.7142
21.5642	DCA_se1_ag1_f_03 - phones	EY1	21.6542
21.6542	DCA_se1_ag1_f_03 - phones	K	21.7142
21.7142	DCA_se1_ag1_f_03 - phones	IH1	21.7542
21.7142	DCA_se1_ag1_f_03 - words	it	21.8042
21.7542	DCA_se1_ag1_f_03 - phones	T	21.8042
21.8042	DCA_se1_ag1_f_03 - phones	AE1	21.8942
21.8042	DCA_se1_ag1_f_03 - words	at	21.9542
21.8942	DCA_se1_ag1_f_03 - phones	T	21.9542
21.9542	DCA_se1_ag1_f_03 - phones	S	22.0842
21.9542	DCA_se1_ag1_f_03 - words	school	22.2442
22.0842	DCA_se1_ag1_f_03 - phones	K	22.1342
22.1342	DCA_se1_ag1_f_03 - phones	UW1	22.1942
22.1942	DCA_se1_ag1_f_03 - phones	L	22.2442
22.2442	DCA_se1_ag1_f_03 - phones	sp	22.2742
22.2742	DCA_se1_ag1_f_03 - phones	W	22.3142
22.2742	DCA_se1_ag1_f_03 - words	when	22.3942
22.3142	DCA_se1_ag1_f_03 - phones	EH1	22.3542
22.3542	DCA_se1_ag1_f_03 - phones	N	22.3942
22.3942	DCA_se1_ag1_f_03 - phones	AY1	22.4542
22.3942	DCA_se1_ag1_f_03 - words	i	22.4542
22.4542	DCA_se1_ag1_f_03 - phones	sp	22.4942
22.4942	DCA_se1_ag1_f_03 - phones	T	22.6042
22.4942	DCA_se1_ag1_f_03 - words	take	22.7042
22.6042	DCA_se1_ag1_f_03 - phones	EY1	22.6742
22.6742	DCA_se1_ag1_f_03 - phones	K	22.7042
22.7042	DCA_se1_ag1_f_03 - phones	sp	22.7342
22.7342	DCA_se1_ag1_f_03 - phones	JH	22.8842
22.7342	DCA_se1_ag1_f_03 - words	gym	23.1242
22.8842	DCA_se1_ag1_f_03 - phones	IH1	23.0142
23.0142	DCA_se1_ag1_f_03 - phones	M	23.1242
23.1242	DCA_se1_ag1_f_03 - phones	DH	23.1542
23.1242	DCA_se1_ag1_f_03 - words	that	23.2442
23.1542	DCA_se1_ag1_f_03 - phones	AH0	23.2042
23.2042	DCA_se1_ag1_f_03 - phones	T	23.2442
23.2442	DCA_se1_ag1_f_03 - words	s	23.2842
23.2442	DCA_se1_ag1_f_03 - phones	S	23.2842
23.2842	DCA_se1_ag1_f_03 - phones	sp	23.3142
23.3142	DCA_se1_ag1_f_03 - phones	DH	23.3442
23.3142	DCA_se1_ag1_f_03 - words	the	23.3742
23.3442	DCA_se1_ag1_f_03 - phones	AH0	23.3742
23.3742	DCA_se1_ag1_f_03 - phones	OW1	23.4042
23.3742	DCA_se1_ag1_f_03 - words	only	23.5642
23.4042	DCA_se1_ag1_f_03 - phones	N	23.4742
23.4742	DCA_se1_ag1_f_03 - phones	L	23.5142
23.5142	DCA_se1_ag1_f_03 - phones	IY0	23.5642
23.5642	DCA_se1_ag1_f_03 - phones	T	23.6842
23.5642	DCA_se1_ag1_f_03 - words	time	23.9642
23.6842	DCA_se1_ag1_f_03 - phones	AY1	23.7142
23.7142	DCA_se1_ag1_f_03 - phones	M	23.9642
23.9105	DCA_int_04 - phones	M	24.3505
23.9105	DCA_int_04 - words	mm-hm	24.4105
23.9642	DCA_se1_ag1_f_03 - phones	sp	24.7732
24.3505	DCA_int_04 - phones	HH	24.3805
24.3805	DCA_int_04 - phones	M	24.4105
24.4105	DCA_int_04 - phones	sp	24.4405
24.5353	DCA_int_04 - phones	W	24.6753
24.5353	DCA_int_04 - words	what	24.7553
24.6753	DCA_int_04 - phones	AH1	24.7153
24.7153	DCA_int_04 - phones	T	24.7553
24.7553	DCA_int_04 - phones	AH0	24.7853
24.7553	DCA_int_04 - words	about	24.8753
24.7732	DCA_se1_ag1_f_03 - phones	AH0	24.8632
24.7732	DCA_se1_ag1_f_03 - words	and	24.9332
24.7853	DCA_int_04 - phones	B	24.8153
24.8153	DCA_int_04 - phones	AW1	24.8453
24.8453	DCA_int_04 - phones	T	24.8753
24.8632	DCA_se1_ag1_f_03 - phones	N	24.9332
24.8753	DCA_int_04 - phones	sp	25.3253
24.9332	DCA_se1_ag1_f_03 - phones	AY1	25.0232
24.9332	DCA_se1_ag1_f_03 - words	i	25.0232
25.0232	DCA_se1_ag1_f_03 - phones	D	25.0532
25.0232	DCA_se1_ag1_f_03 - words	don't	25.1132
25.0532	DCA_se1_ag1_f_03 - phones	OW1	25.0832
25.0832	DCA_se1_ag1_f_03 - phones	N	25.1132
25.1132	DCA_se1_ag1_f_03 - phones	N	25.1432
25.1132	DCA_se1_ag1_f_03 - words	know	25.1732
25.1432	DCA_se1_ag1_f_03 - phones	OW1	25.1732
25.1732	DCA_se1_ag1_f_03 - phones	HH	25.2132
25.1732	DCA_se1_ag1_f_03 - words	how	25.2732
25.2132	DCA_se1_ag1_f_03 - phones	AW1	25.2732
25.2732	DCA_se1_ag1_f_03 - phones	T	25.3232
25.2732	DCA_se1_ag1_f_03 - words	to	25.4432
25.3232	DCA_se1_ag1_f_03 - phones	AH0	25.4432
25.3253	DCA_int_04 - phones	spn	25.3553
25.3253	DCA_int_04 - words	<unk>	25.3553
25.4432	DCA_se1_ag1_f_03 - phones	AE1	25.5232
25.4432	DCA_se1_ag1_f_03 - words	actually	25.8632
25.5232	DCA_se1_ag1_f_03 - phones	K	25.6332
25.6332	DCA_se1_ag1_f_03 - phones	CH	25.7232
25.7232	DCA_se1_ag1_f_03 - phones	L	25.8132
25.8132	DCA_se1_ag1_f_03 - phones	IY0	25.8632
25.8632	DCA_se1_ag1_f_03 - phones	P	25.9632
25.8632	DCA_se1_ag1_f_03 - words	play	26.2532
25.9632	DCA_se1_ag1_f_03 - phones	L	26.0132
26.0132	DCA_se1_ag1_f_03 - phones	EY1	26.2532
26.2532	DCA_se1_ag1_f_03 - phones	IH0	26.2832
26.2532	DCA_se1_ag1_f_03 - words	it	26.3332
26.2832	DCA_se1_ag1_f_03 - phones	T	26.3332
26.8142	DCA_se1_ag1_f_03 - phones	sil	26.8642
26.8642	DCA_se1_ag1_f_03 - phones	AH0	26.9342
26.8642	DCA_se1_ag1_f_03 - words	and	26.9942
26.9342	DCA_se1_ag1_f_03 - phones	N	26.9942
26.9942	DCA_se1_ag1_f_03 - phones	AY1	27.0542
26.9942	DCA_se1_ag1_f_03 - words	i	27.0542
27.0542	DCA_se1_ag1_f_03 - phones	N	27.1342
27.0542	DCA_se1_ag1_f_03 - words	know	27.1642
27.1342	DCA_se1_ag1_f_03 - phones	OW1	27.1642
27.1642	DCA_se1_ag1_f_03 - phones	HH	27.1942
27.1642	DCA_se1_ag1_f_03 - words	how	27.2442
27.1942	DCA_se1_ag1_f_03 - phones	AW1	27.2442
27.2442	DCA_se1_ag1_f_03 - phones	T	27.2742
27.2442	DCA_se1_ag1_f_03 - words	to	27.3142
27.2742	DCA_se1_ag1_f_03 - phones	AH0	27.3142
27.3142	DCA_se1_ag1_f_03 - phones	P	27.4342
27.3142	DCA_se1_ag1_f_03 - words	play	27.5742
27.4342	DCA_se1_ag1_f_03 - phones	L	27.4742
27.4742	DCA_se1_ag1_f_03 - phones	EY1	27.5742
27.5742	DCA_se1_ag1_f_03 - phones	S	27.7942
27.5742	DCA_se1_ag1_f_03 - words	soccer	28.1442
27.7942	DCA_se1_ag1_f_03 - phones	AA1	27.9242
27.9242	DCA_se1_ag1_f_03 - phones	K	28.0542
28.0542	DCA_se1_ag1_f_03 - phones	ER0	28.1442
28.1442	DCA_se1_ag1_f_03 - phones	sp	31.1070
28.6130	DCA_int_04 - phones	M	28.8130
28.6130	DCA_int_04 - words	mm-hm	28.9430
28.8130	DCA_int_04 - phones	HH	28.9130
28.9130	DCA_int_04 - phones	M	28.9430
28.9430	DCA_int_04 - phones	HH	28.9730
28.9430	DCA_int_04 - words	how	29.0130
28.9730	DCA_int_04 - phones	AW1	29.0130
29.0130	DCA_int_04 - phones	D	29.0530
29.0130	DCA_int_04 - words	do	29.0830
29.0530	DCA_int_04 - phones	UW1	29.0830
29.0830	DCA_int_04 - phones	Y	29.1230
29.0830	DCA_int_04 - words	you	29.1930
29.1230	DCA_int_04 - phones	UW1	29.1930
29.1930	DCA_int_04 - phones	P	29.2830
29.1930	DCA_int_04 - words	play	29.4030
29.2830	DCA_int_04 - phones	L	29.3430
29.3430	DCA_int_04 - phones	EY1	29.4030
29.4030	DCA_int_04 - phones	sp	29.4630
29.4630	DCA_int_04 - phones	S	29.5130
29.4630	DCA_int_04 - words	soccer	29.8330
29.5130	DCA_int_04 - phones	AA1	29.6630
29.6630	DCA_int_04 - phones	K	29.7930
29.7930	DCA_int_04 - phones	ER0	29.8330
29.8330	DCA_int_04 - phones	sp	29.9330
31.1070	DCA_se1_ag1_f_03 - phones	spn	31.4570
31.1070	DCA_se1_ag1_f_03 - words	<unk>	31.4570
31.3827	DCA_int_04 - phones	IH0	31.4127
31.3827	DCA_int_04 - words	inaudible	31.6227
31.4127	DCA_int_04 - phones	N	31.4427
31.4427	DCA_int_04 - phones	AO1	31.4727
31.4727	DCA_int_04 - phones	D	31.5027
31.5027	DCA_int_04 - phones	AH0	31.5327
31.5327	DCA_int_04 - phones	B	31.5627
31.5627	DCA_int_04 - phones	AH0	31.5927
31.5927	DCA_int_04 - phones	L	31.6227
31.6227	DCA_int_04 - phones	sp	43.3674
31.7557	DCA_se1_ag1_f_03 - phones	sil	31.7957
31.7957	DCA_se1_ag1_f_03 - phones	S	31.9057
31.7957	DCA_se1_ag1_f_03 - words	somebody	32.3057
31.9057	DCA_se1_ag1_f_03 - phones	AH1	31.9857
31.9857	DCA_se1_ag1_f_03 - phones	M	32.0257
32.0257	DCA_se1_ag1_f_03 - phones	B	32.0757
32.0757	DCA_se1_ag1_f_03 - phones	AA2	32.1757
32.1757	DCA_se1_ag1_f_03 - phones	D	32.2557
32.2557	DCA_se1_ag1_f_03 - phones	IY0	32.3057
32.3057	DCA_se1_ag1_f_03 - phones	HH	32.4057
32.3057	DCA_se1_ag1_f_03 - words	hit	32.5057
32.4057	DCA_se1_ag1_f_03 - phones	IH1	32.4357
32.4357	DCA_se1_ag1_f_03 - phones	T	32.5057
32.5057	DCA_se1_ag1_f_03 - phones	DH	32.5657
32.5057	DCA_se1_ag1_f_03 - words	the	32.6057
32.5657	DCA_se1_ag1_f_03 - phones	AH0	32.6057
32.6057	DCA_se1_ag1_f_03 - phones	B	32.7357
32.6057	DCA_se1_ag1_f_03 - words	ball	33.0257
32.7357	DCA_se1_ag1_f_03 - phones	AO1	32.9057
32.9057	DCA_se1_ag1_f_03 - phones	L	33.0257
33.0257	DCA_se1_ag1_f_03 - phones	OW1	33.1057
33.0257	DCA_se1_ag1_f_03 - words	over	33.2357
33.1057	DCA_se1_ag1_f_03 - phones	V	33.1757
33.1757	DCA_se1_ag1_f_03 - phones	ER0	33.2357
33.2357	DCA_se1_ag1_f_03 - phones	T	33.3357
33.2357	DCA_se1_ag1_f_03 - words	to	33.3957
33.3357	DCA_se1_ag1_f_03 - phones	UW1	33.3957
33.3957	DCA_se1_ag1_f_03 - phones	M	33.4957
33.3957	DCA_se1_ag1_f_03 - words	me	33.7257
33.4957	DCA_se1_ag1_f_03 - phones	IY1	33.7257
33.7257	DCA_se1_ag1_f_03 - phones	sp	33.7757
33.7757	DCA_se1_ag1_f_03 - phones	AE1	33.9157
33.7757	DCA_se1_ag1_f_03 - words	and	34.0157
33.9157	DCA_se1_ag1_f_03 - phones	N	34.0157
34.0157	DCA_se1_ag1_f_03 - words	i	34.2257
34.0157	DCA_se1_ag1_f_03 - phones	AY1	34.2257
34.2257	DCA_se1_ag1_f_03 - phones	HH	34.2957
34.2257	DCA_se1_ag1_f_03 - words	hit	34.4157
34.2957	DCA_se1_ag1_f_03 - phones	IH1	34.3757
34.3757	DCA_se1_ag1_f_03 - phones	T	34.4157
34.4157	DCA_se1_ag1_f_03 - phones	IH1	34.4457
34.4157	DCA_se1_ag1_f_03 - words	it	34.5057
34.4457	DCA_se1_ag1_f_03 - phones	T	34.5057
34.5057	DCA_se1_ag1_f_03 - phones	B	34.6057
34.5057	DCA_se1_ag1_f_03 - words	back	34.7457
34.6057	DCA_se1_ag1_f_03 - phones	AE1	34.6957
34.6957	DCA_se1_ag1_f_03 - phones	K	34.7457
34.7457	DCA_se1_ag1_f_03 - phones	sp	34.7757
34.7757	DCA_se1_ag1_f_03 - phones	T	34.8557
34.7757	DCA_se1_ag1_f_03 - words	to	34.9057
34.8557	DCA_se1_ag1_f_03 - phones	IH0	34.9057
34.9057	DCA_se1_ag1_f_03 - phones	DH	34.9557
34.9057	DCA_se1_ag1_f_03 - words	them	35.1957
34.9557	DCA_se1_ag1_f_03 - phones	EH1	35.0957
35.0957	DCA_se1_ag1_f_03 - phones	M	35.1957
35.1957	DCA_se1_ag1_f_03 - phones	AH0	35.2357
35.1957	DCA_se1_ag1_f_03 - words	and	35.2757
35.2357	DCA_se1_ag1_f_03 - phones	N	35.2757
35.2757	DCA_se1_ag1_f_03 - phones	sp	35.3457
35.3457	DCA_se1_ag1_f_03 - phones	T	35.4157
35.3457	DCA_se1_ag1_f_03 - words	t	35.4457
35.4157	DCA_se1_ag1_f_03 - phones	IY1	35.4457
35.4457	DCA_se1_ag1_f_03 - phones	sp	35.5457
35.5457	DCA_se1_ag1_f_03 - phones	K	35.6157
35.5457	DCA_se1_ag1_f_03 - words	keep	35.7557
35.6157	DCA_se1_ag1_f_03 - phones	IY1	35.7057
35.7057	DCA_se1_ag1_f_03 - phones	P	35.7557
35.7557	DCA_se1_ag1_f_03 - phones	T	35.8457
35.7557	DCA_se1_ag1_f_03 - words	trying	36.0557
35.8457	DCA_se1_ag1_f_03 - phones	R	35.9057
35.9057	DCA_se1_ag1_f_03 - phones	AY1	36.0257
36.0257	DCA_se1_ag1_f_03 - phones	NG	36.0557
36.0557	DCA_se1_ag1_f_03 - phones	T	36.0857
36.0557	DCA_se1_ag1_f_03 - words	to	36.1457
36.0857	DCA_se1_ag1_f_03 - phones	AH0	36.1457
36.1457	DCA_se1_ag1_f_03 - phones	N	36.2557
36.1457	DCA_se1_ag1_f_03 - words	not	36.4157
36.2557	DCA_se1_ag1_f_03 - phones	AA1	36.3457
36.3457	DCA_se1_ag1_f_03 - phones	T	36.4157
36.4157	DCA_se1_ag1_f_03 - phones	L	36.4957
36.4157	DCA_se1_ag1_f_03 - words	let	36.6257
36.4957	DCA_se1_ag1_f_03 - phones	EH1	36.5557
36.5557	DCA_se1_ag1_f_03 - phones	T	36.6257
36.6257	DCA_se1_ag1_f_03 - phones	DH	36.6657
36.6257	DCA_se1_ag1_f_03 - words	them	36.8457
36.6657	DCA_se1_ag1_f_03 - phones	EH1	36.7457
36.7457	DCA_se1_ag1_f_03 - phones	M	36.8457
36.8457	DCA_se1_ag1_f_03 - phones	N	36.9257
36.8457	DCA_se1_ag1_f_03 - words	knock	37.1057
36.9257	DCA_se1_ag1_f_03 - phones	AA1	37.0457
37.0457	DCA_se1_ag1_f_03 - phones	K	37.1057
37.1057	DCA_se1_ag1_f_03 - phones	IH0	37.1557
37.1057	DCA_se1_ag1_f_03 - words	it	37.1857
37.1557	DCA_se1_ag1_f_03 - phones	T	37.1857
37.1857	DCA_se1_ag1_f_03 - phones	AO1	37.2457
37.1857	DCA_se1_ag1_f_03 - words	on	37.2857
37.2457	DCA_se1_ag1_f_03 - phones	N	37.2857
37.2857	DCA_se1_ag1_f_03 - phones	DH	37.3257
37.2857	DCA_se1_ag1_f_03 - words	the	37.4057
37.3257	DCA_se1_ag1_f_03 - phones	AH0	37.4057
37.4057	DCA_se1_ag1_f_03 - phones	G	37.4757
37.4057	DCA_se1_ag1_f_03 - words	ground	37.7257
37.4757	DCA_se1_ag1_f_03 - phones	R	37.5257
37.5257	DCA_se1_ag1_f_03 - phones	AW1	37.6457
37.6457	DCA_se1_ag1_f_03 - phones	N	37.6857
37.6857	DCA_se1_ag1_f_03 - phones	D	37.7257
37.7257	DCA_se1_ag1_f_03 - phones	AO1	37.8357
37.7257	DCA_se1_ag1_f_03 - words	or	37.8857
37.8357	DCA_se1_ag1_f_03 - phones	R	37.8857
37.8857	DCA_se1_ag1_f_03 - words	i	37.9657
37.8857	DCA_se1_ag1_f_03 - phones	AY1	37.9657
37.9657	DCA_se1_ag1_f_03 - phones	N	38.1257
37.9657	DCA_se1_ag1_f_03 - words	knock	38.3157
38.1257	DCA_se1_ag1_f_03 - phones	AA1	38.2357
38.2357	DCA_se1_ag1_f_03 - phones	K	38.3157
38.3157	DCA_se1_ag1_f_03 - phones	IH0	38.3557
38.3157	DCA_se1_ag1_f_03 - words	it	38.3957
38.3557	DCA_se1_ag1_f_03 - phones	T	38.3957
38.3957	DCA_se1_ag1_f_03 - phones	AO1	38.4757
38.3957	DCA_se1_ag1_f_03 - words	on	38.5257
38.4757	DCA_se1_ag1_f_03 - phones	N	38.5257
38.5257	DCA_se1_ag1_f_03 - phones	DH	38.5557
38.5257	DCA_se1_ag1_f_03 - words	the	38.6257
38.5557	DCA_se1_ag1_f_03 - phones	AH0	38.6257
38.6257	DCA_se1_ag1_f_03 - phones	sp	38.6657
38.6657	DCA_se1_ag1_f_03 - phones	G	38.7157
38.6657	DCA_se1_ag1_f_03 - words	ground	39.0557
38.7157	DCA_se1_ag1_f_03 - phones	R	38.7657
38.7657	DCA_se1_ag1_f_03 - phones	AW1	38.9457
38.9457	DCA_se1_ag1_f_03 - phones	N	38.9957
38.9957	DCA_se1_ag1_f_03 - phones	D	39.0557
39.5137	DCA_se1_ag1_f_03 - phones	AY1	39.6637
39.5137	DCA_se1_ag1_f_03 - words	i	39.6637
39.6637	DCA_se1_ag1_f_03 - phones	T	39.7437
39.6637	DCA_se1_ag1_f_03 - words	try	39.8837
39.7437	DCA_se1_ag1_f_03 - phones	R	39.7937
39.7937	DCA_se1_ag1_f_03 - phones	AY1	39.8837
39.8837	DCA_se1_ag1_f_03 - phones	T	39.9337
39.8837	DCA_se1_ag1_f_03 - words	to	40.0737
39.9337	DCA_se1_ag1_f_03 - phones	AH0	40.0737
40.6456	DCA_se1_ag1_f_03 - phones	sil	40.6756
40.6756	DCA_se1_ag1_f_03 - phones	M	40.7456
40.6756	DCA_se1_ag1_f_03 - words	make	40.9456
40.7456	DCA_se1_ag1_f_03 - phones	EY1	40.8656
40.8656	DCA_se1_ag1_f_03 - phones	K	40.9456
40.9456	DCA_se1_ag1_f_03 - phones	HH	41.0156
40.9456	DCA_se1_ag1_f_03 - words	him	41.1956
41.0156	DCA_se1_ag1_f_03 - phones	IH1	41.1056
41.1056	DCA_se1_ag1_f_03 - phones	M	41.1956
41.1956	DCA_se1_ag1_f_03 - phones	M	41.3256
41.1956	DCA_se1_ag1_f_03 - words	miss	41.5956
41.3256	DCA_se1_ag1_f_03 - phones	IH1	41.4456
41.4456	DCA_se1_ag1_f_03 - phones	S	41.5956
41.5956	DCA_se1_ag1_f_03 - phones	IH1	41.6556
41.5956	DCA_se1_ag1_f_03 - words	it	41.7056
41.6556	DCA_se1_ag1_f_03 - phones	T	41.7056
41.7056	DCA_se1_ag1_f_03 - phones	AH0	41.7456
41.7056	DCA_se1_ag1_f_03 - words	and	41.8256
41.7456	DCA_se1_ag1_f_03 - phones	N	41.7856
41.7856	DCA_se1_ag1_f_03 - phones	D	41.8256
41.8256	DCA_se1_ag1_f_03 - phones	sp	41.8556
41.8556	DCA_se1_ag1_f_03 - phones	HH	41.9056
41.8556	DCA_se1_ag1_f_03 - words	he	41.9856
41.9056	DCA_se1_ag1_f_03 - phones	IY1	41.9856
41.9856	DCA_se1_ag1_f_03 - phones	T	42.0956
41.9856	DCA_se1_ag1_f_03 - words	try	42.2156
42.0956	DCA_se1_ag1_f_03 - phones	R	42.1356
42.1356	DCA_se1_ag1_f_03 - phones	AY1	42.2156
42.2156	DCA_se1_ag1_f_03 - phones	T	42.2556
42.2156	DCA_se1_ag1_f_03 - words	to	42.2856
42.2556	DCA_se1_ag1_f_03 - phones	AH0	42.2856
42.2856	DCA_se1_ag1_f_03 - phones	M	42.3756
42.2856	DCA_se1_ag1_f_03 - words	makes	42.6056
42.3756	DCA_se1_ag1_f_03 - phones	EY1	42.4356
42.4356	DCA_se1_ag1_f_03 - phones	K	42.5256
42.5256	DCA_se1_ag1_f_03 - phones	S	42.6056
42.6056	DCA_se1_ag1_f_03 - phones	M	42.6656
42.6056	DCA_se1_ag1_f_03 - words	me	42.6956
42.6656	DCA_se1_ag1_f_03 - phones	IY1	42.6956
42.6956	DCA_se1_ag1_f_03 - phones	M	42.8256
42.6956	DCA_se1_ag1_f_03 - words	miss	43.0656
42.8256	DCA_se1_ag1_f_03 - phones	IH1	42.9356
42.9356	DCA_se1_ag1_f_03 - phones	S	43.0656
43.0656	DCA_se1_ag1_f_03 - phones	IH0	43.0956
43.0656	DCA_se1_ag1_f_03 - words	it	43.1956
43.0956	DCA_se1_ag1_f_03 - phones	T	43.1956
43.3674	DCA_int_04 - phones	M	43.5074
43.3674	DCA_int_04 - words	mm-hm	43.8374
43.5074	DCA_int_04 - phones	HH	43.6974
43.5086	DCA_se1_ag1_f_03 - phones	S	43.6786
43.5086	DCA_se1_ag1_f_03 - words	so	43.7986
43.6786	DCA_se1_ag1_f_03 - phones	OW1	43.7986
43.6974	DCA_int_04 - phones	M	43.8374
43.7986	DCA_se1_ag1_f_03 - phones	AY1	43.9086
43.7986	DCA_se1_ag1_f_03 - words	i	43.9086
43.9086	DCA_se1_ag1_f_03 - phones	K	43.9886
43.9086	DCA_se1_ag1_f_03 - words	can	44.1086
43.9886	DCA_se1_ag1_f_03 - phones	AH0	44.0286
44.0286	DCA_se1_ag1_f_03 - phones	N	44.1086
44.1086	DCA_se1_ag1_f_03 - phones	sp	44.1686
44.1686	DCA_se1_ag1_f_03 - phones	G	44.2486
44.1686	DCA_se1_ag1_f_03 - words	get	44.3486
44.2486	DCA_se1_ag1_f_03 - phones	IH1	44.2986
44.2986	DCA_se1_ag1_f_03 - phones	T	44.3486
44.3486	DCA_se1_ag1_f_03 - phones	sp	44.3886
44.3886	DCA_se1_ag1_f_03 - phones	W	44.6186
44.3886	DCA_se1_ag1_f_03 - words	win	44.8386
44.6186	DCA_se1_ag1_f_03 - phones	IH1	44.7586
44.7586	DCA_se1_ag1_f_03 - phones	N	44.8386
44.8386	DCA_se1_ag1_f_03 - phones	sp	44.8786
44.8786	DCA_se1_ag1_f_03 - phones	L	44.9386
44.8786	DCA_se1_ag1_f_03 - words	like	45.0586
44.9386	DCA_se1_ag1_f_03 - phones	AY1	45.0086
45.0086	DCA_se1_ag1_f_03 - phones	K	45.0586
45.0586	DCA_se1_ag1_f_03 - phones	sp	45.1586
45.1586	DCA_se1_ag1_f_03 - phones	DH	45.1886
45.1586	DCA_se1_ag1_f_03 - words	that	45.3886
45.1886	DCA_se1_ag1_f_03 - phones	AH0	45.3286
45.3286	DCA_se1_ag1_f_03 - phones	T	45.3886
46.0487	DCA_int_04 - phones	M	46.1287
46.0487	DCA_int_04 - words	mm-hm	46.5087
46.1287	DCA_int_04 - phones	HH	46.2387
46.2387	DCA_int_04 - phones	M	46.5087
46.7295	DCA_int_04 - phones	W	46.7895
46.7295	DCA_int_04 - words	what	46.8495
46.7895	DCA_int_04 - phones	AH1	46.8195
46.8195	DCA_int_04 - phones	T	46.8495
46.8495	DCA_int_04 - phones	AH0	46.8895
46.8495	DCA_int_04 - words	about	47.0795
46.8895	DCA_int_04 - phones	B	46.9395
46.9395	DCA_int_04 - phones	AW1	46.9995
46.9995	DCA_int_04 - phones	T	47.0795
47.0795	DCA_int_04 - phones	EH1	47.1995
47.0795	DCA_int_04 - words	any	47.3095
47.1995	DCA_int_04 - phones	N	47.2495
47.2495	DCA_int_04 - phones	IY0	47.3095
47.3095	DCA_int_04 - phones	AH1	47.3495
47.3095	DCA_int_04 - words	of	47.3795
47.3495	DCA_int_04 - phones	V	47.3795
47.3795	DCA_int_04 - phones	AH1	47.4095
47.3795	DCA_int_04 - words	other	47.4695
47.4095	DCA_int_04 - phones	DH	47.4395
47.4395	DCA_int_04 - phones	ER0	47.4695
47.4695	DCA_int_04 - phones	K	47.5595
47.4695	DCA_int_04 - words	kind	47.7495
47.5595	DCA_int_04 - phones	AY1	47.6595
47.6595	DCA_int_04 - phones	N	47.7095
47.7095	DCA_int_04 - phones	D	47.7495
47.7495	DCA_int_04 - phones	AH0	47.7895
47.7495	DCA_int_04 - words	of	47.8395
47.7895	DCA_int_04 - phones	V	47.8395
47.8395	DCA_int_04 - phones	sp	47.8795
47.8795	DCA_int_04 - phones	G	47.9595
47.8795	DCA_int_04 - words	games	48.1995
47.9595	DCA_int_04 - phones	EY1	48.0795
48.0795	DCA_int_04 - phones	M	48.1495
48.1495	DCA_int_04 - phones	Z	48.1995
48.1995	DCA_int_04 - phones	Y	48.2295
48.1995	DCA_int_04 - words	you	48.2595
48.2295	DCA_int_04 - phones	UW1	48.2595
48.2595	DCA_int_04 - phones	P	48.3795
48.2595	DCA_int_04 - words	play	48.5095
48.3795	DCA_int_04 - phones	L	48.4495
48.4495	DCA_int_04 - phones	EY1	48.5095
48.5095	DCA_int_04 - phones	W	48.5395
48.5095	DCA_int_04 - words	with	48.6695
48.5395	DCA_int_04 - phones	IH0	48.6095
48.6095	DCA_int_04 - phones	TH	48.6695
48.6695	DCA_int_04 - phones	K	48.7695
48.6695	DCA_int_04 - words	kids	48.8795
48.7695	DCA_int_04 - phones	IH1	48.8195
48.8195	DCA_int_04 - phones	D	48.8495
48.8495	DCA_int_04 - phones	Z	48.8795
48.8795	DCA_int_04 - phones	sp	48.9095
48.9095	DCA_int_04 - phones	IH0	48.9695
48.9095	DCA_int_04 - words	in	48.9995
48.9695	DCA_int_04 - phones	N	48.9995
48.9995	DCA_int_04 - phones	sp	49.0295
49.0295	DCA_int_04 - phones	DH	49.0595
49.0295	DCA_int_04 - words	the	49.0895
49.0595	DCA_int_04 - phones	AH0	49.0895
49.0895	DCA_int_04 - phones	N	49.1995
49.0895	DCA_int_04 - words	neighborhood	49.6095
49.1995	DCA_int_04 - phones	EY1	49.3395
49.3395	DCA_int_04 - phones	B	49.3895
49.3895	DCA_int_04 - phones	ER0	49.4195
49.4195	DCA_int_04 - phones	HH	49.5495
49.5495	DCA_int_04 - phones	UH2	49.5795
49.5795	DCA_int_04 - phones	D	49.6095
49.6095	DCA_int_04 - phones	sp	49.6495
50.2407	DCA_int_04 - phones	Y	50.3007
50.2407	DCA_int_04 - words	you	50.3307
50.3007	DCA_int_04 - phones	UW1	50.3307
50.3307	DCA_int_04 - phones	N	50.3907
50.3307	DCA_int_04 - words	know	50.4507
50.3907	DCA_int_04 - phones	OW1	50.4507
50.4507	DCA_int_04 - phones	sp	50.5207
50.5207	DCA_int_04 - phones	W	50.5807
50.5207	DCA_int_04 - words	when	50.6507
50.5807	DCA_int_04 - phones	EH1	50.6207
50.6207	DCA_int_04 - phones	N	50.6507
50.6507	DCA_int_04 - phones	sp	50.6807
50.6807	DCA_int_04 - phones	Y	50.7507
50.6807	DCA_int_04 - words	you	50.7807
50.7507	DCA_int_04 - phones	UW1	50.7807
50.7807	DCA_int_04 - phones	D	50.8307
50.7807	DCA_int_04 - words	don't	50.9307
50.8307	DCA_int_04 - phones	OW1	50.8707
50.8707	DCA_int_04 - phones	N	50.9307
50.9307	DCA_int_04 - phones	HH	50.9807
50.9307	DCA_int_04 - words	have	51.0907
50.9807	DCA_int_04 - phones	AE1	51.0107
51.0107	DCA_int_04 - phones	V	51.0907
51.0907	DCA_int_04 - phones	AH0	51.1307
51.0907	DCA_int_04 - words	a	51.1307
51.1307	DCA_int_04 - phones	sp	51.2107
51.2107	DCA_int_04 - phones	B	51.2607
51.2107	DCA_int_04 - words	ball	51.3207
51.2607	DCA_int_04 - phones	AO1	51.2907
51.2907	DCA_int_04 - phones	L	51.3207
51.3207	DCA_int_04 - phones	AO1	51.5207
51.3207	DCA_int_04 - words	or	51.5507
51.5207	DCA_int_04 - phones	R	51.5507
51.5507	DCA_int_04 - phones	EH1	51.5807
51.5507	DCA_int_04 - words	anything	51.7507
51.5807	DCA_int_04 - phones	N	51.6107
51.6107	DCA_int_04 - phones	IY0	51.6407
51.6407	DCA_int_04 - phones	TH	51.6707
51.6707	DCA_int_04 - phones	IH2	51.7007
51.7007	DCA_int_04 - phones	NG	51.7507
51.7507	DCA_int_04 - phones	sp	51.8207
51.8207	DCA_int_04 - phones	L	51.8507
51.8207	DCA_int_04 - words	like	51.9107
51.8507	DCA_int_04 - phones	AY1	51.8807
51.8807	DCA_int_04 - phones	K	51.9107
51.9107	DCA_int_04 - phones	sp	52.0707
52.0707	DCA_int_04 - phones	DH	52.1007
52.0707	DCA_int_04 - words	that	52.2007
52.1007	DCA_int_04 - phones	AH0	52.1307
52.1307	DCA_int_04 - phones	T	52.2007
52.2007	DCA_int_04 - phones	sp	52.2607
52.2073	DCA_se1_ag1_f_03 - phones	sil	52.2373
52.2373	DCA_se1_ag1_f_03 - phones	T	52.4073
52.2373	DCA_se1_ag1_f_03 - words	tag	52.8873
52.4073	DCA_se1_ag1_f_03 - phones	AE1	52.8173
52.8173	DCA_se1_ag1_f_03 - phones	G	52.8873
52.8873	DCA_se1_ag1_f_03 - phones	sp	53.0073
53.9186	DCA_se1_ag1_f_03 - phones	AO1	54.2486
53.9186	DCA_se1_ag1_f_03 - words	or	54.2786
54.2486	DCA_se1_ag1_f_03 - phones	R	54.2786
54.2786	DCA_se1_ag1_f_03 - phones	AH1	54.3086
54.2786	DCA_se1_ag1_f_03 - words	um	54.4486
54.3086	DCA_se1_ag1_f_03 - phones	M	54.4486
54.4486	DCA_se1_ag1_f_03 - phones	sp	54.5186
54.5186	DCA_se1_ag1_f_03 - phones	S	54.6786
54.5186	DCA_se1_ag1_f_03 - words	some	54.8386
54.6786	DCA_se1_ag1_f_03 - phones	AH1	54.7486
54.7486	DCA_se1_ag1_f_03 - phones	M	54.8386
54.8386	DCA_se1_ag1_f_03 - phones	K	54.9286
54.8386	DCA_se1_ag1_f_03 - words	kind	55.1286
54.9286	DCA_se1_ag1_f_03 - phones	AY1	55.0586
55.0586	DCA_se1_ag1_f_03 - phones	N	55.1286
55.1286	DCA_se1_ag1_f_03 - phones	AH0	55.1786
55.1286	DCA_se1_ag1_f_03 - words	of	55.2186
55.1786	DCA_se1_ag1_f_03 - phones	V	55.2186
55.2186	DCA_se1_ag1_f_03 - phones	S	55.4086
55.2186	DCA_se1_ag1_f_03 - words	circle	55.6986
55.4086	DCA_se1_ag1_f_03 - phones	ER1	55.5086
55.5086	DCA_se1_ag1_f_03 - phones	K	55.5886
55.5886	DCA_se1_ag1_f_03 - phones	AH0	55.6186
55.6186	DCA_se1_ag1_f_03 - phones	L	55.6986
55.6986	DCA_se1_ag1_f_03 - phones	G	55.7786
55.6986	DCA_se1_ag1_f_03 - words	game	56.1986
55.7786	DCA_se1_ag1_f_03 - phones	EY1	56.0286
56.0286	DCA_se1_ag1_f_03 - phones	M	56.1986
56.1986	DCA_se1_ag1_f_03 - words	or	56.2586
56.1986	DCA_se1_ag1_f_03 - phones	ER0	56.2586
56.2586	DCA_se1_ag1_f_03 - phones	S	56.3686
56.2586	DCA_se1_ag1_f_03 - words	something	56.5886
56.3686	DCA_se1_ag1_f_03 - phones	AH1	56.4086
56.4086	DCA_se1_ag1_f_03 - phones	M	56.4886
56.4886	DCA_se1_ag1_f_03 - phones	TH	56.5186
56.5186	DCA_se1_ag1_f_03 - phones	IH0	56.5486
56.5486	DCA_se1_ag1_f_03 - phones	NG	56.5886
56.5886	DCA_se1_ag1_f_03 - phones	sp	56.6186
56.6186	DCA_se1_ag1_f_03 - phones	L	56.7086
56.6186	DCA_se1_ag1_f_03 - words	like	56.8286
56.7086	DCA_se1_ag1_f_03 - phones	AY1	56.7686
56.7686	DCA_se1_ag1_f_03 - phones	K	56.8286
56.8286	DCA_se1_ag1_f_03 - phones	sp	56.8786
56.8786	DCA_se1_ag1_f_03 - phones	DH	56.9186
56.8786	DCA_se1_ag1_f_03 - words	that	57.1886
56.9186	DCA_se1_ag1_f_03 - phones	AH0	57.1286
57.1286	DCA_se1_ag1_f_03 - phones	T	57.1886
57.1886	DCA_se1_ag1_f_03 - phones	sp	57.2286
57.2286	DCA_se1_ag1_f_03 - phones	AO1	57.4086
57.2286	DCA_se1_ag1_f_03 - words	or	57.4786
57.4086	DCA_se1_ag1_f_03 - phones	R	57.4786
57.4786	DCA_se1_ag1_f_03 - phones	sp	57.5286
57.5286	DCA_se1_ag1_f_03 - phones	IH0	57.6786
57.5286	DCA_se1_ag1_f_03 - words	if	57.7186
57.6786	DCA_se1_ag1_f_03 - phones	F	57.7186
57.7186	DCA_se1_ag1_f_03 - phones	DH	57.7886
57.7186	DCA_se1_ag1_f_03 - words	they	57.8886
57.7886	DCA_se1_ag1_f_03 - phones	EY1	57.8886
57.8886	DCA_se1_ag1_f_03 - phones	HH	57.9586
57.8886	DCA_se1_ag1_f_03 - words	have	58.0886
57.9586	DCA_se1_ag1_f_03 - phones	AE1	58.0486
58.0486	DCA_se1_ag1_f_03 - phones	V	58.0886
58.0886	DCA_se1_ag1_f_03 - phones	L	58.1486
58.0886	DCA_se1_ag1_f_03 - words	like	58.3486
58.1486	DCA_se1_ag1_f_03 - phones	AY1	58.2286
58.2286	DCA_se1_ag1_f_03 - phones	K	58.3486
58.3486	DCA_se1_ag1_f_03 - phones	CH	58.4686
58.3486	DCA_se1_ag1_f_03 - words	checkers	58.9386
58.4686	DCA_se1_ag1_f_03 - phones	EH1	58.5986
58.5986	DCA_se1_ag1_f_03 - phones	K	58.7086
58.7086	DCA_se1_ag1_f_03 - phones	ER0	58.8186
58.8186	DCA_se1_ag1_f_03 - phones	Z	58.9386
59.3916	DCA_se1_ag1_f_03 - phones	AO1	59.6416
59.3916	DCA_se1_ag1_f_03 - words	or	59.8416
59.6416	DCA_se1_ag1_f_03 - phones	R	59.8416
60.1843	DCA_se1_ag1_f_03 - phones	sil	60.2543
60.2543	DCA_se1_ag1_f_03 - phones	ER0	60.4443
60.2543	DCA_se1_ag1_f_03 - words	original	60.8143
60.4443	DCA_se1_ag1_f_03 - phones	IH1	60.5443
60.5443	DCA_se1_ag1_f_03 - phones	JH	60.6143
60.6143	DCA_se1_ag1_f_03 - phones	AH0	60.6643
60.6643	DCA_se1_ag1_f_03 - phones	N	60.7343
60.7343	DCA_se1_ag1_f_03 - phones	AH0	60.7643
60.7643	DCA_se1_ag1_f_03 - phones	L	60.8143
60.8143	DCA_se1_ag1_f_03 - phones	G	60.9143
60.8143	DCA_se1_ag1_f_03 - words	games	61.1943
60.9143	DCA_se1_ag1_f_03 - phones	EY1	61.0743
61.0743	DCA_se1_ag1_f_03 - phones	M	61.1343
61.1343	DCA_se1_ag1_f_03 - phones	Z	61.1943
61.1943	DCA_se1_ag1_f_03 - phones	L	61.2343
61.1943	DCA_se1_ag1_f_03 - words	like	61.4043
61.2343	DCA_se1_ag1_f_03 - phones	AY1	61.3143
61.3143	DCA_se1_ag1_f_03 - phones	K	61.4043
61.4043	DCA_se1_ag1_f_03 - phones	AO1	61.4643
61.4043	DCA_se1_ag1_f_03 - words	on	61.5543
61.4643	DCA_se1_ag1_f_03 - phones	N	61.5543
61.5543	DCA_se1_ag1_f_03 - phones	T	61.6643
61.5543	DCA_se1_ag1_f_03 - words	tv	62.1043
61.6643	DCA_se1_ag1_f_03 - phones	IY1	61.7443
61.7443	DCA_se1_ag1_f_03 - phones	V	61.8643
61.8643	DCA_se1_ag1_f_03 - phones	IY1	62.1043
62.1043	DCA_se1_ag1_f_03 - phones	sp	62.1443
62.1443	DCA_se1_ag1_f_03 - words	i	62.2843
62.1443	DCA_se1_ag1_f_03 - phones	AY1	62.2843
62.2843	DCA_se1_ag1_f_03 - phones	P	62.4043
62.2843	DCA_se1_ag1_f_03 - words	play	62.5243
62.4043	DCA_se1_ag1_f_03 - phones	L	62.4443
62.4443	DCA_se1_ag1_f_03 - phones	EY1	62.5243
62.5243	DCA_se1_ag1_f_03 - phones	W	62.5643
62.5243	DCA_se1_ag1_f_03 - words	with	62.6543
62.5643	DCA_se1_ag1_f_03 - phones	IH1	62.6143
62.6143	DCA_se1_ag1_f_03 - phones	DH	62.6543
62.6543	DCA_se1_ag1_f_03 - phones	DH	62.6843
62.6543	DCA_se1_ag1_f_03 - words	them	62.8843
62.6843	DCA_se1_ag1_f_03 - phones	EH1	62.7843
62.7843	DCA_se1_ag1_f_03 - phones	M	62.8843
62.8843	DCA_se1_ag1_f_03 - phones	L	62.9343
62.8843	DCA_se1_ag1_f_03 - words	like	63.0643
62.9343	DCA_se1_ag1_f_03 - phones	AY1	63.0143
63.0143	DCA_se1_ag1_f_03 - phones	K	63.0643
63.0643	DCA_se1_ag1_f_03 - phones	sp	63.1443
63.1443	DCA_se1_ag1_f_03 - phones	DH	63.1843
63.1443	DCA_se1_ag1_f_03 - words	that	63.4243
63.1843	DCA_se1_ag1_f_03 - phones	AH0	63.3443
63.3443	DCA_se1_ag1_f_03 - phones	T	63.4243
63.7515	DCA_int_04 - phones	M	64.0115
63.7515	DCA_int_04 - words	mm-hm	64.1415
64.0115	DCA_int_04 - phones	HH	64.1015
64.1015	DCA_int_04 - phones	M	64.1415
64.1415	DCA_int_04 - phones	sp	65.0986
64.1560	DCA_se1_ag1_f_03 - phones	sil	64.2260
64.2260	DCA_se1_ag1_f_03 - phones	W	64.2560
64.2260	DCA_se1_ag1_f_03 - words	with	64.3460
64.2560	DCA_se1_ag1_f_03 - phones	IH0	64.2860
64.2860	DCA_se1_ag1_f_03 - phones	DH	64.3460
64.3460	DCA_se1_ag1_f_03 - phones	DH	64.4160
64.3460	DCA_se1_ag1_f_03 - words	them	64.5660
64.4160	DCA_se1_ag1_f_03 - phones	AH0	64.4660
64.4660	DCA_se1_ag1_f_03 - phones	M	64.5660
64.5660	DCA_se1_ag1_f_03 - phones	G	64.6560
64.5660	DCA_se1_ag1_f_03 - words	games	65.1060
64.6560	DCA_se1_ag1_f_03 - phones	EY1	64.6860
64.6860	DCA_se1_ag1_f_03 - phones	M	64.7160
64.7160	DCA_se1_ag1_f_03 - phones	Z	65.1060
65.0986	DCA_int_04 - phones	HH	65.1286
65.0986	DCA_int_04 - words	how	65.1586
65.1060	DCA_se1_ag1_f_03 - phones	sp	67.1709
65.1286	DCA_int_04 - phones	AW1	65.1586
65.1586	DCA_int_04 - phones	D	65.1886
65.1586	DCA_int_04 - words	do	65.2186
65.1886	DCA_int_04 - phones	UW1	65.2186
65.2186	DCA_int_04 - phones	Y	65.2486
65.2186	DCA_int_04 - words	you	65.2986
65.2486	DCA_int_04 - phones	UW1	65.2986
65.2986	DCA_int_04 - phones	sp	65.3586
65.3586	DCA_int_04 - phones	P	65.3986
65.3586	DCA_int_04 - words	play	65.5286
65.3986	DCA_int_04 - phones	L	65.4486
65.4486	DCA_int_04 - phones	EY1	65.5286
65.5286	DCA_int_04 - phones	sp	65.5886
65.5886	DCA_int_04 - phones	T	65.6486
65.5886	DCA_int_04 - words	tag	65.7286
65.6486	DCA_int_04 - phones	AE1	65.6986
65.6986	DCA_int_04 - phones	G	65.7286
65.7286	DCA_int_04 - phones	sp	65.8886
67.1709	DCA_se1_ag1_f_03 - phones	L	67.2109
67.1709	DCA_se1_ag1_f_03 - words	like	67.3609
67.2109	DCA_se1_ag1_f_03 - phones	AY1	67.2909
67.2909	DCA_se1_ag1_f_03 - phones	K	67.3609
67.3609	DCA_se1_ag1_f_03 - phones	W	67.4609
67.3609	DCA_se1_ag1_f_03 - words	we	67.5509
67.4609	DCA_se1_ag1_f_03 - phones	IY1	67.5509
67.5509	DCA_se1_ag1_f_03 - phones	G	67.6009
67.5509	DCA_se1_ag1_f_03 - words	get	67.7109
67.6009	DCA_se1_ag1_f_03 - phones	IH1	67.6709
67.6709	DCA_se1_ag1_f_03 - phones	T	67.7109
67.7109	DCA_se1_ag1_f_03 - words	a	67.7909
67.7109	DCA_se1_ag1_f_03 - phones	AH0	67.7909
67.7909	DCA_se1_ag1_f_03 - phones	P	67.9709
67.7909	DCA_se1_ag1_f_03 - words	person	68.3609
67.9709	DCA_se1_ag1_f_03 - phones	ER1	68.0909
68.0909	DCA_se1_ag1_f_03 - phones	S	68.2509
68.2509	DCA_se1_ag1_f_03 - phones	AH0	68.3309
68.3309	DCA_se1_ag1_f_03 - phones	N	68.3609
68.3609	DCA_se1_ag1_f_03 - phones	T	68.4009
68.3609	DCA_se1_ag1_f_03 - words	to	68.5409
68.4009	DCA_se1_ag1_f_03 - phones	AH0	68.5409
68.7349	DCA_se1_ag1_f_03 - phones	CH	68.8849
68.7349	DCA_se1_ag1_f_03 - words	chase	69.1249
68.8849	DCA_se1_ag1_f_03 - phones	EY1	68.9949
68.9949	DCA_se1_ag1_f_03 - phones	S	69.1249
69.1249	DCA_se1_ag1_f_03 - phones	AE1	69.2449
69.1249	DCA_se1_ag1_f_03 - words	after	69.4049
69.2449	DCA_se1_ag1_f_03 - phones	F	69.3349
69.3349	DCA_se1_ag1_f_03 - phones	T	69.3749
69.3749	DCA_se1_ag1_f_03 - phones	ER0	69.4049
69.4049	DCA_se1_ag1_f_03 - phones	AH1	69.6049
69.4049	DCA_se1_ag1_f_03 - words	us	69.6949
69.6049	DCA_se1_ag1_f_03 - phones	S	69.6949
69.6949	DCA_se1_ag1_f_03 - phones	sp	69.7249
69.7249	DCA_se1_ag1_f_03 - phones	AH0	69.7749
69.7249	DCA_se1_ag1_f_03 - words	and	69.8449
69.7749	DCA_se1_ag1_f_03 - phones	N	69.8449
69.8449	DCA_se1_ag1_f_03 - phones	DH	69.8849
69.8449	DCA_se1_ag1_f_03 - words	the	69.9349
69.8849	DCA_se1_ag1_f_03 - phones	AH0	69.9349
69.9349	DCA_se1_ag1_f_03 - phones	P	70.0649
69.9349	DCA_se1_ag1_f_03 - words	person	70.2949
70.0649	DCA_se1_ag1_f_03 - phones	ER1	70.1449
70.1449	DCA_se1_ag1_f_03 - phones	S	70.2349
70.2349	DCA_se1_ag1_f_03 - phones	AH0	70.2649
70.2649	DCA_se1_ag1_f_03 - phones	N	70.2949
70.2949	DCA_se1_ag1_f_03 - phones	DH	70.3449
70.2949	DCA_se1_ag1_f_03 - words	that	70.4349
70.3449	DCA_se1_ag1_f_03 - phones	AH0	70.4049
70.4049	DCA_se1_ag1_f_03 - phones	T	70.4349
70.4349	DCA_se1_ag1_f_03 - phones	HH	70.4949
70.4349	DCA_se1_ag1_f_03 - words	he	70.6049
70.4949	DCA_se1_ag1_f_03 - phones	IY1	70.6049
70.6049	DCA_se1_ag1_f_03 - phones	T	70.7649
70.6049	DCA_se1_ag1_f_03 - words	tag	71.1649
70.7649	DCA_se1_ag1_f_03 - phones	AE1	71.0749
71.0749	DCA_se1_ag1_f_03 - phones	G	71.1649
71.7694	DCA_se1_ag1_f_03 - phones	DH	71.8294
71.7694	DCA_se1_ag1_f_03 - words	that	71.9694
71.8294	DCA_se1_ag1_f_03 - phones	AE1	71.9194
71.9194	DCA_se1_ag1_f_03 - phones	T	71.9694
71.9694	DCA_se1_ag1_f_03 - phones	sp	72.1294
72.1294	DCA_se1_ag1_f_03 - phones	DH	72.1994
72.1294	DCA_se1_ag1_f_03 - words	that	72.3694
72.1994	DCA_se1_ag1_f_03 - phones	AE1	72.2894
72.2894	DCA_se1_ag1_f_03 - phones	T	72.3694
72.3694	DCA_se1_ag1_f_03 - phones	P	72.4594
72.3694	DCA_se1_ag1_f_03 - words	person	72.7994
72.4594	DCA_se1_ag1_f_03 - phones	ER1	72.5694
72.5694	DCA_se1_ag1_f_03 - phones	S	72.6794
72.6794	DCA_se1_ag1_f_03 - phones	AH0	72.7094
72.7094	DCA_se1_ag1_f_03 - phones	N	72.7994
72.7994	DCA_se1_ag1_f_03 - phones	B	72.8694
72.7994	DCA_se1_ag1_f_03 - words	be	73.0794
72.8694	DCA_se1_ag1_f_03 - phones	IY0	73.0794
73.0794	DCA_se1_ag1_f_03 - phones	sp	73.2094
73.2094	DCA_se1_ag1_f_03 - phones	HH	73.2594
73.2094	DCA_se1_ag1_f_03 - words	what	73.3794
73.2594	DCA_se1_ag1_f_03 - phones	W	73.3194
73.3194	DCA_se1_ag1_f_03 - phones	AH1	73.3494
73.3494	DCA_se1_ag1_f_03 - phones	T	73.3794
73.3794	DCA_se1_ag1_f_03 - phones	HH	73.4394
73.3794	DCA_se1_ag1_f_03 - words	he	73.5094
73.4394	DCA_se1_ag1_f_03 - phones	IY1	73.5094
73.5094	DCA_se1_ag1_f_03 - phones	W	73.6694
73.5094	DCA_se1_ag1_f_03 - words	was	73.8894
73.6694	DCA_se1_ag1_f_03 - phones	AO1	73.7794
73.7794	DCA_se1_ag1_f_03 - phones	Z	73.8894
73.8894	DCA_se1_ag1_f_03 - phones	AE1	73.9194
73.8894	DCA_se1_ag1_f_03 - words	at	73.9694
73.9194	DCA_se1_ag1_f_03 - phones	T	73.9694
73.9694	DCA_se1_ag1_f_03 - phones	F	74.1194
73.9694	DCA_se1_ag1_f_03 - words	first	74.5294
74.1194	DCA_se1_ag1_f_03 - phones	ER1	74.3394
74.3394	DCA_se1_ag1_f_03 - phones	S	74.4794
74.4794	DCA_se1_ag1_f_03 - phones	T	74.5294
74.9261	DCA_int_04 - phones	M	75.4761
74.9261	DCA_int_04 - words	mm-hm	75.5361
75.4426	DCA_se1_ag1_f_03 - phones	HH	75.5226
75.4426	DCA_se1_ag1_f_03 - words	whatever	76.0326
75.4761	DCA_int_04 - phones	HH	75.5061
75.5061	DCA_int_04 - phones	M	75.5361
75.5226	DCA_se1_ag1_f_03 - phones	W	75.5726
75.5726	DCA_se1_ag1_f_03 - phones	AH2	75.6126
75.6126	DCA_se1_ag1_f_03 - phones	T	75.6926
75.6926	DCA_se1_ag1_f_03 - phones	EH1	75.7526
75.7526	DCA_se1_ag1_f_03 - phones	V	75.9826
75.9826	DCA_se1_ag1_f_03 - phones	ER0	76.0326
76.0326	DCA_se1_ag1_f_03 - phones	HH	76.0626
76.0326	DCA_se1_ag1_f_03 - words	he	76.1126
76.0626	DCA_se1_ag1_f_03 - phones	IY1	76.1126
76.1126	DCA_se1_ag1_f_03 - words	g-	76.2226
76.1126	DCA_se1_ag1_f_03 - phones	G	76.2226
76.2226	DCA_se1_ag1_f_03 - phones	S	76.4026
76.2226	DCA_se1_ag1_f_03 - words	say	76.5426
76.4026	DCA_se1_ag1_f_03 - phones	EY1	76.5426
76.5426	DCA_se1_ag1_f_03 - phones	HH	76.6226
76.5426	DCA_se1_ag1_f_03 - words	he	76.7026
76.6226	DCA_se1_ag1_f_03 - phones	IY1	76.7026
76.7026	DCA_se1_ag1_f_03 - phones	sp	76.7526
76.7526	DCA_se1_ag1_f_03 - phones	IH1	77.0626
76.7526	DCA_se1_ag1_f_03 - words	is	77.2426
77.0626	DCA_se1_ag1_f_03 - phones	Z	77.2426
77.4150	DCA_se1_ag1_f_03 - phones	sil	77.4650
77.4650	DCA_se1_ag1_f_03 - phones	L	77.5050
77.4650	DCA_se1_ag1_f_03 - words	like	77.6450
77.5050	DCA_se1_ag1_f_03 - phones	AY1	77.5850
77.5850	DCA_se1_ag1_f_03 - phones	K	77.6450
77.6450	DCA_se1_ag1_f_03 - phones	sp	77.6850
77.6850	DCA_se1_ag1_f_03 - phones	DH	77.7450
77.6850	DCA_se1_ag1_f_03 - words	that	77.9950
77.7450	DCA_se1_ag1_f_03 - phones	AH0	77.8850
77.8850	DCA_se1_ag1_f_03 - phones	T	77.9950
78.4408	DCA_int_04 - phones	sil	78.4708
78.4708	DCA_int_04 - phones	M	78.5208
78.4708	DCA_int_04 - words	mm-hm	78.7908
78.5208	DCA_int_04 - phones	HH	78.5508
78.5508	DCA_int_04 - phones	M	78.7908
78.7908	DCA_int_04 - phones	sp	78.9008
79.2242	DCA_int_04 - phones	HH	79.3042
79.2242	DCA_int_04 - words	how	79.3442
79.3042	DCA_int_04 - phones	AW1	79.3442
79.3442	DCA_int_04 - phones	D	79.3742
79.3442	DCA_int_04 - words	do	79.4042
79.3742	DCA_int_04 - phones	UW1	79.4042
79.4042	DCA_int_04 - phones	Y	79.4342
79.4042	DCA_int_04 - words	you	79.5142
79.4342	DCA_int_04 - phones	UW1	79.5142
79.5142	DCA_int_04 - phones	sp	79.7642
79.7642	DCA_int_04 - phones	P	79.7942
79.7642	DCA_int_04 - words	pick	79.8542
79.7942	DCA_int_04 - phones	IH1	79.8242
79.8242	DCA_int_04 - phones	K	79.8542
79.8542	DCA_int_04 - phones	DH	79.8842
79.8542	DCA_int_04 - words	the	79.9142
79.8842	DCA_int_04 - phones	AH0	79.9142
79.9142	DCA_int_04 - phones	F	79.9442
79.9142	DCA_int_04 - words	first	80.1942
79.9442	DCA_int_04 - phones	ER1	79.9942
79.9942	DCA_int_04 - phones	S	80.1642
80.1642	DCA_int_04 - phones	T	80.1942
80.1942	DCA_int_04 - phones	P	80.2642
80.1942	DCA_int_04 - words	person	80.5542
80.2642	DCA_int_04 - phones	ER1	80.3642
80.3642	DCA_int_04 - phones	S	80.4842
80.4842	DCA_int_04 - phones	AH0	80.5242
80.5242	DCA_int_04 - phones	N	80.5542
80.5542	DCA_int_04 - phones	sp	80.5942
80.5942	DCA_int_04 - phones	T	80.6642
80.5942	DCA_int_04 - words	to	80.6942
80.6642	DCA_int_04 - phones	AH0	80.6942
80.6942	DCA_int_04 - phones	sp	80.7342
80.7342	DCA_int_04 - phones	B	80.7942
80.7342	DCA_int_04 - words	be	80.9142
80.7942	DCA_int_04 - phones	IY0	80.9142
80.9142	DCA_int_04 - phones	sp	80.9542
81.1733	DCA_int_04 - phones	IH0	81.2333
81.1733	DCA_int_04 - words	it	81.3233
81.2333	DCA_int_04 - phones	T	81.3233
81.3233	DCA_int_04 - phones	sp	89.3971
81.8167	DCA_se1_ag1_f_03 - phones	sil	81.8467
81.8467	DCA_se1_ag1_f_03 - phones	W	81.8967
81.8467	DCA_se1_ag1_f_03 - words	we	81.9767
81.8967	DCA_se1_ag1_f_03 - phones	IY1	81.9767
81.9767	DCA_se1_ag1_f_03 - phones	S	82.1267
81.9767	DCA_se1_ag1_f_03 - words	say	82.2967
82.1267	DCA_se1_ag1_f_03 - phones	EY1	82.2967
82.2967	DCA_se1_ag1_f_03 - phones	AH1	82.6067
82.2967	DCA_se1_ag1_f_03 - words	um	82.9067
82.6067	DCA_se1_ag1_f_03 - phones	M	82.9067
84.5201	DCA_se1_ag1_f_03 - phones	sil	84.5601
84.5601	DCA_se1_ag1_f_03 - phones	N	84.7201
84.5601	DCA_se1_ag1_f_03 - words	not	84.9501
84.7201	DCA_se1_ag1_f_03 - phones	AA1	84.8901
84.8901	DCA_se1_ag1_f_03 - phones	T	84.9501
84.9501	DCA_se1_ag1_f_03 - phones	IH1	85.0401
84.9501	DCA_se1_ag1_f_03 - words	it	85.2301
85.0401	DCA_se1_ag1_f_03 - phones	T	85.2301
85.3874	DCA_se1_ag1_f_03 - phones	AH0	85.5374
85.3874	DCA_se1_ag1_f_03 - words	and	85.5774
85.5374	DCA_se1_ag1_f_03 - phones	N	85.5774
85.5774	DCA_se1_ag1_f_03 - phones	IH0	85.6674
85.5774	DCA_se1_ag1_f_03 - words	if	85.6974
85.6674	DCA_se1_ag1_f_03 - phones	F	85.6974
85.6974	DCA_se1_ag1_f_03 - phones	DH	85.7774
85.6974	DCA_se1_ag1_f_03 - words	the	85.8374
85.7774	DCA_se1_ag1_f_03 - phones	AH0	85.8374
85.8374	DCA_se1_ag1_f_03 - phones	L	85.9174
85.8374	DCA_se1_ag1_f_03 - words	last	86.1974
85.9174	DCA_se1_ag1_f_03 - phones	AE1	86.0974
86.0974	DCA_se1_ag1_f_03 - phones	S	86.1974
86.1974	DCA_se1_ag1_f_03 - phones	P	86.2974
86.1974	DCA_se1_ag1_f_03 - words	person	86.7174
86.2974	DCA_se1_ag1_f_03 - phones	ER1	86.4074
86.4074	DCA_se1_ag1_f_03 - phones	S	86.5374
86.5374	DCA_se1_ag1_f_03 - phones	AH0	86.5974
86.5974	DCA_se1_ag1_f_03 - phones	N	86.7174
86.7174	DCA_se1_ag1_f_03 - phones	sp	86.7474
86.7474	DCA_se1_ag1_f_03 - phones	DH	86.7974
86.7474	DCA_se1_ag1_f_03 - words	that	86.9074
86.7974	DCA_se1_ag1_f_03 - phones	AH0	86.8674
86.8674	DCA_se1_ag1_f_03 - phones	T	86.9074
86.9074	DCA_se1_ag1_f_03 - phones	D	86.9774
86.9074	DCA_se1_ag1_f_03 - words	don't	87.1174
86.9774	DCA_se1_ag1_f_03 - phones	OW1	87.0574
87.0574	DCA_se1_ag1_f_03 - phones	N	87.0874
87.0874	DCA_se1_ag1_f_03 - phones	T	87.1174
87.1174	DCA_se1_ag1_f_03 - phones	S	87.2374
87.1174	DCA_se1_ag1_f_03 - words	say	87.3074
87.2374	DCA_se1_ag1_f_03 - phones	EY1	87.3074
87.3074	DCA_se1_ag1_f_03 - phones	N	87.4374
87.3074	DCA_se1_ag1_f_03 - words	not	87.6274
87.4374	DCA_se1_ag1_f_03 - phones	AA1	87.5774
87.5774	DCA_se1_ag1_f_03 - phones	T	87.6274
87.6274	DCA_se1_ag1_f_03 - phones	IH1	87.7674
87.6274	DCA_se1_ag1_f_03 - words	it	87.8574
87.7674	DCA_se1_ag1_f_03 - phones	T	87.8574
87.8574	DCA_se1_ag1_f_03 - phones	DH	87.9374
87.8574	DCA_se1_ag1_f_03 - words	that	88.0574
87.9374	DCA_se1_ag1_f_03 - phones	AE1	87.9974
87.9974	DCA_se1_ag1_f_03 - phones	T	88.0574
88.0574	DCA_se1_ag1_f_03 - phones	S	88.1174
88.0574	DCA_se1_ag1_f_03 - words	s	88.1174
88.1174	DCA_se1_ag1_f_03 - phones	DH	88.1574
88.1174	DCA_se1_ag1_f_03 - words	the	88.1974
88.1574	DCA_se1_ag1_f_03 - phones	AH0	88.1974
88.1974	DCA_se1_ag1_f_03 - phones	W	88.2474
88.1974	DCA_se1_ag1_f_03 - words	one	88.4074
88.2474	DCA_se1_ag1_f_03 - phones	AH1	88.3574
88.3574	DCA_se1_ag1_f_03 - phones	N	88.4074
88.4074	DCA_se1_ag1_f_03 - phones	DH	88.4574
88.4074	DCA_se1_ag1_f_03 - words	that	88.5174
88.4574	DCA_se1_ag1_f_03 - phones	AH0	88.4874
88.4874	DCA_se1_ag1_f_03 - phones	T	88.5174
88.5174	DCA_se1_ag1_f_03 - phones	B	88.6274
88.5174	DCA_se1_ag1_f_03 - words	be	88.8374
88.6274	DCA_se1_ag1_f_03 - phones	IY0	88.8374
88.8374	DCA_se1_ag1_f_03 - phones	sp	88.8674
88.8674	DCA_se1_ag1_f_03 - phones	IH0	88.8974
88.8674	DCA_se1_ag1_f_03 - words	it	88.9474
88.8974	DCA_se1_ag1_f_03 - phones	T	88.9474
89.3971	DCA_int_04 - phones	R	89.4271
89.3971	DCA_int_04 - words	right	89.4871
89.4271	DCA_int_04 - phones	AY1	89.4571
89.4571	DCA_int_04 - phones	T	89.4871
89.4871	DCA_int_04 - phones	sp	89.5371
89.5371	DCA_int_04 - phones	D	89.5671
89.5371	DCA_int_04 - words	do	89.5971
89.5671	DCA_int_04 - phones	UW1	89.5971
89.5971	DCA_int_04 - phones	sp	89.8971
89.8971	DCA_int_04 - phones	Y	89.9671
89.8971	DCA_int_04 - words	you	89.9971
89.9671	DCA_int_04 - phones	UW1	89.9971
89.9971	DCA_int_04 - phones	EH1	90.0471
89.9971	DCA_int_04 - words	ever	90.1871
90.0471	DCA_int_04 - phones	V	90.1171
90.1171	DCA_int_04 - phones	ER0	90.1871
90.1871	DCA_int_04 - phones	S	90.2871
90.1871	DCA_int_04 - words	say	90.3271
90.2871	DCA_int_04 - phones	EY1	90.3271
90.3271	DCA_int_04 - phones	EH1	90.3971
90.3271	DCA_int_04 - words	any	90.6171
90.3971	DCA_int_04 - phones	N	90.4471
90.4471	DCA_int_04 - phones	IY0	90.6171
90.6171	DCA_int_04 - phones	sp	90.9071
90.9071	DCA_int_04 - phones	R	90.9371
90.9071	DCA_int_04 - words	rhymes	91.0771
90.9371	DCA_int_04 - phones	AY1	90.9671
90.9671	DCA_int_04 - phones	M	91.0071
91.0071	DCA_int_04 - phones	Z	91.0771
91.0771	DCA_int_04 - phones	sp	91.2471
92.0728	DCA_se1_ag1_f_03 - phones	sil	92.1228
92.1228	DCA_se1_ag1_f_03 - phones	N	92.2028
92.1228	DCA_se1_ag1_f_03 - words	nursery	92.5528
92.2028	DCA_se1_ag1_f_03 - phones	ER1	92.3228
92.3228	DCA_se1_ag1_f_03 - phones	S	92.4628
92.4628	DCA_se1_ag1_f_03 - phones	ER0	92.4928
92.4928	DCA_se1_ag1_f_03 - phones	IY0	92.5528
92.5528	DCA_se1_ag1_f_03 - phones	R	92.6528
92.5528	DCA_se1_ag1_f_03 - words	rhymes	93.0928
92.6528	DCA_se1_ag1_f_03 - phones	AY1	92.8628
92.8628	DCA_se1_ag1_f_03 - phones	M	92.9028
92.9028	DCA_int_04 - phones	Y	92.9328
92.9028	DCA_int_04 - words	yeah	92.9628
92.9028	DCA_se1_ag1_f_03 - phones	Z	93.0928
92.9328	DCA_int_04 - phones	AE1	92.9628
92.9628	DCA_int_04 - phones	sp	93.2028
93.0928	DCA_se1_ag1_f_03 - phones	sp	93.1828
93.2028	DCA_int_04 - phones	ER0	93.2928
93.2028	DCA_int_04 - words	or	93.2928
93.2928	DCA_int_04 - phones	S	93.3428
93.2928	DCA_int_04 - words	something	93.6328
93.3428	DCA_int_04 - phones	AH1	93.3828
93.3828	DCA_int_04 - phones	M	93.4628
93.4628	DCA_int_04 - phones	TH	93.5028
93.5028	DCA_int_04 - phones	IH0	93.5328
93.5328	DCA_int_04 - phones	NG	93.6328
93.6328	DCA_int_04 - phones	T	93.6928
93.6328	DCA_int_04 - words	to	93.7228
93.6928	DCA_int_04 - phones	AH0	93.7228
93.7228	DCA_int_04 - phones	sp	93.7528
93.7528	DCA_int_04 - phones	DH	93.7828
93.7528	DCA_int_04 - words	that	93.9228
93.7828	DCA_int_04 - phones	AH0	93.8128
93.8128	DCA_int_04 - phones	T	93.9228
93.9228	DCA_int_04 - phones	sp	97.3175
95.4849	DCA_se1_ag1_f_03 - phones	AY1	95.5749
95.4849	DCA_se1_ag1_f_03 - words	i	95.5749
95.5749	DCA_se1_ag1_f_03 - phones	D	95.6649
95.5749	DCA_se1_ag1_f_03 - words	don't	95.7749
95.6649	DCA_se1_ag1_f_03 - phones	OW1	95.7449
95.7449	DCA_se1_ag1_f_03 - phones	N	95.7749
95.7749	DCA_se1_ag1_f_03 - phones	HH	95.8049
95.7749	DCA_se1_ag1_f_03 - words	hardly	96.1449
95.8049	DCA_se1_ag1_f_03 - phones	AA1	95.9249
95.9249	DCA_se1_ag1_f_03 - phones	R	95.9749
95.9749	DCA_se1_ag1_f_03 - phones	D	96.0049
96.0049	DCA_se1_ag1_f_03 - phones	L	96.0349
96.0349	DCA_se1_ag1_f_03 - phones	IY0	96.1449
96.1449	DCA_se1_ag1_f_03 - phones	N	96.1849
96.1449	DCA_se1_ag1_f_03 - words	know	96.2549
96.1849	DCA_se1_ag1_f_03 - phones	OW1	96.2549
96.2549	DCA_se1_ag1_f_03 - phones	N	96.3749
96.2549	DCA_se1_ag1_f_03 - words	none	96.4849
96.3749	DCA_se1_ag1_f_03 - phones	AH1	96.4449
96.4449	DCA_se1_ag1_f_03 - phones	N	96.4849
96.4849	DCA_se1_ag1_f_03 - phones	AH0	96.5549
96.4849	DCA_se1_ag1_f_03 - words	of	96.6349
96.5549	DCA_se1_ag1_f_03 - phones	V	96.6349
96.6349	DCA_se1_ag1_f_03 - phones	DH	96.6649
96.6349	DCA_se1_ag1_f_03 - words	them	96.9449
96.6649	DCA_se1_ag1_f_03 - phones	EH1	96.8849
96.8849	DCA_se1_ag1_f_03 - phones	M	96.9449
96.9449	DCA_se1_ag1_f_03 - phones	sp	101.2905
97.3175	DCA_int_04 - phones	HH	97.3475
97.3175	DCA_int_04 - words	what	97.4575
97.3475	DCA_int_04 - phones	W	97.3875
97.3875	DCA_int_04 - phones	AH1	97.4275
97.4275	DCA_int_04 - phones	T	97.4575
97.4575	DCA_int_04 - phones	AH0	97.4975
97.4575	DCA_int_04 - words	about	97.6675
97.4975	DCA_int_04 - phones	B	97.5475
97.5475	DCA_int_04 - phones	AW1	97.5975
97.5975	DCA_int_04 - phones	T	97.6675
97.6675	DCA_int_04 - phones	T	97.6975
97.6675	DCA_int_04 - words	to	97.7275
97.6975	DCA_int_04 - phones	AH0	97.7275
97.7275	DCA_int_04 - phones	sp	97.7875
97.7875	DCA_int_04 - phones	P	97.8975
97.7875	DCA_int_04 - words	pick	98.0475
97.8975	DCA_int_04 - phones	IH1	97.9575
97.9575	DCA_int_04 - phones	K	98.0475
98.0475	DCA_int_04 - phones	sp	98.3873
98.3873	DCA_int_04 - phones	P	98.4273
98.3873	DCA_int_04 - words	pick	98.5073
98.4273	DCA_int_04 - phones	IH1	98.4673
98.4673	DCA_int_04 - phones	K	98.5073
98.5073	DCA_int_04 - phones	sp	98.5773
98.5773	DCA_int_04 - phones	P	98.6773
98.5773	DCA_int_04 - words	people	99.0073
98.6773	DCA_int_04 - phones	IY1	98.7273
98.7273	DCA_int_04 - phones	P	98.8873
98.8873	DCA_int_04 - phones	AH0	98.9173
98.9173	DCA_int_04 - phones	L	99.0073
99.0073	DCA_int_04 - phones	sp	99.1873
99.4670	DCA_int_04 - phones	T	99.5270
99.4670	DCA_int_04 - words	to	99.5670
99.5270	DCA_int_04 - phones	IH0	99.5670
99.5670	DCA_int_04 - phones	sp	99.6070
99.6070	DCA_int_04 - phones	B	99.6370
99.6070	DCA_int_04 - words	be	99.7270
99.6370	DCA_int_04 - phones	IY0	99.7270
99.7270	DCA_int_04 - phones	sp	99.7570
99.7570	DCA_int_04 - phones	IH0	99.8670
99.7570	DCA_int_04 - words	it	99.9370
99.8670	DCA_int_04 - phones	T	99.9370
99.9370	DCA_int_04 - phones	sp	100.0870
101.2905	DCA_se1_ag1_f_03 - phones	W	101.3305
101.2905	DCA_se1_ag1_f_03 - words	what	101.4005
101.3305	DCA_se1_ag1_f_03 - phones	AH1	101.3705
101.3705	DCA_se1_ag1_f_03 - phones	T	101.4005
101.4005	DCA_se1_ag1_f_03 - phones	D	101.5105
101.4005	DCA_se1_ag1_f_03 - words	do	101.5405
101.5105	DCA_se1_ag1_f_03 - phones	UW1	101.5405
101.5405	DCA_se1_ag1_f_03 - phones	Y	101.5705
101.5405	DCA_se1_ag1_f_03 - words	you	101.6005
101.5705	DCA_se1_ag1_f_03 - phones	UW1	101.6005
101.6005	DCA_se1_ag1_f_03 - phones	M	101.6505
101.6005	DCA_se1_ag1_f_03 - words	mean	101.8705
101.6505	DCA_se1_ag1_f_03 - phones	IY1	101.8005
101.8005	DCA_se1_ag1_f_03 - phones	N	101.8705
101.8705	DCA_se1_ag1_f_03 - phones	sp	109.3714
102.3849	DCA_int_04 - phones	W	102.4949
102.3849	DCA_int_04 - words	well	102.6049
102.4949	DCA_int_04 - phones	EH1	102.5449
102.5449	DCA_int_04 - phones	L	102.6049
102.6049	DCA_int_04 - phones	L	102.6749
102.6049	DCA_int_04 - words	like	102.7749
102.6749	DCA_int_04 - phones	AY1	102.7349
102.7349	DCA_int_04 - phones	K	102.7749
102.7749	DCA_int_04 - phones	sp	102.8149
102.8149	DCA_int_04 - phones	AY1	102.8949
102.8149	DCA_int_04 - words	i	102.8949
102.8949	DCA_int_04 - phones	sp	102.9649
102.9649	DCA_int_04 - phones	Y	103.0049
102.9649	DCA_int_04 - words	you	103.0749
103.0049	DCA_int_04 - phones	UW1	103.0749
103.0749	DCA_int_04 - phones	sp	103.2449
103.2449	DCA_int_04 - phones	S	103.3049
103.2449	DCA_int_04 - words	say	103.4849
103.3049	DCA_int_04 - phones	EY1	103.4849
103.4849	DCA_int_04 - phones	sp	103.5149
103.5149	DCA_int_04 - phones	N	103.6649
103.5149	DCA_int_04 - words	not	103.8449
103.6649	DCA_int_04 - phones	AA1	103.7949
103.7949	DCA_int_04 - phones	T	103.8449
103.8449	DCA_int_04 - phones	IH1	104.0149
103.8449	DCA_int_04 - words	it	104.1149
104.0149	DCA_int_04 - phones	T	104.1149
104.3666	DCA_int_04 - phones	B	104.3966
104.3666	DCA_int_04 - words	but	104.4866
104.3966	DCA_int_04 - phones	AH1	104.4366
104.4366	DCA_int_04 - phones	T	104.4866
104.4866	DCA_int_04 - phones	IH1	104.5766
104.4866	DCA_int_04 - words	is	104.6366
104.5766	DCA_int_04 - phones	Z	104.6366
104.6366	DCA_int_04 - phones	DH	104.6666
104.6366	DCA_int_04 - words	there	104.8966
104.6666	DCA_int_04 - phones	EH1	104.8066
104.8066	DCA_int_04 - phones	R	104.8966
104.8966	DCA_int_04 - phones	sp	104.9266
104.9266	DCA_int_04 - phones	EH1	105.0366
104.9266	DCA_int_04 - words	ever	105.0966
105.0366	DCA_int_04 - phones	V	105.0666
105.0666	DCA_int_04 - phones	ER0	105.0966
105.0966	DCA_int_04 - phones	AH0	105.1766
105.0966	DCA_int_04 - words	a	105.1766
105.1766	DCA_int_04 - phones	W	105.2766
105.1766	DCA_int_04 - words	way	105.3966
105.2766	DCA_int_04 - phones	EY1	105.3966
105.3966	DCA_int_04 - phones	sp	105.4266
105.4266	DCA_int_04 - phones	DH	105.4566
105.4266	DCA_int_04 - words	that	105.5166
105.4566	DCA_int_04 - phones	AH0	105.4866
105.4866	DCA_int_04 - phones	T	105.5166
105.5166	DCA_int_04 - phones	Y	105.5566
105.5166	DCA_int_04 - words	you	105.5866
105.5566	DCA_int_04 - phones	UW1	105.5866
105.5866	DCA_int_04 - phones	K	105.6266
105.5866	DCA_int_04 - words	can	105.6966
105.6266	DCA_int_04 - phones	AH0	105.6566
105.6566	DCA_int_04 - phones	N	105.6966
105.6966	DCA_int_04 - phones	sp	105.7966
105.7966	DCA_int_04 - phones	S	105.8466
105.7966	DCA_int_04 - words	say	105.8766
105.8466	DCA_int_04 - phones	EY1	105.8766
105.8766	DCA_int_04 - phones	sp	105.9066
105.9066	DCA_int_04 - phones	IH0	105.9366
105.9066	DCA_int_04 - words	it	105.9666
105.9366	DCA_int_04 - phones	T	105.9666
105.9666	DCA_int_04 - phones	B	106.0266
105.9666	DCA_int_04 - words	by	106.1166
106.0266	DCA_int_04 - phones	AY1	106.1166
106.1166	DCA_int_04 - phones	sp	106.1666
106.1666	DCA_int_04 - phones	S	106.2466
106.1666	DCA_int_04 - words	saying	106.4566
106.2466	DCA_int_04 - phones	EY1	106.3066
106.3066	DCA_int_04 - phones	IH0	106.3366
106.3366	DCA_int_04 - phones	NG	106.4566
106.4566	DCA_int_04 - phones	AH0	106.5666
106.4566	DCA_int_04 - words	a	106.5666
106.5666	DCA_int_04 - phones	R	106.6366
106.5666	DCA_int_04 - words	rhyme	107.1166
106.6366	DCA_int_04 - phones	AY1	106.8866
106.8866	DCA_int_04 - phones	M	107.1166
107.9186	DCA_int_04 - phones	AH0	107.9886
107.9186	DCA_int_04 - words	and	108.0586
107.9886	DCA_int_04 - phones	N	108.0186
108.0186	DCA_int_04 - phones	D	108.0586
108.0586	DCA_int_04 - phones	sp	108.0886
108.0886	DCA_int_04 - phones	P	108.1786
108.0886	DCA_int_04 - words	pick	108.2686
108.1786	DCA_int_04 - phones	IH1	108.2286
108.2286	DCA_int_04 - phones	K	108.2686
108.2686	DCA_int_04 - phones	sp	108.3486
108.3486	DCA_int_04 - phones	P	108.4486
108.3486	DCA_int_04 - words	people	108.7086
108.4486	DCA_int_04 - phones	IY1	108.5186
108.5186	DCA_int_04 - phones	P	108.6086
108.6086	DCA_int_04 - phones	AH0	108.6486
108.6486	DCA_int_04 - phones	L	108.7086
108.7086	DCA_int_04 - phones	sp	108.7686
108.7686	DCA_int_04 - phones	HH	108.8186
108.7686	DCA_int_04 - words	who	108.8586
108.8186	DCA_int_04 - phones	UW1	108.8586
108.8586	DCA_int_04 - phones	sp	108.9386
108.9386	DCA_int_04 - words	are	108.9786
108.9386	DCA_int_04 - phones	ER0	108.9786
108.9786	DCA_int_04 - phones	sp	109.0086
109.0086	DCA_int_04 - phones	G	109.0386
109.0086	DCA_int_04 - words	gonna	109.1286
109.0386	DCA_int_04 - phones	AH1	109.0686
109.0686	DCA_int_04 - phones	N	109.0986
109.0986	DCA_int_04 - phones	AH0	109.1286
109.1286	DCA_int_04 - phones	sp	109.5786
109.3714	DCA_se1_ag1_f_03 - phones	L	109.4114
109.3714	DCA_se1_ag1_f_03 - words	like	109.5514
109.4114	DCA_se1_ag1_f_03 - phones	AY1	109.4914
109.4914	DCA_se1_ag1_f_03 - phones	K	109.5514
109.5514	DCA_se1_ag1_f_03 - phones	W	109.6314
109.5514	DCA_se1_ag1_f_03 - words	we	109.7014
109.5786	DCA_int_04 - phones	B	109.6486
109.5786	DCA_int_04 - words	be	109.7186
109.6314	DCA_se1_ag1_f_03 - phones	IY1	109.7014
109.6486	DCA_int_04 - phones	IY1	109.7186
109.7014	DCA_se1_ag1_f_03 - phones	K	109.7614
109.7014	DCA_se1_ag1_f_03 - words	can	109.8514
109.7186	DCA_int_04 - phones	sp	109.7486
109.7486	DCA_int_04 - phones	IH1	109.7886
109.7486	DCA_int_04 - words	it	109.8186
109.7614	DCA_se1_ag1_f_03 - phones	AH0	109.8014
109.7886	DCA_int_04 - phones	T	109.8186
109.8014	DCA_se1_ag1_f_03 - phones	N	109.8514
109.8514	DCA_se1_ag1_f_03 - phones	S	109.9714
109.8514	DCA_se1_ag1_f_03 - words	say	110.1314
109.9714	DCA_se1_ag1_f_03 - phones	EY1	110.1314
110.1314	DCA_se1_ag1_f_03 - phones	sp	110.1614
110.1614	DCA_se1_ag1_f_03 - phones	IY1	110.3114
110.1614	DCA_se1_ag1_f_03 - words	eenie	110.4214
110.3114	DCA_se1_ag1_f_03 - phones	N	110.3614
110.3614	DCA_se1_ag1_f_03 - phones	IY1	110.4214
110.4214	DCA_se1_ag1_f_03 - phones	M	110.5314
110.4214	DCA_se1_ag1_f_03 - words	meenie	110.6914
110.5314	DCA_se1_ag1_f_03 - phones	IY1	110.6014
110.6014	DCA_se1_ag1_f_03 - phones	N	110.6514
110.6514	DCA_se1_ag1_f_03 - phones	IY1	110.6914
110.6914	DCA_se1_ag1_f_03 - phones	M	110.8114
110.6914	DCA_se1_ag1_f_03 - words	miney	111.0514
110.8114	DCA_se1_ag1_f_03 - phones	AY1	110.9314
110.9314	DCA_se1_ag1_f_03 - phones	N	110.9914
110.9914	DCA_se1_ag1_f_03 - phones	IY0	111.0514
111.0514	DCA_se1_ag1_f_03 - phones	M	111.2114
111.0514	DCA_se1_ag1_f_03 - words	moe	111.4614
111.2114	DCA_se1_ag1_f_03 - phones	OW1	111.4614
111.4614	DCA_se1_ag1_f_03 - phones	L	111.5114
111.4614	DCA_se1_ag1_f_03 - words	like	111.6814
111.5114	DCA_se1_ag1_f_03 - phones	AY1	111.5914
111.5914	DCA_se1_ag1_f_03 - phones	K	111.6814
111.6814	DCA_se1_ag1_f_03 - phones	DH	111.7214
111.6814	DCA_se1_ag1_f_03 - words	that	112.0214
111.7214	DCA_se1_ag1_f_03 - phones	AH0	111.9214
111.9214	DCA_se1_ag1_f_03 - phones	T	112.0214
112.0487	DCA_int_04 - phones	Y	112.1687
112.0487	DCA_int_04 - words	yeah	112.1987
112.1687	DCA_int_04 - phones	AE1	112.1987
112.1987	DCA_int_04 - phones	HH	112.2687
112.1987	DCA_int_04 - words	how	112.3087
112.2687	DCA_int_04 - phones	AW1	112.3087
112.3087	DCA_int_04 - phones	D	112.3387
112.3087	DCA_int_04 - words	does	112.4087
112.3099	DCA_se1_ag1_f_03 - phones	sil	112.3599
112.3387	DCA_int_04 - phones	IH0	112.3687
112.3599	DCA_se1_ag1_f_03 - phones	K	112.4499
112.3599	DCA_se1_ag1_f_03 - words	catch	112.6399
112.3687	DCA_int_04 - phones	Z	112.4087
112.4087	DCA_int_04 - phones	sp	112.6787
112.4499	DCA_se1_ag1_f_03 - phones	AE1	112.5299
112.5299	DCA_se1_ag1_f_03 - phones	CH	112.6399
112.6399	DCA_se1_ag1_f_03 - phones	IH0	112.6999
112.6399	DCA_se1_ag1_f_03 - words	him	112.7299
112.6787	DCA_int_04 - phones	DH	112.7087
112.6787	DCA_int_04 - words	that	112.7687
112.6999	DCA_se1_ag1_f_03 - phones	M	112.7299
112.7087	DCA_int_04 - phones	AH0	112.7387
112.7299	DCA_se1_ag1_f_03 - phones	B	112.8199
112.7299	DCA_se1_ag1_f_03 - words	by	112.9499
112.7387	DCA_int_04 - phones	T	112.7687
112.7687	DCA_int_04 - phones	sp	112.7987
112.8199	DCA_se1_ag1_f_03 - phones	AY1	112.9499
112.9499	DCA_se1_ag1_f_03 - phones	HH	112.9899
112.9499	DCA_se1_ag1_f_03 - words	his	113.1999
112.9899	DCA_se1_ag1_f_03 - phones	IH1	113.0499
113.0499	DCA_se1_ag1_f_03 - phones	Z	113.1999
113.1999	DCA_se1_ag1_f_03 - phones	T	113.3099
113.1999	DCA_se1_ag1_f_03 - words	toe	113.5099
113.3099	DCA_se1_ag1_f_03 - phones	OW1	113.5099
113.5099	DCA_se1_ag1_f_03 - phones	sp	113.5399
113.5399	DCA_se1_ag1_f_03 - phones	IH0	113.6499
113.5399	DCA_se1_ag1_f_03 - words	if	113.6899
113.6499	DCA_se1_ag1_f_03 - phones	F	113.6899
113.6899	DCA_se1_ag1_f_03 - phones	HH	113.7299
113.6899	DCA_se1_ag1_f_03 - words	he	113.7999
113.7299	DCA_se1_ag1_f_03 - phones	IY1	113.7999
113.7999	DCA_se1_ag1_f_03 - phones	HH	113.8599
113.7999	DCA_se1_ag1_f_03 - words	holler	114.0799
113.8599	DCA_se1_ag1_f_03 - phones	AA1	113.9699
113.9699	DCA_se1_ag1_f_03 - phones	L	114.0299
114.0299	DCA_se1_ag1_f_03 - phones	ER0	114.0799
114.0799	DCA_se1_ag1_f_03 - phones	L	114.1599
114.0799	DCA_se1_ag1_f_03 - words	let	114.2799
114.1599	DCA_se1_ag1_f_03 - phones	EH1	114.2499
114.2499	DCA_se1_ag1_f_03 - phones	T	114.2799
114.2799	DCA_se1_ag1_f_03 - phones	IH0	114.3099
114.2799	DCA_se1_ag1_f_03 - words	him	114.3899
114.3099	DCA_se1_ag1_f_03 - phones	M	114.3899
114.3899	DCA_se1_ag1_f_03 - phones	G	114.4899
114.3899	DCA_se1_ag1_f_03 - words	go	114.6799
114.4899	DCA_se1_ag1_f_03 - phones	OW1	114.6799
114.6799	DCA_se1_ag1_f_03 - phones	sp	115.1489
115.1489	DCA_se1_ag1_f_03 - phones	IY1	115.2289
115.1489	DCA_se1_ag1_f_03 - words	eenie	115.3089
115.2289	DCA_se1_ag1_f_03 - phones	N	115.2789
115.2789	DCA_se1_ag1_f_03 - phones	IY1	115.3089
115.3089	DCA_se1_ag1_f_03 - phones	M	115.4189
115.3089	DCA_se1_ag1_f_03 - words	meenie	115.5589
115.4189	DCA_se1_ag1_f_03 - phones	IY1	115.4889
115.4889	DCA_se1_ag1_f_03 - phones	N	115.5289
115.5289	DCA_se1_ag1_f_03 - phones	IY1	115.5589
115.5589	DCA_se1_ag1_f_03 - phones	sp	115.5889
115.5889	DCA_se1_ag1_f_03 - phones	M	115.6689
115.5889	DCA_se1_ag1_f_03 - words	miney	115.8389
115.6689	DCA_se1_ag1_f_03 - phones	AY1	115.7689
115.7689	DCA_se1_ag1_f_03 - phones	N	115.8089
115.8089	DCA_se1_ag1_f_03 - phones	IY0	115.8389
115.8389	DCA_se1_ag1_f_03 - phones	sp	115.8689
115.8689	DCA_se1_ag1_f_03 - phones	M	115.9789
115.8689	DCA_se1_ag1_f_03 - words	moe	116.0789
115.9789	DCA_se1_ag1_f_03 - phones	OW1	116.0789
116.0789	DCA_se1_ag1_f_03 - phones	sp	116.3189
116.3189	DCA_se1_ag1_f_03 - phones	AE1	116.4389
116.3189	DCA_se1_ag1_f_03 - words	and	116.4989
116.4389	DCA_se1_ag1_f_03 - phones	N	116.4989
116.4989	DCA_se1_ag1_f_03 - phones	IH1	116.5889
116.4989	DCA_se1_ag1_f_03 - words	if	116.6689
116.5889	DCA_se1_ag1_f_03 - phones	F	116.6689
116.6689	DCA_se1_ag1_f_03 - phones	sp	116.7289
116.7289	DCA_se1_ag1_f_03 - phones	DH	116.7989
116.7289	DCA_se1_ag1_f_03 - words	that	116.9689
116.7989	DCA_se1_ag1_f_03 - phones	AE1	116.8789
116.8789	DCA_se1_ag1_f_03 - phones	T	116.9689
116.9689	DCA_se1_ag1_f_03 - phones	P	117.0789
116.9689	DCA_se1_ag1_f_03 - words	person	117.3589
117.0789	DCA_se1_ag1_f_03 - phones	ER1	117.1789
117.1789	DCA_se1_ag1_f_03 - phones	S	117.2789
117.2789	DCA_se1_ag1_f_03 - phones	AH0	117.3089
117.3089	DCA_se1_ag1_f_03 - phones	N	117.3589
117.3589	DCA_se1_ag1_f_03 - phones	DH	117.4089
117.3589	DCA_se1_ag1_f_03 - words	that	117.5589
117.4089	DCA_se1_ag1_f_03 - phones	AE1	117.5089
117.5089	DCA_se1_ag1_f_03 - phones	T	117.5589
117.5589	DCA_se1_ag1_f_03 - phones	sp	117.6189
119.5222	DCA_se1_ag1_f_03 - phones	AE1	119.7422
119.5222	DCA_se1_ag1_f_03 - words	at	119.8122
119.7422	DCA_se1_ag1_f_03 - phones	T	119.8122
119.8122	DCA_se1_ag1_f_03 - phones	AH1	120.0422
119.8122	DCA_se1_ag1_f_03 - words	um	120.1422
120.0422	DCA_se1_ag1_f_03 - phones	M	120.1422
120.1422	DCA_se1_ag1_f_03 - phones	sp	120.3122
120.3122	DCA_se1_ag1_f_03 - phones	DH	120.3522
120.3122	DCA_se1_ag1_f_03 - words	the	120.3922
120.3522	DCA_se1_ag1_f_03 - phones	IY0	120.3922
120.3922	DCA_se1_ag1_f_03 - phones	L	120.4822
120.3922	DCA_se1_ag1_f_03 - words	last	120.6922
120.4822	DCA_se1_ag1_f_03 - phones	AE1	120.6222
120.6222	DCA_se1_ag1_f_03 - phones	S	120.6922
120.6922	DCA_se1_ag1_f_03 - phones	P	120.7622
120.6922	DCA_se1_ag1_f_03 - words	person	120.9222
120.7622	DCA_se1_ag1_f_03 - phones	ER1	120.8322
120.8322	DCA_se1_ag1_f_03 - phones	S	120.8622
120.8622	DCA_se1_ag1_f_03 - phones	AH0	120.8922
120.8922	DCA_se1_ag1_f_03 - phones	N	120.9222
120.9222	DCA_se1_ag1_f_03 - phones	DH	120.9522
120.9222	DCA_se1_ag1_f_03 - words	that	121.0122
120.9522	DCA_se1_ag1_f_03 - phones	AE1	120.9822
120.9822	DCA_se1_ag1_f_03 - phones	T	121.0122
121.0122	DCA_se1_ag1_f_03 - words	i	121.0922
121.0122	DCA_se1_ag1_f_03 - phones	AY1	121.0922
121.0922	DCA_se1_ag1_f_03 - phones	S	121.2122
121.0922	DCA_se1_ag1_f_03 - words	said	121.2922
121.2122	DCA_se1_ag1_f_03 - phones	EH1	121.2622
121.2622	DCA_se1_ag1_f_03 - phones	D	121.2922
121.2922	DCA_se1_ag1_f_03 - words	a	121.3622
121.2922	DCA_se1_ag1_f_03 - phones	AH0	121.3622
121.3622	DCA_se1_ag1_f_03 - phones	W	121.4822
121.3622	DCA_se1_ag1_f_03 - words	word	121.6322
121.4822	DCA_se1_ag1_f_03 - phones	ER1	121.6022
121.6022	DCA_se1_ag1_f_03 - phones	D	121.6322
121.6322	DCA_se1_ag1_f_03 - phones	AO1	121.7122
121.6322	DCA_se1_ag1_f_03 - words	on	121.7922
121.7122	DCA_se1_ag1_f_03 - phones	N	121.7922
121.7922	DCA_se1_ag1_f_03 - phones	DH	121.8322
121.7922	DCA_se1_ag1_f_03 - words	that	121.9322
121.8322	DCA_se1_ag1_f_03 - phones	AE1	121.8922
121.8922	DCA_se1_ag1_f_03 - phones	T	121.9322
121.9322	DCA_se1_ag1_f_03 - words	s	121.9822
121.9322	DCA_se1_ag1_f_03 - phones	S	121.9822
121.9822	DCA_se1_ag1_f_03 - phones	DH	122.0222
121.9822	DCA_se1_ag1_f_03 - words	the	122.0622
122.0222	DCA_se1_ag1_f_03 - phones	AH0	122.0622
122.0622	DCA_se1_ag1_f_03 - phones	W	122.1522
122.0622	DCA_se1_ag1_f_03 - words	one	122.2822
122.1522	DCA_se1_ag1_f_03 - phones	AH1	122.2122
122.2122	DCA_se1_ag1_f_03 - phones	N	122.2822
122.2822	DCA_se1_ag1_f_03 - phones	B	122.3522
122.2822	DCA_se1_ag1_f_03 - words	be	122.5922
122.3522	DCA_se1_ag1_f_03 - phones	IY0	122.5922
122.5922	DCA_se1_ag1_f_03 - phones	IH0	122.6222
122.5922	DCA_se1_ag1_f_03 - words	it	122.7122
122.6222	DCA_se1_ag1_f_03 - phones	T	122.7122
122.8142	DCA_int_04 - phones	M	122.9742
122.8142	DCA_int_04 - words	mm-hm	123.1342
122.9742	DCA_int_04 - phones	HH	123.0442
123.0442	DCA_int_04 - phones	M	123.1342
123.1342	DCA_int_04 - phones	sp	123.3542
123.6664	DCA_se1_ag1_f_03 - phones	AO1	124.0164
123.6664	DCA_se1_ag1_f_03 - words	or	124.1464
124.0164	DCA_se1_ag1_f_03 - phones	R	124.1464
124.1464	DCA_se1_ag1_f_03 - phones	sp	124.2064
125.6901	DCA_se1_ag1_f_03 - phones	HH	125.7801
125.6901	DCA_se1_ag1_f_03 - words	how	125.8101
125.7801	DCA_se1_ag1_f_03 - phones	AW1	125.8101
125.8101	DCA_se1_ag1_f_03 - phones	IH0	125.8401
125.8101	DCA_se1_ag1_f_03 - words	d	125.8701
125.8401	DCA_se1_ag1_f_03 - phones	D	125.8701
125.8701	DCA_se1_ag1_f_03 - phones	DH	125.9001
125.8701	DCA_se1_ag1_f_03 - words	that	126.0101
125.9001	DCA_se1_ag1_f_03 - phones	AH0	125.9501
125.9501	DCA_se1_ag1_f_03 - phones	T	126.0101
126.0101	DCA_se1_ag1_f_03 - phones	G	126.0801
126.0101	DCA_se1_ag1_f_03 - words	go	126.2901
126.0801	DCA_se1_ag1_f_03 - phones	OW1	126.2901
126.2901	DCA_se1_ag1_f_03 - phones	sp	128.0708
128.0708	DCA_se1_ag1_f_03 - phones	IH1	128.1208
128.0708	DCA_se1_ag1_f_03 - words	it	128.1708
128.1208	DCA_se1_ag1_f_03 - phones	T	128.1708
128.1708	DCA_se1_ag1_f_03 - words	s	128.2408
128.1708	DCA_se1_ag1_f_03 - phones	Z	128.2408
128.2408	DCA_se1_ag1_f_03 - phones	S	128.3008
128.2408	DCA_se1_ag1_f_03 - words	something	128.5608
128.3008	DCA_se1_ag1_f_03 - phones	AH1	128.4008
128.4008	DCA_se1_ag1_f_03 - phones	M	128.4308
128.4308	DCA_se1_ag1_f_03 - phones	TH	128.4608
128.4608	DCA_se1_ag1_f_03 - phones	IH0	128.5108
128.5108	DCA_se1_ag1_f_03 - phones	NG	128.5608
128.5608	DCA_se1_ag1_f_03 - phones	AH1	128.6808
128.5608	DCA_se1_ag1_f_03 - words	uh	128.6808
128.6808	DCA_se1_ag1_f_03 - phones	HH	128.8308
128.6808	DCA_se1_ag1_f_03 - words	what	128.9908
128.8308	DCA_se1_ag1_f_03 - phones	W	128.8708
128.8708	DCA_se1_ag1_f_03 - phones	AH1	128.9108
128.9108	DCA_se1_ag1_f_03 - phones	T	128.9908
128.9908	DCA_se1_ag1_f_03 - phones	K	129.1108
128.9908	DCA_se1_ag1_f_03 - words	color	129.3408
129.1108	DCA_se1_ag1_f_03 - phones	AH1	129.2008
129.2008	DCA_se1_ag1_f_03 - phones	L	129.2908
129.2908	DCA_se1_ag1_f_03 - phones	ER0	129.3408
129.3408	DCA_se1_ag1_f_03 - phones	IH1	129.5508
129.3408	DCA_se1_ag1_f_03 - words	is	129.8908
129.5508	DCA_se1_ag1_f_03 - phones	Z	129.8908
130.5990	DCA_se1_ag1_f_03 - phones	HH	130.6590
130.5990	DCA_se1_ag1_f_03 - words	what	130.7790
130.6590	DCA_se1_ag1_f_03 - phones	W	130.6890
130.6890	DCA_se1_ag1_f_03 - phones	AH1	130.7290
130.7290	DCA_se1_ag1_f_03 - phones	T	130.7790
130.7790	DCA_se1_ag1_f_03 - phones	K	130.8890
130.7790	DCA_se1_ag1_f_03 - words	color	131.0790
130.8890	DCA_se1_ag1_f_03 - phones	AO1	130.9390
130.9390	DCA_se1_ag1_f_03 - phones	L	131.0190
131.0190	DCA_se1_ag1_f_03 - phones	ER0	131.0790
131.0790	DCA_se1_ag1_f_03 - phones	W	131.1790
131.0790	DCA_se1_ag1_f_03 - words	was	131.3390
131.1790	DCA_se1_ag1_f_03 - phones	AH1	131.2390
131.2390	DCA_se1_ag1_f_03 - phones	Z	131.3390
131.3390	DCA_se1_ag1_f_03 - phones	HH	131.3690
131.3390	DCA_se1_ag1_f_03 - words	his	131.5590
131.3690	DCA_se1_ag1_f_03 - phones	IH1	131.4190
131.4190	DCA_se1_ag1_f_03 - phones	Z	131.5590
131.5590	DCA_se1_ag1_f_03 - phones	B	131.6190
131.5590	DCA_se1_ag1_f_03 - words	blood	131.9490
131.6190	DCA_se1_ag1_f_03 - phones	L	131.6690
131.6690	DCA_se1_ag1_f_03 - phones	AH1	131.9190
131.9190	DCA_se1_ag1_f_03 - phones	D	131.9490
131.9490	DCA_se1_ag1_f_03 - phones	sp	135.6904
132.3336	DCA_int_04 - phones	spn	133.2936
132.3336	DCA_int_04 - words	<unk>	133.2936
133.2936	DCA_int_04 - phones	sp	133.8236
133.9563	DCA_int_04 - phones	S	134.0063
133.9563	DCA_int_04 - words	sounds	134.5463
134.0063	DCA_int_04 - phones	AW1	134.0363
134.0363	DCA_int_04 - phones	N	134.0663
134.0663	DCA_int_04 - phones	Z	134.5463
134.5463	DCA_int_04 - phones	sp	134.5763
134.5763	DCA_int_04 - phones	V	134.6063
134.5763	DCA_int_04 - words	very	134.6963
134.6063	DCA_int_04 - phones	EH1	134.6363
134.6363	DCA_int_04 - phones	R	134.6663
134.6663	DCA_int_04 - phones	IY0	134.6963
134.6963	DCA_int_04 - phones	K	134.7263
134.6963	DCA_int_04 - words	cute	134.8163
134.7263	DCA_int_04 - phones	Y	134.7563
134.7563	DCA_int_04 - phones	UW1	134.7863
134.7863	DCA_int_04 - phones	T	134.8163
134.8163	DCA_int_04 - phones	sp	136.4458
135.6904	DCA_se1_ag1_f_03 - phones	OW2	135.7204
135.6904	DCA_se1_ag1_f_03 - words	okay	135.9604
135.7204	DCA_se1_ag1_f_03 - phones	K	135.8304
135.8304	DCA_se1_ag1_f_03 - phones	EY1	135.9604
135.9604	DCA_se1_ag1_f_03 - phones	sp	135.9904
135.9904	DCA_se1_ag1_f_03 - phones	W	136.0504
135.9904	DCA_se1_ag1_f_03 - words	what	136.1404
136.0504	DCA_se1_ag1_f_03 - phones	AH1	136.0804
136.0804	DCA_se1_ag1_f_03 - phones	T	136.1404
136.1404	DCA_se1_ag1_f_03 - phones	EH1	136.1804
136.1404	DCA_se1_ag1_f_03 - words	else	136.3004
136.1804	DCA_se1_ag1_f_03 - phones	L	136.2204
136.2204	DCA_se1_ag1_f_03 - phones	S	136.3004
136.3004	DCA_se1_ag1_f_03 - phones	Y	136.3404
136.3004	DCA_se1_ag1_f_03 - words	you	136.4004
136.3404	DCA_se1_ag1_f_03 - phones	UW1	136.4004
136.4004	DCA_se1_ag1_f_03 - phones	sp	136.4304
136.4304	DCA_se1_ag1_f_03 - phones	W	136.4704
136.4304	DCA_se1_ag1_f_03 - words	wanna	136.6004
136.4458	DCA_int_04 - phones	Y	136.5458
136.4458	DCA_int_04 - words	yeah	136.8758
136.4704	DCA_se1_ag1_f_03 - phones	AA1	136.5004
136.5004	DCA_se1_ag1_f_03 - phones	N	136.5304
136.5304	DCA_se1_ag1_f_03 - phones	AH0	136.6004
136.5458	DCA_int_04 - phones	AE1	136.8758
136.6004	DCA_se1_ag1_f_03 - phones	AE1	136.7004
136.6004	DCA_se1_ag1_f_03 - words	ask	136.9504
136.7004	DCA_se1_ag1_f_03 - phones	S	136.7304
136.7304	DCA_se1_ag1_f_03 - phones	K	136.9504
137.0373	DCA_int_04 - phones	sil	137.0773
137.0773	DCA_int_04 - phones	OW2	137.2173
137.0773	DCA_int_04 - words	okay	137.5673
137.2173	DCA_int_04 - phones	K	137.3273
137.3273	DCA_int_04 - phones	EY1	137.5673
137.5673	DCA_int_04 - phones	sp	138.0558
138.0558	DCA_int_04 - phones	AH1	138.2558
138.0558	DCA_int_04 - words	um	138.4558
138.2558	DCA_int_04 - phones	M	138.4558
138.4558	DCA_int_04 - phones	sp	139.1942
139.1942	DCA_int_04 - phones	T	139.2242
139.1942	DCA_int_04 - words	tell	139.3242
139.2242	DCA_int_04 - phones	EH1	139.2742
139.2742	DCA_int_04 - phones	L	139.3242
139.3242	DCA_int_04 - phones	sp	139.3742
139.3742	DCA_int_04 - phones	M	139.4142
139.3742	DCA_int_04 - words	me	139.4642
139.4142	DCA_int_04 - phones	IY1	139.4642
139.4642	DCA_int_04 - phones	S	139.5642
139.4642	DCA_int_04 - words	something	139.9142
139.5642	DCA_int_04 - phones	AH1	139.6142
139.6142	DCA_int_04 - phones	M	139.6942
139.6942	DCA_int_04 - phones	TH	139.7442
139.7442	DCA_int_04 - phones	IH0	139.8142
139.8142	DCA_int_04 - phones	NG	139.9142
139.9142	DCA_int_04 - phones	AH0	139.9742
139.9142	DCA_int_04 - words	about	140.1642
139.9742	DCA_int_04 - phones	B	140.0342
140.0342	DCA_int_04 - phones	AW1	140.1342
140.1342	DCA_int_04 - phones	T	140.1642
140.1642	DCA_int_04 - phones	sp	140.1942
140.1942	DCA_int_04 - phones	Y	140.2442
140.1942	DCA_int_04 - words	your	140.3342
140.2442	DCA_int_04 - phones	UH1	140.2742
140.2742	DCA_int_04 - phones	R	140.3342
140.3342	DCA_int_04 - phones	F	140.4242
140.3342	DCA_int_04 - words	favorite	140.6742
140.4242	DCA_int_04 - phones	EY1	140.5042
140.5042	DCA_int_04 - phones	V	140.5842
140.5842	DCA_int_04 - phones	R	140.6142
140.6142	DCA_int_04 - phones	AH0	140.6442
140.6442	DCA_int_04 - phones	T	140.6742
140.6742	DCA_int_04 - phones	sp	140.7042
140.7042	DCA_int_04 - phones	T	140.8042
140.7042	DCA_int_04 - words	tv	141.0742
140.8042	DCA_int_04 - phones	IY1	140.8842
140.8842	DCA_int_04 - phones	V	140.9842
140.9842	DCA_int_04 - phones	IY1	141.0742
141.0742	DCA_int_04 - phones	P	141.2042
141.0742	DCA_int_04 - words	programs	141.8042
141.2042	DCA_int_04 - phones	R	141.2742
141.2742	DCA_int_04 - phones	OW1	141.3042
141.3042	DCA_int_04 - phones	G	141.4242
141.4242	DCA_int_04 - phones	R	141.4742
141.4742	DCA_int_04 - phones	AE2	141.5642
141.5642	DCA_int_04 - phones	M	141.6142
141.6142	DCA_int_04 - phones	Z	141.8042
141.8042	DCA_int_04 - phones	sp	141.8342
143.1445	DCA_se1_ag1_f_03 - phones	sil	143.5145
143.5145	DCA_se1_ag1_f_03 - phones	M	143.5545
143.5145	DCA_se1_ag1_f_03 - words	my	143.6745
143.5545	DCA_se1_ag1_f_03 - phones	AY1	143.6745
143.6745	DCA_se1_ag1_f_03 - phones	F	143.8245
143.6745	DCA_se1_ag1_f_03 - words	favorite	144.1045
143.8245	DCA_se1_ag1_f_03 - phones	EY1	143.9045
143.9045	DCA_se1_ag1_f_03 - phones	V	143.9745
143.9745	DCA_se1_ag1_f_03 - phones	R	144.0045
144.0045	DCA_se1_ag1_f_03 - phones	AH0	144.0345
144.0345	DCA_se1_ag1_f_03 - phones	T	144.1045
144.1045	DCA_se1_ag1_f_03 - phones	T	144.2345
144.1045	DCA_se1_ag1_f_03 - words	tv	144.4645
144.2345	DCA_se1_ag1_f_03 - phones	IY1	144.2745
144.2745	DCA_se1_ag1_f_03 - phones	V	144.3845
144.3845	DCA_se1_ag1_f_03 - phones	IY1	144.4645
144.4645	DCA_se1_ag1_f_03 - phones	sp	144.5245
144.5245	DCA_se1_ag1_f_03 - phones	P	144.5745
144.5245	DCA_se1_ag1_f_03 - words	program	145.0545
144.5745	DCA_se1_ag1_f_03 - phones	R	144.6145
144.6145	DCA_se1_ag1_f_03 - phones	OW1	144.7045
144.7045	DCA_se1_ag1_f_03 - phones	G	144.7845
144.7845	DCA_se1_ag1_f_03 - phones	R	144.8145
144.8145	DCA_se1_ag1_f_03 - phones	AE2	144.9645
144.9645	DCA_se1_ag1_f_03 - phones	M	145.0545
145.0545	DCA_se1_ag1_f_03 - phones	IH1	145.2345
145.0545	DCA_se1_ag1_f_03 - words	is	145.3345
145.2345	DCA_se1_ag1_f_03 - phones	Z	145.3345
145.3345	DCA_se1_ag1_f_03 - phones	sp	145.3845
145.3845	DCA_se1_ag1_f_03 - phones	DH	145.4445
145.3845	DCA_se1_ag1_f_03 - words	the	145.6045
145.4445	DCA_se1_ag1_f_03 - phones	AH0	145.6045
145.6045	DCA_se1_ag1_f_03 - phones	AW1	145.7945
145.6045	DCA_se1_ag1_f_03 - words	outcasts	146.5545
145.7945	DCA_se1_ag1_f_03 - phones	T	145.9145
145.9145	DCA_se1_ag1_f_03 - phones	K	146.0245
146.0245	DCA_se1_ag1_f_03 - phones	AE2	146.2745
146.2745	DCA_se1_ag1_f_03 - phones	S	146.3245
146.3245	DCA_se1_ag1_f_03 - phones	T	146.3545
146.3545	DCA_se1_ag1_f_03 - phones	S	146.5545
147.0847	DCA_se1_ag1_f_03 - phones	JH	147.2147
147.0847	DCA_se1_ag1_f_03 - words	julia	147.7947
147.2147	DCA_se1_ag1_f_03 - phones	UW1	147.3747
147.3747	DCA_se1_ag1_f_03 - phones	L	147.4347
147.4347	DCA_se1_ag1_f_03 - phones	Y	147.6147
147.6147	DCA_se1_ag1_f_03 - phones	AH0	147.7947
147.7947	DCA_se1_ag1_f_03 - phones	sp	148.8755
148.8755	DCA_se1_ag1_f_03 - phones	AH1	148.9655
148.8755	DCA_se1_ag1_f_03 - words	um	149.0255
148.9655	DCA_se1_ag1_f_03 - phones	M	149.0255
149.0255	DCA_se1_ag1_f_03 - phones	sp	149.0555
149.0555	DCA_se1_ag1_f_03 - phones	M	149.1255
149.0555	DCA_se1_ag1_f_03 - words	my	149.2655
149.1255	DCA_se1_ag1_f_03 - phones	AY1	149.2655
149.2655	DCA_se1_ag1_f_03 - phones	sp	149.3055
149.3055	DCA_se1_ag1_f_03 - phones	TH	149.3955
149.3055	DCA_se1_ag1_f_03 - words	three	149.6055
149.3955	DCA_se1_ag1_f_03 - phones	R	149.4955
149.4955	DCA_se1_ag1_f_03 - phones	IY1	149.6055
149.6055	DCA_se1_ag1_f_03 - phones	S	149.7655
149.6055	DCA_se1_ag1_f_03 - words	sons	150.1055
149.7655	DCA_se1_ag1_f_03 - phones	AH1	149.9855
149.9855	DCA_se1_ag1_f_03 - phones	N	150.0555
150.0555	DCA_se1_ag1_f_03 - phones	Z	150.1055
150.1055	DCA_se1_ag1_f_03 - phones	AH0	150.1755
150.1055	DCA_se1_ag1_f_03 - words	and	150.2355
150.1755	DCA_se1_ag1_f_03 - phones	N	150.2355
150.2355	DCA_se1_ag1_f_03 - phones	P	150.3255
150.2355	DCA_se1_ag1_f_03 - words	petticoat	150.6355
150.3255	DCA_se1_ag1_f_03 - phones	EH1	150.3755
150.3755	DCA_se1_ag1_f_03 - phones	T	150.4155
150.4155	DCA_se1_ag1_f_03 - phones	IY0	150.4555
150.4555	DCA_se1_ag1_f_03 - phones	K	150.5555
150.5555	DCA_se1_ag1_f_03 - phones	OW2	150.6055
150.6055	DCA_se1_ag1_f_03 - phones	T	150.6355
150.6355	DCA_se1_ag1_f_03 - phones	sp	150.7655
150.7655	DCA_se1_ag1_f_03 - phones	JH	150.7955
150.7655	DCA_se1_ag1_f_03 - words	junction	151.1755
150.7955	DCA_se1_ag1_f_03 - phones	AH1	150.8955
150.8955	DCA_se1_ag1_f_03 - phones	NG	150.9455
150.9455	DCA_se1_ag1_f_03 - phones	K	151.0155
151.0155	DCA_se1_ag1_f_03 - phones	SH	151.0655
151.0655	DCA_se1_ag1_f_03 - phones	AH0	151.0955
151.0955	DCA_se1_ag1_f_03 - phones	N	151.1755
151.1755	DCA_se1_ag1_f_03 - phones	sp	151.2055
151.2055	DCA_se1_ag1_f_03 - phones	AH0	151.2555
151.2055	DCA_se1_ag1_f_03 - words	and	151.3455
151.2555	DCA_se1_ag1_f_03 - phones	N	151.3455
151.3455	DCA_se1_ag1_f_03 - phones	sp	151.3755
151.3755	DCA_se1_ag1_f_03 - phones	D	151.4455
151.3755	DCA_se1_ag1_f_03 - words	dating	151.7355
151.4455	DCA_se1_ag1_f_03 - phones	EY1	151.5555
151.5555	DCA_se1_ag1_f_03 - phones	T	151.5955
151.5955	DCA_se1_ag1_f_03 - phones	IH0	151.6255
151.6255	DCA_se1_ag1_f_03 - phones	NG	151.7355
151.7355	DCA_se1_ag1_f_03 - phones	sp	151.8055
151.8055	DCA_se1_ag1_f_03 - phones	G	151.8355
151.8055	DCA_se1_ag1_f_03 - words	game	151.9855
151.8355	DCA_se1_ag1_f_03 - phones	EY1	151.8655
151.8655	DCA_se1_ag1_f_03 - phones	M	151.9855
151.9855	DCA_se1_ag1_f_03 - phones	sp	158.7883
152.1987	DCA_int_04 - words	mm-	152.4387
152.1987	DCA_int_04 - phones	M	152.4387
152.4387	DCA_int_04 - phones	K	152.4787
152.4387	DCA_int_04 - words	kay	152.5087
152.4787	DCA_int_04 - phones	EY1	152.5087
152.5087	DCA_int_04 - phones	sp	152.5787
152.5787	DCA_int_04 - phones	K	152.6287
152.5787	DCA_int_04 - words	can	152.7187
152.6287	DCA_int_04 - phones	AH0	152.6787
152.6787	DCA_int_04 - phones	N	152.7187
152.7187	DCA_int_04 - phones	Y	152.8287
152.7187	DCA_int_04 - words	you	152.8687
152.8287	DCA_int_04 - phones	UW1	152.8687
152.8687	DCA_int_04 - phones	T	152.9587
152.8687	DCA_int_04 - words	tell	153.1287
152.9587	DCA_int_04 - phones	EH1	153.0487
153.0487	DCA_int_04 - phones	L	153.1287
153.1287	DCA_int_04 - phones	M	153.2287
153.1287	DCA_int_04 - words	me	153.2787
153.2287	DCA_int_04 - phones	IY1	153.2787
153.2787	DCA_int_04 - phones	AH0	153.3587
153.2787	DCA_int_04 - words	about	153.5987
153.3587	DCA_int_04 - phones	B	153.4087
153.4087	DCA_int_04 - phones	AW1	153.4987
153.4987	DCA_int_04 - phones	T	153.5987
153.5987	DCA_int_04 - phones	W	153.6787
153.5987	DCA_int_04 - words	one	153.7887
153.6787	DCA_int_04 - phones	AH1	153.7287
153.7287	DCA_int_04 - phones	N	153.7887
153.7887	DCA_int_04 - phones	EH1	153.8687
153.7887	DCA_int_04 - words	episode	154.3487
153.8687	DCA_int_04 - phones	P	154.0087
154.0087	DCA_int_04 - phones	IH0	154.0587
154.0587	DCA_int_04 - phones	S	154.1987
154.1987	DCA_int_04 - phones	OW2	154.3187
154.3187	DCA_int_04 - phones	D	154.3487
154.3487	DCA_int_04 - phones	sp	154.3787
154.3787	DCA_int_04 - phones	DH	154.4187
154.3787	DCA_int_04 - words	that	154.5387
154.4187	DCA_int_04 - phones	AH0	154.4687
154.4687	DCA_int_04 - phones	T	154.5387
154.5387	DCA_int_04 - phones	Y	154.5787
154.5387	DCA_int_04 - words	you	154.6287
154.5787	DCA_int_04 - phones	UW1	154.6287
154.6287	DCA_int_04 - phones	S	154.7687
154.6287	DCA_int_04 - words	saw	154.8987
154.7687	DCA_int_04 - phones	AO1	154.8987
154.8987	DCA_int_04 - phones	sp	154.9587
154.9587	DCA_int_04 - phones	R	155.0087
154.9587	DCA_int_04 - words	recently	155.4487
155.0087	DCA_int_04 - phones	IY1	155.0787
155.0787	DCA_int_04 - phones	S	155.1987
155.1987	DCA_int_04 - phones	AH0	155.2287
155.2287	DCA_int_04 - phones	N	155.2787
155.2787	DCA_int_04 - phones	T	155.3087
155.3087	DCA_int_04 - phones	L	155.3387
155.3387	DCA_int_04 - phones	IY0	155.4487
155.4487	DCA_int_04 - phones	sp	156.5761
156.5761	DCA_int_04 - phones	AH0	156.6161
156.5761	DCA_int_04 - words	of	156.6961
156.6161	DCA_int_04 - phones	V	156.6961
156.6961	DCA_int_04 - phones	EH1	156.7461
156.6961	DCA_int_04 - words	any	156.8861
156.7461	DCA_int_04 - phones	N	156.8061
156.8061	DCA_int_04 - phones	IY0	156.8861
156.8861	DCA_int_04 - phones	W	156.9361
156.8861	DCA_int_04 - words	one	157.0461
156.9361	DCA_int_04 - phones	AH1	156.9961
156.9961	DCA_int_04 - phones	N	157.0461
157.0461	DCA_int_04 - phones	AH0	157.0861
157.0461	DCA_int_04 - words	of	157.1161
157.0861	DCA_int_04 - phones	V	157.1161
157.1161	DCA_int_04 - phones	sp	157.2161
157.2161	DCA_int_04 - phones	DH	157.2561
157.2161	DCA_int_04 - words	those	157.3461
157.2561	DCA_int_04 - phones	OW1	157.2861
157.2861	DCA_int_04 - phones	Z	157.3461
157.3461	DCA_int_04 - phones	sp	157.5261
158.7883	DCA_se1_ag1_f_03 - phones	JH	159.0683
158.7883	DCA_se1_ag1_f_03 - words	juliette	159.4583
159.0683	DCA_se1_ag1_f_03 - phones	UW0	159.1483
159.1483	DCA_se1_ag1_f_03 - phones	L	159.2483
159.2483	DCA_se1_ag1_f_03 - phones	IY0	159.3983
159.3983	DCA_se1_ag1_f_03 - phones	EH1	159.4283
159.4283	DCA_se1_ag1_f_03 - phones	T	159.4583
159.4583	DCA_se1_ag1_f_03 - phones	sp	159.4983
159.4983	DCA_se1_ag1_f_03 - phones	AH1	159.6583
159.4983	DCA_se1_ag1_f_03 - words	um	159.6883
159.6583	DCA_se1_ag1_f_03 - phones	M	159.6883
159.6883	DCA_se1_ag1_f_03 - phones	sp	161.0886
161.0886	DCA_se1_ag1_f_03 - phones	L	161.1686
161.0886	DCA_se1_ag1_f_03 - words	last	161.4486
161.1686	DCA_se1_ag1_f_03 - phones	AE1	161.3286
161.3286	DCA_se1_ag1_f_03 - phones	S	161.4486
161.4486	DCA_se1_ag1_f_03 - phones	N	161.5386
161.4486	DCA_se1_ag1_f_03 - words	night	161.7386
161.5386	DCA_se1_ag1_f_03 - phones	AY1	161.6686
161.6686	DCA_se1_ag1_f_03 - phones	T	161.7386
161.7386	DCA_se1_ag1_f_03 - phones	W	161.8286
161.7386	DCA_se1_ag1_f_03 - words	when	161.9686
161.8286	DCA_se1_ag1_f_03 - phones	EH1	161.8786
161.8786	DCA_se1_ag1_f_03 - phones	N	161.9686
161.9686	DCA_se1_ag1_f_03 - phones	sp	162.0186
162.0186	DCA_se1_ag1_f_03 - phones	JH	162.1486
162.0186	DCA_se1_ag1_f_03 - words	juliette	162.4786
162.1486	DCA_se1_ag1_f_03 - phones	UW0	162.2286
162.2286	DCA_se1_ag1_f_03 - phones	L	162.2786
162.2786	DCA_se1_ag1_f_03 - phones	IY0	162.4086
162.4086	DCA_se1_ag1_f_03 - phones	EH1	162.4386
162.4386	DCA_se1_ag1_f_03 - phones	T	162.4786
162.4786	DCA_se1_ag1_f_03 - phones	K	162.5886
162.4786	DCA_se1_ag1_f_03 - words	came	162.8486
162.5886	DCA_se1_ag1_f_03 - phones	EY1	162.6986
162.6986	DCA_se1_ag1_f_03 - phones	M	162.8486
162.8486	DCA_se1_ag1_f_03 - phones	AO1	163.0586
162.8486	DCA_se1_ag1_f_03 - words	on	163.1486
163.0586	DCA_se1_ag1_f_03 - phones	N	163.1486
163.1486	DCA_se1_ag1_f_03 - phones	sp	163.2486
163.9935	DCA_se1_ag1_f_03 - phones	DH	164.0735
[truncated: 9,889 more rows]
