# Supplementary material for: Considering Performance in the Automated and Manual Coding of Sociolinguistic Variables: Lessons From Variable (ING)
Source: Front Artif Intell. 2021 Apr 29;4:648543. doi: 10.3389/frai.2021.648543 (PMC8117961; doi:10.3389/frai.2021.648543)
Supplement: Supplementary file 4 [file Data_Sheet_4.ZIP › CORAAL_Aligned_as_Tables/DCB_se3_ag2_f_01_1_txout.txt]

tmin	tier	text	tmax
0.3768	DCB_int_01 - phones	HH	0.4868
0.3768	DCB_int_01 - words	how	0.5268
0.4868	DCB_int_01 - phones	AW1	0.5268
0.5268	DCB_int_01 - phones	D	0.5668
0.5268	DCB_int_01 - words	does	0.6568
0.5668	DCB_int_01 - phones	IH0	0.5968
0.5968	DCB_int_01 - phones	Z	0.6568
0.6568	DCB_int_01 - phones	IH0	0.7168
0.6568	DCB_int_01 - words	it	0.7668
0.7168	DCB_int_01 - phones	T	0.7668
0.7668	DCB_int_01 - phones	sp	0.7968
0.7968	DCB_int_01 - phones	F	0.8368
0.7968	DCB_int_01 - words	feel	0.9468
0.8368	DCB_int_01 - phones	IY1	0.8768
0.8768	DCB_int_01 - phones	L	0.9468
0.9468	DCB_int_01 - phones	T	0.9868
0.9468	DCB_int_01 - words	to	1.0168
0.9868	DCB_int_01 - phones	AH0	1.0168
1.0168	DCB_int_01 - phones	B	1.0768
1.0168	DCB_int_01 - words	be	1.1368
1.0768	DCB_int_01 - phones	IY0	1.1368
1.1368	DCB_int_01 - phones	AH0	1.1868
1.1368	DCB_int_01 - words	a	1.1868
1.1868	DCB_int_01 - phones	sp	1.3868
1.3868	DCB_int_01 - words	uh	1.6768
1.3868	DCB_int_01 - phones	AH1	1.6768
1.6768	DCB_int_01 - phones	sp	1.7068
1.7068	DCB_int_01 - phones	HH	1.7568
1.7068	DCB_int_01 - words	halloween	2.1068
1.7568	DCB_int_01 - phones	AE2	1.7868
1.7868	DCB_int_01 - phones	L	1.8468
1.8468	DCB_int_01 - phones	AH0	1.9068
1.9068	DCB_int_01 - phones	W	1.9768
1.9768	DCB_int_01 - phones	IY1	2.0068
2.0068	DCB_int_01 - phones	N	2.1068
2.1068	DCB_int_01 - phones	B	2.1468
2.1068	DCB_int_01 - words	baby	2.3768
2.1468	DCB_int_01 - phones	EY1	2.2668
2.2668	DCB_int_01 - phones	B	2.3368
2.3368	DCB_int_01 - phones	IY0	2.3768
2.3768	DCB_int_01 - phones	sp	2.5068
3.0863	DCB_se3_ag2_f_01 - phones	sil	3.1663
3.1663	DCB_se3_ag2_f_01 - phones	AH1	3.3263
3.1663	DCB_se3_ag2_f_01 - words	um	3.4063
3.3263	DCB_se3_ag2_f_01 - phones	M	3.4063
3.4063	DCB_se3_ag2_f_01 - phones	IH0	3.5063
3.4063	DCB_se3_ag2_f_01 - words	it	3.5763
3.5063	DCB_se3_ag2_f_01 - phones	T	3.5763
3.5763	DCB_se3_ag2_f_01 - words	s	3.6363
3.5763	DCB_se3_ag2_f_01 - phones	S	3.6363
3.6363	DCB_se3_ag2_f_01 - phones	F	3.7563
3.6363	DCB_se3_ag2_f_01 - words	fun	4.2163
3.7563	DCB_se3_ag2_f_01 - phones	AH1	3.9363
3.9363	DCB_se3_ag2_f_01 - phones	N	4.2163
4.2163	DCB_se3_ag2_f_01 - phones	sp	4.5662
4.5662	DCB_se3_ag2_f_01 - phones	L	4.5962
4.5662	DCB_se3_ag2_f_01 - words	like	4.8162
4.5962	DCB_se3_ag2_f_01 - phones	AY1	4.6262
4.6262	DCB_se3_ag2_f_01 - phones	K	4.8162
4.8162	DCB_se3_ag2_f_01 - phones	sp	5.0462
5.1571	DCB_se3_ag2_f_01 - phones	IH0	5.2071
5.1571	DCB_se3_ag2_f_01 - words	it	5.2371
5.2071	DCB_se3_ag2_f_01 - phones	T	5.2371
5.2371	DCB_se3_ag2_f_01 - phones	S	5.3171
5.2371	DCB_se3_ag2_f_01 - words	s	5.3171
5.3171	DCB_se3_ag2_f_01 - phones	R	5.3471
5.3171	DCB_se3_ag2_f_01 - words	really	5.4871
5.3471	DCB_se3_ag2_f_01 - phones	IY1	5.3871
5.3871	DCB_se3_ag2_f_01 - phones	L	5.4571
5.4571	DCB_se3_ag2_f_01 - phones	IY0	5.4871
5.4871	DCB_se3_ag2_f_01 - phones	sp	5.5671
5.5671	DCB_se3_ag2_f_01 - phones	F	5.6071
5.5671	DCB_se3_ag2_f_01 - words	festive	6.2071
5.6071	DCB_se3_ag2_f_01 - phones	EH1	5.6971
5.6971	DCB_se3_ag2_f_01 - phones	S	5.8471
5.8471	DCB_se3_ag2_f_01 - phones	T	5.8971
5.8971	DCB_se3_ag2_f_01 - phones	IH0	6.1371
6.1371	DCB_se3_ag2_f_01 - phones	V	6.2071
6.2071	DCB_se3_ag2_f_01 - phones	sp	6.6836
6.6836	DCB_se3_ag2_f_01 - phones	AH1	6.8536
6.6836	DCB_se3_ag2_f_01 - words	um	6.9936
6.8536	DCB_se3_ag2_f_01 - phones	M	6.9936
6.9936	DCB_se3_ag2_f_01 - phones	AY1	7.0636
6.9936	DCB_se3_ag2_f_01 - words	i	7.0636
7.0636	DCB_se3_ag2_f_01 - phones	Y	7.1336
7.0636	DCB_se3_ag2_f_01 - words	usually	7.3936
7.1336	DCB_se3_ag2_f_01 - phones	UW1	7.1736
7.1736	DCB_se3_ag2_f_01 - phones	ZH	7.2436
7.2436	DCB_se3_ag2_f_01 - phones	AH0	7.2836
7.2836	DCB_se3_ag2_f_01 - phones	L	7.3536
7.3536	DCB_se3_ag2_f_01 - phones	IY0	7.3936
7.3936	DCB_se3_ag2_f_01 - phones	D	7.4936
7.3936	DCB_se3_ag2_f_01 - words	dress	7.7036
7.4936	DCB_se3_ag2_f_01 - phones	R	7.5336
7.5336	DCB_se3_ag2_f_01 - phones	EH1	7.6036
7.6036	DCB_se3_ag2_f_01 - phones	S	7.7036
7.7036	DCB_se3_ag2_f_01 - phones	AH1	7.7536
7.7036	DCB_se3_ag2_f_01 - words	up	7.8436
7.7536	DCB_se3_ag2_f_01 - phones	P	7.8436
7.8436	DCB_se3_ag2_f_01 - phones	EH1	7.9336
7.8436	DCB_se3_ag2_f_01 - words	as	7.9836
7.9336	DCB_se3_ag2_f_01 - phones	Z	7.9836
7.9836	DCB_se3_ag2_f_01 - phones	AH0	8.0736
7.9836	DCB_se3_ag2_f_01 - words	a	8.0736
8.0736	DCB_se3_ag2_f_01 - phones	P	8.1336
8.0736	DCB_se3_ag2_f_01 - words	princess	8.9136
8.1336	DCB_se3_ag2_f_01 - phones	R	8.1736
8.1736	DCB_se3_ag2_f_01 - phones	IH1	8.2136
8.2136	DCB_se3_ag2_f_01 - phones	N	8.3136
8.3136	DCB_se3_ag2_f_01 - phones	S	8.4036
8.4036	DCB_se3_ag2_f_01 - phones	EH0	8.6336
8.6336	DCB_se3_ag2_f_01 - phones	S	8.9136
9.5426	DCB_se3_ag2_f_01 - phones	S	9.6926
9.5426	DCB_se3_ag2_f_01 - words	since	9.8526
9.6926	DCB_se3_ag2_f_01 - phones	IH1	9.7326
9.7326	DCB_se3_ag2_f_01 - phones	N	9.8026
9.8026	DCB_se3_ag2_f_01 - phones	S	9.8526
9.8526	DCB_se3_ag2_f_01 - phones	IH0	9.8826
9.8526	DCB_se3_ag2_f_01 - words	it	9.9626
9.8826	DCB_se3_ag2_f_01 - phones	T	9.9626
9.9626	DCB_se3_ag2_f_01 - words	s	10.0226
9.9626	DCB_se3_ag2_f_01 - phones	S	10.0226
10.0226	DCB_se3_ag2_f_01 - phones	sp	10.0526
10.0526	DCB_se3_ag2_f_01 - phones	M	10.0926
10.0526	DCB_se3_ag2_f_01 - words	my	10.1726
10.0926	DCB_se3_ag2_f_01 - phones	AY1	10.1726
10.1726	DCB_se3_ag2_f_01 - phones	B	10.2426
10.1726	DCB_se3_ag2_f_01 - words	birthday	10.7126
10.2426	DCB_se3_ag2_f_01 - phones	ER1	10.3626
10.3626	DCB_se3_ag2_f_01 - phones	TH	10.4426
10.4426	DCB_se3_ag2_f_01 - phones	D	10.4826
10.4826	DCB_se3_ag2_f_01 - phones	EY2	10.7126
10.7126	DCB_se3_ag2_f_01 - phones	sp	10.7726
11.1852	DCB_se3_ag2_f_01 - phones	AE1	11.2852
11.1852	DCB_se3_ag2_f_01 - words	and	11.4052
11.2852	DCB_se3_ag2_f_01 - phones	N	11.3752
11.3752	DCB_se3_ag2_f_01 - phones	D	11.4052
11.4052	DCB_se3_ag2_f_01 - phones	HH	11.5152
11.4052	DCB_se3_ag2_f_01 - words	halloween	12.0652
11.5152	DCB_se3_ag2_f_01 - phones	AE2	11.5452
11.5452	DCB_se3_ag2_f_01 - phones	L	11.6852
11.6852	DCB_se3_ag2_f_01 - phones	AH0	11.7352
11.7352	DCB_se3_ag2_f_01 - phones	W	11.7852
11.7852	DCB_se3_ag2_f_01 - phones	IY1	11.8252
11.8252	DCB_se3_ag2_f_01 - phones	N	12.0652
12.7489	DCB_se3_ag2_f_01 - phones	sil	12.8089
12.8089	DCB_se3_ag2_f_01 - phones	AH1	12.8789
12.8089	DCB_se3_ag2_f_01 - words	um	13.3189
12.8789	DCB_se3_ag2_f_01 - phones	M	13.3189
14.3002	DCB_se3_ag2_f_01 - phones	sil	14.3502
14.3502	DCB_se3_ag2_f_01 - words	<unk>	14.4602
14.3502	DCB_se3_ag2_f_01 - phones	spn	14.4602
14.4602	DCB_se3_ag2_f_01 - phones	sp	14.7592
14.7592	DCB_se3_ag2_f_01 - phones	AE1	14.8492
14.7592	DCB_se3_ag2_f_01 - words	and	14.9092
14.8492	DCB_se3_ag2_f_01 - phones	N	14.9092
14.9092	DCB_se3_ag2_f_01 - phones	AY1	14.9892
14.9092	DCB_se3_ag2_f_01 - words	i	14.9892
14.9892	DCB_se3_ag2_f_01 - phones	sp	15.0192
15.0192	DCB_se3_ag2_f_01 - phones	G	15.0692
15.0192	DCB_se3_ag2_f_01 - words	get	15.1292
15.0692	DCB_se3_ag2_f_01 - phones	EH1	15.0992
15.0992	DCB_se3_ag2_f_01 - phones	T	15.1292
15.1292	DCB_se3_ag2_f_01 - words	a	15.1892
15.1292	DCB_se3_ag2_f_01 - phones	AH0	15.1892
15.1892	DCB_se3_ag2_f_01 - phones	L	15.2192
15.1892	DCB_se3_ag2_f_01 - words	lot	15.3492
15.2192	DCB_se3_ag2_f_01 - phones	AO1	15.2992
15.2992	DCB_se3_ag2_f_01 - phones	T	15.3492
15.3492	DCB_se3_ag2_f_01 - phones	sp	15.3792
15.3792	DCB_se3_ag2_f_01 - phones	AH0	15.4092
15.3792	DCB_se3_ag2_f_01 - words	of	15.4492
15.4092	DCB_se3_ag2_f_01 - phones	V	15.4492
15.4492	DCB_se3_ag2_f_01 - phones	K	15.5592
15.4492	DCB_se3_ag2_f_01 - words	candy	15.9092
15.5592	DCB_se3_ag2_f_01 - phones	AE1	15.6692
15.6692	DCB_se3_ag2_f_01 - phones	N	15.6992
15.6992	DCB_se3_ag2_f_01 - phones	D	15.7492
15.7492	DCB_se3_ag2_f_01 - phones	IY0	15.9092
15.9092	DCB_se3_ag2_f_01 - phones	AE1	15.9392
15.9092	DCB_se3_ag2_f_01 - words	and	15.9892
15.9392	DCB_se3_ag2_f_01 - phones	N	15.9892
15.9892	DCB_se3_ag2_f_01 - phones	sp	16.0592
16.0592	DCB_se3_ag2_f_01 - phones	K	16.1892
16.0592	DCB_se3_ag2_f_01 - words	cake	16.5792
16.1892	DCB_se3_ag2_f_01 - phones	EY1	16.2192
16.2192	DCB_se3_ag2_f_01 - phones	K	16.5792
17.7608	DCB_se3_ag2_f_01 - phones	sil	17.8008
17.8008	DCB_se3_ag2_f_01 - phones	Y	17.8408
17.8008	DCB_se3_ag2_f_01 - words	yeah	18.0408
17.8408	DCB_se3_ag2_f_01 - phones	AE1	18.0408
18.0408	DCB_se3_ag2_f_01 - phones	sp	21.2576
19.7948	DCB_int_01 - phones	AH1	20.0848
19.7948	DCB_int_01 - words	um	20.3048
20.0848	DCB_int_01 - phones	M	20.3048
20.3048	DCB_int_01 - phones	sp	20.3348
20.3348	DCB_int_01 - phones	HH	20.3848
20.3348	DCB_int_01 - words	where	20.4848
20.3848	DCB_int_01 - phones	W	20.4148
20.4148	DCB_int_01 - phones	EH1	20.4548
20.4548	DCB_int_01 - phones	R	20.4848
20.4848	DCB_int_01 - phones	W	20.5148
20.4848	DCB_int_01 - words	were	20.5848
20.5148	DCB_int_01 - phones	ER0	20.5848
20.5848	DCB_int_01 - phones	Y	20.6448
20.5848	DCB_int_01 - words	you	20.6848
20.6448	DCB_int_01 - phones	UW1	20.6848
20.6848	DCB_int_01 - phones	B	20.7648
20.6848	DCB_int_01 - words	born	21.1148
20.7648	DCB_int_01 - phones	AO1	20.8848
20.8848	DCB_int_01 - phones	R	20.9148
20.9148	DCB_int_01 - phones	N	21.1148
21.2576	DCB_se3_ag2_f_01 - phones	spn	21.3576
21.2576	DCB_se3_ag2_f_01 - words	<unk>	21.3576
21.3576	DCB_se3_ag2_f_01 - phones	IH0	21.4976
21.3576	DCB_se3_ag2_f_01 - words	in	21.5576
21.4976	DCB_se3_ag2_f_01 - phones	N	21.5576
21.5576	DCB_se3_ag2_f_01 - phones	sp	21.5876
21.5876	DCB_se3_ag2_f_01 - phones	W	21.6476
21.5876	DCB_se3_ag2_f_01 - words	washington	22.1176
21.6476	DCB_se3_ag2_f_01 - phones	AA1	21.7476
21.7476	DCB_se3_ag2_f_01 - phones	SH	21.8476
21.8476	DCB_se3_ag2_f_01 - phones	IH0	21.8876
21.8876	DCB_se3_ag2_f_01 - phones	NG	21.9576
21.9576	DCB_se3_ag2_f_01 - phones	T	22.0076
22.0076	DCB_se3_ag2_f_01 - phones	AH0	22.0476
22.0476	DCB_se3_ag2_f_01 - phones	N	22.1176
22.1176	DCB_se3_ag2_f_01 - phones	D	22.1676
22.1176	DCB_se3_ag2_f_01 - words	dc	22.7076
22.1676	DCB_se3_ag2_f_01 - phones	IY1	22.3076
22.3076	DCB_se3_ag2_f_01 - phones	S	22.4476
22.4476	DCB_se3_ag2_f_01 - phones	IY1	22.7076
23.6889	DCB_int_01 - phones	sil	23.7289
23.7289	DCB_int_01 - phones	AH0	23.7689
23.7289	DCB_int_01 - words	and	23.8589
23.7689	DCB_int_01 - phones	N	23.8589
23.8589	DCB_int_01 - phones	W	23.9089
23.8589	DCB_int_01 - words	what	24.0189
23.9089	DCB_int_01 - phones	AH1	23.9789
23.9789	DCB_int_01 - phones	T	24.0189
24.0189	DCB_int_01 - phones	N	24.0689
24.0189	DCB_int_01 - words	neighborhoods	24.5389
24.0689	DCB_int_01 - phones	EY1	24.1589
24.1589	DCB_int_01 - phones	B	24.2389
24.2389	DCB_int_01 - phones	ER0	24.2989
24.2989	DCB_int_01 - phones	HH	24.3789
24.3789	DCB_int_01 - phones	UH2	24.4289
24.4289	DCB_int_01 - phones	D	24.4789
24.4789	DCB_int_01 - phones	Z	24.5389
24.5389	DCB_int_01 - phones	D	24.6089
24.5389	DCB_int_01 - words	did	24.7189
24.6089	DCB_int_01 - phones	IH0	24.6489
24.6489	DCB_int_01 - phones	D	24.7189
24.7189	DCB_int_01 - phones	Y	24.7689
24.7189	DCB_int_01 - words	you	24.8289
24.7689	DCB_int_01 - phones	UW1	24.8289
24.8289	DCB_int_01 - phones	sp	24.8589
24.8589	DCB_int_01 - phones	HH	24.9589
24.8589	DCB_int_01 - words	have	25.0389
24.9589	DCB_int_01 - phones	AE1	24.9989
24.9989	DCB_int_01 - phones	V	25.0389
25.0389	DCB_int_01 - phones	sp	25.0689
25.0689	DCB_int_01 - phones	HH	25.1489
25.0689	DCB_int_01 - words	what	25.2989
25.1489	DCB_int_01 - phones	W	25.1889
25.1889	DCB_int_01 - phones	AH1	25.2589
25.2589	DCB_int_01 - phones	T	25.2989
25.2989	DCB_int_01 - phones	sp	25.3289
25.3289	DCB_int_01 - phones	N	25.4089
25.3289	DCB_int_01 - words	neighborhoods	25.8689
25.4089	DCB_int_01 - phones	EY1	25.4789
25.4789	DCB_int_01 - phones	B	25.5489
25.5489	DCB_int_01 - phones	ER0	25.6089
25.6089	DCB_int_01 - phones	HH	25.6789
25.6789	DCB_int_01 - phones	UH2	25.7389
25.7389	DCB_int_01 - phones	D	25.7989
25.7989	DCB_int_01 - phones	Z	25.8689
25.8689	DCB_int_01 - phones	D	25.9689
25.8689	DCB_int_01 - words	do	26.0089
25.9689	DCB_int_01 - phones	UW1	26.0089
26.0089	DCB_int_01 - phones	Y	26.1189
26.0089	DCB_int_01 - words	you	26.2689
26.1189	DCB_int_01 - phones	UW1	26.2689
26.2689	DCB_int_01 - phones	sp	26.3289
26.3289	DCB_int_01 - phones	K	26.4689
26.3289	DCB_int_01 - words	claim	26.8389
26.4689	DCB_int_01 - phones	L	26.5589
26.5589	DCB_int_01 - phones	EY1	26.6289
26.6289	DCB_int_01 - phones	M	26.8389
26.8389	DCB_int_01 - phones	sp	72.7718
27.1285	DCB_se3_ag2_f_01 - phones	sil	27.1685
27.1685	DCB_se3_ag2_f_01 - phones	AH1	27.4785
27.1685	DCB_se3_ag2_f_01 - words	um	27.7385
27.4785	DCB_se3_ag2_f_01 - phones	M	27.7385
27.7385	DCB_se3_ag2_f_01 - phones	sp	27.9585
27.9585	DCB_se3_ag2_f_01 - words	<unk>	28.1085
27.9585	DCB_se3_ag2_f_01 - phones	spn	28.1085
28.1085	DCB_se3_ag2_f_01 - phones	sp	28.1685
28.6728	DCB_se3_ag2_f_01 - phones	S	29.0028
28.6728	DCB_se3_ag2_f_01 - words	so	29.7128
29.0028	DCB_se3_ag2_f_01 - phones	OW1	29.7128
31.4298	DCB_se3_ag2_f_01 - phones	F	31.4998
31.4298	DCB_se3_ag2_f_01 - words	for	31.6098
31.4998	DCB_se3_ag2_f_01 - phones	R	31.5398
31.5398	DCB_se3_ag2_f_01 - phones	ER0	31.6098
31.6098	DCB_se3_ag2_f_01 - phones	L	31.6898
31.6098	DCB_se3_ag2_f_01 - words	like	32.2398
31.6898	DCB_se3_ag2_f_01 - phones	AY1	31.7898
31.7898	DCB_se3_ag2_f_01 - phones	K	32.2398
32.3704	DCB_se3_ag2_f_01 - phones	DH	32.4204
32.3704	DCB_se3_ag2_f_01 - words	the	32.4504
32.4204	DCB_se3_ag2_f_01 - phones	AH0	32.4504
32.4504	DCB_se3_ag2_f_01 - phones	sp	32.5804
32.5804	DCB_se3_ag2_f_01 - phones	F	32.6304
32.5804	DCB_se3_ag2_f_01 - words	first	33.2204
32.6304	DCB_se3_ag2_f_01 - phones	ER1	32.8104
32.8104	DCB_se3_ag2_f_01 - phones	S	33.0504
33.0504	DCB_se3_ag2_f_01 - phones	T	33.2204
34.8974	DCB_se3_ag2_f_01 - phones	sil	34.9774
34.9774	DCB_se3_ag2_f_01 - phones	IH0	35.0174
34.9774	DCB_se3_ag2_f_01 - words	eleven	35.4274
35.0174	DCB_se3_ag2_f_01 - phones	L	35.1374
35.1374	DCB_se3_ag2_f_01 - phones	EH1	35.2274
35.2274	DCB_se3_ag2_f_01 - phones	V	35.2874
35.2874	DCB_se3_ag2_f_01 - phones	AH0	35.3574
35.3574	DCB_se3_ag2_f_01 - phones	N	35.4274
35.4274	DCB_se3_ag2_f_01 - phones	Y	35.5074
35.4274	DCB_se3_ag2_f_01 - words	years	35.6974
35.5074	DCB_se3_ag2_f_01 - phones	ER0	35.6274
35.6274	DCB_se3_ag2_f_01 - phones	Z	35.6974
35.6974	DCB_se3_ag2_f_01 - phones	AH0	35.7374
35.6974	DCB_se3_ag2_f_01 - words	of	35.7674
35.7374	DCB_se3_ag2_f_01 - phones	V	35.7674
35.7674	DCB_se3_ag2_f_01 - phones	sp	35.7974
35.7974	DCB_se3_ag2_f_01 - phones	M	35.8774
35.7974	DCB_se3_ag2_f_01 - words	my	36.0074
35.8774	DCB_se3_ag2_f_01 - phones	AY1	36.0074
36.0074	DCB_se3_ag2_f_01 - phones	L	36.1374
36.0074	DCB_se3_ag2_f_01 - words	life	36.4874
36.1374	DCB_se3_ag2_f_01 - phones	AY1	36.2774
36.2774	DCB_se3_ag2_f_01 - phones	F	36.4874
37.1700	DCB_se3_ag2_f_01 - phones	sil	37.2000
37.2000	DCB_se3_ag2_f_01 - phones	AH1	37.5100
37.2000	DCB_se3_ag2_f_01 - words	um	37.7100
37.5100	DCB_se3_ag2_f_01 - phones	M	37.7100
37.7100	DCB_se3_ag2_f_01 - phones	sp	38.1817
38.1817	DCB_se3_ag2_f_01 - words	i	38.2617
38.1817	DCB_se3_ag2_f_01 - phones	AY1	38.2617
38.2617	DCB_se3_ag2_f_01 - phones	L	38.3417
38.2617	DCB_se3_ag2_f_01 - words	lived	38.5317
38.3417	DCB_se3_ag2_f_01 - phones	IH1	38.4217
38.4217	DCB_se3_ag2_f_01 - phones	V	38.4617
38.4617	DCB_se3_ag2_f_01 - phones	D	38.5317
38.5317	DCB_se3_ag2_f_01 - phones	AE1	38.6817
38.5317	DCB_se3_ag2_f_01 - words	at	38.7117
38.6817	DCB_se3_ag2_f_01 - phones	T	38.7117
38.7117	DCB_se3_ag2_f_01 - phones	sp	38.7417
38.7417	DCB_se3_ag2_f_01 - phones	AH1	39.0517
38.7417	DCB_se3_ag2_f_01 - words	uh	39.0517
39.0517	DCB_se3_ag2_f_01 - phones	TN	41.0717
39.0517	DCB_se3_ag2_f_01 - words	rdx	41.0717
41.1571	DCB_se3_ag2_f_01 - phones	N	41.2371
41.1571	DCB_se3_ag2_f_01 - words	northwest	41.7871
41.2371	DCB_se3_ag2_f_01 - phones	AO2	41.2871
41.2871	DCB_se3_ag2_f_01 - phones	R	41.3771
41.3771	DCB_se3_ag2_f_01 - phones	TH	41.4771
41.4771	DCB_se3_ag2_f_01 - phones	W	41.5071
41.5071	DCB_se3_ag2_f_01 - phones	EH1	41.6371
41.6371	DCB_se3_ag2_f_01 - phones	S	41.7371
41.7371	DCB_se3_ag2_f_01 - phones	T	41.7871
41.7871	DCB_se3_ag2_f_01 - phones	W	41.8271
41.7871	DCB_se3_ag2_f_01 - words	washington	42.2071
41.8271	DCB_se3_ag2_f_01 - phones	AA1	41.9171
41.9171	DCB_se3_ag2_f_01 - phones	SH	41.9971
41.9971	DCB_se3_ag2_f_01 - phones	IH0	42.0371
42.0371	DCB_se3_ag2_f_01 - phones	NG	42.0971
42.0971	DCB_se3_ag2_f_01 - phones	T	42.1371
42.1371	DCB_se3_ag2_f_01 - phones	AH0	42.1771
42.1771	DCB_se3_ag2_f_01 - phones	N	42.2071
42.2071	DCB_se3_ag2_f_01 - phones	D	42.2771
42.2071	DCB_se3_ag2_f_01 - words	dc	42.7671
42.2771	DCB_se3_ag2_f_01 - phones	IY1	42.3971
42.3971	DCB_se3_ag2_f_01 - phones	S	42.5271
42.5271	DCB_se3_ag2_f_01 - phones	IY1	42.7671
42.9945	DCB_se3_ag2_f_01 - phones	sil	43.0445
43.0445	DCB_se3_ag2_f_01 - phones	AH1	43.2545
43.0445	DCB_se3_ag2_f_01 - words	um	43.3345
43.2545	DCB_se3_ag2_f_01 - phones	M	43.3345
43.3345	DCB_se3_ag2_f_01 - phones	sp	43.4345
43.4345	DCB_se3_ag2_f_01 - phones	HH	43.4745
43.4345	DCB_se3_ag2_f_01 - words	which	43.6345
43.4745	DCB_se3_ag2_f_01 - phones	W	43.5145
43.5145	DCB_se3_ag2_f_01 - phones	IH1	43.5545
43.5545	DCB_se3_ag2_f_01 - phones	CH	43.6345
43.6345	DCB_se3_ag2_f_01 - words	i	43.7145
43.6345	DCB_se3_ag2_f_01 - phones	AY1	43.7145
43.7145	DCB_se3_ag2_f_01 - phones	G	43.7545
43.7145	DCB_se3_ag2_f_01 - words	guess	43.9145
43.7545	DCB_se3_ag2_f_01 - phones	EH1	43.8245
43.8245	DCB_se3_ag2_f_01 - phones	S	43.9145
43.9145	DCB_se3_ag2_f_01 - phones	IH0	43.9845
43.9145	DCB_se3_ag2_f_01 - words	is	44.0445
43.9845	DCB_se3_ag2_f_01 - phones	Z	44.0445
44.0445	DCB_se3_ag2_f_01 - phones	L	44.1145
44.0445	DCB_se3_ag2_f_01 - words	like	44.4545
44.1145	DCB_se3_ag2_f_01 - phones	AY1	44.2045
44.2045	DCB_se3_ag2_f_01 - phones	K	44.4545
44.6722	DCB_se3_ag2_f_01 - phones	B	44.7422
44.6722	DCB_se3_ag2_f_01 - words	brightwood	45.1722
44.7422	DCB_se3_ag2_f_01 - phones	R	44.7822
44.7822	DCB_se3_ag2_f_01 - phones	AY1	44.8822
44.8822	DCB_se3_ag2_f_01 - phones	T	44.9322
44.9322	DCB_se3_ag2_f_01 - phones	W	45.0722
45.0722	DCB_se3_ag2_f_01 - phones	UW0	45.1222
45.1222	DCB_se3_ag2_f_01 - phones	D	45.1722
45.1722	DCB_se3_ag2_f_01 - phones	EH1	45.3122
45.1722	DCB_se3_ag2_f_01 - words	area	45.7922
45.3122	DCB_se3_ag2_f_01 - phones	R	45.3822
45.3822	DCB_se3_ag2_f_01 - phones	IY0	45.5022
45.5022	DCB_se3_ag2_f_01 - phones	AH0	45.7922
46.2024	DCB_se3_ag2_f_01 - phones	sil	46.2424
46.2424	DCB_se3_ag2_f_01 - phones	AO1	46.2824
46.2424	DCB_se3_ag2_f_01 - words	or	46.3424
46.2824	DCB_se3_ag2_f_01 - phones	R	46.3424
46.3424	DCB_se3_ag2_f_01 - phones	L	46.4324
46.3424	DCB_se3_ag2_f_01 - words	like	46.5924
46.4324	DCB_se3_ag2_f_01 - phones	AY1	46.5124
46.5124	DCB_se3_ag2_f_01 - phones	K	46.5924
46.5924	DCB_se3_ag2_f_01 - phones	F	46.7224
46.5924	DCB_se3_ag2_f_01 - words	fort	46.8924
46.7224	DCB_se3_ag2_f_01 - phones	AO1	46.7524
46.7524	DCB_se3_ag2_f_01 - phones	R	46.8424
46.8424	DCB_se3_ag2_f_01 - phones	T	46.8924
46.8924	DCB_se3_ag2_f_01 - phones	S	46.9724
46.8924	DCB_se3_ag2_f_01 - words	stevens	47.6624
46.9724	DCB_se3_ag2_f_01 - phones	T	47.0224
47.0224	DCB_se3_ag2_f_01 - phones	IY1	47.1224
47.1224	DCB_se3_ag2_f_01 - phones	V	47.2024
47.2024	DCB_se3_ag2_f_01 - phones	AH0	47.2424
47.2424	DCB_se3_ag2_f_01 - phones	N	47.4524
47.4524	DCB_se3_ag2_f_01 - phones	Z	47.6624
48.3137	DCB_se3_ag2_f_01 - phones	sil	48.3637
48.3637	DCB_se3_ag2_f_01 - phones	AH0	48.4337
48.3637	DCB_se3_ag2_f_01 - words	and	48.5437
48.4337	DCB_se3_ag2_f_01 - phones	N	48.4837
48.4837	DCB_se3_ag2_f_01 - phones	D	48.5437
48.5437	DCB_se3_ag2_f_01 - phones	DH	48.6037
48.5437	DCB_se3_ag2_f_01 - words	then	48.9937
48.6037	DCB_se3_ag2_f_01 - phones	EH1	48.6537
48.6537	DCB_se3_ag2_f_01 - phones	N	48.9937
48.9937	DCB_se3_ag2_f_01 - phones	sp	49.5178
49.5178	DCB_se3_ag2_f_01 - words	<unk>	49.6178
49.5178	DCB_se3_ag2_f_01 - phones	spn	49.6178
49.6178	DCB_se3_ag2_f_01 - phones	sp	49.7378
49.7378	DCB_se3_ag2_f_01 - phones	W	49.8078
49.7378	DCB_se3_ag2_f_01 - words	we	49.8978
49.8078	DCB_se3_ag2_f_01 - phones	IY1	49.8978
49.8978	DCB_se3_ag2_f_01 - phones	M	50.0078
49.8978	DCB_se3_ag2_f_01 - words	moved	50.4678
50.0078	DCB_se3_ag2_f_01 - phones	UW1	50.2778
50.2778	DCB_se3_ag2_f_01 - phones	V	50.3478
50.3478	DCB_se3_ag2_f_01 - phones	D	50.4678
50.4678	DCB_se3_ag2_f_01 - phones	sp	50.5478
50.5478	DCB_se3_ag2_f_01 - phones	T	50.7078
50.5478	DCB_se3_ag2_f_01 - words	to	51.2078
50.7078	DCB_se3_ag2_f_01 - phones	UW1	51.2078
51.2078	DCB_se3_ag2_f_01 - phones	sp	52.4520
52.4520	DCB_se3_ag2_f_01 - words	i	52.5520
52.4520	DCB_se3_ag2_f_01 - phones	AY1	52.5520
52.5520	DCB_se3_ag2_f_01 - phones	sp	52.5820
52.5820	DCB_se3_ag2_f_01 - phones	TH	52.6220
52.5820	DCB_se3_ag2_f_01 - words	think	52.7520
52.6220	DCB_se3_ag2_f_01 - phones	IH1	52.6620
52.6620	DCB_se3_ag2_f_01 - phones	NG	52.7220
52.7220	DCB_se3_ag2_f_01 - phones	K	52.7520
52.7520	DCB_se3_ag2_f_01 - phones	sp	52.8020
52.8020	DCB_se3_ag2_f_01 - phones	DH	52.8320
52.8020	DCB_se3_ag2_f_01 - words	the	52.8620
52.8320	DCB_se3_ag2_f_01 - phones	AH0	52.8620
52.8620	DCB_se3_ag2_f_01 - phones	sp	52.9020
52.9020	DCB_se3_ag2_f_01 - phones	T	53.0620
52.9020	DCB_se3_ag2_f_01 - words	technical	53.4820
53.0620	DCB_se3_ag2_f_01 - phones	EH1	53.1520
53.1520	DCB_se3_ag2_f_01 - phones	K	53.2220
53.2220	DCB_se3_ag2_f_01 - phones	N	53.2620
53.2620	DCB_se3_ag2_f_01 - phones	IH0	53.3120
53.3120	DCB_se3_ag2_f_01 - phones	K	53.3720
53.3720	DCB_se3_ag2_f_01 - phones	AH0	53.4120
53.4120	DCB_se3_ag2_f_01 - phones	L	53.4820
53.4820	DCB_se3_ag2_f_01 - phones	T	53.5720
53.4820	DCB_se3_ag2_f_01 - words	term	53.7220
53.5720	DCB_se3_ag2_f_01 - phones	ER1	53.6720
53.6720	DCB_se3_ag2_f_01 - phones	M	53.7220
53.7220	DCB_se3_ag2_f_01 - phones	F	53.7920
53.7220	DCB_se3_ag2_f_01 - words	for	53.8220
53.7920	DCB_se3_ag2_f_01 - phones	ER0	53.8220
53.8220	DCB_se3_ag2_f_01 - phones	M	53.8820
53.8220	DCB_se3_ag2_f_01 - words	my	54.0020
53.8820	DCB_se3_ag2_f_01 - phones	AY1	54.0020
54.0020	DCB_se3_ag2_f_01 - phones	N	54.1720
54.0020	DCB_se3_ag2_f_01 - words	neighborhood	54.5220
54.1720	DCB_se3_ag2_f_01 - phones	EY1	54.2720
54.2720	DCB_se3_ag2_f_01 - phones	B	54.3220
54.3220	DCB_se3_ag2_f_01 - phones	ER0	54.3620
54.3620	DCB_se3_ag2_f_01 - phones	HH	54.4120
54.4120	DCB_se3_ag2_f_01 - phones	UH2	54.4420
54.4420	DCB_se3_ag2_f_01 - phones	D	54.5220
54.5220	DCB_se3_ag2_f_01 - words	i	54.5820
54.5220	DCB_se3_ag2_f_01 - phones	AY1	54.5820
54.5820	DCB_se3_ag2_f_01 - phones	L	54.6720
54.5820	DCB_se3_ag2_f_01 - words	live	54.7920
54.6720	DCB_se3_ag2_f_01 - phones	IH1	54.7020
54.7020	DCB_se3_ag2_f_01 - phones	V	54.7920
54.7920	DCB_se3_ag2_f_01 - phones	IH1	54.8420
54.7920	DCB_se3_ag2_f_01 - words	in	54.9020
54.8420	DCB_se3_ag2_f_01 - phones	N	54.9020
54.9020	DCB_se3_ag2_f_01 - phones	sp	54.9320
54.9320	DCB_se3_ag2_f_01 - phones	N	54.9820
54.9320	DCB_se3_ag2_f_01 - words	now	55.2420
54.9820	DCB_se3_ag2_f_01 - phones	AW1	55.2420
55.2420	DCB_se3_ag2_f_01 - phones	IH0	55.3120
55.2420	DCB_se3_ag2_f_01 - words	is	55.4020
55.3120	DCB_se3_ag2_f_01 - phones	Z	55.4020
55.4020	DCB_se3_ag2_f_01 - phones	L	55.4420
55.4020	DCB_se3_ag2_f_01 - words	like	55.6820
55.4420	DCB_se3_ag2_f_01 - phones	AY1	55.5020
55.5020	DCB_se3_ag2_f_01 - phones	K	55.6820
56.2300	DCB_se3_ag2_f_01 - phones	IY1	56.4500
56.2300	DCB_se3_ag2_f_01 - words	east	56.6300
56.4500	DCB_se3_ag2_f_01 - phones	S	56.6000
56.6000	DCB_se3_ag2_f_01 - phones	T	56.6300
56.6300	DCB_se3_ag2_f_01 - phones	K	56.7400
56.6300	DCB_se3_ag2_f_01 - words	colonial	57.1900
56.7400	DCB_se3_ag2_f_01 - phones	AH0	56.7800
56.7800	DCB_se3_ag2_f_01 - phones	L	56.8100
56.8100	DCB_se3_ag2_f_01 - phones	OW1	56.9400
56.9400	DCB_se3_ag2_f_01 - phones	N	56.9900
56.9900	DCB_se3_ag2_f_01 - phones	IY0	57.0600
57.0600	DCB_se3_ag2_f_01 - phones	AH0	57.1100
57.1100	DCB_se3_ag2_f_01 - phones	L	57.1900
57.1900	DCB_se3_ag2_f_01 - phones	sp	57.2200
57.2200	DCB_se3_ag2_f_01 - phones	V	57.2600
57.2200	DCB_se3_ag2_f_01 - words	village	57.7800
57.2600	DCB_se3_ag2_f_01 - phones	IH1	57.3200
57.3200	DCB_se3_ag2_f_01 - phones	L	57.4300
57.4300	DCB_se3_ag2_f_01 - phones	IH0	57.5800
57.5800	DCB_se3_ag2_f_01 - phones	JH	57.7800
57.7800	DCB_se3_ag2_f_01 - phones	sp	57.8100
57.8100	DCB_se3_ag2_f_01 - phones	B	57.8500
57.8100	DCB_se3_ag2_f_01 - words	but	57.9500
57.8500	DCB_se3_ag2_f_01 - phones	AH1	57.8900
57.8900	DCB_se3_ag2_f_01 - phones	T	57.9500
57.9500	DCB_se3_ag2_f_01 - phones	AY1	58.0100
57.9500	DCB_se3_ag2_f_01 - words	i've	58.1000
58.0100	DCB_se3_ag2_f_01 - phones	V	58.1000
58.1000	DCB_se3_ag2_f_01 - phones	N	58.1600
58.1000	DCB_se3_ag2_f_01 - words	never	58.3800
58.1600	DCB_se3_ag2_f_01 - phones	EH1	58.2200
58.2200	DCB_se3_ag2_f_01 - phones	V	58.2900
58.2900	DCB_se3_ag2_f_01 - phones	ER0	58.3800
58.3800	DCB_se3_ag2_f_01 - phones	HH	58.4600
58.3800	DCB_se3_ag2_f_01 - words	heard	58.5200
58.4600	DCB_se3_ag2_f_01 - phones	ER1	58.4900
58.4900	DCB_se3_ag2_f_01 - phones	D	58.5200
58.5200	DCB_se3_ag2_f_01 - phones	EH1	58.5800
58.5200	DCB_se3_ag2_f_01 - words	anyone	58.8800
58.5800	DCB_se3_ag2_f_01 - phones	N	58.6400
58.6400	DCB_se3_ag2_f_01 - phones	IY0	58.7100
58.7100	DCB_se3_ag2_f_01 - phones	W	58.7600
58.7600	DCB_se3_ag2_f_01 - phones	AH2	58.8100
58.8100	DCB_se3_ag2_f_01 - phones	N	58.8800
58.8800	DCB_se3_ag2_f_01 - phones	R	58.9700
58.8800	DCB_se3_ag2_f_01 - words	refer	59.4600
58.9700	DCB_se3_ag2_f_01 - phones	AH0	59.0200
59.0200	DCB_se3_ag2_f_01 - phones	F	59.2200
59.2200	DCB_se3_ag2_f_01 - phones	ER1	59.4600
59.4600	DCB_se3_ag2_f_01 - phones	T	59.5500
59.4600	DCB_se3_ag2_f_01 - words	to	59.6200
59.5500	DCB_se3_ag2_f_01 - phones	UW1	59.6200
59.6200	DCB_se3_ag2_f_01 - phones	IH1	59.6700
59.6200	DCB_se3_ag2_f_01 - words	it	59.7400
59.6700	DCB_se3_ag2_f_01 - phones	T	59.7400
59.7400	DCB_se3_ag2_f_01 - phones	DH	59.7800
59.7400	DCB_se3_ag2_f_01 - words	that	59.9500
59.7800	DCB_se3_ag2_f_01 - phones	AE1	59.8500
59.8500	DCB_se3_ag2_f_01 - phones	T	59.9500
59.9500	DCB_se3_ag2_f_01 - phones	W	60.0300
59.9500	DCB_se3_ag2_f_01 - words	way	60.3500
60.0300	DCB_se3_ag2_f_01 - phones	EY1	60.3500
60.4681	DCB_se3_ag2_f_01 - phones	sil	60.5881
60.5881	DCB_se3_ag2_f_01 - phones	B	60.6181
60.5881	DCB_se3_ag2_f_01 - words	but	60.8181
60.6181	DCB_se3_ag2_f_01 - phones	AH1	60.6681
60.6681	DCB_se3_ag2_f_01 - phones	T	60.8181
60.8181	DCB_se3_ag2_f_01 - phones	sp	60.8481
60.8481	DCB_se3_ag2_f_01 - phones	IH0	60.9581
60.8481	DCB_se3_ag2_f_01 - words	it	61.0281
60.9581	DCB_se3_ag2_f_01 - phones	T	61.0281
61.0281	DCB_se3_ag2_f_01 - phones	S	61.0881
61.0281	DCB_se3_ag2_f_01 - words	s	61.0881
61.0881	DCB_se3_ag2_f_01 - phones	L	61.1281
61.0881	DCB_se3_ag2_f_01 - words	like	61.4581
61.1281	DCB_se3_ag2_f_01 - phones	AY1	61.2181
61.2181	DCB_se3_ag2_f_01 - phones	K	61.4581
61.8299	DCB_se3_ag2_f_01 - phones	sil	61.9299
61.9299	DCB_se3_ag2_f_01 - phones	AO1	62.0599
61.9299	DCB_se3_ag2_f_01 - words	on	62.1199
62.0599	DCB_se3_ag2_f_01 - phones	N	62.1199
62.1199	DCB_se3_ag2_f_01 - phones	DH	62.1499
62.1199	DCB_se3_ag2_f_01 - words	the	62.2299
62.1499	DCB_se3_ag2_f_01 - phones	AH1	62.2299
62.2299	DCB_se3_ag2_f_01 - phones	AH1	62.2899
62.2299	DCB_se3_ag2_f_01 - words	other	62.4699
62.2899	DCB_se3_ag2_f_01 - phones	DH	62.3599
62.3599	DCB_se3_ag2_f_01 - phones	ER0	62.4699
62.4699	DCB_se3_ag2_f_01 - phones	S	62.5699
62.4699	DCB_se3_ag2_f_01 - words	side	62.6899
62.5699	DCB_se3_ag2_f_01 - phones	AY1	62.6499
62.6499	DCB_se3_ag2_f_01 - phones	D	62.6899
62.6899	DCB_se3_ag2_f_01 - phones	AH0	62.7199
62.6899	DCB_se3_ag2_f_01 - words	of	62.7899
62.7199	DCB_se3_ag2_f_01 - phones	V	62.7899
62.7899	DCB_se3_ag2_f_01 - phones	S	62.8599
62.7899	DCB_se3_ag2_f_01 - words	sixteenth	63.2499
62.8599	DCB_se3_ag2_f_01 - phones	IH0	62.9099
62.9099	DCB_se3_ag2_f_01 - phones	K	62.9799
62.9799	DCB_se3_ag2_f_01 - phones	S	63.0399
63.0399	DCB_se3_ag2_f_01 - phones	T	63.1499
63.1499	DCB_se3_ag2_f_01 - phones	IY1	63.1899
63.1899	DCB_se3_ag2_f_01 - phones	N	63.2199
63.2199	DCB_se3_ag2_f_01 - phones	TH	63.2499
63.2499	DCB_se3_ag2_f_01 - phones	S	63.2999
63.2499	DCB_se3_ag2_f_01 - words	street	63.5499
63.2999	DCB_se3_ag2_f_01 - phones	T	63.3799
63.3799	DCB_se3_ag2_f_01 - phones	R	63.4399
63.4399	DCB_se3_ag2_f_01 - phones	IY1	63.5099
63.5099	DCB_se3_ag2_f_01 - phones	T	63.5499
63.5499	DCB_se3_ag2_f_01 - phones	sp	63.5799
63.5799	DCB_se3_ag2_f_01 - phones	AA1	63.7199
63.5799	DCB_se3_ag2_f_01 - words	opposite	64.0099
63.7199	DCB_se3_ag2_f_01 - phones	P	63.7899
63.7899	DCB_se3_ag2_f_01 - phones	AH0	63.8199
63.8199	DCB_se3_ag2_f_01 - phones	Z	63.9399
63.9399	DCB_se3_ag2_f_01 - phones	AH0	63.9799
63.9799	DCB_se3_ag2_f_01 - phones	T	64.0099
64.0099	DCB_se3_ag2_f_01 - phones	AH0	64.0399
64.0099	DCB_se3_ag2_f_01 - words	of	64.0899
64.0399	DCB_se3_ag2_f_01 - phones	V	64.0899
64.0899	DCB_se3_ag2_f_01 - phones	SH	64.1999
64.0899	DCB_se3_ag2_f_01 - words	shepherd	64.3899
64.1999	DCB_se3_ag2_f_01 - phones	EH1	64.2399
64.2399	DCB_se3_ag2_f_01 - phones	P	64.3199
64.3199	DCB_se3_ag2_f_01 - phones	ER0	64.3599
64.3599	DCB_se3_ag2_f_01 - phones	D	64.3899
64.3899	DCB_se3_ag2_f_01 - phones	P	64.4999
64.3899	DCB_se3_ag2_f_01 - words	park	64.7999
64.4999	DCB_se3_ag2_f_01 - phones	AA1	64.5799
64.5799	DCB_se3_ag2_f_01 - phones	R	64.6699
64.6699	DCB_se3_ag2_f_01 - phones	K	64.7999
65.3536	DCB_se3_ag2_f_01 - phones	AH0	65.4436
65.3536	DCB_se3_ag2_f_01 - words	and	65.6836
65.4436	DCB_se3_ag2_f_01 - phones	N	65.6836
65.6836	DCB_se3_ag2_f_01 - phones	sp	65.7136
65.7136	DCB_se3_ag2_f_01 - phones	M	65.7636
65.7136	DCB_se3_ag2_f_01 - words	my	65.8136
65.7636	DCB_se3_ag2_f_01 - phones	AY1	65.8136
65.8136	DCB_se3_ag2_f_01 - phones	AE1	65.9436
65.8136	DCB_se3_ag2_f_01 - words	address	66.2336
65.9436	DCB_se3_ag2_f_01 - phones	D	66.0036
66.0036	DCB_se3_ag2_f_01 - phones	R	66.0336
66.0336	DCB_se3_ag2_f_01 - phones	EH2	66.1436
66.1436	DCB_se3_ag2_f_01 - phones	S	66.2336
66.2336	DCB_se3_ag2_f_01 - phones	DH	66.2936
66.2336	DCB_se3_ag2_f_01 - words	there	66.4436
66.2936	DCB_se3_ag2_f_01 - phones	EH1	66.4136
66.4136	DCB_se3_ag2_f_01 - phones	R	66.4436
66.4436	DCB_se3_ag2_f_01 - phones	IH1	66.5536
66.4436	DCB_se3_ag2_f_01 - words	is	66.7036
66.5536	DCB_se3_ag2_f_01 - phones	Z	66.7036
66.7036	DCB_se3_ag2_f_01 - phones	sp	66.7336
66.7336	DCB_se3_ag2_f_01 - words	uh	67.0236
66.7336	DCB_se3_ag2_f_01 - phones	AH1	67.0236
67.0236	DCB_se3_ag2_f_01 - phones	sp	67.1136
67.3736	DCB_se3_ag2_f_01 - words	rdx	68.7636
67.3736	DCB_se3_ag2_f_01 - phones	TN	68.7636
68.7636	DCB_se3_ag2_f_01 - phones	N	68.7936
68.7636	DCB_se3_ag2_f_01 - words	northwest	69.2336
68.7936	DCB_se3_ag2_f_01 - phones	AO2	68.8336
68.8336	DCB_se3_ag2_f_01 - phones	R	68.9036
68.9036	DCB_se3_ag2_f_01 - phones	TH	68.9636
68.9636	DCB_se3_ag2_f_01 - phones	W	69.0036
69.0036	DCB_se3_ag2_f_01 - phones	EH1	69.1236
69.1236	DCB_se3_ag2_f_01 - phones	S	69.1936
69.1936	DCB_se3_ag2_f_01 - phones	T	69.2336
69.2336	DCB_se3_ag2_f_01 - phones	W	69.2936
69.2336	DCB_se3_ag2_f_01 - words	washington	69.6136
69.2936	DCB_se3_ag2_f_01 - phones	AA1	69.3536
69.3536	DCB_se3_ag2_f_01 - phones	SH	69.4336
69.4336	DCB_se3_ag2_f_01 - phones	IH0	69.4636
69.4636	DCB_se3_ag2_f_01 - phones	NG	69.5236
69.5236	DCB_se3_ag2_f_01 - phones	T	69.5536
69.5536	DCB_se3_ag2_f_01 - phones	AH0	69.5836
69.5836	DCB_se3_ag2_f_01 - phones	N	69.6136
69.6136	DCB_se3_ag2_f_01 - phones	sp	69.6436
69.6436	DCB_se3_ag2_f_01 - phones	D	69.6936
69.6436	DCB_se3_ag2_f_01 - words	dc	70.1236
69.6936	DCB_se3_ag2_f_01 - phones	IY1	69.8136
69.8136	DCB_se3_ag2_f_01 - phones	S	69.9336
69.9336	DCB_se3_ag2_f_01 - phones	IY1	70.1236
70.1236	DCB_se3_ag2_f_01 - phones	sp	70.2236
72.7718	DCB_int_01 - phones	AE1	72.9918
72.7718	DCB_int_01 - words	and	73.0618
72.9918	DCB_int_01 - phones	N	73.0618
73.0618	DCB_int_01 - phones	HH	73.1018
73.0618	DCB_int_01 - words	have	73.1818
73.1018	DCB_int_01 - phones	AE1	73.1418
73.1418	DCB_int_01 - phones	V	73.1818
73.1818	DCB_int_01 - phones	Y	73.2318
73.1818	DCB_int_01 - words	you	73.3018
73.2318	DCB_int_01 - phones	UW1	73.3018
73.3018	DCB_int_01 - phones	L	73.3618
73.3018	DCB_int_01 - words	lived	73.5018
73.3618	DCB_int_01 - phones	IH1	73.4018
73.4018	DCB_int_01 - phones	V	73.4518
73.4518	DCB_int_01 - phones	D	73.5018
73.5018	DCB_int_01 - phones	IH0	73.5318
73.5018	DCB_int_01 - words	in	73.5818
73.5318	DCB_int_01 - phones	N	73.5818
73.5818	DCB_int_01 - phones	D	73.6518
73.5818	DCB_int_01 - words	dc	73.8818
73.6518	DCB_int_01 - phones	IY1	73.7318
73.7318	DCB_int_01 - phones	S	73.8318
73.8318	DCB_int_01 - phones	IY1	73.8818
73.8818	DCB_int_01 - phones	AO1	73.9418
73.8818	DCB_int_01 - words	all	74.0118
73.9418	DCB_int_01 - phones	L	74.0118
74.0118	DCB_int_01 - phones	Y	74.0418
74.0118	DCB_int_01 - words	your	74.1118
74.0418	DCB_int_01 - phones	UH1	74.0718
74.0718	DCB_int_01 - phones	R	74.1118
74.1118	DCB_int_01 - phones	L	74.1618
74.1118	DCB_int_01 - words	life	74.4418
74.1618	DCB_int_01 - phones	AY1	74.2418
74.2418	DCB_int_01 - phones	F	74.4418
74.4827	DCB_se3_ag2_f_01 - phones	Y	74.6127
74.4827	DCB_se3_ag2_f_01 - words	yeah	74.8927
74.6127	DCB_se3_ag2_f_01 - phones	AE1	74.8927
74.8927	DCB_se3_ag2_f_01 - phones	sp	82.9614
78.5664	DCB_int_01 - phones	sil	78.6764
78.6764	DCB_int_01 - phones	S	78.7164
78.6764	DCB_int_01 - words	so	78.7664
78.7164	DCB_int_01 - phones	OW1	78.7664
78.7664	DCB_int_01 - phones	sp	78.8064
78.8064	DCB_int_01 - phones	N	78.9364
78.8064	DCB_int_01 - words	no	78.9764
78.9364	DCB_int_01 - phones	OW1	78.9764
78.9764	DCB_int_01 - phones	AH1	79.0364
78.9764	DCB_int_01 - words	other	79.2064
79.0364	DCB_int_01 - phones	DH	79.1164
79.1164	DCB_int_01 - phones	ER0	79.2064
79.2064	DCB_int_01 - phones	P	79.2964
79.2064	DCB_int_01 - words	places	79.6764
79.2964	DCB_int_01 - phones	L	79.3364
79.3364	DCB_int_01 - phones	EY1	79.4064
79.4064	DCB_int_01 - phones	S	79.5164
79.5164	DCB_int_01 - phones	IH0	79.6064
79.6064	DCB_int_01 - phones	Z	79.6764
79.6764	DCB_int_01 - phones	AH0	79.7364
79.6764	DCB_int_01 - words	and	79.8064
79.7364	DCB_int_01 - phones	N	79.8064
79.8064	DCB_int_01 - phones	Y	79.8364
79.8064	DCB_int_01 - words	you	79.8964
79.8364	DCB_int_01 - phones	UW1	79.8964
79.8964	DCB_int_01 - phones	sp	79.9264
79.9264	DCB_int_01 - phones	G	79.9964
79.9264	DCB_int_01 - words	go	80.0464
79.9964	DCB_int_01 - phones	OW1	80.0464
80.0464	DCB_int_01 - phones	T	80.0764
80.0464	DCB_int_01 - words	to	80.1264
80.0764	DCB_int_01 - phones	AH0	80.1264
80.1264	DCB_int_01 - phones	K	80.2264
80.1264	DCB_int_01 - words	college	80.4864
80.2264	DCB_int_01 - phones	AA1	80.2964
80.2964	DCB_int_01 - phones	L	80.3864
80.3864	DCB_int_01 - phones	IH0	80.4264
80.4264	DCB_int_01 - phones	JH	80.4864
80.4864	DCB_int_01 - phones	IH0	80.5164
80.4864	DCB_int_01 - words	in	80.5764
80.5164	DCB_int_01 - phones	N	80.5764
80.5764	DCB_int_01 - phones	D	80.6164
80.5764	DCB_int_01 - words	dc	80.9364
80.6164	DCB_int_01 - phones	IY1	80.7264
80.7264	DCB_int_01 - phones	S	80.8364
80.8364	DCB_int_01 - phones	IY1	80.9364
80.9364	DCB_int_01 - phones	sp	81.0264
81.1074	DCB_int_01 - phones	HH	81.1474
81.1074	DCB_int_01 - words	where	81.2574
81.1474	DCB_int_01 - phones	W	81.1774
81.1774	DCB_int_01 - phones	EH1	81.2274
81.2274	DCB_int_01 - phones	R	81.2574
81.2574	DCB_int_01 - phones	D	81.2874
81.2574	DCB_int_01 - words	d	81.2874
81.2874	DCB_int_01 - phones	Y	81.3274
81.2874	DCB_int_01 - words	you	81.3574
81.3274	DCB_int_01 - phones	UW1	81.3574
81.3574	DCB_int_01 - phones	G	81.4074
81.3574	DCB_int_01 - words	go	81.4674
81.4074	DCB_int_01 - phones	OW1	81.4674
81.4674	DCB_int_01 - phones	T	81.5074
81.4674	DCB_int_01 - words	to	81.5474
81.5074	DCB_int_01 - phones	AH0	81.5474
81.5474	DCB_int_01 - phones	sp	81.5774
81.5774	DCB_int_01 - phones	HH	81.6274
81.5774	DCB_int_01 - words	high	81.6574
81.6274	DCB_int_01 - phones	AY1	81.6574
81.6574	DCB_int_01 - phones	sp	81.6874
81.6874	DCB_int_01 - phones	ER0	81.7474
81.6874	DCB_int_01 - words	or	81.7474
81.7474	DCB_int_01 - phones	sp	81.7774
81.7774	DCB_int_01 - phones	W	81.8774
81.7774	DCB_int_01 - words	where	81.9774
81.8774	DCB_int_01 - phones	EH1	81.9474
81.9474	DCB_int_01 - phones	R	81.9774
81.9774	DCB_int_01 - words	d	82.0074
81.9774	DCB_int_01 - phones	D	82.0074
82.0074	DCB_int_01 - phones	Y	82.0374
82.0074	DCB_int_01 - words	you	82.0774
82.0374	DCB_int_01 - phones	UW1	82.0774
82.0774	DCB_int_01 - phones	G	82.1274
82.0774	DCB_int_01 - words	go	82.1674
82.1274	DCB_int_01 - phones	OW1	82.1674
82.1674	DCB_int_01 - phones	T	82.2174
82.1674	DCB_int_01 - words	to	82.2574
82.2174	DCB_int_01 - phones	AH0	82.2574
82.2574	DCB_int_01 - phones	S	82.3474
82.2574	DCB_int_01 - words	school	82.5774
82.3474	DCB_int_01 - phones	K	82.4074
82.4074	DCB_int_01 - phones	UW1	82.4374
82.4374	DCB_int_01 - phones	L	82.5774
82.5774	DCB_int_01 - phones	sp	82.6374
82.9614	DCB_se3_ag2_f_01 - words	<unk>	83.0614
82.9614	DCB_se3_ag2_f_01 - phones	spn	83.0614
83.0614	DCB_se3_ag2_f_01 - phones	sp	83.1614
83.1614	DCB_se3_ag2_f_01 - phones	W	83.2314
83.1614	DCB_se3_ag2_f_01 - words	well	83.3914
83.2314	DCB_se3_ag2_f_01 - phones	EH1	83.3414
83.3414	DCB_se3_ag2_f_01 - phones	L	83.3914
83.3914	DCB_se3_ag2_f_01 - phones	AH1	83.4314
83.3914	DCB_se3_ag2_f_01 - words	um	83.5614
83.4314	DCB_se3_ag2_f_01 - phones	M	83.5614
83.5614	DCB_se3_ag2_f_01 - phones	sp	83.7114
83.7114	DCB_se3_ag2_f_01 - phones	AH1	84.0214
83.7114	DCB_se3_ag2_f_01 - words	um	84.2214
84.0214	DCB_se3_ag2_f_01 - phones	M	84.2214
84.2214	DCB_se3_ag2_f_01 - phones	sp	84.2814
84.2814	DCB_se3_ag2_f_01 - phones	M	84.3714
84.2814	DCB_se3_ag2_f_01 - words	my	84.4414
84.3714	DCB_se3_ag2_f_01 - phones	AY1	84.4414
84.4414	DCB_se3_ag2_f_01 - phones	EH2	84.5014
84.4414	DCB_se3_ag2_f_01 - words	elementary	84.8314
84.5014	DCB_se3_ag2_f_01 - phones	L	84.5314
84.5314	DCB_se3_ag2_f_01 - phones	AH0	84.5714
84.5714	DCB_se3_ag2_f_01 - phones	M	84.6114
84.6114	DCB_se3_ag2_f_01 - phones	EH1	84.6414
84.6414	DCB_se3_ag2_f_01 - phones	N	84.6714
84.6714	DCB_se3_ag2_f_01 - phones	T	84.7414
84.7414	DCB_se3_ag2_f_01 - phones	R	84.7714
84.7714	DCB_se3_ag2_f_01 - phones	IY0	84.8314
84.8314	DCB_se3_ag2_f_01 - phones	S	84.9514
84.8314	DCB_se3_ag2_f_01 - words	school	85.3214
84.9514	DCB_se3_ag2_f_01 - phones	K	84.9914
84.9914	DCB_se3_ag2_f_01 - phones	UW1	85.0814
85.0814	DCB_se3_ag2_f_01 - phones	L	85.3214
85.3214	DCB_se3_ag2_f_01 - phones	sp	85.3514
85.8229	DCB_se3_ag2_f_01 - words	i	85.8529
85.8229	DCB_se3_ag2_f_01 - phones	AY1	85.8529
85.8529	DCB_se3_ag2_f_01 - phones	sp	85.8829
85.8829	DCB_se3_ag2_f_01 - phones	W	85.9129
85.8829	DCB_se3_ag2_f_01 - words	went	86.0029
85.9129	DCB_se3_ag2_f_01 - phones	EH1	85.9429
85.9429	DCB_se3_ag2_f_01 - phones	N	85.9729
85.9729	DCB_se3_ag2_f_01 - phones	T	86.0029
86.0029	DCB_se3_ag2_f_01 - phones	T	86.0329
86.0029	DCB_se3_ag2_f_01 - words	to	86.0829
86.0329	DCB_se3_ag2_f_01 - phones	AH0	86.0829
86.0829	DCB_se3_ag2_f_01 - phones	TN	86.4829
86.0829	DCB_se3_ag2_f_01 - words	rdx	86.4829
86.4829	DCB_se3_ag2_f_01 - phones	EH2	86.5229
86.4829	DCB_se3_ag2_f_01 - words	elementary	86.8729
86.5229	DCB_se3_ag2_f_01 - phones	L	86.5829
86.5829	DCB_se3_ag2_f_01 - phones	AH0	86.6129
86.6129	DCB_se3_ag2_f_01 - phones	M	86.6429
86.6429	DCB_se3_ag2_f_01 - phones	EH1	86.6729
86.6729	DCB_se3_ag2_f_01 - phones	N	86.7229
86.7229	DCB_se3_ag2_f_01 - phones	T	86.7829
86.7829	DCB_se3_ag2_f_01 - phones	R	86.8129
86.8129	DCB_se3_ag2_f_01 - phones	IY0	86.8729
86.8729	DCB_se3_ag2_f_01 - phones	S	86.9929
86.8729	DCB_se3_ag2_f_01 - words	school	87.4729
86.9929	DCB_se3_ag2_f_01 - phones	K	87.0429
87.0429	DCB_se3_ag2_f_01 - phones	UW1	87.1629
87.1629	DCB_se3_ag2_f_01 - phones	L	87.4729
87.8164	DCB_se3_ag2_f_01 - phones	AH0	87.8964
87.8164	DCB_se3_ag2_f_01 - words	and	87.9964
87.8964	DCB_se3_ag2_f_01 - phones	N	87.9664
87.9664	DCB_se3_ag2_f_01 - phones	D	87.9964
87.9964	DCB_se3_ag2_f_01 - phones	DH	88.0364
87.9964	DCB_se3_ag2_f_01 - words	then	88.2064
88.0364	DCB_se3_ag2_f_01 - phones	EH1	88.1064
88.1064	DCB_se3_ag2_f_01 - phones	N	88.2064
88.2064	DCB_se3_ag2_f_01 - phones	sp	88.2364
88.2364	DCB_se3_ag2_f_01 - phones	F	88.3064
88.2364	DCB_se3_ag2_f_01 - words	for	88.3564
88.3064	DCB_se3_ag2_f_01 - phones	ER0	88.3564
88.3564	DCB_se3_ag2_f_01 - phones	M	88.4364
88.3564	DCB_se3_ag2_f_01 - words	middle	88.6464
88.4364	DCB_se3_ag2_f_01 - phones	IH1	88.4764
88.4764	DCB_se3_ag2_f_01 - phones	D	88.5164
88.5164	DCB_se3_ag2_f_01 - phones	AH0	88.5664
88.5664	DCB_se3_ag2_f_01 - phones	L	88.6464
88.6464	DCB_se3_ag2_f_01 - phones	S	88.7764
88.6464	DCB_se3_ag2_f_01 - words	school	88.9864
88.7764	DCB_se3_ag2_f_01 - phones	K	88.8264
88.8264	DCB_se3_ag2_f_01 - phones	UW1	88.8964
88.8964	DCB_se3_ag2_f_01 - phones	L	88.9864
88.9864	DCB_se3_ag2_f_01 - phones	AY1	89.0364
88.9864	DCB_se3_ag2_f_01 - words	i	89.0364
89.0364	DCB_se3_ag2_f_01 - phones	W	89.0964
89.0364	DCB_se3_ag2_f_01 - words	went	89.1964
89.0964	DCB_se3_ag2_f_01 - phones	EH1	89.1264
89.1264	DCB_se3_ag2_f_01 - phones	N	89.1664
89.1664	DCB_se3_ag2_f_01 - phones	T	89.1964
89.1964	DCB_se3_ag2_f_01 - phones	T	89.2964
89.1964	DCB_se3_ag2_f_01 - words	to	89.3764
89.2964	DCB_se3_ag2_f_01 - phones	UW1	89.3764
89.3764	DCB_se3_ag2_f_01 - words	rdx	90.9964
89.3764	DCB_se3_ag2_f_01 - phones	TN	90.9964
91.6403	DCB_se3_ag2_f_01 - phones	DH	91.6903
91.6403	DCB_se3_ag2_f_01 - words	then	91.8103
91.6903	DCB_se3_ag2_f_01 - phones	EH1	91.7403
91.7403	DCB_se3_ag2_f_01 - phones	N	91.8103
91.8103	DCB_se3_ag2_f_01 - phones	F	91.8603
91.8103	DCB_se3_ag2_f_01 - words	for	91.9503
91.8603	DCB_se3_ag2_f_01 - phones	ER0	91.9503
91.9503	DCB_se3_ag2_f_01 - phones	HH	91.9803
91.9503	DCB_se3_ag2_f_01 - words	high	92.1203
91.9803	DCB_se3_ag2_f_01 - phones	AY1	92.1203
92.1203	DCB_se3_ag2_f_01 - phones	S	92.2903
92.1203	DCB_se3_ag2_f_01 - words	school	92.5203
92.2903	DCB_se3_ag2_f_01 - phones	K	92.3303
92.3303	DCB_se3_ag2_f_01 - phones	UW1	92.4303
92.4303	DCB_se3_ag2_f_01 - phones	L	92.5203
92.5203	DCB_se3_ag2_f_01 - words	i	92.5503
92.5203	DCB_se3_ag2_f_01 - phones	AY1	92.5503
92.5503	DCB_se3_ag2_f_01 - phones	W	92.6203
92.5503	DCB_se3_ag2_f_01 - words	went	92.7303
92.6203	DCB_se3_ag2_f_01 - phones	EH1	92.6603
92.6603	DCB_se3_ag2_f_01 - phones	N	92.6903
92.6903	DCB_se3_ag2_f_01 - phones	T	92.7303
92.7303	DCB_se3_ag2_f_01 - phones	T	92.8003
92.7303	DCB_se3_ag2_f_01 - words	to	92.8403
92.8003	DCB_se3_ag2_f_01 - phones	IH0	92.8403
92.8403	DCB_se3_ag2_f_01 - phones	DH	92.8903
92.8403	DCB_se3_ag2_f_01 - words	the	92.9803
92.8903	DCB_se3_ag2_f_01 - phones	AH0	92.9803
92.9803	DCB_se3_ag2_f_01 - words	rdx	93.5603
92.9803	DCB_se3_ag2_f_01 - phones	TN	93.5603
93.5603	DCB_se3_ag2_f_01 - phones	S	93.6903
93.5603	DCB_se3_ag2_f_01 - words	school	94.2103
93.6903	DCB_se3_ag2_f_01 - phones	K	93.7303
93.7303	DCB_se3_ag2_f_01 - phones	UW1	93.7903
93.7903	DCB_se3_ag2_f_01 - phones	L	94.2103
95.3466	DCB_se3_ag2_f_01 - phones	sil	95.3966
95.3966	DCB_se3_ag2_f_01 - phones	AH0	95.4366
95.3966	DCB_se3_ag2_f_01 - words	and	95.4666
95.4366	DCB_se3_ag2_f_01 - phones	N	95.4666
95.4666	DCB_se3_ag2_f_01 - phones	N	95.5366
95.4666	DCB_se3_ag2_f_01 - words	now	95.6166
95.5366	DCB_se3_ag2_f_01 - phones	AW1	95.6166
95.6166	DCB_se3_ag2_f_01 - phones	AY1	95.6566
95.6166	DCB_se3_ag2_f_01 - words	i'm	95.7366
95.6566	DCB_se3_ag2_f_01 - phones	M	95.7366
95.7366	DCB_se3_ag2_f_01 - phones	AE1	95.7666
95.7366	DCB_se3_ag2_f_01 - words	at	95.8366
95.7666	DCB_se3_ag2_f_01 - phones	T	95.8366
95.8366	DCB_se3_ag2_f_01 - phones	sp	95.8666
95.8666	DCB_se3_ag2_f_01 - phones	K	95.9866
95.8666	DCB_se3_ag2_f_01 - words	college	96.3166
95.9866	DCB_se3_ag2_f_01 - phones	AA1	96.0766
96.0766	DCB_se3_ag2_f_01 - phones	L	96.1566
96.1566	DCB_se3_ag2_f_01 - phones	IH0	96.2166
96.2166	DCB_se3_ag2_f_01 - phones	JH	96.3166
96.3166	DCB_se3_ag2_f_01 - phones	AE1	96.3466
96.3166	DCB_se3_ag2_f_01 - words	at	96.3766
96.3466	DCB_se3_ag2_f_01 - phones	T	96.3766
96.3766	DCB_se3_ag2_f_01 - phones	sp	96.4466
96.4466	DCB_se3_ag2_f_01 - phones	JH	96.5266
96.4466	DCB_se3_ag2_f_01 - words	georgetown	97.0566
96.5266	DCB_se3_ag2_f_01 - phones	AO1	96.5766
96.5766	DCB_se3_ag2_f_01 - phones	R	96.6566
96.6566	DCB_se3_ag2_f_01 - phones	JH	96.8666
96.8666	DCB_se3_ag2_f_01 - phones	T	96.9166
96.9166	DCB_se3_ag2_f_01 - phones	AW2	96.9466
96.9466	DCB_se3_ag2_f_01 - phones	N	97.0566
97.0566	DCB_se3_ag2_f_01 - phones	sp	102.8629
100.8202	DCB_int_01 - phones	AH0	100.8702
100.8202	DCB_int_01 - words	and	100.9502
100.8702	DCB_int_01 - phones	N	100.9502
100.9502	DCB_int_01 - phones	Y	101.0102
100.9502	DCB_int_01 - words	you're	101.0902
101.0102	DCB_int_01 - phones	UW1	101.0602
101.0602	DCB_int_01 - phones	R	101.0902
101.0902	DCB_int_01 - phones	AH0	101.2402
101.0902	DCB_int_01 - words	a	101.2402
101.2402	DCB_int_01 - phones	S	101.3302
101.2402	DCB_int_01 - words	student	101.7002
101.3302	DCB_int_01 - phones	T	101.3802
101.3802	DCB_int_01 - phones	UW1	101.4802
101.4802	DCB_int_01 - phones	D	101.5102
101.5102	DCB_int_01 - phones	AH0	101.6102
101.6102	DCB_int_01 - phones	N	101.6402
101.6402	DCB_int_01 - phones	T	101.7002
101.7002	DCB_int_01 - phones	sp	101.8402
101.8402	DCB_int_01 - phones	AA1	101.8702
101.8402	DCB_int_01 - words	obviously	102.5402
101.8702	DCB_int_01 - phones	B	101.9302
101.9302	DCB_int_01 - phones	V	102.0102
102.0102	DCB_int_01 - phones	IY0	102.1102
102.1102	DCB_int_01 - phones	AH0	102.1902
102.1902	DCB_int_01 - phones	S	102.3202
102.3202	DCB_int_01 - phones	L	102.3502
102.3502	DCB_int_01 - phones	IY0	102.5402
102.5402	DCB_int_01 - phones	sp	102.6702
102.8629	DCB_se3_ag2_f_01 - phones	Y	102.9629
102.8629	DCB_se3_ag2_f_01 - words	yeah	103.1429
102.9629	DCB_se3_ag2_f_01 - phones	AE1	103.1429
103.1209	DCB_int_01 - phones	HH	103.1709
103.1209	DCB_int_01 - words	what	103.3309
103.1429	DCB_se3_ag2_f_01 - phones	sp	104.0143
103.1709	DCB_int_01 - phones	W	103.2009
103.2009	DCB_int_01 - phones	AH1	103.2409
103.2409	DCB_int_01 - phones	T	103.3309
103.3309	DCB_int_01 - phones	Y	103.3609
103.3309	DCB_int_01 - words	year	103.5209
103.3609	DCB_int_01 - phones	IH1	103.4509
103.4509	DCB_int_01 - phones	R	103.5209
103.5209	DCB_int_01 - phones	ER0	103.5909
103.5209	DCB_int_01 - words	are	103.5909
103.5909	DCB_int_01 - phones	Y	103.6509
103.5909	DCB_int_01 - words	you	103.7409
103.6509	DCB_int_01 - phones	UW1	103.7409
103.7409	DCB_int_01 - phones	sp	103.8009
104.0143	DCB_se3_ag2_f_01 - phones	AY1	104.0843
104.0143	DCB_se3_ag2_f_01 - words	i'm	104.1443
104.0843	DCB_se3_ag2_f_01 - phones	M	104.1443
104.1443	DCB_se3_ag2_f_01 - phones	AH0	104.2043
104.1443	DCB_se3_ag2_f_01 - words	a	104.2043
104.2043	DCB_se3_ag2_f_01 - phones	JH	104.3043
104.2043	DCB_se3_ag2_f_01 - words	junior	104.7643
104.3043	DCB_se3_ag2_f_01 - phones	UW1	104.3943
104.3943	DCB_se3_ag2_f_01 - phones	N	104.4343
104.4343	DCB_se3_ag2_f_01 - phones	Y	104.5543
104.5543	DCB_se3_ag2_f_01 - phones	ER0	104.7643
105.5426	DCB_int_01 - phones	W	105.5926
105.5426	DCB_int_01 - words	what	105.6526
105.5926	DCB_int_01 - phones	AH1	105.6226
105.6226	DCB_int_01 - phones	T	105.6526
105.6526	DCB_int_01 - phones	S	105.7126
105.6526	DCB_int_01 - words	s	105.7126
105.7126	DCB_int_01 - phones	Y	105.7426
105.7126	DCB_int_01 - words	your	105.8026
105.7426	DCB_int_01 - phones	UH1	105.7726
105.7726	DCB_int_01 - phones	R	105.8026
105.8026	DCB_int_01 - phones	M	105.8426
105.8026	DCB_int_01 - words	major	106.1426
105.8426	DCB_int_01 - phones	EY1	105.9626
105.9626	DCB_int_01 - phones	JH	106.0426
106.0426	DCB_int_01 - phones	ER0	106.1426
106.1426	DCB_int_01 - phones	sp	106.2426
106.6447	DCB_se3_ag2_f_01 - phones	sil	106.6847
106.6847	DCB_se3_ag2_f_01 - phones	AH1	106.8747
106.6847	DCB_se3_ag2_f_01 - words	um	106.9247
106.8747	DCB_se3_ag2_f_01 - phones	M	106.9247
106.9247	DCB_se3_ag2_f_01 - phones	AY1	106.9747
106.9247	DCB_se3_ag2_f_01 - words	i'm	107.0247
106.9747	DCB_se3_ag2_f_01 - phones	M	107.0247
107.0247	DCB_se3_ag2_f_01 - words	a	107.0947
107.0247	DCB_se3_ag2_f_01 - phones	AH0	107.0947
107.0947	DCB_se3_ag2_f_01 - phones	S	107.2147
107.0947	DCB_se3_ag2_f_01 - words	psychology	107.7347
107.2147	DCB_se3_ag2_f_01 - phones	AY0	107.2747
107.2747	DCB_se3_ag2_f_01 - phones	K	107.4147
107.4147	DCB_se3_ag2_f_01 - phones	AA1	107.4847
107.4847	DCB_se3_ag2_f_01 - phones	L	107.5547
107.5547	DCB_se3_ag2_f_01 - phones	AH0	107.5947
107.5947	DCB_se3_ag2_f_01 - phones	JH	107.6847
107.6847	DCB_se3_ag2_f_01 - phones	IY0	107.7347
107.7347	DCB_se3_ag2_f_01 - phones	M	107.8047
107.7347	DCB_se3_ag2_f_01 - words	major	108.2347
107.8047	DCB_se3_ag2_f_01 - phones	EY1	107.9047
107.9047	DCB_se3_ag2_f_01 - phones	JH	108.0047
108.0047	DCB_se3_ag2_f_01 - phones	ER0	108.2347
108.3979	DCB_se3_ag2_f_01 - phones	sil	108.4379
108.4379	DCB_se3_ag2_f_01 - phones	W	108.4679
108.4379	DCB_se3_ag2_f_01 - words	with	108.5779
108.4679	DCB_se3_ag2_f_01 - phones	IH0	108.5179
108.5179	DCB_se3_ag2_f_01 - phones	DH	108.5779
108.5779	DCB_se3_ag2_f_01 - words	a	108.6479
108.5779	DCB_se3_ag2_f_01 - phones	AH0	108.6479
108.6479	DCB_se3_ag2_f_01 - phones	K	108.7779
108.6479	DCB_se3_ag2_f_01 - words	cognitive	109.1679
108.7779	DCB_se3_ag2_f_01 - phones	AA1	108.8479
108.8479	DCB_se3_ag2_f_01 - phones	G	108.9079
108.9079	DCB_se3_ag2_f_01 - phones	N	108.9379
108.9379	DCB_se3_ag2_f_01 - phones	IH0	108.9879
108.9879	DCB_se3_ag2_f_01 - phones	T	109.0179
109.0179	DCB_se3_ag2_f_01 - phones	IH0	109.1079
109.1079	DCB_se3_ag2_f_01 - phones	V	109.1679
109.1679	DCB_se3_ag2_f_01 - phones	S	109.2979
109.1679	DCB_se3_ag2_f_01 - words	science	109.6079
109.2979	DCB_se3_ag2_f_01 - phones	AY1	109.3679
109.3679	DCB_se3_ag2_f_01 - phones	AH0	109.4479
109.4479	DCB_se3_ag2_f_01 - phones	N	109.5279
109.5279	DCB_se3_ag2_f_01 - phones	S	109.6079
109.6079	DCB_se3_ag2_f_01 - phones	M	109.6779
109.6079	DCB_se3_ag2_f_01 - words	minor	110.0979
109.6779	DCB_se3_ag2_f_01 - phones	AY1	109.8079
109.8079	DCB_se3_ag2_f_01 - phones	N	109.8779
109.8779	DCB_se3_ag2_f_01 - phones	ER0	110.0979
117.4093	DCB_int_01 - phones	HH	117.4493
117.4093	DCB_int_01 - words	where	117.5393
117.4493	DCB_int_01 - phones	W	117.4793
117.4793	DCB_int_01 - phones	EH1	117.5093
117.5093	DCB_int_01 - phones	R	117.5393
117.5393	DCB_int_01 - phones	W	117.5693
117.5393	DCB_int_01 - words	were	117.6293
117.5693	DCB_int_01 - phones	ER0	117.6293
117.6293	DCB_int_01 - phones	Y	117.6693
117.6293	DCB_int_01 - words	you	117.7593
117.6693	DCB_int_01 - phones	UW1	117.7593
117.7593	DCB_int_01 - phones	sp	117.7993
117.7993	DCB_int_01 - phones	W	117.8693
117.7993	DCB_int_01 - words	where	117.9393
117.8693	DCB_int_01 - phones	EH1	117.9093
117.9093	DCB_int_01 - phones	R	117.9393
117.9393	DCB_int_01 - phones	W	117.9693
117.9393	DCB_int_01 - words	was	118.0493
117.9693	DCB_int_01 - phones	AA1	117.9993
117.9993	DCB_int_01 - phones	Z	118.0493
118.0493	DCB_int_01 - phones	Y	118.0793
118.0493	DCB_int_01 - words	your	118.1793
118.0793	DCB_int_01 - phones	UH1	118.1093
118.1093	DCB_int_01 - phones	R	118.1793
118.1793	DCB_int_01 - phones	F	118.2393
118.1793	DCB_int_01 - words	father	118.4593
118.2393	DCB_int_01 - phones	AA1	118.3193
118.3193	DCB_int_01 - phones	DH	118.3893
118.3893	DCB_int_01 - phones	ER0	118.4593
118.4593	DCB_int_01 - phones	B	118.4893
118.4593	DCB_int_01 - words	born	118.6693
118.4893	DCB_int_01 - phones	AO1	118.5993
118.5993	DCB_int_01 - phones	R	118.6393
118.6393	DCB_int_01 - phones	N	118.6693
118.6693	DCB_int_01 - phones	sp	124.3807
119.4238	DCB_se3_ag2_f_01 - phones	sil	119.4538
119.4538	DCB_se3_ag2_f_01 - words	uh	119.6838
119.4538	DCB_se3_ag2_f_01 - phones	AH1	119.6838
119.6838	DCB_se3_ag2_f_01 - phones	sp	119.7338
119.7338	DCB_se3_ag2_f_01 - phones	M	119.7938
119.7338	DCB_se3_ag2_f_01 - words	my	119.8338
119.7938	DCB_se3_ag2_f_01 - phones	AY1	119.8338
119.8338	DCB_se3_ag2_f_01 - phones	F	119.9538
119.8338	DCB_se3_ag2_f_01 - words	father	120.1238
119.9538	DCB_se3_ag2_f_01 - phones	AA1	120.0338
120.0338	DCB_se3_ag2_f_01 - phones	DH	120.0738
120.0738	DCB_se3_ag2_f_01 - phones	ER0	120.1238
120.1238	DCB_se3_ag2_f_01 - phones	W	120.1638
120.1238	DCB_se3_ag2_f_01 - words	was	120.2838
120.1638	DCB_se3_ag2_f_01 - phones	AH0	120.2138
120.2138	DCB_se3_ag2_f_01 - phones	Z	120.2838
120.2838	DCB_se3_ag2_f_01 - phones	B	120.3438
120.2838	DCB_se3_ag2_f_01 - words	born	120.4638
120.3438	DCB_se3_ag2_f_01 - phones	AO1	120.3838
120.3838	DCB_se3_ag2_f_01 - phones	R	120.4338
120.4338	DCB_se3_ag2_f_01 - phones	N	120.4638
120.4638	DCB_se3_ag2_f_01 - phones	IH0	120.5338
120.4638	DCB_se3_ag2_f_01 - words	in	120.5738
120.5338	DCB_se3_ag2_f_01 - phones	N	120.5738
120.5738	DCB_se3_ag2_f_01 - phones	AE2	120.6638
120.5738	DCB_se3_ag2_f_01 - words	anacostia	121.4438
120.6638	DCB_se3_ag2_f_01 - phones	N	120.7238
120.7238	DCB_se3_ag2_f_01 - phones	AH0	120.7738
120.7738	DCB_se3_ag2_f_01 - phones	K	120.8638
120.8638	DCB_se3_ag2_f_01 - phones	AA1	120.9838
120.9838	DCB_se3_ag2_f_01 - phones	S	121.0838
121.0838	DCB_se3_ag2_f_01 - phones	T	121.1538
121.1538	DCB_se3_ag2_f_01 - phones	IY0	121.2438
121.2438	DCB_se3_ag2_f_01 - phones	AH0	121.4438
124.3807	DCB_int_01 - phones	W	124.4107
124.3807	DCB_int_01 - words	what	124.4707
124.4107	DCB_int_01 - phones	AH1	124.4407
124.4407	DCB_int_01 - phones	T	124.4707
124.4707	DCB_int_01 - phones	AH0	124.5007
124.4707	DCB_int_01 - words	about	124.6207
124.5007	DCB_int_01 - phones	B	124.5307
124.5307	DCB_int_01 - phones	AW1	124.5907
124.5907	DCB_int_01 - phones	T	124.6207
124.6207	DCB_int_01 - phones	sp	124.6607
124.6607	DCB_int_01 - phones	M	124.7307
124.6607	DCB_int_01 - words	mom	124.9207
124.7307	DCB_int_01 - phones	AA1	124.7807
124.7807	DCB_int_01 - phones	M	124.9207
124.9207	DCB_int_01 - phones	sp	124.9807
125.3396	DCB_se3_ag2_f_01 - phones	sil	125.3996
125.3996	DCB_se3_ag2_f_01 - words	<unk>	125.5296
125.3996	DCB_se3_ag2_f_01 - phones	spn	125.5296
125.5296	DCB_se3_ag2_f_01 - phones	sp	125.6596
125.8871	DCB_se3_ag2_f_01 - phones	SH	126.1371
125.8871	DCB_se3_ag2_f_01 - words	she	126.1671
126.1371	DCB_se3_ag2_f_01 - phones	IY1	126.1671
126.1671	DCB_se3_ag2_f_01 - phones	W	126.2971
126.1671	DCB_se3_ag2_f_01 - words	was	126.3971
126.2971	DCB_se3_ag2_f_01 - phones	AH0	126.3271
126.3271	DCB_se3_ag2_f_01 - phones	Z	126.3971
126.3971	DCB_se3_ag2_f_01 - phones	B	126.4471
126.3971	DCB_se3_ag2_f_01 - words	born	126.6171
126.4471	DCB_se3_ag2_f_01 - phones	AO1	126.4871
126.4871	DCB_se3_ag2_f_01 - phones	R	126.5871
126.5871	DCB_se3_ag2_f_01 - phones	N	126.6171
126.6171	DCB_se3_ag2_f_01 - phones	IH1	126.6771
126.6171	DCB_se3_ag2_f_01 - words	in	126.7271
126.6771	DCB_se3_ag2_f_01 - phones	N	126.7271
126.7271	DCB_se3_ag2_f_01 - phones	D	126.8071
126.7271	DCB_se3_ag2_f_01 - words	dc	127.4871
126.8071	DCB_se3_ag2_f_01 - phones	IY1	126.9471
126.9471	DCB_se3_ag2_f_01 - phones	S	127.0871
127.0871	DCB_se3_ag2_f_01 - phones	IY1	127.4871
127.4871	DCB_se3_ag2_f_01 - phones	sp	127.5971
127.5971	DCB_se3_ag2_f_01 - phones	AH1	128.1371
127.5971	DCB_se3_ag2_f_01 - words	uh	128.1371
128.1371	DCB_se3_ag2_f_01 - phones	sp	128.2771
128.5810	DCB_se3_ag2_f_01 - phones	L	128.6710
128.5810	DCB_se3_ag2_f_01 - words	like	128.8110
128.6710	DCB_se3_ag2_f_01 - phones	AY1	128.7310
128.7310	DCB_se3_ag2_f_01 - phones	K	128.8110
128.8110	DCB_se3_ag2_f_01 - phones	IH1	128.8510
128.8110	DCB_se3_ag2_f_01 - words	in	128.8810
128.8510	DCB_se3_ag2_f_01 - phones	N	128.8810
128.8810	DCB_se3_ag2_f_01 - phones	N	128.9910
128.8810	DCB_se3_ag2_f_01 - words	northeast	129.7110
128.9910	DCB_se3_ag2_f_01 - phones	AO2	129.0410
129.0410	DCB_se3_ag2_f_01 - phones	R	129.1610
129.1610	DCB_se3_ag2_f_01 - phones	TH	129.2410
129.2410	DCB_se3_ag2_f_01 - phones	IY1	129.4710
129.4710	DCB_se3_ag2_f_01 - phones	S	129.6510
129.6510	DCB_se3_ag2_f_01 - phones	T	129.7110
129.7110	DCB_se3_ag2_f_01 - phones	sp	129.7410
129.7410	DCB_se3_ag2_f_01 - phones	L	129.7710
129.7410	DCB_se3_ag2_f_01 - words	like	129.8410
129.7710	DCB_se3_ag2_f_01 - phones	AY1	129.8010
129.8010	DCB_se3_ag2_f_01 - phones	K	129.8410
129.8410	DCB_se3_ag2_f_01 - phones	sp	129.8810
129.8810	DCB_se3_ag2_f_01 - phones	M	130.0310
129.8810	DCB_se3_ag2_f_01 - words	michigan	130.3810
130.0310	DCB_se3_ag2_f_01 - phones	IH1	130.0810
130.0810	DCB_se3_ag2_f_01 - phones	SH	130.1810
130.1810	DCB_se3_ag2_f_01 - phones	IH0	130.2210
130.2210	DCB_se3_ag2_f_01 - phones	G	130.3010
130.3010	DCB_se3_ag2_f_01 - phones	AH0	130.3410
130.3410	DCB_se3_ag2_f_01 - phones	N	130.3810
130.3810	DCB_se3_ag2_f_01 - phones	AE1	130.5410
130.3810	DCB_se3_ag2_f_01 - words	avenue	130.8610
130.5410	DCB_se3_ag2_f_01 - phones	V	130.6110
130.6110	DCB_se3_ag2_f_01 - phones	AH0	130.6510
130.6510	DCB_se3_ag2_f_01 - phones	N	130.7410
130.7410	DCB_se3_ag2_f_01 - phones	UW2	130.8610
130.8610	DCB_se3_ag2_f_01 - phones	EH1	130.9910
130.8610	DCB_se3_ag2_f_01 - words	area	131.4910
130.9910	DCB_se3_ag2_f_01 - phones	R	131.0610
131.0610	DCB_se3_ag2_f_01 - phones	IY0	131.1810
131.1810	DCB_se3_ag2_f_01 - phones	AH0	131.4910
132.4330	DCB_se3_ag2_f_01 - phones	AY1	132.5030
132.4330	DCB_se3_ag2_f_01 - words	i	132.5030
132.5030	DCB_se3_ag2_f_01 - phones	D	132.5630
132.5030	DCB_se3_ag2_f_01 - words	don't	132.6430
132.5630	DCB_se3_ag2_f_01 - phones	OW1	132.5930
132.5930	DCB_se3_ag2_f_01 - phones	N	132.6430
132.6430	DCB_se3_ag2_f_01 - phones	sp	132.6730
132.6730	DCB_se3_ag2_f_01 - phones	N	132.7230
132.6730	DCB_se3_ag2_f_01 - words	know	132.9030
132.7230	DCB_se3_ag2_f_01 - phones	OW1	132.9030
132.9030	DCB_se3_ag2_f_01 - phones	sp	132.9330
132.9330	DCB_se3_ag2_f_01 - phones	W	132.9930
132.9330	DCB_se3_ag2_f_01 - words	what	133.0630
132.9930	DCB_se3_ag2_f_01 - phones	AH1	133.0330
133.0330	DCB_se3_ag2_f_01 - phones	T	133.0630
133.0630	DCB_se3_ag2_f_01 - phones	sp	133.5138
133.5138	DCB_se3_ag2_f_01 - phones	SH	133.6638
133.5138	DCB_se3_ag2_f_01 - words	she	133.7938
133.6638	DCB_se3_ag2_f_01 - phones	IY1	133.7938
133.7938	DCB_se3_ag2_f_01 - phones	sp	133.8438
133.8438	DCB_se3_ag2_f_01 - phones	SH	134.0538
133.8438	DCB_se3_ag2_f_01 - words	sh-	134.0538
134.0538	DCB_se3_ag2_f_01 - words	sh-	134.1538
134.0538	DCB_se3_ag2_f_01 - phones	SH	134.1538
134.1538	DCB_se3_ag2_f_01 - phones	sp	134.3538
134.3538	DCB_se3_ag2_f_01 - phones	SH	134.5538
134.3538	DCB_se3_ag2_f_01 - words	she	134.7438
134.5538	DCB_se3_ag2_f_01 - phones	IY1	134.7438
134.7438	DCB_se3_ag2_f_01 - phones	sp	134.7738
134.7738	DCB_se3_ag2_f_01 - phones	G	134.8238
134.7738	DCB_se3_ag2_f_01 - words	grew	134.9338
134.8238	DCB_se3_ag2_f_01 - phones	R	134.9038
134.9038	DCB_se3_ag2_f_01 - phones	UW1	134.9338
134.9338	DCB_se3_ag2_f_01 - phones	AH1	135.0038
134.9338	DCB_se3_ag2_f_01 - words	up	135.0838
135.0038	DCB_se3_ag2_f_01 - phones	P	135.0838
135.0838	DCB_se3_ag2_f_01 - phones	AO1	135.1538
135.0838	DCB_se3_ag2_f_01 - words	on	135.2238
135.1538	DCB_se3_ag2_f_01 - phones	N	135.2238
135.2238	DCB_se3_ag2_f_01 - phones	D	135.2738
135.2238	DCB_se3_ag2_f_01 - words	delafield	135.6638
135.2738	DCB_se3_ag2_f_01 - phones	EH1	135.3238
135.3238	DCB_se3_ag2_f_01 - phones	L	135.4138
135.4138	DCB_se3_ag2_f_01 - phones	AH0	135.4638
135.4638	DCB_se3_ag2_f_01 - phones	F	135.5438
135.5438	DCB_se3_ag2_f_01 - phones	IY2	135.5738
135.5738	DCB_se3_ag2_f_01 - phones	L	135.6138
135.6138	DCB_se3_ag2_f_01 - phones	D	135.6638
135.6638	DCB_se3_ag2_f_01 - phones	sp	135.6938
135.6938	DCB_se3_ag2_f_01 - phones	P	135.7538
135.6938	DCB_se3_ag2_f_01 - words	place	136.3838
135.7538	DCB_se3_ag2_f_01 - phones	L	135.7938
135.7938	DCB_se3_ag2_f_01 - phones	EY1	135.9038
135.9038	DCB_se3_ag2_f_01 - phones	S	136.3838
137.4238	DCB_se3_ag2_f_01 - phones	B	137.4738
137.4238	DCB_se3_ag2_f_01 - words	but	137.5738
137.4738	DCB_se3_ag2_f_01 - phones	AH1	137.5038
137.5038	DCB_se3_ag2_f_01 - phones	T	137.5738
137.5738	DCB_se3_ag2_f_01 - words	i	137.6338
137.5738	DCB_se3_ag2_f_01 - phones	AY1	137.6338
137.6338	DCB_se3_ag2_f_01 - phones	D	137.6738
137.6338	DCB_se3_ag2_f_01 - words	don't	137.7638
137.6738	DCB_se3_ag2_f_01 - phones	OW1	137.7238
137.7238	DCB_se3_ag2_f_01 - phones	N	137.7638
137.7638	DCB_se3_ag2_f_01 - phones	N	137.8038
137.7638	DCB_se3_ag2_f_01 - words	know	137.8638
137.8038	DCB_se3_ag2_f_01 - phones	OW1	137.8638
137.8638	DCB_se3_ag2_f_01 - phones	W	137.9038
137.8638	DCB_se3_ag2_f_01 - words	what	137.9638
137.9038	DCB_se3_ag2_f_01 - phones	AH1	137.9338
137.9338	DCB_se3_ag2_f_01 - phones	T	137.9638
137.9638	DCB_se3_ag2_f_01 - phones	sp	137.9938
137.9938	DCB_se3_ag2_f_01 - phones	DH	138.0238
137.9938	DCB_se3_ag2_f_01 - words	that	138.1438
138.0238	DCB_se3_ag2_f_01 - phones	AH0	138.1138
138.1138	DCB_se3_ag2_f_01 - phones	T	138.1438
138.1438	DCB_se3_ag2_f_01 - phones	N	138.1738
138.1438	DCB_se3_ag2_f_01 - words	neighborhood	138.4038
138.1738	DCB_se3_ag2_f_01 - phones	EY1	138.2538
138.2538	DCB_se3_ag2_f_01 - phones	B	138.2838
138.2838	DCB_se3_ag2_f_01 - phones	ER0	138.3138
138.3138	DCB_se3_ag2_f_01 - phones	HH	138.3438
138.3438	DCB_se3_ag2_f_01 - phones	UH2	138.3738
138.3738	DCB_se3_ag2_f_01 - phones	D	138.4038
138.4038	DCB_se3_ag2_f_01 - phones	sp	138.4338
138.4338	DCB_se3_ag2_f_01 - phones	IH0	138.5138
138.4338	DCB_se3_ag2_f_01 - words	is	138.5938
138.5138	DCB_se3_ag2_f_01 - phones	Z	138.5938
138.5938	DCB_se3_ag2_f_01 - phones	K	138.6738
138.5938	DCB_se3_ag2_f_01 - words	called	138.9638
138.6738	DCB_se3_ag2_f_01 - phones	AO1	138.7038
138.7038	DCB_se3_ag2_f_01 - phones	L	138.7338
138.7338	DCB_se3_ag2_f_01 - phones	D	138.9638
140.6441	DCB_int_01 - phones	HH	140.6941
140.6441	DCB_int_01 - words	what	140.7841
140.6941	DCB_int_01 - phones	W	140.7241
140.7241	DCB_int_01 - phones	AH1	140.7541
140.7541	DCB_int_01 - phones	T	140.7841
140.7841	DCB_int_01 - phones	D	140.8141
140.7841	DCB_int_01 - words	does	140.9141
140.8141	DCB_int_01 - phones	IH0	140.8441
140.8441	DCB_int_01 - phones	Z	140.9141
140.9141	DCB_int_01 - phones	Y	140.9441
140.9141	DCB_int_01 - words	your	141.0741
140.9441	DCB_int_01 - phones	UH1	141.0141
141.0141	DCB_int_01 - phones	R	141.0741
141.0741	DCB_int_01 - phones	sp	141.1141
141.1141	DCB_int_01 - phones	F	141.2441
141.1141	DCB_int_01 - words	father	141.4441
141.2441	DCB_int_01 - phones	AA1	141.3241
141.3241	DCB_int_01 - phones	DH	141.3841
141.3841	DCB_int_01 - phones	ER0	141.4441
141.4441	DCB_int_01 - phones	D	141.5041
141.4441	DCB_int_01 - words	do	141.6141
141.5041	DCB_int_01 - phones	UW1	141.6141
141.6141	DCB_int_01 - phones	sp	141.7041
141.9497	DCB_se3_ag2_f_01 - phones	sil	142.0197
142.0197	DCB_se3_ag2_f_01 - words	<unk>	142.0997
142.0197	DCB_se3_ag2_f_01 - phones	spn	142.0997
142.0997	DCB_se3_ag2_f_01 - phones	sp	142.1697
142.1697	DCB_se3_ag2_f_01 - words	uh	142.3297
142.1697	DCB_se3_ag2_f_01 - phones	AH1	142.3297
142.3297	DCB_se3_ag2_f_01 - phones	M	142.4197
142.3297	DCB_se3_ag2_f_01 - words	my	142.4697
142.4197	DCB_se3_ag2_f_01 - phones	AY1	142.4697
142.4697	DCB_se3_ag2_f_01 - phones	D	142.5497
142.4697	DCB_se3_ag2_f_01 - words	dad	142.6897
142.5497	DCB_se3_ag2_f_01 - phones	AE1	142.6497
142.6497	DCB_se3_ag2_f_01 - phones	D	142.6897
142.6897	DCB_se3_ag2_f_01 - words	s	142.7297
142.6897	DCB_se3_ag2_f_01 - phones	Z	142.7297
142.7297	DCB_se3_ag2_f_01 - phones	AH0	142.7597
142.7297	DCB_se3_ag2_f_01 - words	an	142.8197
142.7597	DCB_se3_ag2_f_01 - phones	N	142.8197
142.8197	DCB_se3_ag2_f_01 - phones	AA1	142.8697
142.8197	DCB_se3_ag2_f_01 - words	architect	143.4197
142.8697	DCB_se3_ag2_f_01 - phones	R	142.9397
142.9397	DCB_se3_ag2_f_01 - phones	K	143.0097
143.0097	DCB_se3_ag2_f_01 - phones	AH0	143.0497
143.0497	DCB_se3_ag2_f_01 - phones	T	143.1297
143.1297	DCB_se3_ag2_f_01 - phones	EH2	143.2797
143.2797	DCB_se3_ag2_f_01 - phones	K	143.3897
143.3897	DCB_se3_ag2_f_01 - phones	T	143.4197
143.4197	DCB_se3_ag2_f_01 - phones	HH	143.4597
143.4197	DCB_se3_ag2_f_01 - words	he	143.4997
143.4597	DCB_se3_ag2_f_01 - phones	IY1	143.4997
143.4997	DCB_se3_ag2_f_01 - phones	AE1	143.5697
143.4997	DCB_se3_ag2_f_01 - words	actually	143.8297
143.5697	DCB_se3_ag2_f_01 - phones	K	143.6497
143.6497	DCB_se3_ag2_f_01 - phones	CH	143.7097
143.7097	DCB_se3_ag2_f_01 - phones	L	143.7597
143.7597	DCB_se3_ag2_f_01 - phones	IY0	143.8297
143.8297	DCB_se3_ag2_f_01 - phones	W	143.9197
143.8297	DCB_se3_ag2_f_01 - words	works	144.1997
143.9197	DCB_se3_ag2_f_01 - phones	ER1	144.0097
144.0097	DCB_se3_ag2_f_01 - phones	K	144.0997
144.0997	DCB_se3_ag2_f_01 - phones	S	144.1997
144.1997	DCB_se3_ag2_f_01 - phones	sp	144.2297
144.2297	DCB_se3_ag2_f_01 - phones	HH	144.3397
144.2297	DCB_se3_ag2_f_01 - words	here	144.4897
144.3397	DCB_se3_ag2_f_01 - phones	IY1	144.3997
144.3997	DCB_se3_ag2_f_01 - phones	R	144.4897
144.4897	DCB_se3_ag2_f_01 - phones	AE1	144.5297
144.4897	DCB_se3_ag2_f_01 - words	at	144.5997
144.5297	DCB_se3_ag2_f_01 - phones	T	144.5997
144.5997	DCB_se3_ag2_f_01 - phones	sp	144.6697
144.6697	DCB_se3_ag2_f_01 - phones	JH	144.6997
144.6697	DCB_se3_ag2_f_01 - words	georgetown	145.1997
144.6997	DCB_se3_ag2_f_01 - phones	AO1	144.7497
144.7497	DCB_se3_ag2_f_01 - phones	R	144.8097
144.8097	DCB_se3_ag2_f_01 - phones	JH	144.9697
144.9697	DCB_se3_ag2_f_01 - phones	T	144.9997
144.9997	DCB_se3_ag2_f_01 - phones	AW2	145.0797
145.0797	DCB_se3_ag2_f_01 - phones	N	145.1997
145.1997	DCB_se3_ag2_f_01 - phones	sp	145.3097
145.7386	DCB_int_01 - phones	HH	145.7886
145.7386	DCB_int_01 - words	hm	146.0486
145.7886	DCB_int_01 - phones	M	146.0486
146.0486	DCB_int_01 - phones	sp	146.0786
146.1247	DCB_se3_ag2_f_01 - phones	IH0	146.2047
146.1247	DCB_se3_ag2_f_01 - words	in	146.2447
146.2047	DCB_se3_ag2_f_01 - phones	N	146.2447
146.2447	DCB_se3_ag2_f_01 - phones	DH	146.2947
146.2447	DCB_se3_ag2_f_01 - words	the	146.3347
146.2947	DCB_se3_ag2_f_01 - phones	AH0	146.3347
146.3347	DCB_se3_ag2_f_01 - phones	sp	146.3647
146.3647	DCB_se3_ag2_f_01 - phones	B	146.4247
146.3647	DCB_se3_ag2_f_01 - words	basement	146.7947
146.4247	DCB_se3_ag2_f_01 - phones	EY1	146.5147
146.5147	DCB_se3_ag2_f_01 - phones	S	146.6447
146.6447	DCB_se3_ag2_f_01 - phones	M	146.6747
146.6747	DCB_se3_ag2_f_01 - phones	AH0	146.7247
146.7247	DCB_se3_ag2_f_01 - phones	N	146.7547
146.7547	DCB_se3_ag2_f_01 - phones	T	146.7947
146.7947	DCB_se3_ag2_f_01 - phones	AH1	146.8647
146.7947	DCB_se3_ag2_f_01 - words	of	146.8947
146.8647	DCB_se3_ag2_f_01 - phones	V	146.8947
146.8947	DCB_se3_ag2_f_01 - phones	sp	146.9447
146.9447	DCB_se3_ag2_f_01 - phones	DH	146.9947
146.9447	DCB_se3_ag2_f_01 - words	the	147.0547
146.9947	DCB_se3_ag2_f_01 - phones	AH0	147.0547
147.0547	DCB_se3_ag2_f_01 - phones	B	147.1047
147.0547	DCB_se3_ag2_f_01 - words	building	147.4347
147.1047	DCB_se3_ag2_f_01 - phones	IH1	147.1447
147.1447	DCB_se3_ag2_f_01 - phones	L	147.2247
147.2247	DCB_se3_ag2_f_01 - phones	D	147.2947
147.2947	DCB_se3_ag2_f_01 - phones	IH0	147.3647
147.3647	DCB_se3_ag2_f_01 - phones	NG	147.4347
147.4347	DCB_se3_ag2_f_01 - phones	AY1	147.5047
147.4347	DCB_se3_ag2_f_01 - words	i	147.5047
147.5047	DCB_se3_ag2_f_01 - phones	K	147.6647
147.5047	DCB_se3_ag2_f_01 - words	currently	147.8847
147.6647	DCB_se3_ag2_f_01 - phones	ER1	147.7247
147.7247	DCB_se3_ag2_f_01 - phones	AH0	147.7547
147.7547	DCB_se3_ag2_f_01 - phones	N	147.7847
147.7847	DCB_se3_ag2_f_01 - phones	T	147.8147
147.8147	DCB_se3_ag2_f_01 - phones	L	147.8547
147.8547	DCB_se3_ag2_f_01 - phones	IY0	147.8847
147.8847	DCB_se3_ag2_f_01 - phones	sp	147.9547
147.9547	DCB_se3_ag2_f_01 - phones	L	148.0147
147.9547	DCB_se3_ag2_f_01 - words	live	148.1047
148.0147	DCB_se3_ag2_f_01 - phones	AY1	148.0447
148.0447	DCB_se3_ag2_f_01 - phones	V	148.1047
148.1047	DCB_se3_ag2_f_01 - phones	sp	149.0447
149.0447	DCB_se3_ag2_f_01 - phones	IH0	149.0747
149.0447	DCB_se3_ag2_f_01 - words	in	149.2847
149.0747	DCB_se3_ag2_f_01 - phones	N	149.2847
149.2694	DCB_int_01 - phones	HH	149.3094
149.2694	DCB_int_01 - words	what	149.3994
149.2847	DCB_se3_ag2_f_01 - phones	spn	149.6247
149.2847	DCB_se3_ag2_f_01 - words	<unk>	149.6247
149.3094	DCB_int_01 - phones	W	149.3394
149.3394	DCB_int_01 - phones	AH1	149.3694
149.3694	DCB_int_01 - phones	T	149.3994
149.3994	DCB_int_01 - phones	B	149.4294
149.3994	DCB_int_01 - words	building	149.8194
149.4294	DCB_int_01 - phones	IH1	149.5194
149.5194	DCB_int_01 - phones	L	149.5994
149.5994	DCB_int_01 - phones	D	149.6294
149.6294	DCB_int_01 - phones	IH0	149.6594
149.6594	DCB_int_01 - phones	NG	149.8194
149.9152	DCB_se3_ag2_f_01 - phones	N	150.0352
149.9152	DCB_se3_ag2_f_01 - words	new	150.1352
150.0352	DCB_se3_ag2_f_01 - phones	UW1	150.1352
150.0750	DCB_int_01 - phones	N	150.1050
150.0750	DCB_int_01 - words	new	150.1350
150.1050	DCB_int_01 - phones	UW1	150.1350
150.1350	DCB_int_01 - phones	S	150.3750
150.1350	DCB_int_01 - words	south	150.6250
150.1352	DCB_se3_ag2_f_01 - phones	S	150.3752
150.1352	DCB_se3_ag2_f_01 - words	south	150.7152
150.3750	DCB_int_01 - phones	AW1	150.5350
150.3752	DCB_se3_ag2_f_01 - phones	AW1	150.5352
150.5350	DCB_int_01 - phones	TH	150.6250
150.5352	DCB_se3_ag2_f_01 - phones	TH	150.7152
150.6250	DCB_int_01 - words	are	150.7050
150.6250	DCB_int_01 - phones	ER0	150.7050
150.7050	DCB_int_01 - phones	Y	150.7650
150.7050	DCB_int_01 - words	you	150.7950
150.7650	DCB_int_01 - phones	UW1	150.7950
150.7950	DCB_int_01 - phones	AE1	150.8250
150.7950	DCB_int_01 - words	an	150.8550
150.8250	DCB_int_01 - phones	N	150.8550
150.8550	DCB_int_01 - phones	R	150.8850
150.8550	DCB_int_01 - words	ra	151.1450
150.8850	DCB_int_01 - phones	AA1	151.1450
151.1450	DCB_int_01 - phones	sp	151.2350
151.4157	DCB_se3_ag2_f_01 - phones	sil	151.4757
151.4757	DCB_se3_ag2_f_01 - phones	Y	151.5657
151.4757	DCB_se3_ag2_f_01 - words	yeah	151.7757
151.5657	DCB_se3_ag2_f_01 - phones	AE1	151.7757
151.7757	DCB_se3_ag2_f_01 - phones	sp	151.8457
152.3984	DCB_int_01 - phones	HH	152.4684
152.3984	DCB_int_01 - words	huh	152.6984
152.4684	DCB_int_01 - phones	AH1	152.6984
152.6984	DCB_int_01 - phones	sp	155.2171
153.2408	DCB_se3_ag2_f_01 - phones	Y	153.3608
153.2408	DCB_se3_ag2_f_01 - words	yeah	153.5208
153.3608	DCB_se3_ag2_f_01 - phones	AE1	153.5208
153.5208	DCB_se3_ag2_f_01 - phones	sp	153.5908
155.2171	DCB_int_01 - phones	W	155.2471
155.2171	DCB_int_01 - words	we	155.2771
155.2471	DCB_int_01 - phones	IY1	155.2771
155.2771	DCB_int_01 - phones	spn	155.3071
155.2771	DCB_int_01 - words	<unk>	155.3071
155.3071	DCB_int_01 - phones	T	155.3671
155.3071	DCB_int_01 - words	talk	155.5071
155.3671	DCB_int_01 - phones	AO1	155.4371
155.4371	DCB_int_01 - phones	K	155.5071
155.5071	DCB_int_01 - phones	AH0	155.5771
155.5071	DCB_int_01 - words	about	155.7471
155.5771	DCB_int_01 - phones	B	155.6171
155.6171	DCB_int_01 - phones	AW1	155.6671
155.6671	DCB_int_01 - phones	T	155.7471
155.7471	DCB_int_01 - phones	sp	155.7771
155.7771	DCB_int_01 - phones	DH	155.8171
155.7771	DCB_int_01 - words	that	155.9771
155.8171	DCB_int_01 - phones	AH0	155.9471
155.9082	DCB_se3_ag2_f_01 - phones	W	156.0382
155.9082	DCB_se3_ag2_f_01 - words	we	156.1182
155.9471	DCB_int_01 - phones	T	155.9771
156.0382	DCB_se3_ag2_f_01 - phones	IY1	156.1182
156.1182	DCB_se3_ag2_f_01 - phones	W	156.1682
156.1182	DCB_se3_ag2_f_01 - words	will	156.3382
156.1682	DCB_se3_ag2_f_01 - phones	IH1	156.2182
156.2182	DCB_se3_ag2_f_01 - phones	L	156.3382
156.3382	DCB_se3_ag2_f_01 - phones	sp	156.3982
156.3698	DCB_int_01 - phones	sil	156.3998
156.3998	DCB_int_01 - phones	W	156.4598
156.3998	DCB_int_01 - words	we	156.5698
156.4598	DCB_int_01 - phones	IY1	156.5698
156.5698	DCB_int_01 - phones	W	156.6298
156.5698	DCB_int_01 - words	will	156.8698
156.6298	DCB_int_01 - phones	IH1	156.7998
156.7980	DCB_se3_ag2_f_01 - phones	Y	156.9280
156.7980	DCB_se3_ag2_f_01 - words	yeah	157.0880
156.7998	DCB_int_01 - phones	L	156.8698
156.9280	DCB_se3_ag2_f_01 - phones	AE1	157.0880
157.0880	DCB_se3_ag2_f_01 - phones	N	157.1480
157.0880	DCB_se3_ag2_f_01 - words	no	157.2080
157.1279	DCB_int_01 - phones	Y	157.2779
157.1279	DCB_int_01 - words	yes	157.7079
157.1480	DCB_se3_ag2_f_01 - phones	OW1	157.2080
157.2080	DCB_se3_ag2_f_01 - phones	spn	157.7980
157.2080	DCB_se3_ag2_f_01 - words	<unk>	157.7980
157.2779	DCB_int_01 - phones	EH1	157.4879
157.4879	DCB_int_01 - phones	S	157.7079
157.7079	DCB_int_01 - phones	sp	157.7379
157.7980	DCB_se3_ag2_f_01 - phones	sp	158.0734
158.0734	DCB_se3_ag2_f_01 - phones	Y	158.1234
158.0734	DCB_se3_ag2_f_01 - words	yeah	158.3334
158.1234	DCB_se3_ag2_f_01 - phones	AE1	158.3334
158.7494	DCB_int_01 - phones	spn	159.2494
158.7494	DCB_int_01 - words	<unk>	159.2494
159.2267	DCB_se3_ag2_f_01 - phones	spn	159.8167
159.2267	DCB_se3_ag2_f_01 - words	<unk>	159.8167
159.5005	DCB_int_01 - phones	sil	159.5305
159.5305	DCB_int_01 - words	i	159.6705
159.5305	DCB_int_01 - phones	AY1	159.6705
159.6705	DCB_int_01 - phones	L	159.8205
159.6705	DCB_int_01 - words	love	160.0205
159.8205	DCB_int_01 - phones	AH1	159.9705
159.9705	DCB_int_01 - phones	V	160.0205
160.0205	DCB_int_01 - phones	IH1	160.2205
160.0205	DCB_int_01 - words	it	160.3705
160.2205	DCB_int_01 - phones	T	160.3705
160.6868	DCB_int_01 - phones	sil	160.7268
160.7268	DCB_int_01 - phones	W	160.7568
160.7268	DCB_int_01 - words	was	160.8668
160.7568	DCB_int_01 - phones	AA1	160.7968
160.7968	DCB_int_01 - phones	Z	160.8668
160.8668	DCB_int_01 - phones	Y	160.8968
160.8668	DCB_int_01 - words	your	160.9868
160.8968	DCB_int_01 - phones	UH1	160.9268
160.9268	DCB_int_01 - phones	R	160.9868
160.9868	DCB_int_01 - phones	D	161.0468
160.9868	DCB_int_01 - words	dad	161.1668
161.0468	DCB_int_01 - phones	AE1	161.0868
161.0868	DCB_int_01 - phones	D	161.1668
161.1668	DCB_int_01 - phones	sp	161.2168
161.2168	DCB_int_01 - words	i	161.3568
161.2168	DCB_int_01 - phones	AY1	161.3568
161.3568	DCB_int_01 - phones	TH	161.4568
161.3568	DCB_int_01 - words	think	161.6468
161.4568	DCB_int_01 - phones	IH1	161.4868
161.4868	DCB_int_01 - phones	NG	161.5768
161.5768	DCB_int_01 - phones	K	161.6468
161.6468	DCB_int_01 - words	i	161.7268
161.6468	DCB_int_01 - phones	AY1	161.7268
161.7268	DCB_int_01 - phones	N	161.8268
161.7268	DCB_int_01 - words	know	161.9368
161.8268	DCB_int_01 - phones	OW1	161.9368
161.9368	DCB_int_01 - phones	Y	161.9968
161.9368	DCB_int_01 - words	your	162.0968
161.9968	DCB_int_01 - phones	UH1	162.0468
162.0468	DCB_int_01 - phones	R	162.0968
162.0968	DCB_int_01 - phones	D	162.1268
162.0968	DCB_int_01 - words	dad	162.1868
162.1268	DCB_int_01 - phones	AE1	162.1568
162.1568	DCB_int_01 - phones	D	162.1868
162.1868	DCB_int_01 - phones	HH	162.2268
162.1868	DCB_int_01 - words	has	162.3268
162.2268	DCB_int_01 - phones	AE1	162.2768
162.2768	DCB_int_01 - phones	Z	162.3268
162.3268	DCB_int_01 - phones	HH	162.3668
162.3268	DCB_int_01 - words	he	162.4968
162.3668	DCB_int_01 - phones	IY1	162.4968
162.4968	DCB_int_01 - phones	HH	162.5968
162.4968	DCB_int_01 - words	how	162.6668
162.5968	DCB_int_01 - phones	AW1	162.6668
162.6668	DCB_int_01 - phones	L	162.7068
162.6668	DCB_int_01 - words	long	162.7768
162.7068	DCB_int_01 - phones	AO1	162.7468
162.7468	DCB_int_01 - phones	NG	162.7768
162.7768	DCB_int_01 - phones	HH	162.8368
162.7768	DCB_int_01 - words	has	162.8968
162.8368	DCB_int_01 - phones	AH0	162.8668
162.8668	DCB_int_01 - phones	Z	162.8968
162.8968	DCB_int_01 - phones	HH	162.9268
162.8968	DCB_int_01 - words	he	162.9568
162.9268	DCB_int_01 - phones	IY1	162.9568
162.9568	DCB_int_01 - phones	B	162.9868
162.9568	DCB_int_01 - words	been	163.0668
162.9868	DCB_int_01 - phones	IH1	163.0168
163.0168	DCB_int_01 - phones	N	163.0668
163.0668	DCB_int_01 - phones	W	163.1168
163.0668	DCB_int_01 - words	working	163.2768
163.1168	DCB_int_01 - phones	ER1	163.1568
163.1568	DCB_int_01 - phones	K	163.2168
163.2168	DCB_int_01 - phones	IH0	163.2468
163.2468	DCB_int_01 - phones	NG	163.2768
163.2768	DCB_int_01 - phones	AE1	163.3068
163.2768	DCB_int_01 - words	at	163.3368
163.3068	DCB_int_01 - phones	T	163.3368
163.3368	DCB_int_01 - phones	JH	163.3868
163.3368	DCB_int_01 - words	georgetown	163.6368
163.3868	DCB_int_01 - phones	AO1	163.4168
163.4168	DCB_int_01 - phones	R	163.4568
163.4568	DCB_int_01 - phones	JH	163.5268
163.5268	DCB_int_01 - phones	T	163.5768
163.5768	DCB_int_01 - phones	AW2	163.6068
163.6068	DCB_int_01 - phones	N	163.6368
163.6368	DCB_int_01 - phones	sp	163.7168
164.7705	DCB_int_01 - phones	F	164.8705
164.7705	DCB_int_01 - words	for	164.9505
164.8705	DCB_int_01 - phones	ER0	164.9505
164.9505	DCB_int_01 - phones	S	165.0305
164.9505	DCB_int_01 - words	several	165.2905
165.0305	DCB_int_01 - phones	EH1	165.0905
165.0905	DCB_int_01 - phones	V	165.1605
165.1605	DCB_int_01 - phones	ER0	165.2205
165.2205	DCB_int_01 - phones	AH0	165.2505
165.2505	DCB_int_01 - phones	L	165.2905
165.2905	DCB_int_01 - phones	Y	165.3905
165.2905	DCB_int_01 - words	years	165.6505
165.3905	DCB_int_01 - phones	IH1	165.5205
165.4303	DCB_se3_ag2_f_01 - phones	sil	165.4903
165.4903	DCB_se3_ag2_f_01 - phones	L	165.5903
165.4903	DCB_se3_ag2_f_01 - words	like	165.8403
165.5205	DCB_int_01 - phones	R	165.6205
165.5903	DCB_se3_ag2_f_01 - phones	AY1	165.6803
165.6205	DCB_int_01 - phones	Z	165.6505
165.6505	DCB_int_01 - phones	sp	168.5030
165.6803	DCB_se3_ag2_f_01 - phones	K	165.8403
165.8403	DCB_se3_ag2_f_01 - phones	sp	166.1503
166.2797	DCB_se3_ag2_f_01 - phones	P	166.3997
166.2797	DCB_se3_ag2_f_01 - words	probably	166.9497
166.3997	DCB_se3_ag2_f_01 - phones	R	166.4297
166.4297	DCB_se3_ag2_f_01 - phones	AA1	166.5497
166.5497	DCB_se3_ag2_f_01 - phones	B	166.7197
166.7197	DCB_se3_ag2_f_01 - phones	L	166.7997
166.7997	DCB_se3_ag2_f_01 - phones	IY0	166.9497
166.9497	DCB_se3_ag2_f_01 - phones	sp	166.9797
167.1922	DCB_se3_ag2_f_01 - phones	TH	167.3122
167.1922	DCB_se3_ag2_f_01 - words	thirteen	167.6922
167.3122	DCB_se3_ag2_f_01 - phones	ER1	167.4322
167.4322	DCB_se3_ag2_f_01 - phones	T	167.5522
167.5522	DCB_se3_ag2_f_01 - phones	IY1	167.6422
167.6422	DCB_se3_ag2_f_01 - phones	N	167.6922
167.6922	DCB_se3_ag2_f_01 - phones	Y	167.8322
167.6922	DCB_se3_ag2_f_01 - words	years	168.2922
167.8322	DCB_se3_ag2_f_01 - phones	ER0	168.0422
168.0422	DCB_se3_ag2_f_01 - phones	Z	168.2922
168.2922	DCB_se3_ag2_f_01 - phones	sp	171.1534
168.5030	DCB_int_01 - words	<unk>	168.6430
168.5030	DCB_int_01 - phones	spn	168.6430
168.6430	DCB_int_01 - phones	sp	168.7030
168.9665	DCB_int_01 - phones	B	169.0365
168.9665	DCB_int_01 - words	because	169.2365
169.0365	DCB_int_01 - phones	IH0	169.0865
169.0865	DCB_int_01 - phones	K	169.1365
169.1365	DCB_int_01 - phones	AA1	169.1765
169.1765	DCB_int_01 - phones	Z	169.2365
169.2365	DCB_int_01 - phones	AY1	169.3065
169.2365	DCB_int_01 - words	i	169.3065
169.3065	DCB_int_01 - phones	Y	169.3865
169.3065	DCB_int_01 - words	used	169.5065
169.3865	DCB_int_01 - phones	UW1	169.4265
169.4265	DCB_int_01 - phones	Z	169.4765
169.4765	DCB_int_01 - phones	D	169.5065
169.5065	DCB_int_01 - phones	T	169.5365
169.5065	DCB_int_01 - words	to	169.6065
169.5365	DCB_int_01 - phones	AH0	169.6065
169.6065	DCB_int_01 - phones	W	169.7065
169.6065	DCB_int_01 - words	work	169.9865
169.7065	DCB_int_01 - phones	ER1	169.8165
169.8165	DCB_int_01 - phones	K	169.9865
169.9865	DCB_int_01 - phones	IH1	170.1465
169.9865	DCB_int_01 - words	in	170.3465
170.1465	DCB_int_01 - phones	N	170.3465
170.3465	DCB_int_01 - phones	sp	170.3865
170.3865	DCB_int_01 - phones	N	170.4965
170.3865	DCB_int_01 - words	new	170.5865
170.4965	DCB_int_01 - phones	UW1	170.5865
170.5865	DCB_int_01 - phones	S	170.7165
170.5865	DCB_int_01 - words	south	170.9665
170.7165	DCB_int_01 - phones	AW1	170.8965
170.8965	DCB_int_01 - phones	TH	170.9665
170.9665	DCB_int_01 - phones	sp	171.3410
171.1534	DCB_se3_ag2_f_01 - phones	OW2	171.2834
171.1534	DCB_se3_ag2_f_01 - words	okay	171.5034
171.2834	DCB_se3_ag2_f_01 - phones	K	171.3734
171.3410	DCB_int_01 - words	i	171.4610
171.3410	DCB_int_01 - phones	AY1	171.4610
171.3734	DCB_se3_ag2_f_01 - phones	EY1	171.5034
171.4610	DCB_int_01 - phones	Y	171.4910
171.4610	DCB_int_01 - words	used	171.6110
171.4910	DCB_int_01 - phones	UW1	171.5510
171.5034	DCB_se3_ag2_f_01 - phones	sp	173.9746
171.5510	DCB_int_01 - phones	Z	171.5810
171.5810	DCB_int_01 - phones	D	171.6110
171.6110	DCB_int_01 - phones	T	171.6410
171.6110	DCB_int_01 - words	to	171.6910
171.6410	DCB_int_01 - phones	AH0	171.6910
171.6910	DCB_int_01 - phones	W	171.7710
171.6910	DCB_int_01 - words	work	171.9310
171.7710	DCB_int_01 - phones	ER1	171.8610
171.8610	DCB_int_01 - phones	K	171.9310
171.9310	DCB_int_01 - phones	IH1	171.9710
171.9310	DCB_int_01 - words	in	172.0410
171.9710	DCB_int_01 - phones	N	172.0410
172.0410	DCB_int_01 - phones	DH	172.0810
172.0410	DCB_int_01 - words	the	172.1910
172.0810	DCB_int_01 - phones	AH0	172.1910
172.1910	DCB_int_01 - phones	AO1	172.3610
172.1910	DCB_int_01 - words	office	172.8410
172.3610	DCB_int_01 - phones	F	172.4910
172.4910	DCB_int_01 - phones	AH0	172.6410
172.6410	DCB_int_01 - phones	S	172.8410
172.8410	DCB_int_01 - phones	W	172.8810
172.8410	DCB_int_01 - words	with	173.0710
172.8810	DCB_int_01 - phones	IH1	172.9710
172.9710	DCB_int_01 - phones	TH	173.0710
173.0710	DCB_int_01 - words	rdx-	174.0010
173.0710	DCB_int_01 - phones	TN	174.0010
173.9746	DCB_se3_ag2_f_01 - phones	DH	174.0046
173.9746	DCB_se3_ag2_f_01 - words	the	174.0346
174.0046	DCB_se3_ag2_f_01 - phones	AH1	174.0346
174.0346	DCB_se3_ag2_f_01 - phones	AO1	174.1346
174.0346	DCB_se3_ag2_f_01 - words	office	174.2746
174.1346	DCB_se3_ag2_f_01 - phones	F	174.1646
174.1646	DCB_se3_ag2_f_01 - phones	AH0	174.2046
174.2046	DCB_se3_ag2_f_01 - phones	S	174.2746
174.2746	DCB_se3_ag2_f_01 - phones	AH0	174.3146
174.2746	DCB_se3_ag2_f_01 - words	of	174.3846
174.3146	DCB_se3_ag2_f_01 - phones	V	174.3846
174.3846	DCB_se3_ag2_f_01 - phones	P	174.4446
174.3846	DCB_se3_ag2_f_01 - words	planning	174.8246
174.4446	DCB_se3_ag2_f_01 - phones	L	174.5146
174.5146	DCB_se3_ag2_f_01 - phones	AE1	174.5846
174.5846	DCB_se3_ag2_f_01 - phones	N	174.6246
174.6246	DCB_se3_ag2_f_01 - phones	IH0	174.6946
174.6946	DCB_se3_ag2_f_01 - phones	NG	174.8246
174.7910	DCB_int_01 - phones	sil	174.8610
174.8610	DCB_int_01 - phones	M	175.2210
174.8610	DCB_int_01 - words	mm-hm	175.2910
175.2210	DCB_int_01 - phones	HH	175.2510
175.2510	DCB_int_01 - phones	M	175.2910
175.3174	DCB_se3_ag2_f_01 - phones	sil	175.3574
175.3574	DCB_se3_ag2_f_01 - phones	OW1	175.6674
175.3574	DCB_se3_ag2_f_01 - words	oh	175.6674
175.6674	DCB_se3_ag2_f_01 - phones	sp	175.7774
175.9141	DCB_int_01 - phones	sil	175.9741
175.9352	DCB_se3_ag2_f_01 - phones	M	176.0052
175.9352	DCB_se3_ag2_f_01 - words	my	176.0652
175.9741	DCB_int_01 - phones	spn	176.3241
175.9741	DCB_int_01 - words	<unk>	176.3241
176.0052	DCB_se3_ag2_f_01 - phones	AY1	176.0652
176.0652	DCB_se3_ag2_f_01 - phones	D	176.1452
176.0652	DCB_se3_ag2_f_01 - words	dad	176.2252
176.1452	DCB_se3_ag2_f_01 - phones	AE1	176.1852
176.1852	DCB_se3_ag2_f_01 - phones	D	176.2252
176.2252	DCB_se3_ag2_f_01 - words	s	176.3852
176.2252	DCB_se3_ag2_f_01 - phones	S	176.3852
176.3241	DCB_int_01 - phones	sp	177.4592
176.3852	DCB_se3_ag2_f_01 - phones	sp	176.4152
176.4152	DCB_se3_ag2_f_01 - words	rdx	177.3152
176.4152	DCB_se3_ag2_f_01 - phones	TN	177.3152
177.3152	DCB_se3_ag2_f_01 - phones	sp	177.3452
177.4592	DCB_int_01 - words	i	177.6392
177.4592	DCB_int_01 - phones	AY1	177.6392
177.6392	DCB_int_01 - phones	sp	177.6792
177.6792	DCB_int_01 - phones	TH	177.7192
177.6792	DCB_int_01 - words	think	177.8792
177.7192	DCB_int_01 - phones	IH1	177.7592
177.7592	DCB_int_01 - phones	NG	177.8192
177.8192	DCB_int_01 - phones	K	177.8792
177.8792	DCB_int_01 - words	i	177.9692
177.8792	DCB_int_01 - phones	AY1	177.9692
177.9692	DCB_int_01 - phones	N	178.0792
177.9692	DCB_int_01 - words	know	178.1992
178.0792	DCB_int_01 - phones	OW1	178.1992
178.1992	DCB_int_01 - phones	Y	178.2492
178.1992	DCB_int_01 - words	your	178.3692
178.2492	DCB_int_01 - phones	UH1	178.2792
178.2792	DCB_int_01 - phones	R	178.3692
178.3692	DCB_int_01 - phones	D	178.4492
178.3692	DCB_int_01 - words	dad	178.7892
178.4492	DCB_int_01 - phones	AE1	178.7392
178.7392	DCB_int_01 - phones	D	178.7892
178.7430	DCB_se3_ag2_f_01 - phones	OW2	178.8230
178.7430	DCB_se3_ag2_f_01 - words	okay	179.0230
178.7892	DCB_int_01 - phones	sp	179.0327
178.8230	DCB_se3_ag2_f_01 - phones	K	178.9330
178.9330	DCB_se3_ag2_f_01 - phones	EY1	179.0230
179.0230	DCB_se3_ag2_f_01 - phones	sp	180.1501
179.0327	DCB_int_01 - phones	OW1	179.2027
179.0327	DCB_int_01 - words	oh	179.2027
179.2027	DCB_int_01 - phones	DH	179.2627
179.2027	DCB_int_01 - words	this	179.3727
179.2627	DCB_int_01 - phones	IH0	179.3027
179.3027	DCB_int_01 - phones	S	179.3727
179.3727	DCB_int_01 - phones	IH0	179.4327
179.3727	DCB_int_01 - words	is	179.5127
179.4327	DCB_int_01 - phones	Z	179.5127
179.5127	DCB_int_01 - phones	K	179.5827
179.5127	DCB_int_01 - words	crazy	180.0527
179.5827	DCB_int_01 - phones	R	179.6727
179.6727	DCB_int_01 - phones	EY1	179.7827
179.7827	DCB_int_01 - phones	Z	179.9027
179.9027	DCB_int_01 - phones	IY0	180.0527
180.0527	DCB_int_01 - phones	sp	180.0827
180.1501	DCB_se3_ag2_f_01 - phones	spn	180.2101
180.1501	DCB_se3_ag2_f_01 - words	<unk>	180.2101
180.1873	DCB_int_01 - phones	DH	180.2373
180.1873	DCB_int_01 - words	this	180.3673
180.2101	DCB_se3_ag2_f_01 - phones	IH1	180.2601
180.2101	DCB_se3_ag2_f_01 - words	it	180.4401
180.2373	DCB_int_01 - phones	IH1	180.2873
180.2601	DCB_se3_ag2_f_01 - phones	T	180.4401
180.2873	DCB_int_01 - phones	S	180.3673
180.3673	DCB_int_01 - phones	IH0	180.4273
180.3673	DCB_int_01 - words	is	180.4873
180.4273	DCB_int_01 - phones	Z	180.4873
180.4401	DCB_se3_ag2_f_01 - phones	Z	180.5101
180.4401	DCB_se3_ag2_f_01 - words	s	180.5101
180.4873	DCB_int_01 - phones	DH	180.5673
180.4873	DCB_int_01 - words	this	180.7973
180.5101	DCB_se3_ag2_f_01 - phones	R	180.5501
180.5101	DCB_se3_ag2_f_01 - words	really	180.7101
180.5501	DCB_se3_ag2_f_01 - phones	IH1	180.6101
180.5673	DCB_int_01 - phones	IH1	180.7273
180.6101	DCB_se3_ag2_f_01 - phones	L	180.6801
180.6801	DCB_se3_ag2_f_01 - phones	IY0	180.7101
180.7101	DCB_se3_ag2_f_01 - phones	sp	180.9101
180.7273	DCB_int_01 - phones	S	180.7973
180.7973	DCB_int_01 - phones	IH1	180.8773
180.7973	DCB_int_01 - words	is	180.9073
180.8773	DCB_int_01 - phones	Z	180.9073
180.9073	DCB_int_01 - phones	K	180.9373
180.9073	DCB_int_01 - words	crazy	181.2873
180.9101	DCB_se3_ag2_f_01 - phones	K	180.9401
180.9101	DCB_se3_ag2_f_01 - words	crazy	181.1701
180.9373	DCB_int_01 - phones	R	180.9773
180.9401	DCB_se3_ag2_f_01 - phones	R	180.9701
180.9701	DCB_se3_ag2_f_01 - phones	EY1	181.0801
180.9773	DCB_int_01 - phones	EY1	181.0873
181.0801	DCB_se3_ag2_f_01 - phones	Z	181.1401
181.0873	DCB_int_01 - phones	Z	181.2173
181.1401	DCB_se3_ag2_f_01 - phones	IY0	181.1701
181.2173	DCB_int_01 - phones	IY0	181.2873
181.2894	DCB_se3_ag2_f_01 - words	<unk>	182.4794
181.2894	DCB_se3_ag2_f_01 - phones	spn	182.4794
182.4794	DCB_se3_ag2_f_01 - phones	sp	182.5094
182.5094	DCB_se3_ag2_f_01 - phones	Y	182.5894
182.5094	DCB_se3_ag2_f_01 - words	yeah	182.7894
182.5894	DCB_se3_ag2_f_01 - phones	AE1	182.7894
182.7894	DCB_se3_ag2_f_01 - phones	sp	185.7095
182.8477	DCB_int_01 - phones	sil	182.8777
182.8777	DCB_int_01 - phones	OW2	183.0077
182.8777	DCB_int_01 - words	okay	183.2477
183.0077	DCB_int_01 - phones	K	183.0677
183.0677	DCB_int_01 - phones	EY1	183.2477
183.6198	DCB_int_01 - phones	AY1	183.6898
183.6198	DCB_int_01 - words	i'm	183.7498
183.6898	DCB_int_01 - phones	M	183.7498
183.7498	DCB_int_01 - phones	S	183.8198
183.7498	DCB_int_01 - words	sorry	183.9498
183.8198	DCB_int_01 - phones	AA1	183.8898
183.8898	DCB_int_01 - phones	R	183.9198
183.9198	DCB_int_01 - phones	IY0	183.9498
183.9498	DCB_int_01 - phones	sp	183.9998
184.0661	DCB_int_01 - phones	DH	184.1261
184.0661	DCB_int_01 - words	that	184.1961
184.1261	DCB_int_01 - phones	AE1	184.1661
184.1661	DCB_int_01 - phones	T	184.1961
184.1961	DCB_int_01 - phones	W	184.2261
184.1961	DCB_int_01 - words	was	184.2961
184.2261	DCB_int_01 - phones	AH0	184.2561
184.2561	DCB_int_01 - phones	Z	184.2961
184.2961	DCB_int_01 - phones	R	184.3261
184.2961	DCB_int_01 - words	really	184.4661
184.3261	DCB_int_01 - phones	IH1	184.3661
184.3661	DCB_int_01 - phones	L	184.4161
184.4161	DCB_int_01 - phones	IY0	184.4661
184.4661	DCB_int_01 - phones	K	184.4961
184.4661	DCB_int_01 - words	crazy	184.7461
184.4961	DCB_int_01 - phones	R	184.5561
184.5561	DCB_int_01 - phones	EY1	184.6361
184.6361	DCB_int_01 - phones	Z	184.7061
184.7061	DCB_int_01 - phones	IY0	184.7461
184.7461	DCB_int_01 - phones	sp	184.7761
184.7761	DCB_int_01 - phones	AE1	184.8461
184.7761	DCB_int_01 - words	and	184.8961
184.8461	DCB_int_01 - phones	N	184.8961
184.8961	DCB_int_01 - phones	W	184.9261
184.8961	DCB_int_01 - words	what	184.9861
184.9261	DCB_int_01 - phones	AH1	184.9561
184.9561	DCB_int_01 - phones	T	184.9861
184.9861	DCB_int_01 - phones	D	185.0161
184.9861	DCB_int_01 - words	does	185.0761
185.0161	DCB_int_01 - phones	IH0	185.0461
185.0461	DCB_int_01 - phones	Z	185.0761
185.0761	DCB_int_01 - phones	Y	185.1061
185.0761	DCB_int_01 - words	your	185.1661
185.1061	DCB_int_01 - phones	UH1	185.1361
185.1361	DCB_int_01 - phones	R	185.1661
185.1661	DCB_int_01 - phones	M	185.2261
[truncated: 41,917 more rows]
