# Supplementary material for: Considering Performance in the Automated and Manual Coding of Sociolinguistic Variables: Lessons From Variable (ING)
Source: Front Artif Intell. 2021 Apr 29;4:648543. doi: 10.3389/frai.2021.648543 (PMC8117961; doi:10.3389/frai.2021.648543)
Supplement: Supplementary file 4 [file Data_Sheet_4.ZIP › CORAAL_Aligned_as_Tables/DCB_se1_ag1_f_02_1_txout.txt]

tmin	tier	text	tmax
0.4784	DCB_se1_ag3_m_01 - phones	sil	0.5684
0.5684	DCB_se1_ag3_m_01 - phones	AO2	0.6784
0.5684	DCB_se1_ag3_m_01 - words	alright	1.0984
0.6784	DCB_se1_ag3_m_01 - phones	L	0.7084
0.7084	DCB_se1_ag3_m_01 - phones	R	0.7384
0.7384	DCB_se1_ag3_m_01 - phones	AY1	1.0484
1.0484	DCB_se1_ag3_m_01 - phones	T	1.0984
1.3976	DCB_se1_ag3_m_01 - phones	AH0	1.4276
1.3976	DCB_se1_ag3_m_01 - words	appreciate	1.9276
1.4276	DCB_se1_ag3_m_01 - phones	P	1.4776
1.4776	DCB_se1_ag3_m_01 - phones	R	1.5176
1.5176	DCB_se1_ag3_m_01 - phones	IY1	1.5476
1.5476	DCB_se1_ag3_m_01 - phones	SH	1.7676
1.7676	DCB_se1_ag3_m_01 - phones	IY0	1.8176
1.8176	DCB_se1_ag3_m_01 - phones	EY2	1.8676
1.8676	DCB_se1_ag3_m_01 - phones	T	1.9276
1.9276	DCB_se1_ag3_m_01 - phones	Y	2.0476
1.9276	DCB_se1_ag3_m_01 - words	y'all	2.3376
2.0476	DCB_se1_ag3_m_01 - phones	AO2	2.3076
2.3076	DCB_se1_ag3_m_01 - phones	L	2.3376
2.3376	DCB_se1_ag3_m_01 - phones	sp	2.6076
2.6076	DCB_se1_ag3_m_01 - phones	AE1	2.9976
2.6076	DCB_se1_ag3_m_01 - words	and	3.0676
2.9976	DCB_se1_ag3_m_01 - phones	N	3.0276
3.0276	DCB_se1_ag3_m_01 - phones	D	3.0676
3.0676	DCB_se1_ag3_m_01 - phones	sp	3.4442
3.4442	DCB_se1_ag3_m_01 - phones	S	3.6142
3.4442	DCB_se1_ag3_m_01 - words	so	3.7342
3.6142	DCB_se1_ag3_m_01 - phones	OW1	3.7342
3.7342	DCB_se1_ag3_m_01 - phones	W	3.7842
3.7342	DCB_se1_ag3_m_01 - words	what	3.8542
3.7842	DCB_se1_ag3_m_01 - phones	AH1	3.8242
3.8242	DCB_se1_ag3_m_01 - phones	T	3.8542
3.8542	DCB_se1_ag3_m_01 - phones	ER0	3.8842
3.8542	DCB_se1_ag3_m_01 - words	are	3.8842
3.8842	DCB_se1_ag3_m_01 - phones	Y	3.9442
3.8842	DCB_se1_ag3_m_01 - words	y'all	4.0642
3.9442	DCB_se1_ag3_m_01 - phones	AO2	4.0342
4.0342	DCB_se1_ag3_m_01 - phones	L	4.0642
4.0642	DCB_se1_ag3_m_01 - phones	EY1	4.2742
4.0642	DCB_se1_ag3_m_01 - words	ages	4.5742
4.2742	DCB_se1_ag3_m_01 - phones	JH	4.3742
4.3742	DCB_se1_ag3_m_01 - phones	AH0	4.4142
4.4142	DCB_se1_ag3_m_01 - phones	Z	4.5742
5.0601	DCB_se1_ag1_m_04 - phones	sil	5.1001
5.1001	DCB_se1_ag1_m_04 - phones	S	5.3001
5.1001	DCB_se1_ag1_m_04 - words	six	5.6201
5.2293	DCB_se1_ag1_m_05 - phones	sil	5.3193
5.3001	DCB_se1_ag1_m_04 - phones	IH1	5.3601
5.3193	DCB_se1_ag1_m_05 - phones	F	5.3893
5.3193	DCB_se1_ag1_m_05 - words	fourteen	5.9493
5.3601	DCB_se1_ag1_m_04 - phones	K	5.4601
5.3893	DCB_se1_ag1_m_05 - phones	AO1	5.4193
5.4193	DCB_se1_ag1_m_05 - phones	R	5.4493
5.4493	DCB_se1_ag1_m_05 - phones	T	5.6593
5.4601	DCB_se1_ag1_m_04 - phones	S	5.6201
5.6201	DCB_se1_ag1_m_04 - phones	sp	8.6855
5.6593	DCB_se1_ag1_m_05 - phones	IY1	5.7693
5.7693	DCB_se1_ag1_m_05 - phones	N	5.9493
6.2077	DCB_se1_ag1_f_02 - phones	S	6.4077
6.2077	DCB_se1_ag1_f_02 - words	si-	6.5077
6.2441	DCB_se1_ag3_m_01 - phones	Y	6.4741
6.2441	DCB_se1_ag3_m_01 - words	y-	6.4741
6.4077	DCB_se1_ag1_f_02 - phones	IH1	6.5077
6.4741	DCB_se1_ag3_m_01 - phones	sp	6.5941
6.5077	DCB_se1_ag1_f_02 - phones	sp	6.5977
7.4480	DCB_se1_ag1_f_02 - phones	S	7.6280
7.4480	DCB_se1_ag1_f_02 - words	sixteen	8.1780
7.6280	DCB_se1_ag1_f_02 - phones	IH1	7.6880
7.6880	DCB_se1_ag1_f_02 - phones	K	7.7780
7.7780	DCB_se1_ag1_f_02 - phones	S	7.8680
7.8680	DCB_se1_ag1_f_02 - phones	T	7.9280
7.9280	DCB_se1_ag1_f_02 - phones	IY1	8.0680
8.0680	DCB_se1_ag1_f_02 - phones	N	8.1780
8.1780	DCB_se1_ag1_f_02 - phones	sp	8.2780
8.6855	DCB_se1_ag1_m_04 - phones	AE1	8.7655
8.6855	DCB_se1_ag1_m_04 - words	and	8.8255
8.7655	DCB_se1_ag1_m_04 - phones	N	8.8255
8.8255	DCB_se1_ag1_m_04 - phones	S	8.9655
8.8255	DCB_se1_ag1_m_04 - words	sixteen	9.4555
8.9655	DCB_se1_ag1_m_04 - phones	IH1	9.0355
9.0355	DCB_se1_ag1_m_04 - phones	K	9.1055
9.1055	DCB_se1_ag1_m_04 - phones	S	9.2155
9.2155	DCB_se1_ag1_m_04 - phones	T	9.2555
9.2555	DCB_se1_ag1_m_04 - phones	IY1	9.3555
9.3555	DCB_se1_ag1_m_04 - phones	N	9.4555
9.4555	DCB_se1_ag1_m_04 - phones	sp	15.1181
9.6867	DCB_se1_ag3_m_01 - phones	S	9.9167
9.6867	DCB_se1_ag3_m_01 - words	sixteen	10.2467
9.9167	DCB_se1_ag3_m_01 - phones	IH1	9.9867
9.9867	DCB_se1_ag3_m_01 - phones	K	10.0367
10.0367	DCB_se1_ag3_m_01 - phones	S	10.1267
10.1267	DCB_se1_ag3_m_01 - phones	T	10.1567
10.1567	DCB_se1_ag3_m_01 - phones	IY1	10.2167
10.2167	DCB_se1_ag3_m_01 - phones	N	10.2467
10.2467	DCB_se1_ag3_m_01 - phones	AE1	10.3067
10.2467	DCB_se1_ag3_m_01 - words	and	10.3567
10.3067	DCB_se1_ag3_m_01 - phones	N	10.3567
10.3567	DCB_se1_ag3_m_01 - phones	S	10.4567
10.3567	DCB_se1_ag3_m_01 - words	sixteen	10.7867
10.4567	DCB_se1_ag3_m_01 - phones	IH1	10.4967
10.4967	DCB_se1_ag3_m_01 - phones	K	10.5567
10.5567	DCB_se1_ag3_m_01 - phones	S	10.6267
10.6267	DCB_se1_ag3_m_01 - phones	T	10.6667
10.6667	DCB_se1_ag3_m_01 - phones	IY1	10.7267
10.7267	DCB_se1_ag3_m_01 - phones	N	10.7867
10.7867	DCB_se1_ag3_m_01 - phones	HH	10.8367
10.7867	DCB_se1_ag3_m_01 - words	how	10.9067
10.8367	DCB_se1_ag3_m_01 - phones	AW1	10.9067
10.9067	DCB_se1_ag3_m_01 - phones	L	10.9667
10.9067	DCB_se1_ag3_m_01 - words	long	11.1467
10.9667	DCB_se1_ag3_m_01 - phones	AO1	11.0967
11.0967	DCB_se1_ag3_m_01 - phones	NG	11.1467
11.1467	DCB_se1_ag3_m_01 - phones	Y	11.2167
11.1467	DCB_se1_ag3_m_01 - words	y'all	11.3667
11.2167	DCB_se1_ag3_m_01 - phones	AO2	11.3067
11.3067	DCB_se1_ag3_m_01 - phones	L	11.3667
11.3667	DCB_se1_ag3_m_01 - phones	sp	11.3967
11.3967	DCB_se1_ag3_m_01 - phones	B	11.4367
11.3967	DCB_se1_ag3_m_01 - words	been	11.5467
11.4367	DCB_se1_ag3_m_01 - phones	IH1	11.4767
11.4767	DCB_se1_ag3_m_01 - phones	N	11.5467
11.5467	DCB_se1_ag3_m_01 - phones	IH0	11.6067
11.5467	DCB_se1_ag3_m_01 - words	in	11.6367
11.6067	DCB_se1_ag3_m_01 - phones	N	11.6367
11.6367	DCB_se1_ag3_m_01 - phones	D	11.6867
11.6367	DCB_se1_ag3_m_01 - words	dc	11.9767
11.6867	DCB_se1_ag3_m_01 - phones	IY1	11.7967
11.7967	DCB_se1_ag3_m_01 - phones	S	11.8967
11.8967	DCB_se1_ag3_m_01 - phones	IY1	11.9767
11.9767	DCB_se1_ag3_m_01 - phones	sp	14.5510
12.3950	DCB_se1_ag1_f_02 - phones	F	12.5850
12.3950	DCB_se1_ag1_f_02 - words	four	12.7250
12.5850	DCB_se1_ag1_f_02 - phones	AO1	12.6550
12.6550	DCB_se1_ag1_f_02 - phones	R	12.7250
12.7250	DCB_se1_ag1_f_02 - phones	Y	12.8650
12.7250	DCB_se1_ag1_f_02 - words	years	13.3050
12.8650	DCB_se1_ag1_f_02 - phones	ER0	13.0050
13.0050	DCB_se1_ag1_f_02 - phones	Z	13.3050
14.5510	DCB_se1_ag3_m_01 - phones	F	14.6310
14.5510	DCB_se1_ag3_m_01 - words	four	14.7710
14.6310	DCB_se1_ag3_m_01 - phones	AO1	14.6910
14.6910	DCB_se1_ag3_m_01 - phones	R	14.7710
14.7710	DCB_se1_ag3_m_01 - phones	Y	14.8510
14.7710	DCB_se1_ag3_m_01 - words	years	15.0710
14.8510	DCB_se1_ag3_m_01 - phones	ER0	14.9910
14.9910	DCB_se1_ag3_m_01 - phones	Z	15.0710
15.0710	DCB_se1_ag3_m_01 - phones	sp	15.6569
15.1181	DCB_se1_ag1_m_04 - phones	M	15.2681
15.1181	DCB_se1_ag1_m_04 - words	mm-hm	15.5281
15.2681	DCB_se1_ag1_m_04 - phones	HH	15.2981
15.2981	DCB_se1_ag1_m_04 - phones	M	15.5281
15.5281	DCB_se1_ag1_m_04 - phones	sp	22.3208
15.6569	DCB_se1_ag3_m_01 - phones	IH1	15.7869
15.6569	DCB_se1_ag3_m_01 - words	is	15.9169
15.7869	DCB_se1_ag3_m_01 - phones	Z	15.9169
15.9169	DCB_se1_ag3_m_01 - phones	IH1	16.0469
15.9169	DCB_se1_ag3_m_01 - words	it	16.1469
16.0469	DCB_se1_ag3_m_01 - phones	T	16.1469
16.3067	DCB_se1_ag3_m_01 - phones	D	16.3867
16.3067	DCB_se1_ag3_m_01 - words	does	16.4867
16.3867	DCB_se1_ag3_m_01 - phones	IH0	16.4467
16.4467	DCB_se1_ag3_m_01 - phones	Z	16.4867
16.4867	DCB_se1_ag3_m_01 - phones	D	16.5667
16.4867	DCB_se1_ag3_m_01 - words	dc	16.8167
16.5667	DCB_se1_ag3_m_01 - phones	IY1	16.6867
16.6867	DCB_se1_ag3_m_01 - phones	S	16.7667
16.7667	DCB_se1_ag3_m_01 - phones	IY1	16.8167
16.8167	DCB_se1_ag3_m_01 - phones	HH	16.8867
16.8167	DCB_se1_ag3_m_01 - words	have	17.0067
16.8867	DCB_se1_ag3_m_01 - phones	AE1	16.9467
16.9467	DCB_se1_ag3_m_01 - phones	V	17.0067
17.0067	DCB_se1_ag3_m_01 - phones	IH0	17.0367
17.0067	DCB_se1_ag3_m_01 - words	it	17.0667
17.0367	DCB_se1_ag3_m_01 - phones	T	17.0667
17.0667	DCB_se1_ag3_m_01 - words	s	17.1267
17.0667	DCB_se1_ag3_m_01 - phones	Z	17.1267
17.1267	DCB_se1_ag3_m_01 - phones	OW1	17.2567
17.1267	DCB_se1_ag3_m_01 - words	own	17.2867
17.2567	DCB_se1_ag3_m_01 - phones	N	17.2867
17.2867	DCB_se1_ag3_m_01 - phones	L	17.3767
17.2867	DCB_se1_ag3_m_01 - words	language	17.8167
17.3767	DCB_se1_ag3_m_01 - phones	AE1	17.4167
17.4167	DCB_se1_ag3_m_01 - phones	NG	17.4567
17.4567	DCB_se1_ag3_m_01 - phones	G	17.4867
17.4867	DCB_se1_ag3_m_01 - phones	W	17.5167
17.5167	DCB_se1_ag3_m_01 - phones	IH0	17.6267
17.6267	DCB_se1_ag3_m_01 - phones	JH	17.8167
18.3099	DCB_se1_ag1_f_02 - phones	sil	18.3599
18.3599	DCB_se1_ag1_f_02 - phones	Y	18.4099
18.3599	DCB_se1_ag1_f_02 - words	yes	18.8999
18.3663	DCB_se1_ag3_m_01 - phones	sil	18.3963
18.3963	DCB_se1_ag3_m_01 - phones	L	18.4963
18.3963	DCB_se1_ag3_m_01 - words	like	18.6363
18.4099	DCB_se1_ag1_f_02 - phones	EH1	18.5699
18.4963	DCB_se1_ag3_m_01 - phones	AY1	18.5763
18.5699	DCB_se1_ag1_f_02 - phones	S	18.8999
18.5763	DCB_se1_ag3_m_01 - phones	K	18.6363
18.6363	DCB_se1_ag3_m_01 - phones	K	18.6863
18.6363	DCB_se1_ag3_m_01 - words	can	18.7963
18.6863	DCB_se1_ag3_m_01 - phones	AE1	18.7263
18.7263	DCB_se1_ag3_m_01 - phones	N	18.7963
18.7963	DCB_se1_ag3_m_01 - phones	Y	18.8463
18.7963	DCB_se1_ag3_m_01 - words	you	18.9063
18.8463	DCB_se1_ag3_m_01 - phones	UW1	18.9063
18.8999	DCB_se1_ag1_f_02 - phones	sp	21.9991
18.9063	DCB_se1_ag3_m_01 - phones	T	19.0063
18.9063	DCB_se1_ag3_m_01 - words	tell	19.1763
19.0063	DCB_se1_ag3_m_01 - phones	EH1	19.0863
19.0863	DCB_se1_ag3_m_01 - phones	L	19.1763
19.1763	DCB_se1_ag3_m_01 - phones	IH0	19.2063
19.1763	DCB_se1_ag3_m_01 - words	if	19.2363
19.2063	DCB_se1_ag3_m_01 - phones	F	19.2363
19.2363	DCB_se1_ag3_m_01 - phones	S	19.3163
19.2363	DCB_se1_ag3_m_01 - words	somebody	19.7363
19.3163	DCB_se1_ag3_m_01 - phones	AH1	19.3563
19.3563	DCB_se1_ag3_m_01 - phones	M	19.4063
19.4063	DCB_se1_ag3_m_01 - phones	B	19.4463
19.4463	DCB_se1_ag3_m_01 - phones	AA2	19.6263
19.6263	DCB_se1_ag3_m_01 - phones	D	19.6863
19.6863	DCB_se1_ag3_m_01 - phones	IY0	19.7363
19.7363	DCB_se1_ag3_m_01 - phones	F	19.8163
19.7363	DCB_se1_ag3_m_01 - words	from	20.1163
19.8163	DCB_se1_ag3_m_01 - phones	R	19.8563
19.8563	DCB_se1_ag3_m_01 - phones	AH1	20.0263
20.0263	DCB_se1_ag3_m_01 - phones	M	20.1163
20.4202	DCB_se1_ag3_m_01 - phones	HH	20.4802
20.4202	DCB_se1_ag3_m_01 - words	where	20.5902
20.4802	DCB_se1_ag3_m_01 - phones	W	20.5102
20.5102	DCB_se1_ag3_m_01 - phones	EH1	20.5502
20.5502	DCB_se1_ag3_m_01 - phones	R	20.5902
20.5902	DCB_se1_ag3_m_01 - phones	D	20.6202
20.5902	DCB_se1_ag3_m_01 - words	did	20.6902
20.6202	DCB_se1_ag3_m_01 - phones	IH0	20.6502
20.6502	DCB_se1_ag3_m_01 - phones	D	20.6902
20.6902	DCB_se1_ag3_m_01 - phones	Y	20.7402
20.6902	DCB_se1_ag3_m_01 - words	y'all	21.0902
20.7402	DCB_se1_ag3_m_01 - phones	AO2	21.0602
21.0602	DCB_se1_ag3_m_01 - phones	L	21.0902
21.0902	DCB_se1_ag3_m_01 - phones	sp	21.1302
21.1302	DCB_se1_ag3_m_01 - phones	M	21.2402
21.1302	DCB_se1_ag3_m_01 - words	move	21.3902
21.2402	DCB_se1_ag3_m_01 - phones	UW1	21.3402
21.3402	DCB_se1_ag3_m_01 - phones	V	21.3902
21.3902	DCB_se1_ag3_m_01 - phones	F	21.4602
21.3902	DCB_se1_ag3_m_01 - words	from	21.6102
21.4602	DCB_se1_ag3_m_01 - phones	R	21.4902
21.4902	DCB_se1_ag3_m_01 - phones	AH1	21.5702
21.5702	DCB_se1_ag3_m_01 - phones	M	21.6102
21.6102	DCB_se1_ag3_m_01 - phones	sp	22.8716
21.9991	DCB_se1_ag1_f_02 - phones	M	22.0891
21.9991	DCB_se1_ag1_f_02 - words	maryland	22.4191
22.0891	DCB_se1_ag1_f_02 - phones	EH1	22.1291
22.1291	DCB_se1_ag1_f_02 - phones	R	22.2391
22.2391	DCB_se1_ag1_f_02 - phones	AH0	22.2891
22.2891	DCB_se1_ag1_f_02 - phones	L	22.3191
22.3191	DCB_se1_ag1_f_02 - phones	AH0	22.3491
22.3208	DCB_se1_ag1_m_04 - phones	M	22.3908
22.3208	DCB_se1_ag1_m_04 - words	maryland	22.7308
22.3491	DCB_se1_ag1_f_02 - phones	N	22.3791
22.3791	DCB_se1_ag1_f_02 - phones	D	22.4191
22.3908	DCB_se1_ag1_m_04 - phones	EH1	22.4608
22.4191	DCB_se1_ag1_f_02 - phones	sp	30.7624
22.4608	DCB_se1_ag1_m_04 - phones	R	22.5608
22.5608	DCB_se1_ag1_m_04 - phones	AH0	22.6008
22.6008	DCB_se1_ag1_m_04 - phones	L	22.6308
22.6308	DCB_se1_ag1_m_04 - phones	AH0	22.6608
22.6608	DCB_se1_ag1_m_04 - phones	N	22.6908
22.6908	DCB_se1_ag1_m_04 - phones	D	22.7308
22.7308	DCB_se1_ag1_m_04 - phones	sp	47.0831
22.8716	DCB_se1_ag3_m_01 - phones	M	22.9116
22.8716	DCB_se1_ag3_m_01 - words	maryland	23.2116
22.9116	DCB_se1_ag3_m_01 - phones	EH1	22.9516
22.9516	DCB_se1_ag3_m_01 - phones	R	23.0616
23.0616	DCB_se1_ag3_m_01 - phones	AH0	23.0916
23.0916	DCB_se1_ag3_m_01 - phones	L	23.1216
23.1216	DCB_se1_ag3_m_01 - phones	AH0	23.1516
23.1516	DCB_se1_ag3_m_01 - phones	N	23.1816
23.1816	DCB_se1_ag3_m_01 - phones	D	23.2116
23.2116	DCB_se1_ag3_m_01 - phones	sp	23.3116
23.5511	DCB_se1_ag3_m_01 - phones	IH1	23.6611
23.5511	DCB_se1_ag3_m_01 - words	is	23.7711
23.6611	DCB_se1_ag3_m_01 - phones	Z	23.7711
23.7711	DCB_se1_ag3_m_01 - phones	DH	23.8011
23.7711	DCB_se1_ag3_m_01 - words	there	23.9511
23.8011	DCB_se1_ag3_m_01 - phones	EH1	23.9211
23.9211	DCB_se1_ag3_m_01 - phones	R	23.9511
23.9511	DCB_se1_ag3_m_01 - words	a	24.0711
23.9511	DCB_se1_ag3_m_01 - phones	EY1	24.0711
24.0711	DCB_se1_ag3_m_01 - phones	L	24.1511
24.0711	DCB_se1_ag3_m_01 - words	like	24.2911
24.1511	DCB_se1_ag3_m_01 - phones	AY1	24.2011
24.2011	DCB_se1_ag3_m_01 - phones	K	24.2911
24.2911	DCB_se1_ag3_m_01 - phones	EY1	24.3711
24.2911	DCB_se1_ag3_m_01 - words	a	24.3711
24.3711	DCB_se1_ag3_m_01 - phones	D	24.4311
24.3711	DCB_se1_ag3_m_01 - words	difference	25.0411
24.4311	DCB_se1_ag3_m_01 - phones	IH1	24.5211
24.5211	DCB_se1_ag3_m_01 - phones	F	24.6011
24.6011	DCB_se1_ag3_m_01 - phones	R	24.6411
24.6411	DCB_se1_ag3_m_01 - phones	AH0	24.7311
24.7311	DCB_se1_ag3_m_01 - phones	N	24.8511
24.8511	DCB_se1_ag3_m_01 - phones	S	25.0411
25.0411	DCB_se1_ag3_m_01 - phones	sp	25.0711
25.0711	DCB_se1_ag3_m_01 - phones	IH1	25.3111
25.0711	DCB_se1_ag3_m_01 - words	in	25.3811
25.3111	DCB_se1_ag3_m_01 - phones	N	25.3811
25.3811	DCB_se1_ag3_m_01 - phones	HH	25.6111
25.3811	DCB_se1_ag3_m_01 - words	how	25.7611
25.6111	DCB_se1_ag3_m_01 - phones	AW1	25.7611
25.7611	DCB_se1_ag3_m_01 - phones	sp	25.7911
25.7911	DCB_se1_ag3_m_01 - phones	Y	25.8411
25.7911	DCB_se1_ag3_m_01 - words	you	25.8811
25.8411	DCB_se1_ag3_m_01 - phones	UW1	25.8811
25.8811	DCB_se1_ag3_m_01 - phones	K	25.9311
25.8811	DCB_se1_ag3_m_01 - words	could	26.0111
25.9311	DCB_se1_ag3_m_01 - phones	UH1	25.9711
25.9711	DCB_se1_ag3_m_01 - phones	D	26.0111
26.0111	DCB_se1_ag3_m_01 - phones	T	26.1311
26.0111	DCB_se1_ag3_m_01 - words	tell	26.3011
26.1311	DCB_se1_ag3_m_01 - phones	EH1	26.2611
26.2611	DCB_se1_ag3_m_01 - phones	L	26.3011
26.3011	DCB_se1_ag3_m_01 - phones	L	26.3611
26.3011	DCB_se1_ag3_m_01 - words	like	26.4911
26.3611	DCB_se1_ag3_m_01 - phones	AY1	26.4011
26.4011	DCB_se1_ag3_m_01 - phones	K	26.4911
26.4911	DCB_se1_ag3_m_01 - phones	sp	26.5511
26.5511	DCB_se1_ag3_m_01 - words	oh	26.6011
26.5511	DCB_se1_ag3_m_01 - phones	OW1	26.6011
26.6011	DCB_se1_ag3_m_01 - phones	OW2	26.7611
26.6011	DCB_se1_ag3_m_01 - words	okay	26.8911
26.7611	DCB_se1_ag3_m_01 - phones	K	26.8011
26.8011	DCB_se1_ag3_m_01 - phones	EY1	26.8911
26.8911	DCB_se1_ag3_m_01 - phones	DH	27.0011
26.8911	DCB_se1_ag3_m_01 - words	they	27.0811
27.0011	DCB_se1_ag3_m_01 - phones	EY1	27.0811
27.0811	DCB_se1_ag3_m_01 - phones	F	27.2211
27.0811	DCB_se1_ag3_m_01 - words	from	27.2811
27.2211	DCB_se1_ag3_m_01 - phones	ER0	27.2511
27.2511	DCB_se1_ag3_m_01 - phones	M	27.2811
27.2811	DCB_se1_ag3_m_01 - phones	sp	27.3811
27.3811	DCB_se1_ag3_m_01 - phones	AH1	27.7411
27.3811	DCB_se1_ag3_m_01 - words	uh	27.7411
27.7411	DCB_se1_ag3_m_01 - phones	sp	28.3646
28.3646	DCB_se1_ag3_m_01 - phones	DH	28.4246
28.3646	DCB_se1_ag3_m_01 - words	they're	28.5946
28.4246	DCB_se1_ag3_m_01 - phones	EH1	28.5246
28.5246	DCB_se1_ag3_m_01 - phones	R	28.5946
28.5946	DCB_se1_ag3_m_01 - phones	F	28.6546
28.5946	DCB_se1_ag3_m_01 - words	from	28.7146
28.6546	DCB_se1_ag3_m_01 - phones	ER0	28.6846
28.6846	DCB_se1_ag3_m_01 - phones	M	28.7146
28.7146	DCB_se1_ag3_m_01 - phones	sp	28.8746
29.3427	DCB_se1_ag3_m_01 - phones	DH	29.4227
29.3427	DCB_se1_ag3_m_01 - words	they're	29.5527
29.4227	DCB_se1_ag3_m_01 - phones	EH1	29.4727
29.4727	DCB_se1_ag3_m_01 - phones	R	29.5527
29.5527	DCB_se1_ag3_m_01 - phones	F	29.6127
29.5527	DCB_se1_ag3_m_01 - words	from	29.7327
29.6127	DCB_se1_ag3_m_01 - phones	ER0	29.6727
29.6727	DCB_se1_ag3_m_01 - phones	M	29.7327
29.7327	DCB_se1_ag3_m_01 - phones	HH	29.8227
29.7327	DCB_se1_ag3_m_01 - words	here	30.1827
29.8227	DCB_se1_ag3_m_01 - phones	IY1	29.9927
29.9927	DCB_se1_ag3_m_01 - phones	R	30.1827
30.2880	DCB_se1_ag3_m_01 - phones	sil	30.3480
30.3480	DCB_se1_ag3_m_01 - phones	AO1	30.6780
30.3480	DCB_se1_ag3_m_01 - words	or	30.7080
30.6780	DCB_se1_ag3_m_01 - phones	R	30.7080
30.7080	DCB_se1_ag3_m_01 - phones	sp	30.7380
30.7380	DCB_se1_ag3_m_01 - phones	Y	30.7980
30.7380	DCB_se1_ag3_m_01 - words	you	30.8480
30.7624	DCB_se1_ag1_f_02 - phones	N	30.8924
30.7624	DCB_se1_ag1_f_02 - words	no	31.0124
30.7980	DCB_se1_ag3_m_01 - phones	UW1	30.8480
30.8480	DCB_se1_ag3_m_01 - phones	N	30.8880
30.8480	DCB_se1_ag3_m_01 - words	know	30.9180
30.8880	DCB_se1_ag3_m_01 - phones	OW1	30.9180
30.8924	DCB_se1_ag1_f_02 - phones	OW1	31.0124
30.9180	DCB_se1_ag3_m_01 - phones	W	30.9480
30.9180	DCB_se1_ag3_m_01 - words	what	31.0080
30.9480	DCB_se1_ag3_m_01 - phones	AH1	30.9780
30.9780	DCB_se1_ag3_m_01 - phones	T	31.0080
31.0080	DCB_se1_ag3_m_01 - phones	AH0	31.0380
31.0080	DCB_se1_ag3_m_01 - words	i'm	31.0680
31.0124	DCB_se1_ag1_f_02 - phones	sp	32.1389
31.0380	DCB_se1_ag3_m_01 - phones	M	31.0680
31.0680	DCB_se1_ag3_m_01 - phones	S	31.0980
31.0680	DCB_se1_ag3_m_01 - words	saying	31.2080
31.0980	DCB_se1_ag3_m_01 - phones	EY1	31.1480
31.1480	DCB_se1_ag3_m_01 - phones	IH0	31.1780
31.1780	DCB_se1_ag3_m_01 - phones	NG	31.2080
31.2080	DCB_se1_ag3_m_01 - phones	OW1	31.2380
31.2080	DCB_se1_ag3_m_01 - words	oh	31.2380
31.2380	DCB_se1_ag3_m_01 - phones	DH	31.2880
31.2380	DCB_se1_ag3_m_01 - words	they're	31.4780
31.2880	DCB_se1_ag3_m_01 - phones	EH1	31.3680
31.3680	DCB_se1_ag3_m_01 - phones	R	31.4780
31.4780	DCB_se1_ag3_m_01 - phones	F	31.5180
31.4780	DCB_se1_ag3_m_01 - words	from	31.6980
31.5180	DCB_se1_ag3_m_01 - phones	R	31.5580
31.5580	DCB_se1_ag3_m_01 - phones	AH1	31.6680
31.6680	DCB_se1_ag3_m_01 - phones	M	31.6980
31.6980	DCB_se1_ag3_m_01 - phones	sp	41.1056
32.1389	DCB_se1_ag1_f_02 - phones	D	32.2089
32.1389	DCB_se1_ag1_f_02 - words	dc	32.5989
32.2089	DCB_se1_ag1_f_02 - phones	IY1	32.3689
32.3689	DCB_se1_ag1_f_02 - phones	S	32.4889
32.4889	DCB_se1_ag1_f_02 - phones	IY1	32.5989
32.5989	DCB_se1_ag1_f_02 - phones	sp	32.7289
32.7289	DCB_se1_ag1_f_02 - phones	AH0	32.7589
32.7289	DCB_se1_ag1_f_02 - words	and	32.7889
32.7589	DCB_se1_ag1_f_02 - phones	N	32.7889
32.7889	DCB_se1_ag1_f_02 - phones	M	32.8789
32.7889	DCB_se1_ag1_f_02 - words	maryland	33.1889
32.8789	DCB_se1_ag1_f_02 - phones	EH1	32.9389
32.9389	DCB_se1_ag1_f_02 - phones	R	33.0289
33.0289	DCB_se1_ag1_f_02 - phones	AH0	33.0589
33.0589	DCB_se1_ag1_f_02 - phones	L	33.0889
33.0889	DCB_se1_ag1_f_02 - phones	AH0	33.1289
33.1289	DCB_se1_ag1_f_02 - phones	N	33.1589
33.1589	DCB_se1_ag1_f_02 - phones	D	33.1889
33.1889	DCB_se1_ag1_f_02 - phones	G	33.2389
33.1889	DCB_se1_ag1_f_02 - words	got	33.3889
33.2389	DCB_se1_ag1_f_02 - phones	AA1	33.2989
33.2989	DCB_se1_ag1_f_02 - phones	T	33.3889
33.3889	DCB_se1_ag1_f_02 - phones	DH	33.4289
33.3889	DCB_se1_ag1_f_02 - words	their	33.5589
33.4289	DCB_se1_ag1_f_02 - phones	EH1	33.4789
33.4789	DCB_se1_ag1_f_02 - phones	R	33.5589
33.5589	DCB_se1_ag1_f_02 - phones	OW1	33.7389
33.5589	DCB_se1_ag1_f_02 - words	own	33.7989
33.7389	DCB_se1_ag1_f_02 - phones	N	33.7989
33.7989	DCB_se1_ag1_f_02 - phones	S	33.9889
33.7989	DCB_se1_ag1_f_02 - words	slang	34.2889
33.9889	DCB_se1_ag1_f_02 - phones	L	34.0689
34.0689	DCB_se1_ag1_f_02 - phones	AE1	34.1689
34.1689	DCB_se1_ag1_f_02 - phones	NG	34.2889
34.2889	DCB_se1_ag1_f_02 - phones	B	34.4089
34.2889	DCB_se1_ag1_f_02 - words	but	34.5689
34.4089	DCB_se1_ag1_f_02 - phones	AH1	34.5089
34.5089	DCB_se1_ag1_f_02 - phones	T	34.5689
34.5689	DCB_se1_ag1_f_02 - phones	sp	34.5989
34.5989	DCB_se1_ag1_f_02 - phones	IH1	34.6989
34.5989	DCB_se1_ag1_f_02 - words	if	34.8389
34.6989	DCB_se1_ag1_f_02 - phones	F	34.8389
34.8389	DCB_se1_ag1_f_02 - phones	Y	34.9089
34.8389	DCB_se1_ag1_f_02 - words	you	34.9589
34.9089	DCB_se1_ag1_f_02 - phones	UW1	34.9589
34.9589	DCB_se1_ag1_f_02 - phones	F	35.0889
34.9589	DCB_se1_ag1_f_02 - words	from	35.2789
35.0889	DCB_se1_ag1_f_02 - phones	ER0	35.2089
35.2089	DCB_se1_ag1_f_02 - phones	M	35.2789
35.2789	DCB_se1_ag1_f_02 - phones	AW1	35.4289
35.2789	DCB_se1_ag1_f_02 - words	out	35.4789
35.4289	DCB_se1_ag1_f_02 - phones	T	35.4789
35.4789	DCB_se1_ag1_f_02 - phones	AH0	35.5189
35.4789	DCB_se1_ag1_f_02 - words	of	35.5789
35.5189	DCB_se1_ag1_f_02 - phones	V	35.5789
35.5789	DCB_se1_ag1_f_02 - phones	T	35.7489
35.5789	DCB_se1_ag1_f_02 - words	town	36.1189
35.7489	DCB_se1_ag1_f_02 - phones	AW1	35.9489
35.9489	DCB_se1_ag1_f_02 - phones	N	36.1189
36.1189	DCB_se1_ag1_f_02 - phones	sp	36.3816
36.3816	DCB_se1_ag1_f_02 - phones	DH	36.4516
36.3816	DCB_se1_ag1_f_02 - words	then	36.6216
36.4516	DCB_se1_ag1_f_02 - phones	EH1	36.5016
36.5016	DCB_se1_ag1_f_02 - phones	N	36.6216
36.6216	DCB_se1_ag1_f_02 - phones	W	36.7016
36.6216	DCB_se1_ag1_f_02 - words	we	36.8216
36.7016	DCB_se1_ag1_f_02 - phones	IY1	36.8216
36.8216	DCB_se1_ag1_f_02 - words	<unk>	36.8516
36.8216	DCB_se1_ag1_f_02 - phones	spn	36.8516
36.8516	DCB_se1_ag1_f_02 - phones	N	36.9816
36.8516	DCB_se1_ag1_f_02 - words	know	37.1316
36.9816	DCB_se1_ag1_f_02 - phones	OW1	37.1316
37.1316	DCB_se1_ag1_f_02 - phones	DH	37.1916
37.1316	DCB_se1_ag1_f_02 - words	that	37.3116
37.1916	DCB_se1_ag1_f_02 - phones	AH0	37.2616
37.2616	DCB_se1_ag1_f_02 - phones	T	37.3116
37.3116	DCB_se1_ag1_f_02 - phones	Y	37.4316
37.3116	DCB_se1_ag1_f_02 - words	you	37.5016
37.4316	DCB_se1_ag1_f_02 - phones	UW1	37.5016
37.5016	DCB_se1_ag1_f_02 - phones	F	37.6216
37.5016	DCB_se1_ag1_f_02 - words	from	37.8816
37.6216	DCB_se1_ag1_f_02 - phones	R	37.6516
37.6516	DCB_se1_ag1_f_02 - phones	AH1	37.7016
37.7016	DCB_se1_ag1_f_02 - phones	M	37.8816
37.8816	DCB_se1_ag1_f_02 - phones	sp	37.9616
38.0673	DCB_se1_ag1_f_02 - phones	HH	38.0973
38.0673	DCB_se1_ag1_f_02 - words	wherever	38.3873
38.0973	DCB_se1_ag1_f_02 - phones	W	38.1373
38.1373	DCB_se1_ag1_f_02 - phones	EH0	38.1673
38.1673	DCB_se1_ag1_f_02 - phones	R	38.1973
38.1973	DCB_se1_ag1_f_02 - phones	EH1	38.2673
38.2673	DCB_se1_ag1_f_02 - phones	V	38.3373
38.3373	DCB_se1_ag1_f_02 - phones	ER0	38.3873
38.3873	DCB_se1_ag1_f_02 - phones	Y	38.4373
38.3873	DCB_se1_ag1_f_02 - words	you	38.6073
38.4373	DCB_se1_ag1_f_02 - phones	UW1	38.6073
38.6073	DCB_se1_ag1_f_02 - phones	sp	38.7473
39.2314	DCB_se1_ag1_f_02 - phones	HH	39.3514
39.2314	DCB_se1_ag1_f_02 - words	how	39.4314
39.3514	DCB_se1_ag1_f_02 - phones	AW1	39.4314
39.4314	DCB_se1_ag1_f_02 - phones	Y	39.5114
39.4314	DCB_se1_ag1_f_02 - words	you	39.5714
39.5114	DCB_se1_ag1_f_02 - phones	UW1	39.5714
39.5714	DCB_se1_ag1_f_02 - phones	S	39.7014
39.5714	DCB_se1_ag1_f_02 - words	speak	40.0314
39.7014	DCB_se1_ag1_f_02 - phones	P	39.8014
39.8014	DCB_se1_ag1_f_02 - phones	IY1	39.9514
39.9514	DCB_se1_ag1_f_02 - phones	K	40.0314
41.1056	DCB_se1_ag3_m_01 - phones	HH	41.1556
41.1056	DCB_se1_ag3_m_01 - words	what	41.2956
41.1556	DCB_se1_ag3_m_01 - phones	W	41.1956
41.1956	DCB_se1_ag3_m_01 - phones	AH1	41.2356
41.2356	DCB_se1_ag3_m_01 - phones	T	41.2956
41.2956	DCB_se1_ag3_m_01 - words	are	41.4356
41.2956	DCB_se1_ag3_m_01 - phones	ER0	41.4356
41.4356	DCB_se1_ag3_m_01 - phones	W	41.4956
41.4356	DCB_se1_ag3_m_01 - words	words	41.7756
41.4956	DCB_se1_ag3_m_01 - phones	ER1	41.6756
41.6756	DCB_se1_ag3_m_01 - phones	D	41.7056
41.7056	DCB_se1_ag3_m_01 - phones	Z	41.7756
41.7756	DCB_se1_ag3_m_01 - phones	DH	41.8056
41.7756	DCB_se1_ag3_m_01 - words	that	41.9456
41.8056	DCB_se1_ag3_m_01 - phones	AH0	41.9056
41.9056	DCB_se1_ag3_m_01 - phones	T	41.9456
41.9456	DCB_se1_ag3_m_01 - phones	AA1	41.9956
41.9456	DCB_se1_ag3_m_01 - words	are	42.1156
41.9956	DCB_se1_ag3_m_01 - phones	R	42.1156
42.1156	DCB_se1_ag3_m_01 - phones	sp	42.1456
42.1456	DCB_se1_ag3_m_01 - phones	P	42.1756
42.1456	DCB_se1_ag3_m_01 - words	pecific	42.6456
42.1756	DCB_se1_ag3_m_01 - phones	EH1	42.2156
42.2156	DCB_se1_ag3_m_01 - phones	S	42.3556
42.3556	DCB_se1_ag3_m_01 - phones	IH1	42.4256
42.4256	DCB_se1_ag3_m_01 - phones	F	42.5156
42.5156	DCB_se1_ag3_m_01 - phones	IH0	42.6156
42.6156	DCB_se1_ag3_m_01 - phones	K	42.6456
42.6456	DCB_se1_ag3_m_01 - phones	F	42.7456
42.6456	DCB_se1_ag3_m_01 - words	for	42.8056
42.7456	DCB_se1_ag3_m_01 - phones	R	42.7756
42.7756	DCB_se1_ag3_m_01 - phones	ER0	42.8056
42.8056	DCB_se1_ag3_m_01 - phones	sp	42.8456
42.8456	DCB_se1_ag3_m_01 - phones	D	42.9056
42.8456	DCB_se1_ag3_m_01 - words	dc	43.3956
42.9056	DCB_se1_ag3_m_01 - phones	IY1	43.0556
43.0556	DCB_se1_ag3_m_01 - phones	S	43.1656
43.1656	DCB_se1_ag3_m_01 - phones	IY1	43.3956
44.0480	DCB_se1_ag3_m_01 - phones	sil	44.0980
44.0980	DCB_se1_ag3_m_01 - phones	G	44.1280
44.0980	DCB_se1_ag3_m_01 - words	give	44.2080
44.1280	DCB_se1_ag3_m_01 - phones	IH1	44.1680
44.1680	DCB_se1_ag3_m_01 - phones	V	44.2080
44.2080	DCB_se1_ag3_m_01 - phones	M	44.2380
44.2080	DCB_se1_ag3_m_01 - words	me	44.2880
44.2380	DCB_se1_ag3_m_01 - phones	IY1	44.2880
44.2880	DCB_se1_ag3_m_01 - phones	S	44.3780
44.2880	DCB_se1_ag3_m_01 - words	some	44.4880
44.3780	DCB_se1_ag3_m_01 - phones	AH1	44.4080
44.4080	DCB_se1_ag3_m_01 - phones	M	44.4880
44.4880	DCB_se1_ag3_m_01 - phones	W	44.5480
44.4880	DCB_se1_ag3_m_01 - words	words	44.7180
44.5480	DCB_se1_ag3_m_01 - phones	ER1	44.6480
44.6480	DCB_se1_ag3_m_01 - phones	D	44.6780
44.6780	DCB_se1_ag3_m_01 - phones	Z	44.7180
44.7180	DCB_se1_ag3_m_01 - phones	DH	44.7480
44.7180	DCB_se1_ag3_m_01 - words	that	44.8480
44.7480	DCB_se1_ag3_m_01 - phones	AH0	44.7980
44.7980	DCB_se1_ag3_m_01 - phones	T	44.8480
44.8480	DCB_se1_ag3_m_01 - phones	ER0	44.9380
44.8480	DCB_se1_ag3_m_01 - words	are	44.9380
44.9380	DCB_se1_ag3_m_01 - phones	P	44.9880
44.9380	DCB_se1_ag3_m_01 - words	pecific	45.5080
44.9880	DCB_se1_ag3_m_01 - phones	EH1	45.0380
45.0380	DCB_se1_ag3_m_01 - phones	S	45.1880
45.1880	DCB_se1_ag3_m_01 - phones	IH1	45.2680
45.2680	DCB_se1_ag3_m_01 - phones	F	45.3580
45.3580	DCB_se1_ag3_m_01 - phones	IH0	45.4680
45.4680	DCB_se1_ag3_m_01 - phones	K	45.5080
45.5770	DCB_se1_ag3_m_01 - phones	F	45.7070
45.5770	DCB_se1_ag3_m_01 - words	for	45.8270
45.7070	DCB_se1_ag3_m_01 - phones	R	45.7470
45.7470	DCB_se1_ag3_m_01 - phones	ER0	45.8270
45.8270	DCB_se1_ag3_m_01 - phones	D	45.8770
45.8270	DCB_se1_ag3_m_01 - words	dc	46.2170
45.8770	DCB_se1_ag3_m_01 - phones	IY1	46.0170
46.0170	DCB_se1_ag3_m_01 - phones	S	46.1070
46.1070	DCB_se1_ag3_m_01 - phones	IY1	46.2170
46.2170	DCB_se1_ag3_m_01 - phones	sp	51.5415
47.0831	DCB_se1_ag1_m_04 - phones	M	47.2231
47.0831	DCB_se1_ag1_m_04 - words	mo	47.7031
47.2231	DCB_se1_ag1_m_04 - phones	OW1	47.7031
47.9184	DCB_se1_ag1_f_02 - phones	sil	48.0084
48.0084	DCB_se1_ag1_f_02 - phones	B	48.0884
48.0084	DCB_se1_ag1_f_02 - words	bob	48.4684
48.0884	DCB_se1_ag1_f_02 - phones	AA1	48.4284
48.4284	DCB_se1_ag1_f_02 - phones	B	48.4684
48.4684	DCB_se1_ag1_f_02 - phones	sp	48.6184
48.6576	DCB_se1_ag1_f_02 - phones	K	48.8076
48.6576	DCB_se1_ag1_f_02 - words	kill	49.5476
48.8076	DCB_se1_ag1_f_02 - phones	IH1	49.2476
48.8968	DCB_se1_ag1_m_04 - phones	sil	49.0068
49.0068	DCB_se1_ag1_m_04 - phones	K	49.0368
49.0068	DCB_se1_ag1_m_04 - words	kill	49.6368
49.0368	DCB_se1_ag1_m_04 - phones	IH1	49.3668
49.2476	DCB_se1_ag1_f_02 - phones	L	49.5476
49.3668	DCB_se1_ag1_m_04 - phones	L	49.6368
49.5476	DCB_se1_ag1_f_02 - phones	sp	50.3705
49.6368	DCB_se1_ag1_m_04 - phones	sp	50.4534
50.3705	DCB_se1_ag1_f_02 - words	uh	50.8805
50.3705	DCB_se1_ag1_f_02 - phones	AH1	50.8805
50.4534	DCB_se1_ag1_m_04 - words	uh	50.9034
50.4534	DCB_se1_ag1_m_04 - phones	AH1	50.9034
50.8805	DCB_se1_ag1_f_02 - phones	sp	54.1183
50.9034	DCB_se1_ag1_m_04 - phones	sp	66.8904
51.5415	DCB_se1_ag3_m_01 - phones	W	51.5915
51.5415	DCB_se1_ag3_m_01 - words	what	51.6615
51.5915	DCB_se1_ag3_m_01 - phones	AH1	51.6315
51.6315	DCB_se1_ag3_m_01 - phones	T	51.6615
51.6615	DCB_se1_ag3_m_01 - phones	D	51.6915
51.6615	DCB_se1_ag3_m_01 - words	do	51.7315
51.6915	DCB_se1_ag3_m_01 - phones	UW1	51.7315
51.7315	DCB_se1_ag3_m_01 - phones	DH	51.8015
51.7315	DCB_se1_ag3_m_01 - words	they	51.9115
51.8015	DCB_se1_ag3_m_01 - phones	EY1	51.9115
51.9115	DCB_se1_ag3_m_01 - phones	M	51.9715
51.9115	DCB_se1_ag3_m_01 - words	mean	52.2915
51.9715	DCB_se1_ag3_m_01 - phones	IY1	52.2115
52.2115	DCB_se1_ag3_m_01 - phones	N	52.2915
52.6157	DCB_se1_ag3_m_01 - phones	W	52.7057
52.6157	DCB_se1_ag3_m_01 - words	when	52.8157
52.7057	DCB_se1_ag3_m_01 - phones	IH1	52.7457
52.7457	DCB_se1_ag3_m_01 - phones	N	52.8157
52.8157	DCB_se1_ag3_m_01 - phones	Y	52.8557
52.8157	DCB_se1_ag3_m_01 - words	you	52.9157
52.8557	DCB_se1_ag3_m_01 - phones	UW1	52.9157
52.9157	DCB_se1_ag3_m_01 - phones	S	53.0457
52.9157	DCB_se1_ag3_m_01 - words	say	53.0957
53.0457	DCB_se1_ag3_m_01 - phones	EY1	53.0957
53.0957	DCB_se1_ag3_m_01 - phones	IH1	53.1257
53.0957	DCB_se1_ag3_m_01 - words	it	53.3457
53.1257	DCB_se1_ag3_m_01 - phones	T	53.3457
53.3457	DCB_se1_ag3_m_01 - phones	sp	53.3757
53.3757	DCB_se1_ag3_m_01 - phones	L	53.4257
53.3757	DCB_se1_ag3_m_01 - words	like	53.5257
53.4257	DCB_se1_ag3_m_01 - phones	AY1	53.4957
53.4957	DCB_se1_ag3_m_01 - phones	K	53.5257
53.5257	DCB_se1_ag3_m_01 - phones	EH1	53.5957
53.5257	DCB_se1_ag3_m_01 - words	as	53.6457
53.5957	DCB_se1_ag3_m_01 - phones	Z	53.6457
53.6457	DCB_se1_ag3_m_01 - phones	Y	53.6857
53.6457	DCB_se1_ag3_m_01 - words	you	53.8157
53.6857	DCB_se1_ag3_m_01 - phones	UW1	53.8157
53.8157	DCB_se1_ag3_m_01 - phones	sp	53.8457
53.8457	DCB_se1_ag3_m_01 - phones	EH1	53.9657
53.8457	DCB_se1_ag3_m_01 - words	as	54.0457
53.9657	DCB_se1_ag3_m_01 - phones	Z	54.0457
54.0457	DCB_se1_ag3_m_01 - phones	Y	54.0857
54.0457	DCB_se1_ag3_m_01 - words	you	54.1357
54.0857	DCB_se1_ag3_m_01 - phones	UW1	54.1357
54.1183	DCB_se1_ag1_f_02 - phones	K	54.2583
54.1183	DCB_se1_ag1_f_02 - words	kill	54.5483
54.1357	DCB_se1_ag3_m_01 - phones	S	54.2557
54.1357	DCB_se1_ag3_m_01 - words	say	54.2857
54.2557	DCB_se1_ag3_m_01 - phones	EY1	54.2857
54.2583	DCB_se1_ag1_f_02 - phones	IH1	54.4583
54.2857	DCB_se1_ag3_m_01 - phones	DH	54.3157
54.2857	DCB_se1_ag3_m_01 - words	the	54.4957
54.3157	DCB_se1_ag3_m_01 - phones	AH1	54.4957
54.4583	DCB_se1_ag1_f_02 - phones	L	54.5483
54.4957	DCB_se1_ag3_m_01 - phones	W	54.5257
54.4957	DCB_se1_ag3_m_01 - words	word	54.6457
54.5257	DCB_se1_ag3_m_01 - phones	ER1	54.6157
54.5483	DCB_se1_ag1_f_02 - phones	M	54.6483
54.5483	DCB_se1_ag1_f_02 - words	means	54.9483
54.6157	DCB_se1_ag3_m_01 - phones	D	54.6457
54.6457	DCB_se1_ag3_m_01 - phones	sp	54.7757
54.6483	DCB_se1_ag1_f_02 - phones	IY1	54.8483
54.8483	DCB_se1_ag1_f_02 - phones	N	54.8983
54.8983	DCB_se1_ag1_f_02 - phones	Z	54.9483
54.9483	DCB_se1_ag1_f_02 - phones	L	54.9883
54.9483	DCB_se1_ag1_f_02 - words	like	55.1383
54.9883	DCB_se1_ag1_f_02 - phones	AY1	55.0583
55.0583	DCB_se1_ag1_f_02 - phones	K	55.1383
55.1383	DCB_se1_ag1_f_02 - phones	Y	55.1883
55.1383	DCB_se1_ag1_f_02 - words	you	55.2883
55.1883	DCB_se1_ag1_f_02 - phones	UW1	55.2883
55.2883	DCB_se1_ag1_f_02 - phones	AH0	55.3883
55.2883	DCB_se1_ag1_f_02 - words	agreeing	55.7883
55.3883	DCB_se1_ag1_f_02 - phones	G	55.4983
55.4983	DCB_se1_ag1_f_02 - phones	R	55.5883
55.5883	DCB_se1_ag1_f_02 - phones	IY1	55.6183
55.6183	DCB_se1_ag1_f_02 - phones	IH0	55.6483
55.6483	DCB_se1_ag1_f_02 - phones	NG	55.7883
55.7883	DCB_se1_ag1_f_02 - phones	W	55.8383
55.7883	DCB_se1_ag1_f_02 - words	with	55.9083
55.8383	DCB_se1_ag1_f_02 - phones	IH0	55.8783
55.8783	DCB_se1_ag1_f_02 - phones	TH	55.9083
55.9083	DCB_se1_ag1_f_02 - phones	S	56.0383
55.9083	DCB_se1_ag1_f_02 - words	something	56.5483
56.0383	DCB_se1_ag1_f_02 - phones	AH1	56.0983
56.0983	DCB_se1_ag1_f_02 - phones	M	56.2083
56.2083	DCB_se1_ag1_f_02 - phones	TH	56.3083
56.3083	DCB_se1_ag1_f_02 - phones	IH0	56.3483
56.3483	DCB_se1_ag1_f_02 - phones	NG	56.5483
57.0111	DCB_se1_ag1_f_02 - phones	M	57.1511
57.0111	DCB_se1_ag1_f_02 - words	mo	57.4411
57.1511	DCB_se1_ag1_f_02 - phones	OW1	57.4411
57.4411	DCB_se1_ag1_f_02 - phones	IH1	57.4911
57.4411	DCB_se1_ag1_f_02 - words	is	57.6011
57.4911	DCB_se1_ag1_f_02 - phones	Z	57.6011
57.6011	DCB_se1_ag1_f_02 - phones	L	57.6411
57.6011	DCB_se1_ag1_f_02 - words	like	57.8411
57.6411	DCB_se1_ag1_f_02 - phones	AY1	57.7511
57.7511	DCB_se1_ag1_f_02 - phones	K	57.8411
57.8411	DCB_se1_ag1_f_02 - phones	IH1	57.9111
57.8411	DCB_se1_ag1_f_02 - words	if	57.9811
57.9111	DCB_se1_ag1_f_02 - phones	F	57.9811
57.9811	DCB_se1_ag1_f_02 - phones	DH	58.0411
57.9811	DCB_se1_ag1_f_02 - words	they	58.0811
58.0411	DCB_se1_ag1_f_02 - phones	EY1	58.0811
58.0811	DCB_se1_ag1_f_02 - phones	D	58.1511
58.0811	DCB_se1_ag1_f_02 - words	don't	58.2911
58.1511	DCB_se1_ag1_f_02 - phones	OW1	58.2011
58.2011	DCB_se1_ag1_f_02 - phones	N	58.2911
58.2911	DCB_se1_ag1_f_02 - phones	N	58.3411
58.2911	DCB_se1_ag1_f_02 - words	know	58.4011
58.3411	DCB_se1_ag1_f_02 - phones	OW1	58.4011
58.4011	DCB_se1_ag1_f_02 - phones	Y	58.4811
58.4011	DCB_se1_ag1_f_02 - words	your	58.5411
58.4811	DCB_se1_ag1_f_02 - phones	UH1	58.5111
58.5111	DCB_se1_ag1_f_02 - phones	R	58.5411
58.5411	DCB_se1_ag1_f_02 - phones	N	58.6311
58.5411	DCB_se1_ag1_f_02 - words	name	58.8111
58.6311	DCB_se1_ag1_f_02 - phones	EY1	58.7511
58.7511	DCB_se1_ag1_f_02 - phones	M	58.8111
58.8111	DCB_se1_ag1_f_02 - phones	DH	58.8611
58.8111	DCB_se1_ag1_f_02 - words	they	58.9511
58.8611	DCB_se1_ag1_f_02 - phones	EY1	58.9511
58.9511	DCB_se1_ag1_f_02 - phones	spn	58.9811
58.9511	DCB_se1_ag1_f_02 - words	<unk>	58.9811
58.9811	DCB_se1_ag1_f_02 - phones	K	59.1211
58.9811	DCB_se1_ag1_f_02 - words	call	59.2211
59.1211	DCB_se1_ag1_f_02 - phones	AO1	59.1511
59.1511	DCB_se1_ag1_f_02 - phones	L	59.2211
59.2211	DCB_se1_ag1_f_02 - phones	Y	59.2511
59.2211	DCB_se1_ag1_f_02 - words	you	59.3011
59.2511	DCB_se1_ag1_f_02 - phones	UW1	59.3011
59.3011	DCB_se1_ag1_f_02 - phones	B	59.3811
59.3011	DCB_se1_ag1_f_02 - words	by	59.4211
59.3811	DCB_se1_ag1_f_02 - phones	AY1	59.4211
59.4211	DCB_se1_ag1_f_02 - phones	sp	59.6611
59.6611	DCB_se1_ag1_f_02 - phones	M	59.6911
59.6611	DCB_se1_ag1_f_02 - words	mo	59.7311
59.6911	DCB_se1_ag1_f_02 - phones	OW1	59.7311
59.7311	DCB_se1_ag1_f_02 - phones	AO1	59.8611
59.7311	DCB_se1_ag1_f_02 - words	or	59.9211
59.8611	DCB_se1_ag1_f_02 - phones	R	59.9211
59.9211	DCB_se1_ag1_f_02 - phones	B	60.0311
59.9211	DCB_se1_ag1_f_02 - words	bob	60.5111
60.0311	DCB_se1_ag1_f_02 - phones	AA1	60.3311
60.3311	DCB_se1_ag1_f_02 - phones	B	60.5111
61.2971	DCB_se1_ag1_f_02 - phones	sil	61.3571
61.3571	DCB_se1_ag1_f_02 - phones	AH1	61.8271
61.3571	DCB_se1_ag1_f_02 - words	uh	61.8271
61.8271	DCB_se1_ag1_f_02 - phones	sp	61.9571
63.5125	DCB_se1_ag1_f_02 - words	uh	63.8525
63.5125	DCB_se1_ag1_f_02 - phones	AH1	63.8525
63.8525	DCB_se1_ag1_f_02 - phones	sp	63.8825
63.8825	DCB_se1_ag1_f_02 - phones	W	63.9725
63.8825	DCB_se1_ag1_f_02 - words	what	64.0425
63.9725	DCB_se1_ag1_f_02 - phones	AH1	64.0125
64.0125	DCB_se1_ag1_f_02 - phones	T	64.0425
64.0425	DCB_se1_ag1_f_02 - phones	sp	64.0725
64.0725	DCB_se1_ag1_f_02 - phones	AH1	64.1825
64.0725	DCB_se1_ag1_f_02 - words	other	64.2425
64.1825	DCB_se1_ag1_f_02 - phones	DH	64.2125
64.2125	DCB_se1_ag1_f_02 - phones	ER0	64.2425
64.2425	DCB_se1_ag1_f_02 - phones	sp	64.3425
64.3425	DCB_se1_ag1_f_02 - phones	S	64.5125
64.3425	DCB_se1_ag1_f_02 - words	stuff	64.6025
64.5125	DCB_se1_ag1_f_02 - phones	T	64.5425
64.5425	DCB_se1_ag1_f_02 - phones	AH1	64.5725
64.5725	DCB_se1_ag1_f_02 - phones	F	64.6025
64.6025	DCB_se1_ag1_f_02 - phones	sp	65.0925
66.8904	DCB_se1_ag1_m_04 - words	uh	67.1704
66.8904	DCB_se1_ag1_m_04 - phones	AH1	67.1704
67.1704	DCB_se1_ag1_m_04 - phones	sp	67.5604
67.5604	DCB_se1_ag1_m_04 - phones	spn	67.7304
67.5604	DCB_se1_ag1_m_04 - words	<unk>	67.7304
68.0605	DCB_se1_ag1_m_04 - phones	W	68.1305
68.0605	DCB_se1_ag1_m_04 - words	what	68.2205
68.1305	DCB_se1_ag1_m_04 - phones	AH1	68.1605
68.1605	DCB_se1_ag1_m_04 - phones	T	68.2205
68.2205	DCB_se1_ag1_m_04 - phones	sp	68.2505
68.2505	DCB_se1_ag1_m_04 - phones	EH1	68.3205
68.2505	DCB_se1_ag1_m_04 - words	else	68.8105
68.3205	DCB_se1_ag1_m_04 - phones	L	68.5705
68.5705	DCB_se1_ag1_m_04 - phones	S	68.8105
72.8606	DCB_se1_ag1_m_04 - phones	sil	72.9106
72.9106	DCB_se1_ag1_m_04 - phones	IH0	72.9706
72.9106	DCB_se1_ag1_m_04 - words	it	73.0106
72.9706	DCB_se1_ag1_m_04 - phones	T	73.0106
73.0106	DCB_se1_ag1_m_04 - words	s	73.0706
73.0106	DCB_se1_ag1_m_04 - phones	Z	73.0706
73.0706	DCB_se1_ag1_m_04 - phones	HH	73.1906
73.0706	DCB_se1_ag1_m_04 - words	hard	73.4406
73.1906	DCB_se1_ag1_m_04 - phones	AA1	73.3306
73.3306	DCB_se1_ag1_m_04 - phones	R	73.4006
73.4006	DCB_se1_ag1_m_04 - phones	D	73.4406
73.4406	DCB_se1_ag1_m_04 - phones	K	73.5106
73.4406	DCB_se1_ag1_m_04 - words	cause	73.7006
73.5106	DCB_se1_ag1_m_04 - phones	AA1	73.5806
73.5806	DCB_se1_ag1_m_04 - phones	Z	73.7006
73.7006	DCB_se1_ag1_m_04 - phones	Y	73.7306
73.7006	DCB_se1_ag1_m_04 - words	you	73.7806
73.7306	DCB_se1_ag1_m_04 - phones	UW1	73.7806
73.7806	DCB_se1_ag1_m_04 - phones	N	73.8506
73.7806	DCB_se1_ag1_m_04 - words	not	74.0206
73.8506	DCB_se1_ag1_m_04 - phones	AA1	73.9806
73.9806	DCB_se1_ag1_m_04 - phones	T	74.0206
74.0206	DCB_se1_ag1_m_04 - phones	IH1	74.0806
74.0206	DCB_se1_ag1_m_04 - words	in	74.1106
74.0806	DCB_se1_ag1_m_04 - phones	N	74.1106
74.1106	DCB_se1_ag1_m_04 - phones	sp	74.1606
74.1606	DCB_se1_ag1_m_04 - phones	AH0	74.3006
74.1606	DCB_se1_ag1_m_04 - words	a	74.3006
74.3006	DCB_se1_ag1_m_04 - phones	sp	74.3406
74.3406	DCB_se1_ag1_m_04 - phones	R	74.4406
74.3406	DCB_se1_ag1_m_04 - words	real	74.6006
74.4406	DCB_se1_ag1_m_04 - phones	IY1	74.5106
74.5106	DCB_se1_ag1_m_04 - phones	L	74.6006
74.6006	DCB_se1_ag1_m_04 - phones	K	74.7206
74.6006	DCB_se1_ag1_m_04 - words	conversation	75.6106
74.7206	DCB_se1_ag1_m_04 - phones	AA2	74.7906
74.7906	DCB_se1_ag1_m_04 - phones	N	74.8206
74.8206	DCB_se1_ag1_m_04 - phones	V	74.8506
74.8506	DCB_se1_ag1_m_04 - phones	ER0	74.9506
74.9506	DCB_se1_ag1_m_04 - phones	S	75.0906
75.0906	DCB_se1_ag1_m_04 - phones	EY1	75.3106
75.3106	DCB_se1_ag1_m_04 - phones	SH	75.3806
75.3806	DCB_se1_ag1_m_04 - phones	AH0	75.4306
75.4306	DCB_se1_ag1_m_04 - phones	N	75.6106
76.3330	DCB_se1_ag3_m_01 - words	<unk>	76.7130
76.3330	DCB_se1_ag3_m_01 - phones	spn	76.7130
76.7130	DCB_se1_ag3_m_01 - phones	Y	76.7530
76.7130	DCB_se1_ag3_m_01 - words	you	76.8130
76.7530	DCB_se1_ag3_m_01 - phones	UW1	76.8130
76.8130	DCB_se1_ag3_m_01 - phones	S	76.9430
76.8130	DCB_se1_ag3_m_01 - words	say	77.0330
76.9430	DCB_se1_ag3_m_01 - phones	EY1	77.0330
77.0330	DCB_se1_ag3_m_01 - phones	IH1	77.0630
77.0330	DCB_se1_ag3_m_01 - words	it	77.1430
77.0630	DCB_se1_ag3_m_01 - phones	T	77.1430
77.1430	DCB_se1_ag3_m_01 - phones	S	77.1830
77.1430	DCB_se1_ag3_m_01 - words	s	77.1830
77.1830	DCB_se1_ag3_m_01 - phones	HH	77.2330
77.1830	DCB_se1_ag3_m_01 - words	hard	77.4330
77.2330	DCB_se1_ag3_m_01 - phones	AA1	77.3330
77.3330	DCB_se1_ag3_m_01 - phones	R	77.3930
77.3930	DCB_se1_ag3_m_01 - phones	D	77.4330
77.4330	DCB_se1_ag3_m_01 - phones	K	77.4630
77.4330	DCB_se1_ag3_m_01 - words	cause	77.5730
77.4630	DCB_se1_ag3_m_01 - phones	AA1	77.4930
77.4930	DCB_se1_ag3_m_01 - phones	Z	77.5730
77.5730	DCB_se1_ag3_m_01 - phones	Y	77.6030
77.5730	DCB_se1_ag3_m_01 - words	you	77.6330
77.6030	DCB_se1_ag3_m_01 - phones	UW1	77.6330
77.6330	DCB_se1_ag3_m_01 - phones	N	77.6730
77.6330	DCB_se1_ag3_m_01 - words	not	77.8030
77.6730	DCB_se1_ag3_m_01 - phones	AA1	77.7430
77.7430	DCB_se1_ag3_m_01 - phones	T	77.8030
77.8030	DCB_se1_ag3_m_01 - phones	IH0	77.8430
77.8030	DCB_se1_ag3_m_01 - words	in	77.8730
77.8430	DCB_se1_ag3_m_01 - phones	N	77.8730
77.8730	DCB_se1_ag3_m_01 - phones	AH0	77.9030
77.8730	DCB_se1_ag3_m_01 - words	a	77.9030
77.9030	DCB_se1_ag3_m_01 - phones	R	77.9530
77.9030	DCB_se1_ag3_m_01 - words	real	78.0830
77.9530	DCB_se1_ag3_m_01 - phones	IY1	78.0030
78.0030	DCB_se1_ag3_m_01 - phones	L	78.0830
78.0830	DCB_se1_ag3_m_01 - phones	K	78.1230
78.0830	DCB_se1_ag3_m_01 - words	conversation	78.6530
78.1230	DCB_se1_ag3_m_01 - phones	AA2	78.2130
78.2130	DCB_se1_ag3_m_01 - phones	N	78.2430
78.2430	DCB_se1_ag3_m_01 - phones	V	78.2730
78.2730	DCB_se1_ag3_m_01 - phones	ER0	78.3530
78.3530	DCB_se1_ag3_m_01 - phones	S	78.4230
78.4230	DCB_se1_ag3_m_01 - phones	EY1	78.5530
78.4798	DCB_se1_ag1_m_04 - phones	Y	78.6998
78.4798	DCB_se1_ag1_m_04 - words	yeah	79.0798
78.5530	DCB_se1_ag3_m_01 - phones	SH	78.5930
78.5930	DCB_se1_ag3_m_01 - phones	AH0	78.6230
78.6230	DCB_se1_ag3_m_01 - phones	N	78.6530
78.6998	DCB_se1_ag1_m_04 - phones	AE1	79.0798
79.0798	DCB_se1_ag1_m_04 - phones	L	79.1498
79.0798	DCB_se1_ag1_m_04 - words	like	79.3998
79.1498	DCB_se1_ag1_m_04 - phones	AY1	79.2398
79.2398	DCB_se1_ag1_m_04 - phones	K	79.3998
79.3998	DCB_se1_ag1_m_04 - phones	sp	79.7736
79.7736	DCB_se1_ag1_m_04 - phones	T	79.8536
79.7736	DCB_se1_ag1_m_04 - words	talking	80.1136
79.8536	DCB_se1_ag1_m_04 - phones	AO1	79.9436
79.9436	DCB_se1_ag1_m_04 - phones	K	80.0436
80.0436	DCB_se1_ag1_m_04 - phones	IH0	80.0736
80.0736	DCB_se1_ag1_m_04 - phones	NG	80.1136
80.1136	DCB_se1_ag1_m_04 - phones	T	80.2236
80.1136	DCB_se1_ag1_m_04 - words	to	80.2936
80.2236	DCB_se1_ag1_m_04 - phones	AH0	80.2936
80.2936	DCB_se1_ag1_m_04 - phones	S	80.3536
80.2936	DCB_se1_ag1_m_04 - words	somebody	80.5936
80.3536	DCB_se1_ag1_m_04 - phones	AH1	80.3836
80.3836	DCB_se1_ag1_m_04 - phones	M	80.4336
80.4336	DCB_se1_ag1_m_04 - phones	B	80.4736
80.4736	DCB_se1_ag1_m_04 - phones	AA2	80.5336
80.5336	DCB_se1_ag1_m_04 - phones	D	80.5636
80.5636	DCB_se1_ag1_m_04 - phones	IY0	80.5936
80.5936	DCB_se1_ag1_m_04 - phones	sp	80.7836
83.1694	DCB_se1_ag3_m_01 - phones	S	83.3394
83.1694	DCB_se1_ag3_m_01 - words	so	83.4094
83.3394	DCB_se1_ag3_m_01 - phones	OW1	83.4094
83.4094	DCB_se1_ag3_m_01 - phones	HH	83.4394
83.4094	DCB_se1_ag3_m_01 - words	what	83.5394
83.4394	DCB_se1_ag3_m_01 - phones	W	83.4694
83.4694	DCB_se1_ag3_m_01 - phones	AH1	83.4994
83.4994	DCB_se1_ag3_m_01 - phones	T	83.5394
83.5394	DCB_se1_ag3_m_01 - phones	AH0	83.6194
83.5394	DCB_se1_ag3_m_01 - words	about	83.9694
83.6194	DCB_se1_ag3_m_01 - phones	B	83.6694
83.6694	DCB_se1_ag3_m_01 - phones	AW1	83.8494
83.8494	DCB_se1_ag3_m_01 - phones	T	83.9694
83.9694	DCB_se1_ag3_m_01 - phones	L	84.0394
83.9694	DCB_se1_ag3_m_01 - words	like	84.2794
84.0394	DCB_se1_ag3_m_01 - phones	AY1	84.1894
84.1894	DCB_se1_ag3_m_01 - phones	K	84.2794
84.2794	DCB_se1_ag3_m_01 - phones	sp	85.1143
85.1143	DCB_se1_ag3_m_01 - phones	L	85.1743
85.1143	DCB_se1_ag3_m_01 - words	like	85.3043
85.1743	DCB_se1_ag3_m_01 - phones	AY1	85.2543
85.2543	DCB_se1_ag3_m_01 - phones	K	85.3043
85.3043	DCB_se1_ag3_m_01 - phones	HH	85.3743
85.3043	DCB_se1_ag3_m_01 - words	what	85.5343
85.3743	DCB_se1_ag3_m_01 - phones	W	85.4243
85.4243	DCB_se1_ag3_m_01 - phones	AH1	85.4643
85.4643	DCB_se1_ag3_m_01 - phones	T	85.5343
85.5343	DCB_se1_ag3_m_01 - phones	AA1	85.5743
85.5343	DCB_se1_ag3_m_01 - words	are	85.8043
85.5743	DCB_se1_ag3_m_01 - phones	R	85.8043
85.8043	DCB_se1_ag3_m_01 - phones	sp	85.9807
85.9807	DCB_se1_ag3_m_01 - phones	K	86.0507
85.9807	DCB_se1_ag3_m_01 - words	can	86.1207
86.0507	DCB_se1_ag3_m_01 - phones	AH0	86.0807
86.0807	DCB_se1_ag3_m_01 - phones	N	86.1207
86.1207	DCB_se1_ag3_m_01 - phones	Y	86.1907
86.1207	DCB_se1_ag3_m_01 - words	you	86.2407
86.1907	DCB_se1_ag3_m_01 - phones	UW1	86.2407
86.2407	DCB_se1_ag3_m_01 - phones	R	86.2707
86.2407	DCB_se1_ag3_m_01 - words	remember	86.5407
86.2707	DCB_se1_ag3_m_01 - phones	IH0	86.3007
86.3007	DCB_se1_ag3_m_01 - phones	M	86.3307
86.3307	DCB_se1_ag3_m_01 - phones	EH1	86.3607
86.3607	DCB_se1_ag3_m_01 - phones	M	86.3907
86.3907	DCB_se1_ag3_m_01 - phones	B	86.4907
86.4907	DCB_se1_ag3_m_01 - phones	ER0	86.5407
86.5407	DCB_se1_ag3_m_01 - phones	W	86.6507
86.5407	DCB_se1_ag3_m_01 - words	words	86.8607
86.6507	DCB_se1_ag3_m_01 - phones	ER1	86.8007
86.8007	DCB_se1_ag3_m_01 - phones	D	86.8307
86.8307	DCB_se1_ag3_m_01 - phones	Z	86.8607
86.8607	DCB_se1_ag3_m_01 - phones	sp	86.9107
86.9107	DCB_se1_ag3_m_01 - phones	L	86.9407
86.9107	DCB_se1_ag3_m_01 - words	like	87.0007
86.9407	DCB_se1_ag3_m_01 - phones	AY1	86.9707
86.9707	DCB_se1_ag3_m_01 - phones	K	87.0007
87.0007	DCB_se1_ag3_m_01 - phones	sp	87.0307
87.0307	DCB_se1_ag3_m_01 - phones	HH	87.0607
87.0307	DCB_se1_ag3_m_01 - words	when	87.1707
87.0607	DCB_se1_ag3_m_01 - phones	W	87.0907
87.0907	DCB_se1_ag3_m_01 - phones	EH1	87.1207
87.1207	DCB_se1_ag3_m_01 - phones	N	87.1707
87.1707	DCB_se1_ag3_m_01 - phones	Y	87.2207
87.1707	DCB_se1_ag3_m_01 - words	you	87.2807
87.2207	DCB_se1_ag3_m_01 - phones	UW1	87.2807
87.2807	DCB_se1_ag3_m_01 - phones	F	87.4207
87.2807	DCB_se1_ag3_m_01 - words	first	87.8807
87.4207	DCB_se1_ag3_m_01 - phones	ER1	87.6107
87.6107	DCB_se1_ag3_m_01 - phones	S	87.8307
87.8307	DCB_se1_ag3_m_01 - phones	T	87.8807
87.9695	DCB_se1_ag3_m_01 - phones	M	88.0795
87.9695	DCB_se1_ag3_m_01 - words	moved	88.4195
88.0795	DCB_se1_ag3_m_01 - phones	UW1	88.3095
88.3095	DCB_se1_ag3_m_01 - phones	V	88.3895
88.3895	DCB_se1_ag3_m_01 - phones	D	88.4195
88.4195	DCB_se1_ag3_m_01 - phones	T	88.4795
88.4195	DCB_se1_ag3_m_01 - words	to	88.6295
88.4795	DCB_se1_ag3_m_01 - phones	IH0	88.6295
88.6295	DCB_se1_ag3_m_01 - phones	D	88.6995
88.6295	DCB_se1_ag3_m_01 - words	dc	89.1395
88.6995	DCB_se1_ag3_m_01 - phones	IY1	88.8695
88.8695	DCB_se1_ag3_m_01 - phones	S	89.0095
89.0095	DCB_se1_ag3_m_01 - phones	IY1	89.1395
89.1395	DCB_se1_ag3_m_01 - phones	sp	89.1695
89.1695	DCB_se1_ag3_m_01 - phones	W	89.1995
89.1695	DCB_se1_ag3_m_01 - words	when	89.2895
89.1995	DCB_se1_ag3_m_01 - phones	IH1	89.2395
89.2395	DCB_se1_ag3_m_01 - phones	N	89.2895
89.2895	DCB_se1_ag3_m_01 - phones	Y	89.3195
89.2895	DCB_se1_ag3_m_01 - words	you	89.3595
89.3195	DCB_se1_ag3_m_01 - phones	UW1	89.3595
89.3595	DCB_se1_ag3_m_01 - phones	W	89.4195
89.3595	DCB_se1_ag3_m_01 - words	were	89.4495
89.4195	DCB_se1_ag3_m_01 - phones	ER0	89.4495
89.4495	DCB_se1_ag3_m_01 - phones	sp	89.4995
89.4995	DCB_se1_ag3_m_01 - phones	Y	89.5895
89.4995	DCB_se1_ag3_m_01 - words	younger	89.9395
89.5895	DCB_se1_ag3_m_01 - phones	AH1	89.6995
89.6995	DCB_se1_ag3_m_01 - phones	NG	89.7395
89.7395	DCB_se1_ag3_m_01 - phones	G	89.7695
89.7695	DCB_se1_ag3_m_01 - phones	ER0	89.9395
90.5375	DCB_se1_ag3_m_01 - phones	sil	90.6175
90.6175	DCB_se1_ag3_m_01 - phones	EH1	90.7075
90.6175	DCB_se1_ag3_m_01 - words	as	90.7675
90.7075	DCB_se1_ag3_m_01 - phones	Z	90.7675
90.7675	DCB_se1_ag3_m_01 - phones	AH0	90.8175
90.7675	DCB_se1_ag3_m_01 - words	opposed	91.1575
90.8175	DCB_se1_ag3_m_01 - phones	P	90.9075
90.9075	DCB_se1_ag3_m_01 - phones	OW1	91.0575
91.0575	DCB_se1_ag3_m_01 - phones	Z	91.1275
91.1275	DCB_se1_ag3_m_01 - phones	D	91.1575
91.1575	DCB_se1_ag3_m_01 - phones	T	91.1975
91.1575	DCB_se1_ag3_m_01 - words	to	91.2375
91.1975	DCB_se1_ag3_m_01 - phones	AH0	91.2375
91.2375	DCB_se1_ag3_m_01 - phones	N	91.3575
91.2375	DCB_se1_ag3_m_01 - words	now	91.6575
91.3575	DCB_se1_ag3_m_01 - phones	AW1	91.6575
91.9504	DCB_se1_ag3_m_01 - phones	L	92.0704
91.9504	DCB_se1_ag3_m_01 - words	like	92.2004
92.0704	DCB_se1_ag3_m_01 - phones	AY1	92.1404
92.1404	DCB_se1_ag3_m_01 - phones	K	92.2004
92.2004	DCB_se1_ag3_m_01 - phones	ER0	92.2804
92.2004	DCB_se1_ag3_m_01 - words	are	92.2804
92.2804	DCB_se1_ag3_m_01 - phones	DH	92.3104
92.2804	DCB_se1_ag3_m_01 - words	there	92.4504
92.3104	DCB_se1_ag3_m_01 - phones	EH1	92.3804
92.3804	DCB_se1_ag3_m_01 - phones	R	92.4504
92.4504	DCB_se1_ag3_m_01 - phones	W	92.5804
92.4504	DCB_se1_ag3_m_01 - words	words	92.8104
92.5804	DCB_se1_ag3_m_01 - phones	ER1	92.7104
92.7104	DCB_se1_ag3_m_01 - phones	D	92.7504
92.7504	DCB_se1_ag3_m_01 - phones	Z	92.8104
92.8104	DCB_se1_ag3_m_01 - phones	DH	92.8504
92.8104	DCB_se1_ag3_m_01 - words	that	93.0104
92.8504	DCB_se1_ag3_m_01 - phones	AH0	92.9704
92.9704	DCB_se1_ag3_m_01 - phones	T	93.0104
93.0104	DCB_se1_ag3_m_01 - phones	Y	93.0804
93.0104	DCB_se1_ag3_m_01 - words	you	93.1104
93.0804	DCB_se1_ag3_m_01 - phones	UW1	93.1104
93.1104	DCB_se1_ag3_m_01 - phones	sp	93.1404
93.1404	DCB_se1_ag3_m_01 - phones	D	93.2204
93.1404	DCB_se1_ag3_m_01 - words	don't	93.4004
93.2204	DCB_se1_ag3_m_01 - phones	OW1	93.3204
93.3204	DCB_se1_ag3_m_01 - phones	N	93.4004
93.4004	DCB_se1_ag3_m_01 - phones	Y	93.4804
93.4004	DCB_se1_ag3_m_01 - words	use	93.7404
93.4804	DCB_se1_ag3_m_01 - phones	UW1	93.6204
93.6204	DCB_se1_ag3_m_01 - phones	Z	93.7404
93.7404	DCB_se1_ag3_m_01 - phones	EH2	93.7804
93.7404	DCB_se1_ag3_m_01 - words	anymore	94.3104
93.7804	DCB_se1_ag3_m_01 - phones	N	93.8204
93.8204	DCB_se1_ag3_m_01 - phones	IY0	93.8904
93.8904	DCB_se1_ag3_m_01 - phones	M	93.9704
93.9704	DCB_se1_ag3_m_01 - phones	AO1	94.2204
94.2204	DCB_se1_ag3_m_01 - phones	R	94.3104
94.3104	DCB_se1_ag3_m_01 - phones	L	94.3704
94.3104	DCB_se1_ag3_m_01 - words	like	94.4804
94.3704	DCB_se1_ag3_m_01 - phones	AY1	94.4304
94.4304	DCB_se1_ag3_m_01 - phones	K	94.4804
94.4804	DCB_se1_ag3_m_01 - phones	sp	94.5104
94.5104	DCB_se1_ag3_m_01 - phones	W	94.5804
94.5104	DCB_se1_ag3_m_01 - words	when	94.6604
94.5416	DCB_se1_ag1_f_02 - phones	Y	94.8416
94.5416	DCB_se1_ag1_f_02 - words	yeah	95.1916
94.5804	DCB_se1_ag3_m_01 - phones	IH1	94.6204
94.6204	DCB_se1_ag3_m_01 - phones	N	94.6604
94.6604	DCB_se1_ag3_m_01 - phones	Y	94.7004
94.6604	DCB_se1_ag3_m_01 - words	you	94.7304
94.7004	DCB_se1_ag3_m_01 - phones	UW1	94.7304
94.7304	DCB_se1_ag3_m_01 - phones	W	94.7604
94.7304	DCB_se1_ag3_m_01 - words	were	94.7904
94.7604	DCB_se1_ag3_m_01 - phones	ER0	94.7904
94.7904	DCB_se1_ag3_m_01 - phones	K	94.8204
94.7904	DCB_se1_ag3_m_01 - words	kids	95.4204
94.8204	DCB_se1_ag3_m_01 - phones	IH1	95.3104
94.8416	DCB_se1_ag1_f_02 - phones	AE1	95.1916
94.8533	DCB_se1_ag1_m_04 - phones	Y	94.8833
94.8533	DCB_se1_ag1_m_04 - words	yeah	95.3533
94.8833	DCB_se1_ag1_m_04 - phones	AE1	95.3533
95.3104	DCB_se1_ag3_m_01 - phones	D	95.3504
95.3504	DCB_se1_ag3_m_01 - phones	Z	95.4204
95.4172	DCB_se1_ag1_f_02 - phones	L	95.5272
95.4172	DCB_se1_ag1_f_02 - words	like	95.7072
95.4204	DCB_se1_ag3_m_01 - phones	sp	95.4804
95.5272	DCB_se1_ag1_f_02 - phones	AY1	95.5972
95.5972	DCB_se1_ag1_f_02 - phones	K	95.7072
95.7072	DCB_se1_ag1_f_02 - phones	S	95.8472
95.7072	DCB_se1_ag1_f_02 - words	swag	96.3372
95.7820	DCB_se1_ag1_m_04 - words	<unk>	96.2820
95.7820	DCB_se1_ag1_m_04 - phones	spn	96.2820
95.8472	DCB_se1_ag1_f_02 - phones	W	95.9772
95.9772	DCB_se1_ag1_f_02 - phones	AE1	96.2272
96.2272	DCB_se1_ag1_f_02 - phones	G	96.3372
96.3372	DCB_se1_ag1_f_02 - phones	W	96.4472
96.3372	DCB_se1_ag1_f_02 - words	we	96.4872
96.4472	DCB_se1_ag1_f_02 - phones	IY1	96.4872
96.4872	DCB_se1_ag1_f_02 - phones	D	96.5272
96.4872	DCB_se1_ag1_f_02 - words	don't	96.7472
96.5272	DCB_se1_ag1_f_02 - phones	OW1	96.6372
96.6372	DCB_se1_ag1_f_02 - phones	N	96.6672
96.6672	DCB_se1_ag1_f_02 - phones	T	96.7472
96.7472	DCB_se1_ag1_f_02 - phones	Y	96.7872
96.7472	DCB_se1_ag1_f_02 - words	use	97.0072
96.7872	DCB_se1_ag1_f_02 - phones	UW1	96.9072
96.9072	DCB_se1_ag1_f_02 - phones	Z	97.0072
97.0072	DCB_se1_ag1_f_02 - phones	S	97.0672
97.0072	DCB_se1_ag1_f_02 - words	swag	97.1872
97.0672	DCB_se1_ag1_f_02 - phones	W	97.1272
97.1272	DCB_se1_ag1_f_02 - phones	AE1	97.1572
97.1572	DCB_se1_ag1_f_02 - phones	G	97.1872
97.1872	DCB_se1_ag1_f_02 - phones	sp	97.4972
97.4972	DCB_se1_ag1_f_02 - phones	EH2	97.5272
97.4972	DCB_se1_ag1_f_02 - words	anymore	97.7372
97.5272	DCB_se1_ag1_f_02 - phones	N	97.5572
97.5572	DCB_se1_ag1_f_02 - phones	IY0	97.5872
97.5872	DCB_se1_ag1_f_02 - phones	M	97.6772
97.6772	DCB_se1_ag1_f_02 - phones	AO1	97.7072
97.7072	DCB_se1_ag1_f_02 - phones	R	97.7372
97.7372	DCB_se1_ag1_f_02 - phones	sp	99.2612
98.2661	DCB_se1_ag3_m_01 - phones	S	98.4261
98.2661	DCB_se1_ag3_m_01 - words	swag	98.7961
98.4261	DCB_se1_ag3_m_01 - phones	W	98.5061
98.5061	DCB_se1_ag3_m_01 - phones	AE1	98.7461
98.7461	DCB_se1_ag3_m_01 - phones	G	98.7961
98.7961	DCB_se1_ag3_m_01 - phones	sp	98.8661
99.2612	DCB_se1_ag1_f_02 - phones	Y	99.4012
99.2612	DCB_se1_ag1_f_02 - words	yeah	99.5212
99.4012	DCB_se1_ag1_f_02 - phones	AE1	99.5212
99.5212	DCB_se1_ag1_f_02 - phones	W	99.5512
99.5212	DCB_se1_ag1_f_02 - words	we	99.5812
99.5512	DCB_se1_ag1_f_02 - phones	IY1	99.5812
99.5812	DCB_se1_ag1_f_02 - phones	Y	99.8112
99.5812	DCB_se1_ag1_f_02 - words	use	100.3712
99.5960	DCB_se1_ag1_m_04 - phones	sil	99.6660
99.6660	DCB_se1_ag1_m_04 - phones	AO1	99.7760
99.6660	DCB_se1_ag1_m_04 - words	or	99.8160
99.7760	DCB_se1_ag1_m_04 - phones	R	99.8160
99.8112	DCB_se1_ag1_f_02 - phones	UW1	99.9812
99.8160	DCB_se1_ag1_m_04 - phones	EH1	99.9960
99.8160	DCB_se1_ag1_m_04 - words	s	100.0660
99.9812	DCB_se1_ag1_f_02 - phones	Z	100.3712
99.9960	DCB_se1_ag1_m_04 - phones	S	100.0660
100.5379	DCB_se1_ag1_f_02 - phones	sil	100.5779
100.5779	DCB_se1_ag1_f_02 - words	uh	100.8379
100.5779	DCB_se1_ag1_f_02 - phones	AH1	100.8379
100.8379	DCB_se1_ag1_f_02 - phones	sp	102.3435
102.3435	DCB_se1_ag1_f_02 - phones	W	102.3735
102.3435	DCB_se1_ag1_f_02 - words	we	102.4335
102.3735	DCB_se1_ag1_f_02 - phones	IY1	102.4335
102.4335	DCB_se1_ag1_f_02 - phones	Y	102.6035
102.4335	DCB_se1_ag1_f_02 - words	use	103.2335
102.6035	DCB_se1_ag1_f_02 - phones	UW1	102.9435
102.9435	DCB_se1_ag1_f_02 - phones	Z	103.2335
103.2784	DCB_se1_ag1_m_04 - phones	sil	103.3084
103.3084	DCB_se1_ag1_m_04 - phones	F	103.4784
103.3084	DCB_se1_ag1_m_04 - words	fresh	104.0384
103.4784	DCB_se1_ag1_m_04 - phones	R	103.5284
103.5284	DCB_se1_ag1_m_04 - phones	EH1	103.7484
103.7484	DCB_se1_ag1_m_04 - phones	SH	104.0384
103.7792	DCB_se1_ag1_f_02 - phones	sil	103.8092
103.8092	DCB_se1_ag1_f_02 - phones	F	104.0492
103.8092	DCB_se1_ag1_f_02 - words	fresh	104.6792
104.0384	DCB_se1_ag1_m_04 - phones	sp	105.6073
104.0492	DCB_se1_ag1_f_02 - phones	R	104.0992
104.0992	DCB_se1_ag1_f_02 - phones	EH1	104.3192
104.3192	DCB_se1_ag1_f_02 - phones	SH	104.6792
105.3910	DCB_se1_ag3_m_01 - phones	F	105.5110
105.3910	DCB_se1_ag3_m_01 - words	fresh	105.7610
105.5110	DCB_se1_ag3_m_01 - phones	R	105.5610
105.5610	DCB_se1_ag3_m_01 - phones	EH1	105.7310
105.6073	DCB_se1_ag1_m_04 - phones	AO1	105.6773
105.6073	DCB_se1_ag1_m_04 - words	or	105.7473
105.6773	DCB_se1_ag1_m_04 - phones	R	105.7473
105.7310	DCB_se1_ag3_m_01 - phones	SH	105.7610
105.7473	DCB_se1_ag1_m_04 - phones	S	105.8973
105.7473	DCB_se1_ag1_m_04 - words	some	106.0673
105.7610	DCB_se1_ag3_m_01 - phones	sp	105.9210
105.8973	DCB_se1_ag1_m_04 - phones	AH1	105.9873
105.9873	DCB_se1_ag1_m_04 - phones	M	106.0673
106.0673	DCB_se1_ag1_m_04 - phones	sp	106.1173
106.1173	DCB_se1_ag1_m_04 - phones	W	106.2673
106.1173	DCB_se1_ag1_m_04 - words	well	106.4673
106.2673	DCB_se1_ag1_m_04 - phones	EH1	106.3073
106.3073	DCB_se1_ag1_m_04 - phones	L	106.4673
106.4673	DCB_se1_ag1_m_04 - phones	M	106.5373
106.4673	DCB_se1_ag1_m_04 - words	maryland	106.9873
106.5373	DCB_se1_ag1_m_04 - phones	EH1	106.5873
106.5873	DCB_se1_ag1_m_04 - phones	R	106.7073
106.7073	DCB_se1_ag1_m_04 - phones	AH0	106.7373
106.7373	DCB_se1_ag1_m_04 - phones	L	106.7773
106.7773	DCB_se1_ag1_m_04 - phones	AH0	106.9273
106.9273	DCB_se1_ag1_m_04 - phones	N	106.9573
106.9573	DCB_se1_ag1_m_04 - phones	D	106.9873
106.9873	DCB_se1_ag1_m_04 - phones	AE1	107.1473
106.9873	DCB_se1_ag1_m_04 - words	and	107.2173
107.1473	DCB_se1_ag1_m_04 - phones	N	107.1873
107.1873	DCB_se1_ag1_m_04 - phones	D	107.2173
107.2173	DCB_se1_ag1_m_04 - phones	D	107.2773
107.2173	DCB_se1_ag1_m_04 - words	dc	107.6273
107.2773	DCB_se1_ag1_m_04 - phones	IY1	107.3973
107.3973	DCB_se1_ag1_m_04 - phones	S	107.5373
107.5373	DCB_se1_ag1_m_04 - phones	IY1	107.6273
107.6273	DCB_se1_ag1_m_04 - phones	K	107.7273
107.6273	DCB_se1_ag1_m_04 - words	kind	107.8473
107.7273	DCB_se1_ag1_m_04 - phones	AY1	107.8173
107.8173	DCB_se1_ag1_m_04 - phones	N	107.8473
107.8473	DCB_se1_ag1_m_04 - phones	AH0	107.8873
107.8473	DCB_se1_ag1_m_04 - words	of	107.9273
107.8873	DCB_se1_ag1_m_04 - phones	V	107.9273
107.9273	DCB_se1_ag1_m_04 - phones	G	107.9773
107.9273	DCB_se1_ag1_m_04 - words	got	108.0873
107.9773	DCB_se1_ag1_m_04 - phones	AA1	108.0273
108.0273	DCB_se1_ag1_m_04 - phones	T	108.0873
108.0873	DCB_se1_ag1_m_04 - phones	DH	108.1473
108.0873	DCB_se1_ag1_m_04 - words	the	108.2073
108.1473	DCB_se1_ag1_m_04 - phones	AH0	108.2073
108.2073	DCB_se1_ag1_m_04 - phones	S	108.3573
108.2073	DCB_se1_ag1_m_04 - words	same	108.8573
108.3573	DCB_se1_ag1_m_04 - phones	EY1	108.4373
108.4373	DCB_se1_ag1_m_04 - phones	M	108.8573
108.8573	DCB_se1_ag1_m_04 - phones	sp	109.4188
109.4188	DCB_se1_ag1_m_04 - phones	S	109.6288
109.4188	DCB_se1_ag1_m_04 - words	slang	110.0488
109.6288	DCB_se1_ag1_m_04 - phones	L	109.7688
109.7688	DCB_se1_ag1_m_04 - phones	AE1	109.8388
109.8388	DCB_se1_ag1_m_04 - phones	NG	110.0488
110.0488	DCB_se1_ag1_m_04 - phones	sp	110.1588
111.1016	DCB_se1_ag1_m_04 - phones	S	111.2616
111.1016	DCB_se1_ag1_m_04 - words	so	111.3516
111.2616	DCB_se1_ag1_m_04 - phones	OW1	111.3516
111.3516	DCB_se1_ag1_m_04 - phones	M	111.4716
111.3516	DCB_se1_ag1_m_04 - words	most	111.7116
111.4716	DCB_se1_ag1_m_04 - phones	OW1	111.5416
111.5416	DCB_se1_ag1_m_04 - phones	S	111.7116
111.7116	DCB_se1_ag1_m_04 - phones	AH1	111.7916
111.7116	DCB_se1_ag1_m_04 - words	of	111.8716
111.7916	DCB_se1_ag1_m_04 - phones	V	111.8716
111.8716	DCB_se1_ag1_m_04 - phones	Y	111.9616
111.8716	DCB_se1_ag1_m_04 - words	you	112.1516
111.9616	DCB_se1_ag1_m_04 - phones	UW1	112.1516
112.1516	DCB_se1_ag1_m_04 - phones	sp	112.1916
112.1916	DCB_se1_ag1_m_04 - phones	W	112.2716
112.1916	DCB_se1_ag1_m_04 - words	we	112.4216
112.2716	DCB_se1_ag1_m_04 - phones	IY1	112.4216
112.4216	DCB_se1_ag1_m_04 - phones	N	112.5216
112.4216	DCB_se1_ag1_m_04 - words	know	112.8216
112.5216	DCB_se1_ag1_m_04 - phones	OW1	112.8216
112.8216	DCB_se1_ag1_m_04 - phones	B	113.0016
112.8216	DCB_se1_ag1_m_04 - words	because	113.5816
113.0016	DCB_se1_ag1_m_04 - phones	IH0	113.0716
113.0716	DCB_se1_ag1_m_04 - phones	K	113.1316
113.1316	DCB_se1_ag1_m_04 - phones	AH0	113.3316
113.3316	DCB_se1_ag1_m_04 - phones	Z	113.5816
113.6944	DCB_se1_ag1_m_04 - phones	sil	113.7244
113.7244	DCB_se1_ag1_m_04 - phones	HH	113.9044
113.7244	DCB_se1_ag1_m_04 - words	when	114.2144
113.9044	DCB_se1_ag1_m_04 - phones	W	113.9644
113.9644	DCB_se1_ag1_m_04 - phones	IH1	114.1344
114.1344	DCB_se1_ag1_m_04 - phones	N	114.2144
114.2144	DCB_se1_ag1_m_04 - phones	W	114.2744
114.2144	DCB_se1_ag1_m_04 - words	we	114.4244
114.2744	DCB_se1_ag1_m_04 - phones	IY1	114.4244
114.4244	DCB_se1_ag1_m_04 - phones	IH1	114.4844
114.4244	DCB_se1_ag1_m_04 - words	in	114.5644
114.4844	DCB_se1_ag1_m_04 - phones	N	114.5644
114.5644	DCB_se1_ag1_m_04 - phones	M	114.6344
114.5644	DCB_se1_ag1_m_04 - words	maryland	115.2144
114.6344	DCB_se1_ag1_m_04 - phones	EH1	114.6844
114.6844	DCB_se1_ag1_m_04 - phones	R	114.8744
114.8744	DCB_se1_ag1_m_04 - phones	AH0	114.9344
114.9344	DCB_se1_ag1_m_04 - phones	L	114.9644
114.9644	DCB_se1_ag1_m_04 - phones	AH0	115.0444
115.0444	DCB_se1_ag1_m_04 - phones	N	115.0744
115.0744	DCB_se1_ag1_m_04 - phones	D	115.2144
115.6710	DCB_se1_ag1_m_04 - phones	sil	115.7210
115.7210	DCB_se1_ag1_m_04 - phones	IH1	115.7710
115.7210	DCB_se1_ag1_m_04 - words	it	115.8210
115.7710	DCB_se1_ag1_m_04 - phones	T	115.8210
115.8210	DCB_se1_ag1_m_04 - phones	Z	115.8610
115.8210	DCB_se1_ag1_m_04 - words	s	115.8610
115.8610	DCB_se1_ag1_m_04 - phones	L	115.9210
115.8610	DCB_se1_ag1_m_04 - words	like	116.0610
115.9210	DCB_se1_ag1_m_04 - phones	AY1	115.9810
115.9810	DCB_se1_ag1_m_04 - phones	K	116.0610
116.0610	DCB_se1_ag1_m_04 - phones	DH	116.1010
116.0610	DCB_se1_ag1_m_04 - words	the	116.1510
116.1010	DCB_se1_ag1_m_04 - phones	IY0	116.1510
116.1510	DCB_se1_ag1_m_04 - phones	S	116.4010
116.1510	DCB_se1_ag1_m_04 - words	same	116.8210
116.4010	DCB_se1_ag1_m_04 - phones	EY1	116.6610
116.6610	DCB_se1_ag1_m_04 - phones	M	116.8210
116.8210	DCB_se1_ag1_m_04 - phones	B	116.9110
116.8210	DCB_se1_ag1_m_04 - words	but	117.0410
116.9110	DCB_se1_ag1_m_04 - phones	AH1	117.0110
117.0110	DCB_se1_ag1_m_04 - phones	T	117.0410
117.0410	DCB_se1_ag1_m_04 - phones	AH0	117.0710
117.0410	DCB_se1_ag1_m_04 - words	a	117.0710
117.0710	DCB_se1_ag1_m_04 - phones	L	117.1710
117.0710	DCB_se1_ag1_m_04 - words	little	117.4310
117.1710	DCB_se1_ag1_m_04 - phones	IH1	117.2310
117.2310	DCB_se1_ag1_m_04 - phones	T	117.3610
117.3610	DCB_se1_ag1_m_04 - phones	AH0	117.3910
117.3910	DCB_se1_ag1_m_04 - phones	L	117.4310
117.4310	DCB_se1_ag1_m_04 - phones	D	117.5410
117.4310	DCB_se1_ag1_m_04 - words	different	118.0410
117.5410	DCB_se1_ag1_m_04 - phones	IH1	117.6610
117.6610	DCB_se1_ag1_m_04 - phones	F	117.7710
117.7710	DCB_se1_ag1_m_04 - phones	R	117.8010
117.8010	DCB_se1_ag1_m_04 - phones	AH0	117.8810
117.8810	DCB_se1_ag1_m_04 - phones	N	117.9110
117.9110	DCB_se1_ag1_m_04 - phones	T	118.0410
118.9985	DCB_se1_ag3_m_01 - phones	AH0	119.1385
118.9985	DCB_se1_ag3_m_01 - words	a	119.1385
119.1385	DCB_se1_ag3_m_01 - phones	sp	119.1785
119.1785	DCB_se1_ag3_m_01 - phones	L	119.2285
119.1785	DCB_se1_ag3_m_01 - words	little	119.4685
119.2285	DCB_se1_ag3_m_01 - phones	IH1	119.2685
119.2685	DCB_se1_ag3_m_01 - phones	T	119.3085
119.3085	DCB_se1_ag3_m_01 - phones	AH0	119.3485
119.3485	DCB_se1_ag3_m_01 - phones	L	119.4685
119.4685	DCB_se1_ag3_m_01 - phones	D	119.5185
119.4685	DCB_se1_ag3_m_01 - words	different	119.8685
119.5185	DCB_se1_ag3_m_01 - phones	IH1	119.6385
119.6385	DCB_se1_ag3_m_01 - phones	F	119.7285
119.7285	DCB_se1_ag3_m_01 - phones	R	119.7585
119.7585	DCB_se1_ag3_m_01 - phones	AH0	119.8085
119.8085	DCB_se1_ag3_m_01 - phones	N	119.8385
119.8144	DCB_se1_ag1_m_04 - phones	Y	120.0844
119.8144	DCB_se1_ag1_m_04 - words	yeah	120.4744
119.8385	DCB_se1_ag3_m_01 - phones	T	119.8685
119.8685	DCB_se1_ag3_m_01 - phones	sp	120.6670
120.0844	DCB_se1_ag1_m_04 - phones	AE1	120.4744
120.4744	DCB_se1_ag1_m_04 - phones	sp	123.3982
120.6670	DCB_se1_ag3_m_01 - phones	IH1	120.6970
120.6670	DCB_se1_ag3_m_01 - words	it	120.7370
120.6970	DCB_se1_ag3_m_01 - phones	T	120.7370
120.7370	DCB_se1_ag3_m_01 - words	s	120.7870
120.7370	DCB_se1_ag3_m_01 - phones	Z	120.7870
120.7870	DCB_se1_ag3_m_01 - words	a	120.8470
120.7870	DCB_se1_ag3_m_01 - phones	AH0	120.8470
120.8470	DCB_se1_ag3_m_01 - phones	L	120.9170
120.8470	DCB_se1_ag3_m_01 - words	little	121.0870
120.9170	DCB_se1_ag3_m_01 - phones	IH1	120.9470
120.9470	DCB_se1_ag3_m_01 - phones	T	121.0270
121.0270	DCB_se1_ag3_m_01 - phones	AH0	121.0570
121.0570	DCB_se1_ag3_m_01 - phones	L	121.0870
121.0870	DCB_se1_ag3_m_01 - phones	D	121.1270
121.0870	DCB_se1_ag3_m_01 - words	different	121.3470
121.1270	DCB_se1_ag3_m_01 - phones	IH1	121.1970
121.1970	DCB_se1_ag3_m_01 - phones	F	121.2270
121.2270	DCB_se1_ag3_m_01 - phones	R	121.2570
121.2570	DCB_se1_ag3_m_01 - phones	AH0	121.2870
121.2870	DCB_se1_ag3_m_01 - phones	N	121.3170
121.3170	DCB_se1_ag3_m_01 - phones	T	121.3470
121.3470	DCB_se1_ag3_m_01 - phones	HH	121.3770
121.3470	DCB_se1_ag3_m_01 - words	how	121.4670
121.3770	DCB_se1_ag3_m_01 - phones	AW1	121.4670
121.4670	DCB_se1_ag3_m_01 - phones	sp	121.4970
121.4970	DCB_se1_ag3_m_01 - phones	P	121.5270
121.4970	DCB_se1_ag3_m_01 - words	people	121.7770
121.5270	DCB_se1_ag3_m_01 - phones	IY1	121.5970
121.5970	DCB_se1_ag3_m_01 - phones	P	121.6570
121.6570	DCB_se1_ag3_m_01 - phones	AH0	121.7070
121.7070	DCB_se1_ag3_m_01 - phones	L	121.7770
121.7770	DCB_se1_ag3_m_01 - phones	sp	121.8070
121.8070	DCB_se1_ag3_m_01 - phones	AE1	122.1870
121.8070	DCB_se1_ag3_m_01 - words	act	122.4170
122.1870	DCB_se1_ag3_m_01 - phones	K	122.3770
122.3770	DCB_se1_ag3_m_01 - phones	T	122.4170
122.4170	DCB_se1_ag3_m_01 - phones	AO1	122.6670
122.4170	DCB_se1_ag3_m_01 - words	or	122.6970
122.6670	DCB_se1_ag3_m_01 - phones	R	122.6970
122.6970	DCB_se1_ag3_m_01 - phones	HH	122.7270
122.6970	DCB_se1_ag3_m_01 - words	how	122.7970
122.7270	DCB_se1_ag3_m_01 - phones	AW1	122.7970
122.7860	DCB_se1_ag1_f_02 - phones	Y	122.9960
122.7860	DCB_se1_ag1_f_02 - words	yeah	123.8060
122.7970	DCB_se1_ag3_m_01 - phones	P	122.8270
122.7970	DCB_se1_ag3_m_01 - words	people	122.9470
122.8270	DCB_se1_ag3_m_01 - phones	IY1	122.8570
122.8570	DCB_se1_ag3_m_01 - phones	P	122.8870
122.8870	DCB_se1_ag3_m_01 - phones	AH0	122.9170
122.9170	DCB_se1_ag3_m_01 - phones	L	122.9470
122.9470	DCB_se1_ag3_m_01 - phones	sp	123.1170
122.9960	DCB_se1_ag1_f_02 - phones	AE1	123.8060
123.1170	DCB_se1_ag3_m_01 - phones	T	123.1470
123.1170	DCB_se1_ag3_m_01 - words	talk	123.4270
123.1470	DCB_se1_ag3_m_01 - phones	AO1	123.3670
123.3670	DCB_se1_ag3_m_01 - phones	K	123.4270
123.3982	DCB_se1_ag1_m_04 - phones	Y	123.4582
123.3982	DCB_se1_ag1_m_04 - words	yeah	123.8082
123.4270	DCB_se1_ag3_m_01 - phones	AE1	123.5370
123.4270	DCB_se1_ag3_m_01 - words	and	123.6070
123.4582	DCB_se1_ag1_m_04 - phones	AE1	123.8082
123.5370	DCB_se1_ag3_m_01 - phones	N	123.6070
123.6070	DCB_se1_ag3_m_01 - phones	AE1	123.6570
123.6070	DCB_se1_ag3_m_01 - words	act	123.7170
123.6570	DCB_se1_ag3_m_01 - phones	K	123.6870
123.6870	DCB_se1_ag3_m_01 - phones	T	123.7170
123.7170	DCB_se1_ag3_m_01 - phones	sp	124.0470
123.8060	DCB_se1_ag1_f_02 - phones	D	123.8460
123.8060	DCB_se1_ag1_f_02 - words	dc-	124.1060
123.8082	DCB_se1_ag1_m_04 - phones	D	123.8382
123.8082	DCB_se1_ag1_m_04 - words	dc-	124.3182
123.8382	DCB_se1_ag1_m_04 - phones	IY1	123.8782
123.8460	DCB_se1_ag1_f_02 - phones	IY1	123.9760
123.8782	DCB_se1_ag1_m_04 - phones	S	124.0182
123.9760	DCB_se1_ag1_f_02 - phones	S	124.0160
124.0160	DCB_se1_ag1_f_02 - phones	IY1	124.1060
124.0182	DCB_se1_ag1_m_04 - phones	IY1	124.3182
124.5647	DCB_se1_ag1_f_02 - phones	sil	124.6247
124.6247	DCB_se1_ag1_f_02 - phones	D	124.6847
124.6247	DCB_se1_ag1_f_02 - words	dc	125.2047
124.6847	DCB_se1_ag1_f_02 - phones	IY1	124.8347
124.8347	DCB_se1_ag1_f_02 - phones	S	125.0147
125.0147	DCB_se1_ag1_f_02 - phones	IY1	125.2047
125.2047	DCB_se1_ag1_f_02 - phones	P	125.3247
125.2047	DCB_se1_ag1_f_02 - words	people	125.5747
125.3247	DCB_se1_ag1_f_02 - phones	IY1	125.3747
125.3747	DCB_se1_ag1_f_02 - phones	P	125.4047
125.4047	DCB_se1_ag1_f_02 - phones	AH0	125.4347
125.4347	DCB_se1_ag1_f_02 - phones	L	125.5747
125.5747	DCB_se1_ag1_f_02 - phones	sp	125.6347
125.6347	DCB_se1_ag1_f_02 - phones	AE1	125.8647
125.6347	DCB_se1_ag1_f_02 - words	act	126.1647
125.8647	DCB_se1_ag1_f_02 - phones	K	125.9747
125.9747	DCB_se1_ag1_f_02 - phones	T	126.1647
126.3954	DCB_se1_ag1_f_02 - phones	K	126.5354
126.3954	DCB_se1_ag1_f_02 - words	crazy	127.1654
126.5354	DCB_se1_ag1_f_02 - phones	R	126.5854
126.5854	DCB_se1_ag1_f_02 - phones	EY1	126.7854
126.7854	DCB_se1_ag1_f_02 - phones	Z	126.9154
126.9154	DCB_se1_ag1_f_02 - phones	IY0	127.1654
127.9442	DCB_se1_ag1_f_02 - phones	DH	128.0142
127.9442	DCB_se1_ag1_f_02 - words	they	128.1542
128.0142	DCB_se1_ag1_f_02 - phones	EY1	128.1542
128.1542	DCB_se1_ag1_f_02 - phones	AE1	128.2842
128.1542	DCB_se1_ag1_f_02 - words	act	128.3942
128.2842	DCB_se1_ag1_f_02 - phones	K	128.3642
128.3642	DCB_se1_ag1_f_02 - phones	T	128.3942
128.3942	DCB_se1_ag1_f_02 - phones	L	128.4742
128.3942	DCB_se1_ag1_f_02 - words	like	128.8642
128.4742	DCB_se1_ag1_f_02 - phones	AY1	128.5842
128.5842	DCB_se1_ag1_f_02 - phones	K	128.8642
129.0994	DCB_se1_ag3_m_01 - phones	M	129.2494
129.0994	DCB_se1_ag3_m_01 - words	more	129.3994
129.2494	DCB_se1_ag3_m_01 - phones	AO1	129.3194
129.3194	DCB_se1_ag3_m_01 - phones	R	129.3994
129.3994	DCB_se1_ag3_m_01 - phones	AH0	129.4294
129.3994	DCB_se1_ag3_m_01 - words	aggressive	129.9194
129.4294	DCB_se1_ag3_m_01 - phones	G	129.4594
129.4594	DCB_se1_ag3_m_01 - phones	R	129.5294
129.5294	DCB_se1_ag3_m_01 - phones	EH1	129.6094
129.6094	DCB_se1_ag3_m_01 - phones	S	129.7294
129.7294	DCB_se1_ag3_m_01 - phones	IH0	129.7894
129.7894	DCB_se1_ag3_m_01 - phones	V	129.9194
129.9186	DCB_se1_ag1_f_02 - phones	sil	129.9586
129.9586	DCB_se1_ag1_f_02 - phones	Y	130.2186
129.9586	DCB_se1_ag1_f_02 - words	yeah	130.5586
130.1110	DCB_se1_ag1_m_04 - phones	Y	130.2210
130.1110	DCB_se1_ag1_m_04 - words	yeah	130.6210
130.2186	DCB_se1_ag1_f_02 - phones	AE1	130.5586
130.2210	DCB_se1_ag1_m_04 - phones	AE1	130.6210
130.6210	DCB_se1_ag1_m_04 - phones	sp	131.4942
131.4942	DCB_se1_ag1_m_04 - phones	AH0	131.5442
131.4942	DCB_se1_ag1_m_04 - words	and	131.6842
131.5442	DCB_se1_ag1_m_04 - phones	N	131.6842
131.6842	DCB_se1_ag1_m_04 - phones	M	131.7842
131.6842	DCB_se1_ag1_m_04 - words	most	131.8842
131.7261	DCB_se1_ag1_f_02 - phones	IH1	131.8361
131.7261	DCB_se1_ag1_f_02 - words	in	131.8761
131.7842	DCB_se1_ag1_m_04 - phones	OW1	131.8542
131.8361	DCB_se1_ag1_f_02 - phones	N	131.8761
131.8542	DCB_se1_ag1_m_04 - phones	S	131.8842
131.8761	DCB_se1_ag1_f_02 - phones	M	131.9761
131.8761	DCB_se1_ag1_f_02 - words	maryland	132.6461
131.8842	DCB_se1_ag1_m_04 - phones	sp	138.4633
131.9761	DCB_se1_ag1_f_02 - phones	EH1	132.0261
132.0261	DCB_se1_ag1_f_02 - phones	R	132.2261
132.2261	DCB_se1_ag1_f_02 - phones	AH0	132.2561
132.2561	DCB_se1_ag1_f_02 - phones	L	132.3261
132.3261	DCB_se1_ag1_f_02 - phones	AH0	132.5261
132.5261	DCB_se1_ag1_f_02 - phones	N	132.5561
132.5561	DCB_se1_ag1_f_02 - phones	D	132.6461
132.8438	DCB_se1_ag1_f_02 - phones	sil	132.8838
132.8838	DCB_se1_ag1_f_02 - phones	M	132.9638
132.8838	DCB_se1_ag1_f_02 - words	maryland	133.2838
132.9638	DCB_se1_ag1_f_02 - phones	EH1	133.0238
133.0238	DCB_se1_ag1_f_02 - phones	R	133.1038
133.1038	DCB_se1_ag1_f_02 - phones	AH0	133.1338
133.1338	DCB_se1_ag1_f_02 - phones	L	133.1838
133.1838	DCB_se1_ag1_f_02 - phones	AH0	133.2238
133.2238	DCB_se1_ag1_f_02 - phones	N	133.2538
133.2538	DCB_se1_ag1_f_02 - phones	D	133.2838
133.2838	DCB_se1_ag1_f_02 - phones	P	133.3538
133.2838	DCB_se1_ag1_f_02 - words	people	133.7538
133.3538	DCB_se1_ag1_f_02 - phones	IY1	133.4438
133.4438	DCB_se1_ag1_f_02 - phones	P	133.5038
133.5038	DCB_se1_ag1_f_02 - phones	AH0	133.5338
133.5338	DCB_se1_ag1_f_02 - phones	L	133.7538
133.7538	DCB_se1_ag1_f_02 - phones	W	133.8538
133.7538	DCB_se1_ag1_f_02 - words	we're	134.0338
133.8538	DCB_se1_ag1_f_02 - phones	IH1	133.9438
133.9438	DCB_se1_ag1_f_02 - phones	R	134.0338
134.0338	DCB_se1_ag1_f_02 - phones	K	134.2238
134.0338	DCB_se1_ag1_f_02 - words	cool	134.4438
134.2238	DCB_se1_ag1_f_02 - phones	UW1	134.3338
134.3338	DCB_se1_ag1_f_02 - phones	L	134.4438
134.4438	DCB_se1_ag1_f_02 - phones	W	134.4738
134.4438	DCB_se1_ag1_f_02 - words	with	134.5838
134.4738	DCB_se1_ag1_f_02 - phones	IH1	134.5338
134.5338	DCB_se1_ag1_f_02 - phones	DH	134.5838
134.5838	DCB_se1_ag1_f_02 - phones	IY1	134.7238
134.5838	DCB_se1_ag1_f_02 - words	each	134.8938
134.7238	DCB_se1_ag1_f_02 - phones	CH	134.8938
134.8938	DCB_se1_ag1_f_02 - phones	AH1	134.9938
134.8938	DCB_se1_ag1_f_02 - words	other	135.3838
134.9938	DCB_se1_ag1_f_02 - phones	DH	135.1038
135.1038	DCB_se1_ag1_f_02 - phones	ER0	135.3838
136.0851	DCB_se1_ag1_f_02 - phones	AH0	136.2551
136.0851	DCB_se1_ag1_f_02 - words	and	136.3351
136.2551	DCB_se1_ag1_f_02 - phones	N	136.3351
136.3351	DCB_se1_ag1_f_02 - phones	W	136.3951
136.3351	DCB_se1_ag1_f_02 - words	we	136.4551
136.3951	DCB_se1_ag1_f_02 - phones	IY1	136.4551
136.4551	DCB_se1_ag1_f_02 - phones	JH	136.4851
136.4551	DCB_se1_ag1_f_02 - words	just	136.9051
136.4851	DCB_se1_ag1_f_02 - phones	IH0	136.5151
136.5151	DCB_se1_ag1_f_02 - phones	S	136.9051
136.9051	DCB_se1_ag1_f_02 - phones	CH	137.0951
136.9051	DCB_se1_ag1_f_02 - words	chill	137.5251
137.0951	DCB_se1_ag1_f_02 - phones	IH1	137.3351
137.3351	DCB_se1_ag1_f_02 - phones	L	137.5251
137.5251	DCB_se1_ag1_f_02 - phones	sp	169.7941
138.4633	DCB_se1_ag1_m_04 - phones	AH0	138.5033
138.4633	DCB_se1_ag1_m_04 - words	and	138.6133
138.5033	DCB_se1_ag1_m_04 - phones	N	138.6133
138.6133	DCB_se1_ag1_m_04 - phones	W	138.6833
138.6133	DCB_se1_ag1_m_04 - words	we	139.1033
138.6833	DCB_se1_ag1_m_04 - phones	IY1	139.1033
139.1033	DCB_se1_ag1_m_04 - phones	sp	139.1333
139.1333	DCB_se1_ag1_m_04 - phones	Y	139.2333
139.1333	DCB_se1_ag1_m_04 - words	you	139.2833
139.2333	DCB_se1_ag1_m_04 - phones	UW1	139.2833
139.2833	DCB_se1_ag1_m_04 - phones	N	139.3333
139.2833	DCB_se1_ag1_m_04 - words	know	139.4733
139.3333	DCB_se1_ag1_m_04 - phones	OW1	139.4733
139.4733	DCB_se1_ag1_m_04 - phones	W	139.5333
139.4733	DCB_se1_ag1_m_04 - words	we	139.5933
139.5333	DCB_se1_ag1_m_04 - phones	IY1	139.5933
139.5933	DCB_se1_ag1_m_04 - phones	K	139.6433
139.5933	DCB_se1_ag1_m_04 - words	could	139.7433
139.6433	DCB_se1_ag1_m_04 - phones	UH1	139.6733
139.6733	DCB_se1_ag1_m_04 - phones	D	139.7433
139.7433	DCB_se1_ag1_m_04 - phones	G	139.8233
139.7433	DCB_se1_ag1_m_04 - words	go	139.8933
139.8233	DCB_se1_ag1_m_04 - phones	OW1	139.8933
139.8933	DCB_se1_ag1_m_04 - phones	AW1	139.9933
139.8933	DCB_se1_ag1_m_04 - words	outside	140.3333
139.9933	DCB_se1_ag1_m_04 - phones	T	140.0633
140.0633	DCB_se1_ag1_m_04 - phones	S	140.1933
140.1933	DCB_se1_ag1_m_04 - phones	AY1	140.3033
140.3033	DCB_se1_ag1_m_04 - phones	D	140.3333
140.3333	DCB_se1_ag1_m_04 - phones	AH0	140.3633
140.3333	DCB_se1_ag1_m_04 - words	and	140.3933
140.3633	DCB_se1_ag1_m_04 - phones	N	140.3933
140.3933	DCB_se1_ag1_m_04 - phones	P	140.4533
140.3933	DCB_se1_ag1_m_04 - words	play	140.5933
140.4533	DCB_se1_ag1_m_04 - phones	L	140.5033
140.5033	DCB_se1_ag1_m_04 - phones	EY1	140.5933
140.5933	DCB_se1_ag1_m_04 - phones	B	140.7233
140.5933	DCB_se1_ag1_m_04 - words	basketball	141.2533
140.7233	DCB_se1_ag1_m_04 - phones	AE1	140.8933
140.8933	DCB_se1_ag1_m_04 - phones	S	140.9733
140.9733	DCB_se1_ag1_m_04 - phones	K	141.0033
141.0033	DCB_se1_ag1_m_04 - phones	AH0	141.0333
141.0333	DCB_se1_ag1_m_04 - phones	T	141.0633
141.0633	DCB_se1_ag1_m_04 - phones	B	141.1133
141.1133	DCB_se1_ag1_m_04 - phones	AO2	141.1833
141.1833	DCB_se1_ag1_m_04 - phones	L	141.2533
141.2533	DCB_se1_ag1_m_04 - phones	IH0	141.2833
141.2533	DCB_se1_ag1_m_04 - words	in	141.3233
141.2833	DCB_se1_ag1_m_04 - phones	N	141.3233
141.3233	DCB_se1_ag1_m_04 - phones	sp	141.3633
141.3633	DCB_se1_ag1_m_04 - phones	D	141.4433
141.3633	DCB_se1_ag1_m_04 - words	dc	142.0233
141.4433	DCB_se1_ag1_m_04 - phones	IY1	141.5833
141.5833	DCB_se1_ag1_m_04 - phones	S	141.7633
141.7633	DCB_se1_ag1_m_04 - phones	IY1	142.0233
142.5169	DCB_se1_ag1_m_04 - phones	B	142.5669
142.5169	DCB_se1_ag1_m_04 - words	but	142.6769
142.5669	DCB_se1_ag1_m_04 - phones	AH1	142.6069
142.6069	DCB_se1_ag1_m_04 - phones	T	142.6769
142.6769	DCB_se1_ag1_m_04 - phones	Y	142.7069
142.6769	DCB_se1_ag1_m_04 - words	you	142.7569
142.7069	DCB_se1_ag1_m_04 - phones	UW1	142.7569
142.7569	DCB_se1_ag1_m_04 - phones	K	142.8869
142.7569	DCB_se1_ag1_m_04 - words	can't	143.0269
142.8869	DCB_se1_ag1_m_04 - phones	AE1	142.9869
142.9869	DCB_se1_ag1_m_04 - phones	N	143.0269
143.0269	DCB_se1_ag1_m_04 - phones	D	143.1169
143.0269	DCB_se1_ag1_m_04 - words	do	143.2869
143.1169	DCB_se1_ag1_m_04 - phones	UW1	143.2869
143.2869	DCB_se1_ag1_m_04 - phones	DH	143.3369
143.2869	DCB_se1_ag1_m_04 - words	that	143.5169
143.3369	DCB_se1_ag1_m_04 - phones	AH0	143.4669
143.4669	DCB_se1_ag1_m_04 - phones	T	143.5169
143.5169	DCB_se1_ag1_m_04 - phones	K	143.5869
143.5169	DCB_se1_ag1_m_04 - words	cause	143.8869
143.5869	DCB_se1_ag1_m_04 - phones	AA1	143.6369
143.6369	DCB_se1_ag1_m_04 - phones	Z	143.8869
143.8869	DCB_se1_ag1_m_04 - phones	sp	144.1769
144.1769	DCB_se1_ag1_m_04 - phones	M	144.2169
144.1769	DCB_se1_ag1_m_04 - words	most	144.4169
144.2169	DCB_se1_ag1_m_04 - phones	OW1	144.3169
144.3169	DCB_se1_ag1_m_04 - phones	S	144.4169
144.4169	DCB_se1_ag1_m_04 - phones	AH0	144.4469
144.4169	DCB_se1_ag1_m_04 - words	of	144.4769
144.4469	DCB_se1_ag1_m_04 - phones	V	144.4769
144.4769	DCB_se1_ag1_m_04 - phones	DH	144.5069
144.4769	DCB_se1_ag1_m_04 - words	the	144.5369
144.5069	DCB_se1_ag1_m_04 - phones	AH0	144.5369
144.5369	DCB_se1_ag1_m_04 - phones	T	144.6169
144.5369	DCB_se1_ag1_m_04 - words	time	144.7169
144.6169	DCB_se1_ag1_m_04 - phones	AY1	144.6869
144.6869	DCB_se1_ag1_m_04 - phones	M	144.7169
144.7169	DCB_se1_ag1_m_04 - phones	IH0	144.7469
144.7169	DCB_se1_ag1_m_04 - words	it	144.7769
144.7469	DCB_se1_ag1_m_04 - phones	T	144.7769
144.7769	DCB_se1_ag1_m_04 - words	s	144.8369
144.7769	DCB_se1_ag1_m_04 - phones	Z	144.8369
144.8369	DCB_se1_ag1_m_04 - phones	AH0	144.9069
144.8369	DCB_se1_ag1_m_04 - words	a	144.9069
144.9069	DCB_se1_ag1_m_04 - phones	L	145.0069
144.9069	DCB_se1_ag1_m_04 - words	lot	145.1369
145.0069	DCB_se1_ag1_m_04 - phones	AA1	145.0869
145.0869	DCB_se1_ag1_m_04 - phones	T	145.1369
145.1369	DCB_se1_ag1_m_04 - phones	AH0	145.1669
145.1369	DCB_se1_ag1_m_04 - words	of	145.2269
145.1669	DCB_se1_ag1_m_04 - phones	V	145.2269
145.2269	DCB_se1_ag1_m_04 - phones	D	145.2769
145.2269	DCB_se1_ag1_m_04 - words	dudes	145.5669
145.2769	DCB_se1_ag1_m_04 - phones	Y	145.3069
145.3069	DCB_se1_ag1_m_04 - phones	UW1	145.4669
145.4669	DCB_se1_ag1_m_04 - phones	D	145.5269
145.5269	DCB_se1_ag1_m_04 - phones	Z	145.5669
145.5669	DCB_se1_ag1_m_04 - phones	S	145.6669
145.5669	DCB_se1_ag1_m_04 - words	sitting	145.8169
145.6669	DCB_se1_ag1_m_04 - phones	IH1	145.7069
145.7069	DCB_se1_ag1_m_04 - phones	T	145.7369
145.7369	DCB_se1_ag1_m_04 - phones	IH0	145.7669
145.7669	DCB_se1_ag1_m_04 - phones	NG	145.8169
145.8169	DCB_se1_ag1_m_04 - phones	ER0	145.9669
145.8169	DCB_se1_ag1_m_04 - words	around	146.1769
145.9669	DCB_se1_ag1_m_04 - phones	AW1	146.0469
146.0469	DCB_se1_ag1_m_04 - phones	N	146.1269
146.1269	DCB_se1_ag1_m_04 - phones	D	146.1769
146.1769	DCB_se1_ag1_m_04 - words	a	146.2369
146.1769	DCB_se1_ag1_m_04 - phones	AH0	146.2369
146.2369	DCB_se1_ag1_m_04 - phones	sp	146.2669
146.2669	DCB_se1_ag1_m_04 - phones	L	146.4369
146.2669	DCB_se1_ag1_m_04 - words	lot	146.5769
146.4369	DCB_se1_ag1_m_04 - phones	AA1	146.5069
146.5069	DCB_se1_ag1_m_04 - phones	T	146.5769
146.5769	DCB_se1_ag1_m_04 - phones	AH0	146.6269
146.5769	DCB_se1_ag1_m_04 - words	of	146.6669
146.6269	DCB_se1_ag1_m_04 - phones	V	146.6669
146.6669	DCB_se1_ag1_m_04 - phones	sp	146.7569
146.7569	DCB_se1_ag1_m_04 - phones	AH0	146.8769
146.7569	DCB_se1_ag1_m_04 - words	a	146.8769
146.8769	DCB_se1_ag1_m_04 - phones	sp	146.9069
146.9069	DCB_se1_ag1_m_04 - phones	L	146.9869
146.9069	DCB_se1_ag1_m_04 - words	lot	147.0969
146.9869	DCB_se1_ag1_m_04 - phones	AA1	147.0569
147.0569	DCB_se1_ag1_m_04 - phones	T	147.0969
147.0969	DCB_se1_ag1_m_04 - phones	AH0	147.1269
147.0969	DCB_se1_ag1_m_04 - words	of	147.1869
147.1269	DCB_se1_ag1_m_04 - phones	V	147.1869
147.1869	DCB_se1_ag1_m_04 - phones	K	147.3269
147.1869	DCB_se1_ag1_m_04 - words	corners	147.7969
147.3269	DCB_se1_ag1_m_04 - phones	AO1	147.4769
147.4769	DCB_se1_ag1_m_04 - phones	R	147.5369
147.5369	DCB_se1_ag1_m_04 - phones	N	147.6369
147.6369	DCB_se1_ag1_m_04 - phones	ER0	147.7169
147.7169	DCB_se1_ag1_m_04 - phones	Z	147.7969
147.7969	DCB_se1_ag1_m_04 - phones	AH0	147.8969
147.7969	DCB_se1_ag1_m_04 - words	and	148.2969
147.8969	DCB_se1_ag1_m_04 - phones	N	148.2969
149.1908	DCB_se1_ag1_m_04 - phones	AH0	149.2708
149.1908	DCB_se1_ag1_m_04 - words	and	149.4208
149.2708	DCB_se1_ag1_m_04 - phones	N	149.3708
149.3708	DCB_se1_ag1_m_04 - phones	D	149.4208
149.4208	DCB_se1_ag1_m_04 - words	s	149.5308
149.4208	DCB_se1_ag1_m_04 - phones	S	149.5308
149.5308	DCB_se1_ag1_m_04 - phones	DH	149.6508
149.5308	DCB_se1_ag1_m_04 - words	they	149.7508
149.6508	DCB_se1_ag1_m_04 - phones	EY1	149.7508
149.7508	DCB_se1_ag1_m_04 - phones	AO1	149.8608
149.7508	DCB_se1_ag1_m_04 - words	also	150.0008
149.8608	DCB_se1_ag1_m_04 - phones	L	149.9108
149.9108	DCB_se1_ag1_m_04 - phones	S	149.9708
149.9708	DCB_se1_ag1_m_04 - phones	OW0	150.0008
150.0008	DCB_se1_ag1_m_04 - phones	B	150.0308
150.0008	DCB_se1_ag1_m_04 - words	be	150.0708
150.0308	DCB_se1_ag1_m_04 - phones	IY0	150.0708
150.0708	DCB_se1_ag1_m_04 - phones	T	150.1908
150.0708	DCB_se1_ag1_m_04 - words	trying	150.3608
150.1908	DCB_se1_ag1_m_04 - phones	R	150.2308
150.2308	DCB_se1_ag1_m_04 - phones	AY1	150.3308
150.3308	DCB_se1_ag1_m_04 - phones	NG	150.3608
150.3608	DCB_se1_ag1_m_04 - phones	T	150.3908
150.3608	DCB_se1_ag1_m_04 - words	to	150.4208
150.3908	DCB_se1_ag1_m_04 - phones	AH0	150.4208
150.4208	DCB_se1_ag1_m_04 - phones	R	150.5108
150.4208	DCB_se1_ag1_m_04 - words	rob	150.7108
150.5108	DCB_se1_ag1_m_04 - phones	AA1	150.6708
150.6708	DCB_se1_ag1_m_04 - phones	B	150.7108
150.7108	DCB_se1_ag1_m_04 - phones	sp	150.7408
150.7408	DCB_se1_ag1_m_04 - phones	Y	150.8008
150.7408	DCB_se1_ag1_m_04 - words	you	150.8308
150.8008	DCB_se1_ag1_m_04 - phones	UW1	150.8308
150.8308	DCB_se1_ag1_m_04 - phones	Z	150.9308
150.8308	DCB_se1_ag1_m_04 - words	s	150.9308
150.9308	DCB_se1_ag1_m_04 - phones	sp	151.0308
151.0308	DCB_se1_ag1_m_04 - phones	IH0	151.2408
151.0308	DCB_se1_ag1_m_04 - words	if	151.2808
151.2408	DCB_se1_ag1_m_04 - phones	F	151.2808
151.2808	DCB_se1_ag1_m_04 - phones	DH	151.3308
151.2808	DCB_se1_ag1_m_04 - words	they	151.4308
151.3308	DCB_se1_ag1_m_04 - phones	EY1	151.4308
151.4308	DCB_se1_ag1_m_04 - phones	S	151.5708
151.4308	DCB_se1_ag1_m_04 - words	see	151.6208
151.5708	DCB_se1_ag1_m_04 - phones	IY1	151.6208
151.6208	DCB_se1_ag1_m_04 - phones	Y	151.6708
151.6208	DCB_se1_ag1_m_04 - words	you	151.7208
151.6708	DCB_se1_ag1_m_04 - phones	UW1	151.7208
151.7208	DCB_se1_ag1_m_04 - phones	W	151.7508
151.7208	DCB_se1_ag1_m_04 - words	with	151.8108
151.7508	DCB_se1_ag1_m_04 - phones	IH0	151.7808
151.7808	DCB_se1_ag1_m_04 - phones	DH	151.8108
151.8108	DCB_se1_ag1_m_04 - words	a	151.9008
151.8108	DCB_se1_ag1_m_04 - phones	AH0	151.9008
151.9008	DCB_se1_ag1_m_04 - phones	F	152.0008
151.9008	DCB_se1_ag1_m_04 - words	fresh	152.2208
152.0008	DCB_se1_ag1_m_04 - phones	R	152.0508
152.0508	DCB_se1_ag1_m_04 - phones	EH1	152.1308
152.1308	DCB_se1_ag1_m_04 - phones	SH	152.2208
152.2208	DCB_se1_ag1_m_04 - phones	P	152.3708
152.2208	DCB_se1_ag1_m_04 - words	pair	152.4708
152.3708	DCB_se1_ag1_m_04 - phones	EH1	152.4008
152.4008	DCB_se1_ag1_m_04 - phones	R	152.4708
152.4708	DCB_se1_ag1_m_04 - phones	AH0	152.5008
152.4708	DCB_se1_ag1_m_04 - words	of	152.5308
152.5008	DCB_se1_ag1_m_04 - phones	V	152.5308
152.5308	DCB_se1_ag1_m_04 - phones	SH	152.6908
152.5308	DCB_se1_ag1_m_04 - words	shoes	152.9208
152.6908	DCB_se1_ag1_m_04 - phones	UW1	152.8108
152.8108	DCB_se1_ag1_m_04 - phones	Z	152.9208
152.9208	DCB_se1_ag1_m_04 - phones	ER0	153.0008
152.9208	DCB_se1_ag1_m_04 - words	or	153.0008
153.0008	DCB_se1_ag1_m_04 - phones	S	153.1208
153.0008	DCB_se1_ag1_m_04 - words	something	153.3908
153.1208	DCB_se1_ag1_m_04 - phones	AH1	153.1508
153.1508	DCB_se1_ag1_m_04 - phones	M	153.1908
153.1908	DCB_se1_ag1_m_04 - phones	TH	153.2708
153.2708	DCB_se1_ag1_m_04 - phones	IH0	153.3008
153.3008	DCB_se1_ag1_m_04 - phones	NG	153.3908
153.3908	DCB_se1_ag1_m_04 - phones	sp	153.4408
153.4408	DCB_se1_ag1_m_04 - phones	L	153.5108
153.4408	DCB_se1_ag1_m_04 - words	like	153.5708
153.5108	DCB_se1_ag1_m_04 - phones	AY1	153.5408
153.5408	DCB_se1_ag1_m_04 - phones	K	153.5708
153.5708	DCB_se1_ag1_m_04 - phones	sp	153.6608
153.6608	DCB_se1_ag1_m_04 - phones	DH	153.7308
153.6608	DCB_se1_ag1_m_04 - words	that	153.8808
153.7308	DCB_se1_ag1_m_04 - phones	AH0	153.7608
153.7608	DCB_se1_ag1_m_04 - phones	T	153.8808
153.9411	DCB_se1_ag3_m_01 - phones	Y	154.3311
153.9411	DCB_se1_ag3_m_01 - words	yeah	154.6511
154.3311	DCB_se1_ag3_m_01 - phones	AE1	154.6511
154.6511	DCB_se1_ag3_m_01 - phones	sp	155.6926
155.6926	DCB_se1_ag3_m_01 - phones	DH	155.7426
155.6926	DCB_se1_ag3_m_01 - words	that	155.8026
155.7426	DCB_se1_ag3_m_01 - phones	AH0	155.7726
155.7726	DCB_se1_ag3_m_01 - phones	T	155.8026
155.8026	DCB_se1_ag3_m_01 - phones	S	155.9226
155.8026	DCB_se1_ag3_m_01 - words	s	155.9226
155.9226	DCB_se1_ag3_m_01 - phones	sp	155.9726
155.9726	DCB_se1_ag3_m_01 - words	<unk>	156.0126
155.9726	DCB_se1_ag3_m_01 - phones	spn	156.0126
156.0126	DCB_se1_ag3_m_01 - phones	sp	157.4735
157.4735	DCB_se1_ag3_m_01 - phones	AH0	157.5035
157.4735	DCB_se1_ag3_m_01 - words	and	157.5335
157.5035	DCB_se1_ag3_m_01 - phones	N	157.5335
157.5335	DCB_se1_ag3_m_01 - phones	W	157.5735
157.5335	DCB_se1_ag3_m_01 - words	what	157.6835
157.5735	DCB_se1_ag3_m_01 - phones	AH1	157.6335
157.6335	DCB_se1_ag3_m_01 - phones	T	157.6835
157.6835	DCB_se1_ag3_m_01 - phones	ER0	157.7835
157.6835	DCB_se1_ag3_m_01 - words	are	157.7835
157.7835	DCB_se1_ag3_m_01 - phones	DH	157.8435
157.7835	DCB_se1_ag3_m_01 - words	the	157.9135
157.8435	DCB_se1_ag3_m_01 - phones	IY0	157.9135
157.9135	DCB_se1_ag3_m_01 - phones	W	158.0035
157.9135	DCB_se1_ag3_m_01 - words	what	158.2135
158.0035	DCB_se1_ag3_m_01 - phones	AH1	158.0635
158.0635	DCB_se1_ag3_m_01 - phones	T	158.2135
158.2135	DCB_se1_ag3_m_01 - phones	W	158.2735
158.2135	DCB_se1_ag3_m_01 - words	what	158.3835
158.2735	DCB_se1_ag3_m_01 - phones	AH1	158.3235
158.3235	DCB_se1_ag3_m_01 - phones	T	158.3835
158.3835	DCB_se1_ag3_m_01 - words	are	158.4735
158.3835	DCB_se1_ag3_m_01 - phones	ER0	158.4735
158.4735	DCB_se1_ag3_m_01 - phones	DH	158.5235
158.4735	DCB_se1_ag3_m_01 - words	the	158.6235
158.5235	DCB_se1_ag3_m_01 - phones	AH1	158.6235
158.6235	DCB_se1_ag3_m_01 - phones	sp	158.6535
158.6535	DCB_se1_ag3_m_01 - phones	AH1	158.8735
158.6535	DCB_se1_ag3_m_01 - words	um	158.9835
158.8735	DCB_se1_ag3_m_01 - phones	M	158.9835
158.9835	DCB_se1_ag3_m_01 - phones	L	159.0835
158.9835	DCB_se1_ag3_m_01 - words	like	159.2935
159.0835	DCB_se1_ag3_m_01 - phones	AY1	159.1735
159.1735	DCB_se1_ag3_m_01 - phones	K	159.2935
159.2935	DCB_se1_ag3_m_01 - phones	sp	159.8822
159.8822	DCB_se1_ag3_m_01 - phones	L	159.9222
159.8822	DCB_se1_ag3_m_01 - words	like	160.0622
159.9222	DCB_se1_ag3_m_01 - phones	AY1	159.9922
159.9922	DCB_se1_ag3_m_01 - phones	K	160.0622
160.0622	DCB_se1_ag3_m_01 - phones	W	160.1222
160.0622	DCB_se1_ag3_m_01 - words	what	160.1922
160.1222	DCB_se1_ag3_m_01 - phones	AH1	160.1522
160.1522	DCB_se1_ag3_m_01 - phones	T	160.1922
160.1922	DCB_se1_ag3_m_01 - phones	IH1	160.2322
160.1922	DCB_se1_ag3_m_01 - words	is	160.3322
160.2322	DCB_se1_ag3_m_01 - phones	Z	160.3322
160.3322	DCB_se1_ag3_m_01 - phones	IH1	160.3622
160.3322	DCB_se1_ag3_m_01 - words	it	160.4122
160.3622	DCB_se1_ag3_m_01 - phones	T	160.4122
160.4122	DCB_se1_ag3_m_01 - phones	DH	160.4422
160.4122	DCB_se1_ag3_m_01 - words	that	160.5722
160.4422	DCB_se1_ag3_m_01 - phones	AH0	160.5122
160.5122	DCB_se1_ag3_m_01 - phones	T	160.5722
160.5722	DCB_se1_ag3_m_01 - phones	Y	160.6822
160.5722	DCB_se1_ag3_m_01 - words	you	160.8622
160.6822	DCB_se1_ag3_m_01 - phones	UW1	160.8622
160.8622	DCB_se1_ag3_m_01 - phones	S	160.9822
160.8622	DCB_se1_ag3_m_01 - words	so	161.0522
160.9822	DCB_se1_ag3_m_01 - phones	OW1	161.0522
161.0522	DCB_se1_ag3_m_01 - phones	Y	161.1422
161.0522	DCB_se1_ag3_m_01 - words	you	161.2122
161.1422	DCB_se1_ag3_m_01 - phones	UW1	161.2122
161.2122	DCB_se1_ag3_m_01 - phones	M	161.2622
161.2122	DCB_se1_ag3_m_01 - words	moved	161.4022
161.2622	DCB_se1_ag3_m_01 - phones	UW1	161.3422
161.3422	DCB_se1_ag3_m_01 - phones	V	161.3722
161.3722	DCB_se1_ag3_m_01 - phones	D	161.4022
161.4022	DCB_se1_ag3_m_01 - phones	F	161.4822
161.4022	DCB_se1_ag3_m_01 - words	from	161.5822
161.4822	DCB_se1_ag3_m_01 - phones	R	161.5122
161.5122	DCB_se1_ag3_m_01 - phones	AH1	161.5422
161.5422	DCB_se1_ag3_m_01 - phones	M	161.5822
161.5822	DCB_se1_ag3_m_01 - phones	M	161.6622
161.5822	DCB_se1_ag3_m_01 - words	maryland	162.0022
161.6622	DCB_se1_ag3_m_01 - phones	EH1	161.7022
161.7022	DCB_se1_ag3_m_01 - phones	R	161.8022
161.8022	DCB_se1_ag3_m_01 - phones	AH0	161.8322
161.8322	DCB_se1_ag3_m_01 - phones	L	161.9122
161.9122	DCB_se1_ag3_m_01 - phones	AH0	161.9422
161.9422	DCB_se1_ag3_m_01 - phones	N	161.9722
161.9722	DCB_se1_ag3_m_01 - phones	D	162.0022
162.0022	DCB_se1_ag3_m_01 - phones	T	162.0722
162.0022	DCB_se1_ag3_m_01 - words	to	162.1422
162.0722	DCB_se1_ag3_m_01 - phones	UW1	162.1422
162.1422	DCB_se1_ag3_m_01 - phones	D	162.2022
162.1422	DCB_se1_ag3_m_01 - words	dc	162.6122
162.2022	DCB_se1_ag3_m_01 - phones	IY1	162.3522
162.3522	DCB_se1_ag3_m_01 - phones	S	162.4622
162.4622	DCB_se1_ag3_m_01 - phones	IY1	162.6122
162.6122	DCB_se1_ag3_m_01 - phones	HH	162.6422
162.6122	DCB_se1_ag3_m_01 - words	what	162.7422
162.6422	DCB_se1_ag3_m_01 - phones	W	162.6722
162.6722	DCB_se1_ag3_m_01 - phones	AH1	162.7022
162.7022	DCB_se1_ag3_m_01 - phones	T	162.7422
162.7422	DCB_se1_ag3_m_01 - phones	IH1	162.7922
162.7422	DCB_se1_ag3_m_01 - words	is	162.8722
162.7922	DCB_se1_ag3_m_01 - phones	Z	162.8722
162.8722	DCB_se1_ag3_m_01 - phones	IH1	162.9222
162.8722	DCB_se1_ag3_m_01 - words	it	162.9522
162.9222	DCB_se1_ag3_m_01 - phones	T	162.9522
162.9522	DCB_se1_ag3_m_01 - phones	DH	162.9822
162.9522	DCB_se1_ag3_m_01 - words	that	163.0822
162.9822	DCB_se1_ag3_m_01 - phones	AH0	163.0222
163.0222	DCB_se1_ag3_m_01 - phones	T	163.0822
163.0822	DCB_se1_ag3_m_01 - phones	Y	163.1722
163.0822	DCB_se1_ag3_m_01 - words	you	163.2822
163.1722	DCB_se1_ag3_m_01 - phones	UW1	163.2822
163.2822	DCB_se1_ag3_m_01 - phones	M	163.3522
163.2822	DCB_se1_ag3_m_01 - words	miss	163.9222
163.3522	DCB_se1_ag3_m_01 - phones	IH1	163.5222
163.5222	DCB_se1_ag3_m_01 - phones	S	163.9222
164.5196	DCB_se1_ag3_m_01 - phones	F	164.7896
164.5196	DCB_se1_ag3_m_01 - words	from	165.1096
164.7896	DCB_se1_ag3_m_01 - phones	R	164.8496
164.8496	DCB_se1_ag3_m_01 - phones	AH1	164.8996
164.8996	DCB_se1_ag3_m_01 - phones	M	165.1096
165.1096	DCB_se1_ag3_m_01 - phones	sp	165.1496
165.1496	DCB_se1_ag3_m_01 - phones	M	165.1796
165.1496	DCB_se1_ag3_m_01 - words	maryland	165.6196
165.1796	DCB_se1_ag3_m_01 - phones	EH1	165.2396
165.2396	DCB_se1_ag3_m_01 - phones	R	165.4096
165.4096	DCB_se1_ag3_m_01 - phones	AH0	165.4396
165.4396	DCB_se1_ag3_m_01 - phones	L	165.5296
165.5296	DCB_se1_ag3_m_01 - phones	AH0	165.5596
165.5596	DCB_se1_ag3_m_01 - phones	N	165.5896
165.5896	DCB_se1_ag3_m_01 - phones	D	165.6196
165.6196	DCB_se1_ag3_m_01 - phones	sp	166.2278
166.2278	DCB_se1_ag3_m_01 - phones	DH	166.2878
166.2278	DCB_se1_ag3_m_01 - words	that	166.4378
166.2878	DCB_se1_ag3_m_01 - phones	AE1	166.3778
166.3778	DCB_se1_ag3_m_01 - phones	T	166.4378
166.4378	DCB_se1_ag3_m_01 - phones	DH	166.4778
166.4378	DCB_se1_ag3_m_01 - words	they	166.6078
166.4778	DCB_se1_ag3_m_01 - phones	EY1	166.6078
166.6078	DCB_se1_ag3_m_01 - phones	D	166.6578
166.6078	DCB_se1_ag3_m_01 - words	don't	166.8978
166.6578	DCB_se1_ag3_m_01 - phones	OW1	166.8378
166.8378	DCB_se1_ag3_m_01 - phones	N	166.8678
166.8678	DCB_se1_ag3_m_01 - phones	T	166.8978
166.8978	DCB_se1_ag3_m_01 - phones	DH	166.9278
166.8978	DCB_se1_ag3_m_01 - words	that	167.1378
166.9278	DCB_se1_ag3_m_01 - phones	AH0	167.0878
167.0878	DCB_se1_ag3_m_01 - phones	T	167.1378
167.1378	DCB_se1_ag3_m_01 - phones	sp	167.2378
167.2378	DCB_se1_ag3_m_01 - phones	DH	167.2978
167.2378	DCB_se1_ag3_m_01 - words	that	167.6178
167.2978	DCB_se1_ag3_m_01 - phones	AH0	167.5178
167.5178	DCB_se1_ag3_m_01 - phones	T	167.6178
167.7698	DCB_se1_ag3_m_01 - phones	DH	167.8798
167.7698	DCB_se1_ag3_m_01 - words	they	167.9598
167.8798	DCB_se1_ag3_m_01 - phones	EY1	167.9598
167.9598	DCB_se1_ag3_m_01 - phones	sp	168.0198
168.0198	DCB_se1_ag3_m_01 - phones	D	168.0798
168.0198	DCB_se1_ag3_m_01 - words	don't	168.2598
168.0798	DCB_se1_ag3_m_01 - phones	OW1	168.2198
168.2198	DCB_se1_ag3_m_01 - phones	N	168.2598
168.2598	DCB_se1_ag3_m_01 - phones	HH	168.2898
168.2598	DCB_se1_ag3_m_01 - words	have	168.4498
168.2898	DCB_se1_ag3_m_01 - phones	AE1	168.4198
168.4198	DCB_se1_ag3_m_01 - phones	V	168.4498
168.4498	DCB_se1_ag3_m_01 - phones	sp	168.4798
168.4798	DCB_se1_ag3_m_01 - phones	HH	168.5098
168.4798	DCB_se1_ag3_m_01 - words	here	168.6598
168.5098	DCB_se1_ag3_m_01 - phones	IY1	168.6298
168.6298	DCB_se1_ag3_m_01 - phones	R	168.6598
168.6598	DCB_se1_ag3_m_01 - phones	IH1	168.6898
168.6598	DCB_se1_ag3_m_01 - words	in	168.7198
168.6898	DCB_se1_ag3_m_01 - phones	N	168.7198
168.7198	DCB_se1_ag3_m_01 - phones	sp	168.7498
168.7498	DCB_se1_ag3_m_01 - phones	D	168.7998
168.7498	DCB_se1_ag3_m_01 - words	dc	169.1898
168.7998	DCB_se1_ag3_m_01 - phones	IY1	168.9198
168.9198	DCB_se1_ag3_m_01 - phones	S	169.0498
169.0498	DCB_se1_ag3_m_01 - phones	IY1	169.1898
169.1898	DCB_se1_ag3_m_01 - words	or	169.2298
169.1898	DCB_se1_ag3_m_01 - phones	ER0	169.2298
169.2298	DCB_se1_ag3_m_01 - phones	sp	169.2598
169.2598	DCB_se1_ag3_m_01 - phones	W	169.3298
169.2598	DCB_se1_ag3_m_01 - words	whatever	169.5698
169.3298	DCB_se1_ag3_m_01 - phones	AH2	169.3698
169.3698	DCB_se1_ag3_m_01 - phones	T	169.4198
169.4198	DCB_se1_ag3_m_01 - phones	EH1	169.4798
169.4798	DCB_se1_ag3_m_01 - phones	V	169.5198
169.5198	DCB_se1_ag3_m_01 - phones	ER0	169.5698
169.5698	DCB_se1_ag3_m_01 - phones	DH	169.5998
169.5698	DCB_se1_ag3_m_01 - words	the	169.6498
169.5998	DCB_se1_ag3_m_01 - phones	AH0	169.6498
169.6498	DCB_se1_ag3_m_01 - phones	K	169.7098
169.6498	DCB_se1_ag3_m_01 - words	case	169.8398
[truncated: 23,696 more rows]
