# Supplementary material for: Considering Performance in the Automated and Manual Coding of Sociolinguistic Variables: Lessons From Variable (ING)
Source: Front Artif Intell. 2021 Apr 29;4:648543. doi: 10.3389/frai.2021.648543 (PMC8117961; doi:10.3389/frai.2021.648543)
Supplement: Supplementary file 4 [file Data_Sheet_4.ZIP › CORAAL_Aligned_as_Tables/DCA_se1_ag1_m_05_1_txout.txt]

tmin	tier	text	tmax
0.4932	DCA_int_07 - phones	sil	0.5732
0.5732	DCA_int_07 - phones	AY1	0.6032
0.5732	DCA_int_07 - words	i	0.6032
0.6032	DCA_int_07 - phones	W	0.6332
0.6032	DCA_int_07 - words	want	0.7532
0.6332	DCA_int_07 - phones	AO1	0.6932
0.6932	DCA_int_07 - phones	N	0.7232
0.7232	DCA_int_07 - phones	T	0.7532
0.7532	DCA_int_07 - phones	T	0.7832
0.7532	DCA_int_07 - words	to	0.8132
0.7832	DCA_int_07 - phones	AH0	0.8132
0.8132	DCA_int_07 - phones	T	0.8632
0.8132	DCA_int_07 - words	talk	1.0332
0.8632	DCA_int_07 - phones	AO1	0.9732
0.9732	DCA_int_07 - phones	K	1.0332
1.0332	DCA_int_07 - phones	AH0	1.1132
1.0332	DCA_int_07 - words	about	1.3432
1.1132	DCA_int_07 - phones	B	1.1632
1.1632	DCA_int_07 - phones	AW1	1.2832
1.2832	DCA_int_07 - phones	T	1.3432
1.3432	DCA_int_07 - phones	S	1.4132
1.3432	DCA_int_07 - words	some	1.5232
1.4132	DCA_int_07 - phones	AH1	1.4432
1.4432	DCA_int_07 - phones	M	1.5232
1.5232	DCA_int_07 - phones	G	1.6032
1.5232	DCA_int_07 - words	games	1.9232
1.6032	DCA_int_07 - phones	EY1	1.7532
1.7532	DCA_int_07 - phones	M	1.8532
1.8532	DCA_int_07 - phones	Z	1.9232
1.9232	DCA_int_07 - phones	Y	1.9732
1.9232	DCA_int_07 - words	you	2.0032
1.9732	DCA_int_07 - phones	UW1	2.0032
2.0032	DCA_int_07 - phones	sp	2.1132
2.1132	DCA_int_07 - phones	P	2.1632
2.1132	DCA_int_07 - words	play	2.3832
2.1632	DCA_int_07 - phones	L	2.2732
2.2732	DCA_int_07 - phones	EY1	2.3832
2.3832	DCA_int_07 - phones	sp	2.4232
2.4232	DCA_int_07 - phones	S	2.5032
2.4232	DCA_int_07 - words	stuff	2.6432
2.5032	DCA_int_07 - phones	T	2.5632
2.5632	DCA_int_07 - phones	AH1	2.5932
2.5932	DCA_int_07 - phones	F	2.6432
2.6432	DCA_int_07 - phones	sp	2.6732
2.6732	DCA_int_07 - phones	L	2.7632
2.6732	DCA_int_07 - words	like	2.8432
2.7632	DCA_int_07 - phones	AY1	2.7932
2.7932	DCA_int_07 - phones	K	2.8432
2.8432	DCA_int_07 - phones	sp	2.8732
2.8732	DCA_int_07 - phones	DH	2.9132
2.8732	DCA_int_07 - words	that	3.0032
2.9132	DCA_int_07 - phones	AH0	2.9532
2.9532	DCA_int_07 - phones	T	3.0032
3.0032	DCA_int_07 - phones	sp	3.0332
3.0332	DCA_int_07 - phones	W	3.0832
3.0332	DCA_int_07 - words	what	3.1532
3.0832	DCA_int_07 - phones	AH1	3.1132
3.1132	DCA_int_07 - phones	T	3.1532
3.1532	DCA_int_07 - phones	G	3.2032
3.1532	DCA_int_07 - words	games	3.4232
3.2032	DCA_int_07 - phones	EY1	3.2932
3.2932	DCA_int_07 - phones	M	3.3532
3.3532	DCA_int_07 - phones	Z	3.4232
3.4232	DCA_int_07 - phones	D	3.4932
3.4232	DCA_int_07 - words	do	3.5232
3.4932	DCA_int_07 - phones	UW1	3.5232
3.5232	DCA_int_07 - phones	Y	3.5532
3.5232	DCA_int_07 - words	you	3.5832
3.5532	DCA_int_07 - phones	UW1	3.5832
3.5832	DCA_int_07 - phones	sp	3.6132
3.6132	DCA_int_07 - phones	P	3.6532
3.6132	DCA_int_07 - words	play	3.8132
3.6532	DCA_int_07 - phones	L	3.7232
3.7232	DCA_int_07 - phones	EY1	3.8132
3.8132	DCA_int_07 - phones	ER0	3.9432
3.8132	DCA_int_07 - words	around	4.0332
3.9432	DCA_int_07 - phones	AW1	3.9732
3.9732	DCA_int_07 - phones	N	4.0032
4.0032	DCA_int_07 - phones	D	4.0332
4.0332	DCA_int_07 - phones	sp	4.0832
4.0832	DCA_int_07 - phones	HH	4.1232
4.0832	DCA_int_07 - words	home	4.2332
4.1232	DCA_int_07 - phones	OW1	4.2032
4.2032	DCA_int_07 - phones	M	4.2332
4.2332	DCA_int_07 - phones	sp	5.5097
5.5097	DCA_int_07 - phones	CH	5.5797
5.5097	DCA_int_07 - words	church	5.6497
5.5250	DCA_se1_ag1_m_05 - phones	sil	5.6050
5.5797	DCA_int_07 - phones	ER1	5.6197
5.6050	DCA_se1_ag1_m_05 - phones	B	5.6850
5.6050	DCA_se1_ag1_m_05 - words	basketball	6.8250
5.6197	DCA_int_07 - phones	CH	5.6497
5.6497	DCA_int_07 - phones	sp	6.0197
5.6850	DCA_se1_ag1_m_05 - phones	AE1	5.8950
5.8950	DCA_se1_ag1_m_05 - phones	S	6.0150
6.0150	DCA_se1_ag1_m_05 - phones	K	6.1150
6.0197	DCA_int_07 - phones	S	6.0497
6.0197	DCA_int_07 - words	street	6.1697
6.0497	DCA_int_07 - phones	T	6.0797
6.0797	DCA_int_07 - phones	R	6.1097
6.1097	DCA_int_07 - phones	IY1	6.1397
6.1150	DCA_se1_ag1_m_05 - phones	AH0	6.1550
6.1397	DCA_int_07 - phones	T	6.1697
6.1550	DCA_se1_ag1_m_05 - phones	T	6.2150
6.2150	DCA_se1_ag1_m_05 - phones	B	6.2750
6.2750	DCA_se1_ag1_m_05 - phones	AO2	6.6750
6.6750	DCA_se1_ag1_m_05 - phones	L	6.8250
8.5211	DCA_se1_ag1_m_05 - phones	AH1	8.9011
8.5211	DCA_se1_ag1_m_05 - words	um	9.0711
8.9011	DCA_se1_ag1_m_05 - phones	M	9.0711
9.0711	DCA_se1_ag1_m_05 - phones	sp	9.4411
10.5917	DCA_se1_ag1_m_05 - phones	F	10.6917
10.5917	DCA_se1_ag1_m_05 - words	football	11.5417
10.6917	DCA_se1_ag1_m_05 - phones	UH1	10.7817
10.7817	DCA_se1_ag1_m_05 - phones	T	10.9717
10.9717	DCA_se1_ag1_m_05 - phones	B	11.0317
11.0317	DCA_se1_ag1_m_05 - phones	AO2	11.1817
11.1817	DCA_se1_ag1_m_05 - phones	L	11.5417
11.5417	DCA_se1_ag1_m_05 - phones	sp	11.5717
12.5112	DCA_se1_ag1_m_05 - phones	B	12.6012
12.5112	DCA_se1_ag1_m_05 - words	baseball	13.4412
12.6012	DCA_se1_ag1_m_05 - phones	EY1	12.7812
12.7812	DCA_se1_ag1_m_05 - phones	S	12.9912
12.9912	DCA_se1_ag1_m_05 - phones	B	13.0512
13.0512	DCA_se1_ag1_m_05 - phones	AO1	13.0812
13.0812	DCA_se1_ag1_m_05 - phones	L	13.4412
13.4412	DCA_se1_ag1_m_05 - phones	sp	22.1416
18.5653	DCA_int_07 - phones	W	18.6953
18.5653	DCA_int_07 - words	what	18.7553
18.6953	DCA_int_07 - phones	AH1	18.7253
18.7253	DCA_int_07 - phones	T	18.7553
18.7553	DCA_int_07 - phones	EH1	18.8453
18.7553	DCA_int_07 - words	else	19.0053
18.8453	DCA_int_07 - phones	L	18.9053
18.9053	DCA_int_07 - phones	S	19.0053
22.1416	DCA_se1_ag1_m_05 - phones	spn	22.4216
22.1416	DCA_se1_ag1_m_05 - words	<unk>	22.4216
22.4216	DCA_se1_ag1_m_05 - phones	sp	22.4916
22.4916	DCA_se1_ag1_m_05 - phones	P	22.6416
22.4916	DCA_se1_ag1_m_05 - words	play	23.2716
22.6416	DCA_se1_ag1_m_05 - phones	L	22.7216
22.7216	DCA_se1_ag1_m_05 - phones	EY1	23.2716
23.2716	DCA_se1_ag1_m_05 - phones	sp	25.2604
25.2604	DCA_se1_ag1_m_05 - phones	HH	25.3904
25.2604	DCA_se1_ag1_m_05 - words	hide	25.5204
25.3904	DCA_se1_ag1_m_05 - phones	AY1	25.4904
25.4904	DCA_se1_ag1_m_05 - phones	D	25.5204
25.5204	DCA_se1_ag1_m_05 - phones	AH0	25.5504
25.5204	DCA_se1_ag1_m_05 - words	and	25.6904
25.5504	DCA_se1_ag1_m_05 - phones	N	25.6904
25.6904	DCA_se1_ag1_m_05 - phones	G	25.7504
25.6904	DCA_se1_ag1_m_05 - words	go	25.8804
25.7504	DCA_se1_ag1_m_05 - phones	OW1	25.8804
25.8804	DCA_se1_ag1_m_05 - phones	S	26.1304
25.8804	DCA_se1_ag1_m_05 - words	seek	26.2804
26.1304	DCA_se1_ag1_m_05 - phones	IY1	26.2504
26.2504	DCA_se1_ag1_m_05 - phones	K	26.2804
26.2804	DCA_se1_ag1_m_05 - phones	sp	26.5204
27.5911	DCA_int_07 - phones	OW2	27.6411
27.5911	DCA_int_07 - words	okay	27.7611
27.6411	DCA_int_07 - phones	K	27.6811
27.6811	DCA_int_07 - phones	EY1	27.7611
27.7611	DCA_int_07 - phones	sp	27.9511
30.4786	DCA_int_07 - phones	W	30.6286
30.4786	DCA_int_07 - words	what	30.6886
30.6286	DCA_int_07 - phones	AH1	30.6586
30.6586	DCA_int_07 - phones	T	30.6886
30.6886	DCA_int_07 - phones	EH1	30.7686
30.6886	DCA_int_07 - words	else	30.9686
30.7686	DCA_int_07 - phones	L	30.8386
30.8386	DCA_int_07 - phones	S	30.9686
32.0244	DCA_se1_ag1_m_05 - phones	AH0	32.3544
32.0244	DCA_se1_ag1_m_05 - words	and	32.5044
32.3544	DCA_se1_ag1_m_05 - phones	N	32.5044
32.5044	DCA_se1_ag1_m_05 - phones	W	32.5544
32.5044	DCA_se1_ag1_m_05 - words	what	32.6844
32.5544	DCA_se1_ag1_m_05 - phones	AH1	32.6044
32.6044	DCA_se1_ag1_m_05 - phones	T	32.6844
32.6844	DCA_se1_ag1_m_05 - phones	T	32.8244
32.6844	DCA_se1_ag1_m_05 - words	time	33.0544
32.8244	DCA_se1_ag1_m_05 - phones	AY1	32.9544
32.9544	DCA_se1_ag1_m_05 - phones	M	33.0544
33.0544	DCA_se1_ag1_m_05 - phones	IH0	33.1144
33.0544	DCA_se1_ag1_m_05 - words	is	33.1444
33.1144	DCA_se1_ag1_m_05 - phones	Z	33.1444
33.1444	DCA_se1_ag1_m_05 - phones	sp	33.1844
33.1844	DCA_se1_ag1_m_05 - phones	IH0	33.2144
33.1844	DCA_se1_ag1_m_05 - words	it	33.2444
33.2144	DCA_se1_ag1_m_05 - phones	T	33.2444
33.2444	DCA_se1_ag1_m_05 - phones	sp	33.2744
33.2744	DCA_se1_ag1_m_05 - phones	OW1	33.4244
33.2744	DCA_se1_ag1_m_05 - words	old	33.5244
33.4244	DCA_se1_ag1_m_05 - phones	L	33.4844
33.4844	DCA_se1_ag1_m_05 - phones	D	33.5244
33.5244	DCA_se1_ag1_m_05 - phones	L	33.5844
33.5244	DCA_se1_ag1_m_05 - words	lady	33.8144
33.5844	DCA_se1_ag1_m_05 - phones	EY1	33.6744
33.6744	DCA_se1_ag1_m_05 - phones	D	33.7244
33.7244	DCA_se1_ag1_m_05 - phones	IY0	33.8144
33.8144	DCA_se1_ag1_m_05 - phones	sp	33.8444
33.8444	DCA_se1_ag1_m_05 - phones	W	33.9244
33.8444	DCA_se1_ag1_m_05 - words	witch	34.3644
33.9244	DCA_se1_ag1_m_05 - phones	IH1	34.1844
34.1844	DCA_se1_ag1_m_05 - phones	CH	34.3644
34.3355	DCA_int_07 - phones	sil	34.4155
34.4155	DCA_int_07 - phones	HH	34.4755
34.4155	DCA_int_07 - words	what	34.5955
34.4755	DCA_int_07 - phones	W	34.5355
34.5355	DCA_int_07 - phones	AH1	34.5655
34.5655	DCA_int_07 - phones	T	34.5955
34.5955	DCA_int_07 - phones	sp	34.9055
35.4522	DCA_int_07 - phones	HH	35.5022
35.4522	DCA_int_07 - words	what	35.6422
35.5022	DCA_int_07 - phones	W	35.5522
35.5522	DCA_int_07 - phones	AH1	35.6022
35.6022	DCA_int_07 - phones	T	35.6422
35.6422	DCA_int_07 - words	s	35.6722
35.6422	DCA_int_07 - phones	S	35.6722
35.6722	DCA_int_07 - phones	DH	35.7122
35.6722	DCA_int_07 - words	that	35.8322
35.7122	DCA_int_07 - phones	AE1	35.7522
35.7522	DCA_int_07 - phones	T	35.8322
35.8322	DCA_int_07 - phones	W	35.8622
35.8322	DCA_int_07 - words	one	35.9322
35.8622	DCA_int_07 - phones	AH1	35.8922
35.8922	DCA_int_07 - phones	N	35.9322
35.9322	DCA_int_07 - phones	AH0	35.9922
35.9322	DCA_int_07 - words	again	36.1922
35.9922	DCA_int_07 - phones	G	36.0522
36.0522	DCA_int_07 - phones	EH1	36.0922
36.0922	DCA_int_07 - phones	N	36.1922
36.1922	DCA_int_07 - phones	sp	36.3922
36.7280	DCA_se1_ag1_m_05 - phones	sil	36.7880
36.7880	DCA_se1_ag1_m_05 - phones	W	36.8180
36.7880	DCA_se1_ag1_m_05 - words	what	36.9580
36.8180	DCA_se1_ag1_m_05 - phones	AH1	36.8780
36.8780	DCA_se1_ag1_m_05 - phones	T	36.9580
36.9580	DCA_se1_ag1_m_05 - phones	T	37.0680
36.9580	DCA_se1_ag1_m_05 - words	time	37.3480
37.0680	DCA_se1_ag1_m_05 - phones	AY1	37.2580
37.2580	DCA_se1_ag1_m_05 - phones	M	37.3480
37.3480	DCA_se1_ag1_m_05 - phones	IH0	37.4480
37.3480	DCA_se1_ag1_m_05 - words	is	37.5380
37.4480	DCA_se1_ag1_m_05 - phones	Z	37.5380
37.5380	DCA_se1_ag1_m_05 - phones	IH0	37.5780
37.5380	DCA_se1_ag1_m_05 - words	it	37.6080
37.5780	DCA_se1_ag1_m_05 - phones	T	37.6080
37.6080	DCA_se1_ag1_m_05 - phones	OW1	37.7180
37.6080	DCA_se1_ag1_m_05 - words	old	37.7780
37.7180	DCA_se1_ag1_m_05 - phones	L	37.7480
37.7480	DCA_se1_ag1_m_05 - phones	D	37.7780
37.7780	DCA_se1_ag1_m_05 - phones	L	37.8780
37.7780	DCA_se1_ag1_m_05 - words	lady	38.1080
37.8780	DCA_se1_ag1_m_05 - phones	EY1	37.9880
37.9880	DCA_se1_ag1_m_05 - phones	D	38.0380
38.0380	DCA_se1_ag1_m_05 - phones	IY0	38.1080
38.1080	DCA_se1_ag1_m_05 - phones	sp	38.1380
38.1380	DCA_se1_ag1_m_05 - phones	W	38.2480
38.1380	DCA_se1_ag1_m_05 - words	witch	38.6280
38.2480	DCA_se1_ag1_m_05 - phones	IH1	38.4580
38.4580	DCA_se1_ag1_m_05 - phones	CH	38.6280
38.8438	DCA_int_07 - phones	W	38.9538
38.8438	DCA_int_07 - words	what	39.0638
38.9538	DCA_int_07 - phones	AH1	38.9938
38.9938	DCA_int_07 - phones	T	39.0638
39.0638	DCA_int_07 - phones	sp	39.0938
39.0938	DCA_int_07 - phones	T	39.2338
39.0938	DCA_int_07 - words	time	39.5838
39.2338	DCA_int_07 - phones	AY1	39.5238
39.5238	DCA_int_07 - phones	M	39.5838
39.5838	DCA_int_07 - phones	IH0	39.6538
39.5838	DCA_int_07 - words	is	39.7138
39.6538	DCA_int_07 - phones	Z	39.7138
39.7138	DCA_int_07 - phones	DH	39.7538
39.7138	DCA_int_07 - words	the	39.8238
39.7538	DCA_int_07 - phones	IY0	39.8238
39.8238	DCA_int_07 - phones	OW1	39.9538
39.8238	DCA_int_07 - words	old	40.0238
39.9538	DCA_int_07 - phones	L	39.9938
39.9938	DCA_int_07 - phones	D	40.0238
40.0238	DCA_int_07 - phones	L	40.1138
40.0238	DCA_int_07 - words	lady	40.2838
40.1138	DCA_int_07 - phones	EY1	40.1638
40.1638	DCA_int_07 - phones	D	40.2038
40.2038	DCA_int_07 - phones	IY0	40.2838
40.2838	DCA_int_07 - phones	W	40.4138
40.2838	DCA_int_07 - words	witch	40.4738
40.4138	DCA_int_07 - phones	IH1	40.4438
40.4438	DCA_int_07 - phones	CH	40.4738
40.4738	DCA_int_07 - phones	sp	40.7038
42.3556	DCA_int_07 - phones	W	42.6256
42.3556	DCA_int_07 - words	wow	42.7356
42.6256	DCA_int_07 - phones	AW1	42.7356
42.7356	DCA_int_07 - phones	sp	43.4327
43.4327	DCA_int_07 - phones	G	43.4627
43.4327	DCA_int_07 - words	gotta	43.5627
43.4627	DCA_int_07 - phones	AA1	43.4927
43.4927	DCA_int_07 - phones	T	43.5227
43.5227	DCA_int_07 - phones	AH0	43.5627
43.5627	DCA_int_07 - phones	F	43.6927
43.5627	DCA_int_07 - words	find	43.8727
43.6927	DCA_int_07 - phones	AY1	43.7427
43.7427	DCA_int_07 - phones	N	43.7827
43.7827	DCA_int_07 - phones	D	43.8727
43.8727	DCA_int_07 - phones	AW1	43.9027
43.8727	DCA_int_07 - words	out	43.9327
43.9027	DCA_int_07 - phones	T	43.9327
43.9327	DCA_int_07 - phones	AH0	43.9927
43.9327	DCA_int_07 - words	about	44.1327
43.9927	DCA_int_07 - phones	B	44.0327
44.0327	DCA_int_07 - phones	AW1	44.1027
44.1027	DCA_int_07 - phones	T	44.1327
44.1327	DCA_int_07 - phones	sp	44.1627
44.1627	DCA_int_07 - phones	DH	44.2127
44.1627	DCA_int_07 - words	that	44.3327
44.2127	DCA_int_07 - phones	AE1	44.2727
44.2727	DCA_int_07 - phones	T	44.3327
44.3327	DCA_int_07 - phones	sp	44.3627
44.3627	DCA_int_07 - phones	W	44.4027
44.3627	DCA_int_07 - words	one	44.4827
44.4027	DCA_int_07 - phones	AH1	44.4327
44.4327	DCA_int_07 - phones	N	44.4827
44.4827	DCA_int_07 - phones	sp	44.5127
44.5127	DCA_int_07 - phones	L	44.5827
44.5127	DCA_int_07 - words	let	44.6527
44.5827	DCA_int_07 - phones	EH1	44.6127
44.6127	DCA_int_07 - phones	T	44.6527
44.6527	DCA_int_07 - phones	M	44.6927
44.6527	DCA_int_07 - words	me	44.7727
44.6927	DCA_int_07 - phones	IY1	44.7727
44.7727	DCA_int_07 - phones	sp	45.0427
45.0427	DCA_int_07 - phones	T	45.1227
45.0427	DCA_int_07 - words	tell	45.2327
45.1227	DCA_int_07 - phones	EH1	45.1727
45.1727	DCA_int_07 - phones	L	45.2327
45.2327	DCA_int_07 - phones	M	45.2727
45.2327	DCA_int_07 - words	me	45.3027
45.2727	DCA_int_07 - phones	IY1	45.3027
45.3027	DCA_int_07 - phones	W	45.3827
45.3027	DCA_int_07 - words	what	45.4427
45.3827	DCA_int_07 - phones	AH1	45.4127
45.4127	DCA_int_07 - phones	T	45.4427
45.4427	DCA_int_07 - phones	AH1	45.4927
45.4427	DCA_int_07 - words	other	45.5927
45.4927	DCA_int_07 - phones	DH	45.5227
45.5227	DCA_int_07 - phones	ER0	45.5927
45.5927	DCA_int_07 - phones	G	45.6527
45.5927	DCA_int_07 - words	games	45.8527
45.6527	DCA_int_07 - phones	EY1	45.7627
45.7627	DCA_int_07 - phones	M	45.8127
45.8127	DCA_int_07 - phones	Z	45.8527
45.8527	DCA_int_07 - phones	Y	45.8927
45.8527	DCA_int_07 - words	you	45.9327
45.8927	DCA_int_07 - phones	UW1	45.9327
45.9327	DCA_int_07 - phones	sp	45.9927
45.9927	DCA_int_07 - phones	P	46.0227
45.9927	DCA_int_07 - words	play	46.1627
46.0227	DCA_int_07 - phones	L	46.1127
46.1127	DCA_int_07 - phones	EY1	46.1627
46.1627	DCA_int_07 - phones	sp	46.2527
46.2527	DCA_int_07 - phones	F	46.2927
46.2527	DCA_int_07 - words	first	46.4727
46.2927	DCA_int_07 - phones	ER1	46.3827
46.3827	DCA_int_07 - phones	S	46.4427
46.4427	DCA_int_07 - phones	T	46.4727
46.4727	DCA_int_07 - phones	sp	46.5027
46.5027	DCA_int_07 - phones	DH	46.5327
46.5027	DCA_int_07 - words	though	46.5827
46.5327	DCA_int_07 - phones	OW1	46.5827
46.5827	DCA_int_07 - phones	sp	48.9509
48.2909	DCA_se1_ag1_m_05 - phones	DH	48.3709
48.2909	DCA_se1_ag1_m_05 - words	that	48.5109
48.3709	DCA_se1_ag1_m_05 - phones	AE1	48.4409
48.4409	DCA_se1_ag1_m_05 - phones	T	48.5109
48.5109	DCA_se1_ag1_m_05 - phones	S	48.6309
48.5109	DCA_se1_ag1_m_05 - words	s	48.6309
48.6309	DCA_se1_ag1_m_05 - phones	AO1	48.6709
48.6309	DCA_se1_ag1_m_05 - words	all	48.9009
48.6709	DCA_se1_ag1_m_05 - phones	L	48.9009
48.9509	DCA_int_07 - phones	DH	48.9909
48.9509	DCA_int_07 - words	that	49.1009
48.9909	DCA_int_07 - phones	AE1	49.0309
49.0309	DCA_int_07 - phones	T	49.1009
49.1009	DCA_int_07 - words	s	49.1609
49.1009	DCA_int_07 - phones	S	49.1609
49.1609	DCA_int_07 - phones	AO1	49.2909
49.1609	DCA_int_07 - words	all	49.3409
49.2909	DCA_int_07 - phones	L	49.3409
49.3409	DCA_int_07 - phones	sp	49.5209
49.8769	DCA_int_07 - phones	OW2	50.1269
49.8769	DCA_int_07 - words	okay	50.3569
50.1269	DCA_int_07 - phones	K	50.1869
50.1869	DCA_int_07 - phones	EY1	50.3569
50.3569	DCA_int_07 - phones	sp	51.6000
51.6000	DCA_int_07 - phones	AH1	51.9000
51.6000	DCA_int_07 - words	um	51.9300
51.9000	DCA_int_07 - phones	M	51.9300
51.9300	DCA_int_07 - phones	sp	54.7554
54.7554	DCA_int_07 - phones	AO1	54.8754
54.7554	DCA_int_07 - words	all	54.9454
54.8754	DCA_int_07 - phones	L	54.9454
54.9454	DCA_int_07 - phones	AY1	55.0154
54.9454	DCA_int_07 - words	i	55.0154
55.0154	DCA_int_07 - phones	W	55.0754
55.0154	DCA_int_07 - words	want	55.1654
55.0754	DCA_int_07 - phones	AO1	55.1054
55.1054	DCA_int_07 - phones	N	55.1354
55.1354	DCA_int_07 - phones	T	55.1654
55.1654	DCA_int_07 - phones	T	55.1954
55.1654	DCA_int_07 - words	to	55.2254
55.1954	DCA_int_07 - phones	AH0	55.2254
55.2254	DCA_int_07 - phones	N	55.2654
55.2254	DCA_int_07 - words	know	55.3554
55.2654	DCA_int_07 - phones	OW1	55.3554
55.3554	DCA_int_07 - phones	AH0	55.4254
55.3554	DCA_int_07 - words	about	55.5854
55.4254	DCA_int_07 - phones	B	55.4654
55.4654	DCA_int_07 - phones	AW1	55.5354
55.5354	DCA_int_07 - phones	T	55.5854
55.5854	DCA_int_07 - phones	sp	55.6154
55.6154	DCA_int_07 - phones	DH	55.6554
55.6154	DCA_int_07 - words	that	55.8154
55.6554	DCA_int_07 - phones	AE1	55.7454
55.7454	DCA_int_07 - phones	T	55.8154
55.8154	DCA_int_07 - phones	sp	55.9054
55.9054	DCA_int_07 - phones	G	55.9454
55.9054	DCA_int_07 - words	game	56.1754
55.9454	DCA_int_07 - phones	EY1	56.1154
56.1154	DCA_int_07 - phones	M	56.1754
56.1754	DCA_int_07 - phones	sp	56.2054
56.2054	DCA_int_07 - phones	HH	56.2554
56.2054	DCA_int_07 - words	what	56.3454
56.2554	DCA_int_07 - phones	W	56.2854
56.2854	DCA_int_07 - phones	AH1	56.3154
56.3154	DCA_int_07 - phones	T	56.3454
56.3454	DCA_int_07 - phones	sp	56.3754
56.3754	DCA_int_07 - phones	T	56.4854
56.3754	DCA_int_07 - words	time	56.6654
56.4854	DCA_int_07 - phones	AY1	56.6154
56.6154	DCA_int_07 - phones	M	56.6654
56.6654	DCA_int_07 - phones	IH0	56.7354
56.6654	DCA_int_07 - words	is	56.7854
56.7354	DCA_int_07 - phones	Z	56.7854
56.7854	DCA_int_07 - phones	DH	56.8254
56.7854	DCA_int_07 - words	the	56.8854
56.8254	DCA_int_07 - phones	IY0	56.8854
56.8854	DCA_int_07 - phones	OW1	56.9554
56.8854	DCA_int_07 - words	old	57.0454
56.9554	DCA_int_07 - phones	L	57.0154
57.0154	DCA_int_07 - phones	D	57.0454
57.0454	DCA_int_07 - phones	L	57.0854
57.0454	DCA_int_07 - words	lady	57.2754
57.0854	DCA_int_07 - phones	EY1	57.1254
57.1254	DCA_int_07 - phones	D	57.1854
57.1854	DCA_int_07 - phones	IY0	57.2754
57.2754	DCA_int_07 - phones	W	57.3854
57.2754	DCA_int_07 - words	witch	57.6054
57.3854	DCA_int_07 - phones	IH1	57.5154
57.5154	DCA_int_07 - phones	CH	57.6054
57.6054	DCA_int_07 - phones	W	57.6354
57.6054	DCA_int_07 - words	will	57.6954
57.6354	DCA_int_07 - phones	AH0	57.6654
57.6654	DCA_int_07 - phones	L	57.6954
57.6954	DCA_int_07 - phones	Y	57.7254
57.6954	DCA_int_07 - words	you	57.7654
57.7254	DCA_int_07 - phones	UW1	57.7654
57.7654	DCA_int_07 - phones	T	57.8454
57.7654	DCA_int_07 - words	tell	57.9654
57.8454	DCA_int_07 - phones	EH1	57.9254
57.9254	DCA_int_07 - phones	L	57.9654
57.9654	DCA_int_07 - phones	M	58.0254
57.9654	DCA_int_07 - words	me	58.0554
58.0254	DCA_int_07 - phones	IY1	58.0554
58.0554	DCA_int_07 - phones	AH0	58.1154
58.0554	DCA_int_07 - words	about	58.3154
58.1154	DCA_int_07 - phones	B	58.1654
58.1654	DCA_int_07 - phones	AW1	58.2754
58.2754	DCA_int_07 - phones	T	58.3154
58.3154	DCA_int_07 - phones	IH0	58.3454
58.3154	DCA_int_07 - words	it	58.3854
58.3454	DCA_int_07 - phones	T	58.3854
58.3854	DCA_int_07 - phones	sp	58.4554
58.6764	DCA_int_07 - phones	HH	58.7464
58.6764	DCA_int_07 - words	how	58.7764
58.7464	DCA_int_07 - phones	AW1	58.7764
58.7764	DCA_int_07 - phones	D	58.8064
58.7764	DCA_int_07 - words	do	58.8364
58.8064	DCA_int_07 - phones	UW1	58.8364
58.8364	DCA_int_07 - phones	Y	58.8664
58.8364	DCA_int_07 - words	you	58.9064
58.8664	DCA_int_07 - phones	UW1	58.9064
58.9064	DCA_int_07 - phones	sp	58.9964
58.9964	DCA_int_07 - phones	P	59.0364
58.9964	DCA_int_07 - words	play	59.1864
59.0364	DCA_int_07 - phones	L	59.1264
59.1264	DCA_int_07 - phones	EY1	59.1864
59.1864	DCA_int_07 - phones	IH1	59.2264
59.1864	DCA_int_07 - words	it	59.2764
59.2264	DCA_int_07 - phones	T	59.2764
59.2764	DCA_int_07 - phones	sp	59.3564
59.7195	DCA_int_07 - phones	HH	59.7795
59.7195	DCA_int_07 - words	how	59.8095
59.7795	DCA_int_07 - phones	AW1	59.8095
59.8095	DCA_int_07 - phones	sp	59.8495
59.8495	DCA_int_07 - phones	M	59.8795
59.8495	DCA_int_07 - words	many	60.0195
59.8795	DCA_int_07 - phones	EH1	59.9095
59.9095	DCA_int_07 - phones	N	59.9495
59.9495	DCA_int_07 - phones	IY0	60.0195
60.0195	DCA_int_07 - phones	P	60.0995
60.0195	DCA_int_07 - words	people	60.3095
60.0995	DCA_int_07 - phones	IY1	60.1595
60.1595	DCA_int_07 - phones	P	60.2195
60.2195	DCA_int_07 - phones	AH0	60.2495
60.2495	DCA_int_07 - phones	L	60.3095
60.3095	DCA_int_07 - phones	sp	60.3795
60.3795	DCA_int_07 - phones	P	60.4195
60.3795	DCA_int_07 - words	play	60.6195
60.4195	DCA_int_07 - phones	L	60.5295
60.5295	DCA_int_07 - phones	EY1	60.6195
60.6195	DCA_int_07 - phones	AE1	60.6595
60.6195	DCA_int_07 - words	and	60.7495
60.6595	DCA_int_07 - phones	N	60.7495
60.7495	DCA_int_07 - phones	sp	60.7795
60.7795	DCA_int_07 - phones	HH	60.8195
60.7795	DCA_int_07 - words	how	60.8695
60.8195	DCA_int_07 - phones	AW1	60.8695
60.8695	DCA_int_07 - phones	D	60.9095
60.8695	DCA_int_07 - words	do	60.9395
60.9095	DCA_int_07 - phones	UW1	60.9395
60.9395	DCA_int_07 - phones	Y	60.9695
60.9395	DCA_int_07 - words	you	61.0195
60.9695	DCA_int_07 - phones	UW1	61.0195
61.0195	DCA_int_07 - phones	sp	61.0495
61.0495	DCA_int_07 - phones	D	61.0795
61.0495	DCA_int_07 - words	do	61.1295
61.0795	DCA_int_07 - phones	UW1	61.1295
61.1295	DCA_int_07 - phones	IH1	61.1795
61.1295	DCA_int_07 - words	it	61.2195
61.1795	DCA_int_07 - phones	T	61.2195
61.2195	DCA_int_07 - phones	sp	61.3795
61.5677	DCA_se1_ag1_m_05 - phones	Y	61.7177
61.5677	DCA_se1_ag1_m_05 - words	you	61.7977
61.7177	DCA_se1_ag1_m_05 - phones	UW1	61.7977
61.7977	DCA_se1_ag1_m_05 - words	s	61.9977
61.7977	DCA_se1_ag1_m_05 - phones	S	61.9977
61.9977	DCA_se1_ag1_m_05 - phones	sp	62.2110
62.2110	DCA_se1_ag1_m_05 - phones	S	62.4210
62.2110	DCA_se1_ag1_m_05 - words	see	62.7510
62.4210	DCA_se1_ag1_m_05 - phones	IY1	62.7510
62.7510	DCA_se1_ag1_m_05 - phones	IH1	62.8010
62.7510	DCA_se1_ag1_m_05 - words	it	62.8410
62.8010	DCA_se1_ag1_m_05 - phones	T	62.8410
62.8410	DCA_se1_ag1_m_05 - phones	sp	62.9110
62.9110	DCA_se1_ag1_m_05 - phones	B	62.9810
62.9110	DCA_se1_ag1_m_05 - words	be	63.3510
62.9810	DCA_se1_ag1_m_05 - phones	IY0	63.3510
63.9913	DCA_se1_ag1_m_05 - phones	sil	64.0713
64.0713	DCA_se1_ag1_m_05 - phones	AH1	64.2313
64.0713	DCA_se1_ag1_m_05 - words	other	64.4013
64.2313	DCA_se1_ag1_m_05 - phones	DH	64.3013
64.3013	DCA_se1_ag1_m_05 - phones	ER0	64.4013
64.4013	DCA_se1_ag1_m_05 - phones	CH	64.5413
64.4013	DCA_se1_ag1_m_05 - words	children	64.8213
64.5413	DCA_se1_ag1_m_05 - phones	IH1	64.5713
64.5713	DCA_se1_ag1_m_05 - phones	L	64.6013
64.6013	DCA_se1_ag1_m_05 - phones	D	64.6313
64.6313	DCA_se1_ag1_m_05 - phones	R	64.6613
64.6613	DCA_se1_ag1_m_05 - phones	AH0	64.6913
64.6913	DCA_se1_ag1_m_05 - phones	N	64.8213
64.8213	DCA_se1_ag1_m_05 - phones	Y	64.8713
64.8213	DCA_se1_ag1_m_05 - words	you	64.9313
64.8713	DCA_se1_ag1_m_05 - phones	UW1	64.9313
64.9313	DCA_se1_ag1_m_05 - phones	S	65.0613
64.9313	DCA_se1_ag1_m_05 - words	say	65.1613
65.0613	DCA_se1_ag1_m_05 - phones	EY1	65.1613
65.1613	DCA_se1_ag1_m_05 - phones	W	65.2313
65.1613	DCA_se1_ag1_m_05 - words	what	65.3313
65.2313	DCA_se1_ag1_m_05 - phones	AH1	65.2913
65.2913	DCA_se1_ag1_m_05 - phones	T	65.3313
65.3313	DCA_se1_ag1_m_05 - phones	sp	65.3613
65.3613	DCA_se1_ag1_m_05 - phones	T	65.4613
65.3613	DCA_se1_ag1_m_05 - words	time	65.8013
65.4613	DCA_se1_ag1_m_05 - phones	AY1	65.6513
65.6513	DCA_se1_ag1_m_05 - phones	M	65.8013
65.8013	DCA_se1_ag1_m_05 - phones	IH0	65.9113
65.8013	DCA_se1_ag1_m_05 - words	is	65.9813
65.9113	DCA_se1_ag1_m_05 - phones	Z	65.9813
65.9813	DCA_se1_ag1_m_05 - phones	sp	66.0513
66.0513	DCA_se1_ag1_m_05 - phones	IH0	66.0813
66.0513	DCA_se1_ag1_m_05 - words	it	66.1113
66.0813	DCA_se1_ag1_m_05 - phones	T	66.1113
66.1113	DCA_se1_ag1_m_05 - phones	sp	66.1413
66.1413	DCA_se1_ag1_m_05 - phones	OW1	66.2813
66.1413	DCA_se1_ag1_m_05 - words	old	66.4213
66.2813	DCA_se1_ag1_m_05 - phones	L	66.3913
66.3913	DCA_se1_ag1_m_05 - phones	D	66.4213
66.4213	DCA_se1_ag1_m_05 - phones	L	66.4913
66.4213	DCA_se1_ag1_m_05 - words	lady	66.7313
66.4913	DCA_se1_ag1_m_05 - phones	EY1	66.6013
66.6013	DCA_se1_ag1_m_05 - phones	D	66.6613
66.6613	DCA_se1_ag1_m_05 - phones	IY0	66.7313
66.7313	DCA_se1_ag1_m_05 - phones	sp	66.7613
66.7613	DCA_se1_ag1_m_05 - phones	W	66.8513
66.7613	DCA_se1_ag1_m_05 - words	witch	67.1813
66.8513	DCA_se1_ag1_m_05 - phones	IH1	67.0013
67.0013	DCA_se1_ag1_m_05 - phones	CH	67.1813
67.7241	DCA_se1_ag1_m_05 - phones	sil	67.7741
67.7741	DCA_se1_ag1_m_05 - phones	AE1	67.9341
67.7741	DCA_se1_ag1_m_05 - words	and	68.0041
67.9341	DCA_se1_ag1_m_05 - phones	N	68.0041
68.0041	DCA_se1_ag1_m_05 - phones	SH	68.1041
68.0041	DCA_se1_ag1_m_05 - words	she	68.1841
68.1041	DCA_se1_ag1_m_05 - phones	IY1	68.1841
68.1841	DCA_se1_ag1_m_05 - phones	S	68.2741
68.1841	DCA_se1_ag1_m_05 - words	supposed	68.6741
68.2741	DCA_se1_ag1_m_05 - phones	AH0	68.3041
68.3041	DCA_se1_ag1_m_05 - phones	P	68.4141
68.4141	DCA_se1_ag1_m_05 - phones	OW1	68.5641
68.5641	DCA_se1_ag1_m_05 - phones	Z	68.6441
68.6441	DCA_se1_ag1_m_05 - phones	D	68.6741
68.6741	DCA_se1_ag1_m_05 - phones	T	68.7041
68.6741	DCA_se1_ag1_m_05 - words	to	68.7641
68.7041	DCA_se1_ag1_m_05 - phones	AH0	68.7641
68.7641	DCA_se1_ag1_m_05 - phones	S	68.9041
68.7641	DCA_se1_ag1_m_05 - words	say	69.3241
68.9041	DCA_se1_ag1_m_05 - phones	EY1	69.3241
69.6319	DCA_se1_ag1_m_05 - phones	HH	69.7019
69.6319	DCA_se1_ag1_m_05 - words	one	69.9119
69.7019	DCA_se1_ag1_m_05 - phones	W	69.7719
69.7719	DCA_se1_ag1_m_05 - phones	AH1	69.8619
69.8619	DCA_se1_ag1_m_05 - phones	N	69.9119
69.9119	DCA_se1_ag1_m_05 - phones	AH0	70.0119
69.9119	DCA_se1_ag1_m_05 - words	o'clock	70.3519
70.0119	DCA_se1_ag1_m_05 - phones	K	70.1019
70.1019	DCA_se1_ag1_m_05 - phones	L	70.1619
70.1619	DCA_se1_ag1_m_05 - phones	AA1	70.3019
70.3019	DCA_se1_ag1_m_05 - phones	K	70.3519
70.3519	DCA_se1_ag1_m_05 - phones	AH0	70.3819
70.3519	DCA_se1_ag1_m_05 - words	until	70.6819
70.3819	DCA_se1_ag1_m_05 - phones	N	70.4819
70.4819	DCA_se1_ag1_m_05 - phones	T	70.5719
70.5719	DCA_se1_ag1_m_05 - phones	IH1	70.6219
70.6219	DCA_se1_ag1_m_05 - phones	L	70.6819
70.6819	DCA_se1_ag1_m_05 - phones	SH	70.7919
70.6819	DCA_se1_ag1_m_05 - words	she	70.8519
70.7919	DCA_se1_ag1_m_05 - phones	IY1	70.8519
70.8519	DCA_se1_ag1_m_05 - phones	K	70.9519
70.8519	DCA_se1_ag1_m_05 - words	count	71.1019
70.9519	DCA_se1_ag1_m_05 - phones	AW1	71.0019
71.0019	DCA_se1_ag1_m_05 - phones	N	71.0519
71.0519	DCA_se1_ag1_m_05 - phones	T	71.1019
71.1019	DCA_se1_ag1_m_05 - phones	sp	71.1319
71.1319	DCA_se1_ag1_m_05 - phones	T	71.1719
71.1319	DCA_se1_ag1_m_05 - words	to	71.2019
71.1719	DCA_se1_ag1_m_05 - phones	AH0	71.2019
71.2019	DCA_se1_ag1_m_05 - phones	sp	71.3519
71.3519	DCA_se1_ag1_m_05 - phones	T	71.3819
71.3519	DCA_se1_ag1_m_05 - words	ten	71.4619
71.3819	DCA_se1_ag1_m_05 - phones	EH1	71.4119
71.4119	DCA_se1_ag1_m_05 - phones	N	71.4619
71.4619	DCA_se1_ag1_m_05 - phones	AH0	71.5519
71.4619	DCA_se1_ag1_m_05 - words	o'clock	71.8819
71.5519	DCA_se1_ag1_m_05 - phones	K	71.6419
71.6419	DCA_se1_ag1_m_05 - phones	L	71.7019
71.7019	DCA_se1_ag1_m_05 - phones	AA1	71.8119
71.8119	DCA_se1_ag1_m_05 - phones	K	71.8819
72.1859	DCA_se1_ag1_m_05 - phones	SH	72.3159
72.1859	DCA_se1_ag1_m_05 - words	she	72.3759
72.3159	DCA_se1_ag1_m_05 - phones	IY1	72.3759
72.3759	DCA_se1_ag1_m_05 - words	s	72.4359
72.3759	DCA_se1_ag1_m_05 - phones	Z	72.4359
72.4359	DCA_se1_ag1_m_05 - phones	S	72.4859
72.4359	DCA_se1_ag1_m_05 - words	supposed	72.8559
72.4859	DCA_se1_ag1_m_05 - phones	AH0	72.5259
72.5259	DCA_se1_ag1_m_05 - phones	P	72.6459
72.6459	DCA_se1_ag1_m_05 - phones	OW1	72.7659
72.7659	DCA_se1_ag1_m_05 - phones	Z	72.8259
72.8259	DCA_se1_ag1_m_05 - phones	D	72.8559
72.8559	DCA_se1_ag1_m_05 - phones	T	72.8859
72.8559	DCA_se1_ag1_m_05 - words	to	72.9259
72.8859	DCA_se1_ag1_m_05 - phones	AH0	72.9259
72.9259	DCA_se1_ag1_m_05 - phones	S	73.0459
72.9259	DCA_se1_ag1_m_05 - words	say	73.1759
73.0459	DCA_se1_ag1_m_05 - phones	EY1	73.1759
73.1759	DCA_se1_ag1_m_05 - phones	M	73.3559
73.1759	DCA_se1_ag1_m_05 - words	midnight	73.9059
73.3559	DCA_se1_ag1_m_05 - phones	IH1	73.4459
73.4459	DCA_se1_ag1_m_05 - phones	D	73.5259
73.5259	DCA_se1_ag1_m_05 - phones	N	73.6559
73.6559	DCA_se1_ag1_m_05 - phones	AY2	73.8259
73.8259	DCA_se1_ag1_m_05 - phones	T	73.9059
73.9059	DCA_se1_ag1_m_05 - phones	sp	73.9359
73.9359	DCA_se1_ag1_m_05 - phones	AH0	73.9959
73.9359	DCA_se1_ag1_m_05 - words	and	74.0459
73.9959	DCA_se1_ag1_m_05 - phones	N	74.0459
74.0459	DCA_se1_ag1_m_05 - phones	W	74.0859
74.0459	DCA_se1_ag1_m_05 - words	when	74.1759
74.0859	DCA_se1_ag1_m_05 - phones	IH1	74.1159
74.1159	DCA_se1_ag1_m_05 - phones	N	74.1759
74.1759	DCA_se1_ag1_m_05 - phones	SH	74.2559
74.1759	DCA_se1_ag1_m_05 - words	she	74.3359
74.2559	DCA_se1_ag1_m_05 - phones	IY1	74.3359
74.3359	DCA_se1_ag1_m_05 - phones	S	74.4259
74.3359	DCA_se1_ag1_m_05 - words	say	74.5159
74.4259	DCA_se1_ag1_m_05 - phones	EY1	74.5159
74.5159	DCA_se1_ag1_m_05 - phones	M	74.6759
74.5159	DCA_se1_ag1_m_05 - words	midnight	75.1259
74.6759	DCA_se1_ag1_m_05 - phones	IH1	74.7359
74.7359	DCA_se1_ag1_m_05 - phones	D	74.8259
74.8259	DCA_se1_ag1_m_05 - phones	N	74.9259
74.9259	DCA_se1_ag1_m_05 - phones	AY2	75.0759
75.0759	DCA_se1_ag1_m_05 - phones	T	75.1259
75.4494	DCA_se1_ag1_m_05 - phones	sil	75.5294
75.5294	DCA_se1_ag1_m_05 - phones	SH	75.6894
75.5294	DCA_se1_ag1_m_05 - words	she	75.7894
75.6894	DCA_se1_ag1_m_05 - phones	IY1	75.7894
75.7894	DCA_se1_ag1_m_05 - phones	R	75.8694
75.7894	DCA_se1_ag1_m_05 - words	run	76.0194
75.8694	DCA_se1_ag1_m_05 - phones	AH1	75.9494
75.9494	DCA_se1_ag1_m_05 - phones	N	76.0194
76.0194	DCA_se1_ag1_m_05 - phones	AH0	76.0594
76.0194	DCA_se1_ag1_m_05 - words	and	76.1494
76.0594	DCA_se1_ag1_m_05 - phones	N	76.1094
76.1094	DCA_se1_ag1_m_05 - phones	D	76.1494
76.1494	DCA_se1_ag1_m_05 - phones	CH	76.2794
76.1494	DCA_se1_ag1_m_05 - words	chase	76.5594
76.2794	DCA_se1_ag1_m_05 - phones	EY1	76.4094
76.4094	DCA_se1_ag1_m_05 - phones	S	76.5594
76.5594	DCA_se1_ag1_m_05 - phones	Y	76.6794
76.5594	DCA_se1_ag1_m_05 - words	you	76.7094
76.6794	DCA_se1_ag1_m_05 - phones	UW1	76.7094
76.7094	DCA_se1_ag1_m_05 - phones	AE1	76.8494
76.7094	DCA_se1_ag1_m_05 - words	and	76.8794
76.8494	DCA_se1_ag1_m_05 - phones	N	76.8794
76.8794	DCA_se1_ag1_m_05 - phones	IH0	76.9094
76.8794	DCA_se1_ag1_m_05 - words	if	76.9794
76.9094	DCA_se1_ag1_m_05 - phones	F	76.9794
76.9794	DCA_se1_ag1_m_05 - phones	SH	77.0894
76.9794	DCA_se1_ag1_m_05 - words	she	77.1694
77.0894	DCA_se1_ag1_m_05 - phones	IY1	77.1694
77.1694	DCA_se1_ag1_m_05 - phones	K	77.2894
77.1694	DCA_se1_ag1_m_05 - words	catches	77.6294
77.2894	DCA_se1_ag1_m_05 - phones	AE1	77.4194
77.4194	DCA_se1_ag1_m_05 - phones	CH	77.5294
77.5294	DCA_se1_ag1_m_05 - phones	IH0	77.5594
77.5594	DCA_se1_ag1_m_05 - phones	Z	77.6294
77.6294	DCA_se1_ag1_m_05 - phones	Y	77.6594
77.6294	DCA_se1_ag1_m_05 - words	you	77.7094
77.6594	DCA_se1_ag1_m_05 - phones	UW1	77.7094
77.7094	DCA_se1_ag1_m_05 - phones	AO1	77.8394
77.7094	DCA_se1_ag1_m_05 - words	on	77.8994
77.8394	DCA_se1_ag1_m_05 - phones	N	77.8994
77.8994	DCA_se1_ag1_m_05 - phones	HH	77.9294
77.8994	DCA_se1_ag1_m_05 - words	her	78.0394
77.9294	DCA_se1_ag1_m_05 - phones	ER0	78.0394
78.0394	DCA_se1_ag1_m_05 - phones	S	78.2294
78.0394	DCA_se1_ag1_m_05 - words	side	78.5794
78.2294	DCA_se1_ag1_m_05 - phones	AY1	78.5294
78.5294	DCA_se1_ag1_m_05 - phones	D	78.5794
79.9810	DCA_se1_ag1_m_05 - phones	AH0	80.0910
79.9810	DCA_se1_ag1_m_05 - words	and	80.2510
80.0910	DCA_se1_ag1_m_05 - phones	N	80.1510
80.1510	DCA_se1_ag1_m_05 - phones	D	80.2510
80.2510	DCA_se1_ag1_m_05 - phones	DH	80.3210
80.2510	DCA_se1_ag1_m_05 - words	then	80.6910
80.3210	DCA_se1_ag1_m_05 - phones	EH1	80.4910
80.4910	DCA_se1_ag1_m_05 - phones	N	80.6910
80.6910	DCA_se1_ag1_m_05 - phones	sp	80.8110
80.8110	DCA_se1_ag1_m_05 - phones	AE1	80.9610
80.8110	DCA_se1_ag1_m_05 - words	and	81.0910
80.9610	DCA_se1_ag1_m_05 - phones	N	81.0110
81.0110	DCA_se1_ag1_m_05 - phones	D	81.0910
81.0910	DCA_se1_ag1_m_05 - phones	DH	81.1510
81.0910	DCA_se1_ag1_m_05 - words	then	81.4910
81.1510	DCA_se1_ag1_m_05 - phones	EH1	81.3810
81.3810	DCA_se1_ag1_m_05 - phones	N	81.4910
82.0595	DCA_se1_ag1_m_05 - phones	sil	82.0895
82.0895	DCA_se1_ag1_m_05 - phones	Y	82.1795
82.0895	DCA_se1_ag1_m_05 - words	you	82.2695
82.1795	DCA_se1_ag1_m_05 - phones	UW1	82.2695
82.2695	DCA_se1_ag1_m_05 - phones	K	82.3595
82.2695	DCA_se1_ag1_m_05 - words	keep	82.5195
82.3595	DCA_se1_ag1_m_05 - phones	IY1	82.4195
82.4195	DCA_se1_ag1_m_05 - phones	P	82.5195
82.5195	DCA_se1_ag1_m_05 - phones	AO1	82.6095
82.5195	DCA_se1_ag1_m_05 - words	on	82.6895
82.6095	DCA_se1_ag1_m_05 - phones	N	82.6895
82.6895	DCA_se1_ag1_m_05 - phones	P	82.7595
82.6895	DCA_se1_ag1_m_05 - words	playing	83.0195
82.7595	DCA_se1_ag1_m_05 - phones	L	82.7995
82.7995	DCA_se1_ag1_m_05 - phones	EY1	82.8995
82.8995	DCA_se1_ag1_m_05 - phones	IH0	82.9395
82.9395	DCA_se1_ag1_m_05 - phones	NG	83.0195
83.0195	DCA_se1_ag1_m_05 - phones	T	83.1095
83.0195	DCA_se1_ag1_m_05 - words	til	83.2595
83.1095	DCA_se1_ag1_m_05 - phones	IH1	83.2095
83.2095	DCA_se1_ag1_m_05 - phones	L	83.2595
83.2595	DCA_se1_ag1_m_05 - phones	DH	83.2895
83.2595	DCA_se1_ag1_m_05 - words	the	83.3195
83.2895	DCA_se1_ag1_m_05 - phones	IY0	83.3195
83.3195	DCA_se1_ag1_m_05 - phones	L	83.3695
83.3195	DCA_se1_ag1_m_05 - words	last	83.6295
83.3695	DCA_se1_ag1_m_05 - phones	AE1	83.5495
83.5495	DCA_se1_ag1_m_05 - phones	S	83.6295
83.6295	DCA_se1_ag1_m_05 - phones	W	83.6695
83.6295	DCA_se1_ag1_m_05 - words	one	83.8295
83.6695	DCA_se1_ag1_m_05 - phones	AH1	83.7495
83.7495	DCA_se1_ag1_m_05 - phones	N	83.8295
83.8295	DCA_se1_ag1_m_05 - phones	IH0	83.8895
83.8295	DCA_se1_ag1_m_05 - words	is	83.9695
83.8895	DCA_se1_ag1_m_05 - phones	Z	83.9695
83.9695	DCA_se1_ag1_m_05 - phones	K	84.1295
83.9695	DCA_se1_ag1_m_05 - words	caught	84.3695
84.1295	DCA_se1_ag1_m_05 - phones	AO1	84.3395
84.3395	DCA_se1_ag1_m_05 - phones	T	84.3695
84.3695	DCA_se1_ag1_m_05 - phones	sp	88.8289
86.0443	DCA_int_07 - phones	HH	86.1643
86.0443	DCA_int_07 - words	how	86.2243
86.1643	DCA_int_07 - phones	AW1	86.2243
86.2243	DCA_int_07 - phones	M	86.2743
86.2243	DCA_int_07 - words	many	86.4343
86.2743	DCA_int_07 - phones	EH1	86.3143
86.3143	DCA_int_07 - phones	N	86.3643
86.3643	DCA_int_07 - phones	IY0	86.4343
86.4343	DCA_int_07 - phones	P	86.5443
86.4343	DCA_int_07 - words	play	86.7043
86.5443	DCA_int_07 - phones	L	86.6043
86.6043	DCA_int_07 - phones	EY1	86.7043
86.7043	DCA_int_07 - phones	sp	86.8343
88.8289	DCA_se1_ag1_m_05 - phones	AH1	89.1089
88.8289	DCA_se1_ag1_m_05 - words	um	89.2189
89.1089	DCA_se1_ag1_m_05 - phones	M	89.2189
89.2189	DCA_se1_ag1_m_05 - phones	sp	89.2489
89.2489	DCA_se1_ag1_m_05 - phones	ER0	89.4089
89.2489	DCA_se1_ag1_m_05 - words	around	89.5889
89.4089	DCA_se1_ag1_m_05 - phones	AW1	89.5289
89.5289	DCA_se1_ag1_m_05 - phones	N	89.5589
89.5589	DCA_se1_ag1_m_05 - phones	D	89.5889
89.5889	DCA_se1_ag1_m_05 - phones	AH0	89.6189
89.5889	DCA_se1_ag1_m_05 - words	about	89.8589
89.6189	DCA_se1_ag1_m_05 - phones	B	89.6689
89.6689	DCA_se1_ag1_m_05 - phones	AW1	89.8089
89.8089	DCA_se1_ag1_m_05 - phones	T	89.8589
89.8589	DCA_se1_ag1_m_05 - phones	sp	89.9389
90.5721	DCA_se1_ag1_m_05 - phones	F	90.7821
90.5721	DCA_se1_ag1_m_05 - words	five	91.0821
90.7821	DCA_se1_ag1_m_05 - phones	AY1	91.0321
91.0321	DCA_se1_ag1_m_05 - phones	V	91.0821
91.0821	DCA_se1_ag1_m_05 - phones	ER0	91.1521
91.0821	DCA_se1_ag1_m_05 - words	or	91.1521
91.1521	DCA_se1_ag1_m_05 - phones	sp	91.2321
91.2321	DCA_se1_ag1_m_05 - phones	T	91.3321
91.2321	DCA_se1_ag1_m_05 - words	ten	91.6421
91.3321	DCA_se1_ag1_m_05 - phones	EH1	91.5021
91.5021	DCA_se1_ag1_m_05 - phones	N	91.6421
91.8362	DCA_se1_ag1_m_05 - phones	sil	91.9062
91.9062	DCA_se1_ag1_m_05 - phones	EH1	92.0362
91.9062	DCA_se1_ag1_m_05 - words	any	92.2662
92.0362	DCA_se1_ag1_m_05 - phones	N	92.1162
92.1162	DCA_se1_ag1_m_05 - phones	IY0	92.2662
92.2662	DCA_se1_ag1_m_05 - phones	AH0	92.3262
92.2662	DCA_se1_ag1_m_05 - words	amount	92.7362
92.3262	DCA_se1_ag1_m_05 - phones	M	92.4562
92.4562	DCA_se1_ag1_m_05 - phones	AW1	92.5962
92.5962	DCA_se1_ag1_m_05 - phones	N	92.6262
92.6262	DCA_se1_ag1_m_05 - phones	T	92.7362
92.7362	DCA_se1_ag1_m_05 - phones	sp	96.0655
93.6199	DCA_int_07 - phones	AH0	93.7999
93.6199	DCA_int_07 - words	and	93.9399
93.7999	DCA_int_07 - phones	N	93.9399
93.9399	DCA_int_07 - phones	sp	94.0699
94.0699	DCA_int_07 - phones	DH	94.1399
94.0699	DCA_int_07 - words	they're	94.2399
94.1399	DCA_int_07 - phones	EH1	94.1899
94.1899	DCA_int_07 - phones	R	94.2399
94.2399	DCA_int_07 - phones	N	94.2899
94.2399	DCA_int_07 - words	not	94.4399
94.2899	DCA_int_07 - phones	AA1	94.3799
94.3799	DCA_int_07 - phones	T	94.4399
94.4399	DCA_int_07 - phones	AO1	94.5399
94.4399	DCA_int_07 - words	on	94.6499
94.5399	DCA_int_07 - phones	N	94.6499
94.6499	DCA_int_07 - phones	sp	94.6799
94.6799	DCA_int_07 - phones	T	94.7899
94.6799	DCA_int_07 - words	teams	95.2599
94.7899	DCA_int_07 - phones	IY1	94.9499
94.9499	DCA_int_07 - phones	M	95.0399
95.0399	DCA_int_07 - phones	Z	95.2599
96.0655	DCA_se1_ag1_m_05 - phones	N	96.1655
96.0655	DCA_se1_ag1_m_05 - words	no	96.4555
96.1655	DCA_se1_ag1_m_05 - phones	OW1	96.4555
96.3394	DCA_int_07 - phones	IH0	96.4094
96.3394	DCA_int_07 - words	is	96.4494
96.4094	DCA_int_07 - phones	Z	96.4494
96.4494	DCA_int_07 - phones	HH	96.5394
96.4494	DCA_int_07 - words	one	96.7194
96.5394	DCA_int_07 - phones	W	96.5894
96.5894	DCA_int_07 - phones	AH1	96.6194
96.6194	DCA_int_07 - phones	N	96.7194
96.7194	DCA_int_07 - phones	P	96.7994
96.7194	DCA_int_07 - words	person	97.0694
96.7994	DCA_int_07 - phones	ER1	96.8794
96.8794	DCA_int_07 - phones	S	96.9794
96.9794	DCA_int_07 - phones	AH0	97.0094
97.0094	DCA_int_07 - phones	N	97.0694
97.0694	DCA_int_07 - phones	sp	97.5080
97.5080	DCA_int_07 - words	<unk>	97.8380
97.5080	DCA_int_07 - phones	spn	97.8380
97.8380	DCA_int_07 - phones	sp	99.9728
98.4811	DCA_se1_ag1_m_05 - phones	sil	98.5711
98.5711	DCA_se1_ag1_m_05 - phones	Y	98.6111
98.5711	DCA_se1_ag1_m_05 - words	yes	98.7511
98.6111	DCA_se1_ag1_m_05 - phones	EH1	98.6911
98.6911	DCA_se1_ag1_m_05 - phones	S	98.7511
98.7511	DCA_se1_ag1_m_05 - phones	S	98.8511
98.7511	DCA_se1_ag1_m_05 - words	sir	99.0711
98.8511	DCA_se1_ag1_m_05 - phones	ER1	99.0711
99.9728	DCA_int_07 - words	oh	100.1028
99.9728	DCA_int_07 - phones	OW1	100.1028
100.1028	DCA_int_07 - phones	sp	100.3628
102.4155	DCA_int_07 - phones	HH	102.4955
102.4155	DCA_int_07 - words	how	102.5355
102.4955	DCA_int_07 - phones	AW1	102.5355
102.5355	DCA_int_07 - phones	D	102.5755
102.5355	DCA_int_07 - words	do	102.6055
102.5755	DCA_int_07 - phones	UW1	102.6055
102.6055	DCA_int_07 - phones	Y	102.6355
102.6055	DCA_int_07 - words	you	102.6655
102.6355	DCA_int_07 - phones	UW1	102.6655
102.6655	DCA_int_07 - phones	D	102.7155
102.6655	DCA_int_07 - words	decide	103.0555
102.7155	DCA_int_07 - phones	IH2	102.7955
102.7955	DCA_int_07 - phones	S	102.9055
102.9055	DCA_int_07 - phones	AY1	103.0155
103.0155	DCA_int_07 - phones	D	103.0555
103.0555	DCA_int_07 - phones	HH	103.1055
103.0555	DCA_int_07 - words	who	103.1955
103.1055	DCA_int_07 - phones	UW1	103.1955
103.1955	DCA_int_07 - words	s	103.2755
103.1955	DCA_int_07 - phones	Z	103.2755
103.2755	DCA_int_07 - phones	DH	103.3055
103.2755	DCA_int_07 - words	the	103.3855
103.3055	DCA_int_07 - phones	AH0	103.3855
103.3855	DCA_int_07 - phones	W	103.4655
103.3855	DCA_int_07 - words	witch	103.6655
103.4655	DCA_int_07 - phones	IH1	103.5855
103.5855	DCA_int_07 - phones	CH	103.6655
105.3883	DCA_se1_ag1_m_05 - phones	sil	105.4383
105.4383	DCA_se1_ag1_m_05 - phones	SH	105.6683
105.4383	DCA_se1_ag1_m_05 - words	she	105.8883
105.6683	DCA_se1_ag1_m_05 - phones	IY1	105.8883
105.8883	DCA_se1_ag1_m_05 - phones	sp	106.4930
106.4930	DCA_se1_ag1_m_05 - phones	DH	106.5430
106.4930	DCA_se1_ag1_m_05 - words	the	106.5830
106.5430	DCA_se1_ag1_m_05 - phones	AH1	106.5830
106.5830	DCA_se1_ag1_m_05 - phones	sp	106.6130
106.6130	DCA_se1_ag1_m_05 - phones	AH1	106.8130
106.6130	DCA_se1_ag1_m_05 - words	other	106.9130
106.8130	DCA_se1_ag1_m_05 - phones	DH	106.8830
106.8830	DCA_se1_ag1_m_05 - phones	ER0	106.9130
106.9130	DCA_se1_ag1_m_05 - phones	sp	107.3174
107.3174	DCA_se1_ag1_m_05 - phones	DH	107.3574
107.3174	DCA_se1_ag1_m_05 - words	the	107.4474
107.3574	DCA_se1_ag1_m_05 - phones	AH0	107.4474
107.4474	DCA_se1_ag1_m_05 - phones	AH1	107.6374
107.4474	DCA_se1_ag1_m_05 - words	other	107.7774
107.6374	DCA_se1_ag1_m_05 - phones	DH	107.7474
107.7474	DCA_se1_ag1_m_05 - phones	ER0	107.7774
107.7774	DCA_se1_ag1_m_05 - phones	AH1	107.9774
107.7774	DCA_se1_ag1_m_05 - words	um	108.1374
107.9774	DCA_se1_ag1_m_05 - phones	M	108.1374
108.1374	DCA_se1_ag1_m_05 - phones	CH	108.2774
108.1374	DCA_se1_ag1_m_05 - words	children	108.5174
108.2774	DCA_se1_ag1_m_05 - phones	IH1	108.3074
108.3074	DCA_se1_ag1_m_05 - phones	L	108.3374
108.3374	DCA_se1_ag1_m_05 - phones	D	108.3674
108.3674	DCA_se1_ag1_m_05 - phones	R	108.3974
108.3974	DCA_se1_ag1_m_05 - phones	AH0	108.4274
108.4274	DCA_se1_ag1_m_05 - phones	N	108.5174
108.5174	DCA_se1_ag1_m_05 - phones	DH	108.5674
108.5174	DCA_se1_ag1_m_05 - words	they	108.6874
108.5674	DCA_se1_ag1_m_05 - phones	EY1	108.6874
108.6874	DCA_se1_ag1_m_05 - phones	B	108.7974
108.6874	DCA_se1_ag1_m_05 - words	be	108.8674
108.7974	DCA_se1_ag1_m_05 - phones	IY0	108.8674
108.8674	DCA_se1_ag1_m_05 - phones	B	108.9674
108.8674	DCA_se1_ag1_m_05 - words	behind	109.4774
108.9674	DCA_se1_ag1_m_05 - phones	IH0	109.0174
109.0174	DCA_se1_ag1_m_05 - phones	HH	109.1674
109.1674	DCA_se1_ag1_m_05 - phones	AY1	109.3974
109.3974	DCA_se1_ag1_m_05 - phones	N	109.4374
109.4374	DCA_se1_ag1_m_05 - phones	D	109.4774
109.4774	DCA_se1_ag1_m_05 - phones	SH	109.5974
109.4774	DCA_se1_ag1_m_05 - words	she	109.6574
109.5974	DCA_se1_ag1_m_05 - phones	IY1	109.6574
109.6574	DCA_se1_ag1_m_05 - phones	B	109.7674
109.6574	DCA_se1_ag1_m_05 - words	be	109.8674
109.7674	DCA_se1_ag1_m_05 - phones	IY0	109.8674
109.8674	DCA_se1_ag1_m_05 - phones	IH0	109.8974
109.8674	DCA_se1_ag1_m_05 - words	in	110.0274
109.8974	DCA_se1_ag1_m_05 - phones	N	110.0274
110.0274	DCA_se1_ag1_m_05 - phones	F	110.1374
110.0274	DCA_se1_ag1_m_05 - words	front	110.3474
110.1374	DCA_se1_ag1_m_05 - phones	R	110.1774
110.1774	DCA_se1_ag1_m_05 - phones	AH1	110.2874
110.2874	DCA_se1_ag1_m_05 - phones	N	110.3174
110.3174	DCA_se1_ag1_m_05 - phones	T	110.3474
110.3474	DCA_se1_ag1_m_05 - phones	AH1	110.3874
110.3474	DCA_se1_ag1_m_05 - words	of	110.4174
110.3874	DCA_se1_ag1_m_05 - phones	V	110.4174
110.4174	DCA_se1_ag1_m_05 - phones	AH0	110.4474
110.4174	DCA_se1_ag1_m_05 - words	'em	110.5174
110.4474	DCA_se1_ag1_m_05 - phones	M	110.5174
110.5174	DCA_se1_ag1_m_05 - phones	sp	110.6774
112.4404	DCA_int_07 - phones	HH	112.5404
112.4404	DCA_int_07 - words	how	112.5704
112.5404	DCA_int_07 - phones	AW1	112.5704
112.5704	DCA_int_07 - phones	D	112.6004
112.5704	DCA_int_07 - words	does	112.6704
112.6004	DCA_int_07 - phones	IH0	112.6404
112.6404	DCA_int_07 - phones	Z	112.6704
112.6704	DCA_int_07 - phones	SH	112.7604
112.6704	DCA_int_07 - words	she	112.7904
112.7604	DCA_int_07 - phones	IY1	112.7904
112.7904	DCA_int_07 - phones	G	112.8404
112.7904	DCA_int_07 - words	get	112.9404
112.8404	DCA_int_07 - phones	EH1	112.9104
112.9104	DCA_int_07 - phones	T	112.9404
112.9404	DCA_int_07 - phones	IH0	112.9804
112.9404	DCA_int_07 - words	in	113.0404
112.9804	DCA_int_07 - phones	N	113.0404
113.0404	DCA_int_07 - phones	sp	113.2404
113.2404	DCA_int_07 - phones	F	113.3304
113.2404	DCA_int_07 - words	front	113.4804
113.3304	DCA_int_07 - phones	R	113.3604
113.3604	DCA_int_07 - phones	AH1	113.4104
113.4104	DCA_int_07 - phones	N	113.4404
113.4404	DCA_int_07 - phones	T	113.4804
113.4804	DCA_int_07 - phones	AH0	113.5104
113.4804	DCA_int_07 - words	of	113.5604
113.5104	DCA_int_07 - phones	V	113.5604
113.5604	DCA_int_07 - phones	AH0	113.6104
113.5604	DCA_int_07 - words	'em	113.6504
113.6104	DCA_int_07 - phones	M	113.6504
113.6504	DCA_int_07 - phones	sp	113.7604
113.8200	DCA_int_07 - words	i	113.8500
113.8200	DCA_int_07 - phones	AY1	113.8500
113.8500	DCA_int_07 - phones	sp	113.8800
113.8800	DCA_int_07 - phones	M	113.9100
113.8800	DCA_int_07 - words	mean	113.9900
113.9100	DCA_int_07 - phones	IY1	113.9500
113.9500	DCA_int_07 - phones	N	113.9900
113.9900	DCA_int_07 - phones	HH	114.0400
113.9900	DCA_int_07 - words	how	114.0800
114.0400	DCA_int_07 - phones	AW1	114.0800
114.0800	DCA_int_07 - phones	D	114.1500
114.0800	DCA_int_07 - words	do	114.1900
114.1500	DCA_int_07 - phones	UW1	114.1900
114.1900	DCA_int_07 - phones	sp	114.2200
114.2200	DCA_int_07 - phones	Y	114.2600
114.2200	DCA_int_07 - words	you	114.2900
114.2600	DCA_int_07 - phones	UW1	114.2900
114.2900	DCA_int_07 - phones	D	114.3200
114.2900	DCA_int_07 - words	decide	114.6200
114.3200	DCA_int_07 - phones	IH2	114.3500
114.3500	DCA_int_07 - phones	S	114.4700
114.4700	DCA_int_07 - phones	AY1	114.5800
114.5800	DCA_int_07 - phones	D	114.6200
114.6200	DCA_int_07 - phones	HH	114.6600
114.6200	DCA_int_07 - words	who	114.7100
114.6600	DCA_int_07 - phones	UW1	114.7100
114.7100	DCA_int_07 - phones	S	114.7400
114.7100	DCA_int_07 - words	s	114.7400
114.7400	DCA_int_07 - phones	G	114.7700
114.7400	DCA_int_07 - words	going	114.8600
114.7700	DCA_int_07 - phones	OW1	114.8000
114.8000	DCA_int_07 - phones	IH0	114.8300
114.8300	DCA_int_07 - phones	NG	114.8600
114.8600	DCA_int_07 - phones	T	114.8900
114.8600	DCA_int_07 - words	to	114.9200
114.8900	DCA_int_07 - phones	AH0	114.9200
114.9200	DCA_int_07 - phones	B	114.9600
114.9200	DCA_int_07 - words	be	115.0100
114.9600	DCA_int_07 - phones	IY1	115.0100
115.0100	DCA_int_07 - phones	IH0	115.0500
115.0100	DCA_int_07 - words	in	115.0800
115.0500	DCA_int_07 - phones	N	115.0800
115.0800	DCA_int_07 - phones	DH	115.1100
115.0800	DCA_int_07 - words	the	115.1400
115.1100	DCA_int_07 - phones	AH0	115.1400
115.1400	DCA_int_07 - phones	F	115.2300
115.1400	DCA_int_07 - words	front	115.3500
115.2300	DCA_int_07 - phones	R	115.2600
115.2600	DCA_int_07 - phones	AH1	115.2900
115.2900	DCA_int_07 - phones	N	115.3200
115.3200	DCA_int_07 - phones	T	115.3500
115.3500	DCA_int_07 - phones	sp	115.5200
116.4951	DCA_se1_ag1_m_05 - phones	W	116.6551
116.4951	DCA_se1_ag1_m_05 - words	we	116.9951
116.6551	DCA_se1_ag1_m_05 - phones	IY1	116.9951
116.9951	DCA_se1_ag1_m_05 - phones	sp	117.1051
117.5420	DCA_se1_ag1_m_05 - phones	W	117.7520
117.5420	DCA_se1_ag1_m_05 - words	we	117.9520
117.7520	DCA_se1_ag1_m_05 - phones	IY1	117.9520
117.9520	DCA_se1_ag1_m_05 - phones	AH1	118.2320
117.9520	DCA_se1_ag1_m_05 - words	um	118.3520
118.2320	DCA_se1_ag1_m_05 - phones	M	118.3520
118.3520	DCA_se1_ag1_m_05 - phones	sp	118.5020
119.3476	DCA_se1_ag1_m_05 - phones	P	119.4176
119.3476	DCA_se1_ag1_m_05 - words	put	119.6576
119.4176	DCA_se1_ag1_m_05 - phones	UH1	119.4976
119.4976	DCA_se1_ag1_m_05 - phones	T	119.6576
119.6576	DCA_se1_ag1_m_05 - phones	AW1	119.7076
119.6576	DCA_se1_ag1_m_05 - words	our	119.7676
119.7076	DCA_se1_ag1_m_05 - phones	ER0	119.7676
119.7676	DCA_se1_ag1_m_05 - phones	F	119.8876
119.7676	DCA_se1_ag1_m_05 - words	feets	120.1376
119.8876	DCA_se1_ag1_m_05 - phones	IY1	119.9476
119.9476	DCA_se1_ag1_m_05 - phones	T	120.0076
120.0076	DCA_se1_ag1_m_05 - phones	S	120.1376
120.1376	DCA_se1_ag1_m_05 - phones	IH1	120.3676
120.1376	DCA_se1_ag1_m_05 - words	in	120.4376
120.3676	DCA_se1_ag1_m_05 - phones	N	120.4376
120.4376	DCA_se1_ag1_m_05 - phones	AH0	120.4676
120.4376	DCA_se1_ag1_m_05 - words	and	120.5476
120.4676	DCA_se1_ag1_m_05 - phones	N	120.5476
120.5476	DCA_se1_ag1_m_05 - phones	S	120.6676
120.5476	DCA_se1_ag1_m_05 - words	see	120.7476
120.6676	DCA_se1_ag1_m_05 - phones	IY1	120.7476
120.7476	DCA_se1_ag1_m_05 - phones	W	120.7976
120.7476	DCA_se1_ag1_m_05 - words	which	120.9676
120.7976	DCA_se1_ag1_m_05 - phones	IH1	120.8476
120.8476	DCA_se1_ag1_m_05 - phones	CH	120.9676
120.9676	DCA_se1_ag1_m_05 - phones	W	121.0576
120.9676	DCA_se1_ag1_m_05 - words	one	121.2176
121.0576	DCA_se1_ag1_m_05 - phones	AH1	121.1676
121.1676	DCA_se1_ag1_m_05 - phones	N	121.2176
121.2176	DCA_se1_ag1_m_05 - phones	IH0	121.3376
121.2176	DCA_se1_ag1_m_05 - words	is	121.4776
121.3376	DCA_se1_ag1_m_05 - phones	Z	121.4776
121.4776	DCA_se1_ag1_m_05 - phones	AW1	121.6576
121.4776	DCA_se1_ag1_m_05 - words	out	121.7276
121.6576	DCA_se1_ag1_m_05 - phones	T	121.7276
121.7276	DCA_se1_ag1_m_05 - phones	sp	121.7576
121.7576	DCA_se1_ag1_m_05 - phones	L	121.8876
121.7576	DCA_se1_ag1_m_05 - words	last	122.2176
121.8876	DCA_se1_ag1_m_05 - phones	AE1	122.1076
122.1076	DCA_se1_ag1_m_05 - phones	S	122.2176
122.2176	DCA_se1_ag1_m_05 - phones	AW1	122.3776
122.2176	DCA_se1_ag1_m_05 - words	out	122.4376
122.3776	DCA_se1_ag1_m_05 - phones	T	122.4376
122.9369	DCA_se1_ag1_m_05 - phones	sil	123.0669
122.9524	DCA_int_07 - phones	HH	122.9924
122.9524	DCA_int_07 - words	how	123.0224
122.9924	DCA_int_07 - phones	AW1	123.0224
123.0224	DCA_int_07 - phones	D	123.0524
123.0224	DCA_int_07 - words	do	123.0824
123.0524	DCA_int_07 - phones	UW1	123.0824
123.0669	DCA_se1_ag1_m_05 - phones	AH0	123.1769
123.0669	DCA_se1_ag1_m_05 - words	and	123.2069
123.0824	DCA_int_07 - phones	Y	123.1124
123.0824	DCA_int_07 - words	you	123.1424
123.1124	DCA_int_07 - phones	UW1	123.1424
123.1424	DCA_int_07 - phones	D	123.1724
123.1424	DCA_int_07 - words	do	123.2024
123.1724	DCA_int_07 - phones	UW1	123.2024
123.1769	DCA_se1_ag1_m_05 - phones	N	123.2069
123.2024	DCA_int_07 - phones	DH	123.2324
123.2024	DCA_int_07 - words	that	123.2924
123.2069	DCA_se1_ag1_m_05 - phones	DH	123.2369
123.2069	DCA_se1_ag1_m_05 - words	the	123.2669
123.2324	DCA_int_07 - phones	AE1	123.2624
123.2369	DCA_se1_ag1_m_05 - phones	IY0	123.2669
123.2624	DCA_int_07 - phones	T	123.2924
123.2669	DCA_se1_ag1_m_05 - phones	L	123.3269
123.2669	DCA_se1_ag1_m_05 - words	last	123.6069
123.2924	DCA_int_07 - phones	sp	123.5724
123.3269	DCA_se1_ag1_m_05 - phones	AE1	123.4969
123.4969	DCA_se1_ag1_m_05 - phones	S	123.6069
123.6069	DCA_se1_ag1_m_05 - phones	W	123.6369
123.6069	DCA_se1_ag1_m_05 - words	one	123.7269
123.6369	DCA_se1_ag1_m_05 - phones	AH1	123.6769
123.6769	DCA_se1_ag1_m_05 - phones	N	123.7269
123.7269	DCA_se1_ag1_m_05 - phones	IH0	123.8869
123.7269	DCA_se1_ag1_m_05 - words	is	123.9869
123.8869	DCA_se1_ag1_m_05 - phones	Z	123.9869
123.9869	DCA_se1_ag1_m_05 - phones	AW1	124.1769
123.9869	DCA_se1_ag1_m_05 - words	out	124.2769
124.1769	DCA_se1_ag1_m_05 - phones	T	124.2769
124.2769	DCA_se1_ag1_m_05 - phones	sp	125.0854
125.0192	DCA_int_07 - phones	P	125.0692
125.0192	DCA_int_07 - words	put	125.1892
125.0692	DCA_int_07 - phones	UH1	125.1092
125.0854	DCA_se1_ag1_m_05 - phones	DH	125.1154
125.0854	DCA_se1_ag1_m_05 - words	they	125.2854
125.1092	DCA_int_07 - phones	T	125.1892
125.1154	DCA_se1_ag1_m_05 - phones	EY1	125.2854
125.1892	DCA_int_07 - phones	Y	125.2392
125.1892	DCA_int_07 - words	your	125.2992
125.2392	DCA_int_07 - phones	UH1	125.2692
125.2692	DCA_int_07 - phones	R	125.2992
125.2854	DCA_se1_ag1_m_05 - phones	Z	125.3954
125.2854	DCA_se1_ag1_m_05 - words	s	125.3954
125.2992	DCA_int_07 - phones	sp	125.5192
125.3954	DCA_se1_ag1_m_05 - phones	IH1	125.5654
125.3954	DCA_se1_ag1_m_05 - words	it	125.6554
125.5192	DCA_int_07 - phones	F	125.5492
125.5192	DCA_int_07 - words	feet	125.6492
125.5492	DCA_int_07 - phones	IY1	125.5792
125.5654	DCA_se1_ag1_m_05 - phones	T	125.6554
125.5792	DCA_int_07 - phones	T	125.6492
125.6492	DCA_int_07 - phones	IH0	125.6792
125.6492	DCA_int_07 - words	in	125.7092
125.6554	DCA_se1_ag1_m_05 - phones	sp	128.0892
125.6792	DCA_int_07 - phones	N	125.7092
125.7092	DCA_int_07 - words	i	125.7392
125.7092	DCA_int_07 - phones	AY1	125.7392
125.7392	DCA_int_07 - phones	W	125.7692
125.7392	DCA_int_07 - words	wanna	125.8592
125.7692	DCA_int_07 - phones	AA1	125.7992
125.7992	DCA_int_07 - phones	N	125.8292
125.8292	DCA_int_07 - phones	AH0	125.8592
125.8592	DCA_int_07 - phones	sp	126.1192
126.1192	DCA_int_07 - phones	N	126.1492
126.1192	DCA_int_07 - words	know	126.1792
126.1492	DCA_int_07 - phones	OW1	126.1792
128.0892	DCA_se1_ag1_m_05 - phones	AH1	128.4692
128.0892	DCA_se1_ag1_m_05 - words	um	128.5292
128.4692	DCA_se1_ag1_m_05 - phones	M	128.5292
128.5292	DCA_se1_ag1_m_05 - phones	sp	128.8171
128.8171	DCA_se1_ag1_m_05 - phones	L	128.8871
128.8171	DCA_se1_ag1_m_05 - words	let	128.9671
128.8871	DCA_se1_ag1_m_05 - phones	EH1	128.9371
128.9371	DCA_se1_ag1_m_05 - phones	T	128.9671
128.9671	DCA_se1_ag1_m_05 - words	s	129.0071
128.9671	DCA_se1_ag1_m_05 - phones	Z	129.0071
129.0071	DCA_se1_ag1_m_05 - phones	P	129.0971
129.0071	DCA_se1_ag1_m_05 - words	put	129.2471
129.0971	DCA_se1_ag1_m_05 - phones	UH1	129.1371
129.1371	DCA_se1_ag1_m_05 - phones	T	129.2471
129.2471	DCA_se1_ag1_m_05 - phones	Y	129.2871
129.2471	DCA_se1_ag1_m_05 - words	your	129.3471
129.2871	DCA_se1_ag1_m_05 - phones	UH1	129.3171
129.3171	DCA_se1_ag1_m_05 - phones	R	129.3471
129.3471	DCA_se1_ag1_m_05 - phones	F	129.4571
129.3471	DCA_se1_ag1_m_05 - words	feet	129.5271
129.4571	DCA_se1_ag1_m_05 - phones	IY1	129.4971
129.4971	DCA_se1_ag1_m_05 - phones	T	129.5271
129.5271	DCA_se1_ag1_m_05 - phones	IH1	129.5571
129.5271	DCA_se1_ag1_m_05 - words	in	129.8071
129.5571	DCA_se1_ag1_m_05 - phones	N	129.8071
129.8029	DCA_int_07 - phones	sil	129.8329
129.8071	DCA_se1_ag1_m_05 - phones	sp	136.7715
129.8329	DCA_int_07 - phones	Y	129.9029
129.8329	DCA_int_07 - words	yeah	129.9829
129.9029	DCA_int_07 - phones	AE1	129.9829
129.9829	DCA_int_07 - phones	Y	130.0129
129.9829	DCA_int_07 - words	you	130.0429
130.0129	DCA_int_07 - phones	UW1	130.0429
130.0429	DCA_int_07 - phones	sp	130.1629
130.1629	DCA_int_07 - phones	W	130.1929
130.1629	DCA_int_07 - words	want	130.2829
130.1929	DCA_int_07 - phones	AA1	130.2229
130.2229	DCA_int_07 - phones	N	130.2529
130.2529	DCA_int_07 - phones	T	130.2829
130.2829	DCA_int_07 - phones	T	130.3129
130.2829	DCA_int_07 - words	to	130.3429
130.3129	DCA_int_07 - phones	IH0	130.3429
130.3429	DCA_int_07 - phones	D	130.3729
130.3429	DCA_int_07 - words	do	130.4129
130.3729	DCA_int_07 - phones	UW1	130.4129
130.4129	DCA_int_07 - phones	IH0	130.4529
130.4129	DCA_int_07 - words	it	130.4829
130.4529	DCA_int_07 - phones	T	130.4829
130.4829	DCA_int_07 - phones	sp	130.5129
130.5129	DCA_int_07 - phones	L	130.5429
130.5129	DCA_int_07 - words	let	130.6229
130.5429	DCA_int_07 - phones	EH1	130.5729
130.5729	DCA_int_07 - phones	T	130.6229
130.6229	DCA_int_07 - phones	S	130.6829
130.6229	DCA_int_07 - words	s	130.6829
130.6829	DCA_int_07 - phones	D	130.7329
130.6829	DCA_int_07 - words	do	130.8329
130.7329	DCA_int_07 - phones	UW1	130.8329
130.8329	DCA_int_07 - phones	IH0	130.8629
130.8329	DCA_int_07 - words	it	130.9029
130.8629	DCA_int_07 - phones	T	130.9029
130.9029	DCA_int_07 - phones	AY1	131.1429
130.9029	DCA_int_07 - words	i	131.1429
131.1429	DCA_int_07 - phones	sp	131.1729
131.1729	DCA_int_07 - words	<unk>	131.3029
131.1729	DCA_int_07 - phones	spn	131.3029
131.3029	DCA_int_07 - phones	P	131.3429
131.3029	DCA_int_07 - words	put	131.4529
131.3429	DCA_int_07 - phones	UH1	131.4029
131.4029	DCA_int_07 - phones	T	131.4529
131.4529	DCA_int_07 - phones	M	131.5129
131.4529	DCA_int_07 - words	my	131.5829
131.5129	DCA_int_07 - phones	AY1	131.5829
131.5829	DCA_int_07 - phones	F	131.6929
131.5829	DCA_int_07 - words	feet	131.7929
131.6929	DCA_int_07 - phones	IY1	131.7629
131.7629	DCA_int_07 - phones	T	131.7929
131.7929	DCA_int_07 - phones	sp	131.8329
131.8329	DCA_int_07 - phones	IH1	131.8629
131.8329	DCA_int_07 - words	in	131.9329
131.8629	DCA_int_07 - phones	N	131.9329
131.9329	DCA_int_07 - phones	sp	131.9929
131.9929	DCA_int_07 - phones	T	132.0229
131.9929	DCA_int_07 - words	tell	132.1229
132.0229	DCA_int_07 - phones	EH1	132.0729
132.0729	DCA_int_07 - phones	L	132.1229
132.1229	DCA_int_07 - phones	M	132.1529
132.1229	DCA_int_07 - words	me	132.1829
132.1529	DCA_int_07 - phones	IY1	132.1829
132.1829	DCA_int_07 - phones	HH	132.2329
132.1829	DCA_int_07 - words	how	132.3429
132.2329	DCA_int_07 - phones	AW1	132.3429
132.3429	DCA_int_07 - phones	Y	132.3729
132.3429	DCA_int_07 - words	you	132.4129
132.3729	DCA_int_07 - phones	UW1	132.4129
132.4129	DCA_int_07 - phones	sp	132.4429
132.4429	DCA_int_07 - phones	D	132.4729
132.4429	DCA_int_07 - words	do	132.5129
132.4729	DCA_int_07 - phones	UW1	132.5129
132.5129	DCA_int_07 - phones	sp	132.5929
132.5929	DCA_int_07 - phones	IH0	132.6229
132.5929	DCA_int_07 - words	it	132.6729
132.6229	DCA_int_07 - phones	T	132.6729
132.6729	DCA_int_07 - phones	sp	159.9724
136.7715	DCA_se1_ag1_m_05 - phones	T	136.8015
136.7715	DCA_se1_ag1_m_05 - words	toss	136.8615
136.8015	DCA_se1_ag1_m_05 - phones	AO1	136.8315
136.8315	DCA_se1_ag1_m_05 - phones	S	136.8615
136.8615	DCA_se1_ag1_m_05 - phones	AA1	136.8915
136.8615	DCA_se1_ag1_m_05 - words	on	136.9715
136.8915	DCA_se1_ag1_m_05 - phones	N	136.9715
136.9715	DCA_se1_ag1_m_05 - phones	sp	137.1715
137.1715	DCA_se1_ag1_m_05 - phones	IH1	137.2915
137.1715	DCA_se1_ag1_m_05 - words	in	137.4115
137.2915	DCA_se1_ag1_m_05 - phones	N	137.4115
137.4115	DCA_se1_ag1_m_05 - phones	sp	137.6415
137.6415	DCA_se1_ag1_m_05 - words	a	137.7015
137.6415	DCA_se1_ag1_m_05 - phones	AH0	137.7015
137.7015	DCA_se1_ag1_m_05 - phones	sp	137.7415
137.7415	DCA_se1_ag1_m_05 - phones	T	137.8815
137.7415	DCA_se1_ag1_m_05 - words	tree	138.1315
137.8815	DCA_se1_ag1_m_05 - phones	R	137.9315
137.9315	DCA_se1_ag1_m_05 - phones	IY1	138.1315
138.1315	DCA_se1_ag1_m_05 - phones	AE1	138.1615
138.1315	DCA_se1_ag1_m_05 - words	and	138.1915
138.1615	DCA_se1_ag1_m_05 - phones	N	138.1915
138.1915	DCA_se1_ag1_m_05 - phones	sp	138.4915
138.4915	DCA_se1_ag1_m_05 - phones	HH	138.5515
138.4915	DCA_se1_ag1_m_05 - words	he	138.7715
138.5515	DCA_se1_ag1_m_05 - phones	IY1	138.7715
138.7715	DCA_se1_ag1_m_05 - phones	F	138.9115
138.7715	DCA_se1_ag1_m_05 - words	fell	139.0715
138.9115	DCA_se1_ag1_m_05 - phones	EH1	138.9715
138.9715	DCA_se1_ag1_m_05 - phones	L	139.0715
139.0715	DCA_se1_ag1_m_05 - phones	sp	139.2615
139.2615	DCA_se1_ag1_m_05 - phones	AW1	139.3015
139.2615	DCA_se1_ag1_m_05 - words	out	139.4115
139.3015	DCA_se1_ag1_m_05 - phones	T	139.4115
139.4115	DCA_se1_ag1_m_05 - phones	sp	139.4915
139.4915	DCA_se1_ag1_m_05 - phones	HH	139.5815
139.4915	DCA_se1_ag1_m_05 - words	what	139.7715
139.5815	DCA_se1_ag1_m_05 - phones	W	139.6315
139.6315	DCA_se1_ag1_m_05 - phones	AH1	139.7415
139.7415	DCA_se1_ag1_m_05 - phones	T	139.7715
139.7715	DCA_se1_ag1_m_05 - phones	sp	139.8015
139.8015	DCA_se1_ag1_m_05 - phones	K	139.9315
139.8015	DCA_se1_ag1_m_05 - words	color	140.1815
139.9315	DCA_se1_ag1_m_05 - phones	AO1	140.0115
140.0115	DCA_se1_ag1_m_05 - phones	L	140.1215
140.1215	DCA_se1_ag1_m_05 - phones	ER0	140.1815
140.1815	DCA_se1_ag1_m_05 - phones	W	140.2815
140.1815	DCA_se1_ag1_m_05 - words	was	140.6015
140.2815	DCA_se1_ag1_m_05 - phones	AH1	140.4315
140.4315	DCA_se1_ag1_m_05 - phones	Z	140.6015
140.6015	DCA_se1_ag1_m_05 - phones	HH	140.6515
140.6015	DCA_se1_ag1_m_05 - words	his	140.8115
140.6515	DCA_se1_ag1_m_05 - phones	IH0	140.7115
140.7115	DCA_se1_ag1_m_05 - phones	Z	140.8115
140.8115	DCA_se1_ag1_m_05 - phones	sp	140.9215
140.9215	DCA_se1_ag1_m_05 - phones	B	141.0615
140.9215	DCA_se1_ag1_m_05 - words	blood	141.3315
141.0615	DCA_se1_ag1_m_05 - phones	L	141.0915
141.0915	DCA_se1_ag1_m_05 - phones	AH1	141.2315
141.2315	DCA_se1_ag1_m_05 - phones	D	141.3315
142.0793	DCA_se1_ag1_m_05 - phones	sil	142.1593
142.1593	DCA_se1_ag1_m_05 - phones	N	142.2093
142.1593	DCA_se1_ag1_m_05 - words	not	142.2693
142.2093	DCA_se1_ag1_m_05 - phones	AA1	142.2393
142.2393	DCA_se1_ag1_m_05 - phones	T	142.2693
142.2693	DCA_se1_ag1_m_05 - phones	sp	142.3793
142.3793	DCA_se1_ag1_m_05 - phones	S	142.4193
142.3793	DCA_se1_ag1_m_05 - words	supposed	142.7393
142.4193	DCA_se1_ag1_m_05 - phones	AH0	142.4593
142.4593	DCA_se1_ag1_m_05 - phones	P	142.5593
142.5593	DCA_se1_ag1_m_05 - phones	OW1	142.6793
142.6793	DCA_se1_ag1_m_05 - phones	Z	142.7093
142.7093	DCA_se1_ag1_m_05 - phones	D	142.7393
142.7393	DCA_se1_ag1_m_05 - phones	T	142.7693
142.7393	DCA_se1_ag1_m_05 - words	to	142.8093
142.7693	DCA_se1_ag1_m_05 - phones	AH0	142.8093
142.8093	DCA_se1_ag1_m_05 - phones	T	142.9293
142.8093	DCA_se1_ag1_m_05 - words	tell	143.0593
142.9293	DCA_se1_ag1_m_05 - phones	EH1	142.9593
142.9593	DCA_se1_ag1_m_05 - phones	L	143.0593
143.0593	DCA_se1_ag1_m_05 - phones	Y	143.0993
143.0593	DCA_se1_ag1_m_05 - words	you	143.1493
143.0993	DCA_se1_ag1_m_05 - phones	UW1	143.1493
143.1493	DCA_se1_ag1_m_05 - phones	sp	143.1793
143.1793	DCA_se1_ag1_m_05 - phones	W	143.2393
143.1793	DCA_se1_ag1_m_05 - words	what	143.3693
143.2393	DCA_se1_ag1_m_05 - phones	AH1	143.2893
143.2893	DCA_se1_ag1_m_05 - phones	T	143.3693
143.3693	DCA_se1_ag1_m_05 - phones	K	143.4893
143.3693	DCA_se1_ag1_m_05 - words	color	143.6693
143.4893	DCA_se1_ag1_m_05 - phones	AH1	143.5893
143.5893	DCA_se1_ag1_m_05 - phones	L	143.6393
143.6393	DCA_se1_ag1_m_05 - phones	ER0	143.6693
143.6693	DCA_se1_ag1_m_05 - phones	HH	143.6993
143.6693	DCA_se1_ag1_m_05 - words	his	143.8293
143.6993	DCA_se1_ag1_m_05 - phones	IH0	143.7293
143.7293	DCA_se1_ag1_m_05 - phones	Z	143.8293
143.8293	DCA_se1_ag1_m_05 - phones	sp	143.9693
143.9693	DCA_se1_ag1_m_05 - phones	B	143.9993
143.9693	DCA_se1_ag1_m_05 - words	blood	144.2493
143.9993	DCA_se1_ag1_m_05 - phones	L	144.0293
144.0293	DCA_se1_ag1_m_05 - phones	AH1	144.1793
144.1793	DCA_se1_ag1_m_05 - phones	D	144.2493
144.2493	DCA_se1_ag1_m_05 - phones	sp	144.3093
144.3093	DCA_se1_ag1_m_05 - phones	W	144.3993
144.3093	DCA_se1_ag1_m_05 - words	was	144.5393
144.3993	DCA_se1_ag1_m_05 - phones	AH1	144.5093
144.5093	DCA_se1_ag1_m_05 - phones	Z	144.5393
144.5393	DCA_se1_ag1_m_05 - phones	sp	144.6093
145.1659	DCA_se1_ag1_m_05 - phones	AH0	145.2659
145.1659	DCA_se1_ag1_m_05 - words	and	145.3159
145.2659	DCA_se1_ag1_m_05 - phones	N	145.3159
145.3159	DCA_se1_ag1_m_05 - phones	IH0	145.5359
145.3159	DCA_se1_ag1_m_05 - words	if	145.6759
145.5359	DCA_se1_ag1_m_05 - phones	F	145.6759
146.1198	DCA_se1_ag1_m_05 - phones	AH0	146.2298
146.1198	DCA_se1_ag1_m_05 - words	and	146.3698
146.2298	DCA_se1_ag1_m_05 - phones	N	146.2798
146.2798	DCA_se1_ag1_m_05 - phones	D	146.3698
146.3698	DCA_se1_ag1_m_05 - phones	DH	146.4398
146.3698	DCA_se1_ag1_m_05 - words	then	146.7998
146.4398	DCA_se1_ag1_m_05 - phones	EH1	146.6698
146.6698	DCA_se1_ag1_m_05 - phones	N	146.7998
147.7664	DCA_se1_ag1_m_05 - phones	sil	147.8064
147.8064	DCA_se1_ag1_m_05 - phones	DH	147.8564
147.8064	DCA_se1_ag1_m_05 - words	then	147.9864
147.8564	DCA_se1_ag1_m_05 - phones	EH1	147.9064
147.9064	DCA_se1_ag1_m_05 - phones	N	147.9864
147.9864	DCA_se1_ag1_m_05 - phones	AY1	148.0964
147.9864	DCA_se1_ag1_m_05 - words	i	148.0964
148.0964	DCA_se1_ag1_m_05 - phones	S	148.1864
148.0964	DCA_se1_ag1_m_05 - words	supposed	148.7664
148.1864	DCA_se1_ag1_m_05 - phones	AH0	148.2264
148.2264	DCA_se1_ag1_m_05 - phones	P	148.3564
148.3564	DCA_se1_ag1_m_05 - phones	OW1	148.4064
148.4064	DCA_se1_ag1_m_05 - phones	Z	148.6964
148.6964	DCA_se1_ag1_m_05 - phones	D	148.7664
148.9220	DCA_se1_ag1_m_05 - phones	sil	148.9820
148.9820	DCA_se1_ag1_m_05 - phones	S	149.1820
148.9820	DCA_se1_ag1_m_05 - words	s	149.1820
149.1820	DCA_se1_ag1_m_05 - phones	sp	149.5920
149.5920	DCA_se1_ag1_m_05 - phones	DH	149.6620
149.5920	DCA_se1_ag1_m_05 - words	then	149.7720
149.6620	DCA_se1_ag1_m_05 - phones	EH1	149.7020
149.7020	DCA_se1_ag1_m_05 - phones	N	149.7720
149.7720	DCA_se1_ag1_m_05 - words	i	149.8820
149.7720	DCA_se1_ag1_m_05 - phones	AY1	149.8820
149.8820	DCA_se1_ag1_m_05 - phones	S	149.9820
149.8820	DCA_se1_ag1_m_05 - words	supposed	150.3920
149.9820	DCA_se1_ag1_m_05 - phones	AH0	150.0220
150.0220	DCA_se1_ag1_m_05 - phones	P	150.1720
150.1720	DCA_se1_ag1_m_05 - phones	OW1	150.3320
150.3320	DCA_se1_ag1_m_05 - phones	Z	150.3620
150.3620	DCA_se1_ag1_m_05 - phones	D	150.3920
150.3920	DCA_se1_ag1_m_05 - phones	T	150.4520
150.3920	DCA_se1_ag1_m_05 - words	to	150.5320
150.4520	DCA_se1_ag1_m_05 - phones	AH0	150.5320
150.5320	DCA_se1_ag1_m_05 - phones	S	150.6820
150.5320	DCA_se1_ag1_m_05 - words	say	150.9220
150.6820	DCA_se1_ag1_m_05 - phones	EY1	150.9220
150.9220	DCA_se1_ag1_m_05 - phones	HH	150.9520
150.9220	DCA_se1_ag1_m_05 - words	his	151.1220
150.9520	DCA_se1_ag1_m_05 - phones	IH0	151.0020
151.0020	DCA_se1_ag1_m_05 - phones	Z	151.1220
151.7978	DCA_se1_ag1_m_05 - phones	sil	151.8678
151.8678	DCA_se1_ag1_m_05 - phones	DH	151.9478
151.8678	DCA_se1_ag1_m_05 - words	then	152.0278
151.9478	DCA_se1_ag1_m_05 - phones	EH1	151.9778
151.9778	DCA_se1_ag1_m_05 - phones	N	152.0278
152.0278	DCA_se1_ag1_m_05 - words	i	152.1278
152.0278	DCA_se1_ag1_m_05 - phones	AY1	152.1278
152.1278	DCA_se1_ag1_m_05 - phones	S	152.1878
152.1278	DCA_se1_ag1_m_05 - words	supposed	152.5878
152.1878	DCA_se1_ag1_m_05 - phones	AH0	152.2278
152.2278	DCA_se1_ag1_m_05 - phones	P	152.3378
152.3378	DCA_se1_ag1_m_05 - phones	OW1	152.5278
152.5278	DCA_se1_ag1_m_05 - phones	Z	152.5578
152.5578	DCA_se1_ag1_m_05 - phones	D	152.5878
152.5878	DCA_se1_ag1_m_05 - phones	T	152.6278
152.5878	DCA_se1_ag1_m_05 - words	to	152.6978
152.6278	DCA_se1_ag1_m_05 - phones	AH0	152.6978
152.6978	DCA_se1_ag1_m_05 - phones	AH1	153.0578
152.6978	DCA_se1_ag1_m_05 - words	um	153.2778
153.0578	DCA_se1_ag1_m_05 - phones	M	153.2778
155.0706	DCA_se1_ag1_m_05 - phones	DH	155.1306
155.0706	DCA_se1_ag1_m_05 - words	then	155.2706
155.1306	DCA_se1_ag1_m_05 - phones	EH1	155.2006
155.2006	DCA_se1_ag1_m_05 - phones	N	155.2706
155.2706	DCA_se1_ag1_m_05 - words	i	155.3306
155.2706	DCA_se1_ag1_m_05 - phones	AY1	155.3306
155.3306	DCA_se1_ag1_m_05 - phones	S	155.4306
155.3306	DCA_se1_ag1_m_05 - words	supposed	155.8406
155.4306	DCA_se1_ag1_m_05 - phones	AH0	155.4706
155.4706	DCA_se1_ag1_m_05 - phones	P	155.5706
155.5706	DCA_se1_ag1_m_05 - phones	OW1	155.7106
155.7106	DCA_se1_ag1_m_05 - phones	Z	155.8106
155.8106	DCA_se1_ag1_m_05 - phones	D	155.8406
155.8406	DCA_se1_ag1_m_05 - phones	T	155.8706
155.8406	DCA_se1_ag1_m_05 - words	to	155.9406
155.8706	DCA_se1_ag1_m_05 - phones	AH0	155.9406
155.9406	DCA_se1_ag1_m_05 - phones	AH1	156.1206
155.9406	DCA_se1_ag1_m_05 - words	um	156.2106
156.1206	DCA_se1_ag1_m_05 - phones	M	156.2106
156.2106	DCA_se1_ag1_m_05 - phones	sp	157.2435
157.2435	DCA_se1_ag1_m_05 - phones	S	157.3735
157.2435	DCA_se1_ag1_m_05 - words	spell	157.6935
157.3735	DCA_se1_ag1_m_05 - phones	P	157.4735
157.4735	DCA_se1_ag1_m_05 - phones	EH1	157.6435
157.6435	DCA_se1_ag1_m_05 - phones	L	157.6935
157.6935	DCA_se1_ag1_m_05 - phones	L	157.7535
157.6935	DCA_se1_ag1_m_05 - words	like	157.8935
157.7535	DCA_se1_ag1_m_05 - phones	AY1	157.8435
157.8435	DCA_se1_ag1_m_05 - phones	K	157.8935
157.8935	DCA_se1_ag1_m_05 - phones	sp	157.9535
157.9535	DCA_se1_ag1_m_05 - phones	DH	158.0335
157.9535	DCA_se1_ag1_m_05 - words	the	158.1735
158.0335	DCA_se1_ag1_m_05 - phones	AH1	158.1735
158.1735	DCA_se1_ag1_m_05 - phones	W	158.2835
158.1735	DCA_se1_ag1_m_05 - words	what	158.3835
158.2835	DCA_se1_ag1_m_05 - phones	AH1	158.3435
158.3435	DCA_se1_ag1_m_05 - phones	T	158.3835
158.3835	DCA_se1_ag1_m_05 - phones	K	158.5235
158.3835	DCA_se1_ag1_m_05 - words	color	158.7035
158.5235	DCA_se1_ag1_m_05 - phones	AO1	158.5735
158.5735	DCA_se1_ag1_m_05 - phones	L	158.6735
158.6735	DCA_se1_ag1_m_05 - phones	ER0	158.7035
158.7035	DCA_se1_ag1_m_05 - phones	AY1	158.8335
158.7035	DCA_se1_ag1_m_05 - words	i	158.8335
158.8335	DCA_se1_ag1_m_05 - phones	S	159.0135
158.8335	DCA_se1_ag1_m_05 - words	said	159.4035
159.0135	DCA_se1_ag1_m_05 - phones	EH1	159.3635
159.3635	DCA_se1_ag1_m_05 - phones	D	159.4035
159.4035	DCA_se1_ag1_m_05 - phones	sp	159.4335
159.4335	DCA_se1_ag1_m_05 - phones	AE1	159.6135
159.4335	DCA_se1_ag1_m_05 - words	and	159.8035
159.6135	DCA_se1_ag1_m_05 - phones	N	159.8035
159.9724	DCA_int_07 - phones	OW2	160.0524
159.9724	DCA_int_07 - words	okay	160.2324
160.0524	DCA_int_07 - phones	K	160.1624
160.1624	DCA_int_07 - phones	EY1	160.2324
160.2324	DCA_int_07 - words	i	160.2824
160.2324	DCA_int_07 - phones	AY1	160.2824
160.2824	DCA_int_07 - phones	S	160.3924
160.2824	DCA_int_07 - words	say	160.4824
160.3924	DCA_int_07 - phones	EY1	160.4824
160.4824	DCA_int_07 - phones	G	160.5624
160.4824	DCA_int_07 - words	green	160.8324
160.5624	DCA_int_07 - phones	R	160.6424
160.6424	DCA_int_07 - phones	IY1	160.7824
160.7824	DCA_int_07 - phones	N	160.8324
160.8324	DCA_int_07 - phones	sp	168.6352
162.3113	DCA_se1_ag1_m_05 - phones	sil	162.7713
162.7713	DCA_se1_ag1_m_05 - phones	G	162.8113
162.7713	DCA_se1_ag1_m_05 - words	g-	162.8113
162.8113	DCA_se1_ag1_m_05 - phones	sp	163.6213
163.6213	DCA_se1_ag1_m_05 - words	r-	163.6513
163.6213	DCA_se1_ag1_m_05 - phones	R	163.6513
163.6513	DCA_se1_ag1_m_05 - phones	sp	163.6813
163.6813	DCA_se1_ag1_m_05 - phones	IY1	163.9613
163.6813	DCA_se1_ag1_m_05 - words	e	163.9613
163.9613	DCA_se1_ag1_m_05 - phones	sp	163.9913
163.9913	DCA_se1_ag1_m_05 - phones	IY1	164.2213
163.9913	DCA_se1_ag1_m_05 - words	e	164.2213
164.2213	DCA_se1_ag1_m_05 - phones	EH1	164.3013
164.2213	DCA_se1_ag1_m_05 - words	n	164.3513
164.3013	DCA_se1_ag1_m_05 - phones	N	164.3513
164.3513	DCA_se1_ag1_m_05 - phones	S	164.4313
164.3513	DCA_se1_ag1_m_05 - words	spells	164.8113
164.4313	DCA_se1_ag1_m_05 - phones	P	164.5113
164.5113	DCA_se1_ag1_m_05 - phones	EH1	164.6113
164.6113	DCA_se1_ag1_m_05 - phones	L	164.7213
164.7213	DCA_se1_ag1_m_05 - phones	Z	164.8113
164.8113	DCA_se1_ag1_m_05 - phones	DH	164.8713
164.8113	DCA_se1_ag1_m_05 - words	the	164.9913
164.8713	DCA_se1_ag1_m_05 - phones	IY0	164.9913
164.9913	DCA_se1_ag1_m_05 - phones	sp	165.0713
165.0713	DCA_se1_ag1_m_05 - phones	W	165.1813
165.0713	DCA_se1_ag1_m_05 - words	word	165.3813
165.1813	DCA_se1_ag1_m_05 - phones	ER1	165.3413
165.3413	DCA_se1_ag1_m_05 - phones	D	165.3813
165.3813	DCA_se1_ag1_m_05 - phones	sp	165.4113
165.4113	DCA_se1_ag1_m_05 - phones	G	165.4913
165.4113	DCA_se1_ag1_m_05 - words	green	165.7213
165.4913	DCA_se1_ag1_m_05 - phones	R	165.5813
165.5813	DCA_se1_ag1_m_05 - phones	IY1	165.6913
165.6913	DCA_se1_ag1_m_05 - phones	N	165.7213
165.7213	DCA_se1_ag1_m_05 - phones	sp	165.7713
165.7713	DCA_se1_ag1_m_05 - phones	AE1	165.8613
165.7713	DCA_se1_ag1_m_05 - words	and	166.1413
165.8613	DCA_se1_ag1_m_05 - phones	N	166.1413
166.1413	DCA_se1_ag1_m_05 - phones	Y	166.1813
166.1413	DCA_se1_ag1_m_05 - words	you	166.2113
166.1813	DCA_se1_ag1_m_05 - phones	UW1	166.2113
166.2113	DCA_se1_ag1_m_05 - phones	sp	166.5013
166.5013	DCA_se1_ag1_m_05 - phones	AA1	166.6313
166.5013	DCA_se1_ag1_m_05 - words	are	166.6813
166.6313	DCA_se1_ag1_m_05 - phones	R	166.6813
166.6813	DCA_se1_ag1_m_05 - phones	sp	166.7513
166.7513	DCA_se1_ag1_m_05 - phones	N	166.9313
166.7513	DCA_se1_ag1_m_05 - words	not	167.0513
166.9313	DCA_se1_ag1_m_05 - phones	AA1	166.9813
166.9813	DCA_se1_ag1_m_05 - phones	T	167.0513
167.0513	DCA_se1_ag1_m_05 - phones	sp	167.1313
167.1313	DCA_se1_ag1_m_05 - phones	IH1	167.3213
167.1313	DCA_se1_ag1_m_05 - words	it	167.4113
167.3213	DCA_se1_ag1_m_05 - phones	T	167.4113
168.6352	DCA_int_07 - phones	S	168.7052
168.6352	DCA_int_07 - words	so	168.7452
168.7052	DCA_int_07 - phones	OW1	168.7452
168.7452	DCA_int_07 - phones	Y	168.8452
168.7452	DCA_int_07 - words	you're	168.9452
168.8452	DCA_int_07 - phones	UH1	168.8952
168.8952	DCA_int_07 - phones	R	168.9452
168.9452	DCA_int_07 - phones	IH1	169.0852
168.9452	DCA_int_07 - words	it	169.1352
169.0852	DCA_int_07 - phones	T	169.1352
169.1352	DCA_int_07 - phones	sp	169.2352
169.8093	DCA_se1_ag1_m_05 - phones	sil	169.9293
169.8530	DCA_int_07 - phones	N	169.9130
169.8530	DCA_int_07 - words	no	169.9430
169.9130	DCA_int_07 - phones	OW1	169.9430
169.9293	DCA_se1_ag1_m_05 - phones	N	169.9893
169.9293	DCA_se1_ag1_m_05 - words	no	170.2893
169.9430	DCA_int_07 - phones	sp	169.9830
169.9830	DCA_int_07 - words	i	170.2330
169.9830	DCA_int_07 - phones	AY1	170.2330
169.9893	DCA_se1_ag1_m_05 - phones	OW1	170.2893
170.3662	DCA_se1_ag1_m_05 - phones	sil	170.4262
170.3740	DCA_int_07 - phones	AY1	170.5840
170.3740	DCA_int_07 - words	i'm	170.6140
170.4262	DCA_se1_ag1_m_05 - phones	AY1	170.5862
170.4262	DCA_se1_ag1_m_05 - words	i'm	170.6362
170.5840	DCA_int_07 - phones	M	170.6140
170.5862	DCA_se1_ag1_m_05 - phones	M	170.6362
170.6140	DCA_int_07 - phones	sp	170.8640
170.6362	DCA_se1_ag1_m_05 - phones	N	170.7462
170.6362	DCA_se1_ag1_m_05 - words	not	170.9262
170.7462	DCA_se1_ag1_m_05 - phones	AA1	170.8562
170.8562	DCA_se1_ag1_m_05 - phones	T	170.9262
170.8640	DCA_int_07 - phones	IH0	170.8940
170.8640	DCA_int_07 - words	it	170.9240
170.8940	DCA_int_07 - phones	T	170.9240
170.9262	DCA_se1_ag1_m_05 - phones	IH1	170.9662
170.9262	DCA_se1_ag1_m_05 - words	it	171.1262
170.9662	DCA_se1_ag1_m_05 - phones	T	171.1262
171.3085	DCA_int_07 - phones	AH0	171.4085
171.3085	DCA_int_07 - words	i'm	171.4485
171.3318	DCA_se1_ag1_m_05 - phones	Y	171.4718
171.3318	DCA_se1_ag1_m_05 - words	you	171.5018
171.4085	DCA_int_07 - phones	M	171.4485
171.4485	DCA_int_07 - phones	sp	171.8385
171.4718	DCA_se1_ag1_m_05 - phones	UW1	171.5018
171.5018	DCA_se1_ag1_m_05 - phones	sp	171.7818
171.7818	DCA_se1_ag1_m_05 - phones	IH1	171.8118
171.7818	DCA_se1_ag1_m_05 - words	it	171.9018
171.8118	DCA_se1_ag1_m_05 - phones	T	171.9018
171.8385	DCA_int_07 - phones	IH0	171.8685
171.8385	DCA_int_07 - words	it	171.9485
171.8685	DCA_int_07 - phones	T	171.9485
171.9485	DCA_int_07 - phones	S	171.9785
171.9485	DCA_int_07 - words	so	172.0085
171.9785	DCA_int_07 - phones	OW1	172.0085
172.0085	DCA_int_07 - words	i	172.1185
172.0085	DCA_int_07 - phones	AY1	172.1185
172.1185	DCA_int_07 - phones	HH	172.1485
172.1185	DCA_int_07 - words	have	172.2585
172.1485	DCA_int_07 - phones	AE1	172.1785
172.1785	DCA_int_07 - phones	V	172.2585
172.2585	DCA_int_07 - phones	T	172.2885
172.2585	DCA_int_07 - words	to	172.3185
172.2885	DCA_int_07 - phones	AH0	172.3185
172.3185	DCA_int_07 - phones	B	172.3685
172.3185	DCA_int_07 - words	be	172.4185
172.3685	DCA_int_07 - phones	IY1	172.4185
172.4185	DCA_int_07 - phones	DH	172.4585
172.4185	DCA_int_07 - words	the	172.5185
172.4585	DCA_int_07 - phones	AH1	172.5185
172.5185	DCA_int_07 - phones	W	172.5985
172.5185	DCA_int_07 - words	witch	172.8785
172.5985	DCA_int_07 - phones	IH1	172.7385
172.7385	DCA_int_07 - phones	CH	172.8785
173.5847	DCA_int_07 - phones	sil	173.6647
173.6647	DCA_int_07 - words	i	173.8647
173.6647	DCA_int_07 - phones	AY1	173.8647
173.8647	DCA_int_07 - phones	sp	174.0547
174.0547	DCA_int_07 - phones	S	174.1347
174.0547	DCA_int_07 - words	see	174.2947
174.1347	DCA_int_07 - phones	IY1	174.2947
174.2947	DCA_int_07 - phones	sp	174.7447
174.7447	DCA_int_07 - phones	OW2	174.7747
174.7447	DCA_int_07 - words	okay	174.8547
174.7747	DCA_int_07 - phones	K	174.8247
174.8247	DCA_int_07 - phones	EY1	174.8547
179.1129	DCA_se1_ag1_m_05 - phones	AH1	179.1929
179.1129	DCA_se1_ag1_m_05 - words	uh-huh	179.4729
179.1929	DCA_se1_ag1_m_05 - phones	HH	179.2329
179.2329	DCA_se1_ag1_m_05 - phones	AH1	179.4729
179.4729	DCA_se1_ag1_m_05 - phones	sp	181.3430
179.5666	DCA_int_07 - phones	HH	179.5966
179.5666	DCA_int_07 - words	how	179.6266
179.5966	DCA_int_07 - phones	AW1	179.6266
179.6266	DCA_int_07 - phones	sp	179.8766
179.8766	DCA_int_07 - phones	D	179.9066
179.8766	DCA_int_07 - words	do	179.9366
179.9066	DCA_int_07 - phones	UW1	179.9366
179.9366	DCA_int_07 - phones	Y	179.9666
179.9366	DCA_int_07 - words	you	179.9966
179.9666	DCA_int_07 - phones	UW1	179.9966
179.9966	DCA_int_07 - phones	D	180.0266
179.9966	DCA_int_07 - words	do	180.0566
180.0266	DCA_int_07 - phones	UW1	180.0566
180.0566	DCA_int_07 - phones	DH	180.0866
180.0566	DCA_int_07 - words	that	180.1966
180.0866	DCA_int_07 - phones	AH0	180.1666
180.1666	DCA_int_07 - phones	T	180.1966
180.1966	DCA_int_07 - phones	sp	180.2466
180.3213	DCA_int_07 - phones	Y	180.3713
180.3213	DCA_int_07 - words	you	180.4013
180.3713	DCA_int_07 - phones	UW1	180.4013
180.4013	DCA_int_07 - phones	sp	180.4413
180.4413	DCA_int_07 - phones	N	180.4813
180.4413	DCA_int_07 - words	know	180.5113
180.4813	DCA_int_07 - phones	OW1	180.5113
180.5113	DCA_int_07 - phones	DH	180.5513
180.5113	DCA_int_07 - words	that	180.6213
180.5513	DCA_int_07 - phones	AH0	180.5913
180.5913	DCA_int_07 - phones	T	180.6213
180.6213	DCA_int_07 - phones	sp	180.9313
180.9313	DCA_int_07 - phones	W	180.9713
180.9313	DCA_int_07 - words	one	181.0313
180.9713	DCA_int_07 - phones	AH1	181.0013
181.0013	DCA_int_07 - phones	N	181.0313
181.0313	DCA_int_07 - phones	sp	187.4124
181.3430	DCA_se1_ag1_m_05 - phones	W	181.3730
181.3430	DCA_se1_ag1_m_05 - words	one	181.5030
181.3730	DCA_se1_ag1_m_05 - phones	AH1	181.4230
181.4230	DCA_se1_ag1_m_05 - phones	N	181.5030
181.5030	DCA_se1_ag1_m_05 - phones	P	181.5630
181.5030	DCA_se1_ag1_m_05 - words	potato	181.9030
181.5630	DCA_se1_ag1_m_05 - phones	AH0	181.6230
181.6230	DCA_se1_ag1_m_05 - phones	T	181.6930
181.6930	DCA_se1_ag1_m_05 - phones	EY1	181.7830
181.7830	DCA_se1_ag1_m_05 - phones	T	181.8730
181.8730	DCA_se1_ag1_m_05 - phones	OW2	181.9030
181.9030	DCA_se1_ag1_m_05 - phones	sp	181.9530
181.9530	DCA_se1_ag1_m_05 - phones	T	182.0230
181.9530	DCA_se1_ag1_m_05 - words	two	182.0930
182.0230	DCA_se1_ag1_m_05 - phones	UW1	182.0930
182.0930	DCA_se1_ag1_m_05 - phones	P	182.1830
182.0930	DCA_se1_ag1_m_05 - words	potato	182.5030
182.1830	DCA_se1_ag1_m_05 - phones	AH0	182.2630
182.2630	DCA_se1_ag1_m_05 - phones	T	182.3930
182.3930	DCA_se1_ag1_m_05 - phones	EY1	182.4330
182.4330	DCA_se1_ag1_m_05 - phones	T	182.4730
182.4730	DCA_se1_ag1_m_05 - phones	OW2	182.5030
182.5030	DCA_se1_ag1_m_05 - phones	sp	182.6130
182.6130	DCA_se1_ag1_m_05 - phones	TH	182.6530
182.6130	DCA_se1_ag1_m_05 - words	three	182.7530
182.6530	DCA_se1_ag1_m_05 - phones	R	182.6830
182.6830	DCA_se1_ag1_m_05 - phones	IY1	182.7530
182.7530	DCA_se1_ag1_m_05 - phones	sp	182.8830
182.8830	DCA_se1_ag1_m_05 - phones	P	182.9130
182.8830	DCA_se1_ag1_m_05 - words	potato	183.1930
182.9130	DCA_se1_ag1_m_05 - phones	AH0	182.9430
182.9430	DCA_se1_ag1_m_05 - phones	T	182.9930
182.9930	DCA_se1_ag1_m_05 - phones	EY1	183.0630
183.0630	DCA_se1_ag1_m_05 - phones	T	183.1630
183.1630	DCA_se1_ag1_m_05 - phones	OW2	183.1930
183.1930	DCA_se1_ag1_m_05 - phones	sp	183.3030
183.3030	DCA_se1_ag1_m_05 - phones	F	183.3630
183.3030	DCA_se1_ag1_m_05 - words	four	183.5830
183.3630	DCA_se1_ag1_m_05 - phones	AO1	183.4830
183.4830	DCA_se1_ag1_m_05 - phones	R	183.5830
183.9547	DCA_se1_ag1_m_05 - phones	F	184.0647
183.9547	DCA_se1_ag1_m_05 - words	five	184.2247
184.0647	DCA_se1_ag1_m_05 - phones	AY1	184.1647
184.1647	DCA_se1_ag1_m_05 - phones	V	184.2247
184.2247	DCA_se1_ag1_m_05 - phones	P	184.2547
184.2247	DCA_se1_ag1_m_05 - words	potato	184.5347
184.2547	DCA_se1_ag1_m_05 - phones	AH0	184.3147
184.3147	DCA_se1_ag1_m_05 - phones	T	184.3747
184.3747	DCA_se1_ag1_m_05 - phones	EY1	184.4747
184.4747	DCA_se1_ag1_m_05 - phones	T	184.5047
184.5047	DCA_se1_ag1_m_05 - phones	OW2	184.5347
184.5347	DCA_se1_ag1_m_05 - phones	sp	184.5647
184.5647	DCA_se1_ag1_m_05 - phones	S	184.7147
184.5647	DCA_se1_ag1_m_05 - words	six	184.8747
184.7147	DCA_se1_ag1_m_05 - phones	IH1	184.7547
184.7547	DCA_se1_ag1_m_05 - phones	K	184.8047
184.8047	DCA_se1_ag1_m_05 - phones	S	184.8747
184.8747	DCA_se1_ag1_m_05 - phones	P	184.9547
184.8747	DCA_se1_ag1_m_05 - words	potato	185.1747
184.9547	DCA_se1_ag1_m_05 - phones	AH0	184.9847
184.9847	DCA_se1_ag1_m_05 - phones	T	185.0547
185.0547	DCA_se1_ag1_m_05 - phones	EY1	185.1147
185.1147	DCA_se1_ag1_m_05 - phones	T	185.1447
185.1447	DCA_se1_ag1_m_05 - phones	OW2	185.1747
185.1747	DCA_se1_ag1_m_05 - phones	sp	185.2047
185.2047	DCA_se1_ag1_m_05 - phones	S	185.3447
185.2047	DCA_se1_ag1_m_05 - words	seven	185.5147
185.3447	DCA_se1_ag1_m_05 - phones	EH1	185.4147
185.4147	DCA_se1_ag1_m_05 - phones	V	185.4547
185.4547	DCA_se1_ag1_m_05 - phones	AH0	185.4847
185.4847	DCA_se1_ag1_m_05 - phones	N	185.5147
185.5147	DCA_se1_ag1_m_05 - phones	sp	185.5447
185.5447	DCA_se1_ag1_m_05 - phones	P	185.5747
185.5447	DCA_se1_ag1_m_05 - words	potato	185.8847
185.5747	DCA_se1_ag1_m_05 - phones	AH0	185.6047
185.6047	DCA_se1_ag1_m_05 - phones	T	185.6947
185.6947	DCA_se1_ag1_m_05 - phones	EY1	185.7947
185.7947	DCA_se1_ag1_m_05 - phones	T	185.8547
185.8547	DCA_se1_ag1_m_05 - phones	OW2	185.8847
185.8847	DCA_se1_ag1_m_05 - phones	sp	186.0047
186.0047	DCA_se1_ag1_m_05 - phones	M	186.0347
186.0047	DCA_se1_ag1_m_05 - words	more	186.1047
186.0347	DCA_se1_ag1_m_05 - phones	AO1	186.0647
186.0647	DCA_se1_ag1_m_05 - phones	R	186.1047
186.1047	DCA_se1_ag1_m_05 - phones	sp	192.3130
187.4124	DCA_int_07 - phones	DH	187.4424
187.4124	DCA_int_07 - words	then	187.5424
187.4424	DCA_int_07 - phones	EH1	187.5024
187.5024	DCA_int_07 - phones	N	187.5424
187.5424	DCA_int_07 - phones	HH	187.5824
187.5424	DCA_int_07 - words	what	187.6824
187.5824	DCA_int_07 - phones	W	187.6224
187.6224	DCA_int_07 - phones	AH1	187.6524
187.6524	DCA_int_07 - phones	T	187.6824
187.6824	DCA_int_07 - phones	HH	187.7424
187.6824	DCA_int_07 - words	happens	187.8924
187.7424	DCA_int_07 - phones	AE1	187.7724
187.7724	DCA_int_07 - phones	P	187.8024
187.8024	DCA_int_07 - phones	AH0	187.8324
187.8324	DCA_int_07 - phones	N	187.8624
187.8624	DCA_int_07 - phones	Z	187.8924
187.8924	DCA_int_07 - phones	sp	188.0124
189.4776	DCA_int_07 - phones	HH	189.5276
189.4776	DCA_int_07 - words	whoever	189.7876
189.5276	DCA_int_07 - phones	UW0	189.5976
189.5976	DCA_int_07 - phones	EH1	189.6276
189.6276	DCA_int_07 - phones	V	189.6976
189.6976	DCA_int_07 - phones	ER0	189.7876
189.7876	DCA_int_07 - phones	EH1	189.8176
189.7876	DCA_int_07 - words	ends	189.9476
189.8176	DCA_int_07 - phones	N	189.8576
189.8576	DCA_int_07 - phones	D	189.8976
189.8976	DCA_int_07 - phones	Z	189.9476
189.9476	DCA_int_07 - phones	AH1	189.9976
189.9476	DCA_int_07 - words	up	190.0976
189.9976	DCA_int_07 - phones	P	190.0976
190.0976	DCA_int_07 - phones	AO1	190.1676
190.0976	DCA_int_07 - words	on	190.2276
190.1676	DCA_int_07 - phones	N	190.2276
190.2276	DCA_int_07 - phones	M	190.3076
190.2276	DCA_int_07 - words	more	190.5076
190.3076	DCA_int_07 - phones	AO1	190.4276
190.4276	DCA_int_07 - phones	R	190.5076
190.5076	DCA_int_07 - phones	IH0	190.5576
190.5076	DCA_int_07 - words	is	190.5876
190.5576	DCA_int_07 - phones	Z	190.5876
190.5876	DCA_int_07 - phones	DH	190.6176
190.5876	DCA_int_07 - words	that	190.6776
190.6176	DCA_int_07 - phones	AH0	190.6476
190.6476	DCA_int_07 - phones	T	190.6776
190.6776	DCA_int_07 - phones	W	190.7276
190.6776	DCA_int_07 - words	one	190.8776
190.7276	DCA_int_07 - phones	AH1	190.7876
190.7876	DCA_int_07 - phones	N	190.8776
190.8776	DCA_int_07 - phones	DH	190.9076
190.8776	DCA_int_07 - words	that	190.9776
190.9076	DCA_int_07 - phones	AH0	190.9376
190.9376	DCA_int_07 - phones	T	190.9776
190.9776	DCA_int_07 - phones	sp	191.1676
191.1676	DCA_int_07 - words	i	191.2576
191.1676	DCA_int_07 - phones	AY1	191.2576
191.2576	DCA_int_07 - phones	sp	191.2876
191.2876	DCA_int_07 - phones	D	191.3276
191.2876	DCA_int_07 - words	don't	191.3976
191.3276	DCA_int_07 - phones	OW1	191.3676
191.3676	DCA_int_07 - phones	N	191.3976
191.3976	DCA_int_07 - phones	sp	191.4276
191.4276	DCA_int_07 - phones	N	191.4576
191.4276	DCA_int_07 - words	know	191.4876
191.4576	DCA_int_07 - phones	OW1	191.4876
191.4876	DCA_int_07 - phones	sp	191.7976
192.3130	DCA_se1_ag1_m_05 - phones	HH	192.4630
192.3130	DCA_se1_ag1_m_05 - words	hm	192.5130
192.4630	DCA_se1_ag1_m_05 - phones	M	192.5130
192.5130	DCA_se1_ag1_m_05 - phones	sp	199.3277
193.7314	DCA_int_07 - phones	Y	193.7814
193.7314	DCA_int_07 - words	you	193.8114
193.7814	DCA_int_07 - phones	UW1	193.8114
193.8114	DCA_int_07 - phones	EH1	193.8414
193.8114	DCA_int_07 - words	ever	193.9514
193.8414	DCA_int_07 - phones	V	193.9014
193.9014	DCA_int_07 - phones	ER0	193.9514
193.9514	DCA_int_07 - phones	CH	194.0614
193.9514	DCA_int_07 - words	choose	194.2214
194.0614	DCA_int_07 - phones	UW1	194.1414
194.1414	DCA_int_07 - phones	Z	194.2214
194.2214	DCA_int_07 - phones	sp	194.7722
194.7722	DCA_int_07 - phones	OW1	194.9222
194.7722	DCA_int_07 - words	oh	194.9222
194.9222	DCA_int_07 - phones	sp	195.8384
195.8384	DCA_int_07 - phones	EH1	196.0884
195.8384	DCA_int_07 - words	any	196.1484
196.0884	DCA_int_07 - phones	N	196.1184
196.1184	DCA_int_07 - phones	IY0	196.1484
196.1484	DCA_int_07 - phones	AH1	196.1884
196.1484	DCA_int_07 - words	other	196.4184
196.1884	DCA_int_07 - phones	DH	196.2384
196.2384	DCA_int_07 - phones	ER0	196.4184
196.4184	DCA_int_07 - phones	TH	196.5284
196.4184	DCA_int_07 - words	things	196.7284
196.5284	DCA_int_07 - phones	IH1	196.5784
196.5784	DCA_int_07 - phones	NG	196.6484
196.6484	DCA_int_07 - phones	Z	196.7284
196.7284	DCA_int_07 - phones	L	196.7884
196.7284	DCA_int_07 - words	like	196.8784
196.7884	DCA_int_07 - phones	AY1	196.8484
196.8484	DCA_int_07 - phones	K	196.8784
196.8784	DCA_int_07 - phones	sp	196.9084
196.9084	DCA_int_07 - phones	DH	196.9484
196.9084	DCA_int_07 - words	that	197.0784
196.9484	DCA_int_07 - phones	AE1	196.9984
196.9984	DCA_int_07 - phones	T	197.0784
197.0784	DCA_int_07 - phones	Y	197.1384
197.0784	DCA_int_07 - words	you	197.1784
197.1384	DCA_int_07 - phones	UW1	197.1784
197.1784	DCA_int_07 - phones	S	197.2684
197.1784	DCA_int_07 - words	said	197.3584
197.2684	DCA_int_07 - phones	EH1	197.3284
197.3284	DCA_int_07 - phones	D	197.3584
197.3584	DCA_int_07 - phones	sp	197.3884
197.3884	DCA_int_07 - phones	B	197.4384
197.3884	DCA_int_07 - words	bubble	197.6684
197.4384	DCA_int_07 - phones	AH1	197.4984
197.4984	DCA_int_07 - phones	B	197.5584
197.5584	DCA_int_07 - phones	AH0	197.5884
197.5884	DCA_int_07 - phones	L	197.6684
197.6684	DCA_int_07 - phones	G	197.6984
197.6684	DCA_int_07 - words	gum	197.8784
197.6984	DCA_int_07 - phones	AH1	197.8084
197.8084	DCA_int_07 - phones	M	197.8784
197.8784	DCA_int_07 - phones	sp	197.9084
197.9084	DCA_int_07 - phones	Y	197.9784
197.9084	DCA_int_07 - words	you	198.0184
197.9784	DCA_int_07 - phones	UW1	198.0184
198.0184	DCA_int_07 - phones	N	198.0484
198.0184	DCA_int_07 - words	know	198.1084
198.0484	DCA_int_07 - phones	OW1	198.1084
198.1084	DCA_int_07 - phones	DH	198.1584
198.1084	DCA_int_07 - words	that	198.2184
198.1584	DCA_int_07 - phones	AH0	198.1884
198.1884	DCA_int_07 - phones	T	198.2184
198.2184	DCA_int_07 - phones	W	198.2484
198.2184	DCA_int_07 - words	one	198.4184
198.2484	DCA_int_07 - phones	AH1	198.2784
198.2784	DCA_int_07 - phones	N	198.4184
199.3277	DCA_se1_ag1_m_05 - phones	N	199.4477
199.3277	DCA_se1_ag1_m_05 - words	no	199.6177
199.4477	DCA_se1_ag1_m_05 - phones	OW1	199.6177
199.6177	DCA_se1_ag1_m_05 - phones	sp	209.1730
199.8475	DCA_int_07 - phones	B	199.9475
199.8475	DCA_int_07 - words	bubble	200.1675
199.9475	DCA_int_07 - phones	AH1	200.0075
200.0075	DCA_int_07 - phones	B	200.0775
200.0775	DCA_int_07 - phones	AH0	200.1075
200.1075	DCA_int_07 - phones	L	200.1675
[truncated: 14,332 more rows]
