# Supplementary material for: Considering Performance in the Automated and Manual Coding of Sociolinguistic Variables: Lessons From Variable (ING)
Source: Front Artif Intell. 2021 Apr 29;4:648543. doi: 10.3389/frai.2021.648543 (PMC8117961; doi:10.3389/frai.2021.648543)
Supplement: Supplementary file 4 [file Data_Sheet_4.ZIP › CORAAL_Aligned_as_Tables/DCA_se2_ag4_m_01_1_txout.txt]

tmin	tier	text	tmax
0.4804	DCA_int_01 - phones	sil	0.5404
0.5404	DCA_int_01 - phones	OW2	0.7204
0.5404	DCA_int_01 - words	okay	0.9304
0.7204	DCA_int_01 - phones	K	0.7904
0.7904	DCA_int_01 - phones	EY1	0.9304
0.9304	DCA_int_01 - phones	AY1	0.9804
0.9304	DCA_int_01 - words	i'm	1.0504
0.9804	DCA_int_01 - phones	M	1.0504
1.0504	DCA_int_01 - phones	G	1.0904
1.0504	DCA_int_01 - words	gonna	1.2904
1.0904	DCA_int_01 - phones	AH1	1.1504
1.1504	DCA_int_01 - phones	N	1.2004
1.2004	DCA_int_01 - phones	AH0	1.2904
1.2904	DCA_int_01 - phones	T	1.3604
1.2904	DCA_int_01 - words	try	1.4904
1.3604	DCA_int_01 - phones	R	1.4104
1.4104	DCA_int_01 - phones	AY1	1.4904
1.4904	DCA_int_01 - phones	T	1.5704
1.4904	DCA_int_01 - words	to	1.6504
1.5704	DCA_int_01 - phones	AH0	1.6504
1.6504	DCA_int_01 - phones	T	1.7104
1.6504	DCA_int_01 - words	take	1.9004
1.7104	DCA_int_01 - phones	EY1	1.8704
1.8704	DCA_int_01 - phones	K	1.9004
1.9004	DCA_int_01 - phones	Y	1.9304
1.9004	DCA_int_01 - words	you	1.9704
1.9304	DCA_int_01 - phones	UW1	1.9704
1.9704	DCA_int_01 - phones	W	2.1104
1.9704	DCA_int_01 - words	way	2.2204
2.1104	DCA_int_01 - phones	EY1	2.2204
2.2204	DCA_int_01 - phones	B	2.3004
2.2204	DCA_int_01 - words	back	2.4904
2.3004	DCA_int_01 - phones	AE1	2.4004
2.4004	DCA_int_01 - phones	K	2.4904
2.4904	DCA_int_01 - phones	AE1	2.5404
2.4904	DCA_int_01 - words	and	2.6204
2.5404	DCA_int_01 - phones	N	2.6204
2.6204	DCA_int_01 - phones	AE1	2.7404
2.6204	DCA_int_01 - words	ask	2.8704
2.7404	DCA_int_01 - phones	S	2.8104
2.8104	DCA_int_01 - phones	K	2.8704
2.8704	DCA_int_01 - phones	sp	2.9004
2.9004	DCA_int_01 - phones	Y	2.9704
2.9004	DCA_int_01 - words	you	3.2004
2.9704	DCA_int_01 - phones	UW1	3.2004
3.2004	DCA_int_01 - phones	sp	3.2504
3.7625	DCA_int_01 - phones	HH	3.8225
3.7625	DCA_int_01 - words	what	4.0025
3.8225	DCA_int_01 - phones	W	3.8725
3.8725	DCA_int_01 - phones	AH1	3.9725
3.9725	DCA_int_01 - phones	T	4.0025
4.0025	DCA_int_01 - phones	K	4.0825
4.0025	DCA_int_01 - words	kinds	4.4125
4.0825	DCA_int_01 - phones	AY1	4.2525
4.2525	DCA_int_01 - phones	N	4.3625
4.3625	DCA_int_01 - phones	Z	4.4125
4.4125	DCA_int_01 - phones	AH0	4.4425
4.4125	DCA_int_01 - words	of	4.4925
4.4425	DCA_int_01 - phones	V	4.4925
4.4925	DCA_int_01 - phones	sp	4.5725
4.5725	DCA_int_01 - phones	G	4.6325
4.5725	DCA_int_01 - words	games	5.1125
4.6325	DCA_int_01 - phones	EY1	4.8525
4.8525	DCA_int_01 - phones	M	5.0425
5.0425	DCA_int_01 - phones	Z	5.1125
5.1125	DCA_int_01 - phones	sp	5.1425
5.1425	DCA_int_01 - phones	DH	5.1725
5.1425	DCA_int_01 - words	that	5.2325
5.1725	DCA_int_01 - phones	AH0	5.2025
5.2025	DCA_int_01 - phones	T	5.2325
5.2325	DCA_int_01 - phones	D	5.2625
5.2325	DCA_int_01 - words	did	5.3225
5.2625	DCA_int_01 - phones	IH0	5.2925
5.2925	DCA_int_01 - phones	D	5.3225
5.3225	DCA_int_01 - phones	Y	5.3525
5.3225	DCA_int_01 - words	you	5.3825
5.3525	DCA_int_01 - phones	UW1	5.3825
5.3825	DCA_int_01 - phones	P	5.4725
5.3825	DCA_int_01 - words	play	5.7225
5.4725	DCA_int_01 - phones	L	5.5625
5.5625	DCA_int_01 - phones	EY1	5.7225
5.7225	DCA_int_01 - phones	W	5.7625
5.7225	DCA_int_01 - words	when	5.8825
5.7625	DCA_int_01 - phones	EH1	5.8225
5.8225	DCA_int_01 - phones	N	5.8825
5.8825	DCA_int_01 - phones	Y	5.9325
5.8825	DCA_int_01 - words	you	6.0025
5.9325	DCA_int_01 - phones	UW1	6.0025
6.0025	DCA_int_01 - phones	W	6.1125
6.0025	DCA_int_01 - words	were	6.1425
6.1125	DCA_int_01 - phones	ER0	6.1425
6.1425	DCA_int_01 - phones	AH0	6.1925
6.1425	DCA_int_01 - words	a	6.1925
6.1925	DCA_int_01 - phones	L	6.2325
6.1925	DCA_int_01 - words	little	6.4325
6.2325	DCA_int_01 - phones	IH1	6.2725
6.2725	DCA_int_01 - phones	T	6.3025
6.3025	DCA_int_01 - phones	AH0	6.3325
6.3325	DCA_int_01 - phones	L	6.4325
6.4325	DCA_int_01 - phones	sp	6.4625
6.4625	DCA_int_01 - phones	B	6.5225
6.4625	DCA_int_01 - words	boy	6.7725
6.5225	DCA_int_01 - phones	OY1	6.7725
6.7725	DCA_int_01 - phones	sp	6.8225
7.5205	DCA_int_01 - phones	Y	7.6005
7.5205	DCA_int_01 - words	you	7.7105
7.6005	DCA_int_01 - phones	UW1	7.7105
7.7105	DCA_int_01 - phones	sp	7.7505
7.7505	DCA_int_01 - phones	R	7.8205
7.7505	DCA_int_01 - words	remember	8.1705
7.8205	DCA_int_01 - phones	IY0	7.8905
7.8905	DCA_int_01 - phones	M	7.9305
7.9305	DCA_int_01 - phones	EH1	8.0105
8.0105	DCA_int_01 - phones	M	8.0805
8.0805	DCA_int_01 - phones	B	8.1205
8.1205	DCA_int_01 - phones	ER0	8.1705
8.1705	DCA_int_01 - phones	DH	8.2205
8.1705	DCA_int_01 - words	that	8.4705
8.2205	DCA_int_01 - phones	AE1	8.3005
8.3005	DCA_int_01 - phones	T	8.4705
10.8988	DCA_se2_ag4_m_01 - phones	sil	11.0888
11.0888	DCA_se2_ag4_m_01 - phones	B	11.1488
11.0888	DCA_se2_ag4_m_01 - words	baseball	11.9688
11.1488	DCA_se2_ag4_m_01 - phones	EY1	11.3088
11.3088	DCA_se2_ag4_m_01 - phones	S	11.4488
11.4488	DCA_se2_ag4_m_01 - phones	B	11.5388
11.5388	DCA_se2_ag4_m_01 - phones	AO1	11.8088
11.8088	DCA_se2_ag4_m_01 - phones	L	11.9688
11.9688	DCA_se2_ag4_m_01 - phones	AH0	12.0388
11.9688	DCA_se2_ag4_m_01 - words	and	12.1988
12.0388	DCA_se2_ag4_m_01 - phones	N	12.1988
12.1988	DCA_se2_ag4_m_01 - phones	sp	13.6824
13.6824	DCA_se2_ag4_m_01 - phones	R	13.8824
13.6824	DCA_se2_ag4_m_01 - words	running	14.2224
13.8824	DCA_se2_ag4_m_01 - phones	AH1	13.9524
13.9524	DCA_se2_ag4_m_01 - phones	N	14.0124
14.0124	DCA_se2_ag4_m_01 - phones	IH0	14.1824
14.1824	DCA_se2_ag4_m_01 - phones	NG	14.2224
14.2224	DCA_se2_ag4_m_01 - phones	sp	26.1311
14.6828	DCA_int_01 - phones	M	14.7628
14.6828	DCA_int_01 - words	mm-hm	15.2128
14.7628	DCA_int_01 - phones	HH	14.7928
14.7928	DCA_int_01 - phones	M	15.2128
15.2128	DCA_int_01 - phones	sp	16.6372
16.6372	DCA_int_01 - phones	W	16.6772
16.6372	DCA_int_01 - words	was	16.7972
16.6772	DCA_int_01 - phones	AH1	16.7372
16.7372	DCA_int_01 - phones	Z	16.7972
16.7972	DCA_int_01 - phones	DH	16.8272
16.7972	DCA_int_01 - words	there	17.0672
16.8272	DCA_int_01 - phones	EH1	16.8572
16.8572	DCA_int_01 - phones	R	17.0672
17.0672	DCA_int_01 - phones	AH0	17.0972
17.0672	DCA_int_01 - words	a	17.0972
17.0972	DCA_int_01 - phones	G	17.1472
17.0972	DCA_int_01 - words	game	17.4372
17.1472	DCA_int_01 - phones	EY1	17.3372
17.3372	DCA_int_01 - phones	M	17.4372
17.4372	DCA_int_01 - phones	DH	17.4772
17.4372	DCA_int_01 - words	that	17.5872
17.4772	DCA_int_01 - phones	AH0	17.5072
17.5072	DCA_int_01 - phones	T	17.5872
17.5872	DCA_int_01 - phones	sp	17.6172
17.6172	DCA_int_01 - phones	Y	17.6672
17.6172	DCA_int_01 - words	you	17.7172
17.6672	DCA_int_01 - phones	UW1	17.7172
17.7172	DCA_int_01 - phones	R	17.7872
17.7172	DCA_int_01 - words	remember	18.1872
17.7872	DCA_int_01 - phones	IY0	17.8572
17.8572	DCA_int_01 - phones	M	17.9072
17.9072	DCA_int_01 - phones	EH1	17.9572
17.9572	DCA_int_01 - phones	M	18.0672
18.0672	DCA_int_01 - phones	B	18.1072
18.1072	DCA_int_01 - phones	ER0	18.1872
18.1872	DCA_int_01 - phones	sp	18.2472
18.2472	DCA_int_01 - phones	P	18.2972
18.2472	DCA_int_01 - words	playing	18.7072
18.2972	DCA_int_01 - phones	L	18.4072
18.4072	DCA_int_01 - phones	EY1	18.5272
18.5272	DCA_int_01 - phones	IH0	18.5872
18.5872	DCA_int_01 - phones	NG	18.7072
18.7072	DCA_int_01 - phones	W	18.7572
18.7072	DCA_int_01 - words	where	19.0172
18.7572	DCA_int_01 - phones	EH1	18.8572
18.8572	DCA_int_01 - phones	R	19.0172
19.0172	DCA_int_01 - phones	sp	19.0572
19.6145	DCA_int_01 - phones	AH1	19.8745
19.6145	DCA_int_01 - words	uh	19.8745
19.8745	DCA_int_01 - phones	W	19.9745
19.8745	DCA_int_01 - words	one	20.2045
19.9745	DCA_int_01 - phones	AH1	20.0345
20.0345	DCA_int_01 - phones	N	20.2045
20.2045	DCA_int_01 - phones	K	20.2545
20.2045	DCA_int_01 - words	kid	20.3945
20.2545	DCA_int_01 - phones	IH1	20.3045
20.3045	DCA_int_01 - phones	D	20.3945
20.3945	DCA_int_01 - phones	W	20.4345
20.3945	DCA_int_01 - words	would	20.4945
20.4345	DCA_int_01 - phones	UH1	20.4645
20.4645	DCA_int_01 - phones	D	20.4945
20.4945	DCA_int_01 - phones	HH	20.5445
20.4945	DCA_int_01 - words	have	20.6945
20.5445	DCA_int_01 - phones	AE1	20.6045
20.6045	DCA_int_01 - phones	V	20.6945
20.6945	DCA_int_01 - phones	T	20.7245
20.6945	DCA_int_01 - words	to	20.8045
20.7245	DCA_int_01 - phones	AH0	20.8045
20.8045	DCA_int_01 - phones	sp	20.8345
20.8345	DCA_int_01 - phones	CH	20.9145
20.8345	DCA_int_01 - words	chase	21.1045
20.9145	DCA_int_01 - phones	EY1	21.0545
21.0545	DCA_int_01 - phones	S	21.1045
21.1045	DCA_int_01 - phones	sp	21.1345
21.1345	DCA_int_01 - phones	DH	21.1845
21.1345	DCA_int_01 - words	the	21.2545
21.1845	DCA_int_01 - phones	IY0	21.2545
21.2545	DCA_int_01 - phones	AH1	21.3145
21.2545	DCA_int_01 - words	other	21.5245
21.3145	DCA_int_01 - phones	DH	21.3645
21.3645	DCA_int_01 - phones	ER0	21.5245
21.5245	DCA_int_01 - phones	sp	21.5545
21.5545	DCA_int_01 - phones	K	21.5845
21.5545	DCA_int_01 - words	kids	21.8545
21.5845	DCA_int_01 - phones	IH1	21.6645
21.6645	DCA_int_01 - phones	D	21.7245
21.7245	DCA_int_01 - phones	Z	21.8545
21.8545	DCA_int_01 - phones	sp	21.9745
26.1311	DCA_se2_ag4_m_01 - phones	Y	26.2511
26.1311	DCA_se2_ag4_m_01 - words	yes	26.5211
26.2511	DCA_se2_ag4_m_01 - phones	EH1	26.4611
26.4611	DCA_se2_ag4_m_01 - phones	S	26.5211
26.5211	DCA_se2_ag4_m_01 - phones	S	26.6511
26.5211	DCA_se2_ag4_m_01 - words	such	26.8911
26.6511	DCA_se2_ag4_m_01 - phones	AH1	26.7811
26.7811	DCA_se2_ag4_m_01 - phones	CH	26.8911
26.8911	DCA_se2_ag4_m_01 - phones	EH1	27.0211
26.8911	DCA_se2_ag4_m_01 - words	as	27.2911
27.0211	DCA_se2_ag4_m_01 - phones	Z	27.2911
28.0857	DCA_se2_ag4_m_01 - phones	sil	28.1357
28.1357	DCA_se2_ag4_m_01 - phones	W	28.1857
28.1357	DCA_se2_ag4_m_01 - words	we	28.3257
28.1857	DCA_se2_ag4_m_01 - phones	IY1	28.3257
28.3257	DCA_se2_ag4_m_01 - phones	K	28.4157
28.3257	DCA_se2_ag4_m_01 - words	called	28.6457
28.4157	DCA_se2_ag4_m_01 - phones	AO1	28.5157
28.5157	DCA_se2_ag4_m_01 - phones	L	28.6157
28.6157	DCA_se2_ag4_m_01 - phones	D	28.6457
28.6457	DCA_se2_ag4_m_01 - phones	IH0	28.7257
28.6457	DCA_se2_ag4_m_01 - words	it	28.7757
28.7257	DCA_se2_ag4_m_01 - phones	T	28.7757
28.7757	DCA_se2_ag4_m_01 - phones	sp	28.8957
29.2742	DCA_se2_ag4_m_01 - phones	HH	29.5942
29.2742	DCA_se2_ag4_m_01 - words	hi	29.8242
29.5942	DCA_se2_ag4_m_01 - phones	AY1	29.8242
29.8242	DCA_se2_ag4_m_01 - phones	sp	29.8842
29.8842	DCA_se2_ag4_m_01 - phones	S	30.0642
29.8842	DCA_se2_ag4_m_01 - words	spy	30.6042
30.0642	DCA_se2_ag4_m_01 - phones	P	30.1842
30.1842	DCA_se2_ag4_m_01 - phones	AY1	30.6042
30.6257	DCA_int_01 - phones	HH	30.8057
30.6257	DCA_int_01 - words	hi	30.9857
30.8057	DCA_int_01 - phones	AY1	30.9857
30.9857	DCA_int_01 - phones	S	31.0657
30.9857	DCA_int_01 - words	spy	31.3057
31.0657	DCA_int_01 - phones	P	31.1857
31.1857	DCA_int_01 - phones	AY1	31.3057
31.3057	DCA_int_01 - phones	HH	31.3857
31.3057	DCA_int_01 - words	how	31.4157
31.3857	DCA_int_01 - phones	AW1	31.4157
31.4157	DCA_int_01 - phones	D	31.4557
31.4157	DCA_int_01 - words	did	31.5157
31.4557	DCA_int_01 - phones	IH0	31.4857
31.4857	DCA_int_01 - phones	D	31.5157
31.5157	DCA_int_01 - phones	sp	31.5457
31.5457	DCA_int_01 - phones	Y	31.5757
31.5457	DCA_int_01 - words	you	31.6357
31.5757	DCA_int_01 - phones	UW1	31.6357
31.6357	DCA_int_01 - phones	sp	31.6757
31.6757	DCA_int_01 - phones	P	31.7157
31.6757	DCA_int_01 - words	play	31.8957
31.7157	DCA_int_01 - phones	L	31.7957
31.7957	DCA_int_01 - phones	EY1	31.8957
31.8957	DCA_int_01 - phones	HH	31.9857
31.8957	DCA_int_01 - words	hi	32.2257
31.9857	DCA_int_01 - phones	AY1	32.2257
32.2257	DCA_int_01 - phones	sp	32.2557
32.2557	DCA_int_01 - phones	S	32.2857
32.2557	DCA_int_01 - words	spy	32.5757
32.2857	DCA_int_01 - phones	P	32.3357
32.3357	DCA_int_01 - phones	AY1	32.5757
32.5757	DCA_int_01 - phones	sp	32.6757
33.0155	DCA_se2_ag4_m_01 - phones	sil	33.1955
33.1955	DCA_se2_ag4_m_01 - phones	AH1	33.2255
33.1955	DCA_se2_ag4_m_01 - words	um	33.3955
33.2255	DCA_se2_ag4_m_01 - phones	M	33.3955
33.3955	DCA_se2_ag4_m_01 - phones	sp	35.8885
33.5077	DCA_int_01 - phones	D	33.5777
33.5077	DCA_int_01 - words	do	33.6077
33.5777	DCA_int_01 - phones	UW1	33.6077
33.6077	DCA_int_01 - phones	Y	33.6377
33.6077	DCA_int_01 - words	you	33.6677
33.6377	DCA_int_01 - phones	UW1	33.6677
33.6677	DCA_int_01 - phones	R	33.6977
33.6677	DCA_int_01 - words	remember	34.2777
33.6977	DCA_int_01 - phones	IH0	33.7277
33.7277	DCA_int_01 - phones	M	33.7577
33.7577	DCA_int_01 - phones	EH1	33.8277
33.8277	DCA_int_01 - phones	M	33.9977
33.9977	DCA_int_01 - phones	B	34.0277
34.0277	DCA_int_01 - phones	ER0	34.2777
35.8885	DCA_se2_ag4_m_01 - phones	R	36.0385
35.8885	DCA_se2_ag4_m_01 - words	running	36.4485
36.0385	DCA_se2_ag4_m_01 - phones	AH1	36.1185
36.1185	DCA_se2_ag4_m_01 - phones	N	36.1685
36.1685	DCA_se2_ag4_m_01 - phones	IH0	36.2485
36.2485	DCA_se2_ag4_m_01 - phones	NG	36.4485
36.4485	DCA_se2_ag4_m_01 - phones	sp	36.5285
36.5285	DCA_se2_ag4_m_01 - phones	F	36.5685
36.5285	DCA_se2_ag4_m_01 - words	from	36.6785
36.5685	DCA_se2_ag4_m_01 - phones	ER0	36.5985
36.5985	DCA_se2_ag4_m_01 - phones	M	36.6785
36.6785	DCA_se2_ag4_m_01 - phones	W	36.7585
36.6785	DCA_se2_ag4_m_01 - words	one	37.0685
36.7585	DCA_se2_ag4_m_01 - phones	AH1	36.8685
36.8685	DCA_se2_ag4_m_01 - phones	N	37.0685
37.0685	DCA_se2_ag4_m_01 - phones	sp	38.3276
38.3276	DCA_se2_ag4_m_01 - phones	S	38.4876
38.3276	DCA_se2_ag4_m_01 - words	sudden	38.8176
38.4876	DCA_se2_ag4_m_01 - phones	AH1	38.6176
38.6176	DCA_se2_ag4_m_01 - phones	D	38.6676
38.6676	DCA_se2_ag4_m_01 - phones	AH0	38.7376
38.7376	DCA_se2_ag4_m_01 - phones	N	38.8176
38.8176	DCA_se2_ag4_m_01 - phones	S	38.9076
38.8176	DCA_se2_ag4_m_01 - words	spot	39.1776
38.9076	DCA_se2_ag4_m_01 - phones	P	39.0176
39.0176	DCA_se2_ag4_m_01 - phones	AA1	39.1276
39.1276	DCA_se2_ag4_m_01 - phones	T	39.1776
39.1776	DCA_se2_ag4_m_01 - phones	sp	39.2576
39.2576	DCA_se2_ag4_m_01 - phones	T	39.3376
39.2576	DCA_se2_ag4_m_01 - words	to	39.3976
39.3376	DCA_se2_ag4_m_01 - phones	IH0	39.3976
39.3976	DCA_se2_ag4_m_01 - phones	AH0	39.4476
39.3976	DCA_se2_ag4_m_01 - words	another	40.0176
39.4476	DCA_se2_ag4_m_01 - phones	N	39.5676
39.5676	DCA_se2_ag4_m_01 - phones	AH1	39.7176
39.7176	DCA_se2_ag4_m_01 - phones	DH	39.7876
39.7876	DCA_se2_ag4_m_01 - phones	ER0	40.0176
40.5222	DCA_int_01 - phones	M	40.6022
40.5222	DCA_int_01 - words	mm-hm	41.0622
40.6022	DCA_int_01 - phones	HH	40.6322
40.6322	DCA_int_01 - phones	M	41.0622
41.0622	DCA_int_01 - phones	sp	41.1822
42.1469	DCA_int_01 - phones	AH0	42.2169
42.1469	DCA_int_01 - words	and	42.2769
42.1469	DCA_se2_ag4_m_01 - phones	sil	42.3869
42.2169	DCA_int_01 - phones	N	42.2769
42.2769	DCA_int_01 - phones	W	42.3669
42.2769	DCA_int_01 - words	what	42.5369
42.3669	DCA_int_01 - phones	AH1	42.4969
42.3869	DCA_se2_ag4_m_01 - phones	AH0	42.4969
42.3869	DCA_se2_ag4_m_01 - words	and	42.6969
42.4969	DCA_int_01 - phones	T	42.5369
42.4969	DCA_se2_ag4_m_01 - phones	N	42.5469
42.5369	DCA_int_01 - phones	D	42.5869
42.5369	DCA_int_01 - words	did	42.6769
42.5469	DCA_se2_ag4_m_01 - phones	D	42.6969
42.5869	DCA_int_01 - phones	IH1	42.6369
42.6369	DCA_int_01 - phones	D	42.6769
42.6769	DCA_int_01 - phones	sp	43.0569
42.6969	DCA_se2_ag4_m_01 - phones	T	42.7969
42.6969	DCA_se2_ag4_m_01 - words	tagging	43.5569
42.7969	DCA_se2_ag4_m_01 - phones	AE1	42.9969
42.9969	DCA_se2_ag4_m_01 - phones	G	43.1169
43.0569	DCA_int_01 - phones	Y	43.0869
43.0569	DCA_int_01 - words	you	43.1869
43.0869	DCA_int_01 - phones	UW1	43.1869
43.1169	DCA_se2_ag4_m_01 - phones	IH0	43.3369
43.3369	DCA_se2_ag4_m_01 - phones	NG	43.5569
43.5569	DCA_se2_ag4_m_01 - phones	sp	43.5869
43.5869	DCA_se2_ag4_m_01 - phones	AH1	43.6169
43.5869	DCA_se2_ag4_m_01 - words	uh	43.6169
43.6169	DCA_se2_ag4_m_01 - phones	sp	43.7869
44.6759	DCA_se2_ag4_m_01 - phones	W	44.9359
44.6759	DCA_se2_ag4_m_01 - words	one	45.1159
44.9359	DCA_se2_ag4_m_01 - phones	AH1	45.0159
45.0159	DCA_se2_ag4_m_01 - phones	N	45.1159
45.1159	DCA_se2_ag4_m_01 - phones	AW1	45.3259
45.1159	DCA_se2_ag4_m_01 - words	out	45.4659
45.3259	DCA_se2_ag4_m_01 - phones	T	45.4659
45.6259	DCA_se2_ag4_m_01 - phones	sil	45.6859
45.6859	DCA_se2_ag4_m_01 - phones	S	45.8159
45.6859	DCA_se2_ag4_m_01 - words	so	45.9059
45.8159	DCA_se2_ag4_m_01 - phones	OW1	45.9059
45.8941	DCA_int_01 - phones	M	46.1741
45.8941	DCA_int_01 - words	mm-hm	46.4041
45.9059	DCA_se2_ag4_m_01 - phones	sp	45.9859
46.1741	DCA_int_01 - phones	HH	46.2141
46.2141	DCA_int_01 - phones	M	46.4041
46.4041	DCA_int_01 - phones	sp	46.4441
46.9265	DCA_int_01 - phones	D	46.9965
46.9265	DCA_int_01 - words	did	47.0565
46.9965	DCA_int_01 - phones	IH0	47.0265
47.0265	DCA_int_01 - phones	D	47.0565
47.0565	DCA_int_01 - phones	HH	47.0865
47.0565	DCA_int_01 - words	one	47.3065
47.0865	DCA_int_01 - phones	W	47.1565
47.1565	DCA_int_01 - phones	AH1	47.2165
47.2165	DCA_int_01 - phones	N	47.3065
47.3065	DCA_int_01 - phones	sp	47.3465
47.3465	DCA_int_01 - phones	K	47.3865
47.3465	DCA_int_01 - words	kid	47.5365
47.3865	DCA_int_01 - phones	IH1	47.4765
47.4765	DCA_int_01 - phones	D	47.5365
47.5365	DCA_int_01 - phones	HH	47.5665
47.5365	DCA_int_01 - words	have	47.7365
47.5665	DCA_int_01 - phones	AE1	47.6265
47.6265	DCA_int_01 - phones	V	47.7365
47.7365	DCA_int_01 - phones	sp	47.7665
47.7665	DCA_int_01 - phones	T	47.7965
47.7665	DCA_int_01 - words	to	47.8565
47.7965	DCA_int_01 - phones	IH0	47.8565
47.8565	DCA_int_01 - phones	B	47.9265
47.8565	DCA_int_01 - words	be	48.1065
47.9265	DCA_int_01 - phones	IY1	48.1065
48.1065	DCA_int_01 - phones	IH1	48.1465
48.1065	DCA_int_01 - words	it	48.2565
48.1465	DCA_int_01 - phones	T	48.2565
48.2565	DCA_int_01 - phones	sp	48.3365
50.2617	DCA_int_01 - phones	D	50.3617
50.2617	DCA_int_01 - words	did	50.4217
50.3617	DCA_int_01 - phones	IH0	50.3917
50.3917	DCA_int_01 - phones	D	50.4217
50.4217	DCA_int_01 - phones	W	50.4817
50.4217	DCA_int_01 - words	one	50.6117
50.4817	DCA_int_01 - phones	AH1	50.5217
50.5217	DCA_int_01 - phones	N	50.6117
50.6117	DCA_int_01 - phones	sp	50.6417
50.6417	DCA_int_01 - phones	K	50.6817
50.6417	DCA_int_01 - words	kid	50.7717
50.6817	DCA_int_01 - phones	IH1	50.7317
50.7317	DCA_int_01 - phones	D	50.7717
50.7717	DCA_int_01 - phones	HH	50.8117
50.7717	DCA_int_01 - words	have	50.9317
50.8117	DCA_int_01 - phones	AE1	50.8417
50.8417	DCA_int_01 - phones	V	50.9317
50.9317	DCA_int_01 - phones	sp	50.9617
50.9617	DCA_int_01 - phones	T	50.9917
50.9617	DCA_int_01 - words	to	51.0817
50.9917	DCA_int_01 - phones	AH0	51.0817
51.0817	DCA_int_01 - phones	CH	51.1617
51.0817	DCA_int_01 - words	chase	51.3817
51.1617	DCA_int_01 - phones	EY1	51.3017
51.3017	DCA_int_01 - phones	S	51.3817
51.3817	DCA_int_01 - phones	sp	51.4317
51.4317	DCA_int_01 - phones	DH	51.4717
51.4317	DCA_int_01 - words	the	51.5417
51.4717	DCA_int_01 - phones	IY0	51.5417
51.5417	DCA_int_01 - phones	AH1	51.6517
51.5417	DCA_int_01 - words	other	51.7917
51.6517	DCA_int_01 - phones	DH	51.7017
51.7017	DCA_int_01 - phones	ER0	51.7917
51.7917	DCA_int_01 - phones	ER0	51.8917
51.7917	DCA_int_01 - words	or	51.8917
51.8917	DCA_int_01 - phones	sp	51.9217
51.9217	DCA_int_01 - phones	HH	52.1117
51.9217	DCA_int_01 - words	how	52.1617
52.1117	DCA_int_01 - phones	AW1	52.1617
52.1617	DCA_int_01 - phones	D	52.1917
52.1617	DCA_int_01 - words	did	52.2517
52.1917	DCA_int_01 - phones	IH0	52.2217
52.2217	DCA_int_01 - phones	D	52.2517
52.2517	DCA_int_01 - phones	DH	52.2817
52.2517	DCA_int_01 - words	that	52.5217
52.2817	DCA_int_01 - phones	AE1	52.3217
52.3217	DCA_int_01 - phones	T	52.5217
52.5217	DCA_int_01 - phones	W	52.6017
52.5217	DCA_int_01 - words	work	52.8317
52.6017	DCA_int_01 - phones	ER1	52.6617
52.6617	DCA_int_01 - phones	K	52.8317
54.3692	DCA_se2_ag4_m_01 - phones	W	54.5992
54.3692	DCA_se2_ag4_m_01 - words	well	54.8992
54.5992	DCA_se2_ag4_m_01 - phones	EH1	54.7692
54.7692	DCA_se2_ag4_m_01 - phones	L	54.8992
54.8992	DCA_se2_ag4_m_01 - phones	S	55.0092
54.8992	DCA_se2_ag4_m_01 - words	sometimes	55.5392
55.0092	DCA_se2_ag4_m_01 - phones	AH1	55.0892
55.0892	DCA_se2_ag4_m_01 - phones	M	55.2192
55.2192	DCA_se2_ag4_m_01 - phones	T	55.2892
55.2892	DCA_se2_ag4_m_01 - phones	AY2	55.4792
55.4792	DCA_se2_ag4_m_01 - phones	M	55.5092
55.5092	DCA_se2_ag4_m_01 - phones	Z	55.5392
55.5392	DCA_se2_ag4_m_01 - phones	IH0	55.5692
55.5392	DCA_se2_ag4_m_01 - words	it	55.5992
55.5692	DCA_se2_ag4_m_01 - phones	T	55.5992
55.5992	DCA_se2_ag4_m_01 - phones	W	55.6292
55.5992	DCA_se2_ag4_m_01 - words	would	55.7092
55.6292	DCA_se2_ag4_m_01 - phones	UH1	55.6692
55.6692	DCA_se2_ag4_m_01 - phones	D	55.7092
55.7092	DCA_se2_ag4_m_01 - phones	B	55.8092
55.7092	DCA_se2_ag4_m_01 - words	be	56.1592
55.8092	DCA_se2_ag4_m_01 - phones	IY0	56.1592
56.2741	DCA_se2_ag4_m_01 - phones	sil	56.3041
56.3041	DCA_se2_ag4_m_01 - phones	S	56.4541
56.3041	DCA_se2_ag4_m_01 - words	several	56.7641
56.4541	DCA_se2_ag4_m_01 - phones	EH1	56.5641
56.5641	DCA_se2_ag4_m_01 - phones	V	56.6541
56.6541	DCA_se2_ag4_m_01 - phones	ER0	56.6941
56.6941	DCA_se2_ag4_m_01 - phones	AH0	56.7241
56.7241	DCA_se2_ag4_m_01 - phones	L	56.7641
56.7641	DCA_se2_ag4_m_01 - phones	AH1	56.8741
56.7641	DCA_se2_ag4_m_01 - words	of	56.9441
56.8741	DCA_se2_ag4_m_01 - phones	V	56.9441
56.9441	DCA_se2_ag4_m_01 - phones	AH1	57.0041
56.9441	DCA_se2_ag4_m_01 - words	us	57.0841
57.0041	DCA_se2_ag4_m_01 - phones	S	57.0841
57.0841	DCA_se2_ag4_m_01 - phones	P	57.1941
57.0841	DCA_se2_ag4_m_01 - words	playing	57.4841
57.1941	DCA_se2_ag4_m_01 - phones	L	57.2841
57.2841	DCA_se2_ag4_m_01 - phones	EY1	57.3641
57.3641	DCA_se2_ag4_m_01 - phones	IH0	57.4041
57.4041	DCA_se2_ag4_m_01 - phones	NG	57.4841
57.4841	DCA_se2_ag4_m_01 - phones	AH0	57.5141
57.4841	DCA_se2_ag4_m_01 - words	and	57.8341
57.5141	DCA_se2_ag4_m_01 - phones	N	57.8341
57.7706	DCA_int_01 - phones	sil	57.8906
57.8906	DCA_int_01 - phones	HH	57.9206
57.8906	DCA_int_01 - words	huh	58.2006
57.9206	DCA_int_01 - phones	AH1	58.2006
58.1868	DCA_se2_ag4_m_01 - phones	T	58.2768
58.1868	DCA_se2_ag4_m_01 - words	t	58.3068
58.2006	DCA_int_01 - phones	sp	59.9976
58.2768	DCA_se2_ag4_m_01 - phones	IY1	58.3068
58.3068	DCA_se2_ag4_m_01 - phones	sp	58.4268
58.4268	DCA_se2_ag4_m_01 - phones	K	58.5268
58.4268	DCA_se2_ag4_m_01 - words	called	58.7668
58.5268	DCA_se2_ag4_m_01 - phones	AO1	58.6568
58.6568	DCA_se2_ag4_m_01 - phones	L	58.7168
58.7168	DCA_se2_ag4_m_01 - phones	D	58.7668
58.7668	DCA_se2_ag4_m_01 - phones	IH0	58.8068
58.7668	DCA_se2_ag4_m_01 - words	it	58.8468
58.8068	DCA_se2_ag4_m_01 - phones	T	58.8468
58.8468	DCA_se2_ag4_m_01 - phones	sp	58.9268
58.9268	DCA_se2_ag4_m_01 - phones	T	59.0468
58.9268	DCA_se2_ag4_m_01 - words	tag	59.4168
59.0468	DCA_se2_ag4_m_01 - phones	AE1	59.3168
59.3168	DCA_se2_ag4_m_01 - phones	G	59.4168
59.4168	DCA_se2_ag4_m_01 - phones	sp	59.5868
59.9976	DCA_int_01 - phones	AH1	60.2376
59.9976	DCA_int_01 - words	uh-huh	60.4476
60.2376	DCA_int_01 - phones	HH	60.3176
60.3176	DCA_int_01 - phones	AH1	60.4476
60.4476	DCA_int_01 - phones	sp	60.6376
61.4758	DCA_int_01 - phones	HH	61.5358
61.4758	DCA_int_01 - words	what	61.6658
61.5358	DCA_int_01 - phones	W	61.5758
61.5758	DCA_int_01 - phones	AH1	61.6258
61.6258	DCA_int_01 - phones	T	61.6658
61.6658	DCA_int_01 - phones	HH	61.7358
61.6658	DCA_int_01 - words	happened	62.0758
61.7358	DCA_int_01 - phones	AE1	61.8558
61.8558	DCA_int_01 - phones	P	61.8958
61.8958	DCA_int_01 - phones	AH0	61.9658
61.9658	DCA_int_01 - phones	N	62.0158
62.0158	DCA_int_01 - phones	D	62.0758
62.0758	DCA_int_01 - phones	IH0	62.1158
62.0758	DCA_int_01 - words	if	62.1558
62.1158	DCA_int_01 - phones	F	62.1558
62.1558	DCA_int_01 - phones	sp	62.2058
62.2058	DCA_int_01 - phones	S	62.2458
62.2058	DCA_int_01 - words	somebody	62.6158
62.2458	DCA_int_01 - phones	AH1	62.3158
62.3158	DCA_int_01 - phones	M	62.3858
62.3858	DCA_int_01 - phones	B	62.4358
62.4358	DCA_int_01 - phones	AA2	62.4858
62.4858	DCA_int_01 - phones	D	62.5658
62.5658	DCA_int_01 - phones	IY0	62.6158
62.6158	DCA_int_01 - phones	sp	62.6458
62.6458	DCA_int_01 - phones	G	62.6958
62.6458	DCA_int_01 - words	got	62.8758
62.6958	DCA_int_01 - phones	AA1	62.7458
62.7458	DCA_int_01 - phones	T	62.8758
62.8758	DCA_int_01 - phones	sp	62.9258
62.9258	DCA_int_01 - phones	T	62.9858
62.9258	DCA_int_01 - words	tagged	63.3158
62.9858	DCA_int_01 - phones	AE1	63.2358
63.2358	DCA_int_01 - phones	G	63.2858
63.2858	DCA_int_01 - phones	D	63.3158
63.3158	DCA_int_01 - phones	sp	63.4058
64.7333	DCA_se2_ag4_m_01 - phones	DH	64.8433
64.7333	DCA_se2_ag4_m_01 - words	they	65.0333
64.8433	DCA_se2_ag4_m_01 - phones	EY1	65.0333
65.0333	DCA_se2_ag4_m_01 - phones	sp	65.1033
65.1033	DCA_se2_ag4_m_01 - phones	K	65.1933
65.1033	DCA_se2_ag4_m_01 - words	called	65.4333
65.1933	DCA_se2_ag4_m_01 - phones	AO1	65.3533
65.3533	DCA_se2_ag4_m_01 - phones	L	65.3933
65.3933	DCA_se2_ag4_m_01 - phones	D	65.4333
65.4333	DCA_se2_ag4_m_01 - phones	IH0	65.5133
65.4333	DCA_se2_ag4_m_01 - words	him	65.5933
65.5133	DCA_se2_ag4_m_01 - phones	M	65.5933
65.5933	DCA_se2_ag4_m_01 - phones	AW1	65.8033
65.5933	DCA_se2_ag4_m_01 - words	out	65.9733
65.8033	DCA_se2_ag4_m_01 - phones	T	65.9733
66.1977	DCA_int_01 - phones	OW1	66.5077
66.1977	DCA_int_01 - words	oh	66.5077
66.5077	DCA_int_01 - phones	sp	66.6977
66.8420	DCA_int_01 - phones	M	67.1020
66.8420	DCA_int_01 - words	mm-hm	67.1620
67.1020	DCA_int_01 - phones	HH	67.1320
67.1320	DCA_int_01 - phones	M	67.1620
67.1620	DCA_int_01 - phones	sp	67.4220
69.2768	DCA_int_01 - words	uh	69.5668
69.2768	DCA_int_01 - phones	AH1	69.5668
69.5668	DCA_int_01 - phones	sp	69.5968
69.5968	DCA_int_01 - phones	HH	69.6368
69.5968	DCA_int_01 - words	how	69.7468
69.6368	DCA_int_01 - phones	AW1	69.7468
69.7468	DCA_int_01 - phones	D	69.8268
69.7468	DCA_int_01 - words	did	69.9368
69.8268	DCA_int_01 - phones	IH0	69.9068
69.9068	DCA_int_01 - phones	D	69.9368
69.9368	DCA_int_01 - phones	Y	69.9868
69.9368	DCA_int_01 - words	you	70.0868
69.9868	DCA_int_01 - phones	UW1	70.0868
70.0868	DCA_int_01 - phones	sp	70.1468
71.3581	DCA_int_01 - phones	D	71.5181
71.3581	DCA_int_01 - words	did	71.6481
71.5181	DCA_int_01 - phones	IH0	71.5981
71.5981	DCA_int_01 - phones	D	71.6481
71.6481	DCA_int_01 - phones	Y	71.6781
71.6481	DCA_int_01 - words	you	71.7281
71.6781	DCA_int_01 - phones	UW1	71.7281
71.7281	DCA_int_01 - phones	sp	71.7581
71.7581	DCA_int_01 - phones	P	71.7981
71.7581	DCA_int_01 - words	play	71.9781
71.7981	DCA_int_01 - phones	L	71.8881
71.8881	DCA_int_01 - phones	EY1	71.9781
71.9781	DCA_int_01 - phones	EH1	72.0381
71.9781	DCA_int_01 - words	any	72.1781
72.0381	DCA_int_01 - phones	N	72.0881
72.0881	DCA_int_01 - phones	IY0	72.1781
72.1781	DCA_int_01 - phones	G	72.2381
72.1781	DCA_int_01 - words	games	72.4781
72.2381	DCA_int_01 - phones	EY1	72.3481
72.3481	DCA_int_01 - phones	M	72.4481
72.4481	DCA_int_01 - phones	Z	72.4781
72.4781	DCA_int_01 - phones	sp	72.5081
72.5081	DCA_int_01 - phones	W	72.5781
72.5081	DCA_int_01 - words	where	72.6881
72.5781	DCA_int_01 - phones	EH1	72.6581
72.6581	DCA_int_01 - phones	R	72.6881
72.6881	DCA_int_01 - phones	D	72.7181
72.6881	DCA_int_01 - words	w	73.0581
72.7181	DCA_int_01 - phones	AH1	72.8381
72.8381	DCA_int_01 - phones	B	72.8681
72.8681	DCA_int_01 - phones	AH0	72.9081
72.9081	DCA_int_01 - phones	L	72.9381
72.9381	DCA_int_01 - phones	Y	73.0081
73.0081	DCA_int_01 - phones	UW0	73.0581
73.0581	DCA_int_01 - words	a	73.2581
73.0581	DCA_int_01 - phones	AH0	73.2581
73.2581	DCA_int_01 - phones	sp	73.2881
73.2881	DCA_int_01 - phones	B	73.3381
73.2881	DCA_int_01 - words	bunch	73.5481
73.3381	DCA_int_01 - phones	AH1	73.4181
73.4181	DCA_int_01 - phones	N	73.5081
73.5081	DCA_int_01 - phones	CH	73.5481
73.5481	DCA_int_01 - phones	AH0	73.5881
73.5481	DCA_int_01 - words	of	73.6581
73.5881	DCA_int_01 - phones	V	73.6581
73.6581	DCA_int_01 - phones	sp	73.6881
73.6881	DCA_int_01 - phones	K	73.7281
73.6881	DCA_int_01 - words	kids	73.8981
73.7281	DCA_int_01 - phones	IH1	73.7781
73.7781	DCA_int_01 - phones	D	73.8581
73.8581	DCA_int_01 - phones	Z	73.8981
73.8981	DCA_int_01 - phones	HH	73.9681
73.8981	DCA_int_01 - words	had	74.0981
73.9681	DCA_int_01 - phones	AE1	74.0581
74.0581	DCA_int_01 - phones	D	74.0981
74.0981	DCA_int_01 - phones	T	74.1281
74.0981	DCA_int_01 - words	to	74.2281
74.1281	DCA_int_01 - phones	AH0	74.2281
74.2281	DCA_int_01 - phones	HH	74.3381
74.2281	DCA_int_01 - words	hide	74.5881
74.3381	DCA_int_01 - phones	AY1	74.5381
74.5381	DCA_int_01 - phones	D	74.5881
74.5881	DCA_int_01 - phones	AH0	74.6181
74.5881	DCA_int_01 - words	and	74.6881
74.6181	DCA_int_01 - phones	N	74.6881
74.6881	DCA_int_01 - phones	W	74.7781
74.6881	DCA_int_01 - words	one	74.9081
74.7781	DCA_int_01 - phones	AH1	74.8381
74.8381	DCA_int_01 - phones	N	74.9081
74.9081	DCA_int_01 - phones	sp	74.9681
74.9681	DCA_int_01 - phones	K	75.0081
74.9681	DCA_int_01 - words	kid	75.0781
75.0081	DCA_int_01 - phones	IH1	75.0481
75.0481	DCA_int_01 - phones	D	75.0781
75.0781	DCA_int_01 - phones	HH	75.1481
75.0781	DCA_int_01 - words	had	75.2781
75.1481	DCA_int_01 - phones	AE1	75.1981
75.1981	DCA_int_01 - phones	D	75.2781
75.2781	DCA_int_01 - phones	T	75.3081
75.2781	DCA_int_01 - words	to	75.3481
75.3081	DCA_int_01 - phones	AH0	75.3481
75.3481	DCA_int_01 - phones	G	75.3981
75.3481	DCA_int_01 - words	go	75.5681
75.3981	DCA_int_01 - phones	OW1	75.5681
75.5681	DCA_int_01 - phones	sp	75.5981
75.5981	DCA_int_01 - phones	F	75.6681
75.5981	DCA_int_01 - words	find	75.8581
75.6681	DCA_int_01 - phones	AY1	75.7981
75.7981	DCA_int_01 - phones	N	75.8281
75.8281	DCA_int_01 - phones	D	75.8581
75.8581	DCA_int_01 - phones	IH0	75.8981
75.8581	DCA_int_01 - words	him	75.9981
75.8981	DCA_int_01 - phones	M	75.9981
75.9981	DCA_int_01 - phones	sp	76.1381
77.0796	DCA_se2_ag4_m_01 - phones	sil	77.1396
77.1396	DCA_se2_ag4_m_01 - phones	Y	77.3296
77.1396	DCA_se2_ag4_m_01 - words	yes	77.6796
77.3296	DCA_se2_ag4_m_01 - phones	EH1	77.5996
77.5996	DCA_se2_ag4_m_01 - phones	S	77.6796
77.6796	DCA_se2_ag4_m_01 - phones	sp	83.2538
78.2282	DCA_int_01 - phones	W	78.3582
78.2282	DCA_int_01 - words	what	78.4582
78.3582	DCA_int_01 - phones	AH1	78.4082
78.4082	DCA_int_01 - phones	T	78.4582
78.4582	DCA_int_01 - phones	sp	78.4882
78.4882	DCA_int_01 - phones	Z	78.5182
78.4882	DCA_int_01 - words	s	78.5182
78.5182	DCA_int_01 - phones	DH	78.5682
78.5182	DCA_int_01 - words	that	78.7482
78.5682	DCA_int_01 - phones	AE1	78.6682
78.6682	DCA_int_01 - phones	T	78.7482
78.7482	DCA_int_01 - phones	K	78.8482
78.7482	DCA_int_01 - words	called	79.1682
78.8482	DCA_int_01 - phones	AO1	78.9582
78.9582	DCA_int_01 - phones	L	79.0182
79.0182	DCA_int_01 - phones	D	79.1682
83.2538	DCA_se2_ag4_m_01 - phones	AA1	83.3338
83.2538	DCA_se2_ag4_m_01 - words	ah	83.3338
83.3338	DCA_se2_ag4_m_01 - phones	EY1	83.3638
83.3338	DCA_se2_ag4_m_01 - words	h	83.3938
83.3638	DCA_se2_ag4_m_01 - phones	CH	83.3938
83.3938	DCA_se2_ag4_m_01 - phones	sp	83.4238
83.4238	DCA_se2_ag4_m_01 - phones	HH	84.3838
83.4238	DCA_se2_ag4_m_01 - words	hi-	84.8938
84.3838	DCA_se2_ag4_m_01 - phones	AY1	84.8938
84.8938	DCA_se2_ag4_m_01 - phones	AH1	85.2538
84.8938	DCA_se2_ag4_m_01 - words	uh	85.2538
85.2538	DCA_se2_ag4_m_01 - phones	sp	85.6338
86.7711	DCA_se2_ag4_m_01 - phones	HH	86.9711
86.7711	DCA_se2_ag4_m_01 - words	hi	87.2011
86.9711	DCA_se2_ag4_m_01 - phones	AY1	87.2011
87.2011	DCA_se2_ag4_m_01 - phones	S	87.3211
87.2011	DCA_se2_ag4_m_01 - words	spy	87.6811
87.3211	DCA_se2_ag4_m_01 - phones	P	87.4311
87.4311	DCA_se2_ag4_m_01 - phones	AY1	87.6811
87.6811	DCA_se2_ag4_m_01 - words	i	87.8011
87.6811	DCA_se2_ag4_m_01 - phones	AY1	87.8011
87.8011	DCA_se2_ag4_m_01 - phones	sp	87.8711
87.8711	DCA_se2_ag4_m_01 - phones	TH	87.9311
87.8711	DCA_se2_ag4_m_01 - words	think	88.1811
87.9311	DCA_se2_ag4_m_01 - phones	IH1	88.0311
88.0311	DCA_se2_ag4_m_01 - phones	NG	88.0811
88.0811	DCA_se2_ag4_m_01 - phones	K	88.1811
88.1811	DCA_se2_ag4_m_01 - phones	sp	88.2111
88.2111	DCA_se2_ag4_m_01 - words	uh	88.5011
88.2111	DCA_se2_ag4_m_01 - phones	AH1	88.5011
88.3398	DCA_int_01 - phones	AH1	88.6498
88.3398	DCA_int_01 - words	uh-huh	88.8698
88.5011	DCA_se2_ag4_m_01 - phones	sp	94.4159
88.6498	DCA_int_01 - phones	HH	88.7398
88.7398	DCA_int_01 - phones	AH1	88.8698
88.8698	DCA_int_01 - phones	sp	89.0898
89.6204	DCA_int_01 - phones	HH	89.7104
89.6204	DCA_int_01 - words	how	89.7904
89.7104	DCA_int_01 - phones	AW1	89.7904
89.7904	DCA_int_01 - phones	D	89.8504
89.7904	DCA_int_01 - words	did	89.9204
89.8504	DCA_int_01 - phones	IH0	89.8804
89.8804	DCA_int_01 - phones	D	89.9204
89.9204	DCA_int_01 - phones	DH	89.9704
89.9204	DCA_int_01 - words	that	90.1404
89.9704	DCA_int_01 - phones	AE1	90.0404
90.0404	DCA_int_01 - phones	T	90.1404
90.1404	DCA_int_01 - phones	W	90.2504
90.1404	DCA_int_01 - words	work	90.4804
90.2504	DCA_int_01 - phones	ER1	90.3704
90.3704	DCA_int_01 - phones	K	90.4804
90.4804	DCA_int_01 - phones	sp	90.5804
90.5804	DCA_int_01 - phones	D	90.6104
90.5804	DCA_int_01 - words	do	90.6404
90.6104	DCA_int_01 - phones	UW1	90.6404
90.6404	DCA_int_01 - phones	sp	90.6704
90.6704	DCA_int_01 - phones	Y	90.7004
90.6704	DCA_int_01 - words	you	90.7304
90.7004	DCA_int_01 - phones	UW1	90.7304
90.7304	DCA_int_01 - phones	R	90.7604
90.7304	DCA_int_01 - words	remember	91.1104
90.7604	DCA_int_01 - phones	IH0	90.7904
90.7904	DCA_int_01 - phones	M	90.8304
90.8304	DCA_int_01 - phones	EH1	90.9104
90.9104	DCA_int_01 - phones	M	90.9904
90.9904	DCA_int_01 - phones	B	91.0404
91.0404	DCA_int_01 - phones	ER0	91.1104
91.1104	DCA_int_01 - phones	sp	91.3204
93.1018	DCA_int_01 - phones	S	93.1818
93.1018	DCA_int_01 - words	same	93.3918
93.1818	DCA_int_01 - phones	EY1	93.2918
93.2918	DCA_int_01 - phones	M	93.3918
93.3918	DCA_int_01 - phones	W	93.4918
93.3918	DCA_int_01 - words	way	93.5418
93.4918	DCA_int_01 - phones	EY1	93.5418
93.5418	DCA_int_01 - phones	EH1	93.6018
93.5418	DCA_int_01 - words	as	93.6418
93.6018	DCA_int_01 - phones	Z	93.6418
93.6418	DCA_int_01 - phones	DH	93.6818
93.6418	DCA_int_01 - words	the	93.7118
93.6818	DCA_int_01 - phones	AH1	93.7118
93.7118	DCA_int_01 - phones	AH1	93.8018
93.7118	DCA_int_01 - words	other	93.9218
93.8018	DCA_int_01 - phones	DH	93.8418
93.8418	DCA_int_01 - phones	ER0	93.9218
93.9218	DCA_int_01 - phones	sp	93.9518
93.9518	DCA_int_01 - phones	W	93.9818
93.9518	DCA_int_01 - words	one	94.0818
93.9818	DCA_int_01 - phones	AH1	94.0118
94.0118	DCA_int_01 - phones	N	94.0818
94.0818	DCA_int_01 - phones	sp	97.9295
94.4159	DCA_se2_ag4_m_01 - phones	W	94.4459
94.4159	DCA_se2_ag4_m_01 - words	well	94.5059
94.4459	DCA_se2_ag4_m_01 - phones	EH1	94.4759
94.4759	DCA_se2_ag4_m_01 - phones	L	94.5059
94.5059	DCA_se2_ag4_m_01 - phones	Y	94.6359
94.5059	DCA_se2_ag4_m_01 - words	you're	94.7359
94.6359	DCA_se2_ag4_m_01 - phones	UW1	94.6659
94.6659	DCA_se2_ag4_m_01 - phones	R	94.7359
94.7359	DCA_se2_ag4_m_01 - phones	S	94.8359
94.7359	DCA_se2_ag4_m_01 - words	supposed	95.2159
94.8359	DCA_se2_ag4_m_01 - phones	AH0	94.8859
94.8859	DCA_se2_ag4_m_01 - phones	P	94.9659
94.9659	DCA_se2_ag4_m_01 - phones	OW1	95.1559
95.1559	DCA_se2_ag4_m_01 - phones	Z	95.1859
95.1859	DCA_se2_ag4_m_01 - phones	D	95.2159
95.2159	DCA_se2_ag4_m_01 - phones	T	95.2459
95.2159	DCA_se2_ag4_m_01 - words	to	95.3159
95.2459	DCA_se2_ag4_m_01 - phones	AH0	95.3159
95.3159	DCA_se2_ag4_m_01 - phones	HH	95.3759
95.3159	DCA_se2_ag4_m_01 - words	hide	95.8259
95.3759	DCA_se2_ag4_m_01 - phones	AY1	95.7159
95.7159	DCA_se2_ag4_m_01 - phones	D	95.8259
95.8259	DCA_se2_ag4_m_01 - phones	B	95.8659
95.8259	DCA_se2_ag4_m_01 - words	behind	96.2159
95.8659	DCA_se2_ag4_m_01 - phones	IH0	95.9059
95.9059	DCA_se2_ag4_m_01 - phones	HH	95.9559
95.9559	DCA_se2_ag4_m_01 - phones	AY1	96.1459
96.1459	DCA_se2_ag4_m_01 - phones	N	96.1859
96.1859	DCA_se2_ag4_m_01 - phones	D	96.2159
96.2159	DCA_se2_ag4_m_01 - words	a	96.2959
96.2159	DCA_se2_ag4_m_01 - phones	AH0	96.2959
96.2959	DCA_se2_ag4_m_01 - phones	B	96.3759
96.2959	DCA_se2_ag4_m_01 - words	bush	96.6059
96.3759	DCA_se2_ag4_m_01 - phones	UH1	96.5059
96.5059	DCA_se2_ag4_m_01 - phones	SH	96.6059
96.6059	DCA_se2_ag4_m_01 - phones	AH0	96.6559
96.6059	DCA_se2_ag4_m_01 - words	and	96.7359
96.6559	DCA_se2_ag4_m_01 - phones	N	96.7359
96.7359	DCA_se2_ag4_m_01 - phones	DH	96.7959
96.7359	DCA_se2_ag4_m_01 - words	they	96.9459
96.7959	DCA_se2_ag4_m_01 - phones	EY1	96.9459
96.9459	DCA_se2_ag4_m_01 - phones	F	97.0759
96.9459	DCA_se2_ag4_m_01 - words	find	97.4259
97.0759	DCA_se2_ag4_m_01 - phones	AY1	97.2259
97.2259	DCA_se2_ag4_m_01 - phones	N	97.3159
97.3159	DCA_se2_ag4_m_01 - phones	D	97.4259
97.4259	DCA_se2_ag4_m_01 - phones	sp	97.4959
97.4959	DCA_se2_ag4_m_01 - phones	Y	97.5259
97.4959	DCA_se2_ag4_m_01 - words	you	97.5559
97.5259	DCA_se2_ag4_m_01 - phones	UW1	97.5559
97.5559	DCA_se2_ag4_m_01 - phones	sp	102.2791
97.9295	DCA_int_01 - phones	AH1	98.1995
97.9295	DCA_int_01 - words	uh-huh	98.3295
98.1995	DCA_int_01 - phones	HH	98.2495
98.2495	DCA_int_01 - phones	AH1	98.3295
98.3295	DCA_int_01 - phones	sp	98.3695
98.3695	DCA_int_01 - phones	HH	98.4095
98.3695	DCA_int_01 - words	what	98.5495
98.4095	DCA_int_01 - phones	W	98.4595
98.4595	DCA_int_01 - phones	AH1	98.5095
98.5095	DCA_int_01 - phones	T	98.5495
98.5495	DCA_int_01 - phones	HH	98.5895
98.5495	DCA_int_01 - words	happens	98.9595
98.5895	DCA_int_01 - phones	AE1	98.7795
98.7795	DCA_int_01 - phones	P	98.8695
98.8695	DCA_int_01 - phones	AH0	98.8995
98.8995	DCA_int_01 - phones	N	98.9295
98.9295	DCA_int_01 - phones	Z	98.9595
98.9595	DCA_int_01 - phones	IH0	98.9895
98.9595	DCA_int_01 - words	if	99.0195
98.9895	DCA_int_01 - phones	F	99.0195
99.0195	DCA_int_01 - phones	DH	99.0595
99.0195	DCA_int_01 - words	they	99.1595
99.0595	DCA_int_01 - phones	EY1	99.1595
99.1595	DCA_int_01 - phones	sp	99.2095
99.2095	DCA_int_01 - phones	F	99.2795
99.2095	DCA_int_01 - words	find	99.4895
99.2795	DCA_int_01 - phones	AY1	99.4195
99.4195	DCA_int_01 - phones	N	99.4595
99.4595	DCA_int_01 - phones	D	99.4895
99.4895	DCA_int_01 - phones	sp	99.5195
99.5195	DCA_int_01 - phones	Y	99.5495
99.5195	DCA_int_01 - words	you	99.5895
99.5495	DCA_int_01 - phones	UW1	99.5895
99.5895	DCA_int_01 - phones	sp	99.6895
102.2791	DCA_se2_ag4_m_01 - words	uh	102.5291
102.2791	DCA_se2_ag4_m_01 - phones	AH1	102.5291
102.5291	DCA_se2_ag4_m_01 - phones	sp	102.9104
102.9104	DCA_se2_ag4_m_01 - phones	Y	102.9404
102.9104	DCA_se2_ag4_m_01 - words	y-	102.9404
102.9404	DCA_se2_ag4_m_01 - phones	sp	103.1804
103.1804	DCA_se2_ag4_m_01 - phones	Y	103.2904
103.1804	DCA_se2_ag4_m_01 - words	you	103.3704
103.2904	DCA_se2_ag4_m_01 - phones	UW1	103.3704
103.3704	DCA_se2_ag4_m_01 - phones	G	103.4604
103.3704	DCA_se2_ag4_m_01 - words	get	103.6104
103.4604	DCA_se2_ag4_m_01 - phones	EH1	103.5304
103.5304	DCA_se2_ag4_m_01 - phones	T	103.6104
103.6104	DCA_se2_ag4_m_01 - phones	S	103.7204
103.6104	DCA_se2_ag4_m_01 - words	so	103.7904
103.7204	DCA_se2_ag4_m_01 - phones	OW1	103.7904
103.7904	DCA_se2_ag4_m_01 - phones	M	103.8704
103.7904	DCA_se2_ag4_m_01 - words	many	104.1304
103.8704	DCA_se2_ag4_m_01 - phones	EH1	103.9404
103.9404	DCA_se2_ag4_m_01 - phones	N	104.0104
104.0104	DCA_se2_ag4_m_01 - phones	IY0	104.1304
104.1304	DCA_se2_ag4_m_01 - phones	K	104.2404
104.1304	DCA_se2_ag4_m_01 - words	counts	104.7204
104.2404	DCA_se2_ag4_m_01 - phones	AW1	104.3804
104.3804	DCA_se2_ag4_m_01 - phones	N	104.4804
104.4804	DCA_se2_ag4_m_01 - phones	T	104.6204
104.6204	DCA_se2_ag4_m_01 - phones	S	104.7204
104.7204	DCA_se2_ag4_m_01 - phones	sp	104.7904
105.5103	DCA_int_01 - phones	M	105.7903
105.5103	DCA_int_01 - words	mm-hm	106.1103
105.7903	DCA_int_01 - phones	HH	105.8303
105.8303	DCA_int_01 - phones	M	106.1103
106.1103	DCA_int_01 - phones	sp	109.8299
106.9526	DCA_se2_ag4_m_01 - phones	F	107.0426
106.9526	DCA_se2_ag4_m_01 - words	for	107.1426
107.0426	DCA_se2_ag4_m_01 - phones	ER0	107.1426
107.1426	DCA_se2_ag4_m_01 - phones	sp	107.1726
107.1726	DCA_se2_ag4_m_01 - phones	DH	107.2026
107.1726	DCA_se2_ag4_m_01 - words	that	107.2726
107.2026	DCA_se2_ag4_m_01 - phones	AH0	107.2326
107.2326	DCA_se2_ag4_m_01 - phones	T	107.2726
107.2726	DCA_se2_ag4_m_01 - phones	sp	121.6883
109.8299	DCA_int_01 - phones	G	109.8799
109.8299	DCA_int_01 - words	good	110.1299
109.8799	DCA_int_01 - phones	IH0	110.0699
110.0699	DCA_int_01 - phones	D	110.1299
110.1299	DCA_int_01 - phones	sp	111.2903
111.2903	DCA_int_01 - phones	AH1	111.5003
111.2903	DCA_int_01 - words	um	111.9203
111.5003	DCA_int_01 - phones	M	111.9203
113.9834	DCA_int_01 - phones	sil	114.0634
114.0634	DCA_int_01 - phones	L	114.0934
114.0634	DCA_int_01 - words	let	114.1834
114.0934	DCA_int_01 - phones	EH1	114.1234
114.1234	DCA_int_01 - phones	T	114.1834
114.1834	DCA_int_01 - phones	sp	114.2134
114.2134	DCA_int_01 - phones	S	114.2734
114.2134	DCA_int_01 - words	s	114.2734
114.2734	DCA_int_01 - phones	S	114.3434
114.2734	DCA_int_01 - words	see	114.5834
114.3434	DCA_int_01 - phones	IY1	114.5834
114.5834	DCA_int_01 - phones	AH1	114.8834
114.5834	DCA_int_01 - words	uh	114.8834
114.8834	DCA_int_01 - phones	sp	115.0434
117.4223	DCA_int_01 - phones	HH	117.4823
117.4223	DCA_int_01 - words	what	117.5823
117.4823	DCA_int_01 - phones	W	117.5223
117.5223	DCA_int_01 - phones	AH1	117.5523
117.5523	DCA_int_01 - phones	T	117.5823
117.5823	DCA_int_01 - phones	ER0	117.6523
117.5823	DCA_int_01 - words	are	117.6523
117.6523	DCA_int_01 - phones	Y	117.7123
117.6523	DCA_int_01 - words	your	117.8523
117.7123	DCA_int_01 - phones	UH1	117.7623
117.7623	DCA_int_01 - phones	R	117.8523
117.8523	DCA_int_01 - phones	sp	117.8823
117.8823	DCA_int_01 - phones	F	117.9323
117.8823	DCA_int_01 - words	favorite	118.3123
117.9323	DCA_int_01 - phones	EY1	118.0523
118.0523	DCA_int_01 - phones	V	118.1023
118.1023	DCA_int_01 - phones	R	118.1623
118.1623	DCA_int_01 - phones	AH0	118.2323
118.2323	DCA_int_01 - phones	T	118.3123
118.3123	DCA_int_01 - phones	sp	118.3423
118.3423	DCA_int_01 - phones	T	118.3823
118.3423	DCA_int_01 - words	tv	118.7123
118.3823	DCA_int_01 - phones	IY1	118.4623
118.4623	DCA_int_01 - phones	V	118.5723
118.5723	DCA_int_01 - phones	IY1	118.7123
118.7123	DCA_int_01 - phones	sp	118.7523
118.7523	DCA_int_01 - phones	P	118.8123
118.7523	DCA_int_01 - words	programs	119.2723
118.8123	DCA_int_01 - phones	R	118.8523
118.8523	DCA_int_01 - phones	OW1	118.9523
118.9523	DCA_int_01 - phones	G	119.0423
119.0423	DCA_int_01 - phones	R	119.1223
119.1223	DCA_int_01 - phones	AE2	119.2123
119.2123	DCA_int_01 - phones	M	119.2423
119.2423	DCA_int_01 - phones	Z	119.2723
119.2723	DCA_int_01 - phones	sp	122.9383
121.6883	DCA_se2_ag4_m_01 - phones	DH	121.7283
121.6883	DCA_se2_ag4_m_01 - words	the	121.7983
121.7283	DCA_se2_ag4_m_01 - phones	IY0	121.7983
121.7983	DCA_se2_ag4_m_01 - phones	N	121.8583
121.7983	DCA_se2_ag4_m_01 - words	news	122.4383
121.8583	DCA_se2_ag4_m_01 - phones	Y	121.9883
121.9883	DCA_se2_ag4_m_01 - phones	UW1	122.2883
122.2883	DCA_se2_ag4_m_01 - phones	Z	122.4383
122.9383	DCA_int_01 - phones	DH	123.1083
122.9383	DCA_int_01 - words	the	123.1783
123.1083	DCA_int_01 - phones	AH0	123.1783
123.1783	DCA_int_01 - phones	N	123.2083
123.1783	DCA_int_01 - words	news	123.5083
123.2083	DCA_int_01 - phones	UW1	123.3783
123.3783	DCA_int_01 - phones	Z	123.5083
123.5083	DCA_int_01 - phones	sp	123.5983
123.7928	DCA_int_01 - phones	W	123.9328
123.7928	DCA_int_01 - words	what	124.0528
123.9328	DCA_int_01 - phones	AH1	123.9728
123.9728	DCA_int_01 - phones	T	124.0528
124.0528	DCA_int_01 - phones	sp	124.0828
124.0828	DCA_int_01 - phones	Y	124.1328
124.0828	DCA_int_01 - words	you	124.1628
124.1328	DCA_int_01 - phones	UW1	124.1628
124.1628	DCA_int_01 - phones	W	124.1928
124.1628	DCA_int_01 - words	were	124.2528
124.1928	DCA_int_01 - phones	ER0	124.2528
124.2528	DCA_int_01 - phones	W	124.3528
124.2528	DCA_int_01 - words	watching	124.6428
124.3528	DCA_int_01 - phones	AA1	124.5428
124.5428	DCA_int_01 - phones	CH	124.5728
124.5728	DCA_int_01 - phones	IH0	124.6128
124.6128	DCA_int_01 - phones	NG	124.6428
124.6428	DCA_int_01 - phones	R	124.7028
124.6428	DCA_int_01 - words	right	124.9228
124.7028	DCA_int_01 - phones	AY1	124.8628
124.8628	DCA_int_01 - phones	T	124.9228
124.9228	DCA_int_01 - phones	sp	125.0528
125.0528	DCA_int_01 - phones	JH	125.0928
125.0528	DCA_int_01 - words	just	125.2428
125.0928	DCA_int_01 - phones	IH0	125.1728
125.1728	DCA_int_01 - phones	S	125.2428
125.2428	DCA_int_01 - phones	sp	125.2728
125.2728	DCA_int_01 - phones	N	125.3528
125.2728	DCA_int_01 - words	now	125.5728
125.3528	DCA_int_01 - phones	AW1	125.5728
125.5696	DCA_se2_ag4_m_01 - phones	DH	125.7496
125.5696	DCA_se2_ag4_m_01 - words	that	125.8996
125.5728	DCA_int_01 - phones	sp	126.9762
125.7496	DCA_se2_ag4_m_01 - phones	AH0	125.8396
125.8396	DCA_se2_ag4_m_01 - phones	T	125.8996
125.8996	DCA_se2_ag4_m_01 - phones	S	125.9996
125.8996	DCA_se2_ag4_m_01 - words	s	125.9996
125.9996	DCA_se2_ag4_m_01 - phones	R	126.0996
125.9996	DCA_se2_ag4_m_01 - words	right	126.2596
126.0996	DCA_se2_ag4_m_01 - phones	AY1	126.1296
126.1296	DCA_se2_ag4_m_01 - phones	T	126.2596
126.2596	DCA_se2_ag4_m_01 - phones	sp	144.1443
126.9762	DCA_int_01 - phones	AH1	127.1562
126.9762	DCA_int_01 - words	um	127.5162
127.1562	DCA_int_01 - phones	M	127.5162
128.2765	DCA_int_01 - phones	L	128.3065
128.2765	DCA_int_01 - words	let	128.3665
128.3065	DCA_int_01 - phones	EH1	128.3365
128.3365	DCA_int_01 - phones	T	128.3665
128.3665	DCA_int_01 - phones	Z	128.3965
128.3665	DCA_int_01 - words	s	128.3965
128.3965	DCA_int_01 - phones	sp	128.5765
128.5765	DCA_int_01 - phones	S	128.6065
128.5765	DCA_int_01 - words	see	128.7065
128.6065	DCA_int_01 - phones	IY1	128.7065
128.7065	DCA_int_01 - phones	sp	128.9465
130.6696	DCA_int_01 - phones	AH1	130.9896
130.6696	DCA_int_01 - words	uh	130.9896
130.9896	DCA_int_01 - phones	sp	131.0196
131.0196	DCA_int_01 - phones	Y	131.0896
131.0196	DCA_int_01 - words	you	131.1196
131.0896	DCA_int_01 - phones	UW1	131.1196
131.1196	DCA_int_01 - phones	D	131.1496
131.1196	DCA_int_01 - words	do	131.1796
131.1496	DCA_int_01 - phones	UW1	131.1796
131.1796	DCA_int_01 - phones	sp	131.2096
131.2096	DCA_int_01 - phones	EH1	131.2396
131.2096	DCA_int_01 - words	ever	131.3196
131.2396	DCA_int_01 - phones	V	131.2696
131.2696	DCA_int_01 - phones	ER0	131.3196
131.3196	DCA_int_01 - phones	W	131.3896
131.3196	DCA_int_01 - words	watch	131.5796
131.3896	DCA_int_01 - phones	AA1	131.5196
131.5196	DCA_int_01 - phones	CH	131.5796
131.5796	DCA_int_01 - phones	EH1	131.6696
131.5796	DCA_int_01 - words	any	131.8896
131.6696	DCA_int_01 - phones	N	131.7596
131.7596	DCA_int_01 - phones	IY0	131.8896
131.8896	DCA_int_01 - phones	sp	132.0196
132.1479	DCA_int_01 - phones	S	132.1779
132.1479	DCA_int_01 - words	stories	132.5879
132.1779	DCA_int_01 - phones	T	132.2379
132.2379	DCA_int_01 - phones	AO1	132.3479
132.3479	DCA_int_01 - phones	R	132.4779
132.4779	DCA_int_01 - phones	IY0	132.5379
132.5379	DCA_int_01 - phones	Z	132.5879
132.5879	DCA_int_01 - phones	sp	132.8979
132.8979	DCA_int_01 - phones	P	132.9279
132.8979	DCA_int_01 - words	programs	133.3479
132.9279	DCA_int_01 - phones	R	132.9779
132.9779	DCA_int_01 - phones	OW1	133.0779
133.0779	DCA_int_01 - phones	G	133.1179
133.1179	DCA_int_01 - phones	R	133.1679
133.1679	DCA_int_01 - phones	AE2	133.2879
133.2879	DCA_int_01 - phones	M	133.3179
133.3179	DCA_int_01 - phones	Z	133.3479
133.3479	DCA_int_01 - phones	sp	133.3779
133.3779	DCA_int_01 - phones	W	133.4479
133.3779	DCA_int_01 - words	with	133.5379
133.4479	DCA_int_01 - phones	IH0	133.4779
133.4779	DCA_int_01 - phones	DH	133.5379
133.5379	DCA_int_01 - phones	sp	133.6279
133.6279	DCA_int_01 - phones	S	133.6579
133.6279	DCA_int_01 - words	stories	134.0079
133.6579	DCA_int_01 - phones	T	133.7179
133.7179	DCA_int_01 - phones	AO1	133.8179
133.8179	DCA_int_01 - phones	R	133.9479
133.9479	DCA_int_01 - phones	IY0	133.9779
133.9779	DCA_int_01 - phones	Z	134.0079
134.0079	DCA_int_01 - phones	sp	134.0479
134.0479	DCA_int_01 - phones	AO1	134.1179
134.0479	DCA_int_01 - words	on	134.4879
134.1179	DCA_int_01 - phones	N	134.4879
134.4879	DCA_int_01 - phones	sp	134.5279
134.5279	DCA_int_01 - phones	IH0	134.5579
134.5279	DCA_int_01 - words	it	134.6079
134.5579	DCA_int_01 - phones	T	134.6079
135.2790	DCA_int_01 - phones	L	135.4790
135.2790	DCA_int_01 - words	like	135.5790
135.4790	DCA_int_01 - phones	AY1	135.5090
135.5090	DCA_int_01 - phones	K	135.5790
135.5790	DCA_int_01 - phones	sp	135.8490
135.8490	DCA_int_01 - phones	AH1	136.2490
135.8490	DCA_int_01 - words	uh	136.2490
136.2490	DCA_int_01 - phones	sp	136.9437
136.9437	DCA_int_01 - words	uh	137.0237
136.9437	DCA_int_01 - phones	AH1	137.0237
137.0237	DCA_int_01 - phones	sp	137.0537
137.0537	DCA_int_01 - phones	M	137.1737
137.0537	DCA_int_01 - words	mission	137.3237
137.1737	DCA_int_01 - phones	IH1	137.2337
137.2337	DCA_int_01 - phones	SH	137.2637
137.2637	DCA_int_01 - phones	AH0	137.2937
137.2937	DCA_int_01 - phones	N	137.3237
137.3237	DCA_int_01 - phones	sp	137.3537
137.3537	DCA_int_01 - phones	IH0	137.4737
137.3537	DCA_int_01 - words	impossible	138.5837
137.4737	DCA_int_01 - phones	M	137.6037
137.6037	DCA_int_01 - phones	P	137.6837
137.6837	DCA_int_01 - phones	AA1	137.9637
137.9637	DCA_int_01 - phones	S	137.9937
137.9937	DCA_int_01 - phones	AH0	138.0437
138.0437	DCA_int_01 - phones	B	138.1037
138.1037	DCA_int_01 - phones	AH0	138.1337
138.1337	DCA_int_01 - phones	L	138.5837
140.0652	DCA_int_01 - phones	sil	140.1652
140.1652	DCA_int_01 - phones	ER0	140.4152
140.1652	DCA_int_01 - words	or	140.4152
140.4152	DCA_int_01 - phones	sp	140.4452
140.4452	DCA_int_01 - phones	AH1	140.5852
140.4452	DCA_int_01 - words	um	140.6252
140.5852	DCA_int_01 - phones	M	140.6252
140.6252	DCA_int_01 - phones	sp	140.9252
141.6396	DCA_int_01 - phones	B	141.7996
141.6396	DCA_int_01 - words	bonanza	142.3096
141.7996	DCA_int_01 - phones	AH0	141.8496
141.8496	DCA_int_01 - phones	N	141.9296
141.9296	DCA_int_01 - phones	AE1	142.1296
142.1296	DCA_int_01 - phones	N	142.2396
142.2396	DCA_int_01 - phones	Z	142.2796
142.2796	DCA_int_01 - phones	AH0	142.3096
142.3096	DCA_int_01 - words	or	142.5396
142.3096	DCA_int_01 - phones	ER0	142.5396
142.5396	DCA_int_01 - phones	sp	142.5796
142.5796	DCA_int_01 - phones	EH1	142.6096
142.5796	DCA_int_01 - words	any	142.7096
142.6096	DCA_int_01 - phones	N	142.6396
142.6396	DCA_int_01 - phones	IY0	142.7096
142.7096	DCA_int_01 - phones	AH0	142.7696
142.7096	DCA_int_01 - words	of	142.7996
142.7696	DCA_int_01 - phones	V	142.7996
142.7996	DCA_int_01 - phones	DH	142.8296
142.7996	DCA_int_01 - words	those	143.0296
142.8296	DCA_int_01 - phones	OW1	142.8696
142.8696	DCA_int_01 - phones	Z	143.0296
143.0296	DCA_int_01 - phones	sp	143.1596
144.1443	DCA_se2_ag4_m_01 - phones	W	144.2343
144.1443	DCA_se2_ag4_m_01 - words	once	144.4843
144.2343	DCA_se2_ag4_m_01 - phones	AH1	144.3043
144.3043	DCA_se2_ag4_m_01 - phones	N	144.3943
144.3943	DCA_se2_ag4_m_01 - phones	S	144.4843
144.4843	DCA_se2_ag4_m_01 - phones	IH0	144.5343
144.4843	DCA_se2_ag4_m_01 - words	in	144.6343
144.5343	DCA_se2_ag4_m_01 - phones	N	144.6343
144.6343	DCA_se2_ag4_m_01 - words	a	144.7643
144.6343	DCA_se2_ag4_m_01 - phones	AH0	144.7643
144.7643	DCA_se2_ag4_m_01 - phones	W	144.8143
144.7643	DCA_se2_ag4_m_01 - words	while	145.0743
144.8143	DCA_se2_ag4_m_01 - phones	AY1	144.8543
144.8543	DCA_se2_ag4_m_01 - phones	L	145.0743
145.0743	DCA_se2_ag4_m_01 - phones	sp	145.1943
145.9032	DCA_int_01 - phones	D	145.9532
145.9032	DCA_int_01 - words	do	145.9832
145.9532	DCA_int_01 - phones	UW1	145.9832
145.9832	DCA_int_01 - phones	sp	146.0732
146.0732	DCA_int_01 - phones	Y	146.1332
146.0732	DCA_int_01 - words	you	146.1632
146.1332	DCA_int_01 - phones	UW1	146.1632
146.1632	DCA_int_01 - phones	R	146.1932
146.1632	DCA_int_01 - words	remember	146.5832
146.1932	DCA_int_01 - phones	IH0	146.2232
146.2232	DCA_int_01 - phones	M	146.2932
146.2932	DCA_int_01 - phones	EH1	146.3532
146.3532	DCA_int_01 - phones	M	146.4332
146.4332	DCA_int_01 - phones	B	146.4732
146.4732	DCA_int_01 - phones	ER0	146.5832
146.5832	DCA_int_01 - phones	W	146.6732
146.5832	DCA_int_01 - words	one	146.9332
146.6732	DCA_int_01 - phones	AH1	146.7332
146.7332	DCA_int_01 - phones	N	146.9332
146.9332	DCA_int_01 - phones	sp	146.9632
146.9632	DCA_int_01 - words	uh	147.2732
146.9632	DCA_int_01 - phones	AH1	147.2732
147.2732	DCA_int_01 - phones	sp	147.3932
148.3918	DCA_int_01 - phones	W	148.6118
148.3918	DCA_int_01 - words	one	148.7618
148.6118	DCA_int_01 - phones	AH1	148.6718
148.6718	DCA_int_01 - phones	N	148.7618
148.7618	DCA_int_01 - phones	sp	148.8718
148.8718	DCA_int_01 - phones	S	148.9018
148.8718	DCA_int_01 - words	story	149.2818
148.9018	DCA_int_01 - phones	T	148.9618
148.9618	DCA_int_01 - phones	AO1	149.0818
149.0818	DCA_int_01 - phones	R	149.1618
149.1618	DCA_int_01 - phones	IY0	149.2818
149.2818	DCA_int_01 - phones	P	149.3818
149.2818	DCA_int_01 - words	program	149.9218
149.3818	DCA_int_01 - phones	R	149.4218
149.4218	DCA_int_01 - phones	OW1	149.5718
149.5718	DCA_int_01 - phones	G	149.6118
149.6118	DCA_int_01 - phones	R	149.6618
149.6618	DCA_int_01 - phones	AE2	149.8018
149.8018	DCA_int_01 - phones	M	149.9218
149.9218	DCA_int_01 - phones	sp	149.9518
149.9518	DCA_int_01 - phones	DH	149.9818
149.9518	DCA_int_01 - words	that	150.0418
149.9818	DCA_int_01 - phones	AH0	150.0118
150.0118	DCA_int_01 - phones	T	150.0418
150.0418	DCA_int_01 - phones	sp	150.1218
150.1218	DCA_int_01 - phones	Y	150.1818
150.1218	DCA_int_01 - words	you	150.2618
150.1818	DCA_int_01 - phones	UW1	150.2618
150.2618	DCA_int_01 - phones	K	150.3018
150.2618	DCA_int_01 - words	could	150.3618
150.3018	DCA_int_01 - phones	UH1	150.3318
150.3318	DCA_int_01 - phones	D	150.3618
150.3618	DCA_int_01 - phones	sp	150.4418
150.4418	DCA_int_01 - phones	T	150.4718
150.4418	DCA_int_01 - words	tell	150.6818
150.4718	DCA_int_01 - phones	EH1	150.5218
150.5218	DCA_int_01 - phones	L	150.6818
150.6818	DCA_int_01 - phones	sp	150.7118
150.7118	DCA_int_01 - phones	M	150.7418
150.7118	DCA_int_01 - words	me	150.7918
150.7418	DCA_int_01 - phones	IY1	150.7918
150.7918	DCA_int_01 - phones	sp	150.8218
150.8218	DCA_int_01 - phones	AH0	150.8518
150.8218	DCA_int_01 - words	about	151.0618
150.8518	DCA_int_01 - phones	B	150.8918
150.8918	DCA_int_01 - phones	AW1	151.0218
151.0218	DCA_int_01 - phones	T	151.0618
151.0618	DCA_int_01 - phones	sp	153.1056
153.1056	DCA_int_01 - phones	EH1	153.1756
153.1056	DCA_int_01 - words	any	153.3356
153.1756	DCA_int_01 - phones	N	153.2356
153.2356	DCA_int_01 - phones	IY0	153.3356
153.3356	DCA_int_01 - phones	AH0	153.3656
153.3356	DCA_int_01 - words	of	153.4156
153.3656	DCA_int_01 - phones	V	153.4156
153.4156	DCA_int_01 - phones	DH	153.4556
153.4156	DCA_int_01 - words	those	153.5556
153.4556	DCA_int_01 - phones	OW1	153.5256
153.5256	DCA_int_01 - phones	Z	153.5556
153.5556	DCA_int_01 - phones	sp	153.6856
153.6856	DCA_int_01 - phones	S	153.7156
153.6856	DCA_int_01 - words	stories	154.0156
153.7156	DCA_int_01 - phones	T	153.7656
153.7656	DCA_int_01 - phones	AO1	153.8456
153.8456	DCA_int_01 - phones	R	153.9456
153.9456	DCA_int_01 - phones	IY0	153.9756
153.9756	DCA_int_01 - phones	Z	154.0156
154.0156	DCA_int_01 - phones	sp	154.3156
155.9148	DCA_se2_ag4_m_01 - phones	N	156.1848
155.9148	DCA_se2_ag4_m_01 - words	not	156.4148
156.1848	DCA_se2_ag4_m_01 - phones	AA1	156.2748
156.2748	DCA_se2_ag4_m_01 - phones	T	156.4148
156.4148	DCA_se2_ag4_m_01 - phones	P	156.4548
156.4148	DCA_se2_ag4_m_01 - words	particularly	157.0148
156.4548	DCA_se2_ag4_m_01 - phones	ER0	156.5648
156.5648	DCA_se2_ag4_m_01 - phones	T	156.6448
156.6448	DCA_se2_ag4_m_01 - phones	IH1	156.7448
156.7448	DCA_se2_ag4_m_01 - phones	K	156.8148
156.8148	DCA_se2_ag4_m_01 - phones	Y	156.8448
156.8448	DCA_se2_ag4_m_01 - phones	AH0	156.8748
156.8748	DCA_se2_ag4_m_01 - phones	L	156.9048
156.9048	DCA_se2_ag4_m_01 - phones	ER0	156.9348
156.9348	DCA_se2_ag4_m_01 - phones	L	156.9648
156.9648	DCA_se2_ag4_m_01 - phones	IY0	157.0148
157.0148	DCA_se2_ag4_m_01 - phones	sp	157.2648
157.4995	DCA_int_01 - phones	AH1	157.5295
157.4995	DCA_int_01 - words	uh-huh	158.0795
157.5295	DCA_int_01 - phones	HH	157.5895
157.5895	DCA_int_01 - phones	AH1	158.0795
158.0795	DCA_int_01 - phones	sp	158.3095
160.0143	DCA_int_01 - phones	D	160.0843
160.0143	DCA_int_01 - words	do	160.1143
160.0843	DCA_int_01 - phones	UW1	160.1143
160.1143	DCA_int_01 - phones	Y	160.1643
160.1143	DCA_int_01 - words	you	160.2143
160.1643	DCA_int_01 - phones	UW1	160.2143
160.2143	DCA_int_01 - phones	G	160.2843
160.2143	DCA_int_01 - words	go	160.3343
160.2843	DCA_int_01 - phones	OW1	160.3343
160.3343	DCA_int_01 - phones	T	160.3843
160.3343	DCA_int_01 - words	to	160.4143
160.3843	DCA_int_01 - phones	AH0	160.4143
160.4143	DCA_int_01 - phones	M	160.4443
160.4143	DCA_int_01 - words	movies	160.8543
160.4443	DCA_int_01 - phones	UW1	160.7143
160.7143	DCA_int_01 - phones	V	160.7843
160.7843	DCA_int_01 - phones	IY0	160.8243
160.8243	DCA_int_01 - phones	Z	160.8543
160.8543	DCA_int_01 - phones	sp	161.0043
161.7311	DCA_int_01 - phones	B	161.8511
161.7311	DCA_int_01 - words	been	161.9111
161.8511	DCA_int_01 - phones	AH0	161.8811
161.8811	DCA_int_01 - phones	N	161.9111
161.9111	DCA_int_01 - phones	T	161.9411
161.9111	DCA_int_01 - words	to	161.9811
161.9411	DCA_int_01 - phones	AH0	161.9811
161.9811	DCA_int_01 - phones	DH	162.0611
161.9811	DCA_int_01 - words	the	162.1211
162.0611	DCA_int_01 - phones	AH0	162.1211
162.1211	DCA_int_01 - phones	M	162.2011
162.1211	DCA_int_01 - words	movies	162.5211
162.2011	DCA_int_01 - phones	UW1	162.2911
162.2911	DCA_int_01 - phones	V	162.4311
162.4311	DCA_int_01 - phones	IY0	162.4711
162.4711	DCA_int_01 - phones	Z	162.5211
162.5211	DCA_int_01 - phones	sp	163.1734
163.1734	DCA_int_01 - phones	R	163.2334
163.1734	DCA_int_01 - words	recently	163.6234
163.2334	DCA_int_01 - phones	IY1	163.2934
163.2934	DCA_int_01 - phones	S	163.3234
163.3234	DCA_int_01 - phones	AH0	163.3534
163.3534	DCA_int_01 - phones	N	163.5234
163.5234	DCA_int_01 - phones	L	163.5634
163.5634	DCA_int_01 - phones	IY0	163.6234
163.6234	DCA_int_01 - phones	sp	163.8734
164.7181	DCA_se2_ag4_m_01 - phones	N	164.8681
164.7181	DCA_se2_ag4_m_01 - words	not	165.0081
164.8681	DCA_se2_ag4_m_01 - phones	AA1	164.9581
164.9581	DCA_se2_ag4_m_01 - phones	T	165.0081
165.0081	DCA_se2_ag4_m_01 - phones	sp	165.0981
165.0981	DCA_se2_ag4_m_01 - phones	F	165.1481
165.0981	DCA_se2_ag4_m_01 - words	for	165.2081
165.1481	DCA_se2_ag4_m_01 - phones	ER0	165.2081
165.2081	DCA_se2_ag4_m_01 - phones	S	165.3081
165.2081	DCA_se2_ag4_m_01 - words	some	165.5281
165.3081	DCA_se2_ag4_m_01 - phones	AH1	165.3981
165.3981	DCA_se2_ag4_m_01 - phones	M	165.5281
165.5281	DCA_se2_ag4_m_01 - phones	T	165.6181
165.5281	DCA_se2_ag4_m_01 - words	time	165.8981
165.6181	DCA_se2_ag4_m_01 - phones	AY1	165.7481
165.7481	DCA_se2_ag4_m_01 - phones	M	165.8981
165.8981	DCA_se2_ag4_m_01 - phones	sp	172.7130
166.1263	DCA_int_01 - phones	M	166.1863
166.1263	DCA_int_01 - words	mm-hm	166.7763
166.1863	DCA_int_01 - phones	HH	166.2163
166.2163	DCA_int_01 - phones	M	166.7763
166.7763	DCA_int_01 - phones	sp	166.8063
167.7950	DCA_int_01 - phones	D	167.8650
167.7950	DCA_int_01 - words	do	167.8950
167.8650	DCA_int_01 - phones	UW1	167.8950
167.8950	DCA_int_01 - phones	sp	167.9250
167.9250	DCA_int_01 - phones	Y	167.9650
167.9250	DCA_int_01 - words	you	168.0350
167.9650	DCA_int_01 - phones	UW1	168.0350
168.0350	DCA_int_01 - phones	R	168.0650
168.0350	DCA_int_01 - words	remember	168.3450
168.0650	DCA_int_01 - phones	IH0	168.0950
168.0950	DCA_int_01 - phones	M	168.1350
168.1350	DCA_int_01 - phones	EH1	168.1850
168.1850	DCA_int_01 - phones	M	168.2650
168.2650	DCA_int_01 - phones	B	168.3050
168.3050	DCA_int_01 - phones	ER0	168.3450
168.3450	DCA_int_01 - phones	DH	168.3750
168.3450	DCA_int_01 - words	the	168.4550
168.3750	DCA_int_01 - phones	AH0	168.4550
168.4550	DCA_int_01 - phones	sp	168.4850
168.4850	DCA_int_01 - phones	B	168.5350
168.4850	DCA_int_01 - words	best	168.7150
168.5350	DCA_int_01 - phones	EH1	168.6550
168.6550	DCA_int_01 - phones	S	168.6850
168.6850	DCA_int_01 - phones	T	168.7150
168.7150	DCA_int_01 - phones	sp	168.7450
168.7450	DCA_int_01 - phones	M	168.8050
168.7450	DCA_int_01 - words	movie	169.0550
168.8050	DCA_int_01 - phones	UW1	168.9550
168.9550	DCA_int_01 - phones	V	169.0250
169.0250	DCA_int_01 - phones	IY0	169.0550
169.0550	DCA_int_01 - phones	Y	169.0950
169.0550	DCA_int_01 - words	you	169.1350
169.0950	DCA_int_01 - phones	UW1	169.1350
169.1350	DCA_int_01 - phones	EH1	169.1850
169.1350	DCA_int_01 - words	ever	169.3950
169.1850	DCA_int_01 - phones	V	169.2850
169.2850	DCA_int_01 - phones	ER0	169.3950
169.3950	DCA_int_01 - phones	sp	169.4450
169.4450	DCA_int_01 - phones	S	169.4950
169.4450	DCA_int_01 - words	saw	169.7450
169.4950	DCA_int_01 - phones	AO1	169.7450
169.7450	DCA_int_01 - phones	sp	169.8750
172.7130	DCA_se2_ag4_m_01 - phones	IH0	172.7430
172.7130	DCA_se2_ag4_m_01 - words	it	172.8030
172.7430	DCA_se2_ag4_m_01 - phones	T	172.8030
172.8030	DCA_se2_ag4_m_01 - phones	S	172.9830
172.8030	DCA_se2_ag4_m_01 - words	s	172.9830
172.9830	DCA_se2_ag4_m_01 - phones	B	173.0430
172.9830	DCA_se2_ag4_m_01 - words	been	173.2430
173.0430	DCA_se2_ag4_m_01 - phones	AH0	173.1430
173.1430	DCA_se2_ag4_m_01 - phones	N	173.2430
173.2430	DCA_se2_ag4_m_01 - phones	S	173.3230
173.2430	DCA_se2_ag4_m_01 - words	so	173.4630
173.3230	DCA_se2_ag4_m_01 - phones	OW1	173.4630
173.4630	DCA_se2_ag4_m_01 - phones	L	173.5530
173.4630	DCA_se2_ag4_m_01 - words	long	173.8230
173.5530	DCA_se2_ag4_m_01 - phones	AO1	173.7530
173.7530	DCA_se2_ag4_m_01 - phones	NG	173.8230
173.8230	DCA_se2_ag4_m_01 - words	i	173.9630
173.8230	DCA_se2_ag4_m_01 - phones	AY1	173.9630
173.9630	DCA_se2_ag4_m_01 - phones	sp	173.9930
173.9930	DCA_se2_ag4_m_01 - phones	JH	174.0630
173.9930	DCA_se2_ag4_m_01 - words	just	174.2130
174.0630	DCA_se2_ag4_m_01 - phones	IH0	174.1530
174.1530	DCA_se2_ag4_m_01 - phones	S	174.1830
174.1830	DCA_se2_ag4_m_01 - phones	T	174.2130
174.2130	DCA_se2_ag4_m_01 - phones	sp	174.2430
174.2430	DCA_se2_ag4_m_01 - phones	K	174.3030
174.2430	DCA_se2_ag4_m_01 - words	couldn't	174.5530
174.3030	DCA_se2_ag4_m_01 - phones	UH1	174.3730
174.3730	DCA_se2_ag4_m_01 - phones	D	174.4230
174.4230	DCA_se2_ag4_m_01 - phones	AH0	174.4630
174.4630	DCA_se2_ag4_m_01 - phones	N	174.4930
174.4930	DCA_se2_ag4_m_01 - phones	T	174.5530
174.5530	DCA_se2_ag4_m_01 - phones	R	174.5830
174.5530	DCA_se2_ag4_m_01 - words	recall	175.0030
174.5830	DCA_se2_ag4_m_01 - phones	IH0	174.6630
174.6630	DCA_se2_ag4_m_01 - phones	K	174.7530
174.7530	DCA_se2_ag4_m_01 - phones	AO1	174.8930
174.8930	DCA_se2_ag4_m_01 - phones	L	175.0030
175.0030	DCA_se2_ag4_m_01 - phones	IH0	175.0330
175.0030	DCA_se2_ag4_m_01 - words	it	175.0630
175.0330	DCA_se2_ag4_m_01 - phones	T	175.0630
175.0630	DCA_se2_ag4_m_01 - phones	R	175.1730
175.0630	DCA_se2_ag4_m_01 - words	right	175.3030
175.1730	DCA_se2_ag4_m_01 - phones	AY1	175.2130
175.2130	DCA_se2_ag4_m_01 - phones	T	175.3030
175.2427	DCA_int_01 - phones	spn	175.6727
175.2427	DCA_int_01 - words	<unk>	175.6727
175.3030	DCA_se2_ag4_m_01 - phones	sp	175.3530
175.3530	DCA_se2_ag4_m_01 - phones	N	175.4330
175.3530	DCA_se2_ag4_m_01 - words	now	175.6730
175.4330	DCA_se2_ag4_m_01 - phones	AW1	175.6730
175.6727	DCA_int_01 - phones	sp	176.1027
175.6730	DCA_se2_ag4_m_01 - phones	sp	176.3698
176.3698	DCA_se2_ag4_m_01 - phones	HH	176.4198
176.3698	DCA_se2_ag4_m_01 - words	huh	176.4598
176.4198	DCA_se2_ag4_m_01 - phones	AH1	176.4598
176.4598	DCA_se2_ag4_m_01 - phones	sp	182.0181
178.1972	DCA_int_01 - phones	D	178.2372
178.1972	DCA_int_01 - words	do	178.2672
178.2372	DCA_int_01 - phones	UW1	178.2672
178.2672	DCA_int_01 - phones	Y	178.2972
178.2672	DCA_int_01 - words	you	178.3572
178.2972	DCA_int_01 - phones	UW1	178.3572
178.3572	DCA_int_01 - phones	HH	178.3872
178.3572	DCA_int_01 - words	have	178.5472
178.3872	DCA_int_01 - phones	AE1	178.4172
178.4172	DCA_int_01 - phones	V	178.5472
178.5472	DCA_int_01 - words	a	178.6572
178.5472	DCA_int_01 - phones	AH0	178.6572
178.6572	DCA_int_01 - phones	sp	178.6972
178.6972	DCA_int_01 - phones	P	178.7472
178.6972	DCA_int_01 - words	pet	178.9572
178.7472	DCA_int_01 - phones	EH1	178.9072
178.9072	DCA_int_01 - phones	T	178.9572
178.9572	DCA_int_01 - phones	N	179.0472
178.9572	DCA_int_01 - words	now	179.3172
179.0472	DCA_int_01 - phones	AW1	179.3172
179.3172	DCA_int_01 - phones	sp	179.3472
179.3472	DCA_int_01 - phones	ER0	179.5172
179.3472	DCA_int_01 - words	or	179.5172
179.7697	DCA_int_01 - phones	D	179.8297
179.7697	DCA_int_01 - words	did	179.9097
179.8297	DCA_int_01 - phones	IH0	179.8697
179.8697	DCA_int_01 - phones	D	179.9097
179.9097	DCA_int_01 - phones	sp	179.9397
179.9397	DCA_int_01 - phones	Y	179.9997
179.9397	DCA_int_01 - words	you	180.0297
179.9997	DCA_int_01 - phones	UW1	180.0297
180.0297	DCA_int_01 - phones	EH1	180.0797
180.0297	DCA_int_01 - words	ever	180.2697
180.0797	DCA_int_01 - phones	V	180.1897
180.1897	DCA_int_01 - phones	ER0	180.2697
180.2697	DCA_int_01 - phones	HH	180.2997
180.2697	DCA_int_01 - words	have	180.4197
180.2997	DCA_int_01 - phones	AE1	180.3397
180.3397	DCA_int_01 - phones	V	180.4197
180.4197	DCA_int_01 - phones	AH0	180.4797
180.4197	DCA_int_01 - words	a	180.4797
180.4797	DCA_int_01 - phones	sp	180.5997
180.5997	DCA_int_01 - phones	P	180.6297
180.5997	DCA_int_01 - words	pet	180.6897
180.6297	DCA_int_01 - phones	EH1	180.6597
180.6597	DCA_int_01 - phones	T	180.6897
180.6897	DCA_int_01 - phones	AE1	180.7197
180.6897	DCA_int_01 - words	as	180.8397
180.7197	DCA_int_01 - phones	Z	180.8397
180.8397	DCA_int_01 - phones	sp	180.8997
180.8997	DCA_int_01 - words	a	180.9597
180.8997	DCA_int_01 - phones	AH0	180.9597
180.9597	DCA_int_01 - phones	sp	181.0897
181.0897	DCA_int_01 - phones	CH	181.1397
181.0897	DCA_int_01 - words	child	181.4897
181.1397	DCA_int_01 - phones	AY1	181.2297
181.2297	DCA_int_01 - phones	L	181.3897
181.3897	DCA_int_01 - phones	D	181.4897
181.4897	DCA_int_01 - phones	sp	181.6097
182.0181	DCA_se2_ag4_m_01 - phones	B	182.0781
182.0181	DCA_se2_ag4_m_01 - words	beg	182.2181
182.0781	DCA_se2_ag4_m_01 - phones	EH1	182.1381
182.1381	DCA_se2_ag4_m_01 - phones	G	182.2181
182.2181	DCA_se2_ag4_m_01 - phones	P	182.2881
182.2181	DCA_se2_ag4_m_01 - words	pardon	182.5881
182.2881	DCA_se2_ag4_m_01 - phones	AA1	182.3881
182.3881	DCA_se2_ag4_m_01 - phones	R	182.4481
182.4481	DCA_se2_ag4_m_01 - phones	D	182.4881
182.4881	DCA_se2_ag4_m_01 - phones	AH0	182.5581
182.5581	DCA_se2_ag4_m_01 - phones	N	182.5881
182.5881	DCA_se2_ag4_m_01 - phones	sp	185.9319
182.8405	DCA_int_01 - phones	D	182.8705
182.8405	DCA_int_01 - words	did	182.9305
182.8705	DCA_int_01 - phones	IH0	182.9005
182.9005	DCA_int_01 - phones	D	182.9305
182.9305	DCA_int_01 - phones	Y	182.9605
182.9305	DCA_int_01 - words	you	183.0005
182.9605	DCA_int_01 - phones	UW1	183.0005
183.0005	DCA_int_01 - phones	EH1	183.0305
183.0005	DCA_int_01 - words	ever	183.1705
183.0305	DCA_int_01 - phones	V	183.1205
183.1205	DCA_int_01 - phones	ER0	183.1705
183.1705	DCA_int_01 - phones	HH	183.2005
183.1705	DCA_int_01 - words	have	183.3205
183.2005	DCA_int_01 - phones	AE1	183.2405
183.2405	DCA_int_01 - phones	V	183.3205
183.3205	DCA_int_01 - words	a	183.4705
183.3205	DCA_int_01 - phones	AH0	183.4705
183.4705	DCA_int_01 - phones	sp	183.5205
183.5205	DCA_int_01 - phones	P	183.5805
183.5205	DCA_int_01 - words	pet	183.7105
183.5805	DCA_int_01 - phones	EH1	183.6805
183.6805	DCA_int_01 - phones	T	183.7105
183.7105	DCA_int_01 - phones	EH1	183.8105
183.7105	DCA_int_01 - words	as	183.8605
183.8105	DCA_int_01 - phones	Z	183.8605
183.8605	DCA_int_01 - words	a	183.9205
183.8605	DCA_int_01 - phones	AH0	183.9205
183.9205	DCA_int_01 - phones	sp	184.0205
184.0205	DCA_int_01 - phones	CH	184.0705
184.0205	DCA_int_01 - words	child	184.4305
184.0705	DCA_int_01 - phones	AY1	184.2805
184.2805	DCA_int_01 - phones	L	184.4005
184.4005	DCA_int_01 - phones	D	184.4305
184.4305	DCA_int_01 - phones	ER0	184.5005
184.4305	DCA_int_01 - words	or	184.5005
184.5005	DCA_int_01 - phones	sp	184.5305
184.5305	DCA_int_01 - phones	D	184.5605
184.5305	DCA_int_01 - words	do	184.5905
184.5605	DCA_int_01 - phones	UW1	184.5905
184.5905	DCA_int_01 - phones	Y	184.6205
184.5905	DCA_int_01 - words	you	184.6605
184.6205	DCA_int_01 - phones	UW1	184.6605
184.6605	DCA_int_01 - phones	HH	184.7205
184.6605	DCA_int_01 - words	have	184.8405
184.7205	DCA_int_01 - phones	AE1	184.7805
184.7805	DCA_int_01 - phones	V	184.8405
184.8405	DCA_int_01 - phones	sp	184.8705
184.8705	DCA_int_01 - phones	W	184.9705
184.8705	DCA_int_01 - words	one	185.0905
184.9705	DCA_int_01 - phones	AH1	185.0105
185.0105	DCA_int_01 - phones	N	185.0905
185.0905	DCA_int_01 - phones	sp	185.1205
185.1205	DCA_int_01 - phones	N	185.1705
185.1205	DCA_int_01 - words	now	185.3605
185.1705	DCA_int_01 - phones	AW1	185.3605
185.3605	DCA_int_01 - phones	sp	185.5105
185.9319	DCA_se2_ag4_m_01 - phones	P	186.0119
185.9319	DCA_se2_ag4_m_01 - words	pet	186.2119
186.0119	DCA_se2_ag4_m_01 - phones	EH1	186.1219
186.1219	DCA_se2_ag4_m_01 - phones	T	186.2119
186.2119	DCA_se2_ag4_m_01 - phones	sp	186.3119
186.4942	DCA_int_01 - phones	Y	186.7142
186.4942	DCA_int_01 - words	yeah	186.8842
186.7142	DCA_int_01 - phones	AE1	186.8842
186.8842	DCA_int_01 - phones	sp	187.0042
187.0042	DCA_int_01 - words	a	187.0342
187.0042	DCA_int_01 - phones	AH0	187.0342
187.0342	DCA_int_01 - phones	sp	187.0642
187.0642	DCA_int_01 - phones	D	187.1142
187.0642	DCA_int_01 - words	dog	187.4242
187.1142	DCA_int_01 - phones	AO1	187.3642
187.3642	DCA_int_01 - phones	G	187.4242
187.4242	DCA_int_01 - phones	sp	187.4542
187.4542	DCA_int_01 - words	or	187.4942
187.4542	DCA_int_01 - phones	ER0	187.4942
187.4942	DCA_int_01 - phones	sp	187.7442
187.7442	DCA_int_01 - phones	S	187.7742
187.7442	DCA_int_01 - words	something	188.0142
187.7742	DCA_int_01 - phones	AH1	187.8542
187.8542	DCA_int_01 - phones	M	187.8842
187.8842	DCA_int_01 - phones	TH	187.9142
187.9142	DCA_int_01 - phones	IH0	187.9442
187.9442	DCA_int_01 - phones	NG	188.0142
188.0142	DCA_int_01 - phones	sp	188.2942
190.8739	DCA_se2_ag4_m_01 - phones	N	191.1239
190.8739	DCA_se2_ag4_m_01 - words	no	191.5039
191.1239	DCA_se2_ag4_m_01 - phones	OW1	191.5039
191.5039	DCA_se2_ag4_m_01 - phones	sp	192.1560
192.1560	DCA_se2_ag4_m_01 - phones	N	192.2460
192.1560	DCA_se2_ag4_m_01 - words	not	192.4260
192.2460	DCA_se2_ag4_m_01 - phones	AA1	192.3260
192.3260	DCA_se2_ag4_m_01 - phones	T	192.4260
192.4260	DCA_se2_ag4_m_01 - phones	sp	192.6360
192.6360	DCA_se2_ag4_m_01 - phones	P	192.6760
192.6360	DCA_se2_ag4_m_01 - words	particularly	193.0960
192.6760	DCA_se2_ag4_m_01 - phones	ER0	192.7060
192.7060	DCA_se2_ag4_m_01 - phones	T	192.7360
192.7360	DCA_se2_ag4_m_01 - phones	IH1	192.7960
192.7960	DCA_se2_ag4_m_01 - phones	K	192.9160
192.9160	DCA_se2_ag4_m_01 - phones	Y	192.9460
192.9460	DCA_se2_ag4_m_01 - phones	AH0	192.9760
192.9760	DCA_se2_ag4_m_01 - phones	L	193.0060
193.0060	DCA_se2_ag4_m_01 - phones	ER0	193.0360
193.0360	DCA_se2_ag4_m_01 - phones	L	193.0660
193.0660	DCA_se2_ag4_m_01 - phones	IY0	193.0960
193.0960	DCA_se2_ag4_m_01 - phones	sp	193.1260
193.1260	DCA_se2_ag4_m_01 - phones	N	193.1960
193.1260	DCA_se2_ag4_m_01 - words	no	193.4060
193.1960	DCA_se2_ag4_m_01 - phones	OW1	193.4060
193.3927	DCA_int_01 - phones	M	193.8327
193.3927	DCA_int_01 - words	mm-hm	193.9327
193.4060	DCA_se2_ag4_m_01 - phones	sp	193.4860
193.8327	DCA_int_01 - phones	HH	193.8627
193.8627	DCA_int_01 - phones	M	193.9327
193.9327	DCA_int_01 - phones	sp	197.4882
197.4882	DCA_int_01 - phones	AH1	197.6082
197.4882	DCA_int_01 - words	uh	197.6082
197.6082	DCA_int_01 - phones	W	197.6882
197.6082	DCA_int_01 - words	what	197.7782
197.6882	DCA_int_01 - phones	AH1	197.7282
197.7282	DCA_int_01 - phones	T	197.7782
197.7782	DCA_int_01 - phones	sp	197.8082
197.8082	DCA_int_01 - phones	D	197.8482
197.8082	DCA_int_01 - words	did	197.9182
197.8482	DCA_int_01 - phones	IH0	197.8782
197.8782	DCA_int_01 - phones	D	197.9182
197.9182	DCA_int_01 - phones	sp	197.9482
197.9482	DCA_int_01 - phones	Y	198.0082
197.9482	DCA_int_01 - words	you	198.1382
198.0082	DCA_int_01 - phones	UW1	198.1382
198.1382	DCA_int_01 - phones	sp	198.1782
198.1782	DCA_int_01 - phones	S	198.2082
198.1782	DCA_int_01 - words	study	198.4982
198.2082	DCA_int_01 - phones	T	198.2582
198.2582	DCA_int_01 - phones	AH1	198.3582
198.3582	DCA_int_01 - phones	D	198.4182
198.4182	DCA_int_01 - phones	IY0	198.4982
198.4982	DCA_int_01 - phones	sp	198.5282
198.5282	DCA_int_01 - phones	IH0	198.5582
198.5282	DCA_int_01 - words	in	198.6482
198.5582	DCA_int_01 - phones	N	198.6482
198.6482	DCA_int_01 - phones	sp	198.8082
198.8082	DCA_int_01 - phones	S	198.8382
198.8082	DCA_int_01 - words	school	199.2782
198.8382	DCA_int_01 - phones	K	198.8782
198.8782	DCA_int_01 - phones	UW1	198.9582
198.9582	DCA_int_01 - phones	L	199.2782
199.2782	DCA_int_01 - phones	sp	199.3082
199.3082	DCA_int_01 - phones	D	199.3382
199.3082	DCA_int_01 - words	do	199.3682
199.3382	DCA_int_01 - phones	UW1	199.3682
199.3682	DCA_int_01 - phones	sp	199.3982
199.3982	DCA_int_01 - phones	Y	199.4282
199.3982	DCA_int_01 - words	you	199.4582
199.4282	DCA_int_01 - phones	UW1	199.4582
199.4582	DCA_int_01 - phones	sp	199.4882
199.4882	DCA_int_01 - phones	R	199.5182
199.4882	DCA_int_01 - words	remember	199.8282
199.5182	DCA_int_01 - phones	IH0	199.5482
199.5482	DCA_int_01 - phones	M	199.5782
199.5782	DCA_int_01 - phones	EH1	199.6282
199.6282	DCA_int_01 - phones	M	199.7382
199.7382	DCA_int_01 - phones	B	199.7682
199.7682	DCA_int_01 - phones	ER0	199.8282
199.8282	DCA_int_01 - phones	sp	201.9615
201.9615	DCA_int_01 - phones	EH2	202.0215
201.9615	DCA_int_01 - words	elementary	202.6715
202.0215	DCA_int_01 - phones	L	202.1315
202.1315	DCA_int_01 - phones	AH0	202.1615
202.1615	DCA_int_01 - phones	M	202.2115
202.2115	DCA_int_01 - phones	EH1	202.3115
202.3115	DCA_int_01 - phones	N	202.3915
202.3915	DCA_int_01 - phones	T	202.4715
202.4715	DCA_int_01 - phones	R	202.5215
202.5215	DCA_int_01 - phones	IY0	202.6715
202.6715	DCA_int_01 - phones	sp	202.7415
202.7415	DCA_int_01 - phones	S	202.7715
202.7415	DCA_int_01 - words	school	203.0515
202.7715	DCA_int_01 - phones	K	202.8115
202.8115	DCA_int_01 - phones	UW1	202.8515
202.8515	DCA_int_01 - phones	L	203.0515
203.0515	DCA_int_01 - phones	sp	203.2415
205.1051	DCA_se2_ag4_m_01 - phones	M	205.3251
205.1051	DCA_se2_ag4_m_01 - words	mathematics	206.2051
205.3251	DCA_se2_ag4_m_01 - phones	AE2	205.4551
205.4551	DCA_se2_ag4_m_01 - phones	TH	205.5651
205.5651	DCA_se2_ag4_m_01 - phones	AH0	205.5951
205.5951	DCA_se2_ag4_m_01 - phones	M	205.7251
205.7251	DCA_se2_ag4_m_01 - phones	AE1	205.8551
205.8551	DCA_se2_ag4_m_01 - phones	T	205.8951
205.8951	DCA_se2_ag4_m_01 - phones	IH0	205.9951
205.9951	DCA_se2_ag4_m_01 - phones	K	206.1251
206.1251	DCA_se2_ag4_m_01 - phones	S	206.2051
206.2051	DCA_se2_ag4_m_01 - phones	AH0	206.2451
206.2051	DCA_se2_ag4_m_01 - words	and	206.5951
206.2451	DCA_se2_ag4_m_01 - phones	N	206.5551
206.5551	DCA_se2_ag4_m_01 - phones	D	206.5951
206.5951	DCA_se2_ag4_m_01 - phones	HH	206.7251
206.5951	DCA_se2_ag4_m_01 - words	history	207.1551
206.7251	DCA_se2_ag4_m_01 - phones	IH1	206.8051
206.8051	DCA_se2_ag4_m_01 - phones	S	206.8451
206.8451	DCA_se2_ag4_m_01 - phones	T	207.0551
207.0551	DCA_se2_ag4_m_01 - phones	R	207.1251
207.1251	DCA_se2_ag4_m_01 - phones	IY0	207.1551
207.1551	DCA_se2_ag4_m_01 - phones	AH0	207.1851
207.1551	DCA_se2_ag4_m_01 - words	and	207.5151
207.1851	DCA_se2_ag4_m_01 - phones	N	207.5151
207.5151	DCA_se2_ag4_m_01 - phones	sp	207.9197
207.9197	DCA_se2_ag4_m_01 - phones	JH	208.0097
207.9197	DCA_se2_ag4_m_01 - words	geogr-	208.3197
208.0097	DCA_se2_ag4_m_01 - phones	IY0	208.0397
208.0397	DCA_se2_ag4_m_01 - phones	AA1	208.1897
208.1897	DCA_se2_ag4_m_01 - phones	G	208.2697
208.2697	DCA_se2_ag4_m_01 - phones	R	208.3197
208.3197	DCA_se2_ag4_m_01 - phones	sp	208.6941
208.6941	DCA_se2_ag4_m_01 - words	uh	208.7441
208.6941	DCA_se2_ag4_m_01 - phones	AH1	208.7441
208.7441	DCA_se2_ag4_m_01 - phones	sp	210.7891
210.0768	DCA_int_01 - phones	M	210.4568
210.0768	DCA_int_01 - words	mm-hm	210.5568
210.4568	DCA_int_01 - phones	HH	210.4868
210.4868	DCA_int_01 - phones	M	210.5568
210.5568	DCA_int_01 - phones	sp	210.7768
210.7891	DCA_se2_ag4_m_01 - phones	S	210.9491
210.7891	DCA_se2_ag4_m_01 - words	spelling	211.5091
210.9491	DCA_se2_ag4_m_01 - phones	P	211.0491
211.0491	DCA_se2_ag4_m_01 - phones	EH1	211.1391
211.1391	DCA_se2_ag4_m_01 - phones	L	211.2291
211.2291	DCA_se2_ag4_m_01 - phones	IH0	211.2991
211.2991	DCA_se2_ag4_m_01 - phones	NG	211.5091
211.5091	DCA_se2_ag4_m_01 - phones	sp	211.7717
211.7717	DCA_se2_ag4_m_01 - phones	spn	211.8017
211.7717	DCA_se2_ag4_m_01 - words	<unk>	211.8017
211.8017	DCA_se2_ag4_m_01 - phones	sp	212.3817
214.0861	DCA_int_01 - phones	D	214.1161
214.0861	DCA_int_01 - words	did	214.1761
214.1161	DCA_int_01 - phones	IH0	214.1461
214.1461	DCA_int_01 - phones	D	214.1761
214.1761	DCA_int_01 - phones	Y	214.2161
214.1761	DCA_int_01 - words	you	214.2461
214.2161	DCA_int_01 - phones	UW1	214.2461
214.2461	DCA_int_01 - phones	EH1	214.2761
214.2461	DCA_int_01 - words	ever	214.4361
214.2761	DCA_int_01 - phones	V	214.3461
214.3461	DCA_int_01 - phones	ER0	214.4361
214.4361	DCA_int_01 - phones	HH	214.4861
214.4361	DCA_int_01 - words	have	214.6061
214.4861	DCA_int_01 - phones	AE1	214.5161
214.5161	DCA_int_01 - phones	V	214.6061
214.6061	DCA_int_01 - words	a	214.6961
214.6061	DCA_int_01 - phones	AH0	214.6961
214.6961	DCA_int_01 - phones	sp	214.7461
214.7461	DCA_int_01 - phones	T	214.7861
214.7461	DCA_int_01 - words	teacher	215.0561
214.7861	DCA_int_01 - phones	IY1	214.9561
214.9561	DCA_int_01 - phones	CH	215.0161
215.0161	DCA_int_01 - phones	ER0	215.0561
215.0561	DCA_int_01 - phones	sp	215.0861
215.0861	DCA_int_01 - phones	DH	215.1261
215.0861	DCA_int_01 - words	that	215.2061
215.1261	DCA_int_01 - phones	AH0	215.1761
215.1761	DCA_int_01 - phones	T	215.2061
215.2061	DCA_int_01 - phones	sp	215.2361
215.2361	DCA_int_01 - phones	HH	215.2961
215.2361	DCA_int_01 - words	hollered	215.6061
215.2961	DCA_int_01 - phones	AA1	215.3861
215.3861	DCA_int_01 - phones	L	215.5261
215.5261	DCA_int_01 - phones	ER0	215.5661
215.5661	DCA_int_01 - phones	D	215.6061
215.6061	DCA_int_01 - words	a	215.7461
215.6061	DCA_int_01 - phones	AH0	215.7461
215.7461	DCA_int_01 - phones	L	215.7861
215.7461	DCA_int_01 - words	lot	216.0061
215.7861	DCA_int_01 - phones	AO1	215.8761
215.8761	DCA_int_01 - phones	T	216.0061
216.0061	DCA_int_01 - phones	sp	217.3936
217.3936	DCA_int_01 - phones	AO1	217.4536
217.3936	DCA_int_01 - words	always	217.6036
217.4536	DCA_int_01 - phones	L	217.5036
217.5036	DCA_int_01 - phones	W	217.5336
217.5336	DCA_int_01 - phones	IY0	217.5636
217.5636	DCA_int_01 - phones	Z	217.6036
217.6036	DCA_int_01 - phones	sp	217.6736
217.6736	DCA_int_01 - phones	Y	217.7436
217.6736	DCA_int_01 - words	yelling	218.0536
217.7436	DCA_int_01 - phones	EH1	217.8236
217.8236	DCA_int_01 - phones	L	217.9736
217.9736	DCA_int_01 - phones	IH0	218.0036
218.0036	DCA_int_01 - phones	NG	218.0536
218.0536	DCA_int_01 - phones	sp	218.0936
218.0936	DCA_int_01 - phones	AE1	218.1236
218.0936	DCA_int_01 - words	at	218.1536
218.1236	DCA_int_01 - phones	T	218.1536
218.1536	DCA_int_01 - phones	sp	218.1836
218.1836	DCA_int_01 - phones	DH	218.2136
218.1836	DCA_int_01 - words	the	218.2736
218.2136	DCA_int_01 - phones	IY0	218.2736
218.2736	DCA_int_01 - phones	sp	218.3336
218.3336	DCA_int_01 - phones	K	218.3936
218.3336	DCA_int_01 - words	kids	218.6436
218.3936	DCA_int_01 - phones	IH1	218.4636
218.4636	DCA_int_01 - phones	D	218.5436
218.5436	DCA_int_01 - phones	Z	218.6436
218.6436	DCA_int_01 - phones	sp	218.7736
220.6705	DCA_se2_ag4_m_01 - phones	AY1	220.8405
220.6705	DCA_se2_ag4_m_01 - words	i	220.8405
220.8405	DCA_se2_ag4_m_01 - phones	D	220.8805
220.8405	DCA_se2_ag4_m_01 - words	didn't	221.0505
220.8805	DCA_se2_ag4_m_01 - phones	IH1	220.9805
220.9805	DCA_se2_ag4_m_01 - phones	N	221.0105
221.0105	DCA_se2_ag4_m_01 - phones	T	221.0505
221.0505	DCA_se2_ag4_m_01 - phones	AH2	221.1305
221.0505	DCA_se2_ag4_m_01 - words	understand	221.8405
221.1305	DCA_se2_ag4_m_01 - phones	N	221.2105
221.2105	DCA_se2_ag4_m_01 - phones	D	221.2405
221.2405	DCA_se2_ag4_m_01 - phones	ER0	221.3005
221.3005	DCA_se2_ag4_m_01 - phones	S	221.3605
221.3605	DCA_se2_ag4_m_01 - phones	T	221.4505
221.4505	DCA_se2_ag4_m_01 - phones	AE1	221.5805
221.5805	DCA_se2_ag4_m_01 - phones	N	221.6305
221.6305	DCA_se2_ag4_m_01 - phones	D	221.8405
221.8031	DCA_int_01 - phones	D	221.8331
221.8031	DCA_int_01 - words	did	221.8931
221.8331	DCA_int_01 - phones	IH0	221.8631
221.8631	DCA_int_01 - phones	D	221.8931
221.8931	DCA_int_01 - phones	Y	221.9231
221.8931	DCA_int_01 - words	you	221.9531
221.9231	DCA_int_01 - phones	UW1	221.9531
221.9531	DCA_int_01 - phones	EH1	221.9931
221.9531	DCA_int_01 - words	ever	222.1131
221.9931	DCA_int_01 - phones	V	222.0531
222.0531	DCA_int_01 - phones	ER0	222.1131
222.1131	DCA_int_01 - phones	HH	222.1431
222.1131	DCA_int_01 - words	have	222.2431
222.1431	DCA_int_01 - phones	AE1	222.1831
222.1831	DCA_int_01 - phones	V	222.2431
222.2431	DCA_int_01 - words	a	222.3431
222.2431	DCA_int_01 - phones	AH0	222.3431
222.3431	DCA_int_01 - phones	sp	222.3731
222.3731	DCA_int_01 - phones	T	222.4231
222.3731	DCA_int_01 - words	teacher	222.6731
222.4231	DCA_int_01 - phones	IY1	222.5531
222.5531	DCA_int_01 - phones	CH	222.6431
222.6431	DCA_int_01 - phones	ER0	222.6731
222.6731	DCA_int_01 - phones	DH	222.7331
222.6731	DCA_int_01 - words	that	222.8431
222.7331	DCA_int_01 - phones	AH0	222.8131
222.8131	DCA_int_01 - phones	T	222.8431
222.8431	DCA_int_01 - phones	sp	222.8831
222.8831	DCA_int_01 - phones	HH	222.9331
222.8831	DCA_int_01 - words	hollered	223.3531
222.9331	DCA_int_01 - phones	AA1	223.0831
223.0831	DCA_int_01 - phones	L	223.1731
223.1731	DCA_int_01 - phones	ER0	223.2731
223.2731	DCA_int_01 - phones	D	223.3531
223.3531	DCA_int_01 - phones	AE1	223.4231
223.3531	DCA_int_01 - words	at	223.5231
223.4231	DCA_int_01 - phones	T	223.5231
223.5231	DCA_int_01 - phones	sp	223.6631
223.6631	DCA_int_01 - phones	AE1	223.7331
223.6631	DCA_int_01 - words	at	223.8131
223.7331	DCA_int_01 - phones	T	223.8131
223.8131	DCA_int_01 - phones	sp	223.8531
223.8531	DCA_int_01 - phones	DH	223.8831
223.8531	DCA_int_01 - words	the	223.9231
223.8831	DCA_int_01 - phones	AH0	223.9231
223.9231	DCA_int_01 - phones	sp	224.0331
224.0331	DCA_int_01 - phones	K	224.0631
224.0331	DCA_int_01 - words	kids	224.2031
224.0631	DCA_int_01 - phones	IH1	224.1431
224.1431	DCA_int_01 - phones	D	224.1731
224.1731	DCA_int_01 - phones	Z	224.2031
224.2031	DCA_int_01 - phones	sp	224.2931
224.2931	DCA_int_01 - phones	DH	224.3231
224.2931	DCA_int_01 - words	that	224.5131
224.3231	DCA_int_01 - phones	AH0	224.3531
224.3531	DCA_int_01 - phones	T	224.5131
224.5131	DCA_int_01 - phones	sp	224.5431
224.5431	DCA_int_01 - phones	Y	224.5831
224.5431	DCA_int_01 - words	you	224.7031
224.5831	DCA_int_01 - phones	UW1	224.7031
224.7031	DCA_int_01 - phones	R	224.7431
224.7031	DCA_int_01 - words	remember	225.1331
224.7431	DCA_int_01 - phones	IH0	224.8231
224.8231	DCA_int_01 - phones	M	224.8631
224.8631	DCA_int_01 - phones	EH1	224.9231
224.9231	DCA_int_01 - phones	M	225.0331
225.0331	DCA_int_01 - phones	B	225.0631
225.0631	DCA_int_01 - phones	ER0	225.1331
225.1331	DCA_int_01 - phones	sp	225.2531
226.7027	DCA_int_01 - words	a	226.7327
226.7027	DCA_int_01 - phones	AH0	226.7327
226.7327	DCA_int_01 - phones	sp	226.8027
226.8027	DCA_int_01 - phones	T	226.8427
226.8027	DCA_int_01 - words	teacher	227.0527
226.8427	DCA_int_01 - phones	IY1	226.9627
226.9627	DCA_int_01 - phones	CH	227.0027
227.0027	DCA_int_01 - phones	ER0	227.0527
227.0527	DCA_int_01 - phones	DH	227.1027
227.0527	DCA_int_01 - words	that	227.1627
227.1027	DCA_int_01 - phones	AH0	227.1327
227.1327	DCA_int_01 - phones	T	227.1627
227.1627	DCA_int_01 - phones	W	227.2127
227.1627	DCA_int_01 - words	was	227.3327
227.2127	DCA_int_01 - phones	AO1	227.3027
227.3027	DCA_int_01 - phones	Z	227.3327
227.3327	DCA_int_01 - phones	sp	227.4027
227.4027	DCA_int_01 - phones	N	227.4527
227.4027	DCA_int_01 - words	known	227.8427
227.4527	DCA_int_01 - phones	OW1	227.5627
227.5627	DCA_int_01 - phones	N	227.8427
227.8427	DCA_int_01 - phones	sp	227.8727
227.8727	DCA_int_01 - phones	F	227.9027
227.8727	DCA_int_01 - words	for	228.0127
227.9027	DCA_int_01 - phones	ER0	228.0127
228.0127	DCA_int_01 - phones	sp	228.0427
228.0427	DCA_int_01 - phones	HH	228.0827
228.0427	DCA_int_01 - words	hollering	228.4427
228.0827	DCA_int_01 - phones	AA1	228.3027
228.3027	DCA_int_01 - phones	L	228.3327
228.3327	DCA_int_01 - phones	ER0	228.3827
228.3827	DCA_int_01 - phones	IH0	228.4127
228.4127	DCA_int_01 - phones	NG	228.4427
228.4427	DCA_int_01 - phones	AE1	228.4727
228.4427	DCA_int_01 - words	at	228.5227
[truncated: 4,727 more rows]
