# Supplementary material for: Considering Performance in the Automated and Manual Coding of Sociolinguistic Variables: Lessons From Variable (ING)
Source: Front Artif Intell. 2021 Apr 29;4:648543. doi: 10.3389/frai.2021.648543 (PMC8117961; doi:10.3389/frai.2021.648543)
Supplement: Supplementary file 4 [file Data_Sheet_4.ZIP › CORAAL_Aligned_as_Tables/DCA_se2_ag1_f_04_1_txout.txt]

tmin	tier	text	tmax
0.4606	DCA_int_01 - phones	sil	0.5106
0.5106	DCA_int_01 - phones	OW2	0.9106
0.5106	DCA_int_01 - words	okay	1.2606
0.9106	DCA_int_01 - phones	K	1.1006
1.1006	DCA_int_01 - phones	EY1	1.2606
1.2606	DCA_int_01 - phones	TN	2.0606
1.2606	DCA_int_01 - words	rdx	2.0606
2.0606	DCA_int_01 - phones	DH	2.1106
2.0606	DCA_int_01 - words	the	2.1506
2.1106	DCA_int_01 - phones	AH1	2.1506
2.1506	DCA_int_01 - phones	F	2.2706
2.1506	DCA_int_01 - words	first	2.4906
2.2706	DCA_int_01 - phones	ER1	2.4006
2.4006	DCA_int_01 - phones	S	2.4606
2.4606	DCA_int_01 - phones	T	2.4906
2.4906	DCA_int_01 - phones	TH	2.5406
2.4906	DCA_int_01 - words	thing	2.7006
2.5406	DCA_int_01 - phones	IH1	2.6106
2.6106	DCA_int_01 - phones	NG	2.7006
2.7006	DCA_int_01 - phones	W	2.7706
2.7006	DCA_int_01 - words	we	2.8406
2.7706	DCA_int_01 - phones	IY1	2.8406
2.8406	DCA_int_01 - phones	W	2.9206
2.8406	DCA_int_01 - words	want	3.0906
2.9206	DCA_int_01 - phones	AO1	3.0106
3.0106	DCA_int_01 - phones	N	3.0506
3.0506	DCA_int_01 - phones	T	3.0906
3.0906	DCA_int_01 - phones	T	3.1606
3.0906	DCA_int_01 - words	to	3.1906
3.1606	DCA_int_01 - phones	AH0	3.1906
3.1906	DCA_int_01 - phones	N	3.3506
3.1906	DCA_int_01 - words	know	3.4206
3.3506	DCA_int_01 - phones	OW1	3.4206
3.4206	DCA_int_01 - phones	sp	3.8206
3.8206	DCA_int_01 - phones	F	3.8506
3.8206	DCA_int_01 - words	from	4.0206
3.8506	DCA_int_01 - phones	ER0	3.9106
3.9106	DCA_int_01 - phones	M	4.0206
4.0206	DCA_int_01 - phones	Y	4.1306
4.0206	DCA_int_01 - words	you	4.1606
4.1306	DCA_int_01 - phones	UW1	4.1606
4.1606	DCA_int_01 - phones	sp	5.0876
5.0876	DCA_int_01 - phones	IH1	5.1976
5.0876	DCA_int_01 - words	is	5.3376
5.1976	DCA_int_01 - phones	Z	5.3376
5.3376	DCA_int_01 - phones	sp	5.3876
5.3876	DCA_int_01 - phones	HH	5.4276
5.3876	DCA_int_01 - words	what	5.5176
5.4276	DCA_int_01 - phones	W	5.4576
5.4576	DCA_int_01 - phones	AH1	5.4876
5.4876	DCA_int_01 - phones	T	5.5176
5.5176	DCA_int_01 - phones	sp	5.8876
5.8876	DCA_int_01 - phones	G	5.9676
5.8876	DCA_int_01 - words	games	6.2376
5.9676	DCA_int_01 - phones	EY1	6.0876
6.0876	DCA_int_01 - phones	M	6.1976
6.1976	DCA_int_01 - phones	Z	6.2376
6.2376	DCA_int_01 - phones	D	6.2976
6.2376	DCA_int_01 - words	do	6.3376
6.2976	DCA_int_01 - phones	UW1	6.3376
6.3376	DCA_int_01 - phones	Y	6.3676
6.3376	DCA_int_01 - words	you	6.4176
6.3676	DCA_int_01 - phones	UW1	6.4176
6.4176	DCA_int_01 - phones	sp	6.4776
6.4776	DCA_int_01 - phones	P	6.5676
6.4776	DCA_int_01 - words	play	6.7976
6.5676	DCA_int_01 - phones	L	6.6376
6.6376	DCA_int_01 - phones	EY1	6.7976
6.7976	DCA_int_01 - phones	W	6.8476
6.7976	DCA_int_01 - words	when	6.9876
6.8476	DCA_int_01 - phones	EH1	6.8976
6.8976	DCA_int_01 - phones	N	6.9876
6.9876	DCA_int_01 - phones	Y	7.0576
6.9876	DCA_int_01 - words	you	7.1676
7.0576	DCA_int_01 - phones	UW1	7.1676
7.1676	DCA_int_01 - phones	sp	7.2476
7.5485	DCA_int_01 - phones	P	7.6185
7.5485	DCA_int_01 - words	playing	7.8785
7.6185	DCA_int_01 - phones	L	7.6685
7.6685	DCA_int_01 - phones	EY1	7.7985
7.7985	DCA_int_01 - phones	IH0	7.8285
7.8285	DCA_int_01 - phones	NG	7.8785
7.8785	DCA_int_01 - phones	W	7.9085
7.8785	DCA_int_01 - words	with	8.0585
7.9085	DCA_int_01 - phones	IH0	7.9585
7.9585	DCA_int_01 - phones	TH	8.0585
8.0585	DCA_int_01 - phones	sp	8.0985
9.5201	DCA_int_01 - phones	W	9.5901
9.5201	DCA_int_01 - words	with	9.7001
9.5901	DCA_int_01 - phones	IH0	9.6601
9.6601	DCA_int_01 - phones	DH	9.7001
9.7001	DCA_int_01 - phones	DH	9.7501
9.7001	DCA_int_01 - words	the	9.7801
9.7501	DCA_int_01 - phones	AH0	9.7801
9.7801	DCA_int_01 - phones	sp	9.8401
9.8401	DCA_int_01 - phones	K	9.9501
9.8401	DCA_int_01 - words	kids	10.2001
9.9501	DCA_int_01 - phones	IH1	10.0301
10.0301	DCA_int_01 - phones	D	10.1101
10.1101	DCA_int_01 - phones	Z	10.2001
10.2001	DCA_int_01 - phones	ER0	10.3101
10.2001	DCA_int_01 - words	around	10.5301
10.3101	DCA_int_01 - phones	AW1	10.4301
10.4301	DCA_int_01 - phones	N	10.5001
10.5001	DCA_int_01 - phones	D	10.5301
10.5301	DCA_int_01 - phones	HH	10.6301
10.5301	DCA_int_01 - words	here	10.8701
10.6301	DCA_int_01 - phones	IY1	10.7001
10.7001	DCA_int_01 - phones	R	10.8701
10.8701	DCA_int_01 - phones	sp	14.0671
14.0671	DCA_int_01 - phones	W	14.1071
14.0671	DCA_int_01 - words	with	14.2271
14.1071	DCA_int_01 - phones	IH0	14.1671
14.1671	DCA_int_01 - phones	TH	14.2271
14.2271	DCA_int_01 - phones	Y	14.2671
14.2271	DCA_int_01 - words	your	14.3371
14.2671	DCA_int_01 - phones	UH1	14.3071
14.3071	DCA_int_01 - phones	R	14.3371
14.3371	DCA_int_01 - phones	sp	14.4371
14.4371	DCA_int_01 - phones	F	14.4671
14.4371	DCA_int_01 - words	friends	14.8071
14.4671	DCA_int_01 - phones	R	14.5371
14.5371	DCA_int_01 - phones	EH1	14.6071
14.6071	DCA_int_01 - phones	N	14.7671
14.7671	DCA_int_01 - phones	Z	14.8071
14.8071	DCA_int_01 - phones	AH0	14.8671
14.8071	DCA_int_01 - words	and	14.9171
14.8671	DCA_int_01 - phones	N	14.9171
14.9171	DCA_int_01 - phones	AO1	14.9671
14.9171	DCA_int_01 - words	all	15.0871
14.9671	DCA_int_01 - phones	L	15.0871
15.0871	DCA_int_01 - words	<unk>	15.7071
15.0871	DCA_int_01 - phones	spn	15.7071
15.0937	DCA_se2_ag1_f_04 - phones	sil	15.1637
15.1637	DCA_se2_ag1_f_04 - words	uh	15.2937
15.1637	DCA_se2_ag1_f_04 - phones	AH1	15.2937
15.2937	DCA_se2_ag1_f_04 - phones	sp	15.5337
17.9955	DCA_se2_ag1_f_04 - phones	IH1	18.1255
17.9955	DCA_se2_ag1_f_04 - words	in	18.2055
18.1255	DCA_se2_ag1_f_04 - phones	N	18.2055
18.2055	DCA_se2_ag1_f_04 - phones	AH0	18.3355
18.2055	DCA_se2_ag1_f_04 - words	a	18.3355
18.3355	DCA_se2_ag1_f_04 - phones	G	18.3955
18.3355	DCA_se2_ag1_f_04 - words	group	18.6155
18.3955	DCA_se2_ag1_f_04 - phones	R	18.4755
18.4755	DCA_se2_ag1_f_04 - phones	UW1	18.5855
18.5855	DCA_se2_ag1_f_04 - phones	P	18.6155
18.6155	DCA_se2_ag1_f_04 - phones	sp	18.6755
18.6755	DCA_se2_ag1_f_04 - words	a	18.8955
18.6755	DCA_se2_ag1_f_04 - phones	AH0	18.8955
18.8955	DCA_se2_ag1_f_04 - phones	G	18.9455
18.8955	DCA_se2_ag1_f_04 - words	group	19.1355
18.9455	DCA_se2_ag1_f_04 - phones	R	19.0155
19.0155	DCA_se2_ag1_f_04 - phones	UW1	19.1055
19.1055	DCA_se2_ag1_f_04 - phones	P	19.1355
19.1355	DCA_se2_ag1_f_04 - phones	sp	19.2055
19.2055	DCA_se2_ag1_f_04 - phones	G	19.2855
19.2055	DCA_se2_ag1_f_04 - words	game	19.6355
19.2855	DCA_se2_ag1_f_04 - phones	EY1	19.5455
19.5455	DCA_se2_ag1_f_04 - phones	M	19.6355
19.6182	DCA_int_01 - phones	Y	19.8982
19.6182	DCA_int_01 - words	yeah	20.0082
19.6355	DCA_se2_ag1_f_04 - phones	sp	22.1717
19.8982	DCA_int_01 - phones	AE1	20.0082
20.0082	DCA_int_01 - words	a	20.0382
20.0082	DCA_int_01 - phones	AH0	20.0382
20.0382	DCA_int_01 - phones	sp	20.0682
20.0682	DCA_int_01 - phones	G	20.1182
20.0682	DCA_int_01 - words	group	20.3082
20.1182	DCA_int_01 - phones	R	20.1582
20.1582	DCA_int_01 - phones	UW1	20.2582
20.2582	DCA_int_01 - phones	P	20.3082
20.3082	DCA_int_01 - phones	sp	20.3782
20.3782	DCA_int_01 - phones	G	20.4182
20.3782	DCA_int_01 - words	game	20.5682
20.4182	DCA_int_01 - phones	EY1	20.4482
20.4482	DCA_int_01 - phones	M	20.5682
20.5682	DCA_int_01 - phones	sp	23.5043
22.1717	DCA_se2_ag1_f_04 - phones	IH1	22.2617
22.1717	DCA_se2_ag1_f_04 - words	in	22.3417
22.2617	DCA_se2_ag1_f_04 - phones	N	22.3417
22.3417	DCA_se2_ag1_f_04 - phones	DH	22.3817
22.3417	DCA_se2_ag1_f_04 - words	the	22.4417
22.3817	DCA_se2_ag1_f_04 - phones	AH1	22.4417
22.4417	DCA_se2_ag1_f_04 - phones	HH	22.5617
22.4417	DCA_se2_ag1_f_04 - words	house	22.7817
22.5617	DCA_se2_ag1_f_04 - phones	AW1	22.7217
22.7217	DCA_se2_ag1_f_04 - phones	S	22.7817
22.7817	DCA_se2_ag1_f_04 - phones	S	22.9117
22.7817	DCA_se2_ag1_f_04 - words	sitting	23.1217
22.9117	DCA_se2_ag1_f_04 - phones	IH1	22.9817
22.9817	DCA_se2_ag1_f_04 - phones	T	23.0117
23.0117	DCA_se2_ag1_f_04 - phones	IH0	23.0817
23.0817	DCA_se2_ag1_f_04 - phones	NG	23.1217
23.1217	DCA_se2_ag1_f_04 - phones	D	23.2017
23.1217	DCA_se2_ag1_f_04 - words	down	23.4117
23.2017	DCA_se2_ag1_f_04 - phones	AW1	23.3317
23.3317	DCA_se2_ag1_f_04 - phones	N	23.4117
23.4117	DCA_se2_ag1_f_04 - phones	S	23.5017
23.4117	DCA_se2_ag1_f_04 - words	something	23.6517
23.5017	DCA_se2_ag1_f_04 - phones	AH1	23.5317
23.5043	DCA_int_01 - phones	N	23.5343
23.5043	DCA_int_01 - words	no	23.6643
23.5317	DCA_se2_ag1_f_04 - phones	M	23.5617
23.5343	DCA_int_01 - phones	OW1	23.6643
23.5617	DCA_se2_ag1_f_04 - phones	TH	23.5917
23.5917	DCA_se2_ag1_f_04 - phones	IH0	23.6217
23.6217	DCA_se2_ag1_f_04 - phones	NG	23.6517
23.6517	DCA_se2_ag1_f_04 - phones	L	23.6817
23.6517	DCA_se2_ag1_f_04 - words	like	23.7817
23.6643	DCA_int_01 - phones	AW1	23.7743
23.6643	DCA_int_01 - words	outside	24.3043
23.6817	DCA_se2_ag1_f_04 - phones	AY1	23.7517
23.7517	DCA_se2_ag1_f_04 - phones	K	23.7817
23.7743	DCA_int_01 - phones	T	23.8643
23.7817	DCA_se2_ag1_f_04 - phones	sp	23.9717
23.8643	DCA_int_01 - phones	S	24.0243
23.9717	DCA_se2_ag1_f_04 - phones	DH	24.0117
23.9717	DCA_se2_ag1_f_04 - words	that	24.2517
24.0117	DCA_se2_ag1_f_04 - phones	AH0	24.0517
24.0243	DCA_int_01 - phones	AY1	24.1443
24.0517	DCA_se2_ag1_f_04 - phones	T	24.2517
24.1443	DCA_int_01 - phones	D	24.3043
29.3561	DCA_int_01 - phones	Y	29.4761
29.3561	DCA_int_01 - words	you	29.5061
29.4761	DCA_int_01 - phones	UW1	29.5061
29.5061	DCA_int_01 - phones	EH1	29.5361
29.5061	DCA_int_01 - words	ever	29.6261
29.5361	DCA_int_01 - phones	V	29.5861
29.5861	DCA_int_01 - phones	ER0	29.6261
29.6261	DCA_int_01 - phones	sp	29.7061
29.7061	DCA_int_01 - phones	P	29.7861
29.7061	DCA_int_01 - words	play	29.9761
29.7861	DCA_int_01 - phones	L	29.8561
29.8561	DCA_int_01 - phones	EY1	29.9761
29.9761	DCA_int_01 - phones	EH1	30.0261
29.9761	DCA_int_01 - words	any	30.1761
30.0261	DCA_int_01 - phones	N	30.0761
30.0761	DCA_int_01 - phones	IY0	30.1761
30.1761	DCA_int_01 - phones	G	30.2761
30.1761	DCA_int_01 - words	games	30.6061
30.2761	DCA_int_01 - phones	EY1	30.5061
30.5061	DCA_int_01 - phones	M	30.5561
30.5561	DCA_int_01 - phones	Z	30.6061
30.6061	DCA_int_01 - phones	W	30.6661
30.6061	DCA_int_01 - words	where	30.7661
30.6661	DCA_int_01 - phones	EH1	30.6961
30.6961	DCA_int_01 - phones	R	30.7661
30.7661	DCA_int_01 - phones	W	30.8561
30.7661	DCA_int_01 - words	one	30.9861
30.8561	DCA_int_01 - phones	AH1	30.9161
30.9161	DCA_int_01 - phones	N	30.9861
30.9861	DCA_int_01 - phones	sp	31.0161
31.0161	DCA_int_01 - phones	K	31.0961
31.0161	DCA_int_01 - words	kid	31.2061
31.0961	DCA_int_01 - phones	IH1	31.1761
31.1761	DCA_int_01 - phones	D	31.2061
31.2061	DCA_int_01 - phones	HH	31.2561
31.2061	DCA_int_01 - words	have	31.4061
31.2561	DCA_int_01 - phones	AE1	31.3261
31.3261	DCA_int_01 - phones	V	31.4061
31.4061	DCA_int_01 - phones	T	31.4461
31.4061	DCA_int_01 - words	to	31.4761
31.4461	DCA_int_01 - phones	AH0	31.4761
31.4761	DCA_int_01 - phones	sp	31.5361
31.5361	DCA_int_01 - phones	CH	31.6661
31.5361	DCA_int_01 - words	chase	31.9161
31.6661	DCA_int_01 - phones	EY1	31.8061
31.8061	DCA_int_01 - phones	S	31.9161
31.9161	DCA_int_01 - phones	EH1	31.9661
31.9161	DCA_int_01 - words	everybody	32.4061
31.9661	DCA_int_01 - phones	V	32.0461
32.0461	DCA_int_01 - phones	R	32.0861
32.0861	DCA_int_01 - phones	IY0	32.1461
32.1461	DCA_int_01 - phones	B	32.2061
32.2061	DCA_int_01 - phones	AA2	32.2961
32.2961	DCA_int_01 - phones	D	32.3361
32.3361	DCA_int_01 - phones	IY0	32.4061
32.4061	DCA_int_01 - phones	sp	32.4561
32.4561	DCA_int_01 - phones	EH1	32.5761
32.4561	DCA_int_01 - words	else	32.8261
32.5761	DCA_int_01 - phones	L	32.6861
32.6861	DCA_int_01 - phones	S	32.8261
32.8261	DCA_int_01 - phones	sp	44.0024
34.8843	DCA_se2_ag1_f_04 - phones	sil	34.9343
34.9343	DCA_se2_ag1_f_04 - phones	AH1	35.1343
34.9343	DCA_se2_ag1_f_04 - words	um	35.2843
35.1343	DCA_se2_ag1_f_04 - phones	M	35.2843
35.2843	DCA_se2_ag1_f_04 - words	s	35.5943
35.2843	DCA_se2_ag1_f_04 - phones	S	35.5943
35.8075	DCA_se2_ag1_f_04 - phones	sil	35.8375
35.8375	DCA_se2_ag1_f_04 - phones	S	35.9675
35.8375	DCA_se2_ag1_f_04 - words	sometime	36.7175
35.9675	DCA_se2_ag1_f_04 - phones	AH1	36.0875
36.0875	DCA_se2_ag1_f_04 - phones	M	36.1675
36.1675	DCA_se2_ag1_f_04 - phones	T	36.2675
36.2675	DCA_se2_ag1_f_04 - phones	AY2	36.5575
36.5575	DCA_se2_ag1_f_04 - phones	M	36.7175
36.7175	DCA_se2_ag1_f_04 - words	i	36.8375
36.7175	DCA_se2_ag1_f_04 - phones	AY1	36.8375
36.8375	DCA_se2_ag1_f_04 - phones	P	36.9575
36.8375	DCA_se2_ag1_f_04 - words	play	37.3475
36.9575	DCA_se2_ag1_f_04 - phones	L	37.0575
37.0575	DCA_se2_ag1_f_04 - phones	EY1	37.3475
37.3475	DCA_se2_ag1_f_04 - phones	sp	39.6356
39.6356	DCA_se2_ag1_f_04 - phones	M	39.7656
39.6356	DCA_se2_ag1_f_04 - words	mm-	39.7656
39.7656	DCA_se2_ag1_f_04 - phones	sp	40.0356
44.0024	DCA_int_01 - phones	EH1	44.0324
44.0024	DCA_int_01 - words	any	44.1724
44.0324	DCA_int_01 - phones	N	44.1424
44.1424	DCA_int_01 - phones	IY0	44.1724
44.1724	DCA_int_01 - phones	sp	44.2024
44.2024	DCA_int_01 - phones	K	44.2324
44.2024	DCA_int_01 - words	kind	44.3124
44.2324	DCA_int_01 - phones	AY1	44.2824
44.2824	DCA_int_01 - phones	N	44.3124
44.3124	DCA_int_01 - phones	AH0	44.3424
44.3124	DCA_int_01 - words	of	44.3724
44.3424	DCA_int_01 - phones	V	44.3724
44.3724	DCA_int_01 - phones	sp	44.7124
44.7124	DCA_int_01 - phones	G	44.7524
44.7124	DCA_int_01 - words	game	44.8224
44.7524	DCA_int_01 - phones	EY1	44.7824
44.7824	DCA_int_01 - phones	M	44.8224
44.8224	DCA_int_01 - phones	IY1	44.8924
44.8224	DCA_int_01 - words	even	45.0224
44.8924	DCA_int_01 - phones	V	44.9424
44.9424	DCA_int_01 - phones	IH0	44.9924
44.9924	DCA_int_01 - phones	N	45.0224
45.0224	DCA_int_01 - phones	L	45.0524
45.0224	DCA_int_01 - words	like	45.1124
45.0524	DCA_int_01 - phones	AY1	45.0824
45.0824	DCA_int_01 - phones	K	45.1124
45.1124	DCA_int_01 - words	a	45.1424
45.1124	DCA_int_01 - phones	EY1	45.1424
45.1424	DCA_int_01 - phones	spn	45.7624
45.1424	DCA_int_01 - words	<unk>	45.7624
48.0101	DCA_se2_ag1_f_04 - phones	S	48.1201
48.0101	DCA_se2_ag1_f_04 - words	some	48.2501
48.1201	DCA_se2_ag1_f_04 - phones	AH1	48.1801
48.1801	DCA_se2_ag1_f_04 - phones	M	48.2501
48.2501	DCA_se2_ag1_f_04 - phones	sp	48.4801
48.7620	DCA_se2_ag1_f_04 - phones	S	48.9320
48.7620	DCA_se2_ag1_f_04 - words	sometime	49.4120
48.9320	DCA_se2_ag1_f_04 - phones	AH1	49.0120
49.0120	DCA_se2_ag1_f_04 - phones	M	49.0420
49.0420	DCA_se2_ag1_f_04 - phones	T	49.0720
49.0720	DCA_se2_ag1_f_04 - phones	AY2	49.3320
49.3320	DCA_se2_ag1_f_04 - phones	M	49.4120
49.4120	DCA_se2_ag1_f_04 - phones	AY1	49.5120
49.4120	DCA_se2_ag1_f_04 - words	i	49.5120
49.5120	DCA_se2_ag1_f_04 - phones	L	49.5820
49.5120	DCA_se2_ag1_f_04 - words	like	49.7620
49.5820	DCA_se2_ag1_f_04 - phones	AY1	49.6620
49.6620	DCA_se2_ag1_f_04 - phones	K	49.7620
49.7620	DCA_se2_ag1_f_04 - phones	T	49.7920
49.7620	DCA_se2_ag1_f_04 - words	to	49.8220
49.7920	DCA_se2_ag1_f_04 - phones	IH0	49.8220
49.8220	DCA_se2_ag1_f_04 - phones	P	49.9620
49.8220	DCA_se2_ag1_f_04 - words	play	50.1520
49.9620	DCA_se2_ag1_f_04 - phones	L	50.0120
50.0120	DCA_se2_ag1_f_04 - phones	EY1	50.1520
50.1520	DCA_se2_ag1_f_04 - phones	S	50.3720
50.1520	DCA_se2_ag1_f_04 - words	scrabble	51.0020
50.3720	DCA_se2_ag1_f_04 - phones	K	50.4220
50.4220	DCA_se2_ag1_f_04 - phones	R	50.5020
50.5020	DCA_se2_ag1_f_04 - phones	AE1	50.6420
50.6420	DCA_se2_ag1_f_04 - phones	B	50.8020
50.8020	DCA_se2_ag1_f_04 - phones	AH0	50.8320
50.8320	DCA_se2_ag1_f_04 - phones	L	51.0020
51.4190	DCA_int_01 - phones	sil	51.4490
51.4490	DCA_int_01 - phones	HH	51.5090
51.4490	DCA_int_01 - words	how	51.5490
51.5090	DCA_int_01 - phones	AW1	51.5490
51.5490	DCA_int_01 - phones	D	51.5990
51.5490	DCA_int_01 - words	do	51.6290
51.5990	DCA_int_01 - phones	UW1	51.6290
51.6290	DCA_int_01 - phones	Y	51.6590
51.6290	DCA_int_01 - words	you	51.7490
51.6590	DCA_int_01 - phones	UW1	51.7490
51.7490	DCA_int_01 - phones	sp	51.7890
51.7890	DCA_int_01 - phones	P	51.8190
51.7890	DCA_int_01 - words	play	51.9490
51.8190	DCA_int_01 - phones	L	51.8590
51.8590	DCA_int_01 - phones	EY1	51.9490
51.9490	DCA_int_01 - phones	S	52.1090
51.9490	DCA_int_01 - words	scrabble	52.5790
52.1090	DCA_int_01 - phones	K	52.1390
52.1390	DCA_int_01 - phones	R	52.1790
52.1790	DCA_int_01 - phones	AE1	52.3090
52.3090	DCA_int_01 - phones	B	52.4590
52.4590	DCA_int_01 - phones	AH0	52.4990
52.4990	DCA_int_01 - phones	L	52.5790
54.9118	DCA_se2_ag1_f_04 - phones	AH1	55.1518
54.9118	DCA_se2_ag1_f_04 - words	um	55.2718
55.1518	DCA_se2_ag1_f_04 - phones	M	55.2718
55.2718	DCA_se2_ag1_f_04 - phones	sp	55.7386
55.7386	DCA_se2_ag1_f_04 - phones	Y	55.7786
55.7386	DCA_se2_ag1_f_04 - words	you	55.8286
55.7786	DCA_se2_ag1_f_04 - phones	UW1	55.8286
55.8286	DCA_se2_ag1_f_04 - phones	M	55.9586
55.8286	DCA_se2_ag1_f_04 - words	make	56.2286
55.9586	DCA_se2_ag1_f_04 - phones	EY1	56.1186
56.1186	DCA_se2_ag1_f_04 - phones	K	56.2286
56.2286	DCA_se2_ag1_f_04 - phones	W	56.3986
56.2286	DCA_se2_ag1_f_04 - words	words	57.0686
56.3986	DCA_se2_ag1_f_04 - phones	ER1	56.7086
56.7086	DCA_se2_ag1_f_04 - phones	D	56.7386
56.7386	DCA_se2_ag1_f_04 - phones	Z	57.0686
57.5172	DCA_se2_ag1_f_04 - phones	sil	57.5472
57.5472	DCA_se2_ag1_f_04 - phones	AE1	57.6672
57.5472	DCA_se2_ag1_f_04 - words	and	57.7472
57.6672	DCA_se2_ag1_f_04 - phones	N	57.7472
57.7472	DCA_se2_ag1_f_04 - phones	Y	57.7972
57.7472	DCA_se2_ag1_f_04 - words	you	57.8972
57.7972	DCA_se2_ag1_f_04 - phones	UW1	57.8972
57.8972	DCA_se2_ag1_f_04 - phones	G	57.9772
57.8972	DCA_se2_ag1_f_04 - words	get	58.1272
57.9772	DCA_se2_ag1_f_04 - phones	IH1	58.0672
58.0672	DCA_se2_ag1_f_04 - phones	T	58.1272
58.1272	DCA_se2_ag1_f_04 - phones	sp	58.1672
58.1672	DCA_se2_ag1_f_04 - phones	P	58.3372
58.1672	DCA_se2_ag1_f_04 - words	points	58.8572
58.3372	DCA_se2_ag1_f_04 - phones	OY1	58.5372
58.5372	DCA_se2_ag1_f_04 - phones	N	58.5672
58.5672	DCA_se2_ag1_f_04 - phones	T	58.7572
58.7572	DCA_se2_ag1_f_04 - phones	S	58.8572
58.8572	DCA_se2_ag1_f_04 - phones	sp	58.8972
59.0446	DCA_se2_ag1_f_04 - phones	AH0	59.1946
59.0446	DCA_se2_ag1_f_04 - words	and	59.2546
59.1946	DCA_se2_ag1_f_04 - phones	N	59.2546
59.2546	DCA_se2_ag1_f_04 - phones	IH0	59.2946
59.2546	DCA_se2_ag1_f_04 - words	it	59.3346
59.2946	DCA_se2_ag1_f_04 - phones	T	59.3346
59.3346	DCA_se2_ag1_f_04 - phones	sp	59.3846
59.3846	DCA_se2_ag1_f_04 - phones	T	59.4946
59.3846	DCA_se2_ag1_f_04 - words	teach	59.7046
59.4946	DCA_se2_ag1_f_04 - phones	IY1	59.6146
59.6146	DCA_se2_ag1_f_04 - phones	CH	59.7046
59.7046	DCA_se2_ag1_f_04 - phones	Y	59.7346
59.7046	DCA_se2_ag1_f_04 - words	you	59.7946
59.7346	DCA_se2_ag1_f_04 - phones	UW1	59.7946
59.7946	DCA_se2_ag1_f_04 - phones	AH0	59.9446
59.7946	DCA_se2_ag1_f_04 - words	a	59.9446
59.9446	DCA_se2_ag1_f_04 - phones	L	60.0146
59.9446	DCA_se2_ag1_f_04 - words	lot	60.3346
60.0146	DCA_se2_ag1_f_04 - phones	AA1	60.1446
60.1446	DCA_se2_ag1_f_04 - phones	T	60.3346
60.7687	DCA_int_01 - words	oh	61.4987
60.7687	DCA_int_01 - phones	OW1	61.4987
61.4987	DCA_int_01 - phones	sp	61.5287
61.5287	DCA_int_01 - phones	Y	61.5587
61.5287	DCA_int_01 - words	yeah	61.5887
61.5587	DCA_int_01 - phones	AE1	61.5887
61.5887	DCA_int_01 - phones	sp	62.0048
61.8283	DCA_se2_ag1_f_04 - phones	T	61.9483
61.8283	DCA_se2_ag1_f_04 - words	teach	62.0283
61.9483	DCA_se2_ag1_f_04 - phones	IY1	61.9983
61.9983	DCA_se2_ag1_f_04 - phones	CH	62.0283
62.0048	DCA_int_01 - phones	HH	62.0348
62.0048	DCA_int_01 - words	how	62.0848
62.0283	DCA_se2_ag1_f_04 - phones	sp	62.1083
62.0348	DCA_int_01 - phones	AW1	62.0848
62.0848	DCA_int_01 - phones	D	62.2148
62.0848	DCA_int_01 - words	do	62.2448
62.1083	DCA_se2_ag1_f_04 - phones	Y	62.1483
62.1083	DCA_se2_ag1_f_04 - words	you	62.2083
62.1483	DCA_se2_ag1_f_04 - phones	UW1	62.2083
62.2083	DCA_se2_ag1_f_04 - phones	sp	63.6206
62.2148	DCA_int_01 - phones	UW1	62.2448
62.2448	DCA_int_01 - phones	Y	62.2748
62.2448	DCA_int_01 - words	you	62.3248
62.2748	DCA_int_01 - phones	UW1	62.3248
62.3248	DCA_int_01 - phones	M	62.4048
62.3248	DCA_int_01 - words	make	62.5148
62.4048	DCA_int_01 - phones	EY1	62.4748
62.4748	DCA_int_01 - phones	K	62.5148
62.5148	DCA_int_01 - phones	DH	62.6148
62.5148	DCA_int_01 - words	the	62.7048
62.6148	DCA_int_01 - phones	AH0	62.7048
62.7048	DCA_int_01 - phones	W	62.8248
62.7048	DCA_int_01 - words	words	63.2348
62.8248	DCA_int_01 - phones	ER1	62.9448
62.9448	DCA_int_01 - phones	D	62.9748
62.9748	DCA_int_01 - phones	Z	63.2348
63.2348	DCA_int_01 - phones	sp	63.2648
63.6206	DCA_se2_ag1_f_04 - phones	AW1	63.8006
63.6206	DCA_se2_ag1_f_04 - words	out	63.8806
63.8006	DCA_se2_ag1_f_04 - phones	T	63.8806
63.8806	DCA_se2_ag1_f_04 - phones	AH1	63.9206
63.8806	DCA_se2_ag1_f_04 - words	of	63.9606
63.9206	DCA_se2_ag1_f_04 - phones	V	63.9606
63.9606	DCA_se2_ag1_f_04 - phones	L	64.1006
63.9606	DCA_se2_ag1_f_04 - words	letters	64.5306
64.1006	DCA_se2_ag1_f_04 - phones	EH1	64.2406
64.2406	DCA_se2_ag1_f_04 - phones	T	64.3106
64.3106	DCA_se2_ag1_f_04 - phones	ER0	64.3606
64.3606	DCA_se2_ag1_f_04 - phones	Z	64.5306
64.5306	DCA_se2_ag1_f_04 - words	l-	64.5706
64.5306	DCA_se2_ag1_f_04 - phones	L	64.5706
64.5706	DCA_se2_ag1_f_04 - phones	sp	64.6006
64.7091	DCA_se2_ag1_f_04 - phones	IH1	64.8291
64.7091	DCA_se2_ag1_f_04 - words	it	64.8791
64.8291	DCA_se2_ag1_f_04 - phones	T	64.8791
64.8791	DCA_se2_ag1_f_04 - phones	Z	64.9191
64.8791	DCA_se2_ag1_f_04 - words	s	64.9191
64.9191	DCA_se2_ag1_f_04 - phones	S	65.0191
64.9191	DCA_se2_ag1_f_04 - words	something	65.2391
65.0191	DCA_se2_ag1_f_04 - phones	AH1	65.1091
65.1091	DCA_se2_ag1_f_04 - phones	M	65.1491
65.1491	DCA_se2_ag1_f_04 - phones	TH	65.1791
65.1791	DCA_se2_ag1_f_04 - phones	IH0	65.2091
65.2091	DCA_se2_ag1_f_04 - phones	NG	65.2391
65.2391	DCA_se2_ag1_f_04 - phones	L	65.2791
65.2391	DCA_se2_ag1_f_04 - words	like	65.4191
65.2791	DCA_se2_ag1_f_04 - phones	AY1	65.3591
65.3591	DCA_se2_ag1_f_04 - phones	K	65.4191
65.4191	DCA_se2_ag1_f_04 - phones	sp	65.4991
65.4991	DCA_se2_ag1_f_04 - phones	AE1	65.7091
65.4991	DCA_se2_ag1_f_04 - words	anagrams	66.5291
65.7091	DCA_se2_ag1_f_04 - phones	N	65.7991
65.7991	DCA_se2_ag1_f_04 - phones	AH0	65.8691
65.8691	DCA_se2_ag1_f_04 - phones	G	65.9191
65.9191	DCA_se2_ag1_f_04 - phones	R	65.9891
65.9891	DCA_se2_ag1_f_04 - phones	AE0	66.1691
66.1691	DCA_se2_ag1_f_04 - phones	M	66.3291
66.3291	DCA_se2_ag1_f_04 - phones	S	66.5291
66.5291	DCA_se2_ag1_f_04 - phones	sp	66.5991
66.8529	DCA_int_01 - phones	M	67.2629
66.8529	DCA_int_01 - words	mm-hm	67.3329
67.2629	DCA_int_01 - phones	HH	67.2929
67.2929	DCA_int_01 - phones	M	67.3329
68.2824	DCA_int_01 - phones	HH	68.3324
68.2824	DCA_int_01 - words	what	68.4924
68.3324	DCA_int_01 - phones	W	68.3724
68.3724	DCA_int_01 - phones	AH1	68.4224
68.4224	DCA_int_01 - phones	T	68.4924
68.4924	DCA_int_01 - words	s	68.5724
68.4924	DCA_int_01 - phones	S	68.5724
68.5724	DCA_int_01 - phones	sp	68.6224
68.6224	DCA_int_01 - phones	AE1	68.7224
68.6224	DCA_int_01 - words	anagrams	69.4124
68.7224	DCA_int_01 - phones	N	68.7624
68.7624	DCA_int_01 - phones	AH0	68.8824
68.8824	DCA_int_01 - phones	G	68.9924
68.9924	DCA_int_01 - phones	R	69.0224
69.0224	DCA_int_01 - phones	AE0	69.0624
69.0624	DCA_int_01 - phones	M	69.3424
69.3424	DCA_int_01 - phones	S	69.4124
69.4124	DCA_int_01 - words	<unk>	70.2424
69.4124	DCA_int_01 - phones	spn	70.2424
70.2828	DCA_se2_ag1_f_04 - phones	AE1	70.5328
70.2828	DCA_se2_ag1_f_04 - words	ana-	70.6728
70.3052	DCA_int_01 - phones	sil	70.6152
70.5328	DCA_se2_ag1_f_04 - phones	N	70.5928
70.5928	DCA_se2_ag1_f_04 - phones	AH0	70.6728
70.6152	DCA_int_01 - words	i	70.6452
70.6152	DCA_int_01 - phones	AY1	70.6452
70.6452	DCA_int_01 - phones	D	70.7352
70.6452	DCA_int_01 - words	don't	70.8552
70.6728	DCA_se2_ag1_f_04 - phones	sp	70.7628
70.7352	DCA_int_01 - phones	OW1	70.8252
70.8252	DCA_int_01 - phones	N	70.8552
70.8552	DCA_int_01 - phones	N	70.8852
70.8552	DCA_int_01 - words	know	70.9152
70.8852	DCA_int_01 - phones	OW1	70.9152
70.9152	DCA_int_01 - phones	M	70.9752
70.9152	DCA_int_01 - words	much	71.1752
70.9752	DCA_int_01 - phones	AH1	71.1152
71.1152	DCA_int_01 - phones	CH	71.1752
71.1752	DCA_int_01 - phones	AH0	71.2252
71.1752	DCA_int_01 - words	about	71.4852
71.2252	DCA_int_01 - phones	B	71.2752
71.2752	DCA_int_01 - phones	AW1	71.3652
71.3652	DCA_int_01 - phones	T	71.4852
71.4852	DCA_int_01 - phones	G	71.5652
71.4852	DCA_int_01 - words	games	71.9652
71.5652	DCA_int_01 - phones	EY1	71.6152
71.6152	DCA_int_01 - phones	M	71.7852
71.7852	DCA_int_01 - phones	Z	71.9652
71.9640	DCA_se2_ag1_f_04 - phones	AE1	72.2540
71.9640	DCA_se2_ag1_f_04 - words	anagrams	72.7940
71.9652	DCA_int_01 - phones	sp	71.9952
72.2540	DCA_se2_ag1_f_04 - phones	N	72.3140
72.3140	DCA_se2_ag1_f_04 - phones	AH0	72.3940
72.3940	DCA_se2_ag1_f_04 - phones	G	72.4540
72.4540	DCA_se2_ag1_f_04 - phones	R	72.4840
72.4840	DCA_se2_ag1_f_04 - phones	AE0	72.6640
72.6640	DCA_se2_ag1_f_04 - phones	M	72.7540
72.7540	DCA_se2_ag1_f_04 - phones	S	72.7940
72.7940	DCA_se2_ag1_f_04 - phones	IH0	72.8340
72.7940	DCA_se2_ag1_f_04 - words	is	72.8740
72.8340	DCA_se2_ag1_f_04 - phones	Z	72.8740
72.8740	DCA_se2_ag1_f_04 - phones	S	72.9840
72.8740	DCA_se2_ag1_f_04 - words	something	73.2140
72.9840	DCA_se2_ag1_f_04 - phones	AH1	73.0640
73.0640	DCA_se2_ag1_f_04 - phones	M	73.1040
73.1040	DCA_se2_ag1_f_04 - phones	TH	73.1440
73.1440	DCA_se2_ag1_f_04 - phones	IH0	73.1740
73.1740	DCA_se2_ag1_f_04 - phones	NG	73.2140
73.2140	DCA_se2_ag1_f_04 - phones	JH	73.3040
73.2140	DCA_se2_ag1_f_04 - words	just	73.4640
73.3040	DCA_se2_ag1_f_04 - phones	AH1	73.3640
73.3640	DCA_se2_ag1_f_04 - phones	S	73.4640
73.4640	DCA_se2_ag1_f_04 - phones	L	73.5140
73.4640	DCA_se2_ag1_f_04 - words	like	73.6840
73.5140	DCA_se2_ag1_f_04 - phones	AY1	73.6040
73.6040	DCA_se2_ag1_f_04 - phones	K	73.6840
73.6840	DCA_se2_ag1_f_04 - phones	S	73.8040
73.6840	DCA_se2_ag1_f_04 - words	scrabble	74.1740
73.8040	DCA_se2_ag1_f_04 - phones	K	73.8540
73.8540	DCA_se2_ag1_f_04 - phones	R	73.8940
73.8940	DCA_se2_ag1_f_04 - phones	AE1	74.0240
74.0240	DCA_se2_ag1_f_04 - phones	B	74.1040
74.1040	DCA_se2_ag1_f_04 - phones	AH0	74.1340
74.1340	DCA_se2_ag1_f_04 - phones	L	74.1740
74.1740	DCA_se2_ag1_f_04 - phones	T	74.2940
74.1740	DCA_se2_ag1_f_04 - words	too	74.3440
74.2940	DCA_se2_ag1_f_04 - phones	UW1	74.3440
74.3440	DCA_se2_ag1_f_04 - phones	Y	74.3740
74.3440	DCA_se2_ag1_f_04 - words	you	74.4740
74.3740	DCA_se2_ag1_f_04 - phones	UW1	74.4740
74.4740	DCA_se2_ag1_f_04 - phones	M	74.6040
74.4740	DCA_se2_ag1_f_04 - words	make	74.8840
74.6040	DCA_se2_ag1_f_04 - phones	EY1	74.7540
74.7540	DCA_se2_ag1_f_04 - phones	K	74.8840
74.8840	DCA_se2_ag1_f_04 - phones	W	75.0040
74.8840	DCA_se2_ag1_f_04 - words	words	75.5040
75.0040	DCA_se2_ag1_f_04 - phones	ER1	75.2440
75.2440	DCA_se2_ag1_f_04 - phones	D	75.2940
75.2940	DCA_se2_ag1_f_04 - phones	Z	75.5040
75.6221	DCA_int_01 - phones	M	75.8121
75.6221	DCA_int_01 - words	mm-hm	76.0221
75.8121	DCA_int_01 - phones	HH	75.9021
75.9021	DCA_int_01 - phones	M	76.0221
76.1598	DCA_int_01 - phones	HH	76.2098
76.1598	DCA_int_01 - words	what	76.3298
76.2098	DCA_int_01 - phones	W	76.2498
76.2498	DCA_int_01 - phones	AH1	76.2998
76.2998	DCA_int_01 - phones	T	76.3298
76.3298	DCA_int_01 - phones	D	76.4298
76.3298	DCA_int_01 - words	do	76.4598
76.4298	DCA_int_01 - phones	UW1	76.4598
76.4598	DCA_int_01 - phones	Y	76.4898
76.4598	DCA_int_01 - words	you	76.5498
76.4898	DCA_int_01 - phones	UW1	76.5498
76.5498	DCA_int_01 - phones	M	76.6398
76.5498	DCA_int_01 - words	make	76.7498
76.6398	DCA_int_01 - phones	EY1	76.7098
76.7098	DCA_int_01 - phones	K	76.7498
76.7498	DCA_int_01 - phones	sp	76.7798
76.7798	DCA_int_01 - phones	W	76.9498
76.7798	DCA_int_01 - words	words	77.1598
76.9498	DCA_int_01 - phones	ER1	77.0198
77.0198	DCA_int_01 - phones	D	77.0798
77.0798	DCA_int_01 - phones	Z	77.1598
77.1598	DCA_int_01 - phones	sp	77.1898
77.1898	DCA_int_01 - phones	W	77.2898
77.1898	DCA_int_01 - words	with	77.4498
77.2898	DCA_int_01 - phones	IH0	77.3498
77.3498	DCA_int_01 - phones	DH	77.4498
77.7510	DCA_int_01 - phones	AY1	77.7810
77.7510	DCA_int_01 - words	i	77.7810
77.7810	DCA_int_01 - phones	sp	77.9510
77.9510	DCA_int_01 - phones	M	77.9810
77.9510	DCA_int_01 - words	mean	78.0410
77.9810	DCA_int_01 - phones	IY1	78.0110
78.0110	DCA_int_01 - phones	N	78.0410
78.0410	DCA_int_01 - phones	HH	78.3710
78.0410	DCA_int_01 - words	what	78.5710
78.2756	DCA_se2_ag1_f_04 - phones	W	78.4256
78.2756	DCA_se2_ag1_f_04 - words	with	78.5156
78.3710	DCA_int_01 - phones	W	78.4110
78.4110	DCA_int_01 - phones	AH1	78.5110
78.4256	DCA_se2_ag1_f_04 - phones	IH0	78.4856
78.4856	DCA_se2_ag1_f_04 - phones	DH	78.5156
78.5110	DCA_int_01 - phones	T	78.5710
78.5156	DCA_se2_ag1_f_04 - phones	sp	78.7465
78.5710	DCA_int_01 - phones	D	78.6010
78.5710	DCA_int_01 - words	do	78.6310
78.6010	DCA_int_01 - phones	UW1	78.6310
78.6310	DCA_int_01 - phones	sp	78.6610
78.6610	DCA_int_01 - phones	Y	78.6910
78.6610	DCA_int_01 - words	you	78.7310
78.6910	DCA_int_01 - phones	UW1	78.7310
78.7465	DCA_se2_ag1_f_04 - phones	L	78.9065
78.7465	DCA_se2_ag1_f_04 - words	little	79.1765
78.9065	DCA_se2_ag1_f_04 - phones	IH1	79.0065
79.0065	DCA_se2_ag1_f_04 - phones	T	79.0565
79.0565	DCA_se2_ag1_f_04 - phones	AH0	79.0865
79.0865	DCA_se2_ag1_f_04 - phones	L	79.1765
79.1765	DCA_se2_ag1_f_04 - phones	B	79.2365
79.1765	DCA_se2_ag1_f_04 - words	blocks	79.6065
79.2365	DCA_se2_ag1_f_04 - phones	L	79.3065
79.3065	DCA_se2_ag1_f_04 - phones	AA1	79.4465
79.4465	DCA_se2_ag1_f_04 - phones	K	79.5165
79.5165	DCA_se2_ag1_f_04 - phones	S	79.6065
79.6065	DCA_se2_ag1_f_04 - phones	AH1	79.6365
79.6065	DCA_se2_ag1_f_04 - words	of	79.8365
79.6365	DCA_se2_ag1_f_04 - phones	V	79.8365
79.8365	DCA_se2_ag1_f_04 - phones	W	79.9765
79.8365	DCA_se2_ag1_f_04 - words	wood	80.0865
79.9765	DCA_se2_ag1_f_04 - phones	UH1	80.0565
80.0565	DCA_se2_ag1_f_04 - phones	D	80.0865
80.0865	DCA_se2_ag1_f_04 - phones	sp	80.1165
80.1165	DCA_se2_ag1_f_04 - phones	W	80.1865
80.1165	DCA_se2_ag1_f_04 - words	with	80.2865
80.1865	DCA_se2_ag1_f_04 - phones	IH0	80.2565
80.2565	DCA_se2_ag1_f_04 - phones	DH	80.2865
80.2865	DCA_se2_ag1_f_04 - phones	sp	80.4165
80.4165	DCA_se2_ag1_f_04 - phones	L	80.5765
80.4165	DCA_se2_ag1_f_04 - words	letters	80.9565
80.5765	DCA_se2_ag1_f_04 - phones	EH1	80.6765
80.6765	DCA_se2_ag1_f_04 - phones	T	80.7265
80.7265	DCA_se2_ag1_f_04 - phones	ER0	80.8065
80.8065	DCA_se2_ag1_f_04 - phones	Z	80.9565
80.9565	DCA_se2_ag1_f_04 - phones	R	81.0565
80.9565	DCA_se2_ag1_f_04 - words	written	81.1765
81.0565	DCA_se2_ag1_f_04 - phones	IH1	81.0865
81.0865	DCA_se2_ag1_f_04 - phones	T	81.1165
81.1165	DCA_se2_ag1_f_04 - phones	AH0	81.1465
81.1465	DCA_se2_ag1_f_04 - phones	N	81.1765
81.1765	DCA_se2_ag1_f_04 - phones	sp	81.3265
81.3265	DCA_se2_ag1_f_04 - phones	R	81.4465
81.3265	DCA_se2_ag1_f_04 - words	written	81.7365
81.4465	DCA_se2_ag1_f_04 - phones	IH1	81.5465
81.5465	DCA_se2_ag1_f_04 - phones	T	81.5765
81.5765	DCA_se2_ag1_f_04 - phones	AH0	81.6865
81.6865	DCA_se2_ag1_f_04 - phones	N	81.7365
81.7365	DCA_se2_ag1_f_04 - phones	AO1	81.9265
81.7365	DCA_se2_ag1_f_04 - words	on	81.9865
81.9265	DCA_se2_ag1_f_04 - phones	N	81.9865
81.9865	DCA_se2_ag1_f_04 - phones	IH0	82.0165
81.9865	DCA_se2_ag1_f_04 - words	it	82.1065
82.0165	DCA_se2_ag1_f_04 - phones	T	82.1065
82.2685	DCA_int_01 - words	oh	82.7485
82.2685	DCA_int_01 - phones	OW1	82.7485
82.7485	DCA_int_01 - phones	sp	82.7785
83.1603	DCA_int_01 - phones	M	83.4203
83.1603	DCA_int_01 - words	mm-hm	83.7003
83.4203	DCA_int_01 - phones	HH	83.4703
83.4703	DCA_int_01 - phones	M	83.7003
83.7003	DCA_int_01 - phones	sp	83.7303
84.6675	DCA_int_01 - words	oh	84.8875
84.6675	DCA_int_01 - phones	OW1	84.8875
84.8875	DCA_int_01 - phones	sp	84.9175
84.9175	DCA_int_01 - phones	DH	84.9475
84.9175	DCA_int_01 - words	that	85.0375
84.9475	DCA_int_01 - phones	AH0	85.0075
85.0075	DCA_int_01 - phones	T	85.0375
85.0375	DCA_int_01 - phones	Z	85.1775
85.0375	DCA_int_01 - words	s	85.1775
85.1775	DCA_int_01 - phones	sp	85.2175
85.2175	DCA_int_01 - phones	G	85.2875
85.2175	DCA_int_01 - words	good	85.4675
85.2875	DCA_int_01 - phones	IH0	85.4375
85.4375	DCA_int_01 - phones	D	85.4675
85.4675	DCA_int_01 - phones	sp	85.5375
86.6810	DCA_int_01 - phones	D	86.7310
86.6810	DCA_int_01 - words	do	86.7610
86.7310	DCA_int_01 - phones	UW1	86.7610
86.7610	DCA_int_01 - phones	Y	86.7910
86.7610	DCA_int_01 - words	you	86.8710
86.7910	DCA_int_01 - phones	UW1	86.8710
86.8710	DCA_int_01 - phones	EH1	86.9110
86.8710	DCA_int_01 - words	ever	86.9910
86.9110	DCA_int_01 - phones	V	86.9510
86.9510	DCA_int_01 - phones	ER0	86.9910
86.9910	DCA_int_01 - phones	P	87.0310
86.9910	DCA_int_01 - words	play	87.1710
87.0310	DCA_int_01 - phones	L	87.1210
87.1210	DCA_int_01 - phones	EY1	87.1710
87.1710	DCA_int_01 - words	a	87.2810
87.1710	DCA_int_01 - phones	EY1	87.2810
87.2810	DCA_int_01 - phones	G	87.3710
87.2810	DCA_int_01 - words	game	87.6610
87.3710	DCA_int_01 - phones	EY1	87.5510
87.5510	DCA_int_01 - phones	M	87.6610
87.6610	DCA_int_01 - phones	HH	87.6910
87.6610	DCA_int_01 - words	where	87.9010
87.6910	DCA_int_01 - phones	W	87.7410
87.7410	DCA_int_01 - phones	EH1	87.8110
87.8110	DCA_int_01 - phones	R	87.9010
87.9010	DCA_int_01 - phones	W	87.9910
87.9010	DCA_int_01 - words	when	88.1110
87.9910	DCA_int_01 - phones	EH1	88.0410
88.0410	DCA_int_01 - phones	N	88.1110
88.1110	DCA_int_01 - phones	Y	88.1810
88.1110	DCA_int_01 - words	you're	88.2910
88.1810	DCA_int_01 - phones	UH1	88.2110
88.2110	DCA_int_01 - phones	R	88.2910
88.2910	DCA_int_01 - phones	AW1	88.3810
88.2910	DCA_int_01 - words	outside	88.7510
88.3810	DCA_int_01 - phones	T	88.4910
88.4910	DCA_int_01 - phones	S	88.6010
88.6010	DCA_int_01 - phones	AY1	88.7210
88.7210	DCA_int_01 - phones	D	88.7510
88.7510	DCA_int_01 - phones	D	88.7810
88.7510	DCA_int_01 - words	do	88.8110
88.7810	DCA_int_01 - phones	UW1	88.8110
88.8110	DCA_int_01 - phones	Y	88.8410
88.8110	DCA_int_01 - words	you	88.8710
88.8410	DCA_int_01 - phones	UW1	88.8710
88.8710	DCA_int_01 - phones	EH1	88.9010
88.8710	DCA_int_01 - words	ever	89.0110
88.9010	DCA_int_01 - phones	V	88.9310
88.9310	DCA_int_01 - phones	ER0	89.0110
89.0110	DCA_int_01 - phones	P	89.0810
89.0110	DCA_int_01 - words	play	89.2210
89.0810	DCA_int_01 - phones	L	89.1610
89.1610	DCA_int_01 - phones	EY1	89.2210
89.2210	DCA_int_01 - phones	EY1	89.3210
89.2210	DCA_int_01 - words	a	89.3210
89.3210	DCA_int_01 - phones	G	89.3810
89.3210	DCA_int_01 - words	game	89.6410
89.3810	DCA_int_01 - phones	EY1	89.4910
89.4910	DCA_int_01 - phones	M	89.6410
89.6410	DCA_int_01 - phones	W	89.7110
89.6410	DCA_int_01 - words	where	89.9310
89.7110	DCA_int_01 - phones	EH1	89.7610
89.7610	DCA_int_01 - phones	R	89.9310
89.9310	DCA_int_01 - phones	sp	90.6690
90.6690	DCA_int_01 - words	uh	90.8890
90.6690	DCA_int_01 - phones	AH1	90.8890
90.8890	DCA_int_01 - phones	W	90.9890
90.8890	DCA_int_01 - words	one	91.1590
90.9890	DCA_int_01 - phones	AH1	91.0590
91.0590	DCA_int_01 - phones	N	91.1590
91.1590	DCA_int_01 - phones	sp	91.1890
91.1890	DCA_int_01 - phones	K	91.2990
91.1890	DCA_int_01 - words	kid	91.4990
91.2990	DCA_int_01 - phones	IH1	91.3890
91.3890	DCA_int_01 - phones	D	91.4990
91.4990	DCA_int_01 - phones	HH	91.5790
91.4990	DCA_int_01 - words	has	91.7390
91.5790	DCA_int_01 - phones	AE1	91.6090
91.6090	DCA_int_01 - phones	Z	91.7390
91.7390	DCA_int_01 - phones	sp	91.7690
91.7690	DCA_int_01 - phones	T	91.8090
91.7690	DCA_int_01 - words	to	91.9290
91.8090	DCA_int_01 - phones	AH0	91.9290
91.9290	DCA_int_01 - phones	sp	92.0390
92.2617	DCA_int_01 - phones	HH	92.3517
92.2617	DCA_int_01 - words	hide	92.5317
92.3517	DCA_int_01 - phones	AY1	92.5017
92.5017	DCA_int_01 - phones	D	92.5317
92.5317	DCA_int_01 - phones	HH	92.5617
92.5317	DCA_int_01 - words	his	92.7217
92.5617	DCA_int_01 - phones	IH0	92.6117
92.6117	DCA_int_01 - phones	Z	92.7217
92.7217	DCA_int_01 - phones	AY1	92.9517
92.7217	DCA_int_01 - words	eyes	93.0317
92.9517	DCA_int_01 - phones	Z	93.0317
93.0317	DCA_int_01 - phones	AH0	93.0617
93.0317	DCA_int_01 - words	and	93.0917
93.0617	DCA_int_01 - phones	N	93.0917
93.0917	DCA_int_01 - phones	DH	93.1217
93.0917	DCA_int_01 - words	then	93.2217
93.1217	DCA_int_01 - phones	EH1	93.1617
93.1617	DCA_int_01 - phones	N	93.2217
93.2217	DCA_int_01 - phones	EH1	93.2817
93.2217	DCA_int_01 - words	everybody	93.7117
93.2817	DCA_int_01 - phones	V	93.3117
93.3117	DCA_int_01 - phones	R	93.3417
93.3417	DCA_int_01 - phones	IY0	93.4317
93.4317	DCA_int_01 - phones	B	93.4917
93.4917	DCA_int_01 - phones	AA2	93.5517
93.5517	DCA_int_01 - phones	D	93.6217
93.6217	DCA_int_01 - phones	IY0	93.7117
93.7117	DCA_int_01 - phones	G	93.7717
93.7117	DCA_int_01 - words	go	93.9517
93.7717	DCA_int_01 - phones	OW1	93.9517
93.9517	DCA_int_01 - phones	sp	93.9817
93.9817	DCA_int_01 - phones	HH	94.0417
93.9817	DCA_int_01 - words	hide	94.2717
94.0417	DCA_int_01 - phones	AY1	94.1017
94.1017	DCA_int_01 - phones	D	94.2717
94.2717	DCA_int_01 - phones	sp	94.4717
94.9921	DCA_se2_ag1_f_04 - phones	sil	95.0521
95.0521	DCA_se2_ag1_f_04 - phones	Y	95.2321
95.0521	DCA_se2_ag1_f_04 - words	yeah	95.3821
95.2321	DCA_se2_ag1_f_04 - phones	AE1	95.3821
95.3821	DCA_se2_ag1_f_04 - words	i	95.7621
95.3821	DCA_se2_ag1_f_04 - phones	AY1	95.7621
95.7621	DCA_se2_ag1_f_04 - phones	Y	95.8521
95.7621	DCA_se2_ag1_f_04 - words	used	96.0021
95.8521	DCA_se2_ag1_f_04 - phones	UW1	95.9321
95.9321	DCA_se2_ag1_f_04 - phones	Z	95.9721
95.9721	DCA_se2_ag1_f_04 - phones	D	96.0021
96.0021	DCA_se2_ag1_f_04 - phones	T	96.0321
96.0021	DCA_se2_ag1_f_04 - words	to	96.0821
96.0321	DCA_se2_ag1_f_04 - phones	AH0	96.0821
96.0821	DCA_se2_ag1_f_04 - phones	P	96.1621
96.0821	DCA_se2_ag1_f_04 - words	play	96.3021
96.1621	DCA_se2_ag1_f_04 - phones	L	96.2421
96.2421	DCA_se2_ag1_f_04 - phones	EY1	96.3021
96.3021	DCA_se2_ag1_f_04 - phones	HH	96.4321
96.3021	DCA_se2_ag1_f_04 - words	hide	96.6621
96.4321	DCA_se2_ag1_f_04 - phones	AY1	96.6121
96.6121	DCA_se2_ag1_f_04 - phones	D	96.6621
96.6621	DCA_se2_ag1_f_04 - phones	AH0	96.7021
96.6621	DCA_se2_ag1_f_04 - words	and	96.7721
96.7021	DCA_se2_ag1_f_04 - phones	N	96.7721
96.7721	DCA_se2_ag1_f_04 - phones	S	96.9621
96.7721	DCA_se2_ag1_f_04 - words	seek	97.1321
96.9621	DCA_se2_ag1_f_04 - phones	IY1	97.0921
97.0921	DCA_se2_ag1_f_04 - phones	K	97.1321
97.1321	DCA_se2_ag1_f_04 - phones	B	97.2121
97.1321	DCA_se2_ag1_f_04 - words	but	97.3421
97.2121	DCA_se2_ag1_f_04 - phones	AH1	97.2821
97.2821	DCA_se2_ag1_f_04 - phones	T	97.3421
97.3421	DCA_se2_ag1_f_04 - words	i	97.3921
97.3421	DCA_se2_ag1_f_04 - phones	AY1	97.3921
97.3921	DCA_se2_ag1_f_04 - phones	sp	97.4821
97.4821	DCA_se2_ag1_f_04 - phones	TH	97.5421
97.4821	DCA_se2_ag1_f_04 - words	think	97.7021
97.5421	DCA_se2_ag1_f_04 - phones	IH1	97.5821
97.5821	DCA_se2_ag1_f_04 - phones	NG	97.6221
97.6221	DCA_se2_ag1_f_04 - phones	K	97.7021
97.7021	DCA_se2_ag1_f_04 - phones	AY1	97.7921
97.7021	DCA_se2_ag1_f_04 - words	i'm	97.9021
97.7921	DCA_se2_ag1_f_04 - phones	M	97.9021
97.9021	DCA_se2_ag1_f_04 - phones	OW1	97.9721
97.9021	DCA_se2_ag1_f_04 - words	over	98.1121
97.9721	DCA_se2_ag1_f_04 - phones	V	98.0621
98.0621	DCA_se2_ag1_f_04 - phones	ER0	98.1121
98.1121	DCA_se2_ag1_f_04 - phones	EY1	98.3521
98.1121	DCA_se2_ag1_f_04 - words	age	98.4521
98.3521	DCA_se2_ag1_f_04 - phones	JH	98.4521
98.4521	DCA_se2_ag1_f_04 - phones	T	98.4821
98.4521	DCA_se2_ag1_f_04 - words	to	98.5121
98.4821	DCA_se2_ag1_f_04 - phones	AH0	98.5121
98.5121	DCA_se2_ag1_f_04 - phones	sp	98.5421
98.5421	DCA_se2_ag1_f_04 - phones	P	98.6521
98.5421	DCA_se2_ag1_f_04 - words	play	98.8421
98.6521	DCA_se2_ag1_f_04 - phones	L	98.7121
98.7121	DCA_se2_ag1_f_04 - phones	EY1	98.8421
98.8421	DCA_se2_ag1_f_04 - phones	DH	98.8921
98.8421	DCA_se2_ag1_f_04 - words	that	99.0221
98.8921	DCA_se2_ag1_f_04 - phones	AE1	98.9521
98.9521	DCA_se2_ag1_f_04 - phones	T	99.0221
99.0221	DCA_se2_ag1_f_04 - phones	sp	99.0821
99.0821	DCA_se2_ag1_f_04 - phones	N	99.1721
99.0821	DCA_se2_ag1_f_04 - words	now	99.3421
99.1721	DCA_se2_ag1_f_04 - phones	AW1	99.3421
99.3421	DCA_se2_ag1_f_04 - phones	sp	107.3604
99.4257	DCA_int_01 - words	oh	99.7257
99.4257	DCA_int_01 - phones	OW1	99.7257
99.7257	DCA_int_01 - phones	Y	99.7557
99.7257	DCA_int_01 - words	yeah	99.9657
99.7557	DCA_int_01 - phones	AE1	99.9657
99.9657	DCA_int_01 - phones	sp	100.5888
100.5888	DCA_int_01 - phones	HH	100.6288
100.5888	DCA_int_01 - words	how	100.7188
100.6288	DCA_int_01 - phones	AW1	100.7188
100.7188	DCA_int_01 - phones	OW1	100.8788
100.7188	DCA_int_01 - words	old	101.0988
100.8788	DCA_int_01 - phones	L	101.0688
101.0688	DCA_int_01 - phones	D	101.0988
101.0988	DCA_int_01 - phones	sp	101.1288
101.5519	DCA_int_01 - phones	AH0	101.5819
101.5519	DCA_int_01 - words	about	101.6719
101.5819	DCA_int_01 - phones	B	101.6119
101.6119	DCA_int_01 - phones	AW1	101.6419
101.6419	DCA_int_01 - phones	T	101.6719
101.6719	DCA_int_01 - phones	HH	101.7219
101.6719	DCA_int_01 - words	how	102.1319
101.7219	DCA_int_01 - phones	AW1	102.1319
102.1319	DCA_int_01 - phones	OW1	102.3719
102.1319	DCA_int_01 - words	old	102.5119
102.3719	DCA_int_01 - phones	L	102.4519
102.4519	DCA_int_01 - phones	D	102.5119
102.5119	DCA_int_01 - phones	AA1	102.6519
102.5119	DCA_int_01 - words	are	102.7619
102.6519	DCA_int_01 - phones	R	102.7619
102.7619	DCA_int_01 - phones	Y	102.8319
102.7619	DCA_int_01 - words	you	103.0319
102.8319	DCA_int_01 - phones	UW1	103.0319
103.0319	DCA_int_01 - phones	sp	103.0619
103.0619	DCA_int_01 - phones	W	103.0919
103.0619	DCA_int_01 - words	when	103.1519
103.0919	DCA_int_01 - phones	EH1	103.1219
103.1219	DCA_int_01 - phones	N	103.1519
103.1519	DCA_int_01 - phones	Y	103.1819
103.1519	DCA_int_01 - words	you	103.3319
103.1819	DCA_int_01 - phones	UW1	103.3319
103.4955	DCA_int_01 - phones	sil	103.6655
103.6655	DCA_int_01 - phones	G	103.7555
103.6655	DCA_int_01 - words	get	103.8555
103.7555	DCA_int_01 - phones	EH1	103.8255
103.8255	DCA_int_01 - phones	T	103.8555
103.8555	DCA_int_01 - phones	OW1	103.8955
103.8555	DCA_int_01 - words	over	104.1655
103.8955	DCA_int_01 - phones	V	104.0555
104.0555	DCA_int_01 - phones	ER0	104.1655
104.1655	DCA_int_01 - phones	EY1	104.3255
104.1655	DCA_int_01 - words	age	104.3955
104.3255	DCA_int_01 - phones	JH	104.3955
104.3955	DCA_int_01 - phones	sp	104.4355
104.4355	DCA_int_01 - phones	F	104.4655
104.4355	DCA_int_01 - words	for	104.5655
104.4655	DCA_int_01 - phones	R	104.4955
104.4955	DCA_int_01 - phones	ER0	104.5655
104.5655	DCA_int_01 - phones	DH	104.6155
104.5655	DCA_int_01 - words	that	104.7355
104.6155	DCA_int_01 - phones	AE1	104.7055
104.7055	DCA_int_01 - phones	T	104.7355
104.7355	DCA_int_01 - phones	sp	104.7655
105.5973	DCA_int_01 - phones	ER0	105.8573
105.5973	DCA_int_01 - words	around	106.0873
105.8573	DCA_int_01 - phones	AW1	105.9573
105.9573	DCA_int_01 - phones	N	106.0573
106.0573	DCA_int_01 - phones	D	106.0873
106.0873	DCA_int_01 - phones	HH	106.1473
106.0873	DCA_int_01 - words	here	106.3373
106.1473	DCA_int_01 - phones	IY1	106.2173
106.2173	DCA_int_01 - phones	R	106.3373
106.3373	DCA_int_01 - phones	sp	106.3673
107.3604	DCA_se2_ag1_f_04 - words	<unk>	107.4604
107.3604	DCA_se2_ag1_f_04 - phones	spn	107.4604
107.4604	DCA_se2_ag1_f_04 - words	i	107.5904
107.4604	DCA_se2_ag1_f_04 - phones	AY1	107.5904
107.5904	DCA_se2_ag1_f_04 - phones	S	107.7304
107.5904	DCA_se2_ag1_f_04 - words	say	107.8004
107.7304	DCA_se2_ag1_f_04 - phones	EY1	107.8004
107.8004	DCA_se2_ag1_f_04 - phones	IH0	107.9804
107.8004	DCA_se2_ag1_f_04 - words	eleven	108.3504
107.9804	DCA_se2_ag1_f_04 - phones	L	108.0204
108.0204	DCA_se2_ag1_f_04 - phones	EH1	108.1504
108.1504	DCA_se2_ag1_f_04 - phones	V	108.2104
108.2104	DCA_se2_ag1_f_04 - phones	AH0	108.2604
108.2604	DCA_se2_ag1_f_04 - phones	N	108.3504
108.3504	DCA_se2_ag1_f_04 - phones	sp	108.4304
108.4304	DCA_se2_ag1_f_04 - phones	T	108.6004
108.4304	DCA_se2_ag1_f_04 - words	twelve	108.9204
108.6004	DCA_se2_ag1_f_04 - phones	W	108.6604
108.6604	DCA_se2_ag1_f_04 - phones	EH1	108.7104
108.7104	DCA_se2_ag1_f_04 - phones	L	108.7504
108.7504	DCA_se2_ag1_f_04 - phones	V	108.9204
108.9204	DCA_se2_ag1_f_04 - phones	sp	108.9904
108.9904	DCA_se2_ag1_f_04 - words	i	109.0204
108.9904	DCA_se2_ag1_f_04 - phones	AY1	109.0204
109.0204	DCA_se2_ag1_f_04 - phones	D	109.0704
109.0204	DCA_se2_ag1_f_04 - words	don't	109.2804
109.0704	DCA_se2_ag1_f_04 - phones	OW1	109.1104
109.1104	DCA_se2_ag1_f_04 - phones	N	109.2804
109.2804	DCA_se2_ag1_f_04 - phones	sp	109.3404
109.3404	DCA_se2_ag1_f_04 - phones	N	109.3904
109.3404	DCA_se2_ag1_f_04 - words	know	109.4604
109.3904	DCA_se2_ag1_f_04 - phones	OW1	109.4604
109.4604	DCA_se2_ag1_f_04 - phones	sp	117.7130
109.9469	DCA_int_01 - phones	M	110.1369
109.9469	DCA_int_01 - words	mm	110.1369
110.1369	DCA_int_01 - phones	W	110.1669
110.1369	DCA_int_01 - words	well	110.2269
110.1669	DCA_int_01 - phones	EH1	110.1969
110.1969	DCA_int_01 - phones	L	110.2269
110.2269	DCA_int_01 - phones	Y	110.2669
110.2269	DCA_int_01 - words	you're	110.3569
110.2669	DCA_int_01 - phones	UW1	110.3269
110.3269	DCA_int_01 - phones	R	110.3569
110.3569	DCA_int_01 - phones	JH	110.4169
110.3569	DCA_int_01 - words	just	110.5669
110.4169	DCA_int_01 - phones	IH0	110.4769
110.4769	DCA_int_01 - phones	S	110.5669
110.5669	DCA_int_01 - phones	sp	110.5969
110.5969	DCA_int_01 - phones	AH0	110.7069
110.5969	DCA_int_01 - words	about	110.9269
110.7069	DCA_int_01 - phones	B	110.7569
110.7569	DCA_int_01 - phones	AW1	110.8969
110.8969	DCA_int_01 - phones	T	110.9269
110.9269	DCA_int_01 - phones	OW1	110.9969
110.9269	DCA_int_01 - words	over	111.3669
110.9969	DCA_int_01 - phones	V	111.1369
111.1369	DCA_int_01 - phones	ER0	111.3669
111.3669	DCA_int_01 - phones	EY1	111.4069
111.3669	DCA_int_01 - words	age	111.5269
111.4069	DCA_int_01 - phones	JH	111.5269
111.5269	DCA_int_01 - phones	sp	111.5869
111.5869	DCA_int_01 - phones	DH	111.6169
111.5869	DCA_int_01 - words	then	111.7269
111.6169	DCA_int_01 - phones	EH1	111.6469
111.6469	DCA_int_01 - phones	N	111.7269
111.7269	DCA_int_01 - phones	sp	111.8069
111.8069	DCA_int_01 - phones	HH	111.8469
111.8069	DCA_int_01 - words	huh	111.9069
111.8469	DCA_int_01 - phones	AH1	111.9069
111.9069	DCA_int_01 - phones	sp	111.9969
111.9969	DCA_int_01 - phones	spn	112.4469
111.9969	DCA_int_01 - words	<unk>	112.4469
113.1215	DCA_int_01 - phones	sil	113.2015
113.2015	DCA_int_01 - phones	AE1	113.2615
113.2015	DCA_int_01 - words	at	113.2915
113.2615	DCA_int_01 - phones	T	113.2915
113.2915	DCA_int_01 - phones	sp	113.4115
113.4115	DCA_int_01 - phones	T	113.4915
113.4115	DCA_int_01 - words	twelve	113.8715
113.4915	DCA_int_01 - phones	W	113.5415
113.5415	DCA_int_01 - phones	EH1	113.6815
113.6815	DCA_int_01 - phones	L	113.8415
113.8415	DCA_int_01 - phones	V	113.8715
113.8715	DCA_int_01 - phones	sp	114.5883
114.5883	DCA_int_01 - phones	W	114.6183
114.5883	DCA_int_01 - words	well	114.6783
114.6183	DCA_int_01 - phones	EH1	114.6483
114.6483	DCA_int_01 - phones	L	114.6783
114.6783	DCA_int_01 - phones	HH	114.7383
114.6783	DCA_int_01 - words	how	114.7783
114.7383	DCA_int_01 - phones	AW1	114.7783
114.7783	DCA_int_01 - phones	D	114.8583
114.7783	DCA_int_01 - words	did	114.9483
114.8583	DCA_int_01 - phones	IH0	114.8983
114.8983	DCA_int_01 - phones	D	114.9483
114.9483	DCA_int_01 - phones	Y	114.9883
114.9483	DCA_int_01 - words	you	115.0383
114.9883	DCA_int_01 - phones	UW1	115.0383
115.0383	DCA_int_01 - phones	P	115.1383
115.0383	DCA_int_01 - words	play	115.3183
115.1383	DCA_int_01 - phones	L	115.2183
115.2183	DCA_int_01 - phones	EY1	115.3183
115.3183	DCA_int_01 - phones	IH1	115.3583
115.3183	DCA_int_01 - words	it	115.4183
115.3583	DCA_int_01 - phones	T	115.4183
115.4183	DCA_int_01 - phones	W	115.4483
115.4183	DCA_int_01 - words	when	115.5683
115.4483	DCA_int_01 - phones	EH1	115.5083
115.5083	DCA_int_01 - phones	N	115.5683
115.5683	DCA_int_01 - phones	Y	115.6283
115.5683	DCA_int_01 - words	you	115.6883
115.6283	DCA_int_01 - phones	UW1	115.6883
115.6883	DCA_int_01 - phones	W	115.7283
115.6883	DCA_int_01 - words	were	115.7983
115.7283	DCA_int_01 - phones	ER0	115.7983
115.7983	DCA_int_01 - phones	Y	115.8983
115.7983	DCA_int_01 - words	younger	116.3683
115.8983	DCA_int_01 - phones	AH1	115.9883
115.9883	DCA_int_01 - phones	NG	116.0683
116.0683	DCA_int_01 - phones	G	116.1083
116.1083	DCA_int_01 - phones	ER0	116.3683
116.3683	DCA_int_01 - phones	sp	116.4583
117.7130	DCA_se2_ag1_f_04 - phones	W	117.8530
117.7130	DCA_se2_ag1_f_04 - words	we	117.9630
117.8530	DCA_se2_ag1_f_04 - phones	IY1	117.9630
117.9630	DCA_se2_ag1_f_04 - phones	S	118.1930
117.9630	DCA_se2_ag1_f_04 - words	sang	118.3230
118.1930	DCA_se2_ag1_f_04 - phones	AE1	118.2930
118.2930	DCA_se2_ag1_f_04 - phones	NG	118.3230
118.3230	DCA_se2_ag1_f_04 - phones	sp	121.3107
121.3107	DCA_se2_ag1_f_04 - words	oh	121.6507
121.3107	DCA_se2_ag1_f_04 - phones	OW1	121.6507
121.6507	DCA_se2_ag1_f_04 - phones	L	121.7307
121.6507	DCA_se2_ag1_f_04 - words	let	121.8107
121.7307	DCA_se2_ag1_f_04 - phones	EH1	121.7807
121.7807	DCA_se2_ag1_f_04 - phones	T	121.8107
121.8107	DCA_se2_ag1_f_04 - phones	M	121.9207
121.8107	DCA_se2_ag1_f_04 - words	me	121.9807
121.9207	DCA_se2_ag1_f_04 - phones	IY1	121.9807
121.9807	DCA_se2_ag1_f_04 - phones	sp	122.0307
122.0307	DCA_se2_ag1_f_04 - phones	S	122.1607
122.0307	DCA_se2_ag1_f_04 - words	see	122.2607
122.1607	DCA_se2_ag1_f_04 - phones	IY1	122.2607
122.2607	DCA_se2_ag1_f_04 - phones	sp	122.9439
122.9439	DCA_se2_ag1_f_04 - phones	W	123.0239
122.9439	DCA_se2_ag1_f_04 - words	we	123.1839
123.0239	DCA_se2_ag1_f_04 - phones	IY1	123.1839
123.1839	DCA_se2_ag1_f_04 - phones	AH0	123.2239
123.1839	DCA_se2_ag1_f_04 - words	d	123.2539
123.2239	DCA_se2_ag1_f_04 - phones	D	123.2539
123.2539	DCA_se2_ag1_f_04 - phones	AO1	123.4139
123.2539	DCA_se2_ag1_f_04 - words	all	123.4839
123.4139	DCA_se2_ag1_f_04 - phones	L	123.4839
123.4839	DCA_se2_ag1_f_04 - phones	S	123.6239
123.4839	DCA_se2_ag1_f_04 - words	sing	123.9639
123.6239	DCA_se2_ag1_f_04 - phones	IH1	123.8339
123.8339	DCA_se2_ag1_f_04 - phones	NG	123.9639
123.9639	DCA_se2_ag1_f_04 - phones	sp	124.2539
124.5416	DCA_se2_ag1_f_04 - phones	AH1	124.7116
124.5416	DCA_se2_ag1_f_04 - words	um	124.8716
124.7116	DCA_se2_ag1_f_04 - phones	M	124.8716
124.8716	DCA_se2_ag1_f_04 - phones	sp	126.7734
126.7734	DCA_se2_ag1_f_04 - phones	Y	126.8034
126.7734	DCA_se2_ag1_f_04 - words	you	126.8634
126.8034	DCA_se2_ag1_f_04 - phones	UW1	126.8634
126.8634	DCA_se2_ag1_f_04 - phones	P	126.9534
126.8634	DCA_se2_ag1_f_04 - words	put	127.1134
126.9534	DCA_se2_ag1_f_04 - phones	UH1	127.0234
127.0234	DCA_se2_ag1_f_04 - phones	T	127.1134
127.1134	DCA_se2_ag1_f_04 - phones	Y	127.1434
127.1134	DCA_se2_ag1_f_04 - words	your	127.2034
127.1434	DCA_se2_ag1_f_04 - phones	UH1	127.1734
127.1734	DCA_se2_ag1_f_04 - phones	R	127.2034
127.2034	DCA_se2_ag1_f_04 - phones	F	127.3934
127.2034	DCA_se2_ag1_f_04 - words	feet	127.5834
127.3934	DCA_se2_ag1_f_04 - phones	IY1	127.5434
127.5434	DCA_se2_ag1_f_04 - phones	T	127.5834
127.5834	DCA_se2_ag1_f_04 - phones	IH1	127.7234
127.5834	DCA_se2_ag1_f_04 - words	in	127.7934
127.7234	DCA_se2_ag1_f_04 - phones	N	127.7934
127.7934	DCA_se2_ag1_f_04 - phones	AH0	127.8334
127.7934	DCA_se2_ag1_f_04 - words	and	127.9734
127.8334	DCA_se2_ag1_f_04 - phones	N	127.9734
127.9734	DCA_se2_ag1_f_04 - phones	W	128.0334
127.9734	DCA_se2_ag1_f_04 - words	we	128.1134
128.0334	DCA_se2_ag1_f_04 - phones	IY1	128.1134
128.1134	DCA_se2_ag1_f_04 - phones	S	128.2434
128.1134	DCA_se2_ag1_f_04 - words	sing	128.4934
128.2434	DCA_se2_ag1_f_04 - phones	IH1	128.3434
128.3434	DCA_se2_ag1_f_04 - phones	NG	128.4934
128.4934	DCA_se2_ag1_f_04 - phones	sp	128.6034
129.5102	DCA_se2_ag1_f_04 - phones	AH1	129.7802
129.5102	DCA_se2_ag1_f_04 - words	um	129.9902
129.7802	DCA_se2_ag1_f_04 - phones	M	129.9902
130.2717	DCA_se2_ag1_f_04 - phones	Y	130.3517
130.2717	DCA_se2_ag1_f_04 - words	your	130.4817
130.3517	DCA_se2_ag1_f_04 - phones	AO1	130.4517
130.4517	DCA_se2_ag1_f_04 - phones	R	130.4817
130.4817	DCA_se2_ag1_f_04 - phones	M	130.5817
130.4817	DCA_se2_ag1_f_04 - words	mother	130.7617
130.5817	DCA_se2_ag1_f_04 - phones	AH1	130.6817
130.6817	DCA_se2_ag1_f_04 - phones	DH	130.7117
130.7117	DCA_se2_ag1_f_04 - phones	ER0	130.7617
130.7617	DCA_se2_ag1_f_04 - phones	AH0	130.8117
130.7617	DCA_se2_ag1_f_04 - words	and	130.8917
130.8117	DCA_se2_ag1_f_04 - phones	N	130.8917
130.8917	DCA_se2_ag1_f_04 - phones	M	130.9517
130.8917	DCA_se2_ag1_f_04 - words	my	131.0917
130.9517	DCA_se2_ag1_f_04 - phones	AY1	131.0917
131.0917	DCA_se2_ag1_f_04 - phones	M	131.2217
131.0917	DCA_se2_ag1_f_04 - words	mother	131.4317
131.2217	DCA_se2_ag1_f_04 - phones	AH1	131.3317
131.3317	DCA_se2_ag1_f_04 - phones	DH	131.3817
131.3817	DCA_se2_ag1_f_04 - phones	ER0	131.4317
131.4317	DCA_se2_ag1_f_04 - phones	W	131.4817
131.4317	DCA_se2_ag1_f_04 - words	were	131.5117
131.4817	DCA_se2_ag1_f_04 - phones	ER1	131.5117
131.5117	DCA_se2_ag1_f_04 - phones	sp	131.5917
131.5917	DCA_se2_ag1_f_04 - phones	HH	131.7117
131.5917	DCA_se2_ag1_f_04 - words	hanging	131.9917
131.7117	DCA_se2_ag1_f_04 - phones	AE1	131.8217
131.8217	DCA_se2_ag1_f_04 - phones	NG	131.9117
131.9117	DCA_se2_ag1_f_04 - phones	IH0	131.9417
131.9417	DCA_se2_ag1_f_04 - phones	NG	131.9917
131.9917	DCA_se2_ag1_f_04 - phones	AH1	132.0617
131.9917	DCA_se2_ag1_f_04 - words	up	132.2117
132.0617	DCA_se2_ag1_f_04 - phones	P	132.2117
132.2117	DCA_se2_ag1_f_04 - phones	K	132.2817
132.2117	DCA_se2_ag1_f_04 - words	clothes	132.4617
132.2817	DCA_se2_ag1_f_04 - phones	L	132.3117
132.3117	DCA_se2_ag1_f_04 - phones	OW1	132.4317
132.4317	DCA_se2_ag1_f_04 - phones	Z	132.4617
132.4617	DCA_se2_ag1_f_04 - phones	sp	132.5317
132.5317	DCA_se2_ag1_f_04 - phones	M	132.6017
132.5317	DCA_se2_ag1_f_04 - words	my	132.6917
132.6017	DCA_se2_ag1_f_04 - phones	AY1	132.6917
132.6917	DCA_se2_ag1_f_04 - phones	M	132.7917
132.6917	DCA_se2_ag1_f_04 - words	mother	132.9317
132.7917	DCA_se2_ag1_f_04 - phones	AH1	132.8717
132.8717	DCA_se2_ag1_f_04 - phones	DH	132.9017
132.9017	DCA_se2_ag1_f_04 - phones	ER0	132.9317
132.9317	DCA_se2_ag1_f_04 - phones	sp	132.9617
132.9617	DCA_se2_ag1_f_04 - phones	S	133.1317
132.9617	DCA_se2_ag1_f_04 - words	sock	133.2417
133.1317	DCA_se2_ag1_f_04 - phones	AA1	133.2117
133.2117	DCA_se2_ag1_f_04 - phones	K	133.2417
133.2417	DCA_se2_ag1_f_04 - phones	sp	133.3417
133.3417	DCA_se2_ag1_f_04 - phones	Y	133.4017
133.3417	DCA_se2_ag1_f_04 - words	your	133.4917
133.4017	DCA_se2_ag1_f_04 - phones	AO1	133.4517
133.4517	DCA_se2_ag1_f_04 - phones	R	133.4917
133.4917	DCA_se2_ag1_f_04 - phones	M	133.6017
133.4917	DCA_se2_ag1_f_04 - words	mother	133.7417
133.6017	DCA_se2_ag1_f_04 - phones	AH1	133.6817
133.6817	DCA_se2_ag1_f_04 - phones	DH	133.7117
133.7117	DCA_se2_ag1_f_04 - phones	ER0	133.7417
133.7417	DCA_se2_ag1_f_04 - phones	IH0	133.7817
133.7417	DCA_se2_ag1_f_04 - words	in	133.8117
133.7817	DCA_se2_ag1_f_04 - phones	N	133.8117
133.8117	DCA_se2_ag1_f_04 - phones	DH	133.8417
133.8117	DCA_se2_ag1_f_04 - words	the	133.8817
133.8417	DCA_se2_ag1_f_04 - phones	AH0	133.8817
133.8817	DCA_se2_ag1_f_04 - phones	N	134.0217
133.8817	DCA_se2_ag1_f_04 - words	nose	134.2117
134.0217	DCA_se2_ag1_f_04 - phones	OW1	134.1017
134.1017	DCA_se2_ag1_f_04 - phones	Z	134.2117
134.2117	DCA_se2_ag1_f_04 - phones	sp	134.2917
134.2917	DCA_se2_ag1_f_04 - phones	D	134.3517
134.2917	DCA_se2_ag1_f_04 - words	did	134.4817
134.3517	DCA_se2_ag1_f_04 - phones	IH0	134.4217
134.4217	DCA_se2_ag1_f_04 - phones	D	134.4817
134.4817	DCA_se2_ag1_f_04 - phones	IH0	134.5117
134.4817	DCA_se2_ag1_f_04 - words	it	134.5417
134.5117	DCA_se2_ag1_f_04 - phones	T	134.5417
134.5417	DCA_se2_ag1_f_04 - phones	sp	134.6517
134.6517	DCA_se2_ag1_f_04 - phones	HH	134.7017
134.6517	DCA_se2_ag1_f_04 - words	hurt	134.9417
134.7017	DCA_se2_ag1_f_04 - phones	ER1	134.8717
134.8717	DCA_se2_ag1_f_04 - phones	T	134.9417
135.5620	DCA_se2_ag1_f_04 - phones	sil	135.6620
135.6620	DCA_se2_ag1_f_04 - phones	DH	135.7020
135.6620	DCA_se2_ag1_f_04 - words	then	135.8220
135.7020	DCA_se2_ag1_f_04 - phones	EH1	135.7520
135.7520	DCA_se2_ag1_f_04 - phones	N	135.8220
135.8220	DCA_se2_ag1_f_04 - phones	sp	135.8620
135.8620	DCA_se2_ag1_f_04 - phones	IH0	135.8920
135.8620	DCA_se2_ag1_f_04 - words	if	135.9720
135.8920	DCA_se2_ag1_f_04 - phones	F	135.9720
135.9720	DCA_se2_ag1_f_04 - phones	AY1	136.0520
135.9720	DCA_se2_ag1_f_04 - words	i	136.0520
136.0520	DCA_se2_ag1_f_04 - phones	S	136.2320
136.0520	DCA_se2_ag1_f_04 - words	say	136.3420
136.2320	DCA_se2_ag1_f_04 - phones	EY1	136.3420
136.3420	DCA_se2_ag1_f_04 - phones	Y	136.5720
136.3420	DCA_se2_ag1_f_04 - words	yes	136.9320
136.5720	DCA_se2_ag1_f_04 - phones	EH1	136.7420
136.7420	DCA_se2_ag1_f_04 - phones	S	136.9320
137.1707	DCA_se2_ag1_f_04 - phones	HH	137.2107
137.1707	DCA_se2_ag1_f_04 - words	why	137.4507
137.2107	DCA_se2_ag1_f_04 - phones	W	137.2807
137.2807	DCA_se2_ag1_f_04 - phones	AY1	137.4507
137.4507	DCA_se2_ag1_f_04 - phones	Y	137.6707
137.4507	DCA_se2_ag1_f_04 - words	you	137.7207
137.6707	DCA_se2_ag1_f_04 - phones	UW1	137.7207
137.7207	DCA_se2_ag1_f_04 - phones	sp	137.7607
137.7607	DCA_se2_ag1_f_04 - phones	S	137.9307
137.7607	DCA_se2_ag1_f_04 - words	says	138.1407
137.9307	DCA_se2_ag1_f_04 - phones	EH1	138.0707
138.0707	DCA_se2_ag1_f_04 - phones	Z	138.1407
138.1407	DCA_se2_ag1_f_04 - phones	DH	138.1907
138.1407	DCA_se2_ag1_f_04 - words	the	138.2707
138.1907	DCA_se2_ag1_f_04 - phones	AH0	138.2707
138.2707	DCA_se2_ag1_f_04 - phones	W	138.4007
138.2707	DCA_se2_ag1_f_04 - words	word	138.5507
138.4007	DCA_se2_ag1_f_04 - phones	ER1	138.5107
138.5107	DCA_se2_ag1_f_04 - phones	D	138.5507
138.5507	DCA_se2_ag1_f_04 - phones	sp	138.5807
138.5807	DCA_se2_ag1_f_04 - phones	Y	138.6507
138.5807	DCA_se2_ag1_f_04 - words	yes	138.8507
138.6507	DCA_se2_ag1_f_04 - phones	EH1	138.7807
138.7807	DCA_se2_ag1_f_04 - phones	S	138.8507
138.8507	DCA_se2_ag1_f_04 - phones	S	138.9107
138.8507	DCA_se2_ag1_f_04 - words	so	139.0107
138.9107	DCA_se2_ag1_f_04 - phones	OW1	139.0107
139.0107	DCA_se2_ag1_f_04 - phones	Y	139.1207
139.0107	DCA_se2_ag1_f_04 - words	you	139.2407
139.1207	DCA_se2_ag1_f_04 - phones	UW1	139.2407
139.2407	DCA_se2_ag1_f_04 - phones	AA1	139.3807
139.2407	DCA_se2_ag1_f_04 - words	are	139.4407
139.3807	DCA_se2_ag1_f_04 - phones	R	139.4407
139.4407	DCA_se2_ag1_f_04 - phones	N	139.5407
139.4407	DCA_se2_ag1_f_04 - words	not	139.7307
139.5407	DCA_se2_ag1_f_04 - phones	AA1	139.6707
139.6707	DCA_se2_ag1_f_04 - phones	T	139.7307
139.7307	DCA_se2_ag1_f_04 - phones	sp	139.7907
139.7907	DCA_se2_ag1_f_04 - phones	IH1	139.9007
139.7907	DCA_se2_ag1_f_04 - words	it	140.0407
139.9007	DCA_se2_ag1_f_04 - phones	T	140.0407
140.5132	DCA_se2_ag1_f_04 - phones	S	140.6132
140.5132	DCA_se2_ag1_f_04 - words	so	140.6932
140.6132	DCA_se2_ag1_f_04 - phones	OW1	140.6932
140.6932	DCA_se2_ag1_f_04 - phones	DH	140.7432
140.6932	DCA_se2_ag1_f_04 - words	they	140.8332
140.7432	DCA_se2_ag1_f_04 - phones	EY1	140.8332
140.8332	DCA_se2_ag1_f_04 - phones	P	140.9632
140.8332	DCA_se2_ag1_f_04 - words	push	141.1132
140.9632	DCA_se2_ag1_f_04 - phones	UH1	141.0432
141.0432	DCA_se2_ag1_f_04 - phones	SH	141.1132
141.1132	DCA_se2_ag1_f_04 - phones	sp	141.1432
141.1432	DCA_se2_ag1_f_04 - phones	DH	141.2032
141.1432	DCA_se2_ag1_f_04 - words	they	141.3232
141.2032	DCA_se2_ag1_f_04 - phones	EY1	141.3232
141.3232	DCA_se2_ag1_f_04 - phones	F	141.4832
141.3232	DCA_se2_ag1_f_04 - words	feet	141.6732
141.4832	DCA_se2_ag1_f_04 - phones	IY1	141.5832
141.5832	DCA_se2_ag1_f_04 - phones	T	141.6732
141.5833	DCA_int_01 - phones	M	141.6133
141.5833	DCA_int_01 - words	mm-hm	141.9933
141.6133	DCA_int_01 - phones	HH	141.6533
141.6533	DCA_int_01 - phones	M	141.9933
141.6732	DCA_se2_ag1_f_04 - phones	AW1	141.8132
141.6732	DCA_se2_ag1_f_04 - words	out	141.8732
141.8132	DCA_se2_ag1_f_04 - phones	T	141.8732
141.8732	DCA_se2_ag1_f_04 - phones	sp	141.9332
142.1953	DCA_se2_ag1_f_04 - phones	AH0	142.3253
142.1953	DCA_se2_ag1_f_04 - words	and	142.3553
142.3253	DCA_se2_ag1_f_04 - phones	N	142.3553
142.3553	DCA_se2_ag1_f_04 - phones	DH	142.4353
142.3553	DCA_se2_ag1_f_04 - words	the	142.5153
142.4353	DCA_se2_ag1_f_04 - phones	IY0	142.5153
142.5153	DCA_se2_ag1_f_04 - phones	L	142.6053
142.5153	DCA_se2_ag1_f_04 - words	last	142.8353
142.6053	DCA_se2_ag1_f_04 - phones	AE1	142.7653
142.7653	DCA_se2_ag1_f_04 - phones	S	142.8353
142.8353	DCA_se2_ag1_f_04 - phones	P	142.9453
142.8353	DCA_se2_ag1_f_04 - words	person	143.1753
142.9453	DCA_se2_ag1_f_04 - phones	ER1	143.0453
143.0453	DCA_se2_ag1_f_04 - phones	S	143.1153
143.1153	DCA_se2_ag1_f_04 - phones	AH0	143.1453
143.1453	DCA_se2_ag1_f_04 - phones	N	143.1753
143.1753	DCA_se2_ag1_f_04 - phones	T	143.2053
143.1753	DCA_se2_ag1_f_04 - words	to	143.2553
143.2053	DCA_se2_ag1_f_04 - phones	IH0	143.2553
143.2553	DCA_se2_ag1_f_04 - phones	sp	143.3253
143.3253	DCA_se2_ag1_f_04 - phones	B	143.3653
143.3253	DCA_se2_ag1_f_04 - words	be	143.4853
143.3653	DCA_se2_ag1_f_04 - phones	IY0	143.4853
143.4853	DCA_se2_ag1_f_04 - phones	sp	143.5953
143.7725	DCA_se2_ag1_f_04 - phones	F	143.8525
143.7725	DCA_se2_ag1_f_04 - words	feet	143.9925
143.8525	DCA_se2_ag1_f_04 - phones	IY1	143.9525
143.9525	DCA_se2_ag1_f_04 - phones	T	143.9925
143.9925	DCA_se2_ag1_f_04 - phones	sp	144.0225
144.0225	DCA_se2_ag1_f_04 - phones	DH	144.0725
144.0225	DCA_se2_ag1_f_04 - words	that	144.1625
144.0725	DCA_se2_ag1_f_04 - phones	AE1	144.1125
144.1125	DCA_se2_ag1_f_04 - phones	T	144.1625
144.1625	DCA_se2_ag1_f_04 - phones	B	144.2725
144.1625	DCA_se2_ag1_f_04 - words	bes	144.5325
144.2725	DCA_se2_ag1_f_04 - phones	IY1	144.4325
144.4325	DCA_se2_ag1_f_04 - phones	Z	144.5325
144.5325	DCA_se2_ag1_f_04 - phones	IH1	144.6025
144.5325	DCA_se2_ag1_f_04 - words	in	144.6625
144.6025	DCA_se2_ag1_f_04 - phones	N	144.6625
144.6625	DCA_se2_ag1_f_04 - phones	DH	144.6925
144.6625	DCA_se2_ag1_f_04 - words	the	144.7725
144.6925	DCA_se2_ag1_f_04 - phones	AH0	144.7725
144.7725	DCA_se2_ag1_f_04 - phones	S	144.9425
144.7725	DCA_se2_ag1_f_04 - words	circle	145.2025
144.9425	DCA_se2_ag1_f_04 - phones	ER1	145.0425
145.0425	DCA_se2_ag1_f_04 - phones	K	145.1325
145.1325	DCA_se2_ag1_f_04 - phones	AH0	145.1625
145.1625	DCA_se2_ag1_f_04 - phones	L	145.2025
145.2025	DCA_se2_ag1_f_04 - phones	DH	145.2525
145.2025	DCA_se2_ag1_f_04 - words	they	145.4425
145.2525	DCA_se2_ag1_f_04 - phones	EY1	145.4425
145.4425	DCA_se2_ag1_f_04 - phones	spn	145.5025
145.4425	DCA_se2_ag1_f_04 - words	<unk>	145.5025
145.5025	DCA_se2_ag1_f_04 - phones	B	145.5425
145.5025	DCA_se2_ag1_f_04 - words	be	145.6825
145.5425	DCA_se2_ag1_f_04 - phones	IY0	145.6825
145.6825	DCA_se2_ag1_f_04 - phones	sp	145.7125
145.7125	DCA_se2_ag1_f_04 - phones	IH1	145.8625
145.7125	DCA_se2_ag1_f_04 - words	it	145.9025
145.8625	DCA_se2_ag1_f_04 - phones	T	145.9025
145.9025	DCA_se2_ag1_f_04 - phones	sp	145.9625
145.9625	DCA_se2_ag1_f_04 - phones	S	146.0625
145.9625	DCA_se2_ag1_f_04 - words	so	146.1425
146.0625	DCA_se2_ag1_f_04 - phones	OW1	146.1425
146.1425	DCA_se2_ag1_f_04 - phones	DH	146.1825
146.1425	DCA_se2_ag1_f_04 - words	they	146.3025
146.1825	DCA_se2_ag1_f_04 - phones	EY1	146.3025
146.3025	DCA_se2_ag1_f_04 - phones	G	146.3625
146.3025	DCA_se2_ag1_f_04 - words	go	146.5125
146.3625	DCA_se2_ag1_f_04 - phones	OW1	146.5125
146.5125	DCA_se2_ag1_f_04 - phones	HH	146.7025
146.5125	DCA_se2_ag1_f_04 - words	hide	146.9425
146.7025	DCA_se2_ag1_f_04 - phones	AY1	146.9025
146.9025	DCA_se2_ag1_f_04 - phones	D	146.9425
146.9425	DCA_se2_ag1_f_04 - phones	sp	147.0225
147.4227	DCA_se2_ag1_f_04 - phones	DH	147.5227
147.4227	DCA_se2_ag1_f_04 - words	they	147.6127
147.5227	DCA_se2_ag1_f_04 - phones	EY1	147.6127
147.6127	DCA_se2_ag1_f_04 - phones	F	147.7927
147.6127	DCA_se2_ag1_f_04 - words	face	148.0427
147.7927	DCA_se2_ag1_f_04 - phones	EY1	147.9527
147.9527	DCA_se2_ag1_f_04 - phones	S	148.0427
148.0427	DCA_se2_ag1_f_04 - phones	sp	148.0727
148.0727	DCA_se2_ag1_f_04 - phones	AE1	148.1727
148.0727	DCA_se2_ag1_f_04 - words	and	148.2527
148.1727	DCA_se2_ag1_f_04 - phones	N	148.2527
148.2527	DCA_se2_ag1_f_04 - phones	sp	148.3427
148.3427	DCA_se2_ag1_f_04 - phones	S	148.3727
148.3427	DCA_se2_ag1_f_04 - words	c	148.4027
148.3727	DCA_se2_ag1_f_04 - phones	IY1	148.4027
148.4027	DCA_se2_ag1_f_04 - phones	sp	148.4427
148.4427	DCA_se2_ag1_f_04 - phones	K	148.5427
148.4427	DCA_se2_ag1_f_04 - words	count	148.7627
148.5427	DCA_se2_ag1_f_04 - phones	AW1	148.6827
148.6827	DCA_se2_ag1_f_04 - phones	N	148.7327
148.7327	DCA_se2_ag1_f_04 - phones	T	148.7627
148.7627	DCA_se2_ag1_f_04 - phones	sp	148.8227
148.8227	DCA_se2_ag1_f_04 - phones	T	148.9227
148.8227	DCA_se2_ag1_f_04 - words	to	149.0127
148.9227	DCA_se2_ag1_f_04 - phones	UW1	149.0127
149.0127	DCA_se2_ag1_f_04 - phones	HH	149.1127
149.0127	DCA_se2_ag1_f_04 - words	hundred	149.4827
149.1127	DCA_se2_ag1_f_04 - phones	AH1	149.2427
149.2427	DCA_se2_ag1_f_04 - phones	N	149.3027
149.3027	DCA_se2_ag1_f_04 - phones	D	149.3927
149.3927	DCA_se2_ag1_f_04 - phones	ER0	149.4327
149.4327	DCA_se2_ag1_f_04 - phones	D	149.4827
149.4827	DCA_se2_ag1_f_04 - phones	DH	149.5227
149.4827	DCA_se2_ag1_f_04 - words	then	149.6627
149.5227	DCA_se2_ag1_f_04 - phones	EH1	149.5927
149.5927	DCA_se2_ag1_f_04 - phones	N	149.6627
149.6627	DCA_se2_ag1_f_04 - phones	S	149.8027
149.6627	DCA_se2_ag1_f_04 - words	say	149.9727
149.8027	DCA_se2_ag1_f_04 - phones	EY1	149.9727
149.9727	DCA_se2_ag1_f_04 - phones	sp	150.0027
150.0027	DCA_se2_ag1_f_04 - phones	R	150.1527
150.0027	DCA_se2_ag1_f_04 - words	ready	150.4127
150.1527	DCA_se2_ag1_f_04 - phones	EH1	150.2927
150.2927	DCA_se2_ag1_f_04 - phones	D	150.3327
150.3327	DCA_se2_ag1_f_04 - phones	IY0	150.4127
150.4127	DCA_se2_ag1_f_04 - words	or	150.4527
150.4127	DCA_se2_ag1_f_04 - phones	ER0	150.4527
150.4527	DCA_se2_ag1_f_04 - phones	N	150.5527
150.4527	DCA_se2_ag1_f_04 - words	not	150.7327
150.5527	DCA_se2_ag1_f_04 - phones	AA1	150.7027
150.7027	DCA_se2_ag1_f_04 - phones	T	150.7327
150.7327	DCA_se2_ag1_f_04 - phones	HH	150.8227
150.7327	DCA_se2_ag1_f_04 - words	here	150.9727
150.8227	DCA_se2_ag1_f_04 - phones	IY1	150.9427
150.9427	DCA_se2_ag1_f_04 - phones	R	150.9727
150.9727	DCA_se2_ag1_f_04 - words	i	151.0727
150.9727	DCA_se2_ag1_f_04 - phones	AY1	151.0727
151.0727	DCA_se2_ag1_f_04 - phones	sp	151.1027
151.1027	DCA_se2_ag1_f_04 - phones	K	151.2227
151.1027	DCA_se2_ag1_f_04 - words	come	151.4327
151.2227	DCA_se2_ag1_f_04 - phones	AH1	151.3527
151.3527	DCA_se2_ag1_f_04 - phones	M	151.4327
151.4327	DCA_se2_ag1_f_04 - phones	sp	151.5527
152.1570	DCA_se2_ag1_f_04 - phones	AH0	152.2570
152.1570	DCA_se2_ag1_f_04 - words	and	152.3470
152.2570	DCA_se2_ag1_f_04 - phones	N	152.3470
152.3470	DCA_se2_ag1_f_04 - phones	DH	152.3970
152.3470	DCA_se2_ag1_f_04 - words	the	152.4370
152.3970	DCA_se2_ag1_f_04 - phones	IY0	152.4370
152.4370	DCA_se2_ag1_f_04 - phones	L	152.5270
152.4370	DCA_se2_ag1_f_04 - words	last	152.7870
152.5270	DCA_se2_ag1_f_04 - phones	AE1	152.6970
152.6970	DCA_se2_ag1_f_04 - phones	S	152.7870
152.7870	DCA_se2_ag1_f_04 - phones	W	152.8270
152.7870	DCA_se2_ag1_f_04 - words	one	152.9570
152.8270	DCA_se2_ag1_f_04 - phones	AH1	152.8670
152.8670	DCA_se2_ag1_f_04 - phones	N	152.9570
152.9570	DCA_se2_ag1_f_04 - phones	T	153.0470
152.9570	DCA_se2_ag1_f_04 - words	to	153.1270
153.0470	DCA_se2_ag1_f_04 - phones	UW1	153.1270
153.1270	DCA_se2_ag1_f_04 - phones	DH	153.1670
153.1270	DCA_se2_ag1_f_04 - words	the	153.2470
153.1670	DCA_se2_ag1_f_04 - phones	AH0	153.2470
153.2470	DCA_se2_ag1_f_04 - phones	B	153.3170
153.2470	DCA_se2_ag1_f_04 - words	base	153.5970
153.3170	DCA_se2_ag1_f_04 - phones	EY1	153.4970
153.4970	DCA_se2_ag1_f_04 - phones	S	153.5970
153.5970	DCA_se2_ag1_f_04 - phones	IH0	153.6870
153.5970	DCA_se2_ag1_f_04 - words	is	153.7770
153.6870	DCA_se2_ag1_f_04 - phones	Z	153.7770
153.7770	DCA_se2_ag1_f_04 - phones	sp	153.8070
153.8070	DCA_se2_ag1_f_04 - phones	AW1	154.0270
153.8070	DCA_se2_ag1_f_04 - words	out	154.0670
154.0270	DCA_se2_ag1_f_04 - phones	T	154.0670
154.0670	DCA_se2_ag1_f_04 - phones	sp	154.1070
154.1070	DCA_se2_ag1_f_04 - phones	W	154.1370
154.1070	DCA_se2_ag1_f_04 - words	without	154.3670
154.1370	DCA_se2_ag1_f_04 - phones	IH0	154.1670
154.1670	DCA_se2_ag1_f_04 - phones	TH	154.2370
154.2370	DCA_se2_ag1_f_04 - phones	AW1	154.3170
154.3170	DCA_se2_ag1_f_04 - phones	T	154.3670
154.3670	DCA_se2_ag1_f_04 - phones	DH	154.4070
154.3670	DCA_se2_ag1_f_04 - words	the	154.4370
154.4070	DCA_se2_ag1_f_04 - phones	AH0	154.4370
154.4370	DCA_se2_ag1_f_04 - phones	sp	154.4870
154.4870	DCA_se2_ag1_f_04 - phones	P	154.5870
154.4870	DCA_se2_ag1_f_04 - words	person	154.8670
154.5870	DCA_se2_ag1_f_04 - phones	ER1	154.6570
154.6570	DCA_se2_ag1_f_04 - phones	S	154.7670
154.7670	DCA_se2_ag1_f_04 - phones	AH0	154.7970
154.7970	DCA_se2_ag1_f_04 - phones	N	154.8670
154.8670	DCA_se2_ag1_f_04 - phones	S	155.0470
154.8670	DCA_se2_ag1_f_04 - words	seeing	155.1770
155.0470	DCA_se2_ag1_f_04 - phones	IY1	155.0970
155.0970	DCA_se2_ag1_f_04 - phones	IH0	155.1270
155.1270	DCA_se2_ag1_f_04 - phones	NG	155.1770
155.1770	DCA_se2_ag1_f_04 - phones	sp	161.5952
155.7862	DCA_int_01 - phones	M	156.0462
155.7862	DCA_int_01 - words	mm-hm	156.3362
156.0462	DCA_int_01 - phones	HH	156.0962
156.0962	DCA_int_01 - phones	M	156.3362
156.3362	DCA_int_01 - phones	sp	157.3165
157.3165	DCA_int_01 - phones	G	157.3865
157.3165	DCA_int_01 - words	good	157.6565
157.3865	DCA_int_01 - phones	IH0	157.6265
157.6265	DCA_int_01 - phones	D	157.6565
158.2229	DCA_int_01 - phones	sil	158.2729
158.2729	DCA_int_01 - phones	W	158.3329
158.2729	DCA_int_01 - words	well	158.3929
158.3329	DCA_int_01 - phones	EH1	158.3629
158.3629	DCA_int_01 - phones	L	158.3929
158.3929	DCA_int_01 - phones	D	158.4229
158.3929	DCA_int_01 - words	did	158.5029
158.4229	DCA_int_01 - phones	IH0	158.4529
158.4529	DCA_int_01 - phones	D	158.5029
158.5029	DCA_int_01 - phones	Y	158.5429
158.5029	DCA_int_01 - words	you	158.5729
158.5429	DCA_int_01 - phones	UW1	158.5729
158.5729	DCA_int_01 - phones	EH1	158.6129
158.5729	DCA_int_01 - words	ever	158.7729
158.6129	DCA_int_01 - phones	V	158.7429
158.7429	DCA_int_01 - phones	ER0	158.7729
158.7729	DCA_int_01 - phones	P	158.8129
158.7729	DCA_int_01 - words	play	158.9729
158.8129	DCA_int_01 - phones	L	158.8829
158.8829	DCA_int_01 - phones	EY1	158.9729
158.9729	DCA_int_01 - phones	DH	159.0129
158.9729	DCA_int_01 - words	that	159.1629
159.0129	DCA_int_01 - phones	AE1	159.0929
159.0929	DCA_int_01 - phones	T	159.1629
159.1629	DCA_int_01 - phones	G	159.2329
159.1629	DCA_int_01 - words	game	159.3829
159.2329	DCA_int_01 - phones	EY1	159.3229
159.3229	DCA_int_01 - phones	M	159.3829
159.3829	DCA_int_01 - phones	W	159.4129
159.3829	DCA_int_01 - words	where	159.4829
159.4129	DCA_int_01 - phones	EH1	159.4429
159.4429	DCA_int_01 - phones	R	159.4829
159.4829	DCA_int_01 - phones	W	159.5829
159.4829	DCA_int_01 - words	one	159.6829
159.5829	DCA_int_01 - phones	AH1	159.6429
159.6429	DCA_int_01 - phones	N	159.6829
159.6829	DCA_int_01 - phones	sp	159.7229
159.7229	DCA_int_01 - phones	K	159.8229
159.7229	DCA_int_01 - words	kid	159.9429
159.8229	DCA_int_01 - phones	IH1	159.8829
159.8829	DCA_int_01 - phones	D	159.9429
159.9429	DCA_int_01 - phones	sp	159.9729
159.9729	DCA_int_01 - phones	CH	160.1129
159.9729	DCA_int_01 - words	chase	160.3229
160.1129	DCA_int_01 - phones	EY1	160.2629
160.2629	DCA_int_01 - phones	S	160.3229
160.3229	DCA_int_01 - phones	sp	160.3529
160.3529	DCA_int_01 - phones	EH1	160.4029
160.3529	DCA_int_01 - words	everybody	160.8229
160.4029	DCA_int_01 - phones	V	160.4729
160.4729	DCA_int_01 - phones	R	160.5229
160.5229	DCA_int_01 - phones	IY0	160.5829
160.5829	DCA_int_01 - phones	B	160.6629
160.6629	DCA_int_01 - phones	AA2	160.6929
160.6929	DCA_int_01 - phones	D	160.7329
160.7329	DCA_int_01 - phones	IY0	160.8229
160.8229	DCA_int_01 - phones	sp	160.9629
161.5952	DCA_se2_ag1_f_04 - phones	Y	161.7752
161.5952	DCA_se2_ag1_f_04 - words	yeah	161.9352
161.7752	DCA_se2_ag1_f_04 - phones	AE1	161.9352
161.9352	DCA_se2_ag1_f_04 - phones	Y	162.0752
161.9352	DCA_se2_ag1_f_04 - words	you	162.1152
162.0752	DCA_se2_ag1_f_04 - phones	UW1	162.1152
162.1152	DCA_se2_ag1_f_04 - phones	D	162.2152
162.1152	DCA_se2_ag1_f_04 - words	drop	162.4152
162.2152	DCA_se2_ag1_f_04 - phones	R	162.2652
162.2652	DCA_se2_ag1_f_04 - phones	AO1	162.3852
162.3852	DCA_se2_ag1_f_04 - phones	P	162.4152
162.4152	DCA_se2_ag1_f_04 - phones	sp	162.4452
162.4452	DCA_se2_ag1_f_04 - phones	DH	162.5152
162.4452	DCA_se2_ag1_f_04 - words	the	162.6352
162.5152	DCA_se2_ag1_f_04 - phones	AH1	162.6352
162.6352	DCA_se2_ag1_f_04 - phones	HH	162.7252
162.6352	DCA_se2_ag1_f_04 - words	hank-	163.1452
162.7252	DCA_se2_ag1_f_04 - phones	EY1	162.8452
162.8452	DCA_se2_ag1_f_04 - phones	N	162.8952
162.8952	DCA_se2_ag1_f_04 - phones	K	163.1452
163.2405	DCA_se2_ag1_f_04 - phones	sil	163.3005
163.3005	DCA_se2_ag1_f_04 - phones	HH	163.5405
163.3005	DCA_se2_ag1_f_04 - words	handkerchief	164.2405
163.5405	DCA_se2_ag1_f_04 - phones	AE1	163.6305
163.6305	DCA_se2_ag1_f_04 - phones	NG	163.6805
163.6805	DCA_se2_ag1_f_04 - phones	K	163.7505
163.7505	DCA_se2_ag1_f_04 - phones	ER0	163.8005
163.8005	DCA_se2_ag1_f_04 - phones	CH	163.9905
163.9905	DCA_se2_ag1_f_04 - phones	IH0	164.1405
164.1405	DCA_se2_ag1_f_04 - phones	F	164.2405
164.2405	DCA_se2_ag1_f_04 - phones	sp	164.2805
164.2805	DCA_se2_ag1_f_04 - phones	AO1	164.4305
164.2805	DCA_se2_ag1_f_04 - words	or	164.4605
164.4305	DCA_se2_ag1_f_04 - phones	R	164.4605
164.4605	DCA_se2_ag1_f_04 - words	a	164.5205
164.4605	DCA_se2_ag1_f_04 - phones	AH0	164.5205
164.5205	DCA_se2_ag1_f_04 - phones	P	164.6605
164.5205	DCA_se2_ag1_f_04 - words	piece	164.8305
164.6605	DCA_se2_ag1_f_04 - phones	IY1	164.7705
164.7705	DCA_se2_ag1_f_04 - phones	S	164.8305
164.8305	DCA_se2_ag1_f_04 - phones	AH0	164.8705
164.8305	DCA_se2_ag1_f_04 - words	of	164.9005
164.8705	DCA_se2_ag1_f_04 - phones	V	164.9005
164.9005	DCA_se2_ag1_f_04 - phones	P	165.0305
164.9005	DCA_se2_ag1_f_04 - words	paper	165.2205
165.0305	DCA_se2_ag1_f_04 - phones	EY1	165.1605
165.1605	DCA_se2_ag1_f_04 - phones	P	165.1905
165.1905	DCA_se2_ag1_f_04 - phones	ER0	165.2205
165.2205	DCA_se2_ag1_f_04 - phones	sp	165.3005
165.3005	DCA_se2_ag1_f_04 - phones	B	165.3405
165.3005	DCA_se2_ag1_f_04 - words	behind	165.8505
165.3405	DCA_se2_ag1_f_04 - phones	IH0	165.4505
165.4505	DCA_se2_ag1_f_04 - phones	HH	165.5805
165.5805	DCA_se2_ag1_f_04 - phones	AY1	165.7905
165.7905	DCA_se2_ag1_f_04 - phones	N	165.8205
165.8205	DCA_se2_ag1_f_04 - phones	D	165.8505
165.8505	DCA_se2_ag1_f_04 - phones	AH0	165.8905
165.8505	DCA_se2_ag1_f_04 - words	'em	165.9605
165.8905	DCA_se2_ag1_f_04 - phones	M	165.9605
165.9605	DCA_se2_ag1_f_04 - phones	sp	166.5419
166.5419	DCA_se2_ag1_f_04 - phones	AE1	166.5919
166.5419	DCA_se2_ag1_f_04 - words	and	166.6619
166.5919	DCA_se2_ag1_f_04 - phones	N	166.6619
166.6619	DCA_se2_ag1_f_04 - phones	DH	166.7019
166.6619	DCA_se2_ag1_f_04 - words	they	166.8019
166.7019	DCA_se2_ag1_f_04 - phones	EY1	166.8019
166.8019	DCA_se2_ag1_f_04 - phones	HH	166.8719
166.8019	DCA_se2_ag1_f_04 - words	have	167.0219
166.8719	DCA_se2_ag1_f_04 - phones	AE1	166.9219
166.9219	DCA_se2_ag1_f_04 - phones	V	167.0219
167.0219	DCA_se2_ag1_f_04 - phones	T	167.0619
167.0219	DCA_se2_ag1_f_04 - words	to	167.1219
167.0619	DCA_se2_ag1_f_04 - phones	IH0	167.1219
167.1219	DCA_se2_ag1_f_04 - phones	sp	167.1619
167.1619	DCA_se2_ag1_f_04 - phones	CH	167.3119
167.1619	DCA_se2_ag1_f_04 - words	chase	167.6019
167.3119	DCA_se2_ag1_f_04 - phones	EY1	167.4619
167.4619	DCA_se2_ag1_f_04 - phones	S	167.6019
167.6019	DCA_se2_ag1_f_04 - phones	AE1	167.6919
167.6019	DCA_se2_ag1_f_04 - words	after	167.8819
167.6919	DCA_se2_ag1_f_04 - phones	F	167.8119
167.8119	DCA_se2_ag1_f_04 - phones	T	167.8519
167.8519	DCA_se2_ag1_f_04 - phones	ER0	167.8819
167.8819	DCA_se2_ag1_f_04 - phones	Y	167.9119
167.8819	DCA_se2_ag1_f_04 - words	you	167.9519
167.9119	DCA_se2_ag1_f_04 - phones	UW1	167.9519
167.9519	DCA_se2_ag1_f_04 - phones	IH1	168.0419
167.9519	DCA_se2_ag1_f_04 - words	if	168.1419
168.0419	DCA_se2_ag1_f_04 - phones	F	168.1419
168.1419	DCA_se2_ag1_f_04 - phones	DH	168.2019
168.1419	DCA_se2_ag1_f_04 - words	they	168.3119
168.2019	DCA_se2_ag1_f_04 - phones	EY1	168.3119
168.3119	DCA_se2_ag1_f_04 - phones	G	168.4019
168.3119	DCA_se2_ag1_f_04 - words	get	168.4619
168.4019	DCA_se2_ag1_f_04 - phones	IH1	168.4319
168.4319	DCA_se2_ag1_f_04 - phones	T	168.4619
168.4619	DCA_se2_ag1_f_04 - phones	sp	168.5119
168.5119	DCA_se2_ag1_f_04 - phones	T	168.6019
168.5119	DCA_se2_ag1_f_04 - words	to	168.6319
168.6019	DCA_se2_ag1_f_04 - phones	UW1	168.6319
168.6319	DCA_se2_ag1_f_04 - phones	DH	168.6919
168.6319	DCA_se2_ag1_f_04 - words	they	168.9019
168.6919	DCA_se2_ag1_f_04 - phones	EY1	168.9019
169.0519	DCA_se2_ag1_f_04 - phones	sil	169.1219
169.1219	DCA_se2_ag1_f_04 - phones	Y	169.2019
169.1219	DCA_se2_ag1_f_04 - words	your	169.3419
169.2019	DCA_se2_ag1_f_04 - phones	AO1	169.2819
169.2819	DCA_se2_ag1_f_04 - phones	R	169.3419
169.3419	DCA_se2_ag1_f_04 - phones	P	169.4419
169.3419	DCA_se2_ag1_f_04 - words	place	169.7519
169.4419	DCA_se2_ag1_f_04 - phones	L	169.4919
169.4919	DCA_se2_ag1_f_04 - phones	EY1	169.6419
169.6419	DCA_se2_ag1_f_04 - phones	S	169.7519
169.7519	DCA_se2_ag1_f_04 - phones	F	169.8719
169.7519	DCA_se2_ag1_f_04 - words	first	170.1719
169.8719	DCA_se2_ag1_f_04 - phones	ER1	170.0519
170.0519	DCA_se2_ag1_f_04 - phones	S	170.1319
170.1319	DCA_se2_ag1_f_04 - phones	T	170.1719
170.4053	DCA_se2_ag1_f_04 - phones	sil	170.4553
170.4553	DCA_se2_ag1_f_04 - phones	Y	170.4853
170.4553	DCA_se2_ag1_f_04 - words	you	170.6053
170.4853	DCA_se2_ag1_f_04 - phones	UW1	170.6053
170.6053	DCA_se2_ag1_f_04 - phones	HH	170.6853
170.6053	DCA_se2_ag1_f_04 - words	have	170.8853
170.6853	DCA_se2_ag1_f_04 - phones	AE1	170.7453
170.7453	DCA_se2_ag1_f_04 - phones	V	170.8853
170.8853	DCA_se2_ag1_f_04 - phones	T	170.9353
170.8853	DCA_se2_ag1_f_04 - words	to	170.9753
170.9353	DCA_se2_ag1_f_04 - phones	AH0	170.9753
170.9753	DCA_se2_ag1_f_04 - phones	sp	171.0153
171.0153	DCA_se2_ag1_f_04 - phones	AH1	171.2553
171.0153	DCA_se2_ag1_f_04 - words	um	171.3553
171.2553	DCA_se2_ag1_f_04 - phones	M	171.3553
171.3553	DCA_se2_ag1_f_04 - phones	D	171.4353
171.3553	DCA_se2_ag1_f_04 - words	drop	171.6353
171.4353	DCA_se2_ag1_f_04 - phones	R	171.4953
171.4953	DCA_se2_ag1_f_04 - phones	AA1	171.5753
171.5753	DCA_se2_ag1_f_04 - phones	P	171.6353
171.6353	DCA_se2_ag1_f_04 - phones	DH	171.6853
171.6353	DCA_se2_ag1_f_04 - words	the	171.7153
171.6853	DCA_se2_ag1_f_04 - phones	AH0	171.7153
171.7153	DCA_se2_ag1_f_04 - phones	P	171.8453
171.7153	DCA_se2_ag1_f_04 - words	paper	171.9953
171.8453	DCA_se2_ag1_f_04 - phones	EY1	171.9353
171.9353	DCA_se2_ag1_f_04 - phones	P	171.9653
171.9653	DCA_se2_ag1_f_04 - phones	ER0	171.9953
171.9953	DCA_se2_ag1_f_04 - phones	B	172.0653
171.9953	DCA_se2_ag1_f_04 - words	behind	172.4153
172.0653	DCA_se2_ag1_f_04 - phones	IH0	172.1553
172.1553	DCA_se2_ag1_f_04 - phones	HH	172.2353
172.2353	DCA_se2_ag1_f_04 - phones	AY1	172.3253
172.3253	DCA_se2_ag1_f_04 - phones	N	172.3653
172.3653	DCA_se2_ag1_f_04 - phones	D	172.4153
172.4153	DCA_se2_ag1_f_04 - phones	AH0	172.4653
172.4153	DCA_se2_ag1_f_04 - words	another	172.7653
172.4653	DCA_se2_ag1_f_04 - phones	N	172.5653
172.5653	DCA_se2_ag1_f_04 - phones	AH1	172.6753
172.6753	DCA_se2_ag1_f_04 - phones	DH	172.7353
172.7353	DCA_se2_ag1_f_04 - phones	ER0	172.7653
172.7653	DCA_se2_ag1_f_04 - phones	sp	172.8053
172.8053	DCA_se2_ag1_f_04 - phones	P	172.9253
172.8053	DCA_se2_ag1_f_04 - words	person	173.1753
172.9253	DCA_se2_ag1_f_04 - phones	ER1	173.0253
173.0253	DCA_se2_ag1_f_04 - phones	S	173.1153
173.1153	DCA_se2_ag1_f_04 - phones	AH0	173.1453
173.1453	DCA_se2_ag1_f_04 - phones	N	173.1753
173.1753	DCA_se2_ag1_f_04 - phones	AH0	173.2053
173.1753	DCA_se2_ag1_f_04 - words	and	173.2353
173.2053	DCA_se2_ag1_f_04 - phones	N	173.2353
173.2353	DCA_se2_ag1_f_04 - phones	DH	173.2653
173.2353	DCA_se2_ag1_f_04 - words	they	173.3653
173.2653	DCA_se2_ag1_f_04 - phones	EY1	173.3653
173.3653	DCA_se2_ag1_f_04 - phones	sp	173.4053
173.4053	DCA_se2_ag1_f_04 - phones	CH	173.5453
173.4053	DCA_se2_ag1_f_04 - words	chase	173.7753
173.5453	DCA_se2_ag1_f_04 - phones	EY1	173.7353
173.7353	DCA_se2_ag1_f_04 - phones	S	173.7753
173.7753	DCA_se2_ag1_f_04 - phones	sp	173.8953
173.8953	DCA_se2_ag1_f_04 - phones	Y	173.9553
173.8953	DCA_se2_ag1_f_04 - words	you	174.0153
173.9553	DCA_se2_ag1_f_04 - phones	UW1	174.0153
174.0153	DCA_se2_ag1_f_04 - phones	sp	179.0242
174.5906	DCA_int_01 - words	oh	175.0606
174.5906	DCA_int_01 - phones	OW1	175.0606
175.0606	DCA_int_01 - phones	DH	175.0906
175.0606	DCA_int_01 - words	that	175.2006
175.0906	DCA_int_01 - phones	AH0	175.1706
175.1706	DCA_int_01 - phones	T	175.2006
175.2006	DCA_int_01 - words	s	175.2406
175.2006	DCA_int_01 - phones	Z	175.2406
175.2406	DCA_int_01 - phones	sp	175.2706
175.2706	DCA_int_01 - phones	IH1	175.3006
175.2706	DCA_int_01 - words	interesting	175.7406
175.3006	DCA_int_01 - phones	N	175.3306
175.3306	DCA_int_01 - phones	T	175.3606
175.3606	DCA_int_01 - phones	ER0	175.4006
175.4006	DCA_int_01 - phones	AH0	175.4406
175.4406	DCA_int_01 - phones	S	175.5106
175.5106	DCA_int_01 - phones	T	175.5406
175.5406	DCA_int_01 - phones	IH0	175.5706
175.5706	DCA_int_01 - phones	NG	175.7406
175.7406	DCA_int_01 - phones	sp	175.7706
175.7706	DCA_int_01 - phones	HH	175.8006
175.7706	DCA_int_01 - words	huh	176.0906
175.8006	DCA_int_01 - phones	AH1	176.0906
177.0692	DCA_int_01 - phones	D	177.1192
177.0692	DCA_int_01 - words	did	177.1892
177.1192	DCA_int_01 - phones	IH0	177.1492
177.1492	DCA_int_01 - phones	D	177.1892
177.1892	DCA_int_01 - phones	Y	177.2292
177.1892	DCA_int_01 - words	you	177.2592
177.2292	DCA_int_01 - phones	UW1	177.2592
177.2592	DCA_int_01 - phones	EH1	177.3492
177.2592	DCA_int_01 - words	ever	177.4692
177.3492	DCA_int_01 - phones	V	177.4392
177.4392	DCA_int_01 - phones	ER0	177.4692
177.4692	DCA_int_01 - phones	P	177.5292
177.4692	DCA_int_01 - words	play	177.7592
177.5292	DCA_int_01 - phones	L	177.5792
177.5792	DCA_int_01 - phones	EY1	177.7592
177.7592	DCA_int_01 - phones	T	177.8692
177.7592	DCA_int_01 - words	tag	178.1692
177.8692	DCA_int_01 - phones	AE1	178.0792
178.0792	DCA_int_01 - phones	G	178.1692
178.1692	DCA_int_01 - phones	sp	178.2092
179.0242	DCA_se2_ag1_f_04 - phones	Y	179.2642
179.0242	DCA_se2_ag1_f_04 - words	yeah	179.6842
179.2642	DCA_se2_ag1_f_04 - phones	AE1	179.6842
180.0585	DCA_se2_ag1_f_04 - words	i	180.2185
180.0585	DCA_se2_ag1_f_04 - phones	AY1	180.2185
180.2185	DCA_se2_ag1_f_04 - phones	sp	180.2885
180.2885	DCA_se2_ag1_f_04 - phones	P	180.3585
180.2885	DCA_se2_ag1_f_04 - words	play	180.7085
180.3585	DCA_se2_ag1_f_04 - phones	L	180.4785
180.4785	DCA_se2_ag1_f_04 - phones	EY1	180.7085
180.7085	DCA_se2_ag1_f_04 - phones	sp	180.7685
180.7685	DCA_se2_ag1_f_04 - phones	AH1	180.9285
180.7685	DCA_se2_ag1_f_04 - words	um	181.0085
180.9285	DCA_se2_ag1_f_04 - phones	M	181.0085
181.0085	DCA_se2_ag1_f_04 - phones	sp	181.0985
181.2160	DCA_se2_ag1_f_04 - phones	F	181.2860
181.2160	DCA_se2_ag1_f_04 - words	freeze	181.8860
181.2860	DCA_se2_ag1_f_04 - phones	R	181.3660
181.3660	DCA_se2_ag1_f_04 - phones	IY1	181.6360
181.6360	DCA_se2_ag1_f_04 - phones	Z	181.8860
182.2757	DCA_se2_ag1_f_04 - phones	sil	182.3157
182.3157	DCA_se2_ag1_f_04 - phones	Y	182.3457
182.3157	DCA_se2_ag1_f_04 - words	you	182.4657
182.3457	DCA_se2_ag1_f_04 - phones	UW1	182.4657
182.4657	DCA_se2_ag1_f_04 - phones	T	182.5857
182.4657	DCA_se2_ag1_f_04 - words	tag	182.8557
182.5857	DCA_se2_ag1_f_04 - phones	AE1	182.7357
182.7357	DCA_se2_ag1_f_04 - phones	G	182.8557
182.8557	DCA_se2_ag1_f_04 - phones	AH0	182.9357
182.8557	DCA_se2_ag1_f_04 - words	a	182.9357
182.9357	DCA_se2_ag1_f_04 - phones	P	183.0957
182.9357	DCA_se2_ag1_f_04 - words	person	183.5857
183.0957	DCA_se2_ag1_f_04 - phones	ER1	183.2357
183.2357	DCA_se2_ag1_f_04 - phones	S	183.3857
183.3857	DCA_se2_ag1_f_04 - phones	AH0	183.4357
183.4357	DCA_se2_ag1_f_04 - phones	N	183.5857
184.5908	DCA_se2_ag1_f_04 - phones	sil	184.6208
184.6208	DCA_se2_ag1_f_04 - phones	AH1	184.7708
184.6208	DCA_se2_ag1_f_04 - words	um	184.9008
184.7708	DCA_se2_ag1_f_04 - phones	M	184.9008
184.9008	DCA_se2_ag1_f_04 - phones	sp	185.0508
185.0508	DCA_se2_ag1_f_04 - phones	L	185.1908
185.0508	DCA_se2_ag1_f_04 - words	like	185.3208
185.1908	DCA_se2_ag1_f_04 - phones	AY1	185.2808
185.2808	DCA_se2_ag1_f_04 - phones	K	185.3208
185.3208	DCA_se2_ag1_f_04 - phones	sp	185.3608
185.3608	DCA_se2_ag1_f_04 - phones	HH	185.4408
185.3608	DCA_se2_ag1_f_04 - words	one	185.6208
185.4408	DCA_se2_ag1_f_04 - phones	W	185.4808
185.4808	DCA_se2_ag1_f_04 - phones	AH1	185.5708
185.5708	DCA_se2_ag1_f_04 - phones	N	185.6208
185.6208	DCA_se2_ag1_f_04 - phones	P	185.7308
185.6208	DCA_se2_ag1_f_04 - words	person	186.0408
185.7308	DCA_se2_ag1_f_04 - phones	ER1	185.8608
185.8608	DCA_se2_ag1_f_04 - phones	S	185.9508
185.9508	DCA_se2_ag1_f_04 - phones	AH0	185.9808
185.9808	DCA_se2_ag1_f_04 - phones	N	186.0408
186.0408	DCA_se2_ag1_f_04 - phones	B	186.1108
186.0408	DCA_se2_ag1_f_04 - words	be	186.3108
186.1108	DCA_se2_ag1_f_04 - phones	IY1	186.3108
186.3108	DCA_se2_ag1_f_04 - phones	sp	186.4508
186.4508	DCA_se2_ag1_f_04 - phones	P	186.5608
186.4508	DCA_se2_ag1_f_04 - words	polar	186.8308
186.5608	DCA_se2_ag1_f_04 - phones	OW1	186.6608
186.6608	DCA_se2_ag1_f_04 - phones	L	186.7608
186.7608	DCA_se2_ag1_f_04 - phones	ER0	186.8308
186.8308	DCA_se2_ag1_f_04 - phones	B	186.9208
186.8308	DCA_se2_ag1_f_04 - words	bear	187.1508
186.9208	DCA_se2_ag1_f_04 - phones	EH1	187.0408
187.0408	DCA_se2_ag1_f_04 - phones	R	187.1508
187.1508	DCA_se2_ag1_f_04 - phones	sp	187.2508
188.0731	DCA_se2_ag1_f_04 - phones	AE1	188.3831
188.0731	DCA_se2_ag1_f_04 - words	and	188.5431
188.3831	DCA_se2_ag1_f_04 - phones	N	188.4831
188.4831	DCA_se2_ag1_f_04 - phones	D	188.5431
188.5431	DCA_se2_ag1_f_04 - phones	W	188.6331
188.5431	DCA_se2_ag1_f_04 - words	one	188.8131
188.6331	DCA_se2_ag1_f_04 - phones	AH1	188.7331
188.7331	DCA_se2_ag1_f_04 - phones	N	188.8131
188.8131	DCA_se2_ag1_f_04 - phones	P	188.9031
188.8131	DCA_se2_ag1_f_04 - words	person	189.2531
188.9031	DCA_se2_ag1_f_04 - phones	ER1	189.0131
189.0131	DCA_se2_ag1_f_04 - phones	S	189.1531
189.1531	DCA_se2_ag1_f_04 - phones	AH0	189.1931
189.1931	DCA_se2_ag1_f_04 - phones	N	189.2531
189.4187	DCA_se2_ag1_f_04 - phones	DH	189.5087
189.4187	DCA_se2_ag1_f_04 - words	the	189.5787
189.5087	DCA_se2_ag1_f_04 - phones	AH0	189.5787
189.5787	DCA_se2_ag1_f_04 - phones	P	189.7687
189.5787	DCA_se2_ag1_f_04 - words	polar	189.9987
189.7687	DCA_se2_ag1_f_04 - phones	OW1	189.8487
189.8487	DCA_se2_ag1_f_04 - phones	L	189.9287
189.9287	DCA_se2_ag1_f_04 - phones	ER0	189.9987
189.9987	DCA_se2_ag1_f_04 - phones	B	190.0587
189.9987	DCA_se2_ag1_f_04 - words	bear	190.2987
190.0587	DCA_se2_ag1_f_04 - phones	EH1	190.1787
190.1787	DCA_se2_ag1_f_04 - phones	R	190.2987
190.2987	DCA_se2_ag1_f_04 - phones	T	190.4287
190.2987	DCA_se2_ag1_f_04 - words	tags	190.6887
190.4287	DCA_se2_ag1_f_04 - phones	AE1	190.5487
190.5487	DCA_se2_ag1_f_04 - phones	G	190.6387
190.6387	DCA_se2_ag1_f_04 - phones	Z	190.6887
190.6887	DCA_se2_ag1_f_04 - phones	DH	190.7387
190.6887	DCA_se2_ag1_f_04 - words	the	190.7987
190.7387	DCA_se2_ag1_f_04 - phones	AH0	190.7987
190.7987	DCA_se2_ag1_f_04 - phones	P	190.9387
190.7987	DCA_se2_ag1_f_04 - words	person	191.1887
190.9387	DCA_se2_ag1_f_04 - phones	ER1	191.0387
191.0387	DCA_se2_ag1_f_04 - phones	S	191.1287
191.1287	DCA_se2_ag1_f_04 - phones	AH0	191.1587
191.1587	DCA_se2_ag1_f_04 - phones	N	191.1887
191.1887	DCA_se2_ag1_f_04 - phones	DH	191.2287
191.1887	DCA_se2_ag1_f_04 - words	that	191.2987
191.2287	DCA_se2_ag1_f_04 - phones	AH0	191.2587
191.2587	DCA_se2_ag1_f_04 - phones	T	191.2987
191.2987	DCA_se2_ag1_f_04 - phones	F	191.4587
191.2987	DCA_se2_ag1_f_04 - words	freeze	191.7787
191.4587	DCA_se2_ag1_f_04 - phones	R	191.5287
191.5287	DCA_se2_ag1_f_04 - phones	IY1	191.6887
191.6887	DCA_se2_ag1_f_04 - phones	Z	191.7787
191.7787	DCA_se2_ag1_f_04 - phones	DH	191.8287
191.7787	DCA_se2_ag1_f_04 - words	them	191.9187
191.8287	DCA_se2_ag1_f_04 - phones	EH1	191.8787
191.8787	DCA_se2_ag1_f_04 - phones	M	191.9187
191.9187	DCA_se2_ag1_f_04 - phones	sp	191.9787
191.9787	DCA_se2_ag1_f_04 - phones	AE1	192.1187
191.9787	DCA_se2_ag1_f_04 - words	and	192.1787
192.1187	DCA_se2_ag1_f_04 - phones	N	192.1787
192.1787	DCA_se2_ag1_f_04 - phones	DH	192.2187
192.1787	DCA_se2_ag1_f_04 - words	the	192.2487
192.2187	DCA_se2_ag1_f_04 - phones	AH1	192.2487
192.2487	DCA_se2_ag1_f_04 - phones	AH1	192.3687
[truncated: 13,916 more rows]
