# Supplementary material for: Considering Performance in the Automated and Manual Coding of Sociolinguistic Variables: Lessons From Variable (ING)
Source: Front Artif Intell. 2021 Apr 29;4:648543. doi: 10.3389/frai.2021.648543 (PMC8117961; doi:10.3389/frai.2021.648543)
Supplement: Supplementary file 4 [file Data_Sheet_4.ZIP › CORAAL_Aligned_as_Tables/DCB_se3_ag4_m_02_4_txout.txt]

tmin	tier	text	tmax
0.3570	DCB_int_01 - phones	sil	0.4170
0.4170	DCB_int_01 - phones	ER0	0.4970
0.4170	DCB_int_01 - words	are	0.4970
0.4970	DCB_int_01 - phones	Y	0.5470
0.4970	DCB_int_01 - words	you	0.6270
0.5470	DCB_int_01 - phones	UW1	0.6270
0.6270	DCB_int_01 - phones	IH0	0.6770
0.6270	DCB_int_01 - words	into	0.8470
0.6770	DCB_int_01 - phones	N	0.7470
0.7470	DCB_int_01 - phones	T	0.8170
0.8170	DCB_int_01 - phones	UW1	0.8470
0.8470	DCB_int_01 - phones	P	0.9470
0.8470	DCB_int_01 - words	professional	1.5670
0.9470	DCB_int_01 - phones	R	0.9870
0.9870	DCB_int_01 - phones	AH0	1.0470
1.0470	DCB_int_01 - phones	F	1.1970
1.1970	DCB_int_01 - phones	EH1	1.2770
1.2770	DCB_int_01 - phones	SH	1.4070
1.4070	DCB_int_01 - phones	AH0	1.4470
1.4470	DCB_int_01 - phones	N	1.5070
1.5070	DCB_int_01 - phones	AH0	1.5370
1.5370	DCB_int_01 - phones	L	1.5670
1.5670	DCB_int_01 - phones	sp	1.5970
1.5970	DCB_int_01 - phones	B	1.6470
1.5970	DCB_int_01 - words	basketball	2.2470
1.6470	DCB_int_01 - phones	AE1	1.7670
1.7670	DCB_int_01 - phones	S	1.8470
1.8470	DCB_int_01 - phones	K	1.8870
1.8870	DCB_int_01 - phones	AH0	1.9270
1.9270	DCB_int_01 - phones	T	1.9570
1.9570	DCB_int_01 - phones	B	1.9970
1.9970	DCB_int_01 - phones	AO2	2.0770
2.0770	DCB_int_01 - phones	L	2.2470
2.2470	DCB_int_01 - phones	sp	2.3970
2.3970	DCB_int_01 - phones	L	2.4870
2.3970	DCB_int_01 - words	like	2.6070
2.4870	DCB_int_01 - phones	AY1	2.5570
2.5570	DCB_int_01 - phones	K	2.6070
2.6070	DCB_int_01 - phones	sp	2.6470
2.6470	DCB_int_01 - phones	EH1	2.7570
2.6470	DCB_int_01 - words	nba	3.2070
2.7570	DCB_int_01 - phones	N	2.8270
2.8270	DCB_int_01 - phones	B	2.8870
2.8870	DCB_int_01 - phones	IY1	2.9870
2.9870	DCB_int_01 - phones	EY1	3.2070
4.7832	DCB_se3_ag4_m_02 - phones	AY1	4.9632
4.7832	DCB_se3_ag4_m_02 - words	i	4.9632
4.9632	DCB_se3_ag4_m_02 - phones	W	5.0632
4.9632	DCB_se3_ag4_m_02 - words	watch	5.3032
5.0632	DCB_se3_ag4_m_02 - phones	AA1	5.1932
5.1932	DCB_se3_ag4_m_02 - phones	CH	5.3032
5.3032	DCB_se3_ag4_m_02 - phones	IH1	5.3432
5.3032	DCB_se3_ag4_m_02 - words	it	5.3932
5.3432	DCB_se3_ag4_m_02 - phones	T	5.3932
5.3932	DCB_se3_ag4_m_02 - phones	D	5.4832
5.3932	DCB_se3_ag4_m_02 - words	during	5.5832
5.4832	DCB_se3_ag4_m_02 - phones	ER1	5.5132
5.5132	DCB_se3_ag4_m_02 - phones	IH0	5.5532
5.5532	DCB_se3_ag4_m_02 - phones	NG	5.5832
5.5832	DCB_se3_ag4_m_02 - phones	DH	5.6132
5.5832	DCB_se3_ag4_m_02 - words	the	5.6732
5.6132	DCB_se3_ag4_m_02 - phones	AH0	5.6732
5.6732	DCB_se3_ag4_m_02 - phones	P	5.7532
5.6732	DCB_se3_ag4_m_02 - words	playoffs	6.4132
5.7532	DCB_se3_ag4_m_02 - phones	L	5.8132
5.8132	DCB_se3_ag4_m_02 - phones	EY1	5.9532
5.9532	DCB_se3_ag4_m_02 - phones	AO2	6.0932
6.0932	DCB_se3_ag4_m_02 - phones	F	6.2132
6.2132	DCB_se3_ag4_m_02 - phones	S	6.4132
6.5813	DCB_se3_ag4_m_02 - phones	B	6.6713
6.5813	DCB_se3_ag4_m_02 - words	but	6.8913
6.6713	DCB_se3_ag4_m_02 - phones	AH1	6.7513
6.7513	DCB_se3_ag4_m_02 - phones	T	6.8913
7.0273	DCB_se3_ag4_m_02 - phones	sil	7.0773
7.0773	DCB_se3_ag4_m_02 - phones	N	7.1873
7.0773	DCB_se3_ag4_m_02 - words	not	7.3473
7.1873	DCB_se3_ag4_m_02 - phones	AA1	7.2873
7.2873	DCB_se3_ag4_m_02 - phones	T	7.3473
7.3473	DCB_se3_ag4_m_02 - phones	L	7.4273
7.3473	DCB_se3_ag4_m_02 - words	like	7.5973
7.4273	DCB_se3_ag4_m_02 - phones	AY1	7.5273
7.5273	DCB_se3_ag4_m_02 - phones	K	7.5973
7.5973	DCB_se3_ag4_m_02 - phones	sp	7.6573
7.6573	DCB_se3_ag4_m_02 - words	i	7.7973
7.6573	DCB_se3_ag4_m_02 - phones	AY1	7.7973
7.7973	DCB_se3_ag4_m_02 - phones	Y	7.8473
7.7973	DCB_se3_ag4_m_02 - words	used	7.9773
7.8473	DCB_se3_ag4_m_02 - phones	UW1	7.8973
7.8973	DCB_se3_ag4_m_02 - phones	Z	7.9473
7.9473	DCB_se3_ag4_m_02 - phones	D	7.9773
7.9773	DCB_se3_ag4_m_02 - phones	T	8.0073
7.9773	DCB_se3_ag4_m_02 - words	to	8.0573
8.0073	DCB_se3_ag4_m_02 - phones	AH0	8.0573
8.0573	DCB_se3_ag4_m_02 - phones	W	8.1273
8.0573	DCB_se3_ag4_m_02 - words	watch	8.3473
8.1273	DCB_se3_ag4_m_02 - phones	AA1	8.2473
8.2473	DCB_se3_ag4_m_02 - phones	CH	8.3473
8.3473	DCB_se3_ag4_m_02 - phones	IH0	8.3773
8.3473	DCB_se3_ag4_m_02 - words	it	8.4273
8.3773	DCB_se3_ag4_m_02 - phones	T	8.4273
8.4273	DCB_se3_ag4_m_02 - phones	R	8.4973
8.4273	DCB_se3_ag4_m_02 - words	regularly	8.9373
8.4973	DCB_se3_ag4_m_02 - phones	EH1	8.5673
8.5673	DCB_se3_ag4_m_02 - phones	G	8.6173
8.6173	DCB_se3_ag4_m_02 - phones	Y	8.6473
8.6473	DCB_se3_ag4_m_02 - phones	AH0	8.6773
8.6773	DCB_se3_ag4_m_02 - phones	L	8.7073
8.7073	DCB_se3_ag4_m_02 - phones	ER0	8.7873
8.7873	DCB_se3_ag4_m_02 - phones	L	8.8673
8.8673	DCB_se3_ag4_m_02 - phones	IY0	8.9373
8.9373	DCB_se3_ag4_m_02 - phones	AY1	9.0173
8.9373	DCB_se3_ag4_m_02 - words	i	9.0173
9.0173	DCB_se3_ag4_m_02 - phones	D	9.0573
9.0173	DCB_se3_ag4_m_02 - words	don't	9.2273
9.0573	DCB_se3_ag4_m_02 - phones	OW1	9.1673
9.1673	DCB_se3_ag4_m_02 - phones	N	9.1973
9.1973	DCB_se3_ag4_m_02 - phones	T	9.2273
9.3350	DCB_se3_ag4_m_02 - phones	sil	9.4050
9.4050	DCB_se3_ag4_m_02 - words	i	9.5150
9.4050	DCB_se3_ag4_m_02 - phones	AY1	9.5150
9.5150	DCB_se3_ag4_m_02 - phones	D	9.5750
9.5150	DCB_se3_ag4_m_02 - words	don't	9.7550
9.5750	DCB_se3_ag4_m_02 - phones	OW1	9.6850
9.6850	DCB_se3_ag4_m_02 - phones	N	9.7250
9.7250	DCB_se3_ag4_m_02 - phones	T	9.7550
9.7550	DCB_se3_ag4_m_02 - phones	sp	9.8050
9.8050	DCB_se3_ag4_m_02 - phones	W	9.9150
9.8050	DCB_se3_ag4_m_02 - words	watch	10.1750
9.9150	DCB_se3_ag4_m_02 - phones	AA1	10.0650
10.0650	DCB_se3_ag4_m_02 - phones	CH	10.1750
10.1750	DCB_se3_ag4_m_02 - phones	IH0	10.2150
10.1750	DCB_se3_ag4_m_02 - words	it	10.2550
10.2150	DCB_se3_ag4_m_02 - phones	T	10.2550
10.2550	DCB_se3_ag4_m_02 - phones	sp	10.2850
10.2850	DCB_se3_ag4_m_02 - phones	L	10.3650
10.2850	DCB_se3_ag4_m_02 - words	like	10.5550
10.3650	DCB_se3_ag4_m_02 - phones	AY1	10.4350
10.4350	DCB_se3_ag4_m_02 - phones	K	10.5550
10.5550	DCB_se3_ag4_m_02 - words	i	10.6250
10.5550	DCB_se3_ag4_m_02 - phones	AY1	10.6250
10.6250	DCB_se3_ag4_m_02 - phones	Y	10.7750
10.6250	DCB_se3_ag4_m_02 - words	used	10.9850
10.7750	DCB_se3_ag4_m_02 - phones	UW1	10.8450
10.8450	DCB_se3_ag4_m_02 - phones	Z	10.9450
10.9450	DCB_se3_ag4_m_02 - phones	D	10.9850
10.9850	DCB_se3_ag4_m_02 - phones	T	11.0550
10.9850	DCB_se3_ag4_m_02 - words	to	11.2150
11.0550	DCB_se3_ag4_m_02 - phones	UW1	11.2150
11.2150	DCB_se3_ag4_m_02 - phones	sp	11.6698
11.6698	DCB_se3_ag4_m_02 - phones	AH1	12.1098
11.6698	DCB_se3_ag4_m_02 - words	um	12.3398
12.1098	DCB_se3_ag4_m_02 - phones	M	12.3398
12.3398	DCB_se3_ag4_m_02 - phones	sp	12.8820
12.8820	DCB_se3_ag4_m_02 - phones	spn	12.9620
12.8820	DCB_se3_ag4_m_02 - words	<unk>	12.9620
12.9620	DCB_se3_ag4_m_02 - phones	sp	13.0120
13.9475	DCB_se3_ag4_m_02 - phones	P	14.0775
13.9475	DCB_se3_ag4_m_02 - words	part	14.2375
14.0775	DCB_se3_ag4_m_02 - phones	AA1	14.1575
14.1575	DCB_se3_ag4_m_02 - phones	R	14.2075
14.2075	DCB_se3_ag4_m_02 - phones	T	14.2375
14.2375	DCB_se3_ag4_m_02 - phones	AH0	14.2775
14.2375	DCB_se3_ag4_m_02 - words	of	14.3275
14.2775	DCB_se3_ag4_m_02 - phones	V	14.3275
14.3275	DCB_se3_ag4_m_02 - phones	DH	14.3775
14.3275	DCB_se3_ag4_m_02 - words	the	14.4375
14.3775	DCB_se3_ag4_m_02 - phones	AH0	14.4375
14.4375	DCB_se3_ag4_m_02 - phones	D	14.5075
14.4375	DCB_se3_ag4_m_02 - words	difference	14.8975
14.5075	DCB_se3_ag4_m_02 - phones	IH1	14.5975
14.5975	DCB_se3_ag4_m_02 - phones	F	14.6875
14.6875	DCB_se3_ag4_m_02 - phones	R	14.7175
14.7175	DCB_se3_ag4_m_02 - phones	AH0	14.7475
14.7475	DCB_se3_ag4_m_02 - phones	N	14.8275
14.8275	DCB_se3_ag4_m_02 - phones	S	14.8975
14.8975	DCB_se3_ag4_m_02 - phones	IH0	15.0575
14.8975	DCB_se3_ag4_m_02 - words	is	15.1475
15.0575	DCB_se3_ag4_m_02 - phones	Z	15.1475
15.1475	DCB_se3_ag4_m_02 - phones	IH0	15.2275
15.1475	DCB_se3_ag4_m_02 - words	is	15.3275
15.2275	DCB_se3_ag4_m_02 - phones	Z	15.3275
15.3275	DCB_se3_ag4_m_02 - phones	DH	15.3875
15.3275	DCB_se3_ag4_m_02 - words	that	15.5075
15.3875	DCB_se3_ag4_m_02 - phones	AE1	15.4675
15.4675	DCB_se3_ag4_m_02 - phones	T	15.5075
15.5075	DCB_se3_ag4_m_02 - phones	sp	15.5675
15.5675	DCB_se3_ag4_m_02 - phones	DH	15.6675
15.5675	DCB_se3_ag4_m_02 - words	the	15.8275
15.6675	DCB_se3_ag4_m_02 - phones	AH0	15.8275
15.8275	DCB_se3_ag4_m_02 - phones	sp	15.8575
16.0399	DCB_se3_ag4_m_02 - phones	DH	16.1199
16.0399	DCB_se3_ag4_m_02 - words	the	16.1899
16.1199	DCB_se3_ag4_m_02 - phones	AH0	16.1899
16.1899	DCB_se3_ag4_m_02 - phones	sp	16.2999
16.2999	DCB_se3_ag4_m_02 - phones	DH	16.3599
16.2999	DCB_se3_ag4_m_02 - words	the	16.4099
16.3599	DCB_se3_ag4_m_02 - phones	AH0	16.4099
16.4099	DCB_se3_ag4_m_02 - phones	CH	16.5799
16.4099	DCB_se3_ag4_m_02 - words	change	16.8899
16.5799	DCB_se3_ag4_m_02 - phones	EY1	16.7799
16.7799	DCB_se3_ag4_m_02 - phones	N	16.8199
16.8199	DCB_se3_ag4_m_02 - phones	JH	16.8899
16.8899	DCB_se3_ag4_m_02 - phones	IH1	16.9599
16.8899	DCB_se3_ag4_m_02 - words	in	17.1699
16.9599	DCB_se3_ag4_m_02 - phones	N	17.1699
17.1699	DCB_se3_ag4_m_02 - phones	sp	17.1999
17.8734	DCB_se3_ag4_m_02 - phones	IH0	17.9734
17.8734	DCB_se3_ag4_m_02 - words	in	18.3934
17.9734	DCB_se3_ag4_m_02 - phones	N	18.3934
18.3934	DCB_se3_ag4_m_02 - phones	sp	18.5034
18.5034	DCB_se3_ag4_m_02 - phones	K	18.6834
18.5034	DCB_se3_ag4_m_02 - words	college	19.0034
18.6834	DCB_se3_ag4_m_02 - phones	AA1	18.8034
18.8034	DCB_se3_ag4_m_02 - phones	L	18.8434
18.8434	DCB_se3_ag4_m_02 - phones	IH0	18.9134
18.9134	DCB_se3_ag4_m_02 - phones	JH	19.0034
19.0034	DCB_se3_ag4_m_02 - phones	B	19.0734
19.0034	DCB_se3_ag4_m_02 - words	basketball	19.6534
19.0734	DCB_se3_ag4_m_02 - phones	AE1	19.1734
19.1734	DCB_se3_ag4_m_02 - phones	S	19.2834
19.2834	DCB_se3_ag4_m_02 - phones	K	19.3134
19.3134	DCB_se3_ag4_m_02 - phones	AH0	19.3534
19.3534	DCB_se3_ag4_m_02 - phones	T	19.4034
19.4034	DCB_se3_ag4_m_02 - phones	B	19.4534
19.4534	DCB_se3_ag4_m_02 - phones	AO2	19.5934
19.5934	DCB_se3_ag4_m_02 - phones	L	19.6534
19.6534	DCB_se3_ag4_m_02 - phones	AY1	19.7234
19.6534	DCB_se3_ag4_m_02 - words	i	19.7234
19.7234	DCB_se3_ag4_m_02 - phones	TH	19.8434
19.7234	DCB_se3_ag4_m_02 - words	think	19.9934
19.8434	DCB_se3_ag4_m_02 - phones	IH1	19.9034
19.9034	DCB_se3_ag4_m_02 - phones	NG	19.9634
19.9634	DCB_se3_ag4_m_02 - phones	K	19.9934
19.9934	DCB_se3_ag4_m_02 - phones	sp	20.0234
20.0234	DCB_se3_ag4_m_02 - phones	HH	20.0634
20.0234	DCB_se3_ag4_m_02 - words	has	20.2134
20.0634	DCB_se3_ag4_m_02 - phones	AE1	20.1234
20.1234	DCB_se3_ag4_m_02 - phones	Z	20.2134
20.2134	DCB_se3_ag4_m_02 - phones	AH0	20.2834
20.2134	DCB_se3_ag4_m_02 - words	affected	20.9634
20.2834	DCB_se3_ag4_m_02 - phones	F	20.4434
20.4434	DCB_se3_ag4_m_02 - phones	EH1	20.5234
20.5234	DCB_se3_ag4_m_02 - phones	K	20.6534
20.6534	DCB_se3_ag4_m_02 - phones	T	20.7134
20.7134	DCB_se3_ag4_m_02 - phones	IH0	20.8434
20.8434	DCB_se3_ag4_m_02 - phones	D	20.9634
21.4311	DCB_se3_ag4_m_02 - phones	sil	21.4611
21.4611	DCB_se3_ag4_m_02 - phones	AH1	21.7311
21.4611	DCB_se3_ag4_m_02 - words	um	21.9411
21.7311	DCB_se3_ag4_m_02 - phones	M	21.9411
22.2028	DCB_se3_ag4_m_02 - phones	HH	22.3228
22.2028	DCB_se3_ag4_m_02 - words	how	22.4428
22.3228	DCB_se3_ag4_m_02 - phones	AW1	22.4428
22.4428	DCB_se3_ag4_m_02 - phones	S	22.6128
22.4428	DCB_se3_ag4_m_02 - words	certainly	22.8528
22.6128	DCB_se3_ag4_m_02 - phones	ER1	22.6928
22.6928	DCB_se3_ag4_m_02 - phones	T	22.7228
22.7228	DCB_se3_ag4_m_02 - phones	AH0	22.7628
22.7628	DCB_se3_ag4_m_02 - phones	N	22.7928
22.7928	DCB_se3_ag4_m_02 - phones	L	22.8228
22.8228	DCB_se3_ag4_m_02 - phones	IY0	22.8528
22.8528	DCB_se3_ag4_m_02 - phones	sp	22.9028
22.9028	DCB_se3_ag4_m_02 - words	i	23.2228
22.9028	DCB_se3_ag4_m_02 - phones	AY1	23.2228
23.2228	DCB_se3_ag4_m_02 - phones	sp	23.2528
23.2528	DCB_se3_ag4_m_02 - phones	V	23.3028
23.2528	DCB_se3_ag4_m_02 - words	view	23.5928
23.3028	DCB_se3_ag4_m_02 - phones	Y	23.3828
23.3828	DCB_se3_ag4_m_02 - phones	UW1	23.5928
23.5928	DCB_se3_ag4_m_02 - phones	sp	23.6728
23.6728	DCB_se3_ag4_m_02 - phones	P	23.7428
23.6728	DCB_se3_ag4_m_02 - words	professional	24.2028
23.7428	DCB_se3_ag4_m_02 - phones	R	23.7728
23.7728	DCB_se3_ag4_m_02 - phones	AH0	23.8028
23.8028	DCB_se3_ag4_m_02 - phones	F	23.9128
23.9128	DCB_se3_ag4_m_02 - phones	EH1	23.9728
23.9728	DCB_se3_ag4_m_02 - phones	SH	24.0728
24.0728	DCB_se3_ag4_m_02 - phones	AH0	24.1028
24.1028	DCB_se3_ag4_m_02 - phones	N	24.1328
24.1328	DCB_se3_ag4_m_02 - phones	AH0	24.1628
24.1628	DCB_se3_ag4_m_02 - phones	L	24.2028
24.2028	DCB_se3_ag4_m_02 - phones	B	24.2728
24.2028	DCB_se3_ag4_m_02 - words	basketball	24.8228
24.2728	DCB_se3_ag4_m_02 - phones	AE1	24.3628
24.3628	DCB_se3_ag4_m_02 - phones	S	24.4528
24.4528	DCB_se3_ag4_m_02 - phones	K	24.4928
24.4928	DCB_se3_ag4_m_02 - phones	AH0	24.5328
24.5328	DCB_se3_ag4_m_02 - phones	T	24.5728
24.5728	DCB_se3_ag4_m_02 - phones	B	24.6228
24.5988	DCB_int_01 - words	mm	24.8688
24.5988	DCB_int_01 - phones	M	24.8688
24.6228	DCB_se3_ag4_m_02 - phones	AO2	24.6728
24.6728	DCB_se3_ag4_m_02 - phones	L	24.8228
24.8228	DCB_se3_ag4_m_02 - phones	sp	24.8828
24.8688	DCB_int_01 - phones	sp	126.6413
25.3529	DCB_se3_ag4_m_02 - phones	S	25.5329
25.3529	DCB_se3_ag4_m_02 - words	so	26.0229
25.5329	DCB_se3_ag4_m_02 - phones	OW1	26.0229
26.0229	DCB_se3_ag4_m_02 - phones	sp	26.8428
26.8428	DCB_se3_ag4_m_02 - phones	AH1	27.1628
26.8428	DCB_se3_ag4_m_02 - words	um	27.3128
27.1628	DCB_se3_ag4_m_02 - phones	M	27.3128
27.9125	DCB_se3_ag4_m_02 - phones	sil	27.9525
27.9525	DCB_se3_ag4_m_02 - phones	IH1	28.0825
27.9525	DCB_se3_ag4_m_02 - words	in	28.1825
28.0825	DCB_se3_ag4_m_02 - phones	N	28.1825
28.1825	DCB_se3_ag4_m_02 - phones	K	28.3125
28.1825	DCB_se3_ag4_m_02 - words	college	29.0525
28.3125	DCB_se3_ag4_m_02 - phones	AA1	28.5325
28.5325	DCB_se3_ag4_m_02 - phones	L	28.6025
28.6025	DCB_se3_ag4_m_02 - phones	IH0	28.7525
28.7525	DCB_se3_ag4_m_02 - phones	JH	29.0525
29.5194	DCB_se3_ag4_m_02 - phones	sil	29.5494
29.5494	DCB_se3_ag4_m_02 - phones	AE1	29.8894
29.5494	DCB_se3_ag4_m_02 - words	and	29.9294
29.8894	DCB_se3_ag4_m_02 - phones	N	29.9294
30.1919	DCB_se3_ag4_m_02 - phones	sil	30.2419
30.2419	DCB_se3_ag4_m_02 - phones	AE1	30.4119
30.2419	DCB_se3_ag4_m_02 - words	after	30.6519
30.4119	DCB_se3_ag4_m_02 - phones	F	30.5219
30.5219	DCB_se3_ag4_m_02 - phones	T	30.5919
30.5919	DCB_se3_ag4_m_02 - phones	ER0	30.6519
30.6519	DCB_se3_ag4_m_02 - phones	K	30.7919
30.6519	DCB_se3_ag4_m_02 - words	college	31.4319
30.7919	DCB_se3_ag4_m_02 - phones	AA1	30.9619
30.9619	DCB_se3_ag4_m_02 - phones	L	31.0719
31.0719	DCB_se3_ag4_m_02 - phones	IH0	31.1819
31.1819	DCB_se3_ag4_m_02 - phones	JH	31.4319
31.9829	DCB_se3_ag4_m_02 - phones	sil	32.0129
32.0129	DCB_se3_ag4_m_02 - phones	AH1	32.2829
32.0129	DCB_se3_ag4_m_02 - words	um	32.4029
32.2829	DCB_se3_ag4_m_02 - phones	M	32.4029
33.7385	DCB_se3_ag4_m_02 - phones	B	33.7885
33.7385	DCB_se3_ag4_m_02 - words	because	34.4785
33.7885	DCB_se3_ag4_m_02 - phones	IH0	33.8785
33.8785	DCB_se3_ag4_m_02 - phones	K	33.9985
33.9985	DCB_se3_ag4_m_02 - phones	AH1	34.1585
34.1585	DCB_se3_ag4_m_02 - phones	Z	34.4785
35.0168	DCB_se3_ag4_m_02 - phones	sil	35.0468
35.0468	DCB_se3_ag4_m_02 - phones	Y	35.1468
35.0468	DCB_se3_ag4_m_02 - words	you	35.2368
35.1468	DCB_se3_ag4_m_02 - phones	UW1	35.2368
35.2368	DCB_se3_ag4_m_02 - phones	S	35.3968
35.2368	DCB_se3_ag4_m_02 - words	sort	35.5168
35.3968	DCB_se3_ag4_m_02 - phones	AO1	35.4368
35.4368	DCB_se3_ag4_m_02 - phones	R	35.4868
35.4868	DCB_se3_ag4_m_02 - phones	T	35.5168
35.5168	DCB_se3_ag4_m_02 - phones	AH0	35.5468
35.5168	DCB_se3_ag4_m_02 - words	of	35.5868
35.5468	DCB_se3_ag4_m_02 - phones	V	35.5868
35.5868	DCB_se3_ag4_m_02 - phones	F	35.7568
35.5868	DCB_se3_ag4_m_02 - words	follow	36.0168
35.7568	DCB_se3_ag4_m_02 - phones	AA1	35.8968
35.8968	DCB_se3_ag4_m_02 - phones	L	35.9468
35.9468	DCB_se3_ag4_m_02 - phones	OW0	36.0168
36.0168	DCB_se3_ag4_m_02 - phones	P	36.1768
36.0168	DCB_se3_ag4_m_02 - words	people	36.3968
36.1768	DCB_se3_ag4_m_02 - phones	IY1	36.2368
36.2368	DCB_se3_ag4_m_02 - phones	P	36.3268
36.3268	DCB_se3_ag4_m_02 - phones	AH0	36.3568
36.3568	DCB_se3_ag4_m_02 - phones	L	36.3968
36.3968	DCB_se3_ag4_m_02 - phones	S	36.4868
36.3968	DCB_se3_ag4_m_02 - words	s	36.4868
36.4868	DCB_se3_ag4_m_02 - phones	K	36.5868
36.4868	DCB_se3_ag4_m_02 - words	careers	37.3668
36.5868	DCB_se3_ag4_m_02 - phones	ER0	36.7368
36.7368	DCB_se3_ag4_m_02 - phones	IH1	37.0368
37.0368	DCB_se3_ag4_m_02 - phones	R	37.1568
37.1568	DCB_se3_ag4_m_02 - phones	Z	37.3668
37.9263	DCB_se3_ag4_m_02 - phones	sil	37.9863
37.9863	DCB_se3_ag4_m_02 - phones	IH1	38.0463
37.9863	DCB_se3_ag4_m_02 - words	in	38.1363
38.0463	DCB_se3_ag4_m_02 - phones	N	38.1363
38.1363	DCB_se3_ag4_m_02 - phones	K	38.2263
38.1363	DCB_se3_ag4_m_02 - words	college	38.4963
38.2263	DCB_se3_ag4_m_02 - phones	AA1	38.3463
38.3463	DCB_se3_ag4_m_02 - phones	L	38.3763
38.3763	DCB_se3_ag4_m_02 - phones	IH0	38.4163
38.4163	DCB_se3_ag4_m_02 - phones	JH	38.4963
38.4963	DCB_se3_ag4_m_02 - phones	B	38.5363
38.4963	DCB_se3_ag4_m_02 - words	because	38.7363
38.5363	DCB_se3_ag4_m_02 - phones	IH0	38.5763
38.5763	DCB_se3_ag4_m_02 - phones	K	38.6163
38.6163	DCB_se3_ag4_m_02 - phones	AA1	38.6763
38.6763	DCB_se3_ag4_m_02 - phones	Z	38.7363
38.7363	DCB_se3_ag4_m_02 - phones	DH	38.7763
38.7363	DCB_se3_ag4_m_02 - words	they	38.8463
38.7763	DCB_se3_ag4_m_02 - phones	EY1	38.8463
38.8463	DCB_se3_ag4_m_02 - phones	W	38.9063
38.8463	DCB_se3_ag4_m_02 - words	were	38.9463
38.9063	DCB_se3_ag4_m_02 - phones	ER0	38.9463
38.9463	DCB_se3_ag4_m_02 - phones	IH1	38.9763
38.9463	DCB_se3_ag4_m_02 - words	in	39.0363
38.9763	DCB_se3_ag4_m_02 - phones	N	39.0363
39.0363	DCB_se3_ag4_m_02 - phones	K	39.1163
39.0363	DCB_se3_ag4_m_02 - words	college	39.3063
39.1163	DCB_se3_ag4_m_02 - phones	AA1	39.2063
39.2063	DCB_se3_ag4_m_02 - phones	L	39.2363
39.2363	DCB_se3_ag4_m_02 - phones	IH0	39.2763
39.2763	DCB_se3_ag4_m_02 - phones	JH	39.3063
39.3063	DCB_se3_ag4_m_02 - phones	F	39.3863
39.3063	DCB_se3_ag4_m_02 - words	for	39.4563
39.3863	DCB_se3_ag4_m_02 - phones	ER0	39.4563
39.4563	DCB_se3_ag4_m_02 - phones	F	39.5763
39.4563	DCB_se3_ag4_m_02 - words	four	39.6863
39.5763	DCB_se3_ag4_m_02 - phones	AO1	39.6263
39.6263	DCB_se3_ag4_m_02 - phones	R	39.6863
39.6863	DCB_se3_ag4_m_02 - phones	Y	39.8163
39.6863	DCB_se3_ag4_m_02 - words	years	40.0763
39.8163	DCB_se3_ag4_m_02 - phones	ER0	39.9363
39.9363	DCB_se3_ag4_m_02 - phones	Z	40.0763
40.9531	DCB_se3_ag4_m_02 - phones	AH1	41.2731
40.9531	DCB_se3_ag4_m_02 - words	um	41.3831
41.2731	DCB_se3_ag4_m_02 - phones	M	41.3831
41.3831	DCB_se3_ag4_m_02 - phones	sp	41.5948
41.5948	DCB_se3_ag4_m_02 - phones	Y	41.6448
41.5948	DCB_se3_ag4_m_02 - words	you	41.6748
41.6448	DCB_se3_ag4_m_02 - phones	UW1	41.6748
41.6748	DCB_se3_ag4_m_02 - phones	F	41.7648
41.6748	DCB_se3_ag4_m_02 - words	felt	41.8548
41.7648	DCB_se3_ag4_m_02 - phones	EH1	41.7948
41.7948	DCB_se3_ag4_m_02 - phones	L	41.8248
41.8248	DCB_se3_ag4_m_02 - phones	T	41.8548
41.8548	DCB_se3_ag4_m_02 - phones	L	41.8848
41.8548	DCB_se3_ag4_m_02 - words	like	42.0148
41.8848	DCB_se3_ag4_m_02 - phones	AY1	41.9448
41.9448	DCB_se3_ag4_m_02 - phones	K	42.0148
42.0148	DCB_se3_ag4_m_02 - phones	Y	42.0448
42.0148	DCB_se3_ag4_m_02 - words	you	42.0848
42.0448	DCB_se3_ag4_m_02 - phones	UW1	42.0848
42.0848	DCB_se3_ag4_m_02 - phones	S	42.2048
42.0848	DCB_se3_ag4_m_02 - words	sort	42.2948
42.2048	DCB_se3_ag4_m_02 - phones	AO1	42.2348
42.2348	DCB_se3_ag4_m_02 - phones	R	42.2648
42.2648	DCB_se3_ag4_m_02 - phones	T	42.2948
42.2948	DCB_se3_ag4_m_02 - phones	AH0	42.3248
42.2948	DCB_se3_ag4_m_02 - words	of	42.3548
42.3248	DCB_se3_ag4_m_02 - phones	V	42.3548
42.3548	DCB_se3_ag4_m_02 - phones	HH	42.3848
42.3548	DCB_se3_ag4_m_02 - words	had	42.5148
42.3848	DCB_se3_ag4_m_02 - phones	AE1	42.4248
42.4248	DCB_se3_ag4_m_02 - phones	D	42.5148
42.5148	DCB_se3_ag4_m_02 - words	a	42.5748
42.5148	DCB_se3_ag4_m_02 - phones	AH0	42.5748
42.5748	DCB_se3_ag4_m_02 - phones	K	42.6748
42.5748	DCB_se3_ag4_m_02 - words	connection	43.0148
42.6748	DCB_se3_ag4_m_02 - phones	AH0	42.7148
42.7148	DCB_se3_ag4_m_02 - phones	N	42.7648
42.7648	DCB_se3_ag4_m_02 - phones	EH1	42.8148
42.8148	DCB_se3_ag4_m_02 - phones	K	42.8848
42.8848	DCB_se3_ag4_m_02 - phones	SH	42.9548
42.9548	DCB_se3_ag4_m_02 - phones	AH0	42.9848
42.9848	DCB_se3_ag4_m_02 - phones	N	43.0148
43.0148	DCB_se3_ag4_m_02 - phones	W	43.0548
43.0148	DCB_se3_ag4_m_02 - words	with	43.1548
43.0548	DCB_se3_ag4_m_02 - phones	IH0	43.1048
43.1048	DCB_se3_ag4_m_02 - phones	TH	43.1548
43.1548	DCB_se3_ag4_m_02 - phones	DH	43.1848
43.1548	DCB_se3_ag4_m_02 - words	them	43.2948
43.1848	DCB_se3_ag4_m_02 - phones	AH0	43.2348
43.2348	DCB_se3_ag4_m_02 - phones	M	43.2948
43.2948	DCB_se3_ag4_m_02 - phones	AH0	43.3248
43.2948	DCB_se3_ag4_m_02 - words	and	43.4048
43.3248	DCB_se3_ag4_m_02 - phones	N	43.4048
43.4048	DCB_se3_ag4_m_02 - phones	Y	43.4448
43.4048	DCB_se3_ag4_m_02 - words	you	43.4848
43.4448	DCB_se3_ag4_m_02 - phones	UW1	43.4848
43.4848	DCB_se3_ag4_m_02 - phones	N	43.5548
43.4848	DCB_se3_ag4_m_02 - words	knew	43.6748
43.5548	DCB_se3_ag4_m_02 - phones	UW1	43.6748
43.6748	DCB_se3_ag4_m_02 - phones	DH	43.7148
43.6748	DCB_se3_ag4_m_02 - words	them	43.7948
43.7148	DCB_se3_ag4_m_02 - phones	AH0	43.7648
43.7648	DCB_se3_ag4_m_02 - phones	M	43.7948
43.7948	DCB_se3_ag4_m_02 - phones	sp	44.3344
44.3344	DCB_se3_ag4_m_02 - phones	AH0	44.4644
44.3344	DCB_se3_ag4_m_02 - words	and	44.6244
44.4644	DCB_se3_ag4_m_02 - phones	N	44.5944
44.5944	DCB_se3_ag4_m_02 - phones	D	44.6244
44.6244	DCB_se3_ag4_m_02 - phones	W	44.6644
44.6244	DCB_se3_ag4_m_02 - words	when	44.7344
44.6644	DCB_se3_ag4_m_02 - phones	EH1	44.7044
44.7044	DCB_se3_ag4_m_02 - phones	N	44.7344
44.7344	DCB_se3_ag4_m_02 - phones	DH	44.7844
44.7344	DCB_se3_ag4_m_02 - words	they	44.8744
44.7844	DCB_se3_ag4_m_02 - phones	EY1	44.8744
44.8744	DCB_se3_ag4_m_02 - phones	W	44.9644
44.8744	DCB_se3_ag4_m_02 - words	went	45.1244
44.9644	DCB_se3_ag4_m_02 - phones	EH1	45.0344
45.0344	DCB_se3_ag4_m_02 - phones	N	45.0944
45.0944	DCB_se3_ag4_m_02 - phones	T	45.1244
45.1244	DCB_se3_ag4_m_02 - phones	sp	45.1644
45.1644	DCB_se3_ag4_m_02 - phones	DH	45.2844
45.1644	DCB_se3_ag4_m_02 - words	then	45.5744
45.2844	DCB_se3_ag4_m_02 - phones	EH1	45.4144
45.4144	DCB_se3_ag4_m_02 - phones	N	45.5744
45.5744	DCB_se3_ag4_m_02 - phones	sp	46.0475
46.0475	DCB_se3_ag4_m_02 - phones	G	46.1375
46.0475	DCB_se3_ag4_m_02 - words	graduated	46.6975
46.1375	DCB_se3_ag4_m_02 - phones	R	46.2075
46.2075	DCB_se3_ag4_m_02 - phones	AE1	46.3475
46.3475	DCB_se3_ag4_m_02 - phones	JH	46.4175
46.4175	DCB_se3_ag4_m_02 - phones	UW0	46.5375
46.5375	DCB_se3_ag4_m_02 - phones	EY2	46.5775
46.5775	DCB_se3_ag4_m_02 - phones	T	46.6275
46.6275	DCB_se3_ag4_m_02 - phones	IH0	46.6675
46.6675	DCB_se3_ag4_m_02 - phones	D	46.6975
46.6975	DCB_se3_ag4_m_02 - phones	K	46.7675
46.6975	DCB_se3_ag4_m_02 - words	college	47.0575
46.7675	DCB_se3_ag4_m_02 - phones	AA1	46.9175
46.9175	DCB_se3_ag4_m_02 - phones	L	46.9475
46.9475	DCB_se3_ag4_m_02 - phones	IH0	46.9875
46.9875	DCB_se3_ag4_m_02 - phones	JH	47.0575
47.0575	DCB_se3_ag4_m_02 - words	or	47.0875
47.0575	DCB_se3_ag4_m_02 - phones	ER0	47.0875
47.0875	DCB_se3_ag4_m_02 - phones	EH1	47.1175
47.0875	DCB_se3_ag4_m_02 - words	f	47.2375
47.1175	DCB_se3_ag4_m_02 - phones	F	47.2375
47.2375	DCB_se3_ag4_m_02 - phones	K	47.3175
47.2375	DCB_se3_ag4_m_02 - words	completed	47.6375
47.3175	DCB_se3_ag4_m_02 - phones	AH0	47.3475
47.3475	DCB_se3_ag4_m_02 - phones	M	47.3875
47.3875	DCB_se3_ag4_m_02 - phones	P	47.4575
47.4575	DCB_se3_ag4_m_02 - phones	L	47.5075
47.5075	DCB_se3_ag4_m_02 - phones	IY1	47.5475
47.5475	DCB_se3_ag4_m_02 - phones	T	47.5775
47.5775	DCB_se3_ag4_m_02 - phones	IH0	47.6075
47.6075	DCB_se3_ag4_m_02 - phones	D	47.6375
47.6375	DCB_se3_ag4_m_02 - phones	DH	47.6675
47.6375	DCB_se3_ag4_m_02 - words	their	47.7475
47.6675	DCB_se3_ag4_m_02 - phones	EH1	47.6975
47.6975	DCB_se3_ag4_m_02 - phones	R	47.7475
47.7475	DCB_se3_ag4_m_02 - phones	K	47.8575
47.7475	DCB_se3_ag4_m_02 - words	college	48.1975
47.8575	DCB_se3_ag4_m_02 - phones	AA1	47.9675
47.9675	DCB_se3_ag4_m_02 - phones	L	48.0175
48.0175	DCB_se3_ag4_m_02 - phones	IH0	48.0775
48.0775	DCB_se3_ag4_m_02 - phones	JH	48.1975
48.1975	DCB_se3_ag4_m_02 - phones	Y	48.2675
48.1975	DCB_se3_ag4_m_02 - words	years	48.5775
48.2675	DCB_se3_ag4_m_02 - phones	IH1	48.3775
48.3775	DCB_se3_ag4_m_02 - phones	R	48.4775
48.4775	DCB_se3_ag4_m_02 - phones	Z	48.5775
48.5775	DCB_se3_ag4_m_02 - phones	AE1	48.6975
48.5775	DCB_se3_ag4_m_02 - words	and	48.9175
48.6975	DCB_se3_ag4_m_02 - phones	N	48.8275
48.8275	DCB_se3_ag4_m_02 - phones	D	48.9175
48.9175	DCB_se3_ag4_m_02 - phones	sp	48.9475
48.9475	DCB_se3_ag4_m_02 - phones	W	49.0175
48.9475	DCB_se3_ag4_m_02 - words	went	49.1275
49.0175	DCB_se3_ag4_m_02 - phones	EH1	49.0575
49.0575	DCB_se3_ag4_m_02 - phones	N	49.0975
49.0975	DCB_se3_ag4_m_02 - phones	T	49.1275
49.1275	DCB_se3_ag4_m_02 - phones	T	49.1975
49.1275	DCB_se3_ag4_m_02 - words	to	49.2375
49.1975	DCB_se3_ag4_m_02 - phones	IH0	49.2375
49.2375	DCB_se3_ag4_m_02 - phones	DH	49.2775
49.2375	DCB_se3_ag4_m_02 - words	the	49.3375
49.2775	DCB_se3_ag4_m_02 - phones	AH0	49.3375
49.3375	DCB_se3_ag4_m_02 - phones	P	49.4675
49.3375	DCB_se3_ag4_m_02 - words	pros	50.0175
49.4675	DCB_se3_ag4_m_02 - phones	R	49.5375
49.5375	DCB_se3_ag4_m_02 - phones	OW1	49.7875
49.7875	DCB_se3_ag4_m_02 - phones	Z	50.0175
51.3208	DCB_se3_ag4_m_02 - phones	sil	51.3508
51.3508	DCB_se3_ag4_m_02 - phones	Y	51.4408
51.3508	DCB_se3_ag4_m_02 - words	you	51.4808
51.4408	DCB_se3_ag4_m_02 - phones	UW1	51.4808
51.4808	DCB_se3_ag4_m_02 - phones	F	51.5608
51.4808	DCB_se3_ag4_m_02 - words	felt	51.6508
51.5608	DCB_se3_ag4_m_02 - phones	EH1	51.5908
51.5908	DCB_se3_ag4_m_02 - phones	L	51.6208
51.6208	DCB_se3_ag4_m_02 - phones	T	51.6508
51.6508	DCB_se3_ag4_m_02 - phones	L	51.6808
51.6508	DCB_se3_ag4_m_02 - words	like	51.8008
51.6808	DCB_se3_ag4_m_02 - phones	AY1	51.7308
51.7308	DCB_se3_ag4_m_02 - phones	K	51.8008
51.8008	DCB_se3_ag4_m_02 - phones	Y	51.8308
51.8008	DCB_se3_ag4_m_02 - words	you	51.8608
51.8308	DCB_se3_ag4_m_02 - phones	UW1	51.8608
51.8608	DCB_se3_ag4_m_02 - phones	HH	51.8908
51.8608	DCB_se3_ag4_m_02 - words	had	51.9508
51.8908	DCB_se3_ag4_m_02 - phones	AE1	51.9208
51.9208	DCB_se3_ag4_m_02 - phones	D	51.9508
51.9508	DCB_se3_ag4_m_02 - phones	AH0	52.0008
51.9508	DCB_se3_ag4_m_02 - words	a	52.0008
52.0008	DCB_se3_ag4_m_02 - phones	K	52.0708
52.0008	DCB_se3_ag4_m_02 - words	connection	52.4608
52.0708	DCB_se3_ag4_m_02 - phones	AH0	52.1008
52.1008	DCB_se3_ag4_m_02 - phones	N	52.1908
52.1908	DCB_se3_ag4_m_02 - phones	EH1	52.2408
52.2408	DCB_se3_ag4_m_02 - phones	K	52.3108
52.3108	DCB_se3_ag4_m_02 - phones	SH	52.3808
52.3808	DCB_se3_ag4_m_02 - phones	AH0	52.4308
52.4308	DCB_se3_ag4_m_02 - phones	N	52.4608
52.4608	DCB_se3_ag4_m_02 - phones	AH0	52.4908
52.4608	DCB_se3_ag4_m_02 - words	and	52.6308
52.4908	DCB_se3_ag4_m_02 - phones	N	52.6308
52.6308	DCB_se3_ag4_m_02 - phones	Y	52.7008
52.6308	DCB_se3_ag4_m_02 - words	you	52.8608
52.7008	DCB_se3_ag4_m_02 - phones	UW1	52.8608
52.8608	DCB_se3_ag4_m_02 - phones	sp	52.8908
52.8908	DCB_se3_ag4_m_02 - phones	EH1	52.9208
52.8908	DCB_se3_ag4_m_02 - words	f	53.0108
52.9208	DCB_se3_ag4_m_02 - phones	F	53.0108
53.1797	DCB_se3_ag4_m_02 - phones	F	53.3597
53.1797	DCB_se3_ag4_m_02 - words	followed	53.7097
53.3597	DCB_se3_ag4_m_02 - phones	AA1	53.5697
53.5697	DCB_se3_ag4_m_02 - phones	L	53.5997
53.5997	DCB_se3_ag4_m_02 - phones	OW0	53.6597
53.6597	DCB_se3_ag4_m_02 - phones	D	53.7097
53.7097	DCB_se3_ag4_m_02 - phones	DH	53.7497
53.7097	DCB_se3_ag4_m_02 - words	them	53.9497
53.7497	DCB_se3_ag4_m_02 - phones	EH1	53.8397
53.8397	DCB_se3_ag4_m_02 - phones	M	53.9497
53.9497	DCB_se3_ag4_m_02 - phones	TH	54.0597
53.9497	DCB_se3_ag4_m_02 - words	through	54.2497
54.0597	DCB_se3_ag4_m_02 - phones	R	54.0997
54.0997	DCB_se3_ag4_m_02 - phones	UW1	54.2497
54.2497	DCB_se3_ag4_m_02 - phones	DH	54.3097
54.2497	DCB_se3_ag4_m_02 - words	their	54.5997
54.3097	DCB_se3_ag4_m_02 - phones	EH1	54.3897
54.3897	DCB_se3_ag4_m_02 - phones	R	54.5997
54.5997	DCB_se3_ag4_m_02 - phones	sp	54.6297
54.9211	DCB_se3_ag4_m_02 - phones	P	55.0511
54.9211	DCB_se3_ag4_m_02 - words	pro	55.1911
55.0511	DCB_se3_ag4_m_02 - phones	R	55.0911
55.0911	DCB_se3_ag4_m_02 - phones	OW1	55.1911
55.1911	DCB_se3_ag4_m_02 - phones	K	55.3111
55.1911	DCB_se3_ag4_m_02 - words	career	55.6911
55.3111	DCB_se3_ag4_m_02 - phones	ER0	55.4511
55.4511	DCB_se3_ag4_m_02 - phones	IH1	55.6111
55.6111	DCB_se3_ag4_m_02 - phones	R	55.6911
55.9758	DCB_se3_ag4_m_02 - phones	AE1	56.1558
55.9758	DCB_se3_ag4_m_02 - words	and	56.4858
56.1558	DCB_se3_ag4_m_02 - phones	N	56.3258
56.3258	DCB_se3_ag4_m_02 - phones	D	56.4858
56.4858	DCB_se3_ag4_m_02 - phones	sp	56.5958
56.5958	DCB_se3_ag4_m_02 - phones	DH	56.8558
56.5958	DCB_se3_ag4_m_02 - words	that	57.0458
56.8558	DCB_se3_ag4_m_02 - phones	AE1	56.9658
56.9658	DCB_se3_ag4_m_02 - phones	T	57.0458
57.0458	DCB_se3_ag4_m_02 - phones	sp	57.0758
57.0758	DCB_se3_ag4_m_02 - phones	F	57.1358
57.0758	DCB_se3_ag4_m_02 - words	for	57.1958
57.1358	DCB_se3_ag4_m_02 - phones	ER0	57.1958
57.1958	DCB_se3_ag4_m_02 - phones	M	57.2858
57.1958	DCB_se3_ag4_m_02 - words	me	57.4458
57.2858	DCB_se3_ag4_m_02 - phones	IY1	57.4458
57.4458	DCB_se3_ag4_m_02 - phones	W	57.5058
57.4458	DCB_se3_ag4_m_02 - words	was	57.6258
57.5058	DCB_se3_ag4_m_02 - phones	AH1	57.5658
57.5658	DCB_se3_ag4_m_02 - phones	Z	57.6258
57.6258	DCB_se3_ag4_m_02 - phones	S	57.7058
57.6258	DCB_se3_ag4_m_02 - words	some	57.8658
57.7058	DCB_se3_ag4_m_02 - phones	AH1	57.7558
57.7558	DCB_se3_ag4_m_02 - phones	M	57.8658
57.8658	DCB_se3_ag4_m_02 - phones	AH1	57.9058
57.8658	DCB_se3_ag4_m_02 - words	of	57.9458
57.9058	DCB_se3_ag4_m_02 - phones	V	57.9458
57.9458	DCB_se3_ag4_m_02 - phones	DH	57.9958
57.9458	DCB_se3_ag4_m_02 - words	the	58.0858
57.9958	DCB_se3_ag4_m_02 - phones	IY0	58.0858
58.0858	DCB_se3_ag4_m_02 - phones	AH0	58.1658
58.0858	DCB_se3_ag4_m_02 - words	attraction	58.6558
58.1658	DCB_se3_ag4_m_02 - phones	T	58.2558
58.2558	DCB_se3_ag4_m_02 - phones	R	58.3058
58.3058	DCB_se3_ag4_m_02 - phones	AE1	58.3958
58.3958	DCB_se3_ag4_m_02 - phones	K	58.4858
58.4858	DCB_se3_ag4_m_02 - phones	SH	58.5358
58.5358	DCB_se3_ag4_m_02 - phones	AH0	58.5858
58.5858	DCB_se3_ag4_m_02 - phones	N	58.6558
58.6558	DCB_se3_ag4_m_02 - phones	T	58.7358
58.6558	DCB_se3_ag4_m_02 - words	to	58.9258
58.7358	DCB_se3_ag4_m_02 - phones	UW1	58.9258
58.9258	DCB_se3_ag4_m_02 - phones	W	58.9958
58.9258	DCB_se3_ag4_m_02 - words	watching	59.5458
58.9958	DCB_se3_ag4_m_02 - phones	AA1	59.1458
59.1458	DCB_se3_ag4_m_02 - phones	CH	59.2858
59.2858	DCB_se3_ag4_m_02 - phones	IH0	59.3158
59.3158	DCB_se3_ag4_m_02 - phones	NG	59.5458
60.1070	DCB_se3_ag4_m_02 - phones	sil	60.1470
60.1470	DCB_se3_ag4_m_02 - phones	DH	60.2070
60.1470	DCB_se3_ag4_m_02 - words	the	60.3370
60.2070	DCB_se3_ag4_m_02 - phones	AH0	60.3370
60.3370	DCB_se3_ag4_m_02 - phones	sp	60.3970
60.6875	DCB_se3_ag4_m_02 - phones	P	60.8375
60.6875	DCB_se3_ag4_m_02 - words	pro	61.2475
60.8375	DCB_se3_ag4_m_02 - phones	R	60.8875
60.8875	DCB_se3_ag4_m_02 - phones	OW1	61.2475
61.2475	DCB_se3_ag4_m_02 - phones	sp	61.8276
61.8276	DCB_se3_ag4_m_02 - phones	B	61.8776
61.8276	DCB_se3_ag4_m_02 - words	basketball	62.4376
61.8776	DCB_se3_ag4_m_02 - phones	AE1	61.9976
61.9976	DCB_se3_ag4_m_02 - phones	S	62.0776
62.0776	DCB_se3_ag4_m_02 - phones	K	62.1276
62.1276	DCB_se3_ag4_m_02 - phones	AH0	62.1676
62.1676	DCB_se3_ag4_m_02 - phones	T	62.2176
62.2176	DCB_se3_ag4_m_02 - phones	B	62.2676
62.2676	DCB_se3_ag4_m_02 - phones	AO2	62.3676
62.3676	DCB_se3_ag4_m_02 - phones	L	62.4376
62.4376	DCB_se3_ag4_m_02 - phones	B	62.4876
62.4376	DCB_se3_ag4_m_02 - words	because	62.9376
62.4876	DCB_se3_ag4_m_02 - phones	IH0	62.5576
62.5576	DCB_se3_ag4_m_02 - phones	K	62.6376
62.6376	DCB_se3_ag4_m_02 - phones	AH1	62.7976
62.7976	DCB_se3_ag4_m_02 - phones	Z	62.9376
63.3350	DCB_se3_ag4_m_02 - phones	DH	63.4350
63.3350	DCB_se3_ag4_m_02 - words	there	63.5550
63.4350	DCB_se3_ag4_m_02 - phones	EH1	63.4750
63.4750	DCB_se3_ag4_m_02 - phones	R	63.5550
63.5550	DCB_se3_ag4_m_02 - phones	W	63.5950
63.5550	DCB_se3_ag4_m_02 - words	were	63.6550
63.5950	DCB_se3_ag4_m_02 - phones	ER0	63.6550
63.6550	DCB_se3_ag4_m_02 - phones	P	63.7550
63.6550	DCB_se3_ag4_m_02 - words	people	64.0250
63.7550	DCB_se3_ag4_m_02 - phones	IY1	63.8450
63.8450	DCB_se3_ag4_m_02 - phones	P	63.9250
63.9250	DCB_se3_ag4_m_02 - phones	AH0	63.9850
63.9850	DCB_se3_ag4_m_02 - phones	L	64.0250
64.0250	DCB_se3_ag4_m_02 - phones	DH	64.0950
64.0250	DCB_se3_ag4_m_02 - words	that	64.2250
64.0950	DCB_se3_ag4_m_02 - phones	AE1	64.1350
64.1350	DCB_se3_ag4_m_02 - phones	T	64.2250
64.2250	DCB_se3_ag4_m_02 - phones	AY1	64.4650
64.2250	DCB_se3_ag4_m_02 - words	i	64.4650
64.4650	DCB_se3_ag4_m_02 - phones	sp	64.8586
64.8586	DCB_se3_ag4_m_02 - phones	F	64.9086
64.8586	DCB_se3_ag4_m_02 - words	felt	65.0186
64.9086	DCB_se3_ag4_m_02 - phones	EH1	64.9586
64.9586	DCB_se3_ag4_m_02 - phones	L	64.9886
64.9886	DCB_se3_ag4_m_02 - phones	T	65.0186
65.0186	DCB_se3_ag4_m_02 - phones	L	65.0586
65.0186	DCB_se3_ag4_m_02 - words	like	65.1986
65.0586	DCB_se3_ag4_m_02 - phones	AY1	65.1086
65.1086	DCB_se3_ag4_m_02 - phones	K	65.1986
65.1986	DCB_se3_ag4_m_02 - phones	AY1	65.2786
65.1986	DCB_se3_ag4_m_02 - words	i	65.2786
65.2786	DCB_se3_ag4_m_02 - phones	N	65.3886
65.2786	DCB_se3_ag4_m_02 - words	knew	65.6286
65.3886	DCB_se3_ag4_m_02 - phones	UW1	65.6286
65.6286	DCB_se3_ag4_m_02 - phones	sp	65.6586
65.6586	DCB_se3_ag4_m_02 - phones	S	65.8086
65.6586	DCB_se3_ag4_m_02 - words	certainly	66.0286
65.8086	DCB_se3_ag4_m_02 - phones	ER1	65.8386
65.8386	DCB_se3_ag4_m_02 - phones	T	65.8686
65.8686	DCB_se3_ag4_m_02 - phones	AH0	65.8986
65.8986	DCB_se3_ag4_m_02 - phones	N	65.9286
65.9286	DCB_se3_ag4_m_02 - phones	L	65.9686
65.9686	DCB_se3_ag4_m_02 - phones	IY0	66.0286
66.0286	DCB_se3_ag4_m_02 - phones	N	66.0986
66.0286	DCB_se3_ag4_m_02 - words	knew	66.2286
66.0986	DCB_se3_ag4_m_02 - phones	UW1	66.2286
66.2286	DCB_se3_ag4_m_02 - phones	AH1	66.4986
66.2286	DCB_se3_ag4_m_02 - words	of	66.5486
66.4986	DCB_se3_ag4_m_02 - phones	V	66.5486
66.5486	DCB_se3_ag4_m_02 - phones	sp	66.5886
67.0343	DCB_se3_ag4_m_02 - words	uh	67.5643
67.0343	DCB_se3_ag4_m_02 - phones	AH1	67.5643
67.5643	DCB_se3_ag4_m_02 - phones	sp	67.7456
67.7456	DCB_se3_ag4_m_02 - phones	HH	67.8156
67.7456	DCB_se3_ag4_m_02 - words	had	67.9756
67.8156	DCB_se3_ag4_m_02 - phones	AE1	67.8456
67.8456	DCB_se3_ag4_m_02 - phones	D	67.9756
67.9756	DCB_se3_ag4_m_02 - phones	W	68.0356
67.9756	DCB_se3_ag4_m_02 - words	watched	68.2956
68.0356	DCB_se3_ag4_m_02 - phones	AA1	68.1656
68.1656	DCB_se3_ag4_m_02 - phones	CH	68.2656
68.2656	DCB_se3_ag4_m_02 - phones	T	68.2956
68.2956	DCB_se3_ag4_m_02 - phones	DH	68.3456
68.2956	DCB_se3_ag4_m_02 - words	them	68.4656
68.3456	DCB_se3_ag4_m_02 - phones	AH0	68.3956
68.3956	DCB_se3_ag4_m_02 - phones	M	68.4656
68.4656	DCB_se3_ag4_m_02 - phones	IH0	68.5256
68.4656	DCB_se3_ag4_m_02 - words	in	68.5856
68.5256	DCB_se3_ag4_m_02 - phones	N	68.5856
68.5856	DCB_se3_ag4_m_02 - phones	K	68.6956
68.5856	DCB_se3_ag4_m_02 - words	college	69.2356
68.6956	DCB_se3_ag4_m_02 - phones	AA1	68.8756
68.8756	DCB_se3_ag4_m_02 - phones	L	68.9656
68.9656	DCB_se3_ag4_m_02 - phones	IH0	69.0556
69.0556	DCB_se3_ag4_m_02 - phones	JH	69.2356
69.4624	DCB_se3_ag4_m_02 - phones	sil	69.5024
69.5024	DCB_se3_ag4_m_02 - phones	AE1	69.8324
69.5024	DCB_se3_ag4_m_02 - words	and	69.9924
69.8324	DCB_se3_ag4_m_02 - phones	N	69.9324
69.9324	DCB_se3_ag4_m_02 - phones	D	69.9924
70.3089	DCB_se3_ag4_m_02 - phones	HH	70.3689
70.3089	DCB_se3_ag4_m_02 - words	who	70.5089
70.3689	DCB_se3_ag4_m_02 - phones	UW1	70.5089
70.5089	DCB_se3_ag4_m_02 - phones	sp	70.7089
70.7089	DCB_se3_ag4_m_02 - phones	AY1	70.8689
70.7089	DCB_se3_ag4_m_02 - words	i'm	70.9189
70.8689	DCB_se3_ag4_m_02 - phones	M	70.9189
70.9189	DCB_se3_ag4_m_02 - phones	N	71.0189
70.9189	DCB_se3_ag4_m_02 - words	now	71.1589
71.0189	DCB_se3_ag4_m_02 - phones	AW1	71.1589
71.1589	DCB_se3_ag4_m_02 - phones	IH1	71.2289
71.1589	DCB_se3_ag4_m_02 - words	interested	71.5889
71.2289	DCB_se3_ag4_m_02 - phones	N	71.2789
71.2789	DCB_se3_ag4_m_02 - phones	T	71.3289
71.3289	DCB_se3_ag4_m_02 - phones	R	71.3589
71.3589	DCB_se3_ag4_m_02 - phones	IH0	71.3889
71.3889	DCB_se3_ag4_m_02 - phones	S	71.4689
71.4689	DCB_se3_ag4_m_02 - phones	T	71.5089
71.5089	DCB_se3_ag4_m_02 - phones	IH0	71.5589
71.5589	DCB_se3_ag4_m_02 - phones	D	71.5889
71.5889	DCB_se3_ag4_m_02 - phones	IH0	71.6189
71.5889	DCB_se3_ag4_m_02 - words	in	71.7389
71.6189	DCB_se3_ag4_m_02 - phones	N	71.7389
71.7389	DCB_se3_ag4_m_02 - phones	W	71.8089
71.7389	DCB_se3_ag4_m_02 - words	watching	72.1189
71.8089	DCB_se3_ag4_m_02 - phones	AA1	71.9289
71.9289	DCB_se3_ag4_m_02 - phones	CH	72.0389
72.0389	DCB_se3_ag4_m_02 - phones	IH0	72.0789
72.0789	DCB_se3_ag4_m_02 - phones	NG	72.1189
72.1189	DCB_se3_ag4_m_02 - phones	DH	72.1689
72.1189	DCB_se3_ag4_m_02 - words	them	72.3189
72.1689	DCB_se3_ag4_m_02 - phones	EH1	72.2389
72.2389	DCB_se3_ag4_m_02 - phones	M	72.3189
72.3189	DCB_se3_ag4_m_02 - phones	sp	72.3889
72.3889	DCB_se3_ag4_m_02 - phones	P	72.4689
72.3889	DCB_se3_ag4_m_02 - words	progress	72.8989
72.4689	DCB_se3_ag4_m_02 - phones	R	72.4989
72.4989	DCB_se3_ag4_m_02 - phones	AH0	72.5389
72.5389	DCB_se3_ag4_m_02 - phones	G	72.5989
72.5989	DCB_se3_ag4_m_02 - phones	R	72.6489
72.6489	DCB_se3_ag4_m_02 - phones	EH1	72.7589
72.7589	DCB_se3_ag4_m_02 - phones	S	72.8989
72.8989	DCB_se3_ag4_m_02 - phones	AH0	72.9389
72.8989	DCB_se3_ag4_m_02 - words	and	73.0489
72.9389	DCB_se3_ag4_m_02 - phones	N	73.0489
73.0489	DCB_se3_ag4_m_02 - phones	sp	73.0889
73.0889	DCB_se3_ag4_m_02 - phones	P	73.1589
73.0889	DCB_se3_ag4_m_02 - words	play	73.2989
73.1589	DCB_se3_ag4_m_02 - phones	L	73.2089
73.2089	DCB_se3_ag4_m_02 - phones	EY1	73.2989
73.2989	DCB_se3_ag4_m_02 - phones	IH0	73.3289
73.2989	DCB_se3_ag4_m_02 - words	in	73.3789
73.3289	DCB_se3_ag4_m_02 - phones	N	73.3789
73.3789	DCB_se3_ag4_m_02 - phones	DH	73.4189
73.3789	DCB_se3_ag4_m_02 - words	the	73.4689
73.4189	DCB_se3_ag4_m_02 - phones	AH0	73.4689
73.4689	DCB_se3_ag4_m_02 - phones	P	73.5689
73.4689	DCB_se3_ag4_m_02 - words	pros	73.8789
73.5689	DCB_se3_ag4_m_02 - phones	R	73.5989
73.5989	DCB_se3_ag4_m_02 - phones	OW1	73.7589
73.7589	DCB_se3_ag4_m_02 - phones	Z	73.8789
73.8789	DCB_se3_ag4_m_02 - phones	AH0	73.9089
73.8789	DCB_se3_ag4_m_02 - words	and	74.0689
73.9089	DCB_se3_ag4_m_02 - phones	N	74.0689
74.0689	DCB_se3_ag4_m_02 - phones	sp	74.0989
74.0989	DCB_se3_ag4_m_02 - phones	AY1	74.2589
74.0989	DCB_se3_ag4_m_02 - words	i	74.2589
74.2589	DCB_se3_ag4_m_02 - phones	W	74.3589
74.2589	DCB_se3_ag4_m_02 - words	would	74.4189
74.3589	DCB_se3_ag4_m_02 - phones	UH1	74.3889
74.3889	DCB_se3_ag4_m_02 - phones	D	74.4189
74.4189	DCB_se3_ag4_m_02 - phones	F	74.5689
74.4189	DCB_se3_ag4_m_02 - words	follow	74.8989
74.5689	DCB_se3_ag4_m_02 - phones	AA1	74.6889
74.6889	DCB_se3_ag4_m_02 - phones	L	74.7589
74.7589	DCB_se3_ag4_m_02 - phones	OW0	74.8989
75.5261	DCB_se3_ag4_m_02 - phones	P	75.6161
75.5261	DCB_se3_ag4_m_02 - words	pro	75.7261
75.6161	DCB_se3_ag4_m_02 - phones	R	75.6561
75.6561	DCB_se3_ag4_m_02 - phones	OW1	75.7261
75.7261	DCB_se3_ag4_m_02 - phones	B	75.8161
75.7261	DCB_se3_ag4_m_02 - words	basketball	76.2861
75.8161	DCB_se3_ag4_m_02 - phones	AE1	75.9061
75.9061	DCB_se3_ag4_m_02 - phones	S	75.9861
75.9861	DCB_se3_ag4_m_02 - phones	K	76.0261
76.0261	DCB_se3_ag4_m_02 - phones	AH0	76.0661
76.0661	DCB_se3_ag4_m_02 - phones	T	76.1061
76.1061	DCB_se3_ag4_m_02 - phones	B	76.1561
76.1561	DCB_se3_ag4_m_02 - phones	AO2	76.2261
76.2261	DCB_se3_ag4_m_02 - phones	L	76.2861
76.2861	DCB_se3_ag4_m_02 - phones	M	76.3661
76.2861	DCB_se3_ag4_m_02 - words	more	76.4461
76.3661	DCB_se3_ag4_m_02 - phones	AO1	76.3961
76.3961	DCB_se3_ag4_m_02 - phones	R	76.4461
76.4461	DCB_se3_ag4_m_02 - phones	sp	76.4761
76.4761	DCB_se3_ag4_m_02 - phones	K	76.5861
76.4761	DCB_se3_ag4_m_02 - words	closely	77.0061
76.5861	DCB_se3_ag4_m_02 - phones	L	76.6161
76.6161	DCB_se3_ag4_m_02 - phones	OW1	76.6961
76.6961	DCB_se3_ag4_m_02 - phones	S	76.8461
76.8461	DCB_se3_ag4_m_02 - phones	L	76.9161
76.9161	DCB_se3_ag4_m_02 - phones	IY0	77.0061
77.0061	DCB_se3_ag4_m_02 - phones	B	77.0961
77.0061	DCB_se3_ag4_m_02 - words	because	77.3861
77.0961	DCB_se3_ag4_m_02 - phones	IH0	77.1561
77.1561	DCB_se3_ag4_m_02 - phones	K	77.2361
77.2361	DCB_se3_ag4_m_02 - phones	AH1	77.3161
77.3161	DCB_se3_ag4_m_02 - phones	Z	77.3861
77.3861	DCB_se3_ag4_m_02 - phones	AH0	77.4361
77.3861	DCB_se3_ag4_m_02 - words	of	77.4661
77.4361	DCB_se3_ag4_m_02 - phones	V	77.4661
77.4661	DCB_se3_ag4_m_02 - phones	DH	77.5161
77.4661	DCB_se3_ag4_m_02 - words	that	77.6961
77.5161	DCB_se3_ag4_m_02 - phones	AE1	77.5561
77.5561	DCB_se3_ag4_m_02 - phones	T	77.6961
79.2609	DCB_se3_ag4_m_02 - phones	sil	79.3109
79.3109	DCB_se3_ag4_m_02 - phones	AY1	79.4009
79.3109	DCB_se3_ag4_m_02 - words	i	79.4009
79.4009	DCB_se3_ag4_m_02 - phones	D	79.4609
79.4009	DCB_se3_ag4_m_02 - words	don't	79.5609
79.4609	DCB_se3_ag4_m_02 - phones	OW1	79.5109
79.5109	DCB_se3_ag4_m_02 - phones	N	79.5609
79.5609	DCB_se3_ag4_m_02 - phones	N	79.6009
79.5609	DCB_se3_ag4_m_02 - words	know	79.6909
79.6009	DCB_se3_ag4_m_02 - phones	OW1	79.6909
79.6909	DCB_se3_ag4_m_02 - phones	HH	79.7509
79.6909	DCB_se3_ag4_m_02 - words	who	79.8309
79.7509	DCB_se3_ag4_m_02 - phones	UW1	79.8309
79.8309	DCB_se3_ag4_m_02 - phones	DH	79.8809
79.8309	DCB_se3_ag4_m_02 - words	these	80.2509
79.8809	DCB_se3_ag4_m_02 - phones	IY1	79.9609
79.9609	DCB_se3_ag4_m_02 - phones	Z	80.2509
81.3916	DCB_se3_ag4_m_02 - phones	P	81.4816
81.3916	DCB_se3_ag4_m_02 - words	pro	81.6016
81.4816	DCB_se3_ag4_m_02 - phones	R	81.5216
81.5216	DCB_se3_ag4_m_02 - phones	OW1	81.6016
81.6016	DCB_se3_ag4_m_02 - phones	P	81.6916
81.6016	DCB_se3_ag4_m_02 - words	players	81.9516
81.6916	DCB_se3_ag4_m_02 - phones	L	81.7516
81.7516	DCB_se3_ag4_m_02 - phones	EY1	81.8416
81.8416	DCB_se3_ag4_m_02 - phones	ER0	81.8816
81.8816	DCB_se3_ag4_m_02 - phones	Z	81.9516
81.9516	DCB_se3_ag4_m_02 - phones	AA1	82.0516
81.9516	DCB_se3_ag4_m_02 - words	are	82.1016
82.0516	DCB_se3_ag4_m_02 - phones	R	82.1016
82.1016	DCB_se3_ag4_m_02 - phones	EH2	82.1316
82.1016	DCB_se3_ag4_m_02 - words	anymore	82.4616
82.1316	DCB_se3_ag4_m_02 - phones	N	82.1816
82.1816	DCB_se3_ag4_m_02 - phones	IY0	82.2316
82.2316	DCB_se3_ag4_m_02 - phones	M	82.3116
82.3116	DCB_se3_ag4_m_02 - phones	AO1	82.3916
82.3916	DCB_se3_ag4_m_02 - phones	R	82.4616
82.4616	DCB_se3_ag4_m_02 - phones	sp	82.5016
82.5016	DCB_se3_ag4_m_02 - phones	B	82.5616
82.5016	DCB_se3_ag4_m_02 - words	because	83.0816
82.5616	DCB_se3_ag4_m_02 - phones	IH0	82.6316
82.6316	DCB_se3_ag4_m_02 - phones	K	82.7116
82.7116	DCB_se3_ag4_m_02 - phones	AH1	82.8416
82.8416	DCB_se3_ag4_m_02 - phones	Z	83.0816
83.3991	DCB_se3_ag4_m_02 - phones	sil	83.4691
83.4691	DCB_se3_ag4_m_02 - phones	Y	83.5691
83.4691	DCB_se3_ag4_m_02 - words	you	83.5991
83.5691	DCB_se3_ag4_m_02 - phones	UW1	83.5991
83.5991	DCB_se3_ag4_m_02 - phones	D	83.6691
83.5991	DCB_se3_ag4_m_02 - words	don't	83.8791
83.6691	DCB_se3_ag4_m_02 - phones	OW1	83.8191
83.8191	DCB_se3_ag4_m_02 - phones	N	83.8791
83.8791	DCB_se3_ag4_m_02 - phones	sp	83.9191
84.2273	DCB_se3_ag4_m_02 - phones	DH	84.3273
84.2273	DCB_se3_ag4_m_02 - words	they're	84.6273
84.3273	DCB_se3_ag4_m_02 - phones	EH1	84.4273
84.4273	DCB_se3_ag4_m_02 - phones	R	84.6273
84.6273	DCB_se3_ag4_m_02 - phones	sp	84.6573
84.6573	DCB_se3_ag4_m_02 - phones	DH	84.7573
84.6573	DCB_se3_ag4_m_02 - words	they're	84.9073
84.7573	DCB_se3_ag4_m_02 - phones	EH1	84.8273
84.8273	DCB_se3_ag4_m_02 - phones	R	84.9073
84.9073	DCB_se3_ag4_m_02 - phones	W	85.0073
84.9073	DCB_se3_ag4_m_02 - words	one	85.1173
85.0073	DCB_se3_ag4_m_02 - phones	AH1	85.0573
85.0573	DCB_se3_ag4_m_02 - phones	N	85.1173
85.1173	DCB_se3_ag4_m_02 - phones	AH0	85.1673
85.1173	DCB_se3_ag4_m_02 - words	and	85.2373
85.1673	DCB_se3_ag4_m_02 - phones	N	85.2373
85.2373	DCB_se3_ag4_m_02 - phones	D	85.3273
85.2373	DCB_se3_ag4_m_02 - words	done	85.4973
85.3273	DCB_se3_ag4_m_02 - phones	AH1	85.4473
85.4473	DCB_se3_ag4_m_02 - phones	N	85.4973
85.4973	DCB_se3_ag4_m_02 - phones	IH0	85.5873
85.4973	DCB_se3_ag4_m_02 - words	in	85.6873
85.5873	DCB_se3_ag4_m_02 - phones	N	85.6873
85.6873	DCB_se3_ag4_m_02 - phones	K	85.7873
85.6873	DCB_se3_ag4_m_02 - words	college	86.3373
85.7873	DCB_se3_ag4_m_02 - phones	AA1	85.9573
85.9573	DCB_se3_ag4_m_02 - phones	L	86.0373
86.0373	DCB_se3_ag4_m_02 - phones	IH0	86.1373
86.1373	DCB_se3_ag4_m_02 - phones	JH	86.3373
86.6696	DCB_se3_ag4_m_02 - phones	sil	86.7196
86.7196	DCB_se3_ag4_m_02 - phones	AE1	86.7996
86.7196	DCB_se3_ag4_m_02 - words	and	86.8996
86.7996	DCB_se3_ag4_m_02 - phones	N	86.8996
86.8996	DCB_se3_ag4_m_02 - phones	DH	86.9596
86.8996	DCB_se3_ag4_m_02 - words	then	87.1396
86.9596	DCB_se3_ag4_m_02 - phones	EH1	87.0396
87.0396	DCB_se3_ag4_m_02 - phones	N	87.1396
87.1396	DCB_se3_ag4_m_02 - phones	DH	87.1996
87.1396	DCB_se3_ag4_m_02 - words	they're	87.4596
87.1996	DCB_se3_ag4_m_02 - phones	EH1	87.3596
87.3596	DCB_se3_ag4_m_02 - phones	R	87.4596
87.4596	DCB_se3_ag4_m_02 - phones	sp	87.4996
87.4996	DCB_se3_ag4_m_02 - phones	IH1	87.6696
87.4996	DCB_se3_ag4_m_02 - words	in	87.7396
87.6696	DCB_se3_ag4_m_02 - phones	N	87.7396
87.7396	DCB_se3_ag4_m_02 - phones	DH	87.7896
87.7396	DCB_se3_ag4_m_02 - words	the	87.8596
87.7896	DCB_se3_ag4_m_02 - phones	AH0	87.8596
87.8596	DCB_se3_ag4_m_02 - phones	P	87.9596
87.8596	DCB_se3_ag4_m_02 - words	pros	88.3996
87.9596	DCB_se3_ag4_m_02 - phones	R	87.9996
87.9996	DCB_se3_ag4_m_02 - phones	OW1	88.2396
88.2396	DCB_se3_ag4_m_02 - phones	Z	88.3996
88.3996	DCB_se3_ag4_m_02 - phones	AE1	88.4996
88.3996	DCB_se3_ag4_m_02 - words	and	88.8496
88.4996	DCB_se3_ag4_m_02 - phones	N	88.7696
88.7696	DCB_se3_ag4_m_02 - phones	D	88.8496
88.8496	DCB_se3_ag4_m_02 - phones	sp	88.9196
88.9196	DCB_se3_ag4_m_02 - phones	Y	89.0496
88.9196	DCB_se3_ag4_m_02 - words	you	89.1796
89.0496	DCB_se3_ag4_m_02 - phones	UW1	89.1796
89.1796	DCB_se3_ag4_m_02 - phones	sp	89.2296
89.2296	DCB_se3_ag4_m_02 - phones	HH	89.3296
89.2296	DCB_se3_ag4_m_02 - words	hear	89.4396
89.3296	DCB_se3_ag4_m_02 - phones	IY1	89.4096
89.4096	DCB_se3_ag4_m_02 - phones	R	89.4396
89.4396	DCB_se3_ag4_m_02 - phones	DH	89.4996
89.4396	DCB_se3_ag4_m_02 - words	their	89.5996
89.4996	DCB_se3_ag4_m_02 - phones	EH1	89.5296
89.5296	DCB_se3_ag4_m_02 - phones	R	89.5996
89.5996	DCB_se3_ag4_m_02 - phones	N	89.6696
89.5996	DCB_se3_ag4_m_02 - words	name	89.9796
89.6696	DCB_se3_ag4_m_02 - phones	EY1	89.8796
89.8796	DCB_se3_ag4_m_02 - phones	M	89.9796
89.9796	DCB_se3_ag4_m_02 - phones	AE1	90.0096
89.9796	DCB_se3_ag4_m_02 - words	and	90.1096
90.0096	DCB_se3_ag4_m_02 - phones	N	90.1096
90.1096	DCB_se3_ag4_m_02 - phones	Y	90.1696
90.1096	DCB_se3_ag4_m_02 - words	you	90.2396
90.1696	DCB_se3_ag4_m_02 - phones	UW1	90.2396
90.2396	DCB_se3_ag4_m_02 - phones	G	90.3096
90.2396	DCB_se3_ag4_m_02 - words	go	90.6696
90.3096	DCB_se3_ag4_m_02 - phones	OW1	90.6696
90.6696	DCB_se3_ag4_m_02 - phones	sp	90.6996
91.2042	DCB_se3_ag4_m_02 - phones	W	91.2642
91.2042	DCB_se3_ag4_m_02 - words	well	91.3442
91.2642	DCB_se3_ag4_m_02 - phones	EH1	91.2942
91.2942	DCB_se3_ag4_m_02 - phones	L	91.3442
91.3442	DCB_se3_ag4_m_02 - phones	HH	91.4042
91.3442	DCB_se3_ag4_m_02 - words	who	91.4742
91.4042	DCB_se3_ag4_m_02 - phones	UW1	91.4742
91.4742	DCB_se3_ag4_m_02 - phones	W	91.5042
91.4742	DCB_se3_ag4_m_02 - words	was	91.6842
91.5042	DCB_se3_ag4_m_02 - phones	AH1	91.5842
91.5842	DCB_se3_ag4_m_02 - phones	Z	91.6842
91.6842	DCB_se3_ag4_m_02 - phones	DH	91.7242
91.6842	DCB_se3_ag4_m_02 - words	that	91.8942
91.7242	DCB_se3_ag4_m_02 - phones	AE1	91.8442
91.8442	DCB_se3_ag4_m_02 - phones	T	91.8942
91.8942	DCB_se3_ag4_m_02 - phones	sp	91.9242
91.9242	DCB_se3_ag4_m_02 - phones	AH0	91.9642
91.9242	DCB_se3_ag4_m_02 - words	and	92.0242
91.9642	DCB_se3_ag4_m_02 - phones	N	92.0242
92.0242	DCB_se3_ag4_m_02 - phones	W	92.0842
92.0242	DCB_se3_ag4_m_02 - words	where	92.1642
92.0842	DCB_se3_ag4_m_02 - phones	EH1	92.1342
92.1342	DCB_se3_ag4_m_02 - phones	R	92.1642
92.1642	DCB_se3_ag4_m_02 - phones	D	92.1942
92.1642	DCB_se3_ag4_m_02 - words	did	92.2842
92.1942	DCB_se3_ag4_m_02 - phones	IH0	92.2442
92.2442	DCB_se3_ag4_m_02 - phones	D	92.2842
92.2842	DCB_se3_ag4_m_02 - phones	DH	92.3342
92.2842	DCB_se3_ag4_m_02 - words	they	92.4042
92.3342	DCB_se3_ag4_m_02 - phones	EY1	92.4042
92.4042	DCB_se3_ag4_m_02 - phones	K	92.5042
92.4042	DCB_se3_ag4_m_02 - words	come	92.6542
92.5042	DCB_se3_ag4_m_02 - phones	AH1	92.5542
92.5542	DCB_se3_ag4_m_02 - phones	M	92.6542
92.6542	DCB_se3_ag4_m_02 - phones	sp	92.6842
92.6842	DCB_se3_ag4_m_02 - phones	F	92.7642
92.6842	DCB_se3_ag4_m_02 - words	from	92.9142
92.7642	DCB_se3_ag4_m_02 - phones	R	92.8042
92.8042	DCB_se3_ag4_m_02 - phones	AH1	92.8442
92.8442	DCB_se3_ag4_m_02 - phones	M	92.9142
94.6133	DCB_se3_ag4_m_02 - phones	sil	94.6433
94.6433	DCB_se3_ag4_m_02 - phones	AE1	94.8833
94.6433	DCB_se3_ag4_m_02 - words	and	95.0633
94.8833	DCB_se3_ag4_m_02 - phones	N	94.9933
94.9933	DCB_se3_ag4_m_02 - phones	D	95.0633
95.0633	DCB_se3_ag4_m_02 - phones	S	95.2333
95.0633	DCB_se3_ag4_m_02 - words	so	95.7533
95.2333	DCB_se3_ag4_m_02 - phones	OW1	95.7533
95.7533	DCB_se3_ag4_m_02 - phones	sp	95.7933
95.7933	DCB_se3_ag4_m_02 - words	i	96.2933
95.7933	DCB_se3_ag4_m_02 - phones	AY1	96.2933
96.2933	DCB_se3_ag4_m_02 - phones	sp	96.3233
96.3233	DCB_se3_ag4_m_02 - phones	AY1	96.7133
96.3233	DCB_se3_ag4_m_02 - words	i	96.7133
96.7133	DCB_se3_ag4_m_02 - phones	sp	96.7633
96.7633	DCB_se3_ag4_m_02 - phones	AY1	96.9833
96.7633	DCB_se3_ag4_m_02 - words	i	96.9833
96.9833	DCB_se3_ag4_m_02 - phones	sp	97.0133
97.0133	DCB_se3_ag4_m_02 - phones	D	97.0733
97.0133	DCB_se3_ag4_m_02 - words	don't	97.1833
97.0733	DCB_se3_ag4_m_02 - phones	OW1	97.1433
97.1433	DCB_se3_ag4_m_02 - phones	N	97.1833
97.1833	DCB_se3_ag4_m_02 - phones	sp	97.4533
97.8130	DCB_se3_ag4_m_02 - phones	F	98.0830
97.8130	DCB_se3_ag4_m_02 - words	follow	98.4930
98.0830	DCB_se3_ag4_m_02 - phones	AA1	98.2130
98.2130	DCB_se3_ag4_m_02 - phones	L	98.2730
98.2730	DCB_se3_ag4_m_02 - phones	OW0	98.4930
98.4930	DCB_se3_ag4_m_02 - phones	sp	99.5336
99.5336	DCB_se3_ag4_m_02 - phones	IH1	99.6436
99.5336	DCB_se3_ag4_m_02 - words	it	99.7136
99.6436	DCB_se3_ag4_m_02 - phones	T	99.7136
99.7136	DCB_se3_ag4_m_02 - phones	sp	99.7536
99.7536	DCB_se3_ag4_m_02 - phones	L	99.8536
99.7536	DCB_se3_ag4_m_02 - words	like	100.0536
99.8536	DCB_se3_ag4_m_02 - phones	AY1	99.9336
99.9336	DCB_se3_ag4_m_02 - phones	K	100.0536
100.0536	DCB_se3_ag4_m_02 - words	i	100.3436
100.0536	DCB_se3_ag4_m_02 - phones	AY1	100.3436
100.3436	DCB_se3_ag4_m_02 - phones	sp	100.6638
100.6638	DCB_se3_ag4_m_02 - phones	L	100.6938
100.6638	DCB_se3_ag4_m_02 - words	like	100.8538
100.6938	DCB_se3_ag4_m_02 - phones	AY1	100.7338
100.7338	DCB_se3_ag4_m_02 - phones	K	100.8538
100.8538	DCB_se3_ag4_m_02 - phones	AY1	100.9238
100.8538	DCB_se3_ag4_m_02 - words	i	100.9238
100.9238	DCB_se3_ag4_m_02 - phones	Y	101.0538
100.9238	DCB_se3_ag4_m_02 - words	used	101.2138
101.0538	DCB_se3_ag4_m_02 - phones	UW1	101.1138
101.1138	DCB_se3_ag4_m_02 - phones	Z	101.1838
101.1838	DCB_se3_ag4_m_02 - phones	D	101.2138
101.2138	DCB_se3_ag4_m_02 - phones	T	101.2938
101.2138	DCB_se3_ag4_m_02 - words	to	101.4038
101.2938	DCB_se3_ag4_m_02 - phones	UW1	101.4038
101.4038	DCB_se3_ag4_m_02 - phones	sp	101.4638
101.4638	DCB_se3_ag4_m_02 - phones	AH0	101.5338
101.4638	DCB_se3_ag4_m_02 - words	and	101.6538
101.5338	DCB_se3_ag4_m_02 - phones	N	101.6538
101.6538	DCB_se3_ag4_m_02 - phones	sp	101.7138
102.2415	DCB_se3_ag4_m_02 - words	i	102.5815
102.2415	DCB_se3_ag4_m_02 - phones	AY1	102.5815
102.5815	DCB_se3_ag4_m_02 - phones	sp	102.6315
102.9494	DCB_se3_ag4_m_02 - words	i	103.1194
102.9494	DCB_se3_ag4_m_02 - phones	AY1	103.1194
103.1194	DCB_se3_ag4_m_02 - phones	D	103.1894
103.1194	DCB_se3_ag4_m_02 - words	d	103.1894
103.1894	DCB_se3_ag4_m_02 - phones	S	103.3294
103.1894	DCB_se3_ag4_m_02 - words	sort	103.4294
103.3294	DCB_se3_ag4_m_02 - phones	AO1	103.3594
103.3594	DCB_se3_ag4_m_02 - phones	R	103.3994
103.3994	DCB_se3_ag4_m_02 - phones	T	103.4294
103.4294	DCB_se3_ag4_m_02 - phones	AH0	103.4594
103.4294	DCB_se3_ag4_m_02 - words	of	103.4994
103.4594	DCB_se3_ag4_m_02 - phones	V	103.4994
103.4994	DCB_se3_ag4_m_02 - phones	N	103.5794
103.4994	DCB_se3_ag4_m_02 - words	know	103.8294
103.5794	DCB_se3_ag4_m_02 - phones	OW1	103.8294
103.8294	DCB_se3_ag4_m_02 - phones	sp	103.8594
103.8594	DCB_se3_ag4_m_02 - phones	DH	103.9094
103.8594	DCB_se3_ag4_m_02 - words	the	104.1494
103.9094	DCB_se3_ag4_m_02 - phones	AH0	104.1494
104.1494	DCB_se3_ag4_m_02 - phones	sp	104.2294
104.2294	DCB_se3_ag4_m_02 - phones	DH	104.2994
104.2294	DCB_se3_ag4_m_02 - words	the	104.3794
104.2994	DCB_se3_ag4_m_02 - phones	AH0	104.3794
104.3794	DCB_se3_ag4_m_02 - phones	sp	104.5094
104.5094	DCB_se3_ag4_m_02 - phones	DH	104.6094
104.5094	DCB_se3_ag4_m_02 - words	the	104.7094
104.6094	DCB_se3_ag4_m_02 - phones	AH0	104.7094
104.7094	DCB_se3_ag4_m_02 - phones	N	104.8594
104.7094	DCB_se3_ag4_m_02 - words	names	105.2094
104.8594	DCB_se3_ag4_m_02 - phones	EY1	105.0294
105.0294	DCB_se3_ag4_m_02 - phones	M	105.0994
105.0994	DCB_se3_ag4_m_02 - phones	Z	105.2094
105.2094	DCB_se3_ag4_m_02 - phones	W	105.2794
105.2094	DCB_se3_ag4_m_02 - words	were	105.5494
105.2794	DCB_se3_ag4_m_02 - phones	ER1	105.5494
105.5494	DCB_se3_ag4_m_02 - phones	sp	105.5794
105.5794	DCB_se3_ag4_m_02 - phones	HH	105.6994
105.5794	DCB_se3_ag4_m_02 - words	household	106.0594
105.6994	DCB_se3_ag4_m_02 - phones	AW1	105.7894
105.7894	DCB_se3_ag4_m_02 - phones	S	105.8694
105.8694	DCB_se3_ag4_m_02 - phones	HH	105.9194
105.9194	DCB_se3_ag4_m_02 - phones	OW2	105.9694
105.9694	DCB_se3_ag4_m_02 - phones	L	106.0294
106.0294	DCB_se3_ag4_m_02 - phones	D	106.0594
106.0594	DCB_se3_ag4_m_02 - phones	N	106.1094
106.0594	DCB_se3_ag4_m_02 - words	names	106.5394
106.1094	DCB_se3_ag4_m_02 - phones	EY1	106.2794
106.2794	DCB_se3_ag4_m_02 - phones	M	106.4094
106.4094	DCB_se3_ag4_m_02 - phones	Z	106.5394
107.0452	DCB_se3_ag4_m_02 - phones	sil	107.0752
107.0752	DCB_se3_ag4_m_02 - phones	AH1	107.3452
107.0752	DCB_se3_ag4_m_02 - words	um	107.6652
107.3452	DCB_se3_ag4_m_02 - phones	M	107.6652
107.9371	DCB_se3_ag4_m_02 - phones	sil	108.0071
108.0071	DCB_se3_ag4_m_02 - phones	B	108.0971
108.0071	DCB_se3_ag4_m_02 - words	but	108.3371
108.0971	DCB_se3_ag4_m_02 - phones	AH1	108.1971
108.1971	DCB_se3_ag4_m_02 - phones	T	108.3371
108.5459	DCB_se3_ag4_m_02 - phones	sil	108.6059
108.6059	DCB_se3_ag4_m_02 - phones	W	108.6359
108.6059	DCB_se3_ag4_m_02 - words	when	108.6959
108.6359	DCB_se3_ag4_m_02 - phones	EH1	108.6659
108.6659	DCB_se3_ag4_m_02 - phones	N	108.6959
108.6959	DCB_se3_ag4_m_02 - phones	Y	108.7559
108.6959	DCB_se3_ag4_m_02 - words	you	108.8059
108.7559	DCB_se3_ag4_m_02 - phones	UW1	108.8059
108.8059	DCB_se3_ag4_m_02 - phones	S	108.8859
108.8059	DCB_se3_ag4_m_02 - words	start	109.1559
108.8859	DCB_se3_ag4_m_02 - phones	T	108.9559
108.9559	DCB_se3_ag4_m_02 - phones	AA1	109.0459
109.0459	DCB_se3_ag4_m_02 - phones	R	109.1059
109.1059	DCB_se3_ag4_m_02 - phones	T	109.1559
109.1559	DCB_se3_ag4_m_02 - phones	sp	109.3363
109.3363	DCB_se3_ag4_m_02 - phones	G	109.3963
109.3363	DCB_se3_ag4_m_02 - words	going	109.6063
109.3963	DCB_se3_ag4_m_02 - phones	OW1	109.4363
109.4363	DCB_se3_ag4_m_02 - phones	IH0	109.5263
109.5263	DCB_se3_ag4_m_02 - phones	N	109.6063
109.6063	DCB_se3_ag4_m_02 - phones	P	109.6863
109.6063	DCB_se3_ag4_m_02 - words	past	109.9163
109.6863	DCB_se3_ag4_m_02 - phones	AE1	109.8263
109.8263	DCB_se3_ag4_m_02 - phones	S	109.8863
109.8863	DCB_se3_ag4_m_02 - phones	T	109.9163
109.9163	DCB_se3_ag4_m_02 - phones	S	109.9463
109.9163	DCB_se3_ag4_m_02 - words	some	110.0663
109.9463	DCB_se3_ag4_m_02 - phones	AH1	109.9863
109.9863	DCB_se3_ag4_m_02 - phones	M	110.0663
110.0663	DCB_se3_ag4_m_02 - phones	AH0	110.0963
110.0663	DCB_se3_ag4_m_02 - words	of	110.1263
110.0963	DCB_se3_ag4_m_02 - phones	V	110.1263
110.1263	DCB_se3_ag4_m_02 - phones	DH	110.1663
110.1263	DCB_se3_ag4_m_02 - words	them	110.3363
110.1663	DCB_se3_ag4_m_02 - phones	EH1	110.2763
110.2763	DCB_se3_ag4_m_02 - phones	M	110.3363
110.3363	DCB_se3_ag4_m_02 - phones	sp	110.3663
110.3663	DCB_se3_ag4_m_02 - phones	AH0	110.3963
110.3663	DCB_se3_ag4_m_02 - words	and	110.4663
110.3963	DCB_se3_ag4_m_02 - phones	N	110.4663
110.4663	DCB_se3_ag4_m_02 - phones	Y	110.5263
110.4663	DCB_se3_ag4_m_02 - words	you	110.5563
110.5263	DCB_se3_ag4_m_02 - phones	UW1	110.5563
110.5563	DCB_se3_ag4_m_02 - phones	AE1	110.6763
110.5563	DCB_se3_ag4_m_02 - words	ask	110.8263
110.6763	DCB_se3_ag4_m_02 - phones	S	110.7863
110.7863	DCB_se3_ag4_m_02 - phones	K	110.8263
110.8263	DCB_se3_ag4_m_02 - phones	M	110.8763
110.8263	DCB_se3_ag4_m_02 - words	me	110.9263
110.8763	DCB_se3_ag4_m_02 - phones	IY1	110.9263
110.9263	DCB_se3_ag4_m_02 - phones	AH0	111.0063
110.9263	DCB_se3_ag4_m_02 - words	about	111.1863
111.0063	DCB_se3_ag4_m_02 - phones	B	111.0663
111.0663	DCB_se3_ag4_m_02 - phones	AW1	111.1363
111.1363	DCB_se3_ag4_m_02 - phones	T	111.1863
111.1863	DCB_se3_ag4_m_02 - phones	sp	111.2163
111.2163	DCB_se3_ag4_m_02 - phones	S	111.4363
111.2163	DCB_se3_ag4_m_02 - words	so	111.5463
111.4363	DCB_se3_ag4_m_02 - phones	OW1	111.5463
111.5463	DCB_se3_ag4_m_02 - phones	AH0	111.5763
111.5463	DCB_se3_ag4_m_02 - words	and	111.6563
111.5763	DCB_se3_ag4_m_02 - phones	N	111.6063
111.6063	DCB_se3_ag4_m_02 - phones	D	111.6563
111.6563	DCB_se3_ag4_m_02 - phones	S	111.7363
111.6563	DCB_se3_ag4_m_02 - words	so	111.8763
111.7363	DCB_se3_ag4_m_02 - phones	OW1	111.8763
111.8763	DCB_se3_ag4_m_02 - phones	sp	111.9663
112.4222	DCB_se3_ag4_m_02 - phones	AY1	112.6022
112.4222	DCB_se3_ag4_m_02 - words	i	112.6022
112.6022	DCB_se3_ag4_m_02 - phones	D	112.6422
112.6022	DCB_se3_ag4_m_02 - words	don't	112.7322
112.6422	DCB_se3_ag4_m_02 - phones	OW1	112.6822
112.6822	DCB_se3_ag4_m_02 - phones	N	112.7322
112.7322	DCB_se3_ag4_m_02 - phones	sp	112.7622
112.7622	DCB_se3_ag4_m_02 - phones	N	112.7922
112.7622	DCB_se3_ag4_m_02 - words	know	112.8222
112.7922	DCB_se3_ag4_m_02 - phones	OW1	112.8222
112.8222	DCB_se3_ag4_m_02 - phones	sp	112.8622
112.8622	DCB_se3_ag4_m_02 - phones	HH	112.9022
112.8622	DCB_se3_ag4_m_02 - words	who	112.9722
112.9022	DCB_se3_ag4_m_02 - phones	UW1	112.9722
112.9722	DCB_se3_ag4_m_02 - phones	DH	113.0122
112.9722	DCB_se3_ag4_m_02 - words	that	113.1022
113.0122	DCB_se3_ag4_m_02 - phones	AH0	113.0722
113.0722	DCB_se3_ag4_m_02 - phones	T	113.1022
113.1022	DCB_se3_ag4_m_02 - phones	sp	113.1322
113.1322	DCB_se3_ag4_m_02 - phones	IH0	113.3122
113.1322	DCB_se3_ag4_m_02 - words	is	113.4922
113.3122	DCB_se3_ag4_m_02 - phones	Z	113.4922
113.6044	DCB_se3_ag4_m_02 - phones	AH0	113.6844
113.6044	DCB_se3_ag4_m_02 - words	and	113.7144
113.6844	DCB_se3_ag4_m_02 - phones	N	113.7144
113.7144	DCB_se3_ag4_m_02 - phones	HH	113.7444
113.7144	DCB_se3_ag4_m_02 - words	who	113.8144
113.7444	DCB_se3_ag4_m_02 - phones	UW1	113.8144
113.8144	DCB_se3_ag4_m_02 - phones	DH	113.8744
113.8144	DCB_se3_ag4_m_02 - words	they	113.9544
113.8744	DCB_se3_ag4_m_02 - phones	EY1	113.9544
113.9544	DCB_se3_ag4_m_02 - phones	P	114.0544
113.9544	DCB_se3_ag4_m_02 - words	play	114.1744
114.0544	DCB_se3_ag4_m_02 - phones	L	114.0944
114.0944	DCB_se3_ag4_m_02 - phones	EY1	114.1744
114.1744	DCB_se3_ag4_m_02 - phones	F	114.3244
114.1744	DCB_se3_ag4_m_02 - words	for	114.5144
114.3244	DCB_se3_ag4_m_02 - phones	AO1	114.4244
114.4244	DCB_se3_ag4_m_02 - phones	R	114.5144
114.5144	DCB_se3_ag4_m_02 - words	or	114.5444
114.5144	DCB_se3_ag4_m_02 - phones	ER0	114.5444
114.5444	DCB_se3_ag4_m_02 - phones	ER0	115.2444
114.5444	DCB_se3_ag4_m_02 - words	or	115.2444
115.9546	DCB_se3_ag4_m_02 - phones	sil	116.0746
116.0746	DCB_se3_ag4_m_02 - phones	EH1	116.1146
116.0746	DCB_se3_ag4_m_02 - words	any	116.2046
116.1146	DCB_se3_ag4_m_02 - phones	N	116.1646
116.1646	DCB_se3_ag4_m_02 - phones	IY0	116.2046
116.2046	DCB_se3_ag4_m_02 - phones	sp	116.2446
116.2446	DCB_se3_ag4_m_02 - phones	AH0	116.2846
116.2446	DCB_se3_ag4_m_02 - words	of	116.3146
116.2846	DCB_se3_ag4_m_02 - phones	V	116.3146
116.3146	DCB_se3_ag4_m_02 - phones	DH	116.3546
116.3146	DCB_se3_ag4_m_02 - words	that	116.5946
116.3546	DCB_se3_ag4_m_02 - phones	AE1	116.3846
116.3846	DCB_se3_ag4_m_02 - phones	T	116.5946
117.0447	DCB_se3_ag4_m_02 - phones	S	117.1747
117.0447	DCB_se3_ag4_m_02 - words	so	117.2347
117.1747	DCB_se3_ag4_m_02 - phones	OW1	117.2347
117.2347	DCB_se3_ag4_m_02 - phones	AY1	117.2947
117.2347	DCB_se3_ag4_m_02 - words	i	117.2947
117.2947	DCB_se3_ag4_m_02 - phones	D	117.3547
117.2947	DCB_se3_ag4_m_02 - words	don't	117.5447
117.3547	DCB_se3_ag4_m_02 - phones	OW1	117.4447
117.4447	DCB_se3_ag4_m_02 - phones	N	117.5047
117.5047	DCB_se3_ag4_m_02 - phones	T	117.5447
117.5447	DCB_se3_ag4_m_02 - phones	sp	117.5847
117.5847	DCB_se3_ag4_m_02 - phones	AY1	117.6747
117.5847	DCB_se3_ag4_m_02 - words	i	117.6747
117.6747	DCB_se3_ag4_m_02 - phones	D	117.7247
117.6747	DCB_se3_ag4_m_02 - words	don't	117.8547
117.7247	DCB_se3_ag4_m_02 - phones	OW1	117.7947
117.7947	DCB_se3_ag4_m_02 - phones	N	117.8547
117.8547	DCB_se3_ag4_m_02 - phones	F	118.0047
117.8547	DCB_se3_ag4_m_02 - words	follow	118.2447
118.0047	DCB_se3_ag4_m_02 - phones	AA1	118.1047
118.1047	DCB_se3_ag4_m_02 - phones	L	118.1347
118.1347	DCB_se3_ag4_m_02 - phones	OW0	118.2447
118.2447	DCB_se3_ag4_m_02 - phones	IH0	118.2847
118.2447	DCB_se3_ag4_m_02 - words	it	118.3247
118.2847	DCB_se3_ag4_m_02 - phones	T	118.3247
118.3247	DCB_se3_ag4_m_02 - phones	EH1	118.4347
118.3247	DCB_se3_ag4_m_02 - words	as	118.5547
118.4347	DCB_se3_ag4_m_02 - phones	Z	118.5547
118.5547	DCB_se3_ag4_m_02 - phones	sp	118.6647
118.6647	DCB_se3_ag4_m_02 - phones	EH1	118.7447
118.6647	DCB_se3_ag4_m_02 - words	as	118.8447
118.7447	DCB_se3_ag4_m_02 - phones	Z	118.8447
118.8447	DCB_se3_ag4_m_02 - phones	M	118.9147
118.8447	DCB_se3_ag4_m_02 - words	much	119.1147
118.9147	DCB_se3_ag4_m_02 - phones	AH1	119.0047
119.0047	DCB_se3_ag4_m_02 - phones	CH	119.1147
119.1147	DCB_se3_ag4_m_02 - phones	EH1	119.1547
119.1147	DCB_se3_ag4_m_02 - words	as	119.2647
119.1547	DCB_se3_ag4_m_02 - phones	Z	119.2647
119.2647	DCB_se3_ag4_m_02 - words	i	119.3747
119.2647	DCB_se3_ag4_m_02 - phones	AY1	119.3747
119.3747	DCB_se3_ag4_m_02 - phones	sp	119.4047
119.4047	DCB_se3_ag4_m_02 - phones	Y	119.4747
119.4047	DCB_se3_ag4_m_02 - words	used	119.6047
119.4747	DCB_se3_ag4_m_02 - phones	UW1	119.5147
119.5147	DCB_se3_ag4_m_02 - phones	Z	119.5747
119.5747	DCB_se3_ag4_m_02 - phones	D	119.6047
119.6047	DCB_se3_ag4_m_02 - phones	T	119.6847
119.6047	DCB_se3_ag4_m_02 - words	to	119.8047
119.6847	DCB_se3_ag4_m_02 - phones	UW1	119.8047
119.8047	DCB_se3_ag4_m_02 - phones	AE1	119.8647
119.8047	DCB_se3_ag4_m_02 - words	and	119.9147
119.8647	DCB_se3_ag4_m_02 - phones	N	119.9147
120.2415	DCB_se3_ag4_m_02 - phones	sil	120.2715
120.2715	DCB_se3_ag4_m_02 - phones	IY1	120.4015
120.2715	DCB_se3_ag4_m_02 - words	even	120.5615
120.4015	DCB_se3_ag4_m_02 - phones	V	120.4415
120.4415	DCB_se3_ag4_m_02 - phones	IH0	120.4715
120.4715	DCB_se3_ag4_m_02 - phones	N	120.5615
120.5615	DCB_se3_ag4_m_02 - phones	W	120.6215
120.5615	DCB_se3_ag4_m_02 - words	with	120.7315
120.6215	DCB_se3_ag4_m_02 - phones	IH0	120.6715
120.6715	DCB_se3_ag4_m_02 - phones	TH	120.7315
120.7315	DCB_se3_ag4_m_02 - phones	K	120.8215
120.7315	DCB_se3_ag4_m_02 - words	college	121.2115
120.8215	DCB_se3_ag4_m_02 - phones	AA1	120.9915
120.9915	DCB_se3_ag4_m_02 - phones	L	121.0315
121.0315	DCB_se3_ag4_m_02 - phones	IH0	121.1015
121.1015	DCB_se3_ag4_m_02 - phones	JH	121.2115
121.2115	DCB_se3_ag4_m_02 - phones	N	121.2615
121.2115	DCB_se3_ag4_m_02 - words	now	121.4715
121.2615	DCB_se3_ag4_m_02 - phones	AW1	121.4715
121.4715	DCB_se3_ag4_m_02 - phones	sp	121.5015
121.5015	DCB_se3_ag4_m_02 - phones	AY1	121.5415
121.5015	DCB_se3_ag4_m_02 - words	i	121.5415
121.5415	DCB_se3_ag4_m_02 - phones	M	121.6215
121.5415	DCB_se3_ag4_m_02 - words	mean	121.7115
121.6215	DCB_se3_ag4_m_02 - phones	IY1	121.6815
121.6815	DCB_se3_ag4_m_02 - phones	N	121.7115
121.7115	DCB_se3_ag4_m_02 - phones	sp	121.8715
121.8715	DCB_se3_ag4_m_02 - words	i	122.2215
121.8715	DCB_se3_ag4_m_02 - phones	AY1	122.2215
122.2215	DCB_se3_ag4_m_02 - phones	AY1	122.3915
122.2215	DCB_se3_ag4_m_02 - words	i	122.3915
122.3915	DCB_se3_ag4_m_02 - words	<unk>	122.4215
122.3915	DCB_se3_ag4_m_02 - phones	spn	122.4215
122.4215	DCB_se3_ag4_m_02 - phones	sp	122.5815
122.5815	DCB_se3_ag4_m_02 - phones	AY1	122.8015
122.5815	DCB_se3_ag4_m_02 - words	i	122.8015
122.8015	DCB_se3_ag4_m_02 - words	<unk>	122.8315
122.8015	DCB_se3_ag4_m_02 - phones	spn	122.8315
122.8315	DCB_se3_ag4_m_02 - phones	sp	122.8815
122.8815	DCB_se3_ag4_m_02 - phones	F	122.9915
122.8815	DCB_se3_ag4_m_02 - words	follow	123.5015
122.9915	DCB_se3_ag4_m_02 - phones	AA1	123.1515
123.1515	DCB_se3_ag4_m_02 - phones	L	123.2015
123.2015	DCB_se3_ag4_m_02 - phones	OW0	123.5015
123.5015	DCB_se3_ag4_m_02 - phones	sp	123.5715
123.9650	DCB_se3_ag4_m_02 - phones	DH	124.0750
123.9650	DCB_se3_ag4_m_02 - words	the	124.2250
124.0750	DCB_se3_ag4_m_02 - phones	AH0	124.2250
124.2250	DCB_se3_ag4_m_02 - phones	sp	124.2650
124.2650	DCB_se3_ag4_m_02 - phones	DH	124.3950
124.2650	DCB_se3_ag4_m_02 - words	the	124.7450
124.3950	DCB_se3_ag4_m_02 - phones	IY0	124.7450
124.7450	DCB_se3_ag4_m_02 - phones	AH1	124.9250
124.7450	DCB_se3_ag4_m_02 - words	um	125.1650
124.9250	DCB_se3_ag4_m_02 - phones	M	125.1650
125.3141	DCB_se3_ag4_m_02 - phones	sil	125.3541
125.3541	DCB_se3_ag4_m_02 - phones	M	125.4441
125.3541	DCB_se3_ag4_m_02 - words	march	125.6441
125.4441	DCB_se3_ag4_m_02 - phones	AA1	125.4841
125.4841	DCB_se3_ag4_m_02 - phones	R	125.5541
125.5541	DCB_se3_ag4_m_02 - phones	CH	125.6441
125.6441	DCB_se3_ag4_m_02 - phones	M	125.7041
125.6441	DCB_se3_ag4_m_02 - words	madness	126.2241
125.7041	DCB_se3_ag4_m_02 - phones	AE1	125.8241
125.8241	DCB_se3_ag4_m_02 - phones	D	125.8541
125.8541	DCB_se3_ag4_m_02 - phones	N	125.9341
125.9341	DCB_se3_ag4_m_02 - phones	AH0	126.0141
126.0141	DCB_se3_ag4_m_02 - phones	S	126.2241
126.6413	DCB_int_01 - phones	M	126.6813
126.6413	DCB_int_01 - words	mm-hm	126.9513
126.6813	DCB_int_01 - phones	HH	126.8313
126.8313	DCB_int_01 - phones	M	126.9513
126.9513	DCB_int_01 - phones	sp	127.0413
127.0343	DCB_se3_ag4_m_02 - phones	B	127.1143
127.0343	DCB_se3_ag4_m_02 - words	but	127.2843
127.1143	DCB_se3_ag4_m_02 - phones	AH1	127.1943
127.1943	DCB_se3_ag4_m_02 - phones	T	127.2843
127.2843	DCB_se3_ag4_m_02 - phones	sp	127.4543
127.4543	DCB_se3_ag4_m_02 - words	i	127.5243
127.4543	DCB_se3_ag4_m_02 - phones	AY1	127.5243
127.5243	DCB_se3_ag4_m_02 - phones	D	127.6743
127.5243	DCB_se3_ag4_m_02 - words	during	127.8243
127.6743	DCB_se3_ag4_m_02 - phones	UH1	127.7343
127.7343	DCB_se3_ag4_m_02 - phones	R	127.7643
127.7643	DCB_se3_ag4_m_02 - phones	IH0	127.7943
127.7943	DCB_se3_ag4_m_02 - phones	NG	127.8243
127.8243	DCB_se3_ag4_m_02 - phones	DH	127.8643
127.8243	DCB_se3_ag4_m_02 - words	the	127.9143
127.8643	DCB_se3_ag4_m_02 - phones	AH0	127.9143
127.9143	DCB_se3_ag4_m_02 - phones	S	128.0643
127.9143	DCB_se3_ag4_m_02 - words	season	128.2643
128.0643	DCB_se3_ag4_m_02 - phones	IY1	128.1243
128.1243	DCB_se3_ag4_m_02 - phones	Z	128.2043
128.2043	DCB_se3_ag4_m_02 - phones	AH0	128.2343
128.2343	DCB_se3_ag4_m_02 - phones	N	128.2643
128.2643	DCB_se3_ag4_m_02 - phones	DH	128.2943
128.2643	DCB_se3_ag4_m_02 - words	the	128.3543
128.2943	DCB_se3_ag4_m_02 - phones	AH0	128.3543
128.3543	DCB_se3_ag4_m_02 - phones	S	128.4543
128.3543	DCB_se3_ag4_m_02 - words	season	128.6043
128.4543	DCB_se3_ag4_m_02 - phones	IY1	128.5043
128.5043	DCB_se3_ag4_m_02 - phones	Z	128.5443
128.5443	DCB_se3_ag4_m_02 - phones	AH0	128.5743
128.5743	DCB_se3_ag4_m_02 - phones	N	128.6043
128.6043	DCB_se3_ag4_m_02 - phones	IH0	128.6343
128.6043	DCB_se3_ag4_m_02 - words	is	128.7043
128.6343	DCB_se3_ag4_m_02 - phones	Z	128.7043
128.7043	DCB_se3_ag4_m_02 - phones	S	128.7443
128.7043	DCB_se3_ag4_m_02 - words	still	128.9043
128.7443	DCB_se3_ag4_m_02 - phones	T	128.7743
128.7743	DCB_se3_ag4_m_02 - phones	IH1	128.8143
128.8143	DCB_se3_ag4_m_02 - phones	L	128.9043
128.9043	DCB_se3_ag4_m_02 - phones	S	129.0243
128.9043	DCB_se3_ag4_m_02 - words	so	129.1343
129.0243	DCB_se3_ag4_m_02 - phones	OW1	129.1343
129.1343	DCB_se3_ag4_m_02 - phones	L	129.2143
129.1343	DCB_se3_ag4_m_02 - words	long	129.4743
129.2143	DCB_se3_ag4_m_02 - phones	AO1	129.3943
129.3943	DCB_se3_ag4_m_02 - phones	NG	129.4743
129.8347	DCB_se3_ag4_m_02 - phones	sil	129.8747
129.8747	DCB_se3_ag4_m_02 - phones	DH	129.9047
129.8747	DCB_se3_ag4_m_02 - words	there	129.9647
129.9047	DCB_se3_ag4_m_02 - phones	EH1	129.9347
129.9347	DCB_se3_ag4_m_02 - phones	R	129.9647
129.9647	DCB_se3_ag4_m_02 - words	s	129.9947
129.9647	DCB_se3_ag4_m_02 - phones	Z	129.9947
129.9947	DCB_se3_ag4_m_02 - phones	S	130.1047
129.9947	DCB_se3_ag4_m_02 - words	so	130.1847
130.1047	DCB_se3_ag4_m_02 - phones	OW1	130.1847
130.1847	DCB_se3_ag4_m_02 - phones	M	130.2347
130.1847	DCB_se3_ag4_m_02 - words	many	130.3647
130.2347	DCB_se3_ag4_m_02 - phones	EH1	130.2647
130.2647	DCB_se3_ag4_m_02 - phones	N	130.3047
130.3047	DCB_se3_ag4_m_02 - phones	IY0	130.3647
130.3647	DCB_se3_ag4_m_02 - phones	G	130.4547
130.3647	DCB_se3_ag4_m_02 - words	games	130.7447
130.4547	DCB_se3_ag4_m_02 - phones	EY1	130.6347
130.6347	DCB_se3_ag4_m_02 - phones	M	130.6947
130.6947	DCB_se3_ag4_m_02 - phones	Z	130.7447
130.7447	DCB_se3_ag4_m_02 - phones	IH0	130.7747
130.7447	DCB_se3_ag4_m_02 - words	it	130.8047
130.7747	DCB_se3_ag4_m_02 - phones	T	130.8047
130.8047	DCB_se3_ag4_m_02 - words	s	130.8447
130.8047	DCB_se3_ag4_m_02 - phones	S	130.8447
130.8447	DCB_se3_ag4_m_02 - phones	HH	130.9047
130.8447	DCB_se3_ag4_m_02 - words	hard	131.0247
130.9047	DCB_se3_ag4_m_02 - phones	AA1	130.9647
130.9647	DCB_se3_ag4_m_02 - phones	R	130.9947
130.9947	DCB_se3_ag4_m_02 - phones	D	131.0247
131.0247	DCB_se3_ag4_m_02 - phones	T	131.0547
131.0247	DCB_se3_ag4_m_02 - words	to	131.0947
131.0547	DCB_se3_ag4_m_02 - phones	IH0	131.0947
131.0947	DCB_se3_ag4_m_02 - phones	K	131.2047
131.0947	DCB_se3_ag4_m_02 - words	keep	131.3847
131.2047	DCB_se3_ag4_m_02 - phones	IY1	131.2647
131.2647	DCB_se3_ag4_m_02 - phones	P	131.3847
131.3847	DCB_se3_ag4_m_02 - phones	AH1	131.4747
131.3847	DCB_se3_ag4_m_02 - words	up	131.5347
131.4747	DCB_se3_ag4_m_02 - phones	P	131.5347
131.5265	DCB_int_01 - phones	IH0	131.5965
131.5265	DCB_int_01 - words	it	131.6265
131.5347	DCB_se3_ag4_m_02 - phones	W	131.5647
131.5347	DCB_se3_ag4_m_02 - words	with	131.6547
131.5647	DCB_se3_ag4_m_02 - phones	IH0	131.6147
131.5965	DCB_int_01 - phones	T	131.6265
131.6147	DCB_se3_ag4_m_02 - phones	TH	131.6547
131.6265	DCB_int_01 - words	s	131.6765
131.6265	DCB_int_01 - phones	S	131.6765
131.6547	DCB_se3_ag4_m_02 - phones	DH	131.6847
131.6547	DCB_se3_ag4_m_02 - words	them	131.8047
131.6765	DCB_int_01 - phones	AH0	131.7065
131.6765	DCB_int_01 - words	a	131.7065
131.6847	DCB_se3_ag4_m_02 - phones	AH0	131.7647
131.7065	DCB_int_01 - phones	L	131.7365
131.7065	DCB_int_01 - words	lot	131.7965
131.7365	DCB_int_01 - phones	AO1	131.7665
131.7647	DCB_se3_ag4_m_02 - phones	M	131.8047
131.7665	DCB_int_01 - phones	T	131.7965
131.7965	DCB_int_01 - phones	sp	131.8565
131.8565	DCB_int_01 - phones	AH0	131.9265
131.8565	DCB_int_01 - words	of	132.0265
131.9265	DCB_int_01 - phones	V	132.0265
132.0265	DCB_int_01 - phones	T	132.1165
132.0265	DCB_int_01 - words	teams	132.4165
132.1165	DCB_int_01 - phones	IY1	132.1465
132.1465	DCB_int_01 - phones	M	132.1765
132.1765	DCB_int_01 - phones	Z	132.4165
132.3902	DCB_se3_ag4_m_02 - phones	sil	132.4202
132.4165	DCB_int_01 - phones	sp	132.4565
132.4202	DCB_se3_ag4_m_02 - phones	AE1	132.8402
132.4202	DCB_se3_ag4_m_02 - words	and	133.1202
132.8402	DCB_se3_ag4_m_02 - phones	N	133.0202
133.0202	DCB_se3_ag4_m_02 - phones	D	133.1202
133.1901	DCB_se3_ag4_m_02 - phones	DH	133.2801
133.1901	DCB_se3_ag4_m_02 - words	there	133.5401
133.2801	DCB_se3_ag4_m_02 - phones	EH1	133.3601
133.3601	DCB_se3_ag4_m_02 - phones	R	133.5401
133.5401	DCB_se3_ag4_m_02 - phones	ER0	133.6101
133.5401	DCB_se3_ag4_m_02 - words	are	133.6101
133.6101	DCB_se3_ag4_m_02 - phones	sp	133.6701
133.6701	DCB_se3_ag4_m_02 - phones	DH	133.7301
133.6701	DCB_se3_ag4_m_02 - words	there	133.7901
133.7301	DCB_se3_ag4_m_02 - phones	EH1	133.7601
133.7601	DCB_se3_ag4_m_02 - phones	R	133.7901
133.7901	DCB_se3_ag4_m_02 - phones	ER0	133.8201
133.7901	DCB_se3_ag4_m_02 - words	are	133.8201
133.8201	DCB_se3_ag4_m_02 - phones	AH0	133.8601
133.8201	DCB_se3_ag4_m_02 - words	a	133.8601
133.8601	DCB_se3_ag4_m_02 - phones	L	133.9601
133.8601	DCB_se3_ag4_m_02 - words	lot	134.1001
133.9601	DCB_se3_ag4_m_02 - phones	AA1	134.0501
134.0501	DCB_se3_ag4_m_02 - phones	T	134.1001
134.1001	DCB_se3_ag4_m_02 - phones	AH0	134.1401
134.1001	DCB_se3_ag4_m_02 - words	of	134.1801
134.1401	DCB_se3_ag4_m_02 - phones	V	134.1801
134.1801	DCB_se3_ag4_m_02 - phones	T	134.3101
134.1801	DCB_se3_ag4_m_02 - words	teams	134.6701
134.3101	DCB_se3_ag4_m_02 - phones	IY1	134.5001
134.5001	DCB_se3_ag4_m_02 - phones	M	134.6101
134.6101	DCB_se3_ag4_m_02 - phones	Z	134.6701
134.6701	DCB_se3_ag4_m_02 - phones	AH0	134.7201
134.6701	DCB_se3_ag4_m_02 - words	and	134.8701
134.7201	DCB_se3_ag4_m_02 - phones	N	134.8201
134.8201	DCB_se3_ag4_m_02 - phones	D	134.8701
134.8701	DCB_se3_ag4_m_02 - phones	sp	134.9001
134.9001	DCB_se3_ag4_m_02 - phones	DH	135.0301
134.9001	DCB_se3_ag4_m_02 - words	there	135.0901
135.0301	DCB_se3_ag4_m_02 - phones	EH1	135.0601
135.0601	DCB_se3_ag4_m_02 - phones	R	135.0901
135.0901	DCB_se3_ag4_m_02 - words	are	135.1201
135.0901	DCB_se3_ag4_m_02 - phones	ER0	135.1201
135.1201	DCB_se3_ag4_m_02 - phones	AH0	135.1601
135.1201	DCB_se3_ag4_m_02 - words	a	135.1601
135.1601	DCB_se3_ag4_m_02 - phones	L	135.2501
135.1601	DCB_se3_ag4_m_02 - words	lot	135.3501
135.2501	DCB_se3_ag4_m_02 - phones	AA1	135.3101
135.3101	DCB_se3_ag4_m_02 - phones	T	135.3501
135.3501	DCB_se3_ag4_m_02 - phones	AH0	135.3901
135.3501	DCB_se3_ag4_m_02 - words	of	135.4301
135.3901	DCB_se3_ag4_m_02 - phones	V	135.4301
135.4301	DCB_se3_ag4_m_02 - phones	P	135.5601
135.4301	DCB_se3_ag4_m_02 - words	players	135.9901
135.5601	DCB_se3_ag4_m_02 - phones	L	135.6301
135.6301	DCB_se3_ag4_m_02 - phones	EY1	135.7601
135.7601	DCB_se3_ag4_m_02 - phones	ER0	135.8901
135.8901	DCB_se3_ag4_m_02 - phones	Z	135.9901
135.9901	DCB_se3_ag4_m_02 - phones	AH0	136.0501
135.9901	DCB_se3_ag4_m_02 - words	and	136.2401
136.0501	DCB_se3_ag4_m_02 - phones	N	136.1301
136.1301	DCB_se3_ag4_m_02 - phones	D	136.2401
136.8137	DCB_se3_ag4_m_02 - phones	Y	136.8937
136.8137	DCB_se3_ag4_m_02 - words	you	136.9537
136.8937	DCB_se3_ag4_m_02 - phones	UW1	136.9537
136.9537	DCB_se3_ag4_m_02 - phones	N	137.0037
136.9537	DCB_se3_ag4_m_02 - words	know	137.1537
137.0037	DCB_se3_ag4_m_02 - phones	OW1	137.1537
137.1537	DCB_se3_ag4_m_02 - phones	DH	137.2437
137.1537	DCB_se3_ag4_m_02 - words	they	137.3937
137.2437	DCB_se3_ag4_m_02 - phones	EY1	137.3937
137.3937	DCB_se3_ag4_m_02 - phones	sp	137.4637
137.4637	DCB_se3_ag4_m_02 - phones	DH	137.5337
137.4637	DCB_se3_ag4_m_02 - words	they	137.6937
137.5337	DCB_se3_ag4_m_02 - phones	EY1	137.6937
137.6937	DCB_se3_ag4_m_02 - phones	sp	137.7737
137.8875	DCB_se3_ag4_m_02 - phones	DH	137.9875
137.8875	DCB_se3_ag4_m_02 - words	they	138.1475
137.9875	DCB_se3_ag4_m_02 - phones	EY1	138.1475
138.1475	DCB_se3_ag4_m_02 - phones	sp	138.1875
138.1875	DCB_se3_ag4_m_02 - phones	K	138.2975
138.1875	DCB_se3_ag4_m_02 - words	come	138.4275
138.2975	DCB_se3_ag4_m_02 - phones	AH1	138.3575
138.3575	DCB_se3_ag4_m_02 - phones	M	138.4275
138.4275	DCB_se3_ag4_m_02 - phones	AH0	138.4675
138.4275	DCB_se3_ag4_m_02 - words	and	138.5675
138.4675	DCB_se3_ag4_m_02 - phones	N	138.5675
138.5675	DCB_se3_ag4_m_02 - phones	G	138.6375
138.5675	DCB_se3_ag4_m_02 - words	go	138.7975
138.6375	DCB_se3_ag4_m_02 - phones	OW1	138.7975
138.7975	DCB_se3_ag4_m_02 - phones	S	138.9575
138.7975	DCB_se3_ag4_m_02 - words	so	139.0975
138.9575	DCB_se3_ag4_m_02 - phones	OW1	139.0975
139.0975	DCB_se3_ag4_m_02 - phones	K	139.2475
139.0975	DCB_se3_ag4_m_02 - words	quickly	139.5475
139.2475	DCB_se3_ag4_m_02 - phones	W	139.2775
139.2775	DCB_se3_ag4_m_02 - phones	IH1	139.3075
139.3075	DCB_se3_ag4_m_02 - phones	K	139.4375
139.4375	DCB_se3_ag4_m_02 - phones	L	139.5075
139.5075	DCB_se3_ag4_m_02 - phones	IY0	139.5475
139.5475	DCB_se3_ag4_m_02 - phones	Y	139.6375
139.5475	DCB_se3_ag4_m_02 - words	you	139.6775
139.6375	DCB_se3_ag4_m_02 - phones	UW1	139.6775
139.6775	DCB_se3_ag4_m_02 - phones	JH	139.7575
139.6775	DCB_se3_ag4_m_02 - words	just	139.9075
139.7575	DCB_se3_ag4_m_02 - phones	IH0	139.8275
139.8275	DCB_se3_ag4_m_02 - phones	S	139.9075
139.9075	DCB_se3_ag4_m_02 - phones	K	139.9775
139.9075	DCB_se3_ag4_m_02 - words	can't	140.1275
139.9775	DCB_se3_ag4_m_02 - phones	AE1	140.0675
140.0675	DCB_se3_ag4_m_02 - phones	N	140.1275
140.1275	DCB_se3_ag4_m_02 - phones	K	140.2375
140.1275	DCB_se3_ag4_m_02 - words	keep	140.3975
140.2375	DCB_se3_ag4_m_02 - phones	IY1	140.2975
140.2975	DCB_se3_ag4_m_02 - phones	P	140.3975
140.3975	DCB_se3_ag4_m_02 - phones	AH1	140.4475
140.3975	DCB_se3_ag4_m_02 - words	up	140.5075
140.4475	DCB_se3_ag4_m_02 - phones	P	140.5075
140.5075	DCB_se3_ag4_m_02 - phones	sp	140.5375
140.5375	DCB_se3_ag4_m_02 - phones	W	140.5975
140.5375	DCB_se3_ag4_m_02 - words	with	140.6975
140.5975	DCB_se3_ag4_m_02 - phones	IH0	140.6375
140.6375	DCB_se3_ag4_m_02 - phones	TH	140.6975
140.6975	DCB_se3_ag4_m_02 - phones	sp	140.7275
140.7275	DCB_se3_ag4_m_02 - phones	DH	140.7875
140.7275	DCB_se3_ag4_m_02 - words	them	140.9075
140.7875	DCB_se3_ag4_m_02 - phones	AH0	140.8375
140.8375	DCB_se3_ag4_m_02 - phones	M	140.9075
140.9075	DCB_se3_ag4_m_02 - phones	AH0	140.9875
140.9075	DCB_se3_ag4_m_02 - words	and	141.0975
140.9875	DCB_se3_ag4_m_02 - phones	N	141.0975
141.0975	DCB_se3_ag4_m_02 - phones	sp	141.1375
141.4483	DCB_se3_ag4_m_02 - phones	S	141.5783
141.4483	DCB_se3_ag4_m_02 - words	so	141.6183
141.5783	DCB_se3_ag4_m_02 - phones	OW1	141.6183
141.6183	DCB_se3_ag4_m_02 - phones	Y	141.6983
141.6183	DCB_se3_ag4_m_02 - words	you	141.7283
141.6983	DCB_se3_ag4_m_02 - phones	UW1	141.7283
141.7283	DCB_se3_ag4_m_02 - phones	D	141.7683
141.7283	DCB_se3_ag4_m_02 - words	don't	141.9083
141.7683	DCB_se3_ag4_m_02 - phones	OW1	141.8283
141.8283	DCB_se3_ag4_m_02 - phones	N	141.9083
141.9083	DCB_se3_ag4_m_02 - phones	HH	141.9583
141.9083	DCB_se3_ag4_m_02 - words	have	142.0883
141.9583	DCB_se3_ag4_m_02 - phones	AE1	142.0283
142.0283	DCB_se3_ag4_m_02 - phones	V	142.0883
142.0883	DCB_se3_ag4_m_02 - phones	DH	142.1283
142.0883	DCB_se3_ag4_m_02 - words	the	142.2183
142.1283	DCB_se3_ag4_m_02 - phones	IY0	142.2183
142.2183	DCB_se3_ag4_m_02 - phones	AA2	142.2783
142.2183	DCB_se3_ag4_m_02 - words	opportunity	142.6783
142.2783	DCB_se3_ag4_m_02 - phones	P	142.3583
142.3583	DCB_se3_ag4_m_02 - phones	ER0	142.3883
142.3883	DCB_se3_ag4_m_02 - phones	T	142.4983
142.4983	DCB_se3_ag4_m_02 - phones	UW1	142.5483
142.5483	DCB_se3_ag4_m_02 - phones	N	142.5883
142.5883	DCB_se3_ag4_m_02 - phones	AH0	142.6183
142.6183	DCB_se3_ag4_m_02 - phones	T	142.6483
142.6483	DCB_se3_ag4_m_02 - phones	IY0	142.6783
142.6783	DCB_se3_ag4_m_02 - phones	T	142.7083
142.6783	DCB_se3_ag4_m_02 - words	to	142.7683
142.7083	DCB_se3_ag4_m_02 - phones	AH0	142.7683
142.7683	DCB_se3_ag4_m_02 - phones	S	142.8783
142.7683	DCB_se3_ag4_m_02 - words	sort	143.0183
142.8783	DCB_se3_ag4_m_02 - phones	AO1	142.9283
142.9283	DCB_se3_ag4_m_02 - phones	R	142.9783
142.9783	DCB_se3_ag4_m_02 - phones	T	143.0183
143.0183	DCB_se3_ag4_m_02 - phones	AH0	143.0583
143.0183	DCB_se3_ag4_m_02 - words	of	143.0883
143.0583	DCB_se3_ag4_m_02 - phones	V	143.0883
143.0883	DCB_se3_ag4_m_02 - phones	sp	143.1483
143.9159	DCB_se3_ag4_m_02 - phones	B	143.9859
143.9159	DCB_se3_ag4_m_02 - words	become	144.2659
143.9859	DCB_se3_ag4_m_02 - phones	IH0	144.0359
144.0359	DCB_se3_ag4_m_02 - phones	K	144.1359
144.1359	DCB_se3_ag4_m_02 - phones	AH1	144.1759
144.1759	DCB_se3_ag4_m_02 - phones	M	144.2659
144.2659	DCB_se3_ag4_m_02 - phones	AH0	144.3459
144.2659	DCB_se3_ag4_m_02 - words	a	144.3459
144.3459	DCB_se3_ag4_m_02 - phones	F	144.5259
144.3459	DCB_se3_ag4_m_02 - words	fan	144.9659
144.5259	DCB_se3_ag4_m_02 - phones	AE1	144.8259
144.8259	DCB_se3_ag4_m_02 - phones	N	144.9659
144.9659	DCB_se3_ag4_m_02 - phones	sp	145.0659
145.0659	DCB_se3_ag4_m_02 - phones	AH1	145.3959
145.0659	DCB_se3_ag4_m_02 - words	of	145.4659
145.3959	DCB_se3_ag4_m_02 - phones	V	145.4659
145.4659	DCB_se3_ag4_m_02 - phones	sp	145.6659
145.6659	DCB_se3_ag4_m_02 - phones	IY1	145.8359
145.6659	DCB_se3_ag4_m_02 - words	either	146.1659
145.8359	DCB_se3_ag4_m_02 - phones	DH	145.9059
145.9059	DCB_se3_ag4_m_02 - phones	ER0	146.1659
146.1659	DCB_se3_ag4_m_02 - phones	sp	146.1959
146.1959	DCB_se3_ag4_m_02 - words	a	146.3559
146.1959	DCB_se3_ag4_m_02 - phones	EY1	146.3559
146.3559	DCB_se3_ag4_m_02 - phones	P	146.4059
146.3559	DCB_se3_ag4_m_02 - words	particular	146.7159
146.4059	DCB_se3_ag4_m_02 - phones	ER0	146.4359
146.4359	DCB_se3_ag4_m_02 - phones	T	146.4959
146.4959	DCB_se3_ag4_m_02 - phones	IH1	146.5359
146.5359	DCB_se3_ag4_m_02 - phones	K	146.5759
146.5759	DCB_se3_ag4_m_02 - phones	Y	146.6059
146.6059	DCB_se3_ag4_m_02 - phones	AH0	146.6359
146.6359	DCB_se3_ag4_m_02 - phones	L	146.6659
146.6659	DCB_se3_ag4_m_02 - phones	ER0	146.7159
146.7159	DCB_se3_ag4_m_02 - phones	P	146.8259
146.7159	DCB_se3_ag4_m_02 - words	player	147.1459
146.8259	DCB_se3_ag4_m_02 - phones	L	146.8859
146.8859	DCB_se3_ag4_m_02 - phones	EY1	147.0259
147.0259	DCB_se3_ag4_m_02 - phones	ER0	147.1459
147.1459	DCB_se3_ag4_m_02 - phones	sp	147.1759
147.1759	DCB_se3_ag4_m_02 - phones	AO1	147.3759
147.1759	DCB_se3_ag4_m_02 - words	or	147.4359
147.3759	DCB_se3_ag4_m_02 - phones	R	147.4359
147.4359	DCB_se3_ag4_m_02 - words	a	147.5659
147.4359	DCB_se3_ag4_m_02 - phones	EY1	147.5659
147.5659	DCB_se3_ag4_m_02 - phones	P	147.6359
147.5659	DCB_se3_ag4_m_02 - words	particular	147.9959
147.6359	DCB_se3_ag4_m_02 - phones	ER0	147.6859
147.6859	DCB_se3_ag4_m_02 - phones	T	147.7559
147.7559	DCB_se3_ag4_m_02 - phones	IH1	147.7959
147.7959	DCB_se3_ag4_m_02 - phones	K	147.8459
147.8459	DCB_se3_ag4_m_02 - phones	Y	147.8759
147.8759	DCB_se3_ag4_m_02 - phones	AH0	147.9059
147.9059	DCB_se3_ag4_m_02 - phones	L	147.9359
147.9359	DCB_se3_ag4_m_02 - phones	ER0	147.9959
147.9959	DCB_se3_ag4_m_02 - phones	T	148.1359
147.9959	DCB_se3_ag4_m_02 - words	team	148.4059
148.1359	DCB_se3_ag4_m_02 - phones	IY1	148.2759
148.2759	DCB_se3_ag4_m_02 - phones	M	148.4059
148.4059	DCB_se3_ag4_m_02 - phones	sp	149.2084
149.2084	DCB_se3_ag4_m_02 - phones	AH1	149.6684
149.2084	DCB_se3_ag4_m_02 - words	um	149.7384
149.6684	DCB_se3_ag4_m_02 - phones	M	149.7384
149.7384	DCB_se3_ag4_m_02 - phones	sp	149.9884
149.9884	DCB_se3_ag4_m_02 - phones	IH0	150.0884
149.9884	DCB_se3_ag4_m_02 - words	in	150.1184
150.0884	DCB_se3_ag4_m_02 - phones	N	150.1184
150.1184	DCB_se3_ag4_m_02 - phones	DH	150.1584
150.1184	DCB_se3_ag4_m_02 - words	the	150.2184
150.1584	DCB_se3_ag4_m_02 - phones	AH0	150.2184
150.2184	DCB_se3_ag4_m_02 - phones	W	150.3384
150.2184	DCB_se3_ag4_m_02 - words	way	150.4284
150.3384	DCB_se3_ag4_m_02 - phones	EY1	150.4284
150.4284	DCB_se3_ag4_m_02 - phones	DH	150.4684
150.4284	DCB_se3_ag4_m_02 - words	that	150.5484
150.4684	DCB_se3_ag4_m_02 - phones	AH0	150.4984
150.4984	DCB_se3_ag4_m_02 - phones	T	150.5484
150.5484	DCB_se3_ag4_m_02 - phones	W	150.6284
150.5484	DCB_se3_ag4_m_02 - words	we	150.6684
150.6284	DCB_se3_ag4_m_02 - phones	IY1	150.6684
150.6684	DCB_se3_ag4_m_02 - phones	Y	150.7984
150.6684	DCB_se3_ag4_m_02 - words	used	150.9784
150.7984	DCB_se3_ag4_m_02 - phones	UW1	150.8484
150.8484	DCB_se3_ag4_m_02 - phones	Z	150.9384
150.9384	DCB_se3_ag4_m_02 - phones	D	150.9784
150.9784	DCB_se3_ag4_m_02 - phones	T	151.0284
150.9784	DCB_se3_ag4_m_02 - words	to	151.1584
151.0284	DCB_se3_ag4_m_02 - phones	IH0	151.1584
151.1584	DCB_se3_ag4_m_02 - phones	sp	151.2684
151.9546	DCB_se3_ag4_m_02 - phones	Y	152.0646
151.9546	DCB_se3_ag4_m_02 - words	used	152.1946
152.0646	DCB_se3_ag4_m_02 - phones	UW1	152.0946
152.0946	DCB_se3_ag4_m_02 - phones	Z	152.1646
152.1646	DCB_se3_ag4_m_02 - phones	D	152.1946
152.1946	DCB_se3_ag4_m_02 - phones	T	152.2646
152.1946	DCB_se3_ag4_m_02 - words	to	152.2946
152.2646	DCB_se3_ag4_m_02 - phones	UW1	152.2946
152.2946	DCB_se3_ag4_m_02 - phones	D	152.3546
152.2946	DCB_se3_ag4_m_02 - words	do	152.4546
152.3546	DCB_se3_ag4_m_02 - phones	UW1	152.4546
152.4546	DCB_se3_ag4_m_02 - phones	DH	152.5046
152.4546	DCB_se3_ag4_m_02 - words	that	152.7146
152.5046	DCB_se3_ag4_m_02 - phones	AE1	152.5546
152.5546	DCB_se3_ag4_m_02 - phones	T	152.7146
153.5869	DCB_int_01 - phones	Y	153.8769
153.5869	DCB_int_01 - words	yeah	153.9069
153.8769	DCB_int_01 - phones	AE1	153.9069
153.9069	DCB_int_01 - phones	sp	153.9869
153.9869	DCB_int_01 - phones	AY1	154.1269
153.9869	DCB_int_01 - words	i'm	154.3169
154.1269	DCB_int_01 - phones	M	154.3169
154.3169	DCB_int_01 - phones	sp	154.3869
154.3869	DCB_int_01 - words	i	154.5269
154.3869	DCB_int_01 - phones	AY1	154.5269
154.5269	DCB_int_01 - phones	D	154.5769
154.5269	DCB_int_01 - words	don't	154.8169
154.5769	DCB_int_01 - phones	OW1	154.6869
154.6869	DCB_int_01 - phones	N	154.8169
154.8169	DCB_int_01 - phones	sp	154.8669
154.8669	DCB_int_01 - words	i	154.9469
154.8669	DCB_int_01 - phones	AY1	154.9469
154.9469	DCB_int_01 - phones	D	155.0069
154.9469	DCB_int_01 - words	don't	155.1169
155.0069	DCB_int_01 - phones	OW1	155.0669
155.0669	DCB_int_01 - phones	N	155.1169
155.1169	DCB_int_01 - phones	D	155.1769
155.1169	DCB_int_01 - words	do	155.2669
155.1769	DCB_int_01 - phones	UW1	155.2669
155.2669	DCB_int_01 - phones	K	155.3869
155.2669	DCB_int_01 - words	college	155.6869
155.3869	DCB_int_01 - phones	AA1	155.4769
155.4769	DCB_int_01 - phones	L	155.5469
155.5469	DCB_int_01 - phones	IH0	155.5969
155.5969	DCB_int_01 - phones	JH	155.6869
155.6869	DCB_int_01 - phones	EH2	155.7269
155.6869	DCB_int_01 - words	anymore	156.1069
155.7269	DCB_int_01 - phones	N	155.7869
155.7869	DCB_int_01 - phones	IY0	155.8569
155.8569	DCB_int_01 - phones	M	155.9869
155.9869	DCB_int_01 - phones	AO1	156.0569
156.0569	DCB_int_01 - phones	R	156.1069
156.1069	DCB_int_01 - phones	sp	156.4169
156.4169	DCB_int_01 - words	i	156.5669
156.4169	DCB_int_01 - phones	AY1	156.5669
156.5669	DCB_int_01 - phones	sp	156.6769
156.6769	DCB_int_01 - phones	AY1	156.7469
156.6769	DCB_int_01 - words	i	156.7469
156.7469	DCB_int_01 - phones	M	156.8269
156.7469	DCB_int_01 - words	mean	156.9169
156.8269	DCB_int_01 - phones	IY1	156.8669
156.8669	DCB_int_01 - phones	N	156.9169
156.9169	DCB_int_01 - phones	AH0	156.9769
156.9169	DCB_int_01 - words	i'm	157.0369
156.9769	DCB_int_01 - phones	M	157.0369
157.0369	DCB_int_01 - phones	AH0	157.0669
157.0369	DCB_int_01 - words	a	157.0669
157.0669	DCB_int_01 - phones	sp	157.1369
157.1369	DCB_int_01 - phones	HH	157.1969
157.1369	DCB_int_01 - words	hoya	157.5469
157.1969	DCB_int_01 - phones	OY1	157.4269
157.4269	DCB_int_01 - phones	AH0	157.5469
157.5469	DCB_int_01 - phones	S	157.6569
157.5469	DCB_int_01 - words	so	157.9069
157.6569	DCB_int_01 - phones	OW1	157.9069
157.9069	DCB_int_01 - phones	sp	158.6092
158.6092	DCB_int_01 - phones	AH0	158.6492
158.6092	DCB_int_01 - words	of	158.7392
158.6492	DCB_int_01 - phones	V	158.7392
158.7392	DCB_int_01 - phones	K	158.8192
158.7392	DCB_int_01 - words	course	159.0192
158.8192	DCB_int_01 - phones	AO1	158.8692
158.8692	DCB_int_01 - phones	R	158.9392
158.9392	DCB_int_01 - phones	S	159.0192
159.0192	DCB_int_01 - phones	AY1	159.0492
159.0192	DCB_int_01 - words	i	159.0492
159.0492	DCB_int_01 - words	<unk>	159.0792
159.0492	DCB_int_01 - phones	spn	159.0792
159.0792	DCB_int_01 - phones	AO1	159.2292
159.0792	DCB_int_01 - words	always	159.4092
159.2292	DCB_int_01 - phones	L	159.2792
159.2792	DCB_int_01 - phones	W	159.3292
159.3292	DCB_int_01 - phones	IY0	159.3692
159.3692	DCB_int_01 - phones	Z	159.4092
159.4092	DCB_int_01 - phones	P	159.4392
159.4092	DCB_int_01 - words	prefer	159.6692
159.4392	DCB_int_01 - phones	R	159.4792
159.4792	DCB_int_01 - phones	IY0	159.5092
159.5092	DCB_int_01 - phones	F	159.6292
159.6292	DCB_int_01 - phones	ER1	159.6692
159.6692	DCB_int_01 - phones	sp	159.7092
159.7092	DCB_int_01 - phones	JH	159.7792
159.7092	DCB_int_01 - words	georgetown	160.1592
159.7792	DCB_int_01 - phones	AO1	159.8292
159.8292	DCB_int_01 - phones	R	159.8992
159.8992	DCB_int_01 - phones	JH	160.0192
160.0192	DCB_int_01 - phones	T	160.0692
160.0692	DCB_int_01 - phones	AW2	160.0992
160.0992	DCB_int_01 - phones	N	160.1592
160.1592	DCB_int_01 - phones	sp	160.1992
160.1992	DCB_int_01 - phones	IY1	160.2292
160.1992	DCB_int_01 - words	even	160.3492
160.2292	DCB_int_01 - phones	V	160.2592
160.2592	DCB_int_01 - phones	IH0	160.2892
160.2892	DCB_int_01 - phones	N	160.3492
160.3492	DCB_int_01 - phones	sp	160.3892
160.3892	DCB_int_01 - phones	IH0	160.4592
160.3892	DCB_int_01 - words	in	160.6692
160.4592	DCB_int_01 - phones	N	160.6692
160.6692	DCB_int_01 - phones	sp	160.6992
160.6992	DCB_int_01 - phones	AA1	160.7292
160.6992	DCB_int_01 - words	our	160.7892
160.7292	DCB_int_01 - phones	R	160.7892
160.7892	DCB_int_01 - phones	sp	160.8292
160.8292	DCB_int_01 - phones	S	160.9492
160.8292	DCB_int_01 - words	situation	161.6492
160.9492	DCB_int_01 - phones	IH2	160.9992
160.9992	DCB_int_01 - phones	CH	161.1192
161.1192	DCB_int_01 - phones	UW0	161.2692
161.2692	DCB_int_01 - phones	EY1	161.3592
161.3592	DCB_int_01 - phones	SH	161.4992
161.4992	DCB_int_01 - phones	AH0	161.5392
161.5392	DCB_int_01 - phones	N	161.6492
161.6327	DCB_se3_ag4_m_02 - phones	Y	161.7327
161.6327	DCB_se3_ag4_m_02 - words	yes	162.2027
161.6492	DCB_int_01 - phones	sp	161.7392
161.7327	DCB_se3_ag4_m_02 - phones	EH1	161.9927
161.8663	DCB_int_01 - phones	R	162.2163
161.8663	DCB_int_01 - words	right	162.2763
161.9927	DCB_se3_ag4_m_02 - phones	S	162.2027
162.2027	DCB_se3_ag4_m_02 - phones	sp	162.6908
162.2163	DCB_int_01 - phones	AY1	162.2463
162.2463	DCB_int_01 - phones	T	162.2763
162.2763	DCB_int_01 - phones	sp	162.4863
162.4863	DCB_int_01 - phones	N	162.5263
162.4863	DCB_int_01 - words	now	162.5563
162.5263	DCB_int_01 - phones	AW1	162.5563
162.5563	DCB_int_01 - phones	sp	163.1339
162.6908	DCB_se3_ag4_m_02 - phones	Y	162.7208
162.6908	DCB_se3_ag4_m_02 - words	yes	162.8708
162.7208	DCB_se3_ag4_m_02 - phones	EH1	162.8408
162.8408	DCB_se3_ag4_m_02 - phones	S	162.8708
162.8708	DCB_se3_ag4_m_02 - phones	sp	163.1108
163.1339	DCB_int_01 - phones	AH1	163.5139
163.1339	DCB_int_01 - words	um	163.7339
163.5139	DCB_int_01 - phones	M	163.7339
163.7339	DCB_int_01 - phones	sp	163.7939
163.8909	DCB_int_01 - phones	B	163.9509
163.8909	DCB_int_01 - words	but	164.0509
163.9509	DCB_int_01 - phones	AH1	163.9809
163.9809	DCB_int_01 - phones	T	164.0509
164.0509	DCB_int_01 - phones	AY1	164.3109
164.0509	DCB_int_01 - words	i	164.3109
164.3109	DCB_int_01 - phones	sp	164.4209
164.4209	DCB_int_01 - phones	D	164.4909
164.4209	DCB_int_01 - words	do	164.5909
164.4909	DCB_int_01 - phones	UW1	164.5909
164.5909	DCB_int_01 - phones	F	164.7209
164.5909	DCB_int_01 - words	follow	164.9809
164.7209	DCB_int_01 - phones	AA1	164.8409
164.8409	DCB_int_01 - phones	L	164.9009
164.9009	DCB_int_01 - phones	OW0	164.9809
164.9809	DCB_int_01 - phones	DH	165.0409
164.9809	DCB_int_01 - words	the	165.0709
165.0409	DCB_int_01 - phones	IY0	165.0709
165.0709	DCB_int_01 - phones	sp	165.1009
[truncated: 6,116 more rows]
