# Supplementary material for: Considering Performance in the Automated and Manual Coding of Sociolinguistic Variables: Lessons From Variable (ING)
Source: Front Artif Intell. 2021 Apr 29;4:648543. doi: 10.3389/frai.2021.648543 (PMC8117961; doi:10.3389/frai.2021.648543)
Supplement: Supplementary file 4 [file Data_Sheet_4.ZIP › CORAAL_Aligned_as_Tables/DCA_se2_ag1_f_07_1_txout.txt]

tmin	tier	text	tmax
0.4567	DCA_int_01 - phones	sil	0.5167
0.5167	DCA_int_01 - phones	N	0.5567
0.5167	DCA_int_01 - words	now	0.7367
0.5567	DCA_int_01 - phones	AW1	0.7367
0.7367	DCA_int_01 - phones	HH	0.7667
0.7367	DCA_int_01 - words	what	0.8867
0.7667	DCA_int_01 - phones	W	0.7967
0.7967	DCA_int_01 - phones	AH1	0.8367
0.8367	DCA_int_01 - phones	T	0.8867
0.8867	DCA_int_01 - phones	W	0.9467
0.8867	DCA_int_01 - words	were	1.0067
0.9467	DCA_int_01 - phones	ER1	1.0067
1.0067	DCA_int_01 - phones	DH	1.0567
1.0067	DCA_int_01 - words	the	1.1167
1.0567	DCA_int_01 - phones	IY0	1.1167
1.1167	DCA_int_01 - phones	G	1.2067
1.1167	DCA_int_01 - words	games	1.4767
1.2067	DCA_int_01 - phones	EY1	1.3767
1.3767	DCA_int_01 - phones	M	1.4467
1.4467	DCA_int_01 - phones	Z	1.4767
1.4767	DCA_int_01 - phones	Y	1.5067
1.4767	DCA_int_01 - words	you	1.6167
1.5067	DCA_int_01 - phones	UW1	1.6167
1.6167	DCA_int_01 - phones	sp	1.6467
1.6467	DCA_int_01 - phones	P	1.7067
1.6467	DCA_int_01 - words	played	2.0167
1.7067	DCA_int_01 - phones	L	1.7767
1.7767	DCA_int_01 - phones	EY1	1.8467
1.8467	DCA_int_01 - phones	D	2.0167
2.0167	DCA_int_01 - phones	W	2.0467
2.0167	DCA_int_01 - words	when	2.1667
2.0467	DCA_int_01 - phones	EH1	2.0867
2.0867	DCA_int_01 - phones	N	2.1667
2.1667	DCA_int_01 - phones	Y	2.2167
2.1667	DCA_int_01 - words	you	2.2867
2.2167	DCA_int_01 - phones	UW1	2.2867
2.2867	DCA_int_01 - phones	sp	2.3167
2.3167	DCA_int_01 - phones	W	2.3567
2.3167	DCA_int_01 - words	were	2.6067
2.3567	DCA_int_01 - phones	ER1	2.6067
2.6067	DCA_int_01 - phones	sp	2.6367
2.6367	DCA_int_01 - words	a	2.7867
2.6367	DCA_int_01 - phones	AH0	2.7867
2.7867	DCA_int_01 - phones	L	2.8367
2.7867	DCA_int_01 - words	little	3.0567
2.8367	DCA_int_01 - phones	IH1	2.9167
2.9167	DCA_int_01 - phones	T	2.9767
2.9767	DCA_int_01 - phones	AH0	3.0067
3.0067	DCA_int_01 - phones	L	3.0567
3.0567	DCA_int_01 - phones	G	3.1367
3.0567	DCA_int_01 - words	girl	3.4967
3.1367	DCA_int_01 - phones	ER1	3.3167
3.3167	DCA_int_01 - phones	L	3.4967
3.4967	DCA_int_01 - phones	sp	3.5467
4.0798	DCA_int_01 - phones	W	4.2298
4.0798	DCA_int_01 - words	what	4.2898
4.2298	DCA_int_01 - phones	AH1	4.2598
4.2598	DCA_int_01 - phones	T	4.2898
4.2898	DCA_int_01 - phones	sp	4.3598
4.3598	DCA_int_01 - phones	K	4.3998
4.3598	DCA_int_01 - words	kind	4.5898
4.3998	DCA_int_01 - phones	AY1	4.5598
4.5598	DCA_int_01 - phones	N	4.5898
4.5898	DCA_int_01 - phones	AH0	4.6198
4.5898	DCA_int_01 - words	of	4.6498
4.6198	DCA_int_01 - phones	V	4.6498
4.6498	DCA_int_01 - phones	sp	4.6798
4.6798	DCA_int_01 - phones	G	4.7298
4.6798	DCA_int_01 - words	games	4.9398
4.7298	DCA_int_01 - phones	EY1	4.8298
4.8298	DCA_int_01 - phones	M	4.9098
4.9098	DCA_int_01 - phones	Z	4.9398
4.9398	DCA_int_01 - phones	sp	5.0898
5.0898	DCA_int_01 - phones	D	5.1198
5.0898	DCA_int_01 - words	did	5.1798
5.1198	DCA_int_01 - phones	IH0	5.1498
5.1498	DCA_int_01 - phones	D	5.1798
5.1798	DCA_int_01 - phones	sp	5.2198
5.2198	DCA_int_01 - phones	Y	5.2498
5.2198	DCA_int_01 - words	you	5.2798
5.2498	DCA_int_01 - phones	UW1	5.2798
5.2798	DCA_int_01 - phones	P	5.3098
5.2798	DCA_int_01 - words	play	5.4398
5.3098	DCA_int_01 - phones	L	5.3698
5.3698	DCA_int_01 - phones	EY1	5.4398
5.4398	DCA_int_01 - phones	sp	13.7944
6.5313	DCA_se2_ag1_f_07 - words	mm	7.0913
6.5313	DCA_se2_ag1_f_07 - phones	M	7.0913
7.0913	DCA_se2_ag1_f_07 - phones	sp	10.6694
10.6694	DCA_se2_ag1_f_07 - phones	L	10.6994
10.6694	DCA_se2_ag1_f_07 - words	let	10.7594
10.6994	DCA_se2_ag1_f_07 - phones	EH1	10.7294
10.7294	DCA_se2_ag1_f_07 - phones	T	10.7594
10.7594	DCA_se2_ag1_f_07 - phones	sp	10.7994
10.7994	DCA_se2_ag1_f_07 - phones	M	10.8294
10.7994	DCA_se2_ag1_f_07 - words	me	10.8594
10.8294	DCA_se2_ag1_f_07 - phones	IY1	10.8594
10.8594	DCA_se2_ag1_f_07 - phones	sp	10.8894
10.8894	DCA_se2_ag1_f_07 - phones	S	10.9894
10.8894	DCA_se2_ag1_f_07 - words	see	11.0194
10.9894	DCA_se2_ag1_f_07 - phones	IY1	11.0194
11.0194	DCA_se2_ag1_f_07 - phones	sp	11.3894
11.8925	DCA_se2_ag1_f_07 - phones	D	11.9625
11.8925	DCA_se2_ag1_f_07 - words	do	11.9925
11.9625	DCA_se2_ag1_f_07 - phones	UW1	11.9925
11.9925	DCA_se2_ag1_f_07 - phones	Y	12.0225
11.9925	DCA_se2_ag1_f_07 - words	you	12.0525
12.0225	DCA_se2_ag1_f_07 - phones	UW1	12.0525
12.0525	DCA_se2_ag1_f_07 - phones	W	12.0825
12.0525	DCA_se2_ag1_f_07 - words	want	12.1725
12.0825	DCA_se2_ag1_f_07 - phones	AA1	12.1125
12.1125	DCA_se2_ag1_f_07 - phones	N	12.1425
12.1425	DCA_se2_ag1_f_07 - phones	T	12.1725
12.1725	DCA_se2_ag1_f_07 - phones	M	12.2025
12.1725	DCA_se2_ag1_f_07 - words	me	12.2325
12.2025	DCA_se2_ag1_f_07 - phones	IY1	12.2325
12.2325	DCA_se2_ag1_f_07 - phones	T	12.2625
12.2325	DCA_se2_ag1_f_07 - words	to	12.2925
12.2625	DCA_se2_ag1_f_07 - phones	AH0	12.2925
12.2925	DCA_se2_ag1_f_07 - phones	AE1	12.3725
12.2925	DCA_se2_ag1_f_07 - words	answer	12.5025
12.3725	DCA_se2_ag1_f_07 - phones	N	12.4225
12.4225	DCA_se2_ag1_f_07 - phones	S	12.4725
12.4725	DCA_se2_ag1_f_07 - phones	ER0	12.5025
12.5025	DCA_se2_ag1_f_07 - phones	DH	12.5525
12.5025	DCA_se2_ag1_f_07 - words	that	12.6325
12.5525	DCA_se2_ag1_f_07 - phones	AE1	12.6025
12.6025	DCA_se2_ag1_f_07 - phones	T	12.6325
12.6325	DCA_se2_ag1_f_07 - phones	IH0	12.6625
12.6325	DCA_se2_ag1_f_07 - words	in	12.7325
12.6625	DCA_se2_ag1_f_07 - phones	N	12.7325
12.7325	DCA_se2_ag1_f_07 - words	a	12.7925
12.7325	DCA_se2_ag1_f_07 - phones	AH0	12.7925
12.7925	DCA_se2_ag1_f_07 - phones	S	12.9225
12.7925	DCA_se2_ag1_f_07 - words	sentence	13.2025
12.9225	DCA_se2_ag1_f_07 - phones	EH1	12.9725
12.9725	DCA_se2_ag1_f_07 - phones	N	13.0025
13.0025	DCA_se2_ag1_f_07 - phones	T	13.0825
13.0825	DCA_se2_ag1_f_07 - phones	AH0	13.1125
13.1125	DCA_se2_ag1_f_07 - phones	N	13.1525
13.1525	DCA_se2_ag1_f_07 - phones	S	13.2025
13.2025	DCA_se2_ag1_f_07 - phones	sp	15.0381
13.7944	DCA_int_01 - phones	N	13.9044
13.7944	DCA_int_01 - words	no	14.1844
13.9044	DCA_int_01 - phones	OW1	14.1844
14.1844	DCA_int_01 - phones	EH1	14.2344
14.1844	DCA_int_01 - words	any	14.3144
14.2344	DCA_int_01 - phones	N	14.2644
14.2644	DCA_int_01 - phones	IY0	14.3144
14.3144	DCA_int_01 - phones	OW1	14.4144
14.3144	DCA_int_01 - words	old	14.4944
14.4144	DCA_int_01 - phones	L	14.4644
14.4644	DCA_int_01 - phones	D	14.4944
14.4944	DCA_int_01 - phones	sp	14.5244
14.5244	DCA_int_01 - phones	W	14.5944
14.5244	DCA_int_01 - words	way	14.7144
14.5944	DCA_int_01 - phones	EY1	14.7144
14.7144	DCA_int_01 - phones	sp	14.7844
15.0381	DCA_se2_ag1_f_07 - phones	OW2	15.1081
15.0381	DCA_se2_ag1_f_07 - words	okay	15.2781
15.1081	DCA_se2_ag1_f_07 - phones	K	15.2081
15.2081	DCA_se2_ag1_f_07 - phones	EY1	15.2781
15.2781	DCA_se2_ag1_f_07 - phones	sp	16.5401
15.3151	DCA_int_01 - phones	V	15.3451
15.3151	DCA_int_01 - words	very	15.4951
15.3451	DCA_int_01 - phones	EH1	15.3951
15.3951	DCA_int_01 - phones	R	15.4651
15.4651	DCA_int_01 - phones	IY0	15.4951
15.4951	DCA_int_01 - phones	sp	15.5751
15.5751	DCA_int_01 - phones	IH0	15.6151
15.5751	DCA_int_01 - words	informal	16.2251
15.6151	DCA_int_01 - phones	N	15.6651
15.6651	DCA_int_01 - phones	F	15.6951
15.6951	DCA_int_01 - phones	AO1	15.7251
15.7251	DCA_int_01 - phones	R	15.9151
15.9151	DCA_int_01 - phones	M	15.9451
15.9451	DCA_int_01 - phones	AH0	15.9751
15.9751	DCA_int_01 - phones	L	16.2251
16.5401	DCA_se2_ag1_f_07 - words	i	16.6801
16.5401	DCA_se2_ag1_f_07 - phones	AY1	16.6801
16.6801	DCA_se2_ag1_f_07 - phones	P	16.7701
16.6801	DCA_se2_ag1_f_07 - words	played	17.3901
16.7701	DCA_se2_ag1_f_07 - phones	L	16.8401
16.8401	DCA_se2_ag1_f_07 - phones	EY1	17.2701
17.2701	DCA_se2_ag1_f_07 - phones	D	17.3901
17.3901	DCA_se2_ag1_f_07 - phones	sp	17.4701
17.4701	DCA_se2_ag1_f_07 - phones	AH1	17.7701
17.4701	DCA_se2_ag1_f_07 - words	um	18.0101
17.7701	DCA_se2_ag1_f_07 - phones	M	18.0101
18.0101	DCA_se2_ag1_f_07 - phones	sp	18.0601
18.0601	DCA_se2_ag1_f_07 - phones	HH	18.2301
18.0601	DCA_se2_ag1_f_07 - words	hopscotch	18.9001
18.2301	DCA_se2_ag1_f_07 - phones	AA1	18.3901
18.3901	DCA_se2_ag1_f_07 - phones	P	18.4401
18.4401	DCA_se2_ag1_f_07 - phones	S	18.4801
18.4801	DCA_se2_ag1_f_07 - phones	K	18.5701
18.5701	DCA_se2_ag1_f_07 - phones	AA2	18.7601
18.7601	DCA_se2_ag1_f_07 - phones	CH	18.9001
18.9001	DCA_se2_ag1_f_07 - phones	HH	19.0301
18.9001	DCA_se2_ag1_f_07 - words	hide	19.1901
19.0301	DCA_se2_ag1_f_07 - phones	AY1	19.1601
19.1601	DCA_se2_ag1_f_07 - phones	D	19.1901
19.1901	DCA_se2_ag1_f_07 - phones	AH0	19.2201
19.1901	DCA_se2_ag1_f_07 - words	and	19.2501
19.2201	DCA_se2_ag1_f_07 - phones	N	19.2501
19.2501	DCA_se2_ag1_f_07 - phones	G	19.2901
19.2501	DCA_se2_ag1_f_07 - words	go	19.3901
19.2901	DCA_se2_ag1_f_07 - phones	OW1	19.3901
19.3901	DCA_se2_ag1_f_07 - phones	S	19.5701
19.3901	DCA_se2_ag1_f_07 - words	seek	19.8901
19.5701	DCA_se2_ag1_f_07 - phones	IY1	19.8101
19.8101	DCA_se2_ag1_f_07 - phones	K	19.8901
19.8901	DCA_se2_ag1_f_07 - phones	T	20.0101
19.8901	DCA_se2_ag1_f_07 - words	tag	20.8701
20.0101	DCA_se2_ag1_f_07 - phones	AE1	20.5401
20.5401	DCA_se2_ag1_f_07 - phones	G	20.8701
20.8701	DCA_se2_ag1_f_07 - phones	AH1	21.0901
20.8701	DCA_se2_ag1_f_07 - words	um	21.6401
21.0901	DCA_se2_ag1_f_07 - phones	M	21.6401
21.6401	DCA_se2_ag1_f_07 - phones	spn	21.9701
21.6401	DCA_se2_ag1_f_07 - words	<unk>	21.9701
22.8818	DCA_se2_ag1_f_07 - phones	JH	22.9918
22.8818	DCA_se2_ag1_f_07 - words	jump	23.2418
22.9918	DCA_se2_ag1_f_07 - phones	AH1	23.1018
23.1018	DCA_se2_ag1_f_07 - phones	M	23.1818
23.1818	DCA_se2_ag1_f_07 - phones	P	23.2418
23.2418	DCA_se2_ag1_f_07 - phones	R	23.3718
23.2418	DCA_se2_ag1_f_07 - words	rope	23.7018
23.3718	DCA_se2_ag1_f_07 - phones	OW1	23.5818
23.5818	DCA_se2_ag1_f_07 - phones	P	23.7018
26.7555	DCA_se2_ag1_f_07 - phones	sil	26.7855
26.7855	DCA_se2_ag1_f_07 - phones	JH	26.9155
26.7855	DCA_se2_ag1_f_07 - words	jacks	27.5155
26.9155	DCA_se2_ag1_f_07 - phones	AE1	27.1955
27.1955	DCA_se2_ag1_f_07 - phones	K	27.3655
27.3655	DCA_se2_ag1_f_07 - phones	S	27.5155
27.9632	DCA_se2_ag1_f_07 - phones	sil	28.0632
28.0632	DCA_se2_ag1_f_07 - phones	R	28.2232
28.0632	DCA_se2_ag1_f_07 - words	rope	28.6732
28.2232	DCA_se2_ag1_f_07 - phones	OW1	28.5032
28.5032	DCA_se2_ag1_f_07 - phones	P	28.6732
30.2656	DCA_se2_ag1_f_07 - phones	sil	30.3356
30.3356	DCA_se2_ag1_f_07 - words	mm	30.7756
30.3356	DCA_se2_ag1_f_07 - phones	M	30.7756
30.7756	DCA_se2_ag1_f_07 - phones	sp	35.8658
31.1469	DCA_int_01 - phones	JH	31.2469
31.1469	DCA_int_01 - words	jacks	31.5169
31.2469	DCA_int_01 - phones	AE1	31.3669
31.3669	DCA_int_01 - phones	K	31.4869
31.4869	DCA_int_01 - phones	S	31.5169
31.5169	DCA_int_01 - phones	DH	31.5469
31.5169	DCA_int_01 - words	that	31.6769
31.5469	DCA_int_01 - phones	AE1	31.6369
31.6369	DCA_int_01 - phones	T	31.6769
31.6769	DCA_int_01 - phones	Z	31.7369
31.6769	DCA_int_01 - words	s	31.7369
31.7369	DCA_int_01 - phones	AH0	31.8469
31.7369	DCA_int_01 - words	a	31.8469
31.8469	DCA_int_01 - phones	G	31.8969
31.8469	DCA_int_01 - words	game	32.1369
31.8969	DCA_int_01 - phones	EY1	32.0069
32.0069	DCA_int_01 - phones	M	32.1369
32.1369	DCA_int_01 - words	i	32.2069
32.1369	DCA_int_01 - phones	AY1	32.2069
32.2069	DCA_int_01 - phones	N	32.2869
32.2069	DCA_int_01 - words	never	32.5569
32.2869	DCA_int_01 - phones	EH1	32.3569
32.3569	DCA_int_01 - phones	V	32.4369
32.4369	DCA_int_01 - phones	ER0	32.5569
32.5569	DCA_int_01 - phones	sp	32.5869
32.5869	DCA_int_01 - phones	K	32.6269
32.5869	DCA_int_01 - words	could	32.7669
32.6269	DCA_int_01 - phones	UH1	32.6969
32.6969	DCA_int_01 - phones	D	32.7669
32.7669	DCA_int_01 - phones	AH2	32.8469
32.7669	DCA_int_01 - words	understand	33.4069
32.8469	DCA_int_01 - phones	N	32.9869
32.9869	DCA_int_01 - phones	D	33.0569
33.0569	DCA_int_01 - phones	ER0	33.0869
33.0869	DCA_int_01 - phones	S	33.1469
33.1469	DCA_int_01 - phones	T	33.1869
33.1869	DCA_int_01 - phones	AE1	33.3469
33.3469	DCA_int_01 - phones	N	33.3769
33.3769	DCA_int_01 - phones	D	33.4069
33.4069	DCA_int_01 - phones	sp	33.6369
33.8653	DCA_int_01 - words	i	34.1753
33.8653	DCA_int_01 - phones	AY1	34.1753
34.1753	DCA_int_01 - phones	HH	34.2053
34.1753	DCA_int_01 - words	had	34.2853
34.2053	DCA_int_01 - phones	AE1	34.2353
34.2353	DCA_int_01 - phones	D	34.2853
34.2853	DCA_int_01 - phones	S	34.3753
34.2853	DCA_int_01 - words	sisters	34.7553
34.3753	DCA_int_01 - phones	IH1	34.4453
34.4453	DCA_int_01 - phones	S	34.5453
34.5453	DCA_int_01 - phones	T	34.6253
34.6253	DCA_int_01 - phones	ER0	34.6553
34.6553	DCA_int_01 - phones	Z	34.7553
34.7553	DCA_int_01 - phones	sp	34.8153
34.8153	DCA_int_01 - phones	T	34.8553
34.8153	DCA_int_01 - words	to	34.9753
34.8553	DCA_int_01 - phones	AH0	34.9753
34.9753	DCA_int_01 - phones	IH0	35.0053
34.9753	DCA_int_01 - words	explain	35.3353
35.0053	DCA_int_01 - phones	K	35.0353
35.0353	DCA_int_01 - phones	S	35.0653
35.0653	DCA_int_01 - phones	P	35.1453
35.1453	DCA_int_01 - phones	L	35.2353
35.2353	DCA_int_01 - phones	EY1	35.3053
35.3053	DCA_int_01 - phones	N	35.3353
35.3353	DCA_int_01 - phones	IH0	35.3753
35.3353	DCA_int_01 - words	it	35.4053
35.3753	DCA_int_01 - phones	T	35.4053
35.4053	DCA_int_01 - phones	T	35.4353
35.4053	DCA_int_01 - words	to	35.4653
35.4353	DCA_int_01 - phones	AH0	35.4653
35.4653	DCA_int_01 - phones	M	35.4953
35.4653	DCA_int_01 - words	me	35.5253
35.4953	DCA_int_01 - phones	IY1	35.5253
35.5253	DCA_int_01 - phones	AH0	35.5553
35.5253	DCA_int_01 - words	and	35.5853
35.5553	DCA_int_01 - phones	N	35.5853
35.5853	DCA_int_01 - phones	EH1	35.6153
35.5853	DCA_int_01 - words	everything	35.8453
35.6153	DCA_int_01 - phones	V	35.6453
35.6453	DCA_int_01 - phones	R	35.6753
35.6753	DCA_int_01 - phones	IY0	35.7053
35.7053	DCA_int_01 - phones	TH	35.7353
35.7353	DCA_int_01 - phones	IH2	35.8053
35.8053	DCA_int_01 - phones	NG	35.8453
35.8453	DCA_int_01 - phones	sp	36.1653
35.8658	DCA_se2_ag1_f_07 - phones	ER0	36.0058
35.8658	DCA_se2_ag1_f_07 - words	around	36.1658
36.0058	DCA_se2_ag1_f_07 - phones	AW1	36.1058
36.1058	DCA_se2_ag1_f_07 - phones	N	36.1358
36.1358	DCA_se2_ag1_f_07 - phones	D	36.1658
36.1658	DCA_se2_ag1_f_07 - phones	DH	36.1958
36.1658	DCA_se2_ag1_f_07 - words	the	36.2358
36.1958	DCA_se2_ag1_f_07 - phones	AH0	36.2358
36.2358	DCA_se2_ag1_f_07 - phones	M	36.3458
36.2358	DCA_se2_ag1_f_07 - words	mulberry	36.8058
36.3458	DCA_se2_ag1_f_07 - phones	AH1	36.3858
36.3858	DCA_se2_ag1_f_07 - phones	L	36.4358
36.4358	DCA_se2_ag1_f_07 - phones	B	36.5258
36.5258	DCA_se2_ag1_f_07 - phones	EH2	36.5958
36.5958	DCA_se2_ag1_f_07 - phones	R	36.6758
36.6758	DCA_se2_ag1_f_07 - phones	IY0	36.8058
36.8058	DCA_se2_ag1_f_07 - phones	B	36.8658
36.8058	DCA_se2_ag1_f_07 - words	bush	37.4158
36.8658	DCA_se2_ag1_f_07 - phones	UH1	37.1058
37.1058	DCA_se2_ag1_f_07 - phones	SH	37.4158
37.6971	DCA_se2_ag1_f_07 - phones	sil	37.7371
37.7371	DCA_se2_ag1_f_07 - phones	AH1	37.9571
37.7371	DCA_se2_ag1_f_07 - words	um	38.2571
37.9571	DCA_se2_ag1_f_07 - phones	M	38.2571
38.2571	DCA_se2_ag1_f_07 - phones	sp	38.8729
38.8729	DCA_se2_ag1_f_07 - phones	spn	38.9929
38.8729	DCA_se2_ag1_f_07 - words	<unk>	38.9929
38.9929	DCA_se2_ag1_f_07 - phones	sp	39.5310
39.5310	DCA_se2_ag1_f_07 - phones	CH	39.6110
39.5310	DCA_se2_ag1_f_07 - words	charlie	39.8810
39.6110	DCA_se2_ag1_f_07 - phones	AA1	39.7410
39.7410	DCA_se2_ag1_f_07 - phones	R	39.7710
39.7710	DCA_se2_ag1_f_07 - phones	L	39.8110
39.8110	DCA_se2_ag1_f_07 - phones	IY0	39.8810
39.8810	DCA_se2_ag1_f_07 - phones	sp	39.9110
39.9110	DCA_se2_ag1_f_07 - phones	CH	40.0610
39.9110	DCA_se2_ag1_f_07 - words	chaplin	40.4910
40.0610	DCA_se2_ag1_f_07 - phones	AE1	40.2410
40.2410	DCA_se2_ag1_f_07 - phones	P	40.2810
40.2810	DCA_se2_ag1_f_07 - phones	L	40.3110
40.3110	DCA_se2_ag1_f_07 - phones	IH0	40.3410
40.3410	DCA_se2_ag1_f_07 - phones	N	40.4910
40.4910	DCA_se2_ag1_f_07 - phones	sp	40.6410
41.0544	DCA_int_01 - phones	HH	41.1244
41.0544	DCA_int_01 - words	huh	41.3944
41.1244	DCA_int_01 - phones	AH1	41.3944
42.7085	DCA_se2_ag1_f_07 - phones	AH1	42.8985
42.7085	DCA_se2_ag1_f_07 - words	um	43.3685
42.8985	DCA_se2_ag1_f_07 - phones	M	43.3685
48.4194	DCA_int_01 - phones	HH	48.5294
48.4194	DCA_int_01 - words	how	48.5594
48.5294	DCA_int_01 - phones	AW1	48.5594
48.5594	DCA_int_01 - phones	sp	48.5894
48.5894	DCA_int_01 - phones	D	48.6194
48.5894	DCA_int_01 - words	do	48.6494
48.6194	DCA_int_01 - phones	UW1	48.6494
48.6494	DCA_int_01 - phones	Y	48.6794
48.6494	DCA_int_01 - words	you	48.7094
48.6794	DCA_int_01 - phones	UW1	48.7094
48.7094	DCA_int_01 - phones	sp	48.7494
48.7494	DCA_int_01 - phones	P	48.7894
48.7494	DCA_int_01 - words	play	48.9394
48.7894	DCA_int_01 - phones	L	48.8694
48.8694	DCA_int_01 - phones	EY1	48.9394
48.9394	DCA_int_01 - phones	ER0	49.0994
48.9394	DCA_int_01 - words	around	49.2594
49.0994	DCA_int_01 - phones	AW1	49.1994
49.1994	DCA_int_01 - phones	N	49.2294
49.2294	DCA_int_01 - phones	D	49.2594
49.2594	DCA_int_01 - phones	DH	49.2894
49.2594	DCA_int_01 - words	the	49.3194
49.2894	DCA_int_01 - phones	AH0	49.3194
49.3194	DCA_int_01 - phones	M	49.3494
49.3194	DCA_int_01 - words	mulberry	49.5494
49.3494	DCA_int_01 - phones	AH1	49.3994
49.3994	DCA_int_01 - phones	L	49.4294
49.4294	DCA_int_01 - phones	B	49.4594
49.4594	DCA_int_01 - phones	EH2	49.4894
49.4894	DCA_int_01 - phones	R	49.5194
49.5194	DCA_int_01 - phones	IY0	49.5494
49.5432	DCA_se2_ag1_f_07 - phones	M	49.6632
49.5432	DCA_se2_ag1_f_07 - words	mother	49.9532
49.5494	DCA_int_01 - phones	B	49.5794
49.5494	DCA_int_01 - words	bush	49.6394
49.5794	DCA_int_01 - phones	UH1	49.6094
49.6094	DCA_int_01 - phones	SH	49.6394
49.6394	DCA_int_01 - phones	sp	53.1184
49.6632	DCA_se2_ag1_f_07 - phones	AH1	49.7932
49.7932	DCA_se2_ag1_f_07 - phones	DH	49.8532
49.8532	DCA_se2_ag1_f_07 - phones	ER0	49.9532
49.9532	DCA_se2_ag1_f_07 - words	s	50.0332
49.9532	DCA_se2_ag1_f_07 - phones	Z	50.0332
50.0332	DCA_se2_ag1_f_07 - words	<unk>	51.3932
50.0332	DCA_se2_ag1_f_07 - phones	spn	51.3932
50.9001	misc - phones	spn	52.5401
50.9001	misc - words	<unk>	52.5401
52.5401	misc - phones	sp	288.1131
53.1184	DCA_int_01 - words	i	53.1884
53.1184	DCA_int_01 - phones	AY1	53.1884
53.1884	DCA_int_01 - phones	G	53.2584
53.1884	DCA_int_01 - words	gotta	53.4284
53.2584	DCA_int_01 - phones	AA1	53.3184
53.3184	DCA_int_01 - phones	T	53.3584
53.3584	DCA_int_01 - phones	AH0	53.4284
53.4284	DCA_int_01 - phones	sp	53.4784
53.4784	DCA_int_01 - phones	F	53.5284
53.4784	DCA_int_01 - words	find	54.0084
53.5284	DCA_int_01 - phones	AY1	53.9484
53.9484	DCA_int_01 - phones	N	53.9784
53.9784	DCA_int_01 - phones	D	54.0084
54.0084	DCA_int_01 - phones	AW1	54.0384
54.0084	DCA_int_01 - words	out	54.0684
54.0384	DCA_int_01 - phones	T	54.0684
54.0684	DCA_int_01 - phones	HH	54.0984
54.0684	DCA_int_01 - words	how	54.1284
54.0984	DCA_int_01 - phones	AW1	54.1284
54.1284	DCA_int_01 - phones	T	54.1684
54.1284	DCA_int_01 - words	to	54.1984
54.1684	DCA_int_01 - phones	AH0	54.1984
54.1984	DCA_int_01 - phones	P	54.2284
54.1984	DCA_int_01 - words	play	54.2884
54.2284	DCA_int_01 - phones	L	54.2584
54.2584	DCA_int_01 - phones	EY1	54.2884
54.2884	DCA_int_01 - phones	sp	54.3384
54.3384	DCA_int_01 - phones	S	54.3684
54.3384	DCA_int_01 - words	some	54.5984
54.3684	DCA_int_01 - phones	AH1	54.4084
54.4084	DCA_int_01 - phones	M	54.5984
54.5984	DCA_int_01 - phones	sp	54.6284
54.6284	DCA_int_01 - phones	AH0	54.6584
54.6284	DCA_int_01 - words	of	54.6884
54.6584	DCA_int_01 - phones	V	54.6884
54.6884	DCA_int_01 - phones	DH	54.7184
54.6884	DCA_int_01 - words	these	54.7784
54.7184	DCA_int_01 - phones	IY1	54.7484
54.7484	DCA_int_01 - phones	Z	54.7784
54.7784	DCA_int_01 - phones	sp	54.8484
54.9464	DCA_int_01 - phones	HH	55.0064
54.9464	DCA_int_01 - words	how	55.0864
55.0064	DCA_int_01 - phones	AW1	55.0864
55.0864	DCA_int_01 - phones	IH0	55.1364
55.0864	DCA_int_01 - words	d	55.1764
55.1364	DCA_int_01 - phones	D	55.1764
55.1764	DCA_int_01 - phones	Y	55.2064
55.1764	DCA_int_01 - words	you	55.2564
55.2064	DCA_int_01 - phones	UW1	55.2564
55.2564	DCA_int_01 - phones	sp	55.3164
55.3164	DCA_int_01 - phones	P	55.3564
55.3164	DCA_int_01 - words	play	55.4864
55.3564	DCA_int_01 - phones	L	55.4264
55.4264	DCA_int_01 - phones	EY1	55.4864
55.4864	DCA_int_01 - phones	AH0	55.5764
55.4864	DCA_int_01 - words	a	55.5764
55.5764	DCA_int_01 - phones	R	55.6064
55.5764	DCA_int_01 - words	rumbling-	56.1064
55.6064	DCA_int_01 - phones	AH1	55.6664
55.6664	DCA_int_01 - phones	M	55.7864
55.7864	DCA_int_01 - phones	B	55.8664
55.8664	DCA_int_01 - phones	AH0	55.9864
55.9864	DCA_int_01 - phones	L	56.0464
56.0464	DCA_int_01 - phones	IH0	56.0764
56.0764	DCA_int_01 - phones	NG	56.1064
56.1064	DCA_int_01 - phones	sp	56.1364
56.1364	DCA_int_01 - phones	W	56.2564
56.1364	DCA_int_01 - words	was	56.3764
56.2564	DCA_int_01 - phones	AO1	56.3464
56.3464	DCA_int_01 - phones	Z	56.3764
56.3764	DCA_int_01 - phones	IH0	56.4164
56.3764	DCA_int_01 - words	it	56.5064
56.4164	DCA_int_01 - phones	T	56.5064
56.5064	DCA_int_01 - phones	R	56.5864
56.5064	DCA_int_01 - words	rambling	56.9964
56.5864	DCA_int_01 - phones	AE1	56.7064
56.7064	DCA_int_01 - phones	M	56.7564
56.7564	DCA_int_01 - phones	B	56.8264
56.8264	DCA_int_01 - phones	L	56.8964
56.8964	DCA_int_01 - phones	IH0	56.9264
56.9264	DCA_int_01 - phones	NG	56.9964
56.9964	DCA_int_01 - phones	sp	57.0564
57.0564	DCA_int_01 - phones	F	57.0964
57.0564	DCA_int_01 - words	for	57.1564
57.0964	DCA_int_01 - phones	ER0	57.1564
57.1564	DCA_int_01 - phones	AH0	57.2264
57.1564	DCA_int_01 - words	a	57.2264
57.2264	DCA_int_01 - phones	sp	57.2564
57.2564	DCA_int_01 - phones	B	57.2964
57.2564	DCA_int_01 - words	bush	57.3864
57.2964	DCA_int_01 - phones	UH1	57.3564
57.3564	DCA_int_01 - phones	SH	57.3864
57.3864	DCA_int_01 - phones	sp	59.5000
58.0938	DCA_se2_ag1_f_07 - phones	sil	58.1238
58.1238	DCA_se2_ag1_f_07 - phones	ER0	58.1838
58.1238	DCA_se2_ag1_f_07 - words	around	58.3638
58.1838	DCA_se2_ag1_f_07 - phones	AW1	58.3038
58.3038	DCA_se2_ag1_f_07 - phones	N	58.3338
58.3338	DCA_se2_ag1_f_07 - phones	D	58.3638
58.3638	DCA_se2_ag1_f_07 - phones	DH	58.3938
58.3638	DCA_se2_ag1_f_07 - words	the	58.4438
58.3938	DCA_se2_ag1_f_07 - phones	AH1	58.4438
58.4438	DCA_se2_ag1_f_07 - phones	M	58.4838
58.4438	DCA_se2_ag1_f_07 - words	mulberry	58.8238
58.4838	DCA_se2_ag1_f_07 - phones	AH1	58.5138
58.5138	DCA_se2_ag1_f_07 - phones	L	58.6038
58.6038	DCA_se2_ag1_f_07 - phones	B	58.6338
58.6338	DCA_se2_ag1_f_07 - phones	EH2	58.7338
58.7338	DCA_se2_ag1_f_07 - phones	R	58.7938
58.7938	DCA_se2_ag1_f_07 - phones	IY0	58.8238
58.8238	DCA_se2_ag1_f_07 - phones	sp	58.8838
58.8838	DCA_se2_ag1_f_07 - phones	B	58.9338
58.8838	DCA_se2_ag1_f_07 - words	bush	59.3038
58.9338	DCA_se2_ag1_f_07 - phones	UH1	59.0538
59.0538	DCA_se2_ag1_f_07 - phones	SH	59.3038
59.5000	DCA_int_01 - phones	OW1	59.7400
59.5000	DCA_int_01 - words	oh	59.7400
59.7400	DCA_int_01 - phones	ER0	59.8200
59.7400	DCA_int_01 - words	around	60.0500
59.8200	DCA_int_01 - phones	AW1	59.9900
59.9900	DCA_int_01 - phones	N	60.0200
60.0200	DCA_int_01 - phones	D	60.0500
60.0500	DCA_int_01 - phones	DH	60.0800
60.0500	DCA_int_01 - words	the	60.1100
60.0800	DCA_int_01 - phones	AH1	60.1100
60.1100	DCA_int_01 - phones	M	60.1400
60.1100	DCA_int_01 - words	mulberry	60.4900
60.1400	DCA_int_01 - phones	AH1	60.1700
60.1700	DCA_int_01 - phones	L	60.3400
60.2947	DCA_se2_ag1_f_07 - phones	Y	60.5647
60.2947	DCA_se2_ag1_f_07 - words	yeah	60.8747
60.3400	DCA_int_01 - phones	B	60.3900
60.3900	DCA_int_01 - phones	EH2	60.4300
60.4300	DCA_int_01 - phones	R	60.4600
60.4600	DCA_int_01 - phones	IY0	60.4900
60.4900	DCA_int_01 - words	<unk>	60.9200
60.4900	DCA_int_01 - phones	spn	60.9200
60.5647	DCA_se2_ag1_f_07 - phones	AE1	60.8747
60.8747	DCA_se2_ag1_f_07 - phones	sp	60.9347
61.0629	DCA_int_01 - phones	HH	61.1129
61.0629	DCA_int_01 - words	how	61.2629
61.1129	DCA_int_01 - phones	AW1	61.2629
61.2629	DCA_int_01 - phones	D	61.3129
61.2629	DCA_int_01 - words	do	61.3429
61.3129	DCA_int_01 - phones	UW1	61.3429
61.3429	DCA_int_01 - phones	Y	61.3729
61.3429	DCA_int_01 - words	you	61.4129
61.3729	DCA_int_01 - phones	UW1	61.4129
61.4129	DCA_int_01 - phones	sp	61.4429
61.4429	DCA_int_01 - phones	P	61.4929
61.4429	DCA_int_01 - words	play	61.5929
61.4929	DCA_int_01 - phones	L	61.5629
61.5629	DCA_int_01 - phones	EY1	61.5929
61.5929	DCA_int_01 - phones	DH	61.6229
61.5929	DCA_int_01 - words	that	61.6829
61.6229	DCA_int_01 - phones	AH0	61.6529
61.6529	DCA_int_01 - phones	T	61.6829
61.6829	DCA_int_01 - phones	sp	62.0829
62.8815	DCA_se2_ag1_f_07 - phones	AH1	63.1415
62.8815	DCA_se2_ag1_f_07 - words	um	63.4315
63.1415	DCA_se2_ag1_f_07 - phones	M	63.4315
63.4315	DCA_se2_ag1_f_07 - phones	sp	63.6975
63.6975	DCA_se2_ag1_f_07 - words	<unk>	63.8475
63.6975	DCA_se2_ag1_f_07 - phones	spn	63.8475
64.3316	DCA_se2_ag1_f_07 - phones	sil	64.4016
64.4016	DCA_se2_ag1_f_07 - phones	ER0	64.5016
64.4016	DCA_se2_ag1_f_07 - words	around	64.7016
64.5016	DCA_se2_ag1_f_07 - phones	AW1	64.5916
64.5916	DCA_se2_ag1_f_07 - phones	N	64.6716
64.6716	DCA_se2_ag1_f_07 - phones	D	64.7016
64.7016	DCA_se2_ag1_f_07 - phones	DH	64.7316
64.7016	DCA_se2_ag1_f_07 - words	the	64.7616
64.7316	DCA_se2_ag1_f_07 - phones	AH1	64.7616
64.7616	DCA_se2_ag1_f_07 - phones	M	64.7916
64.7616	DCA_se2_ag1_f_07 - words	mulberry	65.0716
64.7916	DCA_se2_ag1_f_07 - phones	AH1	64.8216
64.8216	DCA_se2_ag1_f_07 - phones	L	64.8516
64.8516	DCA_se2_ag1_f_07 - phones	B	64.9516
64.9516	DCA_se2_ag1_f_07 - phones	EH2	64.9816
64.9816	DCA_se2_ag1_f_07 - phones	R	65.0116
65.0116	DCA_se2_ag1_f_07 - phones	IY0	65.0716
65.0716	DCA_se2_ag1_f_07 - phones	B	65.1016
65.0716	DCA_se2_ag1_f_07 - words	bush	65.4016
65.1016	DCA_se2_ag1_f_07 - phones	UH1	65.2416
65.2416	DCA_se2_ag1_f_07 - phones	SH	65.4016
65.4016	DCA_se2_ag1_f_07 - phones	Y	65.4716
65.4016	DCA_se2_ag1_f_07 - words	you	65.5216
65.4716	DCA_se2_ag1_f_07 - phones	UW1	65.5216
65.5216	DCA_se2_ag1_f_07 - phones	HH	65.6116
65.5216	DCA_se2_ag1_f_07 - words	have	65.7516
65.6116	DCA_se2_ag1_f_07 - phones	AE1	65.6816
65.6816	DCA_se2_ag1_f_07 - phones	V	65.7516
65.7516	DCA_se2_ag1_f_07 - words	a	65.8216
65.7516	DCA_se2_ag1_f_07 - phones	AH0	65.8216
65.8216	DCA_se2_ag1_f_07 - phones	S	66.0016
65.8216	DCA_se2_ag1_f_07 - words	circle	66.4516
66.0016	DCA_se2_ag1_f_07 - phones	ER1	66.1616
66.1616	DCA_se2_ag1_f_07 - phones	K	66.2116
66.2116	DCA_se2_ag1_f_07 - phones	AH0	66.2716
66.2716	DCA_se2_ag1_f_07 - phones	L	66.4516
66.4516	DCA_se2_ag1_f_07 - phones	Y	66.5116
66.4516	DCA_se2_ag1_f_07 - words	you	66.5716
66.5116	DCA_se2_ag1_f_07 - phones	UW1	66.5716
66.5716	DCA_se2_ag1_f_07 - phones	N	66.6516
66.5716	DCA_se2_ag1_f_07 - words	know	67.0516
66.6516	DCA_se2_ag1_f_07 - phones	OW1	67.0516
67.0516	DCA_se2_ag1_f_07 - phones	AE1	67.2116
67.0516	DCA_se2_ag1_f_07 - words	and	67.2616
67.2116	DCA_se2_ag1_f_07 - phones	N	67.2616
67.2616	DCA_se2_ag1_f_07 - phones	Y	67.2916
67.2616	DCA_se2_ag1_f_07 - words	you	67.3416
67.2916	DCA_se2_ag1_f_07 - phones	UW1	67.3416
67.3416	DCA_se2_ag1_f_07 - phones	S	67.4516
67.3416	DCA_se2_ag1_f_07 - words	say	67.5216
67.4516	DCA_se2_ag1_f_07 - phones	EY1	67.5216
67.5216	DCA_se2_ag1_f_07 - phones	ER0	67.6616
67.5216	DCA_se2_ag1_f_07 - words	around	67.8316
67.6616	DCA_se2_ag1_f_07 - phones	AW1	67.7616
67.7616	DCA_se2_ag1_f_07 - phones	N	67.8016
67.8016	DCA_se2_ag1_f_07 - phones	D	67.8316
67.8316	DCA_se2_ag1_f_07 - phones	DH	67.8616
67.8316	DCA_se2_ag1_f_07 - words	the	67.8916
67.8616	DCA_se2_ag1_f_07 - phones	AH0	67.8916
67.8916	DCA_se2_ag1_f_07 - phones	M	67.9916
67.8916	DCA_se2_ag1_f_07 - words	mulberry	68.3516
67.9916	DCA_se2_ag1_f_07 - phones	AH1	68.0316
68.0316	DCA_se2_ag1_f_07 - phones	L	68.0816
68.0816	DCA_se2_ag1_f_07 - phones	B	68.1616
68.1616	DCA_se2_ag1_f_07 - phones	EH2	68.2216
68.2216	DCA_se2_ag1_f_07 - phones	R	68.2716
68.2716	DCA_se2_ag1_f_07 - phones	IY0	68.3516
68.3516	DCA_se2_ag1_f_07 - phones	B	68.4116
68.3516	DCA_se2_ag1_f_07 - words	bush	68.8116
68.4116	DCA_se2_ag1_f_07 - phones	UH1	68.5916
68.5916	DCA_se2_ag1_f_07 - phones	SH	68.8116
69.1845	DCA_se2_ag1_f_07 - phones	sil	69.2245
69.2245	DCA_se2_ag1_f_07 - phones	AH1	69.4645
69.2245	DCA_se2_ag1_f_07 - words	um	69.6445
69.4645	DCA_se2_ag1_f_07 - phones	M	69.6445
69.6445	DCA_se2_ag1_f_07 - phones	sp	69.8445
69.8445	DCA_se2_ag1_f_07 - phones	spn	70.0345
69.8445	DCA_se2_ag1_f_07 - words	<unk>	70.0345
70.8305	DCA_se2_ag1_f_07 - phones	HH	70.8705
70.8305	DCA_se2_ag1_f_07 - words	where	71.0005
70.8705	DCA_se2_ag1_f_07 - phones	W	70.9305
70.9305	DCA_se2_ag1_f_07 - phones	EH1	70.9705
70.9705	DCA_se2_ag1_f_07 - phones	R	71.0005
71.0005	DCA_se2_ag1_f_07 - phones	DH	71.0505
71.0005	DCA_se2_ag1_f_07 - words	the	71.1305
71.0505	DCA_se2_ag1_f_07 - phones	IY0	71.1305
71.1305	DCA_se2_ag1_f_07 - phones	G	71.1605
71.1305	DCA_se2_ag1_f_07 - words	green	71.4105
71.1605	DCA_se2_ag1_f_07 - phones	R	71.2705
71.2705	DCA_se2_ag1_f_07 - phones	IY1	71.3005
71.3005	DCA_se2_ag1_f_07 - phones	N	71.4105
71.4105	DCA_se2_ag1_f_07 - phones	G	71.4505
71.4105	DCA_se2_ag1_f_07 - words	grass	71.8905
71.4505	DCA_se2_ag1_f_07 - phones	R	71.5305
71.5305	DCA_se2_ag1_f_07 - phones	AE1	71.7105
71.7105	DCA_se2_ag1_f_07 - phones	S	71.8905
71.8905	DCA_se2_ag1_f_07 - phones	G	71.9505
71.8905	DCA_se2_ag1_f_07 - words	grow	72.4505
71.9505	DCA_se2_ag1_f_07 - phones	R	72.0305
72.0305	DCA_se2_ag1_f_07 - phones	OW1	72.4505
72.4505	DCA_se2_ag1_f_07 - phones	sp	72.8738
72.8738	DCA_se2_ag1_f_07 - words	uh	73.0738
72.8738	DCA_se2_ag1_f_07 - phones	AH1	73.0738
73.0738	DCA_se2_ag1_f_07 - phones	M	73.2038
73.0738	DCA_se2_ag1_f_07 - words	miss	73.4538
73.2038	DCA_se2_ag1_f_07 - phones	IH1	73.3138
73.3138	DCA_se2_ag1_f_07 - phones	S	73.4538
73.4538	DCA_se2_ag1_f_07 - phones	R	73.5238
73.4538	DCA_se2_ag1_f_07 - words	rita	73.8638
73.5238	DCA_se2_ag1_f_07 - phones	IY1	73.6638
73.6638	DCA_se2_ag1_f_07 - phones	T	73.7138
73.7138	DCA_se2_ag1_f_07 - phones	AH0	73.8638
73.8638	DCA_se2_ag1_f_07 - phones	sp	73.8938
73.8938	DCA_se2_ag1_f_07 - phones	M	73.9738
73.8938	DCA_se2_ag1_f_07 - words	miss	74.1738
73.9738	DCA_se2_ag1_f_07 - phones	IH1	74.0538
74.0538	DCA_se2_ag1_f_07 - phones	S	74.1738
74.1738	DCA_se2_ag1_f_07 - phones	R	74.2438
74.1738	DCA_se2_ag1_f_07 - words	rita	74.4038
74.2438	DCA_se2_ag1_f_07 - phones	IY1	74.3238
74.3238	DCA_se2_ag1_f_07 - phones	T	74.3538
74.3538	DCA_se2_ag1_f_07 - phones	AH0	74.4038
74.4038	DCA_se2_ag1_f_07 - phones	Y	74.4638
74.4038	DCA_se2_ag1_f_07 - words	your	74.5838
74.4638	DCA_se2_ag1_f_07 - phones	UH1	74.5038
74.5038	DCA_se2_ag1_f_07 - phones	R	74.5838
74.5838	DCA_se2_ag1_f_07 - phones	S	74.7238
74.5838	DCA_se2_ag1_f_07 - words	sweetheart	75.2638
74.7238	DCA_se2_ag1_f_07 - phones	W	74.7638
74.7638	DCA_se2_ag1_f_07 - phones	IY1	74.8738
74.8738	DCA_se2_ag1_f_07 - phones	T	74.9038
74.9038	DCA_se2_ag1_f_07 - phones	HH	74.9738
74.9738	DCA_se2_ag1_f_07 - phones	AA2	75.1838
75.1838	DCA_se2_ag1_f_07 - phones	R	75.2338
75.2338	DCA_se2_ag1_f_07 - phones	T	75.2638
75.2638	DCA_se2_ag1_f_07 - phones	IH0	75.3838
75.2638	DCA_se2_ag1_f_07 - words	is	75.4738
75.3838	DCA_se2_ag1_f_07 - phones	Z	75.4738
75.4738	DCA_se2_ag1_f_07 - phones	HH	75.5538
75.4738	DCA_se2_ag1_f_07 - words	here	75.7938
75.5538	DCA_se2_ag1_f_07 - phones	IY1	75.7238
75.7238	DCA_se2_ag1_f_07 - phones	R	75.7938
75.7938	DCA_se2_ag1_f_07 - phones	sp	75.8438
75.8438	DCA_se2_ag1_f_07 - phones	HH	75.9338
75.8438	DCA_se2_ag1_f_07 - words	he	76.1638
75.9338	DCA_se2_ag1_f_07 - phones	IY1	76.1638
76.1638	DCA_se2_ag1_f_07 - phones	R	76.2638
76.1638	DCA_se2_ag1_f_07 - words	wrote	76.4538
76.2638	DCA_se2_ag1_f_07 - phones	OW1	76.3638
76.3638	DCA_se2_ag1_f_07 - phones	T	76.4538
76.4538	DCA_se2_ag1_f_07 - phones	Y	76.5138
76.4538	DCA_se2_ag1_f_07 - words	you	76.8338
76.5138	DCA_se2_ag1_f_07 - phones	UW1	76.8338
76.8338	DCA_se2_ag1_f_07 - words	a	76.9738
76.8338	DCA_se2_ag1_f_07 - phones	AH0	76.9738
76.9738	DCA_se2_ag1_f_07 - phones	L	77.0238
76.9738	DCA_se2_ag1_f_07 - words	letter	77.5238
77.0238	DCA_se2_ag1_f_07 - phones	EH1	77.1438
77.1438	DCA_se2_ag1_f_07 - phones	T	77.2538
77.2538	DCA_se2_ag1_f_07 - phones	ER0	77.5238
77.5238	DCA_se2_ag1_f_07 - phones	T	77.5938
77.5238	DCA_se2_ag1_f_07 - words	to	77.7238
77.5938	DCA_se2_ag1_f_07 - phones	UW1	77.7238
77.7238	DCA_se2_ag1_f_07 - phones	T	77.8138
77.7238	DCA_se2_ag1_f_07 - words	turn	77.9038
77.8138	DCA_se2_ag1_f_07 - phones	ER1	77.8738
77.8738	DCA_se2_ag1_f_07 - phones	N	77.9038
77.9038	DCA_se2_ag1_f_07 - phones	ER0	78.0538
77.9038	DCA_se2_ag1_f_07 - words	around	78.3138
78.0538	DCA_se2_ag1_f_07 - phones	AW1	78.2338
78.2338	DCA_se2_ag1_f_07 - phones	N	78.2738
78.2738	DCA_se2_ag1_f_07 - phones	D	78.3138
78.3138	DCA_se2_ag1_f_07 - phones	Y	78.3538
78.3138	DCA_se2_ag1_f_07 - words	your	78.4438
78.3538	DCA_se2_ag1_f_07 - phones	UH1	78.3938
78.3938	DCA_se2_ag1_f_07 - phones	R	78.4438
78.4438	DCA_se2_ag1_f_07 - phones	sp	78.4838
78.4838	DCA_se2_ag1_f_07 - phones	B	78.5638
78.4838	DCA_se2_ag1_f_07 - words	back	78.8438
78.5638	DCA_se2_ag1_f_07 - phones	AE1	78.7438
78.7438	DCA_se2_ag1_f_07 - phones	K	78.8438
78.8438	DCA_se2_ag1_f_07 - phones	ER0	78.9438
78.8438	DCA_se2_ag1_f_07 - words	around	79.1038
78.9438	DCA_se2_ag1_f_07 - phones	AW1	79.0438
79.0438	DCA_se2_ag1_f_07 - phones	N	79.0738
79.0738	DCA_se2_ag1_f_07 - phones	D	79.1038
79.1038	DCA_se2_ag1_f_07 - phones	DH	79.1338
79.1038	DCA_se2_ag1_f_07 - words	the	79.1638
79.1338	DCA_se2_ag1_f_07 - phones	AH0	79.1638
79.1638	DCA_se2_ag1_f_07 - phones	M	79.2338
79.1638	DCA_se2_ag1_f_07 - words	mulberry	79.7638
79.2338	DCA_se2_ag1_f_07 - phones	AH1	79.2738
79.2738	DCA_se2_ag1_f_07 - phones	L	79.3638
79.3638	DCA_se2_ag1_f_07 - phones	B	79.4238
79.4238	DCA_se2_ag1_f_07 - phones	EH2	79.4938
79.4938	DCA_se2_ag1_f_07 - phones	R	79.6938
79.6938	DCA_se2_ag1_f_07 - phones	IY0	79.7638
79.7638	DCA_se2_ag1_f_07 - phones	sp	79.8238
79.8238	DCA_se2_ag1_f_07 - phones	B	79.8938
79.8238	DCA_se2_ag1_f_07 - words	bush	80.0638
79.8938	DCA_se2_ag1_f_07 - phones	UH1	79.9838
79.9838	DCA_se2_ag1_f_07 - phones	SH	80.0638
80.0638	DCA_se2_ag1_f_07 - phones	sp	80.1238
80.3872	DCA_se2_ag1_f_07 - phones	AE1	80.4872
80.3872	DCA_se2_ag1_f_07 - words	and	80.5572
80.4872	DCA_se2_ag1_f_07 - phones	N	80.5272
80.5272	DCA_se2_ag1_f_07 - phones	D	80.5572
80.5572	DCA_se2_ag1_f_07 - phones	DH	80.6072
80.5572	DCA_se2_ag1_f_07 - words	then	80.7072
80.6072	DCA_se2_ag1_f_07 - phones	EH1	80.6372
80.6372	DCA_se2_ag1_f_07 - phones	N	80.7072
80.7072	DCA_se2_ag1_f_07 - phones	EH1	80.7972
80.7072	DCA_se2_ag1_f_07 - words	everybody	81.1472
80.7972	DCA_se2_ag1_f_07 - phones	V	80.8272
80.8272	DCA_se2_ag1_f_07 - phones	R	80.8572
80.8572	DCA_se2_ag1_f_07 - phones	IY0	80.9072
80.9072	DCA_se2_ag1_f_07 - phones	B	80.9572
80.9572	DCA_se2_ag1_f_07 - phones	AA2	81.0672
81.0672	DCA_se2_ag1_f_07 - phones	D	81.0972
81.0972	DCA_se2_ag1_f_07 - phones	IY0	81.1472
81.1472	DCA_se2_ag1_f_07 - phones	T	81.2572
81.1472	DCA_se2_ag1_f_07 - words	turn	81.4172
81.2572	DCA_se2_ag1_f_07 - phones	ER1	81.3772
81.3772	DCA_se2_ag1_f_07 - phones	N	81.4172
81.4172	DCA_se2_ag1_f_07 - phones	ER0	81.5172
81.4172	DCA_se2_ag1_f_07 - words	around	81.8372
81.5172	DCA_se2_ag1_f_07 - phones	AW1	81.7472
81.7472	DCA_se2_ag1_f_07 - phones	N	81.8072
81.8072	DCA_se2_ag1_f_07 - phones	D	81.8372
81.8372	DCA_se2_ag1_f_07 - phones	Y	81.8672
81.8372	DCA_se2_ag1_f_07 - words	you	81.9172
81.8672	DCA_se2_ag1_f_07 - phones	UW1	81.9172
81.9172	DCA_se2_ag1_f_07 - phones	N	81.9872
81.9172	DCA_se2_ag1_f_07 - words	know	82.1372
81.9872	DCA_se2_ag1_f_07 - phones	OW1	82.1372
82.1372	DCA_se2_ag1_f_07 - phones	AE1	82.2072
82.1372	DCA_se2_ag1_f_07 - words	after	82.2972
82.2072	DCA_se2_ag1_f_07 - phones	F	82.2372
82.2372	DCA_se2_ag1_f_07 - phones	T	82.2672
82.2672	DCA_se2_ag1_f_07 - phones	ER0	82.2972
82.2972	DCA_se2_ag1_f_07 - phones	Y	82.3272
82.2972	DCA_se2_ag1_f_07 - words	you	82.3572
82.3272	DCA_se2_ag1_f_07 - phones	UW1	82.3572
82.3572	DCA_se2_ag1_f_07 - phones	S	82.4872
82.3572	DCA_se2_ag1_f_07 - words	say	82.5472
82.4872	DCA_se2_ag1_f_07 - phones	EY1	82.5472
82.5472	DCA_se2_ag1_f_07 - phones	DH	82.6472
82.5472	DCA_se2_ag1_f_07 - words	that	82.9572
82.6472	DCA_se2_ag1_f_07 - phones	AE1	82.7472
82.7472	DCA_se2_ag1_f_07 - phones	T	82.9572
83.0327	DCA_se2_ag1_f_07 - phones	sil	83.0727
83.0727	DCA_se2_ag1_f_07 - phones	AH0	83.1127
83.0727	DCA_se2_ag1_f_07 - words	and	83.2027
83.1127	DCA_se2_ag1_f_07 - phones	N	83.1527
83.1527	DCA_se2_ag1_f_07 - phones	D	83.2027
83.2027	DCA_se2_ag1_f_07 - phones	DH	83.2527
83.2027	DCA_se2_ag1_f_07 - words	then	83.3427
83.2527	DCA_se2_ag1_f_07 - phones	EH1	83.2827
83.2827	DCA_se2_ag1_f_07 - phones	N	83.3427
83.3427	DCA_se2_ag1_f_07 - phones	Y	83.4027
83.3427	DCA_se2_ag1_f_07 - words	you	83.4527
83.4027	DCA_se2_ag1_f_07 - phones	UW1	83.4527
83.4527	DCA_se2_ag1_f_07 - phones	G	83.5327
83.4527	DCA_se2_ag1_f_07 - words	go	83.5927
83.5327	DCA_se2_ag1_f_07 - phones	OW1	83.5927
83.5927	DCA_se2_ag1_f_07 - phones	AO1	83.7127
83.5927	DCA_se2_ag1_f_07 - words	on	83.8027
83.7127	DCA_se2_ag1_f_07 - phones	N	83.8027
83.8027	DCA_se2_ag1_f_07 - phones	B	83.8827
83.8027	DCA_se2_ag1_f_07 - words	back	84.0727
83.8827	DCA_se2_ag1_f_07 - phones	AE1	84.0027
84.0027	DCA_se2_ag1_f_07 - phones	K	84.0727
84.0727	DCA_se2_ag1_f_07 - phones	ER0	84.3127
84.0727	DCA_se2_ag1_f_07 - words	around	84.5927
84.3127	DCA_se2_ag1_f_07 - phones	AW1	84.4027
84.4027	DCA_se2_ag1_f_07 - phones	N	84.5127
84.5127	DCA_se2_ag1_f_07 - phones	D	84.5927
84.5927	DCA_se2_ag1_f_07 - phones	K	84.6927
84.5927	DCA_se2_ag1_f_07 - words	keep	84.7927
84.6927	DCA_se2_ag1_f_07 - phones	IY1	84.7627
84.7627	DCA_se2_ag1_f_07 - phones	P	84.7927
84.7927	DCA_se2_ag1_f_07 - phones	R	84.8627
84.7927	DCA_se2_ag1_f_07 - words	repeating	85.2227
84.8627	DCA_se2_ag1_f_07 - phones	IY0	84.9427
84.9427	DCA_se2_ag1_f_07 - phones	P	85.0427
85.0427	DCA_se2_ag1_f_07 - phones	IY1	85.1327
85.1327	DCA_se2_ag1_f_07 - phones	T	85.1627
85.1627	DCA_se2_ag1_f_07 - phones	IH0	85.1927
85.1927	DCA_se2_ag1_f_07 - phones	NG	85.2227
85.2227	DCA_se2_ag1_f_07 - phones	Y	85.2527
85.2227	DCA_se2_ag1_f_07 - words	yourself	85.6427
85.2527	DCA_se2_ag1_f_07 - phones	ER0	85.3127
85.3127	DCA_se2_ag1_f_07 - phones	S	85.3927
85.3927	DCA_se2_ag1_f_07 - phones	EH1	85.5027
85.5027	DCA_se2_ag1_f_07 - phones	L	85.5527
85.5527	DCA_se2_ag1_f_07 - phones	F	85.6427
85.6427	DCA_se2_ag1_f_07 - phones	T	85.6927
85.6427	DCA_se2_ag1_f_07 - words	til	85.7627
85.6927	DCA_se2_ag1_f_07 - phones	IH1	85.7327
85.7327	DCA_se2_ag1_f_07 - phones	L	85.7627
85.7627	DCA_se2_ag1_f_07 - phones	EH1	85.8327
85.7627	DCA_se2_ag1_f_07 - words	everybody	86.1927
85.8327	DCA_se2_ag1_f_07 - phones	V	85.8727
85.8727	DCA_se2_ag1_f_07 - phones	R	85.9027
85.9027	DCA_se2_ag1_f_07 - phones	IY0	85.9727
85.9727	DCA_se2_ag1_f_07 - phones	B	86.0227
86.0227	DCA_se2_ag1_f_07 - phones	AA2	86.1127
86.1127	DCA_se2_ag1_f_07 - phones	D	86.1627
86.1627	DCA_se2_ag1_f_07 - phones	IY0	86.1927
86.1927	DCA_se2_ag1_f_07 - words	s	86.2227
86.1927	DCA_se2_ag1_f_07 - phones	S	86.2227
86.2227	DCA_se2_ag1_f_07 - phones	sp	86.2527
86.2527	DCA_se2_ag1_f_07 - phones	T	86.3227
86.2527	DCA_se2_ag1_f_07 - words	turned	86.5127
86.3227	DCA_se2_ag1_f_07 - phones	ER1	86.4527
86.4527	DCA_se2_ag1_f_07 - phones	N	86.4827
86.4827	DCA_se2_ag1_f_07 - phones	D	86.5127
86.5127	DCA_se2_ag1_f_07 - phones	ER0	86.5827
86.5127	DCA_se2_ag1_f_07 - words	around	86.8527
86.5827	DCA_se2_ag1_f_07 - phones	AW1	86.7527
86.7527	DCA_se2_ag1_f_07 - phones	N	86.8227
86.8227	DCA_se2_ag1_f_07 - phones	D	86.8527
87.2545	DCA_se2_ag1_f_07 - phones	Y	87.3445
87.2545	DCA_se2_ag1_f_07 - words	you	87.3845
87.3445	DCA_se2_ag1_f_07 - phones	UW1	87.3845
87.3845	DCA_se2_ag1_f_07 - phones	N	87.4545
87.3845	DCA_se2_ag1_f_07 - words	know	87.5445
87.4545	DCA_se2_ag1_f_07 - phones	OW1	87.5445
87.5445	DCA_se2_ag1_f_07 - phones	AH0	87.5845
87.5445	DCA_se2_ag1_f_07 - words	and	87.6545
87.5845	DCA_se2_ag1_f_07 - phones	N	87.6145
87.6145	DCA_se2_ag1_f_07 - phones	D	87.6545
87.6545	DCA_se2_ag1_f_07 - phones	DH	87.7045
87.6545	DCA_se2_ag1_f_07 - words	then	87.7845
87.7045	DCA_se2_ag1_f_07 - phones	EH1	87.7345
87.7345	DCA_se2_ag1_f_07 - phones	N	87.7845
87.7845	DCA_se2_ag1_f_07 - phones	Y	87.8245
87.7845	DCA_se2_ag1_f_07 - words	you	87.8745
87.8245	DCA_se2_ag1_f_07 - phones	UW1	87.8745
87.8745	DCA_se2_ag1_f_07 - phones	T	87.9845
87.8745	DCA_se2_ag1_f_07 - words	turn	88.1845
87.9845	DCA_se2_ag1_f_07 - phones	ER1	88.1145
88.1145	DCA_se2_ag1_f_07 - phones	N	88.1845
88.1845	DCA_se2_ag1_f_07 - phones	B	88.2545
88.1845	DCA_se2_ag1_f_07 - words	back	88.4645
88.2545	DCA_se2_ag1_f_07 - phones	AE1	88.3645
88.3645	DCA_se2_ag1_f_07 - phones	K	88.4645
88.4645	DCA_se2_ag1_f_07 - phones	ER0	88.5845
88.4645	DCA_se2_ag1_f_07 - words	around	89.0045
88.5845	DCA_se2_ag1_f_07 - phones	AW1	88.7745
88.7745	DCA_se2_ag1_f_07 - phones	N	88.8045
88.8045	DCA_se2_ag1_f_07 - phones	D	89.0045
89.3201	DCA_int_01 - phones	W	89.5901
89.3201	DCA_int_01 - words	what	89.7801
89.5901	DCA_int_01 - phones	AH1	89.6301
89.6301	DCA_int_01 - phones	T	89.7801
89.7025	DCA_se2_ag1_f_07 - phones	L	89.8025
89.7025	DCA_se2_ag1_f_07 - words	like	89.9125
89.7801	DCA_int_01 - phones	EY1	89.8901
89.7801	DCA_int_01 - words	age	89.9201
89.8025	DCA_se2_ag1_f_07 - phones	AY1	89.8725
89.8725	DCA_se2_ag1_f_07 - phones	K	89.9125
89.8901	DCA_int_01 - phones	JH	89.9201
89.9125	DCA_se2_ag1_f_07 - phones	sp	89.9925
89.9201	DCA_int_01 - phones	D	89.9501
89.9201	DCA_int_01 - words	did	90.0201
89.9501	DCA_int_01 - phones	IH0	89.9801
89.9801	DCA_int_01 - phones	D	90.0201
89.9925	DCA_se2_ag1_f_07 - phones	DH	90.0525
89.9925	DCA_se2_ag1_f_07 - words	that	90.3325
90.0201	DCA_int_01 - phones	Y	90.0701
90.0201	DCA_int_01 - words	you	90.1001
90.0525	DCA_se2_ag1_f_07 - phones	AH0	90.2825
90.0701	DCA_int_01 - phones	UW1	90.1001
90.1001	DCA_int_01 - phones	sp	90.3401
90.2825	DCA_se2_ag1_f_07 - phones	T	90.3325
90.3325	DCA_se2_ag1_f_07 - phones	sp	90.3625
90.3401	DCA_int_01 - phones	P	90.3701
90.3401	DCA_int_01 - words	play	90.4701
90.3701	DCA_int_01 - phones	L	90.4301
90.4301	DCA_int_01 - phones	EY1	90.4701
90.4701	DCA_int_01 - phones	DH	90.5001
90.4701	DCA_int_01 - words	that	90.5601
90.5001	DCA_int_01 - phones	AH0	90.5301
90.5301	DCA_int_01 - phones	T	90.5601
90.5601	DCA_int_01 - phones	sp	90.8701
91.1748	DCA_se2_ag1_f_07 - phones	HH	91.2448
91.1748	DCA_se2_ag1_f_07 - words	what	91.3648
91.2448	DCA_se2_ag1_f_07 - phones	W	91.2848
91.2848	DCA_se2_ag1_f_07 - phones	AH1	91.3148
91.3148	DCA_se2_ag1_f_07 - phones	T	91.3648
91.3648	DCA_se2_ag1_f_07 - phones	EY1	91.7148
91.3648	DCA_se2_ag1_f_07 - words	age	91.8548
91.7148	DCA_se2_ag1_f_07 - phones	JH	91.8548
91.7903	DCA_int_01 - phones	M	91.8503
91.7903	DCA_int_01 - words	mm-hm	92.1803
91.8503	DCA_int_01 - phones	HH	91.8803
91.8803	DCA_int_01 - phones	M	92.1803
92.1803	DCA_int_01 - phones	sp	92.2103
92.2566	DCA_se2_ag1_f_07 - phones	sil	92.3066
92.3066	DCA_se2_ag1_f_07 - phones	AH1	92.6066
92.3066	DCA_se2_ag1_f_07 - words	um	93.0066
92.6066	DCA_se2_ag1_f_07 - phones	M	93.0066
93.7068	DCA_int_01 - phones	W	93.8568
93.7068	DCA_int_01 - words	when	93.9368
93.8568	DCA_int_01 - phones	EH1	93.9068
93.9068	DCA_int_01 - phones	N	93.9368
93.9368	DCA_int_01 - phones	D	93.9668
93.9368	DCA_int_01 - words	did	94.0268
93.9668	DCA_int_01 - phones	IH0	93.9968
93.9968	DCA_int_01 - phones	D	94.0268
94.0005	DCA_se2_ag1_f_07 - phones	F	94.0605
94.0005	DCA_se2_ag1_f_07 - words	from	94.1905
94.0268	DCA_int_01 - phones	sp	96.0727
94.0605	DCA_se2_ag1_f_07 - phones	ER0	94.1405
94.1405	DCA_se2_ag1_f_07 - phones	M	94.1905
94.1905	DCA_se2_ag1_f_07 - phones	F	94.3505
94.1905	DCA_se2_ag1_f_07 - words	five	94.7305
94.3505	DCA_se2_ag1_f_07 - phones	AY1	94.6305
94.6305	DCA_se2_ag1_f_07 - phones	V	94.7305
94.7305	DCA_se2_ag1_f_07 - phones	T	94.7705
94.7305	DCA_se2_ag1_f_07 - words	to	94.8205
94.7705	DCA_se2_ag1_f_07 - phones	IH0	94.8205
94.8205	DCA_se2_ag1_f_07 - phones	N	94.9305
94.8205	DCA_se2_ag1_f_07 - words	nine	95.6305
94.9305	DCA_se2_ag1_f_07 - phones	AY1	95.1705
95.1705	DCA_se2_ag1_f_07 - phones	N	95.6305
95.9948	DCA_se2_ag1_f_07 - phones	sil	96.1248
96.0727	DCA_int_01 - words	<unk>	96.3427
96.0727	DCA_int_01 - phones	spn	96.3427
96.1248	DCA_se2_ag1_f_07 - phones	Y	96.1748
96.1248	DCA_se2_ag1_f_07 - words	yeah	96.3148
96.1748	DCA_se2_ag1_f_07 - phones	AE1	96.3148
96.3148	DCA_se2_ag1_f_07 - phones	sp	96.3548
96.3427	DCA_int_01 - phones	S	96.3727
96.3427	DCA_int_01 - words	start	96.5727
96.3548	DCA_se2_ag1_f_07 - phones	F	96.4148
96.3548	DCA_se2_ag1_f_07 - words	from	96.5248
96.3727	DCA_int_01 - phones	T	96.4027
96.4027	DCA_int_01 - phones	AA1	96.5127
96.4148	DCA_se2_ag1_f_07 - phones	ER0	96.4548
96.4548	DCA_se2_ag1_f_07 - phones	M	96.5248
96.5127	DCA_int_01 - phones	R	96.5427
96.5248	DCA_se2_ag1_f_07 - phones	sp	96.5648
96.5427	DCA_int_01 - phones	T	96.5727
96.5648	DCA_se2_ag1_f_07 - phones	F	96.6548
96.5648	DCA_se2_ag1_f_07 - words	five	96.9248
96.5727	DCA_int_01 - phones	sp	97.3927
96.6548	DCA_se2_ag1_f_07 - phones	AY1	96.8748
96.8748	DCA_se2_ag1_f_07 - phones	V	96.9248
96.9248	DCA_se2_ag1_f_07 - phones	T	96.9548
96.9248	DCA_se2_ag1_f_07 - words	to	96.9848
96.9548	DCA_se2_ag1_f_07 - phones	AH0	96.9848
96.9848	DCA_se2_ag1_f_07 - phones	N	97.1148
96.9848	DCA_se2_ag1_f_07 - words	nine	97.3648
97.1148	DCA_se2_ag1_f_07 - phones	AY1	97.1548
97.1548	DCA_se2_ag1_f_07 - phones	N	97.3648
97.3648	DCA_se2_ag1_f_07 - phones	sp	97.5248
97.3927	DCA_int_01 - phones	T	97.4327
97.3927	DCA_int_01 - words	to	97.4627
97.4327	DCA_int_01 - phones	IH0	97.4627
97.4627	DCA_int_01 - phones	sp	97.5227
97.5227	DCA_int_01 - phones	G	97.5527
97.5227	DCA_int_01 - words	get	98.0027
97.5248	DCA_se2_ag1_f_07 - phones	Y	97.6448
97.5248	DCA_se2_ag1_f_07 - words	yeah	97.9948
97.5527	DCA_int_01 - phones	EH1	97.9527
97.6448	DCA_se2_ag1_f_07 - phones	AE1	97.9948
97.9527	DCA_int_01 - phones	T	98.0027
97.9948	DCA_se2_ag1_f_07 - phones	sp	98.0948
98.0027	DCA_int_01 - phones	sp	98.0427
98.0427	DCA_int_01 - phones	T	98.0927
98.0427	DCA_int_01 - words	too	98.1327
98.0927	DCA_int_01 - phones	UW1	98.1327
98.1327	DCA_int_01 - phones	sp	98.1727
98.1727	DCA_int_01 - phones	OW1	98.4027
98.1727	DCA_int_01 - words	old	98.6627
98.4027	DCA_int_01 - phones	L	98.4327
98.4327	DCA_int_01 - phones	D	98.6627
98.6013	DCA_se2_ag1_f_07 - phones	IH0	98.6313
98.6013	DCA_se2_ag1_f_07 - words	it	98.6613
98.6313	DCA_se2_ag1_f_07 - phones	T	98.6613
98.6613	DCA_se2_ag1_f_07 - phones	sp	98.6913
98.6627	DCA_int_01 - phones	sp	98.6927
98.6913	DCA_se2_ag1_f_07 - phones	S	98.7213
98.6913	DCA_se2_ag1_f_07 - words	s	98.7213
98.7213	DCA_se2_ag1_f_07 - phones	G	98.7713
98.7213	DCA_se2_ag1_f_07 - words	getting	98.9213
98.7713	DCA_se2_ag1_f_07 - phones	IH1	98.8113
98.8113	DCA_se2_ag1_f_07 - phones	T	98.8413
98.8413	DCA_se2_ag1_f_07 - phones	IH0	98.8713
98.8713	DCA_se2_ag1_f_07 - phones	NG	98.9213
98.9213	DCA_se2_ag1_f_07 - phones	T	99.0013
98.9213	DCA_se2_ag1_f_07 - words	too	99.0613
99.0013	DCA_se2_ag1_f_07 - phones	UW1	99.0613
99.0613	DCA_se2_ag1_f_07 - phones	OW1	99.2313
99.0613	DCA_se2_ag1_f_07 - words	old	99.3113
99.2313	DCA_se2_ag1_f_07 - phones	L	99.2713
99.2713	DCA_se2_ag1_f_07 - phones	D	99.3113
99.3113	DCA_se2_ag1_f_07 - phones	sp	99.3513
99.3513	DCA_se2_ag1_f_07 - phones	F	99.4113
99.3513	DCA_se2_ag1_f_07 - words	for	99.6413
99.4113	DCA_se2_ag1_f_07 - phones	AO1	99.5713
99.5713	DCA_se2_ag1_f_07 - phones	R	99.6413
99.6413	DCA_se2_ag1_f_07 - phones	sp	99.6713
99.6713	DCA_se2_ag1_f_07 - phones	IH0	99.7113
99.6713	DCA_se2_ag1_f_07 - words	it	99.8213
99.7113	DCA_se2_ag1_f_07 - phones	T	99.8213
99.8213	DCA_se2_ag1_f_07 - phones	sp	101.5971
100.0923	DCA_int_01 - phones	HH	100.1823
100.0923	DCA_int_01 - words	how	100.2123
100.1823	DCA_int_01 - phones	AW1	100.2123
100.2123	DCA_int_01 - phones	D	100.2523
100.2123	DCA_int_01 - words	do	100.2823
100.2523	DCA_int_01 - phones	UW1	100.2823
100.2823	DCA_int_01 - phones	Y	100.3123
100.2823	DCA_int_01 - words	you	100.3723
100.3123	DCA_int_01 - phones	UW1	100.3723
100.3723	DCA_int_01 - phones	sp	100.4023
100.4023	DCA_int_01 - phones	P	100.4423
100.4023	DCA_int_01 - words	play	100.5923
100.4423	DCA_int_01 - phones	L	100.5123
100.5123	DCA_int_01 - phones	EY1	100.5923
100.5923	DCA_int_01 - phones	sp	100.6723
100.6723	DCA_int_01 - phones	JH	100.7523
100.6723	DCA_int_01 - words	jacks	100.8523
100.7523	DCA_int_01 - phones	AE1	100.7923
100.7923	DCA_int_01 - phones	K	100.8223
100.8223	DCA_int_01 - phones	S	100.8523
100.8523	DCA_int_01 - phones	sp	101.1123
101.5971	DCA_se2_ag1_f_07 - phones	AH1	101.8671
101.5971	DCA_se2_ag1_f_07 - words	um	102.1771
101.8671	DCA_se2_ag1_f_07 - phones	M	102.1771
102.5496	DCA_se2_ag1_f_07 - phones	sil	102.6096
102.6096	DCA_se2_ag1_f_07 - words	<unk>	102.7896
102.6096	DCA_se2_ag1_f_07 - phones	spn	102.7896
102.8854	DCA_se2_ag1_f_07 - phones	sil	102.9354
102.9354	DCA_se2_ag1_f_07 - phones	JH	103.0554
102.9354	DCA_se2_ag1_f_07 - words	jacks	103.3354
103.0554	DCA_se2_ag1_f_07 - phones	AE1	103.1754
103.1754	DCA_se2_ag1_f_07 - phones	K	103.2754
103.2754	DCA_se2_ag1_f_07 - phones	S	103.3354
103.3354	DCA_se2_ag1_f_07 - phones	Y	103.3754
103.3354	DCA_se2_ag1_f_07 - words	you	103.4454
103.3754	DCA_se2_ag1_f_07 - phones	UW1	103.4454
103.4454	DCA_se2_ag1_f_07 - phones	G	103.5054
103.4454	DCA_se2_ag1_f_07 - words	go	103.6454
103.5054	DCA_se2_ag1_f_07 - phones	OW1	103.6454
103.6454	DCA_se2_ag1_f_07 - phones	AW1	103.8254
103.6454	DCA_se2_ag1_f_07 - words	out	103.8854
103.8254	DCA_se2_ag1_f_07 - phones	T	103.8854
103.8854	DCA_se2_ag1_f_07 - phones	sp	103.9354
103.9354	DCA_se2_ag1_f_07 - phones	IH1	103.9954
103.9354	DCA_se2_ag1_f_07 - words	it	104.0254
103.9954	DCA_se2_ag1_f_07 - phones	T	104.0254
104.0254	DCA_se2_ag1_f_07 - words	s	104.1554
104.0254	DCA_se2_ag1_f_07 - phones	Z	104.1554
104.1554	DCA_se2_ag1_f_07 - phones	T	104.2254
104.1554	DCA_se2_ag1_f_07 - words	ten	104.3954
104.2254	DCA_se2_ag1_f_07 - phones	EH1	104.3054
104.3054	DCA_se2_ag1_f_07 - phones	N	104.3954
104.3954	DCA_se2_ag1_f_07 - phones	JH	104.5054
104.3954	DCA_se2_ag1_f_07 - words	jacks	104.8554
104.5054	DCA_se2_ag1_f_07 - phones	AE1	104.6554
104.6554	DCA_se2_ag1_f_07 - phones	K	104.7454
104.7454	DCA_se2_ag1_f_07 - phones	S	104.8554
104.8554	DCA_se2_ag1_f_07 - phones	TH	104.9054
104.8554	DCA_se2_ag1_f_07 - words	throw	105.0954
104.9054	DCA_se2_ag1_f_07 - phones	R	105.0354
105.0354	DCA_se2_ag1_f_07 - phones	OW1	105.0954
105.0954	DCA_se2_ag1_f_07 - phones	AH0	105.1354
105.0954	DCA_se2_ag1_f_07 - words	'em	105.2654
105.1354	DCA_se2_ag1_f_07 - phones	M	105.2654
105.2654	DCA_se2_ag1_f_07 - phones	AW1	105.4054
105.2654	DCA_se2_ag1_f_07 - words	out	105.4554
105.4054	DCA_se2_ag1_f_07 - phones	T	105.4554
105.4554	DCA_se2_ag1_f_07 - phones	AH0	105.4854
105.4554	DCA_se2_ag1_f_07 - words	and	105.5154
105.4854	DCA_se2_ag1_f_07 - phones	N	105.5154
105.5154	DCA_se2_ag1_f_07 - phones	Y	105.5454
105.5154	DCA_se2_ag1_f_07 - words	you	105.6454
105.5454	DCA_se2_ag1_f_07 - phones	UW1	105.6454
105.6454	DCA_se2_ag1_f_07 - phones	sp	105.6754
105.6754	DCA_se2_ag1_f_07 - phones	P	105.7554
105.6754	DCA_se2_ag1_f_07 - words	pick	105.9054
105.7554	DCA_se2_ag1_f_07 - phones	IH1	105.8254
105.8254	DCA_se2_ag1_f_07 - phones	K	105.9054
105.9054	DCA_se2_ag1_f_07 - phones	AO1	106.1654
105.9054	DCA_se2_ag1_f_07 - words	all	106.1954
106.1654	DCA_se2_ag1_f_07 - phones	L	106.1954
106.1954	DCA_se2_ag1_f_07 - phones	AH1	106.2654
106.1954	DCA_se2_ag1_f_07 - words	of	106.2954
106.2654	DCA_se2_ag1_f_07 - phones	V	106.2954
106.2954	DCA_se2_ag1_f_07 - phones	AH0	106.3254
106.2954	DCA_se2_ag1_f_07 - words	'em	106.4154
106.3254	DCA_se2_ag1_f_07 - phones	M	106.4154
106.4154	DCA_se2_ag1_f_07 - phones	AH1	106.5754
106.4154	DCA_se2_ag1_f_07 - words	up	106.6254
106.5754	DCA_se2_ag1_f_07 - phones	P	106.6254
107.0855	DCA_se2_ag1_f_07 - phones	DH	107.1555
107.0855	DCA_se2_ag1_f_07 - words	then	107.2255
107.1555	DCA_se2_ag1_f_07 - phones	EH1	107.1855
107.1855	DCA_se2_ag1_f_07 - phones	N	107.2255
107.2255	DCA_se2_ag1_f_07 - phones	Y	107.3055
107.2255	DCA_se2_ag1_f_07 - words	you	107.3655
107.3055	DCA_se2_ag1_f_07 - phones	UW1	107.3655
107.3655	DCA_se2_ag1_f_07 - phones	TH	107.4555
107.3655	DCA_se2_ag1_f_07 - words	throw	107.6255
107.4555	DCA_se2_ag1_f_07 - phones	R	107.5255
107.5255	DCA_se2_ag1_f_07 - phones	OW1	107.6255
107.6255	DCA_se2_ag1_f_07 - phones	AH0	107.6555
107.6255	DCA_se2_ag1_f_07 - words	'em	107.7155
107.6555	DCA_se2_ag1_f_07 - phones	M	107.7155
107.7155	DCA_se2_ag1_f_07 - phones	AO1	107.7755
107.7155	DCA_se2_ag1_f_07 - words	all	107.8555
107.7755	DCA_se2_ag1_f_07 - phones	L	107.8555
107.8555	DCA_se2_ag1_f_07 - phones	Y	107.8955
107.8555	DCA_se2_ag1_f_07 - words	you	107.9355
107.8955	DCA_se2_ag1_f_07 - phones	UW1	107.9355
107.9355	DCA_se2_ag1_f_07 - phones	sp	107.9655
107.9655	DCA_se2_ag1_f_07 - phones	P	108.0555
107.9655	DCA_se2_ag1_f_07 - words	pick	108.2455
108.0555	DCA_se2_ag1_f_07 - phones	IH1	108.1355
108.1355	DCA_se2_ag1_f_07 - phones	K	108.2455
108.2455	DCA_se2_ag1_f_07 - phones	sp	108.2755
108.2755	DCA_se2_ag1_f_07 - phones	T	108.3955
108.2755	DCA_se2_ag1_f_07 - words	twos	108.6955
108.3955	DCA_se2_ag1_f_07 - phones	UW1	108.6055
108.6055	DCA_se2_ag1_f_07 - phones	Z	108.6955
108.6955	DCA_se2_ag1_f_07 - phones	AH1	108.7655
108.6955	DCA_se2_ag1_f_07 - words	up	108.8355
108.7655	DCA_se2_ag1_f_07 - phones	P	108.8355
108.8355	DCA_se2_ag1_f_07 - phones	T	108.8655
108.8355	DCA_se2_ag1_f_07 - words	til	108.9255
108.8655	DCA_se2_ag1_f_07 - phones	IH1	108.8955
108.8955	DCA_se2_ag1_f_07 - phones	L	108.9255
108.9255	DCA_se2_ag1_f_07 - phones	Y	108.9555
108.9255	DCA_se2_ag1_f_07 - words	you	108.9855
108.9555	DCA_se2_ag1_f_07 - phones	UW1	108.9855
108.9855	DCA_se2_ag1_f_07 - phones	G	109.0255
108.9855	DCA_se2_ag1_f_07 - words	get	109.1055
109.0255	DCA_se2_ag1_f_07 - phones	IH1	109.0655
109.0655	DCA_se2_ag1_f_07 - phones	T	109.1055
109.1055	DCA_se2_ag1_f_07 - phones	T	109.1555
109.1055	DCA_se2_ag1_f_07 - words	to	109.2355
109.1555	DCA_se2_ag1_f_07 - phones	IH0	109.2355
109.2355	DCA_se2_ag1_f_07 - phones	T	109.3655
109.2355	DCA_se2_ag1_f_07 - words	ten	109.6455
109.3655	DCA_se2_ag1_f_07 - phones	EH1	109.5355
109.5355	DCA_se2_ag1_f_07 - phones	N	109.6455
110.4848	DCA_se2_ag1_f_07 - phones	AH0	110.5548
110.4848	DCA_se2_ag1_f_07 - words	and	110.6148
110.5548	DCA_se2_ag1_f_07 - phones	N	110.5848
110.5848	DCA_se2_ag1_f_07 - phones	D	110.6148
110.6148	DCA_se2_ag1_f_07 - phones	DH	110.6648
110.6148	DCA_se2_ag1_f_07 - words	then	110.8248
110.6648	DCA_se2_ag1_f_07 - phones	EH1	110.7448
110.7448	DCA_se2_ag1_f_07 - phones	N	110.8248
110.8248	DCA_se2_ag1_f_07 - words	uh	110.8648
110.8248	DCA_se2_ag1_f_07 - phones	AH1	110.8648
110.8648	DCA_se2_ag1_f_07 - phones	sp	111.0748
111.4640	DCA_se2_ag1_f_07 - phones	DH	111.5840
111.4640	DCA_se2_ag1_f_07 - words	the	111.6340
111.5840	DCA_se2_ag1_f_07 - phones	IY0	111.6340
111.6340	DCA_se2_ag1_f_07 - phones	G	111.7340
111.6340	DCA_se2_ag1_f_07 - words	game	111.9640
111.7340	DCA_se2_ag1_f_07 - phones	EY1	111.8840
111.8840	DCA_se2_ag1_f_07 - phones	M	111.9640
111.9640	DCA_se2_ag1_f_07 - phones	IH0	112.0040
111.9640	DCA_se2_ag1_f_07 - words	is	112.1140
112.0040	DCA_se2_ag1_f_07 - phones	Z	112.1140
112.1140	DCA_se2_ag1_f_07 - phones	OW1	112.3040
112.1140	DCA_se2_ag1_f_07 - words	over	112.4540
112.3040	DCA_se2_ag1_f_07 - phones	V	112.4240
112.4240	DCA_se2_ag1_f_07 - phones	ER0	112.4540
112.4540	DCA_se2_ag1_f_07 - phones	sp	112.5440
112.5539	DCA_int_01 - phones	M	112.8939
112.5539	DCA_int_01 - words	mm-hm	113.0539
112.8939	DCA_int_01 - phones	HH	112.9439
112.9439	DCA_int_01 - phones	M	113.0539
113.0539	DCA_int_01 - phones	sp	113.0839
113.8264	DCA_int_01 - phones	W	113.9764
113.8264	DCA_int_01 - words	what	114.0364
113.9764	DCA_int_01 - phones	AH1	114.0064
114.0064	DCA_int_01 - phones	T	114.0364
114.0364	DCA_int_01 - phones	HH	114.0764
114.0364	DCA_int_01 - words	happened	114.3364
114.0764	DCA_int_01 - phones	AE1	114.2064
114.2064	DCA_int_01 - phones	P	114.2464
114.2464	DCA_int_01 - phones	AH0	114.2764
114.2764	DCA_int_01 - phones	N	114.3064
114.3064	DCA_int_01 - phones	D	114.3364
114.3364	DCA_int_01 - phones	IH0	114.3664
114.3364	DCA_int_01 - words	if	114.3964
114.3664	DCA_int_01 - phones	F	114.3964
114.3964	DCA_int_01 - phones	sp	114.4364
114.4364	DCA_int_01 - phones	Y	114.5064
114.4364	DCA_int_01 - words	you	114.5664
114.5064	DCA_int_01 - phones	UW1	114.5664
114.5664	DCA_int_01 - phones	sp	114.5964
114.5964	DCA_int_01 - phones	M	114.6864
114.5964	DCA_int_01 - words	miss	114.7764
114.6864	DCA_int_01 - phones	IH1	114.7464
114.7464	DCA_int_01 - phones	S	114.7764
114.7764	DCA_int_01 - phones	sp	114.9964
115.9329	DCA_se2_ag1_f_07 - phones	IH1	116.0129
115.9329	DCA_se2_ag1_f_07 - words	it	116.0629
116.0129	DCA_se2_ag1_f_07 - phones	T	116.0629
116.0629	DCA_se2_ag1_f_07 - phones	Z	116.1129
116.0629	DCA_se2_ag1_f_07 - words	s	116.1129
116.1129	DCA_se2_ag1_f_07 - phones	S	116.2129
116.1129	DCA_se2_ag1_f_07 - words	someone	116.4729
116.2129	DCA_se2_ag1_f_07 - phones	AH1	116.2429
116.2429	DCA_se2_ag1_f_07 - phones	M	116.2929
116.2929	DCA_se2_ag1_f_07 - phones	W	116.3329
116.3329	DCA_se2_ag1_f_07 - phones	AH2	116.4029
116.4029	DCA_se2_ag1_f_07 - phones	N	116.4729
116.4729	DCA_se2_ag1_f_07 - phones	EH1	116.5629
116.4729	DCA_se2_ag1_f_07 - words	else	116.7429
116.5629	DCA_se2_ag1_f_07 - phones	L	116.6129
116.6129	DCA_se2_ag1_f_07 - phones	S	116.7429
116.7429	DCA_se2_ag1_f_07 - phones	G	116.7929
116.7429	DCA_se2_ag1_f_07 - words	go	117.0529
116.7929	DCA_se2_ag1_f_07 - phones	OW1	117.0529
117.0529	DCA_se2_ag1_f_07 - phones	sp	117.2829
117.2829	DCA_se2_ag1_f_07 - phones	Y	117.3429
117.2829	DCA_se2_ag1_f_07 - words	yeah	117.5629
117.3429	DCA_se2_ag1_f_07 - phones	AE1	117.5629
117.5629	DCA_se2_ag1_f_07 - phones	sp	117.7229
118.2550	DCA_int_01 - phones	HH	118.3250
118.2550	DCA_int_01 - words	how	118.3650
118.3250	DCA_int_01 - phones	AW1	118.3650
118.3650	DCA_int_01 - phones	D	118.4150
118.3650	DCA_int_01 - words	do	118.4450
118.4150	DCA_int_01 - phones	UW1	118.4450
118.4450	DCA_int_01 - phones	Y	118.4750
118.4450	DCA_int_01 - words	you	118.5050
118.4750	DCA_int_01 - phones	UW1	118.5050
118.5050	DCA_int_01 - phones	sp	118.5350
118.5350	DCA_int_01 - phones	P	118.5950
118.5350	DCA_int_01 - words	play	118.7250
118.5950	DCA_int_01 - phones	L	118.6550
118.6550	DCA_int_01 - phones	EY1	118.7250
118.7250	DCA_int_01 - phones	sp	118.8250
118.8250	DCA_int_01 - phones	T	118.8950
118.8250	DCA_int_01 - words	tag	119.0750
118.8950	DCA_int_01 - phones	AE1	119.0450
119.0450	DCA_int_01 - phones	G	119.0750
119.0750	DCA_int_01 - phones	sp	119.1850
119.7005	DCA_se2_ag1_f_07 - phones	T	119.8105
119.7005	DCA_se2_ag1_f_07 - words	tag	120.2505
119.8105	DCA_se2_ag1_f_07 - phones	AE1	120.1005
120.1005	DCA_se2_ag1_f_07 - phones	G	120.2505
120.2505	DCA_se2_ag1_f_07 - phones	sp	120.8699
120.8699	DCA_se2_ag1_f_07 - phones	Y	120.9599
120.8699	DCA_se2_ag1_f_07 - words	you	121.0599
120.9599	DCA_se2_ag1_f_07 - phones	UW1	121.0599
121.0599	DCA_se2_ag1_f_07 - phones	R	121.1999
121.0599	DCA_se2_ag1_f_07 - words	run	121.3999
121.1999	DCA_se2_ag1_f_07 - phones	AH1	121.3499
121.3499	DCA_se2_ag1_f_07 - phones	N	121.3999
121.3999	DCA_se2_ag1_f_07 - phones	AE1	121.5299
121.3999	DCA_se2_ag1_f_07 - words	and	121.5799
121.5299	DCA_se2_ag1_f_07 - phones	N	121.5799
121.5799	DCA_se2_ag1_f_07 - phones	AH1	121.7199
121.5799	DCA_se2_ag1_f_07 - words	um	121.8499
121.7199	DCA_se2_ag1_f_07 - phones	M	121.8499
121.8499	DCA_se2_ag1_f_07 - phones	sp	122.1099
122.6463	DCA_se2_ag1_f_07 - phones	P	122.7463
122.6463	DCA_se2_ag1_f_07 - words	person	122.9763
122.7463	DCA_se2_ag1_f_07 - phones	ER1	122.8463
122.8463	DCA_se2_ag1_f_07 - phones	S	122.9063
122.9063	DCA_se2_ag1_f_07 - phones	AH0	122.9463
122.9463	DCA_se2_ag1_f_07 - phones	N	122.9763
122.9763	DCA_se2_ag1_f_07 - phones	DH	123.0163
122.9763	DCA_se2_ag1_f_07 - words	that	123.1563
123.0163	DCA_se2_ag1_f_07 - phones	AH0	123.0663
123.0663	DCA_se2_ag1_f_07 - phones	T	123.1563
123.1563	DCA_se2_ag1_f_07 - phones	Y	123.2263
123.1563	DCA_se2_ag1_f_07 - words	you	123.2663
123.2263	DCA_se2_ag1_f_07 - phones	UW1	123.2663
123.2663	DCA_se2_ag1_f_07 - phones	HH	123.3263
123.2663	DCA_se2_ag1_f_07 - words	hit	123.4763
123.3263	DCA_se2_ag1_f_07 - phones	IH1	123.4363
123.4363	DCA_se2_ag1_f_07 - phones	T	123.4763
123.4763	DCA_se2_ag1_f_07 - phones	IH1	123.5163
123.4763	DCA_se2_ag1_f_07 - words	is	123.6663
123.5163	DCA_se2_ag1_f_07 - phones	Z	123.6663
123.6663	DCA_se2_ag1_f_07 - phones	IH1	123.7563
123.6663	DCA_se2_ag1_f_07 - words	it	123.9063
123.7563	DCA_se2_ag1_f_07 - phones	T	123.9063
124.0359	DCA_se2_ag1_f_07 - phones	sil	124.0759
124.0759	DCA_se2_ag1_f_07 - phones	AH0	124.1059
124.0759	DCA_se2_ag1_f_07 - words	and	124.2259
124.1059	DCA_se2_ag1_f_07 - phones	N	124.2259
124.2259	DCA_se2_ag1_f_07 - phones	K	124.3459
124.2259	DCA_se2_ag1_f_07 - words	keep	124.4859
124.3459	DCA_se2_ag1_f_07 - phones	IY1	124.4059
124.4059	DCA_se2_ag1_f_07 - phones	P	124.4859
124.4859	DCA_se2_ag1_f_07 - phones	AO1	124.5459
124.4859	DCA_se2_ag1_f_07 - words	on	124.6259
124.5459	DCA_se2_ag1_f_07 - phones	N	124.6259
124.6259	DCA_se2_ag1_f_07 - phones	R	124.7059
124.6259	DCA_se2_ag1_f_07 - words	running	125.1059
124.7059	DCA_se2_ag1_f_07 - phones	AH1	124.8159
124.8159	DCA_se2_ag1_f_07 - phones	N	124.8859
124.8859	DCA_se2_ag1_f_07 - phones	IH0	124.9159
124.9159	DCA_se2_ag1_f_07 - phones	NG	125.1059
125.1059	DCA_se2_ag1_f_07 - phones	sp	125.8133
125.8133	DCA_se2_ag1_f_07 - phones	T	125.9033
125.8133	DCA_se2_ag1_f_07 - words	tag	126.1033
125.9033	DCA_se2_ag1_f_07 - phones	AE1	126.0333
126.0333	DCA_se2_ag1_f_07 - phones	G	126.1033
126.1033	DCA_se2_ag1_f_07 - phones	M	126.1533
126.1033	DCA_se2_ag1_f_07 - words	means	126.2833
126.1533	DCA_se2_ag1_f_07 - phones	IY1	126.1933
126.1933	DCA_se2_ag1_f_07 - phones	N	126.2233
126.2233	DCA_se2_ag1_f_07 - phones	Z	126.2833
126.2833	DCA_se2_ag1_f_07 - phones	Y	126.3133
126.2833	DCA_se2_ag1_f_07 - words	you	126.3433
126.3133	DCA_se2_ag1_f_07 - phones	UW1	126.3433
126.3433	DCA_se2_ag1_f_07 - phones	HH	126.3833
126.3433	DCA_se2_ag1_f_07 - words	haven't	126.6733
126.3833	DCA_se2_ag1_f_07 - phones	AE1	126.4733
126.4733	DCA_se2_ag1_f_07 - phones	V	126.5433
126.5433	DCA_se2_ag1_f_07 - phones	AH0	126.5833
126.5833	DCA_se2_ag1_f_07 - phones	N	126.6433
126.6433	DCA_se2_ag1_f_07 - phones	T	126.6733
126.6733	DCA_se2_ag1_f_07 - phones	sp	126.9833
126.9833	DCA_se2_ag1_f_07 - phones	B	127.0633
126.9833	DCA_se2_ag1_f_07 - words	been	127.3533
127.0633	DCA_se2_ag1_f_07 - phones	IH1	127.2733
127.2733	DCA_se2_ag1_f_07 - phones	N	127.3533
127.3533	DCA_se2_ag1_f_07 - phones	IH1	127.5033
127.3533	DCA_se2_ag1_f_07 - words	it	127.5733
127.5033	DCA_se2_ag1_f_07 - phones	T	127.5733
127.5733	DCA_se2_ag1_f_07 - phones	sp	127.6733
128.0541	DCA_int_01 - phones	HH	128.0841
128.0541	DCA_int_01 - words	hm	128.3941
128.0841	DCA_int_01 - phones	M	128.3941
128.6976	DCA_se2_ag1_f_07 - phones	AE1	128.8676
128.6976	DCA_se2_ag1_f_07 - words	and	128.8976
128.8676	DCA_se2_ag1_f_07 - phones	N	128.8976
128.8976	DCA_se2_ag1_f_07 - phones	W	128.9576
128.8976	DCA_se2_ag1_f_07 - words	we	129.0276
128.9576	DCA_se2_ag1_f_07 - phones	IY1	129.0276
129.0276	DCA_se2_ag1_f_07 - phones	Y	129.0576
129.0276	DCA_se2_ag1_f_07 - words	used	129.1976
129.0576	DCA_se2_ag1_f_07 - phones	UW1	129.1076
129.1076	DCA_se2_ag1_f_07 - phones	Z	129.1676
129.1676	DCA_se2_ag1_f_07 - phones	D	129.1976
129.1976	DCA_se2_ag1_f_07 - phones	T	129.2276
129.1976	DCA_se2_ag1_f_07 - words	to	129.2976
129.2276	DCA_se2_ag1_f_07 - phones	AH0	129.2976
129.2976	DCA_se2_ag1_f_07 - phones	P	129.3776
129.2976	DCA_se2_ag1_f_07 - words	play	129.6676
129.3776	DCA_se2_ag1_f_07 - phones	L	129.4576
129.4576	DCA_se2_ag1_f_07 - phones	EY1	129.6676
129.6676	DCA_se2_ag1_f_07 - phones	AH1	130.0176
129.6676	DCA_se2_ag1_f_07 - words	um	130.2776
130.0176	DCA_se2_ag1_f_07 - phones	M	130.2776
130.6607	DCA_se2_ag1_f_07 - phones	sil	130.7307
130.7307	DCA_se2_ag1_f_07 - phones	spn	130.9007
130.7307	DCA_se2_ag1_f_07 - words	<unk>	130.9007
131.8824	DCA_se2_ag1_f_07 - phones	sil	132.0024
132.0024	DCA_se2_ag1_f_07 - phones	W	132.0324
132.0024	DCA_se2_ag1_f_07 - words	what	132.0924
132.0324	DCA_se2_ag1_f_07 - phones	AH1	132.0624
132.0624	DCA_se2_ag1_f_07 - phones	T	132.0924
132.0924	DCA_se2_ag1_f_07 - phones	IH0	132.1324
132.0924	DCA_se2_ag1_f_07 - words	is	132.1624
132.1324	DCA_se2_ag1_f_07 - phones	Z	132.1624
132.1624	DCA_se2_ag1_f_07 - phones	IH0	132.1924
132.1624	DCA_se2_ag1_f_07 - words	it	132.3124
132.1924	DCA_se2_ag1_f_07 - phones	T	132.3124
133.5319	DCA_se2_ag1_f_07 - phones	sil	133.7519
133.7519	DCA_se2_ag1_f_07 - phones	K	133.8219
133.7519	DCA_se2_ag1_f_07 - words	cr-	133.8819
133.8219	DCA_se2_ag1_f_07 - phones	R	133.8819
133.8819	DCA_se2_ag1_f_07 - phones	sp	133.9319
133.9319	DCA_se2_ag1_f_07 - phones	OW1	134.1319
133.9319	DCA_se2_ag1_f_07 - words	oh	134.1319
134.1319	DCA_se2_ag1_f_07 - phones	Y	134.2519
134.1319	DCA_se2_ag1_f_07 - words	yeah	134.3119
134.2519	DCA_se2_ag1_f_07 - phones	AE1	134.3119
134.3119	DCA_se2_ag1_f_07 - phones	K	134.4519
134.3119	DCA_se2_ag1_f_07 - words	criss	134.6519
134.4519	DCA_se2_ag1_f_07 - phones	R	134.5019
134.5019	DCA_se2_ag1_f_07 - phones	IH1	134.5619
134.5619	DCA_se2_ag1_f_07 - phones	S	134.6519
134.6519	DCA_se2_ag1_f_07 - phones	K	134.7419
134.6519	DCA_se2_ag1_f_07 - words	cross	135.3219
134.7419	DCA_se2_ag1_f_07 - phones	R	134.8019
134.8019	DCA_se2_ag1_f_07 - phones	AO1	135.0619
135.0619	DCA_se2_ag1_f_07 - phones	S	135.3219
135.6302	DCA_int_01 - phones	M	135.9802
135.6302	DCA_int_01 - words	mm-hm	136.0902
135.9802	DCA_int_01 - phones	HH	136.0102
136.0102	DCA_int_01 - phones	M	136.0902
136.0902	DCA_int_01 - phones	sp	139.2608
136.1944	DCA_se2_ag1_f_07 - phones	sil	136.2744
136.2744	DCA_se2_ag1_f_07 - phones	Y	136.3844
136.2744	DCA_se2_ag1_f_07 - words	yeah	136.5044
136.3844	DCA_se2_ag1_f_07 - phones	AE1	136.5044
136.5044	DCA_se2_ag1_f_07 - phones	Y	136.6744
136.5044	DCA_se2_ag1_f_07 - words	you	136.7044
136.6744	DCA_se2_ag1_f_07 - phones	UW1	136.7044
136.7044	DCA_se2_ag1_f_07 - phones	Y	136.7344
136.7044	DCA_se2_ag1_f_07 - words	u	136.9144
136.7344	DCA_se2_ag1_f_07 - phones	UW1	136.9144
136.9144	DCA_se2_ag1_f_07 - phones	sp	137.1663
137.1663	DCA_se2_ag1_f_07 - phones	Y	137.2363
137.1663	DCA_se2_ag1_f_07 - words	you	137.3063
137.2363	DCA_se2_ag1_f_07 - phones	UW1	137.3063
137.3063	DCA_se2_ag1_f_07 - phones	N	137.3963
137.3063	DCA_se2_ag1_f_07 - words	know	137.4463
137.3963	DCA_se2_ag1_f_07 - phones	OW1	137.4463
137.4463	DCA_se2_ag1_f_07 - phones	HH	137.5263
137.4463	DCA_se2_ag1_f_07 - words	how	137.5763
137.5263	DCA_se2_ag1_f_07 - phones	AW1	137.5763
137.5763	DCA_se2_ag1_f_07 - phones	T	137.6163
137.5763	DCA_se2_ag1_f_07 - words	to	137.7163
137.6163	DCA_se2_ag1_f_07 - phones	AH0	137.7163
137.7163	DCA_se2_ag1_f_07 - phones	B	137.7963
137.7163	DCA_se2_ag1_f_07 - words	block	138.0463
137.7963	DCA_se2_ag1_f_07 - phones	L	137.8563
137.8563	DCA_se2_ag1_f_07 - phones	AA1	137.9663
137.9663	DCA_se2_ag1_f_07 - phones	K	138.0463
138.0463	DCA_se2_ag1_f_07 - phones	S	138.0963
138.0463	DCA_se2_ag1_f_07 - words	somebody	138.3963
138.0963	DCA_se2_ag1_f_07 - phones	AH1	138.1263
138.1263	DCA_se2_ag1_f_07 - phones	M	138.1663
138.1663	DCA_se2_ag1_f_07 - phones	B	138.1963
138.1963	DCA_se2_ag1_f_07 - phones	AA2	138.2263
138.2263	DCA_se2_ag1_f_07 - phones	D	138.2663
138.2663	DCA_se2_ag1_f_07 - phones	IY0	138.3963
138.3963	DCA_se2_ag1_f_07 - phones	AW1	138.4863
138.3963	DCA_se2_ag1_f_07 - words	out	138.5563
138.4863	DCA_se2_ag1_f_07 - phones	T	138.5563
138.5563	DCA_se2_ag1_f_07 - phones	AA1	138.5863
138.5563	DCA_se2_ag1_f_07 - words	on	138.6163
138.5863	DCA_se2_ag1_f_07 - phones	N	138.6163
138.6163	DCA_se2_ag1_f_07 - phones	DH	138.6463
138.6163	DCA_se2_ag1_f_07 - words	the	138.6763
138.6463	DCA_se2_ag1_f_07 - phones	AH0	138.6763
138.6763	DCA_se2_ag1_f_07 - phones	S	138.7863
138.6763	DCA_se2_ag1_f_07 - words	sidewalk	139.4863
138.7863	DCA_se2_ag1_f_07 - phones	AY1	138.9663
138.9663	DCA_se2_ag1_f_07 - phones	D	139.0263
139.0263	DCA_se2_ag1_f_07 - phones	W	139.0863
139.0863	DCA_se2_ag1_f_07 - phones	AO2	139.2063
139.2063	DCA_se2_ag1_f_07 - phones	K	139.4863
139.2608	DCA_int_01 - phones	M	139.2908
139.2608	DCA_int_01 - words	mm-hm	139.6108
139.2908	DCA_int_01 - phones	HH	139.3208
139.3208	DCA_int_01 - phones	M	139.6108
139.4863	DCA_se2_ag1_f_07 - phones	AH0	139.5163
139.4863	DCA_se2_ag1_f_07 - words	and	139.5463
139.5163	DCA_se2_ag1_f_07 - phones	N	139.5463
139.5463	DCA_se2_ag1_f_07 - phones	Y	139.6163
139.5463	DCA_se2_ag1_f_07 - words	you	139.6663
139.6163	DCA_se2_ag1_f_07 - phones	UW1	139.6663
139.6663	DCA_se2_ag1_f_07 - phones	sp	139.8063
139.8063	DCA_se2_ag1_f_07 - phones	K	139.9363
139.8063	DCA_se2_ag1_f_07 - words	criss	140.1963
139.9363	DCA_se2_ag1_f_07 - phones	R	139.9763
139.9763	DCA_se2_ag1_f_07 - phones	IH1	140.0663
140.0663	DCA_se2_ag1_f_07 - phones	S	140.1963
140.1963	DCA_se2_ag1_f_07 - phones	sp	140.2263
140.2263	DCA_se2_ag1_f_07 - phones	Y	140.2763
140.2263	DCA_se2_ag1_f_07 - words	you	140.3863
140.2763	DCA_se2_ag1_f_07 - phones	UW1	140.3863
140.3863	DCA_se2_ag1_f_07 - phones	N	140.4663
140.3863	DCA_se2_ag1_f_07 - words	know	140.6163
140.4663	DCA_se2_ag1_f_07 - phones	OW1	140.6163
140.6163	DCA_se2_ag1_f_07 - phones	Y	140.6563
140.6163	DCA_se2_ag1_f_07 - words	you	140.7163
140.6563	DCA_se2_ag1_f_07 - phones	UW1	140.7163
140.7163	DCA_se2_ag1_f_07 - phones	K	140.8363
140.7163	DCA_se2_ag1_f_07 - words	cross	141.4163
140.8363	DCA_se2_ag1_f_07 - phones	R	140.8963
140.8963	DCA_se2_ag1_f_07 - phones	AO1	141.1363
141.1363	DCA_se2_ag1_f_07 - phones	S	141.4163
142.0685	DCA_se2_ag1_f_07 - phones	sil	142.1185
142.1185	DCA_se2_ag1_f_07 - phones	Y	142.1485
142.1185	DCA_se2_ag1_f_07 - words	you	142.1785
142.1485	DCA_se2_ag1_f_07 - phones	UW1	142.1785
142.1785	DCA_se2_ag1_f_07 - phones	N	142.2485
142.1785	DCA_se2_ag1_f_07 - words	know	142.3685
142.2485	DCA_se2_ag1_f_07 - phones	OW1	142.3685
142.3685	DCA_se2_ag1_f_07 - phones	DH	142.3985
142.3685	DCA_se2_ag1_f_07 - words	the	142.4685
142.3985	DCA_se2_ag1_f_07 - phones	AH0	142.4685
142.4685	DCA_se2_ag1_f_07 - phones	P	142.5985
142.4685	DCA_se2_ag1_f_07 - words	point	142.8385
142.5985	DCA_se2_ag1_f_07 - phones	OY1	142.7685
142.7685	DCA_se2_ag1_f_07 - phones	N	142.7985
142.7985	DCA_se2_ag1_f_07 - phones	T	142.8385
142.8385	DCA_se2_ag1_f_07 - phones	IH1	142.9885
142.8385	DCA_se2_ag1_f_07 - words	is	143.0185
142.9451	DCA_int_01 - phones	AH1	143.1251
142.9451	DCA_int_01 - words	uh-huh	143.3251
142.9885	DCA_se2_ag1_f_07 - phones	Z	143.0185
143.0185	DCA_se2_ag1_f_07 - phones	Y	143.0585
143.0185	DCA_se2_ag1_f_07 - words	you	143.1185
143.0585	DCA_se2_ag1_f_07 - phones	UW1	143.1185
143.1185	DCA_se2_ag1_f_07 - phones	K	143.2385
143.1185	DCA_se2_ag1_f_07 - words	cross	143.7485
143.1251	DCA_int_01 - phones	HH	143.2751
143.2385	DCA_se2_ag1_f_07 - phones	R	143.3185
143.2751	DCA_int_01 - phones	AH1	143.3251
143.3185	DCA_se2_ag1_f_07 - phones	AO1	143.5685
143.5685	DCA_se2_ag1_f_07 - phones	S	143.7485
143.7145	DCA_int_01 - phones	AH1	143.8745
143.7145	DCA_int_01 - words	uh-huh	144.0645
143.7485	DCA_se2_ag1_f_07 - phones	sp	143.7885
143.7885	DCA_se2_ag1_f_07 - phones	Y	143.8285
143.7885	DCA_se2_ag1_f_07 - words	you	143.8885
143.8285	DCA_se2_ag1_f_07 - phones	UW1	143.8885
143.8745	DCA_int_01 - phones	HH	144.0345
143.8885	DCA_se2_ag1_f_07 - phones	K	143.9885
143.8885	DCA_se2_ag1_f_07 - words	cross	144.2485
143.9885	DCA_se2_ag1_f_07 - phones	R	144.0385
144.0345	DCA_int_01 - phones	AH1	144.0645
144.0385	DCA_se2_ag1_f_07 - phones	AO1	144.1685
144.1685	DCA_se2_ag1_f_07 - phones	S	144.2485
144.2485	DCA_se2_ag1_f_07 - phones	Y	144.2785
144.2485	DCA_se2_ag1_f_07 - words	your	144.3485
144.2785	DCA_se2_ag1_f_07 - phones	UH1	144.3185
144.3185	DCA_se2_ag1_f_07 - phones	R	144.3485
144.3485	DCA_se2_ag1_f_07 - phones	L	144.4385
144.3485	DCA_se2_ag1_f_07 - words	leg	144.7185
144.4385	DCA_se2_ag1_f_07 - phones	EH1	144.6185
144.6185	DCA_se2_ag1_f_07 - phones	G	144.7185
144.7185	DCA_se2_ag1_f_07 - phones	sp	145.4693
145.4693	DCA_se2_ag1_f_07 - phones	AE1	145.5293
145.4693	DCA_se2_ag1_f_07 - words	and	145.5593
145.5293	DCA_se2_ag1_f_07 - phones	N	145.5593
145.5593	DCA_se2_ag1_f_07 - phones	IH0	145.6093
145.5593	DCA_se2_ag1_f_07 - words	if	145.6793
145.6093	DCA_se2_ag1_f_07 - phones	F	145.6793
145.6793	DCA_se2_ag1_f_07 - phones	Y	145.7093
145.6793	DCA_se2_ag1_f_07 - words	you	145.7693
145.7093	DCA_se2_ag1_f_07 - phones	UW1	145.7693
145.7693	DCA_se2_ag1_f_07 - phones	G	145.8393
145.7693	DCA_se2_ag1_f_07 - words	get	146.1193
145.8393	DCA_se2_ag1_f_07 - phones	IH1	145.9393
145.9393	DCA_se2_ag1_f_07 - phones	T	146.1193
146.1193	DCA_se2_ag1_f_07 - phones	sp	146.1493
146.1493	DCA_se2_ag1_f_07 - phones	IH1	146.2093
146.1493	DCA_se2_ag1_f_07 - words	if	146.2893
146.2093	DCA_se2_ag1_f_07 - phones	F	146.2893
146.2893	DCA_se2_ag1_f_07 - phones	Y	146.3393
146.2893	DCA_se2_ag1_f_07 - words	you're	146.4793
146.3393	DCA_se2_ag1_f_07 - phones	UH1	146.3893
146.3893	DCA_se2_ag1_f_07 - phones	R	146.4793
146.4793	DCA_se2_ag1_f_07 - phones	T	146.5893
146.4793	DCA_se2_ag1_f_07 - words	tagged	147.0293
146.5893	DCA_se2_ag1_f_07 - phones	AE1	146.8393
146.8393	DCA_se2_ag1_f_07 - phones	G	146.9993
146.9993	DCA_se2_ag1_f_07 - phones	D	147.0293
147.0293	DCA_se2_ag1_f_07 - phones	AH0	147.0593
147.0293	DCA_se2_ag1_f_07 - words	and	147.0893
147.0593	DCA_se2_ag1_f_07 - phones	N	147.0893
147.0893	DCA_se2_ag1_f_07 - phones	Y	147.1193
147.0893	DCA_se2_ag1_f_07 - words	your	147.1793
147.1193	DCA_se2_ag1_f_07 - phones	UH1	147.1493
147.1493	DCA_se2_ag1_f_07 - phones	R	147.1793
147.1793	DCA_se2_ag1_f_07 - phones	L	147.2593
147.1793	DCA_se2_ag1_f_07 - words	leg	147.4793
147.2593	DCA_se2_ag1_f_07 - phones	EH1	147.3993
147.3993	DCA_se2_ag1_f_07 - phones	G	147.4793
147.4793	DCA_se2_ag1_f_07 - phones	N	147.5493
147.4793	DCA_se2_ag1_f_07 - words	not	147.6493
147.5493	DCA_se2_ag1_f_07 - phones	AA1	147.5993
147.5993	DCA_se2_ag1_f_07 - phones	T	147.6493
147.6493	DCA_se2_ag1_f_07 - phones	K	147.7593
147.6493	DCA_se2_ag1_f_07 - words	cross	148.1593
147.7593	DCA_se2_ag1_f_07 - phones	R	147.8093
147.8093	DCA_se2_ag1_f_07 - phones	AO1	148.0193
148.0193	DCA_se2_ag1_f_07 - phones	S	148.1593
148.1593	DCA_se2_ag1_f_07 - phones	DH	148.2093
148.1593	DCA_se2_ag1_f_07 - words	the	148.2793
148.2093	DCA_se2_ag1_f_07 - phones	AH1	148.2793
148.2793	DCA_se2_ag1_f_07 - phones	sp	148.3193
148.3193	DCA_se2_ag1_f_07 - phones	AH1	148.4293
148.3193	DCA_se2_ag1_f_07 - words	um	148.7593
148.4293	DCA_se2_ag1_f_07 - phones	M	148.7593
148.7593	DCA_se2_ag1_f_07 - phones	sp	148.7893
148.7893	DCA_se2_ag1_f_07 - phones	L	148.9493
148.7893	DCA_se2_ag1_f_07 - words	line	149.3593
148.9493	DCA_se2_ag1_f_07 - phones	AY1	149.2193
149.2193	DCA_se2_ag1_f_07 - phones	N	149.3593
149.3593	DCA_se2_ag1_f_07 - phones	sp	149.4293
149.4293	DCA_se2_ag1_f_07 - phones	Y	149.5293
149.4293	DCA_se2_ag1_f_07 - words	you	149.6293
149.5293	DCA_se2_ag1_f_07 - phones	UW1	149.6293
149.6293	DCA_se2_ag1_f_07 - phones	IH1	149.8593
149.6293	DCA_se2_ag1_f_07 - words	it	149.9593
149.8593	DCA_se2_ag1_f_07 - phones	T	149.9593
149.9593	DCA_se2_ag1_f_07 - phones	sp	149.9893
150.4979	DCA_int_01 - phones	OW1	150.9879
150.4979	DCA_int_01 - words	oh	150.9879
150.9879	DCA_int_01 - phones	sp	151.0179
151.2568	DCA_int_01 - phones	OW1	151.2868
151.2568	DCA_int_01 - words	oh	151.2868
151.2868	DCA_int_01 - phones	sp	151.3368
151.3368	DCA_int_01 - phones	DH	151.3668
151.3368	DCA_int_01 - words	that	151.4468
151.3668	DCA_int_01 - phones	AH0	151.3968
151.3968	DCA_int_01 - phones	T	151.4468
151.4013	DCA_se2_ag1_f_07 - phones	AE1	151.5813
151.4013	DCA_se2_ag1_f_07 - words	and	151.6713
151.4468	DCA_int_01 - phones	EH1	151.6268
151.4468	DCA_int_01 - words	s	151.6568
151.5813	DCA_se2_ag1_f_07 - phones	N	151.6713
151.6268	DCA_int_01 - phones	S	151.6568
151.6568	DCA_int_01 - phones	HH	151.6868
151.6568	DCA_int_01 - words	how	151.9468
151.6713	DCA_se2_ag1_f_07 - phones	AH1	151.8013
151.6713	DCA_se2_ag1_f_07 - words	um	152.1413
151.6868	DCA_int_01 - phones	AW1	151.9468
151.8013	DCA_se2_ag1_f_07 - phones	M	152.1413
151.9468	DCA_int_01 - phones	sp	151.9768
151.9768	DCA_int_01 - phones	Y	152.0068
151.9768	DCA_int_01 - words	you	152.0468
152.0068	DCA_int_01 - phones	UW1	152.0468
152.0468	DCA_int_01 - phones	sp	152.0768
152.0768	DCA_int_01 - phones	P	152.1068
152.0768	DCA_int_01 - words	play	152.1668
152.1068	DCA_int_01 - phones	L	152.1368
152.1368	DCA_int_01 - phones	EY1	152.1668
152.3526	DCA_se2_ag1_f_07 - phones	sil	152.4426
152.4426	DCA_se2_ag1_f_07 - phones	spn	152.6126
152.4426	DCA_se2_ag1_f_07 - words	<unk>	152.6126
153.9193	DCA_se2_ag1_f_07 - phones	sil	153.9993
153.9993	DCA_se2_ag1_f_07 - phones	W	154.0293
153.9993	DCA_se2_ag1_f_07 - words	what	154.0893
154.0293	DCA_se2_ag1_f_07 - phones	AH1	154.0593
154.0593	DCA_se2_ag1_f_07 - phones	T	154.0893
154.0893	DCA_se2_ag1_f_07 - phones	EH1	154.1193
154.0893	DCA_se2_ag1_f_07 - words	else	154.1793
154.1193	DCA_se2_ag1_f_07 - phones	L	154.1493
154.1493	DCA_se2_ag1_f_07 - phones	S	154.1793
154.1793	DCA_se2_ag1_f_07 - phones	sp	154.2093
154.2093	DCA_se2_ag1_f_07 - phones	D	154.2493
154.2093	DCA_se2_ag1_f_07 - words	did	154.3293
154.2493	DCA_se2_ag1_f_07 - phones	IH0	154.2893
154.2893	DCA_se2_ag1_f_07 - phones	D	154.3293
154.3293	DCA_se2_ag1_f_07 - words	i	154.3993
154.3293	DCA_se2_ag1_f_07 - phones	AY1	154.3993
154.3993	DCA_se2_ag1_f_07 - phones	sp	154.4293
154.4293	DCA_se2_ag1_f_07 - phones	S	154.6393
154.4293	DCA_se2_ag1_f_07 - words	say	154.9793
154.6393	DCA_se2_ag1_f_07 - phones	EY1	154.9793
157.3081	DCA_se2_ag1_f_07 - phones	sil	157.3681
157.3681	DCA_se2_ag1_f_07 - phones	JH	157.4481
157.3681	DCA_se2_ag1_f_07 - words	jump	157.6781
157.4481	DCA_se2_ag1_f_07 - phones	AH1	157.5081
157.5081	DCA_se2_ag1_f_07 - phones	M	157.6081
157.6081	DCA_se2_ag1_f_07 - phones	P	157.6781
157.6781	DCA_se2_ag1_f_07 - phones	R	157.7181
157.6781	DCA_se2_ag1_f_07 - words	rope	157.9281
157.7181	DCA_se2_ag1_f_07 - phones	OW1	157.8481
157.8481	DCA_se2_ag1_f_07 - phones	P	157.9281
159.0753	DCA_int_01 - phones	M	159.1053
159.0753	DCA_int_01 - words	mm-hm	159.4053
159.1053	DCA_int_01 - phones	HH	159.1753
159.1753	DCA_int_01 - phones	M	159.4053
159.4053	DCA_int_01 - phones	sp	159.6553
159.7468	DCA_int_01 - phones	W	159.8468
159.7468	DCA_int_01 - words	well	159.9068
159.8468	DCA_int_01 - phones	EH1	159.8768
159.8768	DCA_int_01 - phones	L	159.9068
159.9068	DCA_int_01 - phones	HH	159.9668
159.9068	DCA_int_01 - words	how	160.0968
159.9668	DCA_int_01 - phones	AW1	160.0968
160.0968	DCA_int_01 - phones	D	160.2268
160.0968	DCA_int_01 - words	do	160.2568
160.2268	DCA_int_01 - phones	UW1	160.2568
160.2568	DCA_int_01 - phones	Y	160.2868
160.2568	DCA_int_01 - words	you	160.3168
160.2868	DCA_int_01 - phones	UW1	160.3168
160.3168	DCA_int_01 - phones	sp	160.7753
160.7753	DCA_int_01 - phones	P	160.8253
160.7753	DCA_int_01 - words	pick	160.8953
160.8253	DCA_int_01 - phones	IH1	160.8553
160.8553	DCA_int_01 - phones	K	160.8953
160.8953	DCA_int_01 - phones	sp	160.9753
160.9753	DCA_int_01 - phones	DH	161.0153
160.9753	DCA_int_01 - words	the	161.0553
161.0153	DCA_int_01 - phones	AH0	161.0553
161.0553	DCA_int_01 - phones	sp	161.1253
161.1253	DCA_int_01 - phones	P	161.1853
161.1253	DCA_int_01 - words	person	161.4453
161.1853	DCA_int_01 - phones	ER1	161.3253
161.3253	DCA_int_01 - phones	S	161.3753
161.3753	DCA_int_01 - phones	AH0	161.4053
161.4053	DCA_int_01 - phones	N	161.4453
161.4453	DCA_int_01 - phones	DH	161.4753
161.4453	DCA_int_01 - words	that	161.5953
161.4753	DCA_int_01 - phones	AH0	161.5153
161.5153	DCA_int_01 - phones	T	161.5953
161.5953	DCA_int_01 - phones	sp	161.6253
161.6253	DCA_int_01 - phones	Z	161.6753
161.6253	DCA_int_01 - words	s	161.6753
161.6753	DCA_int_01 - phones	IH0	161.8153
161.6753	DCA_int_01 - words	it	161.8653
161.8153	DCA_int_01 - phones	T	161.8653
161.8653	DCA_int_01 - phones	sp	161.8953
161.8953	DCA_int_01 - phones	DH	161.9253
161.8953	DCA_int_01 - words	the	161.9553
161.9253	DCA_int_01 - phones	AH0	161.9553
161.9553	DCA_int_01 - phones	sp	162.0453
162.0453	DCA_int_01 - phones	F	162.1053
162.0453	DCA_int_01 - words	first	162.2753
162.1053	DCA_int_01 - phones	ER1	162.2153
162.2153	DCA_int_01 - phones	S	162.2453
162.2453	DCA_int_01 - phones	T	162.2753
162.2753	DCA_int_01 - phones	sp	162.3253
162.3253	DCA_int_01 - phones	T	162.3953
162.3253	DCA_int_01 - words	time	162.7953
162.3953	DCA_int_01 - phones	AY1	162.4853
162.4853	DCA_int_01 - phones	M	162.7953
162.7953	DCA_int_01 - phones	sp	162.8553
162.8553	DCA_int_01 - phones	IH0	162.9053
162.8553	DCA_int_01 - words	in	162.9653
162.9053	DCA_int_01 - phones	N	162.9653
162.9653	DCA_int_01 - phones	sp	162.9953
162.9953	DCA_int_01 - phones	T	163.0253
162.9953	DCA_int_01 - words	tag	163.0853
163.0253	DCA_int_01 - phones	AE1	163.0553
163.0553	DCA_int_01 - phones	G	163.0853
163.0853	DCA_int_01 - phones	sp	163.3353
164.4039	DCA_se2_ag1_f_07 - phones	Y	164.4939
164.4039	DCA_se2_ag1_f_07 - words	you	164.5439
164.4939	DCA_se2_ag1_f_07 - phones	UW1	164.5439
164.5439	DCA_se2_ag1_f_07 - phones	V	164.6639
164.5439	DCA_se2_ag1_f_07 - words	volunteer	165.3639
164.6639	DCA_se2_ag1_f_07 - phones	AA2	164.8739
164.8739	DCA_se2_ag1_f_07 - phones	L	164.9239
164.9239	DCA_se2_ag1_f_07 - phones	AH0	164.9539
164.9539	DCA_se2_ag1_f_07 - phones	N	165.0039
165.0039	DCA_se2_ag1_f_07 - phones	T	165.0739
165.0739	DCA_se2_ag1_f_07 - phones	IH1	165.1239
165.1239	DCA_se2_ag1_f_07 - phones	R	165.3639
165.7561	DCA_se2_ag1_f_07 - phones	Y	165.8761
165.7561	DCA_se2_ag1_f_07 - words	you	165.9461
165.8761	DCA_se2_ag1_f_07 - phones	UW1	165.9461
165.9461	DCA_se2_ag1_f_07 - phones	K	165.9761
165.9461	DCA_se2_ag1_f_07 - words	can	166.0361
165.9761	DCA_se2_ag1_f_07 - phones	AH0	166.0061
166.0061	DCA_se2_ag1_f_07 - phones	N	166.0361
166.0361	DCA_se2_ag1_f_07 - phones	V	166.1161
166.0361	DCA_se2_ag1_f_07 - words	volunteer	166.6461
166.1161	DCA_se2_ag1_f_07 - phones	AA2	166.1461
166.1461	DCA_se2_ag1_f_07 - phones	L	166.2761
166.2761	DCA_se2_ag1_f_07 - phones	AH0	166.3061
166.3061	DCA_se2_ag1_f_07 - phones	N	166.3561
166.3561	DCA_se2_ag1_f_07 - phones	T	166.4761
166.4761	DCA_se2_ag1_f_07 - phones	IH1	166.5361
166.5361	DCA_se2_ag1_f_07 - phones	R	166.6461
166.9964	DCA_se2_ag1_f_07 - phones	AE1	167.0764
166.9964	DCA_se2_ag1_f_07 - words	and	167.1564
167.0764	DCA_se2_ag1_f_07 - phones	N	167.1564
167.1564	DCA_se2_ag1_f_07 - phones	W	167.1964
167.1564	DCA_se2_ag1_f_07 - words	we	167.2264
167.1964	DCA_se2_ag1_f_07 - phones	IY1	167.2264
167.2264	DCA_se2_ag1_f_07 - phones	Y	167.2564
167.2264	DCA_se2_ag1_f_07 - words	used	167.3464
167.2564	DCA_se2_ag1_f_07 - phones	UW1	167.2864
167.2864	DCA_se2_ag1_f_07 - phones	Z	167.3164
167.3164	DCA_se2_ag1_f_07 - phones	D	167.3464
167.3464	DCA_se2_ag1_f_07 - phones	T	167.3764
167.3464	DCA_se2_ag1_f_07 - words	to	167.4164
167.3764	DCA_se2_ag1_f_07 - phones	AH0	167.4164
167.4164	DCA_se2_ag1_f_07 - phones	P	167.4764
167.4164	DCA_se2_ag1_f_07 - words	play	167.6864
167.4764	DCA_se2_ag1_f_07 - phones	L	167.5464
167.5464	DCA_se2_ag1_f_07 - phones	EY1	167.6864
167.6864	DCA_se2_ag1_f_07 - phones	HH	167.7864
167.6864	DCA_se2_ag1_f_07 - words	hot	168.0164
167.7864	DCA_se2_ag1_f_07 - phones	AA1	167.8664
167.8664	DCA_se2_ag1_f_07 - phones	T	168.0164
168.0164	DCA_se2_ag1_f_07 - phones	sp	168.0464
168.0464	DCA_se2_ag1_f_07 - phones	AH1	168.3764
168.0464	DCA_se2_ag1_f_07 - words	um	168.5064
168.3764	DCA_se2_ag1_f_07 - phones	M	168.5064
168.5064	DCA_se2_ag1_f_07 - phones	B	168.5764
168.5064	DCA_se2_ag1_f_07 - words	bread	168.7964
168.5764	DCA_se2_ag1_f_07 - phones	R	168.6364
168.6364	DCA_se2_ag1_f_07 - phones	EH1	168.7664
168.7664	DCA_se2_ag1_f_07 - phones	D	168.7964
168.7964	DCA_se2_ag1_f_07 - phones	AH0	168.8264
168.7964	DCA_se2_ag1_f_07 - words	and	168.8764
168.8264	DCA_se2_ag1_f_07 - phones	N	168.8764
168.8764	DCA_se2_ag1_f_07 - phones	B	168.9764
168.8764	DCA_se2_ag1_f_07 - words	butter	169.2864
168.9764	DCA_se2_ag1_f_07 - phones	AH1	169.1164
169.1164	DCA_se2_ag1_f_07 - phones	T	169.1564
169.1564	DCA_se2_ag1_f_07 - phones	ER0	169.2864
169.2864	DCA_se2_ag1_f_07 - phones	sp	169.3564
169.9282	DCA_int_01 - phones	AH0	169.9582
169.9282	DCA_int_01 - words	and	169.9882
169.9469	DCA_se2_ag1_f_07 - phones	AH1	170.1969
169.9469	DCA_se2_ag1_f_07 - words	um	170.4869
169.9582	DCA_int_01 - phones	N	169.9882
169.9882	DCA_int_01 - phones	HH	170.0382
169.9882	DCA_int_01 - words	how	170.3182
170.0382	DCA_int_01 - phones	AW1	170.3182
170.1969	DCA_se2_ag1_f_07 - phones	M	170.4869
170.3182	DCA_int_01 - phones	sp	170.3482
170.3482	DCA_int_01 - phones	D	170.3782
170.3482	DCA_int_01 - words	do	170.4082
170.3782	DCA_int_01 - phones	UW1	170.4082
170.4082	DCA_int_01 - phones	Y	170.4382
170.4082	DCA_int_01 - words	you	170.4682
170.4382	DCA_int_01 - phones	UW1	170.4682
170.4682	DCA_int_01 - phones	sp	170.6182
170.4869	DCA_se2_ag1_f_07 - phones	sp	170.5769
170.6182	DCA_int_01 - phones	P	170.6682
170.6182	DCA_int_01 - words	play	170.7482
170.6682	DCA_int_01 - phones	L	170.7182
170.7182	DCA_int_01 - phones	EY1	170.7482
170.7482	DCA_int_01 - phones	sp	171.0682
171.0682	DCA_int_01 - phones	DH	171.1082
171.0682	DCA_int_01 - words	that	171.1682
171.0753	DCA_se2_ag1_f_07 - words	y-	171.3253
171.0753	DCA_se2_ag1_f_07 - phones	Y	171.3253
171.1082	DCA_int_01 - phones	AH0	171.1382
171.1382	DCA_int_01 - phones	T	171.1682
171.1682	DCA_int_01 - phones	sp	171.1982
171.1982	DCA_int_01 - phones	AY1	171.4882
171.1982	DCA_int_01 - words	i've	171.5282
171.3253	DCA_se2_ag1_f_07 - phones	sp	171.4253
171.4882	DCA_int_01 - phones	V	171.5282
171.5282	DCA_int_01 - phones	HH	171.6182
171.5282	DCA_int_01 - words	heard	171.7382
171.6182	DCA_int_01 - phones	ER1	171.6982
171.6982	DCA_int_01 - phones	D	171.7382
171.7382	DCA_int_01 - phones	AH0	171.7682
171.7382	DCA_int_01 - words	of	171.7982
171.7682	DCA_int_01 - phones	V	171.7982
171.7982	DCA_int_01 - phones	DH	171.8282
171.7982	DCA_int_01 - words	that	171.9782
171.8282	DCA_int_01 - phones	AE1	171.8982
171.8982	DCA_int_01 - phones	T	171.9782
171.9519	DCA_se2_ag1_f_07 - phones	Y	172.0519
171.9519	DCA_se2_ag1_f_07 - words	you	172.1219
171.9782	DCA_int_01 - phones	sp	172.0082
172.0519	DCA_se2_ag1_f_07 - phones	UW1	172.1219
172.1219	DCA_se2_ag1_f_07 - phones	T	172.2019
172.1219	DCA_se2_ag1_f_07 - words	take	172.3719
172.2019	DCA_se2_ag1_f_07 - phones	EY1	172.3119
172.3119	DCA_se2_ag1_f_07 - phones	K	172.3719
172.3719	DCA_se2_ag1_f_07 - words	a	172.4919
172.3719	DCA_se2_ag1_f_07 - phones	AH0	172.4919
172.4919	DCA_se2_ag1_f_07 - phones	B	172.5919
172.4919	DCA_se2_ag1_f_07 - words	belt	172.9919
172.5919	DCA_se2_ag1_f_07 - phones	EH1	172.7919
172.7919	DCA_se2_ag1_f_07 - phones	L	172.9619
172.9619	DCA_se2_ag1_f_07 - phones	T	172.9919
172.9919	DCA_se2_ag1_f_07 - phones	AE1	173.0919
172.9919	DCA_se2_ag1_f_07 - words	and	173.1719
173.0919	DCA_se2_ag1_f_07 - phones	N	173.1719
173.1719	DCA_se2_ag1_f_07 - phones	Y	173.2119
173.1719	DCA_se2_ag1_f_07 - words	you	173.2719
173.2119	DCA_se2_ag1_f_07 - phones	UW1	173.2719
173.2719	DCA_se2_ag1_f_07 - phones	HH	173.4319
173.2719	DCA_se2_ag1_f_07 - words	hide	173.7019
173.4319	DCA_se2_ag1_f_07 - phones	AY1	173.6619
173.6619	DCA_se2_ag1_f_07 - phones	D	173.7019
173.7019	DCA_se2_ag1_f_07 - phones	IH1	173.7419
173.7019	DCA_se2_ag1_f_07 - words	it	173.9219
173.7419	DCA_se2_ag1_f_07 - phones	T	173.9219
173.9219	DCA_se2_ag1_f_07 - phones	sp	173.9619
174.3160	DCA_se2_ag1_f_07 - phones	AE1	174.4860
174.3160	DCA_se2_ag1_f_07 - words	and	174.5760
174.4860	DCA_se2_ag1_f_07 - phones	N	174.5760
174.5760	DCA_se2_ag1_f_07 - phones	AH1	174.7260
174.5760	DCA_se2_ag1_f_07 - words	um	174.8760
174.7260	DCA_se2_ag1_f_07 - phones	M	174.8760
174.8760	DCA_se2_ag1_f_07 - phones	sp	176.3732
176.3732	DCA_se2_ag1_f_07 - phones	Y	176.4232
176.3732	DCA_se2_ag1_f_07 - words	you	176.4732
176.4232	DCA_se2_ag1_f_07 - phones	UW1	176.4732
176.4732	DCA_se2_ag1_f_07 - phones	N	176.5532
176.4732	DCA_se2_ag1_f_07 - words	know	176.6132
176.5532	DCA_se2_ag1_f_07 - phones	OW1	176.6132
176.6132	DCA_se2_ag1_f_07 - phones	Y	176.7032
176.6132	DCA_se2_ag1_f_07 - words	you	176.7532
176.7032	DCA_se2_ag1_f_07 - phones	UW1	176.7532
176.7532	DCA_se2_ag1_f_07 - phones	S	176.8832
176.7532	DCA_se2_ag1_f_07 - words	say	176.9932
176.8832	DCA_se2_ag1_f_07 - phones	EY1	176.9932
176.9932	DCA_se2_ag1_f_07 - phones	Y	177.0532
176.9932	DCA_se2_ag1_f_07 - words	you	177.1232
177.0532	DCA_se2_ag1_f_07 - phones	UW1	177.1232
177.1232	DCA_se2_ag1_f_07 - phones	R	177.2232
177.1232	DCA_se2_ag1_f_07 - words	ready	177.7132
177.2232	DCA_se2_ag1_f_07 - phones	EH1	177.3932
177.3932	DCA_se2_ag1_f_07 - phones	D	177.4232
177.4232	DCA_se2_ag1_f_07 - phones	IY0	177.7132
177.8633	DCA_se2_ag1_f_07 - phones	AH0	177.9333
177.8633	DCA_se2_ag1_f_07 - words	and	177.9833
177.9333	DCA_se2_ag1_f_07 - phones	N	177.9833
177.9833	DCA_se2_ag1_f_07 - phones	EH1	178.0433
[truncated: 20,102 more rows]
