# Supplementary material for: Considering Performance in the Automated and Manual Coding of Sociolinguistic Variables: Lessons From Variable (ING)
Source: Front Artif Intell. 2021 Apr 29;4:648543. doi: 10.3389/frai.2021.648543 (PMC8117961; doi:10.3389/frai.2021.648543)
Supplement: Supplementary file 4 [file Data_Sheet_4.ZIP › CORAAL_Aligned_as_Tables/DCA_se1_ag1_m_06_1_txout.txt]

tmin	tier	text	tmax
0.4663	DCA_int_06 - phones	sil	0.4963
0.4963	DCA_int_06 - phones	OW2	0.6063
0.4963	DCA_int_06 - words	okay	0.7663
0.6063	DCA_int_06 - phones	K	0.7063
0.7063	DCA_int_06 - phones	EY1	0.7663
0.7663	DCA_int_06 - phones	sp	0.7963
0.7963	DCA_int_06 - phones	TN	1.5563
0.7963	DCA_int_06 - words	rdx	1.5563
1.5563	DCA_int_06 - phones	sp	1.8263
2.7138	DCA_int_06 - phones	W	2.8538
2.7138	DCA_int_06 - words	what	2.9138
2.8538	DCA_int_06 - phones	AH1	2.8838
2.8838	DCA_int_06 - phones	T	2.9138
2.9138	DCA_int_06 - phones	K	2.9838
2.9138	DCA_int_06 - words	kind	3.0838
2.9838	DCA_int_06 - phones	AY1	3.0438
3.0438	DCA_int_06 - phones	N	3.0838
3.0838	DCA_int_06 - phones	AH0	3.1238
3.0838	DCA_int_06 - words	of	3.1538
3.1238	DCA_int_06 - phones	V	3.1538
3.1538	DCA_int_06 - phones	G	3.2238
3.1538	DCA_int_06 - words	games	3.4838
3.2238	DCA_int_06 - phones	EY1	3.3638
3.3638	DCA_int_06 - phones	M	3.4338
3.4338	DCA_int_06 - phones	Z	3.4838
3.4838	DCA_int_06 - phones	D	3.5138
3.4838	DCA_int_06 - words	do	3.5438
3.5138	DCA_int_06 - phones	UW1	3.5438
3.5438	DCA_int_06 - phones	Y	3.6438
3.5438	DCA_int_06 - words	you	3.7538
3.6438	DCA_int_06 - phones	UW1	3.7538
3.7538	DCA_int_06 - phones	P	3.8238
3.7538	DCA_int_06 - words	play	3.9738
3.8238	DCA_int_06 - phones	L	3.8838
3.8838	DCA_int_06 - phones	EY1	3.9738
3.9738	DCA_int_06 - phones	ER0	4.1438
3.9738	DCA_int_06 - words	around	4.3138
4.1438	DCA_int_06 - phones	AW1	4.1838
4.1838	DCA_int_06 - phones	N	4.2838
4.2838	DCA_int_06 - phones	D	4.3138
4.3138	DCA_int_06 - phones	HH	4.3438
4.3138	DCA_int_06 - words	here	4.6338
4.3438	DCA_int_06 - phones	IY1	4.4338
4.4338	DCA_int_06 - phones	R	4.6338
4.6338	DCA_int_06 - phones	sp	4.7138
5.1059	DCA_se1_ag1_m_06 - phones	sil	5.1859
5.1859	DCA_se1_ag1_m_06 - phones	B	5.2759
5.1859	DCA_se1_ag1_m_06 - words	basketball	6.0359
5.2759	DCA_se1_ag1_m_06 - phones	AE1	5.4459
5.4459	DCA_se1_ag1_m_06 - phones	S	5.5759
5.5759	DCA_se1_ag1_m_06 - phones	K	5.6159
5.6159	DCA_se1_ag1_m_06 - phones	AH0	5.6459
5.6459	DCA_se1_ag1_m_06 - phones	T	5.6959
5.6959	DCA_se1_ag1_m_06 - phones	B	5.7459
5.7459	DCA_se1_ag1_m_06 - phones	AO2	5.8159
5.8159	DCA_se1_ag1_m_06 - phones	L	6.0359
7.4036	DCA_int_06 - phones	DH	7.5136
7.4036	DCA_int_06 - words	that	7.6836
7.5136	DCA_int_06 - phones	AH0	7.6236
7.6236	DCA_int_06 - phones	T	7.6836
7.6836	DCA_int_06 - phones	S	7.7636
7.6836	DCA_int_06 - words	s	7.7636
7.7636	DCA_int_06 - phones	AO1	7.8436
7.7636	DCA_int_06 - words	all	8.0836
7.8436	DCA_int_06 - phones	L	8.0836
9.1755	DCA_se1_ag1_m_06 - phones	AH1	9.6255
9.1755	DCA_se1_ag1_m_06 - words	um	9.8355
9.6255	DCA_se1_ag1_m_06 - phones	M	9.8355
11.3111	DCA_se1_ag1_m_06 - phones	B	11.4111
11.3111	DCA_se1_ag1_m_06 - words	baseball	12.1311
11.4111	DCA_se1_ag1_m_06 - phones	EY1	11.5711
11.5711	DCA_se1_ag1_m_06 - phones	S	11.6911
11.6911	DCA_se1_ag1_m_06 - phones	B	11.7511
11.7511	DCA_se1_ag1_m_06 - phones	AO1	11.9011
11.9011	DCA_se1_ag1_m_06 - phones	L	12.1311
12.7647	DCA_se1_ag1_m_06 - phones	sil	12.8147
12.8147	DCA_se1_ag1_m_06 - phones	AE1	13.0247
12.8147	DCA_se1_ag1_m_06 - words	and	13.2447
13.0247	DCA_se1_ag1_m_06 - phones	N	13.2447
14.1823	DCA_se1_ag1_m_06 - phones	F	14.2623
14.1823	DCA_se1_ag1_m_06 - words	four	14.3823
14.2623	DCA_se1_ag1_m_06 - phones	AO1	14.3123
14.3123	DCA_se1_ag1_m_06 - phones	R	14.3823
14.3823	DCA_se1_ag1_m_06 - phones	sp	14.4223
14.4223	DCA_se1_ag1_m_06 - phones	K	14.5823
14.4223	DCA_se1_ag1_m_06 - words	corners	14.8423
14.5823	DCA_se1_ag1_m_06 - phones	AO1	14.7023
14.7023	DCA_se1_ag1_m_06 - phones	R	14.7523
14.7523	DCA_se1_ag1_m_06 - phones	N	14.7823
14.7823	DCA_se1_ag1_m_06 - phones	ER0	14.8123
14.8123	DCA_se1_ag1_m_06 - phones	Z	14.8423
14.8423	DCA_se1_ag1_m_06 - phones	sp	15.2123
16.1454	DCA_int_06 - phones	sil	16.2454
16.2454	DCA_int_06 - phones	ER0	16.8254
16.2454	DCA_int_06 - words	er	16.8254
16.8254	DCA_int_06 - phones	sp	17.0647
17.0647	DCA_int_06 - phones	HH	17.1547
17.0647	DCA_int_06 - words	have	17.2947
17.1547	DCA_int_06 - phones	AE1	17.2147
17.2147	DCA_int_06 - phones	V	17.2947
17.2947	DCA_int_06 - phones	Y	17.3347
17.2947	DCA_int_06 - words	you	17.3647
17.3347	DCA_int_06 - phones	UW1	17.3647
17.3647	DCA_int_06 - phones	EH1	17.3947
17.3647	DCA_int_06 - words	ever	17.5147
17.3947	DCA_int_06 - phones	V	17.4447
17.4447	DCA_int_06 - phones	ER0	17.5147
17.5147	DCA_int_06 - phones	P	17.6147
17.5147	DCA_int_06 - words	played	17.9047
17.6147	DCA_int_06 - phones	L	17.6647
17.6647	DCA_int_06 - phones	EY1	17.8247
17.8247	DCA_int_06 - phones	D	17.9047
17.9047	DCA_int_06 - phones	AH1	18.1647
17.9047	DCA_int_06 - words	uh	18.1647
18.1647	DCA_int_06 - phones	sp	18.9333
18.9333	DCA_int_06 - phones	AH1	19.2233
18.9333	DCA_int_06 - words	uh	19.2233
19.2233	DCA_int_06 - phones	R	19.4233
19.2233	DCA_int_06 - words	red	19.6133
19.4233	DCA_int_06 - phones	EH1	19.5333
19.5333	DCA_int_06 - phones	D	19.6133
19.6133	DCA_int_06 - phones	R	19.6833
19.6133	DCA_int_06 - words	rover	19.9933
19.6833	DCA_int_06 - phones	OW1	19.8033
19.8033	DCA_int_06 - phones	V	19.9133
19.9133	DCA_int_06 - phones	ER0	19.9933
19.9933	DCA_int_06 - phones	sp	20.1033
20.1033	DCA_int_06 - phones	K	20.2133
20.1033	DCA_int_06 - words	kick	20.3933
20.2133	DCA_int_06 - phones	IH1	20.2833
20.2833	DCA_int_06 - phones	K	20.3933
20.3933	DCA_int_06 - phones	DH	20.4233
20.3933	DCA_int_06 - words	the	20.4933
20.4233	DCA_int_06 - phones	IY0	20.4933
20.4933	DCA_int_06 - phones	K	20.6233
20.4933	DCA_int_06 - words	can	20.8933
20.6233	DCA_int_06 - phones	AE1	20.6933
20.6933	DCA_int_06 - phones	N	20.8933
20.8933	DCA_int_06 - phones	sp	21.0633
21.0633	DCA_int_06 - phones	M	21.2033
21.0633	DCA_int_06 - words	may	21.4633
21.2033	DCA_int_06 - phones	EY1	21.4633
21.4633	DCA_int_06 - phones	AY1	21.8433
21.4633	DCA_int_06 - words	i	21.8433
21.8433	DCA_int_06 - phones	sp	21.8733
23.0535	DCA_int_06 - phones	HH	23.1335
23.0535	DCA_int_06 - words	hide	23.3435
23.1335	DCA_int_06 - phones	AY1	23.2835
23.2835	DCA_int_06 - phones	D	23.3435
23.3435	DCA_int_06 - phones	AH0	23.3735
23.3435	DCA_int_06 - words	and	23.4535
23.3735	DCA_int_06 - phones	N	23.4535
23.4535	DCA_int_06 - phones	S	23.5935
23.4535	DCA_int_06 - words	seek	24.0235
23.5935	DCA_int_06 - phones	IY1	23.7935
23.7935	DCA_int_06 - phones	K	24.0235
24.6901	DCA_int_06 - phones	sil	24.8201
24.8201	DCA_int_06 - phones	G	24.9101
24.8201	DCA_int_06 - words	games	25.2201
24.9101	DCA_int_06 - phones	EY1	25.1201
25.1201	DCA_int_06 - phones	M	25.1901
25.1901	DCA_int_06 - phones	Z	25.2201
25.2201	DCA_int_06 - phones	W	25.2501
25.2201	DCA_int_06 - words	with	25.3701
25.2501	DCA_int_06 - phones	IH0	25.2901
25.2901	DCA_int_06 - phones	DH	25.3701
25.3701	DCA_int_06 - phones	sp	25.4101
25.4101	DCA_int_06 - phones	B	25.4801
25.4101	DCA_int_06 - words	bottle	25.7201
25.4801	DCA_int_06 - phones	AA1	25.5101
25.5101	DCA_int_06 - phones	T	25.5401
25.5401	DCA_int_06 - phones	AH0	25.5801
25.5801	DCA_int_06 - phones	L	25.7201
25.7201	DCA_int_06 - phones	sp	25.7601
25.7601	DCA_int_06 - phones	K	25.8801
25.7601	DCA_int_06 - words	caps	26.5001
25.8801	DCA_int_06 - phones	AE1	26.0601
26.0601	DCA_int_06 - phones	P	26.2001
26.2001	DCA_int_06 - phones	S	26.5001
27.5905	DCA_int_06 - phones	sil	27.6705
27.6705	DCA_int_06 - phones	ER0	27.8105
27.6705	DCA_int_06 - words	or	27.8105
27.8105	DCA_int_06 - phones	sp	27.8805
27.8805	DCA_int_06 - phones	K	27.9905
27.8805	DCA_int_06 - words	capture	28.2405
27.9905	DCA_int_06 - phones	AE1	28.0705
28.0705	DCA_int_06 - phones	P	28.1805
28.1805	DCA_int_06 - phones	CH	28.2105
28.2105	DCA_int_06 - phones	ER0	28.2405
28.2405	DCA_int_06 - phones	sp	28.2805
28.2805	DCA_int_06 - phones	DH	28.3205
28.2805	DCA_int_06 - words	the	28.3505
28.3205	DCA_int_06 - phones	AH0	28.3505
28.3505	DCA_int_06 - phones	sp	28.4505
28.4505	DCA_int_06 - phones	F	28.4805
28.4505	DCA_int_06 - words	flag	28.9405
28.4805	DCA_int_06 - phones	L	28.5605
28.5605	DCA_int_06 - phones	AE1	28.7705
28.7705	DCA_int_06 - phones	G	28.9405
28.9405	DCA_int_06 - phones	sp	34.9922
29.9581	DCA_se1_ag1_m_06 - phones	P	30.0481
29.9581	DCA_se1_ag1_m_06 - words	played	30.3181
30.0481	DCA_se1_ag1_m_06 - phones	L	30.0881
30.0881	DCA_se1_ag1_m_06 - phones	EY1	30.2481
30.2481	DCA_se1_ag1_m_06 - phones	D	30.3181
30.3181	DCA_se1_ag1_m_06 - phones	K	30.4481
30.3181	DCA_se1_ag1_m_06 - words	capture	30.7981
30.4481	DCA_se1_ag1_m_06 - phones	AE1	30.5681
30.5681	DCA_se1_ag1_m_06 - phones	P	30.6881
30.6881	DCA_se1_ag1_m_06 - phones	CH	30.7281
30.7281	DCA_se1_ag1_m_06 - phones	ER0	30.7981
30.7981	DCA_se1_ag1_m_06 - phones	DH	30.8481
30.7981	DCA_se1_ag1_m_06 - words	the	30.8981
30.8481	DCA_se1_ag1_m_06 - phones	AH0	30.8981
30.8981	DCA_se1_ag1_m_06 - phones	sp	31.1681
31.1681	DCA_se1_ag1_m_06 - phones	F	31.1981
31.1681	DCA_se1_ag1_m_06 - words	flag	31.6481
31.1981	DCA_se1_ag1_m_06 - phones	L	31.2581
31.2581	DCA_se1_ag1_m_06 - phones	AE1	31.5381
31.5381	DCA_se1_ag1_m_06 - phones	G	31.6481
31.6481	DCA_se1_ag1_m_06 - phones	sp	31.7381
31.7381	DCA_se1_ag1_m_06 - words	uh	31.8181
31.7381	DCA_se1_ag1_m_06 - phones	AH1	31.8181
31.8181	DCA_se1_ag1_m_06 - phones	sp	32.0281
34.9922	DCA_int_06 - phones	AH0	35.0222
34.9922	DCA_int_06 - words	and	35.0522
35.0222	DCA_int_06 - phones	N	35.0522
35.0522	DCA_int_06 - phones	sp	35.0822
35.0822	DCA_int_06 - phones	HH	35.1422
35.0822	DCA_int_06 - words	how	35.2222
35.1422	DCA_int_06 - phones	AW1	35.2222
35.2222	DCA_int_06 - phones	D	35.2522
35.2222	DCA_int_06 - words	did	35.3822
35.2522	DCA_int_06 - phones	IH0	35.3222
35.3222	DCA_int_06 - phones	D	35.3822
35.3822	DCA_int_06 - phones	Y	35.4222
35.3822	DCA_int_06 - words	you	35.4922
35.4222	DCA_int_06 - phones	UW1	35.4922
35.4922	DCA_int_06 - phones	sp	35.5222
35.5222	DCA_int_06 - phones	P	35.5622
35.5222	DCA_int_06 - words	play	35.6822
35.5622	DCA_int_06 - phones	L	35.6122
35.5962	DCA_se1_ag1_m_06 - phones	HH	35.7162
35.5962	DCA_se1_ag1_m_06 - words	hide	35.9062
35.6122	DCA_int_06 - phones	EY1	35.6822
35.6822	DCA_int_06 - phones	sp	35.9622
35.7162	DCA_se1_ag1_m_06 - phones	AY1	35.8762
35.8762	DCA_se1_ag1_m_06 - phones	D	35.9062
35.9062	DCA_se1_ag1_m_06 - phones	AH0	35.9362
35.9062	DCA_se1_ag1_m_06 - words	and	35.9662
35.9362	DCA_se1_ag1_m_06 - phones	N	35.9662
35.9622	DCA_int_06 - phones	DH	35.9922
35.9622	DCA_int_06 - words	that	36.0522
35.9662	DCA_se1_ag1_m_06 - phones	G	36.0262
35.9662	DCA_se1_ag1_m_06 - words	go	36.1462
35.9922	DCA_int_06 - phones	AE1	36.0222
36.0222	DCA_int_06 - phones	T	36.0522
36.0262	DCA_se1_ag1_m_06 - phones	OW1	36.1462
36.1462	DCA_se1_ag1_m_06 - phones	S	36.3162
36.1462	DCA_se1_ag1_m_06 - words	seek	36.4862
36.3162	DCA_se1_ag1_m_06 - phones	IY1	36.4462
36.4462	DCA_se1_ag1_m_06 - phones	K	36.4862
37.7067	DCA_int_06 - phones	HH	37.7867
37.7067	DCA_int_06 - words	how	37.8467
37.7867	DCA_int_06 - phones	AW1	37.8467
37.8467	DCA_int_06 - phones	D	37.9167
37.8467	DCA_int_06 - words	do	37.9467
37.9167	DCA_int_06 - phones	UW1	37.9467
37.9467	DCA_int_06 - phones	Y	38.0267
37.9467	DCA_int_06 - words	you	38.1167
38.0267	DCA_int_06 - phones	UW1	38.1167
38.1167	DCA_int_06 - phones	P	38.1767
38.1167	DCA_int_06 - words	play	38.4067
38.1767	DCA_int_06 - phones	L	38.2167
38.2167	DCA_int_06 - phones	EY1	38.4067
38.4067	DCA_int_06 - phones	AH1	38.7167
38.4067	DCA_int_06 - words	uh	38.7167
38.7167	DCA_int_06 - phones	sp	38.7967
38.9936	DCA_int_06 - phones	K	39.0936
38.9936	DCA_int_06 - words	capture	39.3636
39.0936	DCA_int_06 - phones	AE1	39.1536
39.1536	DCA_int_06 - phones	P	39.3036
39.3036	DCA_int_06 - phones	CH	39.3336
39.3336	DCA_int_06 - phones	ER0	39.3636
39.3636	DCA_int_06 - phones	sp	39.4536
39.4536	DCA_int_06 - phones	DH	39.4836
39.4536	DCA_int_06 - words	the	39.5136
39.4836	DCA_int_06 - phones	AH0	39.5136
39.5136	DCA_int_06 - phones	F	39.5436
39.5136	DCA_int_06 - words	flag	39.8136
39.5436	DCA_int_06 - phones	L	39.5936
39.5936	DCA_int_06 - phones	AE1	39.7636
39.7636	DCA_int_06 - phones	G	39.8136
39.8136	DCA_int_06 - phones	sp	57.7111
40.7562	DCA_se1_ag1_m_06 - phones	Y	40.8462
40.7562	DCA_se1_ag1_m_06 - words	you	40.8762
40.8462	DCA_se1_ag1_m_06 - phones	UW1	40.8762
40.8762	DCA_se1_ag1_m_06 - phones	HH	40.9262
40.8762	DCA_se1_ag1_m_06 - words	have	41.1962
40.9262	DCA_se1_ag1_m_06 - phones	AE1	41.0762
41.0762	DCA_se1_ag1_m_06 - phones	V	41.1962
41.1962	DCA_se1_ag1_m_06 - phones	T	41.2862
41.1962	DCA_se1_ag1_m_06 - words	two	41.4162
41.2862	DCA_se1_ag1_m_06 - phones	UW1	41.4162
41.4162	DCA_se1_ag1_m_06 - phones	T	41.5362
41.4162	DCA_se1_ag1_m_06 - words	teams	41.8562
41.5362	DCA_se1_ag1_m_06 - phones	IY1	41.7362
41.7362	DCA_se1_ag1_m_06 - phones	M	41.7862
41.7862	DCA_se1_ag1_m_06 - phones	Z	41.8562
41.8562	DCA_se1_ag1_m_06 - phones	AH0	41.8962
41.8562	DCA_se1_ag1_m_06 - words	and	41.9762
41.8962	DCA_se1_ag1_m_06 - phones	N	41.9762
41.9762	DCA_se1_ag1_m_06 - phones	Y	42.0262
41.9762	DCA_se1_ag1_m_06 - words	you	42.1062
42.0262	DCA_se1_ag1_m_06 - phones	UW1	42.1062
42.1062	DCA_se1_ag1_m_06 - phones	HH	42.1562
42.1062	DCA_se1_ag1_m_06 - words	have	42.4262
42.1562	DCA_se1_ag1_m_06 - phones	AE1	42.3962
42.3962	DCA_se1_ag1_m_06 - phones	V	42.4262
42.4262	DCA_se1_ag1_m_06 - phones	sp	43.1578
43.1578	DCA_se1_ag1_m_06 - phones	AH0	43.2278
43.1578	DCA_se1_ag1_m_06 - words	a	43.2278
43.2278	DCA_se1_ag1_m_06 - phones	M	43.3678
43.2278	DCA_se1_ag1_m_06 - words	man	43.6678
43.3678	DCA_se1_ag1_m_06 - phones	AE1	43.6078
43.6078	DCA_se1_ag1_m_06 - phones	N	43.6678
43.6678	DCA_se1_ag1_m_06 - phones	G	43.7478
43.6678	DCA_se1_ag1_m_06 - words	guarding	44.0678
43.7478	DCA_se1_ag1_m_06 - phones	AA1	43.9278
43.9278	DCA_se1_ag1_m_06 - phones	R	43.9778
43.9778	DCA_se1_ag1_m_06 - phones	D	44.0078
44.0078	DCA_se1_ag1_m_06 - phones	IH0	44.0378
44.0378	DCA_se1_ag1_m_06 - phones	NG	44.0678
44.0678	DCA_se1_ag1_m_06 - phones	AH0	44.1478
44.0678	DCA_se1_ag1_m_06 - words	a	44.1478
44.1478	DCA_se1_ag1_m_06 - phones	F	44.2578
44.1478	DCA_se1_ag1_m_06 - words	flag	44.8278
44.2578	DCA_se1_ag1_m_06 - phones	L	44.3478
44.3478	DCA_se1_ag1_m_06 - phones	AE1	44.6678
44.6678	DCA_se1_ag1_m_06 - phones	G	44.8278
45.4133	DCA_se1_ag1_m_06 - phones	sil	45.4633
45.4633	DCA_se1_ag1_m_06 - phones	AE1	45.6433
45.4633	DCA_se1_ag1_m_06 - words	and	45.7933
45.6433	DCA_se1_ag1_m_06 - phones	N	45.6833
45.6833	DCA_se1_ag1_m_06 - phones	D	45.7933
45.7933	DCA_se1_ag1_m_06 - phones	sp	46.1095
46.1095	DCA_se1_ag1_m_06 - words	a	46.3595
46.1095	DCA_se1_ag1_m_06 - phones	AH0	46.3595
46.4093	DCA_se1_ag1_m_06 - phones	AH0	46.5093
46.4093	DCA_se1_ag1_m_06 - words	another	46.8793
46.5093	DCA_se1_ag1_m_06 - phones	N	46.5793
46.5793	DCA_se1_ag1_m_06 - phones	AH1	46.6993
46.6993	DCA_se1_ag1_m_06 - phones	DH	46.7693
46.7693	DCA_se1_ag1_m_06 - phones	ER0	46.8793
46.8793	DCA_se1_ag1_m_06 - phones	T	46.9593
46.8793	DCA_se1_ag1_m_06 - words	team	47.1893
46.9593	DCA_se1_ag1_m_06 - phones	IY1	47.1193
47.1193	DCA_se1_ag1_m_06 - phones	M	47.1893
47.1893	DCA_se1_ag1_m_06 - phones	T	47.2693
47.1893	DCA_se1_ag1_m_06 - words	try	47.4093
47.2693	DCA_se1_ag1_m_06 - phones	R	47.3093
47.3093	DCA_se1_ag1_m_06 - phones	AY1	47.4093
47.4093	DCA_se1_ag1_m_06 - phones	T	47.4493
47.4093	DCA_se1_ag1_m_06 - words	to	47.5293
47.4493	DCA_se1_ag1_m_06 - phones	AH0	47.5293
47.5293	DCA_se1_ag1_m_06 - phones	G	47.6193
47.5293	DCA_se1_ag1_m_06 - words	get	47.7693
47.6193	DCA_se1_ag1_m_06 - phones	IH1	47.6593
47.6593	DCA_se1_ag1_m_06 - phones	T	47.7693
47.7693	DCA_se1_ag1_m_06 - phones	Y	47.8393
47.7693	DCA_se1_ag1_m_06 - words	your	47.9793
47.8393	DCA_se1_ag1_m_06 - phones	AO1	47.9193
47.9193	DCA_se1_ag1_m_06 - phones	R	47.9793
47.9793	DCA_se1_ag1_m_06 - phones	F	48.0693
47.9793	DCA_se1_ag1_m_06 - words	flag	48.5193
48.0693	DCA_se1_ag1_m_06 - phones	L	48.1593
48.1593	DCA_se1_ag1_m_06 - phones	AE1	48.3993
48.3993	DCA_se1_ag1_m_06 - phones	G	48.5193
49.0818	DCA_se1_ag1_m_06 - phones	sil	49.1918
49.1918	DCA_se1_ag1_m_06 - phones	AE1	49.3718
49.1918	DCA_se1_ag1_m_06 - words	and	49.6118
49.3718	DCA_se1_ag1_m_06 - phones	N	49.5218
49.5218	DCA_se1_ag1_m_06 - phones	D	49.6118
49.6118	DCA_se1_ag1_m_06 - phones	sp	50.1523
50.1523	DCA_se1_ag1_m_06 - phones	Y	50.1923
50.1523	DCA_se1_ag1_m_06 - words	you	50.2823
50.1923	DCA_se1_ag1_m_06 - phones	UW1	50.2823
50.2823	DCA_se1_ag1_m_06 - phones	T	50.3723
50.2823	DCA_se1_ag1_m_06 - words	try	50.5123
50.3723	DCA_se1_ag1_m_06 - phones	R	50.4223
50.4223	DCA_se1_ag1_m_06 - phones	AY1	50.5123
50.5123	DCA_se1_ag1_m_06 - phones	T	50.5623
50.5123	DCA_se1_ag1_m_06 - words	to	50.6323
50.5623	DCA_se1_ag1_m_06 - phones	AH0	50.6323
50.6323	DCA_se1_ag1_m_06 - phones	G	50.7223
50.6323	DCA_se1_ag1_m_06 - words	get	50.8123
50.7223	DCA_se1_ag1_m_06 - phones	IH1	50.7623
50.7623	DCA_se1_ag1_m_06 - phones	T	50.8123
50.8123	DCA_se1_ag1_m_06 - phones	sp	50.8423
50.8423	DCA_se1_ag1_m_06 - phones	DH	50.9223
50.8423	DCA_se1_ag1_m_06 - words	their	51.0723
50.9223	DCA_se1_ag1_m_06 - phones	EH1	51.0023
51.0023	DCA_se1_ag1_m_06 - phones	R	51.0723
51.0723	DCA_se1_ag1_m_06 - phones	F	51.1823
51.0723	DCA_se1_ag1_m_06 - words	flag	51.5723
51.1823	DCA_se1_ag1_m_06 - phones	L	51.2723
51.2723	DCA_se1_ag1_m_06 - phones	AE1	51.5023
51.5023	DCA_se1_ag1_m_06 - phones	G	51.5723
51.5723	DCA_se1_ag1_m_06 - phones	sp	51.8670
51.8670	DCA_se1_ag1_m_06 - phones	AE1	51.9570
51.8670	DCA_se1_ag1_m_06 - words	and	52.0070
51.9570	DCA_se1_ag1_m_06 - phones	N	52.0070
52.0070	DCA_se1_ag1_m_06 - phones	IH1	52.0770
52.0070	DCA_se1_ag1_m_06 - words	if	52.1270
52.0770	DCA_se1_ag1_m_06 - phones	F	52.1270
52.1270	DCA_se1_ag1_m_06 - phones	sp	52.1870
52.1870	DCA_se1_ag1_m_06 - phones	Y	52.2270
52.1870	DCA_se1_ag1_m_06 - words	you	52.2870
52.2270	DCA_se1_ag1_m_06 - phones	UW1	52.2870
52.2870	DCA_se1_ag1_m_06 - phones	sp	52.3170
52.3170	DCA_se1_ag1_m_06 - phones	G	52.3770
52.3170	DCA_se1_ag1_m_06 - words	get	52.5470
52.3770	DCA_se1_ag1_m_06 - phones	IH1	52.4570
52.4570	DCA_se1_ag1_m_06 - phones	T	52.5470
52.5470	DCA_se1_ag1_m_06 - phones	DH	52.6070
52.5470	DCA_se1_ag1_m_06 - words	their	52.7770
52.6070	DCA_se1_ag1_m_06 - phones	EH1	52.6870
52.6870	DCA_se1_ag1_m_06 - phones	R	52.7770
52.7770	DCA_se1_ag1_m_06 - phones	F	52.8670
52.7770	DCA_se1_ag1_m_06 - words	flag	53.2570
52.8670	DCA_se1_ag1_m_06 - phones	L	52.9370
52.9370	DCA_se1_ag1_m_06 - phones	AE1	53.1470
53.1470	DCA_se1_ag1_m_06 - phones	G	53.2570
53.2570	DCA_se1_ag1_m_06 - phones	sp	53.3270
53.6596	DCA_se1_ag1_m_06 - phones	AH0	53.7496
53.6596	DCA_se1_ag1_m_06 - words	and	53.8196
53.7496	DCA_se1_ag1_m_06 - phones	N	53.8196
53.8196	DCA_se1_ag1_m_06 - phones	K	53.9396
53.8196	DCA_se1_ag1_m_06 - words	come	54.0996
53.9396	DCA_se1_ag1_m_06 - phones	AH1	53.9996
53.9996	DCA_se1_ag1_m_06 - phones	M	54.0996
54.0996	DCA_se1_ag1_m_06 - phones	B	54.1596
54.0996	DCA_se1_ag1_m_06 - words	back	54.4096
54.1596	DCA_se1_ag1_m_06 - phones	AE1	54.2696
54.2696	DCA_se1_ag1_m_06 - phones	K	54.4096
54.4096	DCA_se1_ag1_m_06 - phones	S	54.5696
54.4096	DCA_se1_ag1_m_06 - words	safe	54.9196
54.5696	DCA_se1_ag1_m_06 - phones	EY1	54.7496
54.7496	DCA_se1_ag1_m_06 - phones	F	54.9196
55.5994	DCA_se1_ag1_m_06 - phones	sil	55.6394
55.6394	DCA_se1_ag1_m_06 - phones	DH	55.6894
55.6394	DCA_se1_ag1_m_06 - words	that	55.7994
55.6894	DCA_se1_ag1_m_06 - phones	AE1	55.7594
55.7594	DCA_se1_ag1_m_06 - phones	T	55.7994
55.7994	DCA_se1_ag1_m_06 - phones	M	55.9094
55.7994	DCA_se1_ag1_m_06 - words	mean	56.0894
55.9094	DCA_se1_ag1_m_06 - phones	IY1	56.0394
56.0394	DCA_se1_ag1_m_06 - phones	N	56.0894
56.0894	DCA_se1_ag1_m_06 - phones	Y	56.1394
56.0894	DCA_se1_ag1_m_06 - words	you	56.2294
56.1394	DCA_se1_ag1_m_06 - phones	UW1	56.2294
56.2294	DCA_se1_ag1_m_06 - phones	K	56.3594
56.2294	DCA_se1_ag1_m_06 - words	captured	56.6594
56.3594	DCA_se1_ag1_m_06 - phones	AE1	56.4794
56.4794	DCA_se1_ag1_m_06 - phones	P	56.5594
56.5594	DCA_se1_ag1_m_06 - phones	CH	56.5994
56.5994	DCA_se1_ag1_m_06 - phones	ER0	56.6294
56.6294	DCA_se1_ag1_m_06 - phones	D	56.6594
56.6594	DCA_se1_ag1_m_06 - phones	sp	56.6894
56.6894	DCA_se1_ag1_m_06 - phones	DH	56.7594
56.6894	DCA_se1_ag1_m_06 - words	their	56.8794
56.7594	DCA_se1_ag1_m_06 - phones	EH1	56.8294
56.8294	DCA_se1_ag1_m_06 - phones	R	56.8794
56.8794	DCA_se1_ag1_m_06 - phones	F	56.9894
56.8794	DCA_se1_ag1_m_06 - words	flag	57.4194
56.9894	DCA_se1_ag1_m_06 - phones	L	57.0694
57.0694	DCA_se1_ag1_m_06 - phones	AE1	57.2394
57.2394	DCA_se1_ag1_m_06 - phones	G	57.4194
57.7111	DCA_int_06 - phones	M	57.8911
57.7111	DCA_int_06 - words	mm-hm	58.1111
57.8911	DCA_int_06 - phones	HH	58.0011
58.0011	DCA_int_06 - phones	M	58.1111
58.1111	DCA_int_06 - phones	sp	58.2411
58.2411	DCA_int_06 - phones	HH	58.3011
58.2411	DCA_int_06 - words	how	58.3611
58.3011	DCA_int_06 - phones	AW1	58.3611
58.3611	DCA_int_06 - phones	D	58.4411
58.3611	DCA_int_06 - words	did	58.5811
58.4411	DCA_int_06 - phones	IH0	58.4811
58.4811	DCA_int_06 - phones	D	58.5811
58.5811	DCA_int_06 - phones	Y	58.6411
58.5811	DCA_int_06 - words	you	58.7011
58.6411	DCA_int_06 - phones	UW1	58.7011
58.7011	DCA_int_06 - phones	P	58.7511
58.7011	DCA_int_06 - words	play	58.8911
58.7511	DCA_int_06 - phones	L	58.7911
58.7911	DCA_int_06 - phones	EY1	58.8911
58.8911	DCA_int_06 - phones	HH	58.9611
58.8911	DCA_int_06 - words	hide	59.1111
58.9611	DCA_int_06 - phones	AY1	59.0811
59.0811	DCA_int_06 - phones	D	59.1111
59.1111	DCA_int_06 - phones	AH0	59.1411
59.1111	DCA_int_06 - words	and	59.2211
59.1411	DCA_int_06 - phones	N	59.1711
59.1711	DCA_int_06 - phones	D	59.2211
59.2211	DCA_int_06 - phones	sp	59.2511
59.2511	DCA_int_06 - phones	S	59.3211
59.2511	DCA_int_06 - words	seek	59.5411
59.3211	DCA_int_06 - phones	IY1	59.4811
59.4811	DCA_int_06 - phones	K	59.5411
59.5411	DCA_int_06 - phones	sp	81.3834
61.7206	DCA_se1_ag1_m_06 - phones	S	61.8106
61.7206	DCA_se1_ag1_m_06 - words	somebody	62.3606
61.8106	DCA_se1_ag1_m_06 - phones	AH1	61.9006
61.9006	DCA_se1_ag1_m_06 - phones	M	61.9806
61.9806	DCA_se1_ag1_m_06 - phones	B	62.0306
62.0306	DCA_se1_ag1_m_06 - phones	AA2	62.1706
62.1706	DCA_se1_ag1_m_06 - phones	D	62.2406
62.2406	DCA_se1_ag1_m_06 - phones	IY0	62.3606
62.3606	DCA_se1_ag1_m_06 - phones	S	62.4606
62.3606	DCA_se1_ag1_m_06 - words	say	62.6906
62.4606	DCA_se1_ag1_m_06 - phones	EY1	62.6906
62.6906	DCA_se1_ag1_m_06 - phones	sp	63.0909
63.0909	DCA_se1_ag1_m_06 - phones	AH1	63.2409
63.0909	DCA_se1_ag1_m_06 - words	um	63.4009
63.2409	DCA_se1_ag1_m_06 - phones	M	63.4009
63.4009	DCA_se1_ag1_m_06 - phones	sp	64.8788
64.8788	DCA_se1_ag1_m_06 - phones	S	64.9688
64.8788	DCA_se1_ag1_m_06 - words	somebody	65.4388
64.9688	DCA_se1_ag1_m_06 - phones	AH1	65.0388
65.0388	DCA_se1_ag1_m_06 - phones	M	65.0888
65.0888	DCA_se1_ag1_m_06 - phones	B	65.1488
65.1488	DCA_se1_ag1_m_06 - phones	AA2	65.2588
65.2588	DCA_se1_ag1_m_06 - phones	D	65.3188
65.3188	DCA_se1_ag1_m_06 - phones	IY0	65.4388
65.4388	DCA_se1_ag1_m_06 - phones	S	65.5588
65.4388	DCA_se1_ag1_m_06 - words	stay	65.7988
65.5588	DCA_se1_ag1_m_06 - phones	T	65.6288
65.6288	DCA_se1_ag1_m_06 - phones	EY1	65.7988
65.7988	DCA_se1_ag1_m_06 - phones	S	65.9088
65.7988	DCA_se1_ag1_m_06 - words	still	66.2688
65.9088	DCA_se1_ag1_m_06 - phones	T	65.9788
65.9788	DCA_se1_ag1_m_06 - phones	IH1	66.1288
66.1288	DCA_se1_ag1_m_06 - phones	L	66.2688
66.2688	DCA_se1_ag1_m_06 - phones	AH0	66.3488
66.2688	DCA_se1_ag1_m_06 - words	and	66.4588
66.3488	DCA_se1_ag1_m_06 - phones	N	66.4588
66.4588	DCA_se1_ag1_m_06 - phones	K	66.5388
66.4588	DCA_se1_ag1_m_06 - words	close	66.7488
66.5388	DCA_se1_ag1_m_06 - phones	L	66.5788
66.5788	DCA_se1_ag1_m_06 - phones	OW1	66.6988
66.6988	DCA_se1_ag1_m_06 - phones	Z	66.7488
66.7488	DCA_se1_ag1_m_06 - phones	DH	66.7988
66.7488	DCA_se1_ag1_m_06 - words	their	66.8988
66.7988	DCA_se1_ag1_m_06 - phones	EH1	66.8488
66.8488	DCA_se1_ag1_m_06 - phones	R	66.8988
66.8988	DCA_se1_ag1_m_06 - phones	AY1	67.2688
66.8988	DCA_se1_ag1_m_06 - words	eyes	67.3388
67.2688	DCA_se1_ag1_m_06 - phones	Z	67.3388
67.3388	DCA_se1_ag1_m_06 - phones	W	67.4388
67.3388	DCA_se1_ag1_m_06 - words	while	67.5288
67.4388	DCA_se1_ag1_m_06 - phones	AY1	67.4988
67.4988	DCA_se1_ag1_m_06 - phones	L	67.5288
67.5288	DCA_se1_ag1_m_06 - phones	DH	67.5588
67.5288	DCA_se1_ag1_m_06 - words	the	67.5888
67.5588	DCA_se1_ag1_m_06 - phones	AH1	67.5888
67.5888	DCA_se1_ag1_m_06 - phones	AH1	67.6788
67.5888	DCA_se1_ag1_m_06 - words	other	67.8188
67.6788	DCA_se1_ag1_m_06 - phones	DH	67.7688
67.7688	DCA_se1_ag1_m_06 - phones	ER0	67.8188
67.8188	DCA_se1_ag1_m_06 - phones	P	67.9288
67.8188	DCA_se1_ag1_m_06 - words	people	68.1288
67.9288	DCA_se1_ag1_m_06 - phones	IY1	67.9988
67.9988	DCA_se1_ag1_m_06 - phones	P	68.0388
68.0388	DCA_se1_ag1_m_06 - phones	AH0	68.0688
68.0688	DCA_se1_ag1_m_06 - phones	L	68.1288
68.1288	DCA_se1_ag1_m_06 - phones	HH	68.1988
68.1288	DCA_se1_ag1_m_06 - words	hide	68.3188
68.1988	DCA_se1_ag1_m_06 - phones	AY1	68.2888
68.2888	DCA_se1_ag1_m_06 - phones	D	68.3188
68.3188	DCA_se1_ag1_m_06 - phones	AH0	68.3488
68.3188	DCA_se1_ag1_m_06 - words	and	68.4088
68.3488	DCA_se1_ag1_m_06 - phones	N	68.4088
68.4088	DCA_se1_ag1_m_06 - phones	D	68.4688
68.4088	DCA_se1_ag1_m_06 - words	do	68.7788
68.4688	DCA_se1_ag1_m_06 - phones	UW1	68.7788
68.7788	DCA_se1_ag1_m_06 - phones	sp	69.1782
69.1782	DCA_se1_ag1_m_06 - phones	Y	69.2182
69.1782	DCA_se1_ag1_m_06 - words	you	69.2582
69.2182	DCA_se1_ag1_m_06 - phones	UW1	69.2582
69.2582	DCA_se1_ag1_m_06 - phones	S	69.4082
69.2582	DCA_se1_ag1_m_06 - words	say	69.4982
69.4082	DCA_se1_ag1_m_06 - phones	EY1	69.4982
69.4982	DCA_se1_ag1_m_06 - phones	AA1	69.6182
69.4982	DCA_se1_ag1_m_06 - words	are	69.6982
69.6182	DCA_se1_ag1_m_06 - phones	R	69.6982
69.6982	DCA_se1_ag1_m_06 - phones	Y	69.7682
69.6982	DCA_se1_ag1_m_06 - words	you	69.8082
69.7682	DCA_se1_ag1_m_06 - phones	UW1	69.8082
69.8082	DCA_se1_ag1_m_06 - phones	R	69.9082
69.8082	DCA_se1_ag1_m_06 - words	ready	70.1482
69.9082	DCA_se1_ag1_m_06 - phones	EH1	70.0182
70.0182	DCA_se1_ag1_m_06 - phones	D	70.0882
70.0882	DCA_se1_ag1_m_06 - phones	IY0	70.1482
70.1482	DCA_se1_ag1_m_06 - phones	AE1	70.1982
70.1482	DCA_se1_ag1_m_06 - words	and	70.3082
70.1982	DCA_se1_ag1_m_06 - phones	N	70.2782
70.2782	DCA_se1_ag1_m_06 - phones	D	70.3082
70.3082	DCA_se1_ag1_m_06 - phones	DH	70.3582
70.3082	DCA_se1_ag1_m_06 - words	then	70.7382
70.3582	DCA_se1_ag1_m_06 - phones	EH1	70.4682
70.4682	DCA_se1_ag1_m_06 - phones	N	70.7382
70.9008	DCA_se1_ag1_m_06 - phones	HH	70.9708
70.9008	DCA_se1_ag1_m_06 - words	while	71.1308
70.9708	DCA_se1_ag1_m_06 - phones	W	71.0508
71.0508	DCA_se1_ag1_m_06 - phones	AY1	71.1008
71.1008	DCA_se1_ag1_m_06 - phones	L	71.1308
71.1308	DCA_se1_ag1_m_06 - phones	DH	71.1608
71.1308	DCA_se1_ag1_m_06 - words	they're	71.2708
71.1608	DCA_se1_ag1_m_06 - phones	EH1	71.1908
71.1908	DCA_se1_ag1_m_06 - phones	R	71.2708
71.2708	DCA_se1_ag1_m_06 - phones	HH	71.3908
71.2708	DCA_se1_ag1_m_06 - words	hiding	71.9708
71.3908	DCA_se1_ag1_m_06 - phones	AY1	71.6008
71.6008	DCA_se1_ag1_m_06 - phones	D	71.6608
71.6608	DCA_se1_ag1_m_06 - phones	IH0	71.7008
71.7008	DCA_se1_ag1_m_06 - phones	NG	71.9708
71.9708	DCA_se1_ag1_m_06 - phones	Y	72.0308
71.9708	DCA_se1_ag1_m_06 - words	you	72.1108
72.0308	DCA_se1_ag1_m_06 - phones	UW1	72.1108
72.1108	DCA_se1_ag1_m_06 - phones	sp	72.1408
72.1408	DCA_se1_ag1_m_06 - phones	G	72.2208
72.1408	DCA_se1_ag1_m_06 - words	go	72.2808
72.2208	DCA_se1_ag1_m_06 - phones	OW1	72.2808
72.2808	DCA_se1_ag1_m_06 - phones	sp	72.3908
72.3908	DCA_se1_ag1_m_06 - phones	Y	72.4708
72.3908	DCA_se1_ag1_m_06 - words	you	72.5608
72.4708	DCA_se1_ag1_m_06 - phones	UW1	72.5608
72.5608	DCA_se1_ag1_m_06 - phones	T	72.6508
72.5608	DCA_se1_ag1_m_06 - words	try	72.7908
72.6508	DCA_se1_ag1_m_06 - phones	R	72.6908
72.6908	DCA_se1_ag1_m_06 - phones	AY1	72.7908
72.7908	DCA_se1_ag1_m_06 - phones	T	72.8308
72.7908	DCA_se1_ag1_m_06 - words	to	72.9008
72.8308	DCA_se1_ag1_m_06 - phones	AH0	72.9008
72.9008	DCA_se1_ag1_m_06 - phones	F	73.0508
72.9008	DCA_se1_ag1_m_06 - words	find	73.3508
73.0508	DCA_se1_ag1_m_06 - phones	AY1	73.2508
73.2508	DCA_se1_ag1_m_06 - phones	N	73.3108
73.3108	DCA_se1_ag1_m_06 - phones	D	73.3508
73.3508	DCA_se1_ag1_m_06 - phones	AH0	73.3908
73.3508	DCA_se1_ag1_m_06 - words	'em	73.4508
73.3908	DCA_se1_ag1_m_06 - phones	M	73.4508
74.1123	DCA_se1_ag1_m_06 - phones	sil	74.2923
74.2923	DCA_se1_ag1_m_06 - phones	AH0	74.3723
74.2923	DCA_se1_ag1_m_06 - words	and	74.4923
74.3723	DCA_se1_ag1_m_06 - phones	N	74.4923
74.4923	DCA_se1_ag1_m_06 - phones	IH1	74.5423
74.4923	DCA_se1_ag1_m_06 - words	if	74.6723
74.5423	DCA_se1_ag1_m_06 - phones	F	74.6723
74.6723	DCA_se1_ag1_m_06 - phones	Y	74.7023
74.6723	DCA_se1_ag1_m_06 - words	you	74.8723
74.7023	DCA_se1_ag1_m_06 - phones	UW1	74.8723
74.8723	DCA_se1_ag1_m_06 - phones	sp	75.0223
75.6418	DCA_se1_ag1_m_06 - phones	IH1	75.8618
75.6418	DCA_se1_ag1_m_06 - words	if	75.9318
75.8618	DCA_se1_ag1_m_06 - phones	F	75.9318
75.9318	DCA_se1_ag1_m_06 - phones	Y	76.0018
75.9318	DCA_se1_ag1_m_06 - words	you	76.0818
76.0018	DCA_se1_ag1_m_06 - phones	UW1	76.0818
76.0818	DCA_se1_ag1_m_06 - phones	K	76.1518
76.0818	DCA_se1_ag1_m_06 - words	could	76.2418
76.1518	DCA_se1_ag1_m_06 - phones	UH1	76.1818
76.1818	DCA_se1_ag1_m_06 - phones	D	76.2418
76.2418	DCA_se1_ag1_m_06 - phones	S	76.3418
76.2418	DCA_se1_ag1_m_06 - words	say	76.4718
76.3418	DCA_se1_ag1_m_06 - phones	EY1	76.4718
76.4718	DCA_se1_ag1_m_06 - phones	F	76.6318
76.4718	DCA_se1_ag1_m_06 - words	first	76.8718
76.6318	DCA_se1_ag1_m_06 - phones	ER1	76.7518
76.7518	DCA_se1_ag1_m_06 - phones	S	76.8418
76.8418	DCA_se1_ag1_m_06 - phones	T	76.8718
76.8718	DCA_se1_ag1_m_06 - phones	T	76.9118
76.8718	DCA_se1_ag1_m_06 - words	to	77.0218
76.9118	DCA_se1_ag1_m_06 - phones	IH0	77.0218
77.0218	DCA_se1_ag1_m_06 - phones	L	77.0918
77.0218	DCA_se1_ag1_m_06 - words	last	77.4518
77.0918	DCA_se1_ag1_m_06 - phones	AE1	77.3218
77.3218	DCA_se1_ag1_m_06 - phones	S	77.4118
77.4118	DCA_se1_ag1_m_06 - phones	T	77.4518
77.4518	DCA_se1_ag1_m_06 - phones	sp	77.5518
77.5518	DCA_se1_ag1_m_06 - phones	AH0	77.6518
77.5518	DCA_se1_ag1_m_06 - words	and	77.8918
77.6518	DCA_se1_ag1_m_06 - phones	N	77.8118
77.8118	DCA_se1_ag1_m_06 - phones	D	77.8918
77.8918	DCA_se1_ag1_m_06 - phones	sp	77.9218
77.9218	DCA_se1_ag1_m_06 - phones	IH0	78.0418
77.9218	DCA_se1_ag1_m_06 - words	if	78.1118
78.0418	DCA_se1_ag1_m_06 - phones	F	78.1118
78.1118	DCA_se1_ag1_m_06 - words	s	78.1818
78.1118	DCA_se1_ag1_m_06 - phones	S	78.1818
78.1818	DCA_se1_ag1_m_06 - phones	sp	78.3218
78.3218	DCA_se1_ag1_m_06 - phones	K	78.4618
78.3218	DCA_se1_ag1_m_06 - words	catch	78.6718
78.4618	DCA_se1_ag1_m_06 - phones	AE1	78.5618
78.5618	DCA_se1_ag1_m_06 - phones	CH	78.6718
78.6718	DCA_se1_ag1_m_06 - phones	DH	78.7118
78.6718	DCA_se1_ag1_m_06 - words	the	78.7718
78.7118	DCA_se1_ag1_m_06 - phones	AH0	78.7718
78.7718	DCA_se1_ag1_m_06 - phones	F	78.9518
78.7718	DCA_se1_ag1_m_06 - words	first	79.2318
78.9518	DCA_se1_ag1_m_06 - phones	ER1	79.0918
79.0918	DCA_se1_ag1_m_06 - phones	S	79.1718
79.1718	DCA_se1_ag1_m_06 - phones	T	79.2318
79.2318	DCA_se1_ag1_m_06 - phones	W	79.2718
79.2318	DCA_se1_ag1_m_06 - words	one	79.5318
79.2718	DCA_se1_ag1_m_06 - phones	AH1	79.3118
79.3118	DCA_se1_ag1_m_06 - phones	N	79.5318
80.1123	DCA_se1_ag1_m_06 - phones	sil	80.1823
80.1823	DCA_se1_ag1_m_06 - phones	DH	80.2223
80.1823	DCA_se1_ag1_m_06 - words	they	80.4323
80.2223	DCA_se1_ag1_m_06 - phones	EY1	80.4323
80.4323	DCA_se1_ag1_m_06 - phones	IH1	80.4623
80.4323	DCA_se1_ag1_m_06 - words	it	80.5623
80.4623	DCA_se1_ag1_m_06 - phones	T	80.5623
81.3834	DCA_int_06 - phones	M	81.5234
81.3834	DCA_int_06 - words	mm-hm	81.6834
81.5234	DCA_int_06 - phones	HH	81.6134
81.6134	DCA_int_06 - phones	M	81.6834
81.6834	DCA_int_06 - phones	sp	81.7734
82.6816	DCA_int_06 - phones	HH	82.7516
82.6816	DCA_int_06 - words	how	82.8016
82.7516	DCA_int_06 - phones	AW1	82.8016
82.8016	DCA_int_06 - phones	D	82.8616
82.8016	DCA_int_06 - words	did	82.9616
82.8616	DCA_int_06 - phones	IH0	82.9016
82.9016	DCA_int_06 - phones	D	82.9616
82.9616	DCA_int_06 - phones	Y	82.9916
82.9616	DCA_int_06 - words	you	83.0216
82.9916	DCA_int_06 - phones	UW1	83.0216
83.0216	DCA_int_06 - phones	sp	83.0516
83.0516	DCA_int_06 - phones	P	83.0916
83.0516	DCA_int_06 - words	play	83.2916
83.0916	DCA_int_06 - phones	L	83.1416
83.1416	DCA_int_06 - phones	EY1	83.2916
83.2916	DCA_int_06 - phones	F	83.3516
83.2916	DCA_int_06 - words	four	83.5516
83.3516	DCA_int_06 - phones	AO1	83.4616
83.4616	DCA_int_06 - phones	R	83.5516
83.5516	DCA_int_06 - phones	K	83.5916
83.5516	DCA_int_06 - words	corners	84.0416
83.5916	DCA_int_06 - phones	AO1	83.7116
83.7116	DCA_int_06 - phones	R	83.8216
83.8216	DCA_int_06 - phones	N	83.8516
83.8516	DCA_int_06 - phones	ER0	83.9316
83.9316	DCA_int_06 - phones	Z	84.0416
84.0416	DCA_int_06 - phones	sp	84.1416
86.0051	DCA_se1_ag1_m_06 - phones	sil	86.0451
86.0451	DCA_se1_ag1_m_06 - phones	AH1	86.3451
86.0451	DCA_se1_ag1_m_06 - words	um	86.4851
86.3451	DCA_se1_ag1_m_06 - phones	M	86.4851
86.7605	DCA_se1_ag1_m_06 - phones	Y	86.8905
86.7605	DCA_se1_ag1_m_06 - words	you	86.9705
86.8905	DCA_se1_ag1_m_06 - phones	UW1	86.9705
86.9705	DCA_se1_ag1_m_06 - phones	HH	87.0605
86.9705	DCA_se1_ag1_m_06 - words	have	87.3005
87.0605	DCA_se1_ag1_m_06 - phones	AE1	87.2505
87.2505	DCA_se1_ag1_m_06 - phones	V	87.3005
87.3005	DCA_se1_ag1_m_06 - phones	sp	87.8364
87.8364	DCA_se1_ag1_m_06 - phones	K	87.9364
87.8364	DCA_se1_ag1_m_06 - words	corners	88.3564
87.9364	DCA_se1_ag1_m_06 - phones	AO1	88.0764
88.0764	DCA_se1_ag1_m_06 - phones	R	88.1464
88.1464	DCA_se1_ag1_m_06 - phones	N	88.2264
88.2264	DCA_se1_ag1_m_06 - phones	ER0	88.3164
88.3164	DCA_se1_ag1_m_06 - phones	Z	88.3564
88.3564	DCA_se1_ag1_m_06 - phones	AH0	88.4364
88.3564	DCA_se1_ag1_m_06 - words	and	88.6264
88.4364	DCA_se1_ag1_m_06 - phones	N	88.5564
88.5564	DCA_se1_ag1_m_06 - phones	D	88.6264
88.6264	DCA_se1_ag1_m_06 - phones	sp	88.7064
88.8168	DCA_se1_ag1_m_06 - phones	IY1	89.0468
88.8168	DCA_se1_ag1_m_06 - words	each	89.1268
89.0468	DCA_se1_ag1_m_06 - phones	CH	89.1268
89.1268	DCA_se1_ag1_m_06 - phones	P	89.2168
89.1268	DCA_se1_ag1_m_06 - words	person	89.4768
89.2168	DCA_se1_ag1_m_06 - phones	ER1	89.3268
89.3268	DCA_se1_ag1_m_06 - phones	S	89.4168
89.4168	DCA_se1_ag1_m_06 - phones	AH0	89.4468
89.4468	DCA_se1_ag1_m_06 - phones	N	89.4768
89.4768	DCA_se1_ag1_m_06 - phones	IH0	89.5668
89.4768	DCA_se1_ag1_m_06 - words	is	89.6368
89.5668	DCA_se1_ag1_m_06 - phones	Z	89.6368
89.6368	DCA_se1_ag1_m_06 - phones	IH0	89.7168
89.6368	DCA_se1_ag1_m_06 - words	in	89.7868
89.7168	DCA_se1_ag1_m_06 - phones	N	89.7868
89.7868	DCA_se1_ag1_m_06 - words	a	89.8468
89.7868	DCA_se1_ag1_m_06 - phones	AH0	89.8468
89.8468	DCA_se1_ag1_m_06 - phones	sp	89.8768
89.8768	DCA_se1_ag1_m_06 - phones	B	89.9868
89.8768	DCA_se1_ag1_m_06 - words	block	90.3268
89.9868	DCA_se1_ag1_m_06 - phones	L	90.0568
90.0568	DCA_se1_ag1_m_06 - phones	AA1	90.1968
90.1968	DCA_se1_ag1_m_06 - phones	K	90.3268
90.7834	DCA_se1_ag1_m_06 - phones	sil	90.8334
90.8334	DCA_se1_ag1_m_06 - phones	AE1	91.0334
90.8334	DCA_se1_ag1_m_06 - words	and	91.1934
91.0334	DCA_se1_ag1_m_06 - phones	N	91.1134
91.1134	DCA_se1_ag1_m_06 - phones	D	91.1934
91.9724	DCA_se1_ag1_m_06 - phones	sil	92.0924
92.0924	DCA_se1_ag1_m_06 - phones	HH	92.1524
92.0924	DCA_se1_ag1_m_06 - words	one	92.3824
92.1524	DCA_se1_ag1_m_06 - phones	W	92.1924
92.1924	DCA_se1_ag1_m_06 - phones	AH1	92.2824
92.2824	DCA_se1_ag1_m_06 - phones	N	92.3824
92.3824	DCA_se1_ag1_m_06 - phones	P	92.5124
92.3824	DCA_se1_ag1_m_06 - words	person	92.8524
92.5124	DCA_se1_ag1_m_06 - phones	ER1	92.6224
92.6224	DCA_se1_ag1_m_06 - phones	S	92.7324
92.7324	DCA_se1_ag1_m_06 - phones	AH0	92.7924
92.7924	DCA_se1_ag1_m_06 - phones	N	92.8524
92.8524	DCA_se1_ag1_m_06 - phones	S	93.0224
92.8524	DCA_se1_ag1_m_06 - words	serve	93.2324
93.0224	DCA_se1_ag1_m_06 - phones	ER1	93.1824
93.1824	DCA_se1_ag1_m_06 - phones	V	93.2324
93.2324	DCA_se1_ag1_m_06 - phones	DH	93.2724
93.2324	DCA_se1_ag1_m_06 - words	the	93.3424
93.2724	DCA_se1_ag1_m_06 - phones	AH0	93.3424
93.3424	DCA_se1_ag1_m_06 - phones	B	93.4424
93.3424	DCA_se1_ag1_m_06 - words	balls	93.7624
93.4424	DCA_se1_ag1_m_06 - phones	AO1	93.5824
93.5824	DCA_se1_ag1_m_06 - phones	L	93.6624
93.6624	DCA_se1_ag1_m_06 - phones	Z	93.7624
93.7624	DCA_se1_ag1_m_06 - phones	AH0	93.8024
93.7624	DCA_se1_ag1_m_06 - words	and	93.9124
93.8024	DCA_se1_ag1_m_06 - phones	N	93.9124
93.9124	DCA_se1_ag1_m_06 - phones	Y	93.9724
93.9124	DCA_se1_ag1_m_06 - words	you	94.0524
93.9724	DCA_se1_ag1_m_06 - phones	UW1	94.0524
94.0524	DCA_se1_ag1_m_06 - phones	HH	94.1124
94.0524	DCA_se1_ag1_m_06 - words	hit	94.2524
94.1124	DCA_se1_ag1_m_06 - phones	IH1	94.2024
94.2024	DCA_se1_ag1_m_06 - phones	T	94.2524
94.2524	DCA_se1_ag1_m_06 - phones	IH0	94.2924
94.2524	DCA_se1_ag1_m_06 - words	it	94.3824
94.2924	DCA_se1_ag1_m_06 - phones	T	94.3824
94.3824	DCA_se1_ag1_m_06 - phones	T	94.4524
94.3824	DCA_se1_ag1_m_06 - words	to	94.4924
94.4524	DCA_se1_ag1_m_06 - phones	IH0	94.4924
94.4924	DCA_se1_ag1_m_06 - phones	D	94.5924
94.4924	DCA_se1_ag1_m_06 - words	different	94.9924
94.5924	DCA_se1_ag1_m_06 - phones	IH1	94.6924
94.6924	DCA_se1_ag1_m_06 - phones	F	94.8124
94.8124	DCA_se1_ag1_m_06 - phones	R	94.8424
94.8424	DCA_se1_ag1_m_06 - phones	AH0	94.8924
94.8924	DCA_se1_ag1_m_06 - phones	N	94.9224
94.9224	DCA_se1_ag1_m_06 - phones	T	94.9924
94.9924	DCA_se1_ag1_m_06 - phones	B	95.0424
94.9924	DCA_se1_ag1_m_06 - words	block	95.4424
95.0424	DCA_se1_ag1_m_06 - phones	L	95.1324
95.1324	DCA_se1_ag1_m_06 - phones	AA1	95.2924
95.2924	DCA_se1_ag1_m_06 - phones	K	95.4424
96.1539	DCA_se1_ag1_m_06 - phones	sil	96.2439
96.2439	DCA_se1_ag1_m_06 - phones	B	96.3239
96.2439	DCA_se1_ag1_m_06 - words	but	96.5239
96.3239	DCA_se1_ag1_m_06 - phones	AH1	96.4239
96.4239	DCA_se1_ag1_m_06 - phones	T	96.5239
96.5239	DCA_se1_ag1_m_06 - phones	sp	96.6139
96.6139	DCA_se1_ag1_m_06 - phones	AH1	96.8639
96.6139	DCA_se1_ag1_m_06 - words	um	97.0739
96.8639	DCA_se1_ag1_m_06 - phones	M	97.0739
97.3989	DCA_se1_ag1_m_06 - phones	IH1	97.4989
97.3989	DCA_se1_ag1_m_06 - words	if	97.5589
97.4989	DCA_se1_ag1_m_06 - phones	F	97.5589
97.5589	DCA_se1_ag1_m_06 - phones	S	97.6389
97.5589	DCA_se1_ag1_m_06 - words	somebody	98.0089
97.6389	DCA_se1_ag1_m_06 - phones	AH1	97.6889
97.6889	DCA_se1_ag1_m_06 - phones	M	97.7489
97.7489	DCA_se1_ag1_m_06 - phones	B	97.8089
97.8089	DCA_se1_ag1_m_06 - phones	AA2	97.9189
97.9189	DCA_se1_ag1_m_06 - phones	D	97.9689
97.9689	DCA_se1_ag1_m_06 - phones	IY0	98.0089
98.0089	DCA_se1_ag1_m_06 - phones	HH	98.1089
98.0089	DCA_se1_ag1_m_06 - words	hit	98.2489
98.1089	DCA_se1_ag1_m_06 - phones	IH1	98.2189
98.2189	DCA_se1_ag1_m_06 - phones	T	98.2489
98.2489	DCA_se1_ag1_m_06 - phones	IH1	98.3589
98.2489	DCA_se1_ag1_m_06 - words	it	98.4589
98.3589	DCA_se1_ag1_m_06 - phones	T	98.4589
98.4589	DCA_se1_ag1_m_06 - phones	sp	98.4889
98.4889	DCA_se1_ag1_m_06 - phones	AH0	98.5489
98.4889	DCA_se1_ag1_m_06 - words	and	98.7189
98.5489	DCA_se1_ag1_m_06 - phones	N	98.6189
98.6189	DCA_se1_ag1_m_06 - phones	D	98.7189
98.7189	DCA_se1_ag1_m_06 - phones	Y	98.7489
98.7189	DCA_se1_ag1_m_06 - words	you	98.7889
98.7489	DCA_se1_ag1_m_06 - phones	UW1	98.7889
98.7889	DCA_se1_ag1_m_06 - phones	M	98.9389
98.7889	DCA_se1_ag1_m_06 - words	miss	99.1989
98.9389	DCA_se1_ag1_m_06 - phones	IH1	99.0489
99.0489	DCA_se1_ag1_m_06 - phones	S	99.1989
99.1989	DCA_se1_ag1_m_06 - phones	IH0	99.2789
99.1989	DCA_se1_ag1_m_06 - words	it	99.3389
99.2789	DCA_se1_ag1_m_06 - phones	T	99.3389
99.3389	DCA_se1_ag1_m_06 - phones	sp	99.8204
99.8204	DCA_se1_ag1_m_06 - phones	IH0	99.9004
99.8204	DCA_se1_ag1_m_06 - words	it	99.9404
99.9004	DCA_se1_ag1_m_06 - phones	T	99.9404
99.9404	DCA_se1_ag1_m_06 - words	s	100.0004
99.9404	DCA_se1_ag1_m_06 - phones	Z	100.0004
100.0004	DCA_se1_ag1_m_06 - phones	AH0	100.0604
100.0004	DCA_se1_ag1_m_06 - words	another	100.4004
100.0604	DCA_se1_ag1_m_06 - phones	N	100.1704
100.1704	DCA_se1_ag1_m_06 - phones	AH1	100.2904
100.2904	DCA_se1_ag1_m_06 - phones	DH	100.3404
100.3404	DCA_se1_ag1_m_06 - phones	ER0	100.4004
100.4004	DCA_se1_ag1_m_06 - phones	P	100.5404
100.4004	DCA_se1_ag1_m_06 - words	person	100.9404
100.5404	DCA_se1_ag1_m_06 - phones	ER1	100.6604
100.6604	DCA_se1_ag1_m_06 - phones	S	100.7804
100.7804	DCA_se1_ag1_m_06 - phones	AH0	100.8604
100.8604	DCA_se1_ag1_m_06 - phones	N	100.9404
100.9404	DCA_se1_ag1_m_06 - phones	G	101.0504
100.9404	DCA_se1_ag1_m_06 - words	go	101.1304
101.0504	DCA_se1_ag1_m_06 - phones	OW1	101.1304
101.1304	DCA_se1_ag1_m_06 - phones	T	101.2104
101.1304	DCA_se1_ag1_m_06 - words	to	101.2404
101.2104	DCA_se1_ag1_m_06 - phones	AH0	101.2404
101.2404	DCA_se1_ag1_m_06 - phones	sp	101.2704
101.2704	DCA_se1_ag1_m_06 - phones	G	101.3504
101.2704	DCA_se1_ag1_m_06 - words	get	101.4404
101.3504	DCA_se1_ag1_m_06 - phones	IH1	101.4104
101.4104	DCA_se1_ag1_m_06 - phones	T	101.4404
101.4404	DCA_se1_ag1_m_06 - phones	IH0	101.4704
101.4404	DCA_se1_ag1_m_06 - words	in	101.5604
101.4704	DCA_se1_ag1_m_06 - phones	N	101.5604
101.5604	DCA_se1_ag1_m_06 - phones	Y	101.6604
101.5604	DCA_se1_ag1_m_06 - words	your	101.7304
101.6604	DCA_se1_ag1_m_06 - phones	AO1	101.7004
101.7004	DCA_se1_ag1_m_06 - phones	R	101.7304
101.7304	DCA_se1_ag1_m_06 - phones	B	101.8304
101.7304	DCA_se1_ag1_m_06 - words	block	102.1304
101.8304	DCA_se1_ag1_m_06 - phones	L	101.8804
101.8804	DCA_se1_ag1_m_06 - phones	AA1	102.0204
102.0204	DCA_se1_ag1_m_06 - phones	K	102.1304
102.5130	DCA_se1_ag1_m_06 - phones	sil	102.5930
102.5930	DCA_se1_ag1_m_06 - phones	EH1	102.7330
102.5930	DCA_se1_ag1_m_06 - words	else	102.8830
102.7330	DCA_se1_ag1_m_06 - phones	L	102.8030
102.8030	DCA_se1_ag1_m_06 - phones	S	102.8830
102.8830	DCA_se1_ag1_m_06 - phones	Y	102.9330
102.8830	DCA_se1_ag1_m_06 - words	you	102.9830
102.9330	DCA_se1_ag1_m_06 - phones	UW1	102.9830
102.9830	DCA_se1_ag1_m_06 - phones	M	103.1130
102.9830	DCA_se1_ag1_m_06 - words	move	103.3530
103.1130	DCA_se1_ag1_m_06 - phones	UW1	103.2130
103.2130	DCA_se1_ag1_m_06 - phones	V	103.3530
103.3530	DCA_se1_ag1_m_06 - phones	ER0	103.5330
103.3530	DCA_se1_ag1_m_06 - words	around	103.9530
103.5330	DCA_se1_ag1_m_06 - phones	AW1	103.7530
103.7530	DCA_se1_ag1_m_06 - phones	N	103.8030
103.8030	DCA_se1_ag1_m_06 - phones	D	103.9530
104.2605	DCA_int_06 - phones	M	104.4805
104.2605	DCA_int_06 - words	mm-hm	104.6605
104.4805	DCA_int_06 - phones	HH	104.5905
104.5227	DCA_se1_ag1_m_06 - phones	T	104.6227
104.5227	DCA_se1_ag1_m_06 - words	to	104.6927
104.5905	DCA_int_06 - phones	M	104.6605
104.6227	DCA_se1_ag1_m_06 - phones	UW1	104.6927
104.6927	DCA_se1_ag1_m_06 - phones	AH0	104.7227
104.6927	DCA_se1_ag1_m_06 - words	another	105.0627
104.7227	DCA_se1_ag1_m_06 - phones	N	104.8427
104.8427	DCA_se1_ag1_m_06 - phones	AH1	104.9427
104.9427	DCA_se1_ag1_m_06 - phones	DH	104.9927
104.9927	DCA_se1_ag1_m_06 - phones	ER0	105.0627
105.0627	DCA_se1_ag1_m_06 - phones	B	105.1627
105.0627	DCA_se1_ag1_m_06 - words	block	105.4527
105.1627	DCA_se1_ag1_m_06 - phones	L	105.2127
105.2127	DCA_se1_ag1_m_06 - phones	AA1	105.2927
105.2927	DCA_se1_ag1_m_06 - phones	K	105.4527
106.7329	DCA_int_06 - phones	HH	106.8629
106.7329	DCA_int_06 - words	hm	106.8929
106.8629	DCA_int_06 - phones	M	106.8929
106.8929	DCA_int_06 - phones	sp	107.1429
107.8555	DCA_int_06 - phones	HH	107.9055
107.8555	DCA_int_06 - words	what	108.0055
107.9055	DCA_int_06 - phones	W	107.9355
107.9355	DCA_int_06 - phones	AH1	107.9655
107.9655	DCA_int_06 - phones	T	108.0055
108.0055	DCA_int_06 - phones	AA1	108.0355
108.0055	DCA_int_06 - words	are	108.1055
108.0355	DCA_int_06 - phones	R	108.1055
108.1055	DCA_int_06 - phones	Y	108.1855
108.1055	DCA_int_06 - words	your	108.2855
108.1855	DCA_int_06 - phones	UH1	108.2155
108.2155	DCA_int_06 - phones	R	108.2855
108.2855	DCA_int_06 - phones	F	108.3655
108.2855	DCA_int_06 - words	favorite	108.7655
108.3655	DCA_int_06 - phones	EY1	108.4855
108.4855	DCA_int_06 - phones	V	108.5555
108.5555	DCA_int_06 - phones	R	108.5855
108.5855	DCA_int_06 - phones	AH0	108.6955
108.6955	DCA_int_06 - phones	T	108.7655
108.7655	DCA_int_06 - phones	sp	108.8355
108.8355	DCA_int_06 - phones	T	108.9555
108.8355	DCA_int_06 - words	tv	109.2455
108.9555	DCA_int_06 - phones	IY1	109.0155
109.0155	DCA_int_06 - phones	V	109.0855
109.0855	DCA_int_06 - phones	IY1	109.2455
109.2455	DCA_int_06 - phones	P	109.2855
109.2455	DCA_int_06 - words	programs	110.0055
109.2855	DCA_int_06 - phones	R	109.3655
109.3655	DCA_int_06 - phones	OW1	109.4555
109.4555	DCA_int_06 - phones	G	109.5355
109.5355	DCA_int_06 - phones	R	109.5655
109.5655	DCA_int_06 - phones	AE2	109.6055
109.6055	DCA_int_06 - phones	M	109.8455
109.8455	DCA_int_06 - phones	Z	110.0055
114.8767	DCA_se1_ag1_m_06 - phones	sil	114.9267
114.9267	DCA_se1_ag1_m_06 - words	uh	115.4067
114.9267	DCA_se1_ag1_m_06 - phones	AH1	115.4067
115.4067	DCA_se1_ag1_m_06 - phones	sp	115.6067
115.9864	DCA_se1_ag1_m_06 - phones	B	116.1064
115.9864	DCA_se1_ag1_m_06 - words	basketball	116.7464
116.1064	DCA_se1_ag1_m_06 - phones	AE1	116.2864
116.2864	DCA_se1_ag1_m_06 - phones	S	116.3764
116.3764	DCA_se1_ag1_m_06 - phones	K	116.4164
116.4164	DCA_se1_ag1_m_06 - phones	AH0	116.4564
116.4564	DCA_se1_ag1_m_06 - phones	T	116.4864
116.4864	DCA_se1_ag1_m_06 - phones	B	116.5464
116.5464	DCA_se1_ag1_m_06 - phones	AO2	116.6564
116.6564	DCA_se1_ag1_m_06 - phones	L	116.7464
116.7464	DCA_se1_ag1_m_06 - phones	G	116.8164
116.7464	DCA_se1_ag1_m_06 - words	games	117.1964
116.8164	DCA_se1_ag1_m_06 - phones	EY1	117.0264
117.0264	DCA_se1_ag1_m_06 - phones	M	117.1564
117.1564	DCA_se1_ag1_m_06 - phones	Z	117.1964
117.1964	DCA_se1_ag1_m_06 - phones	AH0	117.2464
117.1964	DCA_se1_ag1_m_06 - words	and	117.4664
117.2464	DCA_se1_ag1_m_06 - phones	N	117.4664
119.3892	DCA_se1_ag1_m_06 - phones	T	119.5392
119.3892	DCA_se1_ag1_m_06 - words	tarzan	120.1392
119.5392	DCA_se1_ag1_m_06 - phones	AA1	119.8392
119.8392	DCA_se1_ag1_m_06 - phones	R	119.9392
119.9392	DCA_se1_ag1_m_06 - phones	Z	120.0392
120.0392	DCA_se1_ag1_m_06 - phones	AH0	120.0892
120.0892	DCA_se1_ag1_m_06 - phones	N	120.1392
120.1392	DCA_se1_ag1_m_06 - phones	sp	120.3092
120.3092	DCA_se1_ag1_m_06 - phones	AH0	120.4592
120.3092	DCA_se1_ag1_m_06 - words	and	120.5892
120.4592	DCA_se1_ag1_m_06 - phones	N	120.5392
120.5392	DCA_se1_ag1_m_06 - phones	D	120.5892
120.5892	DCA_se1_ag1_m_06 - phones	R	120.6292
120.5892	DCA_se1_ag1_m_06 - words	rat	120.7992
120.6292	DCA_se1_ag1_m_06 - phones	AE1	120.7492
120.7492	DCA_se1_ag1_m_06 - phones	T	120.7992
120.7992	DCA_se1_ag1_m_06 - phones	sp	120.8292
120.8292	DCA_se1_ag1_m_06 - phones	P	120.8892
120.8292	DCA_se1_ag1_m_06 - words	patrol	121.3392
120.8892	DCA_se1_ag1_m_06 - phones	AH0	120.9492
120.9492	DCA_se1_ag1_m_06 - phones	T	121.0692
121.0692	DCA_se1_ag1_m_06 - phones	R	121.1092
121.1092	DCA_se1_ag1_m_06 - phones	OW1	121.2492
121.2492	DCA_se1_ag1_m_06 - phones	L	121.3392
121.3392	DCA_se1_ag1_m_06 - phones	AH0	121.3692
121.3392	DCA_se1_ag1_m_06 - words	and	121.4592
121.3692	DCA_se1_ag1_m_06 - phones	N	121.4592
121.4592	DCA_se1_ag1_m_06 - phones	sp	121.5092
121.5092	DCA_se1_ag1_m_06 - phones	DH	121.5392
121.5092	DCA_se1_ag1_m_06 - words	the	121.5692
121.5392	DCA_se1_ag1_m_06 - phones	AH0	121.5692
121.5692	DCA_se1_ag1_m_06 - phones	F	121.6192
121.5692	DCA_se1_ag1_m_06 - words	felony	121.9992
121.6192	DCA_se1_ag1_m_06 - phones	EH1	121.7092
121.7092	DCA_se1_ag1_m_06 - phones	L	121.7692
121.7692	DCA_se1_ag1_m_06 - phones	AH0	121.8192
121.8192	DCA_se1_ag1_m_06 - phones	N	121.8892
121.8892	DCA_se1_ag1_m_06 - phones	IY0	121.9992
121.9992	DCA_se1_ag1_m_06 - phones	S	122.0992
121.9992	DCA_se1_ag1_m_06 - words	squad	122.5092
122.0992	DCA_se1_ag1_m_06 - phones	K	122.1692
122.1692	DCA_se1_ag1_m_06 - phones	W	122.1992
122.1992	DCA_se1_ag1_m_06 - phones	AA1	122.4792
122.4792	DCA_se1_ag1_m_06 - phones	D	122.5092
122.5092	DCA_se1_ag1_m_06 - phones	sp	122.5892
122.9237	DCA_int_06 - phones	sil	122.9837
122.9837	DCA_int_06 - phones	AH1	123.2837
122.9837	DCA_int_06 - words	um	123.5037
123.2837	DCA_int_06 - phones	M	123.5037
123.5037	DCA_int_06 - phones	sp	123.7137
125.1339	DCA_int_06 - phones	HH	125.2139
125.1339	DCA_int_06 - words	why	125.3939
125.2139	DCA_int_06 - phones	W	125.2539
125.2539	DCA_int_06 - phones	AY1	125.3939
125.3939	DCA_int_06 - phones	D	125.4939
125.3939	DCA_int_06 - words	do	125.5439
125.4939	DCA_int_06 - phones	UW1	125.5439
125.5439	DCA_int_06 - phones	Y	125.6639
125.5439	DCA_int_06 - words	you	125.7339
125.6639	DCA_int_06 - phones	UW1	125.7339
125.7339	DCA_int_06 - phones	L	125.8139
125.7339	DCA_int_06 - words	like	126.0139
125.8139	DCA_int_06 - phones	AY1	125.9239
125.9239	DCA_int_06 - phones	K	126.0139
126.0139	DCA_int_06 - phones	sp	126.0439
126.0439	DCA_int_06 - phones	AH1	126.3539
126.0439	DCA_int_06 - words	uh	126.3539
126.3539	DCA_int_06 - phones	sp	127.9192
127.9192	DCA_int_06 - phones	R	128.0292
127.9192	DCA_int_06 - words	rat	128.2392
128.0292	DCA_int_06 - phones	AE1	128.0692
128.0692	DCA_int_06 - phones	T	128.2392
128.2392	DCA_int_06 - phones	sp	128.2792
128.2792	DCA_int_06 - phones	P	128.3092
128.2792	DCA_int_06 - words	patrol	128.6192
128.3092	DCA_int_06 - phones	AH0	128.3392
128.3392	DCA_int_06 - phones	T	128.3692
128.3692	DCA_int_06 - phones	R	128.4392
128.4392	DCA_int_06 - phones	OW1	128.4792
128.4792	DCA_int_06 - phones	L	128.6192
128.6192	DCA_int_06 - phones	sp	135.8137
132.1772	DCA_se1_ag1_m_06 - phones	K	132.2872
132.1772	DCA_se1_ag1_m_06 - words	cause	132.4872
132.2872	DCA_se1_ag1_m_06 - phones	AO1	132.4572
132.4572	DCA_se1_ag1_m_06 - phones	Z	132.4872
132.4872	DCA_se1_ag1_m_06 - phones	IH0	132.5272
132.4872	DCA_se1_ag1_m_06 - words	it	132.5672
132.5272	DCA_se1_ag1_m_06 - phones	T	132.5672
132.5672	DCA_se1_ag1_m_06 - phones	S	132.5972
132.5672	DCA_se1_ag1_m_06 - words	s	132.5972
132.5972	DCA_se1_ag1_m_06 - phones	F	132.7372
132.5972	DCA_se1_ag1_m_06 - words	fun	132.9472
132.7372	DCA_se1_ag1_m_06 - phones	AH1	132.8972
132.8972	DCA_se1_ag1_m_06 - phones	N	132.9472
132.9472	DCA_se1_ag1_m_06 - phones	L	132.9872
132.9472	DCA_se1_ag1_m_06 - words	looking	133.2272
132.9872	DCA_se1_ag1_m_06 - phones	UH1	133.0472
133.0472	DCA_se1_ag1_m_06 - phones	K	133.1372
133.1372	DCA_se1_ag1_m_06 - phones	IH0	133.1772
133.1772	DCA_se1_ag1_m_06 - phones	NG	133.2272
133.2272	DCA_se1_ag1_m_06 - phones	sp	133.2672
133.2672	DCA_se1_ag1_m_06 - phones	AE1	133.3672
133.2672	DCA_se1_ag1_m_06 - words	at	133.6372
133.3672	DCA_se1_ag1_m_06 - phones	T	133.6372
135.8137	DCA_int_06 - phones	W	135.8537
135.8137	DCA_int_06 - words	well	135.9137
135.8537	DCA_int_06 - phones	EH1	135.8837
135.8837	DCA_int_06 - phones	L	135.9137
135.9137	DCA_int_06 - phones	HH	135.9637
135.9137	DCA_int_06 - words	what	136.0737
135.9637	DCA_int_06 - phones	W	136.0037
136.0037	DCA_int_06 - phones	AH1	136.0437
136.0437	DCA_int_06 - phones	T	136.0737
136.0737	DCA_int_06 - phones	HH	136.1337
136.0737	DCA_int_06 - words	happened	136.4337
136.1337	DCA_int_06 - phones	AE1	136.2537
136.2537	DCA_int_06 - phones	P	136.3437
136.3437	DCA_int_06 - phones	AH0	136.3737
136.3737	DCA_int_06 - phones	N	136.4037
136.4037	DCA_int_06 - phones	D	136.4337
136.4337	DCA_int_06 - phones	AO1	136.4637
136.4337	DCA_int_06 - words	on	136.5937
136.4637	DCA_int_06 - phones	N	136.5937
136.5937	DCA_int_06 - phones	sp	136.6237
136.6237	DCA_int_06 - phones	R	136.6637
136.6237	DCA_int_06 - words	rat	136.8337
136.6637	DCA_int_06 - phones	AE1	136.7537
136.7537	DCA_int_06 - phones	T	136.8337
136.8337	DCA_int_06 - phones	P	136.8637
136.8337	DCA_int_06 - words	patrol	137.2337
136.8637	DCA_int_06 - phones	AH0	136.9237
136.9237	DCA_int_06 - phones	T	137.0137
137.0137	DCA_int_06 - phones	R	137.0637
137.0637	DCA_int_06 - phones	OW1	137.0937
137.0937	DCA_int_06 - phones	L	137.2337
137.2337	DCA_int_06 - phones	sp	137.4137
139.3290	DCA_se1_ag1_m_06 - phones	DH	139.4090
139.3290	DCA_se1_ag1_m_06 - words	they	139.4990
139.4090	DCA_se1_ag1_m_06 - phones	EY1	139.4990
139.4990	DCA_se1_ag1_m_06 - phones	D	139.5990
139.4990	DCA_se1_ag1_m_06 - words	driving	140.1890
139.5990	DCA_se1_ag1_m_06 - phones	R	139.6890
139.6890	DCA_se1_ag1_m_06 - phones	AY1	139.8890
139.8890	DCA_se1_ag1_m_06 - phones	V	140.0090
140.0090	DCA_se1_ag1_m_06 - phones	IH0	140.0790
140.0790	DCA_se1_ag1_m_06 - phones	NG	140.1890
140.1890	DCA_se1_ag1_m_06 - phones	sp	140.2290
140.2290	DCA_se1_ag1_m_06 - phones	JH	140.3190
140.2290	DCA_se1_ag1_m_06 - words	jeeps	140.6190
140.3190	DCA_se1_ag1_m_06 - phones	IY1	140.4690
140.4690	DCA_se1_ag1_m_06 - phones	P	140.5690
140.5690	DCA_se1_ag1_m_06 - phones	S	140.6190
140.6190	DCA_se1_ag1_m_06 - phones	AO1	140.7690
140.6190	DCA_se1_ag1_m_06 - words	on	140.8490
140.7690	DCA_se1_ag1_m_06 - phones	N	140.8490
140.8490	DCA_se1_ag1_m_06 - phones	D	140.9790
140.8490	DCA_se1_ag1_m_06 - words	deserts	141.3890
140.9790	DCA_se1_ag1_m_06 - phones	EH1	141.1390
141.1390	DCA_se1_ag1_m_06 - phones	Z	141.2090
141.2090	DCA_se1_ag1_m_06 - phones	ER0	141.3290
141.3290	DCA_se1_ag1_m_06 - phones	T	141.3590
141.3590	DCA_se1_ag1_m_06 - phones	S	141.3890
141.3890	DCA_se1_ag1_m_06 - phones	sp	141.4190
141.4190	DCA_se1_ag1_m_06 - phones	AH0	141.4590
141.4190	DCA_se1_ag1_m_06 - words	and	141.7290
141.4590	DCA_se1_ag1_m_06 - phones	N	141.4890
141.4890	DCA_se1_ag1_m_06 - phones	D	141.7290
142.4205	DCA_se1_ag1_m_06 - phones	sil	142.5005
142.5005	DCA_se1_ag1_m_06 - phones	AO1	142.5705
142.5005	DCA_se1_ag1_m_06 - words	always	143.1405
142.5705	DCA_se1_ag1_m_06 - phones	L	142.6805
142.6805	DCA_se1_ag1_m_06 - phones	W	142.7805
142.7805	DCA_se1_ag1_m_06 - phones	EY2	142.9405
142.9405	DCA_se1_ag1_m_06 - phones	Z	143.1405
143.3379	DCA_se1_ag1_m_06 - phones	sil	143.4179
143.4179	DCA_se1_ag1_m_06 - phones	K	143.5179
143.4179	DCA_se1_ag1_m_06 - words	capture	143.8779
143.5179	DCA_se1_ag1_m_06 - phones	AE1	143.6079
143.6079	DCA_se1_ag1_m_06 - phones	P	143.7279
143.7279	DCA_se1_ag1_m_06 - phones	CH	143.7879
143.7879	DCA_se1_ag1_m_06 - phones	ER0	143.8779
143.8779	DCA_se1_ag1_m_06 - phones	sp	143.9279
143.9279	DCA_se1_ag1_m_06 - phones	EH1	144.0879
143.9279	DCA_se1_ag1_m_06 - words	enemies	144.3579
144.0879	DCA_se1_ag1_m_06 - phones	N	144.1579
144.1579	DCA_se1_ag1_m_06 - phones	AH0	144.2079
144.2079	DCA_se1_ag1_m_06 - phones	M	144.2679
144.2679	DCA_se1_ag1_m_06 - phones	IY0	144.2979
144.2979	DCA_se1_ag1_m_06 - phones	Z	144.3579
144.3579	DCA_se1_ag1_m_06 - phones	sp	144.6279
145.0399	DCA_int_06 - phones	M	145.3099
145.0399	DCA_int_06 - words	mm-hm	145.6299
145.3099	DCA_int_06 - phones	HH	145.5199
145.5199	DCA_int_06 - phones	M	145.6299
145.6299	DCA_int_06 - phones	sp	146.4647
146.4647	DCA_int_06 - phones	AH1	146.7747
146.4647	DCA_int_06 - words	um	146.9647
146.7747	DCA_int_06 - phones	M	146.9647
146.9647	DCA_int_06 - phones	sp	150.0374
150.0374	DCA_int_06 - phones	AH1	150.3774
150.0374	DCA_int_06 - words	uh	150.3774
150.3774	DCA_int_06 - phones	sp	150.4274
150.4274	DCA_int_06 - phones	W	150.4974
150.4274	DCA_int_06 - words	what	150.5774
150.4974	DCA_int_06 - phones	AH1	150.5374
150.5374	DCA_int_06 - phones	T	150.5774
150.5774	DCA_int_06 - phones	IH1	150.6274
150.5774	DCA_int_06 - words	is	150.6674
150.6274	DCA_int_06 - phones	Z	150.6674
150.6674	DCA_int_06 - phones	Y	150.7374
150.6674	DCA_int_06 - words	your	150.8174
150.7374	DCA_int_06 - phones	AO1	150.7874
150.7874	DCA_int_06 - phones	R	150.8174
150.8174	DCA_int_06 - phones	F	150.9174
150.8174	DCA_int_06 - words	favorite	151.3174
150.9174	DCA_int_06 - phones	EY1	151.0374
151.0374	DCA_int_06 - phones	V	151.1174
151.1174	DCA_int_06 - phones	ER0	151.1574
151.1574	DCA_int_06 - phones	IH0	151.2574
151.2574	DCA_int_06 - phones	T	151.3174
151.3174	DCA_int_06 - words	uh	151.4974
151.3174	DCA_int_06 - phones	AH1	151.4974
151.4974	DCA_int_06 - phones	M	151.5974
151.4974	DCA_int_06 - words	movies	152.1274
151.5974	DCA_int_06 - phones	UW1	151.6874
151.6874	DCA_int_06 - phones	V	151.8574
151.8574	DCA_int_06 - phones	IY0	151.9774
151.9774	DCA_int_06 - phones	Z	152.1274
152.1274	DCA_int_06 - phones	sp	152.1974
152.8164	DCA_int_06 - phones	DH	152.8964
152.8164	DCA_int_06 - words	that	153.0564
152.8964	DCA_int_06 - phones	AH0	152.9764
152.9764	DCA_int_06 - phones	T	153.0564
153.0564	DCA_int_06 - phones	sp	153.0864
153.0864	DCA_int_06 - phones	Y	153.1864
153.0864	DCA_int_06 - words	you've	153.3164
153.1864	DCA_int_06 - phones	UW1	153.2864
153.2864	DCA_int_06 - phones	V	153.3164
153.3164	DCA_int_06 - phones	sp	153.3464
153.3464	DCA_int_06 - phones	S	153.5164
153.3464	DCA_int_06 - words	seen	153.9164
153.5164	DCA_int_06 - phones	IY1	153.5464
153.5464	DCA_int_06 - phones	N	153.9164
153.9164	DCA_int_06 - phones	sp	160.9116
155.2819	DCA_se1_ag1_m_06 - words	i	155.4319
155.2819	DCA_se1_ag1_m_06 - phones	AY1	155.4319
155.4319	DCA_se1_ag1_m_06 - phones	S	155.5919
155.4319	DCA_se1_ag1_m_06 - words	saw	155.8519
155.5919	DCA_se1_ag1_m_06 - phones	AO1	155.8519
155.8519	DCA_se1_ag1_m_06 - phones	sp	155.9019
155.9019	DCA_se1_ag1_m_06 - phones	AH1	156.1019
155.9019	DCA_se1_ag1_m_06 - words	um	156.3419
156.1019	DCA_se1_ag1_m_06 - phones	M	156.3419
156.8580	DCA_se1_ag1_m_06 - phones	M	157.0780
156.8580	DCA_se1_ag1_m_06 - words	movie	157.4380
157.0780	DCA_se1_ag1_m_06 - phones	UW1	157.1580
157.1580	DCA_se1_ag1_m_06 - phones	V	157.3180
157.3180	DCA_se1_ag1_m_06 - phones	IY0	157.4380
157.4380	DCA_se1_ag1_m_06 - phones	K	157.5180
157.4380	DCA_se1_ag1_m_06 - words	called	157.8280
157.5180	DCA_se1_ag1_m_06 - phones	AO1	157.7280
157.7280	DCA_se1_ag1_m_06 - phones	L	157.7980
157.7980	DCA_se1_ag1_m_06 - phones	D	157.8280
158.3828	DCA_se1_ag1_m_06 - phones	F	158.6928
158.3828	DCA_se1_ag1_m_06 - words	fastest	159.1528
158.6928	DCA_se1_ag1_m_06 - phones	AE1	158.8828
158.8828	DCA_se1_ag1_m_06 - phones	S	158.9428
158.9428	DCA_se1_ag1_m_06 - phones	T	159.0328
159.0328	DCA_se1_ag1_m_06 - phones	AH0	159.0828
159.0828	DCA_se1_ag1_m_06 - phones	S	159.1228
159.1228	DCA_se1_ag1_m_06 - phones	T	159.1528
159.1528	DCA_se1_ag1_m_06 - phones	sp	159.1928
159.1928	DCA_se1_ag1_m_06 - phones	G	159.2628
159.1928	DCA_se1_ag1_m_06 - words	guitar	159.6828
159.2628	DCA_se1_ag1_m_06 - phones	IH0	159.3628
159.3628	DCA_se1_ag1_m_06 - phones	T	159.4528
159.4528	DCA_se1_ag1_m_06 - phones	AA1	159.6528
159.6528	DCA_se1_ag1_m_06 - phones	R	159.6828
159.6828	DCA_se1_ag1_m_06 - phones	AH0	159.7328
159.6828	DCA_se1_ag1_m_06 - words	alive	160.1228
159.7328	DCA_se1_ag1_m_06 - phones	L	159.7928
159.7928	DCA_se1_ag1_m_06 - phones	AY1	160.0628
160.0628	DCA_se1_ag1_m_06 - phones	V	160.1228
160.1228	DCA_se1_ag1_m_06 - phones	sp	160.2828
160.9116	DCA_int_06 - phones	AH1	161.0016
160.9116	DCA_int_06 - words	um	161.0616
161.0016	DCA_int_06 - phones	M	161.0616
161.0616	DCA_int_06 - phones	AH0	161.0916
161.0616	DCA_int_06 - words	and	161.2816
161.0916	DCA_int_06 - phones	N	161.2416
161.2416	DCA_int_06 - phones	D	161.2816
161.2816	DCA_int_06 - phones	W	161.3416
161.2816	DCA_int_06 - words	why	161.4416
161.3416	DCA_int_06 - phones	AY1	161.4416
161.4416	DCA_int_06 - phones	D	161.4916
161.4416	DCA_int_06 - words	did	161.6016
161.4916	DCA_int_06 - phones	IH0	161.5316
161.5316	DCA_int_06 - phones	D	161.6016
161.6016	DCA_int_06 - phones	Y	161.6316
161.6016	DCA_int_06 - words	you	161.6616
161.6316	DCA_int_06 - phones	UW1	161.6616
161.6616	DCA_int_06 - phones	sp	161.7216
161.7216	DCA_int_06 - phones	L	161.8116
161.7216	DCA_int_06 - words	like	161.9716
161.8116	DCA_int_06 - phones	AY1	161.8916
161.8916	DCA_int_06 - phones	K	161.9716
161.9716	DCA_int_06 - phones	sp	162.0016
162.0016	DCA_int_06 - phones	DH	162.0516
162.0016	DCA_int_06 - words	the	162.0816
162.0516	DCA_int_06 - phones	AH0	162.0816
162.0816	DCA_int_06 - phones	sp	162.1416
162.1416	DCA_int_06 - phones	F	162.2116
162.1416	DCA_int_06 - words	fastest	162.5216
162.2116	DCA_int_06 - phones	AE1	162.3716
162.3716	DCA_int_06 - phones	S	162.4016
162.4016	DCA_int_06 - phones	T	162.4316
162.4316	DCA_int_06 - phones	AH0	162.4616
162.4616	DCA_int_06 - phones	S	162.4916
162.4916	DCA_int_06 - phones	T	162.5216
162.5216	DCA_int_06 - phones	sp	162.5716
162.5716	DCA_int_06 - phones	G	162.6016
162.5716	DCA_int_06 - words	guitar	162.9816
162.6016	DCA_int_06 - phones	IH0	162.6416
162.6416	DCA_int_06 - phones	T	162.7416
162.7416	DCA_int_06 - phones	AA1	162.8616
162.8616	DCA_int_06 - phones	R	162.9816
162.9816	DCA_int_06 - phones	AH0	163.1416
162.9816	DCA_int_06 - words	alive	163.3316
163.1416	DCA_int_06 - phones	L	163.2016
163.2016	DCA_int_06 - phones	AY1	163.2516
163.2516	DCA_int_06 - phones	V	163.3316
163.3316	DCA_int_06 - phones	sp	171.7517
164.9237	DCA_se1_ag1_m_06 - phones	K	165.0537
164.9237	DCA_se1_ag1_m_06 - words	cause	165.2537
165.0537	DCA_se1_ag1_m_06 - phones	AO1	165.2137
165.2137	DCA_se1_ag1_m_06 - phones	Z	165.2537
165.2537	DCA_se1_ag1_m_06 - phones	DH	165.3037
165.2537	DCA_se1_ag1_m_06 - words	they	165.4937
165.3037	DCA_se1_ag1_m_06 - phones	EY1	165.4937
165.4937	DCA_se1_ag1_m_06 - phones	W	165.5737
165.4937	DCA_se1_ag1_m_06 - words	was	165.6337
165.5737	DCA_se1_ag1_m_06 - phones	AH0	165.6037
165.6037	DCA_se1_ag1_m_06 - phones	Z	165.6337
165.6337	DCA_se1_ag1_m_06 - phones	S	165.8237
165.6337	DCA_se1_ag1_m_06 - words	singing	166.0937
165.8237	DCA_se1_ag1_m_06 - phones	IH1	165.8837
165.8837	DCA_se1_ag1_m_06 - phones	NG	165.9937
165.9937	DCA_se1_ag1_m_06 - phones	IH0	166.0337
166.0337	DCA_se1_ag1_m_06 - phones	NG	166.0937
166.0937	DCA_se1_ag1_m_06 - phones	R	166.2037
166.0937	DCA_se1_ag1_m_06 - words	real	166.4037
166.2037	DCA_se1_ag1_m_06 - phones	IY1	166.3137
166.3137	DCA_se1_ag1_m_06 - phones	L	166.4037
166.4037	DCA_se1_ag1_m_06 - phones	W	166.4837
166.4037	DCA_se1_ag1_m_06 - words	well	166.8537
166.4837	DCA_se1_ag1_m_06 - phones	EH1	166.6837
166.6837	DCA_se1_ag1_m_06 - phones	L	166.8537
166.8537	DCA_se1_ag1_m_06 - phones	AH0	166.9337
166.8537	DCA_se1_ag1_m_06 - words	and	167.1737
166.9337	DCA_se1_ag1_m_06 - phones	N	167.1737
168.0420	DCA_se1_ag1_m_06 - phones	AY1	168.2120
168.0420	DCA_se1_ag1_m_06 - words	i	168.2120
168.2120	DCA_se1_ag1_m_06 - phones	L	168.3020
168.2120	DCA_se1_ag1_m_06 - words	like	168.5020
168.3020	DCA_se1_ag1_m_06 - phones	AY1	168.3920
168.3920	DCA_se1_ag1_m_06 - phones	K	168.5020
168.5020	DCA_se1_ag1_m_06 - phones	DH	168.5420
168.5020	DCA_se1_ag1_m_06 - words	the	168.6120
168.5420	DCA_se1_ag1_m_06 - phones	AH0	168.6120
168.6120	DCA_se1_ag1_m_06 - phones	S	168.7520
168.6120	DCA_se1_ag1_m_06 - words	singing	169.0920
168.7520	DCA_se1_ag1_m_06 - phones	IH1	168.8220
168.8220	DCA_se1_ag1_m_06 - phones	NG	168.9520
168.9520	DCA_se1_ag1_m_06 - phones	IH0	169.0120
169.0120	DCA_se1_ag1_m_06 - phones	NG	169.0920
169.0920	DCA_se1_ag1_m_06 - phones	AH0	169.1620
169.0920	DCA_se1_ag1_m_06 - words	and	169.2620
169.1620	DCA_se1_ag1_m_06 - phones	N	169.2620
169.2620	DCA_se1_ag1_m_06 - words	i	169.3520
169.2620	DCA_se1_ag1_m_06 - phones	AY1	169.3520
169.3520	DCA_se1_ag1_m_06 - phones	L	169.4420
169.3520	DCA_se1_ag1_m_06 - words	like	169.5820
169.4420	DCA_se1_ag1_m_06 - phones	AY1	169.5420
169.5420	DCA_se1_ag1_m_06 - phones	K	169.5820
169.5820	DCA_se1_ag1_m_06 - phones	sp	169.6320
169.6320	DCA_se1_ag1_m_06 - phones	DH	169.6820
169.6320	DCA_se1_ag1_m_06 - words	the	169.7620
169.6820	DCA_se1_ag1_m_06 - phones	AH0	169.7620
169.7620	DCA_se1_ag1_m_06 - phones	G	169.8320
169.7620	DCA_se1_ag1_m_06 - words	guitar	170.2220
169.8320	DCA_se1_ag1_m_06 - phones	IH0	169.9420
169.9420	DCA_se1_ag1_m_06 - phones	T	170.0420
170.0420	DCA_se1_ag1_m_06 - phones	AA1	170.1720
170.1720	DCA_se1_ag1_m_06 - phones	R	170.2220
170.2220	DCA_se1_ag1_m_06 - phones	DH	170.2520
170.2220	DCA_se1_ag1_m_06 - words	that	170.4020
170.2520	DCA_se1_ag1_m_06 - phones	AE1	170.3720
170.3720	DCA_se1_ag1_m_06 - phones	T	170.4020
170.4020	DCA_se1_ag1_m_06 - phones	HH	170.4520
170.4020	DCA_se1_ag1_m_06 - words	he	170.5720
170.4520	DCA_se1_ag1_m_06 - phones	IY1	170.5720
170.5720	DCA_se1_ag1_m_06 - phones	HH	170.6420
170.5720	DCA_se1_ag1_m_06 - words	had	170.9620
170.6420	DCA_se1_ag1_m_06 - phones	AE1	170.9320
170.9320	DCA_se1_ag1_m_06 - phones	D	170.9620
170.9620	DCA_se1_ag1_m_06 - phones	sp	171.1220
171.7517	DCA_int_06 - phones	HH	172.0617
171.7517	DCA_int_06 - words	what	172.1617
172.0617	DCA_int_06 - phones	W	172.0917
172.0917	DCA_int_06 - phones	AH1	172.1217
172.1217	DCA_int_06 - phones	T	172.1617
172.1617	DCA_int_06 - phones	AO1	172.2917
172.1617	DCA_int_06 - words	all	172.3917
172.2917	DCA_int_06 - phones	L	172.3917
172.3917	DCA_int_06 - phones	sp	172.4217
172.4217	DCA_int_06 - phones	IH0	172.6117
172.4217	DCA_int_06 - words	exactly	173.0317
172.6117	DCA_int_06 - phones	G	172.6517
172.6517	DCA_int_06 - phones	Z	172.7317
172.7317	DCA_int_06 - phones	AE1	172.8217
172.8217	DCA_int_06 - phones	K	172.9217
172.9217	DCA_int_06 - phones	T	172.9517
172.9517	DCA_int_06 - phones	L	172.9817
172.9817	DCA_int_06 - phones	IY0	173.0317
173.0317	DCA_int_06 - phones	sp	173.0617
173.0617	DCA_int_06 - phones	HH	173.1417
173.0617	DCA_int_06 - words	happened	173.4517
173.1417	DCA_int_06 - phones	AE1	173.2617
173.2617	DCA_int_06 - phones	P	173.3417
173.3417	DCA_int_06 - phones	AH0	173.3817
173.3817	DCA_int_06 - phones	N	173.4217
173.4217	DCA_int_06 - phones	D	173.4517
173.4517	DCA_int_06 - phones	IH0	173.4817
173.4517	DCA_int_06 - words	in	173.6317
173.4817	DCA_int_06 - phones	N	173.6317
173.6317	DCA_int_06 - phones	sp	173.6617
173.6617	DCA_int_06 - phones	DH	173.6917
173.6617	DCA_int_06 - words	the	173.7417
173.6917	DCA_int_06 - phones	AH0	173.7417
173.7417	DCA_int_06 - phones	M	173.8117
173.7417	DCA_int_06 - words	movie	174.2117
173.8117	DCA_int_06 - phones	UW1	173.9717
173.9717	DCA_int_06 - phones	V	174.0917
174.0917	DCA_int_06 - phones	IY0	174.2117
174.2117	DCA_int_06 - phones	sp	174.3517
174.3517	DCA_int_06 - phones	DH	174.4117
174.3517	DCA_int_06 - words	that	174.4817
174.4117	DCA_int_06 - phones	AH0	174.4517
174.4517	DCA_int_06 - phones	T	174.4817
174.4817	DCA_int_06 - phones	sp	174.5117
174.5117	DCA_int_06 - phones	Y	174.5417
174.5117	DCA_int_06 - words	you	174.5717
174.5417	DCA_int_06 - phones	UW1	174.5717
174.5717	DCA_int_06 - phones	M	174.6017
174.5717	DCA_int_06 - words	made	174.7517
174.6017	DCA_int_06 - phones	EY1	174.6417
174.6417	DCA_int_06 - phones	D	174.7517
174.7517	DCA_int_06 - phones	Y	174.8017
174.7517	DCA_int_06 - words	you	174.8617
174.8017	DCA_int_06 - phones	UW1	174.8617
174.8617	DCA_int_06 - phones	sp	174.8917
174.8917	DCA_int_06 - phones	L	175.0217
174.8917	DCA_int_06 - words	like	175.1617
175.0217	DCA_int_06 - phones	AY1	175.0717
175.0717	DCA_int_06 - phones	K	175.1617
175.1617	DCA_int_06 - phones	sp	175.1917
175.1917	DCA_int_06 - phones	IH1	175.2417
175.1917	DCA_int_06 - words	it	175.3217
175.2417	DCA_int_06 - phones	T	175.3217
176.1271	DCA_se1_ag1_m_06 - phones	DH	176.2171
176.1271	DCA_se1_ag1_m_06 - words	that	176.3771
176.2171	DCA_se1_ag1_m_06 - phones	AE1	176.2871
176.2871	DCA_se1_ag1_m_06 - phones	T	176.3771
176.3771	DCA_se1_ag1_m_06 - phones	G	176.4471
176.3771	DCA_se1_ag1_m_06 - words	guitar	176.7971
176.4471	DCA_se1_ag1_m_06 - phones	IH0	176.5471
176.5471	DCA_se1_ag1_m_06 - phones	T	176.6571
176.6571	DCA_se1_ag1_m_06 - phones	AA1	176.7571
176.7571	DCA_se1_ag1_m_06 - phones	R	176.7971
176.7971	DCA_se1_ag1_m_06 - phones	DH	176.8371
176.7971	DCA_se1_ag1_m_06 - words	that	176.9871
176.8371	DCA_se1_ag1_m_06 - phones	AE1	176.9271
176.9271	DCA_se1_ag1_m_06 - phones	T	176.9871
176.9871	DCA_se1_ag1_m_06 - phones	HH	177.0271
176.9871	DCA_se1_ag1_m_06 - words	he	177.1171
177.0271	DCA_se1_ag1_m_06 - phones	IY1	177.1171
177.1171	DCA_se1_ag1_m_06 - phones	HH	177.1671
177.1171	DCA_se1_ag1_m_06 - words	had	177.4771
177.1671	DCA_se1_ag1_m_06 - phones	AE1	177.3671
177.3671	DCA_se1_ag1_m_06 - phones	D	177.4771
177.8096	DCA_se1_ag1_m_06 - phones	sil	177.8396
177.8396	DCA_se1_ag1_m_06 - phones	AO1	177.9096
177.8396	DCA_se1_ag1_m_06 - words	all	178.0296
177.9096	DCA_se1_ag1_m_06 - phones	L	178.0296
178.0296	DCA_se1_ag1_m_06 - phones	HH	178.0596
178.0296	DCA_se1_ag1_m_06 - words	he	178.0896
178.0596	DCA_se1_ag1_m_06 - phones	IY1	178.0896
178.0896	DCA_se1_ag1_m_06 - phones	HH	178.1396
178.0896	DCA_se1_ag1_m_06 - words	had	178.2596
178.1396	DCA_se1_ag1_m_06 - phones	AE1	178.2096
178.2096	DCA_se1_ag1_m_06 - phones	D	178.2596
178.2596	DCA_se1_ag1_m_06 - phones	T	178.2996
178.2596	DCA_se1_ag1_m_06 - words	to	178.3596
178.2996	DCA_se1_ag1_m_06 - phones	IH0	178.3596
178.3596	DCA_se1_ag1_m_06 - phones	D	178.4496
178.3596	DCA_se1_ag1_m_06 - words	do	178.5396
178.4496	DCA_se1_ag1_m_06 - phones	UW1	178.5396
178.5396	DCA_se1_ag1_m_06 - phones	W	178.6096
178.5396	DCA_se1_ag1_m_06 - words	was	178.6996
178.6096	DCA_se1_ag1_m_06 - phones	AH0	178.6496
178.6496	DCA_se1_ag1_m_06 - phones	Z	178.6996
178.6996	DCA_se1_ag1_m_06 - phones	JH	178.7396
178.6996	DCA_se1_ag1_m_06 - words	just	178.9096
178.7396	DCA_se1_ag1_m_06 - phones	IH0	178.8196
178.8196	DCA_se1_ag1_m_06 - phones	S	178.8796
178.8796	DCA_se1_ag1_m_06 - phones	T	178.9096
178.9096	DCA_se1_ag1_m_06 - phones	P	178.9996
178.9096	DCA_se1_ag1_m_06 - words	press	179.2496
178.9996	DCA_se1_ag1_m_06 - phones	R	179.0496
179.0496	DCA_se1_ag1_m_06 - phones	EH1	179.1596
179.1596	DCA_se1_ag1_m_06 - phones	S	179.2496
179.2496	DCA_se1_ag1_m_06 - phones	DH	179.2996
179.2496	DCA_se1_ag1_m_06 - words	the	179.3896
179.2996	DCA_se1_ag1_m_06 - phones	AH0	179.3896
179.3896	DCA_se1_ag1_m_06 - phones	B	179.4696
179.3896	DCA_se1_ag1_m_06 - words	button	179.9696
179.4696	DCA_se1_ag1_m_06 - phones	AH1	179.5796
179.5796	DCA_se1_ag1_m_06 - phones	T	179.6096
179.6096	DCA_se1_ag1_m_06 - phones	AH0	179.8696
179.8696	DCA_se1_ag1_m_06 - phones	N	179.9696
179.9696	DCA_se1_ag1_m_06 - words	a	180.0696
179.9696	DCA_se1_ag1_m_06 - phones	AH0	180.0696
180.0696	DCA_se1_ag1_m_06 - phones	sp	180.7155
180.7155	DCA_se1_ag1_m_06 - phones	G	180.7755
180.7155	DCA_se1_ag1_m_06 - words	gun	180.9455
180.7755	DCA_se1_ag1_m_06 - phones	AH1	180.8855
180.8855	DCA_se1_ag1_m_06 - phones	N	180.9455
180.9455	DCA_se1_ag1_m_06 - words	a	181.0355
180.9455	DCA_se1_ag1_m_06 - phones	AH0	181.0355
181.0355	DCA_se1_ag1_m_06 - phones	K	181.1355
181.0355	DCA_se1_ag1_m_06 - words	come	181.2855
181.1355	DCA_se1_ag1_m_06 - phones	AH1	181.1755
181.1755	DCA_se1_ag1_m_06 - phones	M	181.2855
181.2855	DCA_se1_ag1_m_06 - phones	AW1	181.3855
181.2855	DCA_se1_ag1_m_06 - words	out	181.4455
181.3855	DCA_se1_ag1_m_06 - phones	T	181.4455
181.4455	DCA_se1_ag1_m_06 - phones	AH0	181.4755
181.4455	DCA_se1_ag1_m_06 - words	of	181.5055
181.4755	DCA_se1_ag1_m_06 - phones	V	181.5055
181.5055	DCA_se1_ag1_m_06 - phones	DH	181.5355
181.5055	DCA_se1_ag1_m_06 - words	the	181.6155
181.5355	DCA_se1_ag1_m_06 - phones	AH0	181.6155
181.6155	DCA_se1_ag1_m_06 - phones	G	181.6755
181.6155	DCA_se1_ag1_m_06 - words	guitar	182.0955
181.6755	DCA_se1_ag1_m_06 - phones	IH0	181.8055
181.8055	DCA_se1_ag1_m_06 - phones	T	181.9255
181.9255	DCA_se1_ag1_m_06 - phones	AA1	182.0655
182.0655	DCA_se1_ag1_m_06 - phones	R	182.0955
182.0955	DCA_se1_ag1_m_06 - phones	AH0	182.1255
182.0955	DCA_se1_ag1_m_06 - words	and	182.1955
182.1255	DCA_se1_ag1_m_06 - phones	N	182.1655
182.1655	DCA_se1_ag1_m_06 - phones	D	182.1955
182.1955	DCA_se1_ag1_m_06 - phones	DH	182.2355
182.1955	DCA_se1_ag1_m_06 - words	then	182.3555
182.2355	DCA_se1_ag1_m_06 - phones	EH1	182.2955
182.2955	DCA_se1_ag1_m_06 - phones	N	182.3555
182.3555	DCA_se1_ag1_m_06 - phones	HH	182.3855
182.3555	DCA_se1_ag1_m_06 - words	he	182.4455
182.3855	DCA_se1_ag1_m_06 - phones	IY1	182.4455
182.4455	DCA_se1_ag1_m_06 - phones	P	182.5855
182.4455	DCA_se1_ag1_m_06 - words	pressed	182.8455
182.5855	DCA_se1_ag1_m_06 - phones	R	182.6255
182.6255	DCA_se1_ag1_m_06 - phones	EH1	182.7155
182.7155	DCA_se1_ag1_m_06 - phones	S	182.8055
182.8055	DCA_se1_ag1_m_06 - phones	T	182.8455
182.8455	DCA_se1_ag1_m_06 - phones	AH0	182.8755
182.8455	DCA_se1_ag1_m_06 - words	another	183.2355
182.8755	DCA_se1_ag1_m_06 - phones	N	182.9855
182.9855	DCA_se1_ag1_m_06 - phones	AH1	183.0955
183.0955	DCA_se1_ag1_m_06 - phones	DH	183.1455
183.1455	DCA_se1_ag1_m_06 - phones	ER0	183.2355
183.2355	DCA_se1_ag1_m_06 - phones	B	183.3355
183.2355	DCA_se1_ag1_m_06 - words	button	183.5955
183.3355	DCA_se1_ag1_m_06 - phones	AH1	183.4555
183.4555	DCA_se1_ag1_m_06 - phones	T	183.4855
183.4855	DCA_se1_ag1_m_06 - phones	AH0	183.5355
183.5355	DCA_se1_ag1_m_06 - phones	N	183.5955
183.5955	DCA_se1_ag1_m_06 - phones	AH0	183.6755
183.5955	DCA_se1_ag1_m_06 - words	and	183.7355
183.6755	DCA_se1_ag1_m_06 - phones	N	183.7055
183.7055	DCA_se1_ag1_m_06 - phones	D	183.7355
183.7355	DCA_se1_ag1_m_06 - phones	IH0	183.9755
183.7355	DCA_se1_ag1_m_06 - words	it	184.0255
183.9755	DCA_se1_ag1_m_06 - phones	T	184.0255
184.0255	DCA_se1_ag1_m_06 - phones	sp	184.0555
184.0555	DCA_se1_ag1_m_06 - phones	spn	184.0855
184.0555	DCA_se1_ag1_m_06 - words	<unk>	184.0855
184.0855	DCA_se1_ag1_m_06 - phones	SH	184.2455
184.0855	DCA_se1_ag1_m_06 - words	shoot	184.4555
184.2455	DCA_se1_ag1_m_06 - phones	UW1	184.3855
184.3855	DCA_se1_ag1_m_06 - phones	T	184.4555
185.5726	DCA_int_06 - phones	M	185.6626
185.5726	DCA_int_06 - words	mm-hm	186.3026
185.6626	DCA_int_06 - phones	HH	185.7026
185.7026	DCA_int_06 - phones	M	186.3026
186.3026	DCA_int_06 - phones	sp	187.0952
187.0952	DCA_int_06 - phones	OW2	187.3552
187.0952	DCA_int_06 - words	okay	187.6452
187.3552	DCA_int_06 - phones	K	187.4652
187.4652	DCA_int_06 - phones	EY1	187.6452
187.6452	DCA_int_06 - phones	sp	187.6852
188.2988	DCA_int_06 - phones	D	188.3288
188.2988	DCA_int_06 - words	do	188.3888
188.3288	DCA_int_06 - phones	UW1	188.3888
188.3888	DCA_int_06 - phones	Y	188.4188
188.3888	DCA_int_06 - words	you	188.5088
188.4188	DCA_int_06 - phones	UW1	188.5088
188.5088	DCA_int_06 - phones	HH	188.5488
188.5088	DCA_int_06 - words	have	188.6588
188.5488	DCA_int_06 - phones	AE1	188.5788
188.5788	DCA_int_06 - phones	V	188.6588
188.6588	DCA_int_06 - phones	AH0	188.7488
188.6588	DCA_int_06 - words	a	188.7488
188.7488	DCA_int_06 - phones	P	188.8688
188.7488	DCA_int_06 - words	pet	189.1188
188.8688	DCA_int_06 - phones	EH1	188.9988
188.9988	DCA_int_06 - phones	T	189.1188
190.9987	DCA_se1_ag1_m_06 - phones	sil	191.0887
191.0887	DCA_se1_ag1_m_06 - phones	N	191.1587
191.0887	DCA_se1_ag1_m_06 - words	no	191.3087
191.1587	DCA_se1_ag1_m_06 - phones	OW1	191.3087
191.3087	DCA_se1_ag1_m_06 - phones	sp	196.4831
192.2239	DCA_int_06 - words	mm	192.7039
192.2239	DCA_int_06 - phones	M	192.7039
192.7039	DCA_int_06 - phones	D	192.7739
192.7039	DCA_int_06 - words	do	192.8039
192.7739	DCA_int_06 - phones	UW1	192.8039
192.8039	DCA_int_06 - phones	Y	192.8339
192.8039	DCA_int_06 - words	you	192.9339
192.8339	DCA_int_06 - phones	UW1	192.9339
192.9339	DCA_int_06 - phones	sp	192.9639
192.9639	DCA_int_06 - phones	L	193.0639
192.9639	DCA_int_06 - words	like	193.2139
193.0639	DCA_int_06 - phones	AY1	193.1039
193.1039	DCA_int_06 - phones	K	193.2139
193.2139	DCA_int_06 - phones	sp	193.2439
193.2439	DCA_int_06 - phones	T	193.2739
193.2439	DCA_int_06 - words	to	193.3139
193.2739	DCA_int_06 - phones	AH0	193.3139
193.3139	DCA_int_06 - phones	G	193.3539
193.3139	DCA_int_06 - words	go	193.5039
193.3539	DCA_int_06 - phones	OW1	193.5039
193.5039	DCA_int_06 - phones	sp	193.6239
193.6239	DCA_int_06 - phones	F	193.6639
193.6239	DCA_int_06 - words	fishing	194.0239
193.6639	DCA_int_06 - phones	IH1	193.7539
193.7539	DCA_int_06 - phones	SH	193.8739
193.8739	DCA_int_06 - phones	IH0	193.9439
193.9439	DCA_int_06 - phones	NG	194.0239
194.0239	DCA_int_06 - words	or	194.3239
194.0239	DCA_int_06 - phones	ER0	194.3239
194.3239	DCA_int_06 - phones	sp	194.7919
194.7919	DCA_int_06 - phones	EH1	194.8219
194.7919	DCA_int_06 - words	anything	195.1419
194.8219	DCA_int_06 - phones	N	194.8519
194.8519	DCA_int_06 - phones	IY0	194.8819
194.8819	DCA_int_06 - phones	TH	195.0319
195.0319	DCA_int_06 - phones	IH2	195.0619
195.0619	DCA_int_06 - phones	NG	195.1419
195.1419	DCA_int_06 - phones	sp	195.1819
195.1819	DCA_int_06 - phones	L	195.2719
195.1819	DCA_int_06 - words	like	195.3519
195.2719	DCA_int_06 - phones	AY1	195.3019
195.3019	DCA_int_06 - phones	K	195.3519
195.3519	DCA_int_06 - phones	sp	195.4619
195.4619	DCA_int_06 - phones	DH	195.5019
195.4619	DCA_int_06 - words	that	195.6619
195.5019	DCA_int_06 - phones	AE1	195.5319
195.5319	DCA_int_06 - phones	T	195.6619
195.6619	DCA_int_06 - phones	sp	197.8236
196.4831	DCA_se1_ag1_m_06 - phones	AY1	196.5131
196.4831	DCA_se1_ag1_m_06 - words	i	196.5131
196.5131	DCA_se1_ag1_m_06 - phones	L	196.5431
196.5131	DCA_se1_ag1_m_06 - words	like	196.6831
196.5431	DCA_se1_ag1_m_06 - phones	AY1	196.6031
196.6031	DCA_se1_ag1_m_06 - phones	K	196.6831
196.6831	DCA_se1_ag1_m_06 - phones	T	196.7131
196.6831	DCA_se1_ag1_m_06 - words	to	196.7531
196.7131	DCA_se1_ag1_m_06 - phones	IH0	196.7531
196.7531	DCA_se1_ag1_m_06 - phones	sp	196.7831
196.7831	DCA_se1_ag1_m_06 - phones	G	196.8431
196.7831	DCA_se1_ag1_m_06 - words	go	196.9231
196.8431	DCA_se1_ag1_m_06 - phones	OW1	196.9231
196.9231	DCA_se1_ag1_m_06 - phones	sp	197.0631
197.0631	DCA_se1_ag1_m_06 - phones	F	197.1231
197.0631	DCA_se1_ag1_m_06 - words	fishing	197.5531
197.1231	DCA_se1_ag1_m_06 - phones	IH1	197.2131
197.2131	DCA_se1_ag1_m_06 - phones	SH	197.3231
197.3231	DCA_se1_ag1_m_06 - phones	IH0	197.3531
197.3531	DCA_se1_ag1_m_06 - phones	NG	197.5531
197.8236	DCA_int_06 - phones	OW1	198.1036
197.8236	DCA_int_06 - words	oh	198.1036
198.1036	DCA_int_06 - phones	sp	198.3336
198.4710	DCA_int_06 - phones	W	198.7510
198.4710	DCA_int_06 - words	what	198.8410
198.7510	DCA_int_06 - phones	AH1	198.7810
198.7810	DCA_int_06 - phones	T	198.8410
198.8410	DCA_int_06 - phones	W	198.8710
198.8410	DCA_int_06 - words	was	199.0710
198.8710	DCA_int_06 - phones	AO1	198.9810
198.9810	DCA_int_06 - phones	Z	199.0710
199.0710	DCA_int_06 - phones	DH	199.1210
199.0710	DCA_int_06 - words	the	199.1810
199.1210	DCA_int_06 - phones	AH0	199.1810
199.1810	DCA_int_06 - phones	L	199.2110
199.1810	DCA_int_06 - words	large	199.4310
199.2110	DCA_int_06 - phones	AA1	199.3210
199.3210	DCA_int_06 - phones	R	199.3810
199.3810	DCA_int_06 - phones	JH	199.4310
199.4310	DCA_int_06 - phones	AH0	199.4810
199.4310	DCA_int_06 - words	amount	199.6610
199.4810	DCA_int_06 - phones	M	199.5410
199.5410	DCA_int_06 - phones	AW1	199.5910
199.5910	DCA_int_06 - phones	N	199.6310
199.6310	DCA_int_06 - phones	T	199.6610
199.6610	DCA_int_06 - phones	AH0	199.6910
199.6610	DCA_int_06 - words	of	199.7510
199.6910	DCA_int_06 - phones	V	199.7510
199.7510	DCA_int_06 - phones	sp	199.8210
199.8210	DCA_int_06 - phones	F	199.8710
199.8210	DCA_int_06 - words	fish	199.9910
199.8710	DCA_int_06 - phones	IH1	199.9610
199.9610	DCA_int_06 - phones	SH	199.9910
199.9910	DCA_int_06 - phones	sp	200.0210
200.0210	DCA_int_06 - phones	DH	200.0510
200.0210	DCA_int_06 - words	that	200.1110
200.0510	DCA_int_06 - phones	AH0	200.0810
200.0810	DCA_int_06 - phones	T	200.1110
200.1110	DCA_int_06 - phones	sp	200.1410
200.1410	DCA_int_06 - phones	Y	200.2510
200.1410	DCA_int_06 - words	you	200.2910
200.2510	DCA_int_06 - phones	UW1	200.2910
200.2910	DCA_int_06 - phones	EH1	200.3310
200.2910	DCA_int_06 - words	ever	200.4410
200.3310	DCA_int_06 - phones	V	200.3710
200.3710	DCA_int_06 - phones	ER0	200.4410
200.4410	DCA_int_06 - phones	sp	200.4810
200.4810	DCA_int_06 - phones	K	200.5910
200.4810	DCA_int_06 - words	caught	200.7210
200.5910	DCA_int_06 - phones	AO1	200.6710
200.6710	DCA_int_06 - phones	T	200.7210
200.7210	DCA_int_06 - phones	sp	201.1110
202.0241	DCA_se1_ag1_m_06 - phones	T	202.1941
202.0241	DCA_se1_ag1_m_06 - words	twenty	202.7441
202.1941	DCA_se1_ag1_m_06 - phones	W	202.2441
202.2441	DCA_se1_ag1_m_06 - phones	EH1	202.3441
202.3441	DCA_se1_ag1_m_06 - phones	N	202.4141
202.4141	DCA_se1_ag1_m_06 - phones	IY0	202.7441
203.0441	DCA_int_06 - phones	T	203.1641
203.0441	DCA_int_06 - words	twenty	203.4141
203.1641	DCA_int_06 - phones	W	203.1941
203.1941	DCA_int_06 - phones	EH1	203.2741
203.2741	DCA_int_06 - phones	N	203.3041
203.3041	DCA_int_06 - phones	IY0	203.4141
203.4141	DCA_int_06 - phones	sp	203.4541
203.4541	DCA_int_06 - phones	W	203.5241
203.4541	DCA_int_06 - words	were	203.5941
203.5241	DCA_int_06 - phones	ER0	203.5941
203.5941	DCA_int_06 - phones	sp	203.6241
203.6241	DCA_int_06 - phones	Y	203.6841
203.6241	DCA_int_06 - words	you	203.8141
203.6841	DCA_int_06 - phones	UW1	203.8141
203.8141	DCA_int_06 - phones	sp	203.8441
203.8441	DCA_int_06 - phones	R	203.9041
203.8441	DCA_int_06 - words	really	204.1441
203.9041	DCA_int_06 - phones	IY1	203.9941
203.9941	DCA_int_06 - phones	L	204.0841
204.0841	DCA_int_06 - phones	IY0	204.1441
204.1441	DCA_int_06 - phones	IH0	204.2241
204.1441	DCA_int_06 - words	excited	204.6741
204.2241	DCA_int_06 - phones	K	204.3041
204.3041	DCA_int_06 - phones	S	204.3941
204.3941	DCA_int_06 - phones	AY1	204.5141
204.5141	DCA_int_06 - phones	T	204.5441
204.5441	DCA_int_06 - phones	IH0	204.6041
204.6041	DCA_int_06 - phones	D	204.6741
204.6741	DCA_int_06 - phones	sp	204.7041
204.7041	DCA_int_06 - phones	AH0	204.8141
204.7041	DCA_int_06 - words	about	205.0341
204.8141	DCA_int_06 - phones	B	204.8541
204.8541	DCA_int_06 - phones	AW1	204.9441
204.9441	DCA_int_06 - phones	T	205.0341
205.0341	DCA_int_06 - phones	sp	205.0741
205.0741	DCA_int_06 - phones	IH0	205.1141
205.0741	DCA_int_06 - words	it	205.4941
205.1141	DCA_int_06 - phones	T	205.4941
205.9538	DCA_se1_ag1_m_06 - phones	sil	206.0538
206.0538	DCA_se1_ag1_m_06 - phones	Y	206.1038
206.0538	DCA_se1_ag1_m_06 - words	yep	206.3338
206.1038	DCA_se1_ag1_m_06 - phones	EH1	206.2438
206.2438	DCA_se1_ag1_m_06 - phones	P	206.3338
206.3338	DCA_se1_ag1_m_06 - phones	sp	206.4238
206.4238	DCA_se1_ag1_m_06 - phones	AH0	206.5338
206.4238	DCA_se1_ag1_m_06 - words	and	206.6238
206.5338	DCA_se1_ag1_m_06 - phones	N	206.6238
206.6238	DCA_se1_ag1_m_06 - words	i	206.7238
206.6238	DCA_se1_ag1_m_06 - phones	AY1	206.7238
206.7238	DCA_se1_ag1_m_06 - phones	sp	206.7538
206.7538	DCA_se1_ag1_m_06 - phones	K	206.8638
206.7538	DCA_se1_ag1_m_06 - words	caught	207.0638
206.8638	DCA_se1_ag1_m_06 - phones	AO1	206.9838
206.9838	DCA_se1_ag1_m_06 - phones	T	207.0638
207.0638	DCA_se1_ag1_m_06 - phones	F	207.2538
207.0638	DCA_se1_ag1_m_06 - words	fourteen	207.9238
207.2538	DCA_se1_ag1_m_06 - phones	AO1	207.3238
207.3238	DCA_se1_ag1_m_06 - phones	R	207.3938
207.3938	DCA_se1_ag1_m_06 - phones	T	207.5738
207.5738	DCA_se1_ag1_m_06 - phones	IY1	207.7938
207.7938	DCA_se1_ag1_m_06 - phones	N	207.9238
207.9238	DCA_se1_ag1_m_06 - phones	W	207.9738
207.9238	DCA_se1_ag1_m_06 - words	wednesday	208.6538
207.9738	DCA_se1_ag1_m_06 - phones	EH1	208.1638
208.1638	DCA_se1_ag1_m_06 - phones	N	208.2738
208.2738	DCA_se1_ag1_m_06 - phones	Z	208.4038
208.4038	DCA_se1_ag1_m_06 - phones	D	208.4838
208.4838	DCA_se1_ag1_m_06 - phones	IY0	208.6538
209.4218	DCA_int_06 - phones	HH	209.5418
209.4218	DCA_int_06 - words	how	209.5718
209.5418	DCA_int_06 - phones	AW1	209.5718
209.5718	DCA_int_06 - phones	AO1	209.6718
209.5718	DCA_int_06 - words	often	209.7718
209.6718	DCA_int_06 - phones	F	209.7118
209.7118	DCA_int_06 - phones	AH0	209.7418
209.7418	DCA_int_06 - phones	N	209.7718
209.7718	DCA_int_06 - phones	D	209.8118
209.7718	DCA_int_06 - words	do	209.8718
209.8118	DCA_int_06 - phones	UW1	209.8718
209.8718	DCA_int_06 - phones	Y	209.9118
209.8718	DCA_int_06 - words	you	209.9618
209.9118	DCA_int_06 - phones	UW1	209.9618
209.9618	DCA_int_06 - phones	sp	209.9918
209.9918	DCA_int_06 - phones	G	210.0218
209.9918	DCA_int_06 - words	go	210.1118
210.0218	DCA_int_06 - phones	OW1	210.1118
210.1118	DCA_int_06 - phones	sp	210.1718
210.1718	DCA_int_06 - phones	F	210.2118
210.1718	DCA_int_06 - words	fishing	210.5218
210.2118	DCA_int_06 - phones	IH1	210.2918
210.2918	DCA_int_06 - phones	SH	210.3818
210.3818	DCA_int_06 - phones	IH0	210.4118
210.4118	DCA_int_06 - phones	NG	210.5218
211.4922	DCA_se1_ag1_m_06 - phones	sil	211.6322
211.6322	DCA_se1_ag1_m_06 - words	i	211.7322
211.6322	DCA_se1_ag1_m_06 - phones	AY1	211.7322
211.7322	DCA_se1_ag1_m_06 - phones	W	211.8422
211.7322	DCA_se1_ag1_m_06 - words	went	211.9722
211.8422	DCA_se1_ag1_m_06 - phones	EH1	211.8822
211.8822	DCA_se1_ag1_m_06 - phones	N	211.9222
211.9222	DCA_se1_ag1_m_06 - phones	T	211.9722
211.9722	DCA_se1_ag1_m_06 - phones	T	212.0322
211.9722	DCA_se1_ag1_m_06 - words	today	212.4522
212.0322	DCA_se1_ag1_m_06 - phones	AH0	212.0722
212.0722	DCA_se1_ag1_m_06 - phones	D	212.2122
212.2122	DCA_se1_ag1_m_06 - phones	EY1	212.4522
212.4522	DCA_se1_ag1_m_06 - phones	sp	212.5322
212.5322	DCA_se1_ag1_m_06 - phones	B	212.6022
212.5322	DCA_se1_ag1_m_06 - words	but	212.7322
212.6022	DCA_se1_ag1_m_06 - phones	AH1	212.6722
212.6722	DCA_se1_ag1_m_06 - phones	T	212.7322
212.7322	DCA_se1_ag1_m_06 - phones	AY1	212.9122
212.7322	DCA_se1_ag1_m_06 - words	i	212.9122
212.9122	DCA_se1_ag1_m_06 - phones	EY1	212.9622
212.9122	DCA_se1_ag1_m_06 - words	ain't	213.0722
212.9622	DCA_se1_ag1_m_06 - phones	N	212.9922
212.9922	DCA_se1_ag1_m_06 - phones	T	213.0722
213.1382	DCA_se1_ag1_m_06 - words	i	213.2682
213.1382	DCA_se1_ag1_m_06 - phones	AY1	213.2682
213.2682	DCA_se1_ag1_m_06 - phones	D	213.3282
213.2682	DCA_se1_ag1_m_06 - words	don't	213.4882
213.3282	DCA_se1_ag1_m_06 - phones	OW1	213.4182
213.4182	DCA_se1_ag1_m_06 - phones	N	213.4882
213.4882	DCA_se1_ag1_m_06 - phones	G	213.5782
213.4882	DCA_se1_ag1_m_06 - words	go	213.7182
213.5782	DCA_se1_ag1_m_06 - phones	OW1	213.7182
213.7182	DCA_se1_ag1_m_06 - phones	sp	213.8982
213.8982	DCA_se1_ag1_m_06 - phones	V	213.9382
213.8982	DCA_se1_ag1_m_06 - words	very	214.2082
213.9382	DCA_se1_ag1_m_06 - phones	EH1	214.0382
214.0382	DCA_se1_ag1_m_06 - phones	R	214.1182
214.1182	DCA_se1_ag1_m_06 - phones	IY0	214.2082
214.2082	DCA_se1_ag1_m_06 - phones	AO1	214.3882
214.2082	DCA_se1_ag1_m_06 - words	often	214.6082
214.3882	DCA_se1_ag1_m_06 - phones	F	214.4882
214.4882	DCA_se1_ag1_m_06 - phones	T	214.5382
214.5382	DCA_se1_ag1_m_06 - phones	AH0	214.5682
214.5682	DCA_se1_ag1_m_06 - phones	N	214.6082
214.6082	DCA_se1_ag1_m_06 - phones	K	214.6982
214.6082	DCA_se1_ag1_m_06 - words	cause	214.8082
214.6982	DCA_se1_ag1_m_06 - phones	AO1	214.7582
214.7582	DCA_se1_ag1_m_06 - phones	Z	214.8082
214.8082	DCA_se1_ag1_m_06 - phones	M	214.8882
214.8082	DCA_se1_ag1_m_06 - words	my	214.9582
214.8882	DCA_se1_ag1_m_06 - phones	AY1	214.9582
214.9582	DCA_se1_ag1_m_06 - phones	M	215.0982
214.9582	DCA_se1_ag1_m_06 - words	mother	215.3582
215.0982	DCA_se1_ag1_m_06 - phones	AH1	215.1982
215.1982	DCA_se1_ag1_m_06 - phones	DH	215.2882
215.2882	DCA_se1_ag1_m_06 - phones	ER0	215.3582
215.3582	DCA_se1_ag1_m_06 - phones	sp	215.4082
215.4082	DCA_se1_ag1_m_06 - phones	SH	215.5782
215.4082	DCA_se1_ag1_m_06 - words	she	215.6082
215.5782	DCA_se1_ag1_m_06 - phones	IY1	215.6082
215.6082	DCA_se1_ag1_m_06 - phones	D	215.6582
215.6082	DCA_se1_ag1_m_06 - words	don't	215.8182
215.6582	DCA_se1_ag1_m_06 - phones	OW1	215.7182
215.7182	DCA_se1_ag1_m_06 - phones	N	215.8182
215.8182	DCA_se1_ag1_m_06 - phones	L	215.8882
215.8182	DCA_se1_ag1_m_06 - words	like	216.0282
215.8882	DCA_se1_ag1_m_06 - phones	AY1	215.9582
215.9582	DCA_se1_ag1_m_06 - phones	K	216.0282
216.0282	DCA_se1_ag1_m_06 - phones	sp	216.0782
216.0782	DCA_se1_ag1_m_06 - phones	M	216.1482
216.0782	DCA_se1_ag1_m_06 - words	me	216.2082
216.1482	DCA_se1_ag1_m_06 - phones	IY1	216.2082
216.2082	DCA_se1_ag1_m_06 - phones	sp	216.3482
216.3482	DCA_se1_ag1_m_06 - phones	D	216.3982
216.3482	DCA_se1_ag1_m_06 - words	down	216.5882
216.3982	DCA_se1_ag1_m_06 - phones	AW1	216.5382
216.5382	DCA_se1_ag1_m_06 - phones	N	216.5882
216.5882	DCA_se1_ag1_m_06 - phones	sp	216.6182
216.6182	DCA_se1_ag1_m_06 - phones	DH	216.6482
216.6182	DCA_se1_ag1_m_06 - words	there	216.7082
216.6482	DCA_se1_ag1_m_06 - phones	EH1	216.6782
216.6782	DCA_se1_ag1_m_06 - phones	R	216.7082
216.7082	DCA_se1_ag1_m_06 - phones	sp	216.9782
217.4628	DCA_int_06 - phones	M	217.6128
217.4628	DCA_int_06 - words	mm-hm	217.6928
217.6128	DCA_int_06 - phones	HH	217.6428
217.6428	DCA_int_06 - phones	M	217.6928
217.6928	DCA_int_06 - phones	sp	218.5668
218.5668	DCA_int_06 - phones	OW2	218.7268
218.5668	DCA_int_06 - words	okay	218.8968
218.7268	DCA_int_06 - phones	K	218.8168
218.8168	DCA_int_06 - phones	EY1	218.8968
218.8968	DCA_int_06 - phones	sp	219.4568
219.4568	DCA_int_06 - phones	T	219.5268
219.4568	DCA_int_06 - words	tell	219.5968
219.5268	DCA_int_06 - phones	EH1	219.5668
219.5668	DCA_int_06 - phones	L	219.5968
219.5968	DCA_int_06 - phones	M	219.6468
219.5968	DCA_int_06 - words	me	219.6768
219.6468	DCA_int_06 - phones	IY1	219.6768
219.6768	DCA_int_06 - phones	AH0	219.7568
219.6768	DCA_int_06 - words	about	219.9568
219.7568	DCA_int_06 - phones	B	219.8068
219.8068	DCA_int_06 - phones	AW1	219.8968
219.8968	DCA_int_06 - phones	T	219.9568
219.9568	DCA_int_06 - phones	Y	220.0168
219.9568	DCA_int_06 - words	your	220.1268
[truncated: 3,257 more rows]
