# Supplementary material for: Considering Performance in the Automated and Manual Coding of Sociolinguistic Variables: Lessons From Variable (ING)
Source: Front Artif Intell. 2021 Apr 29;4:648543. doi: 10.3389/frai.2021.648543 (PMC8117961; doi:10.3389/frai.2021.648543)
Supplement: Supplementary file 4 [file Data_Sheet_4.ZIP › CORAAL_Aligned_as_Tables/DCB_se1_ag1_f_01_1_txout.txt]

tmin	tier	text	tmax
0.5612	DCB_int_01 - phones	S	0.6512
0.5612	DCB_int_01 - words	so	0.6912
0.6512	DCB_int_01 - phones	OW1	0.6912
0.6912	DCB_int_01 - phones	W	0.7512
0.6912	DCB_int_01 - words	we're	0.7912
0.7512	DCB_int_01 - phones	ER1	0.7912
0.7912	DCB_int_01 - phones	G	0.8312
0.7912	DCB_int_01 - words	gonna	0.9612
0.8312	DCB_int_01 - phones	AH1	0.9012
0.9012	DCB_int_01 - phones	N	0.9312
0.9312	DCB_int_01 - phones	AH0	0.9612
0.9612	DCB_int_01 - phones	G	1.0012
0.9612	DCB_int_01 - words	go	1.0312
1.0012	DCB_int_01 - phones	OW1	1.0312
1.0312	DCB_int_01 - phones	AH0	1.0712
1.0312	DCB_int_01 - words	ahead	1.2112
1.0712	DCB_int_01 - phones	HH	1.1212
1.1212	DCB_int_01 - phones	EH1	1.1612
1.1612	DCB_int_01 - phones	D	1.2112
1.2112	DCB_int_01 - phones	AE1	1.2412
1.2112	DCB_int_01 - words	and	1.3012
1.2412	DCB_int_01 - phones	N	1.3012
1.3012	DCB_int_01 - phones	S	1.3912
1.3012	DCB_int_01 - words	start	1.7212
1.3912	DCB_int_01 - phones	T	1.4412
1.4412	DCB_int_01 - phones	AA1	1.5512
1.5512	DCB_int_01 - phones	R	1.6912
1.6912	DCB_int_01 - phones	T	1.7212
1.7212	DCB_int_01 - phones	sp	1.7512
1.7512	DCB_int_01 - phones	AY1	1.8312
1.7512	DCB_int_01 - words	i	1.8312
1.8312	DCB_int_01 - words	m	1.8612
1.8312	DCB_int_01 - phones	M	1.8612
1.8612	DCB_int_01 - words	a	1.8912
1.8612	DCB_int_01 - phones	AH0	1.8912
1.8912	DCB_int_01 - phones	JH	1.9212
1.8912	DCB_int_01 - words	just	1.9812
1.9212	DCB_int_01 - phones	AH1	1.9512
1.9512	DCB_int_01 - phones	S	1.9812
1.9812	DCB_int_01 - phones	AE1	2.0612
1.9812	DCB_int_01 - words	ask	2.1312
2.0612	DCB_int_01 - phones	S	2.1012
2.1012	DCB_int_01 - phones	K	2.1312
2.1312	DCB_int_01 - phones	Y	2.2612
2.1312	DCB_int_01 - words	you	2.3312
2.2612	DCB_int_01 - phones	UW1	2.3312
2.3312	DCB_int_01 - phones	S	2.4212
2.3312	DCB_int_01 - words	some	2.5212
2.4212	DCB_int_01 - phones	AH1	2.4512
2.4512	DCB_int_01 - phones	M	2.5212
2.5212	DCB_int_01 - phones	F	2.6112
2.5212	DCB_int_01 - words	few	2.7312
2.6112	DCB_int_01 - phones	Y	2.6412
2.6412	DCB_int_01 - phones	UW1	2.7312
2.7312	DCB_int_01 - phones	K	2.8212
2.7312	DCB_int_01 - words	questions	3.1212
2.8212	DCB_int_01 - phones	W	2.8512
2.8512	DCB_int_01 - phones	EH1	2.9212
2.9212	DCB_int_01 - phones	S	2.9812
2.9812	DCB_int_01 - phones	CH	3.0112
3.0112	DCB_int_01 - phones	AH0	3.0412
3.0412	DCB_int_01 - phones	N	3.0712
3.0712	DCB_int_01 - phones	Z	3.1212
3.1212	DCB_int_01 - phones	AH0	3.1612
3.1212	DCB_int_01 - words	and	3.2012
3.1612	DCB_int_01 - phones	N	3.2012
3.2012	DCB_int_01 - phones	DH	3.2312
3.2012	DCB_int_01 - words	then	3.3112
3.2312	DCB_int_01 - phones	EH1	3.2612
3.2612	DCB_int_01 - phones	N	3.3112
3.3112	DCB_int_01 - words	i	3.3712
3.3112	DCB_int_01 - phones	AY1	3.3712
3.3712	DCB_int_01 - words	m	3.4312
3.3712	DCB_int_01 - phones	M	3.4312
3.4312	DCB_int_01 - words	a	3.4912
3.4312	DCB_int_01 - phones	AH0	3.4912
3.4912	DCB_int_01 - phones	AE1	3.6012
3.4912	DCB_int_01 - words	ask	3.7012
3.6012	DCB_int_01 - phones	S	3.6512
3.6512	DCB_int_01 - phones	K	3.7012
3.7012	DCB_int_01 - phones	Y	3.7412
3.7012	DCB_int_01 - words	you	3.9012
3.7412	DCB_int_01 - phones	UW1	3.9012
3.9012	DCB_int_01 - phones	sp	4.0712
4.5340	DCB_int_01 - phones	S	4.6440
4.5340	DCB_int_01 - words	some	4.7240
4.6440	DCB_int_01 - phones	AH1	4.6740
4.6740	DCB_int_01 - phones	M	4.7240
4.7240	DCB_int_01 - phones	AH1	4.7740
4.7240	DCB_int_01 - words	other	4.8840
4.7740	DCB_int_01 - phones	DH	4.8340
4.8340	DCB_int_01 - phones	ER0	4.8840
4.8840	DCB_int_01 - phones	K	4.9540
4.8840	DCB_int_01 - words	questions	5.4240
4.9540	DCB_int_01 - phones	W	4.9840
4.9840	DCB_int_01 - phones	EH1	5.0440
5.0440	DCB_int_01 - phones	S	5.1140
5.1140	DCB_int_01 - phones	CH	5.1640
5.1640	DCB_int_01 - phones	AH0	5.2040
5.2040	DCB_int_01 - phones	N	5.2840
5.2840	DCB_int_01 - phones	Z	5.4240
5.9236	DCB_int_01 - phones	sil	5.9536
5.9536	DCB_int_01 - phones	AH1	6.2536
5.9536	DCB_int_01 - words	um	6.3636
6.2536	DCB_int_01 - phones	M	6.3636
6.3636	DCB_int_01 - phones	F	6.4136
6.3636	DCB_int_01 - words	first	6.5836
6.4136	DCB_int_01 - phones	ER1	6.4836
6.4836	DCB_int_01 - phones	S	6.5536
6.5536	DCB_int_01 - phones	T	6.5836
6.5836	DCB_int_01 - phones	AH0	6.6136
6.5836	DCB_int_01 - words	of	6.6436
6.6136	DCB_int_01 - phones	V	6.6436
6.6436	DCB_int_01 - phones	AO1	6.6736
6.6436	DCB_int_01 - words	all	6.7436
6.6736	DCB_int_01 - phones	L	6.7436
6.7436	DCB_int_01 - phones	K	6.7936
6.7436	DCB_int_01 - words	can	6.8536
6.7936	DCB_int_01 - phones	AH0	6.8236
6.8236	DCB_int_01 - phones	N	6.8536
6.8536	DCB_int_01 - phones	Y	6.8836
6.8536	DCB_int_01 - words	you	6.9136
6.8836	DCB_int_01 - phones	UW1	6.9136
6.9136	DCB_int_01 - phones	JH	6.9536
6.9136	DCB_int_01 - words	just	7.0336
6.9536	DCB_int_01 - phones	IH0	7.0036
7.0036	DCB_int_01 - phones	S	7.0336
7.0336	DCB_int_01 - phones	S	7.1036
7.0336	DCB_int_01 - words	say	7.1836
7.1036	DCB_int_01 - phones	EY1	7.1836
7.1836	DCB_int_01 - phones	Y	7.2336
7.1836	DCB_int_01 - words	your	7.3136
7.2336	DCB_int_01 - phones	UH1	7.2736
7.2736	DCB_int_01 - phones	R	7.3136
7.3136	DCB_int_01 - phones	N	7.3736
7.3136	DCB_int_01 - words	name	7.6036
7.3736	DCB_int_01 - phones	EY1	7.5336
7.5336	DCB_int_01 - phones	M	7.6036
7.6036	DCB_int_01 - phones	AH0	7.6536
7.6036	DCB_int_01 - words	and	7.6936
7.6536	DCB_int_01 - phones	N	7.6936
7.6936	DCB_int_01 - phones	DH	7.7236
7.6936	DCB_int_01 - words	the	7.7736
7.7236	DCB_int_01 - phones	IY0	7.7736
7.7736	DCB_int_01 - phones	D	7.8436
7.7736	DCB_int_01 - words	date	8.0536
7.8436	DCB_int_01 - phones	EY1	7.9936
7.9936	DCB_int_01 - phones	T	8.0536
8.9067	DCB_se1_ag1_f_01 - phones	sil	8.9367
8.9367	DCB_se1_ag1_f_01 - phones	TN	10.2167
8.9367	DCB_se1_ag1_f_01 - words	rdx	10.2167
10.2167	DCB_se1_ag1_f_01 - phones	sp	10.2567
10.2567	DCB_se1_ag1_f_01 - phones	AH0	10.3867
10.2567	DCB_se1_ag1_f_01 - words	and	10.4367
10.3867	DCB_se1_ag1_f_01 - phones	N	10.4367
10.4367	DCB_se1_ag1_f_01 - phones	T	10.5367
10.4367	DCB_se1_ag1_f_01 - words	today	10.7967
10.5367	DCB_se1_ag1_f_01 - phones	AH0	10.5667
10.5667	DCB_se1_ag1_f_01 - phones	D	10.6167
10.6167	DCB_se1_ag1_f_01 - phones	EY1	10.7967
10.7967	DCB_se1_ag1_f_01 - words	s	10.8367
10.7967	DCB_se1_ag1_f_01 - phones	Z	10.8367
10.8367	DCB_se1_ag1_f_01 - phones	D	10.9567
10.8367	DCB_se1_ag1_f_01 - words	date	11.1267
10.9567	DCB_se1_ag1_f_01 - phones	EY1	11.0867
11.0867	DCB_se1_ag1_f_01 - phones	T	11.1267
11.1267	DCB_se1_ag1_f_01 - phones	sp	11.1567
11.1567	DCB_se1_ag1_f_01 - phones	IH1	11.3867
11.1567	DCB_se1_ag1_f_01 - words	is	11.5667
11.3867	DCB_se1_ag1_f_01 - phones	Z	11.5667
11.5667	DCB_se1_ag1_f_01 - phones	sp	11.6067
11.6067	DCB_se1_ag1_f_01 - phones	DH	11.6667
11.6067	DCB_se1_ag1_f_01 - words	the	11.7567
11.6667	DCB_se1_ag1_f_01 - phones	AH0	11.7567
11.7567	DCB_se1_ag1_f_01 - phones	S	11.9067
11.7567	DCB_se1_ag1_f_01 - words	seventh	12.3967
11.9067	DCB_se1_ag1_f_01 - phones	EH1	11.9967
11.9967	DCB_se1_ag1_f_01 - phones	V	12.0467
12.0467	DCB_se1_ag1_f_01 - phones	AH0	12.1167
12.1167	DCB_se1_ag1_f_01 - phones	N	12.1467
12.1467	DCB_se1_ag1_f_01 - phones	TH	12.3967
12.3967	DCB_se1_ag1_f_01 - phones	sp	12.4767
12.4271	DCB_int_01 - phones	IH1	12.4971
12.4271	DCB_int_01 - words	it	12.5671
12.4971	DCB_int_01 - phones	T	12.5671
12.5671	DCB_int_01 - phones	IH1	12.7071
12.5671	DCB_int_01 - words	is	12.7571
12.7071	DCB_int_01 - phones	Z	12.7571
12.7571	DCB_int_01 - phones	DH	12.8071
12.7571	DCB_int_01 - words	the	12.8771
12.8071	DCB_int_01 - phones	AH0	12.8771
12.8771	DCB_int_01 - phones	S	12.9571
12.8771	DCB_int_01 - words	seventh	13.2171
12.9571	DCB_int_01 - phones	EH1	13.0171
13.0171	DCB_int_01 - phones	V	13.0571
13.0571	DCB_int_01 - phones	AH0	13.0871
13.0871	DCB_int_01 - phones	N	13.1171
13.1171	DCB_int_01 - phones	TH	13.2171
13.2171	DCB_int_01 - phones	AH0	13.2471
13.2171	DCB_int_01 - words	of	13.2771
13.2471	DCB_int_01 - phones	V	13.2771
13.2771	DCB_int_01 - phones	sp	13.3071
13.3071	DCB_int_01 - phones	JH	13.3971
13.3071	DCB_int_01 - words	july	13.8571
13.3971	DCB_int_01 - phones	AH0	13.5171
13.5171	DCB_int_01 - phones	L	13.5971
13.5971	DCB_int_01 - phones	AY1	13.8571
14.1373	DCB_int_01 - phones	sil	14.1673
14.1673	DCB_int_01 - phones	AH1	14.5873
14.1673	DCB_int_01 - words	um	14.8873
14.5873	DCB_int_01 - phones	M	14.8873
14.8873	DCB_int_01 - phones	sp	14.9273
15.6061	DCB_int_01 - phones	HH	15.6661
15.6061	DCB_int_01 - words	when	15.7761
15.6661	DCB_int_01 - phones	W	15.6961
15.6961	DCB_int_01 - phones	EH1	15.7361
15.7361	DCB_int_01 - phones	N	15.7761
15.7761	DCB_int_01 - phones	W	15.8061
15.7761	DCB_int_01 - words	were	15.8561
15.8061	DCB_int_01 - phones	ER0	15.8561
15.8561	DCB_int_01 - phones	Y	15.9061
15.8561	DCB_int_01 - words	you	15.9561
15.9061	DCB_int_01 - phones	UW1	15.9561
15.9561	DCB_int_01 - phones	B	16.0261
15.9561	DCB_int_01 - words	born	16.3261
16.0261	DCB_int_01 - phones	AO1	16.1061
16.1061	DCB_int_01 - phones	R	16.1661
16.1661	DCB_int_01 - phones	N	16.3261
16.9816	DCB_se1_ag1_f_01 - phones	AY1	17.1116
16.9816	DCB_se1_ag1_f_01 - words	i	17.1116
17.1116	DCB_se1_ag1_f_01 - phones	W	17.2016
17.1116	DCB_se1_ag1_f_01 - words	was	17.3316
17.2016	DCB_se1_ag1_f_01 - phones	AH0	17.2316
17.2316	DCB_se1_ag1_f_01 - phones	Z	17.3316
17.3316	DCB_se1_ag1_f_01 - phones	B	17.3916
17.3316	DCB_se1_ag1_f_01 - words	born	17.5716
17.3916	DCB_se1_ag1_f_01 - phones	AO1	17.5116
17.5116	DCB_se1_ag1_f_01 - phones	R	17.5416
17.5416	DCB_se1_ag1_f_01 - phones	N	17.5716
17.5716	DCB_se1_ag1_f_01 - phones	AO1	17.6716
17.5716	DCB_se1_ag1_f_01 - words	on	17.7016
17.6716	DCB_se1_ag1_f_01 - phones	N	17.7016
17.7016	DCB_se1_ag1_f_01 - phones	AA0	17.8216
17.7016	DCB_se1_ag1_f_01 - words	october	18.2116
17.8216	DCB_se1_ag1_f_01 - phones	K	17.9116
17.9116	DCB_se1_ag1_f_01 - phones	T	18.0016
18.0016	DCB_se1_ag1_f_01 - phones	OW1	18.0716
18.0716	DCB_se1_ag1_f_01 - phones	B	18.1316
18.1316	DCB_se1_ag1_f_01 - phones	ER0	18.2116
18.2116	DCB_se1_ag1_f_01 - phones	T	18.3316
18.2116	DCB_se1_ag1_f_01 - words	tenth	18.5416
18.3316	DCB_se1_ag1_f_01 - phones	EH1	18.4016
18.4016	DCB_se1_ag1_f_01 - phones	N	18.4316
18.4316	DCB_se1_ag1_f_01 - phones	TH	18.5416
18.5416	DCB_se1_ag1_f_01 - phones	N	18.5916
18.5416	DCB_se1_ag1_f_01 - words	nineteen	18.9016
18.5916	DCB_se1_ag1_f_01 - phones	AY1	18.6516
18.6516	DCB_se1_ag1_f_01 - phones	N	18.7216
18.7216	DCB_se1_ag1_f_01 - phones	T	18.8316
18.8316	DCB_se1_ag1_f_01 - phones	IY1	18.8616
18.8616	DCB_se1_ag1_f_01 - phones	N	18.9016
18.9016	DCB_se1_ag1_f_01 - phones	N	18.9316
18.9016	DCB_se1_ag1_f_01 - words	ninety	19.1316
18.9316	DCB_se1_ag1_f_01 - phones	AY1	18.9816
18.9816	DCB_se1_ag1_f_01 - phones	N	19.0216
19.0216	DCB_se1_ag1_f_01 - phones	T	19.0716
19.0716	DCB_se1_ag1_f_01 - phones	IY0	19.1316
19.1316	DCB_se1_ag1_f_01 - phones	S	19.2516
19.1316	DCB_se1_ag1_f_01 - words	seven	19.4016
19.2516	DCB_se1_ag1_f_01 - phones	EH1	19.3116
19.3116	DCB_se1_ag1_f_01 - phones	V	19.3416
19.3416	DCB_se1_ag1_f_01 - phones	AH0	19.3716
19.3716	DCB_se1_ag1_f_01 - phones	N	19.4016
19.4016	DCB_se1_ag1_f_01 - phones	sp	19.5516
19.9041	DCB_int_01 - phones	AE1	19.9741
19.9041	DCB_int_01 - words	and	21.0441
19.9741	DCB_int_01 - phones	N	21.0441
21.0441	DCB_int_01 - phones	sp	21.1441
23.2008	DCB_int_01 - phones	HH	23.2308
23.2008	DCB_int_01 - words	where	23.3408
23.2308	DCB_int_01 - phones	W	23.2608
23.2608	DCB_int_01 - phones	EH1	23.3108
23.3108	DCB_int_01 - phones	R	23.3408
23.3408	DCB_int_01 - words	d	23.3708
23.3408	DCB_int_01 - phones	D	23.3708
23.3708	DCB_int_01 - phones	Y	23.4008
23.3708	DCB_int_01 - words	you	23.4408
23.4008	DCB_int_01 - phones	UW1	23.4408
23.4408	DCB_int_01 - phones	G	23.5008
23.4408	DCB_int_01 - words	grow	23.6408
23.5008	DCB_int_01 - phones	R	23.5408
23.5408	DCB_int_01 - phones	OW1	23.6408
23.6408	DCB_int_01 - phones	AH1	23.7108
23.6408	DCB_int_01 - words	up	23.7808
23.7108	DCB_int_01 - phones	P	23.7808
24.5845	DCB_se1_ag1_f_01 - words	i	24.7345
24.5845	DCB_se1_ag1_f_01 - phones	AY1	24.7345
24.7345	DCB_se1_ag1_f_01 - phones	G	24.8245
24.7345	DCB_se1_ag1_f_01 - words	grew	24.9445
24.8245	DCB_se1_ag1_f_01 - phones	R	24.8645
24.8645	DCB_se1_ag1_f_01 - phones	UW1	24.9445
24.9445	DCB_se1_ag1_f_01 - phones	AH1	25.1345
24.9445	DCB_se1_ag1_f_01 - words	up	25.2345
25.1345	DCB_se1_ag1_f_01 - phones	P	25.2345
25.4565	DCB_se1_ag1_f_01 - phones	sil	25.4865
25.4865	DCB_se1_ag1_f_01 - phones	IH1	25.6665
25.4865	DCB_se1_ag1_f_01 - words	in	25.7265
25.6665	DCB_se1_ag1_f_01 - phones	N	25.7265
25.7265	DCB_se1_ag1_f_01 - phones	K	25.8565
25.7265	DCB_se1_ag1_f_01 - words	kenilworth	26.5265
25.8565	DCB_se1_ag1_f_01 - phones	EH1	25.8865
25.8865	DCB_se1_ag1_f_01 - phones	N	25.9565
25.9565	DCB_se1_ag1_f_01 - phones	AH0	25.9865
25.9865	DCB_se1_ag1_f_01 - phones	L	26.0165
26.0165	DCB_se1_ag1_f_01 - phones	W	26.0565
26.0565	DCB_se1_ag1_f_01 - phones	ER2	26.2265
26.2265	DCB_se1_ag1_f_01 - phones	TH	26.5265
26.4684	DCB_int_01 - phones	sil	26.5184
26.5184	DCB_int_01 - phones	IH1	26.5784
26.5184	DCB_int_01 - words	in	26.6384
26.5784	DCB_int_01 - phones	N	26.6384
26.6384	DCB_int_01 - phones	K	26.7184
26.6384	DCB_int_01 - words	kenilworth	27.0984
26.7184	DCB_int_01 - phones	EH1	26.7484
26.7484	DCB_int_01 - phones	N	26.7984
26.7984	DCB_int_01 - phones	AH0	26.8384
26.8384	DCB_int_01 - phones	L	26.9084
26.9084	DCB_int_01 - phones	W	26.9384
26.9384	DCB_int_01 - phones	ER2	27.0684
27.0684	DCB_int_01 - phones	TH	27.0984
27.0984	DCB_int_01 - phones	sp	27.3943
27.3943	DCB_int_01 - phones	AO2	27.4343
27.3943	DCB_int_01 - words	alright	27.7043
27.4343	DCB_int_01 - phones	L	27.4643
27.4643	DCB_int_01 - phones	R	27.5043
27.5043	DCB_int_01 - phones	AY1	27.6443
27.6443	DCB_int_01 - phones	T	27.7043
27.7043	DCB_int_01 - phones	sp	28.2749
28.2749	DCB_int_01 - phones	AH1	28.8549
28.2749	DCB_int_01 - words	um	28.9849
28.8549	DCB_int_01 - phones	M	28.9849
28.9849	DCB_int_01 - phones	sp	29.1049
29.1049	DCB_int_01 - phones	AE1	29.6549
29.1049	DCB_int_01 - words	and	29.7649
29.6549	DCB_int_01 - phones	N	29.7049
29.7049	DCB_int_01 - phones	D	29.7649
29.7649	DCB_int_01 - phones	S	29.8149
29.7649	DCB_int_01 - words	so	29.8649
29.8149	DCB_int_01 - phones	OW1	29.8649
29.8649	DCB_int_01 - phones	Y	29.9449
29.8649	DCB_int_01 - words	you've	30.0449
29.9449	DCB_int_01 - phones	UW1	29.9749
29.9749	DCB_int_01 - phones	V	30.0449
30.0449	DCB_int_01 - phones	L	30.0949
30.0449	DCB_int_01 - words	lived	30.2449
30.0949	DCB_int_01 - phones	IH1	30.1449
30.1449	DCB_int_01 - phones	V	30.1949
30.1949	DCB_int_01 - phones	D	30.2449
30.2449	DCB_int_01 - phones	IH0	30.2849
30.2449	DCB_int_01 - words	in	30.3349
30.2849	DCB_int_01 - phones	N	30.3349
30.3349	DCB_int_01 - phones	D	30.3749
30.3349	DCB_int_01 - words	dc	30.6049
30.3749	DCB_int_01 - phones	IY1	30.4549
30.4549	DCB_int_01 - phones	S	30.5449
30.5449	DCB_int_01 - phones	IY1	30.6049
30.6049	DCB_int_01 - phones	AO1	30.6549
30.6049	DCB_int_01 - words	all	30.7249
30.6549	DCB_int_01 - phones	L	30.7249
30.7249	DCB_int_01 - phones	Y	30.7549
30.7249	DCB_int_01 - words	your	30.8349
30.7549	DCB_int_01 - phones	UH1	30.7849
30.7849	DCB_int_01 - phones	R	30.8349
30.8349	DCB_int_01 - phones	L	30.8949
30.8349	DCB_int_01 - words	life	31.2249
30.8949	DCB_int_01 - phones	AY1	31.0149
31.0149	DCB_int_01 - phones	F	31.2249
31.3539	DCB_se1_ag1_f_01 - phones	sil	31.4339
31.4339	DCB_se1_ag1_f_01 - phones	Y	31.5739
31.4339	DCB_se1_ag1_f_01 - words	yes	32.1839
31.5739	DCB_se1_ag1_f_01 - phones	EH1	31.7039
31.7039	DCB_se1_ag1_f_01 - phones	S	32.1839
32.1513	DCB_int_01 - phones	sil	32.1913
32.1913	DCB_int_01 - phones	OW2	32.2813
32.1913	DCB_int_01 - words	okay	32.5213
32.2813	DCB_int_01 - phones	K	32.3613
32.3613	DCB_int_01 - phones	EY1	32.5213
32.5213	DCB_int_01 - phones	sp	33.2724
33.2724	DCB_int_01 - phones	AH1	34.3024
33.2724	DCB_int_01 - words	um	34.4324
34.3024	DCB_int_01 - phones	M	34.4324
34.4324	DCB_int_01 - phones	AE1	34.5524
34.4324	DCB_int_01 - words	and	34.6224
34.5524	DCB_int_01 - phones	N	34.5924
34.5924	DCB_int_01 - phones	D	34.6224
34.6224	DCB_int_01 - phones	N	34.6924
34.6224	DCB_int_01 - words	now	34.8724
34.6924	DCB_int_01 - phones	AW1	34.8724
34.8724	DCB_int_01 - phones	Y	34.9724
34.8724	DCB_int_01 - words	you	35.1424
34.9724	DCB_int_01 - phones	UW1	35.1424
35.1424	DCB_int_01 - phones	AA1	35.2824
35.1424	DCB_int_01 - words	are	35.5324
35.2824	DCB_int_01 - phones	R	35.5324
35.5324	DCB_int_01 - phones	sp	35.5624
35.5624	DCB_int_01 - phones	G	35.6424
35.5624	DCB_int_01 - words	going	35.9624
35.6424	DCB_int_01 - phones	OW1	35.7324
35.7324	DCB_int_01 - phones	IH0	35.8524
35.8524	DCB_int_01 - phones	NG	35.9624
35.9624	DCB_int_01 - phones	T	36.0924
35.9624	DCB_int_01 - words	to	36.3724
36.0924	DCB_int_01 - phones	UW1	36.3724
36.3724	DCB_int_01 - phones	W	36.4524
36.3724	DCB_int_01 - words	what	36.5924
36.4524	DCB_int_01 - phones	AH1	36.5124
36.5124	DCB_int_01 - phones	T	36.5924
36.5924	DCB_int_01 - phones	sp	36.6224
36.6224	DCB_int_01 - phones	S	36.7524
36.6224	DCB_int_01 - words	school	37.1124
36.7524	DCB_int_01 - phones	K	36.8124
36.8124	DCB_int_01 - phones	UW1	36.8524
36.8524	DCB_int_01 - phones	L	37.1124
37.1124	DCB_int_01 - phones	sp	37.1524
37.1524	DCB_int_01 - phones	K	37.2224
37.1524	DCB_int_01 - words	cause	37.3024
37.2224	DCB_int_01 - phones	AA1	37.2524
37.2524	DCB_int_01 - phones	Z	37.3024
37.3024	DCB_int_01 - phones	AY1	37.3624
37.3024	DCB_int_01 - words	i	37.3624
37.3624	DCB_int_01 - phones	AO1	37.4224
37.3624	DCB_int_01 - words	always	37.6624
37.4224	DCB_int_01 - phones	L	37.4924
37.4924	DCB_int_01 - phones	W	37.5524
37.5524	DCB_int_01 - phones	IY0	37.5924
37.5924	DCB_int_01 - phones	Z	37.6624
37.6624	DCB_int_01 - phones	M	37.7124
37.6624	DCB_int_01 - words	mess	37.8824
37.7124	DCB_int_01 - phones	EH1	37.7924
37.7924	DCB_int_01 - phones	S	37.8824
37.8824	DCB_int_01 - phones	IH0	37.9224
37.8824	DCB_int_01 - words	it	37.9724
37.9224	DCB_int_01 - phones	T	37.9724
37.9724	DCB_int_01 - phones	AH1	38.0224
37.9724	DCB_int_01 - words	up	38.1524
38.0224	DCB_int_01 - phones	P	38.1524
38.6129	DCB_se1_ag1_f_01 - phones	TN	39.2329
38.6129	DCB_se1_ag1_f_01 - words	rdx	39.2329
39.2051	DCB_int_01 - phones	sil	39.2451
39.2329	DCB_se1_ag1_f_01 - phones	sp	39.2629
39.2451	DCB_int_01 - words	rdx	39.7251
39.2451	DCB_int_01 - phones	TN	39.7251
39.7251	DCB_int_01 - phones	sp	42.4351
42.8363	DCB_se1_ag1_f_01 - phones	IH1	42.8963
42.8363	DCB_se1_ag1_f_01 - words	it	42.9463
42.8963	DCB_se1_ag1_f_01 - phones	T	42.9463
42.9463	DCB_se1_ag1_f_01 - words	s	42.9963
42.9463	DCB_se1_ag1_f_01 - phones	Z	42.9963
42.9963	DCB_se1_ag1_f_01 - phones	IH0	43.0563
42.9963	DCB_se1_ag1_f_01 - words	in	43.1063
43.0563	DCB_se1_ag1_f_01 - phones	N	43.1063
43.1063	DCB_se1_ag1_f_01 - phones	P	43.1963
43.1063	DCB_se1_ag1_f_01 - words	pennsylvania	43.8363
43.1963	DCB_se1_ag1_f_01 - phones	EH2	43.2563
43.2563	DCB_se1_ag1_f_01 - phones	N	43.3063
43.3063	DCB_se1_ag1_f_01 - phones	S	43.3963
43.3963	DCB_se1_ag1_f_01 - phones	AH0	43.4263
43.4263	DCB_se1_ag1_f_01 - phones	L	43.4563
43.4563	DCB_se1_ag1_f_01 - phones	V	43.5263
43.5263	DCB_se1_ag1_f_01 - phones	EY1	43.6863
43.6863	DCB_se1_ag1_f_01 - phones	N	43.7163
43.7163	DCB_se1_ag1_f_01 - phones	Y	43.8063
43.8063	DCB_se1_ag1_f_01 - phones	AH0	43.8363
43.8363	DCB_se1_ag1_f_01 - phones	sp	43.9363
43.9414	DCB_int_01 - phones	IH0	43.9914
43.9414	DCB_int_01 - words	it	44.0214
43.9914	DCB_int_01 - phones	T	44.0214
44.0214	DCB_int_01 - words	s	44.0914
44.0214	DCB_int_01 - phones	Z	44.0914
44.0914	DCB_int_01 - phones	IH0	44.1314
44.0914	DCB_int_01 - words	in	44.1914
44.1314	DCB_int_01 - phones	N	44.1914
44.1914	DCB_int_01 - phones	P	44.2214
44.1914	DCB_int_01 - words	pennsylvania	44.8114
44.2214	DCB_int_01 - phones	EH2	44.2814
44.2814	DCB_int_01 - phones	N	44.3514
44.3514	DCB_int_01 - phones	S	44.3814
44.3814	DCB_int_01 - phones	AH0	44.4214
44.4214	DCB_int_01 - phones	L	44.4514
44.4514	DCB_int_01 - phones	V	44.5014
44.5014	DCB_int_01 - phones	EY1	44.5614
44.5614	DCB_int_01 - phones	N	44.6814
44.6814	DCB_int_01 - phones	Y	44.7714
44.7714	DCB_int_01 - phones	AH0	44.8114
44.8114	DCB_int_01 - phones	sp	45.1418
45.1418	DCB_int_01 - phones	AH0	45.1818
45.1418	DCB_int_01 - words	and	45.2518
45.1818	DCB_int_01 - phones	N	45.2518
45.2518	DCB_int_01 - phones	W	45.2918
45.2518	DCB_int_01 - words	what	45.3518
45.2918	DCB_int_01 - phones	AH1	45.3218
45.3218	DCB_int_01 - phones	T	45.3518
45.3518	DCB_int_01 - phones	D	45.3818
45.3518	DCB_int_01 - words	do	45.4118
45.3818	DCB_int_01 - phones	UW1	45.4118
45.4118	DCB_int_01 - phones	Y	45.4418
45.4118	DCB_int_01 - words	you	45.4718
45.4418	DCB_int_01 - phones	UW1	45.4718
45.4718	DCB_int_01 - phones	W	45.5118
45.4718	DCB_int_01 - words	wanna	45.6518
45.5118	DCB_int_01 - phones	AA1	45.5618
45.5618	DCB_int_01 - phones	N	45.6018
45.6018	DCB_int_01 - phones	AH0	45.6518
45.6518	DCB_int_01 - phones	D	45.7018
45.6518	DCB_int_01 - words	do	45.8318
45.7018	DCB_int_01 - phones	UW1	45.8318
45.8318	DCB_int_01 - phones	sp	45.9618
46.6366	DCB_se1_ag1_f_01 - phones	W	46.7266
46.6366	DCB_se1_ag1_f_01 - words	well	46.8466
46.7266	DCB_se1_ag1_f_01 - phones	EH1	46.7666
46.7666	DCB_se1_ag1_f_01 - phones	L	46.8466
46.8466	DCB_se1_ag1_f_01 - phones	AY1	46.9366
46.8466	DCB_se1_ag1_f_01 - words	i	46.9366
46.9366	DCB_se1_ag1_f_01 - phones	W	47.0266
46.9366	DCB_se1_ag1_f_01 - words	wanna	47.2066
47.0266	DCB_se1_ag1_f_01 - phones	AA1	47.1266
47.1266	DCB_se1_ag1_f_01 - phones	N	47.1766
47.1766	DCB_se1_ag1_f_01 - phones	AH0	47.2066
47.2066	DCB_se1_ag1_f_01 - phones	D	47.2666
47.2066	DCB_se1_ag1_f_01 - words	do	47.3766
47.2666	DCB_se1_ag1_f_01 - phones	UW1	47.3766
47.3766	DCB_se1_ag1_f_01 - phones	T	47.4966
47.3766	DCB_se1_ag1_f_01 - words	two	47.6166
47.4966	DCB_se1_ag1_f_01 - phones	UW1	47.6166
47.6166	DCB_se1_ag1_f_01 - phones	TH	47.6866
47.6166	DCB_se1_ag1_f_01 - words	things	48.1666
47.6866	DCB_se1_ag1_f_01 - phones	IH1	47.7666
47.7666	DCB_se1_ag1_f_01 - phones	NG	48.0666
48.0666	DCB_se1_ag1_f_01 - phones	Z	48.1666
48.1666	DCB_se1_ag1_f_01 - phones	F	48.4666
48.1666	DCB_se1_ag1_f_01 - words	first	48.7366
48.4666	DCB_se1_ag1_f_01 - phones	ER1	48.5766
48.5766	DCB_se1_ag1_f_01 - phones	S	48.6666
48.6666	DCB_se1_ag1_f_01 - phones	T	48.7366
48.7366	DCB_se1_ag1_f_01 - phones	AY1	48.8266
48.7366	DCB_se1_ag1_f_01 - words	i	48.8266
48.8266	DCB_se1_ag1_f_01 - phones	W	48.9366
48.8266	DCB_se1_ag1_f_01 - words	wanna	49.3766
48.9366	DCB_se1_ag1_f_01 - phones	AA1	48.9866
48.9866	DCB_se1_ag1_f_01 - phones	N	49.1366
49.1366	DCB_se1_ag1_f_01 - phones	AH0	49.3766
49.3766	DCB_se1_ag1_f_01 - phones	sp	50.1360
50.1360	DCB_se1_ag1_f_01 - phones	B	50.2360
50.1360	DCB_se1_ag1_f_01 - words	be	50.5260
50.2360	DCB_se1_ag1_f_01 - phones	IY1	50.5260
50.5260	DCB_se1_ag1_f_01 - words	a	50.7460
50.5260	DCB_se1_ag1_f_01 - phones	AH0	50.7460
50.7460	DCB_se1_ag1_f_01 - phones	AE0	50.8460
50.7460	DCB_se1_ag1_f_01 - words	athletic	51.3160
50.8460	DCB_se1_ag1_f_01 - phones	TH	50.9760
50.9760	DCB_se1_ag1_f_01 - phones	L	51.0460
51.0460	DCB_se1_ag1_f_01 - phones	EH1	51.1160
51.1160	DCB_se1_ag1_f_01 - phones	T	51.1760
51.1760	DCB_se1_ag1_f_01 - phones	IH0	51.2560
51.2560	DCB_se1_ag1_f_01 - phones	K	51.3160
51.3160	DCB_se1_ag1_f_01 - phones	T	51.4460
51.3160	DCB_se1_ag1_f_01 - words	trainer	52.0160
51.4460	DCB_se1_ag1_f_01 - phones	R	51.5160
51.5160	DCB_se1_ag1_f_01 - phones	EY1	51.6360
51.6360	DCB_se1_ag1_f_01 - phones	N	51.7560
51.7560	DCB_se1_ag1_f_01 - phones	ER0	52.0160
52.4827	DCB_se1_ag1_f_01 - phones	sil	52.5227
52.5227	DCB_se1_ag1_f_01 - phones	L	52.6027
52.5227	DCB_se1_ag1_f_01 - words	like	52.7427
52.6027	DCB_se1_ag1_f_01 - phones	AY1	52.6827
52.6827	DCB_se1_ag1_f_01 - phones	K	52.7427
52.7427	DCB_se1_ag1_f_01 - phones	F	52.8827
52.7427	DCB_se1_ag1_f_01 - words	phy-	52.9227
52.8827	DCB_se1_ag1_f_01 - phones	IH1	52.9227
52.9227	DCB_se1_ag1_f_01 - phones	sp	52.9627
52.9627	DCB_se1_ag1_f_01 - phones	D	53.0627
52.9627	DCB_se1_ag1_f_01 - words	do	53.1627
53.0627	DCB_se1_ag1_f_01 - phones	UW1	53.1627
53.1627	DCB_se1_ag1_f_01 - phones	F	53.3027
53.1627	DCB_se1_ag1_f_01 - words	physical	53.6527
53.3027	DCB_se1_ag1_f_01 - phones	IH1	53.3327
53.3327	DCB_se1_ag1_f_01 - phones	Z	53.4327
53.4327	DCB_se1_ag1_f_01 - phones	IH0	53.4727
53.4727	DCB_se1_ag1_f_01 - phones	K	53.5227
53.5227	DCB_se1_ag1_f_01 - phones	AH0	53.5627
53.5627	DCB_se1_ag1_f_01 - phones	L	53.6527
53.6527	DCB_se1_ag1_f_01 - phones	TH	53.7427
53.6527	DCB_se1_ag1_f_01 - words	therapy	54.1227
53.7427	DCB_se1_ag1_f_01 - phones	EH1	53.7727
53.7727	DCB_se1_ag1_f_01 - phones	R	53.8927
53.8927	DCB_se1_ag1_f_01 - phones	AH0	53.9527
53.9527	DCB_se1_ag1_f_01 - phones	P	54.0427
54.0427	DCB_se1_ag1_f_01 - phones	IY0	54.1227
54.1227	DCB_se1_ag1_f_01 - phones	W	54.2027
54.1227	DCB_se1_ag1_f_01 - words	with	54.3527
54.2027	DCB_se1_ag1_f_01 - phones	IH0	54.2727
54.2727	DCB_se1_ag1_f_01 - phones	TH	54.3527
54.3527	DCB_se1_ag1_f_01 - phones	DH	54.4027
54.3527	DCB_se1_ag1_f_01 - words	the	54.4627
54.4027	DCB_se1_ag1_f_01 - phones	AH0	54.4627
54.4627	DCB_se1_ag1_f_01 - phones	S	54.6027
54.4627	DCB_se1_ag1_f_01 - words	sports	55.1827
54.6027	DCB_se1_ag1_f_01 - phones	P	54.6827
54.6827	DCB_se1_ag1_f_01 - phones	AO1	54.7727
54.7727	DCB_se1_ag1_f_01 - phones	R	54.8727
54.8727	DCB_se1_ag1_f_01 - phones	T	54.9827
54.9827	DCB_se1_ag1_f_01 - phones	S	55.1827
55.5498	DCB_se1_ag1_f_01 - phones	K	55.6898
55.5498	DCB_se1_ag1_f_01 - words	cause	55.7798
55.6898	DCB_se1_ag1_f_01 - phones	AA1	55.7198
55.7198	DCB_se1_ag1_f_01 - phones	Z	55.7798
55.7798	DCB_se1_ag1_f_01 - words	i	55.8298
55.7798	DCB_se1_ag1_f_01 - phones	AY1	55.8298
55.8298	DCB_se1_ag1_f_01 - phones	L	55.8798
55.8298	DCB_se1_ag1_f_01 - words	like	56.0398
55.8798	DCB_se1_ag1_f_01 - phones	AY1	55.9498
55.9498	DCB_se1_ag1_f_01 - phones	K	56.0398
56.0398	DCB_se1_ag1_f_01 - phones	S	56.0898
56.0398	DCB_se1_ag1_f_01 - words	sports	56.4798
56.0898	DCB_se1_ag1_f_01 - phones	P	56.1998
56.1998	DCB_se1_ag1_f_01 - phones	AO1	56.2898
56.2898	DCB_se1_ag1_f_01 - phones	R	56.3598
56.3598	DCB_se1_ag1_f_01 - phones	T	56.4198
56.4198	DCB_se1_ag1_f_01 - phones	S	56.4798
56.4798	DCB_se1_ag1_f_01 - phones	sp	56.7598
56.8165	DCB_se1_ag1_f_01 - phones	AE1	56.9565
56.8165	DCB_se1_ag1_f_01 - words	and	57.0165
56.9565	DCB_se1_ag1_f_01 - phones	N	57.0165
57.0165	DCB_se1_ag1_f_01 - phones	DH	57.0565
57.0165	DCB_se1_ag1_f_01 - words	then	57.2665
57.0565	DCB_se1_ag1_f_01 - phones	EH1	57.2265
57.2265	DCB_se1_ag1_f_01 - phones	N	57.2665
57.2665	DCB_se1_ag1_f_01 - words	i	57.4165
57.2665	DCB_se1_ag1_f_01 - phones	AY1	57.4165
57.4165	DCB_se1_ag1_f_01 - phones	W	57.4965
57.4165	DCB_se1_ag1_f_01 - words	want	57.6065
57.4965	DCB_se1_ag1_f_01 - phones	AO1	57.5465
57.5465	DCB_se1_ag1_f_01 - phones	N	57.5765
57.5765	DCB_se1_ag1_f_01 - phones	T	57.6065
57.6065	DCB_se1_ag1_f_01 - phones	T	57.6365
57.6065	DCB_se1_ag1_f_01 - words	to	57.6865
57.6365	DCB_se1_ag1_f_01 - phones	AH0	57.6865
57.6865	DCB_se1_ag1_f_01 - phones	D	57.7565
57.6865	DCB_se1_ag1_f_01 - words	do	58.1165
57.7565	DCB_se1_ag1_f_01 - phones	UW1	58.1165
58.1165	DCB_se1_ag1_f_01 - phones	sp	58.5047
58.5047	DCB_se1_ag1_f_01 - phones	L	58.5847
58.5047	DCB_se1_ag1_f_01 - words	like	58.7447
58.5847	DCB_se1_ag1_f_01 - phones	AY1	58.6847
58.6847	DCB_se1_ag1_f_01 - phones	K	58.7447
58.7447	DCB_se1_ag1_f_01 - phones	sp	58.8947
58.8947	DCB_se1_ag1_f_01 - phones	M	59.0647
58.8947	DCB_se1_ag1_f_01 - words	mass	59.2947
59.0647	DCB_se1_ag1_f_01 - phones	AE1	59.1947
59.1947	DCB_se1_ag1_f_01 - phones	S	59.2947
59.2947	DCB_se1_ag1_f_01 - phones	K	59.3447
59.2947	DCB_se1_ag1_f_01 - words	communications	60.3247
59.3447	DCB_se1_ag1_f_01 - phones	AH0	59.3947
59.3947	DCB_se1_ag1_f_01 - phones	M	59.4447
59.4447	DCB_se1_ag1_f_01 - phones	Y	59.4947
59.4947	DCB_se1_ag1_f_01 - phones	UW2	59.5247
59.5247	DCB_se1_ag1_f_01 - phones	N	59.5647
59.5647	DCB_se1_ag1_f_01 - phones	AH0	59.6247
59.6247	DCB_se1_ag1_f_01 - phones	K	59.7647
59.7647	DCB_se1_ag1_f_01 - phones	EY1	59.8547
59.8547	DCB_se1_ag1_f_01 - phones	SH	60.0147
60.0147	DCB_se1_ag1_f_01 - phones	AH0	60.0447
60.0447	DCB_se1_ag1_f_01 - phones	N	60.0947
60.0947	DCB_se1_ag1_f_01 - phones	Z	60.3247
60.3247	DCB_se1_ag1_f_01 - phones	sp	60.3547
60.3547	DCB_se1_ag1_f_01 - phones	R	60.5147
60.3547	DCB_se1_ag1_f_01 - words	radio	60.7447
60.5147	DCB_se1_ag1_f_01 - phones	EY1	60.5447
60.5447	DCB_se1_ag1_f_01 - phones	D	60.6047
60.6047	DCB_se1_ag1_f_01 - phones	IY0	60.7147
60.7147	DCB_se1_ag1_f_01 - phones	OW2	60.7447
60.7447	DCB_se1_ag1_f_01 - phones	B	60.8447
60.7447	DCB_se1_ag1_f_01 - words	broadcasting	61.4947
60.8447	DCB_se1_ag1_f_01 - phones	R	60.8847
60.8847	DCB_se1_ag1_f_01 - phones	AO1	60.9647
60.9647	DCB_se1_ag1_f_01 - phones	D	61.0147
61.0147	DCB_se1_ag1_f_01 - phones	K	61.1247
61.1247	DCB_se1_ag1_f_01 - phones	AE2	61.1847
61.1847	DCB_se1_ag1_f_01 - phones	S	61.3147
61.3147	DCB_se1_ag1_f_01 - phones	T	61.3647
61.3647	DCB_se1_ag1_f_01 - phones	IH0	61.3947
61.3947	DCB_se1_ag1_f_01 - phones	NG	61.4947
61.6943	DCB_int_01 - phones	HH	61.7643
61.6943	DCB_int_01 - words	how	61.8343
61.7643	DCB_int_01 - phones	AW1	61.8343
61.8343	DCB_int_01 - words	d	61.8843
61.8343	DCB_int_01 - phones	D	61.8843
61.8843	DCB_int_01 - phones	Y	61.9643
61.8843	DCB_int_01 - words	you	62.0043
61.9643	DCB_int_01 - phones	UW1	62.0043
62.0043	DCB_int_01 - phones	G	62.0843
62.0043	DCB_int_01 - words	get	62.1943
62.0843	DCB_int_01 - phones	IH1	62.1643
62.1643	DCB_int_01 - phones	T	62.1943
62.1943	DCB_int_01 - phones	IH1	62.2543
62.1943	DCB_int_01 - words	interested	62.6043
62.2543	DCB_int_01 - phones	N	62.3043
62.3043	DCB_int_01 - phones	T	62.3643
62.3643	DCB_int_01 - phones	R	62.3943
62.3943	DCB_int_01 - phones	AH0	62.4243
62.4243	DCB_int_01 - phones	S	62.4743
62.4743	DCB_int_01 - phones	T	62.5343
62.5343	DCB_int_01 - phones	AH0	62.5743
62.5743	DCB_int_01 - phones	D	62.6043
62.6043	DCB_int_01 - phones	IH0	62.6443
62.6043	DCB_int_01 - words	in	62.6743
62.6443	DCB_int_01 - phones	N	62.6743
62.6743	DCB_int_01 - phones	DH	62.7343
62.6743	DCB_int_01 - words	that	62.8543
62.7343	DCB_int_01 - phones	AH0	62.8243
62.8243	DCB_int_01 - phones	T	62.8543
62.8543	DCB_int_01 - phones	sp	62.9343
63.7600	DCB_se1_ag1_f_01 - phones	K	63.8500
63.7600	DCB_se1_ag1_f_01 - words	cause	63.9800
63.8500	DCB_se1_ag1_f_01 - phones	AA1	63.9000
63.9000	DCB_se1_ag1_f_01 - phones	Z	63.9800
63.9800	DCB_se1_ag1_f_01 - words	i	64.0400
63.9800	DCB_se1_ag1_f_01 - phones	AY1	64.0400
64.0400	DCB_se1_ag1_f_01 - phones	L	64.1100
64.0400	DCB_se1_ag1_f_01 - words	like	64.2000
64.1100	DCB_se1_ag1_f_01 - phones	AY1	64.1500
64.1500	DCB_se1_ag1_f_01 - phones	K	64.2000
64.2000	DCB_se1_ag1_f_01 - phones	T	64.2600
64.2000	DCB_se1_ag1_f_01 - words	to	64.3100
64.2600	DCB_se1_ag1_f_01 - phones	AH0	64.3100
64.3100	DCB_se1_ag1_f_01 - phones	T	64.4200
64.3100	DCB_se1_ag1_f_01 - words	talk	64.7900
64.4200	DCB_se1_ag1_f_01 - phones	AO1	64.5100
64.5100	DCB_se1_ag1_f_01 - phones	K	64.7900
65.1588	DCB_int_01 - phones	Y	65.1988
65.1588	DCB_int_01 - words	you	65.2488
65.1988	DCB_int_01 - phones	UW1	65.2488
65.2488	DCB_int_01 - phones	D	65.2888
65.2488	DCB_int_01 - words	didn't	65.4888
65.2888	DCB_int_01 - phones	IH1	65.3288
65.3288	DCB_int_01 - phones	D	65.3788
65.3788	DCB_int_01 - phones	N	65.4088
65.4088	DCB_int_01 - phones	T	65.4888
66.2173	DCB_int_01 - phones	sil	66.2473
66.2473	DCB_int_01 - phones	AH1	66.4573
66.2473	DCB_int_01 - words	uh	66.4573
66.4573	DCB_int_01 - phones	AH0	66.4873
66.4573	DCB_int_01 - words	and	66.5273
66.4873	DCB_int_01 - phones	N	66.5273
66.5273	DCB_int_01 - phones	AH1	66.6773
66.5273	DCB_int_01 - words	uh	66.6773
66.6773	DCB_int_01 - phones	DH	66.7373
66.6773	DCB_int_01 - words	that	66.8373
66.7373	DCB_int_01 - phones	AE1	66.7673
66.7673	DCB_int_01 - phones	T	66.8373
66.8373	DCB_int_01 - words	s	66.8773
66.8373	DCB_int_01 - phones	S	66.8773
66.8773	DCB_int_01 - phones	W	66.9073
66.8773	DCB_int_01 - words	why	66.9373
66.9073	DCB_int_01 - phones	AY1	66.9373
66.9373	DCB_int_01 - words	i	66.9673
66.9373	DCB_int_01 - phones	AY1	66.9673
66.9673	DCB_int_01 - phones	AO1	67.0473
66.9673	DCB_int_01 - words	always	67.2073
67.0473	DCB_int_01 - phones	L	67.0773
67.0773	DCB_int_01 - phones	W	67.1273
67.1273	DCB_int_01 - phones	IY0	67.1773
67.1773	DCB_int_01 - phones	Z	67.2073
67.2073	DCB_int_01 - phones	S	67.3273
67.2073	DCB_int_01 - words	see	67.3673
67.3273	DCB_int_01 - phones	IY1	67.3673
67.3673	DCB_int_01 - phones	Y	67.4673
67.3673	DCB_int_01 - words	you	67.5173
67.4673	DCB_int_01 - phones	UW1	67.5173
67.5173	DCB_int_01 - phones	T	67.5873
67.5173	DCB_int_01 - words	talking	67.9373
67.5873	DCB_int_01 - phones	AO1	67.7073
67.7073	DCB_int_01 - phones	K	67.7873
67.7873	DCB_int_01 - phones	IH0	67.8273
67.8273	DCB_int_01 - phones	NG	67.9373
68.1466	DCB_se1_ag1_f_01 - phones	spn	68.6366
68.1466	DCB_se1_ag1_f_01 - words	<unk>	68.6366
68.5198	DCB_int_01 - phones	AH1	68.9898
68.5198	DCB_int_01 - words	um	69.1498
68.9898	DCB_int_01 - phones	M	69.1498
69.1498	DCB_int_01 - phones	sp	69.5662
69.5662	DCB_int_01 - phones	AE1	70.2662
69.5662	DCB_int_01 - words	and	70.4862
70.2662	DCB_int_01 - phones	N	70.3862
70.3862	DCB_int_01 - phones	D	70.4862
70.4862	DCB_int_01 - phones	sp	71.3194
71.3194	DCB_int_01 - phones	AH1	71.4894
71.3194	DCB_int_01 - words	um	71.5594
71.4894	DCB_int_01 - phones	M	71.5594
71.5594	DCB_int_01 - phones	W	71.6194
71.5594	DCB_int_01 - words	were	71.6694
71.6194	DCB_int_01 - phones	ER1	71.6694
71.6694	DCB_int_01 - phones	Y	71.6994
71.6694	DCB_int_01 - words	your	71.7894
71.6994	DCB_int_01 - phones	UH1	71.7294
71.7294	DCB_int_01 - phones	R	71.7894
71.7894	DCB_int_01 - phones	P	71.8694
71.7894	DCB_int_01 - words	parents	72.0894
71.8694	DCB_int_01 - phones	EH1	71.9394
71.9394	DCB_int_01 - phones	R	71.9694
71.9694	DCB_int_01 - phones	AH0	71.9994
71.9994	DCB_int_01 - phones	N	72.0294
72.0294	DCB_int_01 - phones	T	72.0594
72.0594	DCB_int_01 - phones	S	72.0894
72.0894	DCB_int_01 - phones	B	72.1494
72.0894	DCB_int_01 - words	both	72.2794
72.1494	DCB_int_01 - phones	OW1	72.2094
72.2094	DCB_int_01 - phones	TH	72.2794
72.2794	DCB_int_01 - phones	B	72.3394
72.2794	DCB_int_01 - words	born	72.4694
72.3394	DCB_int_01 - phones	AO1	72.3794
72.3794	DCB_int_01 - phones	R	72.4394
72.4394	DCB_int_01 - phones	N	72.4694
72.4694	DCB_int_01 - phones	HH	72.5094
72.4694	DCB_int_01 - words	here	72.6494
72.5094	DCB_int_01 - phones	IY1	72.5994
72.5994	DCB_int_01 - phones	R	72.6494
72.6494	DCB_int_01 - phones	sp	72.8494
72.9902	DCB_int_01 - phones	IH1	73.0602
72.9902	DCB_int_01 - words	in	73.0902
73.0602	DCB_int_01 - phones	N	73.0902
73.0902	DCB_int_01 - phones	D	73.1402
73.0902	DCB_int_01 - words	dc	73.3702
73.1402	DCB_int_01 - phones	IY1	73.2202
73.2202	DCB_int_01 - phones	S	73.3002
73.3002	DCB_int_01 - phones	IY1	73.3702
73.3702	DCB_int_01 - phones	sp	74.3585
73.4705	DCB_se1_ag1_f_01 - phones	sil	73.5305
73.5305	DCB_se1_ag1_f_01 - phones	Y	73.6505
73.5305	DCB_se1_ag1_f_01 - words	yes	74.0605
73.6505	DCB_se1_ag1_f_01 - phones	EH1	73.8505
73.8505	DCB_se1_ag1_f_01 - phones	S	74.0605
74.3585	DCB_int_01 - phones	AH1	74.9085
74.3585	DCB_int_01 - words	um	75.0285
74.9085	DCB_int_01 - phones	M	75.0285
75.0285	DCB_int_01 - phones	sp	75.1785
75.1785	DCB_int_01 - phones	AE1	75.2785
75.1785	DCB_int_01 - words	and	75.3685
75.2785	DCB_int_01 - phones	N	75.3685
75.3685	DCB_int_01 - phones	DH	75.3985
75.3685	DCB_int_01 - words	then	75.6785
75.3985	DCB_int_01 - phones	EH1	75.5985
75.5985	DCB_int_01 - phones	N	75.6785
75.6785	DCB_int_01 - phones	W	75.7385
75.6785	DCB_int_01 - words	what	75.8285
75.7385	DCB_int_01 - phones	AH1	75.7885
75.7885	DCB_int_01 - phones	T	75.8285
75.8285	DCB_int_01 - words	s	75.8785
75.8285	DCB_int_01 - phones	Z	75.8785
75.8785	DCB_int_01 - phones	Y	75.9085
75.8785	DCB_int_01 - words	your	76.0085
75.9085	DCB_int_01 - phones	UH1	75.9485
75.9485	DCB_int_01 - phones	R	76.0085
76.0085	DCB_int_01 - phones	M	76.0685
76.0085	DCB_int_01 - words	mom	76.1985
76.0685	DCB_int_01 - phones	AA1	76.1385
76.1385	DCB_int_01 - phones	M	76.1985
76.1985	DCB_int_01 - phones	D	76.2385
76.1985	DCB_int_01 - words	do	76.3885
76.2385	DCB_int_01 - phones	UW1	76.3885
76.3885	DCB_int_01 - phones	sp	81.0872
76.9350	DCB_se1_ag1_f_01 - phones	sil	76.9750
76.9750	DCB_se1_ag1_f_01 - phones	M	77.0450
76.9750	DCB_se1_ag1_f_01 - words	my	77.0950
77.0450	DCB_se1_ag1_f_01 - phones	AY1	77.0950
77.0950	DCB_se1_ag1_f_01 - phones	M	77.1450
77.0950	DCB_se1_ag1_f_01 - words	mom	77.4850
77.1450	DCB_se1_ag1_f_01 - phones	AA1	77.3950
77.3950	DCB_se1_ag1_f_01 - phones	M	77.4850
77.4850	DCB_se1_ag1_f_01 - phones	SH	77.6250
77.4850	DCB_se1_ag1_f_01 - words	she	77.7650
77.6250	DCB_se1_ag1_f_01 - phones	IY1	77.7650
77.7650	DCB_se1_ag1_f_01 - phones	Y	78.0250
77.7650	DCB_se1_ag1_f_01 - words	used	78.2150
78.0250	DCB_se1_ag1_f_01 - phones	UW1	78.0750
78.0750	DCB_se1_ag1_f_01 - phones	Z	78.1850
78.1850	DCB_se1_ag1_f_01 - phones	D	78.2150
78.2150	DCB_se1_ag1_f_01 - phones	T	78.2550
78.2150	DCB_se1_ag1_f_01 - words	to	78.3750
78.2550	DCB_se1_ag1_f_01 - phones	UW1	78.3750
78.3750	DCB_se1_ag1_f_01 - phones	W	78.4450
78.3750	DCB_se1_ag1_f_01 - words	work	78.9350
78.4450	DCB_se1_ag1_f_01 - phones	ER1	78.5850
78.5850	DCB_se1_ag1_f_01 - phones	K	78.9350
79.2840	DCB_se1_ag1_f_01 - phones	AE1	79.5540
79.2840	DCB_se1_ag1_f_01 - words	at	79.6740
79.5540	DCB_se1_ag1_f_01 - phones	T	79.6740
79.6740	DCB_se1_ag1_f_01 - phones	sp	79.7840
79.7840	DCB_se1_ag1_f_01 - phones	TN	80.8840
79.7840	DCB_se1_ag1_f_01 - words	rdx	80.8840
80.8840	DCB_se1_ag1_f_01 - phones	sp	81.3630
81.0872	DCB_int_01 - phones	M	81.3272
81.0872	DCB_int_01 - words	mm-hm	81.5172
81.3272	DCB_int_01 - phones	HH	81.3872
81.3630	DCB_se1_ag1_f_01 - phones	IH0	81.4130
81.3630	DCB_se1_ag1_f_01 - words	it	81.4530
81.3872	DCB_int_01 - phones	M	81.5172
81.4130	DCB_se1_ag1_f_01 - phones	T	81.4530
81.4530	DCB_se1_ag1_f_01 - words	s	81.5030
81.4530	DCB_se1_ag1_f_01 - phones	Z	81.5030
81.5030	DCB_se1_ag1_f_01 - phones	L	81.5530
81.5030	DCB_se1_ag1_f_01 - words	like	81.6730
81.5530	DCB_se1_ag1_f_01 - phones	AY1	81.6030
81.6030	DCB_se1_ag1_f_01 - phones	K	81.6730
81.6730	DCB_se1_ag1_f_01 - phones	AH0	81.7330
81.6730	DCB_se1_ag1_f_01 - words	a	81.7330
81.7330	DCB_se1_ag1_f_01 - phones	M	81.8230
81.7330	DCB_se1_ag1_f_01 - words	maternity	82.3330
81.8230	DCB_se1_ag1_f_01 - phones	AH0	81.8730
81.8730	DCB_se1_ag1_f_01 - phones	T	82.0230
82.0230	DCB_se1_ag1_f_01 - phones	ER1	82.1430
82.1430	DCB_se1_ag1_f_01 - phones	N	82.1730
82.1730	DCB_se1_ag1_f_01 - phones	IH0	82.2030
82.2030	DCB_se1_ag1_f_01 - phones	T	82.2530
82.2530	DCB_se1_ag1_f_01 - phones	IY0	82.3330
82.3330	DCB_se1_ag1_f_01 - phones	HH	82.3830
82.3330	DCB_se1_ag1_f_01 - words	home	82.7830
82.3830	DCB_se1_ag1_f_01 - phones	OW1	82.6930
82.6930	DCB_se1_ag1_f_01 - phones	M	82.7830
83.2335	DCB_se1_ag1_f_01 - phones	HH	83.2635
83.2335	DCB_se1_ag1_f_01 - words	where	83.6135
83.2635	DCB_se1_ag1_f_01 - phones	W	83.3435
83.3435	DCB_se1_ag1_f_01 - phones	EH1	83.5635
83.5635	DCB_se1_ag1_f_01 - phones	R	83.6135
83.6135	DCB_se1_ag1_f_01 - phones	P	83.7535
83.6135	DCB_se1_ag1_f_01 - words	people	84.0235
83.7535	DCB_se1_ag1_f_01 - phones	IY1	83.8035
83.8035	DCB_se1_ag1_f_01 - phones	P	83.8535
83.8535	DCB_se1_ag1_f_01 - phones	AH0	83.8935
83.8935	DCB_se1_ag1_f_01 - phones	L	84.0235
84.0235	DCB_se1_ag1_f_01 - phones	DH	84.0735
84.0235	DCB_se1_ag1_f_01 - words	that	84.2235
84.0735	DCB_se1_ag1_f_01 - phones	AH0	84.1735
84.1735	DCB_se1_ag1_f_01 - phones	T	84.2235
84.2235	DCB_se1_ag1_f_01 - phones	G	84.2735
84.2235	DCB_se1_ag1_f_01 - words	get	84.3535
84.2735	DCB_se1_ag1_f_01 - phones	IH1	84.3035
84.3035	DCB_se1_ag1_f_01 - phones	T	84.3535
84.3535	DCB_se1_ag1_f_01 - phones	AH0	84.4535
84.3535	DCB_se1_ag1_f_01 - words	abused	84.7535
84.4535	DCB_se1_ag1_f_01 - phones	B	84.4835
84.4835	DCB_se1_ag1_f_01 - phones	Y	84.5635
84.5635	DCB_se1_ag1_f_01 - phones	UW1	84.6735
84.6735	DCB_se1_ag1_f_01 - phones	Z	84.7135
84.7135	DCB_se1_ag1_f_01 - phones	D	84.7535
84.7535	DCB_se1_ag1_f_01 - phones	AH0	84.7835
84.7535	DCB_se1_ag1_f_01 - words	and	84.8535
84.7835	DCB_se1_ag1_f_01 - phones	N	84.8535
84.8535	DCB_se1_ag1_f_01 - phones	S	84.9235
84.8535	DCB_se1_ag1_f_01 - words	stuff	85.1135
84.9235	DCB_se1_ag1_f_01 - phones	T	84.9835
84.9835	DCB_se1_ag1_f_01 - phones	AH1	85.0335
85.0335	DCB_se1_ag1_f_01 - phones	F	85.1135
85.1135	DCB_se1_ag1_f_01 - phones	sp	85.1435
85.1435	DCB_se1_ag1_f_01 - phones	G	85.2335
85.1435	DCB_se1_ag1_f_01 - words	go	85.3535
85.2335	DCB_se1_ag1_f_01 - phones	OW1	85.3535
85.3535	DCB_se1_ag1_f_01 - phones	sp	85.5135
86.1653	DCB_se1_ag1_f_01 - phones	AE1	86.2553
86.1653	DCB_se1_ag1_f_01 - words	and	86.3353
86.2553	DCB_se1_ag1_f_01 - phones	N	86.3053
86.3053	DCB_se1_ag1_f_01 - phones	D	86.3353
86.3353	DCB_se1_ag1_f_01 - phones	DH	86.3753
86.3353	DCB_se1_ag1_f_01 - words	then	86.4853
86.3753	DCB_se1_ag1_f_01 - phones	EH1	86.4353
86.4353	DCB_se1_ag1_f_01 - phones	N	86.4853
86.4853	DCB_se1_ag1_f_01 - phones	N	86.5653
86.4853	DCB_se1_ag1_f_01 - words	now	86.6953
86.5653	DCB_se1_ag1_f_01 - phones	AW1	86.6953
86.6953	DCB_se1_ag1_f_01 - phones	sp	86.7253
86.7253	DCB_se1_ag1_f_01 - phones	SH	86.8553
86.7253	DCB_se1_ag1_f_01 - words	she	86.9053
86.8553	DCB_se1_ag1_f_01 - phones	IY1	86.9053
86.9053	DCB_se1_ag1_f_01 - phones	W	86.9753
86.9053	DCB_se1_ag1_f_01 - words	work	87.1153
86.9753	DCB_se1_ag1_f_01 - phones	ER1	87.0253
87.0253	DCB_se1_ag1_f_01 - phones	K	87.1153
87.1153	DCB_se1_ag1_f_01 - phones	AE1	87.1453
87.1153	DCB_se1_ag1_f_01 - words	at	87.1753
87.1453	DCB_se1_ag1_f_01 - phones	T	87.1753
87.1753	DCB_se1_ag1_f_01 - words	rdx	87.8253
87.1753	DCB_se1_ag1_f_01 - phones	TN	87.8253
87.8253	DCB_se1_ag1_f_01 - phones	W	87.9653
87.8253	DCB_se1_ag1_f_01 - words	with	88.1253
87.9653	DCB_se1_ag1_f_01 - phones	IH1	88.0853
88.0853	DCB_se1_ag1_f_01 - phones	TH	88.1253
88.1253	DCB_se1_ag1_f_01 - phones	F	88.3153
88.1253	DCB_se1_ag1_f_01 - words	for	88.3453
88.3153	DCB_se1_ag1_f_01 - phones	ER0	88.3453
88.3453	DCB_se1_ag1_f_01 - phones	L	88.3953
88.3453	DCB_se1_ag1_f_01 - words	like	88.5353
88.3953	DCB_se1_ag1_f_01 - phones	AY1	88.4653
88.4653	DCB_se1_ag1_f_01 - phones	K	88.5353
88.5353	DCB_se1_ag1_f_01 - phones	S	88.6053
88.5353	DCB_se1_ag1_f_01 - words	special	88.9453
88.6053	DCB_se1_ag1_f_01 - phones	P	88.6753
88.6753	DCB_se1_ag1_f_01 - phones	EH1	88.7153
88.7153	DCB_se1_ag1_f_01 - phones	SH	88.8553
88.8553	DCB_se1_ag1_f_01 - phones	AH0	88.9153
88.9153	DCB_se1_ag1_f_01 - phones	L	88.9453
88.9453	DCB_se1_ag1_f_01 - phones	N	89.0053
88.9453	DCB_se1_ag1_f_01 - words	needs	89.4853
89.0053	DCB_se1_ag1_f_01 - phones	IY1	89.1953
89.1953	DCB_se1_ag1_f_01 - phones	D	89.2453
89.2453	DCB_se1_ag1_f_01 - phones	Z	89.4853
89.4853	DCB_se1_ag1_f_01 - phones	sp	89.5153
89.5153	DCB_se1_ag1_f_01 - phones	CH	89.6653
89.5153	DCB_se1_ag1_f_01 - words	children	90.0753
89.6653	DCB_se1_ag1_f_01 - phones	IH1	89.6953
89.6953	DCB_se1_ag1_f_01 - phones	L	89.7653
89.7653	DCB_se1_ag1_f_01 - phones	D	89.8753
89.8753	DCB_se1_ag1_f_01 - phones	R	89.9053
89.9053	DCB_se1_ag1_f_01 - phones	AH0	89.9353
89.9353	DCB_se1_ag1_f_01 - phones	N	90.0753
90.5612	DCB_int_01 - phones	sil	90.5912
90.5912	DCB_int_01 - phones	R	90.6512
90.5912	DCB_int_01 - words	really	91.0512
90.6512	DCB_int_01 - phones	IH1	90.8112
90.8112	DCB_int_01 - phones	L	90.9112
90.9112	DCB_int_01 - phones	IY0	91.0512
91.0512	DCB_int_01 - phones	sp	91.0812
91.4425	DCB_int_01 - phones	AY1	91.5125
91.4425	DCB_int_01 - words	i	91.5125
91.5125	DCB_int_01 - phones	D	91.6125
91.5125	DCB_int_01 - words	did	91.6725
91.6125	DCB_int_01 - phones	IH0	91.6425
91.6425	DCB_int_01 - phones	D	91.6725
91.6725	DCB_int_01 - phones	N	91.7825
91.6725	DCB_int_01 - words	not	91.8425
91.7825	DCB_int_01 - phones	AA1	91.8125
91.8125	DCB_int_01 - phones	T	91.8425
91.8425	DCB_int_01 - phones	N	91.8925
91.8425	DCB_int_01 - words	know	92.0125
91.8925	DCB_int_01 - phones	OW1	92.0125
92.0125	DCB_int_01 - phones	sp	92.0425
92.0425	DCB_int_01 - phones	DH	92.0825
92.0425	DCB_int_01 - words	that	92.2125
92.0825	DCB_int_01 - phones	AH0	92.1825
92.1825	DCB_int_01 - phones	T	92.2125
92.4264	DCB_int_01 - phones	M	92.4864
92.4264	DCB_int_01 - words	my	92.5364
92.4864	DCB_int_01 - phones	AY1	92.5364
92.5364	DCB_int_01 - phones	D	92.6064
92.5364	DCB_int_01 - words	daughter	92.7864
92.6064	DCB_int_01 - phones	AO1	92.6964
92.6964	DCB_int_01 - phones	T	92.7264
92.7264	DCB_int_01 - phones	ER0	92.7864
92.7864	DCB_int_01 - phones	HH	92.8664
92.7864	DCB_int_01 - words	has	92.9864
92.8664	DCB_int_01 - phones	AE1	92.9164
92.9164	DCB_int_01 - phones	Z	92.9864
92.9864	DCB_int_01 - phones	S	93.0164
92.9864	DCB_int_01 - words	special	93.3264
93.0164	DCB_int_01 - phones	P	93.0764
93.0764	DCB_int_01 - phones	EH1	93.1264
93.1264	DCB_int_01 - phones	SH	93.2364
93.2364	DCB_int_01 - phones	AH0	93.2864
93.2864	DCB_int_01 - phones	L	93.3264
93.3264	DCB_int_01 - phones	N	93.3764
93.3264	DCB_int_01 - words	needs	93.8764
93.3764	DCB_int_01 - phones	IY1	93.4064
93.4064	DCB_int_01 - phones	D	93.4364
93.4364	DCB_int_01 - phones	Z	93.8764
93.8764	DCB_int_01 - phones	sp	93.9264
94.1890	DCB_int_01 - phones	S	94.2790
94.1890	DCB_int_01 - words	so	94.3490
94.2790	DCB_int_01 - phones	OW1	94.3490
94.3490	DCB_int_01 - phones	W	94.4190
94.3490	DCB_int_01 - words	what	94.4890
94.4190	DCB_int_01 - phones	AH1	94.4590
94.4590	DCB_int_01 - phones	T	94.4890
94.4890	DCB_int_01 - phones	D	94.5890
94.4890	DCB_int_01 - words	do	94.6590
94.5890	DCB_int_01 - phones	UW1	94.6590
94.6590	DCB_int_01 - phones	DH	94.7290
94.6590	DCB_int_01 - words	they	94.8390
94.7290	DCB_int_01 - phones	EY1	94.8390
94.8390	DCB_int_01 - phones	D	94.8790
94.8390	DCB_int_01 - words	do	95.0390
94.8790	DCB_int_01 - phones	UW1	95.0390
95.0390	DCB_int_01 - phones	sp	95.0690
95.0690	DCB_int_01 - phones	DH	95.1090
95.0690	DCB_int_01 - words	there	95.3390
95.1090	DCB_int_01 - phones	EH1	95.2490
95.2490	DCB_int_01 - phones	R	95.3390
96.3980	DCB_se1_ag1_f_01 - phones	AH1	96.7680
96.3980	DCB_se1_ag1_f_01 - words	um	96.9380
96.7680	DCB_se1_ag1_f_01 - phones	M	96.9380
96.9380	DCB_se1_ag1_f_01 - phones	DH	96.9880
96.9380	DCB_se1_ag1_f_01 - words	they	97.0680
96.9880	DCB_se1_ag1_f_01 - phones	EY1	97.0680
97.0680	DCB_se1_ag1_f_01 - phones	D	97.1280
97.0680	DCB_se1_ag1_f_01 - words	do	97.2680
97.1280	DCB_se1_ag1_f_01 - phones	UW1	97.2680
97.2680	DCB_se1_ag1_f_01 - phones	L	97.3380
97.2680	DCB_se1_ag1_f_01 - words	like	97.4480
97.3380	DCB_se1_ag1_f_01 - phones	AY1	97.4080
97.4080	DCB_se1_ag1_f_01 - phones	K	97.4480
97.4480	DCB_se1_ag1_f_01 - phones	D	97.5080
97.4480	DCB_se1_ag1_f_01 - words	different	97.7680
97.5080	DCB_se1_ag1_f_01 - phones	IH1	97.5680
97.5680	DCB_se1_ag1_f_01 - phones	F	97.6480
97.6480	DCB_se1_ag1_f_01 - phones	R	97.6780
97.6780	DCB_se1_ag1_f_01 - phones	AH0	97.7080
97.7080	DCB_se1_ag1_f_01 - phones	N	97.7380
97.7380	DCB_se1_ag1_f_01 - phones	T	97.7680
97.7680	DCB_se1_ag1_f_01 - phones	AE0	97.8080
97.7680	DCB_se1_ag1_f_01 - words	activities	98.8080
97.8080	DCB_se1_ag1_f_01 - phones	K	97.8880
97.8880	DCB_se1_ag1_f_01 - phones	T	97.9980
97.9980	DCB_se1_ag1_f_01 - phones	IH1	98.0480
98.0480	DCB_se1_ag1_f_01 - phones	V	98.1080
98.1080	DCB_se1_ag1_f_01 - phones	IH0	98.1680
98.1680	DCB_se1_ag1_f_01 - phones	T	98.2180
98.2180	DCB_se1_ag1_f_01 - phones	IY0	98.5180
98.5180	DCB_se1_ag1_f_01 - phones	Z	98.8080
99.0186	DCB_se1_ag1_f_01 - phones	AH0	99.1186
99.0186	DCB_se1_ag1_f_01 - words	and	99.4686
99.1186	DCB_se1_ag1_f_01 - phones	N	99.4686
99.8579	DCB_int_01 - phones	IH1	99.9279
99.8579	DCB_int_01 - words	is	99.9679
99.9279	DCB_int_01 - phones	Z	99.9679
99.9679	DCB_int_01 - phones	IH0	99.9979
99.9679	DCB_int_01 - words	it	100.0279
99.9979	DCB_int_01 - phones	T	100.0279
100.0279	DCB_int_01 - phones	L	100.0779
100.0279	DCB_int_01 - words	like	100.1979
100.0779	DCB_int_01 - phones	AY1	100.1079
100.1079	DCB_int_01 - phones	K	100.1979
100.1979	DCB_int_01 - words	a	100.3279
100.1979	DCB_int_01 - phones	AH0	100.3279
100.3279	DCB_int_01 - phones	D	100.4079
100.3279	DCB_int_01 - words	day	100.5779
100.4079	DCB_int_01 - phones	EY1	100.5779
100.5779	DCB_int_01 - phones	K	100.6779
100.5779	DCB_int_01 - words	camp	100.9079
100.6779	DCB_int_01 - phones	AE1	100.8379
100.8379	DCB_int_01 - phones	M	100.8779
100.8779	DCB_int_01 - phones	P	100.9079
100.9079	DCB_int_01 - phones	K	100.9879
100.9079	DCB_int_01 - words	kind	101.0879
100.9879	DCB_int_01 - phones	AY1	101.0479
101.0479	DCB_int_01 - phones	N	101.0879
101.0879	DCB_int_01 - phones	AH0	101.1279
101.0879	DCB_int_01 - words	of	101.1679
101.1279	DCB_int_01 - phones	V	101.1679
101.1679	DCB_int_01 - phones	TH	101.1979
101.1679	DCB_int_01 - words	thing	101.3479
101.1979	DCB_int_01 - phones	IH1	101.2479
101.2479	DCB_int_01 - phones	NG	101.3479
101.3479	DCB_int_01 - words	or	101.3879
101.3479	DCB_int_01 - phones	ER0	101.3879
101.3879	DCB_int_01 - phones	D	101.4179
101.3879	DCB_int_01 - words	do	101.4679
101.4179	DCB_int_01 - phones	UW1	101.4679
101.4679	DCB_int_01 - phones	DH	101.5279
101.4679	DCB_int_01 - words	they	101.6179
101.5279	DCB_int_01 - phones	EY1	101.6179
101.6179	DCB_int_01 - phones	S	101.7179
101.6179	DCB_int_01 - words	stay	101.9279
101.7179	DCB_int_01 - phones	T	101.7779
101.7779	DCB_int_01 - phones	EY1	101.9279
101.9279	DCB_int_01 - phones	DH	101.9579
101.9279	DCB_int_01 - words	there	102.2579
101.9579	DCB_int_01 - phones	EH1	102.2079
102.2079	DCB_int_01 - phones	R	102.2579
102.2579	DCB_int_01 - phones	HH	102.3179
102.2579	DCB_int_01 - words	how	102.4379
102.3179	DCB_int_01 - phones	AW1	102.4379
102.4379	DCB_int_01 - phones	IH0	102.5079
102.4379	DCB_int_01 - words	d	102.5379
102.5079	DCB_int_01 - phones	D	102.5379
102.5379	DCB_int_01 - phones	D	102.5679
102.5379	DCB_int_01 - words	does	102.6679
102.5679	DCB_int_01 - phones	IH0	102.6179
102.5985	DCB_se1_ag1_f_01 - phones	sil	102.6385
102.6179	DCB_int_01 - phones	Z	102.6679
102.6385	DCB_se1_ag1_f_01 - phones	N	102.7785
102.6385	DCB_se1_ag1_f_01 - words	no	102.8485
102.6679	DCB_int_01 - phones	IH0	102.7279
102.6679	DCB_int_01 - words	it	102.8079
102.7279	DCB_int_01 - phones	T	102.8079
102.7785	DCB_se1_ag1_f_01 - phones	OW1	102.8485
102.8485	DCB_se1_ag1_f_01 - phones	DH	102.8885
102.8485	DCB_se1_ag1_f_01 - words	they	102.9185
102.8885	DCB_se1_ag1_f_01 - phones	EY1	102.9185
102.9185	DCB_se1_ag1_f_01 - phones	D	102.9485
102.9185	DCB_se1_ag1_f_01 - words	don't	103.0685
102.9485	DCB_se1_ag1_f_01 - phones	OW1	103.0185
103.0185	DCB_se1_ag1_f_01 - phones	N	103.0685
103.0685	DCB_se1_ag1_f_01 - phones	S	103.1285
103.0685	DCB_se1_ag1_f_01 - words	stay	103.2685
103.1285	DCB_se1_ag1_f_01 - phones	T	103.1785
103.1785	DCB_se1_ag1_f_01 - phones	EY1	103.2685
103.2685	DCB_se1_ag1_f_01 - phones	DH	103.2985
103.2685	DCB_se1_ag1_f_01 - words	there	103.3585
103.2985	DCB_se1_ag1_f_01 - phones	EH1	103.3285
103.3285	DCB_se1_ag1_f_01 - phones	R	103.3585
103.3585	DCB_se1_ag1_f_01 - phones	IH1	103.4685
103.3585	DCB_se1_ag1_f_01 - words	it	103.5185
103.4685	DCB_se1_ag1_f_01 - phones	T	103.5185
103.5185	DCB_se1_ag1_f_01 - phones	Z	103.5585
103.5185	DCB_se1_ag1_f_01 - words	s	103.5585
103.5585	DCB_se1_ag1_f_01 - phones	JH	103.6085
103.5585	DCB_se1_ag1_f_01 - words	just	103.7885
103.6085	DCB_se1_ag1_f_01 - phones	IH0	103.6785
103.6785	DCB_se1_ag1_f_01 - phones	S	103.7885
103.7885	DCB_se1_ag1_f_01 - phones	L	103.8285
103.7885	DCB_se1_ag1_f_01 - words	like	104.0285
103.8285	DCB_se1_ag1_f_01 - phones	AY1	103.9485
103.9485	DCB_se1_ag1_f_01 - phones	K	104.0285
104.0285	DCB_se1_ag1_f_01 - phones	AH0	104.1285
104.0285	DCB_se1_ag1_f_01 - words	a	104.1285
104.1285	DCB_se1_ag1_f_01 - phones	D	104.2285
104.1285	DCB_se1_ag1_f_01 - words	day	104.3685
104.2285	DCB_se1_ag1_f_01 - phones	EY1	104.3685
104.3685	DCB_se1_ag1_f_01 - phones	K	104.4385
104.3685	DCB_se1_ag1_f_01 - words	camp	104.5785
104.4385	DCB_se1_ag1_f_01 - phones	AE1	104.5185
104.5185	DCB_se1_ag1_f_01 - phones	M	104.5485
104.5485	DCB_se1_ag1_f_01 - phones	P	104.5785
104.5785	DCB_se1_ag1_f_01 - phones	sp	104.6085
104.6085	DCB_se1_ag1_f_01 - phones	Y	104.7885
104.6085	DCB_se1_ag1_f_01 - words	yeah	104.8885
104.7885	DCB_se1_ag1_f_01 - phones	AE1	104.8885
104.8885	DCB_se1_ag1_f_01 - phones	sp	107.7764
105.3916	DCB_int_01 - phones	sil	105.4216
105.4216	DCB_int_01 - words	oh	105.9016
105.4216	DCB_int_01 - phones	OW1	105.9016
105.9016	DCB_int_01 - phones	W	106.0216
105.9016	DCB_int_01 - words	what	106.1416
106.0216	DCB_int_01 - phones	AH1	106.0816
106.0816	DCB_int_01 - phones	T	106.1416
106.1416	DCB_int_01 - phones	EY1	106.2916
106.1416	DCB_int_01 - words	ages	106.6316
106.2916	DCB_int_01 - phones	JH	106.3716
106.3716	DCB_int_01 - phones	IH0	106.4616
106.4616	DCB_int_01 - phones	Z	106.6316
107.7764	DCB_se1_ag1_f_01 - phones	AH0	107.8164
107.7764	DCB_se1_ag1_f_01 - words	i'm	107.8664
107.8164	DCB_se1_ag1_f_01 - phones	M	107.8664
107.8664	DCB_se1_ag1_f_01 - phones	N	107.9164
107.8664	DCB_se1_ag1_f_01 - words	not	108.0364
107.9164	DCB_se1_ag1_f_01 - phones	AA1	107.9864
107.9864	DCB_se1_ag1_f_01 - phones	T	108.0364
108.0364	DCB_se1_ag1_f_01 - phones	SH	108.1664
108.0364	DCB_se1_ag1_f_01 - words	sure	108.2864
108.1664	DCB_se1_ag1_f_01 - phones	UH1	108.2564
108.2564	DCB_se1_ag1_f_01 - phones	R	108.2864
108.2864	DCB_se1_ag1_f_01 - phones	sp	108.3564
108.4213	DCB_int_01 - phones	Y	108.5013
108.4213	DCB_int_01 - words	you	108.5613
108.5013	DCB_int_01 - phones	UW1	108.5613
108.5613	DCB_int_01 - phones	D	108.6313
108.5613	DCB_int_01 - words	don't	108.8113
108.6313	DCB_int_01 - phones	OW1	108.7513
108.7513	DCB_int_01 - phones	N	108.8113
108.8084	DCB_se1_ag1_f_01 - phones	IH1	108.9084
108.8084	DCB_se1_ag1_f_01 - words	it	108.9984
108.8113	DCB_int_01 - phones	sp	108.8413
108.9084	DCB_se1_ag1_f_01 - phones	T	108.9984
108.9984	DCB_se1_ag1_f_01 - phones	S	109.1384
108.9984	DCB_se1_ag1_f_01 - words	s	109.1384
109.1384	DCB_se1_ag1_f_01 - phones	N	109.2484
109.1384	DCB_se1_ag1_f_01 - words	no	109.4484
109.2484	DCB_se1_ag1_f_01 - phones	OW1	109.4484
109.4484	DCB_se1_ag1_f_01 - phones	sp	109.4784
109.4784	DCB_se1_ag1_f_01 - phones	IH1	109.5484
109.4784	DCB_se1_ag1_f_01 - words	it	109.5984
109.5484	DCB_se1_ag1_f_01 - phones	T	109.5984
109.5984	DCB_se1_ag1_f_01 - phones	Z	109.6784
109.5984	DCB_se1_ag1_f_01 - words	s	109.6784
109.6784	DCB_se1_ag1_f_01 - phones	AO1	109.8184
109.6784	DCB_se1_ag1_f_01 - words	all	109.8684
109.8184	DCB_se1_ag1_f_01 - phones	L	109.8684
109.8684	DCB_se1_ag1_f_01 - phones	EY1	110.0584
109.8684	DCB_se1_ag1_f_01 - words	ages	110.2584
110.0584	DCB_se1_ag1_f_01 - phones	JH	110.1284
110.1284	DCB_se1_ag1_f_01 - phones	IH0	110.1784
110.1784	DCB_se1_ag1_f_01 - phones	Z	110.2584
110.2584	DCB_se1_ag1_f_01 - phones	K	110.2984
110.2584	DCB_se1_ag1_f_01 - words	cause	110.4484
110.2984	DCB_se1_ag1_f_01 - phones	AA1	110.3684
110.3684	DCB_se1_ag1_f_01 - phones	Z	110.4484
110.4484	DCB_se1_ag1_f_01 - phones	IH0	110.4784
110.4484	DCB_se1_ag1_f_01 - words	it	110.5084
110.4784	DCB_se1_ag1_f_01 - phones	T	110.5084
110.5084	DCB_se1_ag1_f_01 - phones	Z	110.5884
110.5084	DCB_se1_ag1_f_01 - words	s	110.5884
110.5884	DCB_se1_ag1_f_01 - phones	B	110.6484
110.5884	DCB_se1_ag1_f_01 - words	babies	111.3684
110.6484	DCB_se1_ag1_f_01 - phones	EY1	110.8684
110.8684	DCB_se1_ag1_f_01 - phones	B	110.9384
110.9384	DCB_se1_ag1_f_01 - phones	IY0	111.1384
111.1384	DCB_se1_ag1_f_01 - phones	Z	111.3684
111.8252	DCB_se1_ag1_f_01 - phones	sil	111.8752
111.8752	DCB_se1_ag1_f_01 - phones	AE1	112.3752
111.8752	DCB_se1_ag1_f_01 - words	and	112.4652
112.3752	DCB_se1_ag1_f_01 - phones	N	112.4052
112.4052	DCB_se1_ag1_f_01 - phones	D	112.4652
112.4652	DCB_se1_ag1_f_01 - phones	sp	112.7752
113.0003	DCB_se1_ag1_f_01 - phones	Y	113.0803
113.0003	DCB_se1_ag1_f_01 - words	you	113.1403
113.0803	DCB_se1_ag1_f_01 - phones	UW1	113.1403
113.1403	DCB_se1_ag1_f_01 - phones	N	113.2003
113.1403	DCB_se1_ag1_f_01 - words	know	113.3303
113.2003	DCB_se1_ag1_f_01 - phones	OW1	113.3303
113.3303	DCB_se1_ag1_f_01 - phones	sp	114.1722
114.1722	DCB_se1_ag1_f_01 - words	uh	114.2522
114.1722	DCB_se1_ag1_f_01 - phones	AH1	114.2522
114.2522	DCB_se1_ag1_f_01 - phones	sp	115.9462
114.3048	DCB_int_01 - phones	AH1	114.4148
114.3048	DCB_int_01 - words	up	114.4948
114.4148	DCB_int_01 - phones	P	114.4948
114.4948	DCB_int_01 - phones	T	114.5748
114.4948	DCB_int_01 - words	to	114.7648
114.5748	DCB_int_01 - phones	IH0	114.7648
114.7648	DCB_int_01 - phones	sp	114.8048
114.8048	DCB_int_01 - phones	L	114.8948
114.8048	DCB_int_01 - words	like	115.0348
114.8948	DCB_int_01 - phones	AY1	114.9448
114.9448	DCB_int_01 - phones	K	115.0348
115.0348	DCB_int_01 - phones	IH1	115.0648
115.0348	DCB_int_01 - words	is	115.1248
115.0648	DCB_int_01 - phones	Z	115.1248
115.1248	DCB_int_01 - phones	IH0	115.1748
115.1248	DCB_int_01 - words	it	115.2048
115.1748	DCB_int_01 - phones	T	115.2048
115.2048	DCB_int_01 - phones	AH0	115.2448
115.2048	DCB_int_01 - words	adults	115.5048
115.2448	DCB_int_01 - phones	D	115.3248
115.3248	DCB_int_01 - phones	AH1	115.3948
115.3948	DCB_int_01 - phones	L	115.4248
115.4248	DCB_int_01 - phones	T	115.4748
115.4748	DCB_int_01 - phones	S	115.5048
115.5048	DCB_int_01 - phones	T	115.5748
115.5048	DCB_int_01 - words	too	115.7548
115.5748	DCB_int_01 - phones	UW1	115.7548
115.7548	DCB_int_01 - phones	sp	116.4284
115.9462	DCB_se1_ag1_f_01 - phones	N	116.0662
115.9462	DCB_se1_ag1_f_01 - words	no	116.1662
116.0662	DCB_se1_ag1_f_01 - phones	OW1	116.1662
116.1662	DCB_se1_ag1_f_01 - phones	N	116.2362
116.1662	DCB_se1_ag1_f_01 - words	not	116.3762
116.2362	DCB_se1_ag1_f_01 - phones	AA1	116.3262
116.3262	DCB_se1_ag1_f_01 - phones	T	116.3762
116.3762	DCB_se1_ag1_f_01 - phones	AH0	116.4062
116.3762	DCB_se1_ag1_f_01 - words	adults	116.7962
116.4062	DCB_se1_ag1_f_01 - phones	D	116.4562
116.4284	DCB_int_01 - words	oh	116.6484
116.4284	DCB_int_01 - phones	OW1	116.6484
116.4562	DCB_se1_ag1_f_01 - phones	AH1	116.5962
116.5962	DCB_se1_ag1_f_01 - phones	L	116.7062
116.6484	DCB_int_01 - phones	L	116.7284
116.6484	DCB_int_01 - words	like	116.8584
116.7062	DCB_se1_ag1_f_01 - phones	T	116.7362
116.7284	DCB_int_01 - phones	AY1	116.7884
116.7362	DCB_se1_ag1_f_01 - phones	S	116.7962
116.7884	DCB_int_01 - phones	K	116.8584
116.7962	DCB_se1_ag1_f_01 - phones	sp	116.8262
116.8584	DCB_int_01 - phones	S	116.9384
116.8584	DCB_int_01 - words	subset	117.4484
116.9384	DCB_int_01 - phones	AH1	116.9884
116.9884	DCB_int_01 - phones	B	117.0584
117.0584	DCB_int_01 - phones	S	117.1284
117.1284	DCB_int_01 - phones	EH2	117.3984
117.2004	DCB_se1_ag1_f_01 - phones	L	117.3204
117.2004	DCB_se1_ag1_f_01 - words	like	117.4204
117.3204	DCB_se1_ag1_f_01 - phones	AY1	117.3904
117.3904	DCB_se1_ag1_f_01 - phones	K	117.4204
117.3984	DCB_int_01 - phones	T	117.4484
117.4204	DCB_se1_ag1_f_01 - phones	sp	117.7904
117.4484	DCB_int_01 - phones	S	117.5484
117.4484	DCB_int_01 - words	seventeen	117.9384
117.5484	DCB_int_01 - phones	EH1	117.6084
117.6084	DCB_int_01 - phones	V	117.6484
117.6484	DCB_int_01 - phones	AH0	117.7184
117.7184	DCB_int_01 - phones	N	117.7484
117.7484	DCB_int_01 - phones	T	117.7984
117.7904	DCB_se1_ag1_f_01 - phones	K	117.8204
117.7904	DCB_se1_ag1_f_01 - words	kids	118.2104
117.7984	DCB_int_01 - phones	IY1	117.8984
117.8204	DCB_se1_ag1_f_01 - phones	IH1	118.0704
117.8984	DCB_int_01 - phones	N	117.9384
117.9384	DCB_int_01 - phones	EY1	118.0884
117.9384	DCB_int_01 - words	eighteen	118.4684
118.0704	DCB_se1_ag1_f_01 - phones	D	118.1004
118.0884	DCB_int_01 - phones	T	118.1984
118.1004	DCB_se1_ag1_f_01 - phones	Z	118.2104
118.1984	DCB_int_01 - phones	IY1	118.3084
118.2104	DCB_se1_ag1_f_01 - phones	sp	119.9582
118.3084	DCB_int_01 - phones	N	118.4684
118.4684	DCB_int_01 - phones	sp	118.4984
118.4984	DCB_int_01 - phones	OW1	118.7584
118.4984	DCB_int_01 - words	oh	118.7584
118.7584	DCB_int_01 - phones	L	118.8284
118.7584	DCB_int_01 - words	like	119.0184
118.8284	DCB_int_01 - phones	AY1	118.9284
118.9284	DCB_int_01 - phones	K	119.0184
119.0184	DCB_int_01 - phones	sp	119.0484
119.0484	DCB_int_01 - phones	T	119.1584
119.0484	DCB_int_01 - words	twelve	119.4284
119.1584	DCB_int_01 - phones	W	119.2084
119.2084	DCB_int_01 - phones	EH1	119.2884
119.2884	DCB_int_01 - phones	L	119.3584
119.3584	DCB_int_01 - phones	V	119.4284
119.4284	DCB_int_01 - phones	TH	119.5084
119.4284	DCB_int_01 - words	thirteen	119.9184
119.5084	DCB_int_01 - phones	ER1	119.5984
119.5984	DCB_int_01 - phones	T	119.7084
119.7084	DCB_int_01 - phones	IY1	119.7684
119.7684	DCB_int_01 - phones	N	119.9184
119.9582	DCB_se1_ag1_f_01 - phones	Y	120.1182
119.9582	DCB_se1_ag1_f_01 - words	yeah	120.3082
120.1182	DCB_se1_ag1_f_01 - phones	AE1	120.3082
120.3082	DCB_se1_ag1_f_01 - phones	B	120.3882
120.3082	DCB_se1_ag1_f_01 - words	but	120.4782
120.3882	DCB_se1_ag1_f_01 - phones	AH1	120.4482
120.4482	DCB_se1_ag1_f_01 - phones	T	120.4782
120.4782	DCB_se1_ag1_f_01 - phones	AE1	120.5582
120.4782	DCB_se1_ag1_f_01 - words	at	120.5882
120.5582	DCB_se1_ag1_f_01 - phones	T	120.5882
120.5882	DCB_se1_ag1_f_01 - words	rdx	121.2782
120.5882	DCB_se1_ag1_f_01 - phones	TN	121.2782
121.2782	DCB_se1_ag1_f_01 - phones	sp	121.3082
121.3082	DCB_se1_ag1_f_01 - phones	Y	121.3982
121.3082	DCB_se1_ag1_f_01 - words	yeah	121.5782
121.3982	DCB_se1_ag1_f_01 - phones	AE1	121.5782
121.5782	DCB_se1_ag1_f_01 - phones	IH1	121.6682
121.5782	DCB_se1_ag1_f_01 - words	it	121.7482
121.6682	DCB_se1_ag1_f_01 - phones	T	121.7482
121.7482	DCB_se1_ag1_f_01 - phones	Y	121.7882
121.7482	DCB_se1_ag1_f_01 - words	used	121.9382
121.7882	DCB_se1_ag1_f_01 - phones	UW1	121.8382
121.8382	DCB_se1_ag1_f_01 - phones	Z	121.9082
121.9082	DCB_se1_ag1_f_01 - phones	D	121.9382
121.9382	DCB_se1_ag1_f_01 - phones	T	121.9782
121.9382	DCB_se1_ag1_f_01 - words	to	122.0482
121.9782	DCB_se1_ag1_f_01 - phones	IH0	122.0482
122.0482	DCB_se1_ag1_f_01 - phones	B	122.1082
122.0482	DCB_se1_ag1_f_01 - words	be	122.2582
122.1082	DCB_se1_ag1_f_01 - phones	IY1	122.2582
122.2582	DCB_se1_ag1_f_01 - phones	L	122.3382
122.2582	DCB_se1_ag1_f_01 - words	like	122.5382
122.3382	DCB_se1_ag1_f_01 - phones	AY1	122.4782
122.4782	DCB_se1_ag1_f_01 - phones	K	122.5382
122.8600	DCB_se1_ag1_f_01 - phones	sil	122.8900
122.8900	DCB_se1_ag1_f_01 - phones	L	122.9500
122.8900	DCB_se1_ag1_f_01 - words	like	123.1000
122.9500	DCB_se1_ag1_f_01 - phones	AY1	123.0100
123.0100	DCB_se1_ag1_f_01 - phones	K	123.1000
123.1000	DCB_se1_ag1_f_01 - phones	DH	123.1500
123.1000	DCB_se1_ag1_f_01 - words	that	123.3600
123.1500	DCB_se1_ag1_f_01 - phones	AE1	123.2500
123.2500	DCB_se1_ag1_f_01 - phones	T	123.3600
123.8905	DCB_se1_ag1_f_01 - phones	T	124.0105
123.8905	DCB_se1_ag1_f_01 - words	teen	124.2605
124.0105	DCB_se1_ag1_f_01 - phones	IY1	124.2305
124.2305	DCB_se1_ag1_f_01 - phones	N	124.2605
124.2605	DCB_se1_ag1_f_01 - phones	M	124.3505
124.2605	DCB_se1_ag1_f_01 - words	moms	125.1705
124.3505	DCB_se1_ag1_f_01 - phones	AA1	124.7305
124.7305	DCB_se1_ag1_f_01 - phones	M	124.8505
124.8505	DCB_se1_ag1_f_01 - phones	Z	125.1705
125.1705	DCB_se1_ag1_f_01 - phones	sp	125.2205
125.2205	DCB_se1_ag1_f_01 - phones	AE1	125.7205
125.2205	DCB_se1_ag1_f_01 - words	and	125.8305
125.7205	DCB_se1_ag1_f_01 - phones	N	125.7505
125.7505	DCB_se1_ag1_f_01 - phones	D	125.8305
126.0401	DCB_se1_ag1_f_01 - phones	F	126.1301
126.0401	DCB_se1_ag1_f_01 - words	for	126.2101
126.1301	DCB_se1_ag1_f_01 - phones	AO1	126.1601
126.1601	DCB_se1_ag1_f_01 - phones	R	126.2101
126.2101	DCB_se1_ag1_f_01 - phones	P	126.3001
126.2101	DCB_se1_ag1_f_01 - words	people	126.5201
126.3001	DCB_se1_ag1_f_01 - phones	IY1	126.3701
126.3701	DCB_se1_ag1_f_01 - phones	P	126.4301
126.4301	DCB_se1_ag1_f_01 - phones	AH0	126.4701
126.4701	DCB_se1_ag1_f_01 - phones	L	126.5201
126.5201	DCB_se1_ag1_f_01 - phones	DH	126.5801
126.5201	DCB_se1_ag1_f_01 - words	that	126.6801
126.5801	DCB_se1_ag1_f_01 - phones	AE1	126.6201
126.6201	DCB_se1_ag1_f_01 - phones	T	126.6801
126.6801	DCB_se1_ag1_f_01 - words	s	126.7601
126.6801	DCB_se1_ag1_f_01 - phones	S	126.7601
126.7601	DCB_se1_ag1_f_01 - phones	L	126.8201
126.7601	DCB_se1_ag1_f_01 - words	like	126.9201
126.8201	DCB_se1_ag1_f_01 - phones	AY1	126.8701
126.8701	DCB_se1_ag1_f_01 - phones	K	126.9201
126.9201	DCB_se1_ag1_f_01 - phones	M	127.0101
126.9201	DCB_se1_ag1_f_01 - words	my	127.1501
127.0101	DCB_se1_ag1_f_01 - phones	AY1	127.1501
127.1501	DCB_se1_ag1_f_01 - phones	EY1	127.4201
127.1501	DCB_se1_ag1_f_01 - words	age	127.7701
127.4201	DCB_se1_ag1_f_01 - phones	JH	127.7701
128.2259	DCB_int_01 - phones	sil	128.2659
128.2659	DCB_int_01 - phones	G	128.3359
128.2659	DCB_int_01 - words	gotcha	128.6959
128.3359	DCB_int_01 - phones	AA1	128.4859
128.4859	DCB_int_01 - phones	CH	128.5859
128.5859	DCB_int_01 - phones	AH0	128.6959
128.6959	DCB_int_01 - phones	OW2	128.7959
128.6959	DCB_int_01 - words	okay	129.0959
128.7959	DCB_int_01 - phones	K	128.8559
128.8559	DCB_int_01 - phones	EY1	129.0959
129.0959	DCB_int_01 - phones	sp	129.2546
129.1678	DCB_se1_ag1_f_01 - phones	sil	129.2078
129.2078	DCB_se1_ag1_f_01 - phones	DH	129.2778
129.2078	DCB_se1_ag1_f_01 - words	that	129.3878
129.2546	DCB_int_01 - phones	AH0	129.3546
129.2546	DCB_int_01 - words	and	129.4146
129.2778	DCB_se1_ag1_f_01 - phones	AE1	129.3278
129.3278	DCB_se1_ag1_f_01 - phones	T	129.3878
129.3546	DCB_int_01 - phones	N	129.3846
129.3846	DCB_int_01 - phones	D	129.4146
129.3878	DCB_se1_ag1_f_01 - phones	G	129.4378
129.3878	DCB_se1_ag1_f_01 - words	got	129.5678
129.4146	DCB_int_01 - phones	sp	132.6379
129.4378	DCB_se1_ag1_f_01 - phones	AA1	129.5178
129.5178	DCB_se1_ag1_f_01 - phones	T	129.5678
129.5678	DCB_se1_ag1_f_01 - phones	AH0	129.6978
129.5678	DCB_se1_ag1_f_01 - words	abused	130.1378
129.6978	DCB_se1_ag1_f_01 - phones	B	129.7278
129.7278	DCB_se1_ag1_f_01 - phones	Y	129.8478
129.8478	DCB_se1_ag1_f_01 - phones	UW1	130.0178
130.0178	DCB_se1_ag1_f_01 - phones	Z	130.0478
130.0478	DCB_se1_ag1_f_01 - phones	D	130.1378
130.1378	DCB_se1_ag1_f_01 - phones	AH0	130.1878
130.1378	DCB_se1_ag1_f_01 - words	and	130.2678
130.1878	DCB_se1_ag1_f_01 - phones	N	130.2678
130.2678	DCB_se1_ag1_f_01 - phones	S	130.3478
130.2678	DCB_se1_ag1_f_01 - words	stuff	130.5278
130.3478	DCB_se1_ag1_f_01 - phones	T	130.4078
130.4078	DCB_se1_ag1_f_01 - phones	AH1	130.4778
130.4778	DCB_se1_ag1_f_01 - phones	F	130.5278
130.7159	DCB_se1_ag1_f_01 - phones	sil	130.7659
130.7659	DCB_se1_ag1_f_01 - phones	L	130.8459
130.7659	DCB_se1_ag1_f_01 - words	like	130.9659
130.8459	DCB_se1_ag1_f_01 - phones	AY1	130.9159
130.9159	DCB_se1_ag1_f_01 - phones	K	130.9659
130.9659	DCB_se1_ag1_f_01 - phones	D	131.0359
130.9659	DCB_se1_ag1_f_01 - words	different	131.2959
131.0359	DCB_se1_ag1_f_01 - phones	IH1	131.1059
131.1059	DCB_se1_ag1_f_01 - phones	F	131.1759
131.1759	DCB_se1_ag1_f_01 - phones	R	131.2059
131.2059	DCB_se1_ag1_f_01 - phones	AH0	131.2359
131.2359	DCB_se1_ag1_f_01 - phones	N	131.2659
131.2659	DCB_se1_ag1_f_01 - phones	T	131.2959
131.2959	DCB_se1_ag1_f_01 - phones	S	131.3559
131.2959	DCB_se1_ag1_f_01 - words	stuff	131.5359
131.3559	DCB_se1_ag1_f_01 - phones	T	131.3959
131.3959	DCB_se1_ag1_f_01 - phones	AH1	131.4759
131.4759	DCB_se1_ag1_f_01 - phones	F	131.5359
131.5359	DCB_se1_ag1_f_01 - phones	sp	131.5659
131.5659	DCB_se1_ag1_f_01 - phones	HH	131.6159
131.5659	DCB_se1_ag1_f_01 - words	happened	132.0159
131.6159	DCB_se1_ag1_f_01 - phones	AE1	131.6959
131.6959	DCB_se1_ag1_f_01 - phones	P	131.8559
131.8559	DCB_se1_ag1_f_01 - phones	AH0	131.8859
131.8859	DCB_se1_ag1_f_01 - phones	N	131.9159
131.9159	DCB_se1_ag1_f_01 - phones	D	132.0159
132.6379	DCB_int_01 - phones	OW1	132.9179
132.6379	DCB_int_01 - words	oh	132.9179
132.9179	DCB_int_01 - phones	IH1	132.9679
132.9179	DCB_int_01 - words	in	133.0379
132.9679	DCB_int_01 - phones	N	133.0379
133.0379	DCB_int_01 - phones	DH	133.0779
133.0379	DCB_int_01 - words	they	133.2279
133.0779	DCB_int_01 - phones	EY1	133.2279
133.2279	DCB_int_01 - phones	sp	133.2579
133.5031	DCB_int_01 - phones	L	133.6131
133.5031	DCB_int_01 - words	life	133.8531
133.6131	DCB_int_01 - phones	AY1	133.7331
133.7331	DCB_int_01 - phones	F	133.8531
133.8531	DCB_int_01 - phones	ER0	133.9231
133.8531	DCB_int_01 - words	or	133.9231
133.9231	DCB_int_01 - phones	W	134.0031
133.9231	DCB_int_01 - words	whatever	134.3031
134.0031	DCB_int_01 - phones	AH2	134.0531
134.0531	DCB_int_01 - phones	T	134.1031
134.1031	DCB_int_01 - phones	EH1	134.1631
134.1631	DCB_int_01 - phones	V	134.2631
134.2631	DCB_int_01 - phones	ER0	134.3031
134.3031	DCB_int_01 - phones	DH	134.3431
134.3031	DCB_int_01 - words	the	134.3931
134.3431	DCB_int_01 - phones	IY0	134.3931
134.3931	DCB_int_01 - phones	K	134.4831
134.3931	DCB_int_01 - words	case	134.6731
134.4831	DCB_int_01 - phones	EY1	134.5831
134.5831	DCB_int_01 - phones	S	134.6731
134.6731	DCB_int_01 - phones	M	134.7231
134.6731	DCB_int_01 - words	may	134.8231
134.7231	DCB_int_01 - phones	EY1	134.8231
134.8231	DCB_int_01 - phones	B	134.8931
134.8231	DCB_int_01 - words	be	135.1531
134.8931	DCB_int_01 - phones	IY1	135.1531
135.0046	DCB_se1_ag1_f_01 - phones	Y	135.1346
135.0046	DCB_se1_ag1_f_01 - words	yeah	135.6246
135.1346	DCB_se1_ag1_f_01 - phones	AE1	135.6246
135.1531	DCB_int_01 - phones	ER0	135.3331
135.1531	DCB_int_01 - words	or	135.3331
135.3331	DCB_int_01 - phones	D	135.3831
135.3331	DCB_int_01 - words	do	135.4131
135.3831	DCB_int_01 - phones	UW1	135.4131
135.4131	DCB_int_01 - phones	DH	135.4531
135.4131	DCB_int_01 - words	they	135.6031
135.4531	DCB_int_01 - phones	EY1	135.6031
135.6031	DCB_int_01 - phones	L	135.6931
135.6031	DCB_int_01 - words	live	135.8731
135.6931	DCB_int_01 - phones	IH1	135.7831
135.7831	DCB_int_01 - phones	V	135.8731
135.8731	DCB_int_01 - phones	DH	135.9231
135.8731	DCB_int_01 - words	there	136.0831
135.9231	DCB_int_01 - phones	EH1	136.0331
136.0331	DCB_int_01 - phones	R	136.0831
136.0831	DCB_int_01 - phones	AE1	136.1731
136.0831	DCB_int_01 - words	after	136.3331
136.1731	DCB_int_01 - phones	F	136.2531
136.2403	DCB_se1_ag1_f_01 - phones	sil	136.2703
136.2531	DCB_int_01 - phones	T	136.3031
136.2703	DCB_se1_ag1_f_01 - phones	Y	136.4603
136.2703	DCB_se1_ag1_f_01 - words	yeah	136.8003
136.3031	DCB_int_01 - phones	ER0	136.3331
136.3331	DCB_int_01 - phones	sp	136.5431
136.4603	DCB_se1_ag1_f_01 - phones	AE1	136.8003
136.5431	DCB_int_01 - phones	L	136.5731
136.5431	DCB_int_01 - words	like	136.7031
136.5731	DCB_int_01 - phones	AY1	136.6431
136.6431	DCB_int_01 - phones	K	136.7031
136.7031	DCB_int_01 - phones	W	136.7531
136.7031	DCB_int_01 - words	once	136.8531
136.7531	DCB_int_01 - phones	AH1	136.7831
136.7831	DCB_int_01 - phones	N	136.8131
136.8131	DCB_int_01 - phones	S	136.8531
136.8531	DCB_int_01 - phones	DH	136.9131
136.8531	DCB_int_01 - words	they	136.9731
136.9131	DCB_int_01 - phones	EY1	136.9731
136.9731	DCB_int_01 - phones	G	137.0231
136.9731	DCB_int_01 - words	go	137.1131
137.0231	DCB_int_01 - phones	OW1	137.1131
137.1131	DCB_int_01 - phones	DH	137.1531
137.1131	DCB_int_01 - words	there	137.3531
137.1531	DCB_int_01 - phones	EH1	137.2531
137.2531	DCB_int_01 - phones	R	137.3531
137.3174	DCB_se1_ag1_f_01 - phones	Y	137.4374
137.3174	DCB_se1_ag1_f_01 - words	yeah	137.5474
137.4374	DCB_se1_ag1_f_01 - phones	AE1	137.5474
137.5474	DCB_se1_ag1_f_01 - phones	DH	137.5774
137.5474	DCB_se1_ag1_f_01 - words	they	137.6674
137.5774	DCB_se1_ag1_f_01 - phones	EY1	137.6674
137.6674	DCB_se1_ag1_f_01 - phones	L	137.7474
137.6674	DCB_se1_ag1_f_01 - words	live	137.9674
137.7474	DCB_se1_ag1_f_01 - phones	IH1	137.8674
137.8674	DCB_se1_ag1_f_01 - phones	V	137.9674
137.9674	DCB_se1_ag1_f_01 - phones	DH	138.0274
137.9674	DCB_se1_ag1_f_01 - words	there	138.2374
138.0274	DCB_se1_ag1_f_01 - phones	EH1	138.1174
138.1174	DCB_se1_ag1_f_01 - phones	R	138.2374
138.4318	DCB_se1_ag1_f_01 - phones	DH	138.4918
138.4318	DCB_se1_ag1_f_01 - words	they	138.5518
138.4353	DCB_int_01 - phones	sil	138.4953
138.4918	DCB_se1_ag1_f_01 - phones	EY1	138.5518
138.4953	DCB_int_01 - words	oh	138.8453
138.4953	DCB_int_01 - phones	OW1	138.8453
138.5518	DCB_se1_ag1_f_01 - phones	L	138.6418
138.5518	DCB_se1_ag1_f_01 - words	live	138.8118
138.6418	DCB_se1_ag1_f_01 - phones	IH1	138.7418
138.7418	DCB_se1_ag1_f_01 - phones	V	138.8118
138.8118	DCB_se1_ag1_f_01 - phones	DH	138.8618
138.8118	DCB_se1_ag1_f_01 - words	there	139.0218
138.8618	DCB_se1_ag1_f_01 - phones	EH1	138.9918
138.9918	DCB_se1_ag1_f_01 - phones	R	139.0218
139.0218	DCB_se1_ag1_f_01 - phones	AE1	139.1318
139.0218	DCB_se1_ag1_f_01 - words	at	139.1818
139.1318	DCB_se1_ag1_f_01 - phones	T	139.1818
139.1818	DCB_se1_ag1_f_01 - phones	TN	139.6918
139.1818	DCB_se1_ag1_f_01 - words	rdx	139.6918
139.6918	DCB_se1_ag1_f_01 - phones	DH	139.7218
139.6918	DCB_se1_ag1_f_01 - words	they	139.8218
139.7218	DCB_se1_ag1_f_01 - phones	EY1	139.8218
139.8218	DCB_se1_ag1_f_01 - phones	L	139.8918
139.8218	DCB_se1_ag1_f_01 - words	live	140.0818
139.8918	DCB_se1_ag1_f_01 - phones	IH1	139.9918
139.9918	DCB_se1_ag1_f_01 - phones	V	140.0818
140.0818	DCB_se1_ag1_f_01 - phones	DH	140.1218
140.0818	DCB_se1_ag1_f_01 - words	there	140.3218
140.1218	DCB_se1_ag1_f_01 - phones	EH1	140.2318
140.2318	DCB_se1_ag1_f_01 - phones	R	140.3218
140.9999	DCB_int_01 - words	oh	141.1599
140.9999	DCB_int_01 - phones	OW1	141.1599
141.1599	DCB_int_01 - phones	OW2	141.2199
141.1599	DCB_int_01 - words	okay	141.4599
141.2199	DCB_int_01 - phones	K	141.3199
141.3199	DCB_int_01 - phones	EY1	141.4599
141.4476	DCB_se1_ag1_f_01 - phones	AO1	141.6076
141.4476	DCB_se1_ag1_f_01 - words	all	141.6876
141.4599	DCB_int_01 - phones	sp	142.9230
141.6076	DCB_se1_ag1_f_01 - phones	L	141.6876
141.6876	DCB_se1_ag1_f_01 - phones	DH	141.7276
141.6876	DCB_se1_ag1_f_01 - words	the	141.7776
141.7276	DCB_se1_ag1_f_01 - phones	IY0	141.7776
141.7776	DCB_se1_ag1_f_01 - phones	CH	141.8776
141.7776	DCB_se1_ag1_f_01 - words	children	142.1876
141.8776	DCB_se1_ag1_f_01 - phones	IH1	141.9176
141.9176	DCB_se1_ag1_f_01 - phones	L	141.9876
141.9876	DCB_se1_ag1_f_01 - phones	D	142.0476
142.0476	DCB_se1_ag1_f_01 - phones	R	142.0776
142.0776	DCB_se1_ag1_f_01 - phones	AH0	142.1076
142.1076	DCB_se1_ag1_f_01 - phones	N	142.1876
142.1876	DCB_se1_ag1_f_01 - phones	L	142.2176
142.1876	DCB_se1_ag1_f_01 - words	live	142.3576
142.2176	DCB_se1_ag1_f_01 - phones	IH1	142.3076
142.3076	DCB_se1_ag1_f_01 - phones	V	142.3576
142.3576	DCB_se1_ag1_f_01 - phones	DH	142.3876
142.3576	DCB_se1_ag1_f_01 - words	there	142.5476
142.3876	DCB_se1_ag1_f_01 - phones	EH1	142.4576
142.4576	DCB_se1_ag1_f_01 - phones	R	142.5476
142.9230	DCB_int_01 - phones	OW1	143.0430
142.9230	DCB_int_01 - words	oh	143.0430
143.0430	DCB_int_01 - phones	OW2	143.0830
143.0430	DCB_int_01 - words	okay	143.2330
143.0830	DCB_int_01 - phones	K	143.2030
143.2030	DCB_int_01 - phones	EY1	143.2330
143.2330	DCB_int_01 - phones	AY1	143.2830
143.2330	DCB_int_01 - words	i	143.2830
143.2830	DCB_int_01 - phones	M	143.3530
143.2830	DCB_int_01 - words	m	143.3530
143.3530	DCB_int_01 - phones	AH0	143.4430
143.3530	DCB_int_01 - words	a	143.4430
143.4430	DCB_int_01 - phones	sp	143.5130
143.5130	DCB_int_01 - words	i	143.5830
143.5130	DCB_int_01 - phones	AY1	143.5830
143.5830	DCB_int_01 - phones	M	143.6430
143.5830	DCB_int_01 - words	m	143.6430
143.6430	DCB_int_01 - words	a	143.7230
143.6430	DCB_int_01 - phones	AH0	143.7230
143.7230	DCB_int_01 - phones	K	143.8030
143.7230	DCB_int_01 - words	close	143.9930
143.8030	DCB_int_01 - phones	L	143.8330
143.8330	DCB_int_01 - phones	OW1	143.9230
143.9230	DCB_int_01 - phones	S	143.9930
143.9930	DCB_int_01 - phones	DH	144.0430
143.9930	DCB_int_01 - words	the	144.1030
144.0430	DCB_int_01 - phones	AH0	144.1030
144.1030	DCB_int_01 - phones	R	144.1630
144.1030	DCB_int_01 - words	refrigerator	144.7130
144.1630	DCB_int_01 - phones	AH0	144.2230
144.2230	DCB_int_01 - phones	F	144.2930
144.2930	DCB_int_01 - phones	R	144.3230
144.3230	DCB_int_01 - phones	IH1	144.3730
144.3730	DCB_int_01 - phones	JH	144.4430
144.4430	DCB_int_01 - phones	ER0	144.5330
144.5330	DCB_int_01 - phones	EY2	144.5830
144.5830	DCB_int_01 - phones	T	144.6430
144.6430	DCB_int_01 - phones	ER0	144.7130
144.7130	DCB_int_01 - phones	K	144.7630
144.7130	DCB_int_01 - words	cause	144.9330
144.7630	DCB_int_01 - phones	AA1	144.8330
144.8330	DCB_int_01 - phones	Z	144.9330
144.9330	DCB_int_01 - phones	IH1	144.9830
144.9330	DCB_int_01 - words	it	145.0330
144.9830	DCB_int_01 - phones	T	145.0330
145.0330	DCB_int_01 - phones	S	145.1330
145.0330	DCB_int_01 - words	s	145.1330
145.1330	DCB_int_01 - phones	sp	145.7857
145.3026	DCB_se1_ag1_f_01 - phones	sil	145.3726
145.3726	DCB_se1_ag1_f_01 - phones	spn	145.9526
145.3726	DCB_se1_ag1_f_01 - words	<unk>	145.9526
145.7857	DCB_int_01 - phones	IH1	145.8457
145.7857	DCB_int_01 - words	it	145.9157
145.8457	DCB_int_01 - phones	T	145.9157
145.9157	DCB_int_01 - words	s	146.0457
145.9157	DCB_int_01 - phones	Z	146.0457
145.9526	DCB_se1_ag1_f_01 - phones	sp	146.0726
146.0457	DCB_int_01 - phones	sp	146.1357
146.1357	DCB_int_01 - phones	S	146.2057
146.1357	DCB_int_01 - words	starting	146.5857
146.2057	DCB_int_01 - phones	T	146.2857
146.2857	DCB_int_01 - phones	AA1	146.3757
146.3757	DCB_int_01 - phones	R	146.4557
146.4557	DCB_int_01 - phones	T	146.5057
146.5057	DCB_int_01 - phones	IH0	146.5357
146.5357	DCB_int_01 - phones	NG	146.5857
146.5857	DCB_int_01 - phones	T	146.6157
146.5857	DCB_int_01 - words	to	146.6457
146.6157	DCB_int_01 - phones	AH0	146.6457
146.6457	DCB_int_01 - phones	M	146.6757
146.6457	DCB_int_01 - words	make	146.7557
146.6757	DCB_int_01 - phones	EY1	146.7057
146.7057	DCB_int_01 - phones	K	146.7557
146.7557	DCB_int_01 - phones	AH0	146.7957
146.7557	DCB_int_01 - words	a	146.7957
146.7957	DCB_int_01 - phones	HH	146.8457
146.7957	DCB_int_01 - words	whole	146.9457
146.8457	DCB_int_01 - phones	OW1	146.9057
146.9057	DCB_int_01 - phones	L	146.9457
146.9457	DCB_int_01 - phones	L	147.0157
146.9457	DCB_int_01 - words	lot	147.1157
147.0157	DCB_int_01 - phones	AA1	147.0757
147.0757	DCB_int_01 - phones	T	147.1157
147.1157	DCB_int_01 - phones	AH0	147.1557
147.1157	DCB_int_01 - words	of	147.2357
147.1557	DCB_int_01 - phones	V	147.2357
147.2357	DCB_int_01 - phones	N	147.3257
147.2357	DCB_int_01 - words	noise	147.6057
147.3257	DCB_int_01 - phones	OY1	147.5357
147.5357	DCB_int_01 - phones	Z	147.6057
147.6057	DCB_int_01 - phones	sp	147.6557
147.9372	DCB_int_01 - phones	AH1	148.2672
147.9372	DCB_int_01 - words	um	148.3272
148.2672	DCB_int_01 - phones	M	148.3272
148.3272	DCB_int_01 - phones	sp	148.4172
148.6739	DCB_int_01 - phones	AE1	148.9539
148.6739	DCB_int_01 - words	and	149.0239
148.9539	DCB_int_01 - phones	N	149.0239
149.0239	DCB_int_01 - phones	DH	149.0639
149.0239	DCB_int_01 - words	then	149.1439
149.0639	DCB_int_01 - phones	EH1	149.1039
149.1039	DCB_int_01 - phones	N	149.1439
149.1439	DCB_int_01 - phones	DH	149.1939
149.1439	DCB_int_01 - words	the	149.2239
149.1939	DCB_int_01 - phones	AH1	149.2239
149.2239	DCB_int_01 - phones	AH1	149.2739
149.2239	DCB_int_01 - words	other	149.4439
149.2739	DCB_int_01 - phones	DH	149.3139
149.3139	DCB_int_01 - phones	ER0	149.4439
149.4439	DCB_int_01 - phones	P	149.5039
149.4439	DCB_int_01 - words	piece	149.7139
149.5039	DCB_int_01 - phones	IY1	149.6239
149.6239	DCB_int_01 - phones	S	149.7139
149.7139	DCB_int_01 - phones	IH1	149.9439
149.7139	DCB_int_01 - words	is	150.0239
149.9439	DCB_int_01 - phones	Z	150.0239
150.0239	DCB_int_01 - phones	HH	150.0839
150.0239	DCB_int_01 - words	what	150.2139
150.0839	DCB_int_01 - phones	W	150.1239
150.1239	DCB_int_01 - phones	AH1	150.1739
150.1739	DCB_int_01 - phones	T	150.2139
150.2139	DCB_int_01 - phones	IH1	150.2939
150.2139	DCB_int_01 - words	is	150.4139
150.2939	DCB_int_01 - phones	Z	150.4139
150.4139	DCB_int_01 - phones	Y	150.4439
150.4139	DCB_int_01 - words	your	150.8339
150.4439	DCB_int_01 - phones	UH1	150.5039
150.5039	DCB_int_01 - phones	R	150.8339
150.8339	DCB_int_01 - phones	sp	151.1694
151.1694	DCB_int_01 - phones	AH1	151.4494
151.1694	DCB_int_01 - words	um	151.5494
151.4494	DCB_int_01 - phones	M	151.5494
151.5494	DCB_int_01 - phones	HH	151.5794
151.5494	DCB_int_01 - words	what	151.6694
151.5794	DCB_int_01 - phones	W	151.6094
151.6094	DCB_int_01 - phones	AH1	151.6394
151.6394	DCB_int_01 - phones	T	151.6694
151.6694	DCB_int_01 - phones	D	151.6994
151.6694	DCB_int_01 - words	does	151.7694
151.6994	DCB_int_01 - phones	IH0	151.7294
151.7294	DCB_int_01 - phones	Z	151.7694
151.7694	DCB_int_01 - phones	Y	151.8194
151.7694	DCB_int_01 - words	your	151.8894
151.8194	DCB_int_01 - phones	UH1	151.8494
151.8494	DCB_int_01 - phones	R	151.8894
151.8894	DCB_int_01 - phones	D	151.9394
151.8894	DCB_int_01 - words	dad	152.1994
151.9394	DCB_int_01 - phones	AE1	152.1094
152.1094	DCB_int_01 - phones	D	152.1994
152.1994	DCB_int_01 - phones	D	152.2294
152.1994	DCB_int_01 - words	do	152.2794
152.2294	DCB_int_01 - phones	UW1	152.2794
152.2794	DCB_int_01 - phones	sp	152.3194
152.5989	DCB_se1_ag1_f_01 - words	<unk>	152.9089
152.5989	DCB_se1_ag1_f_01 - phones	spn	152.9089
152.9089	DCB_se1_ag1_f_01 - phones	sp	153.0089
153.1724	DCB_se1_ag1_f_01 - phones	M	153.2424
153.1724	DCB_se1_ag1_f_01 - words	my	153.3224
153.2424	DCB_se1_ag1_f_01 - phones	AY1	153.3224
153.3224	DCB_se1_ag1_f_01 - phones	D	153.4624
153.3224	DCB_se1_ag1_f_01 - words	dad	153.9524
153.4624	DCB_se1_ag1_f_01 - phones	AE1	153.9024
153.9024	DCB_se1_ag1_f_01 - phones	D	153.9524
154.7019	DCB_se1_ag1_f_01 - phones	sil	154.7319
154.7319	DCB_se1_ag1_f_01 - phones	AH1	155.1419
154.7319	DCB_se1_ag1_f_01 - words	um	155.3119
155.1419	DCB_se1_ag1_f_01 - phones	M	155.3119
155.3119	DCB_se1_ag1_f_01 - phones	sp	155.4019
156.3980	DCB_se1_ag1_f_01 - phones	HH	156.4780
156.3980	DCB_se1_ag1_f_01 - words	he	156.5480
156.4780	DCB_se1_ag1_f_01 - phones	IY1	156.5480
156.5480	DCB_se1_ag1_f_01 - phones	W	156.6280
156.5480	DCB_se1_ag1_f_01 - words	work	156.7480
156.6280	DCB_se1_ag1_f_01 - phones	ER1	156.6980
156.6980	DCB_se1_ag1_f_01 - phones	K	156.7480
156.7480	DCB_se1_ag1_f_01 - phones	F	156.8080
156.7480	DCB_se1_ag1_f_01 - words	for	156.8780
156.8080	DCB_se1_ag1_f_01 - phones	R	156.8380
156.8380	DCB_se1_ag1_f_01 - phones	ER0	156.8780
156.8780	DCB_se1_ag1_f_01 - phones	HH	156.9180
156.8780	DCB_se1_ag1_f_01 - words	home	157.0980
156.9180	DCB_se1_ag1_f_01 - phones	OW1	157.0680
157.0680	DCB_se1_ag1_f_01 - phones	M	157.0980
157.0980	DCB_se1_ag1_f_01 - phones	D	157.1580
157.0980	DCB_se1_ag1_f_01 - words	depot	157.4780
157.1580	DCB_se1_ag1_f_01 - phones	IY1	157.2380
157.2380	DCB_se1_ag1_f_01 - phones	P	157.3580
157.3580	DCB_se1_ag1_f_01 - phones	OW0	157.4780
157.4780	DCB_se1_ag1_f_01 - phones	sp	157.6780
157.6780	DCB_se1_ag1_f_01 - phones	DH	157.7280
157.6780	DCB_se1_ag1_f_01 - words	that	157.7980
157.7280	DCB_se1_ag1_f_01 - phones	AH0	157.7680
157.7680	DCB_se1_ag1_f_01 - phones	T	157.7980
157.7980	DCB_se1_ag1_f_01 - phones	Z	157.8880
157.7980	DCB_se1_ag1_f_01 - words	s	157.8880
157.8880	DCB_se1_ag1_f_01 - phones	AO1	157.9680
157.8880	DCB_se1_ag1_f_01 - words	all	158.0580
157.9680	DCB_se1_ag1_f_01 - phones	L	158.0580
158.0580	DCB_se1_ag1_f_01 - words	i	158.1280
158.0580	DCB_se1_ag1_f_01 - phones	AY1	158.1280
158.1280	DCB_se1_ag1_f_01 - phones	N	158.1980
158.1280	DCB_se1_ag1_f_01 - words	know	158.2780
158.1980	DCB_se1_ag1_f_01 - phones	OW1	158.2780
158.2780	DCB_se1_ag1_f_01 - phones	sp	169.2360
158.5150	DCB_int_01 - phones	DH	158.5750
158.5150	DCB_int_01 - words	that	158.6450
158.5750	DCB_int_01 - phones	AE1	158.6050
158.6050	DCB_int_01 - phones	T	158.6450
158.6450	DCB_int_01 - words	s	158.7150
158.6450	DCB_int_01 - phones	S	158.7150
158.7150	DCB_int_01 - phones	AO1	158.7650
158.7150	DCB_int_01 - words	all	158.8250
158.7650	DCB_int_01 - phones	L	158.8250
158.8250	DCB_int_01 - phones	Y	158.8950
158.8250	DCB_int_01 - words	you	159.0350
158.8950	DCB_int_01 - phones	UW1	159.0350
159.0350	DCB_int_01 - phones	M	159.0950
159.0350	DCB_int_01 - words	mkay	159.3050
159.0950	DCB_int_01 - phones	K	159.1650
159.1650	DCB_int_01 - phones	EY1	159.3050
159.3050	DCB_int_01 - phones	sp	159.3450
159.3450	DCB_int_01 - phones	W	159.4250
159.3450	DCB_int_01 - words	well	159.4850
159.4250	DCB_int_01 - phones	EH1	159.4550
159.4550	DCB_int_01 - phones	L	159.4850
159.4850	DCB_int_01 - phones	DH	159.5250
159.4850	DCB_int_01 - words	that	159.6150
159.5250	DCB_int_01 - phones	AH0	159.5750
159.5750	DCB_int_01 - phones	T	159.6150
159.6150	DCB_int_01 - words	s	159.6750
159.6150	DCB_int_01 - phones	Z	159.6750
159.6750	DCB_int_01 - phones	AO1	159.7250
159.6750	DCB_int_01 - words	all	159.8150
159.7250	DCB_int_01 - phones	L	159.8150
159.8150	DCB_int_01 - phones	W	159.8650
159.8150	DCB_int_01 - words	we	159.9050
159.8650	DCB_int_01 - phones	IY1	159.9050
159.9050	DCB_int_01 - phones	spn	159.9350
159.9050	DCB_int_01 - words	<unk>	159.9350
159.9350	DCB_int_01 - phones	G	159.9850
159.9350	DCB_int_01 - words	go	160.1250
159.9850	DCB_int_01 - phones	OW1	160.1250
160.1250	DCB_int_01 - phones	W	160.1850
160.1250	DCB_int_01 - words	with	160.3150
160.1850	DCB_int_01 - phones	IH0	160.2350
160.2350	DCB_int_01 - phones	DH	160.3150
160.3150	DCB_int_01 - phones	sp	161.1376
161.1376	DCB_int_01 - phones	AH1	161.3876
161.1376	DCB_int_01 - words	um	161.5876
161.3876	DCB_int_01 - phones	M	161.5876
161.5876	DCB_int_01 - phones	sp	161.6476
163.3493	DCB_int_01 - phones	AE1	163.4393
163.3493	DCB_int_01 - words	and	163.4893
163.4393	DCB_int_01 - phones	N	163.4893
163.4893	DCB_int_01 - phones	DH	163.5293
163.4893	DCB_int_01 - words	then	163.6493
163.5293	DCB_int_01 - phones	EH1	163.5993
163.5993	DCB_int_01 - phones	N	163.6493
163.6493	DCB_int_01 - phones	DH	163.6893
163.6493	DCB_int_01 - words	the	163.7993
163.6893	DCB_int_01 - phones	IY0	163.7993
163.7993	DCB_int_01 - phones	AH1	163.8593
163.7993	DCB_int_01 - words	other	164.0393
163.8593	DCB_int_01 - phones	DH	163.9293
163.9293	DCB_int_01 - phones	ER0	164.0393
164.0393	DCB_int_01 - phones	TH	164.0993
164.0393	DCB_int_01 - words	thing	164.2893
164.0993	DCB_int_01 - phones	IH1	164.1493
164.1493	DCB_int_01 - phones	NG	164.2893
164.2893	DCB_int_01 - words	i	164.3493
164.2893	DCB_int_01 - phones	AY1	164.3493
164.3493	DCB_int_01 - phones	W	164.4193
[truncated: 29,320 more rows]
