# Supplementary material for: Considering Performance in the Automated and Manual Coding of Sociolinguistic Variables: Lessons From Variable (ING)
Source: Front Artif Intell. 2021 Apr 29;4:648543. doi: 10.3389/frai.2021.648543 (PMC8117961; doi:10.3389/frai.2021.648543)
Supplement: Supplementary file 4 [file Data_Sheet_4.ZIP › CORAAL_Aligned_as_Tables/DCB_se2_ag4_f_05_1_txout.txt]

tmin	tier	text	tmax
0.4477	DCB_int_01 - phones	S	0.6977
0.4477	DCB_int_01 - words	so	0.8777
0.6977	DCB_int_01 - phones	OW1	0.8777
1.2159	DCB_se2_ag4_f_05 - phones	sil	2.0959
2.0959	DCB_se2_ag4_f_05 - phones	spn	2.2059
2.0959	DCB_se2_ag4_f_05 - words	<unk>	2.2059
2.2059	DCB_se2_ag4_f_05 - phones	sp	9.8711
2.9878	DCB_int_01 - phones	sil	3.0378
3.0378	DCB_int_01 - phones	M	3.0878
3.0378	DCB_int_01 - words	miss	3.2378
3.0878	DCB_int_01 - phones	IH1	3.1378
3.1378	DCB_int_01 - phones	S	3.2378
3.2378	DCB_int_01 - words	rdx	3.7878
3.2378	DCB_int_01 - phones	TN	3.7878
4.5872	DCB_int_01 - phones	IH0	4.6172
4.5872	DCB_int_01 - words	if	4.6672
4.6172	DCB_int_01 - phones	F	4.6672
4.6672	DCB_int_01 - phones	K	4.7072
4.6672	DCB_int_01 - words	could	4.7872
4.7072	DCB_int_01 - phones	UH1	4.7572
4.7572	DCB_int_01 - phones	D	4.7872
4.7872	DCB_int_01 - phones	sp	4.8172
4.8172	DCB_int_01 - phones	Y	4.8672
4.8172	DCB_int_01 - words	you	4.9272
4.8672	DCB_int_01 - phones	UW1	4.9272
4.9272	DCB_int_01 - phones	sp	4.9572
4.9572	DCB_int_01 - phones	T	5.0372
4.9572	DCB_int_01 - words	tell	5.1472
5.0372	DCB_int_01 - phones	EH1	5.0972
5.0972	DCB_int_01 - phones	L	5.1472
5.1472	DCB_int_01 - phones	sp	5.1872
5.1872	DCB_int_01 - phones	M	5.2372
5.1872	DCB_int_01 - words	me	5.4472
5.2372	DCB_int_01 - phones	IY1	5.4472
5.4472	DCB_int_01 - phones	sp	6.1519
6.1519	DCB_int_01 - words	<unk>	6.3819
6.1519	DCB_int_01 - phones	spn	6.3819
6.3819	DCB_int_01 - phones	sp	6.5119
8.3723	DCB_int_01 - phones	Y	8.4823
8.3723	DCB_int_01 - words	your	8.5823
8.4823	DCB_int_01 - phones	UH1	8.5223
8.5223	DCB_int_01 - phones	R	8.5823
8.5823	DCB_int_01 - phones	B	8.6323
8.5823	DCB_int_01 - words	birthday	8.9923
8.6323	DCB_int_01 - phones	ER1	8.8023
8.8023	DCB_int_01 - phones	TH	8.8323
8.8323	DCB_int_01 - phones	D	8.8723
8.8723	DCB_int_01 - phones	EY2	8.9923
8.9923	DCB_int_01 - phones	sp	14.7440
9.8711	DCB_se2_ag4_f_05 - phones	M	10.0611
9.8711	DCB_se2_ag4_f_05 - words	march	10.3711
10.0611	DCB_se2_ag4_f_05 - phones	AA1	10.1411
10.1411	DCB_se2_ag4_f_05 - phones	R	10.1911
10.1911	DCB_se2_ag4_f_05 - phones	CH	10.3711
10.3711	DCB_se2_ag4_f_05 - phones	T	10.4411
10.3711	DCB_se2_ag4_f_05 - words	twelfth	10.7711
10.4411	DCB_se2_ag4_f_05 - phones	W	10.5111
10.5111	DCB_se2_ag4_f_05 - phones	EH1	10.6111
10.6111	DCB_se2_ag4_f_05 - phones	L	10.6811
10.6811	DCB_se2_ag4_f_05 - phones	F	10.7111
10.7111	DCB_se2_ag4_f_05 - phones	TH	10.7711
10.7711	DCB_se2_ag4_f_05 - phones	N	10.8511
10.7711	DCB_se2_ag4_f_05 - words	nineteen	11.2611
10.8511	DCB_se2_ag4_f_05 - phones	AY1	10.9511
10.9511	DCB_se2_ag4_f_05 - phones	N	11.0411
11.0411	DCB_se2_ag4_f_05 - phones	T	11.1411
11.1411	DCB_se2_ag4_f_05 - phones	IY1	11.2011
11.2011	DCB_se2_ag4_f_05 - phones	N	11.2611
11.2611	DCB_se2_ag4_f_05 - phones	F	11.3411
11.2611	DCB_se2_ag4_f_05 - words	fifty	11.5811
11.3411	DCB_se2_ag4_f_05 - phones	IH1	11.4111
11.4111	DCB_se2_ag4_f_05 - phones	F	11.4511
11.4511	DCB_se2_ag4_f_05 - phones	T	11.5111
11.5111	DCB_se2_ag4_f_05 - phones	IY0	11.5811
11.5811	DCB_se2_ag4_f_05 - phones	F	11.7211
11.5811	DCB_se2_ag4_f_05 - words	four	11.9811
11.7211	DCB_se2_ag4_f_05 - phones	AO1	11.8811
11.8811	DCB_se2_ag4_f_05 - phones	R	11.9811
14.7440	DCB_int_01 - phones	P	14.8240
14.7440	DCB_int_01 - words	pisces	15.6340
14.8240	DCB_int_01 - phones	AY1	14.9440
14.9440	DCB_int_01 - phones	S	15.0940
15.0940	DCB_int_01 - phones	IY0	15.1540
15.1540	DCB_int_01 - phones	Z	15.6340
15.5660	DCB_se2_ag4_f_05 - phones	sil	15.6160
15.6160	DCB_se2_ag4_f_05 - phones	M	15.9860
15.6160	DCB_se2_ag4_f_05 - words	mm-hm	16.4360
15.9860	DCB_se2_ag4_f_05 - phones	HH	16.1360
16.1360	DCB_se2_ag4_f_05 - phones	M	16.4360
16.4360	DCB_se2_ag4_f_05 - phones	sp	19.8481
16.9509	DCB_se2_ag2_f_01 - phones	sil	17.0009
17.0009	DCB_se2_ag2_f_01 - words	<unk>	17.1609
17.0009	DCB_se2_ag2_f_01 - phones	spn	17.1609
17.1609	DCB_se2_ag2_f_01 - phones	sp	17.6409
18.4150	DCB_int_01 - phones	HH	18.4550
18.4150	DCB_int_01 - words	where	18.5650
18.4550	DCB_int_01 - phones	W	18.4950
18.4950	DCB_int_01 - phones	EH1	18.5350
18.5350	DCB_int_01 - phones	R	18.5650
18.5650	DCB_int_01 - phones	W	18.5950
18.5650	DCB_int_01 - words	were	18.6550
18.5950	DCB_int_01 - phones	ER0	18.6550
18.6550	DCB_int_01 - phones	Y	18.7250
18.6550	DCB_int_01 - words	you	18.7750
18.7250	DCB_int_01 - phones	UW1	18.7750
18.7750	DCB_int_01 - phones	B	18.8350
18.7750	DCB_int_01 - words	born	19.0550
18.8350	DCB_int_01 - phones	AO1	18.9750
18.9750	DCB_int_01 - phones	R	19.0250
19.0250	DCB_int_01 - phones	N	19.0550
19.0550	DCB_int_01 - phones	sp	26.0665
19.8481	DCB_se2_ag4_f_05 - phones	IH2	19.9281
19.8481	DCB_se2_ag4_f_05 - words	indianapolis	20.6881
19.9281	DCB_se2_ag4_f_05 - phones	N	19.9781
19.9781	DCB_se2_ag4_f_05 - phones	D	20.0281
20.0281	DCB_se2_ag4_f_05 - phones	IY0	20.0881
20.0881	DCB_se2_ag4_f_05 - phones	AH0	20.1181
20.1181	DCB_se2_ag4_f_05 - phones	N	20.2681
20.2681	DCB_se2_ag4_f_05 - phones	AE1	20.3381
20.3381	DCB_se2_ag4_f_05 - phones	P	20.4481
20.4481	DCB_se2_ag4_f_05 - phones	AH0	20.4781
20.4781	DCB_se2_ag4_f_05 - phones	L	20.5081
20.5081	DCB_se2_ag4_f_05 - phones	IH0	20.5681
20.5681	DCB_se2_ag4_f_05 - phones	S	20.6881
20.6881	DCB_se2_ag4_f_05 - phones	IH2	20.7181
20.6881	DCB_se2_ag4_f_05 - words	indiana	21.2281
20.7181	DCB_se2_ag4_f_05 - phones	N	20.7781
20.7781	DCB_se2_ag4_f_05 - phones	D	20.8581
20.8581	DCB_se2_ag4_f_05 - phones	IY0	20.9781
20.9781	DCB_se2_ag4_f_05 - phones	AE1	21.0981
21.0981	DCB_se2_ag4_f_05 - phones	N	21.1781
21.1781	DCB_se2_ag4_f_05 - phones	AH0	21.2281
21.2281	DCB_se2_ag4_f_05 - phones	sp	21.3581
21.3581	DCB_se2_ag4_f_05 - phones	M	21.4881
21.3581	DCB_se2_ag4_f_05 - words	mm	21.4881
21.4881	DCB_se2_ag4_f_05 - phones	sp	21.5981
26.0665	DCB_int_01 - phones	AE1	26.1465
26.0665	DCB_int_01 - words	and	26.7765
26.1465	DCB_int_01 - phones	N	26.7765
26.7765	DCB_int_01 - phones	sp	26.9465
27.7665	DCB_int_01 - phones	HH	27.8165
27.7665	DCB_int_01 - words	what	27.9465
27.8165	DCB_int_01 - phones	W	27.8565
27.8565	DCB_int_01 - phones	AH1	27.9065
27.9065	DCB_int_01 - phones	T	27.9465
27.9465	DCB_int_01 - phones	N	28.0065
27.9465	DCB_int_01 - words	neighborhood	28.4765
28.0065	DCB_int_01 - phones	EY1	28.1165
28.1165	DCB_int_01 - phones	B	28.1665
28.1665	DCB_int_01 - phones	ER0	28.2165
28.2165	DCB_int_01 - phones	HH	28.3165
28.3165	DCB_int_01 - phones	UH2	28.4165
28.4165	DCB_int_01 - phones	D	28.4765
28.4765	DCB_int_01 - phones	D	28.5165
28.4765	DCB_int_01 - words	do	28.5565
28.5165	DCB_int_01 - phones	UW1	28.5565
28.5565	DCB_int_01 - phones	Y	28.6565
28.5565	DCB_int_01 - words	you	28.7965
28.6565	DCB_int_01 - phones	UW1	28.7965
28.7965	DCB_int_01 - phones	sp	28.8365
29.1747	DCB_int_01 - phones	D	29.2047
29.1747	DCB_int_01 - words	do	29.2547
29.2047	DCB_int_01 - phones	UW1	29.2547
29.2547	DCB_int_01 - phones	Y	29.3547
29.2547	DCB_int_01 - words	you	29.3947
29.3547	DCB_int_01 - phones	UW1	29.3947
29.3947	DCB_int_01 - phones	K	29.5747
29.3947	DCB_int_01 - words	claim	29.8947
29.5747	DCB_int_01 - phones	L	29.6547
29.6547	DCB_int_01 - phones	EY1	29.7947
29.7947	DCB_int_01 - phones	M	29.8947
29.8947	DCB_int_01 - phones	EH1	29.9747
29.8947	DCB_int_01 - words	as	30.0747
29.9747	DCB_int_01 - phones	Z	30.0747
30.0747	DCB_int_01 - phones	Y	30.1247
30.0747	DCB_int_01 - words	your	30.2647
30.1247	DCB_int_01 - phones	UH1	30.1947
30.1947	DCB_int_01 - phones	R	30.2647
30.2647	DCB_int_01 - phones	N	30.3147
30.2647	DCB_int_01 - words	neighborhood	30.6747
30.3147	DCB_int_01 - phones	EY1	30.4147
30.4147	DCB_int_01 - phones	B	30.4647
30.4647	DCB_int_01 - phones	ER0	30.5147
30.5147	DCB_int_01 - phones	HH	30.5547
30.5547	DCB_int_01 - phones	UH2	30.6047
30.6047	DCB_int_01 - phones	D	30.6747
30.6747	DCB_int_01 - phones	ER0	30.7347
30.6747	DCB_int_01 - words	or	30.7347
30.7347	DCB_int_01 - phones	sp	30.7847
30.7847	DCB_int_01 - phones	DH	30.8147
30.7847	DCB_int_01 - words	the	30.8547
30.8147	DCB_int_01 - phones	AH0	30.8547
30.8547	DCB_int_01 - phones	L	30.9147
30.8547	DCB_int_01 - words	leighborhood	31.2347
30.9147	DCB_int_01 - phones	EY1	30.9847
30.9847	DCB_int_01 - phones	B	31.0347
31.0347	DCB_int_01 - phones	ER0	31.0647
31.0647	DCB_int_01 - phones	HH	31.1147
31.1147	DCB_int_01 - phones	UH2	31.1747
31.1747	DCB_int_01 - phones	D	31.2347
31.2347	DCB_int_01 - phones	Y	31.2947
31.2347	DCB_int_01 - words	you	31.3547
31.2947	DCB_int_01 - phones	UW1	31.3547
31.3547	DCB_int_01 - phones	sp	31.3847
31.3847	DCB_int_01 - phones	L	31.4247
31.3847	DCB_int_01 - words	live	31.5147
31.4247	DCB_int_01 - phones	IH1	31.4847
31.4847	DCB_int_01 - phones	V	31.5147
31.5147	DCB_int_01 - phones	sp	31.5447
31.5447	DCB_int_01 - phones	IH1	31.6147
31.5447	DCB_int_01 - words	in	31.6547
31.6147	DCB_int_01 - phones	N	31.6547
31.6547	DCB_int_01 - phones	sp	40.5319
33.8691	DCB_se2_ag4_f_05 - phones	AH1	34.0091
33.8691	DCB_se2_ag4_f_05 - words	um	34.2591
34.0091	DCB_se2_ag4_f_05 - phones	M	34.2591
34.2591	DCB_se2_ag4_f_05 - phones	sp	34.2991
34.5219	DCB_se2_ag4_f_05 - phones	T	34.6419
34.5219	DCB_se2_ag4_f_05 - words	trinidad	35.2719
34.6419	DCB_se2_ag4_f_05 - phones	R	34.6719
34.6719	DCB_se2_ag4_f_05 - phones	IH1	34.7219
34.7219	DCB_se2_ag4_f_05 - phones	N	34.7919
34.7919	DCB_se2_ag4_f_05 - phones	IH0	34.8619
34.8619	DCB_se2_ag4_f_05 - phones	D	34.9519
34.9519	DCB_se2_ag4_f_05 - phones	AE2	35.2019
35.2019	DCB_se2_ag4_f_05 - phones	D	35.2719
36.0000	DCB_se2_ag4_f_05 - words	<unk>	36.8400
36.0000	DCB_se2_ag4_f_05 - phones	spn	36.8400
36.8400	DCB_se2_ag4_f_05 - phones	sp	40.5119
40.5119	DCB_se2_ag4_f_05 - phones	N	40.6919
40.5119	DCB_se2_ag4_f_05 - words	north	40.9619
40.5319	DCB_int_01 - phones	AH0	40.5719
40.5319	DCB_int_01 - words	and	40.6219
40.5719	DCB_int_01 - phones	N	40.6219
40.6219	DCB_int_01 - phones	HH	40.6819
40.6219	DCB_int_01 - words	how	40.7919
40.6819	DCB_int_01 - phones	AW1	40.7919
40.6919	DCB_se2_ag4_f_05 - phones	AO1	40.7319
40.7319	DCB_se2_ag4_f_05 - phones	R	40.8119
40.7919	DCB_int_01 - phones	sp	40.8519
40.8119	DCB_se2_ag4_f_05 - phones	TH	40.9619
41.0581	DCB_se2_ag4_f_05 - phones	DH	41.1381
41.0581	DCB_se2_ag4_f_05 - words	that	41.2381
41.1381	DCB_se2_ag4_f_05 - phones	AE1	41.1981
41.1981	DCB_se2_ag4_f_05 - phones	T	41.2381
41.2381	DCB_se2_ag4_f_05 - phones	sp	41.3779
41.3779	DCB_se2_ag4_f_05 - phones	IH1	41.4279
41.3779	DCB_se2_ag4_f_05 - words	in	41.4679
41.4279	DCB_se2_ag4_f_05 - phones	N	41.4679
41.4679	DCB_se2_ag4_f_05 - phones	N	41.5979
41.4679	DCB_se2_ag4_f_05 - words	northeast	42.1379
41.5979	DCB_se2_ag4_f_05 - phones	AO2	41.6979
41.6979	DCB_se2_ag4_f_05 - phones	R	41.7779
41.7779	DCB_se2_ag4_f_05 - phones	TH	41.8879
41.8879	DCB_se2_ag4_f_05 - phones	IY1	41.9879
41.9879	DCB_se2_ag4_f_05 - phones	S	42.0679
42.0679	DCB_se2_ag4_f_05 - phones	T	42.1379
42.1379	DCB_se2_ag4_f_05 - phones	W	42.1979
42.1379	DCB_se2_ag4_f_05 - words	washington	42.8479
42.1979	DCB_se2_ag4_f_05 - phones	AA1	42.3279
42.3279	DCB_se2_ag4_f_05 - phones	SH	42.4479
42.4479	DCB_se2_ag4_f_05 - phones	IH0	42.4779
42.4779	DCB_se2_ag4_f_05 - phones	NG	42.5379
42.5379	DCB_se2_ag4_f_05 - phones	T	42.6379
42.6379	DCB_se2_ag4_f_05 - phones	AH0	42.6679
42.6679	DCB_se2_ag4_f_05 - phones	N	42.8479
45.8663	DCB_int_01 - phones	AH0	45.9563
45.8663	DCB_int_01 - words	and	46.0163
45.9563	DCB_int_01 - phones	N	45.9863
45.9863	DCB_int_01 - phones	D	46.0163
46.0163	DCB_int_01 - phones	HH	46.0763
46.0163	DCB_int_01 - words	how	46.1863
46.0763	DCB_int_01 - phones	AW1	46.1863
46.1863	DCB_int_01 - phones	L	46.2463
46.1863	DCB_int_01 - words	long	46.3363
46.2463	DCB_int_01 - phones	AO1	46.2963
46.2963	DCB_int_01 - phones	NG	46.3363
46.3363	DCB_int_01 - phones	sp	46.3663
46.3663	DCB_int_01 - phones	HH	46.4163
46.3663	DCB_int_01 - words	have	46.5063
46.4163	DCB_int_01 - phones	AE1	46.4463
46.4463	DCB_int_01 - phones	V	46.5063
46.5063	DCB_int_01 - phones	Y	46.5763
46.5063	DCB_int_01 - words	you	46.6363
46.5763	DCB_int_01 - phones	UW1	46.6363
46.6363	DCB_int_01 - phones	B	46.6963
46.6363	DCB_int_01 - words	been	46.8363
46.6963	DCB_int_01 - phones	IH1	46.7763
46.7763	DCB_int_01 - phones	N	46.8363
46.8363	DCB_int_01 - phones	IH0	46.8763
46.8363	DCB_int_01 - words	in	46.9363
46.8763	DCB_int_01 - phones	N	46.9363
46.9363	DCB_int_01 - phones	D	47.0063
46.9363	DCB_int_01 - words	dc	47.4263
47.0063	DCB_int_01 - phones	IY1	47.1063
47.1063	DCB_int_01 - phones	S	47.2363
47.2363	DCB_int_01 - phones	IY1	47.4263
48.6202	DCB_se2_ag4_f_05 - phones	S	48.7702
48.6202	DCB_se2_ag4_f_05 - words	since	48.9702
48.7702	DCB_se2_ag4_f_05 - phones	IH1	48.8102
48.8102	DCB_se2_ag4_f_05 - phones	N	48.8802
48.8802	DCB_se2_ag4_f_05 - phones	S	48.9702
48.9702	DCB_se2_ag4_f_05 - phones	N	49.0202
48.9702	DCB_se2_ag4_f_05 - words	nineteen	49.3802
49.0202	DCB_se2_ag4_f_05 - phones	AY1	49.1102
49.1102	DCB_se2_ag4_f_05 - phones	N	49.1802
49.1802	DCB_se2_ag4_f_05 - phones	T	49.2602
49.2602	DCB_se2_ag4_f_05 - phones	IY1	49.3202
49.3202	DCB_se2_ag4_f_05 - phones	N	49.3802
49.3802	DCB_se2_ag4_f_05 - phones	S	49.5102
49.3802	DCB_se2_ag4_f_05 - words	sixty	49.8202
49.5102	DCB_se2_ag4_f_05 - phones	IH1	49.5502
49.5502	DCB_se2_ag4_f_05 - phones	K	49.5902
49.5902	DCB_se2_ag4_f_05 - phones	S	49.7002
49.7002	DCB_se2_ag4_f_05 - phones	T	49.7602
49.7602	DCB_se2_ag4_f_05 - phones	IY0	49.8202
49.8202	DCB_se2_ag4_f_05 - phones	S	49.9802
49.8202	DCB_se2_ag4_f_05 - words	six	50.3602
49.9802	DCB_se2_ag4_f_05 - phones	IH1	50.1102
50.1102	DCB_se2_ag4_f_05 - phones	K	50.2102
50.2102	DCB_se2_ag4_f_05 - phones	S	50.3602
50.3602	DCB_se2_ag4_f_05 - phones	sp	50.5102
53.3053	DCB_int_01 - phones	AH1	53.6053
53.3053	DCB_int_01 - words	um	53.6653
53.6053	DCB_int_01 - phones	M	53.6653
53.6653	DCB_int_01 - phones	sp	53.7053
53.7053	DCB_int_01 - phones	AE1	53.7953
53.7053	DCB_int_01 - words	and	53.8553
53.7953	DCB_int_01 - phones	N	53.8553
53.8553	DCB_int_01 - phones	B	53.8853
53.8553	DCB_int_01 - words	besides	54.2453
53.8853	DCB_int_01 - phones	IH0	53.9253
53.9253	DCB_int_01 - phones	S	54.0653
54.0653	DCB_int_01 - phones	AY1	54.1553
54.1553	DCB_int_01 - phones	D	54.2153
54.2153	DCB_int_01 - phones	Z	54.2453
54.2453	DCB_int_01 - phones	IH2	54.3453
54.2453	DCB_int_01 - words	indianapolis	55.2053
54.3453	DCB_int_01 - phones	N	54.3753
54.3753	DCB_int_01 - phones	D	54.4153
54.4153	DCB_int_01 - phones	IY0	54.4853
54.4853	DCB_int_01 - phones	AH0	54.5253
54.5253	DCB_int_01 - phones	N	54.5853
54.5853	DCB_int_01 - phones	AE1	54.6853
54.6853	DCB_int_01 - phones	P	54.7953
54.7953	DCB_int_01 - phones	AH0	54.8353
54.8353	DCB_int_01 - phones	L	54.9053
54.9053	DCB_int_01 - phones	IH0	55.0153
55.0153	DCB_int_01 - phones	S	55.2053
55.3045	DCB_int_01 - phones	AE1	55.3645
55.3045	DCB_int_01 - words	and	55.8845
55.3645	DCB_int_01 - phones	N	55.8845
55.8845	DCB_int_01 - phones	sp	55.9445
56.0552	DCB_int_01 - phones	T	56.2352
56.0552	DCB_int_01 - words	trinidad	56.6152
56.2352	DCB_int_01 - phones	R	56.2652
56.2652	DCB_int_01 - phones	IH1	56.2952
56.2952	DCB_int_01 - phones	N	56.3252
56.3252	DCB_int_01 - phones	IH0	56.3752
56.3752	DCB_int_01 - phones	D	56.4652
56.4652	DCB_int_01 - phones	AE2	56.5652
56.5652	DCB_int_01 - phones	D	56.6152
56.6152	DCB_int_01 - phones	N	56.6452
56.6152	DCB_int_01 - words	neighborhood	57.0152
56.6452	DCB_int_01 - phones	EY1	56.7452
56.7452	DCB_int_01 - phones	B	56.8152
56.8152	DCB_int_01 - phones	ER0	56.8452
56.8452	DCB_int_01 - phones	HH	56.9252
56.9252	DCB_int_01 - phones	UH2	56.9552
56.9552	DCB_int_01 - phones	D	57.0152
57.0152	DCB_int_01 - phones	W	57.0852
57.0152	DCB_int_01 - words	what	57.1652
57.0852	DCB_int_01 - phones	AH1	57.1152
57.1152	DCB_int_01 - phones	T	57.1652
57.1652	DCB_int_01 - phones	AH1	57.2352
57.1652	DCB_int_01 - words	other	57.3252
57.2352	DCB_int_01 - phones	DH	57.2952
57.2952	DCB_int_01 - phones	ER0	57.3252
57.3252	DCB_int_01 - phones	N	57.4052
57.3252	DCB_int_01 - words	neighborhoods	57.9652
57.4052	DCB_int_01 - phones	EY1	57.5052
57.5052	DCB_int_01 - phones	B	57.5652
57.5652	DCB_int_01 - phones	ER0	57.6052
57.6052	DCB_int_01 - phones	HH	57.7052
57.7052	DCB_int_01 - phones	UH2	57.8352
57.8352	DCB_int_01 - phones	D	57.8852
57.8852	DCB_int_01 - phones	Z	57.9652
57.9652	DCB_int_01 - phones	ER0	58.0652
57.9652	DCB_int_01 - words	or	58.0652
58.0652	DCB_int_01 - phones	AH1	58.1652
58.0652	DCB_int_01 - words	other	58.2752
58.1652	DCB_int_01 - phones	DH	58.2252
58.2252	DCB_int_01 - phones	ER0	58.2752
58.2752	DCB_int_01 - phones	P	58.3852
58.2752	DCB_int_01 - words	places	58.6252
58.3852	DCB_int_01 - phones	L	58.4152
58.4152	DCB_int_01 - phones	EY1	58.4852
58.4852	DCB_int_01 - phones	S	58.5552
58.5552	DCB_int_01 - phones	IH0	58.5952
58.5952	DCB_int_01 - phones	Z	58.6252
58.6252	DCB_int_01 - phones	HH	58.6952
58.6252	DCB_int_01 - words	have	58.7652
58.6952	DCB_int_01 - phones	AE1	58.7352
58.7352	DCB_int_01 - phones	V	58.7652
58.7652	DCB_int_01 - phones	Y	58.7952
58.7652	DCB_int_01 - words	you	58.8652
58.7952	DCB_int_01 - phones	UW1	58.8652
58.8652	DCB_int_01 - phones	sp	58.8952
58.8952	DCB_int_01 - phones	L	58.9552
58.8952	DCB_int_01 - words	lived	59.1152
58.9552	DCB_int_01 - phones	IH1	59.0152
59.0152	DCB_int_01 - phones	V	59.0452
59.0452	DCB_int_01 - phones	D	59.1152
59.1152	DCB_int_01 - phones	sp	59.3752
59.6095	DCB_se2_ag4_f_05 - phones	AH1	59.7295
59.6095	DCB_se2_ag4_f_05 - words	um	59.8095
59.7295	DCB_se2_ag4_f_05 - phones	M	59.8095
59.8095	DCB_se2_ag4_f_05 - phones	P	59.9595
59.8095	DCB_se2_ag4_f_05 - words	parkland	60.5795
59.9595	DCB_se2_ag4_f_05 - phones	AA1	60.0595
60.0595	DCB_se2_ag4_f_05 - phones	R	60.1095
60.1095	DCB_se2_ag4_f_05 - phones	K	60.1595
60.1595	DCB_se2_ag4_f_05 - phones	L	60.2595
60.2595	DCB_se2_ag4_f_05 - phones	AE2	60.4495
60.4495	DCB_se2_ag4_f_05 - phones	N	60.4995
60.4995	DCB_se2_ag4_f_05 - phones	D	60.5795
62.3600	DCB_se2_ag4_f_05 - phones	sil	62.3900
62.3900	DCB_se2_ag4_f_05 - phones	S	62.5600
62.3900	DCB_se2_ag4_f_05 - words	southeast	63.1300
62.5600	DCB_se2_ag4_f_05 - phones	AW2	62.6700
62.6700	DCB_se2_ag4_f_05 - phones	TH	62.8500
62.8500	DCB_se2_ag4_f_05 - phones	IY1	62.9800
62.9800	DCB_se2_ag4_f_05 - phones	S	63.0900
63.0900	DCB_se2_ag4_f_05 - phones	T	63.1300
63.1300	DCB_se2_ag4_f_05 - phones	D	63.1800
63.1300	DCB_se2_ag4_f_05 - words	dc	63.6700
63.1800	DCB_se2_ag4_f_05 - phones	IY1	63.3300
63.3300	DCB_se2_ag4_f_05 - phones	S	63.5000
63.5000	DCB_se2_ag4_f_05 - phones	IY1	63.6700
63.6700	DCB_se2_ag4_f_05 - phones	sp	63.7300
67.1990	DCB_se2_ag4_f_05 - phones	AE1	67.2890
67.1990	DCB_se2_ag4_f_05 - words	and	67.3690
67.2890	DCB_se2_ag4_f_05 - phones	N	67.3690
67.3690	DCB_se2_ag4_f_05 - phones	HH	67.4490
67.3690	DCB_se2_ag4_f_05 - words	hillcrest	68.1690
67.4490	DCB_se2_ag4_f_05 - phones	IH1	67.5290
67.5290	DCB_se2_ag4_f_05 - phones	L	67.6390
67.6390	DCB_se2_ag4_f_05 - phones	K	67.7490
67.7490	DCB_se2_ag4_f_05 - phones	R	67.7890
67.7890	DCB_se2_ag4_f_05 - phones	EH0	67.9690
67.9690	DCB_se2_ag4_f_05 - phones	S	68.1390
68.1390	DCB_se2_ag4_f_05 - phones	T	68.1690
71.2027	DCB_se2_ag4_f_05 - phones	sil	71.3027
71.3027	DCB_se2_ag4_f_05 - words	s	71.4427
71.3027	DCB_se2_ag4_f_05 - phones	Z	71.4427
71.8088	DCB_se2_ag4_f_05 - phones	S	72.5788
71.8088	DCB_se2_ag4_f_05 - words	southeast	73.1288
72.5788	DCB_se2_ag4_f_05 - phones	AW2	72.6788
72.6788	DCB_se2_ag4_f_05 - phones	TH	72.8488
72.8488	DCB_se2_ag4_f_05 - phones	IY1	72.9988
72.9988	DCB_se2_ag4_f_05 - phones	S	73.0988
73.0988	DCB_se2_ag4_f_05 - phones	T	73.1288
73.1288	DCB_se2_ag4_f_05 - phones	D	73.1788
73.1288	DCB_se2_ag4_f_05 - words	dc	73.7288
73.1788	DCB_se2_ag4_f_05 - phones	IY1	73.3388
73.3388	DCB_se2_ag4_f_05 - phones	S	73.4888
73.4888	DCB_se2_ag4_f_05 - phones	IY1	73.7288
74.6427	DCB_se2_ag4_f_05 - phones	sil	74.8027
74.8027	DCB_se2_ag4_f_05 - phones	DH	74.8327
74.8027	DCB_se2_ag4_f_05 - words	that	74.9227
74.8327	DCB_se2_ag4_f_05 - phones	AH0	74.8927
74.8927	DCB_se2_ag4_f_05 - phones	T	74.9227
74.9227	DCB_se2_ag4_f_05 - phones	W	74.9527
74.9227	DCB_se2_ag4_f_05 - words	was	75.0927
74.9527	DCB_se2_ag4_f_05 - phones	AH0	74.9927
74.9927	DCB_se2_ag4_f_05 - phones	Z	75.0927
75.0927	DCB_se2_ag4_f_05 - phones	IH1	75.2627
75.0927	DCB_se2_ag4_f_05 - words	it	75.3227
75.2627	DCB_se2_ag4_f_05 - phones	T	75.3227
77.2913	DCB_int_01 - phones	HH	77.3213
77.2913	DCB_int_01 - words	what	77.4113
77.3213	DCB_int_01 - phones	W	77.3513
77.3513	DCB_int_01 - phones	AH1	77.3813
77.3813	DCB_int_01 - phones	T	77.4113
77.4113	DCB_int_01 - phones	AH0	77.4413
77.4113	DCB_int_01 - words	about	77.6113
77.4413	DCB_int_01 - phones	B	77.4913
77.4913	DCB_int_01 - phones	AW1	77.5613
77.5151	DCB_se2_ag4_f_05 - words	<unk>	77.5451
77.5151	DCB_se2_ag4_f_05 - phones	spn	77.5451
77.5451	DCB_se2_ag4_f_05 - phones	sp	79.2932
77.5613	DCB_int_01 - phones	T	77.6113
77.6113	DCB_int_01 - phones	S	77.7313
77.6113	DCB_int_01 - words	school	77.9913
77.7313	DCB_int_01 - phones	K	77.7613
77.7613	DCB_int_01 - phones	UW1	77.7913
77.7913	DCB_int_01 - phones	L	77.9913
77.9913	DCB_int_01 - phones	sp	110.8732
79.2932	DCB_se2_ag4_f_05 - phones	AH1	79.5532
79.2932	DCB_se2_ag4_f_05 - words	um	79.9032
79.5532	DCB_se2_ag4_f_05 - phones	M	79.9032
81.0064	DCB_se2_ag4_f_05 - phones	sil	81.0664
81.0664	DCB_se2_ag4_f_05 - phones	W	81.1164
81.0664	DCB_se2_ag4_f_05 - words	which	81.3364
81.1164	DCB_se2_ag4_f_05 - phones	IH1	81.1564
81.1564	DCB_se2_ag4_f_05 - phones	CH	81.3364
81.3364	DCB_se2_ag4_f_05 - phones	HH	81.3664
81.3364	DCB_se2_ag4_f_05 - words	one	81.7464
81.3664	DCB_se2_ag4_f_05 - phones	W	81.4364
81.4364	DCB_se2_ag4_f_05 - phones	AH1	81.5264
81.5264	DCB_se2_ag4_f_05 - phones	N	81.7464
82.7970	DCB_se2_ag4_f_05 - phones	sil	82.8370
82.8370	DCB_se2_ag4_f_05 - phones	EH2	82.9370
82.8370	DCB_se2_ag4_f_05 - words	elementary	83.5470
82.9370	DCB_se2_ag4_f_05 - phones	L	82.9970
82.9970	DCB_se2_ag4_f_05 - phones	AH0	83.0470
83.0470	DCB_se2_ag4_f_05 - phones	M	83.1470
83.1470	DCB_se2_ag4_f_05 - phones	EH1	83.2270
83.2270	DCB_se2_ag4_f_05 - phones	N	83.3170
83.3170	DCB_se2_ag4_f_05 - phones	T	83.3870
83.3870	DCB_se2_ag4_f_05 - phones	R	83.4570
83.4570	DCB_se2_ag4_f_05 - phones	IY0	83.5470
83.5470	DCB_se2_ag4_f_05 - phones	W	83.6270
83.5470	DCB_se2_ag4_f_05 - words	was	83.7370
83.6270	DCB_se2_ag4_f_05 - phones	AH0	83.6570
83.6570	DCB_se2_ag4_f_05 - phones	Z	83.7370
83.7370	DCB_se2_ag4_f_05 - phones	TN	84.9470
83.7370	DCB_se2_ag4_f_05 - words	rdx	84.9470
90.8102	DCB_se2_ag4_f_05 - phones	sil	90.8502
90.8502	DCB_se2_ag4_f_05 - phones	JH	90.9502
90.8502	DCB_se2_ag4_f_05 - words	junior	91.2202
90.9502	DCB_se2_ag4_f_05 - phones	UW1	91.0202
91.0202	DCB_se2_ag4_f_05 - phones	N	91.0602
91.0602	DCB_se2_ag4_f_05 - phones	Y	91.1802
91.1802	DCB_se2_ag4_f_05 - phones	ER0	91.2202
91.2202	DCB_se2_ag4_f_05 - phones	HH	91.3302
91.2202	DCB_se2_ag4_f_05 - words	high	91.4602
91.3302	DCB_se2_ag4_f_05 - phones	AY1	91.4602
91.4602	DCB_se2_ag4_f_05 - phones	W	91.5402
91.4602	DCB_se2_ag4_f_05 - words	was	91.7402
91.5402	DCB_se2_ag4_f_05 - phones	AH1	91.5802
91.5802	DCB_se2_ag4_f_05 - phones	Z	91.7402
91.7402	DCB_se2_ag4_f_05 - words	rdx	92.5402
91.7402	DCB_se2_ag4_f_05 - phones	TN	92.5402
97.4397	DCB_se2_ag4_f_05 - phones	HH	97.5597
97.4397	DCB_se2_ag4_f_05 - words	high	97.7397
97.5597	DCB_se2_ag4_f_05 - phones	AY1	97.7397
97.7397	DCB_se2_ag4_f_05 - phones	S	97.9397
97.7397	DCB_se2_ag4_f_05 - words	school	98.2397
97.9397	DCB_se2_ag4_f_05 - phones	K	98.0297
98.0297	DCB_se2_ag4_f_05 - phones	UW1	98.1497
98.1497	DCB_se2_ag4_f_05 - phones	L	98.2397
98.2397	DCB_se2_ag4_f_05 - phones	W	98.3197
98.2397	DCB_se2_ag4_f_05 - words	was	98.4097
98.3197	DCB_se2_ag4_f_05 - phones	AH0	98.3597
98.3597	DCB_se2_ag4_f_05 - phones	Z	98.4097
98.4097	DCB_se2_ag4_f_05 - phones	sp	98.4397
98.4397	DCB_se2_ag4_f_05 - phones	TN	99.9097
98.4397	DCB_se2_ag4_f_05 - words	rdx	99.9097
100.2654	DCB_se2_ag2_f_01 - phones	AY1	100.4354
100.2654	DCB_se2_ag2_f_01 - words	i	100.4354
100.4354	DCB_se2_ag2_f_01 - phones	sp	100.5854
100.5854	DCB_se2_ag2_f_01 - phones	N	100.6154
100.5854	DCB_se2_ag2_f_01 - words	knew	100.7454
100.6154	DCB_se2_ag2_f_01 - phones	UW1	100.7454
100.7454	DCB_se2_ag2_f_01 - phones	Y	100.7954
100.7454	DCB_se2_ag2_f_01 - words	you	100.8454
100.7954	DCB_se2_ag2_f_01 - phones	UW1	100.8454
100.8454	DCB_se2_ag2_f_01 - phones	W	100.8754
100.8454	DCB_se2_ag2_f_01 - words	was	101.0254
100.8754	DCB_se2_ag2_f_01 - phones	AO1	100.9054
100.9054	DCB_se2_ag2_f_01 - phones	Z	101.0254
101.0254	DCB_se2_ag2_f_01 - phones	sp	101.5154
101.5154	DCB_se2_ag2_f_01 - phones	G	101.5554
101.5154	DCB_se2_ag2_f_01 - words	gonna	101.7054
101.5554	DCB_se2_ag2_f_01 - phones	AA1	101.5854
101.5854	DCB_se2_ag2_f_01 - phones	N	101.6154
101.6154	DCB_se2_ag2_f_01 - phones	AH0	101.7054
101.7054	DCB_se2_ag2_f_01 - phones	sp	101.7354
101.7202	DCB_se2_ag4_f_05 - phones	sil	101.7702
101.7354	DCB_se2_ag2_f_01 - phones	B	101.8054
101.7354	DCB_se2_ag2_f_01 - words	be	101.9454
101.7702	DCB_se2_ag4_f_05 - phones	Y	102.0202
101.7702	DCB_se2_ag4_f_05 - words	yes	102.7702
101.8054	DCB_se2_ag2_f_01 - phones	IY0	101.9454
101.9454	DCB_se2_ag2_f_01 - words	<unk>	102.4254
101.9454	DCB_se2_ag2_f_01 - phones	spn	102.4254
102.0202	DCB_se2_ag4_f_05 - phones	EH1	102.4202
102.4202	DCB_se2_ag4_f_05 - phones	S	102.7702
110.8732	DCB_int_01 - phones	AE1	111.5032
110.8732	DCB_int_01 - words	and	111.6832
111.5032	DCB_int_01 - phones	N	111.6132
111.6132	DCB_int_01 - phones	D	111.6832
111.6832	DCB_int_01 - phones	sp	111.7532
111.7532	DCB_int_01 - phones	HH	111.8332
111.7532	DCB_int_01 - words	what	111.9732
111.8332	DCB_int_01 - phones	W	111.8832
111.8832	DCB_int_01 - phones	AH1	111.9332
111.9332	DCB_int_01 - phones	T	111.9732
111.9732	DCB_int_01 - phones	AH0	112.0832
111.9732	DCB_int_01 - words	about	112.6132
112.0832	DCB_int_01 - phones	B	112.1532
112.1532	DCB_int_01 - phones	AW1	112.4632
112.4632	DCB_int_01 - phones	T	112.6132
112.8110	DCB_int_01 - phones	HH	112.8510
112.8110	DCB_int_01 - words	what	112.9510
112.8510	DCB_int_01 - phones	W	112.8910
112.8910	DCB_int_01 - phones	AH1	112.9210
112.9210	DCB_int_01 - phones	T	112.9510
112.9510	DCB_int_01 - phones	D	112.9810
112.9510	DCB_int_01 - words	do	113.0110
112.9810	DCB_int_01 - phones	UW1	113.0110
113.0110	DCB_int_01 - phones	Y	113.0910
113.0110	DCB_int_01 - words	you	113.1310
113.0910	DCB_int_01 - phones	UW1	113.1310
113.1310	DCB_int_01 - phones	sp	113.1710
113.1710	DCB_int_01 - phones	HH	113.2410
113.1710	DCB_int_01 - words	what	113.3410
113.2410	DCB_int_01 - phones	W	113.2810
113.2810	DCB_int_01 - phones	AH1	113.3110
113.3110	DCB_int_01 - phones	T	113.3410
113.3410	DCB_int_01 - phones	D	113.3710
113.3410	DCB_int_01 - words	do	113.4010
113.3710	DCB_int_01 - phones	UW1	113.4010
113.4010	DCB_int_01 - phones	Y	113.4910
113.4010	DCB_int_01 - words	you	113.5610
113.4910	DCB_int_01 - phones	UW1	113.5610
113.5610	DCB_int_01 - phones	HH	113.6010
113.5610	DCB_int_01 - words	what	113.7010
113.6010	DCB_int_01 - phones	W	113.6410
113.6410	DCB_int_01 - phones	AH1	113.6710
113.6710	DCB_int_01 - phones	T	113.7010
113.7010	DCB_int_01 - phones	IH1	113.7310
113.7010	DCB_int_01 - words	is	113.8110
113.7310	DCB_int_01 - phones	Z	113.8110
113.8110	DCB_int_01 - phones	Y	113.8510
113.8110	DCB_int_01 - words	your	113.9410
113.8510	DCB_int_01 - phones	UH1	113.8810
113.8810	DCB_int_01 - phones	R	113.9410
113.9410	DCB_int_01 - phones	AA2	113.9910
113.9410	DCB_int_01 - words	occupation	114.6610
113.9910	DCB_int_01 - phones	K	114.0910
114.0910	DCB_int_01 - phones	Y	114.1210
114.1210	DCB_int_01 - phones	AH0	114.1510
114.1510	DCB_int_01 - phones	P	114.2310
114.2310	DCB_int_01 - phones	EY1	114.3310
114.3310	DCB_int_01 - phones	SH	114.4610
114.4610	DCB_int_01 - phones	AH0	114.5010
114.5010	DCB_int_01 - phones	N	114.6610
116.1485	DCB_se2_ag4_f_05 - phones	sil	116.2185
116.2185	DCB_se2_ag4_f_05 - words	<unk>	116.3185
116.2185	DCB_se2_ag4_f_05 - phones	spn	116.3185
116.3537	DCB_se2_ag4_f_05 - phones	sil	116.3837
116.3837	DCB_se2_ag4_f_05 - phones	AY1	116.4437
116.3837	DCB_se2_ag4_f_05 - words	i'm	116.6037
116.4437	DCB_se2_ag4_f_05 - phones	M	116.6037
116.6037	DCB_se2_ag4_f_05 - phones	AH0	116.6437
116.6037	DCB_se2_ag4_f_05 - words	a	116.6437
116.6437	DCB_se2_ag4_f_05 - phones	AH1	117.0337
116.6437	DCB_se2_ag4_f_05 - words	um	117.1537
117.0337	DCB_se2_ag4_f_05 - phones	M	117.1537
117.1537	DCB_se2_ag4_f_05 - phones	P	117.3437
117.1537	DCB_se2_ag4_f_05 - words	program	117.8637
117.3437	DCB_se2_ag4_f_05 - phones	R	117.3837
117.3837	DCB_se2_ag4_f_05 - phones	OW1	117.4837
117.4837	DCB_se2_ag4_f_05 - phones	G	117.5537
117.5537	DCB_se2_ag4_f_05 - phones	R	117.6237
117.6237	DCB_se2_ag4_f_05 - phones	AE2	117.7237
117.7237	DCB_se2_ag4_f_05 - phones	M	117.8637
117.8637	DCB_se2_ag4_f_05 - phones	K	117.9637
117.8637	DCB_se2_ag4_f_05 - words	coordinator	118.6237
117.9637	DCB_se2_ag4_f_05 - phones	OW0	117.9937
117.9937	DCB_se2_ag4_f_05 - phones	AO1	118.0637
118.0637	DCB_se2_ag4_f_05 - phones	R	118.1337
118.1337	DCB_se2_ag4_f_05 - phones	D	118.1937
118.1937	DCB_se2_ag4_f_05 - phones	AH0	118.2237
118.2237	DCB_se2_ag4_f_05 - phones	N	118.2937
118.2937	DCB_se2_ag4_f_05 - phones	EY2	118.4337
118.4337	DCB_se2_ag4_f_05 - phones	T	118.4937
118.4937	DCB_se2_ag4_f_05 - phones	ER0	118.6237
118.6237	DCB_se2_ag4_f_05 - phones	sp	119.2340
119.2340	DCB_se2_ag4_f_05 - words	<unk>	119.3540
119.2340	DCB_se2_ag4_f_05 - phones	spn	119.3540
119.3540	DCB_se2_ag4_f_05 - phones	sp	120.2872
120.2872	DCB_se2_ag4_f_05 - phones	F	120.5272
120.2872	DCB_se2_ag4_f_05 - words	for	120.6172
120.5272	DCB_se2_ag4_f_05 - phones	AO1	120.5872
120.5872	DCB_se2_ag4_f_05 - phones	R	120.6172
120.6172	DCB_se2_ag4_f_05 - phones	AH0	120.6672
120.6172	DCB_se2_ag4_f_05 - words	a	120.6672
120.6672	DCB_se2_ag4_f_05 - phones	TH	120.8372
120.6672	DCB_se2_ag4_f_05 - words	third	121.0872
120.8372	DCB_se2_ag4_f_05 - phones	ER1	120.9972
120.9972	DCB_se2_ag4_f_05 - phones	D	121.0872
121.0872	DCB_se2_ag4_f_05 - phones	P	121.1772
121.0872	DCB_se2_ag4_f_05 - words	party	121.4672
121.1772	DCB_se2_ag4_f_05 - phones	AA1	121.2572
121.2572	DCB_se2_ag4_f_05 - phones	R	121.3172
121.3172	DCB_se2_ag4_f_05 - phones	T	121.3772
121.3772	DCB_se2_ag4_f_05 - phones	IY0	121.4672
121.4672	DCB_se2_ag4_f_05 - phones	IH0	121.5072
121.4672	DCB_se2_ag4_f_05 - words	inspection	122.1572
121.5072	DCB_se2_ag4_f_05 - phones	N	121.5872
121.5872	DCB_se2_ag4_f_05 - phones	S	121.6872
121.6872	DCB_se2_ag4_f_05 - phones	P	121.7872
121.7872	DCB_se2_ag4_f_05 - phones	EH1	121.8472
121.8472	DCB_se2_ag4_f_05 - phones	K	121.9372
121.9372	DCB_se2_ag4_f_05 - phones	SH	122.0372
122.0372	DCB_se2_ag4_f_05 - phones	AH0	122.0972
122.0972	DCB_se2_ag4_f_05 - phones	N	122.1572
122.1572	DCB_se2_ag4_f_05 - phones	K	122.2472
122.1572	DCB_se2_ag4_f_05 - words	company	122.6372
122.2472	DCB_se2_ag4_f_05 - phones	AH1	122.2972
122.2972	DCB_se2_ag4_f_05 - phones	M	122.3272
122.3272	DCB_se2_ag4_f_05 - phones	P	122.5472
122.5472	DCB_se2_ag4_f_05 - phones	AH0	122.5772
122.5772	DCB_se2_ag4_f_05 - phones	N	122.6072
122.6072	DCB_se2_ag4_f_05 - phones	IY0	122.6372
122.6372	DCB_se2_ag4_f_05 - phones	sp	122.8472
129.9017	DCB_int_01 - phones	AH0	129.9517
129.9017	DCB_int_01 - words	and	130.0217
129.9517	DCB_int_01 - phones	N	130.0217
130.0217	DCB_int_01 - phones	W	130.0717
130.0217	DCB_int_01 - words	where	130.1417
130.0717	DCB_int_01 - phones	EH1	130.1017
130.1017	DCB_int_01 - phones	R	130.1417
130.1417	DCB_int_01 - phones	W	130.1717
130.1417	DCB_int_01 - words	were	130.2217
130.1717	DCB_int_01 - phones	ER0	130.2217
130.2217	DCB_int_01 - phones	Y	130.2817
130.2217	DCB_int_01 - words	your	130.3717
130.2817	DCB_int_01 - phones	UH1	130.3117
130.3117	DCB_int_01 - phones	R	130.3717
130.3717	DCB_int_01 - phones	P	130.4717
130.3717	DCB_int_01 - words	parents	130.8117
130.4717	DCB_int_01 - phones	EH1	130.5817
130.5817	DCB_int_01 - phones	R	130.6317
130.6317	DCB_int_01 - phones	AH0	130.6617
130.6617	DCB_int_01 - phones	N	130.6917
130.6917	DCB_int_01 - phones	T	130.7217
130.7217	DCB_int_01 - phones	S	130.8117
130.8117	DCB_int_01 - phones	B	130.8717
130.8117	DCB_int_01 - words	born	131.2117
130.8717	DCB_int_01 - phones	AO1	130.9817
130.9817	DCB_int_01 - phones	R	131.0617
131.0617	DCB_int_01 - phones	N	131.2117
133.3558	DCB_se2_ag4_f_05 - phones	AH1	133.4658
133.3558	DCB_se2_ag4_f_05 - words	um	133.5558
133.4658	DCB_se2_ag4_f_05 - phones	M	133.5558
133.5558	DCB_se2_ag4_f_05 - phones	B	133.6258
133.5558	DCB_se2_ag4_f_05 - words	both	133.8358
133.6258	DCB_se2_ag4_f_05 - phones	OW1	133.7458
133.7458	DCB_se2_ag4_f_05 - phones	TH	133.8358
133.8358	DCB_se2_ag4_f_05 - phones	AH1	133.8758
133.8358	DCB_se2_ag4_f_05 - words	of	133.9058
133.8758	DCB_se2_ag4_f_05 - phones	V	133.9058
133.9058	DCB_se2_ag4_f_05 - phones	AH0	133.9358
133.9058	DCB_se2_ag4_f_05 - words	'em	133.9658
133.9358	DCB_se2_ag4_f_05 - phones	M	133.9658
133.9658	DCB_se2_ag4_f_05 - phones	W	134.0258
133.9658	DCB_se2_ag4_f_05 - words	were	134.1258
134.0258	DCB_se2_ag4_f_05 - phones	ER0	134.1258
134.1258	DCB_se2_ag4_f_05 - phones	B	134.1758
134.1258	DCB_se2_ag4_f_05 - words	born	134.3458
134.1758	DCB_se2_ag4_f_05 - phones	AO1	134.2558
134.2558	DCB_se2_ag4_f_05 - phones	R	134.3158
134.3158	DCB_se2_ag4_f_05 - phones	N	134.3458
134.3458	DCB_se2_ag4_f_05 - phones	IH0	134.3858
134.3458	DCB_se2_ag4_f_05 - words	in	134.4658
134.3858	DCB_se2_ag4_f_05 - phones	N	134.4658
134.4658	DCB_se2_ag4_f_05 - phones	R	134.4958
134.4658	DCB_se2_ag4_f_05 - words	roanoke	134.9758
134.4958	DCB_se2_ag4_f_05 - phones	OW1	134.7358
134.7358	DCB_se2_ag4_f_05 - phones	AH0	134.7758
134.7758	DCB_se2_ag4_f_05 - phones	N	134.8458
134.8458	DCB_se2_ag4_f_05 - phones	OW2	134.9358
134.9358	DCB_se2_ag4_f_05 - phones	K	134.9758
134.9758	DCB_se2_ag4_f_05 - phones	V	135.0758
134.9758	DCB_se2_ag4_f_05 - words	virginia	135.6758
135.0758	DCB_se2_ag4_f_05 - phones	ER0	135.1958
135.1958	DCB_se2_ag4_f_05 - phones	JH	135.3258
135.3258	DCB_se2_ag4_f_05 - phones	IH1	135.4358
135.4358	DCB_se2_ag4_f_05 - phones	N	135.5158
135.5158	DCB_se2_ag4_f_05 - phones	Y	135.6458
135.6458	DCB_se2_ag4_f_05 - phones	AH0	135.6758
135.6758	DCB_se2_ag4_f_05 - phones	sp	135.7058
135.7058	DCB_se2_ag4_f_05 - phones	R	135.7358
135.7058	DCB_se2_ag4_f_05 - words	r-	135.7358
135.7358	DCB_se2_ag4_f_05 - phones	sp	135.7858
135.7858	DCB_se2_ag4_f_05 - words	o	136.4358
135.7858	DCB_se2_ag4_f_05 - phones	OW1	136.4358
136.5265	DCB_se2_ag4_f_05 - phones	sil	136.5665
136.5665	DCB_se2_ag4_f_05 - words	a	136.9965
136.5665	DCB_se2_ag4_f_05 - phones	EY1	136.9965
137.0554	DCB_se2_ag4_f_05 - phones	sil	137.1154
137.1154	DCB_se2_ag4_f_05 - words	n-	137.4054
137.1154	DCB_se2_ag4_f_05 - phones	N	137.4054
137.4054	DCB_se2_ag4_f_05 - phones	sp	137.5451
137.5451	DCB_se2_ag4_f_05 - phones	OW1	137.8051
137.5451	DCB_se2_ag4_f_05 - words	o	137.8051
137.8051	DCB_se2_ag4_f_05 - phones	K	138.0251
137.8051	DCB_se2_ag4_f_05 - words	k	138.2251
138.0251	DCB_se2_ag4_f_05 - phones	EY1	138.2251
138.2251	DCB_se2_ag4_f_05 - phones	sp	138.4324
138.4324	DCB_se2_ag4_f_05 - words	e	138.8724
138.4324	DCB_se2_ag4_f_05 - phones	IY1	138.8724
138.8724	DCB_se2_ag4_f_05 - phones	sp	138.9024
138.9024	DCB_se2_ag4_f_05 - phones	V	138.9624
138.9024	DCB_se2_ag4_f_05 - words	virginia	139.6724
138.9624	DCB_se2_ag4_f_05 - phones	ER0	139.1224
139.1224	DCB_se2_ag4_f_05 - phones	JH	139.2424
139.2424	DCB_se2_ag4_f_05 - phones	IH1	139.3224
139.3224	DCB_se2_ag4_f_05 - phones	N	139.4024
139.4024	DCB_se2_ag4_f_05 - phones	Y	139.5324
139.5324	DCB_se2_ag4_f_05 - phones	AH0	139.6724
139.6724	DCB_se2_ag4_f_05 - phones	sp	143.3119
140.8386	DCB_int_01 - phones	AH0	140.8786
140.8386	DCB_int_01 - words	and	140.9386
140.8786	DCB_int_01 - phones	N	140.9386
140.9386	DCB_int_01 - phones	W	140.9886
140.9386	DCB_int_01 - words	what	141.0486
140.9886	DCB_int_01 - phones	AH1	141.0186
141.0186	DCB_int_01 - phones	T	141.0486
141.0486	DCB_int_01 - phones	D	141.0786
141.0486	DCB_int_01 - words	did	141.1486
141.0786	DCB_int_01 - phones	IH0	141.1086
141.1086	DCB_int_01 - phones	D	141.1486
141.1486	DCB_int_01 - phones	Y	141.1886
141.1486	DCB_int_01 - words	your	141.2786
141.1886	DCB_int_01 - phones	UH1	141.2186
141.2186	DCB_int_01 - phones	R	141.2786
141.2786	DCB_int_01 - phones	P	141.3686
141.2786	DCB_int_01 - words	parents	141.6886
141.3686	DCB_int_01 - phones	EH1	141.4486
141.4486	DCB_int_01 - phones	R	141.4986
141.4986	DCB_int_01 - phones	AH0	141.5386
141.5386	DCB_int_01 - phones	N	141.5786
141.5786	DCB_int_01 - phones	T	141.6286
141.6286	DCB_int_01 - phones	S	141.6886
141.6886	DCB_int_01 - phones	D	141.8086
141.6886	DCB_int_01 - words	do	141.9686
141.8086	DCB_int_01 - phones	UW1	141.9686
141.9686	DCB_int_01 - phones	sp	169.4363
143.3119	DCB_se2_ag4_f_05 - phones	AH1	143.5419
143.3119	DCB_se2_ag4_f_05 - words	um	143.7419
143.5419	DCB_se2_ag4_f_05 - phones	M	143.7419
143.7419	DCB_se2_ag4_f_05 - phones	sp	143.9468
143.9468	DCB_se2_ag4_f_05 - phones	M	144.0868
143.9468	DCB_se2_ag4_f_05 - words	my	144.1868
144.0868	DCB_se2_ag4_f_05 - phones	AY1	144.1868
144.1868	DCB_se2_ag4_f_05 - phones	D	144.3668
144.1868	DCB_se2_ag4_f_05 - words	dad	144.8068
144.3668	DCB_se2_ag4_f_05 - phones	AE1	144.6568
144.6568	DCB_se2_ag4_f_05 - phones	D	144.8068
144.8068	DCB_se2_ag4_f_05 - phones	W	144.8868
144.8068	DCB_se2_ag4_f_05 - words	was	145.3368
144.8868	DCB_se2_ag4_f_05 - phones	AH1	145.0568
145.0568	DCB_se2_ag4_f_05 - phones	Z	145.3368
145.3368	DCB_se2_ag4_f_05 - phones	AH1	145.7068
145.3368	DCB_se2_ag4_f_05 - words	um	145.9768
145.7068	DCB_se2_ag4_f_05 - phones	M	145.9768
145.9768	DCB_se2_ag4_f_05 - phones	sp	146.0068
147.7478	DCB_se2_ag4_f_05 - phones	HH	147.8578
147.7478	DCB_se2_ag4_f_05 - words	he	147.9078
147.8578	DCB_se2_ag4_f_05 - phones	IY1	147.9078
147.9078	DCB_se2_ag4_f_05 - phones	K	148.0378
147.9078	DCB_se2_ag4_f_05 - words	coached	148.3578
148.0378	DCB_se2_ag4_f_05 - phones	OW1	148.1678
148.1678	DCB_se2_ag4_f_05 - phones	CH	148.3278
148.3278	DCB_se2_ag4_f_05 - phones	T	148.3578
148.3578	DCB_se2_ag4_f_05 - phones	sp	148.3878
148.3878	DCB_se2_ag4_f_05 - phones	AH1	148.6978
148.3878	DCB_se2_ag4_f_05 - words	um	149.1078
148.6978	DCB_se2_ag4_f_05 - phones	M	149.1078
149.1793	DCB_se2_ag4_f_05 - phones	sil	149.2293
149.2293	DCB_se2_ag4_f_05 - phones	B	149.3993
149.2293	DCB_se2_ag4_f_05 - words	basketball	150.1193
149.3993	DCB_se2_ag4_f_05 - phones	AE1	149.5493
149.5493	DCB_se2_ag4_f_05 - phones	S	149.6793
149.6793	DCB_se2_ag4_f_05 - phones	K	149.7293
149.7293	DCB_se2_ag4_f_05 - phones	AH0	149.7693
149.7693	DCB_se2_ag4_f_05 - phones	T	149.8393
149.8393	DCB_se2_ag4_f_05 - phones	B	149.8893
149.8893	DCB_se2_ag4_f_05 - phones	AO2	149.9993
149.9993	DCB_se2_ag4_f_05 - phones	L	150.1193
150.1193	DCB_se2_ag4_f_05 - phones	IH0	150.1493
150.1193	DCB_se2_ag4_f_05 - words	in	150.2093
150.1493	DCB_se2_ag4_f_05 - phones	N	150.2093
150.2093	DCB_se2_ag4_f_05 - phones	HH	150.3393
150.2093	DCB_se2_ag4_f_05 - words	high	150.4593
150.3393	DCB_se2_ag4_f_05 - phones	AY1	150.4593
150.4593	DCB_se2_ag4_f_05 - phones	S	150.6093
150.4593	DCB_se2_ag4_f_05 - words	school	151.0893
150.6093	DCB_se2_ag4_f_05 - phones	K	150.6793
150.6793	DCB_se2_ag4_f_05 - phones	UW1	150.8493
150.8493	DCB_se2_ag4_f_05 - phones	L	151.0893
151.0893	DCB_se2_ag4_f_05 - phones	sp	151.2659
151.2659	DCB_se2_ag4_f_05 - phones	IH0	151.3759
151.2659	DCB_se2_ag4_f_05 - words	in	151.4459
151.3759	DCB_se2_ag4_f_05 - phones	N	151.4459
151.4459	DCB_se2_ag4_f_05 - phones	sp	151.4859
151.4859	DCB_se2_ag4_f_05 - words	uh	151.8859
151.4859	DCB_se2_ag4_f_05 - phones	AH1	151.8859
151.8859	DCB_se2_ag4_f_05 - phones	TN	152.3459
151.8859	DCB_se2_ag4_f_05 - words	rdx-	152.3459
152.7127	DCB_se2_ag4_f_05 - phones	TN	153.7827
152.7127	DCB_se2_ag4_f_05 - words	rdx	153.7827
153.7827	DCB_se2_ag4_f_05 - phones	HH	153.8527
153.7827	DCB_se2_ag4_f_05 - words	high	154.0027
153.8527	DCB_se2_ag4_f_05 - phones	AY1	154.0027
154.0027	DCB_se2_ag4_f_05 - phones	S	154.1727
154.0027	DCB_se2_ag4_f_05 - words	school	154.4127
154.1727	DCB_se2_ag4_f_05 - phones	K	154.2327
154.2327	DCB_se2_ag4_f_05 - phones	UW1	154.3327
154.3327	DCB_se2_ag4_f_05 - phones	L	154.4127
154.4127	DCB_se2_ag4_f_05 - phones	IH1	154.4727
154.4127	DCB_se2_ag4_f_05 - words	in	154.5327
154.4727	DCB_se2_ag4_f_05 - phones	N	154.5327
154.5327	DCB_se2_ag4_f_05 - phones	R	154.6327
154.5327	DCB_se2_ag4_f_05 - words	roanoke	155.4927
154.6327	DCB_se2_ag4_f_05 - phones	OW1	154.8027
154.8027	DCB_se2_ag4_f_05 - phones	AH0	154.8427
154.8427	DCB_se2_ag4_f_05 - phones	N	154.9427
154.9427	DCB_se2_ag4_f_05 - phones	OW2	155.1227
155.1227	DCB_se2_ag4_f_05 - phones	K	155.4927
156.8953	DCB_se2_ag4_f_05 - phones	AE1	157.3853
156.8953	DCB_se2_ag4_f_05 - words	and	157.4653
157.3853	DCB_se2_ag4_f_05 - phones	N	157.4353
157.4353	DCB_se2_ag4_f_05 - phones	D	157.4653
157.4653	DCB_se2_ag4_f_05 - phones	M	157.5553
157.4653	DCB_se2_ag4_f_05 - words	my	157.6753
157.5553	DCB_se2_ag4_f_05 - phones	AY1	157.6753
157.6753	DCB_se2_ag4_f_05 - phones	M	157.9153
157.6753	DCB_se2_ag4_f_05 - words	mother	159.5753
157.9153	DCB_se2_ag4_f_05 - phones	AH1	158.1153
158.1153	DCB_se2_ag4_f_05 - phones	DH	158.2553
158.2553	DCB_se2_ag4_f_05 - phones	ER0	159.5753
162.2472	DCB_se2_ag4_f_05 - phones	SH	162.4072
162.2472	DCB_se2_ag4_f_05 - words	she	162.4372
162.4072	DCB_se2_ag4_f_05 - phones	IY1	162.4372
162.4372	DCB_se2_ag4_f_05 - phones	Y	162.4672
162.4372	DCB_se2_ag4_f_05 - words	used	162.5572
162.4672	DCB_se2_ag4_f_05 - phones	UW1	162.4972
162.4972	DCB_se2_ag4_f_05 - phones	Z	162.5272
162.5272	DCB_se2_ag4_f_05 - phones	D	162.5572
162.5572	DCB_se2_ag4_f_05 - phones	T	162.5972
162.5572	DCB_se2_ag4_f_05 - words	to	162.6372
162.5972	DCB_se2_ag4_f_05 - phones	UW1	162.6372
162.6372	DCB_se2_ag4_f_05 - phones	W	162.7172
162.6372	DCB_se2_ag4_f_05 - words	work	162.8672
162.7172	DCB_se2_ag4_f_05 - phones	ER1	162.7872
162.7872	DCB_se2_ag4_f_05 - phones	K	162.8672
162.8672	DCB_se2_ag4_f_05 - phones	AE1	162.8972
162.8672	DCB_se2_ag4_f_05 - words	at	162.9372
162.8972	DCB_se2_ag4_f_05 - phones	T	162.9372
162.9372	DCB_se2_ag4_f_05 - phones	AH0	163.0272
162.9372	DCB_se2_ag4_f_05 - words	a	163.0272
163.0272	DCB_se2_ag4_f_05 - phones	HH	163.1272
163.0272	DCB_se2_ag4_f_05 - words	hotel	163.6372
163.1272	DCB_se2_ag4_f_05 - phones	OW0	163.2672
163.2672	DCB_se2_ag4_f_05 - phones	T	163.4172
163.4172	DCB_se2_ag4_f_05 - phones	EH1	163.5872
163.5872	DCB_se2_ag4_f_05 - phones	L	163.6372
163.6372	DCB_se2_ag4_f_05 - words	i	163.6672
163.6372	DCB_se2_ag4_f_05 - phones	AY1	163.6672
163.6672	DCB_se2_ag4_f_05 - phones	D	163.6972
163.6672	DCB_se2_ag4_f_05 - words	don't	163.9272
163.6972	DCB_se2_ag4_f_05 - phones	OW1	163.8672
163.8672	DCB_se2_ag4_f_05 - phones	N	163.9272
163.9272	DCB_se2_ag4_f_05 - phones	R	163.9772
163.9272	DCB_se2_ag4_f_05 - words	remember	164.2172
163.9772	DCB_se2_ag4_f_05 - phones	IH0	164.0072
164.0072	DCB_se2_ag4_f_05 - phones	M	164.0372
164.0372	DCB_se2_ag4_f_05 - phones	EH1	164.0972
164.0972	DCB_se2_ag4_f_05 - phones	M	164.1372
164.1372	DCB_se2_ag4_f_05 - phones	B	164.1672
164.1672	DCB_se2_ag4_f_05 - phones	ER0	164.2172
164.2172	DCB_se2_ag4_f_05 - phones	W	164.2972
164.2172	DCB_se2_ag4_f_05 - words	what	164.3972
164.2972	DCB_se2_ag4_f_05 - phones	AH1	164.3472
164.3472	DCB_se2_ag4_f_05 - phones	T	164.3972
164.3972	DCB_se2_ag4_f_05 - phones	SH	164.5372
164.3972	DCB_se2_ag4_f_05 - words	she	164.6272
164.5372	DCB_se2_ag4_f_05 - phones	IY1	164.6272
164.6272	DCB_se2_ag4_f_05 - phones	D	164.7272
164.6272	DCB_se2_ag4_f_05 - words	did	164.9272
164.7272	DCB_se2_ag4_f_05 - phones	IH1	164.8272
164.8272	DCB_se2_ag4_f_05 - phones	D	164.9272
164.9272	DCB_se2_ag4_f_05 - phones	AY1	164.9872
164.9272	DCB_se2_ag4_f_05 - words	i	164.9872
164.9872	DCB_se2_ag4_f_05 - phones	D	165.0972
164.9872	DCB_se2_ag4_f_05 - words	don't	165.2172
165.0972	DCB_se2_ag4_f_05 - phones	OW1	165.1672
165.1672	DCB_se2_ag4_f_05 - phones	N	165.2172
165.2172	DCB_se2_ag4_f_05 - phones	N	165.2672
165.2172	DCB_se2_ag4_f_05 - words	know	165.3472
165.2672	DCB_se2_ag4_f_05 - phones	OW1	165.3472
165.3472	DCB_se2_ag4_f_05 - phones	IH0	165.3972
165.3472	DCB_se2_ag4_f_05 - words	if	165.4272
165.3972	DCB_se2_ag4_f_05 - phones	F	165.4272
165.4272	DCB_se2_ag4_f_05 - phones	SH	165.5072
165.4272	DCB_se2_ag4_f_05 - words	she	165.5372
165.5072	DCB_se2_ag4_f_05 - phones	IY1	165.5372
165.5372	DCB_se2_ag4_f_05 - phones	W	165.5972
165.5372	DCB_se2_ag4_f_05 - words	was	165.6772
165.5972	DCB_se2_ag4_f_05 - phones	AH0	165.6272
165.6272	DCB_se2_ag4_f_05 - phones	Z	165.6772
165.6772	DCB_se2_ag4_f_05 - phones	K	165.8372
165.6772	DCB_se2_ag4_f_05 - words	cleaning	166.2272
165.8372	DCB_se2_ag4_f_05 - phones	L	165.9172
165.9172	DCB_se2_ag4_f_05 - phones	IY1	166.0072
166.0072	DCB_se2_ag4_f_05 - phones	N	166.0572
166.0572	DCB_se2_ag4_f_05 - phones	IH0	166.1372
166.1372	DCB_se2_ag4_f_05 - phones	NG	166.2272
166.2272	DCB_se2_ag4_f_05 - phones	AH1	166.3272
166.2272	DCB_se2_ag4_f_05 - words	up	166.4472
166.3272	DCB_se2_ag4_f_05 - phones	P	166.4472
166.4472	DCB_se2_ag4_f_05 - words	or	166.5072
166.4472	DCB_se2_ag4_f_05 - phones	ER0	166.5072
166.5072	DCB_se2_ag4_f_05 - phones	S	166.6372
166.5072	DCB_se2_ag4_f_05 - words	something	167.0172
166.6372	DCB_se2_ag4_f_05 - phones	AH1	166.7472
166.7472	DCB_se2_ag4_f_05 - phones	M	166.7872
166.7872	DCB_se2_ag4_f_05 - phones	TH	166.8372
166.8372	DCB_se2_ag4_f_05 - phones	IH0	166.8872
166.8872	DCB_se2_ag4_f_05 - phones	NG	167.0172
167.0172	DCB_se2_ag4_f_05 - phones	sp	167.0772
167.0301	DCB_se2_ag2_f_01 - phones	sil	167.0801
167.0772	DCB_se2_ag4_f_05 - phones	SH	167.1772
167.0772	DCB_se2_ag4_f_05 - words	she	167.2372
167.0801	DCB_se2_ag2_f_01 - words	<unk>	167.4601
167.0801	DCB_se2_ag2_f_01 - phones	spn	167.4601
167.1772	DCB_se2_ag4_f_05 - phones	IY1	167.2372
167.2372	DCB_se2_ag4_f_05 - phones	W	167.2872
167.2372	DCB_se2_ag4_f_05 - words	wasn't	167.4572
167.2872	DCB_se2_ag4_f_05 - phones	AA1	167.3372
167.3372	DCB_se2_ag4_f_05 - phones	Z	167.3672
167.3672	DCB_se2_ag4_f_05 - phones	AH0	167.3972
167.3972	DCB_se2_ag4_f_05 - phones	N	167.4272
167.4272	DCB_se2_ag4_f_05 - phones	T	167.4572
167.4572	DCB_se2_ag4_f_05 - phones	D	167.4872
167.4572	DCB_se2_ag4_f_05 - words	doing	167.6972
167.4872	DCB_se2_ag4_f_05 - phones	UW1	167.6272
167.6272	DCB_se2_ag4_f_05 - phones	IH0	167.6672
167.6672	DCB_se2_ag4_f_05 - phones	NG	167.6972
167.6972	DCB_se2_ag4_f_05 - phones	M	167.8272
167.6972	DCB_se2_ag4_f_05 - words	much	168.2372
167.8272	DCB_se2_ag4_f_05 - phones	AH1	168.0172
168.0172	DCB_se2_ag4_f_05 - phones	CH	168.2372
168.2518	DCB_se2_ag2_f_01 - phones	sil	168.2918
168.2918	DCB_se2_ag2_f_01 - phones	spn	168.6418
168.2918	DCB_se2_ag2_f_01 - words	<unk>	168.6418
168.6418	DCB_se2_ag2_f_01 - phones	sp	169.2518
169.4363	DCB_int_01 - phones	OW2	169.5763
169.4363	DCB_int_01 - words	okay	169.6763
169.5763	DCB_int_01 - phones	K	169.6463
169.6463	DCB_int_01 - phones	EY1	169.6763
169.6763	DCB_int_01 - phones	sp	169.8363
171.6406	DCB_int_01 - phones	S	171.8306
171.6406	DCB_int_01 - words	so	172.3106
171.8306	DCB_int_01 - phones	OW1	172.3106
172.3106	DCB_int_01 - phones	sp	176.4536
174.9781	DCB_se2_ag4_f_05 - phones	M	175.1281
174.9781	DCB_se2_ag4_f_05 - words	mm	175.1281
175.1281	DCB_se2_ag4_f_05 - phones	sp	175.8987
175.8987	DCB_se2_ag4_f_05 - phones	spn	176.3287
175.8987	DCB_se2_ag4_f_05 - words	<unk>	176.3287
176.3287	DCB_se2_ag4_f_05 - phones	sp	176.4687
176.4536	DCB_int_01 - phones	Y	176.4936
176.4536	DCB_int_01 - words	you	176.5736
176.4936	DCB_int_01 - phones	UW1	176.5736
176.5736	DCB_int_01 - phones	M	176.6036
176.5736	DCB_int_01 - words	moved	176.8336
176.6036	DCB_int_01 - phones	UW1	176.6836
176.6836	DCB_int_01 - phones	V	176.7636
176.7636	DCB_int_01 - phones	D	176.8336
176.8336	DCB_int_01 - phones	HH	176.8836
176.8336	DCB_int_01 - words	here	177.0436
176.8836	DCB_int_01 - phones	IY1	177.0136
177.0136	DCB_int_01 - phones	R	177.0436
177.0436	DCB_int_01 - phones	IH1	177.0736
177.0436	DCB_int_01 - words	in	177.1336
177.0736	DCB_int_01 - phones	N	177.1336
177.1336	DCB_int_01 - phones	N	177.1936
177.1336	DCB_int_01 - words	nineteen	177.7636
177.1936	DCB_int_01 - phones	AY1	177.3036
177.3036	DCB_int_01 - phones	N	177.3536
177.3536	DCB_int_01 - phones	T	177.4936
177.4936	DCB_int_01 - phones	IY1	177.6836
177.6836	DCB_int_01 - phones	N	177.7636
177.7636	DCB_int_01 - phones	S	177.8636
177.7636	DCB_int_01 - words	sixty	178.1236
177.8636	DCB_int_01 - phones	IH1	177.9036
177.9036	DCB_int_01 - phones	K	177.9536
177.9536	DCB_int_01 - phones	S	178.0036
178.0036	DCB_int_01 - phones	T	178.0736
178.0736	DCB_int_01 - phones	IY0	178.1236
178.1236	DCB_int_01 - phones	S	178.2536
178.1236	DCB_int_01 - words	six	178.5236
178.2536	DCB_int_01 - phones	IH1	178.3936
178.3936	DCB_int_01 - phones	K	178.4736
178.4736	DCB_int_01 - phones	S	178.5236
178.5236	DCB_int_01 - phones	S	178.5836
178.5236	DCB_int_01 - words	so	178.6736
178.5836	DCB_int_01 - phones	OW1	178.6736
178.6736	DCB_int_01 - phones	Y	178.7936
178.6736	DCB_int_01 - words	you	178.8536
178.7936	DCB_int_01 - phones	UW1	178.8536
178.8536	DCB_int_01 - phones	W	179.0136
178.8536	DCB_int_01 - words	were	179.3636
179.0136	DCB_int_01 - phones	ER1	179.3636
179.3636	DCB_int_01 - phones	sp	179.4636
179.8275	DCB_int_01 - phones	HH	179.8675
179.8275	DCB_int_01 - words	what	179.9775
179.8675	DCB_int_01 - phones	W	179.8975
179.8975	DCB_int_01 - phones	AH1	179.9275
179.9275	DCB_int_01 - phones	T	179.9775
179.9775	DCB_int_01 - phones	sp	180.1375
180.4803	DCB_int_01 - phones	T	180.5803
180.4803	DCB_int_01 - words	twelve	181.0503
180.5803	DCB_int_01 - phones	W	180.6203
180.6203	DCB_int_01 - phones	EH1	180.7503
180.7503	DCB_int_01 - phones	L	180.8903
180.8903	DCB_int_01 - phones	V	181.0503
181.2066	DCB_int_01 - phones	sil	181.2366
181.2366	DCB_int_01 - phones	IH1	181.3766
181.2366	DCB_int_01 - words	ish	181.8066
181.2765	DCB_se2_ag4_f_05 - phones	M	181.3465
181.2765	DCB_se2_ag4_f_05 - words	mm-hm	181.8965
181.3465	DCB_se2_ag4_f_05 - phones	HH	181.3965
181.3766	DCB_int_01 - phones	SH	181.8066
181.3965	DCB_se2_ag4_f_05 - phones	M	181.8965
182.8945	DCB_int_01 - phones	S	183.0445
182.8945	DCB_int_01 - words	so	183.3745
183.0445	DCB_int_01 - phones	OW1	183.3745
183.3745	DCB_int_01 - phones	sp	183.4645
184.0556	DCB_int_01 - phones	HH	184.0856
184.0556	DCB_int_01 - words	when	184.2056
184.0856	DCB_int_01 - phones	W	184.1156
184.1156	DCB_int_01 - phones	IH1	184.1556
184.1556	DCB_int_01 - phones	N	184.2056
184.2056	DCB_int_01 - phones	Y	184.2556
184.2056	DCB_int_01 - words	you	184.2956
184.2556	DCB_int_01 - phones	UW1	184.2956
184.2956	DCB_int_01 - phones	F	184.4156
184.2956	DCB_int_01 - words	first	184.6756
184.4156	DCB_int_01 - phones	ER1	184.5056
184.5056	DCB_int_01 - phones	S	184.6156
184.6156	DCB_int_01 - phones	T	184.6756
184.6756	DCB_int_01 - phones	M	184.7056
184.6756	DCB_int_01 - words	moved	184.8856
184.7056	DCB_int_01 - phones	UW1	184.7556
184.7556	DCB_int_01 - phones	V	184.8056
184.8056	DCB_int_01 - phones	D	184.8856
184.8856	DCB_int_01 - phones	HH	184.9256
184.8856	DCB_int_01 - words	here	185.0356
184.9256	DCB_int_01 - phones	IY1	184.9556
184.9556	DCB_int_01 - phones	R	185.0356
185.0356	DCB_int_01 - phones	T	185.1056
185.0356	DCB_int_01 - words	tell	185.2056
185.1056	DCB_int_01 - phones	EH1	185.1556
185.1556	DCB_int_01 - phones	L	185.2056
185.2056	DCB_int_01 - phones	M	185.2456
185.2056	DCB_int_01 - words	me	185.3056
185.2456	DCB_int_01 - phones	IY1	185.3056
185.3056	DCB_int_01 - phones	AH0	185.3756
185.3056	DCB_int_01 - words	about	185.7756
185.3756	DCB_int_01 - phones	B	185.4356
185.4356	DCB_int_01 - phones	AW1	185.5956
185.5956	DCB_int_01 - phones	T	185.7756
185.8741	DCB_int_01 - phones	M	185.9941
185.8741	DCB_int_01 - words	moving	186.2841
185.9941	DCB_int_01 - phones	UW1	186.0541
186.0541	DCB_int_01 - phones	V	186.1541
186.1541	DCB_int_01 - phones	IH0	186.2141
186.2141	DCB_int_01 - phones	NG	186.2841
186.2841	DCB_int_01 - phones	HH	186.3941
186.2841	DCB_int_01 - words	here	186.5341
186.3941	DCB_int_01 - phones	IY1	186.5041
186.5041	DCB_int_01 - phones	R	186.5341
186.5341	DCB_int_01 - phones	AE1	186.6041
186.5341	DCB_int_01 - words	and	186.6741
186.6041	DCB_int_01 - phones	N	186.6341
186.6341	DCB_int_01 - phones	D	186.6741
186.6741	DCB_int_01 - phones	HH	186.7441
186.6741	DCB_int_01 - words	how	186.9241
186.7441	DCB_int_01 - phones	AW1	186.9241
186.9241	DCB_int_01 - phones	sp	186.9541
186.9541	DCB_int_01 - phones	AH0	187.0241
186.9541	DCB_int_01 - words	and	187.0941
187.0241	DCB_int_01 - phones	N	187.0941
187.0941	DCB_int_01 - phones	W	187.1441
187.0941	DCB_int_01 - words	what	187.2641
187.1441	DCB_int_01 - phones	AH1	187.1941
187.1941	DCB_int_01 - phones	T	187.2641
187.2641	DCB_int_01 - phones	sp	187.3141
187.4304	DCB_int_01 - phones	W	187.4604
187.4304	DCB_int_01 - words	what	187.5504
187.4604	DCB_int_01 - phones	AH1	187.5004
187.5004	DCB_int_01 - phones	T	187.5504
187.5504	DCB_int_01 - phones	Y	187.6504
187.5504	DCB_int_01 - words	you	187.6804
187.6504	DCB_int_01 - phones	UW1	187.6804
187.6804	DCB_int_01 - phones	R	187.7604
187.6804	DCB_int_01 - words	remember	188.1404
187.7604	DCB_int_01 - phones	IH0	187.7904
187.7904	DCB_int_01 - phones	M	187.8804
187.8804	DCB_int_01 - phones	EH1	187.9304
187.9304	DCB_int_01 - phones	M	188.0104
188.0104	DCB_int_01 - phones	B	188.0604
188.0604	DCB_int_01 - phones	ER0	188.1404
188.1404	DCB_int_01 - phones	AH0	188.1904
188.1404	DCB_int_01 - words	about	188.4104
188.1904	DCB_int_01 - phones	B	188.2304
188.2304	DCB_int_01 - phones	AW1	188.3304
188.3304	DCB_int_01 - phones	T	188.4104
188.4104	DCB_int_01 - phones	sp	188.4404
188.4404	DCB_int_01 - phones	B	188.5004
188.4404	DCB_int_01 - words	being	188.7604
188.5004	DCB_int_01 - phones	IY1	188.6304
188.6304	DCB_int_01 - phones	IH0	188.6604
188.6604	DCB_int_01 - phones	NG	188.7604
188.7604	DCB_int_01 - phones	L	188.8204
188.7604	DCB_int_01 - words	like	188.9504
188.8204	DCB_int_01 - phones	AY1	188.9004
188.9004	DCB_int_01 - phones	K	188.9504
188.9504	DCB_int_01 - phones	sp	188.9804
188.9804	DCB_int_01 - phones	HH	189.0104
188.9804	DCB_int_01 - words	when	189.1104
189.0104	DCB_int_01 - phones	W	189.0404
189.0404	DCB_int_01 - phones	IH1	189.0704
189.0704	DCB_int_01 - phones	N	189.1104
189.1104	DCB_int_01 - phones	Y	189.1404
189.1104	DCB_int_01 - words	you	189.2004
189.1404	DCB_int_01 - phones	UW1	189.2004
189.2004	DCB_int_01 - phones	sp	189.3004
189.4459	DCB_int_01 - phones	F	189.4959
189.4459	DCB_int_01 - words	first	189.7559
189.4959	DCB_int_01 - phones	ER1	189.6259
189.6259	DCB_int_01 - phones	S	189.7259
189.7259	DCB_int_01 - phones	T	189.7559
189.7559	DCB_int_01 - phones	G	189.7959
189.7559	DCB_int_01 - words	got	189.9059
189.7959	DCB_int_01 - phones	AA1	189.8559
189.8559	DCB_int_01 - phones	T	189.9059
189.9059	DCB_int_01 - phones	T	189.9759
189.9059	DCB_int_01 - words	to	190.0059
189.9759	DCB_int_01 - phones	IH0	190.0059
190.0059	DCB_int_01 - phones	sp	190.0359
190.0359	DCB_int_01 - phones	D	190.0859
190.0359	DCB_int_01 - words	dc	190.5759
190.0859	DCB_int_01 - phones	IY1	190.2059
190.2059	DCB_int_01 - phones	S	190.3459
190.3459	DCB_int_01 - phones	IY1	190.5759
191.2738	DCB_se2_ag4_f_05 - phones	sil	191.3038
191.3038	DCB_se2_ag4_f_05 - phones	IH1	191.3438
191.3038	DCB_se2_ag4_f_05 - words	it	191.4138
191.3438	DCB_se2_ag4_f_05 - phones	T	191.4138
191.4138	DCB_se2_ag4_f_05 - phones	W	191.5138
191.4138	DCB_se2_ag4_f_05 - words	was	191.6038
191.5138	DCB_se2_ag4_f_05 - phones	AH0	191.5638
191.5638	DCB_se2_ag4_f_05 - phones	Z	191.6038
191.6038	DCB_se2_ag4_f_05 - phones	S	191.7138
191.6038	DCB_se2_ag4_f_05 - words	scary	192.3338
191.7138	DCB_se2_ag4_f_05 - phones	K	191.8138
191.8138	DCB_se2_ag4_f_05 - phones	EH1	192.0138
192.0138	DCB_se2_ag4_f_05 - phones	R	192.1238
192.1238	DCB_se2_ag4_f_05 - phones	IY0	192.3338
192.8632	DCB_int_01 - phones	W	192.9532
192.8632	DCB_int_01 - words	why	193.1332
192.9532	DCB_int_01 - phones	AY1	193.1332
193.9777	DCB_se2_ag4_f_05 - phones	B	194.0377
193.9777	DCB_se2_ag4_f_05 - words	because	194.5177
194.0377	DCB_se2_ag4_f_05 - phones	IH0	194.1077
194.1077	DCB_se2_ag4_f_05 - phones	K	194.2077
194.2077	DCB_se2_ag4_f_05 - phones	AH1	194.3877
194.3877	DCB_se2_ag4_f_05 - phones	Z	194.5177
194.5177	DCB_se2_ag4_f_05 - words	i	194.5977
194.5177	DCB_se2_ag4_f_05 - phones	AY1	194.5977
194.5977	DCB_se2_ag4_f_05 - phones	K	194.7077
194.5977	DCB_se2_ag4_f_05 - words	came	194.8677
194.7077	DCB_se2_ag4_f_05 - phones	EY1	194.8077
194.8077	DCB_se2_ag4_f_05 - phones	M	194.8677
194.8677	DCB_se2_ag4_f_05 - phones	F	194.9377
194.8677	DCB_se2_ag4_f_05 - words	from	195.0677
194.9377	DCB_se2_ag4_f_05 - phones	ER0	195.0377
195.0377	DCB_se2_ag4_f_05 - phones	M	195.0677
195.0677	DCB_se2_ag4_f_05 - phones	V	195.0977
195.0677	DCB_se2_ag4_f_05 - words	virginia	195.5777
195.0977	DCB_se2_ag4_f_05 - phones	ER0	195.2277
195.2277	DCB_se2_ag4_f_05 - phones	JH	195.3277
195.3277	DCB_se2_ag4_f_05 - phones	IH1	195.4077
195.4077	DCB_se2_ag4_f_05 - phones	N	195.4677
195.4677	DCB_se2_ag4_f_05 - phones	Y	195.5277
195.5277	DCB_se2_ag4_f_05 - phones	AH0	195.5777
195.5777	DCB_se2_ag4_f_05 - phones	W	195.6277
195.5777	DCB_se2_ag4_f_05 - words	where	195.7477
195.6277	DCB_se2_ag4_f_05 - phones	EH1	195.6777
195.6777	DCB_se2_ag4_f_05 - phones	R	195.7477
195.7477	DCB_se2_ag4_f_05 - phones	P	195.8177
195.7477	DCB_se2_ag4_f_05 - words	people	196.0877
195.8177	DCB_se2_ag4_f_05 - phones	IY1	195.9177
195.9177	DCB_se2_ag4_f_05 - phones	P	195.9777
195.9777	DCB_se2_ag4_f_05 - phones	AH0	196.0177
196.0177	DCB_se2_ag4_f_05 - phones	L	196.0877
196.0877	DCB_se2_ag4_f_05 - phones	S	196.1777
196.0877	DCB_se2_ag4_f_05 - words	spoke	196.4677
196.1777	DCB_se2_ag4_f_05 - phones	P	196.2777
196.2777	DCB_se2_ag4_f_05 - phones	OW1	196.4077
196.4077	DCB_se2_ag4_f_05 - phones	K	196.4677
196.4677	DCB_se2_ag4_f_05 - phones	T	196.4977
196.4677	DCB_se2_ag4_f_05 - words	to	196.5277
196.4977	DCB_se2_ag4_f_05 - phones	IH0	196.5277
196.5277	DCB_se2_ag4_f_05 - phones	EH1	196.6177
196.5277	DCB_se2_ag4_f_05 - words	everybody	197.3277
196.6177	DCB_se2_ag4_f_05 - phones	V	196.6777
196.6777	DCB_se2_ag4_f_05 - phones	R	196.7177
196.7177	DCB_se2_ag4_f_05 - phones	IY0	196.8477
196.8477	DCB_se2_ag4_f_05 - phones	B	196.9077
196.9077	DCB_se2_ag4_f_05 - phones	AA2	197.0877
197.0877	DCB_se2_ag4_f_05 - phones	D	197.1577
197.1577	DCB_se2_ag4_f_05 - phones	IY0	197.3277
197.3277	DCB_se2_ag4_f_05 - phones	EH1	197.3877
197.3277	DCB_se2_ag4_f_05 - words	everybody	197.9977
197.3877	DCB_se2_ag4_f_05 - phones	V	197.4477
197.4477	DCB_se2_ag4_f_05 - phones	R	197.4977
197.4977	DCB_se2_ag4_f_05 - phones	IY0	197.5877
197.5877	DCB_se2_ag4_f_05 - phones	B	197.6577
197.6577	DCB_se2_ag4_f_05 - phones	AA2	197.7677
197.7677	DCB_se2_ag4_f_05 - phones	D	197.8577
197.8577	DCB_se2_ag4_f_05 - phones	IY0	197.9977
197.9977	DCB_se2_ag4_f_05 - phones	N	198.0577
197.9977	DCB_se2_ag4_f_05 - words	knew	198.2377
198.0577	DCB_se2_ag4_f_05 - phones	UW1	198.2377
198.2377	DCB_se2_ag4_f_05 - phones	EH1	198.2977
198.2377	DCB_se2_ag4_f_05 - words	everybody	198.8377
198.2977	DCB_se2_ag4_f_05 - phones	V	198.3577
198.3577	DCB_se2_ag4_f_05 - phones	R	198.4077
198.4077	DCB_se2_ag4_f_05 - phones	IY0	198.5177
198.5177	DCB_se2_ag4_f_05 - phones	B	198.5877
198.5877	DCB_se2_ag4_f_05 - phones	AA2	198.7077
198.7077	DCB_se2_ag4_f_05 - phones	D	198.7677
198.7677	DCB_se2_ag4_f_05 - phones	IY0	198.8377
198.8377	DCB_se2_ag4_f_05 - phones	AY1	198.8877
198.8377	DCB_se2_ag4_f_05 - words	i	198.8877
198.8877	DCB_se2_ag4_f_05 - phones	D	198.9577
198.8877	DCB_se2_ag4_f_05 - words	didn't	199.0877
198.9577	DCB_se2_ag4_f_05 - phones	IH1	199.0277
199.0277	DCB_se2_ag4_f_05 - phones	N	199.0577
199.0577	DCB_se2_ag4_f_05 - phones	T	199.0877
199.0877	DCB_se2_ag4_f_05 - phones	N	199.1777
199.0877	DCB_se2_ag4_f_05 - words	know	199.2377
199.1777	DCB_se2_ag4_f_05 - phones	OW1	199.2377
199.2377	DCB_se2_ag4_f_05 - phones	N	199.3577
199.2377	DCB_se2_ag4_f_05 - words	nobody	199.7877
199.3577	DCB_se2_ag4_f_05 - phones	OW1	199.4377
199.4377	DCB_se2_ag4_f_05 - phones	B	199.5577
199.5577	DCB_se2_ag4_f_05 - phones	AA2	199.6677
199.6677	DCB_se2_ag4_f_05 - phones	D	199.7277
199.7277	DCB_se2_ag4_f_05 - phones	IY2	199.7877
199.7877	DCB_se2_ag4_f_05 - phones	AH0	199.8377
199.7877	DCB_se2_ag4_f_05 - words	and	199.8877
199.8377	DCB_se2_ag4_f_05 - phones	N	199.8877
199.8877	DCB_se2_ag4_f_05 - phones	N	199.9277
199.8877	DCB_se2_ag4_f_05 - words	nobody	200.3177
199.9277	DCB_se2_ag4_f_05 - phones	OW1	199.9877
199.9877	DCB_se2_ag4_f_05 - phones	B	200.0877
200.0877	DCB_se2_ag4_f_05 - phones	AA2	200.1877
200.1877	DCB_se2_ag4_f_05 - phones	D	200.2477
200.2477	DCB_se2_ag4_f_05 - phones	IY2	200.3177
200.3177	DCB_se2_ag4_f_05 - phones	S	200.4477
200.3177	DCB_se2_ag4_f_05 - words	spoke	200.8377
200.4477	DCB_se2_ag4_f_05 - phones	P	200.5477
200.5477	DCB_se2_ag4_f_05 - phones	OW1	200.6777
200.6777	DCB_se2_ag4_f_05 - phones	K	200.8377
200.8377	DCB_se2_ag4_f_05 - phones	sp	200.9777
201.2332	DCB_se2_ag4_f_05 - phones	HH	201.2832
201.2332	DCB_se2_ag4_f_05 - words	when	201.4232
201.2832	DCB_se2_ag4_f_05 - phones	W	201.3232
201.3232	DCB_se2_ag4_f_05 - phones	EH1	201.3632
201.3632	DCB_se2_ag4_f_05 - phones	N	201.4232
201.4232	DCB_se2_ag4_f_05 - words	i	201.5432
201.4232	DCB_se2_ag4_f_05 - phones	AY1	201.5432
201.5432	DCB_se2_ag4_f_05 - phones	G	201.6432
201.5432	DCB_se2_ag4_f_05 - words	got	201.8132
201.6432	DCB_se2_ag4_f_05 - phones	AA1	201.7832
201.7832	DCB_se2_ag4_f_05 - phones	T	201.8132
201.8132	DCB_se2_ag4_f_05 - phones	HH	201.8932
201.8132	DCB_se2_ag4_f_05 - words	here	202.2132
201.8932	DCB_se2_ag4_f_05 - phones	IY1	202.0632
202.0632	DCB_se2_ag4_f_05 - phones	R	202.2132
203.1018	DCB_se2_ag4_f_05 - phones	sil	203.1318
203.1318	DCB_se2_ag4_f_05 - phones	AH1	203.4418
203.1318	DCB_se2_ag4_f_05 - words	um	204.0618
203.4418	DCB_se2_ag4_f_05 - phones	M	204.0618
207.2984	DCB_se2_ag4_f_05 - phones	sil	207.3284
207.3284	DCB_se2_ag4_f_05 - phones	DH	207.3884
207.3284	DCB_se2_ag4_f_05 - words	the	207.5684
207.3884	DCB_se2_ag4_f_05 - phones	AH1	207.5684
207.5684	DCB_se2_ag4_f_05 - phones	sp	207.6784
207.6784	DCB_se2_ag4_f_05 - phones	DH	207.7384
207.6784	DCB_se2_ag4_f_05 - words	the	207.8584
207.7384	DCB_se2_ag4_f_05 - phones	IY0	207.8584
207.8584	DCB_se2_ag4_f_05 - phones	G	207.9784
207.8584	DCB_se2_ag4_f_05 - words	girls	208.4184
207.9784	DCB_se2_ag4_f_05 - phones	ER1	208.1784
208.1784	DCB_se2_ag4_f_05 - phones	L	208.3084
208.3084	DCB_se2_ag4_f_05 - phones	Z	208.4184
208.4184	DCB_se2_ag4_f_05 - phones	M	208.5284
208.4184	DCB_se2_ag4_f_05 - words	my	208.7284
208.5284	DCB_se2_ag4_f_05 - phones	AY1	208.7284
208.7284	DCB_se2_ag4_f_05 - phones	sp	208.7584
208.7584	DCB_se2_ag4_f_05 - phones	EY1	209.2284
208.7584	DCB_se2_ag4_f_05 - words	age	209.4384
209.2284	DCB_se2_ag4_f_05 - phones	JH	209.4384
209.4384	DCB_se2_ag4_f_05 - phones	sp	209.6028
209.6028	DCB_se2_ag4_f_05 - phones	AH1	209.8328
209.6028	DCB_se2_ag4_f_05 - words	um	209.9228
209.8328	DCB_se2_ag4_f_05 - phones	M	209.9228
209.9228	DCB_se2_ag4_f_05 - phones	D	210.0228
209.9228	DCB_se2_ag4_f_05 - words	didn't	210.2528
210.0228	DCB_se2_ag4_f_05 - phones	IH1	210.0828
210.0828	DCB_se2_ag4_f_05 - phones	D	210.1428
210.1428	DCB_se2_ag4_f_05 - phones	N	210.1928
210.1928	DCB_se2_ag4_f_05 - phones	T	210.2528
210.2528	DCB_se2_ag4_f_05 - phones	L	210.3328
210.2528	DCB_se2_ag4_f_05 - words	like	210.5428
210.3328	DCB_se2_ag4_f_05 - phones	AY1	210.4428
210.4428	DCB_se2_ag4_f_05 - phones	K	210.5428
210.5428	DCB_se2_ag4_f_05 - phones	M	210.6428
210.5428	DCB_se2_ag4_f_05 - words	me	210.8228
210.6428	DCB_se2_ag4_f_05 - phones	IY1	210.8228
210.8228	DCB_se2_ag4_f_05 - phones	B	210.8728
210.8228	DCB_se2_ag4_f_05 - words	because	211.2928
210.8728	DCB_se2_ag4_f_05 - phones	IH0	210.9628
210.9628	DCB_se2_ag4_f_05 - phones	K	211.0728
211.0728	DCB_se2_ag4_f_05 - phones	AH1	211.1528
211.1528	DCB_se2_ag4_f_05 - phones	Z	211.2928
211.2928	DCB_se2_ag4_f_05 - words	i	211.3628
211.2928	DCB_se2_ag4_f_05 - phones	AY1	211.3628
211.3628	DCB_se2_ag4_f_05 - phones	W	211.4528
211.3628	DCB_se2_ag4_f_05 - words	was	211.5728
211.4528	DCB_se2_ag4_f_05 - phones	AA1	211.4928
211.4928	DCB_se2_ag4_f_05 - phones	Z	211.5728
211.5728	DCB_se2_ag4_f_05 - phones	L	211.6828
211.5728	DCB_se2_ag4_f_05 - words	light	211.8628
211.6828	DCB_se2_ag4_f_05 - phones	AY1	211.7528
211.7528	DCB_se2_ag4_f_05 - phones	T	211.8628
211.8628	DCB_se2_ag4_f_05 - phones	S	211.9828
211.8628	DCB_se2_ag4_f_05 - words	skinned	212.5228
211.9828	DCB_se2_ag4_f_05 - phones	K	212.0828
212.0828	DCB_se2_ag4_f_05 - phones	IH1	212.3328
212.3328	DCB_se2_ag4_f_05 - phones	N	212.4228
212.4228	DCB_se2_ag4_f_05 - phones	D	212.5228
212.5228	DCB_se2_ag4_f_05 - phones	sp	213.5156
213.5156	DCB_se2_ag4_f_05 - phones	AH1	213.8956
213.5156	DCB_se2_ag4_f_05 - words	um	214.1956
213.8956	DCB_se2_ag4_f_05 - phones	M	214.1956
214.1956	DCB_se2_ag4_f_05 - phones	sp	214.2256
214.6169	DCB_se2_ag4_f_05 - phones	IH1	214.6769
214.6169	DCB_se2_ag4_f_05 - words	it	214.7369
214.6769	DCB_se2_ag4_f_05 - phones	T	214.7369
214.7369	DCB_se2_ag4_f_05 - phones	W	214.7969
214.7369	DCB_se2_ag4_f_05 - words	was	214.9969
214.7969	DCB_se2_ag4_f_05 - phones	AA1	214.8569
214.8569	DCB_se2_ag4_f_05 - phones	Z	214.9969
214.9969	DCB_se2_ag4_f_05 - phones	K	215.0869
214.9969	DCB_se2_ag4_f_05 - words	crazy	215.7069
215.0869	DCB_se2_ag4_f_05 - phones	R	215.1969
215.1969	DCB_se2_ag4_f_05 - phones	EY1	215.4069
215.4069	DCB_se2_ag4_f_05 - phones	Z	215.5469
215.5469	DCB_se2_ag4_f_05 - phones	IY0	215.7069
215.7069	DCB_se2_ag4_f_05 - phones	sp	217.7391
217.7391	DCB_se2_ag4_f_05 - phones	IH0	217.7691
217.7391	DCB_se2_ag4_f_05 - words	it	217.8591
217.7691	DCB_se2_ag4_f_05 - phones	T	217.8591
217.8591	DCB_se2_ag4_f_05 - phones	W	217.9391
217.8591	DCB_se2_ag4_f_05 - words	was	218.0491
217.9391	DCB_se2_ag4_f_05 - phones	AH0	217.9691
217.9691	DCB_se2_ag4_f_05 - phones	Z	218.0491
218.0491	DCB_se2_ag4_f_05 - phones	R	218.1591
218.0491	DCB_se2_ag4_f_05 - words	real	218.3291
218.1591	DCB_se2_ag4_f_05 - phones	IY1	218.2791
218.2791	DCB_se2_ag4_f_05 - phones	L	218.3291
218.3291	DCB_se2_ag4_f_05 - phones	K	218.4391
218.3291	DCB_se2_ag4_f_05 - words	crazy	218.7691
218.4391	DCB_se2_ag4_f_05 - phones	R	218.4791
218.4791	DCB_se2_ag4_f_05 - phones	EY1	218.6691
218.6691	DCB_se2_ag4_f_05 - phones	Z	218.7391
218.7391	DCB_se2_ag4_f_05 - phones	IY0	218.7691
218.7691	DCB_se2_ag4_f_05 - phones	AY1	218.8691
218.7691	DCB_se2_ag4_f_05 - words	i	218.8691
218.8691	DCB_se2_ag4_f_05 - phones	G	218.9691
218.8691	DCB_se2_ag4_f_05 - words	grew	219.0391
218.9691	DCB_se2_ag4_f_05 - phones	R	219.0091
219.0091	DCB_se2_ag4_f_05 - phones	UW1	219.0391
219.0391	DCB_se2_ag4_f_05 - phones	AH1	219.0891
219.0391	DCB_se2_ag4_f_05 - words	up	219.1791
219.0891	DCB_se2_ag4_f_05 - phones	P	219.1791
219.1791	DCB_se2_ag4_f_05 - phones	IH1	219.2291
219.1791	DCB_se2_ag4_f_05 - words	in	219.4391
219.2291	DCB_se2_ag4_f_05 - phones	N	219.4391
219.4391	DCB_se2_ag4_f_05 - phones	sp	219.4991
219.4991	DCB_se2_ag4_f_05 - phones	IH1	219.6291
219.4991	DCB_se2_ag4_f_05 - words	in	219.6791
219.6291	DCB_se2_ag4_f_05 - phones	N	219.6791
219.6791	DCB_se2_ag4_f_05 - phones	DH	219.7091
219.6791	DCB_se2_ag4_f_05 - words	the	219.7891
219.7091	DCB_se2_ag4_f_05 - phones	AH1	219.7891
219.7891	DCB_se2_ag4_f_05 - words	n-	219.8791
219.7891	DCB_se2_ag4_f_05 - phones	N	219.8791
219.8791	DCB_se2_ag4_f_05 - phones	sp	220.4930
220.4930	DCB_se2_ag4_f_05 - phones	IH1	220.5530
220.4930	DCB_se2_ag4_f_05 - words	in	220.6130
220.5530	DCB_se2_ag4_f_05 - phones	N	220.6130
220.6130	DCB_se2_ag4_f_05 - phones	DH	220.6630
220.6130	DCB_se2_ag4_f_05 - words	the	220.7330
220.6630	DCB_se2_ag4_f_05 - phones	AH0	220.7330
220.7330	DCB_se2_ag4_f_05 - phones	B	220.8230
220.7330	DCB_se2_ag4_f_05 - words	building	221.1630
220.8230	DCB_se2_ag4_f_05 - phones	IH1	220.9330
220.9330	DCB_se2_ag4_f_05 - phones	L	221.0230
221.0230	DCB_se2_ag4_f_05 - phones	D	221.0730
221.0730	DCB_se2_ag4_f_05 - phones	IH0	221.1030
221.1030	DCB_se2_ag4_f_05 - phones	NG	221.1630
221.1630	DCB_se2_ag4_f_05 - phones	AH0	221.2630
221.1630	DCB_se2_ag4_f_05 - words	across	221.5730
221.2630	DCB_se2_ag4_f_05 - phones	K	221.3530
221.3530	DCB_se2_ag4_f_05 - phones	R	221.3930
221.3930	DCB_se2_ag4_f_05 - phones	AO1	221.5130
221.5130	DCB_se2_ag4_f_05 - phones	S	221.5730
221.5730	DCB_se2_ag4_f_05 - phones	F	221.6030
221.5730	DCB_se2_ag4_f_05 - words	from	221.6630
221.6030	DCB_se2_ag4_f_05 - phones	ER0	221.6330
221.6330	DCB_se2_ag4_f_05 - phones	M	221.6630
221.6630	DCB_se2_ag4_f_05 - phones	M	221.7130
221.6630	DCB_se2_ag4_f_05 - words	me	221.7430
221.7130	DCB_se2_ag4_f_05 - phones	IY1	221.7430
221.7430	DCB_se2_ag4_f_05 - phones	EH1	221.7930
221.7430	DCB_se2_ag4_f_05 - words	everybody	222.2130
221.7930	DCB_se2_ag4_f_05 - phones	V	221.8230
221.8230	DCB_se2_ag4_f_05 - phones	R	221.8530
221.8530	DCB_se2_ag4_f_05 - phones	IY0	221.9230
221.9230	DCB_se2_ag4_f_05 - phones	B	221.9730
221.9730	DCB_se2_ag4_f_05 - phones	AA2	222.0630
222.0630	DCB_se2_ag4_f_05 - phones	D	222.1630
222.1630	DCB_se2_ag4_f_05 - phones	IY0	222.2130
222.2130	DCB_se2_ag4_f_05 - phones	IH0	222.2430
222.2130	DCB_se2_ag4_f_05 - words	in	222.2730
222.2430	DCB_se2_ag4_f_05 - phones	N	222.2730
222.2730	DCB_se2_ag4_f_05 - phones	DH	222.3030
222.2730	DCB_se2_ag4_f_05 - words	there	222.3630
222.3030	DCB_se2_ag4_f_05 - phones	EH1	222.3330
222.3330	DCB_se2_ag4_f_05 - phones	R	222.3630
222.3630	DCB_se2_ag4_f_05 - phones	W	222.3930
222.3630	DCB_se2_ag4_f_05 - words	was	222.4530
222.3930	DCB_se2_ag4_f_05 - phones	AH0	222.4230
222.4230	DCB_se2_ag4_f_05 - phones	Z	222.4530
222.4530	DCB_se2_ag4_f_05 - phones	R	222.5630
222.4530	DCB_se2_ag4_f_05 - words	real	222.7930
222.5630	DCB_se2_ag4_f_05 - phones	IY1	222.6630
222.6630	DCB_se2_ag4_f_05 - phones	L	222.7930
222.7930	DCB_se2_ag4_f_05 - phones	D	222.8630
222.7930	DCB_se2_ag4_f_05 - words	dark	223.1430
222.8630	DCB_se2_ag4_f_05 - phones	AA1	223.0330
223.0330	DCB_se2_ag4_f_05 - phones	R	223.1130
223.1130	DCB_se2_ag4_f_05 - phones	K	223.1430
223.1430	DCB_se2_ag4_f_05 - phones	B	223.1930
223.1430	DCB_se2_ag4_f_05 - words	but	223.2630
223.1930	DCB_se2_ag4_f_05 - phones	AH1	223.2230
223.2230	DCB_se2_ag4_f_05 - phones	T	223.2630
223.2630	DCB_se2_ag4_f_05 - phones	P	223.3930
223.2630	DCB_se2_ag4_f_05 - words	pretty	223.7730
223.3930	DCB_se2_ag4_f_05 - phones	R	223.4530
223.4530	DCB_se2_ag4_f_05 - phones	IH1	223.5630
223.5630	DCB_se2_ag4_f_05 - phones	T	223.6230
223.6230	DCB_se2_ag4_f_05 - phones	IY0	223.7730
224.3892	DCB_se2_ag4_f_05 - phones	sil	224.4192
224.4192	DCB_se2_ag4_f_05 - phones	B	224.4492
224.4192	DCB_se2_ag4_f_05 - words	but	224.5792
224.4492	DCB_se2_ag4_f_05 - phones	AH1	224.4892
224.4892	DCB_se2_ag4_f_05 - phones	T	224.5792
224.5792	DCB_se2_ag4_f_05 - phones	DH	224.6292
224.5792	DCB_se2_ag4_f_05 - words	they	224.8492
224.6292	DCB_se2_ag4_f_05 - phones	EY1	224.8492
224.8492	DCB_se2_ag4_f_05 - words	i	224.8792
224.8492	DCB_se2_ag4_f_05 - phones	AY1	224.8792
224.8792	DCB_se2_ag4_f_05 - phones	sp	224.9492
224.9492	DCB_se2_ag4_f_05 - phones	M	225.1292
224.9492	DCB_se2_ag4_f_05 - words	mean	225.1992
225.1292	DCB_se2_ag4_f_05 - phones	IY1	225.1692
225.1692	DCB_se2_ag4_f_05 - phones	N	225.1992
225.1992	DCB_se2_ag4_f_05 - words	i	225.3392
225.1992	DCB_se2_ag4_f_05 - phones	AY1	225.3392
225.3392	DCB_se2_ag4_f_05 - phones	K	225.4392
225.3392	DCB_se2_ag4_f_05 - words	can't	225.5292
225.4392	DCB_se2_ag4_f_05 - phones	AE1	225.4692
225.4692	DCB_se2_ag4_f_05 - phones	N	225.4992
225.4992	DCB_se2_ag4_f_05 - phones	T	225.5292
225.5292	DCB_se2_ag4_f_05 - phones	HH	225.6092
225.5292	DCB_se2_ag4_f_05 - words	help	225.7292
225.6092	DCB_se2_ag4_f_05 - phones	EH1	225.6692
225.6692	DCB_se2_ag4_f_05 - phones	L	225.6992
225.6992	DCB_se2_ag4_f_05 - phones	P	225.7292
225.7292	DCB_se2_ag4_f_05 - phones	M	225.8292
225.7292	DCB_se2_ag4_f_05 - words	my	225.9292
225.8292	DCB_se2_ag4_f_05 - phones	AY1	225.9292
225.9292	DCB_se2_ag4_f_05 - phones	sp	226.0392
226.0392	DCB_se2_ag4_f_05 - phones	S	226.1592
226.0392	DCB_se2_ag4_f_05 - words	skin	226.4692
226.1592	DCB_se2_ag4_f_05 - phones	K	226.1992
226.1992	DCB_se2_ag4_f_05 - phones	IH1	226.2792
226.2792	DCB_se2_ag4_f_05 - phones	N	226.4692
226.4692	DCB_se2_ag4_f_05 - phones	K	226.5292
226.4692	DCB_se2_ag4_f_05 - words	color	226.7592
226.5292	DCB_se2_ag4_f_05 - phones	AH1	226.6592
226.6592	DCB_se2_ag4_f_05 - phones	L	226.7292
226.7292	DCB_se2_ag4_f_05 - phones	ER0	226.7592
226.7592	DCB_se2_ag4_f_05 - phones	IH0	226.7892
226.7592	DCB_se2_ag4_f_05 - words	it	226.8892
226.7892	DCB_se2_ag4_f_05 - phones	T	226.8892
226.8892	DCB_se2_ag4_f_05 - phones	W	226.9592
226.8892	DCB_se2_ag4_f_05 - words	was	227.0592
226.9592	DCB_se2_ag4_f_05 - phones	AH0	226.9992
226.9992	DCB_se2_ag4_f_05 - phones	Z	227.0592
227.0592	DCB_se2_ag4_f_05 - phones	JH	227.1692
227.0592	DCB_se2_ag4_f_05 - words	just	227.4092
227.1692	DCB_se2_ag4_f_05 - phones	IH0	227.2692
227.2692	DCB_se2_ag4_f_05 - phones	S	227.3692
227.3692	DCB_se2_ag4_f_05 - phones	T	227.4092
227.4092	DCB_se2_ag4_f_05 - phones	K	227.5292
227.4092	DCB_se2_ag4_f_05 - words	crazy	228.1092
227.5292	DCB_se2_ag4_f_05 - phones	R	227.5892
227.5892	DCB_se2_ag4_f_05 - phones	EY1	227.8292
227.8292	DCB_se2_ag4_f_05 - phones	Z	227.9892
227.9892	DCB_se2_ag4_f_05 - phones	IY0	228.1092
228.1092	DCB_se2_ag4_f_05 - phones	sp	228.1692
229.1442	DCB_int_01 - phones	sil	229.1742
229.1742	DCB_int_01 - phones	S	229.2542
229.1742	DCB_int_01 - words	so	229.2942
229.2188	DCB_se2_ag4_f_05 - phones	D	229.2688
229.2188	DCB_se2_ag4_f_05 - words	daw	229.3988
229.2542	DCB_int_01 - phones	OW1	229.2942
229.2688	DCB_se2_ag4_f_05 - phones	AO1	229.3988
229.2942	DCB_int_01 - phones	HH	229.3242
229.2942	DCB_int_01 - words	when	229.4242
229.3242	DCB_int_01 - phones	W	229.3542
229.3542	DCB_int_01 - phones	IH1	229.3942
229.3942	DCB_int_01 - phones	N	229.4242
229.3988	DCB_se2_ag4_f_05 - phones	sp	233.7247
229.4242	DCB_int_01 - phones	Y	229.4942
229.4242	DCB_int_01 - words	you	229.5742
229.4942	DCB_int_01 - phones	UW1	229.5742
229.5742	DCB_int_01 - phones	sp	229.6442
229.8203	DCB_int_01 - phones	HH	229.8503
229.8203	DCB_int_01 - words	when	229.9803
229.8503	DCB_int_01 - phones	W	229.9003
229.9003	DCB_int_01 - phones	IH1	229.9403
229.9403	DCB_int_01 - phones	N	229.9803
229.9803	DCB_int_01 - phones	Y	230.0303
229.9803	DCB_int_01 - words	you	230.0803
230.0303	DCB_int_01 - phones	UW1	230.0803
230.0803	DCB_int_01 - phones	M	230.1703
230.0803	DCB_int_01 - words	moved	230.4303
230.1703	DCB_int_01 - phones	UW1	230.2903
230.2903	DCB_int_01 - phones	V	230.3803
230.3803	DCB_int_01 - phones	D	230.4303
230.4303	DCB_int_01 - phones	HH	230.4603
230.4303	DCB_int_01 - words	here	230.5703
230.4603	DCB_int_01 - phones	IY1	230.4903
230.4903	DCB_int_01 - phones	R	230.5703
230.5703	DCB_int_01 - phones	W	230.6303
230.5703	DCB_int_01 - words	where	230.7703
230.6303	DCB_int_01 - phones	EH1	230.6903
230.6903	DCB_int_01 - phones	R	230.7703
230.7703	DCB_int_01 - words	d	230.8203
230.7703	DCB_int_01 - phones	D	230.8203
230.8203	DCB_int_01 - phones	Y	230.8903
230.8203	DCB_int_01 - words	you	231.0503
230.8903	DCB_int_01 - phones	UW1	231.0503
231.0503	DCB_int_01 - phones	sp	231.0803
231.0803	DCB_int_01 - phones	HH	231.1303
231.0803	DCB_int_01 - words	where	231.2703
231.1303	DCB_int_01 - phones	W	231.1603
231.1603	DCB_int_01 - phones	EH1	231.2303
231.2303	DCB_int_01 - phones	R	231.2703
231.2703	DCB_int_01 - words	d	231.3103
231.2703	DCB_int_01 - phones	D	231.3103
231.3103	DCB_int_01 - phones	Y	231.3703
231.3103	DCB_int_01 - words	you	231.4103
231.3703	DCB_int_01 - phones	UW1	231.4103
231.4103	DCB_int_01 - phones	M	231.4803
231.4103	DCB_int_01 - words	move	231.6403
231.4803	DCB_int_01 - phones	UW1	231.5603
231.5603	DCB_int_01 - phones	V	231.6403
231.6403	DCB_int_01 - phones	T	231.7403
231.6403	DCB_int_01 - words	to	231.7703
231.7403	DCB_int_01 - phones	UW1	231.7703
231.7703	DCB_int_01 - phones	W	231.8203
231.7703	DCB_int_01 - words	where	231.9003
231.8203	DCB_int_01 - phones	EH1	231.8603
231.8603	DCB_int_01 - phones	R	231.9003
231.9003	DCB_int_01 - phones	W	231.9303
231.9003	DCB_int_01 - words	was	232.0003
231.9303	DCB_int_01 - phones	AH0	231.9603
231.9603	DCB_int_01 - phones	Z	232.0003
232.0003	DCB_int_01 - phones	Y	232.0303
232.0003	DCB_int_01 - words	your	232.1603
232.0303	DCB_int_01 - phones	UH1	232.0703
232.0703	DCB_int_01 - phones	R	232.1603
232.1603	DCB_int_01 - phones	F	232.2203
232.1603	DCB_int_01 - words	first	232.4103
232.2203	DCB_int_01 - phones	ER1	232.3103
232.3103	DCB_int_01 - phones	S	232.3803
232.3803	DCB_int_01 - phones	T	232.4103
232.4103	DCB_int_01 - phones	HH	232.4703
232.4103	DCB_int_01 - words	house	232.8403
232.4703	DCB_int_01 - phones	AW1	232.5903
232.5903	DCB_int_01 - phones	S	232.8403
233.7247	DCB_se2_ag4_f_05 - phones	IH1	233.7647
233.7247	DCB_se2_ag4_f_05 - words	in	233.8647
233.7647	DCB_se2_ag4_f_05 - phones	N	233.8647
233.8647	DCB_se2_ag4_f_05 - phones	P	233.9447
233.8647	DCB_se2_ag4_f_05 - words	parkland	234.5147
233.9447	DCB_se2_ag4_f_05 - phones	AA1	234.0547
234.0547	DCB_se2_ag4_f_05 - phones	R	234.1147
234.1147	DCB_se2_ag4_f_05 - phones	K	234.1847
234.1847	DCB_se2_ag4_f_05 - phones	L	234.2647
234.2647	DCB_se2_ag4_f_05 - phones	AE2	234.3147
234.3147	DCB_se2_ag4_f_05 - phones	N	234.3747
234.3747	DCB_se2_ag4_f_05 - phones	D	234.5147
234.6359	DCB_int_01 - phones	IH1	234.6959
234.6359	DCB_int_01 - words	in	234.7559
234.6959	DCB_int_01 - phones	N	234.7559
234.7559	DCB_int_01 - phones	P	234.8459
234.7559	DCB_int_01 - words	parkland	235.4159
234.8459	DCB_int_01 - phones	AA1	234.8859
234.8859	DCB_int_01 - phones	R	234.9959
234.9959	DCB_int_01 - phones	K	235.0359
235.0359	DCB_int_01 - phones	L	235.1259
235.1259	DCB_int_01 - phones	AE2	235.2259
235.2259	DCB_int_01 - phones	N	235.2659
235.2659	DCB_int_01 - phones	D	235.4159
235.4473	DCB_se2_ag4_f_05 - phones	sil	235.4873
235.4873	DCB_se2_ag4_f_05 - phones	M	235.7973
235.4873	DCB_se2_ag4_f_05 - words	mm-hm	236.0573
235.7973	DCB_se2_ag4_f_05 - phones	HH	235.8273
235.8273	DCB_se2_ag4_f_05 - phones	M	236.0573
236.0573	DCB_se2_ag4_f_05 - phones	sp	236.1173
236.7809	DCB_int_01 - phones	sil	236.8109
236.8109	DCB_int_01 - phones	AH0	236.8409
236.8109	DCB_int_01 - words	and	236.9109
236.8409	DCB_int_01 - phones	N	236.9109
236.9109	DCB_int_01 - phones	W	236.9609
236.9109	DCB_int_01 - words	what	237.0209
236.9609	DCB_int_01 - phones	AH1	236.9909
236.9909	DCB_int_01 - phones	T	237.0209
237.0209	DCB_int_01 - phones	D	237.0509
237.0209	DCB_int_01 - words	do	237.0809
237.0509	DCB_int_01 - phones	UW1	237.0809
237.0809	DCB_int_01 - phones	Y	237.1109
237.0809	DCB_int_01 - words	you	237.1409
237.1109	DCB_int_01 - phones	UW1	237.1409
237.1409	DCB_int_01 - phones	R	237.2409
237.1409	DCB_int_01 - words	remember	237.6009
237.2409	DCB_int_01 - phones	IH0	237.3109
237.3109	DCB_int_01 - phones	M	237.3609
237.3609	DCB_int_01 - phones	EH1	237.4109
237.4109	DCB_int_01 - phones	M	237.4809
237.4809	DCB_int_01 - phones	B	237.5509
237.5509	DCB_int_01 - phones	ER0	237.6009
237.6009	DCB_int_01 - phones	AH0	237.6409
237.6009	DCB_int_01 - words	about	237.8009
237.6409	DCB_int_01 - phones	B	237.6809
237.6809	DCB_int_01 - phones	AW1	237.7709
237.7709	DCB_int_01 - phones	T	237.8009
237.8009	DCB_int_01 - phones	IH0	237.8309
237.8009	DCB_int_01 - words	it	237.8609
237.8309	DCB_int_01 - phones	T	237.8609
237.8609	DCB_int_01 - phones	D	237.9009
237.8609	DCB_int_01 - words	do	237.9409
237.9009	DCB_int_01 - phones	UW1	237.9409
237.9409	DCB_int_01 - phones	Y	237.9709
237.9409	DCB_int_01 - words	you	238.0109
237.9709	DCB_int_01 - phones	UW1	238.0109
238.0109	DCB_int_01 - phones	R	238.0409
238.0109	DCB_int_01 - words	remember	238.2809
238.0409	DCB_int_01 - phones	IH0	238.0709
238.0709	DCB_int_01 - phones	M	238.1009
238.1009	DCB_int_01 - phones	EH1	238.1309
238.1309	DCB_int_01 - phones	M	238.1709
238.1709	DCB_int_01 - phones	B	238.2209
238.2209	DCB_int_01 - phones	ER0	238.2809
238.2809	DCB_int_01 - phones	DH	238.3309
238.2809	DCB_int_01 - words	the	238.3809
238.3309	DCB_int_01 - phones	AH0	238.3809
238.3809	DCB_int_01 - phones	N	238.4909
238.3809	DCB_int_01 - words	neighborhood	239.1409
238.4909	DCB_int_01 - phones	EY1	238.6309
238.6309	DCB_int_01 - phones	B	238.6809
238.6809	DCB_int_01 - phones	ER0	238.7709
238.7709	DCB_int_01 - phones	HH	238.8609
238.8609	DCB_int_01 - phones	UH2	239.0909
239.0909	DCB_int_01 - phones	D	239.1409
239.1409	DCB_int_01 - phones	D	239.1809
239.1409	DCB_int_01 - words	do	239.2109
239.1809	DCB_int_01 - phones	UW1	239.2109
239.2109	DCB_int_01 - phones	Y	239.2409
239.2109	DCB_int_01 - words	you	239.3009
239.2409	DCB_int_01 - phones	UW1	239.3009
239.3009	DCB_int_01 - phones	R	239.3309
239.3009	DCB_int_01 - words	remember	239.5909
239.3309	DCB_int_01 - phones	IH0	239.3609
239.3609	DCB_int_01 - phones	M	239.4209
239.4209	DCB_int_01 - phones	EH1	239.4709
239.4709	DCB_int_01 - phones	M	239.5209
239.5209	DCB_int_01 - phones	B	239.5509
239.5509	DCB_int_01 - phones	ER0	239.5909
239.5909	DCB_int_01 - phones	L	239.6509
239.5909	DCB_int_01 - words	like	239.7809
239.6509	DCB_int_01 - phones	AY1	239.7109
239.7109	DCB_int_01 - phones	K	239.7809
239.7809	DCB_int_01 - phones	S	239.8409
239.7809	DCB_int_01 - words	some	239.9309
239.8409	DCB_int_01 - phones	AH1	239.8809
239.8809	DCB_int_01 - phones	M	239.9309
239.9309	DCB_int_01 - phones	AH1	239.9609
239.9309	DCB_int_01 - words	of	239.9909
239.9609	DCB_int_01 - phones	V	239.9909
239.9909	DCB_int_01 - phones	DH	240.0209
239.9909	DCB_int_01 - words	the	240.1209
240.0209	DCB_int_01 - phones	AH1	240.1209
240.1209	DCB_int_01 - phones	AH1	240.1809
240.1209	DCB_int_01 - words	other	240.3609
240.1809	DCB_int_01 - phones	DH	240.2509
240.2509	DCB_int_01 - phones	ER0	240.3609
240.3609	DCB_int_01 - phones	P	240.4509
240.3609	DCB_int_01 - words	people	240.6909
240.4509	DCB_int_01 - phones	IY1	240.5209
240.5209	DCB_int_01 - phones	P	240.6109
240.6109	DCB_int_01 - phones	AH0	240.6409
240.6409	DCB_int_01 - phones	L	240.6909
240.6909	DCB_int_01 - phones	AY1	240.7509
240.6909	DCB_int_01 - words	i	240.7509
240.7509	DCB_int_01 - phones	N	240.8009
240.7509	DCB_int_01 - words	know	240.8409
240.8009	DCB_int_01 - phones	OW1	240.8409
240.8409	DCB_int_01 - phones	Y	240.8909
240.8409	DCB_int_01 - words	you	240.9409
240.8909	DCB_int_01 - phones	UW1	240.9409
240.9409	DCB_int_01 - phones	S	241.0209
240.9409	DCB_int_01 - words	said	241.1609
241.0209	DCB_int_01 - phones	EH1	241.0709
241.0709	DCB_int_01 - phones	D	241.1609
241.1609	DCB_int_01 - phones	P	241.2209
241.1609	DCB_int_01 - words	people	241.4409
241.2209	DCB_int_01 - phones	IY1	241.2709
241.2709	DCB_int_01 - phones	P	241.3409
241.3409	DCB_int_01 - phones	AH0	241.3809
241.3809	DCB_int_01 - phones	L	241.4409
241.4409	DCB_int_01 - phones	AH0	241.4909
241.4409	DCB_int_01 - words	across	241.7609
241.4909	DCB_int_01 - phones	K	241.5509
241.5509	DCB_int_01 - phones	R	241.6009
241.6009	DCB_int_01 - phones	AO1	241.6609
241.6609	DCB_int_01 - phones	S	241.7609
241.7609	DCB_int_01 - phones	sp	241.9709
241.9709	DCB_int_01 - phones	F	242.0209
241.9709	DCB_int_01 - words	from	242.1109
242.0209	DCB_int_01 - phones	ER0	242.0809
242.0809	DCB_int_01 - phones	M	242.1109
242.1109	DCB_int_01 - phones	Y	242.1809
242.1109	DCB_int_01 - words	you	242.2409
242.1809	DCB_int_01 - phones	UW1	242.2409
242.2409	DCB_int_01 - phones	W	242.3109
242.2409	DCB_int_01 - words	were	242.3809
242.3109	DCB_int_01 - phones	ER0	242.3809
242.3809	DCB_int_01 - phones	R	242.4509
242.3809	DCB_int_01 - words	really	242.6909
242.4509	DCB_int_01 - phones	IH1	242.5109
242.5109	DCB_int_01 - phones	L	242.6009
242.6009	DCB_int_01 - phones	IY0	242.6909
242.6909	DCB_int_01 - phones	L	242.7709
242.6909	DCB_int_01 - words	like	242.9109
242.7709	DCB_int_01 - phones	AY1	242.8609
242.8609	DCB_int_01 - phones	K	242.9109
242.9109	DCB_int_01 - phones	sp	242.9409
242.9409	DCB_int_01 - phones	DH	242.9909
242.9409	DCB_int_01 - words	they	243.0709
242.9909	DCB_int_01 - phones	EY1	243.0709
243.0709	DCB_int_01 - phones	sp	243.1209
243.1209	DCB_int_01 - phones	W	243.1809
243.1209	DCB_int_01 - words	were	243.2109
243.1809	DCB_int_01 - phones	ER0	243.2109
243.2109	DCB_int_01 - phones	sp	243.2409
243.2409	DCB_int_01 - phones	D	243.3209
243.2409	DCB_int_01 - words	dark	243.5409
243.3209	DCB_int_01 - phones	AA1	243.3809
243.3809	DCB_int_01 - phones	R	243.5009
243.5009	DCB_int_01 - phones	K	243.5409
243.5409	DCB_int_01 - phones	AH0	243.5809
243.5409	DCB_int_01 - words	and	243.6609
243.5809	DCB_int_01 - phones	N	243.6609
243.6609	DCB_int_01 - phones	P	243.7409
243.6609	DCB_int_01 - words	pretty	243.9709
243.7409	DCB_int_01 - phones	R	243.7809
243.7809	DCB_int_01 - phones	IH1	243.8309
243.8309	DCB_int_01 - phones	T	243.8909
243.8909	DCB_int_01 - phones	IY0	243.9709
243.9709	DCB_int_01 - phones	B	244.0109
243.9709	DCB_int_01 - words	but	244.1009
244.0109	DCB_int_01 - phones	AH1	244.0509
244.0509	DCB_int_01 - phones	T	244.1009
244.1009	DCB_int_01 - phones	D	244.1509
244.1009	DCB_int_01 - words	do	244.1809
244.1509	DCB_int_01 - phones	UW1	244.1809
244.1809	DCB_int_01 - phones	Y	244.2209
244.1809	DCB_int_01 - words	you	244.2709
244.2209	DCB_int_01 - phones	UW1	244.2709
244.2709	DCB_int_01 - phones	R	244.3009
244.2709	DCB_int_01 - words	remember	244.5609
244.3009	DCB_int_01 - phones	IH0	244.3309
244.3309	DCB_int_01 - phones	M	244.3709
244.3709	DCB_int_01 - phones	EH1	244.4209
244.4209	DCB_int_01 - phones	M	244.4709
244.4709	DCB_int_01 - phones	B	244.5109
244.5109	DCB_int_01 - phones	ER0	244.5609
244.5609	DCB_int_01 - phones	L	244.6209
244.5609	DCB_int_01 - words	like	244.7509
244.6209	DCB_int_01 - phones	AY1	244.7009
244.7009	DCB_int_01 - phones	K	244.7509
246.1417	DCB_int_01 - phones	W	246.2317
246.1417	DCB_int_01 - words	was	246.3117
246.2317	DCB_int_01 - phones	AH0	246.2617
246.2617	DCB_int_01 - phones	Z	246.3117
246.3117	DCB_int_01 - phones	IH0	246.3517
246.3117	DCB_int_01 - words	it	246.3817
246.3517	DCB_int_01 - phones	T	246.3817
246.3817	DCB_int_01 - words	a	246.4317
246.3817	DCB_int_01 - phones	AH0	246.4317
246.4317	DCB_int_01 - phones	L	246.5217
246.4317	DCB_int_01 - words	lot	246.6217
246.5217	DCB_int_01 - phones	AA1	246.5817
246.5817	DCB_int_01 - phones	T	246.6217
246.6217	DCB_int_01 - phones	AH0	246.6617
246.6217	DCB_int_01 - words	of	246.7217
246.6617	DCB_int_01 - phones	V	246.7217
246.7217	DCB_int_01 - phones	K	246.8517
246.7217	DCB_int_01 - words	kids	247.1017
246.8517	DCB_int_01 - phones	IH1	247.0417
247.0417	DCB_int_01 - phones	D	247.0717
247.0717	DCB_int_01 - phones	Z	247.1017
247.1017	DCB_int_01 - phones	D	247.1317
247.1017	DCB_int_01 - words	did	247.2017
247.1317	DCB_int_01 - phones	IH0	247.1617
247.1617	DCB_int_01 - phones	D	247.2017
247.2017	DCB_int_01 - phones	Y	247.2717
247.2017	DCB_int_01 - words	you	247.3217
247.2717	DCB_int_01 - phones	UW1	247.3217
247.3217	DCB_int_01 - phones	P	247.4117
247.3217	DCB_int_01 - words	play	247.4717
247.4117	DCB_int_01 - phones	L	247.4417
247.4417	DCB_int_01 - phones	EY1	247.4717
247.4717	DCB_int_01 - phones	AW1	247.5017
247.4717	DCB_int_01 - words	outside	247.6217
247.5017	DCB_int_01 - phones	T	247.5317
247.5317	DCB_int_01 - phones	S	247.5617
247.5617	DCB_int_01 - phones	AY1	247.5917
247.5825	DCB_se2_ag4_f_05 - phones	IH0	247.6125
247.5825	DCB_se2_ag4_f_05 - words	it	247.6425
247.5917	DCB_int_01 - phones	D	247.6217
247.6125	DCB_se2_ag4_f_05 - phones	T	247.6425
247.6217	DCB_int_01 - phones	sp	247.9217
247.6425	DCB_se2_ag4_f_05 - phones	W	247.6825
247.6425	DCB_se2_ag4_f_05 - words	was	247.8825
247.6825	DCB_se2_ag4_f_05 - phones	AA1	247.8525
247.8525	DCB_se2_ag4_f_05 - phones	Z	247.8825
247.8825	DCB_se2_ag4_f_05 - words	a	248.0525
247.8825	DCB_se2_ag4_f_05 - phones	AH0	248.0525
247.9217	DCB_int_01 - words	a	248.0417
247.9217	DCB_int_01 - phones	AH0	248.0417
248.0417	DCB_int_01 - phones	L	248.1117
248.0417	DCB_int_01 - words	lot	248.2817
248.0525	DCB_se2_ag4_f_05 - phones	B	248.1025
248.0525	DCB_se2_ag4_f_05 - words	bunch	248.3925
248.1025	DCB_se2_ag4_f_05 - phones	AH1	248.2225
248.1117	DCB_int_01 - phones	AO1	248.2317
248.2225	DCB_se2_ag4_f_05 - phones	N	248.3225
248.2317	DCB_int_01 - phones	T	248.2817
248.2817	DCB_int_01 - phones	sp	248.3717
248.3225	DCB_se2_ag4_f_05 - phones	CH	248.3925
248.3925	DCB_se2_ag4_f_05 - phones	AH0	248.4325
248.3925	DCB_se2_ag4_f_05 - words	of	248.4625
248.4325	DCB_se2_ag4_f_05 - phones	V	248.4625
248.4625	DCB_se2_ag4_f_05 - phones	K	248.5825
248.4625	DCB_se2_ag4_f_05 - words	kids	248.9025
248.5825	DCB_se2_ag4_f_05 - phones	IH1	248.7725
248.7725	DCB_se2_ag4_f_05 - phones	D	248.8125
248.8125	DCB_se2_ag4_f_05 - phones	Z	248.9025
[truncated: 48,307 more rows]
