# Supplementary material for: Considering Performance in the Automated and Manual Coding of Sociolinguistic Variables: Lessons From Variable (ING)
Source: Front Artif Intell. 2021 Apr 29;4:648543. doi: 10.3389/frai.2021.648543 (PMC8117961; doi:10.3389/frai.2021.648543)
Supplement: Supplementary file 4 [file Data_Sheet_4.ZIP › CORAAL_Aligned_as_Tables/DCA_se3_ag3_m_03_1_txout.txt]

tmin	tier	text	tmax
0.4752	DCA_int_04 - phones	sil	0.5552
0.5552	DCA_int_04 - phones	AH1	0.6152
0.5552	DCA_int_04 - words	um	0.7352
0.6152	DCA_int_04 - phones	M	0.7352
0.7352	DCA_int_04 - phones	sp	0.8452
0.8452	DCA_int_04 - phones	W	0.8752
0.8452	DCA_int_04 - words	what	0.9352
0.8752	DCA_int_04 - phones	AH1	0.9052
0.9052	DCA_int_04 - phones	T	0.9352
0.9352	DCA_int_04 - phones	sp	0.9852
0.9852	DCA_int_04 - phones	K	1.0652
0.9852	DCA_int_04 - words	kind	1.2452
1.0652	DCA_int_04 - phones	AY1	1.1452
1.1452	DCA_int_04 - phones	N	1.2152
1.2152	DCA_int_04 - phones	D	1.2452
1.2452	DCA_int_04 - phones	AH0	1.2952
1.2452	DCA_int_04 - words	of	1.3352
1.2952	DCA_int_04 - phones	V	1.3352
1.3352	DCA_int_04 - phones	sp	1.4252
1.4252	DCA_int_04 - phones	G	1.5152
1.4252	DCA_int_04 - words	games	1.7052
1.5152	DCA_int_04 - phones	EY1	1.5452
1.5452	DCA_int_04 - phones	M	1.5752
1.5752	DCA_int_04 - phones	Z	1.7052
1.7052	DCA_int_04 - phones	sp	1.8252
1.8252	DCA_int_04 - phones	D	1.8752
1.8252	DCA_int_04 - words	did	1.9952
1.8752	DCA_int_04 - phones	IH0	1.9152
1.9152	DCA_int_04 - phones	D	1.9952
1.9952	DCA_int_04 - phones	Y	2.0452
1.9952	DCA_int_04 - words	you	2.0952
2.0452	DCA_int_04 - phones	UW1	2.0952
2.0952	DCA_int_04 - phones	sp	2.2152
2.2152	DCA_int_04 - phones	P	2.2652
2.2152	DCA_int_04 - words	play	2.4452
2.2652	DCA_int_04 - phones	L	2.3352
2.3352	DCA_int_04 - phones	EY1	2.4452
2.4452	DCA_int_04 - phones	sp	2.4752
2.4752	DCA_int_04 - phones	W	2.5052
2.4752	DCA_int_04 - words	when	2.6152
2.5052	DCA_int_04 - phones	EH1	2.5352
2.5352	DCA_int_04 - phones	N	2.6152
2.6152	DCA_int_04 - phones	Y	2.6452
2.6152	DCA_int_04 - words	you	2.6752
2.6452	DCA_int_04 - phones	UW1	2.6752
2.6752	DCA_int_04 - phones	sp	2.7052
2.7052	DCA_int_04 - phones	W	2.7352
2.7052	DCA_int_04 - words	were	2.8652
2.7352	DCA_int_04 - phones	ER0	2.8652
2.8652	DCA_int_04 - phones	sp	3.6752
3.6752	DCA_int_04 - words	a	3.7052
3.6752	DCA_int_04 - phones	AH0	3.7052
3.7052	DCA_int_04 - phones	sp	3.7352
3.7352	DCA_int_04 - phones	CH	3.7652
3.7352	DCA_int_04 - words	child	3.8552
3.7652	DCA_int_04 - phones	AY1	3.7952
3.7952	DCA_int_04 - phones	L	3.8252
3.8252	DCA_int_04 - phones	D	3.8552
3.8573	DCA_se3_ag3_m_03 - phones	sil	4.1373
4.1373	DCA_se3_ag3_m_03 - words	mm	4.1673
4.1373	DCA_se3_ag3_m_03 - phones	M	4.1673
4.1673	DCA_se3_ag3_m_03 - phones	sp	5.0741
5.0741	DCA_se3_ag3_m_03 - phones	DH	5.1241
5.0741	DCA_se3_ag3_m_03 - words	the	5.1841
5.1241	DCA_se3_ag3_m_03 - phones	IY0	5.1841
5.1841	DCA_se3_ag3_m_03 - phones	Y	5.2941
5.1841	DCA_se3_ag3_m_03 - words	usual	5.5741
5.2941	DCA_se3_ag3_m_03 - phones	UW1	5.3641
5.3641	DCA_se3_ag3_m_03 - phones	ZH	5.4441
5.4441	DCA_se3_ag3_m_03 - phones	UW0	5.5041
5.5041	DCA_se3_ag3_m_03 - phones	AH0	5.5341
5.5341	DCA_se3_ag3_m_03 - phones	L	5.5741
5.5741	DCA_se3_ag3_m_03 - phones	sp	5.6341
5.6341	DCA_se3_ag3_m_03 - phones	K	5.7141
5.6341	DCA_se3_ag3_m_03 - words	kinds	5.9941
5.7141	DCA_se3_ag3_m_03 - phones	AY1	5.8341
5.8341	DCA_se3_ag3_m_03 - phones	N	5.8841
5.8841	DCA_se3_ag3_m_03 - phones	Z	5.9941
5.9941	DCA_se3_ag3_m_03 - phones	sp	6.0241
6.0241	DCA_se3_ag3_m_03 - phones	AH0	6.0541
6.0241	DCA_se3_ag3_m_03 - words	of	6.1041
6.0541	DCA_se3_ag3_m_03 - phones	V	6.1041
6.1041	DCA_se3_ag3_m_03 - phones	S	6.3841
6.1041	DCA_se3_ag3_m_03 - words	sports	7.3341
6.3841	DCA_se3_ag3_m_03 - phones	P	6.6541
6.6541	DCA_se3_ag3_m_03 - phones	AO1	6.8441
6.8441	DCA_se3_ag3_m_03 - phones	R	6.9041
6.9041	DCA_se3_ag3_m_03 - phones	T	6.9541
6.9541	DCA_se3_ag3_m_03 - phones	S	7.3341
7.3341	DCA_se3_ag3_m_03 - phones	sp	8.1134
8.1134	DCA_se3_ag3_m_03 - phones	AH0	8.3334
8.1134	DCA_se3_ag3_m_03 - words	and	8.5734
8.3334	DCA_se3_ag3_m_03 - phones	N	8.5134
8.5134	DCA_se3_ag3_m_03 - phones	D	8.5734
8.5734	DCA_se3_ag3_m_03 - words	uh	8.8934
8.5734	DCA_se3_ag3_m_03 - phones	AH1	8.8934
8.8934	DCA_se3_ag3_m_03 - phones	sp	10.6366
10.6366	DCA_se3_ag3_m_03 - phones	L	10.7366
10.6366	DCA_se3_ag3_m_03 - words	let	10.8566
10.7366	DCA_se3_ag3_m_03 - phones	EH1	10.7866
10.7866	DCA_se3_ag3_m_03 - phones	T	10.8566
10.8566	DCA_se3_ag3_m_03 - words	s	10.9866
10.8566	DCA_se3_ag3_m_03 - phones	S	10.9866
10.9866	DCA_se3_ag3_m_03 - phones	S	11.0666
10.9866	DCA_se3_ag3_m_03 - words	see	11.1566
11.0666	DCA_se3_ag3_m_03 - phones	IY1	11.1566
11.1566	DCA_se3_ag3_m_03 - phones	sp	11.3566
11.3566	DCA_se3_ag3_m_03 - phones	S	11.4666
11.3566	DCA_se3_ag3_m_03 - words	so	11.5566
11.4666	DCA_se3_ag3_m_03 - phones	OW1	11.5566
11.5566	DCA_se3_ag3_m_03 - phones	sp	11.6166
11.6166	DCA_se3_ag3_m_03 - phones	B	11.6766
11.6166	DCA_se3_ag3_m_03 - words	baseball	12.1966
11.6766	DCA_se3_ag3_m_03 - phones	EY1	11.7866
11.7866	DCA_se3_ag3_m_03 - phones	S	11.9366
11.9366	DCA_se3_ag3_m_03 - phones	B	11.9966
11.9966	DCA_se3_ag3_m_03 - phones	AO1	12.0266
12.0266	DCA_se3_ag3_m_03 - phones	L	12.1966
12.1966	DCA_se3_ag3_m_03 - phones	sp	12.2866
12.2866	DCA_se3_ag3_m_03 - phones	F	12.3566
12.2866	DCA_se3_ag3_m_03 - words	football	12.8066
12.3566	DCA_se3_ag3_m_03 - phones	UH1	12.3866
12.3866	DCA_se3_ag3_m_03 - phones	T	12.5266
12.5266	DCA_se3_ag3_m_03 - phones	B	12.5766
12.5766	DCA_se3_ag3_m_03 - phones	AO2	12.6066
12.6066	DCA_se3_ag3_m_03 - phones	L	12.8066
12.8066	DCA_se3_ag3_m_03 - phones	sp	12.9466
14.1418	DCA_se3_ag3_m_03 - phones	AH0	14.3018
14.1418	DCA_se3_ag3_m_03 - words	and	14.4218
14.3018	DCA_se3_ag3_m_03 - phones	N	14.3618
14.3618	DCA_se3_ag3_m_03 - phones	D	14.4218
14.4218	DCA_se3_ag3_m_03 - phones	AY1	14.5518
14.4218	DCA_se3_ag3_m_03 - words	i	14.5518
14.5518	DCA_se3_ag3_m_03 - phones	sp	14.5818
14.5818	DCA_se3_ag3_m_03 - phones	S	14.6518
14.5818	DCA_se3_ag3_m_03 - words	suppose	15.0418
14.6518	DCA_se3_ag3_m_03 - phones	AH0	14.7218
14.7218	DCA_se3_ag3_m_03 - phones	P	14.8018
14.8018	DCA_se3_ag3_m_03 - phones	OW1	14.9318
14.9318	DCA_se3_ag3_m_03 - phones	Z	15.0418
15.0418	DCA_se3_ag3_m_03 - phones	sp	15.0718
15.0718	DCA_se3_ag3_m_03 - words	uh	15.1718
15.0718	DCA_se3_ag3_m_03 - phones	AH1	15.1718
15.1718	DCA_se3_ag3_m_03 - phones	sp	15.2918
16.5495	DCA_se3_ag3_m_03 - phones	Y	16.7095
16.5495	DCA_se3_ag3_m_03 - words	usual	16.9195
16.7095	DCA_se3_ag3_m_03 - phones	UW1	16.7595
16.7595	DCA_se3_ag3_m_03 - phones	ZH	16.7995
16.7995	DCA_se3_ag3_m_03 - phones	UW0	16.8395
16.8395	DCA_se3_ag3_m_03 - phones	AH0	16.8695
16.8695	DCA_se3_ag3_m_03 - phones	L	16.9195
16.9195	DCA_se3_ag3_m_03 - phones	sp	16.9795
16.9795	DCA_se3_ag3_m_03 - phones	K	17.0795
16.9795	DCA_se3_ag3_m_03 - words	kinds	17.3795
17.0795	DCA_se3_ag3_m_03 - phones	AY1	17.1895
17.1895	DCA_se3_ag3_m_03 - phones	N	17.2395
17.2395	DCA_se3_ag3_m_03 - phones	D	17.2995
17.2995	DCA_se3_ag3_m_03 - phones	Z	17.3795
17.3795	DCA_se3_ag3_m_03 - phones	AH0	17.4195
17.3795	DCA_se3_ag3_m_03 - words	of	17.4695
17.4195	DCA_se3_ag3_m_03 - phones	V	17.4695
17.4695	DCA_se3_ag3_m_03 - phones	sp	17.5795
17.5795	DCA_se3_ag3_m_03 - phones	CH	17.7495
17.5795	DCA_se3_ag3_m_03 - words	childhood	18.1995
17.7495	DCA_se3_ag3_m_03 - phones	AY1	17.8895
17.8895	DCA_se3_ag3_m_03 - phones	L	17.9595
17.9595	DCA_se3_ag3_m_03 - phones	D	17.9895
17.9895	DCA_se3_ag3_m_03 - phones	HH	18.0795
18.0795	DCA_se3_ag3_m_03 - phones	UH2	18.1595
18.1595	DCA_se3_ag3_m_03 - phones	D	18.1995
18.1995	DCA_se3_ag3_m_03 - phones	sp	18.3095
18.3095	DCA_se3_ag3_m_03 - phones	G	18.3695
18.3095	DCA_se3_ag3_m_03 - words	games	18.8595
18.3695	DCA_se3_ag3_m_03 - phones	EY1	18.4995
18.4995	DCA_se3_ag3_m_03 - phones	M	18.6495
18.6495	DCA_se3_ag3_m_03 - phones	Z	18.8595
19.2474	DCA_int_04 - words	mm	19.5474
19.2474	DCA_int_04 - phones	M	19.5474
19.5474	DCA_int_04 - phones	sp	25.2748
19.6286	DCA_se3_ag3_m_03 - phones	HH	19.7286
19.6286	DCA_se3_ag3_m_03 - words	hide	19.8986
19.7286	DCA_se3_ag3_m_03 - phones	AY1	19.8686
19.8686	DCA_se3_ag3_m_03 - phones	D	19.8986
19.8986	DCA_se3_ag3_m_03 - phones	AH0	19.9286
19.8986	DCA_se3_ag3_m_03 - words	and	20.0986
19.9286	DCA_se3_ag3_m_03 - phones	N	20.0286
20.0286	DCA_se3_ag3_m_03 - phones	D	20.0986
20.0986	DCA_se3_ag3_m_03 - phones	S	20.2486
20.0986	DCA_se3_ag3_m_03 - words	seek	20.5286
20.2486	DCA_se3_ag3_m_03 - phones	IY1	20.3986
20.3986	DCA_se3_ag3_m_03 - phones	K	20.5286
20.6452	DCA_se3_ag3_m_03 - phones	sil	20.7952
20.7952	DCA_se3_ag3_m_03 - words	<unk>	20.8552
20.7952	DCA_se3_ag3_m_03 - phones	spn	20.8552
20.8552	DCA_se3_ag3_m_03 - phones	sp	20.9652
21.9257	DCA_se3_ag3_m_03 - phones	AH0	22.2357
21.9257	DCA_se3_ag3_m_03 - words	and	22.3957
22.2357	DCA_se3_ag3_m_03 - phones	N	22.3557
22.3557	DCA_se3_ag3_m_03 - phones	D	22.3957
22.3957	DCA_se3_ag3_m_03 - phones	sp	22.5557
22.5557	DCA_se3_ag3_m_03 - phones	G	22.6157
22.5557	DCA_se3_ag3_m_03 - words	games	22.8257
22.6157	DCA_se3_ag3_m_03 - phones	EY1	22.6857
22.6857	DCA_se3_ag3_m_03 - phones	M	22.7657
22.7657	DCA_se3_ag3_m_03 - phones	Z	22.8257
22.8257	DCA_se3_ag3_m_03 - phones	L	22.8957
22.8257	DCA_se3_ag3_m_03 - words	like	23.0557
22.8957	DCA_se3_ag3_m_03 - phones	AY1	22.9657
22.9657	DCA_se3_ag3_m_03 - phones	K	23.0557
23.0557	DCA_se3_ag3_m_03 - phones	DH	23.1057
23.0557	DCA_se3_ag3_m_03 - words	that	23.2057
23.1057	DCA_se3_ag3_m_03 - phones	AE1	23.1557
23.1557	DCA_se3_ag3_m_03 - phones	T	23.2057
23.5368	DCA_se3_ag3_m_03 - phones	sil	23.7468
23.7468	DCA_se3_ag3_m_03 - phones	Y	23.8468
23.7468	DCA_se3_ag3_m_03 - words	yeah	24.0968
23.8468	DCA_se3_ag3_m_03 - phones	AE1	24.0968
25.2748	DCA_int_04 - phones	W	25.3048
25.2748	DCA_int_04 - words	what	25.4248
25.3048	DCA_int_04 - phones	AH1	25.3548
25.3548	DCA_int_04 - phones	T	25.4248
25.4248	DCA_int_04 - phones	AH0	25.4548
25.4248	DCA_int_04 - words	about	25.5848
25.4548	DCA_int_04 - phones	B	25.4848
25.4848	DCA_int_04 - phones	AW1	25.5448
25.5448	DCA_int_04 - phones	T	25.5848
25.5848	DCA_int_04 - phones	sp	25.6348
25.6348	DCA_int_04 - phones	AH1	25.6848
25.6348	DCA_int_04 - words	um	25.7148
25.6848	DCA_int_04 - phones	M	25.7148
25.7148	DCA_int_04 - phones	sp	27.1455
27.1455	DCA_int_04 - phones	IH0	27.2055
27.1455	DCA_int_04 - words	if	27.2755
27.2055	DCA_int_04 - phones	F	27.2755
27.2755	DCA_int_04 - phones	Y	27.3155
27.2755	DCA_int_04 - words	you	27.3855
27.3155	DCA_int_04 - phones	UW1	27.3855
27.3855	DCA_int_04 - phones	HH	27.4155
27.3855	DCA_int_04 - words	had	27.4755
27.4155	DCA_int_04 - phones	AE1	27.4455
27.4455	DCA_int_04 - phones	D	27.4755
27.4755	DCA_int_04 - phones	T	27.5055
27.4755	DCA_int_04 - words	to	27.5355
27.5055	DCA_int_04 - phones	AH0	27.5355
27.5355	DCA_int_04 - phones	sp	27.6255
27.6255	DCA_int_04 - phones	P	27.6955
27.6255	DCA_int_04 - words	pick	27.7855
27.6955	DCA_int_04 - phones	IH1	27.7255
27.7255	DCA_int_04 - phones	K	27.7855
27.7855	DCA_int_04 - phones	sp	27.8455
27.8455	DCA_int_04 - phones	S	27.9155
27.8455	DCA_int_04 - words	somebody	28.2155
27.9155	DCA_int_04 - phones	AH1	27.9655
27.9655	DCA_int_04 - phones	M	28.0255
28.0255	DCA_int_04 - phones	B	28.0755
28.0755	DCA_int_04 - phones	AH0	28.1055
28.1055	DCA_int_04 - phones	D	28.1455
28.1455	DCA_int_04 - phones	IY0	28.2155
28.2155	DCA_int_04 - phones	HH	28.2455
28.2155	DCA_int_04 - words	who	28.2755
28.2455	DCA_int_04 - phones	UW1	28.2755
28.2755	DCA_int_04 - phones	W	28.3055
28.2755	DCA_int_04 - words	was	28.3855
28.3055	DCA_int_04 - phones	AH0	28.3355
28.3355	DCA_int_04 - phones	Z	28.3855
28.3855	DCA_int_04 - phones	sp	28.4155
28.4155	DCA_int_04 - phones	T	28.4555
28.4155	DCA_int_04 - words	to	28.4855
28.4555	DCA_int_04 - phones	AH0	28.4855
28.4855	DCA_int_04 - phones	B	28.5355
28.4855	DCA_int_04 - words	be	28.6155
28.5355	DCA_int_04 - phones	IY1	28.6155
28.6155	DCA_int_04 - phones	DH	28.6855
28.6155	DCA_int_04 - words	the	28.7255
28.6855	DCA_int_04 - phones	AH0	28.7255
28.7255	DCA_int_04 - phones	L	28.7855
28.7255	DCA_int_04 - words	leader	28.9955
28.7855	DCA_int_04 - phones	IY1	28.8655
28.8655	DCA_int_04 - phones	D	28.9255
28.9255	DCA_int_04 - phones	ER0	28.9955
28.9955	DCA_int_04 - phones	AH0	29.0255
28.9955	DCA_int_04 - words	of	29.0555
29.0255	DCA_int_04 - phones	V	29.0555
29.0555	DCA_int_04 - phones	sp	29.1455
29.1455	DCA_int_04 - phones	DH	29.1855
29.1455	DCA_int_04 - words	the	29.2355
29.1855	DCA_int_04 - phones	IY0	29.2355
29.2355	DCA_int_04 - phones	sp	29.2655
29.2655	DCA_int_04 - phones	G	29.3455
29.2655	DCA_int_04 - words	game	29.5055
29.3455	DCA_int_04 - phones	EY1	29.4355
29.4355	DCA_int_04 - phones	M	29.5055
29.5055	DCA_int_04 - phones	sp	29.5355
29.5355	DCA_int_04 - phones	D	29.5655
29.5355	DCA_int_04 - words	do	29.5955
29.5655	DCA_int_04 - phones	UW1	29.5955
29.5955	DCA_int_04 - phones	Y	29.6355
29.5955	DCA_int_04 - words	you	29.6655
29.6355	DCA_int_04 - phones	UW1	29.6655
29.6655	DCA_int_04 - phones	R	29.7155
29.6655	DCA_int_04 - words	remember	29.9655
29.7155	DCA_int_04 - phones	IH0	29.7455
29.7455	DCA_int_04 - phones	M	29.7755
29.7755	DCA_int_04 - phones	EH1	29.8255
29.8255	DCA_int_04 - phones	M	29.8555
29.8555	DCA_int_04 - phones	B	29.8855
29.8855	DCA_int_04 - phones	ER0	29.9655
29.9655	DCA_int_04 - phones	EH1	29.9955
29.9655	DCA_int_04 - words	any	30.1455
29.9955	DCA_int_04 - phones	N	30.0455
30.0455	DCA_int_04 - phones	IY0	30.1455
30.1455	DCA_int_04 - phones	sp	30.1755
30.1755	DCA_int_04 - phones	S	30.2855
30.1755	DCA_int_04 - words	special	30.5555
30.2855	DCA_int_04 - phones	P	30.3255
30.3255	DCA_int_04 - phones	EH1	30.3855
30.3855	DCA_int_04 - phones	SH	30.4655
30.4655	DCA_int_04 - phones	AH0	30.5255
30.5255	DCA_int_04 - phones	L	30.5555
30.5555	DCA_int_04 - phones	sp	30.5855
30.5855	DCA_int_04 - phones	W	30.6755
30.5855	DCA_int_04 - words	ways	30.8455
30.6755	DCA_int_04 - phones	EY1	30.7155
30.7155	DCA_int_04 - phones	Z	30.8455
30.8455	DCA_int_04 - phones	sp	30.8755
30.8755	DCA_int_04 - phones	IH0	30.9055
30.8755	DCA_int_04 - words	in	30.9355
30.9055	DCA_int_04 - phones	N	30.9355
30.9355	DCA_int_04 - phones	W	30.9655
30.9355	DCA_int_04 - words	which	31.0755
30.9655	DCA_int_04 - phones	IH1	31.0255
31.0255	DCA_int_04 - phones	CH	31.0755
31.0755	DCA_int_04 - phones	sp	31.1055
31.1055	DCA_int_04 - phones	Y	31.1355
31.1055	DCA_int_04 - words	you	31.1655
31.1355	DCA_int_04 - phones	UW1	31.1655
31.1655	DCA_int_04 - phones	sp	31.1955
31.1955	DCA_int_04 - phones	D	31.2455
31.1955	DCA_int_04 - words	did	31.3455
31.2455	DCA_int_04 - phones	IH0	31.2855
31.2855	DCA_int_04 - phones	D	31.3455
31.3455	DCA_int_04 - phones	sp	31.3855
31.3855	DCA_int_04 - phones	DH	31.4355
31.3855	DCA_int_04 - words	that	31.5555
31.4355	DCA_int_04 - phones	AH0	31.4955
31.4955	DCA_int_04 - phones	T	31.5555
31.5555	DCA_int_04 - phones	sp	31.7555
35.3511	DCA_se3_ag3_m_03 - phones	sil	35.4811
35.4811	DCA_se3_ag3_m_03 - phones	EH1	35.5111
35.4811	DCA_se3_ag3_m_03 - words	any	35.6611
35.5111	DCA_se3_ag3_m_03 - phones	N	35.5411
35.5411	DCA_se3_ag3_m_03 - phones	IY0	35.6611
35.6611	DCA_se3_ag3_m_03 - phones	S	35.7611
35.6611	DCA_se3_ag3_m_03 - words	special	36.2111
35.7611	DCA_se3_ag3_m_03 - phones	P	35.8811
35.8811	DCA_se3_ag3_m_03 - phones	EH1	35.9511
35.9511	DCA_se3_ag3_m_03 - phones	SH	36.0411
36.0411	DCA_se3_ag3_m_03 - phones	AH0	36.1011
36.1011	DCA_se3_ag3_m_03 - phones	L	36.2111
36.2111	DCA_se3_ag3_m_03 - phones	W	36.3811
36.2111	DCA_se3_ag3_m_03 - words	ways	36.8611
36.3811	DCA_se3_ag3_m_03 - phones	EY1	36.5911
36.5911	DCA_se3_ag3_m_03 - phones	Z	36.8611
36.8611	DCA_se3_ag3_m_03 - phones	sp	39.0398
37.1008	DCA_int_04 - phones	M	37.4108
37.1008	DCA_int_04 - words	mm	37.4108
37.4108	DCA_int_04 - phones	sp	37.5708
37.5708	DCA_int_04 - phones	W	37.6008
37.5708	DCA_int_04 - words	what	37.6608
37.6008	DCA_int_04 - phones	AH1	37.6308
37.6308	DCA_int_04 - phones	T	37.6608
37.6608	DCA_int_04 - phones	D	37.7008
37.6608	DCA_int_04 - words	did	37.8308
37.7008	DCA_int_04 - phones	IH0	37.7408
37.7408	DCA_int_04 - phones	D	37.8308
37.8308	DCA_int_04 - phones	Y	37.8708
37.8308	DCA_int_04 - words	you	37.9108
37.8708	DCA_int_04 - phones	UW1	37.9108
37.9108	DCA_int_04 - phones	S	38.0508
37.9108	DCA_int_04 - words	say	38.0808
38.0508	DCA_int_04 - phones	EY1	38.0808
38.0808	DCA_int_04 - phones	ER0	38.1408
38.0808	DCA_int_04 - words	or	38.1408
38.1408	DCA_int_04 - phones	sp	38.2808
38.2808	DCA_int_04 - phones	D	38.3108
38.2808	DCA_int_04 - words	do	38.3408
38.3108	DCA_int_04 - phones	UW1	38.3408
38.3408	DCA_int_04 - phones	Y	38.3708
38.3408	DCA_int_04 - words	you	38.4208
38.3708	DCA_int_04 - phones	UW1	38.4208
38.4208	DCA_int_04 - phones	R	38.4508
38.4208	DCA_int_04 - words	remember	38.7408
38.4508	DCA_int_04 - phones	IH0	38.5108
38.5108	DCA_int_04 - phones	M	38.5408
38.5408	DCA_int_04 - phones	EH1	38.5708
38.5708	DCA_int_04 - phones	M	38.6408
38.6408	DCA_int_04 - phones	B	38.7008
38.7008	DCA_int_04 - phones	ER0	38.7408
38.7408	DCA_int_04 - phones	sp	38.7908
38.7908	DCA_int_04 - phones	EH1	38.8208
38.7908	DCA_int_04 - words	anything	39.0008
38.8208	DCA_int_04 - phones	N	38.8608
38.8608	DCA_int_04 - phones	IY0	38.8908
38.8908	DCA_int_04 - phones	TH	38.9308
38.9308	DCA_int_04 - phones	IH2	38.9708
38.9708	DCA_int_04 - phones	NG	39.0008
39.0008	DCA_int_04 - phones	sp	39.2708
39.0398	DCA_se3_ag3_m_03 - words	ah	39.6798
39.0398	DCA_se3_ag3_m_03 - phones	AA1	39.6798
39.6798	DCA_se3_ag3_m_03 - phones	sp	39.8898
44.2347	DCA_se3_ag3_m_03 - phones	Y	45.4947
44.2347	DCA_se3_ag3_m_03 - words	yeah	46.0647
45.4947	DCA_se3_ag3_m_03 - phones	AE1	46.0647
46.0647	DCA_se3_ag3_m_03 - phones	sp	46.4254
46.4254	DCA_se3_ag3_m_03 - words	i	46.5854
46.4254	DCA_se3_ag3_m_03 - phones	AY1	46.5854
46.5854	DCA_se3_ag3_m_03 - phones	S	46.6554
46.5854	DCA_se3_ag3_m_03 - words	suppose	46.9354
46.6554	DCA_se3_ag3_m_03 - phones	AH0	46.7154
46.7154	DCA_se3_ag3_m_03 - phones	P	46.7954
46.7954	DCA_se3_ag3_m_03 - phones	OW1	46.8754
46.8754	DCA_se3_ag3_m_03 - phones	Z	46.9354
46.9354	DCA_se3_ag3_m_03 - phones	IH0	46.9854
46.9354	DCA_se3_ag3_m_03 - words	in	47.0554
46.9854	DCA_se3_ag3_m_03 - phones	N	47.0554
47.0554	DCA_se3_ag3_m_03 - phones	S	47.1154
47.0554	DCA_se3_ag3_m_03 - words	some	47.3154
47.1154	DCA_se3_ag3_m_03 - phones	AH1	47.1754
47.1754	DCA_se3_ag3_m_03 - phones	M	47.3154
47.3154	DCA_se3_ag3_m_03 - phones	B	47.3754
47.3154	DCA_se3_ag3_m_03 - words	baseball	47.8554
47.3754	DCA_se3_ag3_m_03 - phones	EY1	47.4654
47.4654	DCA_se3_ag3_m_03 - phones	S	47.5954
47.5954	DCA_se3_ag3_m_03 - phones	B	47.6454
47.6454	DCA_se3_ag3_m_03 - phones	AO1	47.7454
47.7454	DCA_se3_ag3_m_03 - phones	L	47.8554
47.8554	DCA_se3_ag3_m_03 - phones	sp	47.8854
47.8854	DCA_se3_ag3_m_03 - phones	G	47.9354
47.8854	DCA_se3_ag3_m_03 - words	games	48.3154
47.9354	DCA_se3_ag3_m_03 - phones	EY1	47.9854
47.9854	DCA_se3_ag3_m_03 - phones	M	48.1954
48.1954	DCA_se3_ag3_m_03 - phones	Z	48.3154
48.3154	DCA_se3_ag3_m_03 - phones	sp	48.4454
49.2034	DCA_se3_ag3_m_03 - phones	HH	49.3334
49.2034	DCA_se3_ag3_m_03 - words	who	49.4234
49.3334	DCA_se3_ag3_m_03 - phones	UW1	49.4234
49.4234	DCA_se3_ag3_m_03 - phones	W	49.4634
49.4234	DCA_se3_ag3_m_03 - words	was	49.6334
49.4634	DCA_se3_ag3_m_03 - phones	AH1	49.5134
49.5134	DCA_se3_ag3_m_03 - phones	Z	49.6334
49.6334	DCA_se3_ag3_m_03 - phones	AH1	49.7534
49.6334	DCA_se3_ag3_m_03 - words	up	49.8134
49.7534	DCA_se3_ag3_m_03 - phones	P	49.8134
49.9561	DCA_se3_ag3_m_03 - phones	W	50.0161
49.9561	DCA_se3_ag3_m_03 - words	would	50.0761
50.0161	DCA_se3_ag3_m_03 - phones	UH1	50.0461
50.0461	DCA_se3_ag3_m_03 - phones	D	50.0761
50.0761	DCA_se3_ag3_m_03 - phones	sp	50.1361
50.1361	DCA_se3_ag3_m_03 - phones	B	50.1961
50.1361	DCA_se3_ag3_m_03 - words	be	50.2561
50.1961	DCA_se3_ag3_m_03 - phones	IY1	50.2561
50.2561	DCA_se3_ag3_m_03 - phones	DH	50.3161
50.2561	DCA_se3_ag3_m_03 - words	the	50.4761
50.3161	DCA_se3_ag3_m_03 - phones	AH0	50.4761
50.6501	DCA_se3_ag3_m_03 - phones	P	50.7601
50.6501	DCA_se3_ag3_m_03 - words	person	50.9701
50.7601	DCA_se3_ag3_m_03 - phones	ER1	50.8201
50.8201	DCA_se3_ag3_m_03 - phones	S	50.9101
50.9101	DCA_se3_ag3_m_03 - phones	AH0	50.9401
50.9401	DCA_se3_ag3_m_03 - phones	N	50.9701
50.9701	DCA_se3_ag3_m_03 - phones	sp	51.0001
51.0001	DCA_se3_ag3_m_03 - phones	HH	51.0501
51.0001	DCA_se3_ag3_m_03 - words	who	51.1401
51.0501	DCA_se3_ag3_m_03 - phones	UW1	51.1401
51.1401	DCA_se3_ag3_m_03 - phones	TH	51.3201
51.1401	DCA_se3_ag3_m_03 - words	thought	51.4401
51.3201	DCA_se3_ag3_m_03 - phones	AO1	51.4001
51.4001	DCA_se3_ag3_m_03 - phones	T	51.4401
51.4401	DCA_se3_ag3_m_03 - phones	AH0	51.4701
51.4401	DCA_se3_ag3_m_03 - words	of	51.5001
51.4701	DCA_se3_ag3_m_03 - phones	V	51.5001
51.5001	DCA_se3_ag3_m_03 - phones	sp	51.5301
51.5301	DCA_se3_ag3_m_03 - phones	DH	51.5901
51.5301	DCA_se3_ag3_m_03 - words	the	51.6801
51.5901	DCA_se3_ag3_m_03 - phones	IY0	51.6801
51.6801	DCA_se3_ag3_m_03 - phones	G	51.7701
51.6801	DCA_se3_ag3_m_03 - words	game	52.0201
51.7701	DCA_se3_ag3_m_03 - phones	EY1	51.9201
51.9201	DCA_se3_ag3_m_03 - phones	M	52.0201
52.0201	DCA_se3_ag3_m_03 - phones	F	52.1801
52.0201	DCA_se3_ag3_m_03 - words	first	52.5501
52.1801	DCA_se3_ag3_m_03 - phones	ER1	52.3301
52.3301	DCA_se3_ag3_m_03 - phones	S	52.4401
52.4401	DCA_se3_ag3_m_03 - phones	T	52.5501
52.5501	DCA_se3_ag3_m_03 - phones	AH0	52.5801
52.5501	DCA_se3_ag3_m_03 - words	and	52.6901
52.5801	DCA_se3_ag3_m_03 - phones	N	52.6901
52.6901	DCA_se3_ag3_m_03 - phones	Y	52.7401
52.6901	DCA_se3_ag3_m_03 - words	you	52.7901
52.7401	DCA_se3_ag3_m_03 - phones	UW1	52.7901
52.7901	DCA_se3_ag3_m_03 - phones	W	52.8501
52.7901	DCA_se3_ag3_m_03 - words	would	52.9201
52.8501	DCA_se3_ag3_m_03 - phones	UH1	52.8801
52.8801	DCA_se3_ag3_m_03 - phones	D	52.9201
52.9201	DCA_se3_ag3_m_03 - phones	sp	52.9801
52.9801	DCA_se3_ag3_m_03 - phones	K	53.1301
52.9801	DCA_se3_ag3_m_03 - words	call	53.5201
53.1301	DCA_se3_ag3_m_03 - phones	AO1	53.4001
53.4001	DCA_se3_ag3_m_03 - phones	L	53.5201
53.5201	DCA_se3_ag3_m_03 - phones	AW1	53.6301
53.5201	DCA_se3_ag3_m_03 - words	out	53.6901
53.6301	DCA_se3_ag3_m_03 - phones	T	53.6901
53.6901	DCA_se3_ag3_m_03 - phones	sp	53.7401
53.7401	DCA_se3_ag3_m_03 - phones	S	53.8601
53.7401	DCA_se3_ag3_m_03 - words	something	54.1501
53.8601	DCA_se3_ag3_m_03 - phones	AH1	53.9301
53.9301	DCA_se3_ag3_m_03 - phones	M	54.0101
54.0101	DCA_se3_ag3_m_03 - phones	TH	54.0501
54.0501	DCA_se3_ag3_m_03 - phones	IH0	54.0901
54.0901	DCA_se3_ag3_m_03 - phones	NG	54.1501
54.1501	DCA_se3_ag3_m_03 - phones	L	54.2201
54.1501	DCA_se3_ag3_m_03 - words	like	54.3601
54.2201	DCA_se3_ag3_m_03 - phones	AY1	54.2901
54.2901	DCA_se3_ag3_m_03 - phones	K	54.3601
54.3601	DCA_se3_ag3_m_03 - phones	sp	54.4001
54.4001	DCA_se3_ag3_m_03 - phones	T	54.5301
54.4001	DCA_se3_ag3_m_03 - words	two	54.6601
54.5301	DCA_se3_ag3_m_03 - phones	UW1	54.6601
54.6601	DCA_se3_ag3_m_03 - phones	N	54.7101
54.6601	DCA_se3_ag3_m_03 - words	knocker	55.1401
54.7101	DCA_se3_ag3_m_03 - phones	AA1	54.8601
54.8601	DCA_se3_ag3_m_03 - phones	K	54.9701
54.9701	DCA_se3_ag3_m_03 - phones	ER0	55.1401
56.1565	DCA_se3_ag3_m_03 - phones	AH0	56.3265
56.1565	DCA_se3_ag3_m_03 - words	and	56.4265
56.3265	DCA_se3_ag3_m_03 - phones	N	56.3665
56.3665	DCA_se3_ag3_m_03 - phones	D	56.4265
56.4265	DCA_se3_ag3_m_03 - phones	S	56.5365
56.4265	DCA_se3_ag3_m_03 - words	some	56.8165
56.5365	DCA_se3_ag3_m_03 - phones	AH1	56.5765
56.5765	DCA_se3_ag3_m_03 - phones	M	56.8165
56.8165	DCA_se3_ag3_m_03 - phones	sp	56.8665
57.0362	DCA_se3_ag3_m_03 - phones	AH0	57.1462
57.0362	DCA_se3_ag3_m_03 - words	and	57.2362
57.1462	DCA_se3_ag3_m_03 - phones	N	57.2362
57.2362	DCA_se3_ag3_m_03 - phones	DH	57.2662
57.2362	DCA_se3_ag3_m_03 - words	the	57.2962
57.2662	DCA_se3_ag3_m_03 - phones	AH0	57.2962
57.2962	DCA_se3_ag3_m_03 - phones	N	57.3862
57.2962	DCA_se3_ag3_m_03 - words	next	57.5762
57.3862	DCA_se3_ag3_m_03 - phones	EH1	57.4562
57.4562	DCA_se3_ag3_m_03 - phones	K	57.5062
57.5062	DCA_se3_ag3_m_03 - phones	S	57.5762
57.5762	DCA_se3_ag3_m_03 - phones	P	57.6962
57.5762	DCA_se3_ag3_m_03 - words	person	57.9762
57.6962	DCA_se3_ag3_m_03 - phones	ER1	57.8062
57.8062	DCA_se3_ag3_m_03 - phones	S	57.8962
57.8962	DCA_se3_ag3_m_03 - phones	AH0	57.9262
57.9262	DCA_se3_ag3_m_03 - phones	N	57.9762
57.9762	DCA_se3_ag3_m_03 - phones	sp	58.0062
58.0062	DCA_se3_ag3_m_03 - phones	W	58.0562
58.0062	DCA_se3_ag3_m_03 - words	would	58.1662
58.0562	DCA_se3_ag3_m_03 - phones	UH1	58.0962
58.0962	DCA_se3_ag3_m_03 - phones	D	58.1662
58.1662	DCA_se3_ag3_m_03 - phones	S	58.3162
58.1662	DCA_se3_ag3_m_03 - words	say	58.5262
58.3162	DCA_se3_ag3_m_03 - phones	EY1	58.5262
58.5262	DCA_se3_ag3_m_03 - phones	sp	58.6262
60.5241	DCA_se3_ag3_m_03 - phones	HH	60.7741
60.5241	DCA_se3_ag3_m_03 - words	he	60.8441
60.7741	DCA_se3_ag3_m_03 - phones	IY1	60.8441
60.8441	DCA_se3_ag3_m_03 - phones	W	60.8741
60.8441	DCA_se3_ag3_m_03 - words	would	60.9641
60.8741	DCA_se3_ag3_m_03 - phones	UH1	60.9041
60.9041	DCA_se3_ag3_m_03 - phones	D	60.9641
60.9641	DCA_se3_ag3_m_03 - phones	S	61.1941
60.9641	DCA_se3_ag3_m_03 - words	say	61.4141
61.1941	DCA_se3_ag3_m_03 - phones	EY1	61.4141
61.4141	DCA_se3_ag3_m_03 - phones	sp	62.2362
62.2362	DCA_se3_ag3_m_03 - phones	W	62.3762
62.2362	DCA_se3_ag3_m_03 - words	widdie	62.6362
62.3762	DCA_se3_ag3_m_03 - phones	IH1	62.4062
62.4062	DCA_se3_ag3_m_03 - phones	D	62.4562
62.4562	DCA_se3_ag3_m_03 - phones	IY0	62.6362
62.6362	DCA_se3_ag3_m_03 - phones	AH1	62.6762
62.6362	DCA_se3_ag3_m_03 - words	up	62.8862
62.6762	DCA_se3_ag3_m_03 - phones	P	62.8862
63.1046	DCA_se3_ag3_m_03 - phones	HH	63.1646
63.1046	DCA_se3_ag3_m_03 - words	which	63.3546
63.1646	DCA_se3_ag3_m_03 - phones	W	63.1946
63.1946	DCA_se3_ag3_m_03 - phones	IH1	63.2446
63.2446	DCA_se3_ag3_m_03 - phones	CH	63.3546
63.3546	DCA_se3_ag3_m_03 - phones	AY1	63.4346
63.3546	DCA_se3_ag3_m_03 - words	i	63.4346
63.4346	DCA_se3_ag3_m_03 - phones	Z	63.5946
63.4346	DCA_se3_ag3_m_03 - words	s	63.5946
63.5946	DCA_se3_ag3_m_03 - phones	sp	63.7146
63.9257	DCA_se3_ag3_m_03 - phones	S	64.0957
63.9257	DCA_se3_ag3_m_03 - words	suppose	64.4557
64.0957	DCA_se3_ag3_m_03 - phones	AH0	64.1457
64.1457	DCA_se3_ag3_m_03 - phones	P	64.2657
64.2657	DCA_se3_ag3_m_03 - phones	OW1	64.3457
64.3457	DCA_se3_ag3_m_03 - phones	Z	64.4557
64.4557	DCA_se3_ag3_m_03 - phones	W	64.5357
64.4557	DCA_se3_ag3_m_03 - words	was	64.6557
64.5357	DCA_se3_ag3_m_03 - phones	AH0	64.5957
64.5957	DCA_se3_ag3_m_03 - phones	Z	64.6557
64.6557	DCA_se3_ag3_m_03 - phones	AH0	64.7757
64.6557	DCA_se3_ag3_m_03 - words	a	64.7757
64.7757	DCA_se3_ag3_m_03 - phones	sp	65.0936
65.0936	DCA_se3_ag3_m_03 - phones	T	65.2036
65.0936	DCA_se3_ag3_m_03 - words	turn	65.3036
65.2036	DCA_se3_ag3_m_03 - phones	ER1	65.2436
65.2436	DCA_se3_ag3_m_03 - phones	N	65.3036
65.3036	DCA_se3_ag3_m_03 - phones	ER0	65.4636
65.3036	DCA_se3_ag3_m_03 - words	around	65.6036
65.4636	DCA_se3_ag3_m_03 - phones	AW1	65.5436
65.5436	DCA_se3_ag3_m_03 - phones	N	65.5736
65.5736	DCA_se3_ag3_m_03 - phones	D	65.6036
65.6036	DCA_se3_ag3_m_03 - phones	AH0	65.6336
65.6036	DCA_se3_ag3_m_03 - words	of	65.7036
65.6336	DCA_se3_ag3_m_03 - phones	V	65.7036
65.7036	DCA_se3_ag3_m_03 - phones	AH1	65.7736
65.7036	DCA_se3_ag3_m_03 - words	up	65.8636
65.7736	DCA_se3_ag3_m_03 - phones	P	65.8636
65.8636	DCA_se3_ag3_m_03 - phones	W	65.9536
65.8636	DCA_se3_ag3_m_03 - words	with	66.1136
65.9536	DCA_se3_ag3_m_03 - phones	IH1	66.0036
66.0036	DCA_se3_ag3_m_03 - phones	TH	66.1136
66.1136	DCA_se3_ag3_m_03 - phones	Y	66.2036
66.1136	DCA_se3_ag3_m_03 - words	you	66.2536
66.2036	DCA_se3_ag3_m_03 - phones	UW1	66.2536
66.2536	DCA_se3_ag3_m_03 - phones	sp	66.7149
66.7149	DCA_se3_ag3_m_03 - words	<unk>	66.7849
66.7149	DCA_se3_ag3_m_03 - phones	spn	66.7849
66.7849	DCA_se3_ag3_m_03 - phones	sp	67.9719
67.9719	DCA_se3_ag3_m_03 - phones	AH0	68.2019
67.9719	DCA_se3_ag3_m_03 - words	and	68.3619
68.2019	DCA_se3_ag3_m_03 - phones	N	68.2919
68.2919	DCA_se3_ag3_m_03 - phones	D	68.3619
68.3619	DCA_se3_ag3_m_03 - phones	AH1	68.6919
68.3619	DCA_se3_ag3_m_03 - words	uh	68.6919
68.6919	DCA_se3_ag3_m_03 - phones	sp	68.7619
68.8358	DCA_se3_ag3_m_03 - phones	S	68.9858
68.8358	DCA_se3_ag3_m_03 - words	so	69.0158
68.9858	DCA_se3_ag3_m_03 - phones	OW1	69.0158
69.0158	DCA_se3_ag3_m_03 - phones	DH	69.0858
69.0158	DCA_se3_ag3_m_03 - words	that	69.1758
69.0858	DCA_se3_ag3_m_03 - phones	AE1	69.1358
69.1358	DCA_se3_ag3_m_03 - phones	T	69.1758
69.1758	DCA_se3_ag3_m_03 - words	s	69.2458
69.1758	DCA_se3_ag3_m_03 - phones	Z	69.2458
69.2458	DCA_se3_ag3_m_03 - phones	F	69.2958
69.2458	DCA_se3_ag3_m_03 - words	for	69.3858
69.2958	DCA_se3_ag3_m_03 - phones	ER0	69.3858
69.3858	DCA_se3_ag3_m_03 - phones	B	69.4558
69.3858	DCA_se3_ag3_m_03 - words	baseball	69.8458
69.4558	DCA_se3_ag3_m_03 - phones	EY1	69.5558
69.5558	DCA_se3_ag3_m_03 - phones	S	69.6758
69.6758	DCA_se3_ag3_m_03 - phones	B	69.7458
69.7458	DCA_se3_ag3_m_03 - phones	AO1	69.7758
69.7758	DCA_se3_ag3_m_03 - phones	L	69.8458
69.9435	DCA_se3_ag3_m_03 - phones	F	69.9935
69.9435	DCA_se3_ag3_m_03 - words	for	70.0735
69.9935	DCA_se3_ag3_m_03 - phones	R	70.0235
70.0235	DCA_se3_ag3_m_03 - phones	ER0	70.0735
70.0735	DCA_se3_ag3_m_03 - phones	AH1	70.1135
70.0735	DCA_se3_ag3_m_03 - words	other	70.2435
70.1135	DCA_se3_ag3_m_03 - phones	DH	70.1635
70.1635	DCA_se3_ag3_m_03 - phones	ER0	70.2435
70.2435	DCA_se3_ag3_m_03 - phones	K	70.3335
70.2435	DCA_se3_ag3_m_03 - words	kinds	70.5135
70.3335	DCA_se3_ag3_m_03 - phones	AY1	70.4035
70.4035	DCA_se3_ag3_m_03 - phones	N	70.4335
70.4335	DCA_se3_ag3_m_03 - phones	D	70.4635
70.4635	DCA_se3_ag3_m_03 - phones	Z	70.5135
70.5135	DCA_se3_ag3_m_03 - phones	AH0	70.5535
70.5135	DCA_se3_ag3_m_03 - words	of	70.5835
70.5535	DCA_se3_ag3_m_03 - phones	V	70.5835
70.5835	DCA_se3_ag3_m_03 - phones	sp	70.6235
70.6235	DCA_se3_ag3_m_03 - phones	G	70.7035
70.6235	DCA_se3_ag3_m_03 - words	games	71.0035
70.7035	DCA_se3_ag3_m_03 - phones	EY1	70.8135
70.8135	DCA_se3_ag3_m_03 - phones	M	70.9235
70.9235	DCA_se3_ag3_m_03 - phones	Z	71.0035
71.0035	DCA_se3_ag3_m_03 - words	i	71.0835
71.0035	DCA_se3_ag3_m_03 - phones	AY1	71.0835
71.0835	DCA_se3_ag3_m_03 - phones	D	71.1435
71.0835	DCA_se3_ag3_m_03 - words	don't	71.2035
71.1435	DCA_se3_ag3_m_03 - phones	OW1	71.1735
71.1735	DCA_se3_ag3_m_03 - phones	N	71.2035
71.2035	DCA_se3_ag3_m_03 - phones	sp	71.2335
71.2335	DCA_se3_ag3_m_03 - phones	N	71.3235
71.2335	DCA_se3_ag3_m_03 - words	know	71.4535
71.3235	DCA_se3_ag3_m_03 - phones	OW1	71.4535
71.4535	DCA_se3_ag3_m_03 - phones	sp	71.9154
71.9154	DCA_se3_ag3_m_03 - words	uh	72.4554
71.9154	DCA_se3_ag3_m_03 - phones	AH1	72.4554
72.4554	DCA_se3_ag3_m_03 - phones	sp	72.6854
73.3256	DCA_se3_ag3_m_03 - phones	DH	73.4056
73.3256	DCA_se3_ag3_m_03 - words	they	73.4356
73.4056	DCA_se3_ag3_m_03 - phones	EY1	73.4356
73.4356	DCA_se3_ag3_m_03 - phones	JH	73.4956
73.4356	DCA_se3_ag3_m_03 - words	just	73.6456
73.4956	DCA_se3_ag3_m_03 - phones	IH0	73.5456
73.5456	DCA_se3_ag3_m_03 - phones	S	73.6156
73.6156	DCA_se3_ag3_m_03 - phones	T	73.6456
73.6456	DCA_se3_ag3_m_03 - phones	CH	73.8256
73.6456	DCA_se3_ag3_m_03 - words	choose	74.0156
73.8256	DCA_se3_ag3_m_03 - phones	UW1	73.9056
73.9056	DCA_se3_ag3_m_03 - phones	Z	74.0156
74.0156	DCA_se3_ag3_m_03 - phones	AH1	74.0756
74.0156	DCA_se3_ag3_m_03 - words	up	74.2056
74.0756	DCA_se3_ag3_m_03 - phones	P	74.2056
74.2056	DCA_se3_ag3_m_03 - phones	P	74.2556
74.2056	DCA_se3_ag3_m_03 - words	people	74.4256
74.2556	DCA_se3_ag3_m_03 - phones	IY1	74.3156
74.3156	DCA_se3_ag3_m_03 - phones	P	74.3656
74.3656	DCA_se3_ag3_m_03 - phones	AH0	74.3956
74.3956	DCA_se3_ag3_m_03 - phones	L	74.4256
74.4256	DCA_se3_ag3_m_03 - phones	W	74.4756
74.4256	DCA_se3_ag3_m_03 - words	would	74.5456
74.4756	DCA_se3_ag3_m_03 - phones	UH1	74.5156
74.5156	DCA_se3_ag3_m_03 - phones	D	74.5456
74.5456	DCA_se3_ag3_m_03 - phones	JH	74.5956
74.5456	DCA_se3_ag3_m_03 - words	just	74.7556
74.5956	DCA_se3_ag3_m_03 - phones	AH1	74.6456
74.6456	DCA_se3_ag3_m_03 - phones	S	74.7556
74.7556	DCA_se3_ag3_m_03 - phones	D	74.9356
74.7556	DCA_se3_ag3_m_03 - words	drift	75.2656
74.9356	DCA_se3_ag3_m_03 - phones	R	74.9856
74.9856	DCA_se3_ag3_m_03 - phones	IH1	75.0456
75.0456	DCA_se3_ag3_m_03 - phones	F	75.2056
75.2056	DCA_se3_ag3_m_03 - phones	T	75.2656
75.2656	DCA_se3_ag3_m_03 - phones	AW1	75.4056
75.2656	DCA_se3_ag3_m_03 - words	out	75.4956
75.4056	DCA_se3_ag3_m_03 - phones	T	75.4956
75.4956	DCA_se3_ag3_m_03 - phones	sp	75.5356
75.5356	DCA_se3_ag3_m_03 - phones	AH0	75.5956
75.5356	DCA_se3_ag3_m_03 - words	and	75.7456
75.5956	DCA_se3_ag3_m_03 - phones	N	75.7456
75.7456	DCA_se3_ag3_m_03 - phones	sp	76.2474
76.2474	DCA_se3_ag3_m_03 - phones	AH1	76.2874
76.2474	DCA_se3_ag3_m_03 - words	uh	76.2874
76.2874	DCA_se3_ag3_m_03 - phones	sp	76.5974
77.2142	DCA_se3_ag3_m_03 - phones	N	77.5442
77.2142	DCA_se3_ag3_m_03 - words	nominate	77.8942
77.5442	DCA_se3_ag3_m_03 - phones	AA1	77.6242
77.6242	DCA_se3_ag3_m_03 - phones	M	77.6742
77.6742	DCA_se3_ag3_m_03 - phones	AH0	77.7042
77.7042	DCA_se3_ag3_m_03 - phones	N	77.7542
77.7542	DCA_se3_ag3_m_03 - phones	EY2	77.8442
77.8442	DCA_se3_ag3_m_03 - phones	T	77.8942
77.8942	DCA_se3_ag3_m_03 - phones	DH	77.9342
77.8942	DCA_se3_ag3_m_03 - words	themselves	78.5042
77.9342	DCA_se3_ag3_m_03 - phones	AH0	78.0242
78.0242	DCA_se3_ag3_m_03 - phones	M	78.0842
78.0842	DCA_se3_ag3_m_03 - phones	S	78.2142
78.2142	DCA_se3_ag3_m_03 - phones	EH1	78.2442
78.2442	DCA_se3_ag3_m_03 - phones	L	78.4142
78.4142	DCA_se3_ag3_m_03 - phones	V	78.4442
78.4442	DCA_se3_ag3_m_03 - phones	Z	78.5042
78.5042	DCA_se3_ag3_m_03 - phones	EH1	78.6042
78.5042	DCA_se3_ag3_m_03 - words	as	78.6742
78.6042	DCA_se3_ag3_m_03 - phones	Z	78.6742
78.6742	DCA_se3_ag3_m_03 - phones	L	78.8042
78.6742	DCA_se3_ag3_m_03 - words	leaders	79.1742
78.8042	DCA_se3_ag3_m_03 - phones	IY1	78.8842
78.8842	DCA_se3_ag3_m_03 - phones	D	78.9242
78.9242	DCA_se3_ag3_m_03 - phones	ER0	79.0242
79.0242	DCA_se3_ag3_m_03 - phones	Z	79.1742
79.4820	DCA_int_04 - phones	D	79.5120
79.4820	DCA_int_04 - words	did	79.5820
79.5120	DCA_int_04 - phones	IH0	79.5420
79.5420	DCA_int_04 - phones	D	79.5820
79.5820	DCA_int_04 - phones	Y	79.6320
79.5820	DCA_int_04 - words	you	79.6720
79.6320	DCA_int_04 - phones	UW1	79.6720
79.6720	DCA_int_04 - phones	EH1	79.7820
79.6720	DCA_int_04 - words	ever	79.8620
79.7820	DCA_int_04 - phones	V	79.8320
79.8320	DCA_int_04 - phones	ER0	79.8620
79.8620	DCA_int_04 - phones	sp	79.8920
79.8920	DCA_int_04 - phones	P	79.9220
79.8920	DCA_int_04 - words	play	80.0420
79.9220	DCA_int_04 - phones	L	79.9820
79.9820	DCA_int_04 - phones	EY1	80.0420
80.0420	DCA_int_04 - phones	EH1	80.0720
80.0420	DCA_int_04 - words	anything	80.3720
80.0720	DCA_int_04 - phones	N	80.1320
80.1320	DCA_int_04 - phones	IY0	80.1820
80.1820	DCA_int_04 - phones	TH	80.2120
80.2120	DCA_int_04 - phones	IH2	80.2420
80.2420	DCA_int_04 - phones	NG	80.3720
80.3720	DCA_int_04 - phones	L	80.4020
80.3720	DCA_int_04 - words	like	80.5020
80.4020	DCA_int_04 - phones	AY1	80.4520
80.4520	DCA_int_04 - phones	K	80.5020
80.5020	DCA_int_04 - phones	sp	80.6220
80.6220	DCA_int_04 - phones	K	80.7920
80.6220	DCA_int_04 - words	k	80.9020
80.7920	DCA_int_04 - phones	EY1	80.9020
80.9020	DCA_int_04 - phones	sp	81.0920
81.3050	DCA_int_04 - phones	K	81.4150
81.3050	DCA_int_04 - words	kick	81.5050
81.4150	DCA_int_04 - phones	IH1	81.4450
81.4450	DCA_int_04 - phones	K	81.5050
81.5050	DCA_int_04 - phones	sp	81.5950
81.5950	DCA_int_04 - phones	DH	81.6450
81.5950	DCA_int_04 - words	the	81.6750
81.6450	DCA_int_04 - phones	AH0	81.6750
81.6750	DCA_int_04 - phones	sp	81.8050
81.8050	DCA_int_04 - phones	K	81.8350
81.8050	DCA_int_04 - words	can	82.0850
81.8350	DCA_int_04 - phones	AH0	81.8750
81.8750	DCA_int_04 - phones	N	82.0850
82.0850	DCA_int_04 - phones	sp	82.1450
82.1065	DCA_se3_ag3_m_03 - phones	sil	82.1665
82.1665	DCA_se3_ag3_m_03 - phones	OW1	82.3365
82.1665	DCA_se3_ag3_m_03 - words	oh	82.3365
82.3365	DCA_se3_ag3_m_03 - phones	Y	82.4465
82.3365	DCA_se3_ag3_m_03 - words	yeah	82.6565
82.4465	DCA_se3_ag3_m_03 - phones	AE1	82.6565
82.6565	DCA_se3_ag3_m_03 - phones	sp	82.9509
82.9509	DCA_se3_ag3_m_03 - phones	M	83.2109
82.9509	DCA_se3_ag3_m_03 - words	mm-hm	83.3209
83.2109	DCA_se3_ag3_m_03 - phones	HH	83.2409
83.2409	DCA_se3_ag3_m_03 - phones	M	83.3209
83.3209	DCA_se3_ag3_m_03 - phones	sp	83.4009
83.3608	DCA_int_04 - phones	HH	83.4408
83.3608	DCA_int_04 - words	how	83.5008
83.4408	DCA_int_04 - phones	AW1	83.5008
83.5008	DCA_int_04 - phones	D	83.5508
83.5008	DCA_int_04 - words	did	83.6808
83.5508	DCA_int_04 - phones	IH0	83.5808
83.5808	DCA_int_04 - phones	D	83.6808
83.6808	DCA_int_04 - phones	Y	83.7208
83.6808	DCA_int_04 - words	you	83.7508
83.7208	DCA_int_04 - phones	UW1	83.7508
83.7508	DCA_int_04 - phones	sp	83.8408
83.8408	DCA_int_04 - phones	P	83.8808
83.8408	DCA_int_04 - words	play	84.0408
83.8808	DCA_int_04 - phones	L	83.9308
83.9308	DCA_int_04 - phones	EY1	84.0408
84.0408	DCA_int_04 - phones	sp	84.0708
84.0708	DCA_int_04 - phones	DH	84.1008
84.0708	DCA_int_04 - words	that	84.2208
84.1008	DCA_int_04 - phones	AH0	84.1408
84.1408	DCA_int_04 - phones	T	84.2208
84.2208	DCA_int_04 - phones	sp	102.3595
86.4204	DCA_se3_ag3_m_03 - phones	W	86.5504
86.4204	DCA_se3_ag3_m_03 - words	well	86.6504
86.5504	DCA_se3_ag3_m_03 - phones	EH1	86.6004
86.6004	DCA_se3_ag3_m_03 - phones	L	86.6504
86.6504	DCA_se3_ag3_m_03 - phones	W	86.6904
86.6504	DCA_se3_ag3_m_03 - words	what	86.7504
86.6904	DCA_se3_ag3_m_03 - phones	AH1	86.7204
86.7204	DCA_se3_ag3_m_03 - phones	T	86.7504
86.7504	DCA_se3_ag3_m_03 - phones	D	86.7804
86.7504	DCA_se3_ag3_m_03 - words	did	86.8504
86.7804	DCA_se3_ag3_m_03 - phones	IH0	86.8104
86.8104	DCA_se3_ag3_m_03 - phones	D	86.8504
86.8504	DCA_se3_ag3_m_03 - phones	W	86.8804
86.8504	DCA_se3_ag3_m_03 - words	we	86.9504
86.8804	DCA_se3_ag3_m_03 - phones	IY1	86.9504
86.9504	DCA_se3_ag3_m_03 - phones	D	87.0604
86.9504	DCA_se3_ag3_m_03 - words	do	87.2104
87.0604	DCA_se3_ag3_m_03 - phones	UW1	87.2104
87.2104	DCA_se3_ag3_m_03 - phones	DH	87.2804
87.2104	DCA_se3_ag3_m_03 - words	that	87.4504
87.2804	DCA_se3_ag3_m_03 - phones	AE1	87.3504
87.3504	DCA_se3_ag3_m_03 - phones	T	87.4504
87.4504	DCA_se3_ag3_m_03 - phones	S	87.5404
87.4504	DCA_se3_ag3_m_03 - words	s	87.5404
87.5404	DCA_se3_ag3_m_03 - phones	AH0	87.6004
87.5404	DCA_se3_ag3_m_03 - words	a	87.6004
87.6004	DCA_se3_ag3_m_03 - phones	CH	87.8004
87.6004	DCA_se3_ag3_m_03 - words	choose	88.0104
87.8004	DCA_se3_ag3_m_03 - phones	UW1	87.9004
87.9004	DCA_se3_ag3_m_03 - phones	Z	88.0104
88.0104	DCA_se3_ag3_m_03 - phones	AH1	88.0804
88.0104	DCA_se3_ag3_m_03 - words	up	88.2004
88.0804	DCA_se3_ag3_m_03 - phones	P	88.2004
88.2004	DCA_se3_ag3_m_03 - phones	G	88.2704
88.2004	DCA_se3_ag3_m_03 - words	game	88.5304
88.2704	DCA_se3_ag3_m_03 - phones	EY1	88.4104
88.4104	DCA_se3_ag3_m_03 - phones	M	88.5304
88.5304	DCA_se3_ag3_m_03 - phones	T	88.6904
88.5304	DCA_se3_ag3_m_03 - words	too	88.8904
88.6904	DCA_se3_ag3_m_03 - phones	UW1	88.8904
88.8904	DCA_se3_ag3_m_03 - phones	sp	89.1716
89.1716	DCA_se3_ag3_m_03 - phones	W	89.2516
89.1716	DCA_se3_ag3_m_03 - words	well	89.5116
89.2516	DCA_se3_ag3_m_03 - phones	EH1	89.3216
89.3216	DCA_se3_ag3_m_03 - phones	L	89.5116
89.5116	DCA_se3_ag3_m_03 - phones	sp	89.6316
89.6316	DCA_se3_ag3_m_03 - phones	Y	89.7016
89.6316	DCA_se3_ag3_m_03 - words	you	89.7516
89.7016	DCA_se3_ag3_m_03 - phones	UW1	89.7516
89.7516	DCA_se3_ag3_m_03 - phones	P	89.8416
89.7516	DCA_se3_ag3_m_03 - words	put	89.9116
89.8416	DCA_se3_ag3_m_03 - phones	UH1	89.8816
89.8816	DCA_se3_ag3_m_03 - phones	T	89.9116
89.9116	DCA_se3_ag3_m_03 - phones	AH0	89.9816
89.9116	DCA_se3_ag3_m_03 - words	a	89.9816
89.9816	DCA_se3_ag3_m_03 - phones	K	90.1016
89.9816	DCA_se3_ag3_m_03 - words	can	90.2716
90.1016	DCA_se3_ag3_m_03 - phones	AE1	90.2216
90.2216	DCA_se3_ag3_m_03 - phones	N	90.2716
90.2716	DCA_se3_ag3_m_03 - phones	AW1	90.3716
90.2716	DCA_se3_ag3_m_03 - words	out	90.4116
90.3716	DCA_se3_ag3_m_03 - phones	T	90.4116
90.4116	DCA_se3_ag3_m_03 - phones	IH0	90.4416
90.4116	DCA_se3_ag3_m_03 - words	in	90.4816
90.4416	DCA_se3_ag3_m_03 - phones	N	90.4816
90.4816	DCA_se3_ag3_m_03 - phones	DH	90.5316
90.4816	DCA_se3_ag3_m_03 - words	the	90.5916
90.5316	DCA_se3_ag3_m_03 - phones	AH0	90.5916
90.5916	DCA_se3_ag3_m_03 - phones	S	90.7116
90.5916	DCA_se3_ag3_m_03 - words	center	90.8216
90.7116	DCA_se3_ag3_m_03 - phones	EH1	90.7516
90.7516	DCA_se3_ag3_m_03 - phones	N	90.7916
90.7916	DCA_se3_ag3_m_03 - phones	ER0	90.8216
90.8216	DCA_se3_ag3_m_03 - phones	AH1	90.9116
90.8216	DCA_se3_ag3_m_03 - words	of	91.0016
90.9116	DCA_se3_ag3_m_03 - phones	V	91.0016
91.0016	DCA_se3_ag3_m_03 - words	a	91.1816
91.0016	DCA_se3_ag3_m_03 - phones	AH0	91.1816
91.1816	DCA_se3_ag3_m_03 - phones	sp	91.9176
91.9176	DCA_se3_ag3_m_03 - phones	S	92.1376
91.9176	DCA_se3_ag3_m_03 - words	street	92.4676
92.1376	DCA_se3_ag3_m_03 - phones	T	92.2476
92.2476	DCA_se3_ag3_m_03 - phones	R	92.3276
92.3276	DCA_se3_ag3_m_03 - phones	IY1	92.4076
92.4076	DCA_se3_ag3_m_03 - phones	T	92.4676
92.4676	DCA_se3_ag3_m_03 - phones	sp	92.4976
92.4976	DCA_se3_ag3_m_03 - phones	IH0	92.5576
92.4976	DCA_se3_ag3_m_03 - words	in	92.6276
92.5576	DCA_se3_ag3_m_03 - phones	N	92.6276
92.6276	DCA_se3_ag3_m_03 - phones	DH	92.6776
92.6276	DCA_se3_ag3_m_03 - words	this	92.8176
92.6776	DCA_se3_ag3_m_03 - phones	IH0	92.7276
92.7276	DCA_se3_ag3_m_03 - phones	S	92.8176
92.8176	DCA_se3_ag3_m_03 - phones	K	92.9576
92.8176	DCA_se3_ag3_m_03 - words	case	93.2776
92.9576	DCA_se3_ag3_m_03 - phones	EY1	93.1476
93.1476	DCA_se3_ag3_m_03 - phones	S	93.2776
93.2776	DCA_se3_ag3_m_03 - phones	sp	93.6585
93.6585	DCA_se3_ag3_m_03 - phones	AO1	93.7785
93.6585	DCA_se3_ag3_m_03 - words	on	93.8285
93.7785	DCA_se3_ag3_m_03 - phones	N	93.8285
93.8285	DCA_se3_ag3_m_03 - phones	AH0	93.9485
93.8285	DCA_se3_ag3_m_03 - words	a	93.9485
93.9485	DCA_se3_ag3_m_03 - phones	sp	94.0685
94.2581	DCA_se3_ag3_m_03 - phones	S	94.4181
94.2581	DCA_se3_ag3_m_03 - words	some	94.5481
94.4181	DCA_se3_ag3_m_03 - phones	AH1	94.4481
94.4481	DCA_se3_ag3_m_03 - phones	M	94.5481
94.5481	DCA_se3_ag3_m_03 - phones	S	94.6181
94.5481	DCA_se3_ag3_m_03 - words	sort	94.7081
94.6181	DCA_se3_ag3_m_03 - phones	AO1	94.6481
94.6481	DCA_se3_ag3_m_03 - phones	R	94.6781
94.6781	DCA_se3_ag3_m_03 - phones	T	94.7081
94.7081	DCA_se3_ag3_m_03 - phones	AH1	94.8081
94.7081	DCA_se3_ag3_m_03 - words	of	94.8381
94.8081	DCA_se3_ag3_m_03 - phones	V	94.8381
94.8381	DCA_se3_ag3_m_03 - phones	L	94.8881
94.8381	DCA_se3_ag3_m_03 - words	line	95.2681
94.8881	DCA_se3_ag3_m_03 - phones	AY1	95.1681
95.1681	DCA_se3_ag3_m_03 - phones	N	95.2681
96.9150	DCA_se3_ag3_m_03 - phones	sil	96.9850
96.9850	DCA_se3_ag3_m_03 - phones	AH0	97.2850
96.9850	DCA_se3_ag3_m_03 - words	and	97.4550
97.2850	DCA_se3_ag3_m_03 - phones	N	97.3950
97.3950	DCA_se3_ag3_m_03 - phones	D	97.4550
97.4550	DCA_se3_ag3_m_03 - words	uh	97.7950
97.4550	DCA_se3_ag3_m_03 - phones	AH1	97.7950
97.7950	DCA_se3_ag3_m_03 - phones	sp	97.9150
98.1565	DCA_se3_ag3_m_03 - phones	DH	98.2365
98.1565	DCA_se3_ag3_m_03 - words	then	98.4165
98.2365	DCA_se3_ag3_m_03 - phones	EH1	98.3365
98.3365	DCA_se3_ag3_m_03 - phones	N	98.4165
98.4165	DCA_se3_ag3_m_03 - phones	sp	98.5465
98.5465	DCA_se3_ag3_m_03 - phones	W	98.6765
98.5465	DCA_se3_ag3_m_03 - words	what	98.8065
98.6765	DCA_se3_ag3_m_03 - phones	AH1	98.7565
98.7565	DCA_se3_ag3_m_03 - phones	T	98.8065
98.8065	DCA_se3_ag3_m_03 - phones	sp	98.8365
98.8365	DCA_se3_ag3_m_03 - phones	W	98.9265
98.8365	DCA_se3_ag3_m_03 - words	one	99.0665
98.9265	DCA_se3_ag3_m_03 - phones	AH1	98.9665
98.9665	DCA_se3_ag3_m_03 - phones	N	99.0665
99.0665	DCA_se3_ag3_m_03 - phones	S	99.1765
99.0665	DCA_se3_ag3_m_03 - words	side	99.3765
99.1765	DCA_se3_ag3_m_03 - phones	AY1	99.3065
99.3065	DCA_se3_ag3_m_03 - phones	D	99.3765
99.3765	DCA_se3_ag3_m_03 - phones	R	99.4565
99.3765	DCA_se3_ag3_m_03 - words	runs	99.9765
99.4565	DCA_se3_ag3_m_03 - phones	AH1	99.5865
99.5865	DCA_se3_ag3_m_03 - phones	N	99.7165
99.7165	DCA_se3_ag3_m_03 - phones	Z	99.9765
100.0577	DCA_se3_ag3_m_03 - words	uh	100.3977
100.0577	DCA_se3_ag3_m_03 - phones	AH1	100.3977
100.3977	DCA_se3_ag3_m_03 - phones	sp	100.5877
100.5877	DCA_se3_ag3_m_03 - words	i	100.6577
100.5877	DCA_se3_ag3_m_03 - phones	AY1	100.6577
100.6577	DCA_se3_ag3_m_03 - phones	sp	100.7677
100.7677	DCA_se3_ag3_m_03 - phones	K	100.8877
100.7677	DCA_se3_ag3_m_03 - words	can't	100.9477
100.8877	DCA_se3_ag3_m_03 - phones	AE1	100.9177
100.9177	DCA_se3_ag3_m_03 - phones	N	100.9477
100.9477	DCA_se3_ag3_m_03 - phones	sp	101.0677
101.0677	DCA_se3_ag3_m_03 - phones	T	101.1077
101.0677	DCA_se3_ag3_m_03 - words	talk	101.1677
101.1077	DCA_se3_ag3_m_03 - phones	AO1	101.1377
101.1377	DCA_se3_ag3_m_03 - phones	K	101.1677
101.1677	DCA_se3_ag3_m_03 - phones	sp	104.0519
102.3595	DCA_int_04 - phones	OW2	102.5495
102.3595	DCA_int_04 - words	okay	102.8495
102.5495	DCA_int_04 - phones	K	102.6495
102.6495	DCA_int_04 - phones	EY1	102.8495
102.8495	DCA_int_04 - phones	sp	102.8795
103.0568	DCA_int_04 - phones	W	103.1968
103.0568	DCA_int_04 - words	well	103.3068
103.1968	DCA_int_04 - phones	EH1	103.2368
103.2368	DCA_int_04 - phones	L	103.3068
103.3068	DCA_int_04 - phones	IH0	103.3368
103.3068	DCA_int_04 - words	if	103.4268
103.3368	DCA_int_04 - phones	F	103.4268
103.4268	DCA_int_04 - phones	IH0	103.4768
103.4268	DCA_int_04 - words	it	103.5268
103.4768	DCA_int_04 - phones	T	103.5268
103.5268	DCA_int_04 - phones	sp	103.5568
103.5568	DCA_int_04 - phones	R	103.6168
103.5568	DCA_int_04 - words	rings	103.9268
103.6168	DCA_int_04 - phones	IH1	103.6768
103.6768	DCA_int_04 - phones	NG	103.7968
103.7968	DCA_int_04 - phones	Z	103.9268
103.9268	DCA_int_04 - phones	sp	104.0668
104.0519	DCA_se3_ag3_m_03 - phones	AE1	104.0919
104.0519	DCA_se3_ag3_m_03 - words	al	104.1619
104.0668	DCA_int_04 - phones	spn	104.4268
104.0668	DCA_int_04 - words	<unk>	104.4268
104.0919	DCA_se3_ag3_m_03 - phones	L	104.1619
104.1619	DCA_se3_ag3_m_03 - phones	AO2	104.2319
104.1619	DCA_se3_ag3_m_03 - words	alright	104.6119
104.2319	DCA_se3_ag3_m_03 - phones	L	104.2619
104.2619	DCA_se3_ag3_m_03 - phones	R	104.5519
104.5519	DCA_se3_ag3_m_03 - phones	AY1	104.5819
104.5819	DCA_se3_ag3_m_03 - phones	T	104.6119
104.6119	DCA_se3_ag3_m_03 - phones	sp	105.1504
105.1504	DCA_se3_ag3_m_03 - words	uh	105.4704
105.1504	DCA_se3_ag3_m_03 - phones	AH1	105.4704
105.4704	DCA_se3_ag3_m_03 - phones	sp	106.0268
106.0268	DCA_se3_ag3_m_03 - phones	W	106.1068
106.0268	DCA_se3_ag3_m_03 - words	what	106.2368
106.1068	DCA_se3_ag3_m_03 - phones	AH1	106.1368
106.1368	DCA_se3_ag3_m_03 - phones	T	106.2368
106.2368	DCA_se3_ag3_m_03 - phones	sp	107.4375
107.4375	DCA_se3_ag3_m_03 - phones	L	107.5075
107.4375	DCA_se3_ag3_m_03 - words	let	107.5675
107.5075	DCA_se3_ag3_m_03 - phones	EH1	107.5375
107.5375	DCA_se3_ag3_m_03 - phones	T	107.5675
107.5675	DCA_se3_ag3_m_03 - phones	M	107.6075
107.5675	DCA_se3_ag3_m_03 - words	me	107.6975
107.6075	DCA_se3_ag3_m_03 - phones	IY1	107.6975
107.6975	DCA_se3_ag3_m_03 - phones	T	107.8475
107.6975	DCA_se3_ag3_m_03 - words	tell	107.9175
107.8475	DCA_se3_ag3_m_03 - phones	EH1	107.8875
107.8875	DCA_se3_ag3_m_03 - phones	L	107.9175
107.9175	DCA_se3_ag3_m_03 - phones	HH	107.9475
107.9175	DCA_se3_ag3_m_03 - words	her	107.9775
107.9475	DCA_se3_ag3_m_03 - phones	ER0	107.9775
107.9775	DCA_se3_ag3_m_03 - phones	AY1	108.0875
107.9775	DCA_se3_ag3_m_03 - words	i'm	108.1675
108.0875	DCA_se3_ag3_m_03 - phones	M	108.1675
108.1675	DCA_se3_ag3_m_03 - phones	N	108.1975
108.1675	DCA_se3_ag3_m_03 - words	not	108.3275
108.1975	DCA_se3_ag3_m_03 - phones	AA1	108.2675
108.2675	DCA_se3_ag3_m_03 - phones	T	108.3275
108.3275	DCA_se3_ag3_m_03 - phones	sp	108.3575
108.3575	DCA_se3_ag3_m_03 - phones	G	108.3875
108.3575	DCA_se3_ag3_m_03 - words	gonna	108.4975
108.3875	DCA_se3_ag3_m_03 - phones	AH1	108.4175
108.4175	DCA_se3_ag3_m_03 - phones	N	108.4475
108.4475	DCA_se3_ag3_m_03 - phones	AH0	108.4975
108.4975	DCA_se3_ag3_m_03 - phones	sp	108.5775
108.5775	DCA_se3_ag3_m_03 - phones	AH1	108.9475
108.5775	DCA_se3_ag3_m_03 - words	uh	108.9475
108.9475	DCA_se3_ag3_m_03 - phones	sp	109.1575
111.1437	DCA_se3_ag3_m_03 - phones	HH	111.1837
111.1437	DCA_se3_ag3_m_03 - words	what	111.3137
111.1837	DCA_se3_ag3_m_03 - phones	W	111.2137
111.2137	DCA_se3_ag3_m_03 - phones	AH1	111.2737
111.2737	DCA_se3_ag3_m_03 - phones	T	111.3137
111.3137	DCA_se3_ag3_m_03 - phones	D	111.3437
111.3137	DCA_se3_ag3_m_03 - words	did	111.4437
111.3437	DCA_se3_ag3_m_03 - phones	IH0	111.4137
111.4137	DCA_se3_ag3_m_03 - phones	D	111.4437
111.4437	DCA_se3_ag3_m_03 - phones	DH	111.4837
111.4437	DCA_se3_ag3_m_03 - words	they	111.5137
111.4837	DCA_se3_ag3_m_03 - phones	EY1	111.5137
111.5137	DCA_se3_ag3_m_03 - phones	D	111.5437
111.5137	DCA_se3_ag3_m_03 - words	do	111.5937
111.5437	DCA_se3_ag3_m_03 - phones	UW1	111.5937
111.5937	DCA_se3_ag3_m_03 - phones	sp	111.6437
111.6437	DCA_se3_ag3_m_03 - words	oh	111.7937
111.6437	DCA_se3_ag3_m_03 - phones	OW1	111.7937
111.7937	DCA_se3_ag3_m_03 - phones	S	111.8537
111.7937	DCA_se3_ag3_m_03 - words	so	111.9037
111.8537	DCA_se3_ag3_m_03 - phones	OW1	111.9037
111.9037	DCA_se3_ag3_m_03 - phones	DH	111.9437
111.9037	DCA_se3_ag3_m_03 - words	this	112.0737
111.9437	DCA_se3_ag3_m_03 - phones	IH0	112.0137
112.0137	DCA_se3_ag3_m_03 - phones	S	112.0737
112.0737	DCA_se3_ag3_m_03 - phones	K	112.1637
112.0737	DCA_se3_ag3_m_03 - words	can	112.3037
112.1637	DCA_se3_ag3_m_03 - phones	AE1	112.2737
112.2737	DCA_se3_ag3_m_03 - phones	N	112.3037
112.3037	DCA_se3_ag3_m_03 - phones	IH0	112.3537
112.3037	DCA_se3_ag3_m_03 - words	is	112.4237
112.3537	DCA_se3_ag3_m_03 - phones	Z	112.4237
112.4237	DCA_se3_ag3_m_03 - phones	AW1	112.4537
112.4237	DCA_se3_ag3_m_03 - words	out	112.4837
112.4537	DCA_se3_ag3_m_03 - phones	T	112.4837
112.4837	DCA_se3_ag3_m_03 - phones	IH0	112.5137
112.4837	DCA_se3_ag3_m_03 - words	in	112.5437
112.5137	DCA_se3_ag3_m_03 - phones	N	112.5437
112.5437	DCA_se3_ag3_m_03 - phones	DH	112.5737
112.5437	DCA_se3_ag3_m_03 - words	the	112.6437
112.5737	DCA_se3_ag3_m_03 - phones	AH0	112.6437
112.6437	DCA_se3_ag3_m_03 - phones	S	112.7537
112.6437	DCA_se3_ag3_m_03 - words	center	113.1137
112.7537	DCA_se3_ag3_m_03 - phones	EH1	112.7937
112.7937	DCA_se3_ag3_m_03 - phones	N	112.9237
112.9237	DCA_se3_ag3_m_03 - phones	ER0	113.1137
113.8642	DCA_se3_ag3_m_03 - phones	sil	113.9042
113.9042	DCA_se3_ag3_m_03 - phones	AH0	113.9642
113.9042	DCA_se3_ag3_m_03 - words	of	114.0242
113.9642	DCA_se3_ag3_m_03 - phones	V	114.0242
114.0242	DCA_se3_ag3_m_03 - phones	DH	114.0642
114.0242	DCA_se3_ag3_m_03 - words	the	114.1242
114.0642	DCA_se3_ag3_m_03 - phones	AH0	114.1242
114.1242	DCA_se3_ag3_m_03 - phones	S	114.2042
114.1242	DCA_se3_ag3_m_03 - words	street	114.5742
114.2042	DCA_se3_ag3_m_03 - phones	T	114.3242
114.3242	DCA_se3_ag3_m_03 - phones	R	114.3842
114.3842	DCA_se3_ag3_m_03 - phones	IY1	114.5042
114.5042	DCA_se3_ag3_m_03 - phones	T	114.5742
114.5742	DCA_se3_ag3_m_03 - phones	sp	114.6942
114.6942	DCA_se3_ag3_m_03 - phones	AH0	114.7342
114.6942	DCA_se3_ag3_m_03 - words	and	114.7642
114.7342	DCA_se3_ag3_m_03 - phones	N	114.7642
114.7642	DCA_se3_ag3_m_03 - phones	DH	114.7942
114.7642	DCA_se3_ag3_m_03 - words	then	114.9142
114.7942	DCA_se3_ag3_m_03 - phones	EH1	114.8242
114.8242	DCA_se3_ag3_m_03 - phones	N	114.9142
114.9142	DCA_se3_ag3_m_03 - phones	W	114.9542
114.9142	DCA_se3_ag3_m_03 - words	one	115.0942
114.9542	DCA_se3_ag3_m_03 - phones	AH1	114.9942
114.9942	DCA_se3_ag3_m_03 - phones	N	115.0942
115.0942	DCA_se3_ag3_m_03 - phones	G	115.1242
115.0942	DCA_se3_ag3_m_03 - words	group	115.2942
115.1242	DCA_se3_ag3_m_03 - phones	R	115.1542
115.1542	DCA_se3_ag3_m_03 - phones	UW1	115.2242
115.2242	DCA_se3_ag3_m_03 - phones	P	115.2942
115.2942	DCA_se3_ag3_m_03 - phones	G	115.3342
115.2942	DCA_se3_ag3_m_03 - words	goes	115.6742
115.3342	DCA_se3_ag3_m_03 - phones	OW1	115.4442
115.4442	DCA_se3_ag3_m_03 - phones	Z	115.6742
117.3392	DCA_se3_ag3_m_03 - phones	sil	117.3892
117.3892	DCA_se3_ag3_m_03 - words	oh	117.5392
117.3892	DCA_se3_ag3_m_03 - phones	OW1	117.5392
117.5392	DCA_se3_ag3_m_03 - phones	EH1	117.5792
117.5392	DCA_se3_ag3_m_03 - words	everybody	117.8792
117.5792	DCA_se3_ag3_m_03 - phones	V	117.6092
117.6092	DCA_se3_ag3_m_03 - phones	R	117.6392
117.6392	DCA_se3_ag3_m_03 - phones	IY0	117.6792
117.6792	DCA_se3_ag3_m_03 - phones	B	117.7192
117.7192	DCA_se3_ag3_m_03 - phones	AA2	117.7592
117.7592	DCA_se3_ag3_m_03 - phones	D	117.8092
117.8092	DCA_se3_ag3_m_03 - phones	IY0	117.8792
117.8792	DCA_se3_ag3_m_03 - phones	G	117.9192
117.8792	DCA_se3_ag3_m_03 - words	goes	118.0892
117.9192	DCA_se3_ag3_m_03 - phones	OW1	117.9992
117.9992	DCA_se3_ag3_m_03 - phones	Z	118.0892
118.0892	DCA_se3_ag3_m_03 - phones	T	118.1192
118.0892	DCA_se3_ag3_m_03 - words	to	118.1792
118.1192	DCA_se3_ag3_m_03 - phones	AH0	118.1792
118.1792	DCA_se3_ag3_m_03 - phones	HH	118.3192
118.1792	DCA_se3_ag3_m_03 - words	hide	118.7392
118.3192	DCA_se3_ag3_m_03 - phones	AY1	118.6392
118.6392	DCA_se3_ag3_m_03 - phones	D	118.7392
118.9356	DCA_se3_ag3_m_03 - phones	AH0	119.0456
118.9356	DCA_se3_ag3_m_03 - words	and	119.0756
119.0456	DCA_se3_ag3_m_03 - phones	N	119.0756
119.0756	DCA_se3_ag3_m_03 - phones	DH	119.1056
119.0756	DCA_se3_ag3_m_03 - words	the	119.1456
119.1056	DCA_se3_ag3_m_03 - phones	AH0	119.1456
119.1456	DCA_se3_ag3_m_03 - phones	W	119.2056
119.1456	DCA_se3_ag3_m_03 - words	one	119.3256
119.2056	DCA_se3_ag3_m_03 - phones	AH1	119.2556
119.2556	DCA_se3_ag3_m_03 - phones	N	119.3256
119.3256	DCA_se3_ag3_m_03 - phones	P	119.4256
119.3256	DCA_se3_ag3_m_03 - words	person	119.6356
119.4256	DCA_se3_ag3_m_03 - phones	ER1	119.5156
119.5156	DCA_se3_ag3_m_03 - phones	S	119.5756
119.5756	DCA_se3_ag3_m_03 - phones	AH0	119.6056
119.6056	DCA_se3_ag3_m_03 - phones	N	119.6356
119.6356	DCA_se3_ag3_m_03 - phones	IH0	119.6656
119.6356	DCA_se3_ag3_m_03 - words	is	119.7256
119.6656	DCA_se3_ag3_m_03 - phones	Z	119.7256
119.7256	DCA_se3_ag3_m_03 - phones	CH	119.8556
119.7256	DCA_se3_ag3_m_03 - words	chosen	120.1056
119.8556	DCA_se3_ag3_m_03 - phones	OW1	119.9556
119.9556	DCA_se3_ag3_m_03 - phones	Z	120.0156
120.0156	DCA_se3_ag3_m_03 - phones	AH0	120.0456
120.0456	DCA_se3_ag3_m_03 - phones	N	120.1056
120.1056	DCA_se3_ag3_m_03 - phones	EH1	120.1756
120.1056	DCA_se3_ag3_m_03 - words	as	120.2656
120.1756	DCA_se3_ag3_m_03 - phones	Z	120.2656
120.2656	DCA_se3_ag3_m_03 - phones	sp	120.3956
120.3956	DCA_se3_ag3_m_03 - phones	IH1	120.5556
120.3956	DCA_se3_ag3_m_03 - words	it	120.6856
120.5556	DCA_se3_ag3_m_03 - phones	T	120.6856
120.6856	DCA_se3_ag3_m_03 - phones	sp	120.7756
120.7756	DCA_se3_ag3_m_03 - phones	AH0	120.9256
120.7756	DCA_se3_ag3_m_03 - words	and	121.0256
120.9256	DCA_se3_ag3_m_03 - phones	N	120.9856
120.9856	DCA_se3_ag3_m_03 - phones	D	121.0256
121.0256	DCA_se3_ag3_m_03 - phones	IH0	121.0856
121.0256	DCA_se3_ag3_m_03 - words	if	121.1156
121.0856	DCA_se3_ag3_m_03 - phones	F	121.1156
121.1156	DCA_se3_ag3_m_03 - phones	sp	121.1456
121.1456	DCA_se3_ag3_m_03 - phones	HH	121.1956
121.1456	DCA_se3_ag3_m_03 - words	he	121.2956
121.1956	DCA_se3_ag3_m_03 - phones	IY1	121.2956
121.2956	DCA_se3_ag3_m_03 - phones	K	121.3656
121.2956	DCA_se3_ag3_m_03 - words	can	121.4756
121.3656	DCA_se3_ag3_m_03 - phones	AH0	121.4056
121.4056	DCA_se3_ag3_m_03 - phones	N	121.4756
121.4756	DCA_se3_ag3_m_03 - phones	sp	121.9670
121.9670	DCA_se3_ag3_m_03 - phones	R	122.0570
121.9670	DCA_se3_ag3_m_03 - words	rap	122.1770
122.0570	DCA_se3_ag3_m_03 - phones	AE1	122.0970
122.0970	DCA_se3_ag3_m_03 - phones	P	122.1770
122.1770	DCA_se3_ag3_m_03 - phones	DH	122.2170
122.1770	DCA_se3_ag3_m_03 - words	the	122.2770
122.2170	DCA_se3_ag3_m_03 - phones	AH0	122.2770
122.2770	DCA_se3_ag3_m_03 - phones	K	122.3570
122.2770	DCA_se3_ag3_m_03 - words	can	122.5070
122.3570	DCA_se3_ag3_m_03 - phones	AE1	122.4670
122.4670	DCA_se3_ag3_m_03 - phones	N	122.5070
122.5070	DCA_se3_ag3_m_03 - phones	D	122.5670
122.5070	DCA_se3_ag3_m_03 - words	down	122.6870
122.5670	DCA_se3_ag3_m_03 - phones	AW1	122.6370
122.6370	DCA_se3_ag3_m_03 - phones	N	122.6870
122.6870	DCA_se3_ag3_m_03 - phones	TH	122.7570
122.6870	DCA_se3_ag3_m_03 - words	three	122.8770
122.7570	DCA_se3_ag3_m_03 - phones	R	122.7970
122.7970	DCA_se3_ag3_m_03 - phones	IY1	122.8770
122.8770	DCA_se3_ag3_m_03 - phones	T	122.9770
122.8770	DCA_se3_ag3_m_03 - words	times	123.1570
122.9770	DCA_se3_ag3_m_03 - phones	AY1	123.0670
123.0670	DCA_se3_ag3_m_03 - phones	M	123.0970
123.0970	DCA_se3_ag3_m_03 - phones	Z	123.1570
123.1570	DCA_se3_ag3_m_03 - phones	B	123.1970
123.1570	DCA_se3_ag3_m_03 - words	before	123.4070
123.1970	DCA_se3_ag3_m_03 - phones	IH0	123.2370
123.2370	DCA_se3_ag3_m_03 - phones	F	123.3270
123.3270	DCA_se3_ag3_m_03 - phones	AO1	123.3570
123.3570	DCA_se3_ag3_m_03 - phones	R	123.4070
123.4070	DCA_se3_ag3_m_03 - phones	S	123.4670
123.4070	DCA_se3_ag3_m_03 - words	somebody	123.6870
123.4670	DCA_se3_ag3_m_03 - phones	AH1	123.4970
123.4970	DCA_se3_ag3_m_03 - phones	M	123.5370
123.5370	DCA_se3_ag3_m_03 - phones	B	123.5670
123.5670	DCA_se3_ag3_m_03 - phones	AH0	123.6070
123.6070	DCA_se3_ag3_m_03 - phones	D	123.6370
123.6370	DCA_se3_ag3_m_03 - phones	IY0	123.6870
123.6870	DCA_se3_ag3_m_03 - phones	G	123.7370
123.6870	DCA_se3_ag3_m_03 - words	gets	123.9370
123.7370	DCA_se3_ag3_m_03 - phones	IH1	123.7970
123.7970	DCA_se3_ag3_m_03 - phones	T	123.8470
123.8470	DCA_se3_ag3_m_03 - phones	S	123.9370
123.9370	DCA_se3_ag3_m_03 - phones	B	124.0170
123.9370	DCA_se3_ag3_m_03 - words	back	124.1470
124.0170	DCA_se3_ag3_m_03 - phones	AE1	124.1170
124.1170	DCA_se3_ag3_m_03 - phones	K	124.1470
124.1470	DCA_se3_ag3_m_03 - phones	sp	124.2070
124.2070	DCA_se3_ag3_m_03 - phones	AH0	124.2670
124.2070	DCA_se3_ag3_m_03 - words	and	124.3770
124.2670	DCA_se3_ag3_m_03 - phones	N	124.3770
124.3770	DCA_se3_ag3_m_03 - phones	sp	125.2311
125.2311	DCA_se3_ag3_m_03 - phones	AH1	125.4811
125.2311	DCA_se3_ag3_m_03 - words	uh	125.4811
125.4811	DCA_se3_ag3_m_03 - phones	sp	125.5711
125.5711	DCA_se3_ag3_m_03 - phones	K	125.6811
125.5711	DCA_se3_ag3_m_03 - words	kicks	125.9211
125.6811	DCA_se3_ag3_m_03 - phones	IH1	125.7511
125.7511	DCA_se3_ag3_m_03 - phones	K	125.8311
125.8311	DCA_se3_ag3_m_03 - phones	S	125.9211
125.9211	DCA_se3_ag3_m_03 - phones	DH	125.9511
125.9211	DCA_se3_ag3_m_03 - words	the	126.0311
125.9511	DCA_se3_ag3_m_03 - phones	AH0	126.0311
126.0311	DCA_se3_ag3_m_03 - phones	K	126.1211
126.0311	DCA_se3_ag3_m_03 - words	can	126.3211
126.1211	DCA_se3_ag3_m_03 - phones	AE1	126.2711
126.2711	DCA_se3_ag3_m_03 - phones	N	126.3211
126.3211	DCA_se3_ag3_m_03 - phones	sp	126.3511
126.3511	DCA_se3_ag3_m_03 - phones	DH	126.3811
126.3511	DCA_se3_ag3_m_03 - words	then	126.5411
126.3811	DCA_se3_ag3_m_03 - phones	EH1	126.4411
126.4411	DCA_se3_ag3_m_03 - phones	N	126.5411
126.5411	DCA_se3_ag3_m_03 - phones	DH	126.5811
126.5411	DCA_se3_ag3_m_03 - words	that	126.7211
126.5811	DCA_se3_ag3_m_03 - phones	AE1	126.6411
126.6411	DCA_se3_ag3_m_03 - phones	T	126.7211
126.7211	DCA_se3_ag3_m_03 - phones	sp	126.7511
126.7511	DCA_se3_ag3_m_03 - phones	P	126.8411
126.7511	DCA_se3_ag3_m_03 - words	person	127.0511
126.8411	DCA_se3_ag3_m_03 - phones	ER1	126.9111
126.9111	DCA_se3_ag3_m_03 - phones	S	126.9811
126.9811	DCA_se3_ag3_m_03 - phones	AH0	127.0111
127.0111	DCA_se3_ag3_m_03 - phones	N	127.0511
127.0511	DCA_se3_ag3_m_03 - phones	sp	127.0811
127.0811	DCA_se3_ag3_m_03 - phones	B	127.1111
127.0811	DCA_se3_ag3_m_03 - words	becomes	127.5011
127.1111	DCA_se3_ag3_m_03 - phones	IH0	127.1511
127.1511	DCA_se3_ag3_m_03 - phones	K	127.2811
127.2811	DCA_se3_ag3_m_03 - phones	AH1	127.3211
127.3211	DCA_se3_ag3_m_03 - phones	M	127.4211
127.4211	DCA_se3_ag3_m_03 - phones	Z	127.5011
127.5011	DCA_se3_ag3_m_03 - phones	IH0	127.5911
127.5011	DCA_se3_ag3_m_03 - words	it	127.6411
127.5911	DCA_se3_ag3_m_03 - phones	T	127.6411
127.6411	DCA_se3_ag3_m_03 - phones	sp	127.7911
127.7911	DCA_se3_ag3_m_03 - phones	DH	127.8711
127.7911	DCA_se3_ag3_m_03 - words	that	127.9711
127.8711	DCA_se3_ag3_m_03 - phones	AE1	127.9211
127.9211	DCA_se3_ag3_m_03 - phones	T	127.9711
127.9711	DCA_se3_ag3_m_03 - phones	sp	128.0111
128.0111	DCA_se3_ag3_m_03 - phones	K	128.1011
128.0111	DCA_se3_ag3_m_03 - words	kind	128.1611
128.1011	DCA_se3_ag3_m_03 - phones	AY1	128.1311
128.1311	DCA_se3_ag3_m_03 - phones	N	128.1611
128.1611	DCA_se3_ag3_m_03 - phones	AH0	128.1911
128.1611	DCA_se3_ag3_m_03 - words	of	128.2211
128.1911	DCA_se3_ag3_m_03 - phones	V	128.2211
128.2211	DCA_se3_ag3_m_03 - phones	TH	128.2511
128.2211	DCA_se3_ag3_m_03 - words	thing	128.3111
128.2511	DCA_se3_ag3_m_03 - phones	IH1	128.2811
128.2811	DCA_se3_ag3_m_03 - phones	NG	128.3111
128.3111	DCA_se3_ag3_m_03 - phones	sp	128.3711
128.4302	DCA_int_04 - phones	OW2	128.8002
128.4302	DCA_int_04 - words	okay	129.1002
128.8002	DCA_int_04 - phones	K	128.9302
128.8847	DCA_se3_ag3_m_03 - phones	M	128.9747
128.8847	DCA_se3_ag3_m_03 - words	mm-hm	129.2447
128.9302	DCA_int_04 - phones	EY1	129.1002
128.9747	DCA_se3_ag3_m_03 - phones	HH	129.0047
129.0047	DCA_se3_ag3_m_03 - phones	M	129.2447
129.2447	DCA_se3_ag3_m_03 - phones	sp	134.6763
129.2903	DCA_int_04 - phones	M	129.4303
129.2903	DCA_int_04 - words	mm-hm	129.6503
129.4303	DCA_int_04 - phones	HH	129.5003
129.5003	DCA_int_04 - phones	M	129.6503
129.6503	DCA_int_04 - phones	sp	130.1470
130.1470	DCA_int_04 - words	uh	130.3970
130.1470	DCA_int_04 - phones	AH1	130.3970
130.3970	DCA_int_04 - phones	W	130.5070
130.3970	DCA_int_04 - words	what	130.5670
130.5070	DCA_int_04 - phones	AH1	130.5370
130.5370	DCA_int_04 - phones	T	130.5670
130.5670	DCA_int_04 - words	are	130.6070
130.5670	DCA_int_04 - phones	ER0	130.6070
130.6070	DCA_int_04 - phones	Y	130.6670
130.6070	DCA_int_04 - words	your	130.8070
130.6670	DCA_int_04 - phones	UH1	130.6970
130.6970	DCA_int_04 - phones	R	130.8070
130.8070	DCA_int_04 - phones	F	130.8670
130.8070	DCA_int_04 - words	favorite	131.1670
130.8670	DCA_int_04 - phones	EY1	130.9370
130.9370	DCA_int_04 - phones	V	130.9870
130.9870	DCA_int_04 - phones	R	131.0470
131.0470	DCA_int_04 - phones	AH0	131.1070
131.1070	DCA_int_04 - phones	T	131.1670
131.1670	DCA_int_04 - phones	T	131.2570
131.1670	DCA_int_04 - words	tv	131.6270
131.2570	DCA_int_04 - phones	IY1	131.3570
131.3570	DCA_int_04 - phones	V	131.4870
131.4870	DCA_int_04 - phones	IY1	131.6270
131.6270	DCA_int_04 - phones	sp	131.6770
131.6770	DCA_int_04 - phones	P	131.7170
131.6770	DCA_int_04 - words	programs	132.4670
131.7170	DCA_int_04 - phones	R	131.7770
131.7770	DCA_int_04 - phones	OW1	131.8870
131.8870	DCA_int_04 - phones	G	131.9670
131.9670	DCA_int_04 - phones	R	132.0470
132.0470	DCA_int_04 - phones	AE2	132.1770
132.1770	DCA_int_04 - phones	M	132.2870
132.2870	DCA_int_04 - phones	Z	132.4670
132.4670	DCA_int_04 - phones	sp	132.4970
132.4970	DCA_int_04 - phones	AO1	132.5270
132.4970	DCA_int_04 - words	on	132.6270
132.5270	DCA_int_04 - phones	N	132.6270
132.6270	DCA_int_04 - phones	sp	132.7370
133.2963	DCA_int_04 - phones	IH0	133.3363
133.2963	DCA_int_04 - words	if	133.3663
133.3363	DCA_int_04 - phones	F	133.3663
133.3663	DCA_int_04 - phones	Y	133.4063
133.3663	DCA_int_04 - words	you	133.4563
133.4063	DCA_int_04 - phones	UW1	133.4563
133.4563	DCA_int_04 - phones	EH1	133.4863
133.4563	DCA_int_04 - words	ever	133.6663
133.4863	DCA_int_04 - phones	V	133.5963
133.5963	DCA_int_04 - phones	ER0	133.6663
133.6663	DCA_int_04 - phones	W	133.7563
133.6663	DCA_int_04 - words	watch	134.0763
133.7563	DCA_int_04 - phones	AA1	133.9463
133.9463	DCA_int_04 - phones	CH	134.0763
134.0763	DCA_int_04 - phones	sp	134.1363
134.1363	DCA_int_04 - phones	T	134.1663
134.1363	DCA_int_04 - words	tv	134.2563
134.1663	DCA_int_04 - phones	IY1	134.1963
134.1963	DCA_int_04 - phones	V	134.2263
134.2263	DCA_int_04 - phones	IY1	134.2563
134.2563	DCA_int_04 - phones	sp	134.5863
134.6763	DCA_se3_ag3_m_03 - words	i	134.7263
134.6763	DCA_se3_ag3_m_03 - phones	AY1	134.7263
134.6990	DCA_int_04 - words	<unk>	134.7390
134.6990	DCA_int_04 - phones	spn	134.7390
134.7263	DCA_se3_ag3_m_03 - phones	sp	134.7563
134.7390	DCA_int_04 - phones	sp	135.7890
134.7563	DCA_se3_ag3_m_03 - words	i	134.8263
134.7563	DCA_se3_ag3_m_03 - phones	AY1	134.8263
134.8263	DCA_se3_ag3_m_03 - phones	D	134.8963
134.8263	DCA_se3_ag3_m_03 - words	don't	135.0563
134.8963	DCA_se3_ag3_m_03 - phones	OW1	134.9963
134.9963	DCA_se3_ag3_m_03 - phones	N	135.0563
135.0563	DCA_se3_ag3_m_03 - phones	HH	135.1463
135.0563	DCA_se3_ag3_m_03 - words	have	135.2563
135.1463	DCA_se3_ag3_m_03 - phones	AE1	135.2063
135.2063	DCA_se3_ag3_m_03 - phones	V	135.2563
135.2563	DCA_se3_ag3_m_03 - words	a	135.3463
135.2563	DCA_se3_ag3_m_03 - phones	AH0	135.3463
135.3463	DCA_se3_ag3_m_03 - phones	T	135.5063
135.3463	DCA_se3_ag3_m_03 - words	tv	135.8663
135.5063	DCA_se3_ag3_m_03 - phones	IY1	135.5863
135.5863	DCA_se3_ag3_m_03 - phones	V	135.7363
135.7363	DCA_se3_ag3_m_03 - phones	IY1	135.8663
135.8663	DCA_se3_ag3_m_03 - phones	W	135.9763
135.8663	DCA_se3_ag3_m_03 - words	working	136.3063
135.9763	DCA_se3_ag3_m_03 - phones	ER1	136.0863
136.0863	DCA_se3_ag3_m_03 - phones	K	136.1863
136.1863	DCA_se3_ag3_m_03 - phones	IH0	136.2763
136.2763	DCA_se3_ag3_m_03 - phones	NG	136.3063
136.3063	DCA_se3_ag3_m_03 - phones	R	136.3563
136.3063	DCA_se3_ag3_m_03 - words	right	136.6163
136.3563	DCA_se3_ag3_m_03 - phones	AY1	136.5663
136.5663	DCA_se3_ag3_m_03 - phones	T	136.6163
136.6163	DCA_se3_ag3_m_03 - phones	N	136.7163
136.6163	DCA_se3_ag3_m_03 - words	now	136.8963
136.7163	DCA_se3_ag3_m_03 - phones	AW1	136.8963
136.8963	DCA_se3_ag3_m_03 - phones	sp	137.5279
137.5279	DCA_se3_ag3_m_03 - words	i	137.7079
137.5279	DCA_se3_ag3_m_03 - phones	AY1	137.7079
137.7079	DCA_se3_ag3_m_03 - phones	D	137.7679
137.7079	DCA_se3_ag3_m_03 - words	don't	137.9079
137.7679	DCA_se3_ag3_m_03 - phones	OW1	137.8179
137.8179	DCA_se3_ag3_m_03 - phones	N	137.8679
137.8679	DCA_se3_ag3_m_03 - phones	T	137.9079
137.9079	DCA_se3_ag3_m_03 - phones	N	138.0079
137.9079	DCA_se3_ag3_m_03 - words	know	138.2179
138.0079	DCA_se3_ag3_m_03 - phones	OW1	138.2179
138.2179	DCA_se3_ag3_m_03 - phones	sp	138.2479
138.2479	DCA_se3_ag3_m_03 - phones	HH	138.2779
138.2479	DCA_se3_ag3_m_03 - words	what	138.3679
138.2779	DCA_se3_ag3_m_03 - phones	W	138.3079
138.3079	DCA_se3_ag3_m_03 - phones	AH1	138.3379
138.3379	DCA_se3_ag3_m_03 - phones	T	138.3679
138.3679	DCA_se3_ag3_m_03 - phones	sp	138.4079
138.4079	DCA_se3_ag3_m_03 - phones	M	138.4679
138.4079	DCA_se3_ag3_m_03 - words	my	138.5079
138.4679	DCA_se3_ag3_m_03 - phones	AY1	138.5079
138.5079	DCA_se3_ag3_m_03 - phones	F	138.7979
138.5079	DCA_se3_ag3_m_03 - words	favorite	139.0879
138.7979	DCA_se3_ag3_m_03 - phones	EY1	138.8279
138.8279	DCA_se3_ag3_m_03 - phones	V	138.9879
138.9879	DCA_se3_ag3_m_03 - phones	R	139.0279
139.0279	DCA_se3_ag3_m_03 - phones	AH0	139.0579
139.0579	DCA_se3_ag3_m_03 - phones	T	139.0879
139.0879	DCA_se3_ag3_m_03 - phones	sp	139.1579
139.1579	DCA_se3_ag3_m_03 - phones	T	139.3279
139.1579	DCA_se3_ag3_m_03 - words	tv	139.6579
139.3279	DCA_se3_ag3_m_03 - phones	IY1	139.4079
139.4079	DCA_se3_ag3_m_03 - phones	V	139.5679
139.5679	DCA_se3_ag3_m_03 - phones	IY1	139.6579
139.6579	DCA_se3_ag3_m_03 - phones	P	139.7879
139.6579	DCA_se3_ag3_m_03 - words	programs	140.4979
139.7879	DCA_se3_ag3_m_03 - phones	R	139.9279
139.9279	DCA_se3_ag3_m_03 - phones	OW1	139.9579
139.9579	DCA_se3_ag3_m_03 - phones	G	140.0879
140.0879	DCA_se3_ag3_m_03 - phones	R	140.1479
140.1479	DCA_se3_ag3_m_03 - phones	AE2	140.2579
140.2579	DCA_se3_ag3_m_03 - phones	M	140.3579
140.3579	DCA_se3_ag3_m_03 - phones	Z	140.4979
140.4979	DCA_se3_ag3_m_03 - phones	AA1	140.6579
140.4979	DCA_se3_ag3_m_03 - words	are	140.8079
140.6579	DCA_se3_ag3_m_03 - phones	R	140.8079
141.9062	DCA_se3_ag3_m_03 - phones	sil	141.9962
141.9962	DCA_se3_ag3_m_03 - phones	AY1	142.0262
141.9962	DCA_se3_ag3_m_03 - words	i	142.0262
142.0262	DCA_se3_ag3_m_03 - phones	sp	142.0562
142.0562	DCA_se3_ag3_m_03 - words	i	142.4162
142.0562	DCA_se3_ag3_m_03 - phones	AY1	142.4162
142.4162	DCA_se3_ag3_m_03 - phones	sp	142.4462
142.4462	DCA_se3_ag3_m_03 - phones	D	142.4762
142.4462	DCA_se3_ag3_m_03 - words	don't	142.5362
142.4762	DCA_se3_ag3_m_03 - phones	OW1	142.5062
142.5062	DCA_se3_ag3_m_03 - phones	N	142.5362
142.5362	DCA_se3_ag3_m_03 - phones	sp	142.6062
142.6062	DCA_se3_ag3_m_03 - phones	TH	142.6462
142.6062	DCA_se3_ag3_m_03 - words	think	142.7962
142.6462	DCA_se3_ag3_m_03 - phones	IH1	142.6762
142.6762	DCA_se3_ag3_m_03 - phones	NG	142.7062
142.7062	DCA_se3_ag3_m_03 - phones	K	142.7962
142.7962	DCA_se3_ag3_m_03 - phones	AY1	142.8462
142.7962	DCA_se3_ag3_m_03 - words	i	142.8462
142.8462	DCA_se3_ag3_m_03 - phones	sp	142.8962
142.8962	DCA_se3_ag3_m_03 - phones	HH	142.9562
142.8962	DCA_se3_ag3_m_03 - words	have	143.0462
142.9562	DCA_se3_ag3_m_03 - phones	AE1	143.0062
143.0062	DCA_se3_ag3_m_03 - phones	V	143.0462
143.0462	DCA_se3_ag3_m_03 - phones	EH1	143.0962
143.0462	DCA_se3_ag3_m_03 - words	any	143.2162
143.0962	DCA_se3_ag3_m_03 - phones	N	143.1662
143.1662	DCA_se3_ag3_m_03 - phones	IY0	143.2162
143.2162	DCA_se3_ag3_m_03 - phones	sp	143.3062
143.3062	DCA_se3_ag3_m_03 - phones	F	143.4262
143.3062	DCA_se3_ag3_m_03 - words	favorite	143.7462
143.4262	DCA_se3_ag3_m_03 - phones	EY1	143.5262
143.5262	DCA_se3_ag3_m_03 - phones	V	143.6362
143.6362	DCA_se3_ag3_m_03 - phones	R	143.6762
143.6762	DCA_se3_ag3_m_03 - phones	AH0	143.7162
143.7162	DCA_se3_ag3_m_03 - phones	T	143.7462
143.7462	DCA_se3_ag3_m_03 - phones	sp	143.8062
143.8062	DCA_se3_ag3_m_03 - phones	P	143.8562
143.8062	DCA_se3_ag3_m_03 - words	programs	144.1262
143.8562	DCA_se3_ag3_m_03 - phones	R	143.8862
143.8862	DCA_se3_ag3_m_03 - phones	OW1	143.9162
143.9162	DCA_se3_ag3_m_03 - phones	G	143.9462
143.9462	DCA_se3_ag3_m_03 - phones	R	143.9762
143.9762	DCA_se3_ag3_m_03 - phones	AE2	144.0162
144.0162	DCA_se3_ag3_m_03 - phones	M	144.0662
144.0662	DCA_se3_ag3_m_03 - phones	Z	144.1262
144.1262	DCA_se3_ag3_m_03 - phones	AY1	144.2162
144.1262	DCA_se3_ag3_m_03 - words	i	144.2162
144.2162	DCA_se3_ag3_m_03 - phones	L	144.2662
144.2162	DCA_se3_ag3_m_03 - words	look	144.3562
144.2662	DCA_se3_ag3_m_03 - phones	UH1	144.2962
144.2962	DCA_se3_ag3_m_03 - phones	K	144.3562
144.3562	DCA_se3_ag3_m_03 - phones	AE1	144.3862
144.3562	DCA_se3_ag3_m_03 - words	at	144.4462
144.3862	DCA_se3_ag3_m_03 - phones	T	144.4462
144.4462	DCA_se3_ag3_m_03 - phones	DH	144.4962
144.4462	DCA_se3_ag3_m_03 - words	the	144.5362
144.4962	DCA_se3_ag3_m_03 - phones	AH1	144.5362
144.5362	DCA_se3_ag3_m_03 - phones	T	144.6562
144.5362	DCA_se3_ag3_m_03 - words	today	145.0862
144.6562	DCA_se3_ag3_m_03 - phones	UW0	144.7662
144.7662	DCA_se3_ag3_m_03 - phones	D	144.8762
144.8762	DCA_se3_ag3_m_03 - phones	EY1	145.0862
145.0862	DCA_se3_ag3_m_03 - phones	sp	145.4562
145.7801	DCA_se3_ag3_m_03 - phones	SH	146.0201
145.7801	DCA_se3_ag3_m_03 - words	show	146.2101
146.0201	DCA_se3_ag3_m_03 - phones	OW1	146.2101
146.2101	DCA_se3_ag3_m_03 - phones	sp	146.4301
146.5523	DCA_se3_ag3_m_03 - phones	HH	146.6123
146.5523	DCA_se3_ag3_m_03 - words	when	146.7323
146.6123	DCA_se3_ag3_m_03 - phones	W	146.6523
146.6523	DCA_se3_ag3_m_03 - phones	EH1	146.6923
146.6923	DCA_se3_ag3_m_03 - phones	N	146.7323
146.7323	DCA_se3_ag3_m_03 - phones	AY1	146.8523
146.7323	DCA_se3_ag3_m_03 - words	i	146.8523
146.8523	DCA_se3_ag3_m_03 - phones	HH	146.9223
146.8523	DCA_se3_ag3_m_03 - words	have	147.0623
146.9223	DCA_se3_ag3_m_03 - phones	AE1	146.9923
146.9923	DCA_se3_ag3_m_03 - phones	V	147.0623
147.0623	DCA_se3_ag3_m_03 - phones	AH0	147.1523
147.0623	DCA_se3_ag3_m_03 - words	a	147.1523
147.1523	DCA_se3_ag3_m_03 - phones	T	147.2723
147.1523	DCA_se3_ag3_m_03 - words	tv	147.7623
147.2723	DCA_se3_ag3_m_03 - phones	IY1	147.3523
147.3523	DCA_se3_ag3_m_03 - phones	V	147.5123
147.5123	DCA_se3_ag3_m_03 - phones	IY1	147.7623
149.2582	DCA_se3_ag3_m_03 - phones	sil	149.2882
149.2882	DCA_se3_ag3_m_03 - words	uh	149.8282
149.2882	DCA_se3_ag3_m_03 - phones	AH1	149.8282
149.8282	DCA_se3_ag3_m_03 - phones	sp	149.9682
149.9131	DCA_int_04 - phones	W	149.9431
149.9131	DCA_int_04 - words	what	150.0031
149.9431	DCA_int_04 - phones	AH1	149.9731
149.9731	DCA_int_04 - phones	T	150.0031
150.0031	DCA_int_04 - phones	sp	150.0431
150.0431	DCA_int_04 - phones	AH0	150.0731
150.0431	DCA_int_04 - words	about	150.2931
150.0731	DCA_int_04 - phones	B	150.1131
150.1131	DCA_int_04 - phones	AW1	150.1431
150.1431	DCA_int_04 - phones	T	150.2931
150.2931	DCA_int_04 - phones	sp	150.3331
150.3331	DCA_int_04 - phones	TH	150.3831
150.3331	DCA_int_04 - words	theater	150.7431
150.3831	DCA_int_04 - phones	IY1	150.4631
150.4631	DCA_int_04 - phones	AH0	150.5231
150.5231	DCA_int_04 - phones	T	150.5531
150.5531	DCA_int_04 - phones	ER0	150.7431
150.7431	DCA_int_04 - phones	AH0	150.7731
150.7431	DCA_int_04 - words	and	150.8331
150.7731	DCA_int_04 - phones	N	150.8031
150.8031	DCA_int_04 - phones	D	150.8331
150.8331	DCA_int_04 - phones	M	150.8631
150.8331	DCA_int_04 - words	movies	151.2131
150.8631	DCA_int_04 - phones	UW1	150.9731
150.9731	DCA_int_04 - phones	V	151.0631
151.0631	DCA_int_04 - phones	IY0	151.0931
151.0931	DCA_int_04 - phones	Z	151.2131
151.2131	DCA_int_04 - phones	sp	151.3231
153.3588	DCA_se3_ag3_m_03 - phones	HH	153.4488
153.3588	DCA_se3_ag3_m_03 - words	what	153.5388
153.4488	DCA_se3_ag3_m_03 - phones	W	153.4788
153.4788	DCA_se3_ag3_m_03 - phones	AH1	153.5088
153.5088	DCA_se3_ag3_m_03 - phones	T	153.5388
153.5388	DCA_se3_ag3_m_03 - phones	D	153.5688
153.5388	DCA_se3_ag3_m_03 - words	do	153.5988
153.5688	DCA_se3_ag3_m_03 - phones	UW1	153.5988
153.5988	DCA_se3_ag3_m_03 - phones	Y	153.6288
153.5988	DCA_se3_ag3_m_03 - words	you	153.6588
153.6288	DCA_se3_ag3_m_03 - phones	UW1	153.6588
153.6588	DCA_se3_ag3_m_03 - phones	M	153.6888
153.6588	DCA_se3_ag3_m_03 - words	mean	153.7788
153.6888	DCA_se3_ag3_m_03 - phones	IY1	153.7188
153.7188	DCA_se3_ag3_m_03 - phones	N	153.7788
153.7788	DCA_se3_ag3_m_03 - phones	M	153.8188
153.7788	DCA_se3_ag3_m_03 - words	my	153.8988
153.8188	DCA_se3_ag3_m_03 - phones	AY1	153.8988
153.8988	DCA_se3_ag3_m_03 - phones	sp	153.9588
153.9588	DCA_se3_ag3_m_03 - phones	F	154.1088
153.9588	DCA_se3_ag3_m_03 - words	favorite	154.4188
154.1088	DCA_se3_ag3_m_03 - phones	EY1	154.2188
154.2188	DCA_se3_ag3_m_03 - phones	V	154.2788
154.2788	DCA_se3_ag3_m_03 - phones	R	154.3288
154.3288	DCA_se3_ag3_m_03 - phones	AH0	154.3788
154.3788	DCA_se3_ag3_m_03 - phones	T	154.4188
154.4188	DCA_se3_ag3_m_03 - phones	sp	154.5188
154.5188	DCA_se3_ag3_m_03 - phones	TH	154.5788
154.5188	DCA_se3_ag3_m_03 - words	theater	154.7488
154.5788	DCA_se3_ag3_m_03 - phones	IY1	154.6388
154.6388	DCA_se3_ag3_m_03 - phones	AH0	154.6788
154.6788	DCA_se3_ag3_m_03 - phones	T	154.7188
154.7188	DCA_se3_ag3_m_03 - phones	ER0	154.7488
154.7488	DCA_se3_ag3_m_03 - phones	ER0	154.7788
154.7488	DCA_se3_ag3_m_03 - words	or	154.7788
154.7788	DCA_se3_ag3_m_03 - phones	sp	154.8088
154.8088	DCA_se3_ag3_m_03 - phones	M	154.9588
154.8088	DCA_se3_ag3_m_03 - words	movie	155.2788
154.8965	DCA_int_04 - phones	Y	155.0865
154.8965	DCA_int_04 - words	yeah	155.2865
154.9588	DCA_se3_ag3_m_03 - phones	UW1	155.1188
155.0865	DCA_int_04 - phones	AE1	155.2865
155.1188	DCA_se3_ag3_m_03 - phones	V	155.1488
155.1488	DCA_se3_ag3_m_03 - phones	IY0	155.2788
155.2788	DCA_se3_ag3_m_03 - phones	sp	155.4188
155.2865	DCA_int_04 - phones	sp	155.3465
155.4061	DCA_int_04 - phones	Y	155.5061
155.4061	DCA_int_04 - words	you	155.6161
155.5061	DCA_int_04 - phones	UW1	155.6161
155.6161	DCA_int_04 - phones	sp	155.6861
155.6861	DCA_int_04 - phones	S	155.8361
155.6861	DCA_int_04 - words	seen	155.9761
155.8361	DCA_int_04 - phones	IY1	155.9061
155.9061	DCA_int_04 - phones	N	155.9761
155.9761	DCA_int_04 - phones	EH1	156.0461
155.9761	DCA_int_04 - words	any	156.3161
156.0461	DCA_int_04 - phones	N	156.0961
156.0961	DCA_int_04 - phones	IY0	156.3161
156.3161	DCA_int_04 - phones	sp	157.1661
157.1661	DCA_int_04 - phones	R	157.1961
157.1661	DCA_int_04 - words	recently	157.4261
157.1961	DCA_int_04 - phones	IY1	157.2261
157.2261	DCA_int_04 - phones	S	157.2561
157.2561	DCA_int_04 - phones	AH0	157.2861
157.2861	DCA_int_04 - phones	N	157.3161
157.3161	DCA_int_04 - phones	L	157.3461
157.3461	DCA_int_04 - phones	IY0	157.4261
157.4261	DCA_int_04 - phones	sp	170.0647
157.7948	DCA_se3_ag3_m_03 - phones	Y	157.9648
157.7948	DCA_se3_ag3_m_03 - words	yeah	158.2648
157.9648	DCA_se3_ag3_m_03 - phones	AE1	158.2648
158.2648	DCA_se3_ag3_m_03 - phones	sp	158.3248
158.3248	DCA_se3_ag3_m_03 - phones	IH0	158.4048
158.3248	DCA_se3_ag3_m_03 - words	it	158.4748
158.4048	DCA_se3_ag3_m_03 - phones	T	158.4748
158.4748	DCA_se3_ag3_m_03 - phones	W	158.5548
158.4748	DCA_se3_ag3_m_03 - words	wasn't	158.7848
158.5548	DCA_se3_ag3_m_03 - phones	AH1	158.6248
158.6248	DCA_se3_ag3_m_03 - phones	Z	158.6948
158.6948	DCA_se3_ag3_m_03 - phones	AH0	158.7248
158.7248	DCA_se3_ag3_m_03 - phones	N	158.7548
158.7548	DCA_se3_ag3_m_03 - phones	T	158.7848
158.7848	DCA_se3_ag3_m_03 - phones	M	158.8548
158.7848	DCA_se3_ag3_m_03 - words	my	158.9848
158.8548	DCA_se3_ag3_m_03 - phones	AY1	158.9848
158.9848	DCA_se3_ag3_m_03 - phones	sp	159.0748
159.0748	DCA_se3_ag3_m_03 - phones	F	159.1748
159.0748	DCA_se3_ag3_m_03 - words	favorite	159.5548
159.1748	DCA_se3_ag3_m_03 - phones	EY1	159.2848
159.2848	DCA_se3_ag3_m_03 - phones	V	159.3948
159.3948	DCA_se3_ag3_m_03 - phones	R	159.4748
159.4748	DCA_se3_ag3_m_03 - phones	AH0	159.5248
159.5248	DCA_se3_ag3_m_03 - phones	T	159.5548
159.5548	DCA_se3_ag3_m_03 - phones	sp	159.5948
159.5948	DCA_se3_ag3_m_03 - phones	AY1	159.6448
159.5948	DCA_se3_ag3_m_03 - words	i	159.6448
159.6448	DCA_se3_ag3_m_03 - phones	sp	159.7748
159.7748	DCA_se3_ag3_m_03 - phones	S	159.9348
159.7748	DCA_se3_ag3_m_03 - words	saw	160.0048
159.9348	DCA_se3_ag3_m_03 - phones	AO1	160.0048
160.0048	DCA_se3_ag3_m_03 - words	a	160.0548
160.0048	DCA_se3_ag3_m_03 - phones	AH0	160.0548
160.0548	DCA_se3_ag3_m_03 - phones	sp	160.1248
160.1248	DCA_se3_ag3_m_03 - phones	P	160.2548
160.1248	DCA_se3_ag3_m_03 - words	pinter	160.4448
160.2548	DCA_se3_ag3_m_03 - phones	AY1	160.2848
160.2848	DCA_se3_ag3_m_03 - phones	N	160.3448
160.3448	DCA_se3_ag3_m_03 - phones	T	160.3948
160.3948	DCA_se3_ag3_m_03 - phones	ER0	160.4448
160.4448	DCA_se3_ag3_m_03 - phones	sp	160.5248
160.5248	DCA_se3_ag3_m_03 - phones	P	160.5948
160.5248	DCA_se3_ag3_m_03 - words	play	160.8048
160.5948	DCA_se3_ag3_m_03 - phones	L	160.7348
160.7348	DCA_se3_ag3_m_03 - phones	EY1	160.8048
160.8048	DCA_se3_ag3_m_03 - phones	sp	162.1055
162.1055	DCA_se3_ag3_m_03 - words	uh	162.4455
162.1055	DCA_se3_ag3_m_03 - phones	AH1	162.4455
162.4455	DCA_se3_ag3_m_03 - phones	sp	164.0447
164.0447	DCA_se3_ag3_m_03 - phones	OW1	164.2247
164.0447	DCA_se3_ag3_m_03 - words	oh	164.2247
164.2247	DCA_se3_ag3_m_03 - phones	AY1	164.3047
164.2247	DCA_se3_ag3_m_03 - words	i	164.3047
164.3047	DCA_se3_ag3_m_03 - phones	D	164.3647
164.3047	DCA_se3_ag3_m_03 - words	don't	164.4847
164.3647	DCA_se3_ag3_m_03 - phones	OW1	164.4247
164.4247	DCA_se3_ag3_m_03 - phones	N	164.4847
164.4847	DCA_se3_ag3_m_03 - phones	N	164.6047
164.4847	DCA_se3_ag3_m_03 - words	know	164.7847
164.6047	DCA_se3_ag3_m_03 - phones	OW1	164.7847
164.7847	DCA_se3_ag3_m_03 - phones	sp	164.8847
164.9433	DCA_se3_ag3_m_03 - phones	AY1	165.1733
164.9433	DCA_se3_ag3_m_03 - words	i	165.1733
165.1733	DCA_se3_ag3_m_03 - words	i	165.2233
165.1733	DCA_se3_ag3_m_03 - phones	AY1	165.2233
165.2233	DCA_se3_ag3_m_03 - phones	M	165.2933
165.2233	DCA_se3_ag3_m_03 - words	mean	165.3633
165.2933	DCA_se3_ag3_m_03 - phones	IY1	165.3233
165.3233	DCA_se3_ag3_m_03 - phones	N	165.3633
165.3633	DCA_se3_ag3_m_03 - phones	AY1	165.4133
165.3633	DCA_se3_ag3_m_03 - words	i	165.4133
165.4133	DCA_se3_ag3_m_03 - phones	D	165.5033
165.4133	DCA_se3_ag3_m_03 - words	don't	165.5733
165.5033	DCA_se3_ag3_m_03 - phones	OW1	165.5333
165.5333	DCA_se3_ag3_m_03 - phones	N	165.5733
165.5733	DCA_se3_ag3_m_03 - phones	HH	165.6333
165.5733	DCA_se3_ag3_m_03 - words	have	165.7133
165.6333	DCA_se3_ag3_m_03 - phones	AE1	165.6733
165.6733	DCA_se3_ag3_m_03 - phones	V	165.7133
165.7133	DCA_se3_ag3_m_03 - phones	EH1	165.7433
165.7133	DCA_se3_ag3_m_03 - words	any	165.8833
165.7433	DCA_se3_ag3_m_03 - phones	N	165.7833
165.7833	DCA_se3_ag3_m_03 - phones	IY0	165.8833
165.8833	DCA_se3_ag3_m_03 - phones	sp	166.0033
166.0033	DCA_se3_ag3_m_03 - phones	F	166.0733
166.0033	DCA_se3_ag3_m_03 - words	favorite	166.4033
166.0733	DCA_se3_ag3_m_03 - phones	EY1	166.1833
166.1833	DCA_se3_ag3_m_03 - phones	V	166.2733
166.2733	DCA_se3_ag3_m_03 - phones	ER0	166.3233
166.3233	DCA_se3_ag3_m_03 - phones	IH0	166.3533
166.3533	DCA_se3_ag3_m_03 - phones	T	166.4033
166.4033	DCA_se3_ag3_m_03 - phones	AE1	166.5033
166.4033	DCA_se3_ag3_m_03 - words	as	166.6933
166.5033	DCA_se3_ag3_m_03 - phones	Z	166.6933
166.6933	DCA_se3_ag3_m_03 - phones	S	166.7433
166.6933	DCA_se3_ag3_m_03 - words	such	167.0633
166.7433	DCA_se3_ag3_m_03 - phones	AH1	166.9033
166.9033	DCA_se3_ag3_m_03 - phones	CH	167.0633
167.1256	DCA_se3_ag3_m_03 - phones	Y	167.1956
167.1256	DCA_se3_ag3_m_03 - words	you	167.2256
167.1956	DCA_se3_ag3_m_03 - phones	UW1	167.2256
167.2256	DCA_se3_ag3_m_03 - phones	N	167.2556
167.2256	DCA_se3_ag3_m_03 - words	know	167.2856
167.2556	DCA_se3_ag3_m_03 - phones	OW1	167.2856
167.2856	DCA_se3_ag3_m_03 - phones	IH1	167.3256
167.2856	DCA_se3_ag3_m_03 - words	it	167.3656
167.3256	DCA_se3_ag3_m_03 - phones	T	167.3656
167.3656	DCA_se3_ag3_m_03 - phones	D	167.4056
167.3656	DCA_se3_ag3_m_03 - words	depends	167.7756
167.4056	DCA_se3_ag3_m_03 - phones	IH0	167.4656
167.4656	DCA_se3_ag3_m_03 - phones	P	167.5756
167.5756	DCA_se3_ag3_m_03 - phones	EH1	167.6056
167.6056	DCA_se3_ag3_m_03 - phones	N	167.6756
167.6756	DCA_se3_ag3_m_03 - phones	D	167.7156
167.7156	DCA_se3_ag3_m_03 - phones	Z	167.7756
167.7756	DCA_se3_ag3_m_03 - phones	AO1	167.8256
167.7756	DCA_se3_ag3_m_03 - words	on	167.9356
167.8256	DCA_se3_ag3_m_03 - phones	N	167.9356
167.9356	DCA_se3_ag3_m_03 - phones	W	167.9756
167.9356	DCA_se3_ag3_m_03 - words	whether	168.1456
167.9756	DCA_se3_ag3_m_03 - phones	EH1	168.0156
168.0156	DCA_se3_ag3_m_03 - phones	DH	168.1056
168.1056	DCA_se3_ag3_m_03 - phones	ER0	168.1456
168.1456	DCA_se3_ag3_m_03 - phones	sp	168.1756
168.1756	DCA_se3_ag3_m_03 - phones	DH	168.2156
168.1756	DCA_se3_ag3_m_03 - words	the	168.2656
168.2156	DCA_se3_ag3_m_03 - phones	AH0	168.2656
168.2656	DCA_se3_ag3_m_03 - phones	P	168.4056
168.2656	DCA_se3_ag3_m_03 - words	play	168.5156
168.4056	DCA_se3_ag3_m_03 - phones	L	168.4856
168.4856	DCA_se3_ag3_m_03 - phones	EY1	168.5156
168.5156	DCA_se3_ag3_m_03 - phones	W	168.5956
168.5156	DCA_se3_ag3_m_03 - words	was	168.7056
168.5956	DCA_se3_ag3_m_03 - phones	AH0	168.6256
168.6256	DCA_se3_ag3_m_03 - phones	Z	168.7056
168.7056	DCA_se3_ag3_m_03 - phones	AO2	168.7956
168.7056	DCA_se3_ag3_m_03 - words	alright	169.0456
168.7956	DCA_se3_ag3_m_03 - phones	L	168.8556
168.8556	DCA_se3_ag3_m_03 - phones	R	168.9256
168.9256	DCA_se3_ag3_m_03 - phones	AY1	168.9956
168.9956	DCA_se3_ag3_m_03 - phones	T	169.0456
169.0456	DCA_se3_ag3_m_03 - words	or	169.1056
169.0456	DCA_se3_ag3_m_03 - phones	ER0	169.1056
169.1056	DCA_se3_ag3_m_03 - phones	N	169.2056
169.1056	DCA_se3_ag3_m_03 - words	not	169.3256
169.2056	DCA_se3_ag3_m_03 - phones	AA1	169.2756
169.2756	DCA_se3_ag3_m_03 - phones	T	169.3256
169.3256	DCA_se3_ag3_m_03 - phones	sp	169.5856
170.0647	DCA_int_04 - words	uh	170.2947
170.0647	DCA_int_04 - phones	AH1	170.2947
170.2947	DCA_int_04 - phones	DH	170.4047
170.2947	DCA_int_04 - words	the	170.5247
170.4047	DCA_int_04 - phones	AH0	170.5247
170.5247	DCA_int_04 - phones	sp	170.5547
170.5547	DCA_int_04 - phones	M	170.6347
170.5547	DCA_int_04 - words	most	170.8347
170.6347	DCA_int_04 - phones	OW1	170.7347
170.7347	DCA_int_04 - phones	S	170.8347
170.8347	DCA_int_04 - phones	R	170.8847
170.8347	DCA_int_04 - words	recent	171.1347
170.8847	DCA_int_04 - phones	IY1	170.9447
170.9447	DCA_int_04 - phones	S	171.0147
171.0147	DCA_int_04 - phones	AH0	171.0447
171.0447	DCA_int_04 - phones	N	171.0747
171.0747	DCA_int_04 - phones	T	171.1347
171.1347	DCA_int_04 - phones	sp	171.1647
171.1647	DCA_int_04 - phones	P	171.2447
171.1647	DCA_int_04 - words	play	171.3647
171.2447	DCA_int_04 - phones	L	171.2947
171.2947	DCA_int_04 - phones	EY1	171.3647
171.3647	DCA_int_04 - phones	sp	171.3947
171.3947	DCA_int_04 - phones	DH	171.4247
171.3947	DCA_int_04 - words	that	171.4847
171.4247	DCA_int_04 - phones	AH0	171.4547
171.4547	DCA_int_04 - phones	T	171.4847
171.4847	DCA_int_04 - phones	sp	171.5147
171.5147	DCA_int_04 - phones	Y	171.5947
171.5147	DCA_int_04 - words	you	171.6647
171.5947	DCA_int_04 - phones	UW1	171.6647
171.6647	DCA_int_04 - phones	S	171.8047
171.6647	DCA_int_04 - words	saw	171.8647
171.8047	DCA_int_04 - phones	AO1	171.8647
171.8647	DCA_int_04 - phones	sp	171.9647
172.7646	DCA_se3_ag3_m_03 - phones	HH	172.8946
172.7646	DCA_se3_ag3_m_03 - words	homecoming	173.6546
172.8946	DCA_se3_ag3_m_03 - phones	OW1	172.9946
172.9946	DCA_se3_ag3_m_03 - phones	M	173.1646
173.1646	DCA_se3_ag3_m_03 - phones	K	173.2446
173.2446	DCA_se3_ag3_m_03 - phones	AH2	173.3046
173.3046	DCA_se3_ag3_m_03 - phones	M	173.3846
173.3846	DCA_se3_ag3_m_03 - phones	IH0	173.4346
173.4346	DCA_se3_ag3_m_03 - phones	NG	173.6546
173.9131	DCA_se3_ag3_m_03 - phones	sil	174.0331
174.0331	DCA_se3_ag3_m_03 - phones	AY1	174.1331
174.0331	DCA_se3_ag3_m_03 - words	i	174.1331
174.1331	DCA_se3_ag3_m_03 - phones	W	174.2031
174.1331	DCA_se3_ag3_m_03 - words	wasn't	174.4431
174.2031	DCA_se3_ag3_m_03 - phones	AH1	174.2631
174.2631	DCA_se3_ag3_m_03 - phones	Z	174.3331
174.3331	DCA_se3_ag3_m_03 - phones	AH0	174.3631
174.3631	DCA_se3_ag3_m_03 - phones	N	174.3931
174.3931	DCA_se3_ag3_m_03 - phones	T	174.4431
174.4431	DCA_se3_ag3_m_03 - phones	K	174.5431
174.4431	DCA_se3_ag3_m_03 - words	crazy	174.8131
174.5431	DCA_se3_ag3_m_03 - phones	R	174.6131
174.6131	DCA_se3_ag3_m_03 - phones	EY1	174.6831
174.6831	DCA_se3_ag3_m_03 - phones	Z	174.7831
174.7831	DCA_se3_ag3_m_03 - phones	IY0	174.8131
174.8131	DCA_se3_ag3_m_03 - phones	AH0	174.9031
174.8131	DCA_se3_ag3_m_03 - words	about	175.1131
174.9031	DCA_se3_ag3_m_03 - phones	B	174.9431
174.9431	DCA_se3_ag3_m_03 - phones	AW1	175.0831
175.0831	DCA_se3_ag3_m_03 - phones	T	175.1131
175.1131	DCA_se3_ag3_m_03 - phones	IH0	175.1431
175.1131	DCA_se3_ag3_m_03 - words	it	175.3231
175.1431	DCA_se3_ag3_m_03 - phones	T	175.3231
175.4869	DCA_se3_ag3_m_03 - phones	IH0	175.5769
175.4869	DCA_se3_ag3_m_03 - words	it	175.6269
175.5769	DCA_se3_ag3_m_03 - phones	T	175.6269
175.6269	DCA_se3_ag3_m_03 - phones	W	175.6669
175.6269	DCA_se3_ag3_m_03 - words	was	175.8369
175.6669	DCA_se3_ag3_m_03 - phones	AH0	175.7169
175.7169	DCA_se3_ag3_m_03 - phones	Z	175.8369
175.8369	DCA_se3_ag3_m_03 - phones	AO2	175.8869
175.8369	DCA_se3_ag3_m_03 - words	alright	176.1569
175.8869	DCA_se3_ag3_m_03 - phones	L	175.9169
175.9169	DCA_se3_ag3_m_03 - phones	R	176.0569
176.0569	DCA_se3_ag3_m_03 - phones	AY1	176.1269
176.1269	DCA_se3_ag3_m_03 - phones	T	176.1569
176.1569	DCA_se3_ag3_m_03 - phones	sp	179.5977
176.3617	DCA_int_04 - phones	W	176.4917
176.3617	DCA_int_04 - words	what	176.5517
176.4917	DCA_int_04 - phones	AH1	176.5217
176.5217	DCA_int_04 - phones	T	176.5517
176.5517	DCA_int_04 - phones	W	176.5817
176.5517	DCA_int_04 - words	was	176.6417
176.5817	DCA_int_04 - phones	AH0	176.6117
176.6117	DCA_int_04 - phones	Z	176.6417
176.6417	DCA_int_04 - phones	sp	176.6817
176.6817	DCA_int_04 - phones	DH	176.7617
176.6817	DCA_int_04 - words	the	176.8817
176.7617	DCA_int_04 - phones	IY0	176.8817
176.8817	DCA_int_04 - phones	sp	177.6317
177.6317	DCA_int_04 - words	<unk>	177.6617
177.6317	DCA_int_04 - phones	spn	177.6617
177.6617	DCA_int_04 - phones	sp	178.9717
179.5977	DCA_se3_ag3_m_03 - words	oh	179.7077
179.5977	DCA_se3_ag3_m_03 - phones	OW1	179.7077
179.7077	DCA_se3_ag3_m_03 - phones	W	179.7377
179.7077	DCA_se3_ag3_m_03 - words	well	179.8177
179.7377	DCA_se3_ag3_m_03 - phones	EH1	179.7877
179.7877	DCA_se3_ag3_m_03 - phones	L	179.8177
179.8177	DCA_se3_ag3_m_03 - phones	DH	179.8477
179.8177	DCA_se3_ag3_m_03 - words	the	179.9077
179.8477	DCA_se3_ag3_m_03 - phones	AH0	179.9077
179.9077	DCA_se3_ag3_m_03 - phones	P	179.9877
179.9077	DCA_se3_ag3_m_03 - words	plot	180.2677
179.9877	DCA_se3_ag3_m_03 - phones	L	180.0677
180.0677	DCA_se3_ag3_m_03 - phones	AA1	180.1677
180.1677	DCA_se3_ag3_m_03 - phones	T	180.2677
180.2677	DCA_se3_ag3_m_03 - phones	W	180.3077
180.2677	DCA_se3_ag3_m_03 - words	was	180.7077
180.3077	DCA_se3_ag3_m_03 - phones	AH1	180.4977
180.4977	DCA_se3_ag3_m_03 - phones	Z	180.7077
180.7077	DCA_se3_ag3_m_03 - phones	sp	180.7877
180.7877	DCA_se3_ag3_m_03 - phones	AH0	180.8177
180.7877	DCA_se3_ag3_m_03 - words	about	181.0577
180.8177	DCA_se3_ag3_m_03 - phones	B	180.8577
180.8577	DCA_se3_ag3_m_03 - phones	AW1	180.9977
180.9977	DCA_se3_ag3_m_03 - phones	T	181.0577
181.0577	DCA_se3_ag3_m_03 - words	uh	181.1977
181.0577	DCA_se3_ag3_m_03 - phones	AH1	181.1977
181.1977	DCA_se3_ag3_m_03 - phones	sp	181.3377
182.5817	DCA_se3_ag3_m_03 - phones	AH0	182.8117
182.5817	DCA_se3_ag3_m_03 - words	an	182.8717
182.8117	DCA_se3_ag3_m_03 - phones	N	182.8717
182.8717	DCA_se3_ag3_m_03 - phones	IH1	182.9217
182.8717	DCA_se3_ag3_m_03 - words	english	183.9217
182.9217	DCA_se3_ag3_m_03 - phones	NG	183.0417
183.0417	DCA_se3_ag3_m_03 - phones	L	183.0917
183.0917	DCA_se3_ag3_m_03 - phones	IH0	183.2017
183.2017	DCA_se3_ag3_m_03 - phones	SH	183.9217
184.3021	DCA_se3_ag3_m_03 - phones	P	184.3621
184.3021	DCA_se3_ag3_m_03 - words	professor	185.0521
184.3621	DCA_se3_ag3_m_03 - phones	R	184.3921
184.3921	DCA_se3_ag3_m_03 - phones	AH0	184.4421
184.4421	DCA_se3_ag3_m_03 - phones	F	184.5921
184.5921	DCA_se3_ag3_m_03 - phones	EH1	184.6921
184.6921	DCA_se3_ag3_m_03 - phones	S	184.8321
184.8321	DCA_se3_ag3_m_03 - phones	ER0	185.0521
185.5906	DCA_se3_ag3_m_03 - phones	HH	185.6706
185.5906	DCA_se3_ag3_m_03 - words	who	185.7006
185.6706	DCA_se3_ag3_m_03 - phones	UW1	185.7006
185.7006	DCA_se3_ag3_m_03 - phones	W	185.7306
185.7006	DCA_se3_ag3_m_03 - words	was	185.8206
185.7306	DCA_se3_ag3_m_03 - phones	AH0	185.7606
185.7606	DCA_se3_ag3_m_03 - phones	Z	185.8206
185.8206	DCA_se3_ag3_m_03 - phones	T	185.9006
185.8206	DCA_se3_ag3_m_03 - words	teaching	186.1106
185.9006	DCA_se3_ag3_m_03 - phones	IY1	185.9506
185.9506	DCA_se3_ag3_m_03 - phones	CH	186.0506
186.0506	DCA_se3_ag3_m_03 - phones	IH0	186.0806
[truncated: 9,275 more rows]
