# Supplementary material for: Considering Performance in the Automated and Manual Coding of Sociolinguistic Variables: Lessons From Variable (ING)
Source: Front Artif Intell. 2021 Apr 29;4:648543. doi: 10.3389/frai.2021.648543 (PMC8117961; doi:10.3389/frai.2021.648543)
Supplement: Supplementary file 4 [file Data_Sheet_4.ZIP › CORAAL_Aligned_as_Tables/DCA_se3_ag2_f_03_1_txout.txt]

tmin	tier	text	tmax
0.3687	DCA_int_03 - phones	sil	0.4187
0.4187	DCA_int_03 - phones	OW2	0.4987
0.4187	DCA_int_03 - words	okay	0.7087
0.4987	DCA_int_03 - phones	K	0.6287
0.6287	DCA_int_03 - phones	EY1	0.7087
0.7087	DCA_int_03 - phones	sp	0.7787
0.7787	DCA_int_03 - phones	W	0.8287
0.7787	DCA_int_03 - words	we	0.8587
0.8287	DCA_int_03 - phones	IY1	0.8587
0.8587	DCA_int_03 - phones	sp	0.8987
0.8987	DCA_int_03 - words	<unk>	0.9287
0.8987	DCA_int_03 - phones	spn	0.9287
0.9287	DCA_int_03 - phones	S	1.0087
0.9287	DCA_int_03 - words	start	1.1587
1.0087	DCA_int_03 - phones	T	1.0687
1.0687	DCA_int_03 - phones	AA1	1.0987
1.0987	DCA_int_03 - phones	R	1.1287
1.1287	DCA_int_03 - phones	T	1.1587
1.6450	DCA_int_03 - phones	N	1.8150
1.6450	DCA_int_03 - words	now	1.8450
1.8150	DCA_int_03 - phones	AW1	1.8450
1.8450	DCA_int_03 - phones	sp	2.0650
2.0650	DCA_int_03 - phones	F	2.1150
2.0650	DCA_int_03 - words	first	2.6550
2.1150	DCA_int_03 - phones	ER1	2.1450
2.1450	DCA_int_03 - phones	S	2.2050
2.2050	DCA_int_03 - phones	T	2.6550
2.6550	DCA_int_03 - phones	sp	2.7550
2.7550	DCA_int_03 - phones	K	2.7850
2.7550	DCA_int_03 - words	question	2.9750
2.7850	DCA_int_03 - phones	W	2.8150
2.8150	DCA_int_03 - phones	EH1	2.8450
2.8450	DCA_int_03 - phones	SH	2.8750
2.8750	DCA_int_03 - phones	AH0	2.9050
2.9050	DCA_int_03 - phones	N	2.9750
2.9750	DCA_int_03 - phones	sp	3.0250
3.0250	DCA_int_03 - phones	IH0	3.0550
3.0250	DCA_int_03 - words	is	3.1250
3.0550	DCA_int_03 - phones	Z	3.1250
3.1250	DCA_int_03 - phones	sp	3.3070
3.3070	DCA_int_03 - phones	W	3.3370
3.3070	DCA_int_03 - words	what	3.4370
3.3370	DCA_int_03 - phones	AH1	3.3670
3.3670	DCA_int_03 - phones	T	3.4370
3.4370	DCA_int_03 - phones	K	3.5270
3.4370	DCA_int_03 - words	kind	3.6270
3.5270	DCA_int_03 - phones	AY1	3.5970
3.5970	DCA_int_03 - phones	N	3.6270
3.6270	DCA_int_03 - phones	AH0	3.6570
3.6270	DCA_int_03 - words	of	3.6870
3.6570	DCA_int_03 - phones	V	3.6870
3.6870	DCA_int_03 - phones	sp	3.7570
3.7570	DCA_int_03 - phones	G	3.8470
3.7570	DCA_int_03 - words	games	4.0270
3.8470	DCA_int_03 - phones	EY1	3.8870
3.8870	DCA_int_03 - phones	M	3.9970
3.9970	DCA_int_03 - phones	Z	4.0270
4.0270	DCA_int_03 - phones	sp	4.3781
4.3781	DCA_int_03 - words	uh	4.6381
4.3781	DCA_int_03 - phones	AH1	4.6381
4.6381	DCA_int_03 - phones	sp	4.7381
4.7381	DCA_int_03 - phones	D	4.7781
4.7381	DCA_int_03 - words	did	4.8881
4.7781	DCA_int_03 - phones	IH0	4.8081
4.8081	DCA_int_03 - phones	D	4.8881
4.8881	DCA_int_03 - phones	Y	4.9281
4.8881	DCA_int_03 - words	you	4.9581
4.9281	DCA_int_03 - phones	UW1	4.9581
4.9581	DCA_int_03 - phones	sp	5.0081
5.0081	DCA_int_03 - phones	P	5.0981
5.0081	DCA_int_03 - words	play	5.1881
5.0981	DCA_int_03 - phones	L	5.1581
5.1581	DCA_int_03 - phones	EY1	5.1881
5.1881	DCA_int_03 - phones	sp	5.2881
5.2881	DCA_int_03 - phones	W	5.3281
5.2881	DCA_int_03 - words	when	5.3881
5.3281	DCA_int_03 - phones	EH1	5.3581
5.3581	DCA_int_03 - phones	N	5.3881
5.3881	DCA_int_03 - phones	Y	5.4181
5.3881	DCA_int_03 - words	you	5.4481
5.4181	DCA_int_03 - phones	UW1	5.4481
5.4481	DCA_int_03 - phones	sp	5.4781
5.4781	DCA_int_03 - phones	W	5.5181
5.4781	DCA_int_03 - words	were	5.5481
5.5181	DCA_int_03 - phones	ER0	5.5481
5.5481	DCA_int_03 - phones	sp	5.5781
5.5781	DCA_int_03 - phones	AH0	5.6081
5.5781	DCA_int_03 - words	a	5.6081
5.6081	DCA_int_03 - phones	sp	5.6381
5.6381	DCA_int_03 - phones	K	5.7481
5.6381	DCA_int_03 - words	kid	5.8581
5.7481	DCA_int_03 - phones	IH1	5.7981
5.7981	DCA_int_03 - phones	D	5.8581
5.8581	DCA_int_03 - phones	sp	10.1728
6.7829	DCA_se3_ag2_f_03 - phones	sil	6.9429
6.9429	DCA_se3_ag2_f_03 - words	oh	7.2829
6.9429	DCA_se3_ag2_f_03 - phones	OW1	7.2829
7.2829	DCA_se3_ag2_f_03 - phones	sp	7.3429
8.8152	DCA_se3_ag2_f_03 - phones	Y	8.9352
8.8152	DCA_se3_ag2_f_03 - words	usual	9.2852
8.9352	DCA_se3_ag2_f_03 - phones	UW1	9.0652
9.0652	DCA_se3_ag2_f_03 - phones	ZH	9.1152
9.1152	DCA_se3_ag2_f_03 - phones	AH0	9.1952
9.1952	DCA_se3_ag2_f_03 - phones	W	9.2252
9.2252	DCA_se3_ag2_f_03 - phones	AH0	9.2552
9.2552	DCA_se3_ag2_f_03 - phones	L	9.2852
9.2852	DCA_se3_ag2_f_03 - phones	K	9.3852
9.2852	DCA_se3_ag2_f_03 - words	kid	9.5352
9.3852	DCA_se3_ag2_f_03 - phones	IH1	9.4852
9.4852	DCA_se3_ag2_f_03 - phones	D	9.5352
9.5352	DCA_se3_ag2_f_03 - phones	G	9.6352
9.5352	DCA_se3_ag2_f_03 - words	games	9.9452
9.6352	DCA_se3_ag2_f_03 - phones	EY1	9.6952
9.6952	DCA_se3_ag2_f_03 - phones	M	9.7252
9.7252	DCA_se3_ag2_f_03 - phones	Z	9.9452
9.9452	DCA_se3_ag2_f_03 - phones	sp	10.7806
10.1728	DCA_int_03 - words	<unk>	10.2528
10.1728	DCA_int_03 - phones	spn	10.2528
10.2528	DCA_int_03 - phones	sp	10.3428
10.7806	DCA_se3_ag2_f_03 - phones	R	10.8406
10.7806	DCA_se3_ag2_f_03 - words	rope	11.0806
10.8406	DCA_se3_ag2_f_03 - phones	OW1	10.9906
10.9906	DCA_se3_ag2_f_03 - phones	P	11.0806
12.2786	DCA_se3_ag2_f_03 - phones	JH	12.3986
12.2786	DCA_se3_ag2_f_03 - words	jacks	13.0886
12.3986	DCA_se3_ag2_f_03 - phones	AE1	12.6286
12.6286	DCA_se3_ag2_f_03 - phones	K	12.7586
12.7586	DCA_se3_ag2_f_03 - phones	S	13.0886
13.2185	DCA_int_03 - phones	HH	13.2785
13.2185	DCA_int_03 - words	how	13.3185
13.2785	DCA_int_03 - phones	AW1	13.3185
13.3185	DCA_int_03 - phones	AH0	13.3485
13.3185	DCA_int_03 - words	d	13.3785
13.3485	DCA_int_03 - phones	D	13.3785
13.3785	DCA_int_03 - phones	sp	13.4285
13.4285	DCA_int_03 - phones	Y	13.4585
13.4285	DCA_int_03 - words	you	13.4885
13.4585	DCA_int_03 - phones	UW1	13.4885
13.4885	DCA_int_03 - phones	sp	13.5385
13.5385	DCA_int_03 - phones	P	13.6185
13.5385	DCA_int_03 - words	play	13.6885
13.6185	DCA_int_03 - phones	L	13.6585
13.6585	DCA_int_03 - phones	EY1	13.6885
13.6885	DCA_int_03 - phones	sp	13.7385
13.7385	DCA_int_03 - phones	JH	13.8485
13.7385	DCA_int_03 - words	jacks	13.9385
13.8485	DCA_int_03 - phones	AE1	13.8785
13.8785	DCA_int_03 - phones	K	13.9085
13.9085	DCA_int_03 - phones	S	13.9385
13.9385	DCA_int_03 - phones	sp	14.2585
16.0962	DCA_se3_ag2_f_03 - phones	W	16.1262
16.0962	DCA_se3_ag2_f_03 - words	what	16.1862
16.1262	DCA_se3_ag2_f_03 - phones	AH1	16.1562
16.1562	DCA_se3_ag2_f_03 - phones	T	16.1862
16.1862	DCA_se3_ag2_f_03 - phones	D	16.2162
16.1862	DCA_se3_ag2_f_03 - words	do	16.2462
16.2162	DCA_se3_ag2_f_03 - phones	UW1	16.2462
16.2462	DCA_se3_ag2_f_03 - phones	Y	16.2762
16.2462	DCA_se3_ag2_f_03 - words	you	16.3062
16.2762	DCA_se3_ag2_f_03 - phones	UW1	16.3062
16.3062	DCA_se3_ag2_f_03 - phones	M	16.3362
16.3062	DCA_se3_ag2_f_03 - words	mean	16.4962
16.3362	DCA_se3_ag2_f_03 - phones	IY1	16.4562
16.4562	DCA_se3_ag2_f_03 - phones	N	16.4962
16.4962	DCA_se3_ag2_f_03 - phones	sp	16.5962
16.7225	DCA_se3_ag2_f_03 - phones	HH	16.7525
16.7225	DCA_se3_ag2_f_03 - words	whether	16.8825
16.7525	DCA_se3_ag2_f_03 - phones	W	16.7825
16.7825	DCA_se3_ag2_f_03 - phones	EH1	16.8225
16.8225	DCA_se3_ag2_f_03 - phones	DH	16.8525
16.8525	DCA_se3_ag2_f_03 - phones	ER0	16.8825
16.8825	DCA_se3_ag2_f_03 - phones	IH0	16.9125
16.8825	DCA_se3_ag2_f_03 - words	it	16.9425
16.9125	DCA_se3_ag2_f_03 - phones	T	16.9425
16.9425	DCA_se3_ag2_f_03 - phones	W	16.9725
16.9425	DCA_se3_ag2_f_03 - words	was	17.0925
16.9725	DCA_se3_ag2_f_03 - phones	AH0	17.0125
17.0125	DCA_se3_ag2_f_03 - phones	Z	17.0925
17.0925	DCA_se3_ag2_f_03 - phones	L	17.1825
17.0925	DCA_se3_ag2_f_03 - words	long	17.3825
17.1825	DCA_se3_ag2_f_03 - phones	AO1	17.2825
17.2825	DCA_se3_ag2_f_03 - phones	NG	17.3825
17.3825	DCA_se3_ag2_f_03 - phones	sp	17.4125
17.4125	DCA_se3_ag2_f_03 - phones	ER0	17.4425
17.4125	DCA_se3_ag2_f_03 - words	or	17.4425
17.4425	DCA_se3_ag2_f_03 - phones	sp	17.4725
17.4725	DCA_se3_ag2_f_03 - phones	SH	17.6225
17.4725	DCA_se3_ag2_f_03 - words	short	17.7925
17.6225	DCA_se3_ag2_f_03 - phones	AO1	17.7125
17.7125	DCA_se3_ag2_f_03 - phones	R	17.7625
17.7625	DCA_se3_ag2_f_03 - phones	T	17.7925
17.7925	DCA_se3_ag2_f_03 - phones	sp	17.8225
17.8225	DCA_se3_ag2_f_03 - phones	HH	17.8525
17.8225	DCA_se3_ag2_f_03 - words	how	17.8825
17.8525	DCA_se3_ag2_f_03 - phones	AW1	17.8825
17.8825	DCA_se3_ag2_f_03 - phones	M	17.9125
17.8825	DCA_se3_ag2_f_03 - words	many	18.1425
17.9125	DCA_se3_ag2_f_03 - phones	EH1	17.9425
17.9425	DCA_se3_ag2_f_03 - phones	N	17.9825
17.9825	DCA_se3_ag2_f_03 - phones	IY0	18.1425
18.1425	DCA_se3_ag2_f_03 - phones	sp	18.1725
18.1725	DCA_se3_ag2_f_03 - phones	P	18.2525
18.1725	DCA_se3_ag2_f_03 - words	people	18.6725
18.2152	DCA_int_03 - phones	Y	18.3352
18.2152	DCA_int_03 - words	yeah	18.3852
18.2525	DCA_se3_ag2_f_03 - phones	IY1	18.3425
18.3352	DCA_int_03 - phones	AE1	18.3852
18.3425	DCA_se3_ag2_f_03 - phones	P	18.5825
18.3852	DCA_int_03 - phones	HH	18.4652
18.3852	DCA_int_03 - words	who	18.6552
18.4652	DCA_int_03 - phones	UW1	18.6552
18.5825	DCA_se3_ag2_f_03 - phones	AH0	18.6125
18.6125	DCA_se3_ag2_f_03 - phones	L	18.6725
18.6552	DCA_int_03 - phones	HH	18.6852
18.6552	DCA_int_03 - words	had	18.7752
18.6725	DCA_se3_ag2_f_03 - phones	ER0	18.8325
18.6725	DCA_se3_ag2_f_03 - words	or	18.8325
18.6852	DCA_int_03 - phones	AE1	18.7252
18.7252	DCA_int_03 - phones	D	18.7752
18.7752	DCA_int_03 - phones	sp	18.8152
18.8152	DCA_int_03 - phones	Y	18.8752
18.8152	DCA_int_03 - words	ya	18.9052
18.8752	DCA_int_03 - phones	AA1	18.9052
18.9052	DCA_int_03 - phones	sp	18.9352
18.9352	DCA_int_03 - phones	HH	18.9752
18.9352	DCA_int_03 - words	how	19.0052
18.9752	DCA_int_03 - phones	AW1	19.0052
19.0052	DCA_int_03 - phones	D	19.0452
19.0052	DCA_int_03 - words	do	19.0852
19.0452	DCA_int_03 - phones	UW1	19.0852
19.0852	DCA_int_03 - phones	Y	19.1152
19.0852	DCA_int_03 - words	you	19.1552
19.1152	DCA_int_03 - phones	UW1	19.1552
19.1552	DCA_int_03 - phones	P	19.2452
19.1552	DCA_int_03 - words	play	19.3652
19.2452	DCA_int_03 - phones	L	19.3052
19.3052	DCA_int_03 - phones	EY1	19.3652
19.3652	DCA_int_03 - phones	JH	19.4652
19.3652	DCA_int_03 - words	jacks	19.5552
19.4652	DCA_int_03 - phones	AE1	19.4952
19.4952	DCA_int_03 - phones	K	19.5252
19.5252	DCA_int_03 - phones	S	19.5552
19.5552	DCA_int_03 - phones	sp	20.4691
20.0611	DCA_se3_ag2_f_03 - phones	HH	20.1511
20.0611	DCA_se3_ag2_f_03 - words	how	20.1911
20.1511	DCA_se3_ag2_f_03 - phones	AW1	20.1911
20.1911	DCA_se3_ag2_f_03 - phones	D	20.2311
20.1911	DCA_se3_ag2_f_03 - words	do	20.2611
20.2311	DCA_se3_ag2_f_03 - phones	UW1	20.2611
20.2611	DCA_se3_ag2_f_03 - phones	Y	20.2911
20.2611	DCA_se3_ag2_f_03 - words	you	20.3311
20.2911	DCA_se3_ag2_f_03 - phones	UW1	20.3311
20.3311	DCA_se3_ag2_f_03 - phones	sp	20.4211
20.4211	DCA_se3_ag2_f_03 - phones	P	20.4511
20.4211	DCA_se3_ag2_f_03 - words	play	20.6211
20.4511	DCA_se3_ag2_f_03 - phones	L	20.5911
20.4691	DCA_int_03 - words	i	20.4991
20.4691	DCA_int_03 - phones	AY1	20.4991
20.4991	DCA_int_03 - phones	D	20.5391
20.4991	DCA_int_03 - words	don't	20.7291
20.5391	DCA_int_03 - phones	OW1	20.5691
20.5691	DCA_int_03 - phones	N	20.6991
20.5911	DCA_se3_ag2_f_03 - phones	EY1	20.6211
20.6211	DCA_se3_ag2_f_03 - phones	JH	20.7311
20.6211	DCA_se3_ag2_f_03 - words	jacks	20.8211
20.6991	DCA_int_03 - phones	T	20.7291
20.7291	DCA_int_03 - phones	N	20.7891
20.7291	DCA_int_03 - words	know	20.8391
20.7311	DCA_se3_ag2_f_03 - phones	AE1	20.7611
20.7611	DCA_se3_ag2_f_03 - phones	K	20.7911
20.7891	DCA_int_03 - phones	OW1	20.8391
20.7911	DCA_se3_ag2_f_03 - phones	S	20.8211
20.8211	DCA_se3_ag2_f_03 - phones	sp	21.0911
20.8391	DCA_int_03 - phones	HH	20.8991
20.8391	DCA_int_03 - words	how	21.0191
20.8991	DCA_int_03 - phones	AW1	21.0191
21.0191	DCA_int_03 - phones	sp	21.0591
21.0591	DCA_int_03 - phones	T	21.0891
21.0591	DCA_int_03 - words	to	21.1191
21.0891	DCA_int_03 - phones	AH0	21.1191
21.1191	DCA_int_03 - phones	P	21.1591
21.1191	DCA_int_03 - words	play	21.2691
21.1591	DCA_int_03 - phones	L	21.1891
21.1891	DCA_int_03 - phones	EY1	21.2691
21.2691	DCA_int_03 - phones	sp	21.3291
21.3291	DCA_int_03 - phones	JH	21.3591
21.3291	DCA_int_03 - words	jacks	21.4491
21.3591	DCA_int_03 - phones	AE1	21.3891
21.3891	DCA_int_03 - phones	K	21.4191
21.4191	DCA_int_03 - phones	S	21.4491
21.4491	DCA_int_03 - phones	sp	21.5991
21.9769	DCA_se3_ag2_f_03 - phones	Y	22.0869
21.9769	DCA_se3_ag2_f_03 - words	you've	22.2269
22.0869	DCA_se3_ag2_f_03 - phones	UW1	22.1869
22.1869	DCA_se3_ag2_f_03 - phones	V	22.2269
22.2269	DCA_se3_ag2_f_03 - phones	sp	22.3669
22.3669	DCA_se3_ag2_f_03 - phones	G	22.4369
22.3669	DCA_se3_ag2_f_03 - words	got	22.6669
22.4369	DCA_se3_ag2_f_03 - phones	AA1	22.5469
22.5469	DCA_se3_ag2_f_03 - phones	T	22.6669
22.6669	DCA_se3_ag2_f_03 - phones	T	22.7369
22.6669	DCA_se3_ag2_f_03 - words	to	22.7769
22.7369	DCA_se3_ag2_f_03 - phones	IH0	22.7769
22.7769	DCA_se3_ag2_f_03 - phones	sp	22.8069
22.8069	DCA_se3_ag2_f_03 - phones	B	22.8769
22.8069	DCA_se3_ag2_f_03 - words	be	22.9369
22.8769	DCA_se3_ag2_f_03 - phones	IY0	22.9369
22.9369	DCA_se3_ag2_f_03 - phones	sp	22.9669
22.9669	DCA_se3_ag2_f_03 - phones	JH	23.0569
22.9669	DCA_se3_ag2_f_03 - words	joking	23.3369
23.0569	DCA_se3_ag2_f_03 - phones	OW1	23.1669
23.1669	DCA_se3_ag2_f_03 - phones	K	23.2769
23.2769	DCA_se3_ag2_f_03 - phones	IH0	23.3069
23.3069	DCA_se3_ag2_f_03 - phones	NG	23.3369
23.3369	DCA_se3_ag2_f_03 - phones	sp	23.5069
23.5468	DCA_se3_ag2_f_03 - phones	spn	24.2368
23.5468	DCA_se3_ag2_f_03 - words	<unk>	24.2368
26.3034	DCA_se3_ag2_f_03 - phones	W	26.3934
26.3034	DCA_se3_ag2_f_03 - words	well	26.9034
26.3934	DCA_se3_ag2_f_03 - phones	EH1	26.8234
26.8234	DCA_se3_ag2_f_03 - phones	L	26.9034
26.9034	DCA_se3_ag2_f_03 - words	uh	27.3034
26.9034	DCA_se3_ag2_f_03 - phones	AH1	27.3034
27.3034	DCA_se3_ag2_f_03 - phones	sp	27.3334
27.8976	DCA_se3_ag2_f_03 - phones	Y	28.0176
27.8976	DCA_se3_ag2_f_03 - words	you	28.0676
28.0176	DCA_se3_ag2_f_03 - phones	UW1	28.0676
28.0676	DCA_se3_ag2_f_03 - phones	HH	28.1176
28.0676	DCA_se3_ag2_f_03 - words	have	28.1876
28.1176	DCA_se3_ag2_f_03 - phones	AE1	28.1476
28.1476	DCA_se3_ag2_f_03 - phones	V	28.1876
28.1876	DCA_se3_ag2_f_03 - phones	sp	28.2676
28.2676	DCA_se3_ag2_f_03 - phones	Y	28.3076
28.2676	DCA_se3_ag2_f_03 - words	usually	28.6976
28.3076	DCA_se3_ag2_f_03 - phones	UW1	28.4376
28.4376	DCA_se3_ag2_f_03 - phones	ZH	28.5576
28.5576	DCA_se3_ag2_f_03 - phones	AH0	28.5876
28.5876	DCA_se3_ag2_f_03 - phones	L	28.6376
28.6376	DCA_se3_ag2_f_03 - phones	IY0	28.6976
28.6976	DCA_se3_ag2_f_03 - phones	Y	28.7776
28.6976	DCA_se3_ag2_f_03 - words	you	28.8176
28.7776	DCA_se3_ag2_f_03 - phones	UW1	28.8176
28.8176	DCA_se3_ag2_f_03 - phones	HH	28.8776
28.8176	DCA_se3_ag2_f_03 - words	have	28.9876
28.8776	DCA_se3_ag2_f_03 - phones	AE1	28.9476
28.9476	DCA_se3_ag2_f_03 - phones	V	28.9876
28.9876	DCA_se3_ag2_f_03 - phones	sp	29.0276
29.0276	DCA_se3_ag2_f_03 - phones	T	29.1376
29.0276	DCA_se3_ag2_f_03 - words	ten	29.2776
29.1376	DCA_se3_ag2_f_03 - phones	EH1	29.1976
29.1976	DCA_se3_ag2_f_03 - phones	N	29.2776
29.2776	DCA_se3_ag2_f_03 - phones	sp	29.3076
29.3076	DCA_se3_ag2_f_03 - phones	JH	29.4176
29.3076	DCA_se3_ag2_f_03 - words	jacks	29.7176
29.4176	DCA_se3_ag2_f_03 - phones	AE1	29.5676
29.5676	DCA_se3_ag2_f_03 - phones	K	29.6576
29.6576	DCA_se3_ag2_f_03 - phones	S	29.7176
29.7176	DCA_se3_ag2_f_03 - phones	AH0	29.7576
29.7176	DCA_se3_ag2_f_03 - words	and	29.7976
29.7576	DCA_se3_ag2_f_03 - phones	N	29.7976
29.7976	DCA_se3_ag2_f_03 - phones	AH0	29.8376
29.7976	DCA_se3_ag2_f_03 - words	a	29.8376
29.8376	DCA_se3_ag2_f_03 - phones	sp	29.8676
29.8676	DCA_se3_ag2_f_03 - phones	B	29.9176
29.8676	DCA_se3_ag2_f_03 - words	ball	30.4176
29.9176	DCA_se3_ag2_f_03 - phones	AO1	30.2376
30.2376	DCA_se3_ag2_f_03 - phones	L	30.4176
31.1535	DCA_se3_ag2_f_03 - phones	sil	31.2035
31.2035	DCA_se3_ag2_f_03 - phones	AH0	31.2835
31.2035	DCA_se3_ag2_f_03 - words	and	31.3235
31.2835	DCA_se3_ag2_f_03 - phones	N	31.3235
31.3235	DCA_se3_ag2_f_03 - phones	DH	31.3535
31.3235	DCA_se3_ag2_f_03 - words	there	31.4535
31.3535	DCA_se3_ag2_f_03 - phones	EH1	31.4235
31.4235	DCA_se3_ag2_f_03 - phones	R	31.4535
31.4535	DCA_se3_ag2_f_03 - phones	ER0	31.5235
31.4535	DCA_se3_ag2_f_03 - words	are	31.5235
31.5235	DCA_se3_ag2_f_03 - phones	T	31.6235
31.5235	DCA_se3_ag2_f_03 - words	two	31.7135
31.6235	DCA_se3_ag2_f_03 - phones	UW1	31.7135
31.7135	DCA_se3_ag2_f_03 - phones	sp	31.7435
31.7435	DCA_se3_ag2_f_03 - phones	W	31.8135
31.7435	DCA_se3_ag2_f_03 - words	wayses	32.3335
31.8135	DCA_se3_ag2_f_03 - phones	EY1	31.9835
31.9835	DCA_se3_ag2_f_03 - phones	Z	32.0635
32.0635	DCA_se3_ag2_f_03 - phones	IH0	32.0935
32.0935	DCA_se3_ag2_f_03 - phones	Z	32.3335
32.3335	DCA_se3_ag2_f_03 - phones	sp	32.3635
32.5453	DCA_se3_ag2_f_03 - phones	W	32.6153
32.5453	DCA_se3_ag2_f_03 - words	what	32.6953
32.6153	DCA_se3_ag2_f_03 - phones	AH1	32.6453
32.6453	DCA_se3_ag2_f_03 - phones	T	32.6953
32.6953	DCA_se3_ag2_f_03 - phones	Y	32.7353
32.6953	DCA_se3_ag2_f_03 - words	you	32.7853
32.7353	DCA_se3_ag2_f_03 - phones	UW1	32.7853
32.7853	DCA_se3_ag2_f_03 - phones	K	32.8853
32.7853	DCA_se3_ag2_f_03 - words	call	33.0953
32.8853	DCA_se3_ag2_f_03 - phones	AO1	33.0353
33.0353	DCA_se3_ag2_f_03 - phones	L	33.0953
33.0953	DCA_se3_ag2_f_03 - phones	L	33.1853
33.0953	DCA_se3_ag2_f_03 - words	long	33.5453
33.1853	DCA_se3_ag2_f_03 - phones	AO1	33.4653
33.4653	DCA_se3_ag2_f_03 - phones	NG	33.5453
33.5453	DCA_se3_ag2_f_03 - phones	AH0	33.5753
33.5453	DCA_se3_ag2_f_03 - words	and	33.6353
33.5753	DCA_se3_ag2_f_03 - phones	N	33.6053
33.6053	DCA_se3_ag2_f_03 - phones	D	33.6353
33.6353	DCA_se3_ag2_f_03 - phones	EY1	33.7053
33.6353	DCA_se3_ag2_f_03 - words	a	33.7053
33.7053	DCA_se3_ag2_f_03 - phones	SH	33.8353
33.7053	DCA_se3_ag2_f_03 - words	short	34.0053
33.8353	DCA_se3_ag2_f_03 - phones	AO1	33.9353
33.9353	DCA_se3_ag2_f_03 - phones	R	33.9753
33.9753	DCA_se3_ag2_f_03 - phones	T	34.0053
34.0053	DCA_se3_ag2_f_03 - phones	sp	34.0753
34.0753	DCA_se3_ag2_f_03 - phones	W	34.1653
34.0753	DCA_se3_ag2_f_03 - words	way	34.3953
34.1653	DCA_se3_ag2_f_03 - phones	EY1	34.3953
36.0159	DCA_se3_ag2_f_03 - phones	W	36.0959
36.0159	DCA_se3_ag2_f_03 - words	what	36.1659
36.0959	DCA_se3_ag2_f_03 - phones	AH1	36.1259
36.1259	DCA_se3_ag2_f_03 - phones	T	36.1659
36.1659	DCA_se3_ag2_f_03 - phones	S	36.2059
36.1659	DCA_se3_ag2_f_03 - words	s	36.2059
36.2059	DCA_se3_ag2_f_03 - phones	DH	36.2459
36.2059	DCA_se3_ag2_f_03 - words	the	36.3159
36.2459	DCA_se3_ag2_f_03 - phones	AH0	36.3159
36.3159	DCA_se3_ag2_f_03 - phones	L	36.3859
36.3159	DCA_se3_ag2_f_03 - words	long	36.6259
36.3859	DCA_se3_ag2_f_03 - phones	AO1	36.5459
36.5459	DCA_se3_ag2_f_03 - phones	NG	36.6259
36.6259	DCA_se3_ag2_f_03 - phones	sp	36.6559
36.6559	DCA_se3_ag2_f_03 - phones	W	36.7259
36.6559	DCA_se3_ag2_f_03 - words	way	36.7859
36.7259	DCA_se3_ag2_f_03 - phones	EY1	36.7859
36.7859	DCA_se3_ag2_f_03 - phones	IH1	36.9059
36.7859	DCA_se3_ag2_f_03 - words	is	37.0759
36.9059	DCA_se3_ag2_f_03 - phones	Z	37.0759
37.0759	DCA_se3_ag2_f_03 - phones	sp	37.1259
37.1259	DCA_se3_ag2_f_03 - phones	Y	37.1559
37.1259	DCA_se3_ag2_f_03 - words	you	37.1859
37.1559	DCA_se3_ag2_f_03 - phones	UW1	37.1859
37.1859	DCA_se3_ag2_f_03 - phones	sp	37.2559
37.2559	DCA_se3_ag2_f_03 - phones	TH	37.3059
37.2559	DCA_se3_ag2_f_03 - words	throw	37.3959
37.3059	DCA_se3_ag2_f_03 - phones	R	37.3359
37.3359	DCA_se3_ag2_f_03 - phones	OW1	37.3959
37.3959	DCA_se3_ag2_f_03 - phones	DH	37.4359
37.3959	DCA_se3_ag2_f_03 - words	the	37.4859
37.4359	DCA_se3_ag2_f_03 - phones	AH0	37.4859
37.4859	DCA_se3_ag2_f_03 - phones	sp	37.5259
37.5259	DCA_se3_ag2_f_03 - phones	T	37.6159
37.5259	DCA_se3_ag2_f_03 - words	ten	37.7259
37.6159	DCA_se3_ag2_f_03 - phones	EH1	37.6459
37.6459	DCA_se3_ag2_f_03 - phones	N	37.7259
37.7259	DCA_se3_ag2_f_03 - phones	sp	37.7959
37.7959	DCA_se3_ag2_f_03 - phones	JH	37.8659
37.7959	DCA_se3_ag2_f_03 - words	jacks	38.1859
37.8659	DCA_se3_ag2_f_03 - phones	AE1	37.9559
37.9559	DCA_se3_ag2_f_03 - phones	K	38.0959
38.0959	DCA_se3_ag2_f_03 - phones	S	38.1859
38.1859	DCA_se3_ag2_f_03 - phones	AH1	38.2359
38.1859	DCA_se3_ag2_f_03 - words	up	38.4159
38.2359	DCA_se3_ag2_f_03 - phones	P	38.4159
38.4159	DCA_se3_ag2_f_03 - phones	sp	38.4959
38.4959	DCA_se3_ag2_f_03 - phones	AH0	38.5359
38.4959	DCA_se3_ag2_f_03 - words	and	38.5959
38.5359	DCA_se3_ag2_f_03 - phones	N	38.5959
38.5959	DCA_se3_ag2_f_03 - phones	sp	38.7459
39.6335	DCA_se3_ag2_f_03 - phones	Y	39.7235
39.6335	DCA_se3_ag2_f_03 - words	you	39.8835
39.7235	DCA_se3_ag2_f_03 - phones	UW1	39.8835
39.8835	DCA_se3_ag2_f_03 - phones	sp	39.9435
40.7525	DCA_se3_ag2_f_03 - phones	P	40.8425
40.7525	DCA_se3_ag2_f_03 - words	pick	40.9725
40.8425	DCA_se3_ag2_f_03 - phones	IH1	40.8825
40.8825	DCA_se3_ag2_f_03 - phones	K	40.9725
40.9725	DCA_se3_ag2_f_03 - phones	AH1	41.0125
40.9725	DCA_se3_ag2_f_03 - words	up	41.0925
41.0125	DCA_se3_ag2_f_03 - phones	P	41.0925
41.0925	DCA_se3_ag2_f_03 - phones	sp	41.1225
41.1225	DCA_se3_ag2_f_03 - phones	W	41.2025
41.1225	DCA_se3_ag2_f_03 - words	one	41.3025
41.2025	DCA_se3_ag2_f_03 - phones	AH1	41.2725
41.2725	DCA_se3_ag2_f_03 - phones	N	41.3025
41.3025	DCA_se3_ag2_f_03 - phones	sp	41.3325
41.3325	DCA_se3_ag2_f_03 - phones	JH	41.4325
41.3325	DCA_se3_ag2_f_03 - words	jack	41.6325
41.4325	DCA_se3_ag2_f_03 - phones	AE1	41.5525
41.5525	DCA_se3_ag2_f_03 - phones	K	41.6325
41.6325	DCA_se3_ag2_f_03 - phones	AE1	41.6625
41.6325	DCA_se3_ag2_f_03 - words	at	41.6925
41.6625	DCA_se3_ag2_f_03 - phones	T	41.6925
41.6925	DCA_se3_ag2_f_03 - phones	EY1	41.7425
41.6925	DCA_se3_ag2_f_03 - words	a	41.7425
41.7425	DCA_se3_ag2_f_03 - phones	sp	41.7725
41.7725	DCA_se3_ag2_f_03 - phones	T	41.8825
41.7725	DCA_se3_ag2_f_03 - words	time	42.1125
41.8825	DCA_se3_ag2_f_03 - phones	AY1	41.9125
41.9125	DCA_se3_ag2_f_03 - phones	M	42.1125
42.1125	DCA_se3_ag2_f_03 - phones	sp	42.1625
42.1625	DCA_se3_ag2_f_03 - phones	AH0	42.1925
42.1625	DCA_se3_ag2_f_03 - words	and	42.2225
42.1925	DCA_se3_ag2_f_03 - phones	N	42.2225
42.2225	DCA_se3_ag2_f_03 - phones	sp	42.2625
42.2625	DCA_se3_ag2_f_03 - phones	DH	42.2925
42.2625	DCA_se3_ag2_f_03 - words	the	42.3225
42.2925	DCA_se3_ag2_f_03 - phones	AH0	42.3225
42.3225	DCA_se3_ag2_f_03 - phones	N	42.3725
42.3225	DCA_se3_ag2_f_03 - words	next	42.5525
42.3725	DCA_se3_ag2_f_03 - phones	EH1	42.4025
42.4025	DCA_se3_ag2_f_03 - phones	K	42.4925
42.4925	DCA_se3_ag2_f_03 - phones	S	42.5225
42.5225	DCA_se3_ag2_f_03 - phones	T	42.5525
42.5525	DCA_se3_ag2_f_03 - phones	T	42.6125
42.5525	DCA_se3_ag2_f_03 - words	time	42.7225
42.6125	DCA_se3_ag2_f_03 - phones	AY1	42.6925
42.6925	DCA_se3_ag2_f_03 - phones	M	42.7225
42.7225	DCA_se3_ag2_f_03 - phones	sp	42.7525
42.7525	DCA_se3_ag2_f_03 - phones	Y	42.7825
42.7525	DCA_se3_ag2_f_03 - words	you	42.8125
42.7825	DCA_se3_ag2_f_03 - phones	UW1	42.8125
42.8125	DCA_se3_ag2_f_03 - phones	sp	42.9125
42.9125	DCA_se3_ag2_f_03 - phones	TH	42.9425
42.9125	DCA_se3_ag2_f_03 - words	throw	43.0025
42.9425	DCA_se3_ag2_f_03 - phones	R	42.9725
42.9725	DCA_se3_ag2_f_03 - phones	OW1	43.0025
43.0025	DCA_se3_ag2_f_03 - phones	IH0	43.0325
43.0025	DCA_se3_ag2_f_03 - words	in	43.0625
43.0325	DCA_se3_ag2_f_03 - phones	N	43.0625
43.0625	DCA_se3_ag2_f_03 - phones	sp	43.0925
43.0925	DCA_se3_ag2_f_03 - phones	L	43.2025
43.0925	DCA_se3_ag2_f_03 - words	line	43.2625
43.2025	DCA_se3_ag2_f_03 - phones	AY1	43.2325
43.2325	DCA_se3_ag2_f_03 - phones	N	43.2625
43.2625	DCA_se3_ag2_f_03 - phones	sp	43.3225
43.3225	DCA_se3_ag2_f_03 - phones	Y	43.3525
43.3225	DCA_se3_ag2_f_03 - words	you	43.3825
43.3525	DCA_se3_ag2_f_03 - phones	UW1	43.3825
43.3825	DCA_se3_ag2_f_03 - phones	sp	43.4725
43.4725	DCA_se3_ag2_f_03 - phones	P	43.5025
43.4725	DCA_se3_ag2_f_03 - words	pick	43.5625
43.5025	DCA_se3_ag2_f_03 - phones	IH1	43.5325
43.5325	DCA_se3_ag2_f_03 - phones	K	43.5625
43.5625	DCA_se3_ag2_f_03 - phones	sp	43.7025
43.7025	DCA_se3_ag2_f_03 - phones	T	43.7525
43.7025	DCA_se3_ag2_f_03 - words	two	43.7925
43.7525	DCA_se3_ag2_f_03 - phones	UW1	43.7925
43.7925	DCA_se3_ag2_f_03 - phones	sp	43.9525
43.9525	DCA_se3_ag2_f_03 - phones	JH	43.9825
43.9525	DCA_se3_ag2_f_03 - words	jacks	44.3225
43.9825	DCA_se3_ag2_f_03 - phones	AE1	44.0525
44.0525	DCA_se3_ag2_f_03 - phones	K	44.2025
44.2025	DCA_se3_ag2_f_03 - phones	S	44.3225
44.3225	DCA_se3_ag2_f_03 - phones	sp	44.3625
44.3625	DCA_se3_ag2_f_03 - phones	AE1	44.3925
44.3625	DCA_se3_ag2_f_03 - words	at	44.4225
44.3925	DCA_se3_ag2_f_03 - phones	T	44.4225
44.4225	DCA_se3_ag2_f_03 - phones	sp	44.4625
44.4625	DCA_se3_ag2_f_03 - words	a	44.4925
44.4625	DCA_se3_ag2_f_03 - phones	AH0	44.4925
44.4925	DCA_se3_ag2_f_03 - phones	T	44.5425
44.4925	DCA_se3_ag2_f_03 - words	time	44.6125
44.5425	DCA_se3_ag2_f_03 - phones	AY1	44.5725
44.5725	DCA_se3_ag2_f_03 - phones	M	44.6125
44.6125	DCA_se3_ag2_f_03 - phones	sp	44.6825
44.6825	DCA_se3_ag2_f_03 - phones	AH0	44.7825
44.6825	DCA_se3_ag2_f_03 - words	and	44.8125
44.7825	DCA_se3_ag2_f_03 - phones	N	44.8125
44.8125	DCA_se3_ag2_f_03 - phones	sp	45.0025
45.0025	DCA_se3_ag2_f_03 - phones	S	45.1325
45.0025	DCA_se3_ag2_f_03 - words	so	45.2625
45.1325	DCA_se3_ag2_f_03 - phones	OW1	45.2625
45.2625	DCA_se3_ag2_f_03 - phones	AO1	45.2925
45.2625	DCA_se3_ag2_f_03 - words	on	45.3225
45.2925	DCA_se3_ag2_f_03 - phones	N	45.3225
45.3225	DCA_se3_ag2_f_03 - phones	sp	45.5425
45.5425	DCA_se3_ag2_f_03 - phones	AH0	45.5725
45.5425	DCA_se3_ag2_f_03 - words	until	45.7825
45.5725	DCA_se3_ag2_f_03 - phones	N	45.6625
45.6625	DCA_se3_ag2_f_03 - phones	T	45.7225
45.7225	DCA_se3_ag2_f_03 - phones	IH1	45.7525
45.7525	DCA_se3_ag2_f_03 - phones	L	45.7825
45.7825	DCA_se3_ag2_f_03 - phones	Y	45.8125
45.7825	DCA_se3_ag2_f_03 - words	you	45.8825
45.8125	DCA_se3_ag2_f_03 - phones	UW1	45.8825
45.8825	DCA_se3_ag2_f_03 - phones	sp	46.0125
46.3925	DCA_se3_ag2_f_03 - phones	P	46.4525
46.3925	DCA_se3_ag2_f_03 - words	pick	46.5625
46.4525	DCA_se3_ag2_f_03 - phones	IH1	46.4825
46.4825	DCA_se3_ag2_f_03 - phones	K	46.5625
46.5625	DCA_se3_ag2_f_03 - phones	AH1	46.5925
46.5625	DCA_se3_ag2_f_03 - words	up	46.6325
46.5925	DCA_se3_ag2_f_03 - phones	P	46.6325
46.6325	DCA_se3_ag2_f_03 - phones	sp	46.6625
46.6625	DCA_se3_ag2_f_03 - phones	AO1	46.7225
46.6625	DCA_se3_ag2_f_03 - words	all	46.9025
46.7225	DCA_se3_ag2_f_03 - phones	L	46.9025
46.9025	DCA_se3_ag2_f_03 - phones	sp	47.0025
47.0025	DCA_se3_ag2_f_03 - phones	T	47.0425
47.0025	DCA_se3_ag2_f_03 - words	ten	47.2325
47.0425	DCA_se3_ag2_f_03 - phones	EH1	47.0925
47.0925	DCA_se3_ag2_f_03 - phones	N	47.2325
47.2325	DCA_se3_ag2_f_03 - phones	sp	48.2477
47.5057	DCA_int_03 - phones	M	47.7457
47.5057	DCA_int_03 - words	mm-hm	47.8257
47.7457	DCA_int_03 - phones	HH	47.7757
47.7757	DCA_int_03 - phones	M	47.8257
47.8257	DCA_int_03 - phones	sp	66.7132
48.2477	DCA_se3_ag2_f_03 - phones	AH0	48.3077
48.2477	DCA_se3_ag2_f_03 - words	and	48.3377
48.3077	DCA_se3_ag2_f_03 - phones	N	48.3377
48.3377	DCA_se3_ag2_f_03 - phones	sp	48.3777
48.3777	DCA_se3_ag2_f_03 - phones	DH	48.4077
48.3777	DCA_se3_ag2_f_03 - words	the	48.4677
48.4077	DCA_se3_ag2_f_03 - phones	IY0	48.4677
48.4677	DCA_se3_ag2_f_03 - phones	SH	48.5977
48.4677	DCA_se3_ag2_f_03 - words	short	48.8577
48.5977	DCA_se3_ag2_f_03 - phones	AO1	48.7077
48.7077	DCA_se3_ag2_f_03 - phones	R	48.8277
48.8277	DCA_se3_ag2_f_03 - phones	T	48.8577
48.8577	DCA_se3_ag2_f_03 - phones	W	48.9177
48.8577	DCA_se3_ag2_f_03 - words	way	49.2577
48.9177	DCA_se3_ag2_f_03 - phones	EY1	49.2577
49.2577	DCA_se3_ag2_f_03 - phones	sp	49.2877
49.2877	DCA_se3_ag2_f_03 - phones	IH1	49.3177
49.2877	DCA_se3_ag2_f_03 - words	is	49.3477
49.3177	DCA_se3_ag2_f_03 - phones	Z	49.3477
49.3477	DCA_se3_ag2_f_03 - phones	sp	49.3777
49.3777	DCA_se3_ag2_f_03 - phones	Y	49.4077
49.3777	DCA_se3_ag2_f_03 - words	you	49.4377
49.4077	DCA_se3_ag2_f_03 - phones	UW1	49.4377
49.4377	DCA_se3_ag2_f_03 - phones	sp	49.4977
49.9627	DCA_se3_ag2_f_03 - phones	TH	50.0027
49.9627	DCA_se3_ag2_f_03 - words	throw	50.0727
50.0027	DCA_se3_ag2_f_03 - phones	R	50.0427
50.0427	DCA_se3_ag2_f_03 - phones	OW1	50.0727
50.0727	DCA_se3_ag2_f_03 - phones	AO1	50.1027
50.0727	DCA_se3_ag2_f_03 - words	all	50.2927
50.1027	DCA_se3_ag2_f_03 - phones	L	50.2927
50.2927	DCA_se3_ag2_f_03 - phones	sp	50.3327
50.3327	DCA_se3_ag2_f_03 - phones	T	50.3927
50.3327	DCA_se3_ag2_f_03 - words	ten	50.5327
50.3927	DCA_se3_ag2_f_03 - phones	EH1	50.4227
50.4227	DCA_se3_ag2_f_03 - phones	N	50.5327
50.5327	DCA_se3_ag2_f_03 - phones	sp	50.5627
50.5627	DCA_se3_ag2_f_03 - phones	D	50.6227
50.5627	DCA_se3_ag2_f_03 - words	down	50.7427
50.6227	DCA_se3_ag2_f_03 - phones	AW1	50.7127
50.7127	DCA_se3_ag2_f_03 - phones	N	50.7427
50.7427	DCA_se3_ag2_f_03 - phones	sp	50.9027
50.9027	DCA_se3_ag2_f_03 - phones	AH0	50.9327
50.9027	DCA_se3_ag2_f_03 - words	and	50.9627
50.9327	DCA_se3_ag2_f_03 - phones	N	50.9627
50.9627	DCA_se3_ag2_f_03 - phones	sp	51.0327
51.0327	DCA_se3_ag2_f_03 - phones	P	51.0827
51.0327	DCA_se3_ag2_f_03 - words	pick	51.2427
51.0827	DCA_se3_ag2_f_03 - phones	IH1	51.1327
51.1327	DCA_se3_ag2_f_03 - phones	K	51.2427
51.2427	DCA_se3_ag2_f_03 - phones	AH1	51.3027
51.2427	DCA_se3_ag2_f_03 - words	up	51.4227
51.3027	DCA_se3_ag2_f_03 - phones	P	51.4227
51.4227	DCA_se3_ag2_f_03 - phones	sp	51.4527
51.4527	DCA_se3_ag2_f_03 - phones	W	51.5427
51.4527	DCA_se3_ag2_f_03 - words	one	51.6127
51.5427	DCA_se3_ag2_f_03 - phones	AH1	51.5827
51.5827	DCA_se3_ag2_f_03 - phones	N	51.6127
51.6127	DCA_se3_ag2_f_03 - phones	sp	51.6827
51.6827	DCA_se3_ag2_f_03 - phones	AH0	51.7527
51.6827	DCA_se3_ag2_f_03 - words	and	51.7827
51.7527	DCA_se3_ag2_f_03 - phones	N	51.7827
51.7827	DCA_se3_ag2_f_03 - phones	sp	51.8427
51.8427	DCA_se3_ag2_f_03 - phones	TH	51.9027
51.8427	DCA_se3_ag2_f_03 - words	throw	51.9727
51.9027	DCA_se3_ag2_f_03 - phones	R	51.9327
51.9327	DCA_se3_ag2_f_03 - phones	OW1	51.9727
51.9727	DCA_se3_ag2_f_03 - phones	IH0	52.0327
51.9727	DCA_se3_ag2_f_03 - words	it	52.0627
52.0327	DCA_se3_ag2_f_03 - phones	T	52.0627
52.0627	DCA_se3_ag2_f_03 - phones	sp	52.0927
52.0927	DCA_se3_ag2_f_03 - phones	B	52.1427
52.0927	DCA_se3_ag2_f_03 - words	back	52.2727
52.1427	DCA_se3_ag2_f_03 - phones	AE1	52.2027
52.2027	DCA_se3_ag2_f_03 - phones	K	52.2727
52.2727	DCA_se3_ag2_f_03 - phones	sp	52.3327
52.3327	DCA_se3_ag2_f_03 - phones	D	52.4127
52.3327	DCA_se3_ag2_f_03 - words	down	52.4727
52.4127	DCA_se3_ag2_f_03 - phones	AW1	52.4427
52.4427	DCA_se3_ag2_f_03 - phones	N	52.4727
52.4727	DCA_se3_ag2_f_03 - phones	sp	52.5027
52.5027	DCA_se3_ag2_f_03 - phones	AH0	52.5327
52.5027	DCA_se3_ag2_f_03 - words	and	52.6127
52.5327	DCA_se3_ag2_f_03 - phones	N	52.6127
52.6127	DCA_se3_ag2_f_03 - phones	sp	52.7327
52.7327	DCA_se3_ag2_f_03 - phones	P	52.7827
52.7327	DCA_se3_ag2_f_03 - words	pick	52.9027
52.7827	DCA_se3_ag2_f_03 - phones	IH1	52.8127
52.8127	DCA_se3_ag2_f_03 - phones	K	52.9027
52.9027	DCA_se3_ag2_f_03 - phones	AH1	52.9427
52.9027	DCA_se3_ag2_f_03 - words	up	53.0627
52.9427	DCA_se3_ag2_f_03 - phones	P	53.0627
53.0627	DCA_se3_ag2_f_03 - phones	sp	53.0927
53.0927	DCA_se3_ag2_f_03 - phones	T	53.1627
53.0927	DCA_se3_ag2_f_03 - words	two	53.2627
53.1627	DCA_se3_ag2_f_03 - phones	UW1	53.2627
53.2627	DCA_se3_ag2_f_03 - phones	sp	53.4327
53.5057	DCA_se3_ag2_f_03 - phones	TH	53.5457
53.5057	DCA_se3_ag2_f_03 - words	throw	53.6157
53.5457	DCA_se3_ag2_f_03 - phones	R	53.5757
53.5757	DCA_se3_ag2_f_03 - phones	OW1	53.6157
53.6157	DCA_se3_ag2_f_03 - phones	IH0	53.6457
53.6157	DCA_se3_ag2_f_03 - words	it	53.6757
53.6457	DCA_se3_ag2_f_03 - phones	T	53.6757
53.6757	DCA_se3_ag2_f_03 - phones	sp	53.7057
53.7057	DCA_se3_ag2_f_03 - phones	B	53.7557
53.7057	DCA_se3_ag2_f_03 - words	back	53.8557
53.7557	DCA_se3_ag2_f_03 - phones	AE1	53.7957
53.7957	DCA_se3_ag2_f_03 - phones	K	53.8557
53.8557	DCA_se3_ag2_f_03 - phones	sp	53.9357
53.9357	DCA_se3_ag2_f_03 - phones	D	54.0157
53.9357	DCA_se3_ag2_f_03 - words	down	54.0957
54.0157	DCA_se3_ag2_f_03 - phones	AW1	54.0657
54.0657	DCA_se3_ag2_f_03 - phones	N	54.0957
54.0957	DCA_se3_ag2_f_03 - phones	sp	54.1457
54.1457	DCA_se3_ag2_f_03 - phones	AH0	54.1857
54.1457	DCA_se3_ag2_f_03 - words	and	54.2157
54.1857	DCA_se3_ag2_f_03 - phones	N	54.2157
54.2157	DCA_se3_ag2_f_03 - phones	sp	54.3057
54.3057	DCA_se3_ag2_f_03 - phones	P	54.3657
54.3057	DCA_se3_ag2_f_03 - words	pick	54.4657
54.3657	DCA_se3_ag2_f_03 - phones	IH1	54.3957
54.3957	DCA_se3_ag2_f_03 - phones	K	54.4657
54.4657	DCA_se3_ag2_f_03 - phones	AH1	54.4957
54.4657	DCA_se3_ag2_f_03 - words	up	54.5257
54.4957	DCA_se3_ag2_f_03 - phones	P	54.5257
54.5257	DCA_se3_ag2_f_03 - phones	sp	54.5757
54.5757	DCA_se3_ag2_f_03 - phones	TH	54.7557
54.5757	DCA_se3_ag2_f_03 - words	three	54.9857
54.7557	DCA_se3_ag2_f_03 - phones	R	54.8257
54.8257	DCA_se3_ag2_f_03 - phones	IY1	54.9857
54.9857	DCA_se3_ag2_f_03 - phones	sp	55.1502
55.1502	DCA_se3_ag2_f_03 - phones	AH0	55.1802
55.1502	DCA_se3_ag2_f_03 - words	and	55.2102
55.1802	DCA_se3_ag2_f_03 - phones	N	55.2102
55.2102	DCA_se3_ag2_f_03 - phones	S	55.2402
55.2102	DCA_se3_ag2_f_03 - words	so	55.3002
55.2402	DCA_se3_ag2_f_03 - phones	OW1	55.3002
55.3002	DCA_se3_ag2_f_03 - phones	sp	55.4102
55.4102	DCA_se3_ag2_f_03 - phones	F	55.4502
55.4102	DCA_se3_ag2_f_03 - words	forth	55.5702
55.4502	DCA_se3_ag2_f_03 - phones	AO1	55.5002
55.5002	DCA_se3_ag2_f_03 - phones	R	55.5302
55.5302	DCA_se3_ag2_f_03 - phones	TH	55.5702
55.7808	DCA_se3_ag2_f_03 - phones	sil	55.9608
55.9608	DCA_se3_ag2_f_03 - phones	AH0	55.9908
55.9608	DCA_se3_ag2_f_03 - words	and	56.0208
55.9908	DCA_se3_ag2_f_03 - phones	N	56.0208
56.0208	DCA_se3_ag2_f_03 - phones	S	56.0508
56.0208	DCA_se3_ag2_f_03 - words	so	56.1008
56.0508	DCA_se3_ag2_f_03 - phones	OW1	56.1008
56.1008	DCA_se3_ag2_f_03 - phones	AO1	56.1308
56.1008	DCA_se3_ag2_f_03 - words	on	56.1608
56.1308	DCA_se3_ag2_f_03 - phones	N	56.1608
56.1608	DCA_se3_ag2_f_03 - phones	sp	56.3308
56.8293	DCA_se3_ag2_f_03 - phones	DH	56.8693
56.8293	DCA_se3_ag2_f_03 - words	then	56.9293
56.8693	DCA_se3_ag2_f_03 - phones	EH1	56.8993
56.8993	DCA_se3_ag2_f_03 - phones	N	56.9293
56.9293	DCA_se3_ag2_f_03 - phones	sp	56.9593
56.9593	DCA_se3_ag2_f_03 - phones	Y	57.0093
56.9593	DCA_se3_ag2_f_03 - words	you	57.0793
57.0093	DCA_se3_ag2_f_03 - phones	UW1	57.0793
57.0793	DCA_se3_ag2_f_03 - phones	sp	57.1093
57.1093	DCA_se3_ag2_f_03 - phones	M	57.1593
57.1093	DCA_se3_ag2_f_03 - words	make	57.2593
57.1593	DCA_se3_ag2_f_03 - phones	EY1	57.1993
57.1993	DCA_se3_ag2_f_03 - phones	K	57.2593
57.2593	DCA_se3_ag2_f_03 - phones	sp	57.2893
57.2893	DCA_se3_ag2_f_03 - phones	DH	57.3193
57.2893	DCA_se3_ag2_f_03 - words	the	57.3493
57.3193	DCA_se3_ag2_f_03 - phones	AH0	57.3493
57.3493	DCA_se3_ag2_f_03 - phones	sp	57.3893
57.3893	DCA_se3_ag2_f_03 - phones	G	57.4493
57.3893	DCA_se3_ag2_f_03 - words	game	57.6093
57.4493	DCA_se3_ag2_f_03 - phones	EY1	57.5093
57.5093	DCA_se3_ag2_f_03 - phones	M	57.6093
57.6093	DCA_se3_ag2_f_03 - phones	sp	57.6393
57.6393	DCA_se3_ag2_f_03 - phones	W	57.6993
57.6393	DCA_se3_ag2_f_03 - words	whatever	57.8793
57.6993	DCA_se3_ag2_f_03 - phones	AH2	57.7393
57.7393	DCA_se3_ag2_f_03 - phones	T	57.7893
57.7893	DCA_se3_ag2_f_03 - phones	EH1	57.8193
57.8193	DCA_se3_ag2_f_03 - phones	V	57.8493
57.8493	DCA_se3_ag2_f_03 - phones	ER0	57.8793
57.8793	DCA_se3_ag2_f_03 - phones	sp	57.9093
57.9093	DCA_se3_ag2_f_03 - phones	Y	57.9393
57.9093	DCA_se3_ag2_f_03 - words	you	58.0393
57.9393	DCA_se3_ag2_f_03 - phones	UW1	58.0393
58.0393	DCA_se3_ag2_f_03 - phones	sp	58.1193
58.1193	DCA_se3_ag2_f_03 - phones	W	58.2293
58.1193	DCA_se3_ag2_f_03 - words	want	58.3393
58.2293	DCA_se3_ag2_f_03 - phones	AA1	58.2793
58.2793	DCA_se3_ag2_f_03 - phones	N	58.3093
58.3093	DCA_se3_ag2_f_03 - phones	T	58.3393
58.3393	DCA_se3_ag2_f_03 - phones	sp	58.4793
59.4732	DCA_se3_ag2_f_03 - phones	T	59.5432
59.4732	DCA_se3_ag2_f_03 - words	ten	59.7032
59.5432	DCA_se3_ag2_f_03 - phones	EH1	59.5932
59.5932	DCA_se3_ag2_f_03 - phones	N	59.7032
59.7032	DCA_se3_ag2_f_03 - phones	sp	59.7332
59.7332	DCA_se3_ag2_f_03 - phones	G	59.7932
59.7332	DCA_se3_ag2_f_03 - words	games	60.1332
59.7932	DCA_se3_ag2_f_03 - phones	EY1	59.9132
59.9132	DCA_se3_ag2_f_03 - phones	M	59.9432
59.9432	DCA_se3_ag2_f_03 - phones	Z	60.1332
60.1332	DCA_se3_ag2_f_03 - phones	sp	60.4532
60.4532	DCA_se3_ag2_f_03 - phones	T	60.5332
60.4532	DCA_se3_ag2_f_03 - words	twenty	60.7032
60.5332	DCA_se3_ag2_f_03 - phones	W	60.5832
60.5832	DCA_se3_ag2_f_03 - phones	EH1	60.6432
60.6432	DCA_se3_ag2_f_03 - phones	N	60.6732
60.6732	DCA_se3_ag2_f_03 - phones	IY0	60.7032
60.7032	DCA_se3_ag2_f_03 - phones	sp	60.7832
60.7832	DCA_se3_ag2_f_03 - phones	G	60.8532
60.7832	DCA_se3_ag2_f_03 - words	games	61.0332
60.8532	DCA_se3_ag2_f_03 - phones	EY1	60.8832
60.8832	DCA_se3_ag2_f_03 - phones	M	60.9132
60.9132	DCA_se3_ag2_f_03 - phones	Z	61.0332
61.0332	DCA_se3_ag2_f_03 - phones	sp	62.6443
62.6443	DCA_se3_ag2_f_03 - phones	spn	62.6743
62.6443	DCA_se3_ag2_f_03 - words	<unk>	62.6743
62.6743	DCA_se3_ag2_f_03 - phones	sp	68.0851
66.7132	DCA_int_03 - phones	W	66.7432
66.7132	DCA_int_03 - words	what	66.8532
66.7432	DCA_int_03 - phones	AH1	66.7732
66.7732	DCA_int_03 - phones	T	66.8532
66.8532	DCA_int_03 - phones	W	66.8832
66.8532	DCA_int_03 - words	was	66.9532
66.8832	DCA_int_03 - phones	AH0	66.9132
66.9132	DCA_int_03 - phones	Z	66.9532
66.9532	DCA_int_03 - phones	sp	66.9832
66.9832	DCA_int_03 - phones	DH	67.0132
66.9832	DCA_int_03 - words	the	67.0732
67.0132	DCA_int_03 - phones	AH0	67.0732
67.0732	DCA_int_03 - phones	L	67.1432
67.0732	DCA_int_03 - words	last	67.2132
67.1432	DCA_int_03 - phones	AE1	67.1832
67.1832	DCA_int_03 - phones	S	67.2132
67.2132	DCA_int_03 - phones	sp	67.3132
67.3132	DCA_int_03 - phones	TH	67.3432
67.3132	DCA_int_03 - words	thing	67.4032
67.3432	DCA_int_03 - phones	IH1	67.3732
67.3732	DCA_int_03 - phones	NG	67.4032
67.4032	DCA_int_03 - phones	Y	67.4332
67.4032	DCA_int_03 - words	you	67.5232
67.4332	DCA_int_03 - phones	UW1	67.5232
67.5232	DCA_int_03 - phones	sp	67.6132
67.6132	DCA_int_03 - phones	S	67.6432
67.6132	DCA_int_03 - words	said	67.7032
67.6432	DCA_int_03 - phones	EH1	67.6732
67.6732	DCA_int_03 - phones	D	67.7032
67.7032	DCA_int_03 - phones	sp	72.0056
68.0851	DCA_se3_ag2_f_03 - words	<unk>	68.2651
68.0851	DCA_se3_ag2_f_03 - phones	spn	68.2651
68.2651	DCA_se3_ag2_f_03 - phones	sp	69.5086
69.5086	DCA_se3_ag2_f_03 - words	oh	69.7286
69.5086	DCA_se3_ag2_f_03 - phones	OW1	69.7286
69.7286	DCA_se3_ag2_f_03 - phones	sp	69.8086
71.1000	DCA_se3_ag2_f_03 - phones	W	71.1600
71.1000	DCA_se3_ag2_f_03 - words	what	71.2200
71.1600	DCA_se3_ag2_f_03 - phones	AH1	71.1900
71.1900	DCA_se3_ag2_f_03 - phones	T	71.2200
71.2200	DCA_se3_ag2_f_03 - phones	sp	71.2600
71.2600	DCA_se3_ag2_f_03 - phones	D	71.3000
71.2600	DCA_se3_ag2_f_03 - words	did	71.3900
71.3000	DCA_se3_ag2_f_03 - phones	IH0	71.3300
71.3300	DCA_se3_ag2_f_03 - phones	D	71.3900
71.3900	DCA_se3_ag2_f_03 - phones	sp	71.4600
71.4600	DCA_se3_ag2_f_03 - phones	AY1	71.4900
71.4600	DCA_se3_ag2_f_03 - words	i	71.4900
71.4900	DCA_se3_ag2_f_03 - phones	sp	71.5200
71.5200	DCA_se3_ag2_f_03 - phones	S	71.6700
71.5200	DCA_se3_ag2_f_03 - words	say	71.7400
71.6700	DCA_se3_ag2_f_03 - phones	EY1	71.7400
71.7400	DCA_se3_ag2_f_03 - phones	sp	73.2459
72.0056	DCA_int_03 - phones	OW1	72.0956
72.0056	DCA_int_03 - words	oh	72.0956
72.0956	DCA_int_03 - phones	Y	72.1856
72.0956	DCA_int_03 - words	you	72.2156
72.1856	DCA_int_03 - phones	UW1	72.2156
72.2156	DCA_int_03 - phones	sp	72.2456
72.2456	DCA_int_03 - phones	W	72.2756
72.2456	DCA_int_03 - words	were	72.3056
72.2756	DCA_int_03 - phones	ER0	72.3056
72.3056	DCA_int_03 - phones	T	72.3356
72.3056	DCA_int_03 - words	talking	72.5256
72.3356	DCA_int_03 - phones	AO1	72.4056
72.4056	DCA_int_03 - phones	K	72.4656
72.4656	DCA_int_03 - phones	IH0	72.4956
72.4956	DCA_int_03 - phones	NG	72.5256
72.5256	DCA_int_03 - phones	AH0	72.5656
72.5256	DCA_int_03 - words	about	72.6756
72.5656	DCA_int_03 - phones	B	72.5956
72.5956	DCA_int_03 - phones	AW1	72.6356
72.6356	DCA_int_03 - phones	T	72.6756
72.6756	DCA_int_03 - phones	sp	72.7056
72.7056	DCA_int_03 - phones	JH	72.8356
72.7056	DCA_int_03 - words	jacks	73.0556
72.8356	DCA_int_03 - phones	AE1	72.9956
72.9956	DCA_int_03 - phones	K	73.0256
73.0256	DCA_int_03 - phones	S	73.0556
73.0556	DCA_int_03 - phones	sp	74.3563
73.2459	DCA_se3_ag2_f_03 - words	i	73.3359
73.2459	DCA_se3_ag2_f_03 - phones	AY1	73.3359
73.3359	DCA_se3_ag2_f_03 - phones	F	73.4559
73.3359	DCA_se3_ag2_f_03 - words	finished	73.6959
73.4559	DCA_se3_ag2_f_03 - phones	IH1	73.4959
73.4959	DCA_se3_ag2_f_03 - phones	N	73.5259
73.5259	DCA_se3_ag2_f_03 - phones	IH0	73.6059
73.6059	DCA_se3_ag2_f_03 - phones	SH	73.6659
73.6659	DCA_se3_ag2_f_03 - phones	T	73.6959
73.6959	DCA_se3_ag2_f_03 - phones	T	73.7459
73.6959	DCA_se3_ag2_f_03 - words	talking	73.9359
73.7459	DCA_se3_ag2_f_03 - phones	AO1	73.7859
73.7859	DCA_se3_ag2_f_03 - phones	K	73.8659
73.8659	DCA_se3_ag2_f_03 - phones	IH0	73.8959
73.8959	DCA_se3_ag2_f_03 - phones	NG	73.9359
73.9359	DCA_se3_ag2_f_03 - phones	sp	73.9659
73.9659	DCA_se3_ag2_f_03 - phones	AH0	74.0459
73.9659	DCA_se3_ag2_f_03 - words	about	74.2159
74.0459	DCA_se3_ag2_f_03 - phones	B	74.0759
74.0759	DCA_se3_ag2_f_03 - phones	AW1	74.1059
74.1059	DCA_se3_ag2_f_03 - phones	T	74.2159
74.2159	DCA_se3_ag2_f_03 - phones	JH	74.2659
74.2159	DCA_se3_ag2_f_03 - words	jacks	74.6959
74.2659	DCA_se3_ag2_f_03 - phones	AE1	74.3659
74.3563	DCA_int_03 - phones	OW2	74.3863
74.3563	DCA_int_03 - words	okay	74.4463
74.3659	DCA_se3_ag2_f_03 - phones	K	74.4859
74.3863	DCA_int_03 - phones	K	74.4163
74.4163	DCA_int_03 - phones	EY1	74.4463
74.4463	DCA_int_03 - phones	sp	75.0735
74.4859	DCA_se3_ag2_f_03 - phones	S	74.6959
74.6959	DCA_se3_ag2_f_03 - phones	spn	74.8859
74.6959	DCA_se3_ag2_f_03 - words	<unk>	74.8859
75.0735	DCA_int_03 - phones	HH	75.1035
75.0735	DCA_int_03 - words	what	75.2135
75.1035	DCA_int_03 - phones	W	75.1435
75.1435	DCA_int_03 - phones	AH1	75.1735
75.1735	DCA_int_03 - phones	T	75.2135
75.2135	DCA_int_03 - phones	AH0	75.3035
75.2135	DCA_int_03 - words	about	75.5735
75.3035	DCA_int_03 - phones	B	75.3335
75.3335	DCA_int_03 - phones	AW1	75.4535
75.4535	DCA_int_03 - phones	T	75.5735
75.5735	DCA_int_03 - phones	sp	75.6435
75.6435	DCA_int_03 - phones	AH1	75.9035
75.6435	DCA_int_03 - words	um	76.0935
75.9035	DCA_int_03 - phones	M	76.0935
76.0935	DCA_int_03 - phones	sp	76.1535
76.1535	DCA_int_03 - phones	S	76.3235
76.1535	DCA_int_03 - words	say	76.5835
76.3235	DCA_int_03 - phones	EY1	76.5835
76.5835	DCA_int_03 - phones	sp	76.7235
76.7235	DCA_int_03 - phones	HH	76.8635
76.7235	DCA_int_03 - words	hide	76.9935
76.8635	DCA_int_03 - phones	AY1	76.9635
76.9635	DCA_int_03 - phones	D	76.9935
76.9935	DCA_int_03 - phones	AH0	77.0235
76.9935	DCA_int_03 - words	and	77.1035
77.0235	DCA_int_03 - phones	N	77.0635
77.0635	DCA_int_03 - phones	D	77.1035
77.1035	DCA_int_03 - phones	sp	77.2335
77.2335	DCA_int_03 - phones	S	77.2735
77.2335	DCA_int_03 - words	seek	77.3435
77.2735	DCA_int_03 - phones	IY1	77.3135
77.3135	DCA_int_03 - phones	K	77.3435
77.3435	DCA_int_03 - phones	sp	81.5263
79.0073	DCA_se3_ag2_f_03 - phones	sil	79.0373
79.0373	DCA_se3_ag2_f_03 - phones	OW1	79.3873
79.0373	DCA_se3_ag2_f_03 - words	oh	79.3873
79.3873	DCA_se3_ag2_f_03 - phones	sp	79.4173
79.4173	DCA_se3_ag2_f_03 - phones	AY1	79.4473
79.4173	DCA_se3_ag2_f_03 - words	i	79.4473
79.4473	DCA_se3_ag2_f_03 - phones	D	79.4773
79.4473	DCA_se3_ag2_f_03 - words	didn't	79.7073
79.4773	DCA_se3_ag2_f_03 - phones	IH1	79.5073
79.5073	DCA_se3_ag2_f_03 - phones	D	79.5373
79.5373	DCA_se3_ag2_f_03 - phones	N	79.6773
79.6773	DCA_se3_ag2_f_03 - phones	T	79.7073
79.7073	DCA_se3_ag2_f_03 - phones	D	79.7673
79.7073	DCA_se3_ag2_f_03 - words	do	79.8773
79.7673	DCA_se3_ag2_f_03 - phones	UW1	79.8773
79.8773	DCA_se3_ag2_f_03 - phones	T	79.9973
79.8773	DCA_se3_ag2_f_03 - words	too	80.0473
79.9973	DCA_se3_ag2_f_03 - phones	UW1	80.0473
80.0473	DCA_se3_ag2_f_03 - phones	sp	80.0773
80.0773	DCA_se3_ag2_f_03 - phones	M	80.1473
80.0773	DCA_se3_ag2_f_03 - words	much	80.3373
80.1473	DCA_se3_ag2_f_03 - phones	AH1	80.2373
80.2373	DCA_se3_ag2_f_03 - phones	CH	80.3373
80.3373	DCA_se3_ag2_f_03 - phones	sp	80.3673
80.3673	DCA_se3_ag2_f_03 - phones	AH0	80.3973
80.3673	DCA_se3_ag2_f_03 - words	of	80.4273
80.3973	DCA_se3_ag2_f_03 - phones	V	80.4273
80.4273	DCA_se3_ag2_f_03 - phones	sp	80.4573
80.4573	DCA_se3_ag2_f_03 - phones	DH	80.4973
80.4573	DCA_se3_ag2_f_03 - words	that	80.7373
80.4973	DCA_se3_ag2_f_03 - phones	AH0	80.5273
80.5273	DCA_se3_ag2_f_03 - phones	T	80.7373
81.5263	DCA_int_03 - words	<unk>	81.6263
81.5263	DCA_int_03 - phones	spn	81.6263
81.6263	DCA_int_03 - phones	sp	87.0636
83.3930	DCA_se3_ag2_f_03 - phones	Y	83.5230
83.3930	DCA_se3_ag2_f_03 - words	you	83.5530
83.5230	DCA_se3_ag2_f_03 - phones	UW1	83.5530
83.5530	DCA_se3_ag2_f_03 - phones	sp	83.6230
83.6230	DCA_se3_ag2_f_03 - phones	HH	83.7030
83.6230	DCA_se3_ag2_f_03 - words	hide	83.9630
83.7030	DCA_se3_ag2_f_03 - phones	AY1	83.9130
83.9130	DCA_se3_ag2_f_03 - phones	D	83.9630
83.9630	DCA_se3_ag2_f_03 - phones	AH0	83.9930
83.9630	DCA_se3_ag2_f_03 - words	and	84.0230
83.9930	DCA_se3_ag2_f_03 - phones	N	84.0230
84.0230	DCA_se3_ag2_f_03 - phones	Y	84.0530
84.0230	DCA_se3_ag2_f_03 - words	you	84.0830
84.0530	DCA_se3_ag2_f_03 - phones	UW1	84.0830
84.0830	DCA_se3_ag2_f_03 - phones	sp	84.1130
84.1130	DCA_se3_ag2_f_03 - phones	S	84.2730
84.1130	DCA_se3_ag2_f_03 - words	seek	84.5230
84.2730	DCA_se3_ag2_f_03 - phones	IY1	84.4530
84.4530	DCA_se3_ag2_f_03 - phones	K	84.5230
85.8734	DCA_se3_ag2_f_03 - phones	DH	85.9334
85.8734	DCA_se3_ag2_f_03 - words	that	86.0234
85.9334	DCA_se3_ag2_f_03 - phones	AH0	85.9634
85.9634	DCA_se3_ag2_f_03 - phones	T	86.0234
86.0234	DCA_se3_ag2_f_03 - phones	Z	86.0534
86.0234	DCA_se3_ag2_f_03 - words	s	86.0534
86.0534	DCA_se3_ag2_f_03 - phones	AH0	86.1434
86.0534	DCA_se3_ag2_f_03 - words	about	86.3634
86.1434	DCA_se3_ag2_f_03 - phones	B	86.1834
86.1834	DCA_se3_ag2_f_03 - phones	AW1	86.2534
86.2534	DCA_se3_ag2_f_03 - phones	T	86.3634
86.3634	DCA_se3_ag2_f_03 - phones	DH	86.3934
86.3634	DCA_se3_ag2_f_03 - words	the	86.4234
86.3934	DCA_se3_ag2_f_03 - phones	AH0	86.4234
86.4234	DCA_se3_ag2_f_03 - phones	sp	86.4534
86.4534	DCA_se3_ag2_f_03 - phones	S	86.5434
86.4534	DCA_se3_ag2_f_03 - words	size	86.6134
86.5434	DCA_se3_ag2_f_03 - phones	AY1	86.5834
86.5834	DCA_se3_ag2_f_03 - phones	Z	86.6134
86.6134	DCA_se3_ag2_f_03 - phones	sp	86.6434
86.6434	DCA_se3_ag2_f_03 - phones	AH0	86.7434
86.6434	DCA_se3_ag2_f_03 - words	of	86.8434
86.7434	DCA_se3_ag2_f_03 - phones	V	86.8434
86.8434	DCA_se3_ag2_f_03 - phones	IH0	86.8834
86.8434	DCA_se3_ag2_f_03 - words	it	87.0534
86.8834	DCA_se3_ag2_f_03 - phones	T	87.0534
87.0534	DCA_se3_ag2_f_03 - phones	sp	87.0834
87.0636	DCA_int_03 - phones	W	87.1536
87.0636	DCA_int_03 - words	well	87.2836
87.0834	DCA_se3_ag2_f_03 - words	<unk>	87.7934
87.0834	DCA_se3_ag2_f_03 - phones	spn	87.7934
87.1536	DCA_int_03 - phones	EH1	87.1836
87.1836	DCA_int_03 - phones	L	87.2836
87.2836	DCA_int_03 - phones	W	87.7536
87.2836	DCA_int_03 - words	what	87.9136
87.7536	DCA_int_03 - phones	AH1	87.8136
87.8136	DCA_int_03 - phones	T	87.9136
87.9136	DCA_int_03 - phones	sp	87.9436
87.9436	DCA_int_03 - words	i	88.0336
87.9436	DCA_int_03 - phones	AY1	88.0336
88.0336	DCA_int_03 - phones	M	88.1136
88.0336	DCA_int_03 - words	mean	88.3836
88.1136	DCA_int_03 - phones	IY1	88.1736
88.1736	DCA_int_03 - phones	N	88.3836
88.3836	DCA_int_03 - phones	sp	88.4236
88.4780	DCA_int_03 - phones	HH	88.5180
88.4780	DCA_int_03 - words	what	88.6380
88.5180	DCA_int_03 - phones	W	88.5580
88.5580	DCA_int_03 - phones	AH1	88.6080
88.6080	DCA_int_03 - phones	T	88.6380
88.6380	DCA_int_03 - phones	sp	88.6680
88.6680	DCA_int_03 - phones	W	88.7480
88.6680	DCA_int_03 - words	what	88.8080
88.7480	DCA_int_03 - phones	AH1	88.7780
88.7780	DCA_int_03 - phones	T	88.8080
88.8080	DCA_int_03 - phones	D	88.8380
88.8080	DCA_int_03 - words	did	89.0280
88.8380	DCA_int_03 - phones	IH1	88.8680
88.8680	DCA_int_03 - phones	D	89.0280
89.0280	DCA_int_03 - phones	Y	89.0680
89.0280	DCA_int_03 - words	you	89.0980
89.0680	DCA_int_03 - phones	UW1	89.0980
89.0980	DCA_int_03 - phones	D	89.1280
89.0980	DCA_int_03 - words	do	89.2780
89.1280	DCA_int_03 - phones	UW1	89.2780
89.2780	DCA_int_03 - phones	W	89.3480
89.2780	DCA_int_03 - words	when	89.4080
89.3480	DCA_int_03 - phones	EH1	89.3780
89.3780	DCA_int_03 - phones	N	89.4080
89.4080	DCA_int_03 - phones	Y	89.4380
89.4080	DCA_int_03 - words	you	89.4680
89.4380	DCA_int_03 - phones	UW1	89.4680
89.4680	DCA_int_03 - phones	sp	89.4980
89.4980	DCA_int_03 - phones	P	89.5280
89.4980	DCA_int_03 - words	played	89.6780
89.5280	DCA_int_03 - phones	L	89.5680
89.5680	DCA_int_03 - phones	EY1	89.6080
89.6080	DCA_int_03 - phones	D	89.6780
89.6780	DCA_int_03 - phones	sp	89.7080
89.7080	DCA_int_03 - phones	HH	89.7780
89.7080	DCA_int_03 - words	hide	89.8380
89.7780	DCA_int_03 - phones	AY1	89.8080
89.8080	DCA_int_03 - phones	D	89.8380
89.8380	DCA_int_03 - phones	AH0	89.8680
89.8380	DCA_int_03 - words	and	89.9180
89.8680	DCA_int_03 - phones	N	89.9180
89.9180	DCA_int_03 - phones	sp	90.0980
90.0980	DCA_int_03 - phones	S	90.1280
90.0980	DCA_int_03 - words	seek	90.2080
90.1280	DCA_int_03 - phones	IY1	90.1780
90.1780	DCA_int_03 - phones	K	90.2080
90.2080	DCA_int_03 - phones	sp	98.1602
92.3247	DCA_se3_ag2_f_03 - phones	S	92.3847
92.3247	DCA_se3_ag2_f_03 - words	somebody	92.8247
92.3847	DCA_se3_ag2_f_03 - phones	AH1	92.4547
92.4547	DCA_se3_ag2_f_03 - phones	M	92.5347
92.5347	DCA_se3_ag2_f_03 - phones	B	92.5847
92.5847	DCA_se3_ag2_f_03 - phones	AA2	92.6847
92.6847	DCA_se3_ag2_f_03 - phones	D	92.7447
92.7447	DCA_se3_ag2_f_03 - phones	IY0	92.8247
92.8247	DCA_se3_ag2_f_03 - phones	sp	92.8547
92.8547	DCA_se3_ag2_f_03 - phones	W	92.9447
92.8547	DCA_se3_ag2_f_03 - words	was	93.1247
92.9447	DCA_se3_ag2_f_03 - phones	AA1	93.0147
93.0147	DCA_se3_ag2_f_03 - phones	Z	93.1247
93.1247	DCA_se3_ag2_f_03 - phones	IH1	93.2247
93.1247	DCA_se3_ag2_f_03 - words	it	93.3347
93.2247	DCA_se3_ag2_f_03 - phones	T	93.3347
93.7812	DCA_se3_ag2_f_03 - phones	AH0	93.8912
93.7812	DCA_se3_ag2_f_03 - words	and	93.9712
93.8912	DCA_se3_ag2_f_03 - phones	N	93.9712
93.9712	DCA_se3_ag2_f_03 - phones	DH	94.0112
93.9712	DCA_se3_ag2_f_03 - words	the	94.0612
94.0112	DCA_se3_ag2_f_03 - phones	AH0	94.0612
94.0612	DCA_se3_ag2_f_03 - phones	R	94.1412
94.0612	DCA_se3_ag2_f_03 - words	rest	94.3612
94.1412	DCA_se3_ag2_f_03 - phones	EH1	94.2212
94.2212	DCA_se3_ag2_f_03 - phones	S	94.3112
94.3112	DCA_se3_ag2_f_03 - phones	T	94.3612
94.3612	DCA_se3_ag2_f_03 - phones	AH0	94.3912
94.3612	DCA_se3_ag2_f_03 - words	of	94.4812
94.3912	DCA_se3_ag2_f_03 - phones	V	94.4812
94.4812	DCA_se3_ag2_f_03 - phones	Y	94.5412
94.4812	DCA_se3_ag2_f_03 - words	you	94.6312
94.5412	DCA_se3_ag2_f_03 - phones	UW1	94.6312
94.6312	DCA_se3_ag2_f_03 - phones	sp	94.6612
94.6612	DCA_se3_ag2_f_03 - phones	HH	94.7012
94.6612	DCA_se3_ag2_f_03 - words	here	95.0412
94.7012	DCA_se3_ag2_f_03 - phones	IY1	94.8612
94.8612	DCA_se3_ag2_f_03 - phones	R	95.0412
95.0412	DCA_se3_ag2_f_03 - phones	sp	95.1212
95.7330	DCA_se3_ag2_f_03 - phones	AH0	95.8330
95.7330	DCA_se3_ag2_f_03 - words	and	96.0030
95.8330	DCA_se3_ag2_f_03 - phones	N	95.8830
95.8830	DCA_se3_ag2_f_03 - phones	D	96.0030
96.0030	DCA_se3_ag2_f_03 - phones	HH	96.0830
96.0030	DCA_se3_ag2_f_03 - words	he	96.1630
96.0830	DCA_se3_ag2_f_03 - phones	IY1	96.1630
96.1630	DCA_se3_ag2_f_03 - phones	W	96.2330
96.1630	DCA_se3_ag2_f_03 - words	would	96.3230
96.2330	DCA_se3_ag2_f_03 - phones	UH1	96.2730
96.2730	DCA_se3_ag2_f_03 - phones	D	96.3230
96.3230	DCA_se3_ag2_f_03 - phones	T	96.3930
96.3230	DCA_se3_ag2_f_03 - words	try	96.5630
96.3930	DCA_se3_ag2_f_03 - phones	R	96.4530
96.4530	DCA_se3_ag2_f_03 - phones	AY1	96.5630
96.5630	DCA_se3_ag2_f_03 - phones	T	96.6030
96.5630	DCA_se3_ag2_f_03 - words	to	96.6530
96.6030	DCA_se3_ag2_f_03 - phones	AH0	96.6530
96.6530	DCA_se3_ag2_f_03 - phones	sp	96.7130
96.7130	DCA_se3_ag2_f_03 - phones	F	96.7930
96.7130	DCA_se3_ag2_f_03 - words	find	97.1030
96.7930	DCA_se3_ag2_f_03 - phones	AY1	96.9730
96.9730	DCA_se3_ag2_f_03 - phones	N	97.0530
97.0530	DCA_se3_ag2_f_03 - phones	D	97.1030
97.1030	DCA_se3_ag2_f_03 - phones	Y	97.1430
97.1030	DCA_se3_ag2_f_03 - words	you	97.2730
97.1430	DCA_se3_ag2_f_03 - phones	UW1	97.2730
97.2730	DCA_se3_ag2_f_03 - phones	sp	97.3430
98.1602	DCA_int_03 - phones	M	98.2302
98.1602	DCA_int_03 - words	mm-hm	98.4602
98.2302	DCA_int_03 - phones	HH	98.2602
98.2602	DCA_int_03 - phones	M	98.4602
98.4602	DCA_int_03 - phones	sp	98.5102
98.5269	DCA_se3_ag2_f_03 - phones	HH	98.6069
98.5269	DCA_se3_ag2_f_03 - words	whoever	98.8769
98.6069	DCA_se3_ag2_f_03 - phones	UW0	98.6969
98.6969	DCA_se3_ag2_f_03 - phones	EH1	98.7669
98.7669	DCA_se3_ag2_f_03 - phones	V	98.8369
98.8369	DCA_se3_ag2_f_03 - phones	ER0	98.8769
98.8769	DCA_se3_ag2_f_03 - phones	sp	98.9069
98.9069	DCA_se3_ag2_f_03 - phones	W	98.9469
98.9069	DCA_se3_ag2_f_03 - words	was	99.0169
98.9469	DCA_se3_ag2_f_03 - phones	AH0	98.9769
98.9769	DCA_se3_ag2_f_03 - phones	Z	99.0169
99.0169	DCA_se3_ag2_f_03 - phones	DH	99.0569
99.0169	DCA_se3_ag2_f_03 - words	the	99.0969
99.0569	DCA_se3_ag2_f_03 - phones	AH0	99.0969
99.0969	DCA_se3_ag2_f_03 - phones	L	99.1869
99.0969	DCA_se3_ag2_f_03 - words	last	99.4269
99.1869	DCA_se3_ag2_f_03 - phones	AE1	99.3369
99.3369	DCA_se3_ag2_f_03 - phones	S	99.3969
99.3969	DCA_se3_ag2_f_03 - phones	T	99.4269
99.4269	DCA_se3_ag2_f_03 - phones	sp	99.4669
99.4669	DCA_se3_ag2_f_03 - phones	P	99.5369
99.4669	DCA_se3_ag2_f_03 - words	person	99.7869
99.5369	DCA_se3_ag2_f_03 - phones	ER1	99.6569
99.6569	DCA_se3_ag2_f_03 - phones	S	99.7269
99.7269	DCA_se3_ag2_f_03 - phones	AH0	99.7569
99.7569	DCA_se3_ag2_f_03 - phones	N	99.7869
99.7869	DCA_se3_ag2_f_03 - phones	sp	99.8169
99.8169	DCA_se3_ag2_f_03 - phones	HH	99.8469
99.8169	DCA_se3_ag2_f_03 - words	he	99.8769
99.8469	DCA_se3_ag2_f_03 - phones	IY1	99.8769
99.8769	DCA_se3_ag2_f_03 - phones	sp	99.9869
99.9869	DCA_se3_ag2_f_03 - phones	F	100.0569
99.9869	DCA_se3_ag2_f_03 - words	found	100.4269
100.0569	DCA_se3_ag2_f_03 - phones	AW1	100.2469
100.2469	DCA_se3_ag2_f_03 - phones	N	100.3769
100.3769	DCA_se3_ag2_f_03 - phones	D	100.4269
100.4269	DCA_se3_ag2_f_03 - phones	sp	100.4669
100.4669	DCA_se3_ag2_f_03 - phones	W	100.5269
100.4669	DCA_se3_ag2_f_03 - words	was	100.6369
100.5269	DCA_se3_ag2_f_03 - phones	AH0	100.5569
100.5569	DCA_se3_ag2_f_03 - phones	Z	100.6369
100.6369	DCA_se3_ag2_f_03 - phones	IH1	100.7269
100.6369	DCA_se3_ag2_f_03 - words	it	100.8169
100.7269	DCA_se3_ag2_f_03 - phones	T	100.8169
100.8169	DCA_se3_ag2_f_03 - phones	sp	100.8469
100.8469	DCA_se3_ag2_f_03 - phones	DH	100.8869
100.8469	DCA_se3_ag2_f_03 - words	the	100.9169
100.8869	DCA_se3_ag2_f_03 - phones	AH0	100.9169
100.9169	DCA_se3_ag2_f_03 - phones	sp	100.9669
100.9669	DCA_se3_ag2_f_03 - phones	N	101.0269
100.9669	DCA_se3_ag2_f_03 - words	next	101.2869
101.0269	DCA_se3_ag2_f_03 - phones	EH1	101.0969
101.0969	DCA_se3_ag2_f_03 - phones	K	101.1969
101.1969	DCA_se3_ag2_f_03 - phones	S	101.2569
101.2569	DCA_se3_ag2_f_03 - phones	T	101.2869
101.2869	DCA_se3_ag2_f_03 - phones	T	101.3569
101.2869	DCA_se3_ag2_f_03 - words	time	101.5369
101.3569	DCA_se3_ag2_f_03 - phones	AY1	101.3869
101.3869	DCA_se3_ag2_f_03 - phones	M	101.5369
101.5369	DCA_se3_ag2_f_03 - phones	sp	106.1366
102.4251	DCA_int_03 - phones	W	102.5451
102.4251	DCA_int_03 - words	was	102.6251
102.5451	DCA_int_03 - phones	AH0	102.5851
102.5851	DCA_int_03 - phones	Z	102.6251
102.6251	DCA_int_03 - phones	sp	102.6551
102.6551	DCA_int_03 - phones	DH	102.6851
102.6551	DCA_int_03 - words	there	102.7451
102.6851	DCA_int_03 - phones	EH1	102.7151
102.7151	DCA_int_03 - phones	R	102.7451
102.7451	DCA_int_03 - phones	EH1	102.7751
102.7451	DCA_int_03 - words	any	102.8351
102.7751	DCA_int_03 - phones	N	102.8051
102.8051	DCA_int_03 - phones	IY0	102.8351
102.8351	DCA_int_03 - phones	sp	102.9151
102.9151	DCA_int_03 - phones	K	102.9551
102.9151	DCA_int_03 - words	kind	103.0451
102.9551	DCA_int_03 - phones	AY1	103.0051
103.0051	DCA_int_03 - phones	N	103.0451
103.0451	DCA_int_03 - phones	AH1	103.0951
103.0451	DCA_int_03 - words	of	103.2051
103.0951	DCA_int_03 - phones	V	103.2051
103.2051	DCA_int_03 - phones	R	103.2851
103.2051	DCA_int_03 - words	rhyme	103.5751
103.2851	DCA_int_03 - phones	AY1	103.4051
103.4051	DCA_int_03 - phones	M	103.5751
103.5751	DCA_int_03 - phones	sp	103.6051
103.6051	DCA_int_03 - phones	DH	103.6451
103.6051	DCA_int_03 - words	that	103.7351
103.6451	DCA_int_03 - phones	AH0	103.6751
103.6751	DCA_int_03 - phones	T	103.7351
103.7351	DCA_int_03 - phones	Y	103.8251
103.7351	DCA_int_03 - words	you	103.8551
103.8251	DCA_int_03 - phones	UW1	103.8551
103.8551	DCA_int_03 - phones	sp	103.9951
103.9951	DCA_int_03 - phones	S	104.0251
103.9951	DCA_int_03 - words	said	104.1751
104.0251	DCA_int_03 - phones	EH1	104.0551
104.0551	DCA_int_03 - phones	D	104.1751
104.1751	DCA_int_03 - phones	sp	104.3451
106.1366	DCA_se3_ag2_f_03 - phones	OW1	106.3766
106.1366	DCA_se3_ag2_f_03 - words	oh	106.3766
106.3766	DCA_se3_ag2_f_03 - phones	sp	106.4266
106.6643	DCA_se3_ag2_f_03 - phones	AY1	106.8443
106.6643	DCA_se3_ag2_f_03 - words	i	106.8443
106.8443	DCA_se3_ag2_f_03 - phones	K	106.9443
106.8443	DCA_se3_ag2_f_03 - words	can't	107.0743
106.9443	DCA_se3_ag2_f_03 - phones	AE1	107.0243
107.0243	DCA_se3_ag2_f_03 - phones	N	107.0743
107.0743	DCA_se3_ag2_f_03 - phones	R	107.1443
107.0743	DCA_se3_ag2_f_03 - words	remember	107.6943
107.1443	DCA_se3_ag2_f_03 - phones	IY0	107.1943
107.1943	DCA_se3_ag2_f_03 - phones	M	107.2843
107.2843	DCA_se3_ag2_f_03 - phones	EH1	107.3943
107.3943	DCA_se3_ag2_f_03 - phones	M	107.4643
107.4643	DCA_se3_ag2_f_03 - phones	B	107.5343
107.5343	DCA_se3_ag2_f_03 - phones	ER0	107.6943
107.6943	DCA_se3_ag2_f_03 - phones	W	107.7443
107.6943	DCA_se3_ag2_f_03 - words	whatever	108.1343
107.7443	DCA_se3_ag2_f_03 - phones	AH2	107.7743
107.7743	DCA_se3_ag2_f_03 - phones	T	107.9443
107.8994	DCA_int_03 - phones	spn	108.3394
107.8994	DCA_int_03 - words	<unk>	108.3394
107.9443	DCA_se3_ag2_f_03 - phones	EH1	108.0043
108.0043	DCA_se3_ag2_f_03 - phones	V	108.0843
108.0843	DCA_se3_ag2_f_03 - phones	ER0	108.1343
108.1343	DCA_se3_ag2_f_03 - phones	IH0	108.1643
108.1343	DCA_se3_ag2_f_03 - words	it	108.2743
108.1643	DCA_se3_ag2_f_03 - phones	T	108.2743
108.2743	DCA_se3_ag2_f_03 - phones	W	108.4243
108.2743	DCA_se3_ag2_f_03 - words	was	108.7543
108.4243	DCA_se3_ag2_f_03 - phones	AA1	108.5543
108.5543	DCA_se3_ag2_f_03 - phones	Z	108.7543
108.7543	DCA_se3_ag2_f_03 - phones	spn	109.2643
108.7543	DCA_se3_ag2_f_03 - words	<unk>	109.2643
110.2012	DCA_int_03 - phones	sil	110.2312
110.2312	DCA_int_03 - phones	OW2	110.3812
110.2312	DCA_int_03 - words	okay	110.8512
110.3812	DCA_int_03 - phones	K	110.4312
110.4312	DCA_int_03 - phones	EY1	110.8512
111.9079	DCA_int_03 - phones	AH1	111.9879
111.9079	DCA_int_03 - words	um	112.4479
111.9879	DCA_int_03 - phones	M	112.4479
112.4479	DCA_int_03 - phones	sp	112.5079
112.9098	DCA_int_03 - phones	HH	112.9498
112.9098	DCA_int_03 - words	what	113.0598
112.9498	DCA_int_03 - phones	W	112.9798
112.9798	DCA_int_03 - phones	AH1	113.0198
113.0198	DCA_int_03 - phones	T	113.0598
113.0598	DCA_int_03 - phones	AH0	113.1398
113.0598	DCA_int_03 - words	about	113.3198
113.1398	DCA_int_03 - phones	B	113.1798
113.1798	DCA_int_03 - phones	AW1	113.2698
113.2698	DCA_int_03 - phones	T	113.3198
113.3198	DCA_int_03 - phones	sp	113.3498
113.3498	DCA_int_03 - phones	M	113.4698
113.3498	DCA_int_03 - words	mother	113.6398
113.4698	DCA_int_03 - phones	AH1	113.5298
113.5298	DCA_int_03 - phones	DH	113.6098
113.6098	DCA_int_03 - phones	ER0	113.6398
113.6398	DCA_int_03 - phones	M	113.6898
113.6398	DCA_int_03 - words	may	113.7198
113.6898	DCA_int_03 - phones	EY1	113.7198
113.7198	DCA_int_03 - phones	AY1	114.2398
113.7198	DCA_int_03 - words	i	114.2398
114.2398	DCA_int_03 - phones	sp	114.3398
116.6851	DCA_se3_ag2_f_03 - words	oh	116.7151
116.6851	DCA_se3_ag2_f_03 - phones	OW1	116.7151
116.7151	DCA_se3_ag2_f_03 - phones	sp	116.7851
116.7851	DCA_se3_ag2_f_03 - phones	W	116.9351
116.7851	DCA_se3_ag2_f_03 - words	well	117.0351
116.9351	DCA_se3_ag2_f_03 - phones	EH1	116.9651
116.9651	DCA_se3_ag2_f_03 - phones	L	117.0351
117.0351	DCA_se3_ag2_f_03 - words	i	117.1351
117.0351	DCA_se3_ag2_f_03 - phones	AY1	117.1351
117.1351	DCA_se3_ag2_f_03 - phones	P	117.2551
117.1351	DCA_se3_ag2_f_03 - words	played	117.4651
117.2551	DCA_se3_ag2_f_03 - phones	L	117.3051
117.3051	DCA_se3_ag2_f_03 - phones	EY1	117.4151
117.4151	DCA_se3_ag2_f_03 - phones	D	117.4651
117.4651	DCA_se3_ag2_f_03 - phones	DH	117.5151
117.4651	DCA_se3_ag2_f_03 - words	that	117.6751
117.5151	DCA_se3_ag2_f_03 - phones	AE1	117.5851
117.5851	DCA_se3_ag2_f_03 - phones	T	117.6751
117.6751	DCA_se3_ag2_f_03 - phones	T	117.7251
117.6751	DCA_se3_ag2_f_03 - words	til	117.8351
117.7251	DCA_se3_ag2_f_03 - phones	IH1	117.7751
117.7751	DCA_se3_ag2_f_03 - phones	L	117.8351
117.8351	DCA_se3_ag2_f_03 - phones	AY1	117.9151
117.8351	DCA_se3_ag2_f_03 - words	i	117.9151
117.9151	DCA_se3_ag2_f_03 - phones	W	118.0451
117.9151	DCA_se3_ag2_f_03 - words	was	118.1551
118.0451	DCA_se3_ag2_f_03 - phones	AA1	118.0751
118.0751	DCA_se3_ag2_f_03 - phones	Z	118.1551
118.1551	DCA_se3_ag2_f_03 - phones	sp	118.2751
118.2751	DCA_se3_ag2_f_03 - phones	AH0	118.3051
118.2751	DCA_se3_ag2_f_03 - words	about	118.5051
118.3051	DCA_se3_ag2_f_03 - phones	B	118.3651
118.3651	DCA_se3_ag2_f_03 - phones	AW1	118.4451
118.4451	DCA_se3_ag2_f_03 - phones	T	118.5051
118.5051	DCA_se3_ag2_f_03 - phones	sp	118.5351
118.5351	DCA_se3_ag2_f_03 - phones	T	118.7151
118.5351	DCA_se3_ag2_f_03 - words	twelve	118.9551
118.7151	DCA_se3_ag2_f_03 - phones	W	118.8051
118.8051	DCA_se3_ag2_f_03 - phones	EH1	118.8851
118.8851	DCA_se3_ag2_f_03 - phones	L	118.9251
118.9251	DCA_se3_ag2_f_03 - phones	V	118.9551
118.9551	DCA_se3_ag2_f_03 - phones	AO1	118.9951
118.9551	DCA_se3_ag2_f_03 - words	or	119.1051
118.9951	DCA_se3_ag2_f_03 - phones	R	119.1051
119.1051	DCA_se3_ag2_f_03 - phones	TH	119.2151
119.1051	DCA_se3_ag2_f_03 - words	thirteen	119.6251
119.2151	DCA_se3_ag2_f_03 - phones	ER1	119.3751
119.3751	DCA_se3_ag2_f_03 - phones	T	119.4451
119.4451	DCA_se3_ag2_f_03 - phones	IY1	119.5151
119.5151	DCA_se3_ag2_f_03 - phones	N	119.6251
119.6251	DCA_se3_ag2_f_03 - phones	sp	119.6951
119.6951	DCA_se3_ag2_f_03 - phones	Y	119.7551
119.6951	DCA_se3_ag2_f_03 - words	years	119.8951
119.7551	DCA_se3_ag2_f_03 - phones	IH1	119.8151
119.8151	DCA_se3_ag2_f_03 - phones	R	119.8551
119.8551	DCA_se3_ag2_f_03 - phones	Z	119.8951
119.8951	DCA_se3_ag2_f_03 - phones	sp	119.9951
119.9951	DCA_se3_ag2_f_03 - phones	OW1	120.0651
119.9951	DCA_se3_ag2_f_03 - words	old	120.3151
120.0651	DCA_se3_ag2_f_03 - phones	L	120.0951
120.0951	DCA_se3_ag2_f_03 - phones	D	120.3151
121.8855	DCA_se3_ag2_f_03 - phones	AA1	122.2155
121.8855	DCA_se3_ag2_f_03 - words	ah	122.2155
122.2155	DCA_se3_ag2_f_03 - phones	Y	122.3055
122.2155	DCA_se3_ag2_f_03 - words	you	122.3755
122.3055	DCA_se3_ag2_f_03 - phones	UW1	122.3755
122.3755	DCA_se3_ag2_f_03 - phones	HH	122.4455
122.3755	DCA_se3_ag2_f_03 - words	have	122.5455
122.4455	DCA_se3_ag2_f_03 - phones	AE1	122.4955
122.4955	DCA_se3_ag2_f_03 - phones	V	122.5455
122.5455	DCA_se3_ag2_f_03 - phones	sp	122.6055
122.6055	DCA_se3_ag2_f_03 - phones	HH	122.6555
122.6055	DCA_se3_ag2_f_03 - words	one	122.8355
122.6555	DCA_se3_ag2_f_03 - phones	W	122.6955
122.6955	DCA_se3_ag2_f_03 - phones	AH1	122.7755
122.7755	DCA_se3_ag2_f_03 - phones	N	122.8355
122.8355	DCA_se3_ag2_f_03 - phones	sp	122.8855
122.8855	DCA_se3_ag2_f_03 - phones	P	122.9655
122.8855	DCA_se3_ag2_f_03 - words	person	123.3955
122.9655	DCA_se3_ag2_f_03 - phones	ER1	123.1055
123.1055	DCA_se3_ag2_f_03 - phones	S	123.2455
123.2455	DCA_se3_ag2_f_03 - phones	AH0	123.2755
123.2755	DCA_se3_ag2_f_03 - phones	N	123.3955
123.3955	DCA_se3_ag2_f_03 - phones	sp	123.5055
124.5976	DCA_se3_ag2_f_03 - phones	HH	124.7876
124.5976	DCA_se3_ag2_f_03 - words	who	124.9776
124.7876	DCA_se3_ag2_f_03 - phones	UW1	124.9776
124.9776	DCA_se3_ag2_f_03 - words	s	125.1476
124.9776	DCA_se3_ag2_f_03 - phones	Z	125.1476
125.4311	DCA_se3_ag2_f_03 - phones	IH1	125.6211
125.4311	DCA_se3_ag2_f_03 - words	it	125.7011
125.6211	DCA_se3_ag2_f_03 - phones	T	125.7011
126.0275	DCA_se3_ag2_f_03 - phones	sil	126.0575
126.0575	DCA_se3_ag2_f_03 - phones	AE1	126.1775
126.0575	DCA_se3_ag2_f_03 - words	as	126.2375
126.1775	DCA_se3_ag2_f_03 - phones	Z	126.2375
126.2375	DCA_se3_ag2_f_03 - phones	DH	126.2775
126.2375	DCA_se3_ag2_f_03 - words	they	126.3675
126.2775	DCA_se3_ag2_f_03 - phones	EY1	126.3675
126.3675	DCA_se3_ag2_f_03 - phones	sp	126.3975
126.3975	DCA_se3_ag2_f_03 - phones	S	126.5175
126.3975	DCA_se3_ag2_f_03 - words	say	126.5475
126.5175	DCA_se3_ag2_f_03 - phones	EY1	126.5475
126.5475	DCA_se3_ag2_f_03 - phones	sp	126.9075
126.9439	DCA_se3_ag2_f_03 - phones	AH0	126.9939
126.9439	DCA_se3_ag2_f_03 - words	and	127.2539
126.9939	DCA_se3_ag2_f_03 - phones	N	127.2539
127.2539	DCA_se3_ag2_f_03 - phones	sp	127.2839
127.2839	DCA_se3_ag2_f_03 - phones	AH1	127.4539
127.2839	DCA_se3_ag2_f_03 - words	um	127.5039
127.4539	DCA_se3_ag2_f_03 - phones	M	127.5039
127.5039	DCA_se3_ag2_f_03 - phones	sp	127.5739
129.7428	DCA_se3_ag2_f_03 - phones	DH	129.8228
129.7428	DCA_se3_ag2_f_03 - words	they	129.9228
129.8228	DCA_se3_ag2_f_03 - phones	EY1	129.9228
129.9228	DCA_se3_ag2_f_03 - phones	spn	129.9528
129.9228	DCA_se3_ag2_f_03 - words	<unk>	129.9528
129.9528	DCA_se3_ag2_f_03 - phones	S	130.0828
129.9528	DCA_se3_ag2_f_03 - words	say	130.3528
130.0828	DCA_se3_ag2_f_03 - phones	EY1	130.3528
130.3528	DCA_se3_ag2_f_03 - phones	sp	130.4228
130.4228	DCA_se3_ag2_f_03 - words	uh	130.7728
130.4228	DCA_se3_ag2_f_03 - phones	AH1	130.7728
130.7728	DCA_se3_ag2_f_03 - phones	sp	130.8528
130.8528	DCA_se3_ag2_f_03 - phones	JH	130.9728
130.8528	DCA_se3_ag2_f_03 - words	johnny	131.5128
130.9728	DCA_se3_ag2_f_03 - phones	AA1	131.1628
131.1628	DCA_se3_ag2_f_03 - phones	N	131.2128
131.2128	DCA_se3_ag2_f_03 - phones	IY0	131.5128
132.2706	DCA_se3_ag2_f_03 - phones	T	132.3306
132.2706	DCA_se3_ag2_f_03 - words	take	132.5106
132.3306	DCA_se3_ag2_f_03 - phones	EY1	132.4606
132.4606	DCA_se3_ag2_f_03 - phones	K	132.5106
132.6556	DCA_se3_ag2_f_03 - phones	TH	132.7356
132.6556	DCA_se3_ag2_f_03 - words	three	132.8956
132.7356	DCA_se3_ag2_f_03 - phones	R	132.7956
132.7956	DCA_se3_ag2_f_03 - phones	IY1	132.8956
132.8956	DCA_se3_ag2_f_03 - phones	JH	133.0056
132.8956	DCA_se3_ag2_f_03 - words	giant	133.2956
133.0056	DCA_se3_ag2_f_03 - phones	AY1	133.1856
133.1856	DCA_se3_ag2_f_03 - phones	AH0	133.2156
133.2156	DCA_se3_ag2_f_03 - phones	N	133.2456
133.2456	DCA_se3_ag2_f_03 - phones	T	133.2956
133.2956	DCA_se3_ag2_f_03 - phones	S	133.3856
133.2956	DCA_se3_ag2_f_03 - words	steps	133.9956
133.3856	DCA_se3_ag2_f_03 - phones	T	133.4456
133.4456	DCA_se3_ag2_f_03 - phones	EH1	133.5256
133.5256	DCA_se3_ag2_f_03 - phones	P	133.7156
133.7156	DCA_se3_ag2_f_03 - phones	S	133.9956
134.4214	DCA_se3_ag2_f_03 - phones	AH0	134.4914
134.4214	DCA_se3_ag2_f_03 - words	and	134.5414
134.4914	DCA_se3_ag2_f_03 - phones	N	134.5414
134.5414	DCA_se3_ag2_f_03 - phones	sp	134.5814
134.5814	DCA_se3_ag2_f_03 - phones	B	134.6114
134.5814	DCA_se3_ag2_f_03 - words	before	134.9214
134.6114	DCA_se3_ag2_f_03 - phones	IH0	134.6914
134.6914	DCA_se3_ag2_f_03 - phones	F	134.7714
134.7714	DCA_se3_ag2_f_03 - phones	AO1	134.8514
134.8514	DCA_se3_ag2_f_03 - phones	R	134.9214
134.9214	DCA_se3_ag2_f_03 - phones	JH	135.0414
134.9214	DCA_se3_ag2_f_03 - words	johnny	135.3014
135.0414	DCA_se3_ag2_f_03 - phones	AA1	135.2014
135.2014	DCA_se3_ag2_f_03 - phones	N	135.2514
135.2514	DCA_se3_ag2_f_03 - phones	IY0	135.3014
135.3014	DCA_se3_ag2_f_03 - phones	sp	135.3814
135.3814	DCA_se3_ag2_f_03 - phones	T	135.4314
135.3814	DCA_se3_ag2_f_03 - words	takes	135.7014
135.4314	DCA_se3_ag2_f_03 - phones	EY1	135.5314
135.5314	DCA_se3_ag2_f_03 - phones	K	135.5814
135.5814	DCA_se3_ag2_f_03 - phones	S	135.7014
135.7014	DCA_se3_ag2_f_03 - phones	DH	135.7514
135.7014	DCA_se3_ag2_f_03 - words	these	135.9914
135.7514	DCA_se3_ag2_f_03 - phones	IY1	135.8214
135.8214	DCA_se3_ag2_f_03 - phones	Z	135.9914
135.9914	DCA_se3_ag2_f_03 - phones	sp	136.1214
136.1214	DCA_se3_ag2_f_03 - phones	JH	136.2414
136.1214	DCA_se3_ag2_f_03 - words	giant	136.5314
136.2414	DCA_se3_ag2_f_03 - phones	AY1	136.4414
136.4414	DCA_se3_ag2_f_03 - phones	AH0	136.4714
136.4714	DCA_se3_ag2_f_03 - phones	N	136.5014
136.5014	DCA_se3_ag2_f_03 - phones	T	136.5314
136.5314	DCA_se3_ag2_f_03 - phones	S	136.6514
136.5314	DCA_se3_ag2_f_03 - words	steps	136.9514
136.6514	DCA_se3_ag2_f_03 - phones	T	136.6914
136.6914	DCA_se3_ag2_f_03 - phones	EH1	136.8014
136.8014	DCA_se3_ag2_f_03 - phones	P	136.9114
136.9114	DCA_se3_ag2_f_03 - phones	S	136.9514
136.9514	DCA_se3_ag2_f_03 - phones	HH	136.9914
136.9514	DCA_se3_ag2_f_03 - words	he	137.0414
136.9914	DCA_se3_ag2_f_03 - phones	IY1	137.0414
137.0414	DCA_se3_ag2_f_03 - phones	Z	137.0814
137.0414	DCA_se3_ag2_f_03 - words	s	137.0814
137.0814	DCA_se3_ag2_f_03 - phones	S	137.1514
137.0814	DCA_se3_ag2_f_03 - words	supposed	137.5214
137.1514	DCA_se3_ag2_f_03 - phones	AH0	137.2014
137.2014	DCA_se3_ag2_f_03 - phones	P	137.3114
137.3114	DCA_se3_ag2_f_03 - phones	OW1	137.4214
137.4214	DCA_se3_ag2_f_03 - phones	Z	137.4914
137.4914	DCA_se3_ag2_f_03 - phones	D	137.5214
137.5214	DCA_se3_ag2_f_03 - phones	T	137.5714
137.5214	DCA_se3_ag2_f_03 - words	to	137.6314
137.5714	DCA_se3_ag2_f_03 - phones	IH0	137.6314
137.6314	DCA_se3_ag2_f_03 - phones	S	137.7714
137.6314	DCA_se3_ag2_f_03 - words	say	137.9014
137.7714	DCA_se3_ag2_f_03 - phones	EY1	137.9014
137.9014	DCA_se3_ag2_f_03 - phones	sp	137.9314
137.9314	DCA_se3_ag2_f_03 - phones	M	138.0414
137.9314	DCA_se3_ag2_f_03 - words	mother	138.2514
138.0414	DCA_se3_ag2_f_03 - phones	AH1	138.1314
138.1314	DCA_se3_ag2_f_03 - phones	DH	138.2214
138.2214	DCA_se3_ag2_f_03 - phones	ER0	138.2514
138.2514	DCA_se3_ag2_f_03 - phones	sp	138.2914
138.2914	DCA_se3_ag2_f_03 - phones	M	138.3814
138.2914	DCA_se3_ag2_f_03 - words	may	138.6014
138.3814	DCA_se3_ag2_f_03 - phones	EY1	138.6014
138.6014	DCA_se3_ag2_f_03 - phones	AY1	138.9614
138.6014	DCA_se3_ag2_f_03 - words	i	138.9614
140.7218	DCA_se3_ag2_f_03 - phones	sil	140.7518
140.7518	DCA_se3_ag2_f_03 - phones	AH0	140.7918
140.7518	DCA_se3_ag2_f_03 - words	and	140.9118
140.7918	DCA_se3_ag2_f_03 - phones	N	140.9118
140.9118	DCA_se3_ag2_f_03 - phones	sp	140.9418
140.9418	DCA_se3_ag2_f_03 - phones	DH	140.9818
140.9418	DCA_se3_ag2_f_03 - words	then	141.1118
140.9818	DCA_se3_ag2_f_03 - phones	EH1	141.0718
141.0718	DCA_se3_ag2_f_03 - phones	N	141.1118
141.1118	DCA_se3_ag2_f_03 - phones	IH1	141.1618
141.1118	DCA_se3_ag2_f_03 - words	if	141.2218
141.1618	DCA_se3_ag2_f_03 - phones	F	141.2218
141.2218	DCA_se3_ag2_f_03 - phones	HH	141.2818
141.2218	DCA_se3_ag2_f_03 - words	he	141.3818
141.2818	DCA_se3_ag2_f_03 - phones	IY1	141.3818
141.3818	DCA_se3_ag2_f_03 - phones	sp	141.4318
141.4318	DCA_se3_ag2_f_03 - phones	D	141.5418
141.4318	DCA_se3_ag2_f_03 - words	doesn't	142.0118
141.5418	DCA_se3_ag2_f_03 - phones	AH1	141.7018
141.7018	DCA_se3_ag2_f_03 - phones	Z	141.7818
141.7818	DCA_se3_ag2_f_03 - phones	AH0	141.8118
141.8118	DCA_se3_ag2_f_03 - phones	N	141.8418
141.8418	DCA_se3_ag2_f_03 - phones	T	142.0118
142.0118	DCA_se3_ag2_f_03 - phones	sp	142.2618
142.7811	DCA_se3_ag2_f_03 - phones	HH	142.8411
142.7811	DCA_se3_ag2_f_03 - words	he	142.9611
142.8411	DCA_se3_ag2_f_03 - phones	IY1	142.9611
142.9611	DCA_se3_ag2_f_03 - phones	HH	142.9911
142.9611	DCA_se3_ag2_f_03 - words	has	143.1011
142.9911	DCA_se3_ag2_f_03 - phones	AE1	143.0311
143.0311	DCA_se3_ag2_f_03 - phones	Z	143.1011
143.1011	DCA_se3_ag2_f_03 - phones	T	143.1611
143.1011	DCA_se3_ag2_f_03 - words	to	143.1911
143.1611	DCA_se3_ag2_f_03 - phones	AH0	143.1911
143.1911	DCA_se3_ag2_f_03 - phones	sp	143.2411
143.2411	DCA_se3_ag2_f_03 - phones	G	143.3111
143.2411	DCA_se3_ag2_f_03 - words	go	143.3711
143.3111	DCA_se3_ag2_f_03 - phones	OW1	143.3711
143.3711	DCA_se3_ag2_f_03 - phones	AO1	143.5711
143.3711	DCA_se3_ag2_f_03 - words	all	143.6111
143.5711	DCA_se3_ag2_f_03 - phones	L	143.6111
143.6111	DCA_se3_ag2_f_03 - phones	DH	143.6411
143.6111	DCA_se3_ag2_f_03 - words	the	143.6911
143.6411	DCA_se3_ag2_f_03 - phones	AH0	143.6911
143.6911	DCA_se3_ag2_f_03 - phones	W	143.7611
143.6911	DCA_se3_ag2_f_03 - words	way	143.8511
143.7611	DCA_se3_ag2_f_03 - phones	EY1	143.8511
143.8511	DCA_se3_ag2_f_03 - phones	sp	143.9411
143.9411	DCA_se3_ag2_f_03 - phones	B	144.0011
143.9411	DCA_se3_ag2_f_03 - words	back	144.2411
144.0011	DCA_se3_ag2_f_03 - phones	AE1	144.1111
144.1111	DCA_se3_ag2_f_03 - phones	K	144.2411
144.3832	DCA_se3_ag2_f_03 - phones	S	144.5432
144.3832	DCA_se3_ag2_f_03 - words	start	144.8232
144.5432	DCA_se3_ag2_f_03 - phones	T	144.6032
144.6032	DCA_se3_ag2_f_03 - phones	AA1	144.7632
144.7632	DCA_se3_ag2_f_03 - phones	R	144.7932
144.7932	DCA_se3_ag2_f_03 - phones	T	144.8232
144.8232	DCA_se3_ag2_f_03 - phones	AO1	144.9632
144.8232	DCA_se3_ag2_f_03 - words	all	145.0432
144.9632	DCA_se3_ag2_f_03 - phones	L	145.0432
145.0432	DCA_se3_ag2_f_03 - phones	OW1	145.1432
145.0432	DCA_se3_ag2_f_03 - words	over	145.3532
145.1432	DCA_se3_ag2_f_03 - phones	V	145.2532
145.2532	DCA_se3_ag2_f_03 - phones	ER0	145.3532
145.3532	DCA_se3_ag2_f_03 - phones	sp	145.3832
145.3832	DCA_se3_ag2_f_03 - phones	AH0	145.4332
145.3832	DCA_se3_ag2_f_03 - words	again	145.6732
145.4332	DCA_se3_ag2_f_03 - phones	G	145.4632
145.4632	DCA_se3_ag2_f_03 - phones	EH1	145.5032
145.5032	DCA_se3_ag2_f_03 - phones	N	145.6732
145.6732	DCA_se3_ag2_f_03 - phones	sp	145.8832
146.3052	DCA_se3_ag2_f_03 - phones	AH0	146.3652
146.3052	DCA_se3_ag2_f_03 - words	and	146.4352
146.3652	DCA_se3_ag2_f_03 - phones	N	146.4052
146.4052	DCA_se3_ag2_f_03 - phones	D	146.4352
146.4352	DCA_se3_ag2_f_03 - phones	HH	146.5052
146.4352	DCA_se3_ag2_f_03 - words	whoever	146.7952
146.5052	DCA_se3_ag2_f_03 - phones	UW0	146.6052
146.6052	DCA_se3_ag2_f_03 - phones	EH1	146.6552
146.6552	DCA_se3_ag2_f_03 - phones	V	146.7252
146.7252	DCA_se3_ag2_f_03 - phones	ER0	146.7952
146.7952	DCA_se3_ag2_f_03 - phones	G	146.8652
146.7952	DCA_se3_ag2_f_03 - words	gets	147.0352
146.8652	DCA_se3_ag2_f_03 - phones	IH1	146.9152
146.9152	DCA_se3_ag2_f_03 - phones	T	146.9752
146.9752	DCA_se3_ag2_f_03 - phones	S	147.0352
147.0352	DCA_se3_ag2_f_03 - phones	AH1	147.1252
147.0352	DCA_se3_ag2_f_03 - words	up	147.2152
147.1252	DCA_se3_ag2_f_03 - phones	P	147.2152
147.2152	DCA_se3_ag2_f_03 - phones	T	147.3052
147.2152	DCA_se3_ag2_f_03 - words	to	147.4352
147.3052	DCA_se3_ag2_f_03 - phones	UW1	147.4352
147.4352	DCA_se3_ag2_f_03 - phones	sp	147.4852
147.4852	DCA_se3_ag2_f_03 - phones	IH1	147.6352
147.4852	DCA_se3_ag2_f_03 - words	it	147.7852
147.6352	DCA_se3_ag2_f_03 - phones	T	147.7852
147.7852	DCA_se3_ag2_f_03 - phones	sp	147.8552
147.8552	DCA_se3_ag2_f_03 - phones	F	147.9652
147.8552	DCA_se3_ag2_f_03 - words	first	148.4852
147.9652	DCA_se3_ag2_f_03 - phones	ER1	148.1752
148.1752	DCA_se3_ag2_f_03 - phones	S	148.3752
148.3752	DCA_se3_ag2_f_03 - phones	T	148.4852
148.6086	DCA_se3_ag2_f_03 - phones	IH1	148.7086
148.6086	DCA_se3_ag2_f_03 - words	is	148.8086
148.7086	DCA_se3_ag2_f_03 - phones	Z	148.8086
148.8086	DCA_se3_ag2_f_03 - phones	DH	148.8586
148.8086	DCA_se3_ag2_f_03 - words	the	148.9086
148.8586	DCA_se3_ag2_f_03 - phones	IY0	148.9086
148.9086	DCA_se3_ag2_f_03 - phones	N	148.9686
148.9086	DCA_se3_ag2_f_03 - words	next	149.2986
148.9686	DCA_se3_ag2_f_03 - phones	EH1	149.0886
149.0886	DCA_se3_ag2_f_03 - phones	K	149.1686
149.1686	DCA_se3_ag2_f_03 - phones	S	149.2486
149.2486	DCA_se3_ag2_f_03 - phones	T	149.2986
149.2986	DCA_se3_ag2_f_03 - phones	IH1	149.3686
149.2986	DCA_se3_ag2_f_03 - words	it	149.4986
149.3686	DCA_se3_ag2_f_03 - phones	T	149.4986
149.4986	DCA_se3_ag2_f_03 - phones	sp	149.5486
149.6262	DCA_int_03 - phones	M	149.6762
149.6262	DCA_int_03 - words	mm-hm	150.1562
149.6762	DCA_int_03 - phones	HH	149.7262
149.7262	DCA_int_03 - phones	M	150.1562
151.6313	DCA_se3_ag2_f_03 - phones	DH	151.7113
151.6313	DCA_se3_ag2_f_03 - words	that	151.7913
151.7113	DCA_se3_ag2_f_03 - phones	AH0	151.7513
151.7513	DCA_se3_ag2_f_03 - phones	T	151.7913
151.7913	DCA_se3_ag2_f_03 - phones	S	151.9213
151.7913	DCA_se3_ag2_f_03 - words	s	151.9213
151.9213	DCA_se3_ag2_f_03 - phones	R	152.0013
151.9213	DCA_se3_ag2_f_03 - words	right	152.0613
152.0013	DCA_se3_ag2_f_03 - phones	AY1	152.0313
152.0313	DCA_se3_ag2_f_03 - phones	T	152.0613
152.0613	DCA_se3_ag2_f_03 - phones	sp	155.8020
152.9847	DCA_int_03 - phones	W	153.0647
152.9847	DCA_int_03 - words	what	153.1247
153.0647	DCA_int_03 - phones	AH1	153.0947
153.0947	DCA_int_03 - phones	T	153.1247
153.1247	DCA_int_03 - phones	sp	153.1547
153.1547	DCA_int_03 - phones	AH0	153.2047
153.1547	DCA_int_03 - words	about	153.4447
153.2047	DCA_int_03 - phones	B	153.2647
153.2647	DCA_int_03 - phones	AW1	153.4047
153.4047	DCA_int_03 - phones	T	153.4447
153.4447	DCA_int_03 - phones	JH	153.5247
153.4447	DCA_int_03 - words	jump	153.6947
153.5247	DCA_int_03 - phones	AH1	153.5747
153.5747	DCA_int_03 - phones	M	153.6247
153.6247	DCA_int_03 - phones	P	153.6947
153.6947	DCA_int_03 - phones	sp	153.7347
153.7347	DCA_int_03 - phones	R	153.8047
153.7347	DCA_int_03 - words	rope	154.1647
153.8047	DCA_int_03 - phones	OW1	153.8647
153.8647	DCA_int_03 - phones	P	154.1647
154.1647	DCA_int_03 - phones	sp	154.1947
155.8020	DCA_se3_ag2_f_03 - words	i	155.8420
155.8020	DCA_se3_ag2_f_03 - phones	AY1	155.8420
155.8420	DCA_se3_ag2_f_03 - phones	D	155.9920
155.8420	DCA_se3_ag2_f_03 - words	don't	156.2020
155.9920	DCA_se3_ag2_f_03 - phones	OW1	156.1420
156.1420	DCA_se3_ag2_f_03 - phones	N	156.2020
156.2020	DCA_se3_ag2_f_03 - phones	sp	156.2320
156.2320	DCA_se3_ag2_f_03 - phones	JH	156.3420
156.2320	DCA_se3_ag2_f_03 - words	jump	156.5620
156.3420	DCA_se3_ag2_f_03 - phones	AH1	156.4020
156.4020	DCA_se3_ag2_f_03 - phones	M	156.5220
156.5220	DCA_se3_ag2_f_03 - phones	P	156.5620
156.5620	DCA_se3_ag2_f_03 - phones	R	156.6420
156.5620	DCA_se3_ag2_f_03 - words	rope	156.8920
156.6420	DCA_se3_ag2_f_03 - phones	OW1	156.6720
156.6720	DCA_se3_ag2_f_03 - phones	P	156.8920
157.1442	DCA_se3_ag2_f_03 - phones	sil	157.2542
157.2542	DCA_se3_ag2_f_03 - phones	W	157.3242
157.2542	DCA_se3_ag2_f_03 - words	well	157.7842
157.3242	DCA_se3_ag2_f_03 - phones	EH1	157.6042
157.6042	DCA_se3_ag2_f_03 - phones	L	157.7842
158.3547	DCA_se3_ag2_f_03 - phones	W	158.4447
158.3547	DCA_se3_ag2_f_03 - words	we	158.4747
158.4447	DCA_se3_ag2_f_03 - phones	IY1	158.4747
158.4747	DCA_se3_ag2_f_03 - phones	K	158.5347
158.4747	DCA_se3_ag2_f_03 - words	could	158.6047
158.5347	DCA_se3_ag2_f_03 - phones	UH1	158.5747
158.5747	DCA_se3_ag2_f_03 - phones	D	158.6047
158.6047	DCA_se3_ag2_f_03 - phones	P	158.6847
158.6047	DCA_se3_ag2_f_03 - words	play	159.0847
158.6847	DCA_se3_ag2_f_03 - phones	L	158.7847
158.7847	DCA_se3_ag2_f_03 - phones	EY1	159.0847
159.0847	DCA_se3_ag2_f_03 - words	uh	159.3947
159.0847	DCA_se3_ag2_f_03 - phones	AH1	159.3947
159.3947	DCA_se3_ag2_f_03 - phones	sp	159.8322
159.8322	DCA_se3_ag2_f_03 - words	<unk>	159.9222
159.8322	DCA_se3_ag2_f_03 - phones	spn	159.9222
159.9222	DCA_se3_ag2_f_03 - phones	W	159.9722
159.9222	DCA_se3_ag2_f_03 - words	well	160.0322
159.9722	DCA_se3_ag2_f_03 - phones	EH1	160.0022
160.0022	DCA_se3_ag2_f_03 - phones	L	160.0322
160.0322	DCA_se3_ag2_f_03 - phones	W	160.0722
160.0322	DCA_se3_ag2_f_03 - words	we	160.1122
160.0722	DCA_se3_ag2_f_03 - phones	IY1	160.1122
160.1122	DCA_se3_ag2_f_03 - phones	Y	160.1422
160.1122	DCA_se3_ag2_f_03 - words	used	160.2622
160.1422	DCA_se3_ag2_f_03 - phones	UW1	160.1722
160.1722	DCA_se3_ag2_f_03 - phones	Z	160.2222
160.2222	DCA_se3_ag2_f_03 - phones	D	160.2622
160.2622	DCA_se3_ag2_f_03 - phones	T	160.3122
160.2622	DCA_se3_ag2_f_03 - words	to	160.3522
160.3122	DCA_se3_ag2_f_03 - phones	UW1	160.3522
160.3522	DCA_se3_ag2_f_03 - phones	P	160.4422
160.3522	DCA_se3_ag2_f_03 - words	play	160.6422
160.4422	DCA_se3_ag2_f_03 - phones	L	160.4922
160.4922	DCA_se3_ag2_f_03 - phones	EY1	160.6422
160.6422	DCA_se3_ag2_f_03 - phones	D	160.7722
160.6422	DCA_se3_ag2_f_03 - words	d	160.9122
160.7722	DCA_se3_ag2_f_03 - phones	IY1	160.9122
160.9122	DCA_se3_ag2_f_03 - words	i	161.0722
160.9122	DCA_se3_ag2_f_03 - phones	AY1	161.0722
161.0722	DCA_se3_ag2_f_03 - phones	EH1	161.2122
161.0722	DCA_se3_ag2_f_03 - words	s	161.3422
161.2122	DCA_se3_ag2_f_03 - phones	S	161.3422
161.3422	DCA_se3_ag2_f_03 - phones	EY1	161.4722
161.3422	DCA_se3_ag2_f_03 - words	h	161.7522
161.4722	DCA_se3_ag2_f_03 - phones	CH	161.7522
162.1818	DCA_se3_ag2_f_03 - phones	sil	162.2218
162.2218	DCA_se3_ag2_f_03 - phones	AH0	162.2518
162.2218	DCA_se3_ag2_f_03 - words	and	162.3318
162.2518	DCA_se3_ag2_f_03 - phones	N	162.3318
162.3318	DCA_se3_ag2_f_03 - phones	D	162.4218
162.3318	DCA_se3_ag2_f_03 - words	double	162.6318
162.4218	DCA_se3_ag2_f_03 - phones	AH1	162.4918
162.4918	DCA_se3_ag2_f_03 - phones	B	162.5718
162.5718	DCA_se3_ag2_f_03 - phones	AH0	162.6018
162.6018	DCA_se3_ag2_f_03 - phones	L	162.6318
162.6318	DCA_se3_ag2_f_03 - phones	D	162.7318
162.6318	DCA_se3_ag2_f_03 - words	dutch	163.2818
162.7318	DCA_se3_ag2_f_03 - phones	AH1	162.9618
162.9489	DCA_int_03 - phones	M	162.9789
162.9489	DCA_int_03 - words	mm-hm	163.5889
162.9618	DCA_se3_ag2_f_03 - phones	CH	163.2818
162.9789	DCA_int_03 - phones	HH	163.0089
163.0089	DCA_int_03 - phones	M	163.5889
163.2818	DCA_se3_ag2_f_03 - phones	sp	165.1854
165.1854	DCA_se3_ag2_f_03 - phones	AH0	165.3554
165.1854	DCA_se3_ag2_f_03 - words	and	165.4154
165.3554	DCA_se3_ag2_f_03 - phones	N	165.3854
165.3854	DCA_se3_ag2_f_03 - phones	D	165.4154
165.4154	DCA_se3_ag2_f_03 - phones	AH0	165.4654
165.4154	DCA_se3_ag2_f_03 - words	of	165.5154
165.4654	DCA_se3_ag2_f_03 - phones	V	165.5154
165.5154	DCA_se3_ag2_f_03 - phones	K	165.5954
165.5154	DCA_se3_ag2_f_03 - words	course	165.8154
165.5954	DCA_se3_ag2_f_03 - phones	AO1	165.6254
165.6254	DCA_se3_ag2_f_03 - phones	R	165.7454
165.7454	DCA_se3_ag2_f_03 - phones	S	165.8154
165.8154	DCA_se3_ag2_f_03 - phones	DH	165.8554
165.8154	DCA_se3_ag2_f_03 - words	then	165.9354
165.8554	DCA_se3_ag2_f_03 - phones	EH1	165.8954
165.8954	DCA_se3_ag2_f_03 - phones	N	165.9354
165.9354	DCA_se3_ag2_f_03 - phones	DH	165.9854
165.9354	DCA_se3_ag2_f_03 - words	there	166.1054
165.9854	DCA_se3_ag2_f_03 - phones	EH1	166.0354
166.0354	DCA_se3_ag2_f_03 - phones	R	166.1054
166.1054	DCA_se3_ag2_f_03 - words	s	166.2754
166.1054	DCA_se3_ag2_f_03 - phones	S	166.2754
166.2754	DCA_se3_ag2_f_03 - phones	AH1	166.5254
166.2754	DCA_se3_ag2_f_03 - words	um	166.6054
166.5254	DCA_se3_ag2_f_03 - phones	M	166.6054
166.6054	DCA_se3_ag2_f_03 - phones	sp	167.8557
167.8557	DCA_se3_ag2_f_03 - words	oh	168.0457
167.8557	DCA_se3_ag2_f_03 - phones	OW1	168.0457
168.0457	DCA_se3_ag2_f_03 - phones	W	168.1257
168.0457	DCA_se3_ag2_f_03 - words	what	168.1957
168.1257	DCA_se3_ag2_f_03 - phones	AH1	168.1657
168.1657	DCA_se3_ag2_f_03 - phones	T	168.1957
168.1957	DCA_se3_ag2_f_03 - phones	W	168.2357
168.1957	DCA_se3_ag2_f_03 - words	was	168.3457
168.2357	DCA_se3_ag2_f_03 - phones	AA1	168.2757
168.2757	DCA_se3_ag2_f_03 - phones	Z	168.3457
168.3457	DCA_se3_ag2_f_03 - phones	IH0	168.4257
168.3457	DCA_se3_ag2_f_03 - words	it	168.4857
168.4257	DCA_se3_ag2_f_03 - phones	T	168.4857
168.4857	DCA_se3_ag2_f_03 - words	i	168.5757
168.4857	DCA_se3_ag2_f_03 - phones	AY1	168.5757
168.5757	DCA_se3_ag2_f_03 - phones	sp	168.6057
168.6057	DCA_se3_ag2_f_03 - phones	W	168.6357
168.6057	DCA_se3_ag2_f_03 - words	was	168.7157
168.6357	DCA_se3_ag2_f_03 - phones	AA1	168.6857
168.6857	DCA_se3_ag2_f_03 - phones	Z	168.7157
168.7157	DCA_se3_ag2_f_03 - phones	sp	168.7457
168.7457	DCA_se3_ag2_f_03 - phones	S	168.8057
168.7457	DCA_se3_ag2_f_03 - words	saying	169.0857
168.8057	DCA_se3_ag2_f_03 - phones	EY1	168.8857
168.8857	DCA_se3_ag2_f_03 - phones	IH0	168.9157
168.9157	DCA_se3_ag2_f_03 - phones	NG	169.0857
173.2715	DCA_se3_ag2_f_03 - phones	sil	173.3315
173.3315	DCA_se3_ag2_f_03 - words	mm	173.6215
173.3315	DCA_se3_ag2_f_03 - phones	M	173.6215
173.6215	DCA_se3_ag2_f_03 - phones	sp	173.6715
174.4458	DCA_se3_ag2_f_03 - phones	AY1	174.5758
174.4458	DCA_se3_ag2_f_03 - words	i	174.5758
174.5758	DCA_se3_ag2_f_03 - phones	M	174.6058
174.5758	DCA_se3_ag2_f_03 - words	mean	174.9458
174.6058	DCA_se3_ag2_f_03 - phones	IY1	174.8258
174.8258	DCA_se3_ag2_f_03 - phones	N	174.9458
174.9458	DCA_se3_ag2_f_03 - words	i	175.0458
174.9458	DCA_se3_ag2_f_03 - phones	AY1	175.0458
175.0458	DCA_se3_ag2_f_03 - phones	N	175.1358
175.0458	DCA_se3_ag2_f_03 - words	know	175.4158
175.1358	DCA_se3_ag2_f_03 - phones	OW1	175.4158
176.7674	DCA_se3_ag2_f_03 - phones	Y	176.9074
176.7674	DCA_se3_ag2_f_03 - words	you	176.9674
176.9074	DCA_se3_ag2_f_03 - phones	UW1	176.9674
176.9674	DCA_se3_ag2_f_03 - phones	HH	177.0574
176.9674	DCA_se3_ag2_f_03 - words	have	177.1674
177.0574	DCA_se3_ag2_f_03 - phones	AE1	177.0974
177.0974	DCA_se3_ag2_f_03 - phones	V	177.1674
177.1674	DCA_se3_ag2_f_03 - phones	JH	177.2474
177.1674	DCA_se3_ag2_f_03 - words	just	177.4174
177.2474	DCA_se3_ag2_f_03 - phones	AH1	177.2874
177.2874	DCA_se3_ag2_f_03 - phones	S	177.3774
177.3774	DCA_se3_ag2_f_03 - phones	T	177.4174
177.4174	DCA_se3_ag2_f_03 - phones	AH0	177.4774
177.4174	DCA_se3_ag2_f_03 - words	a	177.4774
177.4774	DCA_se3_ag2_f_03 - phones	S	177.6274
177.4774	DCA_se3_ag2_f_03 - words	single	177.9174
177.6274	DCA_se3_ag2_f_03 - phones	IH1	177.6774
177.6774	DCA_se3_ag2_f_03 - phones	NG	177.7574
177.7574	DCA_se3_ag2_f_03 - phones	G	177.7974
177.7974	DCA_se3_ag2_f_03 - phones	AH0	177.8274
177.8274	DCA_se3_ag2_f_03 - phones	L	177.9174
177.9174	DCA_se3_ag2_f_03 - phones	R	178.0074
177.9174	DCA_se3_ag2_f_03 - words	rope	178.2374
178.0074	DCA_se3_ag2_f_03 - phones	OW1	178.1174
178.1174	DCA_se3_ag2_f_03 - phones	P	178.2374
178.2374	DCA_se3_ag2_f_03 - phones	AH0	178.2674
178.2374	DCA_se3_ag2_f_03 - words	and	178.3674
178.2674	DCA_se3_ag2_f_03 - phones	N	178.3674
178.3674	DCA_se3_ag2_f_03 - phones	Y	178.4474
178.3674	DCA_se3_ag2_f_03 - words	you	178.4874
178.4474	DCA_se3_ag2_f_03 - phones	UW1	178.4874
178.4874	DCA_se3_ag2_f_03 - phones	JH	178.6474
178.4874	DCA_se3_ag2_f_03 - words	jump	178.8174
178.6474	DCA_se3_ag2_f_03 - phones	AH1	178.7074
178.7074	DCA_se3_ag2_f_03 - phones	M	178.7774
178.7774	DCA_se3_ag2_f_03 - phones	P	178.8174
178.8174	DCA_se3_ag2_f_03 - phones	sp	178.8474
178.8474	DCA_se3_ag2_f_03 - phones	IH1	178.9874
178.8474	DCA_se3_ag2_f_03 - words	in	179.0374
178.9874	DCA_se3_ag2_f_03 - phones	N	179.0374
179.0374	DCA_se3_ag2_f_03 - phones	AH0	179.0874
179.0374	DCA_se3_ag2_f_03 - words	and	179.1574
179.0874	DCA_se3_ag2_f_03 - phones	N	179.1574
179.1574	DCA_se3_ag2_f_03 - phones	AW1	179.2774
179.1574	DCA_se3_ag2_f_03 - words	out	179.3374
179.2774	DCA_se3_ag2_f_03 - phones	T	179.3374
179.3374	DCA_se3_ag2_f_03 - phones	AH0	179.4574
179.3374	DCA_se3_ag2_f_03 - words	and	179.5974
179.4574	DCA_se3_ag2_f_03 - phones	N	179.5974
179.5974	DCA_se3_ag2_f_03 - phones	Y	179.6274
179.5974	DCA_se3_ag2_f_03 - words	you	179.6774
179.6274	DCA_se3_ag2_f_03 - phones	UW1	179.6774
179.6774	DCA_se3_ag2_f_03 - phones	S	179.7974
179.6774	DCA_se3_ag2_f_03 - words	say	179.8874
179.7974	DCA_se3_ag2_f_03 - phones	EY1	179.8874
179.8874	DCA_se3_ag2_f_03 - phones	AH0	179.9674
179.8874	DCA_se3_ag2_f_03 - words	a	179.9674
179.9674	DCA_se3_ag2_f_03 - phones	L	180.0174
179.9674	DCA_se3_ag2_f_03 - words	little	180.1874
180.0174	DCA_se3_ag2_f_03 - phones	IH1	180.0974
180.0974	DCA_se3_ag2_f_03 - phones	T	180.1274
180.1274	DCA_se3_ag2_f_03 - phones	AH0	180.1574
180.1574	DCA_se3_ag2_f_03 - phones	L	180.1874
180.1874	DCA_se3_ag2_f_03 - phones	R	180.2874
180.1874	DCA_se3_ag2_f_03 - words	rhyme	180.6274
180.2874	DCA_se3_ag2_f_03 - phones	AY1	180.5274
180.5274	DCA_se3_ag2_f_03 - phones	M	180.6274
180.6274	DCA_se3_ag2_f_03 - phones	B	180.6674
180.6274	DCA_se3_ag2_f_03 - words	but	180.8074
180.6674	DCA_se3_ag2_f_03 - phones	AH1	180.7174
180.7174	DCA_se3_ag2_f_03 - phones	T	180.8074
180.8074	DCA_se3_ag2_f_03 - phones	AY1	180.9074
180.8074	DCA_se3_ag2_f_03 - words	i	180.9074
180.9074	DCA_se3_ag2_f_03 - phones	K	181.0374
180.9074	DCA_se3_ag2_f_03 - words	can't	181.1974
181.0374	DCA_se3_ag2_f_03 - phones	AE1	181.1274
181.1274	DCA_se3_ag2_f_03 - phones	N	181.1574
181.1574	DCA_se3_ag2_f_03 - phones	T	181.1974
181.1974	DCA_se3_ag2_f_03 - phones	sp	181.3920
181.3920	DCA_se3_ag2_f_03 - phones	R	181.4520
181.3920	DCA_se3_ag2_f_03 - words	remember	181.7820
181.4520	DCA_se3_ag2_f_03 - phones	IH0	181.4820
181.4610	DCA_int_03 - phones	M	181.4910
181.4610	DCA_int_03 - words	mm-hm	182.0110
181.4820	DCA_se3_ag2_f_03 - phones	M	181.5720
181.4910	DCA_int_03 - phones	HH	181.5210
181.5210	DCA_int_03 - phones	M	182.0110
181.5720	DCA_se3_ag2_f_03 - phones	EH1	181.6320
181.6320	DCA_se3_ag2_f_03 - phones	M	181.6620
181.6620	DCA_se3_ag2_f_03 - phones	B	181.6920
181.6920	DCA_se3_ag2_f_03 - phones	ER0	181.7820
181.7820	DCA_se3_ag2_f_03 - phones	sp	181.8120
181.8120	DCA_se3_ag2_f_03 - phones	W	181.8520
181.8120	DCA_se3_ag2_f_03 - words	what	181.9220
181.8520	DCA_se3_ag2_f_03 - phones	AH1	181.8820
181.8820	DCA_se3_ag2_f_03 - phones	T	181.9220
181.9220	DCA_se3_ag2_f_03 - phones	DH	182.0020
181.9220	DCA_se3_ag2_f_03 - words	the	182.0720
182.0020	DCA_se3_ag2_f_03 - phones	AH0	182.0720
182.0720	DCA_se3_ag2_f_03 - phones	R	182.1520
182.0720	DCA_se3_ag2_f_03 - words	rhyme	182.4520
182.1520	DCA_se3_ag2_f_03 - phones	AY1	182.3620
182.2448	DCA_int_03 - phones	M	182.3848
182.2448	DCA_int_03 - words	mm-hm	182.7348
182.3620	DCA_se3_ag2_f_03 - phones	M	182.4520
182.3848	DCA_int_03 - phones	HH	182.4248
182.4248	DCA_int_03 - phones	M	182.7348
182.4520	DCA_se3_ag2_f_03 - phones	IH1	182.7020
182.4520	DCA_se3_ag2_f_03 - words	is	182.7820
182.7020	DCA_se3_ag2_f_03 - phones	Z	182.7820
182.7820	DCA_se3_ag2_f_03 - phones	Y	182.8320
182.7820	DCA_se3_ag2_f_03 - words	you	182.8620
182.8320	DCA_se3_ag2_f_03 - phones	UW1	182.8620
[truncated: 17,235 more rows]
