# Supplementary material for: Considering Performance in the Automated and Manual Coding of Sociolinguistic Variables: Lessons From Variable (ING)
Source: Front Artif Intell. 2021 Apr 29;4:648543. doi: 10.3389/frai.2021.648543 (PMC8117961; doi:10.3389/frai.2021.648543)
Supplement: Supplementary file 4 [file Data_Sheet_4.ZIP › CORAAL_Aligned_as_Tables/DCA_se2_ag1_m_01_1_txout.txt]

tmin	tier	text	tmax
0.4523	DCA_int_01 - phones	W	0.4923
0.4523	DCA_int_01 - words	what	0.5523
0.4923	DCA_int_01 - phones	AH1	0.5223
0.5223	DCA_int_01 - phones	T	0.5523
0.5523	DCA_int_01 - phones	sp	0.5823
0.5823	DCA_int_01 - phones	K	0.6923
0.5823	DCA_int_01 - words	kind	0.8323
0.6923	DCA_int_01 - phones	AY1	0.8023
0.8023	DCA_int_01 - phones	N	0.8323
0.8323	DCA_int_01 - phones	AH0	0.8623
0.8323	DCA_int_01 - words	of	0.8923
0.8623	DCA_int_01 - phones	V	0.8923
0.8923	DCA_int_01 - phones	G	0.9723
0.8923	DCA_int_01 - words	games	1.2723
0.9723	DCA_int_01 - phones	EY1	1.1423
1.1423	DCA_int_01 - phones	M	1.1823
1.1823	DCA_int_01 - phones	Z	1.2723
1.2723	DCA_int_01 - phones	D	1.3023
1.2723	DCA_int_01 - words	did	1.3923
1.3023	DCA_int_01 - phones	IH0	1.3323
1.3323	DCA_int_01 - phones	D	1.3923
1.3923	DCA_int_01 - phones	Y	1.4823
1.3923	DCA_int_01 - words	you	1.5223
1.4823	DCA_int_01 - phones	UW1	1.5223
1.5223	DCA_int_01 - phones	sp	1.5823
1.5823	DCA_int_01 - phones	P	1.6623
1.5823	DCA_int_01 - words	play	1.9423
1.6623	DCA_int_01 - phones	L	1.7223
1.7223	DCA_int_01 - phones	EY1	1.9423
2.4806	DCA_int_01 - phones	W	2.5106
2.4806	DCA_int_01 - words	when	2.5706
2.5106	DCA_int_01 - phones	IH1	2.5406
2.5406	DCA_int_01 - phones	N	2.5706
2.5706	DCA_int_01 - phones	Y	2.6306
2.5706	DCA_int_01 - words	you	2.7006
2.6306	DCA_int_01 - phones	UW1	2.7006
2.7006	DCA_int_01 - phones	W	2.7406
2.7006	DCA_int_01 - words	were	2.8906
2.7406	DCA_int_01 - phones	ER0	2.8906
2.8906	DCA_int_01 - phones	AH0	2.9806
2.8906	DCA_int_01 - words	a	2.9806
2.9806	DCA_int_01 - phones	K	3.1306
2.9806	DCA_int_01 - words	kid	3.2606
3.1306	DCA_int_01 - phones	IH1	3.1906
3.1906	DCA_int_01 - phones	D	3.2606
3.2606	DCA_int_01 - phones	AH0	3.3306
3.2606	DCA_int_01 - words	about	3.4906
3.3306	DCA_int_01 - phones	B	3.3606
3.3606	DCA_int_01 - phones	AW1	3.4606
3.4606	DCA_int_01 - phones	T	3.4906
3.4906	DCA_int_01 - phones	sp	3.5206
3.5206	DCA_int_01 - phones	T	3.6606
3.5206	DCA_int_01 - words	ten	3.7906
3.6606	DCA_int_01 - phones	EH1	3.7106
3.7106	DCA_int_01 - phones	N	3.7906
3.7906	DCA_int_01 - phones	Y	3.8606
3.7906	DCA_int_01 - words	years	4.0406
3.8606	DCA_int_01 - phones	IH1	3.9006
3.9006	DCA_int_01 - phones	R	3.9706
3.9706	DCA_int_01 - phones	Z	4.0406
4.0406	DCA_int_01 - phones	OW1	4.1206
4.0406	DCA_int_01 - words	old	4.2506
4.1206	DCA_int_01 - phones	L	4.1906
4.1906	DCA_int_01 - phones	D	4.2506
4.2506	DCA_int_01 - phones	sp	4.2806
4.2806	DCA_int_01 - phones	D	4.3106
4.2806	DCA_int_01 - words	do	4.3406
4.3106	DCA_int_01 - phones	UW1	4.3406
4.3406	DCA_int_01 - phones	Y	4.4006
4.3406	DCA_int_01 - words	you	4.4306
4.4006	DCA_int_01 - phones	UW1	4.4306
4.4306	DCA_int_01 - phones	R	4.4606
4.4306	DCA_int_01 - words	remember	4.7706
4.4606	DCA_int_01 - phones	IH0	4.4906
4.4906	DCA_int_01 - phones	M	4.5206
4.5206	DCA_int_01 - phones	EH1	4.6206
4.6206	DCA_int_01 - phones	M	4.7006
4.7006	DCA_int_01 - phones	B	4.7306
4.7306	DCA_int_01 - phones	ER0	4.7706
4.7706	DCA_int_01 - phones	sp	4.8906
5.7901	DCA_se2_ag1_m_01 - phones	Z	5.9901
5.7901	DCA_se2_ag1_m_01 - words	s	5.9901
6.0746	DCA_se2_ag1_m_01 - phones	sil	6.2446
6.2446	DCA_se2_ag1_m_01 - phones	M	6.3846
6.2446	DCA_se2_ag1_m_01 - words	marbles	7.1546
6.3846	DCA_se2_ag1_m_01 - phones	AA1	6.5346
6.5346	DCA_se2_ag1_m_01 - phones	R	6.5746
6.5746	DCA_se2_ag1_m_01 - phones	B	6.6046
6.6046	DCA_se2_ag1_m_01 - phones	AH0	6.6346
6.6346	DCA_se2_ag1_m_01 - phones	L	6.9946
6.9946	DCA_se2_ag1_m_01 - phones	Z	7.1546
7.4175	DCA_se2_ag1_m_01 - phones	B	7.4775
7.4175	DCA_se2_ag1_m_01 - words	basketball	8.3475
7.4775	DCA_se2_ag1_m_01 - phones	AE1	7.6375
7.6375	DCA_se2_ag1_m_01 - phones	S	7.7075
7.7075	DCA_se2_ag1_m_01 - phones	K	7.7775
7.7775	DCA_se2_ag1_m_01 - phones	AH0	7.8275
7.8275	DCA_se2_ag1_m_01 - phones	T	7.8575
7.8575	DCA_se2_ag1_m_01 - phones	B	7.8975
7.8975	DCA_se2_ag1_m_01 - phones	AO2	8.0475
8.0475	DCA_se2_ag1_m_01 - phones	L	8.3475
8.3475	DCA_se2_ag1_m_01 - phones	sp	8.3975
9.4692	DCA_se2_ag1_m_01 - phones	F	9.6292
9.4692	DCA_se2_ag1_m_01 - words	football	10.3392
9.6292	DCA_se2_ag1_m_01 - phones	UH1	9.6692
9.6692	DCA_se2_ag1_m_01 - phones	T	9.7592
9.7592	DCA_se2_ag1_m_01 - phones	B	9.8192
9.8192	DCA_se2_ag1_m_01 - phones	AO2	9.9392
9.9392	DCA_se2_ag1_m_01 - phones	L	10.3392
10.5172	DCA_int_01 - phones	M	10.9272
10.5172	DCA_int_01 - words	mm-hm	11.0572
10.9272	DCA_int_01 - phones	HH	11.0272
11.0272	DCA_int_01 - phones	M	11.0572
11.0572	DCA_int_01 - phones	sp	11.0972
11.2912	DCA_se2_ag1_m_01 - phones	B	11.3512
11.2912	DCA_se2_ag1_m_01 - words	baseball	12.0812
11.3512	DCA_se2_ag1_m_01 - phones	EY1	11.4612
11.4612	DCA_se2_ag1_m_01 - phones	S	11.5812
11.5812	DCA_se2_ag1_m_01 - phones	B	11.6412
11.6412	DCA_se2_ag1_m_01 - phones	AO1	11.7812
11.7812	DCA_se2_ag1_m_01 - phones	L	12.0812
12.9792	DCA_int_01 - phones	HH	13.0592
12.9792	DCA_int_01 - words	how	13.1192
13.0592	DCA_int_01 - phones	AW1	13.1192
13.1192	DCA_int_01 - phones	D	13.1592
13.1192	DCA_int_01 - words	do	13.1892
13.1592	DCA_int_01 - phones	UW1	13.1892
13.1892	DCA_int_01 - phones	Y	13.2492
13.1892	DCA_int_01 - words	you	13.3092
13.2492	DCA_int_01 - phones	UW1	13.3092
13.3092	DCA_int_01 - phones	P	13.3692
13.3092	DCA_int_01 - words	play	13.5092
13.3692	DCA_int_01 - phones	L	13.4192
13.4192	DCA_int_01 - phones	EY1	13.5092
13.5092	DCA_int_01 - phones	M	13.6492
13.5092	DCA_int_01 - words	marbles	14.1492
13.6492	DCA_int_01 - phones	AA1	13.7692
13.7692	DCA_int_01 - phones	R	13.7992
13.7992	DCA_int_01 - phones	B	13.8792
13.8792	DCA_int_01 - phones	AH0	13.9092
13.9092	DCA_int_01 - phones	L	14.0192
14.0192	DCA_int_01 - phones	Z	14.1492
14.1492	DCA_int_01 - phones	sp	16.6418
15.3153	DCA_se2_ag1_m_01 - words	mm	15.7053
15.3153	DCA_se2_ag1_m_01 - phones	M	15.7053
15.7053	DCA_se2_ag1_m_01 - phones	sp	15.7453
15.7453	DCA_se2_ag1_m_01 - phones	L	15.7753
15.7453	DCA_se2_ag1_m_01 - words	let	15.8553
15.7753	DCA_se2_ag1_m_01 - phones	EH1	15.8053
15.8053	DCA_se2_ag1_m_01 - phones	T	15.8553
15.8553	DCA_se2_ag1_m_01 - phones	S	15.9553
15.8553	DCA_se2_ag1_m_01 - words	s	15.9553
15.9553	DCA_se2_ag1_m_01 - phones	sp	16.0853
16.0853	DCA_se2_ag1_m_01 - phones	S	16.1153
16.0853	DCA_se2_ag1_m_01 - words	see	16.1853
16.1153	DCA_se2_ag1_m_01 - phones	IY1	16.1853
16.1853	DCA_se2_ag1_m_01 - phones	sp	16.2453
16.2453	DCA_se2_ag1_m_01 - phones	Y	16.3453
16.2453	DCA_se2_ag1_m_01 - words	usually	16.6853
16.3453	DCA_se2_ag1_m_01 - phones	UW1	16.4353
16.4353	DCA_se2_ag1_m_01 - phones	ZH	16.4653
16.4653	DCA_se2_ag1_m_01 - phones	AH0	16.4953
16.4953	DCA_se2_ag1_m_01 - phones	L	16.5253
16.5253	DCA_se2_ag1_m_01 - phones	IY0	16.6853
16.6418	DCA_int_01 - phones	P	16.6718
16.6418	DCA_int_01 - words	pretend	17.0618
16.6718	DCA_int_01 - phones	R	16.7018
16.6853	DCA_se2_ag1_m_01 - phones	AH1	16.7653
16.6853	DCA_se2_ag1_m_01 - words	um	16.7953
16.7018	DCA_int_01 - phones	IY0	16.7318
16.7318	DCA_int_01 - phones	T	16.8118
16.7653	DCA_se2_ag1_m_01 - phones	M	16.7953
16.7953	DCA_se2_ag1_m_01 - phones	sp	21.0297
16.8118	DCA_int_01 - phones	EH1	16.9018
16.9018	DCA_int_01 - phones	N	16.9718
16.9718	DCA_int_01 - phones	D	17.0618
17.0618	DCA_int_01 - words	i	17.0918
17.0618	DCA_int_01 - phones	AY1	17.0918
17.0918	DCA_int_01 - phones	D	17.1318
17.0918	DCA_int_01 - words	don't	17.2618
17.1318	DCA_int_01 - phones	OW1	17.2118
17.2118	DCA_int_01 - phones	N	17.2618
17.2618	DCA_int_01 - phones	sp	17.2918
17.2918	DCA_int_01 - phones	N	17.3318
17.2918	DCA_int_01 - words	know	17.4618
17.3318	DCA_int_01 - phones	OW1	17.4618
17.4618	DCA_int_01 - phones	sp	17.4918
17.4918	DCA_int_01 - phones	EH1	17.5218
17.4918	DCA_int_01 - words	anything	17.8218
17.5218	DCA_int_01 - phones	N	17.5518
17.5518	DCA_int_01 - phones	IY0	17.6118
17.6118	DCA_int_01 - phones	TH	17.6618
17.6618	DCA_int_01 - phones	IH2	17.7118
17.7118	DCA_int_01 - phones	NG	17.8218
17.8218	DCA_int_01 - phones	sp	17.8518
17.8518	DCA_int_01 - phones	AH0	17.8818
17.8518	DCA_int_01 - words	about	18.0818
17.8818	DCA_int_01 - phones	B	17.9218
17.9218	DCA_int_01 - phones	AW1	18.0518
18.0518	DCA_int_01 - phones	T	18.0818
18.0818	DCA_int_01 - phones	IH0	18.1118
18.0818	DCA_int_01 - words	it	18.1418
18.1118	DCA_int_01 - phones	T	18.1418
18.1418	DCA_int_01 - phones	sp	18.1718
18.1718	DCA_int_01 - words	<unk>	18.4718
18.1718	DCA_int_01 - phones	spn	18.4718
18.6155	DCA_int_01 - phones	P	18.6855
18.6155	DCA_int_01 - words	pretend	18.9355
18.6855	DCA_int_01 - phones	R	18.7155
18.7155	DCA_int_01 - phones	IY0	18.7655
18.7655	DCA_int_01 - phones	T	18.8155
18.8155	DCA_int_01 - phones	EH1	18.8755
18.8755	DCA_int_01 - phones	N	18.9055
18.9055	DCA_int_01 - phones	D	18.9355
18.9355	DCA_int_01 - phones	Y	18.9655
18.9355	DCA_int_01 - words	your	19.0255
18.9655	DCA_int_01 - phones	UH1	18.9955
18.9955	DCA_int_01 - phones	R	19.0255
19.0255	DCA_int_01 - phones	IH0	19.0555
19.0255	DCA_int_01 - words	explaining	19.3455
19.0555	DCA_int_01 - phones	K	19.0855
19.0855	DCA_int_01 - phones	S	19.1255
19.1255	DCA_int_01 - phones	P	19.1555
19.1555	DCA_int_01 - phones	L	19.2255
19.2255	DCA_int_01 - phones	EY1	19.2555
19.2555	DCA_int_01 - phones	N	19.2855
19.2855	DCA_int_01 - phones	IH0	19.3155
19.3155	DCA_int_01 - phones	NG	19.3455
19.3455	DCA_int_01 - phones	IH1	19.3755
19.3455	DCA_int_01 - words	it	19.4055
19.3755	DCA_int_01 - phones	T	19.4055
19.4055	DCA_int_01 - phones	T	19.4355
19.4055	DCA_int_01 - words	to	19.5555
19.4355	DCA_int_01 - phones	UW1	19.5555
19.5555	DCA_int_01 - phones	AH0	19.6155
19.5555	DCA_int_01 - words	a	19.6155
19.6155	DCA_int_01 - phones	F	19.7155
19.6155	DCA_int_01 - words	foreigner	20.0755
19.7155	DCA_int_01 - phones	AO1	19.7955
19.7955	DCA_int_01 - phones	R	19.9155
19.9155	DCA_int_01 - phones	AH0	19.9555
19.9555	DCA_int_01 - phones	N	20.0255
20.0255	DCA_int_01 - phones	ER0	20.0755
20.0755	DCA_int_01 - phones	sp	20.1055
20.1055	DCA_int_01 - words	or	20.2355
20.1055	DCA_int_01 - phones	ER0	20.2355
20.2355	DCA_int_01 - phones	S	20.3155
20.2355	DCA_int_01 - words	something	20.4755
20.3155	DCA_int_01 - phones	AH1	20.3555
20.3555	DCA_int_01 - phones	M	20.3855
20.3855	DCA_int_01 - phones	TH	20.4155
20.4155	DCA_int_01 - phones	IH0	20.4455
20.4455	DCA_int_01 - phones	NG	20.4755
20.4755	DCA_int_01 - phones	sp	20.6455
21.0297	DCA_se2_ag1_m_01 - phones	AO2	21.1597
21.0297	DCA_se2_ag1_m_01 - words	alright	21.2797
21.1597	DCA_se2_ag1_m_01 - phones	L	21.1897
21.1897	DCA_se2_ag1_m_01 - phones	R	21.2197
21.2197	DCA_se2_ag1_m_01 - phones	AY1	21.2497
21.2497	DCA_se2_ag1_m_01 - phones	T	21.2797
21.2797	DCA_se2_ag1_m_01 - phones	sp	22.2233
22.2233	DCA_se2_ag1_m_01 - phones	Y	22.3333
22.2233	DCA_se2_ag1_m_01 - words	you	22.3733
22.3333	DCA_se2_ag1_m_01 - phones	UW1	22.3733
22.3733	DCA_se2_ag1_m_01 - phones	AO1	22.5133
22.3733	DCA_se2_ag1_m_01 - words	on	22.5633
22.5133	DCA_se2_ag1_m_01 - phones	N	22.5633
22.5633	DCA_se2_ag1_m_01 - phones	Y	22.5933
22.5633	DCA_se2_ag1_m_01 - words	your	22.6533
22.5933	DCA_se2_ag1_m_01 - phones	UH1	22.6233
22.6233	DCA_se2_ag1_m_01 - phones	R	22.6533
22.6533	DCA_se2_ag1_m_01 - phones	N	22.7533
22.6533	DCA_se2_ag1_m_01 - words	knees	23.1833
22.7533	DCA_se2_ag1_m_01 - phones	IY1	23.1233
23.1233	DCA_se2_ag1_m_01 - phones	Z	23.1833
23.1833	DCA_se2_ag1_m_01 - phones	AH0	23.2833
23.1833	DCA_se2_ag1_m_01 - words	and	23.3433
23.2833	DCA_se2_ag1_m_01 - phones	N	23.3433
23.3433	DCA_se2_ag1_m_01 - phones	AH1	23.6933
23.3433	DCA_se2_ag1_m_01 - words	uh	23.6933
23.6933	DCA_se2_ag1_m_01 - phones	sp	24.4403
24.4403	DCA_se2_ag1_m_01 - phones	L	24.4803
24.4403	DCA_se2_ag1_m_01 - words	little	24.6003
24.4803	DCA_se2_ag1_m_01 - phones	IH1	24.5103
24.5103	DCA_se2_ag1_m_01 - phones	T	24.5403
24.5403	DCA_se2_ag1_m_01 - phones	AH0	24.5703
24.5703	DCA_se2_ag1_m_01 - phones	L	24.6003
24.6003	DCA_se2_ag1_m_01 - phones	R	24.6703
24.6003	DCA_se2_ag1_m_01 - words	round	24.8903
24.6703	DCA_se2_ag1_m_01 - phones	AW1	24.7903
24.7903	DCA_se2_ag1_m_01 - phones	N	24.8603
24.8603	DCA_se2_ag1_m_01 - phones	D	24.8903
24.8903	DCA_se2_ag1_m_01 - phones	B	24.9403
24.8903	DCA_se2_ag1_m_01 - words	balls	25.4903
24.9403	DCA_se2_ag1_m_01 - phones	AO1	25.2003
25.2003	DCA_se2_ag1_m_01 - phones	L	25.3403
25.3403	DCA_se2_ag1_m_01 - phones	Z	25.4903
26.4247	DCA_se2_ag1_m_01 - phones	M	26.4847
26.4247	DCA_se2_ag1_m_01 - words	mm	26.4847
26.4847	DCA_se2_ag1_m_01 - phones	sp	26.6447
26.6447	DCA_se2_ag1_m_01 - phones	AH0	26.6747
26.6447	DCA_se2_ag1_m_01 - words	about	26.8747
26.6747	DCA_se2_ag1_m_01 - phones	B	26.7247
26.7247	DCA_se2_ag1_m_01 - phones	AW1	26.7747
26.7747	DCA_se2_ag1_m_01 - phones	T	26.8747
26.8747	DCA_se2_ag1_m_01 - phones	sp	26.9247
27.1288	DCA_se2_ag1_m_01 - phones	IH0	27.1588
27.1288	DCA_se2_ag1_m_01 - words	it	27.1888
27.1588	DCA_se2_ag1_m_01 - phones	T	27.1888
27.1888	DCA_se2_ag1_m_01 - words	s	27.2788
27.1888	DCA_se2_ag1_m_01 - phones	S	27.2788
27.2788	DCA_se2_ag1_m_01 - phones	sp	27.3088
27.3088	DCA_se2_ag1_m_01 - phones	IH1	27.3888
27.3088	DCA_se2_ag1_m_01 - words	it	27.4388
27.3888	DCA_se2_ag1_m_01 - phones	T	27.4388
27.4388	DCA_se2_ag1_m_01 - words	s	27.4688
27.4388	DCA_se2_ag1_m_01 - phones	S	27.4688
27.4688	DCA_se2_ag1_m_01 - phones	S	27.5788
27.4688	DCA_se2_ag1_m_01 - words	so	27.6888
27.5788	DCA_se2_ag1_m_01 - phones	OW1	27.6888
27.6888	DCA_se2_ag1_m_01 - phones	S	27.7988
27.6888	DCA_se2_ag1_m_01 - words	small	28.2888
27.7988	DCA_se2_ag1_m_01 - phones	M	27.8688
27.8688	DCA_se2_ag1_m_01 - phones	AO1	28.0788
28.0788	DCA_se2_ag1_m_01 - phones	L	28.2888
28.8576	DCA_se2_ag1_m_01 - phones	AH0	28.9176
28.8576	DCA_se2_ag1_m_01 - words	and	29.0376
28.9176	DCA_se2_ag1_m_01 - phones	N	29.0376
29.0376	DCA_se2_ag1_m_01 - phones	Y	29.0876
29.0376	DCA_se2_ag1_m_01 - words	you	29.1876
29.0876	DCA_se2_ag1_m_01 - phones	UW1	29.1876
29.1876	DCA_se2_ag1_m_01 - words	uh	29.4476
29.1876	DCA_se2_ag1_m_01 - phones	AH1	29.4476
29.4476	DCA_se2_ag1_m_01 - phones	sp	29.4976
29.7389	DCA_se2_ag1_m_01 - phones	P	29.8389
29.7389	DCA_se2_ag1_m_01 - words	put	29.9189
29.8389	DCA_se2_ag1_m_01 - phones	UH1	29.8789
29.8789	DCA_se2_ag1_m_01 - phones	T	29.9189
29.9189	DCA_se2_ag1_m_01 - phones	IH1	29.9689
29.9189	DCA_se2_ag1_m_01 - words	it	30.0089
29.9689	DCA_se2_ag1_m_01 - phones	T	30.0089
30.0672	DCA_se2_ag1_m_01 - phones	B	30.1272
30.0672	DCA_se2_ag1_m_01 - words	b	30.1572
30.1272	DCA_se2_ag1_m_01 - phones	IY1	30.1572
30.1572	DCA_se2_ag1_m_01 - phones	sp	30.2072
30.2072	DCA_se2_ag1_m_01 - phones	D	30.2972
30.2072	DCA_se2_ag1_m_01 - words	draw	30.4572
30.2972	DCA_se2_ag1_m_01 - phones	R	30.3972
30.3972	DCA_se2_ag1_m_01 - phones	AO1	30.4572
30.4572	DCA_se2_ag1_m_01 - words	a	30.5172
30.4572	DCA_se2_ag1_m_01 - phones	AH0	30.5172
30.5172	DCA_se2_ag1_m_01 - phones	S	30.6572
30.5172	DCA_se2_ag1_m_01 - words	circle	30.9172
30.6572	DCA_se2_ag1_m_01 - phones	ER1	30.7372
30.7372	DCA_se2_ag1_m_01 - phones	K	30.8072
30.8072	DCA_se2_ag1_m_01 - phones	AH0	30.8572
30.8572	DCA_se2_ag1_m_01 - phones	L	30.9172
30.9172	DCA_se2_ag1_m_01 - phones	AH0	31.0072
30.9172	DCA_se2_ag1_m_01 - words	and	31.1172
31.0072	DCA_se2_ag1_m_01 - phones	N	31.0772
31.0772	DCA_se2_ag1_m_01 - phones	D	31.1172
31.7113	DCA_se2_ag1_m_01 - phones	P	31.8113
31.7113	DCA_se2_ag1_m_01 - words	put	31.8913
31.8113	DCA_se2_ag1_m_01 - phones	UH1	31.8413
31.8413	DCA_se2_ag1_m_01 - phones	T	31.8913
31.8913	DCA_se2_ag1_m_01 - phones	AO1	31.9613
31.8913	DCA_se2_ag1_m_01 - words	all	32.0013
31.9613	DCA_se2_ag1_m_01 - phones	L	32.0013
32.0013	DCA_se2_ag1_m_01 - phones	DH	32.0313
32.0013	DCA_se2_ag1_m_01 - words	the	32.0613
32.0313	DCA_se2_ag1_m_01 - phones	AH0	32.0613
32.0613	DCA_se2_ag1_m_01 - phones	M	32.1613
32.0613	DCA_se2_ag1_m_01 - words	marbles	32.4613
32.1613	DCA_se2_ag1_m_01 - phones	AA1	32.2313
32.2313	DCA_se2_ag1_m_01 - phones	R	32.2913
32.2913	DCA_se2_ag1_m_01 - phones	B	32.3213
32.3213	DCA_se2_ag1_m_01 - phones	AH0	32.3513
32.3513	DCA_se2_ag1_m_01 - phones	L	32.4213
32.4213	DCA_se2_ag1_m_01 - phones	Z	32.4613
32.4613	DCA_se2_ag1_m_01 - phones	IH0	32.5513
32.4613	DCA_se2_ag1_m_01 - words	in	32.6213
32.5513	DCA_se2_ag1_m_01 - phones	N	32.6213
32.6213	DCA_se2_ag1_m_01 - phones	AH0	32.6513
32.6213	DCA_se2_ag1_m_01 - words	'em	32.7113
32.6513	DCA_se2_ag1_m_01 - phones	M	32.7113
32.7113	DCA_se2_ag1_m_01 - phones	sp	32.7713
33.4878	DCA_se2_ag1_m_01 - phones	IY1	33.6578
33.4878	DCA_se2_ag1_m_01 - words	each	33.7378
33.6578	DCA_se2_ag1_m_01 - phones	CH	33.7378
33.7378	DCA_se2_ag1_m_01 - phones	M	33.8278
33.7378	DCA_se2_ag1_m_01 - words	man	33.9878
33.8278	DCA_se2_ag1_m_01 - phones	AE1	33.9478
33.9478	DCA_se2_ag1_m_01 - phones	N	33.9878
33.9878	DCA_se2_ag1_m_01 - phones	sp	34.0478
34.0478	DCA_se2_ag1_m_01 - phones	IY1	34.1878
34.0478	DCA_se2_ag1_m_01 - words	each	34.2878
34.1878	DCA_se2_ag1_m_01 - phones	CH	34.2878
34.2878	DCA_se2_ag1_m_01 - phones	B	34.3578
34.2878	DCA_se2_ag1_m_01 - words	boy	34.4978
34.3578	DCA_se2_ag1_m_01 - phones	OY1	34.4978
34.4978	DCA_se2_ag1_m_01 - phones	HH	34.5478
34.4978	DCA_se2_ag1_m_01 - words	have	34.7178
34.5478	DCA_se2_ag1_m_01 - phones	AE1	34.6278
34.6278	DCA_se2_ag1_m_01 - phones	V	34.7178
34.7178	DCA_se2_ag1_m_01 - phones	AH0	34.7778
34.7178	DCA_se2_ag1_m_01 - words	a	34.7778
34.7778	DCA_se2_ag1_m_01 - phones	M	34.9178
34.7778	DCA_se2_ag1_m_01 - words	marble	35.1878
34.9178	DCA_se2_ag1_m_01 - phones	AA1	35.0078
35.0078	DCA_se2_ag1_m_01 - phones	R	35.0678
35.0678	DCA_se2_ag1_m_01 - phones	B	35.1078
35.1078	DCA_se2_ag1_m_01 - phones	AH0	35.1378
35.1378	DCA_se2_ag1_m_01 - phones	L	35.1878
35.1878	DCA_se2_ag1_m_01 - phones	sp	35.2278
35.2278	DCA_se2_ag1_m_01 - phones	T	35.3078
35.2278	DCA_se2_ag1_m_01 - words	to	35.3478
35.3078	DCA_se2_ag1_m_01 - phones	UW1	35.3478
35.3478	DCA_se2_ag1_m_01 - phones	HH	35.3778
35.3478	DCA_se2_ag1_m_01 - words	hisself	35.8578
35.3778	DCA_se2_ag1_m_01 - phones	IH2	35.4578
35.4578	DCA_se2_ag1_m_01 - phones	S	35.5578
35.5578	DCA_se2_ag1_m_01 - phones	EH1	35.6778
35.6778	DCA_se2_ag1_m_01 - phones	L	35.7678
35.7678	DCA_se2_ag1_m_01 - phones	F	35.8578
36.7740	DCA_se2_ag1_m_01 - phones	AH0	36.8440
36.7740	DCA_se2_ag1_m_01 - words	and	36.9540
36.8440	DCA_se2_ag1_m_01 - phones	N	36.9540
36.9540	DCA_se2_ag1_m_01 - phones	Y	36.9940
36.9540	DCA_se2_ag1_m_01 - words	you	37.0340
36.9940	DCA_se2_ag1_m_01 - phones	UW1	37.0340
37.0340	DCA_se2_ag1_m_01 - phones	SH	37.2140
37.0340	DCA_se2_ag1_m_01 - words	shoot	37.3740
37.2140	DCA_se2_ag1_m_01 - phones	UW1	37.3440
37.3440	DCA_se2_ag1_m_01 - phones	T	37.3740
37.3740	DCA_se2_ag1_m_01 - phones	AH0	37.4040
37.3740	DCA_se2_ag1_m_01 - words	and	37.4740
37.4040	DCA_se2_ag1_m_01 - phones	N	37.4340
37.4340	DCA_se2_ag1_m_01 - phones	D	37.4740
37.4740	DCA_se2_ag1_m_01 - phones	sp	37.8112
37.8112	DCA_se2_ag1_m_01 - phones	AO1	37.9412
37.8112	DCA_se2_ag1_m_01 - words	all	37.9712
37.9412	DCA_se2_ag1_m_01 - phones	L	37.9712
37.9712	DCA_se2_ag1_m_01 - phones	DH	38.0012
37.9712	DCA_se2_ag1_m_01 - words	the	38.0312
38.0012	DCA_se2_ag1_m_01 - phones	AH0	38.0312
38.0312	DCA_se2_ag1_m_01 - phones	M	38.1312
38.0312	DCA_se2_ag1_m_01 - words	marbles	38.3612
38.1312	DCA_se2_ag1_m_01 - phones	AA1	38.2012
38.2012	DCA_se2_ag1_m_01 - phones	R	38.2312
38.2312	DCA_se2_ag1_m_01 - phones	B	38.2612
38.2612	DCA_se2_ag1_m_01 - phones	AH0	38.2912
38.2912	DCA_se2_ag1_m_01 - phones	L	38.3212
38.3212	DCA_se2_ag1_m_01 - phones	Z	38.3612
38.3612	DCA_se2_ag1_m_01 - phones	Y	38.3912
38.3612	DCA_se2_ag1_m_01 - words	you	38.4212
38.3912	DCA_se2_ag1_m_01 - phones	UW1	38.4212
38.4212	DCA_se2_ag1_m_01 - phones	N	38.4912
38.4212	DCA_se2_ag1_m_01 - words	knock	38.6612
38.4912	DCA_se2_ag1_m_01 - phones	AA1	38.5812
38.5812	DCA_se2_ag1_m_01 - phones	K	38.6612
38.6612	DCA_se2_ag1_m_01 - phones	AW1	38.6912
38.6612	DCA_se2_ag1_m_01 - words	out	38.7712
38.6912	DCA_se2_ag1_m_01 - phones	T	38.7712
38.7712	DCA_se2_ag1_m_01 - phones	DH	38.8012
38.7712	DCA_se2_ag1_m_01 - words	the	38.8312
38.8012	DCA_se2_ag1_m_01 - phones	AH0	38.8312
38.8312	DCA_se2_ag1_m_01 - phones	S	38.9712
38.8312	DCA_se2_ag1_m_01 - words	circle	39.1212
38.9712	DCA_se2_ag1_m_01 - phones	ER1	39.0312
39.0312	DCA_se2_ag1_m_01 - phones	K	39.0612
39.0612	DCA_se2_ag1_m_01 - phones	AH0	39.0912
39.0912	DCA_se2_ag1_m_01 - phones	L	39.1212
39.1212	DCA_se2_ag1_m_01 - phones	B	39.1712
39.1212	DCA_se2_ag1_m_01 - words	belong	39.4012
39.1712	DCA_se2_ag1_m_01 - phones	IH0	39.2012
39.2012	DCA_se2_ag1_m_01 - phones	L	39.2412
39.2412	DCA_se2_ag1_m_01 - phones	AO1	39.3512
39.3512	DCA_se2_ag1_m_01 - phones	NG	39.4012
39.4012	DCA_se2_ag1_m_01 - phones	T	39.4312
39.4012	DCA_se2_ag1_m_01 - words	to	39.4712
39.4312	DCA_se2_ag1_m_01 - phones	AH0	39.4712
39.4712	DCA_se2_ag1_m_01 - phones	Y	39.5612
39.4712	DCA_se2_ag1_m_01 - words	you	39.6512
39.5612	DCA_se2_ag1_m_01 - phones	UW1	39.6512
39.6512	DCA_se2_ag1_m_01 - phones	sp	39.6912
40.5358	DCA_se2_ag1_m_01 - phones	AH0	40.5758
40.5358	DCA_se2_ag1_m_01 - words	and	40.6058
40.5758	DCA_se2_ag1_m_01 - phones	N	40.6058
40.6058	DCA_se2_ag1_m_01 - phones	Y	40.6358
40.6058	DCA_se2_ag1_m_01 - words	you	40.6958
40.6358	DCA_se2_ag1_m_01 - phones	UW1	40.6958
40.6958	DCA_se2_ag1_m_01 - phones	P	40.7958
40.6958	DCA_se2_ag1_m_01 - words	put	40.9058
40.7958	DCA_se2_ag1_m_01 - phones	UH1	40.8358
40.8358	DCA_se2_ag1_m_01 - phones	T	40.9058
40.9058	DCA_se2_ag1_m_01 - phones	Y	40.9458
40.9058	DCA_se2_ag1_m_01 - words	your	41.0058
40.9458	DCA_se2_ag1_m_01 - phones	UH1	40.9758
40.9758	DCA_se2_ag1_m_01 - phones	R	41.0058
41.0058	DCA_se2_ag1_m_01 - phones	OW1	41.1158
41.0058	DCA_se2_ag1_m_01 - words	own	41.1458
41.1158	DCA_se2_ag1_m_01 - phones	N	41.1458
41.1458	DCA_se2_ag1_m_01 - phones	M	41.2658
41.1458	DCA_se2_ag1_m_01 - words	marbles	41.6258
41.2658	DCA_se2_ag1_m_01 - phones	AA1	41.3458
41.3458	DCA_se2_ag1_m_01 - phones	R	41.4258
41.4258	DCA_se2_ag1_m_01 - phones	B	41.4558
41.4558	DCA_se2_ag1_m_01 - phones	AH0	41.4858
41.4858	DCA_se2_ag1_m_01 - phones	L	41.5158
41.5158	DCA_se2_ag1_m_01 - phones	Z	41.6258
41.6258	DCA_se2_ag1_m_01 - phones	AH1	41.7258
41.6258	DCA_se2_ag1_m_01 - words	up	41.7958
41.7258	DCA_se2_ag1_m_01 - phones	P	41.7958
41.7958	DCA_se2_ag1_m_01 - phones	sp	41.8658
42.3264	DCA_int_01 - phones	M	42.3564
42.3264	DCA_int_01 - words	mm-hm	42.9264
42.3564	DCA_int_01 - phones	HH	42.5364
42.5364	DCA_int_01 - phones	M	42.9264
42.9264	DCA_int_01 - phones	sp	42.9664
44.2382	DCA_int_01 - phones	W	44.2882
44.2382	DCA_int_01 - words	where	44.3882
44.2882	DCA_int_01 - phones	EH1	44.3582
44.3582	DCA_int_01 - phones	R	44.3882
44.3882	DCA_int_01 - phones	DH	44.4282
44.3882	DCA_int_01 - words	there	44.5482
44.4282	DCA_int_01 - phones	EH1	44.4682
44.4682	DCA_int_01 - phones	R	44.5482
44.5482	DCA_int_01 - phones	EH1	44.5882
44.5482	DCA_int_01 - words	any	44.6882
44.5882	DCA_int_01 - phones	N	44.6182
44.6182	DCA_int_01 - phones	IY0	44.6882
44.6882	DCA_int_01 - phones	S	44.7582
44.6882	DCA_int_01 - words	special	45.1682
44.7582	DCA_int_01 - phones	P	44.8182
44.8182	DCA_int_01 - phones	EH1	44.9082
44.9082	DCA_int_01 - phones	SH	44.9882
44.9882	DCA_int_01 - phones	AH0	45.0382
45.0382	DCA_int_01 - phones	L	45.1682
45.1682	DCA_int_01 - phones	N	45.2182
45.1682	DCA_int_01 - words	names	45.5182
45.2182	DCA_int_01 - phones	EY1	45.3282
45.3282	DCA_int_01 - phones	M	45.4182
45.4182	DCA_int_01 - phones	Z	45.5182
45.5182	DCA_int_01 - phones	F	45.5482
45.5182	DCA_int_01 - words	for	45.6082
45.5482	DCA_int_01 - phones	R	45.5782
45.5782	DCA_int_01 - phones	ER0	45.6082
45.6082	DCA_int_01 - phones	EH1	45.6382
45.6082	DCA_int_01 - words	any	45.7682
45.6382	DCA_int_01 - phones	N	45.6782
45.6782	DCA_int_01 - phones	IY0	45.7682
45.7682	DCA_int_01 - phones	AH0	45.7982
45.7682	DCA_int_01 - words	of	45.8282
45.7982	DCA_int_01 - phones	V	45.8282
45.8282	DCA_int_01 - phones	DH	45.8982
45.8282	DCA_int_01 - words	the	45.9382
45.8982	DCA_int_01 - phones	AH0	45.9382
45.9382	DCA_int_01 - phones	M	46.0382
45.9382	DCA_int_01 - words	marbles	46.5182
46.0382	DCA_int_01 - phones	AA1	46.1482
46.1482	DCA_int_01 - phones	R	46.2182
46.2182	DCA_int_01 - phones	B	46.2582
46.2582	DCA_int_01 - phones	AH0	46.2982
46.2982	DCA_int_01 - phones	L	46.3982
46.3982	DCA_int_01 - phones	Z	46.5182
46.5182	DCA_int_01 - phones	sp	46.5482
47.3472	DCA_int_01 - phones	L	47.4072
47.3472	DCA_int_01 - words	like	47.5572
47.4072	DCA_int_01 - phones	AY1	47.4372
47.4372	DCA_int_01 - phones	K	47.5572
47.5572	DCA_int_01 - phones	IH0	47.6172
47.5572	DCA_int_01 - words	is	47.6872
47.6172	DCA_int_01 - phones	Z	47.6872
47.6872	DCA_int_01 - phones	DH	47.7272
47.6872	DCA_int_01 - words	there	47.9372
47.7272	DCA_int_01 - phones	EH1	47.7672
47.7672	DCA_int_01 - phones	R	47.9372
47.9372	DCA_int_01 - words	a	48.0072
47.9372	DCA_int_01 - phones	EY1	48.0072
48.0072	DCA_int_01 - phones	sp	48.2225
48.2225	DCA_int_01 - phones	AH0	48.2925
48.2225	DCA_int_01 - words	a	48.2925
48.2925	DCA_int_01 - phones	N	48.3825
48.2925	DCA_int_01 - words	name	48.5725
48.3825	DCA_int_01 - phones	EY1	48.5425
48.5425	DCA_int_01 - phones	M	48.5725
48.5725	DCA_int_01 - phones	DH	48.6325
48.5725	DCA_int_01 - words	that	48.7125
48.6325	DCA_int_01 - phones	AH0	48.6625
48.6625	DCA_int_01 - phones	T	48.7125
48.7125	DCA_int_01 - phones	Y	48.8025
48.7125	DCA_int_01 - words	you	48.8525
48.8025	DCA_int_01 - phones	UW1	48.8525
48.8525	DCA_int_01 - phones	K	48.9325
48.8525	DCA_int_01 - words	call	49.1125
48.9325	DCA_int_01 - phones	AO1	49.0325
49.0325	DCA_int_01 - phones	L	49.1125
49.1125	DCA_int_01 - phones	Y	49.1725
49.1125	DCA_int_01 - words	your	49.2825
49.1725	DCA_int_01 - phones	UH1	49.2025
49.2025	DCA_int_01 - phones	R	49.2825
49.2825	DCA_int_01 - phones	F	49.3725
49.2825	DCA_int_01 - words	favorite	49.6425
49.3725	DCA_int_01 - phones	EY1	49.4825
49.4825	DCA_int_01 - phones	V	49.5325
49.5325	DCA_int_01 - phones	R	49.5725
49.5725	DCA_int_01 - phones	AH0	49.6025
49.6025	DCA_int_01 - phones	T	49.6425
49.6425	DCA_int_01 - phones	SH	49.8025
49.6425	DCA_int_01 - words	shooter	49.9825
49.8025	DCA_int_01 - phones	UW1	49.9125
49.9125	DCA_int_01 - phones	T	49.9525
49.9525	DCA_int_01 - phones	ER0	49.9825
49.9825	DCA_int_01 - phones	ER0	50.0925
49.9825	DCA_int_01 - words	or	50.0925
50.0925	DCA_int_01 - phones	sp	50.1225
50.1225	DCA_int_01 - phones	EH1	50.1525
50.1225	DCA_int_01 - words	anything	50.3325
50.1525	DCA_int_01 - phones	N	50.1925
50.1925	DCA_int_01 - phones	IY0	50.2225
50.2225	DCA_int_01 - phones	TH	50.2525
50.2525	DCA_int_01 - phones	IH2	50.2825
50.2825	DCA_int_01 - phones	NG	50.3325
50.3325	DCA_int_01 - phones	sp	50.5525
50.5525	DCA_int_01 - phones	L	50.5825
50.5525	DCA_int_01 - words	like	50.6425
50.5825	DCA_int_01 - phones	AY1	50.6125
50.6125	DCA_int_01 - phones	K	50.6425
50.6425	DCA_int_01 - phones	sp	50.7625
50.7625	DCA_int_01 - phones	DH	50.8025
50.7625	DCA_int_01 - words	that	50.9025
50.8025	DCA_int_01 - phones	AH0	50.8725
50.8725	DCA_int_01 - phones	T	50.9025
50.9025	DCA_int_01 - phones	sp	52.3420
51.1707	DCA_se2_ag1_m_01 - phones	M	51.4007
51.1707	DCA_se2_ag1_m_01 - words	mm	51.4007
51.4007	DCA_se2_ag1_m_01 - phones	sp	51.4707
51.4707	DCA_se2_ag1_m_01 - phones	B	51.5307
51.4707	DCA_se2_ag1_m_01 - words	bunkeye	52.0507
51.5307	DCA_se2_ag1_m_01 - phones	AH1	51.6007
51.6007	DCA_se2_ag1_m_01 - phones	N	51.6707
51.6707	DCA_se2_ag1_m_01 - phones	K	51.7607
51.7607	DCA_se2_ag1_m_01 - phones	AY2	52.0507
52.0507	DCA_se2_ag1_m_01 - phones	sp	52.2507
52.3420	DCA_int_01 - phones	OW1	52.5320
52.3420	DCA_int_01 - words	oh	52.5320
52.5320	DCA_int_01 - phones	Y	52.5720
52.5320	DCA_int_01 - words	yeah	52.8020
52.5720	DCA_int_01 - phones	AE1	52.8020
52.9462	DCA_se2_ag1_m_01 - phones	B	53.0062
52.9462	DCA_se2_ag1_m_01 - words	bumper	53.3862
53.0062	DCA_se2_ag1_m_01 - phones	AH1	53.0862
53.0862	DCA_se2_ag1_m_01 - phones	M	53.1262
53.1262	DCA_se2_ag1_m_01 - phones	P	53.2362
53.2362	DCA_se2_ag1_m_01 - phones	ER0	53.3862
53.3862	DCA_se2_ag1_m_01 - phones	sp	53.4562
53.5757	DCA_se2_ag1_m_01 - phones	DH	53.6857
53.5757	DCA_se2_ag1_m_01 - words	that	53.7457
53.6857	DCA_se2_ag1_m_01 - phones	AH0	53.7157
53.7157	DCA_se2_ag1_m_01 - phones	T	53.7457
53.7457	DCA_se2_ag1_m_01 - phones	Z	53.7757
53.7457	DCA_se2_ag1_m_01 - words	s	53.7757
53.7757	DCA_se2_ag1_m_01 - phones	HH	53.8057
53.7757	DCA_se2_ag1_m_01 - words	her	53.8357
53.8057	DCA_se2_ag1_m_01 - phones	ER0	53.8357
53.8357	DCA_se2_ag1_m_01 - phones	N	53.8657
53.8357	DCA_se2_ag1_m_01 - words	name	54.1057
53.8657	DCA_se2_ag1_m_01 - phones	EY1	53.8957
53.8957	DCA_se2_ag1_m_01 - phones	M	54.1057
54.3404	DCA_int_01 - phones	M	54.5104
54.3404	DCA_int_01 - words	mm-hm	54.8704
54.5104	DCA_int_01 - phones	HH	54.6304
54.6304	DCA_int_01 - phones	M	54.8704
54.8704	DCA_int_01 - phones	sp	54.9004
55.7159	DCA_int_01 - phones	IH0	55.7859
55.7159	DCA_int_01 - words	is	55.8159
55.7859	DCA_int_01 - phones	Z	55.8159
55.8159	DCA_int_01 - phones	DH	55.8659
55.8159	DCA_int_01 - words	there	55.9859
55.8659	DCA_int_01 - phones	EH1	55.8959
55.8959	DCA_int_01 - phones	R	55.9859
55.9859	DCA_int_01 - words	a	56.0159
55.9859	DCA_int_01 - phones	EY1	56.0159
56.0159	DCA_int_01 - phones	N	56.0859
56.0159	DCA_int_01 - words	name	56.3159
56.0859	DCA_int_01 - phones	EY1	56.2359
56.2359	DCA_int_01 - phones	M	56.3159
56.3159	DCA_int_01 - phones	F	56.4159
56.3159	DCA_int_01 - words	for	56.5959
56.4159	DCA_int_01 - phones	R	56.4459
56.4459	DCA_int_01 - phones	ER0	56.5959
56.5959	DCA_int_01 - phones	AH1	56.6259
56.5959	DCA_int_01 - words	um	56.7359
56.6259	DCA_int_01 - phones	M	56.7359
56.7359	DCA_int_01 - phones	sp	56.7659
57.0029	DCA_int_01 - phones	D	57.0929
57.0029	DCA_int_01 - words	did	57.1629
57.0929	DCA_int_01 - phones	IH0	57.1229
57.1229	DCA_int_01 - phones	D	57.1629
57.1629	DCA_int_01 - phones	Y	57.2029
57.1629	DCA_int_01 - words	you	57.2329
57.2029	DCA_int_01 - phones	UW1	57.2329
57.2329	DCA_int_01 - phones	EH1	57.2729
57.2329	DCA_int_01 - words	ever	57.4429
57.2729	DCA_int_01 - phones	V	57.3529
57.3529	DCA_int_01 - phones	ER0	57.4429
57.4429	DCA_int_01 - phones	Y	57.5029
57.4429	DCA_int_01 - words	use	57.8029
57.5029	DCA_int_01 - phones	UW1	57.6229
57.6229	DCA_int_01 - phones	Z	57.8029
57.8029	DCA_int_01 - phones	AH1	57.8829
57.8029	DCA_int_01 - words	um	58.0729
57.8829	DCA_int_01 - phones	M	58.0729
58.3505	DCA_int_01 - phones	B	58.4205
58.3505	DCA_int_01 - words	ball	58.6505
58.4205	DCA_int_01 - phones	AO1	58.5605
58.5605	DCA_int_01 - phones	L	58.6505
58.6505	DCA_int_01 - phones	B	58.7005
58.6505	DCA_int_01 - words	bearings	59.1005
58.7005	DCA_int_01 - phones	EH1	58.8205
58.8205	DCA_int_01 - phones	R	58.8905
58.8905	DCA_int_01 - phones	IH0	58.9205
58.9205	DCA_int_01 - phones	NG	59.0105
59.0105	DCA_int_01 - phones	Z	59.1005
59.1005	DCA_int_01 - phones	F	59.1805
59.1005	DCA_int_01 - words	for	59.2505
59.1805	DCA_int_01 - phones	ER0	59.2505
59.2505	DCA_int_01 - phones	M	59.3605
59.2505	DCA_int_01 - words	marbles	59.6205
59.3605	DCA_int_01 - phones	AA1	59.4605
59.4605	DCA_int_01 - phones	R	59.4905
59.4905	DCA_int_01 - phones	B	59.5305
59.5305	DCA_int_01 - phones	AH0	59.5605
59.5605	DCA_int_01 - phones	L	59.5905
59.5905	DCA_int_01 - phones	Z	59.6205
59.6205	DCA_int_01 - phones	sp	61.3836
60.4849	DCA_se2_ag1_m_01 - phones	sil	60.5449
60.5449	DCA_se2_ag1_m_01 - phones	Y	60.5949
60.5449	DCA_se2_ag1_m_01 - words	yes	60.8849
60.5949	DCA_se2_ag1_m_01 - phones	EH1	60.7149
60.7149	DCA_se2_ag1_m_01 - phones	S	60.8849
61.3836	DCA_int_01 - phones	DH	61.5636
61.3836	DCA_int_01 - words	the	61.6236
61.5636	DCA_int_01 - phones	IY0	61.6236
61.6236	DCA_int_01 - phones	W	61.6636
61.6236	DCA_int_01 - words	was	61.7736
61.6636	DCA_int_01 - phones	AH0	61.7136
61.7136	DCA_int_01 - phones	Z	61.7736
61.7736	DCA_int_01 - phones	DH	61.8036
61.7736	DCA_int_01 - words	there	61.8636
61.8036	DCA_int_01 - phones	EH1	61.8336
61.8336	DCA_int_01 - phones	R	61.8636
61.8636	DCA_int_01 - phones	AH0	61.8936
61.8636	DCA_int_01 - words	a	61.8936
61.8936	DCA_int_01 - phones	N	61.9436
61.8936	DCA_int_01 - words	name	62.1136
61.9436	DCA_int_01 - phones	EY1	62.0436
62.0436	DCA_int_01 - phones	M	62.1136
62.1136	DCA_int_01 - phones	sp	62.1436
62.1436	DCA_int_01 - phones	F	62.1736
62.1436	DCA_int_01 - words	for	62.3136
62.1736	DCA_int_01 - phones	R	62.2036
62.2036	DCA_int_01 - phones	ER0	62.3136
62.3136	DCA_int_01 - phones	sp	62.3436
62.3436	DCA_int_01 - phones	DH	62.3736
62.3436	DCA_int_01 - words	that	62.4536
62.3736	DCA_int_01 - phones	AH0	62.4236
62.4236	DCA_int_01 - phones	T	62.4536
63.2873	DCA_se2_ag1_m_01 - phones	sil	63.3273
63.3273	DCA_se2_ag1_m_01 - phones	IH0	63.3973
63.3273	DCA_se2_ag1_m_01 - words	it	63.4473
63.3973	DCA_se2_ag1_m_01 - phones	T	63.4473
63.4473	DCA_se2_ag1_m_01 - words	s	63.4773
63.4473	DCA_se2_ag1_m_01 - phones	S	63.4773
63.4773	DCA_se2_ag1_m_01 - phones	F	63.5573
63.4773	DCA_se2_ag1_m_01 - words	for	63.6273
63.5573	DCA_se2_ag1_m_01 - phones	AO1	63.5873
63.5873	DCA_se2_ag1_m_01 - phones	R	63.6273
63.6273	DCA_se2_ag1_m_01 - words	a	63.6873
63.6273	DCA_se2_ag1_m_01 - phones	AH0	63.6873
63.6873	DCA_se2_ag1_m_01 - phones	L	63.7573
63.6873	DCA_se2_ag1_m_01 - words	large	63.9873
63.7573	DCA_se2_ag1_m_01 - phones	AA1	63.8873
63.8873	DCA_se2_ag1_m_01 - phones	R	63.9373
63.9373	DCA_se2_ag1_m_01 - phones	JH	63.9873
63.9873	DCA_se2_ag1_m_01 - phones	M	64.0873
63.9873	DCA_se2_ag1_m_01 - words	marble	64.3573
64.0873	DCA_se2_ag1_m_01 - phones	AA1	64.1473
64.1473	DCA_se2_ag1_m_01 - phones	R	64.2073
64.2073	DCA_se2_ag1_m_01 - phones	B	64.2373
64.2373	DCA_se2_ag1_m_01 - phones	AH0	64.2673
64.2673	DCA_se2_ag1_m_01 - phones	L	64.3573
65.0068	DCA_int_01 - phones	M	65.2568
65.0068	DCA_int_01 - words	mm-hm	65.4868
65.2568	DCA_int_01 - phones	HH	65.3068
65.3068	DCA_int_01 - phones	M	65.4868
65.4868	DCA_int_01 - phones	sp	65.5168
65.6409	DCA_int_01 - phones	HH	65.6709
65.6409	DCA_int_01 - words	what	65.8009
65.6709	DCA_int_01 - phones	W	65.7009
65.7009	DCA_int_01 - phones	AH1	65.7309
65.7309	DCA_int_01 - phones	T	65.8009
65.8009	DCA_int_01 - phones	W	65.8709
65.8009	DCA_int_01 - words	what	65.9709
65.8709	DCA_int_01 - phones	AH1	65.9309
65.9309	DCA_int_01 - phones	T	65.9709
65.9709	DCA_int_01 - phones	D	66.0109
65.9709	DCA_int_01 - words	d	66.0109
66.0109	DCA_int_01 - phones	Y	66.0409
66.0109	DCA_int_01 - words	you	66.1209
66.0409	DCA_int_01 - phones	UW1	66.1209
66.1209	DCA_int_01 - phones	K	66.2209
66.1209	DCA_int_01 - words	call	66.4209
66.2209	DCA_int_01 - phones	AO1	66.3509
66.3509	DCA_int_01 - phones	L	66.4209
66.4209	DCA_int_01 - phones	IH0	66.4509
66.4209	DCA_int_01 - words	it	66.4809
66.4509	DCA_int_01 - phones	T	66.4809
66.4809	DCA_int_01 - phones	sp	66.5809
67.4688	DCA_int_01 - phones	W	67.5988
67.4688	DCA_int_01 - words	what	67.6688
67.5988	DCA_int_01 - phones	AH1	67.6288
67.6288	DCA_int_01 - phones	T	67.6688
67.6688	DCA_int_01 - phones	D	67.7188
67.6688	DCA_int_01 - words	did	67.8188
67.7188	DCA_int_01 - phones	IH1	67.7488
67.7488	DCA_int_01 - phones	D	67.8188
67.8188	DCA_int_01 - phones	Y	67.8688
67.8188	DCA_int_01 - words	you	67.9288
67.8688	DCA_int_01 - phones	UW1	67.9288
67.9288	DCA_int_01 - phones	K	68.0088
67.9288	DCA_int_01 - words	call	68.2188
68.0088	DCA_int_01 - phones	AO1	68.1688
68.1688	DCA_int_01 - phones	L	68.2188
68.2188	DCA_int_01 - phones	IH0	68.2488
68.2188	DCA_int_01 - words	it	68.2888
68.2488	DCA_int_01 - phones	T	68.2888
68.2888	DCA_int_01 - phones	EH1	68.3288
68.2888	DCA_int_01 - words	anything	68.6688
68.3288	DCA_int_01 - phones	N	68.3688
68.3688	DCA_int_01 - phones	IY0	68.4688
68.4688	DCA_int_01 - phones	TH	68.5488
68.5488	DCA_int_01 - phones	IH2	68.5988
68.5988	DCA_int_01 - phones	NG	68.6688
68.6688	DCA_int_01 - phones	S	68.7188
68.6688	DCA_int_01 - words	special	69.0988
68.7188	DCA_int_01 - phones	P	68.8088
68.8088	DCA_int_01 - phones	EH1	68.8988
68.8988	DCA_int_01 - phones	SH	69.0088
69.0088	DCA_int_01 - phones	AH0	69.0488
69.0488	DCA_int_01 - phones	L	69.0988
69.0988	DCA_int_01 - phones	sp	69.1388
69.7862	DCA_se2_ag1_m_01 - phones	M	70.1062
69.7862	DCA_se2_ag1_m_01 - words	mm	70.1062
70.1062	DCA_se2_ag1_m_01 - phones	sp	73.5554
70.3866	DCA_int_01 - phones	N	70.4466
70.3866	DCA_int_01 - words	nothing	70.6866
70.4466	DCA_int_01 - phones	AH1	70.4766
70.4766	DCA_int_01 - phones	TH	70.5066
70.5066	DCA_int_01 - phones	IH0	70.5366
70.5366	DCA_int_01 - phones	NG	70.6866
70.6866	DCA_int_01 - phones	sp	70.7766
71.1047	DCA_int_01 - phones	S	71.2347
71.1047	DCA_int_01 - words	sometimes	71.5847
71.2347	DCA_int_01 - phones	AH1	71.2847
71.2847	DCA_int_01 - phones	M	71.3547
71.3547	DCA_int_01 - phones	T	71.4347
71.4347	DCA_int_01 - phones	AY2	71.5047
71.5047	DCA_int_01 - phones	M	71.5447
71.5447	DCA_int_01 - phones	Z	71.5847
71.5847	DCA_int_01 - phones	DH	71.6247
71.5847	DCA_int_01 - words	they're	71.7147
71.6247	DCA_int_01 - phones	EH1	71.6547
71.6547	DCA_int_01 - phones	R	71.7147
71.7147	DCA_int_01 - phones	K	71.8147
71.7147	DCA_int_01 - words	called	72.0447
71.8147	DCA_int_01 - phones	AO1	71.9047
71.9047	DCA_int_01 - phones	L	71.9847
71.9847	DCA_int_01 - phones	D	72.0447
72.0447	DCA_int_01 - phones	S	72.1447
72.0447	DCA_int_01 - words	stealies	72.6947
72.1447	DCA_int_01 - phones	T	72.2047
72.2047	DCA_int_01 - phones	IY1	72.3547
72.3547	DCA_int_01 - phones	L	72.4547
72.4547	DCA_int_01 - phones	IY0	72.5847
72.5847	DCA_int_01 - phones	Z	72.6947
72.6947	DCA_int_01 - phones	sp	72.8993
72.8993	DCA_int_01 - phones	K	73.0093
72.8993	DCA_int_01 - words	cause	73.1193
73.0093	DCA_int_01 - phones	AA1	73.0593
73.0593	DCA_int_01 - phones	Z	73.1193
73.1193	DCA_int_01 - phones	DH	73.1493
73.1193	DCA_int_01 - words	they're	73.2393
73.1493	DCA_int_01 - phones	EH1	73.1793
73.1793	DCA_int_01 - phones	R	73.2393
73.2393	DCA_int_01 - phones	sp	73.2793
73.2793	DCA_int_01 - phones	M	73.3193
73.2793	DCA_int_01 - words	made	73.4293
73.3193	DCA_int_01 - phones	EY1	73.3493
73.3493	DCA_int_01 - phones	D	73.4293
73.4293	DCA_int_01 - phones	sp	73.4593
73.4593	DCA_int_01 - phones	AW1	73.4893
73.4593	DCA_int_01 - words	out	73.5193
73.4893	DCA_int_01 - phones	T	73.5193
73.5193	DCA_int_01 - phones	sp	73.5893
73.5554	DCA_se2_ag1_m_01 - phones	OW1	73.7454
73.5554	DCA_se2_ag1_m_01 - words	oh	73.7454
73.5893	DCA_int_01 - phones	AH0	73.6193
73.5893	DCA_int_01 - words	of	73.6493
73.6193	DCA_int_01 - phones	V	73.6493
73.6493	DCA_int_01 - phones	S	73.6793
73.6493	DCA_int_01 - words	steal	73.8993
73.6793	DCA_int_01 - phones	T	73.7093
73.7093	DCA_int_01 - phones	IY1	73.8693
73.7454	DCA_se2_ag1_m_01 - phones	Y	73.7754
73.7454	DCA_se2_ag1_m_01 - words	yes	74.0954
73.7754	DCA_se2_ag1_m_01 - phones	EH1	73.9554
73.8693	DCA_int_01 - phones	L	73.8993
73.8993	DCA_int_01 - phones	sp	76.3219
73.9554	DCA_se2_ag1_m_01 - phones	S	74.0954
74.0954	DCA_se2_ag1_m_01 - phones	sp	74.2154
74.2154	DCA_se2_ag1_m_01 - words	<unk>	74.2954
74.2154	DCA_se2_ag1_m_01 - phones	spn	74.2954
74.2954	DCA_se2_ag1_m_01 - phones	sp	74.4054
76.3219	DCA_int_01 - phones	AH1	76.3519
76.3219	DCA_int_01 - words	uh	76.3519
76.3519	DCA_int_01 - phones	HH	76.3919
76.3519	DCA_int_01 - words	how	76.6619
76.3919	DCA_int_01 - phones	AW1	76.6619
76.6619	DCA_int_01 - phones	D	76.7319
76.6619	DCA_int_01 - words	did	76.8019
76.7319	DCA_int_01 - phones	IH0	76.7619
76.7619	DCA_int_01 - phones	D	76.8019
76.8019	DCA_int_01 - phones	Y	76.8519
76.8019	DCA_int_01 - words	you	76.9119
76.8519	DCA_int_01 - phones	UW1	76.9119
76.9119	DCA_int_01 - phones	P	76.9919
76.9119	DCA_int_01 - words	play	77.2919
76.9919	DCA_int_01 - phones	L	77.0919
77.0919	DCA_int_01 - phones	EY1	77.2919
77.2919	DCA_int_01 - phones	AH1	77.3319
77.2919	DCA_int_01 - words	um	77.4119
77.3319	DCA_int_01 - phones	M	77.4119
77.4119	DCA_int_01 - phones	B	77.4719
77.4119	DCA_int_01 - words	basketball	78.1419
77.4719	DCA_int_01 - phones	AE1	77.6219
77.6219	DCA_int_01 - phones	S	77.7419
77.7419	DCA_int_01 - phones	K	77.7819
77.7819	DCA_int_01 - phones	AH0	77.8319
77.8319	DCA_int_01 - phones	T	77.9019
77.9019	DCA_int_01 - phones	B	77.9519
77.9519	DCA_int_01 - phones	AO2	78.0919
78.0919	DCA_int_01 - phones	L	78.1419
78.6854	DCA_int_01 - phones	sil	78.7354
78.7354	DCA_int_01 - phones	Y	78.8154
78.7354	DCA_int_01 - words	you	78.8554
78.8154	DCA_int_01 - phones	UW1	78.8554
78.8554	DCA_int_01 - phones	N	78.8854
78.8554	DCA_int_01 - words	know	78.9454
78.8854	DCA_int_01 - phones	OW1	78.9454
78.9454	DCA_int_01 - phones	S	79.0254
78.9454	DCA_int_01 - words	sometimes	79.3954
79.0254	DCA_int_01 - phones	AH1	79.0754
79.0754	DCA_int_01 - phones	M	79.1754
79.1754	DCA_int_01 - phones	T	79.2354
79.2354	DCA_int_01 - phones	AY2	79.3054
79.3054	DCA_int_01 - phones	M	79.3654
79.3654	DCA_int_01 - phones	Z	79.3954
79.3954	DCA_int_01 - phones	Y	79.4254
79.3954	DCA_int_01 - words	you	79.4554
79.4254	DCA_int_01 - phones	UW1	79.4554
79.4554	DCA_int_01 - phones	HH	79.4854
79.4554	DCA_int_01 - words	have	79.5854
79.4854	DCA_int_01 - phones	AE1	79.5354
79.5354	DCA_int_01 - phones	V	79.5854
79.5854	DCA_int_01 - phones	T	79.6254
79.5854	DCA_int_01 - words	to	79.6854
79.6254	DCA_int_01 - phones	AH0	79.6854
79.6854	DCA_int_01 - phones	CH	79.8154
79.6854	DCA_int_01 - words	change	80.0654
79.8154	DCA_int_01 - phones	EY1	79.8954
79.8954	DCA_int_01 - phones	N	79.9954
79.9954	DCA_int_01 - phones	JH	80.0654
80.0654	DCA_int_01 - phones	DH	80.1354
80.0654	DCA_int_01 - words	the	80.2054
80.1354	DCA_int_01 - phones	AH0	80.2054
80.2054	DCA_int_01 - phones	R	80.2654
80.2054	DCA_int_01 - words	rules	80.6054
80.2654	DCA_int_01 - phones	UW1	80.3554
80.3554	DCA_int_01 - phones	L	80.5354
80.5354	DCA_int_01 - phones	Z	80.6054
80.6054	DCA_int_01 - phones	W	80.6354
80.6054	DCA_int_01 - words	when	80.7654
80.6354	DCA_int_01 - phones	EH1	80.6854
80.6854	DCA_int_01 - phones	N	80.7654
80.7654	DCA_int_01 - phones	Y	80.7954
80.7654	DCA_int_01 - words	you	80.8254
80.7954	DCA_int_01 - phones	UW1	80.8254
80.8254	DCA_int_01 - phones	sp	80.8554
80.8554	DCA_int_01 - phones	CH	81.0254
80.8554	DCA_int_01 - words	ch-	81.0254
81.0903	DCA_int_01 - phones	sil	81.1403
81.1403	DCA_int_01 - phones	K	81.2203
81.1403	DCA_int_01 - words	cause	81.3303
81.2203	DCA_int_01 - phones	AA1	81.3003
81.3003	DCA_int_01 - phones	Z	81.3303
81.3303	DCA_int_01 - phones	Y	81.3603
81.3303	DCA_int_01 - words	you	81.4103
81.3603	DCA_int_01 - phones	UW1	81.4103
81.4103	DCA_int_01 - phones	M	81.5003
81.4103	DCA_int_01 - words	maybe	81.6803
81.5003	DCA_int_01 - phones	EY1	81.5603
81.5603	DCA_int_01 - phones	B	81.6403
81.6403	DCA_int_01 - phones	IY0	81.6803
81.6803	DCA_int_01 - phones	D	81.7203
81.6803	DCA_int_01 - words	don't	81.8503
81.7203	DCA_int_01 - phones	OW1	81.7903
81.7903	DCA_int_01 - phones	N	81.8503
81.8503	DCA_int_01 - phones	HH	81.8903
81.8503	DCA_int_01 - words	have	81.9703
81.8903	DCA_int_01 - phones	AE1	81.9303
81.9303	DCA_int_01 - phones	V	81.9703
81.9703	DCA_int_01 - phones	IH0	82.0103
81.9703	DCA_int_01 - words	enough	82.2103
82.0103	DCA_int_01 - phones	N	82.0703
82.0703	DCA_int_01 - phones	AH1	82.1503
82.1503	DCA_int_01 - phones	F	82.2103
82.2103	DCA_int_01 - phones	sp	82.3303
82.3303	DCA_int_01 - phones	M	82.3903
82.3303	DCA_int_01 - words	men	82.5603
82.3903	DCA_int_01 - phones	EH1	82.4803
82.4803	DCA_int_01 - phones	N	82.5603
82.5603	DCA_int_01 - words	or	82.6603
82.5603	DCA_int_01 - phones	ER0	82.6603
82.6603	DCA_int_01 - phones	M	82.7203
82.6603	DCA_int_01 - words	maybe	82.9003
82.7203	DCA_int_01 - phones	EY1	82.8203
82.8203	DCA_int_01 - phones	B	82.8703
82.8703	DCA_int_01 - phones	IY0	82.9003
82.9003	DCA_int_01 - phones	Y	82.9303
82.9003	DCA_int_01 - words	you	82.9703
82.9303	DCA_int_01 - phones	UW1	82.9703
82.9703	DCA_int_01 - phones	OW1	83.0003
82.9703	DCA_int_01 - words	only	83.0903
83.0003	DCA_int_01 - phones	N	83.0303
83.0303	DCA_int_01 - phones	L	83.0603
83.0603	DCA_int_01 - phones	IY0	83.0903
83.0903	DCA_int_01 - phones	HH	83.1203
83.0903	DCA_int_01 - words	have	83.2603
83.1203	DCA_int_01 - phones	AE1	83.1603
83.1603	DCA_int_01 - phones	V	83.2603
83.2603	DCA_int_01 - phones	sp	83.2903
83.2903	DCA_int_01 - phones	AO1	83.3403
83.2903	DCA_int_01 - words	on	83.3703
83.3403	DCA_int_01 - phones	N	83.3703
83.3703	DCA_int_01 - phones	sp	83.4903
83.4903	DCA_int_01 - phones	B	83.5603
83.4903	DCA_int_01 - words	basket	84.0003
83.5603	DCA_int_01 - phones	AE1	83.7303
83.7303	DCA_int_01 - phones	S	83.8203
83.8203	DCA_int_01 - phones	K	83.9003
83.9003	DCA_int_01 - phones	AH0	83.9503
83.9503	DCA_int_01 - phones	T	84.0003
84.0003	DCA_int_01 - phones	ER0	84.1203
84.0003	DCA_int_01 - words	or	84.1203
84.1203	DCA_int_01 - phones	S	84.1903
84.1203	DCA_int_01 - words	something	84.3803
84.1903	DCA_int_01 - phones	AH1	84.2303
84.2303	DCA_int_01 - phones	M	84.2603
84.2603	DCA_int_01 - phones	TH	84.2903
84.2903	DCA_int_01 - phones	IH0	84.3203
84.3203	DCA_int_01 - phones	NG	84.3803
84.3803	DCA_int_01 - phones	sp	84.5203
85.1797	DCA_se2_ag1_m_01 - phones	OW1	85.5497
85.1797	DCA_se2_ag1_m_01 - words	oh	85.5497
85.5497	DCA_se2_ag1_m_01 - phones	sp	85.5797
85.5797	DCA_se2_ag1_m_01 - phones	AH1	85.7897
85.5797	DCA_se2_ag1_m_01 - words	uh	85.7897
85.7897	DCA_se2_ag1_m_01 - phones	sp	85.8497
85.8497	DCA_se2_ag1_m_01 - phones	IH1	85.9697
85.8497	DCA_se2_ag1_m_01 - words	if	86.0697
85.9697	DCA_se2_ag1_m_01 - phones	F	86.0697
86.0697	DCA_se2_ag1_m_01 - phones	IH0	86.0997
86.0697	DCA_se2_ag1_m_01 - words	it	86.1297
86.0997	DCA_se2_ag1_m_01 - phones	T	86.1297
86.1297	DCA_se2_ag1_m_01 - phones	Z	86.2097
86.1297	DCA_se2_ag1_m_01 - words	s	86.2097
86.2097	DCA_se2_ag1_m_01 - phones	T	86.2897
86.2097	DCA_se2_ag1_m_01 - words	two	86.3797
86.2897	DCA_se2_ag1_m_01 - phones	UW1	86.3797
86.3797	DCA_se2_ag1_m_01 - phones	B	86.4697
86.3797	DCA_se2_ag1_m_01 - words	baskets	86.7997
86.4697	DCA_se2_ag1_m_01 - phones	AE1	86.5897
86.5897	DCA_se2_ag1_m_01 - phones	S	86.6797
86.6797	DCA_se2_ag1_m_01 - phones	K	86.7097
86.7097	DCA_se2_ag1_m_01 - phones	AH0	86.7397
86.7397	DCA_se2_ag1_m_01 - phones	T	86.7697
86.7697	DCA_se2_ag1_m_01 - phones	S	86.7997
86.7997	DCA_se2_ag1_m_01 - phones	sp	86.8297
86.8297	DCA_se2_ag1_m_01 - phones	W	86.8597
86.8297	DCA_se2_ag1_m_01 - words	we	86.8897
86.8597	DCA_se2_ag1_m_01 - phones	IY1	86.8897
86.8897	DCA_se2_ag1_m_01 - phones	Y	86.9197
86.8897	DCA_se2_ag1_m_01 - words	usually	87.0697
86.9197	DCA_se2_ag1_m_01 - phones	UW1	86.9497
86.9497	DCA_se2_ag1_m_01 - phones	ZH	86.9797
86.9797	DCA_se2_ag1_m_01 - phones	AH0	87.0097
87.0097	DCA_se2_ag1_m_01 - phones	L	87.0397
87.0397	DCA_se2_ag1_m_01 - phones	IY0	87.0697
87.0697	DCA_se2_ag1_m_01 - phones	P	87.1697
87.0697	DCA_se2_ag1_m_01 - words	play	87.3697
87.1697	DCA_se2_ag1_m_01 - phones	L	87.1997
87.1997	DCA_se2_ag1_m_01 - phones	EY1	87.3697
87.3697	DCA_se2_ag1_m_01 - words	uh	87.4997
87.3697	DCA_se2_ag1_m_01 - phones	AH1	87.4997
88.1360	DCA_se2_ag1_m_01 - phones	HH	88.1860
88.1360	DCA_se2_ag1_m_01 - words	whole	88.3560
88.1860	DCA_se2_ag1_m_01 - phones	OW1	88.2860
88.2860	DCA_se2_ag1_m_01 - phones	L	88.3560
88.3560	DCA_se2_ag1_m_01 - phones	K	88.4860
88.3560	DCA_se2_ag1_m_01 - words	court	88.6360
88.4860	DCA_se2_ag1_m_01 - phones	AO1	88.5260
88.5260	DCA_se2_ag1_m_01 - phones	R	88.5960
88.5960	DCA_se2_ag1_m_01 - phones	T	88.6360
88.6360	DCA_se2_ag1_m_01 - phones	DH	88.6960
88.6360	DCA_se2_ag1_m_01 - words	that	88.8160
88.6960	DCA_se2_ag1_m_01 - phones	AE1	88.7660
88.7660	DCA_se2_ag1_m_01 - phones	T	88.8160
88.8160	DCA_se2_ag1_m_01 - phones	S	89.0160
88.8160	DCA_se2_ag1_m_01 - words	s	89.0160
89.6036	DCA_se2_ag1_m_01 - phones	F	89.8136
89.6036	DCA_se2_ag1_m_01 - words	five	90.0936
89.8136	DCA_se2_ag1_m_01 - phones	AY1	90.0336
90.0336	DCA_se2_ag1_m_01 - phones	V	90.0936
90.0936	DCA_se2_ag1_m_01 - phones	M	90.1436
90.0936	DCA_se2_ag1_m_01 - words	men	90.2636
90.1436	DCA_se2_ag1_m_01 - phones	EH1	90.1836
90.1836	DCA_se2_ag1_m_01 - phones	N	90.2636
90.2636	DCA_se2_ag1_m_01 - phones	AH0	90.3236
90.2636	DCA_se2_ag1_m_01 - words	against	90.5336
90.3236	DCA_se2_ag1_m_01 - phones	G	90.3736
90.3736	DCA_se2_ag1_m_01 - phones	EH1	90.4236
90.4236	DCA_se2_ag1_m_01 - phones	N	90.4736
90.4736	DCA_se2_ag1_m_01 - phones	S	90.5036
90.5036	DCA_se2_ag1_m_01 - phones	T	90.5336
90.5336	DCA_se2_ag1_m_01 - words	e	90.5636
90.5336	DCA_se2_ag1_m_01 - phones	IY1	90.5636
90.6854	DCA_se2_ag1_m_01 - phones	sil	90.7354
90.7354	DCA_se2_ag1_m_01 - phones	F	90.8754
90.7354	DCA_se2_ag1_m_01 - words	five	91.0654
90.8754	DCA_se2_ag1_m_01 - phones	AY1	90.9954
90.9954	DCA_se2_ag1_m_01 - phones	V	91.0654
91.0654	DCA_se2_ag1_m_01 - phones	AH0	91.1054
91.0654	DCA_se2_ag1_m_01 - words	against	91.3354
91.1054	DCA_se2_ag1_m_01 - phones	G	91.1354
91.1354	DCA_se2_ag1_m_01 - phones	EH1	91.1954
91.1954	DCA_se2_ag1_m_01 - phones	N	91.2554
91.2554	DCA_se2_ag1_m_01 - phones	S	91.3054
91.3054	DCA_se2_ag1_m_01 - phones	T	91.3354
91.3354	DCA_se2_ag1_m_01 - phones	F	91.4154
91.3354	DCA_se2_ag1_m_01 - words	five	91.7554
91.4154	DCA_se2_ag1_m_01 - phones	AY1	91.6854
91.6854	DCA_se2_ag1_m_01 - phones	V	91.7554
91.7554	DCA_se2_ag1_m_01 - phones	sp	91.9554
92.0097	DCA_int_01 - phones	M	92.0497
92.0097	DCA_int_01 - words	mm-hm	92.4097
92.0497	DCA_int_01 - phones	HH	92.0897
92.0897	DCA_int_01 - phones	M	92.4097
92.4097	DCA_int_01 - phones	sp	92.5197
92.7884	DCA_se2_ag1_m_01 - phones	AH0	92.8484
92.7884	DCA_se2_ag1_m_01 - words	and	92.9284
92.8484	DCA_se2_ag1_m_01 - phones	N	92.9284
92.9284	DCA_se2_ag1_m_01 - phones	Y	92.9684
92.9284	DCA_se2_ag1_m_01 - words	you	93.0184
92.9684	DCA_se2_ag1_m_01 - phones	UW1	93.0184
93.0184	DCA_se2_ag1_m_01 - phones	N	93.0584
93.0184	DCA_se2_ag1_m_01 - words	know	93.1684
93.0584	DCA_se2_ag1_m_01 - phones	OW1	93.1684
93.1684	DCA_se2_ag1_m_01 - phones	sp	93.1984
93.1984	DCA_se2_ag1_m_01 - phones	Y	93.2384
93.1984	DCA_se2_ag1_m_01 - words	you	93.2684
93.2384	DCA_se2_ag1_m_01 - phones	UW1	93.2684
93.2684	DCA_se2_ag1_m_01 - phones	Y	93.2984
93.2684	DCA_se2_ag1_m_01 - words	usually	93.5384
93.2984	DCA_se2_ag1_m_01 - phones	UW1	93.4184
93.4184	DCA_se2_ag1_m_01 - phones	ZH	93.4484
93.4484	DCA_se2_ag1_m_01 - phones	AH0	93.4784
93.4784	DCA_se2_ag1_m_01 - phones	L	93.5084
93.5084	DCA_se2_ag1_m_01 - phones	IY0	93.5384
93.5384	DCA_se2_ag1_m_01 - phones	P	93.6184
93.5384	DCA_se2_ag1_m_01 - words	play	93.7684
93.6184	DCA_se2_ag1_m_01 - phones	L	93.6584
93.6584	DCA_se2_ag1_m_01 - phones	EY1	93.7684
93.7684	DCA_se2_ag1_m_01 - phones	T	93.8384
93.7684	DCA_se2_ag1_m_01 - words	til	93.8984
93.8384	DCA_se2_ag1_m_01 - phones	IH1	93.8684
93.8684	DCA_se2_ag1_m_01 - phones	L	93.8984
93.8984	DCA_se2_ag1_m_01 - phones	TH	94.0184
93.8984	DCA_se2_ag1_m_01 - words	thirty	94.2484
94.0184	DCA_se2_ag1_m_01 - phones	ER1	94.0884
94.0884	DCA_se2_ag1_m_01 - phones	D	94.1684
94.1684	DCA_se2_ag1_m_01 - phones	IY0	94.2484
94.2484	DCA_se2_ag1_m_01 - phones	T	94.3484
94.2484	DCA_se2_ag1_m_01 - words	two	94.5084
94.3484	DCA_se2_ag1_m_01 - phones	UW1	94.5084
94.5084	DCA_se2_ag1_m_01 - phones	F	94.6284
94.5084	DCA_se2_ag1_m_01 - words	first	94.7684
94.6284	DCA_se2_ag1_m_01 - phones	ER1	94.6984
94.6984	DCA_se2_ag1_m_01 - phones	S	94.7384
94.7384	DCA_se2_ag1_m_01 - phones	T	94.7684
94.7684	DCA_se2_ag1_m_01 - phones	T	94.8384
94.7684	DCA_se2_ag1_m_01 - words	team	94.9784
94.8384	DCA_se2_ag1_m_01 - phones	IY1	94.9184
94.9184	DCA_se2_ag1_m_01 - phones	M	94.9784
94.9784	DCA_se2_ag1_m_01 - phones	S	95.0784
94.9784	DCA_se2_ag1_m_01 - words	score	95.2684
95.0784	DCA_se2_ag1_m_01 - phones	K	95.1184
95.1184	DCA_se2_ag1_m_01 - phones	AO1	95.1784
95.1784	DCA_se2_ag1_m_01 - phones	R	95.2684
95.2684	DCA_se2_ag1_m_01 - phones	TH	95.3484
95.2684	DCA_se2_ag1_m_01 - words	thirty	95.5484
95.3484	DCA_se2_ag1_m_01 - phones	ER1	95.4084
95.4084	DCA_se2_ag1_m_01 - phones	D	95.4684
95.4684	DCA_se2_ag1_m_01 - phones	IY0	95.5484
95.5484	DCA_se2_ag1_m_01 - phones	T	95.6284
95.5484	DCA_se2_ag1_m_01 - words	two	95.8484
95.6284	DCA_se2_ag1_m_01 - phones	UW1	95.8484
96.4896	DCA_se2_ag1_m_01 - phones	sil	96.5196
96.5196	DCA_se2_ag1_m_01 - phones	W	96.6496
96.5196	DCA_se2_ag1_m_01 - words	wins	96.9396
96.6496	DCA_se2_ag1_m_01 - phones	IH1	96.7396
96.7396	DCA_se2_ag1_m_01 - phones	N	96.9096
96.9096	DCA_se2_ag1_m_01 - phones	Z	96.9396
96.9396	DCA_se2_ag1_m_01 - phones	sp	97.1296
97.6506	DCA_int_01 - phones	M	97.7806
97.6506	DCA_int_01 - words	mm-hm	98.1906
97.7806	DCA_int_01 - phones	HH	97.8106
97.8106	DCA_int_01 - phones	M	98.1906
98.1906	DCA_int_01 - phones	sp	98.2306
98.8117	DCA_se2_ag1_m_01 - phones	AO1	98.9117
98.8117	DCA_se2_ag1_m_01 - words	or	98.9717
98.9117	DCA_se2_ag1_m_01 - phones	R	98.9717
98.9717	DCA_se2_ag1_m_01 - phones	Y	99.0217
98.9717	DCA_se2_ag1_m_01 - words	you	99.0717
99.0217	DCA_se2_ag1_m_01 - phones	UW1	99.0717
99.0717	DCA_se2_ag1_m_01 - phones	B	99.1417
99.0717	DCA_se2_ag1_m_01 - words	be	99.1917
99.1417	DCA_se2_ag1_m_01 - phones	IY0	99.1917
99.1917	DCA_se2_ag1_m_01 - phones	P	99.3117
99.1917	DCA_se2_ag1_m_01 - words	playing	99.4717
99.3117	DCA_se2_ag1_m_01 - phones	L	99.3417
99.3417	DCA_se2_ag1_m_01 - phones	EY1	99.4117
99.4117	DCA_se2_ag1_m_01 - phones	IH0	99.4417
99.4417	DCA_se2_ag1_m_01 - phones	NG	99.4717
99.4717	DCA_se2_ag1_m_01 - phones	sp	99.5217
99.5217	DCA_se2_ag1_m_01 - phones	TH	99.6017
99.5217	DCA_se2_ag1_m_01 - words	three	99.9217
99.6017	DCA_se2_ag1_m_01 - phones	R	99.6817
99.6817	DCA_se2_ag1_m_01 - phones	IY1	99.9217
99.9712	DCA_se2_ag1_m_01 - phones	AH0	100.0012
99.9712	DCA_se2_ag1_m_01 - words	and	100.0312
100.0012	DCA_se2_ag1_m_01 - phones	N	100.0312
100.0312	DCA_se2_ag1_m_01 - phones	sp	100.1012
100.1012	DCA_se2_ag1_m_01 - phones	Y	100.1312
100.1012	DCA_se2_ag1_m_01 - words	you	100.1812
100.1312	DCA_se2_ag1_m_01 - phones	UW1	100.1812
100.1812	DCA_se2_ag1_m_01 - phones	sp	100.2112
100.2112	DCA_se2_ag1_m_01 - phones	N	100.4112
100.2112	DCA_se2_ag1_m_01 - words	know	100.4812
100.4112	DCA_se2_ag1_m_01 - phones	OW1	100.4812
100.4812	DCA_se2_ag1_m_01 - phones	sp	100.5712
100.6254	DCA_se2_ag1_m_01 - phones	TH	100.7054
100.6254	DCA_se2_ag1_m_01 - words	three	100.8154
100.7054	DCA_se2_ag1_m_01 - phones	R	100.7354
100.7354	DCA_se2_ag1_m_01 - phones	IY1	100.8154
100.8154	DCA_se2_ag1_m_01 - phones	AH0	100.8554
100.8154	DCA_se2_ag1_m_01 - words	against	101.1154
100.8554	DCA_se2_ag1_m_01 - phones	G	100.8954
100.8954	DCA_se2_ag1_m_01 - phones	EH1	100.9454
100.9454	DCA_se2_ag1_m_01 - phones	N	101.0254
101.0254	DCA_se2_ag1_m_01 - phones	S	101.0854
101.0854	DCA_se2_ag1_m_01 - phones	T	101.1154
101.1154	DCA_se2_ag1_m_01 - phones	TH	101.1654
101.1154	DCA_se2_ag1_m_01 - words	three	101.4254
101.1654	DCA_se2_ag1_m_01 - phones	R	101.2454
101.2454	DCA_se2_ag1_m_01 - phones	IY1	101.4254
101.4254	DCA_se2_ag1_m_01 - phones	sp	101.5354
102.0932	DCA_se2_ag1_m_01 - phones	S	102.2132
102.0932	DCA_se2_ag1_m_01 - words	still	102.4332
102.2132	DCA_se2_ag1_m_01 - phones	T	102.2832
102.2832	DCA_se2_ag1_m_01 - phones	IH1	102.3932
102.3932	DCA_se2_ag1_m_01 - phones	L	102.4332
102.4332	DCA_se2_ag1_m_01 - phones	TH	102.6232
102.4332	DCA_se2_ag1_m_01 - words	thirty	102.7932
102.6232	DCA_se2_ag1_m_01 - phones	ER1	102.6732
102.6732	DCA_se2_ag1_m_01 - phones	D	102.7332
102.7332	DCA_se2_ag1_m_01 - phones	IY0	102.7932
102.7932	DCA_se2_ag1_m_01 - phones	T	102.9032
102.7932	DCA_se2_ag1_m_01 - words	two	103.0232
102.9032	DCA_se2_ag1_m_01 - phones	UW1	103.0232
103.0232	DCA_se2_ag1_m_01 - phones	sp	103.0632
103.0632	DCA_se2_ag1_m_01 - phones	P	103.1732
103.0632	DCA_se2_ag1_m_01 - words	point	103.3132
103.1732	DCA_se2_ag1_m_01 - phones	OY1	103.2532
103.2532	DCA_se2_ag1_m_01 - phones	N	103.2832
103.2832	DCA_se2_ag1_m_01 - phones	T	103.3132
103.3132	DCA_se2_ag1_m_01 - phones	G	103.3432
103.3132	DCA_se2_ag1_m_01 - words	game	103.5532
103.3432	DCA_se2_ag1_m_01 - phones	EY1	103.4632
103.4632	DCA_se2_ag1_m_01 - phones	M	103.5532
103.5532	DCA_se2_ag1_m_01 - phones	sp	108.5849
103.9071	DCA_int_01 - phones	M	103.9571
103.9071	DCA_int_01 - words	mm-hm	104.4871
103.9571	DCA_int_01 - phones	HH	104.0071
104.0071	DCA_int_01 - phones	M	104.4871
104.4871	DCA_int_01 - phones	sp	104.5171
105.1381	DCA_int_01 - phones	HH	105.2181
105.1381	DCA_int_01 - words	how	105.2881
105.2181	DCA_int_01 - phones	AW1	105.2881
105.2881	DCA_int_01 - phones	D	105.3281
105.2881	DCA_int_01 - words	did	105.4281
105.3281	DCA_int_01 - phones	IH0	105.3781
105.3781	DCA_int_01 - phones	D	105.4281
105.4281	DCA_int_01 - phones	Y	105.4681
105.4281	DCA_int_01 - words	you	105.5381
105.4681	DCA_int_01 - phones	UW1	105.5381
105.5381	DCA_int_01 - phones	D	105.5881
105.5381	DCA_int_01 - words	decide	105.9681
105.5881	DCA_int_01 - phones	IH2	105.6581
105.6581	DCA_int_01 - phones	S	105.8081
105.8081	DCA_int_01 - phones	AY1	105.9381
105.9381	DCA_int_01 - phones	D	105.9681
105.9681	DCA_int_01 - phones	AA1	105.9981
105.9681	DCA_int_01 - words	on	106.0881
105.9981	DCA_int_01 - phones	N	106.0881
106.0881	DCA_int_01 - phones	sp	106.1781
106.1781	DCA_int_01 - phones	F	106.2681
106.1781	DCA_int_01 - words	fouls	106.6281
106.2681	DCA_int_01 - phones	AW1	106.4181
106.4181	DCA_int_01 - phones	L	106.5681
106.5681	DCA_int_01 - phones	Z	106.6281
106.6281	DCA_int_01 - phones	AH0	106.6581
106.6281	DCA_int_01 - words	and	106.7581
106.6581	DCA_int_01 - phones	N	106.7581
106.7581	DCA_int_01 - phones	S	106.8181
106.7581	DCA_int_01 - words	stuff	106.9581
106.8181	DCA_int_01 - phones	T	106.8681
106.8681	DCA_int_01 - phones	AH1	106.8981
106.8981	DCA_int_01 - phones	F	106.9581
106.9581	DCA_int_01 - phones	sp	107.0481
107.0481	DCA_int_01 - phones	L	107.1281
107.0481	DCA_int_01 - words	like	107.1881
107.1281	DCA_int_01 - phones	AY1	107.1581
107.1581	DCA_int_01 - phones	K	107.1881
107.1881	DCA_int_01 - phones	sp	107.2981
107.2981	DCA_int_01 - phones	DH	107.3281
107.2981	DCA_int_01 - words	that	107.3881
107.3281	DCA_int_01 - phones	AH0	107.3581
107.3581	DCA_int_01 - phones	T	107.3881
107.3881	DCA_int_01 - phones	sp	107.5181
108.5849	DCA_se2_ag1_m_01 - phones	Y	108.6349
108.5849	DCA_se2_ag1_m_01 - words	usually	108.8649
108.6349	DCA_se2_ag1_m_01 - phones	UW1	108.7249
108.7249	DCA_se2_ag1_m_01 - phones	ZH	108.7549
108.7549	DCA_se2_ag1_m_01 - phones	AH0	108.7849
108.7849	DCA_se2_ag1_m_01 - phones	L	108.8149
108.8149	DCA_se2_ag1_m_01 - phones	IY0	108.8649
108.8649	DCA_se2_ag1_m_01 - phones	K	108.9649
108.8649	DCA_se2_ag1_m_01 - words	call	109.1349
108.9649	DCA_se2_ag1_m_01 - phones	AO1	109.0849
109.0849	DCA_se2_ag1_m_01 - phones	L	109.1349
109.1349	DCA_se2_ag1_m_01 - phones	DH	109.1649
109.1349	DCA_se2_ag1_m_01 - words	them	109.2349
109.1649	DCA_se2_ag1_m_01 - phones	AH0	109.1949
109.1949	DCA_se2_ag1_m_01 - phones	M	109.2349
109.2349	DCA_se2_ag1_m_01 - phones	Y	109.2649
109.2349	DCA_se2_ag1_m_01 - words	yourself	109.6049
109.2649	DCA_se2_ag1_m_01 - phones	ER0	109.3149
109.3149	DCA_se2_ag1_m_01 - phones	S	109.4349
109.4349	DCA_se2_ag1_m_01 - phones	EH1	109.5049
109.5049	DCA_se2_ag1_m_01 - phones	L	109.5449
109.5449	DCA_se2_ag1_m_01 - phones	F	109.6049
109.6049	DCA_se2_ag1_m_01 - phones	IH0	109.6449
109.6049	DCA_se2_ag1_m_01 - words	if	109.6849
109.6449	DCA_se2_ag1_m_01 - phones	F	109.6849
109.6849	DCA_se2_ag1_m_01 - phones	S	109.7549
109.6849	DCA_se2_ag1_m_01 - words	somebody	109.9849
109.7549	DCA_se2_ag1_m_01 - phones	AH1	109.7849
109.7849	DCA_se2_ag1_m_01 - phones	M	109.8149
109.8149	DCA_se2_ag1_m_01 - phones	B	109.8449
109.8449	DCA_se2_ag1_m_01 - phones	AA2	109.9149
109.9149	DCA_se2_ag1_m_01 - phones	D	109.9449
109.9449	DCA_se2_ag1_m_01 - phones	IY0	109.9849
109.9849	DCA_se2_ag1_m_01 - phones	F	110.1049
109.9849	DCA_se2_ag1_m_01 - words	fouled	110.3149
110.1049	DCA_se2_ag1_m_01 - phones	AW1	110.2549
110.2549	DCA_se2_ag1_m_01 - phones	L	110.2849
110.2849	DCA_se2_ag1_m_01 - phones	D	110.3149
110.3149	DCA_se2_ag1_m_01 - phones	Y	110.3449
110.3149	DCA_se2_ag1_m_01 - words	you	110.3749
110.3449	DCA_se2_ag1_m_01 - phones	UW1	110.3749
110.3749	DCA_se2_ag1_m_01 - phones	sp	110.4549
110.4549	DCA_se2_ag1_m_01 - phones	AH0	110.4949
110.4549	DCA_se2_ag1_m_01 - words	unless	110.7249
110.4949	DCA_se2_ag1_m_01 - phones	N	110.5249
110.5249	DCA_se2_ag1_m_01 - phones	L	110.5749
110.5749	DCA_se2_ag1_m_01 - phones	EH1	110.6449
110.6449	DCA_se2_ag1_m_01 - phones	S	110.7249
110.7249	DCA_se2_ag1_m_01 - phones	Y	110.7649
110.7249	DCA_se2_ag1_m_01 - words	you	110.7949
110.7649	DCA_se2_ag1_m_01 - phones	UW1	110.7949
110.7949	DCA_se2_ag1_m_01 - phones	W	110.8249
110.7949	DCA_se2_ag1_m_01 - words	were	110.8549
110.8249	DCA_se2_ag1_m_01 - phones	ER0	110.8549
110.8549	DCA_se2_ag1_m_01 - phones	P	110.9049
110.8549	DCA_se2_ag1_m_01 - words	playing	111.0649
110.9049	DCA_se2_ag1_m_01 - phones	L	110.9549
110.9549	DCA_se2_ag1_m_01 - phones	EY1	110.9949
110.9949	DCA_se2_ag1_m_01 - phones	IH0	111.0249
111.0249	DCA_se2_ag1_m_01 - phones	NG	111.0649
111.0649	DCA_se2_ag1_m_01 - phones	AO1	111.1849
111.0649	DCA_se2_ag1_m_01 - words	organized	111.5349
111.1849	DCA_se2_ag1_m_01 - phones	R	111.2249
111.2249	DCA_se2_ag1_m_01 - phones	G	111.2549
111.2549	DCA_se2_ag1_m_01 - phones	AH0	111.2949
111.2949	DCA_se2_ag1_m_01 - phones	N	111.3549
111.3549	DCA_se2_ag1_m_01 - phones	AY2	111.4749
111.4749	DCA_se2_ag1_m_01 - phones	Z	111.5049
111.5049	DCA_se2_ag1_m_01 - phones	D	111.5349
111.5349	DCA_se2_ag1_m_01 - phones	sp	111.5649
111.5649	DCA_se2_ag1_m_01 - phones	B	111.6449
111.5649	DCA_se2_ag1_m_01 - words	basketball	112.1449
111.6449	DCA_se2_ag1_m_01 - phones	AE1	111.7549
111.7549	DCA_se2_ag1_m_01 - phones	S	111.8049
111.8049	DCA_se2_ag1_m_01 - phones	K	111.8349
111.8349	DCA_se2_ag1_m_01 - phones	AH0	111.8649
111.8649	DCA_se2_ag1_m_01 - phones	T	111.8949
111.8949	DCA_se2_ag1_m_01 - phones	B	111.9249
111.9249	DCA_se2_ag1_m_01 - phones	AO2	111.9649
111.9649	DCA_se2_ag1_m_01 - phones	L	112.1449
112.1255	DCA_int_01 - phones	M	112.3055
112.1255	DCA_int_01 - words	mm-hm	112.5955
112.3055	DCA_int_01 - phones	HH	112.3355
112.3355	DCA_int_01 - phones	M	112.5955
112.5955	DCA_int_01 - phones	sp	112.9342
112.9342	DCA_int_01 - words	i	113.0542
112.9342	DCA_int_01 - phones	AY1	113.0542
113.0542	DCA_int_01 - phones	M	113.1242
113.0542	DCA_int_01 - words	mean	113.2842
113.1242	DCA_int_01 - phones	IY1	113.2342
113.2342	DCA_int_01 - phones	N	113.2842
113.2842	DCA_int_01 - phones	F	113.3242
113.2842	DCA_int_01 - words	for	113.4442
113.3242	DCA_int_01 - phones	R	113.3642
113.3642	DCA_int_01 - phones	ER0	113.4442
113.4442	DCA_int_01 - phones	K	113.5042
113.4442	DCA_int_01 - words	kids	113.7342
113.5042	DCA_int_01 - phones	IH1	113.5642
113.5642	DCA_int_01 - phones	D	113.6442
113.6442	DCA_int_01 - phones	Z	113.7342
113.7342	DCA_int_01 - phones	AA1	113.7642
113.7342	DCA_int_01 - words	on	113.8642
113.7642	DCA_int_01 - phones	N	113.8642
113.8642	DCA_int_01 - phones	sp	113.8942
113.8942	DCA_int_01 - phones	DH	113.9242
113.8942	DCA_int_01 - words	the	113.9642
113.9242	DCA_int_01 - phones	AH0	113.9642
113.9642	DCA_int_01 - phones	S	114.0342
113.9642	DCA_int_01 - words	street	114.2442
114.0342	DCA_int_01 - phones	T	114.0842
114.0842	DCA_int_01 - phones	R	114.1242
114.1242	DCA_int_01 - phones	IY1	114.2042
114.2042	DCA_int_01 - phones	T	114.2442
114.2442	DCA_int_01 - phones	sp	115.2204
114.6994	DCA_se2_ag1_m_01 - phones	sil	114.7394
114.7394	DCA_se2_ag1_m_01 - words	oh	114.8894
114.7394	DCA_se2_ag1_m_01 - phones	OW1	114.8894
114.8894	DCA_se2_ag1_m_01 - phones	Y	114.9194
114.8894	DCA_se2_ag1_m_01 - words	you	114.9494
114.9194	DCA_se2_ag1_m_01 - phones	UW1	114.9494
114.9494	DCA_se2_ag1_m_01 - phones	sp	114.9894
114.9894	DCA_se2_ag1_m_01 - phones	K	115.0894
114.9894	DCA_se2_ag1_m_01 - words	call	115.2294
115.0894	DCA_se2_ag1_m_01 - phones	AO1	115.1794
115.1794	DCA_se2_ag1_m_01 - phones	L	115.2294
115.2204	DCA_int_01 - phones	K	115.2504
115.2204	DCA_int_01 - words	call	115.3204
115.2294	DCA_se2_ag1_m_01 - phones	DH	115.2594
115.2294	DCA_se2_ag1_m_01 - words	them	115.3294
115.2504	DCA_int_01 - phones	AO1	115.2804
115.2594	DCA_se2_ag1_m_01 - phones	AH0	115.2994
115.2804	DCA_int_01 - phones	L	115.3204
115.2994	DCA_se2_ag1_m_01 - phones	M	115.3294
115.3204	DCA_int_01 - phones	Y	115.3504
115.3204	DCA_int_01 - words	yourself	115.8104
115.3294	DCA_se2_ag1_m_01 - phones	Y	115.3594
115.3294	DCA_se2_ag1_m_01 - words	yourself	115.8194
115.3504	DCA_int_01 - phones	ER0	115.4504
115.3594	DCA_se2_ag1_m_01 - phones	ER0	115.4094
115.4094	DCA_se2_ag1_m_01 - phones	S	115.5394
115.4504	DCA_int_01 - phones	S	115.5404
115.5394	DCA_se2_ag1_m_01 - phones	EH1	115.6794
115.5404	DCA_int_01 - phones	EH1	115.6304
115.6304	DCA_int_01 - phones	L	115.7204
115.6794	DCA_se2_ag1_m_01 - phones	L	115.7594
115.7204	DCA_int_01 - phones	F	115.8104
115.7594	DCA_se2_ag1_m_01 - phones	F	115.8194
115.8104	DCA_int_01 - phones	sp	115.9304
117.0122	DCA_int_01 - phones	D	117.0422
117.0122	DCA_int_01 - words	did	117.1022
117.0422	DCA_int_01 - phones	IH0	117.0722
117.0722	DCA_int_01 - phones	D	117.1022
117.1022	DCA_int_01 - phones	Y	117.1322
117.1022	DCA_int_01 - words	you	117.1622
117.1322	DCA_int_01 - phones	UW1	117.1622
117.1622	DCA_int_01 - phones	EH1	117.1922
117.1622	DCA_int_01 - words	ever	117.2522
117.1922	DCA_int_01 - phones	V	117.2222
117.2222	DCA_int_01 - phones	ER0	117.2522
117.2522	DCA_int_01 - phones	G	117.3122
117.2522	DCA_int_01 - words	get	117.4222
117.3122	DCA_int_01 - phones	EH1	117.3922
117.3922	DCA_int_01 - phones	T	117.4222
117.4222	DCA_int_01 - phones	IH0	117.4522
117.4222	DCA_int_01 - words	in	117.5422
117.4522	DCA_int_01 - phones	N	117.5422
117.5422	DCA_int_01 - phones	AA1	117.6322
117.5422	DCA_int_01 - words	arguments	118.0522
117.6322	DCA_int_01 - phones	R	117.6922
117.6922	DCA_int_01 - phones	G	117.7522
117.7522	DCA_int_01 - phones	Y	117.7822
117.7822	DCA_int_01 - phones	AH0	117.8222
117.8222	DCA_int_01 - phones	M	117.8722
117.8722	DCA_int_01 - phones	AH0	117.9022
117.9022	DCA_int_01 - phones	N	117.9622
117.9622	DCA_int_01 - phones	T	117.9922
117.9922	DCA_int_01 - phones	S	118.0522
118.0522	DCA_int_01 - phones	DH	118.0922
118.0522	DCA_int_01 - words	that	118.2222
118.0922	DCA_int_01 - phones	AE1	118.1422
118.1422	DCA_int_01 - phones	T	118.2222
118.2222	DCA_int_01 - phones	sp	118.2522
118.2522	DCA_int_01 - phones	W	118.3322
118.2522	DCA_int_01 - words	way	118.3622
118.3322	DCA_int_01 - phones	EY1	118.3622
118.3622	DCA_int_01 - phones	sp	118.4822
118.9555	DCA_se2_ag1_m_01 - phones	sil	119.0155
119.0155	DCA_se2_ag1_m_01 - phones	Y	119.0655
119.0155	DCA_se2_ag1_m_01 - words	yeah	119.2155
119.0655	DCA_se2_ag1_m_01 - phones	AE1	119.2155
119.2155	DCA_se2_ag1_m_01 - phones	sp	119.2455
119.2455	DCA_se2_ag1_m_01 - phones	K	119.3155
119.2455	DCA_se2_ag1_m_01 - words	quite	119.4855
119.3155	DCA_se2_ag1_m_01 - phones	W	119.3655
119.3655	DCA_se2_ag1_m_01 - phones	AY1	119.4355
119.4355	DCA_se2_ag1_m_01 - phones	T	119.4855
119.4855	DCA_se2_ag1_m_01 - phones	AH0	119.5455
119.4855	DCA_se2_ag1_m_01 - words	a	119.5455
119.5455	DCA_se2_ag1_m_01 - phones	F	119.6255
119.5455	DCA_se2_ag1_m_01 - words	few	119.8555
119.6255	DCA_se2_ag1_m_01 - phones	Y	119.7255
119.7255	DCA_se2_ag1_m_01 - phones	UW1	119.8555
119.8414	DCA_int_01 - words	<unk>	120.4514
119.8414	DCA_int_01 - phones	spn	120.4514
120.4514	DCA_int_01 - phones	sp	120.7114
121.4268	DCA_int_01 - phones	D	121.4568
121.4268	DCA_int_01 - words	did	121.5168
121.4568	DCA_int_01 - phones	IH0	121.4868
121.4868	DCA_int_01 - phones	D	121.5168
121.5168	DCA_int_01 - phones	Y	121.5468
121.5168	DCA_int_01 - words	you	121.5768
121.5468	DCA_int_01 - phones	UW1	121.5768
121.5768	DCA_int_01 - phones	EH1	121.6068
121.5768	DCA_int_01 - words	ever	121.7268
121.6068	DCA_int_01 - phones	V	121.6768
121.6768	DCA_int_01 - phones	ER0	121.7268
121.7268	DCA_int_01 - phones	P	121.7868
121.7268	DCA_int_01 - words	play	122.0368
121.7868	DCA_int_01 - phones	L	121.8668
121.8668	DCA_int_01 - phones	EY1	122.0368
122.0368	DCA_int_01 - phones	G	122.1068
122.0368	DCA_int_01 - words	games	122.4368
122.1068	DCA_int_01 - phones	EY1	122.2668
122.2668	DCA_int_01 - phones	M	122.3668
122.3668	DCA_int_01 - phones	Z	122.4368
122.4368	DCA_int_01 - phones	W	122.4768
122.4368	DCA_int_01 - words	where	122.6068
122.4768	DCA_int_01 - phones	EH1	122.5268
122.5268	DCA_int_01 - phones	R	122.6068
122.6068	DCA_int_01 - phones	K	122.6868
122.6068	DCA_int_01 - words	kids	122.9068
122.6868	DCA_int_01 - phones	IH1	122.7368
122.7368	DCA_int_01 - phones	D	122.8168
122.8168	DCA_int_01 - phones	Z	122.9068
122.9068	DCA_int_01 - phones	CH	123.0368
122.9068	DCA_int_01 - words	chased	123.3068
123.0368	DCA_int_01 - phones	EY1	123.1568
123.1568	DCA_int_01 - phones	S	123.2568
123.2568	DCA_int_01 - phones	T	123.3068
123.3068	DCA_int_01 - phones	IY1	123.4068
123.3068	DCA_int_01 - words	each	123.5368
123.4068	DCA_int_01 - phones	CH	123.5368
123.5368	DCA_int_01 - phones	AH1	123.6168
123.5368	DCA_int_01 - words	other	123.6968
123.6168	DCA_int_01 - phones	DH	123.6568
123.6568	DCA_int_01 - phones	ER0	123.6968
123.6968	DCA_int_01 - phones	sp	123.8168
124.4239	DCA_se2_ag1_m_01 - phones	sil	124.4939
124.4939	DCA_se2_ag1_m_01 - words	oh	124.6439
124.4939	DCA_se2_ag1_m_01 - phones	OW1	124.6439
124.6439	DCA_se2_ag1_m_01 - phones	sp	124.6939
124.6939	DCA_se2_ag1_m_01 - phones	T	124.8539
124.6939	DCA_se2_ag1_m_01 - words	tag	125.1339
124.8539	DCA_se2_ag1_m_01 - phones	AE1	125.0539
125.0539	DCA_se2_ag1_m_01 - phones	G	125.1339
125.1339	DCA_se2_ag1_m_01 - phones	Y	125.2239
125.1339	DCA_se2_ag1_m_01 - words	yeah	125.3439
125.2239	DCA_se2_ag1_m_01 - phones	AE1	125.3439
125.3439	DCA_se2_ag1_m_01 - phones	sp	125.4639
125.6503	DCA_int_01 - phones	Y	125.7503
125.6503	DCA_int_01 - words	yeah	125.8003
125.7503	DCA_int_01 - phones	AE1	125.8003
125.8003	DCA_int_01 - phones	sp	126.0503
126.2611	DCA_int_01 - phones	HH	126.4311
126.2611	DCA_int_01 - words	how	126.4811
126.4311	DCA_int_01 - phones	AW1	126.4811
126.4811	DCA_int_01 - phones	IH0	126.5311
126.4811	DCA_int_01 - words	d	126.5611
126.5311	DCA_int_01 - phones	D	126.5611
126.5611	DCA_int_01 - phones	DH	126.6111
126.5611	DCA_int_01 - words	that	126.7311
126.6111	DCA_int_01 - phones	AE1	126.6611
126.6611	DCA_int_01 - phones	T	126.7311
126.7311	DCA_int_01 - phones	sp	126.7911
126.7911	DCA_int_01 - phones	G	126.8711
126.7911	DCA_int_01 - words	go	126.9811
126.8711	DCA_int_01 - phones	OW1	126.9811
127.7672	DCA_se2_ag1_m_01 - phones	L	127.7972
127.7672	DCA_se2_ag1_m_01 - words	let	127.8672
127.7972	DCA_se2_ag1_m_01 - phones	EH1	127.8372
127.8372	DCA_se2_ag1_m_01 - phones	T	127.8672
127.8672	DCA_se2_ag1_m_01 - phones	M	127.8972
127.8672	DCA_se2_ag1_m_01 - words	me	127.9372
127.8972	DCA_se2_ag1_m_01 - phones	IY1	127.9372
127.9372	DCA_se2_ag1_m_01 - phones	S	128.0472
127.9372	DCA_se2_ag1_m_01 - words	see	128.0772
128.0472	DCA_se2_ag1_m_01 - phones	IY1	128.0772
128.0772	DCA_se2_ag1_m_01 - phones	sp	128.2872
128.2872	DCA_se2_ag1_m_01 - phones	M	128.3172
128.2872	DCA_se2_ag1_m_01 - words	m-	128.3172
128.3172	DCA_se2_ag1_m_01 - phones	sp	128.6172
128.9050	DCA_se2_ag1_m_01 - phones	Y	129.0550
128.9050	DCA_se2_ag1_m_01 - words	usually	129.2650
129.0550	DCA_se2_ag1_m_01 - phones	UW1	129.1350
129.1350	DCA_se2_ag1_m_01 - phones	ZH	129.1650
129.1650	DCA_se2_ag1_m_01 - phones	AH0	129.1950
129.1950	DCA_se2_ag1_m_01 - phones	L	129.2350
129.2350	DCA_se2_ag1_m_01 - phones	IY0	129.2650
129.2650	DCA_se2_ag1_m_01 - phones	HH	129.3050
129.2650	DCA_se2_ag1_m_01 - words	have	129.5050
129.3050	DCA_se2_ag1_m_01 - phones	AE1	129.4650
129.4650	DCA_se2_ag1_m_01 - phones	V	129.5050
129.5050	DCA_se2_ag1_m_01 - phones	AH0	129.5550
129.5050	DCA_se2_ag1_m_01 - words	a	129.5550
129.5550	DCA_se2_ag1_m_01 - phones	sp	129.5950
129.5950	DCA_se2_ag1_m_01 - phones	P	129.6850
129.5950	DCA_se2_ag1_m_01 - words	piece	129.7950
129.6850	DCA_se2_ag1_m_01 - phones	IY1	129.7350
129.7350	DCA_se2_ag1_m_01 - phones	S	129.7950
129.7950	DCA_se2_ag1_m_01 - phones	AH0	129.8250
129.7950	DCA_se2_ag1_m_01 - words	of	129.8550
129.8250	DCA_se2_ag1_m_01 - phones	V	129.8550
129.8550	DCA_se2_ag1_m_01 - phones	P	129.8950
129.8550	DCA_se2_ag1_m_01 - words	paper	130.1050
129.8950	DCA_se2_ag1_m_01 - phones	EY1	129.9950
129.9950	DCA_se2_ag1_m_01 - phones	P	130.0750
130.0750	DCA_se2_ag1_m_01 - phones	ER0	130.1050
130.1050	DCA_se2_ag1_m_01 - phones	AO1	130.2250
130.1050	DCA_se2_ag1_m_01 - words	or	130.2750
130.2250	DCA_se2_ag1_m_01 - phones	R	130.2750
130.2750	DCA_se2_ag1_m_01 - phones	EH1	130.3350
130.2750	DCA_se2_ag1_m_01 - words	anything	130.7850
130.3350	DCA_se2_ag1_m_01 - phones	N	130.4050
130.4050	DCA_se2_ag1_m_01 - phones	IY0	130.4850
130.4850	DCA_se2_ag1_m_01 - phones	TH	130.5150
130.5150	DCA_se2_ag1_m_01 - phones	IH2	130.6250
130.6250	DCA_se2_ag1_m_01 - phones	NG	130.7850
131.4777	DCA_se2_ag1_m_01 - phones	HH	131.5077
131.4777	DCA_se2_ag1_m_01 - words	whoever	131.8877
131.5077	DCA_se2_ag1_m_01 - phones	UW0	131.6477
131.6477	DCA_se2_ag1_m_01 - phones	EH1	131.7077
131.7077	DCA_se2_ag1_m_01 - phones	V	131.7877
131.7877	DCA_se2_ag1_m_01 - phones	ER0	131.8877
131.8877	DCA_se2_ag1_m_01 - phones	sp	131.9177
131.9177	DCA_se2_ag1_m_01 - phones	Y	131.9777
131.9177	DCA_se2_ag1_m_01 - words	you	132.0377
131.9777	DCA_se2_ag1_m_01 - phones	UW1	132.0377
132.0377	DCA_se2_ag1_m_01 - phones	N	132.0877
132.0377	DCA_se2_ag1_m_01 - words	know	132.2877
132.0877	DCA_se2_ag1_m_01 - phones	OW1	132.2877
132.2877	DCA_se2_ag1_m_01 - phones	sp	132.5988
132.5988	DCA_se2_ag1_m_01 - phones	G	132.6588
132.5988	DCA_se2_ag1_m_01 - words	got	132.7988
132.6588	DCA_se2_ag1_m_01 - phones	AA1	132.7588
132.7588	DCA_se2_ag1_m_01 - phones	T	132.7988
132.7988	DCA_se2_ag1_m_01 - phones	IH0	132.8588
132.7988	DCA_se2_ag1_m_01 - words	it	132.9088
132.8588	DCA_se2_ag1_m_01 - phones	T	132.9088
132.9088	DCA_se2_ag1_m_01 - phones	sp	133.2050
133.2050	DCA_se2_ag1_m_01 - phones	IH1	133.2750
133.2050	DCA_se2_ag1_m_01 - words	int-	133.3650
133.2750	DCA_se2_ag1_m_01 - phones	N	133.3350
133.3350	DCA_se2_ag1_m_01 - phones	T	133.3650
133.3650	DCA_se2_ag1_m_01 - phones	sp	133.5350
133.5350	DCA_se2_ag1_m_01 - phones	Y	133.5950
133.5350	DCA_se2_ag1_m_01 - words	you	133.6450
133.5950	DCA_se2_ag1_m_01 - phones	UW1	133.6450
133.6450	DCA_se2_ag1_m_01 - phones	N	133.6950
133.6450	DCA_se2_ag1_m_01 - words	know	133.7950
133.6950	DCA_se2_ag1_m_01 - phones	OW1	133.7950
133.7950	DCA_se2_ag1_m_01 - phones	IH0	133.9550
133.7950	DCA_se2_ag1_m_01 - words	is	133.9950
133.9550	DCA_se2_ag1_m_01 - phones	Z	133.9950
133.9950	DCA_se2_ag1_m_01 - phones	sp	134.0250
134.0250	DCA_se2_ag1_m_01 - phones	IH1	134.1850
134.0250	DCA_se2_ag1_m_01 - words	it	134.2750
134.1850	DCA_se2_ag1_m_01 - phones	T	134.2750
135.0029	DCA_se2_ag1_m_01 - phones	Y	135.0629
135.0029	DCA_se2_ag1_m_01 - words	you	135.0929
135.0629	DCA_se2_ag1_m_01 - phones	UW1	135.0929
135.0929	DCA_se2_ag1_m_01 - phones	HH	135.1229
135.0929	DCA_se2_ag1_m_01 - words	had	135.2029
135.1229	DCA_se2_ag1_m_01 - phones	AE1	135.1629
135.1629	DCA_se2_ag1_m_01 - phones	D	135.2029
135.2029	DCA_se2_ag1_m_01 - phones	T	135.2429
135.2029	DCA_se2_ag1_m_01 - words	to	135.3029
135.2429	DCA_se2_ag1_m_01 - phones	IH0	135.3029
135.3029	DCA_se2_ag1_m_01 - phones	K	135.4029
135.3029	DCA_se2_ag1_m_01 - words	catch	135.5929
135.4029	DCA_se2_ag1_m_01 - phones	AE1	135.4829
135.4829	DCA_se2_ag1_m_01 - phones	CH	135.5929
135.5929	DCA_se2_ag1_m_01 - phones	S	135.6529
135.5929	DCA_se2_ag1_m_01 - words	somebody	135.9929
135.6529	DCA_se2_ag1_m_01 - phones	AH1	135.6929
135.6929	DCA_se2_ag1_m_01 - phones	M	135.7329
135.7329	DCA_se2_ag1_m_01 - phones	B	135.7729
135.7729	DCA_se2_ag1_m_01 - phones	AA2	135.8829
135.8829	DCA_se2_ag1_m_01 - phones	D	135.9629
135.9629	DCA_se2_ag1_m_01 - phones	IY0	135.9929
135.9929	DCA_se2_ag1_m_01 - phones	AH0	136.0329
135.9929	DCA_se2_ag1_m_01 - words	and	136.0629
136.0329	DCA_se2_ag1_m_01 - phones	N	136.0629
136.0629	DCA_se2_ag1_m_01 - phones	G	136.1029
136.0629	DCA_se2_ag1_m_01 - words	give	136.2129
136.1029	DCA_se2_ag1_m_01 - phones	IH1	136.1529
136.1529	DCA_se2_ag1_m_01 - phones	V	136.2129
136.2129	DCA_se2_ag1_m_01 - phones	IH0	136.2429
136.2129	DCA_se2_ag1_m_01 - words	it	136.2829
136.2429	DCA_se2_ag1_m_01 - phones	T	136.2829
136.2829	DCA_se2_ag1_m_01 - phones	T	136.3429
136.2829	DCA_se2_ag1_m_01 - words	to	136.3929
136.3429	DCA_se2_ag1_m_01 - phones	IH0	136.3929
136.3929	DCA_se2_ag1_m_01 - phones	DH	136.4529
136.3929	DCA_se2_ag1_m_01 - words	them	136.6829
136.4529	DCA_se2_ag1_m_01 - phones	EH1	136.5929
136.5929	DCA_se2_ag1_m_01 - phones	M	136.6829
136.6829	DCA_se2_ag1_m_01 - phones	sp	137.8808
137.8808	DCA_se2_ag1_m_01 - phones	DH	137.9308
137.8808	DCA_se2_ag1_m_01 - words	then	138.0408
137.9308	DCA_se2_ag1_m_01 - phones	EH1	137.9908
137.9908	DCA_se2_ag1_m_01 - phones	N	138.0408
138.0408	DCA_se2_ag1_m_01 - phones	DH	138.0908
138.0408	DCA_se2_ag1_m_01 - words	they	138.1908
138.0908	DCA_se2_ag1_m_01 - phones	EY1	138.1908
138.1908	DCA_se2_ag1_m_01 - phones	spn	138.2208
138.1908	DCA_se2_ag1_m_01 - words	<unk>	138.2208
138.2208	DCA_se2_ag1_m_01 - phones	B	138.2908
138.2208	DCA_se2_ag1_m_01 - words	be	138.4508
138.2908	DCA_se2_ag1_m_01 - phones	IY1	138.4508
138.4508	DCA_se2_ag1_m_01 - phones	IH1	138.5208
138.4508	DCA_se2_ag1_m_01 - words	it	138.5708
138.5208	DCA_se2_ag1_m_01 - phones	T	138.5708
138.5708	DCA_se2_ag1_m_01 - phones	AH0	138.6008
138.5708	DCA_se2_ag1_m_01 - words	and	138.6808
138.6008	DCA_se2_ag1_m_01 - phones	N	138.6808
138.6808	DCA_se2_ag1_m_01 - phones	Y	138.8208
138.6808	DCA_se2_ag1_m_01 - words	you	138.9008
138.8208	DCA_se2_ag1_m_01 - phones	UW1	138.9008
138.9008	DCA_se2_ag1_m_01 - phones	HH	138.9508
138.9008	DCA_se2_ag1_m_01 - words	have	139.0408
138.9508	DCA_se2_ag1_m_01 - phones	AE1	138.9808
138.9808	DCA_se2_ag1_m_01 - phones	V	139.0408
139.0408	DCA_se2_ag1_m_01 - phones	T	139.0708
139.0408	DCA_se2_ag1_m_01 - words	to	139.1008
139.0708	DCA_se2_ag1_m_01 - phones	AH0	139.1008
139.1008	DCA_se2_ag1_m_01 - phones	sp	139.2008
139.2008	DCA_se2_ag1_m_01 - phones	DH	139.2708
139.2008	DCA_se2_ag1_m_01 - words	then	139.3308
139.2708	DCA_se2_ag1_m_01 - phones	EH1	139.3008
139.3008	DCA_se2_ag1_m_01 - phones	N	139.3308
139.3308	DCA_se2_ag1_m_01 - phones	DH	139.3708
139.3308	DCA_se2_ag1_m_01 - words	they	139.4008
139.3708	DCA_se2_ag1_m_01 - phones	EY1	139.4008
139.4008	DCA_se2_ag1_m_01 - phones	HH	139.4308
139.4008	DCA_se2_ag1_m_01 - words	have	139.5008
139.4308	DCA_se2_ag1_m_01 - phones	AE1	139.4608
139.4608	DCA_se2_ag1_m_01 - phones	V	139.5008
139.5008	DCA_se2_ag1_m_01 - phones	T	139.5308
139.5008	DCA_se2_ag1_m_01 - words	to	139.5708
139.5308	DCA_se2_ag1_m_01 - phones	AH0	139.5708
139.5708	DCA_se2_ag1_m_01 - phones	K	139.6808
139.5708	DCA_se2_ag1_m_01 - words	catch	139.8608
139.6808	DCA_se2_ag1_m_01 - phones	AE1	139.7408
139.7408	DCA_se2_ag1_m_01 - phones	CH	139.8608
139.8608	DCA_se2_ag1_m_01 - phones	Y	139.9108
139.8608	DCA_se2_ag1_m_01 - words	you	140.0408
139.9108	DCA_se2_ag1_m_01 - phones	UW1	140.0408
140.0408	DCA_se2_ag1_m_01 - phones	ER0	140.0808
140.0408	DCA_se2_ag1_m_01 - words	or	140.0808
140.0808	DCA_se2_ag1_m_01 - phones	sp	140.1108
140.1108	DCA_se2_ag1_m_01 - phones	AO1	140.4308
140.1108	DCA_se2_ag1_m_01 - words	or	140.4808
140.4308	DCA_se2_ag1_m_01 - phones	R	140.4808
140.4808	DCA_se2_ag1_m_01 - phones	K	140.5908
140.4808	DCA_se2_ag1_m_01 - words	catch	140.6908
140.5908	DCA_se2_ag1_m_01 - phones	AE1	140.6508
140.6508	DCA_se2_ag1_m_01 - phones	CH	140.6908
140.6908	DCA_se2_ag1_m_01 - phones	S	140.7508
140.6908	DCA_se2_ag1_m_01 - words	somebody	141.0808
140.7508	DCA_se2_ag1_m_01 - phones	AH1	140.7808
140.7808	DCA_se2_ag1_m_01 - phones	M	140.8308
140.8308	DCA_se2_ag1_m_01 - phones	B	140.8708
140.8708	DCA_se2_ag1_m_01 - phones	AA2	140.9608
140.9608	DCA_se2_ag1_m_01 - phones	D	141.0308
141.0308	DCA_se2_ag1_m_01 - phones	IY0	141.0808
141.0808	DCA_se2_ag1_m_01 - phones	EH1	141.1808
141.0808	DCA_se2_ag1_m_01 - words	else	141.3708
141.1808	DCA_se2_ag1_m_01 - phones	L	141.2708
141.2708	DCA_se2_ag1_m_01 - phones	S	141.3708
142.2432	DCA_int_01 - phones	M	142.2932
142.2432	DCA_int_01 - words	mm-hm	142.7732
142.2932	DCA_int_01 - phones	HH	142.6132
142.6132	DCA_int_01 - phones	M	142.7732
142.7732	DCA_int_01 - phones	sp	142.8032
143.5290	DCA_int_01 - phones	HH	143.6090
143.5290	DCA_int_01 - words	how	143.6590
143.6090	DCA_int_01 - phones	AW1	143.6590
143.6590	DCA_int_01 - phones	D	143.7290
143.6590	DCA_int_01 - words	did	143.7990
143.7290	DCA_int_01 - phones	IH0	143.7590
143.7590	DCA_int_01 - phones	D	143.7990
143.7990	DCA_int_01 - phones	Y	143.8490
143.7990	DCA_int_01 - words	you	143.9090
143.8490	DCA_int_01 - phones	UW1	143.9090
143.9090	DCA_int_01 - phones	D	143.9490
143.9090	DCA_int_01 - words	decide	144.3690
143.9490	DCA_int_01 - phones	IH2	144.0490
144.0490	DCA_int_01 - phones	S	144.1590
144.1590	DCA_int_01 - phones	AY1	144.3090
144.3090	DCA_int_01 - phones	D	144.3690
144.3690	DCA_int_01 - phones	DH	144.3990
144.3690	DCA_int_01 - words	the	144.4590
144.3990	DCA_int_01 - phones	AH0	144.4590
144.4590	DCA_int_01 - phones	sp	144.5190
144.5190	DCA_int_01 - phones	F	144.5790
144.5190	DCA_int_01 - words	first	144.7490
144.5790	DCA_int_01 - phones	ER1	144.6790
144.6790	DCA_int_01 - phones	S	144.7190
144.7190	DCA_int_01 - phones	T	144.7490
144.7490	DCA_int_01 - phones	sp	144.8090
144.8090	DCA_int_01 - phones	P	144.8590
144.8090	DCA_int_01 - words	person	145.1690
144.8590	DCA_int_01 - phones	ER1	144.9890
144.9890	DCA_int_01 - phones	S	145.0890
145.0890	DCA_int_01 - phones	AH0	145.1290
145.1290	DCA_int_01 - phones	N	145.1690
145.1690	DCA_int_01 - phones	sp	145.2090
145.2090	DCA_int_01 - phones	T	145.2790
145.2090	DCA_int_01 - words	to	145.3190
145.2790	DCA_int_01 - phones	AH0	145.3190
145.3190	DCA_int_01 - phones	B	145.4190
145.3190	DCA_int_01 - words	be	145.5190
145.4190	DCA_int_01 - phones	IY1	145.5190
145.5190	DCA_int_01 - phones	sp	145.5490
145.5490	DCA_int_01 - phones	IH0	145.5990
145.5490	DCA_int_01 - words	it	145.6490
145.5990	DCA_int_01 - phones	T	145.6490
145.6490	DCA_int_01 - phones	sp	145.6790
147.2174	DCA_se2_ag1_m_01 - phones	Y	147.3074
147.2174	DCA_se2_ag1_m_01 - words	you	147.3674
147.3074	DCA_se2_ag1_m_01 - phones	UW1	147.3674
147.3674	DCA_se2_ag1_m_01 - phones	W	147.4474
147.3674	DCA_se2_ag1_m_01 - words	would	147.6774
147.4474	DCA_se2_ag1_m_01 - phones	UH1	147.5274
147.5274	DCA_se2_ag1_m_01 - phones	D	147.6774
147.6774	DCA_se2_ag1_m_01 - phones	Y	147.7674
147.6774	DCA_se2_ag1_m_01 - words	you	147.8074
147.7674	DCA_se2_ag1_m_01 - phones	UW1	147.8074
147.8074	DCA_se2_ag1_m_01 - phones	N	147.8474
147.8074	DCA_se2_ag1_m_01 - words	know	147.9974
147.8474	DCA_se2_ag1_m_01 - phones	OW1	147.9974
147.9974	DCA_se2_ag1_m_01 - words	e	148.1674
147.9974	DCA_se2_ag1_m_01 - phones	IY1	148.1674
148.4099	DCA_se2_ag1_m_01 - phones	IY1	148.5599
148.4099	DCA_se2_ag1_m_01 - words	eenie	148.6599
148.5599	DCA_se2_ag1_m_01 - phones	N	148.5999
148.5999	DCA_se2_ag1_m_01 - phones	IY1	148.6599
148.6599	DCA_se2_ag1_m_01 - phones	M	148.7299
148.6599	DCA_se2_ag1_m_01 - words	meenie	148.8999
148.7299	DCA_se2_ag1_m_01 - phones	IY1	148.8199
148.8199	DCA_se2_ag1_m_01 - phones	N	148.8499
148.8499	DCA_se2_ag1_m_01 - phones	IY1	148.8999
148.8999	DCA_se2_ag1_m_01 - phones	M	148.9899
148.8999	DCA_se2_ag1_m_01 - words	miney	149.2099
148.9899	DCA_se2_ag1_m_01 - phones	AY1	149.0899
149.0899	DCA_se2_ag1_m_01 - phones	N	149.1399
149.1399	DCA_se2_ag1_m_01 - phones	IY0	149.2099
149.2099	DCA_se2_ag1_m_01 - phones	M	149.2899
149.2099	DCA_se2_ag1_m_01 - words	moe	149.5699
149.2899	DCA_se2_ag1_m_01 - phones	OW1	149.5699
149.7342	DCA_int_01 - phones	M	149.7642
149.7342	DCA_int_01 - words	mm-hm	150.1142
149.7642	DCA_int_01 - phones	HH	149.8342
149.8342	DCA_int_01 - phones	M	150.1142
150.1142	DCA_int_01 - phones	sp	150.2442
150.3217	DCA_se2_ag1_m_01 - phones	AH0	150.3917
150.3217	DCA_se2_ag1_m_01 - words	until	150.5817
150.3917	DCA_se2_ag1_m_01 - phones	N	150.4617
150.4617	DCA_se2_ag1_m_01 - phones	T	150.5117
150.5117	DCA_se2_ag1_m_01 - phones	IH1	150.5517
150.5517	DCA_se2_ag1_m_01 - phones	L	150.5817
150.5817	DCA_se2_ag1_m_01 - phones	DH	150.6117
150.5817	DCA_se2_ag1_m_01 - words	the	150.6517
150.6117	DCA_se2_ag1_m_01 - phones	AH0	150.6517
150.6517	DCA_se2_ag1_m_01 - phones	L	150.7417
150.6517	DCA_se2_ag1_m_01 - words	last	150.9517
150.7417	DCA_se2_ag1_m_01 - phones	AE1	150.9017
150.9017	DCA_se2_ag1_m_01 - phones	S	150.9517
150.9517	DCA_se2_ag1_m_01 - phones	P	151.0417
150.9517	DCA_se2_ag1_m_01 - words	person	151.3517
151.0417	DCA_se2_ag1_m_01 - phones	ER1	151.1217
151.1217	DCA_se2_ag1_m_01 - phones	S	151.2217
151.2217	DCA_se2_ag1_m_01 - phones	AH0	151.2917
151.2917	DCA_se2_ag1_m_01 - phones	N	151.3517
151.3517	DCA_se2_ag1_m_01 - phones	sp	151.3917
151.3917	DCA_se2_ag1_m_01 - phones	AH0	151.4417
151.3917	DCA_se2_ag1_m_01 - words	and	151.5017
151.4417	DCA_se2_ag1_m_01 - phones	N	151.4717
151.4717	DCA_se2_ag1_m_01 - phones	D	151.5017
151.5017	DCA_se2_ag1_m_01 - phones	DH	151.5517
151.5017	DCA_se2_ag1_m_01 - words	then	151.6617
151.5517	DCA_se2_ag1_m_01 - phones	EH1	151.5917
151.5917	DCA_se2_ag1_m_01 - phones	N	151.6617
151.6617	DCA_se2_ag1_m_01 - phones	HH	151.7017
151.6617	DCA_se2_ag1_m_01 - words	he	151.7917
151.7017	DCA_se2_ag1_m_01 - phones	IY1	151.7917
151.7917	DCA_se2_ag1_m_01 - phones	D	151.8217
151.7917	DCA_se2_ag1_m_01 - words	d	151.8217
151.8217	DCA_se2_ag1_m_01 - phones	B	151.8917
151.8217	DCA_se2_ag1_m_01 - words	be	151.9917
151.8917	DCA_se2_ag1_m_01 - phones	IY1	151.9917
151.9917	DCA_se2_ag1_m_01 - phones	IH1	152.0717
151.9917	DCA_se2_ag1_m_01 - words	it	152.1317
152.0717	DCA_se2_ag1_m_01 - phones	T	152.1317
152.1317	DCA_se2_ag1_m_01 - phones	sp	153.1168
152.3128	DCA_int_01 - phones	M	152.3528
152.3128	DCA_int_01 - words	mm-hm	152.6828
152.3528	DCA_int_01 - phones	HH	152.3828
152.3828	DCA_int_01 - phones	M	152.6828
152.6828	DCA_int_01 - phones	sp	156.7561
153.1168	DCA_se2_ag1_m_01 - phones	AE1	153.1768
153.1168	DCA_se2_ag1_m_01 - words	and	153.2468
153.1768	DCA_se2_ag1_m_01 - phones	N	153.2468
153.2468	DCA_se2_ag1_m_01 - phones	G	153.2868
153.2468	DCA_se2_ag1_m_01 - words	give	153.4168
153.2868	DCA_se2_ag1_m_01 - phones	IH1	153.3468
153.3468	DCA_se2_ag1_m_01 - phones	V	153.4168
153.4168	DCA_se2_ag1_m_01 - phones	EH1	153.4468
153.4168	DCA_se2_ag1_m_01 - words	everybody	153.7468
153.4468	DCA_se2_ag1_m_01 - phones	V	153.4768
153.4768	DCA_se2_ag1_m_01 - phones	R	153.5068
153.5068	DCA_se2_ag1_m_01 - phones	IY0	153.5568
153.5568	DCA_se2_ag1_m_01 - phones	B	153.6168
153.6168	DCA_se2_ag1_m_01 - phones	AA2	153.6868
153.6868	DCA_se2_ag1_m_01 - phones	D	153.7168
153.7168	DCA_se2_ag1_m_01 - phones	IY0	153.7468
153.7468	DCA_se2_ag1_m_01 - words	a	153.7768
153.7468	DCA_se2_ag1_m_01 - phones	AH0	153.7768
153.7768	DCA_se2_ag1_m_01 - phones	CH	153.8968
153.7768	DCA_se2_ag1_m_01 - words	chance	154.0968
153.8968	DCA_se2_ag1_m_01 - phones	AE1	153.9968
153.9968	DCA_se2_ag1_m_01 - phones	N	154.0668
154.0668	DCA_se2_ag1_m_01 - phones	S	154.0968
154.0968	DCA_se2_ag1_m_01 - phones	T	154.1268
154.0968	DCA_se2_ag1_m_01 - words	to	154.1568
154.1268	DCA_se2_ag1_m_01 - phones	UW1	154.1568
154.1568	DCA_se2_ag1_m_01 - phones	G	154.1868
154.1568	DCA_se2_ag1_m_01 - words	get	154.2768
154.1868	DCA_se2_ag1_m_01 - phones	IH1	154.2268
[truncated: 22,615 more rows]
