# Supplementary material for: Considering Performance in the Automated and Manual Coding of Sociolinguistic Variables: Lessons From Variable (ING)
Source: Front Artif Intell. 2021 Apr 29;4:648543. doi: 10.3389/frai.2021.648543 (PMC8117961; doi:10.3389/frai.2021.648543)
Supplement: Supplementary file 4 [file Data_Sheet_4.ZIP › CORAAL_Aligned_as_Tables/DCA_se3_ag3_m_01_2_txout.txt]

tmin	tier	text	tmax
0.0044	DCA_se3_ag3_m_01 - phones	W	0.0344
0.0044	DCA_se3_ag3_m_01 - words	wife	0.3044
0.0344	DCA_se3_ag3_m_01 - phones	AY1	0.1944
0.1944	DCA_se3_ag3_m_01 - phones	F	0.3044
0.3044	DCA_se3_ag3_m_01 - phones	Y	0.3544
0.3044	DCA_se3_ag3_m_01 - words	used	0.4844
0.3544	DCA_se3_ag3_m_01 - phones	UW1	0.4044
0.4044	DCA_se3_ag3_m_01 - phones	Z	0.4444
0.4444	DCA_se3_ag3_m_01 - phones	D	0.4844
0.4844	DCA_se3_ag3_m_01 - phones	T	0.5144
0.4844	DCA_se3_ag3_m_01 - words	to	0.5644
0.5144	DCA_se3_ag3_m_01 - phones	AH0	0.5644
0.5644	DCA_se3_ag3_m_01 - phones	S	0.6644
0.5644	DCA_se3_ag3_m_01 - words	say	0.7544
0.6644	DCA_se3_ag3_m_01 - phones	EY1	0.7544
0.7544	DCA_se3_ag3_m_01 - phones	AY1	0.8044
0.7544	DCA_se3_ag3_m_01 - words	i	0.8044
0.8044	DCA_se3_ag3_m_01 - phones	T	0.9444
0.8044	DCA_se3_ag3_m_01 - words	talk	1.1444
0.9444	DCA_se3_ag3_m_01 - phones	AO1	1.0444
1.0444	DCA_se3_ag3_m_01 - phones	K	1.1444
1.1444	DCA_se3_ag3_m_01 - phones	T	1.2344
1.1444	DCA_se3_ag3_m_01 - words	too	1.3044
1.2344	DCA_se3_ag3_m_01 - phones	UW1	1.3044
1.3044	DCA_se3_ag3_m_01 - phones	M	1.3644
1.3044	DCA_se3_ag3_m_01 - words	much	1.5844
1.3644	DCA_se3_ag3_m_01 - phones	AH1	1.4444
1.4444	DCA_se3_ag3_m_01 - phones	CH	1.5844
1.5844	DCA_se3_ag3_m_01 - phones	B	1.6144
1.5844	DCA_se3_ag3_m_01 - words	but	1.6744
1.6144	DCA_se3_ag3_m_01 - phones	AH1	1.6444
1.6444	DCA_se3_ag3_m_01 - phones	T	1.6744
1.6744	DCA_se3_ag3_m_01 - words	<unk>	2.7244
1.6744	DCA_se3_ag3_m_01 - phones	spn	2.7244
2.7511	DCA_int_01 - phones	N	2.8511
2.7511	DCA_int_01 - words	no	3.0411
2.8511	DCA_int_01 - phones	OW1	3.0411
3.0411	DCA_int_01 - phones	IH0	3.0711
3.0411	DCA_int_01 - words	it	3.1111
3.0711	DCA_int_01 - phones	T	3.1111
3.1111	DCA_int_01 - phones	EH1	3.2011
3.1111	DCA_int_01 - words	s	3.2811
3.2011	DCA_int_01 - phones	S	3.2811
3.2811	DCA_int_01 - phones	sp	3.3111
3.3111	DCA_int_01 - phones	G	3.3411
3.3111	DCA_int_01 - words	great	3.6611
3.3411	DCA_int_01 - phones	R	3.4111
3.4111	DCA_int_01 - phones	EY1	3.6111
3.6111	DCA_int_01 - phones	T	3.6611
3.6611	DCA_int_01 - phones	sp	3.7511
3.7816	DCA_se3_ag3_m_01 - phones	M	4.2516
3.7816	DCA_se3_ag3_m_01 - words	mm	4.2516
4.7562	DCA_int_01 - phones	S	4.8362
4.7562	DCA_int_01 - words	some	4.9862
4.8362	DCA_int_01 - phones	AH1	4.8862
4.8862	DCA_int_01 - phones	M	4.9862
4.9862	DCA_int_01 - phones	P	5.0362
4.9862	DCA_int_01 - words	people	5.3062
5.0362	DCA_int_01 - phones	IY1	5.1562
5.1562	DCA_int_01 - phones	P	5.1862
5.1862	DCA_int_01 - phones	AH0	5.2162
5.2162	DCA_int_01 - phones	L	5.3062
5.3062	DCA_int_01 - phones	IH0	5.3462
5.3062	DCA_int_01 - words	it	5.3862
5.3462	DCA_int_01 - phones	T	5.3862
5.3862	DCA_int_01 - phones	S	5.4762
5.3862	DCA_int_01 - words	s	5.4762
5.4762	DCA_int_01 - phones	L	5.5262
5.4762	DCA_int_01 - words	like	5.6162
5.5262	DCA_int_01 - phones	AY1	5.5762
5.5762	DCA_int_01 - phones	K	5.6162
5.6162	DCA_int_01 - phones	sp	5.7662
5.7662	DCA_int_01 - phones	P	5.8462
5.7662	DCA_int_01 - words	pulling	6.2162
5.8462	DCA_int_01 - phones	UH1	6.0062
6.0062	DCA_int_01 - phones	L	6.0362
6.0362	DCA_int_01 - phones	IH0	6.0662
6.0662	DCA_int_01 - phones	NG	6.2162
6.2162	DCA_int_01 - phones	sp	6.2462
6.2462	DCA_int_01 - phones	T	6.3162
6.2462	DCA_int_01 - words	teeth	6.5662
6.3162	DCA_int_01 - phones	IY1	6.5362
6.5362	DCA_int_01 - phones	TH	6.5662
6.5662	DCA_int_01 - phones	T	6.5962
6.5662	DCA_int_01 - words	to	6.6662
6.5962	DCA_int_01 - phones	IH0	6.6662
6.6662	DCA_int_01 - phones	G	6.7062
6.6662	DCA_int_01 - words	get	6.8562
6.7062	DCA_int_01 - phones	EH1	6.8262
6.8262	DCA_int_01 - phones	T	6.8562
6.8562	DCA_int_01 - phones	DH	6.8862
6.8562	DCA_int_01 - words	them	7.0262
6.8862	DCA_int_01 - phones	AH0	6.9162
6.9162	DCA_int_01 - phones	M	7.0262
7.0262	DCA_int_01 - phones	sp	7.0562
7.0562	DCA_int_01 - phones	T	7.0862
7.0562	DCA_int_01 - words	to	7.1462
7.0862	DCA_int_01 - phones	AH0	7.1462
7.1462	DCA_int_01 - phones	S	7.2262
7.1462	DCA_int_01 - words	say	7.4662
7.2262	DCA_int_01 - phones	EY1	7.4662
7.4662	DCA_int_01 - phones	sp	7.5062
7.5062	DCA_int_01 - phones	EH1	7.5462
7.5062	DCA_int_01 - words	anything	7.8762
7.5462	DCA_int_01 - phones	N	7.6662
7.6662	DCA_int_01 - phones	IY0	7.6962
7.6962	DCA_int_01 - phones	TH	7.7562
7.7562	DCA_int_01 - phones	IH2	7.8262
7.8262	DCA_int_01 - phones	NG	7.8762
7.8762	DCA_int_01 - phones	sp	7.9062
7.8978	DCA_se3_ag3_m_01 - words	oh	7.9978
7.8978	DCA_se3_ag3_m_01 - phones	OW1	7.9978
7.9978	DCA_se3_ag3_m_01 - phones	Y	8.0278
7.9978	DCA_se3_ag3_m_01 - words	yeah	8.3478
8.0278	DCA_se3_ag3_m_01 - phones	AE1	8.3478
8.5180	DCA_se3_ag3_m_01 - phones	HH	8.5780
8.5180	DCA_se3_ag3_m_01 - words	hm	8.9480
8.5780	DCA_se3_ag3_m_01 - phones	M	8.9480
9.4972	DCA_int_01 - phones	M	9.6672
9.4972	DCA_int_01 - words	makes	9.8572
9.6672	DCA_int_01 - phones	EY1	9.7472
9.7472	DCA_int_01 - phones	K	9.7872
9.7872	DCA_int_01 - phones	S	9.8572
9.8572	DCA_int_01 - phones	sp	9.8872
9.8872	DCA_int_01 - phones	IH0	9.9172
9.8872	DCA_int_01 - words	it	9.9472
9.9172	DCA_int_01 - phones	T	9.9472
9.9472	DCA_int_01 - phones	IY1	10.0972
9.9472	DCA_int_01 - words	easier	10.7272
10.0972	DCA_int_01 - phones	Z	10.1572
10.1572	DCA_int_01 - phones	IY0	10.1872
10.1872	DCA_int_01 - phones	ER0	10.7272
10.7272	DCA_int_01 - phones	sp	10.8772
10.8772	DCA_int_01 - phones	F	10.9172
10.8772	DCA_int_01 - words	for	11.2572
10.9172	DCA_int_01 - phones	ER0	11.2572
11.2572	DCA_int_01 - phones	sp	11.2872
11.2872	DCA_int_01 - phones	DH	11.3272
11.2872	DCA_int_01 - words	the	11.4272
11.3272	DCA_int_01 - phones	AH1	11.4272
11.4272	DCA_int_01 - phones	P	11.4672
11.4272	DCA_int_01 - words	person	11.6072
11.4672	DCA_int_01 - phones	ER1	11.4972
11.4972	DCA_int_01 - phones	S	11.5272
11.5272	DCA_int_01 - phones	AH0	11.5572
11.5572	DCA_int_01 - phones	N	11.6072
11.6072	DCA_int_01 - phones	sp	11.6372
11.6372	DCA_int_01 - words	<unk>	12.5072
11.6372	DCA_int_01 - phones	spn	12.5072
13.1098	DCA_se3_ag3_m_01 - phones	sil	13.6298
13.6298	DCA_se3_ag3_m_01 - phones	W	13.6598
13.6298	DCA_se3_ag3_m_01 - words	well	13.7198
13.6598	DCA_se3_ag3_m_01 - phones	EH1	13.6898
13.6898	DCA_se3_ag3_m_01 - phones	L	13.7198
13.7198	DCA_se3_ag3_m_01 - phones	N	13.7798
13.7198	DCA_se3_ag3_m_01 - words	not	14.0498
13.7798	DCA_se3_ag3_m_01 - phones	AA1	13.8798
13.8798	DCA_se3_ag3_m_01 - phones	T	14.0498
14.0498	DCA_se3_ag3_m_01 - phones	DH	14.0798
14.0498	DCA_se3_ag3_m_01 - words	the	14.2198
14.0798	DCA_se3_ag3_m_01 - phones	AH1	14.2198
14.2198	DCA_se3_ag3_m_01 - phones	IH1	14.2498
14.2198	DCA_se3_ag3_m_01 - words	incident	14.6498
14.2498	DCA_se3_ag3_m_01 - phones	N	14.3098
14.3098	DCA_se3_ag3_m_01 - phones	S	14.3998
14.3998	DCA_se3_ag3_m_01 - phones	AH0	14.4298
14.4298	DCA_se3_ag3_m_01 - phones	D	14.5198
14.5198	DCA_se3_ag3_m_01 - phones	AH0	14.5498
14.5498	DCA_se3_ag3_m_01 - phones	N	14.5998
14.5998	DCA_se3_ag3_m_01 - phones	T	14.6498
14.6498	DCA_se3_ag3_m_01 - phones	DH	14.6898
14.6498	DCA_se3_ag3_m_01 - words	that	14.8098
14.6898	DCA_se3_ag3_m_01 - phones	AH0	14.7198
14.7198	DCA_se3_ag3_m_01 - phones	T	14.8098
14.8098	DCA_se3_ag3_m_01 - phones	AY1	14.8998
14.8098	DCA_se3_ag3_m_01 - words	i	14.8998
14.8998	DCA_se3_ag3_m_01 - phones	W	14.9398
14.8998	DCA_se3_ag3_m_01 - words	was	15.0498
14.9398	DCA_se3_ag3_m_01 - phones	AA1	14.9998
14.9998	DCA_se3_ag3_m_01 - phones	Z	15.0498
15.0498	DCA_se3_ag3_m_01 - phones	T	15.1198
15.0498	DCA_se3_ag3_m_01 - words	talking	15.3798
15.1198	DCA_se3_ag3_m_01 - phones	AO1	15.2398
15.2398	DCA_se3_ag3_m_01 - phones	K	15.3198
15.3198	DCA_se3_ag3_m_01 - phones	IH0	15.3498
15.3498	DCA_se3_ag3_m_01 - phones	NG	15.3798
15.3798	DCA_se3_ag3_m_01 - phones	AH0	15.4398
15.3798	DCA_se3_ag3_m_01 - words	about	15.5898
15.4398	DCA_se3_ag3_m_01 - phones	B	15.4798
15.4798	DCA_se3_ag3_m_01 - phones	AW1	15.5598
15.5598	DCA_se3_ag3_m_01 - phones	T	15.5898
15.5898	DCA_se3_ag3_m_01 - phones	sp	15.7298
15.7298	DCA_se3_ag3_m_01 - words	uh	16.0498
15.7298	DCA_se3_ag3_m_01 - phones	AH1	16.0498
16.0498	DCA_se3_ag3_m_01 - phones	sp	16.1898
16.1898	DCA_se3_ag3_m_01 - phones	AE1	16.3798
16.1898	DCA_se3_ag3_m_01 - words	as	16.4998
16.3798	DCA_se3_ag3_m_01 - phones	Z	16.4998
16.4998	DCA_se3_ag3_m_01 - words	a	16.5998
16.4998	DCA_se3_ag3_m_01 - phones	AH0	16.5998
16.5998	DCA_se3_ag3_m_01 - phones	K	16.6998
16.5998	DCA_se3_ag3_m_01 - words	kid	16.9398
16.6998	DCA_se3_ag3_m_01 - phones	IH1	16.8298
16.8298	DCA_se3_ag3_m_01 - phones	D	16.9398
17.2971	DCA_se3_ag3_m_01 - phones	sil	17.3271
17.3271	DCA_se3_ag3_m_01 - phones	AY1	17.4471
17.3271	DCA_se3_ag3_m_01 - words	i	17.4471
17.4471	DCA_se3_ag3_m_01 - phones	K	17.5371
17.4471	DCA_se3_ag3_m_01 - words	can	17.6371
17.5371	DCA_se3_ag3_m_01 - phones	AH0	17.5771
17.5771	DCA_se3_ag3_m_01 - phones	N	17.6371
17.6371	DCA_se3_ag3_m_01 - phones	R	17.6871
17.6371	DCA_se3_ag3_m_01 - words	remember	18.4171
17.6871	DCA_se3_ag3_m_01 - phones	IH0	17.8071
17.8071	DCA_se3_ag3_m_01 - phones	M	17.8771
17.8771	DCA_se3_ag3_m_01 - phones	EH1	17.9171
17.9171	DCA_se3_ag3_m_01 - phones	M	18.0171
18.0171	DCA_se3_ag3_m_01 - phones	B	18.0671
18.0671	DCA_se3_ag3_m_01 - phones	ER0	18.4171
18.4171	DCA_se3_ag3_m_01 - phones	sp	18.4471
18.4471	DCA_se3_ag3_m_01 - phones	AE1	18.5671
18.4471	DCA_se3_ag3_m_01 - words	at	18.6671
18.5671	DCA_se3_ag3_m_01 - phones	T	18.6671
19.2170	DCA_se3_ag3_m_01 - phones	W	19.2870
19.2170	DCA_se3_ag3_m_01 - words	well	19.5070
19.2870	DCA_se3_ag3_m_01 - phones	EH1	19.3270
19.3270	DCA_se3_ag3_m_01 - phones	L	19.5070
19.5070	DCA_se3_ag3_m_01 - phones	sp	19.5470
19.5470	DCA_se3_ag3_m_01 - phones	P	19.7470
19.5470	DCA_se3_ag3_m_01 - words	prior	20.0870
19.7470	DCA_se3_ag3_m_01 - phones	R	19.8070
19.8070	DCA_se3_ag3_m_01 - phones	AY1	19.9970
19.9970	DCA_se3_ag3_m_01 - phones	ER0	20.0870
20.0870	DCA_se3_ag3_m_01 - phones	T	20.1770
20.0870	DCA_se3_ag3_m_01 - words	to	20.2470
20.1770	DCA_se3_ag3_m_01 - phones	UW1	20.2470
20.2470	DCA_se3_ag3_m_01 - phones	N	20.3070
20.2470	DCA_se3_ag3_m_01 - words	nineteen	20.7970
20.3070	DCA_se3_ag3_m_01 - phones	AY1	20.3970
20.3970	DCA_se3_ag3_m_01 - phones	N	20.4770
20.4770	DCA_se3_ag3_m_01 - phones	T	20.5770
20.5770	DCA_se3_ag3_m_01 - phones	IY1	20.6570
20.6570	DCA_se3_ag3_m_01 - phones	N	20.7970
20.7970	DCA_se3_ag3_m_01 - phones	sp	20.9670
20.9670	DCA_se3_ag3_m_01 - phones	F	21.0070
20.9670	DCA_se3_ag3_m_01 - words	fifty	21.3970
21.0070	DCA_se3_ag3_m_01 - phones	IH1	21.0770
21.0770	DCA_se3_ag3_m_01 - phones	F	21.2070
21.2070	DCA_se3_ag3_m_01 - phones	T	21.2670
21.2670	DCA_se3_ag3_m_01 - phones	IY0	21.3970
21.3970	DCA_se3_ag3_m_01 - phones	sp	21.5770
21.7490	DCA_se3_ag3_m_01 - phones	F	21.8590
21.7490	DCA_se3_ag3_m_01 - words	four	22.0690
21.8590	DCA_se3_ag3_m_01 - phones	AO1	22.0190
22.0190	DCA_se3_ag3_m_01 - phones	R	22.0690
22.0690	DCA_se3_ag3_m_01 - phones	AY1	22.1190
22.0690	DCA_se3_ag3_m_01 - words	i	22.1190
22.1190	DCA_se3_ag3_m_01 - phones	B	22.1990
22.1190	DCA_se3_ag3_m_01 - words	believe	22.4190
22.1990	DCA_se3_ag3_m_01 - phones	IH0	22.2290
22.2290	DCA_se3_ag3_m_01 - phones	L	22.2690
22.2690	DCA_se3_ag3_m_01 - phones	IY1	22.3790
22.3790	DCA_se3_ag3_m_01 - phones	V	22.4190
22.4190	DCA_se3_ag3_m_01 - phones	IH0	22.4490
22.4190	DCA_se3_ag3_m_01 - words	in	22.5590
22.4490	DCA_se3_ag3_m_01 - phones	N	22.5590
22.5590	DCA_se3_ag3_m_01 - phones	W	22.6090
22.5590	DCA_se3_ag3_m_01 - words	washington	23.1190
22.6090	DCA_se3_ag3_m_01 - phones	AA1	22.7590
22.7590	DCA_se3_ag3_m_01 - phones	SH	22.8690
22.8690	DCA_se3_ag3_m_01 - phones	IH0	22.9090
22.9090	DCA_se3_ag3_m_01 - phones	NG	22.9390
22.9390	DCA_se3_ag3_m_01 - phones	T	22.9690
22.9690	DCA_se3_ag3_m_01 - phones	AH0	22.9990
22.9990	DCA_se3_ag3_m_01 - phones	N	23.1190
23.1190	DCA_se3_ag3_m_01 - phones	sp	23.3271
23.3271	DCA_se3_ag3_m_01 - words	uh	23.5971
23.3271	DCA_se3_ag3_m_01 - phones	AH1	23.5971
23.5971	DCA_se3_ag3_m_01 - phones	AE1	23.7171
23.5971	DCA_se3_ag3_m_01 - words	as	23.7771
23.7171	DCA_se3_ag3_m_01 - phones	Z	23.7771
23.7771	DCA_se3_ag3_m_01 - phones	Y	23.8271
23.7771	DCA_se3_ag3_m_01 - words	you	23.9171
23.8271	DCA_se3_ag3_m_01 - phones	UW1	23.9171
23.9171	DCA_se3_ag3_m_01 - phones	N	23.9771
23.9171	DCA_se3_ag3_m_01 - words	know	24.1071
23.9771	DCA_se3_ag3_m_01 - phones	OW1	24.1071
24.1071	DCA_se3_ag3_m_01 - phones	DH	24.1971
24.1071	DCA_se3_ag3_m_01 - words	there	24.2971
24.1971	DCA_se3_ag3_m_01 - phones	EH1	24.2571
24.2571	DCA_se3_ag3_m_01 - phones	R	24.2971
24.2971	DCA_se3_ag3_m_01 - phones	W	24.3271
24.2971	DCA_se3_ag3_m_01 - words	were	24.4271
24.3271	DCA_se3_ag3_m_01 - phones	ER0	24.4271
24.4271	DCA_se3_ag3_m_01 - phones	S	24.5071
24.4271	DCA_se3_ag3_m_01 - words	segregated	25.0571
24.5071	DCA_se3_ag3_m_01 - phones	EH1	24.5671
24.5671	DCA_se3_ag3_m_01 - phones	G	24.6071
24.6071	DCA_se3_ag3_m_01 - phones	R	24.6371
24.6371	DCA_se3_ag3_m_01 - phones	AH0	24.6971
24.6971	DCA_se3_ag3_m_01 - phones	G	24.7671
24.7671	DCA_se3_ag3_m_01 - phones	EY2	24.8571
24.8571	DCA_se3_ag3_m_01 - phones	T	24.8971
24.8971	DCA_se3_ag3_m_01 - phones	IH0	24.9771
24.9771	DCA_se3_ag3_m_01 - phones	D	25.0571
25.0571	DCA_se3_ag3_m_01 - phones	P	25.1271
25.0571	DCA_se3_ag3_m_01 - words	playgrounds	25.6271
25.1271	DCA_se3_ag3_m_01 - phones	L	25.1671
25.1671	DCA_se3_ag3_m_01 - phones	EY1	25.2471
25.2471	DCA_se3_ag3_m_01 - phones	G	25.2971
25.2971	DCA_se3_ag3_m_01 - phones	R	25.3371
25.3371	DCA_se3_ag3_m_01 - phones	AW2	25.4871
25.4871	DCA_se3_ag3_m_01 - phones	N	25.5571
25.5571	DCA_se3_ag3_m_01 - phones	D	25.5871
25.5871	DCA_se3_ag3_m_01 - phones	Z	25.6271
25.6271	DCA_se3_ag3_m_01 - phones	AH0	25.6671
25.6271	DCA_se3_ag3_m_01 - words	and	25.7571
25.6671	DCA_se3_ag3_m_01 - phones	N	25.7571
25.7571	DCA_se3_ag3_m_01 - phones	W	25.7871
25.7571	DCA_se3_ag3_m_01 - words	what	25.8471
25.7871	DCA_se3_ag3_m_01 - phones	AH1	25.8171
25.8171	DCA_se3_ag3_m_01 - phones	T	25.8471
25.8471	DCA_se3_ag3_m_01 - phones	HH	25.9471
25.8471	DCA_se3_ag3_m_01 - words	have	26.0671
25.9471	DCA_se3_ag3_m_01 - phones	AE1	26.0071
26.0071	DCA_se3_ag3_m_01 - phones	V	26.0671
26.0671	DCA_se3_ag3_m_01 - phones	Y	26.1071
26.0671	DCA_se3_ag3_m_01 - words	you	26.1471
26.1071	DCA_se3_ag3_m_01 - phones	UW1	26.1471
26.1471	DCA_se3_ag3_m_01 - phones	sp	26.3771
27.1382	DCA_se3_ag3_m_01 - phones	AE1	27.3682
27.1382	DCA_se3_ag3_m_01 - words	and	27.5482
27.3682	DCA_se3_ag3_m_01 - phones	N	27.4882
27.4882	DCA_se3_ag3_m_01 - phones	D	27.5482
27.5482	DCA_se3_ag3_m_01 - phones	AH1	27.8282
27.5482	DCA_se3_ag3_m_01 - words	uh	27.8282
27.8282	DCA_se3_ag3_m_01 - phones	W	27.9482
27.8282	DCA_se3_ag3_m_01 - words	we	28.0482
27.9482	DCA_se3_ag3_m_01 - phones	IY1	28.0482
28.0482	DCA_se3_ag3_m_01 - phones	Y	28.0782
28.0482	DCA_se3_ag3_m_01 - words	used	28.3382
28.0782	DCA_se3_ag3_m_01 - phones	UW1	28.1382
28.1382	DCA_se3_ag3_m_01 - phones	Z	28.2782
28.2782	DCA_se3_ag3_m_01 - phones	D	28.3382
28.3382	DCA_se3_ag3_m_01 - phones	Y	28.4982
28.3382	DCA_se3_ag3_m_01 - words	used	28.7182
28.4982	DCA_se3_ag3_m_01 - phones	UW1	28.6282
28.6282	DCA_se3_ag3_m_01 - phones	Z	28.6782
28.6782	DCA_se3_ag3_m_01 - phones	D	28.7182
28.7182	DCA_se3_ag3_m_01 - phones	T	28.7582
28.7182	DCA_se3_ag3_m_01 - words	to	28.8082
28.7582	DCA_se3_ag3_m_01 - phones	UW1	28.8082
28.8082	DCA_se3_ag3_m_01 - phones	B	28.8582
28.8082	DCA_se3_ag3_m_01 - words	be	28.9082
28.8582	DCA_se3_ag3_m_01 - phones	IY1	28.9082
28.9082	DCA_se3_ag3_m_01 - phones	EY1	28.9982
28.9082	DCA_se3_ag3_m_01 - words	a	28.9982
28.9982	DCA_se3_ag3_m_01 - phones	G	29.0382
28.9982	DCA_se3_ag3_m_01 - words	group	29.2582
29.0382	DCA_se3_ag3_m_01 - phones	R	29.0882
29.0882	DCA_se3_ag3_m_01 - phones	UW1	29.1882
29.1882	DCA_se3_ag3_m_01 - phones	P	29.2582
29.2582	DCA_se3_ag3_m_01 - phones	AH1	29.2882
29.2582	DCA_se3_ag3_m_01 - words	of	29.3482
29.2882	DCA_se3_ag3_m_01 - phones	V	29.3482
29.3482	DCA_se3_ag3_m_01 - phones	AH1	29.5182
29.3482	DCA_se3_ag3_m_01 - words	us	29.6782
29.5182	DCA_se3_ag3_m_01 - phones	S	29.6782
29.6782	DCA_se3_ag3_m_01 - phones	DH	29.7282
29.6782	DCA_se3_ag3_m_01 - words	that	29.8182
29.7282	DCA_se3_ag3_m_01 - phones	AH0	29.7782
29.7782	DCA_se3_ag3_m_01 - phones	T	29.8182
29.8182	DCA_se3_ag3_m_01 - phones	Y	29.8982
29.8182	DCA_se3_ag3_m_01 - words	used	30.0282
29.8982	DCA_se3_ag3_m_01 - phones	UW1	29.9482
29.9482	DCA_se3_ag3_m_01 - phones	Z	29.9982
29.9982	DCA_se3_ag3_m_01 - phones	D	30.0282
30.0282	DCA_se3_ag3_m_01 - phones	T	30.0582
30.0282	DCA_se3_ag3_m_01 - words	to	30.0982
30.0582	DCA_se3_ag3_m_01 - phones	AH0	30.0982
30.0982	DCA_se3_ag3_m_01 - phones	P	30.1982
30.0982	DCA_se3_ag3_m_01 - words	play	30.3682
30.1982	DCA_se3_ag3_m_01 - phones	L	30.2482
30.2482	DCA_se3_ag3_m_01 - phones	EY1	30.3682
30.3682	DCA_se3_ag3_m_01 - phones	B	30.4382
30.3682	DCA_se3_ag3_m_01 - words	ball	30.7382
30.4382	DCA_se3_ag3_m_01 - phones	AO1	30.6682
30.6682	DCA_se3_ag3_m_01 - phones	L	30.7382
30.7382	DCA_se3_ag3_m_01 - phones	T	30.7782
30.7382	DCA_se3_ag3_m_01 - words	together	31.2382
30.7782	DCA_se3_ag3_m_01 - phones	AH0	30.8082
30.8082	DCA_se3_ag3_m_01 - phones	G	30.8782
30.8782	DCA_se3_ag3_m_01 - phones	EH1	31.0182
31.0182	DCA_se3_ag3_m_01 - phones	DH	31.0982
31.0982	DCA_se3_ag3_m_01 - phones	ER0	31.2382
31.2382	DCA_se3_ag3_m_01 - phones	sp	31.5315
31.5315	DCA_se3_ag3_m_01 - phones	AH0	31.7615
31.5315	DCA_se3_ag3_m_01 - words	and	31.9815
31.7615	DCA_se3_ag3_m_01 - phones	N	31.9215
31.9215	DCA_se3_ag3_m_01 - phones	D	31.9815
31.9815	DCA_se3_ag3_m_01 - phones	AH1	32.1315
31.9815	DCA_se3_ag3_m_01 - words	um	32.2715
32.1315	DCA_se3_ag3_m_01 - phones	M	32.2715
32.2715	DCA_se3_ag3_m_01 - phones	sp	32.3715
32.3715	DCA_se3_ag3_m_01 - words	i	32.4815
32.3715	DCA_se3_ag3_m_01 - phones	AY1	32.4815
32.4815	DCA_se3_ag3_m_01 - phones	R	32.5215
32.4815	DCA_se3_ag3_m_01 - words	remember	32.8015
32.5215	DCA_se3_ag3_m_01 - phones	IH0	32.6115
32.6115	DCA_se3_ag3_m_01 - phones	M	32.6515
32.6515	DCA_se3_ag3_m_01 - phones	EH1	32.7015
32.7015	DCA_se3_ag3_m_01 - phones	M	32.7415
32.7415	DCA_se3_ag3_m_01 - phones	B	32.7715
32.7715	DCA_se3_ag3_m_01 - phones	ER0	32.8015
32.8015	DCA_se3_ag3_m_01 - phones	W	32.9515
32.8015	DCA_se3_ag3_m_01 - words	one	33.1115
32.9515	DCA_se3_ag3_m_01 - phones	AH1	32.9915
32.9915	DCA_se3_ag3_m_01 - phones	N	33.1115
33.1115	DCA_se3_ag3_m_01 - phones	F	33.1515
33.1115	DCA_se3_ag3_m_01 - words	fella	33.4015
33.1515	DCA_se3_ag3_m_01 - phones	EH1	33.1915
33.1915	DCA_se3_ag3_m_01 - phones	L	33.3615
33.3615	DCA_se3_ag3_m_01 - phones	AH0	33.4015
33.4015	DCA_se3_ag3_m_01 - phones	Z	33.4815
33.4015	DCA_se3_ag3_m_01 - words	s	33.4815
33.4815	DCA_se3_ag3_m_01 - phones	N	33.5315
33.4815	DCA_se3_ag3_m_01 - words	name	33.8315
33.5315	DCA_se3_ag3_m_01 - phones	EY1	33.7415
33.7415	DCA_se3_ag3_m_01 - phones	M	33.8315
33.8315	DCA_se3_ag3_m_01 - words	i	33.8815
33.8315	DCA_se3_ag3_m_01 - phones	AY1	33.8815
33.8815	DCA_se3_ag3_m_01 - phones	D	33.9415
33.8815	DCA_se3_ag3_m_01 - words	don't	34.0415
33.9415	DCA_se3_ag3_m_01 - phones	OW1	34.0115
34.0115	DCA_se3_ag3_m_01 - phones	N	34.0415
34.0415	DCA_se3_ag3_m_01 - phones	R	34.0915
34.0415	DCA_se3_ag3_m_01 - words	remember	34.3815
34.0915	DCA_se3_ag3_m_01 - phones	IH0	34.1415
34.1415	DCA_se3_ag3_m_01 - phones	M	34.1915
34.1915	DCA_se3_ag3_m_01 - phones	EH1	34.2215
34.2215	DCA_se3_ag3_m_01 - phones	M	34.3215
34.3215	DCA_se3_ag3_m_01 - phones	B	34.3515
34.3515	DCA_se3_ag3_m_01 - phones	ER0	34.3815
34.3815	DCA_se3_ag3_m_01 - phones	DH	34.4115
34.3815	DCA_se3_ag3_m_01 - words	the	34.4415
34.4115	DCA_se3_ag3_m_01 - phones	AH0	34.4415
34.4415	DCA_se3_ag3_m_01 - phones	R	34.5215
34.4415	DCA_se3_ag3_m_01 - words	rest	34.7415
34.5215	DCA_se3_ag3_m_01 - phones	EH1	34.5915
34.5915	DCA_se3_ag3_m_01 - phones	S	34.6715
34.6715	DCA_se3_ag3_m_01 - phones	T	34.7415
34.7415	DCA_se3_ag3_m_01 - phones	AH1	34.7715
34.7415	DCA_se3_ag3_m_01 - words	of	34.8015
34.7715	DCA_se3_ag3_m_01 - phones	V	34.8015
34.8015	DCA_se3_ag3_m_01 - phones	EH1	34.8315
34.8015	DCA_se3_ag3_m_01 - words	em	34.9115
34.8315	DCA_se3_ag3_m_01 - phones	M	34.9115
34.9115	DCA_se3_ag3_m_01 - phones	S	34.9615
34.9115	DCA_se3_ag3_m_01 - words	s	34.9615
34.9615	DCA_se3_ag3_m_01 - phones	N	35.0415
34.9615	DCA_se3_ag3_m_01 - words	name	35.3515
35.0415	DCA_se3_ag3_m_01 - phones	EY1	35.2415
35.2415	DCA_se3_ag3_m_01 - phones	M	35.3515
35.3515	DCA_se3_ag3_m_01 - phones	sp	35.6968
35.6968	DCA_se3_ag3_m_01 - phones	DH	35.7568
35.6968	DCA_se3_ag3_m_01 - words	the	35.9368
35.7568	DCA_se3_ag3_m_01 - phones	AH1	35.9368
35.9368	DCA_se3_ag3_m_01 - phones	sp	35.9968
35.9968	DCA_se3_ag3_m_01 - phones	R	36.1168
35.9968	DCA_se3_ag3_m_01 - words	remember	36.5268
36.1168	DCA_se3_ag3_m_01 - phones	IY0	36.1868
36.1868	DCA_se3_ag3_m_01 - phones	M	36.2968
36.2968	DCA_se3_ag3_m_01 - phones	EH1	36.3668
36.3668	DCA_se3_ag3_m_01 - phones	M	36.4368
36.4368	DCA_se3_ag3_m_01 - phones	B	36.4668
36.4668	DCA_se3_ag3_m_01 - phones	ER0	36.5268
36.5268	DCA_se3_ag3_m_01 - phones	sp	36.5768
36.5768	DCA_se3_ag3_m_01 - phones	DH	36.6168
36.5768	DCA_se3_ag3_m_01 - words	their	36.6868
36.6168	DCA_se3_ag3_m_01 - phones	EH1	36.6468
36.6468	DCA_se3_ag3_m_01 - phones	R	36.6868
36.6868	DCA_se3_ag3_m_01 - phones	N	36.7568
36.6868	DCA_se3_ag3_m_01 - words	nicknames	37.1968
36.7568	DCA_se3_ag3_m_01 - phones	IH1	36.8668
36.8668	DCA_se3_ag3_m_01 - phones	K	36.9168
36.9168	DCA_se3_ag3_m_01 - phones	N	36.9868
36.9868	DCA_se3_ag3_m_01 - phones	EY2	37.1268
37.1268	DCA_se3_ag3_m_01 - phones	M	37.1668
37.1668	DCA_se3_ag3_m_01 - phones	Z	37.1968
37.1968	DCA_se3_ag3_m_01 - phones	sp	37.3368
37.3368	DCA_se3_ag3_m_01 - phones	B	37.3768
37.3368	DCA_se3_ag3_m_01 - words	but	37.4868
37.3768	DCA_se3_ag3_m_01 - phones	AH1	37.4268
37.4268	DCA_se3_ag3_m_01 - phones	T	37.4868
37.4868	DCA_se3_ag3_m_01 - phones	AY1	37.5568
37.4868	DCA_se3_ag3_m_01 - words	i	37.5568
37.5568	DCA_se3_ag3_m_01 - phones	sp	37.5868
37.5868	DCA_se3_ag3_m_01 - phones	D	37.6368
37.5868	DCA_se3_ag3_m_01 - words	don't	37.7168
37.6368	DCA_se3_ag3_m_01 - phones	OW1	37.6768
37.6768	DCA_se3_ag3_m_01 - phones	N	37.7168
37.7168	DCA_se3_ag3_m_01 - phones	sp	37.7468
37.7468	DCA_se3_ag3_m_01 - phones	R	37.8168
37.7468	DCA_se3_ag3_m_01 - words	remember	38.1168
37.8168	DCA_se3_ag3_m_01 - phones	IH0	37.8468
37.8468	DCA_se3_ag3_m_01 - phones	M	37.8768
37.8768	DCA_se3_ag3_m_01 - phones	EH1	37.9368
37.9368	DCA_se3_ag3_m_01 - phones	M	37.9968
37.9968	DCA_se3_ag3_m_01 - phones	B	38.0568
38.0568	DCA_se3_ag3_m_01 - phones	ER0	38.1168
38.1168	DCA_se3_ag3_m_01 - phones	sp	38.1768
38.1768	DCA_se3_ag3_m_01 - phones	DH	38.2068
38.1768	DCA_se3_ag3_m_01 - words	their	38.2768
38.2068	DCA_se3_ag3_m_01 - phones	EH1	38.2368
38.2368	DCA_se3_ag3_m_01 - phones	R	38.2768
38.2768	DCA_se3_ag3_m_01 - phones	sp	38.4868
38.4868	DCA_se3_ag3_m_01 - phones	R	38.5568
38.4868	DCA_se3_ag3_m_01 - words	real	38.7068
38.5568	DCA_se3_ag3_m_01 - phones	IY1	38.6368
38.6368	DCA_se3_ag3_m_01 - phones	L	38.7068
38.7068	DCA_se3_ag3_m_01 - phones	N	38.7368
38.7068	DCA_se3_ag3_m_01 - words	names	38.9168
38.7368	DCA_se3_ag3_m_01 - phones	EY1	38.8568
38.8568	DCA_se3_ag3_m_01 - phones	M	38.8868
38.8868	DCA_se3_ag3_m_01 - phones	Z	38.9168
38.9168	DCA_se3_ag3_m_01 - phones	sp	38.9468
38.9468	DCA_se3_ag3_m_01 - phones	B	38.9868
38.9468	DCA_se3_ag3_m_01 - words	but	39.0768
38.9868	DCA_se3_ag3_m_01 - phones	AH1	39.0468
39.0468	DCA_se3_ag3_m_01 - phones	T	39.0768
39.0768	DCA_se3_ag3_m_01 - phones	AY1	39.1368
39.0768	DCA_se3_ag3_m_01 - words	i	39.1368
39.1368	DCA_se3_ag3_m_01 - phones	R	39.2168
39.1368	DCA_se3_ag3_m_01 - words	remember	39.5268
39.2168	DCA_se3_ag3_m_01 - phones	IH0	39.2468
39.2468	DCA_se3_ag3_m_01 - phones	M	39.2968
39.2968	DCA_se3_ag3_m_01 - phones	EH1	39.3468
39.3468	DCA_se3_ag3_m_01 - phones	M	39.4068
39.4068	DCA_se3_ag3_m_01 - phones	B	39.4368
39.4368	DCA_se3_ag3_m_01 - phones	ER0	39.5268
39.5268	DCA_se3_ag3_m_01 - phones	W	39.5868
39.5268	DCA_se3_ag3_m_01 - words	one	39.7168
39.5868	DCA_se3_ag3_m_01 - phones	AH1	39.6368
39.6368	DCA_se3_ag3_m_01 - phones	N	39.7168
39.7168	DCA_se3_ag3_m_01 - phones	P	39.7468
39.7168	DCA_se3_ag3_m_01 - words	particular	40.0668
39.7468	DCA_se3_ag3_m_01 - phones	ER0	39.8068
39.8068	DCA_se3_ag3_m_01 - phones	T	39.8468
39.8468	DCA_se3_ag3_m_01 - phones	IH1	39.9168
39.9168	DCA_se3_ag3_m_01 - phones	K	39.9468
39.9468	DCA_se3_ag3_m_01 - phones	Y	39.9768
39.9768	DCA_se3_ag3_m_01 - phones	AH0	40.0068
40.0068	DCA_se3_ag3_m_01 - phones	L	40.0368
40.0368	DCA_se3_ag3_m_01 - phones	ER0	40.0668
40.0668	DCA_se3_ag3_m_01 - phones	F	40.1468
40.0668	DCA_se3_ag3_m_01 - words	fella	40.3468
40.1468	DCA_se3_ag3_m_01 - phones	EH1	40.1868
40.1868	DCA_se3_ag3_m_01 - phones	L	40.3168
40.3168	DCA_se3_ag3_m_01 - phones	AH0	40.3468
40.7608	DCA_se3_ag3_m_01 - phones	TN	41.4008
40.7608	DCA_se3_ag3_m_01 - words	rdx	41.4008
42.1131	DCA_se3_ag3_m_01 - phones	sil	42.1631
42.1631	DCA_se3_ag3_m_01 - phones	AH0	42.3831
42.1631	DCA_se3_ag3_m_01 - words	and	42.5831
42.3831	DCA_se3_ag3_m_01 - phones	N	42.5331
42.5331	DCA_se3_ag3_m_01 - phones	D	42.5831
42.5831	DCA_se3_ag3_m_01 - words	uh	42.8231
42.5831	DCA_se3_ag3_m_01 - phones	AH1	42.8231
42.8231	DCA_se3_ag3_m_01 - phones	sp	42.8631
43.2310	DCA_se3_ag3_m_01 - phones	W	43.2910
43.2310	DCA_se3_ag3_m_01 - words	we	43.3410
43.2910	DCA_se3_ag3_m_01 - phones	IY1	43.3410
43.3410	DCA_se3_ag3_m_01 - phones	Y	43.3910
43.3410	DCA_se3_ag3_m_01 - words	used	43.5010
43.3910	DCA_se3_ag3_m_01 - phones	UW1	43.4410
43.4410	DCA_se3_ag3_m_01 - phones	Z	43.4710
43.4710	DCA_se3_ag3_m_01 - phones	D	43.5010
43.5010	DCA_se3_ag3_m_01 - phones	T	43.5410
43.5010	DCA_se3_ag3_m_01 - words	to	43.5810
43.5410	DCA_se3_ag3_m_01 - phones	AH0	43.5810
43.5810	DCA_se3_ag3_m_01 - phones	P	43.6710
43.5810	DCA_se3_ag3_m_01 - words	play	43.8310
43.6710	DCA_se3_ag3_m_01 - phones	L	43.7310
43.7310	DCA_se3_ag3_m_01 - phones	EY1	43.8310
43.8310	DCA_se3_ag3_m_01 - phones	AA1	43.9510
43.8310	DCA_se3_ag3_m_01 - words	on	44.0210
43.9510	DCA_se3_ag3_m_01 - phones	N	44.0210
44.0210	DCA_se3_ag3_m_01 - phones	DH	44.0510
44.0210	DCA_se3_ag3_m_01 - words	this	44.2310
44.0510	DCA_se3_ag3_m_01 - phones	IH0	44.1310
44.1310	DCA_se3_ag3_m_01 - phones	S	44.2310
44.2310	DCA_se3_ag3_m_01 - phones	L	44.2610
44.2310	DCA_se3_ag3_m_01 - words	little	44.3910
44.2610	DCA_se3_ag3_m_01 - phones	IH1	44.2910
44.2910	DCA_se3_ag3_m_01 - phones	T	44.3210
44.3210	DCA_se3_ag3_m_01 - phones	AH0	44.3510
44.3510	DCA_se3_ag3_m_01 - phones	L	44.3910
44.3910	DCA_se3_ag3_m_01 - phones	sp	44.4210
44.4210	DCA_se3_ag3_m_01 - phones	P	44.5410
44.4210	DCA_se3_ag3_m_01 - words	park	44.8410
44.5410	DCA_se3_ag3_m_01 - phones	AA1	44.6810
44.6810	DCA_se3_ag3_m_01 - phones	R	44.7810
44.7810	DCA_se3_ag3_m_01 - phones	K	44.8410
44.8410	DCA_se3_ag3_m_01 - phones	sp	44.8810
44.8810	DCA_se3_ag3_m_01 - phones	DH	44.9210
44.8810	DCA_se3_ag3_m_01 - words	that	45.0710
44.9210	DCA_se3_ag3_m_01 - phones	AH0	44.9610
44.9610	DCA_se3_ag3_m_01 - phones	T	45.0710
45.0710	DCA_se3_ag3_m_01 - words	i	45.1510
45.0710	DCA_se3_ag3_m_01 - phones	AY1	45.1510
45.1510	DCA_se3_ag3_m_01 - phones	W	45.2010
45.1510	DCA_se3_ag3_m_01 - words	was	45.4210
45.2010	DCA_se3_ag3_m_01 - phones	AH1	45.2410
45.2410	DCA_se3_ag3_m_01 - phones	Z	45.4210
45.4210	DCA_se3_ag3_m_01 - phones	sp	45.5510
45.5510	DCA_se3_ag3_m_01 - phones	T	45.6510
45.5510	DCA_se3_ag3_m_01 - words	telling	45.8710
45.6510	DCA_se3_ag3_m_01 - phones	EH1	45.6810
45.6810	DCA_se3_ag3_m_01 - phones	L	45.7510
45.7510	DCA_se3_ag3_m_01 - phones	IH0	45.7910
45.7910	DCA_se3_ag3_m_01 - phones	NG	45.8710
45.8710	DCA_se3_ag3_m_01 - phones	Y	45.9110
45.8710	DCA_se3_ag3_m_01 - words	you	45.9510
45.9110	DCA_se3_ag3_m_01 - phones	UW1	45.9510
45.9510	DCA_se3_ag3_m_01 - phones	AH0	46.0110
45.9510	DCA_se3_ag3_m_01 - words	about	46.2010
46.0110	DCA_se3_ag3_m_01 - phones	B	46.0610
46.0610	DCA_se3_ag3_m_01 - phones	AW1	46.1410
46.1410	DCA_se3_ag3_m_01 - phones	T	46.2010
46.2010	DCA_se3_ag3_m_01 - phones	ER1	46.4210
46.2010	DCA_se3_ag3_m_01 - words	earlier	46.7510
46.4210	DCA_se3_ag3_m_01 - phones	L	46.4910
46.4910	DCA_se3_ag3_m_01 - phones	IY0	46.5910
46.5910	DCA_se3_ag3_m_01 - phones	ER0	46.7510
46.9287	DCA_se3_ag3_m_01 - phones	sil	46.9587
46.9587	DCA_se3_ag3_m_01 - phones	AH1	47.1887
46.9587	DCA_se3_ag3_m_01 - words	uh	47.1887
47.1887	DCA_se3_ag3_m_01 - phones	sp	47.2187
47.2187	DCA_se3_ag3_m_01 - phones	AH1	47.3387
47.2187	DCA_se3_ag3_m_01 - words	up	47.4887
47.3387	DCA_se3_ag3_m_01 - phones	P	47.4887
47.4887	DCA_se3_ag3_m_01 - phones	AO1	47.6487
47.4887	DCA_se3_ag3_m_01 - words	on	47.7987
47.6487	DCA_se3_ag3_m_01 - phones	N	47.7987
47.7987	DCA_se3_ag3_m_01 - words	uh	47.9987
47.7987	DCA_se3_ag3_m_01 - phones	AH1	47.9987
47.9987	DCA_se3_ag3_m_01 - phones	sp	48.0687
48.0687	DCA_se3_ag3_m_01 - phones	F	48.1487
48.0687	DCA_se3_ag3_m_01 - words	first	48.4987
48.1487	DCA_se3_ag3_m_01 - phones	ER1	48.3087
48.3087	DCA_se3_ag3_m_01 - phones	S	48.4687
48.4687	DCA_se3_ag3_m_01 - phones	T	48.4987
48.4987	DCA_se3_ag3_m_01 - phones	B	48.5387
48.4987	DCA_se3_ag3_m_01 - words	between	48.8287
48.5387	DCA_se3_ag3_m_01 - phones	IY0	48.5987
48.5987	DCA_se3_ag3_m_01 - phones	T	48.6487
48.6487	DCA_se3_ag3_m_01 - phones	W	48.7087
48.7087	DCA_se3_ag3_m_01 - phones	IY1	48.7887
48.7887	DCA_se3_ag3_m_01 - phones	N	48.8287
48.8287	DCA_se3_ag3_m_01 - phones	N	48.8687
48.8287	DCA_se3_ag3_m_01 - words	new	48.9287
48.8687	DCA_se3_ag3_m_01 - phones	Y	48.8987
48.8987	DCA_se3_ag3_m_01 - phones	UW1	48.9287
48.9287	DCA_se3_ag3_m_01 - phones	Y	49.0187
48.9287	DCA_se3_ag3_m_01 - words	york	49.2887
49.0187	DCA_se3_ag3_m_01 - phones	AO1	49.1187
49.1187	DCA_se3_ag3_m_01 - phones	R	49.1887
49.1887	DCA_se3_ag3_m_01 - phones	K	49.2887
49.2887	DCA_se3_ag3_m_01 - phones	AE1	49.4187
49.2887	DCA_se3_ag3_m_01 - words	avenue	49.8887
49.4187	DCA_se3_ag3_m_01 - phones	V	49.4987
49.4987	DCA_se3_ag3_m_01 - phones	AH0	49.5487
49.5487	DCA_se3_ag3_m_01 - phones	N	49.6487
49.6487	DCA_se3_ag3_m_01 - phones	UW2	49.8887
49.8887	DCA_se3_ag3_m_01 - phones	sp	49.9987
49.9987	DCA_se3_ag3_m_01 - phones	AH0	50.1687
49.9987	DCA_se3_ag3_m_01 - words	and	50.3687
50.1687	DCA_se3_ag3_m_01 - phones	N	50.3187
50.3187	DCA_se3_ag3_m_01 - phones	D	50.3687
50.3687	DCA_se3_ag3_m_01 - phones	AH1	50.5987
50.3687	DCA_se3_ag3_m_01 - words	uh	50.5987
50.5987	DCA_se3_ag3_m_01 - phones	sp	51.9056
51.9056	DCA_se3_ag3_m_01 - phones	N	51.9456
51.9056	DCA_se3_ag3_m_01 - words	new	51.9856
51.9456	DCA_se3_ag3_m_01 - phones	UW1	51.9856
51.9856	DCA_se3_ag3_m_01 - phones	Y	52.0456
51.9856	DCA_se3_ag3_m_01 - words	york	52.3156
52.0456	DCA_se3_ag3_m_01 - phones	AO1	52.1556
52.1556	DCA_se3_ag3_m_01 - phones	R	52.2256
52.2256	DCA_se3_ag3_m_01 - phones	K	52.3156
52.3156	DCA_se3_ag3_m_01 - phones	AE1	52.4556
52.3156	DCA_se3_ag3_m_01 - words	avenue	52.7656
52.4556	DCA_se3_ag3_m_01 - phones	V	52.5156
52.5156	DCA_se3_ag3_m_01 - phones	AH0	52.5456
52.5456	DCA_se3_ag3_m_01 - phones	N	52.6356
52.6356	DCA_se3_ag3_m_01 - phones	UW2	52.7656
52.7656	DCA_se3_ag3_m_01 - phones	EH1	52.9056
52.7656	DCA_se3_ag3_m_01 - words	elm	53.0656
52.9056	DCA_se3_ag3_m_01 - phones	L	53.0056
53.0056	DCA_se3_ag3_m_01 - phones	M	53.0656
53.0656	DCA_se3_ag3_m_01 - phones	S	53.1456
53.0656	DCA_se3_ag3_m_01 - words	street	53.3456
53.1456	DCA_se3_ag3_m_01 - phones	T	53.2156
53.2156	DCA_se3_ag3_m_01 - phones	R	53.2656
53.2656	DCA_se3_ag3_m_01 - phones	IY1	53.3156
53.3156	DCA_se3_ag3_m_01 - phones	T	53.3456
53.3456	DCA_se3_ag3_m_01 - phones	sp	53.3956
53.3956	DCA_se3_ag3_m_01 - phones	AH0	53.4256
53.3956	DCA_se3_ag3_m_01 - words	and	53.4756
53.4256	DCA_se3_ag3_m_01 - phones	N	53.4756
53.4756	DCA_se3_ag3_m_01 - phones	F	53.5956
53.4756	DCA_se3_ag3_m_01 - words	first	53.7756
53.5956	DCA_se3_ag3_m_01 - phones	ER1	53.6756
53.6756	DCA_se3_ag3_m_01 - phones	S	53.7456
53.7456	DCA_se3_ag3_m_01 - phones	T	53.7756
53.7756	DCA_se3_ag3_m_01 - phones	S	53.8556
53.7756	DCA_se3_ag3_m_01 - words	street	54.0456
53.8556	DCA_se3_ag3_m_01 - phones	T	53.9056
53.9056	DCA_se3_ag3_m_01 - phones	R	53.9456
53.9456	DCA_se3_ag3_m_01 - phones	IY1	53.9856
53.9856	DCA_se3_ag3_m_01 - phones	T	54.0456
54.0456	DCA_se3_ag3_m_01 - phones	sp	54.5988
54.5988	DCA_se3_ag3_m_01 - phones	B	54.6288
54.5988	DCA_se3_ag3_m_01 - words	but	54.7388
54.6288	DCA_se3_ag3_m_01 - phones	AH1	54.6688
54.6688	DCA_se3_ag3_m_01 - phones	T	54.7388
54.7388	DCA_se3_ag3_m_01 - phones	DH	54.7988
54.7388	DCA_se3_ag3_m_01 - words	there	54.9488
54.7988	DCA_se3_ag3_m_01 - phones	EH1	54.8688
54.8688	DCA_se3_ag3_m_01 - phones	R	54.9488
54.9488	DCA_se3_ag3_m_01 - phones	W	54.9788
54.9488	DCA_se3_ag3_m_01 - words	was	55.2588
54.9788	DCA_se3_ag3_m_01 - phones	AH1	55.0888
55.0888	DCA_se3_ag3_m_01 - phones	Z	55.2588
55.2588	DCA_se3_ag3_m_01 - words	a	55.7188
55.2588	DCA_se3_ag3_m_01 - phones	EY1	55.7188
55.8792	DCA_se3_ag3_m_01 - phones	sil	55.9292
55.9292	DCA_se3_ag3_m_01 - words	uh	56.3792
55.9292	DCA_se3_ag3_m_01 - phones	AH1	56.3792
56.3792	DCA_se3_ag3_m_01 - phones	sp	56.5092
56.5092	DCA_se3_ag3_m_01 - phones	HH	56.5492
56.5092	DCA_se3_ag3_m_01 - words	white	56.7992
56.5492	DCA_se3_ag3_m_01 - phones	W	56.6192
56.6192	DCA_se3_ag3_m_01 - phones	AY1	56.7092
56.7092	DCA_se3_ag3_m_01 - phones	T	56.7992
56.7992	DCA_se3_ag3_m_01 - phones	sp	56.9292
56.9292	DCA_se3_ag3_m_01 - phones	P	57.1592
56.9292	DCA_se3_ag3_m_01 - words	pray	57.3592
57.1592	DCA_se3_ag3_m_01 - phones	R	57.2192
57.2192	DCA_se3_ag3_m_01 - phones	EY1	57.3592
57.3592	DCA_se3_ag3_m_01 - phones	sp	57.4392
57.4392	DCA_se3_ag3_m_01 - phones	P	57.5192
57.4392	DCA_se3_ag3_m_01 - words	playground	58.1192
57.5192	DCA_se3_ag3_m_01 - phones	L	57.5992
57.5992	DCA_se3_ag3_m_01 - phones	EY1	57.6792
57.6792	DCA_se3_ag3_m_01 - phones	G	57.7292
57.7292	DCA_se3_ag3_m_01 - phones	R	57.7792
57.7792	DCA_se3_ag3_m_01 - phones	AW2	58.0592
58.0592	DCA_se3_ag3_m_01 - phones	N	58.0892
58.0892	DCA_se3_ag3_m_01 - phones	D	58.1192
58.5277	DCA_se3_ag3_m_01 - phones	R	58.6977
58.5277	DCA_se3_ag3_m_01 - words	right	58.8377
58.6977	DCA_se3_ag3_m_01 - phones	AY1	58.7777
58.7777	DCA_se3_ag3_m_01 - phones	T	58.8377
58.8377	DCA_se3_ag3_m_01 - phones	sp	58.8977
58.8977	DCA_se3_ag3_m_01 - phones	DH	58.9377
58.8977	DCA_se3_ag3_m_01 - words	there	59.1477
58.9377	DCA_se3_ag3_m_01 - phones	EH1	59.0477
59.0477	DCA_se3_ag3_m_01 - phones	R	59.1477
59.1477	DCA_se3_ag3_m_01 - phones	AE1	59.1877
59.1477	DCA_se3_ag3_m_01 - words	at	59.2277
59.1877	DCA_se3_ag3_m_01 - phones	T	59.2277
59.2277	DCA_se3_ag3_m_01 - phones	sp	59.3677
59.3677	DCA_se3_ag3_m_01 - phones	AH1	59.6577
59.3677	DCA_se3_ag3_m_01 - words	um	59.7277
59.6577	DCA_se3_ag3_m_01 - phones	M	59.7277
59.7277	DCA_se3_ag3_m_01 - phones	sp	59.8777
60.4488	DCA_se3_ag3_m_01 - phones	F	60.5488
60.4488	DCA_se3_ag3_m_01 - words	first	60.8788
60.5488	DCA_se3_ag3_m_01 - phones	ER1	60.6588
60.6588	DCA_se3_ag3_m_01 - phones	S	60.7888
60.7888	DCA_se3_ag3_m_01 - phones	T	60.8788
60.8788	DCA_se3_ag3_m_01 - phones	AH0	60.9088
60.8788	DCA_se3_ag3_m_01 - words	and	61.1488
60.9088	DCA_se3_ag3_m_01 - phones	N	61.1488
61.1488	DCA_se3_ag3_m_01 - phones	sp	61.2188
61.2188	DCA_se3_ag3_m_01 - words	o	61.5388
61.2188	DCA_se3_ag3_m_01 - phones	OW1	61.5388
61.5388	DCA_se3_ag3_m_01 - phones	AH0	61.6088
61.5388	DCA_se3_ag3_m_01 - words	and	61.6588
61.6088	DCA_se3_ag3_m_01 - phones	N	61.6588
61.6588	DCA_se3_ag3_m_01 - phones	sp	61.7388
61.7388	DCA_se3_ag3_m_01 - phones	F	61.8188
61.7388	DCA_se3_ag3_m_01 - words	first	62.1188
61.8188	DCA_se3_ag3_m_01 - phones	ER1	61.9388
61.9388	DCA_se3_ag3_m_01 - phones	S	62.0688
62.0688	DCA_se3_ag3_m_01 - phones	T	62.1188
62.1188	DCA_se3_ag3_m_01 - phones	AH0	62.1488
62.1188	DCA_se3_ag3_m_01 - words	and	62.2788
62.1488	DCA_se3_ag3_m_01 - phones	N	62.2788
62.2788	DCA_se3_ag3_m_01 - phones	sp	62.3288
62.8957	DCA_se3_ag3_m_01 - phones	N	63.0657
62.8957	DCA_se3_ag3_m_01 - words	new	63.0957
63.0657	DCA_se3_ag3_m_01 - phones	UW1	63.0957
63.0957	DCA_se3_ag3_m_01 - phones	Y	63.1557
63.0957	DCA_se3_ag3_m_01 - words	york	63.4157
63.1557	DCA_se3_ag3_m_01 - phones	AO1	63.2357
63.2357	DCA_se3_ag3_m_01 - phones	R	63.3157
63.3157	DCA_se3_ag3_m_01 - phones	K	63.4157
63.4157	DCA_se3_ag3_m_01 - phones	AE1	63.5157
63.4157	DCA_se3_ag3_m_01 - words	avenue	63.7557
63.5157	DCA_se3_ag3_m_01 - phones	V	63.5757
63.5757	DCA_se3_ag3_m_01 - phones	AH0	63.6057
63.6057	DCA_se3_ag3_m_01 - phones	N	63.6957
63.6957	DCA_se3_ag3_m_01 - phones	UW2	63.7557
63.7557	DCA_se3_ag3_m_01 - phones	sp	63.8657
64.9613	DCA_se3_ag3_m_01 - phones	AE1	65.1213
64.9613	DCA_se3_ag3_m_01 - words	and	65.1813
65.1213	DCA_se3_ag3_m_01 - phones	N	65.1813
65.1813	DCA_se3_ag3_m_01 - phones	EH1	65.3113
65.1813	DCA_se3_ag3_m_01 - words	every	65.4513
65.3113	DCA_se3_ag3_m_01 - phones	V	65.3613
65.3613	DCA_se3_ag3_m_01 - phones	R	65.4113
65.4113	DCA_se3_ag3_m_01 - phones	IY0	65.4513
65.4513	DCA_se3_ag3_m_01 - phones	IY1	65.5713
65.4513	DCA_se3_ag3_m_01 - words	evening	65.8113
65.5713	DCA_se3_ag3_m_01 - phones	V	65.6213
65.6213	DCA_se3_ag3_m_01 - phones	N	65.6713
65.6713	DCA_se3_ag3_m_01 - phones	IH0	65.7213
65.7213	DCA_se3_ag3_m_01 - phones	NG	65.8113
65.8113	DCA_se3_ag3_m_01 - phones	W	65.8613
65.8113	DCA_se3_ag3_m_01 - words	we	65.9513
65.8613	DCA_se3_ag3_m_01 - phones	IY1	65.9513
65.9513	DCA_se3_ag3_m_01 - phones	Y	65.9913
65.9513	DCA_se3_ag3_m_01 - words	used	66.1013
65.9913	DCA_se3_ag3_m_01 - phones	UW1	66.0413
66.0413	DCA_se3_ag3_m_01 - phones	Z	66.0713
66.0713	DCA_se3_ag3_m_01 - phones	D	66.1013
66.1013	DCA_se3_ag3_m_01 - phones	T	66.1413
66.1013	DCA_se3_ag3_m_01 - words	to	66.1713
66.1413	DCA_se3_ag3_m_01 - phones	AH0	66.1713
66.1713	DCA_se3_ag3_m_01 - phones	G	66.2213
66.1713	DCA_se3_ag3_m_01 - words	get	66.3213
66.2213	DCA_se3_ag3_m_01 - phones	EH1	66.2813
66.2813	DCA_se3_ag3_m_01 - phones	T	66.3213
66.3213	DCA_se3_ag3_m_01 - phones	AA1	66.4713
66.3213	DCA_se3_ag3_m_01 - words	on	66.5213
66.4713	DCA_se3_ag3_m_01 - phones	N	66.5213
66.5213	DCA_se3_ag3_m_01 - phones	DH	66.5513
66.5213	DCA_se3_ag3_m_01 - words	the	66.6013
66.5513	DCA_se3_ag3_m_01 - phones	AH0	66.6013
66.6013	DCA_se3_ag3_m_01 - phones	P	66.6613
66.6013	DCA_se3_ag3_m_01 - words	playground	67.3313
66.6613	DCA_se3_ag3_m_01 - phones	L	66.7513
66.7513	DCA_se3_ag3_m_01 - phones	EY1	66.8613
66.8613	DCA_se3_ag3_m_01 - phones	G	66.9113
66.9113	DCA_se3_ag3_m_01 - phones	R	66.9513
66.9513	DCA_se3_ag3_m_01 - phones	AW2	67.2713
67.2713	DCA_se3_ag3_m_01 - phones	N	67.3013
67.3013	DCA_se3_ag3_m_01 - phones	D	67.3313
67.3313	DCA_se3_ag3_m_01 - phones	sp	67.4813
67.4813	DCA_se3_ag3_m_01 - phones	AH0	67.6313
67.4813	DCA_se3_ag3_m_01 - words	and	67.7513
67.6313	DCA_se3_ag3_m_01 - phones	N	67.7513
67.7513	DCA_se3_ag3_m_01 - phones	P	67.7913
67.7513	DCA_se3_ag3_m_01 - words	play	67.9913
67.7913	DCA_se3_ag3_m_01 - phones	L	67.8613
67.8613	DCA_se3_ag3_m_01 - phones	EY1	67.9913
67.9913	DCA_se3_ag3_m_01 - phones	B	68.0713
67.9913	DCA_se3_ag3_m_01 - words	ball	68.5913
68.0713	DCA_se3_ag3_m_01 - phones	AO1	68.4313
68.4313	DCA_se3_ag3_m_01 - phones	L	68.5913
68.5913	DCA_se3_ag3_m_01 - phones	sp	68.8411
68.8411	DCA_se3_ag3_m_01 - phones	AH0	69.0011
68.8411	DCA_se3_ag3_m_01 - words	and	69.1211
69.0011	DCA_se3_ag3_m_01 - phones	N	69.0811
69.0811	DCA_se3_ag3_m_01 - phones	D	69.1211
69.1211	DCA_se3_ag3_m_01 - phones	DH	69.2111
69.1211	DCA_se3_ag3_m_01 - words	the	69.4611
69.2111	DCA_se3_ag3_m_01 - phones	IY0	69.4611
69.4611	DCA_se3_ag3_m_01 - phones	sp	69.5011
69.5011	DCA_se3_ag3_m_01 - phones	R	69.6011
69.5011	DCA_se3_ag3_m_01 - words	recreation	70.2711
69.6011	DCA_se3_ag3_m_01 - phones	EH2	69.7111
69.7111	DCA_se3_ag3_m_01 - phones	K	69.7711
69.7711	DCA_se3_ag3_m_01 - phones	R	69.8511
69.8511	DCA_se3_ag3_m_01 - phones	IY0	69.9011
69.9011	DCA_se3_ag3_m_01 - phones	EY1	69.9711
69.9711	DCA_se3_ag3_m_01 - phones	SH	70.1111
70.1111	DCA_se3_ag3_m_01 - phones	AH0	70.1911
70.1911	DCA_se3_ag3_m_01 - phones	N	70.2711
70.2711	DCA_se3_ag3_m_01 - phones	sp	70.6710
70.6710	DCA_se3_ag3_m_01 - phones	AH1	71.0410
70.6710	DCA_se3_ag3_m_01 - words	um	71.1010
71.0410	DCA_se3_ag3_m_01 - phones	M	71.1010
71.1010	DCA_se3_ag3_m_01 - phones	sp	71.2110
71.2110	DCA_se3_ag3_m_01 - phones	P	71.3110
71.2110	DCA_se3_ag3_m_01 - words	people	71.5110
71.3110	DCA_se3_ag3_m_01 - phones	IY1	71.3610
71.3610	DCA_se3_ag3_m_01 - phones	P	71.4210
71.4210	DCA_se3_ag3_m_01 - phones	AH0	71.4610
71.4610	DCA_se3_ag3_m_01 - phones	L	71.5110
71.5110	DCA_se3_ag3_m_01 - phones	W	71.5810
71.5110	DCA_se3_ag3_m_01 - words	would	71.6710
71.5810	DCA_se3_ag3_m_01 - phones	UH1	71.6210
71.6210	DCA_se3_ag3_m_01 - phones	D	71.6710
71.6710	DCA_se3_ag3_m_01 - phones	K	71.7610
71.6710	DCA_se3_ag3_m_01 - words	come	71.8710
71.7610	DCA_se3_ag3_m_01 - phones	AH1	71.7910
71.7910	DCA_se3_ag3_m_01 - phones	M	71.8710
71.8710	DCA_se3_ag3_m_01 - phones	AO1	71.9910
71.8710	DCA_se3_ag3_m_01 - words	on	72.0610
71.9910	DCA_se3_ag3_m_01 - phones	N	72.0610
72.0610	DCA_se3_ag3_m_01 - phones	D	72.1210
72.0610	DCA_se3_ag3_m_01 - words	duty	72.4710
72.1210	DCA_se3_ag3_m_01 - phones	UW1	72.2210
72.2210	DCA_se3_ag3_m_01 - phones	T	72.2810
72.2810	DCA_se3_ag3_m_01 - phones	IY0	72.4710
72.4710	DCA_se3_ag3_m_01 - phones	sp	72.5510
72.5510	DCA_se3_ag3_m_01 - phones	AE1	72.7610
72.5510	DCA_se3_ag3_m_01 - words	after	72.9710
72.7610	DCA_se3_ag3_m_01 - phones	F	72.8610
72.8610	DCA_se3_ag3_m_01 - phones	T	72.9110
72.9110	DCA_se3_ag3_m_01 - phones	ER0	72.9710
72.9710	DCA_se3_ag3_m_01 - phones	W	73.0510
72.9710	DCA_se3_ag3_m_01 - words	working	73.4210
73.0510	DCA_se3_ag3_m_01 - phones	ER1	73.1510
73.1510	DCA_se3_ag3_m_01 - phones	K	73.2110
73.2110	DCA_se3_ag3_m_01 - phones	IH0	73.2510
73.2510	DCA_se3_ag3_m_01 - phones	NG	73.4210
73.4210	DCA_se3_ag3_m_01 - phones	AW1	73.5910
73.4210	DCA_se3_ag3_m_01 - words	hours	73.7310
73.5910	DCA_se3_ag3_m_01 - phones	R	73.6710
73.6710	DCA_se3_ag3_m_01 - phones	Z	73.7310
73.7310	DCA_se3_ag3_m_01 - words	or	73.8110
73.7310	DCA_se3_ag3_m_01 - phones	ER0	73.8110
73.8110	DCA_se3_ag3_m_01 - phones	W	73.8410
73.8110	DCA_se3_ag3_m_01 - words	what	73.9110
73.8410	DCA_se3_ag3_m_01 - phones	AH1	73.8810
73.8810	DCA_se3_ag3_m_01 - phones	T	73.9110
73.9110	DCA_se3_ag3_m_01 - phones	sp	73.9510
73.9510	DCA_se3_ag3_m_01 - phones	HH	74.0010
73.9510	DCA_se3_ag3_m_01 - words	have	74.0910
74.0010	DCA_se3_ag3_m_01 - phones	AE1	74.0610
74.0610	DCA_se3_ag3_m_01 - phones	V	74.0910
74.0910	DCA_se3_ag3_m_01 - phones	sp	74.1510
74.1510	DCA_se3_ag3_m_01 - phones	Y	74.1810
74.1510	DCA_se3_ag3_m_01 - words	you	74.2110
74.1810	DCA_se3_ag3_m_01 - phones	UW1	74.2110
74.2110	DCA_se3_ag3_m_01 - phones	sp	74.4010
75.2221	DCA_se3_ag3_m_01 - phones	AE1	75.5021
75.2221	DCA_se3_ag3_m_01 - words	and	75.6421
75.5021	DCA_se3_ag3_m_01 - phones	N	75.6421
75.6421	DCA_se3_ag3_m_01 - phones	sp	75.7521
75.7521	DCA_se3_ag3_m_01 - phones	DH	75.8221
75.7521	DCA_se3_ag3_m_01 - words	they	75.9021
75.8221	DCA_se3_ag3_m_01 - phones	EY1	75.9021
75.9021	DCA_se3_ag3_m_01 - phones	W	75.9521
75.9021	DCA_se3_ag3_m_01 - words	would	76.0821
75.9521	DCA_se3_ag3_m_01 - phones	UH1	76.0121
76.0121	DCA_se3_ag3_m_01 - phones	D	76.0821
76.0821	DCA_se3_ag3_m_01 - phones	CH	76.1821
76.0821	DCA_se3_ag3_m_01 - words	chase	76.4121
76.1821	DCA_se3_ag3_m_01 - phones	EY1	76.2821
76.2821	DCA_se3_ag3_m_01 - phones	S	76.4121
76.4121	DCA_se3_ag3_m_01 - phones	AH1	76.4621
76.4121	DCA_se3_ag3_m_01 - words	us	76.5821
76.4621	DCA_se3_ag3_m_01 - phones	S	76.5821
76.5821	DCA_se3_ag3_m_01 - phones	AO1	76.8121
76.5821	DCA_se3_ag3_m_01 - words	off	77.1321
76.8121	DCA_se3_ag3_m_01 - phones	F	77.1321
77.1321	DCA_se3_ag3_m_01 - phones	sp	85.4995
77.7447	DCA_int_01 - phones	HH	77.7947
77.7447	DCA_int_01 - words	hm	77.9647
77.7947	DCA_int_01 - phones	M	77.9647
77.9647	DCA_int_01 - phones	sp	78.0847
85.4995	DCA_se3_ag3_m_01 - phones	AH0	85.6895
85.4995	DCA_se3_ag3_m_01 - words	and	85.7795
85.6895	DCA_se3_ag3_m_01 - phones	N	85.7195
85.7195	DCA_se3_ag3_m_01 - phones	D	85.7795
85.7795	DCA_se3_ag3_m_01 - words	i	85.8795
85.7795	DCA_se3_ag3_m_01 - phones	AY1	85.8795
85.8795	DCA_se3_ag3_m_01 - phones	N	86.0195
85.8795	DCA_se3_ag3_m_01 - words	know	86.1095
86.0195	DCA_se3_ag3_m_01 - phones	OW1	86.1095
86.1095	DCA_se3_ag3_m_01 - phones	IH0	86.1395
86.1095	DCA_se3_ag3_m_01 - words	it	86.2895
86.1395	DCA_se3_ag3_m_01 - phones	T	86.2895
86.2895	DCA_se3_ag3_m_01 - phones	W	86.4495
86.2895	DCA_se3_ag3_m_01 - words	wh-	86.4495
86.4495	DCA_se3_ag3_m_01 - phones	sp	86.5295
86.5295	DCA_se3_ag3_m_01 - words	wh-	86.6595
86.5295	DCA_se3_ag3_m_01 - phones	W	86.6595
86.6595	DCA_se3_ag3_m_01 - phones	M	86.7595
86.6595	DCA_se3_ag3_m_01 - words	many	86.9895
86.7595	DCA_se3_ag3_m_01 - phones	EH1	86.8195
86.8195	DCA_se3_ag3_m_01 - phones	N	86.9395
86.9395	DCA_se3_ag3_m_01 - phones	IY0	86.9895
86.9895	DCA_se3_ag3_m_01 - phones	sp	87.0495
87.0495	DCA_se3_ag3_m_01 - words	a	87.4895
87.0495	DCA_se3_ag3_m_01 - phones	AH0	87.4895
87.4895	DCA_se3_ag3_m_01 - phones	T	87.5995
87.4895	DCA_se3_ag3_m_01 - words	time	87.9695
87.5995	DCA_se3_ag3_m_01 - phones	AY1	87.8495
87.8495	DCA_se3_ag3_m_01 - phones	M	87.9695
87.9695	DCA_se3_ag3_m_01 - phones	DH	88.0195
87.9695	DCA_se3_ag3_m_01 - words	that	88.2095
88.0195	DCA_se3_ag3_m_01 - phones	AH0	88.1595
88.1595	DCA_se3_ag3_m_01 - phones	T	88.2095
88.2095	DCA_se3_ag3_m_01 - phones	sp	88.2495
88.2495	DCA_se3_ag3_m_01 - phones	AH1	88.6895
88.2495	DCA_se3_ag3_m_01 - words	uh	88.6895
88.6895	DCA_se3_ag3_m_01 - phones	sp	88.7495
88.9334	DCA_se3_ag3_m_01 - phones	W	89.0134
88.9334	DCA_se3_ag3_m_01 - words	we	89.0634
89.0134	DCA_se3_ag3_m_01 - phones	IY1	89.0634
89.0634	DCA_se3_ag3_m_01 - phones	HH	89.0934
89.0634	DCA_se3_ag3_m_01 - words	have	89.2334
89.0934	DCA_se3_ag3_m_01 - phones	AE1	89.1234
89.1234	DCA_se3_ag3_m_01 - phones	V	89.2334
89.2334	DCA_se3_ag3_m_01 - phones	sp	89.3734
89.3734	DCA_se3_ag3_m_01 - phones	HH	89.5134
89.3734	DCA_se3_ag3_m_01 - words	had	89.6634
89.5134	DCA_se3_ag3_m_01 - phones	AE1	89.5634
89.5634	DCA_se3_ag3_m_01 - phones	D	89.6634
89.6634	DCA_se3_ag3_m_01 - phones	T	89.7734
89.6634	DCA_se3_ag3_m_01 - words	torn	90.1034
89.7734	DCA_se3_ag3_m_01 - phones	AO1	89.9534
89.9534	DCA_se3_ag3_m_01 - phones	R	90.0334
90.0334	DCA_se3_ag3_m_01 - phones	N	90.1034
90.1034	DCA_se3_ag3_m_01 - phones	P	90.1834
90.1034	DCA_se3_ag3_m_01 - words	pants	90.6934
90.1834	DCA_se3_ag3_m_01 - phones	AE1	90.4334
90.4334	DCA_se3_ag3_m_01 - phones	N	90.5334
90.5334	DCA_se3_ag3_m_01 - phones	T	90.5834
90.5834	DCA_se3_ag3_m_01 - phones	S	90.6934
90.6934	DCA_se3_ag3_m_01 - phones	AH0	90.7434
90.6934	DCA_se3_ag3_m_01 - words	and	90.8534
90.7434	DCA_se3_ag3_m_01 - phones	N	90.8534
90.8534	DCA_se3_ag3_m_01 - phones	W	90.9034
90.8534	DCA_se3_ag3_m_01 - words	what	91.0234
90.9034	DCA_se3_ag3_m_01 - phones	AH1	90.9534
90.9534	DCA_se3_ag3_m_01 - phones	T	91.0234
91.0234	DCA_se3_ag3_m_01 - phones	HH	91.0834
91.0234	DCA_se3_ag3_m_01 - words	have	91.2334
91.0834	DCA_se3_ag3_m_01 - phones	AE1	91.1534
91.1534	DCA_se3_ag3_m_01 - phones	V	91.2334
91.2334	DCA_se3_ag3_m_01 - phones	Y	91.3234
91.2334	DCA_se3_ag3_m_01 - words	you	91.4034
91.3234	DCA_se3_ag3_m_01 - phones	UW1	91.4034
91.4034	DCA_se3_ag3_m_01 - phones	F	91.4934
91.4034	DCA_se3_ag3_m_01 - words	from	91.7934
91.4934	DCA_se3_ag3_m_01 - phones	ER0	91.5434
91.5434	DCA_se3_ag3_m_01 - phones	M	91.7934
91.7934	DCA_se3_ag3_m_01 - phones	sp	91.9834
91.9834	DCA_se3_ag3_m_01 - phones	R	92.1434
91.9834	DCA_se3_ag3_m_01 - words	running	92.4934
92.1434	DCA_se3_ag3_m_01 - phones	AH1	92.2034
92.2034	DCA_se3_ag3_m_01 - phones	N	92.2834
92.2834	DCA_se3_ag3_m_01 - phones	IH0	92.3534
92.3534	DCA_se3_ag3_m_01 - phones	NG	92.4934
92.4934	DCA_se3_ag3_m_01 - phones	sp	92.5734
92.5734	DCA_se3_ag3_m_01 - phones	JH	92.6734
92.5734	DCA_se3_ag3_m_01 - words	jumping	92.8834
92.6734	DCA_se3_ag3_m_01 - phones	AH1	92.7134
92.7134	DCA_se3_ag3_m_01 - phones	M	92.7634
92.7634	DCA_se3_ag3_m_01 - phones	P	92.8034
92.8034	DCA_se3_ag3_m_01 - phones	IH0	92.8334
92.8334	DCA_se3_ag3_m_01 - phones	NG	92.8834
92.8834	DCA_se3_ag3_m_01 - phones	OW1	92.9734
92.8834	DCA_se3_ag3_m_01 - words	over	93.0734
92.9734	DCA_se3_ag3_m_01 - phones	V	93.0434
93.0434	DCA_se3_ag3_m_01 - phones	ER0	93.0734
93.0734	DCA_se3_ag3_m_01 - phones	DH	93.1034
93.0734	DCA_se3_ag3_m_01 - words	the	93.1634
93.1034	DCA_se3_ag3_m_01 - phones	AH0	93.1634
93.1634	DCA_se3_ag3_m_01 - phones	P	93.2334
93.1634	DCA_se3_ag3_m_01 - words	playground	93.6934
93.2334	DCA_se3_ag3_m_01 - phones	L	93.2934
93.2934	DCA_se3_ag3_m_01 - phones	EY1	93.3634
93.3634	DCA_se3_ag3_m_01 - phones	G	93.4134
93.4134	DCA_se3_ag3_m_01 - phones	R	93.4834
93.4834	DCA_se3_ag3_m_01 - phones	AW2	93.6234
93.6234	DCA_se3_ag3_m_01 - phones	N	93.6634
93.6634	DCA_se3_ag3_m_01 - phones	D	93.6934
93.6934	DCA_se3_ag3_m_01 - phones	F	93.7734
93.6934	DCA_se3_ag3_m_01 - words	fence	94.0634
93.7734	DCA_se3_ag3_m_01 - phones	EH1	93.8434
93.8434	DCA_se3_ag3_m_01 - phones	N	93.9734
93.9734	DCA_se3_ag3_m_01 - phones	S	94.0634
94.0634	DCA_se3_ag3_m_01 - phones	sp	94.0934
94.4205	DCA_se3_ag3_m_01 - phones	T	94.5005
94.4205	DCA_se3_ag3_m_01 - words	to	94.5405
94.5005	DCA_se3_ag3_m_01 - phones	IH0	94.5405
94.5405	DCA_se3_ag3_m_01 - phones	G	94.6005
94.5405	DCA_se3_ag3_m_01 - words	get	94.7405
94.6005	DCA_se3_ag3_m_01 - phones	IH1	94.6505
94.6505	DCA_se3_ag3_m_01 - phones	T	94.7405
94.7405	DCA_se3_ag3_m_01 - phones	T	94.7905
94.7405	DCA_se3_ag3_m_01 - words	to	94.8805
94.7905	DCA_se3_ag3_m_01 - phones	IH0	94.8805
94.8805	DCA_se3_ag3_m_01 - phones	DH	94.9705
94.8805	DCA_se3_ag3_m_01 - words	the	95.2505
94.9705	DCA_se3_ag3_m_01 - phones	IY0	95.2505
95.2505	DCA_se3_ag3_m_01 - phones	sp	95.8427
95.8427	DCA_se3_ag3_m_01 - phones	AH1	96.1127
95.8427	DCA_se3_ag3_m_01 - words	um	96.3627
96.1127	DCA_se3_ag3_m_01 - phones	M	96.3627
96.3627	DCA_se3_ag3_m_01 - phones	sp	97.4356
97.4356	DCA_se3_ag3_m_01 - phones	L	97.6056
97.4356	DCA_se3_ag3_m_01 - words	lot	97.7856
97.6056	DCA_se3_ag3_m_01 - phones	AA1	97.6756
97.6756	DCA_se3_ag3_m_01 - phones	T	97.7856
97.7856	DCA_se3_ag3_m_01 - phones	sp	97.8856
97.8856	DCA_se3_ag3_m_01 - phones	B	97.9156
97.8856	DCA_se3_ag3_m_01 - words	behind	98.3856
97.9156	DCA_se3_ag3_m_01 - phones	IH0	97.9556
97.9556	DCA_se3_ag3_m_01 - phones	HH	98.1056
98.1056	DCA_se3_ag3_m_01 - phones	AY1	98.2356
98.2356	DCA_se3_ag3_m_01 - phones	N	98.3556
98.3556	DCA_se3_ag3_m_01 - phones	D	98.3856
98.3856	DCA_se3_ag3_m_01 - phones	DH	98.4256
98.3856	DCA_se3_ag3_m_01 - words	the	98.7256
98.4256	DCA_se3_ag3_m_01 - phones	IY0	98.7256
98.7256	DCA_se3_ag3_m_01 - phones	sp	98.7556
98.7556	DCA_se3_ag3_m_01 - words	uh	99.1956
98.7556	DCA_se3_ag3_m_01 - phones	AH1	99.1956
99.3340	DCA_se3_ag3_m_01 - phones	sil	99.3640
99.3640	DCA_se3_ag3_m_01 - phones	S	99.4740
99.3640	DCA_se3_ag3_m_01 - words	school	99.9040
99.4740	DCA_se3_ag3_m_01 - phones	K	99.5440
99.5440	DCA_se3_ag3_m_01 - phones	UW1	99.6540
99.6540	DCA_se3_ag3_m_01 - phones	L	99.9040
99.9040	DCA_se3_ag3_m_01 - phones	sp	100.0940
100.0940	DCA_se3_ag3_m_01 - phones	AH1	100.2440
100.0940	DCA_se3_ag3_m_01 - words	uh	100.2440
100.2440	DCA_se3_ag3_m_01 - phones	B	100.3540
100.2440	DCA_se3_ag3_m_01 - words	behind	100.7340
100.3540	DCA_se3_ag3_m_01 - phones	IH0	100.4040
100.4040	DCA_se3_ag3_m_01 - phones	HH	100.5040
100.5040	DCA_se3_ag3_m_01 - phones	AY1	100.6340
100.6340	DCA_se3_ag3_m_01 - phones	N	100.7040
100.7040	DCA_se3_ag3_m_01 - phones	D	100.7340
100.7340	DCA_se3_ag3_m_01 - phones	DH	100.7940
100.7340	DCA_se3_ag3_m_01 - words	the	100.8540
100.7940	DCA_se3_ag3_m_01 - phones	IY0	100.8540
100.8540	DCA_se3_ag3_m_01 - phones	P	100.9940
100.8540	DCA_se3_ag3_m_01 - words	paper	101.3140
100.9940	DCA_se3_ag3_m_01 - phones	EY1	101.0740
101.0740	DCA_se3_ag3_m_01 - phones	P	101.1840
101.1840	DCA_se3_ag3_m_01 - phones	ER0	101.3140
101.3140	DCA_se3_ag3_m_01 - phones	sp	101.4240
102.2763	DCA_se3_ag3_m_01 - phones	AE1	102.5063
102.2763	DCA_se3_ag3_m_01 - words	andrew	102.7563
102.5063	DCA_se3_ag3_m_01 - phones	N	102.5763
102.5763	DCA_se3_ag3_m_01 - phones	D	102.6263
102.6263	DCA_se3_ag3_m_01 - phones	R	102.7163
102.7163	DCA_se3_ag3_m_01 - phones	UW0	102.7563
102.7563	DCA_se3_ag3_m_01 - words	s	102.8163
102.7563	DCA_se3_ag3_m_01 - phones	Z	102.8163
102.8163	DCA_se3_ag3_m_01 - phones	P	102.9263
102.8163	DCA_se3_ag3_m_01 - words	paper	103.3063
102.9263	DCA_se3_ag3_m_01 - phones	EY1	103.0163
103.0163	DCA_se3_ag3_m_01 - phones	P	103.1063
103.1063	DCA_se3_ag3_m_01 - phones	ER0	103.3063
103.3063	DCA_se3_ag3_m_01 - phones	sp	103.4163
103.4163	DCA_se3_ag3_m_01 - phones	P	103.5963
103.4163	DCA_se3_ag3_m_01 - words	place	103.8563
103.5963	DCA_se3_ag3_m_01 - phones	L	103.6363
103.6363	DCA_se3_ag3_m_01 - phones	EY1	103.7263
103.7263	DCA_se3_ag3_m_01 - phones	S	103.8563
103.8563	DCA_se3_ag3_m_01 - phones	AY1	103.9163
103.8563	DCA_se3_ag3_m_01 - words	i	103.9163
103.9163	DCA_se3_ag3_m_01 - phones	sp	103.9963
103.9963	DCA_se3_ag3_m_01 - phones	B	104.0263
103.9963	DCA_se3_ag3_m_01 - words	believe	104.2063
104.0263	DCA_se3_ag3_m_01 - phones	IH0	104.0563
104.0563	DCA_se3_ag3_m_01 - phones	L	104.0963
104.0963	DCA_se3_ag3_m_01 - phones	IY1	104.1263
104.1263	DCA_se3_ag3_m_01 - phones	V	104.2063
104.2063	DCA_se3_ag3_m_01 - phones	sp	104.3563
104.3563	DCA_se3_ag3_m_01 - phones	AE1	104.4463
104.3563	DCA_se3_ag3_m_01 - words	andrew	104.6763
104.4463	DCA_se3_ag3_m_01 - phones	N	104.5163
104.5163	DCA_se3_ag3_m_01 - phones	D	104.5763
104.5763	DCA_se3_ag3_m_01 - phones	R	104.6463
104.6463	DCA_se3_ag3_m_01 - phones	UW0	104.6763
104.6763	DCA_se3_ag3_m_01 - phones	Z	104.7863
104.6763	DCA_se3_ag3_m_01 - words	s	104.7863
104.7863	DCA_se3_ag3_m_01 - phones	sp	104.8263
104.8263	DCA_se3_ag3_m_01 - phones	P	104.9163
104.8263	DCA_se3_ag3_m_01 - words	paper	105.1763
104.9163	DCA_se3_ag3_m_01 - phones	EY1	105.0163
105.0163	DCA_se3_ag3_m_01 - phones	P	105.0963
105.0963	DCA_se3_ag3_m_01 - phones	ER0	105.1763
105.1763	DCA_se3_ag3_m_01 - phones	sp	105.2363
105.2363	DCA_se3_ag3_m_01 - phones	F	105.3263
105.2363	DCA_se3_ag3_m_01 - words	factory	105.6763
105.3263	DCA_se3_ag3_m_01 - phones	AE1	105.4363
105.4363	DCA_se3_ag3_m_01 - phones	K	105.5063
105.5063	DCA_se3_ag3_m_01 - phones	T	105.5663
105.5663	DCA_se3_ag3_m_01 - phones	ER0	105.6063
105.6063	DCA_se3_ag3_m_01 - phones	IY0	105.6763
105.6763	DCA_se3_ag3_m_01 - phones	ER0	105.7463
105.6763	DCA_se3_ag3_m_01 - words	or	105.7463
105.7463	DCA_se3_ag3_m_01 - phones	S	105.8163
105.7463	DCA_se3_ag3_m_01 - words	something	106.0263
105.8163	DCA_se3_ag3_m_01 - phones	AH1	105.8463
105.8463	DCA_se3_ag3_m_01 - phones	M	105.8963
105.8963	DCA_se3_ag3_m_01 - phones	TH	105.9563
105.9563	DCA_se3_ag3_m_01 - phones	IH0	105.9863
105.9863	DCA_se3_ag3_m_01 - phones	NG	106.0263
106.0263	DCA_se3_ag3_m_01 - phones	AH0	106.0763
106.0263	DCA_se3_ag3_m_01 - words	of	106.1063
106.0763	DCA_se3_ag3_m_01 - phones	V	106.1063
106.1063	DCA_se3_ag3_m_01 - phones	DH	106.1363
106.1063	DCA_se3_ag3_m_01 - words	that	106.2563
106.1363	DCA_se3_ag3_m_01 - phones	AH0	106.1963
106.1963	DCA_se3_ag3_m_01 - phones	T	106.2563
106.2563	DCA_se3_ag3_m_01 - phones	S	106.3463
106.2563	DCA_se3_ag3_m_01 - words	sort	106.6163
106.3463	DCA_se3_ag3_m_01 - phones	AO1	106.3763
106.3763	DCA_se3_ag3_m_01 - phones	R	106.4063
106.4063	DCA_se3_ag3_m_01 - phones	T	106.6163
107.3484	DCA_se3_ag3_m_01 - phones	sil	107.3884
107.3884	DCA_se3_ag3_m_01 - phones	AH1	107.6984
107.3884	DCA_se3_ag3_m_01 - words	um	108.0584
107.6984	DCA_se3_ag3_m_01 - phones	M	108.0584
108.6015	DCA_se3_ag3_m_01 - phones	T	108.7115
108.6015	DCA_se3_ag3_m_01 - words	to	108.7915
108.7115	DCA_se3_ag3_m_01 - phones	IH0	108.7915
108.7915	DCA_se3_ag3_m_01 - phones	P	108.8815
108.7915	DCA_se3_ag3_m_01 - words	play	109.0315
108.8815	DCA_se3_ag3_m_01 - phones	L	108.9215
108.9215	DCA_se3_ag3_m_01 - phones	EY1	109.0315
109.0315	DCA_se3_ag3_m_01 - phones	B	109.1215
109.0315	DCA_se3_ag3_m_01 - words	ball	109.5115
109.1215	DCA_se3_ag3_m_01 - phones	AO1	109.3515
109.3515	DCA_se3_ag3_m_01 - phones	L	109.5115
109.5115	DCA_se3_ag3_m_01 - phones	sp	109.6615
109.6615	DCA_se3_ag3_m_01 - phones	B	109.7115
109.6615	DCA_se3_ag3_m_01 - words	because	110.0315
109.7115	DCA_se3_ag3_m_01 - phones	IH0	109.7815
109.7815	DCA_se3_ag3_m_01 - phones	K	109.8515
109.8515	DCA_se3_ag3_m_01 - phones	AH0	109.9615
109.9615	DCA_se3_ag3_m_01 - phones	Z	110.0315
110.0315	DCA_se3_ag3_m_01 - phones	W	110.0715
110.0315	DCA_se3_ag3_m_01 - words	we	110.1415
110.0715	DCA_se3_ag3_m_01 - phones	IY1	110.1415
110.1415	DCA_se3_ag3_m_01 - phones	K	110.2215
110.1415	DCA_se3_ag3_m_01 - words	couldn't	110.4015
110.2215	DCA_se3_ag3_m_01 - phones	UH1	110.2615
110.2615	DCA_se3_ag3_m_01 - phones	D	110.2915
110.2915	DCA_se3_ag3_m_01 - phones	AH0	110.3415
110.3415	DCA_se3_ag3_m_01 - phones	N	110.3715
110.3715	DCA_se3_ag3_m_01 - phones	T	110.4015
110.4015	DCA_se3_ag3_m_01 - phones	P	110.4415
110.4015	DCA_se3_ag3_m_01 - words	play	110.6115
110.4415	DCA_se3_ag3_m_01 - phones	L	110.5215
110.5215	DCA_se3_ag3_m_01 - phones	EY1	110.6115
110.6115	DCA_se3_ag3_m_01 - phones	AA1	110.7315
110.6115	DCA_se3_ag3_m_01 - words	on	110.8615
110.7315	DCA_se3_ag3_m_01 - phones	N	110.8615
110.8615	DCA_se3_ag3_m_01 - phones	DH	110.9215
110.8615	DCA_se3_ag3_m_01 - words	the	111.0215
110.9215	DCA_se3_ag3_m_01 - phones	IY0	111.0215
111.0215	DCA_se3_ag3_m_01 - phones	sp	111.3515
111.3515	DCA_se3_ag3_m_01 - phones	P	111.4315
111.3515	DCA_se3_ag3_m_01 - words	playground	112.0815
111.4315	DCA_se3_ag3_m_01 - phones	L	111.5215
111.5215	DCA_se3_ag3_m_01 - phones	EY1	111.5915
111.5915	DCA_se3_ag3_m_01 - phones	G	111.6215
111.6215	DCA_se3_ag3_m_01 - phones	R	111.6715
111.6715	DCA_se3_ag3_m_01 - phones	AW2	111.8515
111.8515	DCA_se3_ag3_m_01 - phones	N	111.8815
111.8815	DCA_se3_ag3_m_01 - phones	D	112.0815
113.0406	DCA_int_01 - phones	S	113.1506
113.0406	DCA_int_01 - words	sounds	113.4406
113.1506	DCA_int_01 - phones	AW1	113.1806
113.1806	DCA_int_01 - phones	N	113.3706
113.3706	DCA_int_01 - phones	D	113.4106
113.4106	DCA_int_01 - phones	Z	113.4406
113.4406	DCA_int_01 - phones	S	113.5306
113.4406	DCA_int_01 - words	so	113.7006
113.5306	DCA_int_01 - phones	OW1	113.7006
113.7006	DCA_int_01 - phones	sp	113.7606
113.7606	DCA_int_01 - phones	IH0	113.8006
113.7606	DCA_int_01 - words	incredulous	114.2806
113.8006	DCA_int_01 - phones	N	113.8306
113.8306	DCA_int_01 - phones	K	113.9406
113.9406	DCA_int_01 - phones	R	113.9706
113.9706	DCA_int_01 - phones	EH1	114.0606
114.0606	DCA_int_01 - phones	JH	114.1406
114.1406	DCA_int_01 - phones	AH0	114.1906
114.1906	DCA_int_01 - phones	L	114.2206
114.2017	DCA_se3_ag3_m_01 - phones	sil	114.2917
114.2206	DCA_int_01 - phones	AH0	114.2506
114.2506	DCA_int_01 - phones	S	114.2806
114.2806	DCA_int_01 - phones	sp	114.6006
114.2917	DCA_se3_ag3_m_01 - phones	spn	114.7217
114.2917	DCA_se3_ag3_m_01 - words	<unk>	114.7217
114.7217	DCA_se3_ag3_m_01 - phones	W	114.7517
114.7217	DCA_se3_ag3_m_01 - words	well	114.8617
114.7517	DCA_se3_ag3_m_01 - phones	EH1	114.8317
114.8317	DCA_se3_ag3_m_01 - phones	L	114.8617
114.8617	DCA_se3_ag3_m_01 - phones	IH1	114.9017
114.8617	DCA_se3_ag3_m_01 - words	it	114.9517
114.9017	DCA_se3_ag3_m_01 - phones	T	114.9517
114.9517	DCA_se3_ag3_m_01 - phones	D	115.0017
114.9517	DCA_se3_ag3_m_01 - words	does	115.3717
115.0017	DCA_se3_ag3_m_01 - phones	AH1	115.2217
115.2217	DCA_se3_ag3_m_01 - phones	Z	115.3717
115.3717	DCA_se3_ag3_m_01 - phones	R	115.4517
115.3717	DCA_se3_ag3_m_01 - words	really	115.7317
115.4517	DCA_se3_ag3_m_01 - phones	IY1	115.5317
115.5317	DCA_se3_ag3_m_01 - phones	L	115.6617
115.6617	DCA_se3_ag3_m_01 - phones	IY0	115.7317
115.7317	DCA_se3_ag3_m_01 - phones	N	115.8617
115.7317	DCA_se3_ag3_m_01 - words	now	116.1217
115.8617	DCA_se3_ag3_m_01 - phones	AW1	116.1217
116.1217	DCA_se3_ag3_m_01 - phones	W	116.1917
116.1217	DCA_se3_ag3_m_01 - words	what	116.2717
116.1917	DCA_se3_ag3_m_01 - phones	AH1	116.2217
116.2217	DCA_se3_ag3_m_01 - phones	T	116.2717
116.2717	DCA_se3_ag3_m_01 - phones	sp	116.3917
116.3917	DCA_se3_ag3_m_01 - phones	L	116.5817
116.3917	DCA_se3_ag3_m_01 - words	l-	116.5817
116.5817	DCA_se3_ag3_m_01 - phones	sp	116.6517
116.6517	DCA_se3_ag3_m_01 - phones	L	116.7217
116.6517	DCA_se3_ag3_m_01 - words	looking	117.0317
116.7217	DCA_se3_ag3_m_01 - phones	UH1	116.7917
116.7917	DCA_se3_ag3_m_01 - phones	K	116.8517
116.8517	DCA_se3_ag3_m_01 - phones	IH0	116.9717
116.9717	DCA_se3_ag3_m_01 - phones	NG	117.0317
117.0317	DCA_se3_ag3_m_01 - phones	AE1	117.0717
117.0317	DCA_se3_ag3_m_01 - words	at	117.1217
117.0717	DCA_se3_ag3_m_01 - phones	T	117.1217
117.1217	DCA_se3_ag3_m_01 - phones	M	117.2117
117.1217	DCA_se3_ag3_m_01 - words	my	117.3517
117.2117	DCA_se3_ag3_m_01 - phones	AY1	117.3517
117.3517	DCA_se3_ag3_m_01 - phones	CH	117.4517
117.3517	DCA_se3_ag3_m_01 - words	children	117.8017
117.4517	DCA_se3_ag3_m_01 - phones	IH1	117.4917
117.4917	DCA_se3_ag3_m_01 - phones	L	117.5917
117.5917	DCA_se3_ag3_m_01 - phones	D	117.6417
117.6417	DCA_se3_ag3_m_01 - phones	R	117.6717
117.6717	DCA_se3_ag3_m_01 - phones	AH0	117.7117
117.7117	DCA_se3_ag3_m_01 - phones	N	117.8017
117.8017	DCA_se3_ag3_m_01 - phones	DH	117.8517
117.8017	DCA_se3_ag3_m_01 - words	they	118.0117
117.8517	DCA_se3_ag3_m_01 - phones	EY1	118.0117
118.0117	DCA_se3_ag3_m_01 - phones	sp	118.0417
118.0417	DCA_se3_ag3_m_01 - words	s	118.2817
118.0417	DCA_se3_ag3_m_01 - phones	S	118.2817
118.2817	DCA_se3_ag3_m_01 - phones	sp	118.4217
118.5324	DCA_se3_ag3_m_01 - phones	T	118.6324
118.5324	DCA_se3_ag3_m_01 - words	take	118.7724
118.6324	DCA_se3_ag3_m_01 - phones	EY1	118.7024
118.7024	DCA_se3_ag3_m_01 - phones	K	118.7724
118.7724	DCA_se3_ag3_m_01 - phones	S	118.8624
118.7724	DCA_se3_ag3_m_01 - words	so	118.9024
118.8624	DCA_se3_ag3_m_01 - phones	OW1	118.9024
118.9024	DCA_se3_ag3_m_01 - phones	M	118.9724
118.9024	DCA_se3_ag3_m_01 - words	many	119.1424
118.9724	DCA_se3_ag3_m_01 - phones	EH1	119.0124
119.0124	DCA_se3_ag3_m_01 - phones	N	119.0524
119.0524	DCA_se3_ag3_m_01 - phones	IY0	119.1424
119.1424	DCA_se3_ag3_m_01 - phones	AH0	119.1824
119.1424	DCA_se3_ag3_m_01 - words	of	119.2124
119.1824	DCA_se3_ag3_m_01 - phones	V	119.2124
119.2124	DCA_se3_ag3_m_01 - phones	DH	119.2524
119.2124	DCA_se3_ag3_m_01 - words	these	119.4524
119.2524	DCA_se3_ag3_m_01 - phones	IY1	119.3824
119.3824	DCA_se3_ag3_m_01 - phones	Z	119.4524
119.4524	DCA_se3_ag3_m_01 - phones	TH	119.4924
119.4524	DCA_se3_ag3_m_01 - words	things	119.7824
119.4924	DCA_se3_ag3_m_01 - phones	IH1	119.5924
119.5924	DCA_se3_ag3_m_01 - phones	NG	119.7024
119.7024	DCA_se3_ag3_m_01 - phones	Z	119.7824
119.7824	DCA_se3_ag3_m_01 - phones	F	119.8124
119.7824	DCA_se3_ag3_m_01 - words	for	119.8724
119.8124	DCA_se3_ag3_m_01 - phones	ER0	119.8724
119.8724	DCA_se3_ag3_m_01 - phones	G	119.9324
119.8724	DCA_se3_ag3_m_01 - words	granted	120.2224
119.9324	DCA_se3_ag3_m_01 - phones	R	119.9824
119.9824	DCA_se3_ag3_m_01 - phones	AE1	120.0724
120.0724	DCA_se3_ag3_m_01 - phones	N	120.1224
120.1224	DCA_se3_ag3_m_01 - phones	IH0	120.1924
120.1924	DCA_se3_ag3_m_01 - phones	D	120.2224
120.2224	DCA_se3_ag3_m_01 - phones	sp	120.2624
120.2624	DCA_se3_ag3_m_01 - phones	DH	120.3424
120.2624	DCA_se3_ag3_m_01 - words	they	120.5124
120.3424	DCA_se3_ag3_m_01 - phones	EY1	120.5124
120.5124	DCA_se3_ag3_m_01 - phones	sp	120.6324
120.6324	DCA_se3_ag3_m_01 - phones	G	120.7324
120.6324	DCA_se3_ag3_m_01 - words	go	120.7924
120.7324	DCA_se3_ag3_m_01 - phones	OW1	120.7924
120.7924	DCA_se3_ag3_m_01 - phones	T	120.8424
120.7924	DCA_se3_ag3_m_01 - words	to	120.9024
120.8424	DCA_se3_ag3_m_01 - phones	AH0	120.9024
120.9024	DCA_se3_ag3_m_01 - phones	K	120.9924
120.9024	DCA_se3_ag3_m_01 - words	concerts	121.5724
120.9924	DCA_se3_ag3_m_01 - phones	AA1	121.1024
121.1024	DCA_se3_ag3_m_01 - phones	N	121.2024
121.2024	DCA_se3_ag3_m_01 - phones	S	121.2724
121.2724	DCA_se3_ag3_m_01 - phones	ER0	121.4224
121.4224	DCA_se3_ag3_m_01 - phones	T	121.4624
121.4624	DCA_se3_ag3_m_01 - phones	S	121.5724
121.5724	DCA_se3_ag3_m_01 - phones	sp	121.6024
121.6024	DCA_se3_ag3_m_01 - phones	DH	121.6524
121.6024	DCA_se3_ag3_m_01 - words	they	121.9324
121.6524	DCA_se3_ag3_m_01 - phones	EY1	121.9324
121.9324	DCA_se3_ag3_m_01 - phones	sp	122.0224
122.3641	DCA_se3_ag3_m_01 - phones	P	122.4541
122.3641	DCA_se3_ag3_m_01 - words	play	122.6841
122.4541	DCA_se3_ag3_m_01 - phones	L	122.5341
122.5341	DCA_se3_ag3_m_01 - phones	EY1	122.6841
122.6841	DCA_se3_ag3_m_01 - phones	AO1	122.7441
122.6841	DCA_se3_ag3_m_01 - words	on	122.8241
122.7441	DCA_se3_ag3_m_01 - phones	N	122.8241
122.8241	DCA_se3_ag3_m_01 - phones	DH	122.8541
122.8241	DCA_se3_ag3_m_01 - words	the	122.9141
122.8541	DCA_se3_ag3_m_01 - phones	IY0	122.9141
122.9141	DCA_se3_ag3_m_01 - phones	P	122.9741
122.9141	DCA_se3_ag3_m_01 - words	playground	123.6041
122.9741	DCA_se3_ag3_m_01 - phones	L	123.0541
123.0541	DCA_se3_ag3_m_01 - phones	EY1	123.1341
123.1341	DCA_se3_ag3_m_01 - phones	G	123.2041
123.2041	DCA_se3_ag3_m_01 - phones	R	123.2341
123.2341	DCA_se3_ag3_m_01 - phones	AW2	123.4141
123.4141	DCA_se3_ag3_m_01 - phones	N	123.5641
123.5641	DCA_se3_ag3_m_01 - phones	D	123.6041
123.6041	DCA_se3_ag3_m_01 - phones	DH	123.6441
123.6041	DCA_se3_ag3_m_01 - words	they	123.9341
123.6441	DCA_se3_ag3_m_01 - phones	EY1	123.9341
123.9341	DCA_se3_ag3_m_01 - phones	AH1	124.1141
123.9341	DCA_se3_ag3_m_01 - words	um	124.3741
124.1141	DCA_se3_ag3_m_01 - phones	M	124.3741
124.6583	DCA_se3_ag3_m_01 - phones	sil	124.7383
124.7383	DCA_se3_ag3_m_01 - phones	S	124.8683
124.7383	DCA_se3_ag3_m_01 - words	so	124.8983
124.8683	DCA_se3_ag3_m_01 - phones	OW1	124.8983
124.8983	DCA_se3_ag3_m_01 - phones	M	124.9683
124.8983	DCA_se3_ag3_m_01 - words	many	125.1583
124.9683	DCA_se3_ag3_m_01 - phones	EH1	125.0083
125.0083	DCA_se3_ag3_m_01 - phones	N	125.0683
125.0683	DCA_se3_ag3_m_01 - phones	IY0	125.1583
125.1583	DCA_se3_ag3_m_01 - phones	AH0	125.1883
125.1583	DCA_se3_ag3_m_01 - words	of	125.2283
125.1883	DCA_se3_ag3_m_01 - phones	V	125.2283
125.2283	DCA_se3_ag3_m_01 - phones	DH	125.2583
125.2283	DCA_se3_ag3_m_01 - words	these	125.4583
125.2583	DCA_se3_ag3_m_01 - phones	IY1	125.3783
125.3783	DCA_se3_ag3_m_01 - phones	Z	125.4583
125.4583	DCA_se3_ag3_m_01 - phones	TH	125.4883
125.4583	DCA_se3_ag3_m_01 - words	things	125.7083
125.4883	DCA_se3_ag3_m_01 - phones	IH1	125.5683
125.5683	DCA_se3_ag3_m_01 - phones	NG	125.6483
125.6483	DCA_se3_ag3_m_01 - phones	Z	125.7083
125.7083	DCA_se3_ag3_m_01 - phones	DH	125.7583
125.7083	DCA_se3_ag3_m_01 - words	they	125.8283
125.7583	DCA_se3_ag3_m_01 - phones	EY1	125.8283
125.8283	DCA_se3_ag3_m_01 - phones	D	125.8883
125.8283	DCA_se3_ag3_m_01 - words	don't	126.0183
125.8883	DCA_se3_ag3_m_01 - phones	OW1	125.9383
125.9383	DCA_se3_ag3_m_01 - phones	N	126.0183
126.0183	DCA_se3_ag3_m_01 - phones	IY1	126.0883
126.0183	DCA_se3_ag3_m_01 - words	even	126.2683
126.0883	DCA_se3_ag3_m_01 - phones	V	126.1483
126.1483	DCA_se3_ag3_m_01 - phones	IH0	126.1783
126.1783	DCA_se3_ag3_m_01 - phones	N	126.2683
126.2683	DCA_se3_ag3_m_01 - phones	sp	126.2983
126.2983	DCA_se3_ag3_m_01 - phones	N	126.4383
126.2983	DCA_se3_ag3_m_01 - words	know	126.5583
126.4383	DCA_se3_ag3_m_01 - phones	OW1	126.5583
126.5583	DCA_se3_ag3_m_01 - phones	EH1	126.5883
126.5583	DCA_se3_ag3_m_01 - words	anything	126.8283
126.5883	DCA_se3_ag3_m_01 - phones	N	126.6183
126.6183	DCA_se3_ag3_m_01 - phones	IY0	126.6683
126.6683	DCA_se3_ag3_m_01 - phones	TH	126.7083
126.7083	DCA_se3_ag3_m_01 - phones	IH2	126.7483
126.7483	DCA_se3_ag3_m_01 - phones	NG	126.8283
126.8283	DCA_se3_ag3_m_01 - phones	AH0	126.8583
126.8283	DCA_se3_ag3_m_01 - words	about	127.0183
126.8583	DCA_se3_ag3_m_01 - phones	B	126.9083
126.9083	DCA_se3_ag3_m_01 - phones	AW1	126.9683
126.9683	DCA_se3_ag3_m_01 - phones	T	127.0183
127.0183	DCA_se3_ag3_m_01 - phones	DH	127.0683
127.0183	DCA_se3_ag3_m_01 - words	that	127.1483
127.0683	DCA_se3_ag3_m_01 - phones	AH0	127.1183
127.1183	DCA_se3_ag3_m_01 - phones	T	127.1483
127.1483	DCA_se3_ag3_m_01 - words	i	127.1783
127.1483	DCA_se3_ag3_m_01 - phones	AY1	127.1783
127.1783	DCA_se3_ag3_m_01 - phones	D	127.2083
127.1783	DCA_se3_ag3_m_01 - words	don't	127.3583
127.2083	DCA_se3_ag3_m_01 - phones	OW1	127.2783
127.2783	DCA_se3_ag3_m_01 - phones	N	127.3583
127.3583	DCA_se3_ag3_m_01 - phones	sp	127.3983
127.3983	DCA_se3_ag3_m_01 - phones	TH	127.4583
127.3983	DCA_se3_ag3_m_01 - words	think	127.5983
127.4583	DCA_se3_ag3_m_01 - phones	IH1	127.5083
127.5083	DCA_se3_ag3_m_01 - phones	NG	127.5483
127.5483	DCA_se3_ag3_m_01 - phones	K	127.5983
127.5983	DCA_se3_ag3_m_01 - phones	AH0	127.6683
127.5983	DCA_se3_ag3_m_01 - words	about	127.8383
127.6683	DCA_se3_ag3_m_01 - phones	B	127.7283
127.7283	DCA_se3_ag3_m_01 - phones	AW1	127.8083
127.8083	DCA_se3_ag3_m_01 - phones	T	127.8383
127.8383	DCA_se3_ag3_m_01 - phones	sp	127.8883
127.8883	DCA_se3_ag3_m_01 - phones	DH	127.9683
127.8883	DCA_se3_ag3_m_01 - words	that	128.1283
127.9683	DCA_se3_ag3_m_01 - phones	AH0	128.0783
128.0783	DCA_se3_ag3_m_01 - phones	T	128.1283
128.1283	DCA_se3_ag3_m_01 - phones	AY1	128.2683
128.1283	DCA_se3_ag3_m_01 - words	i	128.2683
128.2683	DCA_se3_ag3_m_01 - phones	N	128.3483
128.2683	DCA_se3_ag3_m_01 - words	never	128.6183
128.3483	DCA_se3_ag3_m_01 - phones	EH1	128.4183
128.4183	DCA_se3_ag3_m_01 - phones	V	128.5183
128.5183	DCA_se3_ag3_m_01 - phones	ER0	128.6183
128.6183	DCA_se3_ag3_m_01 - phones	R	128.6483
128.6183	DCA_se3_ag3_m_01 - words	remind	128.9683
128.6483	DCA_se3_ag3_m_01 - phones	IY0	128.6783
128.6783	DCA_se3_ag3_m_01 - phones	M	128.7583
128.7583	DCA_se3_ag3_m_01 - phones	AY1	128.8783
128.8783	DCA_se3_ag3_m_01 - phones	N	128.9283
128.9283	DCA_se3_ag3_m_01 - phones	D	128.9683
128.9683	DCA_se3_ag3_m_01 - phones	AH0	129.0083
128.9683	DCA_se3_ag3_m_01 - words	'em	129.0983
129.0083	DCA_se3_ag3_m_01 - phones	M	129.0983
129.0983	DCA_se3_ag3_m_01 - phones	AH1	129.1683
129.0983	DCA_se3_ag3_m_01 - words	up	129.2583
129.1683	DCA_se3_ag3_m_01 - phones	P	129.2583
129.2583	DCA_se3_ag3_m_01 - phones	AH0	129.2983
129.2583	DCA_se3_ag3_m_01 - words	and	129.3583
129.2983	DCA_se3_ag3_m_01 - phones	N	129.3583
129.3583	DCA_se3_ag3_m_01 - phones	AY1	129.3983
129.3583	DCA_se3_ag3_m_01 - words	i	129.3983
129.3983	DCA_se3_ag3_m_01 - phones	D	129.4383
129.3983	DCA_se3_ag3_m_01 - words	don't	129.6183
129.4383	DCA_se3_ag3_m_01 - phones	OW1	129.5083
129.5083	DCA_se3_ag3_m_01 - phones	N	129.6183
129.6183	DCA_se3_ag3_m_01 - phones	B	129.6583
129.6183	DCA_se3_ag3_m_01 - words	bring	129.7983
129.6583	DCA_se3_ag3_m_01 - phones	R	129.6883
129.6883	DCA_se3_ag3_m_01 - phones	IH1	129.7283
129.7283	DCA_se3_ag3_m_01 - phones	NG	129.7983
129.7983	DCA_se3_ag3_m_01 - phones	IH0	129.8283
129.7983	DCA_se3_ag3_m_01 - words	it	129.8683
129.8283	DCA_se3_ag3_m_01 - phones	T	129.8683
129.8683	DCA_se3_ag3_m_01 - phones	AH1	129.9483
129.8683	DCA_se3_ag3_m_01 - words	up	130.0883
129.9483	DCA_se3_ag3_m_01 - phones	P	130.0883
130.0883	DCA_se3_ag3_m_01 - phones	sp	130.1183
130.1183	DCA_se3_ag3_m_01 - phones	Y	130.1483
130.1183	DCA_se3_ag3_m_01 - words	you	130.1783
130.1483	DCA_se3_ag3_m_01 - phones	UW1	130.1783
130.1783	DCA_se3_ag3_m_01 - phones	N	130.2283
130.1783	DCA_se3_ag3_m_01 - words	know	130.2883
130.2283	DCA_se3_ag3_m_01 - phones	OW1	130.2883
130.2883	DCA_se3_ag3_m_01 - phones	sp	130.8348
130.8348	DCA_se3_ag3_m_01 - phones	AH0	130.9248
130.8348	DCA_se3_ag3_m_01 - words	and	131.0948
130.9248	DCA_se3_ag3_m_01 - phones	N	131.0448
131.0448	DCA_se3_ag3_m_01 - phones	D	131.0948
131.0948	DCA_se3_ag3_m_01 - phones	sp	131.1948
131.1948	DCA_se3_ag3_m_01 - phones	DH	131.3348
131.1948	DCA_se3_ag3_m_01 - words	the	131.3848
131.3348	DCA_se3_ag3_m_01 - phones	IY0	131.3848
131.3848	DCA_se3_ag3_m_01 - phones	OW1	131.4848
131.3848	DCA_se3_ag3_m_01 - words	only	131.7448
131.4848	DCA_se3_ag3_m_01 - phones	N	131.5248
131.5248	DCA_se3_ag3_m_01 - phones	L	131.5848
131.5848	DCA_se3_ag3_m_01 - phones	IY0	131.7448
131.7448	DCA_se3_ag3_m_01 - phones	sp	132.0048
132.0048	DCA_se3_ag3_m_01 - words	uh	132.4348
132.0048	DCA_se3_ag3_m_01 - phones	AH1	132.4348
132.4348	DCA_se3_ag3_m_01 - phones	sp	132.4648
132.4648	DCA_se3_ag3_m_01 - phones	R	132.5648
132.4648	DCA_se3_ag3_m_01 - words	reminder	133.0548
132.5648	DCA_se3_ag3_m_01 - phones	IY0	132.6048
132.6048	DCA_se3_ag3_m_01 - phones	M	132.7048
132.7048	DCA_se3_ag3_m_01 - phones	AY1	132.8448
132.8448	DCA_se3_ag3_m_01 - phones	N	132.9048
132.9048	DCA_se3_ag3_m_01 - phones	D	132.9448
132.9448	DCA_se3_ag3_m_01 - phones	ER0	133.0548
133.0548	DCA_se3_ag3_m_01 - phones	DH	133.1048
133.0548	DCA_se3_ag3_m_01 - words	that	133.2348
133.1048	DCA_se3_ag3_m_01 - phones	AH0	133.1748
133.1748	DCA_se3_ag3_m_01 - phones	T	133.2348
133.2348	DCA_se3_ag3_m_01 - phones	DH	133.2948
133.2348	DCA_se3_ag3_m_01 - words	they	133.3848
133.2948	DCA_se3_ag3_m_01 - phones	EY1	133.3848
133.3848	DCA_se3_ag3_m_01 - phones	G	133.4648
133.3848	DCA_se3_ag3_m_01 - words	get	133.5948
133.4648	DCA_se3_ag3_m_01 - phones	IH1	133.5148
133.5148	DCA_se3_ag3_m_01 - phones	T	133.5948
133.5948	DCA_se3_ag3_m_01 - phones	JH	133.6948
133.5948	DCA_se3_ag3_m_01 - words	generally	134.2248
133.6948	DCA_se3_ag3_m_01 - phones	EH1	133.7648
133.7648	DCA_se3_ag3_m_01 - phones	N	133.8748
133.8748	DCA_se3_ag3_m_01 - phones	ER0	133.9348
133.9348	DCA_se3_ag3_m_01 - phones	AH0	134.0148
134.0148	DCA_se3_ag3_m_01 - phones	L	134.1048
134.1048	DCA_se3_ag3_m_01 - phones	IY0	134.2248
134.2248	DCA_se3_ag3_m_01 - phones	AH0	134.2948
134.2248	DCA_se3_ag3_m_01 - words	of	134.3248
134.2948	DCA_se3_ag3_m_01 - phones	V	134.3248
134.3248	DCA_se3_ag3_m_01 - phones	sp	134.4048
134.4048	DCA_se3_ag3_m_01 - phones	K	134.5148
134.4048	DCA_se3_ag3_m_01 - words	course	134.8148
134.5148	DCA_se3_ag3_m_01 - phones	AO1	134.6348
134.6348	DCA_se3_ag3_m_01 - phones	R	134.7148
134.7148	DCA_se3_ag3_m_01 - phones	S	134.8148
134.8148	DCA_se3_ag3_m_01 - phones	IH0	134.8548
134.8148	DCA_se3_ag3_m_01 - words	is	135.2048
134.8548	DCA_se3_ag3_m_01 - phones	Z	135.2048
135.2048	DCA_se3_ag3_m_01 - phones	sp	135.2748
135.2748	DCA_se3_ag3_m_01 - phones	TH	135.3848
135.2748	DCA_se3_ag3_m_01 - words	through	135.6048
135.3848	DCA_se3_ag3_m_01 - phones	R	135.4148
135.4148	DCA_se3_ag3_m_01 - phones	UW1	135.6048
135.6048	DCA_se3_ag3_m_01 - phones	sp	135.8648
135.8648	DCA_se3_ag3_m_01 - phones	T	135.9348
135.8648	DCA_se3_ag3_m_01 - words	television	136.4548
135.9348	DCA_se3_ag3_m_01 - phones	EH1	135.9848
135.9848	DCA_se3_ag3_m_01 - phones	L	136.1348
136.1348	DCA_se3_ag3_m_01 - phones	AH0	136.1648
136.1648	DCA_se3_ag3_m_01 - phones	V	136.1948
136.1948	DCA_se3_ag3_m_01 - phones	IH2	136.2948
136.2948	DCA_se3_ag3_m_01 - phones	ZH	136.3948
136.3948	DCA_se3_ag3_m_01 - phones	AH0	136.4248
136.4248	DCA_se3_ag3_m_01 - phones	N	136.4548
136.4548	DCA_se3_ag3_m_01 - phones	AH0	136.4848
136.4548	DCA_se3_ag3_m_01 - words	and	136.7348
136.4848	DCA_se3_ag3_m_01 - phones	N	136.7348
136.7348	DCA_se3_ag3_m_01 - phones	sp	136.9548
137.4789	DCA_se3_ag3_m_01 - phones	DH	137.5989
137.4789	DCA_se3_ag3_m_01 - words	the	137.9589
137.5989	DCA_se3_ag3_m_01 - phones	IY0	137.9589
138.4391	DCA_se3_ag3_m_01 - phones	sil	138.4891
138.4891	DCA_se3_ag3_m_01 - phones	T	138.5591
138.4891	DCA_se3_ag3_m_01 - words	times	138.9291
138.5591	DCA_se3_ag3_m_01 - phones	AY1	138.7591
138.7591	DCA_se3_ag3_m_01 - phones	M	138.8391
138.8391	DCA_se3_ag3_m_01 - phones	Z	138.9291
138.9291	DCA_se3_ag3_m_01 - phones	DH	138.9791
138.9291	DCA_se3_ag3_m_01 - words	that	139.0691
138.9791	DCA_se3_ag3_m_01 - phones	AH0	139.0191
139.0191	DCA_se3_ag3_m_01 - phones	T	139.0691
139.0691	DCA_se3_ag3_m_01 - phones	W	139.1691
139.0691	DCA_se3_ag3_m_01 - words	we're	139.2391
139.1691	DCA_se3_ag3_m_01 - phones	IY1	139.2091
139.2091	DCA_se3_ag3_m_01 - phones	R	139.2391
139.2391	DCA_se3_ag3_m_01 - phones	sp	139.2691
139.2691	DCA_se3_ag3_m_01 - phones	HH	139.3591
139.2691	DCA_se3_ag3_m_01 - words	having	139.6491
139.3591	DCA_se3_ag3_m_01 - phones	AE1	139.4491
139.4491	DCA_se3_ag3_m_01 - phones	V	139.5091
139.5091	DCA_se3_ag3_m_01 - phones	IH0	139.5591
139.5591	DCA_se3_ag3_m_01 - phones	NG	139.6491
139.6491	DCA_se3_ag3_m_01 - phones	N	139.7291
139.6491	DCA_se3_ag3_m_01 - words	now	139.8991
139.7291	DCA_se3_ag3_m_01 - phones	AW1	139.8991
139.8991	DCA_se3_ag3_m_01 - phones	sp	139.9291
139.9291	DCA_se3_ag3_m_01 - phones	AH0	139.9691
139.9291	DCA_se3_ag3_m_01 - words	of	139.9991
139.9691	DCA_se3_ag3_m_01 - phones	V	139.9991
139.9991	DCA_se3_ag3_m_01 - phones	sp	140.0291
140.0291	DCA_se3_ag3_m_01 - phones	K	140.1891
140.0291	DCA_se3_ag3_m_01 - words	course	140.3491
140.1891	DCA_se3_ag3_m_01 - phones	AO1	140.2791
140.2791	DCA_se3_ag3_m_01 - phones	R	140.3191
140.3191	DCA_se3_ag3_m_01 - phones	S	140.3491
140.3491	DCA_se3_ag3_m_01 - phones	sp	140.7791
140.7791	DCA_se3_ag3_m_01 - phones	B	140.9191
140.7791	DCA_se3_ag3_m_01 - words	but	141.1591
140.9191	DCA_se3_ag3_m_01 - phones	AH1	141.0191
141.0191	DCA_se3_ag3_m_01 - phones	T	141.1591
141.8329	DCA_se3_ag3_m_01 - phones	sil	141.9329
141.9329	DCA_se3_ag3_m_01 - phones	DH	142.0129
141.9329	DCA_se3_ag3_m_01 - words	the	142.1629
142.0129	DCA_se3_ag3_m_01 - phones	AH0	142.1629
142.1629	DCA_se3_ag3_m_01 - phones	B	142.2929
142.1629	DCA_se3_ag3_m_01 - words	by	142.3829
142.2929	DCA_se3_ag3_m_01 - phones	AY1	142.3829
142.3829	DCA_se3_ag3_m_01 - phones	DH	142.4129
142.3829	DCA_se3_ag3_m_01 - words	the	142.4929
142.4129	DCA_se3_ag3_m_01 - phones	AH0	142.4929
142.4929	DCA_se3_ag3_m_01 - phones	S	142.5729
142.4929	DCA_se3_ag3_m_01 - words	same	142.7629
142.5729	DCA_se3_ag3_m_01 - phones	EY1	142.6829
142.6829	DCA_se3_ag3_m_01 - phones	M	142.7629
142.7629	DCA_se3_ag3_m_01 - phones	T	142.8229
142.7629	DCA_se3_ag3_m_01 - words	token	143.0729
142.8229	DCA_se3_ag3_m_01 - phones	OW1	142.9029
142.9029	DCA_se3_ag3_m_01 - phones	K	142.9529
142.9529	DCA_se3_ag3_m_01 - phones	AH0	142.9829
142.9829	DCA_se3_ag3_m_01 - phones	N	143.0729
143.0729	DCA_se3_ag3_m_01 - words	i	143.1529
143.0729	DCA_se3_ag3_m_01 - phones	AY1	143.1529
143.1529	DCA_se3_ag3_m_01 - phones	W	143.2529
143.1529	DCA_se3_ag3_m_01 - words	want	143.3829
143.2529	DCA_se3_ag3_m_01 - phones	AO1	143.3129
143.3129	DCA_se3_ag3_m_01 - phones	N	143.3529
143.3529	DCA_se3_ag3_m_01 - phones	T	143.3829
143.3829	DCA_se3_ag3_m_01 - phones	DH	143.4229
143.3829	DCA_se3_ag3_m_01 - words	them	143.5429
143.4229	DCA_se3_ag3_m_01 - phones	EH1	143.4729
143.4729	DCA_se3_ag3_m_01 - phones	M	143.5429
143.5429	DCA_se3_ag3_m_01 - phones	T	143.5929
143.5429	DCA_se3_ag3_m_01 - words	to	143.6429
143.5929	DCA_se3_ag3_m_01 - phones	AH0	143.6429
143.6429	DCA_se3_ag3_m_01 - phones	B	143.7229
143.6429	DCA_se3_ag3_m_01 - words	be	143.8029
143.7229	DCA_se3_ag3_m_01 - phones	IY1	143.8029
143.8029	DCA_se3_ag3_m_01 - phones	AH0	143.8929
143.8029	DCA_se3_ag3_m_01 - words	aware	144.2029
143.8929	DCA_se3_ag3_m_01 - phones	W	143.9729
143.9729	DCA_se3_ag3_m_01 - phones	EH1	144.0429
144.0429	DCA_se3_ag3_m_01 - phones	R	144.2029
144.2029	DCA_se3_ag3_m_01 - phones	AH0	144.2529
144.2029	DCA_se3_ag3_m_01 - words	of	144.3029
144.2529	DCA_se3_ag3_m_01 - phones	V	144.3029
144.3029	DCA_se3_ag3_m_01 - phones	IH0	144.3429
144.3029	DCA_se3_ag3_m_01 - words	it	144.4029
144.3429	DCA_se3_ag3_m_01 - phones	T	144.4029
144.4029	DCA_se3_ag3_m_01 - phones	AY1	144.4429
144.4029	DCA_se3_ag3_m_01 - words	i'm	144.5129
144.4429	DCA_se3_ag3_m_01 - phones	M	144.5129
144.5129	DCA_se3_ag3_m_01 - phones	N	144.5829
144.5129	DCA_se3_ag3_m_01 - words	not	144.7329
144.5829	DCA_se3_ag3_m_01 - phones	AA1	144.6329
144.6329	DCA_se3_ag3_m_01 - phones	T	144.7329
144.8079	DCA_se3_ag3_m_01 - phones	D	144.8879
144.8079	DCA_se3_ag3_m_01 - words	don't	144.9579
144.8879	DCA_se3_ag3_m_01 - phones	OW1	144.9179
144.9179	DCA_se3_ag3_m_01 - phones	N	144.9579
144.9579	DCA_se3_ag3_m_01 - phones	M	145.0079
144.9579	DCA_se3_ag3_m_01 - words	misunderstand	145.5879
145.0079	DCA_se3_ag3_m_01 - phones	IH2	145.0579
145.0579	DCA_se3_ag3_m_01 - phones	S	145.1079
145.1079	DCA_se3_ag3_m_01 - phones	AH0	145.1979
145.1979	DCA_se3_ag3_m_01 - phones	N	145.2379
145.2379	DCA_se3_ag3_m_01 - phones	D	145.2679
145.2679	DCA_se3_ag3_m_01 - phones	ER0	145.3079
145.3079	DCA_se3_ag3_m_01 - phones	S	145.3579
145.3579	DCA_se3_ag3_m_01 - phones	T	145.4279
145.4279	DCA_se3_ag3_m_01 - phones	AE1	145.5079
145.5079	DCA_se3_ag3_m_01 - phones	N	145.5579
145.5579	DCA_se3_ag3_m_01 - phones	D	145.5879
145.5879	DCA_se3_ag3_m_01 - phones	M	145.6479
145.5879	DCA_se3_ag3_m_01 - words	me	145.8079
145.6479	DCA_se3_ag3_m_01 - phones	IY1	145.8079
145.8079	DCA_se3_ag3_m_01 - phones	AY1	145.9779
145.8079	DCA_se3_ag3_m_01 - words	i'm	146.0479
145.9779	DCA_se3_ag3_m_01 - phones	M	146.0479
146.0479	DCA_se3_ag3_m_01 - phones	N	146.1179
146.0479	DCA_se3_ag3_m_01 - words	not	146.2479
146.1179	DCA_se3_ag3_m_01 - phones	AA1	146.1979
146.1979	DCA_se3_ag3_m_01 - phones	T	146.2479
146.2479	DCA_se3_ag3_m_01 - phones	sp	146.3079
146.3079	DCA_se3_ag3_m_01 - phones	AH1	146.5479
146.3079	DCA_se3_ag3_m_01 - words	uh	146.5479
146.5479	DCA_se3_ag3_m_01 - phones	sp	146.5879
146.5879	DCA_se3_ag3_m_01 - phones	T	146.6679
146.5879	DCA_se3_ag3_m_01 - words	trying	146.8479
146.6679	DCA_se3_ag3_m_01 - phones	R	146.7079
146.7079	DCA_se3_ag3_m_01 - phones	AY1	146.8179
146.8179	DCA_se3_ag3_m_01 - phones	NG	146.8479
146.8479	DCA_se3_ag3_m_01 - phones	T	146.8779
146.8479	DCA_se3_ag3_m_01 - words	to	146.9279
146.8779	DCA_se3_ag3_m_01 - phones	AH0	146.9279
146.9279	DCA_se3_ag3_m_01 - phones	HH	147.0479
146.9279	DCA_se3_ag3_m_01 - words	hide	147.2279
147.0479	DCA_se3_ag3_m_01 - phones	AY1	147.1879
147.1879	DCA_se3_ag3_m_01 - phones	D	147.2279
147.2279	DCA_se3_ag3_m_01 - phones	EH1	147.3079
147.2279	DCA_se3_ag3_m_01 - words	anything	147.6979
147.3079	DCA_se3_ag3_m_01 - phones	N	147.3379
147.3379	DCA_se3_ag3_m_01 - phones	IY0	147.4279
147.4279	DCA_se3_ag3_m_01 - phones	TH	147.5179
147.5179	DCA_se3_ag3_m_01 - phones	IH2	147.5679
147.5679	DCA_se3_ag3_m_01 - phones	NG	147.6979
147.6979	DCA_se3_ag3_m_01 - phones	F	147.7379
147.6979	DCA_se3_ag3_m_01 - words	from	147.8879
147.7379	DCA_se3_ag3_m_01 - phones	R	147.7779
147.7779	DCA_se3_ag3_m_01 - phones	AH1	147.8179
147.8179	DCA_se3_ag3_m_01 - phones	M	147.8879
147.8879	DCA_se3_ag3_m_01 - phones	AH0	147.9179
147.8879	DCA_se3_ag3_m_01 - words	'em	148.0479
147.9179	DCA_se3_ag3_m_01 - phones	M	148.0479
148.0479	DCA_se3_ag3_m_01 - phones	sp	148.0779
148.0779	DCA_se3_ag3_m_01 - phones	B	148.1179
148.0779	DCA_se3_ag3_m_01 - words	but	148.2379
148.1179	DCA_se3_ag3_m_01 - phones	AH1	148.1579
148.1579	DCA_se3_ag3_m_01 - phones	T	148.2379
148.2379	DCA_se3_ag3_m_01 - words	i	148.3179
148.2379	DCA_se3_ag3_m_01 - phones	AY1	148.3179
148.3179	DCA_se3_ag3_m_01 - phones	D	148.3879
148.3179	DCA_se3_ag3_m_01 - words	don't	148.5579
148.3879	DCA_se3_ag3_m_01 - phones	OW1	148.4779
148.4779	DCA_se3_ag3_m_01 - phones	N	148.5279
148.5279	DCA_se3_ag3_m_01 - phones	T	148.5579
148.5579	DCA_se3_ag3_m_01 - phones	sp	148.6879
148.6879	DCA_se3_ag3_m_01 - words	uh	148.9679
148.6879	DCA_se3_ag3_m_01 - phones	AH1	148.9679
148.9679	DCA_se3_ag3_m_01 - phones	sp	149.3938
149.3938	DCA_se3_ag3_m_01 - phones	IH1	149.5038
149.3938	DCA_se3_ag3_m_01 - words	if	149.5438
149.5038	DCA_se3_ag3_m_01 - phones	F	149.5438
149.5438	DCA_se3_ag3_m_01 - phones	W	149.6238
149.5438	DCA_se3_ag3_m_01 - words	we	149.7638
149.6238	DCA_se3_ag3_m_01 - phones	IY1	149.7638
149.7638	DCA_se3_ag3_m_01 - words	s	149.8438
149.7638	DCA_se3_ag3_m_01 - phones	S	149.8438
149.8438	DCA_se3_ag3_m_01 - phones	sp	149.9138
149.9138	DCA_se3_ag3_m_01 - phones	IH1	150.0638
149.9138	DCA_se3_ag3_m_01 - words	if	150.1538
150.0638	DCA_se3_ag3_m_01 - phones	F	150.1538
150.1538	DCA_se3_ag3_m_01 - phones	AY1	150.2338
150.1538	DCA_se3_ag3_m_01 - words	i	150.2338
150.2338	DCA_se3_ag3_m_01 - phones	T	150.3138
150.2338	DCA_se3_ag3_m_01 - words	talk	150.4938
150.3138	DCA_se3_ag3_m_01 - phones	AO1	150.4438
150.4438	DCA_se3_ag3_m_01 - phones	K	150.4938
150.4938	DCA_se3_ag3_m_01 - phones	AH0	150.5638
150.4938	DCA_se3_ag3_m_01 - words	about	150.8038
150.5638	DCA_se3_ag3_m_01 - phones	B	150.6138
150.6138	DCA_se3_ag3_m_01 - phones	AW1	150.7338
150.7338	DCA_se3_ag3_m_01 - phones	T	150.8038
150.8038	DCA_se3_ag3_m_01 - phones	N	150.9038
150.8038	DCA_se3_ag3_m_01 - words	now	151.1138
150.9038	DCA_se3_ag3_m_01 - phones	AW1	151.1138
151.1138	DCA_se3_ag3_m_01 - phones	AY1	151.1838
151.1138	DCA_se3_ag3_m_01 - words	i	151.1838
151.1838	DCA_se3_ag3_m_01 - phones	T	151.2738
151.1838	DCA_se3_ag3_m_01 - words	talk	151.4238
151.2738	DCA_se3_ag3_m_01 - phones	AO1	151.3638
151.3638	DCA_se3_ag3_m_01 - phones	K	151.4238
151.4238	DCA_se3_ag3_m_01 - phones	AH0	151.4938
151.4238	DCA_se3_ag3_m_01 - words	about	151.6438
151.4938	DCA_se3_ag3_m_01 - phones	B	151.5438
151.5438	DCA_se3_ag3_m_01 - phones	AW1	151.5938
151.5938	DCA_se3_ag3_m_01 - phones	T	151.6438
151.6438	DCA_se3_ag3_m_01 - phones	IH1	151.6938
151.6438	DCA_se3_ag3_m_01 - words	it	151.7638
151.6938	DCA_se3_ag3_m_01 - phones	T	151.7638
151.7638	DCA_se3_ag3_m_01 - phones	JH	151.8838
151.7638	DCA_se3_ag3_m_01 - words	jokingly	152.4338
151.8838	DCA_se3_ag3_m_01 - phones	OW1	151.9938
151.9938	DCA_se3_ag3_m_01 - phones	K	152.0738
152.0738	DCA_se3_ag3_m_01 - phones	IH0	152.1038
152.1038	DCA_se3_ag3_m_01 - phones	NG	152.2238
152.2238	DCA_se3_ag3_m_01 - phones	L	152.3038
152.3038	DCA_se3_ag3_m_01 - phones	IY0	152.4338
152.4338	DCA_se3_ag3_m_01 - phones	M	152.5438
152.4338	DCA_se3_ag3_m_01 - words	matter	152.6538
152.5438	DCA_se3_ag3_m_01 - phones	AE1	152.5938
152.5938	DCA_se3_ag3_m_01 - phones	T	152.6238
152.6238	DCA_se3_ag3_m_01 - phones	ER0	152.6538
152.6538	DCA_se3_ag3_m_01 - phones	AH0	152.6838
152.6538	DCA_se3_ag3_m_01 - words	of	152.7138
152.6838	DCA_se3_ag3_m_01 - phones	V	152.7138
152.7138	DCA_se3_ag3_m_01 - phones	F	152.7838
152.7138	DCA_se3_ag3_m_01 - words	fact	152.9638
152.7838	DCA_se3_ag3_m_01 - phones	AE1	152.8738
152.8738	DCA_se3_ag3_m_01 - phones	K	152.9138
152.9138	DCA_se3_ag3_m_01 - phones	T	152.9638
152.9638	DCA_se3_ag3_m_01 - phones	AY1	153.0138
152.9638	DCA_se3_ag3_m_01 - words	i've	153.1138
153.0138	DCA_se3_ag3_m_01 - phones	V	153.1138
153.1138	DCA_se3_ag3_m_01 - phones	S	153.2038
153.1138	DCA_se3_ag3_m_01 - words	seen	153.3838
153.2038	DCA_se3_ag3_m_01 - phones	IY1	153.3338
153.3338	DCA_se3_ag3_m_01 - phones	N	153.3838
153.3838	DCA_se3_ag3_m_01 - phones	W	153.4238
153.3838	DCA_se3_ag3_m_01 - words	one	153.5038
153.4238	DCA_se3_ag3_m_01 - phones	AH1	153.4738
153.4738	DCA_se3_ag3_m_01 - phones	N	153.5038
153.5038	DCA_se3_ag3_m_01 - phones	AH1	153.5938
153.5038	DCA_se3_ag3_m_01 - words	of	153.6338
153.5938	DCA_se3_ag3_m_01 - phones	V	153.6338
153.6338	DCA_se3_ag3_m_01 - phones	DH	153.6738
153.6338	DCA_se3_ag3_m_01 - words	the	153.7438
153.6738	DCA_se3_ag3_m_01 - phones	AH0	153.7438
153.7438	DCA_se3_ag3_m_01 - phones	F	153.8138
153.7438	DCA_se3_ag3_m_01 - words	fellas	154.2538
153.8138	DCA_se3_ag3_m_01 - phones	EH1	153.8638
153.8638	DCA_se3_ag3_m_01 - phones	L	154.0638
154.0638	DCA_se3_ag3_m_01 - phones	AH0	154.1238
154.1238	DCA_se3_ag3_m_01 - phones	S	154.2538
154.2538	DCA_se3_ag3_m_01 - words	uh	154.4738
154.2538	DCA_se3_ag3_m_01 - phones	AH1	154.4738
154.4738	DCA_se3_ag3_m_01 - phones	sp	154.5938
155.7303	DCA_se3_ag3_m_01 - words	uh	155.9203
155.7303	DCA_se3_ag3_m_01 - phones	AH1	155.9203
155.9203	DCA_se3_ag3_m_01 - phones	sp	156.2603
156.2603	DCA_se3_ag3_m_01 - phones	AH1	156.5003
156.2603	DCA_se3_ag3_m_01 - words	uh	156.5003
156.5003	DCA_se3_ag3_m_01 - phones	sp	156.7103
156.7103	DCA_se3_ag3_m_01 - phones	ER0	156.9503
156.7103	DCA_se3_ag3_m_01 - words	er	156.9503
156.9503	DCA_se3_ag3_m_01 - phones	sp	157.1903
157.1903	DCA_se3_ag3_m_01 - phones	V	157.2303
157.1903	DCA_se3_ag3_m_01 - words	very	157.4303
157.2303	DCA_se3_ag3_m_01 - phones	EH1	157.2803
157.2803	DCA_se3_ag3_m_01 - phones	R	157.3503
157.3503	DCA_se3_ag3_m_01 - phones	IY0	157.4303
157.4303	DCA_se3_ag3_m_01 - phones	S	157.4903
157.4303	DCA_se3_ag3_m_01 - words	strange	158.0303
157.4903	DCA_se3_ag3_m_01 - phones	T	157.5403
157.5403	DCA_se3_ag3_m_01 - phones	R	157.5903
157.5903	DCA_se3_ag3_m_01 - phones	EY1	157.7603
157.7603	DCA_se3_ag3_m_01 - phones	N	157.9003
157.9003	DCA_se3_ag3_m_01 - phones	JH	158.0303
158.0303	DCA_se3_ag3_m_01 - phones	TH	158.1303
158.0303	DCA_se3_ag3_m_01 - words	thing	158.3003
158.1303	DCA_se3_ag3_m_01 - phones	IH1	158.2203
158.2203	DCA_se3_ag3_m_01 - phones	NG	158.3003
158.3003	DCA_se3_ag3_m_01 - phones	HH	158.3903
158.3003	DCA_se3_ag3_m_01 - words	happened	158.7703
158.3903	DCA_se3_ag3_m_01 - phones	AE1	158.4803
158.4803	DCA_se3_ag3_m_01 - phones	P	158.5703
158.5703	DCA_se3_ag3_m_01 - phones	AH0	158.6103
158.6103	DCA_se3_ag3_m_01 - phones	N	158.7103
158.7103	DCA_se3_ag3_m_01 - phones	D	158.7703
158.7703	DCA_se3_ag3_m_01 - phones	AH1	158.9303
158.7703	DCA_se3_ag3_m_01 - words	um	159.1303
158.9303	DCA_se3_ag3_m_01 - phones	M	159.1303
159.1303	DCA_se3_ag3_m_01 - phones	sp	160.0755
160.0755	DCA_se3_ag3_m_01 - phones	AH0	160.1655
160.0755	DCA_se3_ag3_m_01 - words	an	160.3155
160.1655	DCA_se3_ag3_m_01 - phones	N	160.3155
160.3155	DCA_se3_ag3_m_01 - words	uh	160.6455
160.3155	DCA_se3_ag3_m_01 - phones	AH1	160.6455
160.6455	DCA_se3_ag3_m_01 - phones	sp	161.0247
161.0247	DCA_se3_ag3_m_01 - phones	OW1	161.1447
161.0247	DCA_se3_ag3_m_01 - words	over	161.2447
161.1447	DCA_se3_ag3_m_01 - phones	V	161.2147
161.2147	DCA_se3_ag3_m_01 - phones	ER0	161.2447
161.2447	DCA_se3_ag3_m_01 - phones	AO1	161.3947
161.2447	DCA_se3_ag3_m_01 - words	on	161.4847
161.3947	DCA_se3_ag3_m_01 - phones	N	161.4847
161.4847	DCA_se3_ag3_m_01 - phones	AH1	161.6747
161.4847	DCA_se3_ag3_m_01 - words	um	161.8547
161.6747	DCA_se3_ag3_m_01 - phones	M	161.8547
161.8547	DCA_se3_ag3_m_01 - phones	sp	162.0047
162.1558	DCA_se3_ag3_m_01 - phones	P	162.2658
162.1558	DCA_se3_ag3_m_01 - words	perry	162.5058
162.2658	DCA_se3_ag3_m_01 - phones	EH1	162.3158
162.3158	DCA_se3_ag3_m_01 - phones	R	162.4358
162.4358	DCA_se3_ag3_m_01 - phones	IY0	162.5058
162.5058	DCA_se3_ag3_m_01 - phones	S	162.5858
162.5058	DCA_se3_ag3_m_01 - words	street	162.7758
162.5858	DCA_se3_ag3_m_01 - phones	T	162.6358
162.6358	DCA_se3_ag3_m_01 - phones	R	162.6758
162.6758	DCA_se3_ag3_m_01 - phones	IY1	162.7058
162.7058	DCA_se3_ag3_m_01 - phones	T	162.7758
162.7758	DCA_se3_ag3_m_01 - words	i	162.8558
162.7758	DCA_se3_ag3_m_01 - phones	AY1	162.8558
162.8558	DCA_se3_ag3_m_01 - phones	L	162.9058
162.8558	DCA_se3_ag3_m_01 - words	lived	163.0758
162.9058	DCA_se3_ag3_m_01 - phones	IH1	162.9558
162.9558	DCA_se3_ag3_m_01 - phones	V	163.0058
163.0058	DCA_se3_ag3_m_01 - phones	D	163.0758
163.0758	DCA_se3_ag3_m_01 - phones	AO1	163.1258
163.0758	DCA_se3_ag3_m_01 - words	on	163.2058
163.1258	DCA_se3_ag3_m_01 - phones	N	163.2058
163.2058	DCA_se3_ag3_m_01 - phones	P	163.2858
163.2058	DCA_se3_ag3_m_01 - words	perry	163.4758
163.2858	DCA_se3_ag3_m_01 - phones	EH1	163.3358
163.3358	DCA_se3_ag3_m_01 - phones	R	163.4258
163.4258	DCA_se3_ag3_m_01 - phones	IY0	163.4758
163.4758	DCA_se3_ag3_m_01 - phones	S	163.5058
163.4758	DCA_se3_ag3_m_01 - words	street	163.6658
163.5058	DCA_se3_ag3_m_01 - phones	T	163.5658
163.5658	DCA_se3_ag3_m_01 - phones	R	163.6058
163.6058	DCA_se3_ag3_m_01 - phones	IY1	163.6358
163.6358	DCA_se3_ag3_m_01 - phones	T	163.6658
163.6658	DCA_se3_ag3_m_01 - phones	IH0	163.6958
163.6658	DCA_se3_ag3_m_01 - words	in	163.7358
163.6958	DCA_se3_ag3_m_01 - phones	N	163.7358
163.7358	DCA_se3_ag3_m_01 - phones	N	163.7858
163.7358	DCA_se3_ag3_m_01 - words	northeast	164.3458
163.7858	DCA_se3_ag3_m_01 - phones	AO2	163.8958
163.8958	DCA_se3_ag3_m_01 - phones	R	163.9758
163.9758	DCA_se3_ag3_m_01 - phones	TH	164.0658
164.0658	DCA_se3_ag3_m_01 - phones	IY1	164.2158
164.2158	DCA_se3_ag3_m_01 - phones	S	164.2758
164.2758	DCA_se3_ag3_m_01 - phones	T	164.3458
165.1016	DCA_se3_ag3_m_01 - phones	sil	165.1416
165.1416	DCA_se3_ag3_m_01 - phones	AH0	165.3216
165.1416	DCA_se3_ag3_m_01 - words	and	165.5116
165.3216	DCA_se3_ag3_m_01 - phones	N	165.4516
165.4516	DCA_se3_ag3_m_01 - phones	D	165.5116
165.5116	DCA_se3_ag3_m_01 - words	uh	166.0516
165.5116	DCA_se3_ag3_m_01 - phones	AH1	166.0516
166.0516	DCA_se3_ag3_m_01 - phones	sp	166.1916
[truncated: 13,531 more rows]
