# Supplementary material for: Considering Performance in the Automated and Manual Coding of Sociolinguistic Variables: Lessons From Variable (ING)
Source: Front Artif Intell. 2021 Apr 29;4:648543. doi: 10.3389/frai.2021.648543 (PMC8117961; doi:10.3389/frai.2021.648543)
Supplement: Supplementary file 4 [file Data_Sheet_4.ZIP › CORAAL_Aligned_as_Tables/DCB_se3_ag3_m_02_1_txout.txt]

tmin	tier	text	tmax
0.3229	DCB_se3_ag3_m_02 - phones	T	0.4229
0.3229	DCB_se3_ag3_m_02 - words	today	0.6729
0.4229	DCB_se3_ag3_m_02 - phones	AH0	0.4529
0.4529	DCB_se3_ag3_m_02 - phones	D	0.5029
0.5029	DCB_se3_ag3_m_02 - phones	EY1	0.6729
0.6729	DCB_se3_ag3_m_02 - phones	Z	0.7829
0.6729	DCB_se3_ag3_m_02 - words	s	0.7829
0.7829	DCB_se3_ag3_m_02 - phones	D	0.8729
0.7829	DCB_se3_ag3_m_02 - words	date	1.0829
0.8729	DCB_se3_ag3_m_02 - phones	EY1	0.9829
0.9829	DCB_se3_ag3_m_02 - phones	T	1.0829
1.0829	DCB_se3_ag3_m_02 - phones	sp	1.1129
1.1129	DCB_se3_ag3_m_02 - phones	IH1	1.4529
1.1129	DCB_se3_ag3_m_02 - words	is	1.7529
1.4529	DCB_se3_ag3_m_02 - phones	Z	1.7529
1.7529	DCB_se3_ag3_m_02 - phones	sp	1.8229
1.8229	DCB_se3_ag3_m_02 - phones	AA0	1.9229
1.8229	DCB_se3_ag3_m_02 - words	october	2.4129
1.9229	DCB_se3_ag3_m_02 - phones	K	2.0129
2.0129	DCB_se3_ag3_m_02 - phones	T	2.1229
2.1229	DCB_se3_ag3_m_02 - phones	OW1	2.2129
2.2129	DCB_se3_ag3_m_02 - phones	B	2.3229
2.3229	DCB_se3_ag3_m_02 - phones	ER0	2.4129
2.4129	DCB_se3_ag3_m_02 - phones	DH	2.4629
2.4129	DCB_se3_ag3_m_02 - words	the	2.9929
2.4629	DCB_se3_ag3_m_02 - phones	AH1	2.9929
2.9929	DCB_se3_ag3_m_02 - phones	sp	3.0929
3.0929	DCB_se3_ag3_m_02 - phones	F	3.4129
3.0929	DCB_se3_ag3_m_02 - words	fourth	3.8529
3.4129	DCB_se3_ag3_m_02 - phones	AO1	3.5529
3.5529	DCB_se3_ag3_m_02 - phones	R	3.6529
3.6529	DCB_se3_ag3_m_02 - phones	TH	3.8529
4.5645	DCB_se3_ag3_m_02 - phones	T	4.6945
4.5645	DCB_se3_ag3_m_02 - words	two	4.7645
4.6945	DCB_se3_ag3_m_02 - phones	UW1	4.7645
4.7645	DCB_se3_ag3_m_02 - phones	TH	4.8045
4.7645	DCB_se3_ag3_m_02 - words	thousand	5.0945
4.8045	DCB_se3_ag3_m_02 - phones	AW1	4.9745
4.9745	DCB_se3_ag3_m_02 - phones	Z	5.0045
5.0045	DCB_se3_ag3_m_02 - phones	AH0	5.0345
5.0345	DCB_se3_ag3_m_02 - phones	N	5.0645
5.0645	DCB_se3_ag3_m_02 - phones	D	5.0945
5.0945	DCB_se3_ag3_m_02 - phones	S	5.1845
5.0945	DCB_se3_ag3_m_02 - words	seventeen	5.6545
5.1845	DCB_se3_ag3_m_02 - phones	EH1	5.2545
5.2545	DCB_se3_ag3_m_02 - phones	V	5.3045
5.3045	DCB_se3_ag3_m_02 - phones	AH0	5.3445
5.3445	DCB_se3_ag3_m_02 - phones	N	5.3845
5.3845	DCB_se3_ag3_m_02 - phones	T	5.4845
5.4845	DCB_se3_ag3_m_02 - phones	IY1	5.5245
5.5245	DCB_se3_ag3_m_02 - phones	N	5.6545
7.0235	DCB_int_01 - phones	sil	7.0635
7.0635	DCB_int_01 - phones	AE1	7.5235
7.0635	DCB_int_01 - words	and	7.5835
7.5235	DCB_int_01 - phones	N	7.5535
7.5535	DCB_int_01 - phones	D	7.5835
7.5835	DCB_int_01 - words	rdx	8.0135
7.5835	DCB_int_01 - phones	TN	8.0135
8.0135	DCB_int_01 - phones	sp	8.0435
8.0435	DCB_int_01 - phones	HH	8.0935
8.0435	DCB_int_01 - words	when	8.2535
8.0935	DCB_int_01 - phones	W	8.1435
8.1435	DCB_int_01 - phones	IH1	8.2235
8.2235	DCB_int_01 - phones	N	8.2535
8.2535	DCB_int_01 - phones	sp	8.2835
8.2835	DCB_int_01 - phones	IH1	8.3635
8.2835	DCB_int_01 - words	is	8.4635
8.3635	DCB_int_01 - phones	Z	8.4635
8.4635	DCB_int_01 - phones	Y	8.5135
8.4635	DCB_int_01 - words	your	8.5935
8.5135	DCB_int_01 - phones	UH1	8.5435
8.5435	DCB_int_01 - phones	R	8.5935
8.5935	DCB_int_01 - phones	sp	8.6335
8.6335	DCB_int_01 - phones	B	8.6935
8.6335	DCB_int_01 - words	birthday	9.1035
8.6935	DCB_int_01 - phones	ER1	8.8035
8.8035	DCB_int_01 - phones	TH	8.8835
8.8835	DCB_int_01 - phones	D	8.9335
8.9335	DCB_int_01 - phones	EY2	9.1035
9.1035	DCB_int_01 - phones	sp	9.1535
9.6369	DCB_se3_ag3_m_02 - phones	B	9.7269
9.6369	DCB_se3_ag3_m_02 - words	birthday	10.0469
9.7269	DCB_se3_ag3_m_02 - phones	ER1	9.8469
9.8469	DCB_se3_ag3_m_02 - phones	TH	9.8769
9.8769	DCB_se3_ag3_m_02 - phones	D	9.9369
9.9369	DCB_se3_ag3_m_02 - phones	EY2	10.0469
10.0469	DCB_se3_ag3_m_02 - phones	IH1	10.1169
10.0469	DCB_se3_ag3_m_02 - words	is	10.1969
10.1169	DCB_se3_ag3_m_02 - phones	Z	10.1969
10.1969	DCB_se3_ag3_m_02 - phones	D	10.2669
10.1969	DCB_se3_ag3_m_02 - words	december	10.6869
10.2669	DCB_se3_ag3_m_02 - phones	IH0	10.3469
10.3469	DCB_se3_ag3_m_02 - phones	S	10.4569
10.4569	DCB_se3_ag3_m_02 - phones	EH1	10.4969
10.4969	DCB_se3_ag3_m_02 - phones	M	10.5469
10.5469	DCB_se3_ag3_m_02 - phones	B	10.5869
10.5869	DCB_se3_ag3_m_02 - phones	ER0	10.6869
10.6869	DCB_se3_ag3_m_02 - phones	DH	10.7169
10.6869	DCB_se3_ag3_m_02 - words	the	10.7769
10.7169	DCB_se3_ag3_m_02 - phones	AH0	10.7769
10.7769	DCB_se3_ag3_m_02 - phones	F	10.8869
10.7769	DCB_se3_ag3_m_02 - words	first	11.4069
10.8869	DCB_se3_ag3_m_02 - phones	ER1	11.0369
11.0369	DCB_se3_ag3_m_02 - phones	S	11.2169
11.2169	DCB_se3_ag3_m_02 - phones	T	11.4069
11.8190	DCB_int_01 - phones	HH	11.8990
11.8190	DCB_int_01 - words	what	12.0290
11.8990	DCB_int_01 - phones	W	11.9390
11.9390	DCB_int_01 - phones	AH1	11.9890
11.9890	DCB_int_01 - phones	T	12.0290
12.0290	DCB_int_01 - phones	Y	12.1190
12.0290	DCB_int_01 - words	year	12.2990
12.1190	DCB_int_01 - phones	IH1	12.2190
12.2190	DCB_int_01 - phones	R	12.2990
12.2328	DCB_se3_ag3_m_02 - phones	N	12.3128
12.2328	DCB_se3_ag3_m_02 - words	nineteen	12.8428
12.3128	DCB_se3_ag3_m_02 - phones	AY1	12.4028
12.4028	DCB_se3_ag3_m_02 - phones	N	12.4628
12.4628	DCB_se3_ag3_m_02 - phones	T	12.5728
12.5728	DCB_se3_ag3_m_02 - phones	IY1	12.7528
12.7528	DCB_se3_ag3_m_02 - phones	N	12.8428
12.8428	DCB_se3_ag3_m_02 - phones	S	12.9228
12.8428	DCB_se3_ag3_m_02 - words	seventy	13.1728
12.9228	DCB_se3_ag3_m_02 - phones	EH1	12.9728
12.9728	DCB_se3_ag3_m_02 - phones	V	13.0328
13.0328	DCB_se3_ag3_m_02 - phones	AH0	13.0628
13.0628	DCB_se3_ag3_m_02 - phones	N	13.1028
13.1028	DCB_se3_ag3_m_02 - phones	IY0	13.1728
13.1728	DCB_se3_ag3_m_02 - phones	S	13.2928
13.1728	DCB_se3_ag3_m_02 - words	six	13.6928
13.2928	DCB_se3_ag3_m_02 - phones	IH1	13.3628
13.3628	DCB_se3_ag3_m_02 - phones	K	13.4628
13.4628	DCB_se3_ag3_m_02 - phones	S	13.6928
16.4711	DCB_int_01 - phones	sil	16.5211
16.5211	DCB_int_01 - words	<unk>	16.6211
16.5211	DCB_int_01 - phones	spn	16.6211
16.7213	DCB_int_01 - phones	HH	16.7613
16.7213	DCB_int_01 - words	where	16.8513
16.7613	DCB_int_01 - phones	W	16.7913
16.7913	DCB_int_01 - phones	EH1	16.8213
16.8213	DCB_int_01 - phones	R	16.8513
16.8513	DCB_int_01 - phones	W	16.8813
16.8513	DCB_int_01 - words	were	16.9313
16.8813	DCB_int_01 - phones	ER0	16.9313
16.9313	DCB_int_01 - phones	Y	16.9913
16.9313	DCB_int_01 - words	you	17.0513
16.9913	DCB_int_01 - phones	UW1	17.0513
17.0513	DCB_int_01 - phones	B	17.1313
17.0513	DCB_int_01 - words	born	17.4213
17.1313	DCB_int_01 - phones	AO1	17.2613
17.2613	DCB_int_01 - phones	R	17.3313
17.3313	DCB_int_01 - phones	N	17.4213
17.9725	DCB_se3_ag3_m_02 - phones	sil	18.0025
18.0025	DCB_se3_ag3_m_02 - words	i	18.0325
18.0025	DCB_se3_ag3_m_02 - phones	AY1	18.0325
18.0325	DCB_se3_ag3_m_02 - phones	W	18.0625
18.0325	DCB_se3_ag3_m_02 - words	was	18.1225
18.0625	DCB_se3_ag3_m_02 - phones	AO1	18.0925
18.0925	DCB_se3_ag3_m_02 - phones	Z	18.1225
18.1225	DCB_se3_ag3_m_02 - phones	B	18.1625
18.1225	DCB_se3_ag3_m_02 - words	born	18.3325
18.1625	DCB_se3_ag3_m_02 - phones	AO1	18.2725
18.2725	DCB_se3_ag3_m_02 - phones	R	18.3025
18.3025	DCB_se3_ag3_m_02 - phones	N	18.3325
18.3325	DCB_se3_ag3_m_02 - phones	IH0	18.3625
18.3325	DCB_se3_ag3_m_02 - words	in	18.4125
18.3625	DCB_se3_ag3_m_02 - phones	N	18.4125
18.4125	DCB_se3_ag3_m_02 - phones	W	18.4525
18.4125	DCB_se3_ag3_m_02 - words	washington	18.8525
18.4525	DCB_se3_ag3_m_02 - phones	AA1	18.5725
18.5725	DCB_se3_ag3_m_02 - phones	SH	18.6425
18.6425	DCB_se3_ag3_m_02 - phones	IH0	18.6725
18.6725	DCB_se3_ag3_m_02 - phones	NG	18.7025
18.7025	DCB_se3_ag3_m_02 - phones	T	18.7925
18.7925	DCB_se3_ag3_m_02 - phones	AH0	18.8225
18.8225	DCB_se3_ag3_m_02 - phones	N	18.8525
18.8525	DCB_se3_ag3_m_02 - phones	D	18.9125
18.8525	DCB_se3_ag3_m_02 - words	dc	19.2225
18.9125	DCB_se3_ag3_m_02 - phones	IY1	19.0425
19.0425	DCB_se3_ag3_m_02 - phones	S	19.1425
19.1425	DCB_se3_ag3_m_02 - phones	IY1	19.2225
19.2225	DCB_se3_ag3_m_02 - phones	sp	19.3125
19.8176	DCB_int_01 - phones	HH	19.8676
19.8176	DCB_int_01 - words	what	20.0076
19.8676	DCB_int_01 - phones	W	19.9076
19.9076	DCB_int_01 - phones	AH1	19.9576
19.9576	DCB_int_01 - phones	T	20.0076
20.0076	DCB_int_01 - phones	N	20.0976
20.0076	DCB_int_01 - words	neighborhood	20.4576
20.0976	DCB_int_01 - phones	EY1	20.1876
20.1876	DCB_int_01 - phones	B	20.2676
20.2676	DCB_int_01 - phones	ER0	20.3176
20.3176	DCB_int_01 - phones	HH	20.3676
20.3676	DCB_int_01 - phones	UH2	20.4276
20.4276	DCB_int_01 - phones	D	20.4576
20.4576	DCB_int_01 - phones	D	20.5076
20.4576	DCB_int_01 - words	do	20.5476
20.5076	DCB_int_01 - phones	UW1	20.5476
20.5476	DCB_int_01 - phones	Y	20.6276
20.5476	DCB_int_01 - words	you	20.6976
20.6276	DCB_int_01 - phones	UW1	20.6976
20.6976	DCB_int_01 - phones	K	20.7876
20.6976	DCB_int_01 - words	claim	21.0976
20.7876	DCB_int_01 - phones	L	20.8676
20.8676	DCB_int_01 - phones	EY1	20.9276
20.9276	DCB_int_01 - phones	M	21.0976
21.0976	DCB_int_01 - phones	sp	31.0835
21.6936	DCB_se3_ag3_m_02 - phones	AH1	22.1836
21.6936	DCB_se3_ag3_m_02 - words	um	22.4636
22.1836	DCB_se3_ag3_m_02 - phones	M	22.4636
22.4636	DCB_se3_ag3_m_02 - phones	sp	23.2851
23.2851	DCB_se3_ag3_m_02 - phones	B	23.3551
23.2851	DCB_se3_ag3_m_02 - words	born	23.6351
23.3551	DCB_se3_ag3_m_02 - phones	AO1	23.5651
23.5651	DCB_se3_ag3_m_02 - phones	R	23.6051
23.6051	DCB_se3_ag3_m_02 - phones	N	23.6351
23.6351	DCB_se3_ag3_m_02 - phones	AO1	23.7251
23.6351	DCB_se3_ag3_m_02 - words	on	23.8551
23.7251	DCB_se3_ag3_m_02 - phones	N	23.8551
23.8551	DCB_se3_ag3_m_02 - phones	B	23.9051
23.8551	DCB_se3_ag3_m_02 - words	bruce	24.3851
23.9051	DCB_se3_ag3_m_02 - phones	R	24.0151
24.0151	DCB_se3_ag3_m_02 - phones	UW1	24.1351
24.1351	DCB_se3_ag3_m_02 - phones	S	24.3851
24.3851	DCB_se3_ag3_m_02 - phones	sp	24.4151
24.4151	DCB_se3_ag3_m_02 - phones	P	24.4951
24.4151	DCB_se3_ag3_m_02 - words	place	24.9651
24.4951	DCB_se3_ag3_m_02 - phones	L	24.5651
24.5651	DCB_se3_ag3_m_02 - phones	EY1	24.7351
24.7351	DCB_se3_ag3_m_02 - phones	S	24.9651
24.9651	DCB_se3_ag3_m_02 - phones	sp	24.9951
24.9951	DCB_se3_ag3_m_02 - phones	S	25.1751
24.9951	DCB_se3_ag3_m_02 - words	southeast	25.7951
25.1751	DCB_se3_ag3_m_02 - phones	AW2	25.2551
25.2551	DCB_se3_ag3_m_02 - phones	TH	25.4151
25.4151	DCB_se3_ag3_m_02 - phones	IY1	25.5451
25.5451	DCB_se3_ag3_m_02 - phones	S	25.5751
25.5751	DCB_se3_ag3_m_02 - phones	T	25.7951
31.0835	DCB_int_01 - phones	D	31.1235
31.0835	DCB_int_01 - words	do	31.1635
31.1235	DCB_int_01 - phones	UW1	31.1635
31.1635	DCB_int_01 - phones	Y	31.1935
31.1635	DCB_int_01 - words	you	31.2335
31.1935	DCB_int_01 - phones	UW1	31.2335
31.2335	DCB_int_01 - phones	K	31.3135
31.2335	DCB_int_01 - words	claim	31.4535
31.3135	DCB_int_01 - phones	L	31.3735
31.3735	DCB_int_01 - phones	EY1	31.4035
31.4035	DCB_int_01 - phones	M	31.4535
31.4535	DCB_int_01 - phones	DH	31.4935
31.4535	DCB_int_01 - words	that	31.5835
31.4935	DCB_int_01 - phones	AH0	31.5535
31.5535	DCB_int_01 - phones	T	31.5835
31.5835	DCB_int_01 - phones	N	31.6235
31.5835	DCB_int_01 - words	neighborhood	31.8835
31.6235	DCB_int_01 - phones	EY1	31.6835
31.6835	DCB_int_01 - phones	B	31.7335
31.7335	DCB_int_01 - phones	ER0	31.7735
31.7735	DCB_int_01 - phones	HH	31.8035
31.8035	DCB_int_01 - phones	UH2	31.8535
31.8535	DCB_int_01 - phones	D	31.8835
31.8835	DCB_int_01 - phones	N	31.9435
31.8835	DCB_int_01 - words	now	32.1035
31.9435	DCB_int_01 - phones	AW1	32.1035
32.1035	DCB_int_01 - phones	sp	32.1835
33.0363	DCB_se3_ag3_m_02 - phones	sil	33.0763
33.0763	DCB_se3_ag3_m_02 - phones	AH1	33.3363
33.0763	DCB_se3_ag3_m_02 - words	um	33.4563
33.3363	DCB_se3_ag3_m_02 - phones	M	33.4563
33.4563	DCB_se3_ag3_m_02 - phones	N	33.5163
33.4563	DCB_se3_ag3_m_02 - words	no	33.7063
33.5163	DCB_se3_ag3_m_02 - phones	OW1	33.7063
34.1674	DCB_se3_ag3_m_02 - phones	sil	34.2074
34.2074	DCB_se3_ag3_m_02 - phones	HH	34.2774
34.2074	DCB_se3_ag3_m_02 - words	haven't	34.4374
34.2774	DCB_se3_ag3_m_02 - phones	AE1	34.3074
34.3074	DCB_se3_ag3_m_02 - phones	V	34.3574
34.3574	DCB_se3_ag3_m_02 - phones	AH0	34.3874
34.3874	DCB_se3_ag3_m_02 - phones	N	34.4374
34.4374	DCB_se3_ag3_m_02 - phones	B	34.4974
34.4374	DCB_se3_ag3_m_02 - words	been	34.5774
34.4974	DCB_se3_ag3_m_02 - phones	IH1	34.5374
34.5374	DCB_se3_ag3_m_02 - phones	N	34.5774
34.5774	DCB_se3_ag3_m_02 - phones	IH0	34.6274
34.5774	DCB_se3_ag3_m_02 - words	in	34.6674
34.6274	DCB_se3_ag3_m_02 - phones	N	34.6674
34.6674	DCB_se3_ag3_m_02 - phones	DH	34.6974
34.6674	DCB_se3_ag3_m_02 - words	that	34.7574
34.6974	DCB_se3_ag3_m_02 - phones	AH0	34.7274
34.7274	DCB_se3_ag3_m_02 - phones	T	34.7574
34.7574	DCB_se3_ag3_m_02 - phones	N	34.7874
34.7574	DCB_se3_ag3_m_02 - words	neighborhood	35.1574
34.7874	DCB_se3_ag3_m_02 - phones	EY1	34.8774
34.8774	DCB_se3_ag3_m_02 - phones	B	34.9174
34.9174	DCB_se3_ag3_m_02 - phones	ER0	34.9774
34.9774	DCB_se3_ag3_m_02 - phones	HH	35.0174
35.0174	DCB_se3_ag3_m_02 - phones	UH2	35.1174
35.1174	DCB_se3_ag3_m_02 - phones	D	35.1574
35.1574	DCB_se3_ag3_m_02 - phones	IH0	35.2374
35.1574	DCB_se3_ag3_m_02 - words	in	35.3674
35.2374	DCB_se3_ag3_m_02 - phones	N	35.3674
35.3674	DCB_se3_ag3_m_02 - phones	DH	35.4174
35.3674	DCB_se3_ag3_m_02 - words	the	35.4674
35.4174	DCB_se3_ag3_m_02 - phones	AH0	35.4674
35.4674	DCB_se3_ag3_m_02 - phones	L	35.5474
35.4674	DCB_se3_ag3_m_02 - words	last	35.8474
35.5474	DCB_se3_ag3_m_02 - phones	AE1	35.7174
35.7174	DCB_se3_ag3_m_02 - phones	S	35.8474
35.8474	DCB_se3_ag3_m_02 - phones	spn	36.1774
35.8474	DCB_se3_ag3_m_02 - words	<unk>	36.1774
36.7399	DCB_se3_ag3_m_02 - phones	F	36.8899
36.7399	DCB_se3_ag3_m_02 - words	four	37.0199
36.8899	DCB_se3_ag3_m_02 - phones	AO1	36.9899
36.9899	DCB_se3_ag3_m_02 - phones	R	37.0199
37.0199	DCB_se3_ag3_m_02 - words	or	37.0699
37.0199	DCB_se3_ag3_m_02 - phones	ER0	37.0699
37.0699	DCB_se3_ag3_m_02 - phones	F	37.1699
37.0699	DCB_se3_ag3_m_02 - words	five	37.3299
37.1699	DCB_se3_ag3_m_02 - phones	AY1	37.2799
37.2799	DCB_se3_ag3_m_02 - phones	V	37.3299
37.3299	DCB_se3_ag3_m_02 - phones	Y	37.4299
37.3299	DCB_se3_ag3_m_02 - words	years	37.7799
37.4299	DCB_se3_ag3_m_02 - phones	IH1	37.4999
37.4999	DCB_se3_ag3_m_02 - phones	R	37.5599
37.5599	DCB_se3_ag3_m_02 - phones	Z	37.7799
38.0946	DCB_se3_ag3_m_02 - phones	S	38.2246
38.0946	DCB_se3_ag3_m_02 - words	since	38.3846
38.0954	DCB_int_01 - phones	S	38.2354
38.0954	DCB_int_01 - words	so	38.4154
38.2246	DCB_se3_ag3_m_02 - phones	IH1	38.2646
38.2354	DCB_int_01 - phones	OW1	38.4154
38.2646	DCB_se3_ag3_m_02 - phones	N	38.3146
38.3146	DCB_se3_ag3_m_02 - phones	S	38.3846
38.3846	DCB_se3_ag3_m_02 - phones	DH	38.4246
38.3846	DCB_se3_ag3_m_02 - words	they	38.6346
38.4246	DCB_se3_ag3_m_02 - phones	EY1	38.6346
38.6346	DCB_se3_ag3_m_02 - phones	AH1	38.8546
38.6346	DCB_se3_ag3_m_02 - words	um	39.0146
38.8546	DCB_se3_ag3_m_02 - phones	M	39.0146
39.0146	DCB_se3_ag3_m_02 - phones	sp	39.0946
39.0946	DCB_se3_ag3_m_02 - phones	IH1	39.1746
39.0946	DCB_se3_ag3_m_02 - words	it	39.2146
39.1746	DCB_se3_ag3_m_02 - phones	T	39.2146
39.2146	DCB_se3_ag3_m_02 - words	s	39.2546
39.2146	DCB_se3_ag3_m_02 - phones	Z	39.2546
39.2546	DCB_se3_ag3_m_02 - phones	N	39.3046
39.2546	DCB_se3_ag3_m_02 - words	not	39.4146
39.3046	DCB_se3_ag3_m_02 - phones	AA1	39.3446
39.3446	DCB_se3_ag3_m_02 - phones	T	39.4146
39.4146	DCB_se3_ag3_m_02 - phones	DH	39.4446
39.4146	DCB_se3_ag3_m_02 - words	the	39.4746
39.4446	DCB_se3_ag3_m_02 - phones	AH0	39.4746
39.4746	DCB_se3_ag3_m_02 - phones	sp	39.5046
39.5046	DCB_se3_ag3_m_02 - words	<unk>	39.8146
39.5046	DCB_se3_ag3_m_02 - phones	spn	39.8146
39.8146	DCB_se3_ag3_m_02 - phones	DH	39.8646
39.8146	DCB_se3_ag3_m_02 - words	they	39.9546
39.8646	DCB_se3_ag3_m_02 - phones	EY1	39.9546
39.9546	DCB_se3_ag3_m_02 - phones	R	40.0046
39.9546	DCB_se3_ag3_m_02 - words	remodeled	40.4946
40.0046	DCB_se3_ag3_m_02 - phones	IY0	40.0746
40.0746	DCB_se3_ag3_m_02 - phones	M	40.1646
40.1646	DCB_se3_ag3_m_02 - phones	AA1	40.3146
40.3146	DCB_se3_ag3_m_02 - phones	D	40.3446
40.3446	DCB_se3_ag3_m_02 - phones	AH0	40.4146
40.3685	DCB_int_01 - words	mm	40.7385
40.3685	DCB_int_01 - phones	M	40.7385
40.4146	DCB_se3_ag3_m_02 - phones	L	40.4446
40.4446	DCB_se3_ag3_m_02 - phones	D	40.4946
40.5912	DCB_se3_ag3_m_02 - phones	sil	40.6412
40.6412	DCB_se3_ag3_m_02 - phones	B	40.7312
40.6412	DCB_se3_ag3_m_02 - words	but	41.0412
40.7312	DCB_se3_ag3_m_02 - phones	AH1	40.8212
40.7385	DCB_int_01 - phones	M	40.9485
40.7385	DCB_int_01 - words	mm	40.9485
40.8212	DCB_se3_ag3_m_02 - phones	T	41.0412
41.0412	DCB_se3_ag3_m_02 - phones	sp	41.0912
41.5721	DCB_se3_ag3_m_02 - phones	AY1	41.6521
41.5721	DCB_se3_ag3_m_02 - words	i	41.6521
41.6521	DCB_se3_ag3_m_02 - phones	HH	41.6821
41.6521	DCB_se3_ag3_m_02 - words	haven't	41.8121
41.6821	DCB_se3_ag3_m_02 - phones	AE1	41.7121
41.7121	DCB_se3_ag3_m_02 - phones	V	41.7421
41.7421	DCB_se3_ag3_m_02 - phones	AH0	41.7821
41.7821	DCB_se3_ag3_m_02 - phones	N	41.8121
41.8121	DCB_se3_ag3_m_02 - phones	B	41.8721
41.8121	DCB_se3_ag3_m_02 - words	been	41.9721
41.8721	DCB_se3_ag3_m_02 - phones	IH1	41.9321
41.9321	DCB_se3_ag3_m_02 - phones	N	41.9721
41.9721	DCB_se3_ag3_m_02 - phones	DH	42.0021
41.9721	DCB_se3_ag3_m_02 - words	there	42.0821
42.0021	DCB_se3_ag3_m_02 - phones	EH1	42.0521
42.0521	DCB_se3_ag3_m_02 - phones	R	42.0821
42.0821	DCB_se3_ag3_m_02 - phones	IH0	42.1121
42.0821	DCB_se3_ag3_m_02 - words	in	42.1421
42.1121	DCB_se3_ag3_m_02 - phones	N	42.1421
42.1421	DCB_se3_ag3_m_02 - words	a	42.2121
42.1421	DCB_se3_ag3_m_02 - phones	AH0	42.2121
42.2121	DCB_se3_ag3_m_02 - phones	W	42.3021
42.2121	DCB_se3_ag3_m_02 - words	while	42.4321
42.3021	DCB_se3_ag3_m_02 - phones	AY1	42.3321
42.3321	DCB_se3_ag3_m_02 - phones	L	42.4321
42.4321	DCB_se3_ag3_m_02 - phones	sp	42.5121
42.9368	DCB_int_01 - phones	sil	42.9768
42.9768	DCB_int_01 - phones	W	43.0568
42.9768	DCB_int_01 - words	wow	43.2668
43.0568	DCB_int_01 - phones	AW1	43.2668
43.2668	DCB_int_01 - phones	sp	43.2968
43.2968	DCB_int_01 - phones	OW2	43.4468
43.2968	DCB_int_01 - words	okay	43.7168
43.4468	DCB_int_01 - phones	K	43.5468
43.5468	DCB_int_01 - phones	EY1	43.7168
43.7168	DCB_int_01 - phones	sp	43.7468
43.9353	DCB_int_01 - phones	HH	43.9953
43.9353	DCB_int_01 - words	where	44.1053
43.9953	DCB_int_01 - phones	W	44.0253
44.0253	DCB_int_01 - phones	EH1	44.0753
44.0753	DCB_int_01 - phones	R	44.1053
44.1053	DCB_int_01 - phones	D	44.1353
44.1053	DCB_int_01 - words	do	44.1653
44.1353	DCB_int_01 - phones	UW1	44.1653
44.1653	DCB_int_01 - phones	Y	44.1953
44.1653	DCB_int_01 - words	you	44.2553
44.1953	DCB_int_01 - phones	UW1	44.2553
44.2553	DCB_int_01 - phones	L	44.3153
44.2553	DCB_int_01 - words	live	44.4253
44.3153	DCB_int_01 - phones	IH1	44.3653
44.3653	DCB_int_01 - phones	V	44.4253
44.4253	DCB_int_01 - phones	N	44.4753
44.4253	DCB_int_01 - words	now	44.5853
44.4753	DCB_int_01 - phones	AW1	44.5853
44.5853	DCB_int_01 - phones	sp	47.3619
45.0096	DCB_se3_ag3_m_02 - words	i	45.1296
45.0096	DCB_se3_ag3_m_02 - phones	AY1	45.1296
45.1296	DCB_se3_ag3_m_02 - phones	L	45.1796
45.1296	DCB_se3_ag3_m_02 - words	live	45.3296
45.1796	DCB_se3_ag3_m_02 - phones	IH1	45.2496
45.2496	DCB_se3_ag3_m_02 - phones	V	45.3296
45.3296	DCB_se3_ag3_m_02 - phones	IH0	45.4296
45.3296	DCB_se3_ag3_m_02 - words	in	45.4996
45.4296	DCB_se3_ag3_m_02 - phones	N	45.4996
45.4996	DCB_se3_ag3_m_02 - phones	AH1	45.8596
45.4996	DCB_se3_ag3_m_02 - words	um	46.3696
45.8596	DCB_se3_ag3_m_02 - phones	M	46.3696
46.3696	DCB_se3_ag3_m_02 - phones	sp	46.3996
46.3996	DCB_se3_ag3_m_02 - phones	AA1	46.5696
46.3996	DCB_se3_ag3_m_02 - words	oxen	46.7496
46.5696	DCB_se3_ag3_m_02 - phones	K	46.6296
46.6296	DCB_se3_ag3_m_02 - phones	S	46.6796
46.6796	DCB_se3_ag3_m_02 - phones	AH0	46.7196
46.7196	DCB_se3_ag3_m_02 - phones	N	46.7496
46.7496	DCB_se3_ag3_m_02 - phones	HH	46.7996
46.7496	DCB_se3_ag3_m_02 - words	hill	46.9096
46.7996	DCB_se3_ag3_m_02 - phones	IH1	46.8596
46.8596	DCB_se3_ag3_m_02 - phones	L	46.9096
46.9096	DCB_se3_ag3_m_02 - phones	M	46.9396
46.9096	DCB_se3_ag3_m_02 - words	maryland	47.2296
46.9396	DCB_se3_ag3_m_02 - phones	EH1	46.9796
46.9796	DCB_se3_ag3_m_02 - phones	R	47.0496
47.0496	DCB_se3_ag3_m_02 - phones	AH0	47.0996
47.0996	DCB_se3_ag3_m_02 - phones	L	47.1396
47.1396	DCB_se3_ag3_m_02 - phones	AH0	47.1696
47.1696	DCB_se3_ag3_m_02 - phones	N	47.1996
47.1996	DCB_se3_ag3_m_02 - phones	D	47.2296
47.2296	DCB_se3_ag3_m_02 - phones	N	47.2596
47.2296	DCB_se3_ag3_m_02 - words	now	47.3396
47.2596	DCB_se3_ag3_m_02 - phones	AW1	47.3396
47.3396	DCB_se3_ag3_m_02 - phones	sp	47.3896
47.3619	DCB_int_01 - phones	OW2	47.5519
47.3619	DCB_int_01 - words	okay	47.7119
47.5519	DCB_int_01 - phones	K	47.6719
47.6719	DCB_int_01 - phones	EY1	47.7119
47.7119	DCB_int_01 - phones	sp	47.8991
47.8991	DCB_int_01 - phones	AA1	48.0091
47.8991	DCB_int_01 - words	oxen	48.1991
48.0091	DCB_int_01 - phones	K	48.0791
48.0791	DCB_int_01 - phones	S	48.1391
48.1391	DCB_int_01 - phones	AH0	48.1691
48.1691	DCB_int_01 - phones	N	48.1991
48.1991	DCB_int_01 - phones	sp	48.2391
48.2391	DCB_int_01 - phones	HH	48.2891
48.2391	DCB_int_01 - words	hill	48.4391
48.2891	DCB_int_01 - phones	IH1	48.3991
48.3991	DCB_int_01 - phones	L	48.4391
48.4391	DCB_int_01 - phones	sp	48.5991
50.8028	DCB_int_01 - phones	HH	50.8928
50.8028	DCB_int_01 - words	how	51.2828
50.8928	DCB_int_01 - phones	AW1	51.2828
51.2828	DCB_int_01 - phones	L	51.3528
51.2828	DCB_int_01 - words	long	51.4528
51.3528	DCB_int_01 - phones	AO1	51.4028
51.4028	DCB_int_01 - phones	NG	51.4528
51.4528	DCB_int_01 - phones	D	51.5028
51.4528	DCB_int_01 - words	did	51.5928
51.5028	DCB_int_01 - phones	IH0	51.5328
51.5328	DCB_int_01 - phones	D	51.5928
51.5928	DCB_int_01 - phones	Y	51.6528
51.5928	DCB_int_01 - words	you	51.7028
51.6528	DCB_int_01 - phones	UW1	51.7028
51.7028	DCB_int_01 - phones	L	51.7628
51.7028	DCB_int_01 - words	live	51.9328
51.7628	DCB_int_01 - phones	IH1	51.8628
51.8628	DCB_int_01 - phones	V	51.9328
51.9328	DCB_int_01 - phones	sp	51.9628
51.9628	DCB_int_01 - phones	IH1	52.2728
51.9628	DCB_int_01 - words	in	52.3628
52.2728	DCB_int_01 - phones	N	52.3628
52.3628	DCB_int_01 - phones	D	52.4528
52.3628	DCB_int_01 - words	dc	52.8028
52.4528	DCB_int_01 - phones	IY1	52.5628
52.5628	DCB_int_01 - phones	S	52.6828
52.6828	DCB_int_01 - phones	IY1	52.8028
52.8028	DCB_int_01 - words	s	52.9628
52.8028	DCB_int_01 - phones	S	52.9628
53.1417	DCB_int_01 - phones	DH	53.2217
53.1417	DCB_int_01 - words	the	53.2817
53.2217	DCB_int_01 - phones	AH0	53.2817
53.2817	DCB_int_01 - phones	S	53.3917
53.2817	DCB_int_01 - words	city	53.7117
53.3917	DCB_int_01 - phones	IH1	53.4417
53.4417	DCB_int_01 - phones	T	53.5317
53.5317	DCB_int_01 - phones	IY0	53.7117
53.8424	DCB_int_01 - phones	sil	53.8924
53.8924	DCB_int_01 - phones	W	53.9224
53.8924	DCB_int_01 - words	within	54.1324
53.9224	DCB_int_01 - phones	IH0	53.9724
53.9724	DCB_int_01 - phones	TH	54.0424
54.0424	DCB_int_01 - phones	IH1	54.0724
54.0724	DCB_int_01 - phones	N	54.1324
54.1324	DCB_int_01 - phones	DH	54.1624
54.1324	DCB_int_01 - words	the	54.2224
54.1624	DCB_int_01 - phones	AH0	54.2224
54.2224	DCB_int_01 - phones	S	54.3024
54.2224	DCB_int_01 - words	city	54.5024
54.3024	DCB_int_01 - phones	IH1	54.3424
54.3424	DCB_int_01 - phones	T	54.3924
54.3924	DCB_int_01 - phones	IY0	54.5024
55.5173	DCB_se3_ag3_m_02 - phones	AH1	55.9173
55.5173	DCB_se3_ag3_m_02 - words	um	56.1573
55.9173	DCB_se3_ag3_m_02 - phones	M	56.1573
56.1573	DCB_se3_ag3_m_02 - phones	sp	56.2673
56.7827	DCB_se3_ag3_m_02 - phones	W	56.9427
56.7827	DCB_se3_ag3_m_02 - words	wow	57.1327
56.9427	DCB_se3_ag3_m_02 - phones	AW1	57.1327
57.1327	DCB_se3_ag3_m_02 - phones	sp	57.2027
57.9505	DCB_se3_ag3_m_02 - words	i	58.0605
57.9505	DCB_se3_ag3_m_02 - phones	AY1	58.0605
58.0605	DCB_se3_ag3_m_02 - phones	W	58.1405
58.0605	DCB_se3_ag3_m_02 - words	was	58.2405
58.1405	DCB_se3_ag3_m_02 - phones	AH0	58.1705
58.1705	DCB_se3_ag3_m_02 - phones	Z	58.2405
58.2405	DCB_se3_ag3_m_02 - phones	B	58.2905
58.2405	DCB_se3_ag3_m_02 - words	born	58.5105
58.2905	DCB_se3_ag3_m_02 - phones	AO1	58.4205
58.4205	DCB_se3_ag3_m_02 - phones	R	58.4805
58.4805	DCB_se3_ag3_m_02 - phones	N	58.5105
58.5105	DCB_se3_ag3_m_02 - phones	HH	58.5505
58.5105	DCB_se3_ag3_m_02 - words	here	58.8605
58.5505	DCB_se3_ag3_m_02 - phones	IY1	58.5905
58.5905	DCB_se3_ag3_m_02 - phones	R	58.8605
58.8605	DCB_se3_ag3_m_02 - phones	AE1	58.9305
58.8605	DCB_se3_ag3_m_02 - words	and	58.9605
58.9305	DCB_se3_ag3_m_02 - phones	N	58.9605
58.9605	DCB_se3_ag3_m_02 - phones	DH	58.9905
58.9605	DCB_se3_ag3_m_02 - words	then	59.4305
58.9905	DCB_se3_ag3_m_02 - phones	EH1	59.3105
59.3105	DCB_se3_ag3_m_02 - phones	N	59.4305
59.4305	DCB_se3_ag3_m_02 - phones	sp	59.4705
59.4705	DCB_se3_ag3_m_02 - phones	L	59.6705
59.4705	DCB_se3_ag3_m_02 - words	left	60.0705
59.6705	DCB_se3_ag3_m_02 - phones	EH1	59.7805
59.7805	DCB_se3_ag3_m_02 - phones	F	59.8605
59.8605	DCB_se3_ag3_m_02 - phones	T	60.0705
63.3766	DCB_se3_ag3_m_02 - phones	sil	63.4266
63.4266	DCB_se3_ag3_m_02 - phones	HH	63.5066
63.4266	DCB_se3_ag3_m_02 - words	when	63.6766
63.5066	DCB_se3_ag3_m_02 - phones	W	63.5566
63.5566	DCB_se3_ag3_m_02 - phones	EH1	63.6066
63.6066	DCB_se3_ag3_m_02 - phones	N	63.6766
63.6766	DCB_se3_ag3_m_02 - phones	AY1	63.7966
63.6766	DCB_se3_ag3_m_02 - words	i	63.7966
63.7966	DCB_se3_ag3_m_02 - phones	W	63.8766
63.7966	DCB_se3_ag3_m_02 - words	was	64.6466
63.8766	DCB_se3_ag3_m_02 - phones	AO1	64.2466
64.2466	DCB_se3_ag3_m_02 - phones	Z	64.6466
64.6466	DCB_se3_ag3_m_02 - phones	sp	64.6866
64.6866	DCB_se3_ag3_m_02 - phones	T	64.8766
64.6866	DCB_se3_ag3_m_02 - words	twenty	65.4666
64.8766	DCB_se3_ag3_m_02 - phones	W	64.9466
64.9466	DCB_se3_ag3_m_02 - phones	EH1	64.9966
64.9966	DCB_se3_ag3_m_02 - phones	N	65.0266
65.0266	DCB_se3_ag3_m_02 - phones	IY0	65.4666
65.4666	DCB_se3_ag3_m_02 - phones	sp	65.6066
66.8600	DCB_se3_ag3_m_02 - phones	S	67.0900
66.8600	DCB_se3_ag3_m_02 - words	seven	67.2800
67.0900	DCB_se3_ag3_m_02 - phones	EH1	67.1800
67.1800	DCB_se3_ag3_m_02 - phones	V	67.2200
67.2200	DCB_se3_ag3_m_02 - phones	AH0	67.2500
67.2500	DCB_se3_ag3_m_02 - phones	N	67.2800
67.2800	DCB_se3_ag3_m_02 - phones	sp	68.5258
68.1780	DCB_int_01 - phones	sil	68.2480
68.2480	DCB_int_01 - phones	M	68.3280
68.2480	DCB_int_01 - words	mkay	68.5180
68.3280	DCB_int_01 - phones	K	68.4480
68.4480	DCB_int_01 - phones	EY1	68.5180
68.5180	DCB_int_01 - phones	sp	68.5880
68.5258	DCB_se3_ag3_m_02 - phones	S	68.5958
68.5258	DCB_se3_ag3_m_02 - words	so	68.6358
68.5958	DCB_se3_ag3_m_02 - phones	OW1	68.6358
68.6358	DCB_se3_ag3_m_02 - phones	AY1	68.6658
68.6358	DCB_se3_ag3_m_02 - words	i	68.6658
68.6658	DCB_se3_ag3_m_02 - phones	P	68.7458
68.6658	DCB_se3_ag3_m_02 - words	pretty	68.8858
68.7458	DCB_se3_ag3_m_02 - phones	R	68.7858
68.7858	DCB_se3_ag3_m_02 - phones	IH1	68.8158
68.8158	DCB_se3_ag3_m_02 - phones	T	68.8458
68.8458	DCB_se3_ag3_m_02 - phones	IY0	68.8858
68.8858	DCB_se3_ag3_m_02 - phones	M	68.9158
68.8858	DCB_se3_ag3_m_02 - words	much	69.1258
68.9158	DCB_se3_ag3_m_02 - phones	AH1	69.0358
69.0358	DCB_se3_ag3_m_02 - phones	CH	69.1258
69.1258	DCB_se3_ag3_m_02 - phones	G	69.1758
69.1258	DCB_se3_ag3_m_02 - words	grew	69.3758
69.1758	DCB_se3_ag3_m_02 - phones	R	69.2458
69.2458	DCB_se3_ag3_m_02 - phones	UW1	69.3758
69.3758	DCB_se3_ag3_m_02 - phones	AH1	69.4958
69.3758	DCB_se3_ag3_m_02 - words	up	69.5358
69.4958	DCB_se3_ag3_m_02 - phones	P	69.5358
69.5358	DCB_se3_ag3_m_02 - phones	sp	69.5958
70.7246	DCB_se3_ag3_m_02 - phones	IH1	70.8346
70.7246	DCB_se3_ag3_m_02 - words	in	70.8946
70.8346	DCB_se3_ag3_m_02 - phones	N	70.8946
70.8946	DCB_se3_ag3_m_02 - phones	D	70.9546
70.8946	DCB_se3_ag3_m_02 - words	dc	71.3146
70.9546	DCB_se3_ag3_m_02 - phones	IY1	71.0746
71.0746	DCB_se3_ag3_m_02 - phones	S	71.2046
71.2046	DCB_se3_ag3_m_02 - phones	IY1	71.3146
72.9101	DCB_int_01 - phones	S	73.0101
72.9101	DCB_int_01 - words	so	73.0601
73.0101	DCB_int_01 - phones	OW1	73.0601
73.0601	DCB_int_01 - phones	W	73.1101
73.0601	DCB_int_01 - words	when	73.1901
73.1101	DCB_int_01 - phones	IH1	73.1501
73.1501	DCB_int_01 - phones	N	73.1901
73.1901	DCB_int_01 - phones	Y	73.2401
73.1901	DCB_int_01 - words	you	73.3101
73.2401	DCB_int_01 - phones	UW1	73.3101
73.3101	DCB_int_01 - phones	L	73.4201
73.3101	DCB_int_01 - words	left	73.5901
73.4201	DCB_int_01 - phones	EH1	73.5001
73.5001	DCB_int_01 - phones	F	73.5601
73.5601	DCB_int_01 - phones	T	73.5901
73.5901	DCB_int_01 - phones	W	73.6301
73.5901	DCB_int_01 - words	where	73.7201
73.6301	DCB_int_01 - phones	EH1	73.6901
73.6901	DCB_int_01 - phones	R	73.7201
73.7201	DCB_int_01 - phones	D	73.7701
73.7201	DCB_int_01 - words	d	73.7701
73.7701	DCB_int_01 - phones	Y	73.8201
73.7701	DCB_int_01 - words	you	73.8601
73.8201	DCB_int_01 - phones	UW1	73.8601
73.8601	DCB_int_01 - phones	G	73.9201
73.8601	DCB_int_01 - words	go	74.0401
73.9201	DCB_int_01 - phones	OW1	74.0401
74.0401	DCB_int_01 - phones	sp	75.1330
74.2481	DCB_se3_ag3_m_02 - phones	sil	74.2781
74.2781	DCB_se3_ag3_m_02 - words	i	74.3381
74.2781	DCB_se3_ag3_m_02 - phones	AY1	74.3381
74.3381	DCB_se3_ag3_m_02 - phones	W	74.3781
74.3381	DCB_se3_ag3_m_02 - words	went	74.4681
74.3781	DCB_se3_ag3_m_02 - phones	EH1	74.4081
74.4081	DCB_se3_ag3_m_02 - phones	N	74.4381
74.4381	DCB_se3_ag3_m_02 - phones	T	74.4681
74.4681	DCB_se3_ag3_m_02 - phones	T	74.4981
74.4681	DCB_se3_ag3_m_02 - words	to	74.5281
74.4981	DCB_se3_ag3_m_02 - phones	AH0	74.5281
74.5281	DCB_se3_ag3_m_02 - phones	M	74.5681
74.5281	DCB_se3_ag3_m_02 - words	maryland	74.7881
74.5681	DCB_se3_ag3_m_02 - phones	EH1	74.6081
74.6081	DCB_se3_ag3_m_02 - phones	R	74.6381
74.6381	DCB_se3_ag3_m_02 - phones	AH0	74.6681
74.6681	DCB_se3_ag3_m_02 - phones	L	74.6981
74.6981	DCB_se3_ag3_m_02 - phones	AH0	74.7281
74.7281	DCB_se3_ag3_m_02 - phones	N	74.7581
74.7581	DCB_se3_ag3_m_02 - phones	D	74.7881
75.1330	DCB_int_01 - words	oh	75.3130
75.1330	DCB_int_01 - phones	OW1	75.3130
75.3130	DCB_int_01 - words	s	75.5130
75.3130	DCB_int_01 - phones	S	75.5130
75.4767	DCB_se3_ag3_m_02 - phones	AY1	75.5267
75.4767	DCB_se3_ag3_m_02 - words	i	75.5267
75.5267	DCB_se3_ag3_m_02 - phones	W	75.5567
75.5267	DCB_se3_ag3_m_02 - words	went	75.6467
75.5567	DCB_se3_ag3_m_02 - phones	EH1	75.5867
75.5867	DCB_se3_ag3_m_02 - phones	N	75.6167
75.6167	DCB_se3_ag3_m_02 - phones	T	75.6467
75.6467	DCB_se3_ag3_m_02 - phones	T	75.6767
75.6467	DCB_se3_ag3_m_02 - words	to	75.7067
75.6767	DCB_se3_ag3_m_02 - phones	AH0	75.7067
75.7067	DCB_se3_ag3_m_02 - phones	M	75.7367
75.7067	DCB_se3_ag3_m_02 - words	maryland	75.9467
75.7367	DCB_se3_ag3_m_02 - phones	EH1	75.7667
75.7667	DCB_se3_ag3_m_02 - phones	R	75.7967
75.7967	DCB_se3_ag3_m_02 - phones	AH0	75.8267
75.8267	DCB_se3_ag3_m_02 - phones	L	75.8567
75.8567	DCB_se3_ag3_m_02 - phones	AH0	75.8867
75.8867	DCB_se3_ag3_m_02 - phones	N	75.9167
75.9167	DCB_se3_ag3_m_02 - phones	D	75.9467
76.1541	DCB_se3_ag3_m_02 - phones	sil	76.2041
76.2041	DCB_se3_ag3_m_02 - phones	Y	76.2741
76.2041	DCB_se3_ag3_m_02 - words	yeah	76.3841
76.2741	DCB_se3_ag3_m_02 - phones	AE1	76.3841
76.3841	DCB_se3_ag3_m_02 - phones	sp	77.4119
76.8114	DCB_int_01 - phones	P	76.8714
76.8114	DCB_int_01 - words	pg	77.2114
76.8714	DCB_int_01 - phones	IY1	76.9514
76.9514	DCB_int_01 - phones	JH	77.0514
77.0514	DCB_int_01 - phones	IY1	77.2114
77.4119	DCB_se3_ag3_m_02 - phones	Y	77.4519
77.4119	DCB_se3_ag3_m_02 - words	yeah	77.4919
77.4519	DCB_se3_ag3_m_02 - phones	AE1	77.4919
77.4919	DCB_se3_ag3_m_02 - phones	sp	77.5219
77.5219	DCB_se3_ag3_m_02 - phones	P	77.6019
77.5219	DCB_se3_ag3_m_02 - words	pg	77.8919
77.6019	DCB_se3_ag3_m_02 - phones	IY1	77.6719
77.6719	DCB_se3_ag3_m_02 - phones	JH	77.7619
77.7619	DCB_se3_ag3_m_02 - phones	IY1	77.8919
79.3338	DCB_int_01 - phones	sil	79.3738
79.3738	DCB_int_01 - phones	OW2	79.4638
79.3738	DCB_int_01 - words	okay	79.6738
79.4638	DCB_int_01 - phones	K	79.5438
79.5438	DCB_int_01 - phones	EY1	79.6738
79.6738	DCB_int_01 - phones	sp	80.0653
80.0653	DCB_int_01 - phones	HH	80.1253
80.0653	DCB_int_01 - words	have	80.1853
80.1253	DCB_int_01 - phones	AE1	80.1553
80.1553	DCB_int_01 - phones	V	80.1853
80.1853	DCB_int_01 - phones	Y	80.2353
80.1853	DCB_int_01 - words	you	80.2953
80.2353	DCB_int_01 - phones	UW1	80.2953
80.2953	DCB_int_01 - phones	L	80.3453
80.2953	DCB_int_01 - words	lived	80.4753
80.3453	DCB_int_01 - phones	IH1	80.3853
80.3853	DCB_int_01 - phones	V	80.4453
80.4453	DCB_int_01 - phones	D	80.4753
80.4753	DCB_int_01 - phones	EH1	80.5353
80.4753	DCB_int_01 - words	anywhere	80.7553
80.5353	DCB_int_01 - phones	N	80.5753
80.5753	DCB_int_01 - phones	IY0	80.6453
80.6453	DCB_int_01 - phones	W	80.6953
80.6953	DCB_int_01 - phones	EH2	80.7253
80.7253	DCB_int_01 - phones	R	80.7553
80.7553	DCB_int_01 - phones	EH1	80.7853
80.7553	DCB_int_01 - words	else	80.9353
80.7853	DCB_int_01 - phones	L	80.8353
80.8353	DCB_int_01 - phones	S	80.9353
80.9353	DCB_int_01 - phones	AW1	81.0053
80.9353	DCB_int_01 - words	outside	81.2953
81.0053	DCB_int_01 - phones	T	81.0753
81.0753	DCB_int_01 - phones	S	81.1653
81.1653	DCB_int_01 - phones	AY1	81.2453
81.2453	DCB_int_01 - phones	D	81.2953
81.2953	DCB_int_01 - phones	AH1	81.3553
81.2953	DCB_int_01 - words	of	81.4553
81.3553	DCB_int_01 - phones	V	81.4553
81.4553	DCB_int_01 - phones	D	81.5353
81.4553	DCB_int_01 - words	dc	81.7753
81.5353	DCB_int_01 - phones	IY1	81.6353
81.6353	DCB_int_01 - phones	S	81.7353
81.7353	DCB_int_01 - phones	IY1	81.7753
81.7753	DCB_int_01 - phones	AE1	81.8153
81.7753	DCB_int_01 - words	and	81.8653
81.8153	DCB_int_01 - phones	N	81.8653
81.8653	DCB_int_01 - phones	P	81.9253
81.8653	DCB_int_01 - words	pg	82.2353
81.9253	DCB_int_01 - phones	IY1	81.9853
81.9853	DCB_int_01 - phones	JH	82.0953
82.0953	DCB_int_01 - phones	IY1	82.2353
82.3042	DCB_se3_ag3_m_02 - phones	sil	82.3442
82.3442	DCB_se3_ag3_m_02 - phones	N	82.4242
82.3442	DCB_se3_ag3_m_02 - words	no	82.5742
82.4242	DCB_se3_ag3_m_02 - phones	OW1	82.5742
83.1417	DCB_int_01 - phones	sil	83.1717
83.1717	DCB_int_01 - phones	OW2	83.2717
83.1717	DCB_int_01 - words	okay	83.4517
83.2717	DCB_int_01 - phones	K	83.3317
83.3317	DCB_int_01 - phones	EY1	83.4517
83.4517	DCB_int_01 - phones	sp	83.4917
84.3662	DCB_int_01 - phones	HH	84.4162
84.3662	DCB_int_01 - words	where	84.5262
84.4162	DCB_int_01 - phones	W	84.4462
84.4462	DCB_int_01 - phones	EH1	84.4962
84.4962	DCB_int_01 - phones	R	84.5262
84.5262	DCB_int_01 - words	d	84.5562
84.5262	DCB_int_01 - phones	D	84.5562
84.5562	DCB_int_01 - phones	Y	84.5862
84.5562	DCB_int_01 - words	you	84.6162
84.5862	DCB_int_01 - phones	UW1	84.6162
84.6162	DCB_int_01 - phones	G	84.6462
84.6162	DCB_int_01 - words	go	84.7062
84.6462	DCB_int_01 - phones	OW1	84.7062
84.7062	DCB_int_01 - phones	T	84.7362
84.7062	DCB_int_01 - words	to	84.7762
84.7362	DCB_int_01 - phones	AH0	84.7762
84.7762	DCB_int_01 - phones	S	84.8562
84.7762	DCB_int_01 - words	school	85.0462
84.8562	DCB_int_01 - phones	K	84.9162
84.9162	DCB_int_01 - phones	UW1	84.9562
84.9562	DCB_int_01 - phones	L	85.0462
85.0462	DCB_int_01 - phones	sp	85.0962
85.2838	DCB_se3_ag3_m_02 - phones	sil	85.3238
85.3238	DCB_se3_ag3_m_02 - words	<unk>	85.4138
85.3238	DCB_se3_ag3_m_02 - phones	spn	85.4138
85.9244	DCB_se3_ag3_m_02 - phones	sil	85.9644
85.9644	DCB_se3_ag3_m_02 - phones	AH1	86.0644
85.9644	DCB_se3_ag3_m_02 - words	uh	86.0644
86.0644	DCB_se3_ag3_m_02 - phones	HH	86.1744
86.0644	DCB_se3_ag3_m_02 - words	high	86.2644
86.1744	DCB_se3_ag3_m_02 - phones	AY1	86.2644
86.2644	DCB_se3_ag3_m_02 - phones	S	86.3444
86.2644	DCB_se3_ag3_m_02 - words	school	86.6344
86.3444	DCB_se3_ag3_m_02 - phones	K	86.3944
86.3944	DCB_se3_ag3_m_02 - phones	UW1	86.5544
86.5544	DCB_se3_ag3_m_02 - phones	L	86.6344
86.6344	DCB_se3_ag3_m_02 - phones	AY1	86.7044
86.6344	DCB_se3_ag3_m_02 - words	i	86.7044
86.7044	DCB_se3_ag3_m_02 - phones	W	86.7844
86.7044	DCB_se3_ag3_m_02 - words	went	86.9044
86.7844	DCB_se3_ag3_m_02 - phones	EH1	86.8344
86.8344	DCB_se3_ag3_m_02 - phones	N	86.8744
86.8744	DCB_se3_ag3_m_02 - phones	T	86.9044
86.9044	DCB_se3_ag3_m_02 - phones	T	87.0044
86.9044	DCB_se3_ag3_m_02 - words	to	87.1344
87.0044	DCB_se3_ag3_m_02 - phones	IH0	87.1344
87.1344	DCB_se3_ag3_m_02 - phones	AH1	87.5044
87.1344	DCB_se3_ag3_m_02 - words	um	87.7244
87.5044	DCB_se3_ag3_m_02 - phones	M	87.7244
87.7244	DCB_se3_ag3_m_02 - phones	sp	88.0272
88.0272	DCB_se3_ag3_m_02 - words	rdx	89.2172
88.0272	DCB_se3_ag3_m_02 - phones	TN	89.2172
94.3109	DCB_se3_ag3_m_02 - phones	sil	94.4109
94.4109	DCB_se3_ag3_m_02 - phones	K	94.4709
94.4109	DCB_se3_ag3_m_02 - words	college	94.8409
94.4709	DCB_se3_ag3_m_02 - phones	AA1	94.5909
94.5909	DCB_se3_ag3_m_02 - phones	L	94.6709
94.6709	DCB_se3_ag3_m_02 - phones	IH0	94.7209
94.7209	DCB_se3_ag3_m_02 - phones	JH	94.8409
94.8409	DCB_se3_ag3_m_02 - words	i	94.8909
94.8409	DCB_se3_ag3_m_02 - phones	AY1	94.8909
94.8909	DCB_se3_ag3_m_02 - phones	W	94.9709
94.8909	DCB_se3_ag3_m_02 - words	went	95.0809
94.9709	DCB_se3_ag3_m_02 - phones	EH1	95.0109
95.0109	DCB_se3_ag3_m_02 - phones	N	95.0409
95.0409	DCB_se3_ag3_m_02 - phones	T	95.0809
95.0809	DCB_se3_ag3_m_02 - phones	T	95.2009
95.0809	DCB_se3_ag3_m_02 - words	to	95.5609
95.2009	DCB_se3_ag3_m_02 - phones	UW1	95.5609
95.5609	DCB_se3_ag3_m_02 - phones	sp	95.5909
95.5909	DCB_se3_ag3_m_02 - phones	TN	96.5109
95.5909	DCB_se3_ag3_m_02 - words	rdx	96.5109
104.7160	DCB_int_01 - phones	HH	104.7760
104.7160	DCB_int_01 - words	what	104.8660
104.7760	DCB_int_01 - phones	W	104.8060
104.8060	DCB_int_01 - phones	AH1	104.8360
104.8360	DCB_int_01 - phones	T	104.8660
104.8660	DCB_int_01 - phones	D	104.8960
104.8660	DCB_int_01 - words	do	104.9260
104.8960	DCB_int_01 - phones	UW1	104.9260
104.9260	DCB_int_01 - phones	Y	104.9660
104.9260	DCB_int_01 - words	you	105.0160
104.9660	DCB_int_01 - phones	UW1	105.0160
105.0160	DCB_int_01 - phones	D	105.0660
105.0160	DCB_int_01 - words	do	105.1660
105.0660	DCB_int_01 - phones	UW1	105.1660
105.1660	DCB_int_01 - phones	sp	105.2160
106.3276	DCB_se3_ag3_m_02 - words	i	106.5376
106.3276	DCB_se3_ag3_m_02 - phones	AY1	106.5376
106.5376	DCB_se3_ag3_m_02 - phones	EY1	106.5876
106.5376	DCB_se3_ag3_m_02 - words	am	106.7576
106.5876	DCB_se3_ag3_m_02 - phones	EH1	106.6376
106.6376	DCB_se3_ag3_m_02 - phones	M	106.7576
106.7576	DCB_se3_ag3_m_02 - phones	DH	106.8276
106.7576	DCB_se3_ag3_m_02 - words	the	106.8876
106.8276	DCB_se3_ag3_m_02 - phones	IY0	106.8876
106.8876	DCB_se3_ag3_m_02 - phones	D	106.9876
106.8876	DCB_se3_ag3_m_02 - words	director	107.6376
106.9876	DCB_se3_ag3_m_02 - phones	ER0	107.1476
107.1476	DCB_se3_ag3_m_02 - phones	EH1	107.2076
107.2076	DCB_se3_ag3_m_02 - phones	K	107.3076
107.3076	DCB_se3_ag3_m_02 - phones	T	107.3676
107.3676	DCB_se3_ag3_m_02 - phones	ER0	107.6376
107.6376	DCB_se3_ag3_m_02 - phones	AH1	107.7776
107.6376	DCB_se3_ag3_m_02 - words	of	107.8876
107.7776	DCB_se3_ag3_m_02 - phones	V	107.8876
107.8876	DCB_se3_ag3_m_02 - phones	S	108.0276
107.8876	DCB_se3_ag3_m_02 - words	safety	108.3176
108.0276	DCB_se3_ag3_m_02 - phones	EY1	108.1476
108.1476	DCB_se3_ag3_m_02 - phones	F	108.2076
108.2076	DCB_se3_ag3_m_02 - phones	T	108.2776
108.2776	DCB_se3_ag3_m_02 - phones	IY0	108.3176
108.3176	DCB_se3_ag3_m_02 - phones	AE1	108.3976
108.3176	DCB_se3_ag3_m_02 - words	and	108.4676
108.3976	DCB_se3_ag3_m_02 - phones	N	108.4676
108.4676	DCB_se3_ag3_m_02 - phones	F	108.5876
108.4676	DCB_se3_ag3_m_02 - words	facilities	109.4476
108.5876	DCB_se3_ag3_m_02 - phones	AH0	108.6676
108.6676	DCB_se3_ag3_m_02 - phones	S	108.7676
108.7676	DCB_se3_ag3_m_02 - phones	IH1	108.7976
108.7976	DCB_se3_ag3_m_02 - phones	L	108.8676
108.8676	DCB_se3_ag3_m_02 - phones	AH0	108.9176
108.9176	DCB_se3_ag3_m_02 - phones	T	108.9576
108.9576	DCB_se3_ag3_m_02 - phones	IY0	109.0676
109.0676	DCB_se3_ag3_m_02 - phones	Z	109.4476
110.0153	DCB_se3_ag3_m_02 - phones	F	110.1153
110.0153	DCB_se3_ag3_m_02 - words	for	110.2853
110.1153	DCB_se3_ag3_m_02 - phones	AO1	110.2353
110.2353	DCB_se3_ag3_m_02 - phones	R	110.2853
110.2853	DCB_se3_ag3_m_02 - words	rdx	112.6253
110.2853	DCB_se3_ag3_m_02 - phones	TN	112.6253
115.1370	DCB_int_01 - phones	B	115.1870
115.1370	DCB_int_01 - words	but	115.2470
115.1870	DCB_int_01 - phones	AH1	115.2170
115.2170	DCB_int_01 - phones	T	115.2470
115.2470	DCB_int_01 - phones	Y	115.3270
115.2470	DCB_int_01 - words	you	115.3570
115.3270	DCB_int_01 - phones	UW1	115.3570
115.3570	DCB_int_01 - phones	AO1	115.4370
115.3570	DCB_int_01 - words	also	115.6370
115.4370	DCB_int_01 - phones	L	115.5070
115.5070	DCB_int_01 - phones	S	115.6070
115.6070	DCB_int_01 - phones	OW0	115.6370
115.6370	DCB_int_01 - phones	HH	115.7070
115.6370	DCB_int_01 - words	have	115.8070
115.7070	DCB_int_01 - phones	AE1	115.7470
115.7470	DCB_int_01 - phones	V	115.8070
115.8070	DCB_int_01 - phones	AH0	115.8570
115.8070	DCB_int_01 - words	a	115.8570
115.8570	DCB_int_01 - phones	L	115.8870
115.8570	DCB_int_01 - words	little	116.0370
115.8870	DCB_int_01 - phones	IH1	115.9170
115.9170	DCB_int_01 - phones	T	115.9470
115.9470	DCB_int_01 - phones	AH0	115.9770
115.9770	DCB_int_01 - phones	L	116.0370
116.0370	DCB_int_01 - phones	S	116.2170
116.0370	DCB_int_01 - words	side	116.6170
116.2170	DCB_int_01 - phones	AY1	116.5570
116.5570	DCB_int_01 - phones	D	116.6170
116.6170	DCB_int_01 - phones	G	116.6670
116.6170	DCB_int_01 - words	gig	117.0770
116.6670	DCB_int_01 - phones	IH1	116.9870
116.9870	DCB_int_01 - phones	G	117.0770
117.0770	DCB_int_01 - phones	sp	117.1070
117.1070	DCB_int_01 - phones	HH	117.1370
117.1070	DCB_int_01 - words	what	117.2570
117.1370	DCB_int_01 - phones	W	117.1870
117.1870	DCB_int_01 - phones	AH1	117.2170
117.2170	DCB_int_01 - phones	T	117.2570
117.2570	DCB_int_01 - words	s	117.3070
117.2570	DCB_int_01 - phones	Z	117.3070
117.3070	DCB_int_01 - phones	Y	117.3670
117.3070	DCB_int_01 - words	your	117.5470
117.3670	DCB_int_01 - phones	AO1	117.5170
117.5170	DCB_int_01 - phones	R	117.5470
117.5335	DCB_se3_ag3_m_02 - phones	Y	117.7535
117.5335	DCB_se3_ag3_m_02 - words	yes	118.2035
117.5470	DCB_int_01 - phones	sp	117.5970
117.5970	DCB_int_01 - phones	L	117.7470
117.5970	DCB_int_01 - words	little	117.8670
117.7470	DCB_int_01 - phones	IH1	117.7770
117.7535	DCB_se3_ag3_m_02 - phones	EH1	118.0935
117.7770	DCB_int_01 - phones	T	117.8070
117.8070	DCB_int_01 - phones	AH0	117.8370
117.8370	DCB_int_01 - phones	L	117.8670
117.8670	DCB_int_01 - phones	S	117.8970
117.8670	DCB_int_01 - words	side	118.1370
117.8970	DCB_int_01 - phones	AY1	118.0970
118.0935	DCB_se3_ag3_m_02 - phones	S	118.2035
118.0970	DCB_int_01 - phones	D	118.1370
118.1370	DCB_int_01 - phones	sp	118.1870
118.1870	DCB_int_01 - phones	G	118.2270
118.1870	DCB_int_01 - words	gig	118.6270
118.2035	DCB_se3_ag3_m_02 - phones	Y	118.2835
118.2035	DCB_se3_ag3_m_02 - words	yes	118.9835
118.2270	DCB_int_01 - phones	IH1	118.5170
118.2835	DCB_se3_ag3_m_02 - phones	EH1	118.4835
118.4835	DCB_se3_ag3_m_02 - phones	S	118.9835
118.5170	DCB_int_01 - phones	G	118.6270
118.6270	DCB_int_01 - phones	sp	118.8270
118.9835	DCB_se3_ag3_m_02 - phones	sp	119.0135
119.0135	DCB_se3_ag3_m_02 - phones	AH1	119.3835
119.0135	DCB_se3_ag3_m_02 - words	um	119.5335
119.3835	DCB_se3_ag3_m_02 - phones	M	119.5335
119.5335	DCB_se3_ag3_m_02 - phones	F	119.6535
119.5335	DCB_se3_ag3_m_02 - words	for	119.6935
119.6535	DCB_se3_ag3_m_02 - phones	ER0	119.6935
119.6935	DCB_se3_ag3_m_02 - phones	DH	119.7435
119.6935	DCB_se3_ag3_m_02 - words	the	119.7935
119.7435	DCB_se3_ag3_m_02 - phones	AH1	119.7935
119.7935	DCB_se3_ag3_m_02 - phones	P	119.9535
119.7935	DCB_se3_ag3_m_02 - words	past	120.6535
119.9535	DCB_se3_ag3_m_02 - phones	AE1	120.2835
120.2835	DCB_se3_ag3_m_02 - phones	S	120.5535
120.5535	DCB_se3_ag3_m_02 - phones	T	120.6535
120.6535	DCB_se3_ag3_m_02 - phones	sp	120.8035
120.8035	DCB_se3_ag3_m_02 - phones	F	120.8935
120.8035	DCB_se3_ag3_m_02 - words	four	121.0535
120.8935	DCB_se3_ag3_m_02 - phones	AO1	120.9935
120.9935	DCB_se3_ag3_m_02 - phones	R	121.0535
121.0535	DCB_se3_ag3_m_02 - phones	Y	121.1535
121.0535	DCB_se3_ag3_m_02 - words	years	121.7235
121.1535	DCB_se3_ag3_m_02 - phones	IH1	121.3335
121.3335	DCB_se3_ag3_m_02 - phones	R	121.4435
121.4435	DCB_se3_ag3_m_02 - phones	Z	121.7235
122.5492	DCB_se3_ag3_m_02 - phones	AY1	122.6692
122.5492	DCB_se3_ag3_m_02 - words	i've	122.7192
122.6692	DCB_se3_ag3_m_02 - phones	V	122.7192
122.7192	DCB_se3_ag3_m_02 - phones	B	122.7492
122.7192	DCB_se3_ag3_m_02 - words	been	122.8392
122.7492	DCB_se3_ag3_m_02 - phones	IH1	122.7892
122.7892	DCB_se3_ag3_m_02 - phones	N	122.8392
122.8392	DCB_se3_ag3_m_02 - phones	K	122.9692
122.8392	DCB_se3_ag3_m_02 - words	catering	123.2892
122.9692	DCB_se3_ag3_m_02 - phones	EY1	123.0692
123.0692	DCB_se3_ag3_m_02 - phones	T	123.1092
123.1092	DCB_se3_ag3_m_02 - phones	ER0	123.1892
123.1892	DCB_se3_ag3_m_02 - phones	IH0	123.2192
123.2192	DCB_se3_ag3_m_02 - phones	NG	123.2892
124.0373	DCB_se3_ag3_m_02 - phones	sil	124.0773
124.0773	DCB_se3_ag3_m_02 - phones	AO1	124.1173
124.0773	DCB_se3_ag3_m_02 - words	on	124.1473
124.1173	DCB_se3_ag3_m_02 - phones	N	124.1473
124.1473	DCB_se3_ag3_m_02 - phones	DH	124.1773
124.1473	DCB_se3_ag3_m_02 - words	the	124.2473
124.1773	DCB_se3_ag3_m_02 - phones	AH0	124.2473
124.2473	DCB_se3_ag3_m_02 - phones	S	124.3473
124.2473	DCB_se3_ag3_m_02 - words	side	124.4973
124.3473	DCB_se3_ag3_m_02 - phones	AY1	124.4673
124.4673	DCB_se3_ag3_m_02 - phones	D	124.4973
124.4973	DCB_se3_ag3_m_02 - phones	F	124.5873
124.4973	DCB_se3_ag3_m_02 - words	for	124.6373
124.5873	DCB_se3_ag3_m_02 - phones	ER0	124.6373
124.6373	DCB_se3_ag3_m_02 - phones	DH	124.6673
124.6373	DCB_se3_ag3_m_02 - words	the	124.6973
124.6673	DCB_se3_ag3_m_02 - phones	AH0	124.6973
124.6973	DCB_se3_ag3_m_02 - phones	L	124.7573
124.6973	DCB_se3_ag3_m_02 - words	last	124.8673
124.7573	DCB_se3_ag3_m_02 - phones	AE1	124.8273
124.8273	DCB_se3_ag3_m_02 - phones	S	124.8673
124.8673	DCB_se3_ag3_m_02 - phones	F	124.9773
124.8673	DCB_se3_ag3_m_02 - words	four	125.0773
124.9773	DCB_se3_ag3_m_02 - phones	AO1	125.0273
125.0273	DCB_se3_ag3_m_02 - phones	R	125.0773
125.0773	DCB_se3_ag3_m_02 - phones	Y	125.1473
125.0773	DCB_se3_ag3_m_02 - words	years	125.2873
125.1473	DCB_se3_ag3_m_02 - phones	ER0	125.2173
125.2173	DCB_se3_ag3_m_02 - phones	Z	125.2873
125.2873	DCB_se3_ag3_m_02 - phones	sp	125.3173
125.3173	DCB_se3_ag3_m_02 - phones	Y	125.3773
125.3173	DCB_se3_ag3_m_02 - words	yeah	125.4573
125.3773	DCB_se3_ag3_m_02 - phones	AE1	125.4573
125.4573	DCB_se3_ag3_m_02 - phones	sp	129.3199
126.5697	DCB_int_01 - phones	D	126.6397
126.5697	DCB_int_01 - words	do	126.6997
126.6397	DCB_int_01 - phones	UW1	126.6997
126.6997	DCB_int_01 - phones	Y	126.8497
126.6997	DCB_int_01 - words	you	127.3697
126.8497	DCB_int_01 - phones	UW1	127.3697
127.3697	DCB_int_01 - phones	sp	127.7676
127.7676	DCB_int_01 - phones	D	127.8576
127.7676	DCB_int_01 - words	do	127.9176
127.8576	DCB_int_01 - phones	UW1	127.9176
127.9176	DCB_int_01 - phones	Y	127.9976
127.9176	DCB_int_01 - words	you	128.1576
127.9976	DCB_int_01 - phones	UW1	128.1576
128.1576	DCB_int_01 - phones	sp	128.1976
128.1976	DCB_int_01 - phones	D	128.2576
128.1976	DCB_int_01 - words	do	128.3476
128.2576	DCB_int_01 - phones	UW1	128.3476
128.3476	DCB_int_01 - phones	DH	128.4076
128.3476	DCB_int_01 - words	that	128.5376
128.4076	DCB_int_01 - phones	AE1	128.4876
128.4876	DCB_int_01 - phones	T	128.5376
128.5376	DCB_int_01 - words	a	128.6276
128.5376	DCB_int_01 - phones	AH0	128.6276
128.6276	DCB_int_01 - phones	L	128.6976
128.6276	DCB_int_01 - words	lot	128.8476
128.6976	DCB_int_01 - phones	AA1	128.7676
128.7676	DCB_int_01 - phones	T	128.8476
128.8476	DCB_int_01 - phones	sp	128.8876
129.3199	DCB_se3_ag3_m_02 - phones	spn	129.6199
129.3199	DCB_se3_ag3_m_02 - words	<unk>	129.6199
129.5568	DCB_int_01 - phones	D	129.6168
129.5568	DCB_int_01 - words	do	129.6468
129.6168	DCB_int_01 - phones	UW1	129.6468
129.6468	DCB_int_01 - phones	Y	129.6768
129.6468	DCB_int_01 - words	you	129.7268
129.6768	DCB_int_01 - phones	UW1	129.7268
129.7268	DCB_int_01 - phones	K	129.8268
129.7268	DCB_int_01 - words	cater	130.0068
129.8268	DCB_int_01 - phones	EY1	129.8768
129.8768	DCB_int_01 - phones	T	129.9268
129.9268	DCB_int_01 - phones	ER0	130.0068
130.0068	DCB_int_01 - phones	AH0	130.0468
130.0068	DCB_int_01 - words	a	130.0468
130.0468	DCB_int_01 - phones	L	130.1068
130.0468	DCB_int_01 - words	lot	130.2668
130.1068	DCB_int_01 - phones	AA1	130.1968
130.1968	DCB_int_01 - phones	T	130.2668
130.4877	DCB_se3_ag3_m_02 - phones	AH1	130.8077
130.4877	DCB_se3_ag3_m_02 - words	um	130.9977
130.8077	DCB_se3_ag3_m_02 - phones	M	130.9977
130.9977	DCB_se3_ag3_m_02 - phones	sp	131.9024
131.9024	DCB_se3_ag3_m_02 - phones	IH0	131.9624
131.9024	DCB_se3_ag3_m_02 - words	initially	132.2724
131.9624	DCB_se3_ag3_m_02 - phones	N	132.0124
132.0124	DCB_se3_ag3_m_02 - phones	IH1	132.1124
132.1124	DCB_se3_ag3_m_02 - phones	SH	132.1724
132.1724	DCB_se3_ag3_m_02 - phones	AH0	132.2024
132.2024	DCB_se3_ag3_m_02 - phones	L	132.2324
132.2324	DCB_se3_ag3_m_02 - phones	IY0	132.2724
132.2724	DCB_se3_ag3_m_02 - phones	W	132.3224
132.2724	DCB_se3_ag3_m_02 - words	when	132.3924
132.3224	DCB_se3_ag3_m_02 - phones	EH1	132.3624
132.3624	DCB_se3_ag3_m_02 - phones	N	132.3924
132.3924	DCB_se3_ag3_m_02 - words	i	132.4624
132.3924	DCB_se3_ag3_m_02 - phones	AY1	132.4624
132.4624	DCB_se3_ag3_m_02 - phones	F	132.5724
132.4624	DCB_se3_ag3_m_02 - words	first	132.7124
132.5724	DCB_se3_ag3_m_02 - phones	ER1	132.6424
132.6424	DCB_se3_ag3_m_02 - phones	S	132.6824
132.6824	DCB_se3_ag3_m_02 - phones	T	132.7124
132.7124	DCB_se3_ag3_m_02 - phones	S	132.7424
132.7124	DCB_se3_ag3_m_02 - words	started	133.1624
132.7424	DCB_se3_ag3_m_02 - phones	T	132.8024
132.8024	DCB_se3_ag3_m_02 - phones	AA1	132.9424
132.9424	DCB_se3_ag3_m_02 - phones	R	133.0024
133.0024	DCB_se3_ag3_m_02 - phones	T	133.0424
133.0424	DCB_se3_ag3_m_02 - phones	AH0	133.1124
133.1124	DCB_se3_ag3_m_02 - phones	D	133.1624
133.2604	DCB_se3_ag3_m_02 - phones	IH1	133.3304
133.2604	DCB_se3_ag3_m_02 - words	it	133.4204
133.3304	DCB_se3_ag3_m_02 - phones	T	133.4204
133.4204	DCB_se3_ag3_m_02 - phones	W	133.5004
133.4204	DCB_se3_ag3_m_02 - words	was	133.9004
133.5004	DCB_se3_ag3_m_02 - phones	AH1	133.7004
133.7004	DCB_se3_ag3_m_02 - phones	Z	133.9004
133.9004	DCB_se3_ag3_m_02 - phones	sp	133.9304
133.9304	DCB_se3_ag3_m_02 - words	a	134.0604
133.9304	DCB_se3_ag3_m_02 - phones	AH0	134.0604
134.0604	DCB_se3_ag3_m_02 - phones	F	134.2104
134.0604	DCB_se3_ag3_m_02 - words	favor	134.5704
134.2104	DCB_se3_ag3_m_02 - phones	EY1	134.3304
134.3304	DCB_se3_ag3_m_02 - phones	V	134.4204
134.4204	DCB_se3_ag3_m_02 - phones	ER0	134.5704
134.6726	DCB_se3_ag3_m_02 - phones	DH	134.7326
134.6726	DCB_se3_ag3_m_02 - words	that	134.8326
134.7326	DCB_se3_ag3_m_02 - phones	AE1	134.7626
134.7626	DCB_se3_ag3_m_02 - phones	T	134.8326
134.8326	DCB_se3_ag3_m_02 - phones	S	134.8626
134.8326	DCB_se3_ag3_m_02 - words	s	134.8626
134.8626	DCB_se3_ag3_m_02 - phones	HH	134.9226
134.8626	DCB_se3_ag3_m_02 - words	how	134.9726
134.9226	DCB_se3_ag3_m_02 - phones	AW1	134.9726
134.9726	DCB_se3_ag3_m_02 - phones	IH0	135.0026
134.9726	DCB_se3_ag3_m_02 - words	it	135.0626
135.0026	DCB_se3_ag3_m_02 - phones	T	135.0626
135.0626	DCB_se3_ag3_m_02 - phones	S	135.1026
135.0626	DCB_se3_ag3_m_02 - words	started	135.3726
135.1026	DCB_se3_ag3_m_02 - phones	T	135.1726
135.1726	DCB_se3_ag3_m_02 - phones	AA1	135.2426
135.2426	DCB_se3_ag3_m_02 - phones	R	135.2726
135.2726	DCB_se3_ag3_m_02 - phones	T	135.3026
135.3026	DCB_se3_ag3_m_02 - phones	AH0	135.3326
135.3326	DCB_se3_ag3_m_02 - phones	D	135.3726
135.3726	DCB_se3_ag3_m_02 - phones	AO1	135.4826
135.3726	DCB_se3_ag3_m_02 - words	off	135.5526
135.4826	DCB_se3_ag3_m_02 - phones	F	135.5526
135.5526	DCB_se3_ag3_m_02 - phones	sp	135.6526
135.6526	DCB_se3_ag3_m_02 - phones	B	135.7026
135.6526	DCB_se3_ag3_m_02 - words	because	135.9526
135.7026	DCB_se3_ag3_m_02 - phones	IH0	135.7426
135.7426	DCB_se3_ag3_m_02 - phones	K	135.7826
135.7826	DCB_se3_ag3_m_02 - phones	AH0	135.8926
135.8926	DCB_se3_ag3_m_02 - phones	Z	135.9526
135.9526	DCB_se3_ag3_m_02 - phones	sp	135.9826
135.9826	DCB_se3_ag3_m_02 - words	i	136.0226
135.9826	DCB_se3_ag3_m_02 - phones	AY1	136.0226
136.0226	DCB_se3_ag3_m_02 - phones	AO1	136.1326
136.0226	DCB_se3_ag3_m_02 - words	always	136.3426
136.1326	DCB_se3_ag3_m_02 - phones	L	136.1926
136.1926	DCB_se3_ag3_m_02 - phones	W	136.2426
136.2426	DCB_se3_ag3_m_02 - phones	IY0	136.2726
136.2726	DCB_se3_ag3_m_02 - phones	Z	136.3426
136.3426	DCB_se3_ag3_m_02 - phones	N	136.3726
136.3426	DCB_se3_ag3_m_02 - words	knew	136.4626
136.3726	DCB_se3_ag3_m_02 - phones	UW1	136.4626
136.4626	DCB_se3_ag3_m_02 - words	i	136.5426
136.4626	DCB_se3_ag3_m_02 - phones	AY1	136.5426
136.5426	DCB_se3_ag3_m_02 - phones	K	136.5926
136.5426	DCB_se3_ag3_m_02 - words	can	136.6926
136.5926	DCB_se3_ag3_m_02 - phones	AH0	136.6326
136.6326	DCB_se3_ag3_m_02 - phones	N	136.6926
136.6926	DCB_se3_ag3_m_02 - phones	K	136.8026
136.6926	DCB_se3_ag3_m_02 - words	cook	137.0026
136.8026	DCB_se3_ag3_m_02 - phones	UH1	136.9126
136.9126	DCB_se3_ag3_m_02 - phones	K	137.0026
137.4720	DCB_se3_ag3_m_02 - phones	K	137.5520
137.4720	DCB_se3_ag3_m_02 - words	cause	137.6220
137.5520	DCB_se3_ag3_m_02 - phones	AA1	137.5920
137.5920	DCB_se3_ag3_m_02 - phones	Z	137.6220
137.6220	DCB_se3_ag3_m_02 - phones	M	137.6720
137.6220	DCB_se3_ag3_m_02 - words	my	137.7020
137.6720	DCB_se3_ag3_m_02 - phones	AY1	137.7020
137.7020	DCB_se3_ag3_m_02 - phones	M	137.8420
137.7020	DCB_se3_ag3_m_02 - words	mother	138.0620
137.8420	DCB_se3_ag3_m_02 - phones	AH1	137.9220
137.9220	DCB_se3_ag3_m_02 - phones	DH	137.9820
137.9820	DCB_se3_ag3_m_02 - phones	ER0	138.0620
138.0620	DCB_se3_ag3_m_02 - phones	Z	138.1220
138.0620	DCB_se3_ag3_m_02 - words	s	138.1220
138.1220	DCB_se3_ag3_m_02 - phones	F	138.1820
138.1220	DCB_se3_ag3_m_02 - words	from	138.2920
138.1820	DCB_se3_ag3_m_02 - phones	ER0	138.2620
138.2620	DCB_se3_ag3_m_02 - phones	M	138.2920
138.2920	DCB_se3_ag3_m_02 - phones	DH	138.3220
138.2920	DCB_se3_ag3_m_02 - words	the	138.3720
138.3220	DCB_se3_ag3_m_02 - phones	AH0	138.3720
138.3720	DCB_se3_ag3_m_02 - phones	S	138.5020
138.3720	DCB_se3_ag3_m_02 - words	south	138.7120
138.5020	DCB_se3_ag3_m_02 - phones	AW1	138.6820
138.6820	DCB_se3_ag3_m_02 - phones	TH	138.7120
138.7120	DCB_se3_ag3_m_02 - phones	sp	138.8920
138.8920	DCB_se3_ag3_m_02 - phones	S	139.0120
138.8920	DCB_se3_ag3_m_02 - words	so	139.1820
139.0120	DCB_se3_ag3_m_02 - phones	OW1	139.1820
139.1820	DCB_se3_ag3_m_02 - phones	sp	139.2820
140.0787	DCB_se3_ag3_m_02 - phones	HH	140.2387
140.0787	DCB_se3_ag3_m_02 - words	her	140.3187
140.2387	DCB_se3_ag3_m_02 - phones	ER1	140.3187
140.3187	DCB_se3_ag3_m_02 - phones	S	140.4387
140.3187	DCB_se3_ag3_m_02 - words	southern	140.6687
140.4387	DCB_se3_ag3_m_02 - phones	AH1	140.5287
140.5287	DCB_se3_ag3_m_02 - phones	DH	140.5987
140.5987	DCB_se3_ag3_m_02 - phones	ER0	140.6287
140.6287	DCB_se3_ag3_m_02 - phones	N	140.6687
140.6687	DCB_se3_ag3_m_02 - phones	K	140.7587
140.6687	DCB_se3_ag3_m_02 - words	cooking	140.9787
140.7587	DCB_se3_ag3_m_02 - phones	UH1	140.8287
140.8287	DCB_se3_ag3_m_02 - phones	K	140.8887
140.8887	DCB_se3_ag3_m_02 - phones	IH0	140.9387
140.9387	DCB_se3_ag3_m_02 - phones	NG	140.9787
140.9787	DCB_se3_ag3_m_02 - phones	AH0	141.0387
140.9787	DCB_se3_ag3_m_02 - words	and	141.1287
141.0387	DCB_se3_ag3_m_02 - phones	N	141.0987
141.0987	DCB_se3_ag3_m_02 - phones	D	141.1287
141.1287	DCB_se3_ag3_m_02 - phones	M	141.1887
141.1287	DCB_se3_ag3_m_02 - words	my	141.3187
141.1887	DCB_se3_ag3_m_02 - phones	AY1	141.3187
141.3187	DCB_se3_ag3_m_02 - phones	S	141.4687
141.3187	DCB_se3_ag3_m_02 - words	city	141.7887
141.4687	DCB_se3_ag3_m_02 - phones	IH1	141.5387
141.5387	DCB_se3_ag3_m_02 - phones	T	141.5787
141.5787	DCB_se3_ag3_m_02 - phones	IY0	141.7887
142.6312	DCB_se3_ag3_m_02 - phones	M	142.7812
142.6312	DCB_se3_ag3_m_02 - words	met	142.9412
142.7812	DCB_se3_ag3_m_02 - phones	EH1	142.8812
142.8812	DCB_se3_ag3_m_02 - phones	T	142.9412
142.9412	DCB_se3_ag3_m_02 - phones	sp	142.9712
142.9712	DCB_se3_ag3_m_02 - phones	B	143.0512
142.9712	DCB_se3_ag3_m_02 - words	but	143.3112
143.0512	DCB_se3_ag3_m_02 - phones	AH1	143.1812
143.1812	DCB_se3_ag3_m_02 - phones	T	143.3112
143.7757	DCB_se3_ag3_m_02 - phones	sil	143.8157
143.8157	DCB_se3_ag3_m_02 - phones	HH	143.9257
143.8157	DCB_se3_ag3_m_02 - words	how	144.0757
143.9257	DCB_se3_ag3_m_02 - phones	AW1	144.0757
144.0757	DCB_se3_ag3_m_02 - phones	IH0	144.1057
144.0757	DCB_se3_ag3_m_02 - words	it	144.1357
144.1057	DCB_se3_ag3_m_02 - phones	T	144.1357
144.1357	DCB_se3_ag3_m_02 - phones	HH	144.1757
144.1357	DCB_se3_ag3_m_02 - words	happened	144.4257
144.1757	DCB_se3_ag3_m_02 - phones	AE1	144.2857
144.2857	DCB_se3_ag3_m_02 - phones	P	144.3357
144.3357	DCB_se3_ag3_m_02 - phones	AH0	144.3657
144.3657	DCB_se3_ag3_m_02 - phones	N	144.3957
144.3957	DCB_se3_ag3_m_02 - phones	D	144.4257
144.4257	DCB_se3_ag3_m_02 - phones	W	144.5057
144.4257	DCB_se3_ag3_m_02 - words	was	144.8357
144.5057	DCB_se3_ag3_m_02 - phones	AH1	144.6957
144.6957	DCB_se3_ag3_m_02 - phones	Z	144.8357
144.8357	DCB_se3_ag3_m_02 - words	a	144.9457
144.8357	DCB_se3_ag3_m_02 - phones	AH0	144.9457
144.9457	DCB_se3_ag3_m_02 - phones	F	145.0657
144.9457	DCB_se3_ag3_m_02 - words	friend	145.3557
145.0657	DCB_se3_ag3_m_02 - phones	R	145.1357
145.1357	DCB_se3_ag3_m_02 - phones	EH1	145.2557
145.2557	DCB_se3_ag3_m_02 - phones	N	145.3257
145.3257	DCB_se3_ag3_m_02 - phones	D	145.3557
145.3557	DCB_se3_ag3_m_02 - phones	N	145.4257
145.3557	DCB_se3_ag3_m_02 - words	knew	145.5357
145.4257	DCB_se3_ag3_m_02 - phones	UW1	145.5357
145.5357	DCB_se3_ag3_m_02 - phones	AY1	145.6057
145.5357	DCB_se3_ag3_m_02 - words	i	145.6057
145.6057	DCB_se3_ag3_m_02 - phones	K	145.6557
145.6057	DCB_se3_ag3_m_02 - words	could	145.7257
145.6557	DCB_se3_ag3_m_02 - phones	UH1	145.6957
145.6957	DCB_se3_ag3_m_02 - phones	D	145.7257
145.7257	DCB_se3_ag3_m_02 - phones	K	145.8157
145.7257	DCB_se3_ag3_m_02 - words	cook	145.9657
145.8157	DCB_se3_ag3_m_02 - phones	UH1	145.9157
145.9157	DCB_se3_ag3_m_02 - phones	K	145.9657
145.9657	DCB_se3_ag3_m_02 - phones	AE1	146.0057
145.9657	DCB_se3_ag3_m_02 - words	and	146.0757
146.0057	DCB_se3_ag3_m_02 - phones	N	146.0757
146.0757	DCB_se3_ag3_m_02 - phones	W	146.1157
146.0757	DCB_se3_ag3_m_02 - words	wanted	146.2957
146.1157	DCB_se3_ag3_m_02 - phones	AO1	146.1657
146.1657	DCB_se3_ag3_m_02 - phones	N	146.2157
146.2157	DCB_se3_ag3_m_02 - phones	IH0	146.2657
146.2657	DCB_se3_ag3_m_02 - phones	D	146.2957
146.2957	DCB_se3_ag3_m_02 - phones	M	146.3457
146.2957	DCB_se3_ag3_m_02 - words	me	146.3957
146.3457	DCB_se3_ag3_m_02 - phones	IY1	146.3957
146.3957	DCB_se3_ag3_m_02 - phones	T	146.4357
146.3957	DCB_se3_ag3_m_02 - words	to	146.4957
146.4357	DCB_se3_ag3_m_02 - phones	AH0	146.4957
146.4957	DCB_se3_ag3_m_02 - phones	K	146.5857
146.4957	DCB_se3_ag3_m_02 - words	cook	146.7157
146.5857	DCB_se3_ag3_m_02 - phones	UH1	146.6657
146.6657	DCB_se3_ag3_m_02 - phones	K	146.7157
146.7157	DCB_se3_ag3_m_02 - phones	F	146.7957
146.7157	DCB_se3_ag3_m_02 - words	for	147.1857
146.7957	DCB_se3_ag3_m_02 - phones	AO1	146.8457
146.8457	DCB_se3_ag3_m_02 - phones	R	147.1857
147.1857	DCB_se3_ag3_m_02 - phones	sp	147.2457
147.2457	DCB_se3_ag3_m_02 - phones	HH	147.3357
147.2457	DCB_se3_ag3_m_02 - words	her	147.3757
147.3357	DCB_se3_ag3_m_02 - phones	ER1	147.3757
147.3757	DCB_se3_ag3_m_02 - phones	HH	147.4057
147.3757	DCB_se3_ag3_m_02 - words	her	147.4357
147.4057	DCB_se3_ag3_m_02 - phones	ER0	147.4357
147.4357	DCB_se3_ag3_m_02 - phones	G	147.4957
147.4357	DCB_se3_ag3_m_02 - words	grandmother	147.9057
147.4957	DCB_se3_ag3_m_02 - phones	R	147.5657
147.5657	DCB_se3_ag3_m_02 - phones	AE1	147.6557
147.6557	DCB_se3_ag3_m_02 - phones	M	147.7457
147.7457	DCB_se3_ag3_m_02 - phones	AH2	147.7957
147.7957	DCB_se3_ag3_m_02 - phones	DH	147.8557
147.8557	DCB_se3_ag3_m_02 - phones	ER0	147.9057
147.9057	DCB_se3_ag3_m_02 - words	s	147.9957
147.9057	DCB_se3_ag3_m_02 - phones	Z	147.9957
147.9957	DCB_se3_ag3_m_02 - phones	R	148.0657
147.9957	DCB_se3_ag3_m_02 - words	repass	148.6157
148.0657	DCB_se3_ag3_m_02 - phones	IY0	148.1557
148.1557	DCB_se3_ag3_m_02 - phones	P	148.2557
148.2557	DCB_se3_ag3_m_02 - phones	AE1	148.3857
148.3857	DCB_se3_ag3_m_02 - phones	S	148.6157
149.0283	DCB_se3_ag3_m_02 - phones	AY1	149.1583
149.0283	DCB_se3_ag3_m_02 - words	i	149.1583
149.1583	DCB_se3_ag3_m_02 - phones	W	149.2183
149.1583	DCB_se3_ag3_m_02 - words	was	149.2783
149.2183	DCB_se3_ag3_m_02 - phones	AH0	149.2483
149.2483	DCB_se3_ag3_m_02 - phones	Z	149.2783
149.2783	DCB_se3_ag3_m_02 - phones	D	149.3183
149.2783	DCB_se3_ag3_m_02 - words	doing	149.4683
149.3183	DCB_se3_ag3_m_02 - phones	UW1	149.3983
149.3983	DCB_se3_ag3_m_02 - phones	IH0	149.4383
149.4383	DCB_se3_ag3_m_02 - phones	NG	149.4683
149.4683	DCB_se3_ag3_m_02 - phones	IH0	149.4983
149.4683	DCB_se3_ag3_m_02 - words	it	149.5383
149.4983	DCB_se3_ag3_m_02 - phones	T	149.5383
149.5383	DCB_se3_ag3_m_02 - phones	AE1	149.5883
149.5383	DCB_se3_ag3_m_02 - words	as	149.6883
149.5883	DCB_se3_ag3_m_02 - phones	Z	149.6883
149.6883	DCB_se3_ag3_m_02 - words	a	149.7483
149.6883	DCB_se3_ag3_m_02 - phones	AH0	149.7483
149.7483	DCB_se3_ag3_m_02 - phones	F	149.8483
149.7483	DCB_se3_ag3_m_02 - words	favor	150.1583
149.8483	DCB_se3_ag3_m_02 - phones	EY1	149.9483
149.9483	DCB_se3_ag3_m_02 - phones	V	150.0283
150.0283	DCB_se3_ag3_m_02 - phones	ER0	150.1583
150.9701	DCB_se3_ag3_m_02 - phones	sil	151.0101
151.0101	DCB_se3_ag3_m_02 - phones	AH1	151.2501
151.0101	DCB_se3_ag3_m_02 - words	um	151.3601
151.2501	DCB_se3_ag3_m_02 - phones	M	151.3601
151.3601	DCB_se3_ag3_m_02 - phones	B	151.4301
151.3601	DCB_se3_ag3_m_02 - words	but	151.6601
151.4301	DCB_se3_ag3_m_02 - phones	AH1	151.5201
151.5201	DCB_se3_ag3_m_02 - phones	T	151.6601
151.7284	DCB_se3_ag3_m_02 - phones	sil	151.7584
151.7584	DCB_se3_ag3_m_02 - words	<unk>	152.1084
151.7584	DCB_se3_ag3_m_02 - phones	spn	152.1084
152.1084	DCB_se3_ag3_m_02 - phones	W	152.1384
152.1084	DCB_se3_ag3_m_02 - words	when	152.2284
152.1384	DCB_se3_ag3_m_02 - phones	EH1	152.1784
152.1784	DCB_se3_ag3_m_02 - phones	N	152.2284
152.2284	DCB_se3_ag3_m_02 - phones	AY1	152.2884
152.2284	DCB_se3_ag3_m_02 - words	i	152.2884
152.2884	DCB_se3_ag3_m_02 - phones	W	152.3184
152.2884	DCB_se3_ag3_m_02 - words	was	152.4284
152.3184	DCB_se3_ag3_m_02 - phones	AH0	152.3484
152.3484	DCB_se3_ag3_m_02 - phones	Z	152.4284
152.4284	DCB_se3_ag3_m_02 - phones	P	152.5184
152.4284	DCB_se3_ag3_m_02 - words	packing	152.7484
152.5184	DCB_se3_ag3_m_02 - phones	AE1	152.6084
152.6084	DCB_se3_ag3_m_02 - phones	K	152.6584
152.6584	DCB_se3_ag3_m_02 - phones	IH0	152.6984
152.6984	DCB_se3_ag3_m_02 - phones	NG	152.7484
152.7484	DCB_se3_ag3_m_02 - phones	AH1	152.8384
152.7484	DCB_se3_ag3_m_02 - words	up	152.8884
152.8384	DCB_se3_ag3_m_02 - phones	P	152.8884
152.8884	DCB_se3_ag3_m_02 - phones	AH0	152.9184
152.8884	DCB_se3_ag3_m_02 - words	and	152.9984
152.9184	DCB_se3_ag3_m_02 - phones	N	152.9984
152.9984	DCB_se3_ag3_m_02 - phones	L	153.0884
152.9984	DCB_se3_ag3_m_02 - words	leaving	153.5184
153.0884	DCB_se3_ag3_m_02 - phones	IY1	153.1884
153.1884	DCB_se3_ag3_m_02 - phones	V	153.2684
153.2684	DCB_se3_ag3_m_02 - phones	IH0	153.3084
153.3084	DCB_se3_ag3_m_02 - phones	NG	153.5184
153.7203	DCB_se3_ag3_m_02 - phones	HH	153.8503
153.7203	DCB_se3_ag3_m_02 - words	her	153.9503
153.8503	DCB_se3_ag3_m_02 - phones	ER1	153.9503
153.9503	DCB_se3_ag3_m_02 - phones	M	154.0503
153.9503	DCB_se3_ag3_m_02 - words	mom	154.2903
154.0503	DCB_se3_ag3_m_02 - phones	AA1	154.2103
154.2103	DCB_se3_ag3_m_02 - phones	M	154.2903
154.2903	DCB_se3_ag3_m_02 - phones	K	154.3903
154.2903	DCB_se3_ag3_m_02 - words	came	154.5703
154.3903	DCB_se3_ag3_m_02 - phones	EY1	154.4903
154.4903	DCB_se3_ag3_m_02 - phones	M	154.5703
154.5703	DCB_se3_ag3_m_02 - phones	T	154.6603
154.5703	DCB_se3_ag3_m_02 - words	to	154.7203
154.6603	DCB_se3_ag3_m_02 - phones	UW1	154.7203
154.7203	DCB_se3_ag3_m_02 - phones	M	154.7803
154.7203	DCB_se3_ag3_m_02 - words	me	155.0203
154.7803	DCB_se3_ag3_m_02 - phones	IY1	155.0203
155.6021	DCB_se3_ag3_m_02 - phones	AH0	155.6721
155.6021	DCB_se3_ag3_m_02 - words	and	155.7021
155.6721	DCB_se3_ag3_m_02 - phones	N	155.7021
155.7021	DCB_se3_ag3_m_02 - phones	DH	155.7321
155.7021	DCB_se3_ag3_m_02 - words	then	155.7921
155.7321	DCB_se3_ag3_m_02 - phones	EH1	155.7621
155.7621	DCB_se3_ag3_m_02 - phones	N	155.7921
155.7921	DCB_se3_ag3_m_02 - phones	W	155.8321
155.7921	DCB_se3_ag3_m_02 - words	was	155.9321
155.8321	DCB_se3_ag3_m_02 - phones	AH0	155.8721
155.8721	DCB_se3_ag3_m_02 - phones	Z	155.9321
155.9321	DCB_se3_ag3_m_02 - phones	L	156.0021
155.9321	DCB_se3_ag3_m_02 - words	like	156.1321
156.0021	DCB_se3_ag3_m_02 - phones	AY1	156.0621
156.0621	DCB_se3_ag3_m_02 - phones	K	156.1321
156.1321	DCB_se3_ag3_m_02 - phones	AH1	156.3421
156.1321	DCB_se3_ag3_m_02 - words	um	156.5621
156.3421	DCB_se3_ag3_m_02 - phones	M	156.5621
156.5621	DCB_se3_ag3_m_02 - phones	sp	157.0402
157.0402	DCB_se3_ag3_m_02 - phones	HH	157.1302
157.0402	DCB_se3_ag3_m_02 - words	hold	157.2202
157.1302	DCB_se3_ag3_m_02 - phones	OW1	157.1602
157.1602	DCB_se3_ag3_m_02 - phones	L	157.1902
157.1902	DCB_se3_ag3_m_02 - phones	D	157.2202
157.2202	DCB_se3_ag3_m_02 - phones	AO1	157.2602
157.2202	DCB_se3_ag3_m_02 - words	on	157.2902
157.2602	DCB_se3_ag3_m_02 - phones	N	157.2902
157.2902	DCB_se3_ag3_m_02 - words	i	157.3802
157.2902	DCB_se3_ag3_m_02 - phones	AY1	157.3802
157.3802	DCB_se3_ag3_m_02 - phones	G	157.4602
157.3802	DCB_se3_ag3_m_02 - words	got	157.5802
157.4602	DCB_se3_ag3_m_02 - phones	AA1	157.5202
157.5202	DCB_se3_ag3_m_02 - phones	T	157.5802
157.5802	DCB_se3_ag3_m_02 - phones	S	157.6502
157.5802	DCB_se3_ag3_m_02 - words	something	157.8402
157.6502	DCB_se3_ag3_m_02 - phones	AH1	157.6902
157.6902	DCB_se3_ag3_m_02 - phones	M	157.7502
157.7502	DCB_se3_ag3_m_02 - phones	TH	157.7802
157.7802	DCB_se3_ag3_m_02 - phones	IH0	157.8102
157.8102	DCB_se3_ag3_m_02 - phones	NG	157.8402
157.8402	DCB_se3_ag3_m_02 - phones	F	157.9502
157.8402	DCB_se3_ag3_m_02 - words	for	158.0702
157.9502	DCB_se3_ag3_m_02 - phones	AO1	158.0002
158.0002	DCB_se3_ag3_m_02 - phones	R	158.0702
158.0702	DCB_se3_ag3_m_02 - phones	Y	158.1202
158.0702	DCB_se3_ag3_m_02 - words	you	158.1502
158.1202	DCB_se3_ag3_m_02 - phones	UW1	158.1502
158.1502	DCB_se3_ag3_m_02 - phones	sp	158.2402
158.7727	DCB_se3_ag3_m_02 - phones	SH	158.8927
158.7727	DCB_se3_ag3_m_02 - words	she	158.9227
158.8927	DCB_se3_ag3_m_02 - phones	IY1	158.9227
158.9227	DCB_se3_ag3_m_02 - phones	W	158.9527
158.9227	DCB_se3_ag3_m_02 - words	was	159.0127
158.9527	DCB_se3_ag3_m_02 - phones	AH0	158.9827
158.9827	DCB_se3_ag3_m_02 - phones	Z	159.0127
159.0127	DCB_se3_ag3_m_02 - phones	HH	159.0927
159.0127	DCB_se3_ag3_m_02 - words	handing	159.2627
159.0927	DCB_se3_ag3_m_02 - phones	AE1	159.1427
159.1427	DCB_se3_ag3_m_02 - phones	N	159.1727
159.1727	DCB_se3_ag3_m_02 - phones	D	159.2027
159.2027	DCB_se3_ag3_m_02 - phones	IH0	159.2327
159.2327	DCB_se3_ag3_m_02 - phones	NG	159.2627
159.2627	DCB_se3_ag3_m_02 - phones	M	159.2927
159.2627	DCB_se3_ag3_m_02 - words	me	159.3227
159.2927	DCB_se3_ag3_m_02 - phones	IY1	159.3227
159.3227	DCB_se3_ag3_m_02 - phones	S	159.3827
159.3227	DCB_se3_ag3_m_02 - words	some	159.4527
159.3827	DCB_se3_ag3_m_02 - phones	AH1	159.4127
159.4127	DCB_se3_ag3_m_02 - phones	M	159.4527
159.4527	DCB_se3_ag3_m_02 - phones	M	159.5327
159.4527	DCB_se3_ag3_m_02 - words	money	159.7227
159.5327	DCB_se3_ag3_m_02 - phones	AH1	159.6027
159.6027	DCB_se3_ag3_m_02 - phones	N	159.6527
159.6527	DCB_se3_ag3_m_02 - phones	IY0	159.7227
159.7227	DCB_se3_ag3_m_02 - phones	AY1	159.8127
159.7227	DCB_se3_ag3_m_02 - words	i	159.8127
159.8127	DCB_se3_ag3_m_02 - phones	W	159.8727
159.8127	DCB_se3_ag3_m_02 - words	was	159.9527
159.8727	DCB_se3_ag3_m_02 - phones	AH0	159.9127
159.9127	DCB_se3_ag3_m_02 - phones	Z	159.9527
159.9527	DCB_se3_ag3_m_02 - phones	L	160.0127
159.9527	DCB_se3_ag3_m_02 - words	like	160.1427
160.0127	DCB_se3_ag3_m_02 - phones	AY1	160.0927
160.0927	DCB_se3_ag3_m_02 - phones	K	160.1427
160.1427	DCB_se3_ag3_m_02 - phones	N	160.2327
160.1427	DCB_se3_ag3_m_02 - words	no	160.4027
160.2327	DCB_se3_ag3_m_02 - phones	OW1	160.4027
160.4027	DCB_se3_ag3_m_02 - phones	IH0	160.4827
160.4027	DCB_se3_ag3_m_02 - words	it	160.5327
160.4827	DCB_se3_ag3_m_02 - phones	T	160.5327
160.5327	DCB_se3_ag3_m_02 - phones	W	160.6127
160.5327	DCB_se3_ag3_m_02 - words	was	160.7127
160.6127	DCB_se3_ag3_m_02 - phones	AH0	160.6627
160.6627	DCB_se3_ag3_m_02 - phones	Z	160.7127
160.7127	DCB_se3_ag3_m_02 - phones	AH0	160.7827
160.7127	DCB_se3_ag3_m_02 - words	a	160.7827
160.7827	DCB_se3_ag3_m_02 - phones	F	160.8927
160.7827	DCB_se3_ag3_m_02 - words	favor	161.1027
160.8927	DCB_se3_ag3_m_02 - phones	EY1	160.9627
160.9627	DCB_se3_ag3_m_02 - phones	V	161.0227
161.0227	DCB_se3_ag3_m_02 - phones	ER0	161.1027
161.1027	DCB_se3_ag3_m_02 - phones	F	161.1627
161.1027	DCB_se3_ag3_m_02 - words	for	161.2427
161.1627	DCB_se3_ag3_m_02 - phones	AO1	161.1927
161.1927	DCB_se3_ag3_m_02 - phones	R	161.2427
161.2427	DCB_se3_ag3_m_02 - phones	Y	161.2727
161.2427	DCB_se3_ag3_m_02 - words	your	161.3527
161.2727	DCB_se3_ag3_m_02 - phones	UH1	161.3027
161.3027	DCB_se3_ag3_m_02 - phones	R	161.3527
161.3527	DCB_se3_ag3_m_02 - phones	D	161.4627
161.3527	DCB_se3_ag3_m_02 - words	daughter	161.7827
161.4627	DCB_se3_ag3_m_02 - phones	AO1	161.6127
161.6127	DCB_se3_ag3_m_02 - phones	T	161.6727
161.6727	DCB_se3_ag3_m_02 - phones	ER0	161.7827
161.7827	DCB_se3_ag3_m_02 - phones	sp	161.8627
161.8627	DCB_se3_ag3_m_02 - phones	SH	161.9727
161.8627	DCB_se3_ag3_m_02 - words	she	162.0227
161.9727	DCB_se3_ag3_m_02 - phones	IY1	162.0227
162.0227	DCB_se3_ag3_m_02 - phones	W	162.0527
162.0227	DCB_se3_ag3_m_02 - words	was	162.1227
162.0527	DCB_se3_ag3_m_02 - phones	AH0	162.0827
162.0827	DCB_se3_ag3_m_02 - phones	Z	162.1227
162.1227	DCB_se3_ag3_m_02 - phones	L	162.1727
162.1227	DCB_se3_ag3_m_02 - words	like	162.3027
162.1727	DCB_se3_ag3_m_02 - phones	AY1	162.2627
162.2627	DCB_se3_ag3_m_02 - phones	K	162.3027
162.3027	DCB_se3_ag3_m_02 - phones	N	162.4027
162.3027	DCB_se3_ag3_m_02 - words	no	162.6927
162.4027	DCB_se3_ag3_m_02 - phones	OW1	162.6927
163.2938	DCB_se3_ag3_m_02 - phones	sil	163.3238
163.3238	DCB_se3_ag3_m_02 - phones	AH1	163.6238
163.3238	DCB_se3_ag3_m_02 - words	um	163.8638
163.6238	DCB_se3_ag3_m_02 - phones	M	163.8638
163.8638	DCB_se3_ag3_m_02 - phones	T	163.9638
163.8638	DCB_se3_ag3_m_02 - words	take	164.1138
163.9638	DCB_se3_ag3_m_02 - phones	EY1	164.0538
164.0538	DCB_se3_ag3_m_02 - phones	K	164.1138
164.1138	DCB_se3_ag3_m_02 - phones	DH	164.1538
164.1138	DCB_se3_ag3_m_02 - words	this	164.4138
164.1538	DCB_se3_ag3_m_02 - phones	IH0	164.2938
164.2938	DCB_se3_ag3_m_02 - phones	S	164.4138
164.4138	DCB_se3_ag3_m_02 - phones	B	164.4538
164.4138	DCB_se3_ag3_m_02 - words	because	164.6738
164.4538	DCB_se3_ag3_m_02 - phones	IH0	164.5038
164.5038	DCB_se3_ag3_m_02 - phones	K	164.5438
164.5438	DCB_se3_ag3_m_02 - phones	AH0	164.6238
164.6238	DCB_se3_ag3_m_02 - phones	Z	164.6738
164.6738	DCB_se3_ag3_m_02 - phones	Y	164.7038
164.6738	DCB_se3_ag3_m_02 - words	you	164.7338
164.7038	DCB_se3_ag3_m_02 - phones	UW1	164.7338
164.7338	DCB_se3_ag3_m_02 - phones	D	164.7838
164.7338	DCB_se3_ag3_m_02 - words	did	164.8838
164.7838	DCB_se3_ag3_m_02 - phones	IH0	164.8538
164.8538	DCB_se3_ag3_m_02 - phones	D	164.8838
164.8838	DCB_se3_ag3_m_02 - words	a	164.9538
164.8838	DCB_se3_ag3_m_02 - phones	AH0	164.9538
164.9538	DCB_se3_ag3_m_02 - phones	G	164.9938
164.9538	DCB_se3_ag3_m_02 - words	good	165.1038
164.9938	DCB_se3_ag3_m_02 - phones	UH1	165.0538
165.0538	DCB_se3_ag3_m_02 - phones	D	165.1038
165.1038	DCB_se3_ag3_m_02 - phones	JH	165.2138
165.1038	DCB_se3_ag3_m_02 - words	job	165.4938
165.2138	DCB_se3_ag3_m_02 - phones	AA1	165.4438
165.4438	DCB_se3_ag3_m_02 - phones	B	165.4938
165.4938	DCB_se3_ag3_m_02 - phones	sp	165.5238
165.5238	DCB_se3_ag3_m_02 - phones	AH0	165.6138
165.5238	DCB_se3_ag3_m_02 - words	and	165.6838
165.6138	DCB_se3_ag3_m_02 - phones	N	165.6538
165.6538	DCB_se3_ag3_m_02 - phones	D	165.6838
165.6838	DCB_se3_ag3_m_02 - phones	DH	165.7238
165.6838	DCB_se3_ag3_m_02 - words	then	165.9738
165.7238	DCB_se3_ag3_m_02 - phones	EH1	165.8338
165.8338	DCB_se3_ag3_m_02 - phones	N	165.9738
165.9738	DCB_se3_ag3_m_02 - phones	sp	166.5210
166.5210	DCB_se3_ag3_m_02 - words	a	166.5910
166.5210	DCB_se3_ag3_m_02 - phones	AH0	166.5910
166.5910	DCB_se3_ag3_m_02 - phones	L	166.6510
166.5910	DCB_se3_ag3_m_02 - words	lot	166.7410
166.6510	DCB_se3_ag3_m_02 - phones	AA1	166.7110
166.7110	DCB_se3_ag3_m_02 - phones	T	166.7410
166.7410	DCB_se3_ag3_m_02 - phones	AH1	166.7710
166.7410	DCB_se3_ag3_m_02 - words	of	166.8010
166.7710	DCB_se3_ag3_m_02 - phones	V	166.8010
166.8010	DCB_se3_ag3_m_02 - phones	HH	166.8310
166.8010	DCB_se3_ag3_m_02 - words	her	166.8910
166.8310	DCB_se3_ag3_m_02 - phones	ER0	166.8910
166.8910	DCB_se3_ag3_m_02 - phones	F	167.0110
166.8910	DCB_se3_ag3_m_02 - words	family	167.2310
167.0110	DCB_se3_ag3_m_02 - phones	AE1	167.1210
167.1210	DCB_se3_ag3_m_02 - phones	M	167.1610
167.1610	DCB_se3_ag3_m_02 - phones	L	167.1910
167.1910	DCB_se3_ag3_m_02 - phones	IY0	167.2310
167.2310	DCB_se3_ag3_m_02 - phones	M	167.2710
167.2310	DCB_se3_ag3_m_02 - words	members	167.5410
167.2710	DCB_se3_ag3_m_02 - phones	EH1	167.3310
167.3310	DCB_se3_ag3_m_02 - phones	M	167.3710
167.3710	DCB_se3_ag3_m_02 - phones	B	167.4210
167.4210	DCB_se3_ag3_m_02 - phones	ER0	167.4810
167.4810	DCB_se3_ag3_m_02 - phones	Z	167.5410
167.5410	DCB_se3_ag3_m_02 - phones	W	167.6210
167.5410	DCB_se3_ag3_m_02 - words	were	167.6510
167.6210	DCB_se3_ag3_m_02 - phones	ER0	167.6510
167.6510	DCB_se3_ag3_m_02 - phones	AE1	167.7810
167.6510	DCB_se3_ag3_m_02 - words	aksing	167.9410
167.7810	DCB_se3_ag3_m_02 - phones	K	167.8510
167.8510	DCB_se3_ag3_m_02 - phones	S	167.8810
167.8810	DCB_se3_ag3_m_02 - phones	IH0	167.9110
167.9110	DCB_se3_ag3_m_02 - phones	NG	167.9410
167.9410	DCB_se3_ag3_m_02 - phones	M	167.9710
167.9410	DCB_se3_ag3_m_02 - words	me	168.0010
167.9710	DCB_se3_ag3_m_02 - phones	IY1	168.0010
168.0010	DCB_se3_ag3_m_02 - phones	W	168.0510
168.0010	DCB_se3_ag3_m_02 - words	well	168.1110
168.0510	DCB_se3_ag3_m_02 - phones	EH1	168.0810
168.0810	DCB_se3_ag3_m_02 - phones	L	168.1110
168.1110	DCB_se3_ag3_m_02 - phones	Y	168.1510
168.1110	DCB_se3_ag3_m_02 - words	you	168.2010
168.1510	DCB_se3_ag3_m_02 - phones	UW1	168.2010
168.2010	DCB_se3_ag3_m_02 - phones	HH	168.2410
168.2010	DCB_se3_ag3_m_02 - words	have	168.3410
168.2410	DCB_se3_ag3_m_02 - phones	AE1	168.2910
168.2910	DCB_se3_ag3_m_02 - phones	V	168.3410
168.3410	DCB_se3_ag3_m_02 - phones	EH1	168.3710
168.3410	DCB_se3_ag3_m_02 - words	any	168.4810
168.3710	DCB_se3_ag3_m_02 - phones	N	168.4110
168.4110	DCB_se3_ag3_m_02 - phones	IY0	168.4810
168.4810	DCB_se3_ag3_m_02 - phones	B	168.5410
168.4810	DCB_se3_ag3_m_02 - words	business	168.7710
168.5410	DCB_se3_ag3_m_02 - phones	IH1	168.5910
168.5910	DCB_se3_ag3_m_02 - phones	Z	168.6710
168.6710	DCB_se3_ag3_m_02 - phones	N	168.7010
168.7010	DCB_se3_ag3_m_02 - phones	AH0	168.7410
168.7410	DCB_se3_ag3_m_02 - phones	S	168.7710
168.7710	DCB_se3_ag3_m_02 - phones	K	168.8610
168.7710	DCB_se3_ag3_m_02 - words	cards	169.1910
168.8610	DCB_se3_ag3_m_02 - phones	AA1	169.0310
169.0310	DCB_se3_ag3_m_02 - phones	R	169.0810
169.0810	DCB_se3_ag3_m_02 - phones	D	169.1210
169.1210	DCB_se3_ag3_m_02 - phones	Z	169.1910
169.1910	DCB_se3_ag3_m_02 - words	i	169.2610
169.1910	DCB_se3_ag3_m_02 - phones	AY1	169.2610
169.2610	DCB_se3_ag3_m_02 - phones	W	169.3610
169.2610	DCB_se3_ag3_m_02 - words	was	169.4210
169.3610	DCB_se3_ag3_m_02 - phones	AO1	169.3910
169.3910	DCB_se3_ag3_m_02 - phones	Z	169.4210
169.4210	DCB_se3_ag3_m_02 - phones	L	169.4510
169.4210	DCB_se3_ag3_m_02 - words	like	169.5110
169.4510	DCB_se3_ag3_m_02 - phones	AY1	169.4810
169.4810	DCB_se3_ag3_m_02 - phones	K	169.5110
169.5110	DCB_se3_ag3_m_02 - phones	sp	169.5410
169.5410	DCB_se3_ag3_m_02 - phones	W	169.6510
169.5410	DCB_se3_ag3_m_02 - words	what	169.7210
169.6510	DCB_se3_ag3_m_02 - phones	AH1	169.6810
169.6810	DCB_se3_ag3_m_02 - phones	T	169.7210
169.7210	DCB_se3_ag3_m_02 - phones	sp	169.8110
169.8110	DCB_se3_ag3_m_02 - phones	N	169.9510
169.8110	DCB_se3_ag3_m_02 - words	no	170.1010
169.9510	DCB_se3_ag3_m_02 - phones	OW1	170.1010
170.1010	DCB_se3_ag3_m_02 - phones	sp	170.2110
170.2110	DCB_se3_ag3_m_02 - phones	K	170.2710
170.2110	DCB_se3_ag3_m_02 - words	cause	170.3910
170.2710	DCB_se3_ag3_m_02 - phones	AA1	170.3210
170.3210	DCB_se3_ag3_m_02 - phones	Z	170.3910
170.3910	DCB_se3_ag3_m_02 - words	i	170.4610
170.3910	DCB_se3_ag3_m_02 - phones	AY1	170.4610
170.4610	DCB_se3_ag3_m_02 - words	<unk>	170.6910
170.4610	DCB_se3_ag3_m_02 - phones	spn	170.6910
170.6910	DCB_se3_ag3_m_02 - phones	sp	171.0963
171.0963	DCB_se3_ag3_m_02 - words	i	171.1563
171.0963	DCB_se3_ag3_m_02 - phones	AY1	171.1563
171.1563	DCB_se3_ag3_m_02 - phones	D	171.1963
171.1563	DCB_se3_ag3_m_02 - words	don't	171.3063
171.1963	DCB_se3_ag3_m_02 - phones	OW1	171.2463
171.2463	DCB_se3_ag3_m_02 - phones	N	171.3063
171.3063	DCB_se3_ag3_m_02 - phones	D	171.3463
171.3063	DCB_se3_ag3_m_02 - words	do	171.4263
171.3463	DCB_se3_ag3_m_02 - phones	UW1	171.4263
171.4263	DCB_se3_ag3_m_02 - phones	DH	171.4763
171.4263	DCB_se3_ag3_m_02 - words	this	171.5963
171.4763	DCB_se3_ag3_m_02 - phones	IH0	171.5263
171.5263	DCB_se3_ag3_m_02 - phones	S	171.5963
171.5963	DCB_se3_ag3_m_02 - phones	R	171.6763
171.5963	DCB_se3_ag3_m_02 - words	r-	171.6763
171.6763	DCB_se3_ag3_m_02 - words	<unk>	171.8263
171.6763	DCB_se3_ag3_m_02 - phones	spn	171.8263
171.8263	DCB_se3_ag3_m_02 - words	i	171.8663
171.8263	DCB_se3_ag3_m_02 - phones	AY1	171.8663
171.8663	DCB_se3_ag3_m_02 - phones	D	171.8963
171.8663	DCB_se3_ag3_m_02 - words	don't	172.0263
171.8963	DCB_se3_ag3_m_02 - phones	OW1	171.9763
171.9763	DCB_se3_ag3_m_02 - phones	N	172.0263
172.0263	DCB_se3_ag3_m_02 - phones	D	172.0563
172.0263	DCB_se3_ag3_m_02 - words	do	172.1263
172.0563	DCB_se3_ag3_m_02 - phones	UW1	172.1263
172.1263	DCB_se3_ag3_m_02 - phones	DH	172.1563
172.1263	DCB_se3_ag3_m_02 - words	this	172.2463
172.1563	DCB_se3_ag3_m_02 - phones	IH1	172.1963
172.1963	DCB_se3_ag3_m_02 - phones	S	172.2463
172.2463	DCB_se3_ag3_m_02 - phones	AA1	172.2763
172.2463	DCB_se3_ag3_m_02 - words	on	172.3263
172.2763	DCB_se3_ag3_m_02 - phones	N	172.3263
172.3263	DCB_se3_ag3_m_02 - words	a	172.3963
172.3263	DCB_se3_ag3_m_02 - phones	AH0	172.3963
172.3963	DCB_se3_ag3_m_02 - phones	R	172.4663
172.3963	DCB_se3_ag3_m_02 - words	regular	172.6763
172.4663	DCB_se3_ag3_m_02 - phones	EH1	172.5063
172.5063	DCB_se3_ag3_m_02 - phones	G	172.5363
172.5363	DCB_se3_ag3_m_02 - phones	Y	172.5663
172.5663	DCB_se3_ag3_m_02 - phones	AH0	172.5963
172.5963	DCB_se3_ag3_m_02 - phones	L	172.6263
172.6263	DCB_se3_ag3_m_02 - phones	ER0	172.6763
172.6763	DCB_se3_ag3_m_02 - phones	B	172.7463
172.6763	DCB_se3_ag3_m_02 - words	basis	173.2263
172.7463	DCB_se3_ag3_m_02 - phones	EY1	172.8863
172.8863	DCB_se3_ag3_m_02 - phones	S	172.9463
172.9463	DCB_se3_ag3_m_02 - phones	IH0	173.0163
173.0163	DCB_se3_ag3_m_02 - phones	S	173.2263
174.0025	DCB_se3_ag3_m_02 - phones	sil	174.0325
174.0325	DCB_se3_ag3_m_02 - phones	S	174.1625
174.0325	DCB_se3_ag3_m_02 - words	so	174.2925
174.1625	DCB_se3_ag3_m_02 - phones	OW1	174.2925
174.2925	DCB_se3_ag3_m_02 - phones	AH1	174.6225
174.2925	DCB_se3_ag3_m_02 - words	um	174.8225
174.6225	DCB_se3_ag3_m_02 - phones	M	174.8225
174.8225	DCB_se3_ag3_m_02 - phones	sp	175.8977
175.8977	DCB_se3_ag3_m_02 - phones	AE1	176.0177
175.8977	DCB_se3_ag3_m_02 - words	after	176.1377
176.0177	DCB_se3_ag3_m_02 - phones	F	176.0477
176.0477	DCB_se3_ag3_m_02 - phones	T	176.1077
176.1077	DCB_se3_ag3_m_02 - phones	ER0	176.1377
176.1377	DCB_se3_ag3_m_02 - phones	DH	176.1877
176.1377	DCB_se3_ag3_m_02 - words	that	176.2777
176.1877	DCB_se3_ag3_m_02 - phones	AE1	176.2177
176.2177	DCB_se3_ag3_m_02 - phones	T	176.2777
176.2777	DCB_se3_ag3_m_02 - words	i	176.3477
176.2777	DCB_se3_ag3_m_02 - phones	AY1	176.3477
176.3477	DCB_se3_ag3_m_02 - phones	G	176.3977
176.3477	DCB_se3_ag3_m_02 - words	got	176.4777
176.3977	DCB_se3_ag3_m_02 - phones	AA1	176.4377
176.4377	DCB_se3_ag3_m_02 - phones	T	176.4777
176.4777	DCB_se3_ag3_m_02 - phones	T	176.5177
176.4777	DCB_se3_ag3_m_02 - words	to	176.5777
176.5177	DCB_se3_ag3_m_02 - phones	AH0	176.5777
176.5777	DCB_se3_ag3_m_02 - phones	TH	176.6377
176.5777	DCB_se3_ag3_m_02 - words	thinking	176.7877
176.6377	DCB_se3_ag3_m_02 - phones	IH1	176.6677
176.6677	DCB_se3_ag3_m_02 - phones	NG	176.6977
176.6977	DCB_se3_ag3_m_02 - phones	K	176.7277
176.7277	DCB_se3_ag3_m_02 - phones	IH0	176.7577
176.7577	DCB_se3_ag3_m_02 - phones	NG	176.7877
176.7877	DCB_se3_ag3_m_02 - phones	AY1	176.8477
176.7877	DCB_se3_ag3_m_02 - words	i	176.8477
176.8477	DCB_se3_ag3_m_02 - phones	S	176.9077
176.8477	DCB_se3_ag3_m_02 - words	said	176.9677
176.9077	DCB_se3_ag3_m_02 - phones	EH1	176.9377
176.9377	DCB_se3_ag3_m_02 - phones	D	176.9677
176.9677	DCB_se3_ag3_m_02 - phones	M	176.9977
176.9677	DCB_se3_ag3_m_02 - words	maybe	177.1877
176.9977	DCB_se3_ag3_m_02 - phones	EY1	177.0877
177.0877	DCB_se3_ag3_m_02 - phones	B	177.1577
177.1577	DCB_se3_ag3_m_02 - phones	IY0	177.1877
177.1877	DCB_se3_ag3_m_02 - words	i	177.2477
177.1877	DCB_se3_ag3_m_02 - phones	AY1	177.2477
177.2477	DCB_se3_ag3_m_02 - phones	SH	177.4177
177.2477	DCB_se3_ag3_m_02 - words	should	177.6677
177.4177	DCB_se3_ag3_m_02 - phones	UH1	177.5977
177.5977	DCB_se3_ag3_m_02 - phones	D	177.6677
177.6677	DCB_se3_ag3_m_02 - phones	S	177.7677
177.6677	DCB_se3_ag3_m_02 - words	so	178.0477
177.7677	DCB_se3_ag3_m_02 - phones	OW1	178.0477
179.1384	DCB_se3_ag3_m_02 - phones	sil	179.1784
179.1784	DCB_se3_ag3_m_02 - phones	AY1	179.2684
179.1784	DCB_se3_ag3_m_02 - words	i	179.2684
179.2684	DCB_se3_ag3_m_02 - phones	TH	179.3384
179.2684	DCB_se3_ag3_m_02 - words	think	179.4384
179.3384	DCB_se3_ag3_m_02 - phones	IH1	179.3784
179.3784	DCB_se3_ag3_m_02 - phones	NG	179.4084
179.4084	DCB_se3_ag3_m_02 - phones	K	179.4384
179.4384	DCB_se3_ag3_m_02 - phones	SH	179.5284
179.4384	DCB_se3_ag3_m_02 - words	she	179.5584
179.5284	DCB_se3_ag3_m_02 - phones	IY1	179.5584
179.5584	DCB_se3_ag3_m_02 - phones	HH	179.6184
179.5584	DCB_se3_ag3_m_02 - words	had	179.7084
179.6184	DCB_se3_ag3_m_02 - phones	AE1	179.6584
179.6584	DCB_se3_ag3_m_02 - phones	D	179.7084
179.7084	DCB_se3_ag3_m_02 - phones	AH0	179.7484
179.7084	DCB_se3_ag3_m_02 - words	another	180.0284
179.7484	DCB_se3_ag3_m_02 - phones	N	179.8384
179.8384	DCB_se3_ag3_m_02 - phones	AH1	179.9284
179.9284	DCB_se3_ag3_m_02 - phones	DH	179.9684
179.9684	DCB_se3_ag3_m_02 - phones	ER0	180.0284
180.0284	DCB_se3_ag3_m_02 - phones	IY0	180.1384
180.0284	DCB_se3_ag3_m_02 - words	event	180.4284
180.1384	DCB_se3_ag3_m_02 - phones	V	180.2384
180.2384	DCB_se3_ag3_m_02 - phones	EH1	180.3484
180.3484	DCB_se3_ag3_m_02 - phones	N	180.3784
180.3784	DCB_se3_ag3_m_02 - phones	T	180.4284
180.4284	DCB_se3_ag3_m_02 - phones	L	180.4884
180.4284	DCB_se3_ag3_m_02 - words	like	180.5984
180.4884	DCB_se3_ag3_m_02 - phones	AY1	180.5584
180.5584	DCB_se3_ag3_m_02 - phones	K	180.5984
180.5984	DCB_se3_ag3_m_02 - phones	AH0	180.6584
180.5984	DCB_se3_ag3_m_02 - words	a	180.6584
180.6584	DCB_se3_ag3_m_02 - phones	B	180.7384
180.6584	DCB_se3_ag3_m_02 - words	birthday	180.9884
180.7384	DCB_se3_ag3_m_02 - phones	ER1	180.8384
180.8384	DCB_se3_ag3_m_02 - phones	TH	180.8784
180.8784	DCB_se3_ag3_m_02 - phones	D	180.9084
180.9084	DCB_se3_ag3_m_02 - phones	EY2	180.9884
180.9884	DCB_se3_ag3_m_02 - phones	P	181.1184
180.9884	DCB_se3_ag3_m_02 - words	party	181.3684
181.1184	DCB_se3_ag3_m_02 - phones	AA1	181.2384
181.2384	DCB_se3_ag3_m_02 - phones	R	181.2784
181.2784	DCB_se3_ag3_m_02 - phones	T	181.3084
181.3084	DCB_se3_ag3_m_02 - phones	IY0	181.3684
181.3684	DCB_se3_ag3_m_02 - phones	AE1	181.4084
181.3684	DCB_se3_ag3_m_02 - words	and	181.4884
181.4084	DCB_se3_ag3_m_02 - phones	N	181.4884
181.4884	DCB_se3_ag3_m_02 - words	i	181.5384
181.4884	DCB_se3_ag3_m_02 - phones	AY1	181.5384
181.5384	DCB_se3_ag3_m_02 - phones	K	181.7084
181.5384	DCB_se3_ag3_m_02 - words	came	181.8884
181.7084	DCB_se3_ag3_m_02 - phones	EY1	181.8184
181.8184	DCB_se3_ag3_m_02 - phones	M	181.8884
181.8884	DCB_se3_ag3_m_02 - phones	W	181.9384
181.8884	DCB_se3_ag3_m_02 - words	with	182.0884
181.9384	DCB_se3_ag3_m_02 - phones	IH1	182.0584
182.0584	DCB_se3_ag3_m_02 - phones	DH	182.0884
182.0884	DCB_se3_ag3_m_02 - phones	B	182.1484
182.0884	DCB_se3_ag3_m_02 - words	business	182.3984
182.1484	DCB_se3_ag3_m_02 - phones	IH1	182.1984
182.1984	DCB_se3_ag3_m_02 - phones	Z	182.2784
182.2784	DCB_se3_ag3_m_02 - phones	N	182.3084
182.3084	DCB_se3_ag3_m_02 - phones	AH0	182.3384
182.3384	DCB_se3_ag3_m_02 - phones	S	182.3984
182.3984	DCB_se3_ag3_m_02 - phones	K	182.4884
182.3984	DCB_se3_ag3_m_02 - words	cards	182.8984
182.4884	DCB_se3_ag3_m_02 - phones	AA1	182.6584
182.6584	DCB_se3_ag3_m_02 - phones	R	182.7284
182.7284	DCB_se3_ag3_m_02 - phones	D	182.7584
182.7584	DCB_se3_ag3_m_02 - phones	Z	182.8984
183.4067	DCB_se3_ag3_m_02 - phones	sil	183.4467
183.4467	DCB_se3_ag3_m_02 - phones	AE1	183.5667
183.4467	DCB_se3_ag3_m_02 - words	after	183.6667
183.5667	DCB_se3_ag3_m_02 - phones	F	183.6067
183.6067	DCB_se3_ag3_m_02 - phones	T	183.6367
183.6367	DCB_se3_ag3_m_02 - phones	ER0	183.6667
183.6667	DCB_se3_ag3_m_02 - words	i	183.7067
183.6667	DCB_se3_ag3_m_02 - phones	AY1	183.7067
183.7067	DCB_se3_ag3_m_02 - phones	D	183.7667
183.7067	DCB_se3_ag3_m_02 - words	did	183.8567
183.7667	DCB_se3_ag3_m_02 - phones	IH1	183.8067
183.8067	DCB_se3_ag3_m_02 - phones	D	183.8567
183.8567	DCB_se3_ag3_m_02 - phones	DH	183.8867
183.8567	DCB_se3_ag3_m_02 - words	the	183.9367
183.8867	DCB_se3_ag3_m_02 - phones	AH0	183.9367
183.9367	DCB_se3_ag3_m_02 - phones	P	184.0467
183.9367	DCB_se3_ag3_m_02 - words	party	184.2267
184.0467	DCB_se3_ag3_m_02 - phones	AA1	184.1367
184.1367	DCB_se3_ag3_m_02 - phones	R	184.1667
184.1667	DCB_se3_ag3_m_02 - phones	T	184.1967
184.1967	DCB_se3_ag3_m_02 - phones	IY0	184.2267
184.2267	DCB_se3_ag3_m_02 - phones	AH0	184.2567
184.2267	DCB_se3_ag3_m_02 - words	and	184.2967
184.2567	DCB_se3_ag3_m_02 - phones	N	184.2967
184.2967	DCB_se3_ag3_m_02 - words	i	184.3567
184.2967	DCB_se3_ag3_m_02 - phones	AY1	184.3567
184.3567	DCB_se3_ag3_m_02 - phones	P	184.4867
184.3567	DCB_se3_ag3_m_02 - words	passed	184.6867
184.4867	DCB_se3_ag3_m_02 - phones	AE1	184.6167
184.6167	DCB_se3_ag3_m_02 - phones	S	184.6567
184.6567	DCB_se3_ag3_m_02 - phones	T	184.6867
184.6867	DCB_se3_ag3_m_02 - phones	DH	184.7167
184.6867	DCB_se3_ag3_m_02 - words	them	184.8267
184.7167	DCB_se3_ag3_m_02 - phones	AH0	184.7567
184.7567	DCB_se3_ag3_m_02 - phones	M	184.8267
184.8267	DCB_se3_ag3_m_02 - phones	AW1	184.9667
184.8267	DCB_se3_ag3_m_02 - words	out	185.0467
184.9667	DCB_se3_ag3_m_02 - phones	T	185.0467
185.0467	DCB_se3_ag3_m_02 - phones	sp	185.1167
185.1167	DCB_se3_ag3_m_02 - phones	AH0	185.2167
185.1167	DCB_se3_ag3_m_02 - words	and	185.4167
185.2167	DCB_se3_ag3_m_02 - phones	N	185.3267
185.3267	DCB_se3_ag3_m_02 - phones	D	185.4167
185.4167	DCB_se3_ag3_m_02 - phones	AY1	185.4767
185.4167	DCB_se3_ag3_m_02 - words	i	185.4767
185.4767	DCB_se3_ag3_m_02 - phones	G	185.5367
185.4767	DCB_se3_ag3_m_02 - words	guess	185.8467
185.5367	DCB_se3_ag3_m_02 - phones	EH1	185.6467
185.6467	DCB_se3_ag3_m_02 - phones	S	185.8467
186.5331	DCB_se3_ag3_m_02 - phones	sil	186.5631
186.5631	DCB_se3_ag3_m_02 - phones	W	186.6631
186.5631	DCB_se3_ag3_m_02 - words	word	186.7831
186.6631	DCB_se3_ag3_m_02 - phones	ER1	186.7531
186.7531	DCB_se3_ag3_m_02 - phones	D	186.7831
186.7831	DCB_se3_ag3_m_02 - phones	G	186.8231
186.7831	DCB_se3_ag3_m_02 - words	got	186.9231
186.8231	DCB_se3_ag3_m_02 - phones	AA1	186.8731
186.8731	DCB_se3_ag3_m_02 - phones	T	186.9231
186.9231	DCB_se3_ag3_m_02 - phones	AW1	186.9831
186.9231	DCB_se3_ag3_m_02 - words	out	187.0431
186.9831	DCB_se3_ag3_m_02 - phones	T	187.0431
187.0431	DCB_se3_ag3_m_02 - phones	TH	187.0931
187.0431	DCB_se3_ag3_m_02 - words	through	187.1531
187.0931	DCB_se3_ag3_m_02 - phones	R	187.1231
187.1231	DCB_se3_ag3_m_02 - phones	UW1	187.1531
187.1531	DCB_se3_ag3_m_02 - phones	DH	187.2031
187.1531	DCB_se3_ag3_m_02 - words	them	187.5131
187.2031	DCB_se3_ag3_m_02 - phones	EH1	187.4031
187.4031	DCB_se3_ag3_m_02 - phones	M	187.5131
187.5131	DCB_se3_ag3_m_02 - phones	DH	187.5631
187.5131	DCB_se3_ag3_m_02 - words	they	187.6631
187.5631	DCB_se3_ag3_m_02 - phones	EY1	187.6631
187.6631	DCB_se3_ag3_m_02 - phones	P	187.7631
187.6631	DCB_se3_ag3_m_02 - words	passed	187.9631
187.7631	DCB_se3_ag3_m_02 - phones	AE1	187.8831
187.8831	DCB_se3_ag3_m_02 - phones	S	187.9231
187.9231	DCB_se3_ag3_m_02 - phones	T	187.9631
187.9631	DCB_se3_ag3_m_02 - phones	AO1	187.9931
187.9631	DCB_se3_ag3_m_02 - words	on	188.0431
187.9931	DCB_se3_ag3_m_02 - phones	N	188.0431
188.0431	DCB_se3_ag3_m_02 - phones	K	188.1331
188.0431	DCB_se3_ag3_m_02 - words	cards	188.3631
188.1331	DCB_se3_ag3_m_02 - phones	AA1	188.2731
188.2731	DCB_se3_ag3_m_02 - phones	R	188.3031
188.3031	DCB_se3_ag3_m_02 - phones	D	188.3331
188.3331	DCB_se3_ag3_m_02 - phones	Z	188.3631
188.3631	DCB_se3_ag3_m_02 - phones	T	188.3931
188.3631	DCB_se3_ag3_m_02 - words	to	188.4331
188.3931	DCB_se3_ag3_m_02 - phones	AH0	188.4331
188.4331	DCB_se3_ag3_m_02 - phones	AH1	188.4931
188.4331	DCB_se3_ag3_m_02 - words	other	188.5831
188.4931	DCB_se3_ag3_m_02 - phones	DH	188.5531
188.5531	DCB_se3_ag3_m_02 - phones	ER0	188.5831
188.5831	DCB_se3_ag3_m_02 - phones	IH2	188.6131
188.5831	DCB_se3_ag3_m_02 - words	individuals	189.4131
188.6131	DCB_se3_ag3_m_02 - phones	N	188.6631
188.6631	DCB_se3_ag3_m_02 - phones	D	188.7031
188.7031	DCB_se3_ag3_m_02 - phones	AH0	188.7331
188.7331	DCB_se3_ag3_m_02 - phones	V	188.8031
188.8031	DCB_se3_ag3_m_02 - phones	IH1	188.9131
188.9131	DCB_se3_ag3_m_02 - phones	JH	189.0031
189.0031	DCB_se3_ag3_m_02 - phones	AH0	189.0431
189.0431	DCB_se3_ag3_m_02 - phones	W	189.0731
189.0731	DCB_se3_ag3_m_02 - phones	AH0	189.1231
189.1231	DCB_se3_ag3_m_02 - phones	L	189.2031
189.2031	DCB_se3_ag3_m_02 - phones	Z	189.4131
189.6769	DCB_se3_ag3_m_02 - phones	AH1	189.8369
189.6769	DCB_se3_ag3_m_02 - words	other	189.9469
189.8369	DCB_se3_ag3_m_02 - phones	DH	189.8869
189.8869	DCB_se3_ag3_m_02 - phones	ER0	189.9469
189.9469	DCB_se3_ag3_m_02 - phones	P	190.0369
189.9469	DCB_se3_ag3_m_02 - words	people	190.1769
190.0369	DCB_se3_ag3_m_02 - phones	IY1	190.0769
190.0769	DCB_se3_ag3_m_02 - phones	P	190.1169
190.1169	DCB_se3_ag3_m_02 - phones	AH0	190.1469
190.1469	DCB_se3_ag3_m_02 - phones	L	190.1769
190.1769	DCB_se3_ag3_m_02 - phones	S	190.2369
190.1769	DCB_se3_ag3_m_02 - words	started	190.4869
190.2369	DCB_se3_ag3_m_02 - phones	T	190.2869
190.2869	DCB_se3_ag3_m_02 - phones	AA1	190.3669
190.3669	DCB_se3_ag3_m_02 - phones	R	190.3969
[truncated: 59,452 more rows]
