# Supplementary material for: Considering Performance in the Automated and Manual Coding of Sociolinguistic Variables: Lessons From Variable (ING)
Source: Front Artif Intell. 2021 Apr 29;4:648543. doi: 10.3389/frai.2021.648543 (PMC8117961; doi:10.3389/frai.2021.648543)
Supplement: Supplementary file 4 [file Data_Sheet_4.ZIP › CORAAL_Aligned_as_Tables/DCB_se1_ag2_f_03_1_txout.txt]

tmin	tier	text	tmax
0.5524	DCB_int_01 - phones	sil	0.5924
0.5924	DCB_int_01 - phones	AE1	0.6324
0.5924	DCB_int_01 - words	and	1.2324
0.6324	DCB_int_01 - phones	N	1.2324
1.2324	DCB_int_01 - phones	sp	1.2624
1.2624	DCB_int_01 - words	rdx	1.6124
1.2624	DCB_int_01 - phones	TN	1.6124
1.6124	DCB_int_01 - phones	HH	1.6724
1.6124	DCB_int_01 - words	how	1.7924
1.6724	DCB_int_01 - phones	AW1	1.7924
1.7924	DCB_int_01 - phones	L	1.8424
1.7924	DCB_int_01 - words	long	1.9824
1.8424	DCB_int_01 - phones	AO1	1.9524
1.9524	DCB_int_01 - phones	NG	1.9824
1.9824	DCB_int_01 - phones	sp	2.0424
2.0424	DCB_int_01 - phones	HH	2.1424
2.0424	DCB_int_01 - words	have	2.2524
2.1424	DCB_int_01 - phones	AE1	2.2024
2.2024	DCB_int_01 - phones	V	2.2524
2.2524	DCB_int_01 - phones	sp	2.2824
2.2824	DCB_int_01 - phones	Y	2.4024
2.2824	DCB_int_01 - words	you	2.8024
2.4024	DCB_int_01 - phones	UW1	2.8024
2.8024	DCB_int_01 - phones	sp	2.8624
2.8624	DCB_int_01 - phones	B	2.9324
2.8624	DCB_int_01 - words	been	3.4524
2.9324	DCB_int_01 - phones	IH1	2.9624
2.9624	DCB_int_01 - phones	N	3.4524
3.4524	DCB_int_01 - phones	sp	3.7554
3.7554	DCB_int_01 - phones	AH1	3.8754
3.7554	DCB_int_01 - words	um	4.0954
3.8754	DCB_int_01 - phones	M	4.0954
4.0954	DCB_int_01 - phones	sp	4.1454
4.1454	DCB_int_01 - phones	L	4.2554
4.1454	DCB_int_01 - words	living	4.4654
4.2554	DCB_int_01 - phones	IH1	4.2954
4.2954	DCB_int_01 - phones	V	4.3554
4.3554	DCB_int_01 - phones	IH0	4.3954
4.3954	DCB_int_01 - phones	NG	4.4654
4.4654	DCB_int_01 - phones	sp	4.4954
4.4954	DCB_int_01 - phones	IH0	4.5454
4.4954	DCB_int_01 - words	in	4.6054
4.5454	DCB_int_01 - phones	N	4.6054
4.6054	DCB_int_01 - phones	sp	4.6354
4.6354	DCB_int_01 - phones	D	4.6654
4.6354	DCB_int_01 - words	dc	4.9454
4.6654	DCB_int_01 - phones	IY1	4.7754
4.7754	DCB_int_01 - phones	S	4.8754
4.8754	DCB_int_01 - phones	IY1	4.9454
4.9454	DCB_int_01 - phones	sp	11.3737
6.2779	DCB_se1_ag2_f_03 - phones	S	6.5079
6.2779	DCB_se1_ag2_f_03 - words	since	6.7579
6.5079	DCB_se1_ag2_f_03 - phones	IH1	6.5679
6.5679	DCB_se1_ag2_f_03 - phones	N	6.6579
6.6579	DCB_se1_ag2_f_03 - phones	S	6.7579
6.7579	DCB_se1_ag2_f_03 - phones	AY1	6.8579
6.7579	DCB_se1_ag2_f_03 - words	i	6.8579
6.8579	DCB_se1_ag2_f_03 - phones	W	6.8979
6.8579	DCB_se1_ag2_f_03 - words	was	7.0479
6.8979	DCB_se1_ag2_f_03 - phones	AA1	6.9679
6.9679	DCB_se1_ag2_f_03 - phones	Z	7.0479
7.0479	DCB_se1_ag2_f_03 - phones	sp	7.0979
7.0979	DCB_se1_ag2_f_03 - phones	B	7.1679
7.0979	DCB_se1_ag2_f_03 - words	born	7.5479
7.1679	DCB_se1_ag2_f_03 - phones	AO1	7.3479
7.3479	DCB_se1_ag2_f_03 - phones	R	7.4279
7.4279	DCB_se1_ag2_f_03 - phones	N	7.5479
7.5479	DCB_se1_ag2_f_03 - phones	sp	7.8079
7.8576	DCB_se1_ag2_f_03 - phones	W	7.9076
7.8576	DCB_se1_ag2_f_03 - words	which	8.0976
7.9076	DCB_se1_ag2_f_03 - phones	IH1	7.9776
7.9776	DCB_se1_ag2_f_03 - phones	CH	8.0976
8.0976	DCB_se1_ag2_f_03 - phones	IH0	8.1476
8.0976	DCB_se1_ag2_f_03 - words	is	8.2076
8.1476	DCB_se1_ag2_f_03 - phones	Z	8.2076
8.2076	DCB_se1_ag2_f_03 - phones	AH0	8.2576
8.2076	DCB_se1_ag2_f_03 - words	about	8.5576
8.2576	DCB_se1_ag2_f_03 - phones	B	8.3076
8.3076	DCB_se1_ag2_f_03 - phones	AW1	8.4476
8.4476	DCB_se1_ag2_f_03 - phones	T	8.5576
8.8313	DCB_se1_ag2_f_03 - phones	T	8.9813
8.8313	DCB_se1_ag2_f_03 - words	twenty	9.2413
8.9813	DCB_se1_ag2_f_03 - phones	W	9.0113
9.0113	DCB_se1_ag2_f_03 - phones	EH1	9.0713
9.0713	DCB_se1_ag2_f_03 - phones	N	9.1413
9.1413	DCB_se1_ag2_f_03 - phones	IY0	9.2413
9.2413	DCB_se1_ag2_f_03 - phones	F	9.3713
9.2413	DCB_se1_ag2_f_03 - words	five	9.6613
9.3713	DCB_se1_ag2_f_03 - phones	AY1	9.6213
9.6213	DCB_se1_ag2_f_03 - phones	V	9.6613
9.6613	DCB_se1_ag2_f_03 - phones	sp	9.6913
9.6913	DCB_se1_ag2_f_03 - phones	G	9.7713
9.6913	DCB_se1_ag2_f_03 - words	going	9.9213
9.7713	DCB_se1_ag2_f_03 - phones	OW1	9.8113
9.8113	DCB_se1_ag2_f_03 - phones	IH0	9.8813
9.8813	DCB_se1_ag2_f_03 - phones	N	9.9213
9.9213	DCB_se1_ag2_f_03 - phones	AO1	9.9813
9.9213	DCB_se1_ag2_f_03 - words	on	10.0413
9.9813	DCB_se1_ag2_f_03 - phones	N	10.0413
10.0413	DCB_se1_ag2_f_03 - phones	T	10.1113
10.0413	DCB_se1_ag2_f_03 - words	twenty	10.2813
10.1113	DCB_se1_ag2_f_03 - phones	W	10.1413
10.1413	DCB_se1_ag2_f_03 - phones	EH1	10.1813
10.1813	DCB_se1_ag2_f_03 - phones	N	10.2113
10.2113	DCB_se1_ag2_f_03 - phones	IY0	10.2813
10.2813	DCB_se1_ag2_f_03 - phones	S	10.3613
10.2813	DCB_se1_ag2_f_03 - words	six	10.5213
10.3613	DCB_se1_ag2_f_03 - phones	IH1	10.4013
10.4013	DCB_se1_ag2_f_03 - phones	K	10.4713
10.4713	DCB_se1_ag2_f_03 - phones	S	10.5213
10.5213	DCB_se1_ag2_f_03 - phones	Y	10.5713
10.5213	DCB_se1_ag2_f_03 - words	years	11.1313
10.5713	DCB_se1_ag2_f_03 - phones	IH1	10.6713
10.6713	DCB_se1_ag2_f_03 - phones	R	10.7213
10.7213	DCB_se1_ag2_f_03 - phones	Z	11.1313
11.3737	DCB_int_01 - phones	AE1	11.4137
11.3737	DCB_int_01 - words	and	12.0437
11.4137	DCB_int_01 - phones	N	12.0437
12.0437	DCB_int_01 - phones	sp	12.0737
12.0737	DCB_int_01 - phones	S	12.3437
12.0737	DCB_int_01 - words	so	12.7437
12.3437	DCB_int_01 - phones	OW1	12.7437
12.7437	DCB_int_01 - phones	sp	12.7737
12.8393	DCB_int_01 - phones	W	12.9593
12.8393	DCB_int_01 - words	when	13.0193
12.9593	DCB_int_01 - phones	IH1	12.9893
12.9893	DCB_int_01 - phones	N	13.0193
13.0193	DCB_int_01 - words	s	13.0493
13.0193	DCB_int_01 - phones	Z	13.0493
13.0493	DCB_int_01 - phones	Y	13.0793
13.0493	DCB_int_01 - words	your	13.1493
13.0793	DCB_int_01 - phones	UH1	13.1093
13.1093	DCB_int_01 - phones	R	13.1493
13.1493	DCB_int_01 - phones	B	13.1993
13.1493	DCB_int_01 - words	birthday	13.4793
13.1993	DCB_int_01 - phones	ER1	13.3093
13.3093	DCB_int_01 - phones	TH	13.3393
13.3393	DCB_int_01 - phones	D	13.3793
13.3793	DCB_int_01 - phones	EY2	13.4793
13.4793	DCB_int_01 - phones	AE1	13.5293
13.4793	DCB_int_01 - words	actually	13.9393
13.5293	DCB_int_01 - phones	K	13.6193
13.6193	DCB_int_01 - phones	SH	13.6693
13.6693	DCB_int_01 - phones	AH0	13.7593
13.7593	DCB_int_01 - phones	L	13.8293
13.8293	DCB_int_01 - phones	IY0	13.9393
14.1439	DCB_se1_ag2_f_03 - phones	sil	14.1939
14.1939	DCB_se1_ag2_f_03 - phones	M	14.2839
14.1939	DCB_se1_ag2_f_03 - words	may	14.4039
14.2839	DCB_se1_ag2_f_03 - phones	EY1	14.4039
14.4039	DCB_se1_ag2_f_03 - phones	F	14.4939
14.4039	DCB_se1_ag2_f_03 - words	fifteenth	15.1539
14.4939	DCB_se1_ag2_f_03 - phones	IH0	14.5739
14.5739	DCB_se1_ag2_f_03 - phones	F	14.6039
14.6039	DCB_se1_ag2_f_03 - phones	T	14.6939
14.6939	DCB_se1_ag2_f_03 - phones	IY1	14.8339
14.8339	DCB_se1_ag2_f_03 - phones	N	14.8639
14.8639	DCB_se1_ag2_f_03 - phones	TH	15.1539
15.3618	DCB_se1_ag2_f_03 - phones	sil	15.4118
15.4118	DCB_se1_ag2_f_03 - phones	N	15.4718
15.4118	DCB_se1_ag2_f_03 - words	nineteen	15.7518
15.4718	DCB_se1_ag2_f_03 - phones	AY1	15.5418
15.5418	DCB_se1_ag2_f_03 - phones	N	15.6018
15.6018	DCB_se1_ag2_f_03 - phones	T	15.6618
15.6618	DCB_se1_ag2_f_03 - phones	IY1	15.7218
15.7218	DCB_se1_ag2_f_03 - phones	N	15.7518
15.7518	DCB_se1_ag2_f_03 - phones	N	15.7918
15.7518	DCB_se1_ag2_f_03 - words	ninety	16.1318
15.7918	DCB_se1_ag2_f_03 - phones	AY1	15.8618
15.8618	DCB_se1_ag2_f_03 - phones	N	15.9218
15.9218	DCB_se1_ag2_f_03 - phones	T	15.9718
15.9718	DCB_se1_ag2_f_03 - phones	IY0	16.1318
16.6997	DCB_int_01 - phones	AH1	17.2397
16.6997	DCB_int_01 - words	um	17.3597
17.2397	DCB_int_01 - phones	M	17.3597
17.3597	DCB_int_01 - phones	AH0	17.3997
17.3597	DCB_int_01 - words	and	17.5197
17.3997	DCB_int_01 - phones	N	17.5197
17.5197	DCB_int_01 - phones	W	17.5797
17.5197	DCB_int_01 - words	what	17.6397
17.5797	DCB_int_01 - phones	AH1	17.6097
17.6097	DCB_int_01 - phones	T	17.6397
17.6397	DCB_int_01 - phones	AH0	17.6797
17.6397	DCB_int_01 - words	about	17.8597
17.6797	DCB_int_01 - phones	B	17.7297
17.7297	DCB_int_01 - phones	AW1	17.8097
17.8097	DCB_int_01 - phones	T	17.8597
17.8597	DCB_int_01 - phones	Y	17.9197
17.8597	DCB_int_01 - words	your	17.9997
17.9197	DCB_int_01 - phones	UH1	17.9497
17.9497	DCB_int_01 - phones	R	17.9997
17.9997	DCB_int_01 - phones	P	18.1197
17.9997	DCB_int_01 - words	parents	18.3197
18.1197	DCB_int_01 - phones	EH1	18.1697
18.1697	DCB_int_01 - phones	R	18.1997
18.1997	DCB_int_01 - phones	AH0	18.2297
18.2297	DCB_int_01 - phones	N	18.2597
18.2597	DCB_int_01 - phones	T	18.2897
18.2897	DCB_int_01 - phones	S	18.3197
18.3197	DCB_int_01 - phones	D	18.3497
18.3197	DCB_int_01 - words	did	18.4097
18.3497	DCB_int_01 - phones	IH0	18.3797
18.3797	DCB_int_01 - phones	D	18.4097
18.4097	DCB_int_01 - phones	DH	18.4597
18.4097	DCB_int_01 - words	they	18.5197
18.4597	DCB_int_01 - phones	EY1	18.5197
18.5197	DCB_int_01 - phones	G	18.5797
18.5197	DCB_int_01 - words	grow	18.6597
18.5797	DCB_int_01 - phones	R	18.6297
18.6297	DCB_int_01 - phones	OW1	18.6597
18.6597	DCB_int_01 - phones	AH1	18.6897
18.6597	DCB_int_01 - words	up	18.7597
18.6897	DCB_int_01 - phones	P	18.7597
18.7597	DCB_int_01 - phones	IH0	18.7897
18.7597	DCB_int_01 - words	in	18.8297
18.7897	DCB_int_01 - phones	N	18.8297
18.8297	DCB_int_01 - phones	D	18.8797
18.8297	DCB_int_01 - words	dc	19.1497
18.8797	DCB_int_01 - phones	IY1	18.9597
18.9597	DCB_int_01 - phones	S	19.0497
19.0497	DCB_int_01 - phones	IY1	19.1497
19.4699	DCB_se1_ag2_f_03 - phones	sil	19.5299
19.5299	DCB_se1_ag2_f_03 - phones	Y	19.6599
19.5299	DCB_se1_ag2_f_03 - words	yes	20.0999
19.6599	DCB_se1_ag2_f_03 - phones	EH1	19.7599
19.7599	DCB_se1_ag2_f_03 - phones	S	20.0999
20.7645	DCB_int_01 - phones	HH	20.8345
20.7645	DCB_int_01 - words	where	21.0645
20.8345	DCB_int_01 - phones	W	20.8745
20.8745	DCB_int_01 - phones	EH1	20.9545
20.9545	DCB_int_01 - phones	R	21.0645
22.1959	DCB_se1_ag2_f_03 - phones	sil	22.2259
22.2259	DCB_se1_ag2_f_03 - phones	IH1	22.6159
22.2259	DCB_se1_ag2_f_03 - words	in	22.7959
22.6159	DCB_se1_ag2_f_03 - phones	N	22.7959
22.7959	DCB_se1_ag2_f_03 - phones	sp	22.8259
22.8259	DCB_se1_ag2_f_03 - phones	M	22.8859
22.8259	DCB_se1_ag2_f_03 - words	my	22.9659
22.8859	DCB_se1_ag2_f_03 - phones	AY1	22.9659
22.9659	DCB_se1_ag2_f_03 - phones	M	23.0959
22.9659	DCB_se1_ag2_f_03 - words	mother	23.3159
23.0959	DCB_se1_ag2_f_03 - phones	AH1	23.1759
23.1759	DCB_se1_ag2_f_03 - phones	DH	23.2459
23.2459	DCB_se1_ag2_f_03 - phones	ER0	23.3159
23.3159	DCB_se1_ag2_f_03 - phones	G	23.3459
23.3159	DCB_se1_ag2_f_03 - words	grew	23.4059
23.3459	DCB_se1_ag2_f_03 - phones	R	23.3759
23.3759	DCB_se1_ag2_f_03 - phones	UW1	23.4059
23.4059	DCB_se1_ag2_f_03 - phones	AH1	23.4759
23.4059	DCB_se1_ag2_f_03 - words	up	23.5859
23.4759	DCB_se1_ag2_f_03 - phones	P	23.5859
23.5859	DCB_se1_ag2_f_03 - phones	IH1	23.6459
23.5859	DCB_se1_ag2_f_03 - words	in	23.7559
23.6459	DCB_se1_ag2_f_03 - phones	N	23.7559
23.7559	DCB_se1_ag2_f_03 - phones	N	23.7959
23.7559	DCB_se1_ag2_f_03 - words	northeast	24.4459
23.7959	DCB_se1_ag2_f_03 - phones	AO2	23.8659
23.8659	DCB_se1_ag2_f_03 - phones	R	23.9659
23.9659	DCB_se1_ag2_f_03 - phones	TH	24.0959
24.0959	DCB_se1_ag2_f_03 - phones	IY1	24.3159
24.3159	DCB_se1_ag2_f_03 - phones	S	24.4059
24.4059	DCB_se1_ag2_f_03 - phones	T	24.4459
24.4459	DCB_se1_ag2_f_03 - phones	AH0	24.5159
24.4459	DCB_se1_ag2_f_03 - words	and	24.5759
24.5159	DCB_se1_ag2_f_03 - phones	N	24.5759
24.5759	DCB_se1_ag2_f_03 - phones	M	24.6459
24.5759	DCB_se1_ag2_f_03 - words	my	24.9559
24.6459	DCB_se1_ag2_f_03 - phones	AY1	24.9559
24.9559	DCB_se1_ag2_f_03 - phones	sp	25.0159
25.0159	DCB_se1_ag2_f_03 - phones	F	25.1059
25.0159	DCB_se1_ag2_f_03 - words	father	25.3259
25.1059	DCB_se1_ag2_f_03 - phones	AA1	25.2059
25.2059	DCB_se1_ag2_f_03 - phones	DH	25.2759
25.2759	DCB_se1_ag2_f_03 - phones	ER0	25.3259
25.3259	DCB_se1_ag2_f_03 - phones	G	25.3659
25.3259	DCB_se1_ag2_f_03 - words	grew	25.4259
25.3659	DCB_se1_ag2_f_03 - phones	R	25.3959
25.3959	DCB_se1_ag2_f_03 - phones	UW1	25.4259
25.4259	DCB_se1_ag2_f_03 - phones	AH1	25.4559
25.4259	DCB_se1_ag2_f_03 - words	up	25.5259
25.4559	DCB_se1_ag2_f_03 - phones	P	25.5259
25.5259	DCB_se1_ag2_f_03 - phones	IH0	25.5959
25.5259	DCB_se1_ag2_f_03 - words	in	25.6259
25.5959	DCB_se1_ag2_f_03 - phones	N	25.6259
25.6259	DCB_se1_ag2_f_03 - phones	N	25.6859
25.6259	DCB_se1_ag2_f_03 - words	northwest	26.2559
25.6859	DCB_se1_ag2_f_03 - phones	AO2	25.7159
25.7159	DCB_se1_ag2_f_03 - phones	R	25.7959
25.7959	DCB_se1_ag2_f_03 - phones	TH	25.8659
25.8659	DCB_se1_ag2_f_03 - phones	W	25.9059
25.9059	DCB_se1_ag2_f_03 - phones	EH1	26.0259
26.0259	DCB_se1_ag2_f_03 - phones	S	26.1759
26.1759	DCB_se1_ag2_f_03 - phones	T	26.2559
26.6310	DCB_int_01 - phones	sil	26.6610
26.6610	DCB_int_01 - phones	AE1	26.7010
26.6610	DCB_int_01 - words	and	27.2810
26.7010	DCB_int_01 - phones	N	27.2810
27.2810	DCB_int_01 - phones	sp	27.3110
27.3110	DCB_int_01 - phones	HH	27.4010
27.3110	DCB_int_01 - words	what	27.5310
27.4010	DCB_int_01 - phones	W	27.4510
27.4510	DCB_int_01 - phones	AH1	27.5010
27.5010	DCB_int_01 - phones	T	27.5310
27.5310	DCB_int_01 - phones	D	27.5610
27.5310	DCB_int_01 - words	do	27.6110
27.5610	DCB_int_01 - phones	UW1	27.6110
27.6110	DCB_int_01 - phones	Y	27.6410
27.6110	DCB_int_01 - words	your	27.7210
27.6410	DCB_int_01 - phones	UH1	27.6710
27.6710	DCB_int_01 - phones	R	27.7210
27.7210	DCB_int_01 - phones	P	27.8010
27.7210	DCB_int_01 - words	parents	28.0710
27.8010	DCB_int_01 - phones	EH1	27.8710
27.8710	DCB_int_01 - phones	R	27.9210
27.9210	DCB_int_01 - phones	AH0	27.9510
27.9510	DCB_int_01 - phones	N	27.9910
27.9910	DCB_int_01 - phones	T	28.0210
28.0210	DCB_int_01 - phones	S	28.0710
28.0710	DCB_int_01 - phones	D	28.1210
28.0710	DCB_int_01 - words	do	28.2410
28.1210	DCB_int_01 - phones	UW1	28.2410
28.2410	DCB_int_01 - phones	sp	34.3393
29.1602	DCB_se1_ag2_f_03 - phones	M	29.2602
29.1602	DCB_se1_ag2_f_03 - words	my	29.3402
29.2602	DCB_se1_ag2_f_03 - phones	AY1	29.3402
29.3402	DCB_se1_ag2_f_03 - phones	M	29.4802
29.3402	DCB_se1_ag2_f_03 - words	mother	29.8302
29.4802	DCB_se1_ag2_f_03 - phones	AH1	29.5802
29.5802	DCB_se1_ag2_f_03 - phones	DH	29.6502
29.6502	DCB_se1_ag2_f_03 - phones	ER0	29.8302
29.8302	DCB_se1_ag2_f_03 - phones	IH1	29.9602
29.8302	DCB_se1_ag2_f_03 - words	is	30.0602
29.9602	DCB_se1_ag2_f_03 - phones	Z	30.0602
30.0602	DCB_se1_ag2_f_03 - phones	K	30.1702
30.0602	DCB_se1_ag2_f_03 - words	currently	30.4302
30.1702	DCB_se1_ag2_f_03 - phones	ER1	30.2002
30.2002	DCB_se1_ag2_f_03 - phones	AH0	30.2302
30.2302	DCB_se1_ag2_f_03 - phones	N	30.2602
30.2602	DCB_se1_ag2_f_03 - phones	T	30.3002
30.3002	DCB_se1_ag2_f_03 - phones	L	30.3502
30.3502	DCB_se1_ag2_f_03 - phones	IY0	30.4302
30.4302	DCB_se1_ag2_f_03 - words	a	30.5402
30.4302	DCB_se1_ag2_f_03 - phones	AH0	30.5402
30.5402	DCB_se1_ag2_f_03 - phones	B	30.6202
30.5402	DCB_se1_ag2_f_03 - words	barber	31.1702
30.6202	DCB_se1_ag2_f_03 - phones	AA1	30.8002
30.8002	DCB_se1_ag2_f_03 - phones	R	30.8602
30.8602	DCB_se1_ag2_f_03 - phones	B	30.9402
30.9402	DCB_se1_ag2_f_03 - phones	ER0	31.1702
31.1702	DCB_se1_ag2_f_03 - phones	sp	31.2002
31.2002	DCB_se1_ag2_f_03 - phones	M	31.2902
31.2002	DCB_se1_ag2_f_03 - words	my	31.3902
31.2902	DCB_se1_ag2_f_03 - phones	AY1	31.3902
31.3902	DCB_se1_ag2_f_03 - phones	F	31.5402
31.3902	DCB_se1_ag2_f_03 - words	father	31.9602
31.5402	DCB_se1_ag2_f_03 - phones	AA1	31.6602
31.6602	DCB_se1_ag2_f_03 - phones	DH	31.7602
31.7602	DCB_se1_ag2_f_03 - phones	ER0	31.9602
31.9602	DCB_se1_ag2_f_03 - phones	W	32.0602
31.9602	DCB_se1_ag2_f_03 - words	works	32.3302
32.0602	DCB_se1_ag2_f_03 - phones	ER1	32.1702
32.1702	DCB_se1_ag2_f_03 - phones	K	32.2602
32.2602	DCB_se1_ag2_f_03 - phones	S	32.3302
32.3302	DCB_se1_ag2_f_03 - phones	F	32.4202
32.3302	DCB_se1_ag2_f_03 - words	for	32.7502
32.4202	DCB_se1_ag2_f_03 - phones	AO1	32.5802
32.5802	DCB_se1_ag2_f_03 - phones	R	32.7502
32.7502	DCB_se1_ag2_f_03 - phones	sp	32.7902
32.8472	DCB_se1_ag2_f_03 - phones	D	32.9472
32.8472	DCB_se1_ag2_f_03 - words	dc	33.1572
32.9472	DCB_se1_ag2_f_03 - phones	IY1	33.0372
33.0372	DCB_se1_ag2_f_03 - phones	S	33.1172
33.1172	DCB_se1_ag2_f_03 - phones	IY1	33.1572
33.1572	DCB_se1_ag2_f_03 - phones	G	33.2172
33.1572	DCB_se1_ag2_f_03 - words	government	33.5872
33.2172	DCB_se1_ag2_f_03 - phones	AH1	33.2772
33.2772	DCB_se1_ag2_f_03 - phones	V	33.3372
33.3372	DCB_se1_ag2_f_03 - phones	ER0	33.3872
33.3872	DCB_se1_ag2_f_03 - phones	M	33.4372
33.4372	DCB_se1_ag2_f_03 - phones	AH0	33.5272
33.5272	DCB_se1_ag2_f_03 - phones	N	33.5572
33.5572	DCB_se1_ag2_f_03 - phones	T	33.5872
33.5872	DCB_se1_ag2_f_03 - phones	sp	33.6372
34.3393	DCB_int_01 - phones	K	34.3893
34.3393	DCB_int_01 - words	kay	34.4193
34.3893	DCB_int_01 - phones	EY1	34.4193
34.4193	DCB_int_01 - phones	sp	34.4693
35.3437	DCB_int_01 - phones	AH1	35.8537
35.3437	DCB_int_01 - words	um	35.9237
35.8537	DCB_int_01 - phones	M	35.9237
35.9237	DCB_int_01 - phones	sp	35.9637
35.9637	DCB_int_01 - phones	AH0	36.0337
35.9637	DCB_int_01 - words	and	36.1037
36.0337	DCB_int_01 - phones	N	36.0737
36.0737	DCB_int_01 - phones	D	36.1037
36.1037	DCB_int_01 - phones	W	36.1737
36.1037	DCB_int_01 - words	what	36.2437
36.1737	DCB_int_01 - phones	AH1	36.2037
36.2037	DCB_int_01 - phones	T	36.2437
36.2437	DCB_int_01 - phones	D	36.2737
36.2437	DCB_int_01 - words	do	36.3037
36.2737	DCB_int_01 - phones	UW1	36.3037
36.3037	DCB_int_01 - phones	Y	36.5137
36.3037	DCB_int_01 - words	you	36.5937
36.5137	DCB_int_01 - phones	UW1	36.5937
36.5937	DCB_int_01 - phones	sp	36.6237
36.6237	DCB_int_01 - phones	D	36.6637
36.6237	DCB_int_01 - words	do	36.7737
36.6637	DCB_int_01 - phones	UW1	36.7737
36.7737	DCB_int_01 - phones	sp	41.4738
37.4933	DCB_se1_ag2_f_03 - words	i	37.7133
37.4933	DCB_se1_ag2_f_03 - phones	AY1	37.7133
37.7133	DCB_se1_ag2_f_03 - phones	W	37.8133
37.7133	DCB_se1_ag2_f_03 - words	work	38.0033
37.8133	DCB_se1_ag2_f_03 - phones	ER1	37.8833
37.8833	DCB_se1_ag2_f_03 - phones	K	38.0033
38.0033	DCB_se1_ag2_f_03 - phones	AE1	38.0333
38.0033	DCB_se1_ag2_f_03 - words	at	38.0933
38.0333	DCB_se1_ag2_f_03 - phones	T	38.0933
38.0933	DCB_se1_ag2_f_03 - phones	sp	38.1333
38.1333	DCB_se1_ag2_f_03 - words	rdx	39.3233
38.1333	DCB_se1_ag2_f_03 - phones	TN	39.3233
39.4060	DCB_se1_ag2_f_03 - phones	sil	39.4360
39.4360	DCB_se1_ag2_f_03 - words	rdx	40.5460
39.4360	DCB_se1_ag2_f_03 - phones	TN	40.5460
41.4738	DCB_int_01 - phones	M	41.5338
41.4738	DCB_int_01 - words	mkay	41.8438
41.5338	DCB_int_01 - phones	K	41.7038
41.7038	DCB_int_01 - phones	EY1	41.8438
41.8438	DCB_int_01 - phones	sp	42.6958
42.6958	DCB_int_01 - phones	AH1	43.2358
42.6958	DCB_int_01 - words	um	43.4558
43.2358	DCB_int_01 - phones	M	43.4558
43.4558	DCB_int_01 - phones	sp	43.6034
43.6034	DCB_int_01 - phones	AE1	44.3334
43.6034	DCB_int_01 - words	and	44.5634
44.3334	DCB_int_01 - phones	N	44.4634
44.4634	DCB_int_01 - phones	D	44.5634
44.5634	DCB_int_01 - phones	sp	45.5419
45.5419	DCB_int_01 - phones	HH	45.6519
45.5419	DCB_int_01 - words	have	45.7819
45.6519	DCB_int_01 - phones	AE1	45.6819
45.6819	DCB_int_01 - phones	V	45.7819
45.7819	DCB_int_01 - phones	Y	45.8119
45.7819	DCB_int_01 - words	you	45.8919
45.8119	DCB_int_01 - phones	UW1	45.8919
45.8919	DCB_int_01 - phones	L	45.9619
45.8919	DCB_int_01 - words	lived	46.1119
45.9619	DCB_int_01 - phones	IH1	46.0119
46.0119	DCB_int_01 - phones	V	46.0719
46.0719	DCB_int_01 - phones	D	46.1119
46.1119	DCB_int_01 - phones	EH1	46.1919
46.1119	DCB_int_01 - words	any	46.3419
46.1919	DCB_int_01 - phones	N	46.2419
46.2419	DCB_int_01 - phones	IY0	46.3419
46.3419	DCB_int_01 - phones	AH1	46.3719
46.3419	DCB_int_01 - words	other	46.5119
46.3719	DCB_int_01 - phones	DH	46.4419
46.4419	DCB_int_01 - phones	ER0	46.5119
46.5119	DCB_int_01 - phones	P	46.5819
46.5119	DCB_int_01 - words	place	46.8219
46.5819	DCB_int_01 - phones	L	46.6319
46.6319	DCB_int_01 - phones	EY1	46.7119
46.7119	DCB_int_01 - phones	S	46.8219
46.8219	DCB_int_01 - phones	AW1	46.8819
46.8219	DCB_int_01 - words	outside	47.1419
46.8819	DCB_int_01 - phones	T	46.9319
46.9319	DCB_int_01 - phones	S	47.0119
47.0119	DCB_int_01 - phones	AY1	47.1019
47.1019	DCB_int_01 - phones	D	47.1419
47.1419	DCB_int_01 - phones	AH0	47.1719
47.1419	DCB_int_01 - words	of	47.2019
47.1719	DCB_int_01 - phones	V	47.2019
47.2019	DCB_int_01 - phones	sp	47.2419
47.2419	DCB_int_01 - phones	D	47.2919
47.2419	DCB_int_01 - words	dc	47.5819
47.2919	DCB_int_01 - phones	IY1	47.3819
47.3819	DCB_int_01 - phones	S	47.4619
47.4619	DCB_int_01 - phones	IY1	47.5819
48.1778	DCB_se1_ag2_f_03 - phones	sil	48.2178
48.2178	DCB_se1_ag2_f_03 - phones	N	48.3378
48.2178	DCB_se1_ag2_f_03 - words	no	48.4678
48.3378	DCB_se1_ag2_f_03 - phones	OW1	48.4678
48.4678	DCB_se1_ag2_f_03 - phones	sp	50.2873
49.0228	DCB_int_01 - phones	sil	49.0728
49.0728	DCB_int_01 - phones	N	49.1128
49.0728	DCB_int_01 - words	no	49.1928
49.1128	DCB_int_01 - phones	OW1	49.1928
49.1928	DCB_int_01 - phones	sp	49.2728
49.2728	DCB_int_01 - phones	Y	49.3128
49.2728	DCB_int_01 - words	you've	49.4028
49.3128	DCB_int_01 - phones	UW1	49.3428
49.3428	DCB_int_01 - phones	V	49.4028
49.4028	DCB_int_01 - phones	AO1	49.4528
49.4028	DCB_int_01 - words	always	49.6528
49.4528	DCB_int_01 - phones	L	49.4828
49.4828	DCB_int_01 - phones	W	49.5328
49.5328	DCB_int_01 - phones	IY0	49.5728
49.5728	DCB_int_01 - phones	Z	49.6528
49.6528	DCB_int_01 - phones	L	49.6928
49.6528	DCB_int_01 - words	lived	49.8028
49.6928	DCB_int_01 - phones	IH1	49.7228
49.7228	DCB_int_01 - phones	V	49.7528
49.7528	DCB_int_01 - phones	D	49.8028
49.8028	DCB_int_01 - phones	HH	49.8528
49.8028	DCB_int_01 - words	here	50.1428
49.8528	DCB_int_01 - phones	IY1	49.9428
49.9428	DCB_int_01 - phones	R	50.1428
50.2873	DCB_se1_ag2_f_03 - phones	Y	50.3773
50.2873	DCB_se1_ag2_f_03 - words	yes	50.8073
50.3773	DCB_se1_ag2_f_03 - phones	EH1	50.4373
50.4373	DCB_se1_ag2_f_03 - phones	S	50.8073
51.1916	DCB_int_01 - phones	HH	51.2516
51.1916	DCB_int_01 - words	what	51.4016
51.2516	DCB_int_01 - phones	W	51.2816
51.2816	DCB_int_01 - phones	AH1	51.3316
51.3316	DCB_int_01 - phones	T	51.4016
51.4016	DCB_int_01 - phones	S	51.4716
51.4016	DCB_int_01 - words	schools	51.6516
51.4716	DCB_int_01 - phones	K	51.5316
51.5316	DCB_int_01 - phones	UW1	51.5716
51.5716	DCB_int_01 - phones	L	51.6216
51.6216	DCB_int_01 - phones	Z	51.6516
51.6516	DCB_int_01 - phones	D	51.7116
51.6516	DCB_int_01 - words	did	51.7916
51.7116	DCB_int_01 - phones	IH0	51.7516
51.7516	DCB_int_01 - phones	D	51.7916
51.7916	DCB_int_01 - phones	Y	51.8516
51.7916	DCB_int_01 - words	you	51.8916
51.8516	DCB_int_01 - phones	UW1	51.8916
51.8916	DCB_int_01 - phones	G	51.9416
51.8916	DCB_int_01 - words	go	51.9916
51.9416	DCB_int_01 - phones	OW1	51.9916
51.9916	DCB_int_01 - phones	T	52.1016
51.9916	DCB_int_01 - words	to	52.1416
52.1016	DCB_int_01 - phones	UW1	52.1416
52.1416	DCB_int_01 - phones	sp	64.4427
53.0601	DCB_se1_ag2_f_03 - phones	sil	53.1001
53.1001	DCB_se1_ag2_f_03 - phones	EH2	53.1901
53.1001	DCB_se1_ag2_f_03 - words	elementary	53.7401
53.1901	DCB_se1_ag2_f_03 - phones	L	53.2401
53.2401	DCB_se1_ag2_f_03 - phones	AH0	53.2901
53.2901	DCB_se1_ag2_f_03 - phones	M	53.3501
53.3501	DCB_se1_ag2_f_03 - phones	EH1	53.4301
53.4301	DCB_se1_ag2_f_03 - phones	N	53.4901
53.4901	DCB_se1_ag2_f_03 - phones	T	53.6001
53.6001	DCB_se1_ag2_f_03 - phones	R	53.6701
53.6701	DCB_se1_ag2_f_03 - phones	IY0	53.7401
53.7401	DCB_se1_ag2_f_03 - words	i	53.8001
53.7401	DCB_se1_ag2_f_03 - phones	AY1	53.8001
53.8001	DCB_se1_ag2_f_03 - phones	W	53.8501
53.8001	DCB_se1_ag2_f_03 - words	went	53.9501
53.8501	DCB_se1_ag2_f_03 - phones	EH1	53.8901
53.8901	DCB_se1_ag2_f_03 - phones	N	53.9201
53.9201	DCB_se1_ag2_f_03 - phones	T	53.9501
53.9501	DCB_se1_ag2_f_03 - phones	T	54.0301
53.9501	DCB_se1_ag2_f_03 - words	to	54.1901
54.0301	DCB_se1_ag2_f_03 - phones	IH0	54.1901
54.1901	DCB_se1_ag2_f_03 - phones	TN	55.3901
54.1901	DCB_se1_ag2_f_03 - words	rdx	55.3901
55.3901	DCB_se1_ag2_f_03 - phones	sp	55.4201
55.4201	DCB_se1_ag2_f_03 - phones	IH0	55.4501
55.4201	DCB_se1_ag2_f_03 - words	in	55.5001
55.4501	DCB_se1_ag2_f_03 - phones	N	55.5001
55.5001	DCB_se1_ag2_f_03 - phones	S	55.6001
55.5001	DCB_se1_ag2_f_03 - words	southeast	56.4401
55.6001	DCB_se1_ag2_f_03 - phones	AW2	55.7001
55.7001	DCB_se1_ag2_f_03 - phones	TH	55.8801
55.8801	DCB_se1_ag2_f_03 - phones	IY1	56.1701
56.1701	DCB_se1_ag2_f_03 - phones	S	56.2401
56.2401	DCB_se1_ag2_f_03 - phones	T	56.4401
56.5577	DCB_se1_ag2_f_03 - phones	F	56.6877
56.5577	DCB_se1_ag2_f_03 - words	for	56.7877
56.6877	DCB_se1_ag2_f_03 - phones	AO1	56.7377
56.7377	DCB_se1_ag2_f_03 - phones	R	56.7877
56.7877	DCB_se1_ag2_f_03 - phones	M	56.8777
56.7877	DCB_se1_ag2_f_03 - words	middle	57.0677
56.8777	DCB_se1_ag2_f_03 - phones	IH1	56.9177
56.9177	DCB_se1_ag2_f_03 - phones	D	56.9677
56.9677	DCB_se1_ag2_f_03 - phones	AH0	56.9977
56.9977	DCB_se1_ag2_f_03 - phones	L	57.0677
57.0677	DCB_se1_ag2_f_03 - phones	S	57.1477
57.0677	DCB_se1_ag2_f_03 - words	school	57.3377
57.1477	DCB_se1_ag2_f_03 - phones	K	57.2177
57.2177	DCB_se1_ag2_f_03 - phones	UW1	57.2777
57.2777	DCB_se1_ag2_f_03 - phones	L	57.3377
57.3377	DCB_se1_ag2_f_03 - phones	AY1	57.3977
57.3377	DCB_se1_ag2_f_03 - words	i	57.3977
57.3977	DCB_se1_ag2_f_03 - phones	W	57.4777
57.3977	DCB_se1_ag2_f_03 - words	went	57.5677
57.4777	DCB_se1_ag2_f_03 - phones	EH1	57.5077
57.5077	DCB_se1_ag2_f_03 - phones	N	57.5377
57.5377	DCB_se1_ag2_f_03 - phones	T	57.5677
57.5677	DCB_se1_ag2_f_03 - phones	sp	57.5977
57.5977	DCB_se1_ag2_f_03 - phones	T	57.7277
57.5977	DCB_se1_ag2_f_03 - words	to	57.9677
57.7277	DCB_se1_ag2_f_03 - phones	UW1	57.9677
57.9677	DCB_se1_ag2_f_03 - phones	sp	59.1777
59.1777	DCB_se1_ag2_f_03 - phones	TN	59.2777
59.1777	DCB_se1_ag2_f_03 - words	rdx	59.2777
59.2777	DCB_se1_ag2_f_03 - phones	IH1	59.3177
59.2777	DCB_se1_ag2_f_03 - words	in	59.4077
59.3177	DCB_se1_ag2_f_03 - phones	N	59.4077
59.4077	DCB_se1_ag2_f_03 - phones	N	59.4577
59.4077	DCB_se1_ag2_f_03 - words	northeast	60.0977
59.4577	DCB_se1_ag2_f_03 - phones	AO2	59.4977
59.4977	DCB_se1_ag2_f_03 - phones	R	59.6077
59.6077	DCB_se1_ag2_f_03 - phones	TH	59.7377
59.7377	DCB_se1_ag2_f_03 - phones	IY1	59.9477
59.9477	DCB_se1_ag2_f_03 - phones	S	60.0277
60.0277	DCB_se1_ag2_f_03 - phones	T	60.0977
60.4556	DCB_se1_ag2_f_03 - phones	sil	60.5056
60.5056	DCB_se1_ag2_f_03 - phones	AE1	60.6956
60.5056	DCB_se1_ag2_f_03 - words	and	60.7756
60.6956	DCB_se1_ag2_f_03 - phones	N	60.7456
60.7456	DCB_se1_ag2_f_03 - phones	D	60.7756
60.7756	DCB_se1_ag2_f_03 - phones	sp	60.8056
60.8056	DCB_se1_ag2_f_03 - phones	F	60.8456
60.8056	DCB_se1_ag2_f_03 - words	for	60.9056
60.8456	DCB_se1_ag2_f_03 - phones	R	60.8756
60.8756	DCB_se1_ag2_f_03 - phones	ER0	60.9056
60.9056	DCB_se1_ag2_f_03 - phones	HH	60.9956
60.9056	DCB_se1_ag2_f_03 - words	high	61.1156
60.9956	DCB_se1_ag2_f_03 - phones	AY1	61.1156
61.1156	DCB_se1_ag2_f_03 - phones	S	61.2356
61.1156	DCB_se1_ag2_f_03 - words	school	61.4256
61.2356	DCB_se1_ag2_f_03 - phones	K	61.2956
61.2956	DCB_se1_ag2_f_03 - phones	UW1	61.3756
61.3756	DCB_se1_ag2_f_03 - phones	L	61.4256
61.4256	DCB_se1_ag2_f_03 - phones	AY1	61.4556
61.4256	DCB_se1_ag2_f_03 - words	i	61.4556
61.4556	DCB_se1_ag2_f_03 - phones	W	61.5256
61.4556	DCB_se1_ag2_f_03 - words	went	61.6456
61.5256	DCB_se1_ag2_f_03 - phones	EH1	61.5756
61.5756	DCB_se1_ag2_f_03 - phones	N	61.6156
61.6156	DCB_se1_ag2_f_03 - phones	T	61.6456
61.6456	DCB_se1_ag2_f_03 - phones	T	61.7756
61.6456	DCB_se1_ag2_f_03 - words	to	61.8956
61.7756	DCB_se1_ag2_f_03 - phones	UW1	61.8956
61.8956	DCB_se1_ag2_f_03 - phones	TN	63.0256
61.8956	DCB_se1_ag2_f_03 - words	rdx	63.0256
63.1115	DCB_se1_ag2_f_03 - phones	sil	63.1415
63.1415	DCB_se1_ag2_f_03 - phones	IH1	63.2315
63.1415	DCB_se1_ag2_f_03 - words	in	63.2915
63.2315	DCB_se1_ag2_f_03 - phones	N	63.2915
63.2915	DCB_se1_ag2_f_03 - phones	N	63.3315
63.2915	DCB_se1_ag2_f_03 - words	northwest	63.9615
63.3315	DCB_se1_ag2_f_03 - phones	AO2	63.3715
63.3715	DCB_se1_ag2_f_03 - phones	R	63.4315
63.4315	DCB_se1_ag2_f_03 - phones	TH	63.5115
63.5115	DCB_se1_ag2_f_03 - phones	W	63.5515
63.5515	DCB_se1_ag2_f_03 - phones	EH1	63.6415
63.6415	DCB_se1_ag2_f_03 - phones	S	63.7115
63.7115	DCB_se1_ag2_f_03 - phones	T	63.9615
64.4427	DCB_int_01 - phones	HH	64.4727
64.4427	DCB_int_01 - words	hm	64.5927
64.4727	DCB_int_01 - phones	M	64.5927
64.5927	DCB_int_01 - phones	sp	65.3303
65.3303	DCB_int_01 - phones	AH1	65.7103
65.3303	DCB_int_01 - words	um	65.9603
65.7103	DCB_int_01 - phones	M	65.9603
66.5223	DCB_int_01 - phones	sil	66.5623
66.5623	DCB_int_01 - phones	AH0	66.6023
66.5623	DCB_int_01 - words	and	66.6423
66.6023	DCB_int_01 - phones	N	66.6423
66.6423	DCB_int_01 - phones	S	66.7023
66.6423	DCB_int_01 - words	so	66.7523
66.7023	DCB_int_01 - phones	OW1	66.7523
66.7523	DCB_int_01 - phones	HH	66.8123
66.7523	DCB_int_01 - words	how	66.8623
66.8123	DCB_int_01 - phones	AW1	66.8623
66.8623	DCB_int_01 - phones	D	66.9223
66.8623	DCB_int_01 - words	did	66.9923
66.9223	DCB_int_01 - phones	IH0	66.9523
66.9523	DCB_int_01 - phones	D	66.9923
66.9923	DCB_int_01 - phones	Y	67.0523
66.9923	DCB_int_01 - words	you	67.0823
67.0523	DCB_int_01 - phones	UW1	67.0823
67.0823	DCB_int_01 - phones	sp	67.1123
67.1123	DCB_int_01 - phones	EH1	67.1823
67.1123	DCB_int_01 - words	end	67.3123
67.1823	DCB_int_01 - phones	N	67.2523
67.2523	DCB_int_01 - phones	D	67.3123
67.3123	DCB_int_01 - phones	AH1	67.3923
67.3123	DCB_int_01 - words	up	67.4723
67.3923	DCB_int_01 - phones	P	67.4723
67.4723	DCB_int_01 - phones	sp	67.5023
67.5023	DCB_int_01 - phones	B	67.5723
67.5023	DCB_int_01 - words	back	67.6923
67.5723	DCB_int_01 - phones	AE1	67.6623
67.6623	DCB_int_01 - phones	K	67.6923
67.6923	DCB_int_01 - phones	sp	67.7223
67.7223	DCB_int_01 - phones	HH	67.8523
67.7223	DCB_int_01 - words	here	68.0123
67.8523	DCB_int_01 - phones	IY1	67.9323
67.9323	DCB_int_01 - phones	R	68.0123
68.0123	DCB_int_01 - phones	L	68.0723
68.0123	DCB_int_01 - words	like	68.1423
68.0723	DCB_int_01 - phones	AY1	68.1023
68.1023	DCB_int_01 - phones	K	68.1423
68.1423	DCB_int_01 - phones	HH	68.2023
68.1423	DCB_int_01 - words	how	68.2323
68.2023	DCB_int_01 - phones	AW1	68.2323
68.2323	DCB_int_01 - phones	D	68.2623
68.2323	DCB_int_01 - words	did	68.3223
68.2623	DCB_int_01 - phones	IH0	68.2923
68.2923	DCB_int_01 - phones	D	68.3223
68.3223	DCB_int_01 - phones	Y	68.3623
68.3223	DCB_int_01 - words	you	68.3923
68.3623	DCB_int_01 - phones	UW1	68.3923
68.3923	DCB_int_01 - phones	EH1	68.4223
68.3923	DCB_int_01 - words	end	68.5323
68.4223	DCB_int_01 - phones	N	68.4823
68.4823	DCB_int_01 - phones	D	68.5323
68.5323	DCB_int_01 - phones	AH1	68.5623
68.5323	DCB_int_01 - words	up	68.6123
68.5623	DCB_int_01 - phones	P	68.6123
68.6123	DCB_int_01 - phones	B	68.6623
68.6123	DCB_int_01 - words	back	68.7723
68.6623	DCB_int_01 - phones	AE1	68.7023
68.7023	DCB_int_01 - phones	K	68.7723
68.7723	DCB_int_01 - phones	AE1	68.8023
68.7723	DCB_int_01 - words	at	68.8323
68.8023	DCB_int_01 - phones	T	68.8323
68.8323	DCB_int_01 - phones	DH	68.8623
68.8323	DCB_int_01 - words	the	68.9423
68.8623	DCB_int_01 - phones	AH0	68.9423
68.9423	DCB_int_01 - phones	TN	69.6123
68.9423	DCB_int_01 - words	rdx	69.6123
70.6797	DCB_se1_ag2_f_03 - phones	AY1	70.8597
70.6797	DCB_se1_ag2_f_03 - words	i	70.8597
70.8597	DCB_se1_ag2_f_03 - phones	W	70.9297
70.8597	DCB_se1_ag2_f_03 - words	was	71.2097
70.9297	DCB_se1_ag2_f_03 - phones	AH1	71.0997
71.0997	DCB_se1_ag2_f_03 - phones	Z	71.2097
71.2097	DCB_se1_ag2_f_03 - phones	AH0	71.2897
71.2097	DCB_se1_ag2_f_03 - words	a	71.2897
71.2897	DCB_se1_ag2_f_03 - phones	sp	71.3397
71.3397	DCB_se1_ag2_f_03 - phones	K	71.5297
71.3397	DCB_se1_ag2_f_03 - words	club	71.8097
71.5297	DCB_se1_ag2_f_03 - phones	L	71.5997
71.5997	DCB_se1_ag2_f_03 - phones	AH1	71.7597
71.7597	DCB_se1_ag2_f_03 - phones	B	71.8097
71.8097	DCB_se1_ag2_f_03 - phones	sp	71.8497
71.8497	DCB_se1_ag2_f_03 - phones	K	71.9497
71.8497	DCB_se1_ag2_f_03 - words	kid	72.2297
71.9497	DCB_se1_ag2_f_03 - phones	IH1	72.1897
72.1897	DCB_se1_ag2_f_03 - phones	D	72.2297
72.2297	DCB_se1_ag2_f_03 - phones	W	72.2997
72.2297	DCB_se1_ag2_f_03 - words	when	72.4097
72.2997	DCB_se1_ag2_f_03 - phones	EH1	72.3597
72.3597	DCB_se1_ag2_f_03 - phones	N	72.4097
72.4097	DCB_se1_ag2_f_03 - words	i	72.4697
72.4097	DCB_se1_ag2_f_03 - phones	AY1	72.4697
72.4697	DCB_se1_ag2_f_03 - phones	W	72.4997
72.4697	DCB_se1_ag2_f_03 - words	was	72.5797
72.4997	DCB_se1_ag2_f_03 - phones	AH0	72.5397
72.5397	DCB_se1_ag2_f_03 - phones	Z	72.5797
72.5797	DCB_se1_ag2_f_03 - phones	AH0	72.6697
72.5797	DCB_se1_ag2_f_03 - words	a	72.6697
72.6697	DCB_se1_ag2_f_03 - phones	T	72.7897
72.6697	DCB_se1_ag2_f_03 - words	teen	73.1997
72.7897	DCB_se1_ag2_f_03 - phones	IY1	73.1097
73.1097	DCB_se1_ag2_f_03 - phones	N	73.1997
73.1997	DCB_se1_ag2_f_03 - phones	sp	73.2297
73.2297	DCB_se1_ag2_f_03 - phones	AH0	73.3097
73.2297	DCB_se1_ag2_f_03 - words	and	73.4097
73.3097	DCB_se1_ag2_f_03 - phones	N	73.3697
73.3697	DCB_se1_ag2_f_03 - phones	D	73.4097
73.4097	DCB_se1_ag2_f_03 - phones	DH	73.4597
73.4097	DCB_se1_ag2_f_03 - words	then	73.8197
73.4597	DCB_se1_ag2_f_03 - phones	EH1	73.7297
73.7297	DCB_se1_ag2_f_03 - phones	N	73.8197
73.8197	DCB_se1_ag2_f_03 - words	i	73.8897
73.8197	DCB_se1_ag2_f_03 - phones	AY1	73.8897
73.8897	DCB_se1_ag2_f_03 - phones	D	73.9697
73.8897	DCB_se1_ag2_f_03 - words	decided	74.4697
73.9697	DCB_se1_ag2_f_03 - phones	IH2	74.0197
74.0197	DCB_se1_ag2_f_03 - phones	S	74.1497
74.1497	DCB_se1_ag2_f_03 - phones	AY1	74.2697
74.2697	DCB_se1_ag2_f_03 - phones	D	74.3197
74.3197	DCB_se1_ag2_f_03 - phones	IH0	74.3997
74.3997	DCB_se1_ag2_f_03 - phones	D	74.4697
74.4697	DCB_se1_ag2_f_03 - phones	sp	74.4997
74.4997	DCB_se1_ag2_f_03 - phones	DH	74.5397
74.4997	DCB_se1_ag2_f_03 - words	that	74.6697
74.5397	DCB_se1_ag2_f_03 - phones	AE1	74.6197
74.6197	DCB_se1_ag2_f_03 - phones	T	74.6697
74.6697	DCB_se1_ag2_f_03 - phones	AY1	74.7397
74.6697	DCB_se1_ag2_f_03 - words	i	74.7397
74.7397	DCB_se1_ag2_f_03 - phones	W	74.7897
74.7397	DCB_se1_ag2_f_03 - words	wanted	74.9197
74.7897	DCB_se1_ag2_f_03 - phones	AO1	74.8297
74.8297	DCB_se1_ag2_f_03 - phones	N	74.8597
74.8597	DCB_se1_ag2_f_03 - phones	IH0	74.8897
74.8897	DCB_se1_ag2_f_03 - phones	D	74.9197
74.9197	DCB_se1_ag2_f_03 - phones	T	74.9497
74.9197	DCB_se1_ag2_f_03 - words	to	74.9997
74.9497	DCB_se1_ag2_f_03 - phones	AH0	74.9997
74.9997	DCB_se1_ag2_f_03 - phones	K	75.0597
74.9997	DCB_se1_ag2_f_03 - words	continue	75.3897
75.0597	DCB_se1_ag2_f_03 - phones	AH0	75.0897
75.0897	DCB_se1_ag2_f_03 - phones	N	75.1397
75.1397	DCB_se1_ag2_f_03 - phones	T	75.2397
75.2397	DCB_se1_ag2_f_03 - phones	IH1	75.2697
75.2697	DCB_se1_ag2_f_03 - phones	N	75.3197
75.3197	DCB_se1_ag2_f_03 - phones	Y	75.3597
75.3597	DCB_se1_ag2_f_03 - phones	UW0	75.3897
75.3897	DCB_se1_ag2_f_03 - phones	T	75.4197
75.3897	DCB_se1_ag2_f_03 - words	to	75.4597
75.4197	DCB_se1_ag2_f_03 - phones	AH0	75.4597
75.4597	DCB_se1_ag2_f_03 - phones	W	75.5197
75.4597	DCB_se1_ag2_f_03 - words	work	75.6297
75.5197	DCB_se1_ag2_f_03 - phones	ER1	75.5797
75.5797	DCB_se1_ag2_f_03 - phones	K	75.6297
75.6297	DCB_se1_ag2_f_03 - phones	W	75.6697
75.6297	DCB_se1_ag2_f_03 - words	with	75.7397
75.6697	DCB_se1_ag2_f_03 - phones	IH0	75.7097
75.7097	DCB_se1_ag2_f_03 - phones	DH	75.7397
75.7397	DCB_se1_ag2_f_03 - phones	sp	75.7697
75.7697	DCB_se1_ag2_f_03 - phones	Y	75.8797
75.7697	DCB_se1_ag2_f_03 - words	youth	76.0697
75.8797	DCB_se1_ag2_f_03 - phones	UW1	75.9497
75.9497	DCB_se1_ag2_f_03 - phones	TH	76.0697
76.0697	DCB_se1_ag2_f_03 - phones	sp	76.0997
76.0997	DCB_se1_ag2_f_03 - phones	AE1	76.2097
76.0997	DCB_se1_ag2_f_03 - words	after	76.3397
76.2097	DCB_se1_ag2_f_03 - phones	F	76.2597
76.2597	DCB_se1_ag2_f_03 - phones	T	76.3097
76.3097	DCB_se1_ag2_f_03 - phones	ER0	76.3397
76.3397	DCB_se1_ag2_f_03 - phones	AY1	76.3797
76.3397	DCB_se1_ag2_f_03 - words	i	76.3797
76.3797	DCB_se1_ag2_f_03 - phones	G	76.4397
76.3797	DCB_se1_ag2_f_03 - words	graduated	76.9597
76.4397	DCB_se1_ag2_f_03 - phones	R	76.5197
76.5197	DCB_se1_ag2_f_03 - phones	AE1	76.5897
76.5897	DCB_se1_ag2_f_03 - phones	JH	76.6497
76.6497	DCB_se1_ag2_f_03 - phones	UW0	76.7197
76.7197	DCB_se1_ag2_f_03 - phones	EY2	76.7997
76.7997	DCB_se1_ag2_f_03 - phones	T	76.8397
76.8397	DCB_se1_ag2_f_03 - phones	IH0	76.9297
76.9297	DCB_se1_ag2_f_03 - phones	D	76.9597
76.9597	DCB_se1_ag2_f_03 - phones	sp	76.9897
76.9897	DCB_se1_ag2_f_03 - phones	S	77.1297
76.9897	DCB_se1_ag2_f_03 - words	so	77.3397
77.1297	DCB_se1_ag2_f_03 - phones	OW1	77.3397
77.3397	DCB_se1_ag2_f_03 - phones	sp	77.9584
77.9584	DCB_se1_ag2_f_03 - phones	AY1	78.0884
77.9584	DCB_se1_ag2_f_03 - words	i	78.0884
78.0884	DCB_se1_ag2_f_03 - phones	sp	78.1184
78.1184	DCB_se1_ag2_f_03 - phones	AH0	78.1484
78.1184	DCB_se1_ag2_f_03 - words	applied	78.6184
78.1484	DCB_se1_ag2_f_03 - phones	P	78.2084
78.2084	DCB_se1_ag2_f_03 - phones	L	78.2784
78.2784	DCB_se1_ag2_f_03 - phones	AY1	78.5884
78.5884	DCB_se1_ag2_f_03 - phones	D	78.6184
78.6184	DCB_se1_ag2_f_03 - phones	sp	78.6484
78.6484	DCB_se1_ag2_f_03 - phones	AH0	78.6884
78.6484	DCB_se1_ag2_f_03 - words	and	78.9784
78.6884	DCB_se1_ag2_f_03 - phones	N	78.9784
78.9784	DCB_se1_ag2_f_03 - phones	sp	79.0784
79.0784	DCB_se1_ag2_f_03 - phones	G	79.1784
79.0784	DCB_se1_ag2_f_03 - words	got	79.2384
79.1784	DCB_se1_ag2_f_03 - phones	AA1	79.2084
79.2084	DCB_se1_ag2_f_03 - phones	T	79.2384
79.2384	DCB_se1_ag2_f_03 - phones	sp	79.2684
79.2684	DCB_se1_ag2_f_03 - phones	DH	79.2984
79.2684	DCB_se1_ag2_f_03 - words	the	79.3284
79.2984	DCB_se1_ag2_f_03 - phones	AH0	79.3284
79.3284	DCB_se1_ag2_f_03 - phones	sp	79.3584
79.3584	DCB_se1_ag2_f_03 - phones	JH	79.4484
79.3584	DCB_se1_ag2_f_03 - words	job	79.6684
79.4484	DCB_se1_ag2_f_03 - phones	AA1	79.6384
79.6384	DCB_se1_ag2_f_03 - phones	B	79.6684
79.6684	DCB_se1_ag2_f_03 - phones	sp	79.6984
79.9671	DCB_int_01 - phones	sil	80.0171
80.0171	DCB_int_01 - phones	AH0	80.0771
80.0171	DCB_int_01 - words	and	80.1171
80.0771	DCB_int_01 - phones	N	80.1171
80.1171	DCB_int_01 - phones	HH	80.1471
80.1171	DCB_int_01 - words	how	80.2271
80.1471	DCB_int_01 - phones	AW1	80.2271
80.2271	DCB_int_01 - phones	L	80.2571
80.2271	DCB_int_01 - words	long	80.3371
80.2571	DCB_int_01 - phones	AO1	80.2871
80.2871	DCB_int_01 - phones	NG	80.3371
80.3371	DCB_int_01 - phones	HH	80.3671
80.3371	DCB_int_01 - words	have	80.4571
80.3671	DCB_int_01 - phones	AE1	80.3971
80.3971	DCB_int_01 - phones	V	80.4571
80.4571	DCB_int_01 - phones	Y	80.4971
80.4571	DCB_int_01 - words	you	80.5471
80.4971	DCB_int_01 - phones	UW1	80.5471
80.5471	DCB_int_01 - phones	B	80.6071
80.5471	DCB_int_01 - words	been	80.6771
80.6071	DCB_int_01 - phones	IH1	80.6471
80.6471	DCB_int_01 - phones	N	80.6771
80.6771	DCB_int_01 - phones	HH	80.7071
80.6771	DCB_int_01 - words	here	80.9371
80.7071	DCB_int_01 - phones	IY1	80.7671
80.7671	DCB_int_01 - phones	R	80.9371
81.3150	DCB_se1_ag2_f_03 - phones	T	81.4750
81.3150	DCB_se1_ag2_f_03 - words	two	81.5850
81.4750	DCB_se1_ag2_f_03 - phones	UW1	81.5850
81.5850	DCB_se1_ag2_f_03 - phones	Y	81.7150
81.5850	DCB_se1_ag2_f_03 - words	years	82.2250
81.7150	DCB_se1_ag2_f_03 - phones	IH1	81.8350
81.8350	DCB_se1_ag2_f_03 - phones	R	81.9250
81.9250	DCB_se1_ag2_f_03 - phones	Z	82.2250
82.1692	DCB_int_01 - phones	T	82.2792
82.1692	DCB_int_01 - words	two	82.3292
82.2792	DCB_int_01 - phones	UW1	82.3292
82.3292	DCB_int_01 - phones	Y	82.4492
82.3292	DCB_int_01 - words	years	82.8392
82.4492	DCB_int_01 - phones	IH1	82.5792
82.5792	DCB_int_01 - phones	R	82.6292
82.6292	DCB_int_01 - phones	Z	82.8392
83.2469	DCB_int_01 - phones	AH1	83.6569
83.2469	DCB_int_01 - words	um	83.8069
83.6569	DCB_int_01 - phones	M	83.8069
83.8069	DCB_int_01 - phones	sp	83.8669
84.0210	DCB_int_01 - phones	S	84.1810
84.0210	DCB_int_01 - words	so	84.5510
84.1810	DCB_int_01 - phones	OW1	84.5510
84.5510	DCB_int_01 - phones	sp	84.9660
84.9660	DCB_int_01 - phones	L	85.0060
84.9660	DCB_int_01 - words	let	85.0760
85.0060	DCB_int_01 - phones	EH1	85.0460
85.0460	DCB_int_01 - phones	T	85.0760
85.0760	DCB_int_01 - phones	Z	85.1260
85.0760	DCB_int_01 - words	s	85.1260
85.1260	DCB_int_01 - phones	K	85.1860
85.1260	DCB_int_01 - words	kind	85.2860
85.1860	DCB_int_01 - phones	AY1	85.2360
85.2360	DCB_int_01 - phones	N	85.2860
85.2860	DCB_int_01 - phones	AH0	85.3260
85.2860	DCB_int_01 - words	of	85.3560
85.3260	DCB_int_01 - phones	V	85.3560
85.3560	DCB_int_01 - phones	G	85.3960
85.3560	DCB_int_01 - words	go	85.4460
85.3960	DCB_int_01 - phones	OW1	85.4460
85.4460	DCB_int_01 - phones	B	85.5060
85.4460	DCB_int_01 - words	back	85.6260
85.5060	DCB_int_01 - phones	AE1	85.5560
85.5560	DCB_int_01 - phones	K	85.6260
85.6260	DCB_int_01 - phones	T	85.7060
85.6260	DCB_int_01 - words	to	85.7460
85.7060	DCB_int_01 - phones	IH0	85.7460
85.7460	DCB_int_01 - phones	DH	85.7860
85.7460	DCB_int_01 - words	the	85.8560
85.7860	DCB_int_01 - phones	AH0	85.8560
85.8560	DCB_int_01 - phones	B	85.8860
85.8560	DCB_int_01 - words	beginning	86.1860
85.8860	DCB_int_01 - phones	IH0	85.9160
85.9160	DCB_int_01 - phones	G	85.9860
85.9860	DCB_int_01 - phones	IH1	86.0360
86.0360	DCB_int_01 - phones	N	86.1060
86.1060	DCB_int_01 - phones	IH0	86.1360
86.1360	DCB_int_01 - phones	NG	86.1860
86.1860	DCB_int_01 - phones	sp	86.2360
86.7745	DCB_int_01 - phones	AH1	86.9745
86.7745	DCB_int_01 - words	um	87.0945
86.9745	DCB_int_01 - phones	M	87.0945
87.0945	DCB_int_01 - phones	K	87.2845
87.0945	DCB_int_01 - words	currently	87.6145
87.2845	DCB_int_01 - phones	ER1	87.4245
87.4245	DCB_int_01 - phones	AH0	87.4545
87.4545	DCB_int_01 - phones	N	87.4845
87.4845	DCB_int_01 - phones	T	87.5145
87.5145	DCB_int_01 - phones	L	87.5445
87.5445	DCB_int_01 - phones	IY0	87.6145
87.6145	DCB_int_01 - phones	W	87.6945
87.6145	DCB_int_01 - words	where	87.8345
87.6945	DCB_int_01 - phones	EH1	87.7645
87.7645	DCB_int_01 - phones	R	87.8345
87.8345	DCB_int_01 - phones	D	87.8645
87.8345	DCB_int_01 - words	do	87.9045
87.8645	DCB_int_01 - phones	UW1	87.9045
87.9045	DCB_int_01 - phones	Y	87.9945
87.9045	DCB_int_01 - words	you	88.0645
87.9945	DCB_int_01 - phones	UW1	88.0645
88.0645	DCB_int_01 - phones	L	88.1445
88.0645	DCB_int_01 - words	live	88.6445
88.1445	DCB_int_01 - phones	IH1	88.3245
88.3245	DCB_int_01 - phones	V	88.6445
89.4438	DCB_se1_ag2_f_03 - phones	sil	89.4738
89.4738	DCB_se1_ag2_f_03 - phones	IH1	89.7838
89.4738	DCB_se1_ag2_f_03 - words	in	90.0338
89.7838	DCB_se1_ag2_f_03 - phones	N	90.0338
90.0338	DCB_se1_ag2_f_03 - phones	sp	90.1038
90.1038	DCB_se1_ag2_f_03 - phones	S	90.3638
90.1038	DCB_se1_ag2_f_03 - words	southeast	91.1438
90.3638	DCB_se1_ag2_f_03 - phones	AW2	90.4838
90.4838	DCB_se1_ag2_f_03 - phones	TH	90.6438
90.6438	DCB_se1_ag2_f_03 - phones	IY1	90.8038
90.8038	DCB_se1_ag2_f_03 - phones	S	91.0238
90.9794	DCB_int_01 - phones	sil	91.0494
91.0238	DCB_se1_ag2_f_03 - phones	T	91.1438
91.0494	DCB_int_01 - phones	Y	91.0994
91.0494	DCB_int_01 - words	you	91.1794
91.0994	DCB_int_01 - phones	UW1	91.1794
91.1438	DCB_se1_ag2_f_03 - phones	W	91.2438
91.1438	DCB_se1_ag2_f_03 - words	washington	91.5938
91.1794	DCB_int_01 - phones	L	91.2594
91.1794	DCB_int_01 - words	live	91.3194
91.2438	DCB_se1_ag2_f_03 - phones	AA1	91.3238
91.2594	DCB_int_01 - phones	AY1	91.2894
91.2894	DCB_int_01 - phones	V	91.3194
91.3194	DCB_int_01 - phones	IH0	91.3494
91.3194	DCB_int_01 - words	in	91.3794
91.3238	DCB_se1_ag2_f_03 - phones	SH	91.3838
91.3494	DCB_int_01 - phones	N	91.3794
91.3838	DCB_se1_ag2_f_03 - phones	IH0	91.4138
91.4138	DCB_se1_ag2_f_03 - phones	NG	91.4438
91.4438	DCB_se1_ag2_f_03 - phones	T	91.5238
91.5238	DCB_se1_ag2_f_03 - phones	AH0	91.5638
91.5638	DCB_se1_ag2_f_03 - phones	N	91.5938
91.5938	DCB_se1_ag2_f_03 - phones	D	91.6438
91.5938	DCB_se1_ag2_f_03 - words	dc	91.9538
91.6438	DCB_se1_ag2_f_03 - phones	IY1	91.7338
91.7338	DCB_se1_ag2_f_03 - phones	S	91.8438
91.8438	DCB_se1_ag2_f_03 - phones	IY1	91.9538
91.9538	DCB_se1_ag2_f_03 - phones	sp	94.2493
92.0338	DCB_int_01 - phones	sil	92.0638
92.0638	DCB_int_01 - phones	OW2	92.1538
92.0638	DCB_int_01 - words	okay	92.3538
92.1538	DCB_int_01 - phones	K	92.2138
92.2138	DCB_int_01 - phones	EY1	92.3538
92.3538	DCB_int_01 - phones	sp	92.4538
92.4538	DCB_int_01 - phones	B	92.5038
92.4538	DCB_int_01 - words	but	92.5738
92.5038	DCB_int_01 - phones	AH1	92.5338
92.5338	DCB_int_01 - phones	T	92.5738
92.5738	DCB_int_01 - phones	DH	92.6038
92.5738	DCB_int_01 - words	that	92.7238
92.6038	DCB_int_01 - phones	AE1	92.6438
92.6438	DCB_int_01 - phones	T	92.7238
92.7238	DCB_int_01 - phones	S	92.7538
92.7238	DCB_int_01 - words	s	92.7538
92.7538	DCB_int_01 - phones	N	92.7938
92.7538	DCB_int_01 - words	not	92.8838
92.7938	DCB_int_01 - phones	AA1	92.8438
92.8438	DCB_int_01 - phones	T	92.8838
92.8838	DCB_int_01 - phones	Y	92.9438
92.8838	DCB_int_01 - words	your	93.0238
92.9438	DCB_int_01 - phones	UH1	92.9738
92.9738	DCB_int_01 - phones	R	93.0238
93.0238	DCB_int_01 - phones	CH	93.1238
93.0238	DCB_int_01 - words	childhood	93.5438
93.1238	DCB_int_01 - phones	AY1	93.2438
93.2438	DCB_int_01 - phones	L	93.2738
93.2738	DCB_int_01 - phones	D	93.3038
93.3038	DCB_int_01 - phones	HH	93.3838
93.3838	DCB_int_01 - phones	UH2	93.5038
93.5038	DCB_int_01 - phones	D	93.5438
93.5438	DCB_int_01 - phones	sp	93.5738
93.5738	DCB_int_01 - phones	N	93.6538
93.5738	DCB_int_01 - words	neighborhood	94.2438
93.6538	DCB_int_01 - phones	EY1	93.7438
93.7438	DCB_int_01 - phones	B	93.8138
93.8138	DCB_int_01 - phones	ER0	93.8538
93.8538	DCB_int_01 - phones	HH	93.9438
93.9438	DCB_int_01 - phones	UH2	94.1238
94.1238	DCB_int_01 - phones	D	94.2438
94.2493	DCB_se1_ag2_f_03 - phones	N	94.4193
94.2493	DCB_se1_ag2_f_03 - words	no	94.6593
94.4193	DCB_se1_ag2_f_03 - phones	OW1	94.6593
94.6593	DCB_se1_ag2_f_03 - phones	sp	96.4522
94.7364	DCB_int_01 - phones	sil	94.7864
94.7864	DCB_int_01 - phones	OW2	94.8764
94.7864	DCB_int_01 - words	okay	95.0164
94.8764	DCB_int_01 - phones	K	94.9464
94.9464	DCB_int_01 - phones	EY1	95.0164
95.0164	DCB_int_01 - phones	W	95.0964
95.0164	DCB_int_01 - words	what	95.1764
95.0964	DCB_int_01 - phones	AH1	95.1264
95.1264	DCB_int_01 - phones	T	95.1764
95.1764	DCB_int_01 - phones	W	95.2164
95.1764	DCB_int_01 - words	was	95.2864
95.2164	DCB_int_01 - phones	AH0	95.2464
95.2464	DCB_int_01 - phones	Z	95.2864
95.2864	DCB_int_01 - phones	Y	95.3264
95.2864	DCB_int_01 - words	your	95.4064
95.3264	DCB_int_01 - phones	UH1	95.3564
95.3564	DCB_int_01 - phones	R	95.4064
95.4064	DCB_int_01 - phones	CH	95.5064
95.4064	DCB_int_01 - words	childhood	95.8364
95.5064	DCB_int_01 - phones	AY1	95.6264
95.6264	DCB_int_01 - phones	L	95.6664
95.6664	DCB_int_01 - phones	D	95.6964
95.6964	DCB_int_01 - phones	HH	95.7464
95.7464	DCB_int_01 - phones	UH2	95.7964
95.7964	DCB_int_01 - phones	D	95.8364
95.8364	DCB_int_01 - phones	N	95.8764
95.8364	DCB_int_01 - words	neighborhood	96.3464
95.8764	DCB_int_01 - phones	EY1	95.9764
95.9764	DCB_int_01 - phones	B	96.0164
96.0164	DCB_int_01 - phones	ER0	96.0464
96.0464	DCB_int_01 - phones	HH	96.0964
96.0964	DCB_int_01 - phones	UH2	96.1964
96.1964	DCB_int_01 - phones	D	96.3464
96.4522	DCB_se1_ag2_f_03 - phones	N	96.6422
96.4522	DCB_se1_ag2_f_03 - words	northeast	97.3822
96.6422	DCB_se1_ag2_f_03 - phones	AO2	96.6922
96.6922	DCB_se1_ag2_f_03 - phones	R	96.7922
96.7922	DCB_se1_ag2_f_03 - phones	TH	96.9422
96.9422	DCB_se1_ag2_f_03 - phones	IY1	97.1422
97.1422	DCB_se1_ag2_f_03 - phones	S	97.3222
97.3222	DCB_se1_ag2_f_03 - phones	T	97.3822
97.3565	DCB_int_01 - phones	sil	97.4165
97.4165	DCB_int_01 - phones	N	97.4665
97.4165	DCB_int_01 - words	north	97.5965
97.4665	DCB_int_01 - phones	AO1	97.4965
97.4965	DCB_int_01 - phones	R	97.5565
97.5565	DCB_int_01 - phones	TH	97.5965
97.5900	DCB_se1_ag2_f_03 - phones	HH	97.6400
97.5900	DCB_se1_ag2_f_03 - words	which	97.8200
97.5965	DCB_int_01 - phones	sp	100.8832
97.6400	DCB_se1_ag2_f_03 - phones	W	97.6900
97.6900	DCB_se1_ag2_f_03 - phones	IH1	97.7400
97.7400	DCB_se1_ag2_f_03 - phones	CH	97.8200
97.8200	DCB_se1_ag2_f_03 - phones	IH0	97.8700
97.8200	DCB_se1_ag2_f_03 - words	is	97.9900
97.8700	DCB_se1_ag2_f_03 - phones	Z	97.9900
97.9900	DCB_se1_ag2_f_03 - phones	T	98.0600
97.9900	DCB_se1_ag2_f_03 - words	technically	98.5100
98.0600	DCB_se1_ag2_f_03 - phones	EH1	98.1300
98.1300	DCB_se1_ag2_f_03 - phones	K	98.2300
98.2300	DCB_se1_ag2_f_03 - phones	N	98.2600
98.2600	DCB_se1_ag2_f_03 - phones	IH0	98.3200
98.3200	DCB_se1_ag2_f_03 - phones	K	98.3800
98.3800	DCB_se1_ag2_f_03 - phones	L	98.4400
98.4400	DCB_se1_ag2_f_03 - phones	IY0	98.5100
98.5100	DCB_se1_ag2_f_03 - phones	L	98.5600
98.5100	DCB_se1_ag2_f_03 - words	like	98.6900
98.5600	DCB_se1_ag2_f_03 - phones	AY1	98.6500
98.6500	DCB_se1_ag2_f_03 - phones	K	98.6900
98.6900	DCB_se1_ag2_f_03 - phones	sp	98.7200
98.7200	DCB_se1_ag2_f_03 - phones	F	98.9900
98.7200	DCB_se1_ag2_f_03 - words	five	99.1800
98.9900	DCB_se1_ag2_f_03 - phones	AY1	99.1400
99.1400	DCB_se1_ag2_f_03 - phones	V	99.1800
99.1800	DCB_se1_ag2_f_03 - phones	sp	99.2100
99.2100	DCB_se1_ag2_f_03 - phones	M	99.3000
99.2100	DCB_se1_ag2_f_03 - words	minutes	99.5600
99.3000	DCB_se1_ag2_f_03 - phones	IH1	99.3500
99.3500	DCB_se1_ag2_f_03 - phones	N	99.4100
99.4100	DCB_se1_ag2_f_03 - phones	AH0	99.4700
99.4700	DCB_se1_ag2_f_03 - phones	T	99.5200
99.5200	DCB_se1_ag2_f_03 - phones	S	99.5600
99.5600	DCB_se1_ag2_f_03 - phones	F	99.6100
99.5600	DCB_se1_ag2_f_03 - words	from	99.7000
99.6100	DCB_se1_ag2_f_03 - phones	ER0	99.6600
99.6600	DCB_se1_ag2_f_03 - phones	M	99.7000
99.7000	DCB_se1_ag2_f_03 - phones	W	99.7300
99.7000	DCB_se1_ag2_f_03 - words	where	99.7900
99.7300	DCB_se1_ag2_f_03 - phones	EH1	99.7600
99.7600	DCB_se1_ag2_f_03 - phones	R	99.7900
99.7900	DCB_se1_ag2_f_03 - phones	AY1	99.8500
99.7900	DCB_se1_ag2_f_03 - words	i	99.8500
99.8500	DCB_se1_ag2_f_03 - phones	K	99.9700
99.8500	DCB_se1_ag2_f_03 - words	currently	100.2000
99.9700	DCB_se1_ag2_f_03 - phones	ER1	100.0000
100.0000	DCB_se1_ag2_f_03 - phones	AH0	100.0300
100.0300	DCB_se1_ag2_f_03 - phones	N	100.0600
100.0600	DCB_se1_ag2_f_03 - phones	T	100.1000
100.1000	DCB_se1_ag2_f_03 - phones	L	100.1500
100.1500	DCB_se1_ag2_f_03 - phones	IY0	100.2000
100.2000	DCB_se1_ag2_f_03 - phones	L	100.2600
100.2000	DCB_se1_ag2_f_03 - words	live	100.6100
100.2600	DCB_se1_ag2_f_03 - phones	IH1	100.4000
100.4000	DCB_se1_ag2_f_03 - phones	V	100.6100
100.8832	DCB_int_01 - words	oh	101.0132
100.8832	DCB_int_01 - phones	OW1	101.0132
101.0132	DCB_int_01 - phones	OW2	101.0732
101.0132	DCB_int_01 - words	okay	101.2332
101.0732	DCB_int_01 - phones	K	101.2032
101.2032	DCB_int_01 - phones	EY1	101.2332
101.2332	DCB_int_01 - phones	S	101.3432
101.2332	DCB_int_01 - words	so	101.4332
101.3432	DCB_int_01 - phones	OW1	101.4332
101.4332	DCB_int_01 - phones	W	101.6432
101.4332	DCB_int_01 - words	what	101.8532
101.6432	DCB_int_01 - phones	AH1	101.7032
101.7032	DCB_int_01 - phones	T	101.8532
102.1845	DCB_int_01 - phones	sil	102.2145
102.2145	DCB_int_01 - phones	L	102.2645
102.2145	DCB_int_01 - words	like	102.3945
102.2645	DCB_int_01 - phones	AY1	102.3145
102.3145	DCB_int_01 - phones	K	102.3945
102.3945	DCB_int_01 - phones	W	102.4345
102.3945	DCB_int_01 - words	was	102.5145
102.4345	DCB_int_01 - phones	AH0	102.4645
102.4645	DCB_int_01 - phones	Z	102.5145
102.5145	DCB_int_01 - phones	IH0	102.5745
102.5145	DCB_int_01 - words	it	102.6145
102.5745	DCB_int_01 - phones	T	102.6145
102.6145	DCB_int_01 - words	a	102.6745
102.6145	DCB_int_01 - phones	AH0	102.6745
102.6745	DCB_int_01 - phones	S	102.7445
102.6745	DCB_int_01 - words	specific	103.1145
102.7445	DCB_int_01 - phones	P	102.7745
102.7745	DCB_int_01 - phones	AH0	102.8245
102.8245	DCB_int_01 - phones	S	102.8945
102.8945	DCB_int_01 - phones	IH1	102.9245
102.9245	DCB_int_01 - phones	F	102.9745
102.9745	DCB_int_01 - phones	IH0	103.0545
103.0545	DCB_int_01 - phones	K	103.1145
103.1145	DCB_int_01 - phones	N	103.2045
103.1145	DCB_int_01 - words	name	103.4245
103.2045	DCB_int_01 - phones	EY1	103.3545
103.3545	DCB_int_01 - phones	M	103.4245
103.4245	DCB_int_01 - phones	AH1	103.4645
103.4245	DCB_int_01 - words	of	103.5245
103.4645	DCB_int_01 - phones	V	103.5245
103.5245	DCB_int_01 - phones	DH	103.5845
103.5245	DCB_int_01 - words	the	103.6245
103.5845	DCB_int_01 - phones	IY0	103.6245
103.6245	DCB_int_01 - phones	N	103.6745
103.6245	DCB_int_01 - words	neighborhood	104.2345
103.6745	DCB_int_01 - phones	EY1	103.7645
103.7645	DCB_int_01 - phones	B	103.8245
103.8245	DCB_int_01 - phones	ER0	103.8845
103.8845	DCB_int_01 - phones	HH	103.9345
103.9345	DCB_int_01 - phones	UH2	104.1345
104.1345	DCB_int_01 - phones	D	104.2345
104.9213	DCB_se1_ag2_f_03 - phones	sil	104.9513
104.9213	DCB_int_01 - phones	sil	104.9713
104.9513	DCB_se1_ag2_f_03 - phones	N	105.1313
104.9513	DCB_se1_ag2_f_03 - words	no	105.3713
104.9713	DCB_int_01 - phones	AO1	105.1013
104.9713	DCB_int_01 - words	or	105.3113
105.1013	DCB_int_01 - phones	R	105.3113
105.1313	DCB_se1_ag2_f_03 - phones	OW1	105.3713
105.3713	DCB_se1_ag2_f_03 - phones	sp	107.5205
105.4886	DCB_int_01 - phones	sil	105.5386
105.5386	DCB_int_01 - phones	N	105.6086
105.5386	DCB_int_01 - words	no	105.7086
105.6086	DCB_int_01 - phones	OW1	105.7086
105.7086	DCB_int_01 - phones	IH0	105.7386
105.7086	DCB_int_01 - words	it	105.7686
105.7386	DCB_int_01 - phones	T	105.7686
105.7686	DCB_int_01 - phones	W	105.7986
105.7686	DCB_int_01 - words	was	105.8586
105.7986	DCB_int_01 - phones	AH0	105.8286
105.8286	DCB_int_01 - phones	Z	105.8586
105.8586	DCB_int_01 - phones	JH	105.8886
105.8586	DCB_int_01 - words	just	106.0386
105.8886	DCB_int_01 - phones	IH0	105.9686
105.9686	DCB_int_01 - phones	S	106.0086
106.0086	DCB_int_01 - phones	T	106.0386
106.0386	DCB_int_01 - phones	sp	106.0886
106.0886	DCB_int_01 - phones	DH	106.1486
106.0886	DCB_int_01 - words	the	106.1886
106.1486	DCB_int_01 - phones	AH0	106.1886
106.1886	DCB_int_01 - phones	N	106.2986
106.1886	DCB_int_01 - words	northeast	106.6686
106.2986	DCB_int_01 - phones	AO2	106.3486
106.3486	DCB_int_01 - phones	R	106.4486
106.4486	DCB_int_01 - phones	TH	106.5186
106.5186	DCB_int_01 - phones	IY1	106.6086
106.6086	DCB_int_01 - phones	S	106.6386
106.6386	DCB_int_01 - phones	T	106.6686
106.6686	DCB_int_01 - phones	sp	106.6986
106.6986	DCB_int_01 - phones	EH1	106.8286
106.6986	DCB_int_01 - words	area	107.2086
106.8286	DCB_int_01 - phones	R	106.9186
106.9186	DCB_int_01 - phones	IY0	107.0586
107.0586	DCB_int_01 - phones	AH0	107.2086
107.5205	DCB_se1_ag2_f_03 - phones	Y	107.6005
107.5205	DCB_se1_ag2_f_03 - words	yes	108.2105
107.6005	DCB_se1_ag2_f_03 - phones	EH1	107.7305
107.7305	DCB_se1_ag2_f_03 - phones	S	108.2105
107.9843	DCB_int_01 - phones	sil	108.0143
108.0143	DCB_int_01 - phones	OW2	108.0843
108.0143	DCB_int_01 - words	okay	108.3243
108.0843	DCB_int_01 - phones	K	108.1443
108.1443	DCB_int_01 - phones	EY1	108.3243
108.2105	DCB_se1_ag2_f_03 - phones	sp	112.0958
108.6058	DCB_int_01 - phones	sil	108.6558
108.6558	DCB_int_01 - phones	K	108.7458
108.6558	DCB_int_01 - words	can	108.8258
108.7458	DCB_int_01 - phones	AE1	108.7858
108.7858	DCB_int_01 - phones	N	108.8258
108.8258	DCB_int_01 - phones	Y	108.8558
108.8258	DCB_int_01 - words	you	108.9358
108.8558	DCB_int_01 - phones	UW1	108.9358
108.9358	DCB_int_01 - phones	sp	109.0158
109.0158	DCB_int_01 - phones	D	109.0958
109.0158	DCB_int_01 - words	do	109.1358
109.0958	DCB_int_01 - phones	UW1	109.1358
109.1358	DCB_int_01 - phones	Y	109.1858
109.1358	DCB_int_01 - words	you	109.2458
109.1858	DCB_int_01 - phones	UW1	109.2458
109.2458	DCB_int_01 - phones	R	109.2758
109.2458	DCB_int_01 - words	remember	109.4958
109.2758	DCB_int_01 - phones	IH0	109.3058
109.3058	DCB_int_01 - phones	M	109.3358
109.3358	DCB_int_01 - phones	EH1	109.3858
109.3858	DCB_int_01 - phones	M	109.4158
109.4158	DCB_int_01 - phones	B	109.4458
109.4458	DCB_int_01 - phones	ER0	109.4958
109.4958	DCB_int_01 - phones	Y	109.5458
109.4958	DCB_int_01 - words	your	109.6558
109.5458	DCB_int_01 - phones	UH1	109.5858
109.5858	DCB_int_01 - phones	R	109.6558
109.6558	DCB_int_01 - phones	HH	109.7258
109.6558	DCB_int_01 - words	house	109.9358
109.7258	DCB_int_01 - phones	AW1	109.8258
109.8258	DCB_int_01 - phones	S	109.9358
109.9358	DCB_int_01 - phones	EH1	110.0058
109.9358	DCB_int_01 - words	as	110.0858
110.0058	DCB_int_01 - phones	Z	110.0858
110.0858	DCB_int_01 - words	a	110.4758
110.0858	DCB_int_01 - phones	AH0	110.4758
110.5944	DCB_int_01 - phones	sil	110.6244
110.6244	DCB_int_01 - phones	EH1	110.7244
110.6244	DCB_int_01 - words	as	110.7944
110.7244	DCB_int_01 - phones	Z	110.7944
110.7944	DCB_int_01 - phones	AH0	110.8944
110.7944	DCB_int_01 - words	a	110.8944
110.8944	DCB_int_01 - phones	Y	110.9644
110.8944	DCB_int_01 - words	young	111.1644
110.9644	DCB_int_01 - phones	AH1	111.0544
111.0544	DCB_int_01 - phones	NG	111.1644
111.1644	DCB_int_01 - phones	CH	111.2344
111.1644	DCB_int_01 - words	child	111.5744
111.2344	DCB_int_01 - phones	AY1	111.4644
111.4644	DCB_int_01 - phones	L	111.5044
111.5044	DCB_int_01 - phones	D	111.5744
112.0958	DCB_se1_ag2_f_03 - phones	Y	112.2258
112.0958	DCB_se1_ag2_f_03 - words	yes	112.7458
112.2258	DCB_se1_ag2_f_03 - phones	EH1	112.4058
112.4058	DCB_se1_ag2_f_03 - phones	S	112.7458
112.7231	DCB_int_01 - phones	T	112.8231
112.7231	DCB_int_01 - words	tell	112.9231
112.8231	DCB_int_01 - phones	EH1	112.8631
112.8631	DCB_int_01 - phones	L	112.9231
112.9231	DCB_int_01 - phones	M	112.9631
112.9231	DCB_int_01 - words	me	113.0131
112.9631	DCB_int_01 - phones	IY1	113.0131
113.0131	DCB_int_01 - phones	AH0	113.0531
113.0131	DCB_int_01 - words	a	113.0531
113.0531	DCB_int_01 - phones	L	113.0831
113.0531	DCB_int_01 - words	little	113.2131
113.0831	DCB_int_01 - phones	IH1	113.1131
113.1131	DCB_int_01 - phones	T	113.1531
113.1531	DCB_int_01 - phones	AH0	113.1831
113.1831	DCB_int_01 - phones	L	113.2131
113.2131	DCB_int_01 - phones	B	113.2531
113.2131	DCB_int_01 - words	bit	113.3131
113.2531	DCB_int_01 - phones	IH1	113.2831
113.2831	DCB_int_01 - phones	T	113.3131
113.3131	DCB_int_01 - phones	AH0	113.3631
113.3131	DCB_int_01 - words	about	113.5531
113.3631	DCB_int_01 - phones	B	113.4031
113.4031	DCB_int_01 - phones	AW1	113.5131
113.5131	DCB_int_01 - phones	T	113.5531
113.5531	DCB_int_01 - phones	IH0	113.5831
113.5531	DCB_int_01 - words	it	113.6531
113.5831	DCB_int_01 - phones	T	113.6531
114.2688	DCB_se1_ag2_f_03 - phones	sil	114.3088
114.3088	DCB_se1_ag2_f_03 - phones	AH1	114.7388
114.3088	DCB_se1_ag2_f_03 - words	uh	114.7388
114.7388	DCB_se1_ag2_f_03 - phones	sp	114.7688
114.7688	DCB_se1_ag2_f_03 - phones	IH0	114.7988
114.7688	DCB_se1_ag2_f_03 - words	it	114.8288
114.7988	DCB_se1_ag2_f_03 - phones	T	114.8288
114.8288	DCB_se1_ag2_f_03 - phones	W	114.8588
114.8288	DCB_se1_ag2_f_03 - words	was	114.9788
114.8588	DCB_se1_ag2_f_03 - phones	AH0	114.8888
114.8888	DCB_se1_ag2_f_03 - phones	Z	114.9788
114.9788	DCB_se1_ag2_f_03 - phones	AO1	115.0688
114.9788	DCB_se1_ag2_f_03 - words	on	115.1088
115.0688	DCB_se1_ag2_f_03 - phones	N	115.1088
115.1088	DCB_se1_ag2_f_03 - words	rdx	116.1288
115.1088	DCB_se1_ag2_f_03 - phones	TN	116.1288
116.1288	DCB_se1_ag2_f_03 - phones	sp	116.1588
116.1588	DCB_se1_ag2_f_03 - phones	K	116.2488
116.1588	DCB_se1_ag2_f_03 - words	kind	116.4388
116.2488	DCB_se1_ag2_f_03 - phones	AY1	116.3188
116.3188	DCB_se1_ag2_f_03 - phones	N	116.3788
116.3788	DCB_se1_ag2_f_03 - phones	D	116.4388
116.4388	DCB_se1_ag2_f_03 - phones	AH1	116.5488
116.4388	DCB_se1_ag2_f_03 - words	of	116.5988
116.5488	DCB_se1_ag2_f_03 - phones	V	116.5988
116.5988	DCB_se1_ag2_f_03 - phones	sp	117.2183
117.2183	DCB_se1_ag2_f_03 - phones	K	117.2883
117.2183	DCB_se1_ag2_f_03 - words	connected	117.7183
117.2883	DCB_se1_ag2_f_03 - phones	AH0	117.3183
117.3183	DCB_se1_ag2_f_03 - phones	N	117.4383
117.4383	DCB_se1_ag2_f_03 - phones	EH1	117.5083
117.5083	DCB_se1_ag2_f_03 - phones	K	117.5983
117.5983	DCB_se1_ag2_f_03 - phones	T	117.6383
117.6383	DCB_se1_ag2_f_03 - phones	IH0	117.6783
117.6783	DCB_se1_ag2_f_03 - phones	D	117.7183
117.7183	DCB_se1_ag2_f_03 - phones	T	117.7983
117.7183	DCB_se1_ag2_f_03 - words	to	117.8383
117.7983	DCB_se1_ag2_f_03 - phones	UW1	117.8383
117.8383	DCB_se1_ag2_f_03 - phones	AH0	117.8883
117.8383	DCB_se1_ag2_f_03 - words	another	118.1383
117.8883	DCB_se1_ag2_f_03 - phones	N	117.9483
117.9483	DCB_se1_ag2_f_03 - phones	AH1	118.0183
118.0183	DCB_se1_ag2_f_03 - phones	DH	118.0983
118.0983	DCB_se1_ag2_f_03 - phones	ER0	118.1383
118.1383	DCB_se1_ag2_f_03 - phones	HH	118.1983
118.1383	DCB_se1_ag2_f_03 - words	house	118.5483
118.1983	DCB_se1_ag2_f_03 - phones	AW1	118.4183
118.4183	DCB_se1_ag2_f_03 - phones	S	118.5483
118.5996	DCB_se1_ag2_f_03 - phones	sil	118.6296
118.6296	DCB_se1_ag2_f_03 - phones	V	118.7596
118.6296	DCB_se1_ag2_f_03 - words	very	119.0796
118.7596	DCB_se1_ag2_f_03 - phones	EH1	118.8296
118.8296	DCB_se1_ag2_f_03 - phones	R	118.9496
118.9496	DCB_se1_ag2_f_03 - phones	IY0	119.0796
119.0796	DCB_se1_ag2_f_03 - phones	OW1	119.4496
119.0796	DCB_se1_ag2_f_03 - words	old	119.6996
119.4496	DCB_se1_ag2_f_03 - phones	L	119.5396
119.5396	DCB_se1_ag2_f_03 - phones	D	119.6996
120.5490	DCB_se1_ag2_f_03 - phones	sil	120.5790
120.5790	DCB_se1_ag2_f_03 - phones	IH0	120.6390
120.5790	DCB_se1_ag2_f_03 - words	it	120.6690
120.6390	DCB_se1_ag2_f_03 - phones	T	120.6690
120.6690	DCB_se1_ag2_f_03 - phones	D	120.7090
120.6690	DCB_se1_ag2_f_03 - words	did	120.7890
120.7090	DCB_se1_ag2_f_03 - phones	IH1	120.7490
120.7490	DCB_se1_ag2_f_03 - phones	D	120.7890
120.7890	DCB_se1_ag2_f_03 - phones	N	120.8790
120.7890	DCB_se1_ag2_f_03 - words	not	120.9890
120.8790	DCB_se1_ag2_f_03 - phones	AA1	120.9590
120.9590	DCB_se1_ag2_f_03 - phones	T	120.9890
120.9890	DCB_se1_ag2_f_03 - phones	HH	121.0190
120.9890	DCB_se1_ag2_f_03 - words	have	121.1690
121.0190	DCB_se1_ag2_f_03 - phones	AE1	121.0990
121.0990	DCB_se1_ag2_f_03 - phones	V	121.1690
121.1690	DCB_se1_ag2_f_03 - words	a	121.2190
121.1690	DCB_se1_ag2_f_03 - phones	AH0	121.2190
121.2190	DCB_se1_ag2_f_03 - phones	SH	121.3490
121.2190	DCB_se1_ag2_f_03 - words	shower	121.8790
121.3490	DCB_se1_ag2_f_03 - phones	AW1	121.6590
121.6590	DCB_se1_ag2_f_03 - phones	ER0	121.8790
122.2006	DCB_se1_ag2_f_03 - phones	sil	122.2506
122.2506	DCB_se1_ag2_f_03 - phones	OW1	122.3006
122.2506	DCB_se1_ag2_f_03 - words	only	122.4706
122.3006	DCB_se1_ag2_f_03 - phones	N	122.3606
122.3606	DCB_se1_ag2_f_03 - phones	L	122.4206
122.4206	DCB_se1_ag2_f_03 - phones	IY0	122.4706
122.4706	DCB_se1_ag2_f_03 - phones	AH0	122.5406
122.4706	DCB_se1_ag2_f_03 - words	a	122.5406
122.5406	DCB_se1_ag2_f_03 - phones	T	122.6506
122.5406	DCB_se1_ag2_f_03 - words	tub	122.9806
122.6506	DCB_se1_ag2_f_03 - phones	AH1	122.9306
122.9306	DCB_se1_ag2_f_03 - phones	B	122.9806
122.9806	DCB_se1_ag2_f_03 - phones	sp	124.5562
124.5562	DCB_se1_ag2_f_03 - phones	AE1	125.0662
124.5562	DCB_se1_ag2_f_03 - words	and	125.3362
125.0662	DCB_se1_ag2_f_03 - phones	N	125.1862
125.1862	DCB_se1_ag2_f_03 - phones	D	125.3362
126.0877	DCB_se1_ag2_f_03 - phones	sil	126.1277
126.1277	DCB_se1_ag2_f_03 - phones	IH1	126.1577
126.1277	DCB_se1_ag2_f_03 - words	it	126.1877
126.1577	DCB_se1_ag2_f_03 - phones	T	126.1877
126.1877	DCB_se1_ag2_f_03 - phones	HH	126.2177
126.1877	DCB_se1_ag2_f_03 - words	had	126.2977
126.2177	DCB_se1_ag2_f_03 - phones	AE1	126.2677
126.2677	DCB_se1_ag2_f_03 - phones	D	126.2977
126.2977	DCB_se1_ag2_f_03 - phones	AH0	126.3277
126.2977	DCB_se1_ag2_f_03 - words	a	126.3277
126.3277	DCB_se1_ag2_f_03 - phones	sp	126.3577
126.3577	DCB_se1_ag2_f_03 - phones	B	126.4277
126.3577	DCB_se1_ag2_f_03 - words	basement	127.0577
126.4277	DCB_se1_ag2_f_03 - phones	EY1	126.5677
126.5677	DCB_se1_ag2_f_03 - phones	S	126.7177
126.7177	DCB_se1_ag2_f_03 - phones	M	126.7677
126.7677	DCB_se1_ag2_f_03 - phones	AH0	126.9877
126.9877	DCB_se1_ag2_f_03 - phones	N	127.0177
127.0177	DCB_se1_ag2_f_03 - phones	T	127.0577
127.0577	DCB_se1_ag2_f_03 - phones	sp	127.3898
127.3898	DCB_se1_ag2_f_03 - phones	AE1	127.5098
127.3898	DCB_se1_ag2_f_03 - words	and	127.7398
127.5098	DCB_se1_ag2_f_03 - phones	N	127.6298
127.6298	DCB_se1_ag2_f_03 - phones	D	127.7398
127.7398	DCB_se1_ag2_f_03 - phones	W	127.8198
127.7398	DCB_se1_ag2_f_03 - words	one	127.9598
127.8198	DCB_se1_ag2_f_03 - phones	AH1	127.8898
127.8898	DCB_se1_ag2_f_03 - phones	N	127.9598
127.9598	DCB_se1_ag2_f_03 - phones	F	128.0998
127.9598	DCB_se1_ag2_f_03 - words	floor	128.4698
128.0998	DCB_se1_ag2_f_03 - phones	L	128.1298
128.1298	DCB_se1_ag2_f_03 - phones	AO1	128.2798
128.2798	DCB_se1_ag2_f_03 - phones	R	128.4698
128.6844	DCB_se1_ag2_f_03 - phones	DH	128.7544
128.6844	DCB_se1_ag2_f_03 - words	that	128.8144
128.7544	DCB_se1_ag2_f_03 - phones	AE1	128.7844
128.7844	DCB_se1_ag2_f_03 - phones	T	128.8144
128.8144	DCB_se1_ag2_f_03 - phones	W	128.8444
128.8144	DCB_se1_ag2_f_03 - words	was	128.9544
128.8444	DCB_se1_ag2_f_03 - phones	AH0	128.8744
128.8744	DCB_se1_ag2_f_03 - phones	Z	128.9544
128.9544	DCB_se1_ag2_f_03 - phones	IH1	129.0044
128.9544	DCB_se1_ag2_f_03 - words	it	129.0344
129.0044	DCB_se1_ag2_f_03 - phones	T	129.0344
129.0344	DCB_se1_ag2_f_03 - phones	sp	129.0644
129.0644	DCB_se1_ag2_f_03 - phones	N	129.1444
129.0644	DCB_se1_ag2_f_03 - words	no	129.2344
129.1444	DCB_se1_ag2_f_03 - phones	OW1	129.2344
129.2344	DCB_se1_ag2_f_03 - phones	sp	129.2644
129.2644	DCB_se1_ag2_f_03 - phones	AH0	129.3744
129.2644	DCB_se1_ag2_f_03 - words	upstairs	130.0144
129.3744	DCB_se1_ag2_f_03 - phones	P	129.4544
129.4544	DCB_se1_ag2_f_03 - phones	S	129.5144
129.5144	DCB_se1_ag2_f_03 - phones	T	129.5744
129.5744	DCB_se1_ag2_f_03 - phones	EH1	129.7844
129.7844	DCB_se1_ag2_f_03 - phones	R	129.8744
129.8744	DCB_se1_ag2_f_03 - phones	Z	130.0144
130.0144	DCB_se1_ag2_f_03 - phones	sp	130.0444
130.0444	DCB_se1_ag2_f_03 - phones	JH	130.1244
130.0444	DCB_se1_ag2_f_03 - words	just	130.3544
130.1244	DCB_se1_ag2_f_03 - phones	IH0	130.2044
130.2044	DCB_se1_ag2_f_03 - phones	S	130.3244
130.3244	DCB_se1_ag2_f_03 - phones	T	130.3544
130.3544	DCB_se1_ag2_f_03 - phones	HH	130.3944
130.3544	DCB_se1_ag2_f_03 - words	one	130.5444
130.3944	DCB_se1_ag2_f_03 - phones	W	130.4444
130.4444	DCB_se1_ag2_f_03 - phones	AH1	130.4844
130.4844	DCB_se1_ag2_f_03 - phones	N	130.5444
130.5444	DCB_se1_ag2_f_03 - phones	F	130.6544
130.5444	DCB_se1_ag2_f_03 - words	floor	130.7944
130.6544	DCB_se1_ag2_f_03 - phones	L	130.6844
130.6844	DCB_se1_ag2_f_03 - phones	AO1	130.7644
130.7644	DCB_se1_ag2_f_03 - phones	R	130.7944
130.7944	DCB_se1_ag2_f_03 - phones	AH0	130.8244
130.7944	DCB_se1_ag2_f_03 - words	and	130.8644
130.8244	DCB_se1_ag2_f_03 - phones	N	130.8644
130.8644	DCB_se1_ag2_f_03 - words	a	130.9144
130.8644	DCB_se1_ag2_f_03 - phones	AH0	130.9144
130.9144	DCB_se1_ag2_f_03 - phones	B	130.9744
130.9144	DCB_se1_ag2_f_03 - words	basement	131.3444
130.9744	DCB_se1_ag2_f_03 - phones	EY1	131.0644
131.0644	DCB_se1_ag2_f_03 - phones	S	131.1644
131.1644	DCB_se1_ag2_f_03 - phones	M	131.2044
131.2044	DCB_se1_ag2_f_03 - phones	AH0	131.2644
131.2644	DCB_se1_ag2_f_03 - phones	N	131.2944
131.2944	DCB_se1_ag2_f_03 - phones	T	131.3444
132.0244	DCB_int_01 - phones	HH	132.1144
132.0244	DCB_int_01 - words	how	132.1444
132.1144	DCB_int_01 - phones	AW1	132.1444
132.1444	DCB_int_01 - phones	M	132.2044
132.1444	DCB_int_01 - words	many	132.3944
132.2044	DCB_int_01 - phones	EH1	132.2444
132.2444	DCB_int_01 - phones	N	132.2944
132.2944	DCB_int_01 - phones	IY0	132.3944
132.3944	DCB_int_01 - phones	R	132.4744
132.3944	DCB_int_01 - words	rooms	132.8244
132.4744	DCB_int_01 - phones	UW1	132.6044
132.6044	DCB_int_01 - phones	M	132.7044
132.7044	DCB_int_01 - phones	Z	132.8244
132.8244	DCB_int_01 - phones	B	132.8844
132.8244	DCB_int_01 - words	bedrooms	133.3944
132.8844	DCB_int_01 - phones	EH1	132.9444
132.9444	DCB_int_01 - phones	D	133.0144
133.0144	DCB_int_01 - phones	R	133.0544
133.0544	DCB_int_01 - phones	UW2	133.1044
133.1044	DCB_int_01 - phones	M	133.2344
133.2344	DCB_int_01 - phones	Z	133.3944
134.1339	DCB_se1_ag2_f_03 - phones	T	134.3439
134.1339	DCB_se1_ag2_f_03 - words	two	134.5439
134.3439	DCB_se1_ag2_f_03 - phones	UW1	134.5439
134.5439	DCB_se1_ag2_f_03 - phones	AE1	134.5739
134.5439	DCB_se1_ag2_f_03 - words	and	134.6439
134.5739	DCB_se1_ag2_f_03 - phones	N	134.6439
134.6439	DCB_se1_ag2_f_03 - words	a	134.7139
134.6439	DCB_se1_ag2_f_03 - phones	AH0	134.7139
134.7139	DCB_se1_ag2_f_03 - phones	HH	134.7839
134.7139	DCB_se1_ag2_f_03 - words	half	135.0839
134.7839	DCB_se1_ag2_f_03 - phones	AE1	135.0139
135.0139	DCB_se1_ag2_f_03 - phones	F	135.0839
135.0839	DCB_se1_ag2_f_03 - phones	S	135.1839
135.0839	DCB_se1_ag2_f_03 - words	so	135.3839
135.1839	DCB_se1_ag2_f_03 - phones	OW1	135.3839
135.3839	DCB_se1_ag2_f_03 - phones	sp	135.4339
135.5720	DCB_se1_ag2_f_03 - phones	T	135.7020
135.5720	DCB_se1_ag2_f_03 - words	two	135.7920
135.7020	DCB_se1_ag2_f_03 - phones	UW1	135.7920
135.7920	DCB_se1_ag2_f_03 - phones	R	135.8720
135.7920	DCB_se1_ag2_f_03 - words	rooms	136.0620
135.8720	DCB_se1_ag2_f_03 - phones	UW1	135.9720
135.9720	DCB_se1_ag2_f_03 - phones	M	136.0320
136.0320	DCB_se1_ag2_f_03 - phones	Z	136.0620
136.0620	DCB_se1_ag2_f_03 - phones	AH0	136.1120
136.0620	DCB_se1_ag2_f_03 - words	and	136.1620
136.1120	DCB_se1_ag2_f_03 - phones	N	136.1620
136.1620	DCB_se1_ag2_f_03 - words	a	136.2320
136.1620	DCB_se1_ag2_f_03 - phones	AH0	136.2320
136.2320	DCB_se1_ag2_f_03 - phones	D	136.2820
136.2320	DCB_se1_ag2_f_03 - words	den	136.5020
136.2820	DCB_se1_ag2_f_03 - phones	EH1	136.3720
136.3720	DCB_se1_ag2_f_03 - phones	N	136.5020
137.2436	DCB_int_01 - phones	sil	137.2736
137.2736	DCB_int_01 - phones	AE1	137.3636
137.2736	DCB_int_01 - words	and	137.4336
137.3636	DCB_int_01 - phones	N	137.4336
137.4336	DCB_int_01 - phones	HH	137.5536
137.4336	DCB_int_01 - words	who	137.8236
137.5536	DCB_int_01 - phones	UW1	137.8236
137.8236	DCB_int_01 - phones	sp	137.9336
137.9336	DCB_int_01 - phones	OW2	138.0336
137.9336	DCB_int_01 - words	okay	138.1836
138.0336	DCB_int_01 - phones	K	138.0936
138.0936	DCB_int_01 - phones	EY1	138.1836
138.1836	DCB_int_01 - phones	S	138.2936
138.1836	DCB_int_01 - words	so	138.6036
138.2936	DCB_int_01 - phones	OW1	138.6036
138.6036	DCB_int_01 - phones	sp	138.6436
138.6436	DCB_int_01 - phones	IH1	138.7136
138.6436	DCB_int_01 - words	it	138.7736
138.7136	DCB_int_01 - phones	T	138.7736
138.7736	DCB_int_01 - phones	W	138.8336
138.7736	DCB_int_01 - words	was	139.0036
138.8336	DCB_int_01 - phones	AH0	138.8836
138.8836	DCB_int_01 - phones	Z	139.0036
139.2697	DCB_int_01 - phones	sil	139.3297
139.3297	DCB_int_01 - phones	HH	139.4197
139.3297	DCB_int_01 - words	who	139.6797
139.4197	DCB_int_01 - phones	UW1	139.6797
139.6797	DCB_int_01 - phones	HH	139.7097
139.6797	DCB_int_01 - words	who	139.7797
139.7097	DCB_int_01 - phones	UW1	139.7797
139.7797	DCB_int_01 - phones	L	139.8397
139.7797	DCB_int_01 - words	lived	139.9697
139.8397	DCB_int_01 - phones	IH1	139.8797
139.8797	DCB_int_01 - phones	V	139.9397
139.9397	DCB_int_01 - phones	D	139.9697
139.9697	DCB_int_01 - phones	IH1	139.9997
139.9697	DCB_int_01 - words	in	140.0497
139.9997	DCB_int_01 - phones	N	140.0497
140.0497	DCB_int_01 - phones	DH	140.0897
140.0497	DCB_int_01 - words	the	140.1497
140.0897	DCB_int_01 - phones	AH1	140.1497
140.1497	DCB_int_01 - phones	HH	140.2097
140.1497	DCB_int_01 - words	house	140.3397
140.2097	DCB_int_01 - phones	AW1	140.2497
140.2497	DCB_int_01 - phones	S	140.3397
140.3397	DCB_int_01 - phones	W	140.3697
140.3397	DCB_int_01 - words	with	140.4697
140.3697	DCB_int_01 - phones	IH0	140.3997
140.3997	DCB_int_01 - phones	TH	140.4697
140.4697	DCB_int_01 - phones	Y	140.5097
140.4697	DCB_int_01 - words	you	140.5897
140.5097	DCB_int_01 - phones	UW1	140.5897
140.5897	DCB_int_01 - phones	sp	146.6544
141.2216	DCB_se1_ag2_f_03 - phones	M	141.3616
141.2216	DCB_se1_ag2_f_03 - words	my	141.5016
141.3616	DCB_se1_ag2_f_03 - phones	AY1	141.5016
141.5016	DCB_se1_ag2_f_03 - phones	sp	141.5316
141.5316	DCB_se1_ag2_f_03 - phones	G	141.6016
141.5316	DCB_se1_ag2_f_03 - words	grandmother	142.7816
141.6016	DCB_se1_ag2_f_03 - phones	R	141.7216
141.7216	DCB_se1_ag2_f_03 - phones	AE1	141.8916
141.8916	DCB_se1_ag2_f_03 - phones	N	141.9816
141.9816	DCB_se1_ag2_f_03 - phones	M	142.0316
142.0316	DCB_se1_ag2_f_03 - phones	AH2	142.1716
142.1716	DCB_se1_ag2_f_03 - phones	DH	142.2816
142.2816	DCB_se1_ag2_f_03 - phones	ER0	142.7816
142.9900	DCB_se1_ag2_f_03 - phones	M	143.1500
142.9900	DCB_se1_ag2_f_03 - words	my	143.4200
143.1500	DCB_se1_ag2_f_03 - phones	AY1	143.4200
143.4200	DCB_se1_ag2_f_03 - phones	sp	143.4500
143.4500	DCB_se1_ag2_f_03 - phones	M	143.5300
143.4500	DCB_se1_ag2_f_03 - words	mother	144.0200
143.5300	DCB_se1_ag2_f_03 - phones	AH1	143.6200
143.6200	DCB_se1_ag2_f_03 - phones	DH	143.7200
143.7200	DCB_se1_ag2_f_03 - phones	ER0	144.0200
144.5557	DCB_se1_ag2_f_03 - phones	M	144.7057
144.5557	DCB_se1_ag2_f_03 - words	me	145.0057
144.7057	DCB_se1_ag2_f_03 - phones	IY1	145.0057
145.0057	DCB_se1_ag2_f_03 - phones	sp	145.0357
145.0357	DCB_se1_ag2_f_03 - phones	AE1	145.2457
145.0357	DCB_se1_ag2_f_03 - words	and	145.2857
145.2457	DCB_se1_ag2_f_03 - phones	N	145.2857
145.2857	DCB_se1_ag2_f_03 - phones	M	145.3457
145.2857	DCB_se1_ag2_f_03 - words	my	145.3957
145.3457	DCB_se1_ag2_f_03 - phones	AY1	145.3957
145.3957	DCB_se1_ag2_f_03 - phones	F	145.5057
145.3957	DCB_se1_ag2_f_03 - words	foster	145.7657
145.5057	DCB_se1_ag2_f_03 - phones	AA1	145.5757
145.5757	DCB_se1_ag2_f_03 - phones	S	145.6757
145.6757	DCB_se1_ag2_f_03 - phones	T	145.7157
145.7157	DCB_se1_ag2_f_03 - phones	ER0	145.7657
145.7657	DCB_se1_ag2_f_03 - phones	B	145.8057
145.7657	DCB_se1_ag2_f_03 - words	brother	146.2157
145.8057	DCB_se1_ag2_f_03 - phones	R	145.8557
145.8557	DCB_se1_ag2_f_03 - phones	AH1	145.9157
145.9157	DCB_se1_ag2_f_03 - phones	DH	145.9457
145.9457	DCB_se1_ag2_f_03 - phones	ER0	146.2157
146.6544	DCB_int_01 - phones	OW2	146.7344
146.6544	DCB_int_01 - words	okay	146.9544
146.7344	DCB_int_01 - phones	K	146.8044
146.8044	DCB_int_01 - phones	EY1	146.9544
147.1048	DCB_int_01 - phones	S	147.2148
147.1048	DCB_int_01 - words	so	147.2448
147.2148	DCB_int_01 - phones	OW1	147.2448
147.2448	DCB_int_01 - phones	HH	147.3048
147.2448	DCB_int_01 - words	how	147.3448
147.3048	DCB_int_01 - phones	AW1	147.3448
147.3448	DCB_int_01 - phones	M	147.3948
147.3448	DCB_int_01 - words	many	147.5348
147.3948	DCB_int_01 - phones	EH1	147.4248
147.4248	DCB_int_01 - phones	N	147.4648
147.4648	DCB_int_01 - phones	IY0	147.5348
147.5348	DCB_int_01 - phones	S	147.6348
147.5348	DCB_int_01 - words	siblings	147.9648
147.6348	DCB_int_01 - phones	IH1	147.6848
147.6848	DCB_int_01 - phones	B	147.7548
147.7548	DCB_int_01 - phones	L	147.8148
147.8148	DCB_int_01 - phones	IH0	147.8648
147.8648	DCB_int_01 - phones	NG	147.8948
147.8948	DCB_int_01 - phones	Z	147.9648
147.9648	DCB_int_01 - phones	D	148.0148
147.9648	DCB_int_01 - words	do	148.0548
148.0148	DCB_int_01 - phones	UW1	148.0548
148.0548	DCB_int_01 - phones	Y	148.0948
148.0548	DCB_int_01 - words	you	148.1548
148.0948	DCB_int_01 - phones	UW1	148.1548
148.1548	DCB_int_01 - phones	HH	148.2248
148.1548	DCB_int_01 - words	have	148.4648
148.2248	DCB_int_01 - phones	AE1	148.4048
148.4048	DCB_int_01 - phones	V	148.4648
148.4648	DCB_int_01 - phones	sp	157.5166
149.1101	DCB_se1_ag2_f_03 - words	i	149.2901
149.1101	DCB_se1_ag2_f_03 - phones	AY1	149.2901
149.2901	DCB_se1_ag2_f_03 - phones	HH	149.3801
149.2901	DCB_se1_ag2_f_03 - words	have	149.8901
149.3801	DCB_se1_ag2_f_03 - phones	AE1	149.7401
149.7401	DCB_se1_ag2_f_03 - phones	V	149.8901
150.0819	DCB_se1_ag2_f_03 - phones	T	150.4719
150.0819	DCB_se1_ag2_f_03 - words	two	151.0219
150.4719	DCB_se1_ag2_f_03 - phones	UW1	151.0219
151.0219	DCB_se1_ag2_f_03 - phones	sp	151.0919
151.2063	DCB_se1_ag2_f_03 - phones	B	151.2863
151.2063	DCB_se1_ag2_f_03 - words	biological	151.8863
151.2863	DCB_se1_ag2_f_03 - phones	AY2	151.4163
151.4163	DCB_se1_ag2_f_03 - phones	AH0	151.4663
151.4663	DCB_se1_ag2_f_03 - phones	L	151.5263
151.5263	DCB_se1_ag2_f_03 - phones	AA1	151.6663
151.6663	DCB_se1_ag2_f_03 - phones	JH	151.7063
151.7063	DCB_se1_ag2_f_03 - phones	IH0	151.7463
151.7463	DCB_se1_ag2_f_03 - phones	K	151.8063
151.8063	DCB_se1_ag2_f_03 - phones	AH0	151.8363
151.8363	DCB_se1_ag2_f_03 - phones	L	151.8863
151.8863	DCB_se1_ag2_f_03 - phones	S	152.0063
151.8863	DCB_se1_ag2_f_03 - words	siblings	152.5063
152.0063	DCB_se1_ag2_f_03 - phones	IH1	152.0963
152.0963	DCB_se1_ag2_f_03 - phones	B	152.1463
152.1463	DCB_se1_ag2_f_03 - phones	L	152.2363
152.2363	DCB_se1_ag2_f_03 - phones	IH0	152.3163
152.3163	DCB_se1_ag2_f_03 - phones	NG	152.3963
152.3963	DCB_se1_ag2_f_03 - phones	Z	152.5063
152.5063	DCB_se1_ag2_f_03 - phones	AO1	152.5563
152.5063	DCB_se1_ag2_f_03 - words	on	152.5863
152.5563	DCB_se1_ag2_f_03 - phones	N	152.5863
152.5863	DCB_se1_ag2_f_03 - phones	M	152.6563
152.5863	DCB_se1_ag2_f_03 - words	my	152.6963
152.6563	DCB_se1_ag2_f_03 - phones	AY1	152.6963
152.6963	DCB_se1_ag2_f_03 - phones	M	152.7963
152.6963	DCB_se1_ag2_f_03 - words	mother	153.0263
152.7963	DCB_se1_ag2_f_03 - phones	AH1	152.8563
152.8563	DCB_se1_ag2_f_03 - phones	DH	152.9463
152.9463	DCB_se1_ag2_f_03 - phones	ER0	153.0263
153.0263	DCB_se1_ag2_f_03 - phones	S	153.0563
153.0263	DCB_se1_ag2_f_03 - words	s	153.0563
153.0563	DCB_se1_ag2_f_03 - phones	S	153.1563
153.0563	DCB_se1_ag2_f_03 - words	side	153.4163
153.1563	DCB_se1_ag2_f_03 - phones	AY1	153.3763
153.3763	DCB_se1_ag2_f_03 - phones	D	153.4163
153.4163	DCB_se1_ag2_f_03 - phones	sp	153.4763
153.4763	DCB_se1_ag2_f_03 - phones	AH0	153.5763
153.4763	DCB_se1_ag2_f_03 - words	and	153.6363
153.5763	DCB_se1_ag2_f_03 - phones	N	153.6363
153.6363	DCB_se1_ag2_f_03 - words	i	153.6963
153.6363	DCB_se1_ag2_f_03 - phones	AY1	153.6963
153.6963	DCB_se1_ag2_f_03 - phones	HH	153.7863
153.6963	DCB_se1_ag2_f_03 - words	have	154.1463
153.7863	DCB_se1_ag2_f_03 - phones	AE1	153.9863
153.9863	DCB_se1_ag2_f_03 - phones	V	154.1463
154.8799	DCB_se1_ag2_f_03 - phones	TH	154.9499
154.8799	DCB_se1_ag2_f_03 - words	three	155.2099
154.9499	DCB_se1_ag2_f_03 - phones	R	155.0799
155.0799	DCB_se1_ag2_f_03 - phones	IY1	155.2099
155.2099	DCB_se1_ag2_f_03 - phones	B	155.2899
155.2099	DCB_se1_ag2_f_03 - words	biological	155.7999
155.2899	DCB_se1_ag2_f_03 - phones	AY2	155.3799
155.3799	DCB_se1_ag2_f_03 - phones	AH0	155.4299
155.4299	DCB_se1_ag2_f_03 - phones	L	155.4899
155.4899	DCB_se1_ag2_f_03 - phones	AA1	155.5799
155.5799	DCB_se1_ag2_f_03 - phones	JH	155.6299
155.6299	DCB_se1_ag2_f_03 - phones	IH0	155.6799
155.6799	DCB_se1_ag2_f_03 - phones	K	155.7199
155.7199	DCB_se1_ag2_f_03 - phones	AH0	155.7499
155.7499	DCB_se1_ag2_f_03 - phones	L	155.7999
155.7999	DCB_se1_ag2_f_03 - phones	S	155.8699
155.7999	DCB_se1_ag2_f_03 - words	siblings	156.2699
155.8699	DCB_se1_ag2_f_03 - phones	IH1	155.9399
155.9399	DCB_se1_ag2_f_03 - phones	B	156.0099
156.0099	DCB_se1_ag2_f_03 - phones	L	156.0999
156.0999	DCB_se1_ag2_f_03 - phones	IH0	156.1499
156.1499	DCB_se1_ag2_f_03 - phones	NG	156.1899
156.1899	DCB_se1_ag2_f_03 - phones	Z	156.2699
156.2699	DCB_se1_ag2_f_03 - phones	AO1	156.3099
156.2699	DCB_se1_ag2_f_03 - words	on	156.3399
156.3099	DCB_se1_ag2_f_03 - phones	N	156.3399
156.3399	DCB_se1_ag2_f_03 - phones	M	156.3899
156.3399	DCB_se1_ag2_f_03 - words	my	156.4199
156.3899	DCB_se1_ag2_f_03 - phones	AY1	156.4199
156.4199	DCB_se1_ag2_f_03 - phones	F	156.5299
156.4199	DCB_se1_ag2_f_03 - words	father	156.7299
156.5299	DCB_se1_ag2_f_03 - phones	AA1	156.6099
156.6099	DCB_se1_ag2_f_03 - phones	DH	156.6699
156.6699	DCB_se1_ag2_f_03 - phones	ER0	156.7299
156.7299	DCB_se1_ag2_f_03 - words	s	156.7699
156.7299	DCB_se1_ag2_f_03 - phones	S	156.7699
156.7699	DCB_se1_ag2_f_03 - phones	S	156.8499
156.7699	DCB_se1_ag2_f_03 - words	side	157.0399
156.8499	DCB_se1_ag2_f_03 - phones	AY1	157.0099
157.0099	DCB_se1_ag2_f_03 - phones	D	157.0399
157.0399	DCB_se1_ag2_f_03 - phones	sp	157.0899
157.5166	DCB_int_01 - phones	AH0	157.8466
157.5166	DCB_int_01 - words	and	158.0566
157.8466	DCB_int_01 - phones	N	157.9266
157.9266	DCB_int_01 - phones	D	158.0566
158.0566	DCB_int_01 - phones	AA1	158.0866
158.0566	DCB_int_01 - words	are	158.1566
158.0866	DCB_int_01 - phones	R	158.1566
158.1566	DCB_int_01 - phones	Y	158.2066
158.1566	DCB_int_01 - words	you	158.2666
158.2066	DCB_int_01 - phones	UW1	158.2666
158.2666	DCB_int_01 - phones	K	158.3666
158.2666	DCB_int_01 - words	closer	158.5966
158.3666	DCB_int_01 - phones	L	158.3966
158.3966	DCB_int_01 - phones	OW1	158.4266
158.4266	DCB_int_01 - phones	Z	158.5266
158.5266	DCB_int_01 - phones	ER0	158.5966
158.5966	DCB_int_01 - phones	T	158.6466
158.5966	DCB_int_01 - words	to	158.6866
158.6466	DCB_int_01 - phones	IH0	158.6866
158.6866	DCB_int_01 - phones	IY1	158.8166
158.6866	DCB_int_01 - words	either	158.9866
158.8166	DCB_int_01 - phones	DH	158.8666
158.8666	DCB_int_01 - phones	ER0	158.9866
158.9866	DCB_int_01 - phones	S	159.0866
158.9866	DCB_int_01 - words	set	159.3266
159.0866	DCB_int_01 - phones	EH1	159.2666
159.2666	DCB_int_01 - phones	T	159.3266
159.3266	DCB_int_01 - phones	sp	159.3566
159.3566	DCB_int_01 - phones	AO1	159.6166
159.3566	DCB_int_01 - words	or	159.8766
159.6166	DCB_int_01 - phones	R	159.8766
160.1492	DCB_int_01 - phones	B	160.2192
160.1492	DCB_int_01 - words	both	160.3492
160.2192	DCB_int_01 - phones	OW1	160.3192
160.3192	DCB_int_01 - phones	TH	160.3492
160.3492	DCB_int_01 - phones	S	160.4392
160.3492	DCB_int_01 - words	sets	160.6292
160.4392	DCB_int_01 - phones	EH1	160.5192
160.5192	DCB_int_01 - phones	T	160.5792
160.5792	DCB_int_01 - phones	S	160.6292
160.6292	DCB_int_01 - phones	Y	160.6792
160.6292	DCB_int_01 - words	you're	160.7892
160.6792	DCB_int_01 - phones	UH1	160.7092
160.7092	DCB_int_01 - phones	R	160.7892
160.7892	DCB_int_01 - phones	S	160.9092
160.7892	DCB_int_01 - words	similarly	161.2992
160.9092	DCB_int_01 - phones	IH1	160.9392
160.9392	DCB_int_01 - phones	M	161.0092
161.0092	DCB_int_01 - phones	AH0	161.0592
161.0592	DCB_int_01 - phones	L	161.1092
161.1092	DCB_int_01 - phones	ER0	161.1692
161.1692	DCB_int_01 - phones	L	161.2392
161.2392	DCB_int_01 - phones	IY0	161.2992
161.2992	DCB_int_01 - phones	K	161.3792
161.2992	DCB_int_01 - words	close	161.8692
161.3792	DCB_int_01 - phones	L	161.4492
161.4492	DCB_int_01 - phones	OW1	161.5992
161.5992	DCB_int_01 - phones	Z	161.8692
162.1620	DCB_se1_ag2_f_03 - phones	K	162.2920
162.1620	DCB_se1_ag2_f_03 - words	closer	162.5420
162.2920	DCB_se1_ag2_f_03 - phones	L	162.3320
162.3320	DCB_se1_ag2_f_03 - phones	OW1	162.4020
162.4020	DCB_se1_ag2_f_03 - phones	S	162.4920
162.4920	DCB_se1_ag2_f_03 - phones	ER0	162.5420
162.5420	DCB_se1_ag2_f_03 - phones	T	162.6320
162.5420	DCB_se1_ag2_f_03 - words	to	162.6620
162.6320	DCB_se1_ag2_f_03 - phones	AH0	162.6620
162.6620	DCB_se1_ag2_f_03 - phones	M	162.7320
162.6620	DCB_se1_ag2_f_03 - words	my	162.7720
162.7320	DCB_se1_ag2_f_03 - phones	AY1	162.7720
162.7720	DCB_se1_ag2_f_03 - phones	M	162.8520
162.7720	DCB_se1_ag2_f_03 - words	mother	163.0220
162.8520	DCB_se1_ag2_f_03 - phones	AH1	162.8920
162.8920	DCB_se1_ag2_f_03 - phones	DH	162.9620
162.9620	DCB_se1_ag2_f_03 - phones	ER0	163.0220
163.0220	DCB_se1_ag2_f_03 - phones	S	163.0620
163.0220	DCB_se1_ag2_f_03 - words	s	163.0620
163.0620	DCB_se1_ag2_f_03 - phones	S	163.1420
163.0620	DCB_se1_ag2_f_03 - words	side	163.4320
163.1420	DCB_se1_ag2_f_03 - phones	AY1	163.3620
163.3620	DCB_se1_ag2_f_03 - phones	D	163.4320
163.7302	DCB_int_01 - phones	D	163.7902
163.7302	DCB_int_01 - words	did	163.8602
163.7902	DCB_int_01 - phones	IH1	163.8202
163.8202	DCB_int_01 - phones	D	163.8602
163.8602	DCB_int_01 - phones	DH	163.9002
163.8602	DCB_int_01 - words	they	164.1302
163.9002	DCB_int_01 - phones	EY1	164.1302
164.2307	DCB_int_01 - phones	K	164.3107
164.2307	DCB_int_01 - words	cause	164.4007
164.3107	DCB_int_01 - phones	AA1	164.3407
164.3407	DCB_int_01 - phones	Z	164.4007
164.4007	DCB_int_01 - phones	Y	164.4507
164.4007	DCB_int_01 - words	you	164.4907
164.4507	DCB_int_01 - phones	UW1	164.4907
164.4907	DCB_int_01 - phones	G	164.5607
164.4907	DCB_int_01 - words	grew	164.6407
164.5607	DCB_int_01 - phones	R	164.6107
164.6107	DCB_int_01 - phones	UW1	164.6407
164.6407	DCB_int_01 - phones	AH1	164.6707
164.6407	DCB_int_01 - words	up	164.7507
164.6707	DCB_int_01 - phones	P	164.7507
164.7507	DCB_int_01 - phones	IH0	164.7907
164.7507	DCB_int_01 - words	in	164.8207
164.7907	DCB_int_01 - phones	N	164.8207
164.8207	DCB_int_01 - phones	DH	164.8507
164.8207	DCB_int_01 - words	the	164.8907
164.8507	DCB_int_01 - phones	AH0	164.8907
164.8907	DCB_int_01 - phones	HH	164.9507
164.8907	DCB_int_01 - words	house	165.1307
164.9507	DCB_int_01 - phones	AW1	165.0307
165.0307	DCB_int_01 - phones	S	165.1307
165.1307	DCB_int_01 - phones	W	165.1607
165.1307	DCB_int_01 - words	with	165.2507
165.1607	DCB_int_01 - phones	IH0	165.2007
165.2007	DCB_int_01 - phones	TH	165.2507
165.2507	DCB_int_01 - phones	DH	165.2807
165.2507	DCB_int_01 - words	them	165.4307
165.2807	DCB_int_01 - phones	AH0	165.3107
165.3107	DCB_int_01 - phones	M	165.4307
165.4307	DCB_int_01 - phones	sp	166.1158
165.4919	DCB_se1_ag2_f_03 - phones	sil	165.5219
165.5219	DCB_se1_ag2_f_03 - phones	Y	165.6319
165.5219	DCB_se1_ag2_f_03 - words	yes	166.0919
165.6319	DCB_se1_ag2_f_03 - phones	EH1	165.7419
165.7419	DCB_se1_ag2_f_03 - phones	S	166.0919
166.1158	DCB_int_01 - phones	OW2	166.2058
166.1158	DCB_int_01 - words	okay	166.4258
166.2058	DCB_int_01 - phones	K	166.2658
166.2658	DCB_int_01 - phones	EY1	166.4258
166.6197	DCB_int_01 - phones	sil	166.6497
166.6497	DCB_int_01 - phones	AE1	166.7197
166.6497	DCB_int_01 - words	and	166.7597
166.7197	DCB_int_01 - phones	N	166.7597
166.7597	DCB_int_01 - phones	N	166.8397
166.7597	DCB_int_01 - words	now	166.9997
166.8397	DCB_int_01 - phones	AW1	166.9997
166.9997	DCB_int_01 - phones	DH	167.1497
166.9997	DCB_int_01 - words	they	167.3997
167.1497	DCB_int_01 - phones	EY1	167.3997
167.6373	DCB_int_01 - phones	sil	167.6873
167.6873	DCB_int_01 - words	are	167.7873
167.6873	DCB_int_01 - phones	ER0	167.7873
167.7873	DCB_int_01 - phones	K	167.8873
167.7873	DCB_int_01 - words	club	168.0273
167.8873	DCB_int_01 - phones	L	167.9273
167.9273	DCB_int_01 - phones	AH1	167.9773
167.9773	DCB_int_01 - phones	B	168.0273
168.0273	DCB_int_01 - phones	sp	168.0673
168.0673	DCB_int_01 - phones	K	168.1673
168.0673	DCB_int_01 - words	kids	168.7173
168.1673	DCB_int_01 - phones	IH1	168.3273
168.3273	DCB_int_01 - phones	D	168.3573
168.3573	DCB_int_01 - phones	Z	168.7173
168.9194	DCB_se1_ag2_f_03 - phones	sil	168.9594
168.9594	DCB_se1_ag2_f_03 - phones	Y	169.0894
168.9594	DCB_se1_ag2_f_03 - words	yes	169.5894
169.0894	DCB_se1_ag2_f_03 - phones	EH1	169.2394
169.2394	DCB_se1_ag2_f_03 - phones	S	169.5894
169.6134	DCB_int_01 - phones	sil	169.6834
169.6834	DCB_int_01 - phones	M	169.8034
169.6834	DCB_int_01 - words	mm-hm	170.0634
169.8034	DCB_int_01 - phones	HH	169.9334
169.9334	DCB_int_01 - phones	M	170.0634
170.0634	DCB_int_01 - phones	sp	170.1334
170.8112	DCB_int_01 - phones	S	170.9812
170.8112	DCB_int_01 - words	so	171.4912
170.9812	DCB_int_01 - phones	OW1	171.4912
171.4912	DCB_int_01 - phones	sp	172.2092
172.2092	DCB_int_01 - phones	D	172.3392
172.2092	DCB_int_01 - words	did	172.4292
172.3392	DCB_int_01 - phones	IH0	172.3792
172.3792	DCB_int_01 - phones	D	172.4292
[truncated: 44,056 more rows]
