# Supplementary material for: Considering Performance in the Automated and Manual Coding of Sociolinguistic Variables: Lessons From Variable (ING)
Source: Front Artif Intell. 2021 Apr 29;4:648543. doi: 10.3389/frai.2021.648543 (PMC8117961; doi:10.3389/frai.2021.648543)
Supplement: Supplementary file 4 [file Data_Sheet_4.ZIP › CORAAL_Aligned_as_Tables/DCB_se2_ag3_f_02_1_txout.txt]

tmin	tier	text	tmax
0.5242	DCB_int_01 - phones	sil	0.5542
0.5542	DCB_int_01 - phones	AE1	0.7142
0.5542	DCB_int_01 - words	and	0.8842
0.7142	DCB_int_01 - phones	N	0.8842
0.8842	DCB_int_01 - phones	Y	0.9342
0.8842	DCB_int_01 - words	your	1.0142
0.9342	DCB_int_01 - phones	UH1	0.9642
0.9642	DCB_int_01 - phones	R	1.0142
1.0142	DCB_int_01 - phones	B	1.0842
1.0142	DCB_int_01 - words	birthday	1.4642
1.0842	DCB_int_01 - phones	ER1	1.1642
1.1642	DCB_int_01 - phones	TH	1.2442
1.2442	DCB_int_01 - phones	D	1.3042
1.3042	DCB_int_01 - phones	EY2	1.4642
1.4642	DCB_int_01 - phones	sp	1.5242
2.1333	DCB_se2_ag3_f_02 - phones	D	2.2033
2.1333	DCB_se2_ag3_f_02 - words	december	2.5433
2.2033	DCB_se2_ag3_f_02 - phones	IH0	2.2733
2.2733	DCB_se2_ag3_f_02 - phones	S	2.3633
2.3633	DCB_se2_ag3_f_02 - phones	EH1	2.3933
2.3933	DCB_se2_ag3_f_02 - phones	M	2.4533
2.4533	DCB_se2_ag3_f_02 - phones	B	2.4833
2.4833	DCB_se2_ag3_f_02 - phones	ER0	2.5433
2.5433	DCB_se2_ag3_f_02 - phones	F	2.6233
2.5433	DCB_se2_ag3_f_02 - words	fifteenth	3.5233
2.6233	DCB_se2_ag3_f_02 - phones	IH0	2.7533
2.7533	DCB_se2_ag3_f_02 - phones	F	2.7833
2.7833	DCB_se2_ag3_f_02 - phones	T	2.8833
2.8833	DCB_se2_ag3_f_02 - phones	IY1	3.0133
3.0133	DCB_se2_ag3_f_02 - phones	N	3.0433
3.0433	DCB_se2_ag3_f_02 - phones	TH	3.5233
3.9617	DCB_se2_ag3_f_02 - phones	sil	4.0017
4.0017	DCB_se2_ag3_f_02 - phones	Y	4.0317
4.0017	DCB_se2_ag3_f_02 - words	you	4.0617
4.0317	DCB_se2_ag3_f_02 - phones	UW1	4.0617
4.0617	DCB_se2_ag3_f_02 - phones	N	4.1217
4.0617	DCB_se2_ag3_f_02 - words	need	4.2317
4.1217	DCB_se2_ag3_f_02 - phones	IY1	4.1817
4.1817	DCB_se2_ag3_f_02 - phones	D	4.2317
4.2317	DCB_se2_ag3_f_02 - phones	DH	4.3017
4.2317	DCB_se2_ag3_f_02 - words	the	4.3317
4.3017	DCB_se2_ag3_f_02 - phones	IY0	4.3317
4.3317	DCB_se2_ag3_f_02 - phones	Y	4.4617
4.3317	DCB_se2_ag3_f_02 - words	year	4.6817
4.4617	DCB_se2_ag3_f_02 - phones	IH1	4.5717
4.5717	DCB_se2_ag3_f_02 - phones	R	4.6817
4.6490	DCB_int_01 - phones	P	4.7590
4.6490	DCB_int_01 - words	please	5.0390
4.7590	DCB_int_01 - phones	L	4.8490
4.8490	DCB_int_01 - phones	IY1	4.9590
4.9590	DCB_int_01 - phones	Z	5.0390
4.9894	DCB_se2_ag3_f_02 - phones	OW1	5.1994
4.9894	DCB_se2_ag3_f_02 - words	oh	5.1994
5.0390	DCB_int_01 - phones	sp	10.2753
5.1994	DCB_se2_ag3_f_02 - phones	sp	5.3294
5.3294	DCB_se2_ag3_f_02 - phones	G	5.3594
5.3294	DCB_se2_ag3_f_02 - words	gosh	5.8594
5.3594	DCB_se2_ag3_f_02 - phones	AA1	5.5794
5.5794	DCB_se2_ag3_f_02 - phones	SH	5.8594
6.2606	DCB_se2_ag3_f_02 - phones	sil	6.3006
6.3006	DCB_se2_ag3_f_02 - phones	N	6.3406
6.3006	DCB_se2_ag3_f_02 - words	nineteen	6.8206
6.3406	DCB_se2_ag3_f_02 - phones	AY1	6.4306
6.4306	DCB_se2_ag3_f_02 - phones	N	6.5106
6.5106	DCB_se2_ag3_f_02 - phones	T	6.5706
6.5706	DCB_se2_ag3_f_02 - phones	IY1	6.7206
6.7206	DCB_se2_ag3_f_02 - phones	N	6.8206
6.8206	DCB_se2_ag3_f_02 - phones	EY1	6.9106
6.8206	DCB_se2_ag3_f_02 - words	eighty	7.0406
6.9106	DCB_se2_ag3_f_02 - phones	T	6.9606
6.9606	DCB_se2_ag3_f_02 - phones	IY0	7.0406
7.0406	DCB_se2_ag3_f_02 - phones	S	7.1506
7.0406	DCB_se2_ag3_f_02 - words	six	7.6206
7.1506	DCB_se2_ag3_f_02 - phones	IH1	7.3706
7.3706	DCB_se2_ag3_f_02 - phones	K	7.4506
7.4506	DCB_se2_ag3_f_02 - phones	S	7.6206
7.6781	DCB_se2_ag3_f_02 - phones	sil	7.7381
7.7381	DCB_se2_ag3_f_02 - phones	spn	8.3681
7.7381	DCB_se2_ag3_f_02 - words	<unk>	8.3681
8.3681	DCB_se2_ag3_f_02 - phones	sp	8.4281
10.2753	DCB_int_01 - phones	AA1	10.3953
10.2753	DCB_int_01 - words	awesome	10.6853
10.3953	DCB_int_01 - phones	S	10.5153
10.5153	DCB_int_01 - phones	AH0	10.5653
10.5653	DCB_int_01 - phones	M	10.6853
10.6853	DCB_int_01 - phones	sp	10.7153
10.7153	DCB_int_01 - phones	HH	10.7853
10.7153	DCB_int_01 - words	where	10.8853
10.7853	DCB_int_01 - phones	W	10.8153
10.8153	DCB_int_01 - phones	EH1	10.8553
10.8553	DCB_int_01 - phones	R	10.8853
10.8853	DCB_int_01 - phones	W	10.9253
10.8853	DCB_int_01 - words	were	10.9853
10.9253	DCB_int_01 - phones	ER0	10.9853
10.9853	DCB_int_01 - phones	Y	11.0353
10.9853	DCB_int_01 - words	you	11.0853
11.0353	DCB_int_01 - phones	UW1	11.0853
11.0853	DCB_int_01 - phones	B	11.1653
11.0853	DCB_int_01 - words	born	11.5653
11.1653	DCB_int_01 - phones	AO1	11.2853
11.2853	DCB_int_01 - phones	R	11.3853
11.3853	DCB_int_01 - phones	N	11.5653
12.1472	DCB_se2_ag3_f_02 - phones	AH1	12.3972
12.1472	DCB_se2_ag3_f_02 - words	um	12.5772
12.3972	DCB_se2_ag3_f_02 - phones	M	12.5772
12.5772	DCB_se2_ag3_f_02 - phones	sp	12.6372
12.6372	DCB_se2_ag3_f_02 - words	i	12.8472
12.6372	DCB_se2_ag3_f_02 - phones	AY1	12.8472
12.8472	DCB_se2_ag3_f_02 - phones	W	12.9572
12.8472	DCB_se2_ag3_f_02 - words	was	13.2272
12.9572	DCB_se2_ag3_f_02 - phones	AA1	13.0372
13.0372	DCB_se2_ag3_f_02 - phones	Z	13.2272
13.2272	DCB_se2_ag3_f_02 - phones	B	13.2872
13.2272	DCB_se2_ag3_f_02 - words	born	13.7772
13.2872	DCB_se2_ag3_f_02 - phones	AO1	13.3972
13.3972	DCB_se2_ag3_f_02 - phones	R	13.4772
13.4772	DCB_se2_ag3_f_02 - phones	N	13.7772
13.7772	DCB_se2_ag3_f_02 - phones	sp	13.8372
13.8372	DCB_se2_ag3_f_02 - phones	IH1	14.1372
13.8372	DCB_se2_ag3_f_02 - words	in	14.2872
14.1372	DCB_se2_ag3_f_02 - phones	N	14.2872
14.2872	DCB_se2_ag3_f_02 - phones	sp	14.3472
14.3472	DCB_se2_ag3_f_02 - phones	AA1	14.4672
14.3472	DCB_se2_ag3_f_02 - words	arlington	14.9172
14.4672	DCB_se2_ag3_f_02 - phones	R	14.5272
14.5272	DCB_se2_ag3_f_02 - phones	L	14.5972
14.5972	DCB_se2_ag3_f_02 - phones	IH0	14.6372
14.6372	DCB_se2_ag3_f_02 - phones	NG	14.6872
14.6872	DCB_se2_ag3_f_02 - phones	T	14.7972
14.7972	DCB_se2_ag3_f_02 - phones	AH0	14.8472
14.8472	DCB_se2_ag3_f_02 - phones	N	14.9172
14.9172	DCB_se2_ag3_f_02 - phones	HH	15.0372
14.9172	DCB_se2_ag3_f_02 - words	hospital	15.5072
15.0372	DCB_se2_ag3_f_02 - phones	AA1	15.1172
15.1172	DCB_se2_ag3_f_02 - phones	S	15.2172
15.2172	DCB_se2_ag3_f_02 - phones	P	15.2972
15.2972	DCB_se2_ag3_f_02 - phones	IH2	15.3272
15.3272	DCB_se2_ag3_f_02 - phones	T	15.3672
15.3672	DCB_se2_ag3_f_02 - phones	AH0	15.4072
15.4072	DCB_se2_ag3_f_02 - phones	L	15.5072
15.5072	DCB_se2_ag3_f_02 - phones	sp	15.5672
15.5672	DCB_se2_ag3_f_02 - phones	AE1	15.5972
15.5672	DCB_se2_ag3_f_02 - words	actually	15.8772
15.5972	DCB_se2_ag3_f_02 - phones	K	15.6872
15.6872	DCB_se2_ag3_f_02 - phones	CH	15.7872
15.7872	DCB_se2_ag3_f_02 - phones	L	15.8172
15.8172	DCB_se2_ag3_f_02 - phones	IY0	15.8772
15.8772	DCB_se2_ag3_f_02 - phones	sp	17.1795
17.1795	DCB_se2_ag3_f_02 - phones	AA1	17.2495
17.1795	DCB_se2_ag3_f_02 - words	arlington	17.5595
17.2495	DCB_se2_ag3_f_02 - phones	R	17.2795
17.2795	DCB_se2_ag3_f_02 - phones	L	17.3095
17.3095	DCB_se2_ag3_f_02 - phones	IH0	17.3395
17.3395	DCB_se2_ag3_f_02 - phones	NG	17.3895
17.3895	DCB_se2_ag3_f_02 - phones	T	17.4995
17.4995	DCB_se2_ag3_f_02 - phones	AH0	17.5295
17.5295	DCB_se2_ag3_f_02 - phones	N	17.5595
17.5595	DCB_se2_ag3_f_02 - phones	V	17.5995
17.5595	DCB_se2_ag3_f_02 - words	virginia	17.9395
17.5995	DCB_se2_ag3_f_02 - phones	ER0	17.6695
17.6695	DCB_se2_ag3_f_02 - phones	JH	17.7395
17.7395	DCB_se2_ag3_f_02 - phones	IH1	17.7695
17.7695	DCB_se2_ag3_f_02 - phones	N	17.8795
17.8795	DCB_se2_ag3_f_02 - phones	Y	17.9095
17.9095	DCB_se2_ag3_f_02 - phones	AH0	17.9395
17.9395	DCB_se2_ag3_f_02 - phones	sp	18.1695
20.4703	DCB_int_01 - phones	HH	20.5103
20.4703	DCB_int_01 - words	what	20.6403
20.5103	DCB_int_01 - phones	W	20.5403
20.5403	DCB_int_01 - phones	AH1	20.5703
20.5703	DCB_int_01 - phones	T	20.6403
20.6403	DCB_int_01 - phones	N	20.7103
20.6403	DCB_int_01 - words	neighborhood	21.0203
20.7103	DCB_int_01 - phones	EY1	20.7903
20.7903	DCB_int_01 - phones	B	20.8403
20.8403	DCB_int_01 - phones	ER0	20.8903
20.8903	DCB_int_01 - phones	HH	20.9503
20.9503	DCB_int_01 - phones	UH2	20.9903
20.9903	DCB_int_01 - phones	D	21.0203
21.0203	DCB_int_01 - phones	D	21.0603
21.0203	DCB_int_01 - words	do	21.1103
21.0603	DCB_int_01 - phones	UW1	21.1103
21.1103	DCB_int_01 - phones	Y	21.1903
21.1103	DCB_int_01 - words	you	21.2403
21.1903	DCB_int_01 - phones	UW1	21.2403
21.2403	DCB_int_01 - phones	K	21.3503
21.2403	DCB_int_01 - words	claim	21.7403
21.3503	DCB_int_01 - phones	L	21.4203
21.4203	DCB_int_01 - phones	EY1	21.5203
21.5203	DCB_int_01 - phones	M	21.7403
22.9660	DCB_se2_ag3_f_02 - phones	AH1	23.3360
22.9660	DCB_se2_ag3_f_02 - words	um	23.4360
23.3360	DCB_se2_ag3_f_02 - phones	M	23.4360
23.4360	DCB_se2_ag3_f_02 - phones	spn	23.9660
23.4360	DCB_se2_ag3_f_02 - words	<unk>	23.9660
23.9660	DCB_se2_ag3_f_02 - phones	S	24.2260
23.9660	DCB_se2_ag3_f_02 - words	so	24.8160
24.2260	DCB_se2_ag3_f_02 - phones	OW1	24.8160
24.8160	DCB_se2_ag3_f_02 - phones	sp	24.8860
24.8860	DCB_se2_ag3_f_02 - phones	AY1	25.1160
24.8860	DCB_se2_ag3_f_02 - words	i'm	25.4360
25.1160	DCB_se2_ag3_f_02 - phones	M	25.4360
25.4360	DCB_se2_ag3_f_02 - phones	D	25.5060
25.4360	DCB_se2_ag3_f_02 - words	dmv	26.1960
25.5060	DCB_se2_ag3_f_02 - phones	IY1	25.6760
25.6760	DCB_se2_ag3_f_02 - phones	EH1	25.7060
25.7060	DCB_se2_ag3_f_02 - phones	M	25.7860
25.7860	DCB_se2_ag3_f_02 - phones	V	25.9060
25.9060	DCB_se2_ag3_f_02 - phones	IY1	26.1960
26.2701	DCB_se2_ag3_f_02 - phones	DH	26.3301
26.2701	DCB_se2_ag3_f_02 - words	that	26.4501
26.3301	DCB_se2_ag3_f_02 - phones	AH0	26.3901
26.3901	DCB_se2_ag3_f_02 - phones	T	26.4501
26.4501	DCB_se2_ag3_f_02 - phones	S	26.5001
26.4501	DCB_se2_ag3_f_02 - words	s	26.5001
26.5001	DCB_se2_ag3_f_02 - phones	W	26.5301
26.5001	DCB_se2_ag3_f_02 - words	what	26.6301
26.5301	DCB_se2_ag3_f_02 - phones	AH1	26.5601
26.5601	DCB_se2_ag3_f_02 - phones	T	26.6301
26.6301	DCB_se2_ag3_f_02 - words	i	26.6901
26.6301	DCB_se2_ag3_f_02 - phones	AY1	26.6901
26.6901	DCB_se2_ag3_f_02 - phones	T	26.8001
26.6901	DCB_se2_ag3_f_02 - words	tell	27.0001
26.8001	DCB_se2_ag3_f_02 - phones	EH1	26.8901
26.8901	DCB_se2_ag3_f_02 - phones	L	27.0001
27.0001	DCB_se2_ag3_f_02 - phones	sp	27.0301
27.0301	DCB_se2_ag3_f_02 - phones	EH1	27.0601
27.0301	DCB_se2_ag3_f_02 - words	everybody	27.5201
27.0601	DCB_se2_ag3_f_02 - phones	V	27.0901
27.0901	DCB_se2_ag3_f_02 - phones	R	27.1501
27.1501	DCB_se2_ag3_f_02 - phones	IY0	27.2101
27.2101	DCB_se2_ag3_f_02 - phones	B	27.2901
27.2901	DCB_se2_ag3_f_02 - phones	AA2	27.3401
27.3401	DCB_se2_ag3_f_02 - phones	D	27.4001
27.4001	DCB_se2_ag3_f_02 - phones	IY0	27.5201
27.5079	DCB_int_01 - phones	sil	27.5579
27.5201	DCB_se2_ag3_f_02 - phones	sp	27.5601
27.5579	DCB_int_01 - phones	M	27.6279
27.5579	DCB_int_01 - words	mk-	27.6579
27.5601	DCB_se2_ag3_f_02 - phones	AH0	27.6301
27.5601	DCB_se2_ag3_f_02 - words	i'm	27.6901
27.6279	DCB_int_01 - phones	K	27.6579
27.6301	DCB_se2_ag3_f_02 - phones	M	27.6901
27.6579	DCB_int_01 - phones	sp	27.7479
27.6901	DCB_se2_ag3_f_02 - phones	sp	27.7301
27.7301	DCB_se2_ag3_f_02 - phones	D	27.8001
27.7301	DCB_se2_ag3_f_02 - words	dmv	28.3601
27.7479	DCB_int_01 - phones	M	27.9979
27.7479	DCB_int_01 - words	mkay	28.2979
27.8001	DCB_se2_ag3_f_02 - phones	IY1	27.9601
27.9601	DCB_se2_ag3_f_02 - phones	EH1	27.9901
27.9901	DCB_se2_ag3_f_02 - phones	M	28.0201
27.9979	DCB_int_01 - phones	K	28.1079
28.0201	DCB_se2_ag3_f_02 - phones	V	28.1601
28.1079	DCB_int_01 - phones	EY1	28.2979
28.1601	DCB_se2_ag3_f_02 - phones	IY1	28.3601
28.2979	DCB_int_01 - phones	sp	28.4079
28.3601	DCB_se2_ag3_f_02 - phones	sp	32.9140
29.7501	DCB_int_01 - phones	AH1	29.9101
29.7501	DCB_int_01 - words	um	30.0101
29.9101	DCB_int_01 - phones	M	30.0101
30.0101	DCB_int_01 - phones	HH	30.0601
30.0101	DCB_int_01 - words	have	30.1401
30.0601	DCB_int_01 - phones	AE1	30.0901
30.0901	DCB_int_01 - phones	V	30.1401
30.1401	DCB_int_01 - phones	Y	30.1701
30.1401	DCB_int_01 - words	you	30.2001
30.1701	DCB_int_01 - phones	UW1	30.2001
30.2001	DCB_int_01 - phones	EH1	30.2301
30.2001	DCB_int_01 - words	ever	30.3701
30.2301	DCB_int_01 - phones	V	30.3101
30.3101	DCB_int_01 - phones	ER0	30.3701
30.3701	DCB_int_01 - phones	L	30.4301
30.3701	DCB_int_01 - words	lived	30.6401
30.4301	DCB_int_01 - phones	IH1	30.4801
30.4801	DCB_int_01 - phones	V	30.6101
30.6101	DCB_int_01 - phones	D	30.6401
30.6401	DCB_int_01 - phones	IH1	30.6801
30.6401	DCB_int_01 - words	in	30.7201
30.6801	DCB_int_01 - phones	N	30.7201
30.7201	DCB_int_01 - phones	sp	30.8201
30.8201	DCB_int_01 - phones	D	30.8601
30.8201	DCB_int_01 - words	dc	31.1101
30.8601	DCB_int_01 - phones	IY1	30.9601
30.9601	DCB_int_01 - phones	S	31.0801
31.0801	DCB_int_01 - phones	IY1	31.1101
31.1101	DCB_int_01 - phones	P	31.2101
31.1101	DCB_int_01 - words	proper	31.5701
31.2101	DCB_int_01 - phones	R	31.2501
31.2501	DCB_int_01 - phones	AA1	31.3101
31.3101	DCB_int_01 - phones	P	31.4301
31.4301	DCB_int_01 - phones	ER0	31.5701
31.5701	DCB_int_01 - phones	sp	41.6233
32.9140	DCB_se2_ag3_f_02 - phones	N	33.2440
32.9140	DCB_se2_ag3_f_02 - words	no	33.8740
33.2440	DCB_se2_ag3_f_02 - phones	OW1	33.8740
33.8740	DCB_se2_ag3_f_02 - phones	N	34.2640
33.8740	DCB_se2_ag3_f_02 - words	never	34.6540
34.2640	DCB_se2_ag3_f_02 - phones	EH1	34.3640
34.3640	DCB_se2_ag3_f_02 - phones	V	34.4640
34.4640	DCB_se2_ag3_f_02 - phones	ER0	34.6540
34.6540	DCB_se2_ag3_f_02 - phones	AE1	34.7740
34.6540	DCB_se2_ag3_f_02 - words	actually	35.0640
34.7740	DCB_se2_ag3_f_02 - phones	K	34.8440
34.8440	DCB_se2_ag3_f_02 - phones	CH	34.9240
34.9240	DCB_se2_ag3_f_02 - phones	L	34.9640
34.9640	DCB_se2_ag3_f_02 - phones	IY0	35.0640
35.0640	DCB_se2_ag3_f_02 - phones	L	35.1240
35.0640	DCB_se2_ag3_f_02 - words	lived	35.3140
35.1240	DCB_se2_ag3_f_02 - phones	IH1	35.2040
35.2040	DCB_se2_ag3_f_02 - phones	V	35.2640
35.2640	DCB_se2_ag3_f_02 - phones	D	35.3140
35.3140	DCB_se2_ag3_f_02 - phones	IH1	35.3640
35.3140	DCB_se2_ag3_f_02 - words	in	35.4440
35.3640	DCB_se2_ag3_f_02 - phones	N	35.4440
35.4440	DCB_se2_ag3_f_02 - phones	D	35.4840
35.4440	DCB_se2_ag3_f_02 - words	dc	35.7940
35.4840	DCB_se2_ag3_f_02 - phones	IY1	35.5940
35.5940	DCB_se2_ag3_f_02 - phones	S	35.7040
35.7040	DCB_se2_ag3_f_02 - phones	IY1	35.7940
35.7940	DCB_se2_ag3_f_02 - phones	HH	35.8640
35.7940	DCB_se2_ag3_f_02 - words	have	35.9540
35.8640	DCB_se2_ag3_f_02 - phones	AE1	35.9140
35.9140	DCB_se2_ag3_f_02 - phones	V	35.9540
35.9540	DCB_se2_ag3_f_02 - phones	AH0	36.0140
35.9540	DCB_se2_ag3_f_02 - words	a	36.0140
36.0140	DCB_se2_ag3_f_02 - phones	L	36.0940
36.0140	DCB_se2_ag3_f_02 - words	lot	36.1640
36.0940	DCB_se2_ag3_f_02 - phones	AA1	36.1240
36.1240	DCB_se2_ag3_f_02 - phones	T	36.1640
36.1640	DCB_se2_ag3_f_02 - phones	AH0	36.2040
36.1640	DCB_se2_ag3_f_02 - words	of	36.2340
36.2040	DCB_se2_ag3_f_02 - phones	V	36.2340
36.2340	DCB_se2_ag3_f_02 - phones	F	36.3940
36.2340	DCB_se2_ag3_f_02 - words	family	36.7340
36.3940	DCB_se2_ag3_f_02 - phones	AE1	36.5240
36.5240	DCB_se2_ag3_f_02 - phones	M	36.6040
36.6040	DCB_se2_ag3_f_02 - phones	L	36.6540
36.6540	DCB_se2_ag3_f_02 - phones	IY0	36.7340
36.7340	DCB_se2_ag3_f_02 - phones	IH0	36.7740
36.7340	DCB_se2_ag3_f_02 - words	in	36.8140
36.7740	DCB_se2_ag3_f_02 - phones	N	36.8140
36.8140	DCB_se2_ag3_f_02 - phones	D	36.8840
36.8140	DCB_se2_ag3_f_02 - words	dc	37.3040
36.8840	DCB_se2_ag3_f_02 - phones	IY1	37.0240
37.0240	DCB_se2_ag3_f_02 - phones	S	37.1240
37.1240	DCB_se2_ag3_f_02 - phones	IY1	37.3040
37.3040	DCB_se2_ag3_f_02 - phones	S	37.4240
37.3040	DCB_se2_ag3_f_02 - words	so	37.8840
37.4240	DCB_se2_ag3_f_02 - phones	OW1	37.8840
37.8840	DCB_se2_ag3_f_02 - phones	sp	38.0999
38.0999	DCB_se2_ag3_f_02 - phones	K	38.1799
38.0999	DCB_se2_ag3_f_02 - words	kind	38.2499
38.1799	DCB_se2_ag3_f_02 - phones	AY1	38.2199
38.2199	DCB_se2_ag3_f_02 - phones	N	38.2499
38.2499	DCB_se2_ag3_f_02 - phones	AH0	38.2799
38.2499	DCB_se2_ag3_f_02 - words	of	38.3099
38.2799	DCB_se2_ag3_f_02 - phones	V	38.3099
38.3099	DCB_se2_ag3_f_02 - phones	L	38.3699
38.3099	DCB_se2_ag3_f_02 - words	like	38.4999
38.3699	DCB_se2_ag3_f_02 - phones	AY1	38.4199
38.4199	DCB_se2_ag3_f_02 - phones	K	38.4999
38.4999	DCB_se2_ag3_f_02 - phones	S	38.5599
38.4999	DCB_se2_ag3_f_02 - words	stayed	38.7499
38.5599	DCB_se2_ag3_f_02 - phones	T	38.6099
38.6099	DCB_se2_ag3_f_02 - phones	EY1	38.7199
38.7199	DCB_se2_ag3_f_02 - phones	D	38.7499
38.7499	DCB_se2_ag3_f_02 - phones	AE1	38.8299
38.7499	DCB_se2_ag3_f_02 - words	at	38.8799
38.8299	DCB_se2_ag3_f_02 - phones	T	38.8799
38.8799	DCB_se2_ag3_f_02 - phones	G	38.9299
38.8799	DCB_se2_ag3_f_02 - words	grandma	39.1899
38.9299	DCB_se2_ag3_f_02 - phones	R	38.9899
38.9899	DCB_se2_ag3_f_02 - phones	AE1	39.0299
39.0299	DCB_se2_ag3_f_02 - phones	M	39.1299
39.1299	DCB_se2_ag3_f_02 - phones	AA0	39.1899
39.1899	DCB_se2_ag3_f_02 - phones	S	39.2699
39.1899	DCB_se2_ag3_f_02 - words	s	39.2699
39.2699	DCB_se2_ag3_f_02 - phones	HH	39.3199
39.2699	DCB_se2_ag3_f_02 - words	house	39.4999
39.3199	DCB_se2_ag3_f_02 - phones	AW1	39.4099
39.4099	DCB_se2_ag3_f_02 - phones	S	39.4999
39.4999	DCB_se2_ag3_f_02 - phones	IH0	39.5399
39.4999	DCB_se2_ag3_f_02 - words	in	39.5999
39.5399	DCB_se2_ag3_f_02 - phones	N	39.5999
39.5999	DCB_se2_ag3_f_02 - phones	D	39.6499
39.5999	DCB_se2_ag3_f_02 - words	dc	40.0299
39.6499	DCB_se2_ag3_f_02 - phones	IY1	39.7599
39.7599	DCB_se2_ag3_f_02 - phones	S	39.8699
39.8699	DCB_se2_ag3_f_02 - phones	IY1	40.0299
40.0299	DCB_se2_ag3_f_02 - phones	B	40.0899
40.0299	DCB_se2_ag3_f_02 - words	but	40.1499
40.0899	DCB_se2_ag3_f_02 - phones	AH1	40.1199
40.1199	DCB_se2_ag3_f_02 - phones	T	40.1499
40.1499	DCB_se2_ag3_f_02 - phones	N	40.2099
40.1499	DCB_se2_ag3_f_02 - words	never	40.4499
40.2099	DCB_se2_ag3_f_02 - phones	EH1	40.2699
40.2699	DCB_se2_ag3_f_02 - phones	V	40.3699
40.3699	DCB_se2_ag3_f_02 - phones	ER0	40.4499
40.4499	DCB_se2_ag3_f_02 - phones	AE1	40.5599
40.4499	DCB_se2_ag3_f_02 - words	actually	40.7899
40.5599	DCB_se2_ag3_f_02 - phones	K	40.6399
40.6399	DCB_se2_ag3_f_02 - phones	CH	40.6999
40.6999	DCB_se2_ag3_f_02 - phones	L	40.7399
40.7399	DCB_se2_ag3_f_02 - phones	IY0	40.7899
40.7899	DCB_se2_ag3_f_02 - phones	sp	40.8199
40.8199	DCB_se2_ag3_f_02 - phones	L	40.9099
40.8199	DCB_se2_ag3_f_02 - words	lived	41.1199
40.9099	DCB_se2_ag3_f_02 - phones	IH1	40.9899
40.9899	DCB_se2_ag3_f_02 - phones	V	41.0699
41.0699	DCB_se2_ag3_f_02 - phones	D	41.1199
41.1199	DCB_se2_ag3_f_02 - phones	IH0	41.1799
41.1199	DCB_se2_ag3_f_02 - words	in	41.2399
41.1799	DCB_se2_ag3_f_02 - phones	N	41.2399
41.2399	DCB_se2_ag3_f_02 - phones	sp	41.2699
41.2699	DCB_se2_ag3_f_02 - phones	D	41.2999
41.2699	DCB_se2_ag3_f_02 - words	dc	41.5699
41.2999	DCB_se2_ag3_f_02 - phones	IY1	41.4099
41.4099	DCB_se2_ag3_f_02 - phones	S	41.4899
41.4899	DCB_se2_ag3_f_02 - phones	IY1	41.5699
41.5699	DCB_se2_ag3_f_02 - phones	sp	41.6599
41.6233	DCB_int_01 - phones	OW2	41.7533
41.6233	DCB_int_01 - words	okay	41.9233
41.7533	DCB_int_01 - phones	K	41.8133
41.8133	DCB_int_01 - phones	EY1	41.9233
41.9233	DCB_int_01 - phones	sp	42.1371
42.1371	DCB_int_01 - phones	AH0	42.1971
42.1371	DCB_int_01 - words	and	42.2971
42.1971	DCB_int_01 - phones	N	42.2971
42.2971	DCB_int_01 - phones	W	42.3471
42.2971	DCB_int_01 - words	where	42.4971
42.3471	DCB_int_01 - phones	EH1	42.4071
42.4071	DCB_int_01 - phones	R	42.4971
42.4971	DCB_int_01 - phones	D	42.5271
42.4971	DCB_int_01 - words	do	42.5571
42.5271	DCB_int_01 - phones	UW1	42.5571
42.5571	DCB_int_01 - phones	Y	42.7171
42.5571	DCB_int_01 - words	you	42.7971
42.7171	DCB_int_01 - phones	UW1	42.7971
42.7971	DCB_int_01 - phones	S	42.8871
42.7971	DCB_int_01 - words	stay	43.1471
42.8871	DCB_int_01 - phones	T	42.9471
42.9471	DCB_int_01 - phones	EY1	43.1471
43.9631	DCB_se2_ag3_f_02 - phones	AH1	44.1531
43.9631	DCB_se2_ag3_f_02 - words	um	44.2931
44.1531	DCB_se2_ag3_f_02 - phones	M	44.2931
44.2931	DCB_se2_ag3_f_02 - phones	R	44.4531
44.2931	DCB_se2_ag3_f_02 - words	right	44.6131
44.4531	DCB_se2_ag3_f_02 - phones	AY1	44.5731
44.5731	DCB_se2_ag3_f_02 - phones	T	44.6131
44.6131	DCB_se2_ag3_f_02 - phones	N	44.7631
44.6131	DCB_se2_ag3_f_02 - words	now	45.2431
44.7631	DCB_se2_ag3_f_02 - phones	AW1	45.2431
45.2431	DCB_se2_ag3_f_02 - phones	AY1	45.3831
45.2431	DCB_se2_ag3_f_02 - words	i'm	45.4731
45.3831	DCB_se2_ag3_f_02 - phones	M	45.4731
45.4731	DCB_se2_ag3_f_02 - phones	IH1	45.5231
45.4731	DCB_se2_ag3_f_02 - words	in	45.6531
45.5231	DCB_se2_ag3_f_02 - phones	N	45.6531
45.6531	DCB_se2_ag3_f_02 - phones	M	45.7131
45.6531	DCB_se2_ag3_f_02 - words	maryland	46.1431
45.7131	DCB_se2_ag3_f_02 - phones	EH1	45.7631
45.7631	DCB_se2_ag3_f_02 - phones	R	45.8631
45.8631	DCB_se2_ag3_f_02 - phones	AH0	45.9331
45.9331	DCB_se2_ag3_f_02 - phones	L	46.0031
46.0031	DCB_se2_ag3_f_02 - phones	AH0	46.0631
46.0631	DCB_se2_ag3_f_02 - phones	N	46.1131
46.1131	DCB_se2_ag3_f_02 - phones	D	46.1431
46.1431	DCB_se2_ag3_f_02 - phones	IH0	46.1731
46.1431	DCB_se2_ag3_f_02 - words	in	46.4031
46.1731	DCB_se2_ag3_f_02 - phones	N	46.4031
46.4031	DCB_se2_ag3_f_02 - phones	sp	46.4731
46.4731	DCB_se2_ag3_f_02 - phones	AH1	46.7331
46.4731	DCB_se2_ag3_f_02 - words	um	46.8331
46.7331	DCB_se2_ag3_f_02 - phones	M	46.8331
46.8331	DCB_se2_ag3_f_02 - phones	sp	46.8831
46.8831	DCB_se2_ag3_f_02 - phones	T	46.9631
46.8831	DCB_se2_ag3_f_02 - words	temple	47.1631
46.9631	DCB_se2_ag3_f_02 - phones	EH1	46.9931
46.9931	DCB_se2_ag3_f_02 - phones	M	47.0331
47.0331	DCB_se2_ag3_f_02 - phones	P	47.0731
47.0731	DCB_se2_ag3_f_02 - phones	AH0	47.1131
47.1131	DCB_se2_ag3_f_02 - phones	L	47.1631
47.1631	DCB_se2_ag3_f_02 - phones	HH	47.2131
47.1631	DCB_se2_ag3_f_02 - words	hills	47.4231
47.2131	DCB_se2_ag3_f_02 - phones	IH1	47.2531
47.2531	DCB_se2_ag3_f_02 - phones	L	47.3531
47.3531	DCB_se2_ag3_f_02 - phones	Z	47.4231
47.4231	DCB_se2_ag3_f_02 - phones	M	47.4731
47.4231	DCB_se2_ag3_f_02 - words	maryland	47.9931
47.4731	DCB_se2_ag3_f_02 - phones	EH1	47.5231
47.5231	DCB_se2_ag3_f_02 - phones	R	47.5531
47.5531	DCB_se2_ag3_f_02 - phones	AH0	47.7831
47.7368	DCB_int_01 - phones	sil	47.7768
47.7768	DCB_int_01 - phones	M	47.9368
47.7768	DCB_int_01 - words	mm-hm	48.0968
47.7831	DCB_se2_ag3_f_02 - phones	L	47.8131
47.8131	DCB_se2_ag3_f_02 - phones	AH0	47.8731
47.8731	DCB_se2_ag3_f_02 - phones	N	47.9431
47.9368	DCB_int_01 - phones	HH	47.9668
47.9431	DCB_se2_ag3_f_02 - phones	D	47.9931
47.9668	DCB_int_01 - phones	M	48.0968
47.9931	DCB_se2_ag3_f_02 - phones	S	48.0931
47.9931	DCB_se2_ag3_f_02 - words	so	48.4031
48.0931	DCB_se2_ag3_f_02 - phones	OW1	48.4031
48.4031	DCB_se2_ag3_f_02 - phones	sp	48.4431
48.9321	DCB_se2_ag3_f_02 - phones	P	49.0321
48.9321	DCB_se2_ag3_f_02 - words	pg	49.3421
49.0321	DCB_se2_ag3_f_02 - phones	IY1	49.1421
49.1421	DCB_se2_ag3_f_02 - phones	JH	49.2421
49.2421	DCB_se2_ag3_f_02 - phones	IY1	49.3421
49.3421	DCB_se2_ag3_f_02 - phones	K	49.4221
49.3421	DCB_se2_ag3_f_02 - words	county	49.8121
49.4221	DCB_se2_ag3_f_02 - phones	AW1	49.5321
49.5321	DCB_se2_ag3_f_02 - phones	N	49.6221
49.6221	DCB_se2_ag3_f_02 - phones	IY0	49.8121
49.9431	DCB_int_01 - phones	sil	49.9831
49.9831	DCB_int_01 - phones	AY1	50.0831
49.9831	DCB_int_01 - words	i	50.0831
50.0831	DCB_int_01 - phones	N	50.1731
50.0831	DCB_int_01 - words	know	50.2831
50.1731	DCB_int_01 - phones	OW1	50.2831
50.2831	DCB_int_01 - phones	sp	50.3631
50.3631	DCB_int_01 - words	y-	50.4331
50.3631	DCB_int_01 - phones	Y	50.4331
50.4331	DCB_int_01 - phones	sp	50.5331
50.5331	DCB_int_01 - phones	Y	50.6031
50.5331	DCB_int_01 - words	yup	50.7231
50.6031	DCB_int_01 - phones	AH1	50.6831
50.6831	DCB_int_01 - phones	P	50.7231
50.7231	DCB_int_01 - phones	sp	50.8131
56.9240	DCB_int_01 - phones	HH	56.9640
56.9240	DCB_int_01 - words	where	57.0640
56.9640	DCB_int_01 - phones	W	56.9940
56.9940	DCB_int_01 - phones	EH1	57.0340
57.0340	DCB_int_01 - phones	R	57.0640
57.0640	DCB_int_01 - phones	D	57.0940
57.0640	DCB_int_01 - words	d	57.0940
57.0940	DCB_int_01 - phones	Y	57.1240
57.0940	DCB_int_01 - words	you	57.1540
57.1240	DCB_int_01 - phones	UW1	57.1540
57.1540	DCB_int_01 - phones	G	57.1840
57.1540	DCB_int_01 - words	go	57.2340
57.1840	DCB_int_01 - phones	OW1	57.2340
57.2340	DCB_int_01 - phones	T	57.2640
57.2340	DCB_int_01 - words	to	57.3140
57.2640	DCB_int_01 - phones	AH0	57.3140
57.3140	DCB_int_01 - phones	S	57.4040
57.3140	DCB_int_01 - words	school	57.6140
57.4040	DCB_int_01 - phones	K	57.4740
57.4740	DCB_int_01 - phones	UW1	57.5040
57.5040	DCB_int_01 - phones	L	57.6140
57.6140	DCB_int_01 - phones	sp	62.1388
58.9427	DCB_se2_ag3_f_02 - phones	AH1	59.1927
58.9427	DCB_se2_ag3_f_02 - words	um	59.4327
59.1927	DCB_se2_ag3_f_02 - phones	M	59.4327
59.4327	DCB_se2_ag3_f_02 - phones	sp	59.7735
59.7735	DCB_se2_ag3_f_02 - words	i	59.8435
59.7735	DCB_se2_ag3_f_02 - phones	AY1	59.8435
59.8435	DCB_se2_ag3_f_02 - phones	W	59.8735
59.8435	DCB_se2_ag3_f_02 - words	went	59.9635
59.8735	DCB_se2_ag3_f_02 - phones	EH1	59.9035
59.9035	DCB_se2_ag3_f_02 - phones	N	59.9335
59.9335	DCB_se2_ag3_f_02 - phones	T	59.9635
59.9635	DCB_se2_ag3_f_02 - phones	T	59.9935
59.9635	DCB_se2_ag3_f_02 - words	to	60.0235
59.9935	DCB_se2_ag3_f_02 - phones	AH0	60.0235
60.0235	DCB_se2_ag3_f_02 - phones	S	60.0735
60.0235	DCB_se2_ag3_f_02 - words	school	60.2035
60.0735	DCB_se2_ag3_f_02 - phones	K	60.1335
60.1335	DCB_se2_ag3_f_02 - phones	UW1	60.1735
60.1735	DCB_se2_ag3_f_02 - phones	L	60.2035
60.2035	DCB_se2_ag3_f_02 - words	a	60.2835
60.2035	DCB_se2_ag3_f_02 - phones	AH0	60.2835
60.2835	DCB_se2_ag3_f_02 - phones	K	60.3135
60.2835	DCB_se2_ag3_f_02 - words	couple	60.4635
60.3135	DCB_se2_ag3_f_02 - phones	AH1	60.3635
60.3635	DCB_se2_ag3_f_02 - phones	P	60.3935
60.3935	DCB_se2_ag3_f_02 - phones	AH0	60.4235
60.4235	DCB_se2_ag3_f_02 - phones	L	60.4635
60.4635	DCB_se2_ag3_f_02 - phones	sp	60.5235
60.5235	DCB_se2_ag3_f_02 - phones	P	60.5735
60.5235	DCB_se2_ag3_f_02 - words	places	61.0135
60.5735	DCB_se2_ag3_f_02 - phones	L	60.6335
60.6335	DCB_se2_ag3_f_02 - phones	EY1	60.7235
60.7235	DCB_se2_ag3_f_02 - phones	S	60.8235
60.8235	DCB_se2_ag3_f_02 - phones	IH0	60.9235
60.9235	DCB_se2_ag3_f_02 - phones	Z	61.0135
61.0135	DCB_se2_ag3_f_02 - phones	M	61.0835
61.0135	DCB_se2_ag3_f_02 - words	mainly	61.3835
61.0835	DCB_se2_ag3_f_02 - phones	EY1	61.1735
61.1735	DCB_se2_ag3_f_02 - phones	N	61.2235
61.2235	DCB_se2_ag3_f_02 - phones	L	61.2935
61.2935	DCB_se2_ag3_f_02 - phones	IY0	61.3835
61.3835	DCB_se2_ag3_f_02 - phones	IH0	61.4335
61.3835	DCB_se2_ag3_f_02 - words	in	61.4835
61.4335	DCB_se2_ag3_f_02 - phones	N	61.4835
61.4835	DCB_se2_ag3_f_02 - phones	M	61.5435
61.4835	DCB_se2_ag3_f_02 - words	maryland	62.0435
61.5435	DCB_se2_ag3_f_02 - phones	EH1	61.5935
61.5935	DCB_se2_ag3_f_02 - phones	R	61.6935
61.6935	DCB_se2_ag3_f_02 - phones	AH0	61.7335
61.7335	DCB_se2_ag3_f_02 - phones	L	61.8035
61.8035	DCB_se2_ag3_f_02 - phones	AH0	61.9135
61.9135	DCB_se2_ag3_f_02 - phones	N	61.9935
61.9935	DCB_se2_ag3_f_02 - phones	D	62.0435
62.0435	DCB_se2_ag3_f_02 - phones	sp	62.0735
62.0735	DCB_se2_ag3_f_02 - phones	AH1	62.2835
62.0735	DCB_se2_ag3_f_02 - words	um	62.7535
62.1388	DCB_int_01 - phones	HH	62.1788
62.1388	DCB_int_01 - words	hm	62.2588
62.1788	DCB_int_01 - phones	M	62.2588
62.2835	DCB_se2_ag3_f_02 - phones	M	62.7535
63.2644	DCB_se2_ag3_f_02 - phones	sil	63.3044
63.3044	DCB_se2_ag3_f_02 - words	i	63.3744
63.3044	DCB_se2_ag3_f_02 - phones	AY1	63.3744
63.3744	DCB_se2_ag3_f_02 - phones	W	63.4244
63.3744	DCB_se2_ag3_f_02 - words	was	63.5344
63.4244	DCB_se2_ag3_f_02 - phones	AH0	63.4544
63.4544	DCB_se2_ag3_f_02 - phones	Z	63.5344
63.5344	DCB_se2_ag3_f_02 - phones	B	63.5844
63.5344	DCB_se2_ag3_f_02 - words	born	63.7244
63.5844	DCB_se2_ag3_f_02 - phones	AO1	63.6344
63.6344	DCB_se2_ag3_f_02 - phones	R	63.6944
63.6944	DCB_se2_ag3_f_02 - phones	N	63.7244
63.7244	DCB_se2_ag3_f_02 - phones	IH0	63.7544
63.7244	DCB_se2_ag3_f_02 - words	in	63.7844
63.7544	DCB_se2_ag3_f_02 - phones	N	63.7844
63.7844	DCB_se2_ag3_f_02 - phones	V	63.8144
63.7844	DCB_se2_ag3_f_02 - words	virginia	64.5244
63.8144	DCB_se2_ag3_f_02 - phones	ER0	63.8644
63.8644	DCB_se2_ag3_f_02 - phones	JH	63.9644
63.9644	DCB_se2_ag3_f_02 - phones	IH1	63.9944
63.9944	DCB_se2_ag3_f_02 - phones	N	64.0244
64.0244	DCB_se2_ag3_f_02 - phones	Y	64.1444
64.1444	DCB_se2_ag3_f_02 - phones	AH0	64.5244
64.6324	DCB_se2_ag3_f_02 - phones	sil	64.6724
64.6724	DCB_se2_ag3_f_02 - phones	B	64.7424
64.6724	DCB_se2_ag3_f_02 - words	because	65.3724
64.7424	DCB_se2_ag3_f_02 - phones	IH0	64.8024
64.8024	DCB_se2_ag3_f_02 - phones	K	64.9124
64.9124	DCB_se2_ag3_f_02 - phones	AH1	65.0924
65.0924	DCB_se2_ag3_f_02 - phones	Z	65.3724
65.3724	DCB_se2_ag3_f_02 - phones	sp	65.5399
65.5399	DCB_se2_ag3_f_02 - phones	M	65.6699
65.5399	DCB_se2_ag3_f_02 - words	my	66.2599
65.6699	DCB_se2_ag3_f_02 - phones	AY1	66.2599
66.2599	DCB_se2_ag3_f_02 - phones	sp	66.5475
66.5475	DCB_se2_ag3_f_02 - phones	M	66.6175
66.5475	DCB_se2_ag3_f_02 - words	my	66.7675
66.6175	DCB_se2_ag3_f_02 - phones	AY1	66.7675
66.7675	DCB_se2_ag3_f_02 - phones	M	66.9075
66.7675	DCB_se2_ag3_f_02 - words	mom	67.1075
66.9075	DCB_se2_ag3_f_02 - phones	AA1	67.0475
67.0475	DCB_se2_ag3_f_02 - phones	M	67.1075
67.1075	DCB_se2_ag3_f_02 - words	s	67.2075
67.1075	DCB_se2_ag3_f_02 - phones	Z	67.2075
67.2075	DCB_se2_ag3_f_02 - phones	F	67.2675
67.2075	DCB_se2_ag3_f_02 - words	family	67.4575
67.2675	DCB_se2_ag3_f_02 - phones	AE1	67.3475
67.3475	DCB_se2_ag3_f_02 - phones	M	67.3975
67.3975	DCB_se2_ag3_f_02 - phones	L	67.4275
67.4275	DCB_se2_ag3_f_02 - phones	IY0	67.4575
67.4575	DCB_se2_ag3_f_02 - phones	AH0	67.4875
67.4575	DCB_se2_ag3_f_02 - words	and	67.5175
67.4875	DCB_se2_ag3_f_02 - phones	N	67.5175
67.5175	DCB_se2_ag3_f_02 - phones	M	67.5775
67.5175	DCB_se2_ag3_f_02 - words	my	67.6275
67.5775	DCB_se2_ag3_f_02 - phones	AY1	67.6275
67.6275	DCB_se2_ag3_f_02 - phones	F	67.7375
67.6275	DCB_se2_ag3_f_02 - words	father	67.8775
67.7375	DCB_se2_ag3_f_02 - phones	AA1	67.8175
67.8175	DCB_se2_ag3_f_02 - phones	DH	67.8475
67.8475	DCB_se2_ag3_f_02 - phones	ER0	67.8775
67.8775	DCB_se2_ag3_f_02 - words	s	67.9475
67.8775	DCB_se2_ag3_f_02 - phones	S	67.9475
67.9475	DCB_se2_ag3_f_02 - phones	F	68.0175
67.9475	DCB_se2_ag3_f_02 - words	family	68.2075
68.0175	DCB_se2_ag3_f_02 - phones	AE1	68.0575
68.0575	DCB_se2_ag3_f_02 - phones	M	68.1275
68.1275	DCB_se2_ag3_f_02 - phones	L	68.1675
68.1675	DCB_se2_ag3_f_02 - phones	IY0	68.2075
68.2075	DCB_se2_ag3_f_02 - phones	AA1	68.2575
68.2075	DCB_se2_ag3_f_02 - words	are	68.2875
68.2575	DCB_se2_ag3_f_02 - phones	R	68.2875
68.2875	DCB_se2_ag3_f_02 - phones	AE1	68.3775
68.2875	DCB_se2_ag3_f_02 - words	actually	68.5875
68.3775	DCB_se2_ag3_f_02 - phones	K	68.4375
68.4375	DCB_se2_ag3_f_02 - phones	CH	68.5075
68.5075	DCB_se2_ag3_f_02 - phones	L	68.5375
68.5375	DCB_se2_ag3_f_02 - phones	IY0	68.5875
68.5875	DCB_se2_ag3_f_02 - phones	F	68.6875
68.5875	DCB_se2_ag3_f_02 - words	from	68.9275
68.6875	DCB_se2_ag3_f_02 - phones	R	68.7375
68.7375	DCB_se2_ag3_f_02 - phones	AH1	68.8275
68.8275	DCB_se2_ag3_f_02 - phones	M	68.9275
68.9275	DCB_se2_ag3_f_02 - phones	AE2	68.9875
68.9275	DCB_se2_ag3_f_02 - words	alexandria	69.6075
68.9875	DCB_se2_ag3_f_02 - phones	L	69.0375
69.0375	DCB_se2_ag3_f_02 - phones	AH0	69.0775
69.0775	DCB_se2_ag3_f_02 - phones	G	69.1075
69.1075	DCB_se2_ag3_f_02 - phones	Z	69.1975
69.1975	DCB_se2_ag3_f_02 - phones	AE1	69.2975
69.2975	DCB_se2_ag3_f_02 - phones	N	69.3375
69.3375	DCB_se2_ag3_f_02 - phones	D	69.4175
69.4175	DCB_se2_ag3_f_02 - phones	R	69.4775
69.4775	DCB_se2_ag3_f_02 - phones	IY0	69.5475
69.5475	DCB_se2_ag3_f_02 - phones	AH0	69.6075
69.6075	DCB_se2_ag3_f_02 - phones	sp	70.1352
70.1352	DCB_se2_ag3_f_02 - phones	AH1	70.4052
70.1352	DCB_se2_ag3_f_02 - words	um	70.6452
70.4052	DCB_se2_ag3_f_02 - phones	M	70.6452
70.6452	DCB_se2_ag3_f_02 - phones	DH	70.6952
70.6452	DCB_se2_ag3_f_02 - words	they're	70.8252
70.6952	DCB_se2_ag3_f_02 - phones	EH1	70.7552
70.7552	DCB_se2_ag3_f_02 - phones	R	70.8252
70.8252	DCB_se2_ag3_f_02 - phones	F	70.8952
70.8252	DCB_se2_ag3_f_02 - words	from	71.0552
70.8952	DCB_se2_ag3_f_02 - phones	R	70.9252
70.9252	DCB_se2_ag3_f_02 - phones	AH1	70.9552
70.9552	DCB_se2_ag3_f_02 - phones	M	71.0552
71.0552	DCB_se2_ag3_f_02 - phones	OW1	71.1452
71.0552	DCB_se2_ag3_f_02 - words	o	71.1452
71.1452	DCB_se2_ag3_f_02 - phones	T	71.2752
71.1452	DCB_se2_ag3_f_02 - words	town	71.4352
71.2752	DCB_se2_ag3_f_02 - phones	AW1	71.3652
71.3652	DCB_se2_ag3_f_02 - phones	N	71.4352
71.4352	DCB_se2_ag3_f_02 - phones	B	71.4852
71.4352	DCB_se2_ag3_f_02 - words	but	71.6152
71.4852	DCB_se2_ag3_f_02 - phones	AH1	71.5252
71.5252	DCB_se2_ag3_f_02 - phones	T	71.6152
71.6152	DCB_se2_ag3_f_02 - phones	DH	71.6552
71.6152	DCB_se2_ag3_f_02 - words	then	71.8152
71.6552	DCB_se2_ag3_f_02 - phones	EH1	71.6952
71.6952	DCB_se2_ag3_f_02 - phones	N	71.8152
71.8152	DCB_se2_ag3_f_02 - phones	W	71.8552
71.8152	DCB_se2_ag3_f_02 - words	we	71.9552
71.8552	DCB_se2_ag3_f_02 - phones	IY1	71.9552
71.9552	DCB_se2_ag3_f_02 - phones	M	72.1452
71.9552	DCB_se2_ag3_f_02 - words	moved	72.5952
72.1452	DCB_se2_ag3_f_02 - phones	UW1	72.4452
72.4452	DCB_se2_ag3_f_02 - phones	V	72.5652
72.5652	DCB_se2_ag3_f_02 - phones	D	72.5952
72.5952	DCB_se2_ag3_f_02 - phones	sp	72.6752
72.6752	DCB_se2_ag3_f_02 - phones	T	72.8752
72.6752	DCB_se2_ag3_f_02 - words	to	73.4452
72.8752	DCB_se2_ag3_f_02 - phones	UW1	73.4452
73.4452	DCB_se2_ag3_f_02 - phones	sp	73.4752
73.4752	DCB_se2_ag3_f_02 - phones	T	73.5752
73.4752	DCB_se2_ag3_f_02 - words	temple	73.8352
73.5752	DCB_se2_ag3_f_02 - phones	EH1	73.6152
73.6152	DCB_se2_ag3_f_02 - phones	M	73.6852
73.6852	DCB_se2_ag3_f_02 - phones	P	73.7152
73.7152	DCB_se2_ag3_f_02 - phones	AH0	73.7552
73.7552	DCB_se2_ag3_f_02 - phones	L	73.8352
73.8352	DCB_se2_ag3_f_02 - phones	HH	73.8652
73.8352	DCB_se2_ag3_f_02 - words	hills	74.2952
73.8652	DCB_se2_ag3_f_02 - phones	IH1	73.9452
73.9452	DCB_se2_ag3_f_02 - phones	L	74.1952
74.1952	DCB_se2_ag3_f_02 - phones	Z	74.2952
74.2952	DCB_se2_ag3_f_02 - phones	JH	74.3852
74.2952	DCB_se2_ag3_f_02 - words	just	74.6252
74.3852	DCB_se2_ag3_f_02 - phones	IH0	74.5152
74.5152	DCB_se2_ag3_f_02 - phones	S	74.6252
74.6252	DCB_se2_ag3_f_02 - phones	EH1	74.7052
74.6252	DCB_se2_ag3_f_02 - words	as	74.7952
74.7052	DCB_se2_ag3_f_02 - phones	Z	74.7952
74.7952	DCB_se2_ag3_f_02 - words	i	74.9152
74.7952	DCB_se2_ag3_f_02 - phones	AY1	74.9152
74.9152	DCB_se2_ag3_f_02 - phones	W	75.0052
74.9152	DCB_se2_ag3_f_02 - words	was	75.1652
75.0052	DCB_se2_ag3_f_02 - phones	AH0	75.0352
75.0352	DCB_se2_ag3_f_02 - phones	Z	75.1652
75.1652	DCB_se2_ag3_f_02 - phones	B	75.2352
75.1652	DCB_se2_ag3_f_02 - words	born	75.5852
75.2352	DCB_se2_ag3_f_02 - phones	AO1	75.3852
75.3852	DCB_se2_ag3_f_02 - phones	R	75.5252
75.5252	DCB_se2_ag3_f_02 - phones	N	75.5852
75.5852	DCB_se2_ag3_f_02 - phones	S	75.7152
75.5852	DCB_se2_ag3_f_02 - words	so	75.8752
75.7152	DCB_se2_ag3_f_02 - phones	OW1	75.8752
75.8752	DCB_se2_ag3_f_02 - phones	W	75.9752
75.8752	DCB_se2_ag3_f_02 - words	with	76.2052
75.9752	DCB_se2_ag3_f_02 - phones	IH1	76.0752
76.0752	DCB_se2_ag3_f_02 - phones	TH	76.2052
76.6357	DCB_se2_ag3_f_02 - phones	F	76.7657
76.6357	DCB_se2_ag3_f_02 - words	family	76.9857
76.7657	DCB_se2_ag3_f_02 - phones	AE1	76.8557
76.8557	DCB_se2_ag3_f_02 - phones	M	76.8957
76.8957	DCB_se2_ag3_f_02 - phones	L	76.9257
76.9257	DCB_se2_ag3_f_02 - phones	IY0	76.9857
76.9857	DCB_se2_ag3_f_02 - phones	S	77.0257
76.9857	DCB_se2_ag3_f_02 - words	still	77.1757
77.0257	DCB_se2_ag3_f_02 - phones	T	77.0757
77.0757	DCB_se2_ag3_f_02 - phones	IH1	77.1157
77.1157	DCB_se2_ag3_f_02 - phones	L	77.1757
77.1757	DCB_se2_ag3_f_02 - phones	B	77.2257
77.1757	DCB_se2_ag3_f_02 - words	being	77.3957
77.2257	DCB_se2_ag3_f_02 - phones	IY1	77.2957
77.2957	DCB_se2_ag3_f_02 - phones	IH0	77.3257
77.3257	DCB_se2_ag3_f_02 - phones	NG	77.3957
77.3957	DCB_se2_ag3_f_02 - phones	IH1	77.4357
77.3957	DCB_se2_ag3_f_02 - words	in	77.4957
77.4357	DCB_se2_ag3_f_02 - phones	N	77.4957
77.4957	DCB_se2_ag3_f_02 - phones	AE2	77.5457
77.4957	DCB_se2_ag3_f_02 - words	alexandria	78.0257
77.5457	DCB_se2_ag3_f_02 - phones	L	77.5757
77.5757	DCB_se2_ag3_f_02 - phones	AH0	77.6257
77.6257	DCB_se2_ag3_f_02 - phones	G	77.6657
77.6657	DCB_se2_ag3_f_02 - phones	Z	77.7457
77.7457	DCB_se2_ag3_f_02 - phones	AE1	77.8257
77.8257	DCB_se2_ag3_f_02 - phones	N	77.8557
77.8557	DCB_se2_ag3_f_02 - phones	D	77.9257
77.9257	DCB_se2_ag3_f_02 - phones	R	77.9657
77.9657	DCB_se2_ag3_f_02 - phones	IY0	77.9957
77.9957	DCB_se2_ag3_f_02 - phones	AH0	78.0257
78.0257	DCB_se2_ag3_f_02 - phones	DH	78.0657
78.0257	DCB_se2_ag3_f_02 - words	then	78.1457
78.0657	DCB_se2_ag3_f_02 - phones	EH1	78.1057
78.1057	DCB_se2_ag3_f_02 - phones	N	78.1457
78.1457	DCB_se2_ag3_f_02 - phones	M	78.2057
78.1457	DCB_se2_ag3_f_02 - words	moving	78.4457
78.2057	DCB_se2_ag3_f_02 - phones	UW1	78.2657
78.2657	DCB_se2_ag3_f_02 - phones	V	78.3657
78.3657	DCB_se2_ag3_f_02 - phones	IH0	78.3957
78.3957	DCB_se2_ag3_f_02 - phones	NG	78.4457
78.4457	DCB_se2_ag3_f_02 - phones	IH0	78.5157
78.4457	DCB_se2_ag3_f_02 - words	into	78.6857
78.5157	DCB_se2_ag3_f_02 - phones	N	78.5857
78.5857	DCB_se2_ag3_f_02 - phones	T	78.6557
78.6557	DCB_se2_ag3_f_02 - phones	AH0	78.6857
78.6857	DCB_se2_ag3_f_02 - phones	T	78.7757
78.6857	DCB_se2_ag3_f_02 - words	temple	79.1757
78.7757	DCB_se2_ag3_f_02 - phones	EH1	78.8057
78.8057	DCB_se2_ag3_f_02 - phones	M	78.8657
78.8657	DCB_se2_ag3_f_02 - phones	P	78.8957
78.8957	DCB_se2_ag3_f_02 - phones	AH0	78.9457
78.9457	DCB_se2_ag3_f_02 - phones	L	79.1757
79.1757	DCB_se2_ag3_f_02 - phones	sp	79.2057
79.2057	DCB_se2_ag3_f_02 - phones	HH	79.2657
79.2057	DCB_se2_ag3_f_02 - words	hills	79.6357
79.2657	DCB_se2_ag3_f_02 - phones	IH1	79.3757
79.3757	DCB_se2_ag3_f_02 - phones	L	79.5557
79.5557	DCB_se2_ag3_f_02 - phones	Z	79.6357
79.6357	DCB_se2_ag3_f_02 - phones	AH1	79.7357
79.6357	DCB_se2_ag3_f_02 - words	uh	79.7357
79.7357	DCB_se2_ag3_f_02 - words	i	79.9357
79.7357	DCB_se2_ag3_f_02 - phones	AY1	79.9357
79.9357	DCB_se2_ag3_f_02 - phones	W	80.0057
79.9357	DCB_se2_ag3_f_02 - words	went	80.0957
80.0057	DCB_se2_ag3_f_02 - phones	EH1	80.0357
80.0357	DCB_se2_ag3_f_02 - phones	N	80.0657
80.0657	DCB_se2_ag3_f_02 - phones	T	80.0957
80.0957	DCB_se2_ag3_f_02 - phones	T	80.1257
80.0957	DCB_se2_ag3_f_02 - words	to	80.1557
80.1257	DCB_se2_ag3_f_02 - phones	AH0	80.1557
80.1557	DCB_se2_ag3_f_02 - phones	S	80.2457
80.1557	DCB_se2_ag3_f_02 - words	school	80.7557
80.2457	DCB_se2_ag3_f_02 - phones	K	80.3157
80.3157	DCB_se2_ag3_f_02 - phones	UW1	80.6657
80.6657	DCB_se2_ag3_f_02 - phones	L	80.7557
80.7557	DCB_se2_ag3_f_02 - phones	sp	80.7857
80.7857	DCB_se2_ag3_f_02 - phones	IH1	80.8757
80.7857	DCB_se2_ag3_f_02 - words	in	80.9257
80.8757	DCB_se2_ag3_f_02 - phones	N	80.9257
80.9257	DCB_se2_ag3_f_02 - phones	M	81.1057
80.9257	DCB_se2_ag3_f_02 - words	maryland	81.5457
81.1057	DCB_se2_ag3_f_02 - phones	EH1	81.1557
81.1557	DCB_se2_ag3_f_02 - phones	R	81.2757
81.2757	DCB_se2_ag3_f_02 - phones	AH0	81.3357
81.3357	DCB_se2_ag3_f_02 - phones	L	81.4057
81.4057	DCB_se2_ag3_f_02 - phones	AH0	81.4557
81.4557	DCB_se2_ag3_f_02 - phones	N	81.4857
81.4857	DCB_se2_ag3_f_02 - phones	D	81.5457
81.5457	DCB_se2_ag3_f_02 - phones	AY1	81.6057
81.5457	DCB_se2_ag3_f_02 - words	i	81.6057
81.6057	DCB_se2_ag3_f_02 - phones	W	81.6857
81.6057	DCB_se2_ag3_f_02 - words	went	81.7957
81.6857	DCB_se2_ag3_f_02 - phones	EH1	81.7257
81.7257	DCB_se2_ag3_f_02 - phones	N	81.7657
81.7657	DCB_se2_ag3_f_02 - phones	T	81.7957
81.7957	DCB_se2_ag3_f_02 - phones	T	81.9357
81.7957	DCB_se2_ag3_f_02 - words	to	82.2357
81.9357	DCB_se2_ag3_f_02 - phones	UW1	82.2357
82.2357	DCB_se2_ag3_f_02 - phones	sp	83.5057
83.5057	DCB_se2_ag3_f_02 - phones	TN	83.5957
83.5057	DCB_se2_ag3_f_02 - words	rdx	83.5957
84.1672	DCB_se2_ag3_f_02 - phones	sil	84.1972
84.1972	DCB_se2_ag3_f_02 - words	uh	84.5472
84.1972	DCB_se2_ag3_f_02 - phones	AH1	84.5472
84.5472	DCB_se2_ag3_f_02 - phones	sp	84.6072
84.6072	DCB_se2_ag3_f_02 - words	rdx	84.6972
84.6072	DCB_se2_ag3_f_02 - phones	TN	84.6972
84.6972	DCB_se2_ag3_f_02 - phones	sp	88.2872
88.8292	DCB_se2_ag3_f_02 - phones	HH	88.8692
88.8292	DCB_se2_ag3_f_02 - words	which	89.0392
88.8692	DCB_se2_ag3_f_02 - phones	W	88.8992
88.8992	DCB_se2_ag3_f_02 - phones	IH1	88.9392
88.9392	DCB_se2_ag3_f_02 - phones	CH	89.0392
89.0392	DCB_se2_ag3_f_02 - phones	AY0	89.0992
89.0392	DCB_se2_ag3_f_02 - words	ironically	89.8392
89.0992	DCB_se2_ag3_f_02 - phones	R	89.1892
89.1892	DCB_se2_ag3_f_02 - phones	AA1	89.3292
89.3292	DCB_se2_ag3_f_02 - phones	N	89.3792
89.3792	DCB_se2_ag3_f_02 - phones	IH0	89.4692
89.4692	DCB_se2_ag3_f_02 - phones	K	89.5492
89.5492	DCB_se2_ag3_f_02 - phones	L	89.6192
89.6192	DCB_se2_ag3_f_02 - phones	IY0	89.8392
89.8392	DCB_se2_ag3_f_02 - phones	sp	89.8692
89.8692	DCB_se2_ag3_f_02 - phones	L	89.9592
89.8692	DCB_se2_ag3_f_02 - words	like	90.3792
89.9592	DCB_se2_ag3_f_02 - phones	AY1	90.0392
90.0392	DCB_se2_ag3_f_02 - phones	K	90.3792
90.5484	DCB_se2_ag3_f_02 - phones	sil	90.5884
90.5884	DCB_se2_ag3_f_02 - phones	M	90.6484
90.5884	DCB_se2_ag3_f_02 - words	my	90.7284
90.6484	DCB_se2_ag3_f_02 - phones	AY1	90.7284
90.7284	DCB_se2_ag3_f_02 - phones	sp	90.7784
90.7784	DCB_se2_ag3_f_02 - phones	K	90.8984
90.7784	DCB_se2_ag3_f_02 - words	kids	91.0884
90.8984	DCB_se2_ag3_f_02 - phones	IH1	90.9684
90.9684	DCB_se2_ag3_f_02 - phones	D	91.0084
91.0084	DCB_se2_ag3_f_02 - phones	Z	91.0884
91.0884	DCB_se2_ag3_f_02 - phones	ER0	91.1184
91.0884	DCB_se2_ag3_f_02 - words	are	91.1184
91.1184	DCB_se2_ag3_f_02 - phones	sp	91.1484
91.1484	DCB_se2_ag3_f_02 - phones	G	91.2284
91.1484	DCB_se2_ag3_f_02 - words	going	91.3884
91.2284	DCB_se2_ag3_f_02 - phones	OW1	91.2884
91.2884	DCB_se2_ag3_f_02 - phones	IH0	91.3584
91.3584	DCB_se2_ag3_f_02 - phones	N	91.3884
91.3884	DCB_se2_ag3_f_02 - phones	sp	91.4284
91.4284	DCB_se2_ag3_f_02 - phones	T	91.5284
91.4284	DCB_se2_ag3_f_02 - words	to	91.5684
91.5284	DCB_se2_ag3_f_02 - phones	UW1	91.5684
91.5684	DCB_se2_ag3_f_02 - phones	sp	91.5984
91.5984	DCB_se2_ag3_f_02 - phones	N	91.6684
91.5984	DCB_se2_ag3_f_02 - words	now	91.7984
91.6684	DCB_se2_ag3_f_02 - phones	AW1	91.7984
91.7984	DCB_se2_ag3_f_02 - phones	sp	91.8884
91.8884	DCB_se2_ag3_f_02 - phones	IH0	91.9284
91.8884	DCB_se2_ag3_f_02 - words	it	91.9684
91.9284	DCB_se2_ag3_f_02 - phones	T	91.9684
91.9684	DCB_se2_ag3_f_02 - words	s	91.9984
91.9684	DCB_se2_ag3_f_02 - phones	S	91.9984
91.9984	DCB_se2_ag3_f_02 - phones	S	92.0684
91.9984	DCB_se2_ag3_f_02 - words	so	92.1384
92.0684	DCB_se2_ag3_f_02 - phones	OW1	92.1384
92.1384	DCB_se2_ag3_f_02 - phones	sp	92.1784
92.1784	DCB_se2_ag3_f_02 - phones	F	92.2784
92.1784	DCB_se2_ag3_f_02 - words	funny	92.3684
92.2784	DCB_se2_ag3_f_02 - phones	AH1	92.3084
92.3084	DCB_se2_ag3_f_02 - phones	N	92.3384
92.3384	DCB_se2_ag3_f_02 - phones	IY0	92.3684
92.3684	DCB_se2_ag3_f_02 - phones	sp	96.4608
94.9827	DCB_int_01 - phones	sil	95.0227
95.0227	DCB_int_01 - phones	AH0	95.0827
95.0227	DCB_int_01 - words	and	95.1727
95.0827	DCB_int_01 - phones	N	95.1727
95.1727	DCB_int_01 - phones	W	95.2127
95.1727	DCB_int_01 - words	what	95.2827
95.2127	DCB_int_01 - phones	AH1	95.2427
95.2427	DCB_int_01 - phones	T	95.2827
95.2827	DCB_int_01 - phones	D	95.3227
95.2827	DCB_int_01 - words	do	95.3627
95.3227	DCB_int_01 - phones	UW1	95.3627
95.3627	DCB_int_01 - phones	Y	95.4127
95.3627	DCB_int_01 - words	you	95.4927
95.4127	DCB_int_01 - phones	UW1	95.4927
95.4927	DCB_int_01 - phones	D	95.5527
95.4927	DCB_int_01 - words	do	95.7327
95.5527	DCB_int_01 - phones	UW1	95.7327
95.7327	DCB_int_01 - phones	sp	95.7727
96.4608	DCB_se2_ag3_f_02 - phones	AY1	96.5608
96.4608	DCB_se2_ag3_f_02 - words	i'm	96.6008
96.5608	DCB_se2_ag3_f_02 - phones	M	96.6008
96.6008	DCB_se2_ag3_f_02 - phones	AH0	96.6908
96.6008	DCB_se2_ag3_f_02 - words	a	96.6908
96.6908	DCB_se2_ag3_f_02 - phones	W	96.7508
96.6908	DCB_se2_ag3_f_02 - words	wedding	97.0008
96.7508	DCB_se2_ag3_f_02 - phones	EH1	96.8308
96.8308	DCB_se2_ag3_f_02 - phones	D	96.8708
96.8708	DCB_se2_ag3_f_02 - phones	IH0	96.9008
96.9008	DCB_se2_ag3_f_02 - phones	NG	97.0008
97.0008	DCB_se2_ag3_f_02 - phones	P	97.0708
97.0008	DCB_se2_ag3_f_02 - words	planner	97.4908
97.0708	DCB_se2_ag3_f_02 - phones	L	97.1408
97.1408	DCB_se2_ag3_f_02 - phones	AE1	97.2008
97.2008	DCB_se2_ag3_f_02 - phones	N	97.2508
97.2508	DCB_se2_ag3_f_02 - phones	ER0	97.4908
97.6828	DCB_se2_ag3_f_02 - phones	AY1	97.8328
97.6828	DCB_se2_ag3_f_02 - words	i	97.8328
97.8328	DCB_se2_ag3_f_02 - phones	D	97.9228
97.8328	DCB_se2_ag3_f_02 - words	do	98.2228
97.9228	DCB_se2_ag3_f_02 - phones	UW1	98.2228
98.2228	DCB_se2_ag3_f_02 - phones	W	98.2728
98.2228	DCB_se2_ag3_f_02 - words	weddings	98.6328
98.2728	DCB_se2_ag3_f_02 - phones	EH1	98.3628
98.3628	DCB_se2_ag3_f_02 - phones	D	98.4128
98.4128	DCB_se2_ag3_f_02 - phones	IH0	98.4528
98.4528	DCB_se2_ag3_f_02 - phones	NG	98.5428
98.5428	DCB_se2_ag3_f_02 - phones	Z	98.6328
98.6328	DCB_se2_ag3_f_02 - phones	AE1	98.6728
98.6328	DCB_se2_ag3_f_02 - words	and	98.7428
98.6728	DCB_se2_ag3_f_02 - phones	N	98.7428
98.7428	DCB_se2_ag3_f_02 - phones	IY0	98.8028
98.7428	DCB_se2_ag3_f_02 - words	events	99.3328
98.8028	DCB_se2_ag3_f_02 - phones	V	98.9028
98.9028	DCB_se2_ag3_f_02 - phones	EH1	99.0128
99.0128	DCB_se2_ag3_f_02 - phones	N	99.1528
99.1528	DCB_se2_ag3_f_02 - phones	T	99.2028
99.2028	DCB_se2_ag3_f_02 - phones	S	99.3328
99.3328	DCB_se2_ag3_f_02 - phones	AY1	99.3928
99.3328	DCB_se2_ag3_f_02 - words	i	99.3928
99.3928	DCB_se2_ag3_f_02 - phones	S	99.5128
99.3928	DCB_se2_ag3_f_02 - words	started	99.8828
99.5128	DCB_se2_ag3_f_02 - phones	T	99.5728
99.5728	DCB_se2_ag3_f_02 - phones	AA1	99.6628
99.6628	DCB_se2_ag3_f_02 - phones	R	99.7128
99.7128	DCB_se2_ag3_f_02 - phones	T	99.7928
99.7928	DCB_se2_ag3_f_02 - phones	AH0	99.8528
99.8528	DCB_se2_ag3_f_02 - phones	D	99.8828
99.8828	DCB_se2_ag3_f_02 - phones	M	99.9428
99.8828	DCB_se2_ag3_f_02 - words	my	100.0628
99.9428	DCB_se2_ag3_f_02 - phones	AY1	100.0628
100.0628	DCB_se2_ag3_f_02 - phones	OW1	100.2328
100.0628	DCB_se2_ag3_f_02 - words	own	100.2928
100.2328	DCB_se2_ag3_f_02 - phones	N	100.2928
100.2928	DCB_se2_ag3_f_02 - phones	B	100.3528
100.2928	DCB_se2_ag3_f_02 - words	business	100.8728
100.3528	DCB_se2_ag3_f_02 - phones	IH1	100.4028
100.4028	DCB_se2_ag3_f_02 - phones	Z	100.5128
100.5128	DCB_se2_ag3_f_02 - phones	N	100.6028
100.6028	DCB_se2_ag3_f_02 - phones	IH0	100.7728
100.7728	DCB_se2_ag3_f_02 - phones	S	100.8728
100.8728	DCB_se2_ag3_f_02 - phones	IH0	100.9328
100.8728	DCB_se2_ag3_f_02 - words	it	100.9628
100.9328	DCB_se2_ag3_f_02 - phones	T	100.9628
100.9628	DCB_se2_ag3_f_02 - phones	spn	100.9928
100.9628	DCB_se2_ag3_f_02 - words	<unk>	100.9928
100.9928	DCB_se2_ag3_f_02 - phones	B	101.0428
100.9928	DCB_se2_ag3_f_02 - words	be	101.1228
101.0428	DCB_se2_ag3_f_02 - phones	IY1	101.1228
101.1228	DCB_se2_ag3_f_02 - phones	F	101.2228
101.1228	DCB_se2_ag3_f_02 - words	four	101.3428
101.2228	DCB_se2_ag3_f_02 - phones	AO1	101.2528
101.2528	DCB_se2_ag3_f_02 - phones	R	101.3428
101.3428	DCB_se2_ag3_f_02 - phones	Y	101.4028
101.3428	DCB_se2_ag3_f_02 - words	years	101.5728
101.4028	DCB_se2_ag3_f_02 - phones	IH1	101.4828
101.4828	DCB_se2_ag3_f_02 - phones	R	101.5328
101.5328	DCB_se2_ag3_f_02 - phones	Z	101.5728
101.5728	DCB_se2_ag3_f_02 - phones	IH0	101.6328
101.5728	DCB_se2_ag3_f_02 - words	in	101.7028
101.6328	DCB_se2_ag3_f_02 - phones	N	101.7028
101.7028	DCB_se2_ag3_f_02 - phones	JH	101.7628
101.7028	DCB_se2_ag3_f_02 - words	january	102.3328
101.7628	DCB_se2_ag3_f_02 - phones	AE1	101.8228
101.8228	DCB_se2_ag3_f_02 - phones	N	101.8928
101.8928	DCB_se2_ag3_f_02 - phones	Y	101.9328
101.9328	DCB_se2_ag3_f_02 - phones	UW0	102.0728
102.0728	DCB_se2_ag3_f_02 - phones	EH2	102.1128
102.1128	DCB_se2_ag3_f_02 - phones	R	102.1828
102.1828	DCB_se2_ag3_f_02 - phones	IY0	102.3328
103.0923	DCB_int_01 - phones	D	103.1923
103.0923	DCB_int_01 - words	do	103.2223
103.1923	DCB_int_01 - phones	UW1	103.2223
103.2223	DCB_int_01 - phones	Y	103.2523
103.2223	DCB_int_01 - words	you	103.2823
103.2523	DCB_int_01 - phones	UW1	103.2823
103.2823	DCB_int_01 - phones	L	103.3523
103.2823	DCB_int_01 - words	love	103.4823
103.3523	DCB_int_01 - phones	AH1	103.4123
103.4123	DCB_int_01 - phones	V	103.4823
103.4823	DCB_int_01 - phones	IH0	103.5523
103.4823	DCB_int_01 - words	it	103.6323
103.5523	DCB_int_01 - phones	T	103.6323
103.6323	DCB_int_01 - phones	sp	103.6823
103.8029	DCB_se2_ag3_f_02 - phones	sil	103.8329
103.8329	DCB_se2_ag3_f_02 - words	i	104.1929
103.8329	DCB_se2_ag3_f_02 - phones	AY1	104.1929
104.1929	DCB_se2_ag3_f_02 - phones	AE2	104.2829
104.1929	DCB_se2_ag3_f_02 - words	absolutely	105.0829
104.2829	DCB_se2_ag3_f_02 - phones	B	104.3629
104.3629	DCB_se2_ag3_f_02 - phones	S	104.4429
104.4429	DCB_se2_ag3_f_02 - phones	AH0	104.6529
104.6529	DCB_se2_ag3_f_02 - phones	L	104.7729
104.7729	DCB_se2_ag3_f_02 - phones	UW1	104.8829
104.8829	DCB_se2_ag3_f_02 - phones	T	104.9129
104.9129	DCB_se2_ag3_f_02 - phones	L	104.9729
104.9729	DCB_se2_ag3_f_02 - phones	IY0	105.0829
105.0829	DCB_se2_ag3_f_02 - phones	F	105.2829
105.0829	DCB_se2_ag3_f_02 - words	freaking	105.6529
105.2829	DCB_se2_ag3_f_02 - phones	R	105.3629
105.3629	DCB_se2_ag3_f_02 - phones	IY1	105.3929
105.3929	DCB_se2_ag3_f_02 - phones	K	105.4429
105.4429	DCB_se2_ag3_f_02 - phones	IH0	105.4929
105.4929	DCB_se2_ag3_f_02 - phones	NG	105.6529
105.6529	DCB_se2_ag3_f_02 - phones	L	105.7129
105.6529	DCB_se2_ag3_f_02 - words	love	105.9329
105.7129	DCB_se2_ag3_f_02 - phones	AH1	105.8129
105.8129	DCB_se2_ag3_f_02 - phones	V	105.9329
105.9329	DCB_se2_ag3_f_02 - phones	IH1	106.0429
105.9329	DCB_se2_ag3_f_02 - words	it	106.1329
106.0429	DCB_se2_ag3_f_02 - phones	T	106.1329
106.1329	DCB_se2_ag3_f_02 - phones	sp	106.1629
106.1629	DCB_se2_ag3_f_02 - phones	IH0	106.2329
106.1629	DCB_se2_ag3_f_02 - words	it	106.2829
106.2329	DCB_se2_ag3_f_02 - phones	T	106.2829
106.2829	DCB_se2_ag3_f_02 - phones	Z	106.3129
106.2829	DCB_se2_ag3_f_02 - words	s	106.3129
106.3129	DCB_se2_ag3_f_02 - phones	S	106.4429
106.3129	DCB_se2_ag3_f_02 - words	so	106.6729
106.4429	DCB_se2_ag3_f_02 - phones	OW1	106.6729
106.6729	DCB_se2_ag3_f_02 - phones	AO1	106.7629
106.6729	DCB_se2_ag3_f_02 - words	awesome	107.0029
106.7629	DCB_se2_ag3_f_02 - phones	S	106.8829
106.8829	DCB_se2_ag3_f_02 - phones	AH0	106.9229
106.9229	DCB_se2_ag3_f_02 - phones	M	107.0029
107.0029	DCB_se2_ag3_f_02 - phones	sp	107.5399
107.5399	DCB_se2_ag3_f_02 - phones	AH0	107.6299
107.5399	DCB_se2_ag3_f_02 - words	especially	107.9199
107.6299	DCB_se2_ag3_f_02 - phones	S	107.6599
107.6599	DCB_se2_ag3_f_02 - phones	P	107.7199
107.7199	DCB_se2_ag3_f_02 - phones	EH1	107.7999
107.7999	DCB_se2_ag3_f_02 - phones	SH	107.8599
107.8599	DCB_se2_ag3_f_02 - phones	L	107.8899
107.8899	DCB_se2_ag3_f_02 - phones	IY0	107.9199
107.9199	DCB_se2_ag3_f_02 - phones	IH1	107.9499
107.9199	DCB_se2_ag3_f_02 - words	in	108.0199
107.9499	DCB_se2_ag3_f_02 - phones	N	108.0199
108.0199	DCB_se2_ag3_f_02 - phones	DH	108.0499
108.0199	DCB_se2_ag3_f_02 - words	this	108.1599
108.0499	DCB_se2_ag3_f_02 - phones	IH0	108.0999
108.0999	DCB_se2_ag3_f_02 - phones	S	108.1599
108.1599	DCB_se2_ag3_f_02 - phones	EH1	108.2499
108.1599	DCB_se2_ag3_f_02 - words	area	108.4599
108.2499	DCB_se2_ag3_f_02 - phones	R	108.3499
108.3499	DCB_se2_ag3_f_02 - phones	IY0	108.3999
108.3999	DCB_se2_ag3_f_02 - phones	AH0	108.4599
108.4599	DCB_se2_ag3_f_02 - phones	sp	108.6243
108.6243	DCB_se2_ag3_f_02 - phones	IH0	108.6543
108.6243	DCB_se2_ag3_f_02 - words	it	108.6943
108.6543	DCB_se2_ag3_f_02 - phones	T	108.6943
108.6943	DCB_se2_ag3_f_02 - words	s	108.7843
108.6943	DCB_se2_ag3_f_02 - phones	S	108.7843
108.7843	DCB_se2_ag3_f_02 - phones	R	108.8643
108.7843	DCB_se2_ag3_f_02 - words	really	109.0143
108.8643	DCB_se2_ag3_f_02 - phones	IH1	108.9143
108.9143	DCB_se2_ag3_f_02 - phones	L	108.9743
108.9743	DCB_se2_ag3_f_02 - phones	IY0	109.0143
109.0143	DCB_se2_ag3_f_02 - phones	F	109.1043
109.0143	DCB_se2_ag3_f_02 - words	fun	109.2543
109.1043	DCB_se2_ag3_f_02 - phones	AH1	109.1743
109.1743	DCB_se2_ag3_f_02 - phones	N	109.2543
109.2543	DCB_se2_ag3_f_02 - phones	sp	109.3643
109.7462	DCB_int_01 - words	i	109.8462
109.7462	DCB_int_01 - phones	AY1	109.8462
109.8462	DCB_int_01 - phones	K	109.9162
109.8462	DCB_int_01 - words	can	109.9962
109.9162	DCB_int_01 - phones	AH0	109.9462
109.9462	DCB_int_01 - phones	N	109.9962
109.9962	DCB_int_01 - phones	IH0	110.0662
109.9962	DCB_int_01 - words	imagine	110.5362
110.0662	DCB_int_01 - phones	M	110.1462
110.1462	DCB_int_01 - phones	AE1	110.2362
110.2362	DCB_int_01 - phones	JH	110.3262
110.3262	DCB_int_01 - phones	AH0	110.3762
110.3762	DCB_int_01 - phones	N	110.5362
110.3835	DCB_se2_ag3_f_02 - phones	Y	110.5135
110.3835	DCB_se2_ag3_f_02 - words	yeah	110.6935
110.5135	DCB_se2_ag3_f_02 - phones	AE1	110.6935
110.6935	DCB_se2_ag3_f_02 - phones	sp	110.7235
111.1543	DCB_int_01 - phones	sil	111.1943
111.1943	DCB_int_01 - phones	AY1	111.2543
111.1943	DCB_int_01 - words	i	111.2543
111.2543	DCB_int_01 - phones	Y	111.2943
111.2543	DCB_int_01 - words	used	111.3943
111.2943	DCB_int_01 - phones	UW1	111.3343
111.3343	DCB_int_01 - phones	Z	111.3643
111.3643	DCB_int_01 - phones	D	111.3943
111.3943	DCB_int_01 - phones	T	111.4243
111.3943	DCB_int_01 - words	to	111.4543
111.4243	DCB_int_01 - phones	AH0	111.4543
111.4543	DCB_int_01 - phones	W	111.4943
111.4543	DCB_int_01 - words	work	111.6043
111.4943	DCB_int_01 - phones	ER1	111.5743
111.5743	DCB_int_01 - phones	K	111.6043
111.6043	DCB_int_01 - phones	AE1	111.6343
111.6043	DCB_int_01 - words	at	111.6643
111.6343	DCB_int_01 - phones	T	111.6643
111.6643	DCB_int_01 - phones	AH0	111.7343
111.6643	DCB_int_01 - words	a	111.7343
111.7343	DCB_int_01 - phones	B	111.8243
111.7343	DCB_int_01 - words	bridal	112.1043
111.8243	DCB_int_01 - phones	R	111.8643
111.8643	DCB_int_01 - phones	AY1	111.9443
111.9443	DCB_int_01 - phones	D	111.9943
111.9943	DCB_int_01 - phones	AH0	112.0443
112.0443	DCB_int_01 - phones	L	112.1043
112.1043	DCB_int_01 - phones	SH	112.2143
112.1043	DCB_int_01 - words	shop	112.5543
112.2143	DCB_int_01 - phones	AA1	112.4243
112.4243	DCB_int_01 - phones	P	112.5543
112.5543	DCB_int_01 - phones	sp	112.6910
112.6910	DCB_int_01 - phones	AH1	113.0210
112.6910	DCB_int_01 - words	um	113.4410
113.0210	DCB_int_01 - phones	M	113.4410
113.4410	DCB_int_01 - phones	sp	113.5110
113.5110	DCB_int_01 - phones	AE1	113.8110
113.5110	DCB_int_01 - words	and	114.0310
113.8110	DCB_int_01 - phones	N	113.9110
113.9110	DCB_int_01 - phones	D	114.0310
114.0310	DCB_int_01 - words	i	114.0910
114.0310	DCB_int_01 - phones	AY1	114.0910
114.0910	DCB_int_01 - phones	JH	114.1410
114.0910	DCB_int_01 - words	just	114.2810
114.1410	DCB_int_01 - phones	IH0	114.1810
114.1810	DCB_int_01 - phones	S	114.2810
114.2810	DCB_int_01 - phones	L	114.3610
114.2810	DCB_int_01 - words	love	114.5710
114.3610	DCB_int_01 - phones	AH1	114.4310
114.4310	DCB_int_01 - phones	V	114.5710
114.5710	DCB_int_01 - phones	sp	114.6210
114.6210	DCB_int_01 - phones	AY1	114.7710
114.6210	DCB_int_01 - words	i	114.7710
114.7710	DCB_int_01 - phones	L	114.8210
114.7710	DCB_int_01 - words	love	114.9410
114.8210	DCB_int_01 - phones	AH1	114.8810
114.8810	DCB_int_01 - phones	V	114.9410
114.9410	DCB_int_01 - phones	DH	114.9910
114.9410	DCB_int_01 - words	that	115.1210
114.9910	DCB_int_01 - phones	AE1	115.0610
115.0610	DCB_int_01 - phones	T	115.1210
115.1210	DCB_int_01 - phones	AE1	115.2410
115.1210	DCB_int_01 - words	aspect	115.5610
115.2410	DCB_int_01 - phones	S	115.3210
115.3210	DCB_int_01 - phones	P	115.3810
115.3810	DCB_int_01 - phones	EH2	115.4710
115.4710	DCB_int_01 - phones	K	115.5210
115.5210	DCB_int_01 - phones	T	115.5610
115.5610	DCB_int_01 - phones	AH1	115.6410
115.5610	DCB_int_01 - words	of	115.7310
115.6410	DCB_int_01 - phones	V	115.7310
115.7310	DCB_int_01 - phones	IH0	115.8810
115.7310	DCB_int_01 - words	it	115.9110
115.8810	DCB_int_01 - phones	T	115.9110
115.8930	DCB_se2_ag3_f_02 - phones	Y	116.0230
115.8930	DCB_se2_ag3_f_02 - words	yeah	116.2430
115.9110	DCB_int_01 - phones	sp	116.5703
116.0230	DCB_se2_ag3_f_02 - phones	AE1	116.2430
116.2430	DCB_se2_ag3_f_02 - phones	sp	116.2930
116.5703	DCB_int_01 - phones	AH1	116.9603
116.5703	DCB_int_01 - words	um	117.1603
116.9603	DCB_int_01 - phones	M	117.1603
117.1603	DCB_int_01 - phones	sp	117.1903
117.1903	DCB_int_01 - phones	AH0	117.2803
117.1903	DCB_int_01 - words	and	117.3303
117.2803	DCB_int_01 - phones	N	117.3303
117.3303	DCB_int_01 - phones	AY1	117.3903
117.3303	DCB_int_01 - words	i'm	117.4503
117.3903	DCB_int_01 - phones	M	117.4503
117.4503	DCB_int_01 - phones	N	117.4903
117.4503	DCB_int_01 - words	not	117.6103
117.4903	DCB_int_01 - phones	AA1	117.5603
117.5603	DCB_int_01 - phones	T	117.6103
117.6103	DCB_int_01 - phones	AH0	117.9403
117.6103	DCB_int_01 - words	a	117.9403
117.9403	DCB_int_01 - phones	sp	117.9803
118.2620	DCB_int_01 - phones	S	118.4220
118.2620	DCB_int_01 - words	super	118.6620
118.4220	DCB_int_01 - phones	UW1	118.4820
118.4820	DCB_int_01 - phones	P	118.5620
118.5620	DCB_int_01 - phones	ER0	118.6620
118.6620	DCB_int_01 - phones	D	118.7620
118.6620	DCB_int_01 - words	detail	119.0520
118.7620	DCB_int_01 - phones	IY1	118.8520
118.8520	DCB_int_01 - phones	T	118.9420
118.9420	DCB_int_01 - phones	EY0	118.9720
118.9720	DCB_int_01 - phones	L	119.0520
119.0520	DCB_int_01 - phones	D	119.1120
119.0520	DCB_int_01 - words	detail	119.3520
119.1120	DCB_int_01 - phones	IY1	119.1820
119.1820	DCB_int_01 - phones	T	119.2520
119.2520	DCB_int_01 - phones	EY0	119.2820
119.2820	DCB_int_01 - phones	L	119.3520
119.3520	DCB_int_01 - phones	AO1	119.4020
119.3520	DCB_int_01 - words	orient	119.5920
119.4020	DCB_int_01 - phones	R	119.4720
119.4720	DCB_int_01 - phones	IY0	119.5020
119.5020	DCB_int_01 - phones	EH2	119.5320
119.5320	DCB_int_01 - phones	N	119.5620
119.5620	DCB_int_01 - phones	T	119.5920
119.5920	DCB_int_01 - phones	P	119.6520
119.5920	DCB_int_01 - words	person	119.8620
119.6520	DCB_int_01 - phones	ER1	119.7120
119.7120	DCB_int_01 - phones	S	119.8020
119.8020	DCB_int_01 - phones	AH0	119.8320
119.8320	DCB_int_01 - phones	N	119.8620
119.8620	DCB_int_01 - phones	AY1	119.8920
119.8620	DCB_int_01 - words	i	119.8920
119.8920	DCB_int_01 - phones	K	119.9620
119.8920	DCB_int_01 - words	could	120.0320
119.9620	DCB_int_01 - phones	UH1	119.9920
119.9920	DCB_int_01 - phones	D	120.0320
120.0320	DCB_int_01 - phones	N	120.0620
120.0320	DCB_int_01 - words	never	120.2120
120.0620	DCB_int_01 - phones	EH1	120.1320
120.1320	DCB_int_01 - phones	V	120.1620
120.1620	DCB_int_01 - phones	ER0	120.2120
120.2120	DCB_int_01 - phones	P	120.2920
120.2120	DCB_int_01 - words	probably	120.4720
120.2920	DCB_int_01 - phones	R	120.3220
120.3220	DCB_int_01 - phones	AA1	120.3620
120.3620	DCB_int_01 - phones	B	120.3920
120.3920	DCB_int_01 - phones	L	120.4420
120.4420	DCB_int_01 - phones	IY0	120.4720
120.4720	DCB_int_01 - phones	D	120.5020
120.4720	DCB_int_01 - words	do	120.6020
120.5020	DCB_int_01 - phones	UW1	120.6020
120.6020	DCB_int_01 - phones	IH0	120.6320
120.6020	DCB_int_01 - words	events	121.1520
120.6320	DCB_int_01 - phones	V	120.7520
120.7520	DCB_int_01 - phones	EH1	120.9020
120.9020	DCB_int_01 - phones	N	120.9620
120.9620	DCB_int_01 - phones	T	121.0520
121.0520	DCB_int_01 - phones	S	121.1520
121.2024	DCB_se2_ag3_f_02 - phones	Y	121.3324
121.2024	DCB_se2_ag3_f_02 - words	yeah	121.5324
121.3324	DCB_se2_ag3_f_02 - phones	AE1	121.5324
121.5127	DCB_int_01 - phones	B	121.5627
121.5127	DCB_int_01 - words	but	121.6327
121.5324	DCB_se2_ag3_f_02 - phones	sp	121.6024
121.5627	DCB_int_01 - phones	AH1	121.5927
121.5927	DCB_int_01 - phones	T	121.6327
121.6327	DCB_int_01 - words	i	121.7427
121.6327	DCB_int_01 - phones	AY1	121.7427
121.7427	DCB_int_01 - phones	L	121.8827
121.7427	DCB_int_01 - words	love	122.2027
121.8827	DCB_int_01 - phones	AH1	122.0727
122.0727	DCB_int_01 - phones	V	122.2027
122.2027	DCB_int_01 - phones	sp	122.3127
122.3127	DCB_int_01 - phones	G	122.3827
122.3127	DCB_int_01 - words	getting	122.6027
122.3827	DCB_int_01 - phones	IH1	122.4227
122.4227	DCB_int_01 - phones	T	122.4627
122.4627	DCB_int_01 - phones	IH0	122.4927
122.4927	DCB_int_01 - phones	NG	122.6027
122.6027	DCB_int_01 - phones	DH	122.6527
122.6027	DCB_int_01 - words	them	122.7627
122.6527	DCB_int_01 - phones	AH0	122.6927
122.6927	DCB_int_01 - phones	M	122.7627
122.7627	DCB_int_01 - phones	sp	122.7927
122.7927	DCB_int_01 - phones	R	122.8627
122.7927	DCB_int_01 - words	ready	123.1527
122.8627	DCB_int_01 - phones	EH1	122.9427
122.9427	DCB_int_01 - phones	D	123.0027
123.0027	DCB_int_01 - phones	IY0	123.1527
123.1527	DCB_int_01 - phones	AE1	123.1827
123.1527	DCB_int_01 - words	and	123.2427
123.1827	DCB_int_01 - phones	N	123.2427
123.2427	DCB_int_01 - phones	HH	123.3527
123.2427	DCB_int_01 - words	hearing	123.5327
123.3527	DCB_int_01 - phones	IY1	123.3927
123.3927	DCB_int_01 - phones	R	123.4227
123.4227	DCB_int_01 - phones	IH0	123.4527
123.4527	DCB_int_01 - phones	NG	123.5327
123.5327	DCB_int_01 - phones	AH0	123.5627
123.5327	DCB_int_01 - words	about	123.7527
123.5627	DCB_int_01 - phones	B	123.6027
123.6027	DCB_int_01 - phones	AW1	123.6627
123.6627	DCB_int_01 - phones	T	123.7527
123.7527	DCB_int_01 - phones	DH	123.7827
123.7527	DCB_int_01 - words	their	123.9027
123.7827	DCB_int_01 - phones	EH1	123.8327
123.8327	DCB_int_01 - phones	R	123.9027
123.8483	DCB_se2_ag3_f_02 - phones	Y	123.9483
123.8483	DCB_se2_ag3_f_02 - words	yeah	124.2283
123.9027	DCB_int_01 - phones	sp	124.2152
123.9483	DCB_se2_ag3_f_02 - phones	AE1	124.2283
124.2152	DCB_int_01 - phones	B	124.2452
124.2152	DCB_int_01 - words	big	124.3352
124.2283	DCB_se2_ag3_f_02 - phones	sp	128.5537
124.2452	DCB_int_01 - phones	IH1	124.2952
124.2952	DCB_int_01 - phones	G	124.3352
124.3352	DCB_int_01 - phones	D	124.4452
124.3352	DCB_int_01 - words	day	124.6052
124.4452	DCB_int_01 - phones	EY1	124.6052
124.6052	DCB_int_01 - phones	AH0	124.6352
124.6052	DCB_int_01 - words	and	124.6752
124.6352	DCB_int_01 - phones	N	124.6752
124.6752	DCB_int_01 - phones	S	124.7152
124.6752	DCB_int_01 - words	so	124.7552
124.7152	DCB_int_01 - phones	OW1	124.7552
124.7552	DCB_int_01 - phones	DH	124.8252
124.7552	DCB_int_01 - words	they	124.8952
124.8252	DCB_int_01 - phones	EY1	124.8952
124.8952	DCB_int_01 - phones	W	124.9252
124.8952	DCB_int_01 - words	would	125.0352
124.9252	DCB_int_01 - phones	UH1	125.0052
125.0052	DCB_int_01 - phones	D	125.0352
125.0352	DCB_int_01 - phones	B	125.0952
125.0352	DCB_int_01 - words	bring	125.2852
125.0952	DCB_int_01 - phones	R	125.1252
125.1252	DCB_int_01 - phones	IH1	125.1952
125.1952	DCB_int_01 - phones	NG	125.2852
125.2852	DCB_int_01 - phones	IH1	125.3352
125.2852	DCB_int_01 - words	in	125.4452
125.3352	DCB_int_01 - phones	N	125.4452
125.4452	DCB_int_01 - phones	L	125.4752
125.4452	DCB_int_01 - words	little	125.7352
125.4752	DCB_int_01 - phones	IH1	125.5052
125.5052	DCB_int_01 - phones	T	125.5452
125.5452	DCB_int_01 - phones	AH0	125.6352
125.6352	DCB_int_01 - phones	L	125.7352
125.7352	DCB_int_01 - phones	TH	125.7752
125.7352	DCB_int_01 - words	things	126.1952
125.7752	DCB_int_01 - phones	IH1	125.8652
125.8652	DCB_int_01 - phones	NG	126.1052
126.1052	DCB_int_01 - phones	Z	126.1952
126.1952	DCB_int_01 - phones	T	126.2552
126.1952	DCB_int_01 - words	to	126.2952
126.2552	DCB_int_01 - phones	AH0	126.2952
126.2952	DCB_int_01 - phones	T	126.3652
126.2952	DCB_int_01 - words	talk	126.4952
126.3652	DCB_int_01 - phones	AO1	126.4452
126.4452	DCB_int_01 - phones	K	126.4952
126.4952	DCB_int_01 - phones	AH0	126.5452
126.4952	DCB_int_01 - words	about	126.7852
126.5452	DCB_int_01 - phones	B	126.6052
126.6052	DCB_int_01 - phones	AW1	126.7452
126.7452	DCB_int_01 - phones	T	126.7852
126.7852	DCB_int_01 - phones	IH0	126.8352
126.7852	DCB_int_01 - words	it	126.8652
126.8352	DCB_int_01 - phones	T	126.8652
126.8652	DCB_int_01 - phones	AH0	126.9152
126.8652	DCB_int_01 - words	and	126.9952
126.9152	DCB_int_01 - phones	N	126.9952
126.9952	DCB_int_01 - phones	AY1	127.0352
126.9952	DCB_int_01 - words	i'm	127.0852
127.0352	DCB_int_01 - phones	M	127.0852
127.0852	DCB_int_01 - phones	sp	127.1352
127.1352	DCB_int_01 - phones	JH	127.1852
127.1352	DCB_int_01 - words	just	127.3052
127.1852	DCB_int_01 - phones	IH0	127.2152
127.2152	DCB_int_01 - phones	S	127.3052
127.3052	DCB_int_01 - phones	L	127.3452
127.3052	DCB_int_01 - words	like	127.4052
127.3452	DCB_int_01 - phones	AY1	127.3752
127.3752	DCB_int_01 - phones	K	127.4052
127.4052	DCB_int_01 - phones	sp	127.4352
127.4352	DCB_int_01 - phones	OW1	127.5352
127.4352	DCB_int_01 - words	oh	127.5352
127.5352	DCB_int_01 - phones	sp	127.5652
127.5652	DCB_int_01 - phones	M	127.5952
127.5652	DCB_int_01 - words	my	127.6352
127.5952	DCB_int_01 - phones	AY1	127.6352
127.6352	DCB_int_01 - phones	sp	127.6652
127.6652	DCB_int_01 - phones	G	127.6952
127.6652	DCB_int_01 - words	god	127.8952
127.6952	DCB_int_01 - phones	AA1	127.8652
127.8652	DCB_int_01 - phones	D	127.8952
127.8952	DCB_int_01 - phones	sp	127.9252
127.9252	DCB_int_01 - phones	AY1	128.0452
127.9252	DCB_int_01 - words	i	128.0452
128.0452	DCB_int_01 - phones	sp	128.1652
128.1652	DCB_int_01 - phones	L	128.1952
128.1652	DCB_int_01 - words	love	128.2552
128.1952	DCB_int_01 - phones	AH1	128.2252
128.2252	DCB_int_01 - phones	V	128.2552
128.2552	DCB_int_01 - phones	sp	128.3452
128.3452	DCB_int_01 - phones	DH	128.3752
128.3452	DCB_int_01 - words	this	128.5452
128.3752	DCB_int_01 - phones	IH0	128.4052
128.4052	DCB_int_01 - phones	S	128.5452
128.5537	DCB_se2_ag3_f_02 - phones	Y	128.6337
128.5537	DCB_se2_ag3_f_02 - words	yeah	128.8937
128.6337	DCB_se2_ag3_f_02 - phones	AE1	128.8937
128.8937	DCB_se2_ag3_f_02 - phones	sp	128.9537
128.9537	DCB_se2_ag3_f_02 - phones	IH1	129.0537
128.9537	DCB_se2_ag3_f_02 - words	it	129.1537
129.0537	DCB_se2_ag3_f_02 - phones	T	129.1537
129.1537	DCB_se2_ag3_f_02 - phones	Z	129.1937
129.1537	DCB_se2_ag3_f_02 - words	s	129.1937
129.1937	DCB_se2_ag3_f_02 - phones	IH0	129.3237
129.1937	DCB_se2_ag3_f_02 - words	it	129.3537
129.3237	DCB_se2_ag3_f_02 - phones	T	129.3537
129.3537	DCB_se2_ag3_f_02 - words	s	129.4437
129.3537	DCB_se2_ag3_f_02 - phones	Z	129.4437
129.4437	DCB_se2_ag3_f_02 - phones	V	129.4937
129.4437	DCB_se2_ag3_f_02 - words	very	129.7537
129.4937	DCB_se2_ag3_f_02 - phones	EH1	129.5637
129.5637	DCB_se2_ag3_f_02 - phones	R	129.7237
129.7237	DCB_se2_ag3_f_02 - phones	IY0	129.7537
129.7537	DCB_se2_ag3_f_02 - phones	IH0	129.8237
129.7537	DCB_se2_ag3_f_02 - words	exciting	130.5337
129.8237	DCB_se2_ag3_f_02 - phones	K	129.8937
129.8937	DCB_se2_ag3_f_02 - phones	S	130.0237
130.0237	DCB_se2_ag3_f_02 - phones	AY1	130.1537
130.1537	DCB_se2_ag3_f_02 - phones	T	130.2037
130.2037	DCB_se2_ag3_f_02 - phones	IH0	130.2337
130.2337	DCB_se2_ag3_f_02 - phones	NG	130.5337
130.5337	DCB_se2_ag3_f_02 - phones	sp	130.5837
130.5837	DCB_se2_ag3_f_02 - phones	F	130.7337
130.5837	DCB_se2_ag3_f_02 - words	for	130.8837
130.7337	DCB_se2_ag3_f_02 - phones	AO1	130.8037
130.8037	DCB_se2_ag3_f_02 - phones	R	130.8837
130.8837	DCB_se2_ag3_f_02 - phones	EH1	130.9937
130.8837	DCB_se2_ag3_f_02 - words	everyone	131.3137
130.9937	DCB_se2_ag3_f_02 - phones	V	131.0437
131.0437	DCB_se2_ag3_f_02 - phones	R	131.0837
131.0837	DCB_se2_ag3_f_02 - phones	IY0	131.1537
131.1537	DCB_se2_ag3_f_02 - phones	W	131.2137
131.2137	DCB_se2_ag3_f_02 - phones	AH2	131.2637
131.2637	DCB_se2_ag3_f_02 - phones	N	131.3137
131.3137	DCB_se2_ag3_f_02 - phones	IH0	131.3637
131.3137	DCB_se2_ag3_f_02 - words	involved	131.8837
131.3637	DCB_se2_ag3_f_02 - phones	N	131.4137
131.4137	DCB_se2_ag3_f_02 - phones	V	131.5137
131.5137	DCB_se2_ag3_f_02 - phones	AA1	131.5837
131.5837	DCB_se2_ag3_f_02 - phones	L	131.7937
131.7937	DCB_se2_ag3_f_02 - phones	V	131.8537
131.8537	DCB_se2_ag3_f_02 - phones	D	131.8837
131.8837	DCB_se2_ag3_f_02 - phones	B	131.9237
131.8837	DCB_se2_ag3_f_02 - words	because	132.5037
131.9237	DCB_se2_ag3_f_02 - phones	IH0	132.0137
132.0137	DCB_se2_ag3_f_02 - phones	K	132.1137
132.1137	DCB_se2_ag3_f_02 - phones	AH1	132.3337
132.3337	DCB_se2_ag3_f_02 - phones	Z	132.5037
132.5037	DCB_se2_ag3_f_02 - phones	IH1	132.5337
132.5037	DCB_se2_ag3_f_02 - words	it	132.5737
132.5337	DCB_se2_ag3_f_02 - phones	T	132.5737
132.5737	DCB_se2_ag3_f_02 - words	s	132.6937
132.5737	DCB_se2_ag3_f_02 - phones	Z	132.6937
132.6937	DCB_se2_ag3_f_02 - phones	L	132.7937
132.6937	DCB_se2_ag3_f_02 - words	like	133.1337
132.7937	DCB_se2_ag3_f_02 - phones	AY1	132.9037
132.9037	DCB_se2_ag3_f_02 - phones	K	133.1337
134.0866	DCB_se2_ag3_f_02 - phones	sil	134.1166
134.1166	DCB_se2_ag3_f_02 - phones	EH1	134.1766
134.1166	DCB_se2_ag3_f_02 - words	everybody	134.4966
134.1766	DCB_se2_ag3_f_02 - phones	V	134.2166
134.2166	DCB_se2_ag3_f_02 - phones	R	134.2466
134.2466	DCB_se2_ag3_f_02 - phones	IY0	134.2966
134.2966	DCB_se2_ag3_f_02 - phones	B	134.3266
134.3266	DCB_se2_ag3_f_02 - phones	AA2	134.3866
134.3866	DCB_se2_ag3_f_02 - phones	D	134.4266
134.4266	DCB_se2_ag3_f_02 - phones	IY0	134.4966
134.4966	DCB_se2_ag3_f_02 - phones	W	134.5366
134.4966	DCB_se2_ag3_f_02 - words	wants	134.6866
134.5366	DCB_se2_ag3_f_02 - phones	AA1	134.5766
134.5766	DCB_se2_ag3_f_02 - phones	N	134.6066
134.6066	DCB_se2_ag3_f_02 - phones	T	134.6366
134.6366	DCB_se2_ag3_f_02 - phones	S	134.6866
134.6866	DCB_se2_ag3_f_02 - phones	AH0	134.7366
134.6866	DCB_se2_ag3_f_02 - words	a	134.7366
134.7366	DCB_se2_ag3_f_02 - phones	R	134.7966
134.7366	DCB_se2_ag3_f_02 - words	reason	134.9966
134.7966	DCB_se2_ag3_f_02 - phones	IY1	134.8666
134.8666	DCB_se2_ag3_f_02 - phones	Z	134.9366
134.9366	DCB_se2_ag3_f_02 - phones	AH0	134.9666
134.9666	DCB_se2_ag3_f_02 - phones	N	134.9966
134.9966	DCB_se2_ag3_f_02 - phones	T	135.0266
134.9966	DCB_se2_ag3_f_02 - words	to	135.0866
135.0266	DCB_se2_ag3_f_02 - phones	AH0	135.0866
135.0866	DCB_se2_ag3_f_02 - phones	S	135.1566
135.0866	DCB_se2_ag3_f_02 - words	celebrate	135.7166
135.1566	DCB_se2_ag3_f_02 - phones	EH1	135.2166
135.2166	DCB_se2_ag3_f_02 - phones	L	135.2866
135.2866	DCB_se2_ag3_f_02 - phones	AH0	135.3566
135.3566	DCB_se2_ag3_f_02 - phones	B	135.3966
135.3966	DCB_se2_ag3_f_02 - phones	R	135.4966
135.4966	DCB_se2_ag3_f_02 - phones	EY2	135.5966
135.5966	DCB_se2_ag3_f_02 - phones	T	135.7166
135.7282	DCB_int_01 - phones	sil	135.7982
135.7982	DCB_int_01 - words	mm	136.1182
135.7982	DCB_int_01 - phones	M	136.1182
135.8716	DCB_se2_ag3_f_02 - phones	AE1	135.9716
135.8716	DCB_se2_ag3_f_02 - words	and	136.0816
135.9716	DCB_se2_ag3_f_02 - phones	N	136.0816
136.0816	DCB_se2_ag3_f_02 - phones	DH	136.1216
136.0816	DCB_se2_ag3_f_02 - words	then	136.4316
136.1216	DCB_se2_ag3_f_02 - phones	EH1	136.3316
136.3316	DCB_se2_ag3_f_02 - phones	N	136.4316
136.4316	DCB_se2_ag3_f_02 - phones	Y	136.5316
136.4316	DCB_se2_ag3_f_02 - words	you	136.5916
136.5316	DCB_se2_ag3_f_02 - phones	UW1	136.5916
136.5916	DCB_se2_ag3_f_02 - phones	HH	136.6616
136.5916	DCB_se2_ag3_f_02 - words	have	136.8816
136.6616	DCB_se2_ag3_f_02 - phones	AE1	136.7716
136.7716	DCB_se2_ag3_f_02 - phones	V	136.8816
136.8816	DCB_se2_ag3_f_02 - phones	DH	136.9416
136.8816	DCB_se2_ag3_f_02 - words	this	137.2816
136.9416	DCB_se2_ag3_f_02 - phones	IH0	137.0816
137.0816	DCB_se2_ag3_f_02 - phones	S	137.2816
137.3410	DCB_se2_ag3_f_02 - phones	B	137.4010
137.3410	DCB_se2_ag3_f_02 - words	big	137.5710
137.4010	DCB_se2_ag3_f_02 - phones	IH1	137.5010
137.5010	DCB_se2_ag3_f_02 - phones	G	137.5710
137.5710	DCB_se2_ag3_f_02 - phones	M	137.7410
137.5710	DCB_se2_ag3_f_02 - words	moment	138.4810
137.7410	DCB_se2_ag3_f_02 - phones	OW1	137.9110
137.9110	DCB_se2_ag3_f_02 - phones	M	137.9710
137.9710	DCB_se2_ag3_f_02 - phones	AH0	138.4010
138.4010	DCB_se2_ag3_f_02 - phones	N	138.4510
138.4510	DCB_se2_ag3_f_02 - phones	T	138.4810
138.4810	DCB_se2_ag3_f_02 - phones	sp	138.5110
138.5110	DCB_se2_ag3_f_02 - phones	AE1	138.6510
138.5110	DCB_se2_ag3_f_02 - words	and	138.7210
138.6510	DCB_se2_ag3_f_02 - phones	N	138.6910
138.6910	DCB_se2_ag3_f_02 - phones	D	138.7210
138.7210	DCB_se2_ag3_f_02 - phones	EH1	138.8010
138.7210	DCB_se2_ag3_f_02 - words	everybody	139.0910
138.8010	DCB_se2_ag3_f_02 - phones	V	138.8310
138.8310	DCB_se2_ag3_f_02 - phones	R	138.8710
138.8710	DCB_se2_ag3_f_02 - phones	IY0	138.9210
138.9210	DCB_se2_ag3_f_02 - phones	B	138.9610
138.9610	DCB_se2_ag3_f_02 - phones	AA2	139.0110
139.0110	DCB_se2_ag3_f_02 - phones	D	139.0510
139.0510	DCB_se2_ag3_f_02 - phones	IY0	139.0910
139.0910	DCB_se2_ag3_f_02 - words	s	139.1510
139.0910	DCB_se2_ag3_f_02 - phones	Z	139.1510
139.1510	DCB_se2_ag3_f_02 - phones	G	139.1910
139.1510	DCB_se2_ag3_f_02 - words	going	139.3710
139.1910	DCB_se2_ag3_f_02 - phones	OW1	139.3010
139.3010	DCB_se2_ag3_f_02 - phones	IH0	139.3410
139.3410	DCB_se2_ag3_f_02 - phones	NG	139.3710
139.3710	DCB_se2_ag3_f_02 - phones	AO1	139.5810
139.3710	DCB_se2_ag3_f_02 - words	all	139.6910
139.5810	DCB_se2_ag3_f_02 - phones	L	139.6910
139.6910	DCB_se2_ag3_f_02 - phones	AW1	139.8710
139.6910	DCB_se2_ag3_f_02 - words	out	139.9710
139.8710	DCB_se2_ag3_f_02 - phones	T	139.9710
139.9710	DCB_se2_ag3_f_02 - phones	sp	140.0010
140.0010	DCB_se2_ag3_f_02 - phones	T	140.0610
140.0010	DCB_se2_ag3_f_02 - words	to	140.1310
140.0610	DCB_se2_ag3_f_02 - phones	IH0	140.1310
140.1310	DCB_se2_ag3_f_02 - phones	S	140.2410
140.1310	DCB_se2_ag3_f_02 - words	celebrate	140.7110
140.2410	DCB_se2_ag3_f_02 - phones	EH1	140.2910
140.2910	DCB_se2_ag3_f_02 - phones	L	140.3810
140.3810	DCB_se2_ag3_f_02 - phones	AH0	140.4710
140.4710	DCB_se2_ag3_f_02 - phones	B	140.5010
140.5010	DCB_se2_ag3_f_02 - phones	R	140.5610
140.5610	DCB_se2_ag3_f_02 - phones	EY2	140.6610
140.6610	DCB_se2_ag3_f_02 - phones	T	140.7110
140.7110	DCB_se2_ag3_f_02 - phones	IH1	140.7610
140.7110	DCB_se2_ag3_f_02 - words	it	140.7910
140.7610	DCB_se2_ag3_f_02 - phones	T	140.7910
140.7910	DCB_se2_ag3_f_02 - phones	IH1	140.8310
140.7910	DCB_se2_ag3_f_02 - words	it	140.8810
140.8310	DCB_se2_ag3_f_02 - phones	T	140.8810
140.8810	DCB_se2_ag3_f_02 - words	s	140.9210
140.8810	DCB_se2_ag3_f_02 - phones	Z	140.9210
140.9210	DCB_se2_ag3_f_02 - phones	JH	140.9510
140.9210	DCB_se2_ag3_f_02 - words	just	141.0810
140.9510	DCB_se2_ag3_f_02 - phones	IH0	141.0010
141.0010	DCB_se2_ag3_f_02 - phones	S	141.0810
141.0810	DCB_se2_ag3_f_02 - phones	R	141.1410
141.0810	DCB_se2_ag3_f_02 - words	really	141.2810
141.1410	DCB_se2_ag3_f_02 - phones	IY1	141.1810
141.1810	DCB_se2_ag3_f_02 - phones	L	141.2510
141.2510	DCB_se2_ag3_f_02 - phones	IY0	141.2810
141.2810	DCB_se2_ag3_f_02 - phones	B	141.3610
141.2810	DCB_se2_ag3_f_02 - words	beautiful	141.6910
141.3610	DCB_se2_ag3_f_02 - phones	Y	141.4110
141.4110	DCB_se2_ag3_f_02 - phones	UW1	141.4710
141.4710	DCB_se2_ag3_f_02 - phones	T	141.5010
141.5010	DCB_se2_ag3_f_02 - phones	AH0	141.5310
141.5310	DCB_se2_ag3_f_02 - phones	F	141.6010
141.6010	DCB_se2_ag3_f_02 - phones	AH0	141.6410
141.6410	DCB_se2_ag3_f_02 - phones	L	141.6910
141.6910	DCB_se2_ag3_f_02 - phones	T	141.7210
141.6910	DCB_se2_ag3_f_02 - words	to	141.7810
141.7210	DCB_se2_ag3_f_02 - phones	AH0	141.7810
141.7810	DCB_se2_ag3_f_02 - phones	S	141.8710
141.7810	DCB_se2_ag3_f_02 - words	see	141.9310
141.8710	DCB_se2_ag3_f_02 - phones	IY1	141.9310
141.9310	DCB_se2_ag3_f_02 - phones	P	142.0210
141.9310	DCB_se2_ag3_f_02 - words	people	142.3010
142.0210	DCB_se2_ag3_f_02 - phones	IY1	142.0910
142.0910	DCB_se2_ag3_f_02 - phones	P	142.1710
142.1710	DCB_se2_ag3_f_02 - phones	AH0	142.2210
142.2210	DCB_se2_ag3_f_02 - phones	L	142.3010
142.3010	DCB_se2_ag3_f_02 - phones	IH0	142.3310
142.3010	DCB_se2_ag3_f_02 - words	in	142.3610
142.3310	DCB_se2_ag3_f_02 - phones	N	142.3610
142.3610	DCB_se2_ag3_f_02 - phones	L	142.4210
142.3610	DCB_se2_ag3_f_02 - words	love	142.6010
142.4210	DCB_se2_ag3_f_02 - phones	AH1	142.4610
142.4610	DCB_se2_ag3_f_02 - phones	V	142.6010
142.6010	DCB_se2_ag3_f_02 - phones	sp	143.3897
143.2730	DCB_int_01 - phones	S	143.3730
143.2730	DCB_int_01 - words	so	143.4330
143.3730	DCB_int_01 - phones	OW1	143.4330
143.3897	DCB_se2_ag3_f_02 - phones	Y	143.4697
143.3897	DCB_se2_ag3_f_02 - words	yeah	143.5997
143.4330	DCB_int_01 - phones	W	143.4930
143.4330	DCB_int_01 - words	what	143.6930
143.4697	DCB_se2_ag3_f_02 - phones	AE1	143.5997
143.4930	DCB_int_01 - phones	AH1	143.5530
143.5530	DCB_int_01 - phones	T	143.6930
143.5997	DCB_se2_ag3_f_02 - phones	sp	143.6897
143.7868	DCB_int_01 - phones	sil	143.8368
143.8368	DCB_int_01 - words	uh	143.9268
143.8368	DCB_int_01 - phones	AH1	143.9268
143.9268	DCB_int_01 - phones	sp	143.9868
143.9868	DCB_int_01 - phones	AH0	144.0568
143.9868	DCB_int_01 - words	and	144.1268
144.0568	DCB_int_01 - phones	N	144.0968
144.0968	DCB_int_01 - phones	D	144.1268
144.1268	DCB_int_01 - phones	DH	144.1568
144.1268	DCB_int_01 - words	this	144.2968
144.1568	DCB_int_01 - phones	IH1	144.2068
144.2068	DCB_int_01 - phones	S	144.2968
144.2968	DCB_int_01 - phones	IH0	144.3268
144.2968	DCB_int_01 - words	is	144.3568
144.3268	DCB_int_01 - phones	Z	144.3568
144.3568	DCB_int_01 - phones	N	144.4168
144.3568	DCB_int_01 - words	not	144.5368
144.4168	DCB_int_01 - phones	AA1	144.4868
144.4868	DCB_int_01 - phones	T	144.5368
144.5368	DCB_int_01 - words	e	144.5668
144.5368	DCB_int_01 - phones	IY1	144.5668
144.5668	DCB_int_01 - phones	W	144.6568
144.5668	DCB_int_01 - words	we	144.7068
144.6568	DCB_int_01 - phones	IY1	144.7068
144.7068	DCB_int_01 - phones	N	144.7768
144.7068	DCB_int_01 - words	not	144.8768
144.7768	DCB_int_01 - phones	AA1	144.8268
144.8268	DCB_int_01 - phones	T	144.8768
144.8768	DCB_int_01 - phones	IY1	144.9168
144.8768	DCB_int_01 - words	even	145.0468
144.9168	DCB_int_01 - phones	V	144.9768
144.9768	DCB_int_01 - phones	IH0	145.0068
145.0068	DCB_int_01 - phones	N	145.0468
145.0468	DCB_int_01 - phones	IH1	145.0968
145.0468	DCB_int_01 - words	in	145.1268
145.0968	DCB_int_01 - phones	N	145.1268
145.1268	DCB_int_01 - phones	DH	145.1568
145.1268	DCB_int_01 - words	the	145.1968
145.1568	DCB_int_01 - phones	AH0	145.1968
145.1968	DCB_int_01 - phones	K	145.2668
145.1968	DCB_int_01 - words	question	145.4968
145.2668	DCB_int_01 - phones	W	145.2968
145.2968	DCB_int_01 - phones	EH1	145.3368
145.3368	DCB_int_01 - phones	SH	145.4268
145.4268	DCB_int_01 - phones	AH0	145.4568
145.4568	DCB_int_01 - phones	N	145.4968
145.4968	DCB_int_01 - phones	S	145.5768
145.4968	DCB_int_01 - words	section	145.7768
145.5768	DCB_int_01 - phones	EH1	145.6168
145.6168	DCB_int_01 - phones	K	145.6668
145.6668	DCB_int_01 - phones	SH	145.7168
145.7168	DCB_int_01 - phones	AH0	145.7468
145.7468	DCB_int_01 - phones	N	145.7768
145.7768	DCB_int_01 - phones	Y	145.8268
145.7768	DCB_int_01 - words	yet	145.9168
145.8268	DCB_int_01 - phones	EH1	145.8868
145.8868	DCB_int_01 - phones	T	145.9168
145.9168	DCB_int_01 - phones	sp	145.9468
145.9468	DCB_int_01 - phones	B	146.0068
145.9468	DCB_int_01 - words	but	146.1168
146.0068	DCB_int_01 - phones	AH1	146.0868
146.0499	DCB_se2_ag3_f_02 - phones	spn	146.2899
146.0499	DCB_se2_ag3_f_02 - words	<unk>	146.2899
146.0868	DCB_int_01 - phones	T	146.1168
146.2899	DCB_se2_ag3_f_02 - phones	sp	146.3299
146.3768	DCB_int_01 - phones	HH	146.4268
146.3768	DCB_int_01 - words	what	146.5768
146.4268	DCB_int_01 - phones	W	146.4768
146.4768	DCB_int_01 - phones	AH1	146.5168
146.5168	DCB_int_01 - phones	T	146.5768
146.5768	DCB_int_01 - phones	G	146.6368
146.5768	DCB_int_01 - words	got	146.7768
146.6368	DCB_int_01 - phones	AA1	146.7168
146.7168	DCB_int_01 - phones	T	146.7768
146.7768	DCB_int_01 - phones	Y	146.8768
146.7768	DCB_int_01 - words	you	146.9568
146.8768	DCB_int_01 - phones	UW1	146.9568
146.9568	DCB_int_01 - phones	IH0	147.0368
146.9568	DCB_int_01 - words	into	147.4568
147.0368	DCB_int_01 - phones	N	147.1068
147.1068	DCB_int_01 - phones	T	147.1968
147.1968	DCB_int_01 - phones	UW1	147.4568
147.4568	DCB_int_01 - phones	sp	147.5168
148.1552	DCB_se2_ag3_f_02 - phones	AH1	148.5352
148.1552	DCB_se2_ag3_f_02 - words	um	148.8152
148.5352	DCB_se2_ag3_f_02 - phones	M	148.8152
148.8152	DCB_se2_ag3_f_02 - phones	sp	148.8652
149.1228	DCB_se2_ag3_f_02 - phones	HH	149.2128
149.1228	DCB_se2_ag3_f_02 - words	what	149.4628
149.2128	DCB_se2_ag3_f_02 - phones	W	149.2628
149.2628	DCB_se2_ag3_f_02 - phones	AH1	149.3228
149.3228	DCB_se2_ag3_f_02 - phones	T	149.4628
149.4628	DCB_se2_ag3_f_02 - phones	sp	149.5628
149.5628	DCB_se2_ag3_f_02 - phones	W	149.6928
149.5628	DCB_se2_ag3_f_02 - words	well	150.0928
149.6928	DCB_se2_ag3_f_02 - phones	EH1	149.8728
149.8728	DCB_se2_ag3_f_02 - phones	L	150.0928
150.0928	DCB_se2_ag3_f_02 - phones	sp	150.1528
150.1528	DCB_se2_ag3_f_02 - phones	AH1	150.3628
150.1528	DCB_se2_ag3_f_02 - words	um	150.4828
150.3628	DCB_se2_ag3_f_02 - phones	M	150.4828
150.4828	DCB_se2_ag3_f_02 - phones	sp	150.5128
150.5128	DCB_se2_ag3_f_02 - phones	IH0	150.5628
150.5128	DCB_se2_ag3_f_02 - words	it	150.5928
150.5628	DCB_se2_ag3_f_02 - phones	T	150.5928
150.5928	DCB_se2_ag3_f_02 - phones	Z	150.6928
150.5928	DCB_se2_ag3_f_02 - words	s	150.6928
150.6928	DCB_se2_ag3_f_02 - phones	F	150.7828
150.6928	DCB_se2_ag3_f_02 - words	funny	151.0028
150.7828	DCB_se2_ag3_f_02 - phones	AH1	150.8528
150.8528	DCB_se2_ag3_f_02 - phones	N	150.9228
150.9228	DCB_se2_ag3_f_02 - phones	IY0	151.0028
151.0028	DCB_se2_ag3_f_02 - phones	B	151.0528
151.0028	DCB_se2_ag3_f_02 - words	because	151.6028
151.0528	DCB_se2_ag3_f_02 - phones	IH0	151.1328
151.1328	DCB_se2_ag3_f_02 - phones	K	151.2228
151.2228	DCB_se2_ag3_f_02 - phones	AH1	151.4228
151.4228	DCB_se2_ag3_f_02 - phones	Z	151.6028
151.9698	DCB_se2_ag3_f_02 - phones	sil	151.9998
151.9998	DCB_se2_ag3_f_02 - phones	AY1	152.0798
151.9998	DCB_se2_ag3_f_02 - words	i	152.0798
152.0798	DCB_se2_ag3_f_02 - phones	D	152.1698
152.0798	DCB_se2_ag3_f_02 - words	didn't	152.4098
152.1698	DCB_se2_ag3_f_02 - phones	IH1	152.2598
152.2598	DCB_se2_ag3_f_02 - phones	D	152.2998
152.2998	DCB_se2_ag3_f_02 - phones	AH0	152.3298
152.3298	DCB_se2_ag3_f_02 - phones	N	152.3598
152.3598	DCB_se2_ag3_f_02 - phones	T	152.4098
152.4098	DCB_se2_ag3_f_02 - phones	IH1	152.4498
152.4098	DCB_se2_ag3_f_02 - words	it	152.5098
152.4498	DCB_se2_ag3_f_02 - phones	T	152.5098
152.5098	DCB_se2_ag3_f_02 - phones	Z	152.5698
152.5098	DCB_se2_ag3_f_02 - words	s	152.5698
152.5698	DCB_se2_ag3_f_02 - phones	N	152.6498
152.5698	DCB_se2_ag3_f_02 - words	not	152.7698
152.6498	DCB_se2_ag3_f_02 - phones	AA1	152.6898
152.6898	DCB_se2_ag3_f_02 - phones	T	152.7698
152.7698	DCB_se2_ag3_f_02 - phones	L	152.8198
152.7698	DCB_se2_ag3_f_02 - words	like	152.9798
152.8198	DCB_se2_ag3_f_02 - phones	AY1	152.8898
152.8898	DCB_se2_ag3_f_02 - phones	K	152.9798
152.9798	DCB_se2_ag3_f_02 - phones	AY1	153.2898
152.9798	DCB_se2_ag3_f_02 - words	i	153.2898
153.2898	DCB_se2_ag3_f_02 - phones	sp	153.3198
153.3198	DCB_se2_ag3_f_02 - phones	W	153.4398
153.3198	DCB_se2_ag3_f_02 - words	went	153.5498
153.4398	DCB_se2_ag3_f_02 - phones	EH1	153.4898
153.4898	DCB_se2_ag3_f_02 - phones	N	153.5198
153.5198	DCB_se2_ag3_f_02 - phones	T	153.5498
153.5498	DCB_se2_ag3_f_02 - phones	T	153.5798
153.5498	DCB_se2_ag3_f_02 - words	to	153.6298
153.5798	DCB_se2_ag3_f_02 - phones	AH0	153.6298
153.6298	DCB_se2_ag3_f_02 - phones	S	153.6898
153.6298	DCB_se2_ag3_f_02 - words	school	153.8898
153.6898	DCB_se2_ag3_f_02 - phones	K	153.7398
153.7398	DCB_se2_ag3_f_02 - phones	UW1	153.8198
153.8198	DCB_se2_ag3_f_02 - phones	L	153.8898
153.8898	DCB_se2_ag3_f_02 - phones	F	153.9798
153.8898	DCB_se2_ag3_f_02 - words	for	154.0598
153.9798	DCB_se2_ag3_f_02 - phones	AO1	154.0098
154.0098	DCB_se2_ag3_f_02 - phones	R	154.0598
154.0598	DCB_se2_ag3_f_02 - phones	IH1	154.0898
154.0598	DCB_se2_ag3_f_02 - words	it	154.1198
154.0898	DCB_se2_ag3_f_02 - phones	T	154.1198
154.1198	DCB_se2_ag3_f_02 - phones	ER0	154.1498
154.1198	DCB_se2_ag3_f_02 - words	or	154.1498
154.1498	DCB_se2_ag3_f_02 - phones	EH1	154.2698
154.1498	DCB_se2_ag3_f_02 - words	anything	154.5098
154.2698	DCB_se2_ag3_f_02 - phones	N	154.2998
154.2998	DCB_se2_ag3_f_02 - phones	IY0	154.3398
154.3398	DCB_se2_ag3_f_02 - phones	TH	154.3698
154.3698	DCB_se2_ag3_f_02 - phones	IH2	154.4198
154.4198	DCB_se2_ag3_f_02 - phones	NG	154.5098
154.5098	DCB_se2_ag3_f_02 - words	i	154.6698
154.5098	DCB_se2_ag3_f_02 - phones	AY1	154.6698
154.6698	DCB_se2_ag3_f_02 - phones	AO1	154.7298
154.6698	DCB_se2_ag3_f_02 - words	always	154.9698
154.7298	DCB_se2_ag3_f_02 - phones	L	154.8198
154.8198	DCB_se2_ag3_f_02 - phones	W	154.8698
154.8698	DCB_se2_ag3_f_02 - phones	IY0	154.9298
154.9298	DCB_se2_ag3_f_02 - phones	Z	154.9698
154.9698	DCB_se2_ag3_f_02 - phones	W	155.0098
154.9698	DCB_se2_ag3_f_02 - words	wanted	155.1898
155.0098	DCB_se2_ag3_f_02 - phones	AO1	155.0598
155.0598	DCB_se2_ag3_f_02 - phones	N	155.1098
155.1098	DCB_se2_ag3_f_02 - phones	IH0	155.1398
155.1398	DCB_se2_ag3_f_02 - phones	D	155.1898
155.1898	DCB_se2_ag3_f_02 - phones	T	155.2498
155.1898	DCB_se2_ag3_f_02 - words	to	155.2998
155.2498	DCB_se2_ag3_f_02 - phones	IH0	155.2998
155.2998	DCB_se2_ag3_f_02 - phones	D	155.3498
155.2998	DCB_se2_ag3_f_02 - words	do	155.4498
155.3498	DCB_se2_ag3_f_02 - phones	UW1	155.4498
155.4498	DCB_se2_ag3_f_02 - phones	IY0	155.5398
155.4498	DCB_se2_ag3_f_02 - words	events	155.8898
155.5398	DCB_se2_ag3_f_02 - phones	V	155.6298
155.6298	DCB_se2_ag3_f_02 - phones	EH1	155.7298
155.7298	DCB_se2_ag3_f_02 - phones	N	155.7698
155.7698	DCB_se2_ag3_f_02 - phones	T	155.8098
155.8098	DCB_se2_ag3_f_02 - phones	S	155.8898
155.8898	DCB_se2_ag3_f_02 - phones	AY1	155.9598
155.8898	DCB_se2_ag3_f_02 - words	i	155.9598
155.9598	DCB_se2_ag3_f_02 - phones	AE1	156.0398
155.9598	DCB_se2_ag3_f_02 - words	actually	156.2298
156.0398	DCB_se2_ag3_f_02 - phones	K	156.0998
156.0998	DCB_se2_ag3_f_02 - phones	CH	156.1698
156.1698	DCB_se2_ag3_f_02 - phones	L	156.1998
156.1998	DCB_se2_ag3_f_02 - phones	IY0	156.2298
156.2298	DCB_se2_ag3_f_02 - phones	W	156.3298
156.2298	DCB_se2_ag3_f_02 - words	worked	156.4898
156.3298	DCB_se2_ag3_f_02 - phones	ER1	156.4298
156.4298	DCB_se2_ag3_f_02 - phones	K	156.4598
156.4598	DCB_se2_ag3_f_02 - phones	T	156.4898
156.4898	DCB_se2_ag3_f_02 - phones	F	156.5798
156.4898	DCB_se2_ag3_f_02 - words	for	156.6798
156.5798	DCB_se2_ag3_f_02 - phones	AO1	156.6398
156.6398	DCB_se2_ag3_f_02 - phones	R	156.6798
156.6798	DCB_se2_ag3_f_02 - phones	AH0	156.7298
156.6798	DCB_se2_ag3_f_02 - words	a	156.7298
156.7298	DCB_se2_ag3_f_02 - phones	K	156.8298
156.7298	DCB_se2_ag3_f_02 - words	catering	157.1498
156.8298	DCB_se2_ag3_f_02 - phones	EY1	156.9098
156.9098	DCB_se2_ag3_f_02 - phones	T	156.9598
156.9598	DCB_se2_ag3_f_02 - phones	ER0	157.0598
157.0598	DCB_se2_ag3_f_02 - phones	IH0	157.0898
157.0898	DCB_se2_ag3_f_02 - phones	NG	157.1498
157.1498	DCB_se2_ag3_f_02 - phones	K	157.2098
157.1498	DCB_se2_ag3_f_02 - words	company	157.6298
157.2098	DCB_se2_ag3_f_02 - phones	AH1	157.2798
157.2798	DCB_se2_ag3_f_02 - phones	M	157.3598
157.3598	DCB_se2_ag3_f_02 - phones	P	157.3898
157.3898	DCB_se2_ag3_f_02 - phones	AH0	157.4198
157.4198	DCB_se2_ag3_f_02 - phones	N	157.4798
157.4798	DCB_se2_ag3_f_02 - phones	IY0	157.6298
157.6298	DCB_se2_ag3_f_02 - phones	F	157.7498
157.6298	DCB_se2_ag3_f_02 - words	for	157.8398
157.7498	DCB_se2_ag3_f_02 - phones	AO1	157.8098
157.8098	DCB_se2_ag3_f_02 - phones	R	157.8398
157.8398	DCB_se2_ag3_f_02 - words	a	157.8998
157.8398	DCB_se2_ag3_f_02 - phones	AH0	157.8998
157.8998	DCB_se2_ag3_f_02 - phones	L	157.9298
157.8998	DCB_se2_ag3_f_02 - words	little	158.0898
157.9298	DCB_se2_ag3_f_02 - phones	IH1	157.9798
157.9798	DCB_se2_ag3_f_02 - phones	T	158.0098
158.0098	DCB_se2_ag3_f_02 - phones	AH0	158.0498
158.0498	DCB_se2_ag3_f_02 - phones	L	158.0898
158.0898	DCB_se2_ag3_f_02 - phones	W	158.2098
158.0898	DCB_se2_ag3_f_02 - words	while	158.4098
158.2098	DCB_se2_ag3_f_02 - phones	AY1	158.3298
158.3298	DCB_se2_ag3_f_02 - phones	L	158.4098
158.4098	DCB_se2_ag3_f_02 - phones	sp	158.4398
158.4398	DCB_se2_ag3_f_02 - phones	AA1	158.5698
158.4398	DCB_se2_ag3_f_02 - words	r	158.5998
158.5698	DCB_se2_ag3_f_02 - phones	R	158.5998
158.5998	DCB_se2_ag3_f_02 - phones	AH0	158.6398
158.5998	DCB_se2_ag3_f_02 - words	and	158.7098
158.6398	DCB_se2_ag3_f_02 - phones	N	158.7098
158.7098	DCB_se2_ag3_f_02 - phones	AA1	158.7798
158.7098	DCB_se2_ag3_f_02 - words	r	158.8598
158.7798	DCB_se2_ag3_f_02 - phones	R	158.8598
158.8598	DCB_se2_ag3_f_02 - phones	K	158.9498
158.8598	DCB_se2_ag3_f_02 - words	catering	159.2498
158.9498	DCB_se2_ag3_f_02 - phones	EY1	159.0198
159.0198	DCB_se2_ag3_f_02 - phones	T	159.0598
159.0598	DCB_se2_ag3_f_02 - phones	ER0	159.1598
159.1598	DCB_se2_ag3_f_02 - phones	IH0	159.2098
159.2098	DCB_se2_ag3_f_02 - phones	NG	159.2498
159.2498	DCB_se2_ag3_f_02 - phones	B	159.2998
159.2498	DCB_se2_ag3_f_02 - words	based	159.5198
159.2998	DCB_se2_ag3_f_02 - phones	EY1	159.4198
159.4198	DCB_se2_ag3_f_02 - phones	S	159.4798
159.4798	DCB_se2_ag3_f_02 - phones	T	159.5198
159.5198	DCB_se2_ag3_f_02 - phones	IH0	159.5598
159.5198	DCB_se2_ag3_f_02 - words	in	159.6298
159.5598	DCB_se2_ag3_f_02 - phones	N	159.6298
159.6298	DCB_se2_ag3_f_02 - phones	S	159.6998
159.6298	DCB_se2_ag3_f_02 - words	springfield	160.3998
159.6998	DCB_se2_ag3_f_02 - phones	P	159.7598
159.7598	DCB_se2_ag3_f_02 - phones	R	159.7898
159.7898	DCB_se2_ag3_f_02 - phones	IH1	159.8298
159.8298	DCB_se2_ag3_f_02 - phones	NG	159.8998
159.8998	DCB_se2_ag3_f_02 - phones	F	160.0098
160.0098	DCB_se2_ag3_f_02 - phones	IY2	160.1998
160.1998	DCB_se2_ag3_f_02 - phones	L	160.3498
160.3498	DCB_se2_ag3_f_02 - phones	D	160.3998
160.3998	DCB_se2_ag3_f_02 - phones	sp	160.8893
160.8893	DCB_se2_ag3_f_02 - phones	AE1	161.1793
160.8893	DCB_se2_ag3_f_02 - words	and	161.3193
161.1793	DCB_se2_ag3_f_02 - phones	N	161.2193
161.2193	DCB_se2_ag3_f_02 - phones	D	161.3193
161.3193	DCB_se2_ag3_f_02 - phones	AY1	161.4493
161.3193	DCB_se2_ag3_f_02 - words	i	161.4493
161.4493	DCB_se2_ag3_f_02 - phones	L	161.5593
161.4493	DCB_se2_ag3_f_02 - words	liked	161.8393
161.5593	DCB_se2_ag3_f_02 - phones	AY1	161.6493
161.6493	DCB_se2_ag3_f_02 - phones	K	161.7993
[truncated: 45,468 more rows]
