# Supplementary material for: Considering Performance in the Automated and Manual Coding of Sociolinguistic Variables: Lessons From Variable (ING)
Source: Front Artif Intell. 2021 Apr 29;4:648543. doi: 10.3389/frai.2021.648543 (PMC8117961; doi:10.3389/frai.2021.648543)
Supplement: Supplementary file 4 [file Data_Sheet_4.ZIP › CORAAL_Aligned_as_Tables/DCB_se1_ag3_m_03_1_txout.txt]

tmin	tier	text	tmax
0.1406	DCB_se1_ag3_m_01 - phones	sil	0.1806
0.1806	DCB_se1_ag3_m_01 - phones	K	0.2506
0.1806	DCB_se1_ag3_m_01 - words	can	0.4206
0.2506	DCB_se1_ag3_m_01 - phones	AE1	0.2906
0.2906	DCB_se1_ag3_m_01 - phones	N	0.4206
0.4206	DCB_se1_ag3_m_01 - phones	Y	0.5306
0.4206	DCB_se1_ag3_m_01 - words	you	0.7006
0.5306	DCB_se1_ag3_m_01 - phones	UW1	0.7006
0.7006	DCB_se1_ag3_m_01 - phones	sp	0.7306
0.7306	DCB_se1_ag3_m_01 - phones	AH1	1.1106
0.7306	DCB_se1_ag3_m_01 - words	um	1.3006
1.1106	DCB_se1_ag3_m_01 - phones	M	1.3006
1.3006	DCB_se1_ag3_m_01 - phones	sp	1.4106
1.6170	DCB_se1_ag3_m_01 - phones	S	1.8470
1.6170	DCB_se1_ag3_m_01 - words	state	2.0570
1.8470	DCB_se1_ag3_m_01 - phones	T	1.8970
1.8970	DCB_se1_ag3_m_01 - phones	EY1	2.0070
2.0070	DCB_se1_ag3_m_01 - phones	T	2.0570
2.0570	DCB_se1_ag3_m_01 - phones	Y	2.1070
2.0570	DCB_se1_ag3_m_01 - words	your	2.1670
2.1070	DCB_se1_ag3_m_01 - phones	UH1	2.1370
2.1370	DCB_se1_ag3_m_01 - phones	R	2.1670
2.1670	DCB_se1_ag3_m_01 - phones	N	2.2170
2.1670	DCB_se1_ag3_m_01 - words	name	2.4870
2.2170	DCB_se1_ag3_m_01 - phones	EY1	2.4370
2.4370	DCB_se1_ag3_m_01 - phones	M	2.4870
2.4870	DCB_se1_ag3_m_01 - phones	P	2.5370
2.4870	DCB_se1_ag3_m_01 - words	please	2.8970
2.5370	DCB_se1_ag3_m_01 - phones	L	2.6270
2.6270	DCB_se1_ag3_m_01 - phones	IY1	2.7970
2.7970	DCB_se1_ag3_m_01 - phones	Z	2.8970
2.8970	DCB_se1_ag3_m_01 - phones	sp	6.3515
3.0770	DCB_se1_ag3_m_03 - phones	sil	3.1170
3.1170	DCB_se1_ag3_m_03 - phones	HH	3.2170
3.1170	DCB_se1_ag3_m_03 - words	hey	3.3270
3.2170	DCB_se1_ag3_m_03 - phones	EY1	3.3270
3.3270	DCB_se1_ag3_m_03 - phones	M	3.4370
3.3270	DCB_se1_ag3_m_03 - words	my	3.4670
3.4370	DCB_se1_ag3_m_03 - phones	AY1	3.4670
3.4670	DCB_se1_ag3_m_03 - phones	N	3.5170
3.4670	DCB_se1_ag3_m_03 - words	name	3.7070
3.5170	DCB_se1_ag3_m_03 - phones	EY1	3.6770
3.6770	DCB_se1_ag3_m_03 - phones	M	3.7070
3.7070	DCB_se1_ag3_m_03 - words	rdx	3.7970
3.7070	DCB_se1_ag3_m_03 - phones	TN	3.7970
3.7970	DCB_se1_ag3_m_03 - phones	sp	7.9124
6.3515	DCB_se1_ag3_m_01 - words	<unk>	6.7015
6.3515	DCB_se1_ag3_m_01 - phones	spn	6.7015
6.7015	DCB_se1_ag3_m_01 - phones	TN	7.8815
6.7015	DCB_se1_ag3_m_01 - words	rdx	7.8815
7.8815	DCB_se1_ag3_m_01 - phones	sp	8.3983
7.9124	DCB_se1_ag3_m_03 - phones	Y	8.0424
7.9124	DCB_se1_ag3_m_03 - words	yeah	8.4624
8.0424	DCB_se1_ag3_m_03 - phones	AE1	8.4624
8.3983	DCB_se1_ag3_m_01 - phones	HH	8.4283
8.3983	DCB_se1_ag3_m_01 - words	who	8.4583
8.4283	DCB_se1_ag3_m_01 - phones	UW1	8.4583
8.4583	DCB_se1_ag3_m_01 - phones	G	8.5583
8.4583	DCB_se1_ag3_m_01 - words	gave	8.7383
8.4624	DCB_se1_ag3_m_03 - words	<unk>	8.8624
8.4624	DCB_se1_ag3_m_03 - phones	spn	8.8624
8.5583	DCB_se1_ag3_m_01 - phones	EY1	8.6883
8.6883	DCB_se1_ag3_m_01 - phones	V	8.7383
8.7383	DCB_se1_ag3_m_01 - phones	Y	8.7983
8.7383	DCB_se1_ag3_m_01 - words	you	8.8283
8.7983	DCB_se1_ag3_m_01 - phones	UW1	8.8283
8.8283	DCB_se1_ag3_m_01 - phones	DH	8.8683
8.8283	DCB_se1_ag3_m_01 - words	that	9.0383
8.8683	DCB_se1_ag3_m_01 - phones	AH0	8.9983
8.9983	DCB_se1_ag3_m_01 - phones	T	9.0383
9.0383	DCB_se1_ag3_m_01 - phones	N	9.0983
9.0383	DCB_se1_ag3_m_01 - words	name	9.2883
9.0983	DCB_se1_ag3_m_01 - phones	EY1	9.2583
9.2583	DCB_se1_ag3_m_01 - phones	M	9.2883
9.7855	DCB_se1_ag3_m_03 - phones	sil	9.8655
9.8655	DCB_se1_ag3_m_03 - phones	Y	9.9155
9.8655	DCB_se1_ag3_m_03 - words	you	9.9655
9.9155	DCB_se1_ag3_m_03 - phones	UW1	9.9655
9.9655	DCB_se1_ag3_m_03 - phones	N	10.0155
9.9655	DCB_se1_ag3_m_03 - words	know	10.1055
10.0155	DCB_se1_ag3_m_03 - phones	OW1	10.1055
10.1055	DCB_se1_ag3_m_03 - phones	DH	10.1355
10.1055	DCB_se1_ag3_m_03 - words	the	10.1755
10.1355	DCB_se1_ag3_m_03 - phones	AH0	10.1755
10.1755	DCB_se1_ag3_m_03 - phones	S	10.2655
10.1755	DCB_se1_ag3_m_03 - words	streets	10.5355
10.2655	DCB_se1_ag3_m_03 - phones	T	10.3155
10.3155	DCB_se1_ag3_m_03 - phones	R	10.3655
10.3655	DCB_se1_ag3_m_03 - phones	IY1	10.4155
10.4155	DCB_se1_ag3_m_03 - phones	T	10.4655
10.4655	DCB_se1_ag3_m_03 - phones	S	10.5355
10.5355	DCB_se1_ag3_m_03 - phones	G	10.5855
10.5355	DCB_se1_ag3_m_03 - words	gave	10.7555
10.5855	DCB_se1_ag3_m_03 - phones	EY1	10.7255
10.7255	DCB_se1_ag3_m_03 - phones	V	10.7555
10.7555	DCB_se1_ag3_m_03 - phones	M	10.8155
10.7555	DCB_se1_ag3_m_03 - words	me	10.8655
10.8155	DCB_se1_ag3_m_03 - phones	IY1	10.8655
10.8655	DCB_se1_ag3_m_03 - phones	DH	10.9255
10.8655	DCB_se1_ag3_m_03 - words	that	11.0755
10.9255	DCB_se1_ag3_m_03 - phones	AE1	11.0355
11.0355	DCB_se1_ag3_m_03 - phones	T	11.0755
11.0755	DCB_se1_ag3_m_03 - phones	N	11.1755
11.0755	DCB_se1_ag3_m_03 - words	name	11.4755
11.1755	DCB_se1_ag3_m_03 - phones	EY1	11.4255
11.4255	DCB_se1_ag3_m_03 - phones	M	11.4755
11.4755	DCB_se1_ag3_m_03 - phones	Y	11.5355
11.4755	DCB_se1_ag3_m_03 - words	you	11.5755
11.5355	DCB_se1_ag3_m_03 - phones	UW1	11.5755
11.5755	DCB_se1_ag3_m_03 - phones	N	11.6155
11.5755	DCB_se1_ag3_m_03 - words	know	11.7355
11.6155	DCB_se1_ag3_m_03 - phones	OW1	11.7355
11.7355	DCB_se1_ag3_m_03 - phones	W	11.7755
11.7355	DCB_se1_ag3_m_03 - words	what	11.8355
11.7755	DCB_se1_ag3_m_03 - phones	AH1	11.8055
11.8055	DCB_se1_ag3_m_03 - phones	T	11.8355
11.8355	DCB_se1_ag3_m_03 - phones	AH0	11.8655
11.8355	DCB_se1_ag3_m_03 - words	i'm	11.8955
11.8655	DCB_se1_ag3_m_03 - phones	M	11.8955
11.8955	DCB_se1_ag3_m_03 - phones	S	11.9755
11.8955	DCB_se1_ag3_m_03 - words	saying	12.2655
11.9755	DCB_se1_ag3_m_03 - phones	EY1	12.1555
12.1555	DCB_se1_ag3_m_03 - phones	IH0	12.1855
12.1855	DCB_se1_ag3_m_03 - phones	NG	12.2655
12.2655	DCB_se1_ag3_m_03 - phones	sp	12.3055
12.3055	DCB_se1_ag3_m_03 - phones	K	12.3455
12.3055	DCB_se1_ag3_m_03 - words	coming	12.5855
12.3455	DCB_se1_ag3_m_03 - phones	AH1	12.3855
12.3855	DCB_se1_ag3_m_03 - phones	M	12.4955
12.4955	DCB_se1_ag3_m_03 - phones	IH0	12.5355
12.5355	DCB_se1_ag3_m_03 - phones	NG	12.5855
12.5855	DCB_se1_ag3_m_03 - phones	AH1	12.6755
12.5855	DCB_se1_ag3_m_03 - words	up	12.7655
12.6755	DCB_se1_ag3_m_03 - phones	P	12.7655
12.7655	DCB_se1_ag3_m_03 - phones	IH0	12.8155
12.7655	DCB_se1_ag3_m_03 - words	in	12.8555
12.8155	DCB_se1_ag3_m_03 - phones	N	12.8555
12.8555	DCB_se1_ag3_m_03 - phones	DH	12.8855
12.8555	DCB_se1_ag3_m_03 - words	the	12.9355
12.8855	DCB_se1_ag3_m_03 - phones	IY0	12.9355
12.9355	DCB_se1_ag3_m_03 - phones	S	13.0455
12.9355	DCB_se1_ag3_m_03 - words	streets	13.3155
13.0455	DCB_se1_ag3_m_03 - phones	T	13.1055
13.1055	DCB_se1_ag3_m_03 - phones	R	13.1455
13.1455	DCB_se1_ag3_m_03 - phones	IY1	13.2255
13.2255	DCB_se1_ag3_m_03 - phones	T	13.2555
13.2555	DCB_se1_ag3_m_03 - phones	S	13.3155
13.3155	DCB_se1_ag3_m_03 - phones	Y	13.3455
13.3155	DCB_se1_ag3_m_03 - words	you	13.3755
13.3455	DCB_se1_ag3_m_03 - phones	UW1	13.3755
13.3755	DCB_se1_ag3_m_03 - phones	N	13.4155
13.3755	DCB_se1_ag3_m_03 - words	know	13.5155
13.4155	DCB_se1_ag3_m_03 - phones	OW1	13.5155
13.5155	DCB_se1_ag3_m_03 - phones	DH	13.5655
13.5155	DCB_se1_ag3_m_03 - words	the	13.6155
13.5655	DCB_se1_ag3_m_03 - phones	IY0	13.6155
13.6155	DCB_se1_ag3_m_03 - phones	N	13.6855
13.6155	DCB_se1_ag3_m_03 - words	neighborhood	14.3255
13.6855	DCB_se1_ag3_m_03 - phones	EY1	13.8055
13.8055	DCB_se1_ag3_m_03 - phones	B	13.8755
13.8755	DCB_se1_ag3_m_03 - phones	ER0	13.9755
13.9755	DCB_se1_ag3_m_03 - phones	HH	14.0655
14.0655	DCB_se1_ag3_m_03 - phones	UH2	14.2955
14.2955	DCB_se1_ag3_m_03 - phones	D	14.3255
14.3255	DCB_se1_ag3_m_03 - phones	Y	14.3855
14.3255	DCB_se1_ag3_m_03 - words	you	14.4455
14.3855	DCB_se1_ag3_m_03 - phones	UW1	14.4455
14.4455	DCB_se1_ag3_m_03 - phones	N	14.5155
14.4455	DCB_se1_ag3_m_03 - words	know	14.5855
14.5155	DCB_se1_ag3_m_03 - phones	OW1	14.5855
14.5855	DCB_se1_ag3_m_03 - phones	DH	14.6255
14.5855	DCB_se1_ag3_m_03 - words	that	14.7055
14.6255	DCB_se1_ag3_m_03 - phones	AH0	14.6655
14.6655	DCB_se1_ag3_m_03 - phones	T	14.7055
14.7055	DCB_se1_ag3_m_03 - phones	Z	14.7855
14.7055	DCB_se1_ag3_m_03 - words	s	14.7855
14.7855	DCB_se1_ag3_m_03 - phones	DH	14.8155
14.7855	DCB_se1_ag3_m_03 - words	the	14.8555
14.8155	DCB_se1_ag3_m_03 - phones	AH0	14.8555
14.8555	DCB_se1_ag3_m_03 - phones	N	14.9255
14.8555	DCB_se1_ag3_m_03 - words	neighborhood	15.3255
14.9255	DCB_se1_ag3_m_03 - phones	EY1	15.0355
15.0355	DCB_se1_ag3_m_03 - phones	B	15.0755
15.0755	DCB_se1_ag3_m_03 - phones	ER0	15.1155
15.1155	DCB_se1_ag3_m_03 - phones	HH	15.1755
15.1755	DCB_se1_ag3_m_03 - phones	UH2	15.2955
15.2955	DCB_se1_ag3_m_03 - phones	D	15.3255
15.3255	DCB_se1_ag3_m_03 - phones	W	15.3655
15.3255	DCB_se1_ag3_m_03 - words	we	15.4255
15.3655	DCB_se1_ag3_m_03 - phones	IY1	15.4255
15.4255	DCB_se1_ag3_m_03 - phones	W	15.5255
15.4255	DCB_se1_ag3_m_03 - words	was	15.6455
15.5255	DCB_se1_ag3_m_03 - phones	AH0	15.5555
15.5555	DCB_se1_ag3_m_03 - phones	Z	15.6455
15.6455	DCB_se1_ag3_m_03 - phones	sp	15.6755
15.6755	DCB_se1_ag3_m_03 - phones	F	15.7055
15.6755	DCB_se1_ag3_m_03 - words	from	15.9955
15.7055	DCB_se1_ag3_m_03 - phones	R	15.7355
15.7355	DCB_se1_ag3_m_03 - phones	AH1	15.9255
15.9255	DCB_se1_ag3_m_03 - phones	M	15.9955
15.9955	DCB_se1_ag3_m_03 - phones	sp	17.0228
17.0228	DCB_se1_ag3_m_03 - phones	S	17.1628
17.0228	DCB_se1_ag3_m_03 - words	so	17.2628
17.1628	DCB_se1_ag3_m_03 - phones	OW1	17.2628
17.2628	DCB_se1_ag3_m_03 - phones	W	17.3128
17.2628	DCB_se1_ag3_m_03 - words	we	17.3528
17.3128	DCB_se1_ag3_m_03 - phones	IY1	17.3528
17.3528	DCB_se1_ag3_m_03 - phones	K	17.4528
17.3528	DCB_se1_ag3_m_03 - words	called	17.6028
17.4528	DCB_se1_ag3_m_03 - phones	AO1	17.5228
17.5228	DCB_se1_ag3_m_03 - phones	L	17.5628
17.5628	DCB_se1_ag3_m_03 - phones	D	17.6028
17.6028	DCB_se1_ag3_m_03 - phones	AW0	17.7128
17.6028	DCB_se1_ag3_m_03 - words	ourselves	18.1328
17.7128	DCB_se1_ag3_m_03 - phones	ER0	17.7528
17.7528	DCB_se1_ag3_m_03 - phones	S	17.8628
17.8628	DCB_se1_ag3_m_03 - phones	EH1	17.9328
17.9328	DCB_se1_ag3_m_03 - phones	L	18.0228
18.0228	DCB_se1_ag3_m_03 - phones	V	18.0528
18.0528	DCB_se1_ag3_m_03 - phones	Z	18.1328
18.1328	DCB_se1_ag3_m_03 - phones	sp	20.2128
20.2128	DCB_se1_ag3_m_03 - phones	DH	20.5428
20.2128	DCB_se1_ag3_m_03 - words	the	20.7028
20.5428	DCB_se1_ag3_m_03 - phones	IY0	20.7028
20.7028	DCB_se1_ag3_m_03 - phones	sp	20.7328
20.7328	DCB_se1_ag3_m_03 - phones	TN	20.8228
20.7328	DCB_se1_ag3_m_03 - words	rdx	20.8228
20.8228	DCB_se1_ag3_m_03 - phones	sp	26.2095
22.2077	DCB_se1_ag3_m_01 - phones	OW1	22.7377
22.2077	DCB_se1_ag3_m_01 - words	oh	22.7377
22.7377	DCB_se1_ag3_m_01 - phones	sp	22.7877
22.7877	DCB_se1_ag3_m_01 - phones	OW2	22.8177
22.7877	DCB_se1_ag3_m_01 - words	okay	23.1077
22.8177	DCB_se1_ag3_m_01 - phones	K	22.9177
22.9177	DCB_se1_ag3_m_01 - phones	EY1	23.1077
23.1077	DCB_se1_ag3_m_01 - phones	OW2	23.3077
23.1077	DCB_se1_ag3_m_01 - words	okay	23.7077
23.3077	DCB_se1_ag3_m_01 - phones	K	23.4977
23.4977	DCB_se1_ag3_m_01 - phones	EY1	23.7077
23.7077	DCB_se1_ag3_m_01 - phones	sp	23.8377
23.8377	DCB_se1_ag3_m_01 - phones	S	23.9777
23.8377	DCB_se1_ag3_m_01 - words	so	24.0677
23.9777	DCB_se1_ag3_m_01 - phones	OW1	24.0677
24.0677	DCB_se1_ag3_m_01 - phones	W	24.1377
24.0677	DCB_se1_ag3_m_01 - words	where	24.3477
24.1377	DCB_se1_ag3_m_01 - phones	EH1	24.2977
24.2977	DCB_se1_ag3_m_01 - phones	R	24.3477
24.3477	DCB_se1_ag3_m_01 - phones	W	24.4177
24.3477	DCB_se1_ag3_m_01 - words	where	24.5477
24.4177	DCB_se1_ag3_m_01 - phones	EH1	24.5177
24.5177	DCB_se1_ag3_m_01 - phones	R	24.5477
24.5477	DCB_se1_ag3_m_01 - phones	IH0	24.5977
24.5477	DCB_se1_ag3_m_01 - words	is	24.6477
24.5977	DCB_se1_ag3_m_01 - phones	Z	24.6477
24.6477	DCB_se1_ag3_m_01 - phones	EH1	24.6777
24.6477	DCB_se1_ag3_m_01 - words	f	24.7077
24.6777	DCB_se1_ag3_m_01 - phones	F	24.7077
24.7077	DCB_se1_ag3_m_01 - phones	W	24.8277
24.7077	DCB_se1_ag3_m_01 - words	what	24.8877
24.8277	DCB_se1_ag3_m_01 - phones	AH1	24.8577
24.8577	DCB_se1_ag3_m_01 - phones	T	24.8877
24.8877	DCB_se1_ag3_m_01 - phones	P	24.9677
24.8877	DCB_se1_ag3_m_01 - words	part	25.0877
24.9677	DCB_se1_ag3_m_01 - phones	AA1	25.0277
25.0277	DCB_se1_ag3_m_01 - phones	R	25.0577
25.0577	DCB_se1_ag3_m_01 - phones	T	25.0877
25.0877	DCB_se1_ag3_m_01 - phones	AH0	25.1277
25.0877	DCB_se1_ag3_m_01 - words	of	25.1577
25.1277	DCB_se1_ag3_m_01 - phones	V	25.1577
25.1577	DCB_se1_ag3_m_01 - phones	D	25.2077
25.1577	DCB_se1_ag3_m_01 - words	dc	25.4977
25.2077	DCB_se1_ag3_m_01 - phones	IY1	25.3077
25.3077	DCB_se1_ag3_m_01 - phones	S	25.4177
25.4177	DCB_se1_ag3_m_01 - phones	IY1	25.4977
25.4977	DCB_se1_ag3_m_01 - words	are	25.5477
25.4977	DCB_se1_ag3_m_01 - phones	ER0	25.5477
25.5477	DCB_se1_ag3_m_01 - phones	Y	25.6177
25.5477	DCB_se1_ag3_m_01 - words	you	25.6677
25.6177	DCB_se1_ag3_m_01 - phones	UW1	25.6677
25.6677	DCB_se1_ag3_m_01 - phones	F	25.6977
25.6677	DCB_se1_ag3_m_01 - words	from	25.8677
25.6977	DCB_se1_ag3_m_01 - phones	R	25.7677
25.7677	DCB_se1_ag3_m_01 - phones	AH1	25.8377
25.8377	DCB_se1_ag3_m_01 - phones	M	25.8677
25.8677	DCB_se1_ag3_m_01 - phones	sp	41.9566
26.2095	DCB_se1_ag3_m_03 - phones	spn	26.2395
26.2095	DCB_se1_ag3_m_03 - words	<unk>	26.2395
26.2395	DCB_se1_ag3_m_03 - phones	sp	26.5616
26.5616	DCB_se1_ag3_m_03 - phones	AY1	26.7516
26.5616	DCB_se1_ag3_m_03 - words	i'm	26.8016
26.7516	DCB_se1_ag3_m_03 - phones	M	26.8016
26.8016	DCB_se1_ag3_m_03 - phones	AE1	26.9616
26.8016	DCB_se1_ag3_m_03 - words	actually	27.1416
26.9616	DCB_se1_ag3_m_03 - phones	K	27.0116
27.0116	DCB_se1_ag3_m_03 - phones	CH	27.0716
27.0716	DCB_se1_ag3_m_03 - phones	L	27.1016
27.1016	DCB_se1_ag3_m_03 - phones	IY0	27.1416
27.1416	DCB_se1_ag3_m_03 - phones	F	27.2216
27.1416	DCB_se1_ag3_m_03 - words	from	27.3316
27.2216	DCB_se1_ag3_m_03 - phones	ER0	27.2716
27.2716	DCB_se1_ag3_m_03 - phones	M	27.3316
27.3316	DCB_se1_ag3_m_03 - phones	DH	27.3716
27.3316	DCB_se1_ag3_m_03 - words	the	27.4216
27.3716	DCB_se1_ag3_m_03 - phones	AH0	27.4216
27.4216	DCB_se1_ag3_m_03 - phones	M	27.5216
27.4216	DCB_se1_ag3_m_03 - words	maryland	27.9316
27.5216	DCB_se1_ag3_m_03 - phones	EH1	27.5916
27.5916	DCB_se1_ag3_m_03 - phones	R	27.7616
27.7616	DCB_se1_ag3_m_03 - phones	AH0	27.7916
27.7916	DCB_se1_ag3_m_03 - phones	L	27.8216
27.8216	DCB_se1_ag3_m_03 - phones	AH0	27.8616
27.8616	DCB_se1_ag3_m_03 - phones	N	27.8916
27.8916	DCB_se1_ag3_m_03 - phones	D	27.9316
27.9316	DCB_se1_ag3_m_03 - phones	S	28.0816
27.9316	DCB_se1_ag3_m_03 - words	side	28.3616
28.0816	DCB_se1_ag3_m_03 - phones	AY1	28.3216
28.3216	DCB_se1_ag3_m_03 - phones	D	28.3616
28.3616	DCB_se1_ag3_m_03 - phones	AY1	28.4216
28.3616	DCB_se1_ag3_m_03 - words	i'm	28.4616
28.4216	DCB_se1_ag3_m_03 - phones	M	28.4616
28.4616	DCB_se1_ag3_m_03 - phones	M	28.5516
28.4616	DCB_se1_ag3_m_03 - words	more	28.6816
28.5516	DCB_se1_ag3_m_03 - phones	AO1	28.6516
28.6516	DCB_se1_ag3_m_03 - phones	R	28.6816
28.6816	DCB_se1_ag3_m_03 - phones	AY1	28.7416
28.6816	DCB_se1_ag3_m_03 - words	i'm	28.8016
28.7416	DCB_se1_ag3_m_03 - phones	M	28.8016
28.8016	DCB_se1_ag3_m_03 - phones	F	28.8916
28.8016	DCB_se1_ag3_m_03 - words	from	28.9916
28.8916	DCB_se1_ag3_m_03 - phones	ER0	28.9316
28.9316	DCB_se1_ag3_m_03 - phones	M	28.9916
28.9916	DCB_se1_ag3_m_03 - phones	DH	29.0416
28.9916	DCB_se1_ag3_m_03 - words	the	29.1416
29.0416	DCB_se1_ag3_m_03 - phones	IY0	29.1416
29.1416	DCB_se1_ag3_m_03 - phones	L	29.2016
29.1416	DCB_se1_ag3_m_03 - words	line	29.5216
29.2016	DCB_se1_ag3_m_03 - phones	AY1	29.4316
29.4316	DCB_se1_ag3_m_03 - phones	N	29.5216
29.5216	DCB_se1_ag3_m_03 - phones	M	29.5916
29.5216	DCB_se1_ag3_m_03 - words	man	29.7416
29.5916	DCB_se1_ag3_m_03 - phones	AE1	29.7116
29.7116	DCB_se1_ag3_m_03 - phones	N	29.7416
29.7416	DCB_se1_ag3_m_03 - phones	Y	29.7716
29.7416	DCB_se1_ag3_m_03 - words	you	29.8216
29.7716	DCB_se1_ag3_m_03 - phones	UW1	29.8216
29.8216	DCB_se1_ag3_m_03 - phones	N	29.8916
29.8216	DCB_se1_ag3_m_03 - words	know	30.0316
29.8916	DCB_se1_ag3_m_03 - phones	OW1	30.0316
30.0316	DCB_se1_ag3_m_03 - phones	L	30.0916
30.0316	DCB_se1_ag3_m_03 - words	like	30.2516
30.0916	DCB_se1_ag3_m_03 - phones	AY1	30.1616
30.1616	DCB_se1_ag3_m_03 - phones	K	30.2516
30.2516	DCB_se1_ag3_m_03 - phones	N	30.2916
30.2516	DCB_se1_ag3_m_03 - words	new	30.4016
30.2916	DCB_se1_ag3_m_03 - phones	UW1	30.4016
30.4016	DCB_se1_ag3_m_03 - phones	HH	30.4616
30.4016	DCB_se1_ag3_m_03 - words	hampshire	30.7716
30.4616	DCB_se1_ag3_m_03 - phones	AE1	30.5916
30.5916	DCB_se1_ag3_m_03 - phones	M	30.6516
30.6516	DCB_se1_ag3_m_03 - phones	SH	30.7316
30.7316	DCB_se1_ag3_m_03 - phones	ER0	30.7716
30.7716	DCB_se1_ag3_m_03 - phones	AE1	31.0216
30.7716	DCB_se1_ag3_m_03 - words	avenue	31.2116
31.0216	DCB_se1_ag3_m_03 - phones	V	31.0716
31.0716	DCB_se1_ag3_m_03 - phones	AH0	31.1016
31.1016	DCB_se1_ag3_m_03 - phones	N	31.1616
31.1616	DCB_se1_ag3_m_03 - phones	UW2	31.2116
31.2116	DCB_se1_ag3_m_03 - phones	AY1	31.3316
31.2116	DCB_se1_ag3_m_03 - words	i've	31.3816
31.3316	DCB_se1_ag3_m_03 - phones	V	31.3816
31.3816	DCB_se1_ag3_m_03 - phones	B	31.4416
31.3816	DCB_se1_ag3_m_03 - words	been	31.5016
31.4416	DCB_se1_ag3_m_03 - phones	AH0	31.4716
31.4716	DCB_se1_ag3_m_03 - phones	N	31.5016
31.5016	DCB_se1_ag3_m_03 - phones	AO1	31.6616
31.5016	DCB_se1_ag3_m_03 - words	all	31.7316
31.6616	DCB_se1_ag3_m_03 - phones	L	31.7316
31.7316	DCB_se1_ag3_m_03 - phones	ER0	31.9216
31.7316	DCB_se1_ag3_m_03 - words	around	32.1916
31.9216	DCB_se1_ag3_m_03 - phones	AW1	32.1016
32.1016	DCB_se1_ag3_m_03 - phones	N	32.1616
32.1616	DCB_se1_ag3_m_03 - phones	D	32.1916
32.1916	DCB_se1_ag3_m_03 - phones	DH	32.2216
32.1916	DCB_se1_ag3_m_03 - words	the	32.2716
32.2216	DCB_se1_ag3_m_03 - phones	AH0	32.2716
32.2716	DCB_se1_ag3_m_03 - phones	S	32.4116
32.2716	DCB_se1_ag3_m_03 - words	city	32.6316
32.4116	DCB_se1_ag3_m_03 - phones	IH1	32.4716
32.4716	DCB_se1_ag3_m_03 - phones	T	32.5316
32.5316	DCB_se1_ag3_m_03 - phones	IY0	32.6316
32.6316	DCB_se1_ag3_m_03 - phones	DH	32.6816
32.6316	DCB_se1_ag3_m_03 - words	though	32.9116
32.6816	DCB_se1_ag3_m_03 - phones	OW1	32.9116
32.9116	DCB_se1_ag3_m_03 - phones	AE1	33.1816
32.9116	DCB_se1_ag3_m_03 - words	and	33.2816
33.1816	DCB_se1_ag3_m_03 - phones	N	33.2116
33.2116	DCB_se1_ag3_m_03 - phones	D	33.2816
33.2816	DCB_se1_ag3_m_03 - phones	AO1	33.5016
33.2816	DCB_se1_ag3_m_03 - words	on	33.5416
33.5016	DCB_se1_ag3_m_03 - phones	N	33.5416
33.5416	DCB_se1_ag3_m_03 - phones	L	33.6016
33.5416	DCB_se1_ag3_m_03 - words	like	33.7816
33.6016	DCB_se1_ag3_m_03 - phones	AY1	33.7016
33.7016	DCB_se1_ag3_m_03 - phones	K	33.7816
33.7816	DCB_se1_ag3_m_03 - phones	sp	34.2570
34.2570	DCB_se1_ag3_m_03 - phones	P	34.3370
34.2570	DCB_se1_ag3_m_03 - words	pg	34.7170
34.3370	DCB_se1_ag3_m_03 - phones	IY1	34.4470
34.4470	DCB_se1_ag3_m_03 - phones	JH	34.5570
34.5570	DCB_se1_ag3_m_03 - phones	IY1	34.7170
34.7170	DCB_se1_ag3_m_03 - phones	AO1	34.7670
34.7170	DCB_se1_ag3_m_03 - words	all	34.8970
34.7670	DCB_se1_ag3_m_03 - phones	L	34.8970
34.8970	DCB_se1_ag3_m_03 - phones	ER0	35.0770
34.8970	DCB_se1_ag3_m_03 - words	around	35.2970
35.0770	DCB_se1_ag3_m_03 - phones	AW1	35.1870
35.1870	DCB_se1_ag3_m_03 - phones	N	35.2570
35.2570	DCB_se1_ag3_m_03 - phones	D	35.2970
35.2970	DCB_se1_ag3_m_03 - phones	sp	35.3570
35.3570	DCB_se1_ag3_m_03 - phones	DH	35.3970
35.3570	DCB_se1_ag3_m_03 - words	the	35.4370
35.3970	DCB_se1_ag3_m_03 - phones	AH0	35.4370
35.4370	DCB_se1_ag3_m_03 - phones	S	35.5670
35.4370	DCB_se1_ag3_m_03 - words	side	35.7270
35.5670	DCB_se1_ag3_m_03 - phones	AY1	35.6970
35.6970	DCB_se1_ag3_m_03 - phones	D	35.7270
35.7270	DCB_se1_ag3_m_03 - phones	AH0	35.7570
35.7270	DCB_se1_ag3_m_03 - words	of	35.8070
35.7570	DCB_se1_ag3_m_03 - phones	V	35.8070
35.8070	DCB_se1_ag3_m_03 - phones	P	35.9170
35.8070	DCB_se1_ag3_m_03 - words	pg	36.3070
35.9170	DCB_se1_ag3_m_03 - phones	IY1	36.0570
36.0570	DCB_se1_ag3_m_03 - phones	JH	36.1870
36.1870	DCB_se1_ag3_m_03 - phones	IY1	36.3070
36.3070	DCB_se1_ag3_m_03 - phones	AH0	36.3370
36.3070	DCB_se1_ag3_m_03 - words	and	36.3670
36.3370	DCB_se1_ag3_m_03 - phones	N	36.3670
36.3670	DCB_se1_ag3_m_03 - phones	M	36.4970
36.3670	DCB_se1_ag3_m_03 - words	maryland	36.9570
36.4970	DCB_se1_ag3_m_03 - phones	EH1	36.5370
36.5370	DCB_se1_ag3_m_03 - phones	R	36.7770
36.7770	DCB_se1_ag3_m_03 - phones	AH0	36.8070
36.8070	DCB_se1_ag3_m_03 - phones	L	36.8370
36.8370	DCB_se1_ag3_m_03 - phones	AH0	36.8870
36.8870	DCB_se1_ag3_m_03 - phones	N	36.9170
36.9170	DCB_se1_ag3_m_03 - phones	D	36.9570
36.9570	DCB_se1_ag3_m_03 - phones	S	37.0870
36.9570	DCB_se1_ag3_m_03 - words	so	37.2970
37.0870	DCB_se1_ag3_m_03 - phones	OW1	37.2970
37.2970	DCB_se1_ag3_m_03 - phones	Y	37.3370
37.2970	DCB_se1_ag3_m_03 - words	you	37.4570
37.3370	DCB_se1_ag3_m_03 - phones	UW1	37.4570
37.4570	DCB_se1_ag3_m_03 - phones	sp	37.4870
37.4870	DCB_se1_ag3_m_03 - phones	N	37.6070
37.4870	DCB_se1_ag3_m_03 - words	know	37.7170
37.6070	DCB_se1_ag3_m_03 - phones	OW1	37.7170
37.7170	DCB_se1_ag3_m_03 - phones	sp	37.8270
37.8270	DCB_se1_ag3_m_03 - phones	N	37.9370
37.8270	DCB_se1_ag3_m_03 - words	northeast	38.6170
37.9370	DCB_se1_ag3_m_03 - phones	AO2	38.0570
38.0570	DCB_se1_ag3_m_03 - phones	R	38.1270
38.1270	DCB_se1_ag3_m_03 - phones	TH	38.2770
38.2770	DCB_se1_ag3_m_03 - phones	IY1	38.4970
38.4970	DCB_se1_ag3_m_03 - phones	S	38.5570
38.5570	DCB_se1_ag3_m_03 - phones	T	38.6170
38.6170	DCB_se1_ag3_m_03 - phones	AH1	38.7170
38.6170	DCB_se1_ag3_m_03 - words	uptown	39.3070
38.7170	DCB_se1_ag3_m_03 - phones	P	38.7870
38.7870	DCB_se1_ag3_m_03 - phones	T	38.9070
38.9070	DCB_se1_ag3_m_03 - phones	AW1	39.2170
39.2170	DCB_se1_ag3_m_03 - phones	N	39.3070
39.3070	DCB_se1_ag3_m_03 - phones	sp	39.3770
39.6602	DCB_se1_ag3_m_03 - phones	Y	39.7302
39.6602	DCB_se1_ag3_m_03 - words	you	39.7602
39.7302	DCB_se1_ag3_m_03 - phones	UW1	39.7602
39.7602	DCB_se1_ag3_m_03 - phones	N	39.7902
39.7602	DCB_se1_ag3_m_03 - words	know	39.8702
39.7902	DCB_se1_ag3_m_03 - phones	OW1	39.8702
39.8702	DCB_se1_ag3_m_03 - phones	W	39.9002
39.8702	DCB_se1_ag3_m_03 - words	what	39.9802
39.9002	DCB_se1_ag3_m_03 - phones	AH1	39.9302
39.9302	DCB_se1_ag3_m_03 - phones	T	39.9802
39.9802	DCB_se1_ag3_m_03 - phones	AH0	40.0202
39.9802	DCB_se1_ag3_m_03 - words	i'm	40.0502
40.0202	DCB_se1_ag3_m_03 - phones	M	40.0502
40.0502	DCB_se1_ag3_m_03 - phones	S	40.1202
40.0502	DCB_se1_ag3_m_03 - words	saying	40.3502
40.1202	DCB_se1_ag3_m_03 - phones	EY1	40.2902
40.2902	DCB_se1_ag3_m_03 - phones	IH0	40.3202
40.3202	DCB_se1_ag3_m_03 - phones	NG	40.3502
40.3502	DCB_se1_ag3_m_03 - phones	HH	40.5102
40.3502	DCB_se1_ag3_m_03 - words	hyattsville	41.1802
40.5102	DCB_se1_ag3_m_03 - phones	AY1	40.6802
40.6802	DCB_se1_ag3_m_03 - phones	AH0	40.7102
40.7102	DCB_se1_ag3_m_03 - phones	T	40.7402
40.7402	DCB_se1_ag3_m_03 - phones	S	40.7802
40.7802	DCB_se1_ag3_m_03 - phones	V	40.8902
40.8902	DCB_se1_ag3_m_03 - phones	IH0	41.0502
41.0502	DCB_se1_ag3_m_03 - phones	L	41.1802
41.1802	DCB_se1_ag3_m_03 - phones	sp	41.2402
41.9566	DCB_se1_ag3_m_01 - words	oh	42.4166
41.9566	DCB_se1_ag3_m_01 - phones	OW1	42.4166
42.4166	DCB_se1_ag3_m_01 - phones	sp	42.4466
42.4466	DCB_se1_ag3_m_01 - phones	OW2	42.5366
42.4466	DCB_se1_ag3_m_01 - words	okay	42.9366
42.5256	DCB_se1_ag3_m_03 - phones	S	42.6656
42.5256	DCB_se1_ag3_m_03 - words	seat	42.7256
42.5366	DCB_se1_ag3_m_01 - phones	K	42.8266
42.6656	DCB_se1_ag3_m_03 - phones	IY1	42.6956
42.6956	DCB_se1_ag3_m_03 - phones	T	42.7256
42.7256	DCB_se1_ag3_m_03 - phones	P	42.7556
42.7256	DCB_se1_ag3_m_03 - words	pleasant	43.3956
42.7556	DCB_se1_ag3_m_03 - phones	L	42.7856
42.7856	DCB_se1_ag3_m_03 - phones	EH1	43.2256
42.8266	DCB_se1_ag3_m_01 - phones	EY1	42.9366
42.9366	DCB_se1_ag3_m_01 - phones	OW2	43.0066
42.9366	DCB_se1_ag3_m_01 - words	okay	43.4166
43.0066	DCB_se1_ag3_m_01 - phones	K	43.0466
43.0466	DCB_se1_ag3_m_01 - phones	EY1	43.4166
43.2256	DCB_se1_ag3_m_03 - phones	Z	43.2556
43.2556	DCB_se1_ag3_m_03 - phones	AH0	43.3356
43.3356	DCB_se1_ag3_m_03 - phones	N	43.3656
43.3656	DCB_se1_ag3_m_03 - phones	T	43.3956
43.3956	DCB_se1_ag3_m_03 - phones	sp	43.4556
43.4166	DCB_se1_ag3_m_01 - phones	sp	43.4666
43.4556	DCB_se1_ag3_m_03 - phones	K	43.5156
43.4556	DCB_se1_ag3_m_03 - words	capitol	43.7856
43.5156	DCB_se1_ag3_m_03 - phones	AE1	43.6156
43.6156	DCB_se1_ag3_m_03 - phones	P	43.6556
43.6556	DCB_se1_ag3_m_03 - phones	IH0	43.6856
43.6856	DCB_se1_ag3_m_03 - phones	T	43.7156
43.7156	DCB_se1_ag3_m_03 - phones	AH0	43.7456
43.7456	DCB_se1_ag3_m_03 - phones	L	43.7856
43.7856	DCB_se1_ag3_m_03 - phones	HH	43.9156
43.7856	DCB_se1_ag3_m_03 - words	heights	44.3956
43.9156	DCB_se1_ag3_m_03 - phones	AY1	44.0856
44.0856	DCB_se1_ag3_m_03 - phones	T	44.1956
44.1956	DCB_se1_ag3_m_03 - phones	S	44.3956
44.4937	DCB_se1_ag3_m_01 - phones	HH	44.6237
44.4937	DCB_se1_ag3_m_01 - words	how	44.7237
44.6237	DCB_se1_ag3_m_01 - phones	AW1	44.7237
44.7237	DCB_se1_ag3_m_01 - phones	L	44.7837
44.7237	DCB_se1_ag3_m_01 - words	long	44.9137
44.7837	DCB_se1_ag3_m_01 - phones	AO1	44.8637
44.8637	DCB_se1_ag3_m_01 - phones	NG	44.9137
44.9137	DCB_se1_ag3_m_01 - phones	HH	44.9437
44.9137	DCB_se1_ag3_m_01 - words	have	45.0137
44.9437	DCB_se1_ag3_m_01 - phones	AE1	44.9737
44.9737	DCB_se1_ag3_m_01 - phones	V	45.0137
45.0137	DCB_se1_ag3_m_01 - phones	Y	45.0737
45.0137	DCB_se1_ag3_m_01 - words	you	45.1437
45.0737	DCB_se1_ag3_m_01 - phones	UW1	45.1437
45.1437	DCB_se1_ag3_m_01 - phones	AE1	45.2837
45.1437	DCB_se1_ag3_m_01 - words	actually	45.5037
45.2837	DCB_se1_ag3_m_01 - phones	K	45.3537
45.3537	DCB_se1_ag3_m_01 - phones	CH	45.3937
45.3937	DCB_se1_ag3_m_01 - phones	L	45.4337
45.4337	DCB_se1_ag3_m_01 - phones	IY0	45.5037
45.5037	DCB_se1_ag3_m_01 - phones	L	45.5637
45.5037	DCB_se1_ag3_m_01 - words	lived	45.7237
45.5637	DCB_se1_ag3_m_01 - phones	IH1	45.6337
45.6337	DCB_se1_ag3_m_01 - phones	V	45.6837
45.6837	DCB_se1_ag3_m_01 - phones	D	45.7237
45.7237	DCB_se1_ag3_m_01 - phones	IH1	45.7637
45.7237	DCB_se1_ag3_m_01 - words	in	45.8037
45.7637	DCB_se1_ag3_m_01 - phones	N	45.8037
45.8037	DCB_se1_ag3_m_01 - phones	D	45.8737
45.8037	DCB_se1_ag3_m_01 - words	dc	46.1637
45.8737	DCB_se1_ag3_m_01 - phones	IY1	45.9737
45.9737	DCB_se1_ag3_m_01 - phones	S	46.0637
46.0637	DCB_se1_ag3_m_01 - phones	IY1	46.1637
46.1637	DCB_se1_ag3_m_01 - phones	sp	47.8277
46.8841	DCB_se1_ag3_m_03 - phones	sil	46.9141
46.9141	DCB_se1_ag3_m_03 - phones	AO1	47.0541
46.9141	DCB_se1_ag3_m_03 - words	all	47.1141
47.0541	DCB_se1_ag3_m_03 - phones	L	47.1141
47.1141	DCB_se1_ag3_m_03 - phones	M	47.1841
47.1141	DCB_se1_ag3_m_03 - words	my	47.2641
47.1841	DCB_se1_ag3_m_03 - phones	AY1	47.2641
47.2641	DCB_se1_ag3_m_03 - phones	L	47.3141
47.2641	DCB_se1_ag3_m_03 - words	life	47.5541
47.3141	DCB_se1_ag3_m_03 - phones	AY1	47.4341
47.4341	DCB_se1_ag3_m_03 - phones	F	47.5541
47.5541	DCB_se1_ag3_m_03 - phones	sp	48.6250
47.8277	DCB_se1_ag3_m_01 - phones	AO1	47.9177
47.8277	DCB_se1_ag3_m_01 - words	all	48.0077
47.9177	DCB_se1_ag3_m_01 - phones	L	48.0077
48.0077	DCB_se1_ag3_m_01 - phones	Y	48.0377
48.0077	DCB_se1_ag3_m_01 - words	your	48.1177
48.0377	DCB_se1_ag3_m_01 - phones	UH1	48.0777
48.0777	DCB_se1_ag3_m_01 - phones	R	48.1177
48.1177	DCB_se1_ag3_m_01 - phones	L	48.1777
48.1177	DCB_se1_ag3_m_01 - words	life	48.3677
48.1777	DCB_se1_ag3_m_01 - phones	AY1	48.3177
48.3177	DCB_se1_ag3_m_01 - phones	F	48.3677
48.6250	DCB_se1_ag3_m_03 - phones	M	49.0250
48.6250	DCB_se1_ag3_m_03 - words	mm-hm	49.0850
49.0250	DCB_se1_ag3_m_03 - phones	HH	49.0550
49.0550	DCB_se1_ag3_m_03 - phones	M	49.0850
49.0850	DCB_se1_ag3_m_03 - phones	sp	49.1150
49.1948	DCB_se1_ag3_m_01 - phones	HH	49.2648
49.1948	DCB_se1_ag3_m_01 - words	what	49.3948
49.2648	DCB_se1_ag3_m_01 - phones	W	49.3148
49.3148	DCB_se1_ag3_m_01 - phones	AH1	49.3448
49.3448	DCB_se1_ag3_m_01 - phones	T	49.3948
49.3948	DCB_se1_ag3_m_01 - words	s	49.4948
49.3948	DCB_se1_ag3_m_01 - phones	S	49.4948
49.4948	DCB_se1_ag3_m_01 - phones	D	49.5248
49.4948	DCB_se1_ag3_m_01 - words	w	49.7148
49.5248	DCB_se1_ag3_m_01 - phones	AH1	49.5548
49.5548	DCB_se1_ag3_m_01 - phones	B	49.5848
49.5848	DCB_se1_ag3_m_01 - phones	AH0	49.6148
49.6148	DCB_se1_ag3_m_01 - phones	L	49.6548
49.6548	DCB_se1_ag3_m_01 - phones	Y	49.6848
49.6848	DCB_se1_ag3_m_01 - phones	UW0	49.7148
49.7148	DCB_se1_ag3_m_01 - phones	AH1	49.9448
49.7148	DCB_se1_ag3_m_01 - words	um	50.0448
49.9448	DCB_se1_ag3_m_01 - phones	M	50.0448
50.0448	DCB_se1_ag3_m_01 - phones	sp	50.1348
50.5545	DCB_se1_ag3_m_01 - phones	HH	50.6045
50.5545	DCB_se1_ag3_m_01 - words	what	50.6945
50.6045	DCB_se1_ag3_m_01 - phones	W	50.6345
50.6345	DCB_se1_ag3_m_01 - phones	AH1	50.6645
50.6645	DCB_se1_ag3_m_01 - phones	T	50.6945
50.6945	DCB_se1_ag3_m_01 - phones	S	50.7645
50.6945	DCB_se1_ag3_m_01 - words	school	50.9745
50.7645	DCB_se1_ag3_m_01 - phones	K	50.8145
50.8145	DCB_se1_ag3_m_01 - phones	UW1	50.8945
50.8945	DCB_se1_ag3_m_01 - phones	L	50.9745
50.9745	DCB_se1_ag3_m_01 - phones	D	51.0145
50.9745	DCB_se1_ag3_m_01 - words	did	51.1245
51.0145	DCB_se1_ag3_m_01 - phones	IH1	51.0545
51.0545	DCB_se1_ag3_m_01 - phones	D	51.1245
51.1245	DCB_se1_ag3_m_01 - phones	Y	51.1945
51.1245	DCB_se1_ag3_m_01 - words	you	51.2245
51.1945	DCB_se1_ag3_m_01 - phones	UW1	51.2245
51.2245	DCB_se1_ag3_m_01 - phones	G	51.2745
51.2245	DCB_se1_ag3_m_01 - words	go	51.3745
51.2745	DCB_se1_ag3_m_01 - phones	OW1	51.3745
51.3745	DCB_se1_ag3_m_01 - phones	T	51.4845
51.3745	DCB_se1_ag3_m_01 - words	to	51.5145
51.4845	DCB_se1_ag3_m_01 - phones	IH0	51.5145
51.5145	DCB_se1_ag3_m_01 - phones	sp	52.0044
52.0044	DCB_se1_ag3_m_01 - phones	EH2	52.0844
52.0044	DCB_se1_ag3_m_01 - words	elementary	52.4544
52.0467	DCB_se1_ag3_m_03 - words	i	52.1867
52.0467	DCB_se1_ag3_m_03 - phones	AY1	52.1867
52.0844	DCB_se1_ag3_m_01 - phones	L	52.1544
52.1544	DCB_se1_ag3_m_01 - phones	AH0	52.2744
52.1867	DCB_se1_ag3_m_03 - phones	W	52.2967
52.1867	DCB_se1_ag3_m_03 - words	went	52.4367
52.2744	DCB_se1_ag3_m_01 - phones	M	52.3044
52.2967	DCB_se1_ag3_m_03 - phones	EH1	52.3567
52.3044	DCB_se1_ag3_m_01 - phones	EH1	52.3344
52.3344	DCB_se1_ag3_m_01 - phones	N	52.3644
52.3567	DCB_se1_ag3_m_03 - phones	N	52.3867
52.3644	DCB_se1_ag3_m_01 - phones	T	52.3944
52.3867	DCB_se1_ag3_m_03 - phones	T	52.4367
52.3944	DCB_se1_ag3_m_01 - phones	R	52.4244
52.4244	DCB_se1_ag3_m_01 - phones	IY0	52.4544
52.4367	DCB_se1_ag3_m_03 - phones	T	52.5267
52.4367	DCB_se1_ag3_m_03 - words	to	52.6767
52.4544	DCB_se1_ag3_m_01 - phones	S	52.4944
52.4544	DCB_se1_ag3_m_01 - words	school	52.8544
52.4944	DCB_se1_ag3_m_01 - phones	K	52.5344
52.5267	DCB_se1_ag3_m_03 - phones	UW1	52.6767
52.5344	DCB_se1_ag3_m_01 - phones	UW1	52.5744
52.5744	DCB_se1_ag3_m_01 - phones	L	52.8544
52.6767	DCB_se1_ag3_m_03 - words	a	52.7367
52.6767	DCB_se1_ag3_m_03 - phones	AH0	52.7367
52.7367	DCB_se1_ag3_m_03 - phones	M	52.8267
52.7367	DCB_se1_ag3_m_03 - words	maryland	53.1867
52.8267	DCB_se1_ag3_m_03 - phones	EH1	52.8967
52.8967	DCB_se1_ag3_m_03 - phones	R	53.0067
53.0067	DCB_se1_ag3_m_03 - phones	AH0	53.0467
53.0467	DCB_se1_ag3_m_03 - phones	L	53.0767
53.0767	DCB_se1_ag3_m_03 - phones	AH0	53.1067
53.1067	DCB_se1_ag3_m_03 - phones	N	53.1367
53.1367	DCB_se1_ag3_m_03 - phones	D	53.1867
53.1867	DCB_se1_ag3_m_03 - phones	S	53.3067
53.1867	DCB_se1_ag3_m_03 - words	school	53.7367
53.3067	DCB_se1_ag3_m_03 - phones	K	53.3667
53.3667	DCB_se1_ag3_m_03 - phones	UW1	53.3967
53.3967	DCB_se1_ag3_m_03 - phones	L	53.7367
53.8708	DCB_se1_ag3_m_03 - phones	M	54.0008
53.8708	DCB_se1_ag3_m_03 - words	matter	54.1308
54.0008	DCB_se1_ag3_m_03 - phones	AE1	54.0708
54.0708	DCB_se1_ag3_m_03 - phones	T	54.1008
54.1008	DCB_se1_ag3_m_03 - phones	ER0	54.1308
54.1308	DCB_se1_ag3_m_03 - phones	AH0	54.1608
54.1308	DCB_se1_ag3_m_03 - words	of	54.1908
54.1608	DCB_se1_ag3_m_03 - phones	V	54.1908
54.1908	DCB_se1_ag3_m_03 - phones	F	54.3108
54.1908	DCB_se1_ag3_m_03 - words	fact	54.4408
54.3108	DCB_se1_ag3_m_03 - phones	AE1	54.3808
54.3808	DCB_se1_ag3_m_03 - phones	K	54.4108
54.4108	DCB_se1_ag3_m_03 - phones	T	54.4408
54.4408	DCB_se1_ag3_m_03 - words	i	54.5108
54.4408	DCB_se1_ag3_m_03 - phones	AY1	54.5108
54.5108	DCB_se1_ag3_m_03 - phones	W	54.5908
54.5108	DCB_se1_ag3_m_03 - words	went	54.7108
54.5908	DCB_se1_ag3_m_03 - phones	EH1	54.6408
54.6408	DCB_se1_ag3_m_03 - phones	N	54.6808
54.6808	DCB_se1_ag3_m_03 - phones	T	54.7108
54.7108	DCB_se1_ag3_m_03 - phones	T	54.7508
54.7108	DCB_se1_ag3_m_03 - words	to	54.8008
54.7508	DCB_se1_ag3_m_03 - phones	AH0	54.8008
54.8008	DCB_se1_ag3_m_03 - phones	AO1	55.1108
54.8008	DCB_se1_ag3_m_03 - words	all	55.1708
55.1108	DCB_se1_ag3_m_03 - phones	L	55.1708
55.1708	DCB_se1_ag3_m_03 - phones	M	55.2808
55.1708	DCB_se1_ag3_m_03 - words	maryland	55.6308
55.2808	DCB_se1_ag3_m_03 - phones	EH1	55.3408
55.3408	DCB_se1_ag3_m_03 - phones	R	55.4708
55.4708	DCB_se1_ag3_m_03 - phones	AH0	55.5008
55.5008	DCB_se1_ag3_m_03 - phones	L	55.5308
55.5308	DCB_se1_ag3_m_03 - phones	AH0	55.5608
55.5608	DCB_se1_ag3_m_03 - phones	N	55.5908
55.5908	DCB_se1_ag3_m_03 - phones	D	55.6308
55.6308	DCB_se1_ag3_m_03 - phones	S	55.7208
55.6308	DCB_se1_ag3_m_03 - words	schools	56.0908
55.7208	DCB_se1_ag3_m_03 - phones	K	55.7808
55.7808	DCB_se1_ag3_m_03 - phones	UW1	55.8708
55.8708	DCB_se1_ag3_m_03 - phones	L	56.0308
56.0308	DCB_se1_ag3_m_03 - phones	Z	56.0908
56.0908	DCB_se1_ag3_m_03 - phones	B	56.1408
56.0908	DCB_se1_ag3_m_03 - words	but	56.2308
56.1408	DCB_se1_ag3_m_03 - phones	AH1	56.1708
56.1708	DCB_se1_ag3_m_03 - phones	T	56.2308
56.2308	DCB_se1_ag3_m_03 - phones	AY1	56.3308
56.2308	DCB_se1_ag3_m_03 - words	i	56.3308
56.3308	DCB_se1_ag3_m_03 - phones	sp	56.3608
56.3608	DCB_se1_ag3_m_03 - phones	L	56.4108
56.3608	DCB_se1_ag3_m_03 - words	lived	56.7008
56.4108	DCB_se1_ag3_m_03 - phones	IH1	56.5708
56.5708	DCB_se1_ag3_m_03 - phones	V	56.6508
56.6508	DCB_se1_ag3_m_03 - phones	D	56.7008
56.7008	DCB_se1_ag3_m_03 - phones	IH0	56.7308
56.7008	DCB_se1_ag3_m_03 - words	in	56.7808
56.7308	DCB_se1_ag3_m_03 - phones	N	56.7808
56.7808	DCB_se1_ag3_m_03 - phones	sp	56.8208
56.8208	DCB_se1_ag3_m_03 - phones	D	56.9308
56.8208	DCB_se1_ag3_m_03 - words	dc	57.3308
56.9308	DCB_se1_ag3_m_03 - phones	IY1	57.0608
57.0608	DCB_se1_ag3_m_03 - phones	S	57.2008
57.2008	DCB_se1_ag3_m_03 - phones	IY1	57.3308
57.3308	DCB_se1_ag3_m_03 - phones	sp	57.3608
57.3608	DCB_se1_ag3_m_03 - phones	Y	57.4408
57.3608	DCB_se1_ag3_m_03 - words	you	57.4808
57.4408	DCB_se1_ag3_m_03 - phones	UW1	57.4808
57.4808	DCB_se1_ag3_m_03 - phones	N	57.5208
57.4808	DCB_se1_ag3_m_03 - words	know	57.5508
57.5208	DCB_se1_ag3_m_03 - phones	OW1	57.5508
57.5508	DCB_se1_ag3_m_03 - phones	W	57.5808
57.5508	DCB_se1_ag3_m_03 - words	what	57.6508
57.5808	DCB_se1_ag3_m_03 - phones	AH1	57.6108
57.6108	DCB_se1_ag3_m_03 - phones	T	57.6508
57.6508	DCB_se1_ag3_m_03 - phones	AH0	57.6908
57.6508	DCB_se1_ag3_m_03 - words	i'm	57.7208
57.6908	DCB_se1_ag3_m_03 - phones	M	57.7208
57.7208	DCB_se1_ag3_m_03 - phones	S	57.7608
57.7208	DCB_se1_ag3_m_03 - words	saying	58.0008
57.7608	DCB_se1_ag3_m_03 - phones	EY1	57.8508
57.8508	DCB_se1_ag3_m_03 - phones	IH0	57.8808
57.8808	DCB_se1_ag3_m_03 - phones	NG	58.0008
58.3652	DCB_se1_ag3_m_01 - phones	sil	58.4052
58.4052	DCB_se1_ag3_m_01 - phones	OW1	58.8652
58.4052	DCB_se1_ag3_m_01 - words	oh	58.8652
58.8652	DCB_se1_ag3_m_01 - phones	OW2	58.9052
58.8652	DCB_se1_ag3_m_01 - words	okay	59.2152
58.9052	DCB_se1_ag3_m_01 - phones	K	59.0552
59.0552	DCB_se1_ag3_m_01 - phones	EY1	59.2152
59.2152	DCB_se1_ag3_m_01 - phones	S	59.3252
59.2152	DCB_se1_ag3_m_01 - words	so	59.3752
59.3252	DCB_se1_ag3_m_01 - phones	OW1	59.3752
59.3752	DCB_se1_ag3_m_01 - phones	Y	59.5352
59.3752	DCB_se1_ag3_m_01 - words	you	59.7152
59.5352	DCB_se1_ag3_m_01 - phones	UW1	59.7152
59.7152	DCB_se1_ag3_m_01 - phones	sp	59.7652
59.8457	DCB_se1_ag3_m_01 - phones	HH	59.9557
59.8457	DCB_se1_ag3_m_01 - words	how	60.0457
59.9557	DCB_se1_ag3_m_01 - phones	AW1	60.0457
60.0457	DCB_se1_ag3_m_01 - phones	D	60.0857
60.0457	DCB_se1_ag3_m_01 - words	d	60.1157
60.0857	DCB_se1_ag3_m_01 - phones	IY1	60.1157
60.1157	DCB_se1_ag3_m_01 - words	i	60.1757
60.1157	DCB_se1_ag3_m_01 - phones	AY1	60.1757
60.1757	DCB_se1_ag3_m_01 - phones	M	60.2457
60.1757	DCB_se1_ag3_m_01 - words	mean	60.3057
60.2457	DCB_se1_ag3_m_01 - phones	IY1	60.2757
60.2757	DCB_se1_ag3_m_01 - phones	N	60.3057
60.3057	DCB_se1_ag3_m_01 - phones	HH	60.3757
60.3057	DCB_se1_ag3_m_01 - words	how	60.4757
60.3757	DCB_se1_ag3_m_01 - phones	AW1	60.4757
60.4757	DCB_se1_ag3_m_01 - phones	IH0	60.5657
60.4757	DCB_se1_ag3_m_01 - words	explain	60.9157
60.5657	DCB_se1_ag3_m_01 - phones	K	60.6257
60.6257	DCB_se1_ag3_m_01 - phones	S	60.6857
60.6857	DCB_se1_ag3_m_01 - phones	P	60.7157
60.7157	DCB_se1_ag3_m_01 - phones	L	60.7957
60.7957	DCB_se1_ag3_m_01 - phones	EY1	60.8857
60.8857	DCB_se1_ag3_m_01 - phones	N	60.9157
60.9157	DCB_se1_ag3_m_01 - phones	DH	60.9557
60.9157	DCB_se1_ag3_m_01 - words	that	61.0657
60.9557	DCB_se1_ag3_m_01 - phones	AE1	61.0157
61.0157	DCB_se1_ag3_m_01 - phones	T	61.0657
61.0657	DCB_se1_ag3_m_01 - phones	sp	77.8428
61.4273	DCB_se1_ag3_m_03 - phones	B	61.5073
61.4273	DCB_se1_ag3_m_03 - words	because	61.8773
61.5073	DCB_se1_ag3_m_03 - phones	IH0	61.5773
61.5773	DCB_se1_ag3_m_03 - phones	K	61.6573
61.6573	DCB_se1_ag3_m_03 - phones	AH1	61.8173
61.8173	DCB_se1_ag3_m_03 - phones	Z	61.8773
61.8773	DCB_se1_ag3_m_03 - phones	M	61.9673
61.8773	DCB_se1_ag3_m_03 - words	my	62.0873
61.9673	DCB_se1_ag3_m_03 - phones	AY1	62.0873
62.0873	DCB_se1_ag3_m_03 - phones	F	62.2073
62.0873	DCB_se1_ag3_m_03 - words	folks	62.4673
62.2073	DCB_se1_ag3_m_03 - phones	OW1	62.3273
62.3273	DCB_se1_ag3_m_03 - phones	K	62.3873
62.3873	DCB_se1_ag3_m_03 - phones	S	62.4673
62.4673	DCB_se1_ag3_m_03 - phones	L	62.5073
62.4673	DCB_se1_ag3_m_03 - words	lived	62.7173
62.5073	DCB_se1_ag3_m_03 - phones	IH1	62.6473
62.6473	DCB_se1_ag3_m_03 - phones	V	62.6873
62.6873	DCB_se1_ag3_m_03 - phones	D	62.7173
62.7173	DCB_se1_ag3_m_03 - phones	IH0	62.7873
62.7173	DCB_se1_ag3_m_03 - words	in	62.8173
62.7873	DCB_se1_ag3_m_03 - phones	N	62.8173
62.8173	DCB_se1_ag3_m_03 - phones	D	62.8973
62.8173	DCB_se1_ag3_m_03 - words	dc	63.2973
62.8973	DCB_se1_ag3_m_03 - phones	IY1	63.0173
63.0173	DCB_se1_ag3_m_03 - phones	S	63.1673
63.1673	DCB_se1_ag3_m_03 - phones	IY1	63.2973
63.2973	DCB_se1_ag3_m_03 - phones	B	63.3873
63.2973	DCB_se1_ag3_m_03 - words	but	63.4973
63.3873	DCB_se1_ag3_m_03 - phones	AH1	63.4473
63.4473	DCB_se1_ag3_m_03 - phones	T	63.4973
63.4973	DCB_se1_ag3_m_03 - words	i	63.7473
63.4973	DCB_se1_ag3_m_03 - phones	AY1	63.7473
63.7473	DCB_se1_ag3_m_03 - phones	AE1	63.9473
63.7473	DCB_se1_ag3_m_03 - words	actually	64.2473
63.9473	DCB_se1_ag3_m_03 - phones	K	63.9973
63.9973	DCB_se1_ag3_m_03 - phones	SH	64.0873
64.0873	DCB_se1_ag3_m_03 - phones	AH0	64.1273
64.1273	DCB_se1_ag3_m_03 - phones	L	64.1573
64.1573	DCB_se1_ag3_m_03 - phones	IY0	64.2473
64.2473	DCB_se1_ag3_m_03 - phones	L	64.3673
64.2473	DCB_se1_ag3_m_03 - words	lived	64.7773
64.3673	DCB_se1_ag3_m_03 - phones	IH1	64.5973
64.5973	DCB_se1_ag3_m_03 - phones	V	64.6873
64.6873	DCB_se1_ag3_m_03 - phones	D	64.7773
64.7773	DCB_se1_ag3_m_03 - phones	sp	64.8473
64.8473	DCB_se1_ag3_m_03 - phones	W	64.9273
64.8473	DCB_se1_ag3_m_03 - words	with	65.1073
64.9273	DCB_se1_ag3_m_03 - phones	IH0	65.0373
65.0373	DCB_se1_ag3_m_03 - phones	DH	65.1073
65.1073	DCB_se1_ag3_m_03 - phones	sp	65.1373
66.2429	DCB_se1_ag3_m_03 - phones	W	66.3929
66.2429	DCB_se1_ag3_m_03 - words	with	66.5929
66.3929	DCB_se1_ag3_m_03 - phones	IH0	66.5129
66.5129	DCB_se1_ag3_m_03 - phones	TH	66.5929
66.5929	DCB_se1_ag3_m_03 - phones	L	66.6829
66.5929	DCB_se1_ag3_m_03 - words	like	66.8329
66.6829	DCB_se1_ag3_m_03 - phones	AY1	66.7729
66.7729	DCB_se1_ag3_m_03 - phones	K	66.8329
66.8329	DCB_se1_ag3_m_03 - phones	K	66.9429
66.8329	DCB_se1_ag3_m_03 - words	cousins	67.2129
66.9429	DCB_se1_ag3_m_03 - phones	AH1	67.0229
67.0229	DCB_se1_ag3_m_03 - phones	Z	67.0729
67.0729	DCB_se1_ag3_m_03 - phones	AH0	67.1029
67.1029	DCB_se1_ag3_m_03 - phones	N	67.1329
67.1329	DCB_se1_ag3_m_03 - phones	Z	67.2129
67.2129	DCB_se1_ag3_m_03 - phones	AH0	67.2629
67.2129	DCB_se1_ag3_m_03 - words	and	67.3329
67.2629	DCB_se1_ag3_m_03 - phones	N	67.3329
67.3329	DCB_se1_ag3_m_03 - phones	SH	67.4429
67.3329	DCB_se1_ag3_m_03 - words	shit	67.5629
67.4429	DCB_se1_ag3_m_03 - phones	IH1	67.4829
67.4829	DCB_se1_ag3_m_03 - phones	T	67.5629
67.5629	DCB_se1_ag3_m_03 - phones	AY1	67.6429
67.5629	DCB_se1_ag3_m_03 - words	i	67.6429
67.6429	DCB_se1_ag3_m_03 - phones	N	67.6829
67.6429	DCB_se1_ag3_m_03 - words	never	67.8229
67.6829	DCB_se1_ag3_m_03 - phones	EH1	67.7429
67.7429	DCB_se1_ag3_m_03 - phones	V	67.7729
67.7729	DCB_se1_ag3_m_03 - phones	ER0	67.8229
67.8229	DCB_se1_ag3_m_03 - phones	R	67.9329
67.8229	DCB_se1_ag3_m_03 - words	really	68.0629
67.9329	DCB_se1_ag3_m_03 - phones	IH1	67.9729
67.9729	DCB_se1_ag3_m_03 - phones	L	68.0129
68.0129	DCB_se1_ag3_m_03 - phones	IY0	68.0629
68.0629	DCB_se1_ag3_m_03 - phones	L	68.1529
68.0629	DCB_se1_ag3_m_03 - words	lived	68.3029
68.1529	DCB_se1_ag3_m_03 - phones	IH1	68.2329
68.2329	DCB_se1_ag3_m_03 - phones	V	68.2629
68.2629	DCB_se1_ag3_m_03 - phones	D	68.3029
68.3029	DCB_se1_ag3_m_03 - phones	W	68.3329
68.3029	DCB_se1_ag3_m_03 - words	with	68.3929
68.3329	DCB_se1_ag3_m_03 - phones	IH0	68.3629
68.3629	DCB_se1_ag3_m_03 - phones	DH	68.3929
68.3929	DCB_se1_ag3_m_03 - phones	M	68.4829
68.3929	DCB_se1_ag3_m_03 - words	my	68.5229
68.4829	DCB_se1_ag3_m_03 - phones	AY1	68.5229
68.5229	DCB_se1_ag3_m_03 - phones	M	68.6729
68.5229	DCB_se1_ag3_m_03 - words	mother	68.7929
68.6729	DCB_se1_ag3_m_03 - phones	AH1	68.7329
68.7329	DCB_se1_ag3_m_03 - phones	DH	68.7629
68.7629	DCB_se1_ag3_m_03 - phones	ER0	68.7929
68.7929	DCB_se1_ag3_m_03 - phones	sp	68.8229
69.4277	DCB_se1_ag3_m_03 - phones	Y	69.5177
69.4277	DCB_se1_ag3_m_03 - words	you	69.5577
69.5177	DCB_se1_ag3_m_03 - phones	UW1	69.5577
69.5577	DCB_se1_ag3_m_03 - phones	N	69.6077
69.5577	DCB_se1_ag3_m_03 - words	know	69.6577
69.6077	DCB_se1_ag3_m_03 - phones	OW1	69.6577
69.6577	DCB_se1_ag3_m_03 - phones	W	69.6877
69.6577	DCB_se1_ag3_m_03 - words	what	69.7577
69.6877	DCB_se1_ag3_m_03 - phones	AH1	69.7177
69.7177	DCB_se1_ag3_m_03 - phones	T	69.7577
69.7577	DCB_se1_ag3_m_03 - phones	AH0	69.7877
69.7577	DCB_se1_ag3_m_03 - words	i'm	69.8177
69.7877	DCB_se1_ag3_m_03 - phones	M	69.8177
69.8177	DCB_se1_ag3_m_03 - phones	S	69.8677
69.8177	DCB_se1_ag3_m_03 - words	saying	70.0177
69.8677	DCB_se1_ag3_m_03 - phones	EY1	69.9577
69.9577	DCB_se1_ag3_m_03 - phones	IH0	69.9877
69.9877	DCB_se1_ag3_m_03 - phones	NG	70.0177
70.0177	DCB_se1_ag3_m_03 - phones	AY1	70.2377
70.0177	DCB_se1_ag3_m_03 - words	i	70.2377
70.2377	DCB_se1_ag3_m_03 - phones	G	70.3077
70.2377	DCB_se1_ag3_m_03 - words	grew	70.5277
70.3077	DCB_se1_ag3_m_03 - phones	R	70.3477
70.3477	DCB_se1_ag3_m_03 - phones	UW1	70.5277
70.5277	DCB_se1_ag3_m_03 - phones	AH1	70.6777
70.5277	DCB_se1_ag3_m_03 - words	up	70.7077
70.6777	DCB_se1_ag3_m_03 - phones	P	70.7077
70.7077	DCB_se1_ag3_m_03 - phones	AY1	70.7977
70.7077	DCB_se1_ag3_m_03 - words	i	70.7977
70.7977	DCB_se1_ag3_m_03 - phones	W	70.8677
70.7977	DCB_se1_ag3_m_03 - words	was	70.9377
70.8677	DCB_se1_ag3_m_03 - phones	AH0	70.8977
70.8977	DCB_se1_ag3_m_03 - phones	Z	70.9377
70.9377	DCB_se1_ag3_m_03 - phones	L	70.9777
70.9377	DCB_se1_ag3_m_03 - words	like	71.0977
70.9777	DCB_se1_ag3_m_03 - phones	AY1	71.0477
71.0477	DCB_se1_ag3_m_03 - phones	K	71.0977
71.0977	DCB_se1_ag3_m_03 - words	a	71.1477
71.0977	DCB_se1_ag3_m_03 - phones	AH0	71.1477
71.1477	DCB_se1_ag3_m_03 - phones	B	71.2777
71.1477	DCB_se1_ag3_m_03 - words	bounce	71.5177
71.2777	DCB_se1_ag3_m_03 - phones	AW1	71.3677
71.3677	DCB_se1_ag3_m_03 - phones	N	71.4377
71.4377	DCB_se1_ag3_m_03 - phones	S	71.5177
71.5177	DCB_se1_ag3_m_03 - phones	ER0	71.6577
71.5177	DCB_se1_ag3_m_03 - words	around	71.8877
71.6577	DCB_se1_ag3_m_03 - phones	AW1	71.8077
71.8077	DCB_se1_ag3_m_03 - phones	N	71.8577
71.8577	DCB_se1_ag3_m_03 - phones	D	71.8877
71.8877	DCB_se1_ag3_m_03 - phones	B	71.9277
71.8877	DCB_se1_ag3_m_03 - words	baby	72.0577
71.9277	DCB_se1_ag3_m_03 - phones	EY1	71.9577
71.9577	DCB_se1_ag3_m_03 - phones	B	71.9877
71.9877	DCB_se1_ag3_m_03 - phones	IY0	72.0577
72.0577	DCB_se1_ag3_m_03 - phones	M	72.1277
72.0577	DCB_se1_ag3_m_03 - words	my	72.1577
72.1277	DCB_se1_ag3_m_03 - phones	AY1	72.1577
72.1577	DCB_se1_ag3_m_03 - phones	M	72.2877
72.1577	DCB_se1_ag3_m_03 - words	mother	72.4477
72.2877	DCB_se1_ag3_m_03 - phones	AH1	72.3277
72.3277	DCB_se1_ag3_m_03 - phones	DH	72.3677
72.3677	DCB_se1_ag3_m_03 - phones	ER0	72.4477
72.4477	DCB_se1_ag3_m_03 - phones	K	72.5277
72.4477	DCB_se1_ag3_m_03 - words	couldn't	72.6977
72.5277	DCB_se1_ag3_m_03 - phones	UH1	72.5777
72.5777	DCB_se1_ag3_m_03 - phones	D	72.6077
72.6077	DCB_se1_ag3_m_03 - phones	AH0	72.6377
72.6377	DCB_se1_ag3_m_03 - phones	N	72.6677
72.6677	DCB_se1_ag3_m_03 - phones	T	72.6977
72.6977	DCB_se1_ag3_m_03 - phones	T	72.7577
72.6977	DCB_se1_ag3_m_03 - words	take	72.8977
72.7577	DCB_se1_ag3_m_03 - phones	EY1	72.8677
72.8677	DCB_se1_ag3_m_03 - phones	K	72.8977
72.8977	DCB_se1_ag3_m_03 - phones	K	73.0077
72.8977	DCB_se1_ag3_m_03 - words	care	73.1277
73.0077	DCB_se1_ag3_m_03 - phones	EH1	73.0977
73.0977	DCB_se1_ag3_m_03 - phones	R	73.1277
73.1277	DCB_se1_ag3_m_03 - phones	AH0	73.1577
73.1277	DCB_se1_ag3_m_03 - words	of	73.2077
73.1577	DCB_se1_ag3_m_03 - phones	V	73.2077
73.2077	DCB_se1_ag3_m_03 - phones	M	73.2477
73.2077	DCB_se1_ag3_m_03 - words	me	73.3077
73.2477	DCB_se1_ag3_m_03 - phones	IY1	73.3077
73.3077	DCB_se1_ag3_m_03 - phones	S	73.3977
73.3077	DCB_se1_ag3_m_03 - words	so	73.4677
73.3977	DCB_se1_ag3_m_03 - phones	OW1	73.4677
73.4677	DCB_se1_ag3_m_03 - phones	M	73.5377
73.4677	DCB_se1_ag3_m_03 - words	my	73.5977
73.5377	DCB_se1_ag3_m_03 - phones	AY1	73.5977
73.5977	DCB_se1_ag3_m_03 - phones	K	73.7377
73.5977	DCB_se1_ag3_m_03 - words	cousins	74.0177
73.7377	DCB_se1_ag3_m_03 - phones	AH1	73.8077
73.8077	DCB_se1_ag3_m_03 - phones	Z	73.8677
73.8677	DCB_se1_ag3_m_03 - phones	AH0	73.9177
73.9177	DCB_se1_ag3_m_03 - phones	N	73.9777
73.9777	DCB_se1_ag3_m_03 - phones	Z	74.0177
74.0177	DCB_se1_ag3_m_03 - phones	AH0	74.0677
74.0177	DCB_se1_ag3_m_03 - words	and	74.2777
74.0677	DCB_se1_ag3_m_03 - phones	N	74.2777
74.5581	DCB_se1_ag3_m_03 - phones	sil	74.6081
74.6081	DCB_se1_ag3_m_03 - phones	AH0	74.6481
74.6081	DCB_se1_ag3_m_03 - words	and	74.6881
74.6481	DCB_se1_ag3_m_03 - phones	N	74.6881
74.6881	DCB_se1_ag3_m_03 - phones	SH	74.8081
74.6881	DCB_se1_ag3_m_03 - words	shit	74.9181
74.8081	DCB_se1_ag3_m_03 - phones	IH1	74.8781
74.8781	DCB_se1_ag3_m_03 - phones	T	74.9181
74.9181	DCB_se1_ag3_m_03 - phones	D	74.9981
74.9181	DCB_se1_ag3_m_03 - words	did	75.2081
74.9981	DCB_se1_ag3_m_03 - phones	IH1	75.1581
75.1581	DCB_se1_ag3_m_03 - phones	D	75.2081
75.2081	DCB_se1_ag3_m_03 - phones	S	75.2681
75.2081	DCB_se1_ag3_m_03 - words	so	75.3381
75.2681	DCB_se1_ag3_m_03 - phones	OW1	75.3381
75.3381	DCB_se1_ag3_m_03 - phones	AY1	75.4781
75.3381	DCB_se1_ag3_m_03 - words	i	75.4781
75.4781	DCB_se1_ag3_m_03 - phones	B	75.5581
75.4781	DCB_se1_ag3_m_03 - words	bounced	75.7981
75.5581	DCB_se1_ag3_m_03 - phones	AW1	75.6481
75.6481	DCB_se1_ag3_m_03 - phones	N	75.7081
75.7081	DCB_se1_ag3_m_03 - phones	S	75.7681
75.7681	DCB_se1_ag3_m_03 - phones	T	75.7981
75.7981	DCB_se1_ag3_m_03 - phones	ER0	75.9081
75.7981	DCB_se1_ag3_m_03 - words	around	76.0381
75.9081	DCB_se1_ag3_m_03 - phones	AW1	75.9781
75.9781	DCB_se1_ag3_m_03 - phones	N	76.0081
76.0081	DCB_se1_ag3_m_03 - phones	D	76.0381
76.0381	DCB_se1_ag3_m_03 - phones	F	76.0981
76.0381	DCB_se1_ag3_m_03 - words	from	76.1981
76.0981	DCB_se1_ag3_m_03 - phones	ER0	76.1281
76.1281	DCB_se1_ag3_m_03 - phones	M	76.1981
76.1981	DCB_se1_ag3_m_03 - phones	W	76.2681
76.1981	DCB_se1_ag3_m_03 - words	one	76.3681
76.2681	DCB_se1_ag3_m_03 - phones	AH1	76.3281
76.3281	DCB_se1_ag3_m_03 - phones	N	76.3681
76.3681	DCB_se1_ag3_m_03 - phones	K	76.4781
76.3681	DCB_se1_ag3_m_03 - words	cousin	76.7081
76.4781	DCB_se1_ag3_m_03 - phones	AH1	76.5781
76.5781	DCB_se1_ag3_m_03 - phones	Z	76.6181
76.6181	DCB_se1_ag3_m_03 - phones	AH0	76.6581
76.6581	DCB_se1_ag3_m_03 - phones	N	76.7081
76.7081	DCB_se1_ag3_m_03 - phones	T	76.8381
76.7081	DCB_se1_ag3_m_03 - words	to	76.8681
76.8381	DCB_se1_ag3_m_03 - phones	AH0	76.8681
76.8681	DCB_se1_ag3_m_03 - phones	sp	76.9481
76.9481	DCB_se1_ag3_m_03 - phones	AH0	76.9781
76.9481	DCB_se1_ag3_m_03 - words	another	77.1981
76.9781	DCB_se1_ag3_m_03 - phones	N	77.0181
77.0181	DCB_se1_ag3_m_03 - phones	AH1	77.0981
77.0981	DCB_se1_ag3_m_03 - phones	DH	77.1381
77.1381	DCB_se1_ag3_m_03 - phones	ER0	77.1981
77.1981	DCB_se1_ag3_m_03 - phones	K	77.3181
77.1981	DCB_se1_ag3_m_03 - words	cousin	77.5781
77.3181	DCB_se1_ag3_m_03 - phones	AH1	77.4281
77.4281	DCB_se1_ag3_m_03 - phones	Z	77.4781
77.4781	DCB_se1_ag3_m_03 - phones	AH0	77.5481
77.5481	DCB_se1_ag3_m_03 - phones	N	77.5781
77.5781	DCB_se1_ag3_m_03 - phones	sp	77.6481
77.6481	DCB_se1_ag3_m_03 - phones	T	77.7681
77.6481	DCB_se1_ag3_m_03 - words	to	77.8281
77.7681	DCB_se1_ag3_m_03 - phones	UW1	77.8281
77.8281	DCB_se1_ag3_m_03 - phones	AH0	77.8581
77.8281	DCB_se1_ag3_m_03 - words	a	77.8581
77.8428	DCB_se1_ag3_m_01 - phones	OW2	78.3628
77.8428	DCB_se1_ag3_m_01 - words	okay	78.5228
77.8581	DCB_se1_ag3_m_03 - phones	AO1	78.2781
77.8581	DCB_se1_ag3_m_03 - words	aunt	78.4781
78.2781	DCB_se1_ag3_m_03 - phones	N	78.4081
78.3628	DCB_se1_ag3_m_01 - phones	K	78.4128
78.4081	DCB_se1_ag3_m_03 - phones	T	78.4781
78.4128	DCB_se1_ag3_m_01 - phones	EY1	78.5228
78.5228	DCB_se1_ag3_m_01 - phones	S	78.6028
78.5228	DCB_se1_ag3_m_01 - words	so	78.6528
78.6028	DCB_se1_ag3_m_01 - phones	OW1	78.6528
78.6528	DCB_se1_ag3_m_01 - phones	Y	78.7328
78.6528	DCB_se1_ag3_m_01 - words	you	78.7928
78.7328	DCB_se1_ag3_m_01 - phones	UW1	78.7928
78.7928	DCB_se1_ag3_m_01 - phones	W	78.8428
78.7928	DCB_se1_ag3_m_01 - words	was	78.9228
78.8428	DCB_se1_ag3_m_01 - phones	AH0	78.8828
78.8828	DCB_se1_ag3_m_01 - phones	Z	78.9228
78.9228	DCB_se1_ag3_m_01 - phones	sp	78.9528
78.9528	DCB_se1_ag3_m_01 - phones	IH1	79.0828
78.9528	DCB_se1_ag3_m_01 - words	in	79.1328
79.0828	DCB_se1_ag3_m_01 - phones	N	79.1328
79.1328	DCB_se1_ag3_m_01 - phones	AE1	79.1728
79.1328	DCB_se1_ag3_m_01 - words	and	79.2728
79.1728	DCB_se1_ag3_m_01 - phones	N	79.2728
79.2728	DCB_se1_ag3_m_01 - phones	AW1	79.4228
79.2728	DCB_se1_ag3_m_01 - words	out	79.4628
79.4228	DCB_se1_ag3_m_01 - phones	T	79.4628
79.4628	DCB_se1_ag3_m_01 - phones	AH0	79.5028
79.4628	DCB_se1_ag3_m_01 - words	of	79.5328
79.5028	DCB_se1_ag3_m_01 - phones	V	79.5328
79.5328	DCB_se1_ag3_m_01 - phones	D	79.5928
79.5328	DCB_se1_ag3_m_01 - words	dc	80.2828
79.5928	DCB_se1_ag3_m_01 - phones	IY1	79.7328
79.7328	DCB_se1_ag3_m_01 - phones	S	79.8628
79.8628	DCB_se1_ag3_m_01 - phones	IY1	80.2828
80.5867	DCB_se1_ag3_m_01 - phones	sil	80.6367
80.6367	DCB_se1_ag3_m_01 - phones	AE1	80.6967
80.6367	DCB_se1_ag3_m_01 - words	and	80.7467
80.6834	DCB_se1_ag3_m_03 - phones	Y	80.8734
80.6834	DCB_se1_ag3_m_03 - words	yeah	81.5134
80.6967	DCB_se1_ag3_m_01 - phones	N	80.7467
80.7467	DCB_se1_ag3_m_01 - phones	HH	80.8667
80.7467	DCB_se1_ag3_m_01 - words	how	80.9767
80.8667	DCB_se1_ag3_m_01 - phones	AW1	80.9767
80.8734	DCB_se1_ag3_m_03 - phones	AE1	81.5134
80.9767	DCB_se1_ag3_m_01 - phones	HH	81.0667
80.9767	DCB_se1_ag3_m_01 - words	what	81.1867
81.0667	DCB_se1_ag3_m_01 - phones	W	81.0967
81.0967	DCB_se1_ag3_m_01 - phones	AH1	81.1267
81.1267	DCB_se1_ag3_m_01 - phones	T	81.1867
81.1867	DCB_se1_ag3_m_01 - phones	S	81.2667
81.1867	DCB_se1_ag3_m_01 - words	so	81.3567
81.2667	DCB_se1_ag3_m_01 - phones	OW1	81.3567
81.3567	DCB_se1_ag3_m_01 - phones	W	81.4167
81.3567	DCB_se1_ag3_m_01 - words	what	81.4967
81.4167	DCB_se1_ag3_m_01 - phones	AH1	81.4567
81.4567	DCB_se1_ag3_m_01 - phones	T	81.4967
81.4967	DCB_se1_ag3_m_01 - words	s	81.5367
81.4967	DCB_se1_ag3_m_01 - phones	S	81.5367
81.5367	DCB_se1_ag3_m_01 - phones	DH	81.5667
81.5367	DCB_se1_ag3_m_01 - words	the	81.6267
81.5667	DCB_se1_ag3_m_01 - phones	AH0	81.6267
81.6267	DCB_se1_ag3_m_01 - phones	L	81.6867
81.6267	DCB_se1_ag3_m_01 - words	longest	81.9767
81.6867	DCB_se1_ag3_m_01 - phones	AO1	81.7867
81.7867	DCB_se1_ag3_m_01 - phones	NG	81.8167
81.8167	DCB_se1_ag3_m_01 - phones	G	81.8467
81.8467	DCB_se1_ag3_m_01 - phones	AH0	81.8967
81.8967	DCB_se1_ag3_m_01 - phones	S	81.9367
81.9367	DCB_se1_ag3_m_01 - phones	T	81.9767
81.9767	DCB_se1_ag3_m_01 - phones	P	82.0267
81.9767	DCB_se1_ag3_m_01 - words	period	82.2667
82.0267	DCB_se1_ag3_m_01 - phones	IH1	82.0567
82.0567	DCB_se1_ag3_m_01 - phones	R	82.1767
82.1767	DCB_se1_ag3_m_01 - phones	IY0	82.2067
82.2067	DCB_se1_ag3_m_01 - phones	AH0	82.2367
82.2367	DCB_se1_ag3_m_01 - phones	D	82.2667
82.2667	DCB_se1_ag3_m_01 - phones	AH0	82.2967
82.2667	DCB_se1_ag3_m_01 - words	of	82.3267
82.2967	DCB_se1_ag3_m_01 - phones	V	82.3267
82.3267	DCB_se1_ag3_m_01 - phones	T	82.4167
82.3267	DCB_se1_ag3_m_01 - words	time	82.6367
82.4167	DCB_se1_ag3_m_01 - phones	AY1	82.5667
82.5667	DCB_se1_ag3_m_01 - phones	M	82.6367
82.6367	DCB_se1_ag3_m_01 - phones	Y	82.6667
82.6367	DCB_se1_ag3_m_01 - words	you've	82.8067
82.6667	DCB_se1_ag3_m_01 - phones	UW1	82.6967
82.6967	DCB_se1_ag3_m_01 - phones	V	82.8067
82.8067	DCB_se1_ag3_m_01 - phones	AE1	82.9167
82.8067	DCB_se1_ag3_m_01 - words	actually	83.1667
82.9167	DCB_se1_ag3_m_01 - phones	K	82.9867
82.9867	DCB_se1_ag3_m_01 - phones	CH	83.0367
83.0367	DCB_se1_ag3_m_01 - phones	L	83.0967
83.0967	DCB_se1_ag3_m_01 - phones	IY0	83.1667
83.1667	DCB_se1_ag3_m_01 - phones	S	83.2267
83.1667	DCB_se1_ag3_m_01 - words	stayed	83.4567
83.2267	DCB_se1_ag3_m_01 - phones	T	83.2767
83.2767	DCB_se1_ag3_m_01 - phones	EY1	83.4267
83.4267	DCB_se1_ag3_m_01 - phones	D	83.4567
83.4567	DCB_se1_ag3_m_01 - phones	IH1	83.5167
83.4567	DCB_se1_ag3_m_01 - words	in	83.5467
83.5167	DCB_se1_ag3_m_01 - phones	N	83.5467
83.5467	DCB_se1_ag3_m_01 - phones	D	83.5967
83.5467	DCB_se1_ag3_m_01 - words	dc	83.8967
83.5967	DCB_se1_ag3_m_01 - phones	IY1	83.7167
83.7167	DCB_se1_ag3_m_01 - phones	S	83.7867
83.7867	DCB_se1_ag3_m_01 - phones	IY1	83.8967
83.8967	DCB_se1_ag3_m_01 - phones	sp	87.4583
85.3093	DCB_se1_ag3_m_03 - phones	D	85.4593
85.3093	DCB_se1_ag3_m_03 - words	damn	85.7093
85.4593	DCB_se1_ag3_m_03 - phones	AE1	85.6393
85.6393	DCB_se1_ag3_m_03 - phones	M	85.7093
85.7093	DCB_se1_ag3_m_03 - phones	N	85.7593
85.7093	DCB_se1_ag3_m_03 - words	near	85.8193
85.7593	DCB_se1_ag3_m_03 - phones	IH1	85.7893
85.7893	DCB_se1_ag3_m_03 - phones	R	85.8193
85.8193	DCB_se1_ag3_m_03 - phones	HH	85.9993
85.8193	DCB_se1_ag3_m_03 - words	half	86.1693
85.9993	DCB_se1_ag3_m_03 - phones	AE1	86.1393
86.1393	DCB_se1_ag3_m_03 - phones	F	86.1693
86.1693	DCB_se1_ag3_m_03 - phones	M	86.2793
86.1693	DCB_se1_ag3_m_03 - words	my	86.3393
86.2793	DCB_se1_ag3_m_03 - phones	AY1	86.3393
86.3393	DCB_se1_ag3_m_03 - phones	L	86.3893
86.3393	DCB_se1_ag3_m_03 - words	life	86.6593
86.3893	DCB_se1_ag3_m_03 - phones	AY1	86.5793
86.5793	DCB_se1_ag3_m_03 - phones	F	86.6593
86.6593	DCB_se1_ag3_m_03 - phones	L	86.7593
86.6593	DCB_se1_ag3_m_03 - words	like	86.9293
86.7593	DCB_se1_ag3_m_03 - phones	AY1	86.8793
86.8793	DCB_se1_ag3_m_03 - phones	K	86.9293
86.9293	DCB_se1_ag3_m_03 - phones	Y	86.9993
86.9293	DCB_se1_ag3_m_03 - words	you	87.0593
86.9993	DCB_se1_ag3_m_03 - phones	UW1	87.0593
87.0593	DCB_se1_ag3_m_03 - phones	N	87.1093
87.0593	DCB_se1_ag3_m_03 - words	know	87.3893
87.1093	DCB_se1_ag3_m_03 - phones	OW1	87.3893
87.3893	DCB_se1_ag3_m_03 - phones	sp	87.4193
87.4193	DCB_se1_ag3_m_03 - phones	L	87.5193
87.4193	DCB_se1_ag3_m_03 - words	like	87.7593
87.4583	DCB_se1_ag3_m_01 - phones	HH	87.4983
87.4583	DCB_se1_ag3_m_01 - words	half	87.8283
87.4983	DCB_se1_ag3_m_01 - phones	AE1	87.7483
87.5193	DCB_se1_ag3_m_03 - phones	AY1	87.6193
87.6193	DCB_se1_ag3_m_03 - phones	K	87.7593
87.7483	DCB_se1_ag3_m_01 - phones	F	87.8283
87.7593	DCB_se1_ag3_m_03 - phones	sp	87.7993
87.8283	DCB_se1_ag3_m_01 - phones	Y	87.8583
87.8283	DCB_se1_ag3_m_01 - words	your	87.9483
87.8583	DCB_se1_ag3_m_01 - phones	UH1	87.8983
87.8983	DCB_se1_ag3_m_01 - phones	R	87.9483
87.9483	DCB_se1_ag3_m_01 - phones	L	88.0183
87.9483	DCB_se1_ag3_m_01 - words	life	88.2283
88.0183	DCB_se1_ag3_m_01 - phones	AY1	88.1883
88.0467	DCB_se1_ag3_m_03 - phones	Y	88.1067
88.0467	DCB_se1_ag3_m_03 - words	yeah	88.6567
88.1067	DCB_se1_ag3_m_03 - phones	AE1	88.6567
88.1883	DCB_se1_ag3_m_01 - phones	F	88.2283
88.7137	DCB_se1_ag3_m_03 - phones	SH	88.8537
88.7137	DCB_se1_ag3_m_03 - words	shit	88.9137
88.8537	DCB_se1_ag3_m_03 - phones	IH1	88.8837
88.8837	DCB_se1_ag3_m_03 - phones	T	88.9137
88.9137	DCB_se1_ag3_m_03 - phones	AY1	88.9637
88.9137	DCB_se1_ag3_m_03 - words	i'm	89.0337
88.9637	DCB_se1_ag3_m_03 - phones	M	89.0337
89.0337	DCB_se1_ag3_m_03 - phones	TH	89.1637
89.0337	DCB_se1_ag3_m_03 - words	thirty	89.4537
89.1637	DCB_se1_ag3_m_03 - phones	ER1	89.3137
89.3137	DCB_se1_ag3_m_03 - phones	D	89.3637
89.3637	DCB_se1_ag3_m_03 - phones	IY0	89.4537
89.4537	DCB_se1_ag3_m_03 - phones	N	89.5637
89.4537	DCB_se1_ag3_m_03 - words	now	89.8437
89.5637	DCB_se1_ag3_m_03 - phones	AW1	89.8437
89.8437	DCB_se1_ag3_m_03 - phones	S	89.8737
89.8437	DCB_se1_ag3_m_03 - words	so	89.9037
89.8737	DCB_se1_ag3_m_03 - phones	OW1	89.9037
89.9037	DCB_se1_ag3_m_03 - phones	sp	89.9337
89.9337	DCB_se1_ag3_m_03 - phones	AH0	89.9637
89.9337	DCB_se1_ag3_m_03 - words	about	90.1437
89.9637	DCB_se1_ag3_m_03 - phones	B	90.0137
90.0137	DCB_se1_ag3_m_03 - phones	AW1	90.1037
90.1037	DCB_se1_ag3_m_03 - phones	T	90.1437
90.1437	DCB_se1_ag3_m_03 - phones	L	90.1837
90.1437	DCB_se1_ag3_m_03 - words	like	90.3137
90.1837	DCB_se1_ag3_m_03 - phones	AY1	90.2637
90.2637	DCB_se1_ag3_m_03 - phones	K	90.3137
90.3137	DCB_se1_ag3_m_03 - phones	F	90.4537
90.3137	DCB_se1_ag3_m_03 - words	fifteen	91.1537
90.4537	DCB_se1_ag3_m_03 - phones	IH1	90.5037
90.5037	DCB_se1_ag3_m_03 - phones	F	90.5337
90.5337	DCB_se1_ag3_m_03 - phones	T	90.6437
90.6437	DCB_se1_ag3_m_03 - phones	IY1	91.0737
91.0737	DCB_se1_ag3_m_03 - phones	N	91.1537
91.1537	DCB_se1_ag3_m_03 - phones	sp	91.2337
91.2337	DCB_se1_ag3_m_03 - phones	Y	91.2637
91.2337	DCB_se1_ag3_m_03 - words	years	91.3437
91.2637	DCB_se1_ag3_m_03 - phones	ER0	91.2937
91.2937	DCB_se1_ag3_m_03 - phones	Z	91.3437
91.3437	DCB_se1_ag3_m_03 - phones	sp	91.4537
91.6993	DCB_se1_ag3_m_01 - phones	AH0	91.7293
91.6993	DCB_se1_ag3_m_01 - words	about	91.8693
91.7293	DCB_se1_ag3_m_01 - phones	B	91.7593
91.7593	DCB_se1_ag3_m_01 - phones	AW1	91.8093
91.8093	DCB_se1_ag3_m_01 - phones	T	91.8693
91.8693	DCB_se1_ag3_m_01 - phones	F	91.9293
91.8693	DCB_se1_ag3_m_01 - words	fifteen	92.2193
91.9293	DCB_se1_ag3_m_01 - phones	IH1	91.9693
91.9693	DCB_se1_ag3_m_01 - phones	F	91.9993
91.9993	DCB_se1_ag3_m_01 - phones	T	92.0793
92.0793	DCB_se1_ag3_m_01 - phones	IY1	92.1493
92.1493	DCB_se1_ag3_m_01 - phones	N	92.2193
92.1645	DCB_se1_ag3_m_03 - phones	Y	92.3345
92.1645	DCB_se1_ag3_m_03 - words	yeah	92.7845
92.2193	DCB_se1_ag3_m_01 - phones	Y	92.2493
92.2193	DCB_se1_ag3_m_01 - words	years	92.6393
92.2493	DCB_se1_ag3_m_01 - phones	IH1	92.5693
92.3345	DCB_se1_ag3_m_03 - phones	AE1	92.7845
92.5693	DCB_se1_ag3_m_01 - phones	R	92.6093
92.6093	DCB_se1_ag3_m_01 - phones	Z	92.6393
92.6393	DCB_se1_ag3_m_01 - phones	sp	92.6693
92.6693	DCB_se1_ag3_m_01 - words	oh	93.0893
92.6693	DCB_se1_ag3_m_01 - phones	OW1	93.0893
93.0893	DCB_se1_ag3_m_01 - phones	sp	93.1393
93.1393	DCB_se1_ag3_m_01 - phones	OW2	93.1693
93.1393	DCB_se1_ag3_m_01 - words	okay	93.4393
93.1693	DCB_se1_ag3_m_01 - phones	K	93.2493
93.2493	DCB_se1_ag3_m_01 - phones	EY1	93.4393
93.4393	DCB_se1_ag3_m_01 - phones	sp	93.4893
94.2292	DCB_se1_ag3_m_01 - phones	S	94.3492
94.2292	DCB_se1_ag3_m_01 - words	so	94.3892
94.3492	DCB_se1_ag3_m_01 - phones	OW1	94.3892
94.3892	DCB_se1_ag3_m_01 - phones	T	94.4892
94.3892	DCB_se1_ag3_m_01 - words	tell	94.6192
94.4892	DCB_se1_ag3_m_01 - phones	EH1	94.5892
94.5892	DCB_se1_ag3_m_01 - phones	L	94.6192
94.6192	DCB_se1_ag3_m_01 - phones	M	94.6592
94.6192	DCB_se1_ag3_m_01 - words	me	94.7292
94.6592	DCB_se1_ag3_m_01 - phones	IY1	94.7292
94.7292	DCB_se1_ag3_m_01 - phones	AH0	94.7692
94.7292	DCB_se1_ag3_m_01 - words	about	94.9792
94.7692	DCB_se1_ag3_m_01 - phones	B	94.8192
94.8192	DCB_se1_ag3_m_01 - phones	AW1	94.9092
94.9092	DCB_se1_ag3_m_01 - phones	T	94.9792
94.9792	DCB_se1_ag3_m_01 - phones	D	95.0392
94.9792	DCB_se1_ag3_m_01 - words	dc	95.3892
95.0392	DCB_se1_ag3_m_01 - phones	IY1	95.1592
95.1592	DCB_se1_ag3_m_01 - phones	S	95.2592
95.2592	DCB_se1_ag3_m_01 - phones	IY1	95.3892
95.3892	DCB_se1_ag3_m_01 - phones	W	95.4392
95.3892	DCB_se1_ag3_m_01 - words	what	95.6092
95.4392	DCB_se1_ag3_m_01 - phones	AH1	95.5392
95.5392	DCB_se1_ag3_m_01 - phones	T	95.6092
95.6092	DCB_se1_ag3_m_01 - phones	AY1	95.6392
95.6092	DCB_se1_ag3_m_01 - words	i	95.6392
95.6392	DCB_se1_ag3_m_01 - phones	D	95.6692
95.6392	DCB_se1_ag3_m_01 - words	w	95.8592
95.6692	DCB_se1_ag3_m_01 - phones	AH1	95.7092
95.7092	DCB_se1_ag3_m_01 - phones	B	95.7392
95.7392	DCB_se1_ag3_m_01 - phones	AH0	95.7692
95.7692	DCB_se1_ag3_m_01 - phones	L	95.7992
95.7992	DCB_se1_ag3_m_01 - phones	Y	95.8292
95.8292	DCB_se1_ag3_m_01 - phones	UW0	95.8592
95.8592	DCB_se1_ag3_m_01 - phones	IH0	95.8992
95.8592	DCB_se1_ag3_m_01 - words	is	95.9592
95.8992	DCB_se1_ag3_m_01 - phones	Z	95.9592
95.9592	DCB_se1_ag3_m_01 - phones	D	96.0392
95.9592	DCB_se1_ag3_m_01 - words	dc	96.3792
96.0392	DCB_se1_ag3_m_01 - phones	IY1	96.1592
96.1592	DCB_se1_ag3_m_01 - phones	S	96.2692
96.2692	DCB_se1_ag3_m_01 - phones	IY1	96.3792
96.3792	DCB_se1_ag3_m_01 - phones	K	96.4592
96.3792	DCB_se1_ag3_m_01 - words	cool	96.7992
96.4592	DCB_se1_ag3_m_01 - phones	UW1	96.4992
96.4992	DCB_se1_ag3_m_01 - phones	L	96.7992
96.7992	DCB_se1_ag3_m_01 - phones	IH1	96.8292
96.7992	DCB_se1_ag3_m_01 - words	is	96.8992
96.8292	DCB_se1_ag3_m_01 - phones	Z	96.8992
96.8992	DCB_se1_ag3_m_01 - phones	IH1	96.9892
96.8992	DCB_se1_ag3_m_01 - words	it	97.0292
96.9892	DCB_se1_ag3_m_01 - phones	T	97.0292
97.0292	DCB_se1_ag3_m_01 - phones	IH1	97.1692
97.0292	DCB_se1_ag3_m_01 - words	is	97.2292
97.1692	DCB_se1_ag3_m_01 - phones	Z	97.2292
97.2292	DCB_se1_ag3_m_01 - phones	IH1	97.3192
97.2292	DCB_se1_ag3_m_01 - words	it	97.3492
97.3192	DCB_se1_ag3_m_01 - phones	T	97.3492
97.3492	DCB_se1_ag3_m_01 - phones	sp	97.3892
97.3892	DCB_se1_ag3_m_01 - phones	IH1	97.5492
97.3892	DCB_se1_ag3_m_01 - words	is	97.6192
97.5492	DCB_se1_ag3_m_01 - phones	Z	97.6192
97.5848	DCB_se1_ag3_m_03 - phones	Y	97.7048
97.5848	DCB_se1_ag3_m_03 - words	yes	97.9448
97.6192	DCB_se1_ag3_m_01 - phones	IH0	97.6592
97.6192	DCB_se1_ag3_m_01 - words	it	97.6892
97.6592	DCB_se1_ag3_m_01 - phones	T	97.6892
97.6892	DCB_se1_ag3_m_01 - phones	G	97.7192
97.6892	DCB_se1_ag3_m_01 - words	good	97.7792
97.7048	DCB_se1_ag3_m_03 - phones	EH1	97.9148
97.7192	DCB_se1_ag3_m_01 - phones	UH1	97.7492
97.7492	DCB_se1_ag3_m_01 - phones	D	97.7792
97.7792	DCB_se1_ag3_m_01 - phones	sp	98.3192
97.9148	DCB_se1_ag3_m_03 - phones	S	97.9448
97.9448	DCB_se1_ag3_m_03 - phones	sp	97.9748
97.9748	DCB_se1_ag3_m_03 - phones	M	98.0148
97.9748	DCB_se1_ag3_m_03 - words	man	98.2048
98.0148	DCB_se1_ag3_m_03 - phones	AE1	98.1748
98.1748	DCB_se1_ag3_m_03 - phones	N	98.2048
98.2048	DCB_se1_ag3_m_03 - phones	DH	98.2348
98.2048	DCB_se1_ag3_m_03 - words	that	98.3948
98.2348	DCB_se1_ag3_m_03 - phones	AE1	98.3648
98.3192	DCB_se1_ag3_m_01 - phones	D	98.3492
98.3192	DCB_se1_ag3_m_01 - words	do	98.3792
98.3492	DCB_se1_ag3_m_01 - phones	UW1	98.3792
98.3648	DCB_se1_ag3_m_03 - phones	T	98.3948
98.3792	DCB_se1_ag3_m_01 - phones	Y	98.4092
98.3792	DCB_se1_ag3_m_01 - words	you	98.4392
98.3948	DCB_se1_ag3_m_03 - words	s	98.4248
98.3948	DCB_se1_ag3_m_03 - phones	Z	98.4248
98.4092	DCB_se1_ag3_m_01 - phones	UW1	98.4392
98.4248	DCB_se1_ag3_m_03 - phones	W	98.4648
98.4248	DCB_se1_ag3_m_03 - words	one	98.5648
98.4392	DCB_se1_ag3_m_01 - phones	L	98.4692
98.4392	DCB_se1_ag3_m_01 - words	love	98.7392
98.4648	DCB_se1_ag3_m_03 - phones	AH1	98.5148
98.4692	DCB_se1_ag3_m_01 - phones	AH1	98.7092
98.5148	DCB_se1_ag3_m_03 - phones	N	98.5648
98.5648	DCB_se1_ag3_m_03 - phones	AH1	98.6748
98.5648	DCB_se1_ag3_m_03 - words	of	98.7448
98.6748	DCB_se1_ag3_m_03 - phones	V	98.7448
98.7092	DCB_se1_ag3_m_01 - phones	V	98.7392
98.7392	DCB_se1_ag3_m_01 - phones	D	98.7892
98.7392	DCB_se1_ag3_m_01 - words	dc	99.0292
98.7448	DCB_se1_ag3_m_03 - phones	DH	98.8048
98.7448	DCB_se1_ag3_m_03 - words	the	98.9248
98.7892	DCB_se1_ag3_m_01 - phones	IY1	98.9392
98.8048	DCB_se1_ag3_m_03 - phones	IY0	98.9248
98.9248	DCB_se1_ag3_m_03 - phones	sp	98.9748
98.9392	DCB_se1_ag3_m_01 - phones	S	98.9992
98.9748	DCB_se1_ag3_m_03 - phones	M	99.0748
98.9748	DCB_se1_ag3_m_03 - words	man	99.2248
98.9992	DCB_se1_ag3_m_01 - phones	IY1	99.0292
99.0292	DCB_se1_ag3_m_01 - phones	sp	113.4383
99.0748	DCB_se1_ag3_m_03 - phones	AE1	99.1948
99.1948	DCB_se1_ag3_m_03 - phones	N	99.2248
99.2248	DCB_se1_ag3_m_03 - phones	DH	99.2548
99.2248	DCB_se1_ag3_m_03 - words	that	99.4148
99.2548	DCB_se1_ag3_m_03 - phones	AE1	99.3648
99.3648	DCB_se1_ag3_m_03 - phones	T	99.4148
99.4148	DCB_se1_ag3_m_03 - words	s	99.4948
99.4148	DCB_se1_ag3_m_03 - phones	Z	99.4948
99.4948	DCB_se1_ag3_m_03 - phones	W	99.5948
99.4948	DCB_se1_ag3_m_03 - words	one	99.6648
99.5948	DCB_se1_ag3_m_03 - phones	AH1	99.6348
99.6348	DCB_se1_ag3_m_03 - phones	N	99.6648
99.6648	DCB_se1_ag3_m_03 - phones	AH0	99.6948
99.6648	DCB_se1_ag3_m_03 - words	of	99.7248
99.6948	DCB_se1_ag3_m_03 - phones	V	99.7248
99.7248	DCB_se1_ag3_m_03 - phones	DH	99.7548
99.7248	DCB_se1_ag3_m_03 - words	the	99.8348
99.7548	DCB_se1_ag3_m_03 - phones	AH1	99.8348
99.8348	DCB_se1_ag3_m_03 - phones	AY1	99.9648
99.8348	DCB_se1_ag3_m_03 - words	i	99.9648
99.9648	DCB_se1_ag3_m_03 - phones	L	100.0648
99.9648	DCB_se1_ag3_m_03 - words	love	100.3648
100.0648	DCB_se1_ag3_m_03 - phones	AH1	100.3248
100.3248	DCB_se1_ag3_m_03 - phones	V	100.3648
100.3648	DCB_se1_ag3_m_03 - phones	HH	100.4548
100.3648	DCB_se1_ag3_m_03 - words	home	100.7648
100.4548	DCB_se1_ag3_m_03 - phones	OW1	100.7148
100.7148	DCB_se1_ag3_m_03 - phones	M	100.7648
100.7648	DCB_se1_ag3_m_03 - phones	M	100.8448
100.7648	DCB_se1_ag3_m_03 - words	man	101.0848
100.8448	DCB_se1_ag3_m_03 - phones	AE1	101.0548
101.0548	DCB_se1_ag3_m_03 - phones	N	101.0848
101.0848	DCB_se1_ag3_m_03 - phones	N	101.1548
101.0848	DCB_se1_ag3_m_03 - words	nothing	101.3648
101.1548	DCB_se1_ag3_m_03 - phones	AH1	101.2448
101.2448	DCB_se1_ag3_m_03 - phones	TH	101.2748
101.2748	DCB_se1_ag3_m_03 - phones	IH0	101.3048
101.3048	DCB_se1_ag3_m_03 - phones	NG	101.3648
101.3648	DCB_se1_ag3_m_03 - phones	L	101.4448
101.3648	DCB_se1_ag3_m_03 - words	like	101.6148
101.4448	DCB_se1_ag3_m_03 - phones	AY1	101.5548
101.5548	DCB_se1_ag3_m_03 - phones	K	101.6148
101.6148	DCB_se1_ag3_m_03 - phones	HH	101.6648
101.6148	DCB_se1_ag3_m_03 - words	home	101.9248
101.6648	DCB_se1_ag3_m_03 - phones	OW1	101.8848
101.8848	DCB_se1_ag3_m_03 - phones	M	101.9248
101.9248	DCB_se1_ag3_m_03 - phones	DH	101.9648
101.9248	DCB_se1_ag3_m_03 - words	that	102.0848
101.9648	DCB_se1_ag3_m_03 - phones	AE1	102.0248
102.0248	DCB_se1_ag3_m_03 - phones	T	102.0848
102.0848	DCB_se1_ag3_m_03 - words	s	102.1348
102.0848	DCB_se1_ag3_m_03 - phones	S	102.1348
102.1348	DCB_se1_ag3_m_03 - phones	W	102.2548
102.1348	DCB_se1_ag3_m_03 - words	one	102.3248
102.2548	DCB_se1_ag3_m_03 - phones	AH1	102.2848
102.2848	DCB_se1_ag3_m_03 - phones	N	102.3248
102.3248	DCB_se1_ag3_m_03 - phones	AH0	102.3648
102.3248	DCB_se1_ag3_m_03 - words	of	102.4048
102.3648	DCB_se1_ag3_m_03 - phones	V	102.4048
102.4048	DCB_se1_ag3_m_03 - phones	DH	102.4348
102.4048	DCB_se1_ag3_m_03 - words	the	102.5348
102.4348	DCB_se1_ag3_m_03 - phones	AH0	102.5348
102.5348	DCB_se1_ag3_m_03 - phones	B	102.5948
102.5348	DCB_se1_ag3_m_03 - words	best	102.7948
102.5948	DCB_se1_ag3_m_03 - phones	EH1	102.7148
102.7148	DCB_se1_ag3_m_03 - phones	S	102.7648
102.7648	DCB_se1_ag3_m_03 - phones	T	102.7948
102.7948	DCB_se1_ag3_m_03 - phones	P	102.8648
102.7948	DCB_se1_ag3_m_03 - words	places	103.3648
102.8648	DCB_se1_ag3_m_03 - phones	L	102.9048
102.9048	DCB_se1_ag3_m_03 - phones	EY1	103.0448
103.0448	DCB_se1_ag3_m_03 - phones	S	103.1048
103.1048	DCB_se1_ag3_m_03 - phones	IH0	103.2348
103.2348	DCB_se1_ag3_m_03 - phones	Z	103.3648
104.6404	DCB_se1_ag3_m_03 - phones	sil	104.7604
104.7604	DCB_se1_ag3_m_03 - phones	EH1	104.9204
104.7604	DCB_se1_ag3_m_03 - words	ever	105.0504
104.9204	DCB_se1_ag3_m_03 - phones	V	104.9904
104.9904	DCB_se1_ag3_m_03 - phones	ER0	105.0504
105.0504	DCB_se1_ag3_m_03 - phones	Y	105.0804
105.0504	DCB_se1_ag3_m_03 - words	you	105.1404
105.0804	DCB_se1_ag3_m_03 - phones	UW1	105.1404
105.1404	DCB_se1_ag3_m_03 - phones	N	105.1904
105.1404	DCB_se1_ag3_m_03 - words	know	105.3004
105.1904	DCB_se1_ag3_m_03 - phones	OW1	105.3004
105.3004	DCB_se1_ag3_m_03 - phones	W	105.3404
105.3004	DCB_se1_ag3_m_03 - words	when	105.4004
105.3404	DCB_se1_ag3_m_03 - phones	IH1	105.3704
105.3704	DCB_se1_ag3_m_03 - phones	N	105.4004
105.4004	DCB_se1_ag3_m_03 - phones	Y	105.4404
105.4004	DCB_se1_ag3_m_03 - words	you	105.4904
105.4404	DCB_se1_ag3_m_03 - phones	UW1	105.4904
105.4904	DCB_se1_ag3_m_03 - phones	G	105.5704
105.4904	DCB_se1_ag3_m_03 - words	go	105.6204
105.5704	DCB_se1_ag3_m_03 - phones	OW1	105.6204
105.6204	DCB_se1_ag3_m_03 - phones	AW1	105.7404
105.6204	DCB_se1_ag3_m_03 - words	out	105.7804
105.7404	DCB_se1_ag3_m_03 - phones	T	105.7804
105.7804	DCB_se1_ag3_m_03 - phones	AH0	105.8104
105.7804	DCB_se1_ag3_m_03 - words	of	105.8404
105.8104	DCB_se1_ag3_m_03 - phones	V	105.8404
105.8404	DCB_se1_ag3_m_03 - phones	T	105.9704
105.8404	DCB_se1_ag3_m_03 - words	town	106.2604
105.9704	DCB_se1_ag3_m_03 - phones	AW1	106.1804
106.1804	DCB_se1_ag3_m_03 - phones	N	106.2604
106.2604	DCB_se1_ag3_m_03 - phones	Y	106.3104
106.2604	DCB_se1_ag3_m_03 - words	you	106.3604
106.3104	DCB_se1_ag3_m_03 - phones	UW1	106.3604
106.3604	DCB_se1_ag3_m_03 - phones	K	106.4504
106.3604	DCB_se1_ag3_m_03 - words	come	106.6004
106.4504	DCB_se1_ag3_m_03 - phones	AH1	106.5304
106.5304	DCB_se1_ag3_m_03 - phones	M	106.6004
106.6004	DCB_se1_ag3_m_03 - phones	B	106.6604
106.6004	DCB_se1_ag3_m_03 - words	back	106.8804
106.6604	DCB_se1_ag3_m_03 - phones	AE1	106.8504
106.8504	DCB_se1_ag3_m_03 - phones	K	106.8804
106.8804	DCB_se1_ag3_m_03 - phones	AE1	106.9204
106.8804	DCB_se1_ag3_m_03 - words	and	106.9704
106.9204	DCB_se1_ag3_m_03 - phones	N	106.9704
106.9704	DCB_se1_ag3_m_03 - phones	Y	107.0204
106.9704	DCB_se1_ag3_m_03 - words	you	107.0704
107.0204	DCB_se1_ag3_m_03 - phones	UW1	107.0704
107.0704	DCB_se1_ag3_m_03 - phones	L	107.1304
107.0704	DCB_se1_ag3_m_03 - words	like	107.2704
107.1304	DCB_se1_ag3_m_03 - phones	AY1	107.2204
107.2204	DCB_se1_ag3_m_03 - phones	K	107.2704
107.2704	DCB_se1_ag3_m_03 - phones	D	107.3704
107.2704	DCB_se1_ag3_m_03 - words	damn	107.5504
107.3704	DCB_se1_ag3_m_03 - phones	AE1	107.4804
107.4804	DCB_se1_ag3_m_03 - phones	M	107.5504
107.5504	DCB_se1_ag3_m_03 - phones	sp	107.6004
107.6004	DCB_se1_ag3_m_03 - words	<unk>	107.7004
107.6004	DCB_se1_ag3_m_03 - phones	spn	107.7004
107.7004	DCB_se1_ag3_m_03 - phones	Y	107.7904
107.7004	DCB_se1_ag3_m_03 - words	you	107.8804
107.7904	DCB_se1_ag3_m_03 - phones	UW1	107.8804
107.8804	DCB_se1_ag3_m_03 - phones	HH	107.9504
107.8804	DCB_se1_ag3_m_03 - words	have	108.1204
107.9504	DCB_se1_ag3_m_03 - phones	AE1	108.0804
108.0804	DCB_se1_ag3_m_03 - phones	V	108.1204
108.1204	DCB_se1_ag3_m_03 - phones	F	108.2304
108.1204	DCB_se1_ag3_m_03 - words	fun	108.3404
108.2304	DCB_se1_ag3_m_03 - phones	AH1	108.3104
108.3104	DCB_se1_ag3_m_03 - phones	N	108.3404
108.3404	DCB_se1_ag3_m_03 - phones	AW1	108.4604
108.3404	DCB_se1_ag3_m_03 - words	out	108.5204
108.4604	DCB_se1_ag3_m_03 - phones	T	108.5204
108.5204	DCB_se1_ag3_m_03 - phones	AH0	108.5504
108.5204	DCB_se1_ag3_m_03 - words	of	108.5804
108.5504	DCB_se1_ag3_m_03 - phones	V	108.5804
108.5804	DCB_se1_ag3_m_03 - phones	T	108.7004
108.5804	DCB_se1_ag3_m_03 - words	town	109.0504
108.7004	DCB_se1_ag3_m_03 - phones	AW1	108.9804
108.9804	DCB_se1_ag3_m_03 - phones	N	109.0504
109.0504	DCB_se1_ag3_m_03 - phones	sp	109.1304
109.1304	DCB_se1_ag3_m_03 - phones	B	109.1704
109.1304	DCB_se1_ag3_m_03 - words	but	109.2304
109.1704	DCB_se1_ag3_m_03 - phones	AH1	109.2004
109.2004	DCB_se1_ag3_m_03 - phones	T	109.2304
109.2304	DCB_se1_ag3_m_03 - phones	Y	109.2604
109.2304	DCB_se1_ag3_m_03 - words	you	109.3404
109.2604	DCB_se1_ag3_m_03 - phones	UW1	109.3404
109.3404	DCB_se1_ag3_m_03 - phones	N	109.4004
109.3404	DCB_se1_ag3_m_03 - words	know	109.5204
109.4004	DCB_se1_ag3_m_03 - phones	OW1	109.5204
109.5204	DCB_se1_ag3_m_03 - phones	W	109.5604
109.5204	DCB_se1_ag3_m_03 - words	when	109.6204
109.5604	DCB_se1_ag3_m_03 - phones	IH1	109.5904
109.5904	DCB_se1_ag3_m_03 - phones	N	109.6204
109.6204	DCB_se1_ag3_m_03 - phones	Y	109.6504
109.6204	DCB_se1_ag3_m_03 - words	you	109.7304
109.6504	DCB_se1_ag3_m_03 - phones	UW1	109.7304
109.7304	DCB_se1_ag3_m_03 - phones	HH	109.7604
109.7304	DCB_se1_ag3_m_03 - words	hit	109.8404
109.7604	DCB_se1_ag3_m_03 - phones	IH1	109.7904
109.7904	DCB_se1_ag3_m_03 - phones	T	109.8404
109.8404	DCB_se1_ag3_m_03 - phones	DH	109.8804
109.8404	DCB_se1_ag3_m_03 - words	the	109.9304
109.8804	DCB_se1_ag3_m_03 - phones	AH0	109.9304
109.9304	DCB_se1_ag3_m_03 - phones	B	110.0304
109.9304	DCB_se1_ag3_m_03 - words	bridge	110.5304
110.0304	DCB_se1_ag3_m_03 - phones	R	110.1004
110.1004	DCB_se1_ag3_m_03 - phones	IH1	110.4204
110.4204	DCB_se1_ag3_m_03 - phones	JH	110.5304
110.5304	DCB_se1_ag3_m_03 - phones	AE1	110.5604
110.5304	DCB_se1_ag3_m_03 - words	and	110.6604
110.5604	DCB_se1_ag3_m_03 - phones	N	110.6604
110.6604	DCB_se1_ag3_m_03 - phones	Y	110.7304
110.6604	DCB_se1_ag3_m_03 - words	you	110.8104
110.7304	DCB_se1_ag3_m_03 - phones	UW1	110.8104
110.8104	DCB_se1_ag3_m_03 - phones	N	110.8804
110.8104	DCB_se1_ag3_m_03 - words	know	111.0504
110.8804	DCB_se1_ag3_m_03 - phones	OW1	111.0504
111.0504	DCB_se1_ag3_m_03 - phones	Y	111.1304
111.0504	DCB_se1_ag3_m_03 - words	you	111.2104
111.1304	DCB_se1_ag3_m_03 - phones	UW1	111.2104
111.2104	DCB_se1_ag3_m_03 - phones	N	111.3104
111.2104	DCB_se1_ag3_m_03 - words	know	111.4704
111.3104	DCB_se1_ag3_m_03 - phones	OW1	111.4704
111.4704	DCB_se1_ag3_m_03 - phones	Y	111.5604
111.4704	DCB_se1_ag3_m_03 - words	you	111.6604
111.5604	DCB_se1_ag3_m_03 - phones	UW1	111.6604
111.6604	DCB_se1_ag3_m_03 - phones	S	111.7904
111.6604	DCB_se1_ag3_m_03 - words	see	111.9004
111.7904	DCB_se1_ag3_m_03 - phones	IY1	111.9004
111.9004	DCB_se1_ag3_m_03 - phones	HH	111.9604
111.9004	DCB_se1_ag3_m_03 - words	home	112.3404
111.9604	DCB_se1_ag3_m_03 - phones	OW1	112.2604
112.2604	DCB_se1_ag3_m_03 - phones	M	112.3404
112.3404	DCB_se1_ag3_m_03 - phones	Y	112.3704
112.3404	DCB_se1_ag3_m_03 - words	you	112.4004
112.3704	DCB_se1_ag3_m_03 - phones	UW1	112.4004
112.4004	DCB_se1_ag3_m_03 - phones	L	112.5304
112.4004	DCB_se1_ag3_m_03 - words	like	112.7304
112.5304	DCB_se1_ag3_m_03 - phones	AY1	112.6304
112.6304	DCB_se1_ag3_m_03 - phones	K	112.7304
112.7304	DCB_se1_ag3_m_03 - phones	SH	112.8604
112.7304	DCB_se1_ag3_m_03 - words	shit	112.9304
112.8604	DCB_se1_ag3_m_03 - phones	IH1	112.9004
112.9004	DCB_se1_ag3_m_03 - phones	T	112.9304
112.9304	DCB_se1_ag3_m_03 - phones	sp	114.4476
113.4383	DCB_se1_ag3_m_01 - phones	spn	113.7983
113.4383	DCB_se1_ag3_m_01 - words	<unk>	113.7983
113.7983	DCB_se1_ag3_m_01 - phones	sp	121.9436
114.4476	DCB_se1_ag3_m_03 - phones	W	114.4776
114.4476	DCB_se1_ag3_m_03 - words	woo	114.5076
114.4776	DCB_se1_ag3_m_03 - phones	UW1	114.5076
114.5076	DCB_se1_ag3_m_03 - phones	W	114.5576
114.5076	DCB_se1_ag3_m_03 - words	woo	114.5876
114.5576	DCB_se1_ag3_m_03 - phones	UW1	114.5876
114.5876	DCB_se1_ag3_m_03 - phones	G	114.6376
114.5876	DCB_se1_ag3_m_03 - words	glad	114.8876
114.6376	DCB_se1_ag3_m_03 - phones	L	114.6876
114.6876	DCB_se1_ag3_m_03 - phones	AE1	114.8576
114.8576	DCB_se1_ag3_m_03 - phones	D	114.8876
114.8876	DCB_se1_ag3_m_03 - phones	AY1	114.9576
114.8876	DCB_se1_ag3_m_03 - words	i'm	115.0676
114.9576	DCB_se1_ag3_m_03 - phones	M	115.0676
115.0676	DCB_se1_ag3_m_03 - phones	B	115.1576
115.0676	DCB_se1_ag3_m_03 - words	back	115.4176
115.1576	DCB_se1_ag3_m_03 - phones	AE1	115.3776
115.3776	DCB_se1_ag3_m_03 - phones	K	115.4176
115.4176	DCB_se1_ag3_m_03 - phones	sp	115.4676
115.4676	DCB_se1_ag3_m_03 - phones	B	115.5276
115.4676	DCB_se1_ag3_m_03 - words	baby	116.1176
115.5276	DCB_se1_ag3_m_03 - phones	EY1	115.8076
115.8076	DCB_se1_ag3_m_03 - phones	B	115.9176
115.9176	DCB_se1_ag3_m_03 - phones	IY0	116.1176
116.1176	DCB_se1_ag3_m_03 - phones	IY1	116.1476
116.1176	DCB_se1_ag3_m_03 - words	even	116.3276
116.1476	DCB_se1_ag3_m_03 - phones	V	116.1776
116.1776	DCB_se1_ag3_m_03 - phones	IH0	116.2676
116.2676	DCB_se1_ag3_m_03 - phones	N	116.3276
116.3276	DCB_se1_ag3_m_03 - phones	DH	116.3676
116.3276	DCB_se1_ag3_m_03 - words	though	116.5276
116.3676	DCB_se1_ag3_m_03 - phones	OW1	116.5276
116.5276	DCB_se1_ag3_m_03 - phones	AY1	116.6476
116.5276	DCB_se1_ag3_m_03 - words	i	116.6476
116.6476	DCB_se1_ag3_m_03 - phones	HH	116.6776
116.6476	DCB_se1_ag3_m_03 - words	had	116.8376
116.6776	DCB_se1_ag3_m_03 - phones	AE1	116.7976
116.7976	DCB_se1_ag3_m_03 - phones	D	116.8376
116.8376	DCB_se1_ag3_m_03 - phones	F	117.0176
116.8376	DCB_se1_ag3_m_03 - words	fun	117.2676
117.0176	DCB_se1_ag3_m_03 - phones	AH1	117.1076
117.1076	DCB_se1_ag3_m_03 - phones	N	117.2676
117.2676	DCB_se1_ag3_m_03 - phones	B	117.3476
117.2676	DCB_se1_ag3_m_03 - words	but	117.5576
117.3476	DCB_se1_ag3_m_03 - phones	AH1	117.5076
117.5076	DCB_se1_ag3_m_03 - phones	T	117.5576
117.5576	DCB_se1_ag3_m_03 - phones	Y	117.5876
117.5576	DCB_se1_ag3_m_03 - words	you	117.7376
117.5876	DCB_se1_ag3_m_03 - phones	UW1	117.7376
117.7376	DCB_se1_ag3_m_03 - phones	N	117.7976
117.7376	DCB_se1_ag3_m_03 - words	know	117.9376
117.7976	DCB_se1_ag3_m_03 - phones	OW1	117.9376
117.9376	DCB_se1_ag3_m_03 - words	i	118.0276
117.9376	DCB_se1_ag3_m_03 - phones	AY1	118.0276
118.0276	DCB_se1_ag3_m_03 - phones	HH	118.0876
118.0276	DCB_se1_ag3_m_03 - words	had	118.1576
118.0876	DCB_se1_ag3_m_03 - phones	AE1	118.1276
118.1276	DCB_se1_ag3_m_03 - phones	D	118.1576
118.1576	DCB_se1_ag3_m_03 - phones	T	118.1876
118.1576	DCB_se1_ag3_m_03 - words	to	118.2376
118.1876	DCB_se1_ag3_m_03 - phones	IH0	118.2376
118.2376	DCB_se1_ag3_m_03 - phones	G	118.2876
118.2376	DCB_se1_ag3_m_03 - words	get	118.4176
118.2876	DCB_se1_ag3_m_03 - phones	IH1	118.3876
118.3876	DCB_se1_ag3_m_03 - phones	T	118.4176
118.4176	DCB_se1_ag3_m_03 - phones	HH	118.4876
118.4176	DCB_se1_ag3_m_03 - words	home	118.8676
118.4876	DCB_se1_ag3_m_03 - phones	OW1	118.7576
118.7576	DCB_se1_ag3_m_03 - phones	M	118.8676
118.8676	DCB_se1_ag3_m_03 - phones	B	118.9276
118.8676	DCB_se1_ag3_m_03 - words	baby	119.1676
118.9276	DCB_se1_ag3_m_03 - phones	EY1	119.1076
119.1076	DCB_se1_ag3_m_03 - phones	B	119.1376
119.1376	DCB_se1_ag3_m_03 - phones	IY0	119.1676
119.1676	DCB_se1_ag3_m_03 - phones	sp	119.8642
119.8642	DCB_se1_ag3_m_03 - phones	DH	119.9142
119.8642	DCB_se1_ag3_m_03 - words	that	120.0242
119.9142	DCB_se1_ag3_m_03 - phones	AE1	119.9942
119.9942	DCB_se1_ag3_m_03 - phones	T	120.0242
120.0242	DCB_se1_ag3_m_03 - words	s	120.0542
120.0242	DCB_se1_ag3_m_03 - phones	Z	120.0542
120.0542	DCB_se1_ag3_m_03 - phones	HH	120.1042
120.0542	DCB_se1_ag3_m_03 - words	how	120.2742
120.1042	DCB_se1_ag3_m_03 - phones	AW1	120.2742
120.2742	DCB_se1_ag3_m_03 - phones	IH0	120.3042
120.2742	DCB_se1_ag3_m_03 - words	it	120.3342
120.3042	DCB_se1_ag3_m_03 - phones	T	120.3342
120.3342	DCB_se1_ag3_m_03 - phones	M	120.3942
120.3342	DCB_se1_ag3_m_03 - words	make	120.5242
120.3942	DCB_se1_ag3_m_03 - phones	EY1	120.4842
120.4842	DCB_se1_ag3_m_03 - phones	K	120.5242
120.5242	DCB_se1_ag3_m_03 - phones	Y	120.5542
120.5242	DCB_se1_ag3_m_03 - words	you	120.6142
120.5542	DCB_se1_ag3_m_03 - phones	UW1	120.6142
120.6142	DCB_se1_ag3_m_03 - phones	F	120.7542
120.6142	DCB_se1_ag3_m_03 - words	feel	121.0642
120.7542	DCB_se1_ag3_m_03 - phones	IY1	120.9142
120.9142	DCB_se1_ag3_m_03 - phones	L	121.0642
121.0642	DCB_se1_ag3_m_03 - phones	M	121.1542
121.0642	DCB_se1_ag3_m_03 - words	man	121.2542
121.1542	DCB_se1_ag3_m_03 - phones	AE1	121.2142
121.2142	DCB_se1_ag3_m_03 - phones	N	121.2542
121.2542	DCB_se1_ag3_m_03 - phones	sp	123.2451
121.9436	DCB_se1_ag3_m_01 - phones	Y	121.9736
121.9436	DCB_se1_ag3_m_01 - words	yeah	122.2536
121.9736	DCB_se1_ag3_m_01 - phones	AE1	122.2536
122.2536	DCB_se1_ag3_m_01 - phones	sp	122.4036
122.4036	DCB_se1_ag3_m_01 - phones	D	122.4536
122.4036	DCB_se1_ag3_m_01 - words	dc	122.8936
122.4536	DCB_se1_ag3_m_01 - phones	IY1	122.6336
122.6336	DCB_se1_ag3_m_01 - phones	S	122.7836
122.7836	DCB_se1_ag3_m_01 - phones	IY1	122.8936
122.8936	DCB_se1_ag3_m_01 - phones	sp	123.0036
123.0036	DCB_se1_ag3_m_01 - phones	D	123.0436
123.0036	DCB_se1_ag3_m_01 - words	dc	123.5036
123.0436	DCB_se1_ag3_m_01 - phones	IY1	123.2136
123.2136	DCB_se1_ag3_m_01 - phones	S	123.2636
123.2451	DCB_se1_ag3_m_03 - phones	EY1	123.4151
123.2451	DCB_se1_ag3_m_03 - words	ain't	123.4751
123.2636	DCB_se1_ag3_m_01 - phones	IY1	123.5036
123.4151	DCB_se1_ag3_m_03 - phones	N	123.4451
123.4451	DCB_se1_ag3_m_03 - phones	T	123.4751
123.4751	DCB_se1_ag3_m_03 - phones	N	123.5251
123.4751	DCB_se1_ag3_m_03 - words	nothing	123.7951
123.5036	DCB_se1_ag3_m_01 - phones	sp	147.5090
123.5251	DCB_se1_ag3_m_03 - phones	AH1	123.6151
123.6151	DCB_se1_ag3_m_03 - phones	TH	123.6551
123.6551	DCB_se1_ag3_m_03 - phones	IH0	123.7251
123.7251	DCB_se1_ag3_m_03 - phones	NG	123.7951
123.7951	DCB_se1_ag3_m_03 - phones	L	123.8551
123.7951	DCB_se1_ag3_m_03 - words	like	123.9951
123.8551	DCB_se1_ag3_m_03 - phones	AY1	123.9451
123.9451	DCB_se1_ag3_m_03 - phones	K	123.9951
123.9951	DCB_se1_ag3_m_03 - phones	IH0	124.0251
123.9951	DCB_se1_ag3_m_03 - words	it	124.0551
124.0251	DCB_se1_ag3_m_03 - phones	T	124.0551
124.0551	DCB_se1_ag3_m_03 - phones	M	124.1251
124.0551	DCB_se1_ag3_m_03 - words	matter	124.2551
124.1251	DCB_se1_ag3_m_03 - phones	AE1	124.1851
124.1851	DCB_se1_ag3_m_03 - phones	T	124.2251
124.2251	DCB_se1_ag3_m_03 - phones	ER0	124.2551
124.2551	DCB_se1_ag3_m_03 - phones	AH0	124.2851
124.2551	DCB_se1_ag3_m_03 - words	of	124.3151
124.2851	DCB_se1_ag3_m_03 - phones	V	124.3151
124.3151	DCB_se1_ag3_m_03 - phones	F	124.4651
124.3151	DCB_se1_ag3_m_03 - words	fact	124.6851
124.4651	DCB_se1_ag3_m_03 - phones	AE1	124.6151
124.6151	DCB_se1_ag3_m_03 - phones	K	124.6551
124.6551	DCB_se1_ag3_m_03 - phones	T	124.6851
124.9654	DCB_se1_ag3_m_03 - phones	Y	125.0654
124.9654	DCB_se1_ag3_m_03 - words	you	125.1154
125.0654	DCB_se1_ag3_m_03 - phones	UW1	125.1154
125.1154	DCB_se1_ag3_m_03 - phones	N	125.1654
125.1154	DCB_se1_ag3_m_03 - words	know	125.3254
125.1654	DCB_se1_ag3_m_03 - phones	OW1	125.3254
125.3254	DCB_se1_ag3_m_03 - phones	HH	125.3754
125.3254	DCB_se1_ag3_m_03 - words	how	125.4954
125.3754	DCB_se1_ag3_m_03 - phones	AW1	125.4954
125.4954	DCB_se1_ag3_m_03 - phones	Y	125.5554
125.4954	DCB_se1_ag3_m_03 - words	you	125.6054
125.5554	DCB_se1_ag3_m_03 - phones	UW1	125.6054
125.6054	DCB_se1_ag3_m_03 - phones	AO1	125.7254
125.6054	DCB_se1_ag3_m_03 - words	always	125.9254
125.7254	DCB_se1_ag3_m_03 - phones	L	125.7554
125.7554	DCB_se1_ag3_m_03 - phones	W	125.8154
125.8154	DCB_se1_ag3_m_03 - phones	IY0	125.8654
125.8654	DCB_se1_ag3_m_03 - phones	Z	125.9254
125.9254	DCB_se1_ag3_m_03 - phones	W	126.0154
125.9254	DCB_se1_ag3_m_03 - words	wanna	126.2054
126.0154	DCB_se1_ag3_m_03 - phones	AA1	126.1254
126.1254	DCB_se1_ag3_m_03 - phones	N	126.1554
126.1554	DCB_se1_ag3_m_03 - phones	AH0	126.2054
126.2054	DCB_se1_ag3_m_03 - phones	G	126.2654
126.2054	DCB_se1_ag3_m_03 - words	go	126.3854
126.2654	DCB_se1_ag3_m_03 - phones	OW1	126.3854
126.3854	DCB_se1_ag3_m_03 - phones	S	126.4754
126.3854	DCB_se1_ag3_m_03 - words	somewhere	126.7254
126.4754	DCB_se1_ag3_m_03 - phones	AH1	126.5354
126.5354	DCB_se1_ag3_m_03 - phones	M	126.5954
126.5954	DCB_se1_ag3_m_03 - phones	W	126.6554
126.6554	DCB_se1_ag3_m_03 - phones	EH2	126.6854
126.6854	DCB_se1_ag3_m_03 - phones	R	126.7254
126.7254	DCB_se1_ag3_m_03 - phones	B	126.8454
126.7254	DCB_se1_ag3_m_03 - words	but	127.0154
126.8454	DCB_se1_ag3_m_03 - phones	AH1	126.9854
126.9854	DCB_se1_ag3_m_03 - phones	T	127.0154
127.0154	DCB_se1_ag3_m_03 - phones	sp	127.0454
127.0454	DCB_se1_ag3_m_03 - words	i	127.4354
127.0454	DCB_se1_ag3_m_03 - phones	AY1	127.4354
127.4354	DCB_se1_ag3_m_03 - phones	D	127.4854
127.4354	DCB_se1_ag3_m_03 - words	don't	127.7154
127.4854	DCB_se1_ag3_m_03 - phones	OW1	127.6154
127.6154	DCB_se1_ag3_m_03 - phones	N	127.7154
127.7154	DCB_se1_ag3_m_03 - phones	sp	128.5652
128.5652	DCB_se1_ag3_m_03 - phones	AY1	128.6952
128.5652	DCB_se1_ag3_m_03 - words	i	128.6952
128.6952	DCB_se1_ag3_m_03 - phones	D	128.7352
128.6952	DCB_se1_ag3_m_03 - words	don't	128.9352
128.7352	DCB_se1_ag3_m_03 - phones	OW1	128.8652
128.8652	DCB_se1_ag3_m_03 - phones	N	128.9052
128.9052	DCB_se1_ag3_m_03 - phones	T	128.9352
128.9352	DCB_se1_ag3_m_03 - words	i	129.0552
128.9352	DCB_se1_ag3_m_03 - phones	AY1	129.0552
129.0552	DCB_se1_ag3_m_03 - phones	D	129.0952
129.0552	DCB_se1_ag3_m_03 - words	don't	129.2552
129.0952	DCB_se1_ag3_m_03 - phones	OW1	129.1552
129.1552	DCB_se1_ag3_m_03 - phones	N	129.2552
129.2552	DCB_se1_ag3_m_03 - phones	S	129.3952
129.2552	DCB_se1_ag3_m_03 - words	see	129.4852
129.3952	DCB_se1_ag3_m_03 - phones	IY1	129.4852
129.4852	DCB_se1_ag3_m_03 - phones	M	129.5452
129.4852	DCB_se1_ag3_m_03 - words	myself	130.0352
129.5452	DCB_se1_ag3_m_03 - phones	AY2	129.6752
129.6752	DCB_se1_ag3_m_03 - phones	S	129.8152
129.8152	DCB_se1_ag3_m_03 - phones	EH1	129.8752
129.8752	DCB_se1_ag3_m_03 - phones	L	130.0052
130.0052	DCB_se1_ag3_m_03 - phones	F	130.0352
130.0352	DCB_se1_ag3_m_03 - phones	sp	130.0652
130.0652	DCB_se1_ag3_m_03 - phones	L	130.2152
130.0652	DCB_se1_ag3_m_03 - words	living	130.5452
130.2152	DCB_se1_ag3_m_03 - phones	IH1	130.2752
130.2752	DCB_se1_ag3_m_03 - phones	V	130.3452
130.3452	DCB_se1_ag3_m_03 - phones	IH0	130.4552
130.4552	DCB_se1_ag3_m_03 - phones	NG	130.5452
130.9055	DCB_se1_ag3_m_03 - phones	R	130.9855
130.9055	DCB_se1_ag3_m_03 - words	really	131.1255
130.9855	DCB_se1_ag3_m_03 - phones	IH1	131.0355
131.0355	DCB_se1_ag3_m_03 - phones	L	131.0655
131.0655	DCB_se1_ag3_m_03 - phones	IY0	131.1255
131.1255	DCB_se1_ag3_m_03 - phones	L	131.2455
131.1255	DCB_se1_ag3_m_03 - words	living	131.4855
131.2455	DCB_se1_ag3_m_03 - phones	IH1	131.2855
131.2855	DCB_se1_ag3_m_03 - phones	V	131.3455
131.3455	DCB_se1_ag3_m_03 - phones	IH0	131.4155
131.4155	DCB_se1_ag3_m_03 - phones	NG	131.4855
131.4855	DCB_se1_ag3_m_03 - phones	N	131.5355
131.4855	DCB_se1_ag3_m_03 - words	nowhere	131.7855
131.5355	DCB_se1_ag3_m_03 - phones	OW1	131.6355
131.6355	DCB_se1_ag3_m_03 - phones	W	131.7155
131.7155	DCB_se1_ag3_m_03 - phones	EH2	131.7555
131.7555	DCB_se1_ag3_m_03 - phones	R	131.7855
131.7855	DCB_se1_ag3_m_03 - phones	EH1	131.8755
131.7855	DCB_se1_ag3_m_03 - words	else	132.1455
131.8755	DCB_se1_ag3_m_03 - phones	L	132.0055
132.0055	DCB_se1_ag3_m_03 - phones	S	132.1455
132.9085	DCB_se1_ag3_m_03 - phones	Y	132.9985
132.9085	DCB_se1_ag3_m_03 - words	you	133.1685
132.9985	DCB_se1_ag3_m_03 - phones	UW1	133.1685
133.1685	DCB_se1_ag3_m_03 - phones	N	133.2485
133.1685	DCB_se1_ag3_m_03 - words	know	133.5185
133.2485	DCB_se1_ag3_m_03 - phones	OW1	133.5185
133.6206	DCB_se1_ag3_m_03 - phones	L	133.7506
133.6206	DCB_se1_ag3_m_03 - words	like	133.9506
133.7506	DCB_se1_ag3_m_03 - phones	AY1	133.8606
133.8606	DCB_se1_ag3_m_03 - phones	K	133.9506
133.9506	DCB_se1_ag3_m_03 - phones	Y	134.0206
133.9506	DCB_se1_ag3_m_03 - words	you	134.0606
134.0206	DCB_se1_ag3_m_03 - phones	UW1	134.0606
134.0606	DCB_se1_ag3_m_03 - phones	N	134.1006
134.0606	DCB_se1_ag3_m_03 - words	know	134.2006
134.1006	DCB_se1_ag3_m_03 - phones	OW1	134.2006
134.2006	DCB_se1_ag3_m_03 - phones	K	134.3306
134.2006	DCB_se1_ag3_m_03 - words	cali	134.6706
134.3306	DCB_se1_ag3_m_03 - phones	AE1	134.5006
134.5006	DCB_se1_ag3_m_03 - phones	L	134.5506
134.5506	DCB_se1_ag3_m_03 - phones	IY0	134.6706
134.6706	DCB_se1_ag3_m_03 - words	s	134.7406
134.6706	DCB_se1_ag3_m_03 - phones	Z	134.7406
134.7406	DCB_se1_ag3_m_03 - phones	AO1	134.8206
134.7406	DCB_se1_ag3_m_03 - words	on	134.8806
134.8206	DCB_se1_ag3_m_03 - phones	N	134.8806
134.8806	DCB_se1_ag3_m_03 - phones	M	134.9306
134.8806	DCB_se1_ag3_m_03 - words	my	135.0206
134.9306	DCB_se1_ag3_m_03 - phones	AY1	135.0206
135.0206	DCB_se1_ag3_m_03 - phones	B	135.1306
135.0206	DCB_se1_ag3_m_03 - words	bucket	135.3506
135.1306	DCB_se1_ag3_m_03 - phones	AH1	135.2406
135.2406	DCB_se1_ag3_m_03 - phones	K	135.2906
135.2906	DCB_se1_ag3_m_03 - phones	AH0	135.3206
135.3206	DCB_se1_ag3_m_03 - phones	T	135.3506
135.3506	DCB_se1_ag3_m_03 - phones	L	135.4306
135.3506	DCB_se1_ag3_m_03 - words	list	135.6106
135.4306	DCB_se1_ag3_m_03 - phones	IH1	135.5306
135.5306	DCB_se1_ag3_m_03 - phones	S	135.5606
135.5606	DCB_se1_ag3_m_03 - phones	T	135.6106
135.6106	DCB_se1_ag3_m_03 - phones	AY1	135.7106
135.6106	DCB_se1_ag3_m_03 - words	i	135.7106
135.7106	DCB_se1_ag3_m_03 - phones	W	135.8206
135.7106	DCB_se1_ag3_m_03 - words	wanna	135.9706
135.8206	DCB_se1_ag3_m_03 - phones	AA1	135.8506
135.8506	DCB_se1_ag3_m_03 - phones	N	135.9006
135.9006	DCB_se1_ag3_m_03 - phones	AH0	135.9706
135.9706	DCB_se1_ag3_m_03 - phones	G	136.0606
135.9706	DCB_se1_ag3_m_03 - words	go	136.1806
136.0606	DCB_se1_ag3_m_03 - phones	OW1	136.1806
136.1806	DCB_se1_ag3_m_03 - phones	T	136.2306
136.1806	DCB_se1_ag3_m_03 - words	to	136.2606
136.2306	DCB_se1_ag3_m_03 - phones	AH0	136.2606
136.2606	DCB_se1_ag3_m_03 - phones	sp	136.3306
136.3306	DCB_se1_ag3_m_03 - phones	K	136.4206
136.3306	DCB_se1_ag3_m_03 - words	cali	136.7006
136.4206	DCB_se1_ag3_m_03 - phones	AE1	136.6106
136.6106	DCB_se1_ag3_m_03 - phones	L	136.6606
136.6606	DCB_se1_ag3_m_03 - phones	IY0	136.7006
136.7006	DCB_se1_ag3_m_03 - phones	sp	136.9684
136.9684	DCB_se1_ag3_m_03 - phones	AY1	137.1184
136.9684	DCB_se1_ag3_m_03 - words	i	137.1184
137.1184	DCB_se1_ag3_m_03 - words	d	137.1584
137.1184	DCB_se1_ag3_m_03 - phones	D	137.1584
137.1584	DCB_se1_ag3_m_03 - phones	S	137.2284
137.1584	DCB_se1_ag3_m_03 - words	spend	137.3884
137.2284	DCB_se1_ag3_m_03 - phones	P	137.2884
137.2884	DCB_se1_ag3_m_03 - phones	EH1	137.3284
137.3284	DCB_se1_ag3_m_03 - phones	N	137.3584
137.3584	DCB_se1_ag3_m_03 - phones	D	137.3884
137.3884	DCB_se1_ag3_m_03 - words	a	137.4284
137.3884	DCB_se1_ag3_m_03 - phones	AH0	137.4284
137.4284	DCB_se1_ag3_m_03 - phones	Y	137.6084
137.4284	DCB_se1_ag3_m_03 - words	year	137.6684
137.6084	DCB_se1_ag3_m_03 - phones	IH1	137.6384
137.6384	DCB_se1_ag3_m_03 - phones	R	137.6684
137.6684	DCB_se1_ag3_m_03 - words	or	137.7084
137.6684	DCB_se1_ag3_m_03 - phones	ER0	137.7084
137.7084	DCB_se1_ag3_m_03 - phones	T	137.8284
137.7084	DCB_se1_ag3_m_03 - words	two	137.9184
137.8284	DCB_se1_ag3_m_03 - phones	UW1	137.9184
137.9184	DCB_se1_ag3_m_03 - phones	IH0	137.9784
137.9184	DCB_se1_ag3_m_03 - words	in	138.0184
137.9784	DCB_se1_ag3_m_03 - phones	N	138.0184
138.0184	DCB_se1_ag3_m_03 - phones	K	138.1184
138.0184	DCB_se1_ag3_m_03 - words	cali	138.4284
138.1184	DCB_se1_ag3_m_03 - phones	AE1	138.3084
138.3084	DCB_se1_ag3_m_03 - phones	L	138.3584
138.3584	DCB_se1_ag3_m_03 - phones	IY0	138.4284
138.7976	DCB_se1_ag3_m_03 - phones	B	138.8376
138.7976	DCB_se1_ag3_m_03 - words	but	138.9276
138.8376	DCB_se1_ag3_m_03 - phones	AH1	138.8676
138.8676	DCB_se1_ag3_m_03 - phones	T	138.9276
138.9276	DCB_se1_ag3_m_03 - words	i	139.0176
138.9276	DCB_se1_ag3_m_03 - phones	AY1	139.0176
139.0176	DCB_se1_ag3_m_03 - phones	D	139.0776
139.0176	DCB_se1_ag3_m_03 - words	don't	139.3576
139.0776	DCB_se1_ag3_m_03 - phones	OW1	139.2176
139.2176	DCB_se1_ag3_m_03 - phones	N	139.2976
139.2976	DCB_se1_ag3_m_03 - phones	T	139.3576
140.5259	DCB_se1_ag3_m_03 - phones	S	140.7259
140.5259	DCB_se1_ag3_m_03 - words	see	140.7959
140.7259	DCB_se1_ag3_m_03 - phones	IY1	140.7959
140.7959	DCB_se1_ag3_m_03 - phones	M	140.8559
140.7959	DCB_se1_ag3_m_03 - words	myself	141.2959
140.8559	DCB_se1_ag3_m_03 - phones	AY2	140.9759
140.9759	DCB_se1_ag3_m_03 - phones	S	141.0759
141.0759	DCB_se1_ag3_m_03 - phones	EH1	141.1459
141.1459	DCB_se1_ag3_m_03 - phones	L	141.2459
141.2459	DCB_se1_ag3_m_03 - phones	F	141.2959
141.2959	DCB_se1_ag3_m_03 - phones	sp	141.3259
141.3259	DCB_se1_ag3_m_03 - phones	L	141.6259
141.3259	DCB_se1_ag3_m_03 - words	living	142.2159
141.6259	DCB_se1_ag3_m_03 - phones	IH1	141.7159
[truncated: 46,218 more rows]
