# Supplementary material for: Considering Performance in the Automated and Manual Coding of Sociolinguistic Variables: Lessons From Variable (ING)
Source: Front Artif Intell. 2021 Apr 29;4:648543. doi: 10.3389/frai.2021.648543 (PMC8117961; doi:10.3389/frai.2021.648543)
Supplement: Supplementary file 4 [file Data_Sheet_4.ZIP › CORAAL_Aligned_as_Tables/DCA_se2_ag2_m_03_1_txout.txt]

tmin	tier	text	tmax
0.4221	DCA_int_01 - phones	sil	0.4621
0.4621	DCA_int_01 - phones	OW2	0.5721
0.4621	DCA_int_01 - words	okay	0.9421
0.5721	DCA_int_01 - phones	K	0.6821
0.6821	DCA_int_01 - phones	EY1	0.9421
0.9421	DCA_int_01 - phones	sp	1.0021
1.0021	DCA_int_01 - phones	TN	1.7421
1.0021	DCA_int_01 - words	rdx	1.7421
1.7421	DCA_int_01 - words	uh	1.8621
1.7421	DCA_int_01 - phones	AH1	1.8621
1.8621	DCA_int_01 - phones	D	1.9521
1.8621	DCA_int_01 - words	do	1.9821
1.9521	DCA_int_01 - phones	UW1	1.9821
1.9821	DCA_int_01 - phones	Y	2.0121
1.9821	DCA_int_01 - words	you	2.0921
2.0121	DCA_int_01 - phones	UW1	2.0921
2.0921	DCA_int_01 - phones	R	2.1221
2.0921	DCA_int_01 - words	remember	2.3121
2.1221	DCA_int_01 - phones	IH0	2.1521
2.1521	DCA_int_01 - phones	M	2.1821
2.1821	DCA_int_01 - phones	EH1	2.2221
2.2221	DCA_int_01 - phones	M	2.2521
2.2521	DCA_int_01 - phones	B	2.2821
2.2821	DCA_int_01 - phones	ER0	2.3121
2.3121	DCA_int_01 - phones	HH	2.3721
2.3121	DCA_int_01 - words	what	2.5321
2.3721	DCA_int_01 - phones	W	2.4121
2.4121	DCA_int_01 - phones	AH1	2.4821
2.4821	DCA_int_01 - phones	T	2.5321
2.5321	DCA_int_01 - phones	K	2.6121
2.5321	DCA_int_01 - words	kind	2.7821
2.6121	DCA_int_01 - phones	AY1	2.7121
2.7121	DCA_int_01 - phones	N	2.7521
2.7521	DCA_int_01 - phones	D	2.7821
2.7821	DCA_int_01 - phones	AH0	2.8121
2.7821	DCA_int_01 - words	of	2.8421
2.8121	DCA_int_01 - phones	V	2.8421
2.8421	DCA_int_01 - phones	sp	2.8921
2.8921	DCA_int_01 - phones	G	2.9721
2.8921	DCA_int_01 - words	games	3.2821
2.9721	DCA_int_01 - phones	EY1	3.1121
3.1121	DCA_int_01 - phones	M	3.2421
3.2421	DCA_int_01 - phones	Z	3.2821
3.2821	DCA_int_01 - phones	Y	3.3121
3.2821	DCA_int_01 - words	you	3.3421
3.3121	DCA_int_01 - phones	UW1	3.3421
3.3421	DCA_int_01 - phones	Y	3.4421
3.3421	DCA_int_01 - words	used	3.6021
3.4421	DCA_int_01 - phones	UW1	3.5021
3.5021	DCA_int_01 - phones	Z	3.5721
3.5721	DCA_int_01 - phones	D	3.6021
3.6021	DCA_int_01 - phones	T	3.6321
3.6021	DCA_int_01 - words	to	3.6621
3.6321	DCA_int_01 - phones	AH0	3.6621
3.6621	DCA_int_01 - phones	sp	3.7021
3.7021	DCA_int_01 - phones	P	3.8021
3.7021	DCA_int_01 - words	play	4.0121
3.8021	DCA_int_01 - phones	L	3.8921
3.8921	DCA_int_01 - phones	EY1	4.0121
4.0121	DCA_int_01 - phones	EH1	4.0721
4.0121	DCA_int_01 - words	as	4.1621
4.0721	DCA_int_01 - phones	Z	4.1621
4.1621	DCA_int_01 - words	a	4.2421
4.1621	DCA_int_01 - phones	EY1	4.2421
4.2421	DCA_int_01 - phones	K	4.3921
4.2421	DCA_int_01 - words	kid	4.6521
4.3921	DCA_int_01 - phones	IH1	4.4921
4.4921	DCA_int_01 - phones	D	4.6521
4.6521	DCA_int_01 - phones	S	4.7521
4.6521	DCA_int_01 - words	say	4.8621
4.7521	DCA_int_01 - phones	EY1	4.8621
4.8621	DCA_int_01 - phones	AH0	4.9021
4.8621	DCA_int_01 - words	about	5.0821
4.9021	DCA_int_01 - phones	B	4.9621
4.9621	DCA_int_01 - phones	AW1	5.0521
5.0521	DCA_int_01 - phones	T	5.0821
5.0821	DCA_int_01 - phones	sp	5.1621
5.1621	DCA_int_01 - phones	T	5.2821
5.1621	DCA_int_01 - words	ten	5.4721
5.2821	DCA_int_01 - phones	EH1	5.3321
5.3321	DCA_int_01 - phones	N	5.4721
5.4721	DCA_int_01 - phones	sp	5.5221
5.5221	DCA_int_01 - phones	ER0	5.6621
5.5221	DCA_int_01 - words	or	5.6621
5.6621	DCA_int_01 - phones	S	5.7521
5.6621	DCA_int_01 - words	so	5.8621
5.7521	DCA_int_01 - phones	OW1	5.8621
5.8621	DCA_int_01 - phones	sp	9.7687
7.5430	DCA_se2_ag2_m_03 - phones	W	7.6830
7.5430	DCA_se2_ag2_m_03 - words	when	7.7630
7.6830	DCA_se2_ag2_m_03 - phones	EH1	7.7130
7.7130	DCA_se2_ag2_m_03 - phones	N	7.7630
7.7630	DCA_se2_ag2_m_03 - phones	AY1	7.8430
7.7630	DCA_se2_ag2_m_03 - words	i	7.8430
7.8430	DCA_se2_ag2_m_03 - phones	W	7.8730
7.8430	DCA_se2_ag2_m_03 - words	was	8.0030
7.8730	DCA_se2_ag2_m_03 - phones	AO1	7.9130
7.9130	DCA_se2_ag2_m_03 - phones	Z	8.0030
8.0030	DCA_se2_ag2_m_03 - phones	sp	8.0330
8.0330	DCA_se2_ag2_m_03 - phones	T	8.1230
8.0330	DCA_se2_ag2_m_03 - words	ten	8.3830
8.1230	DCA_se2_ag2_m_03 - phones	EH1	8.1530
8.1530	DCA_se2_ag2_m_03 - phones	N	8.3830
8.3830	DCA_se2_ag2_m_03 - phones	sp	8.4130
8.4130	DCA_se2_ag2_m_03 - phones	L	8.4630
8.4130	DCA_se2_ag2_m_03 - words	let	8.5230
8.4630	DCA_se2_ag2_m_03 - phones	EH1	8.4930
8.4930	DCA_se2_ag2_m_03 - phones	T	8.5230
8.5230	DCA_se2_ag2_m_03 - words	s	8.5530
8.5230	DCA_se2_ag2_m_03 - phones	Z	8.5530
8.5530	DCA_se2_ag2_m_03 - phones	sp	8.5930
8.5930	DCA_se2_ag2_m_03 - phones	S	8.7530
8.5930	DCA_se2_ag2_m_03 - words	see	8.9330
8.7530	DCA_se2_ag2_m_03 - phones	IY1	8.9330
8.9330	DCA_se2_ag2_m_03 - phones	sp	9.3730
9.3730	DCA_se2_ag2_m_03 - words	<unk>	9.6230
9.3730	DCA_se2_ag2_m_03 - phones	spn	9.6230
9.6230	DCA_se2_ag2_m_03 - phones	sp	11.6630
9.7687	DCA_int_01 - phones	K	9.7987
9.7687	DCA_int_01 - words	can	9.8587
9.7987	DCA_int_01 - phones	AH0	9.8287
9.8287	DCA_int_01 - phones	N	9.8587
9.8587	DCA_int_01 - phones	sp	10.0087
10.0087	DCA_int_01 - phones	Y	10.0787
10.0087	DCA_int_01 - words	you	10.1287
10.0787	DCA_int_01 - phones	UW1	10.1287
10.1287	DCA_int_01 - phones	sp	10.2087
10.2087	DCA_int_01 - phones	R	10.2387
10.2087	DCA_int_01 - words	remember	10.5487
10.2387	DCA_int_01 - phones	IH0	10.3687
10.3687	DCA_int_01 - phones	M	10.4187
10.4187	DCA_int_01 - phones	EH1	10.4487
10.4487	DCA_int_01 - phones	M	10.4787
10.4787	DCA_int_01 - phones	B	10.5087
10.5087	DCA_int_01 - phones	ER0	10.5487
10.5487	DCA_int_01 - phones	DH	10.6087
10.5487	DCA_int_01 - words	those	10.7387
10.6087	DCA_int_01 - phones	OW1	10.6387
10.6387	DCA_int_01 - phones	Z	10.7387
10.7387	DCA_int_01 - phones	sp	10.7687
10.7687	DCA_int_01 - phones	D	10.8287
10.7687	DCA_int_01 - words	days	11.1187
10.8287	DCA_int_01 - phones	EY1	11.0287
11.0287	DCA_int_01 - phones	Z	11.1187
11.1187	DCA_int_01 - phones	sp	27.4904
12.6075	DCA_se2_ag2_m_03 - words	uh	12.8675
12.6075	DCA_se2_ag2_m_03 - phones	AH1	12.8675
12.8675	DCA_se2_ag2_m_03 - phones	DH	12.8975
12.8675	DCA_se2_ag2_m_03 - words	there	12.9575
12.8975	DCA_se2_ag2_m_03 - phones	EH1	12.9275
12.9275	DCA_se2_ag2_m_03 - phones	R	12.9575
12.9575	DCA_se2_ag2_m_03 - phones	W	12.9875
12.9575	DCA_se2_ag2_m_03 - words	was	13.0475
12.9875	DCA_se2_ag2_m_03 - phones	AO1	13.0175
13.0175	DCA_se2_ag2_m_03 - phones	Z	13.0475
13.0475	DCA_se2_ag2_m_03 - phones	sp	13.0775
13.0775	DCA_se2_ag2_m_03 - words	a	13.1275
13.0775	DCA_se2_ag2_m_03 - phones	AH0	13.1275
13.1275	DCA_se2_ag2_m_03 - phones	N	13.2475
13.1275	DCA_se2_ag2_m_03 - words	number	13.4575
13.2475	DCA_se2_ag2_m_03 - phones	AH1	13.3075
13.3075	DCA_se2_ag2_m_03 - phones	M	13.3975
13.3975	DCA_se2_ag2_m_03 - phones	B	13.4275
13.4275	DCA_se2_ag2_m_03 - phones	ER0	13.4575
13.4575	DCA_se2_ag2_m_03 - phones	AH0	13.5075
13.4575	DCA_se2_ag2_m_03 - words	of	13.5375
13.5075	DCA_se2_ag2_m_03 - phones	V	13.5375
13.5375	DCA_se2_ag2_m_03 - phones	sp	13.5675
13.5675	DCA_se2_ag2_m_03 - phones	G	13.6475
13.5675	DCA_se2_ag2_m_03 - words	games	13.9675
13.6475	DCA_se2_ag2_m_03 - phones	EY1	13.8275
13.8275	DCA_se2_ag2_m_03 - phones	M	13.8675
13.8675	DCA_se2_ag2_m_03 - phones	Z	13.9675
13.9675	DCA_se2_ag2_m_03 - phones	sp	14.0375
14.0375	DCA_se2_ag2_m_03 - words	<unk>	14.0675
14.0375	DCA_se2_ag2_m_03 - phones	spn	14.0675
14.0675	DCA_se2_ag2_m_03 - phones	AY1	14.2175
14.0675	DCA_se2_ag2_m_03 - words	i	14.2175
14.2175	DCA_se2_ag2_m_03 - phones	sp	14.3275
14.3275	DCA_se2_ag2_m_03 - phones	Y	14.4875
14.3275	DCA_se2_ag2_m_03 - words	used	14.5975
14.4875	DCA_se2_ag2_m_03 - phones	UW1	14.5275
14.5275	DCA_se2_ag2_m_03 - phones	Z	14.5675
14.5675	DCA_se2_ag2_m_03 - phones	D	14.5975
14.5975	DCA_se2_ag2_m_03 - phones	T	14.6275
14.5975	DCA_se2_ag2_m_03 - words	to	14.6575
14.6275	DCA_se2_ag2_m_03 - phones	AH0	14.6575
14.6575	DCA_se2_ag2_m_03 - phones	sp	14.7475
14.7475	DCA_se2_ag2_m_03 - phones	P	14.7775
14.7475	DCA_se2_ag2_m_03 - words	play	15.0475
14.7775	DCA_se2_ag2_m_03 - phones	L	14.8475
14.8475	DCA_se2_ag2_m_03 - phones	EY1	15.0475
15.0475	DCA_se2_ag2_m_03 - phones	W	15.0875
15.0475	DCA_se2_ag2_m_03 - words	well	15.2275
15.0875	DCA_se2_ag2_m_03 - phones	EH1	15.1175
15.1175	DCA_se2_ag2_m_03 - phones	L	15.2275
15.2275	DCA_se2_ag2_m_03 - words	i	15.3775
15.2275	DCA_se2_ag2_m_03 - phones	AY1	15.3775
15.3775	DCA_se2_ag2_m_03 - phones	sp	15.4775
16.0591	DCA_se2_ag2_m_03 - phones	P	16.1491
16.0591	DCA_se2_ag2_m_03 - words	played	16.4291
16.1491	DCA_se2_ag2_m_03 - phones	L	16.2091
16.2091	DCA_se2_ag2_m_03 - phones	EY1	16.3291
16.3291	DCA_se2_ag2_m_03 - phones	D	16.4291
16.7886	DCA_se2_ag2_m_03 - phones	Y	16.8586
16.7886	DCA_se2_ag2_m_03 - words	you	16.8986
16.8586	DCA_se2_ag2_m_03 - phones	UW1	16.8986
16.8986	DCA_se2_ag2_m_03 - phones	N	16.9686
16.8986	DCA_se2_ag2_m_03 - words	know	17.0886
16.9686	DCA_se2_ag2_m_03 - phones	OW1	17.0886
17.0886	DCA_se2_ag2_m_03 - phones	S	17.1986
17.0886	DCA_se2_ag2_m_03 - words	sports	17.5286
17.1986	DCA_se2_ag2_m_03 - phones	P	17.2886
17.2886	DCA_se2_ag2_m_03 - phones	AO1	17.3686
17.3686	DCA_se2_ag2_m_03 - phones	R	17.4486
17.4486	DCA_se2_ag2_m_03 - phones	T	17.4786
17.4786	DCA_se2_ag2_m_03 - phones	S	17.5286
17.5286	DCA_se2_ag2_m_03 - phones	AH0	17.5586
17.5286	DCA_se2_ag2_m_03 - words	and	17.5986
17.5586	DCA_se2_ag2_m_03 - phones	N	17.5986
17.5986	DCA_se2_ag2_m_03 - words	i	17.6586
17.5986	DCA_se2_ag2_m_03 - phones	AY1	17.6586
17.6586	DCA_se2_ag2_m_03 - phones	W	17.6886
17.6586	DCA_se2_ag2_m_03 - words	was	17.8386
17.6886	DCA_se2_ag2_m_03 - phones	AO1	17.7686
17.7686	DCA_se2_ag2_m_03 - phones	Z	17.8386
17.8386	DCA_se2_ag2_m_03 - phones	sp	17.9086
17.9086	DCA_se2_ag2_m_03 - phones	IH0	18.0486
17.9086	DCA_se2_ag2_m_03 - words	in	18.1586
18.0486	DCA_se2_ag2_m_03 - phones	N	18.1586
18.1586	DCA_se2_ag2_m_03 - phones	sp	18.2786
18.2786	DCA_se2_ag2_m_03 - phones	AE0	18.4386
18.2786	DCA_se2_ag2_m_03 - words	athletic	18.8386
18.4386	DCA_se2_ag2_m_03 - phones	TH	18.5086
18.5086	DCA_se2_ag2_m_03 - phones	L	18.5686
18.5686	DCA_se2_ag2_m_03 - phones	EH1	18.6586
18.6586	DCA_se2_ag2_m_03 - phones	T	18.6986
18.6986	DCA_se2_ag2_m_03 - phones	IH0	18.7586
18.7586	DCA_se2_ag2_m_03 - phones	K	18.8386
18.8386	DCA_se2_ag2_m_03 - phones	IH0	18.8886
18.8386	DCA_se2_ag2_m_03 - words	in	18.9586
18.8886	DCA_se2_ag2_m_03 - phones	N	18.9586
18.9586	DCA_se2_ag2_m_03 - phones	sp	19.0086
19.0086	DCA_se2_ag2_m_03 - phones	K	19.1286
19.0086	DCA_se2_ag2_m_03 - words	class	19.4086
19.1286	DCA_se2_ag2_m_03 - phones	L	19.1686
19.1686	DCA_se2_ag2_m_03 - phones	AE1	19.3786
19.3786	DCA_se2_ag2_m_03 - phones	S	19.4086
19.4086	DCA_se2_ag2_m_03 - phones	sp	20.1443
20.1443	DCA_se2_ag2_m_03 - phones	P	20.2143
20.1443	DCA_se2_ag2_m_03 - words	played	20.4243
20.2143	DCA_se2_ag2_m_03 - phones	L	20.2743
20.2743	DCA_se2_ag2_m_03 - phones	EY1	20.3843
20.3843	DCA_se2_ag2_m_03 - phones	D	20.4243
20.4243	DCA_se2_ag2_m_03 - phones	sp	20.4543
20.4543	DCA_se2_ag2_m_03 - phones	B	20.5243
20.4543	DCA_se2_ag2_m_03 - words	baseball	21.4243
20.5243	DCA_se2_ag2_m_03 - phones	EY1	20.6643
20.6643	DCA_se2_ag2_m_03 - phones	S	20.7843
20.7843	DCA_se2_ag2_m_03 - phones	B	20.8343
20.8343	DCA_se2_ag2_m_03 - phones	AO1	20.8643
20.8643	DCA_se2_ag2_m_03 - phones	L	21.4243
23.3400	DCA_se2_ag2_m_03 - phones	AH0	23.4200
23.3400	DCA_se2_ag2_m_03 - words	and	23.5000
23.4200	DCA_se2_ag2_m_03 - phones	N	23.5000
23.5000	DCA_se2_ag2_m_03 - phones	AH1	23.7400
23.5000	DCA_se2_ag2_m_03 - words	uh	23.7400
23.7400	DCA_se2_ag2_m_03 - phones	sp	25.0085
25.0085	DCA_se2_ag2_m_03 - phones	M	25.1185
25.0085	DCA_se2_ag2_m_03 - words	made	25.2785
25.1185	DCA_se2_ag2_m_03 - phones	EY1	25.2485
25.2485	DCA_se2_ag2_m_03 - phones	D	25.2785
25.2785	DCA_se2_ag2_m_03 - phones	DH	25.3385
25.2785	DCA_se2_ag2_m_03 - words	these	25.4785
25.3385	DCA_se2_ag2_m_03 - phones	IY1	25.4185
25.4185	DCA_se2_ag2_m_03 - phones	Z	25.4785
25.4785	DCA_se2_ag2_m_03 - phones	L	25.5285
25.4785	DCA_se2_ag2_m_03 - words	little	25.7285
25.5285	DCA_se2_ag2_m_03 - phones	IH1	25.5885
25.5885	DCA_se2_ag2_m_03 - phones	T	25.6385
25.6385	DCA_se2_ag2_m_03 - phones	AH0	25.6685
25.6685	DCA_se2_ag2_m_03 - phones	L	25.7285
25.7285	DCA_se2_ag2_m_03 - phones	sp	26.5434
26.5434	DCA_se2_ag2_m_03 - phones	S	26.6634
26.5434	DCA_se2_ag2_m_03 - words	skate	26.8734
26.6634	DCA_se2_ag2_m_03 - phones	K	26.7534
26.7534	DCA_se2_ag2_m_03 - phones	EY1	26.8434
26.8434	DCA_se2_ag2_m_03 - phones	T	26.8734
26.8734	DCA_se2_ag2_m_03 - phones	T	26.9934
26.8734	DCA_se2_ag2_m_03 - words	trucks	27.2334
26.9934	DCA_se2_ag2_m_03 - phones	R	27.0334
27.0334	DCA_se2_ag2_m_03 - phones	AH1	27.1234
27.1234	DCA_se2_ag2_m_03 - phones	K	27.1934
27.1934	DCA_se2_ag2_m_03 - phones	S	27.2334
27.2334	DCA_se2_ag2_m_03 - words	<unk>	27.5234
27.2334	DCA_se2_ag2_m_03 - phones	spn	27.5234
27.4904	DCA_int_01 - phones	OW1	27.6304
27.4904	DCA_int_01 - words	oh	27.6304
27.6304	DCA_int_01 - phones	Y	27.6904
27.6304	DCA_int_01 - words	yeah	28.0004
27.6904	DCA_int_01 - phones	AE1	28.0004
27.9536	DCA_se2_ag2_m_03 - phones	N	28.1036
27.9536	DCA_se2_ag2_m_03 - words	nail	28.3436
28.1036	DCA_se2_ag2_m_03 - phones	EY1	28.2736
28.2736	DCA_se2_ag2_m_03 - phones	L	28.3436
28.3436	DCA_se2_ag2_m_03 - phones	IH0	28.3736
28.3436	DCA_se2_ag2_m_03 - words	it	28.4236
28.3736	DCA_se2_ag2_m_03 - phones	T	28.4236
28.4236	DCA_se2_ag2_m_03 - phones	Y	28.4536
28.4236	DCA_se2_ag2_m_03 - words	you	28.4936
28.4536	DCA_se2_ag2_m_03 - phones	UW1	28.4936
28.4936	DCA_se2_ag2_m_03 - phones	N	28.5536
28.4936	DCA_se2_ag2_m_03 - words	know	28.6236
28.5536	DCA_se2_ag2_m_03 - phones	OW1	28.6236
28.6236	DCA_se2_ag2_m_03 - phones	T	28.7336
28.6236	DCA_se2_ag2_m_03 - words	take	28.8636
28.7336	DCA_se2_ag2_m_03 - phones	EY1	28.8136
28.8136	DCA_se2_ag2_m_03 - phones	K	28.8636
28.8636	DCA_se2_ag2_m_03 - words	a	28.9336
28.8636	DCA_se2_ag2_m_03 - phones	AH0	28.9336
28.9336	DCA_se2_ag2_m_03 - phones	S	28.9936
28.9336	DCA_se2_ag2_m_03 - words	skate	29.2336
28.9936	DCA_se2_ag2_m_03 - phones	K	29.0836
29.0836	DCA_se2_ag2_m_03 - phones	EY1	29.2036
29.2036	DCA_se2_ag2_m_03 - phones	T	29.2336
29.2336	DCA_se2_ag2_m_03 - phones	sp	29.2636
29.2636	DCA_se2_ag2_m_03 - phones	AH0	29.2936
29.2636	DCA_se2_ag2_m_03 - words	and	29.3236
29.2936	DCA_se2_ag2_m_03 - phones	N	29.3236
29.3236	DCA_se2_ag2_m_03 - phones	N	29.4136
29.3236	DCA_se2_ag2_m_03 - words	nail	29.5836
29.4136	DCA_se2_ag2_m_03 - phones	EY1	29.5536
29.5536	DCA_se2_ag2_m_03 - phones	L	29.5836
29.5836	DCA_se2_ag2_m_03 - phones	IH0	29.6236
29.5836	DCA_se2_ag2_m_03 - words	it	29.6636
29.6236	DCA_se2_ag2_m_03 - phones	T	29.6636
29.6636	DCA_se2_ag2_m_03 - phones	AO1	29.7736
29.6636	DCA_se2_ag2_m_03 - words	on	29.8236
29.7736	DCA_se2_ag2_m_03 - phones	N	29.8236
29.8236	DCA_se2_ag2_m_03 - phones	AH0	29.9236
29.8236	DCA_se2_ag2_m_03 - words	a	29.9236
29.9236	DCA_se2_ag2_m_03 - phones	T	30.0236
29.9236	DCA_se2_ag2_m_03 - words	two	30.0836
30.0236	DCA_se2_ag2_m_03 - phones	UW1	30.0836
30.0836	DCA_se2_ag2_m_03 - phones	B	30.1636
30.0836	DCA_se2_ag2_m_03 - words	by	30.3036
30.1636	DCA_se2_ag2_m_03 - phones	AY1	30.3036
30.3036	DCA_se2_ag2_m_03 - phones	F	30.4236
30.3036	DCA_se2_ag2_m_03 - words	four	30.6336
30.4236	DCA_se2_ag2_m_03 - phones	AO1	30.6036
30.6036	DCA_se2_ag2_m_03 - phones	R	30.6336
30.6336	DCA_se2_ag2_m_03 - phones	AH0	30.6636
30.6336	DCA_se2_ag2_m_03 - words	and	30.7536
30.6636	DCA_se2_ag2_m_03 - phones	N	30.7136
30.7136	DCA_se2_ag2_m_03 - phones	D	30.7536
30.7536	DCA_se2_ag2_m_03 - phones	sp	30.9654
30.9654	DCA_se2_ag2_m_03 - phones	DH	31.1054
30.9654	DCA_se2_ag2_m_03 - words	the	31.2054
31.1054	DCA_se2_ag2_m_03 - phones	AH1	31.2054
31.2054	DCA_se2_ag2_m_03 - phones	sp	31.5455
31.5455	DCA_se2_ag2_m_03 - phones	B	31.6755
31.5455	DCA_se2_ag2_m_03 - words	box	32.0155
31.6755	DCA_se2_ag2_m_03 - phones	AA1	31.7955
31.7955	DCA_se2_ag2_m_03 - phones	K	31.8755
31.8755	DCA_se2_ag2_m_03 - phones	S	32.0155
32.0155	DCA_se2_ag2_m_03 - phones	AH0	32.0455
32.0155	DCA_se2_ag2_m_03 - words	and	32.1155
32.0455	DCA_se2_ag2_m_03 - phones	N	32.0755
32.0755	DCA_se2_ag2_m_03 - phones	D	32.1155
32.1155	DCA_se2_ag2_m_03 - phones	sp	32.6472
32.6472	DCA_se2_ag2_m_03 - phones	R	32.7272
32.6472	DCA_se2_ag2_m_03 - words	ride	32.8772
32.7272	DCA_se2_ag2_m_03 - phones	AY1	32.8372
32.8372	DCA_se2_ag2_m_03 - phones	D	32.8772
32.8772	DCA_se2_ag2_m_03 - phones	ER0	32.9672
32.8772	DCA_se2_ag2_m_03 - words	around	33.1872
32.9672	DCA_se2_ag2_m_03 - phones	AW1	33.0972
33.0972	DCA_se2_ag2_m_03 - phones	N	33.1572
33.1572	DCA_se2_ag2_m_03 - phones	D	33.1872
33.1872	DCA_se2_ag2_m_03 - phones	DH	33.2172
33.1872	DCA_se2_ag2_m_03 - words	the	33.3272
33.2172	DCA_se2_ag2_m_03 - phones	AH0	33.3272
33.3272	DCA_se2_ag2_m_03 - phones	N	33.4772
33.3272	DCA_se2_ag2_m_03 - words	neighborhood	33.6572
33.4772	DCA_se2_ag2_m_03 - phones	EY1	33.5072
33.5072	DCA_se2_ag2_m_03 - phones	B	33.5372
33.5372	DCA_se2_ag2_m_03 - phones	ER0	33.5672
33.5672	DCA_se2_ag2_m_03 - phones	HH	33.5972
33.5972	DCA_se2_ag2_m_03 - phones	UH2	33.6272
33.6272	DCA_se2_ag2_m_03 - phones	D	33.6572
33.6572	DCA_se2_ag2_m_03 - phones	sp	34.5333
34.5333	DCA_se2_ag2_m_03 - phones	P	34.6033
34.5333	DCA_se2_ag2_m_03 - words	playing	34.9133
34.6033	DCA_se2_ag2_m_03 - phones	L	34.6433
34.6433	DCA_se2_ag2_m_03 - phones	EY1	34.7633
34.7633	DCA_se2_ag2_m_03 - phones	IH0	34.7933
34.7933	DCA_se2_ag2_m_03 - phones	NG	34.9133
34.9133	DCA_se2_ag2_m_03 - phones	sp	35.1033
35.1033	DCA_se2_ag2_m_03 - phones	K	35.2133
35.1033	DCA_se2_ag2_m_03 - words	cowboys	35.8933
35.2133	DCA_se2_ag2_m_03 - phones	AW1	35.3833
35.3833	DCA_se2_ag2_m_03 - phones	B	35.4833
35.4833	DCA_se2_ag2_m_03 - phones	OY2	35.7033
35.7033	DCA_se2_ag2_m_03 - phones	Z	35.8933
36.3891	DCA_se2_ag2_m_03 - phones	sil	36.4491
36.4491	DCA_se2_ag2_m_03 - phones	AY1	36.5091
36.4491	DCA_se2_ag2_m_03 - words	i	36.5091
36.5091	DCA_se2_ag2_m_03 - phones	W	36.5391
36.5091	DCA_se2_ag2_m_03 - words	was	36.6091
36.5391	DCA_se2_ag2_m_03 - phones	AH0	36.5791
36.5791	DCA_se2_ag2_m_03 - phones	Z	36.6091
36.6091	DCA_se2_ag2_m_03 - phones	S	36.6591
36.6091	DCA_se2_ag2_m_03 - words	still	36.8591
36.6591	DCA_se2_ag2_m_03 - phones	T	36.7191
36.7191	DCA_se2_ag2_m_03 - phones	IH1	36.7891
36.7891	DCA_se2_ag2_m_03 - phones	L	36.8591
36.8591	DCA_se2_ag2_m_03 - phones	P	36.9291
36.8591	DCA_se2_ag2_m_03 - words	playing	37.1291
36.9291	DCA_se2_ag2_m_03 - phones	L	36.9891
36.9891	DCA_se2_ag2_m_03 - phones	EY1	37.0591
37.0591	DCA_se2_ag2_m_03 - phones	IH0	37.0891
37.0891	DCA_se2_ag2_m_03 - phones	NG	37.1291
37.1291	DCA_se2_ag2_m_03 - phones	DH	37.1891
37.1291	DCA_se2_ag2_m_03 - words	that	37.3091
37.1891	DCA_se2_ag2_m_03 - phones	AE1	37.2791
37.2791	DCA_se2_ag2_m_03 - phones	T	37.3091
37.3091	DCA_se2_ag2_m_03 - phones	AE1	37.3391
37.3091	DCA_se2_ag2_m_03 - words	at	37.3691
37.3391	DCA_se2_ag2_m_03 - phones	T	37.3691
37.3691	DCA_se2_ag2_m_03 - phones	DH	37.4391
37.3691	DCA_se2_ag2_m_03 - words	that	37.5891
37.4391	DCA_se2_ag2_m_03 - phones	AE1	37.5191
37.5191	DCA_se2_ag2_m_03 - phones	T	37.5891
37.5891	DCA_se2_ag2_m_03 - phones	EY1	37.8091
37.5891	DCA_se2_ag2_m_03 - words	age	37.8991
37.8091	DCA_se2_ag2_m_03 - phones	JH	37.8991
37.8991	DCA_se2_ag2_m_03 - phones	sp	37.9791
37.9758	DCA_int_01 - phones	M	38.0858
37.9758	DCA_int_01 - words	mm-hm	38.4258
38.0858	DCA_int_01 - phones	HH	38.1658
38.1658	DCA_int_01 - phones	M	38.4258
38.5444	DCA_se2_ag2_m_03 - words	<unk>	39.2444
38.5444	DCA_se2_ag2_m_03 - phones	spn	39.2444
39.4535	DCA_int_01 - phones	Y	39.7435
39.4535	DCA_int_01 - words	yeah	39.8035
39.7435	DCA_int_01 - phones	AE1	39.8035
39.8035	DCA_int_01 - phones	DH	39.8335
39.8035	DCA_int_01 - words	that	39.9335
39.8335	DCA_int_01 - phones	AH0	39.8735
39.8735	DCA_int_01 - phones	T	39.9335
39.9335	DCA_int_01 - phones	S	40.0835
39.9335	DCA_int_01 - words	sounds	40.1735
40.0835	DCA_int_01 - phones	AW1	40.1135
40.1135	DCA_int_01 - phones	N	40.1435
40.1435	DCA_int_01 - phones	Z	40.1735
40.1735	DCA_int_01 - phones	sp	40.3435
40.3435	DCA_int_01 - phones	L	40.3835
40.3435	DCA_int_01 - words	like	40.4435
40.3835	DCA_int_01 - phones	AY1	40.4135
40.4135	DCA_int_01 - phones	K	40.4435
40.4359	DCA_se2_ag2_m_03 - phones	HH	40.4959
40.4359	DCA_se2_ag2_m_03 - words	what	40.6359
40.4435	DCA_int_01 - words	a	40.4735
40.4435	DCA_int_01 - phones	AH0	40.4735
40.4735	DCA_int_01 - phones	F	40.5435
40.4735	DCA_int_01 - words	fun	40.6935
40.4959	DCA_se2_ag2_m_03 - phones	W	40.5259
40.5259	DCA_se2_ag2_m_03 - phones	AH1	40.5959
40.5435	DCA_int_01 - phones	AH1	40.5935
40.5935	DCA_int_01 - phones	N	40.6935
40.5959	DCA_se2_ag2_m_03 - phones	T	40.6359
40.6359	DCA_se2_ag2_m_03 - phones	sp	47.3185
40.6935	DCA_int_01 - phones	G	40.8335
40.6935	DCA_int_01 - words	game	41.0635
40.8335	DCA_int_01 - phones	EY1	40.8935
40.8935	DCA_int_01 - phones	M	41.0635
41.0635	DCA_int_01 - phones	F	41.1335
41.0635	DCA_int_01 - words	for	41.2335
41.1335	DCA_int_01 - phones	R	41.1735
41.1735	DCA_int_01 - phones	ER0	41.2335
41.2335	DCA_int_01 - phones	EY1	41.2635
41.2335	DCA_int_01 - words	a	41.2635
41.2635	DCA_int_01 - phones	T	41.3535
41.2635	DCA_int_01 - words	ten	41.4835
41.3535	DCA_int_01 - phones	EH1	41.4135
41.4135	DCA_int_01 - phones	N	41.4835
41.4835	DCA_int_01 - phones	sp	41.5135
41.5135	DCA_int_01 - phones	Y	41.5635
41.5135	DCA_int_01 - words	year	41.6735
41.5635	DCA_int_01 - phones	IH1	41.5935
41.5935	DCA_int_01 - phones	R	41.6735
41.6735	DCA_int_01 - phones	sp	41.7035
41.7035	DCA_int_01 - phones	OW1	41.7335
41.7035	DCA_int_01 - words	old	41.8535
41.7335	DCA_int_01 - phones	L	41.7635
41.7635	DCA_int_01 - phones	D	41.8535
41.8535	DCA_int_01 - phones	sp	41.8935
43.1104	DCA_int_01 - phones	D	43.1404
43.1104	DCA_int_01 - words	did	43.2004
43.1404	DCA_int_01 - phones	IH0	43.1704
43.1704	DCA_int_01 - phones	D	43.2004
43.2004	DCA_int_01 - phones	Y	43.2404
43.2004	DCA_int_01 - words	you	43.2704
43.2404	DCA_int_01 - phones	UW1	43.2704
43.2704	DCA_int_01 - phones	HH	43.3204
43.2704	DCA_int_01 - words	have	43.4404
43.3204	DCA_int_01 - phones	AE1	43.3804
43.3804	DCA_int_01 - phones	V	43.4404
43.4404	DCA_int_01 - phones	EH1	43.4804
43.4404	DCA_int_01 - words	any	43.6504
43.4804	DCA_int_01 - phones	N	43.5404
43.5404	DCA_int_01 - phones	IY0	43.6504
43.6504	DCA_int_01 - phones	S	43.7904
43.6504	DCA_int_01 - words	special	44.1404
43.7904	DCA_int_01 - phones	P	43.8604
43.8604	DCA_int_01 - phones	EH1	43.9304
43.9304	DCA_int_01 - phones	SH	44.0204
44.0204	DCA_int_01 - phones	AH0	44.0804
44.0804	DCA_int_01 - phones	L	44.1404
44.1404	DCA_int_01 - phones	R	44.1904
44.1404	DCA_int_01 - words	rules	44.5504
44.1904	DCA_int_01 - phones	UW1	44.3104
44.3104	DCA_int_01 - phones	L	44.5104
44.5104	DCA_int_01 - phones	Z	44.5504
44.5504	DCA_int_01 - phones	F	44.6204
44.5504	DCA_int_01 - words	for	44.7104
44.6204	DCA_int_01 - phones	ER0	44.7104
44.7104	DCA_int_01 - phones	P	44.8004
44.7104	DCA_int_01 - words	playing	45.0604
44.8004	DCA_int_01 - phones	L	44.8504
44.8504	DCA_int_01 - phones	EY1	44.9204
44.9204	DCA_int_01 - phones	IH0	44.9504
44.9504	DCA_int_01 - phones	NG	45.0604
45.0604	DCA_int_01 - phones	K	45.1504
45.0604	DCA_int_01 - words	cowboys	45.6804
45.1504	DCA_int_01 - phones	AW1	45.3104
45.3104	DCA_int_01 - phones	B	45.3904
45.3904	DCA_int_01 - phones	OY2	45.5104
45.5104	DCA_int_01 - phones	Z	45.6804
45.6804	DCA_int_01 - phones	sp	45.7104
45.7104	DCA_int_01 - words	or	45.7904
45.7104	DCA_int_01 - phones	ER0	45.7904
45.7904	DCA_int_01 - phones	sp	45.8204
45.8204	DCA_int_01 - phones	W	45.8804
45.8204	DCA_int_01 - words	was	46.0004
45.8804	DCA_int_01 - phones	AH0	45.9204
45.9204	DCA_int_01 - phones	Z	46.0004
46.0004	DCA_int_01 - phones	IH0	46.0504
46.0004	DCA_int_01 - words	it	46.0804
46.0504	DCA_int_01 - phones	T	46.0804
46.0804	DCA_int_01 - phones	sp	46.1404
47.2512	DCA_int_01 - phones	HH	47.2812
47.2512	DCA_int_01 - words	how	47.3112
47.2812	DCA_int_01 - phones	AW1	47.3112
47.3112	DCA_int_01 - phones	D	47.3412
47.3112	DCA_int_01 - words	did	47.4012
47.3185	DCA_se2_ag2_m_03 - phones	N	47.3485
47.3185	DCA_se2_ag2_m_03 - words	no	47.4085
47.3412	DCA_int_01 - phones	IH1	47.3712
47.3485	DCA_se2_ag2_m_03 - phones	OW1	47.4085
47.3712	DCA_int_01 - phones	D	47.4012
47.4012	DCA_int_01 - phones	Y	47.4312
47.4012	DCA_int_01 - words	you	47.4612
47.4085	DCA_se2_ag2_m_03 - phones	IH0	47.4985
47.4085	DCA_se2_ag2_m_03 - words	it	47.5385
47.4312	DCA_int_01 - phones	UW1	47.4612
47.4612	DCA_int_01 - phones	sp	47.7712
47.4985	DCA_se2_ag2_m_03 - phones	T	47.5385
47.5385	DCA_se2_ag2_m_03 - phones	JH	47.6285
47.5385	DCA_se2_ag2_m_03 - words	just	47.8185
47.6285	DCA_se2_ag2_m_03 - phones	AH1	47.6685
47.6685	DCA_se2_ag2_m_03 - phones	S	47.8185
47.7712	DCA_int_01 - phones	G	47.8012
47.7712	DCA_int_01 - words	go	47.8312
47.8012	DCA_int_01 - phones	OW1	47.8312
47.8185	DCA_se2_ag2_m_03 - phones	sp	48.8051
47.8312	DCA_int_01 - phones	AH0	47.8612
47.8312	DCA_int_01 - words	about	48.0912
47.8612	DCA_int_01 - phones	B	47.9212
47.9212	DCA_int_01 - phones	AW1	48.0612
48.0612	DCA_int_01 - phones	T	48.0912
48.0912	DCA_int_01 - phones	IH0	48.1212
48.0912	DCA_int_01 - words	it	48.1512
48.1212	DCA_int_01 - phones	T	48.1512
48.1512	DCA_int_01 - phones	sp	48.3412
48.8051	DCA_se2_ag2_m_03 - phones	JH	48.8351
48.8051	DCA_se2_ag2_m_03 - words	just	48.9251
48.8351	DCA_se2_ag2_m_03 - phones	IH0	48.8651
48.8651	DCA_se2_ag2_m_03 - phones	S	48.9251
48.9251	DCA_se2_ag2_m_03 - words	a	48.9851
48.9251	DCA_se2_ag2_m_03 - phones	AH0	48.9851
48.9851	DCA_se2_ag2_m_03 - phones	B	49.0651
48.9851	DCA_se2_ag2_m_03 - words	bunch	49.2551
49.0651	DCA_se2_ag2_m_03 - phones	AH1	49.1351
49.1351	DCA_se2_ag2_m_03 - phones	N	49.1951
49.1951	DCA_se2_ag2_m_03 - phones	CH	49.2551
49.2551	DCA_se2_ag2_m_03 - phones	AH0	49.2851
49.2551	DCA_se2_ag2_m_03 - words	of	49.3151
49.2851	DCA_se2_ag2_m_03 - phones	V	49.3151
49.3151	DCA_se2_ag2_m_03 - phones	G	49.4051
49.3151	DCA_se2_ag2_m_03 - words	guys	49.7051
49.4051	DCA_se2_ag2_m_03 - phones	AY1	49.5751
49.5751	DCA_se2_ag2_m_03 - phones	Z	49.7051
49.7051	DCA_se2_ag2_m_03 - phones	G	49.7751
49.7051	DCA_se2_ag2_m_03 - words	get	49.8651
49.7751	DCA_se2_ag2_m_03 - phones	EH1	49.8251
49.8251	DCA_se2_ag2_m_03 - phones	T	49.8651
49.8651	DCA_se2_ag2_m_03 - phones	T	49.9151
49.8651	DCA_se2_ag2_m_03 - words	together	50.2151
49.9151	DCA_se2_ag2_m_03 - phones	AH0	49.9451
49.9451	DCA_se2_ag2_m_03 - phones	G	49.9951
49.9951	DCA_se2_ag2_m_03 - phones	EH1	50.1251
50.1251	DCA_se2_ag2_m_03 - phones	DH	50.1851
50.1851	DCA_se2_ag2_m_03 - phones	ER0	50.2151
50.2151	DCA_se2_ag2_m_03 - phones	AH0	50.2751
50.2151	DCA_se2_ag2_m_03 - words	and	50.3951
50.2751	DCA_se2_ag2_m_03 - phones	N	50.3651
50.3651	DCA_se2_ag2_m_03 - phones	D	50.3951
50.3951	DCA_se2_ag2_m_03 - phones	sp	50.5251
50.5251	DCA_se2_ag2_m_03 - phones	AE1	50.6151
50.5251	DCA_se2_ag2_m_03 - words	and	50.6651
50.6151	DCA_se2_ag2_m_03 - phones	N	50.6651
50.6651	DCA_se2_ag2_m_03 - phones	CH	50.8651
50.6651	DCA_se2_ag2_m_03 - words	choose	51.0851
50.8651	DCA_se2_ag2_m_03 - phones	UW1	51.0351
51.0351	DCA_se2_ag2_m_03 - phones	Z	51.0851
51.0851	DCA_se2_ag2_m_03 - phones	S	51.2551
51.0851	DCA_se2_ag2_m_03 - words	sides	51.6951
51.2551	DCA_se2_ag2_m_03 - phones	AY1	51.5151
51.5151	DCA_se2_ag2_m_03 - phones	D	51.5651
51.5651	DCA_se2_ag2_m_03 - phones	Z	51.6951
51.6951	DCA_se2_ag2_m_03 - phones	sp	51.7251
51.7251	DCA_se2_ag2_m_03 - phones	AH0	51.7751
51.7251	DCA_se2_ag2_m_03 - words	and	51.8851
51.7751	DCA_se2_ag2_m_03 - phones	N	51.8051
51.8051	DCA_se2_ag2_m_03 - phones	D	51.8851
51.8851	DCA_se2_ag2_m_03 - phones	sp	52.9419
52.9419	DCA_se2_ag2_m_03 - phones	DH	52.9719
52.9419	DCA_se2_ag2_m_03 - words	then	53.1619
52.9719	DCA_se2_ag2_m_03 - phones	EH1	53.0519
53.0519	DCA_se2_ag2_m_03 - phones	N	53.1619
53.1619	DCA_se2_ag2_m_03 - phones	sp	53.3919
53.3919	DCA_se2_ag2_m_03 - phones	EY1	53.4619
53.3919	DCA_se2_ag2_m_03 - words	h	53.4919
53.4619	DCA_se2_ag2_m_03 - phones	CH	53.4919
53.4919	DCA_se2_ag2_m_03 - phones	sp	53.5719
53.9982	DCA_se2_ag2_m_03 - phones	DH	54.1082
53.9982	DCA_se2_ag2_m_03 - words	the	54.3282
54.1082	DCA_se2_ag2_m_03 - phones	AH1	54.3282
54.3282	DCA_se2_ag2_m_03 - phones	sp	54.4582
55.1039	DCA_se2_ag2_m_03 - phones	S	55.2439
55.1039	DCA_se2_ag2_m_03 - words	some	55.4539
55.2439	DCA_se2_ag2_m_03 - phones	AH1	55.3739
55.3739	DCA_se2_ag2_m_03 - phones	M	55.4539
55.4539	DCA_se2_ag2_m_03 - phones	B	55.5039
55.4539	DCA_se2_ag2_m_03 - words	be	55.5539
55.5039	DCA_se2_ag2_m_03 - phones	IY0	55.5539
55.5539	DCA_se2_ag2_m_03 - phones	DH	55.6039
55.5539	DCA_se2_ag2_m_03 - words	the	55.6739
55.6039	DCA_se2_ag2_m_03 - phones	IY0	55.6739
55.6739	DCA_se2_ag2_m_03 - phones	G	55.7139
55.6739	DCA_se2_ag2_m_03 - words	good	55.8139
55.7139	DCA_se2_ag2_m_03 - phones	UH1	55.7839
55.7839	DCA_se2_ag2_m_03 - phones	D	55.8139
55.8139	DCA_se2_ag2_m_03 - phones	G	55.9839
55.8139	DCA_se2_ag2_m_03 - words	guys	56.2139
55.9839	DCA_se2_ag2_m_03 - phones	AY1	56.1439
56.1439	DCA_se2_ag2_m_03 - phones	Z	56.2139
56.2139	DCA_se2_ag2_m_03 - phones	AH0	56.2439
56.2139	DCA_se2_ag2_m_03 - words	and	56.2739
56.2439	DCA_se2_ag2_m_03 - phones	N	56.2739
56.2739	DCA_se2_ag2_m_03 - phones	DH	56.3039
56.2739	DCA_se2_ag2_m_03 - words	the	56.3539
56.3039	DCA_se2_ag2_m_03 - phones	AH0	56.3539
56.3539	DCA_se2_ag2_m_03 - phones	B	56.4439
56.3539	DCA_se2_ag2_m_03 - words	bad	56.6239
56.4439	DCA_se2_ag2_m_03 - phones	AE1	56.5739
56.5739	DCA_se2_ag2_m_03 - phones	D	56.6239
56.6239	DCA_se2_ag2_m_03 - phones	G	56.7639
56.6239	DCA_se2_ag2_m_03 - words	guys	56.9839
56.7639	DCA_se2_ag2_m_03 - phones	AY1	56.8839
56.8839	DCA_se2_ag2_m_03 - phones	Z	56.9839
56.9839	DCA_se2_ag2_m_03 - phones	Y	57.0439
56.9839	DCA_se2_ag2_m_03 - words	you	57.0839
57.0439	DCA_se2_ag2_m_03 - phones	UW1	57.0839
57.0839	DCA_se2_ag2_m_03 - words	kn-	57.1139
57.0839	DCA_se2_ag2_m_03 - phones	N	57.1139
57.1139	DCA_se2_ag2_m_03 - phones	sp	57.5428
57.1236	DCA_int_01 - phones	M	57.1536
57.1236	DCA_int_01 - words	mm-hm	57.5536
57.1536	DCA_int_01 - phones	HH	57.1836
57.1836	DCA_int_01 - phones	M	57.5536
57.5428	DCA_se2_ag2_m_03 - phones	DH	57.5828
57.5428	DCA_se2_ag2_m_03 - words	they	57.6628
57.5828	DCA_se2_ag2_m_03 - phones	EY1	57.6628
57.6628	DCA_se2_ag2_m_03 - phones	G	57.7128
57.6628	DCA_se2_ag2_m_03 - words	get	57.8128
57.7128	DCA_se2_ag2_m_03 - phones	IH1	57.7528
57.7528	DCA_se2_ag2_m_03 - phones	T	57.8128
57.8128	DCA_se2_ag2_m_03 - phones	AH0	57.8828
57.8128	DCA_se2_ag2_m_03 - words	away	58.1228
57.8828	DCA_se2_ag2_m_03 - phones	W	57.9928
57.9928	DCA_se2_ag2_m_03 - phones	EY1	58.1228
58.1228	DCA_se2_ag2_m_03 - phones	AE1	58.1528
58.1228	DCA_se2_ag2_m_03 - words	and	58.1928
58.1528	DCA_se2_ag2_m_03 - phones	N	58.1928
58.1928	DCA_se2_ag2_m_03 - phones	W	58.2428
58.1928	DCA_se2_ag2_m_03 - words	we	58.3128
58.2428	DCA_se2_ag2_m_03 - phones	IY1	58.3128
58.3128	DCA_se2_ag2_m_03 - phones	G	58.3628
58.3128	DCA_se2_ag2_m_03 - words	go	58.4828
58.3628	DCA_se2_ag2_m_03 - phones	OW1	58.4828
58.4828	DCA_se2_ag2_m_03 - phones	AE1	58.6028
58.4828	DCA_se2_ag2_m_03 - words	after	58.7928
58.6028	DCA_se2_ag2_m_03 - phones	F	58.7128
58.7128	DCA_se2_ag2_m_03 - phones	T	58.7628
58.7628	DCA_se2_ag2_m_03 - phones	ER0	58.7928
58.7928	DCA_se2_ag2_m_03 - phones	AH0	58.8328
58.7928	DCA_se2_ag2_m_03 - words	'em	58.8728
58.8328	DCA_se2_ag2_m_03 - phones	M	58.8728
58.8728	DCA_se2_ag2_m_03 - phones	sp	60.5117
59.0650	DCA_int_01 - phones	M	59.0950
59.0650	DCA_int_01 - words	mm-hm	59.5150
59.0950	DCA_int_01 - phones	HH	59.1850
59.1850	DCA_int_01 - phones	M	59.5150
59.5150	DCA_int_01 - phones	sp	59.5550
60.2893	DCA_int_01 - phones	D	60.3193
60.2893	DCA_int_01 - words	did	60.3793
60.3193	DCA_int_01 - phones	IH0	60.3493
60.3493	DCA_int_01 - phones	D	60.3793
60.3793	DCA_int_01 - phones	Y	60.4093
60.3793	DCA_int_01 - words	you	60.4793
60.4093	DCA_int_01 - phones	UW1	60.4793
60.4793	DCA_int_01 - phones	EH1	60.5493
60.4793	DCA_int_01 - words	ever	60.6093
60.5117	DCA_se2_ag2_m_03 - words	uh	60.6117
60.5117	DCA_se2_ag2_m_03 - phones	AH1	60.6117
60.5493	DCA_int_01 - phones	V	60.5793
60.5793	DCA_int_01 - phones	ER0	60.6093
60.6093	DCA_int_01 - phones	P	60.6393
60.6093	DCA_int_01 - words	play	60.8593
60.6117	DCA_se2_ag2_m_03 - phones	sp	60.9117
60.6393	DCA_int_01 - phones	L	60.7193
60.7193	DCA_int_01 - phones	EY1	60.8593
60.8593	DCA_int_01 - phones	sp	60.9393
61.3524	DCA_se2_ag2_m_03 - phones	N	61.5124
61.3524	DCA_se2_ag2_m_03 - words	never	61.7224
61.5124	DCA_se2_ag2_m_03 - phones	EH1	61.5924
61.5924	DCA_se2_ag2_m_03 - phones	V	61.6424
61.6424	DCA_se2_ag2_m_03 - phones	ER0	61.7224
61.7224	DCA_se2_ag2_m_03 - phones	K	61.7924
61.7224	DCA_se2_ag2_m_03 - words	came	61.9624
61.7924	DCA_se2_ag2_m_03 - phones	EY1	61.9124
61.9124	DCA_se2_ag2_m_03 - phones	M	61.9624
61.9624	DCA_se2_ag2_m_03 - phones	T	62.0124
61.9624	DCA_se2_ag2_m_03 - words	to	62.1124
62.0124	DCA_se2_ag2_m_03 - phones	UW1	62.1124
62.1124	DCA_se2_ag2_m_03 - phones	AH0	62.1724
62.1124	DCA_se2_ag2_m_03 - words	a	62.1724
62.1724	DCA_se2_ag2_m_03 - phones	K	62.2424
62.1724	DCA_se2_ag2_m_03 - words	conclusion	62.8024
62.2424	DCA_se2_ag2_m_03 - phones	AH0	62.2924
62.2924	DCA_se2_ag2_m_03 - phones	N	62.3524
62.3524	DCA_se2_ag2_m_03 - phones	K	62.4324
62.4324	DCA_se2_ag2_m_03 - phones	L	62.4824
62.4824	DCA_se2_ag2_m_03 - phones	UW1	62.5924
62.5924	DCA_se2_ag2_m_03 - phones	ZH	62.6424
62.6424	DCA_se2_ag2_m_03 - phones	AH0	62.7024
62.7024	DCA_se2_ag2_m_03 - phones	N	62.8024
62.8024	DCA_se2_ag2_m_03 - phones	DH	62.8624
62.8024	DCA_se2_ag2_m_03 - words	though	62.9024
62.8624	DCA_se2_ag2_m_03 - phones	OW1	62.9024
62.9024	DCA_se2_ag2_m_03 - phones	spn	64.4224
62.9024	DCA_se2_ag2_m_03 - words	<unk>	64.4224
63.0898	DCA_int_01 - words	<unk>	64.4198
63.0898	DCA_int_01 - phones	spn	64.4198
64.4198	DCA_int_01 - phones	sp	64.4698
64.4224	DCA_se2_ag2_m_03 - phones	sp	71.8558
66.9960	DCA_int_01 - phones	D	67.0260
66.9960	DCA_int_01 - words	did	67.0860
67.0260	DCA_int_01 - phones	IH0	67.0560
67.0560	DCA_int_01 - phones	D	67.0860
67.0860	DCA_int_01 - phones	Y	67.1160
67.0860	DCA_int_01 - words	you	67.1560
67.1160	DCA_int_01 - phones	UW1	67.1560
67.1560	DCA_int_01 - phones	EH1	67.1860
67.1560	DCA_int_01 - words	ever	67.3160
67.1860	DCA_int_01 - phones	V	67.2760
67.2760	DCA_int_01 - phones	ER0	67.3160
67.3160	DCA_int_01 - phones	P	67.3460
67.3160	DCA_int_01 - words	play	67.4760
67.3460	DCA_int_01 - phones	L	67.4260
67.4260	DCA_int_01 - phones	EY1	67.4760
67.4760	DCA_int_01 - phones	EH1	67.5360
67.4760	DCA_int_01 - words	any	67.6960
67.5360	DCA_int_01 - phones	N	67.6060
67.6060	DCA_int_01 - phones	IY0	67.6960
67.6960	DCA_int_01 - phones	AH1	67.7560
67.6960	DCA_int_01 - words	other	67.9260
67.7560	DCA_int_01 - phones	DH	67.8060
67.8060	DCA_int_01 - phones	ER0	67.9260
67.9260	DCA_int_01 - phones	G	67.9960
67.9260	DCA_int_01 - words	games	68.3360
67.9960	DCA_int_01 - phones	EY1	68.1060
68.1060	DCA_int_01 - phones	M	68.2160
68.2160	DCA_int_01 - phones	Z	68.3360
68.3360	DCA_int_01 - phones	W	68.3860
68.3360	DCA_int_01 - words	where	68.4960
68.3860	DCA_int_01 - phones	EH1	68.4360
68.4360	DCA_int_01 - phones	R	68.4960
68.4960	DCA_int_01 - phones	S	68.5960
68.4960	DCA_int_01 - words	some	68.7660
68.5960	DCA_int_01 - phones	AH1	68.6560
68.6560	DCA_int_01 - phones	M	68.7660
68.7660	DCA_int_01 - phones	K	68.8560
68.7660	DCA_int_01 - words	kids	69.0460
68.8560	DCA_int_01 - phones	IH1	68.9060
68.9060	DCA_int_01 - phones	D	68.9860
68.9860	DCA_int_01 - phones	Z	69.0460
69.0460	DCA_int_01 - phones	W	69.0760
69.0460	DCA_int_01 - words	would	69.1760
69.0760	DCA_int_01 - phones	UH1	69.1360
69.1360	DCA_int_01 - phones	D	69.1760
69.1760	DCA_int_01 - phones	CH	69.2960
69.1760	DCA_int_01 - words	chase	69.5460
69.2960	DCA_int_01 - phones	EY1	69.4260
69.4260	DCA_int_01 - phones	S	69.5460
69.5460	DCA_int_01 - phones	DH	69.5760
69.5460	DCA_int_01 - words	the	69.6760
69.5760	DCA_int_01 - phones	IY0	69.6760
69.6760	DCA_int_01 - phones	AH1	69.7260
69.6760	DCA_int_01 - words	others	69.9460
69.7260	DCA_int_01 - phones	DH	69.7660
69.7660	DCA_int_01 - phones	ER0	69.8060
69.8060	DCA_int_01 - phones	Z	69.9460
69.9460	DCA_int_01 - phones	sp	69.9760
71.8558	DCA_se2_ag2_m_03 - phones	OW1	71.9658
71.8558	DCA_se2_ag2_m_03 - words	oh	71.9658
71.9658	DCA_se2_ag2_m_03 - phones	W	72.0358
71.9658	DCA_se2_ag2_m_03 - words	we	72.1058
72.0358	DCA_se2_ag2_m_03 - phones	IY1	72.1058
72.1058	DCA_se2_ag2_m_03 - phones	W	72.1358
72.1058	DCA_se2_ag2_m_03 - words	would	72.1958
72.1358	DCA_se2_ag2_m_03 - phones	UH1	72.1658
72.1658	DCA_se2_ag2_m_03 - phones	D	72.1958
72.1958	DCA_se2_ag2_m_03 - phones	sp	72.2258
72.2258	DCA_se2_ag2_m_03 - phones	P	72.2958
72.2258	DCA_se2_ag2_m_03 - words	play	72.6958
72.2958	DCA_se2_ag2_m_03 - phones	L	72.3558
72.3558	DCA_se2_ag2_m_03 - phones	EY1	72.6958
73.9506	DCA_se2_ag2_m_03 - phones	sil	74.0406
74.0406	DCA_se2_ag2_m_03 - words	uh	74.1006
74.0406	DCA_se2_ag2_m_03 - phones	AH1	74.1006
74.1006	DCA_se2_ag2_m_03 - phones	sp	74.1706
74.1706	DCA_se2_ag2_m_03 - phones	L	74.3006
74.1706	DCA_se2_ag2_m_03 - words	like	74.4806
74.3006	DCA_se2_ag2_m_03 - phones	AY1	74.4106
74.4106	DCA_se2_ag2_m_03 - phones	K	74.4806
74.4806	DCA_se2_ag2_m_03 - phones	sp	74.5306
75.4498	DCA_se2_ag2_m_03 - phones	T	75.6098
75.4498	DCA_se2_ag2_m_03 - words	tag	75.8798
75.6098	DCA_se2_ag2_m_03 - phones	AE1	75.7898
75.7898	DCA_se2_ag2_m_03 - phones	G	75.8798
75.8798	DCA_se2_ag2_m_03 - words	or	75.9398
75.8798	DCA_se2_ag2_m_03 - phones	ER0	75.9398
75.9398	DCA_se2_ag2_m_03 - phones	S	76.0198
75.9398	DCA_se2_ag2_m_03 - words	something	76.2998
76.0198	DCA_se2_ag2_m_03 - phones	AH1	76.1098
76.1098	DCA_se2_ag2_m_03 - phones	M	76.1398
76.1398	DCA_se2_ag2_m_03 - phones	TH	76.1698
76.1698	DCA_se2_ag2_m_03 - phones	IH0	76.1998
76.1998	DCA_se2_ag2_m_03 - phones	NG	76.2998
76.2998	DCA_se2_ag2_m_03 - phones	sp	76.3498
76.7388	DCA_se2_ag2_m_03 - phones	IH0	76.7888
76.7388	DCA_se2_ag2_m_03 - words	except	77.0988
76.7888	DCA_se2_ag2_m_03 - phones	K	76.8388
76.8388	DCA_se2_ag2_m_03 - phones	S	76.9088
76.9088	DCA_se2_ag2_m_03 - phones	EH1	76.9888
76.9888	DCA_se2_ag2_m_03 - phones	P	77.0488
77.0488	DCA_se2_ag2_m_03 - phones	T	77.0988
77.0988	DCA_se2_ag2_m_03 - phones	S	77.2088
77.0988	DCA_se2_ag2_m_03 - words	somewhat	77.3988
77.2088	DCA_se2_ag2_m_03 - phones	AH1	77.2488
77.2488	DCA_se2_ag2_m_03 - phones	M	77.2788
77.2788	DCA_se2_ag2_m_03 - phones	W	77.3088
77.3088	DCA_se2_ag2_m_03 - phones	AH1	77.3488
77.3488	DCA_se2_ag2_m_03 - phones	T	77.3988
77.3988	DCA_se2_ag2_m_03 - phones	AO1	77.4888
77.3988	DCA_se2_ag2_m_03 - words	on	77.5288
77.4888	DCA_se2_ag2_m_03 - phones	N	77.5288
77.5288	DCA_se2_ag2_m_03 - phones	DH	77.5588
77.5288	DCA_se2_ag2_m_03 - words	the	77.5888
77.5588	DCA_se2_ag2_m_03 - phones	AH0	77.5888
77.5888	DCA_se2_ag2_m_03 - phones	V	77.6688
77.5888	DCA_se2_ag2_m_03 - words	vicious	77.9588
77.6688	DCA_se2_ag2_m_03 - phones	IH1	77.7688
77.7688	DCA_se2_ag2_m_03 - phones	SH	77.8488
77.8488	DCA_se2_ag2_m_03 - phones	AH0	77.9288
77.9288	DCA_se2_ag2_m_03 - phones	S	77.9588
77.9588	DCA_se2_ag2_m_03 - phones	S	78.0988
77.9588	DCA_se2_ag2_m_03 - words	side	78.3488
78.0988	DCA_se2_ag2_m_03 - phones	AY1	78.2888
78.2888	DCA_se2_ag2_m_03 - phones	D	78.3488
78.3488	DCA_se2_ag2_m_03 - phones	sp	78.3988
78.3988	DCA_se2_ag2_m_03 - phones	K	78.4888
78.3988	DCA_se2_ag2_m_03 - words	cause	78.6188
78.4888	DCA_se2_ag2_m_03 - phones	AO1	78.5688
78.5688	DCA_se2_ag2_m_03 - phones	Z	78.6188
78.6188	DCA_se2_ag2_m_03 - phones	IH0	78.6488
78.6188	DCA_se2_ag2_m_03 - words	it	78.6788
78.6488	DCA_se2_ag2_m_03 - phones	T	78.6788
78.6788	DCA_se2_ag2_m_03 - phones	W	78.7288
78.6788	DCA_se2_ag2_m_03 - words	wasn't	78.9288
78.7288	DCA_se2_ag2_m_03 - phones	AH1	78.8088
78.8088	DCA_se2_ag2_m_03 - phones	Z	78.8388
78.8388	DCA_se2_ag2_m_03 - phones	AH0	78.8688
78.8688	DCA_se2_ag2_m_03 - phones	N	78.8988
78.8988	DCA_se2_ag2_m_03 - phones	T	78.9288
78.9288	DCA_se2_ag2_m_03 - phones	T	79.0388
78.9288	DCA_se2_ag2_m_03 - words	tagging	79.3388
79.0388	DCA_se2_ag2_m_03 - phones	AE1	79.1888
79.1888	DCA_se2_ag2_m_03 - phones	G	79.2488
79.2488	DCA_se2_ag2_m_03 - phones	IH0	79.2888
79.2888	DCA_se2_ag2_m_03 - phones	NG	79.3388
79.3388	DCA_se2_ag2_m_03 - phones	IH1	79.3788
79.3388	DCA_se2_ag2_m_03 - words	it	79.4088
79.3788	DCA_se2_ag2_m_03 - phones	T	79.4088
79.4088	DCA_se2_ag2_m_03 - phones	W	79.4388
79.4088	DCA_se2_ag2_m_03 - words	was	79.5088
79.4388	DCA_se2_ag2_m_03 - phones	AA1	79.4788
79.4788	DCA_se2_ag2_m_03 - phones	Z	79.5088
79.5088	DCA_se2_ag2_m_03 - phones	HH	79.6188
79.5088	DCA_se2_ag2_m_03 - words	hitting	79.8088
79.6188	DCA_se2_ag2_m_03 - phones	IH1	79.6788
79.6788	DCA_se2_ag2_m_03 - phones	T	79.7488
79.7488	DCA_se2_ag2_m_03 - phones	IH0	79.7788
79.7592	DCA_int_01 - phones	spn	81.2492
79.7592	DCA_int_01 - words	<unk>	81.2492
79.7788	DCA_se2_ag2_m_03 - phones	NG	79.8088
79.8088	DCA_se2_ag2_m_03 - phones	sp	79.8388
79.8388	DCA_se2_ag2_m_03 - phones	spn	81.2588
79.8388	DCA_se2_ag2_m_03 - words	<unk>	81.2588
82.0416	DCA_int_01 - phones	sil	82.1916
82.1916	DCA_int_01 - words	oh	82.2916
82.1916	DCA_int_01 - phones	OW1	82.2916
82.2916	DCA_int_01 - phones	Y	82.4316
82.2916	DCA_int_01 - words	yeah	82.6416
82.4316	DCA_int_01 - phones	AE1	82.6416
82.6416	DCA_int_01 - phones	sp	83.1073
83.0789	DCA_se2_ag2_m_03 - phones	sil	83.3189
83.1073	DCA_int_01 - phones	HH	83.1373
83.1073	DCA_int_01 - words	how	83.1873
83.1373	DCA_int_01 - phones	AW1	83.1873
83.1873	DCA_int_01 - phones	D	83.2473
83.1873	DCA_int_01 - words	did	83.3073
83.2473	DCA_int_01 - phones	IH0	83.2773
83.2773	DCA_int_01 - phones	D	83.3073
83.3073	DCA_int_01 - phones	Y	83.3573
83.3073	DCA_int_01 - words	you	83.4773
83.3189	DCA_se2_ag2_m_03 - phones	AE1	83.4389
83.3189	DCA_se2_ag2_m_03 - words	and	83.5389
83.3573	DCA_int_01 - phones	UW1	83.4773
83.4389	DCA_se2_ag2_m_03 - phones	N	83.5389
83.4773	DCA_int_01 - phones	P	83.5073
83.4773	DCA_int_01 - words	play	83.6773
83.5073	DCA_int_01 - phones	L	83.6073
83.5389	DCA_se2_ag2_m_03 - phones	sp	83.6389
83.6073	DCA_int_01 - phones	EY1	83.6773
83.6773	DCA_int_01 - phones	T	83.7873
83.6773	DCA_int_01 - words	tag	83.9973
83.7873	DCA_int_01 - phones	AE1	83.9273
83.9273	DCA_int_01 - phones	G	83.9973
83.9973	DCA_int_01 - phones	sp	84.1673
84.7138	DCA_se2_ag2_m_03 - phones	W	84.7738
84.7138	DCA_se2_ag2_m_03 - words	well	85.0238
84.7738	DCA_se2_ag2_m_03 - phones	EH1	84.9038
84.9038	DCA_se2_ag2_m_03 - phones	L	85.0238
85.0238	DCA_se2_ag2_m_03 - phones	sp	87.7209
87.7209	DCA_se2_ag2_m_03 - words	mm	87.8009
87.7209	DCA_se2_ag2_m_03 - phones	M	87.8009
87.8009	DCA_se2_ag2_m_03 - phones	sp	87.9509
87.9509	DCA_se2_ag2_m_03 - phones	W	88.0909
87.9509	DCA_se2_ag2_m_03 - words	we	88.1309
88.0909	DCA_se2_ag2_m_03 - phones	IY1	88.1309
88.1309	DCA_se2_ag2_m_03 - phones	D	88.2009
88.1309	DCA_se2_ag2_m_03 - words	d	88.2009
88.2009	DCA_se2_ag2_m_03 - phones	G	88.2809
88.2009	DCA_se2_ag2_m_03 - words	get	88.3809
88.2809	DCA_se2_ag2_m_03 - phones	IH1	88.3309
88.3309	DCA_se2_ag2_m_03 - phones	T	88.3809
88.3809	DCA_se2_ag2_m_03 - words	a	88.4309
88.3809	DCA_se2_ag2_m_03 - phones	AH0	88.4309
88.4309	DCA_se2_ag2_m_03 - phones	sp	88.6009
88.6009	DCA_se2_ag2_m_03 - phones	AH0	88.7709
88.6009	DCA_se2_ag2_m_03 - words	a	88.7709
88.7709	DCA_se2_ag2_m_03 - phones	B	88.8309
88.7709	DCA_se2_ag2_m_03 - words	bunch	89.0409
88.8309	DCA_se2_ag2_m_03 - phones	AH1	88.9009
88.9009	DCA_se2_ag2_m_03 - phones	N	88.9609
88.9609	DCA_se2_ag2_m_03 - phones	CH	89.0409
89.0409	DCA_se2_ag2_m_03 - phones	AH0	89.1009
89.0409	DCA_se2_ag2_m_03 - words	of	89.1409
89.1009	DCA_se2_ag2_m_03 - phones	V	89.1409
89.1409	DCA_se2_ag2_m_03 - phones	AH1	89.1809
89.1409	DCA_se2_ag2_m_03 - words	us	89.2509
89.1809	DCA_se2_ag2_m_03 - phones	S	89.2509
89.2509	DCA_se2_ag2_m_03 - phones	W	89.2809
89.2509	DCA_se2_ag2_m_03 - words	would	89.3409
89.2809	DCA_se2_ag2_m_03 - phones	UH1	89.3109
89.3109	DCA_se2_ag2_m_03 - phones	D	89.3409
89.3409	DCA_se2_ag2_m_03 - phones	G	89.3709
89.3409	DCA_se2_ag2_m_03 - words	get	89.4509
89.3709	DCA_se2_ag2_m_03 - phones	EH1	89.4009
89.4009	DCA_se2_ag2_m_03 - phones	T	89.4509
89.4509	DCA_se2_ag2_m_03 - phones	T	89.4909
89.4509	DCA_se2_ag2_m_03 - words	together	89.7909
89.4909	DCA_se2_ag2_m_03 - phones	AH0	89.5209
89.5209	DCA_se2_ag2_m_03 - phones	G	89.5709
89.5709	DCA_se2_ag2_m_03 - phones	EH1	89.7009
89.7009	DCA_se2_ag2_m_03 - phones	DH	89.7609
89.7609	DCA_se2_ag2_m_03 - phones	ER0	89.7909
89.7909	DCA_se2_ag2_m_03 - phones	AH0	89.8209
89.7909	DCA_se2_ag2_m_03 - words	and	89.8609
89.8209	DCA_se2_ag2_m_03 - phones	N	89.8609
89.8609	DCA_se2_ag2_m_03 - phones	DH	89.9009
89.8609	DCA_se2_ag2_m_03 - words	then	90.0309
89.9009	DCA_se2_ag2_m_03 - phones	EH1	89.9809
89.9809	DCA_se2_ag2_m_03 - phones	N	90.0309
90.0309	DCA_se2_ag2_m_03 - phones	sp	90.0809
90.3121	DCA_se2_ag2_m_03 - phones	S	90.4821
90.3121	DCA_se2_ag2_m_03 - words	somebody	90.8321
90.4821	DCA_se2_ag2_m_03 - phones	AH1	90.5221
90.5221	DCA_se2_ag2_m_03 - phones	M	90.6121
90.6121	DCA_se2_ag2_m_03 - phones	B	90.6521
90.6521	DCA_se2_ag2_m_03 - phones	AA2	90.7321
90.7321	DCA_se2_ag2_m_03 - phones	D	90.7921
90.7921	DCA_se2_ag2_m_03 - phones	IY0	90.8321
90.8321	DCA_se2_ag2_m_03 - phones	sp	90.8621
90.8621	DCA_se2_ag2_m_03 - phones	B	90.9321
90.8621	DCA_se2_ag2_m_03 - words	be	91.2621
90.9321	DCA_se2_ag2_m_03 - phones	IY0	91.2621
91.6390	DCA_se2_ag2_m_03 - phones	sil	91.7390
91.7390	DCA_se2_ag2_m_03 - phones	W	91.7790
91.7390	DCA_se2_ag2_m_03 - words	would	91.8690
91.7790	DCA_se2_ag2_m_03 - phones	UH1	91.8290
91.8290	DCA_se2_ag2_m_03 - phones	D	91.8690
91.8690	DCA_se2_ag2_m_03 - phones	B	91.9390
91.8690	DCA_se2_ag2_m_03 - words	be	92.1190
91.9390	DCA_se2_ag2_m_03 - phones	IY1	92.1190
92.1190	DCA_se2_ag2_m_03 - phones	IH0	92.1590
92.1190	DCA_se2_ag2_m_03 - words	it	92.2890
92.1590	DCA_se2_ag2_m_03 - phones	T	92.2890
93.4792	DCA_se2_ag2_m_03 - phones	sil	93.5692
93.5692	DCA_se2_ag2_m_03 - phones	EH1	93.6192
93.5692	DCA_se2_ag2_m_03 - words	everybody	93.9892
93.6192	DCA_se2_ag2_m_03 - phones	V	93.6592
93.6592	DCA_se2_ag2_m_03 - phones	R	93.6892
93.6892	DCA_se2_ag2_m_03 - phones	IY0	93.7292
93.7292	DCA_se2_ag2_m_03 - phones	B	93.7992
93.7992	DCA_se2_ag2_m_03 - phones	AA2	93.8892
93.8892	DCA_se2_ag2_m_03 - phones	D	93.9592
93.9592	DCA_se2_ag2_m_03 - phones	IY0	93.9892
93.9892	DCA_se2_ag2_m_03 - words	d	94.0192
93.9892	DCA_se2_ag2_m_03 - phones	D	94.0192
94.0192	DCA_se2_ag2_m_03 - phones	R	94.1392
94.0192	DCA_se2_ag2_m_03 - words	run	94.4192
94.1392	DCA_se2_ag2_m_03 - phones	AH1	94.2592
94.2592	DCA_se2_ag2_m_03 - phones	N	94.4192
94.4192	DCA_se2_ag2_m_03 - phones	sp	94.5192
94.5192	DCA_se2_ag2_m_03 - phones	IH0	94.7092
94.5192	DCA_se2_ag2_m_03 - words	if	94.8192
94.7092	DCA_se2_ag2_m_03 - phones	F	94.8192
94.9294	DCA_se2_ag2_m_03 - phones	DH	94.9794
94.9294	DCA_se2_ag2_m_03 - words	the	95.0194
94.9794	DCA_se2_ag2_m_03 - phones	AH0	95.0194
95.0194	DCA_se2_ag2_m_03 - phones	W	95.0794
95.0194	DCA_se2_ag2_m_03 - words	one	95.2294
95.0794	DCA_se2_ag2_m_03 - phones	AH1	95.1694
95.1694	DCA_se2_ag2_m_03 - phones	N	95.2294
95.2294	DCA_se2_ag2_m_03 - phones	HH	95.2794
95.2294	DCA_se2_ag2_m_03 - words	who	95.3594
95.2794	DCA_se2_ag2_m_03 - phones	UW1	95.3594
95.3594	DCA_se2_ag2_m_03 - phones	G	95.4194
95.3594	DCA_se2_ag2_m_03 - words	got	95.5294
95.4194	DCA_se2_ag2_m_03 - phones	AA1	95.4894
95.4894	DCA_se2_ag2_m_03 - phones	T	95.5294
95.5294	DCA_se2_ag2_m_03 - phones	sp	95.5794
95.5794	DCA_se2_ag2_m_03 - phones	K	95.6794
95.5794	DCA_se2_ag2_m_03 - words	caught	95.8394
95.6794	DCA_se2_ag2_m_03 - phones	AO1	95.8094
95.8094	DCA_se2_ag2_m_03 - phones	T	95.8394
95.8394	DCA_se2_ag2_m_03 - phones	sp	95.8894
96.0034	DCA_se2_ag2_m_03 - phones	W	96.1134
96.0034	DCA_se2_ag2_m_03 - words	would	96.1934
96.1134	DCA_se2_ag2_m_03 - phones	UH1	96.1534
96.1534	DCA_se2_ag2_m_03 - phones	D	96.1934
96.1934	DCA_se2_ag2_m_03 - phones	G	96.2834
96.1934	DCA_se2_ag2_m_03 - words	get	96.4134
96.2834	DCA_se2_ag2_m_03 - phones	EH1	96.3734
96.3734	DCA_se2_ag2_m_03 - phones	T	96.4134
96.4134	DCA_se2_ag2_m_03 - phones	HH	96.4634
96.4134	DCA_se2_ag2_m_03 - words	hit	96.5934
96.4634	DCA_se2_ag2_m_03 - phones	IH1	96.5434
96.5434	DCA_se2_ag2_m_03 - phones	T	96.5934
96.5934	DCA_se2_ag2_m_03 - phones	sp	97.1528
97.1528	DCA_se2_ag2_m_03 - phones	M	97.1928
97.1528	DCA_se2_ag2_m_03 - words	maybe	97.3728
97.1928	DCA_se2_ag2_m_03 - phones	EY1	97.2728
97.2728	DCA_se2_ag2_m_03 - phones	B	97.3328
97.3328	DCA_se2_ag2_m_03 - phones	IY0	97.3728
97.3728	DCA_se2_ag2_m_03 - phones	sp	97.4928
97.8032	DCA_se2_ag2_m_03 - phones	TH	97.8932
97.8032	DCA_se2_ag2_m_03 - words	three	98.0332
97.8932	DCA_se2_ag2_m_03 - phones	R	97.9832
97.9832	DCA_se2_ag2_m_03 - phones	IY1	98.0332
98.0332	DCA_se2_ag2_m_03 - phones	ER0	98.1032
98.0332	DCA_se2_ag2_m_03 - words	or	98.1032
98.1032	DCA_se2_ag2_m_03 - phones	F	98.1732
98.1032	DCA_se2_ag2_m_03 - words	four	98.3132
98.1732	DCA_se2_ag2_m_03 - phones	AO1	98.2432
98.2432	DCA_se2_ag2_m_03 - phones	R	98.3132
98.3132	DCA_se2_ag2_m_03 - phones	T	98.4032
98.3132	DCA_se2_ag2_m_03 - words	times	98.7532
98.4032	DCA_se2_ag2_m_03 - phones	AY1	98.6032
98.6032	DCA_se2_ag2_m_03 - phones	M	98.7032
98.7032	DCA_se2_ag2_m_03 - phones	Z	98.7532
98.7532	DCA_se2_ag2_m_03 - phones	AO1	98.8332
98.7532	DCA_se2_ag2_m_03 - words	on	98.8732
98.8332	DCA_se2_ag2_m_03 - phones	N	98.8732
98.8732	DCA_se2_ag2_m_03 - phones	DH	98.9032
98.8732	DCA_se2_ag2_m_03 - words	the	98.9532
98.9032	DCA_se2_ag2_m_03 - phones	AH0	98.9532
98.9532	DCA_se2_ag2_m_03 - phones	SH	99.0932
98.9532	DCA_se2_ag2_m_03 - words	shoulder	99.3632
99.0932	DCA_se2_ag2_m_03 - phones	OW1	99.2032
99.2032	DCA_se2_ag2_m_03 - phones	L	99.2532
99.2532	DCA_se2_ag2_m_03 - phones	D	99.3032
99.3032	DCA_se2_ag2_m_03 - phones	ER0	99.3632
99.3632	DCA_se2_ag2_m_03 - phones	sp	99.3932
99.3932	DCA_se2_ag2_m_03 - phones	S	99.4932
99.3932	DCA_se2_ag2_m_03 - words	somewhere	99.8032
99.4932	DCA_se2_ag2_m_03 - phones	AH1	99.5532
99.5532	DCA_se2_ag2_m_03 - phones	M	99.6232
99.6232	DCA_se2_ag2_m_03 - phones	W	99.7032
99.7032	DCA_se2_ag2_m_03 - phones	EH2	99.7332
99.7332	DCA_se2_ag2_m_03 - phones	R	99.8032
99.8032	DCA_se2_ag2_m_03 - phones	sp	99.8432
101.4455	DCA_se2_ag2_m_03 - phones	AH0	101.5755
101.4455	DCA_se2_ag2_m_03 - words	and	101.9455
101.5755	DCA_se2_ag2_m_03 - phones	N	101.9455
102.3802	DCA_se2_ag2_m_03 - phones	IH0	102.4802
102.3802	DCA_se2_ag2_m_03 - words	if	102.5302
102.4802	DCA_se2_ag2_m_03 - phones	F	102.5302
102.5302	DCA_se2_ag2_m_03 - phones	Y	102.6202
102.5302	DCA_se2_ag2_m_03 - words	you	102.6802
102.6202	DCA_se2_ag2_m_03 - phones	UW1	102.6802
102.6802	DCA_se2_ag2_m_03 - phones	K	102.7102
102.6802	DCA_se2_ag2_m_03 - words	could	102.8002
102.7102	DCA_se2_ag2_m_03 - phones	UH1	102.7702
102.7702	DCA_se2_ag2_m_03 - phones	D	102.8002
102.8002	DCA_se2_ag2_m_03 - phones	HH	102.8402
102.8002	DCA_se2_ag2_m_03 - words	hit	102.9802
102.8402	DCA_se2_ag2_m_03 - phones	IH1	102.8902
102.8902	DCA_se2_ag2_m_03 - phones	T	102.9802
102.9802	DCA_se2_ag2_m_03 - phones	P	103.0302
102.9802	DCA_se2_ag2_m_03 - words	pretty	103.2002
103.0302	DCA_se2_ag2_m_03 - phones	R	103.0602
103.0602	DCA_se2_ag2_m_03 - phones	IH1	103.1002
103.1002	DCA_se2_ag2_m_03 - phones	T	103.1402
103.1402	DCA_se2_ag2_m_03 - phones	IY0	103.2002
103.2002	DCA_se2_ag2_m_03 - phones	HH	103.2702
103.2002	DCA_se2_ag2_m_03 - words	hard	103.5702
103.2702	DCA_se2_ag2_m_03 - phones	AA1	103.4602
103.4602	DCA_se2_ag2_m_03 - phones	R	103.5402
103.5402	DCA_se2_ag2_m_03 - phones	D	103.5702
103.5702	DCA_se2_ag2_m_03 - words	<unk>	104.8502
103.5702	DCA_se2_ag2_m_03 - phones	spn	104.8502
103.8158	DCA_int_01 - phones	spn	104.5758
103.8158	DCA_int_01 - words	<unk>	104.5758
104.8502	DCA_se2_ag2_m_03 - phones	Y	104.9502
104.8502	DCA_se2_ag2_m_03 - words	you	105.0202
104.9502	DCA_se2_ag2_m_03 - phones	UW1	105.0202
105.0202	DCA_se2_ag2_m_03 - phones	W	105.0502
105.0202	DCA_se2_ag2_m_03 - words	would	105.1202
105.0502	DCA_se2_ag2_m_03 - phones	UH1	105.0902
105.0902	DCA_se2_ag2_m_03 - phones	D	105.1202
105.1202	DCA_se2_ag2_m_03 - phones	N	105.1602
105.1202	DCA_se2_ag2_m_03 - words	never	105.3802
105.1602	DCA_se2_ag2_m_03 - phones	EH1	105.2902
105.2902	DCA_se2_ag2_m_03 - phones	V	105.3202
105.3202	DCA_se2_ag2_m_03 - phones	ER0	105.3802
105.3802	DCA_se2_ag2_m_03 - phones	B	105.4502
105.3802	DCA_se2_ag2_m_03 - words	be	105.5302
105.4502	DCA_se2_ag2_m_03 - phones	IY1	105.5302
105.5302	DCA_se2_ag2_m_03 - phones	IH1	105.6702
105.5302	DCA_se2_ag2_m_03 - words	it	105.7302
105.6702	DCA_se2_ag2_m_03 - phones	T	105.7302
105.7302	DCA_se2_ag2_m_03 - words	<unk>	107.1902
105.7302	DCA_se2_ag2_m_03 - phones	spn	107.1902
105.7365	DCA_int_01 - phones	spn	107.0865
105.7365	DCA_int_01 - words	<unk>	107.0865
108.1655	DCA_int_01 - phones	N	108.1955
108.1655	DCA_int_01 - words	no	108.2255
108.1955	DCA_int_01 - phones	OW1	108.2255
108.2255	DCA_int_01 - phones	sp	108.7055
108.7055	DCA_int_01 - phones	K	108.7455
108.7055	DCA_int_01 - words	kidding	109.0655
108.7455	DCA_int_01 - phones	IH1	108.7955
108.7955	DCA_int_01 - phones	D	108.8655
108.8655	DCA_int_01 - phones	IH0	108.9655
108.9655	DCA_int_01 - phones	NG	109.0655
109.0655	DCA_int_01 - phones	sp	109.1755
109.5144	DCA_int_01 - phones	HH	109.6244
109.5144	DCA_int_01 - words	how	109.7344
109.6244	DCA_int_01 - phones	AW1	109.7344
109.7234	DCA_se2_ag2_m_03 - phones	sil	109.7734
109.7344	DCA_int_01 - phones	D	109.7944
109.7344	DCA_int_01 - words	did	109.9444
109.7734	DCA_se2_ag2_m_03 - phones	AE1	109.8934
109.7734	DCA_se2_ag2_m_03 - words	and	110.0734
109.7944	DCA_int_01 - phones	IH1	109.8944
109.8934	DCA_se2_ag2_m_03 - phones	N	110.0734
109.8944	DCA_int_01 - phones	D	109.9444
109.9444	DCA_int_01 - phones	Y	110.0044
109.9444	DCA_int_01 - words	you	110.1944
110.0044	DCA_int_01 - phones	UW1	110.1944
110.0734	DCA_se2_ag2_m_03 - phones	sp	116.4001
110.1944	DCA_int_01 - phones	sp	111.1866
111.1866	DCA_int_01 - phones	AH1	111.3966
111.1866	DCA_int_01 - words	um	111.5566
111.3966	DCA_int_01 - phones	M	111.5566
112.3956	DCA_int_01 - phones	P	112.4856
112.3956	DCA_int_01 - words	pick	112.6056
112.4856	DCA_int_01 - phones	IH1	112.5756
112.5756	DCA_int_01 - phones	K	112.6056
112.6056	DCA_int_01 - phones	sp	112.6556
112.6556	DCA_int_01 - phones	DH	112.6856
112.6556	DCA_int_01 - words	the	112.7156
112.6856	DCA_int_01 - phones	AH0	112.7156
112.7156	DCA_int_01 - phones	F	112.7956
112.7156	DCA_int_01 - words	first	112.9756
112.7956	DCA_int_01 - phones	ER1	112.8856
112.8856	DCA_int_01 - phones	S	112.9256
112.9256	DCA_int_01 - phones	T	112.9756
112.9756	DCA_int_01 - phones	P	113.0256
112.9756	DCA_int_01 - words	person	113.2756
113.0256	DCA_int_01 - phones	ER1	113.1256
113.1256	DCA_int_01 - phones	S	113.2056
113.2056	DCA_int_01 - phones	AH0	113.2356
113.2356	DCA_int_01 - phones	N	113.2756
113.2756	DCA_int_01 - phones	sp	113.3056
113.3056	DCA_int_01 - phones	T	113.3556
113.3056	DCA_int_01 - words	to	113.4156
113.3556	DCA_int_01 - phones	AH0	113.4156
113.4156	DCA_int_01 - phones	B	113.4956
113.4156	DCA_int_01 - words	be	113.6256
113.4956	DCA_int_01 - phones	IY1	113.6256
113.6256	DCA_int_01 - phones	IH1	113.6956
113.6256	DCA_int_01 - words	it	113.7356
113.6956	DCA_int_01 - phones	T	113.7356
113.7356	DCA_int_01 - phones	sp	115.7306
115.7306	DCA_int_01 - phones	F	116.0106
115.7306	DCA_int_01 - words	for	116.1406
116.0106	DCA_int_01 - phones	R	116.0506
116.0506	DCA_int_01 - phones	ER0	116.1406
116.1406	DCA_int_01 - phones	S	116.1906
116.1406	DCA_int_01 - words	starters	116.6806
116.1906	DCA_int_01 - phones	T	116.2506
116.2506	DCA_int_01 - phones	AA1	116.3406
116.3406	DCA_int_01 - phones	R	116.3806
116.3806	DCA_int_01 - phones	T	116.5106
116.4001	DCA_se2_ag2_m_03 - phones	OW1	116.6401
116.4001	DCA_se2_ag2_m_03 - words	oh	116.6401
116.5106	DCA_int_01 - phones	ER0	116.6506
116.6401	DCA_se2_ag2_m_03 - phones	sp	117.3291
116.6506	DCA_int_01 - phones	Z	116.6806
116.6806	DCA_int_01 - phones	sp	116.9006
117.3291	DCA_se2_ag2_m_03 - phones	S	117.3591
117.3291	DCA_se2_ag2_m_03 - words	sometime	117.7491
117.3591	DCA_se2_ag2_m_03 - phones	AH1	117.4091
117.4091	DCA_se2_ag2_m_03 - phones	M	117.4791
117.4791	DCA_se2_ag2_m_03 - phones	T	117.5491
117.5491	DCA_se2_ag2_m_03 - phones	AY2	117.6791
117.6791	DCA_se2_ag2_m_03 - phones	M	117.7491
117.7491	DCA_se2_ag2_m_03 - phones	W	117.8191
117.7491	DCA_se2_ag2_m_03 - words	we	117.8691
117.8191	DCA_se2_ag2_m_03 - phones	IY1	117.8691
117.8691	DCA_se2_ag2_m_03 - words	d	117.8991
117.8691	DCA_se2_ag2_m_03 - phones	D	117.8991
117.8991	DCA_se2_ag2_m_03 - phones	sp	118.5838
118.5838	DCA_se2_ag2_m_03 - phones	F	118.7738
118.5838	DCA_se2_ag2_m_03 - words	flip	118.9138
118.7738	DCA_se2_ag2_m_03 - phones	L	118.8038
118.8038	DCA_se2_ag2_m_03 - phones	IH1	118.8438
118.8438	DCA_se2_ag2_m_03 - phones	P	118.9138
118.9138	DCA_se2_ag2_m_03 - phones	AH0	118.9838
118.9138	DCA_se2_ag2_m_03 - words	a	118.9838
118.9838	DCA_se2_ag2_m_03 - phones	K	119.0838
118.9838	DCA_se2_ag2_m_03 - words	coin	119.3238
119.0838	DCA_se2_ag2_m_03 - phones	OY1	119.2838
119.2838	DCA_se2_ag2_m_03 - phones	N	119.3238
119.3238	DCA_se2_ag2_m_03 - phones	ER0	119.3738
119.3238	DCA_se2_ag2_m_03 - words	or	119.3738
119.3738	DCA_se2_ag2_m_03 - phones	sp	119.4038
119.4038	DCA_se2_ag2_m_03 - phones	S	119.5038
119.4038	DCA_se2_ag2_m_03 - words	something	119.8638
119.5038	DCA_se2_ag2_m_03 - phones	AH1	119.5838
119.5838	DCA_se2_ag2_m_03 - phones	M	119.6538
119.6538	DCA_se2_ag2_m_03 - phones	TH	119.7138
119.7138	DCA_se2_ag2_m_03 - phones	IH0	119.7738
119.7738	DCA_se2_ag2_m_03 - phones	NG	119.8638
119.8638	DCA_se2_ag2_m_03 - phones	AO1	119.9038
119.8638	DCA_se2_ag2_m_03 - words	or	120.0238
119.9038	DCA_se2_ag2_m_03 - phones	R	120.0238
120.0238	DCA_se2_ag2_m_03 - phones	sp	121.6435
121.6435	DCA_se2_ag2_m_03 - phones	AO1	121.7135
121.6435	DCA_se2_ag2_m_03 - words	or	121.7935
121.7135	DCA_se2_ag2_m_03 - phones	R	121.7935
121.7935	DCA_se2_ag2_m_03 - phones	JH	121.8435
121.7935	DCA_se2_ag2_m_03 - words	just	122.0535
121.8435	DCA_se2_ag2_m_03 - phones	IH0	121.9035
121.9035	DCA_se2_ag2_m_03 - phones	S	122.0135
122.0135	DCA_se2_ag2_m_03 - phones	T	122.0535
122.0535	DCA_se2_ag2_m_03 - phones	IY1	122.1535
122.0535	DCA_se2_ag2_m_03 - words	e	122.1535
122.1535	DCA_se2_ag2_m_03 - phones	EH1	122.2735
122.1535	DCA_se2_ag2_m_03 - words	everybody	122.6135
122.2735	DCA_se2_ag2_m_03 - phones	V	122.3035
122.3035	DCA_se2_ag2_m_03 - phones	R	122.3335
122.3335	DCA_se2_ag2_m_03 - phones	IY0	122.4235
122.4235	DCA_se2_ag2_m_03 - phones	B	122.4835
122.4835	DCA_se2_ag2_m_03 - phones	AA2	122.5435
122.5435	DCA_se2_ag2_m_03 - phones	D	122.5835
122.5835	DCA_se2_ag2_m_03 - phones	IY0	122.6135
122.6135	DCA_se2_ag2_m_03 - phones	W	122.6435
122.6135	DCA_se2_ag2_m_03 - words	would	122.7035
122.6435	DCA_se2_ag2_m_03 - phones	UH1	122.6735
122.6735	DCA_se2_ag2_m_03 - phones	D	122.7035
122.7035	DCA_se2_ag2_m_03 - phones	K	122.7835
122.7035	DCA_se2_ag2_m_03 - words	come	122.9135
122.7835	DCA_se2_ag2_m_03 - phones	AH1	122.8335
122.8335	DCA_se2_ag2_m_03 - phones	M	122.9135
122.9135	DCA_se2_ag2_m_03 - phones	AW1	122.9535
122.9135	DCA_se2_ag2_m_03 - words	out	122.9835
122.9535	DCA_se2_ag2_m_03 - phones	T	122.9835
122.9835	DCA_se2_ag2_m_03 - phones	AH0	123.0435
122.9835	DCA_se2_ag2_m_03 - words	and	123.1335
123.0435	DCA_se2_ag2_m_03 - phones	N	123.0735
123.0735	DCA_se2_ag2_m_03 - phones	D	123.1335
123.1335	DCA_se2_ag2_m_03 - phones	S	123.2435
123.1335	DCA_se2_ag2_m_03 - words	say	123.4435
123.2435	DCA_se2_ag2_m_03 - phones	EY1	123.4435
123.4435	DCA_se2_ag2_m_03 - phones	sp	123.4735
123.4735	DCA_se2_ag2_m_03 - phones	W	123.5535
123.4735	DCA_se2_ag2_m_03 - words	well	123.7735
123.5535	DCA_se2_ag2_m_03 - phones	EH1	123.6535
123.6535	DCA_se2_ag2_m_03 - phones	L	123.7735
123.9271	DCA_se2_ag2_m_03 - phones	sil	124.0071
124.0071	DCA_se2_ag2_m_03 - phones	N	124.1271
124.0071	DCA_se2_ag2_m_03 - words	not	124.2871
124.1271	DCA_se2_ag2_m_03 - phones	AA1	124.2471
124.2471	DCA_se2_ag2_m_03 - phones	T	124.2871
124.2871	DCA_se2_ag2_m_03 - phones	IH1	124.4171
124.2871	DCA_se2_ag2_m_03 - words	it	124.4571
124.4171	DCA_se2_ag2_m_03 - phones	T	124.4571
124.4571	DCA_se2_ag2_m_03 - phones	N	124.5471
124.4571	DCA_se2_ag2_m_03 - words	not	124.6971
124.5471	DCA_se2_ag2_m_03 - phones	AA1	124.6671
124.6671	DCA_se2_ag2_m_03 - phones	T	124.6971
124.6971	DCA_se2_ag2_m_03 - phones	IH0	124.7371
124.6971	DCA_se2_ag2_m_03 - words	it	124.8071
124.7371	DCA_se2_ag2_m_03 - phones	T	124.8071
124.8071	DCA_se2_ag2_m_03 - phones	Y	124.8371
124.8071	DCA_se2_ag2_m_03 - words	you	124.8971
124.8371	DCA_se2_ag2_m_03 - phones	UW1	124.8971
124.8971	DCA_se2_ag2_m_03 - phones	N	124.9471
124.8971	DCA_se2_ag2_m_03 - words	know	124.9771
124.9471	DCA_se2_ag2_m_03 - phones	OW1	124.9771
124.9771	DCA_se2_ag2_m_03 - words	or	125.0671
124.9771	DCA_se2_ag2_m_03 - phones	ER0	125.0671
125.0671	DCA_se2_ag2_m_03 - phones	sp	125.1571
125.1571	DCA_se2_ag2_m_03 - phones	S	125.2771
125.1571	DCA_se2_ag2_m_03 - words	something	125.5171
125.2771	DCA_se2_ag2_m_03 - phones	AH1	125.3171
125.3171	DCA_se2_ag2_m_03 - phones	M	125.3771
125.3771	DCA_se2_ag2_m_03 - phones	TH	125.4571
125.3934	DCA_int_01 - phones	OW1	125.7834
125.3934	DCA_int_01 - words	oh	125.7834
125.4571	DCA_se2_ag2_m_03 - phones	IH0	125.4871
125.4871	DCA_se2_ag2_m_03 - phones	NG	125.5171
125.5171	DCA_se2_ag2_m_03 - phones	L	125.5471
125.5171	DCA_se2_ag2_m_03 - words	like	125.6771
125.5471	DCA_se2_ag2_m_03 - phones	AY1	125.6171
125.6171	DCA_se2_ag2_m_03 - phones	K	125.6771
125.6771	DCA_se2_ag2_m_03 - phones	DH	125.7071
125.6771	DCA_se2_ag2_m_03 - words	that	125.8371
125.7071	DCA_se2_ag2_m_03 - phones	AE1	125.7471
125.7471	DCA_se2_ag2_m_03 - phones	T	125.8371
125.7834	DCA_int_01 - phones	sp	125.8334
125.8334	DCA_int_01 - phones	AH1	125.9734
125.8334	DCA_int_01 - words	uh-huh	126.1434
125.8371	DCA_se2_ag2_m_03 - phones	sp	127.4408
125.9734	DCA_int_01 - phones	HH	126.0334
126.0334	DCA_int_01 - phones	AH1	126.1434
126.1434	DCA_int_01 - phones	sp	130.4297
127.4408	DCA_se2_ag2_m_03 - phones	AO1	127.4808
127.4408	DCA_se2_ag2_m_03 - words	or	127.5508
127.4808	DCA_se2_ag2_m_03 - phones	R	127.5508
127.5508	DCA_se2_ag2_m_03 - phones	DH	127.6108
127.5508	DCA_se2_ag2_m_03 - words	then	127.7408
127.6108	DCA_se2_ag2_m_03 - phones	EH1	127.6908
127.6908	DCA_se2_ag2_m_03 - phones	N	127.7408
127.7408	DCA_se2_ag2_m_03 - phones	Y	127.8608
127.7408	DCA_se2_ag2_m_03 - words	yeah	128.0308
127.8608	DCA_se2_ag2_m_03 - phones	AE1	128.0308
128.0308	DCA_se2_ag2_m_03 - phones	DH	128.0808
128.0308	DCA_se2_ag2_m_03 - words	the	128.1608
128.0808	DCA_se2_ag2_m_03 - phones	IY0	128.1608
128.1608	DCA_se2_ag2_m_03 - phones	F	128.2608
128.1608	DCA_se2_ag2_m_03 - words	few	128.4608
128.2608	DCA_se2_ag2_m_03 - phones	Y	128.3108
128.3108	DCA_se2_ag2_m_03 - phones	UW1	128.4608
128.4608	DCA_se2_ag2_m_03 - phones	sp	128.5708
128.7277	DCA_se2_ag2_m_03 - phones	HH	128.7677
128.7277	DCA_se2_ag2_m_03 - words	who	128.7977
128.7677	DCA_se2_ag2_m_03 - phones	UW1	128.7977
128.7977	DCA_se2_ag2_m_03 - phones	W	128.8977
128.7977	DCA_se2_ag2_m_03 - words	wanted	129.0777
128.8977	DCA_se2_ag2_m_03 - phones	AO1	128.9477
128.9477	DCA_se2_ag2_m_03 - phones	N	129.0077
129.0077	DCA_se2_ag2_m_03 - phones	IH0	129.0477
129.0477	DCA_se2_ag2_m_03 - phones	D	129.0777
129.0777	DCA_se2_ag2_m_03 - phones	T	129.1077
129.0777	DCA_se2_ag2_m_03 - words	to	129.1377
129.1077	DCA_se2_ag2_m_03 - phones	AH0	129.1377
129.1377	DCA_se2_ag2_m_03 - phones	sp	129.1677
129.1677	DCA_se2_ag2_m_03 - phones	B	129.2477
129.1677	DCA_se2_ag2_m_03 - words	be	129.3877
129.2477	DCA_se2_ag2_m_03 - phones	IY0	129.3877
129.3877	DCA_se2_ag2_m_03 - phones	IH1	129.4177
129.3877	DCA_se2_ag2_m_03 - words	it	129.5177
129.4177	DCA_se2_ag2_m_03 - phones	T	129.5177
129.5177	DCA_se2_ag2_m_03 - phones	spn	130.9677
129.5177	DCA_se2_ag2_m_03 - words	<unk>	130.9677
130.4297	DCA_int_01 - words	oh	130.4597
130.4297	DCA_int_01 - phones	OW1	130.4597
130.4597	DCA_int_01 - phones	Y	130.4897
130.4597	DCA_int_01 - words	yeah	130.5397
130.4897	DCA_int_01 - phones	AE1	130.5397
130.9677	DCA_se2_ag2_m_03 - phones	sp	131.0077
131.2996	DCA_int_01 - phones	sil	131.3396
131.3396	DCA_int_01 - phones	S	131.3696
131.3396	DCA_int_01 - words	so	131.4496
131.3696	DCA_int_01 - phones	OW1	131.4496
131.4496	DCA_int_01 - phones	DH	131.5096
131.4496	DCA_int_01 - words	they	131.5696
131.5096	DCA_int_01 - phones	EY1	131.5696
131.5696	DCA_int_01 - phones	K	131.5996
131.5696	DCA_int_01 - words	could	131.7296
131.5996	DCA_int_01 - phones	UH1	131.6396
131.6396	DCA_int_01 - phones	D	131.7296
131.7296	DCA_int_01 - phones	S	131.8696
131.7296	DCA_int_01 - words	slug	131.9996
131.8696	DCA_int_01 - phones	L	131.8996
131.8996	DCA_int_01 - phones	AH1	131.9596
131.9596	DCA_int_01 - phones	G	131.9996
131.9996	DCA_int_01 - phones	DH	132.0396
131.9996	DCA_int_01 - words	the	132.1796
132.0396	DCA_int_01 - phones	IY0	132.1796
132.1796	DCA_int_01 - phones	AH1	132.2396
132.1796	DCA_int_01 - words	others	132.3296
132.2396	DCA_int_01 - phones	DH	132.2696
132.2696	DCA_int_01 - phones	ER0	132.2996
132.2996	DCA_int_01 - phones	Z	132.3296
132.3296	DCA_int_01 - phones	sp	132.6296
132.6339	DCA_se2_ag2_m_03 - phones	Y	132.7339
132.6339	DCA_se2_ag2_m_03 - words	yes	133.1039
132.7339	DCA_se2_ag2_m_03 - phones	EH1	133.0039
133.0039	DCA_se2_ag2_m_03 - phones	S	133.1039
133.1039	DCA_se2_ag2_m_03 - phones	sp	133.1639
136.0709	DCA_int_01 - phones	D	136.1009
136.0709	DCA_int_01 - words	did	136.1609
136.1009	DCA_int_01 - phones	IH0	136.1309
136.1309	DCA_int_01 - phones	D	136.1609
136.1609	DCA_int_01 - phones	Y	136.2009
136.1609	DCA_int_01 - words	you	136.2309
136.2009	DCA_int_01 - phones	UW1	136.2309
136.2309	DCA_int_01 - phones	EH1	136.2609
136.2309	DCA_int_01 - words	ever	136.3709
136.2609	DCA_int_01 - phones	V	136.3109
136.3109	DCA_int_01 - phones	ER0	136.3709
136.3709	DCA_int_01 - phones	Y	136.4209
136.3709	DCA_int_01 - words	use	136.6009
136.4209	DCA_int_01 - phones	UW1	136.5109
136.5109	DCA_int_01 - phones	Z	136.6009
136.6009	DCA_int_01 - phones	EH1	136.6609
136.6009	DCA_int_01 - words	any	136.8709
136.6609	DCA_int_01 - phones	N	136.7309
136.7309	DCA_int_01 - phones	IY0	136.8709
136.8709	DCA_int_01 - phones	R	136.9709
136.8709	DCA_int_01 - words	rhymes	137.3909
136.9709	DCA_int_01 - phones	AY1	137.1609
137.1609	DCA_int_01 - phones	M	137.3409
137.3409	DCA_int_01 - phones	Z	137.3909
137.3909	DCA_int_01 - phones	ER0	137.4409
137.3909	DCA_int_01 - words	or	137.4409
137.4409	DCA_int_01 - phones	EH1	137.4909
137.4409	DCA_int_01 - words	anything	137.9109
137.4909	DCA_int_01 - phones	N	137.5209
137.5209	DCA_int_01 - phones	IY0	137.5709
137.5709	DCA_int_01 - phones	TH	137.7809
137.7809	DCA_int_01 - phones	IH2	137.8109
137.8109	DCA_int_01 - phones	NG	137.9109
137.9109	DCA_int_01 - phones	sp	137.9609
137.9609	DCA_int_01 - phones	F	138.0409
137.9609	DCA_int_01 - words	for	138.0909
138.0409	DCA_int_01 - phones	ER0	138.0909
138.0909	DCA_int_01 - phones	sp	138.1209
138.1209	DCA_int_01 - phones	DH	138.1509
138.1209	DCA_int_01 - words	that	138.3109
138.1509	DCA_int_01 - phones	AH0	138.2809
138.2809	DCA_int_01 - phones	T	138.3109
138.3109	DCA_int_01 - phones	sp	138.5309
138.7761	DCA_int_01 - phones	D	138.9261
138.7761	DCA_int_01 - words	do	138.9561
138.9261	DCA_int_01 - phones	UW1	138.9561
138.9561	DCA_int_01 - phones	Y	138.9961
138.9561	DCA_int_01 - words	you	139.0261
138.9961	DCA_int_01 - phones	UW1	139.0261
139.0261	DCA_int_01 - phones	R	139.0661
139.0261	DCA_int_01 - words	remember	139.4261
139.0661	DCA_int_01 - phones	IY0	139.1761
139.1761	DCA_int_01 - phones	M	139.2161
139.2161	DCA_int_01 - phones	EH1	139.2561
139.2561	DCA_int_01 - phones	M	139.3661
139.3661	DCA_int_01 - phones	B	139.3961
139.3961	DCA_int_01 - phones	ER0	139.4261
139.4261	DCA_int_01 - phones	sp	139.8961
140.2007	DCA_se2_ag2_m_03 - phones	AH1	140.5607
140.2007	DCA_se2_ag2_m_03 - words	uh	140.5607
140.5607	DCA_se2_ag2_m_03 - phones	sp	141.3697
141.3697	DCA_se2_ag2_m_03 - phones	EH1	141.4097
141.3697	DCA_se2_ag2_m_03 - words	any	141.5397
141.4097	DCA_se2_ag2_m_03 - phones	N	141.4897
141.4897	DCA_se2_ag2_m_03 - phones	IY0	141.5397
141.5397	DCA_se2_ag2_m_03 - phones	R	141.6497
141.5397	DCA_se2_ag2_m_03 - words	rhymes	142.0097
141.6497	DCA_se2_ag2_m_03 - phones	AY1	141.8397
141.8397	DCA_se2_ag2_m_03 - phones	M	141.9097
141.9097	DCA_se2_ag2_m_03 - phones	Z	142.0097
142.0097	DCA_se2_ag2_m_03 - phones	N	142.0797
142.0097	DCA_se2_ag2_m_03 - words	no	142.4197
142.0797	DCA_se2_ag2_m_03 - phones	OW1	142.4197
142.4197	DCA_se2_ag2_m_03 - phones	sp	142.4497
142.4497	DCA_se2_ag2_m_03 - phones	N	142.5897
142.4497	DCA_se2_ag2_m_03 - words	never	142.8097
142.5897	DCA_se2_ag2_m_03 - phones	EH1	142.6597
142.6597	DCA_se2_ag2_m_03 - phones	V	142.7197
142.7197	DCA_se2_ag2_m_03 - phones	ER0	142.8097
142.8097	DCA_se2_ag2_m_03 - phones	Y	142.8897
142.8097	DCA_se2_ag2_m_03 - words	use	142.9897
142.8897	DCA_se2_ag2_m_03 - phones	UW1	142.9597
142.9597	DCA_se2_ag2_m_03 - phones	Z	142.9897
142.9897	DCA_se2_ag2_m_03 - phones	EH1	143.0197
142.9897	DCA_se2_ag2_m_03 - words	any	143.1797
143.0197	DCA_se2_ag2_m_03 - phones	N	143.1097
143.1097	DCA_se2_ag2_m_03 - phones	IY0	143.1797
143.1797	DCA_se2_ag2_m_03 - phones	R	143.2697
143.1797	DCA_se2_ag2_m_03 - words	rhymes	143.8297
143.2697	DCA_se2_ag2_m_03 - phones	AY1	143.4697
143.4697	DCA_se2_ag2_m_03 - phones	M	143.5797
143.5797	DCA_se2_ag2_m_03 - phones	Z	143.8297
145.7930	DCA_int_01 - phones	D	145.8830
145.7930	DCA_int_01 - words	didn't	146.0330
145.8830	DCA_int_01 - phones	IH1	145.9330
145.9330	DCA_int_01 - phones	N	145.9630
145.9630	DCA_int_01 - phones	T	146.0330
146.0330	DCA_int_01 - phones	Y	146.1130
146.0330	DCA_int_01 - words	you	146.1430
146.1130	DCA_int_01 - phones	UW1	146.1430
146.1430	DCA_int_01 - phones	EH1	146.1730
146.1430	DCA_int_01 - words	ever	146.3230
146.1730	DCA_int_01 - phones	V	146.2030
146.2030	DCA_int_01 - phones	ER0	146.3230
146.3230	DCA_int_01 - phones	Y	146.3730
146.3230	DCA_int_01 - words	use	146.4730
146.3730	DCA_int_01 - phones	UW1	146.4230
146.4230	DCA_int_01 - phones	Z	146.4730
146.4730	DCA_int_01 - phones	sp	146.5030
146.5030	DCA_int_01 - phones	HH	146.5430
146.5030	DCA_int_01 - words	one	146.7130
146.5430	DCA_int_01 - phones	W	146.5830
146.5830	DCA_int_01 - phones	AH1	146.6430
146.6430	DCA_int_01 - phones	N	146.7130
146.7130	DCA_int_01 - phones	sp	146.8530
146.8530	DCA_int_01 - phones	P	146.9130
146.8530	DCA_int_01 - words	potato	147.1730
146.9130	DCA_int_01 - phones	AH0	146.9430
146.9430	DCA_int_01 - phones	T	146.9730
146.9730	DCA_int_01 - phones	EY1	147.0930
147.0930	DCA_int_01 - phones	T	147.1230
147.1230	DCA_int_01 - phones	OW2	147.1730
147.1730	DCA_int_01 - phones	sp	147.2430
147.2430	DCA_int_01 - phones	T	147.3330
147.2430	DCA_int_01 - words	two	147.3930
147.3330	DCA_int_01 - phones	UW1	147.3930
147.3930	DCA_int_01 - phones	sp	147.5130
147.5130	DCA_int_01 - phones	P	147.5430
147.5130	DCA_int_01 - words	potato	147.8530
147.5430	DCA_int_01 - phones	AH0	147.6230
147.6230	DCA_int_01 - phones	T	147.6730
147.6730	DCA_int_01 - phones	EY1	147.7630
147.7630	DCA_int_01 - phones	T	147.8230
147.8230	DCA_int_01 - phones	OW2	147.8530
147.8530	DCA_int_01 - phones	sp	148.2230
148.6558	DCA_se2_ag2_m_03 - phones	W	148.8158
148.6558	DCA_se2_ag2_m_03 - words	well	148.8958
148.8158	DCA_se2_ag2_m_03 - phones	EH1	148.8658
148.8658	DCA_se2_ag2_m_03 - phones	L	148.8958
148.8958	DCA_se2_ag2_m_03 - phones	N	148.9658
148.8958	DCA_se2_ag2_m_03 - words	not	149.0858
148.9658	DCA_se2_ag2_m_03 - phones	AA1	149.0258
149.0258	DCA_se2_ag2_m_03 - phones	T	149.0858
149.0858	DCA_se2_ag2_m_03 - phones	HH	149.1158
149.0858	DCA_se2_ag2_m_03 - words	when	149.2458
149.1158	DCA_se2_ag2_m_03 - phones	W	149.1558
149.1558	DCA_se2_ag2_m_03 - phones	EH1	149.1958
149.1958	DCA_se2_ag2_m_03 - phones	N	149.2458
149.2458	DCA_se2_ag2_m_03 - words	i	149.3358
149.2458	DCA_se2_ag2_m_03 - phones	AY1	149.3358
149.3358	DCA_se2_ag2_m_03 - phones	W	149.3658
149.3358	DCA_se2_ag2_m_03 - words	was	149.4758
149.3658	DCA_se2_ag2_m_03 - phones	AH0	149.3958
149.3958	DCA_se2_ag2_m_03 - phones	Z	149.4758
149.4758	DCA_se2_ag2_m_03 - phones	T	149.5758
149.4758	DCA_se2_ag2_m_03 - words	ten	149.7058
149.5758	DCA_se2_ag2_m_03 - phones	EH1	149.6358
149.6358	DCA_se2_ag2_m_03 - phones	N	149.7058
149.7058	DCA_se2_ag2_m_03 - phones	Y	149.7658
149.7058	DCA_se2_ag2_m_03 - words	years	149.9258
149.7658	DCA_se2_ag2_m_03 - phones	ER0	149.8458
149.8458	DCA_se2_ag2_m_03 - phones	Z	149.9258
149.9258	DCA_se2_ag2_m_03 - phones	OW1	150.0958
149.9258	DCA_se2_ag2_m_03 - words	old	150.1758
150.0958	DCA_se2_ag2_m_03 - phones	L	150.1458
150.1458	DCA_se2_ag2_m_03 - phones	D	150.1758
150.1758	DCA_se2_ag2_m_03 - words	<unk>	150.8758
150.1758	DCA_se2_ag2_m_03 - phones	spn	150.8758
150.8392	DCA_int_01 - words	oh	150.9692
150.8392	DCA_int_01 - phones	OW1	150.9692
150.9692	DCA_int_01 - phones	DH	151.0292
150.9692	DCA_int_01 - words	that	151.1392
151.0292	DCA_int_01 - phones	AE1	151.1092
151.1092	DCA_int_01 - phones	T	151.1392
151.1361	DCA_se2_ag2_m_03 - phones	Y	151.2861
151.1361	DCA_se2_ag2_m_03 - words	y-	151.2861
151.1392	DCA_int_01 - phones	W	151.1692
151.1392	DCA_int_01 - words	was	151.2892
151.1692	DCA_int_01 - phones	AA1	151.2592
151.2592	DCA_int_01 - phones	Z	151.2892
151.2861	DCA_se2_ag2_m_03 - phones	sp	151.3661
151.2892	DCA_int_01 - phones	W	151.3192
151.2892	DCA_int_01 - words	when	151.3892
151.3192	DCA_int_01 - phones	IH1	151.3492
151.3492	DCA_int_01 - phones	N	151.3892
151.3892	DCA_int_01 - phones	Y	151.4492
151.3892	DCA_int_01 - words	you	151.4892
151.4492	DCA_int_01 - phones	UW1	151.4892
151.4892	DCA_int_01 - phones	W	151.5192
151.4892	DCA_int_01 - words	were	151.5792
151.5192	DCA_int_01 - phones	ER0	151.5792
151.5792	DCA_int_01 - phones	Y	151.6592
151.5792	DCA_int_01 - words	younger	151.9692
151.6592	DCA_int_01 - phones	AH1	151.7092
151.7092	DCA_int_01 - phones	NG	151.7392
151.7392	DCA_int_01 - phones	G	151.7992
151.7992	DCA_int_01 - phones	ER0	151.9692
151.9572	DCA_se2_ag2_m_03 - phones	Y	152.1772
151.9572	DCA_se2_ag2_m_03 - words	yes	152.4872
152.1772	DCA_se2_ag2_m_03 - phones	EH1	152.3972
152.3972	DCA_se2_ag2_m_03 - phones	S	152.4872
152.4872	DCA_se2_ag2_m_03 - phones	W	152.5272
152.4872	DCA_se2_ag2_m_03 - words	when	152.6772
152.5272	DCA_se2_ag2_m_03 - phones	EH1	152.6372
152.6372	DCA_se2_ag2_m_03 - phones	N	152.6772
152.6772	DCA_se2_ag2_m_03 - words	i	152.7272
152.6772	DCA_se2_ag2_m_03 - phones	AY1	152.7272
152.7272	DCA_se2_ag2_m_03 - phones	W	152.7672
152.7272	DCA_se2_ag2_m_03 - words	was	152.8272
152.7672	DCA_se2_ag2_m_03 - phones	AH0	152.7972
152.7972	DCA_se2_ag2_m_03 - phones	Z	152.8272
152.8272	DCA_se2_ag2_m_03 - phones	sp	152.8872
153.0312	DCA_se2_ag2_m_03 - phones	Y	153.1112
153.0312	DCA_se2_ag2_m_03 - words	you	153.1412
153.1112	DCA_se2_ag2_m_03 - phones	UW1	153.1412
153.1412	DCA_se2_ag2_m_03 - phones	N	153.2112
153.1412	DCA_se2_ag2_m_03 - words	know	153.3412
153.2112	DCA_se2_ag2_m_03 - phones	OW1	153.3412
153.3412	DCA_se2_ag2_m_03 - phones	sp	153.4512
153.8693	DCA_int_01 - phones	HH	153.9393
153.8693	DCA_int_01 - words	what	154.0493
153.9393	DCA_int_01 - phones	W	153.9893
153.9426	DCA_se2_ag2_m_03 - phones	R	154.1026
153.9426	DCA_se2_ag2_m_03 - words	real	154.1726
153.9893	DCA_int_01 - phones	AH1	154.0193
154.0193	DCA_int_01 - phones	T	154.0493
154.0493	DCA_int_01 - phones	W	154.0893
154.0493	DCA_int_01 - words	were	154.2293
154.0893	DCA_int_01 - phones	ER0	154.2293
154.1026	DCA_se2_ag2_m_03 - phones	IY1	154.1426
154.1426	DCA_se2_ag2_m_03 - phones	L	154.1726
154.1726	DCA_se2_ag2_m_03 - phones	Y	154.3526
154.1726	DCA_se2_ag2_m_03 - words	young	154.5826
154.2293	DCA_int_01 - phones	S	154.2893
154.2293	DCA_int_01 - words	some	154.4693
154.2893	DCA_int_01 - phones	AH1	154.4193
154.3526	DCA_se2_ag2_m_03 - phones	AH1	154.4426
154.4193	DCA_int_01 - phones	M	154.4693
154.4426	DCA_se2_ag2_m_03 - phones	NG	154.5826
154.4693	DCA_int_01 - phones	Y	154.5993
154.4693	DCA_int_01 - words	used	154.8293
154.5993	DCA_int_01 - phones	UW1	154.7293
154.7293	DCA_int_01 - phones	Z	154.7693
154.7693	DCA_int_01 - phones	D	154.8293
154.8293	DCA_int_01 - phones	W	154.8693
154.8293	DCA_int_01 - words	when	154.9593
154.8693	DCA_int_01 - phones	EH1	154.9293
154.9293	DCA_int_01 - phones	N	154.9593
154.9593	DCA_int_01 - phones	Y	155.0093
154.9593	DCA_int_01 - words	you	155.0393
155.0093	DCA_int_01 - phones	UW1	155.0393
155.0393	DCA_int_01 - phones	W	155.0693
155.0393	DCA_int_01 - words	were	155.1893
155.0693	DCA_int_01 - phones	ER0	155.1893
155.1893	DCA_int_01 - phones	Y	155.2893
155.1893	DCA_int_01 - words	younger	155.6093
155.2893	DCA_int_01 - phones	AH1	155.3393
155.3393	DCA_int_01 - phones	NG	155.4393
155.4393	DCA_int_01 - phones	G	155.4693
155.4693	DCA_int_01 - phones	ER0	155.6093
155.6093	DCA_int_01 - phones	sp	155.6993
158.5965	DCA_se2_ag2_m_03 - phones	sil	158.6765
158.6765	DCA_se2_ag2_m_03 - phones	L	158.7065
158.6765	DCA_se2_ag2_m_03 - words	let	158.8165
158.7065	DCA_se2_ag2_m_03 - phones	EH1	158.7565
158.7565	DCA_se2_ag2_m_03 - phones	T	158.8165
158.8165	DCA_se2_ag2_m_03 - words	s	158.8565
158.8165	DCA_se2_ag2_m_03 - phones	S	158.8565
158.8565	DCA_se2_ag2_m_03 - phones	sp	158.8865
158.8865	DCA_se2_ag2_m_03 - phones	S	158.9265
158.8865	DCA_se2_ag2_m_03 - words	see	158.9965
158.9265	DCA_se2_ag2_m_03 - phones	IY1	158.9965
158.9965	DCA_se2_ag2_m_03 - phones	IH0	159.0565
158.9965	DCA_se2_ag2_m_03 - words	if	159.1665
159.0565	DCA_se2_ag2_m_03 - phones	F	159.1665
159.1665	DCA_se2_ag2_m_03 - words	i	159.2365
159.1665	DCA_se2_ag2_m_03 - phones	AY1	159.2365
159.2365	DCA_se2_ag2_m_03 - phones	K	159.3065
159.2365	DCA_se2_ag2_m_03 - words	can	159.3765
159.3065	DCA_se2_ag2_m_03 - phones	AH0	159.3365
159.3365	DCA_se2_ag2_m_03 - phones	N	159.3765
159.3765	DCA_se2_ag2_m_03 - phones	R	159.4265
159.3765	DCA_se2_ag2_m_03 - words	remember	159.7665
159.4265	DCA_se2_ag2_m_03 - phones	IH0	159.4865
159.4865	DCA_se2_ag2_m_03 - phones	M	159.5465
159.5465	DCA_se2_ag2_m_03 - phones	EH1	159.6065
159.6065	DCA_se2_ag2_m_03 - phones	M	159.6865
159.6865	DCA_se2_ag2_m_03 - phones	B	159.7165
159.7165	DCA_se2_ag2_m_03 - phones	ER0	159.7665
159.7665	DCA_se2_ag2_m_03 - phones	EH1	159.8465
159.7665	DCA_se2_ag2_m_03 - words	any	159.9965
159.8465	DCA_se2_ag2_m_03 - phones	N	159.9065
159.9065	DCA_se2_ag2_m_03 - phones	IY0	159.9965
159.9965	DCA_se2_ag2_m_03 - phones	AH1	160.0865
159.9965	DCA_se2_ag2_m_03 - words	of	160.1165
160.0865	DCA_se2_ag2_m_03 - phones	V	160.1165
160.1165	DCA_se2_ag2_m_03 - phones	sp	160.1465
160.1465	DCA_se2_ag2_m_03 - phones	AH0	160.1765
160.1465	DCA_se2_ag2_m_03 - words	'em	160.4565
160.1765	DCA_se2_ag2_m_03 - phones	M	160.4565
167.3399	DCA_se2_ag2_m_03 - phones	sil	167.4399
167.4399	DCA_se2_ag2_m_03 - phones	W	167.4699
167.4399	DCA_se2_ag2_m_03 - words	well	167.7799
167.4699	DCA_se2_ag2_m_03 - phones	EH1	167.5299
167.5299	DCA_se2_ag2_m_03 - phones	L	167.7799
167.7799	DCA_se2_ag2_m_03 - phones	AY1	167.8899
167.7799	DCA_se2_ag2_m_03 - words	i	167.8899
167.8899	DCA_se2_ag2_m_03 - phones	sp	168.4803
168.4803	DCA_se2_ag2_m_03 - phones	AE1	168.6203
168.4803	DCA_se2_ag2_m_03 - words	actually	168.9103
168.6203	DCA_se2_ag2_m_03 - phones	K	168.7003
168.7003	DCA_se2_ag2_m_03 - phones	SH	168.7503
168.7503	DCA_se2_ag2_m_03 - phones	AH0	168.7903
168.7903	DCA_se2_ag2_m_03 - phones	L	168.8403
168.8403	DCA_se2_ag2_m_03 - phones	IY0	168.9103
168.9103	DCA_se2_ag2_m_03 - phones	sp	169.5203
170.0342	DCA_se2_ag2_m_03 - phones	DH	170.0742
170.0342	DCA_se2_ag2_m_03 - words	those	170.2842
170.0742	DCA_se2_ag2_m_03 - phones	OW1	170.2042
170.2042	DCA_se2_ag2_m_03 - phones	Z	170.2842
170.2842	DCA_se2_ag2_m_03 - phones	W	170.3442
170.2842	DCA_se2_ag2_m_03 - words	were	170.4142
170.3442	DCA_se2_ag2_m_03 - phones	ER0	170.4142
170.4142	DCA_se2_ag2_m_03 - phones	G	170.5142
170.4142	DCA_se2_ag2_m_03 - words	girl	170.7642
170.5142	DCA_se2_ag2_m_03 - phones	ER1	170.6742
170.6742	DCA_se2_ag2_m_03 - phones	L	170.7642
170.7642	DCA_se2_ag2_m_03 - phones	Z	170.8242
170.7642	DCA_se2_ag2_m_03 - words	s	170.8242
170.8242	DCA_se2_ag2_m_03 - phones	G	170.9042
170.8242	DCA_se2_ag2_m_03 - words	games	171.1942
170.9042	DCA_se2_ag2_m_03 - phones	EY1	171.1042
171.1042	DCA_se2_ag2_m_03 - phones	M	171.1442
171.1105	DCA_int_01 - words	<unk>	171.9305
171.1105	DCA_int_01 - phones	spn	171.9305
171.1442	DCA_se2_ag2_m_03 - phones	Z	171.1942
171.1942	DCA_se2_ag2_m_03 - phones	Y	171.2642
171.1942	DCA_se2_ag2_m_03 - words	using	171.4542
171.2642	DCA_se2_ag2_m_03 - phones	UW1	171.3642
171.3642	DCA_se2_ag2_m_03 - phones	Z	171.3942
171.3942	DCA_se2_ag2_m_03 - phones	IH0	171.4242
171.4242	DCA_se2_ag2_m_03 - phones	NG	171.4542
171.4542	DCA_se2_ag2_m_03 - phones	DH	171.4842
171.4542	DCA_se2_ag2_m_03 - words	the	171.5542
171.4842	DCA_se2_ag2_m_03 - phones	AH1	171.5542
171.5542	DCA_se2_ag2_m_03 - words	<unk>	171.7542
171.5542	DCA_se2_ag2_m_03 - phones	spn	171.7542
172.0819	DCA_se2_ag2_m_03 - phones	sil	172.1319
172.0819	DCA_int_01 - phones	sil	172.4219
172.1319	DCA_se2_ag2_m_03 - phones	Y	172.2519
172.1319	DCA_se2_ag2_m_03 - words	using	172.5319
172.2519	DCA_se2_ag2_m_03 - phones	UW1	172.3619
172.3619	DCA_se2_ag2_m_03 - phones	Z	172.3919
172.3919	DCA_se2_ag2_m_03 - phones	IH0	172.4219
172.4219	DCA_int_01 - phones	Y	172.4519
172.4219	DCA_int_01 - words	yeah	172.5119
172.4219	DCA_se2_ag2_m_03 - phones	NG	172.5319
172.4519	DCA_int_01 - phones	AE1	172.5119
172.6684	DCA_se2_ag2_m_03 - phones	sil	172.6984
172.6984	DCA_se2_ag2_m_03 - phones	Y	172.8184
172.6984	DCA_se2_ag2_m_03 - words	using	173.0684
172.8184	DCA_se2_ag2_m_03 - phones	UW1	172.9184
172.9184	DCA_se2_ag2_m_03 - phones	Z	172.9784
172.9784	DCA_se2_ag2_m_03 - phones	IH0	173.0184
173.0184	DCA_se2_ag2_m_03 - phones	NG	173.0684
173.0684	DCA_se2_ag2_m_03 - phones	DH	173.1184
173.0684	DCA_se2_ag2_m_03 - words	the	173.2884
173.1184	DCA_se2_ag2_m_03 - phones	IY0	173.2884
173.2884	DCA_se2_ag2_m_03 - phones	sp	173.3984
173.3984	DCA_se2_ag2_m_03 - phones	R	173.5284
173.3984	DCA_se2_ag2_m_03 - words	rhymes	173.9284
173.5284	DCA_se2_ag2_m_03 - phones	AY1	173.7684
173.7684	DCA_se2_ag2_m_03 - phones	M	173.8484
173.8484	DCA_se2_ag2_m_03 - phones	Z	173.9284
173.9284	DCA_se2_ag2_m_03 - phones	AH0	173.9984
173.9284	DCA_se2_ag2_m_03 - words	and	174.0384
173.9984	DCA_se2_ag2_m_03 - phones	N	174.0384
174.0384	DCA_se2_ag2_m_03 - phones	S	174.1384
174.0384	DCA_se2_ag2_m_03 - words	stuff	174.3784
174.0870	DCA_int_01 - phones	OW1	174.3570
174.0870	DCA_int_01 - words	oh	174.3570
174.1384	DCA_se2_ag2_m_03 - phones	T	174.1784
174.1784	DCA_se2_ag2_m_03 - phones	AH1	174.3184
174.3184	DCA_se2_ag2_m_03 - phones	F	174.3784
174.3784	DCA_se2_ag2_m_03 - phones	sp	179.1931
176.2190	DCA_int_01 - phones	HH	176.2790
176.2190	DCA_int_01 - words	what	176.4090
176.2790	DCA_int_01 - phones	W	176.3190
176.3190	DCA_int_01 - phones	AH1	176.3790
176.3790	DCA_int_01 - phones	T	176.4090
176.4090	DCA_int_01 - phones	D	176.4490
176.4090	DCA_int_01 - words	did	176.5290
176.4490	DCA_int_01 - phones	IH0	176.4890
176.4890	DCA_int_01 - phones	D	176.5290
176.5290	DCA_int_01 - phones	DH	176.5690
176.5290	DCA_int_01 - words	they	176.6590
176.5690	DCA_int_01 - phones	EY1	176.6590
176.6590	DCA_int_01 - phones	Y	176.7390
176.6590	DCA_int_01 - words	use	176.8790
176.7390	DCA_int_01 - phones	UW1	176.8090
176.8090	DCA_int_01 - phones	Z	176.8790
176.8790	DCA_int_01 - phones	DH	176.9390
176.8790	DCA_int_01 - words	the	177.0090
176.9390	DCA_int_01 - phones	IY0	177.0090
177.0090	DCA_int_01 - phones	R	177.0790
177.0090	DCA_int_01 - words	rhymes	177.3790
177.0790	DCA_int_01 - phones	AY1	177.1990
177.1990	DCA_int_01 - phones	M	177.3190
177.3190	DCA_int_01 - phones	Z	177.3790
177.3790	DCA_int_01 - phones	F	177.4790
177.3790	DCA_int_01 - words	for	177.7290
177.4790	DCA_int_01 - phones	ER0	177.7290
177.7290	DCA_int_01 - phones	sp	177.7590
177.7590	DCA_int_01 - phones	D	177.7890
177.7590	DCA_int_01 - words	do	177.8190
177.7890	DCA_int_01 - phones	UW1	177.8190
177.8190	DCA_int_01 - phones	Y	177.8490
177.8190	DCA_int_01 - words	you	177.8990
177.8490	DCA_int_01 - phones	UW1	177.8990
177.8990	DCA_int_01 - phones	sp	177.9290
177.9290	DCA_int_01 - phones	R	177.9890
177.9290	DCA_int_01 - words	recall	178.3090
177.9890	DCA_int_01 - phones	IY1	178.0290
178.0290	DCA_int_01 - phones	K	178.1490
178.1490	DCA_int_01 - phones	AO2	178.1890
178.1890	DCA_int_01 - phones	L	178.3090
178.3090	DCA_int_01 - phones	sp	178.5190
178.5190	DCA_int_01 - phones	DH	178.5490
178.5190	DCA_int_01 - words	the	178.5790
178.5490	DCA_int_01 - phones	AH0	178.5790
178.5790	DCA_int_01 - phones	sp	178.6690
178.6690	DCA_int_01 - phones	G	178.7590
178.6690	DCA_int_01 - words	girls	178.9490
178.7590	DCA_int_01 - phones	ER1	178.8690
178.8690	DCA_int_01 - phones	L	178.9090
178.9090	DCA_int_01 - phones	Z	178.9490
178.9490	DCA_int_01 - phones	sp	179.1390
179.1931	DCA_se2_ag2_m_03 - phones	OW1	179.3631
179.1931	DCA_se2_ag2_m_03 - words	oh	179.3631
179.3631	DCA_se2_ag2_m_03 - phones	DH	179.4231
179.3631	DCA_se2_ag2_m_03 - words	they	179.5731
179.4231	DCA_se2_ag2_m_03 - phones	EY1	179.5731
179.5731	DCA_se2_ag2_m_03 - phones	D	179.6231
179.5731	DCA_se2_ag2_m_03 - words	d	179.6231
179.6231	DCA_se2_ag2_m_03 - phones	Y	179.7531
179.6231	DCA_se2_ag2_m_03 - words	use	179.9031
179.7531	DCA_se2_ag2_m_03 - phones	UW1	179.8331
179.8331	DCA_se2_ag2_m_03 - phones	Z	179.9031
179.9031	DCA_se2_ag2_m_03 - phones	AH0	179.9631
179.9031	DCA_se2_ag2_m_03 - words	'em	180.0731
179.9631	DCA_se2_ag2_m_03 - phones	M	180.0731
180.0731	DCA_se2_ag2_m_03 - phones	sp	181.1289
181.1289	DCA_se2_ag2_m_03 - phones	JH	181.2589
181.1289	DCA_se2_ag2_m_03 - words	jumping	181.5089
181.2589	DCA_se2_ag2_m_03 - phones	AH1	181.3089
181.3089	DCA_se2_ag2_m_03 - phones	M	181.3789
181.3789	DCA_se2_ag2_m_03 - phones	P	181.4289
181.4289	DCA_se2_ag2_m_03 - phones	IH0	181.4589
181.4589	DCA_se2_ag2_m_03 - phones	NG	181.5089
181.5089	DCA_se2_ag2_m_03 - phones	R	181.6389
181.5089	DCA_se2_ag2_m_03 - words	rope	181.7789
181.6389	DCA_se2_ag2_m_03 - phones	OW1	181.7389
181.7389	DCA_se2_ag2_m_03 - phones	P	181.7789
182.0606	DCA_se2_ag2_m_03 - phones	sil	182.1506
182.1506	DCA_se2_ag2_m_03 - phones	M	182.2706
182.1506	DCA_se2_ag2_m_03 - words	mostly	182.6806
182.2706	DCA_se2_ag2_m_03 - phones	OW1	182.3706
182.3706	DCA_se2_ag2_m_03 - phones	S	182.4806
182.4806	DCA_se2_ag2_m_03 - phones	L	182.5206
182.5206	DCA_se2_ag2_m_03 - phones	IY0	182.6806
184.2966	DCA_int_01 - phones	B	184.5466
184.2966	DCA_int_01 - words	boys	184.7666
184.5466	DCA_int_01 - phones	OY1	184.7066
184.7066	DCA_int_01 - phones	Z	184.7666
184.7666	DCA_int_01 - phones	W	184.8066
184.7666	DCA_int_01 - words	would	184.8666
184.8066	DCA_int_01 - phones	UH1	184.8366
184.8366	DCA_int_01 - phones	D	184.8666
184.8666	DCA_int_01 - phones	N	184.9166
184.8666	DCA_int_01 - words	never	185.1566
184.9166	DCA_int_01 - phones	EH1	184.9766
184.9766	DCA_int_01 - phones	V	185.0666
185.0666	DCA_int_01 - phones	ER0	185.1566
185.1566	DCA_int_01 - phones	L	185.2166
185.1566	DCA_int_01 - words	learn	185.4466
185.2166	DCA_int_01 - phones	ER1	185.3466
185.3466	DCA_int_01 - phones	N	185.4466
185.4466	DCA_int_01 - phones	sp	185.9115
185.9115	DCA_int_01 - phones	DH	185.9715
185.9115	DCA_int_01 - words	those	186.1715
185.9715	DCA_int_01 - phones	OW1	186.0515
186.0515	DCA_int_01 - phones	Z	186.1715
186.1715	DCA_int_01 - phones	R	186.2415
186.1715	DCA_int_01 - words	rhymes	186.5115
186.2415	DCA_int_01 - phones	AY1	186.3915
186.3915	DCA_int_01 - phones	M	186.4815
186.4815	DCA_int_01 - phones	Z	186.5115
186.5115	DCA_int_01 - phones	DH	186.5415
186.5115	DCA_int_01 - words	that	186.6315
186.5415	DCA_int_01 - phones	AH0	186.6015
186.6015	DCA_int_01 - phones	T	186.6315
186.6315	DCA_int_01 - phones	DH	186.6815
186.6315	DCA_int_01 - words	they	186.7515
186.6815	DCA_int_01 - phones	EY1	186.7515
186.7515	DCA_int_01 - phones	Y	186.8215
186.7515	DCA_int_01 - words	used	186.9515
186.8215	DCA_int_01 - phones	UW1	186.8615
186.8615	DCA_int_01 - phones	Z	186.9215
186.9215	DCA_int_01 - phones	D	186.9515
186.9515	DCA_int_01 - phones	F	187.0015
186.9515	DCA_int_01 - words	for	187.1215
187.0015	DCA_int_01 - phones	R	187.0315
187.0315	DCA_int_01 - phones	ER0	187.1215
187.1215	DCA_int_01 - phones	JH	187.2215
187.1215	DCA_int_01 - words	jumping	187.4415
187.2215	DCA_int_01 - phones	AH1	187.2515
187.2515	DCA_int_01 - phones	M	187.2815
187.2815	DCA_int_01 - phones	P	187.3115
187.3115	DCA_int_01 - phones	IH0	187.3415
[truncated: 31,249 more rows]
