# Supplementary material for: Considering Performance in the Automated and Manual Coding of Sociolinguistic Variables: Lessons From Variable (ING)
Source: Front Artif Intell. 2021 Apr 29;4:648543. doi: 10.3389/frai.2021.648543 (PMC8117961; doi:10.3389/frai.2021.648543)
Supplement: Supplementary file 4 [file Data_Sheet_4.ZIP › CORAAL_Aligned_as_Tables/DCA_se3_ag1_f_01_1_txout.txt]

tmin	tier	text	tmax
0.5263	DCA_int_03 - phones	sil	0.5663
0.5663	DCA_int_03 - phones	spn	0.7263
0.5663	DCA_int_03 - words	<unk>	0.7263
0.8752	DCA_int_03 - phones	sil	0.9152
0.9152	DCA_int_03 - phones	OW2	1.0052
0.9152	DCA_int_03 - words	okay	1.2252
1.0052	DCA_int_03 - phones	K	1.1052
1.1052	DCA_int_03 - phones	EY1	1.2252
1.2252	DCA_int_03 - phones	N	1.3152
1.2252	DCA_int_03 - words	now	1.3752
1.3152	DCA_int_03 - phones	AW1	1.3752
1.3752	DCA_int_03 - phones	sp	1.4052
1.4052	DCA_int_03 - phones	G	1.4652
1.4052	DCA_int_03 - words	give	1.5452
1.4652	DCA_int_03 - phones	IH1	1.4952
1.4952	DCA_int_03 - phones	V	1.5452
1.5452	DCA_int_03 - phones	sp	1.5852
1.5852	DCA_int_03 - phones	M	1.6352
1.5852	DCA_int_03 - words	me	1.6852
1.6352	DCA_int_03 - phones	IY1	1.6852
1.6852	DCA_int_03 - phones	Y	1.7252
1.6852	DCA_int_03 - words	your	1.8252
1.7252	DCA_int_03 - phones	UH1	1.7552
1.7552	DCA_int_03 - phones	R	1.8252
1.8252	DCA_int_03 - phones	N	1.9052
1.8252	DCA_int_03 - words	name	2.0752
1.9052	DCA_int_03 - phones	EY1	2.0052
2.0052	DCA_int_03 - phones	M	2.0752
2.0752	DCA_int_03 - phones	N	2.1352
2.0752	DCA_int_03 - words	nice	2.3452
2.1352	DCA_int_03 - phones	AY1	2.2352
2.2352	DCA_int_03 - phones	S	2.3452
2.3452	DCA_int_03 - phones	AH0	2.3752
2.3452	DCA_int_03 - words	and	2.4652
2.3752	DCA_int_03 - phones	N	2.4652
2.4652	DCA_int_03 - phones	L	2.5052
2.4652	DCA_int_03 - words	loud	2.7252
2.5052	DCA_int_03 - phones	AW1	2.6952
2.6952	DCA_int_03 - phones	D	2.7252
2.7252	DCA_int_03 - phones	sp	4.8041
3.3652	DCA_se3_ag1_f_01 - words	rdx	4.6652
3.3652	DCA_se3_ag1_f_01 - phones	TN	4.6652
4.6652	DCA_se3_ag1_f_01 - phones	sp	4.6952
4.8041	DCA_int_03 - phones	OW2	4.9341
4.8041	DCA_int_03 - words	okay	5.2441
4.9341	DCA_int_03 - phones	K	5.0541
5.0541	DCA_int_03 - phones	EY1	5.2441
5.3050	DCA_int_03 - words	rdx	6.2050
5.3050	DCA_int_03 - phones	TN	6.2050
6.5779	DCA_int_03 - phones	sil	6.6279
6.6279	DCA_int_03 - words	<unk>	6.7579
6.6279	DCA_int_03 - phones	spn	6.7579
6.7579	DCA_int_03 - phones	sp	6.8279
6.8279	DCA_int_03 - phones	AE1	6.9579
6.8279	DCA_int_03 - words	and	7.0079
6.9579	DCA_int_03 - phones	N	7.0079
7.0079	DCA_int_03 - phones	HH	7.1279
7.0079	DCA_int_03 - words	how	7.2079
7.1279	DCA_int_03 - phones	AW1	7.2079
7.2079	DCA_int_03 - phones	OW1	7.2679
7.2079	DCA_int_03 - words	old	7.3679
7.2679	DCA_int_03 - phones	L	7.3179
7.3179	DCA_int_03 - phones	D	7.3679
7.3679	DCA_int_03 - phones	ER0	7.4179
7.3679	DCA_int_03 - words	are	7.4179
7.4179	DCA_int_03 - phones	Y	7.5479
7.4179	DCA_int_03 - words	you	7.6179
7.5479	DCA_int_03 - phones	UW1	7.6179
7.6179	DCA_int_03 - phones	sp	7.7179
9.0248	DCA_se3_ag1_f_01 - phones	T	9.1948
9.0248	DCA_se3_ag1_f_01 - words	ten	9.5248
9.1948	DCA_se3_ag1_f_01 - phones	EH1	9.3948
9.3948	DCA_se3_ag1_f_01 - phones	N	9.5248
9.5844	DCA_int_03 - phones	T	9.6844
9.5844	DCA_int_03 - words	ten	9.8044
9.6844	DCA_int_03 - phones	EH1	9.7244
9.7244	DCA_int_03 - phones	N	9.8044
9.8044	DCA_int_03 - phones	Y	9.8844
9.8044	DCA_int_03 - words	years	10.0944
9.8844	DCA_int_03 - phones	IH1	9.9444
9.9444	DCA_int_03 - phones	R	9.9844
9.9844	DCA_int_03 - phones	Z	10.0944
10.0944	DCA_int_03 - phones	OW1	10.2244
10.0944	DCA_int_03 - words	old	10.3044
10.2244	DCA_int_03 - phones	L	10.2644
10.2644	DCA_int_03 - phones	D	10.3044
10.3044	DCA_int_03 - phones	sp	10.4044
10.4044	DCA_int_03 - phones	OW2	10.5544
10.4044	DCA_int_03 - words	okay	10.8144
10.5544	DCA_int_03 - phones	K	10.6944
10.6944	DCA_int_03 - phones	EY1	10.8144
10.8144	DCA_int_03 - phones	sp	11.4102
11.4102	DCA_int_03 - phones	N	11.4402
11.4102	DCA_int_03 - words	now	11.4702
11.4402	DCA_int_03 - phones	AW1	11.4702
11.4702	DCA_int_03 - phones	W	11.5102
11.4702	DCA_int_03 - words	what	11.6302
11.5102	DCA_int_03 - phones	AH1	11.5502
11.5502	DCA_int_03 - phones	T	11.6302
11.6302	DCA_int_03 - phones	AH0	11.6702
11.6302	DCA_int_03 - words	i'm	11.7002
11.6702	DCA_int_03 - phones	M	11.7002
11.7002	DCA_int_03 - phones	G	11.7402
11.7002	DCA_int_03 - words	gonna	11.9002
11.7402	DCA_int_03 - phones	AH1	11.7802
11.7802	DCA_int_03 - phones	N	11.8202
11.8202	DCA_int_03 - phones	AH0	11.9002
11.9002	DCA_int_03 - phones	sp	11.9302
11.9302	DCA_int_03 - phones	D	11.9802
11.9302	DCA_int_03 - words	do	12.0502
11.9802	DCA_int_03 - phones	UW1	12.0502
12.0502	DCA_int_03 - phones	IH0	12.1202
12.0502	DCA_int_03 - words	is	12.1702
12.1202	DCA_int_03 - phones	Z	12.1702
12.1702	DCA_int_03 - phones	JH	12.2502
12.1702	DCA_int_03 - words	just	12.4202
12.2502	DCA_int_03 - phones	IH0	12.3202
12.3202	DCA_int_03 - phones	S	12.4202
12.4202	DCA_int_03 - phones	sp	12.5202
12.5768	DCA_int_03 - phones	Y	12.6168
12.5768	DCA_int_03 - words	you	12.6468
12.6168	DCA_int_03 - phones	UW1	12.6468
12.6468	DCA_int_03 - phones	N	12.6968
12.6468	DCA_int_03 - words	know	12.8568
12.6968	DCA_int_03 - phones	OW1	12.8568
12.8568	DCA_int_03 - phones	sp	12.9368
13.1830	DCA_int_03 - phones	JH	13.3130
13.1830	DCA_int_03 - words	just	13.4530
13.3130	DCA_int_03 - phones	AH1	13.3630
13.3630	DCA_int_03 - phones	S	13.4530
13.4530	DCA_int_03 - phones	sp	13.4830
13.4830	DCA_int_03 - phones	T	13.5930
13.4830	DCA_int_03 - words	talk	13.8230
13.5930	DCA_int_03 - phones	AO1	13.7330
13.7330	DCA_int_03 - phones	K	13.8230
13.8230	DCA_int_03 - phones	sp	13.8530
13.8530	DCA_int_03 - phones	L	13.9130
13.8530	DCA_int_03 - words	like	14.0130
13.9130	DCA_int_03 - phones	AY1	13.9830
13.9830	DCA_int_03 - phones	K	14.0130
14.0130	DCA_int_03 - phones	sp	14.0930
14.2228	DCA_int_03 - phones	Y	14.2728
14.2228	DCA_int_03 - words	you	14.3028
14.2728	DCA_int_03 - phones	UW1	14.3028
14.3028	DCA_int_03 - phones	sp	14.3628
14.3628	DCA_int_03 - phones	N	14.4028
14.3628	DCA_int_03 - words	know	14.4628
14.4028	DCA_int_03 - phones	OW1	14.4628
14.4628	DCA_int_03 - phones	sp	14.5528
14.5528	DCA_int_03 - phones	Y	14.6128
14.5528	DCA_int_03 - words	you	14.6828
14.6128	DCA_int_03 - phones	UW1	14.6828
14.6828	DCA_int_03 - phones	sp	14.7128
14.7128	DCA_int_03 - phones	W	14.7728
14.7128	DCA_int_03 - words	would	14.8428
14.7728	DCA_int_03 - phones	UH1	14.8128
14.8128	DCA_int_03 - phones	D	14.8428
14.8428	DCA_int_03 - phones	sp	14.8728
14.8728	DCA_int_03 - phones	T	14.9028
14.8728	DCA_int_03 - words	to	14.9328
14.9028	DCA_int_03 - phones	AH0	14.9328
14.9328	DCA_int_03 - phones	sp	14.9728
14.9728	DCA_int_03 - phones	EH1	15.0028
14.9728	DCA_int_03 - words	anybody	15.4228
15.0028	DCA_int_03 - phones	N	15.0528
15.0528	DCA_int_03 - phones	IY0	15.1128
15.1128	DCA_int_03 - phones	B	15.2028
15.2028	DCA_int_03 - phones	AH0	15.2528
15.2528	DCA_int_03 - phones	D	15.3428
15.3428	DCA_int_03 - phones	IY0	15.4228
15.4228	DCA_int_03 - phones	sp	15.4928
15.4928	DCA_int_03 - phones	OW2	15.5628
15.4928	DCA_int_03 - words	okay	15.7828
15.5628	DCA_int_03 - phones	K	15.6828
15.6828	DCA_int_03 - phones	EY1	15.7828
15.7828	DCA_int_03 - phones	sp	16.0128
16.6428	DCA_int_03 - phones	F	16.7028
16.6428	DCA_int_03 - words	first	16.8928
16.7028	DCA_int_03 - phones	ER1	16.7428
16.7428	DCA_int_03 - phones	S	16.8628
16.8628	DCA_int_03 - phones	T	16.8928
16.8928	DCA_int_03 - phones	AH0	16.9228
16.8928	DCA_int_03 - words	of	16.9528
16.9228	DCA_int_03 - phones	V	16.9528
16.9528	DCA_int_03 - phones	sp	16.9828
16.9828	DCA_int_03 - phones	AO1	17.0428
16.9828	DCA_int_03 - words	all	17.1428
17.0428	DCA_int_03 - phones	L	17.1428
17.1428	DCA_int_03 - phones	sp	18.0437
18.0437	DCA_int_03 - phones	L	18.0737
18.0437	DCA_int_03 - words	let	18.1437
18.0737	DCA_int_03 - phones	EH1	18.1037
18.1037	DCA_int_03 - phones	T	18.1437
18.1437	DCA_int_03 - words	s	18.2137
18.1437	DCA_int_03 - phones	Z	18.2137
18.2137	DCA_int_03 - phones	T	18.2937
18.2137	DCA_int_03 - words	talk	18.4637
18.2937	DCA_int_03 - phones	AO1	18.3637
18.3637	DCA_int_03 - phones	K	18.4637
18.4637	DCA_int_03 - phones	AH0	18.5137
18.4637	DCA_int_03 - words	about	18.7037
18.5137	DCA_int_03 - phones	B	18.5637
18.5637	DCA_int_03 - phones	AW1	18.6337
18.6337	DCA_int_03 - phones	T	18.7037
18.7037	DCA_int_03 - phones	G	18.8137
18.7037	DCA_int_03 - words	games	19.1437
18.8137	DCA_int_03 - phones	EY1	18.9337
18.9337	DCA_int_03 - phones	M	19.0437
19.0437	DCA_int_03 - phones	Z	19.1437
19.1437	DCA_int_03 - phones	DH	19.1837
19.1437	DCA_int_03 - words	that	19.2837
19.1837	DCA_int_03 - phones	AH0	19.2237
19.2237	DCA_int_03 - phones	T	19.2837
19.2837	DCA_int_03 - phones	Y	19.3737
19.2837	DCA_int_03 - words	you	19.4437
19.3737	DCA_int_03 - phones	UW1	19.4437
19.4437	DCA_int_03 - phones	P	19.5737
19.4437	DCA_int_03 - words	play	19.8337
19.5737	DCA_int_03 - phones	L	19.6337
19.6337	DCA_int_03 - phones	EY1	19.8337
20.4746	DCA_int_03 - phones	W	20.5546
20.4746	DCA_int_03 - words	what	20.6146
20.5546	DCA_int_03 - phones	AH1	20.5846
20.5846	DCA_int_03 - phones	T	20.6146
20.6146	DCA_int_03 - phones	K	20.7046
20.6146	DCA_int_03 - words	kind	20.8046
20.7046	DCA_int_03 - phones	AY1	20.7746
20.7746	DCA_int_03 - phones	N	20.8046
20.8046	DCA_int_03 - phones	AH0	20.8346
20.8046	DCA_int_03 - words	of	20.8646
20.8346	DCA_int_03 - phones	V	20.8646
20.8646	DCA_int_03 - phones	G	20.9446
20.8646	DCA_int_03 - words	games	21.1846
20.9446	DCA_int_03 - phones	EY1	21.0446
21.0446	DCA_int_03 - phones	M	21.0746
21.0746	DCA_int_03 - phones	Z	21.1846
21.1846	DCA_int_03 - phones	D	21.2446
21.1846	DCA_int_03 - words	do	21.2846
21.2446	DCA_int_03 - phones	UW1	21.2846
21.2846	DCA_int_03 - phones	Y	21.3146
21.2846	DCA_int_03 - words	you	21.3546
21.3146	DCA_int_03 - phones	UW1	21.3546
21.3546	DCA_int_03 - phones	sp	21.4446
21.4446	DCA_int_03 - phones	P	21.4846
21.4446	DCA_int_03 - words	play	21.6346
21.4846	DCA_int_03 - phones	L	21.5546
21.5546	DCA_int_03 - phones	EY1	21.6346
21.6346	DCA_int_03 - phones	sp	21.7146
23.5614	DCA_se3_ag1_f_01 - phones	HH	23.7114
23.5614	DCA_se3_ag1_f_01 - words	hide	23.8514
23.7114	DCA_se3_ag1_f_01 - phones	AY1	23.8114
23.8114	DCA_se3_ag1_f_01 - phones	D	23.8514
23.8514	DCA_se3_ag1_f_01 - phones	AH0	23.9214
23.8514	DCA_se3_ag1_f_01 - words	and	23.9814
23.9214	DCA_se3_ag1_f_01 - phones	N	23.9814
23.9814	DCA_se3_ag1_f_01 - phones	G	24.0214
23.9814	DCA_se3_ag1_f_01 - words	go	24.1414
24.0214	DCA_se3_ag1_f_01 - phones	OW1	24.1414
24.1414	DCA_se3_ag1_f_01 - phones	S	24.3114
24.1414	DCA_se3_ag1_f_01 - words	seek	24.5914
24.3114	DCA_se3_ag1_f_01 - phones	IY1	24.4914
24.4914	DCA_se3_ag1_f_01 - phones	K	24.5914
24.7272	DCA_int_03 - phones	HH	24.8772
24.7272	DCA_int_03 - words	hide	24.9672
24.8772	DCA_int_03 - phones	AY1	24.9372
24.9372	DCA_int_03 - phones	D	24.9672
24.9672	DCA_int_03 - phones	AH0	24.9972
24.9672	DCA_int_03 - words	and	25.0272
24.9972	DCA_int_03 - phones	N	25.0272
25.0272	DCA_int_03 - phones	G	25.0872
25.0272	DCA_int_03 - words	go	25.2172
25.0872	DCA_int_03 - phones	OW1	25.2172
25.2172	DCA_int_03 - phones	S	25.3572
25.2172	DCA_int_03 - words	seek	25.4672
25.3572	DCA_int_03 - phones	IY1	25.4372
25.4372	DCA_int_03 - phones	K	25.4672
25.4672	DCA_int_03 - phones	sp	25.4972
25.4972	DCA_int_03 - phones	HH	25.5672
25.4972	DCA_int_03 - words	how	25.5972
25.5672	DCA_int_03 - phones	AW1	25.5972
25.5972	DCA_int_03 - phones	D	25.6272
25.5972	DCA_int_03 - words	do	25.6572
25.6272	DCA_int_03 - phones	UW1	25.6572
25.6572	DCA_int_03 - phones	Y	25.6872
25.6572	DCA_int_03 - words	you	25.7572
25.6872	DCA_int_03 - phones	UW1	25.7572
25.7572	DCA_int_03 - phones	P	25.8172
25.7572	DCA_int_03 - words	play	25.9572
25.8172	DCA_int_03 - phones	L	25.9172
25.9172	DCA_int_03 - phones	EY1	25.9572
25.9572	DCA_int_03 - phones	DH	26.0172
25.9572	DCA_int_03 - words	that	26.1872
26.0172	DCA_int_03 - phones	AE1	26.1372
26.1372	DCA_int_03 - phones	T	26.1872
26.1872	DCA_int_03 - phones	sp	26.2572
27.4678	DCA_se3_ag1_f_01 - phones	sil	27.5078
27.5078	DCA_se3_ag1_f_01 - phones	Y	27.5578
27.5078	DCA_se3_ag1_f_01 - words	you	27.5878
27.5578	DCA_se3_ag1_f_01 - phones	UW1	27.5878
27.5878	DCA_se3_ag1_f_01 - phones	HH	27.6578
27.5878	DCA_se3_ag1_f_01 - words	have	27.8178
27.6578	DCA_se3_ag1_f_01 - phones	AE1	27.7078
27.7078	DCA_se3_ag1_f_01 - phones	V	27.8178
27.8178	DCA_se3_ag1_f_01 - phones	T	27.8678
27.8178	DCA_se3_ag1_f_01 - words	to	27.9178
27.8678	DCA_se3_ag1_f_01 - phones	AH0	27.9178
27.9178	DCA_se3_ag1_f_01 - phones	HH	27.9478
27.9178	DCA_se3_ag1_f_01 - words	hide	28.3578
27.9478	DCA_se3_ag1_f_01 - phones	AY1	28.3178
28.3178	DCA_se3_ag1_f_01 - phones	D	28.3578
28.3578	DCA_se3_ag1_f_01 - phones	sp	29.3270
29.3270	DCA_se3_ag1_f_01 - phones	AH0	29.4070
29.3270	DCA_se3_ag1_f_01 - words	and	29.4970
29.4070	DCA_se3_ag1_f_01 - phones	N	29.4470
29.4470	DCA_se3_ag1_f_01 - phones	D	29.4970
29.4970	DCA_se3_ag1_f_01 - phones	DH	29.5470
29.4970	DCA_se3_ag1_f_01 - words	then	29.7270
29.5470	DCA_se3_ag1_f_01 - phones	EH1	29.6370
29.6370	DCA_se3_ag1_f_01 - phones	N	29.7270
29.7270	DCA_se3_ag1_f_01 - phones	AH0	29.7870
29.7270	DCA_se3_ag1_f_01 - words	another	30.1470
29.7870	DCA_se3_ag1_f_01 - phones	N	29.8870
29.8870	DCA_se3_ag1_f_01 - phones	AH1	29.9870
29.9870	DCA_se3_ag1_f_01 - phones	DH	30.0770
30.0770	DCA_se3_ag1_f_01 - phones	ER0	30.1470
30.1470	DCA_se3_ag1_f_01 - phones	P	30.2770
30.1470	DCA_se3_ag1_f_01 - words	person	30.6570
30.2770	DCA_se3_ag1_f_01 - phones	ER1	30.3870
30.3870	DCA_se3_ag1_f_01 - phones	S	30.5170
30.5170	DCA_se3_ag1_f_01 - phones	AH0	30.5470
30.5470	DCA_se3_ag1_f_01 - phones	N	30.6570
30.6570	DCA_se3_ag1_f_01 - phones	W	30.7370
30.6570	DCA_se3_ag1_f_01 - words	would	30.9270
30.7370	DCA_se3_ag1_f_01 - phones	UH1	30.8170
30.8170	DCA_se3_ag1_f_01 - phones	D	30.9270
31.8218	DCA_se3_ag1_f_01 - phones	HH	32.0218
31.8218	DCA_se3_ag1_f_01 - words	have	32.1818
32.0218	DCA_se3_ag1_f_01 - phones	AE1	32.0818
32.0818	DCA_se3_ag1_f_01 - phones	V	32.1818
32.1818	DCA_se3_ag1_f_01 - phones	T	32.2318
32.1818	DCA_se3_ag1_f_01 - words	to	32.2918
32.2318	DCA_se3_ag1_f_01 - phones	IH0	32.2918
32.2918	DCA_se3_ag1_f_01 - phones	F	32.4418
32.2918	DCA_se3_ag1_f_01 - words	find	32.8318
32.4418	DCA_se3_ag1_f_01 - phones	AY1	32.6718
32.6718	DCA_se3_ag1_f_01 - phones	N	32.7618
32.7618	DCA_se3_ag1_f_01 - phones	D	32.8318
32.8318	DCA_se3_ag1_f_01 - phones	Y	32.8818
32.8318	DCA_se3_ag1_f_01 - words	you	33.0118
32.8818	DCA_se3_ag1_f_01 - phones	UW1	33.0118
33.0118	DCA_se3_ag1_f_01 - phones	sp	33.0518
33.0518	DCA_se3_ag1_f_01 - phones	AH0	33.1718
33.0518	DCA_se3_ag1_f_01 - words	and	33.2718
33.1718	DCA_se3_ag1_f_01 - phones	N	33.2718
33.2718	DCA_se3_ag1_f_01 - phones	W	33.3018
33.2718	DCA_se3_ag1_f_01 - words	when	33.4418
33.3018	DCA_se3_ag1_f_01 - phones	IH1	33.3518
33.3518	DCA_se3_ag1_f_01 - phones	N	33.4418
33.4418	DCA_se3_ag1_f_01 - phones	DH	33.4818
33.4418	DCA_se3_ag1_f_01 - words	that	33.5818
33.4818	DCA_se3_ag1_f_01 - phones	AE1	33.5218
33.5218	DCA_se3_ag1_f_01 - phones	T	33.5818
33.5818	DCA_se3_ag1_f_01 - phones	P	33.7018
33.5818	DCA_se3_ag1_f_01 - words	person	34.0018
33.7018	DCA_se3_ag1_f_01 - phones	ER1	33.7918
33.7918	DCA_se3_ag1_f_01 - phones	S	33.8918
33.8918	DCA_se3_ag1_f_01 - phones	AH0	33.9318
33.9318	DCA_se3_ag1_f_01 - phones	N	34.0018
34.0018	DCA_se3_ag1_f_01 - phones	F	34.1518
34.0018	DCA_se3_ag1_f_01 - words	find	34.4318
34.1518	DCA_se3_ag1_f_01 - phones	AY1	34.3218
34.3218	DCA_se3_ag1_f_01 - phones	N	34.3818
34.3818	DCA_se3_ag1_f_01 - phones	D	34.4318
34.4318	DCA_se3_ag1_f_01 - phones	Y	34.4718
34.4318	DCA_se3_ag1_f_01 - words	you	34.5018
34.4718	DCA_se3_ag1_f_01 - phones	UW1	34.5018
34.5018	DCA_se3_ag1_f_01 - phones	Y	34.5318
34.5018	DCA_se3_ag1_f_01 - words	you	34.6118
34.5318	DCA_se3_ag1_f_01 - phones	UW1	34.6118
34.6118	DCA_se3_ag1_f_01 - phones	HH	34.7018
34.6118	DCA_se3_ag1_f_01 - words	have	34.8118
34.7018	DCA_se3_ag1_f_01 - phones	AE1	34.7418
34.7418	DCA_se3_ag1_f_01 - phones	V	34.8118
34.8118	DCA_se3_ag1_f_01 - phones	T	34.8618
34.8118	DCA_se3_ag1_f_01 - words	to	34.9018
34.8618	DCA_se3_ag1_f_01 - phones	IH0	34.9018
34.9018	DCA_se3_ag1_f_01 - phones	R	35.0018
34.9018	DCA_se3_ag1_f_01 - words	run	35.1518
35.0018	DCA_se3_ag1_f_01 - phones	AH1	35.0618
35.0618	DCA_se3_ag1_f_01 - phones	N	35.1518
35.1518	DCA_se3_ag1_f_01 - phones	T	35.2518
35.1518	DCA_se3_ag1_f_01 - words	to	35.3218
35.2518	DCA_se3_ag1_f_01 - phones	UW1	35.3218
35.3218	DCA_se3_ag1_f_01 - phones	B	35.4018
35.3218	DCA_se3_ag1_f_01 - words	base	35.7118
35.4018	DCA_se3_ag1_f_01 - phones	EY1	35.5718
35.5718	DCA_se3_ag1_f_01 - phones	S	35.7118
35.7118	DCA_se3_ag1_f_01 - phones	AH0	35.7418
35.7118	DCA_se3_ag1_f_01 - words	and	35.7918
35.7418	DCA_se3_ag1_f_01 - phones	N	35.7918
35.7918	DCA_se3_ag1_f_01 - phones	IH1	35.8518
35.7918	DCA_se3_ag1_f_01 - words	if	35.8918
35.8518	DCA_se3_ag1_f_01 - phones	F	35.8918
35.8918	DCA_se3_ag1_f_01 - phones	sp	36.0518
36.5861	DCA_se3_ag1_f_01 - phones	AH0	36.6361
36.5861	DCA_se3_ag1_f_01 - words	and	36.6661
36.6361	DCA_se3_ag1_f_01 - phones	N	36.6661
36.6661	DCA_se3_ag1_f_01 - phones	IH1	36.6961
36.6661	DCA_se3_ag1_f_01 - words	if	36.7961
36.6961	DCA_se3_ag1_f_01 - phones	F	36.7961
36.7961	DCA_se3_ag1_f_01 - phones	Y	36.8461
36.7961	DCA_se3_ag1_f_01 - words	you	36.9061
36.8461	DCA_se3_ag1_f_01 - phones	UW1	36.9061
36.9061	DCA_se3_ag1_f_01 - phones	D	36.9761
36.9061	DCA_se3_ag1_f_01 - words	don't	37.1161
36.9761	DCA_se3_ag1_f_01 - phones	OW1	37.0461
37.0461	DCA_se3_ag1_f_01 - phones	N	37.1161
37.1161	DCA_se3_ag1_f_01 - phones	G	37.1861
37.1161	DCA_se3_ag1_f_01 - words	get	37.3161
37.1861	DCA_se3_ag1_f_01 - phones	IH1	37.2261
37.2261	DCA_se3_ag1_f_01 - phones	T	37.3161
37.3161	DCA_se3_ag1_f_01 - phones	T	37.3661
37.3161	DCA_se3_ag1_f_01 - words	to	37.4461
37.3661	DCA_se3_ag1_f_01 - phones	IH0	37.4461
37.4461	DCA_se3_ag1_f_01 - phones	B	37.5361
37.4461	DCA_se3_ag1_f_01 - words	base	37.8561
37.5361	DCA_se3_ag1_f_01 - phones	EY1	37.7161
37.7161	DCA_se3_ag1_f_01 - phones	S	37.8561
38.3114	DCA_se3_ag1_f_01 - phones	sil	38.3414
38.3414	DCA_se3_ag1_f_01 - phones	F	38.5914
38.3414	DCA_se3_ag1_f_01 - words	first	38.9614
38.5914	DCA_se3_ag1_f_01 - phones	ER1	38.8214
38.8214	DCA_se3_ag1_f_01 - phones	S	38.9314
38.9314	DCA_se3_ag1_f_01 - phones	T	38.9614
38.9614	DCA_se3_ag1_f_01 - phones	DH	38.9914
38.9614	DCA_se3_ag1_f_01 - words	the	39.0514
38.9914	DCA_se3_ag1_f_01 - phones	IY0	39.0514
39.0514	DCA_se3_ag1_f_01 - phones	L	39.1114
39.0514	DCA_se3_ag1_f_01 - words	last	39.3214
39.1114	DCA_se3_ag1_f_01 - phones	AE1	39.2214
39.2214	DCA_se3_ag1_f_01 - phones	S	39.3214
39.3214	DCA_se3_ag1_f_01 - phones	W	39.3514
39.3214	DCA_se3_ag1_f_01 - words	one	39.4114
39.3514	DCA_se3_ag1_f_01 - phones	AH1	39.3814
39.3814	DCA_se3_ag1_f_01 - phones	N	39.4114
39.4114	DCA_se3_ag1_f_01 - phones	DH	39.4414
39.4114	DCA_se3_ag1_f_01 - words	that	39.5514
39.4414	DCA_se3_ag1_f_01 - phones	AH0	39.5214
39.5214	DCA_se3_ag1_f_01 - phones	T	39.5514
39.5514	DCA_se3_ag1_f_01 - phones	G	39.6014
39.5514	DCA_se3_ag1_f_01 - words	get	39.7214
39.6014	DCA_se3_ag1_f_01 - phones	IH1	39.6414
39.6414	DCA_se3_ag1_f_01 - phones	T	39.7214
39.7214	DCA_se3_ag1_f_01 - phones	T	39.7614
39.7214	DCA_se3_ag1_f_01 - words	to	39.8014
39.7614	DCA_se3_ag1_f_01 - phones	IH0	39.8014
39.8014	DCA_se3_ag1_f_01 - phones	sp	39.9014
40.1672	DCA_se3_ag1_f_01 - phones	B	40.2672
40.1672	DCA_se3_ag1_f_01 - words	base	40.6272
40.2672	DCA_se3_ag1_f_01 - phones	EY1	40.4472
40.4472	DCA_se3_ag1_f_01 - phones	S	40.6272
40.6272	DCA_se3_ag1_f_01 - phones	sp	40.6672
40.6672	DCA_se3_ag1_f_01 - phones	IH0	40.7872
40.6672	DCA_se3_ag1_f_01 - words	is	40.8972
40.7872	DCA_se3_ag1_f_01 - phones	Z	40.8972
40.8972	DCA_se3_ag1_f_01 - phones	IH1	40.9972
40.8972	DCA_se3_ag1_f_01 - words	it	41.0572
40.9972	DCA_se3_ag1_f_01 - phones	T	41.0572
41.0572	DCA_se3_ag1_f_01 - phones	sp	46.2685
42.1676	DCA_int_03 - phones	W	42.2776
42.1676	DCA_int_03 - words	well	42.4676
42.2776	DCA_int_03 - phones	EH1	42.3076
42.3076	DCA_int_03 - phones	L	42.4676
42.4676	DCA_int_03 - phones	sp	42.4976
42.5353	DCA_int_03 - phones	W	42.5853
42.5353	DCA_int_03 - words	what	42.6453
42.5853	DCA_int_03 - phones	AH1	42.6153
42.6153	DCA_int_03 - phones	T	42.6453
42.6453	DCA_int_03 - phones	D	42.6753
42.6453	DCA_int_03 - words	does	42.7853
42.6753	DCA_int_03 - phones	IH0	42.7053
42.7053	DCA_int_03 - phones	Z	42.7853
42.7853	DCA_int_03 - phones	IH0	42.8253
42.7853	DCA_int_03 - words	it	42.8553
42.8253	DCA_int_03 - phones	T	42.8553
42.8553	DCA_int_03 - phones	M	42.9253
42.8553	DCA_int_03 - words	mean	43.0753
42.9253	DCA_int_03 - phones	IY1	42.9953
42.9953	DCA_int_03 - phones	N	43.0753
43.0753	DCA_int_03 - phones	T	43.1453
43.0753	DCA_int_03 - words	to	43.1753
43.1453	DCA_int_03 - phones	IH0	43.1753
43.1753	DCA_int_03 - phones	B	43.2353
43.1753	DCA_int_03 - words	be	43.4053
43.2353	DCA_int_03 - phones	IY0	43.4053
43.4053	DCA_int_03 - phones	IH1	43.5053
43.4053	DCA_int_03 - words	it	43.5553
43.5053	DCA_int_03 - phones	T	43.5553
45.2953	DCA_int_03 - phones	HH	45.3553
45.2953	DCA_int_03 - words	hm	45.5253
45.3553	DCA_int_03 - phones	M	45.5253
45.5253	DCA_int_03 - phones	sp	45.5853
46.2685	DCA_se3_ag1_f_01 - phones	Y	46.3085
46.2685	DCA_se3_ag1_f_01 - words	you	46.3385
46.3085	DCA_se3_ag1_f_01 - phones	UW1	46.3385
46.3385	DCA_se3_ag1_f_01 - phones	HH	46.3685
46.3385	DCA_se3_ag1_f_01 - words	have	46.4685
46.3685	DCA_se3_ag1_f_01 - phones	AE1	46.4185
46.4185	DCA_se3_ag1_f_01 - phones	V	46.4685
46.4685	DCA_se3_ag1_f_01 - phones	T	46.5385
46.4685	DCA_se3_ag1_f_01 - words	to	46.5885
46.5385	DCA_se3_ag1_f_01 - phones	AH0	46.5885
46.5885	DCA_se3_ag1_f_01 - phones	CH	46.7185
46.5885	DCA_se3_ag1_f_01 - words	chase	46.9585
46.7185	DCA_se3_ag1_f_01 - phones	EY1	46.8285
46.8285	DCA_se3_ag1_f_01 - phones	S	46.9585
46.9585	DCA_se3_ag1_f_01 - phones	AE1	47.0685
46.9585	DCA_se3_ag1_f_01 - words	afte-	47.2985
47.0685	DCA_se3_ag1_f_01 - phones	F	47.0985
47.0985	DCA_se3_ag1_f_01 - phones	T	47.1285
47.1285	DCA_se3_ag1_f_01 - phones	AH0	47.2985
47.2985	DCA_se3_ag1_f_01 - phones	sp	47.3685
47.3685	DCA_se3_ag1_f_01 - phones	AE1	47.5985
47.3685	DCA_se3_ag1_f_01 - words	after	47.8285
47.5985	DCA_se3_ag1_f_01 - phones	F	47.6385
47.6385	DCA_se3_ag1_f_01 - phones	T	47.7385
47.7385	DCA_se3_ag1_f_01 - phones	ER0	47.8285
47.8285	DCA_se3_ag1_f_01 - phones	AH0	47.8585
47.8285	DCA_se3_ag1_f_01 - words	another	48.1985
47.8585	DCA_se3_ag1_f_01 - phones	N	47.9685
47.9685	DCA_se3_ag1_f_01 - phones	AH1	48.0485
48.0485	DCA_se3_ag1_f_01 - phones	DH	48.1385
48.1385	DCA_se3_ag1_f_01 - phones	ER0	48.1985
48.1985	DCA_se3_ag1_f_01 - phones	P	48.3785
48.1985	DCA_se3_ag1_f_01 - words	person	48.7285
48.3785	DCA_se3_ag1_f_01 - phones	ER1	48.4385
48.4385	DCA_se3_ag1_f_01 - phones	S	48.5885
48.5885	DCA_se3_ag1_f_01 - phones	AH0	48.6185
48.6185	DCA_se3_ag1_f_01 - phones	N	48.7285
48.8286	DCA_int_03 - phones	Y	48.9286
48.8286	DCA_int_03 - words	you	48.9686
48.9286	DCA_int_03 - phones	UW1	48.9686
48.9686	DCA_int_03 - phones	HH	48.9986
48.9686	DCA_int_03 - words	have	49.0586
48.9986	DCA_int_03 - phones	AE1	49.0286
49.0286	DCA_int_03 - phones	V	49.0586
49.0586	DCA_int_03 - phones	sp	49.1186
49.1186	DCA_int_03 - phones	T	49.1686
49.1186	DCA_int_03 - words	to	49.1986
49.1686	DCA_int_03 - phones	AH0	49.1986
49.1986	DCA_int_03 - phones	CH	49.2886
49.1986	DCA_int_03 - words	chase	49.5186
49.2886	DCA_int_03 - phones	EY1	49.4086
49.4086	DCA_int_03 - phones	S	49.5186
49.5186	DCA_int_03 - phones	AE1	49.5886
49.5186	DCA_int_03 - words	after	49.7686
49.5886	DCA_int_03 - phones	F	49.6486
49.6486	DCA_int_03 - phones	T	49.7386
49.7386	DCA_int_03 - phones	ER0	49.7686
49.7686	DCA_int_03 - phones	AH0	49.7986
49.7686	DCA_int_03 - words	another	50.0186
49.7986	DCA_int_03 - phones	N	49.8386
49.8386	DCA_int_03 - phones	AH1	49.9086
49.9086	DCA_int_03 - phones	DH	49.9786
49.9786	DCA_int_03 - phones	ER0	50.0186
50.0186	DCA_int_03 - phones	sp	50.1086
50.1086	DCA_int_03 - phones	P	50.1586
50.1086	DCA_int_03 - words	person	50.4786
50.1586	DCA_int_03 - phones	ER1	50.2386
50.2386	DCA_int_03 - phones	S	50.3586
50.3586	DCA_int_03 - phones	AH0	50.3886
50.3886	DCA_int_03 - phones	N	50.4786
50.6191	DCA_int_03 - phones	HH	50.6891
50.6191	DCA_int_03 - words	huh	50.9291
50.6891	DCA_int_03 - phones	AH1	50.9291
51.1833	DCA_int_03 - phones	W	51.2733
51.1833	DCA_int_03 - words	what	51.4633
51.2733	DCA_int_03 - phones	AH1	51.3933
51.3933	DCA_int_03 - phones	T	51.4633
51.4633	DCA_int_03 - phones	sp	51.5133
51.6170	DCA_int_03 - phones	D	51.6970
51.6170	DCA_int_03 - words	do	51.7370
51.6970	DCA_int_03 - phones	UW1	51.7370
51.7370	DCA_int_03 - phones	Y	51.7870
51.7370	DCA_int_03 - words	you	51.8770
51.7870	DCA_int_03 - phones	UW1	51.8770
51.8770	DCA_int_03 - phones	P	51.9470
51.8770	DCA_int_03 - words	play	52.0870
51.9470	DCA_int_03 - phones	L	51.9970
51.9970	DCA_int_03 - phones	EY1	52.0870
52.0870	DCA_int_03 - phones	AH0	52.1170
52.0870	DCA_int_03 - words	another	52.3670
52.1170	DCA_int_03 - phones	N	52.2470
52.2470	DCA_int_03 - phones	AH1	52.2770
52.2770	DCA_int_03 - phones	DH	52.3170
52.3170	DCA_int_03 - phones	ER0	52.3670
52.3670	DCA_int_03 - phones	sp	52.4470
52.4470	DCA_int_03 - phones	T	52.5470
52.4470	DCA_int_03 - words	type	52.7070
52.5470	DCA_int_03 - phones	AY1	52.5870
52.5870	DCA_int_03 - phones	P	52.7070
52.7070	DCA_int_03 - phones	AH0	52.7370
52.7070	DCA_int_03 - words	of	52.7870
52.7370	DCA_int_03 - phones	V	52.7870
52.7870	DCA_int_03 - phones	G	52.9070
52.7870	DCA_int_03 - words	games	53.2770
52.9070	DCA_int_03 - phones	EY1	53.0270
53.0270	DCA_int_03 - phones	M	53.1170
53.1170	DCA_int_03 - phones	Z	53.2770
53.2770	DCA_int_03 - phones	sp	53.3170
58.2372	DCA_int_03 - phones	L	58.3572
58.2372	DCA_int_03 - words	like	58.4872
58.3572	DCA_int_03 - phones	AY1	58.4172
58.4172	DCA_int_03 - phones	K	58.4872
58.4872	DCA_int_03 - phones	sp	58.6672
58.6672	DCA_int_03 - phones	AH1	58.7772
58.6672	DCA_int_03 - words	um	58.8372
58.7772	DCA_int_03 - phones	M	58.8372
58.9413	DCA_se3_ag1_f_01 - phones	P	59.0913
58.9413	DCA_se3_ag1_f_01 - words	password	59.7213
59.0913	DCA_se3_ag1_f_01 - phones	AE1	59.2713
59.2713	DCA_se3_ag1_f_01 - phones	S	59.4613
59.4613	DCA_se3_ag1_f_01 - phones	W	59.5113
59.5113	DCA_se3_ag1_f_01 - phones	ER2	59.6313
59.6313	DCA_se3_ag1_f_01 - phones	D	59.7213
60.0464	DCA_int_03 - phones	P	60.1464
60.0464	DCA_int_03 - words	password	60.7664
60.1464	DCA_int_03 - phones	AE1	60.3364
60.3364	DCA_int_03 - phones	S	60.4664
60.4664	DCA_int_03 - phones	W	60.5364
60.5364	DCA_int_03 - phones	ER2	60.6964
60.6964	DCA_int_03 - phones	D	60.7664
60.7664	DCA_int_03 - phones	AY1	60.8064
60.7664	DCA_int_03 - words	i	60.8064
60.8064	DCA_int_03 - phones	N	60.8864
60.8064	DCA_int_03 - words	never	60.9764
60.8864	DCA_int_03 - phones	EH1	60.9164
60.9164	DCA_int_03 - phones	V	60.9464
60.9464	DCA_int_03 - phones	ER0	60.9764
60.9764	DCA_int_03 - phones	IY1	61.0064
60.9764	DCA_int_03 - words	even	61.1264
61.0064	DCA_int_03 - phones	V	61.0364
61.0364	DCA_int_03 - phones	IH0	61.0664
61.0664	DCA_int_03 - phones	N	61.1264
61.1264	DCA_int_03 - phones	HH	61.2164
61.1264	DCA_int_03 - words	heard	61.3264
61.2164	DCA_int_03 - phones	ER1	61.2464
61.2464	DCA_int_03 - phones	D	61.3264
61.3264	DCA_int_03 - phones	AH0	61.3664
61.3264	DCA_int_03 - words	of	61.4064
61.3664	DCA_int_03 - phones	V	61.4064
61.4064	DCA_int_03 - phones	DH	61.4364
61.4064	DCA_int_03 - words	that	61.6864
61.4364	DCA_int_03 - phones	AE1	61.5764
61.5764	DCA_int_03 - phones	T	61.6864
62.6052	DCA_int_03 - phones	HH	62.6752
62.6052	DCA_int_03 - words	what	62.8052
62.6752	DCA_int_03 - phones	W	62.7052
62.7052	DCA_int_03 - phones	AH1	62.7652
62.7652	DCA_int_03 - phones	T	62.8052
62.8052	DCA_int_03 - phones	Z	62.8552
62.8052	DCA_int_03 - words	s	62.8552
62.8552	DCA_int_03 - phones	sp	62.8952
62.8952	DCA_int_03 - phones	DH	62.9252
62.8952	DCA_int_03 - words	that	63.1852
62.9252	DCA_int_03 - phones	AE1	62.9952
62.9952	DCA_int_03 - phones	T	63.1852
64.4983	DCA_se3_ag1_f_01 - phones	IH1	64.5883
64.4983	DCA_se3_ag1_f_01 - words	it	64.6483
64.5883	DCA_se3_ag1_f_01 - phones	T	64.6483
64.6483	DCA_se3_ag1_f_01 - phones	S	64.7783
64.6483	DCA_se3_ag1_f_01 - words	s	64.7783
64.7783	DCA_se3_ag1_f_01 - phones	EY1	64.8483
64.7783	DCA_se3_ag1_f_01 - words	a	64.8483
64.8483	DCA_se3_ag1_f_01 - phones	G	64.9383
64.8483	DCA_se3_ag1_f_01 - words	game	65.1183
64.9383	DCA_se3_ag1_f_01 - phones	EY1	65.0883
65.0883	DCA_se3_ag1_f_01 - phones	M	65.1183
65.1183	DCA_se3_ag1_f_01 - phones	D	65.1483
65.1183	DCA_se3_ag1_f_01 - words	w	65.3783
65.1483	DCA_se3_ag1_f_01 - phones	AH1	65.1783
65.1783	DCA_se3_ag1_f_01 - phones	B	65.2083
65.2083	DCA_se3_ag1_f_01 - phones	AH0	65.2383
65.2383	DCA_se3_ag1_f_01 - phones	L	65.2983
65.2983	DCA_se3_ag1_f_01 - phones	Y	65.3483
65.3483	DCA_se3_ag1_f_01 - phones	UW0	65.3783
66.1350	DCA_se3_ag1_f_01 - phones	HH	66.1950
66.1350	DCA_se3_ag1_f_01 - words	when	66.3250
66.1950	DCA_se3_ag1_f_01 - phones	W	66.2350
66.2350	DCA_se3_ag1_f_01 - phones	IH1	66.2950
66.2950	DCA_se3_ag1_f_01 - phones	N	66.3250
66.3250	DCA_se3_ag1_f_01 - phones	Y	66.3650
66.3250	DCA_se3_ag1_f_01 - words	you	66.3950
66.3650	DCA_se3_ag1_f_01 - phones	UW1	66.3950
66.3950	DCA_se3_ag1_f_01 - phones	HH	66.4950
66.3950	DCA_se3_ag1_f_01 - words	have	66.6450
66.4950	DCA_se3_ag1_f_01 - phones	AE1	66.5350
66.5350	DCA_se3_ag1_f_01 - phones	V	66.6450
66.6450	DCA_se3_ag1_f_01 - phones	T	66.6950
66.6450	DCA_se3_ag1_f_01 - words	to	66.7950
66.6950	DCA_se3_ag1_f_01 - phones	AH0	66.7950
66.7950	DCA_se3_ag1_f_01 - phones	W	66.8850
66.7950	DCA_se3_ag1_f_01 - words	whisper	67.3250
66.8850	DCA_se3_ag1_f_01 - phones	IH1	66.9450
66.9450	DCA_se3_ag1_f_01 - phones	S	67.1050
67.1050	DCA_se3_ag1_f_01 - phones	P	67.2050
67.2050	DCA_se3_ag1_f_01 - phones	ER0	67.3250
67.3250	DCA_se3_ag1_f_01 - phones	sp	67.4250
68.0643	DCA_se3_ag1_f_01 - phones	AH0	68.1243
68.0643	DCA_se3_ag1_f_01 - words	and	68.2043
68.1243	DCA_se3_ag1_f_01 - phones	N	68.1743
68.1743	DCA_se3_ag1_f_01 - phones	D	68.2043
68.2043	DCA_se3_ag1_f_01 - phones	DH	68.2543
68.2043	DCA_se3_ag1_f_01 - words	then	68.4443
68.2543	DCA_se3_ag1_f_01 - phones	EH1	68.3543
68.3543	DCA_se3_ag1_f_01 - phones	N	68.4443
68.4443	DCA_se3_ag1_f_01 - phones	W	68.4743
68.4443	DCA_se3_ag1_f_01 - words	when	68.5943
68.4743	DCA_se3_ag1_f_01 - phones	IH1	68.5643
68.5643	DCA_se3_ag1_f_01 - phones	N	68.5943
68.5943	DCA_se3_ag1_f_01 - phones	IH1	68.6343
68.5943	DCA_se3_ag1_f_01 - words	it	68.6943
68.6343	DCA_se3_ag1_f_01 - phones	T	68.6943
68.6943	DCA_se3_ag1_f_01 - phones	G	68.7343
68.6943	DCA_se3_ag1_f_01 - words	gets	68.9743
68.7343	DCA_se3_ag1_f_01 - phones	IH1	68.7843
68.7843	DCA_se3_ag1_f_01 - phones	T	68.8343
68.8343	DCA_se3_ag1_f_01 - phones	S	68.9743
68.9743	DCA_se3_ag1_f_01 - phones	ER0	69.0843
68.9743	DCA_se3_ag1_f_01 - words	around	69.2843
69.0843	DCA_se3_ag1_f_01 - phones	AW1	69.2043
69.2043	DCA_se3_ag1_f_01 - phones	N	69.2543
69.2543	DCA_se3_ag1_f_01 - phones	D	69.2843
69.2843	DCA_se3_ag1_f_01 - phones	T	69.3843
69.2843	DCA_se3_ag1_f_01 - words	to	69.4443
69.3843	DCA_se3_ag1_f_01 - phones	UW1	69.4443
69.4443	DCA_se3_ag1_f_01 - phones	DH	69.5043
69.4443	DCA_se3_ag1_f_01 - words	the	69.5643
69.5043	DCA_se3_ag1_f_01 - phones	AH0	69.5643
69.5643	DCA_se3_ag1_f_01 - phones	L	69.6443
69.5643	DCA_se3_ag1_f_01 - words	last	69.9543
69.6443	DCA_se3_ag1_f_01 - phones	AE1	69.8643
69.8643	DCA_se3_ag1_f_01 - phones	S	69.9543
69.9543	DCA_se3_ag1_f_01 - phones	P	70.1043
69.9543	DCA_se3_ag1_f_01 - words	person	70.5743
70.1043	DCA_se3_ag1_f_01 - phones	ER1	70.2543
70.2543	DCA_se3_ag1_f_01 - phones	S	70.4143
70.4143	DCA_se3_ag1_f_01 - phones	AH0	70.4543
70.4543	DCA_se3_ag1_f_01 - phones	N	70.5743
71.2140	DCA_se3_ag1_f_01 - phones	Y	71.3140
71.2140	DCA_se3_ag1_f_01 - words	you	71.3940
71.3140	DCA_se3_ag1_f_01 - phones	UW1	71.3940
71.3940	DCA_se3_ag1_f_01 - phones	HH	71.4240
71.3940	DCA_se3_ag1_f_01 - words	have	71.5540
71.4240	DCA_se3_ag1_f_01 - phones	AE1	71.5040
71.5040	DCA_se3_ag1_f_01 - phones	V	71.5540
71.5540	DCA_se3_ag1_f_01 - phones	sp	71.6740
71.6740	DCA_se3_ag1_f_01 - phones	T	71.7640
71.6740	DCA_se3_ag1_f_01 - words	to	71.8640
71.7640	DCA_se3_ag1_f_01 - phones	IH0	71.8640
71.8640	DCA_se3_ag1_f_01 - phones	sp	71.9240
71.9240	DCA_se3_ag1_f_01 - phones	AH1	72.0840
71.9240	DCA_se3_ag1_f_01 - words	um	72.3140
72.0840	DCA_se3_ag1_f_01 - phones	M	72.3140
78.3261	DCA_se3_ag1_f_01 - phones	sil	78.3761
78.3761	DCA_se3_ag1_f_01 - phones	DH	78.4661
78.3761	DCA_se3_ag1_f_01 - words	the	78.5361
78.4661	DCA_se3_ag1_f_01 - phones	AH1	78.5361
78.5361	DCA_se3_ag1_f_01 - phones	L	78.6361
78.5361	DCA_se3_ag1_f_01 - words	last	78.9261
78.6361	DCA_se3_ag1_f_01 - phones	AE1	78.8261
78.8261	DCA_se3_ag1_f_01 - phones	S	78.9261
78.9261	DCA_se3_ag1_f_01 - phones	P	79.0261
78.9261	DCA_se3_ag1_f_01 - words	person	79.3661
79.0261	DCA_se3_ag1_f_01 - phones	ER1	79.1361
79.1361	DCA_se3_ag1_f_01 - phones	S	79.2361
79.2361	DCA_se3_ag1_f_01 - phones	AH0	79.2761
79.2761	DCA_se3_ag1_f_01 - phones	N	79.3661
79.3661	DCA_se3_ag1_f_01 - phones	B	79.4161
79.3661	DCA_se3_ag1_f_01 - words	be	79.6361
79.4161	DCA_se3_ag1_f_01 - phones	IY1	79.6361
79.6361	DCA_se3_ag1_f_01 - phones	IH1	79.7361
79.6361	DCA_se3_ag1_f_01 - words	it	79.8061
79.7361	DCA_se3_ag1_f_01 - phones	T	79.8061
81.0948	DCA_int_03 - phones	sil	81.1248
81.1248	DCA_int_03 - phones	OW1	81.3648
81.1248	DCA_int_03 - words	oh	81.3648
81.3648	DCA_int_03 - phones	sp	81.4048
81.4048	DCA_int_03 - phones	K	81.5048
81.4048	DCA_int_03 - words	can	81.6048
81.5048	DCA_int_03 - phones	AH0	81.5448
81.5448	DCA_int_03 - phones	N	81.6048
81.6048	DCA_int_03 - phones	Y	81.6348
81.6048	DCA_int_03 - words	you	81.6848
81.6348	DCA_int_03 - phones	UW1	81.6848
81.6848	DCA_int_03 - phones	S	81.7448
81.6848	DCA_int_03 - words	start	81.9548
81.7448	DCA_int_03 - phones	T	81.8048
81.8048	DCA_int_03 - phones	AA1	81.8948
81.8948	DCA_int_03 - phones	R	81.9248
81.9248	DCA_int_03 - phones	T	81.9548
81.9548	DCA_int_03 - phones	F	81.9848
81.9548	DCA_int_03 - words	from	82.0448
81.9848	DCA_int_03 - phones	ER0	82.0148
82.0148	DCA_int_03 - phones	M	82.0448
82.0448	DCA_int_03 - phones	DH	82.0848
82.0448	DCA_int_03 - words	the	82.1448
82.0848	DCA_int_03 - phones	IY0	82.1448
82.1448	DCA_int_03 - phones	B	82.1748
82.1448	DCA_int_03 - words	beginning	82.5548
82.1748	DCA_int_03 - phones	IH0	82.2248
82.2248	DCA_int_03 - phones	G	82.3048
82.3048	DCA_int_03 - phones	IH1	82.3748
82.3748	DCA_int_03 - phones	N	82.4048
82.4048	DCA_int_03 - phones	IH0	82.4648
82.4648	DCA_int_03 - phones	NG	82.5548
82.5548	DCA_int_03 - phones	AE1	82.5948
82.5548	DCA_int_03 - words	and	82.6348
82.5948	DCA_int_03 - phones	N	82.6348
82.6348	DCA_int_03 - phones	IH0	82.6948
82.6348	DCA_int_03 - words	explain	83.0748
82.6948	DCA_int_03 - phones	K	82.7648
82.7648	DCA_int_03 - phones	S	82.8348
82.8348	DCA_int_03 - phones	P	82.8748
82.8748	DCA_int_03 - phones	L	82.9348
82.9348	DCA_int_03 - phones	EY1	82.9948
82.9948	DCA_int_03 - phones	N	83.0748
83.0748	DCA_int_03 - phones	T	83.1348
83.0748	DCA_int_03 - words	to	83.1648
83.1348	DCA_int_03 - phones	AH0	83.1648
83.1648	DCA_int_03 - phones	M	83.2248
83.1648	DCA_int_03 - words	me	83.2548
83.2248	DCA_int_03 - phones	IY1	83.2548
83.2548	DCA_int_03 - phones	IH0	83.3148
83.2548	DCA_int_03 - words	exactly	83.7448
83.3148	DCA_int_03 - phones	G	83.3448
83.3448	DCA_int_03 - phones	Z	83.4448
83.4448	DCA_int_03 - phones	AE1	83.5448
83.5448	DCA_int_03 - phones	K	83.6048
83.6048	DCA_int_03 - phones	T	83.6348
83.6348	DCA_int_03 - phones	L	83.6748
83.6748	DCA_int_03 - phones	IY0	83.7448
83.7448	DCA_int_03 - phones	HH	83.8048
83.7448	DCA_int_03 - words	how	83.9248
83.8048	DCA_int_03 - phones	AW1	83.9248
83.9248	DCA_int_03 - phones	Y	83.9848
83.9248	DCA_int_03 - words	you	84.0548
83.9848	DCA_int_03 - phones	UW1	84.0548
84.0548	DCA_int_03 - phones	P	84.1548
84.0548	DCA_int_03 - words	play	84.3648
84.1548	DCA_int_03 - phones	L	84.1948
84.1948	DCA_int_03 - phones	EY1	84.3648
84.3648	DCA_int_03 - phones	sp	84.3948
84.4707	DCA_int_03 - phones	P	84.5807
84.4707	DCA_int_03 - words	password	85.1707
84.5807	DCA_int_03 - phones	AE1	84.7607
84.7607	DCA_int_03 - phones	S	84.8707
84.8707	DCA_int_03 - phones	W	85.0007
85.0007	DCA_int_03 - phones	ER2	85.1107
85.1107	DCA_int_03 - phones	D	85.1707
85.1707	DCA_int_03 - phones	sp	85.2607
85.2607	DCA_int_03 - phones	F	85.2907
85.2607	DCA_int_03 - words	from	85.4507
85.2907	DCA_int_03 - phones	ER0	85.3307
85.3307	DCA_int_03 - phones	M	85.4507
85.4507	DCA_int_03 - phones	DH	85.4807
85.4507	DCA_int_03 - words	the	85.5107
85.4807	DCA_int_03 - phones	AH0	85.5107
85.5107	DCA_int_03 - phones	sp	85.5707
85.5707	DCA_int_03 - phones	B	85.6207
85.5707	DCA_int_03 - words	beginning	85.9907
85.6207	DCA_int_03 - phones	IH0	85.6707
85.6707	DCA_int_03 - phones	G	85.7607
85.7607	DCA_int_03 - phones	IH1	85.8307
85.8307	DCA_int_03 - phones	N	85.8707
85.8707	DCA_int_03 - phones	IH0	85.9007
85.9007	DCA_int_03 - phones	NG	85.9907
85.9907	DCA_int_03 - phones	T	86.0707
85.9907	DCA_int_03 - words	to	86.1207
86.0707	DCA_int_03 - phones	IH0	86.1207
86.1207	DCA_int_03 - phones	sp	86.1507
86.1507	DCA_int_03 - phones	DH	86.1907
86.1507	DCA_int_03 - words	the	86.3507
86.1907	DCA_int_03 - phones	IY0	86.3507
86.3507	DCA_int_03 - phones	EH1	86.4107
86.3507	DCA_int_03 - words	end	86.4907
86.4107	DCA_int_03 - phones	N	86.4607
86.4607	DCA_int_03 - phones	D	86.4907
86.8476	DCA_int_03 - phones	K	86.8776
86.8476	DCA_int_03 - words	cause	86.9776
86.8776	DCA_int_03 - phones	AA1	86.9076
86.9076	DCA_int_03 - phones	Z	86.9776
86.9776	DCA_int_03 - phones	AY1	87.0276
86.9776	DCA_int_03 - words	i	87.0276
87.0276	DCA_int_03 - phones	D	87.0976
87.0276	DCA_int_03 - words	don't	87.1976
87.0976	DCA_int_03 - phones	OW1	87.1376
87.1376	DCA_int_03 - phones	N	87.1976
87.1976	DCA_int_03 - phones	N	87.2476
87.1976	DCA_int_03 - words	know	87.3576
87.2476	DCA_int_03 - phones	OW1	87.3576
87.3576	DCA_int_03 - phones	EH1	87.4076
87.3576	DCA_int_03 - words	anything	87.7076
87.4076	DCA_int_03 - phones	N	87.4676
87.4676	DCA_int_03 - phones	IY0	87.5176
87.5176	DCA_int_03 - phones	TH	87.5876
87.5876	DCA_int_03 - phones	IH2	87.6276
87.6276	DCA_int_03 - phones	NG	87.7076
87.7076	DCA_int_03 - phones	AH0	87.7976
87.7076	DCA_int_03 - words	about	88.0376
87.7976	DCA_int_03 - phones	B	87.8676
87.8676	DCA_int_03 - phones	AW1	87.9876
87.9876	DCA_int_03 - phones	T	88.0376
88.0376	DCA_int_03 - phones	IH0	88.0976
88.0376	DCA_int_03 - words	it	88.1476
88.0976	DCA_int_03 - phones	T	88.1476
88.1476	DCA_int_03 - phones	sp	88.1776
89.9484	DCA_se3_ag1_f_01 - phones	sil	90.0084
90.0084	DCA_se3_ag1_f_01 - phones	HH	90.0884
90.0084	DCA_se3_ag1_f_01 - words	hm	90.2984
90.0884	DCA_se3_ag1_f_01 - phones	M	90.2984
90.2984	DCA_se3_ag1_f_01 - phones	sp	94.1932
90.3028	DCA_int_03 - phones	W	90.3328
90.3028	DCA_int_03 - words	what	90.3928
90.3328	DCA_int_03 - phones	AH1	90.3628
90.3628	DCA_int_03 - phones	T	90.3928
90.3928	DCA_int_03 - phones	D	90.4228
90.3928	DCA_int_03 - words	do	90.4528
90.4228	DCA_int_03 - phones	UW1	90.4528
90.4528	DCA_int_03 - phones	Y	90.4928
90.4528	DCA_int_03 - words	you	90.5228
90.4928	DCA_int_03 - phones	UW1	90.5228
90.5228	DCA_int_03 - phones	M	90.5728
90.5228	DCA_int_03 - words	mean	90.7528
90.5728	DCA_int_03 - phones	IY1	90.6828
90.6828	DCA_int_03 - phones	N	90.7528
90.7528	DCA_int_03 - phones	Y	90.7828
90.7528	DCA_int_03 - words	you	90.8428
90.7828	DCA_int_03 - phones	UW1	90.8428
90.8428	DCA_int_03 - phones	sp	90.8828
90.8828	DCA_int_03 - phones	W	90.9528
90.8828	DCA_int_03 - words	whisper	91.2928
90.9528	DCA_int_03 - phones	IH1	91.0228
91.0228	DCA_int_03 - phones	S	91.1128
91.1128	DCA_int_03 - phones	P	91.1728
91.1728	DCA_int_03 - phones	ER0	91.2928
91.2928	DCA_int_03 - phones	T	91.3528
91.2928	DCA_int_03 - words	to	91.5028
91.3528	DCA_int_03 - phones	IH0	91.5028
91.5028	DCA_int_03 - phones	sp	110.8717
94.1932	DCA_se3_ag1_f_01 - phones	Y	94.2732
94.1932	DCA_se3_ag1_f_01 - words	you	94.3332
94.2732	DCA_se3_ag1_f_01 - phones	UW1	94.3332
94.3332	DCA_se3_ag1_f_01 - phones	HH	94.3832
94.3332	DCA_se3_ag1_f_01 - words	have	94.5032
94.3832	DCA_se3_ag1_f_01 - phones	AE1	94.4232
94.4232	DCA_se3_ag1_f_01 - phones	V	94.5032
94.5032	DCA_se3_ag1_f_01 - phones	T	94.5532
94.5032	DCA_se3_ag1_f_01 - words	to	94.6432
94.5532	DCA_se3_ag1_f_01 - phones	AH0	94.6432
94.6432	DCA_se3_ag1_f_01 - phones	W	94.6932
94.6432	DCA_se3_ag1_f_01 - words	whisper	95.0232
94.6932	DCA_se3_ag1_f_01 - phones	IH1	94.7432
94.7432	DCA_se3_ag1_f_01 - phones	S	94.8532
94.8532	DCA_se3_ag1_f_01 - phones	P	94.9332
94.9332	DCA_se3_ag1_f_01 - phones	ER0	95.0232
95.0232	DCA_se3_ag1_f_01 - phones	T	95.1232
95.0232	DCA_se3_ag1_f_01 - words	to	95.3532
95.1232	DCA_se3_ag1_f_01 - phones	UW1	95.3532
95.3532	DCA_se3_ag1_f_01 - words	a	95.4032
95.3532	DCA_se3_ag1_f_01 - phones	AH0	95.4032
95.4032	DCA_se3_ag1_f_01 - phones	AH1	95.5732
95.4032	DCA_se3_ag1_f_01 - words	um	95.7332
95.5732	DCA_se3_ag1_f_01 - phones	M	95.7332
95.7332	DCA_se3_ag1_f_01 - phones	AH0	95.7932
95.7332	DCA_se3_ag1_f_01 - words	another	96.1532
95.7932	DCA_se3_ag1_f_01 - phones	N	95.8932
95.8932	DCA_se3_ag1_f_01 - phones	AH1	95.9932
95.9932	DCA_se3_ag1_f_01 - phones	DH	96.0832
96.0832	DCA_se3_ag1_f_01 - phones	ER0	96.1532
96.1532	DCA_se3_ag1_f_01 - phones	P	96.2932
96.1532	DCA_se3_ag1_f_01 - words	person	96.5832
96.2932	DCA_se3_ag1_f_01 - phones	ER1	96.4432
96.4432	DCA_se3_ag1_f_01 - phones	S	96.5232
96.5232	DCA_se3_ag1_f_01 - phones	AH0	96.5532
96.5532	DCA_se3_ag1_f_01 - phones	N	96.5832
96.9556	DCA_se3_ag1_f_01 - phones	sil	96.9856
96.9856	DCA_se3_ag1_f_01 - phones	Y	97.0356
96.9856	DCA_se3_ag1_f_01 - words	you	97.0656
97.0356	DCA_se3_ag1_f_01 - phones	UW1	97.0656
97.0656	DCA_se3_ag1_f_01 - phones	HH	97.0956
97.0656	DCA_se3_ag1_f_01 - words	have	97.1856
97.0956	DCA_se3_ag1_f_01 - phones	AE1	97.1256
97.1256	DCA_se3_ag1_f_01 - phones	V	97.1856
97.1856	DCA_se3_ag1_f_01 - phones	T	97.2656
97.1856	DCA_se3_ag1_f_01 - words	to	97.3356
97.2656	DCA_se3_ag1_f_01 - phones	UW1	97.3356
97.3356	DCA_se3_ag1_f_01 - phones	G	97.4456
97.3356	DCA_se3_ag1_f_01 - words	go	97.6156
97.4456	DCA_se3_ag1_f_01 - phones	OW1	97.6156
97.6156	DCA_se3_ag1_f_01 - phones	ER0	97.6756
97.6156	DCA_se3_ag1_f_01 - words	around	97.8956
97.6756	DCA_se3_ag1_f_01 - phones	AW1	97.8156
97.8156	DCA_se3_ag1_f_01 - phones	N	97.8656
97.8656	DCA_se3_ag1_f_01 - phones	D	97.8956
97.8956	DCA_se3_ag1_f_01 - phones	IH0	97.9256
97.8956	DCA_se3_ag1_f_01 - words	in	97.9956
97.9256	DCA_se3_ag1_f_01 - phones	N	97.9956
97.9956	DCA_se3_ag1_f_01 - phones	S	98.1856
97.9956	DCA_se3_ag1_f_01 - words	circle	98.5356
98.1856	DCA_se3_ag1_f_01 - phones	ER1	98.2656
98.2656	DCA_se3_ag1_f_01 - phones	K	98.3656
98.3656	DCA_se3_ag1_f_01 - phones	AH0	98.3956
98.3956	DCA_se3_ag1_f_01 - phones	L	98.5356
98.5356	DCA_se3_ag1_f_01 - phones	AH0	98.5656
98.5356	DCA_se3_ag1_f_01 - words	and	98.6156
98.5656	DCA_se3_ag1_f_01 - phones	N	98.6156
98.6156	DCA_se3_ag1_f_01 - phones	W	98.6756
98.6156	DCA_se3_ag1_f_01 - words	whisper	99.1056
98.6756	DCA_se3_ag1_f_01 - phones	IH1	98.7456
98.7456	DCA_se3_ag1_f_01 - phones	S	98.8756
98.8756	DCA_se3_ag1_f_01 - phones	P	98.9756
98.9756	DCA_se3_ag1_f_01 - phones	ER0	99.1056
99.4025	DCA_se3_ag1_f_01 - phones	AH0	99.5125
99.4025	DCA_se3_ag1_f_01 - words	and	99.5925
99.5125	DCA_se3_ag1_f_01 - phones	N	99.5525
99.5525	DCA_se3_ag1_f_01 - phones	D	99.5925
99.5925	DCA_se3_ag1_f_01 - phones	DH	99.6425
99.5925	DCA_se3_ag1_f_01 - words	then	99.7625
99.6425	DCA_se3_ag1_f_01 - phones	EH1	99.6825
99.6825	DCA_se3_ag1_f_01 - phones	N	99.7625
99.7625	DCA_se3_ag1_f_01 - phones	W	99.7925
99.7625	DCA_se3_ag1_f_01 - words	when	99.9225
99.7925	DCA_se3_ag1_f_01 - phones	EH1	99.8425
99.8425	DCA_se3_ag1_f_01 - phones	N	99.9225
99.9225	DCA_se3_ag1_f_01 - phones	Y	99.9625
99.9225	DCA_se3_ag1_f_01 - words	you	100.0225
99.9625	DCA_se3_ag1_f_01 - phones	UW1	100.0225
100.0225	DCA_se3_ag1_f_01 - phones	G	100.0925
100.0225	DCA_se3_ag1_f_01 - words	get	100.2225
100.0925	DCA_se3_ag1_f_01 - phones	IH1	100.1525
100.1525	DCA_se3_ag1_f_01 - phones	T	100.2225
100.2225	DCA_se3_ag1_f_01 - phones	T	100.3325
100.2225	DCA_se3_ag1_f_01 - words	to	100.4125
100.3325	DCA_se3_ag1_f_01 - phones	UW1	100.4125
100.4125	DCA_se3_ag1_f_01 - phones	DH	100.4725
100.4125	DCA_se3_ag1_f_01 - words	the	100.5725
100.4725	DCA_se3_ag1_f_01 - phones	IY0	100.5725
100.5725	DCA_se3_ag1_f_01 - phones	EH1	100.7425
100.5725	DCA_se3_ag1_f_01 - words	end	100.9225
100.7425	DCA_se3_ag1_f_01 - phones	N	100.8925
100.8925	DCA_se3_ag1_f_01 - phones	D	100.9225
100.9225	DCA_se3_ag1_f_01 - phones	DH	100.9525
100.9225	DCA_se3_ag1_f_01 - words	the	101.0125
100.9525	DCA_se3_ag1_f_01 - phones	AH0	101.0125
101.0125	DCA_se3_ag1_f_01 - phones	P	101.1625
101.0125	DCA_se3_ag1_f_01 - words	person	101.6925
101.1625	DCA_se3_ag1_f_01 - phones	ER1	101.3025
101.3025	DCA_se3_ag1_f_01 - phones	S	101.4725
101.4725	DCA_se3_ag1_f_01 - phones	AH0	101.5125
101.5125	DCA_se3_ag1_f_01 - phones	N	101.6925
102.3728	DCA_se3_ag1_f_01 - phones	sil	102.4228
102.4228	DCA_se3_ag1_f_01 - phones	DH	102.5328
102.4228	DCA_se3_ag1_f_01 - words	the	102.6028
102.5328	DCA_se3_ag1_f_01 - phones	AH0	102.6028
102.6028	DCA_se3_ag1_f_01 - phones	P	102.6928
102.6028	DCA_se3_ag1_f_01 - words	person	103.0228
102.6928	DCA_se3_ag1_f_01 - phones	ER1	102.8128
102.8128	DCA_se3_ag1_f_01 - phones	S	102.9228
102.9228	DCA_se3_ag1_f_01 - phones	AH0	102.9528
102.9528	DCA_se3_ag1_f_01 - phones	N	103.0228
103.0228	DCA_se3_ag1_f_01 - phones	DH	103.0728
103.0228	DCA_se3_ag1_f_01 - words	that	103.2028
103.0728	DCA_se3_ag1_f_01 - phones	AE1	103.1628
103.1628	DCA_se3_ag1_f_01 - phones	T	103.2028
103.2028	DCA_se3_ag1_f_01 - phones	IH1	103.2328
103.2028	DCA_se3_ag1_f_01 - words	is	103.3628
103.2328	DCA_se3_ag1_f_01 - phones	Z	103.3628
103.3628	DCA_se3_ag1_f_01 - phones	IH1	103.6828
103.3628	DCA_se3_ag1_f_01 - words	it	103.7128
103.6828	DCA_se3_ag1_f_01 - phones	T	103.7128
103.7128	DCA_se3_ag1_f_01 - phones	HH	103.8328
103.7128	DCA_se3_ag1_f_01 - words	have	103.9828
103.8328	DCA_se3_ag1_f_01 - phones	AE1	103.8828
103.8828	DCA_se3_ag1_f_01 - phones	V	103.9828
103.9828	DCA_se3_ag1_f_01 - phones	T	104.0328
103.9828	DCA_se3_ag1_f_01 - words	to	104.0728
104.0328	DCA_se3_ag1_f_01 - phones	AH0	104.0728
104.0728	DCA_se3_ag1_f_01 - phones	S	104.1828
104.0728	DCA_se3_ag1_f_01 - words	stand	104.5528
104.1828	DCA_se3_ag1_f_01 - phones	T	104.2528
104.2528	DCA_se3_ag1_f_01 - phones	AE1	104.4328
104.4328	DCA_se3_ag1_f_01 - phones	N	104.4828
104.4828	DCA_se3_ag1_f_01 - phones	D	104.5528
104.5528	DCA_se3_ag1_f_01 - phones	AH1	104.6128
104.5528	DCA_se3_ag1_f_01 - words	up	104.7428
104.6128	DCA_se3_ag1_f_01 - phones	P	104.7428
104.7428	DCA_se3_ag1_f_01 - phones	AH0	104.7828
104.7428	DCA_se3_ag1_f_01 - words	and	104.8728
104.7828	DCA_se3_ag1_f_01 - phones	N	104.8728
104.8728	DCA_se3_ag1_f_01 - phones	T	105.0028
104.8728	DCA_se3_ag1_f_01 - words	turn	105.1628
105.0028	DCA_se3_ag1_f_01 - phones	ER1	105.0828
105.0828	DCA_se3_ag1_f_01 - phones	N	105.1628
105.1628	DCA_se3_ag1_f_01 - phones	DH	105.2128
105.1628	DCA_se3_ag1_f_01 - words	their	105.3028
105.2128	DCA_se3_ag1_f_01 - phones	EH1	105.2728
105.2728	DCA_se3_ag1_f_01 - phones	R	105.3028
105.3028	DCA_se3_ag1_f_01 - phones	HH	105.3528
105.3028	DCA_se3_ag1_f_01 - words	head	105.5828
105.3528	DCA_se3_ag1_f_01 - phones	EH1	105.5428
105.5428	DCA_se3_ag1_f_01 - phones	D	105.5828
105.5828	DCA_se3_ag1_f_01 - phones	AH0	105.6128
105.5828	DCA_se3_ag1_f_01 - words	and	105.7628
105.6128	DCA_se3_ag1_f_01 - phones	N	105.7128
105.7128	DCA_se3_ag1_f_01 - phones	D	105.7628
105.7628	DCA_se3_ag1_f_01 - phones	HH	105.8628
105.7628	DCA_se3_ag1_f_01 - words	hold	106.0128
105.8628	DCA_se3_ag1_f_01 - phones	OW1	105.9128
105.9128	DCA_se3_ag1_f_01 - phones	L	105.9828
105.9828	DCA_se3_ag1_f_01 - phones	D	106.0128
106.0128	DCA_se3_ag1_f_01 - phones	DH	106.0728
106.0128	DCA_se3_ag1_f_01 - words	their	106.1728
106.0728	DCA_se3_ag1_f_01 - phones	EH1	106.1428
106.1428	DCA_se3_ag1_f_01 - phones	R	106.1728
106.1728	DCA_se3_ag1_f_01 - phones	AY1	106.4528
106.1728	DCA_se3_ag1_f_01 - words	eyes	106.6328
106.4528	DCA_se3_ag1_f_01 - phones	Z	106.6328
107.0159	DCA_se3_ag1_f_01 - phones	AH0	107.1259
107.0159	DCA_se3_ag1_f_01 - words	and	107.1859
107.1259	DCA_se3_ag1_f_01 - phones	N	107.1559
107.1559	DCA_se3_ag1_f_01 - phones	D	107.1859
107.1859	DCA_se3_ag1_f_01 - phones	DH	107.2359
107.1859	DCA_se3_ag1_f_01 - words	then	107.3659
107.2359	DCA_se3_ag1_f_01 - phones	EH1	107.2959
107.2959	DCA_se3_ag1_f_01 - phones	N	107.3659
107.3659	DCA_se3_ag1_f_01 - phones	DH	107.4159
107.3659	DCA_se3_ag1_f_01 - words	they	107.4959
107.4159	DCA_se3_ag1_f_01 - phones	EY1	107.4959
107.4959	DCA_se3_ag1_f_01 - phones	HH	107.5259
107.4959	DCA_se3_ag1_f_01 - words	have	107.6659
107.5259	DCA_se3_ag1_f_01 - phones	AE1	107.6059
107.6059	DCA_se3_ag1_f_01 - phones	V	107.6659
107.6659	DCA_se3_ag1_f_01 - phones	T	107.7259
107.6659	DCA_se3_ag1_f_01 - words	to	107.7659
107.7259	DCA_se3_ag1_f_01 - phones	AH0	107.7659
107.7659	DCA_se3_ag1_f_01 - phones	F	107.9159
107.7659	DCA_se3_ag1_f_01 - words	find	108.1559
107.9159	DCA_se3_ag1_f_01 - phones	AY1	108.0259
108.0259	DCA_se3_ag1_f_01 - phones	N	108.0959
108.0959	DCA_se3_ag1_f_01 - phones	D	108.1559
108.1559	DCA_se3_ag1_f_01 - phones	AW1	108.2459
108.1559	DCA_se3_ag1_f_01 - words	out	108.3159
108.2459	DCA_se3_ag1_f_01 - phones	T	108.3159
108.3159	DCA_se3_ag1_f_01 - phones	W	108.3859
108.3159	DCA_se3_ag1_f_01 - words	which	108.5059
108.3859	DCA_se3_ag1_f_01 - phones	IH1	108.4359
108.4359	DCA_se3_ag1_f_01 - phones	CH	108.5059
108.5059	DCA_se3_ag1_f_01 - phones	HH	108.5659
108.5059	DCA_se3_ag1_f_01 - words	one	108.7559
108.5659	DCA_se3_ag1_f_01 - phones	W	108.6159
108.6159	DCA_se3_ag1_f_01 - phones	AH1	108.6959
108.6959	DCA_se3_ag1_f_01 - phones	N	108.7559
108.7559	DCA_se3_ag1_f_01 - phones	IH0	108.8059
108.7559	DCA_se3_ag1_f_01 - words	is	108.9359
108.8059	DCA_se3_ag1_f_01 - phones	Z	108.9359
108.9359	DCA_se3_ag1_f_01 - phones	IH1	108.9759
108.9359	DCA_se3_ag1_f_01 - words	it	109.0659
108.9759	DCA_se3_ag1_f_01 - phones	T	109.0659
110.8717	DCA_int_03 - phones	W	110.9017
110.8717	DCA_int_03 - words	well	110.9617
110.9017	DCA_int_03 - phones	EH1	110.9317
110.9317	DCA_int_03 - phones	L	110.9617
110.9617	DCA_int_03 - phones	W	111.0117
110.9617	DCA_int_03 - words	what	111.0717
111.0117	DCA_int_03 - phones	AH1	111.0417
111.0417	DCA_int_03 - phones	T	111.0717
111.0717	DCA_int_03 - phones	D	111.1017
111.0717	DCA_int_03 - words	do	111.1317
111.1017	DCA_int_03 - phones	UW1	111.1317
111.1317	DCA_int_03 - phones	Y	111.1717
111.1317	DCA_int_03 - words	you	111.2617
111.1717	DCA_int_03 - phones	UW1	111.2617
111.2617	DCA_int_03 - phones	W	111.3117
111.2617	DCA_int_03 - words	whisper	111.6417
111.3117	DCA_int_03 - phones	IH1	111.3917
111.3917	DCA_int_03 - phones	S	111.5017
111.5017	DCA_int_03 - phones	P	111.5517
111.5517	DCA_int_03 - phones	ER0	111.6417
111.6417	DCA_int_03 - phones	T	111.7117
111.6417	DCA_int_03 - words	to	111.7917
111.7117	DCA_int_03 - phones	IH0	111.7917
111.7917	DCA_int_03 - phones	sp	111.8217
111.8217	DCA_int_03 - phones	DH	111.8517
111.8217	DCA_int_03 - words	the	111.8817
111.8517	DCA_int_03 - phones	AH0	111.8817
111.8817	DCA_int_03 - phones	sp	111.9217
111.9217	DCA_int_03 - phones	P	112.0117
111.9217	DCA_int_03 - words	people	112.2917
112.0117	DCA_int_03 - phones	IY1	112.1117
112.1117	DCA_int_03 - phones	P	112.1817
112.1817	DCA_int_03 - phones	AH0	112.2117
112.2117	DCA_int_03 - phones	L	112.2917
112.2917	DCA_int_03 - phones	sp	114.0064
112.7501	DCA_se3_ag1_f_01 - phones	sil	112.8101
112.8101	DCA_se3_ag1_f_01 - phones	Y	112.9601
112.8101	DCA_se3_ag1_f_01 - words	you	113.0401
112.9601	DCA_se3_ag1_f_01 - phones	UW1	113.0401
113.0401	DCA_se3_ag1_f_01 - phones	W	113.1201
113.0401	DCA_se3_ag1_f_01 - words	whisper	113.4001
113.1201	DCA_se3_ag1_f_01 - phones	IH1	113.1801
113.1801	DCA_se3_ag1_f_01 - phones	S	113.2801
113.2801	DCA_se3_ag1_f_01 - phones	P	113.3601
113.3601	DCA_se3_ag1_f_01 - phones	ER0	113.4001
113.4001	DCA_se3_ag1_f_01 - phones	EH1	113.4801
113.4001	DCA_se3_ag1_f_01 - words	anything	113.9401
113.4801	DCA_se3_ag1_f_01 - phones	N	113.5701
113.5701	DCA_se3_ag1_f_01 - phones	IY0	113.6801
113.6801	DCA_se3_ag1_f_01 - phones	TH	113.7101
113.7101	DCA_se3_ag1_f_01 - phones	IH2	113.7401
113.7401	DCA_se3_ag1_f_01 - phones	NG	113.9401
114.0064	DCA_int_03 - words	oh	114.2064
114.0064	DCA_int_03 - phones	OW1	114.2064
114.2064	DCA_int_03 - phones	EH1	114.3064
114.2064	DCA_int_03 - words	anything	114.7464
114.3064	DCA_int_03 - phones	N	114.3664
114.3664	DCA_int_03 - phones	IY0	114.4764
114.4764	DCA_int_03 - phones	TH	114.5664
114.5664	DCA_int_03 - phones	IH2	114.6264
114.6264	DCA_int_03 - phones	NG	114.7464
115.4674	DCA_int_03 - phones	sil	115.5174
115.5174	DCA_int_03 - phones	OW2	115.6174
115.5174	DCA_int_03 - words	okay	115.8674
115.6174	DCA_int_03 - phones	K	115.7374
115.7374	DCA_int_03 - phones	EY1	115.8674
115.8674	DCA_int_03 - phones	sp	116.4014
116.4014	DCA_int_03 - phones	spn	116.4714
116.4014	DCA_int_03 - words	<unk>	116.4714
116.4714	DCA_int_03 - phones	AH1	116.7614
116.4714	DCA_int_03 - words	um	116.8614
116.7614	DCA_int_03 - phones	M	116.8614
117.3279	DCA_int_03 - phones	sil	117.3879
117.3879	DCA_int_03 - words	oh	117.5779
117.3879	DCA_int_03 - phones	OW1	117.5779
117.5779	DCA_int_03 - phones	sp	117.6479
118.0880	DCA_int_03 - phones	D	118.1580
118.0880	DCA_int_03 - words	do	118.2280
118.1580	DCA_int_03 - phones	UW1	118.2280
118.2280	DCA_int_03 - phones	Y	118.3080
118.2280	DCA_int_03 - words	you	118.4080
118.3080	DCA_int_03 - phones	UW1	118.4080
118.4080	DCA_int_03 - phones	sp	118.4480
118.5496	DCA_int_03 - phones	D	118.6796
118.5496	DCA_int_03 - words	do	118.7096
118.6796	DCA_int_03 - phones	UW1	118.7096
118.7096	DCA_int_03 - phones	sp	118.7396
118.7396	DCA_int_03 - phones	HH	118.8296
118.7396	DCA_int_03 - words	have	118.8896
118.8296	DCA_int_03 - phones	AE1	118.8596
118.8596	DCA_int_03 - phones	V	118.8896
118.8896	DCA_int_03 - phones	Y	118.9496
118.8896	DCA_int_03 - words	you	118.9796
118.9496	DCA_int_03 - phones	UW1	118.9796
118.9796	DCA_int_03 - phones	EH1	119.0196
118.9796	DCA_int_03 - words	ever	119.1596
119.0196	DCA_int_03 - phones	V	119.0796
119.0796	DCA_int_03 - phones	ER0	119.1596
119.1596	DCA_int_03 - phones	P	119.2596
119.1596	DCA_int_03 - words	played	119.5096
119.2596	DCA_int_03 - phones	L	119.3096
119.3096	DCA_int_03 - phones	EY1	119.4296
119.4296	DCA_int_03 - phones	D	119.5096
119.5096	DCA_int_03 - phones	AH1	119.6996
119.5096	DCA_int_03 - words	uh	119.6996
119.6996	DCA_int_03 - phones	sp	119.7396
119.7396	DCA_int_03 - phones	K	119.8496
119.7396	DCA_int_03 - words	capt-	120.0396
119.8496	DCA_int_03 - phones	AE1	119.9196
119.9196	DCA_int_03 - phones	P	120.0096
120.0096	DCA_int_03 - phones	T	120.0396
120.0396	DCA_int_03 - phones	sp	120.1596
120.1596	DCA_int_03 - phones	K	120.3296
120.1596	DCA_int_03 - words	capture	120.5896
120.3296	DCA_int_03 - phones	AE1	120.4196
120.4196	DCA_int_03 - phones	P	120.4896
120.4896	DCA_int_03 - phones	CH	120.5596
120.5596	DCA_int_03 - phones	ER0	120.5896
120.5896	DCA_int_03 - phones	sp	120.6196
120.6196	DCA_int_03 - phones	DH	120.6596
120.6196	DCA_int_03 - words	the	120.6896
120.6596	DCA_int_03 - phones	AH0	120.6896
120.6896	DCA_int_03 - phones	sp	120.7696
120.7696	DCA_int_03 - phones	F	120.8296
120.7696	DCA_int_03 - words	flag	121.1496
120.8296	DCA_int_03 - phones	L	120.9496
120.9496	DCA_int_03 - phones	AE1	121.0896
121.0896	DCA_int_03 - phones	G	121.1496
121.1496	DCA_int_03 - phones	sp	121.2896
122.8196	DCA_int_03 - phones	HH	122.8796
122.8196	DCA_int_03 - words	have	122.9596
122.8796	DCA_int_03 - phones	AE1	122.9096
122.9096	DCA_int_03 - phones	V	122.9596
122.9596	DCA_int_03 - phones	Y	123.0296
122.9596	DCA_int_03 - words	you	123.0596
123.0296	DCA_int_03 - phones	UW1	123.0596
123.0596	DCA_int_03 - phones	EH1	123.0896
123.0596	DCA_int_03 - words	ever	123.2096
123.0896	DCA_int_03 - phones	V	123.1596
123.1596	DCA_int_03 - phones	ER0	123.2096
123.2096	DCA_int_03 - phones	sp	123.2396
123.2396	DCA_int_03 - phones	P	123.3696
123.2396	DCA_int_03 - words	played	123.7696
123.3696	DCA_int_03 - phones	L	123.4096
123.4096	DCA_int_03 - phones	EY1	123.6596
123.6596	DCA_int_03 - phones	D	123.7696
123.7696	DCA_int_03 - words	uh	123.9796
123.7696	DCA_int_03 - phones	AH1	123.9796
123.9796	DCA_int_03 - phones	sp	124.0096
124.0096	DCA_int_03 - phones	K	124.1096
124.0096	DCA_int_03 - words	kick	124.2196
124.1096	DCA_int_03 - phones	IH1	124.1796
124.1796	DCA_int_03 - phones	K	124.2196
124.2196	DCA_int_03 - phones	sp	124.2896
124.2896	DCA_int_03 - phones	DH	124.3196
124.2896	DCA_int_03 - words	the	124.3596
124.3196	DCA_int_03 - phones	AH0	124.3596
124.3596	DCA_int_03 - phones	K	124.4996
124.3596	DCA_int_03 - words	can	124.9196
124.4996	DCA_int_03 - phones	AE1	124.7696
124.7696	DCA_int_03 - phones	N	124.9196
125.4775	DCA_se3_ag1_f_01 - phones	N	125.6875
125.4775	DCA_se3_ag1_f_01 - words	no	125.8275
125.6875	DCA_se3_ag1_f_01 - phones	OW1	125.8275
125.7712	DCA_int_03 - phones	Y	125.8412
125.7712	DCA_int_03 - words	you	125.9012
125.8275	DCA_se3_ag1_f_01 - phones	sp	131.2064
125.8412	DCA_int_03 - phones	UW1	125.9012
125.9012	DCA_int_03 - phones	sp	125.9912
125.9912	DCA_int_03 - phones	HH	126.0312
125.9912	DCA_int_03 - words	haven't	126.1912
126.0312	DCA_int_03 - phones	AE1	126.0612
126.0612	DCA_int_03 - phones	V	126.0912
126.0912	DCA_int_03 - phones	AH0	126.1212
126.1212	DCA_int_03 - phones	N	126.1912
126.1912	DCA_int_03 - phones	sp	126.5948
126.5948	DCA_int_03 - phones	W	126.6248
126.5948	DCA_int_03 - words	well	126.6948
126.6248	DCA_int_03 - phones	EH1	126.6548
126.6548	DCA_int_03 - phones	L	126.6948
126.6948	DCA_int_03 - phones	HH	126.7448
126.6948	DCA_int_03 - words	what	126.8748
126.7448	DCA_int_03 - phones	W	126.7848
126.7848	DCA_int_03 - phones	AH1	126.8248
126.8248	DCA_int_03 - phones	T	126.8748
126.8748	DCA_int_03 - phones	AH1	126.9348
126.8748	DCA_int_03 - words	other	127.1148
126.9348	DCA_int_03 - phones	DH	127.0448
127.0448	DCA_int_03 - phones	ER0	127.1148
127.1148	DCA_int_03 - phones	TH	127.1948
127.1148	DCA_int_03 - words	things	127.3848
127.1948	DCA_int_03 - phones	IH1	127.2248
127.2248	DCA_int_03 - phones	NG	127.2948
127.2948	DCA_int_03 - phones	Z	127.3848
127.3848	DCA_int_03 - phones	sp	127.4148
127.4148	DCA_int_03 - phones	D	127.4448
127.4148	DCA_int_03 - words	do	127.4848
127.4448	DCA_int_03 - phones	UW1	127.4848
127.4848	DCA_int_03 - phones	Y	127.5648
127.4848	DCA_int_03 - words	you	127.6048
127.5648	DCA_int_03 - phones	UW1	127.6048
127.6048	DCA_int_03 - phones	sp	127.6348
127.6348	DCA_int_03 - phones	P	127.7648
127.6348	DCA_int_03 - words	play	127.9248
127.7648	DCA_int_03 - phones	L	127.8348
127.8348	DCA_int_03 - phones	EY1	127.9248
127.9248	DCA_int_03 - phones	sp	128.0248
131.2064	DCA_se3_ag1_f_01 - phones	W	131.3064
131.2064	DCA_se3_ag1_f_01 - words	we	131.3464
131.3064	DCA_se3_ag1_f_01 - phones	IY1	131.3464
131.3464	DCA_se3_ag1_f_01 - phones	D	131.3864
131.3464	DCA_se3_ag1_f_01 - words	don't	131.5264
131.3864	DCA_se3_ag1_f_01 - phones	OW1	131.4564
131.4564	DCA_se3_ag1_f_01 - phones	N	131.5264
131.5264	DCA_se3_ag1_f_01 - phones	P	131.6164
131.5264	DCA_se3_ag1_f_01 - words	play	131.8264
131.6164	DCA_se3_ag1_f_01 - phones	L	131.6764
131.6764	DCA_se3_ag1_f_01 - phones	EY1	131.8264
131.8264	DCA_se3_ag1_f_01 - phones	T	131.9364
131.8264	DCA_se3_ag1_f_01 - words	too	132.0664
131.9364	DCA_se3_ag1_f_01 - phones	UW1	132.0664
132.0664	DCA_se3_ag1_f_01 - phones	M	132.1164
132.0664	DCA_se3_ag1_f_01 - words	much	132.3264
132.1164	DCA_se3_ag1_f_01 - phones	AH1	132.2164
132.2164	DCA_se3_ag1_f_01 - phones	CH	132.3264
132.3264	DCA_se3_ag1_f_01 - phones	AE1	132.4064
132.3264	DCA_se3_ag1_f_01 - words	at	132.4564
132.4064	DCA_se3_ag1_f_01 - phones	T	132.4564
132.4564	DCA_se3_ag1_f_01 - phones	HH	132.5364
132.4564	DCA_se3_ag1_f_01 - words	home	132.7464
132.5364	DCA_se3_ag1_f_01 - phones	OW1	132.5764
132.5764	DCA_se3_ag1_f_01 - phones	M	132.7464
133.2203	DCA_int_03 - words	mm	133.5403
133.2203	DCA_int_03 - phones	M	133.5403
133.5403	DCA_int_03 - phones	sp	133.5803
133.5803	DCA_int_03 - phones	Y	133.6603
133.5803	DCA_int_03 - words	you	133.7103
133.6603	DCA_int_03 - phones	UW1	133.7103
133.7103	DCA_int_03 - phones	D	133.7603
133.7103	DCA_int_03 - words	don't	133.9403
133.7603	DCA_int_03 - phones	OW1	133.8803
133.8803	DCA_int_03 - phones	N	133.9403
133.9403	DCA_int_03 - phones	P	134.0203
133.9403	DCA_int_03 - words	play	134.2003
134.0203	DCA_int_03 - phones	L	134.0803
134.0803	DCA_int_03 - phones	EY1	134.2003
134.2003	DCA_int_03 - phones	sp	134.2503
135.6450	DCA_int_03 - phones	HH	135.7750
135.6450	DCA_int_03 - words	when	135.8950
135.7750	DCA_int_03 - phones	W	135.8150
135.8150	DCA_int_03 - phones	EH1	135.8550
135.8550	DCA_int_03 - phones	N	135.8950
135.8950	DCA_int_03 - phones	Y	135.9650
135.8950	DCA_int_03 - words	you	136.0050
135.9650	DCA_int_03 - phones	UW1	136.0050
136.0050	DCA_int_03 - phones	D	136.0750
136.0050	DCA_int_03 - words	do	136.1850
136.0750	DCA_int_03 - phones	UW1	136.1850
136.1850	DCA_int_03 - phones	G	136.2650
136.1850	DCA_int_03 - words	get	136.3550
136.2650	DCA_int_03 - phones	EH1	136.3150
136.3150	DCA_int_03 - phones	T	136.3550
136.3550	DCA_int_03 - phones	EY1	136.4150
136.3550	DCA_int_03 - words	a	136.4150
136.4150	DCA_int_03 - phones	CH	136.5450
136.4150	DCA_int_03 - words	chance	136.7450
136.5450	DCA_int_03 - phones	AE1	136.6250
136.6250	DCA_int_03 - phones	N	136.6950
136.6950	DCA_int_03 - phones	S	136.7450
136.7450	DCA_int_03 - phones	T	136.7950
136.7450	DCA_int_03 - words	to	136.8650
136.7950	DCA_int_03 - phones	AH0	136.8650
136.8650	DCA_int_03 - phones	P	136.9450
136.8650	DCA_int_03 - words	play	137.0950
136.9450	DCA_int_03 - phones	L	137.0050
137.0050	DCA_int_03 - phones	EY1	137.0950
137.0950	DCA_int_03 - phones	W	137.1650
137.0950	DCA_int_03 - words	what	137.2350
137.1650	DCA_int_03 - phones	AH1	137.2050
137.2050	DCA_int_03 - phones	T	137.2350
137.2350	DCA_int_03 - phones	D	137.2650
137.2350	DCA_int_03 - words	do	137.2950
137.2650	DCA_int_03 - phones	UW1	137.2950
137.2950	DCA_int_03 - phones	Y	137.3250
137.2950	DCA_int_03 - words	you	137.3850
137.3250	DCA_int_03 - phones	UW1	137.3850
137.3850	DCA_int_03 - phones	sp	137.4150
137.4150	DCA_int_03 - phones	P	137.5350
137.4150	DCA_int_03 - words	play	137.6850
137.5350	DCA_int_03 - phones	L	137.5750
137.5750	DCA_int_03 - phones	EY1	137.6850
137.6850	DCA_int_03 - phones	sp	137.7350
138.3215	DCA_se3_ag1_f_01 - phones	T	138.4915
138.3215	DCA_se3_ag1_f_01 - words	time	138.7515
138.4915	DCA_se3_ag1_f_01 - phones	AY1	138.6315
138.6315	DCA_se3_ag1_f_01 - phones	M	138.7515
138.7515	DCA_se3_ag1_f_01 - phones	B	138.8115
138.7515	DCA_se3_ag1_f_01 - words	bomb	139.0815
138.8115	DCA_se3_ag1_f_01 - phones	AA1	138.9915
138.9915	DCA_se3_ag1_f_01 - phones	M	139.0815
139.6399	DCA_int_03 - phones	HH	139.7499
139.6399	DCA_int_03 - words	huh	140.0899
139.7499	DCA_int_03 - phones	AH1	140.0899
141.0341	DCA_int_03 - phones	sil	141.0841
141.0841	DCA_int_03 - phones	OW2	141.2141
141.0841	DCA_int_03 - words	okay	141.4941
141.2141	DCA_int_03 - phones	K	141.3141
141.3141	DCA_int_03 - phones	EY1	141.4941
141.4941	DCA_int_03 - phones	Y	141.5641
141.4941	DCA_int_03 - words	you	141.6041
141.5641	DCA_int_03 - phones	UW1	141.6041
141.6041	DCA_int_03 - phones	G	141.6741
141.6041	DCA_int_03 - words	gotta	141.7841
141.6741	DCA_int_03 - phones	AA1	141.7241
141.7241	DCA_int_03 - phones	T	141.7541
141.7541	DCA_int_03 - phones	AH0	141.7841
141.7841	DCA_int_03 - phones	IH0	141.8141
141.7841	DCA_int_03 - words	explain	142.1641
141.8141	DCA_int_03 - phones	K	141.8841
141.8841	DCA_int_03 - phones	S	141.9641
141.9641	DCA_int_03 - phones	P	141.9941
141.9941	DCA_int_03 - phones	L	142.0641
142.0641	DCA_int_03 - phones	EY1	142.1141
142.1141	DCA_int_03 - phones	N	142.1641
142.1641	DCA_int_03 - phones	DH	142.2041
142.1641	DCA_int_03 - words	that	142.3141
142.2041	DCA_int_03 - phones	AE1	142.2541
142.2541	DCA_int_03 - phones	T	142.3141
142.3141	DCA_int_03 - phones	W	142.3441
142.3141	DCA_int_03 - words	one	142.4241
142.3441	DCA_int_03 - phones	AH1	142.3841
142.3841	DCA_int_03 - phones	N	142.4241
142.4241	DCA_int_03 - phones	T	142.4841
142.4241	DCA_int_03 - words	to	142.5241
142.4841	DCA_int_03 - phones	AH0	142.5241
142.5241	DCA_int_03 - phones	M	142.6041
142.5241	DCA_int_03 - words	me	142.7041
142.6041	DCA_int_03 - phones	IY1	142.7041
142.7041	DCA_int_03 - phones	T	142.8241
142.7041	DCA_int_03 - words	too	142.9641
142.8241	DCA_int_03 - phones	UW1	142.9641
142.9641	DCA_int_03 - phones	sp	143.3717
143.3717	DCA_int_03 - phones	AY1	143.4417
143.3717	DCA_int_03 - words	i	143.4417
143.4417	DCA_int_03 - phones	D	143.4817
143.4417	DCA_int_03 - words	don't	143.5717
143.4817	DCA_int_03 - phones	OW1	143.5117
143.5117	DCA_int_03 - phones	N	143.5717
143.5717	DCA_int_03 - phones	N	143.6117
143.5717	DCA_int_03 - words	know	143.7217
143.6117	DCA_int_03 - phones	OW1	143.7217
143.7217	DCA_int_03 - phones	EH1	143.7517
143.7217	DCA_int_03 - words	anything	144.0117
143.7517	DCA_int_03 - phones	N	143.8017
143.8017	DCA_int_03 - phones	IY0	143.8717
143.8717	DCA_int_03 - phones	TH	143.9017
143.9017	DCA_int_03 - phones	IH2	143.9517
143.9517	DCA_int_03 - phones	NG	144.0117
144.0117	DCA_int_03 - phones	AH0	144.1117
144.0117	DCA_int_03 - words	about	144.3217
144.1117	DCA_int_03 - phones	B	144.1717
144.1717	DCA_int_03 - phones	AW1	144.2417
144.2417	DCA_int_03 - phones	T	144.3217
144.3217	DCA_int_03 - phones	DH	144.3817
144.3217	DCA_int_03 - words	that	144.5817
144.3817	DCA_int_03 - phones	AE1	144.5117
144.5117	DCA_int_03 - phones	T	144.5817
144.5817	DCA_int_03 - phones	sp	144.6117
146.2741	DCA_se3_ag1_f_01 - phones	sil	146.3441
146.3441	DCA_se3_ag1_f_01 - words	m-	146.5441
146.3441	DCA_se3_ag1_f_01 - phones	M	146.5441
146.7310	DCA_se3_ag1_f_01 - phones	sil	146.7810
146.7810	DCA_se3_ag1_f_01 - phones	IH1	146.8510
146.7810	DCA_se3_ag1_f_01 - words	it	146.9210
146.8510	DCA_se3_ag1_f_01 - phones	T	146.9210
146.9210	DCA_se3_ag1_f_01 - words	s	147.0410
146.9210	DCA_se3_ag1_f_01 - phones	S	147.0410
147.0410	DCA_se3_ag1_f_01 - phones	EY1	147.0710
147.0410	DCA_se3_ag1_f_01 - words	a	147.0710
147.0710	DCA_se3_ag1_f_01 - phones	AH1	147.2910
147.0710	DCA_se3_ag1_f_01 - words	um	147.4310
147.2910	DCA_se3_ag1_f_01 - phones	M	147.4310
147.4310	DCA_se3_ag1_f_01 - phones	sp	147.8728
147.8728	DCA_se3_ag1_f_01 - phones	IH0	147.9228
147.8728	DCA_se3_ag1_f_01 - words	it	147.9628
147.9228	DCA_se3_ag1_f_01 - phones	T	147.9628
147.9628	DCA_se3_ag1_f_01 - phones	S	148.0728
147.9628	DCA_se3_ag1_f_01 - words	s	148.0728
148.0728	DCA_se3_ag1_f_01 - phones	AH0	148.1628
148.0728	DCA_se3_ag1_f_01 - words	a	148.1628
148.1628	DCA_se3_ag1_f_01 - phones	sp	148.8827
148.8827	DCA_se3_ag1_f_01 - words	a	149.0527
148.8827	DCA_se3_ag1_f_01 - phones	AH0	149.0527
149.0527	DCA_se3_ag1_f_01 - phones	B	149.1327
149.0527	DCA_se3_ag1_f_01 - words	ball	149.4327
149.1327	DCA_se3_ag1_f_01 - phones	AO1	149.3327
149.3327	DCA_se3_ag1_f_01 - phones	L	149.4327
149.4327	DCA_se3_ag1_f_01 - phones	DH	149.5227
149.4327	DCA_se3_ag1_f_01 - words	that	149.6527
149.5227	DCA_se3_ag1_f_01 - phones	AE1	149.5927
149.5927	DCA_se3_ag1_f_01 - phones	T	149.6527
149.6527	DCA_se3_ag1_f_01 - words	s	149.7627
149.6527	DCA_se3_ag1_f_01 - phones	S	149.7627
149.7627	DCA_se3_ag1_f_01 - phones	Y	149.8427
149.7627	DCA_se3_ag1_f_01 - words	yellow	150.0927
149.8427	DCA_se3_ag1_f_01 - phones	EH1	149.9827
149.9827	DCA_se3_ag1_f_01 - phones	L	150.0627
150.0627	DCA_se3_ag1_f_01 - phones	OW0	150.0927
150.0927	DCA_se3_ag1_f_01 - phones	AO1	150.2527
150.0927	DCA_se3_ag1_f_01 - words	or	150.3327
150.2527	DCA_se3_ag1_f_01 - phones	R	150.3327
150.3327	DCA_se3_ag1_f_01 - phones	B	150.4127
150.3327	DCA_se3_ag1_f_01 - words	black	150.6327
150.4127	DCA_se3_ag1_f_01 - phones	L	150.4627
150.4627	DCA_se3_ag1_f_01 - phones	AE1	150.5927
150.5927	DCA_se3_ag1_f_01 - phones	K	150.6327
150.6327	DCA_se3_ag1_f_01 - phones	sp	150.6627
150.6627	DCA_se3_ag1_f_01 - phones	AE1	150.7627
150.6627	DCA_se3_ag1_f_01 - words	and	150.9927
150.7627	DCA_se3_ag1_f_01 - phones	N	150.9027
150.9027	DCA_se3_ag1_f_01 - phones	D	150.9927
150.9927	DCA_se3_ag1_f_01 - phones	sp	151.0227
151.1736	DCA_se3_ag1_f_01 - phones	AH0	151.2536
151.1736	DCA_se3_ag1_f_01 - words	and	151.3336
151.2536	DCA_se3_ag1_f_01 - phones	N	151.3336
151.3336	DCA_se3_ag1_f_01 - phones	DH	151.3836
151.3336	DCA_se3_ag1_f_01 - words	then	151.5236
151.3836	DCA_se3_ag1_f_01 - phones	EH1	151.4636
151.4636	DCA_se3_ag1_f_01 - phones	N	151.5236
151.5236	DCA_se3_ag1_f_01 - phones	Y	151.5836
151.5236	DCA_se3_ag1_f_01 - words	you	151.6136
151.5836	DCA_se3_ag1_f_01 - phones	UW1	151.6136
151.6136	DCA_se3_ag1_f_01 - phones	HH	151.6736
151.6136	DCA_se3_ag1_f_01 - words	have	151.7936
151.6736	DCA_se3_ag1_f_01 - phones	AE1	151.7336
151.7336	DCA_se3_ag1_f_01 - phones	V	151.7936
151.7936	DCA_se3_ag1_f_01 - phones	T	151.8536
151.7936	DCA_se3_ag1_f_01 - words	to	151.9436
151.8536	DCA_se3_ag1_f_01 - phones	AH0	151.9436
151.9436	DCA_se3_ag1_f_01 - phones	T	152.0936
151.9436	DCA_se3_ag1_f_01 - words	turn	152.3136
152.0936	DCA_se3_ag1_f_01 - phones	ER1	152.2336
152.2336	DCA_se3_ag1_f_01 - phones	N	152.3136
152.3136	DCA_se3_ag1_f_01 - phones	IH0	152.3736
152.3136	DCA_se3_ag1_f_01 - words	it	152.4636
152.3736	DCA_se3_ag1_f_01 - phones	T	152.4636
152.8849	DCA_se3_ag1_f_01 - phones	AE1	153.0049
152.8849	DCA_se3_ag1_f_01 - words	and	153.0449
153.0049	DCA_se3_ag1_f_01 - phones	N	153.0449
153.0449	DCA_se3_ag1_f_01 - phones	DH	153.0949
153.0449	DCA_se3_ag1_f_01 - words	then	153.2049
153.0949	DCA_se3_ag1_f_01 - phones	EH1	153.1549
153.1549	DCA_se3_ag1_f_01 - phones	N	153.2049
153.2049	DCA_se3_ag1_f_01 - phones	IH1	153.2749
153.2049	DCA_se3_ag1_f_01 - words	it	153.3249
153.2749	DCA_se3_ag1_f_01 - phones	T	153.3249
153.3249	DCA_se3_ag1_f_01 - phones	IH0	153.3549
153.3249	DCA_se3_ag1_f_01 - words	it	153.4049
153.3549	DCA_se3_ag1_f_01 - phones	T	153.4049
153.4049	DCA_se3_ag1_f_01 - phones	W	153.4649
153.4049	DCA_se3_ag1_f_01 - words	would	153.5549
153.4649	DCA_se3_ag1_f_01 - phones	UH1	153.5149
153.5149	DCA_se3_ag1_f_01 - phones	D	153.5549
153.5549	DCA_se3_ag1_f_01 - phones	sp	153.6249
153.6249	DCA_se3_ag1_f_01 - phones	T	153.7849
153.6249	DCA_se3_ag1_f_01 - words	tick	154.0349
153.7849	DCA_se3_ag1_f_01 - phones	IH1	153.9749
153.9749	DCA_se3_ag1_f_01 - phones	K	154.0349
154.0349	DCA_se3_ag1_f_01 - phones	sp	154.0649
154.0649	DCA_se3_ag1_f_01 - phones	AE1	154.2649
154.0649	DCA_se3_ag1_f_01 - words	and	154.3249
154.2649	DCA_se3_ag1_f_01 - phones	N	154.2949
154.2949	DCA_se3_ag1_f_01 - phones	D	154.3249
154.3249	DCA_se3_ag1_f_01 - phones	DH	154.3649
154.3249	DCA_se3_ag1_f_01 - words	then	154.5449
154.3649	DCA_se3_ag1_f_01 - phones	EH1	154.4749
154.4749	DCA_se3_ag1_f_01 - phones	N	154.5449
154.5449	DCA_se3_ag1_f_01 - phones	IH1	154.5749
154.5449	DCA_se3_ag1_f_01 - words	it	154.6249
154.5749	DCA_se3_ag1_f_01 - phones	T	154.6249
155.0065	DCA_se3_ag1_f_01 - phones	IH1	155.1665
155.0065	DCA_se3_ag1_f_01 - words	it	155.2465
155.1665	DCA_se3_ag1_f_01 - phones	T	155.2465
155.2465	DCA_se3_ag1_f_01 - phones	sp	155.2765
155.2765	DCA_se3_ag1_f_01 - phones	Y	155.4265
155.2765	DCA_se3_ag1_f_01 - words	you	155.5965
155.4265	DCA_se3_ag1_f_01 - phones	UW1	155.5965
155.5965	DCA_se3_ag1_f_01 - phones	HH	155.6365
155.5965	DCA_se3_ag1_f_01 - words	have	155.8065
155.6365	DCA_se3_ag1_f_01 - phones	AE1	155.7165
155.7165	DCA_se3_ag1_f_01 - phones	V	155.8065
155.8065	DCA_se3_ag1_f_01 - phones	T	155.8665
155.8065	DCA_se3_ag1_f_01 - words	to	155.9165
155.8665	DCA_se3_ag1_f_01 - phones	IH0	155.9165
155.9165	DCA_se3_ag1_f_01 - phones	S	156.0165
155.9165	DCA_se3_ag1_f_01 - words	stand	156.3665
156.0165	DCA_se3_ag1_f_01 - phones	T	156.0965
156.0965	DCA_se3_ag1_f_01 - phones	AE1	156.3065
156.3065	DCA_se3_ag1_f_01 - phones	N	156.3365
156.3365	DCA_se3_ag1_f_01 - phones	D	156.3665
156.3665	DCA_se3_ag1_f_01 - phones	IH0	156.4265
156.3665	DCA_se3_ag1_f_01 - words	in	156.5365
156.4265	DCA_se3_ag1_f_01 - phones	N	156.5365
156.5365	DCA_se3_ag1_f_01 - words	a	156.5765
156.5365	DCA_se3_ag1_f_01 - phones	EY1	156.5765
156.5765	DCA_se3_ag1_f_01 - phones	S	156.6265
156.5765	DCA_se3_ag1_f_01 - words	straight	156.9365
156.6265	DCA_se3_ag1_f_01 - phones	T	156.7065
156.7065	DCA_se3_ag1_f_01 - phones	R	156.7465
156.7465	DCA_se3_ag1_f_01 - phones	EY1	156.8665
156.8665	DCA_se3_ag1_f_01 - phones	T	156.9365
156.9365	DCA_se3_ag1_f_01 - phones	L	157.0065
156.9365	DCA_se3_ag1_f_01 - words	line	157.1865
157.0065	DCA_se3_ag1_f_01 - phones	AY1	157.1465
157.1465	DCA_se3_ag1_f_01 - phones	N	157.1865
157.1865	DCA_se3_ag1_f_01 - phones	AH0	157.2465
157.1865	DCA_se3_ag1_f_01 - words	and	157.3065
157.2465	DCA_se3_ag1_f_01 - phones	N	157.3065
157.3065	DCA_se3_ag1_f_01 - phones	P	157.4165
157.3065	DCA_se3_ag1_f_01 - words	pass	157.6265
157.4165	DCA_se3_ag1_f_01 - phones	AE1	157.5165
157.5165	DCA_se3_ag1_f_01 - phones	S	157.6265
157.6265	DCA_se3_ag1_f_01 - phones	IH0	157.6765
157.6265	DCA_se3_ag1_f_01 - words	it	157.7165
157.6765	DCA_se3_ag1_f_01 - phones	T	157.7165
157.7165	DCA_se3_ag1_f_01 - phones	D	157.8165
157.7165	DCA_se3_ag1_f_01 - words	down	157.9965
157.8165	DCA_se3_ag1_f_01 - phones	AW1	157.9665
157.9665	DCA_se3_ag1_f_01 - phones	N	157.9965
157.9965	DCA_se3_ag1_f_01 - phones	sp	158.4999
158.4999	DCA_se3_ag1_f_01 - phones	AH0	158.5299
158.4999	DCA_se3_ag1_f_01 - words	and	158.5999
158.5299	DCA_se3_ag1_f_01 - phones	N	158.5999
158.5999	DCA_se3_ag1_f_01 - phones	W	158.6399
158.5999	DCA_se3_ag1_f_01 - words	when	158.7599
158.6399	DCA_se3_ag1_f_01 - phones	EH1	158.6999
158.6999	DCA_se3_ag1_f_01 - phones	N	158.7599
158.7599	DCA_se3_ag1_f_01 - phones	IH1	158.8199
158.7599	DCA_se3_ag1_f_01 - words	it	158.8799
158.8199	DCA_se3_ag1_f_01 - phones	T	158.8799
158.8799	DCA_se3_ag1_f_01 - phones	S	158.9999
158.8799	DCA_se3_ag1_f_01 - words	stops	159.3799
158.9999	DCA_se3_ag1_f_01 - phones	T	159.0599
159.0599	DCA_se3_ag1_f_01 - phones	AA1	159.1999
159.1999	DCA_se3_ag1_f_01 - phones	P	159.2799
159.2799	DCA_se3_ag1_f_01 - phones	S	159.3799
159.3799	DCA_se3_ag1_f_01 - phones	IH1	159.4499
159.3799	DCA_se3_ag1_f_01 - words	it	159.4799
159.4499	DCA_se3_ag1_f_01 - phones	T	159.4799
159.4799	DCA_se3_ag1_f_01 - words	<unk>	159.5099
159.4799	DCA_se3_ag1_f_01 - phones	spn	159.5099
159.5099	DCA_se3_ag1_f_01 - phones	M	159.5799
159.5099	DCA_se3_ag1_f_01 - words	make	159.7299
159.5799	DCA_se3_ag1_f_01 - phones	EY1	159.6499
159.6499	DCA_se3_ag1_f_01 - phones	K	159.7299
159.7299	DCA_se3_ag1_f_01 - words	a	159.8099
159.7299	DCA_se3_ag1_f_01 - phones	AH0	159.8099
159.8099	DCA_se3_ag1_f_01 - phones	sp	159.9199
159.9199	DCA_se3_ag1_f_01 - phones	B	159.9899
159.9199	DCA_se3_ag1_f_01 - words	boom	160.4099
159.9899	DCA_se3_ag1_f_01 - phones	UW1	160.2999
160.2999	DCA_se3_ag1_f_01 - phones	M	160.4099
160.4099	DCA_se3_ag1_f_01 - phones	AH0	160.4799
160.4099	DCA_se3_ag1_f_01 - words	and	160.5399
160.4799	DCA_se3_ag1_f_01 - phones	N	160.5399
160.5399	DCA_se3_ag1_f_01 - phones	DH	160.5899
160.5399	DCA_se3_ag1_f_01 - words	then	160.7399
160.5899	DCA_se3_ag1_f_01 - phones	EH1	160.6399
160.6399	DCA_se3_ag1_f_01 - phones	N	160.7399
160.7399	DCA_se3_ag1_f_01 - phones	DH	160.7799
160.7399	DCA_se3_ag1_f_01 - words	the	160.8299
160.7799	DCA_se3_ag1_f_01 - phones	IY0	160.8299
160.8299	DCA_se3_ag1_f_01 - phones	L	160.9399
160.8299	DCA_se3_ag1_f_01 - words	last	161.2499
160.9399	DCA_se3_ag1_f_01 - phones	AE1	161.1299
161.1299	DCA_se3_ag1_f_01 - phones	S	161.2499
161.2499	DCA_se3_ag1_f_01 - phones	P	161.3399
161.2499	DCA_se3_ag1_f_01 - words	person	161.6799
161.3399	DCA_se3_ag1_f_01 - phones	ER1	161.4499
161.4499	DCA_se3_ag1_f_01 - phones	S	161.5799
161.5799	DCA_se3_ag1_f_01 - phones	AH0	161.6099
161.6099	DCA_se3_ag1_f_01 - phones	N	161.6799
161.6799	DCA_se3_ag1_f_01 - phones	DH	161.7199
161.6799	DCA_se3_ag1_f_01 - words	that	161.9199
161.7199	DCA_se3_ag1_f_01 - phones	AE1	161.8099
161.8099	DCA_se3_ag1_f_01 - phones	T	161.9199
162.2702	DCA_se3_ag1_f_01 - phones	HH	162.4202
162.2702	DCA_se3_ag1_f_01 - words	have	162.7402
162.4202	DCA_se3_ag1_f_01 - phones	AE1	162.6902
162.6902	DCA_se3_ag1_f_01 - phones	V	162.7402
162.7402	DCA_se3_ag1_f_01 - phones	sp	162.8202
162.8202	DCA_se3_ag1_f_01 - phones	IH0	162.9102
162.8202	DCA_se3_ag1_f_01 - words	it	163.0202
162.9102	DCA_se3_ag1_f_01 - phones	T	163.0202
163.1783	DCA_se3_ag1_f_01 - phones	HH	163.3883
163.1783	DCA_se3_ag1_f_01 - words	have	163.5883
163.3883	DCA_se3_ag1_f_01 - phones	AE1	163.4583
163.4583	DCA_se3_ag1_f_01 - phones	V	163.5883
163.5883	DCA_se3_ag1_f_01 - phones	T	163.6483
163.5883	DCA_se3_ag1_f_01 - words	to	163.7183
163.6483	DCA_se3_ag1_f_01 - phones	AH0	163.7183
163.7183	DCA_se3_ag1_f_01 - phones	B	163.7983
163.7183	DCA_se3_ag1_f_01 - words	be	163.9883
163.7983	DCA_se3_ag1_f_01 - phones	IY1	163.9883
163.9883	DCA_se3_ag1_f_01 - phones	sp	164.0383
164.0383	DCA_se3_ag1_f_01 - phones	IH1	164.2483
164.0383	DCA_se3_ag1_f_01 - words	it	164.3783
164.2483	DCA_se3_ag1_f_01 - phones	T	164.3783
164.8290	DCA_int_03 - words	oh	165.1490
164.8290	DCA_int_03 - phones	OW1	165.1490
165.1490	DCA_int_03 - phones	sp	165.8029
165.7336	DCA_se3_ag1_f_01 - phones	sil	165.7936
165.7936	DCA_se3_ag1_f_01 - phones	HH	165.8436
165.7936	DCA_se3_ag1_f_01 - words	had	165.9636
165.8029	DCA_int_03 - phones	N	165.8329
165.8029	DCA_int_03 - words	now	165.8629
165.8329	DCA_int_03 - phones	AW1	165.8629
165.8436	DCA_se3_ag1_f_01 - phones	AE1	165.9136
165.8629	DCA_int_03 - phones	sp	166.0029
165.9136	DCA_se3_ag1_f_01 - phones	D	165.9636
165.9636	DCA_se3_ag1_f_01 - phones	T	166.0136
165.9636	DCA_se3_ag1_f_01 - words	to	166.0836
166.0029	DCA_int_03 - phones	W	166.0329
166.0029	DCA_int_03 - words	wait	166.0929
166.0136	DCA_se3_ag1_f_01 - phones	IH0	166.0836
166.0329	DCA_int_03 - phones	EY1	166.0629
166.0629	DCA_int_03 - phones	T	166.0929
166.0836	DCA_se3_ag1_f_01 - phones	G	166.1636
166.0836	DCA_se3_ag1_f_01 - words	get	166.3136
166.1636	DCA_se3_ag1_f_01 - phones	IH1	166.2336
166.2336	DCA_se3_ag1_f_01 - phones	T	166.3136
166.3136	DCA_se3_ag1_f_01 - phones	AW1	166.4336
166.3136	DCA_se3_ag1_f_01 - words	out	166.4936
166.4336	DCA_se3_ag1_f_01 - phones	T	166.4936
167.2070	DCA_int_03 - phones	sil	167.2870
167.2870	DCA_int_03 - phones	HH	167.3770
167.2870	DCA_int_03 - words	have	167.4770
167.3770	DCA_int_03 - phones	AE1	167.4070
167.4070	DCA_int_03 - phones	V	167.4770
167.4770	DCA_int_03 - phones	T	167.5270
167.4770	DCA_int_03 - words	to	167.5670
167.5270	DCA_int_03 - phones	AH0	167.5670
167.5670	DCA_int_03 - phones	G	167.6470
167.5670	DCA_int_03 - words	get	167.7670
167.6470	DCA_int_03 - phones	EH1	167.7070
167.7070	DCA_int_03 - phones	T	167.7670
167.7670	DCA_int_03 - phones	AW1	167.8770
167.7670	DCA_int_03 - words	out	167.9270
167.8770	DCA_int_03 - phones	T	167.9270
167.9270	DCA_int_03 - phones	AH0	167.9570
167.9270	DCA_int_03 - words	of	167.9870
167.9570	DCA_int_03 - phones	V	167.9870
167.9870	DCA_int_03 - phones	DH	168.0370
167.9870	DCA_int_03 - words	the	168.0770
168.0370	DCA_int_03 - phones	IY0	168.0770
168.0770	DCA_int_03 - phones	G	168.1370
168.0770	DCA_int_03 - words	game	168.3870
168.1370	DCA_int_03 - phones	EY1	168.3370
168.3370	DCA_int_03 - phones	M	168.3870
168.3870	DCA_int_03 - phones	sp	168.8912
168.4800	DCA_se3_ag1_f_01 - phones	sil	168.5300
168.5300	DCA_se3_ag1_f_01 - phones	M	168.6100
168.5300	DCA_se3_ag1_f_01 - words	mm-hm	168.7700
168.6100	DCA_se3_ag1_f_01 - phones	HH	168.6400
168.6400	DCA_se3_ag1_f_01 - phones	M	168.7700
168.7700	DCA_se3_ag1_f_01 - phones	sp	168.8200
168.8912	DCA_int_03 - phones	OW1	169.1912
168.8912	DCA_int_03 - words	oh	169.1912
169.1912	DCA_int_03 - phones	sp	169.2212
169.2212	DCA_int_03 - words	i	169.2812
169.2212	DCA_int_03 - phones	AY1	169.2812
169.2812	DCA_int_03 - phones	sp	169.3112
169.3112	DCA_int_03 - phones	S	169.5012
169.3112	DCA_int_03 - words	see	169.6612
169.5012	DCA_int_03 - phones	IY1	169.6612
169.9943	DCA_int_03 - phones	DH	170.0543
169.9943	DCA_int_03 - words	that	170.1543
170.0543	DCA_int_03 - phones	AE1	170.0943
170.0943	DCA_int_03 - phones	T	170.1543
170.1543	DCA_int_03 - phones	sp	170.1843
170.1843	DCA_int_03 - phones	S	170.2643
170.1843	DCA_int_03 - words	sounds	170.4743
170.2643	DCA_int_03 - phones	AW1	170.3443
170.3443	DCA_int_03 - phones	N	170.4043
170.4043	DCA_int_03 - phones	D	170.4343
170.4343	DCA_int_03 - phones	Z	170.4743
170.4743	DCA_int_03 - phones	L	170.5243
170.4743	DCA_int_03 - words	like	170.6243
170.5243	DCA_int_03 - phones	AY1	170.5943
170.5943	DCA_int_03 - phones	K	170.6243
170.6243	DCA_int_03 - phones	sp	170.7143
170.7143	DCA_int_03 - phones	F	170.7843
170.7143	DCA_int_03 - words	fun	170.9743
170.7843	DCA_int_03 - phones	AH1	170.8343
170.8343	DCA_int_03 - phones	N	170.9743
171.4538	DCA_int_03 - phones	sil	171.4838
171.4838	DCA_int_03 - phones	W	171.5138
171.4838	DCA_int_03 - words	well	171.7038
171.5138	DCA_int_03 - phones	EH1	171.6238
171.6238	DCA_int_03 - phones	L	171.7038
171.7038	DCA_int_03 - phones	sp	171.7338
171.7338	DCA_int_03 - phones	IH0	171.8038
171.7338	DCA_int_03 - words	in	171.8438
171.8038	DCA_int_03 - phones	N	171.8438
171.8438	DCA_int_03 - phones	DH	171.8738
171.8438	DCA_int_03 - words	the	171.9438
171.8738	DCA_int_03 - phones	AH0	171.9438
171.9438	DCA_int_03 - phones	S	172.0238
171.9438	DCA_int_03 - words	summer	172.2238
172.0238	DCA_int_03 - phones	AH1	172.0938
172.0938	DCA_int_03 - phones	M	172.1738
172.1738	DCA_int_03 - phones	ER0	172.2238
172.2238	DCA_int_03 - phones	T	172.3438
172.2238	DCA_int_03 - words	time	172.4538
172.3438	DCA_int_03 - phones	AY1	172.4238
172.4238	DCA_int_03 - phones	M	172.4538
172.4538	DCA_int_03 - phones	W	172.4838
172.4538	DCA_int_03 - words	when	172.5438
172.4838	DCA_int_03 - phones	EH1	172.5138
172.5138	DCA_int_03 - phones	N	172.5438
172.5438	DCA_int_03 - phones	Y	172.6038
172.5438	DCA_int_03 - words	you	172.6438
172.6038	DCA_int_03 - phones	UW1	172.6438
172.6438	DCA_int_03 - phones	G	172.7338
172.6438	DCA_int_03 - words	go	172.8738
172.7338	DCA_int_03 - phones	OW1	172.8738
172.8738	DCA_int_03 - phones	AW1	172.9538
172.8738	DCA_int_03 - words	outside	173.5138
172.9538	DCA_int_03 - phones	T	173.0438
173.0438	DCA_int_03 - phones	S	173.1838
173.1838	DCA_int_03 - phones	AY1	173.4638
173.4638	DCA_int_03 - phones	D	173.5138
173.5138	DCA_int_03 - phones	sp	174.1903
174.1903	DCA_int_03 - phones	D	174.2903
174.1903	DCA_int_03 - words	do	174.3303
174.2903	DCA_int_03 - phones	UW1	174.3303
174.3303	DCA_int_03 - phones	Y	174.3803
174.3303	DCA_int_03 - words	you	174.4503
174.3803	DCA_int_03 - phones	UW1	174.4503
174.4503	DCA_int_03 - phones	sp	174.5003
174.5003	DCA_int_03 - phones	P	174.5903
174.5003	DCA_int_03 - words	play	174.8403
174.5903	DCA_int_03 - phones	L	174.6903
174.6903	DCA_int_03 - phones	EY1	174.8403
174.8403	DCA_int_03 - phones	sp	174.8703
175.4441	DCA_int_03 - phones	D	175.5241
175.4441	DCA_int_03 - words	different	175.7941
175.5241	DCA_int_03 - phones	IH1	175.5741
175.5741	DCA_int_03 - phones	F	175.6541
175.6541	DCA_int_03 - phones	R	175.6941
175.6941	DCA_int_03 - phones	AH0	175.7241
175.7241	DCA_int_03 - phones	N	175.7641
175.7641	DCA_int_03 - phones	T	175.7941
175.7941	DCA_int_03 - phones	K	175.8941
175.7941	DCA_int_03 - words	kind	176.0741
175.8941	DCA_int_03 - phones	AY1	175.9341
175.9341	DCA_int_03 - phones	N	176.0741
176.0741	DCA_int_03 - phones	sp	176.1041
176.1041	DCA_int_03 - phones	AH0	176.1341
176.1041	DCA_int_03 - words	of	176.1641
176.1341	DCA_int_03 - phones	V	176.1641
176.1641	DCA_int_03 - phones	sp	176.1941
176.1941	DCA_int_03 - phones	S	176.3441
176.1941	DCA_int_03 - words	say	176.4841
176.3441	DCA_int_03 - phones	EY1	176.4841
176.4841	DCA_int_03 - phones	AW1	176.5841
176.4841	DCA_int_03 - words	outside	176.9041
176.5841	DCA_int_03 - phones	T	176.6641
176.6641	DCA_int_03 - phones	S	176.7341
176.7341	DCA_int_03 - phones	AY1	176.8541
176.8541	DCA_int_03 - phones	D	176.9041
176.9041	DCA_int_03 - phones	G	176.9941
176.9041	DCA_int_03 - words	games	177.4041
176.9941	DCA_int_03 - phones	EY1	177.0741
177.0741	DCA_int_03 - phones	M	177.1841
177.1841	DCA_int_03 - phones	Z	177.4041
177.4041	DCA_int_03 - phones	sp	178.1167
178.1167	DCA_int_03 - phones	AW1	178.2067
178.1167	DCA_int_03 - words	outdoor	178.5167
178.2067	DCA_int_03 - phones	T	178.2867
178.2867	DCA_int_03 - phones	D	178.3667
178.3667	DCA_int_03 - phones	AO2	178.4267
178.4267	DCA_int_03 - phones	R	178.5167
178.5167	DCA_int_03 - phones	G	178.6167
178.5167	DCA_int_03 - words	games	179.0767
178.6167	DCA_int_03 - phones	EY1	178.7567
178.7567	DCA_int_03 - phones	M	178.8767
178.8767	DCA_int_03 - phones	Z	179.0767
179.0767	DCA_int_03 - phones	sp	179.1067
180.5313	DCA_int_03 - phones	W	180.6213
180.5313	DCA_int_03 - words	with	180.6913
180.6213	DCA_int_03 - phones	IH0	180.6613
180.6613	DCA_int_03 - phones	TH	180.6913
180.6913	DCA_int_03 - phones	sp	180.7313
180.7313	DCA_int_03 - phones	Y	180.7813
180.7313	DCA_int_03 - words	your	180.8413
180.7813	DCA_int_03 - phones	UH1	180.8113
180.8113	DCA_int_03 - phones	R	180.8413
180.8413	DCA_int_03 - phones	sp	180.9413
180.9413	DCA_int_03 - phones	F	180.9713
180.9413	DCA_int_03 - words	friends	181.4413
180.9713	DCA_int_03 - phones	R	181.0213
181.0213	DCA_int_03 - phones	EH1	181.1113
181.1113	DCA_int_03 - phones	N	181.3213
181.3213	DCA_int_03 - phones	Z	181.4413
181.4413	DCA_int_03 - phones	sp	184.9120
182.0549	DCA_se3_ag1_f_01 - phones	P	182.1449
182.0549	DCA_se3_ag1_f_01 - words	play	182.3249
182.1449	DCA_se3_ag1_f_01 - phones	L	182.1849
182.1849	DCA_se3_ag1_f_01 - phones	EY1	182.3249
182.3249	DCA_se3_ag1_f_01 - phones	TH	182.4049
182.3249	DCA_se3_ag1_f_01 - words	throwing	182.8249
182.4049	DCA_se3_ag1_f_01 - phones	R	182.4349
182.4349	DCA_se3_ag1_f_01 - phones	OW1	182.6149
182.6149	DCA_se3_ag1_f_01 - phones	IH0	182.7049
182.7049	DCA_se3_ag1_f_01 - phones	NG	182.8249
182.8249	DCA_se3_ag1_f_01 - phones	S	182.9949
182.8249	DCA_se3_ag1_f_01 - words	snowballs	183.4649
182.9949	DCA_se3_ag1_f_01 - phones	N	183.0549
183.0549	DCA_se3_ag1_f_01 - phones	OW1	183.1749
183.1749	DCA_se3_ag1_f_01 - phones	B	183.2449
183.2449	DCA_se3_ag1_f_01 - phones	AO2	183.3749
183.3749	DCA_se3_ag1_f_01 - phones	L	183.4349
183.4349	DCA_se3_ag1_f_01 - phones	Z	183.4649
183.4649	DCA_se3_ag1_f_01 - phones	sp	183.4949
183.4949	DCA_se3_ag1_f_01 - phones	AE1	183.6049
183.4949	DCA_se3_ag1_f_01 - words	at	183.6349
183.6049	DCA_se3_ag1_f_01 - phones	T	183.6349
183.6349	DCA_se3_ag1_f_01 - phones	IY1	183.7749
183.6349	DCA_se3_ag1_f_01 - words	each	184.0649
[truncated: 17,704 more rows]
