# Supplementary material for: Considering Performance in the Automated and Manual Coding of Sociolinguistic Variables: Lessons From Variable (ING)
Source: Front Artif Intell. 2021 Apr 29;4:648543. doi: 10.3389/frai.2021.648543 (PMC8117961; doi:10.3389/frai.2021.648543)
Supplement: Supplementary file 4 [file Data_Sheet_4.ZIP › CORAAL_Aligned_as_Tables/DCA_se1_ag2_m_01_1_txout.txt]

tmin	tier	text	tmax
0.4555	DCA_int_02 - phones	OW2	0.6855
0.4555	DCA_int_02 - words	okay	1.0355
0.6855	DCA_int_02 - phones	K	0.7955
0.7955	DCA_int_02 - phones	EY1	1.0355
1.0355	DCA_int_02 - words	uh	1.2055
1.0355	DCA_int_02 - phones	AH1	1.2055
1.2055	DCA_int_02 - phones	sp	1.2355
1.2355	DCA_int_02 - phones	TN	1.8755
1.2355	DCA_int_02 - words	rdx	1.8755
1.8755	DCA_int_02 - phones	sp	1.9655
1.9655	DCA_int_02 - phones	W	2.0055
1.9655	DCA_int_02 - words	when	2.1055
2.0055	DCA_int_02 - phones	EH1	2.0755
2.0755	DCA_int_02 - phones	N	2.1055
2.1055	DCA_int_02 - phones	Y	2.1355
2.1055	DCA_int_02 - words	you	2.1655
2.1355	DCA_int_02 - phones	UW1	2.1655
2.1655	DCA_int_02 - phones	W	2.2355
2.1655	DCA_int_02 - words	were	2.3855
2.2355	DCA_int_02 - phones	ER1	2.3855
2.3855	DCA_int_02 - phones	sp	2.4855
2.4855	DCA_int_02 - phones	Y	2.5555
2.4855	DCA_int_02 - words	younger	2.8455
2.5555	DCA_int_02 - phones	AH1	2.6355
2.6355	DCA_int_02 - phones	NG	2.7255
2.7255	DCA_int_02 - phones	G	2.7655
2.7655	DCA_int_02 - phones	ER0	2.8455
2.8455	DCA_int_02 - phones	sp	2.8755
2.8755	DCA_int_02 - phones	W	2.9255
2.8755	DCA_int_02 - words	what	2.9855
2.9255	DCA_int_02 - phones	AH1	2.9555
2.9555	DCA_int_02 - phones	T	2.9855
2.9855	DCA_int_02 - phones	sp	3.0655
3.0655	DCA_int_02 - phones	K	3.1055
3.0655	DCA_int_02 - words	kinds	3.2755
3.1055	DCA_int_02 - phones	AY1	3.1855
3.1855	DCA_int_02 - phones	N	3.2155
3.2155	DCA_int_02 - phones	Z	3.2755
3.2755	DCA_int_02 - phones	sp	3.3255
3.3255	DCA_int_02 - phones	AH0	3.3855
3.3255	DCA_int_02 - words	of	3.4355
3.3855	DCA_int_02 - phones	V	3.4355
3.4355	DCA_int_02 - phones	sp	3.6535
3.6535	DCA_int_02 - phones	G	3.6935
3.6535	DCA_int_02 - words	games	3.9935
3.6935	DCA_int_02 - phones	EY1	3.8135
3.8135	DCA_int_02 - phones	M	3.9335
3.9335	DCA_int_02 - phones	Z	3.9935
3.9935	DCA_int_02 - phones	D	4.0235
3.9935	DCA_int_02 - words	did	4.0835
4.0235	DCA_int_02 - phones	IH0	4.0535
4.0535	DCA_int_02 - phones	D	4.0835
4.0835	DCA_int_02 - phones	sp	4.1135
4.1135	DCA_int_02 - phones	Y	4.1435
4.1135	DCA_int_02 - words	you	4.1735
4.1435	DCA_int_02 - phones	UW1	4.1735
4.1735	DCA_int_02 - phones	sp	4.2235
4.2235	DCA_int_02 - phones	P	4.3235
4.2235	DCA_int_02 - words	play	4.4135
4.3235	DCA_int_02 - phones	L	4.3735
4.3735	DCA_int_02 - phones	EY1	4.4135
4.4135	DCA_int_02 - phones	sp	4.4435
4.4435	DCA_int_02 - phones	S	4.5635
4.4435	DCA_int_02 - words	say	4.6135
4.5635	DCA_int_02 - phones	EY1	4.6135
4.6135	DCA_int_02 - phones	W	4.6835
4.6135	DCA_int_02 - words	when	4.7635
4.6835	DCA_int_02 - phones	EH1	4.7235
4.7235	DCA_int_02 - phones	N	4.7635
4.7635	DCA_int_02 - phones	Y	4.7935
4.7635	DCA_int_02 - words	you	4.8235
4.7935	DCA_int_02 - phones	UW1	4.8235
4.8235	DCA_int_02 - phones	sp	4.8535
4.8535	DCA_int_02 - phones	W	4.9135
4.8535	DCA_int_02 - words	with	4.9735
4.9135	DCA_int_02 - phones	IH0	4.9435
4.9435	DCA_int_02 - phones	DH	4.9735
4.9735	DCA_int_02 - phones	sp	5.0135
5.0135	DCA_int_02 - phones	DH	5.0435
5.0135	DCA_int_02 - words	the	5.1235
5.0435	DCA_int_02 - phones	AH0	5.1235
5.1235	DCA_int_02 - phones	L	5.1535
5.1235	DCA_int_02 - words	little	5.3435
5.1535	DCA_int_02 - phones	IH1	5.1835
5.1835	DCA_int_02 - phones	T	5.2135
5.2135	DCA_int_02 - phones	AH0	5.2435
5.2435	DCA_int_02 - phones	L	5.3435
5.3435	DCA_int_02 - phones	sp	5.3835
5.3835	DCA_int_02 - phones	K	5.4835
5.3835	DCA_int_02 - words	kids	5.7435
5.4835	DCA_int_02 - phones	IH1	5.5535
5.5535	DCA_int_02 - phones	D	5.6035
5.6035	DCA_int_02 - phones	Z	5.7435
5.7435	DCA_int_02 - phones	sp	5.8435
5.8435	DCA_int_02 - phones	IH0	5.8835
5.8435	DCA_int_02 - words	in	5.9535
5.8835	DCA_int_02 - phones	N	5.9535
5.9535	DCA_int_02 - phones	sp	5.9835
5.9835	DCA_int_02 - phones	DH	6.0135
5.9835	DCA_int_02 - words	the	6.1635
6.0135	DCA_int_02 - phones	IY0	6.1635
6.1635	DCA_int_02 - phones	sp	6.2735
6.2735	DCA_int_02 - phones	N	6.3035
6.2735	DCA_int_02 - words	neighborhood	6.5635
6.3035	DCA_int_02 - phones	EY1	6.3335
6.3335	DCA_int_02 - phones	B	6.3635
6.3635	DCA_int_02 - phones	ER0	6.3935
6.3935	DCA_int_02 - phones	HH	6.4735
6.4735	DCA_int_02 - phones	UH2	6.5035
6.5035	DCA_int_02 - phones	D	6.5635
6.5625	DCA_se1_ag2_m_01 - phones	sil	6.6125
6.5635	DCA_int_02 - phones	sp	6.6235
6.6125	DCA_se1_ag2_m_01 - phones	AH1	6.7225
6.6125	DCA_se1_ag2_m_01 - words	um	6.8225
6.7225	DCA_se1_ag2_m_01 - phones	M	6.8225
6.8225	DCA_se1_ag2_m_01 - phones	sp	7.0225
7.0225	DCA_se1_ag2_m_01 - phones	B	7.1125
7.0225	DCA_se1_ag2_m_01 - words	basketball	7.9525
7.1125	DCA_se1_ag2_m_01 - phones	AE1	7.2425
7.2425	DCA_se1_ag2_m_01 - phones	S	7.3125
7.3125	DCA_se1_ag2_m_01 - phones	K	7.3825
7.3825	DCA_se1_ag2_m_01 - phones	AH0	7.4325
7.4325	DCA_se1_ag2_m_01 - phones	T	7.5125
7.5125	DCA_se1_ag2_m_01 - phones	B	7.5625
7.5625	DCA_se1_ag2_m_01 - phones	AO2	7.8225
7.8225	DCA_se1_ag2_m_01 - phones	L	7.9525
8.0895	DCA_se1_ag2_m_01 - phones	F	8.1795
8.0895	DCA_se1_ag2_m_01 - words	football	8.6995
8.1795	DCA_se1_ag2_m_01 - phones	UH1	8.2195
8.2195	DCA_se1_ag2_m_01 - phones	T	8.3495
8.3495	DCA_se1_ag2_m_01 - phones	B	8.3995
8.3995	DCA_se1_ag2_m_01 - phones	AO2	8.5195
8.5195	DCA_se1_ag2_m_01 - phones	L	8.6995
8.6995	DCA_se1_ag2_m_01 - phones	sp	9.0977
9.0977	DCA_se1_ag2_m_01 - phones	B	9.1377
9.0977	DCA_se1_ag2_m_01 - words	baseball	9.6977
9.1377	DCA_se1_ag2_m_01 - phones	EY1	9.3177
9.3177	DCA_se1_ag2_m_01 - phones	S	9.4277
9.4277	DCA_se1_ag2_m_01 - phones	B	9.4877
9.4877	DCA_se1_ag2_m_01 - phones	AO1	9.6377
9.6377	DCA_se1_ag2_m_01 - phones	L	9.6977
9.6977	DCA_se1_ag2_m_01 - phones	S	9.8377
9.6977	DCA_se1_ag2_m_01 - words	softball	10.4777
9.8377	DCA_se1_ag2_m_01 - phones	AO1	9.9977
9.9977	DCA_se1_ag2_m_01 - phones	F	10.0877
10.0877	DCA_se1_ag2_m_01 - phones	T	10.1277
10.1277	DCA_se1_ag2_m_01 - phones	B	10.1677
10.1677	DCA_se1_ag2_m_01 - phones	AO2	10.3777
10.3777	DCA_se1_ag2_m_01 - phones	L	10.4777
10.4777	DCA_se1_ag2_m_01 - phones	sp	10.9878
10.9878	DCA_se1_ag2_m_01 - phones	JH	11.0178
10.9878	DCA_se1_ag2_m_01 - words	just	11.1178
11.0178	DCA_se1_ag2_m_01 - phones	IH0	11.0478
11.0478	DCA_se1_ag2_m_01 - phones	S	11.1178
11.1178	DCA_se1_ag2_m_01 - phones	AH0	11.1978
11.1178	DCA_se1_ag2_m_01 - words	about	11.4078
11.1978	DCA_se1_ag2_m_01 - phones	B	11.2478
11.2478	DCA_se1_ag2_m_01 - phones	AW1	11.3178
11.3178	DCA_se1_ag2_m_01 - phones	T	11.4078
11.4078	DCA_se1_ag2_m_01 - phones	P	11.4378
11.4078	DCA_se1_ag2_m_01 - words	practically	11.7478
11.4378	DCA_se1_ag2_m_01 - phones	R	11.4878
11.4878	DCA_se1_ag2_m_01 - phones	AE1	11.5478
11.5478	DCA_se1_ag2_m_01 - phones	K	11.5878
11.5878	DCA_se1_ag2_m_01 - phones	T	11.6278
11.6278	DCA_se1_ag2_m_01 - phones	AH0	11.6578
11.6578	DCA_se1_ag2_m_01 - phones	K	11.6878
11.6878	DCA_se1_ag2_m_01 - phones	L	11.7178
11.7178	DCA_se1_ag2_m_01 - phones	IY0	11.7478
11.7478	DCA_se1_ag2_m_01 - phones	AO1	11.8978
11.7478	DCA_se1_ag2_m_01 - words	all	11.9578
11.8978	DCA_se1_ag2_m_01 - phones	L	11.9578
11.9578	DCA_se1_ag2_m_01 - phones	DH	12.0578
11.9578	DCA_se1_ag2_m_01 - words	the	12.1278
12.0578	DCA_se1_ag2_m_01 - phones	AH0	12.1278
12.1278	DCA_se1_ag2_m_01 - phones	S	12.1978
12.1278	DCA_se1_ag2_m_01 - words	sports	12.8778
12.1978	DCA_se1_ag2_m_01 - phones	P	12.2978
12.2978	DCA_se1_ag2_m_01 - phones	AO1	12.4278
12.4278	DCA_se1_ag2_m_01 - phones	R	12.4778
12.4778	DCA_se1_ag2_m_01 - phones	T	12.5478
12.5478	DCA_se1_ag2_m_01 - phones	S	12.8778
12.8778	DCA_se1_ag2_m_01 - phones	sp	12.9078
12.9078	DCA_se1_ag2_m_01 - phones	S	12.9378
12.9078	DCA_se1_ag2_m_01 - words	swimming	13.2978
12.9378	DCA_se1_ag2_m_01 - phones	W	13.0278
13.0278	DCA_se1_ag2_m_01 - phones	IH1	13.0678
13.0678	DCA_se1_ag2_m_01 - phones	M	13.1478
13.1478	DCA_se1_ag2_m_01 - phones	IH0	13.1878
13.1878	DCA_se1_ag2_m_01 - phones	NG	13.2978
13.2978	DCA_se1_ag2_m_01 - phones	sp	14.4235
13.9973	DCA_int_02 - phones	M	14.0973
13.9973	DCA_int_02 - words	mm-hm	14.3373
14.0973	DCA_int_02 - phones	HH	14.1273
14.1273	DCA_int_02 - phones	M	14.3373
14.3373	DCA_int_02 - phones	sp	14.4273
14.4235	DCA_se1_ag2_m_01 - phones	AH1	14.7535
14.4235	DCA_se1_ag2_m_01 - words	uh	14.7535
14.7535	DCA_se1_ag2_m_01 - phones	AY1	14.7935
14.7535	DCA_se1_ag2_m_01 - words	i	14.7935
14.7935	DCA_se1_ag2_m_01 - phones	EH1	14.8735
14.7935	DCA_se1_ag2_m_01 - words	ever	14.9735
14.8735	DCA_se1_ag2_m_01 - phones	V	14.9335
14.9335	DCA_se1_ag2_m_01 - phones	ER0	14.9735
14.9735	DCA_se1_ag2_m_01 - phones	D	15.0435
14.9735	DCA_se1_ag2_m_01 - words	did	15.1335
15.0435	DCA_se1_ag2_m_01 - phones	IH0	15.1035
15.1035	DCA_se1_ag2_m_01 - phones	D	15.1335
15.1335	DCA_se1_ag2_m_01 - phones	sp	15.6294
15.6294	DCA_se1_ag2_m_01 - phones	W	15.6594
15.6294	DCA_se1_ag2_m_01 - words	was	15.7394
15.6594	DCA_se1_ag2_m_01 - phones	AA1	15.6894
15.6894	DCA_se1_ag2_m_01 - phones	Z	15.7394
15.7394	DCA_se1_ag2_m_01 - phones	K	15.8194
15.7394	DCA_se1_ag2_m_01 - words	crazy	16.0294
15.8194	DCA_se1_ag2_m_01 - phones	R	15.8694
15.8694	DCA_se1_ag2_m_01 - phones	EY1	15.9694
15.9694	DCA_se1_ag2_m_01 - phones	Z	15.9994
15.9994	DCA_se1_ag2_m_01 - phones	IY0	16.0294
16.0294	DCA_se1_ag2_m_01 - phones	AH0	16.0694
16.0294	DCA_se1_ag2_m_01 - words	about	16.2494
16.0694	DCA_se1_ag2_m_01 - phones	B	16.1194
16.1194	DCA_se1_ag2_m_01 - phones	AW1	16.1894
16.1894	DCA_se1_ag2_m_01 - phones	T	16.2494
16.2494	DCA_se1_ag2_m_01 - phones	S	16.3694
16.2494	DCA_se1_ag2_m_01 - words	swimming	16.8094
16.3694	DCA_se1_ag2_m_01 - phones	W	16.4394
16.4394	DCA_se1_ag2_m_01 - phones	IH1	16.4794
16.4794	DCA_se1_ag2_m_01 - phones	M	16.5594
16.5594	DCA_se1_ag2_m_01 - phones	IH0	16.6094
16.6094	DCA_se1_ag2_m_01 - phones	NG	16.8094
17.1404	DCA_int_02 - phones	IH0	17.2104
17.1404	DCA_int_02 - words	is	17.2404
17.2104	DCA_int_02 - phones	Z	17.2404
17.2404	DCA_int_02 - phones	sp	17.2704
17.2704	DCA_int_02 - phones	DH	17.3104
17.2704	DCA_int_02 - words	that	17.4304
17.3104	DCA_int_02 - phones	AE1	17.3704
17.3704	DCA_int_02 - phones	T	17.4304
17.4304	DCA_int_02 - phones	R	17.4704
17.4304	DCA_int_02 - words	right	17.6604
17.4704	DCA_int_02 - phones	AY1	17.6104
17.6104	DCA_int_02 - phones	T	17.6604
17.6604	DCA_int_02 - phones	sp	17.6904
17.6904	DCA_int_02 - phones	HH	17.7504
17.6904	DCA_int_02 - words	how	17.8004
17.7504	DCA_int_02 - phones	AW1	17.8004
17.8004	DCA_int_02 - phones	sp	17.9504
17.9504	DCA_int_02 - phones	S	17.9904
17.9504	DCA_int_02 - words	c	18.0204
17.9904	DCA_int_02 - phones	IY1	18.0204
18.0204	DCA_int_02 - phones	Y	18.0704
18.0204	DCA_int_02 - words	you	18.1704
18.0704	DCA_int_02 - phones	UW1	18.1704
18.1704	DCA_int_02 - phones	sp	18.2404
18.2404	DCA_int_02 - phones	D	18.2904
18.2404	DCA_int_02 - words	do	18.3704
18.2904	DCA_int_02 - phones	UW1	18.3704
18.3704	DCA_int_02 - phones	sp	18.4004
18.4004	DCA_int_02 - words	a	18.4304
18.4004	DCA_int_02 - phones	AH0	18.4304
18.4304	DCA_int_02 - phones	L	18.4804
18.4304	DCA_int_02 - words	lot	18.5604
18.4804	DCA_int_02 - phones	AA1	18.5304
18.5304	DCA_int_02 - phones	T	18.5604
18.5604	DCA_int_02 - phones	AH0	18.5904
18.5604	DCA_int_02 - words	of	18.6704
18.5904	DCA_int_02 - phones	V	18.6704
18.6704	DCA_int_02 - phones	sp	18.7004
18.7004	DCA_int_02 - phones	S	18.7304
18.7004	DCA_int_02 - words	swimming	18.9704
18.7304	DCA_int_02 - phones	W	18.7604
18.7604	DCA_int_02 - phones	IH1	18.7904
18.7904	DCA_int_02 - phones	M	18.8204
18.8204	DCA_int_02 - phones	IH0	18.8504
18.8504	DCA_int_02 - phones	NG	18.9704
18.9704	DCA_int_02 - phones	sp	19.0004
19.0004	DCA_int_02 - phones	W	19.0704
19.0004	DCA_int_02 - words	when	19.1504
19.0704	DCA_int_02 - phones	EH1	19.1104
19.1104	DCA_int_02 - phones	N	19.1504
19.1504	DCA_int_02 - phones	Y	19.1804
19.1504	DCA_int_02 - words	you	19.2504
19.1804	DCA_int_02 - phones	UW1	19.2504
19.2504	DCA_int_02 - phones	sp	19.2904
19.2904	DCA_int_02 - phones	G	19.3204
19.2904	DCA_int_02 - words	grew	19.4304
19.3204	DCA_int_02 - phones	R	19.3504
19.3504	DCA_int_02 - phones	UW1	19.4304
19.4304	DCA_int_02 - phones	AH1	19.4604
19.4304	DCA_int_02 - words	up	19.6704
19.4604	DCA_int_02 - phones	P	19.6704
20.2315	DCA_se1_ag2_m_01 - phones	sil	20.2715
20.2715	DCA_se1_ag2_m_01 - words	oh	20.4515
20.2715	DCA_se1_ag2_m_01 - phones	OW1	20.4515
20.4515	DCA_se1_ag2_m_01 - phones	Y	20.5415
20.4515	DCA_se1_ag2_m_01 - words	yes	20.8915
20.5415	DCA_se1_ag2_m_01 - phones	EH1	20.7015
20.7015	DCA_se1_ag2_m_01 - phones	S	20.8915
21.2052	DCA_se1_ag2_m_01 - phones	sil	21.2652
21.2652	DCA_se1_ag2_m_01 - words	i	21.3652
21.2652	DCA_se1_ag2_m_01 - phones	AY1	21.3652
21.3652	DCA_se1_ag2_m_01 - phones	S	21.4652
21.3652	DCA_se1_ag2_m_01 - words	still	21.6752
21.4652	DCA_se1_ag2_m_01 - phones	T	21.5252
21.5252	DCA_se1_ag2_m_01 - phones	IH1	21.5752
21.5752	DCA_se1_ag2_m_01 - phones	L	21.6752
21.6752	DCA_se1_ag2_m_01 - phones	D	21.7252
21.6752	DCA_se1_ag2_m_01 - words	do	21.9052
21.7252	DCA_se1_ag2_m_01 - phones	UW1	21.9052
21.9052	DCA_se1_ag2_m_01 - phones	AY1	21.9752
21.9052	DCA_se1_ag2_m_01 - words	i	21.9752
21.9752	DCA_se1_ag2_m_01 - phones	AH1	22.1152
21.9752	DCA_se1_ag2_m_01 - words	uh	22.1152
22.1152	DCA_se1_ag2_m_01 - phones	sp	22.1952
22.1952	DCA_se1_ag2_m_01 - phones	M	22.3652
22.1952	DCA_se1_ag2_m_01 - words	matter	22.5152
22.3652	DCA_se1_ag2_m_01 - phones	AE1	22.3952
22.3952	DCA_se1_ag2_m_01 - phones	T	22.4552
22.4552	DCA_se1_ag2_m_01 - phones	ER0	22.5152
22.5152	DCA_se1_ag2_m_01 - phones	AH0	22.5552
22.5152	DCA_se1_ag2_m_01 - words	of	22.5852
22.5552	DCA_se1_ag2_m_01 - phones	V	22.5852
22.5852	DCA_se1_ag2_m_01 - phones	F	22.7152
22.5852	DCA_se1_ag2_m_01 - words	fact	22.9052
22.7152	DCA_se1_ag2_m_01 - phones	AE1	22.8152
22.8152	DCA_se1_ag2_m_01 - phones	K	22.8552
22.8552	DCA_se1_ag2_m_01 - phones	T	22.9052
22.9052	DCA_se1_ag2_m_01 - phones	AY1	23.0152
22.9052	DCA_se1_ag2_m_01 - words	i	23.0152
23.0152	DCA_se1_ag2_m_01 - phones	W	23.0952
23.0152	DCA_se1_ag2_m_01 - words	was	23.1552
23.0952	DCA_se1_ag2_m_01 - phones	AH0	23.1252
23.1252	DCA_se1_ag2_m_01 - phones	Z	23.1552
23.1552	DCA_se1_ag2_m_01 - phones	JH	23.2252
23.1552	DCA_se1_ag2_m_01 - words	just	23.3352
23.2252	DCA_se1_ag2_m_01 - phones	IH0	23.2852
23.2852	DCA_se1_ag2_m_01 - phones	S	23.3352
23.3352	DCA_se1_ag2_m_01 - phones	S	23.3952
23.3352	DCA_se1_ag2_m_01 - words	swimming	23.6652
23.3952	DCA_se1_ag2_m_01 - phones	W	23.4552
23.4552	DCA_se1_ag2_m_01 - phones	IH1	23.4852
23.4852	DCA_se1_ag2_m_01 - phones	M	23.5652
23.5652	DCA_se1_ag2_m_01 - phones	IH0	23.6052
23.6052	DCA_se1_ag2_m_01 - phones	NG	23.6652
23.6652	DCA_se1_ag2_m_01 - phones	AE1	23.7652
23.6652	DCA_se1_ag2_m_01 - words	at	23.7952
23.7652	DCA_se1_ag2_m_01 - phones	T	23.7952
23.7952	DCA_se1_ag2_m_01 - phones	sp	23.8652
23.8652	DCA_se1_ag2_m_01 - phones	DH	23.9452
23.8652	DCA_se1_ag2_m_01 - words	the	24.0452
23.9452	DCA_se1_ag2_m_01 - phones	AH0	24.0452
24.0452	DCA_se1_ag2_m_01 - phones	sp	24.1352
24.1352	DCA_se1_ag2_m_01 - phones	B	24.2152
24.1352	DCA_se1_ag2_m_01 - words	banneker	24.5152
24.2152	DCA_se1_ag2_m_01 - phones	AE1	24.2952
24.2952	DCA_se1_ag2_m_01 - phones	N	24.3252
24.3252	DCA_se1_ag2_m_01 - phones	EH0	24.3652
24.3652	DCA_se1_ag2_m_01 - phones	K	24.4352
24.4352	DCA_se1_ag2_m_01 - phones	ER0	24.5152
24.5152	DCA_se1_ag2_m_01 - phones	S	24.5952
24.5152	DCA_se1_ag2_m_01 - words	swimming	24.8352
24.5952	DCA_se1_ag2_m_01 - phones	W	24.6352
24.6352	DCA_se1_ag2_m_01 - phones	IH1	24.6652
24.6652	DCA_se1_ag2_m_01 - phones	M	24.7352
24.7352	DCA_se1_ag2_m_01 - phones	IH0	24.7652
24.7652	DCA_se1_ag2_m_01 - phones	NG	24.8352
24.8352	DCA_se1_ag2_m_01 - phones	P	24.9352
24.8352	DCA_se1_ag2_m_01 - words	pool	25.1652
24.9352	DCA_se1_ag2_m_01 - phones	UW1	24.9852
24.9852	DCA_se1_ag2_m_01 - phones	L	25.1652
25.1652	DCA_se1_ag2_m_01 - phones	L	25.2552
25.1652	DCA_se1_ag2_m_01 - words	last	25.4452
25.2552	DCA_se1_ag2_m_01 - phones	AE1	25.3852
25.3852	DCA_se1_ag2_m_01 - phones	S	25.4452
25.4452	DCA_se1_ag2_m_01 - phones	S	25.5352
25.4452	DCA_se1_ag2_m_01 - words	sunday	25.7052
25.5352	DCA_se1_ag2_m_01 - phones	AH1	25.6152
25.6152	DCA_se1_ag2_m_01 - phones	N	25.6452
25.6452	DCA_se1_ag2_m_01 - phones	D	25.6752
25.6752	DCA_se1_ag2_m_01 - phones	IY2	25.7052
25.7052	DCA_se1_ag2_m_01 - phones	sp	26.9387
26.1791	DCA_int_02 - phones	sil	26.2291
26.2291	DCA_int_02 - phones	IH0	26.3191
26.2291	DCA_int_02 - words	is	26.3591
26.3191	DCA_int_02 - phones	Z	26.3591
26.3591	DCA_int_02 - phones	DH	26.4091
26.3591	DCA_int_02 - words	that	26.5891
26.4091	DCA_int_02 - phones	AE1	26.4791
26.4791	DCA_int_02 - phones	T	26.5891
26.5891	DCA_int_02 - phones	R	26.6391
26.5891	DCA_int_02 - words	right	26.8091
26.6391	DCA_int_02 - phones	AY1	26.6991
26.6991	DCA_int_02 - phones	T	26.8091
26.8091	DCA_int_02 - phones	sp	26.8491
26.8491	DCA_int_02 - phones	D	26.8791
26.8491	DCA_int_02 - words	do	26.9391
26.8791	DCA_int_02 - phones	UW1	26.9391
26.9387	DCA_se1_ag2_m_01 - phones	DH	26.9687
26.9387	DCA_se1_ag2_m_01 - words	that	27.0387
26.9391	DCA_int_02 - phones	Y	26.9791
26.9391	DCA_int_02 - words	you	27.1991
26.9687	DCA_se1_ag2_m_01 - phones	AH0	26.9987
26.9791	DCA_int_02 - phones	UW1	27.1991
26.9987	DCA_se1_ag2_m_01 - phones	T	27.0387
27.0387	DCA_se1_ag2_m_01 - phones	sp	27.1387
27.1387	DCA_se1_ag2_m_01 - words	s	27.1887
27.1387	DCA_se1_ag2_m_01 - phones	Z	27.1887
27.1887	DCA_se1_ag2_m_01 - phones	R	27.2387
27.1887	DCA_se1_ag2_m_01 - words	right	27.3287
27.2387	DCA_se1_ag2_m_01 - phones	AY1	27.2687
27.2687	DCA_se1_ag2_m_01 - phones	T	27.3287
27.3287	DCA_se1_ag2_m_01 - phones	sp	31.5503
27.4228	DCA_int_02 - phones	D	27.4528
27.4228	DCA_int_02 - words	do	27.4828
27.4528	DCA_int_02 - phones	UW1	27.4828
27.4828	DCA_int_02 - phones	Y	27.5128
27.4828	DCA_int_02 - words	you	27.5828
27.5128	DCA_int_02 - phones	UW1	27.5828
27.5828	DCA_int_02 - phones	R	27.7328
27.5828	DCA_int_02 - words	race	27.9828
27.7328	DCA_int_02 - phones	EY1	27.8828
27.8828	DCA_int_02 - phones	S	27.9828
27.9828	DCA_int_02 - words	or	28.1028
27.9828	DCA_int_02 - phones	ER0	28.1028
28.1028	DCA_int_02 - phones	EH1	28.1328
28.1028	DCA_int_02 - words	anything	28.4428
28.1328	DCA_int_02 - phones	N	28.1728
28.1728	DCA_int_02 - phones	IY0	28.2728
28.2728	DCA_int_02 - phones	TH	28.3528
28.3528	DCA_int_02 - phones	IH2	28.4028
28.4028	DCA_int_02 - phones	NG	28.4428
28.4428	DCA_int_02 - phones	W	28.4728
28.4428	DCA_int_02 - words	when	28.5928
28.4728	DCA_int_02 - phones	EH1	28.5028
28.5028	DCA_int_02 - phones	N	28.5928
28.5928	DCA_int_02 - phones	Y	28.6228
28.5928	DCA_int_02 - words	you	28.6528
28.6228	DCA_int_02 - phones	UW1	28.6528
28.6528	DCA_int_02 - phones	sp	28.6828
28.6828	DCA_int_02 - phones	S	28.8228
28.6828	DCA_int_02 - words	swim	29.0128
28.8228	DCA_int_02 - phones	W	28.8928
28.8928	DCA_int_02 - phones	IH1	28.9428
28.9428	DCA_int_02 - phones	M	29.0128
29.0128	DCA_int_02 - phones	sp	29.0428
29.0428	DCA_int_02 - phones	ER0	29.2228
29.0428	DCA_int_02 - words	or	29.2228
29.2228	DCA_int_02 - phones	sp	29.2528
29.2528	DCA_int_02 - phones	Y	29.2828
29.2528	DCA_int_02 - words	ya	29.3128
29.2828	DCA_int_02 - phones	AA1	29.3128
29.3128	DCA_int_02 - phones	sp	30.3619
30.3619	DCA_int_02 - phones	AO1	30.4119
30.3619	DCA_int_02 - words	or	30.4419
30.4119	DCA_int_02 - phones	R	30.4419
30.4419	DCA_int_02 - phones	ER0	30.5319
30.4419	DCA_int_02 - words	are	30.5319
30.5319	DCA_int_02 - phones	sp	30.6019
30.6019	DCA_int_02 - phones	JH	30.6319
30.6019	DCA_int_02 - words	just	30.7619
30.6319	DCA_int_02 - phones	IH0	30.6819
30.6819	DCA_int_02 - phones	S	30.7619
30.7619	DCA_int_02 - phones	sp	30.8019
30.8019	DCA_int_02 - phones	S	30.8419
30.8019	DCA_int_02 - words	swim	31.0119
30.8419	DCA_int_02 - phones	W	30.8919
30.8919	DCA_int_02 - phones	IH1	30.9219
30.9219	DCA_int_02 - phones	M	31.0119
31.0119	DCA_int_02 - phones	sp	31.0819
31.0819	DCA_int_02 - phones	F	31.1219
31.0819	DCA_int_02 - words	for	31.1919
31.1219	DCA_int_02 - phones	ER0	31.1919
31.1919	DCA_int_02 - phones	sp	31.2819
31.2819	DCA_int_02 - phones	F	31.3319
31.2819	DCA_int_02 - words	fun	31.5119
31.3319	DCA_int_02 - phones	AH1	31.4419
31.4419	DCA_int_02 - phones	N	31.5119
31.5503	DCA_se1_ag2_m_01 - phones	OW1	31.6703
31.5503	DCA_se1_ag2_m_01 - words	oh	31.6703
31.6703	DCA_se1_ag2_m_01 - phones	W	31.7403
31.6703	DCA_se1_ag2_m_01 - words	we	31.7903
31.7403	DCA_se1_ag2_m_01 - phones	IY1	31.7903
31.7903	DCA_se1_ag2_m_01 - phones	S	31.9003
31.7903	DCA_se1_ag2_m_01 - words	swim	32.0503
31.9003	DCA_se1_ag2_m_01 - phones	W	31.9403
31.9403	DCA_se1_ag2_m_01 - phones	IH1	32.0003
32.0003	DCA_se1_ag2_m_01 - phones	M	32.0503
32.0503	DCA_se1_ag2_m_01 - phones	F	32.1303
32.0503	DCA_se1_ag2_m_01 - words	for	32.2103
32.1303	DCA_se1_ag2_m_01 - phones	ER0	32.2103
32.2103	DCA_se1_ag2_m_01 - phones	F	32.3603
32.2103	DCA_se1_ag2_m_01 - words	fun	32.5603
32.3603	DCA_se1_ag2_m_01 - phones	AH1	32.5003
32.5003	DCA_se1_ag2_m_01 - phones	N	32.5603
32.5603	DCA_se1_ag2_m_01 - phones	D	32.6603
32.5603	DCA_se1_ag2_m_01 - words	do	32.7603
32.6603	DCA_se1_ag2_m_01 - phones	UW1	32.7603
32.7603	DCA_se1_ag2_m_01 - phones	AH0	32.7903
32.7603	DCA_se1_ag2_m_01 - words	a	32.7903
32.7903	DCA_se1_ag2_m_01 - phones	L	32.8203
32.7903	DCA_se1_ag2_m_01 - words	little	32.9903
32.8203	DCA_se1_ag2_m_01 - phones	IH1	32.8503
32.8503	DCA_se1_ag2_m_01 - phones	T	32.8903
32.8903	DCA_se1_ag2_m_01 - phones	AH0	32.9203
32.9203	DCA_se1_ag2_m_01 - phones	L	32.9903
32.9903	DCA_se1_ag2_m_01 - phones	R	33.1203
32.9903	DCA_se1_ag2_m_01 - words	racing	33.4603
33.1203	DCA_se1_ag2_m_01 - phones	EY1	33.2403
33.2403	DCA_se1_ag2_m_01 - phones	S	33.3403
33.3403	DCA_se1_ag2_m_01 - phones	IH0	33.4003
33.4003	DCA_se1_ag2_m_01 - phones	NG	33.4603
33.4603	DCA_se1_ag2_m_01 - phones	AH0	33.4903
33.4603	DCA_se1_ag2_m_01 - words	and	33.5803
33.4903	DCA_se1_ag2_m_01 - phones	N	33.5803
33.5803	DCA_se1_ag2_m_01 - phones	S	33.6703
33.5803	DCA_se1_ag2_m_01 - words	stuff	33.8603
33.6703	DCA_se1_ag2_m_01 - phones	T	33.7203
33.7203	DCA_se1_ag2_m_01 - phones	AH1	33.7903
33.7903	DCA_se1_ag2_m_01 - phones	F	33.8603
33.8603	DCA_se1_ag2_m_01 - phones	sp	33.8903
33.8903	DCA_se1_ag2_m_01 - phones	L	33.9603
33.8903	DCA_se1_ag2_m_01 - words	like	34.0803
33.9603	DCA_se1_ag2_m_01 - phones	AY1	34.0203
34.0203	DCA_se1_ag2_m_01 - phones	K	34.0803
34.0803	DCA_se1_ag2_m_01 - phones	DH	34.1303
34.0803	DCA_se1_ag2_m_01 - words	that	34.3803
34.1303	DCA_se1_ag2_m_01 - phones	AH0	34.2703
34.2703	DCA_se1_ag2_m_01 - phones	T	34.3803
34.5787	DCA_int_02 - phones	sil	34.6087
34.6087	DCA_int_02 - phones	AH1	34.7887
34.6087	DCA_int_02 - words	uh-huh	34.9887
34.7887	DCA_int_02 - phones	HH	34.8487
34.8487	DCA_int_02 - phones	AH1	34.9887
34.9887	DCA_int_02 - phones	sp	35.1487
35.7030	DCA_int_02 - phones	HH	35.7730
35.7030	DCA_int_02 - words	how	35.8730
35.7730	DCA_int_02 - phones	AW1	35.8730
35.8730	DCA_int_02 - phones	AH0	35.9030
35.8730	DCA_int_02 - words	about	36.0930
35.9030	DCA_int_02 - phones	B	35.9530
35.9530	DCA_int_02 - phones	AW1	36.0630
36.0630	DCA_int_02 - phones	T	36.0930
36.0930	DCA_int_02 - words	uh	36.1530
36.0930	DCA_int_02 - phones	AH1	36.1530
36.1530	DCA_int_02 - phones	sp	36.1830
36.1830	DCA_int_02 - phones	DH	36.2330
36.1830	DCA_int_02 - words	the	36.3230
36.2330	DCA_int_02 - phones	AH1	36.3230
36.3230	DCA_int_02 - phones	AH1	36.5330
36.3230	DCA_int_02 - words	other	37.0530
36.5330	DCA_int_02 - phones	DH	36.6130
36.6130	DCA_int_02 - phones	ER0	37.0530
37.0530	DCA_int_02 - phones	sp	37.0830
37.0830	DCA_int_02 - phones	G	37.1230
37.0830	DCA_int_02 - words	games	37.3930
37.1230	DCA_int_02 - phones	EY1	37.2430
37.2430	DCA_int_02 - phones	M	37.3530
37.3530	DCA_int_02 - phones	Z	37.3930
37.3930	DCA_int_02 - phones	sp	37.4630
37.4630	DCA_int_02 - phones	DH	37.5130
37.4630	DCA_int_02 - words	that	37.5830
37.5130	DCA_int_02 - phones	AH0	37.5430
37.5430	DCA_int_02 - phones	T	37.5830
37.5830	DCA_int_02 - phones	sp	37.6730
37.6730	DCA_int_02 - phones	K	37.7130
37.6730	DCA_int_02 - words	kids	37.8630
37.7130	DCA_int_02 - phones	IH1	37.7930
37.7930	DCA_int_02 - phones	D	37.8230
37.8230	DCA_int_02 - phones	Z	37.8630
37.8630	DCA_int_02 - phones	sp	37.9630
37.9630	DCA_int_02 - phones	Y	38.0430
37.9630	DCA_int_02 - words	usually	38.3330
38.0430	DCA_int_02 - phones	UW1	38.0930
38.0930	DCA_int_02 - phones	ZH	38.2130
38.2130	DCA_int_02 - phones	AH0	38.2430
38.2430	DCA_int_02 - phones	L	38.2730
38.2730	DCA_int_02 - phones	IY0	38.3330
38.3330	DCA_int_02 - phones	sp	38.4130
38.4130	DCA_int_02 - phones	P	38.5130
38.4130	DCA_int_02 - words	play	38.7730
38.5130	DCA_int_02 - phones	L	38.5830
38.5830	DCA_int_02 - phones	EY1	38.7730
38.7730	DCA_int_02 - phones	sp	38.8130
38.8130	DCA_int_02 - phones	L	38.9430
38.8130	DCA_int_02 - words	like	39.0530
38.9430	DCA_int_02 - phones	AY1	39.0030
39.0030	DCA_int_02 - phones	K	39.0530
39.0530	DCA_int_02 - phones	sp	39.1530
39.1530	DCA_int_02 - words	uh	39.3030
39.1530	DCA_int_02 - phones	AH1	39.3030
39.3030	DCA_int_02 - phones	sp	39.4430
39.8978	DCA_int_02 - phones	HH	39.9578
39.8978	DCA_int_02 - words	hopscotch	40.7278
39.9578	DCA_int_02 - phones	AA1	40.0378
40.0378	DCA_int_02 - phones	P	40.1678
40.1678	DCA_int_02 - phones	S	40.2878
40.2878	DCA_int_02 - phones	K	40.3578
40.3578	DCA_int_02 - phones	AA2	40.6978
40.6978	DCA_int_02 - phones	CH	40.7278
40.7278	DCA_int_02 - phones	sp	40.9460
40.9460	DCA_int_02 - words	or	41.0960
40.9460	DCA_int_02 - phones	ER0	41.0960
41.0960	DCA_int_02 - phones	sp	41.2360
41.2360	DCA_int_02 - phones	R	41.3160
41.2360	DCA_int_02 - words	red	41.4060
41.3160	DCA_int_02 - phones	EH1	41.3460
41.3460	DCA_int_02 - phones	D	41.4060
41.4060	DCA_int_02 - phones	sp	41.4760
41.4760	DCA_int_02 - phones	R	41.5660
41.4760	DCA_int_02 - words	rover	41.8460
41.5660	DCA_int_02 - phones	OW1	41.7360
41.7360	DCA_int_02 - phones	V	41.8160
41.8160	DCA_int_02 - phones	ER0	41.8460
41.8460	DCA_int_02 - phones	sp	41.9760
41.9760	DCA_int_02 - phones	ER0	42.2160
41.9760	DCA_int_02 - words	or	42.2160
42.2160	DCA_int_02 - phones	sp	58.3150
42.6055	DCA_se1_ag2_m_01 - words	i	42.8755
42.6055	DCA_se1_ag2_m_01 - phones	AY1	42.8755
42.8755	DCA_se1_ag2_m_01 - phones	P	42.9955
42.8755	DCA_se1_ag2_m_01 - words	played	43.2955
42.9955	DCA_se1_ag2_m_01 - phones	L	43.0555
43.0555	DCA_se1_ag2_m_01 - phones	EY1	43.2155
43.2155	DCA_se1_ag2_m_01 - phones	D	43.2955
43.2955	DCA_se1_ag2_m_01 - phones	DH	43.3455
43.2955	DCA_se1_ag2_m_01 - words	that	43.5255
43.3455	DCA_se1_ag2_m_01 - phones	AE1	43.4655
43.4655	DCA_se1_ag2_m_01 - phones	T	43.5255
43.5255	DCA_se1_ag2_m_01 - phones	B	43.6255
43.5255	DCA_se1_ag2_m_01 - words	but	43.7355
43.6255	DCA_se1_ag2_m_01 - phones	AH1	43.6855
43.6855	DCA_se1_ag2_m_01 - phones	T	43.7355
43.7355	DCA_se1_ag2_m_01 - phones	sp	43.8555
43.8555	DCA_se1_ag2_m_01 - phones	DH	43.9355
43.8555	DCA_se1_ag2_m_01 - words	that	44.0455
43.9355	DCA_se1_ag2_m_01 - phones	AE1	43.9755
43.9755	DCA_se1_ag2_m_01 - phones	T	44.0455
44.0455	DCA_se1_ag2_m_01 - words	s	44.0855
44.0455	DCA_se1_ag2_m_01 - phones	S	44.0855
44.0855	DCA_se1_ag2_m_01 - phones	W	44.1455
44.0855	DCA_se1_ag2_m_01 - words	was	44.2255
44.1455	DCA_se1_ag2_m_01 - phones	AH0	44.1755
44.1755	DCA_se1_ag2_m_01 - phones	Z	44.2255
44.2255	DCA_se1_ag2_m_01 - phones	OW1	44.3455
44.2255	DCA_se1_ag2_m_01 - words	only	44.5555
44.3455	DCA_se1_ag2_m_01 - phones	N	44.3855
44.3855	DCA_se1_ag2_m_01 - phones	L	44.4355
44.4355	DCA_se1_ag2_m_01 - phones	IY0	44.5555
44.5555	DCA_se1_ag2_m_01 - phones	AE1	44.6455
44.5555	DCA_se1_ag2_m_01 - words	as	44.7155
44.6455	DCA_se1_ag2_m_01 - phones	Z	44.7155
44.7155	DCA_se1_ag2_m_01 - phones	AH0	44.7455
44.7155	DCA_se1_ag2_m_01 - words	a	44.7455
44.7455	DCA_se1_ag2_m_01 - words	a	44.7955
44.7455	DCA_se1_ag2_m_01 - phones	AH0	44.7955
44.7955	DCA_se1_ag2_m_01 - phones	K	44.9455
44.7955	DCA_se1_ag2_m_01 - words	kid	45.2055
44.9455	DCA_se1_ag2_m_01 - phones	IH1	45.1355
45.1355	DCA_se1_ag2_m_01 - phones	D	45.2055
45.2055	DCA_se1_ag2_m_01 - phones	sp	45.2355
45.2355	DCA_se1_ag2_m_01 - words	uh	45.4955
45.2355	DCA_se1_ag2_m_01 - phones	AH1	45.4955
45.4955	DCA_se1_ag2_m_01 - phones	sp	45.5355
45.5355	DCA_se1_ag2_m_01 - phones	Y	45.6355
45.5355	DCA_se1_ag2_m_01 - words	you	45.6855
45.6355	DCA_se1_ag2_m_01 - phones	UW1	45.6855
45.6855	DCA_se1_ag2_m_01 - phones	N	45.7355
45.6855	DCA_se1_ag2_m_01 - words	know	45.8155
45.7355	DCA_se1_ag2_m_01 - phones	OW1	45.8155
45.8155	DCA_se1_ag2_m_01 - phones	W	45.8655
45.8155	DCA_se1_ag2_m_01 - words	with	45.9555
45.8655	DCA_se1_ag2_m_01 - phones	IH0	45.9155
45.9155	DCA_se1_ag2_m_01 - phones	TH	45.9555
45.9555	DCA_se1_ag2_m_01 - phones	DH	46.0055
45.9555	DCA_se1_ag2_m_01 - words	the	46.0355
46.0055	DCA_se1_ag2_m_01 - phones	AH0	46.0355
46.0355	DCA_se1_ag2_m_01 - phones	G	46.1855
46.0355	DCA_se1_ag2_m_01 - words	girls	46.5455
46.1855	DCA_se1_ag2_m_01 - phones	ER1	46.3755
46.3755	DCA_se1_ag2_m_01 - phones	L	46.4655
46.4655	DCA_se1_ag2_m_01 - phones	Z	46.5455
46.5455	DCA_se1_ag2_m_01 - phones	Y	46.5955
46.5455	DCA_se1_ag2_m_01 - words	you	46.6455
46.5955	DCA_se1_ag2_m_01 - phones	UW1	46.6455
46.6455	DCA_se1_ag2_m_01 - phones	N	46.6955
46.6455	DCA_se1_ag2_m_01 - words	know	46.7655
46.6955	DCA_se1_ag2_m_01 - phones	OW1	46.7655
46.7655	DCA_se1_ag2_m_01 - phones	sp	46.8355
46.8355	DCA_se1_ag2_m_01 - phones	JH	46.9455
46.8355	DCA_se1_ag2_m_01 - words	jumping	47.2055
46.9455	DCA_se1_ag2_m_01 - phones	AH1	47.0155
47.0155	DCA_se1_ag2_m_01 - phones	M	47.0655
47.0655	DCA_se1_ag2_m_01 - phones	P	47.1255
47.1255	DCA_se1_ag2_m_01 - phones	IH0	47.1555
47.1555	DCA_se1_ag2_m_01 - phones	NG	47.2055
47.2055	DCA_se1_ag2_m_01 - phones	R	47.3955
47.2055	DCA_se1_ag2_m_01 - words	rope	47.6255
47.3955	DCA_se1_ag2_m_01 - phones	OW1	47.5555
47.5555	DCA_se1_ag2_m_01 - phones	P	47.6255
47.6255	DCA_se1_ag2_m_01 - phones	sp	47.6555
47.6555	DCA_se1_ag2_m_01 - phones	S	48.0455
47.6555	DCA_se1_ag2_m_01 - words	stuff	48.2855
48.0455	DCA_se1_ag2_m_01 - phones	T	48.1055
48.1055	DCA_se1_ag2_m_01 - phones	AH1	48.1955
48.1955	DCA_se1_ag2_m_01 - phones	F	48.2855
48.2855	DCA_se1_ag2_m_01 - phones	L	48.3255
48.2855	DCA_se1_ag2_m_01 - words	like	48.4555
48.3255	DCA_se1_ag2_m_01 - phones	AY1	48.3855
48.3855	DCA_se1_ag2_m_01 - phones	K	48.4555
48.4555	DCA_se1_ag2_m_01 - phones	DH	48.4955
48.4555	DCA_se1_ag2_m_01 - words	that	48.7155
48.4955	DCA_se1_ag2_m_01 - phones	AH0	48.6555
48.6555	DCA_se1_ag2_m_01 - phones	T	48.7155
48.7155	DCA_se1_ag2_m_01 - phones	AH1	48.9555
48.7155	DCA_se1_ag2_m_01 - words	uh	48.9555
48.9555	DCA_se1_ag2_m_01 - phones	sp	49.9596
49.9596	DCA_se1_ag2_m_01 - phones	IH0	50.0296
49.9596	DCA_se1_ag2_m_01 - words	it	50.0796
50.0296	DCA_se1_ag2_m_01 - phones	T	50.0796
50.0796	DCA_se1_ag2_m_01 - phones	W	50.1396
50.0796	DCA_se1_ag2_m_01 - words	was	50.3596
50.1396	DCA_se1_ag2_m_01 - phones	AH0	50.1896
50.1896	DCA_se1_ag2_m_01 - phones	Z	50.3596
50.3596	DCA_se1_ag2_m_01 - phones	AO2	50.4596
50.3596	DCA_se1_ag2_m_01 - words	alright	50.8096
50.4596	DCA_se1_ag2_m_01 - phones	L	50.4896
50.4896	DCA_se1_ag2_m_01 - phones	R	50.6196
50.6196	DCA_se1_ag2_m_01 - phones	AY1	50.7796
50.7796	DCA_se1_ag2_m_01 - phones	T	50.8096
50.8096	DCA_se1_ag2_m_01 - phones	sp	50.8696
50.8696	DCA_se1_ag2_m_01 - phones	B	50.9396
50.8696	DCA_se1_ag2_m_01 - words	but	51.0696
50.9396	DCA_se1_ag2_m_01 - phones	AH1	50.9996
50.9996	DCA_se1_ag2_m_01 - phones	T	51.0696
51.0696	DCA_se1_ag2_m_01 - phones	sp	51.1196
51.8948	DCA_se1_ag2_m_01 - phones	B	52.0048
51.8948	DCA_se1_ag2_m_01 - words	baseball	52.4748
52.0048	DCA_se1_ag2_m_01 - phones	EY1	52.1348
52.1348	DCA_se1_ag2_m_01 - phones	S	52.2048
52.2048	DCA_se1_ag2_m_01 - phones	B	52.2648
52.2648	DCA_se1_ag2_m_01 - phones	AO1	52.3648
52.3648	DCA_se1_ag2_m_01 - phones	L	52.4748
52.4748	DCA_se1_ag2_m_01 - phones	W	52.5148
52.4748	DCA_se1_ag2_m_01 - words	was	52.6548
52.5148	DCA_se1_ag2_m_01 - phones	AO1	52.5648
52.5648	DCA_se1_ag2_m_01 - phones	Z	52.6548
52.6548	DCA_se1_ag2_m_01 - phones	sp	52.7448
52.7448	DCA_se1_ag2_m_01 - phones	M	52.8448
52.7448	DCA_se1_ag2_m_01 - words	my	52.9448
52.8448	DCA_se1_ag2_m_01 - phones	AY1	52.9448
52.9448	DCA_se1_ag2_m_01 - phones	F	53.0648
52.9448	DCA_se1_ag2_m_01 - words	favorite	53.3448
53.0648	DCA_se1_ag2_m_01 - phones	EY1	53.1648
53.1648	DCA_se1_ag2_m_01 - phones	V	53.2148
53.2148	DCA_se1_ag2_m_01 - phones	R	53.2548
53.2548	DCA_se1_ag2_m_01 - phones	AH0	53.2848
53.2848	DCA_se1_ag2_m_01 - phones	T	53.3448
53.3448	DCA_se1_ag2_m_01 - phones	AE1	53.3948
53.3448	DCA_se1_ag2_m_01 - words	at	53.4448
53.3948	DCA_se1_ag2_m_01 - phones	T	53.4448
53.4448	DCA_se1_ag2_m_01 - phones	DH	53.5048
53.4448	DCA_se1_ag2_m_01 - words	the	53.5548
53.5048	DCA_se1_ag2_m_01 - phones	AH0	53.5548
53.5548	DCA_se1_ag2_m_01 - phones	T	53.6748
53.5548	DCA_se1_ag2_m_01 - words	time	53.9348
53.6748	DCA_se1_ag2_m_01 - phones	AY1	53.8448
53.8448	DCA_se1_ag2_m_01 - phones	M	53.9348
53.9348	DCA_se1_ag2_m_01 - phones	DH	54.0248
53.9348	DCA_se1_ag2_m_01 - words	then	54.2448
54.0248	DCA_se1_ag2_m_01 - phones	EH1	54.1948
54.1948	DCA_se1_ag2_m_01 - phones	N	54.2448
54.2448	DCA_se1_ag2_m_01 - phones	DH	54.2848
54.2448	DCA_se1_ag2_m_01 - words	that	54.4148
54.2848	DCA_se1_ag2_m_01 - phones	AH0	54.3648
54.3648	DCA_se1_ag2_m_01 - phones	T	54.4148
54.4148	DCA_se1_ag2_m_01 - phones	S	54.5148
54.4148	DCA_se1_ag2_m_01 - words	s	54.5148
54.5148	DCA_se1_ag2_m_01 - phones	DH	54.5548
54.5148	DCA_se1_ag2_m_01 - words	the	54.6348
54.5548	DCA_se1_ag2_m_01 - phones	IY0	54.6348
54.6348	DCA_se1_ag2_m_01 - phones	OW1	54.7348
54.6348	DCA_se1_ag2_m_01 - words	only	54.8648
54.7348	DCA_se1_ag2_m_01 - phones	N	54.7648
54.7648	DCA_se1_ag2_m_01 - phones	L	54.8148
54.8148	DCA_se1_ag2_m_01 - phones	IY0	54.8648
54.8648	DCA_se1_ag2_m_01 - phones	sp	54.9048
54.9920	DCA_se1_ag2_m_01 - phones	T	55.1020
54.9920	DCA_se1_ag2_m_01 - words	time	55.2720
55.1020	DCA_se1_ag2_m_01 - phones	AY1	55.1920
55.1920	DCA_se1_ag2_m_01 - phones	M	55.2720
55.2720	DCA_se1_ag2_m_01 - phones	Y	55.3220
55.2720	DCA_se1_ag2_m_01 - words	you	55.3620
55.3220	DCA_se1_ag2_m_01 - phones	UW1	55.3620
55.3620	DCA_se1_ag2_m_01 - phones	N	55.4120
55.3620	DCA_se1_ag2_m_01 - words	know	55.4620
55.4120	DCA_se1_ag2_m_01 - phones	OW1	55.4620
55.4620	DCA_se1_ag2_m_01 - phones	Y	55.4920
55.4620	DCA_se1_ag2_m_01 - words	you	55.5220
55.4920	DCA_se1_ag2_m_01 - phones	UW1	55.5220
55.5220	DCA_se1_ag2_m_01 - phones	D	55.5520
55.5220	DCA_se1_ag2_m_01 - words	didn't	55.6820
55.5520	DCA_se1_ag2_m_01 - phones	IH1	55.6120
55.6120	DCA_se1_ag2_m_01 - phones	N	55.6420
55.6420	DCA_se1_ag2_m_01 - phones	T	55.6820
55.6820	DCA_se1_ag2_m_01 - phones	HH	55.7520
55.6820	DCA_se1_ag2_m_01 - words	have	55.8920
55.7520	DCA_se1_ag2_m_01 - phones	AE1	55.8420
55.8420	DCA_se1_ag2_m_01 - phones	V	55.8920
55.8920	DCA_se1_ag2_m_01 - phones	DH	55.9220
55.8920	DCA_se1_ag2_m_01 - words	the	55.9820
55.9220	DCA_se1_ag2_m_01 - phones	AH0	55.9820
55.9820	DCA_se1_ag2_m_01 - phones	P	56.1420
55.9820	DCA_se1_ag2_m_01 - words	parks	56.5420
56.1420	DCA_se1_ag2_m_01 - phones	AA1	56.3620
56.3620	DCA_se1_ag2_m_01 - phones	R	56.4420
56.4420	DCA_se1_ag2_m_01 - phones	K	56.5120
56.5120	DCA_se1_ag2_m_01 - phones	S	56.5420
56.5420	DCA_se1_ag2_m_01 - phones	S	56.6020
56.5420	DCA_se1_ag2_m_01 - words	so	56.6920
56.6020	DCA_se1_ag2_m_01 - phones	OW1	56.6920
56.6920	DCA_se1_ag2_m_01 - phones	Y	56.7520
56.6920	DCA_se1_ag2_m_01 - words	you	56.8120
56.7520	DCA_se1_ag2_m_01 - phones	UW1	56.8120
56.8120	DCA_se1_ag2_m_01 - phones	HH	56.8620
56.8120	DCA_se1_ag2_m_01 - words	had	56.9620
56.8620	DCA_se1_ag2_m_01 - phones	AE1	56.9020
56.9020	DCA_se1_ag2_m_01 - phones	D	56.9620
56.9620	DCA_se1_ag2_m_01 - phones	T	57.0020
56.9620	DCA_se1_ag2_m_01 - words	to	57.0420
57.0020	DCA_se1_ag2_m_01 - phones	AH0	57.0420
57.0420	DCA_se1_ag2_m_01 - phones	P	57.1420
57.0420	DCA_se1_ag2_m_01 - words	play	57.2520
57.1420	DCA_se1_ag2_m_01 - phones	L	57.1920
57.1920	DCA_se1_ag2_m_01 - phones	EY1	57.2520
57.2520	DCA_se1_ag2_m_01 - phones	IH1	57.2820
57.2520	DCA_se1_ag2_m_01 - words	in	57.3520
57.2820	DCA_se1_ag2_m_01 - phones	N	57.3520
57.3520	DCA_se1_ag2_m_01 - phones	DH	57.3920
57.3520	DCA_se1_ag2_m_01 - words	the	57.4520
57.3920	DCA_se1_ag2_m_01 - phones	AH0	57.4520
57.4520	DCA_se1_ag2_m_01 - phones	S	57.5420
57.4520	DCA_se1_ag2_m_01 - words	streets	58.0620
57.5420	DCA_se1_ag2_m_01 - phones	T	57.6220
57.6220	DCA_se1_ag2_m_01 - phones	R	57.7020
57.7020	DCA_se1_ag2_m_01 - phones	IY1	57.8020
57.8020	DCA_se1_ag2_m_01 - phones	T	57.9320
57.9320	DCA_se1_ag2_m_01 - phones	S	58.0620
58.3150	DCA_int_02 - phones	AH1	58.4150
58.3150	DCA_int_02 - words	uh-huh	58.6150
58.4150	DCA_int_02 - phones	HH	58.5250
58.5250	DCA_int_02 - phones	AH1	58.6150
58.6150	DCA_int_02 - phones	HH	58.6750
58.6150	DCA_int_02 - words	what	58.8050
58.6750	DCA_int_02 - phones	W	58.7150
58.7150	DCA_int_02 - phones	AH1	58.7550
58.7550	DCA_int_02 - phones	T	58.8050
58.8050	DCA_int_02 - phones	K	58.8750
58.8050	DCA_int_02 - words	kind	59.3350
58.8750	DCA_int_02 - phones	AY1	59.3050
59.3050	DCA_int_02 - phones	N	59.3350
59.3350	DCA_int_02 - phones	AH0	59.3650
59.3350	DCA_int_02 - words	of	59.4050
59.3650	DCA_int_02 - phones	V	59.4050
59.4050	DCA_int_02 - phones	W	59.4650
59.4050	DCA_int_02 - words	well	59.5750
59.4650	DCA_int_02 - phones	EH1	59.4950
59.4950	DCA_int_02 - phones	L	59.5750
59.5750	DCA_int_02 - phones	T	59.6350
59.5750	DCA_int_02 - words	tell	59.7450
59.6350	DCA_int_02 - phones	EH1	59.6750
59.6750	DCA_int_02 - phones	L	59.7450
59.7450	DCA_int_02 - phones	M	59.8050
59.7450	DCA_int_02 - words	me	59.8650
59.8050	DCA_int_02 - phones	IY1	59.8650
59.8650	DCA_int_02 - phones	HH	59.9650
59.8650	DCA_int_02 - words	how	60.0650
59.9650	DCA_int_02 - phones	AW1	60.0650
60.0650	DCA_int_02 - phones	Y	60.1150
60.0650	DCA_int_02 - words	you	60.1850
60.1150	DCA_int_02 - phones	UW1	60.1850
60.1850	DCA_int_02 - phones	AO1	60.2550
60.1850	DCA_int_02 - words	organized	60.7150
60.2550	DCA_int_02 - phones	R	60.3750
60.3750	DCA_int_02 - phones	G	60.4150
60.4150	DCA_int_02 - phones	AH0	60.4550
60.4550	DCA_int_02 - phones	N	60.5250
60.5250	DCA_int_02 - phones	AY2	60.6550
60.6550	DCA_int_02 - phones	Z	60.6850
60.6850	DCA_int_02 - phones	D	60.7150
60.7150	DCA_int_02 - phones	sp	60.7850
60.7850	DCA_int_02 - phones	Y	60.8250
60.7850	DCA_int_02 - words	your	60.8950
60.8250	DCA_int_02 - phones	UH1	60.8550
60.8550	DCA_int_02 - phones	R	60.8950
60.8950	DCA_int_02 - phones	sp	60.9350
60.9350	DCA_int_02 - phones	B	60.9950
60.9350	DCA_int_02 - words	baseball	61.4250
60.9950	DCA_int_02 - phones	EY1	61.1150
61.1150	DCA_int_02 - phones	S	61.2550
61.2550	DCA_int_02 - phones	B	61.3250
61.3250	DCA_int_02 - phones	AO1	61.3650
61.3650	DCA_int_02 - phones	L	61.4250
61.4250	DCA_int_02 - phones	sp	61.4850
61.4850	DCA_int_02 - phones	G	61.5350
61.4850	DCA_int_02 - words	games	61.7350
61.5350	DCA_int_02 - phones	EY1	61.5850
61.5850	DCA_int_02 - phones	M	61.6650
61.6650	DCA_int_02 - phones	Z	61.7350
61.7350	DCA_int_02 - phones	sp	61.7950
61.7950	DCA_int_02 - phones	AH0	61.8350
61.7950	DCA_int_02 - words	and	61.8950
61.8350	DCA_int_02 - phones	N	61.8950
61.8950	DCA_int_02 - phones	sp	61.9350
61.9350	DCA_int_02 - phones	S	62.0650
61.9350	DCA_int_02 - words	stuff	62.2550
62.0650	DCA_int_02 - phones	T	62.1050
62.1050	DCA_int_02 - phones	AH1	62.2050
62.2050	DCA_int_02 - phones	F	62.2550
62.2550	DCA_int_02 - phones	sp	62.2850
62.2850	DCA_int_02 - phones	HH	62.3550
62.2850	DCA_int_02 - words	how	62.4450
62.3550	DCA_int_02 - phones	AW1	62.4450
62.4450	DCA_int_02 - phones	sp	62.4750
62.4750	DCA_int_02 - phones	D	62.5050
62.4750	DCA_int_02 - words	d	62.5050
62.5050	DCA_int_02 - phones	sp	62.5350
62.5350	DCA_int_02 - phones	Y	62.5750
62.5350	DCA_int_02 - words	you	62.6050
62.5750	DCA_int_02 - phones	UW1	62.6050
62.6050	DCA_int_02 - phones	sp	62.7450
62.7450	DCA_int_02 - phones	P	62.7750
62.7450	DCA_int_02 - words	play	62.8950
62.7750	DCA_int_02 - phones	L	62.8450
62.8450	DCA_int_02 - phones	EY1	62.8950
62.8950	DCA_int_02 - phones	sp	63.0150
63.0150	DCA_int_02 - phones	Y	63.0450
63.0150	DCA_int_02 - words	you	63.0750
63.0450	DCA_int_02 - phones	UW1	63.0750
63.0750	DCA_int_02 - phones	sp	63.1750
63.1750	DCA_int_02 - phones	S	63.2250
63.1750	DCA_int_02 - words	say	63.2950
63.2250	DCA_int_02 - phones	EY1	63.2950
63.2950	DCA_int_02 - phones	Y	63.3250
63.2950	DCA_int_02 - words	you	63.3650
63.3250	DCA_int_02 - phones	UW1	63.3650
63.3650	DCA_int_02 - phones	sp	63.4550
63.4550	DCA_int_02 - phones	P	63.4850
63.4550	DCA_int_02 - words	played	63.5750
63.4850	DCA_int_02 - phones	L	63.5150
63.5150	DCA_int_02 - phones	EY1	63.5450
63.5450	DCA_int_02 - phones	D	63.5750
63.5750	DCA_int_02 - phones	IH0	63.6050
63.5750	DCA_int_02 - words	in	63.6850
63.6050	DCA_int_02 - phones	N	63.6850
63.6850	DCA_int_02 - phones	sp	63.7250
63.7250	DCA_int_02 - phones	DH	63.7550
63.7250	DCA_int_02 - words	the	63.7850
63.7550	DCA_int_02 - phones	AH0	63.7850
63.7850	DCA_int_02 - phones	sp	63.8150
63.8150	DCA_int_02 - phones	S	63.9650
63.8150	DCA_int_02 - words	streets	64.2050
63.9650	DCA_int_02 - phones	T	63.9950
63.9950	DCA_int_02 - phones	R	64.0650
64.0650	DCA_int_02 - phones	IY1	64.1350
64.1350	DCA_int_02 - phones	T	64.1750
64.1750	DCA_int_02 - phones	S	64.2050
64.2050	DCA_int_02 - phones	sp	64.2750
64.2750	DCA_int_02 - phones	HH	64.3450
64.2750	DCA_int_02 - words	how	64.4150
64.3450	DCA_int_02 - phones	AW1	64.4150
64.4150	DCA_int_02 - phones	IH0	64.4450
64.4150	DCA_int_02 - words	d	64.4750
64.4450	DCA_int_02 - phones	D	64.4750
64.4750	DCA_int_02 - phones	sp	64.5150
64.5150	DCA_int_02 - phones	Y	64.5450
64.5150	DCA_int_02 - words	you	64.5750
64.5450	DCA_int_02 - phones	UW1	64.5750
64.5750	DCA_int_02 - phones	sp	64.6050
64.6050	DCA_int_02 - phones	P	64.7150
64.6050	DCA_int_02 - words	play	64.8850
64.7150	DCA_int_02 - phones	L	64.7950
64.7950	DCA_int_02 - phones	EY1	64.8850
64.8850	DCA_int_02 - phones	sp	65.0050
65.6136	DCA_se1_ag2_m_01 - phones	sil	65.6636
65.6636	DCA_se1_ag2_m_01 - words	oh	65.8136
65.6636	DCA_se1_ag2_m_01 - phones	OW1	65.8136
65.8136	DCA_se1_ag2_m_01 - phones	W	65.8636
65.8136	DCA_se1_ag2_m_01 - words	well	65.9836
65.8636	DCA_se1_ag2_m_01 - phones	EH1	65.9336
65.9336	DCA_se1_ag2_m_01 - phones	L	65.9836
65.9836	DCA_se1_ag2_m_01 - phones	W	66.0436
65.9836	DCA_se1_ag2_m_01 - words	we	66.1236
66.0436	DCA_se1_ag2_m_01 - phones	IY1	66.1236
66.1236	DCA_se1_ag2_m_01 - phones	OW1	66.1936
66.1236	DCA_se1_ag2_m_01 - words	only	66.2936
66.1936	DCA_se1_ag2_m_01 - phones	N	66.2236
66.2236	DCA_se1_ag2_m_01 - phones	L	66.2536
66.2536	DCA_se1_ag2_m_01 - phones	IY0	66.2936
66.2936	DCA_se1_ag2_m_01 - phones	HH	66.3736
66.2936	DCA_se1_ag2_m_01 - words	had	66.5836
66.3736	DCA_se1_ag2_m_01 - phones	AE1	66.5236
66.5236	DCA_se1_ag2_m_01 - phones	D	66.5836
66.5836	DCA_se1_ag2_m_01 - words	uh	66.8436
66.5836	DCA_se1_ag2_m_01 - phones	AH1	66.8436
66.8436	DCA_se1_ag2_m_01 - phones	TH	67.0036
66.8436	DCA_se1_ag2_m_01 - words	three	67.1836
67.0036	DCA_se1_ag2_m_01 - phones	R	67.0936
67.0936	DCA_se1_ag2_m_01 - phones	IY1	67.1836
67.1836	DCA_se1_ag2_m_01 - phones	B	67.2536
67.1836	DCA_se1_ag2_m_01 - words	bases	67.7336
67.2536	DCA_se1_ag2_m_01 - phones	EY1	67.4336
67.4336	DCA_se1_ag2_m_01 - phones	S	67.5836
67.5836	DCA_se1_ag2_m_01 - phones	IY0	67.6936
67.6936	DCA_se1_ag2_m_01 - phones	Z	67.7336
67.7336	DCA_se1_ag2_m_01 - phones	Y	67.7936
67.7336	DCA_se1_ag2_m_01 - words	you	68.0636
67.7936	DCA_se1_ag2_m_01 - phones	UW1	68.0636
68.0636	DCA_se1_ag2_m_01 - phones	sp	68.0936
68.0936	DCA_se1_ag2_m_01 - phones	AH1	68.3836
68.0936	DCA_se1_ag2_m_01 - words	uh	68.3836
68.3836	DCA_se1_ag2_m_01 - phones	sp	68.7142
68.7142	DCA_se1_ag2_m_01 - phones	AE1	68.7842
68.7142	DCA_se1_ag2_m_01 - words	at	68.8342
68.7842	DCA_se1_ag2_m_01 - phones	T	68.8342
68.8342	DCA_se1_ag2_m_01 - phones	DH	68.8942
68.8342	DCA_se1_ag2_m_01 - words	the	68.9542
68.8942	DCA_se1_ag2_m_01 - phones	AH0	68.9542
68.9542	DCA_se1_ag2_m_01 - phones	T	69.0742
68.9542	DCA_se1_ag2_m_01 - words	time	69.5742
69.0742	DCA_se1_ag2_m_01 - phones	AY1	69.3042
69.3042	DCA_se1_ag2_m_01 - phones	M	69.5742
69.5742	DCA_se1_ag2_m_01 - phones	sp	69.6542
69.8527	DCA_se1_ag2_m_01 - phones	HH	69.9427
69.8527	DCA_se1_ag2_m_01 - words	home	70.1527
69.9427	DCA_se1_ag2_m_01 - phones	OW1	70.1027
70.1027	DCA_se1_ag2_m_01 - phones	M	70.1527
70.1527	DCA_se1_ag2_m_01 - phones	P	70.2127
70.1527	DCA_se1_ag2_m_01 - words	plate	70.3827
70.2127	DCA_se1_ag2_m_01 - phones	L	70.2427
70.2427	DCA_se1_ag2_m_01 - phones	EY1	70.3327
70.3327	DCA_se1_ag2_m_01 - phones	T	70.3827
70.3827	DCA_se1_ag2_m_01 - phones	sp	70.4127
70.4127	DCA_se1_ag2_m_01 - phones	DH	70.4527
70.4127	DCA_se1_ag2_m_01 - words	the	70.5127
70.4527	DCA_se1_ag2_m_01 - phones	AH0	70.5127
70.5127	DCA_se1_ag2_m_01 - phones	P	70.6327
70.5127	DCA_se1_ag2_m_01 - words	pitcher	70.9027
70.6327	DCA_se1_ag2_m_01 - phones	IH1	70.7227
70.7227	DCA_se1_ag2_m_01 - phones	CH	70.8427
70.8427	DCA_se1_ag2_m_01 - phones	ER0	70.9027
70.9027	DCA_se1_ag2_m_01 - phones	P	71.0127
70.9027	DCA_se1_ag2_m_01 - words	plate	71.2827
71.0127	DCA_se1_ag2_m_01 - phones	L	71.0727
71.0727	DCA_se1_ag2_m_01 - phones	EY1	71.2227
71.2227	DCA_se1_ag2_m_01 - phones	T	71.2827
71.2827	DCA_se1_ag2_m_01 - phones	AH0	71.3627
71.2827	DCA_se1_ag2_m_01 - words	and	71.6727
71.3627	DCA_se1_ag2_m_01 - phones	N	71.5627
71.5627	DCA_se1_ag2_m_01 - phones	D	71.6727
72.3125	DCA_se1_ag2_m_01 - phones	B	72.4125
72.3125	DCA_se1_ag2_m_01 - words	back	72.5425
72.4125	DCA_se1_ag2_m_01 - phones	AE1	72.5025
72.5025	DCA_se1_ag2_m_01 - phones	K	72.5425
72.5425	DCA_se1_ag2_m_01 - phones	HH	72.6325
72.5425	DCA_se1_ag2_m_01 - words	home	73.0625
72.6325	DCA_se1_ag2_m_01 - phones	OW1	72.8925
72.8925	DCA_se1_ag2_m_01 - phones	M	73.0625
73.2243	DCA_int_02 - phones	M	73.2943
73.2243	DCA_int_02 - words	mm-hm	73.5043
73.2943	DCA_int_02 - phones	HH	73.3243
73.3243	DCA_int_02 - phones	M	73.5043
73.4810	DCA_se1_ag2_m_01 - phones	Y	73.5610
73.4810	DCA_se1_ag2_m_01 - words	you	73.5910
73.5043	DCA_int_02 - phones	sp	73.5343
73.5610	DCA_se1_ag2_m_01 - phones	UW1	73.5910
73.5910	DCA_se1_ag2_m_01 - phones	N	73.6210
73.5910	DCA_se1_ag2_m_01 - words	know	73.8010
73.6210	DCA_se1_ag2_m_01 - phones	OW1	73.8010
73.8010	DCA_se1_ag2_m_01 - phones	sp	80.6825
75.5038	DCA_int_02 - phones	DH	75.5638
75.5038	DCA_int_02 - words	that	75.6238
75.5638	DCA_int_02 - phones	AH0	75.5938
75.5938	DCA_int_02 - phones	T	75.6238
75.6238	DCA_int_02 - phones	sp	75.6538
75.6538	DCA_int_02 - words	s	75.7638
75.6538	DCA_int_02 - phones	S	75.7638
75.7638	DCA_int_02 - phones	sp	75.8238
75.8238	DCA_int_02 - phones	G	75.8738
75.8238	DCA_int_02 - words	good	76.1138
75.8738	DCA_int_02 - phones	IH0	76.0538
76.0538	DCA_int_02 - phones	D	76.1138
76.1138	DCA_int_02 - phones	sp	76.7910
76.7910	DCA_int_02 - phones	AH1	77.0810
76.7910	DCA_int_02 - words	uh	77.0810
77.0810	DCA_int_02 - phones	sp	77.2010
77.8839	DCA_int_02 - phones	D	77.9539
77.8839	DCA_int_02 - words	did	78.0139
77.9539	DCA_int_02 - phones	IH0	77.9839
77.9839	DCA_int_02 - phones	D	78.0139
78.0139	DCA_int_02 - phones	Y	78.0439
78.0139	DCA_int_02 - words	you	78.0739
78.0439	DCA_int_02 - phones	UW1	78.0739
78.0739	DCA_int_02 - phones	EH1	78.1039
78.0739	DCA_int_02 - words	ever	78.2639
78.1039	DCA_int_02 - phones	V	78.2239
78.2239	DCA_int_02 - phones	ER0	78.2639
78.2639	DCA_int_02 - phones	sp	78.2939
78.2939	DCA_int_02 - phones	P	78.3439
78.2939	DCA_int_02 - words	play	78.4839
78.3439	DCA_int_02 - phones	L	78.3939
78.3939	DCA_int_02 - phones	EY1	78.4839
78.4839	DCA_int_02 - phones	AO1	78.5939
78.4839	DCA_int_02 - words	organized	79.0439
78.5939	DCA_int_02 - phones	R	78.6639
78.6639	DCA_int_02 - phones	G	78.7139
78.7139	DCA_int_02 - phones	AH0	78.7539
78.7539	DCA_int_02 - phones	N	78.8039
78.8039	DCA_int_02 - phones	AY2	78.9539
78.9539	DCA_int_02 - phones	Z	79.0139
79.0139	DCA_int_02 - phones	D	79.0439
79.0439	DCA_int_02 - phones	sp	79.0939
79.0939	DCA_int_02 - phones	B	79.1539
79.0939	DCA_int_02 - words	baseball	79.7139
79.1539	DCA_int_02 - phones	EY1	79.2839
79.2839	DCA_int_02 - phones	S	79.4339
79.4339	DCA_int_02 - phones	B	79.4939
79.4939	DCA_int_02 - phones	AO1	79.5239
79.5239	DCA_int_02 - phones	L	79.7139
80.6825	DCA_se1_ag2_m_01 - words	oh	80.7825
80.6825	DCA_se1_ag2_m_01 - phones	OW1	80.7825
80.7825	DCA_se1_ag2_m_01 - phones	N	80.9425
80.7825	DCA_se1_ag2_m_01 - words	no	80.9925
80.9425	DCA_se1_ag2_m_01 - phones	OW1	80.9925
80.9925	DCA_se1_ag2_m_01 - phones	AY1	81.0825
80.9925	DCA_se1_ag2_m_01 - words	i	81.0825
81.0825	DCA_se1_ag2_m_01 - phones	N	81.1525
81.0825	DCA_se1_ag2_m_01 - words	never	81.4625
81.1525	DCA_se1_ag2_m_01 - phones	EH1	81.2325
81.2325	DCA_se1_ag2_m_01 - phones	V	81.3025
81.3025	DCA_se1_ag2_m_01 - phones	ER0	81.4625
81.4625	DCA_se1_ag2_m_01 - phones	sp	81.5225
81.5225	DCA_se1_ag2_m_01 - phones	P	81.5825
81.5225	DCA_se1_ag2_m_01 - words	played	81.8325
81.5825	DCA_se1_ag2_m_01 - phones	L	81.6325
81.6325	DCA_se1_ag2_m_01 - phones	EY1	81.7625
81.7625	DCA_se1_ag2_m_01 - phones	D	81.8325
81.8325	DCA_se1_ag2_m_01 - phones	AO1	81.9025
81.8325	DCA_se1_ag2_m_01 - words	organized	82.4025
81.9025	DCA_se1_ag2_m_01 - phones	R	81.9725
81.9725	DCA_se1_ag2_m_01 - phones	G	82.0025
82.0025	DCA_se1_ag2_m_01 - phones	AH0	82.0325
82.0325	DCA_se1_ag2_m_01 - phones	N	82.1325
82.1325	DCA_se1_ag2_m_01 - phones	AY2	82.2925
82.2925	DCA_se1_ag2_m_01 - phones	Z	82.3725
82.3725	DCA_se1_ag2_m_01 - phones	D	82.4025
82.4025	DCA_se1_ag2_m_01 - phones	B	82.4725
82.4025	DCA_se1_ag2_m_01 - words	baseball	83.1225
82.4725	DCA_se1_ag2_m_01 - phones	EY1	82.6225
82.6225	DCA_se1_ag2_m_01 - phones	S	82.7425
82.7425	DCA_se1_ag2_m_01 - phones	B	82.8025
82.8025	DCA_se1_ag2_m_01 - phones	AO1	82.9925
82.9925	DCA_se1_ag2_m_01 - phones	L	83.1225
83.1225	DCA_se1_ag2_m_01 - phones	IH0	83.2325
83.1225	DCA_se1_ag2_m_01 - words	is	83.5225
83.2325	DCA_se1_ag2_m_01 - phones	Z	83.5225
83.6282	DCA_se1_ag2_m_01 - phones	sil	83.6782
83.6782	DCA_se1_ag2_m_01 - phones	AO1	83.7482
83.6782	DCA_se1_ag2_m_01 - words	on	83.8382
83.7482	DCA_se1_ag2_m_01 - phones	N	83.8382
83.8382	DCA_se1_ag2_m_01 - phones	AH0	83.8882
83.8382	DCA_se1_ag2_m_01 - words	account	84.1482
83.8882	DCA_se1_ag2_m_01 - phones	K	83.9982
83.9982	DCA_se1_ag2_m_01 - phones	AW1	84.0882
84.0882	DCA_se1_ag2_m_01 - phones	N	84.1182
84.1182	DCA_se1_ag2_m_01 - phones	T	84.1482
84.1482	DCA_se1_ag2_m_01 - phones	AH0	84.1782
84.1482	DCA_se1_ag2_m_01 - words	of	84.2082
84.1782	DCA_se1_ag2_m_01 - phones	V	84.2082
84.2082	DCA_se1_ag2_m_01 - phones	DH	84.2382
84.2082	DCA_se1_ag2_m_01 - words	the	84.2982
84.2382	DCA_se1_ag2_m_01 - phones	IY0	84.2982
84.2982	DCA_se1_ag2_m_01 - phones	G	84.4182
84.2982	DCA_se1_ag2_m_01 - words	guy	84.6082
84.4182	DCA_se1_ag2_m_01 - phones	AY1	84.6082
84.6082	DCA_se1_ag2_m_01 - phones	M	84.7182
84.6082	DCA_se1_ag2_m_01 - words	most	84.8782
84.7182	DCA_se1_ag2_m_01 - phones	OW1	84.8182
84.8182	DCA_se1_ag2_m_01 - phones	S	84.8782
84.8782	DCA_se1_ag2_m_01 - phones	AH0	84.9082
84.8782	DCA_se1_ag2_m_01 - words	of	84.9382
84.9082	DCA_se1_ag2_m_01 - phones	V	84.9382
84.9382	DCA_se1_ag2_m_01 - phones	DH	84.9682
84.9382	DCA_se1_ag2_m_01 - words	the	85.0182
84.9682	DCA_se1_ag2_m_01 - phones	AH0	85.0182
85.0182	DCA_se1_ag2_m_01 - phones	F	85.1182
85.0182	DCA_se1_ag2_m_01 - words	fellas	85.3482
85.1182	DCA_se1_ag2_m_01 - phones	EH1	85.2182
85.2182	DCA_se1_ag2_m_01 - phones	L	85.2882
85.2882	DCA_se1_ag2_m_01 - phones	AH0	85.3182
85.3182	DCA_se1_ag2_m_01 - phones	S	85.3482
85.3482	DCA_se1_ag2_m_01 - phones	W	85.3782
85.3482	DCA_se1_ag2_m_01 - words	was	85.4782
85.3782	DCA_se1_ag2_m_01 - phones	AO1	85.4482
85.4482	DCA_se1_ag2_m_01 - phones	Z	85.4782
85.4782	DCA_se1_ag2_m_01 - phones	M	85.5782
85.4782	DCA_se1_ag2_m_01 - words	much	85.7482
85.5782	DCA_se1_ag2_m_01 - phones	AH1	85.6582
85.6582	DCA_se1_ag2_m_01 - phones	CH	85.7482
85.7482	DCA_se1_ag2_m_01 - phones	M	85.8182
85.7482	DCA_se1_ag2_m_01 - words	more	85.9382
85.8182	DCA_se1_ag2_m_01 - phones	AO1	85.8882
85.8882	DCA_se1_ag2_m_01 - phones	R	85.9382
85.9382	DCA_se1_ag2_m_01 - phones	B	86.0282
85.9382	DCA_se1_ag2_m_01 - words	bigger	86.2182
86.0282	DCA_se1_ag2_m_01 - phones	IH1	86.0982
86.0982	DCA_se1_ag2_m_01 - phones	G	86.1882
86.1882	DCA_se1_ag2_m_01 - phones	ER0	86.2182
86.2182	DCA_se1_ag2_m_01 - phones	DH	86.2482
86.2182	DCA_se1_ag2_m_01 - words	than	86.3682
86.2482	DCA_se1_ag2_m_01 - phones	AH0	86.2882
86.2882	DCA_se1_ag2_m_01 - phones	N	86.3682
86.3682	DCA_se1_ag2_m_01 - phones	AY1	86.4882
86.3682	DCA_se1_ag2_m_01 - words	i	86.4882
86.4882	DCA_se1_ag2_m_01 - phones	W	86.6382
86.4882	DCA_se1_ag2_m_01 - words	was	86.8282
86.6382	DCA_se1_ag2_m_01 - phones	AO1	86.7682
86.7682	DCA_se1_ag2_m_01 - phones	Z	86.8282
86.8282	DCA_se1_ag2_m_01 - phones	AH0	86.8882
86.8282	DCA_se1_ag2_m_01 - words	and	87.0682
86.8882	DCA_se1_ag2_m_01 - phones	N	87.0382
87.0382	DCA_se1_ag2_m_01 - phones	D	87.0682
87.0682	DCA_se1_ag2_m_01 - phones	DH	87.1082
87.0682	DCA_se1_ag2_m_01 - words	they	87.1982
87.1082	DCA_se1_ag2_m_01 - phones	EY1	87.1982
87.1982	DCA_se1_ag2_m_01 - phones	sp	87.2382
87.6429	DCA_se1_ag2_m_01 - phones	TH	87.7329
87.6429	DCA_se1_ag2_m_01 - words	thought	87.8529
87.7329	DCA_se1_ag2_m_01 - phones	AO1	87.8029
87.8029	DCA_se1_ag2_m_01 - phones	T	87.8529
87.8529	DCA_se1_ag2_m_01 - phones	DH	87.9029
87.8529	DCA_se1_ag2_m_01 - words	that	88.0029
87.9029	DCA_se1_ag2_m_01 - phones	AH0	87.9329
87.9329	DCA_se1_ag2_m_01 - phones	T	88.0029
88.0029	DCA_se1_ag2_m_01 - phones	AY1	88.0729
88.0029	DCA_se1_ag2_m_01 - words	i	88.0729
88.0729	DCA_se1_ag2_m_01 - phones	W	88.1429
88.0729	DCA_se1_ag2_m_01 - words	was	88.2329
88.1429	DCA_se1_ag2_m_01 - phones	AH0	88.1729
88.1729	DCA_se1_ag2_m_01 - phones	Z	88.2329
88.2329	DCA_se1_ag2_m_01 - phones	T	88.3029
88.2329	DCA_se1_ag2_m_01 - words	too	88.3729
88.3029	DCA_se1_ag2_m_01 - phones	UW1	88.3729
88.3729	DCA_se1_ag2_m_01 - phones	S	88.4829
88.3729	DCA_se1_ag2_m_01 - words	small	88.7229
88.4829	DCA_se1_ag2_m_01 - phones	M	88.5229
88.5229	DCA_se1_ag2_m_01 - phones	AO1	88.6629
88.6629	DCA_se1_ag2_m_01 - phones	L	88.7229
88.7229	DCA_se1_ag2_m_01 - phones	T	88.7529
88.7229	DCA_se1_ag2_m_01 - words	to	88.8229
88.7529	DCA_se1_ag2_m_01 - phones	AH0	88.8229
88.8229	DCA_se1_ag2_m_01 - phones	P	88.8929
88.8229	DCA_se1_ag2_m_01 - words	play	89.0629
88.8929	DCA_se1_ag2_m_01 - phones	L	88.9529
88.9529	DCA_se1_ag2_m_01 - phones	EY1	89.0629
89.0629	DCA_se1_ag2_m_01 - phones	W	89.1729
89.0629	DCA_se1_ag2_m_01 - words	with	89.3329
89.1729	DCA_se1_ag2_m_01 - phones	IH0	89.2529
89.2529	DCA_se1_ag2_m_01 - phones	TH	89.3329
89.3329	DCA_se1_ag2_m_01 - phones	AH0	89.3629
89.3329	DCA_se1_ag2_m_01 - words	and	89.5029
89.3629	DCA_se1_ag2_m_01 - phones	N	89.4329
89.4329	DCA_se1_ag2_m_01 - phones	D	89.5029
89.5029	DCA_se1_ag2_m_01 - phones	S	89.6129
89.5029	DCA_se1_ag2_m_01 - words	so	89.8129
89.6129	DCA_se1_ag2_m_01 - phones	OW1	89.8129
89.8129	DCA_se1_ag2_m_01 - phones	sp	89.9329
90.0846	DCA_se1_ag2_m_01 - phones	DH	90.1546
90.0846	DCA_se1_ag2_m_01 - words	they	90.2546
90.1546	DCA_se1_ag2_m_01 - phones	EY1	90.2546
90.2546	DCA_se1_ag2_m_01 - phones	HH	90.2846
90.2546	DCA_se1_ag2_m_01 - words	had	90.3546
90.2846	DCA_se1_ag2_m_01 - phones	AE1	90.3146
90.3146	DCA_se1_ag2_m_01 - phones	D	90.3546
90.3546	DCA_se1_ag2_m_01 - phones	HH	90.4346
90.3546	DCA_se1_ag2_m_01 - words	had	90.5446
90.4346	DCA_se1_ag2_m_01 - phones	AE1	90.5046
90.5046	DCA_se1_ag2_m_01 - phones	D	90.5446
90.5446	DCA_se1_ag2_m_01 - phones	sp	90.8146
90.8146	DCA_se1_ag2_m_01 - phones	G	90.8646
90.8146	DCA_se1_ag2_m_01 - words	got	90.9746
90.8646	DCA_se1_ag2_m_01 - phones	AA1	90.9146
90.9146	DCA_se1_ag2_m_01 - phones	T	90.9746
90.9746	DCA_se1_ag2_m_01 - phones	AO1	91.0746
90.9746	DCA_se1_ag2_m_01 - words	all	91.1246
91.0746	DCA_se1_ag2_m_01 - phones	L	91.1246
91.1246	DCA_se1_ag2_m_01 - phones	DH	91.1546
91.1246	DCA_se1_ag2_m_01 - words	the	91.2246
91.1546	DCA_se1_ag2_m_01 - phones	AH0	91.2246
91.2246	DCA_se1_ag2_m_01 - phones	B	91.3046
91.2246	DCA_se1_ag2_m_01 - words	big	91.4446
91.3046	DCA_se1_ag2_m_01 - phones	IH1	91.3846
91.3846	DCA_se1_ag2_m_01 - phones	G	91.4446
91.4446	DCA_se1_ag2_m_01 - phones	F	91.5446
91.4446	DCA_se1_ag2_m_01 - words	fellas	91.7946
91.5446	DCA_se1_ag2_m_01 - phones	EH1	91.6346
91.6346	DCA_se1_ag2_m_01 - phones	L	91.7346
91.7346	DCA_se1_ag2_m_01 - phones	AH0	91.7646
91.7646	DCA_se1_ag2_m_01 - phones	S	91.7946
91.7946	DCA_se1_ag2_m_01 - phones	T	91.8246
91.7946	DCA_se1_ag2_m_01 - words	to	91.8746
91.8246	DCA_se1_ag2_m_01 - phones	AH0	91.8746
91.8746	DCA_se1_ag2_m_01 - phones	P	91.9646
91.8746	DCA_se1_ag2_m_01 - words	play	92.1146
91.9646	DCA_se1_ag2_m_01 - phones	L	92.0246
92.0246	DCA_se1_ag2_m_01 - phones	EY1	92.1146
92.1146	DCA_se1_ag2_m_01 - phones	W	92.1646
92.1146	DCA_se1_ag2_m_01 - words	with	92.2746
92.1646	DCA_se1_ag2_m_01 - phones	IH0	92.2246
92.2246	DCA_se1_ag2_m_01 - phones	TH	92.2746
92.2746	DCA_se1_ag2_m_01 - phones	sp	92.3146
92.3146	DCA_se1_ag2_m_01 - phones	D	92.3646
92.3146	DCA_se1_ag2_m_01 - words	down	92.5246
92.3646	DCA_se1_ag2_m_01 - phones	AW1	92.4946
92.4946	DCA_se1_ag2_m_01 - phones	N	92.5246
92.5246	DCA_se1_ag2_m_01 - phones	HH	92.5546
92.5246	DCA_se1_ag2_m_01 - words	here	92.7046
92.5546	DCA_se1_ag2_m_01 - phones	IY1	92.6146
92.6146	DCA_se1_ag2_m_01 - phones	R	92.7046
92.7046	DCA_se1_ag2_m_01 - phones	sp	97.3573
92.7778	DCA_int_02 - words	<unk>	94.1778
92.7778	DCA_int_02 - phones	spn	94.1778
94.1778	DCA_int_02 - phones	sp	95.2178
95.3032	DCA_int_02 - phones	HH	95.3632
95.3032	DCA_int_02 - words	how	95.4732
95.3632	DCA_int_02 - phones	AW1	95.4732
95.4732	DCA_int_02 - phones	AH0	95.5032
95.4732	DCA_int_02 - words	about	95.7632
95.5032	DCA_int_02 - phones	B	95.5432
95.5432	DCA_int_02 - phones	AW1	95.6932
95.6932	DCA_int_02 - phones	T	95.7632
95.7632	DCA_int_02 - phones	DH	95.8132
95.7632	DCA_int_02 - words	the	95.8932
95.8132	DCA_int_02 - phones	AH1	95.8932
95.8932	DCA_int_02 - phones	sp	95.9232
95.9232	DCA_int_02 - phones	M	95.9732
95.9232	DCA_int_02 - words	marbles	96.3732
95.9732	DCA_int_02 - phones	AA1	96.1032
96.1032	DCA_int_02 - phones	R	96.1932
96.1932	DCA_int_02 - phones	B	96.2432
96.2432	DCA_int_02 - phones	AH0	96.2732
96.2732	DCA_int_02 - phones	L	96.3432
96.3432	DCA_int_02 - phones	Z	96.3732
96.3732	DCA_int_02 - phones	sp	96.4032
96.4032	DCA_int_02 - phones	D	96.4332
96.4032	DCA_int_02 - words	do	96.6432
96.4332	DCA_int_02 - phones	UW1	96.6432
96.6432	DCA_int_02 - phones	sp	96.7232
96.7232	DCA_int_02 - phones	Y	96.7532
96.7232	DCA_int_02 - words	you	96.7832
96.7532	DCA_int_02 - phones	UW1	96.7832
96.7832	DCA_int_02 - phones	EH1	96.8132
96.7832	DCA_int_02 - words	ever	96.8732
96.8132	DCA_int_02 - phones	V	96.8432
96.8432	DCA_int_02 - phones	ER0	96.8732
96.8732	DCA_int_02 - phones	sp	96.9032
96.9032	DCA_int_02 - phones	P	96.9332
96.9032	DCA_int_02 - words	play	96.9932
96.9332	DCA_int_02 - phones	L	96.9632
96.9632	DCA_int_02 - phones	EY1	96.9932
96.9932	DCA_int_02 - phones	M	97.0232
96.9932	DCA_int_02 - words	marbles	97.2832
97.0232	DCA_int_02 - phones	AA1	97.0732
97.0732	DCA_int_02 - phones	R	97.1632
97.1632	DCA_int_02 - phones	B	97.1932
97.1932	DCA_int_02 - phones	AH0	97.2232
97.2232	DCA_int_02 - phones	L	97.2532
97.2532	DCA_int_02 - phones	Z	97.2832
97.2832	DCA_int_02 - phones	sp	99.8038
97.3573	DCA_se1_ag2_m_01 - words	oh	97.5473
97.3573	DCA_se1_ag2_m_01 - phones	OW1	97.5473
97.5473	DCA_se1_ag2_m_01 - phones	Y	97.5773
97.5473	DCA_se1_ag2_m_01 - words	yes	97.8873
97.5773	DCA_se1_ag2_m_01 - phones	EH1	97.7873
97.7873	DCA_se1_ag2_m_01 - phones	S	97.8873
97.8873	DCA_se1_ag2_m_01 - phones	AY1	97.9973
97.8873	DCA_se1_ag2_m_01 - words	i	97.9973
97.9973	DCA_se1_ag2_m_01 - phones	W	98.0273
97.9973	DCA_se1_ag2_m_01 - words	was	98.0873
98.0273	DCA_se1_ag2_m_01 - phones	AH0	98.0573
98.0573	DCA_se1_ag2_m_01 - phones	Z	98.0873
98.0873	DCA_se1_ag2_m_01 - phones	sp	98.1173
98.1173	DCA_se1_ag2_m_01 - phones	P	98.1773
98.1173	DCA_se1_ag2_m_01 - words	pretty	98.3773
98.1773	DCA_se1_ag2_m_01 - phones	R	98.2173
98.2173	DCA_se1_ag2_m_01 - phones	IH1	98.2473
98.2473	DCA_se1_ag2_m_01 - phones	T	98.2873
98.2873	DCA_se1_ag2_m_01 - phones	IY0	98.3773
98.3773	DCA_se1_ag2_m_01 - phones	G	98.4573
98.3773	DCA_se1_ag2_m_01 - words	good	98.5773
98.4573	DCA_se1_ag2_m_01 - phones	UH1	98.5273
98.5273	DCA_se1_ag2_m_01 - phones	D	98.5773
98.5773	DCA_se1_ag2_m_01 - phones	AE1	98.6573
98.5773	DCA_se1_ag2_m_01 - words	at	98.6973
98.6573	DCA_se1_ag2_m_01 - phones	T	98.6973
98.6973	DCA_se1_ag2_m_01 - phones	sp	98.7573
98.7573	DCA_se1_ag2_m_01 - phones	M	98.9073
98.7573	DCA_se1_ag2_m_01 - words	marbles	99.3373
98.9073	DCA_se1_ag2_m_01 - phones	AA1	99.0273
99.0273	DCA_se1_ag2_m_01 - phones	R	99.0873
99.0873	DCA_se1_ag2_m_01 - phones	B	99.1273
99.1273	DCA_se1_ag2_m_01 - phones	AH0	99.1673
99.1673	DCA_se1_ag2_m_01 - phones	L	99.2673
99.2673	DCA_se1_ag2_m_01 - phones	Z	99.3373
99.3373	DCA_se1_ag2_m_01 - phones	T	99.4373
99.3373	DCA_se1_ag2_m_01 - words	too	99.7073
99.4373	DCA_se1_ag2_m_01 - phones	UW1	99.7073
99.7073	DCA_se1_ag2_m_01 - phones	sp	102.4060
99.8038	DCA_int_02 - phones	AY1	100.1838
99.8038	DCA_int_02 - words	i	100.1838
100.1838	DCA_int_02 - phones	AY1	100.2838
100.1838	DCA_int_02 - words	i	100.2838
100.2838	DCA_int_02 - phones	N	100.3338
100.2838	DCA_int_02 - words	never	100.5538
100.3338	DCA_int_02 - phones	EH1	100.3938
100.3938	DCA_int_02 - phones	V	100.4538
100.4538	DCA_int_02 - phones	ER0	100.5538
100.5538	DCA_int_02 - phones	sp	100.6438
100.6438	DCA_int_02 - phones	P	100.6738
100.6438	DCA_int_02 - words	played	100.8738
100.6738	DCA_int_02 - phones	L	100.7438
100.7438	DCA_int_02 - phones	EY1	100.8138
100.8138	DCA_int_02 - phones	D	100.8738
100.8738	DCA_int_02 - phones	DH	100.9138
100.8738	DCA_int_02 - words	that	101.0638
100.9138	DCA_int_02 - phones	AE1	100.9638
100.9638	DCA_int_02 - phones	T	101.0638
101.0638	DCA_int_02 - phones	sp	101.0938
101.0938	DCA_int_02 - phones	HH	101.1438
101.0938	DCA_int_02 - words	how	101.1738
101.1438	DCA_int_02 - phones	AW1	101.1738
101.1738	DCA_int_02 - phones	D	101.2438
101.1738	DCA_int_02 - words	do	101.2738
101.2438	DCA_int_02 - phones	UW1	101.2738
101.2738	DCA_int_02 - phones	Y	101.3038
101.2738	DCA_int_02 - words	you	101.3538
101.3038	DCA_int_02 - phones	UW1	101.3538
101.3538	DCA_int_02 - phones	sp	101.4338
101.4338	DCA_int_02 - phones	P	101.4738
101.4338	DCA_int_02 - words	play	101.6038
101.4738	DCA_int_02 - phones	L	101.5238
101.5238	DCA_int_02 - phones	EY1	101.6038
101.6038	DCA_int_02 - phones	sp	101.6438
101.6438	DCA_int_02 - phones	M	101.7638
101.6438	DCA_int_02 - words	marbles	102.1138
101.7638	DCA_int_02 - phones	AA1	101.8538
101.8538	DCA_int_02 - phones	R	101.9538
101.9538	DCA_int_02 - phones	B	101.9838
101.9838	DCA_int_02 - phones	AH0	102.0138
102.0138	DCA_int_02 - phones	L	102.0738
102.0738	DCA_int_02 - phones	Z	102.1138
102.1138	DCA_int_02 - phones	sp	102.1438
102.4060	DCA_se1_ag2_m_01 - phones	W	102.4760
102.4060	DCA_se1_ag2_m_01 - words	well	102.8460
102.4760	DCA_se1_ag2_m_01 - phones	EH1	102.7060
102.7060	DCA_se1_ag2_m_01 - phones	L	102.8460
102.8460	DCA_se1_ag2_m_01 - phones	Y	102.9760
102.8460	DCA_se1_ag2_m_01 - words	you	103.0160
102.9760	DCA_se1_ag2_m_01 - phones	UW1	103.0160
103.0160	DCA_se1_ag2_m_01 - phones	D	103.1260
103.0160	DCA_se1_ag2_m_01 - words	draw	103.3660
103.1260	DCA_se1_ag2_m_01 - phones	R	103.1760
103.1760	DCA_se1_ag2_m_01 - phones	AO1	103.3660
103.3660	DCA_se1_ag2_m_01 - phones	AH0	103.4260
103.3660	DCA_se1_ag2_m_01 - words	a	103.4260
103.4260	DCA_se1_ag2_m_01 - phones	R	103.5260
103.4260	DCA_se1_ag2_m_01 - words	round	103.8060
103.5260	DCA_se1_ag2_m_01 - phones	AW1	103.7060
103.7060	DCA_se1_ag2_m_01 - phones	N	103.7760
103.7760	DCA_se1_ag2_m_01 - phones	D	103.8060
103.8060	DCA_se1_ag2_m_01 - phones	R	103.8660
103.8060	DCA_se1_ag2_m_01 - words	ring	104.1860
103.8660	DCA_se1_ag2_m_01 - phones	IH1	103.9960
103.9960	DCA_se1_ag2_m_01 - phones	NG	104.1860
104.1860	DCA_se1_ag2_m_01 - phones	AE1	104.2560
104.1860	DCA_se1_ag2_m_01 - words	and	104.3660
104.2560	DCA_se1_ag2_m_01 - phones	N	104.3660
104.3660	DCA_se1_ag2_m_01 - phones	DH	104.3960
104.3660	DCA_se1_ag2_m_01 - words	there	104.6360
104.3960	DCA_se1_ag2_m_01 - phones	EH1	104.4360
104.4360	DCA_se1_ag2_m_01 - phones	R	104.6360
104.6360	DCA_se1_ag2_m_01 - words	uh	104.9260
104.6360	DCA_se1_ag2_m_01 - phones	AH1	104.9260
104.9260	DCA_se1_ag2_m_01 - phones	sp	105.0360
105.2391	DCA_se1_ag2_m_01 - phones	Y	105.3491
105.2391	DCA_se1_ag2_m_01 - words	you	105.3991
105.3491	DCA_se1_ag2_m_01 - phones	UW1	105.3991
105.3991	DCA_se1_ag2_m_01 - phones	D	105.4991
105.3991	DCA_se1_ag2_m_01 - words	draw	105.7191
105.4991	DCA_se1_ag2_m_01 - phones	R	105.5591
105.5591	DCA_se1_ag2_m_01 - phones	AO1	105.7191
105.7191	DCA_se1_ag2_m_01 - phones	AH0	105.7691
105.7191	DCA_se1_ag2_m_01 - words	a	105.7691
105.7691	DCA_se1_ag2_m_01 - phones	L	105.8491
105.7691	DCA_se1_ag2_m_01 - words	line	106.2291
105.8491	DCA_se1_ag2_m_01 - phones	AY1	106.1691
106.1691	DCA_se1_ag2_m_01 - phones	N	106.2291
106.2291	DCA_se1_ag2_m_01 - phones	sp	106.4191
106.4744	DCA_se1_ag2_m_01 - phones	JH	106.5444
106.4744	DCA_se1_ag2_m_01 - words	just	106.6844
106.5444	DCA_se1_ag2_m_01 - phones	IH0	106.6044
106.6044	DCA_se1_ag2_m_01 - phones	S	106.6844
106.6844	DCA_se1_ag2_m_01 - phones	AH0	106.7744
106.6844	DCA_se1_ag2_m_01 - words	about	106.9544
106.7744	DCA_se1_ag2_m_01 - phones	B	106.8244
106.8244	DCA_se1_ag2_m_01 - phones	AW1	106.9144
106.9144	DCA_se1_ag2_m_01 - phones	T	106.9544
106.9544	DCA_se1_ag2_m_01 - words	a	107.0444
106.9544	DCA_se1_ag2_m_01 - phones	AH0	107.0444
107.0444	DCA_se1_ag2_m_01 - phones	F	107.1144
107.0444	DCA_se1_ag2_m_01 - words	few	107.2644
107.1144	DCA_se1_ag2_m_01 - phones	Y	107.1844
107.1844	DCA_se1_ag2_m_01 - phones	UW1	107.2644
107.2644	DCA_se1_ag2_m_01 - phones	F	107.4044
107.2644	DCA_se1_ag2_m_01 - words	feets	107.6344
107.4044	DCA_se1_ag2_m_01 - phones	IY1	107.4844
107.4844	DCA_se1_ag2_m_01 - phones	T	107.5544
107.5544	DCA_se1_ag2_m_01 - phones	S	107.6344
107.6344	DCA_se1_ag2_m_01 - phones	AH0	107.7144
107.6344	DCA_se1_ag2_m_01 - words	away	107.9344
107.7144	DCA_se1_ag2_m_01 - phones	W	107.8344
107.8344	DCA_se1_ag2_m_01 - phones	EY1	107.9344
107.9344	DCA_se1_ag2_m_01 - phones	F	108.0444
107.9344	DCA_se1_ag2_m_01 - words	from	108.2344
108.0444	DCA_se1_ag2_m_01 - phones	R	108.0844
108.0844	DCA_se1_ag2_m_01 - phones	AH1	108.1444
108.1444	DCA_se1_ag2_m_01 - phones	M	108.2344
108.2344	DCA_se1_ag2_m_01 - phones	IH0	108.2844
108.2344	DCA_se1_ag2_m_01 - words	it	108.3144
108.2844	DCA_se1_ag2_m_01 - phones	T	108.3144
108.3144	DCA_se1_ag2_m_01 - phones	sp	108.5061
108.5061	DCA_se1_ag2_m_01 - phones	AE1	108.6961
108.5061	DCA_se1_ag2_m_01 - words	and	108.7461
108.6961	DCA_se1_ag2_m_01 - phones	N	108.7461
108.7461	DCA_se1_ag2_m_01 - phones	DH	108.7861
108.7461	DCA_se1_ag2_m_01 - words	there	108.8461
108.7861	DCA_se1_ag2_m_01 - phones	EH1	108.8161
108.8161	DCA_se1_ag2_m_01 - phones	R	108.8461
108.8461	DCA_se1_ag2_m_01 - phones	AH1	109.1661
108.8461	DCA_se1_ag2_m_01 - words	uh	109.1661
109.1661	DCA_se1_ag2_m_01 - phones	sp	109.2261
109.4832	DCA_se1_ag2_m_01 - phones	HH	109.5432
109.4832	DCA_se1_ag2_m_01 - words	what	109.6332
109.5432	DCA_se1_ag2_m_01 - phones	W	109.5732
109.5732	DCA_se1_ag2_m_01 - phones	AH1	109.6032
109.6032	DCA_se1_ag2_m_01 - phones	T	109.6332
109.6332	DCA_se1_ag2_m_01 - phones	sp	109.7332
109.7332	DCA_se1_ag2_m_01 - phones	W	109.8232
109.7332	DCA_se1_ag2_m_01 - words	we	109.8732
109.8232	DCA_se1_ag2_m_01 - phones	IY1	109.8732
109.8732	DCA_se1_ag2_m_01 - phones	D	109.9132
109.8732	DCA_se1_ag2_m_01 - words	d	109.9132
109.9132	DCA_se1_ag2_m_01 - phones	D	109.9832
109.9132	DCA_se1_ag2_m_01 - words	do	110.2532
109.9832	DCA_se1_ag2_m_01 - phones	UW1	110.2532
110.2532	DCA_se1_ag2_m_01 - phones	sp	110.3232
110.3232	DCA_se1_ag2_m_01 - phones	IY1	110.4832
110.3232	DCA_se1_ag2_m_01 - words	each	110.5832
110.4832	DCA_se1_ag2_m_01 - phones	CH	110.5832
110.5832	DCA_se1_ag2_m_01 - phones	sp	110.6132
110.6132	DCA_se1_ag2_m_01 - phones	HH	110.6532
110.6132	DCA_se1_ag2_m_01 - words	one	110.8132
110.6532	DCA_se1_ag2_m_01 - phones	W	110.7332
110.7332	DCA_se1_ag2_m_01 - phones	AH1	110.7732
110.7732	DCA_se1_ag2_m_01 - phones	N	110.8132
110.8132	DCA_se1_ag2_m_01 - phones	AH1	110.8432
110.8132	DCA_se1_ag2_m_01 - words	of	110.9732
110.8432	DCA_se1_ag2_m_01 - phones	V	110.9732
110.9732	DCA_se1_ag2_m_01 - phones	AH1	111.0832
110.9732	DCA_se1_ag2_m_01 - words	us	111.1632
111.0832	DCA_se1_ag2_m_01 - phones	S	111.1632
111.1632	DCA_se1_ag2_m_01 - phones	T	111.2532
111.1632	DCA_se1_ag2_m_01 - words	take	111.3832
111.2532	DCA_se1_ag2_m_01 - phones	EY1	111.3332
111.3332	DCA_se1_ag2_m_01 - phones	K	111.3832
111.3832	DCA_se1_ag2_m_01 - phones	AH0	111.4232
111.3832	DCA_se1_ag2_m_01 - words	a	111.4232
111.4232	DCA_se1_ag2_m_01 - phones	M	111.5532
111.4232	DCA_se1_ag2_m_01 - words	marble	111.9032
111.5532	DCA_se1_ag2_m_01 - phones	AA1	111.6632
111.6632	DCA_se1_ag2_m_01 - phones	R	111.7232
111.7232	DCA_se1_ag2_m_01 - phones	B	111.7532
111.7532	DCA_se1_ag2_m_01 - phones	AH0	111.7832
111.7832	DCA_se1_ag2_m_01 - phones	L	111.9032
111.9032	DCA_se1_ag2_m_01 - phones	sp	111.9732
112.0242	DCA_se1_ag2_m_01 - phones	AH0	112.1142
112.0242	DCA_se1_ag2_m_01 - words	and	112.1742
112.1142	DCA_se1_ag2_m_01 - phones	N	112.1742
112.1742	DCA_se1_ag2_m_01 - phones	TH	112.2842
112.1742	DCA_se1_ag2_m_01 - words	throw	112.4342
112.2842	DCA_se1_ag2_m_01 - phones	R	112.3242
112.3242	DCA_se1_ag2_m_01 - phones	OW1	112.4342
112.4342	DCA_se1_ag2_m_01 - phones	IH0	112.4942
112.4342	DCA_se1_ag2_m_01 - words	it	112.5442
112.4942	DCA_se1_ag2_m_01 - phones	T	112.5442
112.5442	DCA_se1_ag2_m_01 - phones	AE1	112.6442
112.5442	DCA_se1_ag2_m_01 - words	at	112.7642
112.6442	DCA_se1_ag2_m_01 - phones	T	112.7642
113.1837	DCA_se1_ag2_m_01 - phones	DH	113.2737
113.1837	DCA_se1_ag2_m_01 - words	the	113.3637
113.2737	DCA_se1_ag2_m_01 - phones	AH0	113.3637
113.3637	DCA_se1_ag2_m_01 - phones	L	113.4437
113.3637	DCA_se1_ag2_m_01 - words	line	113.6937
113.4437	DCA_se1_ag2_m_01 - phones	AY1	113.6237
113.6237	DCA_se1_ag2_m_01 - phones	N	113.6937
113.6937	DCA_se1_ag2_m_01 - phones	W	113.7637
113.6937	DCA_se1_ag2_m_01 - words	which	113.9037
113.7637	DCA_se1_ag2_m_01 - phones	IH1	113.8137
113.8137	DCA_se1_ag2_m_01 - phones	CH	113.9037
113.9037	DCA_se1_ag2_m_01 - phones	W	113.9437
113.9037	DCA_se1_ag2_m_01 - words	we	114.0037
113.9437	DCA_se1_ag2_m_01 - phones	IY1	114.0037
114.0037	DCA_se1_ag2_m_01 - phones	K	114.1037
114.0037	DCA_se1_ag2_m_01 - words	call	114.2737
114.1037	DCA_se1_ag2_m_01 - phones	AO1	114.2337
114.2337	DCA_se1_ag2_m_01 - phones	L	114.2737
114.2737	DCA_se1_ag2_m_01 - phones	DH	114.3337
114.2737	DCA_se1_ag2_m_01 - words	the	114.4137
114.3337	DCA_se1_ag2_m_01 - phones	AH0	114.4137
114.4137	DCA_se1_ag2_m_01 - phones	T	114.5437
114.4137	DCA_se1_ag2_m_01 - words	tall	114.7837
114.5437	DCA_se1_ag2_m_01 - phones	AO1	114.7237
114.7237	DCA_se1_ag2_m_01 - phones	L	114.7837
114.7837	DCA_se1_ag2_m_01 - phones	L	114.8837
114.7837	DCA_se1_ag2_m_01 - words	line	115.2537
114.8837	DCA_se1_ag2_m_01 - phones	AY1	115.1537
115.1537	DCA_se1_ag2_m_01 - phones	N	115.2537
115.9020	DCA_se1_ag2_m_01 - phones	AH0	116.0720
115.9020	DCA_se1_ag2_m_01 - words	and	116.1620
116.0720	DCA_se1_ag2_m_01 - phones	N	116.1620
116.1620	DCA_se1_ag2_m_01 - phones	AH1	116.5320
116.1620	DCA_se1_ag2_m_01 - words	uh	116.5320
116.5320	DCA_se1_ag2_m_01 - phones	sp	116.6020
116.7217	DCA_se1_ag2_m_01 - phones	DH	116.7817
116.7217	DCA_se1_ag2_m_01 - words	the	116.8417
116.7817	DCA_se1_ag2_m_01 - phones	AH0	116.8417
116.8417	DCA_se1_ag2_m_01 - phones	W	116.9317
116.8417	DCA_se1_ag2_m_01 - words	one	117.0117
116.9317	DCA_se1_ag2_m_01 - phones	AH1	116.9817
116.9817	DCA_se1_ag2_m_01 - phones	N	117.0117
117.0117	DCA_se1_ag2_m_01 - phones	DH	117.0417
117.0117	DCA_se1_ag2_m_01 - words	that	117.1017
117.0417	DCA_se1_ag2_m_01 - phones	AH0	117.0717
117.0717	DCA_se1_ag2_m_01 - phones	T	117.1017
117.1017	DCA_se1_ag2_m_01 - words	s	117.1817
117.1017	DCA_se1_ag2_m_01 - phones	Z	117.1817
117.1817	DCA_se1_ag2_m_01 - phones	M	117.2417
117.1817	DCA_se1_ag2_m_01 - words	more	117.3217
117.2417	DCA_se1_ag2_m_01 - phones	AO1	117.2717
117.2717	DCA_se1_ag2_m_01 - phones	R	117.3217
117.3217	DCA_se1_ag2_m_01 - phones	K	117.4117
117.3217	DCA_se1_ag2_m_01 - words	closer	117.6717
117.4117	DCA_se1_ag2_m_01 - phones	L	117.4417
117.4417	DCA_se1_ag2_m_01 - phones	OW1	117.5317
117.5317	DCA_se1_ag2_m_01 - phones	S	117.6217
117.6217	DCA_se1_ag2_m_01 - phones	ER0	117.6717
117.6717	DCA_se1_ag2_m_01 - phones	T	117.7517
117.6717	DCA_se1_ag2_m_01 - words	to	117.8017
117.7517	DCA_se1_ag2_m_01 - phones	IH0	117.8017
117.8017	DCA_se1_ag2_m_01 - phones	DH	117.8417
117.8017	DCA_se1_ag2_m_01 - words	the	117.9317
117.8417	DCA_se1_ag2_m_01 - phones	AH0	117.9317
117.9317	DCA_se1_ag2_m_01 - phones	L	118.0017
117.9317	DCA_se1_ag2_m_01 - words	line	118.2817
118.0017	DCA_se1_ag2_m_01 - phones	AY1	118.1917
118.1917	DCA_se1_ag2_m_01 - phones	N	118.2817
118.2817	DCA_se1_ag2_m_01 - phones	G	118.3217
118.2817	DCA_se1_ag2_m_01 - words	gets	118.4717
118.3217	DCA_se1_ag2_m_01 - phones	IH1	118.3617
118.3617	DCA_se1_ag2_m_01 - phones	T	118.4017
118.4017	DCA_se1_ag2_m_01 - phones	S	118.4717
118.4717	DCA_se1_ag2_m_01 - phones	DH	118.5217
118.4717	DCA_se1_ag2_m_01 - words	the	118.5717
118.5217	DCA_se1_ag2_m_01 - phones	AH0	118.5717
118.5717	DCA_se1_ag2_m_01 - phones	F	118.6917
118.5717	DCA_se1_ag2_m_01 - words	first	118.8917
118.6917	DCA_se1_ag2_m_01 - phones	ER1	118.8217
118.8217	DCA_se1_ag2_m_01 - phones	S	118.8617
118.8617	DCA_se1_ag2_m_01 - phones	T	118.8917
118.8917	DCA_se1_ag2_m_01 - phones	SH	119.0417
118.8917	DCA_se1_ag2_m_01 - words	shot	119.2617
119.0417	DCA_se1_ag2_m_01 - phones	AA1	119.1617
119.1617	DCA_se1_ag2_m_01 - phones	T	119.2617
119.9454	DCA_se1_ag2_m_01 - phones	sil	120.0054
120.0054	DCA_se1_ag2_m_01 - phones	AE1	120.1454
120.0054	DCA_se1_ag2_m_01 - words	and	120.2254
120.1454	DCA_se1_ag2_m_01 - phones	N	120.2254
120.2254	DCA_se1_ag2_m_01 - words	uh	120.4854
120.2254	DCA_se1_ag2_m_01 - phones	AH1	120.4854
120.4854	DCA_se1_ag2_m_01 - phones	IH1	120.6254
120.4854	DCA_se1_ag2_m_01 - words	if	120.7154
120.6254	DCA_se1_ag2_m_01 - phones	F	120.7154
120.7154	DCA_se1_ag2_m_01 - phones	Y	120.7854
120.7154	DCA_se1_ag2_m_01 - words	you	120.8454
120.7854	DCA_se1_ag2_m_01 - phones	UW1	120.8454
120.8454	DCA_se1_ag2_m_01 - phones	SH	120.9754
120.8454	DCA_se1_ag2_m_01 - words	shoot	121.0954
120.9754	DCA_se1_ag2_m_01 - phones	UW1	121.0354
121.0354	DCA_se1_ag2_m_01 - phones	T	121.0954
121.0954	DCA_se1_ag2_m_01 - phones	Y	121.1454
121.0954	DCA_se1_ag2_m_01 - words	your	121.2254
121.1454	DCA_se1_ag2_m_01 - phones	UH1	121.1854
121.1854	DCA_se1_ag2_m_01 - phones	R	121.2254
121.2254	DCA_se1_ag2_m_01 - phones	M	121.3454
121.2254	DCA_se1_ag2_m_01 - words	marble	121.6254
121.3454	DCA_se1_ag2_m_01 - phones	AA1	121.4354
121.4354	DCA_se1_ag2_m_01 - phones	R	121.4854
121.4854	DCA_se1_ag2_m_01 - phones	B	121.5154
121.5154	DCA_se1_ag2_m_01 - phones	AH0	121.5454
121.5454	DCA_se1_ag2_m_01 - phones	L	121.6254
121.6254	DCA_se1_ag2_m_01 - phones	F	121.7354
121.6254	DCA_se1_ag2_m_01 - words	from	121.8854
121.7354	DCA_se1_ag2_m_01 - phones	R	121.7654
121.7654	DCA_se1_ag2_m_01 - phones	AH1	121.8154
121.8154	DCA_se1_ag2_m_01 - phones	M	121.8854
121.8854	DCA_se1_ag2_m_01 - phones	DH	121.9154
121.8854	DCA_se1_ag2_m_01 - words	the	122.0254
121.9154	DCA_se1_ag2_m_01 - phones	AH0	122.0254
122.0254	DCA_se1_ag2_m_01 - phones	L	122.0954
122.0254	DCA_se1_ag2_m_01 - words	line	122.5154
122.0954	DCA_se1_ag2_m_01 - phones	AY1	122.4154
122.4154	DCA_se1_ag2_m_01 - phones	N	122.5154
122.5154	DCA_se1_ag2_m_01 - phones	AE1	122.5954
122.5154	DCA_se1_ag2_m_01 - words	and	122.9054
122.5954	DCA_se1_ag2_m_01 - phones	N	122.7654
122.7654	DCA_se1_ag2_m_01 - phones	D	122.9054
122.9447	DCA_se1_ag2_m_01 - phones	AH0	122.9947
122.9447	DCA_se1_ag2_m_01 - words	and	123.0847
122.9947	DCA_se1_ag2_m_01 - phones	N	123.0847
123.0847	DCA_se1_ag2_m_01 - phones	T	123.1747
123.0847	DCA_se1_ag2_m_01 - words	to	123.2247
123.1747	DCA_se1_ag2_m_01 - phones	UW1	123.2247
123.2247	DCA_se1_ag2_m_01 - phones	DH	123.2547
123.2247	DCA_se1_ag2_m_01 - words	the	123.3747
123.2547	DCA_se1_ag2_m_01 - phones	AH0	123.3747
123.3747	DCA_se1_ag2_m_01 - phones	R	123.4547
123.3747	DCA_se1_ag2_m_01 - words	ring	123.7347
123.4547	DCA_se1_ag2_m_01 - phones	IH1	123.5947
123.5947	DCA_se1_ag2_m_01 - phones	NG	123.7347
123.7347	DCA_se1_ag2_m_01 - phones	AE1	123.7747
123.7347	DCA_se1_ag2_m_01 - words	and	123.8747
123.7747	DCA_se1_ag2_m_01 - phones	N	123.8747
123.8747	DCA_se1_ag2_m_01 - phones	Y	123.9347
123.8747	DCA_se1_ag2_m_01 - words	you	124.0847
123.9347	DCA_se1_ag2_m_01 - phones	UW1	124.0847
124.0847	DCA_se1_ag2_m_01 - phones	sp	124.6385
124.6385	DCA_se1_ag2_m_01 - phones	M	124.7385
124.6385	DCA_se1_ag2_m_01 - words	marble	125.0985
124.7385	DCA_se1_ag2_m_01 - phones	AA1	124.8285
124.8285	DCA_se1_ag2_m_01 - phones	R	124.8785
124.8785	DCA_se1_ag2_m_01 - phones	B	124.9085
124.9085	DCA_se1_ag2_m_01 - phones	AH0	124.9385
124.9385	DCA_se1_ag2_m_01 - phones	L	125.0985
125.0985	DCA_se1_ag2_m_01 - phones	sp	125.3604
125.3604	DCA_se1_ag2_m_01 - phones	W	125.4504
125.3604	DCA_se1_ag2_m_01 - words	was	125.5504
125.4504	DCA_se1_ag2_m_01 - phones	AH0	125.4804
125.4804	DCA_se1_ag2_m_01 - phones	Z	125.5504
125.5504	DCA_se1_ag2_m_01 - phones	T	125.5904
125.5504	DCA_se1_ag2_m_01 - words	to	125.6404
125.5904	DCA_se1_ag2_m_01 - phones	IH0	125.6404
125.6404	DCA_se1_ag2_m_01 - phones	B	125.7304
125.6404	DCA_se1_ag2_m_01 - words	be	125.8504
125.7304	DCA_se1_ag2_m_01 - phones	IY1	125.8504
125.8504	DCA_se1_ag2_m_01 - phones	IH1	125.9004
125.8504	DCA_se1_ag2_m_01 - words	in	125.9504
125.9004	DCA_se1_ag2_m_01 - phones	N	125.9504
125.9504	DCA_se1_ag2_m_01 - phones	DH	125.9904
125.9504	DCA_se1_ag2_m_01 - words	the	126.0804
125.9904	DCA_se1_ag2_m_01 - phones	AH0	126.0804
126.0804	DCA_se1_ag2_m_01 - phones	R	126.1404
126.0804	DCA_se1_ag2_m_01 - words	ring	126.3504
126.1404	DCA_se1_ag2_m_01 - phones	IH1	126.2604
126.2604	DCA_se1_ag2_m_01 - phones	NG	126.3504
126.3504	DCA_se1_ag2_m_01 - phones	W	126.3904
126.3504	DCA_se1_ag2_m_01 - words	where	126.4804
126.3904	DCA_se1_ag2_m_01 - phones	EH1	126.4404
126.4404	DCA_se1_ag2_m_01 - phones	R	126.4804
126.4804	DCA_se1_ag2_m_01 - phones	Y	126.5704
126.4804	DCA_se1_ag2_m_01 - words	you	126.6004
126.5704	DCA_se1_ag2_m_01 - phones	UW1	126.6004
126.6004	DCA_se1_ag2_m_01 - phones	JH	126.6404
126.6004	DCA_se1_ag2_m_01 - words	just	126.7304
126.6404	DCA_se1_ag2_m_01 - phones	IH0	126.7004
126.7004	DCA_se1_ag2_m_01 - phones	S	126.7304
126.7304	DCA_se1_ag2_m_01 - phones	SH	126.8504
126.7304	DCA_se1_ag2_m_01 - words	shoot	126.9604
126.8504	DCA_se1_ag2_m_01 - phones	UW1	126.9004
126.9004	DCA_se1_ag2_m_01 - phones	T	126.9604
126.9604	DCA_se1_ag2_m_01 - phones	AO1	127.0404
126.9604	DCA_se1_ag2_m_01 - words	on	127.1004
127.0404	DCA_se1_ag2_m_01 - phones	N	127.1004
127.1004	DCA_se1_ag2_m_01 - phones	AH0	127.1404
127.1004	DCA_se1_ag2_m_01 - words	until	127.4704
127.1404	DCA_se1_ag2_m_01 - phones	N	127.2004
127.2004	DCA_se1_ag2_m_01 - phones	T	127.3004
127.3004	DCA_se1_ag2_m_01 - phones	IH1	127.3604
127.3604	DCA_se1_ag2_m_01 - phones	L	127.4704
127.4704	DCA_se1_ag2_m_01 - phones	Y	127.6204
127.4704	DCA_se1_ag2_m_01 - words	your	127.7404
127.6204	DCA_se1_ag2_m_01 - phones	AO1	127.6904
127.6904	DCA_se1_ag2_m_01 - phones	R	127.7404
127.7404	DCA_se1_ag2_m_01 - phones	sp	128.0059
128.0059	DCA_se1_ag2_m_01 - phones	Y	128.0859
128.0059	DCA_se1_ag2_m_01 - words	your	128.1759
128.0859	DCA_se1_ag2_m_01 - phones	AO1	128.1459
128.1459	DCA_se1_ag2_m_01 - phones	R	128.1759
128.1759	DCA_se1_ag2_m_01 - phones	M	128.2459
128.1759	DCA_se1_ag2_m_01 - words	marble	128.4759
128.2459	DCA_se1_ag2_m_01 - phones	AA1	128.3259
128.3259	DCA_se1_ag2_m_01 - phones	R	128.3559
128.3559	DCA_se1_ag2_m_01 - phones	B	128.3859
128.3859	DCA_se1_ag2_m_01 - phones	AH0	128.4159
128.4159	DCA_se1_ag2_m_01 - phones	L	128.4759
128.4759	DCA_se1_ag2_m_01 - phones	sp	128.5359
128.6685	DCA_se1_ag2_m_01 - phones	K	128.7485
128.6685	DCA_se1_ag2_m_01 - words	come	128.9185
128.7485	DCA_se1_ag2_m_01 - phones	AH1	128.8085
128.8085	DCA_se1_ag2_m_01 - phones	M	128.9185
128.9185	DCA_se1_ag2_m_01 - phones	AW1	128.9785
128.9185	DCA_se1_ag2_m_01 - words	out	129.0085
128.9785	DCA_se1_ag2_m_01 - phones	T	129.0085
129.0085	DCA_se1_ag2_m_01 - phones	AH0	129.0385
129.0085	DCA_se1_ag2_m_01 - words	of	129.0685
129.0385	DCA_se1_ag2_m_01 - phones	V	129.0685
129.0685	DCA_se1_ag2_m_01 - phones	DH	129.0985
129.0685	DCA_se1_ag2_m_01 - words	the	129.1685
129.0985	DCA_se1_ag2_m_01 - phones	AH0	129.1685
129.1685	DCA_se1_ag2_m_01 - phones	R	129.2785
129.1685	DCA_se1_ag2_m_01 - words	ring	129.4985
129.2785	DCA_se1_ag2_m_01 - phones	IH1	129.3885
129.3885	DCA_se1_ag2_m_01 - phones	NG	129.4985
129.4985	DCA_se1_ag2_m_01 - phones	AH0	129.5385
129.4985	DCA_se1_ag2_m_01 - words	and	129.5685
129.5385	DCA_se1_ag2_m_01 - phones	N	129.5685
129.5685	DCA_se1_ag2_m_01 - phones	sp	129.6385
129.6385	DCA_se1_ag2_m_01 - phones	DH	129.6785
129.6385	DCA_se1_ag2_m_01 - words	then	129.7885
129.6785	DCA_se1_ag2_m_01 - phones	EH1	129.7385
129.7385	DCA_se1_ag2_m_01 - phones	N	129.7885
129.7885	DCA_se1_ag2_m_01 - phones	sp	129.8185
129.8185	DCA_se1_ag2_m_01 - phones	DH	129.8485
129.8185	DCA_se1_ag2_m_01 - words	the	129.8785
129.8485	DCA_se1_ag2_m_01 - phones	AH0	129.8785
129.8785	DCA_se1_ag2_m_01 - phones	N	129.9785
129.8785	DCA_se1_ag2_m_01 - words	next	130.2085
129.9785	DCA_se1_ag2_m_01 - phones	EH1	130.0685
130.0685	DCA_se1_ag2_m_01 - phones	K	130.1285
130.1285	DCA_se1_ag2_m_01 - phones	S	130.2085
130.2085	DCA_se1_ag2_m_01 - phones	M	130.2785
130.2085	DCA_se1_ag2_m_01 - words	man	130.4285
130.2785	DCA_se1_ag2_m_01 - phones	AE1	130.3985
130.3985	DCA_se1_ag2_m_01 - phones	N	130.4285
130.4285	DCA_se1_ag2_m_01 - phones	sp	130.4585
130.4585	DCA_se1_ag2_m_01 - phones	SH	130.6185
130.4585	DCA_se1_ag2_m_01 - words	shot	130.7285
130.6185	DCA_se1_ag2_m_01 - phones	AA1	130.6785
130.6785	DCA_se1_ag2_m_01 - phones	T	130.7285
130.7285	DCA_se1_ag2_m_01 - phones	sp	133.6418
131.1604	DCA_int_02 - phones	D	131.2804
131.1604	DCA_int_02 - words	did	131.3404
131.2804	DCA_int_02 - phones	IH0	131.3104
131.3104	DCA_int_02 - phones	D	131.3404
131.3404	DCA_int_02 - phones	sp	131.3904
131.3904	DCA_int_02 - phones	Y	131.4904
131.3904	DCA_int_02 - words	ya	131.5204
131.4904	DCA_int_02 - phones	AA1	131.5204
131.5204	DCA_int_02 - phones	D	131.5504
131.5204	DCA_int_02 - words	do	131.6704
131.5504	DCA_int_02 - phones	UW1	131.6704
131.6704	DCA_int_02 - phones	sp	131.7004
131.7004	DCA_int_02 - phones	Y	131.7604
131.7004	DCA_int_02 - words	you	131.8404
131.7604	DCA_int_02 - phones	UW1	131.8404
131.8404	DCA_int_02 - phones	W	131.9304
131.8404	DCA_int_02 - words	win	132.0904
131.9304	DCA_int_02 - phones	IH1	131.9804
131.9804	DCA_int_02 - phones	N	132.0904
132.0904	DCA_int_02 - phones	sp	132.1204
132.1204	DCA_int_02 - phones	M	132.1604
132.1204	DCA_int_02 - words	marbles	132.6604
132.1604	DCA_int_02 - phones	AA1	132.2904
132.2904	DCA_int_02 - phones	R	132.3604
132.3604	DCA_int_02 - phones	B	132.4004
132.4004	DCA_int_02 - phones	AH0	132.4304
132.4304	DCA_int_02 - phones	L	132.6304
132.6304	DCA_int_02 - phones	Z	132.6604
132.6604	DCA_int_02 - phones	sp	132.7104
132.7104	DCA_int_02 - phones	ER0	132.9104
132.7104	DCA_int_02 - words	or	132.9104
132.9104	DCA_int_02 - phones	sp	132.9504
132.9504	DCA_int_02 - phones	EH1	132.9804
132.9504	DCA_int_02 - words	anything	133.2804
132.9804	DCA_int_02 - phones	N	133.0104
133.0104	DCA_int_02 - phones	IY0	133.0604
133.0604	DCA_int_02 - phones	TH	133.1604
133.1604	DCA_int_02 - phones	IH2	133.2104
133.2104	DCA_int_02 - phones	NG	133.2804
133.2804	DCA_int_02 - phones	sp	143.7553
133.6418	DCA_se1_ag2_m_01 - words	oh	133.8518
133.6418	DCA_se1_ag2_m_01 - phones	OW1	133.8518
133.8518	DCA_se1_ag2_m_01 - phones	AY1	133.9618
133.8518	DCA_se1_ag2_m_01 - words	i	133.9618
133.9618	DCA_se1_ag2_m_01 - phones	W	134.0318
133.9618	DCA_se1_ag2_m_01 - words	was	134.1618
134.0318	DCA_se1_ag2_m_01 - phones	AO1	134.0918
134.0918	DCA_se1_ag2_m_01 - phones	Z	134.1618
134.1618	DCA_se1_ag2_m_01 - words	a	134.2418
134.1618	DCA_se1_ag2_m_01 - phones	AH0	134.2418
134.2418	DCA_se1_ag2_m_01 - phones	P	134.3418
134.2418	DCA_se1_ag2_m_01 - words	pretty	134.5518
134.3418	DCA_se1_ag2_m_01 - phones	R	134.3818
134.3818	DCA_se1_ag2_m_01 - phones	IH1	134.4318
134.4318	DCA_se1_ag2_m_01 - phones	T	134.4718
134.4718	DCA_se1_ag2_m_01 - phones	IY0	134.5518
134.5518	DCA_se1_ag2_m_01 - phones	S	134.6718
134.5518	DCA_se1_ag2_m_01 - words	sore	134.7818
134.6718	DCA_se1_ag2_m_01 - phones	AO1	134.7518
134.7518	DCA_se1_ag2_m_01 - phones	R	134.7818
134.7818	DCA_se1_ag2_m_01 - phones	L	134.8618
134.7818	DCA_se1_ag2_m_01 - words	loser	135.1118
134.8618	DCA_se1_ag2_m_01 - phones	UW1	135.0318
135.0318	DCA_se1_ag2_m_01 - phones	Z	135.0818
135.0818	DCA_se1_ag2_m_01 - phones	ER0	135.1118
135.1118	DCA_se1_ag2_m_01 - phones	AE1	135.1718
135.1118	DCA_se1_ag2_m_01 - words	at	135.2118
135.1718	DCA_se1_ag2_m_01 - phones	T	135.2118
135.2118	DCA_se1_ag2_m_01 - phones	M	135.3218
135.2118	DCA_se1_ag2_m_01 - words	marbles	135.5818
135.3218	DCA_se1_ag2_m_01 - phones	AA1	135.4218
135.4218	DCA_se1_ag2_m_01 - phones	R	135.4618
135.4618	DCA_se1_ag2_m_01 - phones	B	135.4918
135.4918	DCA_se1_ag2_m_01 - phones	AH0	135.5218
135.5218	DCA_se1_ag2_m_01 - phones	L	135.5518
135.5518	DCA_se1_ag2_m_01 - phones	Z	135.5818
135.5818	DCA_se1_ag2_m_01 - phones	AY1	135.6918
135.5818	DCA_se1_ag2_m_01 - words	i	135.6918
135.6918	DCA_se1_ag2_m_01 - phones	W	135.7918
135.6918	DCA_se1_ag2_m_01 - words	wasn't	136.0118
135.7918	DCA_se1_ag2_m_01 - phones	AH1	135.8318
135.8318	DCA_se1_ag2_m_01 - phones	Z	135.8718
135.8718	DCA_se1_ag2_m_01 - phones	AH0	135.9118
135.9118	DCA_se1_ag2_m_01 - phones	N	135.9418
135.9418	DCA_se1_ag2_m_01 - phones	T	136.0118
136.0118	DCA_se1_ag2_m_01 - phones	G	136.0918
136.0118	DCA_se1_ag2_m_01 - words	good	136.2118
136.0918	DCA_se1_ag2_m_01 - phones	UH1	136.1618
136.1618	DCA_se1_ag2_m_01 - phones	D	136.2118
136.2118	DCA_se1_ag2_m_01 - phones	EH1	136.3218
136.2118	DCA_se1_ag2_m_01 - words	as	136.3818
136.3218	DCA_se1_ag2_m_01 - phones	Z	136.3818
136.3818	DCA_se1_ag2_m_01 - phones	HH	136.4318
136.3818	DCA_se1_ag2_m_01 - words	half	136.7318
136.4318	DCA_se1_ag2_m_01 - phones	AE1	136.6218
136.6218	DCA_se1_ag2_m_01 - phones	F	136.7318
136.7318	DCA_se1_ag2_m_01 - phones	AH0	136.7618
136.7318	DCA_se1_ag2_m_01 - words	of	136.8218
136.7618	DCA_se1_ag2_m_01 - phones	V	136.8218
136.8218	DCA_se1_ag2_m_01 - phones	S	136.9218
136.8218	DCA_se1_ag2_m_01 - words	some	136.9818
136.9218	DCA_se1_ag2_m_01 - phones	AH1	136.9518
136.9518	DCA_se1_ag2_m_01 - phones	M	136.9818
136.9818	DCA_se1_ag2_m_01 - phones	AH0	137.0118
136.9818	DCA_se1_ag2_m_01 - words	of	137.0418
137.0118	DCA_se1_ag2_m_01 - phones	V	137.0418
137.0418	DCA_se1_ag2_m_01 - phones	DH	137.1018
137.0418	DCA_se1_ag2_m_01 - words	the	137.1318
137.1018	DCA_se1_ag2_m_01 - phones	AH1	137.1318
137.1318	DCA_se1_ag2_m_01 - phones	AH1	137.2818
137.1318	DCA_se1_ag2_m_01 - words	other	137.4018
137.2818	DCA_se1_ag2_m_01 - phones	DH	137.3318
137.3318	DCA_se1_ag2_m_01 - phones	ER0	137.4018
137.4018	DCA_se1_ag2_m_01 - phones	G	137.5218
137.4018	DCA_se1_ag2_m_01 - words	guys	137.7918
137.5218	DCA_se1_ag2_m_01 - phones	AY1	137.7618
137.7618	DCA_se1_ag2_m_01 - phones	Z	137.7918
137.7918	DCA_se1_ag2_m_01 - phones	sp	137.8218
137.8218	DCA_se1_ag2_m_01 - phones	W	137.9018
137.8218	DCA_se1_ag2_m_01 - words	was	138.0918
137.9018	DCA_se1_ag2_m_01 - phones	AH1	138.0418
138.0418	DCA_se1_ag2_m_01 - phones	Z	138.0918
138.0918	DCA_se1_ag2_m_01 - phones	sp	138.1418
138.1418	DCA_se1_ag2_m_01 - phones	B	138.1718
138.1418	DCA_se1_ag2_m_01 - words	because	138.4618
138.1718	DCA_se1_ag2_m_01 - phones	IH0	138.2118
138.2118	DCA_se1_ag2_m_01 - phones	K	138.2918
138.2918	DCA_se1_ag2_m_01 - phones	AO1	138.4318
138.4318	DCA_se1_ag2_m_01 - phones	Z	138.4618
138.4618	DCA_se1_ag2_m_01 - phones	DH	138.5118
[truncated: 22,196 more rows]
