# Supplementary material for: Considering Performance in the Automated and Manual Coding of Sociolinguistic Variables: Lessons From Variable (ING)
Source: Front Artif Intell. 2021 Apr 29;4:648543. doi: 10.3389/frai.2021.648543 (PMC8117961; doi:10.3389/frai.2021.648543)
Supplement: Supplementary file 4 [file Data_Sheet_4.ZIP › CORAAL_Aligned_as_Tables/DCA_se3_ag1_m_02_1_txout.txt]

tmin	tier	text	tmax
0.3597	DCA_int_01 - phones	OW2	0.3897
0.3597	DCA_int_01 - words	okay	0.4997
0.3897	DCA_int_01 - phones	K	0.4197
0.4197	DCA_int_01 - phones	EY1	0.4997
0.4997	DCA_int_01 - phones	TN	0.8597
0.4997	DCA_int_01 - words	rdx	0.8597
0.8597	DCA_int_01 - phones	F	0.9397
0.8597	DCA_int_01 - words	first	1.1597
0.9397	DCA_int_01 - phones	ER1	1.0297
1.0297	DCA_int_01 - phones	S	1.1197
1.1197	DCA_int_01 - phones	T	1.1597
1.1597	DCA_int_01 - phones	AH0	1.1897
1.1597	DCA_int_01 - words	of	1.2197
1.1897	DCA_int_01 - phones	V	1.2197
1.2197	DCA_int_01 - phones	AO1	1.3097
1.2197	DCA_int_01 - words	all	1.3597
1.3097	DCA_int_01 - phones	L	1.3597
1.3597	DCA_int_01 - phones	W	1.4197
1.3597	DCA_int_01 - words	what	1.4797
1.4197	DCA_int_01 - phones	AH1	1.4497
1.4497	DCA_int_01 - phones	T	1.4797
1.4797	DCA_int_01 - phones	sp	1.5297
1.5297	DCA_int_01 - phones	K	1.6297
1.5297	DCA_int_01 - words	kind	1.7797
1.6297	DCA_int_01 - phones	AY1	1.7097
1.7097	DCA_int_01 - phones	N	1.7497
1.7497	DCA_int_01 - phones	D	1.7797
1.7797	DCA_int_01 - phones	AH0	1.8197
1.7797	DCA_int_01 - words	of	1.8597
1.8197	DCA_int_01 - phones	V	1.8597
1.8597	DCA_int_01 - phones	sp	1.9097
1.9097	DCA_int_01 - phones	G	1.9697
1.9097	DCA_int_01 - words	games	2.2997
1.9697	DCA_int_01 - phones	EY1	2.0997
2.0997	DCA_int_01 - phones	M	2.2497
2.2497	DCA_int_01 - phones	Z	2.2997
2.2997	DCA_int_01 - phones	D	2.3497
2.2997	DCA_int_01 - words	did	2.4497
2.3497	DCA_int_01 - phones	IH0	2.3997
2.3997	DCA_int_01 - phones	D	2.4497
2.4497	DCA_int_01 - phones	Y	2.5097
2.4497	DCA_int_01 - words	you	2.5397
2.5097	DCA_int_01 - phones	UW1	2.5397
2.5397	DCA_int_01 - phones	sp	2.6097
2.6097	DCA_int_01 - phones	P	2.6997
2.6097	DCA_int_01 - words	play	2.8997
2.6997	DCA_int_01 - phones	L	2.7697
2.7697	DCA_int_01 - phones	EY1	2.8997
2.8997	DCA_int_01 - phones	sp	2.9297
2.9297	DCA_int_01 - phones	W	2.9697
2.9297	DCA_int_01 - words	when	3.0397
2.9697	DCA_int_01 - phones	EH1	3.0097
3.0097	DCA_int_01 - phones	N	3.0397
3.0397	DCA_int_01 - phones	sp	3.0897
3.0897	DCA_int_01 - phones	Y	3.1297
3.0897	DCA_int_01 - words	you	3.1997
3.1297	DCA_int_01 - phones	UW1	3.1997
3.1997	DCA_int_01 - phones	sp	3.2297
3.2297	DCA_int_01 - phones	W	3.3397
3.2297	DCA_int_01 - words	were	3.3897
3.3397	DCA_int_01 - phones	ER0	3.3897
3.3897	DCA_int_01 - phones	AH0	3.4497
3.3897	DCA_int_01 - words	about	3.5997
3.4497	DCA_int_01 - phones	B	3.4897
3.4897	DCA_int_01 - phones	AW1	3.5297
3.5297	DCA_int_01 - phones	T	3.5997
3.5997	DCA_int_01 - phones	sp	3.7797
3.7797	DCA_int_01 - phones	T	3.9197
3.7797	DCA_int_01 - words	ten	4.1097
3.9197	DCA_int_01 - phones	EH1	4.0197
4.0197	DCA_int_01 - phones	N	4.1097
4.1097	DCA_int_01 - phones	sp	4.1397
4.1397	DCA_int_01 - phones	ER0	4.2197
4.1397	DCA_int_01 - words	or	4.2197
4.2197	DCA_int_01 - phones	sp	4.2497
4.2497	DCA_int_01 - phones	S	4.3997
4.2497	DCA_int_01 - words	so	4.5497
4.3997	DCA_int_01 - phones	OW1	4.5497
4.7584	DCA_int_01 - phones	D	4.8784
4.7584	DCA_int_01 - words	do	4.9084
4.8784	DCA_int_01 - phones	UW1	4.9084
4.9084	DCA_int_01 - phones	Y	4.9384
4.9084	DCA_int_01 - words	you	4.9684
4.9384	DCA_int_01 - phones	UW1	4.9684
4.9684	DCA_int_01 - phones	sp	5.0084
5.0084	DCA_int_01 - phones	R	5.0384
5.0084	DCA_int_01 - words	remember	5.5984
5.0384	DCA_int_01 - phones	IH0	5.0684
5.0684	DCA_int_01 - phones	M	5.0984
5.0984	DCA_int_01 - phones	EH1	5.1284
5.1284	DCA_int_01 - phones	M	5.1884
5.1884	DCA_int_01 - phones	B	5.2384
5.2384	DCA_int_01 - phones	ER0	5.5984
6.3868	DCA_se3_ag1_m_02 - phones	sil	6.4268
6.4268	DCA_se3_ag1_m_02 - words	oh	6.6068
6.4268	DCA_se3_ag1_m_02 - phones	OW1	6.6068
6.6068	DCA_se3_ag1_m_02 - phones	B	6.7168
6.6068	DCA_se3_ag1_m_02 - words	boy	6.8468
6.7168	DCA_se3_ag1_m_02 - phones	OY1	6.8468
6.8468	DCA_se3_ag1_m_02 - phones	sp	7.7234
7.7234	DCA_se3_ag1_m_02 - phones	L	7.7534
7.7234	DCA_se3_ag1_m_02 - words	let	7.8434
7.7534	DCA_se3_ag1_m_02 - phones	EH1	7.7834
7.7834	DCA_se3_ag1_m_02 - phones	T	7.8434
7.8434	DCA_se3_ag1_m_02 - phones	S	7.8734
7.8434	DCA_se3_ag1_m_02 - words	s	7.8734
7.8734	DCA_se3_ag1_m_02 - phones	S	8.0234
7.8734	DCA_se3_ag1_m_02 - words	see	8.2134
8.0234	DCA_se3_ag1_m_02 - phones	IY1	8.2134
8.2134	DCA_se3_ag1_m_02 - phones	sp	8.3034
8.3034	DCA_se3_ag1_m_02 - phones	DH	8.3734
8.3034	DCA_se3_ag1_m_02 - words	the	8.4334
8.3734	DCA_se3_ag1_m_02 - phones	AH0	8.4334
8.4334	DCA_se3_ag1_m_02 - phones	M	8.5334
8.4334	DCA_se3_ag1_m_02 - words	main	8.6934
8.5334	DCA_se3_ag1_m_02 - phones	EY1	8.6134
8.6134	DCA_se3_ag1_m_02 - phones	N	8.6934
8.6934	DCA_se3_ag1_m_02 - phones	TH	8.7434
8.6934	DCA_se3_ag1_m_02 - words	thing	8.8734
8.7434	DCA_se3_ag1_m_02 - phones	IH1	8.7834
8.7834	DCA_se3_ag1_m_02 - phones	NG	8.8734
8.8734	DCA_se3_ag1_m_02 - phones	W	8.9034
8.8734	DCA_se3_ag1_m_02 - words	was	9.1734
8.9034	DCA_se3_ag1_m_02 - phones	AH1	8.9634
8.9634	DCA_se3_ag1_m_02 - phones	Z	9.1734
9.5512	DCA_se3_ag1_m_02 - phones	sil	9.6312
9.6312	DCA_se3_ag1_m_02 - phones	L	9.6612
9.6312	DCA_se3_ag1_m_02 - words	lot	9.7212
9.6612	DCA_se3_ag1_m_02 - phones	AO1	9.6912
9.6912	DCA_se3_ag1_m_02 - phones	T	9.7212
9.7212	DCA_se3_ag1_m_02 - phones	AH1	9.7812
9.7212	DCA_se3_ag1_m_02 - words	of	9.8112
9.7812	DCA_se3_ag1_m_02 - phones	V	9.8112
9.8112	DCA_se3_ag1_m_02 - phones	sp	9.8612
9.8612	DCA_se3_ag1_m_02 - phones	B	9.9412
9.8612	DCA_se3_ag1_m_02 - words	bike	10.1612
9.9412	DCA_se3_ag1_m_02 - phones	AY1	10.0512
10.0512	DCA_se3_ag1_m_02 - phones	K	10.1612
10.1612	DCA_se3_ag1_m_02 - phones	R	10.2612
10.1612	DCA_se3_ag1_m_02 - words	racing	10.5912
10.2612	DCA_se3_ag1_m_02 - phones	EY1	10.3312
10.3312	DCA_se3_ag1_m_02 - phones	S	10.4612
10.4612	DCA_se3_ag1_m_02 - phones	IH0	10.4912
10.4912	DCA_se3_ag1_m_02 - phones	NG	10.5912
10.8708	DCA_se3_ag1_m_02 - phones	sil	11.0008
10.9343	DCA_int_01 - phones	sil	11.0043
11.0008	DCA_se3_ag1_m_02 - phones	W	11.0808
11.0008	DCA_se3_ag1_m_02 - words	we	11.1108
11.0043	DCA_int_01 - phones	OW1	11.0943
11.0043	DCA_int_01 - words	oh	11.0943
11.0808	DCA_se3_ag1_m_02 - phones	IY1	11.1108
11.0943	DCA_int_01 - phones	Y	11.1243
11.0943	DCA_int_01 - words	yeah	11.4843
11.1108	DCA_se3_ag1_m_02 - phones	Y	11.1508
11.1108	DCA_se3_ag1_m_02 - words	used	11.2708
11.1243	DCA_int_01 - phones	AE1	11.4843
11.1508	DCA_se3_ag1_m_02 - phones	UW1	11.1908
11.1908	DCA_se3_ag1_m_02 - phones	Z	11.2408
11.2408	DCA_se3_ag1_m_02 - phones	D	11.2708
11.2708	DCA_se3_ag1_m_02 - phones	T	11.3308
11.2708	DCA_se3_ag1_m_02 - words	to	11.3908
11.3308	DCA_se3_ag1_m_02 - phones	AH0	11.3908
11.3908	DCA_se3_ag1_m_02 - phones	sp	11.6786
11.6786	DCA_se3_ag1_m_02 - phones	S	11.8086
11.6786	DCA_se3_ag1_m_02 - words	s	11.8086
11.8086	DCA_se3_ag1_m_02 - phones	R	11.9186
11.8086	DCA_se3_ag1_m_02 - words	race	12.0786
11.9186	DCA_se3_ag1_m_02 - phones	EY1	11.9586
11.9586	DCA_se3_ag1_m_02 - phones	S	12.0786
12.0786	DCA_se3_ag1_m_02 - phones	ER0	12.1386
12.0786	DCA_se3_ag1_m_02 - words	around	12.2286
12.1386	DCA_se3_ag1_m_02 - phones	AW1	12.1686
12.1686	DCA_se3_ag1_m_02 - phones	N	12.1986
12.1986	DCA_se3_ag1_m_02 - phones	D	12.2286
12.2286	DCA_se3_ag1_m_02 - phones	DH	12.2586
12.2286	DCA_se3_ag1_m_02 - words	the	12.2986
12.2586	DCA_se3_ag1_m_02 - phones	AH0	12.2986
12.2986	DCA_se3_ag1_m_02 - phones	B	12.3586
12.2986	DCA_se3_ag1_m_02 - words	block	12.6286
12.3586	DCA_se3_ag1_m_02 - phones	L	12.4286
12.4286	DCA_se3_ag1_m_02 - phones	AA1	12.5286
12.5286	DCA_se3_ag1_m_02 - phones	K	12.6286
12.6286	DCA_se3_ag1_m_02 - phones	AH0	12.7086
12.6286	DCA_se3_ag1_m_02 - words	a	12.7086
12.7086	DCA_se3_ag1_m_02 - phones	L	12.7586
12.7086	DCA_se3_ag1_m_02 - words	lot	12.9686
12.7586	DCA_se3_ag1_m_02 - phones	AA1	12.8986
12.8986	DCA_se3_ag1_m_02 - phones	T	12.9686
12.9686	DCA_se3_ag1_m_02 - phones	sp	13.6315
13.6315	DCA_se3_ag1_m_02 - phones	AH0	13.7815
13.6315	DCA_se3_ag1_m_02 - words	and	13.9515
13.7815	DCA_se3_ag1_m_02 - phones	N	13.8915
13.8915	DCA_se3_ag1_m_02 - phones	D	13.9515
13.9515	DCA_se3_ag1_m_02 - phones	S	14.0715
13.9515	DCA_se3_ag1_m_02 - words	sometimes	14.4115
14.0715	DCA_se3_ag1_m_02 - phones	AH0	14.1115
14.1115	DCA_se3_ag1_m_02 - phones	M	14.1815
14.1815	DCA_se3_ag1_m_02 - phones	T	14.2815
14.2815	DCA_se3_ag1_m_02 - phones	AY1	14.3415
14.3415	DCA_se3_ag1_m_02 - phones	M	14.3715
14.3715	DCA_se3_ag1_m_02 - phones	Z	14.4115
14.4115	DCA_se3_ag1_m_02 - phones	W	14.4415
14.4115	DCA_se3_ag1_m_02 - words	we	14.4915
14.4415	DCA_se3_ag1_m_02 - phones	IY1	14.4915
14.4915	DCA_se3_ag1_m_02 - phones	P	14.5715
14.4915	DCA_se3_ag1_m_02 - words	play	14.6615
14.5715	DCA_se3_ag1_m_02 - phones	L	14.6215
14.6215	DCA_se3_ag1_m_02 - phones	EY1	14.6615
14.6615	DCA_se3_ag1_m_02 - phones	sp	14.6915
14.6915	DCA_se3_ag1_m_02 - phones	G	14.7815
14.6915	DCA_se3_ag1_m_02 - words	go	14.9015
14.7815	DCA_se3_ag1_m_02 - phones	OW1	14.9015
14.9015	DCA_se3_ag1_m_02 - phones	K	15.0515
14.9015	DCA_se3_ag1_m_02 - words	carts	15.2715
15.0515	DCA_se3_ag1_m_02 - phones	AA1	15.1115
15.1115	DCA_se3_ag1_m_02 - phones	R	15.1715
15.1715	DCA_se3_ag1_m_02 - phones	T	15.2115
15.2115	DCA_se3_ag1_m_02 - phones	S	15.2715
15.2715	DCA_se3_ag1_m_02 - phones	DH	15.3015
15.2715	DCA_se3_ag1_m_02 - words	that	15.3615
15.3015	DCA_se3_ag1_m_02 - phones	AH0	15.3315
15.3315	DCA_se3_ag1_m_02 - phones	T	15.3615
15.3615	DCA_se3_ag1_m_02 - phones	W	15.3915
15.3615	DCA_se3_ag1_m_02 - words	was	15.4715
15.3915	DCA_se3_ag1_m_02 - phones	AH0	15.4215
15.4215	DCA_se3_ag1_m_02 - phones	Z	15.4715
15.4715	DCA_se3_ag1_m_02 - phones	AH0	15.5015
15.4715	DCA_se3_ag1_m_02 - words	a	15.5015
15.5015	DCA_se3_ag1_m_02 - phones	L	15.5515
15.5015	DCA_se3_ag1_m_02 - words	lot	15.6315
15.5515	DCA_se3_ag1_m_02 - phones	AO1	15.6015
15.6015	DCA_se3_ag1_m_02 - phones	T	15.6315
15.6315	DCA_se3_ag1_m_02 - phones	AH0	15.6615
15.6315	DCA_se3_ag1_m_02 - words	of	15.6915
15.6615	DCA_se3_ag1_m_02 - phones	V	15.6915
15.6915	DCA_se3_ag1_m_02 - phones	F	15.8015
15.6915	DCA_se3_ag1_m_02 - words	fun	15.8915
15.8015	DCA_se3_ag1_m_02 - phones	AH1	15.8415
15.8415	DCA_se3_ag1_m_02 - phones	N	15.8915
15.8915	DCA_se3_ag1_m_02 - phones	sp	15.9315
15.9315	DCA_se3_ag1_m_02 - phones	T	16.0515
15.9315	DCA_se3_ag1_m_02 - words	too	16.1615
16.0515	DCA_se3_ag1_m_02 - phones	UW1	16.1615
16.1615	DCA_se3_ag1_m_02 - phones	W	16.2315
16.1615	DCA_se3_ag1_m_02 - words	we	16.2715
16.2315	DCA_se3_ag1_m_02 - phones	IY1	16.2715
16.2715	DCA_se3_ag1_m_02 - phones	D	16.3015
16.2715	DCA_se3_ag1_m_02 - words	didn't	16.4115
16.3015	DCA_se3_ag1_m_02 - phones	IH1	16.3315
16.3315	DCA_se3_ag1_m_02 - phones	N	16.3715
16.3715	DCA_se3_ag1_m_02 - phones	T	16.4115
16.4115	DCA_se3_ag1_m_02 - phones	D	16.4515
16.4115	DCA_se3_ag1_m_02 - words	do	16.5115
16.4515	DCA_se3_ag1_m_02 - phones	UW1	16.5115
16.5115	DCA_se3_ag1_m_02 - phones	DH	16.5415
16.5115	DCA_se3_ag1_m_02 - words	that	16.6715
16.5415	DCA_se3_ag1_m_02 - phones	AH0	16.6215
16.6215	DCA_se3_ag1_m_02 - phones	T	16.6715
16.9392	DCA_se3_ag1_m_02 - phones	sil	16.9892
16.9892	DCA_se3_ag1_m_02 - phones	EH1	17.0292
16.9892	DCA_se3_ag1_m_02 - words	as	17.1192
17.0292	DCA_se3_ag1_m_02 - phones	Z	17.1192
17.1192	DCA_se3_ag1_m_02 - phones	AO1	17.2592
17.1192	DCA_se3_ag1_m_02 - words	often	17.5492
17.2592	DCA_se3_ag1_m_02 - phones	F	17.3492
17.3492	DCA_se3_ag1_m_02 - phones	T	17.4192
17.4192	DCA_se3_ag1_m_02 - phones	AH0	17.4692
17.4692	DCA_se3_ag1_m_02 - phones	N	17.5492
17.5492	DCA_se3_ag1_m_02 - phones	sp	17.6392
17.6392	DCA_se3_ag1_m_02 - phones	B	17.6992
17.6392	DCA_se3_ag1_m_02 - words	because	18.0292
17.6992	DCA_se3_ag1_m_02 - phones	IH0	17.7592
17.7592	DCA_se3_ag1_m_02 - phones	K	17.8392
17.8392	DCA_se3_ag1_m_02 - phones	AH1	17.8992
17.8992	DCA_se3_ag1_m_02 - phones	Z	18.0292
18.0292	DCA_se3_ag1_m_02 - phones	DH	18.0892
18.0292	DCA_se3_ag1_m_02 - words	they	18.1692
18.0892	DCA_se3_ag1_m_02 - phones	EY1	18.1692
18.1692	DCA_se3_ag1_m_02 - phones	W	18.2292
18.1692	DCA_se3_ag1_m_02 - words	were	18.2592
18.2292	DCA_se3_ag1_m_02 - phones	ER0	18.2592
18.2592	DCA_se3_ag1_m_02 - words	a	18.2992
18.2592	DCA_se3_ag1_m_02 - phones	AH0	18.2992
18.2992	DCA_se3_ag1_m_02 - phones	L	18.3692
18.2992	DCA_se3_ag1_m_02 - words	lot	18.4692
18.3692	DCA_se3_ag1_m_02 - phones	AA1	18.4392
18.4392	DCA_se3_ag1_m_02 - phones	T	18.4692
18.4692	DCA_se3_ag1_m_02 - phones	HH	18.5392
18.4692	DCA_se3_ag1_m_02 - words	harder	18.8092
18.5392	DCA_se3_ag1_m_02 - phones	AA1	18.5992
18.5992	DCA_se3_ag1_m_02 - phones	R	18.7292
18.7292	DCA_se3_ag1_m_02 - phones	D	18.7592
18.7592	DCA_se3_ag1_m_02 - phones	ER0	18.8092
18.8092	DCA_se3_ag1_m_02 - phones	T	18.8392
18.8092	DCA_se3_ag1_m_02 - words	to	18.8692
18.8392	DCA_se3_ag1_m_02 - phones	AH0	18.8692
18.8692	DCA_se3_ag1_m_02 - phones	M	18.9292
18.8692	DCA_se3_ag1_m_02 - words	make	19.1492
18.9292	DCA_se3_ag1_m_02 - phones	EY1	19.0892
19.0892	DCA_se3_ag1_m_02 - phones	K	19.1492
19.4153	DCA_int_01 - phones	M	19.5253
19.4153	DCA_int_01 - words	mm-hm	19.8653
19.5180	DCA_se3_ag1_m_02 - phones	sil	19.5980
19.5253	DCA_int_01 - phones	HH	19.6853
19.5980	DCA_se3_ag1_m_02 - phones	T	19.6780
19.5980	DCA_se3_ag1_m_02 - words	took	19.7780
19.6780	DCA_se3_ag1_m_02 - phones	UH1	19.7280
19.6853	DCA_int_01 - phones	M	19.8653
19.7280	DCA_se3_ag1_m_02 - phones	K	19.7780
19.7780	DCA_se3_ag1_m_02 - words	a	19.8180
19.7780	DCA_se3_ag1_m_02 - phones	AH0	19.8180
19.8180	DCA_se3_ag1_m_02 - phones	L	19.8780
19.8180	DCA_se3_ag1_m_02 - words	lot	19.9680
19.8780	DCA_se3_ag1_m_02 - phones	AA1	19.9080
19.9080	DCA_se3_ag1_m_02 - phones	T	19.9680
19.9680	DCA_se3_ag1_m_02 - phones	M	20.0080
19.9680	DCA_se3_ag1_m_02 - words	more	20.0680
20.0080	DCA_se3_ag1_m_02 - phones	AO1	20.0380
20.0380	DCA_se3_ag1_m_02 - phones	R	20.0680
20.0680	DCA_se3_ag1_m_02 - phones	T	20.2180
20.0680	DCA_se3_ag1_m_02 - words	time	20.3180
20.2180	DCA_se3_ag1_m_02 - phones	AY1	20.2580
20.2580	DCA_se3_ag1_m_02 - phones	M	20.3180
20.3180	DCA_se3_ag1_m_02 - phones	T	20.3580
20.3180	DCA_se3_ag1_m_02 - words	to	20.3980
20.3580	DCA_se3_ag1_m_02 - phones	AH0	20.3980
20.3980	DCA_se3_ag1_m_02 - phones	sp	20.4280
20.4280	DCA_se3_ag1_m_02 - phones	D	20.4880
20.4280	DCA_se3_ag1_m_02 - words	do	20.5880
20.4880	DCA_se3_ag1_m_02 - phones	UW1	20.5880
20.5880	DCA_se3_ag1_m_02 - phones	IH0	20.6780
20.5880	DCA_se3_ag1_m_02 - words	it	20.7080
20.6780	DCA_se3_ag1_m_02 - phones	T	20.7080
20.7080	DCA_se3_ag1_m_02 - phones	AH0	20.7380
20.7080	DCA_se3_ag1_m_02 - words	and	20.7880
20.7380	DCA_se3_ag1_m_02 - phones	N	20.7880
20.7880	DCA_se3_ag1_m_02 - words	i	20.8780
20.7880	DCA_se3_ag1_m_02 - phones	AY1	20.8780
20.8780	DCA_se3_ag1_m_02 - phones	W	20.9480
20.8780	DCA_se3_ag1_m_02 - words	wasn't	21.2480
20.9480	DCA_se3_ag1_m_02 - phones	AH1	20.9980
20.9980	DCA_se3_ag1_m_02 - phones	Z	21.0880
21.0880	DCA_se3_ag1_m_02 - phones	AH0	21.1280
21.1280	DCA_se3_ag1_m_02 - phones	N	21.1580
21.1580	DCA_se3_ag1_m_02 - phones	T	21.2480
22.2940	DCA_se3_ag1_m_02 - phones	sil	22.3640
22.3640	DCA_se3_ag1_m_02 - phones	AE1	22.4440
22.3640	DCA_se3_ag1_m_02 - words	as	22.5440
22.4440	DCA_se3_ag1_m_02 - phones	Z	22.5440
22.5440	DCA_se3_ag1_m_02 - phones	S	22.6040
22.5440	DCA_se3_ag1_m_02 - words	stable	22.9540
22.6040	DCA_se3_ag1_m_02 - phones	T	22.6740
22.6740	DCA_se3_ag1_m_02 - phones	EY1	22.8040
22.8040	DCA_se3_ag1_m_02 - phones	B	22.8540
22.8540	DCA_se3_ag1_m_02 - phones	AH0	22.8840
22.8840	DCA_se3_ag1_m_02 - phones	L	22.9540
22.9540	DCA_se3_ag1_m_02 - words	i	23.0040
22.9540	DCA_se3_ag1_m_02 - phones	AY1	23.0040
23.0040	DCA_se3_ag1_m_02 - phones	D	23.0340
23.0040	DCA_se3_ag1_m_02 - words	didn't	23.1340
23.0340	DCA_se3_ag1_m_02 - phones	IH1	23.0640
23.0640	DCA_se3_ag1_m_02 - phones	N	23.1040
23.1040	DCA_se3_ag1_m_02 - phones	T	23.1340
23.1340	DCA_se3_ag1_m_02 - phones	HH	23.1940
23.1340	DCA_se3_ag1_m_02 - words	have	23.2940
23.1940	DCA_se3_ag1_m_02 - phones	AE1	23.2540
23.2540	DCA_se3_ag1_m_02 - phones	V	23.2940
23.2940	DCA_se3_ag1_m_02 - phones	DH	23.3240
23.2940	DCA_se3_ag1_m_02 - words	that	23.4040
23.3240	DCA_se3_ag1_m_02 - phones	AH0	23.3640
23.3640	DCA_se3_ag1_m_02 - phones	T	23.4040
23.4040	DCA_se3_ag1_m_02 - phones	M	23.4940
23.4040	DCA_se3_ag1_m_02 - words	much	23.7140
23.4940	DCA_se3_ag1_m_02 - phones	AH1	23.5740
23.5740	DCA_se3_ag1_m_02 - phones	CH	23.7140
23.7140	DCA_se3_ag1_m_02 - phones	sp	23.7440
23.7440	DCA_se3_ag1_m_02 - phones	AH1	23.9540
23.7440	DCA_se3_ag1_m_02 - words	uh	23.9540
23.9540	DCA_se3_ag1_m_02 - phones	sp	24.0640
24.7507	DCA_se3_ag1_m_02 - phones	S	25.0007
24.7507	DCA_se3_ag1_m_02 - words	stick	25.2207
25.0007	DCA_se3_ag1_m_02 - phones	T	25.0607
25.0607	DCA_se3_ag1_m_02 - phones	IH1	25.1507
25.1507	DCA_se3_ag1_m_02 - phones	K	25.2207
25.2207	DCA_se3_ag1_m_02 - words	<unk>	25.4307
25.2207	DCA_se3_ag1_m_02 - phones	spn	25.4307
25.4307	DCA_se3_ag1_m_02 - phones	sp	25.5707
25.5707	DCA_se3_ag1_m_02 - phones	IH0	25.6307
25.5707	DCA_se3_ag1_m_02 - words	in	25.7107
25.6307	DCA_se3_ag1_m_02 - phones	N	25.7107
25.7107	DCA_se3_ag1_m_02 - phones	DH	25.7407
25.7107	DCA_se3_ag1_m_02 - words	the	25.8007
25.7407	DCA_se3_ag1_m_02 - phones	AH0	25.8007
25.8007	DCA_se3_ag1_m_02 - phones	sp	26.0307
26.0307	DCA_se3_ag1_m_02 - phones	B	26.0807
26.0307	DCA_se3_ag1_m_02 - words	beginning	26.4407
26.0807	DCA_se3_ag1_m_02 - phones	IH0	26.1407
26.1407	DCA_se3_ag1_m_02 - phones	G	26.2107
26.2107	DCA_se3_ag1_m_02 - phones	IH1	26.3207
26.3207	DCA_se3_ag1_m_02 - phones	N	26.3707
26.3707	DCA_se3_ag1_m_02 - phones	IH0	26.4007
26.4007	DCA_se3_ag1_m_02 - phones	NG	26.4407
26.4407	DCA_se3_ag1_m_02 - phones	sp	26.5107
26.8327	DCA_se3_ag1_m_02 - phones	S	26.9427
26.8327	DCA_se3_ag1_m_02 - words	so	26.9727
26.9427	DCA_se3_ag1_m_02 - phones	OW1	26.9727
26.9727	DCA_se3_ag1_m_02 - phones	AY1	27.0027
26.9727	DCA_se3_ag1_m_02 - words	i	27.0027
27.0027	DCA_se3_ag1_m_02 - phones	JH	27.0427
27.0027	DCA_se3_ag1_m_02 - words	just	27.2127
27.0427	DCA_se3_ag1_m_02 - phones	IH0	27.0927
27.0927	DCA_se3_ag1_m_02 - phones	S	27.2127
27.2127	DCA_se3_ag1_m_02 - phones	R	27.2527
27.2127	DCA_se3_ag1_m_02 - words	rode	27.3427
27.2527	DCA_se3_ag1_m_02 - phones	OW1	27.3127
27.3127	DCA_se3_ag1_m_02 - phones	D	27.3427
27.3427	DCA_se3_ag1_m_02 - phones	sp	27.3727
27.3727	DCA_se3_ag1_m_02 - phones	B	27.4627
27.3727	DCA_se3_ag1_m_02 - words	bikes	27.7627
27.4627	DCA_se3_ag1_m_02 - phones	AY1	27.5927
27.5927	DCA_se3_ag1_m_02 - phones	K	27.6727
27.6727	DCA_se3_ag1_m_02 - phones	S	27.7627
27.7627	DCA_se3_ag1_m_02 - phones	Y	27.8027
27.7627	DCA_se3_ag1_m_02 - words	you	27.8327
27.8027	DCA_se3_ag1_m_02 - phones	UW1	27.8327
27.8327	DCA_se3_ag1_m_02 - phones	N	27.8827
27.8327	DCA_se3_ag1_m_02 - words	know	27.9127
27.8827	DCA_se3_ag1_m_02 - phones	OW1	27.9127
27.9127	DCA_se3_ag1_m_02 - phones	IH0	27.9427
27.9127	DCA_se3_ag1_m_02 - words	it	27.9727
27.9427	DCA_se3_ag1_m_02 - phones	T	27.9727
27.9727	DCA_se3_ag1_m_02 - phones	W	28.0027
27.9727	DCA_se3_ag1_m_02 - words	was	28.0827
28.0027	DCA_se3_ag1_m_02 - phones	AH0	28.0327
28.0327	DCA_se3_ag1_m_02 - phones	Z	28.0827
28.0827	DCA_se3_ag1_m_02 - phones	AH0	28.1227
28.0827	DCA_se3_ag1_m_02 - words	a	28.1227
28.1227	DCA_se3_ag1_m_02 - phones	L	28.1627
28.1227	DCA_se3_ag1_m_02 - words	lot	28.2527
28.1627	DCA_se3_ag1_m_02 - phones	AA1	28.2227
28.2227	DCA_se3_ag1_m_02 - phones	T	28.2527
28.2527	DCA_se3_ag1_m_02 - phones	AH0	28.2827
28.2527	DCA_se3_ag1_m_02 - words	of	28.3227
28.2827	DCA_se3_ag1_m_02 - phones	V	28.3227
28.3227	DCA_se3_ag1_m_02 - phones	F	28.4627
28.3227	DCA_se3_ag1_m_02 - words	fun	28.6527
28.4627	DCA_se3_ag1_m_02 - phones	AH1	28.5027
28.5027	DCA_se3_ag1_m_02 - phones	N	28.6527
28.6527	DCA_se3_ag1_m_02 - phones	sp	29.5766
28.9587	DCA_int_01 - phones	M	29.1887
28.9587	DCA_int_01 - words	mm-hm	29.3287
29.1887	DCA_int_01 - phones	HH	29.2587
29.2587	DCA_int_01 - phones	M	29.3287
29.3287	DCA_int_01 - phones	sp	29.3887
29.5766	DCA_se3_ag1_m_02 - phones	AE1	29.6766
29.5766	DCA_se3_ag1_m_02 - words	and	29.9266
29.6766	DCA_se3_ag1_m_02 - phones	N	29.7466
29.7466	DCA_se3_ag1_m_02 - phones	D	29.9266
30.2392	DCA_se3_ag1_m_02 - phones	sil	30.3292
30.3292	DCA_se3_ag1_m_02 - phones	AH1	30.3692
30.3292	DCA_se3_ag1_m_02 - words	other	30.4292
30.3692	DCA_se3_ag1_m_02 - phones	DH	30.3992
30.3992	DCA_se3_ag1_m_02 - phones	ER0	30.4292
30.4292	DCA_se3_ag1_m_02 - phones	DH	30.4892
30.4292	DCA_se3_ag1_m_02 - words	than	30.5892
30.4892	DCA_se3_ag1_m_02 - phones	AH0	30.5392
30.5392	DCA_se3_ag1_m_02 - phones	N	30.5892
30.5892	DCA_se3_ag1_m_02 - phones	DH	30.6392
30.5892	DCA_se3_ag1_m_02 - words	that	30.7392
30.6392	DCA_se3_ag1_m_02 - phones	AE1	30.6692
30.6692	DCA_se3_ag1_m_02 - phones	T	30.7392
30.7392	DCA_se3_ag1_m_02 - phones	W	30.7992
30.7392	DCA_se3_ag1_m_02 - words	we	30.8692
30.7992	DCA_se3_ag1_m_02 - phones	IY1	30.8692
30.8692	DCA_se3_ag1_m_02 - words	d	30.8992
30.8692	DCA_se3_ag1_m_02 - phones	D	30.8992
30.8992	DCA_se3_ag1_m_02 - phones	sp	32.0723
32.0723	DCA_se3_ag1_m_02 - words	i	32.1523
32.0723	DCA_se3_ag1_m_02 - phones	AY1	32.1523
32.1523	DCA_se3_ag1_m_02 - phones	D	32.1823
32.1523	DCA_se3_ag1_m_02 - words	don't	32.2523
32.1823	DCA_se3_ag1_m_02 - phones	OW1	32.2123
32.2123	DCA_se3_ag1_m_02 - phones	N	32.2523
32.2523	DCA_se3_ag1_m_02 - phones	N	32.3023
32.2523	DCA_se3_ag1_m_02 - words	know	32.3923
32.3023	DCA_se3_ag1_m_02 - phones	OW1	32.3923
32.3923	DCA_se3_ag1_m_02 - phones	sp	32.4723
32.4723	DCA_se3_ag1_m_02 - phones	F	32.5623
32.4723	DCA_se3_ag1_m_02 - words	follow	32.7623
32.5623	DCA_se3_ag1_m_02 - phones	AA1	32.6623
32.6623	DCA_se3_ag1_m_02 - phones	L	32.7323
32.7323	DCA_se3_ag1_m_02 - phones	OW0	32.7623
32.7623	DCA_se3_ag1_m_02 - phones	DH	32.7923
32.7623	DCA_se3_ag1_m_02 - words	the	32.8223
32.7923	DCA_se3_ag1_m_02 - phones	AH0	32.8223
32.8223	DCA_se3_ag1_m_02 - phones	L	32.9023
32.8223	DCA_se3_ag1_m_02 - words	leader	33.1723
32.9023	DCA_se3_ag1_m_02 - phones	IY1	32.9823
32.9823	DCA_se3_ag1_m_02 - phones	D	33.0423
33.0423	DCA_se3_ag1_m_02 - phones	ER0	33.1723
33.1723	DCA_se3_ag1_m_02 - words	a	33.2023
33.1723	DCA_se3_ag1_m_02 - phones	AH0	33.2023
33.2023	DCA_se3_ag1_m_02 - phones	L	33.2823
33.2023	DCA_se3_ag1_m_02 - words	lot	33.5323
33.2823	DCA_se3_ag1_m_02 - phones	AO1	33.4123
33.4123	DCA_se3_ag1_m_02 - phones	T	33.5323
34.1230	DCA_se3_ag1_m_02 - phones	HH	34.2330
34.1230	DCA_se3_ag1_m_02 - words	hide	34.3530
34.2330	DCA_se3_ag1_m_02 - phones	AY1	34.3230
34.3230	DCA_se3_ag1_m_02 - phones	D	34.3530
34.3530	DCA_se3_ag1_m_02 - phones	AH0	34.3830
34.3530	DCA_se3_ag1_m_02 - words	and	34.4430
34.3830	DCA_se3_ag1_m_02 - phones	N	34.4130
34.4130	DCA_se3_ag1_m_02 - phones	D	34.4430
34.4430	DCA_se3_ag1_m_02 - phones	G	34.4830
34.4430	DCA_se3_ag1_m_02 - words	go	34.5830
34.4830	DCA_se3_ag1_m_02 - phones	OW1	34.5830
34.5830	DCA_se3_ag1_m_02 - phones	S	34.7630
34.5830	DCA_se3_ag1_m_02 - words	seek	34.9830
34.7630	DCA_se3_ag1_m_02 - phones	IY1	34.9030
34.9030	DCA_se3_ag1_m_02 - phones	K	34.9830
34.9830	DCA_se3_ag1_m_02 - phones	W	35.0130
34.9830	DCA_se3_ag1_m_02 - words	with	35.0930
35.0130	DCA_se3_ag1_m_02 - phones	IH0	35.0530
35.0530	DCA_se3_ag1_m_02 - phones	DH	35.0930
35.0930	DCA_se3_ag1_m_02 - phones	sp	35.9429
35.9429	DCA_se3_ag1_m_02 - phones	W	36.0029
35.9429	DCA_se3_ag1_m_02 - words	we	36.1529
36.0029	DCA_se3_ag1_m_02 - phones	IY1	36.1529
36.1529	DCA_se3_ag1_m_02 - phones	sp	36.2429
36.6547	DCA_se3_ag1_m_02 - phones	M	36.8047
36.6547	DCA_se3_ag1_m_02 - words	made	36.9647
36.8047	DCA_se3_ag1_m_02 - phones	EY1	36.9147
36.9147	DCA_se3_ag1_m_02 - phones	D	36.9647
36.9647	DCA_se3_ag1_m_02 - phones	AH1	37.0447
36.9647	DCA_se3_ag1_m_02 - words	up	37.1347
37.0447	DCA_se3_ag1_m_02 - phones	P	37.1347
37.1347	DCA_se3_ag1_m_02 - phones	AH0	37.2147
37.1347	DCA_se3_ag1_m_02 - words	a	37.2147
37.2147	DCA_se3_ag1_m_02 - phones	L	37.2847
37.2147	DCA_se3_ag1_m_02 - words	lot	37.4347
37.2847	DCA_se3_ag1_m_02 - phones	AA1	37.3847
37.3847	DCA_se3_ag1_m_02 - phones	T	37.4347
37.4347	DCA_se3_ag1_m_02 - phones	AH0	37.4847
37.4347	DCA_se3_ag1_m_02 - words	of	37.5147
37.4847	DCA_se3_ag1_m_02 - phones	V	37.5147
37.5147	DCA_se3_ag1_m_02 - phones	G	37.6147
37.5147	DCA_se3_ag1_m_02 - words	games	37.7947
37.6147	DCA_se3_ag1_m_02 - phones	EY1	37.6947
37.6947	DCA_se3_ag1_m_02 - phones	M	37.7547
37.7547	DCA_se3_ag1_m_02 - phones	Z	37.7947
37.7947	DCA_se3_ag1_m_02 - phones	Y	37.8647
37.7947	DCA_se3_ag1_m_02 - words	you	37.9047
37.8647	DCA_se3_ag1_m_02 - phones	UW1	37.9047
37.9047	DCA_se3_ag1_m_02 - phones	N	37.9547
37.9047	DCA_se3_ag1_m_02 - words	know	38.0047
37.9547	DCA_se3_ag1_m_02 - phones	OW1	38.0047
38.0047	DCA_se3_ag1_m_02 - phones	JH	38.1047
38.0047	DCA_se3_ag1_m_02 - words	just	38.4047
38.1047	DCA_se3_ag1_m_02 - phones	IH0	38.1747
38.1747	DCA_se3_ag1_m_02 - phones	S	38.3547
38.3547	DCA_se3_ag1_m_02 - phones	T	38.4047
38.4047	DCA_se3_ag1_m_02 - phones	sp	38.4347
38.4347	DCA_se3_ag1_m_02 - phones	S	38.5947
38.4347	DCA_se3_ag1_m_02 - words	something	38.8647
38.5947	DCA_se3_ag1_m_02 - phones	AH1	38.6547
38.6547	DCA_se3_ag1_m_02 - phones	M	38.7047
38.7047	DCA_se3_ag1_m_02 - phones	TH	38.7847
38.7847	DCA_se3_ag1_m_02 - phones	IH0	38.8247
38.8247	DCA_se3_ag1_m_02 - phones	NG	38.8647
38.8647	DCA_se3_ag1_m_02 - phones	DH	38.9047
38.8647	DCA_se3_ag1_m_02 - words	that	38.9747
38.9047	DCA_se3_ag1_m_02 - phones	AE1	38.9347
38.9347	DCA_se3_ag1_m_02 - phones	T	38.9747
38.9747	DCA_se3_ag1_m_02 - phones	S	39.1247
38.9747	DCA_se3_ag1_m_02 - words	seemed	39.2647
39.1247	DCA_se3_ag1_m_02 - phones	IY1	39.1947
39.1947	DCA_se3_ag1_m_02 - phones	M	39.2347
39.2347	DCA_se3_ag1_m_02 - phones	D	39.2647
39.2647	DCA_se3_ag1_m_02 - phones	L	39.2947
39.2647	DCA_se3_ag1_m_02 - words	like	39.4347
39.2947	DCA_se3_ag1_m_02 - phones	AY1	39.3547
39.3547	DCA_se3_ag1_m_02 - phones	K	39.4347
39.4347	DCA_se3_ag1_m_02 - phones	IH0	39.4647
39.4347	DCA_se3_ag1_m_02 - words	it	39.4947
39.4647	DCA_se3_ag1_m_02 - phones	T	39.4947
39.4947	DCA_se3_ag1_m_02 - phones	M	39.5647
39.4947	DCA_se3_ag1_m_02 - words	might	39.7047
39.5647	DCA_se3_ag1_m_02 - phones	AY1	39.6447
39.6447	DCA_se3_ag1_m_02 - phones	T	39.7047
39.7047	DCA_se3_ag1_m_02 - phones	B	39.7647
39.7047	DCA_se3_ag1_m_02 - words	be	39.8347
39.7647	DCA_se3_ag1_m_02 - phones	IY1	39.8347
39.8347	DCA_se3_ag1_m_02 - phones	F	39.9647
39.8347	DCA_se3_ag1_m_02 - words	fun	40.0547
39.9647	DCA_se3_ag1_m_02 - phones	AH1	40.0247
40.0247	DCA_se3_ag1_m_02 - phones	N	40.0547
40.0547	DCA_se3_ag1_m_02 - phones	AE1	40.0847
40.0547	DCA_se3_ag1_m_02 - words	at	40.1347
40.0847	DCA_se3_ag1_m_02 - phones	T	40.1347
40.1347	DCA_se3_ag1_m_02 - phones	DH	40.1847
40.1347	DCA_se3_ag1_m_02 - words	the	40.2447
40.1847	DCA_se3_ag1_m_02 - phones	AH0	40.2447
40.2447	DCA_se3_ag1_m_02 - phones	T	40.4047
40.2447	DCA_se3_ag1_m_02 - words	time	40.5947
40.4047	DCA_se3_ag1_m_02 - phones	AY1	40.5447
40.5447	DCA_se3_ag1_m_02 - phones	M	40.5947
40.5947	DCA_se3_ag1_m_02 - phones	sp	41.2193
41.2193	DCA_se3_ag1_m_02 - phones	W	41.2593
41.2193	DCA_se3_ag1_m_02 - words	we	41.2993
41.2593	DCA_se3_ag1_m_02 - phones	IY1	41.2993
41.2993	DCA_se3_ag1_m_02 - phones	D	41.3293
41.2993	DCA_se3_ag1_m_02 - words	d	41.3293
41.3293	DCA_se3_ag1_m_02 - phones	D	41.3793
41.3293	DCA_se3_ag1_m_02 - words	do	41.4793
41.3793	DCA_se3_ag1_m_02 - phones	UW1	41.4793
41.4793	DCA_se3_ag1_m_02 - phones	DH	41.5393
41.4793	DCA_se3_ag1_m_02 - words	that	41.7393
41.5393	DCA_se3_ag1_m_02 - phones	AE1	41.6593
41.6593	DCA_se3_ag1_m_02 - phones	T	41.7393
41.7393	DCA_se3_ag1_m_02 - phones	sp	41.7793
41.7793	DCA_se3_ag1_m_02 - phones	AH0	41.8493
41.7793	DCA_se3_ag1_m_02 - words	and	41.9893
41.8493	DCA_se3_ag1_m_02 - phones	N	41.9293
41.9293	DCA_se3_ag1_m_02 - phones	D	41.9893
41.9893	DCA_se3_ag1_m_02 - phones	sp	42.1193
42.1193	DCA_se3_ag1_m_02 - phones	Y	42.1993
42.1193	DCA_se3_ag1_m_02 - words	you	42.2393
42.1993	DCA_se3_ag1_m_02 - phones	UW1	42.2393
42.2393	DCA_se3_ag1_m_02 - phones	N	42.2893
42.2393	DCA_se3_ag1_m_02 - words	know	42.3693
42.2893	DCA_se3_ag1_m_02 - phones	OW1	42.3693
42.3693	DCA_se3_ag1_m_02 - phones	sp	43.3612
43.3612	DCA_se3_ag1_m_02 - phones	G	43.4212
43.3612	DCA_se3_ag1_m_02 - words	get	43.5712
43.4212	DCA_se3_ag1_m_02 - phones	EH1	43.4612
43.4612	DCA_se3_ag1_m_02 - phones	T	43.5712
43.5712	DCA_se3_ag1_m_02 - phones	OW1	43.6212
43.5712	DCA_se3_ag1_m_02 - words	over	43.7112
43.6212	DCA_se3_ag1_m_02 - phones	V	43.6812
43.6812	DCA_se3_ag1_m_02 - phones	ER0	43.7112
43.7112	DCA_se3_ag1_m_02 - phones	sp	43.7412
43.7412	DCA_se3_ag1_m_02 - phones	W	43.7712
43.7412	DCA_se3_ag1_m_02 - words	with	43.9012
43.7712	DCA_se3_ag1_m_02 - phones	IH0	43.8012
43.8012	DCA_se3_ag1_m_02 - phones	TH	43.9012
43.9481	DCA_int_01 - phones	W	44.0881
43.9481	DCA_int_01 - words	what	44.1481
44.0881	DCA_int_01 - phones	AH1	44.1181
44.1181	DCA_int_01 - phones	T	44.1481
44.1481	DCA_int_01 - phones	K	44.2581
44.1481	DCA_int_01 - words	kind	44.3781
44.2581	DCA_int_01 - phones	AY1	44.3481
44.3481	DCA_int_01 - phones	N	44.3781
44.3781	DCA_int_01 - phones	AH0	44.4081
44.3781	DCA_int_01 - words	of	44.4581
44.4081	DCA_int_01 - phones	V	44.4581
44.4581	DCA_int_01 - phones	S	44.5181
44.4581	DCA_int_01 - words	stuff	44.6781
44.5181	DCA_int_01 - phones	T	44.5881
44.5881	DCA_int_01 - phones	AH1	44.6481
44.6481	DCA_int_01 - phones	F	44.6781
44.6781	DCA_int_01 - phones	D	44.7081
44.6781	DCA_int_01 - words	did	44.7681
44.7081	DCA_int_01 - phones	IH0	44.7381
44.7381	DCA_int_01 - phones	D	44.7681
44.7681	DCA_int_01 - phones	sp	44.9581
44.9581	DCA_int_01 - phones	Y	44.9881
44.9581	DCA_int_01 - words	you	45.0181
44.9881	DCA_int_01 - phones	UW1	45.0181
45.0181	DCA_int_01 - phones	M	45.0681
45.0181	DCA_int_01 - words	make	45.2581
45.0681	DCA_int_01 - phones	EY1	45.1681
45.1681	DCA_int_01 - phones	K	45.2581
45.2581	DCA_int_01 - phones	AH1	45.2981
45.2581	DCA_int_01 - words	up	45.3281
45.2981	DCA_int_01 - phones	P	45.3281
45.3281	DCA_int_01 - phones	sp	45.5281
45.5281	DCA_int_01 - phones	D	45.5581
45.5281	DCA_int_01 - words	do	45.5881
45.5581	DCA_int_01 - phones	UW1	45.5881
45.5881	DCA_int_01 - phones	Y	45.6181
45.5881	DCA_int_01 - words	you	45.6481
45.6181	DCA_int_01 - phones	UW1	45.6481
45.6481	DCA_int_01 - phones	R	45.6781
45.6481	DCA_int_01 - words	remember	46.0181
45.6781	DCA_int_01 - phones	IH0	45.7081
45.7081	DCA_int_01 - phones	M	45.7381
45.7381	DCA_int_01 - phones	EH1	45.7981
45.7981	DCA_int_01 - phones	M	45.8681
45.8681	DCA_int_01 - phones	B	45.9081
45.9081	DCA_int_01 - phones	ER0	46.0181
46.0181	DCA_int_01 - phones	EH1	46.0581
46.0181	DCA_int_01 - words	any	46.1681
46.0581	DCA_int_01 - phones	N	46.0881
46.0881	DCA_int_01 - phones	IY0	46.1681
46.1681	DCA_int_01 - phones	sp	46.1981
46.1981	DCA_int_01 - phones	AH0	46.2281
46.1981	DCA_int_01 - words	of	46.2581
46.2281	DCA_int_01 - phones	V	46.2581
46.2581	DCA_int_01 - phones	sp	46.2881
46.2881	DCA_int_01 - phones	DH	46.3181
46.2881	DCA_int_01 - words	them	46.3981
46.3181	DCA_int_01 - phones	AH0	46.3481
46.3481	DCA_int_01 - phones	M	46.3981
46.7828	DCA_se3_ag1_m_02 - phones	sil	46.8328
46.8328	DCA_se3_ag1_m_02 - words	oh	47.1228
46.8328	DCA_se3_ag1_m_02 - phones	OW1	47.1228
47.1228	DCA_se3_ag1_m_02 - phones	B	47.2628
47.1228	DCA_se3_ag1_m_02 - words	boy	47.4428
47.2628	DCA_se3_ag1_m_02 - phones	OY1	47.4428
47.4428	DCA_se3_ag1_m_02 - phones	sp	47.8396
47.8396	DCA_se3_ag1_m_02 - phones	L	47.8696
47.8396	DCA_se3_ag1_m_02 - words	let	47.9296
47.8696	DCA_se3_ag1_m_02 - phones	EH1	47.8996
47.8996	DCA_se3_ag1_m_02 - phones	T	47.9296
47.9296	DCA_se3_ag1_m_02 - words	s	47.9596
47.9296	DCA_se3_ag1_m_02 - phones	S	47.9596
47.9596	DCA_se3_ag1_m_02 - phones	S	48.0996
47.9596	DCA_se3_ag1_m_02 - words	see	48.3196
48.0996	DCA_se3_ag1_m_02 - phones	IY1	48.3196
52.3918	DCA_se3_ag1_m_02 - phones	sil	52.4618
52.4618	DCA_se3_ag1_m_02 - phones	M	52.6418
52.4618	DCA_se3_ag1_m_02 - words	mm	52.6418
52.6418	DCA_se3_ag1_m_02 - phones	sp	53.6883
53.6883	DCA_se3_ag1_m_02 - phones	AH0	53.7683
53.6883	DCA_se3_ag1_m_02 - words	a	53.7683
53.7683	DCA_se3_ag1_m_02 - phones	L	53.8483
53.7683	DCA_se3_ag1_m_02 - words	lot	53.9583
53.8483	DCA_se3_ag1_m_02 - phones	AA1	53.9083
53.9083	DCA_se3_ag1_m_02 - phones	T	53.9583
53.9583	DCA_se3_ag1_m_02 - phones	AH1	54.0083
53.9583	DCA_se3_ag1_m_02 - words	of	54.1083
54.0083	DCA_se3_ag1_m_02 - phones	V	54.1083
54.1083	DCA_se3_ag1_m_02 - phones	IH1	54.1383
54.1083	DCA_se3_ag1_m_02 - words	it	54.2183
54.1383	DCA_se3_ag1_m_02 - phones	T	54.2183
54.2183	DCA_se3_ag1_m_02 - phones	W	54.3183
54.2183	DCA_se3_ag1_m_02 - words	wasn't	54.5883
54.3183	DCA_se3_ag1_m_02 - phones	AH1	54.3983
54.3983	DCA_se3_ag1_m_02 - phones	Z	54.4883
54.4883	DCA_se3_ag1_m_02 - phones	AH0	54.5183
54.5183	DCA_se3_ag1_m_02 - phones	N	54.5483
54.5483	DCA_se3_ag1_m_02 - phones	T	54.5883
54.5883	DCA_se3_ag1_m_02 - phones	R	54.6283
54.5883	DCA_se3_ag1_m_02 - words	really	54.8983
54.6283	DCA_se3_ag1_m_02 - phones	IH1	54.7283
54.7283	DCA_se3_ag1_m_02 - phones	L	54.8483
54.8483	DCA_se3_ag1_m_02 - phones	IY0	54.8983
54.8983	DCA_se3_ag1_m_02 - phones	sp	55.4900
55.4900	DCA_se3_ag1_m_02 - phones	IH0	55.5200
55.4900	DCA_se3_ag1_m_02 - words	it	55.5500
55.5200	DCA_se3_ag1_m_02 - phones	T	55.5500
55.5500	DCA_se3_ag1_m_02 - phones	W	55.6000
55.5500	DCA_se3_ag1_m_02 - words	was	55.7800
55.6000	DCA_se3_ag1_m_02 - phones	AH0	55.6600
55.6600	DCA_se3_ag1_m_02 - phones	Z	55.7800
55.7800	DCA_se3_ag1_m_02 - phones	sp	55.8800
55.8800	DCA_se3_ag1_m_02 - phones	V	56.0300
55.8800	DCA_se3_ag1_m_02 - words	variations	56.5600
56.0300	DCA_se3_ag1_m_02 - phones	EH2	56.0600
56.0600	DCA_se3_ag1_m_02 - phones	R	56.1500
56.1500	DCA_se3_ag1_m_02 - phones	IY0	56.2900
56.2900	DCA_se3_ag1_m_02 - phones	EY1	56.3500
56.3500	DCA_se3_ag1_m_02 - phones	SH	56.4400
56.4400	DCA_se3_ag1_m_02 - phones	AH0	56.4700
56.4700	DCA_se3_ag1_m_02 - phones	N	56.5000
56.5000	DCA_se3_ag1_m_02 - phones	Z	56.5600
56.5600	DCA_se3_ag1_m_02 - phones	AH0	56.6300
56.5600	DCA_se3_ag1_m_02 - words	of	56.6600
56.6300	DCA_se3_ag1_m_02 - phones	V	56.6600
56.6600	DCA_se3_ag1_m_02 - phones	F	56.7900
56.6600	DCA_se3_ag1_m_02 - words	follow	56.9900
56.7900	DCA_se3_ag1_m_02 - phones	AA1	56.8900
56.8900	DCA_se3_ag1_m_02 - phones	L	56.9400
56.9400	DCA_se3_ag1_m_02 - phones	OW0	56.9900
56.9900	DCA_se3_ag1_m_02 - phones	DH	57.0500
56.9900	DCA_se3_ag1_m_02 - words	the	57.0800
57.0500	DCA_se3_ag1_m_02 - phones	AH0	57.0800
57.0800	DCA_se3_ag1_m_02 - phones	L	57.1600
57.0800	DCA_se3_ag1_m_02 - words	leader	57.3600
57.1600	DCA_se3_ag1_m_02 - phones	IY1	57.2400
57.2400	DCA_se3_ag1_m_02 - phones	D	57.2800
57.2800	DCA_se3_ag1_m_02 - phones	ER0	57.3600
57.3600	DCA_se3_ag1_m_02 - phones	IH0	57.3900
57.3600	DCA_se3_ag1_m_02 - words	in	57.4300
57.3900	DCA_se3_ag1_m_02 - phones	N	57.4300
57.4300	DCA_se3_ag1_m_02 - phones	M	57.5500
57.4300	DCA_se3_ag1_m_02 - words	most	57.7400
57.5500	DCA_se3_ag1_m_02 - phones	OW1	57.6500
57.6500	DCA_se3_ag1_m_02 - phones	S	57.7400
57.7400	DCA_se3_ag1_m_02 - phones	K	57.8800
57.7400	DCA_se3_ag1_m_02 - words	cases	58.2700
57.7613	DCA_int_01 - phones	sil	57.8613
57.8613	DCA_int_01 - phones	M	57.9513
57.8613	DCA_int_01 - words	mm-hm	58.4213
57.8800	DCA_se3_ag1_m_02 - phones	EY1	58.0000
57.9513	DCA_int_01 - phones	HH	58.2713
58.0000	DCA_se3_ag1_m_02 - phones	S	58.1200
58.1200	DCA_se3_ag1_m_02 - phones	IH0	58.1700
58.1700	DCA_se3_ag1_m_02 - phones	Z	58.2700
58.2700	DCA_se3_ag1_m_02 - phones	W	58.3600
58.2700	DCA_se3_ag1_m_02 - words	we	58.4700
58.2713	DCA_int_01 - phones	M	58.4213
58.3600	DCA_se3_ag1_m_02 - phones	IY1	58.4700
58.4700	DCA_se3_ag1_m_02 - phones	sp	58.6400
59.7896	DCA_se3_ag1_m_02 - words	i	59.8796
59.7896	DCA_se3_ag1_m_02 - phones	AY1	59.8796
59.8796	DCA_se3_ag1_m_02 - phones	D	59.9196
59.8796	DCA_se3_ag1_m_02 - words	don't	59.9896
59.9196	DCA_se3_ag1_m_02 - phones	OW1	59.9496
59.9496	DCA_se3_ag1_m_02 - phones	N	59.9896
59.9896	DCA_se3_ag1_m_02 - phones	N	60.0396
59.9896	DCA_se3_ag1_m_02 - words	know	60.1096
60.0396	DCA_se3_ag1_m_02 - phones	OW1	60.1096
60.1096	DCA_se3_ag1_m_02 - phones	S	60.2296
60.1096	DCA_se3_ag1_m_02 - words	somebody	60.4096
60.2296	DCA_se3_ag1_m_02 - phones	AH1	60.2596
60.2596	DCA_se3_ag1_m_02 - phones	M	60.2896
60.2896	DCA_se3_ag1_m_02 - phones	B	60.3196
60.3196	DCA_se3_ag1_m_02 - phones	AA2	60.3496
60.3496	DCA_se3_ag1_m_02 - phones	D	60.3796
60.3796	DCA_se3_ag1_m_02 - phones	IY0	60.4096
60.4096	DCA_se3_ag1_m_02 - phones	G	60.4396
60.4096	DCA_se3_ag1_m_02 - words	go	60.5096
60.4396	DCA_se3_ag1_m_02 - phones	OW1	60.5096
60.5096	DCA_se3_ag1_m_02 - phones	sp	60.5796
60.5796	DCA_se3_ag1_m_02 - phones	B	60.6496
60.5796	DCA_se3_ag1_m_02 - words	beat	60.7696
60.6496	DCA_se3_ag1_m_02 - phones	IY1	60.7296
60.7296	DCA_se3_ag1_m_02 - phones	T	60.7696
60.7696	DCA_se3_ag1_m_02 - phones	DH	60.7996
60.7696	DCA_se3_ag1_m_02 - words	their	60.8696
60.7996	DCA_se3_ag1_m_02 - phones	EH1	60.8396
60.8396	DCA_se3_ag1_m_02 - phones	R	60.8696
60.8696	DCA_se3_ag1_m_02 - phones	HH	60.9196
60.8696	DCA_se3_ag1_m_02 - words	head	61.0096
60.9196	DCA_se3_ag1_m_02 - phones	EH1	60.9796
60.9796	DCA_se3_ag1_m_02 - phones	D	61.0096
61.0096	DCA_se3_ag1_m_02 - phones	AH1	61.0496
61.0096	DCA_se3_ag1_m_02 - words	up	61.1696
61.0496	DCA_se3_ag1_m_02 - phones	P	61.1696
61.1696	DCA_se3_ag1_m_02 - phones	AH0	61.1996
61.1696	DCA_se3_ag1_m_02 - words	against	61.4096
61.1996	DCA_se3_ag1_m_02 - phones	G	61.2396
61.2396	DCA_se3_ag1_m_02 - phones	EH1	61.2696
61.2696	DCA_se3_ag1_m_02 - phones	N	61.3096
61.3096	DCA_se3_ag1_m_02 - phones	S	61.3796
61.3796	DCA_se3_ag1_m_02 - phones	T	61.4096
61.4096	DCA_se3_ag1_m_02 - words	a	61.4496
61.4096	DCA_se3_ag1_m_02 - phones	AH0	61.4496
61.4496	DCA_se3_ag1_m_02 - phones	T	61.5796
61.4496	DCA_se3_ag1_m_02 - words	tree	61.7396
61.5796	DCA_se3_ag1_m_02 - phones	R	61.6196
61.6196	DCA_se3_ag1_m_02 - phones	IY1	61.7396
61.7396	DCA_se3_ag1_m_02 - words	or	61.8096
61.7396	DCA_se3_ag1_m_02 - phones	ER0	61.8096
61.8096	DCA_se3_ag1_m_02 - phones	S	61.9196
61.8096	DCA_se3_ag1_m_02 - words	something	62.3196
61.9196	DCA_se3_ag1_m_02 - phones	AH1	62.0096
61.9676	DCA_int_01 - words	<unk>	62.5576
61.9676	DCA_int_01 - phones	spn	62.5576
62.0096	DCA_se3_ag1_m_02 - phones	M	62.0496
62.0496	DCA_se3_ag1_m_02 - phones	TH	62.1496
62.1496	DCA_se3_ag1_m_02 - phones	IH0	62.2196
62.2196	DCA_se3_ag1_m_02 - phones	NG	62.3196
62.3196	DCA_se3_ag1_m_02 - phones	Y	62.3796
62.3196	DCA_se3_ag1_m_02 - words	you	62.4196
62.3796	DCA_se3_ag1_m_02 - phones	UW1	62.4196
62.4196	DCA_se3_ag1_m_02 - phones	N	62.4696
62.4196	DCA_se3_ag1_m_02 - words	know	62.5496
62.4696	DCA_se3_ag1_m_02 - phones	OW1	62.5496
62.5496	DCA_se3_ag1_m_02 - phones	sp	63.0144
62.5576	DCA_int_01 - phones	sp	62.6076
63.0144	DCA_se3_ag1_m_02 - phones	AH0	63.1944
63.0144	DCA_se3_ag1_m_02 - words	and	63.3944
63.1944	DCA_se3_ag1_m_02 - phones	N	63.2844
63.2844	DCA_se3_ag1_m_02 - phones	D	63.3944
63.8151	DCA_se3_ag1_m_02 - phones	sil	63.9051
63.9051	DCA_se3_ag1_m_02 - phones	R	64.0251
63.9051	DCA_se3_ag1_m_02 - words	roll	64.1351
64.0251	DCA_se3_ag1_m_02 - phones	OW1	64.0651
64.0651	DCA_se3_ag1_m_02 - phones	L	64.1351
64.1351	DCA_se3_ag1_m_02 - phones	D	64.1851
64.1351	DCA_se3_ag1_m_02 - words	down	64.3551
64.1851	DCA_se3_ag1_m_02 - phones	AW1	64.2751
64.2751	DCA_se3_ag1_m_02 - phones	N	64.3551
64.3551	DCA_se3_ag1_m_02 - phones	HH	64.4351
64.3551	DCA_se3_ag1_m_02 - words	hills	64.7951
64.4351	DCA_se3_ag1_m_02 - phones	IH1	64.5551
64.5551	DCA_se3_ag1_m_02 - phones	L	64.6851
64.6851	DCA_se3_ag1_m_02 - phones	Z	64.7951
64.7951	DCA_se3_ag1_m_02 - phones	AH0	64.8251
64.7951	DCA_se3_ag1_m_02 - words	and	64.9051
64.8251	DCA_se3_ag1_m_02 - phones	N	64.9051
64.9051	DCA_se3_ag1_m_02 - phones	sp	65.0651
65.0651	DCA_se3_ag1_m_02 - phones	AH1	65.2851
65.0651	DCA_se3_ag1_m_02 - words	uh	65.2851
65.2851	DCA_se3_ag1_m_02 - phones	sp	65.9278
65.9278	DCA_se3_ag1_m_02 - phones	W	65.9678
65.9278	DCA_se3_ag1_m_02 - words	we	66.0278
65.9678	DCA_se3_ag1_m_02 - phones	IY1	66.0278
66.0278	DCA_se3_ag1_m_02 - phones	D	66.0778
66.0278	DCA_se3_ag1_m_02 - words	d	66.0778
66.0778	DCA_se3_ag1_m_02 - phones	R	66.1778
66.0778	DCA_se3_ag1_m_02 - words	race	66.3878
66.1778	DCA_se3_ag1_m_02 - phones	EY1	66.2678
66.2678	DCA_se3_ag1_m_02 - phones	S	66.3878
66.3878	DCA_se3_ag1_m_02 - words	a	66.4578
66.3878	DCA_se3_ag1_m_02 - phones	AH0	66.4578
66.4578	DCA_se3_ag1_m_02 - phones	L	66.5278
66.4578	DCA_se3_ag1_m_02 - words	lot	66.7678
66.5278	DCA_se3_ag1_m_02 - phones	AA1	66.6678
66.6678	DCA_se3_ag1_m_02 - phones	T	66.7678
67.1759	DCA_se3_ag1_m_02 - phones	W	67.3359
67.1759	DCA_se3_ag1_m_02 - words	we	67.3759
67.3359	DCA_se3_ag1_m_02 - phones	IY1	67.3759
67.3759	DCA_se3_ag1_m_02 - phones	D	67.4159
67.3759	DCA_se3_ag1_m_02 - words	didn't	67.7259
67.4159	DCA_se3_ag1_m_02 - phones	IH1	67.4859
67.4859	DCA_se3_ag1_m_02 - phones	D	67.5259
67.5259	DCA_se3_ag1_m_02 - phones	N	67.6559
67.6559	DCA_se3_ag1_m_02 - phones	T	67.7259
68.3391	DCA_se3_ag1_m_02 - phones	sil	68.3891
68.3891	DCA_se3_ag1_m_02 - phones	S	68.5191
68.3891	DCA_se3_ag1_m_02 - words	skate	68.7891
68.5191	DCA_se3_ag1_m_02 - phones	K	68.6191
68.6191	DCA_se3_ag1_m_02 - phones	EY1	68.7491
68.7491	DCA_se3_ag1_m_02 - phones	T	68.7891
68.7891	DCA_se3_ag1_m_02 - phones	EH1	68.8391
68.7891	DCA_se3_ag1_m_02 - words	as	68.9291
68.8391	DCA_se3_ag1_m_02 - phones	Z	68.9291
68.9291	DCA_se3_ag1_m_02 - phones	M	69.0191
68.9291	DCA_se3_ag1_m_02 - words	much	69.2191
69.0191	DCA_se3_ag1_m_02 - phones	AH1	69.1191
69.1191	DCA_se3_ag1_m_02 - phones	CH	69.2191
69.2191	DCA_se3_ag1_m_02 - phones	D	69.2491
69.2191	DCA_se3_ag1_m_02 - words	w	69.4491
69.2491	DCA_se3_ag1_m_02 - phones	AH1	69.2791
69.2791	DCA_se3_ag1_m_02 - phones	B	69.3091
69.3091	DCA_se3_ag1_m_02 - phones	AH0	69.3391
69.3391	DCA_se3_ag1_m_02 - phones	L	69.3691
69.3691	DCA_se3_ag1_m_02 - phones	Y	69.3991
69.3991	DCA_se3_ag1_m_02 - phones	UW0	69.4491
69.4491	DCA_se3_ag1_m_02 - phones	HH	69.5391
69.4491	DCA_se3_ag1_m_02 - words	when	69.6591
69.5391	DCA_se3_ag1_m_02 - phones	W	69.5691
69.5691	DCA_se3_ag1_m_02 - phones	EH1	69.6191
69.6191	DCA_se3_ag1_m_02 - phones	N	69.6591
69.6591	DCA_se3_ag1_m_02 - words	i	69.7291
69.6591	DCA_se3_ag1_m_02 - phones	AY1	69.7291
69.7291	DCA_se3_ag1_m_02 - phones	G	69.8091
69.7291	DCA_se3_ag1_m_02 - words	got	69.9591
69.8091	DCA_se3_ag1_m_02 - phones	AA1	69.8791
69.8791	DCA_se3_ag1_m_02 - phones	T	69.9591
69.9591	DCA_se3_ag1_m_02 - phones	OW1	70.0391
69.9591	DCA_se3_ag1_m_02 - words	older	70.1991
70.0391	DCA_se3_ag1_m_02 - phones	L	70.0891
70.0891	DCA_se3_ag1_m_02 - phones	D	70.1191
70.1191	DCA_se3_ag1_m_02 - phones	ER0	70.1991
70.1991	DCA_se3_ag1_m_02 - phones	AY1	70.2591
70.1991	DCA_se3_ag1_m_02 - words	i	70.2591
70.2591	DCA_se3_ag1_m_02 - phones	D	70.3191
70.2591	DCA_se3_ag1_m_02 - words	don't	70.4291
70.3191	DCA_se3_ag1_m_02 - phones	OW1	70.3591
70.3591	DCA_se3_ag1_m_02 - phones	N	70.3891
70.3891	DCA_se3_ag1_m_02 - phones	T	70.4291
70.4291	DCA_se3_ag1_m_02 - phones	N	70.4791
70.4291	DCA_se3_ag1_m_02 - words	know	70.5691
70.4791	DCA_se3_ag1_m_02 - phones	OW1	70.5691
70.5691	DCA_se3_ag1_m_02 - words	i	70.6291
70.5691	DCA_se3_ag1_m_02 - phones	AY1	70.6291
70.6291	DCA_se3_ag1_m_02 - phones	S	70.7591
70.6291	DCA_se3_ag1_m_02 - words	stopped	71.0491
70.7591	DCA_se3_ag1_m_02 - phones	T	70.8291
70.8291	DCA_se3_ag1_m_02 - phones	AA1	70.9691
70.9691	DCA_se3_ag1_m_02 - phones	P	71.0191
71.0191	DCA_se3_ag1_m_02 - phones	T	71.0491
71.6283	DCA_se3_ag1_m_02 - phones	S	71.7383
71.6283	DCA_se3_ag1_m_02 - words	skating	72.1083
71.7383	DCA_se3_ag1_m_02 - phones	K	71.8183
71.8183	DCA_se3_ag1_m_02 - phones	EY1	71.9483
71.9483	DCA_se3_ag1_m_02 - phones	T	71.9883
71.9883	DCA_se3_ag1_m_02 - phones	IH0	72.0283
72.0283	DCA_se3_ag1_m_02 - phones	NG	72.1083
72.1083	DCA_se3_ag1_m_02 - phones	sp	72.2883
72.2883	DCA_se3_ag1_m_02 - phones	W	72.3583
72.2883	DCA_se3_ag1_m_02 - words	when	72.4483
72.3583	DCA_se3_ag1_m_02 - phones	EH1	72.3983
72.3983	DCA_se3_ag1_m_02 - phones	N	72.4483
72.4483	DCA_se3_ag1_m_02 - phones	AY1	72.5783
72.4483	DCA_se3_ag1_m_02 - words	i	72.5783
72.5783	DCA_se3_ag1_m_02 - phones	sp	73.2614
73.2614	DCA_se3_ag1_m_02 - phones	G	73.3214
73.2614	DCA_se3_ag1_m_02 - words	got	73.4114
73.3214	DCA_se3_ag1_m_02 - phones	AA1	73.3614
73.3614	DCA_se3_ag1_m_02 - phones	T	73.4114
73.4114	DCA_se3_ag1_m_02 - phones	ER0	73.4814
73.4114	DCA_se3_ag1_m_02 - words	around	73.6214
73.4814	DCA_se3_ag1_m_02 - phones	AW1	73.5514
73.5514	DCA_se3_ag1_m_02 - phones	N	73.5914
73.5914	DCA_se3_ag1_m_02 - phones	D	73.6214
73.6214	DCA_se3_ag1_m_02 - phones	sp	73.6514
73.6514	DCA_se3_ag1_m_02 - phones	T	73.8114
73.6514	DCA_se3_ag1_m_02 - words	ten	74.0514
73.8114	DCA_se3_ag1_m_02 - phones	EH1	73.8514
73.8514	DCA_se3_ag1_m_02 - phones	N	74.0514
74.2120	DCA_se3_ag1_m_02 - phones	sil	74.2620
74.2620	DCA_se3_ag1_m_02 - phones	AY1	74.3720
74.2620	DCA_se3_ag1_m_02 - words	i	74.3720
74.3720	DCA_se3_ag1_m_02 - phones	D	74.4120
74.3720	DCA_se3_ag1_m_02 - words	don't	74.4820
74.4120	DCA_se3_ag1_m_02 - phones	OW1	74.4420
74.4420	DCA_se3_ag1_m_02 - phones	N	74.4820
74.4820	DCA_se3_ag1_m_02 - phones	N	74.5220
74.4820	DCA_se3_ag1_m_02 - words	know	74.5520
74.5220	DCA_se3_ag1_m_02 - phones	OW1	74.5520
74.5520	DCA_se3_ag1_m_02 - words	i	74.6220
74.5520	DCA_se3_ag1_m_02 - phones	AY1	74.6220
74.6220	DCA_se3_ag1_m_02 - phones	JH	74.7120
74.6220	DCA_se3_ag1_m_02 - words	just	74.9820
74.7120	DCA_se3_ag1_m_02 - phones	IH0	74.7820
74.7820	DCA_se3_ag1_m_02 - phones	S	74.8920
74.8920	DCA_se3_ag1_m_02 - phones	T	74.9820
75.3606	DCA_se3_ag1_m_02 - phones	F	75.4606
75.3606	DCA_se3_ag1_m_02 - words	forgot	75.7106
75.4606	DCA_se3_ag1_m_02 - phones	ER0	75.4906
75.4906	DCA_se3_ag1_m_02 - phones	G	75.5606
75.5606	DCA_se3_ag1_m_02 - phones	AA1	75.6706
75.6706	DCA_se3_ag1_m_02 - phones	T	75.7106
75.7106	DCA_se3_ag1_m_02 - phones	AH0	75.7906
75.7106	DCA_se3_ag1_m_02 - words	about	75.9906
75.7906	DCA_se3_ag1_m_02 - phones	B	75.8606
75.8606	DCA_se3_ag1_m_02 - phones	AW1	75.9306
75.9306	DCA_se3_ag1_m_02 - phones	T	75.9906
75.9906	DCA_se3_ag1_m_02 - phones	IH0	76.0206
75.9906	DCA_se3_ag1_m_02 - words	it	76.0506
76.0206	DCA_se3_ag1_m_02 - phones	T	76.0506
76.0506	DCA_se3_ag1_m_02 - phones	B	76.0806
76.0506	DCA_se3_ag1_m_02 - words	because	76.2606
76.0806	DCA_se3_ag1_m_02 - phones	IH0	76.1106
76.1106	DCA_se3_ag1_m_02 - phones	K	76.1706
76.1706	DCA_se3_ag1_m_02 - phones	AA1	76.2206
76.2206	DCA_se3_ag1_m_02 - phones	Z	76.2606
76.2606	DCA_se3_ag1_m_02 - phones	DH	76.3106
76.2606	DCA_se3_ag1_m_02 - words	there	76.3906
76.3106	DCA_se3_ag1_m_02 - phones	EH1	76.3406
76.3406	DCA_se3_ag1_m_02 - phones	R	76.3906
76.3906	DCA_se3_ag1_m_02 - words	s	76.4806
76.3906	DCA_se3_ag1_m_02 - phones	Z	76.4806
76.6802	DCA_se3_ag1_m_02 - phones	sil	76.7302
76.7302	DCA_se3_ag1_m_02 - phones	G	76.8002
76.7302	DCA_se3_ag1_m_02 - words	got	76.8702
76.8002	DCA_se3_ag1_m_02 - phones	AA1	76.8402
76.8402	DCA_se3_ag1_m_02 - phones	T	76.8702
76.8702	DCA_se3_ag1_m_02 - phones	IH0	76.9002
76.8702	DCA_se3_ag1_m_02 - words	intrigued	77.2802
76.9002	DCA_se3_ag1_m_02 - phones	N	76.9502
76.9502	DCA_se3_ag1_m_02 - phones	T	77.0602
77.0602	DCA_se3_ag1_m_02 - phones	R	77.1002
77.1002	DCA_se3_ag1_m_02 - phones	IY1	77.2002
77.2002	DCA_se3_ag1_m_02 - phones	G	77.2502
77.2502	DCA_se3_ag1_m_02 - phones	D	77.2802
77.2802	DCA_se3_ag1_m_02 - phones	B	77.3102
77.2802	DCA_se3_ag1_m_02 - words	by	77.3402
77.3102	DCA_se3_ag1_m_02 - phones	AY1	77.3402
77.3402	DCA_se3_ag1_m_02 - phones	M	77.3702
77.3402	DCA_se3_ag1_m_02 - words	my	77.4002
77.3702	DCA_se3_ag1_m_02 - phones	AY1	77.4002
77.4002	DCA_se3_ag1_m_02 - phones	sp	77.4402
77.4402	DCA_se3_ag1_m_02 - phones	B	77.5102
77.4402	DCA_se3_ag1_m_02 - words	bicycle	77.9802
77.5102	DCA_se3_ag1_m_02 - phones	AY1	77.6402
77.6402	DCA_se3_ag1_m_02 - phones	S	77.7502
77.7502	DCA_se3_ag1_m_02 - phones	IH0	77.8202
77.8202	DCA_se3_ag1_m_02 - phones	K	77.8802
77.8802	DCA_se3_ag1_m_02 - phones	AH0	77.9102
77.9102	DCA_se3_ag1_m_02 - phones	L	77.9802
77.9802	DCA_se3_ag1_m_02 - words	a	78.0102
77.9802	DCA_se3_ag1_m_02 - phones	AH0	78.0102
78.0102	DCA_se3_ag1_m_02 - phones	L	78.0802
78.0102	DCA_se3_ag1_m_02 - words	lot	78.3302
78.0802	DCA_se3_ag1_m_02 - phones	AA1	78.1702
78.1702	DCA_se3_ag1_m_02 - phones	T	78.3302
78.4427	DCA_int_01 - phones	M	78.5427
78.4427	DCA_int_01 - words	mm-hm	78.7427
78.5427	DCA_int_01 - phones	HH	78.7027
78.7027	DCA_int_01 - phones	M	78.7427
78.7409	DCA_se3_ag1_m_02 - phones	IH0	78.8409
78.7409	DCA_se3_ag1_m_02 - words	it	78.8709
78.7427	DCA_int_01 - phones	sp	78.7927
78.8409	DCA_se3_ag1_m_02 - phones	T	78.8709
78.8709	DCA_se3_ag1_m_02 - phones	W	78.9009
78.8709	DCA_se3_ag1_m_02 - words	was	78.9809
78.9009	DCA_se3_ag1_m_02 - phones	AH0	78.9309
78.9309	DCA_se3_ag1_m_02 - phones	Z	78.9809
78.9809	DCA_se3_ag1_m_02 - phones	M	79.0609
78.9809	DCA_se3_ag1_m_02 - words	more	79.1409
79.0609	DCA_se3_ag1_m_02 - phones	AO1	79.0909
79.0909	DCA_se3_ag1_m_02 - phones	R	79.1409
79.1409	DCA_se3_ag1_m_02 - phones	F	79.2409
79.1409	DCA_se3_ag1_m_02 - words	fun	79.3309
79.2409	DCA_se3_ag1_m_02 - phones	AH1	79.2809
79.2809	DCA_se3_ag1_m_02 - phones	N	79.3309
79.3309	DCA_se3_ag1_m_02 - phones	T	79.3609
79.3309	DCA_se3_ag1_m_02 - words	to	79.4309
79.3609	DCA_se3_ag1_m_02 - phones	AH0	79.4309
79.4309	DCA_se3_ag1_m_02 - phones	W	79.5209
79.4309	DCA_se3_ag1_m_02 - words	work	79.7109
79.5209	DCA_se3_ag1_m_02 - phones	ER1	79.6209
79.6209	DCA_se3_ag1_m_02 - phones	K	79.7109
79.7109	DCA_se3_ag1_m_02 - phones	W	79.7509
79.7109	DCA_se3_ag1_m_02 - words	with	79.9509
79.7509	DCA_se3_ag1_m_02 - phones	IH1	79.8309
79.8309	DCA_se3_ag1_m_02 - phones	TH	79.9509
79.9509	DCA_se3_ag1_m_02 - phones	G	80.0309
79.9509	DCA_se3_ag1_m_02 - words	gave	80.1309
80.0309	DCA_se3_ag1_m_02 - phones	EY1	80.1009
80.1009	DCA_se3_ag1_m_02 - phones	V	80.1309
80.1309	DCA_se3_ag1_m_02 - phones	M	80.1609
80.1309	DCA_se3_ag1_m_02 - words	me	80.2009
80.1609	DCA_se3_ag1_m_02 - phones	IY1	80.2009
80.2009	DCA_se3_ag1_m_02 - phones	AH0	80.2409
80.2009	DCA_se3_ag1_m_02 - words	a	80.2409
80.2409	DCA_se3_ag1_m_02 - phones	L	80.2709
80.2409	DCA_se3_ag1_m_02 - words	little	80.3909
80.2709	DCA_se3_ag1_m_02 - phones	IH1	80.3009
80.3009	DCA_se3_ag1_m_02 - phones	T	80.3309
80.3309	DCA_se3_ag1_m_02 - phones	AH0	80.3609
80.3609	DCA_se3_ag1_m_02 - phones	L	80.3909
80.3909	DCA_se3_ag1_m_02 - phones	B	80.4209
80.3909	DCA_se3_ag1_m_02 - words	bit	80.4809
80.4209	DCA_se3_ag1_m_02 - phones	IH1	80.4509
80.4509	DCA_se3_ag1_m_02 - phones	T	80.4809
80.4809	DCA_se3_ag1_m_02 - phones	M	80.5609
80.4809	DCA_se3_ag1_m_02 - words	more	80.6209
80.5609	DCA_se3_ag1_m_02 - phones	AO1	80.5909
80.5909	DCA_se3_ag1_m_02 - phones	R	80.6209
80.6209	DCA_se3_ag1_m_02 - phones	AH0	80.6509
80.6209	DCA_se3_ag1_m_02 - words	of	80.7109
80.6509	DCA_se3_ag1_m_02 - phones	V	80.7109
80.7109	DCA_se3_ag1_m_02 - phones	AH0	80.7709
80.7109	DCA_se3_ag1_m_02 - words	a	80.7709
80.7709	DCA_se3_ag1_m_02 - phones	CH	80.9309
80.7709	DCA_se3_ag1_m_02 - words	challenge	81.3009
80.9309	DCA_se3_ag1_m_02 - phones	AE1	80.9909
80.9909	DCA_se3_ag1_m_02 - phones	L	81.0909
81.0909	DCA_se3_ag1_m_02 - phones	AH0	81.1509
81.1509	DCA_se3_ag1_m_02 - phones	N	81.1909
81.1909	DCA_se3_ag1_m_02 - phones	JH	81.3009
81.3009	DCA_se3_ag1_m_02 - phones	sp	81.3409
81.3409	DCA_se3_ag1_m_02 - phones	B	81.3809
81.3409	DCA_se3_ag1_m_02 - words	but	81.4709
81.3809	DCA_se3_ag1_m_02 - phones	AH1	81.4209
81.4209	DCA_se3_ag1_m_02 - phones	T	81.4709
81.4709	DCA_se3_ag1_m_02 - phones	sp	82.7453
81.6440	DCA_int_01 - phones	M	81.6940
81.6440	DCA_int_01 - words	mm-hm	82.2240
81.6940	DCA_int_01 - phones	HH	81.7440
81.7440	DCA_int_01 - phones	M	82.2240
82.7453	DCA_se3_ag1_m_02 - phones	AY1	82.8553
82.7453	DCA_se3_ag1_m_02 - words	i	82.8553
82.8553	DCA_se3_ag1_m_02 - phones	D	82.9053
82.8553	DCA_se3_ag1_m_02 - words	don't	83.0253
82.9053	DCA_se3_ag1_m_02 - phones	OW1	82.9553
82.9553	DCA_se3_ag1_m_02 - phones	N	83.0253
83.0253	DCA_se3_ag1_m_02 - phones	N	83.0653
83.0253	DCA_se3_ag1_m_02 - words	know	83.1953
83.0653	DCA_se3_ag1_m_02 - phones	OW1	83.1953
83.1953	DCA_se3_ag1_m_02 - phones	sp	83.2253
83.2253	DCA_se3_ag1_m_02 - phones	W	83.2753
83.2253	DCA_se3_ag1_m_02 - words	we	83.3953
83.2753	DCA_se3_ag1_m_02 - phones	IY1	83.3953
83.3953	DCA_se3_ag1_m_02 - phones	sp	84.2450
84.2450	DCA_se3_ag1_m_02 - phones	IH0	84.2850
84.2450	DCA_se3_ag1_m_02 - words	it	84.3250
84.2850	DCA_se3_ag1_m_02 - phones	T	84.3250
84.3250	DCA_se3_ag1_m_02 - phones	W	84.3850
84.3250	DCA_se3_ag1_m_02 - words	wasn't	84.6150
84.3850	DCA_se3_ag1_m_02 - phones	AH1	84.4450
84.4450	DCA_se3_ag1_m_02 - phones	Z	84.5250
84.5250	DCA_se3_ag1_m_02 - phones	AH0	84.5550
84.5550	DCA_se3_ag1_m_02 - phones	N	84.5850
84.5850	DCA_se3_ag1_m_02 - phones	T	84.6150
84.6150	DCA_se3_ag1_m_02 - phones	R	84.6450
84.6150	DCA_se3_ag1_m_02 - words	really	84.7850
84.6450	DCA_se3_ag1_m_02 - phones	IH1	84.6750
84.6750	DCA_se3_ag1_m_02 - phones	L	84.7550
84.7550	DCA_se3_ag1_m_02 - phones	IY0	84.7850
84.7850	DCA_se3_ag1_m_02 - phones	DH	84.8250
84.7850	DCA_se3_ag1_m_02 - words	that	84.9650
84.8250	DCA_se3_ag1_m_02 - phones	AE1	84.9050
84.9050	DCA_se3_ag1_m_02 - phones	T	84.9650
84.9650	DCA_se3_ag1_m_02 - phones	M	85.0650
84.9650	DCA_se3_ag1_m_02 - words	much	85.3050
85.0650	DCA_se3_ag1_m_02 - phones	AH1	85.1850
85.1850	DCA_se3_ag1_m_02 - phones	CH	85.3050
85.3050	DCA_se3_ag1_m_02 - phones	W	85.3450
85.3050	DCA_se3_ag1_m_02 - words	we	85.4450
85.3450	DCA_se3_ag1_m_02 - phones	IY1	85.4450
85.4450	DCA_se3_ag1_m_02 - phones	sp	85.4850
85.4850	DCA_se3_ag1_m_02 - phones	G	85.5650
85.4850	DCA_se3_ag1_m_02 - words	go	85.6650
85.5650	DCA_se3_ag1_m_02 - phones	OW1	85.6650
85.6650	DCA_se3_ag1_m_02 - phones	W	85.7250
85.6650	DCA_se3_ag1_m_02 - words	with	85.8450
85.7250	DCA_se3_ag1_m_02 - phones	IH0	85.8050
85.8050	DCA_se3_ag1_m_02 - phones	TH	85.8450
85.8450	DCA_se3_ag1_m_02 - phones	sp	86.0650
86.0650	DCA_se3_ag1_m_02 - phones	Y	86.1250
86.0650	DCA_se3_ag1_m_02 - words	you	86.1550
86.1250	DCA_se3_ag1_m_02 - phones	UW1	86.1550
86.1550	DCA_se3_ag1_m_02 - phones	N	86.1850
86.1550	DCA_se3_ag1_m_02 - words	know	86.2250
86.1850	DCA_se3_ag1_m_02 - phones	OW1	86.2250
86.2250	DCA_se3_ag1_m_02 - words	i	86.3550
86.2250	DCA_se3_ag1_m_02 - phones	AY1	86.3550
86.3550	DCA_se3_ag1_m_02 - phones	sp	86.3850
86.3850	DCA_se3_ag1_m_02 - phones	G	86.4250
86.3850	DCA_se3_ag1_m_02 - words	go	86.4550
86.4250	DCA_se3_ag1_m_02 - phones	OW1	86.4550
86.4550	DCA_se3_ag1_m_02 - phones	OW1	86.4850
86.4550	DCA_se3_ag1_m_02 - words	over	86.5450
86.4850	DCA_se3_ag1_m_02 - phones	V	86.5150
86.5150	DCA_se3_ag1_m_02 - phones	ER0	86.5450
86.5450	DCA_se3_ag1_m_02 - phones	M	86.5950
86.5450	DCA_se3_ag1_m_02 - words	my	86.6550
86.5950	DCA_se3_ag1_m_02 - phones	AY1	86.6550
86.6550	DCA_se3_ag1_m_02 - phones	F	86.7550
86.6550	DCA_se3_ag1_m_02 - words	friend	86.9250
86.7550	DCA_se3_ag1_m_02 - phones	R	86.7950
86.7950	DCA_se3_ag1_m_02 - phones	EH1	86.8450
86.8450	DCA_se3_ag1_m_02 - phones	N	86.8750
86.8750	DCA_se3_ag1_m_02 - phones	D	86.9250
86.9250	DCA_se3_ag1_m_02 - phones	S	86.9850
86.9250	DCA_se3_ag1_m_02 - words	s	86.9850
86.9850	DCA_se3_ag1_m_02 - phones	HH	87.0450
86.9850	DCA_se3_ag1_m_02 - words	house	87.3150
87.0450	DCA_se3_ag1_m_02 - phones	AW1	87.1750
87.1750	DCA_se3_ag1_m_02 - phones	S	87.3150
87.3150	DCA_se3_ag1_m_02 - phones	AH0	87.3650
87.3150	DCA_se3_ag1_m_02 - words	and	87.4550
87.3650	DCA_se3_ag1_m_02 - phones	N	87.4550
89.4231	DCA_se3_ag1_m_02 - phones	P	89.5631
89.4231	DCA_se3_ag1_m_02 - words	play	89.7031
89.5631	DCA_se3_ag1_m_02 - phones	L	89.6031
89.6031	DCA_se3_ag1_m_02 - phones	EY1	89.7031
89.7031	DCA_se3_ag1_m_02 - phones	D	89.7531
89.7031	DCA_se3_ag1_m_02 - words	different	90.0431
89.7531	DCA_se3_ag1_m_02 - phones	IH1	89.8331
89.8331	DCA_se3_ag1_m_02 - phones	F	89.9231
89.9231	DCA_se3_ag1_m_02 - phones	R	89.9531
89.9531	DCA_se3_ag1_m_02 - phones	AH0	89.9831
89.9831	DCA_se3_ag1_m_02 - phones	N	90.0131
90.0131	DCA_se3_ag1_m_02 - phones	T	90.0431
90.0431	DCA_se3_ag1_m_02 - phones	TH	90.0831
90.0431	DCA_se3_ag1_m_02 - words	things	90.2731
90.0831	DCA_se3_ag1_m_02 - phones	IH1	90.1631
90.1631	DCA_se3_ag1_m_02 - phones	NG	90.2231
90.2231	DCA_se3_ag1_m_02 - phones	Z	90.2731
90.2731	DCA_se3_ag1_m_02 - phones	Y	90.3131
90.2731	DCA_se3_ag1_m_02 - words	you	90.3631
90.3131	DCA_se3_ag1_m_02 - phones	UW1	90.3631
90.3631	DCA_se3_ag1_m_02 - phones	K	90.4731
90.3631	DCA_se3_ag1_m_02 - words	couldn't	90.6331
90.4731	DCA_se3_ag1_m_02 - phones	UH1	90.5131
90.5131	DCA_se3_ag1_m_02 - phones	D	90.5431
90.5431	DCA_se3_ag1_m_02 - phones	AH0	90.5731
90.5731	DCA_se3_ag1_m_02 - phones	N	90.6031
90.6031	DCA_se3_ag1_m_02 - phones	T	90.6331
90.6331	DCA_se3_ag1_m_02 - phones	R	90.6631
90.6331	DCA_se3_ag1_m_02 - words	really	90.9531
90.6631	DCA_se3_ag1_m_02 - phones	IH1	90.6931
90.6931	DCA_se3_ag1_m_02 - phones	L	90.7731
90.7731	DCA_se3_ag1_m_02 - phones	IY0	90.9531
91.1221	DCA_se3_ag1_m_02 - phones	sil	91.1621
91.1621	DCA_se3_ag1_m_02 - phones	R	91.2021
91.1621	DCA_se3_ag1_m_02 - words	remember	91.5521
91.2021	DCA_se3_ag1_m_02 - phones	IY0	91.2721
91.2721	DCA_se3_ag1_m_02 - phones	M	91.3421
91.3421	DCA_se3_ag1_m_02 - phones	EH1	91.4321
91.4321	DCA_se3_ag1_m_02 - phones	M	91.4921
91.4921	DCA_se3_ag1_m_02 - phones	B	91.5221
91.5221	DCA_se3_ag1_m_02 - phones	ER0	91.5521
91.5521	DCA_se3_ag1_m_02 - phones	IH0	91.5821
91.5521	DCA_se3_ag1_m_02 - words	exactly	91.9221
91.5821	DCA_se3_ag1_m_02 - phones	G	91.6121
91.6121	DCA_se3_ag1_m_02 - phones	Z	91.6921
91.6921	DCA_se3_ag1_m_02 - phones	AE1	91.7821
91.7821	DCA_se3_ag1_m_02 - phones	K	91.8321
91.8321	DCA_se3_ag1_m_02 - phones	T	91.8621
91.8621	DCA_se3_ag1_m_02 - phones	L	91.8921
91.8921	DCA_se3_ag1_m_02 - phones	IY0	91.9221
91.9221	DCA_se3_ag1_m_02 - phones	W	91.9621
91.9221	DCA_se3_ag1_m_02 - words	what	92.0321
91.9621	DCA_se3_ag1_m_02 - phones	AH1	92.0021
92.0021	DCA_se3_ag1_m_02 - phones	T	92.0321
92.0321	DCA_se3_ag1_m_02 - phones	sp	92.0621
92.0621	DCA_se3_ag1_m_02 - phones	DH	92.1121
92.0621	DCA_se3_ag1_m_02 - words	they	92.1721
92.1121	DCA_se3_ag1_m_02 - phones	EY1	92.1721
92.1721	DCA_se3_ag1_m_02 - phones	W	92.3321
92.1721	DCA_se3_ag1_m_02 - words	were	92.4021
92.3321	DCA_se3_ag1_m_02 - phones	ER1	92.4021
92.4021	DCA_se3_ag1_m_02 - phones	W	92.4821
92.4021	DCA_se3_ag1_m_02 - words	we	92.5121
92.4821	DCA_se3_ag1_m_02 - phones	IY1	92.5121
92.5121	DCA_se3_ag1_m_02 - phones	JH	92.5821
92.5121	DCA_se3_ag1_m_02 - words	just	92.8621
92.5821	DCA_se3_ag1_m_02 - phones	IH0	92.6721
92.6721	DCA_se3_ag1_m_02 - phones	S	92.7921
92.7921	DCA_se3_ag1_m_02 - phones	T	92.8621
93.1211	DCA_se3_ag1_m_02 - phones	P	93.1611
93.1211	DCA_se3_ag1_m_02 - words	played	93.2811
93.1611	DCA_se3_ag1_m_02 - phones	L	93.2011
93.2011	DCA_se3_ag1_m_02 - phones	EY1	93.2311
93.2311	DCA_se3_ag1_m_02 - phones	D	93.2811
93.2811	DCA_se3_ag1_m_02 - phones	ER0	93.4011
93.2811	DCA_se3_ag1_m_02 - words	around	93.6411
93.4011	DCA_se3_ag1_m_02 - phones	AW1	93.4511
93.4511	DCA_se3_ag1_m_02 - phones	N	93.4811
93.4811	DCA_se3_ag1_m_02 - phones	D	93.6411
94.5629	DCA_int_01 - phones	HH	94.6229
94.5629	DCA_int_01 - words	how	94.6729
94.6229	DCA_int_01 - phones	AW1	94.6729
94.6729	DCA_int_01 - phones	AH0	94.7129
94.6729	DCA_int_01 - words	about	94.9829
94.7129	DCA_int_01 - phones	B	94.7629
94.7629	DCA_int_01 - phones	AW1	94.8829
94.8829	DCA_int_01 - phones	T	94.9829
94.9829	DCA_int_01 - phones	sp	95.0629
95.0629	DCA_int_01 - phones	AH1	95.2229
95.0629	DCA_int_01 - words	um	95.3129
95.2229	DCA_int_01 - phones	M	95.3129
95.3129	DCA_int_01 - phones	sp	95.4329
95.7749	DCA_int_01 - phones	DH	95.8549
95.7749	DCA_int_01 - words	these	96.0649
95.8549	DCA_int_01 - phones	IY1	95.9749
95.9749	DCA_int_01 - phones	Z	96.0649
96.0649	DCA_int_01 - phones	G	96.1449
96.0649	DCA_int_01 - words	go	96.3049
96.1449	DCA_int_01 - phones	OW1	96.3049
96.3049	DCA_int_01 - phones	K	96.4249
96.3049	DCA_int_01 - words	carts	96.6249
96.4249	DCA_int_01 - phones	AA1	96.4749
96.4749	DCA_int_01 - phones	R	96.5449
96.5449	DCA_int_01 - phones	T	96.5949
96.5949	DCA_int_01 - phones	S	96.6249
96.6249	DCA_int_01 - phones	DH	96.6949
96.6249	DCA_int_01 - words	they	96.7649
96.6949	DCA_int_01 - phones	EY1	96.7649
96.7649	DCA_int_01 - phones	W	96.8349
96.7649	DCA_int_01 - words	weren't	96.9849
96.8349	DCA_int_01 - phones	ER1	96.9049
96.9049	DCA_int_01 - phones	N	96.9549
96.9549	DCA_int_01 - phones	T	96.9849
96.9849	DCA_int_01 - phones	DH	97.0349
96.9849	DCA_int_01 - words	these	97.2449
97.0349	DCA_int_01 - phones	IY1	97.1549
97.1549	DCA_int_01 - phones	Z	97.2449
97.2449	DCA_int_01 - phones	M	97.3749
97.2449	DCA_int_01 - words	motorized	97.9249
97.3749	DCA_int_01 - phones	OW1	97.4649
97.4649	DCA_int_01 - phones	T	97.4949
97.4949	DCA_int_01 - phones	ER0	97.6649
97.6649	DCA_int_01 - phones	AY2	97.7949
97.7949	DCA_int_01 - phones	Z	97.8949
97.8949	DCA_int_01 - phones	D	97.9249
97.9249	DCA_int_01 - phones	TH	97.9549
97.9249	DCA_int_01 - words	things	98.0649
97.9549	DCA_int_01 - phones	IH1	97.9949
97.9949	DCA_int_01 - phones	NG	98.0249
98.0249	DCA_int_01 - phones	Z	98.0649
98.0649	DCA_int_01 - phones	Y	98.0949
98.0649	DCA_int_01 - words	you	98.1249
98.0949	DCA_int_01 - phones	UW1	98.1249
98.1249	DCA_int_01 - phones	HH	98.1549
98.1249	DCA_int_01 - words	have	98.2149
98.1549	DCA_int_01 - phones	AE1	98.1849
98.1849	DCA_int_01 - phones	V	98.2149
98.2149	DCA_int_01 - phones	sp	98.2549
98.2549	DCA_int_01 - phones	N	98.2849
98.2549	DCA_int_01 - words	nowadays	98.9949
98.2849	DCA_int_01 - phones	AW1	98.6749
98.6749	DCA_int_01 - phones	AH0	98.7349
98.7349	DCA_int_01 - phones	D	98.8049
98.8049	DCA_int_01 - phones	EY2	98.8349
98.8349	DCA_int_01 - phones	Z	98.9949
98.9549	DCA_se3_ag1_m_02 - phones	sil	99.0349
98.9949	DCA_int_01 - phones	sp	99.0449
99.0349	DCA_se3_ag1_m_02 - phones	N	99.1649
99.0349	DCA_se3_ag1_m_02 - words	no	99.3849
99.1649	DCA_se3_ag1_m_02 - phones	OW1	99.3849
99.3849	DCA_se3_ag1_m_02 - phones	W	99.4549
99.3849	DCA_se3_ag1_m_02 - words	we	99.6949
99.4549	DCA_se3_ag1_m_02 - phones	IY1	99.6949
99.6949	DCA_se3_ag1_m_02 - phones	sp	100.4190
100.4190	DCA_se3_ag1_m_02 - phones	IH1	100.4890
100.4190	DCA_se3_ag1_m_02 - words	improvised	101.1890
100.4890	DCA_se3_ag1_m_02 - phones	M	100.5290
100.5290	DCA_se3_ag1_m_02 - phones	P	100.6090
100.6090	DCA_se3_ag1_m_02 - phones	R	100.6390
100.6390	DCA_se3_ag1_m_02 - phones	AH0	100.6690
100.6690	DCA_se3_ag1_m_02 - phones	V	100.7490
100.7490	DCA_se3_ag1_m_02 - phones	AY2	100.9190
100.9190	DCA_se3_ag1_m_02 - phones	Z	101.1490
101.1490	DCA_se3_ag1_m_02 - phones	D	101.1890
101.1890	DCA_se3_ag1_m_02 - phones	sp	101.7483
101.7483	DCA_se3_ag1_m_02 - phones	AH0	101.8183
101.7483	DCA_se3_ag1_m_02 - words	a	101.8183
101.8183	DCA_se3_ag1_m_02 - phones	L	101.8883
101.8183	DCA_se3_ag1_m_02 - words	lot	102.0983
101.8883	DCA_se3_ag1_m_02 - phones	AA1	102.0283
102.0283	DCA_se3_ag1_m_02 - phones	T	102.0983
102.0983	DCA_se3_ag1_m_02 - phones	sp	102.1283
102.1283	DCA_se3_ag1_m_02 - phones	IH0	102.1583
102.1283	DCA_se3_ag1_m_02 - words	in	102.1883
102.1583	DCA_se3_ag1_m_02 - phones	N	102.1883
102.1883	DCA_se3_ag1_m_02 - phones	DH	102.2483
102.1883	DCA_se3_ag1_m_02 - words	these	102.4383
102.2483	DCA_se3_ag1_m_02 - phones	IY1	102.3283
102.3283	DCA_se3_ag1_m_02 - phones	Z	102.4383
102.4383	DCA_se3_ag1_m_02 - phones	TH	102.4783
102.4383	DCA_se3_ag1_m_02 - words	things	102.7083
102.4783	DCA_se3_ag1_m_02 - phones	IH1	102.5483
102.5483	DCA_se3_ag1_m_02 - phones	NG	102.6083
102.6083	DCA_se3_ag1_m_02 - phones	Z	102.7083
102.7083	DCA_se3_ag1_m_02 - phones	L	102.7483
102.7083	DCA_se3_ag1_m_02 - words	like	102.9283
102.7483	DCA_se3_ag1_m_02 - phones	AY1	102.8183
102.8183	DCA_se3_ag1_m_02 - phones	K	102.9283
102.9283	DCA_se3_ag1_m_02 - phones	HH	103.0283
102.9283	DCA_se3_ag1_m_02 - words	one	103.2683
103.0283	DCA_se3_ag1_m_02 - phones	W	103.0583
103.0583	DCA_se3_ag1_m_02 - phones	AH1	103.1183
103.1183	DCA_se3_ag1_m_02 - phones	N	103.2683
103.2683	DCA_se3_ag1_m_02 - phones	B	103.3283
103.2683	DCA_se3_ag1_m_02 - words	board	103.6383
103.3283	DCA_se3_ag1_m_02 - phones	AO1	103.4883
103.4883	DCA_se3_ag1_m_02 - phones	R	103.6083
103.6083	DCA_se3_ag1_m_02 - phones	D	103.6383
103.6383	DCA_se3_ag1_m_02 - phones	sp	103.7983
103.7983	DCA_se3_ag1_m_02 - phones	AH1	104.0883
103.7983	DCA_se3_ag1_m_02 - words	uh	104.0883
104.0883	DCA_se3_ag1_m_02 - phones	sp	104.6819
104.6819	DCA_se3_ag1_m_02 - phones	W	104.7719
104.6819	DCA_se3_ag1_m_02 - words	with	104.9519
104.7719	DCA_se3_ag1_m_02 - phones	IH0	104.8219
104.8219	DCA_se3_ag1_m_02 - phones	TH	104.9519
104.9519	DCA_se3_ag1_m_02 - words	uh	105.1119
104.9519	DCA_se3_ag1_m_02 - phones	AH1	105.1119
105.1119	DCA_se3_ag1_m_02 - phones	sp	105.2119
106.4553	DCA_se3_ag1_m_02 - phones	IH1	106.5753
106.4553	DCA_se3_ag1_m_02 - words	in	106.6253
106.5753	DCA_se3_ag1_m_02 - phones	N	106.6253
106.6253	DCA_se3_ag1_m_02 - phones	M	106.7353
106.6253	DCA_se3_ag1_m_02 - words	most	106.9053
106.7353	DCA_se3_ag1_m_02 - phones	OW1	106.8353
106.8353	DCA_se3_ag1_m_02 - phones	S	106.9053
106.9053	DCA_se3_ag1_m_02 - phones	K	106.9953
106.9053	DCA_se3_ag1_m_02 - words	cases	107.1553
106.9953	DCA_se3_ag1_m_02 - phones	EY1	107.0553
107.0553	DCA_se3_ag1_m_02 - phones	S	107.0953
107.0953	DCA_se3_ag1_m_02 - phones	IH0	107.1253
107.1253	DCA_se3_ag1_m_02 - phones	Z	107.1553
107.1553	DCA_se3_ag1_m_02 - phones	W	107.2253
107.1553	DCA_se3_ag1_m_02 - words	we	107.2953
107.2253	DCA_se3_ag1_m_02 - phones	IY1	107.2953
107.2953	DCA_se3_ag1_m_02 - phones	W	107.4153
107.2953	DCA_se3_ag1_m_02 - words	won	107.6653
107.4153	DCA_se3_ag1_m_02 - phones	AH1	107.4953
107.4953	DCA_se3_ag1_m_02 - phones	N	107.6653
107.6653	DCA_se3_ag1_m_02 - phones	sp	107.8053
107.8053	DCA_se3_ag1_m_02 - phones	W	107.9053
107.8053	DCA_se3_ag1_m_02 - words	we	107.9953
107.9053	DCA_se3_ag1_m_02 - phones	IY1	107.9953
107.9953	DCA_se3_ag1_m_02 - words	d	108.0253
107.9953	DCA_se3_ag1_m_02 - phones	D	108.0253
108.0253	DCA_se3_ag1_m_02 - phones	sp	108.1653
108.1653	DCA_se3_ag1_m_02 - phones	T	108.2753
108.1653	DCA_se3_ag1_m_02 - words	take	108.4053
108.2753	DCA_se3_ag1_m_02 - phones	EY1	108.3653
108.3653	DCA_se3_ag1_m_02 - phones	K	108.4053
108.4053	DCA_se3_ag1_m_02 - phones	AH0	108.4353
108.4053	DCA_se3_ag1_m_02 - words	about	108.5853
108.4353	DCA_se3_ag1_m_02 - phones	B	108.4653
108.4653	DCA_se3_ag1_m_02 - phones	AW1	108.5453
108.5453	DCA_se3_ag1_m_02 - phones	T	108.5853
108.5853	DCA_se3_ag1_m_02 - phones	F	108.6953
108.5853	DCA_se3_ag1_m_02 - words	four	108.8253
108.6953	DCA_se3_ag1_m_02 - phones	AO1	108.7453
108.7453	DCA_se3_ag1_m_02 - phones	R	108.8253
108.8253	DCA_se3_ag1_m_02 - phones	P	108.9053
108.8253	DCA_se3_ag1_m_02 - words	pieces	109.0553
108.9053	DCA_se3_ag1_m_02 - phones	IY1	108.9653
108.9653	DCA_se3_ag1_m_02 - phones	S	108.9953
108.9953	DCA_se3_ag1_m_02 - phones	IH0	109.0253
109.0253	DCA_se3_ag1_m_02 - phones	Z	109.0553
109.0553	DCA_se3_ag1_m_02 - phones	AH0	109.1053
109.0553	DCA_se3_ag1_m_02 - words	of	109.2053
109.1053	DCA_se3_ag1_m_02 - phones	V	109.2053
109.2053	DCA_se3_ag1_m_02 - phones	W	109.2753
109.2053	DCA_se3_ag1_m_02 - words	wood	109.3353
109.2753	DCA_se3_ag1_m_02 - phones	UH1	109.3053
109.3053	DCA_se3_ag1_m_02 - phones	D	109.3353
109.3353	DCA_se3_ag1_m_02 - phones	AH0	109.3653
109.3353	DCA_se3_ag1_m_02 - words	and	109.4053
109.3653	DCA_se3_ag1_m_02 - phones	N	109.4053
109.4053	DCA_se3_ag1_m_02 - phones	DH	109.4553
109.4053	DCA_se3_ag1_m_02 - words	that	109.5453
109.4553	DCA_se3_ag1_m_02 - phones	AE1	109.4853
109.4853	DCA_se3_ag1_m_02 - phones	T	109.5453
109.5453	DCA_se3_ag1_m_02 - phones	W	109.5853
109.5453	DCA_se3_ag1_m_02 - words	was	109.8853
109.5853	DCA_se3_ag1_m_02 - phones	AH0	109.6253
109.6253	DCA_se3_ag1_m_02 - phones	Z	109.8853
110.1045	DCA_se3_ag1_m_02 - phones	sil	110.1645
110.1645	DCA_se3_ag1_m_02 - phones	M	110.2745
110.1645	DCA_se3_ag1_m_02 - words	most	110.4545
110.2745	DCA_se3_ag1_m_02 - phones	OW1	110.3545
110.3545	DCA_se3_ag1_m_02 - phones	S	110.4545
110.4545	DCA_se3_ag1_m_02 - phones	Y	110.4945
110.4545	DCA_se3_ag1_m_02 - words	you	110.5445
110.4945	DCA_se3_ag1_m_02 - phones	UW1	110.5445
110.5445	DCA_se3_ag1_m_02 - phones	N	110.6145
110.5445	DCA_se3_ag1_m_02 - words	needed	110.9845
110.6145	DCA_se3_ag1_m_02 - phones	IY1	110.7245
110.7245	DCA_se3_ag1_m_02 - phones	D	110.7645
110.7645	DCA_se3_ag1_m_02 - phones	IH0	110.8645
110.8645	DCA_se3_ag1_m_02 - phones	D	110.9845
111.3996	DCA_se3_ag1_m_02 - phones	W	111.5196
111.3996	DCA_se3_ag1_m_02 - words	we	111.5896
111.5196	DCA_se3_ag1_m_02 - phones	IY1	111.5896
111.5896	DCA_se3_ag1_m_02 - phones	D	111.6296
111.5896	DCA_se3_ag1_m_02 - words	d	111.6296
111.6296	DCA_se3_ag1_m_02 - phones	T	111.7396
111.6296	DCA_se3_ag1_m_02 - words	tear	111.8296
111.7396	DCA_se3_ag1_m_02 - phones	EH1	111.7996
111.7996	DCA_se3_ag1_m_02 - phones	R	111.8296
111.8296	DCA_se3_ag1_m_02 - phones	AH1	111.8796
111.8296	DCA_se3_ag1_m_02 - words	up	111.9696
111.8796	DCA_se3_ag1_m_02 - phones	P	111.9696
111.9696	DCA_se3_ag1_m_02 - phones	AH0	111.9996
111.9696	DCA_se3_ag1_m_02 - words	an	112.0496
111.9996	DCA_se3_ag1_m_02 - phones	N	112.0496
112.0496	DCA_se3_ag1_m_02 - phones	OW1	112.1496
112.0496	DCA_se3_ag1_m_02 - words	old	112.2096
112.1496	DCA_se3_ag1_m_02 - phones	L	112.1796
112.1796	DCA_se3_ag1_m_02 - phones	D	112.2096
112.2096	DCA_se3_ag1_m_02 - phones	W	112.2796
112.2096	DCA_se3_ag1_m_02 - words	wagon	112.5996
112.2796	DCA_se3_ag1_m_02 - phones	AE1	112.4096
112.4096	DCA_se3_ag1_m_02 - phones	G	112.4996
112.4996	DCA_se3_ag1_m_02 - phones	AH0	112.5296
112.5296	DCA_se3_ag1_m_02 - phones	N	112.5996
112.5996	DCA_se3_ag1_m_02 - words	or	112.6596
112.5996	DCA_se3_ag1_m_02 - phones	ER0	112.6596
112.6596	DCA_se3_ag1_m_02 - phones	S	112.7696
112.6596	DCA_se3_ag1_m_02 - words	something	113.1596
112.7696	DCA_se3_ag1_m_02 - phones	AH1	112.8396
112.8396	DCA_se3_ag1_m_02 - phones	M	112.8896
112.8896	DCA_se3_ag1_m_02 - phones	TH	112.9996
112.9996	DCA_se3_ag1_m_02 - phones	IH0	113.0496
113.0496	DCA_se3_ag1_m_02 - phones	NG	113.1596
113.3693	DCA_se3_ag1_m_02 - phones	sil	113.3993
113.3993	DCA_se3_ag1_m_02 - phones	AH0	113.5893
113.3993	DCA_se3_ag1_m_02 - words	and	113.7093
113.5893	DCA_se3_ag1_m_02 - phones	N	113.6293
113.6293	DCA_se3_ag1_m_02 - phones	D	113.7093
114.0828	DCA_se3_ag1_m_02 - phones	sil	114.1528
114.1528	DCA_se3_ag1_m_02 - phones	DH	114.2028
114.1528	DCA_se3_ag1_m_02 - words	the	114.2328
114.2028	DCA_se3_ag1_m_02 - phones	AH0	114.2328
114.2328	DCA_se3_ag1_m_02 - phones	AE1	114.3428
114.2328	DCA_se3_ag1_m_02 - words	axles	114.5928
114.3428	DCA_se3_ag1_m_02 - phones	K	114.4228
114.4228	DCA_se3_ag1_m_02 - phones	S	114.4628
114.4628	DCA_se3_ag1_m_02 - phones	AH0	114.4928
114.4928	DCA_se3_ag1_m_02 - phones	L	114.5328
114.5328	DCA_se3_ag1_m_02 - phones	Z	114.5928
114.5928	DCA_se3_ag1_m_02 - phones	F	114.6328
114.5928	DCA_se3_ag1_m_02 - words	from	114.7528
114.6328	DCA_se3_ag1_m_02 - phones	ER0	114.6728
114.6728	DCA_se3_ag1_m_02 - phones	M	114.7528
114.7528	DCA_se3_ag1_m_02 - phones	DH	114.7928
114.7528	DCA_se3_ag1_m_02 - words	that	115.0428
114.7928	DCA_se3_ag1_m_02 - phones	AE1	114.9728
114.9728	DCA_se3_ag1_m_02 - phones	T	115.0428
115.0428	DCA_se3_ag1_m_02 - phones	sp	115.0828
115.0828	DCA_se3_ag1_m_02 - phones	AE1	115.2028
115.0828	DCA_se3_ag1_m_02 - words	and	115.3328
115.2028	DCA_se3_ag1_m_02 - phones	N	115.3328
115.3328	DCA_se3_ag1_m_02 - phones	W	115.3828
115.3328	DCA_se3_ag1_m_02 - words	we	115.4828
115.3828	DCA_se3_ag1_m_02 - phones	IY1	115.4828
115.4828	DCA_se3_ag1_m_02 - phones	sp	115.9734
115.9734	DCA_se3_ag1_m_02 - phones	G	116.0134
115.9734	DCA_se3_ag1_m_02 - words	get	116.1134
116.0134	DCA_se3_ag1_m_02 - phones	IH1	116.0834
116.0834	DCA_se3_ag1_m_02 - phones	T	116.1134
116.1134	DCA_se3_ag1_m_02 - phones	W	116.2634
116.1134	DCA_se3_ag1_m_02 - words	wheels	116.4734
116.2634	DCA_se3_ag1_m_02 - phones	IY1	116.3234
116.3234	DCA_se3_ag1_m_02 - phones	L	116.4234
116.4234	DCA_se3_ag1_m_02 - phones	Z	116.4734
116.4734	DCA_se3_ag1_m_02 - phones	F	116.5034
116.4734	DCA_se3_ag1_m_02 - words	from	116.5634
116.5034	DCA_se3_ag1_m_02 - phones	ER0	116.5334
116.5334	DCA_se3_ag1_m_02 - phones	M	116.5634
116.5634	DCA_se3_ag1_m_02 - phones	JH	116.6034
116.5634	DCA_se3_ag1_m_02 - words	just	116.7934
116.6034	DCA_se3_ag1_m_02 - phones	IH0	116.6734
116.6734	DCA_se3_ag1_m_02 - phones	S	116.7534
116.7534	DCA_se3_ag1_m_02 - phones	T	116.7934
116.7934	DCA_se3_ag1_m_02 - phones	AH0	116.8234
116.7934	DCA_se3_ag1_m_02 - words	about	116.9534
116.8234	DCA_se3_ag1_m_02 - phones	B	116.8534
116.8534	DCA_se3_ag1_m_02 - phones	AW1	116.9034
116.9034	DCA_se3_ag1_m_02 - phones	T	116.9534
116.9534	DCA_se3_ag1_m_02 - phones	EH1	117.0334
116.9534	DCA_se3_ag1_m_02 - words	any	117.1634
117.0334	DCA_se3_ag1_m_02 - phones	N	117.0834
117.0834	DCA_se3_ag1_m_02 - phones	IY0	117.1634
117.1634	DCA_se3_ag1_m_02 - phones	W	117.2334
117.1634	DCA_se3_ag1_m_02 - words	where	117.4234
117.2334	DCA_se3_ag1_m_02 - phones	EH1	117.3034
117.3034	DCA_se3_ag1_m_02 - phones	R	117.4234
117.6782	DCA_se3_ag1_m_02 - phones	sil	117.7182
117.7182	DCA_se3_ag1_m_02 - phones	L	117.7482
117.7182	DCA_se3_ag1_m_02 - words	let	117.8082
117.7482	DCA_se3_ag1_m_02 - phones	EH1	117.7782
117.7782	DCA_se3_ag1_m_02 - phones	T	117.8082
117.8082	DCA_se3_ag1_m_02 - words	s	117.8382
117.8082	DCA_se3_ag1_m_02 - phones	S	117.8382
117.8382	DCA_se3_ag1_m_02 - phones	S	117.9382
117.8382	DCA_se3_ag1_m_02 - words	see	118.1082
117.9382	DCA_se3_ag1_m_02 - phones	IY1	118.1082
118.1082	DCA_se3_ag1_m_02 - phones	sp	118.3282
118.3282	DCA_se3_ag1_m_02 - phones	AH1	118.6182
118.3282	DCA_se3_ag1_m_02 - words	uh	118.6182
118.6182	DCA_se3_ag1_m_02 - phones	sp	118.7082
119.2569	DCA_se3_ag1_m_02 - words	a	119.3369
119.2569	DCA_se3_ag1_m_02 - phones	AH0	119.3369
119.3369	DCA_se3_ag1_m_02 - phones	F	119.4569
119.3369	DCA_se3_ag1_m_02 - words	favorite	119.7769
119.4569	DCA_se3_ag1_m_02 - phones	EY1	119.5469
119.5469	DCA_se3_ag1_m_02 - phones	V	119.5969
119.5969	DCA_se3_ag1_m_02 - phones	R	119.6669
119.6669	DCA_se3_ag1_m_02 - phones	AH0	119.7069
119.7069	DCA_se3_ag1_m_02 - phones	T	119.7769
119.7769	DCA_se3_ag1_m_02 - phones	sp	119.8069
119.8069	DCA_se3_ag1_m_02 - phones	DH	119.8569
119.8069	DCA_se3_ag1_m_02 - words	the	119.9169
119.8569	DCA_se3_ag1_m_02 - phones	AH0	119.9169
119.9169	DCA_se3_ag1_m_02 - phones	F	120.0569
119.9169	DCA_se3_ag1_m_02 - words	favorite	120.3269
120.0569	DCA_se3_ag1_m_02 - phones	EY1	120.1469
120.1469	DCA_se3_ag1_m_02 - phones	V	120.2069
120.2069	DCA_se3_ag1_m_02 - phones	R	120.2569
120.2569	DCA_se3_ag1_m_02 - phones	AH0	120.2869
120.2869	DCA_se3_ag1_m_02 - phones	T	120.3269
120.3269	DCA_se3_ag1_m_02 - phones	P	120.4369
120.3269	DCA_se3_ag1_m_02 - words	place	120.9269
120.4369	DCA_se3_ag1_m_02 - phones	L	120.5169
120.5169	DCA_se3_ag1_m_02 - phones	EY1	120.6569
120.6569	DCA_se3_ag1_m_02 - phones	S	120.9269
121.4838	DCA_se3_ag1_m_02 - phones	sil	121.5238
121.5238	DCA_se3_ag1_m_02 - phones	L	121.5538
121.5238	DCA_se3_ag1_m_02 - words	let	121.6238
121.5538	DCA_se3_ag1_m_02 - phones	EH1	121.5838
121.5838	DCA_se3_ag1_m_02 - phones	T	121.6238
121.6238	DCA_se3_ag1_m_02 - phones	S	121.6538
121.6238	DCA_se3_ag1_m_02 - words	s	121.6538
121.6538	DCA_se3_ag1_m_02 - phones	S	121.7938
121.6538	DCA_se3_ag1_m_02 - words	see	121.8938
121.7938	DCA_se3_ag1_m_02 - phones	IY1	121.8938
121.8938	DCA_se3_ag1_m_02 - phones	B	121.9638
121.8938	DCA_se3_ag1_m_02 - words	baby	122.1938
121.9638	DCA_se3_ag1_m_02 - phones	EY1	122.0838
122.0838	DCA_se3_ag1_m_02 - phones	B	122.1538
122.1538	DCA_se3_ag1_m_02 - phones	IY0	122.1938
122.1938	DCA_se3_ag1_m_02 - phones	K	122.3138
122.1938	DCA_se3_ag1_m_02 - words	carriages	122.8338
122.3138	DCA_se3_ag1_m_02 - phones	EH1	122.3838
122.3838	DCA_se3_ag1_m_02 - phones	R	122.4438
122.4438	DCA_se3_ag1_m_02 - phones	AH0	122.4938
122.4938	DCA_se3_ag1_m_02 - phones	JH	122.6038
122.6038	DCA_se3_ag1_m_02 - phones	AH0	122.6438
122.6438	DCA_se3_ag1_m_02 - phones	Z	122.8338
123.0526	DCA_se3_ag1_m_02 - phones	W	123.1226
123.0526	DCA_se3_ag1_m_02 - words	were	123.1526
123.1226	DCA_se3_ag1_m_02 - phones	ER0	123.1526
123.1526	DCA_se3_ag1_m_02 - phones	sp	123.2626
123.2626	DCA_se3_ag1_m_02 - phones	DH	123.3026
123.2626	DCA_se3_ag1_m_02 - words	the	123.3326
123.3026	DCA_se3_ag1_m_02 - phones	AH0	123.3326
123.3326	DCA_se3_ag1_m_02 - phones	sp	123.3626
123.3626	DCA_se3_ag1_m_02 - phones	B	123.4226
123.3626	DCA_se3_ag1_m_02 - words	best	123.6226
123.4226	DCA_se3_ag1_m_02 - phones	EH1	123.5226
123.5226	DCA_se3_ag1_m_02 - phones	S	123.5926
123.5926	DCA_se3_ag1_m_02 - phones	T	123.6226
123.6226	DCA_se3_ag1_m_02 - phones	P	123.6626
123.6226	DCA_se3_ag1_m_02 - words	place	123.8226
123.6626	DCA_se3_ag1_m_02 - phones	L	123.6926
123.6926	DCA_se3_ag1_m_02 - phones	EY1	123.7526
123.7526	DCA_se3_ag1_m_02 - phones	S	123.8226
123.8226	DCA_se3_ag1_m_02 - phones	DH	123.8626
123.8226	DCA_se3_ag1_m_02 - words	they	123.8926
123.8626	DCA_se3_ag1_m_02 - phones	EY1	123.8926
123.8926	DCA_se3_ag1_m_02 - phones	D	123.9226
123.8926	DCA_se3_ag1_m_02 - words	didn't	124.1026
123.9226	DCA_se3_ag1_m_02 - phones	IH1	124.0026
124.0026	DCA_se3_ag1_m_02 - phones	N	124.0426
124.0426	DCA_se3_ag1_m_02 - phones	T	124.1026
124.1026	DCA_se3_ag1_m_02 - phones	L	124.1726
124.1026	DCA_se3_ag1_m_02 - words	last	124.4026
124.1726	DCA_se3_ag1_m_02 - phones	AE1	124.3026
124.3026	DCA_se3_ag1_m_02 - phones	S	124.3726
124.3726	DCA_se3_ag1_m_02 - phones	T	124.4026
124.4026	DCA_se3_ag1_m_02 - phones	T	124.4826
124.4026	DCA_se3_ag1_m_02 - words	too	124.5426
124.4826	DCA_se3_ag1_m_02 - phones	UW1	124.5426
124.5426	DCA_se3_ag1_m_02 - phones	L	124.6026
124.5426	DCA_se3_ag1_m_02 - words	long	124.7326
124.6026	DCA_se3_ag1_m_02 - phones	AO1	124.6626
124.6626	DCA_se3_ag1_m_02 - phones	NG	124.7326
124.7326	DCA_se3_ag1_m_02 - phones	sp	124.9026
124.9026	DCA_se3_ag1_m_02 - phones	B	124.9526
124.9026	DCA_se3_ag1_m_02 - words	because	125.1826
124.9526	DCA_se3_ag1_m_02 - phones	IH0	125.0026
125.0026	DCA_se3_ag1_m_02 - phones	K	125.0626
125.0626	DCA_se3_ag1_m_02 - phones	AH0	125.1526
125.1526	DCA_se3_ag1_m_02 - phones	Z	125.1826
125.1826	DCA_se3_ag1_m_02 - phones	DH	125.2326
125.1826	DCA_se3_ag1_m_02 - words	they	125.2726
125.2326	DCA_se3_ag1_m_02 - phones	EY1	125.2726
125.2726	DCA_se3_ag1_m_02 - phones	W	125.3026
125.2726	DCA_se3_ag1_m_02 - words	were	125.3326
125.3026	DCA_se3_ag1_m_02 - phones	ER0	125.3326
125.3326	DCA_se3_ag1_m_02 - phones	sp	125.3726
125.3726	DCA_se3_ag1_m_02 - phones	K	125.4726
125.3726	DCA_se3_ag1_m_02 - words	kind	125.6026
125.4726	DCA_se3_ag1_m_02 - phones	AY1	125.5226
125.5226	DCA_se3_ag1_m_02 - phones	N	125.6026
125.6026	DCA_se3_ag1_m_02 - phones	AH0	125.6326
125.6026	DCA_se3_ag1_m_02 - words	of	125.6626
125.6326	DCA_se3_ag1_m_02 - phones	V	125.6626
125.6626	DCA_se3_ag1_m_02 - phones	sp	125.7426
125.7426	DCA_se3_ag1_m_02 - phones	F	125.9026
125.7426	DCA_se3_ag1_m_02 - words	frail	126.1326
125.9026	DCA_se3_ag1_m_02 - phones	R	125.9626
125.9626	DCA_se3_ag1_m_02 - phones	EY1	126.0726
126.0726	DCA_se3_ag1_m_02 - phones	L	126.1326
126.1326	DCA_se3_ag1_m_02 - phones	IH0	126.1626
126.1326	DCA_se3_ag1_m_02 - words	in	126.1926
126.1626	DCA_se3_ag1_m_02 - phones	N	126.1926
126.1926	DCA_se3_ag1_m_02 - phones	M	126.2726
126.1926	DCA_se3_ag1_m_02 - words	most	126.4326
126.2726	DCA_se3_ag1_m_02 - phones	OW1	126.3726
126.3726	DCA_se3_ag1_m_02 - phones	S	126.4326
126.4326	DCA_se3_ag1_m_02 - phones	K	126.5226
126.4326	DCA_se3_ag1_m_02 - words	cases	126.7926
126.5226	DCA_se3_ag1_m_02 - phones	EY1	126.6126
126.6126	DCA_se3_ag1_m_02 - phones	S	126.6826
126.6826	DCA_se3_ag1_m_02 - phones	IH0	126.7126
126.7126	DCA_se3_ag1_m_02 - phones	Z	126.7926
126.7926	DCA_se3_ag1_m_02 - phones	B	126.8726
126.7926	DCA_se3_ag1_m_02 - words	but	126.9626
126.8726	DCA_se3_ag1_m_02 - phones	AH1	126.9226
126.9226	DCA_se3_ag1_m_02 - phones	T	126.9626
126.9626	DCA_se3_ag1_m_02 - phones	sp	127.6995
127.6995	DCA_se3_ag1_m_02 - phones	DH	127.7395
127.6995	DCA_se3_ag1_m_02 - words	they	127.7895
127.7395	DCA_se3_ag1_m_02 - phones	EY1	127.7895
127.7895	DCA_se3_ag1_m_02 - phones	W	127.8295
127.7895	DCA_se3_ag1_m_02 - words	were	127.8595
127.8295	DCA_se3_ag1_m_02 - phones	ER0	127.8595
127.8595	DCA_se3_ag1_m_02 - phones	IH0	127.8995
127.8595	DCA_se3_ag1_m_02 - words	in	127.9295
127.8995	DCA_se3_ag1_m_02 - phones	N	127.9295
127.9295	DCA_se3_ag1_m_02 - phones	sp	128.0695
128.3244	DCA_se3_ag1_m_02 - phones	IY1	128.4744
128.3244	DCA_se3_ag1_m_02 - words	easy	128.6944
128.4744	DCA_se3_ag1_m_02 - phones	Z	128.5744
128.5744	DCA_se3_ag1_m_02 - phones	IY0	128.6944
128.6944	DCA_se3_ag1_m_02 - phones	sp	129.7985
129.7985	DCA_se3_ag1_m_02 - phones	IH1	129.8485
129.7985	DCA_se3_ag1_m_02 - words	in	129.9285
129.8485	DCA_se3_ag1_m_02 - phones	N	129.9285
129.9285	DCA_se3_ag1_m_02 - phones	IY1	130.0085
129.9285	DCA_se3_ag1_m_02 - words	easy	130.1385
130.0085	DCA_se3_ag1_m_02 - phones	Z	130.0985
130.0985	DCA_se3_ag1_m_02 - phones	IY0	130.1385
130.1385	DCA_se3_ag1_m_02 - phones	AE1	130.2285
130.1385	DCA_se3_ag1_m_02 - words	access	130.7485
130.2285	DCA_se3_ag1_m_02 - phones	K	130.3185
130.3185	DCA_se3_ag1_m_02 - phones	S	130.4085
130.4085	DCA_se3_ag1_m_02 - phones	EH2	130.5785
130.5785	DCA_se3_ag1_m_02 - phones	S	130.7485
130.7485	DCA_se3_ag1_m_02 - phones	sp	130.7785
130.7785	DCA_se3_ag1_m_02 - phones	AH0	130.8385
130.7785	DCA_se3_ag1_m_02 - words	and	130.9085
130.8385	DCA_se3_ag1_m_02 - phones	N	130.9085
130.9085	DCA_se3_ag1_m_02 - phones	W	130.9685
130.9085	DCA_se3_ag1_m_02 - words	we	131.0185
130.9685	DCA_se3_ag1_m_02 - phones	IY1	131.0185
131.0185	DCA_se3_ag1_m_02 - phones	G	131.0985
131.0185	DCA_se3_ag1_m_02 - words	got	131.2585
131.0985	DCA_se3_ag1_m_02 - phones	AA1	131.2185
131.2185	DCA_se3_ag1_m_02 - phones	T	131.2585
131.2585	DCA_se3_ag1_m_02 - phones	AH0	131.3285
131.2585	DCA_se3_ag1_m_02 - words	'em	131.4085
131.3285	DCA_se3_ag1_m_02 - phones	M	131.4085
131.4085	DCA_se3_ag1_m_02 - phones	IY1	131.5085
131.4085	DCA_se3_ag1_m_02 - words	easily	131.7985
131.5085	DCA_se3_ag1_m_02 - phones	Z	131.6085
131.6085	DCA_se3_ag1_m_02 - phones	AH0	131.6985
131.6985	DCA_se3_ag1_m_02 - phones	L	131.7385
131.7385	DCA_se3_ag1_m_02 - phones	IY0	131.7985
131.7985	DCA_se3_ag1_m_02 - phones	sp	131.9585
131.9585	DCA_se3_ag1_m_02 - phones	S	132.1485
131.9585	DCA_se3_ag1_m_02 - words	so	132.2085
132.1485	DCA_se3_ag1_m_02 - phones	OW1	132.2085
132.2085	DCA_se3_ag1_m_02 - phones	sp	132.2385
132.2385	DCA_se3_ag1_m_02 - phones	W	132.2785
132.2385	DCA_se3_ag1_m_02 - words	we	132.3085
132.2785	DCA_se3_ag1_m_02 - phones	IY1	132.3085
132.3085	DCA_se3_ag1_m_02 - phones	JH	132.3885
132.3085	DCA_se3_ag1_m_02 - words	just	132.5785
132.3885	DCA_se3_ag1_m_02 - phones	IH0	132.4485
132.4485	DCA_se3_ag1_m_02 - phones	S	132.5185
132.5185	DCA_se3_ag1_m_02 - phones	T	132.5785
133.1856	DCA_se3_ag1_m_02 - phones	Y	133.2356
133.1856	DCA_se3_ag1_m_02 - words	you	133.2756
133.2356	DCA_se3_ag1_m_02 - phones	UW1	133.2756
133.2756	DCA_se3_ag1_m_02 - phones	N	133.3356
133.2756	DCA_se3_ag1_m_02 - words	know	133.4256
133.3356	DCA_se3_ag1_m_02 - phones	OW1	133.4256
133.4256	DCA_se3_ag1_m_02 - phones	EH1	133.4656
133.4256	DCA_se3_ag1_m_02 - words	anything	133.7356
133.4656	DCA_se3_ag1_m_02 - phones	N	133.5256
133.5256	DCA_se3_ag1_m_02 - phones	IY0	133.5956
133.5956	DCA_se3_ag1_m_02 - phones	TH	133.6556
133.6556	DCA_se3_ag1_m_02 - phones	IH2	133.7056
133.7056	DCA_se3_ag1_m_02 - phones	NG	133.7356
133.7356	DCA_se3_ag1_m_02 - phones	W	133.7656
133.7356	DCA_se3_ag1_m_02 - words	we	133.8056
133.7656	DCA_se3_ag1_m_02 - phones	IY1	133.8056
133.8056	DCA_se3_ag1_m_02 - phones	K	133.8656
133.8056	DCA_se3_ag1_m_02 - words	could	133.9256
133.8656	DCA_se3_ag1_m_02 - phones	UH1	133.8956
133.8956	DCA_se3_ag1_m_02 - phones	D	133.9256
133.9256	DCA_se3_ag1_m_02 - phones	sp	133.9556
133.9556	DCA_se3_ag1_m_02 - phones	P	134.0456
133.9556	DCA_se3_ag1_m_02 - words	pick	134.2356
134.0456	DCA_se3_ag1_m_02 - phones	IH1	134.1356
134.1356	DCA_se3_ag1_m_02 - phones	K	134.2356
134.2356	DCA_se3_ag1_m_02 - phones	AH1	134.3156
134.2356	DCA_se3_ag1_m_02 - words	up	134.3556
134.3156	DCA_se3_ag1_m_02 - phones	P	134.3556
134.3556	DCA_se3_ag1_m_02 - phones	AH0	134.3856
134.3556	DCA_se3_ag1_m_02 - words	and	134.4156
134.3856	DCA_se3_ag1_m_02 - phones	N	134.4156
134.4156	DCA_se3_ag1_m_02 - phones	P	134.5456
134.4156	DCA_se3_ag1_m_02 - words	put	134.6356
134.5456	DCA_se3_ag1_m_02 - phones	UH1	134.5856
134.5856	DCA_se3_ag1_m_02 - phones	T	134.6356
134.6356	DCA_se3_ag1_m_02 - phones	AO1	134.6856
134.6356	DCA_se3_ag1_m_02 - words	on	135.1056
134.6856	DCA_se3_ag1_m_02 - phones	N	135.1056
135.1944	DCA_int_01 - phones	M	135.2244
135.1944	DCA_int_01 - words	mm-hm	135.6944
135.2244	DCA_int_01 - phones	HH	135.3044
135.3044	DCA_int_01 - phones	M	135.6944
136.7290	DCA_int_01 - phones	HH	136.8190
136.7290	DCA_int_01 - words	how	136.8490
136.8190	DCA_int_01 - phones	AW1	136.8490
136.8490	DCA_int_01 - phones	D	136.9090
136.8490	DCA_int_01 - words	did	136.9690
136.9090	DCA_int_01 - phones	IH0	136.9390
136.9390	DCA_int_01 - phones	D	136.9690
136.9690	DCA_int_01 - phones	Y	137.0090
136.9690	DCA_int_01 - words	you	137.0590
137.0090	DCA_int_01 - phones	UW1	137.0590
137.0590	DCA_int_01 - phones	W	137.1490
137.0590	DCA_int_01 - words	work	137.2490
137.1490	DCA_int_01 - phones	ER1	137.1990
137.1990	DCA_int_01 - phones	K	137.2490
137.2490	DCA_int_01 - phones	sp	137.2790
137.2790	DCA_int_01 - phones	DH	137.3290
137.2790	DCA_int_01 - words	the	137.3890
137.3290	DCA_int_01 - phones	AH1	137.3890
137.3890	DCA_int_01 - phones	B	137.4790
137.3890	DCA_int_01 - words	bicycle	137.9190
137.4790	DCA_int_01 - phones	AY1	137.5790
137.5790	DCA_int_01 - phones	S	137.6990
137.6990	DCA_int_01 - phones	IH0	137.7790
137.7790	DCA_int_01 - phones	K	137.8290
137.8290	DCA_int_01 - phones	AH0	137.8790
137.8790	DCA_int_01 - phones	L	137.9190
137.9190	DCA_int_01 - phones	R	138.0190
137.9190	DCA_int_01 - words	races	138.3590
138.0190	DCA_int_01 - phones	EY1	138.1790
138.1790	DCA_int_01 - phones	S	138.2490
138.2490	DCA_int_01 - phones	AH0	138.3290
138.3290	DCA_int_01 - phones	Z	138.3590
138.3590	DCA_int_01 - phones	D	138.3890
138.3590	DCA_int_01 - words	did	138.4590
138.3890	DCA_int_01 - phones	IH0	138.4190
138.4190	DCA_int_01 - phones	D	138.4590
138.4590	DCA_int_01 - phones	Y	138.5090
138.4590	DCA_int_01 - words	you	138.5390
138.5090	DCA_int_01 - phones	UW1	138.5390
138.5390	DCA_int_01 - phones	HH	138.5690
138.5390	DCA_int_01 - words	have	138.7290
138.5690	DCA_int_01 - phones	AE1	138.6990
138.6990	DCA_int_01 - phones	V	138.7290
138.7290	DCA_int_01 - words	a	138.8090
138.7290	DCA_int_01 - phones	AH0	138.8090
138.8090	DCA_int_01 - phones	S	138.8990
138.8090	DCA_int_01 - words	starter	139.4390
138.8990	DCA_int_01 - phones	T	138.9590
138.9590	DCA_int_01 - phones	AA1	139.0890
139.0890	DCA_int_01 - phones	R	139.1690
139.1690	DCA_int_01 - phones	T	139.2090
139.2090	DCA_int_01 - phones	ER0	139.4390
139.4390	DCA_int_01 - phones	sp	139.5890
139.5890	DCA_int_01 - phones	AH0	139.6190
139.5890	DCA_int_01 - words	and	139.6490
139.6190	DCA_int_01 - phones	N	139.6490
139.7184	DCA_se3_ag1_m_02 - phones	sil	139.7684
139.7684	DCA_se3_ag1_m_02 - phones	W	139.8984
139.7684	DCA_se3_ag1_m_02 - words	well	140.0984
139.8984	DCA_se3_ag1_m_02 - phones	EH1	140.0584
139.9041	DCA_int_01 - phones	sil	141.3741
140.0584	DCA_se3_ag1_m_02 - phones	L	140.0984
140.0984	DCA_se3_ag1_m_02 - phones	DH	140.1784
140.0984	DCA_se3_ag1_m_02 - words	they	140.2284
140.1784	DCA_se3_ag1_m_02 - phones	EY1	140.2284
140.2284	DCA_se3_ag1_m_02 - phones	W	140.2684
140.2284	DCA_se3_ag1_m_02 - words	were	140.3184
140.2684	DCA_se3_ag1_m_02 - phones	ER0	140.3184
140.3184	DCA_se3_ag1_m_02 - phones	Y	140.4084
140.3184	DCA_se3_ag1_m_02 - words	usually	140.7384
140.4084	DCA_se3_ag1_m_02 - phones	UW1	140.4884
140.4884	DCA_se3_ag1_m_02 - phones	ZH	140.5884
140.5884	DCA_se3_ag1_m_02 - phones	AH0	140.6184
140.6184	DCA_se3_ag1_m_02 - phones	L	140.6584
140.6584	DCA_se3_ag1_m_02 - phones	IY0	140.7384
140.7384	DCA_se3_ag1_m_02 - phones	R	140.8184
140.7384	DCA_se3_ag1_m_02 - words	relays	141.3484
140.8184	DCA_se3_ag1_m_02 - phones	IY1	140.9384
140.9384	DCA_se3_ag1_m_02 - phones	L	140.9784
140.9784	DCA_se3_ag1_m_02 - phones	EY2	141.1684
141.1684	DCA_se3_ag1_m_02 - phones	Z	141.3484
141.3484	DCA_se3_ag1_m_02 - phones	DH	141.3984
141.3484	DCA_se3_ag1_m_02 - words	they	141.4684
141.3741	DCA_int_01 - words	<unk>	141.4141
141.3741	DCA_int_01 - phones	spn	141.4141
141.3984	DCA_se3_ag1_m_02 - phones	EY1	141.4684
141.4684	DCA_se3_ag1_m_02 - phones	W	141.4984
141.4684	DCA_se3_ag1_m_02 - words	were	141.5584
141.4984	DCA_se3_ag1_m_02 - phones	ER0	141.5584
141.5584	DCA_se3_ag1_m_02 - phones	Y	141.6484
141.5584	DCA_se3_ag1_m_02 - words	usually	141.9384
141.6484	DCA_se3_ag1_m_02 - phones	UW1	141.7084
141.7084	DCA_se3_ag1_m_02 - phones	ZH	141.7884
141.7884	DCA_se3_ag1_m_02 - phones	AH0	141.8184
141.8184	DCA_se3_ag1_m_02 - phones	L	141.8684
141.8684	DCA_se3_ag1_m_02 - phones	IY0	141.9384
141.9384	DCA_se3_ag1_m_02 - phones	R	142.0284
141.9384	DCA_se3_ag1_m_02 - words	relays	142.4584
142.0284	DCA_se3_ag1_m_02 - phones	IY1	142.1184
142.1184	DCA_se3_ag1_m_02 - phones	L	142.1884
142.1884	DCA_se3_ag1_m_02 - phones	EY2	142.3284
142.3185	DCA_int_01 - words	oh	142.5485
142.3185	DCA_int_01 - phones	OW1	142.5485
142.3284	DCA_se3_ag1_m_02 - phones	Z	142.4584
142.4584	DCA_se3_ag1_m_02 - phones	sp	142.5384
142.5384	DCA_se3_ag1_m_02 - phones	AH0	142.6784
142.5384	DCA_se3_ag1_m_02 - words	and	142.7284
142.5485	DCA_int_01 - phones	sp	142.8785
142.6784	DCA_se3_ag1_m_02 - phones	N	142.7284
142.7284	DCA_se3_ag1_m_02 - phones	DH	142.7584
142.7284	DCA_se3_ag1_m_02 - words	the	142.8284
142.7584	DCA_se3_ag1_m_02 - phones	AH0	142.8284
142.8284	DCA_se3_ag1_m_02 - phones	P	142.9584
142.8284	DCA_se3_ag1_m_02 - words	person	143.2384
142.9584	DCA_se3_ag1_m_02 - phones	ER1	143.0484
143.0484	DCA_se3_ag1_m_02 - phones	S	143.1784
143.1784	DCA_se3_ag1_m_02 - phones	AH0	143.2084
143.2084	DCA_se3_ag1_m_02 - phones	N	143.2384
143.2384	DCA_se3_ag1_m_02 - phones	HH	143.2684
143.2384	DCA_se3_ag1_m_02 - words	who	143.3384
143.2684	DCA_se3_ag1_m_02 - phones	UW1	143.3384
143.3384	DCA_se3_ag1_m_02 - phones	D	143.3984
143.3384	DCA_se3_ag1_m_02 - words	didn't	143.5684
143.3984	DCA_se3_ag1_m_02 - phones	IH1	143.4584
[truncated: 35,271 more rows]
