# Supplementary material for: Considering Performance in the Automated and Manual Coding of Sociolinguistic Variables: Lessons From Variable (ING)
Source: Front Artif Intell. 2021 Apr 29;4:648543. doi: 10.3389/frai.2021.648543 (PMC8117961; doi:10.3389/frai.2021.648543)
Supplement: Supplementary file 4 [file Data_Sheet_4.ZIP › CORAAL_Aligned_as_Tables/DCB_se1_ag2_m_02_2_txout.txt]

tmin	tier	text	tmax
0.2545	DCB_se1_ag2_m_02 - phones	sil	0.3545
0.3545	DCB_se1_ag2_m_02 - phones	AE1	0.4545
0.3545	DCB_se1_ag2_m_02 - words	and	0.5645
0.4545	DCB_se1_ag2_m_02 - phones	N	0.5645
0.5645	DCB_se1_ag2_m_02 - phones	sp	0.5945
0.5945	DCB_se1_ag2_m_02 - phones	G	0.6545
0.5945	DCB_se1_ag2_m_02 - words	growing	0.9045
0.6545	DCB_se1_ag2_m_02 - phones	R	0.6845
0.6845	DCB_se1_ag2_m_02 - phones	OW1	0.7845
0.7845	DCB_se1_ag2_m_02 - phones	IH0	0.8545
0.8545	DCB_se1_ag2_m_02 - phones	NG	0.9045
0.9045	DCB_se1_ag2_m_02 - phones	AH1	1.0145
0.9045	DCB_se1_ag2_m_02 - words	up	1.0445
1.0145	DCB_se1_ag2_m_02 - phones	P	1.0445
1.0445	DCB_se1_ag2_m_02 - phones	sp	1.1345
1.1345	DCB_se1_ag2_m_02 - phones	W	1.2245
1.1345	DCB_se1_ag2_m_02 - words	with	1.2945
1.2245	DCB_se1_ag2_m_02 - phones	IH0	1.2645
1.2645	DCB_se1_ag2_m_02 - phones	TH	1.2945
1.2945	DCB_se1_ag2_m_02 - phones	DH	1.3545
1.2945	DCB_se1_ag2_m_02 - words	these	1.5545
1.3545	DCB_se1_ag2_m_02 - phones	IY1	1.5145
1.5145	DCB_se1_ag2_m_02 - phones	Z	1.5545
1.5545	DCB_se1_ag2_m_02 - phones	S	1.5845
1.5545	DCB_se1_ag2_m_02 - words	strict	1.9145
1.5845	DCB_se1_ag2_m_02 - phones	T	1.7445
1.7445	DCB_se1_ag2_m_02 - phones	R	1.7845
1.7845	DCB_se1_ag2_m_02 - phones	IH1	1.8545
1.8545	DCB_se1_ag2_m_02 - phones	K	1.8845
1.8845	DCB_se1_ag2_m_02 - phones	T	1.9145
2.1558	DCB_se1_ag2_m_02 - phones	M	2.2658
2.1558	DCB_se1_ag2_m_02 - words	morals	2.8458
2.2658	DCB_se1_ag2_m_02 - phones	AO1	2.4358
2.4358	DCB_se1_ag2_m_02 - phones	R	2.5558
2.5558	DCB_se1_ag2_m_02 - phones	AH0	2.5858
2.5858	DCB_se1_ag2_m_02 - phones	L	2.7858
2.7858	DCB_se1_ag2_m_02 - phones	Z	2.8458
2.8458	DCB_se1_ag2_m_02 - phones	AH0	3.0858
2.8458	DCB_se1_ag2_m_02 - words	and	3.1858
3.0858	DCB_se1_ag2_m_02 - phones	N	3.1558
3.1558	DCB_se1_ag2_m_02 - phones	D	3.1858
3.5716	DCB_se1_ag2_m_02 - phones	sil	3.6116
3.6116	DCB_se1_ag2_m_02 - phones	AE1	3.7016
3.6116	DCB_se1_ag2_m_02 - words	and	3.7616
3.7016	DCB_se1_ag2_m_02 - phones	N	3.7616
3.7616	DCB_se1_ag2_m_02 - phones	B	3.8316
3.7616	DCB_se1_ag2_m_02 - words	beliefs	4.3316
3.8316	DCB_se1_ag2_m_02 - phones	IH0	3.8916
3.8916	DCB_se1_ag2_m_02 - phones	L	3.9816
3.9816	DCB_se1_ag2_m_02 - phones	IY1	4.1716
4.1716	DCB_se1_ag2_m_02 - phones	F	4.2016
4.2016	DCB_se1_ag2_m_02 - phones	S	4.3316
4.3316	DCB_se1_ag2_m_02 - phones	sp	5.1619
5.1619	DCB_se1_ag2_m_02 - phones	S	5.3119
5.1619	DCB_se1_ag2_m_02 - words	so	5.5819
5.3119	DCB_se1_ag2_m_02 - phones	OW1	5.5819
5.5819	DCB_se1_ag2_m_02 - phones	sp	5.8019
6.4952	DCB_se1_ag2_m_02 - words	i	6.6352
6.4952	DCB_se1_ag2_m_02 - phones	AY1	6.6352
6.6352	DCB_se1_ag2_m_02 - phones	JH	6.7152
6.6352	DCB_se1_ag2_m_02 - words	just	6.8752
6.7152	DCB_se1_ag2_m_02 - phones	IH0	6.8052
6.8052	DCB_se1_ag2_m_02 - phones	S	6.8752
6.8752	DCB_se1_ag2_m_02 - phones	F	6.9552
6.8752	DCB_se1_ag2_m_02 - words	feel	7.0552
6.9552	DCB_se1_ag2_m_02 - phones	IY1	7.0152
7.0152	DCB_se1_ag2_m_02 - phones	L	7.0552
7.0552	DCB_se1_ag2_m_02 - phones	L	7.1352
7.0552	DCB_se1_ag2_m_02 - words	like	7.2752
7.1352	DCB_se1_ag2_m_02 - phones	AY1	7.2352
7.2352	DCB_se1_ag2_m_02 - phones	K	7.2752
7.2752	DCB_se1_ag2_m_02 - phones	sp	9.2972
9.2972	DCB_se1_ag2_m_02 - phones	DH	9.3572
9.2972	DCB_se1_ag2_m_02 - words	that	9.5172
9.3572	DCB_se1_ag2_m_02 - phones	AE1	9.4672
9.4672	DCB_se1_ag2_m_02 - phones	T	9.5172
9.5172	DCB_se1_ag2_m_02 - phones	R	9.6172
9.5172	DCB_se1_ag2_m_02 - words	right	9.7772
9.6172	DCB_se1_ag2_m_02 - phones	AY1	9.7072
9.7072	DCB_se1_ag2_m_02 - phones	T	9.7772
9.7772	DCB_se1_ag2_m_02 - phones	DH	9.8272
9.7772	DCB_se1_ag2_m_02 - words	there	10.1972
9.8272	DCB_se1_ag2_m_02 - phones	EH1	10.1572
10.1572	DCB_se1_ag2_m_02 - phones	R	10.1972
10.1972	DCB_se1_ag2_m_02 - phones	sp	10.5943
10.5943	DCB_se1_ag2_m_02 - phones	IH1	10.6843
10.5943	DCB_se1_ag2_m_02 - words	it	10.7343
10.6843	DCB_se1_ag2_m_02 - phones	T	10.7343
10.7343	DCB_se1_ag2_m_02 - words	s	10.7643
10.7343	DCB_se1_ag2_m_02 - phones	Z	10.7643
10.7643	DCB_se1_ag2_m_02 - phones	JH	10.8043
10.7643	DCB_se1_ag2_m_02 - words	just	11.0043
10.8043	DCB_se1_ag2_m_02 - phones	IH0	10.9043
10.9043	DCB_se1_ag2_m_02 - phones	S	11.0043
11.0043	DCB_se1_ag2_m_02 - words	i	11.0443
11.0043	DCB_se1_ag2_m_02 - phones	AY1	11.0443
11.0443	DCB_se1_ag2_m_02 - phones	D	11.1143
11.0443	DCB_se1_ag2_m_02 - words	don't	11.2343
11.1143	DCB_se1_ag2_m_02 - phones	OW1	11.1643
11.1643	DCB_se1_ag2_m_02 - phones	N	11.2343
11.2343	DCB_se1_ag2_m_02 - phones	N	11.2843
11.2343	DCB_se1_ag2_m_02 - words	know	11.3943
11.2843	DCB_se1_ag2_m_02 - phones	OW1	11.3943
11.3943	DCB_se1_ag2_m_02 - phones	IH0	11.4243
11.3943	DCB_se1_ag2_m_02 - words	it	11.4643
11.4243	DCB_se1_ag2_m_02 - phones	T	11.4643
11.4643	DCB_se1_ag2_m_02 - words	s	11.4943
11.4643	DCB_se1_ag2_m_02 - phones	Z	11.4943
11.4943	DCB_se1_ag2_m_02 - phones	JH	11.5243
11.4943	DCB_se1_ag2_m_02 - words	just	11.8043
11.5243	DCB_se1_ag2_m_02 - phones	IH0	11.6443
11.6443	DCB_se1_ag2_m_02 - phones	S	11.7743
11.7743	DCB_se1_ag2_m_02 - phones	T	11.8043
11.8043	DCB_se1_ag2_m_02 - phones	sp	11.9543
11.9543	DCB_se1_ag2_m_02 - phones	AY1	11.9843
11.9543	DCB_se1_ag2_m_02 - words	i	11.9843
11.9843	DCB_se1_ag2_m_02 - phones	sp	12.7959
12.7959	DCB_se1_ag2_m_02 - phones	IH1	12.9159
12.7959	DCB_se1_ag2_m_02 - words	it	12.9559
12.9159	DCB_se1_ag2_m_02 - phones	T	12.9559
12.9559	DCB_se1_ag2_m_02 - phones	Z	13.1059
12.9559	DCB_se1_ag2_m_02 - words	s	13.1059
13.1965	DCB_se1_ag2_m_02 - phones	sil	13.2365
13.2365	DCB_se1_ag2_m_02 - phones	DH	13.3365
13.2365	DCB_se1_ag2_m_02 - words	that	13.4965
13.3365	DCB_se1_ag2_m_02 - phones	AE1	13.4065
13.4065	DCB_se1_ag2_m_02 - phones	T	13.4965
13.4965	DCB_se1_ag2_m_02 - phones	AO0	13.5665
13.4965	DCB_se1_ag2_m_02 - words	already	13.8565
13.5665	DCB_se1_ag2_m_02 - phones	L	13.6065
13.6065	DCB_se1_ag2_m_02 - phones	R	13.6665
13.6665	DCB_se1_ag2_m_02 - phones	EH1	13.6965
13.6965	DCB_se1_ag2_m_02 - phones	D	13.7565
13.7565	DCB_se1_ag2_m_02 - phones	IY0	13.8565
13.8565	DCB_se1_ag2_m_02 - phones	sp	13.9365
13.9365	DCB_se1_ag2_m_02 - phones	HH	13.9765
13.9365	DCB_se1_ag2_m_02 - words	when	14.0865
13.9765	DCB_se1_ag2_m_02 - phones	W	14.0265
14.0265	DCB_se1_ag2_m_02 - phones	IH1	14.0565
14.0565	DCB_se1_ag2_m_02 - phones	N	14.0865
14.0865	DCB_se1_ag2_m_02 - phones	Y	14.1365
14.0865	DCB_se1_ag2_m_02 - words	you	14.2365
14.1365	DCB_se1_ag2_m_02 - phones	UW1	14.2365
14.2365	DCB_se1_ag2_m_02 - phones	K	14.3165
14.2365	DCB_se1_ag2_m_02 - words	come	14.4665
14.3165	DCB_se1_ag2_m_02 - phones	AH1	14.3865
14.3865	DCB_se1_ag2_m_02 - phones	M	14.4665
14.4665	DCB_se1_ag2_m_02 - phones	IH0	14.4965
14.4665	DCB_se1_ag2_m_02 - words	into	14.6765
14.4965	DCB_se1_ag2_m_02 - phones	N	14.5465
14.5465	DCB_se1_ag2_m_02 - phones	T	14.6465
14.6465	DCB_se1_ag2_m_02 - phones	AH0	14.6765
14.6765	DCB_se1_ag2_m_02 - phones	DH	14.7365
14.6765	DCB_se1_ag2_m_02 - words	that	14.9065
14.7365	DCB_se1_ag2_m_02 - phones	AE1	14.8265
14.8265	DCB_se1_ag2_m_02 - phones	T	14.9065
14.9065	DCB_se1_ag2_m_02 - phones	IH1	14.9465
14.9065	DCB_se1_ag2_m_02 - words	it	15.0265
14.9465	DCB_se1_ag2_m_02 - phones	T	15.0265
15.0265	DCB_se1_ag2_m_02 - phones	AO0	15.1165
15.0265	DCB_se1_ag2_m_02 - words	already	15.3365
15.1165	DCB_se1_ag2_m_02 - phones	L	15.1565
15.1565	DCB_se1_ag2_m_02 - phones	R	15.1965
15.1965	DCB_se1_ag2_m_02 - phones	EH1	15.2265
15.2265	DCB_se1_ag2_m_02 - phones	D	15.2565
15.2565	DCB_se1_ag2_m_02 - phones	IY0	15.3365
15.3365	DCB_se1_ag2_m_02 - phones	P	15.4165
15.3365	DCB_se1_ag2_m_02 - words	puts	15.6065
15.4165	DCB_se1_ag2_m_02 - phones	UH1	15.5065
15.5065	DCB_se1_ag2_m_02 - phones	T	15.5465
15.5465	DCB_se1_ag2_m_02 - phones	S	15.6065
15.6065	DCB_se1_ag2_m_02 - phones	Y	15.6465
15.6065	DCB_se1_ag2_m_02 - words	you	15.7265
15.6465	DCB_se1_ag2_m_02 - phones	UW1	15.7265
15.7265	DCB_se1_ag2_m_02 - phones	IH0	15.7565
15.7265	DCB_se1_ag2_m_02 - words	in	15.8165
15.7565	DCB_se1_ag2_m_02 - phones	N	15.8165
15.8165	DCB_se1_ag2_m_02 - words	a	15.8965
15.8165	DCB_se1_ag2_m_02 - phones	AH0	15.8965
15.8965	DCB_se1_ag2_m_02 - phones	B	15.9965
15.8965	DCB_se1_ag2_m_02 - words	box	16.3265
15.9965	DCB_se1_ag2_m_02 - phones	AA1	16.1365
16.1365	DCB_se1_ag2_m_02 - phones	K	16.1965
16.1965	DCB_se1_ag2_m_02 - phones	S	16.3265
17.0936	DCB_se1_ag2_m_02 - phones	sil	17.1536
17.1536	DCB_se1_ag2_m_02 - phones	K	17.1936
17.1536	DCB_se1_ag2_m_02 - words	cause	17.3436
17.1936	DCB_se1_ag2_m_02 - phones	AA1	17.2436
17.2436	DCB_se1_ag2_m_02 - phones	Z	17.3436
17.3436	DCB_se1_ag2_m_02 - phones	Y	17.3936
17.3436	DCB_se1_ag2_m_02 - words	you	17.5836
17.3936	DCB_se1_ag2_m_02 - phones	UW1	17.5836
17.5836	DCB_se1_ag2_m_02 - phones	Y	17.7036
17.5836	DCB_se1_ag2_m_02 - words	you	17.8236
17.7036	DCB_se1_ag2_m_02 - phones	UW1	17.8236
17.8236	DCB_se1_ag2_m_02 - phones	G	17.8836
17.8236	DCB_se1_ag2_m_02 - words	getting	18.0936
17.8836	DCB_se1_ag2_m_02 - phones	IH1	18.0036
18.0036	DCB_se1_ag2_m_02 - phones	T	18.0336
18.0336	DCB_se1_ag2_m_02 - phones	IH0	18.0636
18.0636	DCB_se1_ag2_m_02 - phones	NG	18.0936
18.0936	DCB_se1_ag2_m_02 - phones	sp	18.2836
18.2836	DCB_se1_ag2_m_02 - phones	T	18.4436
18.2836	DCB_se1_ag2_m_02 - words	taught	18.6136
18.4436	DCB_se1_ag2_m_02 - phones	AO1	18.5536
18.5536	DCB_se1_ag2_m_02 - phones	T	18.6136
18.6136	DCB_se1_ag2_m_02 - phones	S	18.7036
18.6136	DCB_se1_ag2_m_02 - words	something	19.1336
18.7036	DCB_se1_ag2_m_02 - phones	AH1	18.8036
18.8036	DCB_se1_ag2_m_02 - phones	M	18.8436
18.8436	DCB_se1_ag2_m_02 - phones	TH	18.9036
18.9036	DCB_se1_ag2_m_02 - phones	IH0	18.9836
18.9836	DCB_se1_ag2_m_02 - phones	NG	19.1336
19.1336	DCB_se1_ag2_m_02 - phones	sp	19.2236
20.0638	DCB_se1_ag2_m_02 - phones	DH	20.1338
20.0638	DCB_se1_ag2_m_02 - words	that	20.2838
20.1338	DCB_se1_ag2_m_02 - phones	AH0	20.2138
20.2138	DCB_se1_ag2_m_02 - phones	T	20.2838
20.2838	DCB_se1_ag2_m_02 - phones	Y	20.3938
20.2838	DCB_se1_ag2_m_02 - words	your	20.4838
20.3938	DCB_se1_ag2_m_02 - phones	AO1	20.4338
20.4338	DCB_se1_ag2_m_02 - phones	R	20.4838
20.4838	DCB_se1_ag2_m_02 - phones	F	20.6238
20.4838	DCB_se1_ag2_m_02 - words	family	20.9638
20.6238	DCB_se1_ag2_m_02 - phones	AE1	20.7638
20.7638	DCB_se1_ag2_m_02 - phones	M	20.8038
20.8038	DCB_se1_ag2_m_02 - phones	L	20.8538
20.8538	DCB_se1_ag2_m_02 - phones	IY0	20.9638
20.9638	DCB_se1_ag2_m_02 - phones	W	21.0338
20.9638	DCB_se1_ag2_m_02 - words	was	21.1838
21.0338	DCB_se1_ag2_m_02 - phones	AH0	21.0738
21.0738	DCB_se1_ag2_m_02 - phones	Z	21.1838
21.1838	DCB_se1_ag2_m_02 - phones	T	21.2938
21.1838	DCB_se1_ag2_m_02 - words	taught	21.5238
21.2938	DCB_se1_ag2_m_02 - phones	AO1	21.4738
21.4738	DCB_se1_ag2_m_02 - phones	T	21.5238
21.5238	DCB_se1_ag2_m_02 - phones	sp	22.1336
22.1336	DCB_se1_ag2_m_02 - phones	DH	22.2136
22.1336	DCB_se1_ag2_m_02 - words	that	22.3336
22.2136	DCB_se1_ag2_m_02 - phones	AH0	22.2936
22.2936	DCB_se1_ag2_m_02 - phones	T	22.3336
22.3336	DCB_se1_ag2_m_02 - phones	DH	22.3836
22.3336	DCB_se1_ag2_m_02 - words	they	22.4736
22.3836	DCB_se1_ag2_m_02 - phones	EY1	22.4736
22.4736	DCB_se1_ag2_m_02 - phones	D	22.5336
22.4736	DCB_se1_ag2_m_02 - words	don't	22.7036
22.5336	DCB_se1_ag2_m_02 - phones	OW1	22.6136
22.6136	DCB_se1_ag2_m_02 - phones	N	22.7036
22.7036	DCB_se1_ag2_m_02 - phones	IY1	22.7536
22.7036	DCB_se1_ag2_m_02 - words	even	22.9336
22.7536	DCB_se1_ag2_m_02 - phones	V	22.8336
22.8336	DCB_se1_ag2_m_02 - phones	IH0	22.8836
22.8836	DCB_se1_ag2_m_02 - phones	N	22.9336
22.9336	DCB_se1_ag2_m_02 - phones	N	22.9736
22.9336	DCB_se1_ag2_m_02 - words	know	23.1236
22.9736	DCB_se1_ag2_m_02 - phones	OW1	23.1236
23.1236	DCB_se1_ag2_m_02 - phones	IH0	23.1636
23.1236	DCB_se1_ag2_m_02 - words	if	23.2336
23.1636	DCB_se1_ag2_m_02 - phones	F	23.2336
23.2336	DCB_se1_ag2_m_02 - phones	IH0	23.2736
23.2336	DCB_se1_ag2_m_02 - words	it	23.3036
23.2736	DCB_se1_ag2_m_02 - phones	T	23.3036
23.3036	DCB_se1_ag2_m_02 - phones	S	23.3336
23.3036	DCB_se1_ag2_m_02 - words	s	23.3336
23.3336	DCB_se1_ag2_m_02 - phones	T	23.4736
23.3336	DCB_se1_ag2_m_02 - words	true	23.5336
23.4736	DCB_se1_ag2_m_02 - phones	R	23.5036
23.5036	DCB_se1_ag2_m_02 - phones	UW1	23.5336
23.5336	DCB_se1_ag2_m_02 - phones	AO1	23.6136
23.5336	DCB_se1_ag2_m_02 - words	or	23.6536
23.6136	DCB_se1_ag2_m_02 - phones	R	23.6536
23.6536	DCB_se1_ag2_m_02 - phones	N	23.7136
23.6536	DCB_se1_ag2_m_02 - words	not	23.8436
23.7136	DCB_se1_ag2_m_02 - phones	AA1	23.7936
23.7936	DCB_se1_ag2_m_02 - phones	T	23.8436
23.8436	DCB_se1_ag2_m_02 - phones	B	23.8836
23.8436	DCB_se1_ag2_m_02 - words	but	23.9636
23.8836	DCB_se1_ag2_m_02 - phones	AH1	23.9236
23.9236	DCB_se1_ag2_m_02 - phones	T	23.9636
23.9636	DCB_se1_ag2_m_02 - phones	DH	24.0136
23.9636	DCB_se1_ag2_m_02 - words	they	24.1236
24.0136	DCB_se1_ag2_m_02 - phones	EY1	24.1236
24.1236	DCB_se1_ag2_m_02 - phones	G	24.1736
24.1236	DCB_se1_ag2_m_02 - words	going	24.3736
24.1736	DCB_se1_ag2_m_02 - phones	OW1	24.2436
24.2436	DCB_se1_ag2_m_02 - phones	IH0	24.2836
24.2836	DCB_se1_ag2_m_02 - phones	N	24.3736
24.3736	DCB_se1_ag2_m_02 - phones	W	24.4336
24.3736	DCB_se1_ag2_m_02 - words	with	24.5136
24.4336	DCB_se1_ag2_m_02 - phones	IH0	24.4836
24.4836	DCB_se1_ag2_m_02 - phones	TH	24.5136
24.5136	DCB_se1_ag2_m_02 - phones	IH0	24.5536
24.5136	DCB_se1_ag2_m_02 - words	it	24.6036
24.5536	DCB_se1_ag2_m_02 - phones	T	24.6036
24.6036	DCB_se1_ag2_m_02 - phones	S	24.7036
24.6036	DCB_se1_ag2_m_02 - words	so	24.8336
24.7036	DCB_se1_ag2_m_02 - phones	OW1	24.8336
24.8336	DCB_se1_ag2_m_02 - phones	IH0	24.8736
24.8336	DCB_se1_ag2_m_02 - words	it	24.9036
24.8736	DCB_se1_ag2_m_02 - phones	T	24.9036
24.9036	DCB_se1_ag2_m_02 - words	s	24.9536
24.9036	DCB_se1_ag2_m_02 - phones	Z	24.9536
24.9536	DCB_se1_ag2_m_02 - phones	L	25.0036
24.9536	DCB_se1_ag2_m_02 - words	like	25.2136
25.0036	DCB_se1_ag2_m_02 - phones	AY1	25.1536
25.1536	DCB_se1_ag2_m_02 - phones	K	25.2136
25.5803	DCB_se1_ag2_m_02 - phones	sil	25.6503
25.6503	DCB_se1_ag2_m_02 - phones	JH	25.6803
25.6503	DCB_se1_ag2_m_02 - words	just	25.7703
25.6803	DCB_se1_ag2_m_02 - phones	AH1	25.7203
25.7203	DCB_se1_ag2_m_02 - phones	S	25.7703
25.7703	DCB_se1_ag2_m_02 - phones	L	25.8103
25.7703	DCB_se1_ag2_m_02 - words	like	25.9103
25.8103	DCB_se1_ag2_m_02 - phones	AY1	25.8803
25.8803	DCB_se1_ag2_m_02 - phones	K	25.9103
25.9103	DCB_se1_ag2_m_02 - phones	HH	25.9603
25.9103	DCB_se1_ag2_m_02 - words	how	26.2303
25.9603	DCB_se1_ag2_m_02 - phones	AW1	26.2303
26.2303	DCB_se1_ag2_m_02 - phones	sp	26.7167
26.7167	DCB_se1_ag2_m_02 - phones	Y	26.7967
26.7167	DCB_se1_ag2_m_02 - words	you	26.9067
26.7967	DCB_se1_ag2_m_02 - phones	UW1	26.9067
26.9067	DCB_se1_ag2_m_02 - phones	B	27.0067
26.9067	DCB_se1_ag2_m_02 - words	born	27.3067
27.0067	DCB_se1_ag2_m_02 - phones	AO1	27.2267
27.2267	DCB_se1_ag2_m_02 - phones	R	27.2567
27.2567	DCB_se1_ag2_m_02 - phones	N	27.3067
27.3067	DCB_se1_ag2_m_02 - phones	IH1	27.3467
27.3067	DCB_se1_ag2_m_02 - words	in	27.3767
27.3467	DCB_se1_ag2_m_02 - phones	N	27.3767
27.3767	DCB_se1_ag2_m_02 - phones	Y	27.4167
27.3767	DCB_se1_ag2_m_02 - words	your	27.5367
27.4167	DCB_se1_ag2_m_02 - phones	UH1	27.4767
27.4767	DCB_se1_ag2_m_02 - phones	R	27.5367
27.5367	DCB_se1_ag2_m_02 - phones	F	27.6667
27.5367	DCB_se1_ag2_m_02 - words	family	27.9667
27.6667	DCB_se1_ag2_m_02 - phones	AE1	27.8267
27.8267	DCB_se1_ag2_m_02 - phones	M	27.8667
27.8667	DCB_se1_ag2_m_02 - phones	L	27.9267
27.9267	DCB_se1_ag2_m_02 - phones	IY0	27.9667
27.9667	DCB_se1_ag2_m_02 - phones	Y	28.0267
27.9667	DCB_se1_ag2_m_02 - words	your	28.1467
28.0267	DCB_se1_ag2_m_02 - phones	UH1	28.0767
28.0767	DCB_se1_ag2_m_02 - phones	R	28.1467
28.1467	DCB_se1_ag2_m_02 - phones	F	28.2567
28.1467	DCB_se1_ag2_m_02 - words	father	28.7467
28.2567	DCB_se1_ag2_m_02 - phones	AA1	28.4267
28.4267	DCB_se1_ag2_m_02 - phones	DH	28.5067
28.5067	DCB_se1_ag2_m_02 - phones	ER0	28.7467
28.7467	DCB_se1_ag2_m_02 - phones	sp	28.7767
28.7767	DCB_se1_ag2_m_02 - words	a	28.9367
28.7767	DCB_se1_ag2_m_02 - phones	AH0	28.9367
28.9367	DCB_se1_ag2_m_02 - phones	R	29.0367
28.9367	DCB_se1_ag2_m_02 - words	redskin	29.4267
29.0367	DCB_se1_ag2_m_02 - phones	EH1	29.1267
29.1267	DCB_se1_ag2_m_02 - phones	D	29.1667
29.1667	DCB_se1_ag2_m_02 - phones	S	29.2467
29.2467	DCB_se1_ag2_m_02 - phones	K	29.2867
29.2867	DCB_se1_ag2_m_02 - phones	IH2	29.3867
29.3867	DCB_se1_ag2_m_02 - phones	N	29.4267
29.4267	DCB_se1_ag2_m_02 - phones	F	29.5567
29.4267	DCB_se1_ag2_m_02 - words	fan	29.9067
29.5567	DCB_se1_ag2_m_02 - phones	AE1	29.6767
29.6767	DCB_se1_ag2_m_02 - phones	N	29.9067
30.4823	DCB_se1_ag2_m_02 - phones	sil	30.5623
30.5623	DCB_se1_ag2_m_02 - phones	AE1	30.6023
30.5623	DCB_se1_ag2_m_02 - words	and	30.6323
30.6023	DCB_se1_ag2_m_02 - phones	N	30.6323
30.6323	DCB_se1_ag2_m_02 - phones	Y	30.7223
30.6323	DCB_se1_ag2_m_02 - words	you	30.7523
30.7223	DCB_se1_ag2_m_02 - phones	UW1	30.7523
30.7523	DCB_se1_ag2_m_02 - phones	D	30.7823
30.7523	DCB_se1_ag2_m_02 - words	don't	30.9223
30.7823	DCB_se1_ag2_m_02 - phones	OW1	30.8423
30.8423	DCB_se1_ag2_m_02 - phones	N	30.8723
30.8723	DCB_se1_ag2_m_02 - phones	T	30.9223
30.9223	DCB_se1_ag2_m_02 - phones	IY1	30.9623
30.9223	DCB_se1_ag2_m_02 - words	even	31.1423
30.9623	DCB_se1_ag2_m_02 - phones	V	31.0523
31.0523	DCB_se1_ag2_m_02 - phones	IH0	31.1023
31.1023	DCB_se1_ag2_m_02 - phones	N	31.1423
31.1423	DCB_se1_ag2_m_02 - phones	N	31.2023
31.1423	DCB_se1_ag2_m_02 - words	know	31.2423
31.2023	DCB_se1_ag2_m_02 - phones	OW1	31.2423
31.2423	DCB_se1_ag2_m_02 - phones	N	31.3623
31.2423	DCB_se1_ag2_m_02 - words	nothing	31.4923
31.3623	DCB_se1_ag2_m_02 - phones	AH1	31.3923
31.3923	DCB_se1_ag2_m_02 - phones	TH	31.4223
31.4223	DCB_se1_ag2_m_02 - phones	IH0	31.4523
31.4523	DCB_se1_ag2_m_02 - phones	NG	31.4923
31.4923	DCB_se1_ag2_m_02 - phones	AH0	31.5623
31.4923	DCB_se1_ag2_m_02 - words	about	31.7623
31.5623	DCB_se1_ag2_m_02 - phones	B	31.6123
31.6123	DCB_se1_ag2_m_02 - phones	AW1	31.7123
31.7123	DCB_se1_ag2_m_02 - phones	T	31.7623
31.7623	DCB_se1_ag2_m_02 - phones	S	31.8423
31.7623	DCB_se1_ag2_m_02 - words	sports	32.1423
31.8423	DCB_se1_ag2_m_02 - phones	P	31.9123
31.9123	DCB_se1_ag2_m_02 - phones	AO1	32.0023
32.0023	DCB_se1_ag2_m_02 - phones	R	32.0423
32.0423	DCB_se1_ag2_m_02 - phones	T	32.0723
32.0723	DCB_se1_ag2_m_02 - phones	S	32.1423
32.1423	DCB_se1_ag2_m_02 - phones	Y	32.1923
32.1423	DCB_se1_ag2_m_02 - words	yet	32.3823
32.1923	DCB_se1_ag2_m_02 - phones	EH1	32.2523
32.2523	DCB_se1_ag2_m_02 - phones	T	32.3823
32.6506	DCB_se1_ag2_m_02 - phones	sil	32.6906
32.6906	DCB_se1_ag2_m_02 - phones	B	32.7606
32.6906	DCB_se1_ag2_m_02 - words	but	32.9606
32.7606	DCB_se1_ag2_m_02 - phones	AH1	32.8906
32.8906	DCB_se1_ag2_m_02 - phones	T	32.9606
32.9606	DCB_se1_ag2_m_02 - phones	Y	33.0306
32.9606	DCB_se1_ag2_m_02 - words	you	33.0906
33.0306	DCB_se1_ag2_m_02 - phones	UW1	33.0906
33.0906	DCB_se1_ag2_m_02 - phones	S	33.2106
33.0906	DCB_se1_ag2_m_02 - words	see	33.2406
33.2106	DCB_se1_ag2_m_02 - phones	IY1	33.2406
33.2406	DCB_se1_ag2_m_02 - phones	Y	33.2706
33.2406	DCB_se1_ag2_m_02 - words	your	33.3806
33.2706	DCB_se1_ag2_m_02 - phones	UH1	33.3306
33.3306	DCB_se1_ag2_m_02 - phones	R	33.3806
33.3806	DCB_se1_ag2_m_02 - phones	F	33.5006
33.3806	DCB_se1_ag2_m_02 - words	father	33.7106
33.5006	DCB_se1_ag2_m_02 - phones	AA1	33.6506
33.6506	DCB_se1_ag2_m_02 - phones	DH	33.6806
33.6806	DCB_se1_ag2_m_02 - phones	ER0	33.7106
33.7106	DCB_se1_ag2_m_02 - words	a	33.7606
33.7106	DCB_se1_ag2_m_02 - phones	AH0	33.7606
33.7606	DCB_se1_ag2_m_02 - phones	R	33.8606
33.7606	DCB_se1_ag2_m_02 - words	redskin	34.2506
33.8606	DCB_se1_ag2_m_02 - phones	EH1	33.9406
33.9406	DCB_se1_ag2_m_02 - phones	D	33.9906
33.9906	DCB_se1_ag2_m_02 - phones	S	34.0506
34.0506	DCB_se1_ag2_m_02 - phones	K	34.0906
34.0906	DCB_se1_ag2_m_02 - phones	IH2	34.2006
34.2006	DCB_se1_ag2_m_02 - phones	N	34.2506
34.2506	DCB_se1_ag2_m_02 - phones	F	34.3606
34.2506	DCB_se1_ag2_m_02 - words	fan	34.6606
34.3606	DCB_se1_ag2_m_02 - phones	AE1	34.4406
34.4406	DCB_se1_ag2_m_02 - phones	N	34.6606
35.2210	DCB_se1_ag2_m_02 - phones	N	35.3410
35.2210	DCB_se1_ag2_m_02 - words	now	35.4610
35.3410	DCB_se1_ag2_m_02 - phones	AW1	35.4610
35.4610	DCB_se1_ag2_m_02 - phones	HH	35.5410
35.4610	DCB_se1_ag2_m_02 - words	he	35.6610
35.5410	DCB_se1_ag2_m_02 - phones	IY1	35.6610
35.6610	DCB_se1_ag2_m_02 - words	a	35.7710
35.6610	DCB_se1_ag2_m_02 - phones	EY1	35.7710
35.7710	DCB_se1_ag2_m_02 - phones	R	35.8410
35.7710	DCB_se1_ag2_m_02 - words	redskin	36.2710
35.8410	DCB_se1_ag2_m_02 - phones	EH1	35.9610
35.9610	DCB_se1_ag2_m_02 - phones	D	36.0210
36.0210	DCB_se1_ag2_m_02 - phones	S	36.0810
36.0810	DCB_se1_ag2_m_02 - phones	K	36.1210
36.1210	DCB_se1_ag2_m_02 - phones	IH2	36.1810
36.1810	DCB_se1_ag2_m_02 - phones	N	36.2710
36.2710	DCB_se1_ag2_m_02 - phones	Y	36.3210
36.2710	DCB_se1_ag2_m_02 - words	you	36.4010
36.3210	DCB_se1_ag2_m_02 - phones	UW1	36.4010
36.4010	DCB_se1_ag2_m_02 - phones	AH0	36.4910
36.4010	DCB_se1_ag2_m_02 - words	a	36.4910
36.4910	DCB_se1_ag2_m_02 - phones	R	36.5610
36.4910	DCB_se1_ag2_m_02 - words	redskin	36.9510
36.5610	DCB_se1_ag2_m_02 - phones	EH1	36.6510
36.6510	DCB_se1_ag2_m_02 - phones	D	36.7110
36.7110	DCB_se1_ag2_m_02 - phones	S	36.7710
36.7710	DCB_se1_ag2_m_02 - phones	K	36.8110
36.8110	DCB_se1_ag2_m_02 - phones	IH2	36.9010
36.9010	DCB_se1_ag2_m_02 - phones	N	36.9510
36.9510	DCB_se1_ag2_m_02 - phones	F	37.0810
36.9510	DCB_se1_ag2_m_02 - words	fan	37.2910
37.0810	DCB_se1_ag2_m_02 - phones	AE1	37.2410
37.2410	DCB_se1_ag2_m_02 - phones	N	37.2910
37.2910	DCB_se1_ag2_m_02 - phones	T	37.3810
37.2910	DCB_se1_ag2_m_02 - words	too	37.4510
37.3810	DCB_se1_ag2_m_02 - phones	UW1	37.4510
37.4510	DCB_se1_ag2_m_02 - phones	sp	37.4810
37.4810	DCB_se1_ag2_m_02 - phones	B	37.5310
37.4810	DCB_se1_ag2_m_02 - words	because	37.7610
37.5310	DCB_se1_ag2_m_02 - phones	IH0	37.6010
37.6010	DCB_se1_ag2_m_02 - phones	K	37.6510
37.6510	DCB_se1_ag2_m_02 - phones	AA1	37.7310
37.7310	DCB_se1_ag2_m_02 - phones	Z	37.7610
37.7610	DCB_se1_ag2_m_02 - phones	Y	37.7910
37.7610	DCB_se1_ag2_m_02 - words	your	37.9010
37.7910	DCB_se1_ag2_m_02 - phones	UH1	37.8310
37.8310	DCB_se1_ag2_m_02 - phones	R	37.9010
37.9010	DCB_se1_ag2_m_02 - phones	F	38.0010
37.9010	DCB_se1_ag2_m_02 - words	father	38.2710
38.0010	DCB_se1_ag2_m_02 - phones	AA1	38.1510
38.1510	DCB_se1_ag2_m_02 - phones	DH	38.2410
38.2410	DCB_se1_ag2_m_02 - phones	ER0	38.2710
38.2710	DCB_se1_ag2_m_02 - phones	AH0	38.3410
38.2710	DCB_se1_ag2_m_02 - words	a	38.3410
38.3410	DCB_se1_ag2_m_02 - phones	R	38.4010
38.3410	DCB_se1_ag2_m_02 - words	redskin	38.8010
38.4010	DCB_se1_ag2_m_02 - phones	EH1	38.5010
38.5010	DCB_se1_ag2_m_02 - phones	D	38.5510
38.5510	DCB_se1_ag2_m_02 - phones	S	38.6210
38.6210	DCB_se1_ag2_m_02 - phones	K	38.6710
38.6710	DCB_se1_ag2_m_02 - phones	IH2	38.7410
38.7410	DCB_se1_ag2_m_02 - phones	N	38.8010
38.8010	DCB_se1_ag2_m_02 - phones	F	38.8910
38.8010	DCB_se1_ag2_m_02 - words	fan	39.0610
38.8910	DCB_se1_ag2_m_02 - phones	AE1	38.9710
38.9710	DCB_se1_ag2_m_02 - phones	N	39.0610
39.0610	DCB_se1_ag2_m_02 - phones	sp	39.1210
39.4513	DCB_se1_ag2_m_02 - phones	Y	39.5413
39.4513	DCB_se1_ag2_m_02 - words	you	39.5713
39.5413	DCB_se1_ag2_m_02 - phones	UW1	39.5713
39.5713	DCB_se1_ag2_m_02 - phones	D	39.6013
39.5713	DCB_se1_ag2_m_02 - words	don't	39.7113
39.6013	DCB_se1_ag2_m_02 - phones	OW1	39.6413
39.6413	DCB_se1_ag2_m_02 - phones	N	39.7113
39.7113	DCB_se1_ag2_m_02 - phones	IY1	39.7413
39.7113	DCB_se1_ag2_m_02 - words	even	39.8813
39.7413	DCB_se1_ag2_m_02 - phones	V	39.8213
39.8213	DCB_se1_ag2_m_02 - phones	IH0	39.8513
39.8513	DCB_se1_ag2_m_02 - phones	N	39.8813
39.8813	DCB_se1_ag2_m_02 - phones	N	39.9213
39.8813	DCB_se1_ag2_m_02 - words	know	40.0113
39.9213	DCB_se1_ag2_m_02 - phones	OW1	40.0113
40.0113	DCB_se1_ag2_m_02 - phones	DH	40.0413
40.0113	DCB_se1_ag2_m_02 - words	the	40.0813
40.0413	DCB_se1_ag2_m_02 - phones	AH0	40.0813
40.0813	DCB_se1_ag2_m_02 - phones	HH	40.1313
40.0813	DCB_se1_ag2_m_02 - words	history	40.5913
40.1313	DCB_se1_ag2_m_02 - phones	IH1	40.2413
40.2413	DCB_se1_ag2_m_02 - phones	S	40.3313
40.3313	DCB_se1_ag2_m_02 - phones	T	40.4013
40.4013	DCB_se1_ag2_m_02 - phones	R	40.4813
40.4813	DCB_se1_ag2_m_02 - phones	IY0	40.5913
40.5913	DCB_se1_ag2_m_02 - phones	L	40.6913
40.5913	DCB_se1_ag2_m_02 - words	like	40.9313
40.6913	DCB_se1_ag2_m_02 - phones	AY1	40.8313
40.8313	DCB_se1_ag2_m_02 - phones	K	40.9313
41.2564	DCB_se1_ag2_m_02 - phones	N	41.3564
41.2564	DCB_se1_ag2_m_02 - words	now	41.6764
41.3564	DCB_se1_ag2_m_02 - phones	AW1	41.6764
41.6764	DCB_se1_ag2_m_02 - phones	sp	41.7864
41.7864	DCB_se1_ag2_m_02 - phones	W	41.9064
41.7864	DCB_se1_ag2_m_02 - words	once	42.0964
41.9064	DCB_se1_ag2_m_02 - phones	AH1	41.9664
41.9664	DCB_se1_ag2_m_02 - phones	N	42.0164
42.0164	DCB_se1_ag2_m_02 - phones	S	42.0964
42.0964	DCB_se1_ag2_m_02 - phones	Y	42.1464
42.0964	DCB_se1_ag2_m_02 - words	you	42.2164
42.1464	DCB_se1_ag2_m_02 - phones	UW1	42.2164
42.2164	DCB_se1_ag2_m_02 - phones	S	42.2964
42.2164	DCB_se1_ag2_m_02 - words	start	42.6364
42.2964	DCB_se1_ag2_m_02 - phones	T	42.3564
42.3564	DCB_se1_ag2_m_02 - phones	AA1	42.5164
42.5164	DCB_se1_ag2_m_02 - phones	R	42.6064
42.6064	DCB_se1_ag2_m_02 - phones	T	42.6364
42.6364	DCB_se1_ag2_m_02 - phones	sp	42.7264
42.7264	DCB_se1_ag2_m_02 - phones	B	42.8064
42.7264	DCB_se1_ag2_m_02 - words	becoming	43.1764
42.8064	DCB_se1_ag2_m_02 - phones	IH0	42.8864
42.8864	DCB_se1_ag2_m_02 - phones	K	42.9564
42.9564	DCB_se1_ag2_m_02 - phones	AH1	43.0464
43.0464	DCB_se1_ag2_m_02 - phones	M	43.1164
43.1164	DCB_se1_ag2_m_02 - phones	IH0	43.1464
43.1464	DCB_se1_ag2_m_02 - phones	NG	43.1764
43.1764	DCB_se1_ag2_m_02 - phones	AH0	43.2764
43.1764	DCB_se1_ag2_m_02 - words	a	43.2764
43.2764	DCB_se1_ag2_m_02 - phones	L	43.3364
43.2764	DCB_se1_ag2_m_02 - words	little	43.5164
43.3364	DCB_se1_ag2_m_02 - phones	IH1	43.3664
43.3664	DCB_se1_ag2_m_02 - phones	T	43.4264
43.4264	DCB_se1_ag2_m_02 - phones	AH0	43.4564
43.4564	DCB_se1_ag2_m_02 - phones	L	43.5164
43.5164	DCB_se1_ag2_m_02 - phones	OW1	43.6564
43.5164	DCB_se1_ag2_m_02 - words	older	43.8164
43.6564	DCB_se1_ag2_m_02 - phones	L	43.6964
43.6964	DCB_se1_ag2_m_02 - phones	D	43.7364
43.7364	DCB_se1_ag2_m_02 - phones	ER0	43.8164
43.8164	DCB_se1_ag2_m_02 - phones	Y	43.9264
43.8164	DCB_se1_ag2_m_02 - words	you	43.9864
43.9264	DCB_se1_ag2_m_02 - phones	UW1	43.9864
43.9864	DCB_se1_ag2_m_02 - phones	S	44.0364
43.9864	DCB_se1_ag2_m_02 - words	start	44.3064
44.0364	DCB_se1_ag2_m_02 - phones	T	44.0964
44.0964	DCB_se1_ag2_m_02 - phones	AA1	44.2464
44.2464	DCB_se1_ag2_m_02 - phones	R	44.2764
44.2764	DCB_se1_ag2_m_02 - phones	T	44.3064
44.3064	DCB_se1_ag2_m_02 - phones	AE1	44.3564
44.3064	DCB_se1_ag2_m_02 - words	aksing	44.5464
44.3564	DCB_se1_ag2_m_02 - phones	K	44.4064
44.4064	DCB_se1_ag2_m_02 - phones	S	44.4564
44.4564	DCB_se1_ag2_m_02 - phones	IH0	44.4864
44.4864	DCB_se1_ag2_m_02 - phones	NG	44.5464
44.5464	DCB_se1_ag2_m_02 - phones	K	44.5864
44.5464	DCB_se1_ag2_m_02 - words	questions	44.9264
44.5864	DCB_se1_ag2_m_02 - phones	W	44.6164
44.6164	DCB_se1_ag2_m_02 - phones	EH1	44.6964
44.6964	DCB_se1_ag2_m_02 - phones	S	44.7464
44.7464	DCB_se1_ag2_m_02 - phones	CH	44.7764
44.7764	DCB_se1_ag2_m_02 - phones	AH0	44.8064
44.8064	DCB_se1_ag2_m_02 - phones	N	44.8664
44.8664	DCB_se1_ag2_m_02 - phones	Z	44.9264
44.9264	DCB_se1_ag2_m_02 - phones	AH0	45.0164
44.9264	DCB_se1_ag2_m_02 - words	and	45.0664
45.0164	DCB_se1_ag2_m_02 - phones	N	45.0664
45.0664	DCB_se1_ag2_m_02 - phones	DH	45.1164
45.0664	DCB_se1_ag2_m_02 - words	then	45.2364
45.1164	DCB_se1_ag2_m_02 - phones	EH1	45.1564
45.1564	DCB_se1_ag2_m_02 - phones	N	45.2364
45.2364	DCB_se1_ag2_m_02 - phones	Y	45.2864
45.2364	DCB_se1_ag2_m_02 - words	you	45.3264
45.2864	DCB_se1_ag2_m_02 - phones	UW1	45.3264
45.3264	DCB_se1_ag2_m_02 - phones	L	45.3964
45.3264	DCB_se1_ag2_m_02 - words	learn	45.5364
45.3964	DCB_se1_ag2_m_02 - phones	ER1	45.5064
45.5064	DCB_se1_ag2_m_02 - phones	N	45.5364
45.5364	DCB_se1_ag2_m_02 - phones	DH	45.5664
45.5364	DCB_se1_ag2_m_02 - words	the	45.5964
45.5664	DCB_se1_ag2_m_02 - phones	AH1	45.5964
45.5964	DCB_se1_ag2_m_02 - phones	HH	45.6264
45.5964	DCB_se1_ag2_m_02 - words	history	45.9064
45.6264	DCB_se1_ag2_m_02 - phones	IH1	45.7164
45.7164	DCB_se1_ag2_m_02 - phones	S	45.7764
45.7764	DCB_se1_ag2_m_02 - phones	T	45.8264
45.8264	DCB_se1_ag2_m_02 - phones	ER0	45.8564
45.8564	DCB_se1_ag2_m_02 - phones	IY0	45.9064
46.2016	DCB_se1_ag2_m_02 - phones	Y	46.2916
46.2016	DCB_se1_ag2_m_02 - words	you	46.3716
46.2916	DCB_se1_ag2_m_02 - phones	UW1	46.3716
46.3716	DCB_se1_ag2_m_02 - phones	M	46.4416
46.3716	DCB_se1_ag2_m_02 - words	might	46.5716
46.4416	DCB_se1_ag2_m_02 - phones	AY1	46.5416
46.5416	DCB_se1_ag2_m_02 - phones	T	46.5716
46.5716	DCB_se1_ag2_m_02 - phones	N	46.6116
46.5716	DCB_se1_ag2_m_02 - words	not	46.7216
46.6116	DCB_se1_ag2_m_02 - phones	AA1	46.6616
46.6616	DCB_se1_ag2_m_02 - phones	T	46.7216
46.7216	DCB_se1_ag2_m_02 - phones	IY1	46.8016
46.7216	DCB_se1_ag2_m_02 - words	even	46.9316
46.8016	DCB_se1_ag2_m_02 - phones	V	46.8416
46.8416	DCB_se1_ag2_m_02 - phones	IH0	46.8716
46.8716	DCB_se1_ag2_m_02 - phones	N	46.9316
46.9316	DCB_se1_ag2_m_02 - phones	W	47.0416
46.9316	DCB_se1_ag2_m_02 - words	wanna	47.2116
47.0416	DCB_se1_ag2_m_02 - phones	AA1	47.0916
47.0916	DCB_se1_ag2_m_02 - phones	N	47.1416
47.1416	DCB_se1_ag2_m_02 - phones	AH0	47.2116
47.2116	DCB_se1_ag2_m_02 - phones	B	47.2816
47.2116	DCB_se1_ag2_m_02 - words	be	47.3416
47.2816	DCB_se1_ag2_m_02 - phones	IY1	47.3416
47.3416	DCB_se1_ag2_m_02 - words	a	47.4416
47.3416	DCB_se1_ag2_m_02 - phones	AH0	47.4416
47.4416	DCB_se1_ag2_m_02 - phones	R	47.5116
47.4416	DCB_se1_ag2_m_02 - words	redskin	47.8516
47.5116	DCB_se1_ag2_m_02 - phones	EH1	47.5816
47.5816	DCB_se1_ag2_m_02 - phones	D	47.6316
47.6316	DCB_se1_ag2_m_02 - phones	S	47.7016
47.7016	DCB_se1_ag2_m_02 - phones	K	47.7416
47.7416	DCB_se1_ag2_m_02 - phones	IH2	47.8116
47.8116	DCB_se1_ag2_m_02 - phones	N	47.8516
47.8516	DCB_se1_ag2_m_02 - phones	F	47.9716
47.8516	DCB_se1_ag2_m_02 - words	fan	48.1516
47.9716	DCB_se1_ag2_m_02 - phones	AE1	48.1116
48.1116	DCB_se1_ag2_m_02 - phones	N	48.1516
48.1516	DCB_se1_ag2_m_02 - phones	N	48.1916
48.1516	DCB_se1_ag2_m_02 - words	no	48.2916
48.1916	DCB_se1_ag2_m_02 - phones	OW1	48.2916
48.2916	DCB_se1_ag2_m_02 - phones	M	48.3816
48.2916	DCB_se1_ag2_m_02 - words	more	48.6016
48.3816	DCB_se1_ag2_m_02 - phones	AO1	48.5316
48.5316	DCB_se1_ag2_m_02 - phones	R	48.6016
48.7146	DCB_se1_ag2_m_02 - phones	Y	48.8446
48.7146	DCB_se1_ag2_m_02 - words	you	48.8946
48.8446	DCB_se1_ag2_m_02 - phones	UW1	48.8946
48.8946	DCB_se1_ag2_m_02 - phones	N	48.9346
48.8946	DCB_se1_ag2_m_02 - words	know	48.9946
48.9346	DCB_se1_ag2_m_02 - phones	OW1	48.9946
48.9946	DCB_se1_ag2_m_02 - phones	W	49.0246
48.9946	DCB_se1_ag2_m_02 - words	what	49.0846
49.0246	DCB_se1_ag2_m_02 - phones	AH1	49.0546
49.0546	DCB_se1_ag2_m_02 - phones	T	49.0846
49.0846	DCB_se1_ag2_m_02 - words	i	49.1146
49.0846	DCB_se1_ag2_m_02 - phones	AY1	49.1146
49.1146	DCB_se1_ag2_m_02 - phones	M	49.1646
49.1146	DCB_se1_ag2_m_02 - words	mean	49.3746
49.1646	DCB_se1_ag2_m_02 - phones	IY1	49.3446
49.3446	DCB_se1_ag2_m_02 - phones	N	49.3746
49.3746	DCB_se1_ag2_m_02 - phones	sp	49.4046
49.7877	DCB_se1_ag2_m_02 - phones	AO1	50.0077
49.7877	DCB_se1_ag2_m_02 - words	or	50.0977
50.0077	DCB_se1_ag2_m_02 - phones	R	50.0977
50.0977	DCB_se1_ag2_m_02 - phones	Y	50.1677
50.0977	DCB_se1_ag2_m_02 - words	you	50.2377
50.1677	DCB_se1_ag2_m_02 - phones	UW1	50.2377
50.2377	DCB_se1_ag2_m_02 - phones	M	50.2977
50.2377	DCB_se1_ag2_m_02 - words	might	50.4277
50.2977	DCB_se1_ag2_m_02 - phones	AY1	50.3777
50.3777	DCB_se1_ag2_m_02 - phones	T	50.4277
50.4277	DCB_se1_ag2_m_02 - phones	JH	50.4677
50.4277	DCB_se1_ag2_m_02 - words	just	50.5977
50.4677	DCB_se1_ag2_m_02 - phones	AH1	50.5477
50.5477	DCB_se1_ag2_m_02 - phones	S	50.5977
50.5977	DCB_se1_ag2_m_02 - phones	B	50.6577
50.5977	DCB_se1_ag2_m_02 - words	be	50.7377
50.6577	DCB_se1_ag2_m_02 - phones	IY1	50.7377
50.7377	DCB_se1_ag2_m_02 - phones	L	50.7977
50.7377	DCB_se1_ag2_m_02 - words	like	51.0477
50.7977	DCB_se1_ag2_m_02 - phones	AY1	50.9277
50.9277	DCB_se1_ag2_m_02 - phones	K	51.0477
51.1964	DCB_se1_ag2_m_02 - words	i	51.4064
51.1964	DCB_se1_ag2_m_02 - phones	AY1	51.4064
51.4064	DCB_se1_ag2_m_02 - phones	D	51.4364
51.4064	DCB_se1_ag2_m_02 - words	do	51.4664
51.4364	DCB_se1_ag2_m_02 - phones	UW1	51.4664
51.4664	DCB_se1_ag2_m_02 - phones	sp	51.5464
51.5464	DCB_se1_ag2_m_02 - phones	N	51.7064
51.5464	DCB_se1_ag2_m_02 - words	never	51.9064
51.7064	DCB_se1_ag2_m_02 - phones	EH1	51.8264
51.8264	DCB_se1_ag2_m_02 - phones	V	51.8664
51.8664	DCB_se1_ag2_m_02 - phones	ER0	51.9064
51.9064	DCB_se1_ag2_m_02 - phones	IY1	52.0364
51.9064	DCB_se1_ag2_m_02 - words	even	52.2264
52.0364	DCB_se1_ag2_m_02 - phones	V	52.0864
52.0864	DCB_se1_ag2_m_02 - phones	IH0	52.1164
52.1164	DCB_se1_ag2_m_02 - phones	N	52.2264
52.2264	DCB_se1_ag2_m_02 - phones	W	52.2964
52.2264	DCB_se1_ag2_m_02 - words	wanted	52.5264
52.2964	DCB_se1_ag2_m_02 - phones	AO1	52.3664
52.3664	DCB_se1_ag2_m_02 - phones	N	52.4264
52.4264	DCB_se1_ag2_m_02 - phones	IH0	52.4864
52.4864	DCB_se1_ag2_m_02 - phones	D	52.5264
52.5264	DCB_se1_ag2_m_02 - phones	T	52.5664
52.5264	DCB_se1_ag2_m_02 - words	to	52.6064
52.5664	DCB_se1_ag2_m_02 - phones	AH0	52.6064
52.6064	DCB_se1_ag2_m_02 - phones	HH	52.6564
52.6064	DCB_se1_ag2_m_02 - words	how	52.7764
52.6564	DCB_se1_ag2_m_02 - phones	AW1	52.7764
52.7764	DCB_se1_ag2_m_02 - phones	sp	52.8064
52.8064	DCB_se1_ag2_m_02 - phones	D	52.8364
52.8064	DCB_se1_ag2_m_02 - words	did	52.9264
52.8364	DCB_se1_ag2_m_02 - phones	IH0	52.8664
52.8664	DCB_se1_ag2_m_02 - phones	D	52.9264
52.9264	DCB_se1_ag2_m_02 - phones	AY1	53.4164
52.9264	DCB_se1_ag2_m_02 - words	i	53.4164
53.4164	DCB_se1_ag2_m_02 - phones	N	53.4864
53.4164	DCB_se1_ag2_m_02 - words	know	53.6164
53.4864	DCB_se1_ag2_m_02 - phones	OW1	53.6164
53.6164	DCB_se1_ag2_m_02 - words	i	53.6764
53.6164	DCB_se1_ag2_m_02 - phones	AY1	53.6764
53.6764	DCB_se1_ag2_m_02 - phones	L	53.7264
53.6764	DCB_se1_ag2_m_02 - words	liked	53.8464
53.7264	DCB_se1_ag2_m_02 - phones	AY1	53.7864
53.7864	DCB_se1_ag2_m_02 - phones	K	53.8164
53.8164	DCB_se1_ag2_m_02 - phones	T	53.8464
53.8464	DCB_se1_ag2_m_02 - phones	DH	53.8764
53.8464	DCB_se1_ag2_m_02 - words	the	53.9164
53.8764	DCB_se1_ag2_m_02 - phones	AH0	53.9164
53.9164	DCB_se1_ag2_m_02 - phones	R	53.9864
53.9164	DCB_se1_ag2_m_02 - words	redskins	54.3164
53.9864	DCB_se1_ag2_m_02 - phones	EH1	54.0664
54.0664	DCB_se1_ag2_m_02 - phones	D	54.1164
54.1164	DCB_se1_ag2_m_02 - phones	S	54.1664
54.1664	DCB_se1_ag2_m_02 - phones	K	54.2064
54.2064	DCB_se1_ag2_m_02 - phones	IH2	54.2364
54.2364	DCB_se1_ag2_m_02 - phones	N	54.2664
54.2664	DCB_se1_ag2_m_02 - phones	Z	54.3164
54.3164	DCB_se1_ag2_m_02 - words	i	54.4164
54.3164	DCB_se1_ag2_m_02 - phones	AY1	54.4164
54.4164	DCB_se1_ag2_m_02 - phones	JH	54.4864
54.4164	DCB_se1_ag2_m_02 - words	just	54.5664
54.4864	DCB_se1_ag2_m_02 - phones	AH1	54.5264
54.5264	DCB_se1_ag2_m_02 - phones	S	54.5664
54.5664	DCB_se1_ag2_m_02 - phones	S	54.6664
54.5664	DCB_se1_ag2_m_02 - words	seen	54.7864
54.6664	DCB_se1_ag2_m_02 - phones	IY1	54.7564
54.7564	DCB_se1_ag2_m_02 - phones	N	54.7864
54.7864	DCB_se1_ag2_m_02 - phones	M	54.8364
54.7864	DCB_se1_ag2_m_02 - words	my	54.9064
54.8364	DCB_se1_ag2_m_02 - phones	AY1	54.9064
54.9064	DCB_se1_ag2_m_02 - phones	F	54.9964
54.9064	DCB_se1_ag2_m_02 - words	father	55.2164
54.9964	DCB_se1_ag2_m_02 - phones	AA1	55.1164
55.1164	DCB_se1_ag2_m_02 - phones	DH	55.1764
55.1764	DCB_se1_ag2_m_02 - phones	ER0	55.2164
55.2164	DCB_se1_ag2_m_02 - phones	D	55.2464
55.2164	DCB_se1_ag2_m_02 - words	doing	55.3864
55.2464	DCB_se1_ag2_m_02 - phones	UW1	55.3064
55.3064	DCB_se1_ag2_m_02 - phones	IH0	55.3464
55.3464	DCB_se1_ag2_m_02 - phones	NG	55.3864
55.3864	DCB_se1_ag2_m_02 - phones	IH0	55.4264
55.3864	DCB_se1_ag2_m_02 - words	it	55.4864
55.4264	DCB_se1_ag2_m_02 - phones	T	55.4864
55.4864	DCB_se1_ag2_m_02 - phones	S	55.5464
55.4864	DCB_se1_ag2_m_02 - words	so	55.7064
55.5464	DCB_se1_ag2_m_02 - phones	OW1	55.7064
55.7064	DCB_se1_ag2_m_02 - phones	sp	55.7564
56.2054	DCB_se1_ag2_m_02 - phones	AY1	56.4854
56.2054	DCB_se1_ag2_m_02 - words	i	56.4854
56.4854	DCB_se1_ag2_m_02 - phones	AY1	56.5854
56.4854	DCB_se1_ag2_m_02 - words	i	56.5854
56.5854	DCB_se1_ag2_m_02 - phones	K	56.6954
56.5854	DCB_se1_ag2_m_02 - words	kind	56.8054
56.6954	DCB_se1_ag2_m_02 - phones	AY1	56.7654
56.7654	DCB_se1_ag2_m_02 - phones	N	56.8054
56.8054	DCB_se1_ag2_m_02 - phones	AH0	56.8554
56.8054	DCB_se1_ag2_m_02 - words	of	56.8854
56.8554	DCB_se1_ag2_m_02 - phones	V	56.8854
56.8854	DCB_se1_ag2_m_02 - phones	F	56.9454
56.8854	DCB_se1_ag2_m_02 - words	feel	57.0054
56.9454	DCB_se1_ag2_m_02 - phones	IY1	56.9754
56.9754	DCB_se1_ag2_m_02 - phones	L	57.0054
57.0054	DCB_se1_ag2_m_02 - phones	L	57.0354
57.0054	DCB_se1_ag2_m_02 - words	like	57.1354
57.0354	DCB_se1_ag2_m_02 - phones	AY1	57.0854
57.0854	DCB_se1_ag2_m_02 - phones	K	57.1354
57.1354	DCB_se1_ag2_m_02 - phones	IH1	57.1754
57.1354	DCB_se1_ag2_m_02 - words	it	57.2354
57.1754	DCB_se1_ag2_m_02 - phones	T	57.2354
57.2354	DCB_se1_ag2_m_02 - words	s	57.2954
57.2354	DCB_se1_ag2_m_02 - phones	S	57.2954
57.2954	DCB_se1_ag2_m_02 - phones	DH	57.3254
57.2954	DCB_se1_ag2_m_02 - words	the	57.3654
57.3254	DCB_se1_ag2_m_02 - phones	AH0	57.3654
57.3654	DCB_se1_ag2_m_02 - phones	S	57.4954
57.3654	DCB_se1_ag2_m_02 - words	same	57.7454
57.4954	DCB_se1_ag2_m_02 - phones	EY1	57.7054
57.7054	DCB_se1_ag2_m_02 - phones	M	57.7454
57.7454	DCB_se1_ag2_m_02 - phones	TH	57.8054
57.7454	DCB_se1_ag2_m_02 - words	thing	58.1054
57.8054	DCB_se1_ag2_m_02 - phones	IH1	57.9254
57.9254	DCB_se1_ag2_m_02 - phones	NG	58.1054
58.4494	DCB_se1_ag2_m_02 - phones	AE1	58.5994
58.4494	DCB_se1_ag2_m_02 - words	and	58.6294
58.5994	DCB_se1_ag2_m_02 - phones	N	58.6294
58.6294	DCB_se1_ag2_m_02 - phones	AE1	58.7194
58.6294	DCB_se1_ag2_m_02 - words	and	58.8594
58.7194	DCB_se1_ag2_m_02 - phones	N	58.8594
58.8594	DCB_se1_ag2_m_02 - phones	W	58.9094
58.8594	DCB_se1_ag2_m_02 - words	when	58.9994
58.9094	DCB_se1_ag2_m_02 - phones	IH1	58.9494
58.9494	DCB_se1_ag2_m_02 - phones	N	58.9994
58.9994	DCB_se1_ag2_m_02 - phones	Y	59.0794
58.9994	DCB_se1_ag2_m_02 - words	you	59.2794
59.0794	DCB_se1_ag2_m_02 - phones	UW1	59.2794
59.2794	DCB_se1_ag2_m_02 - phones	sp	59.4694
59.4694	DCB_se1_ag2_m_02 - phones	D	59.5894
59.4694	DCB_se1_ag2_m_02 - words	don't	59.7494
59.5894	DCB_se1_ag2_m_02 - phones	OW1	59.6494
59.6494	DCB_se1_ag2_m_02 - phones	N	59.7094
59.7094	DCB_se1_ag2_m_02 - phones	T	59.7494
59.7494	DCB_se1_ag2_m_02 - phones	G	59.7894
59.7494	DCB_se1_ag2_m_02 - words	give	59.8994
59.7894	DCB_se1_ag2_m_02 - phones	IH1	59.8694
59.8694	DCB_se1_ag2_m_02 - phones	V	59.8994
59.8994	DCB_se1_ag2_m_02 - phones	Y	59.9394
59.8994	DCB_se1_ag2_m_02 - words	yourself	60.2694
59.9394	DCB_se1_ag2_m_02 - phones	ER0	60.0394
60.0394	DCB_se1_ag2_m_02 - phones	S	60.1194
60.1194	DCB_se1_ag2_m_02 - phones	EH1	60.1894
60.1894	DCB_se1_ag2_m_02 - phones	L	60.2294
60.2294	DCB_se1_ag2_m_02 - phones	F	60.2694
60.2694	DCB_se1_ag2_m_02 - phones	DH	60.3294
60.2694	DCB_se1_ag2_m_02 - words	that	60.4294
60.3294	DCB_se1_ag2_m_02 - phones	AE1	60.3794
60.3794	DCB_se1_ag2_m_02 - phones	T	60.4294
60.4294	DCB_se1_ag2_m_02 - phones	F	60.5494
60.4294	DCB_se1_ag2_m_02 - words	freedom	60.8094
60.5494	DCB_se1_ag2_m_02 - phones	R	60.5894
60.5894	DCB_se1_ag2_m_02 - phones	IY1	60.6394
60.6394	DCB_se1_ag2_m_02 - phones	D	60.6794
60.6794	DCB_se1_ag2_m_02 - phones	AH0	60.7494
60.7494	DCB_se1_ag2_m_02 - phones	M	60.8094
60.8094	DCB_se1_ag2_m_02 - phones	AH0	60.8494
60.8094	DCB_se1_ag2_m_02 - words	of	60.8794
60.8494	DCB_se1_ag2_m_02 - phones	V	60.8794
60.8794	DCB_se1_ag2_m_02 - phones	CH	61.0294
60.8794	DCB_se1_ag2_m_02 - words	choice	61.4294
61.0294	DCB_se1_ag2_m_02 - phones	OY1	61.2594
61.2594	DCB_se1_ag2_m_02 - phones	S	61.4294
62.4789	DCB_se1_ag2_m_02 - phones	IH1	62.6189
62.4789	DCB_se1_ag2_m_02 - words	it	62.6489
62.6189	DCB_se1_ag2_m_02 - phones	T	62.6489
62.6489	DCB_se1_ag2_m_02 - phones	IH1	62.6789
62.6489	DCB_se1_ag2_m_02 - words	it	62.9589
62.6789	DCB_se1_ag2_m_02 - phones	T	62.9589
62.9589	DCB_se1_ag2_m_02 - phones	sp	62.9889
62.9889	DCB_se1_ag2_m_02 - phones	JH	63.0389
62.9889	DCB_se1_ag2_m_02 - words	just	63.3489
63.0389	DCB_se1_ag2_m_02 - phones	IH0	63.1889
63.1889	DCB_se1_ag2_m_02 - phones	S	63.3089
63.3089	DCB_se1_ag2_m_02 - phones	T	63.3489
63.3489	DCB_se1_ag2_m_02 - phones	sp	63.4089
63.4089	DCB_se1_ag2_m_02 - phones	IH1	63.4989
63.4089	DCB_se1_ag2_m_02 - words	it	63.5489
63.4989	DCB_se1_ag2_m_02 - phones	T	63.5489
63.5489	DCB_se1_ag2_m_02 - phones	P	63.6289
63.5489	DCB_se1_ag2_m_02 - words	puts	63.8189
63.6289	DCB_se1_ag2_m_02 - phones	UH1	63.7089
63.7089	DCB_se1_ag2_m_02 - phones	T	63.7389
63.7389	DCB_se1_ag2_m_02 - phones	S	63.8189
63.8189	DCB_se1_ag2_m_02 - phones	Y	63.8589
63.8189	DCB_se1_ag2_m_02 - words	you	63.9389
63.8589	DCB_se1_ag2_m_02 - phones	UW1	63.9389
63.9389	DCB_se1_ag2_m_02 - phones	IH0	63.9889
63.9389	DCB_se1_ag2_m_02 - words	in	64.0489
63.9889	DCB_se1_ag2_m_02 - phones	N	64.0489
64.0489	DCB_se1_ag2_m_02 - phones	AH0	64.1089
64.0489	DCB_se1_ag2_m_02 - words	a	64.1089
64.1089	DCB_se1_ag2_m_02 - phones	B	64.2189
64.1089	DCB_se1_ag2_m_02 - words	box	64.5989
64.2189	DCB_se1_ag2_m_02 - phones	AA1	64.3789
64.3789	DCB_se1_ag2_m_02 - phones	K	64.4889
64.4889	DCB_se1_ag2_m_02 - phones	S	64.5989
64.5989	DCB_se1_ag2_m_02 - phones	sp	64.7489
64.7489	DCB_se1_ag2_m_02 - phones	L	64.8789
64.7489	DCB_se1_ag2_m_02 - words	like	65.1789
64.8789	DCB_se1_ag2_m_02 - phones	AY1	65.0289
65.0289	DCB_se1_ag2_m_02 - phones	K	65.1789
65.1789	DCB_se1_ag2_m_02 - phones	sp	65.2089
65.2089	DCB_se1_ag2_m_02 - phones	AE1	65.3389
65.2089	DCB_se1_ag2_m_02 - words	and	65.3789
65.3389	DCB_se1_ag2_m_02 - phones	N	65.3789
65.3789	DCB_se1_ag2_m_02 - phones	AE1	65.7189
65.3789	DCB_se1_ag2_m_02 - words	and	65.7489
65.7189	DCB_se1_ag2_m_02 - phones	N	65.7489
65.7489	DCB_se1_ag2_m_02 - phones	sp	65.9389
65.9389	DCB_se1_ag2_m_02 - phones	AH0	65.9989
65.9389	DCB_se1_ag2_m_02 - words	and	66.0589
65.9989	DCB_se1_ag2_m_02 - phones	N	66.0589
66.0589	DCB_se1_ag2_m_02 - words	i	66.1889
66.0589	DCB_se1_ag2_m_02 - phones	AY1	66.1889
66.1889	DCB_se1_ag2_m_02 - phones	D	66.2189
66.1889	DCB_se1_ag2_m_02 - words	don't	66.4189
66.2189	DCB_se1_ag2_m_02 - phones	OW1	66.3189
66.3189	DCB_se1_ag2_m_02 - phones	N	66.3889
66.3889	DCB_se1_ag2_m_02 - phones	T	66.4189
66.4189	DCB_se1_ag2_m_02 - phones	AY1	66.6789
66.4189	DCB_se1_ag2_m_02 - words	i	66.6789
66.6789	DCB_se1_ag2_m_02 - phones	sp	66.7789
66.7789	DCB_se1_ag2_m_02 - words	i	66.8989
66.7789	DCB_se1_ag2_m_02 - phones	AY1	66.8989
66.8989	DCB_se1_ag2_m_02 - words	d	66.9389
66.8989	DCB_se1_ag2_m_02 - phones	D	66.9389
66.9389	DCB_se1_ag2_m_02 - phones	R	66.9889
66.9389	DCB_se1_ag2_m_02 - words	rather	67.1389
66.9889	DCB_se1_ag2_m_02 - phones	AH1	67.0389
67.0389	DCB_se1_ag2_m_02 - phones	DH	67.1089
67.1089	DCB_se1_ag2_m_02 - phones	ER0	67.1389
67.1389	DCB_se1_ag2_m_02 - phones	N	67.2289
67.1389	DCB_se1_ag2_m_02 - words	not	67.3489
67.2289	DCB_se1_ag2_m_02 - phones	AA1	67.3089
67.3089	DCB_se1_ag2_m_02 - phones	T	67.3489
67.3489	DCB_se1_ag2_m_02 - phones	sp	67.3789
67.3789	DCB_se1_ag2_m_02 - phones	B	67.4489
67.3789	DCB_se1_ag2_m_02 - words	be	67.4989
67.4489	DCB_se1_ag2_m_02 - phones	IY0	67.4989
67.4989	DCB_se1_ag2_m_02 - phones	IH0	67.5389
67.4989	DCB_se1_ag2_m_02 - words	in	67.6089
67.5389	DCB_se1_ag2_m_02 - phones	N	67.6089
67.6089	DCB_se1_ag2_m_02 - words	a	67.6689
67.6089	DCB_se1_ag2_m_02 - phones	AH0	67.6689
67.6689	DCB_se1_ag2_m_02 - phones	sp	67.6989
67.6989	DCB_se1_ag2_m_02 - phones	B	67.7789
67.6989	DCB_se1_ag2_m_02 - words	box	68.1689
67.7789	DCB_se1_ag2_m_02 - phones	AA1	67.9189
67.9189	DCB_se1_ag2_m_02 - phones	K	68.0089
68.0089	DCB_se1_ag2_m_02 - phones	S	68.1689
70.3078	DCB_se1_ag3_m_01 - phones	HH	70.3978
70.3078	DCB_se1_ag3_m_01 - words	what	70.6178
70.3978	DCB_se1_ag3_m_01 - phones	W	70.4978
70.4978	DCB_se1_ag3_m_01 - phones	AH1	70.5878
70.5878	DCB_se1_ag3_m_01 - phones	T	70.6178
70.6178	DCB_se1_ag3_m_01 - phones	sp	70.7778
70.7778	DCB_se1_ag3_m_01 - phones	HH	70.8678
70.7778	DCB_se1_ag3_m_01 - words	have	70.9778
70.8678	DCB_se1_ag3_m_01 - phones	AE1	70.9478
70.9478	DCB_se1_ag3_m_01 - phones	V	70.9778
70.9778	DCB_se1_ag3_m_01 - phones	sp	71.0378
71.0378	DCB_se1_ag3_m_01 - phones	W	71.2178
71.0378	DCB_se1_ag3_m_01 - words	were	71.2878
71.2178	DCB_se1_ag3_m_01 - phones	ER0	71.2878
71.2878	DCB_se1_ag3_m_01 - phones	Y	71.3378
71.2878	DCB_se1_ag3_m_01 - words	you	71.4478
71.3378	DCB_se1_ag3_m_01 - phones	UW1	71.4478
71.4478	DCB_se1_ag3_m_01 - phones	EH1	71.5278
71.4478	DCB_se1_ag3_m_01 - words	ever	71.6778
71.5278	DCB_se1_ag3_m_01 - phones	V	71.6278
71.6278	DCB_se1_ag3_m_01 - phones	ER0	71.6778
71.6778	DCB_se1_ag3_m_01 - phones	IH0	71.7278
71.6778	DCB_se1_ag3_m_01 - words	in	71.7678
71.7278	DCB_se1_ag3_m_01 - phones	N	71.7678
71.7678	DCB_se1_ag3_m_01 - phones	DH	71.7978
71.7678	DCB_se1_ag3_m_01 - words	the	71.8378
71.7978	DCB_se1_ag3_m_01 - phones	AH0	71.8378
71.8378	DCB_se1_ag3_m_01 - phones	B	71.9178
71.8378	DCB_se1_ag3_m_01 - words	box	72.1878
71.9178	DCB_se1_ag3_m_01 - phones	AA1	72.0278
72.0278	DCB_se1_ag3_m_01 - phones	K	72.1078
72.1078	DCB_se1_ag3_m_01 - phones	S	72.1878
72.1878	DCB_se1_ag3_m_01 - phones	AE1	72.2178
72.1878	DCB_se1_ag3_m_01 - words	at	72.2578
72.2178	DCB_se1_ag3_m_01 - phones	T	72.2578
72.2578	DCB_se1_ag3_m_01 - phones	W	72.2978
72.2578	DCB_se1_ag3_m_01 - words	one	72.4178
72.2978	DCB_se1_ag3_m_01 - phones	AH1	72.3878
72.3878	DCB_se1_ag3_m_01 - phones	N	72.4178
72.4178	DCB_se1_ag3_m_01 - phones	EH1	72.4778
72.4178	DCB_se1_ag3_m_01 - words	any	72.5778
72.4778	DCB_se1_ag3_m_01 - phones	N	72.5378
72.5378	DCB_se1_ag3_m_01 - phones	IY0	72.5778
72.5778	DCB_se1_ag3_m_01 - phones	P	72.6678
72.5778	DCB_se1_ag3_m_01 - words	point	72.7678
72.6678	DCB_se1_ag3_m_01 - phones	OY1	72.7078
72.7078	DCB_se1_ag3_m_01 - phones	N	72.7378
72.7378	DCB_se1_ag3_m_01 - phones	T	72.7678
72.7678	DCB_se1_ag3_m_01 - phones	IH0	72.7978
72.7678	DCB_se1_ag3_m_01 - words	in	72.8278
72.7978	DCB_se1_ag3_m_01 - phones	N	72.8278
72.8278	DCB_se1_ag3_m_01 - phones	Y	72.8678
72.8278	DCB_se1_ag3_m_01 - words	your	72.9278
72.8678	DCB_se1_ag3_m_01 - phones	UH1	72.8978
72.8978	DCB_se1_ag3_m_01 - phones	R	72.9278
72.9278	DCB_se1_ag3_m_01 - phones	L	72.9978
72.9278	DCB_se1_ag3_m_01 - words	life	73.1378
72.9978	DCB_se1_ag3_m_01 - phones	AY1	73.1078
73.1078	DCB_se1_ag3_m_01 - phones	F	73.1378
73.1378	DCB_se1_ag3_m_01 - phones	sp	119.9730
73.3205	DCB_se1_ag2_m_02 - phones	sil	73.3505
73.3505	DCB_se1_ag2_m_02 - phones	Y	73.5105
73.3505	DCB_se1_ag2_m_02 - words	yeah	73.5805
73.5105	DCB_se1_ag2_m_02 - phones	AE1	73.5805
73.5805	DCB_se1_ag2_m_02 - phones	AY1	73.7005
73.5805	DCB_se1_ag2_m_02 - words	i	73.7005
73.7005	DCB_se1_ag2_m_02 - phones	AY1	73.8305
73.7005	DCB_se1_ag2_m_02 - words	i	73.8305
73.8305	DCB_se1_ag2_m_02 - phones	B	73.8905
73.8305	DCB_se1_ag2_m_02 - words	believe	74.1605
73.8905	DCB_se1_ag2_m_02 - phones	IH0	73.9305
73.9305	DCB_se1_ag2_m_02 - phones	L	73.9805
73.9805	DCB_se1_ag2_m_02 - phones	IY1	74.0805
74.0805	DCB_se1_ag2_m_02 - phones	V	74.1605
74.1605	DCB_se1_ag2_m_02 - phones	AY1	74.2605
74.1605	DCB_se1_ag2_m_02 - words	i	74.2605
74.2605	DCB_se1_ag2_m_02 - phones	W	74.3505
74.2605	DCB_se1_ag2_m_02 - words	was	74.5505
74.3505	DCB_se1_ag2_m_02 - phones	AA1	74.4805
74.4805	DCB_se1_ag2_m_02 - phones	Z	74.5505
74.5505	DCB_se1_ag2_m_02 - phones	F	74.6005
74.5505	DCB_se1_ag2_m_02 - words	for	74.6505
74.6005	DCB_se1_ag2_m_02 - phones	ER0	74.6505
74.6505	DCB_se1_ag2_m_02 - phones	SH	74.7705
74.6505	DCB_se1_ag2_m_02 - words	sure	74.9705
74.7705	DCB_se1_ag2_m_02 - phones	UH1	74.9405
74.9405	DCB_se1_ag2_m_02 - phones	R	74.9705
74.9705	DCB_se1_ag2_m_02 - phones	sp	75.0405
75.7910	DCB_se1_ag2_m_02 - phones	L	75.8810
75.7910	DCB_se1_ag2_m_02 - words	like	76.0110
75.8810	DCB_se1_ag2_m_02 - phones	AY1	75.9410
75.9410	DCB_se1_ag2_m_02 - phones	K	76.0110
76.0110	DCB_se1_ag2_m_02 - phones	AY1	76.1610
76.0110	DCB_se1_ag2_m_02 - words	i	76.1610
76.1610	DCB_se1_ag2_m_02 - words	i	76.3310
76.1610	DCB_se1_ag2_m_02 - phones	AY1	76.3310
76.3310	DCB_se1_ag2_m_02 - words	m-	76.4410
76.3310	DCB_se1_ag2_m_02 - phones	M	76.4410
76.4410	DCB_se1_ag2_m_02 - words	i	76.6710
76.4410	DCB_se1_ag2_m_02 - phones	AY1	76.6710
76.6710	DCB_se1_ag2_m_02 - phones	N	76.7910
76.6710	DCB_se1_ag2_m_02 - words	know	76.9810
76.7910	DCB_se1_ag2_m_02 - phones	OW1	76.9810
76.9810	DCB_se1_ag2_m_02 - phones	AY1	77.0310
76.9810	DCB_se1_ag2_m_02 - words	i	77.0310
77.0310	DCB_se1_ag2_m_02 - phones	W	77.1210
77.0310	DCB_se1_ag2_m_02 - words	was	77.5710
77.1210	DCB_se1_ag2_m_02 - phones	AH1	77.3610
77.3610	DCB_se1_ag2_m_02 - phones	Z	77.5710
77.5710	DCB_se1_ag2_m_02 - phones	sp	77.7848
77.7848	DCB_se1_ag2_m_02 - words	i	77.9048
77.7848	DCB_se1_ag2_m_02 - phones	AY1	77.9048
77.9048	DCB_se1_ag2_m_02 - phones	N	77.9948
77.9048	DCB_se1_ag2_m_02 - words	know	78.1148
77.9948	DCB_se1_ag2_m_02 - phones	OW1	78.1148
78.1148	DCB_se1_ag2_m_02 - phones	AY1	78.1748
78.1148	DCB_se1_ag2_m_02 - words	i	78.1748
78.1748	DCB_se1_ag2_m_02 - phones	W	78.2648
78.1748	DCB_se1_ag2_m_02 - words	was	78.6048
78.2648	DCB_se1_ag2_m_02 - phones	AO1	78.4848
78.4848	DCB_se1_ag2_m_02 - phones	Z	78.6048
78.6048	DCB_se1_ag2_m_02 - phones	L	78.6548
78.6048	DCB_se1_ag2_m_02 - words	like	78.7848
78.6548	DCB_se1_ag2_m_02 - phones	AY1	78.7448
78.7448	DCB_se1_ag2_m_02 - phones	K	78.7848
78.7848	DCB_se1_ag2_m_02 - phones	G	78.8348
78.7848	DCB_se1_ag2_m_02 - words	growing	79.0248
78.8348	DCB_se1_ag2_m_02 - phones	R	78.8648
78.8648	DCB_se1_ag2_m_02 - phones	OW1	78.9548
78.9548	DCB_se1_ag2_m_02 - phones	IH0	78.9848
78.9848	DCB_se1_ag2_m_02 - phones	NG	79.0248
79.0248	DCB_se1_ag2_m_02 - phones	AH1	79.0648
79.0248	DCB_se1_ag2_m_02 - words	up	79.1348
79.0648	DCB_se1_ag2_m_02 - phones	P	79.1348
79.1348	DCB_se1_ag2_m_02 - words	i	79.2248
79.1348	DCB_se1_ag2_m_02 - phones	AY1	79.2248
79.2248	DCB_se1_ag2_m_02 - phones	W	79.2748
79.2248	DCB_se1_ag2_m_02 - words	was	79.3648
79.2748	DCB_se1_ag2_m_02 - phones	AA1	79.3348
79.3348	DCB_se1_ag2_m_02 - phones	Z	79.3648
79.3648	DCB_se1_ag2_m_02 - phones	JH	79.3948
79.3648	DCB_se1_ag2_m_02 - words	just	79.5348
79.3948	DCB_se1_ag2_m_02 - phones	IH0	79.4748
79.4748	DCB_se1_ag2_m_02 - phones	S	79.5348
79.5348	DCB_se1_ag2_m_02 - phones	S	79.5848
79.5348	DCB_se1_ag2_m_02 - words	so	79.6748
79.5848	DCB_se1_ag2_m_02 - phones	OW1	79.6748
79.6748	DCB_se1_ag2_m_02 - phones	K	79.7248
79.6748	DCB_se1_ag2_m_02 - words	confused	80.1748
79.7248	DCB_se1_ag2_m_02 - phones	AH0	79.7648
79.7648	DCB_se1_ag2_m_02 - phones	N	79.7948
79.7948	DCB_se1_ag2_m_02 - phones	F	79.9048
79.9048	DCB_se1_ag2_m_02 - phones	Y	79.9548
79.9548	DCB_se1_ag2_m_02 - phones	UW1	80.0848
80.0848	DCB_se1_ag2_m_02 - phones	Z	80.1448
80.1448	DCB_se1_ag2_m_02 - phones	D	80.1748
80.1748	DCB_se1_ag2_m_02 - phones	W	80.2048
80.1748	DCB_se1_ag2_m_02 - words	when	80.2848
80.2048	DCB_se1_ag2_m_02 - phones	EH1	80.2348
80.2348	DCB_se1_ag2_m_02 - phones	N	80.2848
80.2848	DCB_se1_ag2_m_02 - phones	AY1	80.3848
80.2848	DCB_se1_ag2_m_02 - words	i	80.3848
80.3848	DCB_se1_ag2_m_02 - phones	W	80.4448
80.3848	DCB_se1_ag2_m_02 - words	was	80.6448
80.4448	DCB_se1_ag2_m_02 - phones	AO1	80.5348
80.5348	DCB_se1_ag2_m_02 - phones	Z	80.6448
80.6448	DCB_se1_ag2_m_02 - phones	sp	80.6848
80.6848	DCB_se1_ag2_m_02 - phones	G	80.7148
80.6848	DCB_se1_ag2_m_02 - words	going	80.8448
80.7148	DCB_se1_ag2_m_02 - phones	OW1	80.7848
80.7848	DCB_se1_ag2_m_02 - phones	IH0	80.8148
80.8148	DCB_se1_ag2_m_02 - phones	NG	80.8448
80.8448	DCB_se1_ag2_m_02 - phones	T	80.8748
80.8448	DCB_se1_ag2_m_02 - words	to	80.9248
80.8748	DCB_se1_ag2_m_02 - phones	AH0	80.9248
80.9248	DCB_se1_ag2_m_02 - phones	CH	81.0248
80.9248	DCB_se1_ag2_m_02 - words	church	81.2948
81.0248	DCB_se1_ag2_m_02 - phones	ER1	81.1548
81.1548	DCB_se1_ag2_m_02 - phones	CH	81.2948
81.6990	DCB_se1_ag2_m_02 - phones	sil	81.7290
81.7290	DCB_se1_ag2_m_02 - words	i	81.8290
81.7290	DCB_se1_ag2_m_02 - phones	AY1	81.8290
81.8290	DCB_se1_ag2_m_02 - phones	D	81.8590
81.8290	DCB_se1_ag2_m_02 - words	d	81.8590
81.8590	DCB_se1_ag2_m_02 - phones	B	81.9090
81.8590	DCB_se1_ag2_m_02 - words	be	81.9790
81.9090	DCB_se1_ag2_m_02 - phones	IY0	81.9790
81.9790	DCB_se1_ag2_m_02 - phones	AE1	82.0890
81.9790	DCB_se1_ag2_m_02 - words	aksing	82.2890
82.0890	DCB_se1_ag2_m_02 - phones	K	82.1490
82.1490	DCB_se1_ag2_m_02 - phones	S	82.2090
82.2090	DCB_se1_ag2_m_02 - phones	IH0	82.2590
82.2590	DCB_se1_ag2_m_02 - phones	NG	82.2890
82.2890	DCB_se1_ag2_m_02 - phones	K	82.3790
82.2890	DCB_se1_ag2_m_02 - words	questions	82.9490
82.3790	DCB_se1_ag2_m_02 - phones	W	82.4090
82.4090	DCB_se1_ag2_m_02 - phones	EH1	82.5090
82.5090	DCB_se1_ag2_m_02 - phones	S	82.5690
82.5690	DCB_se1_ag2_m_02 - phones	CH	82.6090
82.6090	DCB_se1_ag2_m_02 - phones	AH0	82.6790
82.6790	DCB_se1_ag2_m_02 - phones	N	82.7990
82.7990	DCB_se1_ag2_m_02 - phones	Z	82.9490
82.9490	DCB_se1_ag2_m_02 - phones	sp	83.4505
83.4505	DCB_se1_ag2_m_02 - phones	IH1	83.5705
83.4505	DCB_se1_ag2_m_02 - words	in	83.6405
83.5705	DCB_se1_ag2_m_02 - phones	N	83.6405
83.6405	DCB_se1_ag2_m_02 - phones	AH1	83.8505
83.6405	DCB_se1_ag2_m_02 - words	um	84.0405
83.8505	DCB_se1_ag2_m_02 - phones	M	84.0405
84.0405	DCB_se1_ag2_m_02 - phones	sp	84.0905
85.0544	DCB_se1_ag2_m_02 - phones	IH0	85.1544
85.0544	DCB_se1_ag2_m_02 - words	in	85.2044
85.1544	DCB_se1_ag2_m_02 - phones	N	85.2044
85.2044	DCB_se1_ag2_m_02 - phones	S	85.2944
85.2044	DCB_se1_ag2_m_02 - words	sunday	85.5044
85.2944	DCB_se1_ag2_m_02 - phones	AH1	85.3544
85.3544	DCB_se1_ag2_m_02 - phones	N	85.3944
85.3944	DCB_se1_ag2_m_02 - phones	D	85.4244
85.4244	DCB_se1_ag2_m_02 - phones	EY2	85.5044
85.5044	DCB_se1_ag2_m_02 - phones	S	85.5944
85.5044	DCB_se1_ag2_m_02 - words	school	85.8044
85.5944	DCB_se1_ag2_m_02 - phones	K	85.6444
85.6444	DCB_se1_ag2_m_02 - phones	UW1	85.7144
85.7144	DCB_se1_ag2_m_02 - phones	L	85.8044
85.8044	DCB_se1_ag2_m_02 - phones	EH1	85.8744
85.8044	DCB_se1_ag2_m_02 - words	as	85.9344
85.8744	DCB_se1_ag2_m_02 - phones	Z	85.9344
85.9344	DCB_se1_ag2_m_02 - words	a	86.0144
85.9344	DCB_se1_ag2_m_02 - phones	AH0	86.0144
86.0144	DCB_se1_ag2_m_02 - phones	L	86.0644
86.0144	DCB_se1_ag2_m_02 - words	little	86.2244
86.0644	DCB_se1_ag2_m_02 - phones	IH1	86.0944
86.0944	DCB_se1_ag2_m_02 - phones	T	86.1544
86.1544	DCB_se1_ag2_m_02 - phones	AH0	86.1844
86.1844	DCB_se1_ag2_m_02 - phones	L	86.2244
86.2244	DCB_se1_ag2_m_02 - phones	K	86.3344
86.2244	DCB_se1_ag2_m_02 - words	kid	86.6544
86.3344	DCB_se1_ag2_m_02 - phones	IH1	86.6144
86.6144	DCB_se1_ag2_m_02 - phones	D	86.6544
86.6544	DCB_se1_ag2_m_02 - phones	sp	86.6944
87.2601	DCB_se1_ag2_m_02 - phones	AE1	87.6301
87.2601	DCB_se1_ag2_m_02 - words	and	87.7001
87.6301	DCB_se1_ag2_m_02 - phones	N	87.6701
87.6701	DCB_se1_ag2_m_02 - phones	D	87.7001
87.7001	DCB_se1_ag2_m_02 - phones	sp	87.7601
89.2422	DCB_se1_ag2_m_02 - phones	N	89.4222
89.2422	DCB_se1_ag2_m_02 - words	nobody	89.8122
89.4222	DCB_se1_ag2_m_02 - phones	OW1	89.5422
89.5422	DCB_se1_ag2_m_02 - phones	B	89.6022
89.6022	DCB_se1_ag2_m_02 - phones	AA2	89.7022
89.7022	DCB_se1_ag2_m_02 - phones	D	89.7422
89.7422	DCB_se1_ag2_m_02 - phones	IY2	89.8122
89.8122	DCB_se1_ag2_m_02 - phones	W	89.8422
89.8122	DCB_se1_ag2_m_02 - words	would	89.9022
89.8422	DCB_se1_ag2_m_02 - phones	UH1	89.8722
89.8722	DCB_se1_ag2_m_02 - phones	D	89.9022
89.9022	DCB_se1_ag2_m_02 - phones	HH	89.9422
89.9022	DCB_se1_ag2_m_02 - words	have	90.0922
89.9422	DCB_se1_ag2_m_02 - phones	AE1	90.0422
90.0422	DCB_se1_ag2_m_02 - phones	V	90.0922
90.0922	DCB_se1_ag2_m_02 - phones	AH0	90.1722
90.0922	DCB_se1_ag2_m_02 - words	a	90.1722
90.1722	DCB_se1_ag2_m_02 - phones	AE1	90.3222
90.1722	DCB_se1_ag2_m_02 - words	answer	90.5622
90.3222	DCB_se1_ag2_m_02 - phones	N	90.3922
90.3922	DCB_se1_ag2_m_02 - phones	S	90.5022
90.5022	DCB_se1_ag2_m_02 - phones	ER0	90.5622
90.5622	DCB_se1_ag2_m_02 - phones	F	90.6722
90.5622	DCB_se1_ag2_m_02 - words	for	90.8022
90.6722	DCB_se1_ag2_m_02 - phones	AO1	90.7422
90.7422	DCB_se1_ag2_m_02 - phones	R	90.8022
90.8022	DCB_se1_ag2_m_02 - phones	M	90.8322
90.8022	DCB_se1_ag2_m_02 - words	me	90.8622
90.8322	DCB_se1_ag2_m_02 - phones	IY1	90.8622
90.8622	DCB_se1_ag2_m_02 - phones	sp	90.9322
91.1677	DCB_se1_ag2_m_02 - phones	Y	91.2877
91.1677	DCB_se1_ag2_m_02 - words	you	91.3277
91.2877	DCB_se1_ag2_m_02 - phones	UW1	91.3277
91.3277	DCB_se1_ag2_m_02 - phones	N	91.3777
91.3277	DCB_se1_ag2_m_02 - words	know	91.5277
91.3777	DCB_se1_ag2_m_02 - phones	OW1	91.5277
91.5277	DCB_se1_ag2_m_02 - phones	AH0	91.6177
91.5277	DCB_se1_ag2_m_02 - words	and	91.6477
91.6177	DCB_se1_ag2_m_02 - phones	N	91.6477
91.6477	DCB_se1_ag2_m_02 - phones	DH	91.6977
91.6477	DCB_se1_ag2_m_02 - words	they	91.7877
91.6977	DCB_se1_ag2_m_02 - phones	EY1	91.7877
91.7877	DCB_se1_ag2_m_02 - phones	M	91.8577
91.7877	DCB_se1_ag2_m_02 - words	might	91.9677
91.8577	DCB_se1_ag2_m_02 - phones	AY1	91.9077
91.9077	DCB_se1_ag2_m_02 - phones	T	91.9677
91.9677	DCB_se1_ag2_m_02 - phones	JH	92.0277
91.9677	DCB_se1_ag2_m_02 - words	just	92.1377
92.0277	DCB_se1_ag2_m_02 - phones	AH1	92.0877
92.0877	DCB_se1_ag2_m_02 - phones	S	92.1377
92.1377	DCB_se1_ag2_m_02 - phones	HH	92.2077
92.1377	DCB_se1_ag2_m_02 - words	have	92.3477
92.2077	DCB_se1_ag2_m_02 - phones	AE1	92.2977
92.2977	DCB_se1_ag2_m_02 - phones	V	92.3477
92.3477	DCB_se1_ag2_m_02 - phones	AH0	92.4277
92.3477	DCB_se1_ag2_m_02 - words	a	92.4277
92.4277	DCB_se1_ag2_m_02 - phones	L	92.4877
92.4277	DCB_se1_ag2_m_02 - words	lady	92.7777
92.4877	DCB_se1_ag2_m_02 - phones	EY1	92.5577
92.5577	DCB_se1_ag2_m_02 - phones	D	92.6577
92.6577	DCB_se1_ag2_m_02 - phones	IY0	92.7777
92.7777	DCB_se1_ag2_m_02 - phones	IH1	92.8677
92.7777	DCB_se1_ag2_m_02 - words	in	92.9477
92.8677	DCB_se1_ag2_m_02 - phones	N	92.9477
92.9477	DCB_se1_ag2_m_02 - phones	DH	92.9877
92.9477	DCB_se1_ag2_m_02 - words	there	93.2077
92.9877	DCB_se1_ag2_m_02 - phones	EH1	93.1777
93.1777	DCB_se1_ag2_m_02 - phones	R	93.2077
93.2077	DCB_se1_ag2_m_02 - phones	sp	93.2477
93.7627	DCB_se1_ag2_m_02 - phones	AH1	93.9427
93.7627	DCB_se1_ag2_m_02 - words	uh	93.9427
93.9427	DCB_se1_ag2_m_02 - phones	HH	94.0527
93.9427	DCB_se1_ag2_m_02 - words	her	94.0827
94.0527	DCB_se1_ag2_m_02 - phones	ER1	94.0827
94.0827	DCB_se1_ag2_m_02 - phones	N	94.1727
94.0827	DCB_se1_ag2_m_02 - words	name	94.3327
94.1727	DCB_se1_ag2_m_02 - phones	EY1	94.2927
94.2927	DCB_se1_ag2_m_02 - phones	M	94.3327
94.3327	DCB_se1_ag2_m_02 - phones	W	94.3727
94.3327	DCB_se1_ag2_m_02 - words	was	94.5527
94.3727	DCB_se1_ag2_m_02 - phones	AH1	94.4227
94.4227	DCB_se1_ag2_m_02 - phones	Z	94.5527
94.5527	DCB_se1_ag2_m_02 - phones	AH1	94.7827
94.5527	DCB_se1_ag2_m_02 - words	uh	94.7827
94.7827	DCB_se1_ag2_m_02 - phones	S	94.9627
94.7827	DCB_se1_ag2_m_02 - words	sister	95.1627
94.9627	DCB_se1_ag2_m_02 - phones	IH1	95.0127
95.0127	DCB_se1_ag2_m_02 - phones	S	95.1027
95.1027	DCB_se1_ag2_m_02 - phones	T	95.1327
95.1327	DCB_se1_ag2_m_02 - phones	ER0	95.1627
95.1627	DCB_se1_ag2_m_02 - phones	TN	95.6527
95.1627	DCB_se1_ag2_m_02 - words	rdx	95.6527
95.6527	DCB_se1_ag2_m_02 - phones	sp	96.4915
96.4915	DCB_se1_ag2_m_02 - phones	AE1	96.7115
96.4915	DCB_se1_ag2_m_02 - words	and	96.8215
96.7115	DCB_se1_ag2_m_02 - phones	N	96.8215
96.8215	DCB_se1_ag2_m_02 - phones	sp	96.8715
97.3588	DCB_se1_ag2_m_02 - words	i	97.6288
97.3588	DCB_se1_ag2_m_02 - phones	AY1	97.6288
97.6288	DCB_se1_ag2_m_02 - phones	SH	97.7788
97.6288	DCB_se1_ag2_m_02 - words	she	97.8188
97.7788	DCB_se1_ag2_m_02 - phones	IY1	97.8188
97.8188	DCB_se1_ag2_m_02 - phones	W	97.8688
97.8188	DCB_se1_ag2_m_02 - words	was	97.9388
97.8688	DCB_se1_ag2_m_02 - phones	AA1	97.8988
97.8988	DCB_se1_ag2_m_02 - phones	Z	97.9388
97.9388	DCB_se1_ag2_m_02 - phones	L	98.0088
97.9388	DCB_se1_ag2_m_02 - words	like	98.0988
98.0088	DCB_se1_ag2_m_02 - phones	AY1	98.0388
98.0388	DCB_se1_ag2_m_02 - phones	K	98.0988
98.0988	DCB_se1_ag2_m_02 - words	a	98.1488
98.0988	DCB_se1_ag2_m_02 - phones	AH0	98.1488
98.1488	DCB_se1_ag2_m_02 - phones	OW1	98.3488
98.1488	DCB_se1_ag2_m_02 - words	older	98.5388
98.3488	DCB_se1_ag2_m_02 - phones	L	98.4388
98.4388	DCB_se1_ag2_m_02 - phones	D	98.4988
98.4988	DCB_se1_ag2_m_02 - phones	ER0	98.5388
98.5388	DCB_se1_ag2_m_02 - phones	L	98.6088
98.5388	DCB_se1_ag2_m_02 - words	lady	98.7888
98.6088	DCB_se1_ag2_m_02 - phones	EY1	98.6988
98.6988	DCB_se1_ag2_m_02 - phones	D	98.7588
98.7588	DCB_se1_ag2_m_02 - phones	IY0	98.7888
98.7888	DCB_se1_ag2_m_02 - phones	AH0	98.8188
98.7888	DCB_se1_ag2_m_02 - words	and	98.8688
98.8188	DCB_se1_ag2_m_02 - phones	N	98.8688
98.8688	DCB_se1_ag2_m_02 - phones	SH	98.9888
98.8688	DCB_se1_ag2_m_02 - words	she	99.0188
98.9888	DCB_se1_ag2_m_02 - phones	IY1	99.0188
99.0188	DCB_se1_ag2_m_02 - phones	W	99.1388
99.0188	DCB_se1_ag2_m_02 - words	was	99.2488
99.1388	DCB_se1_ag2_m_02 - phones	AH0	99.1888
99.1888	DCB_se1_ag2_m_02 - phones	Z	99.2488
99.2488	DCB_se1_ag2_m_02 - phones	M	99.3488
99.2488	DCB_se1_ag2_m_02 - words	mean	99.7288
99.3488	DCB_se1_ag2_m_02 - phones	IY1	99.6888
99.6888	DCB_se1_ag2_m_02 - phones	N	99.7288
99.7288	DCB_se1_ag2_m_02 - phones	sp	99.7788
100.7396	DCB_se1_ag2_m_02 - phones	AE1	100.9596
100.7396	DCB_se1_ag2_m_02 - words	and	100.9996
100.9596	DCB_se1_ag2_m_02 - phones	N	100.9996
100.9996	DCB_se1_ag2_m_02 - phones	SH	101.1396
100.9996	DCB_se1_ag2_m_02 - words	she	101.2796
101.1396	DCB_se1_ag2_m_02 - phones	IY1	101.2796
101.2796	DCB_se1_ag2_m_02 - phones	sp	101.3096
101.3096	DCB_se1_ag2_m_02 - words	uh	101.9896
101.3096	DCB_se1_ag2_m_02 - phones	AH1	101.9896
102.9624	DCB_se1_ag2_m_02 - phones	sil	103.0224
103.0224	DCB_se1_ag2_m_02 - phones	SH	103.1624
103.0224	DCB_se1_ag2_m_02 - words	she	103.2224
103.1624	DCB_se1_ag2_m_02 - phones	IY1	103.2224
103.2224	DCB_se1_ag2_m_02 - phones	W	103.2724
103.2224	DCB_se1_ag2_m_02 - words	was	103.3824
103.2724	DCB_se1_ag2_m_02 - phones	AH0	103.3224
103.3224	DCB_se1_ag2_m_02 - phones	Z	103.3824
103.3824	DCB_se1_ag2_m_02 - words	a	103.4124
103.3824	DCB_se1_ag2_m_02 - phones	AH0	103.4124
103.4124	DCB_se1_ag2_m_02 - phones	OW1	103.5824
103.4124	DCB_se1_ag2_m_02 - words	older	103.7624
103.5824	DCB_se1_ag2_m_02 - phones	L	103.6524
103.6524	DCB_se1_ag2_m_02 - phones	D	103.7024
103.7024	DCB_se1_ag2_m_02 - phones	ER0	103.7624
103.7624	DCB_se1_ag2_m_02 - phones	L	103.8424
103.7624	DCB_se1_ag2_m_02 - words	lady	104.1124
103.8424	DCB_se1_ag2_m_02 - phones	EY1	103.9624
103.9624	DCB_se1_ag2_m_02 - phones	D	104.0024
104.0024	DCB_se1_ag2_m_02 - phones	IY0	104.1124
104.1124	DCB_se1_ag2_m_02 - phones	AE1	104.1624
104.1124	DCB_se1_ag2_m_02 - words	and	104.2224
104.1624	DCB_se1_ag2_m_02 - phones	N	104.2224
104.2224	DCB_se1_ag2_m_02 - phones	SH	104.3624
104.2224	DCB_se1_ag2_m_02 - words	she	104.4324
104.3624	DCB_se1_ag2_m_02 - phones	IY1	104.4324
104.4324	DCB_se1_ag2_m_02 - phones	W	104.5124
104.4324	DCB_se1_ag2_m_02 - words	was	104.6124
104.5124	DCB_se1_ag2_m_02 - phones	AH0	104.5424
104.5424	DCB_se1_ag2_m_02 - phones	Z	104.6124
104.6124	DCB_se1_ag2_m_02 - phones	M	104.6924
104.6124	DCB_se1_ag2_m_02 - words	mean	105.0724
104.6924	DCB_se1_ag2_m_02 - phones	IY1	105.0224
105.0224	DCB_se1_ag2_m_02 - phones	N	105.0724
106.4848	DCB_se1_ag2_m_02 - words	oh	106.5548
106.4848	DCB_se1_ag2_m_02 - phones	OW1	106.5548
106.5548	DCB_se1_ag2_m_02 - phones	M	106.5848
106.5548	DCB_se1_ag2_m_02 - words	man	106.6948
106.5848	DCB_se1_ag2_m_02 - phones	AE1	106.6148
106.6148	DCB_se1_ag2_m_02 - phones	N	106.6948
106.6948	DCB_se1_ag2_m_02 - phones	sp	109.0703
109.0703	DCB_se1_ag2_m_02 - phones	AH0	109.2603
109.0703	DCB_se1_ag2_m_02 - words	and	109.3203
109.2603	DCB_se1_ag2_m_02 - phones	N	109.2903
109.2903	DCB_se1_ag2_m_02 - phones	D	109.3203
109.3203	DCB_se1_ag2_m_02 - phones	AH1	109.5103
109.3203	DCB_se1_ag2_m_02 - words	um	109.7903
109.5103	DCB_se1_ag2_m_02 - phones	M	109.7903
109.7903	DCB_se1_ag2_m_02 - phones	sp	110.6759
110.6759	DCB_se1_ag2_m_02 - phones	SH	110.8359
110.6759	DCB_se1_ag2_m_02 - words	she	110.8859
110.8359	DCB_se1_ag2_m_02 - phones	IY1	110.8859
110.8859	DCB_se1_ag2_m_02 - phones	W	110.9859
110.8859	DCB_se1_ag2_m_02 - words	was	111.0759
110.9859	DCB_se1_ag2_m_02 - phones	AH0	111.0159
111.0159	DCB_se1_ag2_m_02 - phones	Z	111.0759
111.0759	DCB_se1_ag2_m_02 - phones	L	111.1459
111.0759	DCB_se1_ag2_m_02 - words	like	111.3659
111.1459	DCB_se1_ag2_m_02 - phones	AY1	111.2559
111.2559	DCB_se1_ag2_m_02 - phones	K	111.3659
111.3659	DCB_se1_ag2_m_02 - phones	AH1	111.6859
111.3659	DCB_se1_ag2_m_02 - words	uh	111.6859
111.6859	DCB_se1_ag2_m_02 - phones	sp	112.3978
112.3978	DCB_se1_ag2_m_02 - phones	AY1	112.4778
112.3978	DCB_se1_ag2_m_02 - words	i	112.4778
112.4778	DCB_se1_ag2_m_02 - phones	Y	112.5078
112.4778	DCB_se1_ag2_m_02 - words	used	112.5978
112.5078	DCB_se1_ag2_m_02 - phones	UW1	112.5378
112.5378	DCB_se1_ag2_m_02 - phones	Z	112.5678
112.5678	DCB_se1_ag2_m_02 - phones	D	112.5978
112.5978	DCB_se1_ag2_m_02 - phones	T	112.6278
112.5978	DCB_se1_ag2_m_02 - words	to	112.6578
112.6278	DCB_se1_ag2_m_02 - phones	AH0	112.6578
112.6578	DCB_se1_ag2_m_02 - phones	AO1	112.6878
112.6578	DCB_se1_ag2_m_02 - words	always	112.8978
112.6878	DCB_se1_ag2_m_02 - phones	L	112.7178
112.7178	DCB_se1_ag2_m_02 - phones	W	112.7678
112.7678	DCB_se1_ag2_m_02 - phones	IY0	112.8078
112.8078	DCB_se1_ag2_m_02 - phones	Z	112.8978
112.8978	DCB_se1_ag2_m_02 - phones	AE1	112.9578
112.8978	DCB_se1_ag2_m_02 - words	aks	113.0678
112.9578	DCB_se1_ag2_m_02 - phones	K	113.0178
113.0178	DCB_se1_ag2_m_02 - phones	S	113.0678
113.0678	DCB_se1_ag2_m_02 - phones	HH	113.1078
113.0678	DCB_se1_ag2_m_02 - words	her	113.1378
113.1078	DCB_se1_ag2_m_02 - phones	ER0	113.1378
113.1378	DCB_se1_ag2_m_02 - phones	sp	113.1978
113.1978	DCB_se1_ag2_m_02 - phones	K	113.2378
113.1978	DCB_se1_ag2_m_02 - words	questions	113.5878
113.2378	DCB_se1_ag2_m_02 - phones	W	113.2678
113.2678	DCB_se1_ag2_m_02 - phones	EH1	113.3478
113.3478	DCB_se1_ag2_m_02 - phones	S	113.4078
113.4078	DCB_se1_ag2_m_02 - phones	CH	113.4378
113.4378	DCB_se1_ag2_m_02 - phones	AH0	113.4678
113.4678	DCB_se1_ag2_m_02 - phones	N	113.5378
113.5378	DCB_se1_ag2_m_02 - phones	Z	113.5878
113.5878	DCB_se1_ag2_m_02 - phones	S	113.6978
113.5878	DCB_se1_ag2_m_02 - words	so	113.7678
113.6978	DCB_se1_ag2_m_02 - phones	OW1	113.7678
113.7678	DCB_se1_ag2_m_02 - phones	SH	113.9178
113.7678	DCB_se1_ag2_m_02 - words	she	113.9878
113.9178	DCB_se1_ag2_m_02 - phones	IY1	113.9878
113.9878	DCB_se1_ag2_m_02 - words	d	114.0178
113.9878	DCB_se1_ag2_m_02 - phones	D	114.0178
114.0178	DCB_se1_ag2_m_02 - phones	B	114.0578
114.0178	DCB_se1_ag2_m_02 - words	be	114.0978
114.0578	DCB_se1_ag2_m_02 - phones	IY0	114.0978
114.0978	DCB_se1_ag2_m_02 - phones	L	114.1878
114.0978	DCB_se1_ag2_m_02 - words	like	114.3178
114.1878	DCB_se1_ag2_m_02 - phones	AY1	114.2678
114.2678	DCB_se1_ag2_m_02 - phones	K	114.3178
114.3178	DCB_se1_ag2_m_02 - phones	sp	114.4378
115.3022	DCB_se1_ag2_m_02 - phones	B	115.3922
115.3022	DCB_se1_ag2_m_02 - words	boy	115.5122
115.3922	DCB_se1_ag2_m_02 - phones	OY1	115.5122
115.5122	DCB_se1_ag2_m_02 - phones	Y	115.5422
115.5122	DCB_se1_ag2_m_02 - words	you	115.5822
115.5422	DCB_se1_ag2_m_02 - phones	UW1	115.5822
115.5822	DCB_se1_ag2_m_02 - phones	S	115.6422
115.5822	DCB_se1_ag2_m_02 - words	stop	115.8122
115.6422	DCB_se1_ag2_m_02 - phones	T	115.6822
115.6822	DCB_se1_ag2_m_02 - phones	AA1	115.7722
115.7722	DCB_se1_ag2_m_02 - phones	P	115.8122
115.8122	DCB_se1_ag2_m_02 - phones	AE1	115.9122
115.8122	DCB_se1_ag2_m_02 - words	aksing	116.1022
115.9122	DCB_se1_ag2_m_02 - phones	K	115.9922
115.9922	DCB_se1_ag2_m_02 - phones	S	116.0322
116.0322	DCB_se1_ag2_m_02 - phones	IH0	116.0722
116.0722	DCB_se1_ag2_m_02 - phones	NG	116.1022
116.1022	DCB_se1_ag2_m_02 - phones	M	116.1622
116.1022	DCB_se1_ag2_m_02 - words	me	116.2222
116.1622	DCB_se1_ag2_m_02 - phones	IY1	116.2222
116.2222	DCB_se1_ag2_m_02 - phones	AO1	116.3622
116.2222	DCB_se1_ag2_m_02 - words	all	116.4022
116.3622	DCB_se1_ag2_m_02 - phones	L	116.4022
116.4022	DCB_se1_ag2_m_02 - phones	DH	116.4522
116.4022	DCB_se1_ag2_m_02 - words	these	116.6222
116.4522	DCB_se1_ag2_m_02 - phones	IY1	116.5522
116.5522	DCB_se1_ag2_m_02 - phones	Z	116.6222
116.6222	DCB_se1_ag2_m_02 - phones	K	116.7022
116.6222	DCB_se1_ag2_m_02 - words	questions	117.1522
116.7022	DCB_se1_ag2_m_02 - phones	W	116.7322
116.7322	DCB_se1_ag2_m_02 - phones	EH1	116.8322
116.8322	DCB_se1_ag2_m_02 - phones	S	116.8922
116.8922	DCB_se1_ag2_m_02 - phones	CH	116.9222
116.9222	DCB_se1_ag2_m_02 - phones	AH0	116.9522
116.9522	DCB_se1_ag2_m_02 - phones	N	116.9822
116.9822	DCB_se1_ag2_m_02 - phones	Z	117.1522
117.1522	DCB_se1_ag2_m_02 - phones	sp	117.1822
117.5504	DCB_se1_ag2_m_02 - phones	EY1	117.5904
117.5504	DCB_se1_ag2_m_02 - words	ain't	117.6504
117.5904	DCB_se1_ag2_m_02 - phones	N	117.6204
117.6204	DCB_se1_ag2_m_02 - phones	T	117.6504
117.6504	DCB_se1_ag2_m_02 - phones	N	117.6904
117.6504	DCB_se1_ag2_m_02 - words	nobody	117.9404
117.6904	DCB_se1_ag2_m_02 - phones	OW1	117.7404
117.7404	DCB_se1_ag2_m_02 - phones	B	117.8104
117.8104	DCB_se1_ag2_m_02 - phones	AA2	117.8804
117.8804	DCB_se1_ag2_m_02 - phones	D	117.9104
117.9104	DCB_se1_ag2_m_02 - phones	IY2	117.9404
117.9404	DCB_se1_ag2_m_02 - phones	EH1	117.9804
117.9404	DCB_se1_ag2_m_02 - words	else	118.1204
117.9804	DCB_se1_ag2_m_02 - phones	L	118.0504
118.0504	DCB_se1_ag2_m_02 - phones	S	118.1204
118.1204	DCB_se1_ag2_m_02 - phones	IH0	118.1604
118.1204	DCB_se1_ag2_m_02 - words	in	118.1904
118.1604	DCB_se1_ag2_m_02 - phones	N	118.1904
118.1904	DCB_se1_ag2_m_02 - phones	HH	118.2404
118.1904	DCB_se1_ag2_m_02 - words	here	118.4104
118.2404	DCB_se1_ag2_m_02 - phones	IY1	118.3004
118.3004	DCB_se1_ag2_m_02 - phones	R	118.4104
118.4104	DCB_se1_ag2_m_02 - phones	AE1	118.4704
118.4104	DCB_se1_ag2_m_02 - words	aksing	118.6404
118.4704	DCB_se1_ag2_m_02 - phones	K	118.5304
118.5304	DCB_se1_ag2_m_02 - phones	S	118.5804
118.5804	DCB_se1_ag2_m_02 - phones	IH0	118.6104
118.6104	DCB_se1_ag2_m_02 - phones	NG	118.6404
118.6404	DCB_se1_ag2_m_02 - phones	N	118.6704
118.6404	DCB_se1_ag2_m_02 - words	no	118.7604
118.6704	DCB_se1_ag2_m_02 - phones	OW1	118.7604
118.7604	DCB_se1_ag2_m_02 - phones	K	118.8504
118.7604	DCB_se1_ag2_m_02 - words	question	119.1004
118.8504	DCB_se1_ag2_m_02 - phones	W	118.8804
118.8804	DCB_se1_ag2_m_02 - phones	EH1	118.9704
118.9704	DCB_se1_ag2_m_02 - phones	SH	119.0404
119.0404	DCB_se1_ag2_m_02 - phones	AH0	119.0704
119.0704	DCB_se1_ag2_m_02 - phones	N	119.1004
119.1004	DCB_se1_ag2_m_02 - phones	sp	119.2304
119.6953	DCB_se1_ag2_m_02 - phones	W	119.7953
119.6953	DCB_se1_ag2_m_02 - words	why	119.8553
119.7953	DCB_se1_ag2_m_02 - phones	AY1	119.8553
119.8553	DCB_se1_ag2_m_02 - phones	Y	119.9453
119.8553	DCB_se1_ag2_m_02 - words	you	120.0153
119.9453	DCB_se1_ag2_m_02 - phones	UW1	120.0153
119.9730	DCB_se1_ag3_m_01 - phones	M	120.2630
119.9730	DCB_se1_ag3_m_01 - words	mm	120.2630
120.0153	DCB_se1_ag2_m_02 - phones	AE1	120.2553
120.0153	DCB_se1_ag2_m_02 - words	aksing	120.3753
120.2553	DCB_se1_ag2_m_02 - phones	K	120.2853
120.2630	DCB_se1_ag3_m_01 - phones	M	120.6530
120.2630	DCB_se1_ag3_m_01 - words	mm-mm	120.9530
120.2853	DCB_se1_ag2_m_02 - phones	S	120.3153
120.3153	DCB_se1_ag2_m_02 - phones	IH0	120.3453
120.3453	DCB_se1_ag2_m_02 - phones	NG	120.3753
120.3753	DCB_se1_ag2_m_02 - phones	M	120.4253
120.3753	DCB_se1_ag2_m_02 - words	me	120.4853
120.4253	DCB_se1_ag2_m_02 - phones	IY1	120.4853
120.4853	DCB_se1_ag2_m_02 - phones	sp	120.5653
120.5653	DCB_se1_ag2_m_02 - phones	K	120.5953
120.5653	DCB_se1_ag2_m_02 - words	questions	121.0053
120.5953	DCB_se1_ag2_m_02 - phones	W	120.6253
120.6253	DCB_se1_ag2_m_02 - phones	EH1	120.7453
120.6530	DCB_se1_ag3_m_01 - phones	M	120.9530
120.7453	DCB_se1_ag2_m_02 - phones	S	120.8653
120.8653	DCB_se1_ag2_m_02 - phones	CH	120.8953
120.8953	DCB_se1_ag2_m_02 - phones	AH0	120.9253
120.9253	DCB_se1_ag2_m_02 - phones	N	120.9553
120.9553	DCB_se1_ag2_m_02 - phones	Z	121.0053
121.0053	DCB_se1_ag2_m_02 - phones	sp	122.4352
121.0332	DCB_se1_ag3_m_01 - phones	sil	121.0632
121.0632	DCB_se1_ag3_m_01 - phones	HH	121.1432
121.0632	DCB_se1_ag3_m_01 - words	hold	121.2332
121.1432	DCB_se1_ag3_m_01 - phones	OW1	121.1732
121.1732	DCB_se1_ag3_m_01 - phones	L	121.2032
121.2032	DCB_se1_ag3_m_01 - phones	D	121.2332
121.2332	DCB_se1_ag3_m_01 - phones	AO1	121.2832
121.2332	DCB_se1_ag3_m_01 - words	on	121.3232
121.2832	DCB_se1_ag3_m_01 - phones	N	121.3232
121.3232	DCB_se1_ag3_m_01 - phones	R	121.3832
121.3232	DCB_se1_ag3_m_01 - words	repeat	121.5932
121.3832	DCB_se1_ag3_m_01 - phones	IY0	121.4432
121.4432	DCB_se1_ag3_m_01 - phones	P	121.5032
121.5032	DCB_se1_ag3_m_01 - phones	IY1	121.5632
121.5632	DCB_se1_ag3_m_01 - phones	T	121.5932
121.5932	DCB_se1_ag3_m_01 - phones	DH	121.6232
121.5932	DCB_se1_ag3_m_01 - words	that	121.7632
121.6232	DCB_se1_ag3_m_01 - phones	AE1	121.7132
121.7132	DCB_se1_ag3_m_01 - phones	T	121.7632
121.7632	DCB_se1_ag3_m_01 - phones	AH0	121.7932
121.7632	DCB_se1_ag3_m_01 - words	again	122.0232
121.7932	DCB_se1_ag3_m_01 - phones	G	121.8232
121.8232	DCB_se1_ag3_m_01 - phones	EH1	121.9332
121.9332	DCB_se1_ag3_m_01 - phones	N	122.0232
122.4352	DCB_se1_ag2_m_02 - phones	SH	122.5652
122.4352	DCB_se1_ag2_m_02 - words	she	122.5952
122.5652	DCB_se1_ag2_m_02 - phones	IY1	122.5952
122.5952	DCB_se1_ag2_m_02 - phones	Y	122.6252
122.5952	DCB_se1_ag2_m_02 - words	used	122.7352
122.6252	DCB_se1_ag2_m_02 - phones	UW1	122.6552
122.6552	DCB_se1_ag2_m_02 - phones	Z	122.7052
122.7052	DCB_se1_ag2_m_02 - phones	D	122.7352
122.7352	DCB_se1_ag2_m_02 - phones	T	122.7652
122.7352	DCB_se1_ag2_m_02 - words	to	122.8252
122.7652	DCB_se1_ag2_m_02 - phones	IH0	122.8252
122.8252	DCB_se1_ag2_m_02 - phones	S	122.9452
122.8252	DCB_se1_ag2_m_02 - words	say	123.0952
122.9452	DCB_se1_ag2_m_02 - phones	EY1	123.0952
123.0952	DCB_se1_ag2_m_02 - phones	AO1	123.2152
123.0952	DCB_se1_ag2_m_02 - words	always	123.4252
123.2152	DCB_se1_ag2_m_02 - phones	L	123.2752
123.2752	DCB_se1_ag2_m_02 - phones	W	123.3252
123.3252	DCB_se1_ag2_m_02 - phones	IY0	123.3852
123.3852	DCB_se1_ag2_m_02 - phones	Z	123.4252
123.4252	DCB_se1_ag2_m_02 - phones	S	123.5152
123.4252	DCB_se1_ag2_m_02 - words	say	123.7852
123.5152	DCB_se1_ag2_m_02 - phones	EY1	123.7852
123.7852	DCB_se1_ag2_m_02 - phones	sp	123.8752
124.1308	DCB_se1_ag2_m_02 - phones	B	124.2108
124.1308	DCB_se1_ag2_m_02 - words	boy	124.3208
124.2108	DCB_se1_ag2_m_02 - phones	OY1	124.3208
124.3208	DCB_se1_ag2_m_02 - phones	W	124.4108
124.3208	DCB_se1_ag2_m_02 - words	why	124.4708
124.4108	DCB_se1_ag2_m_02 - phones	AY1	124.4708
124.4708	DCB_se1_ag2_m_02 - phones	Y	124.5408
124.4708	DCB_se1_ag2_m_02 - words	you	124.6008
124.5408	DCB_se1_ag2_m_02 - phones	UW1	124.6008
124.6008	DCB_se1_ag2_m_02 - phones	AE1	124.7208
124.6008	DCB_se1_ag2_m_02 - words	aksing	124.9308
124.7208	DCB_se1_ag2_m_02 - phones	K	124.8008
124.8008	DCB_se1_ag2_m_02 - phones	S	124.8608
124.8608	DCB_se1_ag2_m_02 - phones	IH0	124.8908
124.8908	DCB_se1_ag2_m_02 - phones	NG	124.9308
124.9308	DCB_se1_ag2_m_02 - phones	M	124.9608
124.9308	DCB_se1_ag2_m_02 - words	me	125.0008
124.9608	DCB_se1_ag2_m_02 - phones	IY1	125.0008
125.0008	DCB_se1_ag2_m_02 - phones	AO1	125.0508
125.0008	DCB_se1_ag2_m_02 - words	all	125.1008
125.0508	DCB_se1_ag2_m_02 - phones	L	125.1008
125.1008	DCB_se1_ag2_m_02 - phones	DH	125.1408
125.1008	DCB_se1_ag2_m_02 - words	these	125.3308
125.1408	DCB_se1_ag2_m_02 - phones	IY1	125.2208
125.2208	DCB_se1_ag2_m_02 - phones	Z	125.3308
125.3308	DCB_se1_ag2_m_02 - phones	K	125.3708
125.3308	DCB_se1_ag2_m_02 - words	questions	125.6508
125.3708	DCB_se1_ag2_m_02 - phones	W	125.4008
125.4008	DCB_se1_ag2_m_02 - phones	EH1	125.4808
125.4808	DCB_se1_ag2_m_02 - phones	S	125.5308
125.5308	DCB_se1_ag2_m_02 - phones	CH	125.5608
125.5608	DCB_se1_ag2_m_02 - phones	AH0	125.5908
125.5908	DCB_se1_ag2_m_02 - phones	N	125.6208
125.6208	DCB_se1_ag2_m_02 - phones	Z	125.6508
125.6508	DCB_se1_ag2_m_02 - phones	EY1	125.6808
125.6508	DCB_se1_ag2_m_02 - words	ain't	125.7408
125.6808	DCB_se1_ag2_m_02 - phones	N	125.7108
125.7108	DCB_se1_ag2_m_02 - phones	T	125.7408
125.7408	DCB_se1_ag2_m_02 - phones	N	125.7708
125.7408	DCB_se1_ag2_m_02 - words	nobody	126.0308
125.7708	DCB_se1_ag2_m_02 - phones	OW1	125.8208
125.8208	DCB_se1_ag2_m_02 - phones	B	125.9008
125.9008	DCB_se1_ag2_m_02 - phones	AA2	125.9708
125.9708	DCB_se1_ag2_m_02 - phones	D	126.0008
126.0008	DCB_se1_ag2_m_02 - phones	IY2	126.0308
126.0308	DCB_se1_ag2_m_02 - phones	EH1	126.0808
126.0308	DCB_se1_ag2_m_02 - words	else	126.2408
126.0808	DCB_se1_ag2_m_02 - phones	L	126.1408
126.1408	DCB_se1_ag2_m_02 - phones	S	126.2408
126.2408	DCB_se1_ag2_m_02 - phones	IH1	126.2908
126.2408	DCB_se1_ag2_m_02 - words	in	126.3208
126.2908	DCB_se1_ag2_m_02 - phones	N	126.3208
126.3208	DCB_se1_ag2_m_02 - phones	HH	126.3608
126.3208	DCB_se1_ag2_m_02 - words	here	126.5408
126.3608	DCB_se1_ag2_m_02 - phones	IY1	126.4608
126.4608	DCB_se1_ag2_m_02 - phones	R	126.5408
126.5408	DCB_se1_ag2_m_02 - phones	AE1	126.6608
126.5408	DCB_se1_ag2_m_02 - words	aksing	126.8608
126.6608	DCB_se1_ag2_m_02 - phones	K	126.7208
126.7208	DCB_se1_ag2_m_02 - phones	S	126.8008
126.8008	DCB_se1_ag2_m_02 - phones	IH0	126.8308
126.8308	DCB_se1_ag2_m_02 - phones	NG	126.8608
126.8608	DCB_se1_ag2_m_02 - phones	N	126.8908
126.8608	DCB_se1_ag2_m_02 - words	no	126.9708
126.8908	DCB_se1_ag2_m_02 - phones	OW1	126.9708
126.9708	DCB_se1_ag2_m_02 - phones	K	127.0708
126.9708	DCB_se1_ag2_m_02 - words	question	127.3808
127.0708	DCB_se1_ag2_m_02 - phones	W	127.1008
127.1008	DCB_se1_ag2_m_02 - phones	EH1	127.1708
127.1708	DCB_se1_ag2_m_02 - phones	SH	127.2408
127.2408	DCB_se1_ag2_m_02 - phones	AH0	127.2808
127.2808	DCB_se1_ag2_m_02 - phones	N	127.3808
128.4390	DCB_se1_ag2_m_02 - phones	Y	128.5790
128.4390	DCB_se1_ag2_m_02 - words	you	128.7290
128.5790	DCB_se1_ag2_m_02 - phones	UW1	128.7290
128.7290	DCB_se1_ag2_m_02 - phones	AH1	128.9390
128.7290	DCB_se1_ag2_m_02 - words	um	128.9790
128.8637	DCB_se1_ag3_m_01 - phones	sil	128.9337
128.9337	DCB_se1_ag3_m_01 - phones	AH0	128.9637
128.9337	DCB_se1_ag3_m_01 - words	and	129.0037
128.9390	DCB_se1_ag2_m_02 - phones	M	128.9790
128.9637	DCB_se1_ag3_m_01 - phones	N	129.0037
128.9790	DCB_se1_ag2_m_02 - phones	sp	129.2390
129.0037	DCB_se1_ag3_m_01 - phones	DH	129.0437
129.0037	DCB_se1_ag3_m_01 - words	that	129.1437
129.0437	DCB_se1_ag3_m_01 - phones	AE1	129.0937
129.0937	DCB_se1_ag3_m_01 - phones	T	129.1437
129.1437	DCB_se1_ag3_m_01 - words	s	129.2237
129.1437	DCB_se1_ag3_m_01 - phones	Z	129.2237
129.2237	DCB_se1_ag3_m_01 - phones	DH	129.2537
129.2237	DCB_se1_ag3_m_01 - words	the	129.2937
129.2537	DCB_se1_ag3_m_01 - phones	AH0	129.2937
129.2937	DCB_se1_ag3_m_01 - phones	P	129.3837
129.2937	DCB_se1_ag3_m_01 - words	point	129.5837
129.3837	DCB_se1_ag3_m_01 - phones	OY1	129.5237
129.5237	DCB_se1_ag3_m_01 - phones	N	129.5537
129.5537	DCB_se1_ag3_m_01 - phones	T	129.5837
129.5837	DCB_se1_ag3_m_01 - phones	R	129.6437
129.5837	DCB_se1_ag3_m_01 - words	right	129.9537
129.6437	DCB_se1_ag3_m_01 - phones	AY1	129.7137
129.7137	DCB_se1_ag3_m_01 - phones	T	129.9537
130.0105	DCB_se1_ag2_m_02 - phones	Y	130.1505
130.0105	DCB_se1_ag2_m_02 - words	yeah	130.3205
130.1505	DCB_se1_ag2_m_02 - phones	AE1	130.3205
130.3205	DCB_se1_ag2_m_02 - phones	IH1	130.4505
130.3205	DCB_se1_ag2_m_02 - words	it	130.5005
130.4505	DCB_se1_ag2_m_02 - phones	T	130.5005
130.5005	DCB_se1_ag2_m_02 - words	s	130.5605
130.5005	DCB_se1_ag2_m_02 - phones	Z	130.5605
130.5605	DCB_se1_ag2_m_02 - phones	L	130.6405
130.5605	DCB_se1_ag2_m_02 - words	like	130.8905
130.6405	DCB_se1_ag2_m_02 - phones	AY1	130.7405
130.7405	DCB_se1_ag2_m_02 - phones	K	130.8905
130.8104	DCB_se1_ag3_m_01 - words	<unk>	131.1204
130.8104	DCB_se1_ag3_m_01 - phones	spn	131.1204
130.8905	DCB_se1_ag2_m_02 - phones	Y	130.9305
130.8905	DCB_se1_ag2_m_02 - words	you	131.0705
130.9305	DCB_se1_ag2_m_02 - phones	UW1	131.0705
131.1204	DCB_se1_ag3_m_01 - phones	sp	131.1504
131.5112	DCB_se1_ag2_m_02 - phones	sil	131.5512
131.5512	DCB_se1_ag2_m_02 - phones	AH0	131.6212
131.5512	DCB_se1_ag2_m_02 - words	and	131.7412
131.6212	DCB_se1_ag2_m_02 - phones	N	131.6512
131.6512	DCB_se1_ag2_m_02 - phones	D	131.7412
131.7412	DCB_se1_ag2_m_02 - phones	AY1	131.7912
131.7412	DCB_se1_ag2_m_02 - words	i	131.7912
131.7912	DCB_se1_ag2_m_02 - phones	JH	131.9212
131.7912	DCB_se1_ag2_m_02 - words	just	131.9912
131.9212	DCB_se1_ag2_m_02 - phones	AH1	131.9612
131.9612	DCB_se1_ag2_m_02 - phones	S	131.9912
131.9912	DCB_se1_ag2_m_02 - phones	DH	132.0412
131.9912	DCB_se1_ag2_m_02 - words	that	132.1412
132.0412	DCB_se1_ag2_m_02 - phones	AE1	132.0912
132.0912	DCB_se1_ag2_m_02 - phones	T	132.1412
132.1412	DCB_se1_ag2_m_02 - phones	W	132.2112
132.1412	DCB_se1_ag2_m_02 - words	was	132.2912
132.2112	DCB_se1_ag2_m_02 - phones	AA1	132.2612
132.2612	DCB_se1_ag2_m_02 - phones	Z	132.2912
132.2912	DCB_se1_ag2_m_02 - phones	JH	132.3312
132.2912	DCB_se1_ag2_m_02 - words	just	132.5512
132.3312	DCB_se1_ag2_m_02 - phones	AH1	132.4712
132.4712	DCB_se1_ag2_m_02 - phones	S	132.5512
132.5512	DCB_se1_ag2_m_02 - phones	sp	132.7212
132.7212	DCB_se1_ag2_m_02 - phones	M	132.8512
132.7212	DCB_se1_ag2_m_02 - words	me	132.9812
132.8512	DCB_se1_ag2_m_02 - phones	IY1	132.9812
132.9812	DCB_se1_ag2_m_02 - phones	B	133.0512
132.9812	DCB_se1_ag2_m_02 - words	being	133.2812
133.0512	DCB_se1_ag2_m_02 - phones	IY1	133.1312
133.1312	DCB_se1_ag2_m_02 - phones	IH0	133.1712
133.1712	DCB_se1_ag2_m_02 - phones	NG	133.2812
133.2812	DCB_se1_ag2_m_02 - phones	Y	133.3212
133.2812	DCB_se1_ag2_m_02 - words	young	133.5112
133.3212	DCB_se1_ag2_m_02 - phones	AH1	133.4212
133.4212	DCB_se1_ag2_m_02 - phones	NG	133.5112
133.5112	DCB_se1_ag2_m_02 - phones	AY1	133.7512
133.5112	DCB_se1_ag2_m_02 - words	i	133.7512
133.7512	DCB_se1_ag2_m_02 - words	i	133.9212
133.7512	DCB_se1_ag2_m_02 - phones	AY1	133.9212
133.9212	DCB_se1_ag2_m_02 - phones	EY1	133.9712
133.9212	DCB_se1_ag2_m_02 - words	ain't	134.0412
133.9712	DCB_se1_ag2_m_02 - phones	N	134.0112
134.0112	DCB_se1_ag2_m_02 - phones	T	134.0412
134.0412	DCB_se1_ag2_m_02 - phones	R	134.0712
134.0412	DCB_se1_ag2_m_02 - words	really	134.2212
134.0712	DCB_se1_ag2_m_02 - phones	IH1	134.1012
134.1012	DCB_se1_ag2_m_02 - phones	L	134.1512
134.1512	DCB_se1_ag2_m_02 - phones	IY0	134.2212
134.2212	DCB_se1_ag2_m_02 - phones	N	134.2912
134.2212	DCB_se1_ag2_m_02 - words	know	134.4212
134.2912	DCB_se1_ag2_m_02 - phones	OW1	134.4212
134.4212	DCB_se1_ag2_m_02 - phones	B	134.4912
134.4212	DCB_se1_ag2_m_02 - words	but	134.6012
134.4912	DCB_se1_ag2_m_02 - phones	AH1	134.5312
134.5312	DCB_se1_ag2_m_02 - phones	T	134.6012
134.6012	DCB_se1_ag2_m_02 - phones	AE1	134.6512
134.6012	DCB_se1_ag2_m_02 - words	at	134.7012
134.6512	DCB_se1_ag2_m_02 - phones	T	134.7012
134.7012	DCB_se1_ag2_m_02 - phones	S	134.7912
134.7012	DCB_se1_ag2_m_02 - words	some	134.9512
134.7912	DCB_se1_ag2_m_02 - phones	AH1	134.8712
134.8712	DCB_se1_ag2_m_02 - phones	M	134.9512
134.9512	DCB_se1_ag2_m_02 - phones	P	135.0212
134.9512	DCB_se1_ag2_m_02 - words	point	135.2012
135.0212	DCB_se1_ag2_m_02 - phones	OY1	135.1012
135.1012	DCB_se1_ag2_m_02 - phones	N	135.1312
135.1312	DCB_se1_ag2_m_02 - phones	T	135.2012
135.2012	DCB_se1_ag2_m_02 - phones	AY1	135.2912
135.2012	DCB_se1_ag2_m_02 - words	i	135.2912
135.2912	DCB_se1_ag2_m_02 - phones	sp	135.3212
135.3212	DCB_se1_ag2_m_02 - phones	AY1	135.5012
135.3212	DCB_se1_ag2_m_02 - words	i	135.5012
135.5012	DCB_se1_ag2_m_02 - phones	K	135.6212
135.5012	DCB_se1_ag2_m_02 - words	kind	135.7612
135.6212	DCB_se1_ag2_m_02 - phones	AY1	135.7112
135.7112	DCB_se1_ag2_m_02 - phones	N	135.7612
135.7612	DCB_se1_ag2_m_02 - phones	AH1	135.8312
135.7612	DCB_se1_ag2_m_02 - words	of	135.8612
135.8312	DCB_se1_ag2_m_02 - phones	V	135.8612
135.8612	DCB_se1_ag2_m_02 - phones	L	135.9412
135.8612	DCB_se1_ag2_m_02 - words	like	136.1412
135.9412	DCB_se1_ag2_m_02 - phones	AY1	136.0712
136.0712	DCB_se1_ag2_m_02 - phones	K	136.1412
137.0865	DCB_se1_ag2_m_02 - phones	sil	137.1465
137.1465	DCB_se1_ag2_m_02 - phones	W	137.2765
137.1465	DCB_se1_ag2_m_02 - words	wanted	137.5665
137.2765	DCB_se1_ag2_m_02 - phones	AO1	137.3665
137.3665	DCB_se1_ag2_m_02 - phones	N	137.4365
137.4365	DCB_se1_ag2_m_02 - phones	IH0	137.5365
137.5365	DCB_se1_ag2_m_02 - phones	D	137.5665
137.5665	DCB_se1_ag2_m_02 - phones	T	137.7165
137.5665	DCB_se1_ag2_m_02 - words	to	138.0465
137.7165	DCB_se1_ag2_m_02 - phones	UW1	138.0465
138.0465	DCB_se1_ag2_m_02 - phones	sp	138.1265
139.5570	DCB_se1_ag2_m_02 - phones	B	139.6370
139.5570	DCB_se1_ag2_m_02 - words	be	139.8570
139.6370	DCB_se1_ag2_m_02 - phones	IY1	139.8570
139.8570	DCB_se1_ag2_m_02 - phones	sp	139.9070
139.9070	DCB_se1_ag2_m_02 - phones	L	140.0570
139.9070	DCB_se1_ag2_m_02 - words	like	140.2170
140.0570	DCB_se1_ag2_m_02 - phones	AY1	140.1570
140.1570	DCB_se1_ag2_m_02 - phones	K	140.2170
140.2170	DCB_se1_ag2_m_02 - phones	sp	140.2470
140.2470	DCB_se1_ag2_m_02 - words	i	140.5770
140.2470	DCB_se1_ag2_m_02 - phones	AY1	140.5770
140.5770	DCB_se1_ag2_m_02 - phones	AY1	140.6670
140.5770	DCB_se1_ag2_m_02 - words	i	140.6670
140.6670	DCB_se1_ag2_m_02 - phones	W	140.7670
140.6670	DCB_se1_ag2_m_02 - words	wouldn't	140.9170
140.7670	DCB_se1_ag2_m_02 - phones	UH1	140.7970
140.7970	DCB_se1_ag2_m_02 - phones	D	140.8270
140.8270	DCB_se1_ag2_m_02 - phones	AH0	140.8570
140.8570	DCB_se1_ag2_m_02 - phones	N	140.8870
140.8870	DCB_se1_ag2_m_02 - phones	T	140.9170
140.9170	DCB_se1_ag2_m_02 - phones	S	141.0070
140.9170	DCB_se1_ag2_m_02 - words	say	141.0970
141.0070	DCB_se1_ag2_m_02 - phones	EY1	141.0970
141.0970	DCB_se1_ag2_m_02 - phones	AH0	141.1370
141.0970	DCB_se1_ag2_m_02 - words	accepted	141.6670
141.1370	DCB_se1_ag2_m_02 - phones	K	141.2170
141.2170	DCB_se1_ag2_m_02 - phones	S	141.3470
141.3470	DCB_se1_ag2_m_02 - phones	EH1	141.4370
141.4370	DCB_se1_ag2_m_02 - phones	P	141.4970
141.4970	DCB_se1_ag2_m_02 - phones	T	141.5570
141.5570	DCB_se1_ag2_m_02 - phones	AH0	141.6370
141.6370	DCB_se1_ag2_m_02 - phones	D	141.6670
141.6670	DCB_se1_ag2_m_02 - phones	B	141.7270
141.6670	DCB_se1_ag2_m_02 - words	but	141.8370
141.7270	DCB_se1_ag2_m_02 - phones	AH1	141.7870
141.7870	DCB_se1_ag2_m_02 - phones	T	141.8370
141.8370	DCB_se1_ag2_m_02 - words	i	142.0470
141.8370	DCB_se1_ag2_m_02 - phones	AY1	142.0470
142.0470	DCB_se1_ag2_m_02 - phones	JH	142.1070
142.0470	DCB_se1_ag2_m_02 - words	just	142.4170
142.1070	DCB_se1_ag2_m_02 - phones	AH1	142.2170
142.2170	DCB_se1_ag2_m_02 - phones	S	142.3670
142.3670	DCB_se1_ag2_m_02 - phones	T	142.4170
142.8810	DCB_se1_ag2_m_02 - phones	sil	142.9710
142.9710	DCB_se1_ag2_m_02 - words	i	143.1010
142.9710	DCB_se1_ag2_m_02 - phones	AY1	143.1010
143.1010	DCB_se1_ag2_m_02 - phones	S	143.1910
143.1010	DCB_se1_ag2_m_02 - words	started	143.4210
143.1910	DCB_se1_ag2_m_02 - phones	T	143.2410
143.2410	DCB_se1_ag2_m_02 - phones	AA1	143.2910
143.2910	DCB_se1_ag2_m_02 - phones	R	143.3310
143.3310	DCB_se1_ag2_m_02 - phones	T	143.3610
143.3610	DCB_se1_ag2_m_02 - phones	AH0	143.3910
143.3910	DCB_se1_ag2_m_02 - phones	D	143.4210
143.4210	DCB_se1_ag2_m_02 - phones	L	143.4810
143.4210	DCB_se1_ag2_m_02 - words	listening	143.8910
143.4810	DCB_se1_ag2_m_02 - phones	IH1	143.5610
143.5610	DCB_se1_ag2_m_02 - phones	S	143.6810
143.6810	DCB_se1_ag2_m_02 - phones	AH0	143.7110
143.7110	DCB_se1_ag2_m_02 - phones	N	143.7510
143.7510	DCB_se1_ag2_m_02 - phones	IH0	143.8010
143.8010	DCB_se1_ag2_m_02 - phones	NG	143.8910
143.8910	DCB_se1_ag2_m_02 - phones	W	143.9310
143.8910	DCB_se1_ag2_m_02 - words	what	144.0010
143.9310	DCB_se1_ag2_m_02 - phones	AH1	143.9610
143.9610	DCB_se1_ag2_m_02 - phones	T	144.0010
144.0010	DCB_se1_ag2_m_02 - phones	W	144.0610
144.0010	DCB_se1_ag2_m_02 - words	was	144.1810
144.0610	DCB_se1_ag2_m_02 - phones	AH0	144.1010
144.1010	DCB_se1_ag2_m_02 - phones	Z	144.1810
144.1810	DCB_se1_ag2_m_02 - phones	G	144.2310
144.1810	DCB_se1_ag2_m_02 - words	going	144.4810
144.2310	DCB_se1_ag2_m_02 - phones	OW1	144.4110
144.4110	DCB_se1_ag2_m_02 - phones	IH0	144.4410
144.4410	DCB_se1_ag2_m_02 - phones	N	144.4810
144.4810	DCB_se1_ag2_m_02 - phones	AO1	144.6310
144.4810	DCB_se1_ag2_m_02 - words	on	144.8710
144.6310	DCB_se1_ag2_m_02 - phones	N	144.8710
144.8710	DCB_se1_ag2_m_02 - phones	sp	144.9410
145.5329	DCB_se1_ag2_m_02 - phones	AE1	145.8229
145.5329	DCB_se1_ag2_m_02 - words	and	145.8529
145.8229	DCB_se1_ag2_m_02 - phones	N	145.8529
145.8529	DCB_se1_ag2_m_02 - phones	sp	145.8829
145.8829	DCB_se1_ag2_m_02 - phones	AY1	146.0629
145.8829	DCB_se1_ag2_m_02 - words	i	146.0629
146.0629	DCB_se1_ag2_m_02 - phones	N	146.1429
146.0629	DCB_se1_ag2_m_02 - words	never	146.4429
146.1429	DCB_se1_ag2_m_02 - phones	EH1	146.2429
146.2429	DCB_se1_ag2_m_02 - phones	V	146.3029
146.3029	DCB_se1_ag2_m_02 - phones	ER0	146.4429
146.4429	DCB_se1_ag2_m_02 - phones	R	146.4829
146.4429	DCB_se1_ag2_m_02 - words	really	146.6829
146.4829	DCB_se1_ag2_m_02 - phones	IH1	146.5329
146.5329	DCB_se1_ag2_m_02 - phones	L	146.6029
146.6029	DCB_se1_ag2_m_02 - phones	IY0	146.6829
146.6829	DCB_se1_ag2_m_02 - phones	K	146.8029
146.6829	DCB_se1_ag2_m_02 - words	could	146.8929
146.8029	DCB_se1_ag2_m_02 - phones	UH1	146.8429
146.8429	DCB_se1_ag2_m_02 - phones	D	146.8929
146.8929	DCB_se1_ag2_m_02 - phones	AH2	146.9429
146.8929	DCB_se1_ag2_m_02 - words	understand	147.5429
146.9429	DCB_se1_ag2_m_02 - phones	N	147.0029
147.0029	DCB_se1_ag2_m_02 - phones	D	147.0629
147.0629	DCB_se1_ag2_m_02 - phones	ER0	147.1129
147.1129	DCB_se1_ag2_m_02 - phones	S	147.2029
147.2029	DCB_se1_ag2_m_02 - phones	T	147.2729
147.2729	DCB_se1_ag2_m_02 - phones	AE1	147.4829
147.4829	DCB_se1_ag2_m_02 - phones	N	147.5129
147.5129	DCB_se1_ag2_m_02 - phones	D	147.5429
147.5429	DCB_se1_ag2_m_02 - phones	L	147.6229
147.5429	DCB_se1_ag2_m_02 - words	like	147.7629
147.6229	DCB_se1_ag2_m_02 - phones	AY1	147.7129
147.7129	DCB_se1_ag2_m_02 - phones	K	147.7629
147.7629	DCB_se1_ag2_m_02 - phones	sp	148.7230
148.7230	DCB_se1_ag2_m_02 - phones	L	148.7830
148.7230	DCB_se1_ag2_m_02 - words	like	148.9030
148.7830	DCB_se1_ag2_m_02 - phones	AY1	148.8530
148.8530	DCB_se1_ag2_m_02 - phones	K	148.9030
148.9030	DCB_se1_ag2_m_02 - phones	AY1	149.0330
148.9030	DCB_se1_ag2_m_02 - words	i	149.0330
149.0330	DCB_se1_ag2_m_02 - phones	AO1	149.0830
149.0330	DCB_se1_ag2_m_02 - words	always	149.4230
149.0830	DCB_se1_ag2_m_02 - phones	L	149.1630
149.1630	DCB_se1_ag2_m_02 - phones	W	149.2330
149.2330	DCB_se1_ag2_m_02 - phones	IY0	149.3030
149.3030	DCB_se1_ag2_m_02 - phones	Z	149.4230
149.4230	DCB_se1_ag2_m_02 - phones	F	149.4830
149.4230	DCB_se1_ag2_m_02 - words	feel	149.5730
149.4830	DCB_se1_ag2_m_02 - phones	IY1	149.5430
149.5430	DCB_se1_ag2_m_02 - phones	L	149.5730
149.5730	DCB_se1_ag2_m_02 - phones	L	149.6330
149.5730	DCB_se1_ag2_m_02 - words	like	149.7530
149.6330	DCB_se1_ag2_m_02 - phones	AY1	149.6830
149.6830	DCB_se1_ag2_m_02 - phones	K	149.7530
149.7530	DCB_se1_ag2_m_02 - phones	IH1	149.7930
149.7530	DCB_se1_ag2_m_02 - words	it	149.8530
149.7930	DCB_se1_ag2_m_02 - phones	T	149.8530
149.8530	DCB_se1_ag2_m_02 - phones	W	149.9030
149.8530	DCB_se1_ag2_m_02 - words	was	150.0030
149.9030	DCB_se1_ag2_m_02 - phones	AH0	149.9330
149.9330	DCB_se1_ag2_m_02 - phones	Z	150.0030
150.0030	DCB_se1_ag2_m_02 - words	a	150.0830
150.0030	DCB_se1_ag2_m_02 - phones	AH0	150.0830
150.0830	DCB_se1_ag2_m_02 - phones	P	150.2430
150.0830	DCB_se1_ag2_m_02 - words	pattern	150.7030
150.2430	DCB_se1_ag2_m_02 - phones	AE1	150.4230
150.4230	DCB_se1_ag2_m_02 - phones	T	150.4830
150.4830	DCB_se1_ag2_m_02 - phones	ER0	150.6330
150.6330	DCB_se1_ag2_m_02 - phones	N	150.7030
150.9341	DCB_se1_ag2_m_02 - phones	L	151.0141
150.9341	DCB_se1_ag2_m_02 - words	like	151.1541
151.0141	DCB_se1_ag2_m_02 - phones	AY1	151.1141
151.1141	DCB_se1_ag2_m_02 - phones	K	151.1541
151.1541	DCB_se1_ag2_m_02 - phones	EH1	151.2641
151.1541	DCB_se1_ag2_m_02 - words	every	151.4741
151.2641	DCB_se1_ag2_m_02 - phones	V	151.3141
151.3141	DCB_se1_ag2_m_02 - phones	R	151.3741
151.3741	DCB_se1_ag2_m_02 - phones	IY0	151.4741
151.4741	DCB_se1_ag2_m_02 - phones	Y	151.6541
151.4741	DCB_se1_ag2_m_02 - words	year	151.9141
151.6541	DCB_se1_ag2_m_02 - phones	IH1	151.8741
151.8741	DCB_se1_ag2_m_02 - phones	R	151.9141
[truncated: 8,710 more rows]
