# Supplementary material for: Considering Performance in the Automated and Manual Coding of Sociolinguistic Variables: Lessons From Variable (ING)
Source: Front Artif Intell. 2021 Apr 29;4:648543. doi: 10.3389/frai.2021.648543 (PMC8117961; doi:10.3389/frai.2021.648543)
Supplement: Supplementary file 4 [file Data_Sheet_4.ZIP › CORAAL_Aligned_as_Tables/DCB_se3_ag1_m_01_2_txout.txt]

tmin	tier	text	tmax
0.5310	DCB_int_01 - phones	T	0.6710
0.5310	DCB_int_01 - words	talk	0.8010
0.6710	DCB_int_01 - phones	AO1	0.7210
0.7210	DCB_int_01 - phones	K	0.8010
0.8010	DCB_int_01 - phones	AH0	0.8410
0.8010	DCB_int_01 - words	about	0.9610
0.8410	DCB_int_01 - phones	B	0.9010
0.9010	DCB_int_01 - phones	AW1	0.9310
0.9310	DCB_int_01 - phones	T	0.9610
0.9610	DCB_int_01 - phones	HH	1.0510
0.9610	DCB_int_01 - words	how	1.0910
1.0510	DCB_int_01 - phones	AW1	1.0910
1.0910	DCB_int_01 - phones	P	1.2110
1.0910	DCB_int_01 - words	people	1.4610
1.2110	DCB_int_01 - phones	IY1	1.2510
1.2510	DCB_int_01 - phones	P	1.3410
1.3410	DCB_int_01 - phones	AH0	1.3810
1.3810	DCB_int_01 - phones	L	1.4610
1.4610	DCB_int_01 - phones	T	1.5610
1.4610	DCB_int_01 - words	talk	1.7110
1.5610	DCB_int_01 - phones	AO1	1.6310
1.6310	DCB_int_01 - phones	K	1.7110
1.7110	DCB_int_01 - phones	AH0	1.7710
1.7110	DCB_int_01 - words	about	1.9510
1.7710	DCB_int_01 - phones	B	1.8210
1.8210	DCB_int_01 - phones	AW1	1.9110
1.9110	DCB_int_01 - phones	T	1.9510
1.9510	DCB_int_01 - phones	IH0	1.9810
1.9510	DCB_int_01 - words	in	2.0810
1.9810	DCB_int_01 - phones	N	2.0810
2.0810	DCB_int_01 - phones	sp	2.2310
2.2310	DCB_int_01 - words	uh	2.2610
2.2310	DCB_int_01 - phones	AH1	2.2610
2.2610	DCB_int_01 - phones	sp	2.3910
2.3910	DCB_int_01 - phones	T	2.5210
2.3910	DCB_int_01 - words	talk	2.6910
2.5210	DCB_int_01 - phones	AO1	2.6210
2.6210	DCB_int_01 - phones	K	2.6910
2.6910	DCB_int_01 - phones	AH0	2.7610
2.6910	DCB_int_01 - words	about	3.1710
2.7610	DCB_int_01 - phones	B	2.8110
2.8110	DCB_int_01 - phones	AW1	3.0610
3.0610	DCB_int_01 - phones	T	3.1710
3.1710	DCB_int_01 - phones	sp	3.3928
3.3928	DCB_int_01 - phones	HH	3.5028
3.3928	DCB_int_01 - words	how	3.5428
3.5028	DCB_int_01 - phones	AW1	3.5428
3.5428	DCB_int_01 - phones	P	3.6728
3.5428	DCB_int_01 - words	people	3.8828
3.6728	DCB_int_01 - phones	IY1	3.7028
3.7028	DCB_int_01 - phones	P	3.7928
3.7928	DCB_int_01 - phones	AH0	3.8328
3.8328	DCB_int_01 - phones	L	3.8828
3.8828	DCB_int_01 - phones	T	4.0428
3.8828	DCB_int_01 - words	talk	4.2728
4.0428	DCB_int_01 - phones	AO1	4.1528
4.1528	DCB_int_01 - phones	K	4.2728
4.2728	DCB_int_01 - phones	IH1	4.3028
4.2728	DCB_int_01 - words	in	4.3928
4.3028	DCB_int_01 - phones	N	4.3928
4.3928	DCB_int_01 - phones	DH	4.4228
4.3928	DCB_int_01 - words	this	4.5428
4.4228	DCB_int_01 - phones	IH0	4.4728
4.4728	DCB_int_01 - phones	S	4.5428
4.5428	DCB_int_01 - phones	sp	4.5728
4.5728	DCB_int_01 - phones	EH1	4.7128
4.5728	DCB_int_01 - words	area	4.9728
4.7128	DCB_int_01 - phones	R	4.8128
4.8128	DCB_int_01 - phones	IY0	4.9428
4.9428	DCB_int_01 - phones	AH0	4.9728
4.9728	DCB_int_01 - phones	sp	8.6321
6.2600	DCB_se3_ag1_m_01 - phones	IH0	6.3200
6.2600	DCB_se3_ag1_m_01 - words	it	6.3500
6.3200	DCB_se3_ag1_m_01 - phones	T	6.3500
6.3500	DCB_se3_ag1_m_01 - phones	S	6.4200
6.3500	DCB_se3_ag1_m_01 - words	s	6.4200
6.4200	DCB_se3_ag1_m_01 - phones	L	6.4500
6.4200	DCB_se3_ag1_m_01 - words	like	6.5600
6.4500	DCB_se3_ag1_m_01 - phones	AY1	6.4900
6.4900	DCB_se3_ag1_m_01 - phones	K	6.5600
6.5600	DCB_se3_ag1_m_01 - phones	W	6.6000
6.5600	DCB_se3_ag1_m_01 - words	with	6.6700
6.6000	DCB_se3_ag1_m_01 - phones	IH0	6.6300
6.6300	DCB_se3_ag1_m_01 - phones	DH	6.6700
6.6700	DCB_se3_ag1_m_01 - words	a	6.7100
6.6700	DCB_se3_ag1_m_01 - phones	EY1	6.7100
6.7100	DCB_se3_ag1_m_01 - phones	sp	6.8700
6.8700	DCB_se3_ag1_m_01 - phones	AE1	7.0800
6.8700	DCB_se3_ag1_m_01 - words	accent	7.5100
7.0800	DCB_se3_ag1_m_01 - phones	K	7.2000
7.2000	DCB_se3_ag1_m_01 - phones	S	7.3200
7.3200	DCB_se3_ag1_m_01 - phones	EH2	7.4300
7.4300	DCB_se3_ag1_m_01 - phones	N	7.4600
7.4600	DCB_se3_ag1_m_01 - phones	T	7.5100
7.5100	DCB_se3_ag1_m_01 - phones	sp	7.5800
7.5800	DCB_se3_ag1_m_01 - phones	S	7.7100
7.5800	DCB_se3_ag1_m_01 - words	sometimes	8.3800
7.7100	DCB_se3_ag1_m_01 - phones	AH1	7.7700
7.7700	DCB_se3_ag1_m_01 - phones	M	7.8600
7.8600	DCB_se3_ag1_m_01 - phones	T	7.9200
7.9200	DCB_se3_ag1_m_01 - phones	AY2	8.1000
8.1000	DCB_se3_ag1_m_01 - phones	M	8.1900
8.1900	DCB_se3_ag1_m_01 - phones	Z	8.3800
8.5721	DCB_se3_ag1_m_01 - phones	sil	8.6521
8.6321	DCB_int_01 - phones	L	8.7221
8.6321	DCB_int_01 - words	like	8.8221
8.6521	DCB_se3_ag1_m_01 - words	i	8.8221
8.6521	DCB_se3_ag1_m_01 - phones	AY1	8.8221
8.7221	DCB_int_01 - phones	AY1	8.7921
8.7921	DCB_int_01 - phones	K	8.8221
8.8221	DCB_se3_ag1_m_01 - phones	TH	8.9121
8.8221	DCB_se3_ag1_m_01 - words	think	9.1921
8.8221	DCB_int_01 - phones	sp	25.5441
8.9121	DCB_se3_ag1_m_01 - phones	IH1	9.0121
9.0121	DCB_se3_ag1_m_01 - phones	NG	9.1221
9.1221	DCB_se3_ag1_m_01 - phones	K	9.1921
9.5670	DCB_se3_ag1_m_01 - phones	sil	9.6070
9.6070	DCB_se3_ag1_m_01 - phones	L	9.6770
9.6070	DCB_se3_ag1_m_01 - words	like	9.9470
9.6770	DCB_se3_ag1_m_01 - phones	AY1	9.7770
9.7770	DCB_se3_ag1_m_01 - phones	K	9.9470
9.9470	DCB_se3_ag1_m_01 - phones	sp	10.7610
10.7610	DCB_se3_ag1_m_01 - phones	IH0	10.8110
10.7610	DCB_se3_ag1_m_01 - words	in	10.8410
10.8110	DCB_se3_ag1_m_01 - phones	N	10.8410
10.8410	DCB_se3_ag1_m_01 - phones	D	10.9210
10.8410	DCB_se3_ag1_m_01 - words	dc	11.2410
10.9210	DCB_se3_ag1_m_01 - phones	IY1	11.0310
11.0310	DCB_se3_ag1_m_01 - phones	S	11.1410
11.1410	DCB_se3_ag1_m_01 - phones	IY1	11.2410
11.2410	DCB_se3_ag1_m_01 - phones	W	11.2810
11.2410	DCB_se3_ag1_m_01 - words	we	11.3610
11.2810	DCB_se3_ag1_m_01 - phones	IY1	11.3610
11.3610	DCB_se3_ag1_m_01 - phones	K	11.4710
11.3610	DCB_se3_ag1_m_01 - words	create	11.6510
11.4710	DCB_se3_ag1_m_01 - phones	R	11.5410
11.5410	DCB_se3_ag1_m_01 - phones	IY0	11.5710
11.5710	DCB_se3_ag1_m_01 - phones	EY1	11.6010
11.6010	DCB_se3_ag1_m_01 - phones	T	11.6510
11.6510	DCB_se3_ag1_m_01 - phones	AW1	11.7710
11.6510	DCB_se3_ag1_m_01 - words	our	11.8910
11.7710	DCB_se3_ag1_m_01 - phones	R	11.8910
11.8910	DCB_se3_ag1_m_01 - phones	OW1	12.0710
11.8910	DCB_se3_ag1_m_01 - words	own	12.1410
12.0710	DCB_se3_ag1_m_01 - phones	N	12.1410
12.1410	DCB_se3_ag1_m_01 - phones	sp	12.6573
12.6573	DCB_se3_ag1_m_01 - phones	AE1	12.8173
12.6573	DCB_se3_ag1_m_01 - words	accent	13.1873
12.8173	DCB_se3_ag1_m_01 - phones	K	12.9373
12.9373	DCB_se3_ag1_m_01 - phones	S	13.0073
13.0073	DCB_se3_ag1_m_01 - phones	EH2	13.0973
13.0973	DCB_se3_ag1_m_01 - phones	N	13.1273
13.1273	DCB_se3_ag1_m_01 - phones	T	13.1873
13.1873	DCB_se3_ag1_m_01 - phones	sp	13.2773
13.2773	DCB_se3_ag1_m_01 - phones	W	13.3573
13.2773	DCB_se3_ag1_m_01 - words	we	13.4473
13.3573	DCB_se3_ag1_m_01 - phones	IY1	13.4473
13.4473	DCB_se3_ag1_m_01 - phones	B	13.4973
13.4473	DCB_se3_ag1_m_01 - words	be	13.5473
13.4973	DCB_se3_ag1_m_01 - phones	IY0	13.5473
13.5473	DCB_se3_ag1_m_01 - phones	L	13.6173
13.5473	DCB_se3_ag1_m_01 - words	like	13.7373
13.6173	DCB_se3_ag1_m_01 - phones	AY1	13.6873
13.6873	DCB_se3_ag1_m_01 - phones	K	13.7373
13.7373	DCB_se3_ag1_m_01 - phones	D	13.8473
13.7373	DCB_se3_ag1_m_01 - words	dang	14.6073
13.8473	DCB_se3_ag1_m_01 - phones	AE1	14.3773
14.3773	DCB_se3_ag1_m_01 - phones	NG	14.6073
14.6073	DCB_se3_ag1_m_01 - phones	sp	14.6373
14.6373	DCB_se3_ag1_m_01 - phones	AO1	14.8073
14.6373	DCB_se3_ag1_m_01 - words	or	14.9373
14.8073	DCB_se3_ag1_m_01 - phones	R	14.9373
15.5880	DCB_se3_ag1_m_01 - phones	AO1	15.8180
15.5880	DCB_se3_ag1_m_01 - words	or	15.9480
15.8180	DCB_se3_ag1_m_01 - phones	R	15.9480
15.9480	DCB_se3_ag1_m_01 - phones	sp	17.1469
17.1469	DCB_se3_ag1_m_01 - phones	AO1	17.1969
17.1469	DCB_se3_ag1_m_01 - words	or	17.2769
17.1969	DCB_se3_ag1_m_01 - phones	R	17.2769
17.2769	DCB_se3_ag1_m_01 - phones	W	17.3469
17.2769	DCB_se3_ag1_m_01 - words	with	17.6169
17.3469	DCB_se3_ag1_m_01 - phones	IH1	17.5069
17.5069	DCB_se3_ag1_m_01 - phones	DH	17.6169
17.6169	DCB_se3_ag1_m_01 - phones	sp	17.6869
17.8186	DCB_se3_ag1_m_01 - phones	AO1	17.9186
17.8186	DCB_se3_ag1_m_01 - words	or	18.1986
17.9186	DCB_se3_ag1_m_01 - phones	R	18.1986
18.1986	DCB_se3_ag1_m_01 - phones	AH1	18.5286
18.1986	DCB_se3_ag1_m_01 - words	um	18.7386
18.5286	DCB_se3_ag1_m_01 - phones	M	18.7386
18.7386	DCB_se3_ag1_m_01 - phones	sp	22.0454
22.0454	DCB_se3_ag1_m_01 - words	i	22.0754
22.0454	DCB_se3_ag1_m_01 - phones	AY1	22.0754
22.0754	DCB_se3_ag1_m_01 - phones	W	22.1254
22.0754	DCB_se3_ag1_m_01 - words	wanna	22.2554
22.1254	DCB_se3_ag1_m_01 - phones	AA1	22.1654
22.1654	DCB_se3_ag1_m_01 - phones	N	22.2154
22.2154	DCB_se3_ag1_m_01 - phones	AH0	22.2554
22.2554	DCB_se3_ag1_m_01 - phones	sp	22.2854
22.2854	DCB_se3_ag1_m_01 - phones	S	22.4154
22.2854	DCB_se3_ag1_m_01 - words	say	22.7654
22.4154	DCB_se3_ag1_m_01 - phones	EY1	22.7654
23.4473	DCB_se3_ag1_m_01 - phones	sil	23.5073
23.5073	DCB_se3_ag1_m_01 - phones	W	23.5573
23.5073	DCB_se3_ag1_m_01 - words	we	23.6473
23.5573	DCB_se3_ag1_m_01 - phones	IY1	23.6473
23.6473	DCB_se3_ag1_m_01 - phones	K	23.6773
23.6473	DCB_se3_ag1_m_01 - words	create	23.8873
23.6773	DCB_se3_ag1_m_01 - phones	R	23.7773
23.7773	DCB_se3_ag1_m_01 - phones	IY0	23.8273
23.8273	DCB_se3_ag1_m_01 - phones	EY1	23.8573
23.8573	DCB_se3_ag1_m_01 - phones	T	23.8873
23.8873	DCB_se3_ag1_m_01 - phones	AA1	23.9173
23.8873	DCB_se3_ag1_m_01 - words	our	23.9973
23.9173	DCB_se3_ag1_m_01 - phones	R	23.9973
23.9973	DCB_se3_ag1_m_01 - phones	OW1	24.1973
23.9973	DCB_se3_ag1_m_01 - words	own	24.3173
24.1973	DCB_se3_ag1_m_01 - phones	N	24.3173
24.3173	DCB_se3_ag1_m_01 - phones	W	24.3973
24.3173	DCB_se3_ag1_m_01 - words	words	24.9773
24.3973	DCB_se3_ag1_m_01 - phones	ER1	24.6673
24.6673	DCB_se3_ag1_m_01 - phones	D	24.7073
24.7073	DCB_se3_ag1_m_01 - phones	Z	24.9773
25.5441	DCB_int_01 - phones	G	25.5741
25.5441	DCB_int_01 - words	give	25.6341
25.5741	DCB_int_01 - phones	IH1	25.6041
25.6041	DCB_int_01 - phones	V	25.6341
25.6341	DCB_int_01 - phones	M	25.6641
25.6341	DCB_int_01 - words	me	25.7441
25.6641	DCB_int_01 - phones	IY1	25.7441
25.7441	DCB_int_01 - phones	S	25.8141
25.7441	DCB_int_01 - words	some	25.9641
25.8141	DCB_int_01 - phones	AH1	25.8641
25.8641	DCB_int_01 - phones	M	25.9641
25.9641	DCB_int_01 - phones	sp	26.3141
26.3141	DCB_int_01 - phones	W	26.4241
26.3141	DCB_int_01 - words	words	26.5841
26.4241	DCB_int_01 - phones	ER1	26.5041
26.5041	DCB_int_01 - phones	D	26.5341
26.5341	DCB_int_01 - phones	Z	26.5841
26.5841	DCB_int_01 - phones	DH	26.6141
26.5841	DCB_int_01 - words	that	26.6941
26.6141	DCB_int_01 - phones	AH0	26.6441
26.6441	DCB_int_01 - phones	T	26.6941
26.6941	DCB_int_01 - phones	Y	26.7741
26.6941	DCB_int_01 - words	y'all	27.0441
26.7741	DCB_int_01 - phones	AO2	26.8241
26.8241	DCB_int_01 - phones	L	27.0441
27.0441	DCB_int_01 - phones	sp	27.0741
27.0741	DCB_int_01 - phones	Y	27.1341
27.0741	DCB_int_01 - words	you	27.2141
27.1341	DCB_int_01 - phones	UW1	27.2141
27.2141	DCB_int_01 - phones	TH	27.2841
27.2141	DCB_int_01 - words	think	27.4341
27.2841	DCB_int_01 - phones	IH1	27.3141
27.3141	DCB_int_01 - phones	NG	27.4041
27.4041	DCB_int_01 - phones	K	27.4341
27.4341	DCB_int_01 - phones	sp	27.5841
27.5841	DCB_int_01 - phones	D	27.7241
27.5841	DCB_int_01 - words	dc	27.9541
27.7241	DCB_int_01 - phones	IY1	27.8141
27.8141	DCB_int_01 - phones	S	27.9241
27.9241	DCB_int_01 - phones	IY1	27.9541
27.9541	DCB_int_01 - phones	P	28.0541
27.9541	DCB_int_01 - words	people	28.2541
28.0541	DCB_int_01 - phones	IY1	28.0941
28.0941	DCB_int_01 - phones	P	28.1541
28.1541	DCB_int_01 - phones	AH0	28.1941
28.1941	DCB_int_01 - phones	L	28.2541
28.2541	DCB_int_01 - phones	K	28.3441
28.2541	DCB_int_01 - words	create	28.7041
28.3441	DCB_int_01 - phones	R	28.4041
28.4041	DCB_int_01 - phones	IY0	28.4841
28.4841	DCB_int_01 - phones	EY1	28.6141
28.6141	DCB_int_01 - phones	T	28.7041
28.7396	DCB_se3_ag1_m_01 - phones	sil	28.8096
28.8096	DCB_se3_ag1_m_01 - phones	L	28.8696
28.8096	DCB_se3_ag1_m_01 - words	like	29.0496
28.8696	DCB_se3_ag1_m_01 - phones	AY1	28.9396
28.9396	DCB_se3_ag1_m_01 - phones	K	29.0496
29.0496	DCB_se3_ag1_m_01 - phones	S	29.1996
29.0496	DCB_se3_ag1_m_01 - words	stink	29.6696
29.1996	DCB_se3_ag1_m_01 - phones	T	29.2496
29.2496	DCB_se3_ag1_m_01 - phones	IH1	29.3296
29.3296	DCB_se3_ag1_m_01 - phones	NG	29.4796
29.4796	DCB_se3_ag1_m_01 - phones	K	29.6696
30.4702	DCB_int_01 - phones	W	30.5102
30.4702	DCB_int_01 - words	what	30.5702
30.5102	DCB_int_01 - phones	AH1	30.5402
30.5402	DCB_int_01 - phones	T	30.5702
30.5702	DCB_int_01 - phones	D	30.6002
30.5702	DCB_int_01 - words	does	30.6602
30.6002	DCB_int_01 - phones	IH0	30.6302
30.6302	DCB_int_01 - phones	Z	30.6602
30.6602	DCB_int_01 - phones	DH	30.6902
30.6602	DCB_int_01 - words	that	30.7902
30.6902	DCB_int_01 - phones	AH0	30.7502
30.7502	DCB_int_01 - phones	T	30.7902
30.7902	DCB_int_01 - phones	M	30.8402
30.7902	DCB_int_01 - words	mean	30.9002
30.8402	DCB_int_01 - phones	IY1	30.8702
30.8702	DCB_int_01 - phones	N	30.9002
30.8835	DCB_se3_ag1_m_01 - phones	sil	30.9135
30.9002	DCB_int_01 - phones	sp	34.0834
30.9135	DCB_se3_ag1_m_01 - phones	DH	30.9535
30.9135	DCB_se3_ag1_m_01 - words	that	31.0335
30.9535	DCB_se3_ag1_m_01 - phones	AE1	30.9935
30.9935	DCB_se3_ag1_m_01 - phones	T	31.0335
31.0335	DCB_se3_ag1_m_01 - phones	M	31.0835
31.0335	DCB_se3_ag1_m_01 - words	means	31.2735
31.0835	DCB_se3_ag1_m_01 - phones	IY1	31.1735
31.1735	DCB_se3_ag1_m_01 - phones	N	31.2035
31.2035	DCB_se3_ag1_m_01 - phones	Z	31.2735
31.2735	DCB_se3_ag1_m_01 - phones	L	31.3135
31.2735	DCB_se3_ag1_m_01 - words	like	31.5035
31.3135	DCB_se3_ag1_m_01 - phones	AY1	31.3735
31.3735	DCB_se3_ag1_m_01 - phones	K	31.5035
31.5035	DCB_se3_ag1_m_01 - phones	B	31.5635
31.5035	DCB_se3_ag1_m_01 - words	boo	31.8935
31.5635	DCB_se3_ag1_m_01 - phones	UW1	31.8935
34.0834	DCB_int_01 - phones	L	34.1434
34.0834	DCB_int_01 - words	like	34.3934
34.1434	DCB_int_01 - phones	AY1	34.2534
34.2534	DCB_int_01 - phones	K	34.3934
34.3934	DCB_int_01 - phones	sp	34.4334
34.8797	DCB_int_01 - phones	Y	35.0097
34.8797	DCB_int_01 - words	you	35.0597
35.0097	DCB_int_01 - phones	UW1	35.0597
35.0597	DCB_int_01 - phones	M	35.1397
35.0597	DCB_int_01 - words	my	35.2397
35.1397	DCB_int_01 - phones	AY1	35.2397
35.2397	DCB_int_01 - phones	B	35.2997
35.2397	DCB_int_01 - words	boo	35.5397
35.2997	DCB_int_01 - phones	UW1	35.5397
35.5397	DCB_int_01 - phones	sp	38.2858
35.8466	DCB_se3_ag1_m_01 - phones	sil	35.9766
35.9766	DCB_se3_ag1_m_01 - phones	R	36.0466
35.9766	DCB_se3_ag1_m_01 - words	right	36.2266
36.0466	DCB_se3_ag1_m_01 - phones	AY1	36.1866
36.1866	DCB_se3_ag1_m_01 - phones	T	36.2266
36.2266	DCB_se3_ag1_m_01 - phones	L	36.2866
36.2266	DCB_se3_ag1_m_01 - words	like	36.4966
36.2866	DCB_se3_ag1_m_01 - phones	AY1	36.3466
36.3466	DCB_se3_ag1_m_01 - phones	K	36.4966
36.4966	DCB_se3_ag1_m_01 - phones	B	36.5566
36.4966	DCB_se3_ag1_m_01 - words	boo	36.7666
36.5566	DCB_se3_ag1_m_01 - phones	UW1	36.7666
36.7666	DCB_se3_ag1_m_01 - phones	L	36.8766
36.7666	DCB_se3_ag1_m_01 - words	like	37.0866
36.8766	DCB_se3_ag1_m_01 - phones	AY1	36.9766
36.9766	DCB_se3_ag1_m_01 - phones	K	37.0866
37.0866	DCB_se3_ag1_m_01 - phones	sp	37.5111
37.5111	DCB_se3_ag1_m_01 - phones	L	37.5611
37.5111	DCB_se3_ag1_m_01 - words	like	37.7911
37.5611	DCB_se3_ag1_m_01 - phones	AY1	37.6411
37.6411	DCB_se3_ag1_m_01 - phones	K	37.7911
37.7911	DCB_se3_ag1_m_01 - phones	B	37.8511
37.7911	DCB_se3_ag1_m_01 - words	boo	38.1611
37.8511	DCB_se3_ag1_m_01 - phones	UW1	38.1611
38.2858	DCB_int_01 - phones	OW1	38.3958
38.2858	DCB_int_01 - words	oh	38.3958
38.3958	DCB_int_01 - phones	L	38.4558
38.3958	DCB_int_01 - words	like	38.6358
38.4558	DCB_int_01 - phones	AY1	38.5258
38.5258	DCB_int_01 - phones	K	38.6358
38.6358	DCB_int_01 - phones	B	38.7158
38.6358	DCB_int_01 - words	boo	38.9058
38.6422	DCB_se3_ag1_m_01 - phones	L	38.7222
38.6422	DCB_se3_ag1_m_01 - words	like	38.9122
38.7158	DCB_int_01 - phones	UW1	38.9058
38.7222	DCB_se3_ag1_m_01 - phones	AY1	38.8022
38.8022	DCB_se3_ag1_m_01 - phones	K	38.9122
38.9058	DCB_int_01 - phones	sp	39.7231
38.9122	DCB_se3_ag1_m_01 - phones	B	38.9622
38.9122	DCB_se3_ag1_m_01 - words	bae	39.2722
38.9622	DCB_se3_ag1_m_01 - phones	AY1	39.2722
39.2722	DCB_se3_ag1_m_01 - phones	sp	39.3022
39.3022	DCB_se3_ag1_m_01 - phones	B	39.3622
39.3022	DCB_se3_ag1_m_01 - words	bae	39.5722
39.3622	DCB_se3_ag1_m_01 - phones	AY1	39.5722
39.5722	DCB_se3_ag1_m_01 - phones	sp	40.9347
39.7231	DCB_int_01 - phones	OW1	39.8631
39.7231	DCB_int_01 - words	oh	39.8631
39.8631	DCB_int_01 - phones	L	39.9331
39.8631	DCB_int_01 - words	like	40.1531
39.9331	DCB_int_01 - phones	AY1	39.9931
39.9931	DCB_int_01 - phones	K	40.1531
40.1531	DCB_int_01 - phones	B	40.2131
40.1531	DCB_int_01 - words	bae	40.4131
40.2131	DCB_int_01 - phones	AY1	40.4131
40.4131	DCB_int_01 - phones	OW1	40.8331
40.4131	DCB_int_01 - words	oh	40.8331
40.8331	DCB_int_01 - phones	sp	61.2558
40.9347	DCB_se3_ag1_m_01 - phones	OW2	41.0447
40.9347	DCB_se3_ag1_m_01 - words	okay	41.4147
41.0447	DCB_se3_ag1_m_01 - phones	K	41.1347
41.1347	DCB_se3_ag1_m_01 - phones	EY1	41.4147
41.4147	DCB_se3_ag1_m_01 - phones	sp	41.5953
41.5953	DCB_se3_ag1_m_01 - words	i	41.7153
41.5953	DCB_se3_ag1_m_01 - phones	AY1	41.7153
41.7153	DCB_se3_ag1_m_01 - phones	TH	41.8053
41.7153	DCB_se3_ag1_m_01 - words	think	42.1153
41.8053	DCB_se3_ag1_m_01 - phones	IH1	41.8653
41.8653	DCB_se3_ag1_m_01 - phones	NG	41.9753
41.9753	DCB_se3_ag1_m_01 - phones	K	42.1153
42.3160	DCB_se3_ag1_m_01 - phones	sil	42.3860
42.3860	DCB_se3_ag1_m_01 - phones	W	42.4260
42.3860	DCB_se3_ag1_m_01 - words	we	42.7960
42.4260	DCB_se3_ag1_m_01 - phones	IY1	42.7960
42.7960	DCB_se3_ag1_m_01 - phones	sp	42.8760
42.8760	DCB_se3_ag1_m_01 - phones	W	43.0060
42.8760	DCB_se3_ag1_m_01 - words	we	43.2760
43.0060	DCB_se3_ag1_m_01 - phones	IY1	43.2760
43.4511	DCB_se3_ag1_m_01 - phones	AY1	43.5711
43.4511	DCB_se3_ag1_m_01 - words	i	43.5711
43.5711	DCB_se3_ag1_m_01 - phones	TH	43.6511
43.5711	DCB_se3_ag1_m_01 - words	think	43.7611
43.6511	DCB_se3_ag1_m_01 - phones	IH1	43.6811
43.6811	DCB_se3_ag1_m_01 - phones	NG	43.7311
43.7311	DCB_se3_ag1_m_01 - phones	K	43.7611
43.7611	DCB_se3_ag1_m_01 - phones	W	43.8411
43.7611	DCB_se3_ag1_m_01 - words	we	43.9111
43.8411	DCB_se3_ag1_m_01 - phones	IY1	43.9111
43.9111	DCB_se3_ag1_m_01 - phones	Y	43.9411
43.9111	DCB_se3_ag1_m_01 - words	use	44.0911
43.9411	DCB_se3_ag1_m_01 - phones	UW1	44.0311
44.0311	DCB_se3_ag1_m_01 - phones	Z	44.0911
44.0911	DCB_se3_ag1_m_01 - phones	DH	44.1211
44.0911	DCB_se3_ag1_m_01 - words	the	44.1711
44.1211	DCB_se3_ag1_m_01 - phones	AH0	44.1711
44.1711	DCB_se3_ag1_m_01 - phones	T	44.3311
44.1711	DCB_se3_ag1_m_01 - words	term	44.6111
44.3311	DCB_se3_ag1_m_01 - phones	ER1	44.5211
44.5211	DCB_se3_ag1_m_01 - phones	M	44.6111
44.6111	DCB_se3_ag1_m_01 - phones	sp	44.6611
44.6611	DCB_se3_ag1_m_01 - phones	R	44.7711
44.6611	DCB_se3_ag1_m_01 - words	real	44.9811
44.7711	DCB_se3_ag1_m_01 - phones	IY1	44.8311
44.8311	DCB_se3_ag1_m_01 - phones	L	44.9811
44.9811	DCB_se3_ag1_m_01 - phones	G	45.0511
44.9811	DCB_se3_ag1_m_01 - words	good	45.2311
45.0511	DCB_se3_ag1_m_01 - phones	UH1	45.1911
45.1911	DCB_se3_ag1_m_01 - phones	D	45.2311
45.2311	DCB_se3_ag1_m_01 - phones	L	45.2811
45.2311	DCB_se3_ag1_m_01 - words	like	45.4911
45.2811	DCB_se3_ag1_m_01 - phones	AY1	45.3511
45.3511	DCB_se3_ag1_m_01 - phones	K	45.4911
45.4911	DCB_se3_ag1_m_01 - phones	B	45.5511
45.4911	DCB_se3_ag1_m_01 - words	bae	45.7711
45.5511	DCB_se3_ag1_m_01 - phones	AY1	45.7711
45.7711	DCB_se3_ag1_m_01 - phones	sp	46.4546
46.4546	DCB_se3_ag1_m_01 - phones	W	46.4846
46.4546	DCB_se3_ag1_m_01 - words	we	46.5146
46.4846	DCB_se3_ag1_m_01 - phones	IY1	46.5146
46.5146	DCB_se3_ag1_m_01 - phones	K	46.6046
46.5146	DCB_se3_ag1_m_01 - words	came	46.7146
46.6046	DCB_se3_ag1_m_01 - phones	EY1	46.6546
46.6546	DCB_se3_ag1_m_01 - phones	M	46.7146
46.7146	DCB_se3_ag1_m_01 - phones	AH1	46.7546
46.7146	DCB_se3_ag1_m_01 - words	up	46.7846
46.7546	DCB_se3_ag1_m_01 - phones	P	46.7846
46.7846	DCB_se3_ag1_m_01 - phones	W	46.8146
46.7846	DCB_se3_ag1_m_01 - words	with	46.9246
46.8146	DCB_se3_ag1_m_01 - phones	IH0	46.8546
46.8546	DCB_se3_ag1_m_01 - phones	DH	46.9246
46.9246	DCB_se3_ag1_m_01 - phones	B	46.9846
46.9246	DCB_se3_ag1_m_01 - words	bae	47.2146
46.9846	DCB_se3_ag1_m_01 - phones	AY1	47.2146
47.2146	DCB_se3_ag1_m_01 - phones	sp	48.9015
48.9015	DCB_se3_ag1_m_01 - phones	AY1	48.9915
48.9015	DCB_se3_ag1_m_01 - words	i	48.9915
48.9915	DCB_se3_ag1_m_01 - phones	sp	49.0215
49.0215	DCB_se3_ag1_m_01 - phones	W	49.0515
49.0215	DCB_se3_ag1_m_01 - words	wanna	49.2015
49.0515	DCB_se3_ag1_m_01 - phones	AA1	49.0815
49.0815	DCB_se3_ag1_m_01 - phones	N	49.1515
49.1515	DCB_se3_ag1_m_01 - phones	AH0	49.2015
49.2015	DCB_se3_ag1_m_01 - phones	sp	49.2315
49.2315	DCB_se3_ag1_m_01 - phones	S	49.4115
49.2315	DCB_se3_ag1_m_01 - words	say	49.7215
49.4115	DCB_se3_ag1_m_01 - phones	EY1	49.7215
49.7215	DCB_se3_ag1_m_01 - phones	sp	49.8415
55.6472	DCB_se3_ag1_m_01 - words	i	55.7572
55.6472	DCB_se3_ag1_m_01 - phones	AY1	55.7572
55.7572	DCB_se3_ag1_m_01 - phones	HH	55.9072
55.7572	DCB_se3_ag1_m_01 - words	have	56.0372
55.9072	DCB_se3_ag1_m_01 - phones	AE1	55.9372
55.9372	DCB_se3_ag1_m_01 - phones	V	56.0372
56.0372	DCB_se3_ag1_m_01 - phones	sp	56.1072
56.1072	DCB_se3_ag1_m_01 - phones	HH	56.3172
56.1072	DCB_se3_ag1_m_01 - words	heard	56.4672
56.3172	DCB_se3_ag1_m_01 - phones	ER1	56.4372
56.4372	DCB_se3_ag1_m_01 - phones	D	56.4672
56.4672	DCB_se3_ag1_m_01 - phones	DH	56.5072
56.4672	DCB_se3_ag1_m_01 - words	the	56.5372
56.5072	DCB_se3_ag1_m_01 - phones	AH0	56.5372
56.5372	DCB_se3_ag1_m_01 - phones	T	56.6972
56.5372	DCB_se3_ag1_m_01 - words	term	56.8572
56.6972	DCB_se3_ag1_m_01 - phones	ER1	56.7672
56.7672	DCB_se3_ag1_m_01 - phones	M	56.8572
56.8572	DCB_se3_ag1_m_01 - phones	sp	56.9472
56.9472	DCB_se3_ag1_m_01 - phones	AO1	57.2372
56.9472	DCB_se3_ag1_m_01 - words	op	57.4572
57.2372	DCB_se3_ag1_m_01 - phones	P	57.4572
58.0434	DCB_se3_ag1_m_01 - phones	sil	58.0834
58.0834	DCB_se3_ag1_m_01 - phones	DH	58.1234
58.0834	DCB_se3_ag1_m_01 - words	that	58.2134
58.1234	DCB_se3_ag1_m_01 - phones	AH0	58.1734
58.1734	DCB_se3_ag1_m_01 - phones	T	58.2134
58.2134	DCB_se3_ag1_m_01 - phones	M	58.2534
58.2134	DCB_se3_ag1_m_01 - words	means	58.4234
58.2534	DCB_se3_ag1_m_01 - phones	IY1	58.3034
58.3034	DCB_se3_ag1_m_01 - phones	N	58.3334
58.3334	DCB_se3_ag1_m_01 - phones	Z	58.4234
58.4234	DCB_se3_ag1_m_01 - phones	P	58.4834
58.4234	DCB_se3_ag1_m_01 - words	police	59.0734
58.4834	DCB_se3_ag1_m_01 - phones	AH0	58.5234
58.5234	DCB_se3_ag1_m_01 - phones	L	58.6534
58.6534	DCB_se3_ag1_m_01 - phones	IY1	58.8434
58.8434	DCB_se3_ag1_m_01 - phones	S	59.0734
61.2558	DCB_int_01 - phones	HH	61.3558
61.2558	DCB_int_01 - words	hm	62.2458
61.3558	DCB_int_01 - phones	M	62.2458
61.5351	DCB_se3_ag1_m_01 - words	<unk>	62.1251
61.5351	DCB_se3_ag1_m_01 - phones	spn	62.1251
62.9855	DCB_se3_ag1_m_01 - phones	sil	63.0455
63.0455	DCB_se3_ag1_m_01 - phones	IH1	63.1655
63.0455	DCB_se3_ag1_m_01 - words	it	63.2755
63.1655	DCB_se3_ag1_m_01 - phones	T	63.2755
63.2755	DCB_se3_ag1_m_01 - phones	Z	63.3155
63.2755	DCB_se3_ag1_m_01 - words	s	63.3155
63.3155	DCB_se3_ag1_m_01 - phones	IH1	63.4455
63.3155	DCB_se3_ag1_m_01 - words	it	63.5155
63.4455	DCB_se3_ag1_m_01 - phones	T	63.5155
63.5155	DCB_se3_ag1_m_01 - phones	S	63.5455
63.5155	DCB_se3_ag1_m_01 - words	s	63.5455
63.5455	DCB_se3_ag1_m_01 - phones	S	63.6055
63.5455	DCB_se3_ag1_m_01 - words	so	63.7655
63.6055	DCB_se3_ag1_m_01 - phones	OW1	63.7655
63.7655	DCB_se3_ag1_m_01 - phones	M	63.8255
63.7655	DCB_se3_ag1_m_01 - words	many	64.0355
63.8255	DCB_se3_ag1_m_01 - phones	EH1	63.9055
63.9055	DCB_se3_ag1_m_01 - phones	N	63.9655
63.9655	DCB_se3_ag1_m_01 - phones	IY0	64.0355
64.0355	DCB_se3_ag1_m_01 - phones	AH1	64.1655
64.0355	DCB_se3_ag1_m_01 - words	other	64.2855
64.1655	DCB_se3_ag1_m_01 - phones	DH	64.2255
64.2255	DCB_se3_ag1_m_01 - phones	ER0	64.2855
64.2855	DCB_se3_ag1_m_01 - phones	T	64.3855
64.2855	DCB_se3_ag1_m_01 - words	terms	64.6155
64.3855	DCB_se3_ag1_m_01 - phones	ER1	64.5255
64.5255	DCB_se3_ag1_m_01 - phones	M	64.5555
64.5555	DCB_se3_ag1_m_01 - phones	Z	64.6155
64.6155	DCB_se3_ag1_m_01 - phones	L	64.7055
64.6155	DCB_se3_ag1_m_01 - words	like	64.9155
64.7055	DCB_se3_ag1_m_01 - phones	AY1	64.7855
64.7855	DCB_se3_ag1_m_01 - phones	K	64.9155
64.9155	DCB_se3_ag1_m_01 - phones	AH1	65.1555
64.9155	DCB_se3_ag1_m_01 - words	um	65.4055
65.1555	DCB_se3_ag1_m_01 - phones	M	65.4055
70.9778	DCB_se3_ag1_m_01 - phones	sil	71.0278
71.0278	DCB_se3_ag1_m_01 - phones	AH0	71.0678
71.0278	DCB_se3_ag1_m_01 - words	i'm	71.1378
71.0678	DCB_se3_ag1_m_01 - phones	M	71.1378
71.1378	DCB_se3_ag1_m_01 - phones	N	71.1978
71.1378	DCB_se3_ag1_m_01 - words	not	71.3178
71.1978	DCB_se3_ag1_m_01 - phones	AA1	71.2878
71.2878	DCB_se3_ag1_m_01 - phones	T	71.3178
71.3178	DCB_se3_ag1_m_01 - phones	sp	71.3478
71.3478	DCB_se3_ag1_m_01 - phones	W	71.3878
71.3478	DCB_se3_ag1_m_01 - words	with	71.5178
71.3878	DCB_se3_ag1_m_01 - phones	IH0	71.4478
71.4478	DCB_se3_ag1_m_01 - phones	TH	71.5178
71.5178	DCB_se3_ag1_m_01 - phones	sp	71.5578
71.5578	DCB_se3_ag1_m_01 - phones	IH0	71.6578
71.5578	DCB_se3_ag1_m_01 - words	it	71.7878
71.6578	DCB_se3_ag1_m_01 - phones	T	71.7878
71.7878	DCB_se3_ag1_m_01 - phones	sp	71.9178
71.9178	DCB_se3_ag1_m_01 - phones	AY1	72.0178
71.9178	DCB_se3_ag1_m_01 - words	i	72.0178
72.0178	DCB_se3_ag1_m_01 - phones	D	72.0478
72.0178	DCB_se3_ag1_m_01 - words	don't	72.1878
72.0478	DCB_se3_ag1_m_01 - phones	OW1	72.1278
72.1278	DCB_se3_ag1_m_01 - phones	N	72.1878
72.1878	DCB_se3_ag1_m_01 - phones	L	72.2478
72.1878	DCB_se3_ag1_m_01 - words	like	72.3878
72.2478	DCB_se3_ag1_m_01 - phones	AY1	72.2878
72.2878	DCB_se3_ag1_m_01 - phones	K	72.3878
72.3878	DCB_se3_ag1_m_01 - phones	DH	72.4278
72.3878	DCB_se3_ag1_m_01 - words	the	72.4778
72.4278	DCB_se3_ag1_m_01 - phones	AH0	72.4778
72.4778	DCB_se3_ag1_m_01 - phones	S	72.5778
72.4778	DCB_se3_ag1_m_01 - words	slang	72.7978
72.5778	DCB_se3_ag1_m_01 - phones	L	72.6578
72.6578	DCB_se3_ag1_m_01 - phones	AE1	72.6978
72.6978	DCB_se3_ag1_m_01 - phones	NG	72.7978
72.7978	DCB_se3_ag1_m_01 - phones	T	72.8878
72.7978	DCB_se3_ag1_m_01 - words	talk	73.1878
72.8878	DCB_se3_ag1_m_01 - phones	AO1	73.0278
73.0278	DCB_se3_ag1_m_01 - phones	K	73.1878
73.1878	DCB_se3_ag1_m_01 - phones	sp	73.2178
73.2178	DCB_se3_ag1_m_01 - words	i	73.3678
73.2178	DCB_se3_ag1_m_01 - phones	AY1	73.3678
73.3678	DCB_se3_ag1_m_01 - phones	T	73.5178
73.3678	DCB_se3_ag1_m_01 - words	tell	73.6378
73.5178	DCB_se3_ag1_m_01 - phones	EH1	73.5778
73.5778	DCB_se3_ag1_m_01 - phones	L	73.6378
73.6378	DCB_se3_ag1_m_01 - phones	P	73.7178
73.6378	DCB_se3_ag1_m_01 - words	people	73.8978
73.7178	DCB_se3_ag1_m_01 - phones	IY1	73.7978
73.7978	DCB_se3_ag1_m_01 - phones	P	73.8378
73.8378	DCB_se3_ag1_m_01 - phones	AH0	73.8678
73.8678	DCB_se3_ag1_m_01 - phones	L	73.8978
73.8978	DCB_se3_ag1_m_01 - phones	DH	73.9378
73.8978	DCB_se3_ag1_m_01 - words	that	74.1578
73.9378	DCB_se3_ag1_m_01 - phones	AH0	74.0578
74.0578	DCB_se3_ag1_m_01 - phones	T	74.1578
74.8804	DCB_se3_ag1_m_01 - phones	sil	74.9304
74.9304	DCB_se3_ag1_m_01 - phones	AH1	75.1504
74.9304	DCB_se3_ag1_m_01 - words	um	75.3004
75.1504	DCB_se3_ag1_m_01 - phones	M	75.3004
75.3004	DCB_se3_ag1_m_01 - phones	sp	79.2597
79.2597	DCB_se3_ag1_m_01 - phones	W	79.2897
79.2597	DCB_se3_ag1_m_01 - words	what	79.3497
79.2897	DCB_se3_ag1_m_01 - phones	AH1	79.3197
79.3197	DCB_se3_ag1_m_01 - phones	T	79.3497
79.3497	DCB_se3_ag1_m_01 - phones	sp	79.6997
79.6997	DCB_se3_ag1_m_01 - phones	EH1	79.7297
79.6997	DCB_se3_ag1_m_01 - words	else	80.0197
79.7297	DCB_se3_ag1_m_01 - phones	L	79.7597
79.7597	DCB_se3_ag1_m_01 - phones	S	80.0197
81.2867	DCB_int_01 - phones	sil	81.3467
81.3467	DCB_int_01 - phones	L	81.3767
81.3467	DCB_int_01 - words	let	81.4367
81.3767	DCB_int_01 - phones	EH1	81.4067
81.4067	DCB_int_01 - phones	T	81.4367
81.4367	DCB_int_01 - phones	M	81.4667
81.4367	DCB_int_01 - words	me	81.5667
81.4667	DCB_int_01 - phones	IY1	81.5667
81.5667	DCB_int_01 - phones	AE1	81.6567
81.5667	DCB_int_01 - words	ask	81.7367
81.6567	DCB_int_01 - phones	S	81.6967
81.6967	DCB_int_01 - phones	K	81.7367
81.7367	DCB_int_01 - phones	Y	81.7767
81.7367	DCB_int_01 - words	you	81.8067
81.7767	DCB_int_01 - phones	UW1	81.8067
81.8067	DCB_int_01 - phones	sp	81.8367
81.8367	DCB_int_01 - phones	IH0	81.8667
81.8367	DCB_int_01 - words	if	81.8967
81.8667	DCB_int_01 - phones	F	81.8967
81.8967	DCB_int_01 - phones	Y	81.9667
81.8967	DCB_int_01 - words	you	81.9967
81.9667	DCB_int_01 - phones	UW1	81.9967
81.9967	DCB_int_01 - phones	N	82.0467
81.9967	DCB_int_01 - words	know	82.1567
82.0467	DCB_int_01 - phones	OW1	82.1567
82.1567	DCB_int_01 - phones	DH	82.2167
82.1567	DCB_int_01 - words	these	82.4167
82.2167	DCB_int_01 - phones	IY1	82.3867
82.3694	DCB_se3_ag1_m_01 - phones	sil	82.4394
82.3867	DCB_int_01 - phones	Z	82.4167
82.4167	DCB_int_01 - phones	sp	82.4467
82.4394	DCB_se3_ag1_m_01 - phones	M	82.5094
82.4394	DCB_se3_ag1_m_01 - words	mm-hm	82.7194
82.4467	DCB_int_01 - words	or	82.4767
82.4467	DCB_int_01 - phones	ER0	82.4767
82.4767	DCB_int_01 - phones	Y	82.5267
82.4767	DCB_int_01 - words	you've	82.7267
82.5094	DCB_se3_ag1_m_01 - phones	HH	82.5394
82.5267	DCB_int_01 - phones	UW1	82.6867
82.5394	DCB_se3_ag1_m_01 - phones	M	82.7194
82.6867	DCB_int_01 - phones	V	82.7267
82.7194	DCB_se3_ag1_m_01 - phones	sp	85.5373
82.7267	DCB_int_01 - phones	sp	82.7867
82.7867	DCB_int_01 - phones	HH	82.8367
82.7867	DCB_int_01 - words	heard	83.0167
82.8367	DCB_int_01 - phones	ER1	82.9867
82.9867	DCB_int_01 - phones	D	83.0167
83.0167	DCB_int_01 - phones	sp	83.0467
83.0467	DCB_int_01 - phones	DH	83.0767
83.0467	DCB_int_01 - words	them	83.1867
83.0767	DCB_int_01 - phones	AH0	83.1067
83.1067	DCB_int_01 - phones	M	83.1867
83.7707	DCB_int_01 - phones	D	83.8207
83.7707	DCB_int_01 - words	do	83.8607
83.8207	DCB_int_01 - phones	UW1	83.8607
83.8607	DCB_int_01 - phones	Y	83.8907
83.8607	DCB_int_01 - words	you	84.0107
83.8907	DCB_int_01 - phones	UW1	84.0107
84.0107	DCB_int_01 - phones	HH	84.0407
84.0107	DCB_int_01 - words	have	84.1407
84.0407	DCB_int_01 - phones	AE1	84.0807
84.0807	DCB_int_01 - phones	V	84.1407
84.1407	DCB_int_01 - phones	Y	84.1707
84.1407	DCB_int_01 - words	you	84.2007
84.1707	DCB_int_01 - phones	UW1	84.2007
84.2007	DCB_int_01 - phones	HH	84.2407
84.2007	DCB_int_01 - words	heard	84.3507
84.2407	DCB_int_01 - phones	ER1	84.3207
84.3207	DCB_int_01 - phones	D	84.3507
84.3507	DCB_int_01 - phones	P	84.3907
84.3507	DCB_int_01 - words	people	84.5507
84.3907	DCB_int_01 - phones	IY1	84.4407
84.4407	DCB_int_01 - phones	P	84.4907
84.4907	DCB_int_01 - phones	AH0	84.5207
84.5207	DCB_int_01 - phones	L	84.5507
84.5507	DCB_int_01 - phones	S	84.6307
84.5507	DCB_int_01 - words	say	84.7207
84.6307	DCB_int_01 - phones	EY1	84.7207
84.7207	DCB_int_01 - phones	B	84.8107
84.7207	DCB_int_01 - words	bama	85.1007
84.8107	DCB_int_01 - phones	AE1	84.9607
84.9607	DCB_int_01 - phones	M	85.0407
85.0407	DCB_int_01 - phones	AH0	85.1007
85.1007	DCB_int_01 - phones	sp	85.2007
85.5373	DCB_se3_ag1_m_01 - phones	Y	85.6573
85.5373	DCB_se3_ag1_m_01 - words	yes	86.0573
85.6573	DCB_se3_ag1_m_01 - phones	EH1	85.8373
85.8373	DCB_se3_ag1_m_01 - phones	S	86.0573
86.0968	DCB_int_01 - phones	W	86.1468
86.0968	DCB_int_01 - words	what	86.2068
86.1468	DCB_int_01 - phones	AH1	86.1768
86.1768	DCB_int_01 - phones	T	86.2068
86.2068	DCB_int_01 - phones	D	86.2368
86.2068	DCB_int_01 - words	does	86.2968
86.2368	DCB_int_01 - phones	IH0	86.2668
86.2668	DCB_int_01 - phones	Z	86.2968
86.2968	DCB_int_01 - phones	DH	86.3268
86.2968	DCB_int_01 - words	that	86.4268
86.3268	DCB_int_01 - phones	AH0	86.3768
86.3768	DCB_int_01 - phones	T	86.4268
86.4268	DCB_int_01 - phones	M	86.4968
86.4268	DCB_int_01 - words	mean	86.7968
86.4968	DCB_int_01 - phones	IY1	86.5468
86.5468	DCB_int_01 - phones	N	86.7968
87.1828	DCB_se3_ag1_m_01 - phones	sil	87.2428
87.2428	DCB_se3_ag1_m_01 - phones	L	87.3428
87.2428	DCB_se3_ag1_m_01 - words	like	87.5828
87.3428	DCB_se3_ag1_m_01 - phones	AY1	87.4528
87.4528	DCB_se3_ag1_m_01 - phones	K	87.5828
88.1427	DCB_se3_ag1_m_01 - phones	sil	88.1827
88.1827	DCB_se3_ag1_m_01 - phones	Y	88.2427
88.1827	DCB_se3_ag1_m_01 - words	you	88.2927
88.2427	DCB_se3_ag1_m_01 - phones	UW1	88.2927
88.2927	DCB_se3_ag1_m_01 - phones	L	88.3327
88.2927	DCB_se3_ag1_m_01 - words	look	88.4527
88.3327	DCB_se3_ag1_m_01 - phones	UH1	88.4027
88.4027	DCB_se3_ag1_m_01 - phones	K	88.4527
88.4527	DCB_se3_ag1_m_01 - phones	AH0	88.5027
88.4527	DCB_se3_ag1_m_01 - words	a	88.5027
88.5027	DCB_se3_ag1_m_01 - phones	M	88.5427
88.5027	DCB_se3_ag1_m_01 - words	mess	88.9527
88.5427	DCB_se3_ag1_m_01 - phones	EH1	88.7127
88.7127	DCB_se3_ag1_m_01 - phones	S	88.9527
89.7777	DCB_se3_ag1_m_01 - phones	sil	89.8277
89.8277	DCB_se3_ag1_m_01 - phones	DH	89.8677
89.8277	DCB_se3_ag1_m_01 - words	that	89.9377
89.8677	DCB_se3_ag1_m_01 - phones	AE1	89.9077
89.9077	DCB_se3_ag1_m_01 - phones	T	89.9377
89.9377	DCB_se3_ag1_m_01 - words	s	89.9877
89.9377	DCB_se3_ag1_m_01 - phones	Z	89.9877
89.9877	DCB_se3_ag1_m_01 - phones	W	90.0177
89.9877	DCB_se3_ag1_m_01 - words	what	90.0777
90.0177	DCB_se3_ag1_m_01 - phones	AH1	90.0477
90.0477	DCB_se3_ag1_m_01 - phones	T	90.0777
90.0777	DCB_se3_ag1_m_01 - phones	DH	90.1177
90.0777	DCB_se3_ag1_m_01 - words	that	90.1877
90.1177	DCB_se3_ag1_m_01 - phones	AH0	90.1477
90.1477	DCB_se3_ag1_m_01 - phones	T	90.1877
90.1877	DCB_se3_ag1_m_01 - phones	M	90.2777
90.1877	DCB_se3_ag1_m_01 - words	means	90.6277
90.2777	DCB_se3_ag1_m_01 - phones	IY1	90.4677
90.4677	DCB_se3_ag1_m_01 - phones	N	90.4977
90.4977	DCB_se3_ag1_m_01 - phones	Z	90.6277
90.6045	DCB_int_01 - phones	sil	90.6645
90.6645	DCB_int_01 - phones	spn	90.7145
90.6645	DCB_int_01 - words	<unk>	90.7145
90.7145	DCB_int_01 - phones	sp	91.5145
91.8866	DCB_int_01 - phones	D	91.9866
91.8866	DCB_int_01 - words	do	92.0166
91.9866	DCB_int_01 - phones	UW1	92.0166
92.0166	DCB_int_01 - phones	Y	92.3266
92.0166	DCB_int_01 - words	you	92.3666
92.3266	DCB_int_01 - phones	UW1	92.3666
92.3666	DCB_int_01 - phones	Y	92.3966
92.3666	DCB_int_01 - words	use	92.5066
92.3966	DCB_int_01 - phones	UW1	92.4566
92.4566	DCB_int_01 - phones	Z	92.5066
92.5066	DCB_int_01 - phones	DH	92.5566
92.5066	DCB_int_01 - words	that	92.7066
92.5566	DCB_int_01 - phones	AE1	92.6066
92.6066	DCB_int_01 - phones	T	92.7066
92.7066	DCB_int_01 - phones	W	92.7466
92.7066	DCB_int_01 - words	word	92.9366
92.7466	DCB_int_01 - phones	ER1	92.9066
92.8885	DCB_se3_ag1_m_01 - phones	sil	92.9385
92.9066	DCB_int_01 - phones	D	92.9366
92.9385	DCB_se3_ag1_m_01 - phones	M	92.9785
92.9385	DCB_se3_ag1_m_01 - words	mm-mm	93.3785
92.9785	DCB_se3_ag1_m_01 - phones	M	93.3785
93.3785	DCB_se3_ag1_m_01 - phones	sp	94.8278
93.6242	DCB_int_01 - phones	sil	93.6942
93.6942	DCB_int_01 - phones	M	93.8342
93.6942	DCB_int_01 - words	mm-mm	94.0542
93.8342	DCB_int_01 - phones	M	94.0542
94.0542	DCB_int_01 - phones	sp	94.0842
94.8278	DCB_se3_ag1_m_01 - phones	N	94.8778
94.8278	DCB_se3_ag1_m_01 - words	no	95.0078
94.8778	DCB_se3_ag1_m_01 - phones	OW1	95.0078
95.0078	DCB_se3_ag1_m_01 - phones	sp	97.4542
95.0350	DCB_int_01 - phones	HH	95.0850
95.0350	DCB_int_01 - words	what	95.2050
95.0850	DCB_int_01 - phones	W	95.1250
95.1250	DCB_int_01 - phones	AH1	95.1650
95.1650	DCB_int_01 - phones	T	95.2050
95.2050	DCB_int_01 - phones	AH0	95.2450
95.2050	DCB_int_01 - words	about	95.5550
95.2450	DCB_int_01 - phones	B	95.2950
95.2950	DCB_int_01 - phones	AW1	95.4950
95.4950	DCB_int_01 - phones	T	95.5550
95.5550	DCB_int_01 - phones	S	95.7150
95.5550	DCB_int_01 - words	cised	96.1750
95.7150	DCB_int_01 - phones	AY1	95.8650
95.8650	DCB_int_01 - phones	S	96.0150
96.0150	DCB_int_01 - phones	T	96.1750
97.4542	DCB_se3_ag1_m_01 - phones	S	97.6042
97.4542	DCB_se3_ag1_m_01 - words	cise	98.0542
97.6042	DCB_se3_ag1_m_01 - phones	AY1	97.7942
97.7942	DCB_se3_ag1_m_01 - phones	S	98.0542
98.1529	DCB_int_01 - phones	sil	98.1929
98.1929	DCB_int_01 - phones	M	98.2929
98.1929	DCB_int_01 - words	mm-hm	98.4929
98.2929	DCB_int_01 - phones	HH	98.3429
98.3429	DCB_int_01 - phones	M	98.4929
98.4929	DCB_int_01 - phones	sp	100.4409
99.0637	DCB_se3_ag1_m_01 - phones	sil	99.1337
99.1337	DCB_se3_ag1_m_01 - phones	M	99.3337
99.1337	DCB_se3_ag1_m_01 - words	mm-mm	99.5237
99.3337	DCB_se3_ag1_m_01 - phones	M	99.5237
99.5237	DCB_se3_ag1_m_01 - phones	sp	105.6522
100.4409	DCB_int_01 - phones	AH1	100.6909
100.4409	DCB_int_01 - words	um	101.2909
100.6909	DCB_int_01 - phones	M	101.2909
103.6764	DCB_int_01 - phones	sil	103.7164
103.7164	DCB_int_01 - phones	AH1	104.0064
103.7164	DCB_int_01 - words	uh	104.0064
104.0064	DCB_int_01 - phones	sp	104.1164
104.1164	DCB_int_01 - phones	spn	104.4264
104.1164	DCB_int_01 - words	<unk>	104.4264
104.4264	DCB_int_01 - phones	sp	104.7764
105.6522	DCB_se3_ag1_m_01 - phones	M	105.7222
105.6522	DCB_se3_ag1_m_01 - words	mm-hm	105.9522
105.7222	DCB_se3_ag1_m_01 - phones	HH	105.7622
105.7622	DCB_se3_ag1_m_01 - phones	M	105.9522
105.9522	DCB_se3_ag1_m_01 - phones	sp	106.6646
106.1567	DCB_int_01 - phones	HH	106.2067
106.1567	DCB_int_01 - words	what	106.2967
106.2067	DCB_int_01 - phones	W	106.2367
106.2367	DCB_int_01 - phones	AH1	106.2667
106.2667	DCB_int_01 - phones	T	106.2967
106.2967	DCB_int_01 - phones	D	106.3267
106.2967	DCB_int_01 - words	does	106.3867
106.3267	DCB_int_01 - phones	IH0	106.3567
106.3567	DCB_int_01 - phones	Z	106.3867
106.3867	DCB_int_01 - phones	DH	106.4167
106.3867	DCB_int_01 - words	that	106.5367
106.4167	DCB_int_01 - phones	AH0	106.5067
106.5067	DCB_int_01 - phones	T	106.5367
106.5367	DCB_int_01 - phones	M	106.5767
106.5367	DCB_int_01 - words	mean	106.6367
106.5767	DCB_int_01 - phones	IY1	106.6067
106.6067	DCB_int_01 - phones	N	106.6367
106.6367	DCB_int_01 - phones	sp	109.9156
106.6646	DCB_se3_ag1_m_01 - phones	L	106.7046
106.6646	DCB_se3_ag1_m_01 - words	like	106.7746
106.7046	DCB_se3_ag1_m_01 - phones	AY1	106.7446
106.7446	DCB_se3_ag1_m_01 - phones	K	106.7746
106.7746	DCB_se3_ag1_m_01 - phones	Y	106.8046
106.7746	DCB_se3_ag1_m_01 - words	you	106.8446
106.8046	DCB_se3_ag1_m_01 - phones	UW1	106.8446
106.8446	DCB_se3_ag1_m_01 - phones	G	106.9046
106.8446	DCB_se3_ag1_m_01 - words	got	106.9946
106.9046	DCB_se3_ag1_m_01 - phones	AA1	106.9646
106.9646	DCB_se3_ag1_m_01 - phones	T	106.9946
106.9946	DCB_se3_ag1_m_01 - phones	AO1	107.0746
106.9946	DCB_se3_ag1_m_01 - words	all	107.1146
107.0746	DCB_se3_ag1_m_01 - phones	L	107.1146
107.1146	DCB_se3_ag1_m_01 - phones	DH	107.1746
107.1146	DCB_se3_ag1_m_01 - words	the	107.2246
107.1746	DCB_se3_ag1_m_01 - phones	AH0	107.2246
107.2246	DCB_se3_ag1_m_01 - phones	IH2	107.2546
107.2246	DCB_se3_ag1_m_01 - words	information	107.6946
107.2546	DCB_se3_ag1_m_01 - phones	N	107.3046
107.3046	DCB_se3_ag1_m_01 - phones	F	107.3446
107.3446	DCB_se3_ag1_m_01 - phones	ER0	107.3746
107.3746	DCB_se3_ag1_m_01 - phones	M	107.4646
107.4646	DCB_se3_ag1_m_01 - phones	EY1	107.5746
107.5746	DCB_se3_ag1_m_01 - phones	SH	107.6346
107.6346	DCB_se3_ag1_m_01 - phones	AH0	107.6646
107.6646	DCB_se3_ag1_m_01 - phones	N	107.6946
107.6946	DCB_se3_ag1_m_01 - phones	L	107.7346
107.6946	DCB_se3_ag1_m_01 - words	like	107.8546
107.7346	DCB_se3_ag1_m_01 - phones	AY1	107.7746
107.7746	DCB_se3_ag1_m_01 - phones	K	107.8546
107.8546	DCB_se3_ag1_m_01 - phones	Y	107.8946
107.8546	DCB_se3_ag1_m_01 - words	you	107.9546
107.8946	DCB_se3_ag1_m_01 - phones	UW1	107.9546
107.9546	DCB_se3_ag1_m_01 - phones	G	108.0546
107.9546	DCB_se3_ag1_m_01 - words	good	108.2446
108.0546	DCB_se3_ag1_m_01 - phones	UH1	108.1746
108.1746	DCB_se3_ag1_m_01 - phones	D	108.2446
108.2446	DCB_se3_ag1_m_01 - phones	AO1	108.3546
108.2446	DCB_se3_ag1_m_01 - words	on	108.4246
108.3546	DCB_se3_ag1_m_01 - phones	N	108.4246
108.4246	DCB_se3_ag1_m_01 - phones	IH0	108.4546
108.4246	DCB_se3_ag1_m_01 - words	it	108.4846
108.4546	DCB_se3_ag1_m_01 - phones	T	108.4846
108.4846	DCB_se3_ag1_m_01 - phones	sp	108.5746
108.5746	DCB_se3_ag1_m_01 - phones	L	108.6546
108.5746	DCB_se3_ag1_m_01 - words	like	108.7846
108.6546	DCB_se3_ag1_m_01 - phones	AY1	108.7046
108.7046	DCB_se3_ag1_m_01 - phones	K	108.7846
108.7846	DCB_se3_ag1_m_01 - phones	Y	108.8446
108.7846	DCB_se3_ag1_m_01 - words	you	108.8946
108.8446	DCB_se3_ag1_m_01 - phones	UW1	108.8946
108.8946	DCB_se3_ag1_m_01 - phones	N	108.9546
108.8946	DCB_se3_ag1_m_01 - words	know	109.0046
108.9546	DCB_se3_ag1_m_01 - phones	OW1	109.0046
109.0046	DCB_se3_ag1_m_01 - phones	W	109.0346
109.0046	DCB_se3_ag1_m_01 - words	what	109.0946
109.0346	DCB_se3_ag1_m_01 - phones	AH1	109.0646
109.0646	DCB_se3_ag1_m_01 - phones	T	109.0946
109.0946	DCB_se3_ag1_m_01 - phones	Y	109.1846
109.0946	DCB_se3_ag1_m_01 - words	you're	109.2446
109.1846	DCB_se3_ag1_m_01 - phones	UW1	109.2146
109.2146	DCB_se3_ag1_m_01 - phones	R	109.2446
109.2446	DCB_se3_ag1_m_01 - phones	T	109.2846
109.2446	DCB_se3_ag1_m_01 - words	talking	109.5046
109.2846	DCB_se3_ag1_m_01 - phones	AO1	109.3946
109.3946	DCB_se3_ag1_m_01 - phones	K	109.4446
109.4446	DCB_se3_ag1_m_01 - phones	IH0	109.4746
109.4746	DCB_se3_ag1_m_01 - phones	NG	109.5046
109.5046	DCB_se3_ag1_m_01 - phones	AH0	109.5346
109.5046	DCB_se3_ag1_m_01 - words	about	109.7146
109.5346	DCB_se3_ag1_m_01 - phones	B	109.5646
109.5646	DCB_se3_ag1_m_01 - phones	AW1	109.6746
109.6746	DCB_se3_ag1_m_01 - phones	T	109.7146
109.7146	DCB_se3_ag1_m_01 - phones	sp	113.4784
109.9156	DCB_int_01 - phones	OW1	110.1456
109.9156	DCB_int_01 - words	oh	110.1456
110.1456	DCB_int_01 - phones	OW2	110.1756
110.1456	DCB_int_01 - words	okay	110.3856
110.1756	DCB_int_01 - phones	K	110.2256
110.2256	DCB_int_01 - phones	EY1	110.3856
110.3856	DCB_int_01 - phones	sp	110.8655
110.8655	DCB_int_01 - phones	AH1	111.1055
110.8655	DCB_int_01 - words	um	111.7555
111.1055	DCB_int_01 - phones	M	111.7555
112.1077	DCB_int_01 - phones	HH	112.1677
112.1077	DCB_int_01 - words	what	112.3077
112.1677	DCB_int_01 - phones	W	112.2077
112.2077	DCB_int_01 - phones	AH1	112.2477
112.2477	DCB_int_01 - phones	T	112.3077
112.3077	DCB_int_01 - phones	AH0	112.3877
112.3077	DCB_int_01 - words	about	112.8877
112.3877	DCB_int_01 - phones	B	112.4277
112.4277	DCB_int_01 - phones	AW1	112.7177
112.7177	DCB_int_01 - phones	T	112.8877
112.8877	DCB_int_01 - phones	sp	112.9177
112.9177	DCB_int_01 - words	uh	113.2877
112.9177	DCB_int_01 - phones	AH1	113.2877
113.2877	DCB_int_01 - phones	sp	115.2139
113.4784	DCB_se3_ag1_m_01 - words	oh	113.6184
113.4784	DCB_se3_ag1_m_01 - phones	OW1	113.6184
113.6184	DCB_se3_ag1_m_01 - phones	JH	113.7684
113.6184	DCB_se3_ag1_m_01 - words	jazzing	114.1184
113.7684	DCB_se3_ag1_m_01 - phones	AE1	113.9284
113.9284	DCB_se3_ag1_m_01 - phones	Z	114.0284
114.0284	DCB_se3_ag1_m_01 - phones	IH0	114.0684
114.0684	DCB_se3_ag1_m_01 - phones	NG	114.1184
114.1184	DCB_se3_ag1_m_01 - phones	AH0	114.1784
114.1184	DCB_se3_ag1_m_01 - words	'em	114.2584
114.1784	DCB_se3_ag1_m_01 - phones	M	114.2584
114.2584	DCB_se3_ag1_m_01 - phones	Y	114.3184
114.2584	DCB_se3_ag1_m_01 - words	you	114.3684
114.3184	DCB_se3_ag1_m_01 - phones	UW1	114.3684
114.3684	DCB_se3_ag1_m_01 - phones	EH1	114.3984
114.3684	DCB_se3_ag1_m_01 - words	ever	114.5084
114.3984	DCB_se3_ag1_m_01 - phones	V	114.4784
114.4784	DCB_se3_ag1_m_01 - phones	ER0	114.5084
114.5084	DCB_se3_ag1_m_01 - phones	HH	114.5384
114.5084	DCB_se3_ag1_m_01 - words	heard	114.6484
114.5384	DCB_se3_ag1_m_01 - phones	ER1	114.6184
114.6184	DCB_se3_ag1_m_01 - phones	D	114.6484
114.6484	DCB_se3_ag1_m_01 - phones	DH	114.7084
114.6484	DCB_se3_ag1_m_01 - words	that	114.8984
114.7084	DCB_se3_ag1_m_01 - phones	AE1	114.8084
114.8084	DCB_se3_ag1_m_01 - phones	T	114.8984
115.2139	DCB_int_01 - phones	W	115.2539
115.2139	DCB_int_01 - words	what	115.3139
115.2539	DCB_int_01 - phones	AH1	115.2839
115.2839	DCB_int_01 - phones	T	115.3139
115.3139	DCB_int_01 - phones	D	115.3439
115.3139	DCB_int_01 - words	does	115.4039
115.3439	DCB_int_01 - phones	IH0	115.3739
115.3739	DCB_int_01 - phones	Z	115.4039
115.4039	DCB_int_01 - phones	DH	115.4339
115.4039	DCB_int_01 - words	that	115.5539
115.4339	DCB_int_01 - phones	AE1	115.4939
115.4939	DCB_int_01 - phones	T	115.5539
115.5539	DCB_int_01 - phones	M	115.6039
115.5539	DCB_int_01 - words	mean	115.8039
115.6039	DCB_int_01 - phones	IY1	115.6639
115.6639	DCB_int_01 - phones	N	115.8039
115.8039	DCB_int_01 - phones	sp	124.5255
115.8166	DCB_se3_ag1_m_01 - phones	L	115.9266
115.8166	DCB_se3_ag1_m_01 - words	like	116.0366
115.9266	DCB_se3_ag1_m_01 - phones	AY1	115.9866
115.9866	DCB_se3_ag1_m_01 - phones	K	116.0366
116.0366	DCB_se3_ag1_m_01 - phones	Y	116.0866
116.0366	DCB_se3_ag1_m_01 - words	you	116.1266
116.0866	DCB_se3_ag1_m_01 - phones	UW1	116.1266
116.1266	DCB_se3_ag1_m_01 - phones	S	116.2666
116.1266	DCB_se3_ag1_m_01 - words	cising	116.5166
116.2666	DCB_se3_ag1_m_01 - phones	AY1	116.3766
116.3766	DCB_se3_ag1_m_01 - phones	S	116.4566
116.4566	DCB_se3_ag1_m_01 - phones	IH0	116.4866
116.4866	DCB_se3_ag1_m_01 - phones	N	116.5166
116.5166	DCB_se3_ag1_m_01 - phones	DH	116.5466
116.5166	DCB_se3_ag1_m_01 - words	that	116.6366
116.5466	DCB_se3_ag1_m_01 - phones	AE1	116.5866
116.5866	DCB_se3_ag1_m_01 - phones	T	116.6366
116.6366	DCB_se3_ag1_m_01 - phones	P	116.7266
116.6366	DCB_se3_ag1_m_01 - words	person	116.9766
116.7266	DCB_se3_ag1_m_01 - phones	ER1	116.8166
116.8166	DCB_se3_ag1_m_01 - phones	S	116.8766
116.8766	DCB_se3_ag1_m_01 - phones	AH0	116.9066
116.9066	DCB_se3_ag1_m_01 - phones	N	116.9766
116.9766	DCB_se3_ag1_m_01 - phones	AW1	117.0266
116.9766	DCB_se3_ag1_m_01 - words	out	117.0566
117.0266	DCB_se3_ag1_m_01 - phones	T	117.0566
117.0566	DCB_se3_ag1_m_01 - phones	AO1	117.0866
117.0566	DCB_se3_ag1_m_01 - words	or	117.1366
117.0866	DCB_se3_ag1_m_01 - phones	R	117.1366
117.1366	DCB_se3_ag1_m_01 - phones	L	117.2066
117.1366	DCB_se3_ag1_m_01 - words	like	117.3566
117.2066	DCB_se3_ag1_m_01 - phones	AY1	117.2666
117.2666	DCB_se3_ag1_m_01 - phones	K	117.3566
117.3566	DCB_se3_ag1_m_01 - phones	Y	117.4166
117.3566	DCB_se3_ag1_m_01 - words	you	117.5366
117.4166	DCB_se3_ag1_m_01 - phones	UW1	117.5366
117.5366	DCB_se3_ag1_m_01 - phones	sp	117.5666
117.5666	DCB_se3_ag1_m_01 - phones	Y	117.6766
117.5666	DCB_se3_ag1_m_01 - words	you	117.7466
117.6766	DCB_se3_ag1_m_01 - phones	UW1	117.7466
117.7466	DCB_se3_ag1_m_01 - phones	M	117.8366
117.7466	DCB_se3_ag1_m_01 - words	making	118.0566
117.8366	DCB_se3_ag1_m_01 - phones	EY1	117.9266
117.9266	DCB_se3_ag1_m_01 - phones	K	117.9666
117.9666	DCB_se3_ag1_m_01 - phones	IH0	117.9966
117.9966	DCB_se3_ag1_m_01 - phones	NG	118.0566
118.0566	DCB_se3_ag1_m_01 - phones	IH1	118.1066
118.0566	DCB_se3_ag1_m_01 - words	it	118.1566
118.1066	DCB_se3_ag1_m_01 - phones	T	118.1566
118.1566	DCB_se3_ag1_m_01 - phones	B	118.2166
118.1566	DCB_se3_ag1_m_01 - words	better	118.4366
118.2166	DCB_se3_ag1_m_01 - phones	EH1	118.3266
118.3266	DCB_se3_ag1_m_01 - phones	T	118.3966
118.3966	DCB_se3_ag1_m_01 - phones	ER0	118.4366
118.4366	DCB_se3_ag1_m_01 - phones	DH	118.4866
118.4366	DCB_se3_ag1_m_01 - words	than	118.6166
118.4866	DCB_se3_ag1_m_01 - phones	AH0	118.5566
118.5566	DCB_se3_ag1_m_01 - phones	N	118.6166
118.6166	DCB_se3_ag1_m_01 - phones	IH1	118.6666
118.6166	DCB_se3_ag1_m_01 - words	it	118.7266
118.6666	DCB_se3_ag1_m_01 - phones	T	118.7266
118.7266	DCB_se3_ag1_m_01 - phones	IH1	118.8966
118.7266	DCB_se3_ag1_m_01 - words	is	118.9766
118.8966	DCB_se3_ag1_m_01 - phones	Z	118.9766
118.9766	DCB_se3_ag1_m_01 - phones	L	119.0066
118.9766	DCB_se3_ag1_m_01 - words	like	119.1366
119.0066	DCB_se3_ag1_m_01 - phones	AY1	119.0666
119.0666	DCB_se3_ag1_m_01 - phones	K	119.1366
119.1366	DCB_se3_ag1_m_01 - phones	Y	119.1766
119.1366	DCB_se3_ag1_m_01 - words	you	119.2566
119.1766	DCB_se3_ag1_m_01 - phones	UW1	119.2566
119.2566	DCB_se3_ag1_m_01 - phones	JH	119.3966
119.2566	DCB_se3_ag1_m_01 - words	jazzing	119.6866
119.3966	DCB_se3_ag1_m_01 - phones	AE1	119.5466
119.5466	DCB_se3_ag1_m_01 - phones	Z	119.6266
119.6266	DCB_se3_ag1_m_01 - phones	IH0	119.6566
119.6566	DCB_se3_ag1_m_01 - phones	NG	119.6866
119.6866	DCB_se3_ag1_m_01 - phones	AH0	119.7166
119.6866	DCB_se3_ag1_m_01 - words	'em	119.7666
119.7166	DCB_se3_ag1_m_01 - phones	M	119.7666
119.7666	DCB_se3_ag1_m_01 - phones	L	119.8166
119.7666	DCB_se3_ag1_m_01 - words	like	120.0066
119.8166	DCB_se3_ag1_m_01 - phones	AY1	119.8666
119.8666	DCB_se3_ag1_m_01 - phones	K	120.0066
120.0066	DCB_se3_ag1_m_01 - phones	Y	120.0766
120.0066	DCB_se3_ag1_m_01 - words	you	120.1166
120.0766	DCB_se3_ag1_m_01 - phones	UW1	120.1166
120.1166	DCB_se3_ag1_m_01 - phones	sp	120.9497
120.9497	DCB_se3_ag1_m_01 - phones	Y	120.9897
120.9497	DCB_se3_ag1_m_01 - words	you	121.0497
120.9897	DCB_se3_ag1_m_01 - phones	UW1	121.0497
121.0497	DCB_se3_ag1_m_01 - phones	B	121.0997
121.0497	DCB_se3_ag1_m_01 - words	bringing	121.2997
121.0997	DCB_se3_ag1_m_01 - phones	R	121.1297
121.1297	DCB_se3_ag1_m_01 - phones	IH1	121.1897
121.1897	DCB_se3_ag1_m_01 - phones	NG	121.2397
121.2397	DCB_se3_ag1_m_01 - phones	IH0	121.2697
121.2697	DCB_se3_ag1_m_01 - phones	NG	121.2997
121.2997	DCB_se3_ag1_m_01 - phones	DH	121.3397
121.2997	DCB_se3_ag1_m_01 - words	their	121.4897
121.3397	DCB_se3_ag1_m_01 - phones	EH1	121.4197
121.4197	DCB_se3_ag1_m_01 - phones	R	121.4897
121.4897	DCB_se3_ag1_m_01 - phones	L	121.5497
121.4897	DCB_se3_ag1_m_01 - words	le	121.5897
121.5497	DCB_se3_ag1_m_01 - phones	AH0	121.5897
121.5897	DCB_se3_ag1_m_01 - phones	sp	121.7697
121.7697	DCB_se3_ag1_m_01 - phones	L	121.8297
121.7697	DCB_se3_ag1_m_01 - words	like	122.1397
121.8297	DCB_se3_ag1_m_01 - phones	AY1	121.9297
121.9297	DCB_se3_ag1_m_01 - phones	K	122.1397
122.1397	DCB_se3_ag1_m_01 - phones	HH	122.2797
122.1397	DCB_se3_ag1_m_01 - words	head	122.4397
122.2797	DCB_se3_ag1_m_01 - phones	EH1	122.3797
122.3797	DCB_se3_ag1_m_01 - phones	D	122.4397
122.4397	DCB_se3_ag1_m_01 - phones	L	122.4797
122.4397	DCB_se3_ag1_m_01 - words	level	122.7597
122.4797	DCB_se3_ag1_m_01 - phones	EH1	122.5597
122.5597	DCB_se3_ag1_m_01 - phones	V	122.6197
122.6197	DCB_se3_ag1_m_01 - phones	AH0	122.6497
122.6497	DCB_se3_ag1_m_01 - phones	L	122.7597
122.7597	DCB_se3_ag1_m_01 - phones	AH1	122.8597
122.7597	DCB_se3_ag1_m_01 - words	up	122.8997
122.8597	DCB_se3_ag1_m_01 - phones	P	122.8997
122.8997	DCB_se3_ag1_m_01 - phones	Y	122.9497
122.8997	DCB_se3_ag1_m_01 - words	you	123.1397
122.9497	DCB_se3_ag1_m_01 - phones	UW1	123.1397
123.1397	DCB_se3_ag1_m_01 - phones	sp	123.2397
123.2397	DCB_se3_ag1_m_01 - phones	Y	123.3197
123.2397	DCB_se3_ag1_m_01 - words	you	123.4097
123.3197	DCB_se3_ag1_m_01 - phones	UW1	123.4097
123.4097	DCB_se3_ag1_m_01 - phones	sp	123.4697
123.4697	DCB_se3_ag1_m_01 - phones	IH0	123.4997
123.4697	DCB_se3_ag1_m_01 - words	exciting	123.8197
123.4997	DCB_se3_ag1_m_01 - phones	K	123.5397
123.5397	DCB_se3_ag1_m_01 - phones	S	123.6397
123.6397	DCB_se3_ag1_m_01 - phones	AY1	123.7297
123.7297	DCB_se3_ag1_m_01 - phones	T	123.7597
123.7597	DCB_se3_ag1_m_01 - phones	IH0	123.7897
123.7897	DCB_se3_ag1_m_01 - phones	NG	123.8197
123.8197	DCB_se3_ag1_m_01 - phones	DH	123.8497
123.8197	DCB_se3_ag1_m_01 - words	that	123.9197
123.8497	DCB_se3_ag1_m_01 - phones	AH0	123.8797
123.8797	DCB_se3_ag1_m_01 - phones	T	123.9197
123.9197	DCB_se3_ag1_m_01 - phones	P	123.9997
123.9197	DCB_se3_ag1_m_01 - words	person	124.3597
123.9997	DCB_se3_ag1_m_01 - phones	ER1	124.0997
124.0997	DCB_se3_ag1_m_01 - phones	S	124.2597
124.2597	DCB_se3_ag1_m_01 - phones	AH0	124.2897
124.2897	DCB_se3_ag1_m_01 - phones	N	124.3597
124.5255	DCB_int_01 - phones	OW2	124.7055
124.5255	DCB_int_01 - words	okay	125.0255
124.7055	DCB_int_01 - phones	K	124.7655
124.7655	DCB_int_01 - phones	EY1	125.0255
125.0255	DCB_int_01 - phones	sp	131.5357
125.0841	DCB_se3_ag1_m_01 - phones	sil	125.1241
125.1241	DCB_se3_ag1_m_01 - phones	D	125.2141
125.1241	DCB_se3_ag1_m_01 - words	drawing	125.5141
125.2141	DCB_se3_ag1_m_01 - phones	R	125.3241
125.3241	DCB_se3_ag1_m_01 - phones	AO1	125.3741
125.3741	DCB_se3_ag1_m_01 - phones	IH0	125.4741
125.4741	DCB_se3_ag1_m_01 - phones	NG	125.5141
125.5141	DCB_se3_ag1_m_01 - phones	AH0	125.6141
125.5141	DCB_se3_ag1_m_01 - words	'em	125.6841
125.6141	DCB_se3_ag1_m_01 - phones	M	125.6841
125.6841	DCB_se3_ag1_m_01 - phones	Y	125.7841
125.6841	DCB_se3_ag1_m_01 - words	you	125.8341
125.7841	DCB_se3_ag1_m_01 - phones	UW1	125.8341
125.8341	DCB_se3_ag1_m_01 - phones	D	125.9141
125.8341	DCB_se3_ag1_m_01 - words	drawing	126.1341
125.9141	DCB_se3_ag1_m_01 - phones	R	126.0041
126.0041	DCB_se3_ag1_m_01 - phones	AO1	126.0341
126.0341	DCB_se3_ag1_m_01 - phones	IH0	126.1041
126.1041	DCB_se3_ag1_m_01 - phones	NG	126.1341
126.1341	DCB_se3_ag1_m_01 - phones	AH0	126.2141
126.1341	DCB_se3_ag1_m_01 - words	attention	126.7941
126.2141	DCB_se3_ag1_m_01 - phones	T	126.3441
126.3441	DCB_se3_ag1_m_01 - phones	EH1	126.4241
126.4241	DCB_se3_ag1_m_01 - phones	N	126.5241
126.5241	DCB_se3_ag1_m_01 - phones	SH	126.5741
126.5741	DCB_se3_ag1_m_01 - phones	AH0	126.6241
126.6241	DCB_se3_ag1_m_01 - phones	N	126.7941
127.2560	DCB_se3_ag1_m_01 - phones	sil	127.2960
127.2960	DCB_se3_ag1_m_01 - phones	IH0	127.3460
127.2960	DCB_se3_ag1_m_01 - words	it	127.3860
127.3460	DCB_se3_ag1_m_01 - phones	T	127.3860
127.3860	DCB_se3_ag1_m_01 - phones	S	127.4960
127.3860	DCB_se3_ag1_m_01 - words	s	127.4960
127.4960	DCB_se3_ag1_m_01 - phones	AO1	127.5660
127.4960	DCB_se3_ag1_m_01 - words	all	127.6360
127.5660	DCB_se3_ag1_m_01 - phones	L	127.6360
127.6360	DCB_se3_ag1_m_01 - phones	K	127.7260
127.6360	DCB_se3_ag1_m_01 - words	coming	127.9460
127.7260	DCB_se3_ag1_m_01 - phones	AH1	127.7760
127.7760	DCB_se3_ag1_m_01 - phones	M	127.8660
127.8660	DCB_se3_ag1_m_01 - phones	IH0	127.8960
127.8960	DCB_se3_ag1_m_01 - phones	NG	127.9460
127.9460	DCB_se3_ag1_m_01 - phones	T	127.9960
127.9460	DCB_se3_ag1_m_01 - words	to	128.0760
127.9960	DCB_se3_ag1_m_01 - phones	IH0	128.0760
128.0760	DCB_se3_ag1_m_01 - phones	M	128.1260
128.0760	DCB_se3_ag1_m_01 - words	me	128.1560
128.1260	DCB_se3_ag1_m_01 - phones	IY1	128.1560
128.1560	DCB_se3_ag1_m_01 - phones	N	128.2260
128.1560	DCB_se3_ag1_m_01 - words	now	128.2960
128.2260	DCB_se3_ag1_m_01 - phones	AW1	128.2960
128.2960	DCB_se3_ag1_m_01 - phones	DH	128.3660
128.2960	DCB_se3_ag1_m_01 - words	that	128.4660
128.3660	DCB_se3_ag1_m_01 - phones	AH0	128.3960
128.3960	DCB_se3_ag1_m_01 - phones	T	128.4660
128.4660	DCB_se3_ag1_m_01 - phones	Y	128.5260
128.4660	DCB_se3_ag1_m_01 - words	you	128.5660
128.5260	DCB_se3_ag1_m_01 - phones	UW1	128.5660
128.5660	DCB_se3_ag1_m_01 - phones	S	128.6860
128.5660	DCB_se3_ag1_m_01 - words	saying	128.8760
128.6860	DCB_se3_ag1_m_01 - phones	EY1	128.7960
128.7960	DCB_se3_ag1_m_01 - phones	IH0	128.8260
128.8260	DCB_se3_ag1_m_01 - phones	NG	128.8760
128.8760	DCB_se3_ag1_m_01 - phones	S	128.9460
128.8760	DCB_se3_ag1_m_01 - words	stuff	129.1160
128.9460	DCB_se3_ag1_m_01 - phones	T	128.9960
128.9960	DCB_se3_ag1_m_01 - phones	AH1	129.0860
129.0860	DCB_se3_ag1_m_01 - phones	F	129.1160
129.1160	DCB_se3_ag1_m_01 - phones	L	129.1760
129.1160	DCB_se3_ag1_m_01 - words	like	129.2760
129.1760	DCB_se3_ag1_m_01 - phones	AY1	129.2460
129.2460	DCB_se3_ag1_m_01 - phones	K	129.2760
129.2760	DCB_se3_ag1_m_01 - phones	DH	129.3460
129.2760	DCB_se3_ag1_m_01 - words	that	129.5660
129.3460	DCB_se3_ag1_m_01 - phones	AE1	129.4360
129.4360	DCB_se3_ag1_m_01 - phones	T	129.5660
130.2078	DCB_se3_ag1_m_01 - phones	sil	130.2678
130.2678	DCB_se3_ag1_m_01 - phones	Y	130.3378
130.2678	DCB_se3_ag1_m_01 - words	yeah	130.5378
130.3378	DCB_se3_ag1_m_01 - phones	AE1	130.5378
130.5378	DCB_se3_ag1_m_01 - phones	sp	142.7216
131.5357	DCB_int_01 - phones	AH1	131.7557
131.5357	DCB_int_01 - words	um	132.1357
131.7557	DCB_int_01 - phones	M	132.1357
132.1357	DCB_int_01 - phones	sp	132.1657
132.1657	DCB_int_01 - phones	L	132.2157
132.1657	DCB_int_01 - words	let	132.2757
132.2157	DCB_int_01 - phones	EH1	132.2457
132.2457	DCB_int_01 - phones	T	132.2757
132.2757	DCB_int_01 - phones	sp	132.3057
132.3057	DCB_int_01 - phones	M	132.3557
132.3057	DCB_int_01 - words	me	132.3957
132.3557	DCB_int_01 - phones	IY1	132.3957
132.3957	DCB_int_01 - phones	S	132.4857
132.3957	DCB_int_01 - words	see	132.5257
132.4857	DCB_int_01 - phones	IY1	132.5257
132.5257	DCB_int_01 - phones	sp	132.5757
132.5757	DCB_int_01 - phones	S	132.6057
132.5757	DCB_int_01 - words	some	132.6657
132.6057	DCB_int_01 - phones	AH1	132.6357
132.6357	DCB_int_01 - phones	M	132.6657
132.6657	DCB_int_01 - phones	AH1	132.7057
132.6657	DCB_int_01 - words	other	132.8257
132.7057	DCB_int_01 - phones	DH	132.7757
132.7757	DCB_int_01 - phones	ER0	132.8257
132.8257	DCB_int_01 - phones	W	132.9257
132.8257	DCB_int_01 - words	ones	133.8157
132.9257	DCB_int_01 - phones	AH1	133.0457
133.0457	DCB_int_01 - phones	N	133.4657
133.4657	DCB_int_01 - phones	Z	133.8157
133.8836	DCB_int_01 - phones	sil	133.9336
133.9336	DCB_int_01 - words	uh	134.7236
133.9336	DCB_int_01 - phones	AH1	134.7236
134.7236	DCB_int_01 - phones	sp	137.1887
137.1887	DCB_int_01 - phones	M	137.4587
137.1887	DCB_int_01 - words	mm	137.4587
137.4587	DCB_int_01 - phones	sp	140.8998
140.8998	DCB_int_01 - phones	AY1	140.9298
140.8998	DCB_int_01 - words	i	140.9298
140.9298	DCB_int_01 - phones	TH	140.9698
140.9298	DCB_int_01 - words	think	141.0898
140.9698	DCB_int_01 - phones	IH1	140.9998
140.9998	DCB_int_01 - phones	NG	141.0598
141.0598	DCB_int_01 - phones	K	141.0898
141.0898	DCB_int_01 - phones	DH	141.1198
141.0898	DCB_int_01 - words	this	141.2098
141.1198	DCB_int_01 - phones	IH0	141.1598
141.1598	DCB_int_01 - phones	S	141.2098
141.2098	DCB_int_01 - phones	W	141.2398
141.2098	DCB_int_01 - words	one	141.2998
141.2398	DCB_int_01 - phones	AH1	141.2698
141.2698	DCB_int_01 - phones	N	141.2998
141.2998	DCB_int_01 - phones	IH0	141.3298
141.2998	DCB_int_01 - words	is	141.4098
141.3298	DCB_int_01 - phones	Z	141.4098
141.4098	DCB_int_01 - phones	sp	141.4398
141.4398	DCB_int_01 - phones	OW1	141.5298
141.4398	DCB_int_01 - words	older	141.6598
141.5298	DCB_int_01 - phones	L	141.5598
141.5598	DCB_int_01 - phones	D	141.5998
141.5998	DCB_int_01 - phones	ER0	141.6598
141.6598	DCB_int_01 - phones	L	141.7198
141.6598	DCB_int_01 - words	like	141.8198
141.7198	DCB_int_01 - phones	AY1	141.7698
141.7698	DCB_int_01 - phones	K	141.8198
141.8198	DCB_int_01 - phones	sp	141.8498
141.8498	DCB_int_01 - phones	L	141.9898
141.8498	DCB_int_01 - words	lunching	142.4598
141.9898	DCB_int_01 - phones	AH1	142.0398
142.0398	DCB_int_01 - phones	N	142.1598
142.1598	DCB_int_01 - phones	CH	142.2298
142.2298	DCB_int_01 - phones	IH0	142.2598
142.2598	DCB_int_01 - phones	NG	142.4598
142.7216	DCB_se3_ag1_m_01 - phones	Y	142.8216
142.7216	DCB_se3_ag1_m_01 - words	yes	143.2516
142.8216	DCB_se3_ag1_m_01 - phones	EH1	143.0016
143.0016	DCB_se3_ag1_m_01 - phones	S	143.2516
143.7660	DCB_se3_ag1_m_01 - phones	sil	143.8060
143.8060	DCB_se3_ag1_m_01 - phones	L	143.9060
143.8060	DCB_se3_ag1_m_01 - words	lunching	144.3860
143.9060	DCB_se3_ag1_m_01 - phones	AH1	143.9960
143.9960	DCB_se3_ag1_m_01 - phones	N	144.0860
143.9962	DCB_int_01 - phones	sil	144.0262
144.0262	DCB_int_01 - phones	W	144.0662
144.0262	DCB_int_01 - words	what	144.1262
144.0662	DCB_int_01 - phones	AH1	144.0962
144.0860	DCB_se3_ag1_m_01 - phones	CH	144.1760
144.0962	DCB_int_01 - phones	T	144.1262
144.1262	DCB_int_01 - phones	sp	144.2962
144.1760	DCB_se3_ag1_m_01 - phones	IH0	144.2060
144.2060	DCB_se3_ag1_m_01 - phones	NG	144.3860
144.3498	DCB_int_01 - phones	W	144.4098
144.3498	DCB_int_01 - words	what	144.4698
144.4098	DCB_int_01 - phones	AH1	144.4398
144.4398	DCB_int_01 - phones	T	144.4698
144.4698	DCB_int_01 - phones	D	144.4998
144.4698	DCB_int_01 - words	does	144.5598
144.4998	DCB_int_01 - phones	IH0	144.5298
144.5298	DCB_int_01 - phones	Z	144.5598
144.5598	DCB_int_01 - phones	DH	144.5898
144.5598	DCB_int_01 - words	that	144.6798
144.5898	DCB_int_01 - phones	AE1	144.6398
144.6398	DCB_int_01 - phones	T	144.6798
144.6798	DCB_int_01 - phones	M	144.7798
144.6798	DCB_int_01 - words	mean	144.8898
144.7798	DCB_int_01 - phones	IY1	144.8098
144.8098	DCB_int_01 - phones	N	144.8898
144.8837	DCB_se3_ag1_m_01 - phones	sil	144.9337
144.8898	DCB_int_01 - phones	sp	149.6925
144.9337	DCB_se3_ag1_m_01 - phones	L	144.9637
144.9337	DCB_se3_ag1_m_01 - words	like	145.1937
144.9637	DCB_se3_ag1_m_01 - phones	AY1	145.0237
145.0237	DCB_se3_ag1_m_01 - phones	K	145.1937
145.3542	DCB_se3_ag1_m_01 - phones	S	145.4942
145.3542	DCB_se3_ag1_m_01 - words	something	145.6542
145.4942	DCB_se3_ag1_m_01 - phones	AH1	145.5342
145.5342	DCB_se3_ag1_m_01 - phones	M	145.5642
145.5642	DCB_se3_ag1_m_01 - phones	TH	145.5942
145.5942	DCB_se3_ag1_m_01 - phones	IH0	145.6242
145.6242	DCB_se3_ag1_m_01 - phones	NG	145.6542
145.6542	DCB_se3_ag1_m_01 - phones	R	145.6842
145.6542	DCB_se3_ag1_m_01 - words	wrong	145.8042
145.6842	DCB_se3_ag1_m_01 - phones	AO1	145.7742
145.7742	DCB_se3_ag1_m_01 - phones	NG	145.8042
145.8042	DCB_se3_ag1_m_01 - phones	W	145.8342
145.8042	DCB_se3_ag1_m_01 - words	with	145.9342
145.8342	DCB_se3_ag1_m_01 - phones	IH0	145.8642
145.8642	DCB_se3_ag1_m_01 - phones	TH	145.9342
145.9342	DCB_se3_ag1_m_01 - phones	Y	146.0042
145.9342	DCB_se3_ag1_m_01 - words	you	146.0542
146.0042	DCB_se3_ag1_m_01 - phones	UW1	146.0542
146.0542	DCB_se3_ag1_m_01 - phones	L	146.1142
146.0542	DCB_se3_ag1_m_01 - words	like	146.2442
146.1142	DCB_se3_ag1_m_01 - phones	AY1	146.1842
146.1842	DCB_se3_ag1_m_01 - phones	K	146.2442
146.2442	DCB_se3_ag1_m_01 - phones	Y	146.3042
146.2442	DCB_se3_ag1_m_01 - words	you	146.3642
146.3042	DCB_se3_ag1_m_01 - phones	UW1	146.3642
146.3642	DCB_se3_ag1_m_01 - phones	N	146.4242
146.3642	DCB_se3_ag1_m_01 - words	not	146.5842
146.4242	DCB_se3_ag1_m_01 - phones	AA1	146.5542
146.5542	DCB_se3_ag1_m_01 - phones	T	146.5842
146.5842	DCB_se3_ag1_m_01 - phones	sp	146.6142
146.6142	DCB_se3_ag1_m_01 - phones	Y	146.7042
146.6142	DCB_se3_ag1_m_01 - words	you	146.7742
146.7042	DCB_se3_ag1_m_01 - phones	UW1	146.7742
146.7742	DCB_se3_ag1_m_01 - phones	N	146.8442
146.7742	DCB_se3_ag1_m_01 - words	not	146.9942
146.8442	DCB_se3_ag1_m_01 - phones	AA1	146.9542
146.9542	DCB_se3_ag1_m_01 - phones	T	146.9942
146.9942	DCB_se3_ag1_m_01 - phones	F	147.1142
146.9942	DCB_se3_ag1_m_01 - words	fully	147.2442
147.1142	DCB_se3_ag1_m_01 - phones	UH1	147.1542
147.1542	DCB_se3_ag1_m_01 - phones	L	147.1942
147.1942	DCB_se3_ag1_m_01 - phones	IY0	147.2442
147.2442	DCB_se3_ag1_m_01 - phones	F	147.3642
147.2442	DCB_se3_ag1_m_01 - words	functioning	147.7042
147.3642	DCB_se3_ag1_m_01 - phones	AH1	147.4042
147.4042	DCB_se3_ag1_m_01 - phones	NG	147.4642
147.4642	DCB_se3_ag1_m_01 - phones	K	147.5442
147.5442	DCB_se3_ag1_m_01 - phones	SH	147.5842
147.5842	DCB_se3_ag1_m_01 - phones	AH0	147.6142
147.6142	DCB_se3_ag1_m_01 - phones	N	147.6442
147.6442	DCB_se3_ag1_m_01 - phones	IH0	147.6742
147.6742	DCB_se3_ag1_m_01 - phones	NG	147.7042
147.7042	DCB_se3_ag1_m_01 - phones	R	147.7642
147.7042	DCB_se3_ag1_m_01 - words	right	147.8742
147.7642	DCB_se3_ag1_m_01 - phones	AY1	147.8342
147.8342	DCB_se3_ag1_m_01 - phones	T	147.8742
147.8742	DCB_se3_ag1_m_01 - phones	N	147.9342
147.8742	DCB_se3_ag1_m_01 - words	now	148.0942
147.9342	DCB_se3_ag1_m_01 - phones	AW1	148.0942
148.0942	DCB_se3_ag1_m_01 - phones	sp	148.1842
148.4747	DCB_se3_ag1_m_01 - phones	Y	148.6347
148.4747	DCB_se3_ag1_m_01 - words	you	148.6847
148.6347	DCB_se3_ag1_m_01 - phones	UW1	148.6847
148.6847	DCB_se3_ag1_m_01 - words	a	148.7547
148.6847	DCB_se3_ag1_m_01 - phones	AH0	148.7547
148.7547	DCB_se3_ag1_m_01 - phones	L	148.7847
148.7547	DCB_se3_ag1_m_01 - words	little	148.9047
148.7847	DCB_se3_ag1_m_01 - phones	IH1	148.8147
148.8147	DCB_se3_ag1_m_01 - phones	T	148.8447
148.8447	DCB_se3_ag1_m_01 - phones	AH0	148.8747
148.8747	DCB_se3_ag1_m_01 - phones	L	148.9047
148.9047	DCB_se3_ag1_m_01 - phones	AO1	149.2047
148.9047	DCB_se3_ag1_m_01 - words	off	149.5447
149.2047	DCB_se3_ag1_m_01 - phones	F	149.5447
149.6925	DCB_int_01 - phones	HH	149.8125
149.6925	DCB_int_01 - words	who	149.9025
149.8125	DCB_int_01 - phones	UW1	149.9025
149.9025	DCB_int_01 - phones	S	150.0025
149.9025	DCB_int_01 - words	says	150.2225
150.0025	DCB_int_01 - phones	EH1	150.1425
150.1425	DCB_int_01 - phones	Z	150.2225
150.2225	DCB_int_01 - phones	sp	150.2525
150.2525	DCB_int_01 - phones	IH0	150.3125
150.2525	DCB_int_01 - words	it	150.3525
150.3125	DCB_int_01 - phones	T	150.3525
150.3525	DCB_int_01 - phones	sp	150.4325
150.4325	DCB_int_01 - phones	L	150.6925
150.4325	DCB_int_01 - words	like	150.7525
150.4933	DCB_se3_ag1_m_01 - words	a	150.6233
150.4933	DCB_se3_ag1_m_01 - phones	AH0	150.6233
150.6233	DCB_se3_ag1_m_01 - phones	L	150.6933
150.6233	DCB_se3_ag1_m_01 - words	lot	150.8433
150.6925	DCB_int_01 - phones	AY1	150.7225
150.6933	DCB_se3_ag1_m_01 - phones	AA1	150.7833
150.7225	DCB_int_01 - phones	K	150.7525
150.7525	DCB_int_01 - phones	OW1	150.7825
150.7525	DCB_int_01 - words	older	150.9425
150.7825	DCB_int_01 - phones	L	150.8125
150.7833	DCB_se3_ag1_m_01 - phones	T	150.8433
150.8125	DCB_int_01 - phones	D	150.8525
150.8433	DCB_se3_ag1_m_01 - phones	AH0	150.8933
150.8433	DCB_se3_ag1_m_01 - words	of	150.9433
150.8525	DCB_int_01 - phones	ER0	150.9425
150.8933	DCB_se3_ag1_m_01 - phones	V	150.9433
150.9425	DCB_int_01 - phones	P	151.0025
150.9425	DCB_int_01 - words	people	151.3925
150.9433	DCB_se3_ag1_m_01 - phones	P	151.0033
150.9433	DCB_se3_ag1_m_01 - words	people	151.3133
151.0025	DCB_int_01 - phones	IY1	151.1525
151.0033	DCB_se3_ag1_m_01 - phones	IY1	151.1533
151.1525	DCB_int_01 - phones	P	151.2125
151.1533	DCB_se3_ag1_m_01 - phones	P	151.2133
151.2125	DCB_int_01 - phones	AH0	151.2425
151.2133	DCB_se3_ag1_m_01 - phones	AH0	151.2533
151.2425	DCB_int_01 - phones	L	151.3925
151.2533	DCB_se3_ag1_m_01 - phones	L	151.3133
151.3925	DCB_int_01 - words	or	151.4425
151.3925	DCB_int_01 - phones	ER0	151.4425
151.4425	DCB_int_01 - phones	Y	151.5225
151.4425	DCB_int_01 - words	younger	151.7425
151.5225	DCB_int_01 - phones	AH1	151.5825
151.5825	DCB_int_01 - phones	NG	151.6225
151.6225	DCB_int_01 - phones	G	151.6525
151.6525	DCB_int_01 - phones	ER0	151.7425
151.7425	DCB_int_01 - phones	P	151.7825
151.7425	DCB_int_01 - words	people	151.9925
151.7825	DCB_int_01 - phones	IY1	151.8325
151.8325	DCB_int_01 - phones	P	151.8625
151.8625	DCB_int_01 - phones	AH0	151.9625
151.8847	DCB_se3_ag1_m_01 - phones	sil	151.9147
151.9147	DCB_se3_ag1_m_01 - phones	N	152.0847
151.9147	DCB_se3_ag1_m_01 - words	no	152.4447
151.9625	DCB_int_01 - phones	L	151.9925
152.0847	DCB_se3_ag1_m_01 - phones	OW1	152.4447
152.4447	DCB_se3_ag1_m_01 - words	a	152.4847
152.4447	DCB_se3_ag1_m_01 - phones	EY1	152.4847
152.4847	DCB_se3_ag1_m_01 - phones	L	152.5847
152.4847	DCB_se3_ag1_m_01 - words	lot	152.7147
152.5847	DCB_se3_ag1_m_01 - phones	AA1	152.6647
152.6647	DCB_se3_ag1_m_01 - phones	T	152.7147
152.7147	DCB_se3_ag1_m_01 - phones	AH0	152.7947
152.7147	DCB_se3_ag1_m_01 - words	of	152.8447
152.7947	DCB_se3_ag1_m_01 - phones	V	152.8447
152.8447	DCB_se3_ag1_m_01 - phones	Y	152.9047
152.8447	DCB_se3_ag1_m_01 - words	younger	153.1547
152.9047	DCB_se3_ag1_m_01 - phones	AH1	152.9947
152.9947	DCB_se3_ag1_m_01 - phones	NG	153.0347
153.0347	DCB_se3_ag1_m_01 - phones	G	153.0847
153.0847	DCB_se3_ag1_m_01 - phones	ER0	153.1547
153.1547	DCB_se3_ag1_m_01 - phones	P	153.2647
153.1547	DCB_se3_ag1_m_01 - words	people	153.6147
153.2647	DCB_se3_ag1_m_01 - phones	IY1	153.3647
153.3647	DCB_se3_ag1_m_01 - phones	P	153.4547
153.4547	DCB_se3_ag1_m_01 - phones	AH0	153.5147
153.5147	DCB_se3_ag1_m_01 - phones	L	153.6147
153.6147	DCB_se3_ag1_m_01 - phones	sp	155.2254
155.2254	DCB_se3_ag1_m_01 - words	a	155.2554
155.2254	DCB_se3_ag1_m_01 - phones	AH0	155.2554
155.2554	DCB_se3_ag1_m_01 - phones	L	155.2954
155.2554	DCB_se3_ag1_m_01 - words	lot	155.3854
155.2954	DCB_se3_ag1_m_01 - phones	AA1	155.3454
155.3454	DCB_se3_ag1_m_01 - phones	T	155.3854
155.3854	DCB_se3_ag1_m_01 - phones	AH0	155.4154
155.3854	DCB_se3_ag1_m_01 - words	of	155.4454
155.4154	DCB_se3_ag1_m_01 - phones	V	155.4454
155.4454	DCB_se3_ag1_m_01 - phones	Y	155.4954
155.4454	DCB_se3_ag1_m_01 - words	young	155.6354
155.4954	DCB_se3_ag1_m_01 - phones	AH1	155.5754
155.5754	DCB_se3_ag1_m_01 - phones	NG	155.6354
155.6354	DCB_se3_ag1_m_01 - phones	P	155.7054
155.6354	DCB_se3_ag1_m_01 - words	people	155.9054
155.7054	DCB_se3_ag1_m_01 - phones	IY1	155.7554
155.7554	DCB_se3_ag1_m_01 - phones	P	155.8054
155.8054	DCB_se3_ag1_m_01 - phones	AH0	155.8354
155.8354	DCB_se3_ag1_m_01 - phones	L	155.9054
155.9054	DCB_se3_ag1_m_01 - phones	S	156.0054
155.9054	DCB_se3_ag1_m_01 - words	say	156.1654
156.0054	DCB_se3_ag1_m_01 - phones	EY1	156.1654
156.1654	DCB_se3_ag1_m_01 - phones	DH	156.2154
156.1654	DCB_se3_ag1_m_01 - words	that	156.5054
156.2154	DCB_se3_ag1_m_01 - phones	AE1	156.3554
156.3554	DCB_se3_ag1_m_01 - phones	T	156.5054
156.7636	DCB_se3_ag1_m_01 - phones	sil	156.8336
156.8336	DCB_se3_ag1_m_01 - phones	L	156.9036
156.8336	DCB_se3_ag1_m_01 - words	lunching	157.3336
156.9036	DCB_se3_ag1_m_01 - phones	AH1	156.9836
156.9836	DCB_se3_ag1_m_01 - phones	N	157.0736
157.0736	DCB_se3_ag1_m_01 - phones	CH	157.1636
157.1636	DCB_se3_ag1_m_01 - phones	IH0	157.2236
157.2236	DCB_se3_ag1_m_01 - phones	NG	157.3336
157.3336	DCB_se3_ag1_m_01 - phones	Y	157.4036
157.3336	DCB_se3_ag1_m_01 - words	y-	157.4036
157.4036	DCB_se3_ag1_m_01 - phones	L	157.4736
157.4036	DCB_se3_ag1_m_01 - words	like	157.5936
157.4736	DCB_se3_ag1_m_01 - phones	AY1	157.5236
157.5236	DCB_se3_ag1_m_01 - phones	K	157.5936
157.5936	DCB_se3_ag1_m_01 - phones	Y	157.6536
157.5936	DCB_se3_ag1_m_01 - words	you	157.7136
157.6536	DCB_se3_ag1_m_01 - phones	UW1	157.7136
157.7136	DCB_se3_ag1_m_01 - phones	L	157.7936
157.7136	DCB_se3_ag1_m_01 - words	lunching	158.2236
157.7936	DCB_se3_ag1_m_01 - phones	AH1	157.8736
157.8736	DCB_se3_ag1_m_01 - phones	N	157.9436
157.9436	DCB_se3_ag1_m_01 - phones	CH	158.0436
158.0436	DCB_se3_ag1_m_01 - phones	IH0	158.0736
158.0736	DCB_se3_ag1_m_01 - phones	NG	158.2236
158.4953	DCB_se3_ag1_m_01 - phones	B	158.5653
158.4953	DCB_se3_ag1_m_01 - words	but	158.6853
158.5653	DCB_se3_ag1_m_01 - phones	AH1	158.6553
158.6553	DCB_se3_ag1_m_01 - phones	T	158.6853
158.6853	DCB_se3_ag1_m_01 - phones	sp	158.7653
158.7653	DCB_se3_ag1_m_01 - words	i	158.8453
158.7653	DCB_se3_ag1_m_01 - phones	AY1	158.8453
158.8453	DCB_se3_ag1_m_01 - phones	D	158.8853
158.8453	DCB_se3_ag1_m_01 - words	don't	159.0053
158.8853	DCB_se3_ag1_m_01 - phones	OW1	158.9353
158.9353	DCB_se3_ag1_m_01 - phones	N	159.0053
159.0053	DCB_se3_ag1_m_01 - phones	TH	159.0553
159.0053	DCB_se3_ag1_m_01 - words	think	159.2753
159.0553	DCB_se3_ag1_m_01 - phones	IH1	159.1053
159.1053	DCB_se3_ag1_m_01 - phones	NG	159.1853
159.1853	DCB_se3_ag1_m_01 - phones	K	159.2753
159.6239	DCB_se3_ag1_m_01 - phones	sil	159.6839
159.6839	DCB_se3_ag1_m_01 - phones	W	159.7139
159.6839	DCB_se3_ag1_m_01 - words	we	160.0039
159.7139	DCB_se3_ag1_m_01 - phones	IY1	160.0039
161.2555	DCB_se3_ag1_m_01 - phones	sil	161.2955
161.2955	DCB_se3_ag1_m_01 - phones	Y	161.4355
161.2955	DCB_se3_ag1_m_01 - words	yeah	161.5655
161.4355	DCB_se3_ag1_m_01 - phones	AE1	161.5655
161.5655	DCB_se3_ag1_m_01 - phones	sp	162.2797
162.2797	DCB_se3_ag1_m_01 - words	a	162.3097
162.2797	DCB_se3_ag1_m_01 - phones	AH0	162.3097
162.3097	DCB_se3_ag1_m_01 - phones	L	162.3597
162.3097	DCB_se3_ag1_m_01 - words	lot	162.4497
162.3597	DCB_se3_ag1_m_01 - phones	AA1	162.4097
162.4097	DCB_se3_ag1_m_01 - phones	T	162.4497
162.4497	DCB_se3_ag1_m_01 - phones	AH0	162.4797
162.4497	DCB_se3_ag1_m_01 - words	of	162.5097
162.4797	DCB_se3_ag1_m_01 - phones	V	162.5097
162.5097	DCB_se3_ag1_m_01 - phones	Y	162.5897
162.5097	DCB_se3_ag1_m_01 - words	young	162.6997
162.5897	DCB_se3_ag1_m_01 - phones	AH1	162.6197
162.6197	DCB_se3_ag1_m_01 - phones	NG	162.6997
162.6997	DCB_se3_ag1_m_01 - phones	P	162.8197
162.6997	DCB_se3_ag1_m_01 - words	people	162.9397
162.8197	DCB_se3_ag1_m_01 - phones	IY1	162.8497
162.8497	DCB_se3_ag1_m_01 - phones	P	162.8797
162.8797	DCB_se3_ag1_m_01 - phones	AH0	162.9097
162.9097	DCB_se3_ag1_m_01 - phones	L	162.9397
162.9397	DCB_se3_ag1_m_01 - phones	S	163.0497
162.9397	DCB_se3_ag1_m_01 - words	say	163.0897
163.0497	DCB_se3_ag1_m_01 - phones	EY1	163.0897
163.0897	DCB_se3_ag1_m_01 - phones	IH1	163.1197
163.0897	DCB_se3_ag1_m_01 - words	it	163.1497
163.1197	DCB_se3_ag1_m_01 - phones	T	163.1497
163.1497	DCB_se3_ag1_m_01 - words	i	163.1797
163.1497	DCB_se3_ag1_m_01 - phones	AY1	163.1797
163.1797	DCB_se3_ag1_m_01 - phones	D	163.2097
163.1797	DCB_se3_ag1_m_01 - words	don't	163.3097
163.2097	DCB_se3_ag1_m_01 - phones	OW1	163.2597
163.2597	DCB_se3_ag1_m_01 - phones	N	163.3097
163.3097	DCB_se3_ag1_m_01 - phones	TH	163.3497
163.3097	DCB_se3_ag1_m_01 - words	think	163.4397
163.3497	DCB_se3_ag1_m_01 - phones	IH1	163.3797
163.3797	DCB_se3_ag1_m_01 - phones	NG	163.4097
163.4097	DCB_se3_ag1_m_01 - phones	K	163.4397
163.4397	DCB_se3_ag1_m_01 - words	a	163.4797
163.4397	DCB_se3_ag1_m_01 - phones	AH0	163.4797
163.4797	DCB_se3_ag1_m_01 - phones	L	163.5297
163.4797	DCB_se3_ag1_m_01 - words	lot	163.5897
163.5297	DCB_se3_ag1_m_01 - phones	AA1	163.5597
163.5597	DCB_se3_ag1_m_01 - phones	T	163.5897
163.5897	DCB_se3_ag1_m_01 - phones	sp	163.6197
163.6197	DCB_se3_ag1_m_01 - phones	AH1	163.7097
163.6197	DCB_se3_ag1_m_01 - words	of	163.7497
163.7097	DCB_se3_ag1_m_01 - phones	V	163.7497
163.7497	DCB_se3_ag1_m_01 - phones	OW1	163.7797
163.7497	DCB_se3_ag1_m_01 - words	older	163.8897
163.7797	DCB_se3_ag1_m_01 - phones	L	163.8097
163.8097	DCB_se3_ag1_m_01 - phones	D	163.8397
163.8397	DCB_se3_ag1_m_01 - phones	ER0	163.8897
163.8897	DCB_se3_ag1_m_01 - phones	P	163.9597
163.8897	DCB_se3_ag1_m_01 - words	people	164.1297
163.9597	DCB_se3_ag1_m_01 - phones	IY1	164.0097
164.0097	DCB_se3_ag1_m_01 - phones	P	164.0697
164.0697	DCB_se3_ag1_m_01 - phones	AH0	164.0997
164.0997	DCB_se3_ag1_m_01 - phones	L	164.1297
164.1297	DCB_se3_ag1_m_01 - phones	S	164.2497
164.1297	DCB_se3_ag1_m_01 - words	say	164.2797
164.2497	DCB_se3_ag1_m_01 - phones	EY1	164.2797
164.2797	DCB_se3_ag1_m_01 - phones	IH0	164.3097
164.2797	DCB_se3_ag1_m_01 - words	it	164.4697
164.3097	DCB_se3_ag1_m_01 - phones	T	164.4697
165.3136	DCB_int_01 - phones	HH	165.3836
165.3136	DCB_int_01 - words	what	165.5136
165.3836	DCB_int_01 - phones	W	165.4236
165.4236	DCB_int_01 - phones	AH1	165.4736
165.4736	DCB_int_01 - phones	T	165.5136
165.5136	DCB_int_01 - phones	AH0	165.5536
165.5136	DCB_int_01 - words	about	165.8136
165.5536	DCB_int_01 - phones	B	165.6036
165.6036	DCB_int_01 - phones	AW1	165.7636
165.7636	DCB_int_01 - phones	T	165.8136
165.8136	DCB_int_01 - phones	S	165.8636
165.8136	DCB_int_01 - words	something	166.0636
165.8636	DCB_int_01 - phones	AH1	165.9236
165.9236	DCB_int_01 - phones	M	165.9736
165.9736	DCB_int_01 - phones	TH	166.0036
166.0036	DCB_int_01 - phones	IH0	166.0336
166.0336	DCB_int_01 - phones	NG	166.0636
166.0636	DCB_int_01 - phones	L	166.1136
166.0636	DCB_int_01 - words	like	166.2736
166.1136	DCB_int_01 - phones	AY1	166.1836
166.1836	DCB_int_01 - phones	K	166.2736
166.2736	DCB_int_01 - phones	sp	166.3736
166.3736	DCB_int_01 - phones	JH	166.5536
166.3736	DCB_int_01 - words	joe	167.0836
166.5536	DCB_int_01 - phones	OW1	167.0836
167.0836	DCB_int_01 - phones	AO1	167.1336
167.0836	DCB_int_01 - words	or	167.2936
167.1336	DCB_int_01 - phones	R	167.2936
167.2936	DCB_int_01 - phones	sp	167.3236
167.3236	DCB_int_01 - phones	B	167.3836
167.3236	DCB_int_01 - words	bob	167.7336
167.3836	DCB_int_01 - phones	AA1	167.6436
167.6436	DCB_int_01 - phones	B	167.7336
167.7336	DCB_int_01 - phones	ER0	167.8136
167.7336	DCB_int_01 - words	or	167.8136
167.8136	DCB_int_01 - phones	M	167.9436
167.8136	DCB_int_01 - words	mo	168.0836
167.9436	DCB_int_01 - phones	OW1	168.0836
168.0836	DCB_int_01 - phones	L	168.1336
168.0836	DCB_int_01 - words	like	168.2336
168.1336	DCB_int_01 - phones	AY1	168.1636
168.1636	DCB_int_01 - phones	K	168.2336
168.2336	DCB_int_01 - phones	sp	168.2636
168.2636	DCB_int_01 - phones	W	168.3136
168.2636	DCB_int_01 - words	when	168.3736
168.3136	DCB_int_01 - phones	IH1	168.3436
168.3436	DCB_int_01 - phones	N	168.3736
168.3736	DCB_int_01 - phones	Y	168.4336
168.3736	DCB_int_01 - words	you	168.4836
168.4336	DCB_int_01 - phones	UW1	168.4836
168.4836	DCB_int_01 - phones	K	168.5836
168.4836	DCB_int_01 - words	call	168.6836
168.5836	DCB_int_01 - phones	AO1	168.6336
168.6336	DCB_int_01 - phones	L	168.6836
168.6836	DCB_int_01 - phones	sp	168.7136
168.7136	DCB_int_01 - phones	L	168.7436
168.7136	DCB_int_01 - words	like	168.8236
168.7436	DCB_int_01 - phones	AY1	168.7736
168.7736	DCB_int_01 - phones	K	168.8236
168.8236	DCB_int_01 - phones	sp	168.8536
168.8536	DCB_int_01 - phones	HH	168.9036
168.8536	DCB_int_01 - words	what	169.0236
168.9036	DCB_int_01 - phones	W	168.9436
168.9436	DCB_int_01 - phones	AH1	168.9836
168.9836	DCB_int_01 - phones	T	169.0236
169.0236	DCB_int_01 - phones	AH1	169.0936
169.0236	DCB_int_01 - words	up	169.1736
169.0936	DCB_int_01 - phones	P	169.1736
169.1736	DCB_int_01 - phones	B	169.2236
169.1736	DCB_int_01 - words	bob	169.4036
169.2236	DCB_int_01 - phones	AA1	169.3736
169.3736	DCB_int_01 - phones	B	169.4036
169.3809	DCB_se3_ag1_m_01 - phones	sil	169.4209
169.4036	DCB_int_01 - phones	sp	169.7736
169.4209	DCB_se3_ag1_m_01 - phones	K	169.5109
169.4209	DCB_se3_ag1_m_01 - words	kill	169.8009
169.5109	DCB_se3_ag1_m_01 - phones	IH1	169.6809
169.6809	DCB_se3_ag1_m_01 - phones	L	169.8009
169.7736	DCB_int_01 - phones	ER0	169.8036
169.7736	DCB_int_01 - words	or	169.8036
169.8009	DCB_se3_ag1_m_01 - phones	M	169.9009
169.8009	DCB_se3_ag1_m_01 - words	mo	170.1309
169.8036	DCB_int_01 - phones	M	169.8936
169.8036	DCB_int_01 - words	mo	170.1136
169.8936	DCB_int_01 - phones	OW1	170.1136
169.9009	DCB_se3_ag1_m_01 - phones	OW1	170.1309
170.1309	DCB_se3_ag1_m_01 - phones	sp	170.2409
170.2409	DCB_se3_ag1_m_01 - phones	R	170.3609
170.2409	DCB_se3_ag1_m_01 - words	right	170.5909
170.3609	DCB_se3_ag1_m_01 - phones	AY1	170.4609
170.4609	DCB_se3_ag1_m_01 - phones	T	170.5909
170.4986	DCB_int_01 - phones	sil	170.5286
170.5286	DCB_int_01 - phones	K	170.6586
170.5286	DCB_int_01 - words	kill	170.8886
170.6586	DCB_int_01 - phones	IH1	170.8086
170.8086	DCB_int_01 - phones	L	170.8886
170.8886	DCB_int_01 - phones	M	170.9686
170.8886	DCB_int_01 - words	m-	170.9686
170.9686	DCB_int_01 - phones	OW1	171.2386
170.9686	DCB_int_01 - words	oh	171.2386
171.2386	DCB_int_01 - phones	W	171.2786
171.2386	DCB_int_01 - words	what	171.3386
171.2786	DCB_int_01 - phones	AH1	171.3086
171.3086	DCB_int_01 - phones	T	171.3386
171.3386	DCB_int_01 - phones	D	171.3686
171.3386	DCB_int_01 - words	does	171.4786
171.3686	DCB_int_01 - phones	IH0	171.3986
171.3986	DCB_int_01 - phones	Z	171.4786
171.4786	DCB_int_01 - phones	K	171.6086
171.4786	DCB_int_01 - words	kill	171.7886
171.6086	DCB_int_01 - phones	IH1	171.7186
171.7186	DCB_int_01 - phones	L	171.7886
171.7886	DCB_int_01 - phones	M	171.8686
171.7886	DCB_int_01 - words	mean	172.1586
171.8686	DCB_int_01 - phones	IY1	171.9486
171.9486	DCB_int_01 - phones	N	172.1586
172.5081	DCB_se3_ag1_m_01 - phones	sil	172.5481
172.5481	DCB_se3_ag1_m_01 - phones	K	172.6281
172.5481	DCB_se3_ag1_m_01 - words	kill	172.7981
172.6281	DCB_se3_ag1_m_01 - phones	IH1	172.7381
172.7381	DCB_se3_ag1_m_01 - phones	L	172.7981
172.7981	DCB_se3_ag1_m_01 - phones	M	172.8881
172.7981	DCB_se3_ag1_m_01 - words	mean	172.9881
172.8881	DCB_se3_ag1_m_01 - phones	IY1	172.9381
172.9381	DCB_se3_ag1_m_01 - phones	N	172.9881
172.9881	DCB_se3_ag1_m_01 - phones	L	173.0481
172.9881	DCB_se3_ag1_m_01 - words	like	173.1981
173.0481	DCB_se3_ag1_m_01 - phones	AY1	173.1281
173.1281	DCB_se3_ag1_m_01 - phones	K	173.1981
173.1981	DCB_se3_ag1_m_01 - phones	R	173.3281
173.1981	DCB_se3_ag1_m_01 - words	right	173.5681
173.3281	DCB_se3_ag1_m_01 - phones	AY1	173.4281
173.4281	DCB_se3_ag1_m_01 - phones	T	173.5681
173.5681	DCB_se3_ag1_m_01 - phones	sp	173.5981
173.5981	DCB_se3_ag1_m_01 - phones	L	173.7381
173.5981	DCB_se3_ag1_m_01 - words	like	173.8681
173.7381	DCB_se3_ag1_m_01 - phones	AY1	173.7981
173.7981	DCB_se3_ag1_m_01 - phones	K	173.8681
173.8681	DCB_se3_ag1_m_01 - phones	Y	173.8981
173.8681	DCB_se3_ag1_m_01 - words	you	173.9581
173.8981	DCB_se3_ag1_m_01 - phones	UW1	173.9581
173.9581	DCB_se3_ag1_m_01 - phones	R	174.0681
173.9581	DCB_se3_ag1_m_01 - words	right	174.3281
174.0681	DCB_se3_ag1_m_01 - phones	AY1	174.1781
174.1781	DCB_se3_ag1_m_01 - phones	T	174.3281
174.3281	DCB_se3_ag1_m_01 - phones	sp	176.1457
174.5334	DCB_int_01 - phones	sil	174.5734
174.5734	DCB_int_01 - words	oh	174.7234
174.5734	DCB_int_01 - phones	OW1	174.7234
174.7234	DCB_int_01 - phones	L	174.7834
174.7234	DCB_int_01 - words	like	174.9634
174.7834	DCB_int_01 - phones	AY1	174.8334
174.8334	DCB_int_01 - phones	K	174.9634
174.9634	DCB_int_01 - phones	R	175.0334
174.9634	DCB_int_01 - words	right	175.2334
175.0334	DCB_int_01 - phones	AY1	175.1834
175.1834	DCB_int_01 - phones	T	175.2334
175.2334	DCB_int_01 - phones	M	175.2834
175.2334	DCB_int_01 - words	mo	175.3534
175.2834	DCB_int_01 - phones	OW1	175.3534
175.3534	DCB_int_01 - phones	sp	175.3934
175.3934	DCB_int_01 - phones	K	175.5334
175.3934	DCB_int_01 - words	kill	175.7634
175.5334	DCB_int_01 - phones	IH1	175.6734
175.6734	DCB_int_01 - phones	L	175.7634
175.7634	DCB_int_01 - phones	M	175.8234
175.7634	DCB_int_01 - words	mo	176.0434
175.8234	DCB_int_01 - phones	OW1	176.0434
176.0434	DCB_int_01 - phones	sp	177.1533
176.1457	DCB_se3_ag1_m_01 - phones	Y	176.2457
176.1457	DCB_se3_ag1_m_01 - words	yeah	176.4357
176.2457	DCB_se3_ag1_m_01 - phones	AE1	176.4357
176.4357	DCB_se3_ag1_m_01 - phones	R	176.4957
176.4357	DCB_se3_ag1_m_01 - words	right	176.7257
176.4957	DCB_se3_ag1_m_01 - phones	AY1	176.6257
176.6257	DCB_se3_ag1_m_01 - phones	T	176.7257
176.7257	DCB_se3_ag1_m_01 - phones	sp	176.7557
176.7557	DCB_se3_ag1_m_01 - phones	Y	176.8657
176.7557	DCB_se3_ag1_m_01 - words	you	176.9057
176.8657	DCB_se3_ag1_m_01 - phones	UW1	176.9057
176.9057	DCB_se3_ag1_m_01 - phones	Y	177.1557
176.9057	DCB_se3_ag1_m_01 - words	use	177.2857
177.1533	DCB_int_01 - phones	AO2	177.2433
177.1533	DCB_int_01 - words	alright	177.3633
177.1557	DCB_se3_ag1_m_01 - phones	UW1	177.2057
177.2057	DCB_se3_ag1_m_01 - phones	S	177.2857
177.2433	DCB_int_01 - phones	L	177.2733
177.2733	DCB_int_01 - phones	R	177.3033
177.2857	DCB_se3_ag1_m_01 - phones	IH1	177.3957
177.2857	DCB_se3_ag1_m_01 - words	it	177.4357
177.3033	DCB_int_01 - phones	AY1	177.3333
177.3333	DCB_int_01 - phones	T	177.3633
177.3633	DCB_int_01 - phones	sp	178.1233
177.3957	DCB_se3_ag1_m_01 - phones	T	177.4357
177.4357	DCB_se3_ag1_m_01 - phones	IH0	177.5357
177.4357	DCB_se3_ag1_m_01 - words	exactly	177.9857
177.5357	DCB_se3_ag1_m_01 - phones	G	177.5857
177.5857	DCB_se3_ag1_m_01 - phones	Z	177.6657
177.6657	DCB_se3_ag1_m_01 - phones	AE1	177.7857
177.7857	DCB_se3_ag1_m_01 - phones	K	177.8557
177.8557	DCB_se3_ag1_m_01 - phones	T	177.8857
177.8857	DCB_se3_ag1_m_01 - phones	L	177.9257
177.9257	DCB_se3_ag1_m_01 - phones	IY0	177.9857
177.9857	DCB_se3_ag1_m_01 - phones	R	178.0557
177.9857	DCB_se3_ag1_m_01 - words	right	178.2857
178.0557	DCB_se3_ag1_m_01 - phones	AY1	178.2057
178.1233	DCB_int_01 - phones	OW2	178.1533
178.1233	DCB_int_01 - words	okay	178.6633
178.1533	DCB_int_01 - phones	K	178.2133
178.2057	DCB_se3_ag1_m_01 - phones	T	178.2857
178.2133	DCB_int_01 - phones	EY1	178.6633
178.6633	DCB_int_01 - phones	sp	178.6933
178.6933	DCB_int_01 - phones	OW2	178.7233
178.6933	DCB_int_01 - words	okay	179.0933
178.7233	DCB_int_01 - phones	K	178.7833
178.7833	DCB_int_01 - phones	EY1	179.0933
179.0933	DCB_int_01 - phones	sp	179.1233
179.1233	DCB_int_01 - phones	S	179.2433
179.1233	DCB_int_01 - words	so	179.3533
179.2433	DCB_int_01 - phones	OW1	179.3533
179.3533	DCB_int_01 - phones	sp	179.3833
179.3833	DCB_int_01 - phones	L	179.4333
179.3833	DCB_int_01 - words	like	179.5933
179.4333	DCB_int_01 - phones	AY1	179.5533
179.5533	DCB_int_01 - phones	K	179.5933
179.5933	DCB_int_01 - phones	sp	180.2631
180.2631	DCB_int_01 - phones	B	180.3631
180.2631	DCB_int_01 - words	but	180.5731
180.3631	DCB_int_01 - phones	AH1	180.4931
180.4931	DCB_int_01 - phones	T	180.5731
180.5731	DCB_int_01 - phones	D	180.6231
180.5731	DCB_int_01 - words	do	180.6631
180.6231	DCB_int_01 - phones	UW1	180.6631
180.6631	DCB_int_01 - phones	Y	180.7631
180.6631	DCB_int_01 - words	you	180.7931
180.7631	DCB_int_01 - phones	UW1	180.7931
180.7931	DCB_int_01 - phones	HH	180.8231
180.7931	DCB_int_01 - words	hear	180.9531
180.8231	DCB_int_01 - phones	IY1	180.8931
180.8931	DCB_int_01 - phones	R	180.9531
180.9531	DCB_int_01 - phones	P	180.9931
180.9531	DCB_int_01 - words	people	181.1631
180.9931	DCB_int_01 - phones	IY1	181.0431
181.0431	DCB_int_01 - phones	P	181.1031
181.1031	DCB_int_01 - phones	AH0	181.1331
181.1331	DCB_int_01 - phones	L	181.1631
181.1631	DCB_int_01 - phones	K	181.2331
181.1631	DCB_int_01 - words	calling	181.5431
181.2331	DCB_int_01 - phones	AO1	181.3231
181.3231	DCB_int_01 - phones	L	181.4531
181.4531	DCB_int_01 - phones	IH0	181.4931
181.4931	DCB_int_01 - phones	NG	181.5431
181.5431	DCB_int_01 - phones	P	181.6131
181.5431	DCB_int_01 - words	people	181.8731
181.6131	DCB_int_01 - phones	IY1	181.6631
181.6631	DCB_int_01 - phones	P	181.7331
181.7331	DCB_int_01 - phones	AH0	181.7731
181.7731	DCB_int_01 - phones	L	181.8731
181.8731	DCB_int_01 - phones	M	181.9531
181.8731	DCB_int_01 - words	mo	182.2431
181.9531	DCB_int_01 - phones	OW1	182.2431
182.2431	DCB_int_01 - phones	AH0	182.3031
182.2431	DCB_int_01 - words	and	182.3731
182.3031	DCB_int_01 - phones	N	182.3731
182.3731	DCB_int_01 - phones	B	182.4531
182.3731	DCB_int_01 - words	bob	182.6531
182.4531	DCB_int_01 - phones	AA1	182.6231
182.6231	DCB_int_01 - phones	B	182.6531
182.6329	DCB_se3_ag1_m_01 - phones	sil	182.6729
182.6531	DCB_int_01 - phones	sp	182.9231
182.6729	DCB_se3_ag1_m_01 - phones	M	182.8029
182.6729	DCB_se3_ag1_m_01 - words	mm-hm	183.1129
182.8029	DCB_se3_ag1_m_01 - phones	HH	182.8329
182.8329	DCB_se3_ag1_m_01 - phones	M	183.1129
183.5405	DCB_int_01 - phones	AH0	183.6505
183.5405	DCB_int_01 - words	and	184.0005
183.6505	DCB_int_01 - phones	N	184.0005
184.0877	DCB_int_01 - phones	HH	184.1577
184.0877	DCB_int_01 - words	what	184.2477
184.1577	DCB_int_01 - phones	W	184.1877
184.1877	DCB_int_01 - phones	AH1	184.2177
184.2177	DCB_int_01 - phones	T	184.2477
184.2477	DCB_int_01 - phones	D	184.2777
184.2477	DCB_int_01 - words	do	184.3477
184.2777	DCB_int_01 - phones	UW1	184.3477
184.3477	DCB_int_01 - phones	Y	184.5077
184.3477	DCB_int_01 - words	you	184.5377
184.5077	DCB_int_01 - phones	UW1	184.5377
184.5377	DCB_int_01 - phones	IH1	184.6577
184.5377	DCB_int_01 - words	in	184.7077
184.6577	DCB_int_01 - phones	N	184.7077
184.7077	DCB_int_01 - phones	DH	184.7477
184.7077	DCB_int_01 - words	this	184.8477
184.7477	DCB_int_01 - phones	IH1	184.8077
184.8077	DCB_int_01 - phones	S	184.8477
184.8477	DCB_int_01 - phones	sp	184.8777
184.8777	DCB_int_01 - phones	EH1	184.9877
184.8777	DCB_int_01 - words	area	185.0777
184.9719	DCB_se3_ag1_m_01 - phones	sil	185.0819
184.9877	DCB_int_01 - phones	R	185.0177
185.0177	DCB_int_01 - phones	IY0	185.0477
185.0477	DCB_int_01 - phones	AH0	185.0777
185.0777	DCB_int_01 - phones	sp	185.3777
185.0819	DCB_se3_ag1_m_01 - phones	B	185.1419
185.0819	DCB_se3_ag1_m_01 - words	bod	185.4719
185.1419	DCB_se3_ag1_m_01 - phones	AA1	185.3919
185.3777	DCB_int_01 - words	<unk>	185.5077
185.3777	DCB_int_01 - phones	spn	185.5077
185.3919	DCB_se3_ag1_m_01 - phones	D	185.4719
185.4719	DCB_se3_ag1_m_01 - phones	sp	186.4733
185.5077	DCB_int_01 - phones	sp	185.6377
185.6892	DCB_int_01 - phones	B	185.8592
185.6892	DCB_int_01 - words	bob	186.2892
185.8592	DCB_int_01 - phones	AA1	186.1192
186.1192	DCB_int_01 - phones	B	186.2892
186.4733	DCB_se3_ag1_m_01 - phones	N	186.5633
186.4733	DCB_se3_ag1_m_01 - words	no	186.6733
186.5633	DCB_se3_ag1_m_01 - phones	OW1	186.6733
186.6733	DCB_se3_ag1_m_01 - phones	B	186.7833
186.6733	DCB_se3_ag1_m_01 - words	bod	187.1033
186.7833	DCB_se3_ag1_m_01 - phones	AA1	187.0233
187.0233	DCB_se3_ag1_m_01 - phones	D	187.1033
187.1033	DCB_se3_ag1_m_01 - phones	sp	187.1633
187.1633	DCB_se3_ag1_m_01 - phones	AH0	187.2233
187.1633	DCB_se3_ag1_m_01 - words	another	187.4933
187.2233	DCB_se3_ag1_m_01 - phones	N	187.3133
187.3133	DCB_se3_ag1_m_01 - phones	AH1	187.3733
187.3733	DCB_se3_ag1_m_01 - phones	DH	187.4433
187.4433	DCB_se3_ag1_m_01 - phones	ER0	187.4933
187.4933	DCB_se3_ag1_m_01 - phones	W	187.5833
187.4933	DCB_se3_ag1_m_01 - words	one	187.6433
187.5833	DCB_se3_ag1_m_01 - phones	AH1	187.6133
187.6133	DCB_se3_ag1_m_01 - phones	N	187.6433
187.6433	DCB_se3_ag1_m_01 - phones	IH0	187.6933
187.6433	DCB_se3_ag1_m_01 - words	is	187.7633
187.6933	DCB_se3_ag1_m_01 - phones	Z	187.7633
187.7633	DCB_se3_ag1_m_01 - phones	B	187.7933
187.7633	DCB_se3_ag1_m_01 - words	b	187.8233
187.7933	DCB_se3_ag1_m_01 - phones	IY1	187.8233
187.8233	DCB_se3_ag1_m_01 - phones	sp	188.2817
188.2817	DCB_se3_ag1_m_01 - phones	B	188.3917
188.2817	DCB_se3_ag1_m_01 - words	bod	188.5917
188.3917	DCB_se3_ag1_m_01 - phones	AA1	188.5417
[truncated: 3,846 more rows]
