# Supplementary material for: Considering Performance in the Automated and Manual Coding of Sociolinguistic Variables: Lessons From Variable (ING)
Source: Front Artif Intell. 2021 Apr 29;4:648543. doi: 10.3389/frai.2021.648543 (PMC8117961; doi:10.3389/frai.2021.648543)
Supplement: Supplementary file 4 [file Data_Sheet_4.ZIP › CORAAL_Aligned_as_Tables/DCB_se2_ag3_m_01_1_txout.txt]

tmin	tier	text	tmax
0.2809	DCB_int_01 - phones	sil	0.3209
0.3209	DCB_int_01 - phones	AH1	0.5109
0.3209	DCB_int_01 - words	um	0.6009
0.5109	DCB_int_01 - phones	M	0.6009
0.6009	DCB_int_01 - phones	W	0.6409
0.6009	DCB_int_01 - words	what	0.7209
0.6409	DCB_int_01 - phones	AH1	0.6809
0.6809	DCB_int_01 - phones	T	0.7209
0.7209	DCB_int_01 - phones	S	0.7709
0.7209	DCB_int_01 - words	s	0.7709
0.7709	DCB_int_01 - phones	Y	0.8009
0.7709	DCB_int_01 - words	your	0.9009
0.8009	DCB_int_01 - phones	UH1	0.8309
0.8309	DCB_int_01 - phones	R	0.9009
0.9009	DCB_int_01 - phones	B	0.9509
0.9009	DCB_int_01 - words	birthday	1.1809
0.9509	DCB_int_01 - phones	ER1	1.0709
1.0709	DCB_int_01 - phones	TH	1.1009
1.1009	DCB_int_01 - phones	D	1.1509
1.1509	DCB_int_01 - phones	EY2	1.1809
1.1809	DCB_int_01 - phones	sp	1.2109
1.2109	DCB_int_01 - words	rdx	1.6109
1.2109	DCB_int_01 - phones	TN	1.6109
1.6751	DCB_se2_ag3_m_01 - phones	JH	1.7551
1.6751	DCB_se2_ag3_m_01 - words	july	2.0051
1.7551	DCB_se2_ag3_m_01 - phones	AH0	1.8251
1.8251	DCB_se2_ag3_m_01 - phones	L	1.8851
1.8851	DCB_se2_ag3_m_01 - phones	AY1	2.0051
2.0051	DCB_se2_ag3_m_01 - phones	S	2.1451
2.0051	DCB_se2_ag3_m_01 - words	seventh	2.4951
2.1451	DCB_se2_ag3_m_01 - phones	EH1	2.2051
2.2051	DCB_se2_ag3_m_01 - phones	V	2.2851
2.2851	DCB_se2_ag3_m_01 - phones	AH0	2.3251
2.3251	DCB_se2_ag3_m_01 - phones	N	2.3551
2.3551	DCB_se2_ag3_m_01 - phones	TH	2.4951
2.4951	DCB_se2_ag3_m_01 - phones	sp	2.5251
2.5251	DCB_se2_ag3_m_01 - phones	N	2.5851
2.5251	DCB_se2_ag3_m_01 - words	nineteen	2.9551
2.5851	DCB_se2_ag3_m_01 - phones	AY1	2.6651
2.6651	DCB_se2_ag3_m_01 - phones	N	2.7251
2.7251	DCB_se2_ag3_m_01 - phones	T	2.8451
2.8451	DCB_se2_ag3_m_01 - phones	IY1	2.9051
2.9051	DCB_se2_ag3_m_01 - phones	N	2.9551
2.9551	DCB_se2_ag3_m_01 - phones	EY1	3.1051
2.9551	DCB_se2_ag3_m_01 - words	eighty	3.2451
3.1051	DCB_se2_ag3_m_01 - phones	T	3.1751
3.1751	DCB_se2_ag3_m_01 - phones	IY0	3.2451
3.2451	DCB_se2_ag3_m_01 - phones	sp	3.2751
3.2751	DCB_se2_ag3_m_01 - phones	HH	3.3251
3.2751	DCB_se2_ag3_m_01 - words	one	3.4851
3.3251	DCB_se2_ag3_m_01 - phones	W	3.3551
3.3551	DCB_se2_ag3_m_01 - phones	AH1	3.4051
3.4051	DCB_se2_ag3_m_01 - phones	N	3.4851
3.4851	DCB_se2_ag3_m_01 - phones	S	3.5751
3.4851	DCB_se2_ag3_m_01 - words	sixteen	3.9351
3.5751	DCB_se2_ag3_m_01 - phones	IH1	3.6151
3.6151	DCB_se2_ag3_m_01 - phones	K	3.6851
3.6851	DCB_se2_ag3_m_01 - phones	S	3.7351
3.7351	DCB_se2_ag3_m_01 - phones	T	3.8251
3.8251	DCB_se2_ag3_m_01 - phones	IY1	3.8651
3.8651	DCB_se2_ag3_m_01 - phones	N	3.9351
3.9351	DCB_se2_ag3_m_01 - phones	sp	3.9951
3.9951	DCB_se2_ag3_m_01 - phones	P	4.0851
3.9951	DCB_se2_ag3_m_01 - words	pm	4.3051
4.0851	DCB_se2_ag3_m_01 - phones	IY1	4.2151
4.2151	DCB_se2_ag3_m_01 - phones	EH1	4.2651
4.2651	DCB_se2_ag3_m_01 - phones	M	4.3051
4.3051	DCB_se2_ag3_m_01 - phones	sp	5.6342
4.9019	DCB_int_01 - phones	sil	4.9319
4.9319	DCB_int_01 - phones	OW2	5.1019
4.9319	DCB_int_01 - words	okay	5.6419
5.1019	DCB_int_01 - phones	K	5.1919
5.1919	DCB_int_01 - phones	EY1	5.6419
5.6342	DCB_se2_ag3_m_01 - phones	spn	6.2242
5.6342	DCB_se2_ag3_m_01 - words	<unk>	6.2242
5.6419	DCB_int_01 - phones	sp	5.7919
5.7919	DCB_int_01 - phones	AH1	5.9919
5.7919	DCB_int_01 - words	um	6.2319
5.9919	DCB_int_01 - phones	M	6.2319
6.2242	DCB_se2_ag3_m_01 - phones	sp	6.3842
6.2319	DCB_int_01 - phones	sp	6.5719
6.5719	DCB_int_01 - phones	G	6.6219
6.5719	DCB_int_01 - words	great	6.9519
6.6219	DCB_int_01 - phones	R	6.7319
6.7319	DCB_int_01 - phones	EY1	6.9219
6.9219	DCB_int_01 - phones	T	6.9519
6.9519	DCB_int_01 - phones	sp	6.9819
6.9819	DCB_int_01 - phones	HH	7.0619
6.9819	DCB_int_01 - words	one	7.2919
7.0619	DCB_int_01 - phones	W	7.1219
7.1219	DCB_int_01 - phones	AH1	7.2019
7.2019	DCB_int_01 - phones	N	7.2919
7.2919	DCB_int_01 - phones	S	7.4219
7.2919	DCB_int_01 - words	sixteen	8.0719
7.4219	DCB_int_01 - phones	IH1	7.4819
7.4819	DCB_int_01 - phones	K	7.5319
7.5319	DCB_int_01 - phones	S	7.6419
7.6419	DCB_int_01 - phones	T	7.8319
7.8319	DCB_int_01 - phones	IY1	8.0219
8.0155	DCB_se2_ag3_m_01 - phones	M	8.0455
8.0155	DCB_se2_ag3_m_01 - words	mm-hm	8.5455
8.0219	DCB_int_01 - phones	N	8.0719
8.0455	DCB_se2_ag3_m_01 - phones	HH	8.2455
8.0719	DCB_int_01 - phones	T	8.1219
8.0719	DCB_int_01 - words	to	8.1919
8.1219	DCB_int_01 - phones	IH0	8.1919
8.1919	DCB_int_01 - phones	B	8.2519
8.1919	DCB_int_01 - words	be	8.3319
8.2455	DCB_se2_ag3_m_01 - phones	M	8.5455
8.2519	DCB_int_01 - phones	IY1	8.3319
8.3319	DCB_int_01 - phones	IH0	8.3919
8.3319	DCB_int_01 - words	exact	8.7519
8.3919	DCB_int_01 - phones	G	8.4319
8.4319	DCB_int_01 - phones	Z	8.5419
8.5419	DCB_int_01 - phones	AE1	8.6819
8.6819	DCB_int_01 - phones	K	8.7219
8.7219	DCB_int_01 - phones	T	8.7519
8.7519	DCB_int_01 - phones	D	8.7819
8.7519	DCB_int_01 - words	do	8.8119
8.7819	DCB_int_01 - phones	UW1	8.8119
8.8119	DCB_int_01 - phones	Y	8.8419
8.8119	DCB_int_01 - words	you	8.9019
8.8419	DCB_int_01 - phones	UW1	8.9019
8.9019	DCB_int_01 - phones	R	8.9319
8.9019	DCB_int_01 - words	remember	9.2919
8.9319	DCB_int_01 - phones	IH0	8.9819
8.9819	DCB_int_01 - phones	M	9.0119
9.0119	DCB_int_01 - phones	EH1	9.0519
9.0519	DCB_int_01 - phones	M	9.0919
9.0919	DCB_int_01 - phones	B	9.1619
9.1619	DCB_int_01 - phones	ER0	9.2919
9.2919	DCB_int_01 - phones	W	9.3819
9.2919	DCB_int_01 - words	which	9.7819
9.3819	DCB_int_01 - phones	IH1	9.4719
9.4719	DCB_int_01 - phones	CH	9.7819
9.7819	DCB_int_01 - phones	sp	9.8119
9.8119	DCB_int_01 - words	uh	10.0119
9.8119	DCB_int_01 - phones	AH1	10.0119
10.0119	DCB_int_01 - phones	B	10.1019
10.0119	DCB_int_01 - words	bassinet	10.5919
10.1019	DCB_int_01 - phones	AE1	10.2019
10.2019	DCB_int_01 - phones	S	10.2819
10.2819	DCB_int_01 - phones	IH0	10.3319
10.3319	DCB_int_01 - phones	N	10.3919
10.3919	DCB_int_01 - phones	EH2	10.5419
10.5419	DCB_int_01 - phones	T	10.5919
10.5919	DCB_int_01 - phones	Y	10.6919
10.5919	DCB_int_01 - words	you	10.7919
10.6919	DCB_int_01 - phones	UW1	10.7919
10.7919	DCB_int_01 - phones	W	10.8719
10.7919	DCB_int_01 - words	were	10.9819
10.8719	DCB_int_01 - phones	ER1	10.9819
10.9819	DCB_int_01 - phones	P	11.0619
10.9819	DCB_int_01 - words	placed	11.3619
11.0619	DCB_int_01 - phones	L	11.1219
11.1219	DCB_int_01 - phones	EY1	11.2219
11.2219	DCB_int_01 - phones	S	11.3019
11.3019	DCB_int_01 - phones	T	11.3619
11.3619	DCB_int_01 - phones	IH1	11.4019
11.3619	DCB_int_01 - words	in	11.5219
11.4019	DCB_int_01 - phones	N	11.5219
11.5219	DCB_int_01 - phones	sp	11.6719
11.5547	DCB_se2_ag3_m_01 - phones	sil	11.6547
11.6547	DCB_se2_ag3_m_01 - words	i	11.8047
11.6547	DCB_se2_ag3_m_01 - phones	AY1	11.8047
11.8047	DCB_se2_ag3_m_01 - phones	W	11.9247
11.8047	DCB_se2_ag3_m_01 - words	was	12.1247
11.9247	DCB_se2_ag3_m_01 - phones	AH0	11.9747
11.9747	DCB_se2_ag3_m_01 - phones	Z	12.1247
12.1247	DCB_se2_ag3_m_01 - phones	TH	12.2247
12.1247	DCB_se2_ag3_m_01 - words	third	12.3747
12.2247	DCB_se2_ag3_m_01 - phones	ER1	12.3447
12.3447	DCB_se2_ag3_m_01 - phones	D	12.3747
12.3747	DCB_se2_ag3_m_01 - phones	F	12.4647
12.3747	DCB_se2_ag3_m_01 - words	from	12.5547
12.4647	DCB_se2_ag3_m_01 - phones	ER0	12.5047
12.5047	DCB_se2_ag3_m_01 - phones	M	12.5547
12.5374	DCB_int_01 - words	<unk>	13.1374
12.5374	DCB_int_01 - phones	spn	13.1374
12.5547	DCB_se2_ag3_m_01 - phones	DH	12.5847
12.5547	DCB_se2_ag3_m_01 - words	the	12.7347
12.5847	DCB_se2_ag3_m_01 - phones	AH1	12.7347
12.7347	DCB_se2_ag3_m_01 - phones	L	12.7647
12.7347	DCB_se2_ag3_m_01 - words	left	13.0947
12.7647	DCB_se2_ag3_m_01 - phones	EH1	13.0147
13.0147	DCB_se2_ag3_m_01 - phones	F	13.0447
13.0447	DCB_se2_ag3_m_01 - phones	T	13.0947
13.0947	DCB_se2_ag3_m_01 - phones	AE1	13.1347
13.0947	DCB_se2_ag3_m_01 - words	at	13.1947
13.1347	DCB_se2_ag3_m_01 - phones	T	13.1947
13.1374	DCB_int_01 - phones	sp	15.5274
13.1947	DCB_se2_ag3_m_01 - phones	S	13.3547
13.1947	DCB_se2_ag3_m_01 - words	sibley	13.5847
13.3547	DCB_se2_ag3_m_01 - phones	IH1	13.4147
13.4147	DCB_se2_ag3_m_01 - phones	B	13.4447
13.4447	DCB_se2_ag3_m_01 - phones	L	13.5247
13.5247	DCB_se2_ag3_m_01 - phones	IY0	13.5847
13.5847	DCB_se2_ag3_m_01 - phones	M	13.6347
13.5847	DCB_se2_ag3_m_01 - words	memorial	14.0647
13.6347	DCB_se2_ag3_m_01 - phones	AH0	13.6747
13.6747	DCB_se2_ag3_m_01 - phones	M	13.7647
13.7647	DCB_se2_ag3_m_01 - phones	AO1	13.8347
13.8347	DCB_se2_ag3_m_01 - phones	R	13.9047
13.9047	DCB_se2_ag3_m_01 - phones	IY0	13.9547
13.9547	DCB_se2_ag3_m_01 - phones	AH0	14.0147
14.0147	DCB_se2_ag3_m_01 - phones	L	14.0647
14.0647	DCB_se2_ag3_m_01 - phones	HH	14.1147
14.0647	DCB_se2_ag3_m_01 - words	hospital	14.5347
14.1147	DCB_se2_ag3_m_01 - phones	AA1	14.1847
14.1847	DCB_se2_ag3_m_01 - phones	S	14.2747
14.2747	DCB_se2_ag3_m_01 - phones	P	14.3347
14.3347	DCB_se2_ag3_m_01 - phones	IH2	14.3847
14.3847	DCB_se2_ag3_m_01 - phones	T	14.4247
14.4247	DCB_se2_ag3_m_01 - phones	AH0	14.4647
14.4647	DCB_se2_ag3_m_01 - phones	L	14.5347
14.5347	DCB_se2_ag3_m_01 - phones	IH0	14.5947
14.5347	DCB_se2_ag3_m_01 - words	in	14.6747
14.5947	DCB_se2_ag3_m_01 - phones	N	14.6747
14.6747	DCB_se2_ag3_m_01 - phones	S	14.7747
14.6747	DCB_se2_ag3_m_01 - words	southeast	15.1447
14.7747	DCB_se2_ag3_m_01 - phones	AW2	14.8347
14.8347	DCB_se2_ag3_m_01 - phones	TH	14.9547
14.9547	DCB_se2_ag3_m_01 - phones	IY1	15.0447
15.0447	DCB_se2_ag3_m_01 - phones	S	15.0847
15.0847	DCB_se2_ag3_m_01 - phones	T	15.1447
15.1447	DCB_se2_ag3_m_01 - phones	D	15.2047
15.1447	DCB_se2_ag3_m_01 - words	dc	15.4147
15.2047	DCB_se2_ag3_m_01 - phones	IY1	15.2547
15.2547	DCB_se2_ag3_m_01 - phones	S	15.3747
15.3747	DCB_se2_ag3_m_01 - phones	IY1	15.4147
15.4147	DCB_se2_ag3_m_01 - phones	sp	18.2202
16.0905	DCB_int_01 - phones	AE1	16.4205
16.0905	DCB_int_01 - words	and	16.5405
16.4205	DCB_int_01 - phones	N	16.5405
16.5405	DCB_int_01 - phones	W	16.5905
16.5405	DCB_int_01 - words	what	16.7005
16.5905	DCB_int_01 - phones	AH1	16.6505
16.6505	DCB_int_01 - phones	T	16.7005
16.7005	DCB_int_01 - words	s	16.7505
16.7005	DCB_int_01 - phones	S	16.7505
16.7505	DCB_int_01 - phones	Y	16.7905
16.7505	DCB_int_01 - words	your	16.9205
16.7905	DCB_int_01 - phones	UH1	16.8505
16.8505	DCB_int_01 - phones	R	16.9205
16.9205	DCB_int_01 - phones	HH	16.9805
16.9205	DCB_int_01 - words	hometown	17.5405
16.9805	DCB_int_01 - phones	OW1	17.0305
17.0305	DCB_int_01 - phones	M	17.1405
17.1405	DCB_int_01 - phones	T	17.2605
17.2605	DCB_int_01 - phones	AW2	17.4805
17.4805	DCB_int_01 - phones	N	17.5405
17.5405	DCB_int_01 - phones	sp	17.7712
17.7712	DCB_int_01 - phones	AH0	17.8712
17.7712	DCB_int_01 - words	of	18.0012
17.8712	DCB_int_01 - phones	V	18.0012
18.0012	DCB_int_01 - phones	D	18.0812
18.0012	DCB_int_01 - words	dc	18.4612
18.0812	DCB_int_01 - phones	IY1	18.2012
18.2012	DCB_int_01 - phones	S	18.3112
18.2202	DCB_se2_ag3_m_01 - phones	W	18.2702
18.2202	DCB_se2_ag3_m_01 - words	washington	18.6402
18.2702	DCB_se2_ag3_m_01 - phones	AA1	18.3002
18.3002	DCB_se2_ag3_m_01 - phones	SH	18.4602
18.3112	DCB_int_01 - phones	IY1	18.4612
18.4602	DCB_se2_ag3_m_01 - phones	IH0	18.4902
18.4902	DCB_se2_ag3_m_01 - phones	NG	18.5202
18.5202	DCB_se2_ag3_m_01 - phones	T	18.5802
18.5802	DCB_se2_ag3_m_01 - phones	AH0	18.6102
18.6102	DCB_se2_ag3_m_01 - phones	N	18.6402
18.6402	DCB_se2_ag3_m_01 - phones	D	18.7002
18.6402	DCB_se2_ag3_m_01 - words	dc	18.9402
18.7002	DCB_se2_ag3_m_01 - phones	IY1	18.7802
18.7802	DCB_se2_ag3_m_01 - phones	S	18.8902
18.8902	DCB_se2_ag3_m_01 - phones	IY1	18.9402
18.9402	DCB_se2_ag3_m_01 - phones	sp	19.1236
19.1236	DCB_se2_ag3_m_01 - phones	Y	19.1636
19.1236	DCB_se2_ag3_m_01 - words	yup	19.2936
19.1636	DCB_se2_ag3_m_01 - phones	AH1	19.2336
19.2336	DCB_se2_ag3_m_01 - phones	P	19.2936
19.2936	DCB_se2_ag3_m_01 - phones	sp	19.3436
19.8290	DCB_int_01 - phones	AH1	20.2390
19.8290	DCB_int_01 - words	um	20.4190
20.2390	DCB_int_01 - phones	M	20.4190
20.4190	DCB_int_01 - phones	sp	20.4890
20.4890	DCB_int_01 - phones	HH	20.5590
20.4890	DCB_int_01 - words	what	20.7390
20.5590	DCB_int_01 - phones	W	20.6090
20.6090	DCB_int_01 - phones	AH1	20.6690
20.6690	DCB_int_01 - phones	T	20.7390
20.7390	DCB_int_01 - phones	N	20.7990
20.7390	DCB_int_01 - words	neighborhood	21.1690
20.7990	DCB_int_01 - phones	EY1	20.9290
20.9290	DCB_int_01 - phones	B	20.9790
20.9790	DCB_int_01 - phones	ER0	21.0290
21.0290	DCB_int_01 - phones	HH	21.0690
21.0690	DCB_int_01 - phones	UH2	21.1190
21.1190	DCB_int_01 - phones	D	21.1690
21.1690	DCB_int_01 - phones	D	21.1990
21.1690	DCB_int_01 - words	do	21.2390
21.1990	DCB_int_01 - phones	UW1	21.2390
21.2390	DCB_int_01 - phones	Y	21.2890
21.2390	DCB_int_01 - words	you	21.3290
21.2890	DCB_int_01 - phones	UW1	21.3290
21.3290	DCB_int_01 - phones	K	21.4190
21.3290	DCB_int_01 - words	kind	21.5290
21.4190	DCB_int_01 - phones	AY1	21.4790
21.4790	DCB_int_01 - phones	N	21.5290
21.5290	DCB_int_01 - phones	AH0	21.5590
21.5290	DCB_int_01 - words	of	21.5890
21.5590	DCB_int_01 - phones	V	21.5890
21.5890	DCB_int_01 - phones	K	21.6990
21.5890	DCB_int_01 - words	claim	21.9190
21.6990	DCB_int_01 - phones	L	21.7590
21.7590	DCB_int_01 - phones	EY1	21.8290
21.8290	DCB_int_01 - phones	M	21.9190
21.9190	DCB_int_01 - phones	EH1	21.9590
21.9190	DCB_int_01 - words	as	22.0490
21.9590	DCB_int_01 - phones	Z	22.0490
22.0490	DCB_int_01 - phones	Y	22.0890
22.0490	DCB_int_01 - words	your	22.1590
22.0890	DCB_int_01 - phones	UH1	22.1290
22.1290	DCB_int_01 - phones	R	22.1590
22.1590	DCB_int_01 - phones	sp	22.1990
22.1990	DCB_int_01 - phones	OW1	22.2390
22.1990	DCB_int_01 - words	own	22.4190
22.2390	DCB_int_01 - phones	N	22.4190
22.4190	DCB_int_01 - phones	sp	22.6390
22.8599	DCB_se2_ag3_m_01 - phones	D	22.9399
22.8599	DCB_se2_ag3_m_01 - words	deanwood	23.4199
22.9399	DCB_se2_ag3_m_01 - phones	IY1	23.0599
23.0599	DCB_se2_ag3_m_01 - phones	N	23.1699
23.1699	DCB_se2_ag3_m_01 - phones	W	23.2399
23.2399	DCB_se2_ag3_m_01 - phones	UH0	23.3299
23.3299	DCB_se2_ag3_m_01 - phones	D	23.4199
23.5827	DCB_int_01 - phones	D	23.6527
23.5827	DCB_int_01 - words	deanwood	24.2627
23.6527	DCB_int_01 - phones	IY1	23.8527
23.8527	DCB_int_01 - phones	N	23.9427
23.9427	DCB_int_01 - phones	W	24.0227
24.0227	DCB_int_01 - phones	UH0	24.1927
24.1927	DCB_int_01 - phones	D	24.2627
24.2168	DCB_se2_ag3_m_01 - phones	M	24.3368
24.2168	DCB_se2_ag3_m_01 - words	mm-hm	24.5168
24.3368	DCB_se2_ag3_m_01 - phones	HH	24.4568
24.4568	DCB_se2_ag3_m_01 - phones	M	24.5168
24.5168	DCB_se2_ag3_m_01 - phones	sp	29.1396
27.7688	DCB_int_01 - phones	AH0	27.8488
27.7688	DCB_int_01 - words	and	27.9388
27.8488	DCB_int_01 - phones	N	27.9388
27.9388	DCB_int_01 - phones	Y	28.0088
27.9388	DCB_int_01 - words	you've	28.1388
28.0088	DCB_int_01 - phones	UW1	28.0588
28.0588	DCB_int_01 - phones	V	28.1388
28.1388	DCB_int_01 - phones	L	28.1988
28.1388	DCB_int_01 - words	lived	28.3288
28.1988	DCB_int_01 - phones	IH1	28.2388
28.2388	DCB_int_01 - phones	V	28.2688
28.2688	DCB_int_01 - phones	D	28.3288
28.3288	DCB_int_01 - phones	HH	28.3688
28.3288	DCB_int_01 - words	here	28.4588
28.3688	DCB_int_01 - phones	IY1	28.3988
28.3988	DCB_int_01 - phones	R	28.4588
28.4588	DCB_int_01 - phones	AO1	28.5188
28.4588	DCB_int_01 - words	all	28.5788
28.5188	DCB_int_01 - phones	L	28.5788
28.5788	DCB_int_01 - phones	Y	28.6088
28.5788	DCB_int_01 - words	your	28.6888
28.6088	DCB_int_01 - phones	UH1	28.6388
28.6388	DCB_int_01 - phones	R	28.6888
28.6888	DCB_int_01 - phones	L	28.7788
28.6888	DCB_int_01 - words	life	28.9288
28.7788	DCB_int_01 - phones	AY1	28.8888
28.8888	DCB_int_01 - phones	F	28.9288
28.9288	DCB_int_01 - phones	sp	31.0337
29.1396	DCB_se2_ag3_m_01 - phones	Y	29.1796
29.1396	DCB_se2_ag3_m_01 - words	yup	29.4096
29.1796	DCB_se2_ag3_m_01 - phones	AH1	29.2296
29.2296	DCB_se2_ag3_m_01 - phones	P	29.4096
31.0337	DCB_int_01 - phones	AH1	31.6637
31.0337	DCB_int_01 - words	um	31.7637
31.6637	DCB_int_01 - phones	M	31.7637
31.7637	DCB_int_01 - phones	HH	31.8237
31.7637	DCB_int_01 - words	have	31.8937
31.8237	DCB_int_01 - phones	AE1	31.8537
31.8537	DCB_int_01 - phones	V	31.8937
31.8937	DCB_int_01 - phones	Y	31.9437
31.8937	DCB_int_01 - words	you	31.9937
31.9437	DCB_int_01 - phones	UW1	31.9937
31.9937	DCB_int_01 - phones	L	32.0537
31.9937	DCB_int_01 - words	lived	32.1837
32.0537	DCB_int_01 - phones	IH1	32.0937
32.0937	DCB_int_01 - phones	V	32.1337
32.1337	DCB_int_01 - phones	D	32.1837
32.1837	DCB_int_01 - phones	EH1	32.2637
32.1837	DCB_int_01 - words	any	32.3737
32.2637	DCB_int_01 - phones	N	32.3137
32.3137	DCB_int_01 - phones	IY0	32.3737
32.3737	DCB_int_01 - phones	AH1	32.4237
32.3737	DCB_int_01 - words	other	32.5437
32.4237	DCB_int_01 - phones	DH	32.4637
32.4637	DCB_int_01 - phones	ER0	32.5437
32.5437	DCB_int_01 - phones	P	32.6037
32.5437	DCB_int_01 - words	places	32.9437
32.6037	DCB_int_01 - phones	L	32.6537
32.6537	DCB_int_01 - phones	EY1	32.7437
32.7437	DCB_int_01 - phones	S	32.8337
32.8337	DCB_int_01 - phones	IH0	32.9137
32.9137	DCB_int_01 - phones	Z	32.9437
32.9437	DCB_int_01 - phones	sp	32.9737
32.9737	DCB_int_01 - phones	IH0	33.0737
32.9737	DCB_int_01 - words	including	33.4637
33.0737	DCB_int_01 - phones	N	33.1437
33.1437	DCB_int_01 - phones	K	33.2237
33.2237	DCB_int_01 - phones	L	33.2737
33.2737	DCB_int_01 - phones	UW1	33.3037
33.3037	DCB_int_01 - phones	D	33.3337
33.3337	DCB_int_01 - phones	IH0	33.3737
33.3737	DCB_int_01 - phones	NG	33.4637
33.4637	DCB_int_01 - phones	K	33.5237
33.4637	DCB_int_01 - words	college	34.0337
33.5237	DCB_int_01 - phones	AA1	33.6337
33.6337	DCB_int_01 - phones	L	33.7337
33.7337	DCB_int_01 - phones	IH0	33.8337
33.8337	DCB_int_01 - phones	JH	34.0337
34.0672	DCB_se2_ag3_m_01 - phones	sil	34.1072
34.1072	DCB_se2_ag3_m_01 - phones	AH1	34.5072
34.1072	DCB_se2_ag3_m_01 - words	um	34.6872
34.5072	DCB_se2_ag3_m_01 - phones	M	34.6872
34.6872	DCB_se2_ag3_m_01 - phones	T	34.8172
34.6872	DCB_se2_ag3_m_01 - words	ten	34.9072
34.8172	DCB_se2_ag3_m_01 - phones	EH1	34.8572
34.8572	DCB_se2_ag3_m_01 - phones	N	34.9072
34.9072	DCB_se2_ag3_m_01 - phones	Y	35.0272
34.9072	DCB_se2_ag3_m_01 - words	years	35.2672
35.0272	DCB_se2_ag3_m_01 - phones	IH1	35.1472
35.1472	DCB_se2_ag3_m_01 - phones	R	35.2072
35.2072	DCB_se2_ag3_m_01 - phones	Z	35.2672
35.2672	DCB_se2_ag3_m_01 - phones	IH0	35.3172
35.2672	DCB_se2_ag3_m_01 - words	in	35.3972
35.3172	DCB_se2_ag3_m_01 - phones	N	35.3972
35.3972	DCB_se2_ag3_m_01 - phones	B	35.4572
35.3972	DCB_se2_ag3_m_01 - words	baltimore	35.9072
35.4572	DCB_se2_ag3_m_01 - phones	AO1	35.5372
35.5372	DCB_se2_ag3_m_01 - phones	L	35.5872
35.5872	DCB_se2_ag3_m_01 - phones	T	35.6772
35.6772	DCB_se2_ag3_m_01 - phones	AH0	35.7172
35.7172	DCB_se2_ag3_m_01 - phones	M	35.7972
35.7972	DCB_se2_ag3_m_01 - phones	AO2	35.8572
35.8572	DCB_se2_ag3_m_01 - phones	R	35.9072
35.9072	DCB_se2_ag3_m_01 - phones	M	35.9772
35.9072	DCB_se2_ag3_m_01 - words	maryland	36.3672
35.9772	DCB_se2_ag3_m_01 - phones	EH1	36.0572
36.0572	DCB_se2_ag3_m_01 - phones	R	36.0872
36.0872	DCB_se2_ag3_m_01 - phones	AH0	36.1472
36.1472	DCB_se2_ag3_m_01 - phones	L	36.2172
36.2172	DCB_se2_ag3_m_01 - phones	AH0	36.2772
36.2772	DCB_se2_ag3_m_01 - phones	N	36.3072
36.3072	DCB_se2_ag3_m_01 - phones	D	36.3672
36.8125	DCB_se2_ag3_m_01 - phones	sil	36.8625
36.8625	DCB_se2_ag3_m_01 - phones	AH1	37.3425
36.8625	DCB_se2_ag3_m_01 - words	um	37.6325
37.3425	DCB_se2_ag3_m_01 - phones	M	37.6325
39.7595	DCB_se2_ag3_m_01 - phones	sil	39.7995
39.7995	DCB_se2_ag3_m_01 - phones	AE1	40.0795
39.7995	DCB_se2_ag3_m_01 - words	and	40.2295
40.0795	DCB_se2_ag3_m_01 - phones	N	40.1395
40.1395	DCB_se2_ag3_m_01 - phones	D	40.2295
40.2295	DCB_se2_ag3_m_01 - words	a	40.3695
40.2295	DCB_se2_ag3_m_01 - phones	AH0	40.3695
40.3695	DCB_se2_ag3_m_01 - phones	S	41.0895
40.3695	DCB_se2_ag3_m_01 - words	six	41.3595
41.0895	DCB_se2_ag3_m_01 - phones	IH1	41.1495
41.1495	DCB_se2_ag3_m_01 - phones	K	41.2495
41.2495	DCB_se2_ag3_m_01 - phones	S	41.3595
41.3595	DCB_se2_ag3_m_01 - phones	M	41.4595
41.3595	DCB_se2_ag3_m_01 - words	month	41.6195
41.4595	DCB_se2_ag3_m_01 - phones	AH1	41.5295
41.5295	DCB_se2_ag3_m_01 - phones	N	41.5695
41.5695	DCB_se2_ag3_m_01 - phones	TH	41.6195
41.6195	DCB_se2_ag3_m_01 - phones	S	41.8295
41.6195	DCB_se2_ag3_m_01 - words	span	42.3695
41.8295	DCB_se2_ag3_m_01 - phones	P	41.9595
41.9595	DCB_se2_ag3_m_01 - phones	AE1	42.2495
42.2495	DCB_se2_ag3_m_01 - phones	N	42.3695
42.3695	DCB_se2_ag3_m_01 - phones	sp	42.4095
42.4095	DCB_se2_ag3_m_01 - phones	IH1	42.5495
42.4095	DCB_se2_ag3_m_01 - words	in	42.6095
42.5495	DCB_se2_ag3_m_01 - phones	N	42.6095
42.6095	DCB_se2_ag3_m_01 - phones	sp	42.6395
42.6395	DCB_se2_ag3_m_01 - phones	R	42.7495
42.6395	DCB_se2_ag3_m_01 - words	richmond	43.1595
42.7495	DCB_se2_ag3_m_01 - phones	IH1	42.8095
42.8095	DCB_se2_ag3_m_01 - phones	CH	42.9395
42.9395	DCB_se2_ag3_m_01 - phones	M	42.9895
42.9895	DCB_se2_ag3_m_01 - phones	AH0	43.0995
43.0995	DCB_se2_ag3_m_01 - phones	N	43.1295
43.1295	DCB_se2_ag3_m_01 - phones	D	43.1595
43.1595	DCB_se2_ag3_m_01 - phones	V	43.1895
43.1595	DCB_se2_ag3_m_01 - words	virginia	43.6295
43.1895	DCB_se2_ag3_m_01 - phones	ER0	43.2595
43.2595	DCB_se2_ag3_m_01 - phones	JH	43.3695
43.3695	DCB_se2_ag3_m_01 - phones	IH1	43.4295
43.4295	DCB_se2_ag3_m_01 - phones	N	43.4695
43.4695	DCB_se2_ag3_m_01 - phones	Y	43.5395
43.5395	DCB_se2_ag3_m_01 - phones	AH0	43.6295
43.6295	DCB_se2_ag3_m_01 - phones	sp	51.9440
50.5518	DCB_int_01 - phones	HH	50.5918
50.5518	DCB_int_01 - words	where	50.7018
50.5918	DCB_int_01 - phones	W	50.6318
50.6318	DCB_int_01 - phones	EH1	50.6718
50.6718	DCB_int_01 - phones	R	50.7018
50.7018	DCB_int_01 - words	d	50.7318
50.7018	DCB_int_01 - phones	D	50.7318
50.7318	DCB_int_01 - phones	Y	50.7718
50.7318	DCB_int_01 - words	you	50.8118
50.7718	DCB_int_01 - phones	UW1	50.8118
50.8118	DCB_int_01 - phones	G	50.8618
50.8118	DCB_int_01 - words	go	50.9118
50.8618	DCB_int_01 - phones	OW1	50.9118
50.9118	DCB_int_01 - phones	T	50.9418
50.9118	DCB_int_01 - words	to	50.9718
50.9418	DCB_int_01 - phones	AH0	50.9718
50.9718	DCB_int_01 - phones	S	51.0918
50.9718	DCB_int_01 - words	school	51.2318
51.0918	DCB_int_01 - phones	K	51.1318
51.1318	DCB_int_01 - phones	UW1	51.1718
51.1718	DCB_int_01 - phones	L	51.2318
51.2318	DCB_int_01 - phones	sp	72.9591
51.9440	DCB_se2_ag3_m_01 - phones	AH1	52.3140
51.9440	DCB_se2_ag3_m_01 - words	uh	52.3140
52.3140	DCB_se2_ag3_m_01 - phones	S	52.4740
52.3140	DCB_se2_ag3_m_01 - words	started	52.7940
52.4740	DCB_se2_ag3_m_01 - phones	T	52.5340
52.5340	DCB_se2_ag3_m_01 - phones	AA1	52.6040
52.6040	DCB_se2_ag3_m_01 - phones	R	52.6740
52.6740	DCB_se2_ag3_m_01 - phones	T	52.7140
52.7140	DCB_se2_ag3_m_01 - phones	AH0	52.7440
52.7440	DCB_se2_ag3_m_01 - phones	D	52.7940
52.7940	DCB_se2_ag3_m_01 - phones	AE1	52.8340
52.7940	DCB_se2_ag3_m_01 - words	at	52.8840
52.8340	DCB_se2_ag3_m_01 - phones	T	52.8840
52.8840	DCB_se2_ag3_m_01 - phones	TN	53.7540
52.8840	DCB_se2_ag3_m_01 - words	rdx	53.7540
53.7540	DCB_se2_ag3_m_01 - phones	Y	53.7840
53.7540	DCB_se2_ag3_m_01 - words	university	54.3640
53.7840	DCB_se2_ag3_m_01 - phones	UW2	53.8240
53.8240	DCB_se2_ag3_m_01 - phones	N	53.8740
53.8740	DCB_se2_ag3_m_01 - phones	AH0	53.9040
53.9040	DCB_se2_ag3_m_01 - phones	V	53.9740
53.9740	DCB_se2_ag3_m_01 - phones	ER1	54.0740
54.0740	DCB_se2_ag3_m_01 - phones	S	54.1940
54.1940	DCB_se2_ag3_m_01 - phones	AH0	54.2240
54.2240	DCB_se2_ag3_m_01 - phones	T	54.2740
54.2740	DCB_se2_ag3_m_01 - phones	IY0	54.3640
54.3640	DCB_se2_ag3_m_01 - phones	sp	54.3940
54.3940	DCB_se2_ag3_m_01 - phones	D	54.4840
54.3940	DCB_se2_ag3_m_01 - words	during	54.6640
54.4840	DCB_se2_ag3_m_01 - phones	ER1	54.5840
54.5840	DCB_se2_ag3_m_01 - phones	IH0	54.6140
54.6140	DCB_se2_ag3_m_01 - phones	NG	54.6640
54.6640	DCB_se2_ag3_m_01 - phones	DH	54.7040
54.6640	DCB_se2_ag3_m_01 - words	that	54.8440
54.7040	DCB_se2_ag3_m_01 - phones	AE1	54.7740
54.7740	DCB_se2_ag3_m_01 - phones	T	54.8440
54.8440	DCB_se2_ag3_m_01 - phones	S	54.9540
54.8440	DCB_se2_ag3_m_01 - words	six	55.1440
54.9540	DCB_se2_ag3_m_01 - phones	IH1	54.9940
54.9940	DCB_se2_ag3_m_01 - phones	K	55.0540
55.0540	DCB_se2_ag3_m_01 - phones	S	55.1440
55.1440	DCB_se2_ag3_m_01 - phones	M	55.1940
55.1440	DCB_se2_ag3_m_01 - words	month	55.3040
55.1940	DCB_se2_ag3_m_01 - phones	AH1	55.2340
55.2340	DCB_se2_ag3_m_01 - phones	N	55.2640
55.2640	DCB_se2_ag3_m_01 - phones	TH	55.3040
55.3040	DCB_se2_ag3_m_01 - phones	S	55.3940
55.3040	DCB_se2_ag3_m_01 - words	span	55.8140
55.3940	DCB_se2_ag3_m_01 - phones	P	55.4940
55.4940	DCB_se2_ag3_m_01 - phones	AE1	55.6540
55.6540	DCB_se2_ag3_m_01 - phones	N	55.8140
56.3419	DCB_se2_ag3_m_01 - phones	D	56.3919
56.3419	DCB_se2_ag3_m_01 - words	didn't	56.6319
56.3919	DCB_se2_ag3_m_01 - phones	IH1	56.4819
56.4819	DCB_se2_ag3_m_01 - phones	D	56.5419
56.5419	DCB_se2_ag3_m_01 - phones	AH0	56.5719
56.5719	DCB_se2_ag3_m_01 - phones	N	56.6019
56.6019	DCB_se2_ag3_m_01 - phones	T	56.6319
56.6319	DCB_se2_ag3_m_01 - phones	K	56.7119
56.6319	DCB_se2_ag3_m_01 - words	quite	56.9319
56.7119	DCB_se2_ag3_m_01 - phones	W	56.7619
56.7619	DCB_se2_ag3_m_01 - phones	AY1	56.8719
56.8719	DCB_se2_ag3_m_01 - phones	T	56.9319
56.9319	DCB_se2_ag3_m_01 - phones	sp	56.9619
56.9619	DCB_se2_ag3_m_01 - phones	P	57.0619
56.9619	DCB_se2_ag3_m_01 - words	pan	57.3119
57.0619	DCB_se2_ag3_m_01 - phones	AE1	57.2519
57.2519	DCB_se2_ag3_m_01 - phones	N	57.3119
57.3119	DCB_se2_ag3_m_01 - phones	AW1	57.4719
57.3119	DCB_se2_ag3_m_01 - words	out	57.5619
57.4719	DCB_se2_ag3_m_01 - phones	T	57.5619
57.5619	DCB_se2_ag3_m_01 - phones	sp	58.0093
58.0093	DCB_se2_ag3_m_01 - phones	K	58.0893
58.0093	DCB_se2_ag3_m_01 - words	came	58.2693
58.0893	DCB_se2_ag3_m_01 - phones	EY1	58.1893
58.1893	DCB_se2_ag3_m_01 - phones	M	58.2693
58.2693	DCB_se2_ag3_m_01 - phones	B	58.3293
58.2693	DCB_se2_ag3_m_01 - words	back	58.4993
58.3293	DCB_se2_ag3_m_01 - phones	AE1	58.4493
58.4493	DCB_se2_ag3_m_01 - phones	K	58.4993
58.4993	DCB_se2_ag3_m_01 - phones	HH	58.5793
58.4993	DCB_se2_ag3_m_01 - words	home	58.9293
58.5793	DCB_se2_ag3_m_01 - phones	OW1	58.8193
58.8193	DCB_se2_ag3_m_01 - phones	M	58.9293
58.9293	DCB_se2_ag3_m_01 - phones	sp	58.9693
58.9693	DCB_se2_ag3_m_01 - phones	AE1	59.2593
58.9693	DCB_se2_ag3_m_01 - words	and	59.3393
59.2593	DCB_se2_ag3_m_01 - phones	N	59.3393
59.3393	DCB_se2_ag3_m_01 - phones	G	59.3993
59.3393	DCB_se2_ag3_m_01 - words	got	59.5793
59.3993	DCB_se2_ag3_m_01 - phones	AA1	59.5093
59.5093	DCB_se2_ag3_m_01 - phones	T	59.5793
59.5793	DCB_se2_ag3_m_01 - phones	sp	59.6093
59.6093	DCB_se2_ag3_m_01 - phones	M	59.6793
59.6093	DCB_se2_ag3_m_01 - words	my	60.1793
59.6793	DCB_se2_ag3_m_01 - phones	AY1	60.1793
60.1793	DCB_se2_ag3_m_01 - phones	sp	60.2093
60.2093	DCB_se2_ag3_m_01 - phones	AH1	60.5693
60.2093	DCB_se2_ag3_m_01 - words	uh	60.5693
60.5693	DCB_se2_ag3_m_01 - phones	T	60.7793
60.5693	DCB_se2_ag3_m_01 - words	two	60.8193
60.7793	DCB_se2_ag3_m_01 - phones	UW1	60.8193
60.8193	DCB_se2_ag3_m_01 - phones	Y	60.9293
60.8193	DCB_se2_ag3_m_01 - words	year	61.1593
60.9293	DCB_se2_ag3_m_01 - phones	IH1	61.0693
61.0693	DCB_se2_ag3_m_01 - phones	R	61.1593
61.1593	DCB_se2_ag3_m_01 - phones	F	61.2493
61.1593	DCB_se2_ag3_m_01 - words	from	61.6093
61.2493	DCB_se2_ag3_m_01 - phones	R	61.3193
61.3193	DCB_se2_ag3_m_01 - phones	AH1	61.4893
61.4893	DCB_se2_ag3_m_01 - phones	M	61.6093
61.6093	DCB_se2_ag3_m_01 - phones	sp	61.6793
61.6793	DCB_se2_ag3_m_01 - words	rdx	62.2893
61.6793	DCB_se2_ag3_m_01 - phones	TN	62.2893
62.2893	DCB_se2_ag3_m_01 - phones	K	62.3193
62.2893	DCB_se2_ag3_m_01 - words	community	62.6393
62.3193	DCB_se2_ag3_m_01 - phones	AH0	62.3493
62.3493	DCB_se2_ag3_m_01 - phones	M	62.3793
62.3793	DCB_se2_ag3_m_01 - phones	Y	62.4393
62.4393	DCB_se2_ag3_m_01 - phones	UW1	62.4693
62.4693	DCB_se2_ag3_m_01 - phones	N	62.5193
62.5193	DCB_se2_ag3_m_01 - phones	IH0	62.5693
62.5693	DCB_se2_ag3_m_01 - phones	T	62.6093
62.6093	DCB_se2_ag3_m_01 - phones	IY0	62.6393
62.6393	DCB_se2_ag3_m_01 - phones	K	62.6693
62.6393	DCB_se2_ag3_m_01 - words	college	63.0493
62.6693	DCB_se2_ag3_m_01 - phones	AA1	62.7593
62.7593	DCB_se2_ag3_m_01 - phones	L	62.7993
62.7993	DCB_se2_ag3_m_01 - phones	IH0	62.8993
62.8993	DCB_se2_ag3_m_01 - phones	JH	63.0493
64.1838	DCB_se2_ag3_m_01 - phones	HH	64.2538
64.1838	DCB_se2_ag3_m_01 - words	have	64.3438
64.2538	DCB_se2_ag3_m_01 - phones	AE1	64.2838
64.2838	DCB_se2_ag3_m_01 - phones	V	64.3438
64.3438	DCB_se2_ag3_m_01 - phones	sp	64.3738
64.3738	DCB_se2_ag3_m_01 - phones	N	64.4138
64.3738	DCB_se2_ag3_m_01 - words	not	64.6138
64.4138	DCB_se2_ag3_m_01 - phones	AA1	64.5238
64.5238	DCB_se2_ag3_m_01 - phones	T	64.6138
64.6138	DCB_se2_ag3_m_01 - phones	sp	64.7038
65.2609	DCB_se2_ag3_m_01 - phones	F	65.3509
65.2609	DCB_se2_ag3_m_01 - words	finished	65.6709
65.3509	DCB_se2_ag3_m_01 - phones	IH1	65.4009
65.4009	DCB_se2_ag3_m_01 - phones	N	65.4609
65.4609	DCB_se2_ag3_m_01 - phones	IH0	65.5309
65.5309	DCB_se2_ag3_m_01 - phones	SH	65.6409
65.6409	DCB_se2_ag3_m_01 - phones	T	65.6709
65.6709	DCB_se2_ag3_m_01 - phones	B	65.7109
65.6709	DCB_se2_ag3_m_01 - words	beyond	66.0109
65.7109	DCB_se2_ag3_m_01 - phones	IY2	65.8009
65.8009	DCB_se2_ag3_m_01 - phones	AO1	65.9209
65.9209	DCB_se2_ag3_m_01 - phones	N	65.9809
65.9809	DCB_se2_ag3_m_01 - phones	D	66.0109
66.0109	DCB_se2_ag3_m_01 - phones	DH	66.0409
66.0109	DCB_se2_ag3_m_01 - words	there	66.3909
66.0409	DCB_se2_ag3_m_01 - phones	EH1	66.0809
66.0809	DCB_se2_ag3_m_01 - phones	R	66.3909
66.5514	DCB_se2_ag3_m_01 - phones	IH0	66.6714
66.5514	DCB_se2_ag3_m_01 - words	it	66.7014
66.6714	DCB_se2_ag3_m_01 - phones	T	66.7014
66.7014	DCB_se2_ag3_m_01 - words	s	66.7714
66.7014	DCB_se2_ag3_m_01 - phones	S	66.7714
66.7714	DCB_se2_ag3_m_01 - words	a	66.8414
66.7714	DCB_se2_ag3_m_01 - phones	AH0	66.8414
66.8414	DCB_se2_ag3_m_01 - phones	G	66.9214
66.8414	DCB_se2_ag3_m_01 - words	goal	67.2014
66.9214	DCB_se2_ag3_m_01 - phones	OW1	66.9514
66.9514	DCB_se2_ag3_m_01 - phones	L	67.2014
72.9591	DCB_int_01 - phones	AE1	73.1691
72.9591	DCB_int_01 - words	and	73.2291
73.1691	DCB_int_01 - phones	N	73.1991
73.1991	DCB_int_01 - phones	D	73.2291
73.2291	DCB_int_01 - phones	W	73.2791
73.2291	DCB_int_01 - words	what	73.3491
73.2791	DCB_int_01 - phones	AH1	73.3091
73.3091	DCB_int_01 - phones	T	73.3491
73.3491	DCB_int_01 - phones	S	73.4191
73.3491	DCB_int_01 - words	s	73.4191
73.4191	DCB_int_01 - phones	Y	73.4591
73.4191	DCB_int_01 - words	your	73.5691
73.4591	DCB_int_01 - phones	UH1	73.4891
73.4891	DCB_int_01 - phones	R	73.5691
73.5691	DCB_int_01 - phones	K	73.6891
73.5691	DCB_int_01 - words	current	73.9591
73.6891	DCB_int_01 - phones	ER1	73.8691
73.8691	DCB_int_01 - phones	AH0	73.8991
73.8991	DCB_int_01 - phones	N	73.9291
73.9291	DCB_int_01 - phones	T	73.9591
73.9591	DCB_int_01 - phones	AY1	74.0291
73.9591	DCB_int_01 - words	i'm	74.1291
74.0291	DCB_int_01 - phones	M	74.1291
74.1291	DCB_int_01 - phones	sp	74.4978
74.4978	DCB_int_01 - phones	AY1	74.5578
74.4978	DCB_int_01 - words	i'm	74.6378
74.5578	DCB_int_01 - phones	M	74.6378
74.6378	DCB_int_01 - phones	N	74.6978
74.6378	DCB_int_01 - words	not	74.8178
74.6978	DCB_int_01 - phones	AA1	74.7778
74.7778	DCB_int_01 - phones	T	74.8178
74.8178	DCB_int_01 - phones	SH	74.9578
74.8178	DCB_int_01 - words	sure	75.0278
74.9578	DCB_int_01 - phones	UH1	74.9878
74.9878	DCB_int_01 - phones	R	75.0278
75.0278	DCB_int_01 - phones	W	75.0778
75.0278	DCB_int_01 - words	what	75.1578
75.0778	DCB_int_01 - phones	AH1	75.1078
75.1078	DCB_int_01 - phones	T	75.1578
75.1578	DCB_int_01 - phones	Y	75.1978
75.1578	DCB_int_01 - words	your	75.2678
75.1978	DCB_int_01 - phones	UH1	75.2278
75.2278	DCB_int_01 - phones	R	75.2678
75.2678	DCB_int_01 - phones	S	75.3178
75.2678	DCB_int_01 - words	status	75.6378
75.3178	DCB_int_01 - phones	T	75.3878
75.3878	DCB_int_01 - phones	AE1	75.4578
75.4578	DCB_int_01 - phones	T	75.4978
75.4978	DCB_int_01 - phones	AH0	75.5778
75.5778	DCB_int_01 - phones	S	75.6378
75.6378	DCB_int_01 - phones	IH1	75.6778
75.6378	DCB_int_01 - words	is	75.7778
75.6778	DCB_int_01 - phones	Z	75.7778
75.7778	DCB_int_01 - phones	AA1	75.8378
75.7778	DCB_int_01 - words	on	75.8678
75.8378	DCB_int_01 - phones	N	75.8678
75.8678	DCB_int_01 - phones	Y	75.9178
75.8678	DCB_int_01 - words	your	76.0078
75.9178	DCB_int_01 - phones	UH1	75.9478
75.9478	DCB_int_01 - phones	R	76.0078
76.0078	DCB_int_01 - phones	K	76.0978
76.0078	DCB_int_01 - words	current	76.2878
76.0978	DCB_int_01 - phones	ER1	76.2278
76.2278	DCB_int_01 - phones	N	76.2578
76.2578	DCB_int_01 - phones	T	76.2878
76.2878	DCB_int_01 - phones	AA2	76.3378
76.2878	DCB_int_01 - words	occupation	77.0278
76.3378	DCB_int_01 - phones	K	76.4278
76.4278	DCB_int_01 - phones	Y	76.4578
76.4578	DCB_int_01 - phones	AH0	76.4878
76.4878	DCB_int_01 - phones	P	76.5678
76.5678	DCB_int_01 - phones	EY1	76.6978
76.6978	DCB_int_01 - phones	SH	76.7978
76.7978	DCB_int_01 - phones	AH0	76.8378
76.8378	DCB_int_01 - phones	N	77.0278
77.0278	DCB_int_01 - phones	sp	77.0578
77.0578	DCB_int_01 - phones	S	77.0978
77.0578	DCB_int_01 - words	situation	77.8178
77.0978	DCB_int_01 - phones	IH2	77.1778
77.1778	DCB_int_01 - phones	CH	77.2578
77.2578	DCB_int_01 - phones	UW0	77.3878
77.3878	DCB_int_01 - phones	EY1	77.4778
77.4778	DCB_int_01 - phones	SH	77.6178
77.6178	DCB_int_01 - phones	AH0	77.7778
77.7778	DCB_int_01 - phones	N	77.8178
77.8158	DCB_se2_ag3_m_01 - phones	spn	78.4158
77.8158	DCB_se2_ag3_m_01 - words	<unk>	78.4158
77.8178	DCB_int_01 - phones	sp	77.8478
78.3660	DCB_int_01 - phones	spn	79.3060
78.3660	DCB_int_01 - words	<unk>	79.3060
79.2415	DCB_se2_ag3_m_01 - phones	sil	79.2915
79.2915	DCB_se2_ag3_m_01 - phones	S	79.4015
79.2915	DCB_se2_ag3_m_01 - words	so	79.7015
79.4015	DCB_se2_ag3_m_01 - phones	OW1	79.7015
79.7015	DCB_se2_ag3_m_01 - phones	AY1	79.8215
79.7015	DCB_se2_ag3_m_01 - words	i'm	79.9015
79.8215	DCB_se2_ag3_m_01 - phones	M	79.9015
79.9015	DCB_se2_ag3_m_01 - phones	K	80.0215
79.9015	DCB_se2_ag3_m_01 - words	currently	80.4715
80.0215	DCB_se2_ag3_m_01 - phones	ER1	80.1515
80.1515	DCB_se2_ag3_m_01 - phones	AH0	80.1815
80.1815	DCB_se2_ag3_m_01 - phones	N	80.2115
80.2115	DCB_se2_ag3_m_01 - phones	T	80.2415
80.2415	DCB_se2_ag3_m_01 - phones	L	80.2915
80.2915	DCB_se2_ag3_m_01 - phones	IY0	80.4715
80.4715	DCB_se2_ag3_m_01 - phones	DH	80.5415
80.4715	DCB_se2_ag3_m_01 - words	the	80.7315
80.5415	DCB_se2_ag3_m_01 - phones	IY0	80.7315
80.7315	DCB_se2_ag3_m_01 - phones	sp	80.7815
80.7815	DCB_se2_ag3_m_01 - phones	P	80.8415
80.7815	DCB_se2_ag3_m_01 - words	program	81.3015
80.8415	DCB_se2_ag3_m_01 - phones	R	80.9015
80.9015	DCB_se2_ag3_m_01 - phones	OW1	80.9715
80.9715	DCB_se2_ag3_m_01 - phones	G	81.0415
81.0415	DCB_se2_ag3_m_01 - phones	R	81.0915
81.0915	DCB_se2_ag3_m_01 - phones	AE2	81.2115
81.2115	DCB_se2_ag3_m_01 - phones	M	81.3015
81.3015	DCB_se2_ag3_m_01 - phones	D	81.3615
81.3015	DCB_se2_ag3_m_01 - words	director	81.8915
81.3615	DCB_se2_ag3_m_01 - phones	IH0	81.4315
81.4315	DCB_se2_ag3_m_01 - phones	R	81.5015
81.5015	DCB_se2_ag3_m_01 - phones	EH1	81.5715
81.5715	DCB_se2_ag3_m_01 - phones	K	81.6015
81.5823	DCB_int_01 - phones	sil	81.6123
81.6015	DCB_se2_ag3_m_01 - phones	T	81.6515
81.6123	DCB_int_01 - phones	OW2	81.8523
81.6123	DCB_int_01 - words	okay	82.3023
81.6515	DCB_se2_ag3_m_01 - phones	ER0	81.8915
81.8523	DCB_int_01 - phones	K	81.9823
81.8915	DCB_se2_ag3_m_01 - phones	sp	82.4423
81.9823	DCB_int_01 - phones	EY1	82.3023
82.3023	DCB_int_01 - phones	sp	87.4504
82.4423	DCB_se2_ag3_m_01 - phones	AE1	82.4923
82.4423	DCB_se2_ag3_m_01 - words	at	82.5523
82.4923	DCB_se2_ag3_m_01 - phones	T	82.5523
82.5523	DCB_se2_ag3_m_01 - phones	DH	82.6023
82.5523	DCB_se2_ag3_m_01 - words	the	82.6923
82.6023	DCB_se2_ag3_m_01 - phones	AH0	82.6923
82.6923	DCB_se2_ag3_m_01 - phones	TN	84.1823
82.6923	DCB_se2_ag3_m_01 - words	rdx	84.1823
84.3520	DCB_se2_ag3_m_01 - phones	sil	84.3820
84.3820	DCB_se2_ag3_m_01 - words	rdx	86.2120
84.3820	DCB_se2_ag3_m_01 - phones	TN	86.2120
87.4504	DCB_int_01 - phones	AE1	87.9904
87.4504	DCB_int_01 - words	and	88.1204
87.9904	DCB_int_01 - phones	N	88.0504
88.0504	DCB_int_01 - phones	D	88.1204
88.1204	DCB_int_01 - phones	sp	88.6101
88.6101	DCB_int_01 - phones	N	88.6901
88.6101	DCB_int_01 - words	now	88.8001
88.6901	DCB_int_01 - phones	AW1	88.8001
88.8001	DCB_int_01 - phones	AY1	88.8501
88.8001	DCB_int_01 - words	i'm	88.9201
88.8501	DCB_int_01 - phones	M	88.9201
88.9201	DCB_int_01 - phones	G	88.9601
88.9201	DCB_int_01 - words	gonna	89.0801
88.9601	DCB_int_01 - phones	AH1	89.0101
89.0101	DCB_int_01 - phones	N	89.0501
89.0501	DCB_int_01 - phones	AH0	89.0801
89.0801	DCB_int_01 - phones	AE1	89.1501
89.0801	DCB_int_01 - words	ask	89.2101
89.1501	DCB_int_01 - phones	S	89.1801
89.1801	DCB_int_01 - phones	K	89.2101
89.2101	DCB_int_01 - phones	S	89.3101
89.2101	DCB_int_01 - words	some	89.4101
89.3101	DCB_int_01 - phones	AH1	89.3401
89.3401	DCB_int_01 - phones	M	89.4101
89.4101	DCB_int_01 - phones	sp	89.4701
89.4701	DCB_int_01 - words	a	89.5501
89.4701	DCB_int_01 - phones	AH0	89.5501
89.5501	DCB_int_01 - phones	F	89.6301
89.5501	DCB_int_01 - words	few	89.7001
89.6301	DCB_int_01 - phones	Y	89.6701
89.6701	DCB_int_01 - phones	UW1	89.7001
89.7001	DCB_int_01 - phones	K	89.7801
89.7001	DCB_int_01 - words	questions	90.0101
89.7801	DCB_int_01 - phones	W	89.8101
89.8101	DCB_int_01 - phones	EH1	89.8501
89.8501	DCB_int_01 - phones	S	89.8801
89.8801	DCB_int_01 - phones	CH	89.9201
89.9201	DCB_int_01 - phones	AH0	89.9501
89.9501	DCB_int_01 - phones	N	89.9801
89.9801	DCB_int_01 - phones	Z	90.0101
90.0101	DCB_int_01 - phones	AH0	90.0401
90.0101	DCB_int_01 - words	about	90.1801
90.0401	DCB_int_01 - phones	B	90.0801
90.0801	DCB_int_01 - phones	AW1	90.1201
90.1201	DCB_int_01 - phones	T	90.1801
90.1801	DCB_int_01 - phones	Y	90.2301
90.1801	DCB_int_01 - words	your	90.3001
90.2301	DCB_int_01 - phones	UH1	90.2601
90.2601	DCB_int_01 - phones	R	90.3001
90.3001	DCB_int_01 - phones	P	90.4101
90.3001	DCB_int_01 - words	parents	90.7501
90.4101	DCB_int_01 - phones	EH1	90.5301
90.5301	DCB_int_01 - phones	R	90.5901
90.5901	DCB_int_01 - phones	AH0	90.6401
90.6401	DCB_int_01 - phones	N	90.6701
90.6701	DCB_int_01 - phones	T	90.7001
90.7001	DCB_int_01 - phones	S	90.7501
90.7501	DCB_int_01 - phones	AH0	90.7801
90.7501	DCB_int_01 - words	and	90.8401
90.7801	DCB_int_01 - phones	N	90.8401
90.8401	DCB_int_01 - phones	DH	90.8801
90.8401	DCB_int_01 - words	then	91.0501
90.8801	DCB_int_01 - phones	EH1	90.9201
90.9201	DCB_int_01 - phones	N	91.0501
91.0501	DCB_int_01 - phones	W	91.0901
91.0501	DCB_int_01 - words	we	91.1201
91.0901	DCB_int_01 - phones	IY1	91.1201
91.1201	DCB_int_01 - phones	spn	91.1501
91.1201	DCB_int_01 - words	<unk>	91.1501
91.1501	DCB_int_01 - phones	G	91.1901
91.1501	DCB_int_01 - words	get	91.3101
91.1901	DCB_int_01 - phones	IH1	91.2501
91.2501	DCB_int_01 - phones	T	91.3101
91.3101	DCB_int_01 - phones	S	91.3601
91.3101	DCB_int_01 - words	started	91.7401
91.3601	DCB_int_01 - phones	T	91.4301
91.4301	DCB_int_01 - phones	AA1	91.5001
91.5001	DCB_int_01 - phones	R	91.5501
91.5501	DCB_int_01 - phones	T	91.6001
91.6001	DCB_int_01 - phones	AH0	91.6601
91.6601	DCB_int_01 - phones	D	91.7401
91.7401	DCB_int_01 - phones	sp	91.8601
91.8601	DCB_int_01 - phones	K	91.9901
91.8601	DCB_int_01 - words	kind	92.0701
91.9901	DCB_int_01 - phones	AY1	92.0201
92.0201	DCB_int_01 - phones	N	92.0701
92.0701	DCB_int_01 - phones	AH0	92.1401
92.0701	DCB_int_01 - words	of	92.1701
92.1401	DCB_int_01 - phones	V	92.1701
92.1701	DCB_int_01 - phones	sp	92.2801
92.2801	DCB_int_01 - phones	DH	92.3401
92.2801	DCB_int_01 - words	this	92.4501
92.3401	DCB_int_01 - phones	IH1	92.3801
92.3801	DCB_int_01 - phones	S	92.4501
92.4501	DCB_int_01 - phones	IH0	92.4801
92.4501	DCB_int_01 - words	is	92.5201
92.4801	DCB_int_01 - phones	Z	92.5201
92.5201	DCB_int_01 - phones	JH	92.5601
92.5201	DCB_int_01 - words	just	92.7701
92.5601	DCB_int_01 - phones	IH0	92.6201
92.6201	DCB_int_01 - phones	S	92.7101
92.7101	DCB_int_01 - phones	T	92.7701
92.7701	DCB_int_01 - phones	AH0	92.9001
92.7701	DCB_int_01 - words	a	92.9001
92.9001	DCB_int_01 - phones	sp	92.9701
93.9973	DCB_int_01 - phones	B	94.0673
93.9973	DCB_int_01 - words	background	94.5973
94.0673	DCB_int_01 - phones	AE1	94.1773
94.1773	DCB_int_01 - phones	K	94.2473
94.2473	DCB_int_01 - phones	G	94.2873
94.2873	DCB_int_01 - phones	R	94.3173
94.3173	DCB_int_01 - phones	AW2	94.4973
94.4973	DCB_int_01 - phones	N	94.5473
94.5473	DCB_int_01 - phones	D	94.5973
94.5973	DCB_int_01 - phones	sp	95.5154
95.5154	DCB_int_01 - phones	spn	95.6154
95.5154	DCB_int_01 - words	<unk>	95.6154
95.6154	DCB_int_01 - phones	HH	95.6554
95.6154	DCB_int_01 - words	where	95.7554
95.6554	DCB_int_01 - phones	W	95.6954
95.6954	DCB_int_01 - phones	EH1	95.7254
95.7254	DCB_int_01 - phones	R	95.7554
95.7554	DCB_int_01 - phones	W	95.7854
95.7554	DCB_int_01 - words	was	95.8454
95.7854	DCB_int_01 - phones	AH0	95.8154
95.8154	DCB_int_01 - phones	Z	95.8454
95.8454	DCB_int_01 - phones	Y	95.8754
95.8454	DCB_int_01 - words	your	95.9554
95.8754	DCB_int_01 - phones	UH1	95.9054
95.9054	DCB_int_01 - phones	R	95.9554
95.9554	DCB_int_01 - phones	F	96.0254
95.9554	DCB_int_01 - words	father	96.2054
96.0254	DCB_int_01 - phones	AA1	96.1154
96.1154	DCB_int_01 - phones	DH	96.1654
96.1654	DCB_int_01 - phones	ER0	96.2054
96.2054	DCB_int_01 - phones	sp	96.2454
96.2454	DCB_int_01 - phones	B	96.2954
96.2454	DCB_int_01 - words	born	96.4454
96.2954	DCB_int_01 - phones	AO1	96.3754
96.3754	DCB_int_01 - phones	R	96.4154
96.4154	DCB_int_01 - phones	N	96.4454
96.4454	DCB_int_01 - phones	sp	99.8053
96.9198	DCB_se2_ag3_m_01 - phones	F	96.9998
96.9198	DCB_se2_ag3_m_01 - words	father	97.1298
96.9998	DCB_se2_ag3_m_01 - phones	AA1	97.0698
97.0698	DCB_se2_ag3_m_01 - phones	DH	97.0998
97.0998	DCB_se2_ag3_m_01 - phones	ER0	97.1298
97.1298	DCB_se2_ag3_m_01 - phones	W	97.1598
97.1298	DCB_se2_ag3_m_01 - words	was	97.2798
97.1598	DCB_se2_ag3_m_01 - phones	AH0	97.1898
97.1898	DCB_se2_ag3_m_01 - phones	Z	97.2798
97.2798	DCB_se2_ag3_m_01 - phones	B	97.3398
97.2798	DCB_se2_ag3_m_01 - words	born	97.4598
97.3398	DCB_se2_ag3_m_01 - phones	AO1	97.3798
97.3798	DCB_se2_ag3_m_01 - phones	R	97.4298
97.4298	DCB_se2_ag3_m_01 - phones	N	97.4598
97.4598	DCB_se2_ag3_m_01 - phones	IH0	97.4998
97.4598	DCB_se2_ag3_m_01 - words	in	97.5398
97.4998	DCB_se2_ag3_m_01 - phones	N	97.5398
97.5398	DCB_se2_ag3_m_01 - phones	K	97.6398
97.5398	DCB_se2_ag3_m_01 - words	cordele	98.0398
97.6398	DCB_se2_ag3_m_01 - phones	AO1	97.6998
97.6998	DCB_se2_ag3_m_01 - phones	R	97.7598
97.7598	DCB_se2_ag3_m_01 - phones	D	97.8198
97.8198	DCB_se2_ag3_m_01 - phones	EH0	97.8998
97.8998	DCB_se2_ag3_m_01 - phones	L	98.0398
98.0398	DCB_se2_ag3_m_01 - phones	JH	98.1398
98.0398	DCB_se2_ag3_m_01 - words	georgia	98.5098
98.1398	DCB_se2_ag3_m_01 - phones	AO1	98.2798
98.2798	DCB_se2_ag3_m_01 - phones	R	98.3498
98.3498	DCB_se2_ag3_m_01 - phones	JH	98.4798
98.4798	DCB_se2_ag3_m_01 - phones	AH0	98.5098
98.5098	DCB_se2_ag3_m_01 - phones	sp	100.4006
99.8053	DCB_int_01 - phones	HH	99.8353
99.8053	DCB_int_01 - words	whoa	99.9853
99.8353	DCB_int_01 - phones	OW1	99.9853
99.9853	DCB_int_01 - phones	DH	100.0353
99.9853	DCB_int_01 - words	that	100.1553
100.0353	DCB_int_01 - phones	AE1	100.1053
100.1053	DCB_int_01 - phones	T	100.1553
100.1553	DCB_int_01 - words	s	100.2353
100.1553	DCB_int_01 - phones	S	100.2353
100.2353	DCB_int_01 - phones	M	100.3053
100.2353	DCB_int_01 - words	my	100.4253
100.3053	DCB_int_01 - phones	AY1	100.4253
100.4006	DCB_se2_ag3_m_01 - phones	M	100.4306
100.4006	DCB_se2_ag3_m_01 - words	mm-hm	100.4906
100.4253	DCB_int_01 - phones	N	100.4853
100.4253	DCB_int_01 - words	neck	100.6153
100.4306	DCB_se2_ag3_m_01 - phones	HH	100.4606
100.4606	DCB_se2_ag3_m_01 - phones	M	100.4906
100.4853	DCB_int_01 - phones	EH1	100.5753
100.5753	DCB_int_01 - phones	K	100.6153
100.6153	DCB_int_01 - phones	AH0	100.6453
100.6153	DCB_int_01 - words	of	100.6753
100.6453	DCB_int_01 - phones	V	100.6753
100.6753	DCB_int_01 - phones	DH	100.7053
100.6753	DCB_int_01 - words	the	100.7853
100.7053	DCB_int_01 - phones	AH1	100.7853
100.7853	DCB_int_01 - phones	W	100.8753
100.7853	DCB_int_01 - words	woods	101.0753
100.8753	DCB_int_01 - phones	UH1	100.9853
100.9853	DCB_int_01 - phones	D	101.0153
101.0153	DCB_int_01 - phones	Z	101.0753
101.0371	DCB_se2_ag3_m_01 - phones	sil	101.7971
101.0753	DCB_int_01 - phones	EH1	101.1453
101.0753	DCB_int_01 - words	exit	101.3453
101.1453	DCB_int_01 - phones	G	101.1853
101.1853	DCB_int_01 - phones	Z	101.2653
101.2653	DCB_int_01 - phones	IH0	101.3153
101.3153	DCB_int_01 - phones	T	101.3453
101.3453	DCB_int_01 - phones	N	101.4253
101.3453	DCB_int_01 - words	ninety	101.6853
101.4253	DCB_int_01 - phones	AY1	101.5253
101.5253	DCB_int_01 - phones	N	101.5753
101.5753	DCB_int_01 - phones	T	101.6453
101.6453	DCB_int_01 - phones	IY0	101.6853
101.6853	DCB_int_01 - phones	sp	102.1953
101.7971	DCB_se2_ag3_m_01 - phones	M	101.8271
101.7971	DCB_se2_ag3_m_01 - words	mm-hm	101.8971
101.8271	DCB_se2_ag3_m_01 - phones	HH	101.8571
101.8571	DCB_se2_ag3_m_01 - phones	M	101.8971
102.1953	DCB_int_01 - phones	N	102.2253
102.1953	DCB_int_01 - words	nine	102.3453
102.2253	DCB_int_01 - phones	AY1	102.2553
102.2553	DCB_int_01 - phones	N	102.3453
102.3453	DCB_int_01 - phones	sp	104.5725
102.5048	DCB_se2_ag3_m_01 - phones	sil	102.5648
102.5648	DCB_se2_ag3_m_01 - phones	Y	102.5948
102.5648	DCB_se2_ag3_m_01 - words	yup	102.8448
102.5948	DCB_se2_ag3_m_01 - phones	AH1	102.7248
102.7248	DCB_se2_ag3_m_01 - phones	P	102.8448
103.1156	DCB_se2_ag3_m_01 - phones	sil	103.1556
103.1556	DCB_se2_ag3_m_01 - phones	K	103.2856
103.1556	DCB_se2_ag3_m_01 - words	cordele	103.8156
103.2856	DCB_se2_ag3_m_01 - phones	AO1	103.3656
103.3656	DCB_se2_ag3_m_01 - phones	R	103.4456
103.4456	DCB_se2_ag3_m_01 - phones	D	103.5456
103.5456	DCB_se2_ag3_m_01 - phones	EH0	103.7156
103.7156	DCB_se2_ag3_m_01 - phones	L	103.8156
103.8156	DCB_se2_ag3_m_01 - phones	sp	103.8956
103.8956	DCB_se2_ag3_m_01 - phones	JH	103.9456
103.8956	DCB_se2_ag3_m_01 - words	georgia	104.3656
103.9456	DCB_se2_ag3_m_01 - phones	AO1	104.1056
104.1056	DCB_se2_ag3_m_01 - phones	R	104.1856
104.1856	DCB_se2_ag3_m_01 - phones	JH	104.2756
104.2756	DCB_se2_ag3_m_01 - phones	AH0	104.3656
104.3656	DCB_se2_ag3_m_01 - phones	sp	104.5556
104.5725	DCB_int_01 - phones	W	104.6725
104.5725	DCB_int_01 - words	whatchu	104.8725
104.6725	DCB_int_01 - phones	AH1	104.7625
104.7625	DCB_int_01 - phones	CH	104.8425
104.8425	DCB_int_01 - phones	UW0	104.8725
104.8725	DCB_int_01 - phones	sp	104.9925
104.9925	DCB_int_01 - phones	N	105.0425
104.9925	DCB_int_01 - words	know	105.1725
105.0425	DCB_int_01 - phones	OW1	105.1725
105.1725	DCB_int_01 - phones	AH0	105.2325
105.1725	DCB_int_01 - words	about	105.4525
105.2325	DCB_int_01 - phones	B	105.2625
105.2625	DCB_int_01 - phones	AW1	105.3925
105.3925	DCB_int_01 - phones	T	105.4525
105.4525	DCB_int_01 - phones	JH	105.5425
105.4525	DCB_int_01 - words	georgia	105.9925
105.5425	DCB_int_01 - phones	AO1	105.6725
105.5590	DCB_se2_ag3_m_01 - words	<unk>	106.9390
105.5590	DCB_se2_ag3_m_01 - phones	spn	106.9390
105.6725	DCB_int_01 - phones	R	105.7725
105.7725	DCB_int_01 - phones	JH	105.8625
105.8625	DCB_int_01 - phones	AH0	105.9925
106.0551	DCB_int_01 - phones	sil	106.1751
106.1751	DCB_int_01 - phones	W	106.2551
106.1751	DCB_int_01 - words	where	106.3151
106.2551	DCB_int_01 - phones	EH1	106.2851
106.2851	DCB_int_01 - phones	R	106.3151
106.3151	DCB_int_01 - phones	W	106.3551
106.3151	DCB_int_01 - words	was	106.4251
106.3551	DCB_int_01 - phones	AH0	106.3851
106.3851	DCB_int_01 - phones	Z	106.4251
106.4251	DCB_int_01 - phones	Y	106.4551
106.4251	DCB_int_01 - words	your	106.5351
106.4551	DCB_int_01 - phones	UH1	106.4851
106.4851	DCB_int_01 - phones	R	106.5351
106.5351	DCB_int_01 - phones	M	106.6151
106.5351	DCB_int_01 - words	mom	106.8551
106.6151	DCB_int_01 - phones	AA1	106.7251
106.7251	DCB_int_01 - phones	M	106.8551
106.8551	DCB_int_01 - phones	B	106.9251
106.8551	DCB_int_01 - words	born	107.2151
106.9251	DCB_int_01 - phones	AO1	106.9551
106.9551	DCB_int_01 - phones	R	106.9851
106.9851	DCB_int_01 - phones	N	107.2151
107.2151	DCB_int_01 - phones	sp	109.7345
107.4568	DCB_se2_ag3_m_01 - phones	W	107.5268
107.4568	DCB_se2_ag3_m_01 - words	winston	107.8768
107.5268	DCB_se2_ag3_m_01 - phones	IH1	107.5568
107.5568	DCB_se2_ag3_m_01 - phones	N	107.6168
107.6168	DCB_se2_ag3_m_01 - phones	S	107.7168
107.7168	DCB_se2_ag3_m_01 - phones	T	107.7568
107.7568	DCB_se2_ag3_m_01 - phones	AH0	107.7868
107.7868	DCB_se2_ag3_m_01 - phones	N	107.8768
107.8768	DCB_se2_ag3_m_01 - phones	S	108.0068
107.8768	DCB_se2_ag3_m_01 - words	salem	108.3168
108.0068	DCB_se2_ag3_m_01 - phones	EY1	108.1368
108.1368	DCB_se2_ag3_m_01 - phones	L	108.2268
108.2268	DCB_se2_ag3_m_01 - phones	AH0	108.2668
108.2668	DCB_se2_ag3_m_01 - phones	M	108.3168
108.3168	DCB_se2_ag3_m_01 - phones	N	108.3668
108.3168	DCB_se2_ag3_m_01 - words	north	108.5268
108.3668	DCB_se2_ag3_m_01 - phones	AO1	108.4268
108.4268	DCB_se2_ag3_m_01 - phones	R	108.4968
108.4968	DCB_se2_ag3_m_01 - phones	TH	108.5268
108.5268	DCB_se2_ag3_m_01 - phones	K	108.5868
108.5268	DCB_se2_ag3_m_01 - words	carolina	109.0968
108.5868	DCB_se2_ag3_m_01 - phones	EH2	108.6368
108.6368	DCB_se2_ag3_m_01 - phones	R	108.6668
108.6668	DCB_se2_ag3_m_01 - phones	AH0	108.7168
108.7168	DCB_se2_ag3_m_01 - phones	L	108.7768
108.7768	DCB_se2_ag3_m_01 - phones	AY1	108.8768
108.8768	DCB_se2_ag3_m_01 - phones	N	108.9168
108.9168	DCB_se2_ag3_m_01 - phones	AH0	109.0968
109.7345	DCB_int_01 - words	oh	110.1645
109.7345	DCB_int_01 - phones	OW1	110.1645
110.1645	DCB_int_01 - phones	sp	110.1945
110.1945	DCB_int_01 - phones	OW2	110.2945
110.1945	DCB_int_01 - words	okay	110.4745
110.2945	DCB_int_01 - phones	K	110.3945
110.3945	DCB_int_01 - phones	EY1	110.4745
110.4745	DCB_int_01 - phones	DH	110.5145
110.4745	DCB_int_01 - words	that	110.6245
110.5145	DCB_int_01 - phones	AE1	110.5745
110.5745	DCB_int_01 - phones	T	110.6245
110.6245	DCB_int_01 - phones	S	110.7045
110.6245	DCB_int_01 - words	s	110.7045
110.7045	DCB_int_01 - words	a	110.7545
110.7045	DCB_int_01 - phones	AH0	110.7545
110.7545	DCB_int_01 - phones	S	110.8345
110.7545	DCB_int_01 - words	story	111.2445
110.8345	DCB_int_01 - phones	T	110.9045
110.9045	DCB_int_01 - phones	AO1	110.9645
110.9645	DCB_int_01 - phones	R	111.1145
111.1145	DCB_int_01 - phones	IY0	111.2445
111.2445	DCB_int_01 - words	i	111.3045
111.2445	DCB_int_01 - phones	AY1	111.3045
111.3045	DCB_int_01 - phones	spn	111.3345
111.3045	DCB_int_01 - words	<unk>	111.3345
111.3345	DCB_int_01 - phones	G	111.3845
111.3345	DCB_int_01 - words	get	111.5045
111.3845	DCB_int_01 - phones	IH1	111.4445
111.4445	DCB_int_01 - phones	T	111.5045
111.5045	DCB_int_01 - phones	DH	111.5645
111.5045	DCB_int_01 - words	that	111.6945
111.5645	DCB_int_01 - phones	AH0	111.6645
111.6645	DCB_int_01 - phones	T	111.6945
111.6945	DCB_int_01 - phones	IH0	111.7545
111.6945	DCB_int_01 - words	in	111.7945
111.7545	DCB_int_01 - phones	N	111.7945
111.7945	DCB_int_01 - phones	AH0	111.8445
111.7945	DCB_int_01 - words	a	111.8445
111.8445	DCB_int_01 - phones	M	111.9545
111.8445	DCB_int_01 - words	moment	112.3545
111.9040	DCB_se2_ag3_m_01 - phones	Y	112.1740
111.9040	DCB_se2_ag3_m_01 - words	yup	112.2740
111.9545	DCB_int_01 - phones	OW1	112.1445
112.1445	DCB_int_01 - phones	M	112.1745
112.1740	DCB_se2_ag3_m_01 - phones	AH1	112.2040
112.1745	DCB_int_01 - phones	AH0	112.2945
112.2040	DCB_se2_ag3_m_01 - phones	P	112.2740
112.2945	DCB_int_01 - phones	N	112.3245
112.3245	DCB_int_01 - phones	T	112.3545
112.6361	DCB_se2_ag3_m_01 - phones	sil	112.6861
112.6861	DCB_se2_ag3_m_01 - phones	JH	112.7361
112.6861	DCB_se2_ag3_m_01 - words	just	112.8761
112.7361	DCB_se2_ag3_m_01 - phones	IH0	112.8161
112.8161	DCB_se2_ag3_m_01 - phones	S	112.8761
112.8761	DCB_se2_ag3_m_01 - phones	S	112.9061
112.8761	DCB_se2_ag3_m_01 - words	starting	113.1661
112.9061	DCB_se2_ag3_m_01 - phones	T	112.9661
112.9661	DCB_se2_ag3_m_01 - phones	AA1	113.0061
113.0061	DCB_se2_ag3_m_01 - phones	R	113.0761
113.0761	DCB_se2_ag3_m_01 - phones	T	113.1061
113.1061	DCB_se2_ag3_m_01 - phones	IH0	113.1361
113.1361	DCB_se2_ag3_m_01 - phones	NG	113.1661
113.1661	DCB_se2_ag3_m_01 - phones	T	113.1961
113.1661	DCB_se2_ag3_m_01 - words	to	113.2461
113.1961	DCB_se2_ag3_m_01 - phones	IH0	113.2461
113.2461	DCB_se2_ag3_m_01 - phones	G	113.2761
113.2461	DCB_se2_ag3_m_01 - words	get	113.3361
113.2761	DCB_se2_ag3_m_01 - phones	EH1	113.3061
113.3061	DCB_se2_ag3_m_01 - phones	T	113.3361
113.3361	DCB_se2_ag3_m_01 - phones	T	113.3661
113.3361	DCB_se2_ag3_m_01 - words	to	113.3961
113.3661	DCB_se2_ag3_m_01 - phones	AH0	113.3961
113.3961	DCB_se2_ag3_m_01 - phones	N	113.4261
113.3961	DCB_se2_ag3_m_01 - words	know	113.4561
113.4261	DCB_se2_ag3_m_01 - phones	OW1	113.4561
113.4561	DCB_se2_ag3_m_01 - phones	M	113.5061
113.4561	DCB_se2_ag3_m_01 - words	my	113.5961
113.5061	DCB_se2_ag3_m_01 - phones	AY1	113.5961
113.5961	DCB_se2_ag3_m_01 - phones	F	113.6961
113.5961	DCB_se2_ag3_m_01 - words	father	113.9061
113.6961	DCB_se2_ag3_m_01 - phones	AA1	113.7961
113.7961	DCB_se2_ag3_m_01 - phones	DH	113.8561
113.8561	DCB_se2_ag3_m_01 - phones	ER0	113.9061
113.9061	DCB_se2_ag3_m_01 - phones	Z	113.9961
113.9061	DCB_se2_ag3_m_01 - words	s	113.9961
113.9961	DCB_se2_ag3_m_01 - phones	S	114.0761
113.9961	DCB_se2_ag3_m_01 - words	side	114.1761
114.0761	DCB_se2_ag3_m_01 - phones	AY1	114.1461
114.1461	DCB_se2_ag3_m_01 - phones	D	114.1761
114.1761	DCB_se2_ag3_m_01 - phones	AH0	114.2061
114.1761	DCB_se2_ag3_m_01 - words	of	114.2461
114.2061	DCB_se2_ag3_m_01 - phones	V	114.2461
114.2461	DCB_se2_ag3_m_01 - phones	DH	114.2761
114.2461	DCB_se2_ag3_m_01 - words	the	114.3461
114.2761	DCB_se2_ag3_m_01 - phones	AH0	114.3461
114.3461	DCB_se2_ag3_m_01 - phones	F	114.4261
114.3461	DCB_se2_ag3_m_01 - words	family	114.7361
114.4261	DCB_se2_ag3_m_01 - phones	AE1	114.5261
114.5261	DCB_se2_ag3_m_01 - phones	M	114.5861
114.5861	DCB_se2_ag3_m_01 - phones	L	114.6461
114.6461	DCB_se2_ag3_m_01 - phones	IY0	114.7361
114.7361	DCB_se2_ag3_m_01 - phones	sp	114.7861
114.7861	DCB_se2_ag3_m_01 - phones	T	114.9461
114.7861	DCB_se2_ag3_m_01 - words	too	115.0661
114.9461	DCB_se2_ag3_m_01 - phones	UW1	115.0661
115.0661	DCB_se2_ag3_m_01 - phones	sp	115.4848
115.4373	DCB_int_01 - phones	HH	115.4673
115.4373	DCB_int_01 - words	what	115.5573
115.4673	DCB_int_01 - phones	W	115.4973
115.4848	DCB_se2_ag3_m_01 - phones	AY1	115.5848
115.4848	DCB_se2_ag3_m_01 - words	i	115.5848
115.4973	DCB_int_01 - phones	AH1	115.5273
115.5273	DCB_int_01 - phones	T	115.5573
115.5573	DCB_int_01 - phones	D	115.5873
115.5573	DCB_int_01 - words	did	115.6473
115.5848	DCB_se2_ag3_m_01 - phones	JH	115.6648
115.5848	DCB_se2_ag3_m_01 - words	just	115.8148
115.5873	DCB_int_01 - phones	IH0	115.6173
115.6173	DCB_int_01 - phones	D	115.6473
115.6473	DCB_int_01 - phones	Y	115.6773
115.6473	DCB_int_01 - words	your	115.7373
115.6648	DCB_se2_ag3_m_01 - phones	AH1	115.7148
115.6773	DCB_int_01 - phones	UH1	115.7073
115.7073	DCB_int_01 - phones	R	115.7373
115.7148	DCB_se2_ag3_m_01 - phones	S	115.8148
115.7373	DCB_int_01 - phones	F	115.8073
115.7373	DCB_int_01 - words	father	116.0473
115.8073	DCB_int_01 - phones	AA1	115.9073
115.8148	DCB_se2_ag3_m_01 - phones	sp	117.1007
115.9073	DCB_int_01 - phones	DH	115.9773
115.9773	DCB_int_01 - phones	ER0	116.0473
116.0473	DCB_int_01 - phones	D	116.0973
116.0473	DCB_int_01 - words	do	116.2073
116.0973	DCB_int_01 - phones	UW1	116.2073
116.2073	DCB_int_01 - words	or	116.2973
116.2073	DCB_int_01 - phones	ER0	116.2973
116.2973	DCB_int_01 - phones	W	116.3573
116.2973	DCB_int_01 - words	what	116.4273
116.3573	DCB_int_01 - phones	AH1	116.3973
116.3973	DCB_int_01 - phones	T	116.4273
116.4273	DCB_int_01 - phones	D	116.4873
116.4273	DCB_int_01 - words	does	116.6173
116.4873	DCB_int_01 - phones	IH0	116.5473
116.5473	DCB_int_01 - phones	Z	116.6173
116.6173	DCB_int_01 - phones	HH	116.6773
116.6173	DCB_int_01 - words	he	116.7073
116.6773	DCB_int_01 - phones	IY1	116.7073
116.7073	DCB_int_01 - phones	D	116.7773
116.7073	DCB_int_01 - words	do	116.8973
116.7773	DCB_int_01 - phones	UW1	116.8973
116.8973	DCB_int_01 - phones	sp	119.3895
117.1007	DCB_se2_ag3_m_01 - phones	AH1	117.2507
117.1007	DCB_se2_ag3_m_01 - words	uh	117.2507
117.2507	DCB_se2_ag3_m_01 - phones	HH	117.3007
117.2507	DCB_se2_ag3_m_01 - words	he	117.3407
117.3007	DCB_se2_ag3_m_01 - phones	IY1	117.3407
117.3407	DCB_se2_ag3_m_01 - words	s	117.4307
117.3407	DCB_se2_ag3_m_01 - phones	Z	117.4307
117.4307	DCB_se2_ag3_m_01 - words	a	117.4707
117.4307	DCB_se2_ag3_m_01 - phones	AH0	117.4707
117.4707	DCB_se2_ag3_m_01 - phones	JH	117.5907
117.4707	DCB_se2_ag3_m_01 - words	janitor	117.9007
117.5907	DCB_se2_ag3_m_01 - phones	AE1	117.7007
117.7007	DCB_se2_ag3_m_01 - phones	N	117.7407
117.7407	DCB_se2_ag3_m_01 - phones	AH0	117.7707
117.7707	DCB_se2_ag3_m_01 - phones	T	117.8307
117.8307	DCB_se2_ag3_m_01 - phones	ER0	117.9007
117.9007	DCB_se2_ag3_m_01 - phones	F	117.9707
117.9007	DCB_se2_ag3_m_01 - words	for	118.0207
117.9707	DCB_se2_ag3_m_01 - phones	ER0	118.0207
118.0207	DCB_se2_ag3_m_01 - phones	D	118.0907
118.0207	DCB_se2_ag3_m_01 - words	dc	118.2907
118.0907	DCB_se2_ag3_m_01 - phones	IY1	118.1707
118.1707	DCB_se2_ag3_m_01 - phones	S	118.2607
118.2607	DCB_se2_ag3_m_01 - phones	IY1	118.2907
118.2907	DCB_se2_ag3_m_01 - phones	sp	118.3207
118.3207	DCB_se2_ag3_m_01 - phones	P	118.3807
118.3207	DCB_se2_ag3_m_01 - words	public	118.6107
118.3807	DCB_se2_ag3_m_01 - phones	AH1	118.4407
118.4407	DCB_se2_ag3_m_01 - phones	B	118.4907
118.4907	DCB_se2_ag3_m_01 - phones	L	118.5307
118.5307	DCB_se2_ag3_m_01 - phones	IH0	118.5607
118.5607	DCB_se2_ag3_m_01 - phones	K	118.6107
118.6107	DCB_se2_ag3_m_01 - phones	S	118.7007
118.6107	DCB_se2_ag3_m_01 - words	schools	119.4107
118.7007	DCB_se2_ag3_m_01 - phones	K	118.7407
118.7407	DCB_se2_ag3_m_01 - phones	UW1	118.8307
118.8307	DCB_se2_ag3_m_01 - phones	L	119.1207
119.1207	DCB_se2_ag3_m_01 - phones	Z	119.4107
119.3895	DCB_int_01 - phones	S	119.4595
119.3895	DCB_int_01 - words	so	119.5195
119.4595	DCB_int_01 - phones	OW1	119.5195
119.5195	DCB_int_01 - phones	HH	119.5695
119.5195	DCB_int_01 - words	he	119.6795
119.5695	DCB_int_01 - phones	IY1	119.6795
119.6795	DCB_int_01 - phones	Z	119.7195
119.6795	DCB_int_01 - words	s	119.7195
119.7195	DCB_int_01 - phones	sp	119.8995
119.8995	DCB_int_01 - phones	HH	119.9295
119.8995	DCB_int_01 - words	here	120.0995
119.9295	DCB_int_01 - phones	IY1	119.9595
119.9595	DCB_int_01 - phones	R	120.0995
120.0851	DCB_se2_ag3_m_01 - phones	sil	120.1351
120.1351	DCB_se2_ag3_m_01 - phones	Y	120.1951
120.1351	DCB_se2_ag3_m_01 - words	yup	120.3751
120.1951	DCB_se2_ag3_m_01 - phones	AH1	120.2651
120.2651	DCB_se2_ag3_m_01 - phones	P	120.3751
120.9571	DCB_se2_ag3_m_01 - phones	sil	121.0171
121.0171	DCB_se2_ag3_m_01 - phones	M	121.2471
121.0171	DCB_se2_ag3_m_01 - words	mm-hm	121.4771
121.2471	DCB_se2_ag3_m_01 - phones	HH	121.3371
121.3371	DCB_se2_ag3_m_01 - phones	M	121.4771
121.4771	DCB_se2_ag3_m_01 - phones	sp	121.5071
121.5071	DCB_se2_ag3_m_01 - phones	Y	121.6071
121.5071	DCB_se2_ag3_m_01 - words	yeah	121.6671
121.6071	DCB_se2_ag3_m_01 - phones	AE1	121.6671
121.6671	DCB_se2_ag3_m_01 - phones	M	121.7271
121.6671	DCB_se2_ag3_m_01 - words	most	121.8871
121.7271	DCB_se2_ag3_m_01 - phones	OW1	121.8271
121.8271	DCB_se2_ag3_m_01 - phones	S	121.8871
121.8871	DCB_se2_ag3_m_01 - phones	P	121.9471
121.8871	DCB_se2_ag3_m_01 - words	people	122.1971
121.9471	DCB_se2_ag3_m_01 - phones	IY1	122.0171
122.0171	DCB_se2_ag3_m_01 - phones	P	122.0671
122.0671	DCB_se2_ag3_m_01 - phones	AH0	122.1071
122.1071	DCB_se2_ag3_m_01 - phones	L	122.1971
122.1971	DCB_se2_ag3_m_01 - phones	D	122.2671
122.1971	DCB_se2_ag3_m_01 - words	don't	122.5271
122.2671	DCB_se2_ag3_m_01 - phones	OW1	122.4271
122.4271	DCB_se2_ag3_m_01 - phones	N	122.4971
122.4971	DCB_se2_ag3_m_01 - phones	T	122.5271
122.9341	DCB_se2_ag3_m_01 - phones	B	122.9741
122.9341	DCB_se2_ag3_m_01 - words	because	123.3541
122.9741	DCB_se2_ag3_m_01 - phones	IH0	123.0541
123.0541	DCB_se2_ag3_m_01 - phones	K	123.1541
123.1541	DCB_se2_ag3_m_01 - phones	AH1	123.2641
123.2641	DCB_se2_ag3_m_01 - phones	Z	123.3541
123.3541	DCB_se2_ag3_m_01 - phones	HH	123.4141
123.3541	DCB_se2_ag3_m_01 - words	he	123.4941
123.4141	DCB_se2_ag3_m_01 - phones	IY1	123.4941
123.4941	DCB_se2_ag3_m_01 - phones	IH1	123.5541
123.4941	DCB_se2_ag3_m_01 - words	is	123.6841
123.5541	DCB_se2_ag3_m_01 - phones	Z	123.6841
123.6841	DCB_se2_ag3_m_01 - phones	N	123.7741
123.6841	DCB_se2_ag3_m_01 - words	not	123.9341
123.7741	DCB_se2_ag3_m_01 - phones	AA1	123.8941
123.8941	DCB_se2_ag3_m_01 - phones	T	123.9341
123.9341	DCB_se2_ag3_m_01 - phones	AE1	124.0241
123.9341	DCB_se2_ag3_m_01 - words	as	124.0941
124.0241	DCB_se2_ag3_m_01 - phones	Z	124.0941
124.0941	DCB_se2_ag3_m_01 - phones	S	124.1741
124.0941	DCB_se2_ag3_m_01 - words	spoken	124.4941
124.1741	DCB_se2_ag3_m_01 - phones	P	124.2641
124.2641	DCB_se2_ag3_m_01 - phones	OW1	124.3641
124.3641	DCB_se2_ag3_m_01 - phones	K	124.4141
124.4141	DCB_se2_ag3_m_01 - phones	AH0	124.4541
124.4541	DCB_se2_ag3_m_01 - phones	N	124.4941
124.4941	DCB_se2_ag3_m_01 - phones	AH1	124.6041
124.4941	DCB_se2_ag3_m_01 - words	of	124.7041
124.6041	DCB_se2_ag3_m_01 - phones	V	124.7041
124.7041	DCB_se2_ag3_m_01 - phones	AE1	124.8241
124.7041	DCB_se2_ag3_m_01 - words	as	125.0041
124.8241	DCB_se2_ag3_m_01 - phones	Z	125.0041
125.0041	DCB_se2_ag3_m_01 - phones	sp	125.0541
125.0541	DCB_se2_ag3_m_01 - words	th-	125.1641
125.0541	DCB_se2_ag3_m_01 - phones	TH	125.1641
125.1641	DCB_se2_ag3_m_01 - phones	sp	125.2041
125.2041	DCB_se2_ag3_m_01 - phones	M	125.2841
125.2041	DCB_se2_ag3_m_01 - words	my	125.3541
125.2841	DCB_se2_ag3_m_01 - phones	AY1	125.3541
125.3541	DCB_se2_ag3_m_01 - phones	M	125.4641
125.3541	DCB_se2_ag3_m_01 - words	mother	125.7541
125.4641	DCB_se2_ag3_m_01 - phones	AH1	125.5341
125.5341	DCB_se2_ag3_m_01 - phones	DH	125.6041
125.6041	DCB_se2_ag3_m_01 - phones	ER0	125.7541
125.7541	DCB_se2_ag3_m_01 - phones	sp	125.8141
125.8141	DCB_se2_ag3_m_01 - phones	DH	125.8441
125.8141	DCB_se2_ag3_m_01 - words	the	125.8741
125.8441	DCB_se2_ag3_m_01 - phones	AH0	125.8741
125.8741	DCB_se2_ag3_m_01 - phones	K	125.9641
125.8741	DCB_se2_ag3_m_01 - words	queen	126.1641
125.9641	DCB_se2_ag3_m_01 - phones	W	126.0441
126.0441	DCB_se2_ag3_m_01 - phones	IY1	126.1341
126.0443	DCB_int_01 - phones	EH1	126.1743
126.0443	DCB_int_01 - words	as	126.2543
126.1341	DCB_se2_ag3_m_01 - phones	N	126.1641
126.1641	DCB_se2_ag3_m_01 - phones	sp	127.4400
126.1743	DCB_int_01 - phones	Z	126.2543
126.2543	DCB_int_01 - phones	K	126.3343
126.2543	DCB_int_01 - words	queen	126.6743
126.3343	DCB_int_01 - phones	W	126.4143
126.4143	DCB_int_01 - phones	IY1	126.5343
126.5343	DCB_int_01 - phones	N	126.6743
126.6743	DCB_int_01 - phones	sp	126.7343
126.7343	DCB_int_01 - phones	M	126.9843
126.7343	DCB_int_01 - words	mm-mm	127.3843
126.9843	DCB_int_01 - phones	M	127.3843
127.3843	DCB_int_01 - phones	sp	136.4383
127.4400	DCB_se2_ag3_m_01 - phones	AH1	127.8200
127.4400	DCB_se2_ag3_m_01 - words	um	127.9900
127.8200	DCB_se2_ag3_m_01 - phones	M	127.9900
127.9900	DCB_se2_ag3_m_01 - phones	sp	128.2234
128.2234	DCB_se2_ag3_m_01 - phones	AY1	128.3534
128.2234	DCB_se2_ag3_m_01 - words	i	128.3534
128.3534	DCB_se2_ag3_m_01 - phones	R	128.3934
128.3534	DCB_se2_ag3_m_01 - words	remember	128.7034
128.3934	DCB_se2_ag3_m_01 - phones	IH0	128.4634
128.4634	DCB_se2_ag3_m_01 - phones	M	128.5134
128.5134	DCB_se2_ag3_m_01 - phones	EH1	128.5834
128.5834	DCB_se2_ag3_m_01 - phones	M	128.6234
128.6234	DCB_se2_ag3_m_01 - phones	B	128.6534
128.6534	DCB_se2_ag3_m_01 - phones	ER0	128.7034
128.7034	DCB_se2_ag3_m_01 - phones	W	128.7634
128.7034	DCB_se2_ag3_m_01 - words	when	128.8634
128.7634	DCB_se2_ag3_m_01 - phones	EH1	128.8134
128.8134	DCB_se2_ag3_m_01 - phones	N	128.8634
128.8634	DCB_se2_ag3_m_01 - words	i	128.9434
128.8634	DCB_se2_ag3_m_01 - phones	AY1	128.9434
128.9434	DCB_se2_ag3_m_01 - phones	W	129.0334
128.9434	DCB_se2_ag3_m_01 - words	went	129.1234
129.0334	DCB_se2_ag3_m_01 - phones	EH1	129.0634
129.0634	DCB_se2_ag3_m_01 - phones	N	129.0934
129.0934	DCB_se2_ag3_m_01 - phones	T	129.1234
129.1234	DCB_se2_ag3_m_01 - phones	AH0	129.1734
129.1234	DCB_se2_ag3_m_01 - words	away	129.3234
129.1734	DCB_se2_ag3_m_01 - phones	W	129.2634
129.2634	DCB_se2_ag3_m_01 - phones	EY1	129.3234
129.3234	DCB_se2_ag3_m_01 - phones	T	129.3634
129.3234	DCB_se2_ag3_m_01 - words	to	129.4334
129.3634	DCB_se2_ag3_m_01 - phones	AH0	129.4334
129.4334	DCB_se2_ag3_m_01 - phones	S	129.5234
129.4334	DCB_se2_ag3_m_01 - words	school	130.0434
129.5234	DCB_se2_ag3_m_01 - phones	K	129.5934
129.5934	DCB_se2_ag3_m_01 - phones	UW1	129.9734
129.9734	DCB_se2_ag3_m_01 - phones	L	130.0434
130.0434	DCB_se2_ag3_m_01 - phones	sp	130.2424
130.2424	DCB_se2_ag3_m_01 - phones	AH0	130.3424
130.2424	DCB_se2_ag3_m_01 - words	and	130.5124
130.3424	DCB_se2_ag3_m_01 - phones	N	130.4724
130.4724	DCB_se2_ag3_m_01 - phones	D	130.5124
130.5124	DCB_se2_ag3_m_01 - phones	sp	130.5424
130.5424	DCB_se2_ag3_m_01 - words	i	130.7424
130.5424	DCB_se2_ag3_m_01 - phones	AY1	130.7424
130.7424	DCB_se2_ag3_m_01 - phones	HH	130.7724
130.7424	DCB_se2_ag3_m_01 - words	had	130.8424
130.7724	DCB_se2_ag3_m_01 - phones	AE1	130.8124
130.8124	DCB_se2_ag3_m_01 - phones	D	130.8424
130.8424	DCB_se2_ag3_m_01 - words	a	130.9024
130.8424	DCB_se2_ag3_m_01 - phones	AH0	130.9024
130.9024	DCB_se2_ag3_m_01 - phones	F	130.9824
130.9024	DCB_se2_ag3_m_01 - words	friend	131.1024
130.9824	DCB_se2_ag3_m_01 - phones	R	131.0124
131.0124	DCB_se2_ag3_m_01 - phones	EH1	131.0424
131.0424	DCB_se2_ag3_m_01 - phones	N	131.0724
131.0724	DCB_se2_ag3_m_01 - phones	D	131.1024
131.1024	DCB_se2_ag3_m_01 - phones	AH1	131.1324
131.1024	DCB_se2_ag3_m_01 - words	of	131.1724
131.1324	DCB_se2_ag3_m_01 - phones	V	131.1724
131.1724	DCB_se2_ag3_m_01 - phones	M	131.2324
131.1724	DCB_se2_ag3_m_01 - words	mine	131.3624
131.2324	DCB_se2_ag3_m_01 - phones	AY1	131.3024
131.3024	DCB_se2_ag3_m_01 - phones	N	131.3624
131.3624	DCB_se2_ag3_m_01 - words	s	131.4224
131.3624	DCB_se2_ag3_m_01 - phones	S	131.4224
131.4224	DCB_se2_ag3_m_01 - phones	sp	131.4524
131.4524	DCB_se2_ag3_m_01 - words	oh	131.6224
131.4524	DCB_se2_ag3_m_01 - phones	OW1	131.6224
131.6224	DCB_se2_ag3_m_01 - words	i	131.6524
131.6224	DCB_se2_ag3_m_01 - phones	AY1	131.6524
131.6524	DCB_se2_ag3_m_01 - phones	sp	131.6924
131.6924	DCB_se2_ag3_m_01 - phones	G	131.7524
131.6924	DCB_se2_ag3_m_01 - words	guess	131.8924
131.7524	DCB_se2_ag3_m_01 - phones	EH1	131.8124
131.8124	DCB_se2_ag3_m_01 - phones	S	131.8924
131.8924	DCB_se2_ag3_m_01 - phones	Y	131.9224
131.8924	DCB_se2_ag3_m_01 - words	your	131.9824
131.9224	DCB_se2_ag3_m_01 - phones	UH1	131.9524
131.9524	DCB_se2_ag3_m_01 - phones	R	131.9824
131.9824	DCB_se2_ag3_m_01 - phones	M	132.0624
131.9824	DCB_se2_ag3_m_01 - words	mom	132.2224
132.0624	DCB_se2_ag3_m_01 - phones	AA1	132.1624
132.1624	DCB_se2_ag3_m_01 - phones	M	132.2224
132.2224	DCB_se2_ag3_m_01 - phones	Z	132.2924
132.2224	DCB_se2_ag3_m_01 - words	s	132.2924
132.2924	DCB_se2_ag3_m_01 - phones	G	132.3224
132.2924	DCB_se2_ag3_m_01 - words	gonna	132.4124
132.3224	DCB_se2_ag3_m_01 - phones	AH1	132.3524
132.3524	DCB_se2_ag3_m_01 - phones	N	132.3824
132.3824	DCB_se2_ag3_m_01 - phones	AH0	132.4124
132.4124	DCB_se2_ag3_m_01 - phones	HH	132.4424
132.4124	DCB_se2_ag3_m_01 - words	have	132.5024
132.4424	DCB_se2_ag3_m_01 - phones	AE1	132.4724
132.4724	DCB_se2_ag3_m_01 - phones	V	132.5024
132.5024	DCB_se2_ag3_m_01 - phones	T	132.5324
132.5024	DCB_se2_ag3_m_01 - words	to	132.5624
132.5324	DCB_se2_ag3_m_01 - phones	IH0	132.5624
132.5624	DCB_se2_ag3_m_01 - phones	G	132.5924
132.5624	DCB_se2_ag3_m_01 - words	get	132.6724
132.5924	DCB_se2_ag3_m_01 - phones	IH1	132.6324
132.6324	DCB_se2_ag3_m_01 - phones	T	132.6724
132.6724	DCB_se2_ag3_m_01 - words	a	132.7524
132.6724	DCB_se2_ag3_m_01 - phones	AH0	132.7524
132.7524	DCB_se2_ag3_m_01 - phones	B	132.8324
132.7524	DCB_se2_ag3_m_01 - words	boyfriend	133.1724
132.8324	DCB_se2_ag3_m_01 - phones	OY1	132.9624
132.9624	DCB_se2_ag3_m_01 - phones	F	133.0424
133.0424	DCB_se2_ag3_m_01 - phones	R	133.0824
133.0824	DCB_se2_ag3_m_01 - phones	EH2	133.1124
133.1124	DCB_se2_ag3_m_01 - phones	N	133.1424
133.1424	DCB_se2_ag3_m_01 - phones	D	133.1724
133.1724	DCB_se2_ag3_m_01 - phones	N	133.2424
133.1724	DCB_se2_ag3_m_01 - words	now	133.5424
133.2424	DCB_se2_ag3_m_01 - phones	AW1	133.5424
134.2673	DCB_se2_ag3_m_01 - phones	sil	134.3473
134.3473	DCB_se2_ag3_m_01 - phones	HH	134.3973
134.3473	DCB_se2_ag3_m_01 - words	hey	134.5473
134.3973	DCB_se2_ag3_m_01 - phones	EY1	134.5473
134.5473	DCB_se2_ag3_m_01 - phones	N	134.6473
134.5473	DCB_se2_ag3_m_01 - words	no	134.7173
134.6473	DCB_se2_ag3_m_01 - phones	OW1	134.7173
134.7173	DCB_se2_ag3_m_01 - phones	M	134.7973
134.7173	DCB_se2_ag3_m_01 - words	my	134.8473
134.7973	DCB_se2_ag3_m_01 - phones	AY1	134.8473
134.8473	DCB_se2_ag3_m_01 - phones	D	134.9473
134.8473	DCB_se2_ag3_m_01 - words	dad	135.1273
134.9473	DCB_se2_ag3_m_01 - phones	AE1	135.0673
135.0673	DCB_se2_ag3_m_01 - phones	D	135.1273
135.1273	DCB_se2_ag3_m_01 - phones	L	135.1673
135.1273	DCB_se2_ag3_m_01 - words	lives	135.3473
135.1673	DCB_se2_ag3_m_01 - phones	IH1	135.2073
135.2073	DCB_se2_ag3_m_01 - phones	V	135.2673
135.2673	DCB_se2_ag3_m_01 - phones	Z	135.3473
135.3473	DCB_se2_ag3_m_01 - phones	AE1	135.3773
135.3473	DCB_se2_ag3_m_01 - words	at	135.4073
135.3773	DCB_se2_ag3_m_01 - phones	T	135.4073
135.4073	DCB_se2_ag3_m_01 - phones	HH	135.4773
135.4073	DCB_se2_ag3_m_01 - words	home	135.8573
135.4773	DCB_se2_ag3_m_01 - phones	OW1	135.7473
135.7473	DCB_se2_ag3_m_01 - phones	M	135.8573
136.3330	DCB_se2_ag3_m_01 - phones	S	136.4430
136.3330	DCB_se2_ag3_m_01 - words	so	136.5030
136.4383	DCB_int_01 - phones	ER0	136.4783
136.4383	DCB_int_01 - words	are	136.4783
136.4430	DCB_se2_ag3_m_01 - phones	OW1	136.5030
136.4783	DCB_int_01 - phones	Y	136.5083
136.4783	DCB_int_01 - words	your	136.5683
136.5030	DCB_se2_ag3_m_01 - phones	HH	136.5330
136.5030	DCB_se2_ag3_m_01 - words	he	136.5630
136.5083	DCB_int_01 - phones	AO1	136.5383
136.5330	DCB_se2_ag3_m_01 - phones	IY1	136.5630
136.5383	DCB_int_01 - phones	R	136.5683
136.5630	DCB_se2_ag3_m_01 - phones	EH1	136.6330
136.5630	DCB_se2_ag3_m_01 - words	s	136.6630
136.5683	DCB_int_01 - phones	P	136.5983
136.5683	DCB_int_01 - words	parents	137.0183
136.5983	DCB_int_01 - phones	EH1	136.6983
136.6330	DCB_se2_ag3_m_01 - phones	S	136.6630
136.6630	DCB_se2_ag3_m_01 - phones	V	136.6930
136.6630	DCB_se2_ag3_m_01 - words	very	136.9630
136.6930	DCB_se2_ag3_m_01 - phones	EH1	136.7230
136.6983	DCB_int_01 - phones	R	136.8883
136.7230	DCB_se2_ag3_m_01 - phones	R	136.8230
136.8230	DCB_se2_ag3_m_01 - phones	IY0	136.9630
136.8883	DCB_int_01 - phones	AH0	136.9183
136.9183	DCB_int_01 - phones	N	136.9483
136.9483	DCB_int_01 - phones	T	136.9783
136.9630	DCB_se2_ag3_m_01 - phones	S	137.0230
136.9630	DCB_se2_ag3_m_01 - words	c	137.1230
136.9783	DCB_int_01 - phones	S	137.0183
137.0183	DCB_int_01 - phones	M	137.0983
137.0183	DCB_int_01 - words	married	137.5883
137.0230	DCB_se2_ag3_m_01 - phones	IY1	137.1230
137.0983	DCB_int_01 - phones	EH1	137.1483
137.1230	DCB_se2_ag3_m_01 - phones	sp	137.1530
137.1483	DCB_int_01 - phones	R	137.4083
137.4083	DCB_int_01 - phones	IY0	137.5183
137.4987	DCB_se2_ag3_m_01 - phones	Y	137.5887
137.4987	DCB_se2_ag3_m_01 - words	yeah	137.8587
137.5183	DCB_int_01 - phones	D	137.5883
137.5887	DCB_se2_ag3_m_01 - phones	AE1	137.8587
138.3893	DCB_se2_ag3_m_01 - phones	sil	138.4293
138.4293	DCB_se2_ag3_m_01 - phones	M	138.4793
138.4293	DCB_se2_ag3_m_01 - words	married	138.9293
138.4793	DCB_se2_ag3_m_01 - phones	EH1	138.6393
138.6393	DCB_se2_ag3_m_01 - phones	R	138.7693
138.7693	DCB_se2_ag3_m_01 - phones	IY0	138.8393
138.8393	DCB_se2_ag3_m_01 - phones	D	138.9293
138.9293	DCB_se2_ag3_m_01 - phones	AH1	139.3793
138.9293	DCB_se2_ag3_m_01 - words	uh	139.3793
139.3793	DCB_se2_ag3_m_01 - phones	sp	139.4493
139.6798	DCB_se2_ag3_m_01 - phones	TH	139.7998
139.6798	DCB_se2_ag3_m_01 - words	thir-	140.1898
139.7998	DCB_se2_ag3_m_01 - phones	ER1	140.1898
140.1898	DCB_se2_ag3_m_01 - phones	sp	140.3798
140.3798	DCB_se2_ag3_m_01 - phones	AH1	140.4098
140.3798	DCB_se2_ag3_m_01 - words	um	140.4598
140.4098	DCB_se2_ag3_m_01 - phones	M	140.4598
140.4598	DCB_se2_ag3_m_01 - words	uh	140.5698
140.4598	DCB_se2_ag3_m_01 - phones	AH1	140.5698
140.5698	DCB_se2_ag3_m_01 - phones	sp	140.5998
140.5998	DCB_se2_ag3_m_01 - phones	AY1	140.6698
140.5998	DCB_se2_ag3_m_01 - words	i'm	140.7498
140.6698	DCB_se2_ag3_m_01 - phones	M	140.7498
140.7498	DCB_se2_ag3_m_01 - phones	TH	140.8798
140.7498	DCB_se2_ag3_m_01 - words	thirty	141.0398
140.8798	DCB_se2_ag3_m_01 - phones	ER1	140.9498
140.9498	DCB_se2_ag3_m_01 - phones	D	140.9898
140.9898	DCB_se2_ag3_m_01 - phones	IY0	141.0398
141.0398	DCB_se2_ag3_m_01 - phones	sp	141.1098
141.1098	DCB_se2_ag3_m_01 - phones	F	141.1898
141.1098	DCB_se2_ag3_m_01 - words	five	141.4298
141.1898	DCB_se2_ag3_m_01 - phones	AY1	141.3998
141.3998	DCB_se2_ag3_m_01 - phones	V	141.4298
141.4298	DCB_se2_ag3_m_01 - phones	sp	141.4598
141.6709	DCB_se2_ag3_m_01 - phones	TH	141.7509
141.6709	DCB_se2_ag3_m_01 - words	thirty	142.0109
141.7509	DCB_se2_ag3_m_01 - phones	ER1	141.8309
141.8309	DCB_se2_ag3_m_01 - phones	D	141.8709
141.8709	DCB_se2_ag3_m_01 - phones	IY0	142.0109
142.0109	DCB_se2_ag3_m_01 - phones	sp	142.0409
142.0409	DCB_se2_ag3_m_01 - phones	HH	142.0709
142.0409	DCB_se2_ag3_m_01 - words	one	142.2409
142.0709	DCB_se2_ag3_m_01 - phones	W	142.1109
142.1109	DCB_se2_ag3_m_01 - phones	AH1	142.2009
142.2009	DCB_se2_ag3_m_01 - phones	N	142.2409
142.2409	DCB_se2_ag3_m_01 - phones	Y	142.5009
142.2409	DCB_se2_ag3_m_01 - words	years	142.5609
142.2631	DCB_int_01 - phones	N	142.6131
142.2631	DCB_int_01 - words	no	143.1731
142.5009	DCB_se2_ag3_m_01 - phones	ER0	142.5309
142.5309	DCB_se2_ag3_m_01 - phones	Z	142.5609
142.5609	DCB_se2_ag3_m_01 - phones	sp	144.2528
142.6131	DCB_int_01 - phones	OW1	143.1731
143.3961	DCB_int_01 - phones	K	143.5661
143.3961	DCB_int_01 - words	clue	143.7561
143.5661	DCB_int_01 - phones	L	143.6361
143.6361	DCB_int_01 - phones	UW1	143.7561
143.7561	DCB_int_01 - words	rdx	144.2561
143.7561	DCB_int_01 - phones	TN	144.2561
144.2528	DCB_se2_ag3_m_01 - phones	TH	144.2928
144.2528	DCB_se2_ag3_m_01 - words	thirty	144.4828
144.2928	DCB_se2_ag3_m_01 - phones	ER1	144.3628
144.3628	DCB_se2_ag3_m_01 - phones	D	144.4028
144.4028	DCB_se2_ag3_m_01 - phones	IY0	144.4828
144.4828	DCB_se2_ag3_m_01 - phones	W	144.5328
144.4828	DCB_se2_ag3_m_01 - words	one	144.6528
144.5328	DCB_se2_ag3_m_01 - phones	AH1	144.6028
144.6028	DCB_se2_ag3_m_01 - phones	N	144.6528
144.6528	DCB_se2_ag3_m_01 - phones	Y	144.7228
144.6528	DCB_se2_ag3_m_01 - words	years	145.0828
144.7228	DCB_se2_ag3_m_01 - phones	IH1	144.9028
144.9028	DCB_se2_ag3_m_01 - phones	R	144.9428
144.9428	DCB_se2_ag3_m_01 - phones	Z	145.0828
145.0828	DCB_se2_ag3_m_01 - phones	sp	145.8310
145.0969	DCB_int_01 - phones	sil	145.1269
145.1269	DCB_int_01 - phones	N	145.2869
145.1269	DCB_int_01 - words	no	145.3969
145.2869	DCB_int_01 - phones	OW1	145.3969
145.3969	DCB_int_01 - phones	K	145.5369
145.3969	DCB_int_01 - words	clue	145.7969
145.5369	DCB_int_01 - phones	L	145.6069
145.6069	DCB_int_01 - phones	UW1	145.7969
145.8310	DCB_se2_ag3_m_01 - phones	Y	145.8810
145.8310	DCB_se2_ag3_m_01 - words	yeah	146.1910
145.8810	DCB_se2_ag3_m_01 - phones	AE1	146.1910
146.1910	DCB_se2_ag3_m_01 - phones	sp	147.4245
146.7942	DCB_int_01 - phones	sil	147.1742
147.1742	DCB_int_01 - phones	W	147.2042
147.1742	DCB_int_01 - words	what	147.2642
147.2042	DCB_int_01 - phones	AH1	147.2342
147.2342	DCB_int_01 - phones	T	147.2642
147.2642	DCB_int_01 - phones	sp	153.0574
147.4245	DCB_se2_ag3_m_01 - phones	Y	147.4545
147.4245	DCB_se2_ag3_m_01 - words	yeah	147.7245
147.4545	DCB_se2_ag3_m_01 - phones	AE1	147.7245
147.7245	DCB_se2_ag3_m_01 - phones	sp	148.2018
148.2018	DCB_se2_ag3_m_01 - phones	HH	148.2818
148.2018	DCB_se2_ag3_m_01 - words	he	148.4618
148.2818	DCB_se2_ag3_m_01 - phones	IY1	148.4618
148.4618	DCB_se2_ag3_m_01 - phones	IH1	148.5618
148.4618	DCB_se2_ag3_m_01 - words	is	148.7018
148.5618	DCB_se2_ag3_m_01 - phones	Z	148.7018
148.7018	DCB_se2_ag3_m_01 - phones	AH1	148.9018
148.7018	DCB_se2_ag3_m_01 - words	um	149.1318
148.9018	DCB_se2_ag3_m_01 - phones	M	149.1318
149.1318	DCB_se2_ag3_m_01 - phones	sp	149.2318
149.7645	DCB_se2_ag3_m_01 - phones	S	149.8745
149.7645	DCB_se2_ag3_m_01 - words	so	149.9045
149.8745	DCB_se2_ag3_m_01 - phones	OW1	149.9045
149.9045	DCB_se2_ag3_m_01 - phones	DH	149.9345
149.9045	DCB_se2_ag3_m_01 - words	there	150.0145
149.9345	DCB_se2_ag3_m_01 - phones	EH1	149.9645
149.9645	DCB_se2_ag3_m_01 - phones	R	150.0145
150.0145	DCB_se2_ag3_m_01 - words	s	150.0845
150.0145	DCB_se2_ag3_m_01 - phones	Z	150.0845
150.0845	DCB_se2_ag3_m_01 - phones	T	150.1345
150.0845	DCB_se2_ag3_m_01 - words	two	150.2045
150.1345	DCB_se2_ag3_m_01 - phones	UW1	150.2045
150.2045	DCB_se2_ag3_m_01 - phones	S	150.3245
150.2045	DCB_se2_ag3_m_01 - words	sides	150.5045
150.3245	DCB_se2_ag3_m_01 - phones	AY1	150.4045
150.4045	DCB_se2_ag3_m_01 - phones	D	150.4445
150.4445	DCB_se2_ag3_m_01 - phones	Z	150.5045
150.5045	DCB_se2_ag3_m_01 - phones	AH0	150.5345
150.5045	DCB_se2_ag3_m_01 - words	of	150.5645
150.5345	DCB_se2_ag3_m_01 - phones	V	150.5645
150.5645	DCB_se2_ag3_m_01 - phones	IH0	150.5945
150.5645	DCB_se2_ag3_m_01 - words	it	150.6245
150.5945	DCB_se2_ag3_m_01 - phones	T	150.6245
150.6245	DCB_se2_ag3_m_01 - phones	HH	150.6745
150.6245	DCB_se2_ag3_m_01 - words	he	150.7145
150.6745	DCB_se2_ag3_m_01 - phones	IY1	150.7145
150.7145	DCB_se2_ag3_m_01 - phones	Z	150.7945
150.7145	DCB_se2_ag3_m_01 - words	s	150.7945
150.7945	DCB_se2_ag3_m_01 - phones	V	150.8345
150.7945	DCB_se2_ag3_m_01 - words	very	151.0445
150.8345	DCB_se2_ag3_m_01 - phones	EH1	150.8945
150.8945	DCB_se2_ag3_m_01 - phones	R	150.9745
150.9745	DCB_se2_ag3_m_01 - phones	IY0	151.0445
151.0445	DCB_se2_ag3_m_01 - phones	K	151.1745
151.0445	DCB_se2_ag3_m_01 - words	quiet	151.6245
151.1745	DCB_se2_ag3_m_01 - phones	W	151.2845
151.2845	DCB_se2_ag3_m_01 - phones	AY1	151.4345
151.4345	DCB_se2_ag3_m_01 - phones	AH0	151.5445
151.5445	DCB_se2_ag3_m_01 - phones	T	151.6245
151.6245	DCB_se2_ag3_m_01 - phones	V	151.7245
151.6245	DCB_se2_ag3_m_01 - words	very	151.9545
151.7245	DCB_se2_ag3_m_01 - phones	EH1	151.8245
151.8245	DCB_se2_ag3_m_01 - phones	R	151.9045
151.9045	DCB_se2_ag3_m_01 - phones	IY0	151.9545
151.9545	DCB_se2_ag3_m_01 - phones	K	152.0445
151.9545	DCB_se2_ag3_m_01 - words	quiet	152.3045
152.0445	DCB_se2_ag3_m_01 - phones	W	152.1345
152.1345	DCB_se2_ag3_m_01 - phones	AY1	152.2045
152.2045	DCB_se2_ag3_m_01 - phones	AH0	152.2345
152.2345	DCB_se2_ag3_m_01 - phones	T	152.3045
152.3045	DCB_se2_ag3_m_01 - phones	R	152.3445
152.3045	DCB_se2_ag3_m_01 - words	reserved	152.7045
152.3445	DCB_se2_ag3_m_01 - phones	IH0	152.3945
152.3945	DCB_se2_ag3_m_01 - phones	Z	152.4945
152.4945	DCB_se2_ag3_m_01 - phones	ER1	152.6445
152.6445	DCB_se2_ag3_m_01 - phones	V	152.6745
152.6745	DCB_se2_ag3_m_01 - phones	D	152.7045
152.7045	DCB_se2_ag3_m_01 - phones	P	152.8345
152.7045	DCB_se2_ag3_m_01 - words	person	153.1645
152.8345	DCB_se2_ag3_m_01 - phones	ER1	152.9345
152.9345	DCB_se2_ag3_m_01 - phones	S	153.0645
153.0574	DCB_int_01 - phones	Y	153.0874
153.0574	DCB_int_01 - words	you	153.1374
153.0645	DCB_se2_ag3_m_01 - phones	AH0	153.1345
153.0874	DCB_int_01 - phones	UW1	153.1374
153.1345	DCB_se2_ag3_m_01 - phones	N	153.1645
153.1374	DCB_int_01 - phones	N	153.1774
153.1374	DCB_int_01 - words	know	153.2174
153.1645	DCB_se2_ag3_m_01 - phones	sp	154.3317
153.1774	DCB_int_01 - phones	OW1	153.2174
153.2174	DCB_int_01 - phones	Y	153.3274
153.2174	DCB_int_01 - words	you	153.3574
153.3274	DCB_int_01 - phones	UW1	153.3574
153.3574	DCB_int_01 - phones	D	153.3874
153.3574	DCB_int_01 - words	didn't	153.4874
153.3874	DCB_int_01 - phones	IH1	153.4274
153.4274	DCB_int_01 - phones	N	153.4574
153.4574	DCB_int_01 - phones	T	153.4874
153.4874	DCB_int_01 - phones	G	153.5274
153.4874	DCB_int_01 - words	get	153.6274
153.5274	DCB_int_01 - phones	IH1	153.5674
153.5674	DCB_int_01 - phones	T	153.6274
153.6274	DCB_int_01 - phones	DH	153.6774
153.6274	DCB_int_01 - words	that	153.7774
153.6774	DCB_int_01 - phones	AE1	153.7274
153.7274	DCB_int_01 - phones	T	153.7774
153.7774	DCB_int_01 - phones	F	153.8474
153.7774	DCB_int_01 - words	from	153.9974
153.8474	DCB_int_01 - phones	R	153.8974
153.8974	DCB_int_01 - phones	AH1	153.9374
153.9374	DCB_int_01 - phones	M	153.9974
153.9974	DCB_int_01 - phones	IH0	154.0974
153.9974	DCB_int_01 - words	him	154.2674
154.0974	DCB_int_01 - phones	M	154.2674
154.3317	DCB_se2_ag3_m_01 - phones	N	154.5717
154.3317	DCB_se2_ag3_m_01 - words	no	155.1617
154.5717	DCB_se2_ag3_m_01 - phones	OW1	155.1617
155.1537	DCB_int_01 - phones	M	155.2637
155.1537	DCB_int_01 - words	mm-mm	155.5537
155.2637	DCB_int_01 - phones	M	155.5537
155.4288	DCB_se2_ag3_m_01 - phones	sil	155.4588
155.4588	DCB_se2_ag3_m_01 - phones	AH1	155.8188
155.4588	DCB_se2_ag3_m_01 - words	um	156.0788
155.8188	DCB_se2_ag3_m_01 - phones	M	156.0788
156.0788	DCB_se2_ag3_m_01 - phones	sp	156.1088
156.2634	DCB_se2_ag3_m_01 - phones	B	156.3334
156.2634	DCB_se2_ag3_m_01 - words	but	156.4734
156.3334	DCB_se2_ag3_m_01 - phones	AH1	156.3734
156.3734	DCB_se2_ag3_m_01 - phones	T	156.4734
156.4734	DCB_se2_ag3_m_01 - phones	DH	156.5434
156.4734	DCB_se2_ag3_m_01 - words	then	156.8634
156.5434	DCB_se2_ag3_m_01 - phones	EH1	156.6834
156.6834	DCB_se2_ag3_m_01 - phones	N	156.8634
156.8634	DCB_se2_ag3_m_01 - phones	W	156.9334
156.8634	DCB_se2_ag3_m_01 - words	we	157.0534
156.9334	DCB_se2_ag3_m_01 - phones	IY1	157.0534
157.0534	DCB_se2_ag3_m_01 - phones	HH	157.0834
157.0534	DCB_se2_ag3_m_01 - words	have	157.1834
157.0834	DCB_se2_ag3_m_01 - phones	AE1	157.1134
157.1134	DCB_se2_ag3_m_01 - phones	V	157.1834
157.1834	DCB_se2_ag3_m_01 - phones	HH	157.2734
157.1834	DCB_se2_ag3_m_01 - words	had	157.8434
157.2734	DCB_se2_ag3_m_01 - phones	AE1	157.6834
157.6834	DCB_se2_ag3_m_01 - phones	D	157.8434
157.8434	DCB_se2_ag3_m_01 - phones	sp	158.6058
158.6058	DCB_se2_ag3_m_01 - phones	AW1	158.9658
158.6058	DCB_se2_ag3_m_01 - words	our	159.2058
158.9658	DCB_se2_ag3_m_01 - phones	R	159.2058
159.2058	DCB_se2_ag3_m_01 - phones	sp	159.3858
159.3858	DCB_se2_ag3_m_01 - phones	Y	159.4658
159.3858	DCB_se2_ag3_m_01 - words	you	159.5358
159.4658	DCB_se2_ag3_m_01 - phones	UW1	159.5358
159.5358	DCB_se2_ag3_m_01 - phones	N	159.5958
159.5358	DCB_se2_ag3_m_01 - words	know	159.8458
159.5958	DCB_se2_ag3_m_01 - phones	OW1	159.8458
159.8458	DCB_se2_ag3_m_01 - phones	sp	159.8958
159.8958	DCB_se2_ag3_m_01 - phones	R	160.0058
159.8958	DCB_se2_ag3_m_01 - words	relationship	160.5758
160.0058	DCB_se2_ag3_m_01 - phones	IY0	160.0358
160.0358	DCB_se2_ag3_m_01 - phones	L	160.1258
160.1258	DCB_se2_ag3_m_01 - phones	EY1	160.2258
160.2258	DCB_se2_ag3_m_01 - phones	SH	160.2958
160.2958	DCB_se2_ag3_m_01 - phones	AH0	160.3258
160.3258	DCB_se2_ag3_m_01 - phones	N	160.3558
160.3558	DCB_se2_ag3_m_01 - phones	SH	160.4458
160.4458	DCB_se2_ag3_m_01 - phones	IH2	160.5258
160.5258	DCB_se2_ag3_m_01 - phones	P	160.5758
160.5758	DCB_se2_ag3_m_01 - phones	HH	160.6158
160.5758	DCB_se2_ag3_m_01 - words	has	160.7358
160.6158	DCB_se2_ag3_m_01 - phones	AH0	160.6958
160.6958	DCB_se2_ag3_m_01 - phones	Z	160.7358
160.7358	DCB_se2_ag3_m_01 - phones	HH	160.7958
160.7358	DCB_se2_ag3_m_01 - words	had	160.9058
160.7958	DCB_se2_ag3_m_01 - phones	AE1	160.8558
160.8558	DCB_se2_ag3_m_01 - phones	D	160.9058
160.9058	DCB_se2_ag3_m_01 - phones	IH0	161.0158
160.9058	DCB_se2_ag3_m_01 - words	its	161.3858
161.0158	DCB_se2_ag3_m_01 - phones	T	161.0958
161.0958	DCB_se2_ag3_m_01 - phones	S	161.3858
161.7599	DCB_se2_ag3_m_01 - phones	sil	161.8099
161.8099	DCB_se2_ag3_m_01 - phones	JH	161.9299
161.8099	DCB_se2_ag3_m_01 - words	journey	162.2799
161.9299	DCB_se2_ag3_m_01 - phones	ER1	162.0999
162.0999	DCB_se2_ag3_m_01 - phones	N	162.1499
162.1499	DCB_se2_ag3_m_01 - phones	IY0	162.2799
162.2799	DCB_se2_ag3_m_01 - phones	sp	162.3899
162.3975	DCB_int_01 - phones	sil	162.4575
162.4575	DCB_int_01 - phones	M	162.5975
162.4575	DCB_int_01 - words	mm-hm	162.7975
162.5975	DCB_int_01 - phones	HH	162.7675
162.7146	DCB_se2_ag3_m_01 - phones	AE1	162.8146
162.7146	DCB_se2_ag3_m_01 - words	and	162.8646
162.7675	DCB_int_01 - phones	M	162.7975
162.8146	DCB_se2_ag3_m_01 - phones	N	162.8646
162.8646	DCB_se2_ag3_m_01 - phones	B	162.9146
162.8646	DCB_se2_ag3_m_01 - words	because	163.2746
162.9146	DCB_se2_ag3_m_01 - phones	IH0	162.9946
162.9946	DCB_se2_ag3_m_01 - phones	K	163.1146
163.1146	DCB_se2_ag3_m_01 - phones	AH1	163.1846
163.1846	DCB_se2_ag3_m_01 - phones	Z	163.2746
163.2746	DCB_se2_ag3_m_01 - phones	AH0	163.3446
163.2746	DCB_se2_ag3_m_01 - words	of	163.3946
163.3446	DCB_se2_ag3_m_01 - phones	V	163.3946
163.3946	DCB_se2_ag3_m_01 - phones	DH	163.4446
163.3946	DCB_se2_ag3_m_01 - words	that	163.6746
163.4446	DCB_se2_ag3_m_01 - phones	AE1	163.5846
163.5846	DCB_se2_ag3_m_01 - phones	T	163.6746
164.0249	DCB_se2_ag3_m_01 - phones	sil	164.0549
164.0549	DCB_se2_ag3_m_01 - phones	AE1	164.1649
164.0549	DCB_se2_ag3_m_01 - words	and	164.2649
164.1649	DCB_se2_ag3_m_01 - phones	N	164.2649
164.2649	DCB_se2_ag3_m_01 - words	i	164.4549
164.2649	DCB_se2_ag3_m_01 - phones	AY1	164.4549
164.4549	DCB_se2_ag3_m_01 - phones	sp	164.4849
164.4849	DCB_se2_ag3_m_01 - phones	D	164.5549
164.4849	DCB_se2_ag3_m_01 - words	don't	164.6549
164.5549	DCB_se2_ag3_m_01 - phones	OW1	164.6249
164.6249	DCB_se2_ag3_m_01 - phones	N	164.6549
164.6549	DCB_se2_ag3_m_01 - phones	AO1	164.7949
164.6549	DCB_se2_ag3_m_01 - words	always	165.1049
164.7949	DCB_se2_ag3_m_01 - phones	L	164.8649
164.8649	DCB_se2_ag3_m_01 - phones	W	164.9349
164.9349	DCB_se2_ag3_m_01 - phones	EY2	165.0449
165.0449	DCB_se2_ag3_m_01 - phones	Z	165.1049
165.1049	DCB_se2_ag3_m_01 - phones	S	165.2049
165.1049	DCB_se2_ag3_m_01 - words	speak	165.4949
165.2049	DCB_se2_ag3_m_01 - phones	P	165.2949
165.2949	DCB_se2_ag3_m_01 - phones	IY1	165.4149
165.4149	DCB_se2_ag3_m_01 - phones	K	165.4949
165.4949	DCB_se2_ag3_m_01 - phones	AH1	165.6549
165.4949	DCB_se2_ag3_m_01 - words	of	166.0149
165.6549	DCB_se2_ag3_m_01 - phones	V	166.0149
166.8133	DCB_se2_ag3_m_01 - phones	M	166.8933
166.8133	DCB_se2_ag3_m_01 - words	my	166.9633
166.8933	DCB_se2_ag3_m_01 - phones	AY1	166.9633
166.9633	DCB_se2_ag3_m_01 - phones	F	167.0733
166.9633	DCB_se2_ag3_m_01 - words	father	167.2833
167.0733	DCB_se2_ag3_m_01 - phones	AA1	167.1933
167.1933	DCB_se2_ag3_m_01 - phones	DH	167.2433
167.2433	DCB_se2_ag3_m_01 - phones	ER0	167.2833
167.2833	DCB_se2_ag3_m_01 - phones	sp	167.4033
167.4033	DCB_se2_ag3_m_01 - phones	S	167.5633
167.4033	DCB_se2_ag3_m_01 - words	so	167.7133
167.5633	DCB_se2_ag3_m_01 - phones	OW1	167.7133
167.7133	DCB_se2_ag3_m_01 - phones	sp	167.8233
168.4173	DCB_se2_ag3_m_01 - phones	W	168.5173
168.4173	DCB_se2_ag3_m_01 - words	we	168.5573
168.5173	DCB_se2_ag3_m_01 - phones	IY1	168.5573
168.5573	DCB_se2_ag3_m_01 - phones	AE1	168.5873
168.5573	DCB_se2_ag3_m_01 - words	at	168.6573
168.5873	DCB_se2_ag3_m_01 - phones	T	168.6573
168.6573	DCB_se2_ag3_m_01 - words	a	168.7273
168.6573	DCB_se2_ag3_m_01 - phones	AH0	168.7273
168.7273	DCB_se2_ag3_m_01 - phones	sp	169.4927
169.4927	DCB_se2_ag3_m_01 - phones	D	169.5227
169.4927	DCB_se2_ag3_m_01 - words	decent	169.7627
169.5227	DCB_se2_ag3_m_01 - phones	IY1	169.6027
169.6027	DCB_se2_ag3_m_01 - phones	S	169.6627
169.6627	DCB_se2_ag3_m_01 - phones	AH0	169.7027
169.7027	DCB_se2_ag3_m_01 - phones	N	169.7327
169.7327	DCB_se2_ag3_m_01 - phones	T	169.7627
169.7627	DCB_se2_ag3_m_01 - phones	P	169.8227
169.7627	DCB_se2_ag3_m_01 - words	place	170.1727
169.8227	DCB_se2_ag3_m_01 - phones	L	169.9127
169.9127	DCB_se2_ag3_m_01 - phones	EY1	170.0127
170.0127	DCB_se2_ag3_m_01 - phones	S	170.1727
170.3792	DCB_se2_ag3_m_01 - phones	sil	170.4192
170.4192	DCB_se2_ag3_m_01 - phones	N	170.4892
170.4192	DCB_se2_ag3_m_01 - words	now	170.6792
170.4892	DCB_se2_ag3_m_01 - phones	AW1	170.6792
170.6792	DCB_se2_ag3_m_01 - phones	sp	170.7392
170.8129	DCB_se2_ag3_m_01 - phones	B	170.8929
170.8129	DCB_se2_ag3_m_01 - words	but	171.0729
[truncated: 62,911 more rows]
