# Supplementary material for: Considering Performance in the Automated and Manual Coding of Sociolinguistic Variables: Lessons From Variable (ING)
Source: Front Artif Intell. 2021 Apr 29;4:648543. doi: 10.3389/frai.2021.648543 (PMC8117961; doi:10.3389/frai.2021.648543)
Supplement: Supplementary file 4 [file Data_Sheet_4.ZIP › CORAAL_Aligned_as_Tables/DCA_se3_ag1_f_04_1_txout.txt]

tmin	tier	text	tmax
0.4777	DCA_int_03 - phones	sil	0.5677
0.5677	DCA_int_03 - phones	F	0.6177
0.5677	DCA_int_03 - words	first	0.8277
0.6177	DCA_int_03 - phones	ER1	0.6977
0.6977	DCA_int_03 - phones	S	0.7877
0.7877	DCA_int_03 - phones	T	0.8277
0.8277	DCA_int_03 - phones	AH1	0.8777
0.8277	DCA_int_03 - words	of	0.9077
0.8777	DCA_int_03 - phones	V	0.9077
0.9077	DCA_int_03 - phones	AO1	0.9377
0.9077	DCA_int_03 - words	all	0.9677
0.9377	DCA_int_03 - phones	L	0.9677
0.9677	DCA_int_03 - phones	sp	1.0077
1.0077	DCA_int_03 - phones	W	1.0377
1.0077	DCA_int_03 - words	what	1.1077
1.0377	DCA_int_03 - phones	AH1	1.0677
1.0677	DCA_int_03 - phones	T	1.1077
1.1077	DCA_int_03 - phones	sp	1.5021
1.5021	DCA_int_03 - phones	AH1	2.0121
1.5021	DCA_int_03 - words	uh	2.0121
2.1624	DCA_int_03 - phones	K	2.2924
2.1624	DCA_int_03 - words	kind	2.4524
2.2924	DCA_int_03 - phones	AY1	2.4024
2.4024	DCA_int_03 - phones	N	2.4524
2.4524	DCA_int_03 - phones	AH0	2.4824
2.4524	DCA_int_03 - words	of	2.5124
2.4824	DCA_int_03 - phones	V	2.5124
2.5124	DCA_int_03 - phones	sp	2.5924
2.5924	DCA_int_03 - phones	G	2.6824
2.5924	DCA_int_03 - words	games	3.2224
2.6824	DCA_int_03 - phones	EY1	2.8124
2.8124	DCA_int_03 - phones	M	3.0924
3.0924	DCA_int_03 - phones	Z	3.2224
3.2224	DCA_int_03 - phones	sp	3.2524
3.2524	DCA_int_03 - phones	D	3.3024
3.2524	DCA_int_03 - words	do	3.3424
3.3024	DCA_int_03 - phones	UW1	3.3424
3.3424	DCA_int_03 - phones	Y	3.4224
3.3424	DCA_int_03 - words	you	3.4724
3.4224	DCA_int_03 - phones	UW1	3.4724
3.4724	DCA_int_03 - phones	sp	3.5324
3.5324	DCA_int_03 - phones	P	3.6324
3.5324	DCA_int_03 - words	play	3.7724
3.6324	DCA_int_03 - phones	L	3.7324
3.7324	DCA_int_03 - phones	EY1	3.7724
3.7724	DCA_int_03 - phones	sp	5.1112
5.1112	DCA_int_03 - phones	S	5.1412
5.1112	DCA_int_03 - words	say	5.3112
5.1412	DCA_int_03 - phones	EY1	5.3112
5.3112	DCA_int_03 - phones	AE1	5.3412
5.3112	DCA_int_03 - words	after	5.5012
5.3412	DCA_int_03 - phones	F	5.4312
5.4312	DCA_int_03 - phones	T	5.4612
5.4612	DCA_int_03 - phones	ER0	5.5012
5.5012	DCA_int_03 - phones	sp	5.6212
5.6212	DCA_int_03 - phones	S	5.7212
5.6212	DCA_int_03 - words	school	6.0912
5.7212	DCA_int_03 - phones	K	5.7612
5.7612	DCA_int_03 - phones	UW1	5.8012
5.8012	DCA_int_03 - phones	L	6.0912
6.0912	DCA_int_03 - phones	sp	11.1957
6.9240	DCA_se3_ag1_f_04 - phones	B	7.0040
6.9240	DCA_se3_ag1_f_04 - words	ball	7.5740
7.0040	DCA_se3_ag1_f_04 - phones	AO1	7.3940
7.3940	DCA_se3_ag1_f_04 - phones	L	7.5740
8.2111	DCA_se3_ag1_f_04 - phones	sil	8.2411
8.2411	DCA_se3_ag1_f_04 - phones	K	8.3111
8.2411	DCA_se3_ag1_f_04 - words	kickball	9.0611
8.3111	DCA_se3_ag1_f_04 - phones	IH1	8.4011
8.4011	DCA_se3_ag1_f_04 - phones	K	8.5311
8.5311	DCA_se3_ag1_f_04 - phones	B	8.5711
8.5711	DCA_se3_ag1_f_04 - phones	AH0	8.6011
8.6011	DCA_se3_ag1_f_04 - phones	L	9.0611
9.2116	DCA_se3_ag1_f_04 - phones	F	9.4116
9.2116	DCA_se3_ag1_f_04 - words	four	9.5716
9.4116	DCA_se3_ag1_f_04 - phones	AO1	9.5016
9.5016	DCA_se3_ag1_f_04 - phones	R	9.5716
9.5716	DCA_se3_ag1_f_04 - phones	K	9.7116
9.5716	DCA_se3_ag1_f_04 - words	corners	10.1916
9.7116	DCA_se3_ag1_f_04 - phones	AO1	9.8316
9.8316	DCA_se3_ag1_f_04 - phones	R	9.8816
9.8816	DCA_se3_ag1_f_04 - phones	N	9.9216
9.9216	DCA_se3_ag1_f_04 - phones	ER0	10.0516
10.0516	DCA_se3_ag1_f_04 - phones	Z	10.1916
10.4435	DCA_se3_ag1_f_04 - phones	B	10.5335
10.4435	DCA_se3_ag1_f_04 - words	baseball	11.1235
10.5335	DCA_se3_ag1_f_04 - phones	EY1	10.6135
10.6135	DCA_se3_ag1_f_04 - phones	S	10.7735
10.7735	DCA_se3_ag1_f_04 - phones	B	10.8335
10.8335	DCA_se3_ag1_f_04 - phones	AO1	11.0335
11.0335	DCA_se3_ag1_f_04 - phones	L	11.1235
11.1957	DCA_int_03 - phones	F	11.2757
11.1957	DCA_int_03 - words	four	11.4257
11.2757	DCA_int_03 - phones	AO1	11.3957
11.3957	DCA_int_03 - phones	R	11.4257
11.4257	DCA_int_03 - phones	K	11.4557
11.4257	DCA_int_03 - words	corners	11.6457
11.4557	DCA_int_03 - phones	AO1	11.4857
11.4857	DCA_int_03 - phones	R	11.5157
11.5157	DCA_int_03 - phones	N	11.5457
11.5457	DCA_int_03 - phones	ER0	11.6157
11.6157	DCA_int_03 - phones	Z	11.6457
11.6457	DCA_int_03 - phones	sp	11.7457
12.0002	DCA_int_03 - phones	HH	12.0902
12.0002	DCA_int_03 - words	how	12.1302
12.0902	DCA_int_03 - phones	AW1	12.1302
12.1302	DCA_int_03 - phones	D	12.1702
12.1302	DCA_int_03 - words	do	12.2002
12.1702	DCA_int_03 - phones	UW1	12.2002
12.2002	DCA_int_03 - phones	Y	12.2302
12.2002	DCA_int_03 - words	you	12.2702
12.2302	DCA_int_03 - phones	UW1	12.2702
12.2702	DCA_int_03 - phones	P	12.3002
12.2702	DCA_int_03 - words	play	12.4202
12.3002	DCA_int_03 - phones	L	12.3302
12.3302	DCA_int_03 - phones	EY1	12.4202
12.4202	DCA_int_03 - phones	sp	12.5102
12.5102	DCA_int_03 - phones	F	12.5502
12.5102	DCA_int_03 - words	four	12.6602
12.5502	DCA_int_03 - phones	AO1	12.6202
12.6202	DCA_int_03 - phones	R	12.6602
12.6602	DCA_int_03 - phones	sp	12.6902
12.6902	DCA_int_03 - phones	K	12.8002
12.6902	DCA_int_03 - words	corners	12.9902
12.8002	DCA_int_03 - phones	AO1	12.8302
12.8302	DCA_int_03 - phones	R	12.8602
12.8602	DCA_int_03 - phones	N	12.9302
12.9302	DCA_int_03 - phones	ER0	12.9602
12.9602	DCA_int_03 - phones	Z	12.9902
12.9902	DCA_int_03 - phones	sp	13.0702
13.0207	DCA_se3_ag1_f_04 - phones	W	13.0907
13.0207	DCA_se3_ag1_f_04 - words	with	13.2207
13.0907	DCA_se3_ag1_f_04 - phones	IH0	13.1307
13.1307	DCA_se3_ag1_f_04 - phones	TH	13.2207
13.2207	DCA_se3_ag1_f_04 - words	a	13.2807
13.2207	DCA_se3_ag1_f_04 - phones	AH0	13.2807
13.2807	DCA_se3_ag1_f_04 - phones	B	13.3607
13.2807	DCA_se3_ag1_f_04 - words	ball	13.6707
13.3607	DCA_se3_ag1_f_04 - phones	AO1	13.5607
13.5607	DCA_se3_ag1_f_04 - phones	L	13.6707
13.6707	DCA_se3_ag1_f_04 - phones	sp	13.7307
15.2972	DCA_se3_ag1_f_04 - phones	Y	15.3772
15.2972	DCA_se3_ag1_f_04 - words	you	15.4372
15.3772	DCA_se3_ag1_f_04 - phones	UW1	15.4372
15.4372	DCA_se3_ag1_f_04 - phones	T	15.5772
15.4372	DCA_se3_ag1_f_04 - words	take	15.7872
15.5772	DCA_se3_ag1_f_04 - phones	EY1	15.7172
15.7172	DCA_se3_ag1_f_04 - phones	K	15.7872
15.7872	DCA_se3_ag1_f_04 - phones	IH1	15.8272
15.7872	DCA_se3_ag1_f_04 - words	it	15.9172
15.8272	DCA_se3_ag1_f_04 - phones	T	15.9172
16.1656	DCA_se3_ag1_f_04 - phones	sil	16.2356
16.2356	DCA_se3_ag1_f_04 - phones	AH0	16.2656
16.2356	DCA_se3_ag1_f_04 - words	and	16.2956
16.2656	DCA_se3_ag1_f_04 - phones	N	16.2956
16.2956	DCA_se3_ag1_f_04 - phones	W	16.3256
16.2956	DCA_se3_ag1_f_04 - words	we	16.3556
16.3256	DCA_se3_ag1_f_04 - phones	IY1	16.3556
16.3556	DCA_se3_ag1_f_04 - phones	D	16.4656
16.3556	DCA_se3_ag1_f_04 - words	draw	16.6856
16.4656	DCA_se3_ag1_f_04 - phones	R	16.5256
16.5256	DCA_se3_ag1_f_04 - phones	AO1	16.6856
16.6856	DCA_se3_ag1_f_04 - phones	sp	16.8281
16.8281	DCA_se3_ag1_f_04 - phones	F	16.9881
16.8281	DCA_se3_ag1_f_04 - words	four	17.1081
16.9881	DCA_se3_ag1_f_04 - phones	AO1	17.0381
17.0381	DCA_se3_ag1_f_04 - phones	R	17.1081
17.1081	DCA_se3_ag1_f_04 - phones	K	17.2181
17.1081	DCA_se3_ag1_f_04 - words	corners	17.6181
17.2181	DCA_se3_ag1_f_04 - phones	AO1	17.3381
17.3381	DCA_se3_ag1_f_04 - phones	R	17.3781
17.3781	DCA_se3_ag1_f_04 - phones	N	17.4381
17.4381	DCA_se3_ag1_f_04 - phones	ER0	17.5081
17.5081	DCA_se3_ag1_f_04 - phones	Z	17.6181
17.6181	DCA_se3_ag1_f_04 - phones	AO1	17.6481
17.6181	DCA_se3_ag1_f_04 - words	on	17.6881
17.6481	DCA_se3_ag1_f_04 - phones	N	17.6881
17.6881	DCA_se3_ag1_f_04 - phones	DH	17.7181
17.6881	DCA_se3_ag1_f_04 - words	the	17.7881
17.7181	DCA_se3_ag1_f_04 - phones	AH0	17.7881
17.7881	DCA_se3_ag1_f_04 - phones	S	17.9181
17.7881	DCA_se3_ag1_f_04 - words	sidewalk	18.3681
17.9181	DCA_se3_ag1_f_04 - phones	AY1	18.0681
18.0681	DCA_se3_ag1_f_04 - phones	D	18.1281
18.1281	DCA_se3_ag1_f_04 - phones	W	18.1781
18.1781	DCA_se3_ag1_f_04 - phones	AO2	18.2681
18.2681	DCA_se3_ag1_f_04 - phones	K	18.3681
18.3681	DCA_se3_ag1_f_04 - words	or	18.4381
18.3681	DCA_se3_ag1_f_04 - phones	ER0	18.4381
18.4381	DCA_se3_ag1_f_04 - phones	S	18.5381
18.4381	DCA_se3_ag1_f_04 - words	someplace	18.9381
18.5381	DCA_se3_ag1_f_04 - phones	AH1	18.5681
18.5681	DCA_se3_ag1_f_04 - phones	M	18.6681
18.6681	DCA_se3_ag1_f_04 - phones	P	18.7381
18.7381	DCA_se3_ag1_f_04 - phones	L	18.7681
18.7681	DCA_se3_ag1_f_04 - phones	EY2	18.8481
18.8481	DCA_se3_ag1_f_04 - phones	S	18.9381
18.9381	DCA_se3_ag1_f_04 - phones	W	18.9681
18.9381	DCA_se3_ag1_f_04 - words	with	19.0281
18.9681	DCA_se3_ag1_f_04 - phones	IH0	18.9981
18.9981	DCA_se3_ag1_f_04 - phones	TH	19.0281
19.0281	DCA_se3_ag1_f_04 - phones	CH	19.1881
19.0281	DCA_se3_ag1_f_04 - words	chalk	19.4381
19.1881	DCA_se3_ag1_f_04 - phones	AO1	19.3481
19.3481	DCA_se3_ag1_f_04 - phones	K	19.4381
20.3798	DCA_se3_ag1_f_04 - phones	sil	20.4098
20.4098	DCA_se3_ag1_f_04 - phones	AE1	20.4498
20.4098	DCA_se3_ag1_f_04 - words	and	20.5198
20.4498	DCA_se3_ag1_f_04 - phones	N	20.5198
20.5198	DCA_se3_ag1_f_04 - phones	Y	20.5498
20.5198	DCA_se3_ag1_f_04 - words	you	20.5898
20.5498	DCA_se3_ag1_f_04 - phones	UW1	20.5898
20.5898	DCA_se3_ag1_f_04 - phones	HH	20.6598
20.5898	DCA_se3_ag1_f_04 - words	hit	20.7698
20.6598	DCA_se3_ag1_f_04 - phones	IH1	20.6898
20.6898	DCA_se3_ag1_f_04 - phones	T	20.7698
20.7698	DCA_se3_ag1_f_04 - phones	DH	20.8198
20.7698	DCA_se3_ag1_f_04 - words	the	20.8598
20.8198	DCA_se3_ag1_f_04 - phones	AH0	20.8598
20.8598	DCA_se3_ag1_f_04 - phones	B	20.9398
20.8598	DCA_se3_ag1_f_04 - words	ball	21.1398
20.9398	DCA_se3_ag1_f_04 - phones	AO1	21.1098
21.1098	DCA_se3_ag1_f_04 - phones	L	21.1398
21.1398	DCA_se3_ag1_f_04 - phones	W	21.1698
21.1398	DCA_se3_ag1_f_04 - words	with	21.2398
21.1698	DCA_se3_ag1_f_04 - phones	IH0	21.2098
21.2098	DCA_se3_ag1_f_04 - phones	TH	21.2398
21.4083	DCA_se3_ag1_f_04 - phones	sil	21.4483
21.4483	DCA_se3_ag1_f_04 - phones	T	21.5383
21.4483	DCA_se3_ag1_f_04 - words	two	21.6583
21.5383	DCA_se3_ag1_f_04 - phones	UW1	21.6583
21.6583	DCA_se3_ag1_f_04 - phones	HH	21.6883
21.6583	DCA_se3_ag1_f_04 - words	hands	22.0783
21.6883	DCA_se3_ag1_f_04 - phones	AE1	21.8983
21.8983	DCA_se3_ag1_f_04 - phones	N	21.9283
21.9283	DCA_se3_ag1_f_04 - phones	D	21.9583
21.9583	DCA_se3_ag1_f_04 - phones	Z	22.0783
22.0783	DCA_se3_ag1_f_04 - phones	T	22.1483
22.0783	DCA_se3_ag1_f_04 - words	to	22.1883
22.1483	DCA_se3_ag1_f_04 - phones	UW1	22.1883
22.1883	DCA_se3_ag1_f_04 - phones	Y	22.2383
22.1883	DCA_se3_ag1_f_04 - words	your	22.2983
22.2383	DCA_se3_ag1_f_04 - phones	UH1	22.2683
22.2683	DCA_se3_ag1_f_04 - phones	R	22.2983
22.2983	DCA_se3_ag1_f_04 - phones	AH0	22.3483
22.2983	DCA_se3_ag1_f_04 - words	opponent	22.7183
22.3483	DCA_se3_ag1_f_04 - phones	P	22.4783
22.4783	DCA_se3_ag1_f_04 - phones	OW1	22.5683
22.5683	DCA_se3_ag1_f_04 - phones	N	22.6183
22.6183	DCA_se3_ag1_f_04 - phones	AH0	22.6583
22.6583	DCA_se3_ag1_f_04 - phones	N	22.6883
22.6883	DCA_se3_ag1_f_04 - phones	T	22.7183
22.7183	DCA_se3_ag1_f_04 - phones	sp	22.7883
23.5287	DCA_se3_ag1_f_04 - phones	AH0	23.5987
23.5287	DCA_se3_ag1_f_04 - words	and	23.6287
23.5987	DCA_se3_ag1_f_04 - phones	N	23.6287
23.6287	DCA_se3_ag1_f_04 - phones	DH	23.6587
23.6287	DCA_se3_ag1_f_04 - words	then	23.7187
23.6587	DCA_se3_ag1_f_04 - phones	EH1	23.6887
23.6887	DCA_se3_ag1_f_04 - phones	N	23.7187
23.7187	DCA_se3_ag1_f_04 - phones	G	23.7987
23.7187	DCA_se3_ag1_f_04 - words	go	23.8687
23.7987	DCA_se3_ag1_f_04 - phones	OW1	23.8687
23.8687	DCA_se3_ag1_f_04 - phones	AO1	24.0487
23.8687	DCA_se3_ag1_f_04 - words	all	24.1387
24.0487	DCA_se3_ag1_f_04 - phones	L	24.1387
24.1387	DCA_se3_ag1_f_04 - phones	sp	24.1687
24.1687	DCA_se3_ag1_f_04 - phones	ER0	24.2487
24.1687	DCA_se3_ag1_f_04 - words	around	24.5787
24.2487	DCA_se3_ag1_f_04 - phones	AW1	24.4687
24.4687	DCA_se3_ag1_f_04 - phones	N	24.5087
24.5087	DCA_se3_ag1_f_04 - phones	D	24.5787
25.0334	DCA_se3_ag1_f_04 - phones	IH0	25.0734
25.0334	DCA_se3_ag1_f_04 - words	it	25.1034
25.0734	DCA_se3_ag1_f_04 - phones	T	25.1034
25.1034	DCA_se3_ag1_f_04 - phones	HH	25.1534
25.1034	DCA_se3_ag1_f_04 - words	has	25.3134
25.1534	DCA_se3_ag1_f_04 - phones	AH0	25.2434
25.2434	DCA_se3_ag1_f_04 - phones	Z	25.3134
25.3134	DCA_se3_ag1_f_04 - phones	F	25.5034
25.3134	DCA_se3_ag1_f_04 - words	four	25.7734
25.5034	DCA_se3_ag1_f_04 - phones	AO1	25.7234
25.7234	DCA_se3_ag1_f_04 - phones	R	25.7734
25.7734	DCA_se3_ag1_f_04 - phones	sp	25.8134
25.8134	DCA_se3_ag1_f_04 - phones	IH1	25.8734
25.8134	DCA_se3_ag1_f_04 - words	it	25.9334
25.8734	DCA_se3_ag1_f_04 - phones	T	25.9334
25.9334	DCA_se3_ag1_f_04 - phones	HH	25.9634
25.9334	DCA_se3_ag1_f_04 - words	has	26.1334
25.9634	DCA_se3_ag1_f_04 - phones	AE1	26.0134
26.0134	DCA_se3_ag1_f_04 - phones	Z	26.1334
26.1334	DCA_se3_ag1_f_04 - phones	sp	26.1634
26.1634	DCA_se3_ag1_f_04 - phones	AH0	26.1934
26.1634	DCA_se3_ag1_f_04 - words	a	26.1934
26.1934	DCA_se3_ag1_f_04 - phones	K	26.3234
26.1934	DCA_se3_ag1_f_04 - words	king	26.7334
26.3234	DCA_se3_ag1_f_04 - phones	IH1	26.3534
26.3534	DCA_se3_ag1_f_04 - phones	NG	26.7334
26.7334	DCA_se3_ag1_f_04 - phones	sp	27.7140
27.7140	DCA_se3_ag1_f_04 - phones	W	27.8340
27.7140	DCA_se3_ag1_f_04 - words	one	28.0340
27.8340	DCA_se3_ag1_f_04 - phones	AH1	27.9540
27.9540	DCA_se3_ag1_f_04 - phones	N	28.0340
28.0340	DCA_se3_ag1_f_04 - phones	sp	28.1240
28.1240	DCA_se3_ag1_f_04 - phones	T	28.2440
28.1240	DCA_se3_ag1_f_04 - words	two	28.4040
28.2440	DCA_se3_ag1_f_04 - phones	UW1	28.4040
28.4040	DCA_se3_ag1_f_04 - phones	AH0	28.4540
28.4040	DCA_se3_ag1_f_04 - words	and	28.5240
28.4540	DCA_se3_ag1_f_04 - phones	N	28.4940
28.4940	DCA_se3_ag1_f_04 - phones	D	28.5240
28.5240	DCA_se3_ag1_f_04 - phones	TH	28.6640
28.5240	DCA_se3_ag1_f_04 - words	three	29.0540
28.6640	DCA_se3_ag1_f_04 - phones	R	28.7740
28.7740	DCA_se3_ag1_f_04 - phones	IY1	29.0540
32.1234	DCA_int_03 - phones	AA1	32.2934
32.1234	DCA_int_03 - words	are	32.3334
32.2934	DCA_int_03 - phones	R	32.3334
32.2995	DCA_se3_ag1_f_04 - phones	Y	32.4095
32.2995	DCA_se3_ag1_f_04 - words	you	32.4395
32.3334	DCA_int_03 - phones	sp	32.6634
32.4095	DCA_se3_ag1_f_04 - phones	UW1	32.4395
32.4395	DCA_se3_ag1_f_04 - phones	JH	32.4795
32.4395	DCA_se3_ag1_f_04 - words	just	32.6395
32.4795	DCA_se3_ag1_f_04 - phones	AH1	32.5395
32.5395	DCA_se3_ag1_f_04 - phones	S	32.6395
32.6395	DCA_se3_ag1_f_04 - phones	HH	32.6995
32.6395	DCA_se3_ag1_f_04 - words	hit	32.7795
32.6634	DCA_int_03 - phones	DH	32.6934
32.6634	DCA_int_03 - words	there	32.8034
32.6934	DCA_int_03 - phones	EH1	32.7434
32.6995	DCA_se3_ag1_f_04 - phones	IH1	32.7495
32.7434	DCA_int_03 - phones	R	32.8034
32.7495	DCA_se3_ag1_f_04 - phones	T	32.7795
32.7795	DCA_se3_ag1_f_04 - phones	sp	36.7994
32.8034	DCA_int_03 - phones	EH1	32.8634
32.8034	DCA_int_03 - words	any	32.9634
32.8634	DCA_int_03 - phones	N	32.8934
32.8934	DCA_int_03 - phones	IY0	32.9634
32.9634	DCA_int_03 - phones	sp	33.0134
33.0134	DCA_int_03 - phones	P	33.0634
33.0134	DCA_int_03 - words	particular	33.5034
33.0634	DCA_int_03 - phones	AA2	33.1334
33.1334	DCA_int_03 - phones	T	33.2134
33.2134	DCA_int_03 - phones	IH1	33.3134
33.3134	DCA_int_03 - phones	K	33.3534
33.3534	DCA_int_03 - phones	Y	33.4034
33.4034	DCA_int_03 - phones	AH0	33.4434
33.4434	DCA_int_03 - phones	L	33.4734
33.4734	DCA_int_03 - phones	ER0	33.5034
33.5034	DCA_int_03 - phones	sp	33.5534
33.5534	DCA_int_03 - phones	K	33.6534
33.5534	DCA_int_03 - words	kind	33.8334
33.6534	DCA_int_03 - phones	AY1	33.7634
33.7634	DCA_int_03 - phones	N	33.8334
33.8334	DCA_int_03 - phones	AH0	33.8634
33.8334	DCA_int_03 - words	of	33.9434
33.8634	DCA_int_03 - phones	V	33.9434
33.9434	DCA_int_03 - phones	sp	34.8345
34.8345	DCA_int_03 - phones	R	34.8645
34.8345	DCA_int_03 - words	rules	35.1645
34.8645	DCA_int_03 - phones	UW1	35.1045
35.1045	DCA_int_03 - phones	L	35.1345
35.1345	DCA_int_03 - phones	Z	35.1645
35.1645	DCA_int_03 - phones	sp	35.6345
35.6345	DCA_int_03 - phones	DH	35.6945
35.6345	DCA_int_03 - words	that	35.8545
35.6945	DCA_int_03 - phones	AE1	35.8045
35.8045	DCA_int_03 - phones	T	35.8545
35.8545	DCA_int_03 - phones	sp	35.9145
35.9145	DCA_int_03 - words	uh	36.1945
35.9145	DCA_int_03 - phones	AH1	36.1945
36.1945	DCA_int_03 - phones	sp	36.2545
36.7994	DCA_se3_ag1_f_04 - phones	IH1	36.8594
36.7994	DCA_se3_ag1_f_04 - words	if	36.8894
36.8594	DCA_se3_ag1_f_04 - phones	F	36.8894
36.8894	DCA_se3_ag1_f_04 - phones	Y	36.9394
36.8894	DCA_se3_ag1_f_04 - words	you	36.9894
36.9394	DCA_se3_ag1_f_04 - phones	UW1	36.9894
36.9894	DCA_se3_ag1_f_04 - phones	HH	37.0294
36.9894	DCA_se3_ag1_f_04 - words	hit	37.1394
37.0294	DCA_se3_ag1_f_04 - phones	IH1	37.0894
37.0894	DCA_se3_ag1_f_04 - phones	T	37.1394
37.1394	DCA_se3_ag1_f_04 - phones	IH1	37.1694
37.1394	DCA_se3_ag1_f_04 - words	it	37.2394
37.1694	DCA_se3_ag1_f_04 - phones	T	37.2394
37.2394	DCA_se3_ag1_f_04 - phones	AW1	37.3294
37.2394	DCA_se3_ag1_f_04 - words	outside	37.8394
37.3294	DCA_se3_ag1_f_04 - phones	T	37.3894
37.3894	DCA_se3_ag1_f_04 - phones	S	37.5294
37.5294	DCA_se3_ag1_f_04 - phones	AY1	37.7594
37.7594	DCA_se3_ag1_f_04 - phones	D	37.8394
37.8394	DCA_se3_ag1_f_04 - phones	Y	37.9094
37.8394	DCA_se3_ag1_f_04 - words	you're	37.9894
37.9094	DCA_se3_ag1_f_04 - phones	UH1	37.9394
37.9394	DCA_se3_ag1_f_04 - phones	R	37.9894
37.9894	DCA_se3_ag1_f_04 - phones	AW1	38.0894
37.9894	DCA_se3_ag1_f_04 - words	out	38.1594
38.0894	DCA_se3_ag1_f_04 - phones	T	38.1594
38.1594	DCA_se3_ag1_f_04 - phones	sp	39.0959
38.6323	DCA_int_03 - phones	M	38.7923
38.6323	DCA_int_03 - words	mm-hm	39.1123
38.7923	DCA_int_03 - phones	HH	38.8223
38.8223	DCA_int_03 - phones	M	39.1123
39.0959	DCA_se3_ag1_f_04 - phones	AW1	39.1659
39.0959	DCA_se3_ag1_f_04 - words	outside	39.5459
39.1659	DCA_se3_ag1_f_04 - phones	T	39.2459
39.2459	DCA_se3_ag1_f_04 - phones	S	39.3559
39.3559	DCA_se3_ag1_f_04 - phones	AY1	39.4959
39.4959	DCA_se3_ag1_f_04 - phones	D	39.5459
39.5459	DCA_se3_ag1_f_04 - phones	DH	39.6459
39.5459	DCA_se3_ag1_f_04 - words	the	39.6859
39.6459	DCA_se3_ag1_f_04 - phones	AH1	39.6859
39.6859	DCA_se3_ag1_f_04 - phones	L	39.7459
39.6859	DCA_se3_ag1_f_04 - words	lines	40.1759
39.7459	DCA_se3_ag1_f_04 - phones	AY1	39.9959
39.9959	DCA_se3_ag1_f_04 - phones	N	40.0659
40.0659	DCA_se3_ag1_f_04 - phones	Z	40.1759
40.1759	DCA_se3_ag1_f_04 - phones	DH	40.2059
40.1759	DCA_se3_ag1_f_04 - words	that	40.2859
40.2059	DCA_se3_ag1_f_04 - phones	AH0	40.2359
40.2359	DCA_se3_ag1_f_04 - phones	T	40.2859
40.2859	DCA_se3_ag1_f_04 - phones	Y	40.3759
40.2859	DCA_se3_ag1_f_04 - words	you	40.4059
40.3759	DCA_se3_ag1_f_04 - phones	UW1	40.4059
40.4059	DCA_se3_ag1_f_04 - phones	D	40.5259
40.4059	DCA_se3_ag1_f_04 - words	draw	40.8259
40.5259	DCA_se3_ag1_f_04 - phones	R	40.6359
40.6359	DCA_se3_ag1_f_04 - phones	AO1	40.8259
40.8259	DCA_se3_ag1_f_04 - phones	sp	46.2386
40.9608	DCA_int_03 - phones	M	41.5008
40.9608	DCA_int_03 - words	mm	41.5008
42.1773	DCA_int_03 - phones	HH	42.2173
42.1773	DCA_int_03 - words	what	42.3773
42.2173	DCA_int_03 - phones	W	42.2773
42.2773	DCA_int_03 - phones	AH1	42.3073
42.3073	DCA_int_03 - phones	T	42.3773
42.3773	DCA_int_03 - phones	AH0	42.4473
42.3773	DCA_int_03 - words	about	42.7373
42.4473	DCA_int_03 - phones	B	42.4873
42.4873	DCA_int_03 - phones	AW1	42.6673
42.6673	DCA_int_03 - phones	T	42.7373
42.8056	DCA_int_03 - phones	sil	42.8556
42.8556	DCA_int_03 - phones	AH1	43.5656
42.8556	DCA_int_03 - words	uh	43.5656
43.5656	DCA_int_03 - phones	sp	44.3817
44.3817	DCA_int_03 - words	uh	44.6417
44.3817	DCA_int_03 - phones	AH1	44.6417
44.6417	DCA_int_03 - phones	W	44.6717
44.6417	DCA_int_03 - words	what	44.7917
44.6717	DCA_int_03 - phones	AH1	44.7017
44.7017	DCA_int_03 - phones	T	44.7917
44.7917	DCA_int_03 - phones	W	44.8917
44.7917	DCA_int_03 - words	was	45.0217
44.8917	DCA_int_03 - phones	AO1	44.9217
44.9217	DCA_int_03 - phones	Z	45.0217
45.0217	DCA_int_03 - phones	sp	45.0517
45.0517	DCA_int_03 - phones	DH	45.1017
45.0517	DCA_int_03 - words	that	45.2217
45.1017	DCA_int_03 - phones	AE1	45.1517
45.1517	DCA_int_03 - phones	T	45.2217
45.2217	DCA_int_03 - phones	sp	45.2517
45.2517	DCA_int_03 - phones	K	45.3317
45.2517	DCA_int_03 - words	kickball	45.7417
45.3317	DCA_int_03 - phones	IH1	45.4217
45.4217	DCA_int_03 - phones	K	45.5017
45.5017	DCA_int_03 - phones	B	45.5417
45.5417	DCA_int_03 - phones	AH0	45.6617
45.6617	DCA_int_03 - phones	L	45.7417
45.7417	DCA_int_03 - phones	Y	45.7717
45.7417	DCA_int_03 - words	you	45.8017
45.7717	DCA_int_03 - phones	UW1	45.8017
45.8017	DCA_int_03 - phones	sp	45.8517
45.8517	DCA_int_03 - phones	S	45.9917
45.8517	DCA_int_03 - words	said	46.1517
45.9917	DCA_int_03 - phones	EH1	46.0317
46.0317	DCA_int_03 - phones	D	46.1517
46.1517	DCA_int_03 - phones	sp	46.2317
46.2386	DCA_se3_ag1_f_04 - phones	M	46.3586
46.2386	DCA_se3_ag1_f_04 - words	mm-hm	46.5586
46.3586	DCA_se3_ag1_f_04 - phones	HH	46.4386
46.4386	DCA_se3_ag1_f_04 - phones	M	46.5586
46.5586	DCA_se3_ag1_f_04 - phones	sp	46.6086
46.9744	DCA_int_03 - phones	AE1	47.2044
46.9744	DCA_int_03 - words	and	47.4144
47.2044	DCA_int_03 - phones	N	47.4144
47.4144	DCA_int_03 - phones	sp	47.4444
47.5058	DCA_int_03 - phones	W	47.6058
47.5058	DCA_int_03 - words	what	47.6658
47.6058	DCA_int_03 - phones	AH1	47.6358
47.6358	DCA_int_03 - phones	T	47.6658
47.6658	DCA_int_03 - phones	W	47.6958
47.6658	DCA_int_03 - words	was	47.8458
47.6958	DCA_int_03 - phones	AO1	47.7258
47.7258	DCA_int_03 - phones	Z	47.8458
47.8458	DCA_int_03 - phones	sp	47.9358
47.9358	DCA_int_03 - phones	F	47.9958
47.9358	DCA_int_03 - words	four	48.1758
47.9958	DCA_int_03 - phones	AO1	48.0558
48.0558	DCA_int_03 - phones	R	48.1758
48.1758	DCA_int_03 - phones	sp	48.2058
48.2058	DCA_int_03 - phones	K	48.2358
48.2058	DCA_int_03 - words	corners	48.3858
48.2358	DCA_int_03 - phones	AO1	48.2658
48.2658	DCA_int_03 - phones	R	48.2958
48.2958	DCA_int_03 - phones	N	48.3258
48.3258	DCA_int_03 - phones	ER0	48.3558
48.3558	DCA_int_03 - phones	Z	48.3858
48.3858	DCA_int_03 - phones	sp	48.6958
48.9122	DCA_se3_ag1_f_04 - phones	F	49.0922
48.9122	DCA_se3_ag1_f_04 - words	four	49.1822
49.0922	DCA_se3_ag1_f_04 - phones	AO1	49.1322
49.1322	DCA_se3_ag1_f_04 - phones	R	49.1822
49.1822	DCA_se3_ag1_f_04 - phones	K	49.2822
49.1822	DCA_se3_ag1_f_04 - words	corners	49.6822
49.2822	DCA_se3_ag1_f_04 - phones	AO1	49.4122
49.4122	DCA_se3_ag1_f_04 - phones	R	49.4522
49.4522	DCA_se3_ag1_f_04 - phones	N	49.5422
49.5422	DCA_se3_ag1_f_04 - phones	ER0	49.6122
49.6122	DCA_se3_ag1_f_04 - phones	Z	49.6822
49.6822	DCA_se3_ag1_f_04 - phones	sp	49.7122
49.7122	DCA_se3_ag1_f_04 - phones	IH0	49.7622
49.7122	DCA_se3_ag1_f_04 - words	is	49.8322
49.7622	DCA_se3_ag1_f_04 - phones	Z	49.8322
49.8322	DCA_se3_ag1_f_04 - phones	W	49.8822
49.8322	DCA_se3_ag1_f_04 - words	when	49.9722
49.8822	DCA_se3_ag1_f_04 - phones	IH1	49.9222
49.9222	DCA_se3_ag1_f_04 - phones	N	49.9722
49.9722	DCA_se3_ag1_f_04 - phones	Y	50.0122
49.9722	DCA_se3_ag1_f_04 - words	you	50.0622
50.0122	DCA_se3_ag1_f_04 - phones	UW1	50.0622
50.0622	DCA_se3_ag1_f_04 - phones	D	50.1522
50.0622	DCA_se3_ag1_f_04 - words	draw	50.3822
50.1522	DCA_se3_ag1_f_04 - phones	R	50.2422
50.2422	DCA_se3_ag1_f_04 - phones	AO1	50.3822
50.3822	DCA_se3_ag1_f_04 - phones	DH	50.4222
50.3822	DCA_se3_ag1_f_04 - words	the	50.4622
50.4222	DCA_se3_ag1_f_04 - phones	AH0	50.4622
50.4622	DCA_se3_ag1_f_04 - phones	sp	50.7110
50.7110	DCA_se3_ag1_f_04 - phones	F	50.8110
50.7110	DCA_se3_ag1_f_04 - words	four	50.9510
50.8110	DCA_se3_ag1_f_04 - phones	AO1	50.9010
50.9010	DCA_se3_ag1_f_04 - phones	R	50.9510
50.9510	DCA_se3_ag1_f_04 - phones	sp	51.0410
51.2172	DCA_se3_ag1_f_04 - phones	D	51.3172
51.2172	DCA_se3_ag1_f_04 - words	draw	51.4772
51.3172	DCA_se3_ag1_f_04 - phones	R	51.4372
51.4372	DCA_se3_ag1_f_04 - phones	AO1	51.4772
51.4772	DCA_se3_ag1_f_04 - phones	DH	51.5072
51.4772	DCA_se3_ag1_f_04 - words	the	51.5772
51.5072	DCA_se3_ag1_f_04 - phones	AH0	51.5772
51.5772	DCA_se3_ag1_f_04 - phones	F	51.6772
51.5772	DCA_se3_ag1_f_04 - words	four	51.8072
51.6772	DCA_se3_ag1_f_04 - phones	AO1	51.7472
51.7472	DCA_se3_ag1_f_04 - phones	R	51.8072
51.8072	DCA_se3_ag1_f_04 - phones	K	51.8972
51.8072	DCA_se3_ag1_f_04 - words	corners	52.3272
51.8972	DCA_se3_ag1_f_04 - phones	AO1	52.0172
52.0172	DCA_se3_ag1_f_04 - phones	R	52.0472
52.0472	DCA_se3_ag1_f_04 - phones	N	52.1072
52.1072	DCA_se3_ag1_f_04 - phones	ER0	52.2072
52.2072	DCA_se3_ag1_f_04 - phones	Z	52.3272
52.5699	DCA_se3_ag1_f_04 - phones	sil	52.6399
52.6399	DCA_se3_ag1_f_04 - phones	AH0	52.6699
52.6399	DCA_se3_ag1_f_04 - words	and	52.6999
52.6699	DCA_se3_ag1_f_04 - phones	N	52.6999
52.6999	DCA_se3_ag1_f_04 - phones	sp	52.7399
52.7399	DCA_se3_ag1_f_04 - phones	P	52.8199
52.7399	DCA_se3_ag1_f_04 - words	play	53.0099
52.8199	DCA_se3_ag1_f_04 - phones	L	52.8899
52.8899	DCA_se3_ag1_f_04 - phones	EY1	53.0099
53.0099	DCA_se3_ag1_f_04 - phones	IH1	53.0699
53.0099	DCA_se3_ag1_f_04 - words	in	53.1299
53.0699	DCA_se3_ag1_f_04 - phones	N	53.1299
53.1299	DCA_se3_ag1_f_04 - phones	DH	53.1599
53.1299	DCA_se3_ag1_f_04 - words	the	53.1899
53.1599	DCA_se3_ag1_f_04 - phones	AH0	53.1899
53.1899	DCA_se3_ag1_f_04 - phones	sp	53.2199
53.2199	DCA_se3_ag1_f_04 - phones	F	53.3299
53.2199	DCA_se3_ag1_f_04 - words	four	53.4499
53.3299	DCA_se3_ag1_f_04 - phones	AO1	53.3999
53.3999	DCA_se3_ag1_f_04 - phones	R	53.4499
53.4499	DCA_se3_ag1_f_04 - phones	K	53.5399
53.4499	DCA_se3_ag1_f_04 - words	corners	53.9299
53.5399	DCA_se3_ag1_f_04 - phones	AO1	53.6499
53.6499	DCA_se3_ag1_f_04 - phones	R	53.6899
53.6899	DCA_se3_ag1_f_04 - phones	N	53.7399
53.7399	DCA_se3_ag1_f_04 - phones	ER0	53.7999
53.7999	DCA_se3_ag1_f_04 - phones	Z	53.9299
54.7303	DCA_se3_ag1_f_04 - phones	sil	54.8003
54.8003	DCA_se3_ag1_f_04 - phones	IH0	54.8303
54.8003	DCA_se3_ag1_f_04 - words	in	54.9103
54.8303	DCA_se3_ag1_f_04 - phones	N	54.9103
54.9103	DCA_se3_ag1_f_04 - phones	K	54.9803
54.9103	DCA_se3_ag1_f_04 - words	kick	55.1103
54.9803	DCA_se3_ag1_f_04 - phones	IH1	55.0603
55.0603	DCA_se3_ag1_f_04 - phones	K	55.1103
55.1103	DCA_se3_ag1_f_04 - phones	sp	55.1603
55.1603	DCA_se3_ag1_f_04 - phones	B	55.2203
55.1603	DCA_se3_ag1_f_04 - words	ball	55.5603
55.2203	DCA_se3_ag1_f_04 - phones	AO1	55.4703
55.4703	DCA_se3_ag1_f_04 - phones	L	55.5603
55.5603	DCA_se3_ag1_f_04 - phones	sp	55.6686
55.6686	DCA_se3_ag1_f_04 - phones	Y	55.7586
55.6686	DCA_se3_ag1_f_04 - words	you	55.9186
55.7586	DCA_se3_ag1_f_04 - phones	UW1	55.9186
56.3030	DCA_se3_ag1_f_04 - phones	sil	56.3530
56.3530	DCA_se3_ag1_f_04 - phones	CH	56.4530
56.3530	DCA_se3_ag1_f_04 - words	choose	56.6930
56.4530	DCA_se3_ag1_f_04 - phones	UW1	56.5730
56.5730	DCA_se3_ag1_f_04 - phones	Z	56.6930
56.6930	DCA_se3_ag1_f_04 - words	a	56.7430
56.6930	DCA_se3_ag1_f_04 - phones	AH0	56.7430
56.7430	DCA_se3_ag1_f_04 - phones	T	56.8730
56.7430	DCA_se3_ag1_f_04 - words	team	57.2430
56.8730	DCA_se3_ag1_f_04 - phones	IY1	57.2130
57.2130	DCA_se3_ag1_f_04 - phones	M	57.2430
57.2430	DCA_se3_ag1_f_04 - phones	sp	57.5029
57.5029	DCA_se3_ag1_f_04 - phones	AH0	57.5529
57.5029	DCA_se3_ag1_f_04 - words	and	57.6229
57.5529	DCA_se3_ag1_f_04 - phones	N	57.6229
57.6229	DCA_se3_ag1_f_04 - phones	W	57.6929
57.6229	DCA_se3_ag1_f_04 - words	one	57.7829
57.6929	DCA_se3_ag1_f_04 - phones	AH1	57.7429
57.7429	DCA_se3_ag1_f_04 - phones	N	57.7829
57.7829	DCA_se3_ag1_f_04 - phones	T	57.9129
57.7829	DCA_se3_ag1_f_04 - words	team	58.1029
57.9129	DCA_se3_ag1_f_04 - phones	IY1	58.0629
58.0629	DCA_se3_ag1_f_04 - phones	M	58.1029
58.1029	DCA_se3_ag1_f_04 - phones	AW1	58.2329
58.1029	DCA_se3_ag1_f_04 - words	out	58.2629
58.2329	DCA_se3_ag1_f_04 - phones	T	58.2629
58.2629	DCA_se3_ag1_f_04 - phones	AO1	58.3229
58.2629	DCA_se3_ag1_f_04 - words	on	58.3829
58.3229	DCA_se3_ag1_f_04 - phones	N	58.3829
58.3829	DCA_se3_ag1_f_04 - phones	DH	58.4129
58.3829	DCA_se3_ag1_f_04 - words	the	58.4829
58.4129	DCA_se3_ag1_f_04 - phones	AH0	58.4829
58.4829	DCA_se3_ag1_f_04 - phones	F	58.6129
58.4829	DCA_se3_ag1_f_04 - words	field	58.9429
58.6129	DCA_se3_ag1_f_04 - phones	IY1	58.7929
58.7929	DCA_se3_ag1_f_04 - phones	L	58.8629
58.8629	DCA_se3_ag1_f_04 - phones	D	58.9429
59.2557	DCA_se3_ag1_f_04 - phones	sil	59.3057
59.3057	DCA_se3_ag1_f_04 - phones	W	59.4157
59.3057	DCA_se3_ag1_f_04 - words	one	59.5457
59.4157	DCA_se3_ag1_f_04 - phones	AH1	59.4757
59.4757	DCA_se3_ag1_f_04 - phones	N	59.5457
59.5457	DCA_se3_ag1_f_04 - phones	Z	59.6057
59.5457	DCA_se3_ag1_f_04 - words	s	59.6057
59.6057	DCA_se3_ag1_f_04 - phones	B	59.6757
59.6057	DCA_se3_ag1_f_04 - words	back	59.8557
59.6757	DCA_se3_ag1_f_04 - phones	AE1	59.7657
59.7657	DCA_se3_ag1_f_04 - phones	K	59.8557
60.2002	DCA_se3_ag1_f_04 - phones	sil	60.2402
60.2402	DCA_se3_ag1_f_04 - phones	K	60.3102
60.2402	DCA_se3_ag1_f_04 - words	kicking	60.5802
60.3102	DCA_se3_ag1_f_04 - phones	IH1	60.4102
60.4102	DCA_se3_ag1_f_04 - phones	K	60.5202
60.5202	DCA_se3_ag1_f_04 - phones	IH0	60.5502
60.5502	DCA_se3_ag1_f_04 - phones	NG	60.5802
60.5802	DCA_se3_ag1_f_04 - phones	sp	61.0835
61.0835	DCA_se3_ag1_f_04 - phones	R	61.1135
61.0835	DCA_se3_ag1_f_04 - words	run	61.2035
61.1135	DCA_se3_ag1_f_04 - phones	AH1	61.1735
61.1735	DCA_se3_ag1_f_04 - phones	N	61.2035
61.2035	DCA_se3_ag1_f_04 - phones	T	61.2335
61.2035	DCA_se3_ag1_f_04 - words	to	61.2635
61.2335	DCA_se3_ag1_f_04 - phones	AH0	61.2635
61.2635	DCA_se3_ag1_f_04 - phones	DH	61.2935
61.2635	DCA_se3_ag1_f_04 - words	the	61.3235
61.2935	DCA_se3_ag1_f_04 - phones	AH0	61.3235
61.3235	DCA_se3_ag1_f_04 - phones	F	61.4335
61.3235	DCA_se3_ag1_f_04 - words	first	61.5635
61.4335	DCA_se3_ag1_f_04 - phones	ER1	61.4735
61.4735	DCA_se3_ag1_f_04 - phones	S	61.5035
61.5035	DCA_se3_ag1_f_04 - phones	T	61.5635
61.5635	DCA_se3_ag1_f_04 - phones	S	61.6635
61.5635	DCA_se3_ag1_f_04 - words	second	61.9235
61.6635	DCA_se3_ag1_f_04 - phones	EH1	61.7835
61.7835	DCA_se3_ag1_f_04 - phones	K	61.8135
61.8135	DCA_se3_ag1_f_04 - phones	AH0	61.8435
61.8435	DCA_se3_ag1_f_04 - phones	N	61.8735
61.8735	DCA_se3_ag1_f_04 - phones	D	61.9235
61.9883	DCA_se3_ag1_f_04 - phones	TH	62.0783
61.9883	DCA_se3_ag1_f_04 - words	third	62.2683
62.0783	DCA_se3_ag1_f_04 - phones	ER1	62.2283
62.2283	DCA_se3_ag1_f_04 - phones	D	62.2683
62.2683	DCA_se3_ag1_f_04 - phones	sp	62.2983
62.2983	DCA_se3_ag1_f_04 - phones	B	62.3483
62.2983	DCA_se3_ag1_f_04 - words	base	62.5683
62.3483	DCA_se3_ag1_f_04 - phones	EY1	62.4583
62.4583	DCA_se3_ag1_f_04 - phones	S	62.5683
62.5683	DCA_se3_ag1_f_04 - phones	AH0	62.5983
62.5683	DCA_se3_ag1_f_04 - words	and	62.6583
62.5983	DCA_se3_ag1_f_04 - phones	N	62.6283
62.6283	DCA_se3_ag1_f_04 - phones	D	62.6583
62.6583	DCA_se3_ag1_f_04 - phones	HH	62.7283
62.6583	DCA_se3_ag1_f_04 - words	home	62.9083
62.7283	DCA_se3_ag1_f_04 - phones	OW1	62.8783
62.8783	DCA_se3_ag1_f_04 - phones	M	62.9083
62.9083	DCA_se3_ag1_f_04 - phones	sp	76.6183
63.8287	DCA_int_03 - phones	OW1	64.3087
63.8287	DCA_int_03 - words	oh	64.3087
64.5850	DCA_int_03 - phones	sil	64.6250
64.6250	DCA_int_03 - words	oh	64.8050
64.6250	DCA_int_03 - phones	OW1	64.8050
64.8050	DCA_int_03 - phones	K	64.8550
64.8050	DCA_int_03 - words	cause	64.9450
64.8550	DCA_int_03 - phones	AA1	64.8950
64.8950	DCA_int_03 - phones	Z	64.9450
64.9450	DCA_int_03 - phones	sp	65.0950
65.0950	DCA_int_03 - words	i	65.1950
65.0950	DCA_int_03 - phones	AY1	65.1950
65.1950	DCA_int_03 - phones	N	65.3050
65.1950	DCA_int_03 - words	know	65.4050
65.3050	DCA_int_03 - phones	OW1	65.4050
65.4050	DCA_int_03 - words	i	65.4650
65.4050	DCA_int_03 - phones	AY1	65.4650
65.4650	DCA_int_03 - phones	Y	65.5350
65.4650	DCA_int_03 - words	used	65.6450
65.5350	DCA_int_03 - phones	UW1	65.5850
65.5850	DCA_int_03 - phones	Z	65.6150
65.6150	DCA_int_03 - phones	D	65.6450
65.6450	DCA_int_03 - phones	sp	65.6750
65.6750	DCA_int_03 - phones	T	65.7050
65.6750	DCA_int_03 - words	to	65.7350
65.7050	DCA_int_03 - phones	AH0	65.7350
65.7350	DCA_int_03 - phones	P	65.7950
65.7350	DCA_int_03 - words	play	65.9050
65.7950	DCA_int_03 - phones	L	65.8750
65.8750	DCA_int_03 - phones	EY1	65.9050
65.9050	DCA_int_03 - phones	sp	65.9950
65.9950	DCA_int_03 - phones	K	66.0250
65.9950	DCA_int_03 - words	kickball	66.3050
66.0250	DCA_int_03 - phones	IH1	66.0550
66.0550	DCA_int_03 - phones	K	66.1750
66.1750	DCA_int_03 - phones	B	66.2050
66.2050	DCA_int_03 - phones	AH0	66.2350
66.2350	DCA_int_03 - phones	L	66.3050
66.3050	DCA_int_03 - phones	sp	66.3350
66.3350	DCA_int_03 - words	<unk>	67.0150
66.3350	DCA_int_03 - phones	spn	67.0150
67.5344	DCA_int_03 - phones	sil	67.5644
67.5644	DCA_int_03 - phones	AH1	67.8444
67.5644	DCA_int_03 - words	um	67.9544
67.8444	DCA_int_03 - phones	M	67.9544
67.9544	DCA_int_03 - phones	sp	68.8964
68.8964	DCA_int_03 - phones	AA1	69.0164
68.8964	DCA_int_03 - words	are	69.0564
69.0164	DCA_int_03 - phones	R	69.0564
69.0564	DCA_int_03 - phones	DH	69.0864
69.0564	DCA_int_03 - words	there	69.1464
69.0864	DCA_int_03 - phones	EH1	69.1164
69.1164	DCA_int_03 - phones	R	69.1464
69.1464	DCA_int_03 - phones	EH1	69.1864
69.1464	DCA_int_03 - words	any	69.3364
69.1864	DCA_int_03 - phones	N	69.2364
69.2364	DCA_int_03 - phones	IY0	69.3364
69.3364	DCA_int_03 - phones	AH1	69.3864
69.3364	DCA_int_03 - words	other	69.6064
69.3864	DCA_int_03 - phones	DH	69.4364
69.4364	DCA_int_03 - phones	ER0	69.6064
69.6064	DCA_int_03 - phones	sp	70.1109
70.1109	DCA_int_03 - phones	AH1	70.4009
70.1109	DCA_int_03 - words	uh	70.4009
70.4009	DCA_int_03 - phones	sp	71.4849
71.4849	DCA_int_03 - phones	spn	71.5349
71.4849	DCA_int_03 - words	<unk>	71.5349
71.5349	DCA_int_03 - phones	sp	74.2582
74.2582	DCA_int_03 - phones	AA1	74.3482
74.2582	DCA_int_03 - words	are	74.3982
74.3482	DCA_int_03 - phones	R	74.3982
74.3982	DCA_int_03 - phones	DH	74.4382
74.3982	DCA_int_03 - words	there	74.5982
74.4382	DCA_int_03 - phones	EH1	74.4682
74.4682	DCA_int_03 - phones	R	74.5982
74.5982	DCA_int_03 - phones	EH1	74.6682
74.5982	DCA_int_03 - words	any	74.8282
74.6682	DCA_int_03 - phones	N	74.7082
74.7082	DCA_int_03 - phones	IY0	74.8282
74.8282	DCA_int_03 - phones	AH1	74.8682
74.8282	DCA_int_03 - words	other	75.1582
74.8682	DCA_int_03 - phones	DH	74.9082
74.9082	DCA_int_03 - phones	ER0	75.1582
75.1582	DCA_int_03 - phones	sp	75.3437
75.3437	DCA_int_03 - phones	G	75.3937
75.3437	DCA_int_03 - words	games	75.7537
75.3937	DCA_int_03 - phones	EY1	75.5637
75.5637	DCA_int_03 - phones	M	75.6037
75.6037	DCA_int_03 - phones	Z	75.7537
75.7537	DCA_int_03 - phones	sp	77.0983
76.6183	DCA_se3_ag1_f_04 - phones	D	76.6883
76.6183	DCA_se3_ag1_f_04 - words	dancing	77.2583
76.6883	DCA_se3_ag1_f_04 - phones	AE1	76.9183
76.9183	DCA_se3_ag1_f_04 - phones	N	76.9983
76.9983	DCA_se3_ag1_f_04 - phones	S	77.1083
77.0983	DCA_int_03 - phones	Y	77.1583
77.0983	DCA_int_03 - words	you	77.1883
77.1083	DCA_se3_ag1_f_04 - phones	IH0	77.1683
77.1583	DCA_int_03 - phones	UW1	77.1883
77.1683	DCA_se3_ag1_f_04 - phones	NG	77.2583
77.1883	DCA_int_03 - phones	P	77.2183
77.1883	DCA_int_03 - words	play	77.2783
77.2183	DCA_int_03 - phones	L	77.2483
77.2483	DCA_int_03 - phones	EY1	77.2783
77.2583	DCA_se3_ag1_f_04 - phones	sp	77.8748
77.2783	DCA_int_03 - phones	sp	77.5307
77.5307	DCA_int_03 - words	oh	77.8607
77.5307	DCA_int_03 - phones	OW1	77.8607
77.8607	DCA_int_03 - phones	W	77.9307
77.8607	DCA_int_03 - words	what	78.0107
77.8748	DCA_se3_ag1_f_04 - phones	W	77.9648
77.8748	DCA_se3_ag1_f_04 - words	we	78.0248
77.9307	DCA_int_03 - phones	AH1	77.9807
77.9648	DCA_se3_ag1_f_04 - phones	IY1	78.0248
77.9807	DCA_int_03 - phones	T	78.0107
78.0107	DCA_int_03 - phones	N	78.0407
78.0107	DCA_int_03 - words	now	78.0807
78.0248	DCA_se3_ag1_f_04 - phones	sp	78.0848
78.0407	DCA_int_03 - phones	AW1	78.0807
78.0807	DCA_int_03 - phones	sp	78.4707
78.0848	DCA_se3_ag1_f_04 - phones	D	78.1948
78.0848	DCA_se3_ag1_f_04 - words	dance	78.7248
78.1948	DCA_se3_ag1_f_04 - phones	AE1	78.5748
78.4707	DCA_int_03 - phones	T	78.5007
78.4707	DCA_int_03 - words	tell	78.6307
78.5007	DCA_int_03 - phones	EH1	78.5407
78.5407	DCA_int_03 - phones	L	78.6307
78.5748	DCA_se3_ag1_f_04 - phones	N	78.6248
78.6248	DCA_se3_ag1_f_04 - phones	S	78.7248
78.6307	DCA_int_03 - phones	M	78.6607
78.6307	DCA_int_03 - words	me	78.6907
78.6607	DCA_int_03 - phones	IY1	78.6907
78.6907	DCA_int_03 - phones	AH0	78.7807
78.6907	DCA_int_03 - words	about	78.9607
78.7248	DCA_se3_ag1_f_04 - phones	sp	80.9997
78.7807	DCA_int_03 - phones	B	78.8207
78.8207	DCA_int_03 - phones	AW1	78.9007
78.9007	DCA_int_03 - phones	T	78.9607
78.9607	DCA_int_03 - phones	Y	79.0307
78.9607	DCA_int_03 - words	your	79.1007
79.0307	DCA_int_03 - phones	UH1	79.0607
79.0607	DCA_int_03 - phones	R	79.1007
79.1007	DCA_int_03 - phones	sp	79.1507
79.1507	DCA_int_03 - phones	D	79.2307
79.1507	DCA_int_03 - words	dances	79.5207
79.2307	DCA_int_03 - phones	AE1	79.4007
79.4007	DCA_int_03 - phones	N	79.4307
79.4307	DCA_int_03 - phones	S	79.4607
79.4607	DCA_int_03 - phones	AH0	79.4907
79.4907	DCA_int_03 - phones	Z	79.5207
79.5207	DCA_int_03 - phones	sp	79.5507
79.5507	DCA_int_03 - phones	AH0	79.6207
79.5507	DCA_int_03 - words	and	79.6507
79.6207	DCA_int_03 - phones	N	79.6507
79.6507	DCA_int_03 - phones	sp	79.9107
79.9107	DCA_int_03 - phones	TH	79.9507
79.9107	DCA_int_03 - words	things	80.1507
79.9507	DCA_int_03 - phones	IH1	80.0307
80.0307	DCA_int_03 - phones	NG	80.0907
80.0907	DCA_int_03 - phones	Z	80.1507
80.1507	DCA_int_03 - phones	sp	85.6317
80.9997	DCA_se3_ag1_f_04 - phones	AE1	81.1297
80.9997	DCA_se3_ag1_f_04 - words	after	81.2897
81.1297	DCA_se3_ag1_f_04 - phones	F	81.1997
81.1997	DCA_se3_ag1_f_04 - phones	T	81.2597
81.2597	DCA_se3_ag1_f_04 - phones	ER0	81.2897
81.2897	DCA_se3_ag1_f_04 - phones	AH0	81.3197
81.2897	DCA_se3_ag1_f_04 - words	a	81.3197
81.3197	DCA_se3_ag1_f_04 - phones	W	81.3997
81.3197	DCA_se3_ag1_f_04 - words	while	81.5897
81.3997	DCA_se3_ag1_f_04 - phones	AY1	81.5397
81.5397	DCA_se3_ag1_f_04 - phones	L	81.5897
81.5897	DCA_se3_ag1_f_04 - phones	W	81.6497
81.5897	DCA_se3_ag1_f_04 - words	we	81.7697
81.6497	DCA_se3_ag1_f_04 - phones	IY1	81.7697
81.8076	DCA_se3_ag1_f_04 - phones	AE1	81.9476
81.8076	DCA_se3_ag1_f_04 - words	after	82.1076
81.9476	DCA_se3_ag1_f_04 - phones	F	82.0076
82.0076	DCA_se3_ag1_f_04 - phones	T	82.0676
82.0676	DCA_se3_ag1_f_04 - phones	ER0	82.1076
82.1076	DCA_se3_ag1_f_04 - phones	S	82.2376
82.1076	DCA_se3_ag1_f_04 - words	school	82.6676
82.2376	DCA_se3_ag1_f_04 - phones	K	82.2976
82.2976	DCA_se3_ag1_f_04 - phones	UW1	82.5076
82.5076	DCA_se3_ag1_f_04 - phones	L	82.6676
82.6676	DCA_se3_ag1_f_04 - phones	sp	83.6103
83.6103	DCA_se3_ag1_f_04 - phones	OW1	83.8103
83.6103	DCA_se3_ag1_f_04 - words	oh	83.8103
83.8103	DCA_se3_ag1_f_04 - phones	AY1	83.9203
83.8103	DCA_se3_ag1_f_04 - words	i	83.9203
83.9203	DCA_se3_ag1_f_04 - phones	G	83.9603
83.9203	DCA_se3_ag1_f_04 - words	go	84.0203
83.9603	DCA_se3_ag1_f_04 - phones	OW1	84.0203
84.0203	DCA_se3_ag1_f_04 - phones	T	84.0503
84.0203	DCA_se3_ag1_f_04 - words	to	84.0803
84.0503	DCA_se3_ag1_f_04 - phones	AH0	84.0803
84.0803	DCA_se3_ag1_f_04 - phones	K	84.2103
84.0803	DCA_se3_ag1_f_04 - words	catholic	84.4603
84.2103	DCA_se3_ag1_f_04 - phones	AE1	84.2903
84.2903	DCA_se3_ag1_f_04 - phones	TH	84.3703
84.3703	DCA_se3_ag1_f_04 - phones	L	84.4003
84.4003	DCA_se3_ag1_f_04 - phones	IH0	84.4303
84.4303	DCA_se3_ag1_f_04 - phones	K	84.4603
84.4603	DCA_se3_ag1_f_04 - phones	S	84.5803
84.4603	DCA_se3_ag1_f_04 - words	school	84.7503
84.5803	DCA_se3_ag1_f_04 - phones	K	84.6303
84.6303	DCA_se3_ag1_f_04 - phones	UW1	84.7003
84.7003	DCA_se3_ag1_f_04 - phones	L	84.7503
84.7503	DCA_se3_ag1_f_04 - phones	sp	85.6477
85.6317	DCA_int_03 - phones	OW1	85.9517
85.6317	DCA_int_03 - words	oh	85.9517
85.6477	DCA_se3_ag1_f_04 - phones	AH0	85.7077
85.6477	DCA_se3_ag1_f_04 - words	and	85.7977
85.7077	DCA_se3_ag1_f_04 - phones	N	85.7977
85.7977	DCA_se3_ag1_f_04 - phones	W	85.8377
85.7977	DCA_se3_ag1_f_04 - words	we	85.9077
85.8377	DCA_se3_ag1_f_04 - phones	IY1	85.9077
85.9077	DCA_se3_ag1_f_04 - phones	JH	85.9677
85.9077	DCA_se3_ag1_f_04 - words	just	86.1277
85.9677	DCA_se3_ag1_f_04 - phones	AH1	86.0177
86.0177	DCA_se3_ag1_f_04 - phones	S	86.0977
86.0977	DCA_se3_ag1_f_04 - phones	T	86.1277
86.1277	DCA_se3_ag1_f_04 - phones	D	86.2077
86.1277	DCA_se3_ag1_f_04 - words	dance	86.6377
86.2077	DCA_se3_ag1_f_04 - phones	AE1	86.4477
86.4477	DCA_se3_ag1_f_04 - phones	N	86.5477
86.5477	DCA_se3_ag1_f_04 - phones	S	86.6377
86.6377	DCA_se3_ag1_f_04 - phones	sp	86.8843
86.8843	DCA_se3_ag1_f_04 - phones	W	86.9543
86.8843	DCA_se3_ag1_f_04 - words	we	87.0043
86.9543	DCA_se3_ag1_f_04 - phones	IY1	87.0043
87.0043	DCA_se3_ag1_f_04 - phones	JH	87.0643
87.0043	DCA_se3_ag1_f_04 - words	just	87.1543
87.0643	DCA_se3_ag1_f_04 - phones	IH0	87.1143
87.1143	DCA_se3_ag1_f_04 - phones	S	87.1543
87.1543	DCA_se3_ag1_f_04 - phones	HH	87.2143
87.1543	DCA_se3_ag1_f_04 - words	have	87.3243
87.2143	DCA_se3_ag1_f_04 - phones	AE1	87.2643
87.2643	DCA_se3_ag1_f_04 - phones	V	87.3243
87.3243	DCA_se3_ag1_f_04 - phones	AH0	87.3843
87.3243	DCA_se3_ag1_f_04 - words	a	87.3843
87.3843	DCA_se3_ag1_f_04 - phones	B	87.4543
87.3843	DCA_se3_ag1_f_04 - words	ball	87.8643
87.4543	DCA_se3_ag1_f_04 - phones	AO1	87.7543
87.7543	DCA_se3_ag1_f_04 - phones	L	87.8643
88.0747	DCA_int_03 - phones	W	88.1247
88.0747	DCA_int_03 - words	well	88.3447
88.1247	DCA_int_03 - phones	EH1	88.2347
88.2347	DCA_int_03 - phones	L	88.3447
88.3447	DCA_int_03 - phones	W	88.3947
88.3447	DCA_int_03 - words	what	88.4647
88.3947	DCA_int_03 - phones	AH1	88.4247
88.4247	DCA_int_03 - phones	T	88.4647
88.4647	DCA_int_03 - phones	K	88.5547
88.4647	DCA_int_03 - words	kind	88.6647
88.5547	DCA_int_03 - phones	AY1	88.6347
88.6347	DCA_int_03 - phones	N	88.6647
88.6647	DCA_int_03 - phones	AH0	88.6947
88.6647	DCA_int_03 - words	of	88.7247
88.6947	DCA_int_03 - phones	V	88.7247
88.7247	DCA_int_03 - phones	sp	88.7547
88.7547	DCA_int_03 - phones	D	88.8047
88.7547	DCA_int_03 - words	dances	89.1047
88.8047	DCA_int_03 - phones	AE1	88.9147
88.9147	DCA_int_03 - phones	N	89.0047
89.0047	DCA_int_03 - phones	S	89.0347
89.0347	DCA_int_03 - phones	IH0	89.0747
89.0747	DCA_int_03 - phones	Z	89.1047
89.1047	DCA_int_03 - phones	sp	89.1947
89.1947	DCA_int_03 - phones	D	89.2347
89.1947	DCA_int_03 - words	do	89.2947
89.2347	DCA_int_03 - phones	UW1	89.2947
89.2947	DCA_int_03 - phones	sp	89.3247
89.3247	DCA_int_03 - phones	Y	89.3647
89.3247	DCA_int_03 - words	you	89.4147
89.3647	DCA_int_03 - phones	UW1	89.4147
89.4147	DCA_int_03 - phones	sp	89.4747
89.4747	DCA_int_03 - phones	D	89.5047
89.4747	DCA_int_03 - words	do	89.5747
89.5047	DCA_int_03 - phones	UW1	89.5747
89.5747	DCA_int_03 - phones	sp	99.0034
90.1076	DCA_se3_ag1_f_04 - phones	T	90.2876
90.1076	DCA_se3_ag1_f_04 - words	tighten	90.5876
90.2876	DCA_se3_ag1_f_04 - phones	AY1	90.4176
90.4176	DCA_se3_ag1_f_04 - phones	T	90.4576
90.4576	DCA_se3_ag1_f_04 - phones	AH0	90.5276
90.5276	DCA_se3_ag1_f_04 - phones	N	90.5876
90.5876	DCA_se3_ag1_f_04 - phones	AH1	90.7576
90.5876	DCA_se3_ag1_f_04 - words	up	90.8876
90.7576	DCA_se3_ag1_f_04 - phones	P	90.8876
91.4643	DCA_se3_ag1_f_04 - words	uh	91.8243
91.4643	DCA_se3_ag1_f_04 - phones	AH1	91.8243
91.8243	DCA_se3_ag1_f_04 - phones	sp	92.7187
92.7187	DCA_se3_ag1_f_04 - phones	AE1	92.8587
92.7187	DCA_se3_ag1_f_04 - words	alligator	93.2587
92.8587	DCA_se3_ag1_f_04 - phones	L	92.9287
92.9287	DCA_se3_ag1_f_04 - phones	AH0	92.9887
92.9887	DCA_se3_ag1_f_04 - phones	G	93.0387
93.0387	DCA_se3_ag1_f_04 - phones	EY2	93.1587
93.1587	DCA_se3_ag1_f_04 - phones	T	93.2187
93.2187	DCA_se3_ag1_f_04 - phones	ER0	93.2587
93.2587	DCA_se3_ag1_f_04 - phones	W	93.3087
93.2587	DCA_se3_ag1_f_04 - words	which	93.4587
93.3087	DCA_se3_ag1_f_04 - phones	IH1	93.3487
93.3487	DCA_se3_ag1_f_04 - phones	CH	93.4587
93.4587	DCA_se3_ag1_f_04 - words	i	93.5387
93.4587	DCA_se3_ag1_f_04 - phones	AY1	93.5387
93.5387	DCA_se3_ag1_f_04 - phones	D	93.5687
93.5387	DCA_se3_ag1_f_04 - words	don't	93.6787
93.5687	DCA_se3_ag1_f_04 - phones	OW1	93.6187
93.6187	DCA_se3_ag1_f_04 - phones	N	93.6787
93.6787	DCA_se3_ag1_f_04 - phones	N	93.7187
93.6787	DCA_se3_ag1_f_04 - words	know	93.7587
93.7187	DCA_se3_ag1_f_04 - phones	OW1	93.7587
93.7587	DCA_se3_ag1_f_04 - phones	HH	93.7887
93.7587	DCA_se3_ag1_f_04 - words	how	93.8187
93.7887	DCA_se3_ag1_f_04 - phones	AW1	93.8187
93.8187	DCA_se3_ag1_f_04 - phones	T	93.8487
93.8187	DCA_se3_ag1_f_04 - words	to	93.8987
93.8487	DCA_se3_ag1_f_04 - phones	AH0	93.8987
93.8987	DCA_se3_ag1_f_04 - phones	D	93.9787
93.8987	DCA_se3_ag1_f_04 - words	do	94.1187
93.9787	DCA_se3_ag1_f_04 - phones	UW1	94.1187
94.1187	DCA_se3_ag1_f_04 - phones	AY1	94.2287
94.1187	DCA_se3_ag1_f_04 - words	i	94.2287
94.2287	DCA_se3_ag1_f_04 - phones	S	94.4087
94.2287	DCA_se3_ag1_f_04 - words	saw	94.4687
94.4087	DCA_se3_ag1_f_04 - phones	AO1	94.4687
94.4687	DCA_se3_ag1_f_04 - phones	S	94.6187
94.4687	DCA_se3_ag1_f_04 - words	somebody	94.9187
94.6187	DCA_se3_ag1_f_04 - phones	AH1	94.6487
94.6487	DCA_se3_ag1_f_04 - phones	M	94.6987
94.6987	DCA_se3_ag1_f_04 - phones	B	94.7487
94.7487	DCA_se3_ag1_f_04 - phones	AA2	94.7987
94.7987	DCA_se3_ag1_f_04 - phones	D	94.8687
94.8687	DCA_se3_ag1_f_04 - phones	IY0	94.9187
94.9187	DCA_se3_ag1_f_04 - phones	D	94.9987
94.9187	DCA_se3_ag1_f_04 - words	do	95.1187
94.9987	DCA_se3_ag1_f_04 - phones	UW1	95.1187
95.1187	DCA_se3_ag1_f_04 - phones	IH0	95.1787
95.1187	DCA_se3_ag1_f_04 - words	it	95.2687
95.1787	DCA_se3_ag1_f_04 - phones	T	95.2687
97.2257	DCA_se3_ag1_f_04 - phones	AE1	97.3157
97.2257	DCA_se3_ag1_f_04 - words	and	97.3757
97.3157	DCA_se3_ag1_f_04 - phones	N	97.3757
97.3757	DCA_se3_ag1_f_04 - phones	DH	97.4057
97.3757	DCA_se3_ag1_f_04 - words	the	97.4357
97.4057	DCA_se3_ag1_f_04 - phones	AH0	97.4357
97.4357	DCA_se3_ag1_f_04 - phones	R	97.4757
97.4357	DCA_se3_ag1_f_04 - words	rest	97.6357
97.4757	DCA_se3_ag1_f_04 - phones	EH1	97.5557
97.5557	DCA_se3_ag1_f_04 - phones	S	97.6057
97.6057	DCA_se3_ag1_f_04 - phones	T	97.6357
97.6357	DCA_se3_ag1_f_04 - phones	AH0	97.6657
97.6357	DCA_se3_ag1_f_04 - words	of	97.6957
97.6657	DCA_se3_ag1_f_04 - phones	V	97.6957
97.6957	DCA_se3_ag1_f_04 - phones	DH	97.7357
97.6957	DCA_se3_ag1_f_04 - words	the	97.7657
97.7357	DCA_se3_ag1_f_04 - phones	IY0	97.7657
97.7657	DCA_se3_ag1_f_04 - phones	D	97.7957
97.7657	DCA_se3_ag1_f_04 - words	dance	97.9657
97.7957	DCA_se3_ag1_f_04 - phones	AE1	97.8357
97.8357	DCA_se3_ag1_f_04 - phones	N	97.8957
97.8957	DCA_se3_ag1_f_04 - phones	S	97.9657
97.9657	DCA_se3_ag1_f_04 - phones	W	97.9957
97.9657	DCA_se3_ag1_f_04 - words	we	98.0257
97.9957	DCA_se3_ag1_f_04 - phones	IY1	98.0257
98.0257	DCA_se3_ag1_f_04 - phones	JH	98.0857
98.0257	DCA_se3_ag1_f_04 - words	just	98.2057
98.0857	DCA_se3_ag1_f_04 - phones	IH0	98.1357
98.1357	DCA_se3_ag1_f_04 - phones	S	98.2057
98.2057	DCA_se3_ag1_f_04 - phones	M	98.2857
98.2057	DCA_se3_ag1_f_04 - words	make	98.4357
98.2857	DCA_se3_ag1_f_04 - phones	EY1	98.3557
98.3557	DCA_se3_ag1_f_04 - phones	K	98.4357
98.4357	DCA_se3_ag1_f_04 - phones	AH1	98.4857
98.4357	DCA_se3_ag1_f_04 - words	up	98.5657
98.4857	DCA_se3_ag1_f_04 - phones	P	98.5657
98.5657	DCA_se3_ag1_f_04 - phones	AW0	98.6657
98.5657	DCA_se3_ag1_f_04 - words	ourselves	99.0757
98.6657	DCA_se3_ag1_f_04 - phones	ER0	98.7157
98.7157	DCA_se3_ag1_f_04 - phones	S	98.8257
98.8257	DCA_se3_ag1_f_04 - phones	EH1	98.9757
98.9757	DCA_se3_ag1_f_04 - phones	L	99.0057
99.0034	DCA_int_03 - phones	DH	99.0334
99.0034	DCA_int_03 - words	the	99.0934
99.0057	DCA_se3_ag1_f_04 - phones	V	99.0457
99.0334	DCA_int_03 - phones	AH1	99.0934
99.0457	DCA_se3_ag1_f_04 - phones	Z	99.0757
99.0757	DCA_se3_ag1_f_04 - phones	sp	99.1057
99.0934	DCA_int_03 - phones	AE1	99.3534
99.0934	DCA_int_03 - words	alligator	99.8434
99.1057	DCA_se3_ag1_f_04 - phones	D	99.1457
99.1057	DCA_se3_ag1_f_04 - words	don't	99.2557
99.1457	DCA_se3_ag1_f_04 - phones	OW1	99.2257
99.2257	DCA_se3_ag1_f_04 - phones	N	99.2557
99.2557	DCA_se3_ag1_f_04 - phones	HH	99.2957
99.2557	DCA_se3_ag1_f_04 - words	have	99.4357
99.2957	DCA_se3_ag1_f_04 - phones	AE1	99.3557
99.3534	DCA_int_03 - phones	L	99.4634
99.3557	DCA_se3_ag1_f_04 - phones	V	99.4357
99.4357	DCA_se3_ag1_f_04 - phones	AH0	99.4757
99.4357	DCA_se3_ag1_f_04 - words	a	99.4757
99.4634	DCA_int_03 - phones	AH0	99.4934
99.4757	DCA_se3_ag1_f_04 - phones	N	99.5557
99.4757	DCA_se3_ag1_f_04 - words	name	99.8457
99.4934	DCA_int_03 - phones	G	99.5734
99.5557	DCA_se3_ag1_f_04 - phones	EY1	99.7657
99.5734	DCA_int_03 - phones	EY2	99.7834
99.7657	DCA_se3_ag1_f_04 - phones	M	99.8457
99.7834	DCA_int_03 - phones	T	99.8134
99.8134	DCA_int_03 - phones	ER0	99.8434
100.3081	DCA_int_03 - phones	HH	100.3481
100.3081	DCA_int_03 - words	what	100.6181
100.3481	DCA_int_03 - phones	W	100.3781
100.3781	DCA_int_03 - phones	AH1	100.4381
100.4381	DCA_int_03 - phones	T	100.6181
100.6181	DCA_int_03 - words	uh	100.8781
100.6181	DCA_int_03 - phones	AH1	100.8781
100.8781	DCA_int_03 - phones	W	100.9381
100.8781	DCA_int_03 - words	what	101.0681
100.9381	DCA_int_03 - phones	AH1	100.9881
100.9881	DCA_int_03 - phones	T	101.0681
101.0681	DCA_int_03 - phones	sp	101.4181
101.4181	DCA_int_03 - phones	HH	101.4581
101.4181	DCA_int_03 - words	what	101.6181
101.4581	DCA_int_03 - phones	W	101.4881
101.4881	DCA_int_03 - phones	AH1	101.5681
101.5681	DCA_int_03 - phones	T	101.6181
101.6181	DCA_int_03 - words	s	101.6481
101.6181	DCA_int_03 - phones	Z	101.6481
101.6481	DCA_int_03 - phones	sp	101.7081
101.7081	DCA_int_03 - phones	DH	101.7481
101.7081	DCA_int_03 - words	the	101.7781
101.7481	DCA_int_03 - phones	AH0	101.7781
101.7781	DCA_int_03 - phones	AE1	101.9181
101.7781	DCA_int_03 - words	alligator	102.2581
101.9181	DCA_int_03 - phones	L	101.9981
101.9981	DCA_int_03 - phones	AH0	102.0281
102.0281	DCA_int_03 - phones	G	102.0681
102.0681	DCA_int_03 - phones	EY2	102.0981
102.0981	DCA_int_03 - phones	T	102.1881
102.1881	DCA_int_03 - phones	ER0	102.2581
102.2581	DCA_int_03 - phones	L	102.2881
102.2581	DCA_int_03 - words	look	102.4381
102.2881	DCA_int_03 - phones	UH1	102.3181
102.3181	DCA_int_03 - phones	K	102.4381
102.4204	DCA_se3_ag1_f_04 - phones	sil	102.4704
102.4381	DCA_int_03 - phones	sp	102.5281
102.4704	DCA_se3_ag1_f_04 - phones	W	102.5104
102.4704	DCA_se3_ag1_f_04 - words	when	102.5904
102.5104	DCA_se3_ag1_f_04 - phones	IH1	102.5504
102.5281	DCA_int_03 - phones	L	102.5881
102.5281	DCA_int_03 - words	like	102.6981
102.5504	DCA_se3_ag1_f_04 - phones	N	102.5904
102.5881	DCA_int_03 - phones	AY1	102.6281
102.5904	DCA_se3_ag1_f_04 - phones	Y	102.6304
102.5904	DCA_se3_ag1_f_04 - words	you	102.7004
102.6281	DCA_int_03 - phones	K	102.6981
102.6304	DCA_se3_ag1_f_04 - phones	UW1	102.7004
102.6981	DCA_int_03 - phones	sp	107.7307
102.7004	DCA_se3_ag1_f_04 - phones	G	102.7704
102.7004	DCA_se3_ag1_f_04 - words	get	102.8704
102.7704	DCA_se3_ag1_f_04 - phones	IH1	102.8104
102.8104	DCA_se3_ag1_f_04 - phones	T	102.8704
102.8704	DCA_se3_ag1_f_04 - phones	D	102.9604
102.8704	DCA_se3_ag1_f_04 - words	down	103.1004
102.9604	DCA_se3_ag1_f_04 - phones	AW1	103.0404
103.0404	DCA_se3_ag1_f_04 - phones	N	103.1004
103.1004	DCA_se3_ag1_f_04 - phones	AO1	103.1604
103.1004	DCA_se3_ag1_f_04 - words	on	103.2004
103.1604	DCA_se3_ag1_f_04 - phones	N	103.2004
103.2004	DCA_se3_ag1_f_04 - phones	DH	103.2304
103.2004	DCA_se3_ag1_f_04 - words	the	103.3004
103.2304	DCA_se3_ag1_f_04 - phones	AH0	103.3004
103.3004	DCA_se3_ag1_f_04 - phones	F	103.4704
103.3004	DCA_se3_ag1_f_04 - words	floor	103.8404
103.4704	DCA_se3_ag1_f_04 - phones	L	103.5304
103.5304	DCA_se3_ag1_f_04 - phones	AO1	103.7404
103.7404	DCA_se3_ag1_f_04 - phones	R	103.8404
103.8891	DCA_se3_ag1_f_04 - words	i	103.9691
103.8891	DCA_se3_ag1_f_04 - phones	AY1	103.9691
103.9691	DCA_se3_ag1_f_04 - phones	D	103.9991
103.9691	DCA_se3_ag1_f_04 - words	don't	104.1891
103.9991	DCA_se3_ag1_f_04 - phones	OW1	104.1391
104.1391	DCA_se3_ag1_f_04 - phones	N	104.1891
104.1891	DCA_se3_ag1_f_04 - phones	N	104.2391
104.1891	DCA_se3_ag1_f_04 - words	know	104.3391
104.2391	DCA_se3_ag1_f_04 - phones	OW1	104.3391
104.3391	DCA_se3_ag1_f_04 - phones	HH	104.3691
104.3391	DCA_se3_ag1_f_04 - words	how	104.4391
104.3691	DCA_se3_ag1_f_04 - phones	AW1	104.4391
104.4391	DCA_se3_ag1_f_04 - phones	T	104.4791
104.4391	DCA_se3_ag1_f_04 - words	to	104.5191
104.4791	DCA_se3_ag1_f_04 - phones	AH0	104.5191
104.5191	DCA_se3_ag1_f_04 - phones	sp	104.6291
104.6291	DCA_se3_ag1_f_04 - phones	D	104.7591
104.6291	DCA_se3_ag1_f_04 - words	do	104.8191
104.7591	DCA_se3_ag1_f_04 - phones	UW1	104.8191
104.8191	DCA_se3_ag1_f_04 - phones	IH0	104.8691
104.8191	DCA_se3_ag1_f_04 - words	it	104.9391
104.8691	DCA_se3_ag1_f_04 - phones	T	104.9391
104.9391	DCA_se3_ag1_f_04 - words	i	105.0191
104.9391	DCA_se3_ag1_f_04 - phones	AY1	105.0191
105.0191	DCA_se3_ag1_f_04 - phones	S	105.0891
105.0191	DCA_se3_ag1_f_04 - words	still	105.2991
105.0891	DCA_se3_ag1_f_04 - phones	T	105.1491
105.1491	DCA_se3_ag1_f_04 - phones	IH1	105.1791
105.1791	DCA_se3_ag1_f_04 - phones	L	105.2991
105.2991	DCA_se3_ag1_f_04 - phones	sp	105.3391
105.6268	DCA_se3_ag1_f_04 - words	rdx	106.0868
105.6268	DCA_se3_ag1_f_04 - phones	TN	106.0868
106.0868	DCA_se3_ag1_f_04 - phones	sp	106.1168
106.1168	DCA_se3_ag1_f_04 - phones	D	106.1468
106.1168	DCA_se3_ag1_f_04 - words	do	106.2268
106.1468	DCA_se3_ag1_f_04 - phones	UW1	106.2268
106.2268	DCA_se3_ag1_f_04 - phones	IH0	106.2868
106.2268	DCA_se3_ag1_f_04 - words	it	106.3168
106.2868	DCA_se3_ag1_f_04 - phones	T	106.3168
106.3168	DCA_se3_ag1_f_04 - phones	DH	106.3468
106.3168	DCA_se3_ag1_f_04 - words	the	106.3768
106.3468	DCA_se3_ag1_f_04 - phones	AH0	106.3768
106.3768	DCA_se3_ag1_f_04 - phones	L	106.4068
106.3768	DCA_se3_ag1_f_04 - words	little	106.5268
106.4068	DCA_se3_ag1_f_04 - phones	IH1	106.4368
106.4368	DCA_se3_ag1_f_04 - phones	T	106.4668
106.4668	DCA_se3_ag1_f_04 - phones	AH0	106.4968
106.4968	DCA_se3_ag1_f_04 - phones	L	106.5268
106.5268	DCA_se3_ag1_f_04 - phones	B	106.5968
106.5268	DCA_se3_ag1_f_04 - words	boy	106.6768
106.5968	DCA_se3_ag1_f_04 - phones	OY1	106.6768
106.6768	DCA_se3_ag1_f_04 - phones	AH0	106.7968
106.6768	DCA_se3_ag1_f_04 - words	across	106.9568
106.7968	DCA_se3_ag1_f_04 - phones	K	106.8268
106.8268	DCA_se3_ag1_f_04 - phones	R	106.8568
106.8568	DCA_se3_ag1_f_04 - phones	AO1	106.9168
106.9168	DCA_se3_ag1_f_04 - phones	S	106.9568
106.9568	DCA_se3_ag1_f_04 - phones	DH	106.9868
106.9568	DCA_se3_ag1_f_04 - words	the	107.0168
106.9868	DCA_se3_ag1_f_04 - phones	AH0	107.0168
107.0168	DCA_se3_ag1_f_04 - phones	S	107.1068
107.0168	DCA_se3_ag1_f_04 - words	street	107.3468
107.1068	DCA_se3_ag1_f_04 - phones	T	107.1768
107.1768	DCA_se3_ag1_f_04 - phones	R	107.2168
107.2168	DCA_se3_ag1_f_04 - phones	IY1	107.2868
107.2868	DCA_se3_ag1_f_04 - phones	T	107.3468
107.7307	DCA_int_03 - phones	AH1	107.7907
107.7307	DCA_int_03 - words	uh-huh	108.1307
107.7907	DCA_int_03 - phones	HH	107.8207
107.8207	DCA_int_03 - phones	AH1	108.1307
108.1307	DCA_int_03 - phones	sp	109.3675
109.3675	DCA_int_03 - phones	AH1	109.6275
109.3675	DCA_int_03 - words	um	109.7475
109.6275	DCA_int_03 - phones	M	109.7475
109.7475	DCA_int_03 - phones	sp	110.2888
110.2888	DCA_int_03 - phones	S	110.3488
110.2888	DCA_int_03 - words	so	110.4588
110.3488	DCA_int_03 - phones	OW1	110.4588
110.4588	DCA_int_03 - phones	DH	110.5488
110.4588	DCA_int_03 - words	the	110.6188
110.5488	DCA_int_03 - phones	IY0	110.6188
110.6188	DCA_int_03 - phones	OW1	110.6788
110.6188	DCA_int_03 - words	only	110.7988
110.6788	DCA_int_03 - phones	N	110.7088
110.7088	DCA_int_03 - phones	L	110.7488
110.7488	DCA_int_03 - phones	IY0	110.7988
110.7988	DCA_int_03 - phones	sp	110.8388
110.8388	DCA_int_03 - phones	G	110.8788
110.8388	DCA_int_03 - words	games	111.0888
110.8788	DCA_int_03 - phones	EY1	110.9488
110.9488	DCA_int_03 - phones	M	111.0588
111.0588	DCA_int_03 - phones	Z	111.0888
111.0888	DCA_int_03 - phones	sp	111.1188
111.1188	DCA_int_03 - phones	Y	111.1888
111.1188	DCA_int_03 - words	you	111.2188
111.1888	DCA_int_03 - phones	UW1	111.2188
111.2188	DCA_int_03 - phones	P	111.2788
111.2188	DCA_int_03 - words	play	111.4488
111.2788	DCA_int_03 - phones	L	111.3188
111.3188	DCA_int_03 - phones	EY1	111.4488
111.4488	DCA_int_03 - phones	sp	111.4788
111.4788	DCA_int_03 - phones	ER0	111.5088
111.4788	DCA_int_03 - words	are	111.5088
111.5088	DCA_int_03 - phones	sp	111.5388
111.5388	DCA_int_03 - phones	K	111.5788
111.5388	DCA_int_03 - words	kickball	112.1688
111.5788	DCA_int_03 - phones	IH1	111.6488
111.6488	DCA_int_03 - phones	K	111.7288
111.7288	DCA_int_03 - phones	B	111.7988
111.7988	DCA_int_03 - phones	AH0	111.9288
111.9288	DCA_int_03 - phones	L	112.1688
112.1688	DCA_int_03 - phones	sp	112.2488
112.2488	DCA_int_03 - phones	AH0	112.2788
112.2488	DCA_int_03 - words	and	112.5488
112.2788	DCA_int_03 - phones	N	112.5188
112.5188	DCA_int_03 - phones	D	112.5488
112.5488	DCA_int_03 - phones	sp	112.7688
113.2331	DCA_se3_ag1_f_04 - phones	sil	113.2831
113.2831	DCA_se3_ag1_f_04 - phones	DH	113.3331
113.2831	DCA_se3_ag1_f_04 - words	then	113.4531
113.3331	DCA_se3_ag1_f_04 - phones	EH1	113.3831
113.3831	DCA_se3_ag1_f_04 - phones	N	113.4531
113.4531	DCA_se3_ag1_f_04 - words	i	113.5831
113.4531	DCA_se3_ag1_f_04 - phones	AY1	113.5831
113.5831	DCA_se3_ag1_f_04 - phones	G	113.6231
113.5831	DCA_se3_ag1_f_04 - words	go	113.7631
113.6231	DCA_se3_ag1_f_04 - phones	OW1	113.7631
113.7631	DCA_se3_ag1_f_04 - phones	HH	113.7931
113.7631	DCA_se3_ag1_f_04 - words	home	114.1331
113.7931	DCA_se3_ag1_f_04 - phones	OW1	114.0031
114.0031	DCA_se3_ag1_f_04 - phones	M	114.1331
114.1331	DCA_se3_ag1_f_04 - phones	sp	114.2431
114.2866	DCA_int_03 - phones	Y	114.3966
114.2866	DCA_int_03 - words	you	114.4566
114.3966	DCA_int_03 - phones	UW1	114.4566
114.4566	DCA_int_03 - phones	sp	114.4966
114.4966	DCA_int_03 - phones	G	114.5266
114.4966	DCA_int_03 - words	go	114.5866
114.5266	DCA_int_03 - phones	OW1	114.5866
114.5738	DCA_se3_ag1_f_04 - phones	D	114.6538
114.5738	DCA_se3_ag1_f_04 - words	do	114.7438
114.5866	DCA_int_03 - phones	sp	114.6666
114.6538	DCA_se3_ag1_f_04 - phones	UW1	114.7438
114.7438	DCA_se3_ag1_f_04 - phones	M	114.7938
114.7438	DCA_se3_ag1_f_04 - words	my	114.8338
114.7938	DCA_se3_ag1_f_04 - phones	AY1	114.8338
114.8338	DCA_se3_ag1_f_04 - phones	HH	114.8738
114.8338	DCA_se3_ag1_f_04 - words	homework	115.3638
114.8738	DCA_se3_ag1_f_04 - phones	OW1	115.0538
115.0538	DCA_se3_ag1_f_04 - phones	M	115.1038
115.1038	DCA_se3_ag1_f_04 - phones	W	115.1638
115.1638	DCA_se3_ag1_f_04 - phones	ER2	115.3038
115.3038	DCA_se3_ag1_f_04 - phones	K	115.3638
115.7032	DCA_se3_ag1_f_04 - phones	sil	115.7432
115.7432	DCA_se3_ag1_f_04 - phones	K	115.8032
115.7432	DCA_se3_ag1_f_04 - words	come	115.9332
115.8032	DCA_se3_ag1_f_04 - phones	AH1	115.8332
115.8332	DCA_se3_ag1_f_04 - phones	M	115.9332
115.9332	DCA_se3_ag1_f_04 - phones	AW1	116.0132
115.9332	DCA_se3_ag1_f_04 - words	outside	116.4032
116.0132	DCA_se3_ag1_f_04 - phones	T	116.0732
116.0732	DCA_se3_ag1_f_04 - phones	S	116.1932
116.1932	DCA_se3_ag1_f_04 - phones	AY1	116.3532
116.3532	DCA_se3_ag1_f_04 - phones	D	116.4032
116.4032	DCA_se3_ag1_f_04 - phones	sp	116.4532
116.4532	DCA_se3_ag1_f_04 - phones	T	116.5732
116.4532	DCA_se3_ag1_f_04 - words	talk	116.7832
116.5732	DCA_se3_ag1_f_04 - phones	AO1	116.7132
116.7132	DCA_se3_ag1_f_04 - phones	K	116.7832
117.1359	DCA_se3_ag1_f_04 - phones	T	117.1959
117.1359	DCA_se3_ag1_f_04 - words	to	117.2259
117.1959	DCA_se3_ag1_f_04 - phones	AH0	117.2259
117.2259	DCA_se3_ag1_f_04 - phones	DH	117.2659
117.2259	DCA_se3_ag1_f_04 - words	the	117.3259
117.2659	DCA_se3_ag1_f_04 - phones	IY0	117.3259
117.3259	DCA_se3_ag1_f_04 - phones	G	117.4059
117.3259	DCA_se3_ag1_f_04 - words	girls	117.8059
117.4059	DCA_se3_ag1_f_04 - phones	ER1	117.6159
117.6159	DCA_se3_ag1_f_04 - phones	L	117.7359
117.7359	DCA_se3_ag1_f_04 - phones	Z	117.8059
117.8059	DCA_se3_ag1_f_04 - phones	sp	118.4883
118.4883	DCA_se3_ag1_f_04 - phones	B	118.5283
118.4883	DCA_se3_ag1_f_04 - words	boys	119.0383
118.5283	DCA_se3_ag1_f_04 - phones	OY1	118.9183
118.9183	DCA_se3_ag1_f_04 - phones	Z	119.0383
119.3187	DCA_se3_ag1_f_04 - phones	sil	119.4187
119.4187	DCA_se3_ag1_f_04 - phones	EH1	119.4587
119.4187	DCA_se3_ag1_f_04 - words	everybody	119.8787
119.4587	DCA_se3_ag1_f_04 - phones	V	119.4887
119.4887	DCA_se3_ag1_f_04 - phones	R	119.5187
119.5187	DCA_se3_ag1_f_04 - phones	IY0	119.5687
119.5687	DCA_se3_ag1_f_04 - phones	B	119.6687
119.6687	DCA_se3_ag1_f_04 - phones	AA2	119.7287
119.7287	DCA_se3_ag1_f_04 - phones	D	119.7887
119.7887	DCA_se3_ag1_f_04 - phones	IY0	119.8787
119.8787	DCA_se3_ag1_f_04 - phones	EH1	119.9687
119.8787	DCA_se3_ag1_f_04 - words	else	120.0487
119.9687	DCA_se3_ag1_f_04 - phones	L	120.0187
120.0187	DCA_se3_ag1_f_04 - phones	S	120.0487
120.0487	DCA_se3_ag1_f_04 - phones	sp	123.4765
120.6474	DCA_int_03 - phones	HH	120.6974
120.6474	DCA_int_03 - words	what	120.8674
120.6974	DCA_int_03 - phones	W	120.7374
120.7374	DCA_int_03 - phones	AH1	120.7774
120.7774	DCA_int_03 - phones	T	120.8674
120.8674	DCA_int_03 - phones	HH	120.8974
120.8674	DCA_int_03 - words	what	121.0374
120.8974	DCA_int_03 - phones	W	120.9274
120.9274	DCA_int_03 - phones	AH1	120.9574
120.9574	DCA_int_03 - phones	T	121.0374
121.0374	DCA_int_03 - phones	K	121.1574
121.0374	DCA_int_03 - words	kind	121.2874
121.1574	DCA_int_03 - phones	AY1	121.2174
121.2174	DCA_int_03 - phones	N	121.2874
121.2874	DCA_int_03 - phones	AH0	121.3274
121.2874	DCA_int_03 - words	of	121.3574
121.3274	DCA_int_03 - phones	V	121.3574
121.3574	DCA_int_03 - phones	G	121.4174
121.3574	DCA_int_03 - words	games	121.6074
121.4174	DCA_int_03 - phones	EY1	121.4874
121.4874	DCA_int_03 - phones	M	121.5774
121.5774	DCA_int_03 - phones	Z	121.6074
121.6074	DCA_int_03 - phones	sp	121.6374
121.6374	DCA_int_03 - phones	D	121.6674
121.6374	DCA_int_03 - words	did	121.7574
121.6674	DCA_int_03 - phones	IH0	121.6974
121.6974	DCA_int_03 - phones	D	121.7574
121.7574	DCA_int_03 - phones	Y	121.7974
121.7574	DCA_int_03 - words	you	121.8274
121.7974	DCA_int_03 - phones	UW1	121.8274
121.8274	DCA_int_03 - phones	sp	121.8674
121.8674	DCA_int_03 - phones	P	121.9474
121.8674	DCA_int_03 - words	play	122.0274
121.9474	DCA_int_03 - phones	L	121.9774
121.9774	DCA_int_03 - phones	EY1	122.0274
122.0274	DCA_int_03 - phones	W	122.0874
122.0274	DCA_int_03 - words	with	122.1674
122.0874	DCA_int_03 - phones	IH0	122.1374
122.1374	DCA_int_03 - phones	DH	122.1674
122.1674	DCA_int_03 - phones	sp	122.1974
122.1974	DCA_int_03 - phones	Y	122.2474
122.1974	DCA_int_03 - words	you	122.2774
122.2474	DCA_int_03 - phones	UW1	122.2774
122.2774	DCA_int_03 - phones	W	122.3074
122.2774	DCA_int_03 - words	were	122.4074
122.3074	DCA_int_03 - phones	ER0	122.4074
122.4074	DCA_int_03 - phones	sp	122.4674
122.4674	DCA_int_03 - phones	L	122.4974
122.4674	DCA_int_03 - words	little	122.6674
122.4974	DCA_int_03 - phones	IH1	122.5274
122.5274	DCA_int_03 - phones	T	122.5574
122.5574	DCA_int_03 - phones	AH0	122.5874
122.5874	DCA_int_03 - phones	L	122.6674
123.4765	DCA_se3_ag1_f_04 - phones	D	123.5165
123.4765	DCA_se3_ag1_f_04 - words	don't	123.6265
123.5165	DCA_se3_ag1_f_04 - phones	OW1	123.5865
123.5865	DCA_se3_ag1_f_04 - phones	N	123.6265
123.6265	DCA_se3_ag1_f_04 - phones	R	123.6565
123.6265	DCA_se3_ag1_f_04 - words	remember	124.0265
123.6565	DCA_se3_ag1_f_04 - phones	IH0	123.6865
123.6865	DCA_se3_ag1_f_04 - phones	M	123.7765
123.7765	DCA_se3_ag1_f_04 - phones	EH1	123.8465
123.8465	DCA_se3_ag1_f_04 - phones	M	123.9065
123.9065	DCA_se3_ag1_f_04 - phones	B	123.9965
123.9965	DCA_se3_ag1_f_04 - phones	ER0	124.0265
124.0265	DCA_se3_ag1_f_04 - words	<unk>	124.7865
124.0265	DCA_se3_ag1_f_04 - phones	spn	124.7865
124.7865	DCA_se3_ag1_f_04 - phones	sp	125.2453
124.8432	DCA_int_03 - phones	N	124.9532
124.8432	DCA_int_03 - words	none	125.0832
124.9532	DCA_int_03 - phones	AH1	125.0432
125.0432	DCA_int_03 - phones	N	125.0832
125.0832	DCA_int_03 - phones	AH0	125.1132
125.0832	DCA_int_03 - words	of	125.2232
125.1132	DCA_int_03 - phones	V	125.2232
125.2232	DCA_int_03 - phones	EH1	125.2532
125.2232	DCA_int_03 - words	'em	125.2832
125.2453	DCA_se3_ag1_f_04 - phones	HH	125.3253
125.2453	DCA_se3_ag1_f_04 - words	hide	125.5253
125.2532	DCA_int_03 - phones	M	125.2832
125.2832	DCA_int_03 - phones	sp	128.0376
125.3253	DCA_se3_ag1_f_04 - phones	AY1	125.4953
125.4953	DCA_se3_ag1_f_04 - phones	D	125.5253
125.5253	DCA_se3_ag1_f_04 - phones	AH0	125.5553
125.5253	DCA_se3_ag1_f_04 - words	and	125.5953
125.5553	DCA_se3_ag1_f_04 - phones	N	125.5953
125.5953	DCA_se3_ag1_f_04 - phones	G	125.6653
125.5953	DCA_se3_ag1_f_04 - words	go	125.7353
125.6653	DCA_se3_ag1_f_04 - phones	OW1	125.7353
125.7353	DCA_se3_ag1_f_04 - phones	sp	127.0641
127.0641	DCA_se3_ag1_f_04 - phones	B	127.2241
127.0641	DCA_se3_ag1_f_04 - words	bread	127.3141
127.2241	DCA_se3_ag1_f_04 - phones	R	127.2541
127.2541	DCA_se3_ag1_f_04 - phones	EH1	127.2841
127.2841	DCA_se3_ag1_f_04 - phones	D	127.3141
127.3141	DCA_se3_ag1_f_04 - phones	AH0	127.3441
127.3141	DCA_se3_ag1_f_04 - words	and	127.3741
127.3441	DCA_se3_ag1_f_04 - phones	N	127.3741
127.3741	DCA_se3_ag1_f_04 - phones	B	127.4041
127.3741	DCA_se3_ag1_f_04 - words	butter	127.4941
127.4041	DCA_se3_ag1_f_04 - phones	AH1	127.4341
127.4341	DCA_se3_ag1_f_04 - phones	T	127.4641
127.4641	DCA_se3_ag1_f_04 - phones	ER0	127.4941
127.4941	DCA_se3_ag1_f_04 - phones	sp	129.3402
128.0376	DCA_int_03 - phones	OW1	128.3676
128.0376	DCA_int_03 - words	oh	128.3676
128.3676	DCA_int_03 - phones	T	128.4476
128.3676	DCA_int_03 - words	tell	128.5376
128.4476	DCA_int_03 - phones	EH1	128.4776
128.4776	DCA_int_03 - phones	L	128.5376
128.5376	DCA_int_03 - phones	M	128.6176
128.5376	DCA_int_03 - words	me	128.6476
128.6176	DCA_int_03 - phones	IY1	128.6476
128.6476	DCA_int_03 - phones	AH0	128.6776
128.6476	DCA_int_03 - words	about	128.8676
128.6776	DCA_int_03 - phones	B	128.7276
128.7276	DCA_int_03 - phones	AW1	128.8176
128.8176	DCA_int_03 - phones	T	128.8676
128.8676	DCA_int_03 - phones	DH	128.9576
128.8676	DCA_int_03 - words	that	129.0976
128.9576	DCA_int_03 - phones	AE1	128.9976
128.9976	DCA_int_03 - phones	T	129.0976
129.3402	DCA_se3_ag1_f_04 - phones	OW1	129.4902
129.3402	DCA_se3_ag1_f_04 - words	oh	129.4902
129.4902	DCA_se3_ag1_f_04 - phones	HH	129.5502
129.4902	DCA_se3_ag1_f_04 - words	hot	129.7202
129.5502	DCA_se3_ag1_f_04 - phones	AA1	129.6402
129.6402	DCA_se3_ag1_f_04 - phones	T	129.7202
129.7202	DCA_se3_ag1_f_04 - phones	sp	129.7702
129.7702	DCA_se3_ag1_f_04 - phones	B	129.8002
129.7702	DCA_se3_ag1_f_04 - words	bread	129.9202
129.8002	DCA_se3_ag1_f_04 - phones	R	129.8302
129.8302	DCA_se3_ag1_f_04 - phones	EH1	129.8802
129.8802	DCA_se3_ag1_f_04 - phones	D	129.9202
129.9202	DCA_se3_ag1_f_04 - phones	AH0	129.9502
129.9202	DCA_se3_ag1_f_04 - words	and	130.0202
129.9502	DCA_se3_ag1_f_04 - phones	N	129.9802
129.9802	DCA_se3_ag1_f_04 - phones	D	130.0202
130.0202	DCA_se3_ag1_f_04 - phones	sp	130.0502
130.0502	DCA_se3_ag1_f_04 - phones	B	130.0902
130.0502	DCA_se3_ag1_f_04 - words	butter	130.3602
130.0902	DCA_se3_ag1_f_04 - phones	AH1	130.2002
130.2002	DCA_se3_ag1_f_04 - phones	T	130.2902
130.2902	DCA_se3_ag1_f_04 - phones	ER0	130.3602
130.3602	DCA_se3_ag1_f_04 - phones	Y	130.4502
130.3602	DCA_se3_ag1_f_04 - words	you	130.4902
130.4502	DCA_se3_ag1_f_04 - phones	UW1	130.4902
130.4902	DCA_se3_ag1_f_04 - phones	T	130.5802
130.4902	DCA_se3_ag1_f_04 - words	take	130.7402
130.5802	DCA_se3_ag1_f_04 - phones	EY1	130.6902
130.6902	DCA_se3_ag1_f_04 - phones	K	130.7402
130.7402	DCA_se3_ag1_f_04 - phones	sp	131.0003
131.0003	DCA_se3_ag1_f_04 - phones	S	131.1403
131.0003	DCA_se3_ag1_f_04 - words	stick	131.3703
131.1403	DCA_se3_ag1_f_04 - phones	T	131.2103
131.2103	DCA_se3_ag1_f_04 - phones	IH1	131.3003
131.3003	DCA_se3_ag1_f_04 - phones	K	131.3703
131.3703	DCA_se3_ag1_f_04 - phones	ER0	131.4103
131.3703	DCA_se3_ag1_f_04 - words	or	131.4103
131.4103	DCA_se3_ag1_f_04 - phones	S	131.5203
131.4103	DCA_se3_ag1_f_04 - words	something	131.8103
131.5203	DCA_se3_ag1_f_04 - phones	AH1	131.6003
131.6003	DCA_se3_ag1_f_04 - phones	M	131.6403
131.6403	DCA_se3_ag1_f_04 - phones	TH	131.7103
131.7103	DCA_se3_ag1_f_04 - phones	IH0	131.7403
131.7403	DCA_se3_ag1_f_04 - phones	NG	131.8103
131.8103	DCA_se3_ag1_f_04 - phones	sp	132.4030
132.4030	DCA_se3_ag1_f_04 - phones	AH0	132.4530
132.4030	DCA_se3_ag1_f_04 - words	and	132.5030
132.4530	DCA_se3_ag1_f_04 - phones	N	132.5030
132.5030	DCA_se3_ag1_f_04 - phones	Y	132.5730
132.5030	DCA_se3_ag1_f_04 - words	you	132.6230
132.5730	DCA_se3_ag1_f_04 - phones	UW1	132.6230
132.6230	DCA_se3_ag1_f_04 - phones	G	132.6830
132.6230	DCA_se3_ag1_f_04 - words	go	132.8130
132.6830	DCA_se3_ag1_f_04 - phones	OW1	132.8130
132.8130	DCA_se3_ag1_f_04 - phones	HH	132.9130
132.8130	DCA_se3_ag1_f_04 - words	hide	133.1430
132.9130	DCA_se3_ag1_f_04 - phones	AY1	133.1130
133.1130	DCA_se3_ag1_f_04 - phones	D	133.1430
133.1430	DCA_se3_ag1_f_04 - phones	IH1	133.1730
133.1430	DCA_se3_ag1_f_04 - words	it	133.2830
133.1730	DCA_se3_ag1_f_04 - phones	T	133.2830
134.0911	DCA_se3_ag1_f_04 - phones	AE1	134.2211
134.0911	DCA_se3_ag1_f_04 - words	and	134.4511
134.2211	DCA_se3_ag1_f_04 - phones	N	134.3311
134.3311	DCA_se3_ag1_f_04 - phones	D	134.4511
134.5994	DCA_se3_ag1_f_04 - phones	DH	134.6794
134.5994	DCA_se3_ag1_f_04 - words	then	134.7694
134.6794	DCA_se3_ag1_f_04 - phones	EH1	134.7094
134.7094	DCA_se3_ag1_f_04 - phones	N	134.7694
134.7694	DCA_se3_ag1_f_04 - phones	Y	134.8094
134.7694	DCA_se3_ag1_f_04 - words	you	134.8594
134.8094	DCA_se3_ag1_f_04 - phones	UW1	134.8594
134.8594	DCA_se3_ag1_f_04 - phones	HH	134.9294
134.8594	DCA_se3_ag1_f_04 - words	holler	135.1494
134.9294	DCA_se3_ag1_f_04 - phones	AA1	135.0594
135.0594	DCA_se3_ag1_f_04 - phones	L	135.1194
135.1194	DCA_se3_ag1_f_04 - phones	ER0	135.1494
135.1494	DCA_se3_ag1_f_04 - phones	HH	135.2594
135.1494	DCA_se3_ag1_f_04 - words	hot	135.3894
135.2594	DCA_se3_ag1_f_04 - phones	AA1	135.3094
135.3094	DCA_se3_ag1_f_04 - phones	T	135.3894
135.3894	DCA_se3_ag1_f_04 - phones	B	135.4494
135.3894	DCA_se3_ag1_f_04 - words	bread	135.5894
135.4494	DCA_se3_ag1_f_04 - phones	R	135.4794
135.4794	DCA_se3_ag1_f_04 - phones	EH1	135.5394
135.5394	DCA_se3_ag1_f_04 - phones	D	135.5894
135.5894	DCA_se3_ag1_f_04 - phones	AH0	135.6194
135.5894	DCA_se3_ag1_f_04 - words	and	135.6494
135.6194	DCA_se3_ag1_f_04 - phones	N	135.6494
135.6494	DCA_se3_ag1_f_04 - phones	B	135.7294
135.6494	DCA_se3_ag1_f_04 - words	butter	135.8694
135.7294	DCA_se3_ag1_f_04 - phones	AH1	135.7994
135.7994	DCA_se3_ag1_f_04 - phones	T	135.8394
135.8394	DCA_se3_ag1_f_04 - phones	ER0	135.8694
135.8694	DCA_se3_ag1_f_04 - phones	AE1	135.9894
135.8694	DCA_se3_ag1_f_04 - words	after	136.1594
135.9894	DCA_se3_ag1_f_04 - phones	F	136.0794
136.0794	DCA_se3_ag1_f_04 - phones	T	136.1294
136.1294	DCA_se3_ag1_f_04 - phones	ER0	136.1594
136.1594	DCA_se3_ag1_f_04 - phones	Y	136.1894
136.1594	DCA_se3_ag1_f_04 - words	you	136.2194
136.1894	DCA_se3_ag1_f_04 - phones	UW1	136.2194
136.2194	DCA_se3_ag1_f_04 - phones	HH	136.2694
136.2194	DCA_se3_ag1_f_04 - words	hide	136.5194
136.2694	DCA_se3_ag1_f_04 - phones	AY1	136.4794
136.4794	DCA_se3_ag1_f_04 - phones	D	136.5194
136.5194	DCA_se3_ag1_f_04 - phones	IH1	136.5594
136.5194	DCA_se3_ag1_f_04 - words	it	136.6294
136.5594	DCA_se3_ag1_f_04 - phones	T	136.6294
137.0285	DCA_se3_ag1_f_04 - phones	sil	137.0685
137.0685	DCA_se3_ag1_f_04 - phones	DH	137.1085
137.0685	DCA_se3_ag1_f_04 - words	then	137.1885
137.1085	DCA_se3_ag1_f_04 - phones	EH1	137.1385
137.1385	DCA_se3_ag1_f_04 - phones	N	137.1885
137.1885	DCA_se3_ag1_f_04 - phones	DH	137.2485
137.1885	DCA_se3_ag1_f_04 - words	they	137.3085
137.2485	DCA_se3_ag1_f_04 - phones	EY1	137.3085
137.3085	DCA_se3_ag1_f_04 - phones	G	137.3585
137.3085	DCA_se3_ag1_f_04 - words	gotta	137.4985
137.3585	DCA_se3_ag1_f_04 - phones	AA1	137.4185
137.4185	DCA_se3_ag1_f_04 - phones	T	137.4585
137.4585	DCA_se3_ag1_f_04 - phones	AH0	137.4985
137.4985	DCA_se3_ag1_f_04 - phones	K	137.6085
137.4985	DCA_se3_ag1_f_04 - words	come	137.7485
137.6085	DCA_se3_ag1_f_04 - phones	AH1	137.6585
137.6585	DCA_se3_ag1_f_04 - phones	M	137.7485
137.7485	DCA_se3_ag1_f_04 - phones	F	137.8985
137.7485	DCA_se3_ag1_f_04 - words	find	138.1185
137.8985	DCA_se3_ag1_f_04 - phones	AY1	138.0585
138.0585	DCA_se3_ag1_f_04 - phones	N	138.0885
138.0885	DCA_se3_ag1_f_04 - phones	D	138.1185
138.1185	DCA_se3_ag1_f_04 - phones	IH1	138.1485
138.1185	DCA_se3_ag1_f_04 - words	it	138.2085
138.1485	DCA_se3_ag1_f_04 - phones	T	138.2085
138.2085	DCA_se3_ag1_f_04 - phones	sp	138.2785
138.4476	DCA_se3_ag1_f_04 - phones	AH0	138.5276
138.4476	DCA_se3_ag1_f_04 - words	and	138.5576
138.5276	DCA_se3_ag1_f_04 - phones	N	138.5576
138.5576	DCA_se3_ag1_f_04 - phones	HH	138.5876
138.5576	DCA_se3_ag1_f_04 - words	whoever	138.8876
138.5876	DCA_se3_ag1_f_04 - phones	UW0	138.6776
138.6776	DCA_se3_ag1_f_04 - phones	EH1	138.7476
138.7476	DCA_se3_ag1_f_04 - phones	V	138.7976
138.7976	DCA_se3_ag1_f_04 - phones	ER0	138.8876
138.8876	DCA_se3_ag1_f_04 - phones	F	139.0076
138.8876	DCA_se3_ag1_f_04 - words	find	139.2276
139.0076	DCA_se3_ag1_f_04 - phones	AY1	139.1576
139.1576	DCA_se3_ag1_f_04 - phones	N	139.1976
139.1976	DCA_se3_ag1_f_04 - phones	D	139.2276
139.2276	DCA_se3_ag1_f_04 - phones	IH0	139.2576
139.2276	DCA_se3_ag1_f_04 - words	it	139.2876
139.2576	DCA_se3_ag1_f_04 - phones	T	139.2876
139.2876	DCA_se3_ag1_f_04 - phones	sp	139.3276
139.3276	DCA_se3_ag1_f_04 - phones	IH0	139.3576
139.3276	DCA_se3_ag1_f_04 - words	if	139.3876
139.3576	DCA_se3_ag1_f_04 - phones	F	139.3876
139.3876	DCA_se3_ag1_f_04 - phones	DH	139.4176
139.3876	DCA_se3_ag1_f_04 - words	they	139.4976
139.4176	DCA_se3_ag1_f_04 - phones	EY1	139.4976
139.4976	DCA_se3_ag1_f_04 - phones	T	139.6476
139.4976	DCA_se3_ag1_f_04 - words	tag	139.8476
139.6476	DCA_se3_ag1_f_04 - phones	AE1	139.7676
139.7676	DCA_se3_ag1_f_04 - phones	G	139.8476
139.8476	DCA_se3_ag1_f_04 - phones	Y	139.9276
139.8476	DCA_se3_ag1_f_04 - words	you	139.9876
139.9276	DCA_se3_ag1_f_04 - phones	UW1	139.9876
139.9876	DCA_se3_ag1_f_04 - phones	W	140.0376
139.9876	DCA_se3_ag1_f_04 - words	with	140.1076
140.0376	DCA_se3_ag1_f_04 - phones	IH1	140.0776
140.0776	DCA_se3_ag1_f_04 - phones	DH	140.1076
140.1076	DCA_se3_ag1_f_04 - phones	IH1	140.1576
140.1076	DCA_se3_ag1_f_04 - words	it	140.2476
140.1576	DCA_se3_ag1_f_04 - phones	T	140.2476
140.2476	DCA_se3_ag1_f_04 - phones	sp	140.7060
140.7060	DCA_se3_ag1_f_04 - phones	Y	140.7660
140.7060	DCA_se3_ag1_f_04 - words	you	140.8660
140.7660	DCA_se3_ag1_f_04 - phones	UW1	140.8660
140.8660	DCA_se3_ag1_f_04 - phones	AW1	140.9460
140.8660	DCA_se3_ag1_f_04 - words	out	140.9760
140.9460	DCA_se3_ag1_f_04 - phones	T	140.9760
140.9760	DCA_se3_ag1_f_04 - phones	AH0	141.0060
140.9760	DCA_se3_ag1_f_04 - words	of	141.0360
141.0060	DCA_se3_ag1_f_04 - phones	V	141.0360
141.0360	DCA_se3_ag1_f_04 - phones	DH	141.0660
141.0360	DCA_se3_ag1_f_04 - words	the	141.1160
141.0660	DCA_se3_ag1_f_04 - phones	IY0	141.1160
141.1160	DCA_se3_ag1_f_04 - phones	sp	141.1460
141.1460	DCA_se3_ag1_f_04 - phones	G	141.2260
141.1460	DCA_se3_ag1_f_04 - words	game	141.4660
141.2260	DCA_se3_ag1_f_04 - phones	EY1	141.3960
141.3960	DCA_se3_ag1_f_04 - phones	M	141.4660
141.4660	DCA_se3_ag1_f_04 - phones	sp	147.4435
142.7010	DCA_int_03 - phones	sil	142.7510
142.7510	DCA_int_03 - phones	OW1	142.9410
142.7510	DCA_int_03 - words	oh	142.9410
142.9410	DCA_int_03 - phones	R	143.0010
142.9410	DCA_int_03 - words	really	143.3110
143.0010	DCA_int_03 - phones	IY1	143.0810
143.0810	DCA_int_03 - phones	L	143.2410
143.2410	DCA_int_03 - phones	IY0	143.3110
143.3110	DCA_int_03 - phones	sp	143.3810
144.2940	DCA_int_03 - phones	DH	144.3640
144.2940	DCA_int_03 - words	that	144.4840
144.3640	DCA_int_03 - phones	AE1	144.4140
144.4140	DCA_int_03 - phones	T	144.4840
144.4840	DCA_int_03 - phones	sp	144.5440
144.5440	DCA_int_03 - phones	S	144.5940
144.5440	DCA_int_03 - words	sounds	144.8040
144.5940	DCA_int_03 - phones	AW1	144.6940
144.6940	DCA_int_03 - phones	N	144.7340
144.7340	DCA_int_03 - phones	D	144.7640
144.7640	DCA_int_03 - phones	Z	144.8040
144.8040	DCA_int_03 - phones	IH1	144.8640
144.8040	DCA_int_03 - words	interesting	145.3040
144.8640	DCA_int_03 - phones	N	144.9040
144.9040	DCA_int_03 - phones	T	144.9340
144.9340	DCA_int_03 - phones	R	144.9640
144.9640	DCA_int_03 - phones	IH0	145.1340
145.1340	DCA_int_03 - phones	S	145.1640
145.1640	DCA_int_03 - phones	T	145.1940
145.1940	DCA_int_03 - phones	IH0	145.2340
145.2340	DCA_int_03 - phones	NG	145.3040
145.3040	DCA_int_03 - phones	HH	145.3540
145.3040	DCA_int_03 - words	what	145.4740
145.3540	DCA_int_03 - phones	W	145.3840
145.3840	DCA_int_03 - phones	AH1	145.4340
145.4340	DCA_int_03 - phones	T	145.4740
145.4740	DCA_int_03 - phones	AH0	145.5540
145.4740	DCA_int_03 - words	about	145.8040
145.5540	DCA_int_03 - phones	B	145.6140
145.6140	DCA_int_03 - phones	AW1	145.7340
145.7340	DCA_int_03 - phones	T	145.8040
145.8040	DCA_int_03 - phones	sp	145.8340
145.8340	DCA_int_03 - phones	HH	145.9340
145.8340	DCA_int_03 - words	hide	146.1140
145.9340	DCA_int_03 - phones	AY1	146.0840
146.0840	DCA_int_03 - phones	D	146.1140
146.1140	DCA_int_03 - phones	AH0	146.1440
146.1140	DCA_int_03 - words	and	146.1740
146.1440	DCA_int_03 - phones	N	146.1740
146.1740	DCA_int_03 - phones	sp	146.3340
146.3340	DCA_int_03 - phones	S	146.3740
146.3340	DCA_int_03 - words	seek	146.6340
146.3740	DCA_int_03 - phones	IY1	146.4740
146.4740	DCA_int_03 - phones	K	146.6340
147.4435	DCA_se3_ag1_f_04 - phones	OW1	147.7335
147.4435	DCA_se3_ag1_f_04 - words	oh	147.7335
147.7335	DCA_se3_ag1_f_04 - phones	EH1	147.8135
147.7335	DCA_se3_ag1_f_04 - words	everybody	148.2235
147.8135	DCA_se3_ag1_f_04 - phones	V	147.8435
147.8435	DCA_se3_ag1_f_04 - phones	R	147.8835
147.8835	DCA_se3_ag1_f_04 - phones	IY0	147.9435
147.9435	DCA_se3_ag1_f_04 - phones	B	147.9935
147.9935	DCA_se3_ag1_f_04 - phones	AA2	148.0835
148.0835	DCA_se3_ag1_f_04 - phones	D	148.1535
148.1535	DCA_se3_ag1_f_04 - phones	IY0	148.2235
148.2235	DCA_se3_ag1_f_04 - phones	HH	148.3535
148.2235	DCA_se3_ag1_f_04 - words	hide	148.7535
148.3535	DCA_se3_ag1_f_04 - phones	AY1	148.6735
148.6735	DCA_se3_ag1_f_04 - phones	D	148.7535
149.1612	DCA_se3_ag1_f_04 - phones	P	149.2712
149.1612	DCA_se3_ag1_f_04 - words	person	149.5112
149.2712	DCA_se3_ag1_f_04 - phones	ER1	149.3512
149.3512	DCA_se3_ag1_f_04 - phones	S	149.4512
149.4512	DCA_se3_ag1_f_04 - phones	AH0	149.4812
149.4812	DCA_se3_ag1_f_04 - phones	N	149.5112
149.5112	DCA_se3_ag1_f_04 - phones	DH	149.5412
149.5112	DCA_se3_ag1_f_04 - words	that	149.6112
149.5412	DCA_se3_ag1_f_04 - phones	AH0	149.5712
149.5712	DCA_se3_ag1_f_04 - phones	T	149.6112
149.6112	DCA_se3_ag1_f_04 - phones	K	149.7312
149.6112	DCA_se3_ag1_f_04 - words	count	150.0012
149.7312	DCA_se3_ag1_f_04 - phones	AW1	149.8512
149.8512	DCA_se3_ag1_f_04 - phones	N	149.8912
149.8912	DCA_se3_ag1_f_04 - phones	T	150.0012
150.7660	DCA_se3_ag1_f_04 - phones	sil	150.8360
150.8360	DCA_se3_ag1_f_04 - phones	S	151.0160
150.8360	DCA_se3_ag1_f_04 - words	say	151.2760
151.0160	DCA_se3_ag1_f_04 - phones	EY1	151.2760
151.5543	DCA_se3_ag1_f_04 - phones	sil	151.5843
151.5843	DCA_se3_ag1_f_04 - phones	T	151.6943
151.5843	DCA_se3_ag1_f_04 - words	twenty	151.8943
151.6943	DCA_se3_ag1_f_04 - phones	W	151.7443
151.7443	DCA_se3_ag1_f_04 - phones	EH1	151.7843
151.7843	DCA_se3_ag1_f_04 - phones	N	151.8243
151.8243	DCA_se3_ag1_f_04 - phones	IY0	151.8943
151.8943	DCA_se3_ag1_f_04 - phones	W	152.0143
151.8943	DCA_se3_ag1_f_04 - words	one	152.1743
152.0143	DCA_se3_ag1_f_04 - phones	AH1	152.1143
152.1143	DCA_se3_ag1_f_04 - phones	N	152.1743
152.1743	DCA_se3_ag1_f_04 - words	or	152.2243
152.1743	DCA_se3_ag1_f_04 - phones	ER0	152.2243
152.2243	DCA_se3_ag1_f_04 - phones	S	152.3243
152.2243	DCA_se3_ag1_f_04 - words	something	152.5143
152.3243	DCA_se3_ag1_f_04 - phones	AH1	152.3743
152.3743	DCA_se3_ag1_f_04 - phones	M	152.4143
152.4143	DCA_se3_ag1_f_04 - phones	TH	152.4543
152.4543	DCA_se3_ag1_f_04 - phones	IH0	152.4843
152.4843	DCA_se3_ag1_f_04 - phones	NG	152.5143
152.5143	DCA_se3_ag1_f_04 - phones	L	152.5443
152.5143	DCA_se3_ag1_f_04 - words	like	152.6843
152.5443	DCA_se3_ag1_f_04 - phones	AY1	152.6143
152.6143	DCA_se3_ag1_f_04 - phones	K	152.6843
152.6843	DCA_se3_ag1_f_04 - phones	DH	152.7543
152.6843	DCA_se3_ag1_f_04 - words	that	152.9343
152.7543	DCA_se3_ag1_f_04 - phones	AH0	152.8743
152.8743	DCA_se3_ag1_f_04 - phones	T	152.9343
153.7157	DCA_se3_ag1_f_04 - phones	DH	153.8357
153.7157	DCA_se3_ag1_f_04 - words	then	154.0957
153.8357	DCA_se3_ag1_f_04 - phones	EH1	153.9757
153.9757	DCA_se3_ag1_f_04 - phones	N	154.0957
154.1534	DCA_se3_ag1_f_04 - phones	Y	154.2134
154.1534	DCA_se3_ag1_f_04 - words	you	154.3334
154.2134	DCA_se3_ag1_f_04 - phones	UW1	154.3334
154.3334	DCA_se3_ag1_f_04 - phones	HH	154.3734
154.3334	DCA_se3_ag1_f_04 - words	hide	154.8634
154.3734	DCA_se3_ag1_f_04 - phones	AY1	154.8234
154.8234	DCA_se3_ag1_f_04 - phones	D	154.8634
154.8634	DCA_se3_ag1_f_04 - phones	sp	155.8506
155.8506	DCA_se3_ag1_f_04 - phones	AE1	155.9006
155.8506	DCA_se3_ag1_f_04 - words	and	155.9906
155.9006	DCA_se3_ag1_f_04 - phones	N	155.9906
155.9906	DCA_se3_ag1_f_04 - phones	P	156.0806
155.9906	DCA_se3_ag1_f_04 - words	person	156.4506
156.0806	DCA_se3_ag1_f_04 - phones	ER1	156.1906
156.1906	DCA_se3_ag1_f_04 - phones	S	156.3006
156.3006	DCA_se3_ag1_f_04 - phones	AH0	156.3306
156.3306	DCA_se3_ag1_f_04 - phones	N	156.4506
156.4506	DCA_se3_ag1_f_04 - phones	sp	156.5106
156.5617	DCA_se3_ag1_f_04 - phones	DH	156.6117
156.5617	DCA_se3_ag1_f_04 - words	that	156.6817
156.6117	DCA_se3_ag1_f_04 - phones	AH0	156.6417
156.6417	DCA_se3_ag1_f_04 - phones	T	156.6817
156.6817	DCA_se3_ag1_f_04 - phones	S	156.7617
156.6817	DCA_se3_ag1_f_04 - words	s	156.7617
156.7617	DCA_se3_ag1_f_04 - phones	sp	156.7917
156.7917	DCA_se3_ag1_f_04 - phones	IH1	156.9117
156.7917	DCA_se3_ag1_f_04 - words	it	157.0317
156.9117	DCA_se3_ag1_f_04 - phones	T	157.0317
157.0828	DCA_se3_ag1_f_04 - phones	sil	157.1128
157.1128	DCA_se3_ag1_f_04 - phones	G	157.1528
157.1128	DCA_se3_ag1_f_04 - words	gotta	157.2728
157.1528	DCA_se3_ag1_f_04 - phones	AA1	157.1928
157.1928	DCA_se3_ag1_f_04 - phones	T	157.2328
157.2328	DCA_se3_ag1_f_04 - phones	AH0	157.2728
157.2728	DCA_se3_ag1_f_04 - phones	K	157.3828
157.2728	DCA_se3_ag1_f_04 - words	come	157.4728
157.3828	DCA_se3_ag1_f_04 - phones	AH1	157.4128
157.4128	DCA_se3_ag1_f_04 - phones	M	157.4728
157.4728	DCA_se3_ag1_f_04 - phones	AH0	157.5028
157.4728	DCA_se3_ag1_f_04 - words	and	157.5428
157.5028	DCA_se3_ag1_f_04 - phones	N	157.5428
157.5428	DCA_se3_ag1_f_04 - phones	F	157.6928
157.5428	DCA_se3_ag1_f_04 - words	find	157.8728
157.6928	DCA_se3_ag1_f_04 - phones	AY1	157.8128
157.8128	DCA_se3_ag1_f_04 - phones	N	157.8428
157.8428	DCA_se3_ag1_f_04 - phones	D	157.8728
157.8728	DCA_se3_ag1_f_04 - phones	Y	157.9028
157.8728	DCA_se3_ag1_f_04 - words	you	157.9328
157.9028	DCA_se3_ag1_f_04 - phones	UW1	157.9328
157.9328	DCA_se3_ag1_f_04 - phones	AH0	157.9628
157.9328	DCA_se3_ag1_f_04 - words	and	157.9928
157.9628	DCA_se3_ag1_f_04 - phones	N	157.9928
157.9928	DCA_se3_ag1_f_04 - phones	DH	158.0228
157.9928	DCA_se3_ag1_f_04 - words	the	158.0528
158.0228	DCA_se3_ag1_f_04 - phones	AH0	158.0528
158.0528	DCA_se3_ag1_f_04 - phones	F	158.1728
158.0528	DCA_se3_ag1_f_04 - words	first	158.3628
158.1728	DCA_se3_ag1_f_04 - phones	ER1	158.2428
158.2428	DCA_se3_ag1_f_04 - phones	S	158.3228
158.3228	DCA_se3_ag1_f_04 - phones	T	158.3628
158.3628	DCA_se3_ag1_f_04 - phones	W	158.3928
158.3628	DCA_se3_ag1_f_04 - words	one	158.4728
158.3928	DCA_se3_ag1_f_04 - phones	AH1	158.4228
158.4228	DCA_se3_ag1_f_04 - phones	N	158.4728
158.4728	DCA_se3_ag1_f_04 - phones	DH	158.5228
158.4728	DCA_se3_ag1_f_04 - words	they	158.5928
158.5228	DCA_se3_ag1_f_04 - phones	EY1	158.5928
158.5928	DCA_se3_ag1_f_04 - phones	K	158.7228
158.5928	DCA_se3_ag1_f_04 - words	catch	159.0428
158.7228	DCA_se3_ag1_f_04 - phones	AE1	158.8328
158.8328	DCA_se3_ag1_f_04 - phones	CH	159.0428
159.0788	DCA_se3_ag1_f_04 - phones	AO1	159.1388
159.0788	DCA_se3_ag1_f_04 - words	or	159.1688
159.1388	DCA_se3_ag1_f_04 - phones	R	159.1688
159.1688	DCA_se3_ag1_f_04 - phones	W	159.2388
159.1688	DCA_se3_ag1_f_04 - words	whatever	159.4988
159.2388	DCA_se3_ag1_f_04 - phones	AH2	159.2788
159.2788	DCA_se3_ag1_f_04 - phones	T	159.3188
159.3188	DCA_se3_ag1_f_04 - phones	EH1	159.3888
159.3888	DCA_se3_ag1_f_04 - phones	V	159.4588
159.4588	DCA_se3_ag1_f_04 - phones	ER0	159.4988
159.4988	DCA_se3_ag1_f_04 - phones	DH	159.5488
159.4988	DCA_se3_ag1_f_04 - words	they	159.6188
159.5488	DCA_se3_ag1_f_04 - phones	EY1	159.6188
159.6188	DCA_se3_ag1_f_04 - phones	S	159.7388
159.6188	DCA_se3_ag1_f_04 - words	say	159.8888
159.7388	DCA_se3_ag1_f_04 - phones	EY1	159.8888
159.8888	DCA_se3_ag1_f_04 - phones	F	160.0088
159.8888	DCA_se3_ag1_f_04 - words	first	160.1788
160.0088	DCA_se3_ag1_f_04 - phones	ER1	160.0988
160.0988	DCA_se3_ag1_f_04 - phones	S	160.1488
160.1488	DCA_se3_ag1_f_04 - phones	T	160.1788
160.1788	DCA_se3_ag1_f_04 - phones	S	160.2288
160.1788	DCA_se3_ag1_f_04 - words	second	160.4688
160.2288	DCA_se3_ag1_f_04 - phones	EH1	160.3288
160.3288	DCA_se3_ag1_f_04 - phones	K	160.3688
160.3688	DCA_se3_ag1_f_04 - phones	AH0	160.4088
160.4088	DCA_se3_ag1_f_04 - phones	N	160.4388
160.4388	DCA_se3_ag1_f_04 - phones	D	160.4688
160.4688	DCA_se3_ag1_f_04 - phones	TH	160.6188
160.4688	DCA_se3_ag1_f_04 - words	third	160.8888
160.6188	DCA_se3_ag1_f_04 - phones	ER1	160.8388
160.8388	DCA_se3_ag1_f_04 - phones	D	160.8888
160.8888	DCA_se3_ag1_f_04 - phones	EH1	160.9988
160.8888	DCA_se3_ag1_f_04 - words	anything	161.2688
160.9988	DCA_se3_ag1_f_04 - phones	N	161.0288
161.0288	DCA_se3_ag1_f_04 - phones	IY0	161.0588
161.0588	DCA_se3_ag1_f_04 - phones	TH	161.1288
161.1288	DCA_se3_ag1_f_04 - phones	IH2	161.2288
161.2288	DCA_se3_ag1_f_04 - phones	NG	161.2688
161.2688	DCA_se3_ag1_f_04 - phones	L	161.3088
161.2688	DCA_se3_ag1_f_04 - words	like	161.4788
161.3088	DCA_se3_ag1_f_04 - phones	AY1	161.3888
161.3888	DCA_se3_ag1_f_04 - phones	K	161.4788
161.4788	DCA_se3_ag1_f_04 - phones	DH	161.5388
161.4788	DCA_se3_ag1_f_04 - words	that	161.7488
161.5388	DCA_se3_ag1_f_04 - phones	AE1	161.6088
161.6088	DCA_se3_ag1_f_04 - phones	T	161.7488
161.7006	DCA_int_03 - phones	M	161.8806
161.7006	DCA_int_03 - words	mm-hm	162.3406
161.8806	DCA_int_03 - phones	HH	161.9606
161.9606	DCA_int_03 - phones	M	162.3406
162.9132	DCA_se3_ag1_f_04 - phones	sil	162.9632
162.9632	DCA_se3_ag1_f_04 - phones	W	163.0132
162.9632	DCA_se3_ag1_f_04 - words	when	163.0832
163.0132	DCA_se3_ag1_f_04 - phones	IH1	163.0532
163.0532	DCA_se3_ag1_f_04 - phones	N	163.0832
163.0832	DCA_se3_ag1_f_04 - phones	DH	163.1332
163.0832	DCA_se3_ag1_f_04 - words	they	163.2032
163.1332	DCA_se3_ag1_f_04 - phones	EY1	163.2032
163.2032	DCA_se3_ag1_f_04 - phones	K	163.3432
163.2032	DCA_se3_ag1_f_04 - words	catch	163.5432
163.3432	DCA_se3_ag1_f_04 - phones	AE1	163.4232
163.4232	DCA_se3_ag1_f_04 - phones	CH	163.5432
163.5432	DCA_se3_ag1_f_04 - phones	Y	163.5932
163.5432	DCA_se3_ag1_f_04 - words	you	163.7432
163.5932	DCA_se3_ag1_f_04 - phones	UW1	163.7432
163.7432	DCA_se3_ag1_f_04 - phones	sp	164.0236
164.0236	DCA_se3_ag1_f_04 - phones	W	164.0536
164.0236	DCA_se3_ag1_f_04 - words	well	164.1136
164.0536	DCA_se3_ag1_f_04 - phones	EH1	164.0836
164.0836	DCA_se3_ag1_f_04 - phones	L	164.1136
164.1136	DCA_se3_ag1_f_04 - phones	Y	164.2136
164.1136	DCA_se3_ag1_f_04 - words	you	164.3236
164.2136	DCA_se3_ag1_f_04 - phones	UW1	164.3236
164.3236	DCA_se3_ag1_f_04 - phones	IH1	164.4036
164.3236	DCA_se3_ag1_f_04 - words	it	164.4736
164.4036	DCA_se3_ag1_f_04 - phones	T	164.4736
164.4736	DCA_se3_ag1_f_04 - phones	sp	167.4926
165.2887	DCA_int_03 - phones	sil	165.3387
165.3387	DCA_int_03 - phones	M	165.5187
165.3387	DCA_int_03 - words	mm-hm	165.8287
165.5187	DCA_int_03 - phones	HH	165.6287
165.6287	DCA_int_03 - phones	M	165.8287
165.8287	DCA_int_03 - phones	sp	166.4052
166.4052	DCA_int_03 - phones	S	166.4452
166.4052	DCA_int_03 - words	so	166.6252
166.4452	DCA_int_03 - phones	OW1	166.6252
166.6252	DCA_int_03 - phones	W	166.6852
166.6252	DCA_int_03 - words	when	166.7652
166.6852	DCA_int_03 - phones	EH1	166.7252
166.7252	DCA_int_03 - phones	N	166.7652
166.7652	DCA_int_03 - phones	DH	166.7952
166.7652	DCA_int_03 - words	the	166.8252
166.7952	DCA_int_03 - phones	AH0	166.8252
166.8252	DCA_int_03 - phones	sp	166.8752
166.8752	DCA_int_03 - phones	P	166.9252
166.8752	DCA_int_03 - words	person	167.1352
166.9252	DCA_int_03 - phones	ER1	166.9952
166.9952	DCA_int_03 - phones	S	167.0352
167.0352	DCA_int_03 - phones	AH0	167.0652
167.0652	DCA_int_03 - phones	N	167.1352
167.1352	DCA_int_03 - phones	DH	167.1652
167.1352	DCA_int_03 - words	that	167.2752
167.1652	DCA_int_03 - phones	AH0	167.2152
167.2152	DCA_int_03 - phones	T	167.2752
167.2752	DCA_int_03 - phones	sp	167.3052
167.3052	DCA_int_03 - phones	Z	167.3352
167.3052	DCA_int_03 - words	s	167.3352
167.3352	DCA_int_03 - phones	IH0	167.4152
167.3352	DCA_int_03 - words	it	167.4952
167.4152	DCA_int_03 - phones	T	167.4952
167.4926	DCA_se3_ag1_f_04 - phones	M	167.8326
167.4926	DCA_se3_ag1_f_04 - words	mm-hm	167.9026
[truncated: 22,971 more rows]
