# Supplementary material for: Considering Performance in the Automated and Manual Coding of Sociolinguistic Variables: Lessons From Variable (ING)
Source: Front Artif Intell. 2021 Apr 29;4:648543. doi: 10.3389/frai.2021.648543 (PMC8117961; doi:10.3389/frai.2021.648543)
Supplement: Supplementary file 4 [file Data_Sheet_4.ZIP › CORAAL_Aligned_as_Tables/DCB_se2_ag2_f_01_1_txout.txt]

tmin	tier	text	tmax
0.4779	DCB_int_01 - phones	sil	0.5179
0.5179	DCB_int_01 - phones	AE1	0.5879
0.5179	DCB_int_01 - words	and	1.0179
0.5879	DCB_int_01 - phones	N	1.0179
1.0179	DCB_int_01 - phones	sp	1.1179
1.5316	DCB_int_01 - phones	Y	1.6316
1.5316	DCB_int_01 - words	you're	1.7316
1.6316	DCB_int_01 - phones	UH1	1.6716
1.6716	DCB_int_01 - phones	R	1.7316
1.7316	DCB_int_01 - phones	F	1.8016
1.7316	DCB_int_01 - words	from	1.9516
1.8016	DCB_int_01 - phones	R	1.8416
1.8416	DCB_int_01 - phones	AH1	1.9016
1.9016	DCB_int_01 - phones	M	1.9516
1.9516	DCB_int_01 - phones	D	2.0116
1.9516	DCB_int_01 - words	dc	2.4016
2.0116	DCB_int_01 - phones	IY1	2.1116
2.1116	DCB_int_01 - phones	S	2.1916
2.1916	DCB_int_01 - phones	IY1	2.4016
2.6566	DCB_se2_ag2_f_01 - phones	sil	2.6966
2.6966	DCB_se2_ag2_f_01 - phones	Y	2.8066
2.6966	DCB_se2_ag2_f_01 - words	yes	3.1166
2.8066	DCB_se2_ag2_f_01 - phones	EH1	2.9866
2.9866	DCB_se2_ag2_f_01 - phones	S	3.1166
3.1142	DCB_int_01 - phones	B	3.1842
3.1142	DCB_int_01 - words	born	3.3442
3.1166	DCB_se2_ag2_f_01 - phones	sp	3.7803
3.1842	DCB_int_01 - phones	AO1	3.2442
3.2442	DCB_int_01 - phones	R	3.3042
3.3042	DCB_int_01 - phones	N	3.3442
3.3442	DCB_int_01 - phones	AH0	3.3742
3.3442	DCB_int_01 - words	and	3.4142
3.3742	DCB_int_01 - phones	N	3.4142
3.4142	DCB_int_01 - phones	R	3.4842
3.4142	DCB_int_01 - words	raised	3.7842
3.4842	DCB_int_01 - phones	EY1	3.6842
3.6842	DCB_int_01 - phones	Z	3.7542
3.7542	DCB_int_01 - phones	D	3.7842
3.7803	DCB_se2_ag2_f_01 - phones	Y	3.8903
3.7803	DCB_se2_ag2_f_01 - words	yes	4.2903
3.8903	DCB_se2_ag2_f_01 - phones	EH1	4.0303
4.0303	DCB_se2_ag2_f_01 - phones	S	4.2903
4.4281	DCB_int_01 - phones	sil	4.4681
4.4681	DCB_int_01 - phones	AO2	4.5081
4.4681	DCB_int_01 - words	alright	4.8581
4.5081	DCB_int_01 - phones	L	4.5381
4.5381	DCB_int_01 - phones	R	4.7581
4.7581	DCB_int_01 - phones	AY1	4.7881
4.7881	DCB_int_01 - phones	T	4.8581
4.8581	DCB_int_01 - phones	sp	4.9681
4.9681	DCB_int_01 - phones	HH	5.0081
4.9681	DCB_int_01 - words	what	5.1281
5.0081	DCB_int_01 - phones	W	5.0481
5.0481	DCB_int_01 - phones	AH1	5.0981
5.0981	DCB_int_01 - phones	T	5.1281
5.1281	DCB_int_01 - phones	N	5.1781
5.1281	DCB_int_01 - words	neighborhood	5.5781
5.1781	DCB_int_01 - phones	EY1	5.2481
5.2481	DCB_int_01 - phones	B	5.2981
5.2981	DCB_int_01 - phones	ER0	5.3281
5.3281	DCB_int_01 - phones	HH	5.3581
5.3581	DCB_int_01 - phones	UH2	5.4881
5.4881	DCB_int_01 - phones	D	5.5781
6.5470	DCB_se2_ag2_f_01 - phones	S	6.7270
6.5470	DCB_se2_ag2_f_01 - words	southeast	7.5770
6.7270	DCB_se2_ag2_f_01 - phones	AW2	6.8470
6.8470	DCB_se2_ag2_f_01 - phones	TH	6.9970
6.9970	DCB_se2_ag2_f_01 - phones	IY1	7.2270
7.2270	DCB_se2_ag2_f_01 - phones	S	7.5070
7.5000	DCB_int_01 - phones	S	7.6200
7.5000	DCB_int_01 - words	southeast	8.0000
7.5070	DCB_se2_ag2_f_01 - phones	T	7.5770
7.6200	DCB_int_01 - phones	AW2	7.7100
7.7100	DCB_int_01 - phones	TH	7.8400
7.8400	DCB_int_01 - phones	IY1	7.9400
7.9400	DCB_int_01 - phones	S	7.9700
7.9700	DCB_int_01 - phones	T	8.0000
8.0000	DCB_int_01 - phones	sp	8.0300
8.0300	DCB_int_01 - phones	D	8.0900
8.0300	DCB_int_01 - words	does	8.1900
8.0900	DCB_int_01 - phones	IH0	8.1400
8.1400	DCB_int_01 - phones	Z	8.1900
8.1900	DCB_int_01 - phones	IH0	8.2200
8.1900	DCB_int_01 - words	it	8.2500
8.2200	DCB_int_01 - phones	T	8.2500
8.2500	DCB_int_01 - phones	HH	8.3000
8.2500	DCB_int_01 - words	have	8.4800
8.3000	DCB_int_01 - phones	AE1	8.3900
8.3900	DCB_int_01 - phones	V	8.4800
8.4800	DCB_int_01 - words	a	8.5200
8.4800	DCB_int_01 - phones	AH0	8.5200
8.5200	DCB_int_01 - phones	sp	8.7200
8.7200	DCB_int_01 - phones	S	8.8500
8.7200	DCB_int_01 - words	specific	9.2400
8.8500	DCB_int_01 - phones	P	8.9000
8.9000	DCB_int_01 - phones	AH0	8.9600
8.9600	DCB_int_01 - phones	S	9.0400
9.0400	DCB_int_01 - phones	IH1	9.0700
9.0700	DCB_int_01 - phones	F	9.1200
9.1200	DCB_int_01 - phones	IH0	9.1900
9.1900	DCB_int_01 - phones	K	9.2400
9.2400	DCB_int_01 - phones	N	9.2700
9.2400	DCB_int_01 - words	neighborhood	9.6300
9.2700	DCB_int_01 - phones	EY1	9.3400
9.3400	DCB_int_01 - phones	B	9.4000
9.4000	DCB_int_01 - phones	ER0	9.4400
9.4400	DCB_int_01 - phones	HH	9.4700
9.4700	DCB_int_01 - phones	UH2	9.5700
9.5700	DCB_int_01 - phones	D	9.6300
9.7458	DCB_se2_ag2_f_01 - phones	sil	9.7758
9.7758	DCB_se2_ag2_f_01 - phones	N	9.9258
9.7758	DCB_se2_ag2_f_01 - words	no	10.2658
9.9258	DCB_se2_ag2_f_01 - phones	OW1	10.2658
10.2658	DCB_se2_ag2_f_01 - phones	sp	10.3058
10.3058	DCB_se2_ag2_f_01 - phones	AH1	10.6258
10.3058	DCB_se2_ag2_f_01 - words	um	10.9658
10.6258	DCB_se2_ag2_f_01 - phones	M	10.9658
11.6758	DCB_se2_ag2_f_01 - phones	DH	11.7858
11.6758	DCB_se2_ag2_f_01 - words	they	11.8658
11.7858	DCB_se2_ag2_f_01 - phones	EY1	11.8658
11.8658	DCB_se2_ag2_f_01 - phones	K	11.9658
11.8658	DCB_se2_ag2_f_01 - words	kind	12.1158
11.9658	DCB_se2_ag2_f_01 - phones	AY1	12.0558
12.0558	DCB_se2_ag2_f_01 - phones	N	12.0858
12.0858	DCB_se2_ag2_f_01 - phones	D	12.1158
12.1158	DCB_se2_ag2_f_01 - phones	AH0	12.1458
12.1158	DCB_se2_ag2_f_01 - words	of	12.1758
12.1458	DCB_se2_ag2_f_01 - phones	V	12.1758
12.1758	DCB_se2_ag2_f_01 - phones	R	12.2058
12.1758	DCB_se2_ag2_f_01 - words	refer	12.4658
12.2058	DCB_se2_ag2_f_01 - phones	AH0	12.2558
12.2558	DCB_se2_ag2_f_01 - phones	F	12.3558
12.3558	DCB_se2_ag2_f_01 - phones	ER1	12.4658
12.4658	DCB_se2_ag2_f_01 - phones	T	12.5758
12.4658	DCB_se2_ag2_f_01 - words	to	12.6158
12.5758	DCB_se2_ag2_f_01 - phones	UW1	12.6158
12.6158	DCB_se2_ag2_f_01 - phones	IH0	12.6558
12.6158	DCB_se2_ag2_f_01 - words	it	12.6958
12.6558	DCB_se2_ag2_f_01 - phones	T	12.6958
12.6958	DCB_se2_ag2_f_01 - phones	EH1	12.7858
12.6958	DCB_se2_ag2_f_01 - words	as	12.8558
12.7858	DCB_se2_ag2_f_01 - phones	Z	12.8558
12.8558	DCB_se2_ag2_f_01 - phones	HH	12.9258
12.8558	DCB_se2_ag2_f_01 - words	hillcrest	13.5158
12.9258	DCB_se2_ag2_f_01 - phones	IH1	12.9958
12.9958	DCB_se2_ag2_f_01 - phones	L	13.0958
13.0958	DCB_se2_ag2_f_01 - phones	K	13.2158
13.2158	DCB_se2_ag2_f_01 - phones	R	13.2558
13.2558	DCB_se2_ag2_f_01 - phones	EH0	13.4258
13.4258	DCB_se2_ag2_f_01 - phones	S	13.4658
13.4658	DCB_se2_ag2_f_01 - phones	T	13.5158
13.5158	DCB_se2_ag2_f_01 - phones	IH0	13.5558
13.5158	DCB_se2_ag2_f_01 - words	it	13.5958
13.5558	DCB_se2_ag2_f_01 - phones	T	13.5958
13.5958	DCB_se2_ag2_f_01 - phones	S	13.6458
13.5958	DCB_se2_ag2_f_01 - words	s	13.6458
13.6458	DCB_se2_ag2_f_01 - phones	N	13.7058
13.6458	DCB_se2_ag2_f_01 - words	not	13.8258
13.7058	DCB_se2_ag2_f_01 - phones	AA1	13.7958
13.7958	DCB_se2_ag2_f_01 - phones	T	13.8258
13.8258	DCB_se2_ag2_f_01 - phones	L	13.8658
13.8258	DCB_se2_ag2_f_01 - words	like	14.0158
13.8658	DCB_se2_ag2_f_01 - phones	AY1	13.8958
13.8958	DCB_se2_ag2_f_01 - phones	K	14.0158
14.0158	DCB_se2_ag2_f_01 - words	a	14.0958
14.0158	DCB_se2_ag2_f_01 - phones	AH0	14.0958
14.0958	DCB_se2_ag2_f_01 - phones	N	14.2058
14.0958	DCB_se2_ag2_f_01 - words	neighborhood	14.7658
14.2058	DCB_se2_ag2_f_01 - phones	EY1	14.3058
14.3058	DCB_se2_ag2_f_01 - phones	B	14.3858
14.3858	DCB_se2_ag2_f_01 - phones	ER0	14.4658
14.4658	DCB_se2_ag2_f_01 - phones	HH	14.5558
14.5558	DCB_se2_ag2_f_01 - phones	UH2	14.7358
14.7358	DCB_se2_ag2_f_01 - phones	D	14.7658
14.7658	DCB_se2_ag2_f_01 - phones	IH0	14.8658
14.7658	DCB_se2_ag2_f_01 - words	it	14.9058
14.8658	DCB_se2_ag2_f_01 - phones	T	14.9058
14.9058	DCB_se2_ag2_f_01 - words	s	14.9858
14.9058	DCB_se2_ag2_f_01 - phones	Z	14.9858
14.9858	DCB_se2_ag2_f_01 - phones	M	15.0958
14.9858	DCB_se2_ag2_f_01 - words	more	15.2058
15.0958	DCB_se2_ag2_f_01 - phones	AO1	15.1558
15.1558	DCB_se2_ag2_f_01 - phones	R	15.2058
15.2058	DCB_se2_ag2_f_01 - phones	F	15.3758
15.2058	DCB_se2_ag2_f_01 - words	for	15.5058
15.3758	DCB_se2_ag2_f_01 - phones	AO1	15.4558
15.4558	DCB_se2_ag2_f_01 - phones	R	15.5058
15.5058	DCB_se2_ag2_f_01 - phones	sp	15.5358
15.5358	DCB_se2_ag2_f_01 - phones	L	15.5858
15.5358	DCB_se2_ag2_f_01 - words	like	15.8058
15.5858	DCB_se2_ag2_f_01 - phones	AY1	15.6558
15.6558	DCB_se2_ag2_f_01 - phones	K	15.8058
15.8058	DCB_se2_ag2_f_01 - phones	OW1	15.9058
15.8058	DCB_se2_ag2_f_01 - words	older	16.2558
15.9058	DCB_se2_ag2_f_01 - phones	L	15.9858
15.9858	DCB_se2_ag2_f_01 - phones	D	16.0658
16.0658	DCB_se2_ag2_f_01 - phones	ER0	16.2558
16.7374	DCB_se2_ag2_f_01 - phones	sil	16.7774
16.7774	DCB_se2_ag2_f_01 - phones	R	16.8274
16.7774	DCB_se2_ag2_f_01 - words	retired	17.4374
16.8274	DCB_se2_ag2_f_01 - phones	IY0	16.8874
16.8874	DCB_se2_ag2_f_01 - phones	T	17.0374
17.0374	DCB_se2_ag2_f_01 - phones	AY1	17.3474
17.3474	DCB_se2_ag2_f_01 - phones	ER0	17.3974
17.3974	DCB_se2_ag2_f_01 - phones	D	17.4374
17.9254	DCB_int_01 - phones	HH	17.9854
17.9254	DCB_int_01 - words	hillcrest	18.3654
17.9854	DCB_int_01 - phones	IH1	18.0454
18.0454	DCB_int_01 - phones	L	18.1154
18.1154	DCB_int_01 - phones	K	18.2254
18.1815	DCB_se2_ag2_f_01 - phones	P	18.2415
18.1815	DCB_se2_ag2_f_01 - words	people	18.5315
18.2254	DCB_int_01 - phones	R	18.2554
18.2415	DCB_se2_ag2_f_01 - phones	IY1	18.2915
18.2554	DCB_int_01 - phones	EH0	18.3054
18.2915	DCB_se2_ag2_f_01 - phones	P	18.3915
18.3054	DCB_int_01 - phones	S	18.3354
18.3354	DCB_int_01 - phones	T	18.3654
18.3654	DCB_int_01 - phones	HH	18.4054
18.3654	DCB_int_01 - words	where	18.5654
18.3915	DCB_se2_ag2_f_01 - phones	AH0	18.4915
18.4054	DCB_int_01 - phones	W	18.4354
18.4354	DCB_int_01 - phones	EH1	18.4754
18.4754	DCB_int_01 - phones	R	18.5654
18.4915	DCB_se2_ag2_f_01 - phones	L	18.5315
18.5315	DCB_se2_ag2_f_01 - phones	sp	19.4498
18.5654	DCB_int_01 - words	s	18.6154
18.5654	DCB_int_01 - phones	S	18.6154
18.6154	DCB_int_01 - phones	HH	18.6554
18.6154	DCB_int_01 - words	hillcrest	19.2954
18.6554	DCB_int_01 - phones	IH1	18.6954
18.6954	DCB_int_01 - phones	L	18.7854
18.7854	DCB_int_01 - phones	K	18.9154
18.9154	DCB_int_01 - phones	R	18.9454
18.9454	DCB_int_01 - phones	EH0	19.0054
19.0054	DCB_int_01 - phones	S	19.0354
19.0354	DCB_int_01 - phones	T	19.2954
19.4498	DCB_se2_ag2_f_01 - phones	IH1	19.5498
19.4498	DCB_se2_ag2_f_01 - words	it	19.5898
19.5498	DCB_se2_ag2_f_01 - phones	T	19.5898
19.5898	DCB_se2_ag2_f_01 - words	s	19.7298
19.5898	DCB_se2_ag2_f_01 - phones	Z	19.7298
19.7298	DCB_se2_ag2_f_01 - phones	AO1	19.8398
19.7298	DCB_se2_ag2_f_01 - words	off	19.9598
19.8398	DCB_se2_ag2_f_01 - phones	F	19.9598
19.9598	DCB_se2_ag2_f_01 - phones	AH1	19.9898
19.9598	DCB_se2_ag2_f_01 - words	of	20.0198
19.9898	DCB_se2_ag2_f_01 - phones	V	20.0198
20.0198	DCB_se2_ag2_f_01 - phones	AE2	20.1498
20.0198	DCB_se2_ag2_f_01 - words	alabama	20.5698
20.1498	DCB_se2_ag2_f_01 - phones	L	20.2198
20.2198	DCB_se2_ag2_f_01 - phones	AH0	20.2898
20.2898	DCB_se2_ag2_f_01 - phones	B	20.3498
20.3498	DCB_se2_ag2_f_01 - phones	AE1	20.4498
20.4498	DCB_se2_ag2_f_01 - phones	M	20.5398
20.5398	DCB_se2_ag2_f_01 - phones	AH0	20.5698
20.5698	DCB_se2_ag2_f_01 - phones	AE1	20.8298
20.5698	DCB_se2_ag2_f_01 - words	avenue	21.1998
20.8298	DCB_se2_ag2_f_01 - phones	V	20.8998
20.8998	DCB_se2_ag2_f_01 - phones	AH0	20.9498
20.9498	DCB_se2_ag2_f_01 - phones	N	21.0598
21.0598	DCB_se2_ag2_f_01 - phones	UW2	21.1998
21.1998	DCB_se2_ag2_f_01 - phones	sp	22.9782
21.6647	DCB_int_01 - phones	sil	21.7247
21.7247	DCB_int_01 - phones	M	22.1547
21.7247	DCB_int_01 - words	mm	22.1547
22.1547	DCB_int_01 - phones	sp	22.1947
22.9782	DCB_se2_ag2_f_01 - phones	AH0	23.0082
22.9782	DCB_se2_ag2_f_01 - words	and	23.0382
23.0082	DCB_se2_ag2_f_01 - phones	N	23.0382
23.0382	DCB_se2_ag2_f_01 - phones	IH0	23.0882
23.0382	DCB_se2_ag2_f_01 - words	it	23.1382
23.0882	DCB_se2_ag2_f_01 - phones	T	23.1382
23.1382	DCB_se2_ag2_f_01 - phones	Z	23.2082
23.1382	DCB_se2_ag2_f_01 - words	s	23.2082
23.2082	DCB_se2_ag2_f_01 - phones	AO1	23.3782
23.2082	DCB_se2_ag2_f_01 - words	all	23.4382
23.3782	DCB_se2_ag2_f_01 - phones	L	23.4382
23.4382	DCB_se2_ag2_f_01 - phones	HH	23.5282
23.4382	DCB_se2_ag2_f_01 - words	houses	23.8582
23.5282	DCB_se2_ag2_f_01 - phones	AW1	23.6982
23.6982	DCB_se2_ag2_f_01 - phones	S	23.7582
23.7582	DCB_se2_ag2_f_01 - phones	IH0	23.7982
23.7982	DCB_se2_ag2_f_01 - phones	Z	23.8582
23.8582	DCB_se2_ag2_f_01 - phones	IH0	23.9082
23.8582	DCB_se2_ag2_f_01 - words	it	23.9482
23.9082	DCB_se2_ag2_f_01 - phones	T	23.9482
23.9482	DCB_se2_ag2_f_01 - words	s	24.0082
23.9482	DCB_se2_ag2_f_01 - phones	S	24.0082
24.0082	DCB_se2_ag2_f_01 - phones	R	24.0782
24.0082	DCB_se2_ag2_f_01 - words	right	24.1982
24.0782	DCB_se2_ag2_f_01 - phones	AY1	24.1282
24.1282	DCB_se2_ag2_f_01 - phones	T	24.1982
24.1982	DCB_se2_ag2_f_01 - phones	B	24.2482
24.1982	DCB_se2_ag2_f_01 - words	before	24.7482
24.2482	DCB_se2_ag2_f_01 - phones	IY2	24.3182
24.3182	DCB_se2_ag2_f_01 - phones	F	24.4482
24.4482	DCB_se2_ag2_f_01 - phones	AO1	24.6582
24.6582	DCB_se2_ag2_f_01 - phones	R	24.7482
24.7482	DCB_se2_ag2_f_01 - phones	DH	24.8282
24.7482	DCB_se2_ag2_f_01 - words	the	24.9182
24.8282	DCB_se2_ag2_f_01 - phones	AH0	24.9182
24.9182	DCB_se2_ag2_f_01 - phones	B	25.0182
24.9182	DCB_se2_ag2_f_01 - words	borderline	25.4782
25.0182	DCB_se2_ag2_f_01 - phones	AO1	25.0982
25.0982	DCB_se2_ag2_f_01 - phones	R	25.1282
25.1282	DCB_se2_ag2_f_01 - phones	D	25.1582
25.1582	DCB_se2_ag2_f_01 - phones	ER0	25.2182
25.2182	DCB_se2_ag2_f_01 - phones	L	25.2882
25.2882	DCB_se2_ag2_f_01 - phones	AY2	25.4382
25.4382	DCB_se2_ag2_f_01 - phones	N	25.4782
25.4782	DCB_se2_ag2_f_01 - phones	AH1	25.5282
25.4782	DCB_se2_ag2_f_01 - words	of	25.5882
25.5282	DCB_se2_ag2_f_01 - phones	V	25.5882
25.5882	DCB_se2_ag2_f_01 - phones	sp	25.6182
25.6182	DCB_se2_ag2_f_01 - phones	M	25.7682
25.6182	DCB_se2_ag2_f_01 - words	maryland	26.3982
25.7682	DCB_se2_ag2_f_01 - phones	EH1	25.9082
25.9082	DCB_se2_ag2_f_01 - phones	R	25.9482
25.9482	DCB_se2_ag2_f_01 - phones	AH0	26.0882
26.0882	DCB_se2_ag2_f_01 - phones	L	26.1282
26.1282	DCB_se2_ag2_f_01 - phones	AH0	26.1582
26.1582	DCB_se2_ag2_f_01 - phones	N	26.1882
26.1882	DCB_se2_ag2_f_01 - phones	D	26.3982
26.9823	DCB_int_01 - words	i	27.1023
26.9823	DCB_int_01 - phones	AY1	27.1023
27.1023	DCB_int_01 - phones	N	27.1523
27.1023	DCB_int_01 - words	know	27.1823
27.1523	DCB_int_01 - phones	OW1	27.1823
27.1823	DCB_int_01 - phones	W	27.2123
27.1823	DCB_int_01 - words	where	27.2723
27.2123	DCB_int_01 - phones	EH1	27.2423
27.2423	DCB_int_01 - phones	R	27.2723
27.2723	DCB_int_01 - phones	Y	27.3123
27.2723	DCB_int_01 - words	you're	27.3723
27.3123	DCB_int_01 - phones	UW1	27.3423
27.3423	DCB_int_01 - phones	R	27.3723
27.3723	DCB_int_01 - phones	T	27.4223
27.3723	DCB_int_01 - words	talking	27.5723
27.4223	DCB_int_01 - phones	AO1	27.4823
27.4823	DCB_int_01 - phones	K	27.5123
27.5123	DCB_int_01 - phones	IH0	27.5423
27.5423	DCB_int_01 - phones	NG	27.5723
27.5723	DCB_int_01 - phones	AH0	27.6023
27.5723	DCB_int_01 - words	about	27.7123
27.6023	DCB_int_01 - phones	B	27.6323
27.6323	DCB_int_01 - phones	AW1	27.6623
27.6623	DCB_int_01 - phones	T	27.7123
27.7123	DCB_int_01 - phones	sp	27.7423
27.7423	DCB_int_01 - phones	N	27.7823
27.7423	DCB_int_01 - words	now	27.9023
27.7823	DCB_int_01 - phones	AW1	27.9023
27.8891	DCB_se2_ag2_f_01 - phones	sil	27.9291
27.9023	DCB_int_01 - phones	sp	29.4319
27.9291	DCB_se2_ag2_f_01 - phones	M	28.1991
27.9291	DCB_se2_ag2_f_01 - words	mm-hm	28.4891
28.1991	DCB_se2_ag2_f_01 - phones	HH	28.2491
28.2491	DCB_se2_ag2_f_01 - phones	M	28.4891
28.4891	DCB_se2_ag2_f_01 - phones	sp	31.0817
29.4319	DCB_int_01 - phones	HH	29.4719
29.4319	DCB_int_01 - words	have	29.5619
29.4719	DCB_int_01 - phones	AE1	29.5019
29.5019	DCB_int_01 - phones	V	29.5619
29.5619	DCB_int_01 - phones	Y	29.5919
29.5619	DCB_int_01 - words	you	29.6319
29.5919	DCB_int_01 - phones	UW1	29.6319
29.6319	DCB_int_01 - phones	L	29.6919
29.6319	DCB_int_01 - words	lived	29.8219
29.6919	DCB_int_01 - phones	IH1	29.7319
29.7319	DCB_int_01 - phones	V	29.7819
29.7819	DCB_int_01 - phones	D	29.8219
29.8219	DCB_int_01 - phones	EH1	29.9019
29.8219	DCB_int_01 - words	anywhere	30.2019
29.9019	DCB_int_01 - phones	N	29.9419
29.9419	DCB_int_01 - phones	IY0	30.0119
30.0119	DCB_int_01 - phones	W	30.0919
30.0919	DCB_int_01 - phones	EH2	30.1619
30.1619	DCB_int_01 - phones	R	30.2019
30.2019	DCB_int_01 - phones	sp	30.2319
30.2319	DCB_int_01 - phones	EH1	30.2619
30.2319	DCB_int_01 - words	else	30.5119
30.2619	DCB_int_01 - phones	L	30.3219
30.3219	DCB_int_01 - phones	S	30.5119
31.0817	DCB_se2_ag2_f_01 - phones	N	31.2017
31.0817	DCB_se2_ag2_f_01 - words	now	31.3817
31.2017	DCB_se2_ag2_f_01 - phones	AW1	31.3817
31.3817	DCB_se2_ag2_f_01 - phones	AY1	31.4317
31.3817	DCB_se2_ag2_f_01 - words	i	31.4317
31.4317	DCB_se2_ag2_f_01 - phones	D	31.5317
31.4317	DCB_se2_ag2_f_01 - words	do	31.6117
31.5317	DCB_se2_ag2_f_01 - phones	UW1	31.6117
31.6117	DCB_se2_ag2_f_01 - phones	sp	31.7717
31.7717	DCB_se2_ag2_f_01 - words	i	31.9017
31.7717	DCB_se2_ag2_f_01 - phones	AY1	31.9017
31.9017	DCB_se2_ag2_f_01 - phones	L	31.9517
31.9017	DCB_se2_ag2_f_01 - words	live	32.0517
31.9517	DCB_se2_ag2_f_01 - phones	IH1	31.9917
31.9917	DCB_se2_ag2_f_01 - phones	V	32.0517
32.0517	DCB_se2_ag2_f_01 - phones	IH0	32.0917
32.0517	DCB_se2_ag2_f_01 - words	in	32.1517
32.0917	DCB_se2_ag2_f_01 - phones	N	32.1517
32.1517	DCB_se2_ag2_f_01 - phones	N	32.1817
32.1517	DCB_se2_ag2_f_01 - words	northeast	32.6117
32.1817	DCB_se2_ag2_f_01 - phones	AO2	32.2217
32.2217	DCB_se2_ag2_f_01 - phones	R	32.2817
32.2817	DCB_se2_ag2_f_01 - phones	TH	32.3917
32.3917	DCB_se2_ag2_f_01 - phones	IY1	32.5017
32.5017	DCB_se2_ag2_f_01 - phones	S	32.5817
32.5817	DCB_se2_ag2_f_01 - phones	T	32.6117
32.6117	DCB_se2_ag2_f_01 - phones	N	32.6617
32.6117	DCB_se2_ag2_f_01 - words	now	32.8517
32.6617	DCB_se2_ag2_f_01 - phones	AW1	32.8517
32.8517	DCB_se2_ag2_f_01 - phones	sp	32.9417
35.2721	DCB_int_01 - phones	sil	35.3021
35.3021	DCB_int_01 - phones	AE1	35.3521
35.3021	DCB_int_01 - words	and	35.7621
35.3521	DCB_int_01 - phones	N	35.7621
35.7621	DCB_int_01 - phones	sp	35.8021
35.8021	DCB_int_01 - phones	HH	35.8321
35.8021	DCB_int_01 - words	where	35.9521
35.8321	DCB_int_01 - phones	W	35.8821
35.8821	DCB_int_01 - phones	EH1	35.9221
35.9221	DCB_int_01 - phones	R	35.9521
35.9521	DCB_int_01 - phones	D	35.9821
35.9521	DCB_int_01 - words	d	35.9821
35.9821	DCB_int_01 - phones	Y	36.0121
35.9821	DCB_int_01 - words	you	36.0421
36.0121	DCB_int_01 - phones	UW1	36.0421
36.0421	DCB_int_01 - phones	G	36.0721
36.0421	DCB_int_01 - words	go	36.1221
36.0721	DCB_int_01 - phones	OW1	36.1221
36.1221	DCB_int_01 - phones	T	36.1521
36.1221	DCB_int_01 - words	to	36.1921
36.1521	DCB_int_01 - phones	AH0	36.1921
36.1921	DCB_int_01 - phones	S	36.2721
36.1921	DCB_int_01 - words	school	36.4321
36.2721	DCB_int_01 - phones	K	36.3121
36.3121	DCB_int_01 - phones	UW1	36.3521
36.3521	DCB_int_01 - phones	L	36.4321
36.4321	DCB_int_01 - phones	sp	36.4721
36.8757	DCB_se2_ag2_f_01 - phones	TN	37.5157
36.8757	DCB_se2_ag2_f_01 - words	rdx	37.5157
37.6177	DCB_se2_ag2_f_01 - phones	sil	37.6477
37.6477	DCB_se2_ag2_f_01 - phones	TN	38.3877
37.6477	DCB_se2_ag2_f_01 - words	rdx	38.3877
37.6890	DCB_int_01 - phones	TN	38.9290
37.6890	DCB_int_01 - words	rdx	38.9290
38.3877	DCB_se2_ag2_f_01 - phones	sp	38.9270
38.9270	DCB_se2_ag2_f_01 - phones	M	39.0270
38.9270	DCB_se2_ag2_f_01 - words	mm-hm	39.2670
39.0270	DCB_se2_ag2_f_01 - phones	HH	39.2070
39.2070	DCB_se2_ag2_f_01 - phones	M	39.2670
39.2670	DCB_se2_ag2_f_01 - phones	sp	44.5753
42.0874	DCB_int_01 - phones	sil	42.1174
42.1174	DCB_int_01 - phones	AE1	42.1674
42.1174	DCB_int_01 - words	and	42.5474
42.1674	DCB_int_01 - phones	N	42.5474
42.5474	DCB_int_01 - phones	sp	42.5774
42.5774	DCB_int_01 - phones	S	42.6774
42.5774	DCB_int_01 - words	so	42.7674
42.6774	DCB_int_01 - phones	OW1	42.7674
42.7674	DCB_int_01 - phones	K	42.8874
42.7674	DCB_int_01 - words	currently	43.1874
42.8874	DCB_int_01 - phones	ER1	43.0174
43.0174	DCB_int_01 - phones	AH0	43.0474
43.0474	DCB_int_01 - phones	N	43.0774
43.0774	DCB_int_01 - phones	T	43.1174
43.1174	DCB_int_01 - phones	L	43.1474
43.1474	DCB_int_01 - phones	IY0	43.1874
43.1874	DCB_int_01 - phones	W	43.2374
43.1874	DCB_int_01 - words	what	43.3174
43.2374	DCB_int_01 - phones	AH1	43.2774
43.2774	DCB_int_01 - phones	T	43.3174
43.3174	DCB_int_01 - words	s	43.3774
43.3174	DCB_int_01 - phones	S	43.3774
43.3774	DCB_int_01 - phones	Y	43.4174
43.3774	DCB_int_01 - words	your	43.4974
43.4174	DCB_int_01 - phones	UH1	43.4474
43.4474	DCB_int_01 - phones	R	43.4974
43.4974	DCB_int_01 - phones	AA2	43.5774
43.4974	DCB_int_01 - words	occupation	44.2374
43.5774	DCB_int_01 - phones	K	43.6674
43.6674	DCB_int_01 - phones	Y	43.7074
43.7074	DCB_int_01 - phones	AH0	43.7374
43.7374	DCB_int_01 - phones	P	43.8174
43.8174	DCB_int_01 - phones	EY1	43.9474
43.9474	DCB_int_01 - phones	SH	44.0474
44.0474	DCB_int_01 - phones	AH0	44.0874
44.0874	DCB_int_01 - phones	N	44.2374
44.5753	DCB_se2_ag2_f_01 - phones	spn	44.9553
44.5753	DCB_se2_ag2_f_01 - words	<unk>	44.9553
44.9553	DCB_se2_ag2_f_01 - phones	sp	45.1353
45.1829	DCB_se2_ag2_f_01 - words	a	45.2729
45.1829	DCB_se2_ag2_f_01 - phones	AH0	45.2729
45.2729	DCB_se2_ag2_f_01 - phones	M	45.4029
45.2729	DCB_se2_ag2_f_01 - words	membership	46.0029
45.4029	DCB_se2_ag2_f_01 - phones	EH1	45.4529
45.4529	DCB_se2_ag2_f_01 - phones	M	45.5029
45.5029	DCB_se2_ag2_f_01 - phones	B	45.5429
45.5429	DCB_se2_ag2_f_01 - phones	ER0	45.6129
45.6129	DCB_se2_ag2_f_01 - phones	SH	45.7529
45.7529	DCB_se2_ag2_f_01 - phones	IH2	45.9529
45.9529	DCB_se2_ag2_f_01 - phones	P	46.0029
46.0029	DCB_se2_ag2_f_01 - phones	sp	46.0929
46.0929	DCB_se2_ag2_f_01 - phones	K	46.1929
46.0929	DCB_se2_ag2_f_01 - words	coordinator	46.7229
46.1929	DCB_se2_ag2_f_01 - phones	OW0	46.2229
46.2229	DCB_se2_ag2_f_01 - phones	AO1	46.2529
46.2529	DCB_se2_ag2_f_01 - phones	R	46.2929
46.2929	DCB_se2_ag2_f_01 - phones	D	46.3229
46.3229	DCB_se2_ag2_f_01 - phones	AH0	46.3529
46.3529	DCB_se2_ag2_f_01 - phones	N	46.4129
46.4129	DCB_se2_ag2_f_01 - phones	EY2	46.5629
46.5629	DCB_se2_ag2_f_01 - phones	T	46.6129
46.6129	DCB_se2_ag2_f_01 - phones	ER0	46.7229
46.7229	DCB_se2_ag2_f_01 - phones	sp	46.8329
49.8062	DCB_se2_ag2_f_01 - phones	F	49.8662
49.8062	DCB_se2_ag2_f_01 - words	for	49.9662
49.8662	DCB_se2_ag2_f_01 - phones	AO1	49.8962
49.8962	DCB_se2_ag2_f_01 - phones	R	49.9662
49.9662	DCB_se2_ag2_f_01 - phones	TN	51.0562
49.9662	DCB_se2_ag2_f_01 - words	rdx	51.0562
51.9597	DCB_int_01 - phones	DH	52.0197
51.9597	DCB_int_01 - words	the	52.0697
52.0197	DCB_int_01 - phones	AH0	52.0697
52.0697	DCB_int_01 - phones	sp	52.1197
52.1197	DCB_int_01 - phones	P	52.2397
52.1197	DCB_int_01 - words	premier	52.8197
52.2397	DCB_int_01 - phones	R	52.2797
52.2797	DCB_int_01 - phones	IY0	52.3297
52.3297	DCB_int_01 - phones	M	52.4397
52.4397	DCB_int_01 - phones	IH1	52.6697
52.6697	DCB_int_01 - phones	R	52.8197
52.8197	DCB_int_01 - phones	sp	52.8497
52.8497	DCB_int_01 - phones	AA1	52.9397
52.8497	DCB_int_01 - words	are	52.9697
52.9397	DCB_int_01 - phones	R	52.9697
52.9697	DCB_int_01 - phones	Y	52.9997
52.9697	DCB_int_01 - words	you	53.0397
52.9997	DCB_int_01 - phones	UW1	53.0397
53.0397	DCB_int_01 - phones	AO1	53.1197
53.0397	DCB_int_01 - words	all	53.1697
53.1197	DCB_int_01 - phones	L	53.1697
53.1697	DCB_int_01 - phones	P	53.2497
53.1697	DCB_int_01 - words	premier	53.5197
53.2497	DCB_int_01 - phones	R	53.2797
53.2797	DCB_int_01 - phones	EH0	53.3097
53.3097	DCB_int_01 - phones	M	53.3697
53.3697	DCB_int_01 - phones	IH1	53.4697
53.4697	DCB_int_01 - phones	R	53.5197
53.5197	DCB_int_01 - phones	ER0	53.6497
53.5197	DCB_int_01 - words	or	53.6497
53.6497	DCB_int_01 - phones	IH0	53.7197
53.6497	DCB_int_01 - words	elite	53.9897
53.7197	DCB_int_01 - phones	L	53.8097
53.8097	DCB_int_01 - phones	IY1	53.9497
53.9497	DCB_int_01 - phones	T	53.9897
54.4354	DCB_int_01 - phones	N	54.5154
54.4354	DCB_int_01 - words	no	54.5754
54.4396	DCB_se2_ag2_f_01 - phones	sil	54.5196
54.5154	DCB_int_01 - phones	OW1	54.5754
54.5196	DCB_se2_ag2_f_01 - phones	P	54.5496
54.5196	DCB_se2_ag2_f_01 - words	premier	55.0996
54.5496	DCB_se2_ag2_f_01 - phones	R	54.5896
54.5754	DCB_int_01 - phones	IH0	54.6454
54.5754	DCB_int_01 - words	elite	54.9354
54.5896	DCB_se2_ag2_f_01 - phones	IY0	54.6496
54.6454	DCB_int_01 - phones	L	54.7354
54.6496	DCB_se2_ag2_f_01 - phones	M	54.7096
54.7096	DCB_se2_ag2_f_01 - phones	IH1	55.0696
54.7354	DCB_int_01 - phones	IY1	54.8454
54.8454	DCB_int_01 - phones	T	54.9354
54.9354	DCB_int_01 - phones	IH1	55.0754
54.9354	DCB_int_01 - words	is	55.3754
55.0696	DCB_se2_ag2_f_01 - phones	R	55.0996
55.0754	DCB_int_01 - phones	Z	55.3754
55.0996	DCB_se2_ag2_f_01 - phones	sp	55.8801
55.4343	DCB_int_01 - phones	K	55.4843
55.4343	DCB_int_01 - words	clubhou-	55.7243
55.4843	DCB_int_01 - phones	L	55.5243
55.5243	DCB_int_01 - phones	AH1	55.5543
55.5543	DCB_int_01 - phones	B	55.6043
55.6043	DCB_int_01 - phones	HH	55.6343
55.6343	DCB_int_01 - phones	AW2	55.7243
55.7243	DCB_int_01 - phones	IH1	55.8343
55.7243	DCB_int_01 - words	is	55.9543
55.8343	DCB_int_01 - phones	Z	55.9543
55.8801	DCB_se2_ag2_f_01 - phones	M	56.1401
55.8801	DCB_se2_ag2_f_01 - words	mm-hm	56.3901
55.9543	DCB_int_01 - phones	sp	56.0943
56.0943	DCB_int_01 - phones	EH1	56.1243
56.0943	DCB_int_01 - words	fbr	56.5243
56.1243	DCB_int_01 - phones	F	56.1543
56.1401	DCB_se2_ag2_f_01 - phones	HH	56.2801
56.1543	DCB_int_01 - phones	B	56.2043
56.2043	DCB_int_01 - phones	IY1	56.2843
56.2801	DCB_se2_ag2_f_01 - phones	M	56.3901
56.2843	DCB_int_01 - phones	AA1	56.3543
56.3543	DCB_int_01 - phones	R	56.5243
56.3901	DCB_se2_ag2_f_01 - phones	sp	56.5201
56.5201	DCB_se2_ag2_f_01 - phones	W	56.5901
56.5201	DCB_se2_ag2_f_01 - words	we're	56.6501
56.5243	DCB_int_01 - phones	sp	56.6543
56.5901	DCB_se2_ag2_f_01 - phones	IH1	56.6201
56.6201	DCB_se2_ag2_f_01 - phones	R	56.6501
56.6501	DCB_se2_ag2_f_01 - phones	P	56.6801
56.6501	DCB_se2_ag2_f_01 - words	premier	57.1301
56.6543	DCB_int_01 - phones	S	56.6843
56.6543	DCB_int_01 - words	so	56.7543
56.6801	DCB_se2_ag2_f_01 - phones	R	56.7201
56.6843	DCB_int_01 - phones	OW1	56.7543
56.7201	DCB_se2_ag2_f_01 - phones	EH0	56.9001
56.7543	DCB_int_01 - phones	Y	56.8143
56.7543	DCB_int_01 - words	y'all	56.9643
56.8143	DCB_int_01 - phones	AO2	56.9143
56.9001	DCB_se2_ag2_f_01 - phones	M	56.9601
56.9143	DCB_int_01 - phones	L	56.9643
56.9601	DCB_se2_ag2_f_01 - phones	IH1	57.1001
56.9643	DCB_int_01 - phones	ER0	57.1243
56.9643	DCB_int_01 - words	are	57.1243
57.1001	DCB_se2_ag2_f_01 - phones	R	57.1301
57.1243	DCB_int_01 - phones	sp	57.1843
57.1301	DCB_se2_ag2_f_01 - phones	sp	57.1701
57.1843	DCB_int_01 - phones	P	57.2243
57.1843	DCB_int_01 - words	premier	57.6543
57.2243	DCB_int_01 - phones	R	57.2743
57.2276	DCB_se2_ag2_f_01 - words	<unk>	63.7776
57.2276	DCB_se2_ag2_f_01 - phones	spn	63.7776
57.2743	DCB_int_01 - phones	IY0	57.3843
57.3843	DCB_int_01 - phones	M	57.4143
57.4143	DCB_int_01 - phones	IH1	57.5943
57.5943	DCB_int_01 - phones	R	57.6543
57.6543	DCB_int_01 - phones	sp	57.6843
57.6843	DCB_int_01 - phones	R	57.7543
57.6843	DCB_int_01 - words	richard	58.1543
57.7543	DCB_int_01 - phones	IH1	57.8143
57.8143	DCB_int_01 - phones	CH	57.9243
57.9243	DCB_int_01 - phones	ER0	57.9743
57.9743	DCB_int_01 - phones	D	58.1543
58.1543	DCB_int_01 - phones	IH1	58.1843
58.1543	DCB_int_01 - words	england	58.4243
58.1843	DCB_int_01 - phones	NG	58.2143
58.2143	DCB_int_01 - phones	G	58.2843
58.2843	DCB_int_01 - phones	L	58.3343
58.3343	DCB_int_01 - phones	AH0	58.3643
58.3643	DCB_int_01 - phones	N	58.3943
58.3943	DCB_int_01 - phones	D	58.4243
58.4243	DCB_int_01 - phones	K	58.4843
58.4243	DCB_int_01 - words	club	58.5743
58.4843	DCB_int_01 - phones	L	58.5143
58.5143	DCB_int_01 - phones	AH1	58.5443
58.5443	DCB_int_01 - phones	B	58.5743
58.5743	DCB_int_01 - phones	sp	59.2580
59.2580	DCB_int_01 - phones	HH	59.2880
59.2580	DCB_int_01 - words	whatever	59.9480
59.2880	DCB_int_01 - phones	W	59.3280
59.3280	DCB_int_01 - phones	AH2	59.3680
59.3680	DCB_int_01 - phones	T	59.4780
59.4780	DCB_int_01 - phones	EH1	59.5080
59.5080	DCB_int_01 - phones	V	59.5580
59.5580	DCB_int_01 - phones	ER0	59.9480
60.1435	DCB_int_01 - phones	sil	60.3735
60.3735	DCB_int_01 - phones	AH1	60.5735
60.3735	DCB_int_01 - words	um	60.6535
60.5735	DCB_int_01 - phones	M	60.6535
60.6535	DCB_int_01 - phones	sp	60.8435
60.8435	DCB_int_01 - phones	N	60.9335
60.8435	DCB_int_01 - words	no	61.0335
60.9335	DCB_int_01 - phones	OW1	61.0335
61.0335	DCB_int_01 - phones	Y	61.0935
61.0335	DCB_int_01 - words	y'all	61.2535
61.0935	DCB_int_01 - phones	AO2	61.1935
61.1935	DCB_int_01 - phones	L	61.2535
61.2535	DCB_int_01 - words	are	61.3135
61.2535	DCB_int_01 - phones	ER0	61.3135
61.3135	DCB_int_01 - phones	P	61.3935
61.3135	DCB_int_01 - words	pretty	61.5135
61.3935	DCB_int_01 - phones	R	61.4235
61.4235	DCB_int_01 - phones	IH1	61.4535
61.4535	DCB_int_01 - phones	T	61.4835
61.4835	DCB_int_01 - phones	IY0	61.5135
61.5135	DCB_int_01 - phones	Y	61.5435
61.5135	DCB_int_01 - words	y'all	61.7035
61.5435	DCB_int_01 - phones	AO2	61.6235
61.6235	DCB_int_01 - phones	L	61.7035
61.7035	DCB_int_01 - phones	G	61.7535
61.7035	DCB_int_01 - words	good	61.8535
61.7535	DCB_int_01 - phones	UH1	61.8235
61.8235	DCB_int_01 - phones	D	61.8535
61.8535	DCB_int_01 - phones	Y	61.9135
61.8535	DCB_int_01 - words	y'all	62.0335
61.9135	DCB_int_01 - phones	AO2	62.0035
62.0035	DCB_int_01 - phones	L	62.0335
62.0335	DCB_int_01 - phones	B	62.0635
62.0335	DCB_int_01 - words	be	62.0935
62.0635	DCB_int_01 - phones	IY0	62.0935
62.0935	DCB_int_01 - phones	sp	62.2035
62.2035	DCB_int_01 - phones	Y	62.2535
62.2035	DCB_int_01 - words	y'all	62.4035
62.2535	DCB_int_01 - phones	AO2	62.3735
62.3735	DCB_int_01 - phones	L	62.4035
62.4035	DCB_int_01 - phones	P	62.4335
62.4035	DCB_int_01 - words	pretty	62.6035
62.4335	DCB_int_01 - phones	R	62.4635
62.4635	DCB_int_01 - phones	IH1	62.5035
62.5035	DCB_int_01 - phones	T	62.5435
62.5435	DCB_int_01 - phones	IY0	62.6035
62.6035	DCB_int_01 - phones	G	62.6535
62.6035	DCB_int_01 - words	good	62.7935
62.6535	DCB_int_01 - phones	UH1	62.7335
62.7335	DCB_int_01 - phones	D	62.7935
62.7935	DCB_int_01 - phones	OW1	62.8535
62.7935	DCB_int_01 - words	over	62.9335
62.8535	DCB_int_01 - phones	V	62.9035
62.9035	DCB_int_01 - phones	ER0	62.9335
62.9335	DCB_int_01 - phones	sp	62.9635
62.9635	DCB_int_01 - phones	DH	63.0135
62.9635	DCB_int_01 - words	there	63.0735
63.0135	DCB_int_01 - phones	EH1	63.0435
63.0435	DCB_int_01 - phones	R	63.0735
63.0735	DCB_int_01 - phones	Y	63.1435
63.0735	DCB_int_01 - words	y'all	63.3035
63.1435	DCB_int_01 - phones	AO2	63.2235
63.2235	DCB_int_01 - phones	L	63.3035
63.3035	DCB_int_01 - phones	P	63.3435
63.3035	DCB_int_01 - words	pretty	63.4835
63.3435	DCB_int_01 - phones	R	63.3735
63.3735	DCB_int_01 - phones	IH1	63.4035
63.4035	DCB_int_01 - phones	T	63.4535
63.4535	DCB_int_01 - phones	IY0	63.4835
63.4835	DCB_int_01 - phones	G	63.5835
63.4835	DCB_int_01 - words	good	63.7435
63.5835	DCB_int_01 - phones	IH0	63.6835
63.6835	DCB_int_01 - phones	D	63.7435
63.7435	DCB_int_01 - phones	Y	63.8135
63.7435	DCB_int_01 - words	y'all	64.0135
63.8135	DCB_int_01 - phones	AO2	63.9535
63.9535	DCB_int_01 - phones	L	64.0135
64.0135	DCB_int_01 - phones	Y	64.1335
64.0135	DCB_int_01 - words	y'all	64.4535
64.1335	DCB_int_01 - phones	AO2	64.3335
64.3335	DCB_int_01 - phones	L	64.4535
64.4535	DCB_int_01 - phones	M	64.5435
64.4535	DCB_int_01 - words	making	64.7935
64.5435	DCB_int_01 - phones	EY1	64.6335
64.6335	DCB_int_01 - phones	K	64.7035
64.7035	DCB_int_01 - phones	IH0	64.7435
64.7435	DCB_int_01 - phones	NG	64.7935
64.7935	DCB_int_01 - phones	S	64.8335
64.7935	DCB_int_01 - words	strides	65.1635
64.8335	DCB_int_01 - phones	T	64.9035
64.9035	DCB_int_01 - phones	R	64.9535
64.9535	DCB_int_01 - phones	AY1	65.1035
65.1035	DCB_int_01 - phones	D	65.1335
65.1335	DCB_int_01 - phones	Z	65.1635
65.1635	DCB_int_01 - phones	DH	65.1935
65.1635	DCB_int_01 - words	this	65.3435
65.1935	DCB_int_01 - phones	IH1	65.2535
65.2535	DCB_int_01 - phones	S	65.3435
65.3435	DCB_int_01 - phones	L	65.4235
65.3435	DCB_int_01 - words	last	65.6835
65.4235	DCB_int_01 - phones	AE1	65.5535
65.5535	DCB_int_01 - phones	S	65.6835
65.6835	DCB_int_01 - phones	Y	65.7535
65.6835	DCB_int_01 - words	year	65.8535
65.7535	DCB_int_01 - phones	IH1	65.8135
65.8135	DCB_int_01 - phones	R	65.8535
65.8535	DCB_int_01 - phones	HH	65.9335
65.8535	DCB_int_01 - words	has	66.0235
65.9335	DCB_int_01 - phones	AE1	65.9735
65.9735	DCB_int_01 - phones	Z	66.0235
66.0235	DCB_int_01 - phones	sp	66.1035
66.1035	DCB_int_01 - phones	R	66.1635
66.1035	DCB_int_01 - words	really	66.3835
66.1635	DCB_int_01 - phones	IH1	66.2535
66.2535	DCB_int_01 - phones	L	66.3335
66.3335	DCB_int_01 - phones	IY0	66.3835
66.3835	DCB_int_01 - phones	sp	66.4335
66.4335	DCB_int_01 - phones	B	66.4835
66.4335	DCB_int_01 - words	been	66.7035
66.4835	DCB_int_01 - phones	IH1	66.6635
66.6635	DCB_int_01 - phones	N	66.7035
66.8759	DCB_int_01 - phones	S	66.9759
66.8759	DCB_int_01 - words	seriously	67.2959
66.9759	DCB_int_01 - phones	IH1	67.0259
67.0259	DCB_int_01 - phones	R	67.0559
67.0559	DCB_int_01 - phones	IY0	67.0859
67.0859	DCB_int_01 - phones	AH0	67.1259
67.1259	DCB_int_01 - phones	S	67.2059
67.1823	DCB_se2_ag2_f_01 - phones	sil	67.2123
67.2059	DCB_int_01 - phones	L	67.2459
67.2123	DCB_se2_ag2_f_01 - words	i	67.2423
67.2123	DCB_se2_ag2_f_01 - phones	AY1	67.2423
67.2423	DCB_se2_ag2_f_01 - phones	IH1	67.5623
67.2423	DCB_se2_ag2_f_01 - words	it	67.6423
67.2459	DCB_int_01 - phones	IY0	67.2959
67.2959	DCB_int_01 - phones	L	67.3559
67.2959	DCB_int_01 - words	like	67.4159
67.3559	DCB_int_01 - phones	AY1	67.3859
67.3859	DCB_int_01 - phones	K	67.4159
67.4159	DCB_int_01 - phones	sp	67.8306
67.5623	DCB_se2_ag2_f_01 - phones	T	67.6423
67.6423	DCB_se2_ag2_f_01 - phones	HH	67.7023
67.6423	DCB_se2_ag2_f_01 - words	has	67.8323
67.7023	DCB_se2_ag2_f_01 - phones	AE1	67.7723
67.7723	DCB_se2_ag2_f_01 - phones	Z	67.8323
67.8306	DCB_int_01 - phones	AY1	67.9706
67.8306	DCB_int_01 - words	i've	68.0606
67.8323	DCB_se2_ag2_f_01 - phones	sp	71.5347
67.9706	DCB_int_01 - phones	V	68.0606
68.0606	DCB_int_01 - phones	B	68.1106
68.0606	DCB_int_01 - words	been	68.2206
68.1106	DCB_int_01 - phones	IH1	68.1706
68.1706	DCB_int_01 - phones	N	68.2206
68.2206	DCB_int_01 - phones	HH	68.2706
68.2206	DCB_int_01 - words	here	68.4706
68.2706	DCB_int_01 - phones	IY1	68.3506
68.3506	DCB_int_01 - phones	R	68.4706
68.4706	DCB_int_01 - phones	AO1	68.5206
68.4706	DCB_int_01 - words	almost	68.7706
68.5206	DCB_int_01 - phones	L	68.6006
68.6006	DCB_int_01 - phones	M	68.6306
68.6306	DCB_int_01 - phones	OW2	68.6706
68.6706	DCB_int_01 - phones	S	68.7406
68.7406	DCB_int_01 - phones	T	68.7706
68.7706	DCB_int_01 - phones	TH	68.8106
68.7706	DCB_int_01 - words	three	68.9206
68.8106	DCB_int_01 - phones	R	68.8706
68.8706	DCB_int_01 - phones	IY1	68.9206
68.9206	DCB_int_01 - phones	Y	68.9906
68.9206	DCB_int_01 - words	years	69.1106
68.9906	DCB_int_01 - phones	IH1	69.0306
69.0306	DCB_int_01 - phones	R	69.0806
69.0806	DCB_int_01 - phones	Z	69.1106
69.1106	DCB_int_01 - phones	DH	69.1606
69.1106	DCB_int_01 - words	this	69.2906
69.1606	DCB_int_01 - phones	IH1	69.2106
69.2106	DCB_int_01 - phones	S	69.2906
69.2906	DCB_int_01 - phones	L	69.3706
69.2906	DCB_int_01 - words	last	69.5406
69.3706	DCB_int_01 - phones	AE1	69.4506
69.4506	DCB_int_01 - phones	S	69.5406
69.5406	DCB_int_01 - phones	Y	69.6006
69.5406	DCB_int_01 - words	year	69.7906
69.6006	DCB_int_01 - phones	IH1	69.7106
69.7106	DCB_int_01 - phones	R	69.7906
69.7906	DCB_int_01 - words	i	69.8906
69.7906	DCB_int_01 - phones	AY1	69.8906
69.8906	DCB_int_01 - phones	TH	69.9606
69.8906	DCB_int_01 - words	think	70.1306
69.9606	DCB_int_01 - phones	IH1	70.0006
70.0006	DCB_int_01 - phones	NG	70.0806
70.0806	DCB_int_01 - phones	K	70.1306
70.1306	DCB_int_01 - phones	Y	70.1906
70.1306	DCB_int_01 - words	y'all	70.3006
70.1906	DCB_int_01 - phones	AO2	70.2606
70.2606	DCB_int_01 - phones	L	70.3006
70.3006	DCB_int_01 - phones	HH	70.3606
70.3006	DCB_int_01 - words	have	70.6406
70.3606	DCB_int_01 - phones	AE1	70.4206
70.4206	DCB_int_01 - phones	V	70.6406
70.7411	DCB_int_01 - phones	L	70.9611
70.7411	DCB_int_01 - words	leaps	71.1411
70.9611	DCB_int_01 - phones	IY1	71.0311
71.0311	DCB_int_01 - phones	P	71.0811
71.0811	DCB_int_01 - phones	S	71.1411
71.1411	DCB_int_01 - phones	AH0	71.1911
71.1411	DCB_int_01 - words	and	71.2711
71.1911	DCB_int_01 - phones	N	71.2211
71.2211	DCB_int_01 - phones	D	71.2711
71.2711	DCB_int_01 - phones	B	71.3211
71.2711	DCB_int_01 - words	bounds	71.7911
71.3211	DCB_int_01 - phones	AW1	71.6311
71.5347	DCB_se2_ag2_f_01 - phones	AY1	71.6647
71.5347	DCB_se2_ag2_f_01 - words	i	71.6647
71.6311	DCB_int_01 - phones	N	71.7011
71.6647	DCB_se2_ag2_f_01 - phones	N	71.7447
71.6647	DCB_se2_ag2_f_01 - words	know	71.7947
71.7011	DCB_int_01 - phones	D	71.7311
71.7311	DCB_int_01 - phones	Z	71.7911
71.7447	DCB_se2_ag2_f_01 - phones	OW1	71.7947
71.7911	DCB_int_01 - phones	sp	71.9811
71.7947	DCB_se2_ag2_f_01 - phones	DH	71.8247
71.7947	DCB_se2_ag2_f_01 - words	that	71.9147
71.8247	DCB_se2_ag2_f_01 - phones	AH0	71.8547
71.8547	DCB_se2_ag2_f_01 - phones	T	71.9147
71.9147	DCB_se2_ag2_f_01 - phones	Z	71.9547
71.9147	DCB_se2_ag2_f_01 - words	s	71.9547
71.9547	DCB_se2_ag2_f_01 - phones	W	71.9847
71.9547	DCB_se2_ag2_f_01 - words	what	72.0447
71.9847	DCB_se2_ag2_f_01 - phones	AH1	72.0147
72.0147	DCB_se2_ag2_f_01 - phones	T	72.0447
72.0447	DCB_se2_ag2_f_01 - phones	EH1	72.1147
72.0447	DCB_se2_ag2_f_01 - words	everybody	72.5347
72.1147	DCB_se2_ag2_f_01 - phones	V	72.1547
72.1547	DCB_se2_ag2_f_01 - phones	R	72.2247
72.2247	DCB_se2_ag2_f_01 - phones	IY0	72.2647
72.2647	DCB_se2_ag2_f_01 - phones	B	72.2947
72.2947	DCB_se2_ag2_f_01 - phones	AA2	72.3847
72.3847	DCB_se2_ag2_f_01 - phones	D	72.4547
72.4547	DCB_se2_ag2_f_01 - phones	IY0	72.5347
72.5347	DCB_se2_ag2_f_01 - phones	S	72.6547
72.5347	DCB_se2_ag2_f_01 - words	says	73.1247
72.6547	DCB_se2_ag2_f_01 - phones	IH1	72.9247
72.9247	DCB_se2_ag2_f_01 - phones	Z	73.1247
73.1247	DCB_se2_ag2_f_01 - phones	sp	73.1547
73.1506	DCB_int_01 - phones	L	73.2906
73.1506	DCB_int_01 - words	like	73.4406
73.1547	DCB_se2_ag2_f_01 - phones	B	73.1847
73.1547	DCB_se2_ag2_f_01 - words	but	73.2547
73.1847	DCB_se2_ag2_f_01 - phones	AH1	73.2147
73.2147	DCB_se2_ag2_f_01 - phones	T	73.2547
73.2547	DCB_se2_ag2_f_01 - phones	AY1	73.2847
73.2547	DCB_se2_ag2_f_01 - words	i	73.2847
73.2847	DCB_se2_ag2_f_01 - phones	D	73.3147
73.2847	DCB_se2_ag2_f_01 - words	don't	73.3747
73.2906	DCB_int_01 - phones	AY1	73.3406
73.3147	DCB_se2_ag2_f_01 - phones	OW1	73.3447
73.3406	DCB_int_01 - phones	K	73.4406
73.3447	DCB_se2_ag2_f_01 - phones	N	73.3747
73.3747	DCB_se2_ag2_f_01 - phones	N	73.4047
73.3747	DCB_se2_ag2_f_01 - words	know	73.4347
73.4047	DCB_se2_ag2_f_01 - phones	OW1	73.4347
73.4347	DCB_se2_ag2_f_01 - phones	sp	75.4077
73.4406	DCB_int_01 - words	rdx	74.2206
73.4406	DCB_int_01 - phones	TN	74.2206
74.2206	DCB_int_01 - phones	sp	74.2506
74.2506	DCB_int_01 - phones	IH0	74.3006
74.2506	DCB_int_01 - words	is	74.3806
74.3006	DCB_int_01 - phones	Z	74.3806
74.3806	DCB_int_01 - phones	Y	74.4506
74.3806	DCB_int_01 - words	y'all	74.5806
74.4506	DCB_int_01 - phones	AO2	74.5306
74.5306	DCB_int_01 - phones	L	74.5806
74.5806	DCB_int_01 - phones	S	74.6406
74.5806	DCB_int_01 - words	stepping	75.0906
74.6406	DCB_int_01 - phones	T	74.6806
74.6806	DCB_int_01 - phones	EH1	74.7506
74.7506	DCB_int_01 - phones	P	74.8406
74.8406	DCB_int_01 - phones	IH0	74.8906
74.8906	DCB_int_01 - phones	NG	75.0906
75.0906	DCB_int_01 - phones	AH1	75.1306
75.0906	DCB_int_01 - words	up	75.2606
75.1306	DCB_int_01 - phones	P	75.2606
75.2606	DCB_int_01 - phones	sp	75.2906
75.4077	DCB_se2_ag2_f_01 - words	<unk>	77.2077
75.4077	DCB_se2_ag2_f_01 - phones	spn	77.2077
75.4752	DCB_int_01 - phones	S	75.5052
75.4752	DCB_int_01 - words	stepping	75.6852
75.5052	DCB_int_01 - phones	T	75.5352
75.5352	DCB_int_01 - phones	EH1	75.5752
75.5752	DCB_int_01 - phones	P	75.6252
75.6252	DCB_int_01 - phones	IH0	75.6552
75.6552	DCB_int_01 - phones	NG	75.6852
75.6852	DCB_int_01 - phones	AH1	75.7152
75.6852	DCB_int_01 - words	up	75.7452
75.7152	DCB_int_01 - phones	P	75.7452
75.7452	DCB_int_01 - phones	AE1	75.7752
75.7452	DCB_int_01 - words	and	75.8052
75.7752	DCB_int_01 - phones	N	75.8052
75.8052	DCB_int_01 - phones	sp	76.1152
76.1152	DCB_int_01 - phones	S	76.1452
76.1152	DCB_int_01 - words	stepping	76.3452
76.1452	DCB_int_01 - phones	T	76.1752
76.1752	DCB_int_01 - phones	EH1	76.2352
76.2352	DCB_int_01 - phones	P	76.2652
76.2652	DCB_int_01 - phones	IH0	76.2952
76.2952	DCB_int_01 - phones	NG	76.3452
76.3452	DCB_int_01 - phones	AW1	76.4052
76.3452	DCB_int_01 - words	out	76.5052
76.4052	DCB_int_01 - phones	T	76.5052
76.5052	DCB_int_01 - phones	sp	76.5552
76.5552	DCB_int_01 - phones	OW2	76.6352
76.5552	DCB_int_01 - words	okay	76.7252
76.6352	DCB_int_01 - phones	K	76.6952
76.6952	DCB_int_01 - phones	EY1	76.7252
76.7252	DCB_int_01 - phones	sp	76.8252
77.1586	DCB_int_01 - phones	AH1	77.4286
77.1586	DCB_int_01 - words	um	77.5686
77.4286	DCB_int_01 - phones	M	77.5686
77.5686	DCB_int_01 - phones	W	77.6086
77.5686	DCB_int_01 - words	where	77.6786
77.6086	DCB_int_01 - phones	EH1	77.6486
77.6486	DCB_int_01 - phones	R	77.6786
77.6786	DCB_int_01 - phones	W	77.7086
77.6786	DCB_int_01 - words	was	77.7986
77.7086	DCB_int_01 - phones	AA1	77.7686
77.7686	DCB_int_01 - phones	Z	77.7986
77.7986	DCB_int_01 - phones	Y	77.8386
77.7986	DCB_int_01 - words	your	77.9186
77.8386	DCB_int_01 - phones	UH1	77.8686
77.8686	DCB_int_01 - phones	R	77.9186
77.9186	DCB_int_01 - phones	F	78.0086
77.9186	DCB_int_01 - words	father	78.2486
78.0086	DCB_int_01 - phones	AA1	78.1286
78.1286	DCB_int_01 - phones	DH	78.1786
78.1786	DCB_int_01 - phones	ER0	78.2486
78.2486	DCB_int_01 - phones	B	78.3186
78.2486	DCB_int_01 - words	born	78.6886
78.3186	DCB_int_01 - phones	AO1	78.4386
78.4386	DCB_int_01 - phones	R	78.5086
78.5086	DCB_int_01 - phones	N	78.6886
80.3353	DCB_se2_ag2_f_01 - phones	D	80.4153
80.3353	DCB_se2_ag2_f_01 - words	dc	80.7953
80.4153	DCB_se2_ag2_f_01 - phones	IY1	80.5253
80.5253	DCB_se2_ag2_f_01 - phones	S	80.6453
80.6453	DCB_se2_ag2_f_01 - phones	IY1	80.7953
80.7953	DCB_se2_ag2_f_01 - phones	sp	80.8453
80.9398	DCB_int_01 - phones	sil	80.9798
80.9798	DCB_int_01 - phones	D	81.0598
80.9798	DCB_int_01 - words	dc	81.3598
81.0598	DCB_int_01 - phones	IY1	81.1798
81.1798	DCB_int_01 - phones	S	81.2798
81.2798	DCB_int_01 - phones	IY1	81.3598
81.3598	DCB_int_01 - phones	sp	81.5098
81.8382	DCB_int_01 - phones	HH	81.8982
81.8382	DCB_int_01 - words	where	82.0882
81.8982	DCB_int_01 - phones	W	81.9382
81.9382	DCB_int_01 - phones	EH1	82.0282
82.0282	DCB_int_01 - phones	R	82.0882
82.0882	DCB_int_01 - phones	sp	82.1182
82.1182	DCB_int_01 - phones	AH0	82.1482
82.1182	DCB_int_01 - words	about	82.2682
82.1482	DCB_int_01 - phones	B	82.1882
82.1882	DCB_int_01 - phones	AW1	82.2182
82.2182	DCB_int_01 - phones	T	82.2682
82.2682	DCB_int_01 - phones	Y	82.3082
82.2682	DCB_int_01 - words	your	82.3682
82.3082	DCB_int_01 - phones	UH1	82.3382
82.3382	DCB_int_01 - phones	R	82.3682
82.3682	DCB_int_01 - phones	M	82.4082
82.3682	DCB_int_01 - words	mom	82.5282
82.4082	DCB_int_01 - phones	AA1	82.4882
82.4882	DCB_int_01 - phones	M	82.5282
82.5282	DCB_int_01 - phones	sp	82.6682
82.8876	DCB_se2_ag2_f_01 - phones	D	82.9576
82.8876	DCB_se2_ag2_f_01 - words	dc	83.3676
82.9576	DCB_se2_ag2_f_01 - phones	IY1	83.0676
83.0676	DCB_se2_ag2_f_01 - phones	S	83.1976
83.1976	DCB_se2_ag2_f_01 - phones	IY1	83.3676
83.3676	DCB_se2_ag2_f_01 - phones	sp	83.4176
84.5038	DCB_int_01 - phones	HH	84.5438
84.5038	DCB_int_01 - words	what	84.6438
84.5438	DCB_int_01 - phones	W	84.5738
84.5738	DCB_int_01 - phones	AH1	84.6038
84.6038	DCB_int_01 - phones	T	84.6438
84.6438	DCB_int_01 - phones	D	84.6838
84.6438	DCB_int_01 - words	does	84.7438
84.6838	DCB_int_01 - phones	IH0	84.7138
84.7138	DCB_int_01 - phones	Z	84.7438
84.7438	DCB_int_01 - phones	sp	84.7738
84.7738	DCB_int_01 - phones	Y	84.8038
84.7738	DCB_int_01 - words	your	84.8638
84.8038	DCB_int_01 - phones	AO1	84.8338
84.8338	DCB_int_01 - phones	R	84.8638
84.8638	DCB_int_01 - phones	F	84.8938
84.8638	DCB_int_01 - words	father	85.0238
84.8938	DCB_int_01 - phones	AA1	84.9238
84.9238	DCB_int_01 - phones	DH	84.9638
84.9638	DCB_int_01 - phones	ER0	85.0238
85.0238	DCB_int_01 - phones	D	85.0738
85.0238	DCB_int_01 - words	do	85.1938
85.0738	DCB_int_01 - phones	UW1	85.1938
85.1938	DCB_int_01 - phones	sp	85.2738
86.4716	DCB_se2_ag2_f_01 - words	i	86.6716
86.4716	DCB_se2_ag2_f_01 - phones	AY1	86.6716
86.6716	DCB_se2_ag2_f_01 - phones	HH	86.7716
86.6716	DCB_se2_ag2_f_01 - words	have	86.9916
86.7716	DCB_se2_ag2_f_01 - phones	AE1	86.9616
86.9616	DCB_se2_ag2_f_01 - phones	V	86.9916
86.9916	DCB_se2_ag2_f_01 - phones	sp	87.0316
87.0316	DCB_se2_ag2_f_01 - phones	N	87.1716
87.0316	DCB_se2_ag2_f_01 - words	no	87.2216
87.1716	DCB_se2_ag2_f_01 - phones	OW1	87.2216
87.2216	DCB_se2_ag2_f_01 - phones	AY0	87.3416
87.2216	DCB_se2_ag2_f_01 - words	idea	87.7416
87.3416	DCB_se2_ag2_f_01 - phones	D	87.4316
87.4316	DCB_se2_ag2_f_01 - phones	IY1	87.6516
87.6516	DCB_se2_ag2_f_01 - phones	AH0	87.7416
87.7394	DCB_int_01 - phones	M	87.9494
87.7394	DCB_int_01 - words	mkay	88.0794
87.9494	DCB_int_01 - phones	K	88.0094
88.0038	DCB_se2_ag2_f_01 - phones	sil	88.0338
88.0094	DCB_int_01 - phones	EY1	88.0794
88.0338	DCB_se2_ag2_f_01 - phones	S	88.1438
88.0338	DCB_se2_ag2_f_01 - words	so	88.3838
88.0794	DCB_int_01 - phones	sp	88.5388
88.1438	DCB_se2_ag2_f_01 - phones	OW1	88.3838
88.3838	DCB_se2_ag2_f_01 - phones	sp	88.4138
88.4138	DCB_se2_ag2_f_01 - words	uh	88.7238
88.4138	DCB_se2_ag2_f_01 - phones	AH1	88.7238
88.5388	DCB_int_01 - phones	DH	88.5688
88.5388	DCB_int_01 - words	that	88.6988
88.5688	DCB_int_01 - phones	AE1	88.6388
88.6388	DCB_int_01 - phones	T	88.6988
88.6988	DCB_int_01 - phones	S	88.7288
88.6988	DCB_int_01 - words	s	88.7288
88.7238	DCB_se2_ag2_f_01 - phones	sp	88.7738
88.7288	DCB_int_01 - phones	F	88.7888
88.7288	DCB_int_01 - words	fine	89.1188
88.7888	DCB_int_01 - phones	AY1	89.0288
89.0288	DCB_int_01 - phones	N	89.1188
89.1188	DCB_int_01 - phones	sp	89.1588
89.2170	DCB_se2_ag2_f_01 - phones	B	89.2570
89.2170	DCB_se2_ag2_f_01 - words	but	89.3370
89.2570	DCB_se2_ag2_f_01 - phones	AH1	89.3070
89.3070	DCB_se2_ag2_f_01 - phones	T	89.3370
89.3370	DCB_se2_ag2_f_01 - phones	N	89.3870
89.3370	DCB_se2_ag2_f_01 - words	no	89.4470
89.3870	DCB_se2_ag2_f_01 - phones	OW1	89.4470
89.4470	DCB_se2_ag2_f_01 - phones	M	89.5170
89.4470	DCB_se2_ag2_f_01 - words	my	89.6370
89.5170	DCB_se2_ag2_f_01 - phones	AY1	89.6370
89.6370	DCB_se2_ag2_f_01 - phones	F	89.7070
89.6370	DCB_se2_ag2_f_01 - words	father	90.1170
89.7070	DCB_se2_ag2_f_01 - phones	AA1	89.8670
89.8670	DCB_se2_ag2_f_01 - phones	DH	89.9770
89.9770	DCB_se2_ag2_f_01 - phones	ER0	90.1170
90.1170	DCB_se2_ag2_f_01 - phones	sp	90.1570
90.1570	DCB_se2_ag2_f_01 - phones	W	90.2170
90.1570	DCB_se2_ag2_f_01 - words	was	90.3470
90.2170	DCB_se2_ag2_f_01 - phones	AH0	90.2570
90.2570	DCB_se2_ag2_f_01 - phones	Z	90.3470
90.3470	DCB_se2_ag2_f_01 - phones	K	90.4570
90.3470	DCB_se2_ag2_f_01 - words	killed	90.6570
90.4570	DCB_se2_ag2_f_01 - phones	IH1	90.5470
90.5470	DCB_se2_ag2_f_01 - phones	L	90.6170
90.6170	DCB_se2_ag2_f_01 - phones	D	90.6570
90.6570	DCB_se2_ag2_f_01 - phones	sp	90.6870
90.6870	DCB_se2_ag2_f_01 - phones	AH0	90.7970
90.6870	DCB_se2_ag2_f_01 - words	a	90.7970
90.7970	DCB_se2_ag2_f_01 - phones	M	90.8970
90.7970	DCB_se2_ag2_f_01 - words	month	90.9870
90.8970	DCB_se2_ag2_f_01 - phones	AH1	90.9270
90.9270	DCB_se2_ag2_f_01 - phones	N	90.9570
90.9570	DCB_se2_ag2_f_01 - phones	TH	90.9870
90.9870	DCB_se2_ag2_f_01 - phones	B	91.0470
90.9870	DCB_se2_ag2_f_01 - words	before	91.2270
91.0470	DCB_se2_ag2_f_01 - phones	IY2	91.0970
91.0970	DCB_se2_ag2_f_01 - phones	F	91.1670
91.1670	DCB_se2_ag2_f_01 - phones	AO1	91.1970
91.1970	DCB_se2_ag2_f_01 - phones	R	91.2270
91.2270	DCB_se2_ag2_f_01 - words	i	91.2670
91.2270	DCB_se2_ag2_f_01 - phones	AY1	91.2670
91.2670	DCB_se2_ag2_f_01 - phones	W	91.3170
91.2670	DCB_se2_ag2_f_01 - words	was	91.4270
91.3170	DCB_se2_ag2_f_01 - phones	AH0	91.3470
91.3470	DCB_se2_ag2_f_01 - phones	Z	91.4270
91.4270	DCB_se2_ag2_f_01 - phones	B	91.4770
91.4270	DCB_se2_ag2_f_01 - words	born	91.6670
91.4770	DCB_se2_ag2_f_01 - phones	AO1	91.5770
91.5770	DCB_se2_ag2_f_01 - phones	R	91.6170
91.6170	DCB_se2_ag2_f_01 - phones	N	91.6670
91.6670	DCB_se2_ag2_f_01 - phones	S	91.7370
91.6670	DCB_se2_ag2_f_01 - words	so	91.7670
91.7370	DCB_se2_ag2_f_01 - phones	OW1	91.7670
91.7670	DCB_se2_ag2_f_01 - phones	AY1	91.8270
91.7670	DCB_se2_ag2_f_01 - words	i	91.8270
91.8270	DCB_se2_ag2_f_01 - phones	N	91.9170
91.8270	DCB_se2_ag2_f_01 - words	never	92.1170
91.9170	DCB_se2_ag2_f_01 - phones	EH1	91.9970
91.9970	DCB_se2_ag2_f_01 - phones	V	92.0370
92.0370	DCB_se2_ag2_f_01 - phones	ER0	92.1170
92.1170	DCB_se2_ag2_f_01 - phones	M	92.1970
92.1170	DCB_se2_ag2_f_01 - words	met	92.3570
92.1970	DCB_se2_ag2_f_01 - phones	EH1	92.3170
92.3170	DCB_se2_ag2_f_01 - phones	T	92.3570
92.3570	DCB_se2_ag2_f_01 - phones	IH0	92.5870
92.3570	DCB_se2_ag2_f_01 - words	him	92.6170
92.4483	DCB_int_01 - words	oh	92.8883
92.4483	DCB_int_01 - phones	OW1	92.8883
92.5870	DCB_se2_ag2_f_01 - phones	M	92.6170
92.6170	DCB_se2_ag2_f_01 - phones	N	92.6470
92.6170	DCB_se2_ag2_f_01 - words	never	92.8570
92.6470	DCB_se2_ag2_f_01 - phones	EH1	92.7270
92.7270	DCB_se2_ag2_f_01 - phones	V	92.7570
92.7570	DCB_se2_ag2_f_01 - phones	ER0	92.8570
92.8570	DCB_se2_ag2_f_01 - phones	M	92.9170
92.8570	DCB_se2_ag2_f_01 - words	met	92.9870
92.8883	DCB_int_01 - phones	sp	93.1083
92.9170	DCB_se2_ag2_f_01 - phones	EH1	92.9570
92.9570	DCB_se2_ag2_f_01 - phones	T	92.9870
92.9870	DCB_se2_ag2_f_01 - phones	DH	93.0170
92.9870	DCB_se2_ag2_f_01 - words	that	93.1370
93.0170	DCB_se2_ag2_f_01 - phones	AE1	93.0670
93.0670	DCB_se2_ag2_f_01 - phones	T	93.1370
93.1370	DCB_se2_ag2_f_01 - phones	S	93.2070
93.1370	DCB_se2_ag2_f_01 - words	side	93.2970
93.2070	DCB_se2_ag2_f_01 - phones	AY1	93.2670
93.2670	DCB_se2_ag2_f_01 - phones	D	93.2970
93.2970	DCB_se2_ag2_f_01 - phones	AH0	93.3270
93.2970	DCB_se2_ag2_f_01 - words	of	93.3570
93.3270	DCB_se2_ag2_f_01 - phones	V	93.3570
93.3570	DCB_se2_ag2_f_01 - phones	DH	93.3970
93.3570	DCB_se2_ag2_f_01 - words	the	93.4770
93.3970	DCB_se2_ag2_f_01 - phones	AH0	93.4770
93.4770	DCB_se2_ag2_f_01 - phones	F	93.5570
93.4770	DCB_se2_ag2_f_01 - words	family	94.0270
93.5570	DCB_se2_ag2_f_01 - phones	AE1	93.7370
93.7370	DCB_se2_ag2_f_01 - phones	M	93.8370
93.8370	DCB_se2_ag2_f_01 - phones	L	93.9470
93.9470	DCB_se2_ag2_f_01 - phones	IY0	94.0270
94.0270	DCB_se2_ag2_f_01 - phones	sp	94.2582
94.2582	DCB_se2_ag2_f_01 - phones	N	94.3582
94.2582	DCB_se2_ag2_f_01 - words	nothing	94.6182
94.3582	DCB_se2_ag2_f_01 - phones	AH1	94.4282
94.4282	DCB_se2_ag2_f_01 - phones	TH	94.5482
94.5482	DCB_se2_ag2_f_01 - phones	IH0	94.5882
94.5882	DCB_se2_ag2_f_01 - phones	NG	94.6182
94.6182	DCB_se2_ag2_f_01 - phones	AE1	94.7282
94.6182	DCB_se2_ag2_f_01 - words	at	94.7682
94.7282	DCB_se2_ag2_f_01 - phones	T	94.7682
94.7682	DCB_se2_ag2_f_01 - phones	AO1	95.0582
94.7682	DCB_se2_ag2_f_01 - words	all	95.1182
95.0582	DCB_se2_ag2_f_01 - phones	L	95.1182
95.1182	DCB_se2_ag2_f_01 - phones	AH0	95.1982
95.1182	DCB_se2_ag2_f_01 - words	about	95.4182
95.1982	DCB_se2_ag2_f_01 - phones	B	95.2682
95.2682	DCB_se2_ag2_f_01 - phones	AW1	95.3782
95.3782	DCB_se2_ag2_f_01 - phones	T	95.4182
95.4182	DCB_se2_ag2_f_01 - phones	HH	95.4482
95.4182	DCB_se2_ag2_f_01 - words	him	95.6882
95.4482	DCB_se2_ag2_f_01 - phones	IH1	95.5682
95.5682	DCB_se2_ag2_f_01 - phones	M	95.6882
96.5318	DCB_se2_ag2_f_01 - phones	sil	96.5718
96.5718	DCB_se2_ag2_f_01 - phones	N	96.6018
96.5718	DCB_se2_ag2_f_01 - words	not	96.6718
96.6018	DCB_se2_ag2_f_01 - phones	AA1	96.6418
96.6418	DCB_se2_ag2_f_01 - phones	T	96.6718
96.6718	DCB_se2_ag2_f_01 - phones	sp	96.7918
96.7918	DCB_se2_ag2_f_01 - phones	N	96.8818
96.7918	DCB_se2_ag2_f_01 - words	nothing	97.0018
96.8818	DCB_se2_ag2_f_01 - phones	AH1	96.9118
96.9118	DCB_se2_ag2_f_01 - phones	TH	96.9418
96.9418	DCB_se2_ag2_f_01 - phones	IH0	96.9718
96.9718	DCB_se2_ag2_f_01 - phones	NG	97.0018
97.0018	DCB_se2_ag2_f_01 - phones	sp	97.9218
97.9045	DCB_int_01 - phones	HH	97.9445
97.9045	DCB_int_01 - words	what	98.0345
97.9445	DCB_int_01 - phones	W	97.9745
97.9745	DCB_int_01 - phones	AH1	98.0045
98.0045	DCB_int_01 - phones	T	98.0345
98.0345	DCB_int_01 - phones	AH0	98.0645
98.0345	DCB_int_01 - words	about	98.2345
98.0645	DCB_int_01 - phones	B	98.0945
98.0945	DCB_int_01 - phones	AW1	98.1745
98.1745	DCB_int_01 - phones	T	98.2345
98.2345	DCB_int_01 - phones	Y	98.3145
98.2345	DCB_int_01 - words	your	98.6445
98.3145	DCB_int_01 - phones	UH1	98.3445
98.3445	DCB_int_01 - phones	R	98.6445
98.6445	DCB_int_01 - phones	sp	98.7245
98.9204	DCB_int_01 - phones	M	99.0104
98.9204	DCB_int_01 - words	mom	99.2304
99.0104	DCB_int_01 - phones	AA1	99.0404
99.0404	DCB_int_01 - phones	M	99.2304
99.4913	DCB_se2_ag2_f_01 - phones	M	99.6113
99.4913	DCB_se2_ag2_f_01 - words	my	99.6913
99.6113	DCB_se2_ag2_f_01 - phones	AY1	99.6913
99.6913	DCB_se2_ag2_f_01 - phones	M	99.8513
99.6913	DCB_se2_ag2_f_01 - words	mom	100.4013
99.8513	DCB_se2_ag2_f_01 - phones	AA1	100.3413
100.3413	DCB_se2_ag2_f_01 - phones	M	100.4013
100.4013	DCB_se2_ag2_f_01 - phones	sp	100.4513
100.4513	DCB_se2_ag2_f_01 - phones	AH1	100.6713
100.4513	DCB_se2_ag2_f_01 - words	um	100.7613
100.6713	DCB_se2_ag2_f_01 - phones	M	100.7613
100.7613	DCB_se2_ag2_f_01 - phones	SH	100.8613
100.7613	DCB_se2_ag2_f_01 - words	she	100.9413
100.8613	DCB_se2_ag2_f_01 - phones	IY1	100.9413
100.9413	DCB_se2_ag2_f_01 - words	s	100.9913
100.9413	DCB_se2_ag2_f_01 - phones	Z	100.9913
100.9913	DCB_se2_ag2_f_01 - phones	AH0	101.0613
100.9913	DCB_se2_ag2_f_01 - words	a	101.0613
101.0613	DCB_se2_ag2_f_01 - phones	P	101.2213
101.0613	DCB_se2_ag2_f_01 - words	patient	101.6913
101.2213	DCB_se2_ag2_f_01 - phones	EY1	101.3413
101.3413	DCB_se2_ag2_f_01 - phones	SH	101.4913
101.4913	DCB_se2_ag2_f_01 - phones	AH0	101.6013
101.6013	DCB_se2_ag2_f_01 - phones	N	101.6513
101.6513	DCB_se2_ag2_f_01 - phones	T	101.6913
101.8243	DCB_se2_ag2_f_01 - phones	AH0	101.8943
101.8243	DCB_se2_ag2_f_01 - words	and	101.9543
101.8943	DCB_se2_ag2_f_01 - phones	N	101.9543
101.9543	DCB_se2_ag2_f_01 - phones	R	102.0043
101.9543	DCB_se2_ag2_f_01 - words	registration	102.6043
102.0043	DCB_se2_ag2_f_01 - phones	EH2	102.0743
102.0743	DCB_se2_ag2_f_01 - phones	JH	102.1243
102.1243	DCB_se2_ag2_f_01 - phones	IH0	102.1643
102.1643	DCB_se2_ag2_f_01 - phones	S	102.1943
102.1943	DCB_se2_ag2_f_01 - phones	T	102.2343
102.2343	DCB_se2_ag2_f_01 - phones	R	102.2843
102.2843	DCB_se2_ag2_f_01 - phones	EY1	102.3443
102.3443	DCB_se2_ag2_f_01 - phones	SH	102.4343
102.4343	DCB_se2_ag2_f_01 - phones	AH0	102.4843
102.4843	DCB_se2_ag2_f_01 - phones	N	102.6043
102.6043	DCB_se2_ag2_f_01 - phones	K	102.7043
102.6043	DCB_se2_ag2_f_01 - words	clerk	102.9743
102.7043	DCB_se2_ag2_f_01 - phones	L	102.7443
102.7443	DCB_se2_ag2_f_01 - phones	ER1	102.8443
102.8443	DCB_se2_ag2_f_01 - phones	K	102.9743
102.9743	DCB_se2_ag2_f_01 - phones	AE1	103.0543
102.9743	DCB_se2_ag2_f_01 - words	at	103.1243
103.0543	DCB_se2_ag2_f_01 - phones	T	103.1243
103.1243	DCB_se2_ag2_f_01 - words	rdx	103.7843
103.1243	DCB_se2_ag2_f_01 - phones	TN	103.7843
104.9391	DCB_se2_ag2_f_01 - phones	sil	104.9791
104.9791	DCB_se2_ag2_f_01 - phones	B	105.0591
104.9791	DCB_se2_ag2_f_01 - words	but	105.2291
105.0591	DCB_se2_ag2_f_01 - phones	AH1	105.0891
105.0891	DCB_se2_ag2_f_01 - phones	T	105.2291
105.2291	DCB_se2_ag2_f_01 - phones	AY1	105.3791
105.2291	DCB_se2_ag2_f_01 - words	i	105.3791
105.3791	DCB_se2_ag2_f_01 - phones	W	105.4591
105.3791	DCB_se2_ag2_f_01 - words	was	105.5791
105.4591	DCB_se2_ag2_f_01 - phones	AH0	105.4991
105.4991	DCB_se2_ag2_f_01 - phones	Z	105.5791
105.5791	DCB_se2_ag2_f_01 - phones	R	105.6891
105.5791	DCB_se2_ag2_f_01 - words	raised	106.2591
105.6891	DCB_se2_ag2_f_01 - phones	EY1	106.0091
106.0091	DCB_se2_ag2_f_01 - phones	Z	106.1591
106.1591	DCB_se2_ag2_f_01 - phones	D	106.2591
106.2591	DCB_se2_ag2_f_01 - phones	sp	106.3591
106.4923	DCB_se2_ag2_f_01 - phones	B	106.5623
106.4923	DCB_se2_ag2_f_01 - words	by	106.6123
106.5623	DCB_se2_ag2_f_01 - phones	AY1	106.6123
106.6123	DCB_se2_ag2_f_01 - phones	M	106.7023
106.6123	DCB_se2_ag2_f_01 - words	my	106.7823
106.7023	DCB_se2_ag2_f_01 - phones	AY1	106.7823
106.7823	DCB_se2_ag2_f_01 - phones	sp	106.8123
106.8123	DCB_se2_ag2_f_01 - phones	G	106.8823
106.8123	DCB_se2_ag2_f_01 - words	grandparents	108.0723
106.8823	DCB_se2_ag2_f_01 - phones	R	106.9423
106.9423	DCB_se2_ag2_f_01 - phones	AE1	107.0223
107.0223	DCB_se2_ag2_f_01 - phones	N	107.1523
107.1523	DCB_se2_ag2_f_01 - phones	P	107.1823
107.1823	DCB_se2_ag2_f_01 - phones	EH2	107.2223
107.2223	DCB_se2_ag2_f_01 - phones	R	107.2823
107.2823	DCB_se2_ag2_f_01 - phones	AH0	107.4523
107.4523	DCB_se2_ag2_f_01 - phones	N	107.4823
107.4823	DCB_se2_ag2_f_01 - phones	T	107.6323
107.6323	DCB_se2_ag2_f_01 - phones	S	108.0723
108.5734	DCB_se2_ag2_f_01 - phones	M	108.7234
108.5734	DCB_se2_ag2_f_01 - words	my	108.7734
108.7234	DCB_se2_ag2_f_01 - phones	AY1	108.7734
108.7734	DCB_se2_ag2_f_01 - phones	M	108.9034
108.7734	DCB_se2_ag2_f_01 - words	mom	109.0734
108.9034	DCB_se2_ag2_f_01 - phones	AA1	109.0034
109.0034	DCB_se2_ag2_f_01 - phones	M	109.0734
109.0734	DCB_se2_ag2_f_01 - phones	IH0	109.1034
109.0734	DCB_se2_ag2_f_01 - words	in	109.1334
109.1034	DCB_se2_ag2_f_01 - phones	N	109.1334
109.1334	DCB_se2_ag2_f_01 - phones	DH	109.1634
109.1334	DCB_se2_ag2_f_01 - words	the	109.2134
109.1634	DCB_se2_ag2_f_01 - phones	AH1	109.2134
109.2134	DCB_se2_ag2_f_01 - phones	HH	109.3434
109.2134	DCB_se2_ag2_f_01 - words	household	109.9734
109.3434	DCB_se2_ag2_f_01 - phones	AW1	109.4634
109.4634	DCB_se2_ag2_f_01 - phones	S	109.5534
109.5534	DCB_se2_ag2_f_01 - phones	HH	109.6434
109.6434	DCB_se2_ag2_f_01 - phones	OW2	109.9034
109.9034	DCB_se2_ag2_f_01 - phones	L	109.9434
109.9434	DCB_se2_ag2_f_01 - phones	D	109.9734
110.2274	DCB_se2_ag2_f_01 - phones	B	110.2674
110.2274	DCB_se2_ag2_f_01 - words	but	110.4174
110.2674	DCB_se2_ag2_f_01 - phones	AH1	110.3574
110.3574	DCB_se2_ag2_f_01 - phones	T	110.4174
110.4174	DCB_se2_ag2_f_01 - phones	sp	110.5874
110.5874	DCB_se2_ag2_f_01 - phones	SH	110.7674
110.5874	DCB_se2_ag2_f_01 - words	she	110.8174
110.7674	DCB_se2_ag2_f_01 - phones	IY1	110.8174
110.8174	DCB_se2_ag2_f_01 - phones	W	110.8874
110.8174	DCB_se2_ag2_f_01 - words	was	110.9574
110.8874	DCB_se2_ag2_f_01 - phones	AH0	110.9174
110.9174	DCB_se2_ag2_f_01 - phones	Z	110.9574
110.9574	DCB_se2_ag2_f_01 - phones	Y	111.0474
110.9574	DCB_se2_ag2_f_01 - words	young	111.1474
111.0474	DCB_se2_ag2_f_01 - phones	AH1	111.1074
111.1074	DCB_se2_ag2_f_01 - phones	NG	111.1474
111.1474	DCB_se2_ag2_f_01 - phones	W	111.1774
111.1474	DCB_se2_ag2_f_01 - words	when	111.2374
111.1774	DCB_se2_ag2_f_01 - phones	EH1	111.2074
111.2074	DCB_se2_ag2_f_01 - phones	N	111.2374
111.2374	DCB_se2_ag2_f_01 - phones	SH	111.3174
111.2374	DCB_se2_ag2_f_01 - words	she	111.3574
111.3174	DCB_se2_ag2_f_01 - phones	IY1	111.3574
111.3574	DCB_se2_ag2_f_01 - phones	HH	111.4274
111.3574	DCB_se2_ag2_f_01 - words	had	111.4874
111.4274	DCB_se2_ag2_f_01 - phones	AE1	111.4574
111.4574	DCB_se2_ag2_f_01 - phones	D	111.4874
111.4874	DCB_se2_ag2_f_01 - phones	M	111.5574
111.4874	DCB_se2_ag2_f_01 - words	me	111.5874
111.5574	DCB_se2_ag2_f_01 - phones	IY1	111.5874
111.5874	DCB_se2_ag2_f_01 - phones	SH	111.6474
111.5874	DCB_se2_ag2_f_01 - words	she	111.6774
111.6474	DCB_se2_ag2_f_01 - phones	IY1	111.6774
111.6774	DCB_se2_ag2_f_01 - phones	HH	111.7074
111.6774	DCB_se2_ag2_f_01 - words	had	111.7674
111.7074	DCB_se2_ag2_f_01 - phones	AE1	111.7374
111.7374	DCB_se2_ag2_f_01 - phones	D	111.7674
111.7674	DCB_se2_ag2_f_01 - phones	M	111.8274
111.7674	DCB_se2_ag2_f_01 - words	me	111.8574
111.8274	DCB_se2_ag2_f_01 - phones	IY1	111.8574
111.8574	DCB_se2_ag2_f_01 - phones	AE1	111.8874
111.8574	DCB_se2_ag2_f_01 - words	at	111.9274
111.8874	DCB_se2_ag2_f_01 - phones	T	111.9274
111.9274	DCB_se2_ag2_f_01 - phones	F	112.0274
111.9274	DCB_se2_ag2_f_01 - words	fourteen	112.4174
112.0274	DCB_se2_ag2_f_01 - phones	AO1	112.0674
112.0674	DCB_se2_ag2_f_01 - phones	R	112.1374
112.1374	DCB_se2_ag2_f_01 - phones	T	112.2574
112.2574	DCB_se2_ag2_f_01 - phones	IY1	112.3674
112.3674	DCB_se2_ag2_f_01 - phones	N	112.4174
112.4174	DCB_se2_ag2_f_01 - phones	sp	112.4874
112.4874	DCB_se2_ag2_f_01 - phones	S	112.5674
112.4874	DCB_se2_ag2_f_01 - words	so	112.5974
112.5674	DCB_se2_ag2_f_01 - phones	OW1	112.5974
112.5974	DCB_se2_ag2_f_01 - phones	M	112.6774
112.5974	DCB_se2_ag2_f_01 - words	my	112.7474
112.6774	DCB_se2_ag2_f_01 - phones	AY1	112.7474
112.7474	DCB_se2_ag2_f_01 - phones	G	112.7974
112.7474	DCB_se2_ag2_f_01 - words	grandparents	113.2974
112.7974	DCB_se2_ag2_f_01 - phones	R	112.8774
112.8774	DCB_se2_ag2_f_01 - phones	AE1	112.9174
112.9174	DCB_se2_ag2_f_01 - phones	N	112.9974
112.9974	DCB_se2_ag2_f_01 - phones	P	113.0474
113.0474	DCB_se2_ag2_f_01 - phones	EH2	113.0774
113.0774	DCB_se2_ag2_f_01 - phones	R	113.1074
113.1074	DCB_se2_ag2_f_01 - phones	AH0	113.1674
113.1674	DCB_se2_ag2_f_01 - phones	N	113.1974
113.1974	DCB_se2_ag2_f_01 - phones	T	113.2274
113.2274	DCB_se2_ag2_f_01 - phones	S	113.2974
113.2974	DCB_se2_ag2_f_01 - phones	R	113.3674
113.2974	DCB_se2_ag2_f_01 - words	raised	113.5774
113.3674	DCB_se2_ag2_f_01 - phones	EY1	113.4374
113.4374	DCB_se2_ag2_f_01 - phones	Z	113.4974
113.4974	DCB_se2_ag2_f_01 - phones	D	113.5774
113.5774	DCB_se2_ag2_f_01 - phones	M	113.6474
113.5774	DCB_se2_ag2_f_01 - words	me	113.7174
113.6474	DCB_se2_ag2_f_01 - phones	IY1	113.7174
114.3025	DCB_se2_ag2_f_01 - phones	S	114.3725
114.3025	DCB_se2_ag2_f_01 - words	so	114.4025
114.3725	DCB_se2_ag2_f_01 - phones	OW1	114.4025
114.4025	DCB_se2_ag2_f_01 - phones	M	114.4325
114.4025	DCB_se2_ag2_f_01 - words	my	114.5025
114.4325	DCB_se2_ag2_f_01 - phones	AY1	114.5025
114.5025	DCB_se2_ag2_f_01 - phones	G	114.5625
114.5025	DCB_se2_ag2_f_01 - words	grandfather	115.0625
114.5625	DCB_se2_ag2_f_01 - phones	R	114.6425
114.6425	DCB_se2_ag2_f_01 - phones	AE1	114.6725
114.6725	DCB_se2_ag2_f_01 - phones	N	114.7525
114.7525	DCB_se2_ag2_f_01 - phones	F	114.8225
114.8225	DCB_se2_ag2_f_01 - phones	AA2	114.9125
114.9125	DCB_se2_ag2_f_01 - phones	DH	115.0125
115.0125	DCB_se2_ag2_f_01 - phones	ER0	115.0625
115.0625	DCB_se2_ag2_f_01 - phones	W	115.1125
115.0625	DCB_se2_ag2_f_01 - words	would	115.1725
115.1125	DCB_se2_ag2_f_01 - phones	UH1	115.1425
115.1425	DCB_se2_ag2_f_01 - phones	D	115.1725
115.1725	DCB_se2_ag2_f_01 - phones	HH	115.2025
115.1725	DCB_se2_ag2_f_01 - words	have	115.2625
115.2025	DCB_se2_ag2_f_01 - phones	AE1	115.2325
115.2325	DCB_se2_ag2_f_01 - phones	V	115.2625
115.2625	DCB_se2_ag2_f_01 - phones	B	115.3225
115.2625	DCB_se2_ag2_f_01 - words	been	115.4325
115.3225	DCB_se2_ag2_f_01 - phones	AH0	115.3825
115.3825	DCB_se2_ag2_f_01 - phones	N	115.4325
115.4325	DCB_se2_ag2_f_01 - phones	M	115.5025
115.4325	DCB_se2_ag2_f_01 - words	my	115.5925
115.5025	DCB_se2_ag2_f_01 - phones	AY1	115.5925
115.5925	DCB_se2_ag2_f_01 - phones	sp	115.8025
115.8025	DCB_se2_ag2_f_01 - phones	F	115.9125
115.8025	DCB_se2_ag2_f_01 - words	father	116.1625
115.9125	DCB_se2_ag2_f_01 - phones	AA1	116.0325
116.0325	DCB_se2_ag2_f_01 - phones	DH	116.1225
116.1225	DCB_se2_ag2_f_01 - phones	ER0	116.1625
116.1625	DCB_se2_ag2_f_01 - phones	sp	116.2125
116.2125	DCB_se2_ag2_f_01 - phones	F	116.3025
116.2125	DCB_se2_ag2_f_01 - words	figure	116.5425
116.3025	DCB_se2_ag2_f_01 - phones	IH1	116.3625
116.3625	DCB_se2_ag2_f_01 - phones	G	116.4525
116.4525	DCB_se2_ag2_f_01 - phones	Y	116.5125
116.5125	DCB_se2_ag2_f_01 - phones	ER0	116.5425
116.5425	DCB_se2_ag2_f_01 - phones	sp	117.4757
117.4757	DCB_se2_ag2_f_01 - words	i	117.5057
117.4757	DCB_se2_ag2_f_01 - phones	AY1	117.5057
117.5057	DCB_se2_ag2_f_01 - phones	D	117.5357
117.5057	DCB_se2_ag2_f_01 - words	don't	117.6357
117.5357	DCB_se2_ag2_f_01 - phones	OW1	117.5957
117.5957	DCB_se2_ag2_f_01 - phones	N	117.6357
117.6357	DCB_se2_ag2_f_01 - phones	N	117.6957
117.6357	DCB_se2_ag2_f_01 - words	know	117.7357
117.6957	DCB_se2_ag2_f_01 - phones	OW1	117.7357
117.7357	DCB_se2_ag2_f_01 - phones	IH0	117.7657
117.7357	DCB_se2_ag2_f_01 - words	if	117.7957
117.7657	DCB_se2_ag2_f_01 - phones	F	117.7957
117.7957	DCB_se2_ag2_f_01 - phones	sp	117.8257
117.8257	DCB_se2_ag2_f_01 - phones	Y	117.8557
117.8257	DCB_se2_ag2_f_01 - words	you	117.8957
117.8557	DCB_se2_ag2_f_01 - phones	UW1	117.8957
117.8957	DCB_se2_ag2_f_01 - phones	W	117.9257
117.8957	DCB_se2_ag2_f_01 - words	want	118.0157
117.9257	DCB_se2_ag2_f_01 - phones	AO1	117.9557
117.9557	DCB_se2_ag2_f_01 - phones	N	117.9857
117.9857	DCB_se2_ag2_f_01 - phones	T	118.0157
118.0157	DCB_se2_ag2_f_01 - phones	T	118.0457
118.0157	DCB_se2_ag2_f_01 - words	to	118.0757
118.0457	DCB_se2_ag2_f_01 - phones	AH0	118.0757
118.0757	DCB_se2_ag2_f_01 - phones	sp	118.1057
118.1057	DCB_se2_ag2_f_01 - phones	Y	118.1957
118.1057	DCB_se2_ag2_f_01 - words	use	118.3957
118.1957	DCB_se2_ag2_f_01 - phones	UW1	118.2757
118.2757	DCB_se2_ag2_f_01 - phones	Z	118.3957
118.3957	DCB_se2_ag2_f_01 - phones	HH	118.4557
118.3957	DCB_se2_ag2_f_01 - words	him	118.7057
118.4557	DCB_se2_ag2_f_01 - phones	IH1	118.5057
118.5057	DCB_se2_ag2_f_01 - phones	M	118.7057
120.2793	DCB_int_01 - phones	sil	120.3193
120.3193	DCB_int_01 - phones	W	120.3693
120.3193	DCB_int_01 - words	well	120.4893
120.3693	DCB_int_01 - phones	EH1	120.3993
120.3993	DCB_int_01 - phones	L	120.4893
120.4893	DCB_int_01 - phones	sp	120.5393
121.0852	DCB_int_01 - phones	DH	121.1452
121.0852	DCB_int_01 - words	then	121.2252
121.1452	DCB_int_01 - phones	EH1	121.1852
121.1852	DCB_int_01 - phones	N	121.2252
121.2252	DCB_int_01 - phones	L	121.2652
121.2252	DCB_int_01 - words	let	121.3352
121.2652	DCB_int_01 - phones	EH1	121.2952
121.2952	DCB_int_01 - phones	T	121.3352
121.3352	DCB_int_01 - words	s	121.3652
121.3352	DCB_int_01 - phones	Z	121.3652
121.3652	DCB_int_01 - phones	T	121.4252
121.3652	DCB_int_01 - words	talk	121.5352
121.4252	DCB_int_01 - phones	AO1	121.4752
121.4752	DCB_int_01 - phones	K	121.5352
121.5352	DCB_int_01 - phones	AH0	121.5652
121.5352	DCB_int_01 - words	about	121.6752
121.5652	DCB_int_01 - phones	B	121.6052
121.6052	DCB_int_01 - phones	AW1	121.6352
121.6352	DCB_int_01 - phones	T	121.6752
121.6752	DCB_int_01 - phones	Y	121.7152
121.6752	DCB_int_01 - words	your	121.7752
121.7152	DCB_int_01 - phones	UH1	121.7452
121.7452	DCB_int_01 - phones	R	121.7752
121.7752	DCB_int_01 - phones	G	121.8052
121.7752	DCB_int_01 - words	grandparents	122.3252
121.8052	DCB_int_01 - phones	R	121.8352
121.8352	DCB_int_01 - phones	AE1	121.8652
121.8652	DCB_int_01 - phones	N	121.9152
121.9152	DCB_int_01 - phones	P	121.9652
121.9652	DCB_int_01 - phones	EH2	121.9952
121.9952	DCB_int_01 - phones	R	122.0252
122.0252	DCB_int_01 - phones	AH0	122.0552
122.0552	DCB_int_01 - phones	N	122.1452
122.1452	DCB_int_01 - phones	T	122.2452
122.2452	DCB_int_01 - phones	S	122.3252
122.5125	DCB_se2_ag2_f_01 - phones	sil	122.5625
122.5625	DCB_se2_ag2_f_01 - phones	M	122.6925
122.5625	DCB_se2_ag2_f_01 - words	mkay	122.7925
122.6925	DCB_se2_ag2_f_01 - phones	K	122.7425
122.7425	DCB_se2_ag2_f_01 - phones	EY1	122.7925
122.7925	DCB_se2_ag2_f_01 - phones	sp	126.6974
123.3395	DCB_int_01 - phones	S	123.4795
123.3395	DCB_int_01 - words	so	123.7195
123.4795	DCB_int_01 - phones	OW1	123.7195
123.7195	DCB_int_01 - phones	sp	123.7995
125.0722	DCB_int_01 - phones	DH	125.1122
125.0722	DCB_int_01 - words	that	125.1822
125.1122	DCB_int_01 - phones	AH0	125.1422
125.1422	DCB_int_01 - phones	T	125.1822
125.1822	DCB_int_01 - words	s	125.2522
125.1822	DCB_int_01 - phones	S	125.2522
125.2522	DCB_int_01 - phones	AO1	125.3222
125.2522	DCB_int_01 - words	all	125.3922
125.3222	DCB_int_01 - phones	L	125.3922
125.3922	DCB_int_01 - phones	AH0	125.4222
125.3922	DCB_int_01 - words	i'm	125.4722
125.4222	DCB_int_01 - phones	M	125.4722
125.4722	DCB_int_01 - phones	G	125.5222
125.4722	DCB_int_01 - words	gonna	125.6122
125.5222	DCB_int_01 - phones	AH1	125.5522
125.5522	DCB_int_01 - phones	N	125.5822
125.5822	DCB_int_01 - phones	AH0	125.6122
125.6122	DCB_int_01 - phones	B	125.6622
125.6122	DCB_int_01 - words	be	125.7022
125.6622	DCB_int_01 - phones	IY0	125.7022
125.7022	DCB_int_01 - phones	sp	125.7322
125.7322	DCB_int_01 - phones	R	125.8122
125.7322	DCB_int_01 - words	writing	125.9822
125.8122	DCB_int_01 - phones	AY1	125.8822
125.8822	DCB_int_01 - phones	T	125.9122
125.9122	DCB_int_01 - phones	IH0	125.9422
125.9422	DCB_int_01 - phones	NG	125.9822
125.9822	DCB_int_01 - phones	sp	126.1122
126.3064	DCB_int_01 - phones	DH	126.3664
126.3064	DCB_int_01 - words	that	126.4264
126.3664	DCB_int_01 - phones	AH0	126.3964
126.3964	DCB_int_01 - phones	T	126.4264
126.4264	DCB_int_01 - words	s	126.4764
126.4264	DCB_int_01 - phones	S	126.4764
126.4764	DCB_int_01 - phones	IH0	126.5264
126.4764	DCB_int_01 - words	it	126.5664
126.5264	DCB_int_01 - phones	T	126.5664
126.5664	DCB_int_01 - phones	sp	126.6664
126.6974	DCB_se2_ag2_f_01 - phones	spn	128.1674
126.6974	DCB_se2_ag2_f_01 - words	<unk>	128.1674
127.4146	DCB_int_01 - phones	AH1	128.0746
127.4146	DCB_int_01 - words	um	128.1846
128.0746	DCB_int_01 - phones	M	128.1846
128.1674	DCB_se2_ag2_f_01 - phones	sp	138.4920
128.1846	DCB_int_01 - phones	sp	128.2446
128.6320	DCB_int_01 - phones	S	128.7520
128.6320	DCB_int_01 - words	so	128.8220
128.7520	DCB_int_01 - phones	OW1	128.8220
128.8220	DCB_int_01 - phones	T	128.9320
128.8220	DCB_int_01 - words	tell	129.0520
128.9320	DCB_int_01 - phones	EH1	128.9720
128.9720	DCB_int_01 - phones	L	129.0520
129.0520	DCB_int_01 - phones	M	129.1020
129.0520	DCB_int_01 - words	me	129.1420
129.1020	DCB_int_01 - phones	IY1	129.1420
129.1420	DCB_int_01 - phones	AH0	129.2120
129.1420	DCB_int_01 - words	a	129.2120
129.2120	DCB_int_01 - phones	L	129.2520
129.2120	DCB_int_01 - words	little	129.4220
129.2520	DCB_int_01 - phones	IH1	129.2820
129.2820	DCB_int_01 - phones	T	129.3220
129.3220	DCB_int_01 - phones	AH0	129.3520
129.3520	DCB_int_01 - phones	L	129.4220
129.4220	DCB_int_01 - phones	B	129.4720
129.4220	DCB_int_01 - words	bit	129.6220
129.4720	DCB_int_01 - phones	IH1	129.5720
129.5720	DCB_int_01 - phones	T	129.6220
129.6220	DCB_int_01 - phones	AH0	129.7120
129.6220	DCB_int_01 - words	about	130.1720
129.7120	DCB_int_01 - phones	B	129.7720
129.7720	DCB_int_01 - phones	AW1	130.0620
130.0620	DCB_int_01 - phones	T	130.1720
132.6399	DCB_int_01 - phones	sil	132.6999
132.6999	DCB_int_01 - phones	Y	132.7599
132.6999	DCB_int_01 - words	your	132.9999
132.7599	DCB_int_01 - phones	UH1	132.7999
132.7999	DCB_int_01 - phones	R	132.9999
132.9999	DCB_int_01 - phones	sp	133.0299
133.0299	DCB_int_01 - phones	HH	133.0999
133.0299	DCB_int_01 - words	house	133.4399
133.0999	DCB_int_01 - phones	AW1	133.1999
133.1999	DCB_int_01 - phones	S	133.4399
133.4927	DCB_int_01 - phones	L	133.5427
133.4927	DCB_int_01 - words	like	133.7027
133.5427	DCB_int_01 - phones	AY1	133.6027
133.6027	DCB_int_01 - phones	K	133.7027
133.7027	DCB_int_01 - phones	Y	133.7327
133.7027	DCB_int_01 - words	your	133.8127
133.7327	DCB_int_01 - phones	UH1	133.7627
133.7627	DCB_int_01 - phones	R	133.8127
133.8127	DCB_int_01 - phones	F	133.9727
133.8127	DCB_int_01 - words	family	134.5027
133.9727	DCB_int_01 - phones	AE1	134.1227
134.1227	DCB_int_01 - phones	M	134.2427
134.2427	DCB_int_01 - phones	AH0	134.2727
134.2727	DCB_int_01 - phones	L	134.3427
134.3427	DCB_int_01 - phones	IY0	134.5027
134.6664	DCB_int_01 - phones	sil	134.7064
134.7064	DCB_int_01 - phones	AH0	134.7664
134.7064	DCB_int_01 - words	especially	135.0664
134.7664	DCB_int_01 - phones	S	134.7964
134.7964	DCB_int_01 - phones	P	134.8564
134.8564	DCB_int_01 - phones	EH1	134.8964
134.8964	DCB_int_01 - phones	SH	134.9964
134.9964	DCB_int_01 - phones	L	135.0364
135.0364	DCB_int_01 - phones	IY0	135.0664
135.0664	DCB_int_01 - phones	B	135.1164
135.0664	DCB_int_01 - words	because	135.3064
135.1164	DCB_int_01 - phones	IH0	135.1564
135.1564	DCB_int_01 - phones	K	135.1964
135.1964	DCB_int_01 - phones	AA1	135.2464
135.2464	DCB_int_01 - phones	Z	135.3064
135.3064	DCB_int_01 - phones	Y	135.3364
135.3064	DCB_int_01 - words	you	135.3664
135.3364	DCB_int_01 - phones	UW1	135.3664
135.3664	DCB_int_01 - phones	S	135.4464
135.3664	DCB_int_01 - words	said	135.5364
135.4464	DCB_int_01 - phones	EH1	135.4964
135.4964	DCB_int_01 - phones	D	135.5364
135.5364	DCB_int_01 - phones	Y	135.5664
135.5364	DCB_int_01 - words	your	135.6464
135.5664	DCB_int_01 - phones	UH1	135.5964
135.5964	DCB_int_01 - phones	R	135.6464
135.6464	DCB_int_01 - phones	G	135.6964
135.6464	DCB_int_01 - words	grandparents	136.1864
135.6964	DCB_int_01 - phones	R	135.7464
135.7464	DCB_int_01 - phones	AE1	135.7964
135.7964	DCB_int_01 - phones	N	135.8564
135.8564	DCB_int_01 - phones	P	135.9164
135.9164	DCB_int_01 - phones	EH2	135.9864
135.9864	DCB_int_01 - phones	R	136.0164
136.0164	DCB_int_01 - phones	AH0	136.0464
136.0464	DCB_int_01 - phones	N	136.0764
136.0764	DCB_int_01 - phones	T	136.1064
136.1064	DCB_int_01 - phones	S	136.1864
136.1864	DCB_int_01 - phones	R	136.2564
136.1864	DCB_int_01 - words	raised	136.4864
136.2564	DCB_int_01 - phones	EY1	136.3764
136.3764	DCB_int_01 - phones	Z	136.4564
136.4564	DCB_int_01 - phones	D	136.4864
136.4864	DCB_int_01 - phones	Y	136.5364
136.4864	DCB_int_01 - words	you	136.5864
136.5364	DCB_int_01 - phones	UW1	136.5864
136.5864	DCB_int_01 - phones	S	136.6664
136.5864	DCB_int_01 - words	so	136.7064
136.6664	DCB_int_01 - phones	OW1	136.7064
136.7064	DCB_int_01 - phones	T	136.8064
136.7064	DCB_int_01 - words	tell	136.9164
136.8064	DCB_int_01 - phones	EH1	136.8464
136.8464	DCB_int_01 - phones	L	136.9164
136.9164	DCB_int_01 - phones	M	136.9664
136.9164	DCB_int_01 - words	me	137.0064
136.9664	DCB_int_01 - phones	IY1	137.0064
137.0064	DCB_int_01 - phones	sp	137.0364
137.0364	DCB_int_01 - phones	HH	137.0964
137.0364	DCB_int_01 - words	how	137.2264
137.0964	DCB_int_01 - phones	AW1	137.2264
137.2264	DCB_int_01 - phones	W	137.2564
137.2264	DCB_int_01 - words	was	137.3264
137.2564	DCB_int_01 - phones	AH0	137.2864
137.2864	DCB_int_01 - phones	Z	137.3264
137.3264	DCB_int_01 - phones	DH	137.3664
137.3264	DCB_int_01 - words	that	137.4864
137.3664	DCB_int_01 - phones	AE1	137.4464
137.4464	DCB_int_01 - phones	T	137.4864
137.4864	DCB_int_01 - phones	D	137.5564
137.4864	DCB_int_01 - words	dynamic	138.0964
137.5564	DCB_int_01 - phones	AY0	137.6464
137.6464	DCB_int_01 - phones	N	137.8164
137.8164	DCB_int_01 - phones	AE1	137.8464
137.8464	DCB_int_01 - phones	M	137.9264
137.9264	DCB_int_01 - phones	IH0	137.9564
137.9564	DCB_int_01 - phones	K	138.0964
138.4920	DCB_se2_ag2_f_01 - phones	OW2	138.5920
138.4920	DCB_se2_ag2_f_01 - words	okay	139.0620
138.5920	DCB_se2_ag2_f_01 - phones	K	138.7220
138.7220	DCB_se2_ag2_f_01 - phones	EY1	139.0620
139.0620	DCB_se2_ag2_f_01 - phones	sp	139.1720
139.2211	DCB_se2_ag2_f_01 - phones	S	139.4011
139.2211	DCB_se2_ag2_f_01 - words	so	139.4911
139.4011	DCB_se2_ag2_f_01 - phones	OW1	139.4911
139.4911	DCB_se2_ag2_f_01 - phones	M	139.5611
139.4911	DCB_se2_ag2_f_01 - words	my	139.6011
139.5611	DCB_se2_ag2_f_01 - phones	AY1	139.6011
139.6011	DCB_se2_ag2_f_01 - phones	M	139.7311
139.6011	DCB_se2_ag2_f_01 - words	mom	139.9211
139.7311	DCB_se2_ag2_f_01 - phones	AA1	139.8511
139.8511	DCB_se2_ag2_f_01 - phones	M	139.9211
139.9211	DCB_se2_ag2_f_01 - phones	HH	139.9811
139.9211	DCB_se2_ag2_f_01 - words	had	140.1311
139.9811	DCB_se2_ag2_f_01 - phones	AE1	140.0911
140.0911	DCB_se2_ag2_f_01 - phones	D	140.1311
140.1311	DCB_se2_ag2_f_01 - phones	M	140.2111
140.1311	DCB_se2_ag2_f_01 - words	me	140.3711
140.2111	DCB_se2_ag2_f_01 - phones	IY1	140.3711
140.3711	DCB_se2_ag2_f_01 - phones	sp	140.4011
140.4011	DCB_se2_ag2_f_01 - phones	AE1	140.5011
140.4011	DCB_se2_ag2_f_01 - words	at	140.5711
140.5011	DCB_se2_ag2_f_01 - phones	T	140.5711
140.5711	DCB_se2_ag2_f_01 - phones	F	140.6611
140.5711	DCB_se2_ag2_f_01 - words	fourteen	141.2211
140.6611	DCB_se2_ag2_f_01 - phones	AO1	140.6911
140.6911	DCB_se2_ag2_f_01 - phones	R	140.8011
140.8011	DCB_se2_ag2_f_01 - phones	T	140.9111
140.9111	DCB_se2_ag2_f_01 - phones	IY1	141.1011
141.1011	DCB_se2_ag2_f_01 - phones	N	141.2211
141.2211	DCB_se2_ag2_f_01 - phones	sp	141.3411
141.7011	DCB_se2_ag2_f_01 - phones	AH0	141.7911
141.7011	DCB_se2_ag2_f_01 - words	and	141.8711
141.7911	DCB_se2_ag2_f_01 - phones	N	141.8711
141.8711	DCB_se2_ag2_f_01 - phones	S	141.9811
141.8711	DCB_se2_ag2_f_01 - words	so	142.1411
141.9811	DCB_se2_ag2_f_01 - phones	OW1	142.1411
142.1411	DCB_se2_ag2_f_01 - phones	sp	142.2811
142.2811	DCB_se2_ag2_f_01 - phones	F	142.3511
142.2811	DCB_se2_ag2_f_01 - words	for	142.8211
142.3511	DCB_se2_ag2_f_01 - phones	AO1	142.6211
142.6211	DCB_se2_ag2_f_01 - phones	R	142.8211
142.8211	DCB_se2_ag2_f_01 - phones	sp	142.8611
142.8611	DCB_se2_ag2_f_01 - phones	IH0	142.9411
142.8611	DCB_se2_ag2_f_01 - words	insurance	143.3711
142.9411	DCB_se2_ag2_f_01 - phones	N	142.9911
142.9911	DCB_se2_ag2_f_01 - phones	SH	143.1211
143.1211	DCB_se2_ag2_f_01 - phones	UH1	143.2011
143.2011	DCB_se2_ag2_f_01 - phones	R	143.2411
143.2411	DCB_se2_ag2_f_01 - phones	AH0	143.2711
143.2711	DCB_se2_ag2_f_01 - phones	N	143.3011
143.3011	DCB_se2_ag2_f_01 - phones	S	143.3711
143.3711	DCB_se2_ag2_f_01 - phones	P	143.4811
143.3711	DCB_se2_ag2_f_01 - words	purposes	144.1111
143.4811	DCB_se2_ag2_f_01 - phones	ER1	143.6111
143.6111	DCB_se2_ag2_f_01 - phones	P	143.6511
143.6511	DCB_se2_ag2_f_01 - phones	AH0	143.7111
143.7111	DCB_se2_ag2_f_01 - phones	S	143.8611
143.8611	DCB_se2_ag2_f_01 - phones	AH0	144.0211
144.0211	DCB_se2_ag2_f_01 - phones	Z	144.1111
144.1111	DCB_se2_ag2_f_01 - phones	AE1	144.1511
144.1111	DCB_se2_ag2_f_01 - words	and	144.2111
144.1511	DCB_se2_ag2_f_01 - phones	N	144.2111
144.2111	DCB_se2_ag2_f_01 - phones	L	144.2811
144.2111	DCB_se2_ag2_f_01 - words	legal	144.4411
144.2811	DCB_se2_ag2_f_01 - phones	IY1	144.3411
144.3411	DCB_se2_ag2_f_01 - phones	G	144.3711
144.3711	DCB_se2_ag2_f_01 - phones	AH0	144.4011
144.4011	DCB_se2_ag2_f_01 - phones	L	144.4411
144.4411	DCB_se2_ag2_f_01 - phones	P	144.5211
144.4411	DCB_se2_ag2_f_01 - words	purposes	144.8811
144.5211	DCB_se2_ag2_f_01 - phones	ER1	144.5711
144.5711	DCB_se2_ag2_f_01 - phones	P	144.6011
144.6011	DCB_se2_ag2_f_01 - phones	AH0	144.6411
144.6411	DCB_se2_ag2_f_01 - phones	S	144.7411
144.7411	DCB_se2_ag2_f_01 - phones	AH0	144.8011
144.8011	DCB_se2_ag2_f_01 - phones	Z	144.8811
144.8811	DCB_se2_ag2_f_01 - phones	M	144.9511
144.8811	DCB_se2_ag2_f_01 - words	my	145.0211
144.9511	DCB_se2_ag2_f_01 - phones	AY1	145.0211
145.0211	DCB_se2_ag2_f_01 - phones	G	145.0811
145.0211	DCB_se2_ag2_f_01 - words	grandparents	145.4811
145.0811	DCB_se2_ag2_f_01 - phones	R	145.1411
145.1411	DCB_se2_ag2_f_01 - phones	AE1	145.1911
145.1911	DCB_se2_ag2_f_01 - phones	N	145.2511
145.2511	DCB_se2_ag2_f_01 - phones	P	145.2911
145.2911	DCB_se2_ag2_f_01 - phones	EH2	145.3211
145.3211	DCB_se2_ag2_f_01 - phones	R	145.3511
145.3511	DCB_se2_ag2_f_01 - phones	AH0	145.3811
145.3811	DCB_se2_ag2_f_01 - phones	N	145.4111
145.4111	DCB_se2_ag2_f_01 - phones	T	145.4411
145.4411	DCB_se2_ag2_f_01 - phones	S	145.4811
145.4811	DCB_se2_ag2_f_01 - phones	HH	145.5811
145.4811	DCB_se2_ag2_f_01 - words	had	145.7311
145.5811	DCB_se2_ag2_f_01 - phones	AE1	145.6511
145.6511	DCB_se2_ag2_f_01 - phones	D	145.7311
145.7311	DCB_se2_ag2_f_01 - phones	T	145.8311
145.7311	DCB_se2_ag2_f_01 - words	to	145.9111
145.8311	DCB_se2_ag2_f_01 - phones	AH0	145.9111
145.9111	DCB_se2_ag2_f_01 - phones	AH0	145.9811
145.9111	DCB_se2_ag2_f_01 - words	adopt	146.2011
145.9811	DCB_se2_ag2_f_01 - phones	D	146.0511
146.0511	DCB_se2_ag2_f_01 - phones	AA1	146.1311
146.1311	DCB_se2_ag2_f_01 - phones	P	146.1711
146.1711	DCB_se2_ag2_f_01 - phones	T	146.2011
146.2011	DCB_se2_ag2_f_01 - phones	sp	146.2311
146.2311	DCB_se2_ag2_f_01 - phones	M	146.3211
146.2311	DCB_se2_ag2_f_01 - words	me	146.4411
146.3211	DCB_se2_ag2_f_01 - phones	IY1	146.4411
146.4411	DCB_se2_ag2_f_01 - phones	sp	146.4911
146.8802	DCB_se2_ag2_f_01 - phones	B	146.9202
146.8802	DCB_se2_ag2_f_01 - words	because	147.0702
146.9202	DCB_se2_ag2_f_01 - phones	IH0	146.9602
146.9602	DCB_se2_ag2_f_01 - phones	K	147.0002
147.0002	DCB_se2_ag2_f_01 - phones	AA1	147.0302
147.0302	DCB_se2_ag2_f_01 - phones	Z	147.0702
147.0702	DCB_se2_ag2_f_01 - phones	IH0	147.1202
147.0702	DCB_se2_ag2_f_01 - words	if	147.1502
147.1202	DCB_se2_ag2_f_01 - phones	F	147.1502
147.1502	DCB_se2_ag2_f_01 - phones	DH	147.2102
147.1502	DCB_se2_ag2_f_01 - words	they	147.2902
147.2102	DCB_se2_ag2_f_01 - phones	EY1	147.2902
147.2902	DCB_se2_ag2_f_01 - phones	D	147.3702
147.2902	DCB_se2_ag2_f_01 - words	didn't	147.5502
147.3702	DCB_se2_ag2_f_01 - phones	IH1	147.4702
147.4702	DCB_se2_ag2_f_01 - phones	N	147.5002
147.5002	DCB_se2_ag2_f_01 - phones	T	147.5502
147.5502	DCB_se2_ag2_f_01 - phones	AY1	147.6202
147.5502	DCB_se2_ag2_f_01 - words	i	147.6202
147.6202	DCB_se2_ag2_f_01 - phones	W	147.7102
147.6202	DCB_se2_ag2_f_01 - words	wouldn't	147.8902
147.7102	DCB_se2_ag2_f_01 - phones	UH1	147.7402
147.7402	DCB_se2_ag2_f_01 - phones	D	147.7702
147.7702	DCB_se2_ag2_f_01 - phones	AH0	147.8302
147.8302	DCB_se2_ag2_f_01 - phones	N	147.8602
147.8602	DCB_se2_ag2_f_01 - phones	T	147.8902
147.8902	DCB_se2_ag2_f_01 - phones	HH	147.9202
147.8902	DCB_se2_ag2_f_01 - words	have	147.9802
147.9202	DCB_se2_ag2_f_01 - phones	AE1	147.9502
147.9502	DCB_se2_ag2_f_01 - phones	V	147.9802
147.9802	DCB_se2_ag2_f_01 - phones	B	148.0102
147.9802	DCB_se2_ag2_f_01 - words	been	148.0702
148.0102	DCB_se2_ag2_f_01 - phones	IH0	148.0402
148.0402	DCB_se2_ag2_f_01 - phones	N	148.0702
148.0702	DCB_se2_ag2_f_01 - phones	EY1	148.1002
148.0702	DCB_se2_ag2_f_01 - words	able	148.1902
148.1002	DCB_se2_ag2_f_01 - phones	B	148.1302
148.1302	DCB_se2_ag2_f_01 - phones	AH0	148.1602
148.1602	DCB_se2_ag2_f_01 - phones	L	148.1902
148.1902	DCB_se2_ag2_f_01 - phones	T	148.2202
148.1902	DCB_se2_ag2_f_01 - words	to	148.2502
148.2202	DCB_se2_ag2_f_01 - phones	AH0	148.2502
148.2502	DCB_se2_ag2_f_01 - phones	G	148.2902
148.2502	DCB_se2_ag2_f_01 - words	get	148.3802
148.2902	DCB_se2_ag2_f_01 - phones	IH1	148.3302
148.3302	DCB_se2_ag2_f_01 - phones	T	148.3802
148.3802	DCB_se2_ag2_f_01 - phones	IH0	148.4202
148.3802	DCB_se2_ag2_f_01 - words	insurance	148.8402
148.4202	DCB_se2_ag2_f_01 - phones	N	148.4802
148.4802	DCB_se2_ag2_f_01 - phones	SH	148.5702
148.5702	DCB_se2_ag2_f_01 - phones	UH1	148.6802
148.6802	DCB_se2_ag2_f_01 - phones	R	148.7102
148.7102	DCB_se2_ag2_f_01 - phones	AH0	148.7402
148.7402	DCB_se2_ag2_f_01 - phones	N	148.7802
148.7802	DCB_se2_ag2_f_01 - phones	S	148.8402
148.8402	DCB_se2_ag2_f_01 - phones	AH0	148.8802
148.8402	DCB_se2_ag2_f_01 - words	and	148.9102
148.8802	DCB_se2_ag2_f_01 - phones	N	148.9102
148.9102	DCB_se2_ag2_f_01 - phones	S	148.9502
148.9102	DCB_se2_ag2_f_01 - words	stuff	149.1602
148.9502	DCB_se2_ag2_f_01 - phones	T	149.0202
149.0202	DCB_se2_ag2_f_01 - phones	AH1	149.0802
149.0802	DCB_se2_ag2_f_01 - phones	F	149.1602
149.1602	DCB_se2_ag2_f_01 - phones	L	149.1902
149.1602	DCB_se2_ag2_f_01 - words	like	149.3102
149.1902	DCB_se2_ag2_f_01 - phones	AY1	149.2602
149.2602	DCB_se2_ag2_f_01 - phones	K	149.3102
149.3102	DCB_se2_ag2_f_01 - phones	sp	149.3402
149.3402	DCB_se2_ag2_f_01 - phones	DH	149.4102
149.3402	DCB_se2_ag2_f_01 - words	that	149.6202
149.4102	DCB_se2_ag2_f_01 - phones	AE1	149.5402
149.5402	DCB_se2_ag2_f_01 - phones	T	149.6202
150.0024	DCB_se2_ag2_f_01 - phones	sil	150.0324
150.0324	DCB_se2_ag2_f_01 - phones	AH0	150.0824
150.0324	DCB_se2_ag2_f_01 - words	and	150.1724
150.0824	DCB_se2_ag2_f_01 - phones	N	150.1724
150.1724	DCB_se2_ag2_f_01 - phones	S	150.2324
150.1724	DCB_se2_ag2_f_01 - words	so	150.3924
150.2324	DCB_se2_ag2_f_01 - phones	OW1	150.3924
150.3924	DCB_se2_ag2_f_01 - phones	AO2	150.4724
150.3924	DCB_se2_ag2_f_01 - words	although	151.0324
150.4724	DCB_se2_ag2_f_01 - phones	L	150.6124
150.6124	DCB_se2_ag2_f_01 - phones	DH	150.7224
150.7224	DCB_se2_ag2_f_01 - phones	OW1	151.0324
151.0324	DCB_se2_ag2_f_01 - phones	sp	151.0624
151.0624	DCB_se2_ag2_f_01 - phones	M	151.1424
151.0624	DCB_se2_ag2_f_01 - words	my	151.2024
151.1424	DCB_se2_ag2_f_01 - phones	AY1	151.2024
151.2024	DCB_se2_ag2_f_01 - phones	M	151.3424
151.2024	DCB_se2_ag2_f_01 - words	mom	151.4924
151.3424	DCB_se2_ag2_f_01 - phones	AA1	151.4624
151.4624	DCB_se2_ag2_f_01 - phones	M	151.4924
151.4924	DCB_se2_ag2_f_01 - phones	W	151.5224
151.4924	DCB_se2_ag2_f_01 - words	was	151.5924
151.5224	DCB_se2_ag2_f_01 - phones	AH0	151.5524
151.5524	DCB_se2_ag2_f_01 - phones	Z	151.5924
151.5924	DCB_se2_ag2_f_01 - phones	IH0	151.6424
151.5924	DCB_se2_ag2_f_01 - words	in	151.6724
151.6424	DCB_se2_ag2_f_01 - phones	N	151.6724
151.6724	DCB_se2_ag2_f_01 - phones	DH	151.7124
151.6724	DCB_se2_ag2_f_01 - words	the	151.7624
151.7124	DCB_se2_ag2_f_01 - phones	AH1	151.7624
151.7624	DCB_se2_ag2_f_01 - phones	HH	151.8924
151.7624	DCB_se2_ag2_f_01 - words	household	152.4024
151.8924	DCB_se2_ag2_f_01 - phones	AW1	152.0324
152.0324	DCB_se2_ag2_f_01 - phones	S	152.1324
152.1324	DCB_se2_ag2_f_01 - phones	HH	152.2024
152.2024	DCB_se2_ag2_f_01 - phones	OW2	152.3424
152.3424	DCB_se2_ag2_f_01 - phones	L	152.3724
152.3724	DCB_se2_ag2_f_01 - phones	D	152.4024
152.4024	DCB_se2_ag2_f_01 - phones	IH0	152.4324
152.4024	DCB_se2_ag2_f_01 - words	it	152.4724
152.4324	DCB_se2_ag2_f_01 - phones	T	152.4724
152.4724	DCB_se2_ag2_f_01 - phones	W	152.5424
152.4724	DCB_se2_ag2_f_01 - words	was	152.6524
152.5424	DCB_se2_ag2_f_01 - phones	AH0	152.5724
152.5724	DCB_se2_ag2_f_01 - phones	Z	152.6524
152.6524	DCB_se2_ag2_f_01 - phones	M	152.7624
152.6524	DCB_se2_ag2_f_01 - words	more	152.8624
152.7624	DCB_se2_ag2_f_01 - phones	AO1	152.8124
152.8124	DCB_se2_ag2_f_01 - phones	R	152.8624
152.8624	DCB_se2_ag2_f_01 - phones	L	152.9224
152.8624	DCB_se2_ag2_f_01 - words	like	153.0224
152.9224	DCB_se2_ag2_f_01 - phones	AY1	152.9724
152.9724	DCB_se2_ag2_f_01 - phones	K	153.0224
153.0224	DCB_se2_ag2_f_01 - phones	W	153.0724
153.0224	DCB_se2_ag2_f_01 - words	we	153.1424
153.0724	DCB_se2_ag2_f_01 - phones	IY1	153.1424
153.1424	DCB_se2_ag2_f_01 - phones	W	153.2124
153.1424	DCB_se2_ag2_f_01 - words	was	153.3424
153.2124	DCB_se2_ag2_f_01 - phones	AH0	153.2524
153.2524	DCB_se2_ag2_f_01 - phones	Z	153.3424
153.3424	DCB_se2_ag2_f_01 - phones	R	153.4324
153.3424	DCB_se2_ag2_f_01 - words	raised	153.7024
153.4324	DCB_se2_ag2_f_01 - phones	EY1	153.5424
153.5424	DCB_se2_ag2_f_01 - phones	Z	153.6324
153.6324	DCB_se2_ag2_f_01 - phones	D	153.7024
153.7024	DCB_se2_ag2_f_01 - words	a	153.8824
153.7024	DCB_se2_ag2_f_01 - phones	AH0	153.8824
154.4311	DCB_se2_ag2_f_01 - phones	sil	154.4811
154.4811	DCB_se2_ag2_f_01 - phones	AE1	154.6111
154.4811	DCB_se2_ag2_f_01 - words	as	154.8211
154.6111	DCB_se2_ag2_f_01 - phones	Z	154.8211
154.8211	DCB_se2_ag2_f_01 - phones	sp	154.8511
154.8511	DCB_se2_ag2_f_01 - phones	S	155.0311
[truncated: 49,887 more rows]
