# Supplementary material for: Considering Performance in the Automated and Manual Coding of Sociolinguistic Variables: Lessons From Variable (ING)
Source: Front Artif Intell. 2021 Apr 29;4:648543. doi: 10.3389/frai.2021.648543 (PMC8117961; doi:10.3389/frai.2021.648543)
Supplement: Supplementary file 4 [file Data_Sheet_4.ZIP › CORAAL_Aligned_as_Tables/DCA_se3_ag4_m_01_1_txout.txt]

tmin	tier	text	tmax
0.4826	DCA_int_01 - phones	AO2	0.6326
0.4826	DCA_int_01 - words	alright	0.8726
0.6326	DCA_int_01 - phones	L	0.6626
0.6626	DCA_int_01 - phones	R	0.6926
0.6926	DCA_int_01 - phones	AY1	0.8126
0.8126	DCA_int_01 - phones	T	0.8726
0.8726	DCA_int_01 - phones	sp	0.9026
0.9026	DCA_int_01 - phones	F	0.9726
0.9026	DCA_int_01 - words	first	1.2126
0.9726	DCA_int_01 - phones	ER1	1.0826
1.0826	DCA_int_01 - phones	S	1.1526
1.1526	DCA_int_01 - phones	T	1.2126
1.2126	DCA_int_01 - phones	AH0	1.2426
1.2126	DCA_int_01 - words	of	1.3126
1.2426	DCA_int_01 - phones	V	1.3126
1.3126	DCA_int_01 - phones	AO1	1.4026
1.3126	DCA_int_01 - words	all	1.4626
1.4026	DCA_int_01 - phones	L	1.4626
1.4626	DCA_int_01 - phones	W	1.5526
1.4626	DCA_int_01 - words	we're	1.6026
1.5526	DCA_int_01 - phones	ER1	1.6026
1.6026	DCA_int_01 - phones	G	1.6826
1.6026	DCA_int_01 - words	gonna	1.9126
1.6826	DCA_int_01 - phones	AH1	1.7126
1.7126	DCA_int_01 - phones	N	1.7926
1.7926	DCA_int_01 - phones	AH0	1.9126
1.9126	DCA_int_01 - phones	sp	1.9726
3.3627	DCA_int_01 - phones	T	3.4527
3.3627	DCA_int_01 - words	take	3.6127
3.4527	DCA_int_01 - phones	EY1	3.5727
3.5727	DCA_int_01 - phones	K	3.6127
3.6127	DCA_int_01 - phones	Y	3.6527
3.6127	DCA_int_01 - words	you	3.7327
3.6527	DCA_int_01 - phones	UW1	3.7327
3.7327	DCA_int_01 - phones	B	3.8127
3.7327	DCA_int_01 - words	back	3.9627
3.8127	DCA_int_01 - phones	AE1	3.9327
3.9327	DCA_int_01 - phones	K	3.9627
3.9627	DCA_int_01 - phones	T	3.9927
3.9627	DCA_int_01 - words	to	4.0227
3.9927	DCA_int_01 - phones	AH0	4.0227
4.0227	DCA_int_01 - phones	sp	4.0527
4.0527	DCA_int_01 - phones	Y	4.1727
4.0527	DCA_int_01 - words	your	4.2927
4.1727	DCA_int_01 - phones	UH1	4.2327
4.2327	DCA_int_01 - phones	R	4.2927
4.2927	DCA_int_01 - phones	sp	4.3827
4.3827	DCA_int_01 - phones	CH	4.4427
4.3827	DCA_int_01 - words	childhood	5.0027
4.4427	DCA_int_01 - phones	AY1	4.6027
4.6027	DCA_int_01 - phones	L	4.7027
4.7027	DCA_int_01 - phones	D	4.7327
4.7327	DCA_int_01 - phones	HH	4.7827
4.7827	DCA_int_01 - phones	UH2	4.9327
4.9327	DCA_int_01 - phones	D	5.0027
5.0027	DCA_int_01 - phones	sp	5.0327
6.1649	DCA_int_01 - phones	HH	6.2249
6.1649	DCA_int_01 - words	hm	6.3649
6.2249	DCA_int_01 - phones	M	6.3649
6.3649	DCA_int_01 - phones	sp	6.4449
6.5551	DCA_se3_ag4_m_01 - phones	sil	6.6751
6.6751	DCA_se3_ag4_m_01 - phones	N	6.7051
6.6751	DCA_se3_ag4_m_01 - words	name	6.7651
6.7051	DCA_se3_ag4_m_01 - phones	EY1	6.7351
6.7351	DCA_se3_ag4_m_01 - phones	M	6.7651
6.7651	DCA_se3_ag4_m_01 - phones	sp	11.3194
9.2167	DCA_int_01 - phones	Y	9.3267
9.2167	DCA_int_01 - words	yeah	9.3967
9.3267	DCA_int_01 - phones	AE1	9.3967
9.3967	DCA_int_01 - phones	W	9.5067
9.3967	DCA_int_01 - words	why	9.5467
9.5067	DCA_int_01 - phones	AY1	9.5467
9.5467	DCA_int_01 - phones	D	9.5767
9.5467	DCA_int_01 - words	don't	9.6367
9.5767	DCA_int_01 - phones	OW1	9.6067
9.6067	DCA_int_01 - phones	N	9.6367
9.6367	DCA_int_01 - phones	sp	9.6667
9.6667	DCA_int_01 - phones	Y	9.7167
9.6667	DCA_int_01 - words	you	9.7467
9.7167	DCA_int_01 - phones	UW1	9.7467
9.7467	DCA_int_01 - phones	JH	9.8367
9.7467	DCA_int_01 - words	just	9.9767
9.8367	DCA_int_01 - phones	IH0	9.9367
9.9367	DCA_int_01 - phones	S	9.9767
9.9767	DCA_int_01 - phones	S	10.0567
9.9767	DCA_int_01 - words	say	10.1167
10.0567	DCA_int_01 - phones	EY1	10.1167
10.1167	DCA_int_01 - phones	Y	10.1567
10.1167	DCA_int_01 - words	your	10.2567
10.1567	DCA_int_01 - phones	UH1	10.1867
10.1867	DCA_int_01 - phones	R	10.2567
10.2567	DCA_int_01 - phones	N	10.3267
10.2567	DCA_int_01 - words	name	10.5167
10.3267	DCA_int_01 - phones	EY1	10.4367
10.4367	DCA_int_01 - phones	M	10.5167
10.5167	DCA_int_01 - phones	AA1	10.5667
10.5167	DCA_int_01 - words	on	10.6267
10.5667	DCA_int_01 - phones	N	10.6267
10.6267	DCA_int_01 - phones	sp	10.7467
10.7467	DCA_int_01 - phones	DH	10.7867
10.7467	DCA_int_01 - words	the	10.8367
10.7867	DCA_int_01 - phones	IY0	10.8367
10.8367	DCA_int_01 - phones	sp	10.8667
10.8667	DCA_int_01 - phones	T	10.9067
10.8667	DCA_int_01 - words	tape	11.0867
10.9067	DCA_int_01 - phones	EY1	10.9667
10.9667	DCA_int_01 - phones	P	11.0867
11.0867	DCA_int_01 - phones	sp	15.6675
11.3194	DCA_se3_ag4_m_01 - words	ah	11.6594
11.3194	DCA_se3_ag4_m_01 - phones	AA1	11.6594
11.6594	DCA_se3_ag4_m_01 - phones	sp	11.8794
12.4191	DCA_se3_ag4_m_01 - phones	TN	13.2691
12.4191	DCA_se3_ag4_m_01 - words	rdx	13.2691
13.7120	DCA_se3_ag4_m_01 - phones	sil	14.5420
14.5420	DCA_se3_ag4_m_01 - phones	TN	14.5720
14.5420	DCA_se3_ag4_m_01 - words	rdx	14.5720
14.5720	DCA_se3_ag4_m_01 - phones	sp	27.2990
15.6675	DCA_int_01 - phones	G	15.7275
15.6675	DCA_int_01 - words	good	15.9975
15.7275	DCA_int_01 - phones	IH0	15.8275
15.8275	DCA_int_01 - phones	D	15.9975
18.4950	DCA_int_01 - phones	sil	18.5750
18.5750	DCA_int_01 - phones	OW2	18.7550
18.5750	DCA_int_01 - words	okay	19.1750
18.7550	DCA_int_01 - phones	K	18.8650
18.8650	DCA_int_01 - phones	EY1	19.1750
19.1750	DCA_int_01 - phones	sp	19.2150
21.2023	DCA_int_01 - phones	HH	21.2523
21.2023	DCA_int_01 - words	what	21.3723
21.2523	DCA_int_01 - phones	W	21.2923
21.2923	DCA_int_01 - phones	AH1	21.3323
21.3323	DCA_int_01 - phones	T	21.3723
21.3723	DCA_int_01 - phones	sp	21.4023
21.4023	DCA_int_01 - phones	K	21.4923
21.4023	DCA_int_01 - words	kind	21.6423
21.4923	DCA_int_01 - phones	AY1	21.5623
21.5623	DCA_int_01 - phones	N	21.6423
21.6423	DCA_int_01 - phones	AH0	21.6723
21.6423	DCA_int_01 - words	of	21.7623
21.6723	DCA_int_01 - phones	V	21.7623
21.7623	DCA_int_01 - phones	G	21.8223
21.7623	DCA_int_01 - words	games	22.1523
21.8223	DCA_int_01 - phones	EY1	21.9623
21.9623	DCA_int_01 - phones	M	22.0923
22.0923	DCA_int_01 - phones	Z	22.1523
22.1523	DCA_int_01 - phones	sp	22.4823
22.4823	DCA_int_01 - phones	W	22.5623
22.4823	DCA_int_01 - words	were	22.6423
22.5623	DCA_int_01 - phones	ER0	22.6423
22.6423	DCA_int_01 - phones	DH	22.7023
22.6423	DCA_int_01 - words	there	22.8323
22.7023	DCA_int_01 - phones	EH1	22.7423
22.7423	DCA_int_01 - phones	R	22.8323
22.8323	DCA_int_01 - phones	DH	22.8623
22.8323	DCA_int_01 - words	that	22.9723
22.8623	DCA_int_01 - phones	AH0	22.9023
22.9023	DCA_int_01 - phones	T	22.9723
22.9723	DCA_int_01 - phones	Y	23.0623
22.9723	DCA_int_01 - words	you	23.0923
23.0623	DCA_int_01 - phones	UW1	23.0923
23.0923	DCA_int_01 - phones	Y	23.1923
23.0923	DCA_int_01 - words	used	23.2923
23.1923	DCA_int_01 - phones	UW1	23.2323
23.2323	DCA_int_01 - phones	Z	23.2623
23.2623	DCA_int_01 - phones	D	23.2923
23.2923	DCA_int_01 - phones	T	23.3323
23.2923	DCA_int_01 - words	to	23.4023
23.3323	DCA_int_01 - phones	AH0	23.4023
23.4023	DCA_int_01 - phones	sp	23.4423
23.4423	DCA_int_01 - phones	P	23.4923
23.4423	DCA_int_01 - words	play	23.6923
23.4923	DCA_int_01 - phones	L	23.5923
23.5923	DCA_int_01 - phones	EY1	23.6923
23.6923	DCA_int_01 - phones	EH1	23.7823
23.6923	DCA_int_01 - words	as	23.8223
23.7823	DCA_int_01 - phones	Z	23.8223
23.8223	DCA_int_01 - words	a	23.8723
23.8223	DCA_int_01 - phones	AH0	23.8723
23.8723	DCA_int_01 - phones	sp	23.9723
23.9723	DCA_int_01 - phones	CH	24.0523
23.9723	DCA_int_01 - words	child	24.4923
24.0523	DCA_int_01 - phones	AY1	24.1623
24.1623	DCA_int_01 - phones	L	24.3623
24.3623	DCA_int_01 - phones	D	24.4923
25.4653	DCA_int_01 - phones	IH0	25.5353
25.4653	DCA_int_01 - words	in	25.5653
25.5353	DCA_int_01 - phones	N	25.5653
25.5653	DCA_int_01 - phones	sp	25.5953
25.5953	DCA_int_01 - phones	DH	25.6453
25.5953	DCA_int_01 - words	the	25.6753
25.6453	DCA_int_01 - phones	AH0	25.6753
25.6753	DCA_int_01 - phones	N	25.7053
25.6753	DCA_int_01 - words	neighborhood	26.0853
25.7053	DCA_int_01 - phones	EY1	25.7853
25.7853	DCA_int_01 - phones	B	25.8453
25.8453	DCA_int_01 - phones	ER0	25.9053
25.9053	DCA_int_01 - phones	HH	25.9853
25.9853	DCA_int_01 - phones	UH2	26.0553
26.0553	DCA_int_01 - phones	D	26.0853
26.0853	DCA_int_01 - phones	W	26.1253
26.0853	DCA_int_01 - words	with	26.2053
26.1253	DCA_int_01 - phones	IH0	26.1553
26.1553	DCA_int_01 - phones	DH	26.2053
26.2053	DCA_int_01 - phones	DH	26.2453
26.2053	DCA_int_01 - words	the	26.3453
26.2453	DCA_int_01 - phones	IY0	26.3453
26.3453	DCA_int_01 - phones	AH1	26.3953
26.3453	DCA_int_01 - words	other	26.5753
26.3953	DCA_int_01 - phones	DH	26.4353
26.4353	DCA_int_01 - phones	ER0	26.5753
26.5753	DCA_int_01 - phones	sp	26.6853
26.6853	DCA_int_01 - phones	K	26.7253
26.6853	DCA_int_01 - words	kids	27.0153
26.7253	DCA_int_01 - phones	IH1	26.8053
26.8053	DCA_int_01 - phones	D	26.8853
26.8853	DCA_int_01 - phones	Z	27.0153
27.0153	DCA_int_01 - phones	sp	27.2153
27.2990	DCA_se3_ag4_m_01 - phones	M	27.3890
27.2990	DCA_se3_ag4_m_01 - words	mm-hm	27.5490
27.3890	DCA_se3_ag4_m_01 - phones	HH	27.4790
27.4790	DCA_se3_ag4_m_01 - phones	M	27.5490
27.5490	DCA_se3_ag4_m_01 - phones	sp	27.6090
29.7613	DCA_int_01 - phones	IH0	29.7913
29.7613	DCA_int_01 - words	in	29.8913
29.7913	DCA_int_01 - phones	N	29.8913
29.8913	DCA_int_01 - phones	sp	29.9313
29.9313	DCA_int_01 - phones	JH	30.0213
29.9313	DCA_int_01 - words	general	30.2613
30.0213	DCA_int_01 - phones	EH1	30.1013
30.1013	DCA_int_01 - phones	N	30.1513
30.1513	DCA_int_01 - phones	R	30.1813
30.1813	DCA_int_01 - phones	AH0	30.2213
30.2213	DCA_int_01 - phones	L	30.2613
30.2613	DCA_int_01 - phones	sp	52.3651
32.3643	DCA_se3_ag4_m_01 - phones	W	32.4643
32.3643	DCA_se3_ag4_m_01 - words	well	32.9043
32.4643	DCA_se3_ag4_m_01 - phones	EH1	32.7243
32.7243	DCA_se3_ag4_m_01 - phones	L	32.9043
32.9043	DCA_se3_ag4_m_01 - phones	sp	33.0443
33.7602	DCA_se3_ag4_m_01 - words	uh	34.3802
33.7602	DCA_se3_ag4_m_01 - phones	AH1	34.3802
34.3802	DCA_se3_ag4_m_01 - phones	sp	34.6137
34.6137	DCA_se3_ag4_m_01 - phones	DH	34.7737
34.6137	DCA_se3_ag4_m_01 - words	they	34.8737
34.7737	DCA_se3_ag4_m_01 - phones	EY1	34.8737
34.8737	DCA_se3_ag4_m_01 - phones	W	34.9337
34.8737	DCA_se3_ag4_m_01 - words	were	35.0537
34.9337	DCA_se3_ag4_m_01 - phones	ER0	35.0537
35.0537	DCA_se3_ag4_m_01 - phones	M	35.1337
35.0537	DCA_se3_ag4_m_01 - words	mostly	35.6837
35.1337	DCA_se3_ag4_m_01 - phones	OW1	35.2237
35.2237	DCA_se3_ag4_m_01 - phones	S	35.3737
35.3737	DCA_se3_ag4_m_01 - phones	L	35.4337
35.4337	DCA_se3_ag4_m_01 - phones	IY0	35.6837
35.6837	DCA_se3_ag4_m_01 - phones	AH1	35.7637
35.6837	DCA_se3_ag4_m_01 - words	um	35.8537
35.7637	DCA_se3_ag4_m_01 - phones	M	35.8537
35.8537	DCA_se3_ag4_m_01 - phones	sp	35.8837
37.0989	DCA_se3_ag4_m_01 - phones	T	37.1889
37.0989	DCA_se3_ag4_m_01 - words	type	37.3389
37.1889	DCA_se3_ag4_m_01 - phones	AY1	37.2389
37.2389	DCA_se3_ag4_m_01 - phones	P	37.3389
37.3389	DCA_se3_ag4_m_01 - phones	AH0	37.3889
37.3389	DCA_se3_ag4_m_01 - words	of	37.4389
37.3889	DCA_se3_ag4_m_01 - phones	V	37.4389
37.4389	DCA_se3_ag4_m_01 - phones	R	37.6389
37.4389	DCA_se3_ag4_m_01 - words	running	37.9089
37.6389	DCA_se3_ag4_m_01 - phones	AH1	37.6789
37.6789	DCA_se3_ag4_m_01 - phones	N	37.7189
37.7189	DCA_se3_ag4_m_01 - phones	IH0	37.7989
37.7989	DCA_se3_ag4_m_01 - phones	NG	37.9089
37.9089	DCA_se3_ag4_m_01 - phones	G	37.9789
37.9089	DCA_se3_ag4_m_01 - words	games	38.5089
37.9789	DCA_se3_ag4_m_01 - phones	EY1	38.1889
38.1889	DCA_se3_ag4_m_01 - phones	M	38.2789
38.2789	DCA_se3_ag4_m_01 - phones	Z	38.5089
39.5857	DCA_se3_ag4_m_01 - words	uh	40.0657
39.5857	DCA_se3_ag4_m_01 - phones	AH1	40.0657
40.0657	DCA_se3_ag4_m_01 - phones	sp	40.8446
40.8446	DCA_se3_ag4_m_01 - phones	HH	40.9446
40.8446	DCA_se3_ag4_m_01 - words	which	41.3246
40.9446	DCA_se3_ag4_m_01 - phones	W	40.9946
40.9946	DCA_se3_ag4_m_01 - phones	IH1	41.0846
41.0846	DCA_se3_ag4_m_01 - phones	CH	41.3246
41.3246	DCA_se3_ag4_m_01 - phones	sp	41.3546
41.3546	DCA_se3_ag4_m_01 - phones	AH1	41.6046
41.3546	DCA_se3_ag4_m_01 - words	uh	41.6046
41.6046	DCA_se3_ag4_m_01 - phones	sp	42.2935
42.2935	DCA_se3_ag4_m_01 - phones	L	42.3735
42.2935	DCA_se3_ag4_m_01 - words	like	42.6435
42.3735	DCA_se3_ag4_m_01 - phones	AY1	42.4735
42.4735	DCA_se3_ag4_m_01 - phones	K	42.6435
42.6435	DCA_se3_ag4_m_01 - phones	AH1	42.8635
42.6435	DCA_se3_ag4_m_01 - words	uh	42.8635
42.8635	DCA_se3_ag4_m_01 - phones	sp	42.9935
42.9935	DCA_se3_ag4_m_01 - phones	HH	43.0435
42.9935	DCA_se3_ag4_m_01 - words	one	43.3135
43.0435	DCA_se3_ag4_m_01 - phones	W	43.1035
43.1035	DCA_se3_ag4_m_01 - phones	AH1	43.1735
43.1735	DCA_se3_ag4_m_01 - phones	N	43.3135
43.3135	DCA_se3_ag4_m_01 - phones	K	43.4335
43.3135	DCA_se3_ag4_m_01 - words	called	43.7935
43.4335	DCA_se3_ag4_m_01 - phones	AO1	43.7035
43.7035	DCA_se3_ag4_m_01 - phones	L	43.7435
43.7435	DCA_se3_ag4_m_01 - phones	D	43.7935
43.7935	DCA_se3_ag4_m_01 - phones	AH1	44.0235
43.7935	DCA_se3_ag4_m_01 - words	uh	44.0235
44.0235	DCA_se3_ag4_m_01 - phones	sp	44.1535
44.3470	DCA_se3_ag4_m_01 - words	i	44.6670
44.3470	DCA_se3_ag4_m_01 - phones	AY1	44.6670
44.6670	DCA_se3_ag4_m_01 - phones	S	44.8470
44.6670	DCA_se3_ag4_m_01 - words	spy	45.3170
44.8470	DCA_se3_ag4_m_01 - phones	P	44.9370
44.9370	DCA_se3_ag4_m_01 - phones	AY1	45.3170
45.3170	DCA_se3_ag4_m_01 - phones	sp	45.4370
47.0446	DCA_se3_ag4_m_01 - phones	T	47.2046
47.0446	DCA_se3_ag4_m_01 - words	tag	47.6846
47.2046	DCA_se3_ag4_m_01 - phones	AE1	47.4746
47.4746	DCA_se3_ag4_m_01 - phones	G	47.6846
47.6846	DCA_se3_ag4_m_01 - phones	sp	47.7946
51.2508	DCA_se3_ag4_m_01 - phones	DH	51.3108
51.2508	DCA_se3_ag4_m_01 - words	that	51.3908
51.3108	DCA_se3_ag4_m_01 - phones	AE1	51.3408
51.3408	DCA_se3_ag4_m_01 - phones	T	51.3908
51.3908	DCA_se3_ag4_m_01 - words	s	51.4608
51.3908	DCA_se3_ag4_m_01 - phones	S	51.4608
51.4608	DCA_se3_ag4_m_01 - phones	W	51.4908
51.4608	DCA_se3_ag4_m_01 - words	when	51.5808
51.4908	DCA_se3_ag4_m_01 - phones	EH1	51.5208
51.5208	DCA_se3_ag4_m_01 - phones	N	51.5808
51.5808	DCA_se3_ag4_m_01 - phones	W	51.6208
51.5808	DCA_se3_ag4_m_01 - words	we	51.6508
51.6208	DCA_se3_ag4_m_01 - phones	IY1	51.6508
51.6508	DCA_se3_ag4_m_01 - phones	W	51.6808
51.6508	DCA_se3_ag4_m_01 - words	were	51.7508
51.6808	DCA_se3_ag4_m_01 - phones	ER0	51.7508
51.7508	DCA_se3_ag4_m_01 - phones	S	51.8908
51.7508	DCA_se3_ag4_m_01 - words	small	52.2908
51.8908	DCA_se3_ag4_m_01 - phones	M	51.9308
51.9308	DCA_se3_ag4_m_01 - phones	AO1	52.1508
52.1508	DCA_se3_ag4_m_01 - phones	L	52.2908
52.3651	DCA_int_01 - phones	M	52.5351
52.3651	DCA_int_01 - words	mm-hm	52.6851
52.5351	DCA_int_01 - phones	HH	52.6351
52.6351	DCA_int_01 - phones	M	52.6851
52.6851	DCA_int_01 - phones	sp	52.7651
52.8692	DCA_int_01 - phones	DH	52.9692
52.8692	DCA_int_01 - words	that	53.0792
52.9692	DCA_int_01 - phones	AH0	53.0292
53.0292	DCA_int_01 - phones	T	53.0792
53.0792	DCA_int_01 - words	s	53.1092
53.0792	DCA_int_01 - phones	S	53.1092
53.1092	DCA_int_01 - phones	W	53.1392
53.1092	DCA_int_01 - words	what	53.2492
53.1392	DCA_int_01 - phones	AH1	53.1692
53.1692	DCA_int_01 - phones	T	53.2492
53.2492	DCA_int_01 - words	i	53.3092
53.2492	DCA_int_01 - phones	AY1	53.3092
53.3092	DCA_int_01 - phones	sp	53.3392
53.3392	DCA_int_01 - phones	M	53.3892
53.3392	DCA_int_01 - words	mean	53.6292
53.3892	DCA_int_01 - phones	IY1	53.4292
53.4292	DCA_int_01 - phones	N	53.6292
53.8062	DCA_se3_ag4_m_01 - phones	sil	53.8362
53.8362	DCA_se3_ag4_m_01 - phones	Y	53.8862
53.8362	DCA_se3_ag4_m_01 - words	yes	54.2462
53.8862	DCA_se3_ag4_m_01 - phones	EH1	54.0862
54.0862	DCA_se3_ag4_m_01 - phones	S	54.2462
54.2462	DCA_se3_ag4_m_01 - phones	sp	54.2962
54.2962	DCA_se3_ag4_m_01 - words	uh	54.7462
54.2962	DCA_se3_ag4_m_01 - phones	AH1	54.7462
54.7462	DCA_se3_ag4_m_01 - phones	sp	60.8105
57.9015	DCA_int_01 - phones	sil	57.9715
57.9715	DCA_int_01 - phones	HH	58.0115
57.9715	DCA_int_01 - words	how	58.0415
58.0115	DCA_int_01 - phones	AW1	58.0415
58.0415	DCA_int_01 - phones	D	58.0815
58.0415	DCA_int_01 - words	did	58.1915
58.0815	DCA_int_01 - phones	IH0	58.1515
58.1515	DCA_int_01 - phones	D	58.1915
58.1915	DCA_int_01 - phones	Y	58.2215
58.1915	DCA_int_01 - words	you	58.2715
58.2215	DCA_int_01 - phones	UW1	58.2715
58.2715	DCA_int_01 - phones	sp	58.3315
58.3315	DCA_int_01 - phones	P	58.3715
58.3315	DCA_int_01 - words	play	58.5815
58.3715	DCA_int_01 - phones	L	58.4515
58.4515	DCA_int_01 - phones	EY1	58.5815
58.5815	DCA_int_01 - words	i	58.7515
58.5815	DCA_int_01 - phones	AY1	58.7515
58.7515	DCA_int_01 - phones	sp	58.8015
58.8015	DCA_int_01 - phones	S	58.8415
58.8015	DCA_int_01 - words	spy	59.2215
58.8415	DCA_int_01 - phones	P	58.9915
58.9915	DCA_int_01 - phones	AY1	59.2215
59.2215	DCA_int_01 - phones	sp	59.2515
59.2515	DCA_int_01 - phones	AY1	59.2915
59.2515	DCA_int_01 - words	i	59.2915
59.2915	DCA_int_01 - phones	D	59.3215
59.2915	DCA_int_01 - words	don't	59.4315
59.3215	DCA_int_01 - phones	OW1	59.3515
59.3515	DCA_int_01 - phones	N	59.4315
59.4315	DCA_int_01 - phones	sp	59.5015
59.5015	DCA_int_01 - phones	TH	59.5315
59.5015	DCA_int_01 - words	think	59.6515
59.5315	DCA_int_01 - phones	IH1	59.5715
59.5715	DCA_int_01 - phones	NG	59.6015
59.6015	DCA_int_01 - phones	K	59.6515
59.6515	DCA_int_01 - phones	sp	59.6815
59.6815	DCA_int_01 - phones	W	59.7515
59.6815	DCA_int_01 - words	we	59.8615
59.7515	DCA_int_01 - phones	IY1	59.8615
59.8615	DCA_int_01 - phones	sp	59.9215
59.9215	DCA_int_01 - phones	P	59.9615
59.9215	DCA_int_01 - words	played	60.1415
59.9615	DCA_int_01 - phones	L	60.0315
60.0315	DCA_int_01 - phones	EY1	60.0915
60.0915	DCA_int_01 - phones	D	60.1415
60.1415	DCA_int_01 - phones	sp	60.1715
60.1715	DCA_int_01 - phones	DH	60.2115
60.1715	DCA_int_01 - words	that	60.4515
60.2115	DCA_int_01 - phones	AH0	60.2915
60.2915	DCA_int_01 - phones	T	60.4515
60.4515	DCA_int_01 - phones	sp	60.5015
60.8105	DCA_se3_ag4_m_01 - phones	W	60.8605
60.8105	DCA_se3_ag4_m_01 - words	well	61.0305
60.8605	DCA_se3_ag4_m_01 - phones	EH1	60.9205
60.9205	DCA_se3_ag4_m_01 - phones	L	61.0305
61.0305	DCA_se3_ag4_m_01 - phones	sp	61.1505
61.6371	DCA_se3_ag4_m_01 - phones	W	61.6871
61.6371	DCA_se3_ag4_m_01 - words	well	61.7671
61.6871	DCA_se3_ag4_m_01 - phones	EH1	61.7171
61.7171	DCA_se3_ag4_m_01 - phones	L	61.7671
61.7671	DCA_se3_ag4_m_01 - words	i	61.8471
61.7671	DCA_se3_ag4_m_01 - phones	AY1	61.8471
61.8471	DCA_se3_ag4_m_01 - phones	T	61.9571
61.8471	DCA_se3_ag4_m_01 - words	tell	62.0471
61.9571	DCA_se3_ag4_m_01 - phones	EH1	62.0071
62.0071	DCA_se3_ag4_m_01 - phones	L	62.0471
62.0471	DCA_se3_ag4_m_01 - phones	Y	62.1271
62.0471	DCA_se3_ag4_m_01 - words	you	62.2071
62.1271	DCA_se3_ag4_m_01 - phones	UW1	62.2071
62.2071	DCA_se3_ag4_m_01 - phones	sp	62.8592
62.8592	DCA_se3_ag4_m_01 - phones	AH1	63.1692
62.8592	DCA_se3_ag4_m_01 - words	uh	63.1692
63.1692	DCA_se3_ag4_m_01 - phones	sp	63.2792
63.2792	DCA_se3_ag4_m_01 - phones	AY1	63.5092
63.2792	DCA_se3_ag4_m_01 - words	i	63.5092
63.5092	DCA_se3_ag4_m_01 - phones	AH2	63.5492
63.5092	DCA_se3_ag4_m_01 - words	understand	63.9492
63.5492	DCA_se3_ag4_m_01 - phones	N	63.5892
63.5892	DCA_se3_ag4_m_01 - phones	D	63.6192
63.6192	DCA_se3_ag4_m_01 - phones	ER0	63.6792
63.6792	DCA_se3_ag4_m_01 - phones	S	63.7492
63.7492	DCA_se3_ag4_m_01 - phones	T	63.8192
63.8192	DCA_se3_ag4_m_01 - phones	AE1	63.8892
63.8892	DCA_se3_ag4_m_01 - phones	N	63.9192
63.9192	DCA_se3_ag4_m_01 - phones	D	63.9492
63.9492	DCA_se3_ag4_m_01 - phones	DH	63.9792
63.9492	DCA_se3_ag4_m_01 - words	that	64.0792
63.9792	DCA_se3_ag4_m_01 - phones	AE1	64.0292
64.0292	DCA_se3_ag4_m_01 - phones	T	64.0792
64.0792	DCA_se3_ag4_m_01 - phones	DH	64.1192
64.0792	DCA_se3_ag4_m_01 - words	the	64.1592
64.1192	DCA_se3_ag4_m_01 - phones	AH0	64.1592
64.1592	DCA_se3_ag4_m_01 - phones	K	64.2492
64.1592	DCA_se3_ag4_m_01 - words	correct	64.4392
64.2492	DCA_se3_ag4_m_01 - phones	ER0	64.3292
64.3292	DCA_se3_ag4_m_01 - phones	EH1	64.3692
64.3692	DCA_se3_ag4_m_01 - phones	K	64.4092
64.4092	DCA_se3_ag4_m_01 - phones	T	64.4392
64.4392	DCA_se3_ag4_m_01 - phones	P	64.4792
64.4392	DCA_se3_ag4_m_01 - words	pronunciation	65.0992
64.4792	DCA_se3_ag4_m_01 - phones	R	64.5092
64.5092	DCA_se3_ag4_m_01 - phones	AH0	64.5392
64.5392	DCA_se3_ag4_m_01 - phones	N	64.5892
64.5892	DCA_se3_ag4_m_01 - phones	AH2	64.6792
64.6792	DCA_se3_ag4_m_01 - phones	N	64.7392
64.7392	DCA_se3_ag4_m_01 - phones	S	64.8592
64.8592	DCA_se3_ag4_m_01 - phones	IY0	64.8892
64.8892	DCA_se3_ag4_m_01 - phones	EY1	64.9692
64.9692	DCA_se3_ag4_m_01 - phones	SH	65.0392
65.0392	DCA_se3_ag4_m_01 - phones	AH0	65.0692
65.0692	DCA_se3_ag4_m_01 - phones	N	65.0992
65.0992	DCA_se3_ag4_m_01 - phones	F	65.2092
65.0992	DCA_se3_ag4_m_01 - words	for	65.3492
65.2092	DCA_se3_ag4_m_01 - phones	AO1	65.2792
65.2792	DCA_se3_ag4_m_01 - phones	R	65.3492
65.3492	DCA_se3_ag4_m_01 - phones	IH1	65.3892
65.3492	DCA_se3_ag4_m_01 - words	it	65.4192
65.3892	DCA_se3_ag4_m_01 - phones	T	65.4192
65.4192	DCA_se3_ag4_m_01 - phones	IH0	65.4592
65.4192	DCA_se3_ag4_m_01 - words	is	65.5692
65.4592	DCA_se3_ag4_m_01 - phones	Z	65.5692
65.5692	DCA_se3_ag4_m_01 - phones	sp	65.6192
65.6192	DCA_se3_ag4_m_01 - phones	AY1	65.8692
65.6192	DCA_se3_ag4_m_01 - words	i	65.8692
65.8692	DCA_se3_ag4_m_01 - phones	S	66.0792
65.8692	DCA_se3_ag4_m_01 - words	spy	66.5192
66.0792	DCA_se3_ag4_m_01 - phones	P	66.1892
66.1892	DCA_se3_ag4_m_01 - phones	AY1	66.5192
66.7664	DCA_int_01 - phones	OW1	67.1464
66.7664	DCA_int_01 - words	oh	67.1464
67.1464	DCA_int_01 - phones	sp	67.1764
67.1764	DCA_int_01 - phones	Y	67.2164
67.1764	DCA_int_01 - words	yeah	67.3664
67.2164	DCA_int_01 - phones	AE1	67.3664
67.3384	DCA_se3_ag4_m_01 - phones	sil	67.7784
67.3664	DCA_int_01 - phones	sp	71.8129
67.7784	DCA_se3_ag4_m_01 - phones	B	67.8084
67.7784	DCA_se3_ag4_m_01 - words	but	67.9884
67.8084	DCA_se3_ag4_m_01 - phones	AH1	67.8884
67.8884	DCA_se3_ag4_m_01 - phones	T	67.9884
67.9884	DCA_se3_ag4_m_01 - phones	sp	68.0184
68.0184	DCA_se3_ag4_m_01 - words	uh	68.1484
68.0184	DCA_se3_ag4_m_01 - phones	AH1	68.1484
68.1484	DCA_se3_ag4_m_01 - phones	W	68.2284
68.1484	DCA_se3_ag4_m_01 - words	we	68.2984
68.2284	DCA_se3_ag4_m_01 - phones	IY1	68.2984
68.2984	DCA_se3_ag4_m_01 - phones	AO1	68.3784
68.2984	DCA_se3_ag4_m_01 - words	always	68.5884
68.3784	DCA_se3_ag4_m_01 - phones	L	68.4084
68.4084	DCA_se3_ag4_m_01 - phones	W	68.4784
68.4784	DCA_se3_ag4_m_01 - phones	IY0	68.5184
68.5184	DCA_se3_ag4_m_01 - phones	Z	68.5884
68.5884	DCA_se3_ag4_m_01 - phones	K	68.6984
68.5884	DCA_se3_ag4_m_01 - words	called	68.8484
68.6984	DCA_se3_ag4_m_01 - phones	AO1	68.7584
68.7584	DCA_se3_ag4_m_01 - phones	L	68.8084
68.8084	DCA_se3_ag4_m_01 - phones	D	68.8484
68.8484	DCA_se3_ag4_m_01 - phones	IH1	68.8784
68.8484	DCA_se3_ag4_m_01 - words	it	69.0184
68.8784	DCA_se3_ag4_m_01 - phones	T	69.0184
69.0184	DCA_se3_ag4_m_01 - phones	sp	69.0984
69.0984	DCA_se3_ag4_m_01 - words	i	69.3184
69.0984	DCA_se3_ag4_m_01 - phones	AY1	69.3184
69.3184	DCA_se3_ag4_m_01 - phones	sp	69.3884
69.3884	DCA_se3_ag4_m_01 - phones	TH	69.4384
69.3884	DCA_se3_ag4_m_01 - words	think	69.7384
69.4384	DCA_se3_ag4_m_01 - phones	IH1	69.5284
69.5284	DCA_se3_ag4_m_01 - phones	NG	69.6084
69.6084	DCA_se3_ag4_m_01 - phones	K	69.7384
70.5620	DCA_se3_ag4_m_01 - phones	HH	70.7120
70.5620	DCA_se3_ag4_m_01 - words	high	70.9020
70.7120	DCA_se3_ag4_m_01 - phones	AY1	70.9020
70.9020	DCA_se3_ag4_m_01 - phones	sp	70.9620
70.9620	DCA_se3_ag4_m_01 - phones	S	71.1920
70.9620	DCA_se3_ag4_m_01 - words	spy	71.5720
71.1920	DCA_se3_ag4_m_01 - phones	P	71.2820
71.2820	DCA_se3_ag4_m_01 - phones	AY1	71.5720
71.8129	DCA_int_01 - phones	OW1	72.1629
71.8129	DCA_int_01 - words	oh	72.1629
72.1629	DCA_int_01 - phones	sp	72.1929
72.1929	DCA_int_01 - words	i	72.2329
72.1929	DCA_int_01 - phones	AY1	72.2329
72.2329	DCA_int_01 - phones	sp	72.4529
72.4529	DCA_int_01 - phones	S	72.4929
72.4529	DCA_int_01 - words	see	72.5429
72.4929	DCA_int_01 - phones	IY1	72.5429
72.5429	DCA_int_01 - phones	sp	72.6529
72.6649	DCA_se3_ag4_m_01 - words	i	72.8849
72.6649	DCA_se3_ag4_m_01 - phones	AY1	72.8849
72.8849	DCA_se3_ag4_m_01 - phones	sp	72.9749
72.9749	DCA_se3_ag4_m_01 - phones	TH	73.0449
72.9749	DCA_se3_ag4_m_01 - words	think	73.1849
73.0449	DCA_se3_ag4_m_01 - phones	IH1	73.0849
73.0849	DCA_se3_ag4_m_01 - phones	NG	73.1549
73.1549	DCA_se3_ag4_m_01 - phones	K	73.1849
73.1849	DCA_se3_ag4_m_01 - phones	sp	73.2149
73.6132	DCA_se3_ag4_m_01 - phones	Y	73.7332
73.6132	DCA_se3_ag4_m_01 - words	you	73.8032
73.7332	DCA_se3_ag4_m_01 - phones	UW1	73.8032
73.8032	DCA_se3_ag4_m_01 - words	d	73.9032
73.8032	DCA_se3_ag4_m_01 - phones	D	73.9032
73.9032	DCA_se3_ag4_m_01 - phones	sp	74.3650
74.3650	DCA_se3_ag4_m_01 - phones	R	74.4650
74.3650	DCA_se3_ag4_m_01 - words	run	74.7150
74.4650	DCA_se3_ag4_m_01 - phones	AH1	74.5450
74.5450	DCA_se3_ag4_m_01 - phones	N	74.7150
74.7150	DCA_se3_ag4_m_01 - phones	sp	75.7352
75.7352	DCA_se3_ag4_m_01 - phones	ER0	75.9352
75.7352	DCA_se3_ag4_m_01 - words	around	76.3052
75.9352	DCA_se3_ag4_m_01 - phones	AW1	76.0852
76.0852	DCA_se3_ag4_m_01 - phones	N	76.2452
76.2452	DCA_se3_ag4_m_01 - phones	D	76.3052
76.3052	DCA_se3_ag4_m_01 - phones	EY1	76.6352
76.3052	DCA_se3_ag4_m_01 - words	a	76.6352
76.6352	DCA_se3_ag4_m_01 - words	uh	76.8452
76.6352	DCA_se3_ag4_m_01 - phones	AH1	76.8452
76.8452	DCA_se3_ag4_m_01 - phones	sp	78.9440
78.9440	DCA_se3_ag4_m_01 - phones	W	78.9840
78.9440	DCA_se3_ag4_m_01 - words	well	79.1640
78.9840	DCA_se3_ag4_m_01 - phones	EH1	79.0740
79.0740	DCA_se3_ag4_m_01 - phones	L	79.1640
79.1640	DCA_se3_ag4_m_01 - phones	AH1	79.3140
79.1640	DCA_se3_ag4_m_01 - words	uh	79.3140
79.3140	DCA_se3_ag4_m_01 - phones	sp	79.3540
79.5402	DCA_se3_ag4_m_01 - phones	HH	79.6102
79.5402	DCA_se3_ag4_m_01 - words	one	79.7302
79.6102	DCA_se3_ag4_m_01 - phones	W	79.6502
79.6502	DCA_se3_ag4_m_01 - phones	AH1	79.7002
79.7002	DCA_se3_ag4_m_01 - phones	N	79.7302
79.7302	DCA_se3_ag4_m_01 - phones	AH0	79.7602
79.7302	DCA_se3_ag4_m_01 - words	of	79.7902
79.7602	DCA_se3_ag4_m_01 - phones	V	79.7902
79.7902	DCA_se3_ag4_m_01 - phones	DH	79.8202
79.7902	DCA_se3_ag4_m_01 - words	the	79.8802
79.8202	DCA_se3_ag4_m_01 - phones	IY0	79.8802
79.8802	DCA_se3_ag4_m_01 - phones	K	80.0002
79.8802	DCA_se3_ag4_m_01 - words	kids	80.1702
80.0002	DCA_se3_ag4_m_01 - phones	IH1	80.0802
80.0802	DCA_se3_ag4_m_01 - phones	D	80.1202
80.1202	DCA_se3_ag4_m_01 - phones	Z	80.1702
80.1702	DCA_se3_ag4_m_01 - phones	W	80.2002
80.1702	DCA_se3_ag4_m_01 - words	would	80.2702
80.2002	DCA_se3_ag4_m_01 - phones	UH1	80.2302
80.2302	DCA_se3_ag4_m_01 - phones	D	80.2702
80.2702	DCA_se3_ag4_m_01 - phones	sp	80.3402
80.3402	DCA_se3_ag4_m_01 - phones	P	80.4002
80.3402	DCA_se3_ag4_m_01 - words	put	80.4602
80.4002	DCA_se3_ag4_m_01 - phones	UH1	80.4302
80.4302	DCA_se3_ag4_m_01 - phones	T	80.4602
80.4602	DCA_se3_ag4_m_01 - phones	HH	80.4902
80.4602	DCA_se3_ag4_m_01 - words	his	80.5802
80.4902	DCA_se3_ag4_m_01 - phones	IH0	80.5202
80.5202	DCA_se3_ag4_m_01 - phones	Z	80.5802
80.5802	DCA_se3_ag4_m_01 - phones	HH	80.6302
80.5802	DCA_se3_ag4_m_01 - words	head	80.7302
80.6302	DCA_se3_ag4_m_01 - phones	EH1	80.7002
80.7002	DCA_se3_ag4_m_01 - phones	D	80.7302
80.7302	DCA_se3_ag4_m_01 - phones	AH0	80.7802
80.7302	DCA_se3_ag4_m_01 - words	against	80.9702
80.7802	DCA_se3_ag4_m_01 - phones	G	80.8202
80.8202	DCA_se3_ag4_m_01 - phones	EH1	80.8602
80.8602	DCA_se3_ag4_m_01 - phones	N	80.9102
80.9102	DCA_se3_ag4_m_01 - phones	S	80.9402
80.9402	DCA_se3_ag4_m_01 - phones	T	80.9702
80.9702	DCA_se3_ag4_m_01 - phones	DH	81.0002
80.9702	DCA_se3_ag4_m_01 - words	the	81.0802
81.0002	DCA_se3_ag4_m_01 - phones	AH0	81.0802
81.0802	DCA_se3_ag4_m_01 - phones	T	81.2402
81.0802	DCA_se3_ag4_m_01 - words	tree	81.5402
81.2402	DCA_se3_ag4_m_01 - phones	R	81.2902
81.2902	DCA_se3_ag4_m_01 - phones	IY1	81.5402
81.5402	DCA_se3_ag4_m_01 - phones	AO1	81.6902
81.5402	DCA_se3_ag4_m_01 - words	or	81.7202
81.6902	DCA_se3_ag4_m_01 - phones	R	81.7202
81.7202	DCA_se3_ag4_m_01 - phones	AH0	81.7602
81.7202	DCA_se3_ag4_m_01 - words	against	82.0302
81.7602	DCA_se3_ag4_m_01 - phones	G	81.8202
81.8202	DCA_se3_ag4_m_01 - phones	EH1	81.8702
81.8702	DCA_se3_ag4_m_01 - phones	N	81.9602
81.9602	DCA_se3_ag4_m_01 - phones	S	82.0002
82.0002	DCA_se3_ag4_m_01 - phones	T	82.0302
82.0302	DCA_se3_ag4_m_01 - phones	DH	82.0602
82.0302	DCA_se3_ag4_m_01 - words	the	82.1302
82.0602	DCA_se3_ag4_m_01 - phones	AH0	82.1302
82.1302	DCA_se3_ag4_m_01 - phones	W	82.2202
82.1302	DCA_se3_ag4_m_01 - words	wall	82.6502
82.2202	DCA_se3_ag4_m_01 - phones	AO1	82.5202
82.5202	DCA_se3_ag4_m_01 - phones	L	82.6502
82.6466	DCA_int_01 - phones	M	82.8566
82.6466	DCA_int_01 - words	mm-hm	82.9266
82.6502	DCA_se3_ag4_m_01 - phones	sp	82.7002
82.8566	DCA_int_01 - phones	HH	82.8966
82.8966	DCA_int_01 - phones	M	82.9266
82.9266	DCA_int_01 - phones	sp	92.7525
83.4048	DCA_se3_ag4_m_01 - phones	AH0	83.5048
83.4048	DCA_se3_ag4_m_01 - words	and	83.5748
83.5048	DCA_se3_ag4_m_01 - phones	N	83.5748
83.5748	DCA_se3_ag4_m_01 - phones	Y	83.6248
83.5748	DCA_se3_ag4_m_01 - words	you	83.7048
83.6248	DCA_se3_ag4_m_01 - phones	UW1	83.7048
83.7048	DCA_se3_ag4_m_01 - phones	R	83.8148
83.7048	DCA_se3_ag4_m_01 - words	run	83.9348
83.8148	DCA_se3_ag4_m_01 - phones	AH1	83.8848
83.8848	DCA_se3_ag4_m_01 - phones	N	83.9348
83.9348	DCA_se3_ag4_m_01 - phones	AH0	83.9848
83.9348	DCA_se3_ag4_m_01 - words	and	84.0348
83.9848	DCA_se3_ag4_m_01 - phones	N	84.0348
84.0348	DCA_se3_ag4_m_01 - phones	HH	84.2148
84.0348	DCA_se3_ag4_m_01 - words	hide	84.5148
84.2148	DCA_se3_ag4_m_01 - phones	AY1	84.4648
84.4648	DCA_se3_ag4_m_01 - phones	D	84.5148
84.5148	DCA_se3_ag4_m_01 - phones	sp	84.6648
85.1444	DCA_se3_ag4_m_01 - phones	AH0	85.2244
85.1444	DCA_se3_ag4_m_01 - words	and	85.2644
85.2244	DCA_se3_ag4_m_01 - phones	N	85.2644
85.2644	DCA_se3_ag4_m_01 - phones	HH	85.2944
85.2644	DCA_se3_ag4_m_01 - words	he	85.3244
85.2944	DCA_se3_ag4_m_01 - phones	IY1	85.3244
85.3244	DCA_se3_ag4_m_01 - phones	D	85.3544
85.3244	DCA_se3_ag4_m_01 - words	d	85.3844
85.3544	DCA_se3_ag4_m_01 - phones	IY1	85.3844
85.3844	DCA_se3_ag4_m_01 - phones	HH	85.4244
85.3844	DCA_se3_ag4_m_01 - words	have	85.4944
85.4244	DCA_se3_ag4_m_01 - phones	AE1	85.4544
85.4544	DCA_se3_ag4_m_01 - phones	V	85.4944
85.4944	DCA_se3_ag4_m_01 - phones	T	85.5244
85.4944	DCA_se3_ag4_m_01 - words	to	85.5544
85.5244	DCA_se3_ag4_m_01 - phones	AH0	85.5544
85.5544	DCA_se3_ag4_m_01 - phones	sp	85.5844
85.5844	DCA_se3_ag4_m_01 - phones	K	85.6844
85.5844	DCA_se3_ag4_m_01 - words	come	85.8044
85.6844	DCA_se3_ag4_m_01 - phones	AH1	85.7244
85.7244	DCA_se3_ag4_m_01 - phones	M	85.8044
85.8044	DCA_se3_ag4_m_01 - phones	T	85.8344
85.8044	DCA_se3_ag4_m_01 - words	to	85.8844
85.8344	DCA_se3_ag4_m_01 - phones	AH0	85.8844
85.8844	DCA_se3_ag4_m_01 - phones	F	86.0344
85.8844	DCA_se3_ag4_m_01 - words	find	86.2544
86.0344	DCA_se3_ag4_m_01 - phones	AY1	86.1344
86.1344	DCA_se3_ag4_m_01 - phones	N	86.2144
86.2144	DCA_se3_ag4_m_01 - phones	D	86.2544
86.2544	DCA_se3_ag4_m_01 - phones	Y	86.3044
86.2544	DCA_se3_ag4_m_01 - words	you	86.3544
86.3044	DCA_se3_ag4_m_01 - phones	UW1	86.3544
86.3544	DCA_se3_ag4_m_01 - phones	sp	86.4344
87.1162	DCA_se3_ag4_m_01 - phones	DH	87.1862
87.1162	DCA_se3_ag4_m_01 - words	then	87.3262
87.1862	DCA_se3_ag4_m_01 - phones	EH1	87.2662
87.2662	DCA_se3_ag4_m_01 - phones	N	87.3262
87.3262	DCA_se3_ag4_m_01 - phones	Y	87.3962
87.3262	DCA_se3_ag4_m_01 - words	you	87.4962
87.3962	DCA_se3_ag4_m_01 - phones	UW1	87.4962
87.4962	DCA_se3_ag4_m_01 - phones	HH	87.5262
87.4962	DCA_se3_ag4_m_01 - words	have	87.6662
87.5262	DCA_se3_ag4_m_01 - phones	AE1	87.5962
87.5962	DCA_se3_ag4_m_01 - phones	V	87.6662
87.6662	DCA_se3_ag4_m_01 - phones	T	87.7262
87.6662	DCA_se3_ag4_m_01 - words	to	87.7962
87.7262	DCA_se3_ag4_m_01 - phones	AH0	87.7962
87.7962	DCA_se3_ag4_m_01 - phones	sp	89.2978
89.2978	DCA_se3_ag4_m_01 - phones	B	89.4378
89.2978	DCA_se3_ag4_m_01 - words	beat	89.5678
89.4378	DCA_se3_ag4_m_01 - phones	IY1	89.5378
89.5378	DCA_se3_ag4_m_01 - phones	T	89.5678
89.5678	DCA_se3_ag4_m_01 - phones	HH	89.6978
89.5678	DCA_se3_ag4_m_01 - words	him	89.9678
89.6978	DCA_se3_ag4_m_01 - phones	IH1	89.7778
89.7778	DCA_se3_ag4_m_01 - phones	M	89.9678
89.9678	DCA_se3_ag4_m_01 - phones	B	90.0378
89.9678	DCA_se3_ag4_m_01 - words	back	90.3978
90.0378	DCA_se3_ag4_m_01 - phones	AE1	90.2078
90.2078	DCA_se3_ag4_m_01 - phones	K	90.3978
91.0313	DCA_se3_ag4_m_01 - phones	T	91.0913
91.0313	DCA_se3_ag4_m_01 - words	to	91.1613
91.0913	DCA_se3_ag4_m_01 - phones	IH0	91.1613
91.1613	DCA_se3_ag4_m_01 - phones	DH	91.1913
91.1613	DCA_se3_ag4_m_01 - words	the	91.2513
91.1913	DCA_se3_ag4_m_01 - phones	AH0	91.2513
91.2513	DCA_se3_ag4_m_01 - phones	P	91.3413
91.2513	DCA_se3_ag4_m_01 - words	place	91.5613
91.3413	DCA_se3_ag4_m_01 - phones	L	91.3713
91.3713	DCA_se3_ag4_m_01 - phones	EY1	91.4713
91.4713	DCA_se3_ag4_m_01 - phones	S	91.5613
91.5613	DCA_se3_ag4_m_01 - phones	W	91.6013
91.5613	DCA_se3_ag4_m_01 - words	where	91.7213
91.6013	DCA_se3_ag4_m_01 - phones	EH1	91.6713
91.6713	DCA_se3_ag4_m_01 - phones	R	91.7213
91.7213	DCA_se3_ag4_m_01 - phones	HH	91.7713
91.7213	DCA_se3_ag4_m_01 - words	he	91.9013
91.7713	DCA_se3_ag4_m_01 - phones	IY1	91.9013
91.9013	DCA_se3_ag4_m_01 - phones	L	92.0113
91.9013	DCA_se3_ag4_m_01 - words	left	92.3913
92.0113	DCA_se3_ag4_m_01 - phones	EH1	92.1013
92.1013	DCA_se3_ag4_m_01 - phones	F	92.2713
92.2713	DCA_se3_ag4_m_01 - phones	T	92.3913
92.3913	DCA_se3_ag4_m_01 - phones	sp	92.5113
92.7525	DCA_int_01 - phones	M	92.8725
92.7525	DCA_int_01 - words	mm-hm	93.0125
92.8725	DCA_int_01 - phones	HH	92.9625
92.9540	DCA_se3_ag4_m_01 - phones	Y	93.0140
92.9540	DCA_se3_ag4_m_01 - words	you	93.0640
92.9625	DCA_int_01 - phones	M	93.0125
93.0140	DCA_se3_ag4_m_01 - phones	UW1	93.0640
93.0640	DCA_se3_ag4_m_01 - phones	S	93.2140
93.0640	DCA_se3_ag4_m_01 - words	see	93.3740
93.2140	DCA_se3_ag4_m_01 - phones	IY1	93.3740
93.3740	DCA_se3_ag4_m_01 - phones	sp	93.8201
93.8201	DCA_se3_ag4_m_01 - phones	N	93.8601
93.8201	DCA_se3_ag4_m_01 - words	now	93.9201
93.8601	DCA_se3_ag4_m_01 - phones	AW1	93.9201
93.9201	DCA_se3_ag4_m_01 - phones	IH0	93.9601
93.9201	DCA_se3_ag4_m_01 - words	if	93.9901
93.9601	DCA_se3_ag4_m_01 - phones	F	93.9901
93.9901	DCA_se3_ag4_m_01 - phones	HH	94.0401
93.9901	DCA_se3_ag4_m_01 - words	he	94.1901
94.0401	DCA_se3_ag4_m_01 - phones	IY1	94.1901
94.1901	DCA_se3_ag4_m_01 - phones	B	94.2601
94.1901	DCA_se3_ag4_m_01 - words	beats	94.4701
94.2601	DCA_se3_ag4_m_01 - phones	IY1	94.3501
94.3501	DCA_se3_ag4_m_01 - phones	T	94.4101
94.4101	DCA_se3_ag4_m_01 - phones	S	94.4701
94.4701	DCA_se3_ag4_m_01 - phones	Y	94.5501
94.4701	DCA_se3_ag4_m_01 - words	you	94.6701
94.5501	DCA_se3_ag4_m_01 - phones	UW1	94.6701
94.6701	DCA_se3_ag4_m_01 - phones	B	94.7601
94.6701	DCA_se3_ag4_m_01 - words	back	95.0501
94.7601	DCA_se3_ag4_m_01 - phones	AE1	94.9001
94.9001	DCA_se3_ag4_m_01 - phones	K	95.0501
95.9847	DCA_se3_ag4_m_01 - phones	sil	96.0247
96.0247	DCA_se3_ag4_m_01 - phones	AE1	96.1447
96.0247	DCA_se3_ag4_m_01 - words	after	96.2747
96.1447	DCA_se3_ag4_m_01 - phones	F	96.2047
96.2047	DCA_se3_ag4_m_01 - phones	T	96.2447
96.2447	DCA_se3_ag4_m_01 - phones	ER0	96.2747
96.2747	DCA_se3_ag4_m_01 - phones	HH	96.3347
96.2747	DCA_se3_ag4_m_01 - words	he	96.4647
96.3347	DCA_se3_ag4_m_01 - phones	IY1	96.4647
96.4647	DCA_se3_ag4_m_01 - phones	S	96.6147
96.4647	DCA_se3_ag4_m_01 - words	sees	96.7947
96.6147	DCA_se3_ag4_m_01 - phones	IY1	96.7247
96.7247	DCA_se3_ag4_m_01 - phones	Z	96.7947
96.7947	DCA_se3_ag4_m_01 - phones	W	96.8447
96.7947	DCA_se3_ag4_m_01 - words	where	96.9447
96.8447	DCA_se3_ag4_m_01 - phones	EH1	96.8847
96.8847	DCA_se3_ag4_m_01 - phones	R	96.9447
96.9447	DCA_se3_ag4_m_01 - phones	Y	97.0147
96.9447	DCA_se3_ag4_m_01 - words	you	97.0747
97.0147	DCA_se3_ag4_m_01 - phones	UW1	97.0747
97.0747	DCA_se3_ag4_m_01 - phones	ER0	97.1447
97.0747	DCA_se3_ag4_m_01 - words	are	97.1447
97.1447	DCA_se3_ag4_m_01 - phones	HH	97.2747
97.1447	DCA_se3_ag4_m_01 - words	hiding	97.6947
97.2747	DCA_se3_ag4_m_01 - phones	AY1	97.3947
97.3947	DCA_se3_ag4_m_01 - phones	D	97.4547
97.4547	DCA_se3_ag4_m_01 - phones	IH0	97.5047
97.5047	DCA_se3_ag4_m_01 - phones	NG	97.6947
98.5441	DCA_se3_ag4_m_01 - phones	sil	98.5941
98.5941	DCA_se3_ag4_m_01 - phones	N	98.6641
98.5941	DCA_se3_ag4_m_01 - words	now	99.0641
98.6641	DCA_se3_ag4_m_01 - phones	AW1	99.0641
99.3074	DCA_se3_ag4_m_01 - phones	DH	99.4074
99.3074	DCA_se3_ag4_m_01 - words	that	99.5874
99.4074	DCA_se3_ag4_m_01 - phones	AE1	99.4974
99.4974	DCA_se3_ag4_m_01 - phones	T	99.5874
99.5874	DCA_se3_ag4_m_01 - phones	IH1	99.7674
99.5874	DCA_se3_ag4_m_01 - words	is	99.8974
99.7674	DCA_se3_ag4_m_01 - phones	Z	99.8974
99.8974	DCA_se3_ag4_m_01 - phones	EY1	99.9474
99.8974	DCA_se3_ag4_m_01 - words	a	99.9474
99.9474	DCA_se3_ag4_m_01 - phones	S	100.1074
99.9474	DCA_se3_ag4_m_01 - words	sort	100.2174
100.1074	DCA_se3_ag4_m_01 - phones	AO1	100.1474
100.1474	DCA_se3_ag4_m_01 - phones	R	100.1774
100.1774	DCA_se3_ag4_m_01 - phones	T	100.2174
100.2174	DCA_se3_ag4_m_01 - phones	AH1	100.2574
100.2174	DCA_se3_ag4_m_01 - words	of	100.3374
100.2574	DCA_se3_ag4_m_01 - phones	V	100.3374
100.3374	DCA_se3_ag4_m_01 - phones	AH0	100.5374
100.3374	DCA_se3_ag4_m_01 - words	a	100.5374
100.5374	DCA_se3_ag4_m_01 - phones	sp	100.5974
100.7197	DCA_se3_ag4_m_01 - phones	M	100.8997
100.7197	DCA_se3_ag4_m_01 - words	mark	101.0597
100.8997	DCA_se3_ag4_m_01 - phones	AA1	100.9597
100.9597	DCA_se3_ag4_m_01 - phones	R	101.0197
101.0197	DCA_se3_ag4_m_01 - phones	K	101.0597
101.0597	DCA_se3_ag4_m_01 - phones	AH0	101.1497
101.0597	DCA_se3_ag4_m_01 - words	against	101.4897
101.1497	DCA_se3_ag4_m_01 - phones	G	101.2197
101.2197	DCA_se3_ag4_m_01 - phones	EH1	101.2797
101.2797	DCA_se3_ag4_m_01 - phones	N	101.3697
101.3697	DCA_se3_ag4_m_01 - phones	S	101.4597
101.4597	DCA_se3_ag4_m_01 - phones	T	101.4897
101.4897	DCA_se3_ag4_m_01 - phones	Y	101.5797
101.4897	DCA_se3_ag4_m_01 - words	you	101.7397
101.5797	DCA_se3_ag4_m_01 - phones	UW1	101.7397
101.7397	DCA_se3_ag4_m_01 - phones	sp	102.9432
102.2336	DCA_int_01 - phones	sil	102.3036
102.3036	DCA_int_01 - phones	AH1	102.7036
102.3036	DCA_int_01 - words	uh	102.7036
102.7036	DCA_int_01 - phones	sp	102.7336
102.7336	DCA_int_01 - phones	HH	102.7636
102.7336	DCA_int_01 - words	hm	102.8036
102.7636	DCA_int_01 - phones	M	102.8036
102.8036	DCA_int_01 - phones	sp	102.8736
102.9432	DCA_se3_ag4_m_01 - phones	AE1	103.0332
102.9432	DCA_se3_ag4_m_01 - words	and	103.0932
103.0332	DCA_se3_ag4_m_01 - phones	N	103.0932
103.0932	DCA_se3_ag4_m_01 - phones	AH1	103.1432
103.0932	DCA_se3_ag4_m_01 - words	of	103.2232
103.1432	DCA_se3_ag4_m_01 - phones	V	103.2232
103.2232	DCA_se3_ag4_m_01 - phones	K	103.3732
103.2232	DCA_se3_ag4_m_01 - words	course	103.7732
103.3732	DCA_se3_ag4_m_01 - phones	AO1	103.4732
103.4732	DCA_se3_ag4_m_01 - phones	R	103.5632
103.5632	DCA_se3_ag4_m_01 - phones	S	103.7732
103.7732	DCA_se3_ag4_m_01 - phones	sp	104.7779
104.7779	DCA_se3_ag4_m_01 - phones	Y	104.8479
104.7779	DCA_se3_ag4_m_01 - words	you	105.0079
104.8479	DCA_se3_ag4_m_01 - phones	UW1	105.0079
105.0079	DCA_se3_ag4_m_01 - phones	T	105.0979
105.0079	DCA_se3_ag4_m_01 - words	take	105.2679
105.0979	DCA_se3_ag4_m_01 - phones	EY1	105.2179
105.2179	DCA_se3_ag4_m_01 - phones	K	105.2679
105.2679	DCA_se3_ag4_m_01 - phones	sp	105.3379
105.3379	DCA_se3_ag4_m_01 - phones	DH	105.4079
105.3379	DCA_se3_ag4_m_01 - words	the	105.8279
105.4079	DCA_se3_ag4_m_01 - phones	IY0	105.8279
106.5454	DCA_se3_ag4_m_01 - phones	sil	106.6054
106.6054	DCA_se3_ag4_m_01 - phones	L	106.6854
106.6054	DCA_se3_ag4_m_01 - words	losing	107.0854
106.6854	DCA_se3_ag4_m_01 - phones	UW1	106.7654
106.7654	DCA_se3_ag4_m_01 - phones	Z	106.8454
106.8454	DCA_se3_ag4_m_01 - phones	IH0	106.8854
106.8854	DCA_se3_ag4_m_01 - phones	NG	107.0854
107.0854	DCA_se3_ag4_m_01 - phones	M	107.1254
107.0854	DCA_se3_ag4_m_01 - words	ma	107.3354
107.1254	DCA_se3_ag4_m_01 - phones	AA1	107.3354
107.3354	DCA_se3_ag4_m_01 - phones	sp	107.3654
107.3654	DCA_se3_ag4_m_01 - phones	M	107.5154
107.3654	DCA_se3_ag4_m_01 - words	man	107.8154
107.5154	DCA_se3_ag4_m_01 - phones	AE1	107.6754
107.6754	DCA_se3_ag4_m_01 - phones	N	107.8154
107.8154	DCA_se3_ag4_m_01 - words	s	108.0354
107.8154	DCA_se3_ag4_m_01 - phones	Z	108.0354
108.0354	DCA_se3_ag4_m_01 - phones	sp	108.0954
108.0954	DCA_se3_ag4_m_01 - words	uh	108.1854
108.0954	DCA_se3_ag4_m_01 - phones	AH1	108.1854
108.1854	DCA_se3_ag4_m_01 - phones	DH	108.2654
108.1854	DCA_se3_ag4_m_01 - words	the	108.3054
108.2654	DCA_se3_ag4_m_01 - phones	AH0	108.3054
108.3054	DCA_se3_ag4_m_01 - phones	L	108.4154
108.3054	DCA_se3_ag4_m_01 - words	losing	108.8054
108.4154	DCA_se3_ag4_m_01 - phones	UW1	108.4754
108.4754	DCA_se3_ag4_m_01 - phones	Z	108.5654
108.5654	DCA_se3_ag4_m_01 - phones	IH0	108.6154
108.6154	DCA_se3_ag4_m_01 - phones	NG	108.8054
108.8054	DCA_se3_ag4_m_01 - phones	sp	109.5978
109.5978	DCA_se3_ag4_m_01 - phones	CH	109.7078
109.5978	DCA_se3_ag4_m_01 - words	child	109.9578
109.7078	DCA_se3_ag4_m_01 - phones	AY1	109.8878
109.8878	DCA_se3_ag4_m_01 - phones	L	109.9178
109.9178	DCA_se3_ag4_m_01 - phones	D	109.9578
109.9578	DCA_se3_ag4_m_01 - phones	S	110.0378
109.9578	DCA_se3_ag4_m_01 - words	s	110.0378
110.0378	DCA_se3_ag4_m_01 - phones	P	110.1478
110.0378	DCA_se3_ag4_m_01 - words	place	110.5278
110.1478	DCA_se3_ag4_m_01 - phones	L	110.1878
110.1878	DCA_se3_ag4_m_01 - phones	EY1	110.3378
110.3378	DCA_se3_ag4_m_01 - phones	S	110.5278
111.4776	DCA_se3_ag4_m_01 - phones	sil	111.5276
111.5276	DCA_se3_ag4_m_01 - phones	AA1	111.7276
111.5276	DCA_se3_ag4_m_01 - words	on	111.8476
111.7276	DCA_se3_ag4_m_01 - phones	N	111.8476
111.8476	DCA_se3_ag4_m_01 - phones	DH	111.9076
111.8476	DCA_se3_ag4_m_01 - words	the	112.3976
111.9076	DCA_se3_ag4_m_01 - phones	IY0	112.3976
114.8162	DCA_se3_ag4_m_01 - phones	sil	114.8962
114.8962	DCA_se3_ag4_m_01 - phones	N	114.9962
114.8962	DCA_se3_ag4_m_01 - words	next	115.3862
114.9962	DCA_se3_ag4_m_01 - phones	EH1	115.0762
115.0762	DCA_se3_ag4_m_01 - phones	K	115.1562
115.1562	DCA_se3_ag4_m_01 - phones	S	115.3062
115.3062	DCA_se3_ag4_m_01 - phones	T	115.3862
115.3862	DCA_se3_ag4_m_01 - words	uh	115.5362
115.3862	DCA_se3_ag4_m_01 - phones	AH1	115.5362
115.5362	DCA_se3_ag4_m_01 - phones	Y	115.6162
115.5362	DCA_se3_ag4_m_01 - words	you	115.6662
115.6162	DCA_se3_ag4_m_01 - phones	UW1	115.6662
115.6662	DCA_se3_ag4_m_01 - phones	M	115.7362
115.6662	DCA_se3_ag4_m_01 - words	might	115.8462
115.7362	DCA_se3_ag4_m_01 - phones	AY1	115.7962
115.7962	DCA_se3_ag4_m_01 - phones	T	115.8462
115.8462	DCA_se3_ag4_m_01 - phones	K	115.9562
115.8462	DCA_se3_ag4_m_01 - words	call	116.0662
115.9562	DCA_se3_ag4_m_01 - phones	AO1	116.0362
116.0362	DCA_se3_ag4_m_01 - phones	L	116.0662
116.0662	DCA_se3_ag4_m_01 - phones	IH0	116.0962
116.0662	DCA_se3_ag4_m_01 - words	it	116.1262
116.0962	DCA_se3_ag4_m_01 - phones	T	116.1262
116.1262	DCA_se3_ag4_m_01 - phones	sp	116.1562
116.1562	DCA_se3_ag4_m_01 - phones	IH1	116.2562
116.1562	DCA_se3_ag4_m_01 - words	inning	116.5062
116.2562	DCA_se3_ag4_m_01 - phones	N	116.3262
116.3262	DCA_se3_ag4_m_01 - phones	IH0	116.3862
116.3862	DCA_se3_ag4_m_01 - phones	NG	116.5062
116.5062	DCA_se3_ag4_m_01 - phones	sp	116.6762
116.6762	DCA_se3_ag4_m_01 - phones	AH1	116.7662
116.6762	DCA_se3_ag4_m_01 - words	of	116.8262
116.7662	DCA_se3_ag4_m_01 - phones	V	116.8262
116.8262	DCA_se3_ag4_m_01 - phones	DH	116.8662
116.8262	DCA_se3_ag4_m_01 - words	the	116.9062
116.8662	DCA_se3_ag4_m_01 - phones	IY0	116.9062
116.9062	DCA_se3_ag4_m_01 - phones	G	116.9762
116.9062	DCA_se3_ag4_m_01 - words	game	117.1762
116.9762	DCA_se3_ag4_m_01 - phones	EY1	117.1162
117.1162	DCA_se3_ag4_m_01 - phones	M	117.1762
117.1762	DCA_se3_ag4_m_01 - phones	Y	117.2162
117.1762	DCA_se3_ag4_m_01 - words	you	117.2662
117.2162	DCA_se3_ag4_m_01 - phones	UW1	117.2662
117.2662	DCA_se3_ag4_m_01 - phones	S	117.3962
117.2662	DCA_se3_ag4_m_01 - words	see	117.5162
117.3962	DCA_se3_ag4_m_01 - phones	IY1	117.5162
117.5162	DCA_se3_ag4_m_01 - phones	sp	118.4327
118.4327	DCA_se3_ag4_m_01 - phones	IH1	118.5027
118.4327	DCA_se3_ag4_m_01 - words	if	118.5427
118.5027	DCA_se3_ag4_m_01 - phones	F	118.5427
118.5427	DCA_se3_ag4_m_01 - phones	HH	118.5927
118.5427	DCA_se3_ag4_m_01 - words	he	118.6827
118.5927	DCA_se3_ag4_m_01 - phones	IY1	118.6827
118.6827	DCA_se3_ag4_m_01 - phones	G	118.7327
118.6827	DCA_se3_ag4_m_01 - words	gets	118.9127
118.7327	DCA_se3_ag4_m_01 - phones	IH1	118.7827
118.7827	DCA_se3_ag4_m_01 - phones	T	118.8227
118.8227	DCA_se3_ag4_m_01 - phones	S	118.9127
118.9127	DCA_se3_ag4_m_01 - phones	B	118.9727
118.9127	DCA_se3_ag4_m_01 - words	back	119.1127
118.9727	DCA_se3_ag4_m_01 - phones	AE1	119.0427
119.0427	DCA_se3_ag4_m_01 - phones	K	119.1127
119.1127	DCA_se3_ag4_m_01 - phones	B	119.1427
119.1127	DCA_se3_ag4_m_01 - words	before	119.4627
119.1427	DCA_se3_ag4_m_01 - phones	IH0	119.2027
119.2027	DCA_se3_ag4_m_01 - phones	F	119.3327
119.3327	DCA_se3_ag4_m_01 - phones	AO1	119.4027
119.4027	DCA_se3_ag4_m_01 - phones	R	119.4627
119.4627	DCA_se3_ag4_m_01 - phones	Y	119.5527
119.4627	DCA_se3_ag4_m_01 - words	you	119.6227
119.5527	DCA_se3_ag4_m_01 - phones	UW1	119.6227
119.6227	DCA_se3_ag4_m_01 - phones	G	119.7127
119.6227	DCA_se3_ag4_m_01 - words	get	119.8327
119.7127	DCA_se3_ag4_m_01 - phones	EH1	119.7627
119.7627	DCA_se3_ag4_m_01 - phones	T	119.8327
119.8327	DCA_se3_ag4_m_01 - phones	sp	119.8627
119.8627	DCA_se3_ag4_m_01 - phones	B	119.9227
119.8627	DCA_se3_ag4_m_01 - words	back	120.0727
119.9227	DCA_se3_ag4_m_01 - phones	AE1	119.9927
119.9927	DCA_se3_ag4_m_01 - phones	K	120.0727
120.0727	DCA_se3_ag4_m_01 - phones	sp	120.6274
120.6274	DCA_se3_ag4_m_01 - phones	T	120.6574
120.6274	DCA_se3_ag4_m_01 - words	to	120.6974
120.6574	DCA_se3_ag4_m_01 - phones	IH0	120.6974
120.6974	DCA_se3_ag4_m_01 - phones	DH	120.7374
120.6974	DCA_se3_ag4_m_01 - words	this	120.8474
120.7374	DCA_se3_ag4_m_01 - phones	IH0	120.7874
120.7874	DCA_se3_ag4_m_01 - phones	S	120.8474
120.8474	DCA_se3_ag4_m_01 - phones	P	120.9274
120.8474	DCA_se3_ag4_m_01 - words	place	121.0974
120.9274	DCA_se3_ag4_m_01 - phones	L	120.9574
120.9574	DCA_se3_ag4_m_01 - phones	EY1	121.0174
121.0174	DCA_se3_ag4_m_01 - phones	S	121.0974
121.0974	DCA_se3_ag4_m_01 - phones	W	121.1274
121.0974	DCA_se3_ag4_m_01 - words	where	121.1874
121.1274	DCA_se3_ag4_m_01 - phones	EH1	121.1574
121.1574	DCA_se3_ag4_m_01 - phones	R	121.1874
121.1874	DCA_se3_ag4_m_01 - phones	HH	121.2174
121.1874	DCA_se3_ag4_m_01 - words	he	121.2774
121.2174	DCA_se3_ag4_m_01 - phones	IY1	121.2774
121.2774	DCA_se3_ag4_m_01 - phones	L	121.3274
121.2774	DCA_se3_ag4_m_01 - words	left	121.4574
121.3274	DCA_se3_ag4_m_01 - phones	EH1	121.3974
121.3974	DCA_se3_ag4_m_01 - phones	F	121.4274
121.4274	DCA_se3_ag4_m_01 - phones	T	121.4574
122.9633	DCA_int_01 - phones	W	123.0333
122.9633	DCA_int_01 - words	was	123.1333
123.0333	DCA_int_01 - phones	AO1	123.0933
123.0933	DCA_int_01 - phones	Z	123.1333
123.1333	DCA_int_01 - phones	DH	123.1733
123.1333	DCA_int_01 - words	there	123.2833
123.1733	DCA_int_01 - phones	EH1	123.2033
123.2033	DCA_int_01 - phones	R	123.2833
123.2833	DCA_int_01 - phones	EY1	123.3233
123.2833	DCA_int_01 - words	a	123.3233
123.3233	DCA_int_01 - phones	N	123.4133
123.3233	DCA_int_01 - words	name	123.6433
123.4133	DCA_int_01 - phones	EY1	123.5333
123.5333	DCA_int_01 - phones	M	123.6433
123.6433	DCA_int_01 - phones	sp	123.6733
123.6733	DCA_int_01 - phones	F	123.7233
123.6733	DCA_int_01 - words	for	123.7933
123.7233	DCA_int_01 - phones	ER0	123.7933
123.7933	DCA_int_01 - phones	DH	123.8233
123.7933	DCA_int_01 - words	the	123.8733
123.8233	DCA_int_01 - phones	AH0	123.8733
123.8733	DCA_int_01 - phones	sp	123.9433
123.9433	DCA_int_01 - phones	P	123.9833
123.9433	DCA_int_01 - words	place	124.1533
123.9833	DCA_int_01 - phones	L	124.0633
124.0633	DCA_int_01 - phones	EY1	124.1233
124.1233	DCA_int_01 - phones	S	124.1533
124.1533	DCA_int_01 - phones	sp	124.2333
124.2333	DCA_int_01 - phones	HH	124.2633
124.2333	DCA_int_01 - words	where	124.4733
124.2633	DCA_int_01 - phones	W	124.2933
124.2933	DCA_int_01 - phones	EH1	124.4133
124.4133	DCA_int_01 - phones	R	124.4733
124.4733	DCA_int_01 - phones	HH	124.5033
124.4733	DCA_int_01 - words	he	124.5333
124.5033	DCA_int_01 - phones	IY1	124.5333
124.5333	DCA_int_01 - phones	sp	124.6233
124.6233	DCA_int_01 - phones	S	124.6533
124.6233	DCA_int_01 - words	stood	124.8233
124.6533	DCA_int_01 - phones	T	124.6833
124.6833	DCA_int_01 - phones	UH1	124.7733
124.7733	DCA_int_01 - phones	D	124.8233
124.8233	DCA_int_01 - phones	sp	125.0333
124.9820	DCA_se3_ag4_m_01 - phones	sil	125.0220
125.0220	DCA_se3_ag4_m_01 - phones	N	125.1220
125.0220	DCA_se3_ag4_m_01 - words	no	125.3520
125.1220	DCA_se3_ag4_m_01 - phones	OW1	125.3520
125.3520	DCA_se3_ag4_m_01 - phones	EH1	125.4220
125.3520	DCA_se3_ag4_m_01 - words	any	125.5220
125.4220	DCA_se3_ag4_m_01 - phones	N	125.4620
125.4620	DCA_se3_ag4_m_01 - phones	IY0	125.5220
125.5220	DCA_se3_ag4_m_01 - phones	P	125.6120
125.5220	DCA_se3_ag4_m_01 - words	place	125.8720
125.6120	DCA_se3_ag4_m_01 - phones	L	125.6420
125.6420	DCA_se3_ag4_m_01 - phones	EY1	125.7420
125.7420	DCA_se3_ag4_m_01 - phones	S	125.8720
125.8720	DCA_se3_ag4_m_01 - phones	B	125.9020
125.8720	DCA_se3_ag4_m_01 - words	beside	126.2020
125.9020	DCA_se3_ag4_m_01 - phones	IH0	125.9420
125.9420	DCA_se3_ag4_m_01 - phones	S	126.0820
126.0820	DCA_se3_ag4_m_01 - phones	AY1	126.1620
126.1620	DCA_se3_ag4_m_01 - phones	D	126.2020
126.2020	DCA_se3_ag4_m_01 - words	a	126.3020
126.2020	DCA_se3_ag4_m_01 - phones	AH0	126.3020
126.3020	DCA_se3_ag4_m_01 - phones	T	126.3920
126.3020	DCA_se3_ag4_m_01 - words	tr-	126.4220
126.3920	DCA_se3_ag4_m_01 - phones	R	126.4220
126.4220	DCA_se3_ag4_m_01 - phones	sp	126.4720
126.4720	DCA_se3_ag4_m_01 - phones	W	126.5020
126.4720	DCA_se3_ag4_m_01 - words	well	126.6420
126.5020	DCA_se3_ag4_m_01 - phones	EH1	126.5320
126.5320	DCA_se3_ag4_m_01 - phones	L	126.6420
126.6420	DCA_se3_ag4_m_01 - words	uh	126.9420
126.6420	DCA_se3_ag4_m_01 - phones	AH1	126.9420
127.0950	DCA_se3_ag4_m_01 - phones	sil	127.1250
127.1250	DCA_se3_ag4_m_01 - phones	AY1	127.3450
127.1250	DCA_se3_ag4_m_01 - words	eyes	127.4250
127.3450	DCA_se3_ag4_m_01 - phones	Z	127.4250
127.4250	DCA_se3_ag4_m_01 - phones	AH1	127.4850
127.4250	DCA_se3_ag4_m_01 - words	up	127.5950
127.4850	DCA_se3_ag4_m_01 - phones	P	127.5950
127.5950	DCA_se3_ag4_m_01 - phones	T	127.6550
127.5950	DCA_se3_ag4_m_01 - words	to	127.7150
127.6550	DCA_se3_ag4_m_01 - phones	UW1	127.7150
127.7150	DCA_se3_ag4_m_01 - words	a	127.7750
127.7150	DCA_se3_ag4_m_01 - phones	AH0	127.7750
127.7750	DCA_se3_ag4_m_01 - phones	T	127.9450
127.7750	DCA_se3_ag4_m_01 - words	tree	128.3350
127.9450	DCA_se3_ag4_m_01 - phones	R	128.0250
128.0250	DCA_se3_ag4_m_01 - phones	IY1	128.3350
128.3350	DCA_se3_ag4_m_01 - phones	AO1	128.5850
128.3350	DCA_se3_ag4_m_01 - words	or	128.6650
128.5850	DCA_se3_ag4_m_01 - phones	R	128.6650
128.6650	DCA_se3_ag4_m_01 - phones	sp	129.1199
129.1199	DCA_se3_ag4_m_01 - phones	AH0	129.2199
129.1199	DCA_se3_ag4_m_01 - words	against	129.4699
129.2199	DCA_se3_ag4_m_01 - phones	G	129.2699
129.2699	DCA_se3_ag4_m_01 - phones	EH1	129.3199
129.3199	DCA_se3_ag4_m_01 - phones	N	129.3999
129.3999	DCA_se3_ag4_m_01 - phones	S	129.4399
129.4399	DCA_se3_ag4_m_01 - phones	T	129.4699
129.4699	DCA_se3_ag4_m_01 - phones	AH0	129.5199
129.4699	DCA_se3_ag4_m_01 - words	a	129.5199
129.5199	DCA_se3_ag4_m_01 - phones	B	129.5699
129.5199	DCA_se3_ag4_m_01 - words	brick	129.7499
129.5699	DCA_se3_ag4_m_01 - phones	R	129.5999
129.5999	DCA_se3_ag4_m_01 - phones	IH1	129.6699
129.6699	DCA_se3_ag4_m_01 - phones	K	129.7499
129.7499	DCA_se3_ag4_m_01 - phones	W	129.8599
129.7499	DCA_se3_ag4_m_01 - words	wall	130.0799
129.8599	DCA_se3_ag4_m_01 - phones	AO1	130.0199
130.0199	DCA_se3_ag4_m_01 - phones	L	130.0799
130.0799	DCA_se3_ag4_m_01 - phones	sp	130.1899
130.3420	DCA_se3_ag4_m_01 - phones	JH	130.4220
130.3420	DCA_se3_ag4_m_01 - words	just	130.5320
130.4220	DCA_se3_ag4_m_01 - phones	AH1	130.4920
130.4920	DCA_se3_ag4_m_01 - phones	S	130.5320
130.5320	DCA_se3_ag4_m_01 - phones	S	130.6820
130.5320	DCA_se3_ag4_m_01 - words	so	130.7720
130.6820	DCA_se3_ag4_m_01 - phones	OW1	130.7720
130.7720	DCA_se3_ag4_m_01 - phones	HH	130.8620
130.7720	DCA_se3_ag4_m_01 - words	he	130.9620
130.8620	DCA_se3_ag4_m_01 - phones	IY1	130.9620
130.9620	DCA_se3_ag4_m_01 - phones	K	131.0520
130.9620	DCA_se3_ag4_m_01 - words	couldn't	131.2720
131.0520	DCA_se3_ag4_m_01 - phones	UH1	131.1020
131.1020	DCA_se3_ag4_m_01 - phones	D	131.1420
131.1420	DCA_se3_ag4_m_01 - phones	AH0	131.2020
131.2020	DCA_se3_ag4_m_01 - phones	N	131.2320
131.2320	DCA_se3_ag4_m_01 - phones	T	131.2720
131.2720	DCA_se3_ag4_m_01 - phones	S	131.4220
131.2720	DCA_se3_ag4_m_01 - words	see	131.6720
131.4220	DCA_se3_ag4_m_01 - phones	IY1	131.6720
131.6720	DCA_se3_ag4_m_01 - phones	sp	131.7920
132.2320	DCA_se3_ag4_m_01 - phones	HH	132.2820
132.2320	DCA_se3_ag4_m_01 - words	where	132.4220
132.2820	DCA_se3_ag4_m_01 - phones	W	132.3120
132.3120	DCA_se3_ag4_m_01 - phones	EH1	132.3720
132.3720	DCA_se3_ag4_m_01 - phones	R	132.4220
132.4220	DCA_se3_ag4_m_01 - phones	DH	132.4820
132.4220	DCA_se3_ag4_m_01 - words	the	132.6120
132.4820	DCA_se3_ag4_m_01 - phones	AH0	132.6120
132.6120	DCA_se3_ag4_m_01 - phones	AH1	132.7020
132.6120	DCA_se3_ag4_m_01 - words	other	132.9320
132.7020	DCA_se3_ag4_m_01 - phones	DH	132.7720
132.7720	DCA_se3_ag4_m_01 - phones	ER0	132.9320
132.9320	DCA_se3_ag4_m_01 - phones	K	133.0520
132.9320	DCA_se3_ag4_m_01 - words	kids	133.3720
133.0520	DCA_se3_ag4_m_01 - phones	IH1	133.1520
133.1520	DCA_se3_ag4_m_01 - phones	D	133.2220
133.2220	DCA_se3_ag4_m_01 - phones	Z	133.3720
133.3720	DCA_se3_ag4_m_01 - phones	sp	133.4220
133.4220	DCA_se3_ag4_m_01 - phones	AA1	133.5720
133.4220	DCA_se3_ag4_m_01 - words	are	133.6320
133.5720	DCA_se3_ag4_m_01 - phones	R	133.6320
133.6320	DCA_se3_ag4_m_01 - phones	R	133.7120
133.6320	DCA_se3_ag4_m_01 - words	running	133.9020
133.7120	DCA_se3_ag4_m_01 - phones	AH1	133.7420
133.7420	DCA_se3_ag4_m_01 - phones	N	133.7720
133.7720	DCA_se3_ag4_m_01 - phones	IH0	133.8120
133.8120	DCA_se3_ag4_m_01 - phones	NG	133.9020
133.9020	DCA_se3_ag4_m_01 - phones	T	133.9620
133.9020	DCA_se3_ag4_m_01 - words	to	134.0320
133.9620	DCA_se3_ag4_m_01 - phones	AH0	134.0320
134.0320	DCA_se3_ag4_m_01 - phones	HH	134.1320
134.0320	DCA_se3_ag4_m_01 - words	hide	134.5220
134.1320	DCA_se3_ag4_m_01 - phones	AY1	134.3820
134.3820	DCA_se3_ag4_m_01 - phones	D	134.5220
134.6730	DCA_se3_ag4_m_01 - phones	IH1	134.7730
134.6730	DCA_se3_ag4_m_01 - words	it	134.8130
134.7730	DCA_se3_ag4_m_01 - phones	T	134.8130
134.8130	DCA_se3_ag4_m_01 - phones	M	134.9230
134.8130	DCA_se3_ag4_m_01 - words	might	135.0730
134.9230	DCA_se3_ag4_m_01 - phones	AY1	135.0330
135.0330	DCA_se3_ag4_m_01 - phones	T	135.0730
135.0730	DCA_se3_ag4_m_01 - phones	sp	135.1330
135.1330	DCA_se3_ag4_m_01 - phones	B	135.2230
135.1330	DCA_se3_ag4_m_01 - words	be	135.3430
135.2230	DCA_se3_ag4_m_01 - phones	IY1	135.3430
135.3430	DCA_se3_ag4_m_01 - phones	B	135.3930
135.3430	DCA_se3_ag4_m_01 - words	behind	135.8130
135.3930	DCA_se3_ag4_m_01 - phones	IH0	135.4430
135.4430	DCA_se3_ag4_m_01 - phones	HH	135.5430
135.5430	DCA_se3_ag4_m_01 - phones	AY1	135.7030
135.7030	DCA_se3_ag4_m_01 - phones	N	135.7630
135.7630	DCA_se3_ag4_m_01 - phones	D	135.8130
135.8130	DCA_se3_ag4_m_01 - phones	AH0	135.9730
135.8130	DCA_se3_ag4_m_01 - words	a	135.9730
136.2392	DCA_se3_ag4_m_01 - phones	T	136.4292
136.2392	DCA_se3_ag4_m_01 - words	tree	136.7092
136.4292	DCA_se3_ag4_m_01 - phones	R	136.4792
136.4792	DCA_se3_ag4_m_01 - phones	IY1	136.7092
136.7092	DCA_se3_ag4_m_01 - phones	AO1	136.9392
136.7092	DCA_se3_ag4_m_01 - words	or	137.0592
136.9392	DCA_se3_ag4_m_01 - phones	R	137.0592
137.4353	DCA_se3_ag4_m_01 - phones	sil	137.4853
137.4853	DCA_se3_ag4_m_01 - phones	IH1	137.5553
137.4853	DCA_se3_ag4_m_01 - words	in	137.6453
137.5553	DCA_se3_ag4_m_01 - phones	N	137.6453
137.6453	DCA_se3_ag4_m_01 - phones	DH	137.6953
137.6453	DCA_se3_ag4_m_01 - words	those	137.9253
137.6953	DCA_se3_ag4_m_01 - phones	OW1	137.8353
137.8353	DCA_se3_ag4_m_01 - phones	Z	137.9253
137.9253	DCA_se3_ag4_m_01 - phones	D	137.9953
137.9253	DCA_se3_ag4_m_01 - words	days	138.2253
137.9953	DCA_se3_ag4_m_01 - phones	EY1	138.1453
138.1453	DCA_se3_ag4_m_01 - phones	Z	138.2253
138.2253	DCA_se3_ag4_m_01 - phones	W	138.2753
138.2253	DCA_se3_ag4_m_01 - words	were	138.3653
138.2753	DCA_se3_ag4_m_01 - phones	ER0	138.3653
138.3653	DCA_se3_ag4_m_01 - phones	P	138.4853
138.3653	DCA_se3_ag4_m_01 - words	penny	138.6153
138.4853	DCA_se3_ag4_m_01 - phones	EH1	138.5153
138.5153	DCA_se3_ag4_m_01 - phones	N	138.5453
138.5453	DCA_se3_ag4_m_01 - phones	IY0	138.6153
138.6153	DCA_se3_ag4_m_01 - phones	W	138.7353
138.6153	DCA_se3_ag4_m_01 - words	wagons	139.1253
138.7353	DCA_se3_ag4_m_01 - phones	AE1	138.8453
138.8453	DCA_se3_ag4_m_01 - phones	G	138.9353
138.9353	DCA_se3_ag4_m_01 - phones	AH0	138.9653
138.9653	DCA_se3_ag4_m_01 - phones	N	139.0453
139.0453	DCA_se3_ag4_m_01 - phones	Z	139.1253
139.1253	DCA_se3_ag4_m_01 - phones	ER0	139.2853
139.1253	DCA_se3_ag4_m_01 - words	around	139.5053
139.2853	DCA_se3_ag4_m_01 - phones	AW1	139.4053
139.4053	DCA_se3_ag4_m_01 - phones	N	139.4653
139.4653	DCA_se3_ag4_m_01 - phones	D	139.5053
139.5053	DCA_se3_ag4_m_01 - phones	Y	139.5553
139.5053	DCA_se3_ag4_m_01 - words	you	139.6053
139.5553	DCA_se3_ag4_m_01 - phones	UW1	139.6053
139.6053	DCA_se3_ag4_m_01 - phones	N	139.6653
139.6053	DCA_se3_ag4_m_01 - words	know	139.8253
139.6653	DCA_se3_ag4_m_01 - phones	OW1	139.8253
139.8253	DCA_se3_ag4_m_01 - phones	sp	139.9853
140.4202	DCA_se3_ag4_m_01 - phones	AH0	140.5002
140.4202	DCA_se3_ag4_m_01 - words	and	140.5302
140.5002	DCA_se3_ag4_m_01 - phones	N	140.5302
140.5302	DCA_se3_ag4_m_01 - phones	Y	140.6002
140.5302	DCA_se3_ag4_m_01 - words	you	140.6502
140.6002	DCA_se3_ag4_m_01 - phones	UW1	140.6502
140.6502	DCA_se3_ag4_m_01 - phones	K	140.6902
140.6502	DCA_se3_ag4_m_01 - words	could	140.7502
140.6902	DCA_se3_ag4_m_01 - phones	UH1	140.7202
140.7202	DCA_se3_ag4_m_01 - phones	D	140.7502
140.7502	DCA_se3_ag4_m_01 - phones	HH	140.8302
140.7502	DCA_se3_ag4_m_01 - words	hide	140.9602
140.8302	DCA_se3_ag4_m_01 - phones	AY1	140.9102
140.9102	DCA_se3_ag4_m_01 - phones	D	140.9602
140.9602	DCA_se3_ag4_m_01 - phones	B	140.9902
140.9602	DCA_se3_ag4_m_01 - words	behind	141.2202
140.9902	DCA_se3_ag4_m_01 - phones	IH0	141.0302
141.0302	DCA_se3_ag4_m_01 - phones	HH	141.1002
141.1002	DCA_se3_ag4_m_01 - phones	AY1	141.1602
141.1602	DCA_se3_ag4_m_01 - phones	N	141.1902
141.1902	DCA_se3_ag4_m_01 - phones	D	141.2202
141.2202	DCA_se3_ag4_m_01 - phones	AH0	141.3002
141.2202	DCA_se3_ag4_m_01 - words	a	141.3002
141.3002	DCA_se3_ag4_m_01 - phones	W	141.3802
141.3002	DCA_se3_ag4_m_01 - words	wagon	141.7002
141.3802	DCA_se3_ag4_m_01 - phones	AE1	141.5202
141.5202	DCA_se3_ag4_m_01 - phones	G	141.6002
141.6002	DCA_se3_ag4_m_01 - phones	AH0	141.6302
141.6302	DCA_se3_ag4_m_01 - phones	N	141.7002
141.7002	DCA_se3_ag4_m_01 - phones	AO1	141.9202
141.7002	DCA_se3_ag4_m_01 - words	or	141.9802
141.9202	DCA_se3_ag4_m_01 - phones	R	141.9802
141.9802	DCA_se3_ag4_m_01 - phones	sp	142.3745
142.3745	DCA_se3_ag4_m_01 - phones	AE1	142.4545
142.3745	DCA_se3_ag4_m_01 - words	and	142.6645
142.4545	DCA_se3_ag4_m_01 - phones	N	142.5945
142.5945	DCA_se3_ag4_m_01 - phones	D	142.6645
142.6645	DCA_se3_ag4_m_01 - phones	AH1	142.8345
142.6645	DCA_se3_ag4_m_01 - words	uh	142.8345
142.8345	DCA_se3_ag4_m_01 - phones	AO1	143.0045
142.8345	DCA_se3_ag4_m_01 - words	also	143.2345
143.0045	DCA_se3_ag4_m_01 - phones	L	143.0645
143.0645	DCA_se3_ag4_m_01 - phones	S	143.1645
143.1645	DCA_se3_ag4_m_01 - phones	OW0	143.2345
143.2345	DCA_se3_ag4_m_01 - phones	DH	143.2845
143.2345	DCA_se3_ag4_m_01 - words	there	143.3645
143.2845	DCA_se3_ag4_m_01 - phones	EH1	143.3145
143.3145	DCA_se3_ag4_m_01 - phones	R	143.3645
143.3645	DCA_se3_ag4_m_01 - phones	W	143.4045
143.3645	DCA_se3_ag4_m_01 - words	were	143.4645
143.4045	DCA_se3_ag4_m_01 - phones	ER0	143.4645
143.4645	DCA_se3_ag4_m_01 - phones	K	143.5345
143.4645	DCA_se3_ag4_m_01 - words	quite	143.6545
143.5345	DCA_se3_ag4_m_01 - phones	W	143.5845
143.5845	DCA_se3_ag4_m_01 - phones	AY1	143.6245
143.6245	DCA_se3_ag4_m_01 - phones	T	143.6545
143.6545	DCA_se3_ag4_m_01 - phones	EY1	143.7245
143.6545	DCA_se3_ag4_m_01 - words	a	143.7245
143.7245	DCA_se3_ag4_m_01 - phones	F	143.7745
143.7245	DCA_se3_ag4_m_01 - words	few	143.8845
143.7745	DCA_se3_ag4_m_01 - phones	Y	143.8045
143.8045	DCA_se3_ag4_m_01 - phones	UW1	143.8845
143.8845	DCA_se3_ag4_m_01 - phones	V	143.9745
143.8845	DCA_se3_ag4_m_01 - words	vacant	144.2145
143.9745	DCA_se3_ag4_m_01 - phones	EY1	144.0545
144.0545	DCA_se3_ag4_m_01 - phones	K	144.1045
144.1045	DCA_se3_ag4_m_01 - phones	AH0	144.1545
144.1545	DCA_se3_ag4_m_01 - phones	N	144.1845
144.1845	DCA_se3_ag4_m_01 - phones	T	144.2145
144.2145	DCA_se3_ag4_m_01 - phones	L	144.2945
144.2145	DCA_se3_ag4_m_01 - words	lots	144.5845
144.2945	DCA_se3_ag4_m_01 - phones	AA1	144.3645
144.3645	DCA_se3_ag4_m_01 - phones	T	144.4545
144.4545	DCA_se3_ag4_m_01 - phones	S	144.5845
144.5845	DCA_se3_ag4_m_01 - phones	AE1	144.6145
144.5845	DCA_se3_ag4_m_01 - words	at	144.6445
144.6145	DCA_se3_ag4_m_01 - phones	T	144.6445
144.6445	DCA_se3_ag4_m_01 - phones	sp	144.7045
144.7045	DCA_se3_ag4_m_01 - phones	DH	144.7645
144.7045	DCA_se3_ag4_m_01 - words	that	144.8445
144.7645	DCA_se3_ag4_m_01 - phones	AE1	144.8045
144.8045	DCA_se3_ag4_m_01 - phones	T	144.8445
144.8445	DCA_se3_ag4_m_01 - phones	sp	144.8745
144.8745	DCA_se3_ag4_m_01 - phones	T	144.9845
144.8745	DCA_se3_ag4_m_01 - words	time	145.1845
144.9845	DCA_se3_ag4_m_01 - phones	AY1	145.0945
145.0945	DCA_se3_ag4_m_01 - phones	M	145.1845
145.1845	DCA_se3_ag4_m_01 - phones	sp	146.5353
146.5353	DCA_se3_ag4_m_01 - phones	AH0	146.6953
146.5353	DCA_se3_ag4_m_01 - words	and	146.8453
146.6953	DCA_se3_ag4_m_01 - phones	N	146.7853
146.7853	DCA_se3_ag4_m_01 - phones	D	146.8453
146.8453	DCA_se3_ag4_m_01 - phones	AH1	147.0853
146.8453	DCA_se3_ag4_m_01 - words	uh	147.0853
147.2514	DCA_se3_ag4_m_01 - phones	sil	147.3614
147.3614	DCA_se3_ag4_m_01 - phones	AH0	147.3914
147.3614	DCA_se3_ag4_m_01 - words	of	147.4214
147.3914	DCA_se3_ag4_m_01 - phones	V	147.4214
147.4214	DCA_se3_ag4_m_01 - phones	sp	147.4514
147.4514	DCA_se3_ag4_m_01 - phones	K	147.5814
147.4514	DCA_se3_ag4_m_01 - words	course	147.8214
147.5814	DCA_se3_ag4_m_01 - phones	AO1	147.6614
147.6614	DCA_se3_ag4_m_01 - phones	R	147.7314
147.7314	DCA_se3_ag4_m_01 - phones	S	147.8214
147.8214	DCA_se3_ag4_m_01 - phones	Y	147.8714
147.8214	DCA_se3_ag4_m_01 - words	you	147.9214
147.8714	DCA_se3_ag4_m_01 - phones	UW1	147.9214
147.9214	DCA_se3_ag4_m_01 - phones	K	147.9914
147.9214	DCA_se3_ag4_m_01 - words	could	148.0614
147.9914	DCA_se3_ag4_m_01 - phones	UH1	148.0314
148.0314	DCA_se3_ag4_m_01 - phones	D	148.0614
148.0614	DCA_se3_ag4_m_01 - phones	sp	148.1714
148.1714	DCA_se3_ag4_m_01 - words	uh	148.4214
148.1714	DCA_se3_ag4_m_01 - phones	AH1	148.4214
148.4214	DCA_se3_ag4_m_01 - phones	sp	148.5014
149.3858	DCA_se3_ag4_m_01 - phones	HH	149.5158
149.3858	DCA_se3_ag4_m_01 - words	hide	149.6058
149.5158	DCA_se3_ag4_m_01 - phones	AY1	149.5658
149.5658	DCA_se3_ag4_m_01 - phones	D	149.6058
149.6058	DCA_se3_ag4_m_01 - phones	AA1	149.6358
149.6058	DCA_se3_ag4_m_01 - words	on	149.7058
149.6358	DCA_se3_ag4_m_01 - phones	N	149.7058
149.7058	DCA_se3_ag4_m_01 - phones	DH	149.7358
149.7058	DCA_se3_ag4_m_01 - words	the	149.7658
149.7358	DCA_se3_ag4_m_01 - phones	AH0	149.7658
149.7658	DCA_se3_ag4_m_01 - phones	V	149.8458
149.7658	DCA_se3_ag4_m_01 - words	vacant	150.0858
149.8458	DCA_se3_ag4_m_01 - phones	EY1	149.9258
149.9258	DCA_se3_ag4_m_01 - phones	K	149.9858
149.9858	DCA_se3_ag4_m_01 - phones	AH0	150.0158
150.0158	DCA_se3_ag4_m_01 - phones	N	150.0458
150.0458	DCA_se3_ag4_m_01 - phones	T	150.0858
150.0858	DCA_se3_ag4_m_01 - phones	IH1	150.1358
150.0858	DCA_se3_ag4_m_01 - words	in	150.2758
150.1358	DCA_se3_ag4_m_01 - phones	N	150.2758
150.2758	DCA_se3_ag4_m_01 - phones	DH	150.3158
150.2758	DCA_se3_ag4_m_01 - words	the	150.4858
150.3158	DCA_se3_ag4_m_01 - phones	AH1	150.4858
150.4858	DCA_se3_ag4_m_01 - phones	sp	150.5558
150.5558	DCA_se3_ag4_m_01 - phones	AO1	150.6858
150.5558	DCA_se3_ag4_m_01 - words	on	150.7558
150.6858	DCA_se3_ag4_m_01 - phones	N	150.7558
150.7558	DCA_se3_ag4_m_01 - phones	DH	150.7858
150.7558	DCA_se3_ag4_m_01 - words	the	150.8158
150.7858	DCA_se3_ag4_m_01 - phones	AH0	150.8158
150.8158	DCA_se3_ag4_m_01 - phones	V	150.8958
150.8158	DCA_se3_ag4_m_01 - words	vacant	151.1358
150.8958	DCA_se3_ag4_m_01 - phones	EY1	150.9758
150.9758	DCA_se3_ag4_m_01 - phones	K	151.0258
151.0258	DCA_se3_ag4_m_01 - phones	AH0	151.0658
151.0658	DCA_se3_ag4_m_01 - phones	N	151.1058
151.1058	DCA_se3_ag4_m_01 - phones	T	151.1358
151.1358	DCA_se3_ag4_m_01 - phones	L	151.1958
151.1358	DCA_se3_ag4_m_01 - words	lots	151.4258
151.1958	DCA_se3_ag4_m_01 - phones	AA1	151.2458
151.2458	DCA_se3_ag4_m_01 - phones	T	151.3358
151.3358	DCA_se3_ag4_m_01 - phones	S	151.4258
151.4258	DCA_se3_ag4_m_01 - phones	B	151.4658
151.4258	DCA_se3_ag4_m_01 - words	behind	151.8458
151.4658	DCA_se3_ag4_m_01 - phones	IH0	151.5558
151.5558	DCA_se3_ag4_m_01 - phones	HH	151.6358
151.6358	DCA_se3_ag4_m_01 - phones	AY1	151.7358
151.7358	DCA_se3_ag4_m_01 - phones	N	151.7958
151.7958	DCA_se3_ag4_m_01 - phones	D	151.8458
151.8458	DCA_se3_ag4_m_01 - phones	sp	151.8758
151.8758	DCA_se3_ag4_m_01 - phones	T	151.9758
151.8758	DCA_se3_ag4_m_01 - words	trees	152.2558
151.9758	DCA_se3_ag4_m_01 - phones	R	152.0258
152.0258	DCA_se3_ag4_m_01 - phones	IY1	152.1758
152.1758	DCA_se3_ag4_m_01 - phones	Z	152.2558
152.2558	DCA_se3_ag4_m_01 - phones	AH0	152.2858
152.2558	DCA_se3_ag4_m_01 - words	and	152.3158
152.2858	DCA_se3_ag4_m_01 - phones	N	152.3158
152.3158	DCA_se3_ag4_m_01 - phones	sp	152.3658
152.3658	DCA_se3_ag4_m_01 - phones	W	152.4358
152.3658	DCA_se3_ag4_m_01 - words	what	152.5658
152.4358	DCA_se3_ag4_m_01 - phones	AH1	152.4758
152.4758	DCA_se3_ag4_m_01 - phones	T	152.5658
152.5658	DCA_se3_ag4_m_01 - phones	sp	152.5958
152.5958	DCA_se3_ag4_m_01 - phones	N	152.6658
152.5958	DCA_se3_ag4_m_01 - words	not	152.9358
152.6658	DCA_se3_ag4_m_01 - phones	AA1	152.7158
152.7158	DCA_se3_ag4_m_01 - phones	T	152.9358
153.1154	DCA_int_01 - phones	M	153.4654
153.1154	DCA_int_01 - words	mm-hm	153.6054
153.4654	DCA_int_01 - phones	HH	153.5054
153.5054	DCA_int_01 - phones	M	153.6054
153.6054	DCA_int_01 - phones	sp	154.7712
154.7712	DCA_int_01 - phones	Y	154.8012
154.7712	DCA_int_01 - words	you	154.8312
154.8012	DCA_int_01 - phones	UW1	154.8312
154.8312	DCA_int_01 - phones	D	154.8612
154.8312	DCA_int_01 - words	didn't	155.0412
154.8612	DCA_int_01 - phones	IH1	154.8912
154.8912	DCA_int_01 - phones	D	154.9312
154.9312	DCA_int_01 - phones	AH0	154.9812
154.9812	DCA_int_01 - phones	N	155.0112
155.0112	DCA_int_01 - phones	T	155.0412
155.0412	DCA_int_01 - phones	sp	155.0712
155.0712	DCA_int_01 - phones	K	155.1412
155.0712	DCA_int_01 - words	call	155.3512
155.1412	DCA_int_01 - phones	AO1	155.2612
155.2612	DCA_int_01 - phones	L	155.3512
155.3512	DCA_int_01 - phones	IH0	155.3812
155.3512	DCA_int_01 - words	it	155.4112
155.3812	DCA_int_01 - phones	T	155.4112
155.4112	DCA_int_01 - phones	sp	155.4412
155.4412	DCA_int_01 - phones	HH	155.5012
155.4412	DCA_int_01 - words	home	155.8012
155.5012	DCA_int_01 - phones	OW1	155.7512
155.7512	DCA_int_01 - phones	M	155.8012
155.8012	DCA_int_01 - words	or	155.9812
155.8012	DCA_int_01 - phones	ER0	155.9812
155.9812	DCA_int_01 - phones	sp	156.0212
156.0212	DCA_int_01 - phones	EH1	156.0512
156.0212	DCA_int_01 - words	anything	156.3712
156.0512	DCA_int_01 - phones	N	156.0912
156.0912	DCA_int_01 - phones	IY0	156.1312
156.1312	DCA_int_01 - phones	TH	156.2012
156.2012	DCA_int_01 - phones	IH2	156.2312
156.2312	DCA_int_01 - phones	NG	156.3712
156.3712	DCA_int_01 - phones	sp	156.4512
156.5106	DCA_se3_ag4_m_01 - phones	sil	156.6106
156.6106	DCA_se3_ag4_m_01 - phones	N	156.7006
156.6106	DCA_se3_ag4_m_01 - words	no	156.9306
156.7006	DCA_se3_ag4_m_01 - phones	OW1	156.9306
156.9306	DCA_se3_ag4_m_01 - phones	sp	157.0306
157.0306	DCA_se3_ag4_m_01 - phones	W	157.1206
157.0306	DCA_se3_ag4_m_01 - words	we	157.1506
157.1206	DCA_se3_ag4_m_01 - phones	IY1	157.1506
157.1506	DCA_se3_ag4_m_01 - phones	D	157.1906
157.1506	DCA_se3_ag4_m_01 - words	didn't	157.2806
157.1906	DCA_se3_ag4_m_01 - phones	IH1	157.2206
157.2206	DCA_se3_ag4_m_01 - phones	N	157.2506
157.2506	DCA_se3_ag4_m_01 - phones	T	157.2806
157.2806	DCA_se3_ag4_m_01 - phones	sp	157.3306
157.3306	DCA_se3_ag4_m_01 - phones	K	157.4006
157.3306	DCA_se3_ag4_m_01 - words	call	157.5106
157.4006	DCA_se3_ag4_m_01 - phones	AO1	157.4606
157.4606	DCA_se3_ag4_m_01 - phones	L	157.5106
157.5106	DCA_se3_ag4_m_01 - phones	IH0	157.5406
157.5106	DCA_se3_ag4_m_01 - words	it	157.5706
157.5406	DCA_se3_ag4_m_01 - phones	T	157.5706
157.5706	DCA_se3_ag4_m_01 - phones	HH	157.6606
157.5706	DCA_se3_ag4_m_01 - words	home	157.9406
157.6606	DCA_se3_ag4_m_01 - phones	OW1	157.8006
157.8006	DCA_se3_ag4_m_01 - phones	M	157.9406
159.3515	DCA_se3_ag4_m_01 - phones	sil	159.4115
159.4115	DCA_se3_ag4_m_01 - phones	IH0	159.4615
159.4115	DCA_se3_ag4_m_01 - words	in	159.5615
159.4615	DCA_se3_ag4_m_01 - phones	N	159.5615
159.5615	DCA_se3_ag4_m_01 - phones	F	159.6415
159.5615	DCA_se3_ag4_m_01 - words	fact	159.8415
159.6415	DCA_se3_ag4_m_01 - phones	AE1	159.7115
159.7115	DCA_se3_ag4_m_01 - phones	K	159.7815
159.7815	DCA_se3_ag4_m_01 - phones	T	159.8415
159.8415	DCA_se3_ag4_m_01 - phones	AY1	159.8915
159.8415	DCA_se3_ag4_m_01 - words	i've	159.9215
159.8915	DCA_se3_ag4_m_01 - phones	V	159.9215
159.9215	DCA_se3_ag4_m_01 - phones	N	159.9915
159.9215	DCA_se3_ag4_m_01 - words	never	160.2115
159.9915	DCA_se3_ag4_m_01 - phones	EH1	160.0515
160.0515	DCA_se3_ag4_m_01 - phones	V	160.1515
160.1515	DCA_se3_ag4_m_01 - phones	ER0	160.2115
160.2115	DCA_se3_ag4_m_01 - phones	HH	160.3215
160.2115	DCA_se3_ag4_m_01 - words	heard	160.4615
160.3215	DCA_se3_ag4_m_01 - phones	ER1	160.4215
160.4215	DCA_se3_ag4_m_01 - phones	D	160.4615
160.4615	DCA_se3_ag4_m_01 - phones	AH0	160.5115
160.4615	DCA_se3_ag4_m_01 - words	of	160.5415
160.5115	DCA_se3_ag4_m_01 - phones	V	160.5415
160.5415	DCA_se3_ag4_m_01 - phones	DH	160.5715
160.5415	DCA_se3_ag4_m_01 - words	the	160.6515
160.5715	DCA_se3_ag4_m_01 - phones	AH0	160.6515
160.6515	DCA_se3_ag4_m_01 - phones	W	160.7715
160.6515	DCA_se3_ag4_m_01 - words	word	161.0515
160.7715	DCA_se3_ag4_m_01 - phones	ER1	160.9115
160.9115	DCA_se3_ag4_m_01 - phones	D	161.0515
161.0515	DCA_se3_ag4_m_01 - phones	sp	161.1815
161.1815	DCA_se3_ag4_m_01 - words	a	161.3715
161.1815	DCA_se3_ag4_m_01 - phones	AH0	161.3715
161.3715	DCA_se3_ag4_m_01 - phones	G	161.4515
161.3715	DCA_se3_ag4_m_01 - words	game	161.6615
161.4515	DCA_se3_ag4_m_01 - phones	EY1	161.5815
161.5815	DCA_se3_ag4_m_01 - phones	M	161.6615
161.6615	DCA_se3_ag4_m_01 - phones	K	161.8015
161.6615	DCA_se3_ag4_m_01 - words	called	162.0515
161.8015	DCA_se3_ag4_m_01 - phones	AO1	161.9615
161.9615	DCA_se3_ag4_m_01 - phones	L	162.0215
162.0215	DCA_se3_ag4_m_01 - phones	D	162.0515
162.0515	DCA_se3_ag4_m_01 - phones	sp	162.0815
162.0815	DCA_se3_ag4_m_01 - phones	HH	162.1915
162.0815	DCA_se3_ag4_m_01 - words	home	162.6315
162.1915	DCA_se3_ag4_m_01 - phones	OW1	162.4515
162.4515	DCA_se3_ag4_m_01 - phones	M	162.6315
163.6281	DCA_int_01 - phones	M	163.8181
163.6281	DCA_int_01 - words	mm	163.8181
163.8181	DCA_int_01 - phones	sp	163.9581
163.9518	DCA_se3_ag4_m_01 - phones	sil	164.1018
164.1018	DCA_se3_ag4_m_01 - phones	AH1	164.1418
164.1018	DCA_se3_ag4_m_01 - words	uh	164.1418
164.1418	DCA_se3_ag4_m_01 - phones	sp	172.1284
165.1728	DCA_int_01 - phones	HH	165.2628
165.1728	DCA_int_01 - words	how	165.3328
165.2628	DCA_int_01 - phones	AW1	165.3328
165.3328	DCA_int_01 - phones	D	165.3628
165.3328	DCA_int_01 - words	did	165.4528
165.3628	DCA_int_01 - phones	IH0	165.4028
165.4028	DCA_int_01 - phones	D	165.4528
165.4528	DCA_int_01 - phones	Y	165.5128
165.4528	DCA_int_01 - words	you	165.5528
165.5128	DCA_int_01 - phones	UW1	165.5528
165.5528	DCA_int_01 - phones	sp	165.6128
165.6128	DCA_int_01 - phones	P	165.6628
165.6128	DCA_int_01 - words	pick	165.8128
165.6628	DCA_int_01 - phones	IH1	165.7328
165.7328	DCA_int_01 - phones	K	165.8128
165.8128	DCA_int_01 - phones	DH	165.8628
165.8128	DCA_int_01 - words	the	165.9228
165.8628	DCA_int_01 - phones	AH0	165.9228
165.9228	DCA_int_01 - phones	G	165.9928
165.9228	DCA_int_01 - words	guy	166.1428
165.9928	DCA_int_01 - phones	AY1	166.1428
166.1428	DCA_int_01 - phones	T	166.1928
166.1428	DCA_int_01 - words	to	166.2728
166.1928	DCA_int_01 - phones	AH0	166.2728
166.2728	DCA_int_01 - phones	B	166.3228
166.2728	DCA_int_01 - words	be	166.4628
166.3228	DCA_int_01 - phones	IY0	166.4628
166.4628	DCA_int_01 - phones	IH1	166.5528
166.4628	DCA_int_01 - words	it	166.6028
166.5528	DCA_int_01 - phones	T	166.6028
166.6028	DCA_int_01 - phones	sp	166.6528
166.6528	DCA_int_01 - phones	DH	166.7228
166.6528	DCA_int_01 - words	the	166.7828
166.7228	DCA_int_01 - phones	AH0	166.7828
166.7828	DCA_int_01 - phones	sp	166.8428
166.8428	DCA_int_01 - phones	F	166.9028
166.8428	DCA_int_01 - words	first	167.1328
166.9028	DCA_int_01 - phones	ER1	167.0128
167.0128	DCA_int_01 - phones	S	167.0628
167.0628	DCA_int_01 - phones	T	167.1328
167.1328	DCA_int_01 - phones	sp	167.1728
167.1728	DCA_int_01 - phones	T	167.2428
167.1728	DCA_int_01 - words	time	167.3128
167.2428	DCA_int_01 - phones	AY1	167.2728
167.2728	DCA_int_01 - phones	M	167.3128
167.3128	DCA_int_01 - phones	sp	175.5218
172.1284	DCA_se3_ag4_m_01 - phones	W	172.1684
172.1284	DCA_se3_ag4_m_01 - words	well	172.2684
172.1684	DCA_se3_ag4_m_01 - phones	EH1	172.2284
172.2284	DCA_se3_ag4_m_01 - phones	L	172.2684
172.2684	DCA_se3_ag4_m_01 - phones	L	172.3284
172.2684	DCA_se3_ag4_m_01 - words	let	172.4384
172.3284	DCA_se3_ag4_m_01 - phones	EH1	172.3784
172.3784	DCA_se3_ag4_m_01 - phones	T	172.4384
172.4384	DCA_se3_ag4_m_01 - words	s	172.4684
172.4384	DCA_se3_ag4_m_01 - phones	S	172.4684
172.4684	DCA_se3_ag4_m_01 - phones	S	172.5884
172.4684	DCA_se3_ag4_m_01 - words	see	172.7084
172.5884	DCA_se3_ag4_m_01 - phones	IY1	172.7084
172.7084	DCA_se3_ag4_m_01 - phones	N	172.7584
172.7084	DCA_se3_ag4_m_01 - words	now	172.9484
172.7584	DCA_se3_ag4_m_01 - phones	AW1	172.9484
172.9484	DCA_se3_ag4_m_01 - phones	sp	173.1184
173.1184	DCA_se3_ag4_m_01 - phones	spn	173.5784
173.1184	DCA_se3_ag4_m_01 - words	<unk>	173.5784
173.5784	DCA_se3_ag4_m_01 - phones	sp	177.8404
175.5218	DCA_int_01 - phones	S	175.5818
175.5218	DCA_int_01 - words	sometimes	176.0318
175.5818	DCA_int_01 - phones	AH1	175.6318
175.6318	DCA_int_01 - phones	M	175.7518
175.7518	DCA_int_01 - phones	T	175.8018
175.8018	DCA_int_01 - phones	AY2	175.8818
175.8818	DCA_int_01 - phones	M	175.9518
175.9518	DCA_int_01 - phones	Z	176.0318
176.0318	DCA_int_01 - phones	sp	176.0618
176.0618	DCA_int_01 - phones	K	176.1018
176.0618	DCA_int_01 - words	kids	176.2618
176.1018	DCA_int_01 - phones	IH1	176.1418
176.1418	DCA_int_01 - phones	D	176.2318
176.2318	DCA_int_01 - phones	Z	176.2618
176.2618	DCA_int_01 - phones	T	176.2918
176.2618	DCA_int_01 - words	tell	176.5818
176.2918	DCA_int_01 - phones	EH1	176.4418
176.4418	DCA_int_01 - phones	L	176.5818
176.5818	DCA_int_01 - phones	sp	176.6118
176.6118	DCA_int_01 - phones	AH1	176.6418
176.6118	DCA_int_01 - words	us	176.6818
176.6418	DCA_int_01 - phones	S	176.6818
176.6818	DCA_int_01 - phones	DH	176.7718
176.6818	DCA_int_01 - words	their	176.9218
176.7718	DCA_int_01 - phones	EH1	176.8318
176.8318	DCA_int_01 - phones	R	176.9218
176.9218	DCA_int_01 - phones	R	177.0518
176.9218	DCA_int_01 - words	rhymes	177.1418
177.0518	DCA_int_01 - phones	AY1	177.0818
177.0818	DCA_int_01 - phones	M	177.1118
177.1118	DCA_int_01 - phones	Z	177.1418
177.1418	DCA_int_01 - phones	sp	177.3318
177.3318	DCA_int_01 - phones	AH0	177.3618
177.3318	DCA_int_01 - words	and	177.4018
177.3618	DCA_int_01 - phones	N	177.4018
177.4018	DCA_int_01 - phones	sp	183.7735
177.8404	DCA_se3_ag4_m_01 - phones	Y	177.9504
177.8404	DCA_se3_ag4_m_01 - words	yes	178.2204
177.9504	DCA_se3_ag4_m_01 - phones	EH1	178.1104
178.1104	DCA_se3_ag4_m_01 - phones	S	178.2204
178.2204	DCA_se3_ag4_m_01 - phones	W	178.2704
178.2204	DCA_se3_ag4_m_01 - words	well	178.4604
178.2704	DCA_se3_ag4_m_01 - phones	EH1	178.3904
178.3904	DCA_se3_ag4_m_01 - phones	L	178.4604
178.4604	DCA_se3_ag4_m_01 - words	i	178.5404
178.4604	DCA_se3_ag4_m_01 - phones	AY1	178.5404
178.5404	DCA_se3_ag4_m_01 - phones	D	178.5804
178.5404	DCA_se3_ag4_m_01 - words	don't	178.6804
178.5804	DCA_se3_ag4_m_01 - phones	OW1	178.6204
178.6204	DCA_se3_ag4_m_01 - phones	N	178.6504
178.6504	DCA_se3_ag4_m_01 - phones	T	178.6804
178.6804	DCA_se3_ag4_m_01 - phones	R	178.7604
178.6804	DCA_se3_ag4_m_01 - words	recall	179.1204
178.7604	DCA_se3_ag4_m_01 - phones	IH0	178.7904
178.7904	DCA_se3_ag4_m_01 - phones	K	178.9004
178.9004	DCA_se3_ag4_m_01 - phones	AO1	179.0604
179.0604	DCA_se3_ag4_m_01 - phones	L	179.1204
179.1204	DCA_se3_ag4_m_01 - phones	HH	179.2004
179.1204	DCA_se3_ag4_m_01 - words	how	179.3204
179.2004	DCA_se3_ag4_m_01 - phones	AW1	179.3204
179.3204	DCA_se3_ag4_m_01 - phones	W	179.3804
179.3204	DCA_se3_ag4_m_01 - words	we	179.6004
179.3804	DCA_se3_ag4_m_01 - phones	IY1	179.6004
179.6004	DCA_se3_ag4_m_01 - phones	sp	179.6804
179.6804	DCA_se3_ag4_m_01 - phones	IH0	179.8104
179.6804	DCA_se3_ag4_m_01 - words	exactly	180.2504
179.8104	DCA_se3_ag4_m_01 - phones	G	179.8504
179.8504	DCA_se3_ag4_m_01 - phones	Z	179.9604
179.9604	DCA_se3_ag4_m_01 - phones	AE1	180.0304
180.0304	DCA_se3_ag4_m_01 - phones	K	180.0704
180.0704	DCA_se3_ag4_m_01 - phones	T	180.1004
180.1004	DCA_se3_ag4_m_01 - phones	L	180.1304
180.1304	DCA_se3_ag4_m_01 - phones	IY0	180.2504
180.2504	DCA_se3_ag4_m_01 - phones	T	180.3304
180.2504	DCA_se3_ag4_m_01 - words	t	180.3604
180.3304	DCA_se3_ag4_m_01 - phones	IY1	180.3604
180.3604	DCA_se3_ag4_m_01 - phones	sp	180.4804
180.4804	DCA_se3_ag4_m_01 - phones	P	180.5304
180.4804	DCA_se3_ag4_m_01 - words	pick	180.6504
180.5304	DCA_se3_ag4_m_01 - phones	IH1	180.5904
180.5904	DCA_se3_ag4_m_01 - phones	K	180.6504
180.6504	DCA_se3_ag4_m_01 - phones	DH	180.6804
180.6504	DCA_se3_ag4_m_01 - words	the	180.7404
180.6804	DCA_se3_ag4_m_01 - phones	AH0	180.7404
180.7404	DCA_se3_ag4_m_01 - phones	P	180.8604
180.7404	DCA_se3_ag4_m_01 - words	person	181.1204
180.8604	DCA_se3_ag4_m_01 - phones	ER1	180.9404
180.9404	DCA_se3_ag4_m_01 - phones	S	181.0604
181.0604	DCA_se3_ag4_m_01 - phones	AH0	181.0904
181.0904	DCA_se3_ag4_m_01 - phones	N	181.1204
181.1204	DCA_se3_ag4_m_01 - phones	HH	181.1504
181.1204	DCA_se3_ag4_m_01 - words	who	181.1804
181.1504	DCA_se3_ag4_m_01 - phones	UW1	181.1804
181.1804	DCA_se3_ag4_m_01 - phones	W	181.2304
181.1804	DCA_se3_ag4_m_01 - words	was	181.3504
181.2304	DCA_se3_ag4_m_01 - phones	AH0	181.2704
181.2704	DCA_se3_ag4_m_01 - phones	Z	181.3504
181.3504	DCA_se3_ag4_m_01 - phones	sp	181.3804
181.3804	DCA_se3_ag4_m_01 - phones	IH1	181.5004
181.3804	DCA_se3_ag4_m_01 - words	it	181.6204
181.5004	DCA_se3_ag4_m_01 - phones	T	181.6204
181.6204	DCA_se3_ag4_m_01 - phones	sp	182.0296
182.0296	DCA_se3_ag4_m_01 - phones	W	182.1096
182.0296	DCA_se3_ag4_m_01 - words	we	182.1896
182.1096	DCA_se3_ag4_m_01 - phones	IY1	182.1896
182.1896	DCA_se3_ag4_m_01 - phones	JH	182.2896
182.1896	DCA_se3_ag4_m_01 - words	just	182.4096
182.2896	DCA_se3_ag4_m_01 - phones	AH1	182.3596
182.3596	DCA_se3_ag4_m_01 - phones	S	182.4096
182.4096	DCA_se3_ag4_m_01 - phones	S	182.4896
182.4096	DCA_se3_ag4_m_01 - words	started	182.7596
182.4896	DCA_se3_ag4_m_01 - phones	T	182.5596
182.5596	DCA_se3_ag4_m_01 - phones	AA1	182.6296
182.6296	DCA_se3_ag4_m_01 - phones	R	182.6596
182.6596	DCA_se3_ag4_m_01 - phones	T	182.6896
182.6896	DCA_se3_ag4_m_01 - phones	AH0	182.7196
182.7196	DCA_se3_ag4_m_01 - phones	D	182.7596
182.7596	DCA_se3_ag4_m_01 - phones	AO1	182.9196
182.7596	DCA_se3_ag4_m_01 - words	off	183.0196
182.9196	DCA_se3_ag4_m_01 - phones	F	183.0196
183.0196	DCA_se3_ag4_m_01 - phones	P	183.0696
183.0196	DCA_se3_ag4_m_01 - words	playing	183.4996
183.0696	DCA_se3_ag4_m_01 - phones	L	183.1696
183.1696	DCA_se3_ag4_m_01 - phones	EY1	183.2996
183.2996	DCA_se3_ag4_m_01 - phones	IH0	183.3296
183.3296	DCA_se3_ag4_m_01 - phones	NG	183.4996
183.7735	DCA_int_01 - phones	spn	184.2335
183.7735	DCA_int_01 - words	<unk>	184.2335
184.3794	DCA_se3_ag4_m_01 - phones	sil	184.4094
184.4094	DCA_se3_ag4_m_01 - phones	spn	185.2594
184.4094	DCA_se3_ag4_m_01 - words	<unk>	185.2594
185.8655	DCA_int_01 - phones	sil	185.8955
185.8955	DCA_int_01 - phones	W	185.9455
185.8955	DCA_int_01 - words	what	186.0055
185.9455	DCA_int_01 - phones	AH1	185.9755
185.9755	DCA_int_01 - phones	T	186.0055
186.0055	DCA_int_01 - phones	IH0	186.0355
186.0055	DCA_int_01 - words	if	186.0655
186.0355	DCA_int_01 - phones	F	186.0655
186.0574	DCA_se3_ag4_m_01 - phones	sil	186.0974
186.0655	DCA_int_01 - phones	sp	186.7155
186.0974	DCA_se3_ag4_m_01 - words	uh	186.7974
186.0974	DCA_se3_ag4_m_01 - phones	AH1	186.7974
186.7155	DCA_int_01 - phones	EH1	186.7455
186.7155	DCA_int_01 - words	everybody	187.0355
186.7455	DCA_int_01 - phones	V	186.7755
186.7755	DCA_int_01 - phones	R	186.8055
186.7974	DCA_se3_ag4_m_01 - phones	sp	187.7936
186.8055	DCA_int_01 - phones	IY0	186.8455
186.8455	DCA_int_01 - phones	B	186.9155
186.9155	DCA_int_01 - phones	AA2	186.9755
186.9755	DCA_int_01 - phones	D	187.0055
187.0055	DCA_int_01 - phones	IY0	187.0355
187.0355	DCA_int_01 - phones	W	187.0655
187.0355	DCA_int_01 - words	wanted	187.3155
187.0655	DCA_int_01 - phones	AO1	187.0955
187.0955	DCA_int_01 - phones	N	187.2055
187.2055	DCA_int_01 - phones	IH0	187.2755
187.2755	DCA_int_01 - phones	D	187.3155
187.3155	DCA_int_01 - phones	sp	187.3655
187.3655	DCA_int_01 - phones	T	187.3955
187.3655	DCA_int_01 - words	to	187.4255
187.3955	DCA_int_01 - phones	AH0	187.4255
187.4255	DCA_int_01 - phones	sp	187.4655
187.4655	DCA_int_01 - phones	HH	187.5155
187.4655	DCA_int_01 - words	hide	187.5755
187.5155	DCA_int_01 - phones	AY1	187.5455
187.5455	DCA_int_01 - phones	D	187.5755
187.7936	DCA_se3_ag4_m_01 - words	uh	188.0636
187.7936	DCA_se3_ag4_m_01 - phones	AH1	188.0636
188.0636	DCA_se3_ag4_m_01 - phones	W	188.0936
188.0636	DCA_se3_ag4_m_01 - words	well	188.3136
188.0936	DCA_se3_ag4_m_01 - phones	EH1	188.2336
188.2336	DCA_se3_ag4_m_01 - phones	L	188.3136
188.3136	DCA_se3_ag4_m_01 - phones	IH0	188.3436
188.3136	DCA_se3_ag4_m_01 - words	it	188.3736
188.3436	DCA_se3_ag4_m_01 - phones	T	188.3736
188.3736	DCA_se3_ag4_m_01 - words	s	188.4436
188.3736	DCA_se3_ag4_m_01 - phones	Z	188.4436
188.4436	DCA_se3_ag4_m_01 - phones	HH	188.5436
188.4436	DCA_se3_ag4_m_01 - words	hard	188.6836
188.5436	DCA_se3_ag4_m_01 - phones	AA1	188.5936
188.5936	DCA_se3_ag4_m_01 - phones	R	188.6536
188.6536	DCA_se3_ag4_m_01 - phones	D	188.6836
188.6836	DCA_se3_ag4_m_01 - phones	T	188.7136
188.6836	DCA_se3_ag4_m_01 - words	to	188.7836
188.7136	DCA_se3_ag4_m_01 - phones	AH0	188.7836
188.7836	DCA_se3_ag4_m_01 - phones	S	188.9036
188.7836	DCA_se3_ag4_m_01 - words	say	189.0436
188.9036	DCA_se3_ag4_m_01 - phones	EY1	189.0436
189.0436	DCA_se3_ag4_m_01 - phones	JH	189.1036
189.0436	DCA_se3_ag4_m_01 - words	just	189.2736
189.1036	DCA_se3_ag4_m_01 - phones	AH1	189.1836
189.1836	DCA_se3_ag4_m_01 - phones	S	189.2736
189.2736	DCA_se3_ag4_m_01 - words	i	189.4236
189.2736	DCA_se3_ag4_m_01 - phones	AY1	189.4236
189.4236	DCA_se3_ag4_m_01 - phones	JH	189.5136
189.4236	DCA_se3_ag4_m_01 - words	just	189.6436
189.5136	DCA_se3_ag4_m_01 - phones	AH1	189.5636
189.5636	DCA_se3_ag4_m_01 - phones	S	189.6136
189.6136	DCA_se3_ag4_m_01 - phones	T	189.6436
189.6436	DCA_se3_ag4_m_01 - phones	D	189.7036
189.6436	DCA_se3_ag4_m_01 - words	don't	189.8236
189.7036	DCA_se3_ag4_m_01 - phones	OW1	189.7336
189.7336	DCA_se3_ag4_m_01 - phones	N	189.7936
189.7936	DCA_se3_ag4_m_01 - phones	T	189.8236
189.8236	DCA_se3_ag4_m_01 - phones	R	189.8636
189.8236	DCA_se3_ag4_m_01 - words	recall	190.2436
189.8636	DCA_se3_ag4_m_01 - phones	IH0	189.9136
189.9136	DCA_se3_ag4_m_01 - phones	K	190.0336
190.0336	DCA_se3_ag4_m_01 - phones	AO1	190.1836
190.1836	DCA_se3_ag4_m_01 - phones	L	190.2436
190.2436	DCA_se3_ag4_m_01 - phones	HH	190.3536
190.2436	DCA_se3_ag4_m_01 - words	how	190.6336
190.3536	DCA_se3_ag4_m_01 - phones	AW1	190.6336
190.6336	DCA_se3_ag4_m_01 - phones	sp	190.8786
190.8786	DCA_se3_ag4_m_01 - phones	W	190.9686
190.8786	DCA_se3_ag4_m_01 - words	we	191.0386
190.9686	DCA_se3_ag4_m_01 - phones	IY1	191.0386
191.0386	DCA_se3_ag4_m_01 - phones	D	191.1086
191.0386	DCA_se3_ag4_m_01 - words	decided	191.6186
191.1086	DCA_se3_ag4_m_01 - phones	IH2	191.1686
191.1686	DCA_se3_ag4_m_01 - phones	S	191.3386
191.3386	DCA_se3_ag4_m_01 - phones	AY1	191.4586
191.4586	DCA_se3_ag4_m_01 - phones	D	191.5086
191.5086	DCA_se3_ag4_m_01 - phones	IH0	191.5886
191.5886	DCA_se3_ag4_m_01 - phones	D	191.6186
191.6186	DCA_se3_ag4_m_01 - phones	sp	191.8186
192.5333	DCA_se3_ag4_m_01 - phones	AH1	192.8933
192.5333	DCA_se3_ag4_m_01 - words	uh	192.8933
192.8933	DCA_se3_ag4_m_01 - phones	sp	193.0733
193.0733	DCA_se3_ag4_m_01 - phones	HH	193.2233
193.0733	DCA_se3_ag4_m_01 - words	how	193.3633
193.2233	DCA_se3_ag4_m_01 - phones	AW1	193.3633
193.3633	DCA_se3_ag4_m_01 - phones	DH	193.4133
193.3633	DCA_se3_ag4_m_01 - words	the	193.4733
193.4133	DCA_se3_ag4_m_01 - phones	AH0	193.4733
193.4733	DCA_se3_ag4_m_01 - phones	P	193.6133
193.4733	DCA_se3_ag4_m_01 - words	pers-	193.8133
193.6133	DCA_se3_ag4_m_01 - phones	ER1	193.7033
193.7033	DCA_se3_ag4_m_01 - phones	S	193.8133
193.8133	DCA_se3_ag4_m_01 - phones	sp	193.9333
193.9333	DCA_se3_ag4_m_01 - phones	T	194.0033
193.9333	DCA_se3_ag4_m_01 - words	to	194.0833
194.0033	DCA_se3_ag4_m_01 - phones	IH0	194.0833
194.0833	DCA_se3_ag4_m_01 - phones	P	194.1633
194.0833	DCA_se3_ag4_m_01 - words	pick	194.2833
194.1633	DCA_se3_ag4_m_01 - phones	IH1	194.2233
194.2233	DCA_se3_ag4_m_01 - phones	K	194.2833
194.2833	DCA_se3_ag4_m_01 - phones	DH	194.3133
194.2833	DCA_se3_ag4_m_01 - words	the	194.3733
194.3133	DCA_se3_ag4_m_01 - phones	AH0	194.3733
194.3733	DCA_se3_ag4_m_01 - phones	P	194.4933
194.3733	DCA_se3_ag4_m_01 - words	person	194.7333
194.4933	DCA_se3_ag4_m_01 - phones	ER1	194.5633
194.5633	DCA_se3_ag4_m_01 - phones	S	194.6433
194.6433	DCA_se3_ag4_m_01 - phones	AH0	194.6833
194.6833	DCA_se3_ag4_m_01 - phones	N	194.7333
194.7333	DCA_se3_ag4_m_01 - phones	HH	194.8033
194.7333	DCA_se3_ag4_m_01 - words	who	194.9733
194.8033	DCA_se3_ag4_m_01 - phones	UW1	194.9733
194.9733	DCA_se3_ag4_m_01 - phones	W	195.0333
194.9733	DCA_se3_ag4_m_01 - words	was	195.4133
195.0333	DCA_se3_ag4_m_01 - phones	AH1	195.1633
195.1633	DCA_se3_ag4_m_01 - phones	Z	195.4133
195.9232	DCA_se3_ag4_m_01 - phones	IH1	196.0532
195.9232	DCA_se3_ag4_m_01 - words	it	196.2232
196.0532	DCA_se3_ag4_m_01 - phones	T	196.2232
196.2232	DCA_se3_ag4_m_01 - phones	sp	196.3832
197.6660	DCA_se3_ag4_m_01 - phones	K	197.7160
197.6660	DCA_se3_ag4_m_01 - words	cause	197.8660
197.7160	DCA_se3_ag4_m_01 - phones	AO1	197.7760
197.7760	DCA_se3_ag4_m_01 - phones	Z	197.8660
197.8660	DCA_se3_ag4_m_01 - phones	DH	197.9160
197.8660	DCA_se3_ag4_m_01 - words	that	198.0460
197.9160	DCA_se3_ag4_m_01 - phones	AE1	197.9660
197.9660	DCA_se3_ag4_m_01 - phones	T	198.0460
198.0460	DCA_se3_ag4_m_01 - phones	S	198.1360
198.0460	DCA_se3_ag4_m_01 - words	s	198.1360
198.1360	DCA_se3_ag4_m_01 - phones	sp	198.1960
198.1960	DCA_se3_ag4_m_01 - phones	DH	198.3260
198.1960	DCA_se3_ag4_m_01 - words	that	198.4560
198.3260	DCA_se3_ag4_m_01 - phones	AE1	198.4160
198.4160	DCA_se3_ag4_m_01 - phones	T	198.4560
198.4560	DCA_se3_ag4_m_01 - phones	W	198.5060
198.4560	DCA_se3_ag4_m_01 - words	was	198.6060
198.5060	DCA_se3_ag4_m_01 - phones	AH0	198.5660
198.5660	DCA_se3_ag4_m_01 - phones	Z	198.6060
198.6060	DCA_se3_ag4_m_01 - phones	DH	198.6360
198.6060	DCA_se3_ag4_m_01 - words	the	198.6760
198.6360	DCA_se3_ag4_m_01 - phones	AH0	198.6760
198.6760	DCA_se3_ag4_m_01 - phones	P	198.8060
198.6760	DCA_se3_ag4_m_01 - words	person	199.0260
198.8060	DCA_se3_ag4_m_01 - phones	ER1	198.8760
198.8760	DCA_se3_ag4_m_01 - phones	S	198.9660
198.9660	DCA_se3_ag4_m_01 - phones	AH0	198.9960
198.9960	DCA_se3_ag4_m_01 - phones	N	199.0260
199.0260	DCA_se3_ag4_m_01 - phones	HH	199.0560
199.0260	DCA_se3_ag4_m_01 - words	who	199.0960
199.0560	DCA_se3_ag4_m_01 - phones	UW1	199.0960
199.0960	DCA_se3_ag4_m_01 - phones	HH	199.1460
199.0960	DCA_se3_ag4_m_01 - words	had	199.2860
199.1460	DCA_se3_ag4_m_01 - phones	AE1	199.2060
199.2060	DCA_se3_ag4_m_01 - phones	D	199.2860
199.2860	DCA_se3_ag4_m_01 - phones	T	199.3360
199.2860	DCA_se3_ag4_m_01 - words	to	199.4560
199.3360	DCA_se3_ag4_m_01 - phones	AH0	199.4560
199.4560	DCA_se3_ag4_m_01 - phones	sp	199.5360
200.2529	DCA_se3_ag4_m_01 - phones	HH	200.4229
200.2529	DCA_se3_ag4_m_01 - words	hide	200.5629
200.4229	DCA_se3_ag4_m_01 - phones	AY1	200.5329
200.5329	DCA_se3_ag4_m_01 - phones	D	200.5629
200.5629	DCA_se3_ag4_m_01 - phones	HH	200.5929
200.5629	DCA_se3_ag4_m_01 - words	his	200.8129
200.5929	DCA_se3_ag4_m_01 - phones	IH1	200.6429
200.6429	DCA_se3_ag4_m_01 - phones	Z	200.8129
200.8129	DCA_se3_ag4_m_01 - phones	F	200.9329
200.8129	DCA_se3_ag4_m_01 - words	face	201.3429
200.9329	DCA_se3_ag4_m_01 - phones	EY1	201.1229
201.1229	DCA_se3_ag4_m_01 - phones	S	201.3429
201.2512	DCA_int_01 - phones	AH1	201.4312
201.2512	DCA_int_01 - words	uh-huh	201.5412
201.4312	DCA_int_01 - phones	HH	201.4812
201.4812	DCA_int_01 - phones	AH1	201.5412
201.5412	DCA_int_01 - phones	sp	206.4209
202.3640	DCA_se3_ag4_m_01 - phones	HH	202.4240
202.3640	DCA_se3_ag4_m_01 - words	while	202.6240
202.4240	DCA_se3_ag4_m_01 - phones	W	202.5040
202.5040	DCA_se3_ag4_m_01 - phones	AY1	202.5740
202.5740	DCA_se3_ag4_m_01 - phones	L	202.6240
202.6240	DCA_se3_ag4_m_01 - phones	DH	202.6640
202.6240	DCA_se3_ag4_m_01 - words	the	202.7140
202.6640	DCA_se3_ag4_m_01 - phones	AH1	202.7140
202.7140	DCA_se3_ag4_m_01 - phones	AH1	202.8640
202.7140	DCA_se3_ag4_m_01 - words	others	203.3140
202.8640	DCA_se3_ag4_m_01 - phones	DH	202.9140
202.9140	DCA_se3_ag4_m_01 - phones	ER0	203.0340
203.0340	DCA_se3_ag4_m_01 - phones	Z	203.3140
204.0202	DCA_se3_ag4_m_01 - phones	sil	204.0702
204.0702	DCA_se3_ag4_m_01 - phones	R	204.1602
204.0702	DCA_se3_ag4_m_01 - words	ran	204.3502
204.1602	DCA_se3_ag4_m_01 - phones	AE1	204.2802
204.2802	DCA_se3_ag4_m_01 - phones	N	204.3502
[truncated: 28,993 more rows]
