# Supplementary material for: Considering Performance in the Automated and Manual Coding of Sociolinguistic Variables: Lessons From Variable (ING)
Source: Front Artif Intell. 2021 Apr 29;4:648543. doi: 10.3389/frai.2021.648543 (PMC8117961; doi:10.3389/frai.2021.648543)
Supplement: Supplementary file 4 [file Data_Sheet_4.ZIP › CORAAL_Aligned_as_Tables/DCB_se3_ag4_m_02_2_txout.txt]

tmin	tier	text	tmax
0.6652	DCB_int_01 - phones	S	0.8252
0.6652	DCB_int_01 - words	so	1.2552
0.8252	DCB_int_01 - phones	OW1	1.2552
1.2552	DCB_int_01 - phones	sp	1.2852
1.2852	DCB_int_01 - phones	L	1.3552
1.2852	DCB_int_01 - words	let	1.4152
1.3552	DCB_int_01 - phones	EH1	1.3852
1.3852	DCB_int_01 - phones	T	1.4152
1.4152	DCB_int_01 - phones	M	1.4852
1.4152	DCB_int_01 - words	me	1.5452
1.4852	DCB_int_01 - phones	IY1	1.5452
1.5452	DCB_int_01 - phones	B	1.6152
1.5452	DCB_int_01 - words	before	1.8352
1.6152	DCB_int_01 - phones	IY2	1.6652
1.6652	DCB_int_01 - phones	F	1.7552
1.7552	DCB_int_01 - phones	AO1	1.7852
1.7852	DCB_int_01 - phones	R	1.8352
1.8352	DCB_int_01 - phones	W	1.8752
1.8352	DCB_int_01 - words	we	1.9252
1.8752	DCB_int_01 - phones	IY1	1.9252
1.9252	DCB_int_01 - phones	G	1.9952
1.9252	DCB_int_01 - words	go	2.0652
1.9952	DCB_int_01 - phones	OW1	2.0652
2.0652	DCB_int_01 - phones	B	2.1452
2.0652	DCB_int_01 - words	back	2.2352
2.1452	DCB_int_01 - phones	AE1	2.1852
2.1852	DCB_int_01 - phones	K	2.2352
2.2352	DCB_int_01 - phones	sp	2.2752
2.2752	DCB_int_01 - phones	K	2.3352
2.2752	DCB_int_01 - words	cause	2.4452
2.3352	DCB_int_01 - phones	AA1	2.3652
2.3652	DCB_int_01 - phones	Z	2.4452
2.4452	DCB_int_01 - phones	AY1	2.5452
2.4452	DCB_int_01 - words	i	2.5452
2.5452	DCB_int_01 - phones	sp	2.6252
2.6252	DCB_int_01 - phones	AY1	2.7052
2.6252	DCB_int_01 - words	i	2.7052
2.7052	DCB_int_01 - phones	W	2.7952
2.7052	DCB_int_01 - words	wanna	3.0652
2.7952	DCB_int_01 - phones	AA1	2.9252
2.9252	DCB_int_01 - phones	N	2.9852
2.9852	DCB_int_01 - phones	AH0	3.0652
3.1901	DCB_int_01 - phones	K	3.3201
3.1901	DCB_int_01 - words	kind	3.4101
3.3201	DCB_int_01 - phones	AY1	3.3601
3.3601	DCB_int_01 - phones	N	3.4101
3.4101	DCB_int_01 - phones	AH0	3.4501
3.4101	DCB_int_01 - words	of	3.4801
3.4501	DCB_int_01 - phones	V	3.4801
3.4801	DCB_int_01 - phones	sp	3.5101
3.5101	DCB_int_01 - phones	AE1	3.6901
3.5101	DCB_int_01 - words	ask	3.9001
3.6901	DCB_int_01 - phones	S	3.8401
3.8401	DCB_int_01 - phones	K	3.9001
3.9001	DCB_int_01 - phones	Y	3.9601
3.9001	DCB_int_01 - words	you	4.1401
3.9601	DCB_int_01 - phones	UW1	4.1401
4.1401	DCB_int_01 - words	a	4.1701
4.1401	DCB_int_01 - phones	AH0	4.1701
4.1701	DCB_int_01 - phones	sp	4.2001
4.2001	DCB_int_01 - phones	L	4.2501
4.2001	DCB_int_01 - words	little	4.4201
4.2501	DCB_int_01 - phones	IH1	4.2801
4.2801	DCB_int_01 - phones	T	4.3301
4.3301	DCB_int_01 - phones	AH0	4.3701
4.3701	DCB_int_01 - phones	L	4.4201
4.4201	DCB_int_01 - phones	B	4.4901
4.4201	DCB_int_01 - words	bit	4.5901
4.4901	DCB_int_01 - phones	IH1	4.5501
4.5501	DCB_int_01 - phones	T	4.5901
4.5901	DCB_int_01 - phones	AH0	4.6901
4.5901	DCB_int_01 - words	about	4.9801
4.6901	DCB_int_01 - phones	B	4.7501
4.7501	DCB_int_01 - phones	AW1	4.8601
4.8601	DCB_int_01 - phones	T	4.9801
4.9801	DCB_int_01 - phones	DH	5.0401
4.9801	DCB_int_01 - words	that	5.3001
5.0401	DCB_int_01 - phones	AE1	5.0801
5.0801	DCB_int_01 - phones	T	5.3001
5.8730	DCB_int_01 - phones	B	5.9730
5.8730	DCB_int_01 - words	but	6.0630
5.9730	DCB_int_01 - phones	AH1	6.0330
6.0330	DCB_int_01 - phones	T	6.0630
6.0630	DCB_int_01 - phones	sp	6.1730
6.2665	DCB_int_01 - phones	B	6.3265
6.2665	DCB_int_01 - words	before	6.6265
6.3265	DCB_int_01 - phones	IY2	6.4065
6.4065	DCB_int_01 - phones	F	6.5065
6.5065	DCB_int_01 - phones	AO1	6.5465
6.5465	DCB_int_01 - phones	R	6.6265
6.6265	DCB_int_01 - phones	Y	6.6765
6.6265	DCB_int_01 - words	you	6.7365
6.6765	DCB_int_01 - phones	UW1	6.7365
6.7365	DCB_int_01 - phones	W	6.7965
6.7365	DCB_int_01 - words	went	6.8865
6.7965	DCB_int_01 - phones	EH1	6.8265
6.8265	DCB_int_01 - phones	N	6.8565
6.8565	DCB_int_01 - phones	T	6.8865
6.8865	DCB_int_01 - phones	AO1	6.9865
6.8865	DCB_int_01 - words	off	7.0765
6.9865	DCB_int_01 - phones	F	7.0765
7.0765	DCB_int_01 - phones	T	7.1465
7.0765	DCB_int_01 - words	to	7.1765
7.1465	DCB_int_01 - phones	AH0	7.1765
7.1765	DCB_int_01 - phones	K	7.2965
7.1765	DCB_int_01 - words	college	7.7965
7.2965	DCB_int_01 - phones	AA1	7.3865
7.3865	DCB_int_01 - phones	L	7.4965
7.4965	DCB_int_01 - phones	IH0	7.6465
7.6465	DCB_int_01 - phones	JH	7.7965
7.9796	DCB_int_01 - phones	sil	8.0096
8.0096	DCB_int_01 - phones	spn	8.4996
8.0096	DCB_int_01 - words	<unk>	8.4996
8.4996	DCB_int_01 - phones	sp	8.6096
9.3033	DCB_int_01 - phones	DH	9.3733
9.3033	DCB_int_01 - words	there	9.5033
9.3733	DCB_int_01 - phones	EH1	9.4333
9.4333	DCB_int_01 - phones	R	9.5033
9.5033	DCB_int_01 - words	s	9.5533
9.5033	DCB_int_01 - phones	Z	9.5533
9.5533	DCB_int_01 - phones	AH0	9.7333
9.5533	DCB_int_01 - words	a	9.7333
9.7333	DCB_int_01 - phones	L	9.8033
9.7333	DCB_int_01 - words	lot	9.9833
9.8033	DCB_int_01 - phones	AA1	9.9333
9.9333	DCB_int_01 - phones	T	9.9833
9.9833	DCB_int_01 - phones	sp	11.0007
11.0007	DCB_int_01 - phones	AH0	11.0507
11.0007	DCB_int_01 - words	of	11.1307
11.0507	DCB_int_01 - phones	V	11.1307
11.1307	DCB_int_01 - phones	AH0	11.2107
11.1307	DCB_int_01 - words	attention	11.6507
11.2107	DCB_int_01 - phones	T	11.3107
11.3107	DCB_int_01 - phones	EH1	11.3507
11.3507	DCB_int_01 - phones	N	11.4007
11.4007	DCB_int_01 - phones	SH	11.4707
11.4707	DCB_int_01 - phones	AH0	11.5207
11.5207	DCB_int_01 - phones	N	11.6507
11.6507	DCB_int_01 - phones	sp	12.0008
12.0008	DCB_int_01 - phones	IH0	12.0408
12.0008	DCB_int_01 - words	in	12.1008
12.0408	DCB_int_01 - phones	N	12.1008
12.1008	DCB_int_01 - phones	D	12.1908
12.1008	DCB_int_01 - words	dc	12.7508
12.1908	DCB_int_01 - phones	IY1	12.3008
12.3008	DCB_int_01 - phones	S	12.4808
12.4808	DCB_int_01 - phones	IY1	12.7508
13.1230	DCB_int_01 - phones	sil	13.1630
13.1630	DCB_int_01 - phones	N	13.2530
13.1630	DCB_int_01 - words	nationally	13.8330
13.2530	DCB_int_01 - phones	AE1	13.3530
13.3530	DCB_int_01 - phones	SH	13.4830
13.4830	DCB_int_01 - phones	AH0	13.5130
13.5130	DCB_int_01 - phones	N	13.5430
13.5430	DCB_int_01 - phones	AH0	13.6530
13.6530	DCB_int_01 - phones	L	13.7130
13.7130	DCB_int_01 - phones	IY0	13.8330
13.8330	DCB_int_01 - phones	sp	13.9330
13.9330	DCB_int_01 - phones	B	14.0030
13.9330	DCB_int_01 - words	because	14.2630
14.0030	DCB_int_01 - phones	IH0	14.0330
14.0330	DCB_int_01 - phones	K	14.1030
14.1030	DCB_int_01 - phones	AA1	14.1730
14.1730	DCB_int_01 - phones	Z	14.2630
14.2630	DCB_int_01 - phones	AH0	14.3330
14.2630	DCB_int_01 - words	of	14.3730
14.3330	DCB_int_01 - phones	V	14.3730
14.3730	DCB_int_01 - phones	sp	14.5130
14.5130	DCB_int_01 - phones	DH	14.5630
14.5130	DCB_int_01 - words	the	14.6530
14.5630	DCB_int_01 - phones	AH0	14.6530
14.6530	DCB_int_01 - phones	R	14.7730
14.6530	DCB_int_01 - words	riots	15.2230
14.7730	DCB_int_01 - phones	AY1	15.0330
15.0330	DCB_int_01 - phones	AH0	15.0930
15.0930	DCB_int_01 - phones	T	15.1830
15.1830	DCB_int_01 - phones	S	15.2230
15.2230	DCB_int_01 - phones	AH0	15.2530
15.2230	DCB_int_01 - words	and	15.5230
15.2530	DCB_int_01 - phones	N	15.3730
15.3316	DCB_se3_ag4_m_02 - phones	R	15.4716
15.3316	DCB_se3_ag4_m_02 - words	right	15.6116
15.3730	DCB_int_01 - phones	D	15.5230
15.4716	DCB_se3_ag4_m_02 - phones	AY1	15.5516
15.5230	DCB_int_01 - phones	AH0	15.5530
15.5230	DCB_int_01 - words	and	15.6230
15.5516	DCB_se3_ag4_m_02 - phones	T	15.6116
15.5530	DCB_int_01 - phones	N	15.6230
15.6116	DCB_se3_ag4_m_02 - phones	sp	16.3544
15.6230	DCB_int_01 - phones	TH	15.6730
15.6230	DCB_int_01 - words	things	15.8330
15.6730	DCB_int_01 - phones	IH1	15.7130
15.7130	DCB_int_01 - phones	NG	15.7830
15.7830	DCB_int_01 - phones	Z	15.8330
15.8330	DCB_int_01 - phones	L	15.8730
15.8330	DCB_int_01 - words	like	15.9730
15.8730	DCB_int_01 - phones	AY1	15.9230
15.9230	DCB_int_01 - phones	K	15.9730
15.9730	DCB_int_01 - phones	sp	16.0130
16.0130	DCB_int_01 - phones	DH	16.0830
16.0130	DCB_int_01 - words	that	16.2530
16.0830	DCB_int_01 - phones	AE1	16.1730
16.1730	DCB_int_01 - phones	T	16.2530
16.3544	DCB_se3_ag4_m_02 - phones	R	16.4044
16.3544	DCB_se3_ag4_m_02 - words	right	16.5144
16.4044	DCB_se3_ag4_m_02 - phones	AY1	16.4844
16.4844	DCB_se3_ag4_m_02 - phones	T	16.5144
16.5144	DCB_se3_ag4_m_02 - phones	sp	16.6544
17.5049	DCB_int_01 - phones	sil	17.5449
17.5449	DCB_int_01 - phones	AE1	17.8449
17.5449	DCB_int_01 - words	and	18.1449
17.8449	DCB_int_01 - phones	N	18.0149
18.0149	DCB_int_01 - phones	D	18.1449
18.1449	DCB_int_01 - phones	sp	18.1749
18.1749	DCB_int_01 - phones	AE1	18.2149
18.1749	DCB_int_01 - words	and	18.3049
18.2149	DCB_int_01 - phones	N	18.3049
18.3049	DCB_int_01 - phones	Y	18.3749
18.3049	DCB_int_01 - words	you	18.5149
18.3749	DCB_int_01 - phones	UW1	18.5149
18.5149	DCB_int_01 - phones	sp	18.5849
18.7266	DCB_int_01 - phones	Y	18.8266
18.7266	DCB_int_01 - words	you	18.9266
18.8266	DCB_int_01 - phones	UW1	18.9266
18.9266	DCB_int_01 - phones	sp	19.0266
19.0266	DCB_int_01 - phones	W	19.1466
19.0266	DCB_int_01 - words	were	19.2866
19.1466	DCB_int_01 - phones	ER1	19.2866
19.2866	DCB_int_01 - phones	sp	19.3566
19.5053	DCB_int_01 - phones	F	19.5953
19.5053	DCB_int_01 - words	front	19.7353
19.5953	DCB_int_01 - phones	R	19.6453
19.6453	DCB_int_01 - phones	AH1	19.6753
19.6753	DCB_int_01 - phones	N	19.7053
19.7053	DCB_int_01 - phones	T	19.7353
19.7353	DCB_int_01 - phones	AH0	19.7653
19.7353	DCB_int_01 - words	and	19.8453
19.7653	DCB_int_01 - phones	N	19.8453
19.8453	DCB_int_01 - phones	S	19.9253
19.8453	DCB_int_01 - words	center	20.2153
19.9253	DCB_int_01 - phones	EH1	19.9853
19.9853	DCB_int_01 - phones	N	20.0753
20.0753	DCB_int_01 - phones	T	20.1253
20.1253	DCB_int_01 - phones	ER0	20.2153
20.1990	DCB_se3_ag4_m_02 - words	i	20.3890
20.1990	DCB_se3_ag4_m_02 - phones	AY1	20.3890
20.2153	DCB_int_01 - phones	sp	20.2853
20.3890	DCB_se3_ag4_m_02 - phones	W	20.4590
20.3890	DCB_se3_ag4_m_02 - words	was	20.8790
20.4590	DCB_se3_ag4_m_02 - phones	AH1	20.6390
20.6390	DCB_se3_ag4_m_02 - phones	Z	20.8790
22.1457	DCB_int_01 - phones	T	22.4057
22.1457	DCB_int_01 - words	talk	22.5157
22.4057	DCB_int_01 - phones	AO1	22.4557
22.4557	DCB_int_01 - phones	K	22.5157
22.5157	DCB_int_01 - phones	T	22.6057
22.5157	DCB_int_01 - words	to	22.6557
22.6057	DCB_int_01 - phones	UW1	22.6557
22.6557	DCB_int_01 - phones	M	22.6957
22.6557	DCB_int_01 - words	me	22.8457
22.6957	DCB_int_01 - phones	IY1	22.8457
22.9669	DCB_int_01 - phones	K	23.1069
22.9669	DCB_int_01 - words	can	23.1969
23.1069	DCB_int_01 - phones	AE1	23.1369
23.1369	DCB_int_01 - phones	N	23.1969
23.1969	DCB_int_01 - phones	Y	23.2269
23.1969	DCB_int_01 - words	you	23.3069
23.2269	DCB_int_01 - phones	UW1	23.3069
23.3069	DCB_int_01 - phones	T	23.4069
23.3069	DCB_int_01 - words	tell	23.5369
23.4069	DCB_int_01 - phones	EH1	23.4669
23.4669	DCB_int_01 - phones	L	23.5369
23.5369	DCB_int_01 - phones	M	23.6069
23.5369	DCB_int_01 - words	me	23.6869
23.6069	DCB_int_01 - phones	IY1	23.6869
23.6869	DCB_int_01 - phones	AH0	23.8069
23.6869	DCB_int_01 - words	about	24.0769
23.8069	DCB_int_01 - phones	B	23.8569
23.8569	DCB_int_01 - phones	AW1	23.9769
23.9769	DCB_int_01 - phones	T	24.0769
24.0769	DCB_int_01 - phones	DH	24.1169
24.0769	DCB_int_01 - words	that	24.2269
24.1169	DCB_int_01 - phones	AH0	24.1869
24.1869	DCB_int_01 - phones	T	24.2269
24.2269	DCB_int_01 - phones	IH0	24.2969
24.2269	DCB_int_01 - words	experience	25.1169
24.2969	DCB_int_01 - phones	K	24.3369
24.3369	DCB_int_01 - phones	S	24.4169
24.4169	DCB_int_01 - phones	P	24.5069
24.5069	DCB_int_01 - phones	IH1	24.6469
24.6469	DCB_int_01 - phones	R	24.6869
24.6869	DCB_int_01 - phones	IY0	24.8569
24.8569	DCB_int_01 - phones	AH0	24.9169
24.9169	DCB_int_01 - phones	N	25.0069
25.0069	DCB_int_01 - phones	S	25.1169
25.1169	DCB_int_01 - phones	L	25.1869
25.1169	DCB_int_01 - words	like	25.4769
25.1869	DCB_int_01 - phones	AY1	25.2669
25.2669	DCB_int_01 - phones	K	25.4769
25.7318	DCB_int_01 - phones	HH	25.7918
25.7318	DCB_int_01 - words	what	25.8918
25.7918	DCB_int_01 - phones	W	25.8218
25.8218	DCB_int_01 - phones	AH1	25.8618
25.8618	DCB_int_01 - phones	T	25.8918
25.8918	DCB_int_01 - phones	D	25.9218
25.8918	DCB_int_01 - words	did	25.9818
25.9218	DCB_int_01 - phones	IH0	25.9518
25.9518	DCB_int_01 - phones	D	25.9818
25.9818	DCB_int_01 - phones	IH0	26.0118
25.9818	DCB_int_01 - words	it	26.0418
26.0118	DCB_int_01 - phones	T	26.0418
26.0418	DCB_int_01 - phones	M	26.1318
26.0418	DCB_int_01 - words	mean	26.2818
26.1318	DCB_int_01 - phones	IY1	26.2118
26.2118	DCB_int_01 - phones	N	26.2818
26.2818	DCB_int_01 - phones	T	26.3418
26.2818	DCB_int_01 - words	to	26.4018
26.3418	DCB_int_01 - phones	IH0	26.4018
26.4018	DCB_int_01 - phones	B	26.4918
26.4018	DCB_int_01 - words	be	27.0618
26.4918	DCB_int_01 - phones	IY1	27.0618
27.2396	DCB_int_01 - phones	sil	27.2796
27.2796	DCB_int_01 - words	a	27.4096
27.2796	DCB_int_01 - phones	AH0	27.4096
27.4096	DCB_int_01 - phones	sp	27.4596
27.4596	DCB_int_01 - phones	N	27.5596
27.4596	DCB_int_01 - words	not	27.6596
27.5596	DCB_int_01 - phones	AA1	27.6296
27.6296	DCB_int_01 - phones	T	27.6596
27.6596	DCB_int_01 - phones	IY1	27.6996
27.6596	DCB_int_01 - words	even	27.7996
27.6996	DCB_int_01 - phones	V	27.7396
27.7396	DCB_int_01 - phones	IH0	27.7696
27.7696	DCB_int_01 - phones	N	27.7996
27.7996	DCB_int_01 - phones	JH	27.8496
27.7996	DCB_int_01 - words	just	27.9996
27.8496	DCB_int_01 - phones	IH0	27.8896
27.8896	DCB_int_01 - phones	S	27.9496
27.9496	DCB_int_01 - phones	T	27.9996
27.9996	DCB_int_01 - words	a	28.0696
27.9996	DCB_int_01 - phones	AH0	28.0696
28.0696	DCB_int_01 - phones	B	28.1296
28.0696	DCB_int_01 - words	black	28.3196
28.1296	DCB_int_01 - phones	L	28.1896
28.1896	DCB_int_01 - phones	AE1	28.2896
28.2896	DCB_int_01 - phones	K	28.3196
28.3196	DCB_int_01 - phones	sp	28.3896
28.3896	DCB_int_01 - phones	M	28.5796
28.3896	DCB_int_01 - words	male	28.9196
28.5796	DCB_int_01 - phones	EY1	28.7796
28.7796	DCB_int_01 - phones	L	28.9196
28.9196	DCB_int_01 - phones	AE1	28.9496
28.9196	DCB_int_01 - words	at	29.0196
28.9496	DCB_int_01 - phones	T	29.0196
29.0196	DCB_int_01 - phones	DH	29.0696
29.0196	DCB_int_01 - words	that	29.2096
29.0696	DCB_int_01 - phones	AE1	29.1396
29.1396	DCB_int_01 - phones	T	29.2096
29.2096	DCB_int_01 - phones	T	29.3196
29.2096	DCB_int_01 - words	time	29.5896
29.3196	DCB_int_01 - phones	AY1	29.4996
29.4996	DCB_int_01 - phones	M	29.5896
29.5896	DCB_int_01 - phones	B	29.6496
29.5896	DCB_int_01 - words	but	29.8296
29.6496	DCB_int_01 - phones	AH1	29.7396
29.7396	DCB_int_01 - phones	T	29.8296
29.8296	DCB_int_01 - phones	sp	29.9296
30.1137	DCB_int_01 - phones	JH	30.1937
30.1137	DCB_int_01 - words	just	30.3037
30.1937	DCB_int_01 - phones	IH0	30.2237
30.2237	DCB_int_01 - phones	S	30.2737
30.2737	DCB_int_01 - phones	T	30.3037
30.3037	DCB_int_01 - phones	T	30.3437
30.3037	DCB_int_01 - words	to	30.4637
30.3437	DCB_int_01 - phones	IH0	30.4637
30.4637	DCB_int_01 - phones	sp	30.6237
30.6237	DCB_int_01 - phones	W	30.6837
30.6237	DCB_int_01 - words	witness	30.9837
30.6837	DCB_int_01 - phones	IH1	30.7437
30.7437	DCB_int_01 - phones	T	30.7937
30.7937	DCB_int_01 - phones	N	30.8537
30.8537	DCB_int_01 - phones	AH0	30.9237
30.9237	DCB_int_01 - phones	S	30.9837
30.9837	DCB_int_01 - phones	sp	31.0137
31.0137	DCB_int_01 - phones	AO1	31.1737
31.0137	DCB_int_01 - words	all	31.2537
31.1737	DCB_int_01 - phones	L	31.2537
31.2537	DCB_int_01 - phones	AH0	31.2837
31.2537	DCB_int_01 - words	of	31.3137
31.2837	DCB_int_01 - phones	V	31.3137
31.3137	DCB_int_01 - phones	sp	31.3637
31.3637	DCB_int_01 - phones	DH	31.4237
31.3637	DCB_int_01 - words	that	31.5837
31.4237	DCB_int_01 - phones	AE1	31.5437
31.5437	DCB_int_01 - phones	T	31.5837
31.5837	DCB_int_01 - phones	L	31.6537
31.5837	DCB_int_01 - words	like	31.7537
31.6537	DCB_int_01 - phones	AY1	31.7137
31.7137	DCB_int_01 - phones	K	31.7537
31.7537	DCB_int_01 - phones	sp	32.0425
32.0425	DCB_int_01 - phones	DH	32.1925
32.0425	DCB_int_01 - words	this	32.3025
32.1925	DCB_int_01 - phones	IH1	32.2525
32.2525	DCB_int_01 - phones	S	32.3025
32.3025	DCB_int_01 - phones	S	32.3525
32.3025	DCB_int_01 - words	something	32.6325
32.3525	DCB_int_01 - phones	AH1	32.4125
32.4125	DCB_int_01 - phones	M	32.4625
32.4625	DCB_int_01 - phones	TH	32.5125
32.5125	DCB_int_01 - phones	IH0	32.5625
32.5625	DCB_int_01 - phones	NG	32.6325
32.6325	DCB_int_01 - phones	DH	32.6725
32.6325	DCB_int_01 - words	that	32.7525
32.6725	DCB_int_01 - phones	AH0	32.7025
32.7025	DCB_int_01 - phones	T	32.7525
32.7525	DCB_int_01 - words	i	32.8625
32.7525	DCB_int_01 - phones	AY1	32.8625
32.8625	DCB_int_01 - phones	R	32.9925
32.8625	DCB_int_01 - words	read	33.1125
32.9925	DCB_int_01 - phones	IY1	33.0725
33.0725	DCB_int_01 - phones	D	33.1125
33.1125	DCB_int_01 - phones	IH0	33.1525
33.1125	DCB_int_01 - words	in	33.1825
33.1525	DCB_int_01 - phones	N	33.1825
33.1825	DCB_int_01 - phones	M	33.2425
33.1825	DCB_int_01 - words	my	33.3425
33.2425	DCB_int_01 - phones	AY1	33.3425
33.3425	DCB_int_01 - phones	HH	33.4025
33.3425	DCB_int_01 - words	history	33.7125
33.4025	DCB_int_01 - phones	IH1	33.4525
33.4525	DCB_int_01 - phones	S	33.5025
33.5025	DCB_int_01 - phones	T	33.5725
33.5725	DCB_int_01 - phones	R	33.6225
33.6225	DCB_int_01 - phones	IY0	33.7125
33.7125	DCB_int_01 - phones	B	33.7825
33.7125	DCB_int_01 - words	books	34.1525
33.7825	DCB_int_01 - phones	UH1	33.9625
33.9625	DCB_int_01 - phones	K	34.0325
34.0325	DCB_int_01 - phones	S	34.1525
34.1525	DCB_int_01 - phones	sp	34.1825
34.1825	DCB_int_01 - phones	AO1	34.4625
34.1825	DCB_int_01 - words	or	34.6425
34.4625	DCB_int_01 - phones	R	34.6425
34.8819	DCB_int_01 - phones	sil	34.9219
34.9219	DCB_int_01 - phones	IH0	34.9819
34.9219	DCB_int_01 - words	if	35.0719
34.9819	DCB_int_01 - phones	F	35.0719
35.0719	DCB_int_01 - phones	AY1	35.2419
35.0719	DCB_int_01 - words	i	35.2419
35.2419	DCB_int_01 - phones	sp	35.2719
35.2719	DCB_int_01 - phones	IH1	35.3519
35.2719	DCB_int_01 - words	if	35.4419
35.3519	DCB_int_01 - phones	F	35.4419
35.4419	DCB_int_01 - phones	AY1	35.4819
35.4419	DCB_int_01 - words	i'm	35.5519
35.4819	DCB_int_01 - phones	M	35.5519
35.5519	DCB_int_01 - phones	P	35.6219
35.5519	DCB_int_01 - words	privileged	35.9119
35.6219	DCB_int_01 - phones	R	35.6519
35.6519	DCB_int_01 - phones	IH1	35.6819
35.6819	DCB_int_01 - phones	V	35.7119
35.7119	DCB_int_01 - phones	L	35.7719
35.7719	DCB_int_01 - phones	AH0	35.8219
35.8219	DCB_int_01 - phones	JH	35.8819
35.8819	DCB_int_01 - phones	D	35.9119
35.9119	DCB_int_01 - phones	T	35.9419
35.9119	DCB_int_01 - words	to	35.9819
35.9419	DCB_int_01 - phones	AH0	35.9819
35.9819	DCB_int_01 - phones	R	36.0619
35.9819	DCB_int_01 - words	read	36.1319
36.0619	DCB_int_01 - phones	IY1	36.1019
36.1019	DCB_int_01 - phones	D	36.1319
36.1319	DCB_int_01 - phones	IH1	36.1619
36.1319	DCB_int_01 - words	it	36.2019
36.1619	DCB_int_01 - phones	T	36.2019
36.2019	DCB_int_01 - phones	IH0	36.2319
36.2019	DCB_int_01 - words	in	36.2619
36.2319	DCB_int_01 - phones	N	36.2619
36.2619	DCB_int_01 - phones	M	36.3219
36.2619	DCB_int_01 - words	my	36.3919
36.3219	DCB_int_01 - phones	AY1	36.3919
36.3919	DCB_int_01 - phones	HH	36.4519
36.3919	DCB_int_01 - words	history	36.7019
36.4519	DCB_int_01 - phones	IH1	36.5019
36.5019	DCB_int_01 - phones	S	36.5319
36.5319	DCB_int_01 - phones	T	36.6119
36.6119	DCB_int_01 - phones	R	36.6419
36.6419	DCB_int_01 - phones	IY0	36.7019
36.7019	DCB_int_01 - phones	B	36.7719
36.7019	DCB_int_01 - words	books	37.0019
36.7719	DCB_int_01 - phones	UH1	36.9119
36.9119	DCB_int_01 - phones	K	36.9719
36.9719	DCB_int_01 - phones	S	37.0019
37.2929	DCB_int_01 - phones	sil	37.3729
37.3729	DCB_int_01 - words	or	37.4029
37.3729	DCB_int_01 - phones	ER0	37.4029
37.4029	DCB_int_01 - phones	AY1	37.4729
37.4029	DCB_int_01 - words	i	37.4729
37.4729	DCB_int_01 - phones	K	37.5629
37.4729	DCB_int_01 - words	can	37.6829
37.5629	DCB_int_01 - phones	AH0	37.6129
37.6129	DCB_int_01 - phones	N	37.6829
37.6829	DCB_int_01 - phones	HH	37.8029
37.6829	DCB_int_01 - words	hear	37.9129
37.8029	DCB_int_01 - phones	IY1	37.8829
37.8829	DCB_int_01 - phones	R	37.9129
37.9129	DCB_int_01 - phones	AH0	37.9629
37.9129	DCB_int_01 - words	about	38.1529
37.9629	DCB_int_01 - phones	B	38.0129
38.0129	DCB_int_01 - phones	AW1	38.0929
38.0929	DCB_int_01 - phones	T	38.1529
38.1529	DCB_int_01 - words	i	38.2529
38.1529	DCB_int_01 - phones	AY1	38.2529
38.2529	DCB_int_01 - phones	D	38.3229
38.2529	DCB_int_01 - words	d	38.3529
38.3229	DCB_int_01 - phones	IY1	38.3529
38.3529	DCB_int_01 - phones	sp	38.4429
38.4429	DCB_int_01 - phones	B	38.4829
38.4429	DCB_int_01 - words	but	38.5729
38.4829	DCB_int_01 - phones	AH1	38.5129
38.5129	DCB_int_01 - phones	T	38.5729
38.5729	DCB_int_01 - phones	Y	38.6529
38.5729	DCB_int_01 - words	you	38.7029
38.6529	DCB_int_01 - phones	UW1	38.7029
38.7029	DCB_int_01 - phones	G	38.7729
38.7029	DCB_int_01 - words	got	38.8929
38.7729	DCB_int_01 - phones	AA1	38.8229
38.8229	DCB_int_01 - phones	T	38.8929
38.8929	DCB_int_01 - phones	T	38.9929
38.8929	DCB_int_01 - words	to	39.1829
38.9929	DCB_int_01 - phones	UW1	39.1829
39.1829	DCB_int_01 - phones	L	39.2229
39.1829	DCB_int_01 - words	live	39.4129
39.2229	DCB_int_01 - phones	IH1	39.3029
39.3029	DCB_int_01 - phones	V	39.4129
39.4129	DCB_int_01 - phones	IH1	39.4429
39.4129	DCB_int_01 - words	it	39.5929
39.4429	DCB_int_01 - phones	T	39.5929
40.6200	DCB_se3_ag4_m_02 - phones	sil	40.6700
40.6700	DCB_se3_ag4_m_02 - phones	Y	40.8500
40.6700	DCB_se3_ag4_m_02 - words	yes	41.2200
40.8500	DCB_se3_ag4_m_02 - phones	EH1	41.0400
41.0400	DCB_se3_ag4_m_02 - phones	S	41.2200
41.2200	DCB_se3_ag4_m_02 - phones	sp	41.2500
41.2500	DCB_se3_ag4_m_02 - phones	AE1	41.6100
41.2500	DCB_se3_ag4_m_02 - words	and	41.8400
41.6100	DCB_se3_ag4_m_02 - phones	N	41.7000
41.7000	DCB_se3_ag4_m_02 - phones	D	41.8400
41.8400	DCB_se3_ag4_m_02 - phones	sp	42.3035
42.3035	DCB_se3_ag4_m_02 - phones	Y	42.3635
42.3035	DCB_se3_ag4_m_02 - words	you	42.4035
42.3635	DCB_se3_ag4_m_02 - phones	UW1	42.4035
42.4035	DCB_se3_ag4_m_02 - phones	N	42.4335
42.4035	DCB_se3_ag4_m_02 - words	know	42.5135
42.4335	DCB_se3_ag4_m_02 - phones	OW1	42.5135
42.5135	DCB_se3_ag4_m_02 - phones	S	42.6635
42.5135	DCB_se3_ag4_m_02 - words	sometimes	43.3335
42.6635	DCB_se3_ag4_m_02 - phones	AH1	42.7335
42.7335	DCB_se3_ag4_m_02 - phones	M	42.8335
42.8335	DCB_se3_ag4_m_02 - phones	T	43.0035
43.0035	DCB_se3_ag4_m_02 - phones	AY2	43.1835
43.1835	DCB_se3_ag4_m_02 - phones	M	43.2535
43.2535	DCB_se3_ag4_m_02 - phones	Z	43.3335
43.3335	DCB_se3_ag4_m_02 - phones	AE1	43.4435
43.3335	DCB_se3_ag4_m_02 - words	as	43.5435
43.4435	DCB_se3_ag4_m_02 - phones	Z	43.5435
43.5435	DCB_se3_ag4_m_02 - phones	Y	43.6035
43.5435	DCB_se3_ag4_m_02 - words	you're	43.7435
43.6035	DCB_se3_ag4_m_02 - phones	UW1	43.6535
43.6535	DCB_se3_ag4_m_02 - phones	R	43.7435
43.7435	DCB_se3_ag4_m_02 - phones	G	43.8435
43.7435	DCB_se3_ag4_m_02 - words	going	44.1235
43.8435	DCB_se3_ag4_m_02 - phones	OW1	43.9535
43.9535	DCB_se3_ag4_m_02 - phones	IH0	44.0435
44.0435	DCB_se3_ag4_m_02 - phones	NG	44.1235
44.1235	DCB_se3_ag4_m_02 - phones	TH	44.2335
44.1235	DCB_se3_ag4_m_02 - words	through	44.3935
44.2335	DCB_se3_ag4_m_02 - phones	R	44.2735
44.2735	DCB_se3_ag4_m_02 - phones	UW1	44.3935
44.3935	DCB_se3_ag4_m_02 - phones	TH	44.5035
44.3935	DCB_se3_ag4_m_02 - words	things	44.9735
44.5035	DCB_se3_ag4_m_02 - phones	IH1	44.5435
44.5435	DCB_se3_ag4_m_02 - phones	NG	44.8135
44.8135	DCB_se3_ag4_m_02 - phones	Z	44.9735
45.3033	DCB_se3_ag4_m_02 - phones	Y	45.3933
45.3033	DCB_se3_ag4_m_02 - words	you	45.4333
45.3933	DCB_se3_ag4_m_02 - phones	UW1	45.4333
45.4333	DCB_se3_ag4_m_02 - phones	D	45.5033
45.4333	DCB_se3_ag4_m_02 - words	don't	45.6533
45.5033	DCB_se3_ag4_m_02 - phones	OW1	45.5933
45.5933	DCB_se3_ag4_m_02 - phones	N	45.6533
45.6533	DCB_se3_ag4_m_02 - phones	AH0	45.7233
45.6533	DCB_se3_ag4_m_02 - words	appreciate	46.6333
45.7233	DCB_se3_ag4_m_02 - phones	P	45.9733
45.9733	DCB_se3_ag4_m_02 - phones	R	46.0433
46.0433	DCB_se3_ag4_m_02 - phones	IY1	46.0733
46.0733	DCB_se3_ag4_m_02 - phones	SH	46.2733
46.2733	DCB_se3_ag4_m_02 - phones	IY0	46.4133
46.4133	DCB_se3_ag4_m_02 - phones	EY2	46.5533
46.5533	DCB_se3_ag4_m_02 - phones	T	46.6333
46.8749	DCB_se3_ag4_m_02 - phones	DH	46.9349
46.8749	DCB_se3_ag4_m_02 - words	the	47.0049
46.9349	DCB_se3_ag4_m_02 - phones	IY0	47.0049
47.0049	DCB_se3_ag4_m_02 - phones	HH	47.0649
47.0049	DCB_se3_ag4_m_02 - words	historical	47.7649
47.0649	DCB_se3_ag4_m_02 - phones	IH0	47.1249
47.1249	DCB_se3_ag4_m_02 - phones	S	47.2649
47.2649	DCB_se3_ag4_m_02 - phones	T	47.3349
47.3349	DCB_se3_ag4_m_02 - phones	AO1	47.3849
47.3849	DCB_se3_ag4_m_02 - phones	R	47.4949
47.4949	DCB_se3_ag4_m_02 - phones	IH0	47.5549
47.5549	DCB_se3_ag4_m_02 - phones	K	47.6049
47.6049	DCB_se3_ag4_m_02 - phones	AH0	47.6449
47.6449	DCB_se3_ag4_m_02 - phones	L	47.7649
47.7649	DCB_se3_ag4_m_02 - phones	S	47.8949
47.7649	DCB_se3_ag4_m_02 - words	significance	48.4849
47.8949	DCB_se3_ag4_m_02 - phones	AH0	47.9649
47.9649	DCB_se3_ag4_m_02 - phones	G	47.9949
47.9949	DCB_se3_ag4_m_02 - phones	N	48.0549
48.0549	DCB_se3_ag4_m_02 - phones	IH1	48.0949
48.0949	DCB_se3_ag4_m_02 - phones	F	48.2049
48.2049	DCB_se3_ag4_m_02 - phones	IH0	48.2449
48.2449	DCB_se3_ag4_m_02 - phones	K	48.2949
48.2949	DCB_se3_ag4_m_02 - phones	AH0	48.3549
48.3549	DCB_se3_ag4_m_02 - phones	N	48.4249
48.4249	DCB_se3_ag4_m_02 - phones	S	48.4849
48.4849	DCB_se3_ag4_m_02 - phones	AH1	48.5449
48.4849	DCB_se3_ag4_m_02 - words	of	48.6349
48.5449	DCB_se3_ag4_m_02 - phones	V	48.6349
48.6349	DCB_se3_ag4_m_02 - phones	IH0	48.6649
48.6349	DCB_se3_ag4_m_02 - words	it	48.6949
48.6649	DCB_se3_ag4_m_02 - phones	T	48.6949
48.6949	DCB_se3_ag4_m_02 - phones	sp	48.7249
48.7249	DCB_se3_ag4_m_02 - phones	AH0	48.8349
48.7249	DCB_se3_ag4_m_02 - words	until	49.2149
48.8349	DCB_se3_ag4_m_02 - phones	N	48.9049
48.9049	DCB_se3_ag4_m_02 - phones	T	49.0049
49.0049	DCB_se3_ag4_m_02 - phones	IH1	49.0349
49.0349	DCB_se3_ag4_m_02 - phones	L	49.2149
49.2149	DCB_se3_ag4_m_02 - phones	sp	49.3549
49.3549	DCB_se3_ag4_m_02 - phones	AH0	49.4449
49.3549	DCB_se3_ag4_m_02 - words	until	49.6649
49.4449	DCB_se3_ag4_m_02 - phones	N	49.5149
49.5149	DCB_se3_ag4_m_02 - phones	T	49.5749
49.5749	DCB_se3_ag4_m_02 - phones	IH1	49.6049
49.6049	DCB_se3_ag4_m_02 - phones	L	49.6649
49.6649	DCB_se3_ag4_m_02 - phones	M	49.7549
49.6649	DCB_se3_ag4_m_02 - words	much	49.9449
49.7549	DCB_se3_ag4_m_02 - phones	AH1	49.8149
49.8149	DCB_se3_ag4_m_02 - phones	CH	49.9449
49.9449	DCB_se3_ag4_m_02 - phones	L	50.0349
49.9449	DCB_se3_ag4_m_02 - words	later	50.3249
50.0349	DCB_se3_ag4_m_02 - phones	EY1	50.1149
50.1149	DCB_se3_ag4_m_02 - phones	T	50.1849
50.1849	DCB_se3_ag4_m_02 - phones	ER0	50.3249
50.7795	DCB_se3_ag4_m_02 - phones	AH1	51.1895
50.7795	DCB_se3_ag4_m_02 - words	um	51.3595
51.1895	DCB_se3_ag4_m_02 - phones	M	51.3595
51.3595	DCB_se3_ag4_m_02 - phones	sp	51.6860
51.6860	DCB_se3_ag4_m_02 - phones	spn	51.7560
51.6860	DCB_se3_ag4_m_02 - words	<unk>	51.7560
51.7560	DCB_se3_ag4_m_02 - phones	sp	51.8260
51.8260	DCB_se3_ag4_m_02 - phones	HH	51.9060
51.8260	DCB_se3_ag4_m_02 - words	what	52.0760
51.9060	DCB_se3_ag4_m_02 - phones	W	51.9560
51.9560	DCB_se3_ag4_m_02 - phones	AH1	51.9960
51.9960	DCB_se3_ag4_m_02 - phones	T	52.0760
52.0760	DCB_se3_ag4_m_02 - words	i	52.1960
52.0760	DCB_se3_ag4_m_02 - phones	AY1	52.1960
52.1960	DCB_se3_ag4_m_02 - phones	R	52.2860
52.1960	DCB_se3_ag4_m_02 - words	remember	53.1160
52.2860	DCB_se3_ag4_m_02 - phones	IY0	52.3660
52.3660	DCB_se3_ag4_m_02 - phones	M	52.4560
52.4560	DCB_se3_ag4_m_02 - phones	EH1	52.5360
52.5360	DCB_se3_ag4_m_02 - phones	M	52.6360
52.6360	DCB_se3_ag4_m_02 - phones	B	52.7060
52.7060	DCB_se3_ag4_m_02 - phones	ER0	53.1160
53.4907	DCB_se3_ag4_m_02 - words	uh	54.0407
53.4907	DCB_se3_ag4_m_02 - phones	AH1	54.0407
54.0407	DCB_se3_ag4_m_02 - phones	sp	54.2457
54.2457	DCB_se3_ag4_m_02 - phones	AH0	54.3757
54.2457	DCB_se3_ag4_m_02 - words	about	54.6957
54.3757	DCB_se3_ag4_m_02 - phones	B	54.4457
54.4457	DCB_se3_ag4_m_02 - phones	AW1	54.5757
54.5757	DCB_se3_ag4_m_02 - phones	T	54.6957
54.6957	DCB_se3_ag4_m_02 - phones	DH	54.7557
54.6957	DCB_se3_ag4_m_02 - words	the	54.9057
54.7557	DCB_se3_ag4_m_02 - phones	AH1	54.9057
54.9057	DCB_se3_ag4_m_02 - phones	sp	54.9557
54.9557	DCB_se3_ag4_m_02 - phones	DH	55.0057
54.9557	DCB_se3_ag4_m_02 - words	the	55.0957
55.0057	DCB_se3_ag4_m_02 - phones	AH0	55.0957
55.0957	DCB_se3_ag4_m_02 - phones	R	55.2157
55.0957	DCB_se3_ag4_m_02 - words	riots	55.6257
55.2157	DCB_se3_ag4_m_02 - phones	AY1	55.4757
55.4757	DCB_se3_ag4_m_02 - phones	AH0	55.5057
55.5057	DCB_se3_ag4_m_02 - phones	T	55.5557
55.5557	DCB_se3_ag4_m_02 - phones	S	55.6257
55.6257	DCB_se3_ag4_m_02 - phones	HH	55.7157
55.6257	DCB_se3_ag4_m_02 - words	when	56.2357
55.7157	DCB_se3_ag4_m_02 - phones	W	55.7657
55.7657	DCB_se3_ag4_m_02 - phones	IH1	55.8557
55.8557	DCB_se3_ag4_m_02 - phones	N	56.2357
56.2357	DCB_se3_ag4_m_02 - phones	sp	56.2757
56.2757	DCB_se3_ag4_m_02 - phones	D	56.3357
56.2757	DCB_se3_ag4_m_02 - words	doctor	56.5657
56.3357	DCB_se3_ag4_m_02 - phones	AA1	56.4457
56.4457	DCB_se3_ag4_m_02 - phones	K	56.4957
56.4957	DCB_se3_ag4_m_02 - phones	T	56.5357
56.5357	DCB_se3_ag4_m_02 - phones	ER0	56.5657
56.5657	DCB_se3_ag4_m_02 - phones	K	56.6857
56.5657	DCB_se3_ag4_m_02 - words	king	56.8257
56.6857	DCB_se3_ag4_m_02 - phones	IH1	56.7157
56.7157	DCB_se3_ag4_m_02 - phones	NG	56.8257
56.8257	DCB_se3_ag4_m_02 - phones	W	56.8757
56.8257	DCB_se3_ag4_m_02 - words	was	56.9857
56.8757	DCB_se3_ag4_m_02 - phones	AH0	56.9157
56.9157	DCB_se3_ag4_m_02 - phones	Z	56.9857
56.9857	DCB_se3_ag4_m_02 - phones	K	57.0957
56.9857	DCB_se3_ag4_m_02 - words	killed	57.3457
57.0957	DCB_se3_ag4_m_02 - phones	IH1	57.1857
57.1857	DCB_se3_ag4_m_02 - phones	L	57.2957
57.2957	DCB_se3_ag4_m_02 - phones	D	57.3457
57.3457	DCB_se3_ag4_m_02 - phones	W	57.4057
57.3457	DCB_se3_ag4_m_02 - words	was	57.6957
57.4057	DCB_se3_ag4_m_02 - phones	AH1	57.4957
57.4957	DCB_se3_ag4_m_02 - phones	Z	57.6957
58.1245	DCB_se3_ag4_m_02 - phones	DH	58.1945
58.1245	DCB_se3_ag4_m_02 - words	that	58.4845
58.1945	DCB_se3_ag4_m_02 - phones	AE1	58.4145
58.4145	DCB_se3_ag4_m_02 - phones	T	58.4845
58.4845	DCB_se3_ag4_m_02 - phones	sp	58.5245
58.5245	DCB_se3_ag4_m_02 - phones	AH1	58.8345
58.5245	DCB_se3_ag4_m_02 - words	uh	58.8345
58.8345	DCB_se3_ag4_m_02 - phones	sp	58.8645
58.8645	DCB_se3_ag4_m_02 - phones	AY1	58.9845
58.8645	DCB_se3_ag4_m_02 - words	i	58.9845
58.9845	DCB_se3_ag4_m_02 - phones	W	59.0345
58.9845	DCB_se3_ag4_m_02 - words	was	59.1345
59.0345	DCB_se3_ag4_m_02 - phones	AH0	59.0645
59.0645	DCB_se3_ag4_m_02 - phones	Z	59.1345
59.1345	DCB_se3_ag4_m_02 - phones	AE1	59.1745
59.1345	DCB_se3_ag4_m_02 - words	at	59.2745
59.1745	DCB_se3_ag4_m_02 - phones	T	59.2745
59.2745	DCB_se3_ag4_m_02 - phones	S	59.3545
59.2745	DCB_se3_ag4_m_02 - words	school	59.6145
59.3545	DCB_se3_ag4_m_02 - phones	K	59.4245
59.4245	DCB_se3_ag4_m_02 - phones	UW1	59.5145
59.5145	DCB_se3_ag4_m_02 - phones	L	59.6145
60.5001	DCB_se3_ag4_m_02 - phones	sil	60.5301
60.5301	DCB_se3_ag4_m_02 - phones	AE1	60.9701
60.5301	DCB_se3_ag4_m_02 - words	and	61.3201
60.9701	DCB_se3_ag4_m_02 - phones	N	61.2501
61.2501	DCB_se3_ag4_m_02 - phones	D	61.3201
61.3201	DCB_se3_ag4_m_02 - phones	sp	61.4101
61.4101	DCB_se3_ag4_m_02 - phones	DH	61.4701
61.4101	DCB_se3_ag4_m_02 - words	they	61.7601
61.4701	DCB_se3_ag4_m_02 - phones	EY1	61.7601
62.1919	DCB_se3_ag4_m_02 - phones	sil	62.2419
62.2419	DCB_se3_ag4_m_02 - phones	S	62.2719
62.2419	DCB_se3_ag4_m_02 - words	c	62.3019
62.2719	DCB_se3_ag4_m_02 - phones	IY1	62.3019
62.3019	DCB_se3_ag4_m_02 - phones	sp	62.7096
62.7096	DCB_se3_ag4_m_02 - words	i	62.7896
62.7096	DCB_se3_ag4_m_02 - phones	AY1	62.7896
62.7896	DCB_se3_ag4_m_02 - phones	G	62.8296
62.7896	DCB_se3_ag4_m_02 - words	got	62.9196
62.8296	DCB_se3_ag4_m_02 - phones	AA1	62.8896
62.8896	DCB_se3_ag4_m_02 - phones	T	62.9196
62.9196	DCB_se3_ag4_m_02 - phones	K	63.0496
62.9196	DCB_se3_ag4_m_02 - words	called	63.1696
63.0496	DCB_se3_ag4_m_02 - phones	AO1	63.0996
63.0996	DCB_se3_ag4_m_02 - phones	L	63.1396
63.1396	DCB_se3_ag4_m_02 - phones	D	63.1696
63.1696	DCB_se3_ag4_m_02 - phones	T	63.2396
63.1696	DCB_se3_ag4_m_02 - words	to	63.2796
63.2396	DCB_se3_ag4_m_02 - phones	IH0	63.2796
63.2796	DCB_se3_ag4_m_02 - phones	DH	63.3096
63.2796	DCB_se3_ag4_m_02 - words	the	63.3596
63.3096	DCB_se3_ag4_m_02 - phones	AH0	63.3596
63.3596	DCB_se3_ag4_m_02 - phones	P	63.4396
63.3596	DCB_se3_ag4_m_02 - words	principal	63.7596
63.4396	DCB_se3_ag4_m_02 - phones	R	63.4696
63.4696	DCB_se3_ag4_m_02 - phones	IH1	63.4996
63.4996	DCB_se3_ag4_m_02 - phones	N	63.5596
63.5596	DCB_se3_ag4_m_02 - phones	S	63.5996
63.5996	DCB_se3_ag4_m_02 - phones	AH0	63.6296
63.6296	DCB_se3_ag4_m_02 - phones	P	63.6596
63.6596	DCB_se3_ag4_m_02 - phones	AH0	63.6996
63.6996	DCB_se3_ag4_m_02 - phones	L	63.7596
63.7596	DCB_se3_ag4_m_02 - words	s	63.8496
63.7596	DCB_se3_ag4_m_02 - phones	S	63.8496
63.8496	DCB_se3_ag4_m_02 - phones	AO1	63.9196
63.8496	DCB_se3_ag4_m_02 - words	office	64.3696
63.9196	DCB_se3_ag4_m_02 - phones	F	64.0796
64.0796	DCB_se3_ag4_m_02 - phones	AH0	64.1596
64.1596	DCB_se3_ag4_m_02 - phones	S	64.3696
64.9881	DCB_se3_ag4_m_02 - phones	sil	65.0481
65.0481	DCB_se3_ag4_m_02 - phones	AH0	65.0881
65.0481	DCB_se3_ag4_m_02 - words	and	65.1181
65.0881	DCB_se3_ag4_m_02 - phones	N	65.1181
65.1181	DCB_se3_ag4_m_02 - phones	sp	65.1481
65.1481	DCB_se3_ag4_m_02 - words	i	65.2981
65.1481	DCB_se3_ag4_m_02 - phones	AY1	65.2981
65.2981	DCB_se3_ag4_m_02 - phones	sp	65.3481
65.3481	DCB_se3_ag4_m_02 - phones	TH	65.4281
65.3481	DCB_se3_ag4_m_02 - words	thought	65.6981
65.4281	DCB_se3_ag4_m_02 - phones	AO1	65.5781
65.5781	DCB_se3_ag4_m_02 - phones	T	65.6981
66.4505	DCB_se3_ag4_m_02 - phones	sil	66.4905
66.4905	DCB_se3_ag4_m_02 - phones	HH	66.5305
66.4905	DCB_se3_ag4_m_02 - words	what	66.6205
66.5305	DCB_se3_ag4_m_02 - phones	W	66.5605
66.5605	DCB_se3_ag4_m_02 - phones	AH1	66.5905
66.5905	DCB_se3_ag4_m_02 - phones	T	66.6205
66.6205	DCB_se3_ag4_m_02 - phones	HH	66.6805
66.6205	DCB_se3_ag4_m_02 - words	have	66.7605
66.6805	DCB_se3_ag4_m_02 - phones	AE1	66.7205
66.7205	DCB_se3_ag4_m_02 - phones	V	66.7605
66.7605	DCB_se3_ag4_m_02 - phones	sp	66.7905
66.7905	DCB_se3_ag4_m_02 - phones	AY1	66.9605
66.7905	DCB_se3_ag4_m_02 - words	i	66.9605
66.9605	DCB_se3_ag4_m_02 - phones	sp	67.0205
67.0205	DCB_se3_ag4_m_02 - phones	D	67.1305
67.0205	DCB_se3_ag4_m_02 - words	done	67.4205
67.1305	DCB_se3_ag4_m_02 - phones	AH1	67.2705
67.2705	DCB_se3_ag4_m_02 - phones	N	67.4205
68.7583	DCB_se3_ag4_m_02 - phones	AH1	69.2683
68.7583	DCB_se3_ag4_m_02 - words	um	69.4783
69.2683	DCB_se3_ag4_m_02 - phones	M	69.4783
69.4783	DCB_se3_ag4_m_02 - phones	sp	69.5383
69.5383	DCB_se3_ag4_m_02 - words	i	69.6383
69.5383	DCB_se3_ag4_m_02 - phones	AY1	69.6383
69.6383	DCB_se3_ag4_m_02 - phones	S	69.6983
69.6383	DCB_se3_ag4_m_02 - words	said	69.7583
69.6983	DCB_se3_ag4_m_02 - phones	EH1	69.7283
69.7283	DCB_se3_ag4_m_02 - phones	D	69.7583
69.7583	DCB_se3_ag4_m_02 - words	i	69.7883
69.7583	DCB_se3_ag4_m_02 - phones	AY1	69.7883
69.7883	DCB_se3_ag4_m_02 - phones	HH	69.8183
69.7883	DCB_se3_ag4_m_02 - words	haven't	69.9683
69.8183	DCB_se3_ag4_m_02 - phones	AE1	69.8483
69.8483	DCB_se3_ag4_m_02 - phones	V	69.8883
69.8883	DCB_se3_ag4_m_02 - phones	AH0	69.9283
69.9283	DCB_se3_ag4_m_02 - phones	N	69.9683
69.9683	DCB_se3_ag4_m_02 - phones	sp	69.9983
69.9983	DCB_se3_ag4_m_02 - phones	D	70.0883
69.9983	DCB_se3_ag4_m_02 - words	done	70.1683
70.0883	DCB_se3_ag4_m_02 - phones	AH1	70.1383
70.1383	DCB_se3_ag4_m_02 - phones	N	70.1683
70.1683	DCB_se3_ag4_m_02 - phones	EH1	70.1983
70.1683	DCB_se3_ag4_m_02 - words	anything	70.4883
70.1983	DCB_se3_ag4_m_02 - phones	N	70.2283
70.2283	DCB_se3_ag4_m_02 - phones	IY0	70.2883
70.2883	DCB_se3_ag4_m_02 - phones	TH	70.3883
70.3883	DCB_se3_ag4_m_02 - phones	IH2	70.4183
70.4183	DCB_se3_ag4_m_02 - phones	NG	70.4883
70.4883	DCB_se3_ag4_m_02 - phones	W	70.5583
70.4883	DCB_se3_ag4_m_02 - words	why	70.6683
70.5583	DCB_se3_ag4_m_02 - phones	AY1	70.6683
70.6683	DCB_se3_ag4_m_02 - words	are	70.6983
70.6683	DCB_se3_ag4_m_02 - phones	ER0	70.6983
70.6983	DCB_se3_ag4_m_02 - phones	DH	70.7483
70.6983	DCB_se3_ag4_m_02 - words	they	70.7883
70.7483	DCB_se3_ag4_m_02 - phones	EY1	70.7883
70.7883	DCB_se3_ag4_m_02 - phones	K	70.9083
70.7883	DCB_se3_ag4_m_02 - words	calling	71.0483
70.9083	DCB_se3_ag4_m_02 - phones	AO1	70.9583
70.9583	DCB_se3_ag4_m_02 - phones	L	70.9883
70.9883	DCB_se3_ag4_m_02 - phones	IH0	71.0183
71.0183	DCB_se3_ag4_m_02 - phones	NG	71.0483
71.0483	DCB_se3_ag4_m_02 - phones	M	71.1083
71.0483	DCB_se3_ag4_m_02 - words	me	71.1483
71.1083	DCB_se3_ag4_m_02 - phones	IY1	71.1483
71.1483	DCB_se3_ag4_m_02 - phones	T	71.2483
71.1483	DCB_se3_ag4_m_02 - words	to	71.2783
71.2483	DCB_se3_ag4_m_02 - phones	IH0	71.2783
71.2783	DCB_se3_ag4_m_02 - phones	DH	71.3083
71.2783	DCB_se3_ag4_m_02 - words	the	71.3483
71.3083	DCB_se3_ag4_m_02 - phones	AH0	71.3483
71.3483	DCB_se3_ag4_m_02 - phones	P	71.4483
71.3483	DCB_se3_ag4_m_02 - words	principal	71.7383
71.4483	DCB_se3_ag4_m_02 - phones	R	71.4783
71.4783	DCB_se3_ag4_m_02 - phones	IH1	71.5083
71.5083	DCB_se3_ag4_m_02 - phones	N	71.5583
71.5583	DCB_se3_ag4_m_02 - phones	S	71.5883
71.5883	DCB_se3_ag4_m_02 - phones	AH0	71.6183
71.6183	DCB_se3_ag4_m_02 - phones	P	71.6483
71.6483	DCB_se3_ag4_m_02 - phones	AH0	71.6783
71.6783	DCB_se3_ag4_m_02 - phones	L	71.7383
71.7383	DCB_se3_ag4_m_02 - phones	S	71.8283
71.7383	DCB_se3_ag4_m_02 - words	s	71.8283
71.8283	DCB_se3_ag4_m_02 - phones	AO1	71.8783
71.8283	DCB_se3_ag4_m_02 - words	office	72.2483
71.8783	DCB_se3_ag4_m_02 - phones	F	72.0383
72.0383	DCB_se3_ag4_m_02 - phones	AH0	72.0983
72.0983	DCB_se3_ag4_m_02 - phones	S	72.2483
72.7195	DCB_se3_ag4_m_02 - phones	sil	72.7695
72.7695	DCB_se3_ag4_m_02 - phones	AH0	72.8795
72.7695	DCB_se3_ag4_m_02 - words	and	72.9495
72.8795	DCB_se3_ag4_m_02 - phones	N	72.9495
72.9495	DCB_se3_ag4_m_02 - phones	S	73.0695
72.9495	DCB_se3_ag4_m_02 - words	so	73.2795
73.0695	DCB_se3_ag4_m_02 - phones	OW1	73.2795
73.2795	DCB_se3_ag4_m_02 - phones	DH	73.3395
73.2795	DCB_se3_ag4_m_02 - words	they	73.5595
73.3395	DCB_se3_ag4_m_02 - phones	EY1	73.5595
73.5595	DCB_se3_ag4_m_02 - phones	sp	73.6795
73.6795	DCB_se3_ag4_m_02 - phones	DH	73.7395
73.6795	DCB_se3_ag4_m_02 - words	they	73.9595
73.7395	DCB_se3_ag4_m_02 - phones	EY1	73.9595
73.9595	DCB_se3_ag4_m_02 - phones	sp	73.9995
73.9995	DCB_se3_ag4_m_02 - phones	DH	74.0795
73.9995	DCB_se3_ag4_m_02 - words	they	74.1395
74.0795	DCB_se3_ag4_m_02 - phones	EY1	74.1395
74.1395	DCB_se3_ag4_m_02 - phones	K	74.2795
74.1395	DCB_se3_ag4_m_02 - words	called	74.4195
74.2795	DCB_se3_ag4_m_02 - phones	AO1	74.3495
74.3495	DCB_se3_ag4_m_02 - phones	L	74.3895
74.3895	DCB_se3_ag4_m_02 - phones	D	74.4195
74.4195	DCB_se3_ag4_m_02 - phones	M	74.4795
74.4195	DCB_se3_ag4_m_02 - words	me	74.5495
74.4795	DCB_se3_ag4_m_02 - phones	IY1	74.5495
74.5495	DCB_se3_ag4_m_02 - phones	IH0	74.5795
74.5495	DCB_se3_ag4_m_02 - words	into	74.7495
74.5795	DCB_se3_ag4_m_02 - phones	N	74.6395
74.6395	DCB_se3_ag4_m_02 - phones	T	74.7195
74.7195	DCB_se3_ag4_m_02 - phones	UW1	74.7495
74.7495	DCB_se3_ag4_m_02 - phones	DH	74.7795
74.7495	DCB_se3_ag4_m_02 - words	the	74.8195
74.7795	DCB_se3_ag4_m_02 - phones	AH0	74.8195
74.8195	DCB_se3_ag4_m_02 - phones	P	74.9095
74.8195	DCB_se3_ag4_m_02 - words	principal	75.2495
74.9095	DCB_se3_ag4_m_02 - phones	R	74.9395
74.9395	DCB_se3_ag4_m_02 - phones	IH1	74.9695
74.9695	DCB_se3_ag4_m_02 - phones	N	75.0095
75.0095	DCB_se3_ag4_m_02 - phones	S	75.0595
75.0595	DCB_se3_ag4_m_02 - phones	AH0	75.1095
75.1095	DCB_se3_ag4_m_02 - phones	P	75.1595
75.1595	DCB_se3_ag4_m_02 - phones	AH0	75.1895
75.1895	DCB_se3_ag4_m_02 - phones	L	75.2495
75.2495	DCB_se3_ag4_m_02 - phones	S	75.3295
75.2495	DCB_se3_ag4_m_02 - words	s	75.3295
75.3295	DCB_se3_ag4_m_02 - phones	AO1	75.4395
75.3295	DCB_se3_ag4_m_02 - words	office	75.7195
75.4395	DCB_se3_ag4_m_02 - phones	F	75.5495
75.5495	DCB_se3_ag4_m_02 - phones	AH0	75.6295
75.6295	DCB_se3_ag4_m_02 - phones	S	75.7195
75.7195	DCB_se3_ag4_m_02 - phones	AH0	75.8095
75.7195	DCB_se3_ag4_m_02 - words	and	75.9195
75.8095	DCB_se3_ag4_m_02 - phones	N	75.9195
75.9195	DCB_se3_ag4_m_02 - phones	DH	75.9695
75.9195	DCB_se3_ag4_m_02 - words	they	76.2095
75.9695	DCB_se3_ag4_m_02 - phones	EY1	76.2095
76.8182	DCB_se3_ag4_m_02 - phones	DH	76.9082
76.8182	DCB_se3_ag4_m_02 - words	they	77.1082
76.9082	DCB_se3_ag4_m_02 - phones	EY1	77.1082
77.1082	DCB_se3_ag4_m_02 - phones	sp	77.2482
77.2482	DCB_se3_ag4_m_02 - phones	DH	77.3282
77.2482	DCB_se3_ag4_m_02 - words	they	77.3882
77.3282	DCB_se3_ag4_m_02 - phones	EY1	77.3882
77.3882	DCB_se3_ag4_m_02 - phones	S	77.5282
77.3882	DCB_se3_ag4_m_02 - words	said	77.7082
77.5282	DCB_se3_ag4_m_02 - phones	EH1	77.6582
77.6582	DCB_se3_ag4_m_02 - phones	D	77.7082
77.7082	DCB_se3_ag4_m_02 - phones	sp	77.7382
77.7382	DCB_se3_ag4_m_02 - phones	AH1	78.0182
77.7382	DCB_se3_ag4_m_02 - words	um	78.2682
78.0182	DCB_se3_ag4_m_02 - phones	M	78.2682
78.6558	DCB_se3_ag4_m_02 - phones	sil	78.7058
78.7058	DCB_se3_ag4_m_02 - words	<unk>	78.7958
78.7058	DCB_se3_ag4_m_02 - phones	spn	78.7958
78.7958	DCB_se3_ag4_m_02 - phones	sp	78.8958
78.8958	DCB_se3_ag4_m_02 - words	rdx	79.1858
78.8958	DCB_se3_ag4_m_02 - phones	TN	79.1858
79.1858	DCB_se3_ag4_m_02 - phones	W	79.2858
79.1858	DCB_se3_ag4_m_02 - words	we've	79.5958
79.2858	DCB_se3_ag4_m_02 - phones	IY1	79.3358
79.3358	DCB_se3_ag4_m_02 - phones	V	79.5958
80.4114	DCB_se3_ag4_m_02 - phones	sil	80.4514
80.4514	DCB_se3_ag4_m_02 - phones	TH	80.6314
80.4514	DCB_se3_ag4_m_02 - words	th-	80.6314
80.6314	DCB_se3_ag4_m_02 - phones	sp	80.6614
80.6614	DCB_se3_ag4_m_02 - phones	DH	80.7614
80.6614	DCB_se3_ag4_m_02 - words	they're	80.8314
80.7614	DCB_se3_ag4_m_02 - phones	EH1	80.7914
80.7914	DCB_se3_ag4_m_02 - phones	R	80.8314
80.8314	DCB_se3_ag4_m_02 - phones	HH	80.9214
80.8314	DCB_se3_ag4_m_02 - words	having	81.1314
80.9214	DCB_se3_ag4_m_02 - phones	AE1	80.9714
80.9714	DCB_se3_ag4_m_02 - phones	V	81.0314
81.0314	DCB_se3_ag4_m_02 - phones	IH0	81.0714
81.0714	DCB_se3_ag4_m_02 - phones	NG	81.1314
81.1314	DCB_se3_ag4_m_02 - phones	R	81.2214
81.1314	DCB_se3_ag4_m_02 - words	riots	81.5014
81.2214	DCB_se3_ag4_m_02 - phones	AY1	81.3414
81.3414	DCB_se3_ag4_m_02 - phones	AH0	81.3714
81.3714	DCB_se3_ag4_m_02 - phones	T	81.4014
81.4014	DCB_se3_ag4_m_02 - phones	S	81.5014
81.5014	DCB_se3_ag4_m_02 - phones	D	81.5514
81.5014	DCB_se3_ag4_m_02 - words	downtown	82.0214
81.5514	DCB_se3_ag4_m_02 - phones	AW1	81.6514
81.6514	DCB_se3_ag4_m_02 - phones	N	81.7014
81.7014	DCB_se3_ag4_m_02 - phones	T	81.8114
81.8114	DCB_se3_ag4_m_02 - phones	AW1	81.9114
81.9114	DCB_se3_ag4_m_02 - phones	N	82.0214
82.0214	DCB_se3_ag4_m_02 - phones	sp	82.0514
82.0514	DCB_se3_ag4_m_02 - phones	AH0	82.1614
82.0514	DCB_se3_ag4_m_02 - words	and	82.3514
82.1614	DCB_se3_ag4_m_02 - phones	N	82.3514
82.3514	DCB_se3_ag4_m_02 - phones	sp	82.4014
82.4014	DCB_se3_ag4_m_02 - phones	AE1	82.6714
82.4014	DCB_se3_ag4_m_02 - words	and	82.9014
82.6714	DCB_se3_ag4_m_02 - phones	N	82.8214
82.8214	DCB_se3_ag4_m_02 - phones	D	82.9014
82.9014	DCB_se3_ag4_m_02 - phones	AH1	83.0414
82.9014	DCB_se3_ag4_m_02 - words	um	83.1414
83.0414	DCB_se3_ag4_m_02 - phones	M	83.1414
83.1414	DCB_se3_ag4_m_02 - phones	sp	83.1714
83.1714	DCB_se3_ag4_m_02 - phones	DH	83.2214
83.1714	DCB_se3_ag4_m_02 - words	they've	83.2814
83.2214	DCB_se3_ag4_m_02 - phones	EY1	83.2514
83.2514	DCB_se3_ag4_m_02 - phones	V	83.2814
83.2814	DCB_se3_ag4_m_02 - phones	K	83.4214
83.2814	DCB_se3_ag4_m_02 - words	called	83.5514
83.4214	DCB_se3_ag4_m_02 - phones	AO1	83.4614
83.4614	DCB_se3_ag4_m_02 - phones	L	83.5114
83.5114	DCB_se3_ag4_m_02 - phones	D	83.5514
83.5514	DCB_se3_ag4_m_02 - phones	AW1	83.5914
83.5514	DCB_se3_ag4_m_02 - words	out	83.6414
83.5914	DCB_se3_ag4_m_02 - phones	T	83.6414
83.6414	DCB_se3_ag4_m_02 - phones	DH	83.7014
83.6414	DCB_se3_ag4_m_02 - words	the	83.7314
83.7014	DCB_se3_ag4_m_02 - phones	AH0	83.7314
83.7314	DCB_se3_ag4_m_02 - phones	N	83.8214
83.7314	DCB_se3_ag4_m_02 - words	national	84.1514
83.8214	DCB_se3_ag4_m_02 - phones	AE1	83.9214
83.9214	DCB_se3_ag4_m_02 - phones	SH	84.0514
84.0514	DCB_se3_ag4_m_02 - phones	N	84.0814
84.0814	DCB_se3_ag4_m_02 - phones	AH0	84.1114
84.1114	DCB_se3_ag4_m_02 - phones	L	84.1514
84.1514	DCB_se3_ag4_m_02 - phones	sp	84.1814
84.1814	DCB_se3_ag4_m_02 - phones	G	84.2614
84.1814	DCB_se3_ag4_m_02 - words	guard	84.6314
84.2614	DCB_se3_ag4_m_02 - phones	AA1	84.5414
84.5414	DCB_se3_ag4_m_02 - phones	R	84.6014
84.6014	DCB_se3_ag4_m_02 - phones	D	84.6314
84.6314	DCB_se3_ag4_m_02 - phones	AH0	84.7214
84.6314	DCB_se3_ag4_m_02 - words	and	84.8014
84.7214	DCB_se3_ag4_m_02 - phones	N	84.8014
84.8014	DCB_se3_ag4_m_02 - phones	sp	84.8314
85.3637	DCB_se3_ag4_m_02 - phones	IH1	85.4537
85.3637	DCB_se3_ag4_m_02 - words	it	85.5337
85.4537	DCB_se3_ag4_m_02 - phones	T	85.5337
85.5337	DCB_se3_ag4_m_02 - words	s	85.8837
85.5337	DCB_se3_ag4_m_02 - phones	S	85.8837
85.9654	DCB_se3_ag4_m_02 - phones	DH	86.0754
85.9654	DCB_se3_ag4_m_02 - words	they're	86.1854
86.0754	DCB_se3_ag4_m_02 - phones	EH1	86.1054
86.1054	DCB_se3_ag4_m_02 - phones	R	86.1854
86.1854	DCB_se3_ag4_m_02 - phones	B	86.2554
86.1854	DCB_se3_ag4_m_02 - words	burning	86.4554
86.2554	DCB_se3_ag4_m_02 - phones	ER1	86.3454
86.3454	DCB_se3_ag4_m_02 - phones	N	86.3754
86.3754	DCB_se3_ag4_m_02 - phones	IH0	86.4154
86.4154	DCB_se3_ag4_m_02 - phones	NG	86.4554
86.4554	DCB_se3_ag4_m_02 - phones	B	86.5454
86.4554	DCB_se3_ag4_m_02 - words	buildings	87.0954
86.5454	DCB_se3_ag4_m_02 - phones	IH1	86.6054
86.6054	DCB_se3_ag4_m_02 - phones	L	86.7054
86.7054	DCB_se3_ag4_m_02 - phones	D	86.7554
86.7554	DCB_se3_ag4_m_02 - phones	IH0	86.8254
86.8254	DCB_se3_ag4_m_02 - phones	NG	86.9954
86.9954	DCB_se3_ag4_m_02 - phones	Z	87.0954
87.0954	DCB_se3_ag4_m_02 - phones	AH0	87.1354
87.0954	DCB_se3_ag4_m_02 - words	and	87.3654
87.1354	DCB_se3_ag4_m_02 - phones	N	87.3654
87.3654	DCB_se3_ag4_m_02 - phones	sp	87.9450
87.9450	DCB_se3_ag4_m_02 - phones	AO1	88.0450
87.9450	DCB_se3_ag4_m_02 - words	all	88.1150
88.0450	DCB_se3_ag4_m_02 - phones	L	88.1150
88.1150	DCB_se3_ag4_m_02 - phones	K	88.1950
88.1150	DCB_se3_ag4_m_02 - words	kinds	88.3350
88.1950	DCB_se3_ag4_m_02 - phones	AY1	88.2350
88.2350	DCB_se3_ag4_m_02 - phones	N	88.2650
88.2650	DCB_se3_ag4_m_02 - phones	Z	88.3350
88.3350	DCB_se3_ag4_m_02 - phones	AH0	88.3750
88.3350	DCB_se3_ag4_m_02 - words	of	88.4050
88.3750	DCB_se3_ag4_m_02 - phones	V	88.4050
88.4050	DCB_se3_ag4_m_02 - phones	TH	88.4650
88.4050	DCB_se3_ag4_m_02 - words	things	88.6350
88.4650	DCB_se3_ag4_m_02 - phones	IH1	88.5050
88.5050	DCB_se3_ag4_m_02 - phones	NG	88.5350
88.5350	DCB_se3_ag4_m_02 - phones	Z	88.6350
88.6350	DCB_se3_ag4_m_02 - words	are	88.6750
88.6350	DCB_se3_ag4_m_02 - phones	ER0	88.6750
88.6750	DCB_se3_ag4_m_02 - phones	G	88.7050
88.6750	DCB_se3_ag4_m_02 - words	going	88.9050
88.7050	DCB_se3_ag4_m_02 - phones	OW1	88.7750
88.7750	DCB_se3_ag4_m_02 - phones	IH0	88.8550
88.8550	DCB_se3_ag4_m_02 - phones	N	88.9050
88.9050	DCB_se3_ag4_m_02 - phones	AO1	89.0850
88.9050	DCB_se3_ag4_m_02 - words	on	89.1550
89.0850	DCB_se3_ag4_m_02 - phones	N	89.1550
89.5444	DCB_se3_ag4_m_02 - phones	AH0	89.5944
89.5444	DCB_se3_ag4_m_02 - words	and	89.6344
89.5944	DCB_se3_ag4_m_02 - phones	N	89.6344
89.6344	DCB_se3_ag4_m_02 - phones	AH0	89.6644
89.6344	DCB_se3_ag4_m_02 - words	of	89.6944
89.6644	DCB_se3_ag4_m_02 - phones	V	89.6944
89.6944	DCB_se3_ag4_m_02 - phones	K	89.7944
89.6944	DCB_se3_ag4_m_02 - words	course	90.0044
89.7944	DCB_se3_ag4_m_02 - phones	AO1	89.8344
89.8344	DCB_se3_ag4_m_02 - phones	R	89.8944
89.8944	DCB_se3_ag4_m_02 - phones	S	90.0044
90.0044	DCB_se3_ag4_m_02 - phones	W	90.0344
90.0044	DCB_se3_ag4_m_02 - words	we	90.0844
90.0344	DCB_se3_ag4_m_02 - phones	IY1	90.0844
90.0844	DCB_se3_ag4_m_02 - phones	D	90.1144
90.0844	DCB_se3_ag4_m_02 - words	didn't	90.3044
90.1144	DCB_se3_ag4_m_02 - phones	IH1	90.1944
90.1944	DCB_se3_ag4_m_02 - phones	D	90.2444
90.2444	DCB_se3_ag4_m_02 - phones	N	90.2744
90.2744	DCB_se3_ag4_m_02 - phones	T	90.3044
90.3044	DCB_se3_ag4_m_02 - phones	HH	90.4944
90.3044	DCB_se3_ag4_m_02 - words	have	90.9844
90.4944	DCB_se3_ag4_m_02 - phones	AE1	90.8144
90.8144	DCB_se3_ag4_m_02 - phones	V	90.9844
91.1230	DCB_se3_ag4_m_02 - phones	sil	91.2030
91.2030	DCB_se3_ag4_m_02 - phones	R	91.3030
91.2030	DCB_se3_ag4_m_02 - words	ready	91.5630
91.3030	DCB_se3_ag4_m_02 - phones	EH1	91.3530
91.3530	DCB_se3_ag4_m_02 - phones	D	91.4030
91.4030	DCB_se3_ag4_m_02 - phones	IY0	91.5630
91.5630	DCB_se3_ag4_m_02 - phones	AE1	91.7030
91.5630	DCB_se3_ag4_m_02 - words	access	92.4230
91.7030	DCB_se3_ag4_m_02 - phones	K	91.8130
91.8130	DCB_se3_ag4_m_02 - phones	S	91.9130
91.9130	DCB_se3_ag4_m_02 - phones	EH2	92.1930
92.1930	DCB_se3_ag4_m_02 - phones	S	92.4230
92.4230	DCB_se3_ag4_m_02 - phones	sp	92.5530
92.7158	DCB_se3_ag4_m_02 - phones	T	92.8458
92.7158	DCB_se3_ag4_m_02 - words	to	93.0358
92.8458	DCB_se3_ag4_m_02 - phones	UW1	93.0358
93.0358	DCB_se3_ag4_m_02 - phones	DH	93.0858
93.0358	DCB_se3_ag4_m_02 - words	the	93.1458
93.0858	DCB_se3_ag4_m_02 - phones	AH0	93.1458
93.1458	DCB_se3_ag4_m_02 - phones	M	93.2858
93.1458	DCB_se3_ag4_m_02 - words	media	94.0158
93.2858	DCB_se3_ag4_m_02 - phones	IY1	93.4258
93.4258	DCB_se3_ag4_m_02 - phones	D	93.4758
93.4758	DCB_se3_ag4_m_02 - phones	IY0	93.6658
93.6658	DCB_se3_ag4_m_02 - phones	AH0	94.0158
94.0158	DCB_se3_ag4_m_02 - phones	AH0	94.0558
94.0158	DCB_se3_ag4_m_02 - words	and	94.1158
94.0558	DCB_se3_ag4_m_02 - phones	N	94.1158
94.1158	DCB_se3_ag4_m_02 - phones	DH	94.1758
94.1158	DCB_se3_ag4_m_02 - words	the	94.2858
94.1758	DCB_se3_ag4_m_02 - phones	AH0	94.2858
94.2858	DCB_se3_ag4_m_02 - phones	T	94.4058
94.2858	DCB_se3_ag4_m_02 - words	tvs	95.0058
94.4058	DCB_se3_ag4_m_02 - phones	IY1	94.5258
94.5258	DCB_se3_ag4_m_02 - phones	V	94.6158
94.6158	DCB_se3_ag4_m_02 - phones	IY1	94.9358
94.9358	DCB_se3_ag4_m_02 - phones	S	95.0058
95.0058	DCB_se3_ag4_m_02 - phones	AH0	95.0358
95.0058	DCB_se3_ag4_m_02 - words	and	95.1958
95.0358	DCB_se3_ag4_m_02 - phones	N	95.1158
95.1158	DCB_se3_ag4_m_02 - phones	D	95.1958
95.1958	DCB_se3_ag4_m_02 - phones	sp	95.2558
95.2558	DCB_se3_ag4_m_02 - phones	AO1	95.3758
95.2558	DCB_se3_ag4_m_02 - words	all	95.4058
95.3758	DCB_se3_ag4_m_02 - phones	L	95.4058
95.4058	DCB_se3_ag4_m_02 - phones	DH	95.4458
95.4058	DCB_se3_ag4_m_02 - words	that	95.5458
95.4458	DCB_se3_ag4_m_02 - phones	AE1	95.4958
95.4958	DCB_se3_ag4_m_02 - phones	T	95.5458
95.5458	DCB_se3_ag4_m_02 - phones	K	95.6258
95.5458	DCB_se3_ag4_m_02 - words	kind	95.7058
95.6258	DCB_se3_ag4_m_02 - phones	AY1	95.6558
95.6558	DCB_se3_ag4_m_02 - phones	N	95.7058
95.7058	DCB_se3_ag4_m_02 - phones	AH0	95.7358
95.7058	DCB_se3_ag4_m_02 - words	of	95.7858
95.7358	DCB_se3_ag4_m_02 - phones	V	95.7858
95.7858	DCB_se3_ag4_m_02 - phones	IH2	95.8358
95.7858	DCB_se3_ag4_m_02 - words	information	96.3858
95.8358	DCB_se3_ag4_m_02 - phones	N	95.8858
95.8858	DCB_se3_ag4_m_02 - phones	F	95.9558
95.9558	DCB_se3_ag4_m_02 - phones	ER0	95.9858
95.9858	DCB_se3_ag4_m_02 - phones	M	96.0958
96.0958	DCB_se3_ag4_m_02 - phones	EY1	96.2058
96.2058	DCB_se3_ag4_m_02 - phones	SH	96.2958
96.2958	DCB_se3_ag4_m_02 - phones	AH0	96.3358
96.3358	DCB_se3_ag4_m_02 - phones	N	96.3858
96.3858	DCB_se3_ag4_m_02 - phones	L	96.4458
96.3858	DCB_se3_ag4_m_02 - words	like	96.5258
96.4458	DCB_se3_ag4_m_02 - phones	AY1	96.4958
96.4958	DCB_se3_ag4_m_02 - phones	K	96.5258
96.5258	DCB_se3_ag4_m_02 - phones	sp	96.5558
96.5558	DCB_se3_ag4_m_02 - phones	W	96.6058
96.5558	DCB_se3_ag4_m_02 - words	we	96.6358
96.6058	DCB_se3_ag4_m_02 - phones	IY1	96.6358
96.6358	DCB_se3_ag4_m_02 - phones	D	96.6958
96.6358	DCB_se3_ag4_m_02 - words	do	96.7658
96.6958	DCB_se3_ag4_m_02 - phones	UW1	96.7658
96.7658	DCB_se3_ag4_m_02 - phones	sp	96.7958
96.7958	DCB_se3_ag4_m_02 - phones	N	96.8458
96.7958	DCB_se3_ag4_m_02 - words	now	97.0158
96.8458	DCB_se3_ag4_m_02 - phones	AW1	97.0158
97.0158	DCB_se3_ag4_m_02 - phones	sp	97.3654
97.3654	DCB_se3_ag4_m_02 - phones	S	97.4754
97.3654	DCB_se3_ag4_m_02 - words	so	97.5854
97.4754	DCB_se3_ag4_m_02 - phones	OW1	97.5854
97.5854	DCB_se3_ag4_m_02 - words	i	97.6354
97.5854	DCB_se3_ag4_m_02 - phones	AY1	97.6354
97.6354	DCB_se3_ag4_m_02 - phones	D	97.6754
97.6354	DCB_se3_ag4_m_02 - words	didn't	97.7854
97.6754	DCB_se3_ag4_m_02 - phones	IH1	97.7254
97.7254	DCB_se3_ag4_m_02 - phones	N	97.7554
97.7554	DCB_se3_ag4_m_02 - phones	T	97.7854
97.7854	DCB_se3_ag4_m_02 - phones	sp	97.8154
97.8154	DCB_se3_ag4_m_02 - phones	N	97.9854
97.8154	DCB_se3_ag4_m_02 - words	know	98.1254
97.9854	DCB_se3_ag4_m_02 - phones	OW1	98.1254
98.1254	DCB_se3_ag4_m_02 - phones	sp	98.8720
98.8720	DCB_se3_ag4_m_02 - phones	AE1	99.2020
98.8720	DCB_se3_ag4_m_02 - words	and	99.4120
99.2020	DCB_se3_ag4_m_02 - phones	N	99.3220
99.3220	DCB_se3_ag4_m_02 - phones	D	99.4120
99.4120	DCB_se3_ag4_m_02 - phones	AH1	99.6120
99.4120	DCB_se3_ag4_m_02 - words	um	99.8220
99.6120	DCB_se3_ag4_m_02 - phones	M	99.8220
99.8220	DCB_se3_ag4_m_02 - phones	sp	99.8520
99.8520	DCB_se3_ag4_m_02 - phones	DH	99.9220
99.8520	DCB_se3_ag4_m_02 - words	they	100.0820
99.9220	DCB_se3_ag4_m_02 - phones	EY1	100.0820
100.0820	DCB_se3_ag4_m_02 - phones	sp	100.3490
100.3490	DCB_se3_ag4_m_02 - phones	DH	100.3990
100.3490	DCB_se3_ag4_m_02 - words	they	100.5390
100.3990	DCB_se3_ag4_m_02 - phones	EY1	100.5390
100.5390	DCB_se3_ag4_m_02 - phones	sp	100.5990
100.6684	DCB_se3_ag4_m_02 - phones	T	100.8684
100.6684	DCB_se3_ag4_m_02 - words	told	101.0684
100.8684	DCB_se3_ag4_m_02 - phones	OW1	100.9884
100.9884	DCB_se3_ag4_m_02 - phones	L	101.0384
101.0384	DCB_se3_ag4_m_02 - phones	D	101.0684
101.0684	DCB_se3_ag4_m_02 - phones	M	101.1484
101.0684	DCB_se3_ag4_m_02 - words	me	101.2984
101.1484	DCB_se3_ag4_m_02 - phones	IY1	101.2984
101.2984	DCB_se3_ag4_m_02 - phones	sp	101.3284
101.3284	DCB_se3_ag4_m_02 - phones	DH	101.3884
101.3284	DCB_se3_ag4_m_02 - words	that	101.5584
101.3884	DCB_se3_ag4_m_02 - phones	AE1	101.5284
101.5284	DCB_se3_ag4_m_02 - phones	T	101.5584
101.5584	DCB_se3_ag4_m_02 - phones	sp	101.6184
101.6184	DCB_se3_ag4_m_02 - phones	DH	101.6984
101.6184	DCB_se3_ag4_m_02 - words	they	101.7984
101.6984	DCB_se3_ag4_m_02 - phones	EY1	101.7984
101.7984	DCB_se3_ag4_m_02 - phones	HH	101.8584
101.7984	DCB_se3_ag4_m_02 - words	had	101.9984
101.8584	DCB_se3_ag4_m_02 - phones	AE1	101.9484
101.9484	DCB_se3_ag4_m_02 - phones	D	101.9984
101.9984	DCB_se3_ag4_m_02 - phones	ER0	102.2784
101.9984	DCB_se3_ag4_m_02 - words	arranged	102.7084
102.2784	DCB_se3_ag4_m_02 - phones	EY1	102.5184
102.5184	DCB_se3_ag4_m_02 - phones	N	102.6084
102.6084	DCB_se3_ag4_m_02 - phones	JH	102.6784
102.6784	DCB_se3_ag4_m_02 - phones	D	102.7084
102.7084	DCB_se3_ag4_m_02 - phones	F	102.8984
102.7084	DCB_se3_ag4_m_02 - words	for	103.3784
102.8984	DCB_se3_ag4_m_02 - phones	AO1	103.1184
103.1184	DCB_se3_ag4_m_02 - phones	R	103.3784
103.8521	DCB_se3_ag4_m_02 - phones	sil	103.9021
103.9021	DCB_se3_ag4_m_02 - phones	AO1	104.1221
103.9021	DCB_se3_ag4_m_02 - words	all	104.1821
104.1221	DCB_se3_ag4_m_02 - phones	L	104.1821
104.1821	DCB_se3_ag4_m_02 - phones	AH1	104.2321
104.1821	DCB_se3_ag4_m_02 - words	of	104.3121
104.2321	DCB_se3_ag4_m_02 - phones	V	104.3121
104.3121	DCB_se3_ag4_m_02 - phones	sp	104.3521
104.3521	DCB_se3_ag4_m_02 - phones	DH	104.4321
104.3521	DCB_se3_ag4_m_02 - words	the	104.7021
104.4321	DCB_se3_ag4_m_02 - phones	AH1	104.7021
104.7021	DCB_se3_ag4_m_02 - phones	sp	104.7921
104.9635	DCB_se3_ag4_m_02 - phones	B	105.0435
104.9635	DCB_se3_ag4_m_02 - words	black	105.2735
105.0435	DCB_se3_ag4_m_02 - phones	L	105.1035
105.1035	DCB_se3_ag4_m_02 - phones	AE1	105.2135
105.2135	DCB_se3_ag4_m_02 - phones	K	105.2735
105.2735	DCB_se3_ag4_m_02 - phones	S	105.3435
105.2735	DCB_se3_ag4_m_02 - words	students	105.7935
105.3435	DCB_se3_ag4_m_02 - phones	T	105.4135
105.4135	DCB_se3_ag4_m_02 - phones	UW1	105.5335
105.5335	DCB_se3_ag4_m_02 - phones	D	105.5635
105.5635	DCB_se3_ag4_m_02 - phones	AH0	105.6535
105.6535	DCB_se3_ag4_m_02 - phones	N	105.6835
105.6835	DCB_se3_ag4_m_02 - phones	T	105.7335
105.7335	DCB_se3_ag4_m_02 - phones	S	105.7935
105.7935	DCB_se3_ag4_m_02 - phones	T	105.8735
105.7935	DCB_se3_ag4_m_02 - words	to	105.9235
105.8735	DCB_se3_ag4_m_02 - phones	AH0	105.9235
105.9235	DCB_se3_ag4_m_02 - phones	G	106.0035
105.9235	DCB_se3_ag4_m_02 - words	go	106.0935
106.0035	DCB_se3_ag4_m_02 - phones	OW1	106.0935
106.0935	DCB_se3_ag4_m_02 - phones	HH	106.2235
106.0935	DCB_se3_ag4_m_02 - words	home	106.5135
106.2235	DCB_se3_ag4_m_02 - phones	OW1	106.4235
106.4235	DCB_se3_ag4_m_02 - phones	M	106.5135
106.5135	DCB_se3_ag4_m_02 - phones	W	106.5635
106.5135	DCB_se3_ag4_m_02 - words	with	106.6535
106.5635	DCB_se3_ag4_m_02 - phones	IH0	106.6135
106.6135	DCB_se3_ag4_m_02 - phones	TH	106.6535
106.6535	DCB_se3_ag4_m_02 - phones	sp	106.6835
106.6835	DCB_se3_ag4_m_02 - phones	IY1	106.8635
106.6835	DCB_se3_ag4_m_02 - words	either	107.2835
106.8635	DCB_se3_ag4_m_02 - phones	DH	106.9235
106.9235	DCB_se3_ag4_m_02 - phones	ER0	107.2835
107.5615	DCB_se3_ag4_m_02 - phones	F	107.6715
107.5615	DCB_se3_ag4_m_02 - words	faculty	108.0315
107.6715	DCB_se3_ag4_m_02 - phones	AE1	107.7815
107.7815	DCB_se3_ag4_m_02 - phones	K	107.8615
107.8615	DCB_se3_ag4_m_02 - phones	AH0	107.8915
107.8915	DCB_se3_ag4_m_02 - phones	L	107.9215
107.9215	DCB_se3_ag4_m_02 - phones	T	107.9715
107.9715	DCB_se3_ag4_m_02 - phones	IY0	108.0315
108.0315	DCB_se3_ag4_m_02 - phones	M	108.1115
108.0315	DCB_se3_ag4_m_02 - words	members	108.5515
108.1115	DCB_se3_ag4_m_02 - phones	EH1	108.1815
108.1815	DCB_se3_ag4_m_02 - phones	M	108.2715
108.2715	DCB_se3_ag4_m_02 - phones	B	108.3415
108.3415	DCB_se3_ag4_m_02 - phones	ER0	108.4515
108.4515	DCB_se3_ag4_m_02 - phones	Z	108.5515
108.5515	DCB_se3_ag4_m_02 - phones	AO1	108.6215
108.5515	DCB_se3_ag4_m_02 - words	or	108.7315
108.6215	DCB_se3_ag4_m_02 - phones	R	108.7315
108.7315	DCB_se3_ag4_m_02 - phones	sp	108.7615
108.7615	DCB_se3_ag4_m_02 - phones	AH1	108.8215
108.7615	DCB_se3_ag4_m_02 - words	other	108.9815
108.8215	DCB_se3_ag4_m_02 - phones	DH	108.8815
108.8815	DCB_se3_ag4_m_02 - phones	ER0	108.9815
108.9815	DCB_se3_ag4_m_02 - phones	S	109.1115
108.9815	DCB_se3_ag4_m_02 - words	students	109.6115
109.1115	DCB_se3_ag4_m_02 - phones	T	109.1715
109.1715	DCB_se3_ag4_m_02 - phones	UW1	109.3115
109.3115	DCB_se3_ag4_m_02 - phones	D	109.3415
109.3415	DCB_se3_ag4_m_02 - phones	AH0	109.4415
109.4415	DCB_se3_ag4_m_02 - phones	N	109.4715
109.4715	DCB_se3_ag4_m_02 - phones	T	109.5115
109.5115	DCB_se3_ag4_m_02 - phones	S	109.6115
109.8946	DCB_se3_ag4_m_02 - phones	sil	109.9246
109.9246	DCB_se3_ag4_m_02 - phones	S	110.0646
109.9246	DCB_se3_ag4_m_02 - words	so	110.0946
110.0646	DCB_se3_ag4_m_02 - phones	OW1	110.0946
110.0946	DCB_se3_ag4_m_02 - phones	DH	110.1346
110.0946	DCB_se3_ag4_m_02 - words	that	110.2146
110.1346	DCB_se3_ag4_m_02 - phones	AH0	110.1646
110.1646	DCB_se3_ag4_m_02 - phones	T	110.2146
110.2146	DCB_se3_ag4_m_02 - phones	Y	110.2546
110.2146	DCB_se3_ag4_m_02 - words	you	110.2946
110.2546	DCB_se3_ag4_m_02 - phones	UW1	110.2946
110.2946	DCB_se3_ag4_m_02 - phones	W	110.3846
110.2946	DCB_se3_ag4_m_02 - words	wouldn't	110.5346
110.3846	DCB_se3_ag4_m_02 - phones	UH1	110.4146
110.4146	DCB_se3_ag4_m_02 - phones	D	110.4446
110.4446	DCB_se3_ag4_m_02 - phones	AH0	110.4746
110.4746	DCB_se3_ag4_m_02 - phones	N	110.5046
110.5046	DCB_se3_ag4_m_02 - phones	T	110.5346
110.5346	DCB_se3_ag4_m_02 - phones	HH	110.5646
110.5346	DCB_se3_ag4_m_02 - words	have	110.6646
110.5646	DCB_se3_ag4_m_02 - phones	AE1	110.5946
110.5946	DCB_se3_ag4_m_02 - phones	V	110.6646
110.6646	DCB_se3_ag4_m_02 - phones	T	110.6946
110.6646	DCB_se3_ag4_m_02 - words	to	110.7346
110.6946	DCB_se3_ag4_m_02 - phones	AH0	110.7346
110.7346	DCB_se3_ag4_m_02 - phones	G	110.8046
110.7346	DCB_se3_ag4_m_02 - words	go	110.8946
110.8046	DCB_se3_ag4_m_02 - phones	OW1	110.8946
110.8946	DCB_se3_ag4_m_02 - phones	D	110.9646
110.8946	DCB_se3_ag4_m_02 - words	down	111.3446
110.9646	DCB_se3_ag4_m_02 - phones	AW1	111.1846
111.1846	DCB_se3_ag4_m_02 - phones	N	111.3446
111.7635	DCB_se3_ag4_m_02 - phones	sil	111.8135
111.8135	DCB_se3_ag4_m_02 - phones	AE1	111.8935
111.8135	DCB_se3_ag4_m_02 - words	and	111.9435
111.8935	DCB_se3_ag4_m_02 - phones	N	111.9435
111.9435	DCB_se3_ag4_m_02 - phones	B	112.0435
111.9435	DCB_se3_ag4_m_02 - words	be	112.2835
112.0435	DCB_se3_ag4_m_02 - phones	IY1	112.2835
112.2835	DCB_se3_ag4_m_02 - phones	IH0	112.3135
112.2835	DCB_se3_ag4_m_02 - words	in	112.4635
112.3135	DCB_se3_ag4_m_02 - phones	N	112.4635
112.4635	DCB_se3_ag4_m_02 - phones	sp	112.5135
112.7404	DCB_se3_ag4_m_02 - phones	IH1	112.8904
112.7404	DCB_se3_ag4_m_02 - words	in	112.9504
112.8904	DCB_se3_ag4_m_02 - phones	N	112.9504
112.9504	DCB_se3_ag4_m_02 - phones	DH	112.9904
112.9504	DCB_se3_ag4_m_02 - words	the	113.0404
112.9904	DCB_se3_ag4_m_02 - phones	AH0	113.0404
113.0404	DCB_se3_ag4_m_02 - phones	S	113.1804
113.0404	DCB_se3_ag4_m_02 - words	city	113.4404
113.1804	DCB_se3_ag4_m_02 - phones	IH1	113.2404
113.2404	DCB_se3_ag4_m_02 - phones	T	113.3004
113.3004	DCB_se3_ag4_m_02 - phones	IY0	113.4404
113.4404	DCB_se3_ag4_m_02 - phones	AH0	113.4804
113.4404	DCB_se3_ag4_m_02 - words	and	113.5104
113.4804	DCB_se3_ag4_m_02 - phones	N	113.5104
113.5104	DCB_se3_ag4_m_02 - phones	B	113.6304
113.5104	DCB_se3_ag4_m_02 - words	be	113.9204
113.6304	DCB_se3_ag4_m_02 - phones	IY0	113.9204
115.3779	DCB_se3_ag4_m_02 - phones	N	115.5079
115.3779	DCB_se3_ag4_m_02 - words	near	115.6779
115.5079	DCB_se3_ag4_m_02 - phones	IH1	115.6379
115.6379	DCB_se3_ag4_m_02 - phones	R	115.6779
115.6779	DCB_se3_ag4_m_02 - phones	DH	115.7179
115.6779	DCB_se3_ag4_m_02 - words	the	115.9179
115.7179	DCB_se3_ag4_m_02 - phones	AH0	115.9179
116.6096	DCB_se3_ag4_m_02 - phones	DH	116.6896
116.6096	DCB_se3_ag4_m_02 - words	the	116.7796
116.6896	DCB_se3_ag4_m_02 - phones	AH0	116.7796
116.7796	DCB_se3_ag4_m_02 - phones	R	116.8896
116.7796	DCB_se3_ag4_m_02 - words	riots	117.2496
116.8896	DCB_se3_ag4_m_02 - phones	AY1	117.0596
117.0596	DCB_se3_ag4_m_02 - phones	AH0	117.0996
117.0996	DCB_se3_ag4_m_02 - phones	T	117.1696
117.1696	DCB_se3_ag4_m_02 - phones	S	117.2496
117.2496	DCB_se3_ag4_m_02 - phones	AH0	117.2796
117.2496	DCB_se3_ag4_m_02 - words	and	117.4096
117.2796	DCB_se3_ag4_m_02 - phones	N	117.3796
117.3796	DCB_se3_ag4_m_02 - phones	D	117.4096
117.7493	DCB_se3_ag4_m_02 - phones	DH	117.8393
117.7493	DCB_se3_ag4_m_02 - words	that	117.9693
117.8393	DCB_se3_ag4_m_02 - phones	AE1	117.8993
117.8993	DCB_se3_ag4_m_02 - phones	T	117.9693
117.9693	DCB_se3_ag4_m_02 - phones	S	118.0693
117.9693	DCB_se3_ag4_m_02 - words	sort	118.1593
118.0693	DCB_se3_ag4_m_02 - phones	AO1	118.0993
118.0993	DCB_se3_ag4_m_02 - phones	R	118.1293
118.1293	DCB_se3_ag4_m_02 - phones	T	118.1593
118.1593	DCB_se3_ag4_m_02 - phones	AH0	118.1893
118.1593	DCB_se3_ag4_m_02 - words	of	118.2493
118.1893	DCB_se3_ag4_m_02 - phones	V	118.2493
118.2493	DCB_se3_ag4_m_02 - phones	TH	118.2793
118.2493	DCB_se3_ag4_m_02 - words	thing	118.3393
118.2793	DCB_se3_ag4_m_02 - phones	IH1	118.3093
118.3093	DCB_se3_ag4_m_02 - phones	NG	118.3393
118.3393	DCB_se3_ag4_m_02 - phones	sp	118.4293
118.4293	DCB_se3_ag4_m_02 - words	i	118.4693
118.4293	DCB_se3_ag4_m_02 - phones	AY1	118.4693
118.4693	DCB_se3_ag4_m_02 - phones	S	118.5893
118.4693	DCB_se3_ag4_m_02 - words	said	118.6493
118.5893	DCB_se3_ag4_m_02 - phones	EH1	118.6193
118.6193	DCB_se3_ag4_m_02 - phones	D	118.6493
118.6493	DCB_se3_ag4_m_02 - phones	W	118.7393
118.6493	DCB_se3_ag4_m_02 - words	well	118.9093
118.7393	DCB_se3_ag4_m_02 - phones	EH1	118.7793
118.7793	DCB_se3_ag4_m_02 - phones	L	118.9093
119.8163	DCB_se3_ag4_m_02 - phones	DH	119.9163
119.8163	DCB_se3_ag4_m_02 - words	that	120.0363
119.9163	DCB_se3_ag4_m_02 - phones	AE1	119.9563
119.9563	DCB_se3_ag4_m_02 - phones	T	120.0363
120.0363	DCB_se3_ag4_m_02 - words	s	120.1663
120.0363	DCB_se3_ag4_m_02 - phones	S	120.1663
120.1663	DCB_se3_ag4_m_02 - phones	N	120.2163
120.1663	DCB_se3_ag4_m_02 - words	not	120.4163
120.2163	DCB_se3_ag4_m_02 - phones	AA1	120.2463
120.2463	DCB_se3_ag4_m_02 - phones	T	120.4163
120.7620	DCB_se3_ag4_m_02 - phones	TH	120.8620
120.7620	DCB_se3_ag4_m_02 - words	thank	121.0520
120.8620	DCB_se3_ag4_m_02 - phones	AE1	120.9320
120.9320	DCB_se3_ag4_m_02 - phones	NG	120.9920
120.9920	DCB_se3_ag4_m_02 - phones	K	121.0520
121.0520	DCB_se3_ag4_m_02 - phones	Y	121.1220
121.0520	DCB_se3_ag4_m_02 - words	you	121.2620
121.1220	DCB_se3_ag4_m_02 - phones	UW1	121.2620
121.2620	DCB_se3_ag4_m_02 - phones	sp	121.4320
121.4320	DCB_se3_ag4_m_02 - phones	B	121.4820
121.4320	DCB_se3_ag4_m_02 - words	but	121.5920
121.4820	DCB_se3_ag4_m_02 - phones	AH1	121.5420
121.5420	DCB_se3_ag4_m_02 - phones	T	121.5920
121.5920	DCB_se3_ag4_m_02 - phones	sp	121.6820
121.6820	DCB_se3_ag4_m_02 - phones	DH	121.7720
121.6820	DCB_se3_ag4_m_02 - words	that	121.8720
121.7720	DCB_se3_ag4_m_02 - phones	AE1	121.8020
121.8020	DCB_se3_ag4_m_02 - phones	T	121.8720
121.8720	DCB_se3_ag4_m_02 - words	s	121.9520
121.8720	DCB_se3_ag4_m_02 - phones	S	121.9520
121.9520	DCB_se3_ag4_m_02 - phones	N	121.9920
121.9520	DCB_se3_ag4_m_02 - words	not	122.0820
121.9920	DCB_se3_ag4_m_02 - phones	AA1	122.0420
122.0420	DCB_se3_ag4_m_02 - phones	T	122.0820
122.0820	DCB_se3_ag4_m_02 - phones	N	122.1420
122.0820	DCB_se3_ag4_m_02 - words	necessary	122.6120
122.1420	DCB_se3_ag4_m_02 - phones	EH1	122.2120
122.2120	DCB_se3_ag4_m_02 - phones	S	122.3220
122.3220	DCB_se3_ag4_m_02 - phones	AH0	122.3620
122.3620	DCB_se3_ag4_m_02 - phones	S	122.4620
122.4620	DCB_se3_ag4_m_02 - phones	EH2	122.5220
122.5220	DCB_se3_ag4_m_02 - phones	R	122.5820
122.5820	DCB_se3_ag4_m_02 - phones	IY0	122.6120
122.6120	DCB_se3_ag4_m_02 - phones	sp	122.7020
123.2538	DCB_se3_ag4_m_02 - phones	DH	123.3438
123.2538	DCB_se3_ag4_m_02 - words	there	123.4238
123.3438	DCB_se3_ag4_m_02 - phones	EH1	123.3738
123.3738	DCB_se3_ag4_m_02 - phones	R	123.4238
123.4238	DCB_se3_ag4_m_02 - phones	W	123.4538
123.4238	DCB_se3_ag4_m_02 - words	were	123.5238
123.4538	DCB_se3_ag4_m_02 - phones	ER0	123.5238
123.5238	DCB_se3_ag4_m_02 - phones	OW1	123.5938
123.5238	DCB_se3_ag4_m_02 - words	only	123.9938
123.5938	DCB_se3_ag4_m_02 - phones	N	123.6838
123.6838	DCB_se3_ag4_m_02 - phones	L	123.7738
123.7738	DCB_se3_ag4_m_02 - phones	IY0	123.9938
126.4222	DCB_se3_ag4_m_02 - phones	AY1	126.4622
126.4222	DCB_se3_ag4_m_02 - words	i	126.4622
126.4622	DCB_se3_ag4_m_02 - phones	sp	126.4922
126.4922	DCB_se3_ag4_m_02 - phones	TH	126.5322
126.4922	DCB_se3_ag4_m_02 - words	think	126.6922
126.5322	DCB_se3_ag4_m_02 - phones	IH1	126.5722
126.5722	DCB_se3_ag4_m_02 - phones	NG	126.6622
126.6622	DCB_se3_ag4_m_02 - phones	K	126.6922
126.6922	DCB_se3_ag4_m_02 - phones	T	126.8322
126.6922	DCB_se3_ag4_m_02 - words	two	126.9022
126.8322	DCB_se3_ag4_m_02 - phones	UW1	126.9022
126.9022	DCB_se3_ag4_m_02 - phones	S	126.9922
126.9022	DCB_se3_ag4_m_02 - words	students	127.3322
126.9922	DCB_se3_ag4_m_02 - phones	T	127.0522
127.0522	DCB_se3_ag4_m_02 - phones	UW1	127.1422
127.1422	DCB_se3_ag4_m_02 - phones	D	127.1722
127.1722	DCB_se3_ag4_m_02 - phones	AH0	127.2122
127.2122	DCB_se3_ag4_m_02 - phones	N	127.2422
127.2422	DCB_se3_ag4_m_02 - phones	T	127.2822
127.2822	DCB_se3_ag4_m_02 - phones	S	127.3322
127.3322	DCB_se3_ag4_m_02 - phones	HH	127.3822
127.3322	DCB_se3_ag4_m_02 - words	who	127.4322
127.3822	DCB_se3_ag4_m_02 - phones	UW1	127.4322
127.4322	DCB_se3_ag4_m_02 - phones	L	127.5322
127.4322	DCB_se3_ag4_m_02 - words	lived	127.9122
127.5322	DCB_se3_ag4_m_02 - phones	IH1	127.6322
127.6322	DCB_se3_ag4_m_02 - phones	V	127.7422
127.7422	DCB_se3_ag4_m_02 - phones	D	127.9122
127.9122	DCB_se3_ag4_m_02 - phones	sp	129.0265
129.0265	DCB_se3_ag4_m_02 - phones	EH1	129.0865
129.0265	DCB_se3_ag4_m_02 - words	anywhere	129.3565
129.0865	DCB_se3_ag4_m_02 - phones	N	129.1165
129.1165	DCB_se3_ag4_m_02 - phones	IY0	129.1765
129.1765	DCB_se3_ag4_m_02 - phones	W	129.2765
129.2765	DCB_se3_ag4_m_02 - phones	EH2	129.3165
129.3165	DCB_se3_ag4_m_02 - phones	R	129.3565
129.3565	DCB_se3_ag4_m_02 - phones	N	129.4465
129.3565	DCB_se3_ag4_m_02 - words	near	129.6765
129.4465	DCB_se3_ag4_m_02 - phones	IH1	129.5865
129.5865	DCB_se3_ag4_m_02 - phones	R	129.6765
129.6765	DCB_se3_ag4_m_02 - phones	W	129.7465
129.6765	DCB_se3_ag4_m_02 - words	where	129.8665
129.7465	DCB_se3_ag4_m_02 - phones	EH1	129.8265
129.8265	DCB_se3_ag4_m_02 - phones	R	129.8665
129.8665	DCB_se3_ag4_m_02 - phones	DH	129.9565
129.8665	DCB_se3_ag4_m_02 - words	the	129.9865
129.9565	DCB_se3_ag4_m_02 - phones	AH1	129.9865
129.9865	DCB_se3_ag4_m_02 - phones	sp	130.1365
130.1365	DCB_se3_ag4_m_02 - phones	DH	130.2165
130.1365	DCB_se3_ag4_m_02 - words	the	130.2865
130.2165	DCB_se3_ag4_m_02 - phones	AH0	130.2865
130.2865	DCB_se3_ag4_m_02 - phones	sp	130.3765
130.7262	DCB_se3_ag4_m_02 - phones	DH	130.8062
130.7262	DCB_se3_ag4_m_02 - words	the	130.8662
130.8062	DCB_se3_ag4_m_02 - phones	AH0	130.8662
130.8662	DCB_se3_ag4_m_02 - phones	R	130.9762
130.8662	DCB_se3_ag4_m_02 - words	rioting	131.2462
130.9762	DCB_se3_ag4_m_02 - phones	AY1	131.0862
131.0862	DCB_se3_ag4_m_02 - phones	AH0	131.1162
131.1162	DCB_se3_ag4_m_02 - phones	T	131.1462
131.1462	DCB_se3_ag4_m_02 - phones	IH0	131.1962
131.1962	DCB_se3_ag4_m_02 - phones	NG	131.2462
131.2462	DCB_se3_ag4_m_02 - phones	W	131.2962
131.2462	DCB_se3_ag4_m_02 - words	was	131.3862
131.2962	DCB_se3_ag4_m_02 - phones	AH0	131.3262
131.3262	DCB_se3_ag4_m_02 - phones	Z	131.3862
131.3862	DCB_se3_ag4_m_02 - phones	T	131.4462
131.3862	DCB_se3_ag4_m_02 - words	taking	131.6562
131.4462	DCB_se3_ag4_m_02 - phones	EY1	131.5362
131.5362	DCB_se3_ag4_m_02 - phones	K	131.5862
131.5862	DCB_se3_ag4_m_02 - phones	IH0	131.6162
131.6162	DCB_se3_ag4_m_02 - phones	NG	131.6562
131.6562	DCB_se3_ag4_m_02 - phones	P	131.7462
131.6562	DCB_se3_ag4_m_02 - words	place	132.0962
131.7462	DCB_se3_ag4_m_02 - phones	L	131.8162
131.8162	DCB_se3_ag4_m_02 - phones	EY1	131.9262
131.9262	DCB_se3_ag4_m_02 - phones	S	132.0962
132.0962	DCB_se3_ag4_m_02 - phones	sp	132.1262
132.1262	DCB_se3_ag4_m_02 - phones	M	132.2162
132.1262	DCB_se3_ag4_m_02 - words	most	132.3762
132.2162	DCB_se3_ag4_m_02 - phones	OW1	132.2662
132.2662	DCB_se3_ag4_m_02 - phones	S	132.3762
132.3762	DCB_se3_ag4_m_02 - phones	AH0	132.4062
132.3762	DCB_se3_ag4_m_02 - words	of	132.4662
132.4062	DCB_se3_ag4_m_02 - phones	V	132.4662
132.4662	DCB_se3_ag4_m_02 - phones	AH1	132.5162
132.4662	DCB_se3_ag4_m_02 - words	us	132.6362
132.5162	DCB_se3_ag4_m_02 - phones	S	132.6362
132.6362	DCB_se3_ag4_m_02 - phones	L	132.6862
132.6362	DCB_se3_ag4_m_02 - words	lived	132.9462
132.6862	DCB_se3_ag4_m_02 - phones	IH1	132.7662
132.7662	DCB_se3_ag4_m_02 - phones	V	132.8362
132.8362	DCB_se3_ag4_m_02 - phones	D	132.9462
132.9462	DCB_se3_ag4_m_02 - phones	sp	133.4308
133.4308	DCB_se3_ag4_m_02 - phones	T	133.5208
133.4308	DCB_se3_ag4_m_02 - words	towards	133.6508
133.5208	DCB_se3_ag4_m_02 - phones	AO1	133.5608
133.5608	DCB_se3_ag4_m_02 - phones	R	133.5908
133.5908	DCB_se3_ag4_m_02 - phones	D	133.6208
133.6208	DCB_se3_ag4_m_02 - phones	Z	133.6508
133.6508	DCB_se3_ag4_m_02 - phones	DH	133.6808
133.6508	DCB_se3_ag4_m_02 - words	the	133.7208
133.6808	DCB_se3_ag4_m_02 - phones	AH1	133.7208
133.7208	DCB_se3_ag4_m_02 - phones	AW1	133.8708
133.7208	DCB_se3_ag4_m_02 - words	outer	133.9808
133.8708	DCB_se3_ag4_m_02 - phones	T	133.9108
133.9108	DCB_se3_ag4_m_02 - phones	ER0	133.9808
133.9808	DCB_se3_ag4_m_02 - phones	EH1	134.1308
133.9808	DCB_se3_ag4_m_02 - words	edge	134.2108
134.1308	DCB_se3_ag4_m_02 - phones	JH	134.2108
134.2108	DCB_se3_ag4_m_02 - phones	AH0	134.2408
134.2108	DCB_se3_ag4_m_02 - words	of	134.2708
134.2408	DCB_se3_ag4_m_02 - phones	V	134.2708
134.2708	DCB_se3_ag4_m_02 - phones	DH	134.3008
134.2708	DCB_se3_ag4_m_02 - words	the	134.3708
134.3008	DCB_se3_ag4_m_02 - phones	AH0	134.3708
134.3708	DCB_se3_ag4_m_02 - phones	S	134.5008
134.3708	DCB_se3_ag4_m_02 - words	city	134.7808
134.5008	DCB_se3_ag4_m_02 - phones	IH1	134.5608
134.5608	DCB_se3_ag4_m_02 - phones	T	134.6308
134.6308	DCB_se3_ag4_m_02 - phones	IY0	134.7808
135.0273	DCB_se3_ag4_m_02 - phones	sil	135.0573
135.0573	DCB_se3_ag4_m_02 - phones	AH0	135.0873
135.0573	DCB_se3_ag4_m_02 - words	and	135.1173
135.0873	DCB_se3_ag4_m_02 - phones	N	135.1173
135.1173	DCB_se3_ag4_m_02 - phones	M	135.1673
135.1173	DCB_se3_ag4_m_02 - words	most	135.3473
135.1673	DCB_se3_ag4_m_02 - phones	OW1	135.2373
135.2373	DCB_se3_ag4_m_02 - phones	S	135.3473
135.3473	DCB_se3_ag4_m_02 - phones	AH0	135.3873
135.3473	DCB_se3_ag4_m_02 - words	of	135.4273
135.3873	DCB_se3_ag4_m_02 - phones	V	135.4273
135.4273	DCB_se3_ag4_m_02 - phones	AH1	135.4873
135.4273	DCB_se3_ag4_m_02 - words	us	135.5873
135.4873	DCB_se3_ag4_m_02 - phones	S	135.5873
135.5873	DCB_se3_ag4_m_02 - phones	L	135.6273
135.5873	DCB_se3_ag4_m_02 - words	lived	135.7573
135.6273	DCB_se3_ag4_m_02 - phones	IH1	135.6973
135.6973	DCB_se3_ag4_m_02 - phones	V	135.7273
135.7273	DCB_se3_ag4_m_02 - phones	D	135.7573
135.7573	DCB_se3_ag4_m_02 - phones	F	135.8673
135.7573	DCB_se3_ag4_m_02 - words	fairly	136.0273
135.8673	DCB_se3_ag4_m_02 - phones	EH1	135.8973
135.8973	DCB_se3_ag4_m_02 - phones	R	135.9273
135.9273	DCB_se3_ag4_m_02 - phones	L	135.9873
135.9873	DCB_se3_ag4_m_02 - phones	IY0	136.0273
136.0273	DCB_se3_ag4_m_02 - phones	K	136.1073
136.0273	DCB_se3_ag4_m_02 - words	close	136.2473
136.1073	DCB_se3_ag4_m_02 - phones	L	136.1473
136.1473	DCB_se3_ag4_m_02 - phones	OW1	136.1973
136.1973	DCB_se3_ag4_m_02 - phones	S	136.2473
136.2473	DCB_se3_ag4_m_02 - phones	T	136.3273
136.2473	DCB_se3_ag4_m_02 - words	together	136.6673
136.3273	DCB_se3_ag4_m_02 - phones	AH0	136.3573
136.3573	DCB_se3_ag4_m_02 - phones	G	136.4173
136.4173	DCB_se3_ag4_m_02 - phones	EH1	136.5373
136.5373	DCB_se3_ag4_m_02 - phones	DH	136.5673
136.5673	DCB_se3_ag4_m_02 - phones	ER0	136.6673
137.2571	DCB_se3_ag4_m_02 - phones	sil	137.3071
137.3071	DCB_se3_ag4_m_02 - phones	S	137.4871
137.3071	DCB_se3_ag4_m_02 - words	so	138.0471
137.4871	DCB_se3_ag4_m_02 - phones	OW1	138.0471
138.0471	DCB_se3_ag4_m_02 - phones	sp	138.1071
138.4576	DCB_se3_ag4_m_02 - words	i	138.8476
138.4576	DCB_se3_ag4_m_02 - phones	AY1	138.8476
138.8476	DCB_se3_ag4_m_02 - phones	sp	139.5553
139.5553	DCB_se3_ag4_m_02 - phones	JH	139.6053
139.5553	DCB_se3_ag4_m_02 - words	just	139.8053
139.6053	DCB_se3_ag4_m_02 - phones	IH0	139.6953
139.6953	DCB_se3_ag4_m_02 - phones	S	139.7753
139.7753	DCB_se3_ag4_m_02 - phones	T	139.8053
139.8053	DCB_se3_ag4_m_02 - phones	T	139.8653
139.8053	DCB_se3_ag4_m_02 - words	told	140.0053
139.8653	DCB_se3_ag4_m_02 - phones	OW1	139.9453
139.9453	DCB_se3_ag4_m_02 - phones	L	139.9753
139.9753	DCB_se3_ag4_m_02 - phones	D	140.0053
140.0053	DCB_se3_ag4_m_02 - phones	AH0	140.0553
140.0053	DCB_se3_ag4_m_02 - words	'em	140.1453
140.0553	DCB_se3_ag4_m_02 - phones	M	140.1453
140.1453	DCB_se3_ag4_m_02 - words	i	140.2253
140.1453	DCB_se3_ag4_m_02 - phones	AY1	140.2253
140.2253	DCB_se3_ag4_m_02 - phones	S	140.3353
140.2253	DCB_se3_ag4_m_02 - words	said	140.4453
140.3353	DCB_se3_ag4_m_02 - phones	EH1	140.3653
140.3653	DCB_se3_ag4_m_02 - phones	D	140.4453
140.4453	DCB_se3_ag4_m_02 - words	i	140.6153
140.4453	DCB_se3_ag4_m_02 - phones	AY1	140.6153
140.6153	DCB_se3_ag4_m_02 - phones	sp	140.6453
140.6453	DCB_se3_ag4_m_02 - phones	AY1	140.8153
140.6453	DCB_se3_ag4_m_02 - words	i	140.8153
140.8153	DCB_se3_ag4_m_02 - phones	K	140.8753
140.8153	DCB_se3_ag4_m_02 - words	can	140.9653
140.8753	DCB_se3_ag4_m_02 - phones	AH0	140.9153
140.9153	DCB_se3_ag4_m_02 - phones	N	140.9653
140.9653	DCB_se3_ag4_m_02 - phones	T	141.0253
140.9653	DCB_se3_ag4_m_02 - words	take	141.1353
141.0253	DCB_se3_ag4_m_02 - phones	EY1	141.0953
141.0953	DCB_se3_ag4_m_02 - phones	K	141.1353
141.1353	DCB_se3_ag4_m_02 - phones	EH1	141.1853
141.1353	DCB_se3_ag4_m_02 - words	everybody	141.5653
141.1853	DCB_se3_ag4_m_02 - phones	V	141.2353
141.2353	DCB_se3_ag4_m_02 - phones	R	141.2853
141.2853	DCB_se3_ag4_m_02 - phones	IY0	141.3253
141.3253	DCB_se3_ag4_m_02 - phones	B	141.3953
141.3953	DCB_se3_ag4_m_02 - phones	AA2	141.4353
141.4353	DCB_se3_ag4_m_02 - phones	D	141.4953
141.4953	DCB_se3_ag4_m_02 - phones	IY0	141.5653
141.5653	DCB_se3_ag4_m_02 - phones	HH	141.7053
141.5653	DCB_se3_ag4_m_02 - words	home	141.7853
141.7053	DCB_se3_ag4_m_02 - phones	OW1	141.7453
141.7453	DCB_se3_ag4_m_02 - phones	M	141.7853
141.7853	DCB_se3_ag4_m_02 - phones	sp	141.8753
142.0820	DCB_se3_ag4_m_02 - phones	AY1	142.3620
142.0820	DCB_se3_ag4_m_02 - words	i	142.3620
142.3620	DCB_se3_ag4_m_02 - phones	sp	142.4620
142.4620	DCB_se3_ag4_m_02 - phones	DH	142.5120
142.4620	DCB_se3_ag4_m_02 - words	that	142.6520
142.5120	DCB_se3_ag4_m_02 - phones	AH0	142.5820
142.5820	DCB_se3_ag4_m_02 - phones	T	142.6520
142.6520	DCB_se3_ag4_m_02 - words	s	142.6820
142.6520	DCB_se3_ag4_m_02 - phones	S	142.6820
142.6820	DCB_se3_ag4_m_02 - phones	F	142.8020
142.6820	DCB_se3_ag4_m_02 - words	fine	142.9220
142.8020	DCB_se3_ag4_m_02 - phones	AY1	142.8920
142.8920	DCB_se3_ag4_m_02 - phones	N	142.9220
142.9220	DCB_se3_ag4_m_02 - phones	AY1	143.0020
142.9220	DCB_se3_ag4_m_02 - words	i	143.0020
143.0020	DCB_se3_ag4_m_02 - phones	W	143.0520
143.0020	DCB_se3_ag4_m_02 - words	was	143.1120
143.0520	DCB_se3_ag4_m_02 - phones	AH0	143.0820
143.0820	DCB_se3_ag4_m_02 - phones	Z	143.1120
143.1120	DCB_se3_ag4_m_02 - phones	D	143.1820
143.1120	DCB_se3_ag4_m_02 - words	driving	143.4820
143.1820	DCB_se3_ag4_m_02 - phones	R	143.2420
143.2420	DCB_se3_ag4_m_02 - phones	AY1	143.3420
143.3420	DCB_se3_ag4_m_02 - phones	V	143.4020
143.4020	DCB_se3_ag4_m_02 - phones	IH0	143.4420
143.4420	DCB_se3_ag4_m_02 - phones	NG	143.4820
143.4820	DCB_se3_ag4_m_02 - phones	AE1	143.5120
143.4820	DCB_se3_ag4_m_02 - words	at	143.5720
143.5120	DCB_se3_ag4_m_02 - phones	T	143.5720
143.5720	DCB_se3_ag4_m_02 - phones	DH	143.6120
143.5720	DCB_se3_ag4_m_02 - words	the	143.6620
143.6120	DCB_se3_ag4_m_02 - phones	AH0	143.6620
143.6620	DCB_se3_ag4_m_02 - phones	T	143.7620
143.6620	DCB_se3_ag4_m_02 - words	time	143.9920
143.7620	DCB_se3_ag4_m_02 - phones	AY1	143.8920
143.8920	DCB_se3_ag4_m_02 - phones	M	143.9920
144.4110	DCB_se3_ag4_m_02 - phones	sil	144.4410
144.4410	DCB_se3_ag4_m_02 - phones	S	144.5610
144.4410	DCB_se3_ag4_m_02 - words	so	145.0710
144.5610	DCB_se3_ag4_m_02 - phones	OW1	145.0710
145.0710	DCB_se3_ag4_m_02 - words	i	145.1610
145.0710	DCB_se3_ag4_m_02 - phones	AY1	145.1610
145.1610	DCB_se3_ag4_m_02 - phones	P	145.3610
145.1610	DCB_se3_ag4_m_02 - words	piled	145.5310
145.3610	DCB_se3_ag4_m_02 - phones	AY1	145.4510
145.4510	DCB_se3_ag4_m_02 - phones	L	145.4910
145.4910	DCB_se3_ag4_m_02 - phones	D	145.5310
145.5310	DCB_se3_ag4_m_02 - phones	EH1	145.5610
145.5310	DCB_se3_ag4_m_02 - words	everybody	145.9410
145.5610	DCB_se3_ag4_m_02 - phones	V	145.6310
145.6310	DCB_se3_ag4_m_02 - phones	R	145.6710
145.6710	DCB_se3_ag4_m_02 - phones	IY0	145.7210
145.7210	DCB_se3_ag4_m_02 - phones	B	145.7710
145.7710	DCB_se3_ag4_m_02 - phones	AA2	145.8210
145.8210	DCB_se3_ag4_m_02 - phones	D	145.8910
145.8910	DCB_se3_ag4_m_02 - phones	IY0	145.9410
145.9410	DCB_se3_ag4_m_02 - phones	IH0	145.9710
145.9410	DCB_se3_ag4_m_02 - words	in	146.0110
145.9710	DCB_se3_ag4_m_02 - phones	N	146.0110
146.0110	DCB_se3_ag4_m_02 - phones	M	146.0710
146.0110	DCB_se3_ag4_m_02 - words	my	146.1610
146.0710	DCB_se3_ag4_m_02 - phones	AY1	146.1610
146.1610	DCB_se3_ag4_m_02 - phones	K	146.2710
146.1610	DCB_se3_ag4_m_02 - words	car	146.4910
146.2710	DCB_se3_ag4_m_02 - phones	AA1	146.4110
146.4110	DCB_se3_ag4_m_02 - phones	R	146.4910
146.8503	DCB_se3_ag4_m_02 - phones	sil	146.9103
146.9103	DCB_se3_ag4_m_02 - phones	AE1	147.4003
146.9103	DCB_se3_ag4_m_02 - words	and	147.6103
147.4003	DCB_se3_ag4_m_02 - phones	N	147.5503
147.5503	DCB_se3_ag4_m_02 - phones	D	147.6103
147.6103	DCB_se3_ag4_m_02 - phones	AH1	147.8903
147.6103	DCB_se3_ag4_m_02 - words	um	147.9403
147.8903	DCB_se3_ag4_m_02 - phones	M	147.9403
148.2378	DCB_se3_ag4_m_02 - phones	HH	148.3378
148.2378	DCB_se3_ag4_m_02 - words	one	148.5178
148.3378	DCB_se3_ag4_m_02 - phones	W	148.3778
148.3778	DCB_se3_ag4_m_02 - phones	AH1	148.4478
148.4478	DCB_se3_ag4_m_02 - phones	N	148.5178
148.5178	DCB_se3_ag4_m_02 - phones	Y	148.5778
148.5178	DCB_se3_ag4_m_02 - words	young	148.6778
148.5778	DCB_se3_ag4_m_02 - phones	AH1	148.6178
148.6178	DCB_se3_ag4_m_02 - phones	NG	148.6778
148.6778	DCB_se3_ag4_m_02 - phones	L	148.7678
148.6778	DCB_se3_ag4_m_02 - words	lady	148.9078
148.7678	DCB_se3_ag4_m_02 - phones	EY1	148.8078
148.8078	DCB_se3_ag4_m_02 - phones	D	148.8378
148.8378	DCB_se3_ag4_m_02 - phones	IY0	148.9078
148.9078	DCB_se3_ag4_m_02 - phones	W	148.9678
148.9078	DCB_se3_ag4_m_02 - words	one	149.0578
148.9678	DCB_se3_ag4_m_02 - phones	AH1	149.0078
149.0078	DCB_se3_ag4_m_02 - phones	N	149.0578
149.0578	DCB_se3_ag4_m_02 - phones	S	149.1478
149.0578	DCB_se3_ag4_m_02 - words	student	149.4678
149.1478	DCB_se3_ag4_m_02 - phones	T	149.1978
149.1978	DCB_se3_ag4_m_02 - phones	UW1	149.3178
149.3178	DCB_se3_ag4_m_02 - phones	D	149.3478
149.3478	DCB_se3_ag4_m_02 - phones	AH0	149.3878
149.3878	DCB_se3_ag4_m_02 - phones	N	149.4178
149.4178	DCB_se3_ag4_m_02 - phones	T	149.4678
149.4678	DCB_se3_ag4_m_02 - phones	F	149.5378
149.4678	DCB_se3_ag4_m_02 - words	female	149.7478
149.5378	DCB_se3_ag4_m_02 - phones	IY1	149.5978
149.5978	DCB_se3_ag4_m_02 - phones	M	149.6578
149.6578	DCB_se3_ag4_m_02 - phones	EY2	149.6878
149.6878	DCB_se3_ag4_m_02 - phones	L	149.7478
149.7478	DCB_se3_ag4_m_02 - phones	S	149.8078
149.7478	DCB_se3_ag4_m_02 - words	student	150.0378
149.8078	DCB_se3_ag4_m_02 - phones	T	149.8678
149.8678	DCB_se3_ag4_m_02 - phones	UW1	149.9178
149.9178	DCB_se3_ag4_m_02 - phones	D	149.9478
149.9478	DCB_se3_ag4_m_02 - phones	AH0	149.9778
149.9778	DCB_se3_ag4_m_02 - phones	N	150.0078
150.0078	DCB_se3_ag4_m_02 - phones	T	150.0378
150.0378	DCB_se3_ag4_m_02 - phones	HH	150.0678
150.0378	DCB_se3_ag4_m_02 - words	who	150.1578
150.0678	DCB_se3_ag4_m_02 - phones	UW1	150.1578
150.1578	DCB_se3_ag4_m_02 - phones	L	150.2078
150.1578	DCB_se3_ag4_m_02 - words	lived	150.3478
150.2078	DCB_se3_ag4_m_02 - phones	IH1	150.2878
150.2878	DCB_se3_ag4_m_02 - phones	V	150.3178
150.3178	DCB_se3_ag4_m_02 - phones	D	150.3478
150.6770	DCB_se3_ag4_m_02 - phones	sil	150.7070
150.7070	DCB_se3_ag4_m_02 - phones	S	150.8370
150.7070	DCB_se3_ag4_m_02 - words	sort	151.0270
150.8370	DCB_se3_ag4_m_02 - phones	AO1	150.8870
150.8870	DCB_se3_ag4_m_02 - phones	R	150.9970
150.9970	DCB_se3_ag4_m_02 - phones	T	151.0270
151.0270	DCB_se3_ag4_m_02 - phones	AH0	151.0570
151.0270	DCB_se3_ag4_m_02 - words	of	151.0870
151.0570	DCB_se3_ag4_m_02 - phones	V	151.0870
151.0870	DCB_se3_ag4_m_02 - phones	K	151.2170
151.0870	DCB_se3_ag4_m_02 - words	close	151.4570
151.2170	DCB_se3_ag4_m_02 - phones	L	151.2470
151.2470	DCB_se3_ag4_m_02 - phones	OW1	151.3270
151.3270	DCB_se3_ag4_m_02 - phones	Z	151.4570
151.4570	DCB_se3_ag4_m_02 - phones	T	151.5270
151.4570	DCB_se3_ag4_m_02 - words	to	151.5570
151.5270	DCB_se3_ag4_m_02 - phones	UW1	151.5570
151.5570	DCB_se3_ag4_m_02 - phones	DH	151.5970
151.5570	DCB_se3_ag4_m_02 - words	the	151.6770
151.5970	DCB_se3_ag4_m_02 - phones	IY0	151.6770
151.6770	DCB_se3_ag4_m_02 - phones	EH1	151.7770
151.6770	DCB_se3_ag4_m_02 - words	area	151.9870
151.7770	DCB_se3_ag4_m_02 - phones	R	151.8570
151.8570	DCB_se3_ag4_m_02 - phones	IY0	151.9170
151.9170	DCB_se3_ag4_m_02 - phones	AH0	151.9870
151.9870	DCB_se3_ag4_m_02 - phones	sp	152.0770
152.3264	DCB_se3_ag4_m_02 - phones	SH	152.5064
152.3264	DCB_se3_ag4_m_02 - words	she	152.5564
152.5064	DCB_se3_ag4_m_02 - phones	IY1	152.5564
152.5564	DCB_se3_ag4_m_02 - phones	W	152.5964
152.5564	DCB_se3_ag4_m_02 - words	went	152.6964
152.5964	DCB_se3_ag4_m_02 - phones	EH1	152.6364
152.6364	DCB_se3_ag4_m_02 - phones	N	152.6664
152.6664	DCB_se3_ag4_m_02 - phones	T	152.6964
152.6964	DCB_se3_ag4_m_02 - phones	HH	152.7664
152.6964	DCB_se3_ag4_m_02 - words	home	152.9864
152.7664	DCB_se3_ag4_m_02 - phones	OW1	152.9264
152.9264	DCB_se3_ag4_m_02 - phones	M	152.9864
152.9864	DCB_se3_ag4_m_02 - phones	W	153.0464
152.9864	DCB_se3_ag4_m_02 - words	with	153.2064
153.0464	DCB_se3_ag4_m_02 - phones	IH0	153.0964
153.0964	DCB_se3_ag4_m_02 - phones	TH	153.2064
153.2064	DCB_se3_ag4_m_02 - phones	AH0	153.2664
153.2064	DCB_se3_ag4_m_02 - words	an	153.3764
153.2664	DCB_se3_ag4_m_02 - phones	N	153.3764
153.3764	DCB_se3_ag4_m_02 - phones	sp	153.5064
153.5064	DCB_se3_ag4_m_02 - phones	AH0	153.6164
153.5064	DCB_se3_ag4_m_02 - words	another	153.9164
153.6164	DCB_se3_ag4_m_02 - phones	N	153.7164
153.7164	DCB_se3_ag4_m_02 - phones	AH1	153.7764
153.7764	DCB_se3_ag4_m_02 - phones	DH	153.8364
153.8364	DCB_se3_ag4_m_02 - phones	ER0	153.9164
153.9164	DCB_se3_ag4_m_02 - phones	W	153.9864
153.9164	DCB_se3_ag4_m_02 - words	one	154.0564
153.9864	DCB_se3_ag4_m_02 - phones	AH1	154.0264
154.0264	DCB_se3_ag4_m_02 - phones	N	154.0564
154.0564	DCB_se3_ag4_m_02 - phones	AH1	154.1064
154.0564	DCB_se3_ag4_m_02 - words	of	154.1564
154.1064	DCB_se3_ag4_m_02 - phones	V	154.1564
154.1564	DCB_se3_ag4_m_02 - phones	DH	154.1864
154.1564	DCB_se3_ag4_m_02 - words	the	154.2464
154.1864	DCB_se3_ag4_m_02 - phones	AH0	154.2464
154.2464	DCB_se3_ag4_m_02 - phones	B	154.3164
154.2464	DCB_se3_ag4_m_02 - words	black	154.4464
154.3164	DCB_se3_ag4_m_02 - phones	L	154.3564
154.3564	DCB_se3_ag4_m_02 - phones	AE1	154.4164
154.4164	DCB_se3_ag4_m_02 - phones	K	154.4464
154.4464	DCB_se3_ag4_m_02 - phones	F	154.5564
154.4464	DCB_se3_ag4_m_02 - words	female	154.7964
154.5564	DCB_se3_ag4_m_02 - phones	IY1	154.6064
154.6064	DCB_se3_ag4_m_02 - phones	M	154.6864
154.6864	DCB_se3_ag4_m_02 - phones	EY2	154.7164
154.7164	DCB_se3_ag4_m_02 - phones	L	154.7964
154.7964	DCB_se3_ag4_m_02 - phones	S	154.8564
154.7964	DCB_se3_ag4_m_02 - words	students	155.2464
154.8564	DCB_se3_ag4_m_02 - phones	T	154.9264
154.9264	DCB_se3_ag4_m_02 - phones	UW1	155.0164
155.0164	DCB_se3_ag4_m_02 - phones	D	155.0464
155.0464	DCB_se3_ag4_m_02 - phones	AH0	155.0964
155.0964	DCB_se3_ag4_m_02 - phones	N	155.1364
155.1364	DCB_se3_ag4_m_02 - phones	T	155.1764
155.1764	DCB_se3_ag4_m_02 - phones	S	155.2464
155.5898	DCB_se3_ag4_m_02 - phones	sil	155.6398
155.6398	DCB_se3_ag4_m_02 - phones	AE1	156.0998
155.6398	DCB_se3_ag4_m_02 - words	and	156.3398
156.0998	DCB_se3_ag4_m_02 - phones	N	156.2498
156.2498	DCB_se3_ag4_m_02 - phones	D	156.3398
156.3398	DCB_se3_ag4_m_02 - phones	AH1	156.5598
156.3398	DCB_se3_ag4_m_02 - words	um	156.8198
156.5598	DCB_se3_ag4_m_02 - phones	M	156.8198
156.9814	DCB_se3_ag4_m_02 - words	i	157.1414
156.9814	DCB_se3_ag4_m_02 - phones	AY1	157.1414
157.1414	DCB_se3_ag4_m_02 - phones	W	157.1814
157.1414	DCB_se3_ag4_m_02 - words	was	157.2614
157.1814	DCB_se3_ag4_m_02 - phones	AH0	157.2114
157.2114	DCB_se3_ag4_m_02 - phones	Z	157.2614
157.2614	DCB_se3_ag4_m_02 - phones	EY1	157.3114
157.2614	DCB_se3_ag4_m_02 - words	able	157.4414
157.3114	DCB_se3_ag4_m_02 - phones	B	157.3714
157.3714	DCB_se3_ag4_m_02 - phones	AH0	157.4014
157.4014	DCB_se3_ag4_m_02 - phones	L	157.4414
157.4414	DCB_se3_ag4_m_02 - phones	T	157.5114
157.4414	DCB_se3_ag4_m_02 - words	to	157.6014
157.5114	DCB_se3_ag4_m_02 - phones	AH0	157.6014
157.6014	DCB_se3_ag4_m_02 - phones	sp	157.6314
157.6314	DCB_se3_ag4_m_02 - phones	D	157.6614
157.6314	DCB_se3_ag4_m_02 - words	drop	157.7514
157.6614	DCB_se3_ag4_m_02 - phones	R	157.6914
157.6914	DCB_se3_ag4_m_02 - phones	AO1	157.7214
157.7214	DCB_se3_ag4_m_02 - phones	P	157.7514
157.7514	DCB_se3_ag4_m_02 - phones	EH1	157.7814
157.7514	DCB_se3_ag4_m_02 - words	everybody	158.0214
157.7814	DCB_se3_ag4_m_02 - phones	V	157.8414
157.8414	DCB_se3_ag4_m_02 - phones	R	157.8714
157.8714	DCB_se3_ag4_m_02 - phones	IY0	157.9014
157.9014	DCB_se3_ag4_m_02 - phones	B	157.9314
157.9314	DCB_se3_ag4_m_02 - phones	AA2	157.9614
157.9614	DCB_se3_ag4_m_02 - phones	D	157.9914
157.9914	DCB_se3_ag4_m_02 - phones	IY0	158.0214
158.0214	DCB_se3_ag4_m_02 - phones	EH1	158.0714
158.0214	DCB_se3_ag4_m_02 - words	else	158.2514
158.0714	DCB_se3_ag4_m_02 - phones	L	158.1314
158.1314	DCB_se3_ag4_m_02 - phones	S	158.2514
158.2514	DCB_se3_ag4_m_02 - phones	AO1	158.3214
158.2514	DCB_se3_ag4_m_02 - words	off	158.5714
158.3214	DCB_se3_ag4_m_02 - phones	F	158.5714
158.5714	DCB_se3_ag4_m_02 - phones	sp	158.6014
158.6014	DCB_se3_ag4_m_02 - phones	AH0	158.7214
158.6014	DCB_se3_ag4_m_02 - words	and	158.8714
158.7214	DCB_se3_ag4_m_02 - phones	N	158.7814
158.7814	DCB_se3_ag4_m_02 - phones	D	158.8714
159.1334	DCB_se3_ag4_m_02 - phones	W	159.2634
159.1334	DCB_se3_ag4_m_02 - words	we	159.2934
159.2634	DCB_se3_ag4_m_02 - phones	IY1	159.2934
159.2934	DCB_se3_ag4_m_02 - phones	AO1	159.4034
159.2934	DCB_se3_ag4_m_02 - words	all	159.4734
159.4034	DCB_se3_ag4_m_02 - phones	L	159.4734
159.4734	DCB_se3_ag4_m_02 - phones	W	159.5234
159.4734	DCB_se3_ag4_m_02 - words	went	159.6134
159.5234	DCB_se3_ag4_m_02 - phones	EH1	159.5534
159.5534	DCB_se3_ag4_m_02 - phones	N	159.5834
159.5834	DCB_se3_ag4_m_02 - phones	T	159.6134
159.6134	DCB_se3_ag4_m_02 - phones	HH	159.7334
159.6134	DCB_se3_ag4_m_02 - words	home	159.9334
159.7334	DCB_se3_ag4_m_02 - phones	OW1	159.8734
159.8734	DCB_se3_ag4_m_02 - phones	M	159.9334
159.9334	DCB_se3_ag4_m_02 - phones	G	160.0134
159.9334	DCB_se3_ag4_m_02 - words	got	160.0734
160.0134	DCB_se3_ag4_m_02 - phones	AA1	160.0434
160.0434	DCB_se3_ag4_m_02 - phones	T	160.0734
160.0734	DCB_se3_ag4_m_02 - phones	HH	160.1334
160.0734	DCB_se3_ag4_m_02 - words	home	160.2834
160.1334	DCB_se3_ag4_m_02 - phones	OW1	160.2134
[truncated: 2,505 more rows]
