# Supplementary material for: Considering Performance in the Automated and Manual Coding of Sociolinguistic Variables: Lessons From Variable (ING)
Source: Front Artif Intell. 2021 Apr 29;4:648543. doi: 10.3389/frai.2021.648543 (PMC8117961; doi:10.3389/frai.2021.648543)
Supplement: Supplementary file 4 [file Data_Sheet_4.ZIP › CORAAL_Aligned_as_Tables/DCA_se1_ag3_f_01_1_txout.txt]

tmin	tier	text	tmax
0.4482	DCA_int_03 - phones	W	0.4982
0.4482	DCA_int_03 - words	what	0.5582
0.4982	DCA_int_03 - phones	AH1	0.5282
0.5282	DCA_int_03 - phones	T	0.5582
0.5582	DCA_int_03 - phones	K	0.6482
0.5582	DCA_int_03 - words	kind	0.8182
0.6482	DCA_int_03 - phones	AY1	0.7082
0.7082	DCA_int_03 - phones	N	0.7882
0.7882	DCA_int_03 - phones	D	0.8182
0.8182	DCA_int_03 - phones	AH0	0.8482
0.8182	DCA_int_03 - words	of	0.8782
0.8482	DCA_int_03 - phones	V	0.8782
0.8782	DCA_int_03 - phones	G	0.9382
0.8782	DCA_int_03 - words	games	1.1482
0.9382	DCA_int_03 - phones	EY1	1.0382
1.0382	DCA_int_03 - phones	M	1.0882
1.0882	DCA_int_03 - phones	Z	1.1482
1.1482	DCA_int_03 - phones	sp	1.1782
1.1782	DCA_int_03 - phones	D	1.2082
1.1782	DCA_int_03 - words	did	1.2682
1.2082	DCA_int_03 - phones	IH0	1.2382
1.2382	DCA_int_03 - phones	D	1.2682
1.2682	DCA_int_03 - phones	sp	1.3082
1.3082	DCA_int_03 - phones	Y	1.3382
1.3082	DCA_int_03 - words	you	1.3782
1.3382	DCA_int_03 - phones	UW1	1.3782
1.3782	DCA_int_03 - phones	sp	1.4682
1.4682	DCA_int_03 - phones	P	1.5082
1.4682	DCA_int_03 - words	play	1.7182
1.5082	DCA_int_03 - phones	L	1.5982
1.5982	DCA_int_03 - phones	EY1	1.7182
1.7182	DCA_int_03 - phones	sp	1.7482
1.7482	DCA_int_03 - phones	W	1.7982
1.7482	DCA_int_03 - words	when	1.9382
1.7982	DCA_int_03 - phones	EH1	1.8382
1.8382	DCA_int_03 - phones	N	1.9382
1.9382	DCA_int_03 - phones	Y	1.9682
1.9382	DCA_int_03 - words	you	1.9982
1.9682	DCA_int_03 - phones	UW1	1.9982
1.9982	DCA_int_03 - phones	W	2.0382
1.9982	DCA_int_03 - words	were	2.0882
2.0382	DCA_int_03 - phones	ER0	2.0882
2.0882	DCA_int_03 - phones	sp	2.1182
2.1182	DCA_int_03 - phones	AH0	2.1482
2.1182	DCA_int_03 - words	a	2.1482
2.1482	DCA_int_03 - phones	CH	2.2382
2.1482	DCA_int_03 - words	child	2.5782
2.2382	DCA_int_03 - phones	AY1	2.2882
2.2882	DCA_int_03 - phones	L	2.4682
2.4682	DCA_int_03 - phones	D	2.5782
2.5782	DCA_int_03 - phones	sp	15.6403
3.4766	DCA_se1_ag3_f_01 - phones	sil	3.5166
3.5166	DCA_se1_ag3_f_01 - phones	OW1	3.7766
3.5166	DCA_se1_ag3_f_01 - words	oh	3.7766
3.7766	DCA_se1_ag3_f_01 - phones	DH	3.8266
3.7766	DCA_se1_ag3_f_01 - words	the	3.8866
3.8266	DCA_se1_ag3_f_01 - phones	AH0	3.8866
3.8866	DCA_se1_ag3_f_01 - phones	Y	3.9766
3.8866	DCA_se1_ag3_f_01 - words	usual	4.4466
3.9766	DCA_se1_ag3_f_01 - phones	UW1	4.1666
4.1666	DCA_se1_ag3_f_01 - phones	ZH	4.2566
4.2566	DCA_se1_ag3_f_01 - phones	UW0	4.3066
4.3066	DCA_se1_ag3_f_01 - phones	AH0	4.3366
4.3366	DCA_se1_ag3_f_01 - phones	L	4.4466
4.4466	DCA_se1_ag3_f_01 - phones	sp	4.5166
4.5166	DCA_se1_ag3_f_01 - phones	CH	4.6466
4.5166	DCA_se1_ag3_f_01 - words	childhood	5.1366
4.6466	DCA_se1_ag3_f_01 - phones	AY1	4.8166
4.8166	DCA_se1_ag3_f_01 - phones	L	4.9066
4.9066	DCA_se1_ag3_f_01 - phones	D	4.9366
4.9366	DCA_se1_ag3_f_01 - phones	HH	4.9766
4.9766	DCA_se1_ag3_f_01 - phones	UH2	5.0466
5.0466	DCA_se1_ag3_f_01 - phones	D	5.1366
5.1366	DCA_se1_ag3_f_01 - phones	G	5.2266
5.1366	DCA_se1_ag3_f_01 - words	games	5.7766
5.2266	DCA_se1_ag3_f_01 - phones	EY1	5.4366
5.4366	DCA_se1_ag3_f_01 - phones	M	5.5566
5.5566	DCA_se1_ag3_f_01 - phones	Z	5.7766
5.9081	DCA_se1_ag3_f_01 - phones	HH	6.0081
5.9081	DCA_se1_ag3_f_01 - words	hopscotch	6.8481
6.0081	DCA_se1_ag3_f_01 - phones	AA1	6.0981
6.0981	DCA_se1_ag3_f_01 - phones	P	6.2481
6.2481	DCA_se1_ag3_f_01 - phones	S	6.3581
6.3581	DCA_se1_ag3_f_01 - phones	K	6.4281
6.4281	DCA_se1_ag3_f_01 - phones	AA2	6.6181
6.6181	DCA_se1_ag3_f_01 - phones	CH	6.8481
7.1316	DCA_se1_ag3_f_01 - words	uh	7.6016
7.1316	DCA_se1_ag3_f_01 - phones	AH1	7.6016
7.6016	DCA_se1_ag3_f_01 - phones	sp	7.6916
8.0710	DCA_se1_ag3_f_01 - phones	B	8.1610
8.0710	DCA_se1_ag3_f_01 - words	basketball	9.1010
8.1610	DCA_se1_ag3_f_01 - phones	AE1	8.3210
8.3210	DCA_se1_ag3_f_01 - phones	S	8.4210
8.4210	DCA_se1_ag3_f_01 - phones	K	8.4710
8.4710	DCA_se1_ag3_f_01 - phones	AH0	8.5610
8.5610	DCA_se1_ag3_f_01 - phones	T	8.6110
8.6110	DCA_se1_ag3_f_01 - phones	B	8.6610
8.6610	DCA_se1_ag3_f_01 - phones	AO2	9.0010
9.0010	DCA_se1_ag3_f_01 - phones	L	9.1010
9.1010	DCA_se1_ag3_f_01 - phones	sp	9.1310
9.2434	DCA_se1_ag3_f_01 - phones	B	9.3134
9.2434	DCA_se1_ag3_f_01 - words	baseball	10.1534
9.3134	DCA_se1_ag3_f_01 - phones	EY1	9.5334
9.5334	DCA_se1_ag3_f_01 - phones	S	9.6834
9.6834	DCA_se1_ag3_f_01 - phones	B	9.7434
9.7434	DCA_se1_ag3_f_01 - phones	AO1	9.8634
9.8634	DCA_se1_ag3_f_01 - phones	L	10.1534
10.1534	DCA_se1_ag3_f_01 - phones	sp	11.1819
11.1819	DCA_se1_ag3_f_01 - phones	AH1	11.5819
11.1819	DCA_se1_ag3_f_01 - words	uh	11.5819
11.5819	DCA_se1_ag3_f_01 - phones	sp	11.6619
11.6619	DCA_se1_ag3_f_01 - phones	K	11.7919
11.6619	DCA_se1_ag3_f_01 - words	kickball	12.6319
11.7919	DCA_se1_ag3_f_01 - phones	IH1	11.8719
11.8719	DCA_se1_ag3_f_01 - phones	K	12.0419
12.0419	DCA_se1_ag3_f_01 - phones	B	12.0819
12.0819	DCA_se1_ag3_f_01 - phones	AH0	12.1219
12.1219	DCA_se1_ag3_f_01 - phones	L	12.6319
12.6319	DCA_se1_ag3_f_01 - phones	sp	12.6919
13.1610	DCA_se1_ag3_f_01 - phones	AH1	13.3310
13.1610	DCA_se1_ag3_f_01 - words	uh	13.3310
13.3310	DCA_se1_ag3_f_01 - phones	sp	13.4810
13.4810	DCA_se1_ag3_f_01 - phones	W	13.5210
13.4810	DCA_se1_ag3_f_01 - words	we	13.5510
13.5210	DCA_se1_ag3_f_01 - phones	IY1	13.5510
13.5510	DCA_se1_ag3_f_01 - phones	Y	13.5810
13.5510	DCA_se1_ag3_f_01 - words	used	13.7110
13.5810	DCA_se1_ag3_f_01 - phones	UW1	13.6410
13.6410	DCA_se1_ag3_f_01 - phones	Z	13.6810
13.6810	DCA_se1_ag3_f_01 - phones	D	13.7110
13.7110	DCA_se1_ag3_f_01 - phones	T	13.7510
13.7110	DCA_se1_ag3_f_01 - words	to	13.7810
13.7510	DCA_se1_ag3_f_01 - phones	AH0	13.7810
13.7810	DCA_se1_ag3_f_01 - phones	sp	13.8110
13.8110	DCA_se1_ag3_f_01 - phones	P	13.8910
13.8110	DCA_se1_ag3_f_01 - words	play	14.2410
13.8910	DCA_se1_ag3_f_01 - phones	L	13.9510
13.9510	DCA_se1_ag3_f_01 - phones	EY1	14.2410
14.2410	DCA_se1_ag3_f_01 - phones	AH1	14.4610
14.2410	DCA_se1_ag3_f_01 - words	uh	14.4610
14.8488	DCA_se1_ag3_f_01 - phones	D	14.9688
14.8488	DCA_se1_ag3_f_01 - words	dolls	15.4688
14.9688	DCA_se1_ag3_f_01 - phones	AA1	15.1188
15.1188	DCA_se1_ag3_f_01 - phones	L	15.3488
15.3488	DCA_se1_ag3_f_01 - phones	Z	15.4688
15.4688	DCA_se1_ag3_f_01 - phones	sp	15.6488
15.6403	DCA_int_03 - words	mm	15.7803
15.6403	DCA_int_03 - phones	M	15.7803
15.7803	DCA_int_03 - phones	sp	15.9103
16.4108	DCA_int_03 - phones	M	16.7108
16.4108	DCA_int_03 - words	mm-hm	16.7708
16.6940	DCA_se1_ag3_f_01 - phones	D	16.8040
16.6940	DCA_se1_ag3_f_01 - words	dressing	17.1840
16.7108	DCA_int_03 - phones	HH	16.7408
16.7408	DCA_int_03 - phones	M	16.7708
16.8040	DCA_se1_ag3_f_01 - phones	R	16.8640
16.8640	DCA_se1_ag3_f_01 - phones	EH1	16.9540
16.9540	DCA_se1_ag3_f_01 - phones	S	17.0240
17.0240	DCA_se1_ag3_f_01 - phones	IH0	17.0840
17.0840	DCA_se1_ag3_f_01 - phones	NG	17.1840
17.1840	DCA_se1_ag3_f_01 - phones	AH1	17.2840
17.1840	DCA_se1_ag3_f_01 - words	up	17.3840
17.2840	DCA_se1_ag3_f_01 - phones	P	17.3840
18.0229	DCA_int_03 - phones	M	18.3529
18.0229	DCA_int_03 - words	mm-hm	18.5429
18.3529	DCA_int_03 - phones	HH	18.3829
18.3829	DCA_int_03 - phones	M	18.5429
18.5429	DCA_int_03 - phones	sp	18.6429
18.8491	DCA_se1_ag3_f_01 - phones	sil	18.9191
18.9191	DCA_se1_ag3_f_01 - phones	AH1	19.6691
18.9191	DCA_se1_ag3_f_01 - words	uh	19.6691
19.6691	DCA_se1_ag3_f_01 - phones	sp	19.8691
20.4189	DCA_se1_ag3_f_01 - phones	Y	20.5089
20.4189	DCA_se1_ag3_f_01 - words	used	20.5989
20.5089	DCA_se1_ag3_f_01 - phones	UW1	20.5389
20.5389	DCA_se1_ag3_f_01 - phones	Z	20.5689
20.5689	DCA_se1_ag3_f_01 - phones	D	20.5989
20.5989	DCA_se1_ag3_f_01 - phones	T	20.6489
20.5989	DCA_se1_ag3_f_01 - words	to	20.6789
20.6489	DCA_se1_ag3_f_01 - phones	UW1	20.6789
20.6789	DCA_se1_ag3_f_01 - phones	L	20.7489
20.6789	DCA_se1_ag3_f_01 - words	like	20.8789
20.7489	DCA_se1_ag3_f_01 - phones	AY1	20.8189
20.8189	DCA_se1_ag3_f_01 - phones	K	20.8789
20.8789	DCA_se1_ag3_f_01 - phones	T	20.9089
20.8789	DCA_se1_ag3_f_01 - words	to	20.9489
20.9089	DCA_se1_ag3_f_01 - phones	AH0	20.9489
20.9489	DCA_se1_ag3_f_01 - phones	HH	21.0389
20.9489	DCA_se1_ag3_f_01 - words	hunt	21.1289
21.0389	DCA_se1_ag3_f_01 - phones	AH1	21.0689
21.0689	DCA_se1_ag3_f_01 - phones	N	21.0989
21.0989	DCA_se1_ag3_f_01 - phones	T	21.1289
21.1289	DCA_se1_ag3_f_01 - phones	sp	21.1889
21.1889	DCA_se1_ag3_f_01 - phones	S	21.2989
21.1889	DCA_se1_ag3_f_01 - words	snakes	21.5889
21.2989	DCA_se1_ag3_f_01 - phones	N	21.3589
21.3589	DCA_se1_ag3_f_01 - phones	EY1	21.5289
21.5289	DCA_se1_ag3_f_01 - phones	K	21.5589
21.5589	DCA_se1_ag3_f_01 - phones	S	21.5889
21.5889	DCA_se1_ag3_f_01 - phones	sp	21.8889
22.1618	DCA_se1_ag3_f_01 - phones	AH0	22.2618
22.1618	DCA_se1_ag3_f_01 - words	and	22.5018
22.2618	DCA_se1_ag3_f_01 - phones	N	22.5018
22.5018	DCA_se1_ag3_f_01 - phones	sp	22.5618
22.5618	DCA_se1_ag3_f_01 - words	uh	22.9418
22.5618	DCA_se1_ag3_f_01 - phones	AH1	22.9418
22.9418	DCA_se1_ag3_f_01 - phones	sp	22.9918
23.3214	DCA_se1_ag3_f_01 - phones	K	23.4514
23.3214	DCA_se1_ag3_f_01 - words	catch	23.6714
23.4514	DCA_se1_ag3_f_01 - phones	AE1	23.5414
23.5414	DCA_se1_ag3_f_01 - phones	CH	23.6714
23.6714	DCA_se1_ag3_f_01 - phones	B	23.7514
23.6714	DCA_se1_ag3_f_01 - words	bugs	24.0614
23.7514	DCA_se1_ag3_f_01 - phones	AH1	23.9914
23.9914	DCA_se1_ag3_f_01 - phones	G	24.0314
24.0314	DCA_se1_ag3_f_01 - phones	Z	24.0614
24.0614	DCA_se1_ag3_f_01 - phones	sp	26.4956
24.6119	DCA_int_03 - phones	OW1	24.8519
24.6119	DCA_int_03 - words	oh	24.8519
24.8519	DCA_int_03 - phones	sp	24.8819
24.8819	DCA_int_03 - phones	W	25.0019
24.8819	DCA_int_03 - words	wow	25.3419
25.0019	DCA_int_03 - phones	AW1	25.3419
25.7331	DCA_int_03 - phones	W	25.8131
25.7331	DCA_int_03 - words	well	25.8731
25.8131	DCA_int_03 - phones	EH1	25.8431
25.8431	DCA_int_03 - phones	L	25.8731
25.8731	DCA_int_03 - phones	W	25.9031
25.8731	DCA_int_03 - words	we've	25.9631
25.9031	DCA_int_03 - phones	IY1	25.9331
25.9331	DCA_int_03 - phones	V	25.9631
25.9631	DCA_int_03 - phones	sp	25.9931
25.9931	DCA_int_03 - phones	G	26.0831
25.9931	DCA_int_03 - words	got	26.1431
26.0831	DCA_int_03 - phones	AA1	26.1131
26.1131	DCA_int_03 - phones	T	26.1431
26.1431	DCA_int_03 - words	a	26.1731
26.1431	DCA_int_03 - phones	AH0	26.1731
26.1731	DCA_int_03 - phones	L	26.2531
26.1731	DCA_int_03 - words	lot	26.3731
26.2531	DCA_int_03 - phones	AA1	26.3131
26.3131	DCA_int_03 - phones	T	26.3731
26.3731	DCA_int_03 - phones	sp	26.4231
26.4231	DCA_int_03 - phones	T	26.4531
26.4231	DCA_int_03 - words	to	26.4831
26.4531	DCA_int_03 - phones	AH0	26.4831
26.4831	DCA_int_03 - phones	T	26.5231
26.4831	DCA_int_03 - words	talk	26.7131
26.4956	DCA_se1_ag3_f_01 - words	<unk>	26.6956
26.4956	DCA_se1_ag3_f_01 - phones	spn	26.6956
26.5231	DCA_int_03 - phones	AO1	26.6231
26.6231	DCA_int_03 - phones	K	26.7131
26.7131	DCA_int_03 - phones	AH0	26.7831
26.7131	DCA_int_03 - words	about	26.9931
26.7831	DCA_int_03 - phones	B	26.8231
26.8231	DCA_int_03 - phones	AW1	26.9331
26.9331	DCA_int_03 - phones	T	26.9931
27.3659	DCA_int_03 - phones	W	27.4459
27.3659	DCA_int_03 - words	well	27.5559
27.4459	DCA_int_03 - phones	EH1	27.5259
27.5259	DCA_int_03 - phones	L	27.5559
27.5559	DCA_int_03 - phones	L	27.5959
27.5559	DCA_int_03 - words	let	27.7059
27.5959	DCA_int_03 - phones	EH1	27.6259
27.6259	DCA_int_03 - phones	T	27.7059
27.7059	DCA_int_03 - words	s	27.7559
27.7059	DCA_int_03 - phones	Z	27.7559
27.7559	DCA_int_03 - phones	S	27.8059
27.7559	DCA_int_03 - words	see	27.8659
27.8059	DCA_int_03 - phones	IY1	27.8659
27.8659	DCA_int_03 - phones	Y	28.0559
27.8659	DCA_int_03 - words	you	28.1159
28.0559	DCA_int_03 - phones	UW1	28.1159
28.1159	DCA_int_03 - phones	S	28.2159
28.1159	DCA_int_03 - words	started	28.5359
28.2159	DCA_int_03 - phones	T	28.2659
28.2659	DCA_int_03 - phones	AA1	28.3959
28.3959	DCA_int_03 - phones	R	28.4259
28.4259	DCA_int_03 - phones	T	28.4559
28.4559	DCA_int_03 - phones	AH0	28.4959
28.4959	DCA_int_03 - phones	D	28.5359
28.5359	DCA_int_03 - phones	W	28.5759
28.5359	DCA_int_03 - words	with	28.6359
28.5759	DCA_int_03 - phones	IH0	28.6059
28.6059	DCA_int_03 - phones	DH	28.6359
28.6359	DCA_int_03 - phones	sp	28.6659
28.6659	DCA_int_03 - phones	HH	28.7359
28.6659	DCA_int_03 - words	hopscotch	29.2559
28.7359	DCA_int_03 - phones	AA1	28.8459
28.8459	DCA_int_03 - phones	P	28.9059
28.9059	DCA_int_03 - phones	S	28.9959
28.9959	DCA_int_03 - phones	K	29.0659
29.0659	DCA_int_03 - phones	AA2	29.1959
29.1959	DCA_int_03 - phones	CH	29.2559
29.2559	DCA_int_03 - phones	K	29.2859
29.2559	DCA_int_03 - words	could	29.3759
29.2859	DCA_int_03 - phones	UH1	29.3259
29.3259	DCA_int_03 - phones	D	29.3759
29.3759	DCA_int_03 - phones	sp	29.4359
29.4359	DCA_int_03 - phones	Y	29.4859
29.4359	DCA_int_03 - words	you	29.5159
29.4859	DCA_int_03 - phones	UW1	29.5159
29.5159	DCA_int_03 - phones	IH0	29.5559
29.5159	DCA_int_03 - words	explain	29.9859
29.5559	DCA_int_03 - phones	K	29.6259
29.6259	DCA_int_03 - phones	S	29.6859
29.6859	DCA_int_03 - phones	P	29.7559
29.7559	DCA_int_03 - phones	L	29.8359
29.8359	DCA_int_03 - phones	EY1	29.9059
29.9059	DCA_int_03 - phones	N	29.9859
29.9859	DCA_int_03 - phones	sp	30.0159
30.0159	DCA_int_03 - phones	HH	30.0859
30.0159	DCA_int_03 - words	how	30.2959
30.0859	DCA_int_03 - phones	AW1	30.2959
30.2959	DCA_int_03 - phones	sp	30.3259
30.3259	DCA_int_03 - phones	HH	30.3859
30.3259	DCA_int_03 - words	hopscotch	30.8159
30.3859	DCA_int_03 - phones	AA1	30.4459
30.4459	DCA_int_03 - phones	P	30.5559
30.5559	DCA_int_03 - phones	S	30.6259
30.6259	DCA_int_03 - phones	K	30.6959
30.6959	DCA_int_03 - phones	AA2	30.7859
30.7859	DCA_int_03 - phones	CH	30.8159
30.8159	DCA_int_03 - phones	sp	30.9759
30.9759	DCA_int_03 - phones	W	31.0659
30.9759	DCA_int_03 - words	was	31.1859
31.0659	DCA_int_03 - phones	AH0	31.0959
31.0959	DCA_int_03 - phones	Z	31.1859
31.1859	DCA_int_03 - phones	sp	31.2159
31.2159	DCA_int_03 - phones	P	31.2859
31.2159	DCA_int_03 - words	played	31.4459
31.2859	DCA_int_03 - phones	L	31.3559
31.3559	DCA_int_03 - phones	EY1	31.4159
31.4159	DCA_int_03 - phones	D	31.4459
31.4459	DCA_int_03 - phones	sp	31.7159
31.7159	DCA_int_03 - phones	W	31.7659
31.7159	DCA_int_03 - words	when	31.8659
31.7659	DCA_int_03 - phones	EH1	31.7959
31.7959	DCA_int_03 - phones	N	31.8659
31.8659	DCA_int_03 - phones	sp	31.8959
31.8959	DCA_int_03 - phones	Y	31.9259
31.8959	DCA_int_03 - words	you	32.0159
31.9259	DCA_int_03 - phones	UW1	32.0159
32.0159	DCA_int_03 - phones	sp	32.0459
32.0459	DCA_int_03 - phones	W	32.0859
32.0459	DCA_int_03 - words	were	32.1459
32.0859	DCA_int_03 - phones	ER0	32.1459
32.1459	DCA_int_03 - phones	sp	32.1759
32.1759	DCA_int_03 - phones	AH0	32.2059
32.1759	DCA_int_03 - words	a	32.2059
32.2059	DCA_int_03 - phones	CH	32.2859
32.2059	DCA_int_03 - words	child	32.5659
32.2859	DCA_int_03 - phones	AY1	32.3859
32.3859	DCA_int_03 - phones	L	32.5159
32.5159	DCA_int_03 - phones	D	32.5659
32.7077	DCA_se1_ag3_f_01 - phones	sil	32.7877
32.7877	DCA_se1_ag3_f_01 - phones	W	32.8877
32.7877	DCA_se1_ag3_f_01 - words	well	33.2777
32.8877	DCA_se1_ag3_f_01 - phones	EH1	33.0577
33.0577	DCA_se1_ag3_f_01 - phones	L	33.2777
33.2777	DCA_se1_ag3_f_01 - phones	sp	33.3077
33.3077	DCA_se1_ag3_f_01 - phones	AH1	33.5577
33.3077	DCA_se1_ag3_f_01 - words	uh	33.5577
33.5577	DCA_se1_ag3_f_01 - phones	W	33.6177
33.5577	DCA_se1_ag3_f_01 - words	we	33.6777
33.6177	DCA_se1_ag3_f_01 - phones	IY1	33.6777
33.6777	DCA_se1_ag3_f_01 - phones	Y	33.8477
33.6777	DCA_se1_ag3_f_01 - words	used	34.3277
33.8477	DCA_se1_ag3_f_01 - phones	UW1	34.1277
34.1277	DCA_se1_ag3_f_01 - phones	Z	34.2277
34.2277	DCA_se1_ag3_f_01 - phones	D	34.3277
34.3277	DCA_se1_ag3_f_01 - phones	AH1	34.5977
34.3277	DCA_se1_ag3_f_01 - words	uh	34.5977
34.5977	DCA_se1_ag3_f_01 - phones	sp	34.6677
34.9100	DCA_se1_ag3_f_01 - phones	AH1	35.0700
34.9100	DCA_se1_ag3_f_01 - words	up	35.1400
35.0700	DCA_se1_ag3_f_01 - phones	P	35.1400
35.1400	DCA_se1_ag3_f_01 - phones	sp	35.1900
35.1900	DCA_se1_ag3_f_01 - phones	T	35.3000
35.1900	DCA_se1_ag3_f_01 - words	to	35.3700
35.3000	DCA_se1_ag3_f_01 - phones	UW1	35.3700
35.3700	DCA_se1_ag3_f_01 - phones	sp	35.4200
35.4200	DCA_se1_ag3_f_01 - phones	EY1	35.6100
35.4200	DCA_se1_ag3_f_01 - words	eight	35.6500
35.6100	DCA_se1_ag3_f_01 - phones	T	35.6500
35.6500	DCA_se1_ag3_f_01 - phones	sp	35.6800
35.6800	DCA_se1_ag3_f_01 - phones	N	35.7700
35.6800	DCA_se1_ag3_f_01 - words	numbers	36.3600
35.7700	DCA_se1_ag3_f_01 - phones	AH1	35.8700
35.8700	DCA_se1_ag3_f_01 - phones	M	35.9500
35.9500	DCA_se1_ag3_f_01 - phones	B	36.0000
36.0000	DCA_se1_ag3_f_01 - phones	ER0	36.1400
36.1400	DCA_se1_ag3_f_01 - phones	Z	36.3600
37.6591	DCA_se1_ag3_f_01 - phones	AE1	38.0191
37.6591	DCA_se1_ag3_f_01 - words	and	38.1991
38.0191	DCA_se1_ag3_f_01 - phones	N	38.1691
38.1691	DCA_se1_ag3_f_01 - phones	D	38.1991
38.1991	DCA_se1_ag3_f_01 - phones	W	38.2291
38.1991	DCA_se1_ag3_f_01 - words	we	38.4491
38.2291	DCA_se1_ag3_f_01 - phones	IY1	38.4491
38.4491	DCA_se1_ag3_f_01 - phones	sp	38.4891
38.4891	DCA_se1_ag3_f_01 - phones	W	38.5291
38.4891	DCA_se1_ag3_f_01 - words	would	38.6091
38.5291	DCA_se1_ag3_f_01 - phones	UH1	38.5691
38.5691	DCA_se1_ag3_f_01 - phones	D	38.6091
38.6091	DCA_se1_ag3_f_01 - phones	sp	38.6491
38.6491	DCA_se1_ag3_f_01 - phones	IY1	38.8391
38.6491	DCA_se1_ag3_f_01 - words	either	38.9391
38.8391	DCA_se1_ag3_f_01 - phones	DH	38.8891
38.8891	DCA_se1_ag3_f_01 - phones	ER0	38.9391
38.9391	DCA_se1_ag3_f_01 - phones	Y	39.0391
38.9391	DCA_se1_ag3_f_01 - words	use	39.2291
39.0391	DCA_se1_ag3_f_01 - phones	UW1	39.1291
39.1291	DCA_se1_ag3_f_01 - phones	Z	39.2291
39.2291	DCA_se1_ag3_f_01 - words	a	39.2891
39.2291	DCA_se1_ag3_f_01 - phones	AH0	39.2891
39.2891	DCA_se1_ag3_f_01 - phones	P	39.4391
39.2891	DCA_se1_ag3_f_01 - words	piece	39.5991
39.4391	DCA_se1_ag3_f_01 - phones	IY1	39.5091
39.5091	DCA_se1_ag3_f_01 - phones	S	39.5991
39.5991	DCA_se1_ag3_f_01 - phones	AH0	39.6291
39.5991	DCA_se1_ag3_f_01 - words	of	39.6591
39.6291	DCA_se1_ag3_f_01 - phones	V	39.6591
39.6591	DCA_se1_ag3_f_01 - phones	sp	39.6891
39.6891	DCA_se1_ag3_f_01 - phones	G	39.7691
39.6891	DCA_se1_ag3_f_01 - words	glass	40.3091
39.7691	DCA_se1_ag3_f_01 - phones	L	39.8691
39.8691	DCA_se1_ag3_f_01 - phones	AE1	40.1691
40.1691	DCA_se1_ag3_f_01 - phones	S	40.3091
40.3091	DCA_se1_ag3_f_01 - phones	sp	40.3391
40.3391	DCA_se1_ag3_f_01 - phones	AO1	40.5591
40.3391	DCA_se1_ag3_f_01 - words	or	40.6091
40.5591	DCA_se1_ag3_f_01 - phones	R	40.6091
40.6091	DCA_se1_ag3_f_01 - words	a	40.6691
40.6091	DCA_se1_ag3_f_01 - phones	AH0	40.6691
40.6691	DCA_se1_ag3_f_01 - phones	S	40.7591
40.6691	DCA_se1_ag3_f_01 - words	small	41.1291
40.7591	DCA_se1_ag3_f_01 - phones	M	40.8191
40.8191	DCA_se1_ag3_f_01 - phones	AO1	40.8991
40.8991	DCA_se1_ag3_f_01 - phones	L	41.1291
41.1291	DCA_se1_ag3_f_01 - phones	sp	41.1791
41.1791	DCA_se1_ag3_f_01 - phones	P	41.2991
41.1791	DCA_se1_ag3_f_01 - words	pen	41.6291
41.2991	DCA_se1_ag3_f_01 - phones	EH1	41.4191
41.4191	DCA_se1_ag3_f_01 - phones	N	41.6291
41.6291	DCA_se1_ag3_f_01 - phones	sp	41.7291
41.9554	DCA_int_03 - phones	M	42.3954
41.9554	DCA_int_03 - words	mm-hm	42.4554
42.3954	DCA_int_03 - phones	HH	42.4254
42.4254	DCA_int_03 - phones	M	42.4554
42.4314	DCA_se1_ag3_f_01 - phones	AH0	42.5714
42.4314	DCA_se1_ag3_f_01 - words	and	42.7714
42.5714	DCA_se1_ag3_f_01 - phones	N	42.7714
42.7714	DCA_se1_ag3_f_01 - phones	sp	43.6390
43.6390	DCA_se1_ag3_f_01 - phones	W	43.6890
43.6390	DCA_se1_ag3_f_01 - words	we	43.7790
43.6890	DCA_se1_ag3_f_01 - phones	IY1	43.7790
43.7790	DCA_se1_ag3_f_01 - phones	W	43.8290
43.7790	DCA_se1_ag3_f_01 - words	would	43.9390
43.8290	DCA_se1_ag3_f_01 - phones	UH1	43.8690
43.8690	DCA_se1_ag3_f_01 - phones	D	43.9390
43.9390	DCA_se1_ag3_f_01 - phones	sp	43.9790
43.9790	DCA_se1_ag3_f_01 - phones	TH	44.0390
43.9790	DCA_se1_ag3_f_01 - words	throw	44.3890
44.0390	DCA_se1_ag3_f_01 - phones	R	44.1390
44.1390	DCA_se1_ag3_f_01 - phones	OW1	44.3890
44.3890	DCA_se1_ag3_f_01 - phones	sp	44.4490
44.4490	DCA_se1_ag3_f_01 - phones	F	44.5290
44.4490	DCA_se1_ag3_f_01 - words	from	44.6790
44.5290	DCA_se1_ag3_f_01 - phones	ER0	44.5690
44.5690	DCA_se1_ag3_f_01 - phones	M	44.6790
44.6790	DCA_se1_ag3_f_01 - phones	sp	44.7090
44.7090	DCA_se1_ag3_f_01 - phones	HH	44.7390
44.7090	DCA_se1_ag3_f_01 - words	one	44.9690
44.7390	DCA_se1_ag3_f_01 - phones	W	44.7790
44.7790	DCA_se1_ag3_f_01 - phones	AH1	44.8590
44.8590	DCA_se1_ag3_f_01 - phones	N	44.9690
44.9690	DCA_se1_ag3_f_01 - phones	B	45.0590
44.9690	DCA_se1_ag3_f_01 - words	block	45.3290
45.0590	DCA_se1_ag3_f_01 - phones	L	45.1190
45.1190	DCA_se1_ag3_f_01 - phones	AA1	45.2890
45.2890	DCA_se1_ag3_f_01 - phones	K	45.3290
45.3290	DCA_se1_ag3_f_01 - phones	sp	45.3990
45.3990	DCA_se1_ag3_f_01 - phones	T	45.4390
45.3990	DCA_se1_ag3_f_01 - words	to	45.5390
45.4390	DCA_se1_ag3_f_01 - phones	UW1	45.5390
45.5390	DCA_se1_ag3_f_01 - phones	DH	45.5890
45.5390	DCA_se1_ag3_f_01 - words	the	45.7490
45.5890	DCA_se1_ag3_f_01 - phones	IY0	45.7490
45.7490	DCA_se1_ag3_f_01 - phones	AH1	45.8390
45.7490	DCA_se1_ag3_f_01 - words	other	46.0390
45.8390	DCA_se1_ag3_f_01 - phones	DH	45.8890
45.8890	DCA_se1_ag3_f_01 - phones	ER0	46.0390
46.0390	DCA_se1_ag3_f_01 - phones	sp	46.2390
46.2390	DCA_se1_ag3_f_01 - phones	AH0	46.3090
46.2390	DCA_se1_ag3_f_01 - words	and	46.4090
46.3090	DCA_se1_ag3_f_01 - phones	N	46.4090
46.4090	DCA_se1_ag3_f_01 - phones	T	46.4990
46.4090	DCA_se1_ag3_f_01 - words	try	46.6090
46.4990	DCA_se1_ag3_f_01 - phones	R	46.5390
46.5390	DCA_se1_ag3_f_01 - phones	AY1	46.6090
46.6090	DCA_se1_ag3_f_01 - phones	N	46.6490
46.6090	DCA_se1_ag3_f_01 - words	not	46.7890
46.6490	DCA_se1_ag3_f_01 - phones	AA1	46.7290
46.7290	DCA_se1_ag3_f_01 - phones	T	46.7890
46.7890	DCA_se1_ag3_f_01 - phones	T	46.8290
46.7890	DCA_se1_ag3_f_01 - words	to	46.8690
46.8290	DCA_se1_ag3_f_01 - phones	AH0	46.8690
46.8690	DCA_se1_ag3_f_01 - phones	S	46.9290
46.8690	DCA_se1_ag3_f_01 - words	step	47.1390
46.9290	DCA_se1_ag3_f_01 - phones	T	46.9890
46.9890	DCA_se1_ag3_f_01 - phones	EH1	47.0490
47.0490	DCA_se1_ag3_f_01 - phones	P	47.1390
47.1390	DCA_se1_ag3_f_01 - phones	IH0	47.1690
47.1390	DCA_se1_ag3_f_01 - words	in	47.2190
47.1690	DCA_se1_ag3_f_01 - phones	N	47.2190
47.2190	DCA_se1_ag3_f_01 - phones	DH	47.2490
47.2190	DCA_se1_ag3_f_01 - words	that	47.4090
47.2490	DCA_se1_ag3_f_01 - phones	AH0	47.3790
47.3790	DCA_se1_ag3_f_01 - phones	T	47.4090
47.4090	DCA_se1_ag3_f_01 - phones	sp	47.4390
47.4390	DCA_se1_ag3_f_01 - phones	B	47.4890
47.4390	DCA_se1_ag3_f_01 - words	block	47.9290
47.4890	DCA_se1_ag3_f_01 - phones	L	47.5690
47.5690	DCA_se1_ag3_f_01 - phones	AA1	47.7190
47.7190	DCA_se1_ag3_f_01 - phones	K	47.9290
47.9936	DCA_int_03 - phones	M	48.3836
47.9936	DCA_int_03 - words	mm-hm	48.6336
48.3836	DCA_int_03 - phones	HH	48.4536
48.4536	DCA_int_03 - phones	M	48.6336
49.4444	DCA_int_03 - words	uh	50.0544
49.4444	DCA_int_03 - phones	AH1	50.0544
50.0544	DCA_int_03 - phones	L	50.0844
50.0544	DCA_int_03 - words	let	50.1444
50.0844	DCA_int_03 - phones	EH1	50.1144
50.1144	DCA_int_03 - phones	T	50.1444
50.1444	DCA_int_03 - phones	EH1	50.7944
50.1444	DCA_int_03 - words	s	50.8244
50.7944	DCA_int_03 - phones	S	50.8244
50.8244	DCA_int_03 - phones	S	50.8544
50.8244	DCA_int_03 - words	see	50.8844
50.8544	DCA_int_03 - phones	IY1	50.8844
50.8844	DCA_int_03 - phones	W	51.0144
50.8844	DCA_int_03 - words	what	51.0744
51.0144	DCA_int_03 - phones	AH1	51.0444
51.0444	DCA_int_03 - phones	T	51.0744
51.0744	DCA_int_03 - phones	EH1	51.1144
51.0744	DCA_int_03 - words	else	51.2044
51.1144	DCA_int_03 - phones	L	51.1744
51.1744	DCA_int_03 - phones	S	51.2044
51.2044	DCA_int_03 - phones	D	51.2444
51.2044	DCA_int_03 - words	did	51.3844
51.2444	DCA_int_03 - phones	IH0	51.3544
51.3544	DCA_int_03 - phones	D	51.3844
51.3844	DCA_int_03 - phones	sp	51.4144
51.4144	DCA_int_03 - phones	Y	51.4444
51.4144	DCA_int_03 - words	you	51.4744
51.4444	DCA_int_03 - phones	UW1	51.4744
51.4744	DCA_int_03 - phones	sp	51.5144
51.5144	DCA_int_03 - phones	S	51.5444
51.5144	DCA_int_03 - words	say	51.5744
51.5444	DCA_int_03 - phones	EY1	51.5744
52.9263	DCA_int_03 - phones	P	52.9863
52.9263	DCA_int_03 - words	playing	53.2263
52.9863	DCA_int_03 - phones	L	53.0363
53.0363	DCA_int_03 - phones	EY1	53.0863
53.0863	DCA_int_03 - phones	IH0	53.1163
53.1163	DCA_int_03 - phones	NG	53.2263
53.2263	DCA_int_03 - phones	D	53.3063
53.2263	DCA_int_03 - words	dolls	53.6863
53.3063	DCA_int_03 - phones	AA1	53.4663
53.4663	DCA_int_03 - phones	L	53.6463
53.6463	DCA_int_03 - phones	Z	53.6863
53.6863	DCA_int_03 - phones	HH	53.7263
53.6863	DCA_int_03 - words	what	53.8263
53.7263	DCA_int_03 - phones	W	53.7563
53.7563	DCA_int_03 - phones	AH1	53.7863
53.7863	DCA_int_03 - phones	T	53.8263
53.8263	DCA_int_03 - phones	K	53.9163
53.8263	DCA_int_03 - words	kind	54.0863
53.9163	DCA_int_03 - phones	AY1	54.0063
54.0063	DCA_int_03 - phones	N	54.0863
54.0863	DCA_int_03 - phones	AH1	54.1263
54.0863	DCA_int_03 - words	of	54.1863
54.1263	DCA_int_03 - phones	V	54.1863
54.1863	DCA_int_03 - phones	HH	54.2563
54.1863	DCA_int_03 - words	how	54.2863
54.2563	DCA_int_03 - phones	AW1	54.2863
54.2863	DCA_int_03 - phones	D	54.3463
54.2863	DCA_int_03 - words	did	54.4463
54.3463	DCA_int_03 - phones	IH0	54.3963
54.3963	DCA_int_03 - phones	D	54.4463
54.4463	DCA_int_03 - phones	Y	54.4863
54.4463	DCA_int_03 - words	you	54.5263
54.4863	DCA_int_03 - phones	UW1	54.5263
54.5263	DCA_int_03 - phones	P	54.6563
54.5263	DCA_int_03 - words	play	54.7863
54.6563	DCA_int_03 - phones	L	54.7063
54.7063	DCA_int_03 - phones	EY1	54.7863
54.7863	DCA_int_03 - phones	D	54.8863
54.7863	DCA_int_03 - words	dolls	55.3763
54.8863	DCA_int_03 - phones	AA1	55.0163
55.0163	DCA_int_03 - phones	L	55.3263
55.3263	DCA_int_03 - phones	Z	55.3763
55.3763	DCA_int_03 - phones	sp	55.6563
55.8760	DCA_int_03 - phones	AH0	56.0160
55.8760	DCA_int_03 - words	and	56.0460
56.0160	DCA_int_03 - phones	N	56.0460
56.0460	DCA_int_03 - phones	sp	56.1660
56.1660	DCA_int_03 - phones	S	56.2260
56.1660	DCA_int_03 - words	such	56.4160
56.2260	DCA_int_03 - phones	AH1	56.3160
56.3160	DCA_int_03 - phones	CH	56.4160
56.3678	DCA_se1_ag3_f_01 - phones	sil	56.4778
56.4160	DCA_int_03 - phones	sp	56.4760
56.4778	DCA_se1_ag3_f_01 - phones	W	56.5878
56.4778	DCA_se1_ag3_f_01 - words	well	56.9378
56.5878	DCA_se1_ag3_f_01 - phones	EH1	56.8078
56.8078	DCA_se1_ag3_f_01 - phones	L	56.9378
56.9378	DCA_se1_ag3_f_01 - phones	AY1	57.1978
56.9378	DCA_se1_ag3_f_01 - words	i	57.1978
57.1978	DCA_se1_ag3_f_01 - phones	W	57.2378
57.1978	DCA_se1_ag3_f_01 - words	was	57.4378
57.2378	DCA_se1_ag3_f_01 - phones	AA1	57.3178
57.3178	DCA_se1_ag3_f_01 - phones	Z	57.4378
57.4378	DCA_se1_ag3_f_01 - phones	F	57.5278
57.4378	DCA_se1_ag3_f_01 - words	fortunate	57.9078
57.5278	DCA_se1_ag3_f_01 - phones	AO1	57.5978
57.5978	DCA_se1_ag3_f_01 - phones	R	57.6778
57.6778	DCA_se1_ag3_f_01 - phones	CH	57.7278
57.7278	DCA_se1_ag3_f_01 - phones	AH0	57.7778
57.7778	DCA_se1_ag3_f_01 - phones	N	57.8478
57.8478	DCA_se1_ag3_f_01 - phones	AH0	57.8778
57.8778	DCA_se1_ag3_f_01 - phones	T	57.9078
57.9078	DCA_se1_ag3_f_01 - phones	sp	58.1929
58.1929	DCA_se1_ag3_f_01 - phones	IH0	58.2329
58.1929	DCA_se1_ag3_f_01 - words	enough	58.5429
58.2329	DCA_se1_ag3_f_01 - phones	N	58.3329
58.3329	DCA_se1_ag3_f_01 - phones	AH1	58.4429
58.4429	DCA_se1_ag3_f_01 - phones	F	58.5429
58.5429	DCA_se1_ag3_f_01 - phones	T	58.5929
58.5429	DCA_se1_ag3_f_01 - words	to	58.6229
58.5929	DCA_se1_ag3_f_01 - phones	IH0	58.6229
58.6229	DCA_se1_ag3_f_01 - phones	HH	58.7329
58.6229	DCA_se1_ag3_f_01 - words	have	58.9229
58.7329	DCA_se1_ag3_f_01 - phones	AE1	58.8529
58.8529	DCA_se1_ag3_f_01 - phones	V	58.9229
58.9229	DCA_se1_ag3_f_01 - phones	AH0	58.9729
58.9229	DCA_se1_ag3_f_01 - words	a	58.9729
58.9729	DCA_se1_ag3_f_01 - phones	D	59.0529
58.9729	DCA_se1_ag3_f_01 - words	doll	59.4029
59.0529	DCA_se1_ag3_f_01 - phones	AA1	59.1229
59.1229	DCA_se1_ag3_f_01 - phones	L	59.4029
59.4029	DCA_se1_ag3_f_01 - phones	HH	59.4729
59.4029	DCA_se1_ag3_f_01 - words	house	59.9229
59.4729	DCA_se1_ag3_f_01 - phones	AW1	59.6529
59.6529	DCA_se1_ag3_f_01 - phones	S	59.9229
60.6867	DCA_se1_ag3_f_01 - phones	sil	60.7367
60.7367	DCA_se1_ag3_f_01 - phones	DH	60.7767
60.7367	DCA_se1_ag3_f_01 - words	that	60.8767
60.7767	DCA_se1_ag3_f_01 - phones	AE1	60.8367
60.8367	DCA_se1_ag3_f_01 - phones	T	60.8767
60.8767	DCA_se1_ag3_f_01 - phones	sp	60.9067
60.9067	DCA_se1_ag3_f_01 - phones	W	60.9667
60.9067	DCA_se1_ag3_f_01 - words	was	61.0867
60.9667	DCA_se1_ag3_f_01 - phones	AH0	61.0067
61.0067	DCA_se1_ag3_f_01 - phones	Z	61.0867
61.0867	DCA_se1_ag3_f_01 - phones	sp	61.1367
61.1367	DCA_se1_ag3_f_01 - phones	B	61.1867
61.1367	DCA_se1_ag3_f_01 - words	built	61.3667
61.1867	DCA_se1_ag3_f_01 - phones	IH1	61.2267
61.2267	DCA_se1_ag3_f_01 - phones	L	61.3367
61.3367	DCA_se1_ag3_f_01 - phones	T	61.3667
61.3667	DCA_se1_ag3_f_01 - phones	sp	61.3967
61.3967	DCA_se1_ag3_f_01 - phones	F	61.4467
61.3967	DCA_se1_ag3_f_01 - words	for	61.5067
61.4467	DCA_se1_ag3_f_01 - phones	R	61.4767
61.4767	DCA_se1_ag3_f_01 - phones	ER0	61.5067
61.5067	DCA_se1_ag3_f_01 - phones	M	61.5967
61.5067	DCA_se1_ag3_f_01 - words	me	61.7167
61.5967	DCA_se1_ag3_f_01 - phones	IY1	61.7167
61.7167	DCA_se1_ag3_f_01 - phones	AW1	61.8167
61.7167	DCA_se1_ag3_f_01 - words	out	61.8467
61.8167	DCA_se1_ag3_f_01 - phones	T	61.8467
61.8467	DCA_se1_ag3_f_01 - phones	IH0	61.8867
61.8467	DCA_se1_ag3_f_01 - words	in	61.9467
61.8867	DCA_se1_ag3_f_01 - phones	N	61.9467
61.9467	DCA_se1_ag3_f_01 - phones	M	62.0067
61.9467	DCA_se1_ag3_f_01 - words	my	62.1567
62.0067	DCA_se1_ag3_f_01 - phones	AY1	62.1567
62.1567	DCA_se1_ag3_f_01 - phones	sp	62.1867
62.1867	DCA_se1_ag3_f_01 - phones	B	62.2467
62.1867	DCA_se1_ag3_f_01 - words	back	62.4667
62.2467	DCA_se1_ag3_f_01 - phones	AE1	62.3667
62.3667	DCA_se1_ag3_f_01 - phones	K	62.4667
62.4667	DCA_se1_ag3_f_01 - phones	Y	62.6367
62.4667	DCA_se1_ag3_f_01 - words	yard	62.9267
62.6367	DCA_se1_ag3_f_01 - phones	AA1	62.8067
62.8067	DCA_se1_ag3_f_01 - phones	R	62.8867
62.8624	DCA_int_03 - phones	M	63.1424
62.8624	DCA_int_03 - words	mm-hm	63.3324
62.8867	DCA_se1_ag3_f_01 - phones	D	62.9267
63.1424	DCA_int_03 - phones	HH	63.1824
63.1824	DCA_int_03 - phones	M	63.3324
63.3324	DCA_int_03 - phones	sp	63.4624
63.4408	DCA_se1_ag3_f_01 - phones	AH0	63.5508
63.4408	DCA_se1_ag3_f_01 - words	and	63.6008
63.5508	DCA_se1_ag3_f_01 - phones	N	63.6008
63.6008	DCA_se1_ag3_f_01 - phones	DH	63.6408
63.6008	DCA_se1_ag3_f_01 - words	the	63.7008
63.6408	DCA_se1_ag3_f_01 - phones	AH0	63.7008
63.7008	DCA_se1_ag3_f_01 - phones	G	63.7808
63.7008	DCA_se1_ag3_f_01 - words	girls	64.2608
63.7808	DCA_se1_ag3_f_01 - phones	ER1	63.9308
63.9308	DCA_se1_ag3_f_01 - phones	L	64.2108
64.2108	DCA_se1_ag3_f_01 - phones	Z	64.2608
64.2608	DCA_se1_ag3_f_01 - phones	L	64.2908
64.2608	DCA_se1_ag3_f_01 - words	little	64.4608
64.2908	DCA_se1_ag3_f_01 - phones	IH1	64.3208
64.3208	DCA_se1_ag3_f_01 - phones	T	64.3508
64.3508	DCA_se1_ag3_f_01 - phones	AH0	64.3808
64.3808	DCA_se1_ag3_f_01 - phones	L	64.4608
64.4608	DCA_se1_ag3_f_01 - phones	sp	64.4908
64.4908	DCA_se1_ag3_f_01 - phones	G	64.5608
64.4908	DCA_se1_ag3_f_01 - words	girls	64.8508
64.5608	DCA_se1_ag3_f_01 - phones	ER1	64.6508
64.6508	DCA_se1_ag3_f_01 - phones	L	64.7708
64.7708	DCA_se1_ag3_f_01 - phones	Z	64.8508
64.8508	DCA_se1_ag3_f_01 - phones	W	64.8808
64.8508	DCA_se1_ag3_f_01 - words	would	64.9608
64.8808	DCA_se1_ag3_f_01 - phones	UH1	64.9108
64.9108	DCA_se1_ag3_f_01 - phones	D	64.9608
64.9608	DCA_se1_ag3_f_01 - phones	K	65.0408
64.9608	DCA_se1_ag3_f_01 - words	come	65.1608
65.0408	DCA_se1_ag3_f_01 - phones	AH1	65.0908
65.0908	DCA_se1_ag3_f_01 - phones	M	65.1608
65.1608	DCA_se1_ag3_f_01 - phones	OW1	65.2508
65.1608	DCA_se1_ag3_f_01 - words	over	65.3108
65.2508	DCA_se1_ag3_f_01 - phones	V	65.2808
65.2808	DCA_se1_ag3_f_01 - phones	ER0	65.3108
65.3108	DCA_se1_ag3_f_01 - phones	sp	65.9351
65.9351	DCA_se1_ag3_f_01 - phones	AH0	66.0951
65.9351	DCA_se1_ag3_f_01 - words	and	66.2851
66.0951	DCA_se1_ag3_f_01 - phones	N	66.2351
66.2351	DCA_se1_ag3_f_01 - phones	D	66.2851
66.2851	DCA_se1_ag3_f_01 - phones	AH1	66.4651
66.2851	DCA_se1_ag3_f_01 - words	uh	66.4651
66.4651	DCA_se1_ag3_f_01 - phones	sp	66.6951
66.6951	DCA_se1_ag3_f_01 - phones	W	66.7651
66.6951	DCA_se1_ag3_f_01 - words	we	66.7951
66.7651	DCA_se1_ag3_f_01 - phones	IY1	66.7951
66.7951	DCA_se1_ag3_f_01 - phones	D	66.8851
66.7951	DCA_se1_ag3_f_01 - words	d	66.8851
66.8851	DCA_se1_ag3_f_01 - phones	B	66.9251
66.8851	DCA_se1_ag3_f_01 - words	bring	67.1051
66.9251	DCA_se1_ag3_f_01 - phones	R	66.9751
66.9751	DCA_se1_ag3_f_01 - phones	IH1	67.0251
67.0251	DCA_se1_ag3_f_01 - phones	NG	67.1051
67.1051	DCA_se1_ag3_f_01 - phones	AA1	67.2151
67.1051	DCA_se1_ag3_f_01 - words	our	67.2651
67.2151	DCA_se1_ag3_f_01 - phones	R	67.2651
67.2651	DCA_se1_ag3_f_01 - phones	D	67.3451
67.2651	DCA_se1_ag3_f_01 - words	dolls	67.6851
67.3451	DCA_se1_ag3_f_01 - phones	AA1	67.4051
67.4051	DCA_se1_ag3_f_01 - phones	L	67.6251
67.6251	DCA_se1_ag3_f_01 - phones	Z	67.6851
67.6851	DCA_se1_ag3_f_01 - phones	OW1	67.8151
67.6851	DCA_se1_ag3_f_01 - words	over	67.9951
67.8151	DCA_se1_ag3_f_01 - phones	V	67.9051
67.9051	DCA_se1_ag3_f_01 - phones	ER0	67.9951
67.9951	DCA_se1_ag3_f_01 - phones	sp	69.3292
68.7069	DCA_int_03 - phones	M	69.0869
68.7069	DCA_int_03 - words	mm-hm	69.1469
69.0869	DCA_int_03 - phones	HH	69.1169
69.1169	DCA_int_03 - phones	M	69.1469
69.3292	DCA_se1_ag3_f_01 - phones	AH0	69.4292
69.3292	DCA_se1_ag3_f_01 - words	and	69.4892
69.4292	DCA_se1_ag3_f_01 - phones	N	69.4892
69.4892	DCA_se1_ag3_f_01 - phones	W	69.5492
69.4892	DCA_se1_ag3_f_01 - words	we	69.6092
69.5492	DCA_se1_ag3_f_01 - phones	IY1	69.6092
69.6092	DCA_se1_ag3_f_01 - phones	P	69.6892
69.6092	DCA_se1_ag3_f_01 - words	played	70.2292
69.6892	DCA_se1_ag3_f_01 - phones	L	69.7992
69.7992	DCA_se1_ag3_f_01 - phones	EY1	70.1392
70.1392	DCA_se1_ag3_f_01 - phones	D	70.2292
70.2292	DCA_se1_ag3_f_01 - phones	sp	70.5467
70.5467	DCA_se1_ag3_f_01 - phones	W	70.5967
70.5467	DCA_se1_ag3_f_01 - words	we	70.6267
70.5967	DCA_se1_ag3_f_01 - phones	IY1	70.6267
70.6267	DCA_se1_ag3_f_01 - phones	sp	70.6667
70.6667	DCA_se1_ag3_f_01 - phones	D	70.6967
70.6667	DCA_se1_ag3_f_01 - words	d	70.6967
70.6967	DCA_se1_ag3_f_01 - phones	sp	70.8267
70.8267	DCA_se1_ag3_f_01 - phones	T	70.9467
70.8267	DCA_se1_ag3_f_01 - words	take	71.0467
70.9467	DCA_se1_ag3_f_01 - phones	EY1	70.9867
70.9867	DCA_se1_ag3_f_01 - phones	K	71.0467
71.0467	DCA_se1_ag3_f_01 - phones	DH	71.0767
71.0467	DCA_se1_ag3_f_01 - words	the	71.1067
71.0767	DCA_se1_ag3_f_01 - phones	AH0	71.1067
71.1067	DCA_se1_ag3_f_01 - phones	K	71.2067
71.1067	DCA_se1_ag3_f_01 - words	clothes	71.5967
71.2067	DCA_se1_ag3_f_01 - phones	L	71.2767
71.2767	DCA_se1_ag3_f_01 - phones	OW1	71.4867
71.4867	DCA_se1_ag3_f_01 - phones	DH	71.5267
71.5267	DCA_se1_ag3_f_01 - phones	Z	71.5967
71.5967	DCA_se1_ag3_f_01 - phones	AO1	71.8367
71.5967	DCA_se1_ag3_f_01 - words	off	71.8667
71.8367	DCA_se1_ag3_f_01 - phones	F	71.8667
71.8667	DCA_se1_ag3_f_01 - phones	sp	71.8967
71.8967	DCA_se1_ag3_f_01 - phones	AH0	71.9267
71.8967	DCA_se1_ag3_f_01 - words	and	72.0367
71.9267	DCA_se1_ag3_f_01 - phones	N	72.0367
72.0367	DCA_se1_ag3_f_01 - phones	sp	72.0867
72.0867	DCA_se1_ag3_f_01 - phones	G	72.1567
72.0867	DCA_se1_ag3_f_01 - words	give	72.2467
72.1567	DCA_se1_ag3_f_01 - phones	IH1	72.1867
72.1867	DCA_se1_ag3_f_01 - phones	V	72.2467
72.2467	DCA_se1_ag3_f_01 - phones	AH0	72.2767
72.2467	DCA_se1_ag3_f_01 - words	'em	72.3467
72.2767	DCA_se1_ag3_f_01 - phones	M	72.3467
72.3467	DCA_se1_ag3_f_01 - phones	AH0	72.4367
72.3467	DCA_se1_ag3_f_01 - words	a	72.4367
72.4367	DCA_se1_ag3_f_01 - phones	B	72.5067
72.4367	DCA_se1_ag3_f_01 - words	bath	72.9667
72.5067	DCA_se1_ag3_f_01 - phones	AE1	72.9367
72.9367	DCA_se1_ag3_f_01 - phones	TH	72.9667
72.9667	DCA_se1_ag3_f_01 - phones	sp	73.0567
73.0567	DCA_se1_ag3_f_01 - phones	AH0	73.1167
73.0567	DCA_se1_ag3_f_01 - words	and	73.2167
73.0582	DCA_int_03 - phones	M	73.3082
73.0582	DCA_int_03 - words	mm-hm	73.3782
73.1167	DCA_se1_ag3_f_01 - phones	N	73.2167
73.2167	DCA_se1_ag3_f_01 - phones	sp	73.3367
73.3082	DCA_int_03 - phones	HH	73.3482
73.3482	DCA_int_03 - phones	M	73.3782
73.3782	DCA_int_03 - phones	sp	73.6282
73.9267	DCA_se1_ag3_f_01 - phones	F	74.0067
73.9267	DCA_se1_ag3_f_01 - words	feed	74.2667
74.0067	DCA_se1_ag3_f_01 - phones	IY1	74.1867
74.1867	DCA_se1_ag3_f_01 - phones	D	74.2667
74.2667	DCA_se1_ag3_f_01 - phones	AH0	74.3567
74.2667	DCA_se1_ag3_f_01 - words	'em	74.4067
74.3567	DCA_se1_ag3_f_01 - phones	M	74.4067
74.4067	DCA_se1_ag3_f_01 - phones	sp	74.5467
74.9851	DCA_se1_ag3_f_01 - phones	AH0	75.0451
74.9851	DCA_se1_ag3_f_01 - words	and	75.0851
75.0451	DCA_se1_ag3_f_01 - phones	N	75.0851
75.0851	DCA_se1_ag3_f_01 - phones	T	75.1651
75.0851	DCA_se1_ag3_f_01 - words	two	75.1951
75.1651	DCA_se1_ag3_f_01 - phones	UW1	75.1951
75.1951	DCA_se1_ag3_f_01 - words	or	75.2651
75.1951	DCA_se1_ag3_f_01 - phones	ER0	75.2651
75.2651	DCA_se1_ag3_f_01 - phones	TH	75.3151
75.2651	DCA_se1_ag3_f_01 - words	three	75.4351
75.3151	DCA_se1_ag3_f_01 - phones	R	75.4051
75.4051	DCA_se1_ag3_f_01 - phones	IY1	75.4351
75.4351	DCA_se1_ag3_f_01 - phones	D	75.5351
75.4351	DCA_se1_ag3_f_01 - words	days	75.7751
75.5351	DCA_se1_ag3_f_01 - phones	EY1	75.7051
75.7051	DCA_se1_ag3_f_01 - phones	Z	75.7751
75.7751	DCA_se1_ag3_f_01 - phones	L	75.8651
75.7751	DCA_se1_ag3_f_01 - words	later	76.0851
75.8651	DCA_se1_ag3_f_01 - phones	EY1	75.9451
75.9451	DCA_se1_ag3_f_01 - phones	T	76.0351
76.0351	DCA_se1_ag3_f_01 - phones	ER0	76.0851
76.0851	DCA_se1_ag3_f_01 - phones	sp	76.1651
76.1651	DCA_se1_ag3_f_01 - words	<unk>	76.6151
76.1651	DCA_se1_ag3_f_01 - phones	spn	76.6151
76.6151	DCA_se1_ag3_f_01 - phones	sp	76.6851
76.7673	DCA_se1_ag3_f_01 - phones	DH	76.8273
76.7673	DCA_se1_ag3_f_01 - words	the	76.8873
76.8273	DCA_se1_ag3_f_01 - phones	AH0	76.8873
76.8873	DCA_se1_ag3_f_01 - phones	F	77.0673
76.8873	DCA_se1_ag3_f_01 - words	food	77.3673
77.0673	DCA_se1_ag3_f_01 - phones	UW1	77.3373
77.3373	DCA_se1_ag3_f_01 - phones	D	77.3673
77.3673	DCA_se1_ag3_f_01 - phones	W	77.4473
77.3673	DCA_se1_ag3_f_01 - words	was	77.5673
77.4473	DCA_se1_ag3_f_01 - phones	AH0	77.4873
77.4873	DCA_se1_ag3_f_01 - phones	Z	77.5673
77.5673	DCA_se1_ag3_f_01 - phones	R	77.6073
77.5673	DCA_se1_ag3_f_01 - words	really	77.8673
77.6073	DCA_se1_ag3_f_01 - phones	IY1	77.7173
77.7173	DCA_se1_ag3_f_01 - phones	L	77.8373
77.8373	DCA_se1_ag3_f_01 - phones	IY0	77.8673
77.8673	DCA_se1_ag3_f_01 - phones	sp	77.9673
77.9673	DCA_se1_ag3_f_01 - phones	S	78.0173
77.9673	DCA_se1_ag3_f_01 - words	smelly	78.3273
78.0173	DCA_se1_ag3_f_01 - phones	M	78.0973
78.0973	DCA_se1_ag3_f_01 - phones	EH1	78.2073
78.2073	DCA_se1_ag3_f_01 - phones	L	78.2973
78.2973	DCA_se1_ag3_f_01 - phones	IY0	78.3273
78.3412	DCA_int_03 - phones	spn	79.0912
78.3412	DCA_int_03 - words	<unk>	79.0912
78.7271	DCA_se1_ag3_f_01 - words	<unk>	80.1171
78.7271	DCA_se1_ag3_f_01 - phones	spn	80.1171
79.0912	DCA_int_03 - words	i	79.1512
79.0912	DCA_int_03 - phones	AY1	79.1512
79.1512	DCA_int_03 - phones	K	79.2212
79.1512	DCA_int_03 - words	can	79.2812
79.2212	DCA_int_03 - phones	AH0	79.2512
79.2512	DCA_int_03 - phones	N	79.2812
79.2812	DCA_int_03 - phones	sp	80.0312
80.0312	DCA_int_03 - phones	IH0	80.0612
80.0312	DCA_int_03 - words	imagine	80.2512
80.0612	DCA_int_03 - phones	M	80.1012
80.1012	DCA_int_03 - phones	AE1	80.1512
80.1171	DCA_se1_ag3_f_01 - phones	sp	84.6544
80.1512	DCA_int_03 - phones	JH	80.1812
80.1812	DCA_int_03 - phones	AH0	80.2112
80.2112	DCA_int_03 - phones	N	80.2512
80.2512	DCA_int_03 - phones	sp	80.5028
80.5028	DCA_int_03 - phones	spn	81.2528
80.5028	DCA_int_03 - words	<unk>	81.2528
81.2528	DCA_int_03 - phones	sp	81.7303
81.7303	DCA_int_03 - phones	AH1	82.0703
81.7303	DCA_int_03 - words	um	82.2803
82.0703	DCA_int_03 - phones	M	82.2803
82.2803	DCA_int_03 - phones	sp	82.4003
82.4003	DCA_int_03 - phones	D	82.4503
82.4003	DCA_int_03 - words	did	82.5603
82.4503	DCA_int_03 - phones	IH0	82.4903
82.4903	DCA_int_03 - phones	D	82.5603
82.5603	DCA_int_03 - phones	Y	82.6003
82.5603	DCA_int_03 - words	you	82.6303
82.6003	DCA_int_03 - phones	UW1	82.6303
82.6303	DCA_int_03 - phones	EH1	82.6603
82.6303	DCA_int_03 - words	ever	82.7803
82.6603	DCA_int_03 - phones	V	82.6903
82.6903	DCA_int_03 - phones	ER0	82.7803
82.7803	DCA_int_03 - phones	P	82.8503
82.7803	DCA_int_03 - words	play	83.0203
82.8503	DCA_int_03 - phones	L	82.9203
82.9203	DCA_int_03 - phones	EY1	83.0203
83.0203	DCA_int_03 - phones	HH	83.1303
83.0203	DCA_int_03 - words	hide	83.2503
83.1303	DCA_int_03 - phones	AY1	83.2203
83.2203	DCA_int_03 - phones	D	83.2503
83.2503	DCA_int_03 - phones	AH0	83.2803
83.2503	DCA_int_03 - words	and	83.3903
83.2803	DCA_int_03 - phones	N	83.3203
83.3203	DCA_int_03 - phones	D	83.3903
83.3903	DCA_int_03 - phones	sp	83.4803
83.4803	DCA_int_03 - phones	S	83.5503
83.4803	DCA_int_03 - words	seek	83.6703
83.5503	DCA_int_03 - phones	IY1	83.6403
83.6403	DCA_int_03 - phones	K	83.6703
83.6703	DCA_int_03 - phones	sp	83.7703
84.6544	DCA_se1_ag3_f_01 - phones	Y	84.7644
84.6544	DCA_se1_ag3_f_01 - words	yes	85.1044
84.7644	DCA_se1_ag3_f_01 - phones	EH1	85.0644
84.9212	DCA_int_03 - phones	OW2	85.2112
84.9212	DCA_int_03 - words	okay	85.4512
85.0644	DCA_se1_ag3_f_01 - phones	S	85.1044
85.1044	DCA_se1_ag3_f_01 - phones	sp	87.9420
85.2112	DCA_int_03 - phones	K	85.2812
85.2812	DCA_int_03 - phones	EY1	85.4512
85.4512	DCA_int_03 - phones	sp	85.4812
85.4812	DCA_int_03 - phones	W	85.5812
85.4812	DCA_int_03 - words	what	85.6412
85.5812	DCA_int_03 - phones	AH1	85.6112
85.6112	DCA_int_03 - phones	T	85.6412
85.6412	DCA_int_03 - phones	W	85.6812
85.6412	DCA_int_03 - words	was	85.7712
85.6812	DCA_int_03 - phones	AH0	85.7112
85.7112	DCA_int_03 - phones	Z	85.7712
85.7712	DCA_int_03 - phones	Y	85.8312
85.7712	DCA_int_03 - words	your	85.9312
85.8312	DCA_int_03 - phones	AO1	85.9012
85.9012	DCA_int_03 - phones	R	85.9312
85.9312	DCA_int_03 - phones	V	86.0412
85.9312	DCA_int_03 - words	version	86.3412
86.0412	DCA_int_03 - phones	ER1	86.1712
86.1712	DCA_int_03 - phones	ZH	86.2412
86.2412	DCA_int_03 - phones	AH0	86.2812
86.2812	DCA_int_03 - phones	N	86.3412
86.3412	DCA_int_03 - phones	AH1	86.4112
86.3412	DCA_int_03 - words	of	86.4612
86.4112	DCA_int_03 - phones	V	86.4612
86.4612	DCA_int_03 - phones	HH	86.5212
86.4612	DCA_int_03 - words	hide	86.6912
86.5212	DCA_int_03 - phones	AY1	86.6612
86.6612	DCA_int_03 - phones	D	86.6912
86.6912	DCA_int_03 - phones	AH0	86.7212
86.6912	DCA_int_03 - words	and	86.7512
86.7212	DCA_int_03 - phones	N	86.7512
86.7512	DCA_int_03 - phones	sp	86.8912
86.8912	DCA_int_03 - phones	S	86.9412
86.8912	DCA_int_03 - words	seek	87.0012
86.9412	DCA_int_03 - phones	IY1	86.9712
86.9712	DCA_int_03 - phones	K	87.0012
87.0012	DCA_int_03 - phones	sp	87.1612
87.9420	DCA_se1_ag3_f_01 - words	<unk>	88.5720
87.9420	DCA_se1_ag3_f_01 - phones	spn	88.5720
88.5720	DCA_se1_ag3_f_01 - words	oh	88.8820
88.5720	DCA_se1_ag3_f_01 - phones	OW1	88.8820
88.8820	DCA_se1_ag3_f_01 - phones	B	88.9820
88.8820	DCA_se1_ag3_f_01 - words	boy	89.2820
88.9820	DCA_se1_ag3_f_01 - phones	OY1	89.2820
89.2820	DCA_se1_ag3_f_01 - words	<unk>	91.5120
89.2820	DCA_se1_ag3_f_01 - phones	spn	91.5120
89.4644	DCA_int_03 - phones	spn	90.3944
89.4644	DCA_int_03 - words	<unk>	90.3944
91.5120	DCA_se1_ag3_f_01 - phones	sp	91.5820
91.5981	DCA_se1_ag3_f_01 - phones	W	91.6581
91.5981	DCA_se1_ag3_f_01 - words	well	92.0881
91.6581	DCA_se1_ag3_f_01 - phones	EH1	91.9781
91.9781	DCA_se1_ag3_f_01 - phones	L	92.0881
92.0881	DCA_se1_ag3_f_01 - phones	S	92.1281
92.0881	DCA_se1_ag3_f_01 - words	some	92.3281
92.1281	DCA_se1_ag3_f_01 - phones	AH1	92.2281
92.2281	DCA_se1_ag3_f_01 - phones	M	92.3281
92.3281	DCA_se1_ag3_f_01 - phones	D	92.3881
92.3281	DCA_se1_ag3_f_01 - words	days	92.6581
92.3881	DCA_se1_ag3_f_01 - phones	EY1	92.5881
92.5881	DCA_se1_ag3_f_01 - phones	Z	92.6581
92.6581	DCA_se1_ag3_f_01 - phones	IH1	92.6881
92.6581	DCA_se1_ag3_f_01 - words	it	92.7381
92.6881	DCA_se1_ag3_f_01 - phones	T	92.7381
92.7381	DCA_se1_ag3_f_01 - phones	W	92.7981
92.7381	DCA_se1_ag3_f_01 - words	was	92.8881
92.7981	DCA_se1_ag3_f_01 - phones	AH0	92.8381
92.8381	DCA_se1_ag3_f_01 - phones	Z	92.8881
92.8881	DCA_se1_ag3_f_01 - phones	P	93.0081
92.8881	DCA_se1_ag3_f_01 - words	pretty	93.2281
93.0081	DCA_se1_ag3_f_01 - phones	R	93.0581
93.0581	DCA_se1_ag3_f_01 - phones	IH1	93.0881
93.0881	DCA_se1_ag3_f_01 - phones	T	93.1381
93.1381	DCA_se1_ag3_f_01 - phones	IY0	93.2281
93.2281	DCA_se1_ag3_f_01 - phones	G	93.2881
93.2281	DCA_se1_ag3_f_01 - words	good	93.5081
93.2881	DCA_se1_ag3_f_01 - phones	UH1	93.4681
93.4681	DCA_se1_ag3_f_01 - phones	D	93.5081
93.5081	DCA_se1_ag3_f_01 - phones	AH0	93.5681
93.5081	DCA_se1_ag3_f_01 - words	and	93.6281
93.5681	DCA_se1_ag3_f_01 - phones	N	93.5981
93.5981	DCA_se1_ag3_f_01 - phones	D	93.6281
93.6281	DCA_se1_ag3_f_01 - phones	DH	93.6581
93.6281	DCA_se1_ag3_f_01 - words	then	93.7781
93.6581	DCA_se1_ag3_f_01 - phones	EH1	93.6981
93.6981	DCA_se1_ag3_f_01 - phones	N	93.7781
93.7781	DCA_se1_ag3_f_01 - phones	sp	93.8581
93.8581	DCA_se1_ag3_f_01 - phones	S	93.8981
93.8581	DCA_se1_ag3_f_01 - words	some	94.0381
93.8981	DCA_se1_ag3_f_01 - phones	AH1	93.9581
93.9581	DCA_se1_ag3_f_01 - phones	M	94.0381
93.9879	DCA_int_03 - words	<unk>	94.9179
93.9879	DCA_int_03 - phones	spn	94.9179
94.0381	DCA_se1_ag3_f_01 - phones	D	94.1281
94.0381	DCA_se1_ag3_f_01 - words	days	94.4581
94.1281	DCA_se1_ag3_f_01 - phones	EY1	94.4281
94.4281	DCA_se1_ag3_f_01 - phones	Z	94.4581
94.4581	DCA_se1_ag3_f_01 - phones	IH1	94.4881
94.4581	DCA_se1_ag3_f_01 - words	it	94.5181
94.4881	DCA_se1_ag3_f_01 - phones	T	94.5181
94.5181	DCA_se1_ag3_f_01 - phones	W	94.5481
94.5181	DCA_se1_ag3_f_01 - words	was	94.7581
94.5481	DCA_se1_ag3_f_01 - phones	AA1	94.7081
94.7081	DCA_se1_ag3_f_01 - phones	Z	94.7581
94.7581	DCA_se1_ag3_f_01 - phones	sp	94.8281
94.8281	DCA_se1_ag3_f_01 - words	<unk>	95.1781
94.8281	DCA_se1_ag3_f_01 - phones	spn	95.1781
95.1781	DCA_se1_ag3_f_01 - phones	sp	95.2881
96.7616	DCA_int_03 - phones	AH1	97.1516
96.7616	DCA_int_03 - words	uh	97.1516
97.1516	DCA_int_03 - phones	W	97.2716
97.1516	DCA_int_03 - words	what	97.4416
97.2716	DCA_int_03 - phones	AH1	97.3616
97.3616	DCA_int_03 - phones	T	97.4416
97.4416	DCA_int_03 - phones	sp	97.5416
97.5416	DCA_int_03 - phones	HH	97.6716
97.5416	DCA_int_03 - words	what	97.8716
97.6716	DCA_int_03 - phones	W	97.7216
97.7216	DCA_int_03 - phones	AH1	97.7616
97.7616	DCA_int_03 - phones	T	97.8716
97.8716	DCA_int_03 - phones	W	97.9116
97.8716	DCA_int_03 - words	was	98.0716
97.9116	DCA_int_03 - phones	AH1	97.9516
97.9516	DCA_int_03 - phones	Z	98.0716
98.0716	DCA_int_03 - phones	sp	98.1016
98.1016	DCA_int_03 - phones	DH	98.1416
98.1016	DCA_int_03 - words	the	98.2016
98.1416	DCA_int_03 - phones	AH0	98.2016
98.2016	DCA_int_03 - phones	sp	98.2316
98.2316	DCA_int_03 - phones	B	98.2816
98.2316	DCA_int_03 - words	best	98.5916
98.2816	DCA_int_03 - phones	EH1	98.4016
98.4016	DCA_int_03 - phones	S	98.5316
98.5316	DCA_int_03 - phones	T	98.5916
98.5916	DCA_int_03 - phones	EY1	98.9116
98.5916	DCA_int_03 - words	age	98.9516
98.9116	DCA_int_03 - phones	JH	98.9516
98.9516	DCA_int_03 - phones	sp	99.0616
99.7114	DCA_int_03 - phones	F	99.7514
99.7114	DCA_int_03 - words	for	99.8314
99.7514	DCA_int_03 - phones	R	99.7814
99.7814	DCA_int_03 - phones	ER0	99.8314
99.8314	DCA_int_03 - phones	Y	99.9714
99.8314	DCA_int_03 - words	you	100.0114
99.9714	DCA_int_03 - phones	UW1	100.0114
100.0114	DCA_int_03 - phones	D	100.0414
100.0114	DCA_int_03 - words	w	100.2514
100.0414	DCA_int_03 - phones	AH1	100.0914
100.0914	DCA_int_03 - phones	B	100.1314
100.1314	DCA_int_03 - phones	AH0	100.1614
100.1614	DCA_int_03 - phones	L	100.1914
100.1914	DCA_int_03 - phones	Y	100.2214
100.2214	DCA_int_03 - phones	UW0	100.2514
100.2514	DCA_int_03 - phones	sp	100.3214
100.3214	DCA_int_03 - phones	W	100.4714
100.3214	DCA_int_03 - words	when	100.5514
100.4714	DCA_int_03 - phones	EH1	100.5014
100.5014	DCA_int_03 - phones	N	100.5514
100.5514	DCA_int_03 - phones	Y	100.5814
100.5514	DCA_int_03 - words	you	100.6914
100.5814	DCA_int_03 - phones	UW1	100.6914
100.6914	DCA_int_03 - phones	W	100.7514
100.6914	DCA_int_03 - words	were	100.7914
100.7514	DCA_int_03 - phones	ER0	100.7914
100.7914	DCA_int_03 - phones	sp	100.8214
100.8214	DCA_int_03 - words	a	100.8514
100.8214	DCA_int_03 - phones	AH0	100.8514
100.8514	DCA_int_03 - phones	CH	100.9414
100.8514	DCA_int_03 - words	child	101.2614
100.9414	DCA_int_03 - phones	AY1	100.9814
100.9814	DCA_int_03 - phones	L	101.1514
101.1514	DCA_int_03 - phones	D	101.2614
101.2614	DCA_int_03 - phones	sp	101.4614
101.4614	DCA_int_03 - phones	HH	101.5014
101.4614	DCA_int_03 - words	what	101.5914
101.5014	DCA_int_03 - phones	W	101.5314
101.5314	DCA_int_03 - phones	AH1	101.5614
101.5614	DCA_int_03 - phones	T	101.5914
101.5914	DCA_int_03 - phones	W	101.6214
101.5914	DCA_int_03 - words	was	101.7014
101.6214	DCA_int_03 - phones	AO1	101.6514
101.6514	DCA_int_03 - phones	Z	101.7014
101.7014	DCA_int_03 - phones	sp	101.7314
101.7314	DCA_int_03 - phones	Y	101.7614
101.7314	DCA_int_03 - words	your	101.8514
101.7614	DCA_int_03 - phones	UH1	101.7914
101.7914	DCA_int_03 - phones	R	101.8514
101.8514	DCA_int_03 - phones	sp	101.8814
101.8814	DCA_int_03 - phones	B	101.9314
101.8814	DCA_int_03 - words	best	102.0514
101.9314	DCA_int_03 - phones	EH1	101.9914
101.9914	DCA_int_03 - phones	S	102.0214
102.0214	DCA_int_03 - phones	T	102.0514
102.0514	DCA_int_03 - phones	sp	102.2414
102.2414	DCA_int_03 - phones	EY1	102.2714
102.2414	DCA_int_03 - words	age	102.3014
102.2714	DCA_int_03 - phones	JH	102.3014
102.3014	DCA_int_03 - phones	sp	102.4714
102.4969	DCA_se1_ag3_f_01 - phones	B	102.5669
102.4969	DCA_se1_ag3_f_01 - words	between	103.1169
102.5669	DCA_se1_ag3_f_01 - phones	IH0	102.6269
102.6269	DCA_se1_ag3_f_01 - phones	T	102.7669
102.7669	DCA_se1_ag3_f_01 - phones	W	102.8469
102.8469	DCA_se1_ag3_f_01 - phones	IY1	103.0569
103.0569	DCA_se1_ag3_f_01 - phones	N	103.1169
103.1169	DCA_se1_ag3_f_01 - phones	sp	103.2269
103.2269	DCA_se1_ag3_f_01 - phones	F	103.4169
103.2269	DCA_se1_ag3_f_01 - words	five	103.9269
103.4169	DCA_se1_ag3_f_01 - phones	AY1	103.7569
103.7569	DCA_se1_ag3_f_01 - phones	V	103.9269
103.9269	DCA_se1_ag3_f_01 - phones	sp	104.0269
104.0269	DCA_se1_ag3_f_01 - phones	AH0	104.1669
104.0269	DCA_se1_ag3_f_01 - words	and	104.4269
104.1669	DCA_se1_ag3_f_01 - phones	N	104.4269
104.4269	DCA_se1_ag3_f_01 - phones	sp	104.7469
104.7469	DCA_se1_ag3_f_01 - phones	S	104.8069
104.7469	DCA_se1_ag3_f_01 - words	seven	105.0769
104.8069	DCA_se1_ag3_f_01 - phones	EH1	104.9369
104.9369	DCA_se1_ag3_f_01 - phones	V	104.9969
104.9969	DCA_se1_ag3_f_01 - phones	AH0	105.0469
105.0469	DCA_se1_ag3_f_01 - phones	N	105.0769
105.0769	DCA_se1_ag3_f_01 - phones	sp	107.4559
105.4034	DCA_int_03 - phones	AH0	105.5334
105.4034	DCA_int_03 - words	and	105.6334
105.5334	DCA_int_03 - phones	N	105.6334
105.6334	DCA_int_03 - phones	W	105.7234
105.6334	DCA_int_03 - words	why	105.9034
105.7234	DCA_int_03 - phones	AY1	105.9034
105.9034	DCA_int_03 - phones	sp	105.9334
105.9334	DCA_int_03 - phones	W	105.9634
105.9334	DCA_int_03 - words	was	106.0234
105.9634	DCA_int_03 - phones	AH0	105.9934
105.9934	DCA_int_03 - phones	Z	106.0234
106.0234	DCA_int_03 - phones	sp	106.0534
106.0534	DCA_int_03 - phones	DH	106.1034
106.0534	DCA_int_03 - words	that	106.2634
106.1034	DCA_int_03 - phones	AH0	106.2234
106.2234	DCA_int_03 - phones	T	106.2634
106.2634	DCA_int_03 - phones	sp	106.3634
107.4559	DCA_se1_ag3_f_01 - phones	W	107.5359
107.4559	DCA_se1_ag3_f_01 - words	well	107.9559
107.5359	DCA_se1_ag3_f_01 - phones	EH1	107.8459
107.8459	DCA_se1_ag3_f_01 - phones	L	107.9559
107.9559	DCA_se1_ag3_f_01 - phones	DH	108.0159
107.9559	DCA_se1_ag3_f_01 - words	that	108.1559
108.0159	DCA_se1_ag3_f_01 - phones	AE1	108.1059
108.1059	DCA_se1_ag3_f_01 - phones	T	108.1559
108.1559	DCA_se1_ag3_f_01 - phones	sp	108.1859
108.1859	DCA_se1_ag3_f_01 - phones	W	108.2459
108.1859	DCA_se1_ag3_f_01 - words	was	108.4559
108.2459	DCA_se1_ag3_f_01 - phones	AH1	108.3259
108.3259	DCA_se1_ag3_f_01 - phones	Z	108.4559
108.4559	DCA_se1_ag3_f_01 - phones	M	108.5459
108.4559	DCA_se1_ag3_f_01 - words	my	108.8359
108.5459	DCA_se1_ag3_f_01 - phones	AY1	108.8359
108.8359	DCA_se1_ag3_f_01 - phones	sp	108.9159
108.9159	DCA_se1_ag3_f_01 - phones	AH1	109.2559
108.9159	DCA_se1_ag3_f_01 - words	uh	109.2559
109.2559	DCA_se1_ag3_f_01 - phones	sp	109.3659
109.3659	DCA_se1_ag3_f_01 - phones	F	109.4859
109.3659	DCA_se1_ag3_f_01 - words	first	109.6859
109.4859	DCA_se1_ag3_f_01 - phones	ER1	109.5659
109.5659	DCA_se1_ag3_f_01 - phones	S	109.6559
109.6559	DCA_se1_ag3_f_01 - phones	T	109.6859
109.6859	DCA_se1_ag3_f_01 - phones	T	109.7959
109.6859	DCA_se1_ag3_f_01 - words	time	110.0459
109.7959	DCA_se1_ag3_f_01 - phones	AY1	109.9659
109.9659	DCA_se1_ag3_f_01 - phones	M	110.0459
110.0459	DCA_se1_ag3_f_01 - phones	G	110.1259
110.0459	DCA_se1_ag3_f_01 - words	going	110.3559
110.1259	DCA_se1_ag3_f_01 - phones	OW1	110.1559
110.1559	DCA_se1_ag3_f_01 - phones	IH0	110.2759
110.2759	DCA_se1_ag3_f_01 - phones	NG	110.3559
110.3559	DCA_se1_ag3_f_01 - phones	AW1	110.4559
110.3559	DCA_se1_ag3_f_01 - words	out	110.4959
110.4559	DCA_se1_ag3_f_01 - phones	T	110.4959
110.4959	DCA_se1_ag3_f_01 - phones	sp	110.5759
110.5759	DCA_se1_ag3_f_01 - phones	T	110.6059
110.5759	DCA_se1_ag3_f_01 - words	to	110.6359
110.6059	DCA_se1_ag3_f_01 - phones	IH0	110.6359
110.6359	DCA_se1_ag3_f_01 - phones	S	110.7659
110.6359	DCA_se1_ag3_f_01 - words	school	111.1459
110.7659	DCA_se1_ag3_f_01 - phones	K	110.8259
110.8259	DCA_se1_ag3_f_01 - phones	UW1	111.0259
111.0259	DCA_se1_ag3_f_01 - phones	L	111.1459
111.1459	DCA_se1_ag3_f_01 - phones	AH0	111.1759
111.1459	DCA_se1_ag3_f_01 - words	and	111.2259
111.1759	DCA_se1_ag3_f_01 - phones	N	111.2259
111.2259	DCA_se1_ag3_f_01 - phones	DH	111.2759
111.2259	DCA_se1_ag3_f_01 - words	this	111.4359
111.2759	DCA_se1_ag3_f_01 - phones	IH0	111.3259
111.3259	DCA_se1_ag3_f_01 - phones	S	111.4359
111.4359	DCA_se1_ag3_f_01 - phones	W	111.4659
111.4359	DCA_se1_ag3_f_01 - words	was	111.5559
111.4659	DCA_se1_ag3_f_01 - phones	AH0	111.4959
111.4959	DCA_se1_ag3_f_01 - phones	Z	111.5559
111.5559	DCA_se1_ag3_f_01 - phones	sp	111.6459
111.6459	DCA_se1_ag3_f_01 - words	a	111.6759
111.6459	DCA_se1_ag3_f_01 - phones	AH0	111.6759
111.6759	DCA_se1_ag3_f_01 - phones	B	111.7259
111.6759	DCA_se1_ag3_f_01 - words	big	111.9159
111.7259	DCA_se1_ag3_f_01 - phones	IH1	111.8059
111.8059	DCA_se1_ag3_f_01 - phones	G	111.9159
111.9159	DCA_se1_ag3_f_01 - phones	AH0	111.9559
111.9159	DCA_se1_ag3_f_01 - words	adventure	112.3759
111.9559	DCA_se1_ag3_f_01 - phones	D	111.9859
111.9859	DCA_se1_ag3_f_01 - phones	V	112.0759
112.0759	DCA_se1_ag3_f_01 - phones	EH1	112.1659
112.1659	DCA_se1_ag3_f_01 - phones	N	112.2859
112.2859	DCA_se1_ag3_f_01 - phones	CH	112.3459
112.3459	DCA_se1_ag3_f_01 - phones	ER0	112.3759
112.3759	DCA_se1_ag3_f_01 - phones	sp	118.9586
112.4566	DCA_int_03 - phones	M	112.7166
112.4566	DCA_int_03 - words	mm-hm	112.9066
112.7166	DCA_int_03 - phones	HH	112.7866
112.7866	DCA_int_03 - phones	M	112.9066
112.9066	DCA_int_03 - phones	sp	113.0766
113.7658	DCA_int_03 - phones	M	114.0458
113.7658	DCA_int_03 - words	mm-hm	114.1658
114.0458	DCA_int_03 - phones	HH	114.0958
114.0958	DCA_int_03 - phones	M	114.1658
114.1658	DCA_int_03 - phones	sp	114.6699
114.6699	DCA_int_03 - phones	EH1	114.7499
114.6699	DCA_int_03 - words	any	114.8999
114.7499	DCA_int_03 - phones	N	114.8399
114.8399	DCA_int_03 - phones	IY0	114.8999
114.8999	DCA_int_03 - phones	AH1	114.9499
114.8999	DCA_int_03 - words	other	115.0899
114.9499	DCA_int_03 - phones	DH	115.0499
115.0499	DCA_int_03 - phones	ER0	115.0899
115.0899	DCA_int_03 - phones	R	115.1399
115.0899	DCA_int_03 - words	reasons	115.4599
115.1399	DCA_int_03 - phones	IY1	115.1799
115.1799	DCA_int_03 - phones	Z	115.2099
115.2099	DCA_int_03 - phones	AH0	115.2399
115.2399	DCA_int_03 - phones	N	115.2699
115.2699	DCA_int_03 - phones	Z	115.4599
115.4599	DCA_int_03 - phones	sp	115.6599
115.8785	DCA_int_03 - phones	D	115.9085
115.8785	DCA_int_03 - words	did	115.9785
115.9085	DCA_int_03 - phones	IH0	115.9485
115.9485	DCA_int_03 - phones	D	115.9785
115.9785	DCA_int_03 - phones	Y	116.0085
115.9785	DCA_int_03 - words	you	116.0385
116.0085	DCA_int_03 - phones	UW1	116.0385
116.0385	DCA_int_03 - phones	HH	116.0685
116.0385	DCA_int_03 - words	have	116.1585
116.0685	DCA_int_03 - phones	AE1	116.1085
116.1085	DCA_int_03 - phones	V	116.1585
116.1585	DCA_int_03 - phones	EH1	116.1985
116.1585	DCA_int_03 - words	any	116.2685
116.1985	DCA_int_03 - phones	N	116.2285
116.2285	DCA_int_03 - phones	IY0	116.2685
116.2685	DCA_int_03 - phones	R	116.2985
116.2685	DCA_int_03 - words	responsibilities	117.2185
116.2985	DCA_int_03 - phones	IY0	116.3385
116.3385	DCA_int_03 - phones	S	116.3685
116.3685	DCA_int_03 - phones	P	116.5285
116.5285	DCA_int_03 - phones	AA2	116.5985
116.5985	DCA_int_03 - phones	N	116.6885
116.6885	DCA_int_03 - phones	S	116.7285
116.7285	DCA_int_03 - phones	AH0	116.7885
116.7885	DCA_int_03 - phones	B	116.8285
116.8285	DCA_int_03 - phones	IH1	116.8685
116.8685	DCA_int_03 - phones	L	116.9585
116.9585	DCA_int_03 - phones	AH0	117.0185
117.0185	DCA_int_03 - phones	T	117.0685
117.0685	DCA_int_03 - phones	IY0	117.0985
117.0985	DCA_int_03 - phones	Z	117.2185
117.2185	DCA_int_03 - phones	sp	117.2485
117.2485	DCA_int_03 - words	or	117.3485
117.2485	DCA_int_03 - phones	ER0	117.3485
117.3485	DCA_int_03 - phones	sp	117.3785
117.3785	DCA_int_03 - phones	EH1	117.4085
117.3785	DCA_int_03 - words	anything	117.5585
117.4085	DCA_int_03 - phones	N	117.4385
117.4385	DCA_int_03 - phones	IY0	117.4685
117.4685	DCA_int_03 - phones	TH	117.4985
117.4985	DCA_int_03 - phones	IH2	117.5285
117.5285	DCA_int_03 - phones	NG	117.5585
117.5585	DCA_int_03 - phones	sp	117.5985
117.5985	DCA_int_03 - phones	L	117.6585
117.5985	DCA_int_03 - words	like	117.7185
117.6585	DCA_int_03 - phones	AY1	117.6885
117.6885	DCA_int_03 - phones	K	117.7185
117.7185	DCA_int_03 - phones	sp	117.7985
117.7985	DCA_int_03 - phones	DH	117.8385
117.7985	DCA_int_03 - words	that	117.9285
117.8385	DCA_int_03 - phones	AH0	117.8985
117.8985	DCA_int_03 - phones	T	117.9285
117.9285	DCA_int_03 - phones	sp	118.0585
118.9586	DCA_se1_ag3_f_01 - phones	N	119.0286
118.9586	DCA_se1_ag3_f_01 - words	no	119.4986
119.0286	DCA_se1_ag3_f_01 - phones	OW1	119.4986
120.2289	DCA_se1_ag3_f_01 - phones	sil	120.3289
120.3289	DCA_se1_ag3_f_01 - phones	AH1	120.8489
120.3289	DCA_se1_ag3_f_01 - words	uh	120.8489
120.8489	DCA_se1_ag3_f_01 - phones	sp	120.9689
122.1331	DCA_se1_ag3_f_01 - phones	AY1	122.3731
122.1331	DCA_se1_ag3_f_01 - words	i	122.3731
122.3731	DCA_se1_ag3_f_01 - phones	W	122.4231
122.3731	DCA_se1_ag3_f_01 - words	would	122.6231
122.4231	DCA_se1_ag3_f_01 - phones	UH1	122.5331
122.5331	DCA_se1_ag3_f_01 - phones	D	122.6231
122.6997	DCA_se1_ag3_f_01 - phones	sil	122.7297
122.7297	DCA_se1_ag3_f_01 - phones	D	122.8497
122.7297	DCA_se1_ag3_f_01 - words	did	123.0097
122.8497	DCA_se1_ag3_f_01 - phones	IH1	122.9497
122.9497	DCA_se1_ag3_f_01 - phones	D	123.0097
123.0097	DCA_se1_ag3_f_01 - phones	G	123.0997
123.0097	DCA_se1_ag3_f_01 - words	get	123.1997
123.0997	DCA_se1_ag3_f_01 - phones	EH1	123.1597
123.1597	DCA_se1_ag3_f_01 - phones	T	123.1997
123.1997	DCA_se1_ag3_f_01 - words	a	123.2597
123.1997	DCA_se1_ag3_f_01 - phones	EY1	123.2597
123.2597	DCA_se1_ag3_f_01 - phones	CH	123.4097
123.2597	DCA_se1_ag3_f_01 - words	chance	123.7597
123.4097	DCA_se1_ag3_f_01 - phones	AE1	123.5797
123.5797	DCA_se1_ag3_f_01 - phones	N	123.6497
123.6497	DCA_se1_ag3_f_01 - phones	S	123.7597
123.7597	DCA_se1_ag3_f_01 - phones	T	123.8497
123.7597	DCA_se1_ag3_f_01 - words	to	123.8997
123.8497	DCA_se1_ag3_f_01 - phones	IH0	123.8997
123.8997	DCA_se1_ag3_f_01 - phones	G	123.9797
123.8997	DCA_se1_ag3_f_01 - words	go	124.2597
123.9797	DCA_se1_ag3_f_01 - phones	OW1	124.2597
124.2597	DCA_se1_ag3_f_01 - words	a	124.3797
124.2597	DCA_se1_ag3_f_01 - phones	AH0	124.3797
124.3797	DCA_se1_ag3_f_01 - phones	sp	124.5097
124.5097	DCA_se1_ag3_f_01 - phones	AH0	124.6597
124.5097	DCA_se1_ag3_f_01 - words	a	124.6597
124.6597	DCA_se1_ag3_f_01 - phones	L	124.7297
124.6597	DCA_se1_ag3_f_01 - words	lot	124.9197
124.7297	DCA_se1_ag3_f_01 - phones	AA1	124.8697
124.8697	DCA_se1_ag3_f_01 - phones	T	124.9197
124.9197	DCA_se1_ag3_f_01 - phones	AH0	124.9497
124.9197	DCA_se1_ag3_f_01 - words	of	124.9797
124.9497	DCA_se1_ag3_f_01 - phones	V	124.9797
124.9797	DCA_se1_ag3_f_01 - phones	sp	125.0597
125.0597	DCA_se1_ag3_f_01 - phones	P	125.1497
125.0597	DCA_se1_ag3_f_01 - words	places	125.7797
125.1497	DCA_se1_ag3_f_01 - phones	L	125.2497
125.2497	DCA_se1_ag3_f_01 - phones	EY1	125.3797
125.3797	DCA_se1_ag3_f_01 - phones	S	125.4897
125.4897	DCA_se1_ag3_f_01 - phones	IH0	125.6197
125.6197	DCA_se1_ag3_f_01 - phones	Z	125.7797
126.5189	DCA_se1_ag3_f_01 - phones	AE1	126.6489
126.5189	DCA_se1_ag3_f_01 - words	at	126.6889
126.6489	DCA_se1_ag3_f_01 - phones	T	126.6889
126.6889	DCA_se1_ag3_f_01 - phones	sp	126.7489
126.7489	DCA_se1_ag3_f_01 - phones	DH	126.8189
126.7489	DCA_se1_ag3_f_01 - words	that	127.0289
126.8189	DCA_se1_ag3_f_01 - phones	AE1	126.9789
126.9789	DCA_se1_ag3_f_01 - phones	T	127.0289
127.0289	DCA_se1_ag3_f_01 - phones	EY1	127.3689
127.0289	DCA_se1_ag3_f_01 - words	age	127.5089
127.3689	DCA_se1_ag3_f_01 - phones	JH	127.5089
127.5089	DCA_se1_ag3_f_01 - phones	M	127.5789
127.5089	DCA_se1_ag3_f_01 - words	more	127.7389
127.5789	DCA_se1_ag3_f_01 - phones	AO1	127.6489
127.6489	DCA_se1_ag3_f_01 - phones	R	127.7389
127.7389	DCA_se1_ag3_f_01 - phones	sp	127.8189
127.8189	DCA_se1_ag3_f_01 - phones	S	127.8789
127.8189	DCA_se1_ag3_f_01 - words	so	127.9389
127.8789	DCA_se1_ag3_f_01 - phones	OW1	127.9389
127.9389	DCA_se1_ag3_f_01 - phones	DH	127.9989
127.9389	DCA_se1_ag3_f_01 - words	than	128.1189
127.9989	DCA_se1_ag3_f_01 - phones	AH0	128.0489
128.0489	DCA_se1_ag3_f_01 - phones	N	128.1189
128.1189	DCA_se1_ag3_f_01 - phones	AY1	128.2489
128.1189	DCA_se1_ag3_f_01 - words	i	128.2489
128.2489	DCA_se1_ag3_f_01 - phones	W	128.3489
128.2489	DCA_se1_ag3_f_01 - words	was	128.5889
128.3489	DCA_se1_ag3_f_01 - phones	AH1	128.5189
128.5189	DCA_se1_ag3_f_01 - phones	Z	128.5889
128.5889	DCA_se1_ag3_f_01 - phones	sp	128.6289
129.3624	DCA_se1_ag3_f_01 - phones	HH	129.4424
129.3624	DCA_se1_ag3_f_01 - words	when	129.5924
129.4424	DCA_se1_ag3_f_01 - phones	W	129.4824
129.4824	DCA_se1_ag3_f_01 - phones	EH1	129.5324
129.5324	DCA_se1_ag3_f_01 - phones	N	129.5924
129.5924	DCA_se1_ag3_f_01 - phones	AY1	129.7524
129.5924	DCA_se1_ag3_f_01 - words	i	129.7524
129.7524	DCA_se1_ag3_f_01 - phones	W	129.7824
129.7524	DCA_se1_ag3_f_01 - words	was	129.9424
129.7824	DCA_se1_ag3_f_01 - phones	AH1	129.8524
129.8524	DCA_se1_ag3_f_01 - phones	Z	129.9424
129.9424	DCA_se1_ag3_f_01 - phones	OW1	130.1224
129.9424	DCA_se1_ag3_f_01 - words	older	130.4124
130.1224	DCA_se1_ag3_f_01 - phones	L	130.2024
130.2024	DCA_se1_ag3_f_01 - phones	D	130.2524
130.2524	DCA_se1_ag3_f_01 - phones	ER0	130.4124
130.4124	DCA_se1_ag3_f_01 - phones	sp	130.4624
130.4624	DCA_se1_ag3_f_01 - phones	B	130.5124
130.4624	DCA_se1_ag3_f_01 - words	because	130.9224
130.5124	DCA_se1_ag3_f_01 - phones	IH0	130.6024
130.6024	DCA_se1_ag3_f_01 - phones	K	130.6924
130.6924	DCA_se1_ag3_f_01 - phones	AH1	130.8924
130.8924	DCA_se1_ag3_f_01 - phones	Z	130.9224
130.9224	DCA_se1_ag3_f_01 - phones	sp	131.4462
131.4462	DCA_se1_ag3_f_01 - phones	AH1	131.5662
131.4462	DCA_se1_ag3_f_01 - words	uh	131.5662
131.5662	DCA_se1_ag3_f_01 - phones	DH	131.6362
131.5662	DCA_se1_ag3_f_01 - words	they	131.7562
131.6362	DCA_se1_ag3_f_01 - phones	EY1	131.7562
131.7562	DCA_se1_ag3_f_01 - phones	HH	131.8462
131.7562	DCA_se1_ag3_f_01 - words	had	131.9762
131.8462	DCA_se1_ag3_f_01 - phones	AE1	131.8862
131.8862	DCA_se1_ag3_f_01 - phones	D	131.9762
131.9762	DCA_se1_ag3_f_01 - phones	S	132.0462
131.9762	DCA_se1_ag3_f_01 - words	special	132.4562
132.0462	DCA_se1_ag3_f_01 - phones	P	132.1362
132.1362	DCA_se1_ag3_f_01 - phones	EH1	132.2062
132.2062	DCA_se1_ag3_f_01 - phones	SH	132.3062
132.3062	DCA_se1_ag3_f_01 - phones	AH0	132.3762
132.3762	DCA_se1_ag3_f_01 - phones	L	132.4562
132.4562	DCA_se1_ag3_f_01 - phones	R	132.5262
132.4562	DCA_se1_ag3_f_01 - words	rates	132.7962
132.5262	DCA_se1_ag3_f_01 - phones	EY1	132.6362
132.6362	DCA_se1_ag3_f_01 - phones	T	132.7362
132.7362	DCA_se1_ag3_f_01 - phones	S	132.7962
132.7962	DCA_se1_ag3_f_01 - phones	F	132.8562
132.7962	DCA_se1_ag3_f_01 - words	for	132.8962
132.8562	DCA_se1_ag3_f_01 - phones	ER0	132.8962
132.8962	DCA_se1_ag3_f_01 - phones	CH	133.0362
132.8962	DCA_se1_ag3_f_01 - words	children	133.6362
133.0362	DCA_se1_ag3_f_01 - phones	IH1	133.0962
133.0962	DCA_se1_ag3_f_01 - phones	L	133.2862
133.2862	DCA_se1_ag3_f_01 - phones	D	133.3262
133.3262	DCA_se1_ag3_f_01 - phones	R	133.3562
133.3562	DCA_se1_ag3_f_01 - phones	AH0	133.3962
133.3962	DCA_se1_ag3_f_01 - phones	N	133.6362
133.6273	DCA_int_03 - phones	M	133.8673
133.6273	DCA_int_03 - words	mm-hm	134.0973
133.8673	DCA_int_03 - phones	HH	133.9473
133.9473	DCA_int_03 - phones	M	134.0973
134.0973	DCA_int_03 - phones	sp	134.1973
134.4367	DCA_se1_ag3_f_01 - phones	AH0	134.6367
134.4367	DCA_se1_ag3_f_01 - words	and	134.8767
134.6367	DCA_se1_ag3_f_01 - phones	N	134.8767
134.8767	DCA_se1_ag3_f_01 - words	uh	135.1067
134.8767	DCA_se1_ag3_f_01 - phones	AH1	135.1067
135.1067	DCA_se1_ag3_f_01 - phones	sp	135.3067
135.5423	DCA_se1_ag3_f_01 - phones	DH	135.6323
135.5423	DCA_se1_ag3_f_01 - words	this	135.7423
135.6323	DCA_se1_ag3_f_01 - phones	IH0	135.6623
135.6623	DCA_se1_ag3_f_01 - phones	S	135.7423
135.7423	DCA_se1_ag3_f_01 - phones	sp	135.8023
135.8023	DCA_se1_ag3_f_01 - phones	M	135.8823
135.8023	DCA_se1_ag3_f_01 - words	meant	136.0023
135.8823	DCA_se1_ag3_f_01 - phones	EH1	135.9323
135.9323	DCA_se1_ag3_f_01 - phones	N	135.9623
135.9623	DCA_se1_ag3_f_01 - phones	T	136.0023
136.0023	DCA_se1_ag3_f_01 - phones	sp	136.0823
136.0823	DCA_se1_ag3_f_01 - words	a	136.2123
136.0823	DCA_se1_ag3_f_01 - phones	AH0	136.2123
136.2123	DCA_se1_ag3_f_01 - phones	B	136.3323
136.2123	DCA_se1_ag3_f_01 - words	big	136.4523
136.3323	DCA_se1_ag3_f_01 - phones	IH1	136.4223
136.4223	DCA_se1_ag3_f_01 - phones	G	136.4523
136.4523	DCA_se1_ag3_f_01 - phones	sp	136.4923
136.4923	DCA_se1_ag3_f_01 - phones	S	136.6323
136.4923	DCA_se1_ag3_f_01 - words	saving	136.9923
136.6323	DCA_se1_ag3_f_01 - phones	EY1	136.7823
136.7823	DCA_se1_ag3_f_01 - phones	V	136.8523
136.8523	DCA_se1_ag3_f_01 - phones	IH0	136.8923
136.8923	DCA_se1_ag3_f_01 - phones	NG	136.9923
136.9923	DCA_se1_ag3_f_01 - phones	sp	137.1223
137.1223	DCA_se1_ag3_f_01 - phones	F	137.1723
137.1223	DCA_se1_ag3_f_01 - words	for	137.2523
137.1723	DCA_se1_ag3_f_01 - phones	ER0	137.2523
137.2523	DCA_se1_ag3_f_01 - phones	M	137.3523
137.2523	DCA_se1_ag3_f_01 - words	my	137.5123
137.3523	DCA_se1_ag3_f_01 - phones	AY1	137.5123
137.5123	DCA_se1_ag3_f_01 - phones	sp	137.5523
137.5523	DCA_se1_ag3_f_01 - phones	F	137.6323
137.5523	DCA_se1_ag3_f_01 - words	family	138.1123
137.6323	DCA_se1_ag3_f_01 - phones	AE1	137.8323
137.8323	DCA_se1_ag3_f_01 - phones	M	137.9223
137.9223	DCA_se1_ag3_f_01 - phones	L	137.9823
137.9823	DCA_se1_ag3_f_01 - phones	IY0	138.1123
138.1123	DCA_se1_ag3_f_01 - phones	sp	144.3837
138.2648	DCA_int_03 - phones	M	138.5148
138.2648	DCA_int_03 - words	mm-hm	138.6848
138.5148	DCA_int_03 - phones	HH	138.5748
138.5748	DCA_int_03 - phones	M	138.6848
138.6848	DCA_int_03 - phones	sp	139.7599
139.7599	DCA_int_03 - phones	AH1	139.9799
139.7599	DCA_int_03 - words	um	140.1299
139.9799	DCA_int_03 - phones	M	140.1299
140.1299	DCA_int_03 - phones	sp	140.4299
140.4299	DCA_int_03 - phones	D	140.4799
140.4299	DCA_int_03 - words	did	140.5899
140.4799	DCA_int_03 - phones	IH0	140.5199
140.5199	DCA_int_03 - phones	D	140.5899
140.5899	DCA_int_03 - phones	Y	140.6399
140.5899	DCA_int_03 - words	you	140.6699
140.6399	DCA_int_03 - phones	UW1	140.6699
140.6699	DCA_int_03 - phones	EH1	140.7099
140.6699	DCA_int_03 - words	ever	140.8399
140.7099	DCA_int_03 - phones	V	140.7899
140.7899	DCA_int_03 - phones	ER0	140.8399
140.8399	DCA_int_03 - phones	P	140.9399
140.8399	DCA_int_03 - words	play	141.0599
140.9399	DCA_int_03 - phones	L	140.9899
140.9899	DCA_int_03 - phones	EY1	141.0599
141.0599	DCA_int_03 - phones	M	141.1799
141.0599	DCA_int_03 - words	mother	141.4099
141.1799	DCA_int_03 - phones	AH1	141.2399
141.2399	DCA_int_03 - phones	DH	141.2999
141.2999	DCA_int_03 - phones	ER0	141.4099
141.4099	DCA_int_03 - phones	M	141.4599
141.4099	DCA_int_03 - words	may	141.5899
141.4599	DCA_int_03 - phones	EY1	141.5899
141.5899	DCA_int_03 - phones	sp	141.6199
141.6199	DCA_int_03 - words	i	141.8199
141.6199	DCA_int_03 - phones	AY1	141.8199
141.8199	DCA_int_03 - phones	sp	141.9099
144.3837	DCA_se1_ag3_f_01 - words	mm	144.8437
144.3837	DCA_se1_ag3_f_01 - phones	M	144.8437
144.8437	DCA_se1_ag3_f_01 - phones	sp	144.9537
144.9537	DCA_se1_ag3_f_01 - phones	N	145.0437
144.9537	DCA_se1_ag3_f_01 - words	not	145.1437
145.0437	DCA_se1_ag3_f_01 - phones	AA1	145.1037
145.1037	DCA_se1_ag3_f_01 - phones	T	145.1437
145.1437	DCA_se1_ag3_f_01 - phones	sp	145.1737
145.1737	DCA_se1_ag3_f_01 - phones	T	145.2837
145.1737	DCA_se1_ag3_f_01 - words	too	145.3437
145.2837	DCA_se1_ag3_f_01 - phones	UW1	145.3437
145.3437	DCA_se1_ag3_f_01 - phones	M	145.4337
145.3437	DCA_se1_ag3_f_01 - words	much	145.6537
145.4337	DCA_se1_ag3_f_01 - phones	AH1	145.5937
145.5937	DCA_se1_ag3_f_01 - phones	CH	145.6537
145.5965	DCA_int_03 - phones	IH0	145.6265
145.5965	DCA_int_03 - words	is	145.6565
145.6265	DCA_int_03 - phones	Z	145.6565
145.6537	DCA_se1_ag3_f_01 - phones	sp	149.1541
145.6565	DCA_int_03 - phones	DH	145.7265
145.6565	DCA_int_03 - words	that	145.7965
145.7265	DCA_int_03 - phones	AE1	145.7665
145.7665	DCA_int_03 - phones	T	145.7965
145.7965	DCA_int_03 - phones	sp	145.8265
145.8265	DCA_int_03 - words	a	145.8965
145.8265	DCA_int_03 - phones	AH0	145.8965
145.8965	DCA_int_03 - phones	W	145.9865
145.8965	DCA_int_03 - words	washington	146.4865
145.9865	DCA_int_03 - phones	AA1	146.1165
146.1165	DCA_int_03 - phones	SH	146.2165
146.2165	DCA_int_03 - phones	IH0	146.2465
146.2465	DCA_int_03 - phones	NG	146.3165
146.3165	DCA_int_03 - phones	T	146.3665
146.3665	DCA_int_03 - phones	AH0	146.3965
146.3965	DCA_int_03 - phones	N	146.4865
146.4865	DCA_int_03 - phones	sp	146.5265
146.5265	DCA_int_03 - phones	G	146.5765
146.5265	DCA_int_03 - words	game	146.8265
146.5765	DCA_int_03 - phones	EY1	146.6065
146.6065	DCA_int_03 - phones	M	146.8265
146.8265	DCA_int_03 - phones	sp	146.9365
147.9295	DCA_int_03 - phones	M	148.1095
147.9295	DCA_int_03 - words	more	148.4795
148.1095	DCA_int_03 - phones	AO1	148.1995
148.1995	DCA_int_03 - phones	R	148.4795
148.4795	DCA_int_03 - phones	sp	148.5195
148.5195	DCA_int_03 - words	or	148.5495
148.5195	DCA_int_03 - phones	ER0	148.5495
148.5495	DCA_int_03 - phones	sp	148.5895
148.5895	DCA_int_03 - phones	L	148.6195
148.5895	DCA_int_03 - words	less	148.6795
148.6195	DCA_int_03 - phones	EH1	148.6495
148.6495	DCA_int_03 - phones	S	148.6795
148.6795	DCA_int_03 - phones	sp	148.7595
149.1541	DCA_se1_ag3_f_01 - phones	N	149.2141
149.1541	DCA_se1_ag3_f_01 - words	not	149.3341
149.2141	DCA_se1_ag3_f_01 - phones	AA1	149.2941
149.2941	DCA_se1_ag3_f_01 - phones	T	149.3341
149.3341	DCA_se1_ag3_f_01 - phones	sp	149.3741
149.3741	DCA_se1_ag3_f_01 - phones	T	149.4541
149.3741	DCA_se1_ag3_f_01 - words	to	149.5241
149.4541	DCA_se1_ag3_f_01 - phones	UW1	149.5241
149.5241	DCA_se1_ag3_f_01 - phones	M	149.5841
149.5241	DCA_se1_ag3_f_01 - words	my	149.7341
149.5841	DCA_se1_ag3_f_01 - phones	AY1	149.7341
149.7341	DCA_se1_ag3_f_01 - phones	sp	149.7641
149.7641	DCA_se1_ag3_f_01 - phones	N	149.8241
149.7641	DCA_se1_ag3_f_01 - words	knowledge	150.2641
149.8241	DCA_se1_ag3_f_01 - phones	AA1	150.0041
150.0041	DCA_se1_ag3_f_01 - phones	L	150.0841
150.0841	DCA_se1_ag3_f_01 - phones	IH0	150.1641
150.1641	DCA_se1_ag3_f_01 - phones	JH	150.2641
150.2641	DCA_se1_ag3_f_01 - words	i	150.3241
150.2641	DCA_se1_ag3_f_01 - phones	AY1	150.3241
150.3241	DCA_se1_ag3_f_01 - phones	sp	150.3541
150.3541	DCA_se1_ag3_f_01 - phones	D	150.3841
150.3541	DCA_se1_ag3_f_01 - words	don't	150.4541
150.3841	DCA_se1_ag3_f_01 - phones	OW1	150.4141
150.4141	DCA_se1_ag3_f_01 - phones	N	150.4541
150.4541	DCA_se1_ag3_f_01 - phones	sp	150.4941
150.4941	DCA_se1_ag3_f_01 - phones	TH	150.5441
150.4941	DCA_se1_ag3_f_01 - words	think	150.6741
150.5441	DCA_se1_ag3_f_01 - phones	IH1	150.6041
150.6041	DCA_se1_ag3_f_01 - phones	NG	150.6441
150.6441	DCA_se1_ag3_f_01 - phones	K	150.6741
150.6741	DCA_se1_ag3_f_01 - phones	sp	150.7041
150.7041	DCA_se1_ag3_f_01 - phones	S	150.8141
150.7041	DCA_se1_ag3_f_01 - words	so	151.0441
150.8141	DCA_se1_ag3_f_01 - phones	OW1	151.0441
151.0441	DCA_se1_ag3_f_01 - phones	sp	158.9281
151.4498	DCA_int_03 - phones	AA1	151.5898
151.4498	DCA_int_03 - words	are	151.6398
151.5898	DCA_int_03 - phones	R	151.6398
151.6398	DCA_int_03 - phones	DH	151.6998
151.6398	DCA_int_03 - words	there	151.8198
151.6998	DCA_int_03 - phones	EH1	151.7698
151.7698	DCA_int_03 - phones	R	151.8198
151.8198	DCA_int_03 - phones	EH1	151.8898
151.8198	DCA_int_03 - words	any	151.9798
151.8898	DCA_int_03 - phones	N	151.9198
151.9198	DCA_int_03 - phones	IY0	151.9798
151.9798	DCA_int_03 - phones	G	152.0298
151.9798	DCA_int_03 - words	games	152.2298
152.0298	DCA_int_03 - phones	EY1	152.0698
152.0698	DCA_int_03 - phones	M	152.1998
152.1998	DCA_int_03 - phones	Z	152.2298
152.2298	DCA_int_03 - phones	DH	152.2598
152.2298	DCA_int_03 - words	that	152.3298
152.2598	DCA_int_03 - phones	AH0	152.2898
152.2898	DCA_int_03 - phones	T	152.3298
152.3298	DCA_int_03 - phones	sp	152.3898
152.3898	DCA_int_03 - phones	Y	152.4698
152.3898	DCA_int_03 - words	you	152.4998
152.4698	DCA_int_03 - phones	UW1	152.4998
152.4998	DCA_int_03 - phones	Y	152.5298
152.4998	DCA_int_03 - words	used	152.6198
152.5298	DCA_int_03 - phones	UW1	152.5598
152.5598	DCA_int_03 - phones	Z	152.5898
152.5898	DCA_int_03 - phones	D	152.6198
152.6198	DCA_int_03 - phones	sp	152.6498
152.6498	DCA_int_03 - phones	T	152.6798
152.6498	DCA_int_03 - words	to	152.7098
152.6798	DCA_int_03 - phones	AH0	152.7098
152.7098	DCA_int_03 - phones	sp	152.7398
152.7398	DCA_int_03 - phones	P	152.8098
152.7398	DCA_int_03 - words	play	153.0398
152.8098	DCA_int_03 - phones	L	152.8998
152.8998	DCA_int_03 - phones	EY1	153.0398
153.0398	DCA_int_03 - phones	DH	153.0798
153.0398	DCA_int_03 - words	that	153.2298
153.0798	DCA_int_03 - phones	AH0	153.1298
153.1298	DCA_int_03 - phones	T	153.2298
153.2298	DCA_int_03 - phones	W	153.2898
153.2298	DCA_int_03 - words	were	153.3598
153.2898	DCA_int_03 - phones	ER0	153.3598
153.3598	DCA_int_03 - phones	sp	153.3998
153.5153	DCA_int_03 - phones	Y	153.6353
153.5153	DCA_int_03 - words	you	153.6753
153.6353	DCA_int_03 - phones	UW1	153.6753
153.6753	DCA_int_03 - phones	N	153.7053
153.6753	DCA_int_03 - words	know	153.8153
153.7053	DCA_int_03 - phones	OW1	153.8153
153.8153	DCA_int_03 - phones	sp	153.8453
153.8453	DCA_int_03 - phones	M	153.9053
153.8453	DCA_int_03 - words	more	154.0453
153.9053	DCA_int_03 - phones	AO1	154.0053
154.0053	DCA_int_03 - phones	R	154.0453
154.0453	DCA_int_03 - phones	AO1	154.0953
154.0453	DCA_int_03 - words	or	154.1353
154.0953	DCA_int_03 - phones	R	154.1353
154.1353	DCA_int_03 - phones	L	154.1653
154.1353	DCA_int_03 - words	less	154.2553
154.1653	DCA_int_03 - phones	EH1	154.2153
154.2153	DCA_int_03 - phones	S	154.2553
154.2553	DCA_int_03 - phones	sp	154.2953
154.8559	DCA_int_03 - phones	P	154.9759
154.8559	DCA_int_03 - words	played	155.1859
154.9759	DCA_int_03 - phones	L	155.0459
155.0459	DCA_int_03 - phones	EY1	155.1159
155.1159	DCA_int_03 - phones	D	155.1859
155.1859	DCA_int_03 - phones	sp	155.2159
155.2159	DCA_int_03 - phones	HH	155.2559
155.2159	DCA_int_03 - words	here	155.3159
155.2559	DCA_int_03 - phones	IY1	155.2859
155.2859	DCA_int_03 - phones	R	155.3159
155.3159	DCA_int_03 - phones	IH0	155.3459
155.3159	DCA_int_03 - words	in	155.3759
155.3459	DCA_int_03 - phones	N	155.3759
155.3759	DCA_int_03 - phones	sp	155.4059
155.4059	DCA_int_03 - phones	W	155.5559
155.4059	DCA_int_03 - words	washington	156.1359
155.5559	DCA_int_03 - phones	AO1	155.6859
155.6859	DCA_int_03 - phones	SH	155.7859
155.7859	DCA_int_03 - phones	IH0	155.8259
155.8259	DCA_int_03 - phones	NG	155.8859
155.8859	DCA_int_03 - phones	T	155.9659
155.9659	DCA_int_03 - phones	AH0	155.9959
155.9959	DCA_int_03 - phones	N	156.1359
156.1359	DCA_int_03 - phones	sp	156.3059
158.9281	DCA_se1_ag3_f_01 - phones	W	159.0581
158.9281	DCA_se1_ag3_f_01 - words	well	159.3681
159.0581	DCA_se1_ag3_f_01 - phones	EH1	159.2781
159.2781	DCA_se1_ag3_f_01 - phones	L	159.3681
159.3681	DCA_se1_ag3_f_01 - phones	R	159.4281
159.3681	DCA_se1_ag3_f_01 - words	really	159.6781
159.4281	DCA_se1_ag3_f_01 - phones	IY1	159.5481
159.5481	DCA_se1_ag3_f_01 - phones	L	159.6381
159.6381	DCA_se1_ag3_f_01 - phones	IY0	159.6781
159.6781	DCA_se1_ag3_f_01 - phones	AY1	159.8281
159.6781	DCA_se1_ag3_f_01 - words	i	159.8281
159.8281	DCA_se1_ag3_f_01 - phones	D	159.9181
159.8281	DCA_se1_ag3_f_01 - words	don't	160.0581
159.9181	DCA_se1_ag3_f_01 - phones	OW1	159.9581
159.9581	DCA_se1_ag3_f_01 - phones	N	160.0181
159.9899	DCA_int_03 - phones	DH	160.0199
159.9899	DCA_int_03 - words	that	160.0799
160.0181	DCA_se1_ag3_f_01 - phones	T	160.0581
160.0199	DCA_int_03 - phones	AH0	160.0499
160.0499	DCA_int_03 - phones	T	160.0799
160.0581	DCA_se1_ag3_f_01 - phones	N	160.1181
160.0581	DCA_se1_ag3_f_01 - words	know	160.5781
160.0799	DCA_int_03 - phones	Y	160.1099
160.0799	DCA_int_03 - words	you	160.1399
160.1099	DCA_int_03 - phones	UW1	160.1399
160.1181	DCA_se1_ag3_f_01 - phones	OW1	160.5781
160.1399	DCA_int_03 - phones	N	160.1699
160.1399	DCA_int_03 - words	know	160.6399
160.1699	DCA_int_03 - phones	OW1	160.6399
160.6399	DCA_int_03 - phones	AH1	160.6699
160.6399	DCA_int_03 - words	of	160.6999
160.6699	DCA_int_03 - phones	V	160.6999
160.7879	DCA_se1_ag3_f_01 - phones	sil	160.8179
160.8179	DCA_se1_ag3_f_01 - words	i	161.1279
160.8179	DCA_se1_ag3_f_01 - phones	AY1	161.1279
161.1279	DCA_se1_ag3_f_01 - phones	sp	161.1579
161.1579	DCA_se1_ag3_f_01 - phones	AY1	161.4179
161.1579	DCA_se1_ag3_f_01 - words	i	161.4179
161.4179	DCA_se1_ag3_f_01 - phones	sp	161.4679
161.4679	DCA_se1_ag3_f_01 - phones	R	161.5379
161.4679	DCA_se1_ag3_f_01 - words	really	161.7579
161.5379	DCA_se1_ag3_f_01 - phones	IY1	161.6179
161.6179	DCA_se1_ag3_f_01 - phones	L	161.6879
161.6879	DCA_se1_ag3_f_01 - phones	IY0	161.7579
161.7579	DCA_se1_ag3_f_01 - phones	K	161.8479
161.7579	DCA_se1_ag3_f_01 - words	couldn't	162.1079
161.8479	DCA_se1_ag3_f_01 - phones	UH1	161.9079
161.9079	DCA_se1_ag3_f_01 - phones	D	161.9379
161.9379	DCA_se1_ag3_f_01 - phones	AH0	161.9679
161.9679	DCA_se1_ag3_f_01 - phones	N	161.9979
161.9979	DCA_se1_ag3_f_01 - phones	T	162.1079
162.1079	DCA_se1_ag3_f_01 - phones	S	162.2079
162.1079	DCA_se1_ag3_f_01 - words	say	162.5679
162.2079	DCA_se1_ag3_f_01 - phones	EY1	162.5679
163.3413	DCA_int_03 - phones	AH1	163.4213
163.3413	DCA_int_03 - words	uh-huh	163.6613
163.4213	DCA_int_03 - phones	HH	163.4513
163.4513	DCA_int_03 - phones	AH1	163.6613
163.6613	DCA_int_03 - phones	sp	164.6262
164.6262	DCA_int_03 - phones	AH1	164.8762
164.6262	DCA_int_03 - words	um	165.0262
164.8762	DCA_int_03 - phones	M	165.0262
165.0262	DCA_int_03 - phones	sp	165.2062
166.0706	DCA_int_03 - phones	D	166.2506
166.0706	DCA_int_03 - words	did	166.3506
166.2506	DCA_int_03 - phones	IH0	166.2906
166.2906	DCA_int_03 - phones	D	166.3506
166.3506	DCA_int_03 - phones	sp	166.3806
166.3806	DCA_int_03 - phones	Y	166.4206
166.3806	DCA_int_03 - words	you	166.5506
166.4206	DCA_int_03 - phones	UW1	166.5506
166.5506	DCA_int_03 - phones	EH1	166.6306
166.5506	DCA_int_03 - words	ever	166.8406
166.6306	DCA_int_03 - phones	V	166.7306
166.7306	DCA_int_03 - phones	ER0	166.8406
166.8406	DCA_int_03 - phones	sp	166.9206
166.9206	DCA_int_03 - phones	P	166.9606
166.9206	DCA_int_03 - words	play	167.2706
166.9606	DCA_int_03 - phones	L	167.0406
167.0406	DCA_int_03 - phones	EY1	167.2706
167.2706	DCA_int_03 - phones	sp	167.3006
167.3006	DCA_int_03 - phones	AH1	167.3806
167.3006	DCA_int_03 - words	um	167.9406
167.3806	DCA_int_03 - phones	M	167.9406
168.3369	DCA_int_03 - phones	sil	168.4269
168.4269	DCA_int_03 - phones	AH1	168.4969
168.4269	DCA_int_03 - words	um	168.8669
168.4969	DCA_int_03 - phones	M	168.8669
168.8669	DCA_int_03 - phones	sp	169.7318
169.7318	DCA_int_03 - phones	W	169.7718
169.7318	DCA_int_03 - words	what	169.8318
169.7718	DCA_int_03 - phones	AH1	169.8018
169.8018	DCA_int_03 - phones	T	169.8318
169.8318	DCA_int_03 - phones	Z	169.8618
169.8318	DCA_int_03 - words	s	169.8618
169.8618	DCA_int_03 - phones	sp	169.9518
169.9518	DCA_int_03 - phones	DH	170.0118
169.9518	DCA_int_03 - words	that	170.1318
170.0118	DCA_int_03 - phones	AH0	170.0718
170.0718	DCA_int_03 - phones	T	170.1318
170.1318	DCA_int_03 - phones	sp	170.1818
170.1818	DCA_int_03 - phones	G	170.2218
170.1818	DCA_int_03 - words	game	170.4318
170.2218	DCA_int_03 - phones	EY1	170.2518
170.2518	DCA_int_03 - phones	M	170.4318
170.4318	DCA_int_03 - phones	sp	170.5218
170.7083	DCA_int_03 - phones	T	170.8083
170.7083	DCA_int_03 - words	tag	171.0983
170.8083	DCA_int_03 - phones	AE1	171.0583
171.0583	DCA_int_03 - phones	G	171.0983
171.0983	DCA_int_03 - phones	sp	171.1383
171.1383	DCA_int_03 - phones	AY1	171.2183
171.1383	DCA_int_03 - words	i	171.2183
171.2183	DCA_int_03 - phones	sp	171.3383
171.3383	DCA_int_03 - phones	TH	171.3683
171.3383	DCA_int_03 - words	think	171.4583
171.3683	DCA_int_03 - phones	IH1	171.3983
171.3983	DCA_int_03 - phones	NG	171.4283
171.4283	DCA_int_03 - phones	K	171.4583
171.4583	DCA_int_03 - phones	sp	171.6183
171.6183	DCA_int_03 - phones	Y	171.6583
171.6183	DCA_int_03 - words	you	171.7083
171.6583	DCA_int_03 - phones	UW1	171.7083
171.7083	DCA_int_03 - phones	sp	171.7383
171.7383	DCA_int_03 - phones	N	171.7683
171.7383	DCA_int_03 - words	know	171.8083
171.7683	DCA_int_03 - phones	OW1	171.8083
171.8083	DCA_int_03 - phones	sp	171.9583
171.9583	DCA_int_03 - phones	T	171.9983
171.9583	DCA_int_03 - words	tag	172.1983
171.9983	DCA_int_03 - phones	AE1	172.1683
172.1683	DCA_int_03 - phones	G	172.1983
172.1983	DCA_int_03 - phones	sp	172.3783
172.4591	DCA_se1_ag3_f_01 - phones	sil	172.5091
172.5091	DCA_se1_ag3_f_01 - phones	Y	172.6191
172.5091	DCA_se1_ag3_f_01 - words	yes	173.0591
172.6191	DCA_se1_ag3_f_01 - phones	EH1	172.8391
172.8391	DCA_se1_ag3_f_01 - phones	S	173.0591
173.1515	DCA_int_03 - phones	T	173.2315
173.1515	DCA_int_03 - words	tag	173.3815
173.2315	DCA_int_03 - phones	AE1	173.3515
173.3515	DCA_int_03 - phones	G	173.3815
173.3815	DCA_int_03 - phones	sp	173.4215
173.4215	DCA_int_03 - phones	N	173.5015
173.4215	DCA_int_03 - words	now	173.5415
173.5015	DCA_int_03 - phones	AW1	173.5415
173.5415	DCA_int_03 - phones	sp	173.5715
173.5715	DCA_int_03 - phones	HH	173.6315
173.5715	DCA_int_03 - words	how	173.7415
173.6315	DCA_int_03 - phones	AW1	173.7415
173.7415	DCA_int_03 - words	d	173.7815
173.7415	DCA_int_03 - phones	D	173.7815
173.7815	DCA_int_03 - phones	Y	173.8215
173.7815	DCA_int_03 - words	you	173.8615
173.8215	DCA_int_03 - phones	UW1	173.8615
173.8615	DCA_int_03 - phones	P	173.9615
173.8615	DCA_int_03 - words	play	174.1015
173.9615	DCA_int_03 - phones	L	174.0215
174.0215	DCA_int_03 - phones	EY1	174.1015
174.1015	DCA_int_03 - phones	sp	174.2215
174.2215	DCA_int_03 - phones	T	174.2915
174.2215	DCA_int_03 - words	tag	174.5015
174.2915	DCA_int_03 - phones	AE1	174.4715
174.4715	DCA_int_03 - phones	G	174.5015
174.5015	DCA_int_03 - phones	sp	174.8215
175.6410	DCA_se1_ag3_f_01 - phones	sil	175.7010
175.7010	DCA_se1_ag3_f_01 - phones	W	175.7810
175.7010	DCA_se1_ag3_f_01 - words	well	176.2410
175.7810	DCA_se1_ag3_f_01 - phones	EH1	176.0110
176.0110	DCA_se1_ag3_f_01 - phones	L	176.2410
176.2410	DCA_se1_ag3_f_01 - phones	sp	176.9982
176.9982	DCA_se1_ag3_f_01 - phones	DH	177.0382
176.9982	DCA_se1_ag3_f_01 - words	the	177.1082
177.0382	DCA_se1_ag3_f_01 - phones	AH0	177.1082
177.1082	DCA_se1_ag3_f_01 - phones	L	177.2082
177.1082	DCA_se1_ag3_f_01 - words	last	177.4682
177.2082	DCA_se1_ag3_f_01 - phones	AE1	177.3882
177.3882	DCA_se1_ag3_f_01 - phones	S	177.4682
177.4682	DCA_se1_ag3_f_01 - phones	W	177.5282
177.4682	DCA_se1_ag3_f_01 - words	ones	177.6682
177.5282	DCA_se1_ag3_f_01 - phones	AH1	177.5982
177.5982	DCA_se1_ag3_f_01 - phones	N	177.6382
177.6382	DCA_se1_ag3_f_01 - phones	Z	177.6682
177.6682	DCA_se1_ag3_f_01 - phones	DH	177.6982
177.6682	DCA_se1_ag3_f_01 - words	that	177.7582
177.6982	DCA_se1_ag3_f_01 - phones	AH0	177.7282
177.7282	DCA_se1_ag3_f_01 - phones	T	177.7582
177.7582	DCA_se1_ag3_f_01 - phones	sp	177.8682
177.8682	DCA_se1_ag3_f_01 - phones	S	177.9182
177.8682	DCA_se1_ag3_f_01 - words	said	178.0882
177.9182	DCA_se1_ag3_f_01 - phones	EH1	178.0482
178.0482	DCA_se1_ag3_f_01 - phones	D	178.0882
178.0882	DCA_se1_ag3_f_01 - phones	sp	178.1182
178.1182	DCA_se1_ag3_f_01 - phones	N	178.2382
178.1182	DCA_se1_ag3_f_01 - words	not	178.4282
178.2382	DCA_se1_ag3_f_01 - phones	AA1	178.3782
178.3782	DCA_se1_ag3_f_01 - phones	T	178.4282
178.4282	DCA_se1_ag3_f_01 - phones	IH1	178.5682
178.4282	DCA_se1_ag3_f_01 - words	it	178.6182
178.5682	DCA_se1_ag3_f_01 - phones	T	178.6182
178.6182	DCA_se1_ag3_f_01 - phones	sp	178.7582
179.6737	DCA_se1_ag3_f_01 - phones	DH	179.7837
179.6737	DCA_se1_ag3_f_01 - words	they	179.9737
179.7837	DCA_se1_ag3_f_01 - phones	EY1	179.9737
179.9737	DCA_se1_ag3_f_01 - phones	W	180.0437
179.9737	DCA_se1_ag3_f_01 - words	were	180.1637
180.0437	DCA_se1_ag3_f_01 - phones	ER1	180.1637
180.1637	DCA_se1_ag3_f_01 - phones	DH	180.2037
180.1637	DCA_se1_ag3_f_01 - words	the	180.2537
180.2037	DCA_se1_ag3_f_01 - phones	AH0	180.2537
180.2537	DCA_se1_ag3_f_01 - phones	W	180.3137
180.2537	DCA_se1_ag3_f_01 - words	ones	180.5037
180.3137	DCA_se1_ag3_f_01 - phones	AH1	180.4037
180.4037	DCA_se1_ag3_f_01 - phones	N	180.4737
180.4737	DCA_se1_ag3_f_01 - phones	Z	180.5037
180.5037	DCA_se1_ag3_f_01 - phones	sp	180.5437
180.5437	DCA_se1_ag3_f_01 - phones	DH	180.5937
180.5437	DCA_se1_ag3_f_01 - words	that	180.6637
180.5937	DCA_se1_ag3_f_01 - phones	AH0	180.6237
180.6237	DCA_se1_ag3_f_01 - phones	T	180.6637
180.6637	DCA_se1_ag3_f_01 - phones	HH	180.8037
180.6637	DCA_se1_ag3_f_01 - words	had	180.9537
180.8037	DCA_se1_ag3_f_01 - phones	AE1	180.8737
180.8737	DCA_se1_ag3_f_01 - phones	D	180.9537
181.1048	DCA_se1_ag3_f_01 - phones	T	181.2248
181.1048	DCA_se1_ag3_f_01 - words	to	181.3448
181.2248	DCA_se1_ag3_f_01 - phones	UW1	181.3448
181.3448	DCA_se1_ag3_f_01 - phones	sp	181.4148
181.4148	DCA_se1_ag3_f_01 - phones	T	181.5548
181.4148	DCA_se1_ag3_f_01 - words	tag	181.8748
181.5548	DCA_se1_ag3_f_01 - phones	AE1	181.7648
181.7648	DCA_se1_ag3_f_01 - phones	G	181.8748
181.8748	DCA_se1_ag3_f_01 - phones	sp	181.9148
181.9148	DCA_se1_ag3_f_01 - phones	S	181.9548
181.9148	DCA_se1_ag3_f_01 - words	someone	182.3348
181.9548	DCA_se1_ag3_f_01 - phones	AH1	182.0048
182.0048	DCA_se1_ag3_f_01 - phones	M	182.0548
182.0548	DCA_se1_ag3_f_01 - phones	W	182.1148
182.1148	DCA_se1_ag3_f_01 - phones	AH2	182.2148
182.2148	DCA_se1_ag3_f_01 - phones	N	182.3348
182.3348	DCA_se1_ag3_f_01 - phones	EH1	182.4348
182.3348	DCA_se1_ag3_f_01 - words	else	182.8648
182.4348	DCA_se1_ag3_f_01 - phones	L	182.6248
182.6248	DCA_se1_ag3_f_01 - phones	S	182.8648
182.8516	DCA_int_03 - phones	M	183.0316
[truncated: 19,177 more rows]
