# Supplementary material for: Considering Performance in the Automated and Manual Coding of Sociolinguistic Variables: Lessons From Variable (ING)
Source: Front Artif Intell. 2021 Apr 29;4:648543. doi: 10.3389/frai.2021.648543 (PMC8117961; doi:10.3389/frai.2021.648543)
Supplement: Supplementary file 4 [file Data_Sheet_4.ZIP › CORAAL_Aligned_as_Tables/DCB_se1_ag3_f_02_2_txout.txt]

tmin	tier	text	tmax
0.6950	DCB_se1_ag3_m_01 - phones	L	0.7650
0.6950	DCB_se1_ag3_m_01 - words	let	0.8250
0.7650	DCB_se1_ag3_m_01 - phones	EH1	0.7950
0.7950	DCB_se1_ag3_m_01 - phones	T	0.8250
0.8250	DCB_se1_ag3_m_01 - phones	M	0.8550
0.8250	DCB_se1_ag3_m_01 - words	me	0.9050
0.8550	DCB_se1_ag3_m_01 - phones	IY1	0.9050
0.9050	DCB_se1_ag3_m_01 - phones	AE1	0.9950
0.9050	DCB_se1_ag3_m_01 - words	aks	1.1150
0.9950	DCB_se1_ag3_m_01 - phones	K	1.0350
1.0350	DCB_se1_ag3_m_01 - phones	S	1.1150
1.1150	DCB_se1_ag3_m_01 - phones	Y	1.1550
1.1150	DCB_se1_ag3_m_01 - words	you	1.2150
1.1550	DCB_se1_ag3_m_01 - phones	UW1	1.2150
1.2150	DCB_se1_ag3_m_01 - phones	AH0	1.2450
1.2150	DCB_se1_ag3_m_01 - words	another	1.4750
1.2450	DCB_se1_ag3_m_01 - phones	N	1.3150
1.3150	DCB_se1_ag3_m_01 - phones	AH1	1.3750
1.3750	DCB_se1_ag3_m_01 - phones	DH	1.4250
1.4250	DCB_se1_ag3_m_01 - phones	ER0	1.4750
1.4750	DCB_se1_ag3_m_01 - phones	K	1.5450
1.4750	DCB_se1_ag3_m_01 - words	question	1.8250
1.5450	DCB_se1_ag3_m_01 - phones	W	1.5750
1.5750	DCB_se1_ag3_m_01 - phones	EH1	1.6450
1.6450	DCB_se1_ag3_m_01 - phones	SH	1.7650
1.7650	DCB_se1_ag3_m_01 - phones	AH0	1.7950
1.7950	DCB_se1_ag3_m_01 - phones	N	1.8250
1.8250	DCB_se1_ag3_m_01 - phones	N	1.8550
1.8250	DCB_se1_ag3_m_01 - words	now	2.0050
1.8550	DCB_se1_ag3_m_01 - phones	AW1	2.0050
2.0050	DCB_se1_ag3_m_01 - phones	W	2.0850
2.0050	DCB_se1_ag3_m_01 - words	what	2.2350
2.0850	DCB_se1_ag3_m_01 - phones	AH1	2.1950
2.1950	DCB_se1_ag3_m_01 - phones	T	2.2350
2.2350	DCB_se1_ag3_m_01 - phones	sp	2.2950
2.2950	DCB_se1_ag3_m_01 - phones	HH	2.3850
2.2950	DCB_se1_ag3_m_01 - words	how	2.5950
2.3850	DCB_se1_ag3_m_01 - phones	AW1	2.5950
2.5950	DCB_se1_ag3_m_01 - phones	HH	2.6650
2.5950	DCB_se1_ag3_m_01 - words	has	2.7250
2.6650	DCB_se1_ag3_m_01 - phones	AH0	2.6950
2.6950	DCB_se1_ag3_m_01 - phones	Z	2.7250
2.7250	DCB_se1_ag3_m_01 - phones	D	2.8150
2.7250	DCB_se1_ag3_m_01 - words	dc	3.1450
2.8150	DCB_se1_ag3_m_01 - phones	IY1	2.9350
2.9350	DCB_se1_ag3_m_01 - phones	S	3.0450
3.0450	DCB_se1_ag3_m_01 - phones	IY1	3.1450
3.1450	DCB_se1_ag3_m_01 - phones	CH	3.2950
3.1450	DCB_se1_ag3_m_01 - words	changed	3.8150
3.2950	DCB_se1_ag3_m_01 - phones	EY1	3.5650
3.5650	DCB_se1_ag3_m_01 - phones	N	3.6050
3.6050	DCB_se1_ag3_m_01 - phones	JH	3.7850
3.7850	DCB_se1_ag3_m_01 - phones	D	3.8150
3.8150	DCB_se1_ag3_m_01 - phones	sp	3.8450
3.8450	DCB_se1_ag3_m_01 - phones	S	4.1950
3.8450	DCB_se1_ag3_m_01 - words	since	4.4550
4.1950	DCB_se1_ag3_m_01 - phones	IH1	4.2250
4.2250	DCB_se1_ag3_m_01 - phones	N	4.3150
4.3150	DCB_se1_ag3_m_01 - phones	S	4.4550
4.4550	DCB_se1_ag3_m_01 - phones	Y	4.5050
4.4550	DCB_se1_ag3_m_01 - words	you	4.8850
4.5050	DCB_se1_ag3_m_01 - phones	UW1	4.8850
4.8850	DCB_se1_ag3_m_01 - phones	sp	5.2323
5.2323	DCB_se1_ag3_m_01 - phones	G	5.2623
5.2323	DCB_se1_ag3_m_01 - words	grown	5.4823
5.2623	DCB_se1_ag3_m_01 - phones	R	5.3623
5.3623	DCB_se1_ag3_m_01 - phones	OW1	5.3923
5.3923	DCB_se1_ag3_m_01 - phones	N	5.4823
5.4823	DCB_se1_ag3_m_01 - phones	sp	5.5123
5.5123	DCB_se1_ag3_m_01 - phones	AH1	5.5923
5.5123	DCB_se1_ag3_m_01 - words	up	5.7723
5.5923	DCB_se1_ag3_m_01 - phones	P	5.7723
5.9466	DCB_se1_ag3_m_01 - phones	sil	6.0066
6.0066	DCB_se1_ag3_m_01 - phones	OW1	6.0766
6.0066	DCB_se1_ag3_m_01 - words	over	6.1766
6.0766	DCB_se1_ag3_m_01 - phones	V	6.1466
6.1466	DCB_se1_ag3_m_01 - phones	ER0	6.1766
6.1766	DCB_se1_ag3_m_01 - phones	sp	6.2066
6.2066	DCB_se1_ag3_m_01 - phones	DH	6.2366
6.2066	DCB_se1_ag3_m_01 - words	the	6.3566
6.2366	DCB_se1_ag3_m_01 - phones	IY0	6.3566
6.3566	DCB_se1_ag3_m_01 - phones	sp	6.3866
6.3866	DCB_se1_ag3_m_01 - phones	Y	6.4266
6.3866	DCB_se1_ag3_m_01 - words	years	6.7166
6.4266	DCB_se1_ag3_m_01 - phones	IH1	6.4966
6.4966	DCB_se1_ag3_m_01 - phones	R	6.5466
6.5466	DCB_se1_ag3_m_01 - phones	Z	6.7166
6.9642	DCB_se1_ag3_f_02 - phones	sil	7.0042
7.0042	DCB_se1_ag3_f_02 - phones	AH1	7.4142
7.0042	DCB_se1_ag3_f_02 - words	um	7.5942
7.4142	DCB_se1_ag3_f_02 - phones	M	7.5942
7.5942	DCB_se1_ag3_f_02 - phones	sp	9.0159
9.0159	DCB_se1_ag3_f_02 - phones	DH	9.0959
9.0159	DCB_se1_ag3_f_02 - words	they	9.2059
9.0959	DCB_se1_ag3_f_02 - phones	EY1	9.2059
9.2059	DCB_se1_ag3_f_02 - phones	T	9.3059
9.2059	DCB_se1_ag3_f_02 - words	tryna	9.5659
9.3059	DCB_se1_ag3_f_02 - phones	R	9.3459
9.3459	DCB_se1_ag3_f_02 - phones	AY1	9.4559
9.4559	DCB_se1_ag3_f_02 - phones	N	9.5159
9.5159	DCB_se1_ag3_f_02 - phones	AH0	9.5659
9.5659	DCB_se1_ag3_f_02 - phones	R	9.6359
9.5659	DCB_se1_ag3_f_02 - words	revitalize	10.7659
9.6359	DCB_se1_ag3_f_02 - phones	IY0	9.6959
9.6959	DCB_se1_ag3_f_02 - phones	V	9.7959
9.7959	DCB_se1_ag3_f_02 - phones	AY1	9.9659
9.9659	DCB_se1_ag3_f_02 - phones	T	10.0359
10.0359	DCB_se1_ag3_f_02 - phones	AH0	10.0759
10.0759	DCB_se1_ag3_f_02 - phones	L	10.1459
10.1459	DCB_se1_ag3_f_02 - phones	AY2	10.4859
10.4859	DCB_se1_ag3_f_02 - phones	Z	10.7659
11.1223	DCB_se1_ag3_f_02 - phones	sil	11.1523
11.1523	DCB_se1_ag3_f_02 - phones	B	11.2723
11.1523	DCB_se1_ag3_f_02 - words	but	11.5723
11.2723	DCB_se1_ag3_f_02 - phones	AH1	11.3623
11.3623	DCB_se1_ag3_f_02 - phones	T	11.5723
12.5178	DCB_se1_ag3_f_02 - phones	sil	12.5778
12.5778	DCB_se1_ag3_f_02 - phones	AY1	12.6678
12.5778	DCB_se1_ag3_f_02 - words	i	12.6678
12.6678	DCB_se1_ag3_f_02 - phones	D	12.7178
12.6678	DCB_se1_ag3_f_02 - words	don't	12.8978
12.7178	DCB_se1_ag3_f_02 - phones	OW1	12.8078
12.8078	DCB_se1_ag3_f_02 - phones	N	12.8578
12.8578	DCB_se1_ag3_f_02 - phones	T	12.8978
12.8978	DCB_se1_ag3_f_02 - phones	S	13.0578
12.8978	DCB_se1_ag3_f_02 - words	see	13.5878
13.0578	DCB_se1_ag3_f_02 - phones	IY1	13.5878
14.1182	DCB_se1_ag3_f_02 - phones	sil	14.1582
14.1582	DCB_se1_ag3_f_02 - phones	DH	14.2582
14.1582	DCB_se1_ag3_f_02 - words	the	14.3182
14.2582	DCB_se1_ag3_f_02 - phones	AH0	14.3182
14.3182	DCB_se1_ag3_f_02 - phones	sp	14.3482
14.3482	DCB_se1_ag3_f_02 - phones	R	14.4282
14.3482	DCB_se1_ag3_f_02 - words	real	14.6282
14.4282	DCB_se1_ag3_f_02 - phones	IY1	14.4782
14.4782	DCB_se1_ag3_f_02 - phones	L	14.6282
14.6282	DCB_se1_ag3_f_02 - phones	CH	14.7982
14.6282	DCB_se1_ag3_f_02 - words	change	15.4982
14.7982	DCB_se1_ag3_f_02 - phones	EY1	15.0882
15.0882	DCB_se1_ag3_f_02 - phones	N	15.2482
15.2482	DCB_se1_ag3_f_02 - phones	JH	15.4982
16.2332	DCB_se1_ag3_f_02 - phones	AH1	16.6732
16.2332	DCB_se1_ag3_f_02 - words	um	16.8732
16.6732	DCB_se1_ag3_f_02 - phones	M	16.8732
16.8732	DCB_se1_ag3_f_02 - phones	sp	17.7805
17.7805	DCB_se1_ag3_f_02 - words	i	17.9705
17.7805	DCB_se1_ag3_f_02 - phones	AY1	17.9705
17.9705	DCB_se1_ag3_f_02 - phones	S	18.0805
17.9705	DCB_se1_ag3_f_02 - words	see	18.5305
18.0805	DCB_se1_ag3_f_02 - phones	IY1	18.5305
18.5305	DCB_se1_ag3_f_02 - phones	sp	18.5705
19.0630	DCB_se1_ag3_f_02 - phones	DH	19.1530
19.0630	DCB_se1_ag3_f_02 - words	they	19.3730
19.1530	DCB_se1_ag3_f_02 - phones	EY1	19.3730
19.3730	DCB_se1_ag3_f_02 - phones	R	19.4530
19.3730	DCB_se1_ag3_f_02 - words	rebuilding	20.1930
19.4530	DCB_se1_ag3_f_02 - phones	IY0	19.6130
19.6130	DCB_se1_ag3_f_02 - phones	B	19.6630
19.6630	DCB_se1_ag3_f_02 - phones	IH1	19.7630
19.7630	DCB_se1_ag3_f_02 - phones	L	19.9130
19.9130	DCB_se1_ag3_f_02 - phones	D	19.9630
19.9630	DCB_se1_ag3_f_02 - phones	IH0	20.0430
20.0430	DCB_se1_ag3_f_02 - phones	NG	20.1930
20.1930	DCB_se1_ag3_f_02 - phones	sp	20.3049
20.3049	DCB_se1_ag3_f_02 - phones	HH	20.4449
20.3049	DCB_se1_ag3_f_02 - words	houses	21.1349
20.4449	DCB_se1_ag3_f_02 - phones	AW1	20.7149
20.7149	DCB_se1_ag3_f_02 - phones	S	20.7949
20.7949	DCB_se1_ag3_f_02 - phones	IH0	20.8849
20.8849	DCB_se1_ag3_f_02 - phones	Z	21.1349
21.1349	DCB_se1_ag3_f_02 - phones	T	21.2349
21.1349	DCB_se1_ag3_f_02 - words	townhomes	22.0549
21.2349	DCB_se1_ag3_f_02 - phones	AW1	21.4049
21.4049	DCB_se1_ag3_f_02 - phones	N	21.4549
21.4549	DCB_se1_ag3_f_02 - phones	HH	21.5149
21.5149	DCB_se1_ag3_f_02 - phones	OW2	21.7749
21.7749	DCB_se1_ag3_f_02 - phones	M	21.9049
21.9049	DCB_se1_ag3_f_02 - phones	Z	22.0549
22.6248	DCB_se1_ag3_f_02 - phones	sil	22.7148
22.7148	DCB_se1_ag3_f_02 - phones	AE1	23.0248
22.7148	DCB_se1_ag3_f_02 - words	and	23.2848
23.0248	DCB_se1_ag3_f_02 - phones	N	23.2248
23.2248	DCB_se1_ag3_f_02 - phones	D	23.2848
23.2848	DCB_se1_ag3_f_02 - phones	AH1	23.6848
23.2848	DCB_se1_ag3_f_02 - words	um	23.9048
23.6848	DCB_se1_ag3_f_02 - phones	M	23.9048
23.9048	DCB_se1_ag3_f_02 - phones	sp	25.2794
25.2794	DCB_se1_ag3_f_02 - phones	N	25.3794
25.2794	DCB_se1_ag3_f_02 - words	new	25.7194
25.3794	DCB_se1_ag3_f_02 - phones	UW1	25.7194
25.7194	DCB_se1_ag3_f_02 - phones	AA1	25.9294
25.7194	DCB_se1_ag3_f_02 - words	aqua	26.1494
25.9294	DCB_se1_ag3_f_02 - phones	K	26.0294
26.0294	DCB_se1_ag3_f_02 - phones	W	26.0894
26.0894	DCB_se1_ag3_f_02 - phones	AH0	26.1494
26.1494	DCB_se1_ag3_f_02 - phones	S	26.2694
26.1494	DCB_se1_ag3_f_02 - words	center	26.6394
26.2694	DCB_se1_ag3_f_02 - phones	EH1	26.3694
26.3694	DCB_se1_ag3_f_02 - phones	N	26.5394
26.5394	DCB_se1_ag3_f_02 - phones	ER0	26.6394
26.6394	DCB_se1_ag3_f_02 - phones	B	26.7294
26.6394	DCB_se1_ag3_f_02 - words	but	27.0194
26.7294	DCB_se1_ag3_f_02 - phones	AH1	26.8394
26.8394	DCB_se1_ag3_f_02 - phones	T	27.0194
27.7390	DCB_se1_ag3_f_02 - phones	sil	27.7790
27.7790	DCB_se1_ag3_f_02 - phones	DH	27.8490
27.7790	DCB_se1_ag3_f_02 - words	the	27.8890
27.8490	DCB_se1_ag3_f_02 - phones	IY0	27.8890
27.8890	DCB_se1_ag3_f_02 - phones	R	27.9390
27.8890	DCB_se1_ag3_f_02 - words	reality	28.4790
27.9390	DCB_se1_ag3_f_02 - phones	IY2	27.9690
27.9690	DCB_se1_ag3_f_02 - phones	AE1	28.1390
28.1390	DCB_se1_ag3_f_02 - phones	L	28.1690
28.1690	DCB_se1_ag3_f_02 - phones	AH0	28.2390
28.2390	DCB_se1_ag3_f_02 - phones	T	28.2890
28.2890	DCB_se1_ag3_f_02 - phones	IY2	28.4790
28.4790	DCB_se1_ag3_f_02 - phones	IH1	28.5390
28.4790	DCB_se1_ag3_f_02 - words	is	28.5890
28.5390	DCB_se1_ag3_f_02 - phones	Z	28.5890
28.5890	DCB_se1_ag3_f_02 - phones	DH	28.6490
28.5890	DCB_se1_ag3_f_02 - words	they	28.6990
28.6490	DCB_se1_ag3_f_02 - phones	EY1	28.6990
28.6990	DCB_se1_ag3_f_02 - phones	N	28.7990
28.6990	DCB_se1_ag3_f_02 - words	not	29.0590
28.7990	DCB_se1_ag3_f_02 - phones	AA1	28.9690
28.9690	DCB_se1_ag3_f_02 - phones	T	29.0590
29.3322	DCB_se1_ag3_f_02 - phones	sil	29.4322
29.4322	DCB_se1_ag3_f_02 - phones	AH1	29.8122
29.4322	DCB_se1_ag3_f_02 - words	um	30.0622
29.8122	DCB_se1_ag3_f_02 - phones	M	30.0622
30.0622	DCB_se1_ag3_f_02 - phones	sp	31.3404
31.3404	DCB_se1_ag3_f_02 - phones	B	31.4604
31.3404	DCB_se1_ag3_f_02 - words	building	31.8104
31.4604	DCB_se1_ag3_f_02 - phones	IH1	31.5204
31.5204	DCB_se1_ag3_f_02 - phones	L	31.6204
31.6204	DCB_se1_ag3_f_02 - phones	D	31.6804
31.6804	DCB_se1_ag3_f_02 - phones	IH0	31.7504
31.7504	DCB_se1_ag3_f_02 - phones	NG	31.8104
31.8104	DCB_se1_ag3_f_02 - phones	M	31.9404
31.8104	DCB_se1_ag3_f_02 - words	more	32.2504
31.9404	DCB_se1_ag3_f_02 - phones	AO1	32.1704
32.1704	DCB_se1_ag3_f_02 - phones	R	32.2504
32.2504	DCB_se1_ag3_f_02 - phones	AH0	32.3304
32.2504	DCB_se1_ag3_f_02 - words	affordable	32.7904
32.3304	DCB_se1_ag3_f_02 - phones	F	32.4404
32.4404	DCB_se1_ag3_f_02 - phones	AO1	32.5304
32.5304	DCB_se1_ag3_f_02 - phones	R	32.5604
32.5604	DCB_se1_ag3_f_02 - phones	D	32.5904
32.5904	DCB_se1_ag3_f_02 - phones	AH0	32.6204
32.6204	DCB_se1_ag3_f_02 - phones	B	32.6604
32.6604	DCB_se1_ag3_f_02 - phones	AH0	32.7004
32.7004	DCB_se1_ag3_f_02 - phones	L	32.7904
32.7904	DCB_se1_ag3_f_02 - phones	AH0	32.8504
32.7904	DCB_se1_ag3_f_02 - words	apartment	33.3304
32.8504	DCB_se1_ag3_f_02 - phones	P	32.9404
32.9404	DCB_se1_ag3_f_02 - phones	AA1	33.0704
33.0704	DCB_se1_ag3_f_02 - phones	R	33.1104
33.1104	DCB_se1_ag3_f_02 - phones	T	33.1504
33.1504	DCB_se1_ag3_f_02 - phones	M	33.1904
33.1904	DCB_se1_ag3_f_02 - phones	AH0	33.2704
33.2704	DCB_se1_ag3_f_02 - phones	N	33.3004
33.3004	DCB_se1_ag3_f_02 - phones	T	33.3304
33.3304	DCB_se1_ag3_f_02 - phones	B	33.4004
33.3304	DCB_se1_ag3_f_02 - words	buildings	33.9804
33.4004	DCB_se1_ag3_f_02 - phones	IH1	33.4904
33.4904	DCB_se1_ag3_f_02 - phones	L	33.6104
33.6104	DCB_se1_ag3_f_02 - phones	D	33.6604
33.6604	DCB_se1_ag3_f_02 - phones	IH0	33.7304
33.7304	DCB_se1_ag3_f_02 - phones	NG	33.7804
33.7804	DCB_se1_ag3_f_02 - phones	Z	33.9804
33.9804	DCB_se1_ag3_f_02 - phones	sp	34.0104
34.0104	DCB_se1_ag3_f_02 - phones	F	34.2004
34.0104	DCB_se1_ag3_f_02 - words	for	34.4704
34.2004	DCB_se1_ag3_f_02 - phones	AO1	34.4004
34.4004	DCB_se1_ag3_f_02 - phones	R	34.4704
34.4704	DCB_se1_ag3_f_02 - phones	L	34.5704
34.4704	DCB_se1_ag3_f_02 - words	low	34.7304
34.5704	DCB_se1_ag3_f_02 - phones	OW1	34.7304
34.7304	DCB_se1_ag3_f_02 - phones	IH1	34.8404
34.7304	DCB_se1_ag3_f_02 - words	income	35.1204
34.8404	DCB_se1_ag3_f_02 - phones	N	34.8904
34.8904	DCB_se1_ag3_f_02 - phones	K	34.9804
34.9804	DCB_se1_ag3_f_02 - phones	AH2	35.0204
35.0204	DCB_se1_ag3_f_02 - phones	M	35.1204
35.1204	DCB_se1_ag3_f_02 - phones	F	35.2004
35.1204	DCB_se1_ag3_f_02 - words	families	35.8604
35.2004	DCB_se1_ag3_f_02 - phones	AE1	35.3904
35.3904	DCB_se1_ag3_f_02 - phones	M	35.4504
35.4504	DCB_se1_ag3_f_02 - phones	AH0	35.4804
35.4804	DCB_se1_ag3_f_02 - phones	L	35.5504
35.5504	DCB_se1_ag3_f_02 - phones	IY0	35.6304
35.6304	DCB_se1_ag3_f_02 - phones	Z	35.8604
36.7471	DCB_se1_ag3_f_02 - phones	AH1	37.1771
36.7471	DCB_se1_ag3_f_02 - words	um	37.4271
37.1771	DCB_se1_ag3_f_02 - phones	M	37.4271
37.4271	DCB_se1_ag3_f_02 - phones	sp	37.8545
37.8545	DCB_se1_ag3_f_02 - phones	spn	37.9745
37.8545	DCB_se1_ag3_f_02 - words	<unk>	37.9745
40.0908	DCB_se1_ag3_f_02 - phones	sil	40.1508
40.1508	DCB_se1_ag3_f_02 - phones	D	40.2708
40.1508	DCB_se1_ag3_f_02 - words	down	40.6008
40.2708	DCB_se1_ag3_f_02 - phones	AW1	40.4808
40.4808	DCB_se1_ag3_f_02 - phones	N	40.6008
40.6008	DCB_se1_ag3_f_02 - phones	AO1	40.7908
40.6008	DCB_se1_ag3_f_02 - words	on	40.8308
40.7908	DCB_se1_ag3_f_02 - phones	N	40.8308
40.8308	DCB_se1_ag3_f_02 - phones	sp	40.9508
40.9508	DCB_se1_ag3_f_02 - phones	EY1	41.0908
40.9508	DCB_se1_ag3_f_02 - words	eighth	41.1308
41.0908	DCB_se1_ag3_f_02 - phones	TH	41.1308
41.1308	DCB_se1_ag3_f_02 - phones	S	41.1908
41.1308	DCB_se1_ag3_f_02 - words	street	41.6308
41.1908	DCB_se1_ag3_f_02 - phones	T	41.3408
41.3408	DCB_se1_ag3_f_02 - phones	R	41.4108
41.4108	DCB_se1_ag3_f_02 - phones	IY1	41.5608
41.5608	DCB_se1_ag3_f_02 - phones	T	41.6308
41.8777	DCB_se1_ag3_f_02 - phones	IH1	42.0077
41.8777	DCB_se1_ag3_f_02 - words	it	42.0577
42.0077	DCB_se1_ag3_f_02 - phones	T	42.0577
42.0577	DCB_se1_ag3_f_02 - words	s	42.1377
42.0577	DCB_se1_ag3_f_02 - phones	Z	42.1377
42.1377	DCB_se1_ag3_f_02 - phones	V	42.1877
42.1377	DCB_se1_ag3_f_02 - words	very	42.4277
42.1877	DCB_se1_ag3_f_02 - phones	EH1	42.2377
42.2377	DCB_se1_ag3_f_02 - phones	R	42.3777
42.3777	DCB_se1_ag3_f_02 - phones	IY0	42.4277
42.4277	DCB_se1_ag3_f_02 - phones	D	42.5477
42.4277	DCB_se1_ag3_f_02 - words	different	42.9477
42.5477	DCB_se1_ag3_f_02 - phones	IH1	42.6377
42.6377	DCB_se1_ag3_f_02 - phones	F	42.7677
42.7677	DCB_se1_ag3_f_02 - phones	R	42.8077
42.8077	DCB_se1_ag3_f_02 - phones	AH0	42.8877
42.8877	DCB_se1_ag3_f_02 - phones	N	42.9177
42.9177	DCB_se1_ag3_f_02 - phones	T	42.9477
42.9477	DCB_se1_ag3_f_02 - phones	F	43.0377
42.9477	DCB_se1_ag3_f_02 - words	from	43.1877
43.0377	DCB_se1_ag3_f_02 - phones	R	43.0777
43.0777	DCB_se1_ag3_f_02 - phones	AH1	43.1177
43.1177	DCB_se1_ag3_f_02 - phones	M	43.1877
43.1877	DCB_se1_ag3_f_02 - phones	W	43.2377
43.1877	DCB_se1_ag3_f_02 - words	when	43.3577
43.2377	DCB_se1_ag3_f_02 - phones	EH1	43.2777
43.2777	DCB_se1_ag3_f_02 - phones	N	43.3577
43.3577	DCB_se1_ag3_f_02 - words	i	43.4777
43.3577	DCB_se1_ag3_f_02 - phones	AY1	43.4777
43.4777	DCB_se1_ag3_f_02 - phones	G	43.5877
43.4777	DCB_se1_ag3_f_02 - words	grew	43.7477
43.5877	DCB_se1_ag3_f_02 - phones	R	43.6277
43.6277	DCB_se1_ag3_f_02 - phones	UW1	43.7477
43.7477	DCB_se1_ag3_f_02 - phones	AH1	43.8977
43.7477	DCB_se1_ag3_f_02 - words	up	43.9677
43.8977	DCB_se1_ag3_f_02 - phones	P	43.9677
44.3201	DCB_se1_ag3_f_02 - phones	sil	44.3601
44.3601	DCB_se1_ag3_f_02 - phones	N	44.5201
44.3601	DCB_se1_ag3_f_02 - words	now	44.7301
44.5201	DCB_se1_ag3_f_02 - phones	AW1	44.7301
44.7301	DCB_se1_ag3_f_02 - phones	IH0	44.7601
44.7301	DCB_se1_ag3_f_02 - words	in	44.8001
44.7601	DCB_se1_ag3_f_02 - phones	N	44.8001
44.8001	DCB_se1_ag3_f_02 - phones	DH	44.8401
44.8001	DCB_se1_ag3_f_02 - words	this	45.2001
44.8401	DCB_se1_ag3_f_02 - phones	IH0	44.9701
44.9701	DCB_se1_ag3_f_02 - phones	S	45.2001
45.8817	DCB_se1_ag3_f_02 - phones	B	45.9517
45.8817	DCB_se1_ag3_f_02 - words	buildings	46.4117
45.9517	DCB_se1_ag3_f_02 - phones	IH1	46.0517
46.0517	DCB_se1_ag3_f_02 - phones	L	46.1617
46.1617	DCB_se1_ag3_f_02 - phones	D	46.2217
46.2217	DCB_se1_ag3_f_02 - phones	IH0	46.2817
46.2817	DCB_se1_ag3_f_02 - phones	NG	46.3117
46.3117	DCB_se1_ag3_f_02 - phones	Z	46.4117
46.4117	DCB_se1_ag3_f_02 - phones	AE1	46.4917
46.4117	DCB_se1_ag3_f_02 - words	after	46.6717
46.4917	DCB_se1_ag3_f_02 - phones	F	46.5617
46.5617	DCB_se1_ag3_f_02 - phones	T	46.6017
46.6017	DCB_se1_ag3_f_02 - phones	ER0	46.6717
46.6717	DCB_se1_ag3_f_02 - phones	B	46.7317
46.6717	DCB_se1_ag3_f_02 - words	buildings	47.1417
46.7317	DCB_se1_ag3_f_02 - phones	IH1	46.8117
46.8117	DCB_se1_ag3_f_02 - phones	L	46.9117
46.9117	DCB_se1_ag3_f_02 - phones	D	46.9717
46.9717	DCB_se1_ag3_f_02 - phones	IH0	47.0017
47.0017	DCB_se1_ag3_f_02 - phones	NG	47.0317
47.0317	DCB_se1_ag3_f_02 - phones	Z	47.1417
47.1417	DCB_se1_ag3_f_02 - phones	K	47.2617
47.1417	DCB_se1_ag3_f_02 - words	clubs	47.8817
47.2617	DCB_se1_ag3_f_02 - phones	L	47.3017
47.3017	DCB_se1_ag3_f_02 - phones	AH1	47.6017
47.6017	DCB_se1_ag3_f_02 - phones	B	47.6717
47.6717	DCB_se1_ag3_f_02 - phones	Z	47.8817
48.3438	DCB_se1_ag3_f_02 - phones	AH1	48.7138
48.3438	DCB_se1_ag3_f_02 - words	um	49.0238
48.7138	DCB_se1_ag3_f_02 - phones	M	49.0238
49.0238	DCB_se1_ag3_f_02 - phones	sp	49.0838
49.0838	DCB_se1_ag3_f_02 - phones	N	49.2538
49.0838	DCB_se1_ag3_f_02 - words	new	49.4038
49.2538	DCB_se1_ag3_f_02 - phones	UW1	49.4038
49.4038	DCB_se1_ag3_f_02 - phones	B	49.4638
49.4038	DCB_se1_ag3_f_02 - words	buildings	49.7838
49.4638	DCB_se1_ag3_f_02 - phones	IH1	49.5438
49.5438	DCB_se1_ag3_f_02 - phones	L	49.6038
49.6038	DCB_se1_ag3_f_02 - phones	D	49.6338
49.6338	DCB_se1_ag3_f_02 - phones	IH0	49.6638
49.6638	DCB_se1_ag3_f_02 - phones	NG	49.6938
49.6938	DCB_se1_ag3_f_02 - phones	Z	49.7838
49.7838	DCB_se1_ag3_f_02 - phones	DH	49.8338
49.7838	DCB_se1_ag3_f_02 - words	that	49.9438
49.8338	DCB_se1_ag3_f_02 - phones	AE1	49.8638
49.8638	DCB_se1_ag3_f_02 - phones	T	49.9438
49.9438	DCB_se1_ag3_f_02 - phones	DH	49.9938
49.9438	DCB_se1_ag3_f_02 - words	they	50.1038
49.9938	DCB_se1_ag3_f_02 - phones	EY1	50.1038
50.1038	DCB_se1_ag3_f_02 - phones	B	50.1938
50.1038	DCB_se1_ag3_f_02 - words	building	50.5038
50.1938	DCB_se1_ag3_f_02 - phones	IH1	50.2638
50.2638	DCB_se1_ag3_f_02 - phones	L	50.3338
50.3338	DCB_se1_ag3_f_02 - phones	D	50.3938
50.3938	DCB_se1_ag3_f_02 - phones	IH0	50.4338
50.4338	DCB_se1_ag3_f_02 - phones	NG	50.5038
50.5038	DCB_se1_ag3_f_02 - phones	AH1	50.6438
50.5038	DCB_se1_ag3_f_02 - words	up	50.7138
50.6438	DCB_se1_ag3_f_02 - phones	P	50.7138
50.7138	DCB_se1_ag3_f_02 - phones	W	50.7538
50.7138	DCB_se1_ag3_f_02 - words	with	50.8238
50.7538	DCB_se1_ag3_f_02 - phones	IH0	50.7938
50.7938	DCB_se1_ag3_f_02 - phones	DH	50.8238
50.8238	DCB_se1_ag3_f_02 - phones	N	50.9038
50.8238	DCB_se1_ag3_f_02 - words	new	51.0638
50.9038	DCB_se1_ag3_f_02 - phones	UW1	51.0638
51.0638	DCB_se1_ag3_f_02 - phones	K	51.1838
51.0638	DCB_se1_ag3_f_02 - words	condos	52.0238
51.1838	DCB_se1_ag3_f_02 - phones	AA1	51.3938
51.3938	DCB_se1_ag3_f_02 - phones	N	51.4538
51.4538	DCB_se1_ag3_f_02 - phones	D	51.5238
51.5238	DCB_se1_ag3_f_02 - phones	OW0	51.8938
51.8938	DCB_se1_ag3_f_02 - phones	Z	52.0238
52.0238	DCB_se1_ag3_f_02 - phones	AH0	52.0838
52.0238	DCB_se1_ag3_f_02 - words	and	52.4138
52.0838	DCB_se1_ag3_f_02 - phones	N	52.4138
53.3598	DCB_se1_ag3_f_02 - phones	AH1	53.8098
53.3598	DCB_se1_ag3_f_02 - words	um	54.1198
53.8098	DCB_se1_ag3_f_02 - phones	M	54.1198
54.1198	DCB_se1_ag3_f_02 - phones	sp	54.5383
54.5383	DCB_se1_ag3_f_02 - phones	IH1	54.6083
54.5383	DCB_se1_ag3_f_02 - words	it	54.6583
54.6083	DCB_se1_ag3_f_02 - phones	T	54.6583
54.6583	DCB_se1_ag3_f_02 - phones	Z	54.6983
54.6583	DCB_se1_ag3_f_02 - words	s	54.6983
54.6983	DCB_se1_ag3_f_02 - phones	D	54.7983
54.6983	DCB_se1_ag3_f_02 - words	different	55.1083
54.7983	DCB_se1_ag3_f_02 - phones	IH1	54.8783
54.8783	DCB_se1_ag3_f_02 - phones	F	54.9783
54.9783	DCB_se1_ag3_f_02 - phones	R	55.0183
55.0183	DCB_se1_ag3_f_02 - phones	AH0	55.0483
55.0483	DCB_se1_ag3_f_02 - phones	N	55.0783
55.0783	DCB_se1_ag3_f_02 - phones	T	55.1083
55.1083	DCB_se1_ag3_f_02 - phones	N	55.1783
55.1083	DCB_se1_ag3_f_02 - words	now	55.5483
55.1783	DCB_se1_ag3_f_02 - phones	AW1	55.5483
55.5483	DCB_se1_ag3_f_02 - phones	sp	55.6183
56.3327	DCB_se1_ag3_f_02 - phones	AH1	56.5827
56.3327	DCB_se1_ag3_f_02 - words	um	56.6927
56.5827	DCB_se1_ag3_f_02 - phones	M	56.6927
56.6927	DCB_se1_ag3_f_02 - words	i	56.7927
56.6927	DCB_se1_ag3_f_02 - phones	AY1	56.7927
56.7927	DCB_se1_ag3_f_02 - phones	R	56.8927
56.7927	DCB_se1_ag3_f_02 - words	remember	57.2827
56.8927	DCB_se1_ag3_f_02 - phones	IY0	56.9627
56.9627	DCB_se1_ag3_f_02 - phones	M	57.0327
57.0327	DCB_se1_ag3_f_02 - phones	EH1	57.0927
57.0927	DCB_se1_ag3_f_02 - phones	M	57.1527
57.1527	DCB_se1_ag3_f_02 - phones	B	57.2127
57.2127	DCB_se1_ag3_f_02 - phones	ER0	57.2827
57.2827	DCB_se1_ag3_f_02 - phones	Y	57.3627
57.2827	DCB_se1_ag3_f_02 - words	you	57.4227
57.3627	DCB_se1_ag3_f_02 - phones	UW1	57.4227
57.4227	DCB_se1_ag3_f_02 - phones	W	57.5127
57.4227	DCB_se1_ag3_f_02 - words	wouldn't	57.6627
57.5127	DCB_se1_ag3_f_02 - phones	UH1	57.5427
57.5427	DCB_se1_ag3_f_02 - phones	D	57.5727
57.5727	DCB_se1_ag3_f_02 - phones	AH0	57.6027
57.6027	DCB_se1_ag3_f_02 - phones	N	57.6327
57.6327	DCB_se1_ag3_f_02 - phones	T	57.6627
57.6627	DCB_se1_ag3_f_02 - phones	S	57.7627
57.6627	DCB_se1_ag3_f_02 - words	see	57.8227
57.7627	DCB_se1_ag3_f_02 - phones	IY1	57.8227
57.8227	DCB_se1_ag3_f_02 - words	a	57.9027
57.8227	DCB_se1_ag3_f_02 - phones	AH0	57.9027
57.9027	DCB_se1_ag3_f_02 - phones	W	57.9727
57.9027	DCB_se1_ag3_f_02 - words	white	58.1327
57.9727	DCB_se1_ag3_f_02 - phones	AY1	58.0727
58.0727	DCB_se1_ag3_f_02 - phones	T	58.1327
58.1327	DCB_se1_ag3_f_02 - phones	P	58.2527
58.1327	DCB_se1_ag3_f_02 - words	person	58.5127
58.2527	DCB_se1_ag3_f_02 - phones	ER1	58.3127
58.3127	DCB_se1_ag3_f_02 - phones	S	58.4227
58.4227	DCB_se1_ag3_f_02 - phones	AH0	58.4627
58.4627	DCB_se1_ag3_f_02 - phones	N	58.5127
58.5127	DCB_se1_ag3_f_02 - phones	AO1	58.5827
58.5127	DCB_se1_ag3_f_02 - words	on	58.6427
58.5827	DCB_se1_ag3_f_02 - phones	N	58.6427
58.6427	DCB_se1_ag3_f_02 - phones	DH	58.6827
58.6427	DCB_se1_ag3_f_02 - words	them	58.7727
58.6827	DCB_se1_ag3_f_02 - phones	AH0	58.7127
58.7127	DCB_se1_ag3_f_02 - phones	M	58.7727
58.7727	DCB_se1_ag3_f_02 - phones	S	58.8027
58.7727	DCB_se1_ag3_f_02 - words	streets	59.3627
58.8027	DCB_se1_ag3_f_02 - phones	T	58.9627
58.9627	DCB_se1_ag3_f_02 - phones	R	59.0127
59.0127	DCB_se1_ag3_f_02 - phones	IY1	59.1327
59.1327	DCB_se1_ag3_f_02 - phones	T	59.1827
59.1827	DCB_se1_ag3_f_02 - phones	S	59.3627
59.3627	DCB_se1_ag3_f_02 - phones	N	59.5127
59.3627	DCB_se1_ag3_f_02 - words	now	59.8427
59.5127	DCB_se1_ag3_f_02 - phones	AW1	59.8427
59.8427	DCB_se1_ag3_f_02 - phones	DH	59.9227
59.8427	DCB_se1_ag3_f_02 - words	they	60.0627
59.9227	DCB_se1_ag3_f_02 - phones	EY1	60.0627
60.0627	DCB_se1_ag3_f_02 - phones	AA1	60.1827
60.0627	DCB_se1_ag3_f_02 - words	are	60.2427
60.1827	DCB_se1_ag3_f_02 - phones	R	60.2427
60.2427	DCB_se1_ag3_f_02 - phones	sp	60.2827
60.2827	DCB_se1_ag3_f_02 - phones	EH1	60.4127
60.2827	DCB_se1_ag3_f_02 - words	everywhere	60.9327
60.4127	DCB_se1_ag3_f_02 - phones	V	60.4627
60.4627	DCB_se1_ag3_f_02 - phones	R	60.5127
60.5127	DCB_se1_ag3_f_02 - phones	IY0	60.5927
60.5927	DCB_se1_ag3_f_02 - phones	W	60.6727
60.6727	DCB_se1_ag3_f_02 - phones	EH2	60.8427
60.8427	DCB_se1_ag3_f_02 - phones	R	60.9327
60.9327	DCB_se1_ag3_f_02 - phones	sp	60.9927
61.7670	DCB_se1_ag3_f_02 - phones	AH1	62.1970
61.7670	DCB_se1_ag3_f_02 - words	um	62.5170
62.1970	DCB_se1_ag3_f_02 - phones	M	62.5170
62.5170	DCB_se1_ag3_f_02 - phones	sp	62.7537
62.7537	DCB_se1_ag3_f_02 - words	<unk>	62.9037
62.7537	DCB_se1_ag3_f_02 - phones	spn	62.9037
63.0399	DCB_se1_ag3_f_02 - phones	S	63.2799
63.0399	DCB_se1_ag3_f_02 - words	southeast	64.0999
63.2799	DCB_se1_ag3_f_02 - phones	AW2	63.4099
63.4099	DCB_se1_ag3_f_02 - phones	TH	63.5999
63.5999	DCB_se1_ag3_f_02 - phones	IY1	63.7999
63.7999	DCB_se1_ag3_f_02 - phones	S	64.0099
64.0099	DCB_se1_ag3_f_02 - phones	T	64.0999
66.3204	DCB_se1_ag3_f_02 - phones	sil	66.4204
66.4204	DCB_se1_ag3_f_02 - words	mm	67.1504
66.4204	DCB_se1_ag3_f_02 - phones	M	67.1504
67.2811	DCB_se1_ag3_f_02 - phones	sil	67.3711
67.3711	DCB_se1_ag3_f_02 - phones	OW1	67.4711
67.3711	DCB_se1_ag3_f_02 - words	only	67.6011
67.4711	DCB_se1_ag3_f_02 - phones	N	67.5311
67.5311	DCB_se1_ag3_f_02 - phones	L	67.5611
67.5611	DCB_se1_ag3_f_02 - phones	IY0	67.6011
67.6011	DCB_se1_ag3_f_02 - phones	TH	67.6811
67.6011	DCB_se1_ag3_f_02 - words	thing	67.8411
67.6811	DCB_se1_ag3_f_02 - phones	IH1	67.7311
67.7311	DCB_se1_ag3_f_02 - phones	NG	67.8411
67.8411	DCB_se1_ag3_f_02 - phones	CH	67.9711
67.8411	DCB_se1_ag3_f_02 - words	change	68.2911
67.9711	DCB_se1_ag3_f_02 - phones	EY1	68.1911
68.1911	DCB_se1_ag3_f_02 - phones	N	68.2311
68.2311	DCB_se1_ag3_f_02 - phones	JH	68.2911
68.2911	DCB_se1_ag3_f_02 - phones	AH0	68.3411
68.2911	DCB_se1_ag3_f_02 - words	about	68.5611
68.3411	DCB_se1_ag3_f_02 - phones	B	68.4111
68.4111	DCB_se1_ag3_f_02 - phones	AW1	68.4911
68.4911	DCB_se1_ag3_f_02 - phones	T	68.5611
68.5611	DCB_se1_ag3_f_02 - phones	S	68.6611
68.5611	DCB_se1_ag3_f_02 - words	southeast	69.2111
68.6611	DCB_se1_ag3_f_02 - phones	AW2	68.8011
68.8011	DCB_se1_ag3_f_02 - phones	TH	68.9611
68.9611	DCB_se1_ag3_f_02 - phones	IY1	69.1111
69.1111	DCB_se1_ag3_f_02 - phones	S	69.1611
69.1611	DCB_se1_ag3_f_02 - phones	T	69.2111
69.2111	DCB_se1_ag3_f_02 - phones	sp	69.2411
69.2411	DCB_se1_ag3_f_02 - phones	IH1	69.7011
69.2411	DCB_se1_ag3_f_02 - words	is	69.8711
69.7011	DCB_se1_ag3_f_02 - phones	Z	69.8711
70.2967	DCB_se1_ag3_f_02 - phones	AH1	70.6367
70.2967	DCB_se1_ag3_f_02 - words	um	70.9167
70.6367	DCB_se1_ag3_f_02 - phones	M	70.9167
70.9167	DCB_se1_ag3_f_02 - phones	sp	71.0839
71.0839	DCB_se1_ag3_f_02 - phones	DH	71.1739
71.0839	DCB_se1_ag3_f_02 - words	they	71.2939
71.1739	DCB_se1_ag3_f_02 - phones	EY1	71.2939
71.2939	DCB_se1_ag3_f_02 - phones	B	71.3739
71.2939	DCB_se1_ag3_f_02 - words	building	71.6439
71.3739	DCB_se1_ag3_f_02 - phones	IH1	71.4239
71.4239	DCB_se1_ag3_f_02 - phones	L	71.5139
71.5139	DCB_se1_ag3_f_02 - phones	D	71.5739
71.5739	DCB_se1_ag3_f_02 - phones	IH0	71.6039
71.6039	DCB_se1_ag3_f_02 - phones	NG	71.6439
71.6439	DCB_se1_ag3_f_02 - phones	M	71.7539
71.6439	DCB_se1_ag3_f_02 - words	more	71.8639
71.7539	DCB_se1_ag3_f_02 - phones	AO1	71.8139
71.8139	DCB_se1_ag3_f_02 - phones	R	71.8639
71.8639	DCB_se1_ag3_f_02 - phones	S	71.9539
71.8639	DCB_se1_ag3_f_02 - words	schools	72.6339
71.9539	DCB_se1_ag3_f_02 - phones	K	72.0239
72.0239	DCB_se1_ag3_f_02 - phones	UW1	72.3039
72.3039	DCB_se1_ag3_f_02 - phones	L	72.3939
72.3939	DCB_se1_ag3_f_02 - phones	Z	72.6339
72.8307	DCB_se1_ag3_f_02 - phones	AH1	73.3207
72.8307	DCB_se1_ag3_f_02 - words	uh	73.3207
73.3207	DCB_se1_ag3_f_02 - phones	DH	73.4007
73.3207	DCB_se1_ag3_f_02 - words	they	73.5107
73.4007	DCB_se1_ag3_f_02 - phones	EY1	73.5107
73.5107	DCB_se1_ag3_f_02 - phones	R	73.6007
73.5107	DCB_se1_ag3_f_02 - words	re-	73.7707
73.6007	DCB_se1_ag3_f_02 - phones	AH0	73.7707
73.7707	DCB_se1_ag3_f_02 - phones	sp	73.8207
73.8207	DCB_se1_ag3_f_02 - phones	T	73.9207
73.8207	DCB_se1_ag3_f_02 - words	tryna	74.1707
73.9207	DCB_se1_ag3_f_02 - phones	R	73.9607
73.9607	DCB_se1_ag3_f_02 - phones	AY1	74.0707
74.0707	DCB_se1_ag3_f_02 - phones	N	74.1107
74.1107	DCB_se1_ag3_f_02 - phones	AH0	74.1707
74.1707	DCB_se1_ag3_f_02 - phones	R	74.2307
74.1707	DCB_se1_ag3_f_02 - words	revitalize	74.8207
74.2307	DCB_se1_ag3_f_02 - phones	IY0	74.2707
74.2707	DCB_se1_ag3_f_02 - phones	V	74.3607
74.3607	DCB_se1_ag3_f_02 - phones	AY1	74.4607
74.4607	DCB_se1_ag3_f_02 - phones	T	74.5207
74.5207	DCB_se1_ag3_f_02 - phones	AH0	74.5507
74.5507	DCB_se1_ag3_f_02 - phones	L	74.6507
74.6507	DCB_se1_ag3_f_02 - phones	AY2	74.7407
74.7407	DCB_se1_ag3_f_02 - phones	Z	74.8207
74.8207	DCB_se1_ag3_f_02 - phones	S	74.9507
74.8207	DCB_se1_ag3_f_02 - words	schools	75.3307
74.9507	DCB_se1_ag3_f_02 - phones	K	75.0107
75.0107	DCB_se1_ag3_f_02 - phones	UW1	75.1207
75.1207	DCB_se1_ag3_f_02 - phones	L	75.2107
75.2107	DCB_se1_ag3_f_02 - phones	Z	75.3307
75.3307	DCB_se1_ag3_f_02 - phones	L	75.3907
75.3307	DCB_se1_ag3_f_02 - words	like	75.6007
75.3907	DCB_se1_ag3_f_02 - phones	AY1	75.4807
75.4807	DCB_se1_ag3_f_02 - phones	K	75.6007
75.6007	DCB_se1_ag3_f_02 - phones	B	75.6907
75.6007	DCB_se1_ag3_f_02 - words	ballou	76.2107
75.6907	DCB_se1_ag3_f_02 - phones	AH0	75.7907
75.7907	DCB_se1_ag3_f_02 - phones	L	75.8407
75.8407	DCB_se1_ag3_f_02 - phones	UW1	76.2107
77.0205	DCB_se1_ag3_f_02 - phones	AH1	77.5305
77.0205	DCB_se1_ag3_f_02 - words	um	77.5605
77.5305	DCB_se1_ag3_f_02 - phones	M	77.5605
77.5605	DCB_se1_ag3_f_02 - phones	sp	78.7130
78.7130	DCB_se1_ag3_f_02 - phones	B	78.8230
78.7130	DCB_se1_ag3_f_02 - words	but	79.1230
78.8230	DCB_se1_ag3_f_02 - phones	AH1	78.9730
78.9730	DCB_se1_ag3_f_02 - phones	T	79.1230
79.2295	DCB_se1_ag3_f_02 - phones	sil	79.2795
79.2795	DCB_se1_ag3_f_02 - phones	DH	79.3295
79.2795	DCB_se1_ag3_f_02 - words	the	79.3795
79.3295	DCB_se1_ag3_f_02 - phones	AH0	79.3795
79.3795	DCB_se1_ag3_f_02 - phones	K	79.4595
79.3795	DCB_se1_ag3_f_02 - words	crime	79.7195
79.4595	DCB_se1_ag3_f_02 - phones	R	79.4995
79.4995	DCB_se1_ag3_f_02 - phones	AY1	79.6595
79.6595	DCB_se1_ag3_f_02 - phones	M	79.7195
79.7195	DCB_se1_ag3_f_02 - phones	S	79.7995
79.7195	DCB_se1_ag3_f_02 - words	still	80.2595
79.7995	DCB_se1_ag3_f_02 - phones	T	79.8595
79.8595	DCB_se1_ag3_f_02 - phones	IH1	79.9795
79.9795	DCB_se1_ag3_f_02 - phones	L	80.2595
80.2595	DCB_se1_ag3_f_02 - phones	sp	82.3018
82.3018	DCB_se1_ag3_f_02 - phones	S	82.4318
82.3018	DCB_se1_ag3_f_02 - words	still	82.7018
82.4318	DCB_se1_ag3_f_02 - phones	T	82.5018
82.5018	DCB_se1_ag3_f_02 - phones	IH1	82.6118
82.6118	DCB_se1_ag3_f_02 - phones	L	82.7018
82.7018	DCB_se1_ag3_f_02 - phones	DH	82.7418
82.7018	DCB_se1_ag3_f_02 - words	the	82.7818
82.7418	DCB_se1_ag3_f_02 - phones	AH0	82.7818
82.7818	DCB_se1_ag3_f_02 - phones	S	82.9118
82.7818	DCB_se1_ag3_f_02 - words	same	83.2518
82.9118	DCB_se1_ag3_f_02 - phones	EY1	83.1818
83.1818	DCB_se1_ag3_f_02 - phones	M	83.2518
83.2518	DCB_se1_ag3_f_02 - phones	sp	84.6533
84.6533	DCB_se1_ag3_f_02 - phones	AH1	84.9033
84.6533	DCB_se1_ag3_f_02 - words	um	85.1833
84.9033	DCB_se1_ag3_f_02 - phones	M	85.1833
85.1833	DCB_se1_ag3_f_02 - phones	sp	85.2833
85.9969	DCB_se1_ag3_f_02 - phones	AY1	86.1869
85.9969	DCB_se1_ag3_f_02 - words	i	86.1869
86.1869	DCB_se1_ag3_f_02 - phones	TH	86.2469
86.1869	DCB_se1_ag3_f_02 - words	think	86.3769
86.2469	DCB_se1_ag3_f_02 - phones	IH1	86.2869
86.2869	DCB_se1_ag3_f_02 - phones	NG	86.3469
86.3469	DCB_se1_ag3_f_02 - phones	K	86.3769
86.3769	DCB_se1_ag3_f_02 - phones	DH	86.4269
86.3769	DCB_se1_ag3_f_02 - words	they	86.4769
86.4269	DCB_se1_ag3_f_02 - phones	EY1	86.4769
86.4769	DCB_se1_ag3_f_02 - phones	N	86.5469
86.4769	DCB_se1_ag3_f_02 - words	need	86.6469
86.5469	DCB_se1_ag3_f_02 - phones	IY1	86.6169
86.6169	DCB_se1_ag3_f_02 - phones	D	86.6469
86.6469	DCB_se1_ag3_f_02 - phones	T	86.6769
86.6469	DCB_se1_ag3_f_02 - words	to	86.7369
86.6769	DCB_se1_ag3_f_02 - phones	AH0	86.7369
86.7369	DCB_se1_ag3_f_02 - phones	M	86.8169
86.7369	DCB_se1_ag3_f_02 - words	make	86.9969
86.8169	DCB_se1_ag3_f_02 - phones	EY1	86.9369
86.9369	DCB_se1_ag3_f_02 - phones	K	86.9969
86.9969	DCB_se1_ag3_f_02 - phones	M	87.1369
86.9969	DCB_se1_ag3_f_02 - words	more	87.6769
87.1369	DCB_se1_ag3_f_02 - phones	AO1	87.4469
87.4469	DCB_se1_ag3_f_02 - phones	R	87.6769
88.8624	DCB_se1_ag3_f_02 - words	uh	89.7124
88.8624	DCB_se1_ag3_f_02 - phones	AH1	89.7124
89.7124	DCB_se1_ag3_f_02 - phones	sp	89.7424
89.7424	DCB_se1_ag3_f_02 - phones	B	89.9024
89.7424	DCB_se1_ag3_f_02 - words	boys	90.1224
89.9024	DCB_se1_ag3_f_02 - phones	OY1	90.0824
90.0824	DCB_se1_ag3_f_02 - phones	Z	90.1224
90.1224	DCB_se1_ag3_f_02 - phones	AH0	90.1724
90.1224	DCB_se1_ag3_f_02 - words	and	90.2124
90.1724	DCB_se1_ag3_f_02 - phones	N	90.2124
90.2124	DCB_se1_ag3_f_02 - phones	G	90.2724
90.2124	DCB_se1_ag3_f_02 - words	girl	90.4624
90.2724	DCB_se1_ag3_f_02 - phones	ER1	90.3924
90.3924	DCB_se1_ag3_f_02 - phones	L	90.4624
90.4624	DCB_se1_ag3_f_02 - phones	K	90.5424
90.4624	DCB_se1_ag3_f_02 - words	club	90.8324
90.5424	DCB_se1_ag3_f_02 - phones	L	90.5824
90.5824	DCB_se1_ag3_f_02 - phones	AH1	90.7824
90.7824	DCB_se1_ag3_f_02 - phones	B	90.8324
90.8324	DCB_se1_ag3_f_02 - phones	B	90.8924
90.8324	DCB_se1_ag3_f_02 - words	bring	91.0924
90.8924	DCB_se1_ag3_f_02 - phones	R	90.9424
90.9424	DCB_se1_ag3_f_02 - phones	IH1	91.0124
91.0124	DCB_se1_ag3_f_02 - phones	NG	91.0924
91.0924	DCB_se1_ag3_f_02 - phones	B	91.1624
91.0924	DCB_se1_ag3_f_02 - words	back	91.3024
91.1624	DCB_se1_ag3_f_02 - phones	AE1	91.2524
91.2524	DCB_se1_ag3_f_02 - phones	K	91.3024
91.3024	DCB_se1_ag3_f_02 - phones	DH	91.3524
91.3024	DCB_se1_ag3_f_02 - words	the	91.4024
91.3524	DCB_se1_ag3_f_02 - phones	AH0	91.4024
91.4024	DCB_se1_ag3_f_02 - phones	B	91.5124
91.4024	DCB_se1_ag3_f_02 - words	boys	91.7024
91.5124	DCB_se1_ag3_f_02 - phones	OY1	91.6424
91.6424	DCB_se1_ag3_f_02 - phones	Z	91.7024
91.7024	DCB_se1_ag3_f_02 - phones	AH0	91.7424
91.7024	DCB_se1_ag3_f_02 - words	and	91.8024
91.7424	DCB_se1_ag3_f_02 - phones	N	91.8024
91.8024	DCB_se1_ag3_f_02 - phones	G	91.8724
91.8024	DCB_se1_ag3_f_02 - words	girl	92.1024
91.8724	DCB_se1_ag3_f_02 - phones	ER1	92.0224
92.0224	DCB_se1_ag3_f_02 - phones	L	92.1024
92.1024	DCB_se1_ag3_f_02 - phones	K	92.1724
92.1024	DCB_se1_ag3_f_02 - words	clubs	92.6124
92.1724	DCB_se1_ag3_f_02 - phones	L	92.2124
92.2124	DCB_se1_ag3_f_02 - phones	AH1	92.4324
92.4324	DCB_se1_ag3_f_02 - phones	B	92.4624
92.4624	DCB_se1_ag3_f_02 - phones	Z	92.6124
92.6124	DCB_se1_ag3_f_02 - phones	AE1	92.8724
92.6124	DCB_se1_ag3_f_02 - words	and	93.0524
92.8724	DCB_se1_ag3_f_02 - phones	N	92.9624
92.9624	DCB_se1_ag3_f_02 - phones	D	93.0524
95.7838	DCB_se1_ag3_f_02 - phones	AH1	96.2138
95.7838	DCB_se1_ag3_f_02 - words	um	96.4438
96.2138	DCB_se1_ag3_f_02 - phones	M	96.4438
96.4438	DCB_se1_ag3_f_02 - phones	sp	96.4738
96.4738	DCB_se1_ag3_f_02 - phones	S	96.6338
96.4738	DCB_se1_ag3_f_02 - words	somewhere	96.8738
96.6338	DCB_se1_ag3_f_02 - phones	AH1	96.7038
96.7038	DCB_se1_ag3_f_02 - phones	M	96.7538
96.7538	DCB_se1_ag3_f_02 - phones	W	96.8038
96.8038	DCB_se1_ag3_f_02 - phones	EH2	96.8338
96.8338	DCB_se1_ag3_f_02 - phones	R	96.8738
96.8738	DCB_se1_ag3_f_02 - phones	W	96.9238
96.8738	DCB_se1_ag3_f_02 - words	where	96.9838
96.9238	DCB_se1_ag3_f_02 - phones	EH1	96.9538
96.9538	DCB_se1_ag3_f_02 - phones	R	96.9838
96.9838	DCB_se1_ag3_f_02 - phones	DH	97.0138
96.9838	DCB_se1_ag3_f_02 - words	the	97.0638
97.0138	DCB_se1_ag3_f_02 - phones	AH0	97.0638
97.0638	DCB_se1_ag3_f_02 - phones	K	97.1338
97.0638	DCB_se1_ag3_f_02 - words	kids	97.3338
97.1338	DCB_se1_ag3_f_02 - phones	IH1	97.2238
97.2238	DCB_se1_ag3_f_02 - phones	D	97.2638
97.2638	DCB_se1_ag3_f_02 - phones	Z	97.3338
97.3338	DCB_se1_ag3_f_02 - phones	K	97.3738
97.3338	DCB_se1_ag3_f_02 - words	could	97.6538
97.3738	DCB_se1_ag3_f_02 - phones	UH1	97.5538
97.5538	DCB_se1_ag3_f_02 - phones	D	97.6538
97.6538	DCB_se1_ag3_f_02 - phones	G	97.7238
97.6538	DCB_se1_ag3_f_02 - words	go	97.8638
97.7238	DCB_se1_ag3_f_02 - phones	OW1	97.8638
97.8638	DCB_se1_ag3_f_02 - phones	AH0	97.8938
97.8638	DCB_se1_ag3_f_02 - words	and	97.9338
97.8938	DCB_se1_ag3_f_02 - phones	N	97.9338
97.9338	DCB_se1_ag3_f_02 - phones	P	98.0138
97.9338	DCB_se1_ag3_f_02 - words	play	98.3738
98.0138	DCB_se1_ag3_f_02 - phones	L	98.0638
98.0638	DCB_se1_ag3_f_02 - phones	EY1	98.3738
99.0406	DCB_se1_ag3_f_02 - phones	AH1	99.4106
99.0406	DCB_se1_ag3_f_02 - words	um	99.6306
99.4106	DCB_se1_ag3_f_02 - phones	M	99.6306
99.6306	DCB_se1_ag3_f_02 - phones	sp	99.7906
100.3214	DCB_se1_ag3_f_02 - phones	DH	100.4414
100.3214	DCB_se1_ag3_f_02 - words	they	100.4914
100.4414	DCB_se1_ag3_f_02 - phones	EY1	100.4914
100.4914	DCB_se1_ag3_f_02 - phones	N	100.5614
100.4914	DCB_se1_ag3_f_02 - words	need	100.6714
100.5614	DCB_se1_ag3_f_02 - phones	IY1	100.6414
100.6414	DCB_se1_ag3_f_02 - phones	D	100.6714
100.6714	DCB_se1_ag3_f_02 - phones	T	100.7014
100.6714	DCB_se1_ag3_f_02 - words	to	100.7714
100.7014	DCB_se1_ag3_f_02 - phones	AH0	100.7714
100.7714	DCB_se1_ag3_f_02 - phones	B	100.8414
100.7714	DCB_se1_ag3_f_02 - words	bring	101.0514
100.8414	DCB_se1_ag3_f_02 - phones	R	100.8914
100.8914	DCB_se1_ag3_f_02 - phones	IH1	100.9514
100.9514	DCB_se1_ag3_f_02 - phones	NG	101.0514
101.0514	DCB_se1_ag3_f_02 - phones	B	101.1214
101.0514	DCB_se1_ag3_f_02 - words	back	101.2814
101.1214	DCB_se1_ag3_f_02 - phones	AE1	101.2514
101.2514	DCB_se1_ag3_f_02 - phones	K	101.2814
101.2814	DCB_se1_ag3_f_02 - words	<unk>	101.3114
101.2814	DCB_se1_ag3_f_02 - phones	spn	101.3114
101.3114	DCB_se1_ag3_f_02 - phones	EH2	101.4514
101.3114	DCB_se1_ag3_f_02 - words	educational	102.0214
101.4514	DCB_se1_ag3_f_02 - phones	JH	101.5314
101.5314	DCB_se1_ag3_f_02 - phones	AH0	101.6114
101.6114	DCB_se1_ag3_f_02 - phones	K	101.7014
101.7014	DCB_se1_ag3_f_02 - phones	EY1	101.8114
101.8114	DCB_se1_ag3_f_02 - phones	SH	101.9014
101.9014	DCB_se1_ag3_f_02 - phones	AH0	101.9314
101.9314	DCB_se1_ag3_f_02 - phones	N	101.9614
101.9614	DCB_se1_ag3_f_02 - phones	AH0	101.9914
101.9914	DCB_se1_ag3_f_02 - phones	L	102.0214
102.0214	DCB_se1_ag3_f_02 - phones	sp	102.7314
102.7314	DCB_se1_ag3_f_02 - phones	P	102.7714
102.7314	DCB_se1_ag3_f_02 - words	programs	103.3214
102.7714	DCB_se1_ag3_f_02 - phones	R	102.8214
102.8214	DCB_se1_ag3_f_02 - phones	OW1	102.8714
102.8714	DCB_se1_ag3_f_02 - phones	G	102.9314
102.9314	DCB_se1_ag3_f_02 - phones	R	103.0114
103.0114	DCB_se1_ag3_f_02 - phones	AE2	103.1514
103.1514	DCB_se1_ag3_f_02 - phones	M	103.1914
103.1914	DCB_se1_ag3_f_02 - phones	Z	103.3214
103.6889	DCB_se1_ag3_f_02 - phones	sil	103.7389
103.7389	DCB_se1_ag3_f_02 - phones	W	103.8189
103.7389	DCB_se1_ag3_f_02 - words	which	104.0289
103.8189	DCB_se1_ag3_f_02 - phones	IH1	103.8789
103.8789	DCB_se1_ag3_f_02 - phones	CH	104.0289
104.0289	DCB_se1_ag3_f_02 - phones	AY1	104.2089
104.0289	DCB_se1_ag3_f_02 - words	i	104.2089
104.2089	DCB_se1_ag3_f_02 - phones	sp	104.3689
104.3689	DCB_se1_ag3_f_02 - phones	TH	104.4289
104.3689	DCB_se1_ag3_f_02 - words	think	104.7089
104.4289	DCB_se1_ag3_f_02 - phones	IH1	104.5289
104.5289	DCB_se1_ag3_f_02 - phones	NG	104.6689
104.6689	DCB_se1_ag3_f_02 - phones	K	104.7089
104.8433	DCB_se1_ag3_f_02 - phones	sil	104.8933
104.8933	DCB_se1_ag3_f_02 - phones	D	105.0033
104.8933	DCB_se1_ag3_f_02 - words	dc	105.2933
105.0033	DCB_se1_ag3_f_02 - phones	IY1	105.1233
105.1233	DCB_se1_ag3_f_02 - phones	S	105.2133
105.2133	DCB_se1_ag3_f_02 - phones	IY1	105.2933
105.2933	DCB_se1_ag3_f_02 - phones	S	105.3933
105.2933	DCB_se1_ag3_f_02 - words	schools	105.7233
105.3933	DCB_se1_ag3_f_02 - phones	K	105.4433
105.4433	DCB_se1_ag3_f_02 - phones	UW1	105.5933
105.5933	DCB_se1_ag3_f_02 - phones	L	105.6633
105.6633	DCB_se1_ag3_f_02 - phones	Z	105.7233
105.7233	DCB_se1_ag3_f_02 - phones	HH	105.7833
105.7233	DCB_se1_ag3_f_02 - words	has	105.9933
105.7833	DCB_se1_ag3_f_02 - phones	AE1	105.8733
105.8733	DCB_se1_ag3_f_02 - phones	Z	105.9933
105.9933	DCB_se1_ag3_f_02 - phones	G	106.0633
105.9933	DCB_se1_ag3_f_02 - words	gotten	106.3233
106.0633	DCB_se1_ag3_f_02 - phones	AA1	106.2033
106.2033	DCB_se1_ag3_f_02 - phones	T	106.2533
106.2533	DCB_se1_ag3_f_02 - phones	AH0	106.2833
106.2833	DCB_se1_ag3_f_02 - phones	N	106.3233
106.3233	DCB_se1_ag3_f_02 - phones	B	106.4433
106.3233	DCB_se1_ag3_f_02 - words	better	106.7833
106.4433	DCB_se1_ag3_f_02 - phones	EH1	106.5933
106.5933	DCB_se1_ag3_f_02 - phones	T	106.6733
106.6733	DCB_se1_ag3_f_02 - phones	ER0	106.7833
106.7833	DCB_se1_ag3_f_02 - phones	K	106.8433
106.7833	DCB_se1_ag3_f_02 - words	cause	106.9733
106.8433	DCB_se1_ag3_f_02 - phones	AA1	106.8833
106.8833	DCB_se1_ag3_f_02 - phones	Z	106.9733
106.9733	DCB_se1_ag3_f_02 - phones	W	107.0033
106.9733	DCB_se1_ag3_f_02 - words	when	107.1033
107.0033	DCB_se1_ag3_f_02 - phones	EH1	107.0433
107.0433	DCB_se1_ag3_f_02 - phones	N	107.1033
107.1033	DCB_se1_ag3_f_02 - words	i	107.2033
107.1033	DCB_se1_ag3_f_02 - phones	AY1	107.2033
107.2033	DCB_se1_ag3_f_02 - phones	W	107.3033
107.2033	DCB_se1_ag3_f_02 - words	went	107.3933
107.3033	DCB_se1_ag3_f_02 - phones	EH1	107.3333
107.3333	DCB_se1_ag3_f_02 - phones	N	107.3633
107.3633	DCB_se1_ag3_f_02 - phones	T	107.3933
107.3933	DCB_se1_ag3_f_02 - phones	T	107.4233
107.3933	DCB_se1_ag3_f_02 - words	to	107.4633
107.4233	DCB_se1_ag3_f_02 - phones	AH0	107.4633
107.4633	DCB_se1_ag3_f_02 - phones	S	107.5433
107.4633	DCB_se1_ag3_f_02 - words	schools	108.0933
107.5433	DCB_se1_ag3_f_02 - phones	K	107.6133
107.6133	DCB_se1_ag3_f_02 - phones	UW1	107.8433
107.8433	DCB_se1_ag3_f_02 - phones	L	107.9733
107.9733	DCB_se1_ag3_f_02 - phones	Z	108.0933
108.1531	DCB_se1_ag3_f_02 - phones	Y	108.2431
108.1531	DCB_se1_ag3_f_02 - words	you	108.3431
108.2431	DCB_se1_ag3_f_02 - phones	UW1	108.3431
108.3431	DCB_se1_ag3_f_02 - phones	HH	108.3731
108.3431	DCB_se1_ag3_f_02 - words	had	108.4931
108.3731	DCB_se1_ag3_f_02 - phones	AE1	108.4631
108.4631	DCB_se1_ag3_f_02 - phones	D	108.4931
108.4931	DCB_se1_ag3_f_02 - phones	T	108.5231
108.4931	DCB_se1_ag3_f_02 - words	to	108.5731
108.5231	DCB_se1_ag3_f_02 - phones	AH0	108.5731
108.5731	DCB_se1_ag3_f_02 - phones	L	108.6431
108.5731	DCB_se1_ag3_f_02 - words	learn	108.8131
108.6431	DCB_se1_ag3_f_02 - phones	ER1	108.7631
108.7631	DCB_se1_ag3_f_02 - phones	N	108.8131
108.8131	DCB_se1_ag3_f_02 - phones	AO1	108.8631
108.8131	DCB_se1_ag3_f_02 - words	on	108.9131
108.8631	DCB_se1_ag3_f_02 - phones	N	108.9131
108.9131	DCB_se1_ag3_f_02 - phones	Y	108.9731
108.9131	DCB_se1_ag3_f_02 - words	your	109.0631
108.9731	DCB_se1_ag3_f_02 - phones	UH1	109.0131
109.0131	DCB_se1_ag3_f_02 - phones	R	109.0631
109.0631	DCB_se1_ag3_f_02 - phones	OW1	109.2931
109.0631	DCB_se1_ag3_f_02 - words	own	109.4731
109.2931	DCB_se1_ag3_f_02 - phones	N	109.4731
109.4731	DCB_se1_ag3_f_02 - phones	sp	109.5531
109.9692	DCB_se1_ag3_f_02 - phones	S	110.1492
109.9692	DCB_se1_ag3_f_02 - words	so	110.2392
110.1492	DCB_se1_ag3_f_02 - phones	OW1	110.2392
110.2392	DCB_se1_ag3_f_02 - phones	W	110.3092
110.2392	DCB_se1_ag3_f_02 - words	with	110.4092
110.3092	DCB_se1_ag3_f_02 - phones	IH0	110.3692
110.3692	DCB_se1_ag3_f_02 - phones	TH	110.4092
110.4092	DCB_se1_ag3_f_02 - phones	DH	110.4592
110.4092	DCB_se1_ag3_f_02 - words	these	110.6792
110.4592	DCB_se1_ag3_f_02 - phones	IY1	110.6092
110.6092	DCB_se1_ag3_f_02 - phones	Z	110.6792
110.6792	DCB_se1_ag3_f_02 - phones	N	110.7392
110.6792	DCB_se1_ag3_f_02 - words	new	111.0192
110.7392	DCB_se1_ag3_f_02 - phones	UW1	111.0192
111.0192	DCB_se1_ag3_f_02 - phones	sp	111.0692
111.1290	DCB_se1_ag3_f_02 - words	uh	111.5390
111.1290	DCB_se1_ag3_f_02 - phones	AH1	111.5390
111.5390	DCB_se1_ag3_f_02 - phones	CH	111.6890
111.5390	DCB_se1_ag3_f_02 - words	chartered	111.9790
111.6890	DCB_se1_ag3_f_02 - phones	AA1	111.7790
111.7790	DCB_se1_ag3_f_02 - phones	R	111.8490
111.8490	DCB_se1_ag3_f_02 - phones	T	111.8990
111.8990	DCB_se1_ag3_f_02 - phones	ER0	111.9290
111.9290	DCB_se1_ag3_f_02 - phones	D	111.9790
111.9790	DCB_se1_ag3_f_02 - phones	S	112.0690
111.9790	DCB_se1_ag3_f_02 - words	schools	112.6290
112.0690	DCB_se1_ag3_f_02 - phones	K	112.1290
112.1290	DCB_se1_ag3_f_02 - phones	UW1	112.4090
112.4090	DCB_se1_ag3_f_02 - phones	L	112.4990
112.4990	DCB_se1_ag3_f_02 - phones	Z	112.6290
112.6290	DCB_se1_ag3_f_02 - words	i	112.7390
112.6290	DCB_se1_ag3_f_02 - phones	AY1	112.7390
112.7390	DCB_se1_ag3_f_02 - phones	TH	112.8190
112.7390	DCB_se1_ag3_f_02 - words	think	112.9790
112.8190	DCB_se1_ag3_f_02 - phones	IH1	112.8690
112.8690	DCB_se1_ag3_f_02 - phones	NG	112.9390
112.9390	DCB_se1_ag3_f_02 - phones	K	112.9790
112.9790	DCB_se1_ag3_f_02 - phones	DH	113.0190
112.9790	DCB_se1_ag3_f_02 - words	they	113.1090
113.0190	DCB_se1_ag3_f_02 - phones	EY1	113.1090
113.1090	DCB_se1_ag3_f_02 - phones	D	113.1890
113.1090	DCB_se1_ag3_f_02 - words	doing	113.5290
113.1890	DCB_se1_ag3_f_02 - phones	UW1	113.4690
113.4690	DCB_se1_ag3_f_02 - phones	IH0	113.4990
113.4990	DCB_se1_ag3_f_02 - phones	NG	113.5290
113.5290	DCB_se1_ag3_f_02 - phones	sp	113.5590
113.5590	DCB_se1_ag3_f_02 - phones	AH0	113.7090
113.5590	DCB_se1_ag3_f_02 - words	a	113.7090
113.7090	DCB_se1_ag3_f_02 - phones	V	113.7790
113.7090	DCB_se1_ag3_f_02 - words	very	113.9790
113.7790	DCB_se1_ag3_f_02 - phones	EH1	113.8290
113.8290	DCB_se1_ag3_f_02 - phones	R	113.9190
113.9190	DCB_se1_ag3_f_02 - phones	IY0	113.9790
113.9790	DCB_se1_ag3_f_02 - phones	F	114.0890
113.9790	DCB_se1_ag3_f_02 - words	fine	114.3090
114.0890	DCB_se1_ag3_f_02 - phones	AY1	114.2490
114.2490	DCB_se1_ag3_f_02 - phones	N	114.3090
114.3090	DCB_se1_ag3_f_02 - phones	JH	114.3990
114.3090	DCB_se1_ag3_f_02 - words	job	114.7990
114.3990	DCB_se1_ag3_f_02 - phones	OW1	114.7390
114.7390	DCB_se1_ag3_f_02 - phones	B	114.7990
114.9971	DCB_se1_ag3_f_02 - phones	sil	115.0671
115.0671	DCB_se1_ag3_f_02 - phones	W	115.1271
115.0671	DCB_se1_ag3_f_02 - words	with	115.2271
115.1271	DCB_se1_ag3_f_02 - phones	IH0	115.1771
115.1771	DCB_se1_ag3_f_02 - phones	TH	115.2271
115.2271	DCB_se1_ag3_f_02 - phones	DH	115.2571
115.2271	DCB_se1_ag3_f_02 - words	the	115.2871
115.2571	DCB_se1_ag3_f_02 - phones	AH0	115.2871
115.2871	DCB_se1_ag3_f_02 - phones	S	115.3971
115.2871	DCB_se1_ag3_f_02 - words	schooling	115.9171
115.3971	DCB_se1_ag3_f_02 - phones	K	115.4571
115.4571	DCB_se1_ag3_f_02 - phones	UW1	115.5871
115.5871	DCB_se1_ag3_f_02 - phones	L	115.7271
115.7271	DCB_se1_ag3_f_02 - phones	IH0	115.7571
115.7571	DCB_se1_ag3_f_02 - phones	NG	115.9171
116.5022	DCB_se1_ag3_f_02 - phones	sil	116.5322
116.5322	DCB_se1_ag3_f_02 - phones	B	116.6222
116.5322	DCB_se1_ag3_f_02 - words	but	116.8622
116.6222	DCB_se1_ag3_f_02 - phones	AH1	116.7122
116.7122	DCB_se1_ag3_f_02 - phones	T	116.8622
116.8622	DCB_se1_ag3_f_02 - phones	sp	116.8922
116.8922	DCB_se1_ag3_f_02 - phones	AE1	117.2322
116.8922	DCB_se1_ag3_f_02 - words	as	117.4622
117.2322	DCB_se1_ag3_f_02 - phones	Z	117.4622
117.7525	DCB_se1_ag3_f_02 - phones	sil	117.7825
117.7825	DCB_se1_ag3_f_02 - phones	AO1	117.8825
117.7825	DCB_se1_ag3_f_02 - words	all	118.0025
117.8825	DCB_se1_ag3_f_02 - phones	L	118.0025
118.0025	DCB_se1_ag3_f_02 - phones	IH0	118.0425
118.0025	DCB_se1_ag3_f_02 - words	in	118.1125
118.0425	DCB_se1_ag3_f_02 - phones	N	118.1125
118.1125	DCB_se1_ag3_f_02 - phones	AO1	118.2825
118.1125	DCB_se1_ag3_f_02 - words	all	118.3525
118.2825	DCB_se1_ag3_f_02 - phones	L	118.3525
118.3525	DCB_se1_ag3_f_02 - words	i	118.4425
118.3525	DCB_se1_ag3_f_02 - phones	AY1	118.4425
118.4425	DCB_se1_ag3_f_02 - phones	TH	118.5325
118.4425	DCB_se1_ag3_f_02 - words	think	118.6725
118.5325	DCB_se1_ag3_f_02 - phones	IH1	118.5825
118.5825	DCB_se1_ag3_f_02 - phones	NG	118.6425
118.6425	DCB_se1_ag3_f_02 - phones	K	118.6725
118.6725	DCB_se1_ag3_f_02 - phones	DH	118.7225
118.6725	DCB_se1_ag3_f_02 - words	they	118.8025
118.7225	DCB_se1_ag3_f_02 - phones	EY1	118.8025
118.8025	DCB_se1_ag3_f_02 - phones	N	118.8725
118.8025	DCB_se1_ag3_f_02 - words	need	118.9925
118.8725	DCB_se1_ag3_f_02 - phones	IY1	118.9625
118.9625	DCB_se1_ag3_f_02 - phones	D	118.9925
118.9925	DCB_se1_ag3_f_02 - phones	T	119.0325
118.9925	DCB_se1_ag3_f_02 - words	to	119.2425
119.0325	DCB_se1_ag3_f_02 - phones	AH0	119.2425
119.2425	DCB_se1_ag3_f_02 - phones	sp	119.4848
119.4848	DCB_se1_ag3_f_02 - phones	R	119.5748
119.4848	DCB_se1_ag3_f_02 - words	really	119.7448
119.5748	DCB_se1_ag3_f_02 - phones	IH1	119.6148
119.6148	DCB_se1_ag3_f_02 - phones	L	119.6648
119.6648	DCB_se1_ag3_f_02 - phones	IY0	119.7448
119.7448	DCB_se1_ag3_f_02 - phones	F	119.8648
119.7448	DCB_se1_ag3_f_02 - words	focus	120.1648
119.8648	DCB_se1_ag3_f_02 - phones	OW1	119.9648
119.9648	DCB_se1_ag3_f_02 - phones	K	120.0348
120.0348	DCB_se1_ag3_f_02 - phones	IH0	120.0948
120.0948	DCB_se1_ag3_f_02 - phones	S	120.1648
120.1648	DCB_se1_ag3_f_02 - phones	sp	120.2348
120.2348	DCB_se1_ag3_f_02 - phones	AO1	120.6548
120.2348	DCB_se1_ag3_f_02 - words	on	120.7348
120.6548	DCB_se1_ag3_f_02 - phones	N	120.7348
120.7348	DCB_se1_ag3_f_02 - phones	sp	121.3202
121.3202	DCB_se1_ag3_f_02 - phones	DH	121.4002
121.3202	DCB_se1_ag3_f_02 - words	the	121.5202
121.4002	DCB_se1_ag3_f_02 - phones	IY0	121.5202
121.5202	DCB_se1_ag3_f_02 - phones	IH1	121.5802
121.5202	DCB_se1_ag3_f_02 - words	inner	121.7402
121.5802	DCB_se1_ag3_f_02 - phones	N	121.6502
121.6502	DCB_se1_ag3_f_02 - phones	ER0	121.7402
121.7402	DCB_se1_ag3_f_02 - phones	S	121.8202
121.7402	DCB_se1_ag3_f_02 - words	city	122.0002
121.8202	DCB_se1_ag3_f_02 - phones	IH1	121.8702
121.8702	DCB_se1_ag3_f_02 - phones	T	121.9302
121.9302	DCB_se1_ag3_f_02 - phones	IY0	122.0002
122.0002	DCB_se1_ag3_f_02 - phones	P	122.1002
122.0002	DCB_se1_ag3_f_02 - words	people	122.4302
122.1002	DCB_se1_ag3_f_02 - phones	IY1	122.2102
122.2102	DCB_se1_ag3_f_02 - phones	P	122.2802
122.2802	DCB_se1_ag3_f_02 - phones	AH0	122.3302
122.3302	DCB_se1_ag3_f_02 - phones	L	122.4302
122.4302	DCB_se1_ag3_f_02 - phones	sp	122.8029
122.8029	DCB_se1_ag3_f_02 - phones	L	122.8829
122.8029	DCB_se1_ag3_f_02 - words	low	123.0629
122.8829	DCB_se1_ag3_f_02 - phones	OW1	123.0629
123.0629	DCB_se1_ag3_f_02 - phones	IH1	123.2029
123.0629	DCB_se1_ag3_f_02 - words	income	123.4729
123.2029	DCB_se1_ag3_f_02 - phones	N	123.2529
123.2529	DCB_se1_ag3_f_02 - phones	K	123.3329
123.3329	DCB_se1_ag3_f_02 - phones	AH2	123.3629
123.3629	DCB_se1_ag3_f_02 - phones	M	123.4729
123.4729	DCB_se1_ag3_f_02 - phones	F	123.5429
123.4729	DCB_se1_ag3_f_02 - words	families	124.1229
123.5429	DCB_se1_ag3_f_02 - phones	AE1	123.7429
123.7429	DCB_se1_ag3_f_02 - phones	M	123.8229
123.8229	DCB_se1_ag3_f_02 - phones	L	123.8929
123.8929	DCB_se1_ag3_f_02 - phones	IY0	123.9629
123.9629	DCB_se1_ag3_f_02 - phones	Z	124.1229
124.4361	DCB_se1_ag3_f_02 - phones	sil	124.5261
124.5261	DCB_se1_ag3_f_02 - phones	F	124.6461
124.5261	DCB_se1_ag3_f_02 - words	find	124.8261
124.6461	DCB_se1_ag3_f_02 - phones	AY1	124.7661
124.7661	DCB_se1_ag3_f_02 - phones	N	124.7961
124.7961	DCB_se1_ag3_f_02 - phones	D	124.8261
124.8261	DCB_se1_ag3_f_02 - words	a	124.8961
124.8261	DCB_se1_ag3_f_02 - phones	AH0	124.8961
124.8961	DCB_se1_ag3_f_02 - phones	W	124.9961
124.8961	DCB_se1_ag3_f_02 - words	way	125.1461
124.9961	DCB_se1_ag3_f_02 - phones	EY1	125.1461
125.1461	DCB_se1_ag3_f_02 - phones	W	125.2361
125.1461	DCB_se1_ag3_f_02 - words	where	125.5661
125.2361	DCB_se1_ag3_f_02 - phones	EH1	125.3561
125.3561	DCB_se1_ag3_f_02 - phones	R	125.5661
125.5661	DCB_se1_ag3_f_02 - phones	sp	125.6061
125.6061	DCB_se1_ag3_f_02 - phones	DH	125.6861
125.6061	DCB_se1_ag3_f_02 - words	they	125.7661
125.6861	DCB_se1_ag3_f_02 - phones	EY1	125.7661
125.7661	DCB_se1_ag3_f_02 - phones	K	125.8661
125.7661	DCB_se1_ag3_f_02 - words	can	126.1961
125.8661	DCB_se1_ag3_f_02 - phones	AE1	126.0061
126.0061	DCB_se1_ag3_f_02 - phones	N	126.1961
126.1961	DCB_se1_ag3_f_02 - phones	sp	126.8166
126.8166	DCB_se1_ag3_f_02 - phones	L	126.9466
126.8166	DCB_se1_ag3_f_02 - words	live	127.1966
126.9466	DCB_se1_ag3_f_02 - phones	IH1	127.1566
127.1566	DCB_se1_ag3_f_02 - phones	V	127.1966
127.1966	DCB_se1_ag3_f_02 - phones	sp	127.2366
127.2366	DCB_se1_ag3_f_02 - phones	AH0	127.3766
127.2366	DCB_se1_ag3_f_02 - words	affordable	128.0066
127.3766	DCB_se1_ag3_f_02 - phones	F	127.4866
127.4866	DCB_se1_ag3_f_02 - phones	AO1	127.6366
127.6366	DCB_se1_ag3_f_02 - phones	R	127.6666
127.6666	DCB_se1_ag3_f_02 - phones	D	127.6966
127.6966	DCB_se1_ag3_f_02 - phones	AH0	127.7566
127.7566	DCB_se1_ag3_f_02 - phones	B	127.7966
127.7966	DCB_se1_ag3_f_02 - phones	AH0	127.8366
127.8366	DCB_se1_ag3_f_02 - phones	L	128.0066
128.0066	DCB_se1_ag3_f_02 - phones	AE1	128.2866
128.0066	DCB_se1_ag3_f_02 - words	and	128.3566
128.2866	DCB_se1_ag3_f_02 - phones	N	128.3566
128.3566	DCB_se1_ag3_f_02 - phones	F	128.4866
128.3566	DCB_se1_ag3_f_02 - words	find	128.7366
128.4866	DCB_se1_ag3_f_02 - phones	AY1	128.6566
128.6566	DCB_se1_ag3_f_02 - phones	N	128.7066
128.7066	DCB_se1_ag3_f_02 - phones	D	128.7366
128.7366	DCB_se1_ag3_f_02 - phones	B	128.7866
128.7366	DCB_se1_ag3_f_02 - words	better	128.9566
128.7866	DCB_se1_ag3_f_02 - phones	EH1	128.8566
128.8566	DCB_se1_ag3_f_02 - phones	T	128.9066
128.9066	DCB_se1_ag3_f_02 - phones	ER0	128.9566
128.9566	DCB_se1_ag3_f_02 - phones	JH	129.0666
128.9566	DCB_se1_ag3_f_02 - words	jobs	129.5866
129.0666	DCB_se1_ag3_f_02 - phones	AA1	129.3266
129.3266	DCB_se1_ag3_f_02 - phones	B	129.4166
129.4166	DCB_se1_ag3_f_02 - phones	Z	129.5866
131.3536	DCB_se1_ag3_m_01 - phones	HH	131.4036
131.3536	DCB_se1_ag3_m_01 - words	when	131.5436
131.4036	DCB_se1_ag3_m_01 - phones	W	131.4536
131.4536	DCB_se1_ag3_m_01 - phones	IH1	131.4936
131.4936	DCB_se1_ag3_m_01 - phones	N	131.5436
131.5436	DCB_se1_ag3_m_01 - phones	Y	131.6036
131.5436	DCB_se1_ag3_m_01 - words	you	131.6636
131.6036	DCB_se1_ag3_m_01 - phones	UW1	131.6636
131.6636	DCB_se1_ag3_m_01 - phones	S	131.7736
131.6636	DCB_se1_ag3_m_01 - words	say	131.8536
131.7736	DCB_se1_ag3_m_01 - phones	EY1	131.8536
131.8536	DCB_se1_ag3_m_01 - phones	Y	131.9336
131.8536	DCB_se1_ag3_m_01 - words	you	131.9736
131.9336	DCB_se1_ag3_m_01 - phones	UW1	131.9736
131.9736	DCB_se1_ag3_m_01 - phones	HH	132.0136
131.9736	DCB_se1_ag3_m_01 - words	had	132.0936
132.0136	DCB_se1_ag3_m_01 - phones	AE1	132.0636
132.0636	DCB_se1_ag3_m_01 - phones	D	132.0936
132.0936	DCB_se1_ag3_m_01 - phones	T	132.1236
132.0936	DCB_se1_ag3_m_01 - words	to	132.1836
132.1236	DCB_se1_ag3_m_01 - phones	AH0	132.1836
132.1836	DCB_se1_ag3_m_01 - phones	L	132.2536
132.1836	DCB_se1_ag3_m_01 - words	learn	132.4336
132.2536	DCB_se1_ag3_m_01 - phones	ER1	132.3836
132.3836	DCB_se1_ag3_m_01 - phones	N	132.4336
132.4336	DCB_se1_ag3_m_01 - phones	AA1	132.4636
132.4336	DCB_se1_ag3_m_01 - words	on	132.5436
132.4636	DCB_se1_ag3_m_01 - phones	N	132.5436
132.5436	DCB_se1_ag3_m_01 - phones	Y	132.6036
132.5436	DCB_se1_ag3_m_01 - words	your	132.6936
132.6036	DCB_se1_ag3_m_01 - phones	UH1	132.6336
132.6336	DCB_se1_ag3_m_01 - phones	R	132.6936
132.6936	DCB_se1_ag3_m_01 - phones	OW1	132.8536
132.6936	DCB_se1_ag3_m_01 - words	own	132.9136
132.8536	DCB_se1_ag3_m_01 - phones	N	132.9136
132.9136	DCB_se1_ag3_m_01 - phones	W	132.9636
132.9136	DCB_se1_ag3_m_01 - words	what	133.0236
132.9636	DCB_se1_ag3_m_01 - phones	AH1	132.9936
132.9936	DCB_se1_ag3_m_01 - phones	T	133.0236
133.0236	DCB_se1_ag3_m_01 - phones	D	133.0536
133.0236	DCB_se1_ag3_m_01 - words	do	133.0836
133.0536	DCB_se1_ag3_m_01 - phones	UW1	133.0836
133.0836	DCB_se1_ag3_m_01 - phones	Y	133.1136
133.0836	DCB_se1_ag3_m_01 - words	you	133.1436
133.1136	DCB_se1_ag3_m_01 - phones	UW1	133.1436
133.1436	DCB_se1_ag3_m_01 - phones	M	133.1836
133.1436	DCB_se1_ag3_m_01 - words	mean	133.3036
133.1836	DCB_se1_ag3_m_01 - phones	IY1	133.2636
133.2636	DCB_se1_ag3_m_01 - phones	N	133.3036
133.3036	DCB_se1_ag3_m_01 - phones	sp	133.3336
133.3336	DCB_se1_ag3_m_01 - phones	B	133.3936
133.3336	DCB_se1_ag3_m_01 - words	by	133.4436
133.3936	DCB_se1_ag3_m_01 - phones	AY1	133.4436
133.4436	DCB_se1_ag3_m_01 - phones	DH	133.4736
133.4436	DCB_se1_ag3_m_01 - words	that	133.6436
133.4736	DCB_se1_ag3_m_01 - phones	AH0	133.5736
133.5736	DCB_se1_ag3_m_01 - phones	T	133.6436
136.3965	DCB_se1_ag3_f_02 - phones	sil	136.4365
136.4365	DCB_se1_ag3_f_02 - phones	DH	136.5065
136.4365	DCB_se1_ag3_f_02 - words	the	136.5465
136.5065	DCB_se1_ag3_f_02 - phones	AH0	136.5465
136.5465	DCB_se1_ag3_f_02 - phones	T	136.6465
136.5465	DCB_se1_ag3_f_02 - words	teachers	136.8665
136.6465	DCB_se1_ag3_f_02 - phones	IY1	136.7265
136.7265	DCB_se1_ag3_f_02 - phones	CH	136.8065
136.8065	DCB_se1_ag3_f_02 - phones	ER0	136.8365
136.8365	DCB_se1_ag3_f_02 - phones	Z	136.8665
136.8665	DCB_se1_ag3_f_02 - phones	D	136.9165
136.8665	DCB_se1_ag3_f_02 - words	didn't	137.0965
136.9165	DCB_se1_ag3_f_02 - phones	IH1	137.0165
137.0165	DCB_se1_ag3_f_02 - phones	N	137.0665
137.0665	DCB_se1_ag3_f_02 - phones	T	137.0965
137.0965	DCB_se1_ag3_f_02 - phones	K	137.1665
137.0965	DCB_se1_ag3_f_02 - words	care	137.4665
137.1665	DCB_se1_ag3_f_02 - phones	EH1	137.3665
137.3665	DCB_se1_ag3_f_02 - phones	R	137.4665
137.4665	DCB_se1_ag3_f_02 - phones	Y	137.5565
137.4665	DCB_se1_ag3_f_02 - words	you	137.6565
137.5565	DCB_se1_ag3_f_02 - phones	UW1	137.6565
137.6565	DCB_se1_ag3_f_02 - phones	HH	137.7165
137.6565	DCB_se1_ag3_f_02 - words	had	137.8465
137.7165	DCB_se1_ag3_f_02 - phones	AE1	137.8065
137.8065	DCB_se1_ag3_f_02 - phones	D	137.8465
137.8465	DCB_se1_ag3_f_02 - phones	T	137.8765
137.8465	DCB_se1_ag3_f_02 - words	to	138.0565
137.8765	DCB_se1_ag3_f_02 - phones	AH0	138.0565
138.0565	DCB_se1_ag3_f_02 - phones	sp	138.1265
138.1265	DCB_se1_ag3_f_02 - phones	AH1	138.6065
138.1265	DCB_se1_ag3_f_02 - words	uh	138.6065
138.6065	DCB_se1_ag3_f_02 - phones	sp	139.1531
139.1531	DCB_se1_ag3_f_02 - phones	B	139.2231
139.1531	DCB_se1_ag3_f_02 - words	basically	139.5331
139.2231	DCB_se1_ag3_f_02 - phones	EY1	139.3031
139.3031	DCB_se1_ag3_f_02 - phones	S	139.3731
139.3731	DCB_se1_ag3_f_02 - phones	IH0	139.4031
139.4031	DCB_se1_ag3_f_02 - phones	K	139.4331
139.4331	DCB_se1_ag3_f_02 - phones	L	139.4731
139.4731	DCB_se1_ag3_f_02 - phones	IY0	139.5331
139.5331	DCB_se1_ag3_f_02 - phones	L	139.5931
139.5331	DCB_se1_ag3_f_02 - words	learn	139.7631
139.5931	DCB_se1_ag3_f_02 - phones	ER1	139.7231
139.7231	DCB_se1_ag3_f_02 - phones	N	139.7631
139.7631	DCB_se1_ag3_f_02 - phones	AA1	139.7931
139.7631	DCB_se1_ag3_f_02 - words	on	139.8231
139.7931	DCB_se1_ag3_f_02 - phones	N	139.8231
139.8231	DCB_se1_ag3_f_02 - phones	Y	139.8631
139.8231	DCB_se1_ag3_f_02 - words	your	139.9431
139.8631	DCB_se1_ag3_f_02 - phones	UH1	139.9031
139.9031	DCB_se1_ag3_f_02 - phones	R	139.9431
139.9431	DCB_se1_ag3_f_02 - phones	OW1	140.1931
139.9431	DCB_se1_ag3_f_02 - words	own	140.3131
140.1931	DCB_se1_ag3_f_02 - phones	N	140.3131
140.3131	DCB_se1_ag3_f_02 - phones	sp	140.7053
140.7053	DCB_se1_ag3_f_02 - phones	L	140.8053
140.7053	DCB_se1_ag3_f_02 - words	like	140.9553
140.8053	DCB_se1_ag3_f_02 - phones	AY1	140.8753
140.8753	DCB_se1_ag3_f_02 - phones	K	140.9553
140.9553	DCB_se1_ag3_f_02 - words	i	141.0653
140.9553	DCB_se1_ag3_f_02 - phones	AY1	141.0653
141.0653	DCB_se1_ag3_f_02 - phones	W	141.1353
141.0653	DCB_se1_ag3_f_02 - words	was	141.2153
141.1353	DCB_se1_ag3_f_02 - phones	AH0	141.1753
141.1753	DCB_se1_ag3_f_02 - phones	Z	141.2153
141.2153	DCB_se1_ag3_f_02 - words	a	141.2553
141.2153	DCB_se1_ag3_f_02 - phones	AH0	141.2553
141.2553	DCB_se1_ag3_f_02 - phones	S	141.3653
141.2553	DCB_se1_ag3_f_02 - words	sports	141.6653
141.3653	DCB_se1_ag3_f_02 - phones	P	141.4453
141.4453	DCB_se1_ag3_f_02 - phones	AO1	141.5253
141.5253	DCB_se1_ag3_f_02 - phones	R	141.5553
141.5553	DCB_se1_ag3_f_02 - phones	T	141.5953
141.5953	DCB_se1_ag3_f_02 - phones	S	141.6653
141.6653	DCB_se1_ag3_f_02 - phones	P	141.7353
141.6653	DCB_se1_ag3_f_02 - words	player	141.9953
141.7353	DCB_se1_ag3_f_02 - phones	L	141.7953
141.7953	DCB_se1_ag3_f_02 - phones	EY1	141.9453
141.9453	DCB_se1_ag3_f_02 - phones	ER0	141.9953
141.9953	DCB_se1_ag3_f_02 - phones	sp	142.0653
142.4443	DCB_se1_ag3_f_02 - phones	AE1	142.5843
142.4443	DCB_se1_ag3_f_02 - words	and	142.6343
142.5843	DCB_se1_ag3_f_02 - phones	N	142.6343
142.6343	DCB_se1_ag3_f_02 - phones	IH1	142.6643
142.6343	DCB_se1_ag3_f_02 - words	it	142.7243
142.6643	DCB_se1_ag3_f_02 - phones	T	142.7243
142.7243	DCB_se1_ag3_f_02 - phones	W	142.7943
142.7243	DCB_se1_ag3_f_02 - words	was	142.8743
142.7943	DCB_se1_ag3_f_02 - phones	AH0	142.8243
142.8243	DCB_se1_ag3_f_02 - phones	Z	142.8743
142.8743	DCB_se1_ag3_f_02 - phones	D	142.9643
142.8743	DCB_se1_ag3_f_02 - words	difference	143.2743
142.9643	DCB_se1_ag3_f_02 - phones	IH1	143.0443
143.0443	DCB_se1_ag3_f_02 - phones	F	143.1143
143.1143	DCB_se1_ag3_f_02 - phones	R	143.1443
143.1443	DCB_se1_ag3_f_02 - phones	AH0	143.1743
143.1743	DCB_se1_ag3_f_02 - phones	N	143.2043
143.2043	DCB_se1_ag3_f_02 - phones	S	143.2743
143.2743	DCB_se1_ag3_f_02 - phones	B	143.3143
143.2743	DCB_se1_ag3_f_02 - words	between	143.8343
143.3143	DCB_se1_ag3_f_02 - phones	IH0	143.3643
143.3643	DCB_se1_ag3_f_02 - phones	T	143.4443
143.4443	DCB_se1_ag3_f_02 - phones	W	143.4943
143.4943	DCB_se1_ag3_f_02 - phones	IY1	143.7643
143.7643	DCB_se1_ag3_f_02 - phones	N	143.8343
143.8343	DCB_se1_ag3_f_02 - phones	B	143.9443
143.8343	DCB_se1_ag3_f_02 - words	boys	144.2143
143.9443	DCB_se1_ag3_f_02 - phones	OY1	144.1343
144.1343	DCB_se1_ag3_f_02 - phones	Z	144.2143
144.2143	DCB_se1_ag3_f_02 - phones	AE1	144.2443
144.2143	DCB_se1_ag3_f_02 - words	and	144.3143
144.2443	DCB_se1_ag3_f_02 - phones	N	144.3143
144.3143	DCB_se1_ag3_f_02 - phones	G	144.3843
144.3143	DCB_se1_ag3_f_02 - words	girls	144.8443
144.3843	DCB_se1_ag3_f_02 - phones	ER1	144.5543
144.5543	DCB_se1_ag3_f_02 - phones	L	144.7043
144.7043	DCB_se1_ag3_f_02 - phones	Z	144.8443
145.1674	DCB_se1_ag3_f_02 - phones	AH1	145.4174
145.1674	DCB_se1_ag3_f_02 - words	uh	145.4174
145.4174	DCB_se1_ag3_f_02 - phones	B	145.5274
145.4174	DCB_se1_ag3_f_02 - words	basketball	145.9274
145.5274	DCB_se1_ag3_f_02 - phones	AE1	145.6074
145.6074	DCB_se1_ag3_f_02 - phones	S	145.6374
145.6374	DCB_se1_ag3_f_02 - phones	K	145.6674
145.6674	DCB_se1_ag3_f_02 - phones	AH0	145.6974
145.6974	DCB_se1_ag3_f_02 - phones	T	145.7274
145.7274	DCB_se1_ag3_f_02 - phones	B	145.7674
145.7674	DCB_se1_ag3_f_02 - phones	AO2	145.8274
145.8274	DCB_se1_ag3_f_02 - phones	L	145.9274
145.9274	DCB_se1_ag3_f_02 - phones	T	146.0174
145.9274	DCB_se1_ag3_f_02 - words	team	146.2774
146.0174	DCB_se1_ag3_f_02 - phones	IY1	146.2474
146.2474	DCB_se1_ag3_f_02 - phones	M	146.2774
146.2774	DCB_se1_ag3_f_02 - phones	sp	147.0103
147.0103	DCB_se1_ag3_f_02 - phones	L	147.1203
147.0103	DCB_se1_ag3_f_02 - words	like	147.2603
147.1203	DCB_se1_ag3_f_02 - phones	AY1	147.1803
147.1803	DCB_se1_ag3_f_02 - phones	K	147.2603
147.2603	DCB_se1_ag3_f_02 - phones	W	147.3603
147.2603	DCB_se1_ag3_f_02 - words	we	147.4603
147.3603	DCB_se1_ag3_f_02 - phones	IY1	147.4603
147.4603	DCB_se1_ag3_f_02 - phones	HH	147.5103
147.4603	DCB_se1_ag3_f_02 - words	had	147.6003
147.5103	DCB_se1_ag3_f_02 - phones	AE1	147.5703
147.5703	DCB_se1_ag3_f_02 - phones	D	147.6003
147.6003	DCB_se1_ag3_f_02 - phones	T	147.6303
147.6003	DCB_se1_ag3_f_02 - words	to	147.6903
147.6303	DCB_se1_ag3_f_02 - phones	AH0	147.6903
147.6903	DCB_se1_ag3_f_02 - phones	W	147.7903
147.6903	DCB_se1_ag3_f_02 - words	work	147.8903
147.7903	DCB_se1_ag3_f_02 - phones	ER1	147.8403
147.8403	DCB_se1_ag3_f_02 - phones	K	147.8903
147.8903	DCB_se1_ag3_f_02 - phones	F	147.9703
147.8903	DCB_se1_ag3_f_02 - words	for	148.0303
147.9703	DCB_se1_ag3_f_02 - phones	AO1	148.0003
148.0003	DCB_se1_ag3_f_02 - phones	R	148.0303
148.0303	DCB_se1_ag3_f_02 - phones	AW1	148.1603
148.0303	DCB_se1_ag3_f_02 - words	our	148.2203
148.1603	DCB_se1_ag3_f_02 - phones	ER0	148.2203
148.2203	DCB_se1_ag3_f_02 - phones	G	148.2903
148.2203	DCB_se1_ag3_f_02 - words	grades	148.8703
148.2903	DCB_se1_ag3_f_02 - phones	R	148.3703
148.3703	DCB_se1_ag3_f_02 - phones	EY1	148.6003
148.6003	DCB_se1_ag3_f_02 - phones	D	148.6403
148.6403	DCB_se1_ag3_f_02 - phones	Z	148.8703
148.9077	DCB_se1_ag3_f_02 - phones	sil	148.9377
148.9377	DCB_se1_ag3_f_02 - phones	DH	149.0177
148.9377	DCB_se1_ag3_f_02 - words	they	149.0477
149.0177	DCB_se1_ag3_f_02 - phones	EY1	149.0477
149.0477	DCB_se1_ag3_f_02 - phones	B	149.1577
149.0477	DCB_se1_ag3_f_02 - words	boys	149.3977
149.1577	DCB_se1_ag3_f_02 - phones	OY1	149.3477
149.3477	DCB_se1_ag3_f_02 - phones	Z	149.3977
149.3977	DCB_se1_ag3_f_02 - phones	DH	149.4377
149.3977	DCB_se1_ag3_f_02 - words	they	149.5177
149.4377	DCB_se1_ag3_f_02 - phones	EY1	149.5177
149.5177	DCB_se1_ag3_f_02 - phones	D	149.5777
149.5177	DCB_se1_ag3_f_02 - words	didn't	149.9277
149.5777	DCB_se1_ag3_f_02 - phones	IH1	149.7077
149.7077	DCB_se1_ag3_f_02 - phones	D	149.7777
149.7777	DCB_se1_ag3_f_02 - phones	N	149.8977
149.8977	DCB_se1_ag3_f_02 - phones	T	149.9277
149.9277	DCB_se1_ag3_f_02 - phones	sp	150.2966
150.2966	DCB_se1_ag3_f_02 - phones	DH	150.4066
150.2966	DCB_se1_ag3_f_02 - words	they	150.4966
150.4066	DCB_se1_ag3_f_02 - phones	EY1	150.4966
150.4966	DCB_se1_ag3_f_02 - phones	W	150.5366
150.4966	DCB_se1_ag3_f_02 - words	would	150.6066
150.5366	DCB_se1_ag3_f_02 - phones	UH1	150.5766
150.5766	DCB_se1_ag3_f_02 - phones	D	150.6066
150.6066	DCB_se1_ag3_f_02 - phones	G	150.6566
150.6066	DCB_se1_ag3_f_02 - words	get	150.7666
150.6566	DCB_se1_ag3_f_02 - phones	IH1	150.6966
150.6966	DCB_se1_ag3_f_02 - phones	T	150.7666
150.7666	DCB_se1_ag3_f_02 - phones	DH	150.8166
150.7666	DCB_se1_ag3_f_02 - words	they	150.9066
150.8166	DCB_se1_ag3_f_02 - phones	EY1	150.9066
150.9066	DCB_se1_ag3_f_02 - phones	G	150.9766
150.9066	DCB_se1_ag3_f_02 - words	grade	151.2266
150.9766	DCB_se1_ag3_f_02 - phones	R	151.0466
151.0466	DCB_se1_ag3_f_02 - phones	EY1	151.1866
151.1866	DCB_se1_ag3_f_02 - phones	D	151.2266
151.2266	DCB_se1_ag3_f_02 - phones	HH	151.3066
151.2266	DCB_se1_ag3_f_02 - words	handed	151.5566
151.3066	DCB_se1_ag3_f_02 - phones	AE1	151.4066
151.4066	DCB_se1_ag3_f_02 - phones	N	151.4366
151.4366	DCB_se1_ag3_f_02 - phones	D	151.4766
151.4766	DCB_se1_ag3_f_02 - phones	AH0	151.5266
151.5266	DCB_se1_ag3_f_02 - phones	D	151.5566
151.5566	DCB_se1_ag3_f_02 - phones	T	151.6866
151.5566	DCB_se1_ag3_f_02 - words	to	151.9466
151.6866	DCB_se1_ag3_f_02 - phones	UW1	151.9466
152.4644	DCB_se1_ag3_f_02 - phones	AH1	152.8744
152.4644	DCB_se1_ag3_f_02 - words	um	153.2244
152.8744	DCB_se1_ag3_f_02 - phones	M	153.2244
154.2624	DCB_se1_ag3_f_02 - phones	sil	154.3224
154.3224	DCB_se1_ag3_f_02 - phones	W	154.4124
154.3224	DCB_se1_ag3_f_02 - words	when	154.4924
154.4124	DCB_se1_ag3_f_02 - phones	EH1	154.4424
154.4424	DCB_se1_ag3_f_02 - phones	N	154.4924
154.4924	DCB_se1_ag3_f_02 - phones	W	154.5724
154.4924	DCB_se1_ag3_f_02 - words	we	154.6524
154.5724	DCB_se1_ag3_f_02 - phones	IY1	154.6524
154.6524	DCB_se1_ag3_f_02 - phones	N	154.7024
154.6524	DCB_se1_ag3_f_02 - words	needed	154.9424
154.7024	DCB_se1_ag3_f_02 - phones	IY1	154.7924
154.7924	DCB_se1_ag3_f_02 - phones	D	154.8324
154.8324	DCB_se1_ag3_f_02 - phones	IH0	154.9124
154.9124	DCB_se1_ag3_f_02 - phones	D	154.9424
154.9424	DCB_se1_ag3_f_02 - phones	HH	155.0124
154.9424	DCB_se1_ag3_f_02 - words	help	155.4524
155.0124	DCB_se1_ag3_f_02 - phones	EH1	155.0824
155.0824	DCB_se1_ag3_f_02 - phones	L	155.3124
155.3124	DCB_se1_ag3_f_02 - phones	P	155.4524
155.4524	DCB_se1_ag3_f_02 - phones	IH1	155.4824
155.4524	DCB_se1_ag3_f_02 - words	it	155.5524
155.4824	DCB_se1_ag3_f_02 - phones	T	155.5524
155.5524	DCB_se1_ag3_f_02 - phones	W	155.6124
155.5524	DCB_se1_ag3_f_02 - words	was	155.7324
155.6124	DCB_se1_ag3_f_02 - phones	AH0	155.6524
155.6524	DCB_se1_ag3_f_02 - phones	Z	155.7324
155.7324	DCB_se1_ag3_f_02 - phones	N	155.7824
155.7324	DCB_se1_ag3_f_02 - words	nobody	156.1424
155.7824	DCB_se1_ag3_f_02 - phones	OW1	155.8624
155.8624	DCB_se1_ag3_f_02 - phones	B	155.9324
155.9324	DCB_se1_ag3_f_02 - phones	AA2	156.0324
156.0324	DCB_se1_ag3_f_02 - phones	D	156.0924
156.0924	DCB_se1_ag3_f_02 - phones	IY2	156.1424
156.1424	DCB_se1_ag3_f_02 - phones	T	156.1724
156.1424	DCB_se1_ag3_f_02 - words	to	156.2224
156.1724	DCB_se1_ag3_f_02 - phones	AH0	156.2224
156.2224	DCB_se1_ag3_f_02 - phones	G	156.2924
156.2224	DCB_se1_ag3_f_02 - words	go	156.4024
156.2924	DCB_se1_ag3_f_02 - phones	OW1	156.4024
156.4024	DCB_se1_ag3_f_02 - phones	T	156.5624
156.4024	DCB_se1_ag3_f_02 - words	to	156.7124
156.5624	DCB_se1_ag3_f_02 - phones	UW1	156.7124
156.7124	DCB_se1_ag3_f_02 - words	i	156.8024
156.7124	DCB_se1_ag3_f_02 - phones	AY1	156.8024
156.8024	DCB_se1_ag3_f_02 - phones	HH	156.8524
156.8024	DCB_se1_ag3_f_02 - words	had	156.9324
156.8524	DCB_se1_ag3_f_02 - phones	AE1	156.9024
156.9024	DCB_se1_ag3_f_02 - phones	D	156.9324
156.9324	DCB_se1_ag3_f_02 - phones	T	156.9724
156.9324	DCB_se1_ag3_f_02 - words	to	157.0424
156.9724	DCB_se1_ag3_f_02 - phones	AH0	157.0424
157.0424	DCB_se1_ag3_f_02 - phones	L	157.1124
157.0424	DCB_se1_ag3_f_02 - words	learn	157.3024
157.1124	DCB_se1_ag3_f_02 - phones	ER1	157.2724
157.2724	DCB_se1_ag3_f_02 - phones	N	157.3024
157.3024	DCB_se1_ag3_f_02 - phones	sp	157.3324
157.3324	DCB_se1_ag3_f_02 - phones	AO1	157.4524
157.3324	DCB_se1_ag3_f_02 - words	on	157.5124
157.4524	DCB_se1_ag3_f_02 - phones	N	157.5124
157.5124	DCB_se1_ag3_f_02 - phones	M	157.5624
157.5124	DCB_se1_ag3_f_02 - words	my	157.7024
157.5624	DCB_se1_ag3_f_02 - phones	AY1	157.7024
157.7024	DCB_se1_ag3_f_02 - phones	OW1	157.9324
157.7024	DCB_se1_ag3_f_02 - words	own	158.0124
157.9324	DCB_se1_ag3_f_02 - phones	N	158.0124
158.0124	DCB_se1_ag3_f_02 - phones	sp	158.1224
158.7131	DCB_se1_ag3_f_02 - phones	AH1	159.2031
158.7131	DCB_se1_ag3_f_02 - words	um	159.4231
159.2031	DCB_se1_ag3_f_02 - phones	M	159.4231
159.4231	DCB_se1_ag3_f_02 - phones	sp	159.5131
162.3771	DCB_se1_ag3_f_02 - words	<unk>	162.5271
162.3771	DCB_se1_ag3_f_02 - phones	spn	162.5271
162.7131	DCB_se1_ag3_f_02 - phones	sil	162.7531
162.7531	DCB_se1_ag3_f_02 - phones	OW1	162.9531
162.7531	DCB_se1_ag3_f_02 - words	only	163.2731
162.9531	DCB_se1_ag3_f_02 - phones	N	162.9931
162.9931	DCB_se1_ag3_f_02 - phones	L	163.0831
163.0831	DCB_se1_ag3_f_02 - phones	IY0	163.2731
163.2731	DCB_se1_ag3_f_02 - phones	sp	163.3031
163.3031	DCB_se1_ag3_f_02 - phones	T	163.4031
163.3031	DCB_se1_ag3_f_02 - words	teacher	163.6131
163.4031	DCB_se1_ag3_f_02 - phones	IY1	163.4731
163.4731	DCB_se1_ag3_f_02 - phones	CH	163.5631
163.5631	DCB_se1_ag3_f_02 - phones	ER0	163.6131
163.6131	DCB_se1_ag3_f_02 - phones	HH	163.6531
163.6131	DCB_se1_ag3_f_02 - words	who	163.8131
163.6531	DCB_se1_ag3_f_02 - phones	UW1	163.8131
163.8131	DCB_se1_ag3_f_02 - phones	HH	163.8531
163.8131	DCB_se1_ag3_f_02 - words	had	164.0331
163.8531	DCB_se1_ag3_f_02 - phones	AE1	163.9631
163.9631	DCB_se1_ag3_f_02 - phones	D	164.0331
164.0331	DCB_se1_ag3_f_02 - words	a	164.1031
164.0331	DCB_se1_ag3_f_02 - phones	AH0	164.1031
164.1031	DCB_se1_ag3_f_02 - phones	IH1	164.2731
164.1031	DCB_se1_ag3_f_02 - words	impact	164.6131
164.2731	DCB_se1_ag3_f_02 - phones	M	164.3331
164.3331	DCB_se1_ag3_f_02 - phones	P	164.3931
164.3931	DCB_se1_ag3_f_02 - phones	AE0	164.5131
164.5131	DCB_se1_ag3_f_02 - phones	K	164.5731
164.5731	DCB_se1_ag3_f_02 - phones	T	164.6131
164.6131	DCB_se1_ag3_f_02 - phones	AO1	164.7831
164.6131	DCB_se1_ag3_f_02 - words	on	164.8531
164.7831	DCB_se1_ag3_f_02 - phones	N	164.8531
164.8531	DCB_se1_ag3_f_02 - phones	M	164.9131
164.8531	DCB_se1_ag3_f_02 - words	me	165.2931
164.9131	DCB_se1_ag3_f_02 - phones	IY1	165.2931
165.2931	DCB_se1_ag3_f_02 - phones	sp	165.6745
165.6745	DCB_se1_ag3_f_02 - phones	W	165.7845
165.6745	DCB_se1_ag3_f_02 - words	was	165.9245
165.7845	DCB_se1_ag3_f_02 - phones	AH1	165.8845
165.8845	DCB_se1_ag3_f_02 - phones	Z	165.9245
165.9245	DCB_se1_ag3_f_02 - words	rdx	167.5445
165.9245	DCB_se1_ag3_f_02 - phones	TN	167.5445
167.5445	DCB_se1_ag3_f_02 - phones	HH	167.6445
167.5445	DCB_se1_ag3_f_02 - words	high	167.8645
167.6445	DCB_se1_ag3_f_02 - phones	AY1	167.8645
167.8645	DCB_se1_ag3_f_02 - phones	sp	168.5345
168.5345	DCB_se1_ag3_f_02 - phones	S	168.6845
168.5345	DCB_se1_ag3_f_02 - words	school	169.1745
168.6845	DCB_se1_ag3_f_02 - phones	K	168.7345
168.7345	DCB_se1_ag3_f_02 - phones	UW1	169.0545
169.0545	DCB_se1_ag3_f_02 - phones	L	169.1745
169.1745	DCB_se1_ag3_f_02 - phones	AH1	169.5045
169.1745	DCB_se1_ag3_f_02 - words	um	169.6845
169.5045	DCB_se1_ag3_f_02 - phones	M	169.6845
169.6845	DCB_se1_ag3_f_02 - phones	sp	169.7345
170.2829	DCB_se1_ag3_f_02 - phones	HH	170.4129
170.2829	DCB_se1_ag3_f_02 - words	he	170.4829
170.4129	DCB_se1_ag3_f_02 - phones	IY1	170.4829
170.4829	DCB_se1_ag3_f_02 - phones	W	170.5129
170.4829	DCB_se1_ag3_f_02 - words	was	170.6329
170.5129	DCB_se1_ag3_f_02 - phones	AH1	170.5629
170.5629	DCB_se1_ag3_f_02 - phones	Z	170.6329
170.6329	DCB_se1_ag3_f_02 - phones	AA1	170.7229
170.6329	DCB_se1_ag3_f_02 - words	our	170.7529
170.7229	DCB_se1_ag3_f_02 - phones	R	170.7529
170.7529	DCB_se1_ag3_f_02 - phones	AA1	170.9629
170.7529	DCB_se1_ag3_f_02 - words	rotc	171.5529
170.9629	DCB_se1_ag3_f_02 - phones	R	171.0029
171.0029	DCB_se1_ag3_f_02 - phones	OW1	171.1029
171.1029	DCB_se1_ag3_f_02 - phones	T	171.2529
171.2529	DCB_se1_ag3_f_02 - phones	IY1	171.3429
171.3429	DCB_se1_ag3_f_02 - phones	S	171.4629
171.4629	DCB_se1_ag3_f_02 - phones	IY1	171.5529
171.5529	DCB_se1_ag3_f_02 - phones	IH0	171.5829
171.5529	DCB_se1_ag3_f_02 - words	instructor	172.2429
171.5829	DCB_se1_ag3_f_02 - phones	N	171.6229
171.6229	DCB_se1_ag3_f_02 - phones	S	171.6629
171.6629	DCB_se1_ag3_f_02 - phones	T	171.8029
171.8029	DCB_se1_ag3_f_02 - phones	R	171.8529
171.8529	DCB_se1_ag3_f_02 - phones	AH1	171.9329
171.9329	DCB_se1_ag3_f_02 - phones	K	172.0529
172.0529	DCB_se1_ag3_f_02 - phones	T	172.1129
172.1129	DCB_se1_ag3_f_02 - phones	ER0	172.2429
172.2429	DCB_se1_ag3_f_02 - phones	sp	172.4338
172.4338	DCB_se1_ag3_f_02 - phones	AE1	172.6538
172.4338	DCB_se1_ag3_f_02 - words	and	173.0138
172.6538	DCB_se1_ag3_f_02 - phones	N	172.8338
172.8338	DCB_se1_ag3_f_02 - phones	D	173.0138
173.6227	DCB_se1_ag3_f_02 - phones	AH1	174.0227
173.6227	DCB_se1_ag3_f_02 - words	um	174.2427
174.0227	DCB_se1_ag3_f_02 - phones	M	174.2427
174.2427	DCB_se1_ag3_f_02 - phones	sp	174.3027
174.9312	DCB_se1_ag3_f_02 - phones	HH	175.1012
174.9312	DCB_se1_ag3_f_02 - words	he	175.1812
175.1012	DCB_se1_ag3_f_02 - phones	IY1	175.1812
175.1812	DCB_se1_ag3_f_02 - phones	W	175.2412
175.1812	DCB_se1_ag3_f_02 - words	was	175.3712
175.2412	DCB_se1_ag3_f_02 - phones	AH0	175.3012
175.3012	DCB_se1_ag3_f_02 - phones	Z	175.3712
175.3712	DCB_se1_ag3_f_02 - phones	V	175.4112
175.3712	DCB_se1_ag3_f_02 - words	very	175.6412
175.4112	DCB_se1_ag3_f_02 - phones	EH1	175.4612
175.4612	DCB_se1_ag3_f_02 - phones	R	175.5912
175.5912	DCB_se1_ag3_f_02 - phones	IY0	175.6412
175.6412	DCB_se1_ag3_f_02 - phones	D	175.6912
175.6412	DCB_se1_ag3_f_02 - words	d	175.7312
175.6912	DCB_se1_ag3_f_02 - phones	IY1	175.7312
175.7312	DCB_se1_ag3_f_02 - phones	W	175.8512
175.7312	DCB_se1_ag3_f_02 - words	well	176.0312
175.8512	DCB_se1_ag3_f_02 - phones	EH1	175.9212
175.9212	DCB_se1_ag3_f_02 - phones	L	176.0312
176.0312	DCB_se1_ag3_f_02 - phones	D	176.0912
176.0312	DCB_se1_ag3_f_02 - words	disciplined	176.5012
176.0912	DCB_se1_ag3_f_02 - phones	IH1	176.1612
176.1612	DCB_se1_ag3_f_02 - phones	S	176.2612
176.2612	DCB_se1_ag3_f_02 - phones	AH0	176.3012
176.3012	DCB_se1_ag3_f_02 - phones	P	176.3712
176.3712	DCB_se1_ag3_f_02 - phones	L	176.4112
176.4112	DCB_se1_ag3_f_02 - phones	AH0	176.4412
176.4412	DCB_se1_ag3_f_02 - phones	N	176.4712
176.4712	DCB_se1_ag3_f_02 - phones	D	176.5012
176.5012	DCB_se1_ag3_f_02 - phones	HH	176.5512
176.5012	DCB_se1_ag3_f_02 - words	he	176.6412
176.5512	DCB_se1_ag3_f_02 - phones	IY1	176.6412
176.6412	DCB_se1_ag3_f_02 - phones	D	176.7112
176.6412	DCB_se1_ag3_f_02 - words	disciplined	177.0812
176.7112	DCB_se1_ag3_f_02 - phones	IH1	176.7812
176.7812	DCB_se1_ag3_f_02 - phones	S	176.8412
176.8412	DCB_se1_ag3_f_02 - phones	AH0	176.9012
176.9012	DCB_se1_ag3_f_02 - phones	P	176.9612
176.9612	DCB_se1_ag3_f_02 - phones	L	176.9912
176.9912	DCB_se1_ag3_f_02 - phones	AH0	177.0212
177.0212	DCB_se1_ag3_f_02 - phones	N	177.0512
177.0512	DCB_se1_ag3_f_02 - phones	D	177.0812
177.0812	DCB_se1_ag3_f_02 - phones	AO1	177.2612
177.0812	DCB_se1_ag3_f_02 - words	all	177.3412
177.2612	DCB_se1_ag3_f_02 - phones	L	177.3412
177.3412	DCB_se1_ag3_f_02 - phones	HH	177.3712
177.3412	DCB_se1_ag3_f_02 - words	his	177.4912
177.3712	DCB_se1_ag3_f_02 - phones	IH1	177.4112
177.4112	DCB_se1_ag3_f_02 - phones	Z	177.4912
177.4912	DCB_se1_ag3_f_02 - phones	S	177.6812
177.4912	DCB_se1_ag3_f_02 - words	s	177.6812
177.6812	DCB_se1_ag3_f_02 - phones	sp	177.7212
177.7212	DCB_se1_ag3_f_02 - words	uh	178.1812
177.7212	DCB_se1_ag3_f_02 - phones	AH1	178.1812
178.1812	DCB_se1_ag3_f_02 - phones	sp	179.1430
179.1430	DCB_se1_ag3_f_02 - phones	K	179.2330
179.1430	DCB_se1_ag3_f_02 - words	kids	179.6930
179.2330	DCB_se1_ag3_f_02 - phones	IH1	179.5130
179.5130	DCB_se1_ag3_f_02 - phones	D	179.5630
179.5630	DCB_se1_ag3_f_02 - phones	Z	179.6930
179.6930	DCB_se1_ag3_f_02 - phones	AE1	179.8530
179.6930	DCB_se1_ag3_f_02 - words	and	180.2430
179.8530	DCB_se1_ag3_f_02 - phones	N	180.2430
180.2430	DCB_se1_ag3_f_02 - phones	sp	180.8778
180.8778	DCB_se1_ag3_f_02 - phones	HH	180.9378
180.8778	DCB_se1_ag3_f_02 - words	he	181.0378
180.9378	DCB_se1_ag3_f_02 - phones	IY1	181.0378
181.0378	DCB_se1_ag3_f_02 - phones	T	181.1378
181.0378	DCB_se1_ag3_f_02 - words	treated	181.3478
181.1378	DCB_se1_ag3_f_02 - phones	R	181.1878
181.1878	DCB_se1_ag3_f_02 - phones	IY1	181.2178
181.2178	DCB_se1_ag3_f_02 - phones	T	181.2678
181.2678	DCB_se1_ag3_f_02 - phones	IH0	181.3178
181.3178	DCB_se1_ag3_f_02 - phones	D	181.3478
181.3478	DCB_se1_ag3_f_02 - phones	EH1	181.3778
181.3478	DCB_se1_ag3_f_02 - words	every	181.8878
181.3778	DCB_se1_ag3_f_02 - phones	V	181.4178
181.4178	DCB_se1_ag3_f_02 - phones	ER0	181.5478
181.5478	DCB_se1_ag3_f_02 - phones	IY0	181.8878
182.0536	DCB_se1_ag3_f_02 - phones	sil	182.1336
182.1336	DCB_se1_ag3_f_02 - words	uh	182.4236
182.1336	DCB_se1_ag3_f_02 - phones	AH1	182.4236
182.4236	DCB_se1_ag3_f_02 - phones	K	182.5836
182.4236	DCB_se1_ag3_f_02 - words	kid	182.8336
182.5836	DCB_se1_ag3_f_02 - phones	IH1	182.7636
182.7636	DCB_se1_ag3_f_02 - phones	D	182.8336
182.8336	DCB_se1_ag3_f_02 - phones	L	182.8936
182.8336	DCB_se1_ag3_f_02 - words	like	183.0136
182.8936	DCB_se1_ag3_f_02 - phones	AY1	182.9236
182.9236	DCB_se1_ag3_f_02 - phones	K	183.0136
183.0136	DCB_se1_ag3_f_02 - words	a	183.0836
183.0136	DCB_se1_ag3_f_02 - phones	AH0	183.0836
183.0836	DCB_se1_ag3_f_02 - phones	K	183.1736
183.0836	DCB_se1_ag3_f_02 - words	cadet	183.5436
183.1736	DCB_se1_ag3_f_02 - phones	AH0	183.2336
183.2336	DCB_se1_ag3_f_02 - phones	D	183.3636
183.3636	DCB_se1_ag3_f_02 - phones	EH1	183.5136
183.5136	DCB_se1_ag3_f_02 - phones	T	183.5436
183.5436	DCB_se1_ag3_f_02 - phones	L	183.6336
183.5436	DCB_se1_ag3_f_02 - words	like	183.7236
183.6336	DCB_se1_ag3_f_02 - phones	AY1	183.6736
183.6736	DCB_se1_ag3_f_02 - phones	K	183.7236
183.7236	DCB_se1_ag3_f_02 - phones	W	183.8036
183.7236	DCB_se1_ag3_f_02 - words	we	183.8436
183.8036	DCB_se1_ag3_f_02 - phones	IY1	183.8436
183.8436	DCB_se1_ag3_f_02 - phones	W	183.9336
183.8436	DCB_se1_ag3_f_02 - words	was	184.0236
183.9336	DCB_se1_ag3_f_02 - phones	AH0	183.9636
183.9636	DCB_se1_ag3_f_02 - phones	Z	184.0236
184.0236	DCB_se1_ag3_f_02 - phones	HH	184.0636
184.0236	DCB_se1_ag3_f_02 - words	his	184.2236
184.0636	DCB_se1_ag3_f_02 - phones	IH1	184.1136
184.1136	DCB_se1_ag3_f_02 - phones	Z	184.2236
184.2236	DCB_se1_ag3_f_02 - phones	K	184.3336
184.2236	DCB_se1_ag3_f_02 - words	kids	184.6336
184.3336	DCB_se1_ag3_f_02 - phones	IH1	184.5536
184.5536	DCB_se1_ag3_f_02 - phones	D	184.5936
184.5936	DCB_se1_ag3_f_02 - phones	Z	184.6336
184.6336	DCB_se1_ag3_f_02 - phones	S	184.7336
184.6336	DCB_se1_ag3_f_02 - words	so	185.0336
184.7336	DCB_se1_ag3_f_02 - phones	OW1	185.0336
185.6859	DCB_se1_ag3_f_02 - phones	sil	185.7359
185.7359	DCB_se1_ag3_f_02 - phones	HH	185.8159
185.7359	DCB_se1_ag3_f_02 - words	he	185.8859
185.8159	DCB_se1_ag3_f_02 - phones	IY1	185.8859
185.8859	DCB_se1_ag3_f_02 - phones	R	185.9459
185.8859	DCB_se1_ag3_f_02 - words	really	186.1059
185.9459	DCB_se1_ag3_f_02 - phones	IH1	185.9859
185.9859	DCB_se1_ag3_f_02 - phones	L	186.0359
186.0359	DCB_se1_ag3_f_02 - phones	IY0	186.1059
186.1059	DCB_se1_ag3_f_02 - phones	HH	186.1959
186.1059	DCB_se1_ag3_f_02 - words	had	186.3059
186.1959	DCB_se1_ag3_f_02 - phones	AE1	186.2459
186.2459	DCB_se1_ag3_f_02 - phones	D	186.3059
186.3059	DCB_se1_ag3_f_02 - words	a	186.4459
186.3059	DCB_se1_ag3_f_02 - phones	EY1	186.4459
186.4459	DCB_se1_ag3_f_02 - phones	IH0	186.4959
186.4459	DCB_se1_ag3_f_02 - words	impact	186.8459
186.4959	DCB_se1_ag3_f_02 - phones	M	186.5359
186.5359	DCB_se1_ag3_f_02 - phones	P	186.5959
186.5959	DCB_se1_ag3_f_02 - phones	AE1	186.7059
186.7059	DCB_se1_ag3_f_02 - phones	K	186.8159
186.8159	DCB_se1_ag3_f_02 - phones	T	186.8459
186.8459	DCB_se1_ag3_f_02 - phones	AO1	186.9859
186.8459	DCB_se1_ag3_f_02 - words	on	187.0259
186.9859	DCB_se1_ag3_f_02 - phones	N	187.0259
187.0259	DCB_se1_ag3_f_02 - phones	M	187.1059
187.0259	DCB_se1_ag3_f_02 - words	me	187.3459
187.1059	DCB_se1_ag3_f_02 - phones	IY1	187.3459
187.3459	DCB_se1_ag3_f_02 - phones	sp	188.4009
188.4009	DCB_se1_ag3_f_02 - phones	S	188.5409
188.4009	DCB_se1_ag3_f_02 - words	so	188.7809
188.5409	DCB_se1_ag3_f_02 - phones	OW1	188.7809
188.7809	DCB_se1_ag3_f_02 - phones	sp	189.4120
189.4120	DCB_se1_ag3_f_02 - phones	DH	189.5120
189.4120	DCB_se1_ag3_f_02 - words	that	189.6220
189.5120	DCB_se1_ag3_f_02 - phones	AH0	189.5720
189.5720	DCB_se1_ag3_f_02 - phones	T	189.6220
189.6220	DCB_se1_ag3_f_02 - phones	Z	189.7420
189.6220	DCB_se1_ag3_f_02 - words	s	189.7420
189.7420	DCB_se1_ag3_f_02 - phones	IH1	189.8520
189.7420	DCB_se1_ag3_f_02 - words	it	189.9920
189.8520	DCB_se1_ag3_f_02 - phones	T	189.9920
192.0895	DCB_se1_ag3_m_01 - phones	sil	192.1795
192.1795	DCB_se1_ag3_m_01 - phones	OW2	192.2195
192.1795	DCB_se1_ag3_m_01 - words	okay	192.2795
192.2195	DCB_se1_ag3_m_01 - phones	K	192.2495
192.2495	DCB_se1_ag3_m_01 - phones	EY1	192.2795
192.2795	DCB_se1_ag3_m_01 - phones	sp	192.3295
192.3295	DCB_se1_ag3_m_01 - phones	W	192.3795
192.3295	DCB_se1_ag3_m_01 - words	well	192.4495
192.3795	DCB_se1_ag3_m_01 - phones	EH1	192.4195
192.4195	DCB_se1_ag3_m_01 - phones	L	192.4495
192.4495	DCB_se1_ag3_m_01 - phones	sp	192.6895
192.6895	DCB_se1_ag3_m_01 - phones	DH	192.7395
192.6895	DCB_se1_ag3_m_01 - words	that	192.8695
192.7395	DCB_se1_ag3_m_01 - phones	AH0	192.7995
192.7995	DCB_se1_ag3_m_01 - phones	T	192.8695
192.8695	DCB_se1_ag3_m_01 - phones	sp	192.8995
192.8995	DCB_se1_ag3_m_01 - words	s	193.0395
192.8995	DCB_se1_ag3_m_01 - phones	S	193.0395
193.0395	DCB_se1_ag3_m_01 - phones	G	193.0695
193.0395	DCB_se1_ag3_m_01 - words	good	193.3195
193.0695	DCB_se1_ag3_m_01 - phones	IH0	193.2495
193.2495	DCB_se1_ag3_m_01 - phones	D	193.3195
195.9353	DCB_se1_ag3_m_01 - phones	sil	196.0053
196.0053	DCB_se1_ag3_m_01 - phones	HH	196.0553
196.0053	DCB_se1_ag3_m_01 - words	what	196.2153
196.0553	DCB_se1_ag3_m_01 - phones	W	196.1053
196.1053	DCB_se1_ag3_m_01 - phones	AH1	196.1453
196.1453	DCB_se1_ag3_m_01 - phones	T	196.2153
196.2153	DCB_se1_ag3_m_01 - phones	sp	196.2453
196.2453	DCB_se1_ag3_m_01 - phones	AH1	196.6553
196.2453	DCB_se1_ag3_m_01 - words	um	196.8553
196.6553	DCB_se1_ag3_m_01 - phones	M	196.8553
197.8282	DCB_se1_ag3_m_01 - phones	HH	197.8882
197.8282	DCB_se1_ag3_m_01 - words	what	197.9982
197.8882	DCB_se1_ag3_m_01 - phones	W	197.9282
197.9282	DCB_se1_ag3_m_01 - phones	AH1	197.9582
197.9582	DCB_se1_ag3_m_01 - phones	T	197.9982
197.9982	DCB_se1_ag3_m_01 - words	s	198.0682
197.9982	DCB_se1_ag3_m_01 - phones	S	198.0682
198.0682	DCB_se1_ag3_m_01 - phones	Y	198.0982
198.0682	DCB_se1_ag3_m_01 - words	your	198.1982
198.0982	DCB_se1_ag3_m_01 - phones	UH1	198.1382
198.1382	DCB_se1_ag3_m_01 - phones	R	198.1982
198.1982	DCB_se1_ag3_m_01 - phones	AA2	198.3082
198.1982	DCB_se1_ag3_m_01 - words	occupation	198.8682
198.3082	DCB_se1_ag3_m_01 - phones	K	198.3782
198.3782	DCB_se1_ag3_m_01 - phones	Y	198.4282
198.4282	DCB_se1_ag3_m_01 - phones	AH0	198.4582
198.4582	DCB_se1_ag3_m_01 - phones	P	198.5482
198.5482	DCB_se1_ag3_m_01 - phones	EY1	198.6582
198.6582	DCB_se1_ag3_m_01 - phones	SH	198.7582
198.7582	DCB_se1_ag3_m_01 - phones	AH0	198.7882
198.7882	DCB_se1_ag3_m_01 - phones	N	198.8682
200.0579	DCB_se1_ag3_f_02 - phones	AY1	200.1979
200.0579	DCB_se1_ag3_f_02 - words	i'm	200.2579
200.1979	DCB_se1_ag3_f_02 - phones	M	200.2579
200.2579	DCB_se1_ag3_f_02 - words	a	200.3479
200.2579	DCB_se1_ag3_f_02 - phones	AH0	200.3479
200.3479	DCB_se1_ag3_f_02 - phones	M	200.4279
200.3479	DCB_se1_ag3_f_02 - words	mail	200.6779
200.4279	DCB_se1_ag3_f_02 - phones	EY1	200.5579
200.5579	DCB_se1_ag3_f_02 - phones	L	200.6779
200.6779	DCB_se1_ag3_f_02 - phones	HH	200.7379
200.6779	DCB_se1_ag3_f_02 - words	handler	200.9279
200.7379	DCB_se1_ag3_f_02 - phones	AE1	200.7779
200.7779	DCB_se1_ag3_f_02 - phones	N	200.8079
200.8079	DCB_se1_ag3_f_02 - phones	D	200.8679
200.8679	DCB_se1_ag3_f_02 - phones	L	200.8979
200.8979	DCB_se1_ag3_f_02 - phones	ER0	200.9279
200.9279	DCB_se1_ag3_f_02 - phones	AH0	201.0179
200.9279	DCB_se1_ag3_f_02 - words	assistant	201.6379
201.0179	DCB_se1_ag3_f_02 - phones	S	201.1379
201.1379	DCB_se1_ag3_f_02 - phones	IH1	201.1979
201.1979	DCB_se1_ag3_f_02 - phones	S	201.3279
201.3279	DCB_se1_ag3_f_02 - phones	T	201.3879
201.3879	DCB_se1_ag3_f_02 - phones	AH0	201.5079
201.5079	DCB_se1_ag3_f_02 - phones	N	201.5479
201.5479	DCB_se1_ag3_f_02 - phones	T	201.6379
201.9824	DCB_se1_ag3_f_02 - phones	sil	202.0224
202.0224	DCB_se1_ag3_f_02 - phones	AE1	202.2224
202.0224	DCB_se1_ag3_f_02 - words	at	202.2824
202.2224	DCB_se1_ag3_f_02 - phones	T	202.2824
202.9430	DCB_se1_ag3_f_02 - phones	sil	202.9930
202.9930	DCB_se1_ag3_f_02 - phones	DH	203.1130
202.9930	DCB_se1_ag3_f_02 - words	the	203.2130
203.1130	DCB_se1_ag3_f_02 - phones	AH0	203.2130
203.2130	DCB_se1_ag3_f_02 - phones	Y	203.3030
203.2130	DCB_se1_ag3_f_02 - words	united	203.5830
203.3030	DCB_se1_ag3_f_02 - phones	UW0	203.3330
203.3330	DCB_se1_ag3_f_02 - phones	N	203.3830
203.3830	DCB_se1_ag3_f_02 - phones	AY1	203.4930
203.4930	DCB_se1_ag3_f_02 - phones	T	203.5230
203.5230	DCB_se1_ag3_f_02 - phones	AH0	203.5530
203.5530	DCB_se1_ag3_f_02 - phones	D	203.5830
203.5830	DCB_se1_ag3_f_02 - phones	S	203.6330
203.5830	DCB_se1_ag3_f_02 - words	states	203.8830
203.6330	DCB_se1_ag3_f_02 - phones	T	203.7030
203.7030	DCB_se1_ag3_f_02 - phones	EY1	203.7530
203.7530	DCB_se1_ag3_f_02 - phones	T	203.8130
203.8130	DCB_se1_ag3_f_02 - phones	S	203.8830
203.8830	DCB_se1_ag3_f_02 - phones	P	203.9630
203.8830	DCB_se1_ag3_f_02 - words	postal	204.2430
203.9630	DCB_se1_ag3_f_02 - phones	OW1	204.0730
204.0730	DCB_se1_ag3_f_02 - phones	S	204.1430
204.1430	DCB_se1_ag3_f_02 - phones	T	204.1730
204.1730	DCB_se1_ag3_f_02 - phones	AH0	204.2030
204.2030	DCB_se1_ag3_f_02 - phones	L	204.2430
204.2430	DCB_se1_ag3_f_02 - phones	S	204.3830
204.2430	DCB_se1_ag3_f_02 - words	service	204.9530
204.3830	DCB_se1_ag3_f_02 - phones	ER1	204.5530
204.5530	DCB_se1_ag3_f_02 - phones	V	204.6030
204.6030	DCB_se1_ag3_f_02 - phones	AH0	204.6830
204.6830	DCB_se1_ag3_f_02 - phones	S	204.9530
205.5087	DCB_se1_ag3_f_02 - phones	sil	205.5387
205.5387	DCB_se1_ag3_f_02 - phones	K	205.6387
205.5387	DCB_se1_ag3_f_02 - words	currently	206.3587
205.6387	DCB_se1_ag3_f_02 - phones	ER1	205.7987
205.7987	DCB_se1_ag3_f_02 - phones	AH0	205.8287
205.8287	DCB_se1_ag3_f_02 - phones	N	205.8587
205.8587	DCB_se1_ag3_f_02 - phones	T	205.8887
205.8887	DCB_se1_ag3_f_02 - phones	L	205.9387
205.9387	DCB_se1_ag3_f_02 - phones	IY0	206.3587
206.4502	DCB_se1_ag3_f_02 - phones	AH1	206.7602
206.4502	DCB_se1_ag3_f_02 - words	um	206.9202
206.7602	DCB_se1_ag3_f_02 - phones	M	206.9202
206.9202	DCB_se1_ag3_f_02 - phones	G	206.9802
206.9202	DCB_se1_ag3_f_02 - words	getting	207.1902
206.9802	DCB_se1_ag3_f_02 - phones	IH1	207.0402
207.0402	DCB_se1_ag3_f_02 - phones	T	207.0902
207.0902	DCB_se1_ag3_f_02 - phones	IH0	207.1302
207.1302	DCB_se1_ag3_f_02 - phones	NG	207.1902
207.1902	DCB_se1_ag3_f_02 - phones	M	207.2502
207.1902	DCB_se1_ag3_f_02 - words	my	207.4902
207.2502	DCB_se1_ag3_f_02 - phones	AY1	207.4902
207.4902	DCB_se1_ag3_f_02 - phones	sp	207.9634
207.9634	DCB_se1_ag3_f_02 - phones	D	208.0134
207.9634	DCB_se1_ag3_f_02 - words	degree	208.4834
208.0134	DCB_se1_ag3_f_02 - phones	IH0	208.0834
208.0834	DCB_se1_ag3_f_02 - phones	G	208.1634
208.1634	DCB_se1_ag3_f_02 - phones	R	208.2734
208.2734	DCB_se1_ag3_f_02 - phones	IY1	208.4834
208.4834	DCB_se1_ag3_f_02 - phones	B	208.5934
208.4834	DCB_se1_ag3_f_02 - words	bachelor	208.9634
208.5934	DCB_se1_ag3_f_02 - phones	AE1	208.7134
208.7134	DCB_se1_ag3_f_02 - phones	CH	208.8534
208.8534	DCB_se1_ag3_f_02 - phones	L	208.8934
208.8934	DCB_se1_ag3_f_02 - phones	ER0	208.9634
208.9634	DCB_se1_ag3_f_02 - words	s	209.0934
208.9634	DCB_se1_ag3_f_02 - phones	Z	209.0934
209.0934	DCB_se1_ag3_f_02 - phones	D	209.1634
209.0934	DCB_se1_ag3_f_02 - words	degree	209.7734
209.1634	DCB_se1_ag3_f_02 - phones	IH0	209.2334
209.2334	DCB_se1_ag3_f_02 - phones	G	209.3434
209.3434	DCB_se1_ag3_f_02 - phones	R	209.4734
209.4734	DCB_se1_ag3_f_02 - phones	IY1	209.7734
210.2242	DCB_se1_ag3_f_02 - phones	IH1	210.3442
210.2242	DCB_se1_ag3_f_02 - words	in	210.4242
210.3442	DCB_se1_ag3_f_02 - phones	N	210.4242
210.4242	DCB_se1_ag3_f_02 - phones	B	210.4942
210.4242	DCB_se1_ag3_f_02 - words	business	210.8642
210.4942	DCB_se1_ag3_f_02 - phones	IH1	210.5642
210.5642	DCB_se1_ag3_f_02 - phones	Z	210.6842
210.6842	DCB_se1_ag3_f_02 - phones	N	210.7142
210.7142	DCB_se1_ag3_f_02 - phones	AH0	210.8042
210.8042	DCB_se1_ag3_f_02 - phones	S	210.8642
210.8642	DCB_se1_ag3_f_02 - phones	AE0	210.8942
210.8642	DCB_se1_ag3_f_02 - words	administration	211.4742
210.8942	DCB_se1_ag3_f_02 - phones	D	210.9242
210.9242	DCB_se1_ag3_f_02 - phones	M	210.9842
210.9842	DCB_se1_ag3_f_02 - phones	IH2	211.0142
211.0142	DCB_se1_ag3_f_02 - phones	N	211.0442
211.0442	DCB_se1_ag3_f_02 - phones	IH0	211.1042
211.1042	DCB_se1_ag3_f_02 - phones	S	211.1442
211.1442	DCB_se1_ag3_f_02 - phones	T	211.2142
211.2142	DCB_se1_ag3_f_02 - phones	R	211.2642
211.2642	DCB_se1_ag3_f_02 - phones	EY1	211.3342
211.3342	DCB_se1_ag3_f_02 - phones	SH	211.4142
211.4142	DCB_se1_ag3_f_02 - phones	AH0	211.4442
211.4442	DCB_se1_ag3_f_02 - phones	N	211.4742
211.4742	DCB_se1_ag3_f_02 - phones	W	211.5042
211.4742	DCB_se1_ag3_f_02 - words	with	211.5642
211.5042	DCB_se1_ag3_f_02 - phones	IH0	211.5342
211.5342	DCB_se1_ag3_f_02 - phones	DH	211.5642
211.5642	DCB_se1_ag3_f_02 - phones	AH0	211.6342
211.5642	DCB_se1_ag3_f_02 - words	a	211.6342
211.6342	DCB_se1_ag3_f_02 - phones	M	211.7042
211.6342	DCB_se1_ag3_f_02 - words	minor	211.9042
211.7042	DCB_se1_ag3_f_02 - phones	AY1	211.8442
211.8442	DCB_se1_ag3_f_02 - phones	N	211.8742
211.8742	DCB_se1_ag3_f_02 - phones	ER0	211.9042
211.9042	DCB_se1_ag3_f_02 - phones	IH0	211.9342
211.9042	DCB_se1_ag3_f_02 - words	in	212.1442
211.9342	DCB_se1_ag3_f_02 - phones	N	212.1442
212.1442	DCB_se1_ag3_f_02 - phones	sp	212.2642
212.2642	DCB_se1_ag3_f_02 - phones	EY1	212.4142
212.2642	DCB_se1_ag3_f_02 - words	hr	212.7942
212.4142	DCB_se1_ag3_f_02 - phones	CH	212.5342
212.5342	DCB_se1_ag3_f_02 - phones	AA1	212.7642
212.7642	DCB_se1_ag3_f_02 - phones	R	212.7942
212.7942	DCB_se1_ag3_f_02 - phones	HH	212.8742
212.7942	DCB_se1_ag3_f_02 - words	hopefully	213.3142
212.8742	DCB_se1_ag3_f_02 - phones	OW1	212.9542
212.9542	DCB_se1_ag3_f_02 - phones	P	212.9942
212.9942	DCB_se1_ag3_f_02 - phones	F	213.0842
213.0842	DCB_se1_ag3_f_02 - phones	AH0	213.1142
213.1142	DCB_se1_ag3_f_02 - phones	L	213.1642
213.1642	DCB_se1_ag3_f_02 - phones	IY0	213.3142
213.3142	DCB_se1_ag3_f_02 - words	i	213.4142
213.3142	DCB_se1_ag3_f_02 - phones	AY1	213.4142
213.4142	DCB_se1_ag3_f_02 - phones	K	213.4942
213.4142	DCB_se1_ag3_f_02 - words	could	213.6142
213.4942	DCB_se1_ag3_f_02 - phones	UH1	213.5342
213.5342	DCB_se1_ag3_f_02 - phones	D	213.6142
213.7142	DCB_se1_ag3_f_02 - phones	sil	213.7442
213.7442	DCB_se1_ag3_f_02 - phones	K	213.8042
213.7442	DCB_se1_ag3_f_02 - words	continue	214.2942
213.8042	DCB_se1_ag3_f_02 - phones	AH0	213.8342
213.8342	DCB_se1_ag3_f_02 - phones	N	213.9042
213.9042	DCB_se1_ag3_f_02 - phones	T	214.0342
214.0342	DCB_se1_ag3_f_02 - phones	IH1	214.0842
214.0842	DCB_se1_ag3_f_02 - phones	N	214.1742
214.1742	DCB_se1_ag3_f_02 - phones	Y	214.2642
214.2642	DCB_se1_ag3_f_02 - phones	UW0	214.2942
214.2942	DCB_se1_ag3_f_02 - phones	T	214.3942
214.2942	DCB_se1_ag3_f_02 - words	to	214.4442
214.3942	DCB_se1_ag3_f_02 - phones	IH0	214.4442
214.4442	DCB_se1_ag3_f_02 - phones	G	214.5042
214.4442	DCB_se1_ag3_f_02 - words	get	214.6142
214.5042	DCB_se1_ag3_f_02 - phones	IH1	214.5742
214.5742	DCB_se1_ag3_f_02 - phones	T	214.6142
214.6142	DCB_se1_ag3_f_02 - phones	M	214.7042
214.6142	DCB_se1_ag3_f_02 - words	my	214.8042
214.7042	DCB_se1_ag3_f_02 - phones	AY1	214.8042
214.8042	DCB_se1_ag3_f_02 - phones	M	214.9042
214.8042	DCB_se1_ag3_f_02 - words	master	215.3642
214.9042	DCB_se1_ag3_f_02 - phones	AE1	215.0442
215.0442	DCB_se1_ag3_f_02 - phones	S	215.1442
215.1442	DCB_se1_ag3_f_02 - phones	T	215.2242
215.2242	DCB_se1_ag3_f_02 - phones	ER0	215.3642
215.3642	DCB_se1_ag3_f_02 - words	s	215.5642
215.3642	DCB_se1_ag3_f_02 - phones	S	215.5642
216.9394	DCB_se1_ag3_m_01 - phones	sil	216.9794
216.9794	DCB_se1_ag3_m_01 - phones	Y	217.0394
216.9794	DCB_se1_ag3_m_01 - words	your	217.1294
217.0394	DCB_se1_ag3_m_01 - phones	UH1	217.0694
217.0694	DCB_se1_ag3_m_01 - phones	R	217.1294
217.1294	DCB_se1_ag3_m_01 - phones	M	217.1894
217.1294	DCB_se1_ag3_m_01 - words	master	217.4594
[truncated: 5,678 more rows]
