# Supplementary material for: Considering Performance in the Automated and Manual Coding of Sociolinguistic Variables: Lessons From Variable (ING)
Source: Front Artif Intell. 2021 Apr 29;4:648543. doi: 10.3389/frai.2021.648543 (PMC8117961; doi:10.3389/frai.2021.648543)
Supplement: Supplementary file 4 [file Data_Sheet_4.ZIP › CORAAL_Aligned_as_Tables/DCB_se2_ag3_m_03_2_txout.txt]

tmin	tier	text	tmax
0.3307	DCB_se1_ag3_m_01 - phones	HH	0.3907
0.3307	DCB_se1_ag3_m_01 - words	what	0.5207
0.3907	DCB_se1_ag3_m_01 - phones	W	0.4507
0.4507	DCB_se1_ag3_m_01 - phones	AH1	0.4807
0.4807	DCB_se1_ag3_m_01 - phones	T	0.5207
0.5207	DCB_se1_ag3_m_01 - phones	W	0.5507
0.5207	DCB_se1_ag3_m_01 - words	would	0.6307
0.5507	DCB_se1_ag3_m_01 - phones	UH1	0.5907
0.5907	DCB_se1_ag3_m_01 - phones	D	0.6307
0.6307	DCB_se1_ag3_m_01 - phones	Y	0.6907
0.6307	DCB_se1_ag3_m_01 - words	you	0.7407
0.6907	DCB_se1_ag3_m_01 - phones	UW1	0.7407
0.7407	DCB_se1_ag3_m_01 - phones	L	0.8207
0.7407	DCB_se1_ag3_m_01 - words	like	0.9507
0.8207	DCB_se1_ag3_m_01 - phones	AY1	0.8907
0.8907	DCB_se1_ag3_m_01 - phones	K	0.9507
0.9507	DCB_se1_ag3_m_01 - phones	T	1.0107
0.9507	DCB_se1_ag3_m_01 - words	to	1.2407
1.0107	DCB_se1_ag3_m_01 - phones	IH0	1.2407
1.2407	DCB_se1_ag3_m_01 - phones	sp	1.2907
1.5121	DCB_se1_ag3_m_01 - phones	T	1.6621
1.5121	DCB_se1_ag3_m_01 - words	tell	1.8621
1.6621	DCB_se1_ag3_m_01 - phones	EH1	1.7821
1.7821	DCB_se1_ag3_m_01 - phones	L	1.8621
1.8621	DCB_se1_ag3_m_01 - phones	K	1.9621
1.8621	DCB_se1_ag3_m_01 - words	kids	2.4521
1.9621	DCB_se1_ag3_m_01 - phones	IH1	2.1221
2.1221	DCB_se1_ag3_m_01 - phones	D	2.1721
2.1721	DCB_se1_ag3_m_01 - phones	Z	2.4521
5.2108	DCB_se2_ag3_m_03 - phones	sil	5.2408
5.2408	DCB_se2_ag3_m_03 - phones	N	5.4908
5.2408	DCB_se2_ag3_m_03 - words	never	5.7908
5.4908	DCB_se2_ag3_m_03 - phones	EH1	5.6008
5.6008	DCB_se2_ag3_m_03 - phones	V	5.6708
5.6708	DCB_se2_ag3_m_03 - phones	ER0	5.7908
5.7908	DCB_se2_ag3_m_03 - phones	B	5.8908
5.7908	DCB_se2_ag3_m_03 - words	be	6.1008
5.8908	DCB_se2_ag3_m_03 - phones	IY1	6.1008
6.1008	DCB_se2_ag3_m_03 - phones	AH0	6.1608
6.1008	DCB_se2_ag3_m_03 - words	afraid	6.8608
6.1608	DCB_se2_ag3_m_03 - phones	F	6.2908
6.2908	DCB_se2_ag3_m_03 - phones	R	6.3708
6.3708	DCB_se2_ag3_m_03 - phones	EY1	6.6808
6.6808	DCB_se2_ag3_m_03 - phones	D	6.8608
6.8608	DCB_se2_ag3_m_03 - phones	sp	6.9508
6.9508	DCB_se2_ag3_m_03 - phones	T	7.0508
6.9508	DCB_se2_ag3_m_03 - words	to	7.1208
7.0508	DCB_se2_ag3_m_03 - phones	UW1	7.1208
7.1208	DCB_se2_ag3_m_03 - phones	F	7.2908
7.1208	DCB_se2_ag3_m_03 - words	follow	7.7808
7.2908	DCB_se2_ag3_m_03 - phones	AA1	7.4508
7.4508	DCB_se2_ag3_m_03 - phones	L	7.5508
7.5508	DCB_se2_ag3_m_03 - phones	OW0	7.7808
7.7808	DCB_se2_ag3_m_03 - phones	sp	7.8208
7.8208	DCB_se2_ag3_m_03 - words	a	7.9408
7.8208	DCB_se2_ag3_m_03 - phones	AH0	7.9408
7.9408	DCB_se2_ag3_m_03 - phones	D	8.0708
7.9408	DCB_se2_ag3_m_03 - words	dream	8.5108
8.0708	DCB_se2_ag3_m_03 - phones	R	8.1808
8.1808	DCB_se2_ag3_m_03 - phones	IY1	8.3808
8.3808	DCB_se2_ag3_m_03 - phones	M	8.5108
8.5108	DCB_se2_ag3_m_03 - phones	sp	8.5408
10.2149	DCB_se2_ag3_m_03 - phones	N	10.4549
10.2149	DCB_se2_ag3_m_03 - words	never	10.6849
10.4549	DCB_se2_ag3_m_03 - phones	EH1	10.5549
10.5549	DCB_se2_ag3_m_03 - phones	V	10.6349
10.6349	DCB_se2_ag3_m_03 - phones	ER0	10.6849
10.6849	DCB_se2_ag3_m_03 - phones	L	10.7849
10.6849	DCB_se2_ag3_m_03 - words	let	10.9249
10.7849	DCB_se2_ag3_m_03 - phones	EH1	10.8949
10.8949	DCB_se2_ag3_m_03 - phones	T	10.9249
10.9249	DCB_se2_ag3_m_03 - phones	F	11.1049
10.9249	DCB_se2_ag3_m_03 - words	fear	11.4849
11.1049	DCB_se2_ag3_m_03 - phones	IH1	11.3649
11.3649	DCB_se2_ag3_m_03 - phones	R	11.4849
11.7582	DCB_se2_ag3_m_03 - phones	sil	11.8782
11.8782	DCB_se2_ag3_m_03 - phones	OW1	12.0082
11.8782	DCB_se2_ag3_m_03 - words	overcome	12.5982
12.0082	DCB_se2_ag3_m_03 - phones	V	12.1182
12.1182	DCB_se2_ag3_m_03 - phones	ER0	12.1882
12.1882	DCB_se2_ag3_m_03 - phones	K	12.3182
12.3182	DCB_se2_ag3_m_03 - phones	AH2	12.4782
12.4782	DCB_se2_ag3_m_03 - phones	M	12.5982
12.5982	DCB_se2_ag3_m_03 - phones	sp	12.6782
14.5735	DCB_se2_ag3_m_03 - phones	AH0	14.7035
14.5735	DCB_se2_ag3_m_03 - words	and	14.7535
14.7035	DCB_se2_ag3_m_03 - phones	N	14.7535
14.7535	DCB_se2_ag3_m_03 - phones	S	14.9235
14.7535	DCB_se2_ag3_m_03 - words	circum	15.3635
14.9235	DCB_se2_ag3_m_03 - phones	ER1	15.0035
15.0035	DCB_se2_ag3_m_03 - phones	K	15.1135
15.1135	DCB_se2_ag3_m_03 - phones	AH0	15.1635
15.1635	DCB_se2_ag3_m_03 - phones	M	15.3635
15.3635	DCB_se2_ag3_m_03 - phones	sp	15.4435
16.8581	DCB_se2_ag3_m_03 - phones	Y	17.1481
16.8581	DCB_se2_ag3_m_03 - words	your	17.3881
17.1481	DCB_se2_ag3_m_03 - phones	AO1	17.3081
17.3081	DCB_se2_ag3_m_03 - phones	R	17.3881
17.3881	DCB_se2_ag3_m_03 - phones	sp	17.7816
17.7816	DCB_se2_ag3_m_03 - phones	B	17.9216
17.7816	DCB_se2_ag3_m_03 - words	being	18.3416
17.9216	DCB_se2_ag3_m_03 - phones	IY1	18.1716
18.1716	DCB_se2_ag3_m_03 - phones	IH0	18.2016
18.2016	DCB_se2_ag3_m_03 - phones	NG	18.3416
18.3416	DCB_se2_ag3_m_03 - phones	sp	18.3716
18.3716	DCB_se2_ag3_m_03 - phones	Y	18.4716
18.3716	DCB_se2_ag3_m_03 - words	you	18.5216
18.4716	DCB_se2_ag3_m_03 - phones	UW1	18.5216
18.5216	DCB_se2_ag3_m_03 - phones	N	18.5516
18.5216	DCB_se2_ag3_m_03 - words	know	18.5916
18.5516	DCB_se2_ag3_m_03 - phones	OW1	18.5916
18.5916	DCB_se2_ag3_m_03 - phones	W	18.6216
18.5916	DCB_se2_ag3_m_03 - words	what	18.6816
18.6216	DCB_se2_ag3_m_03 - phones	AH1	18.6516
18.6516	DCB_se2_ag3_m_03 - phones	T	18.6816
18.6816	DCB_se2_ag3_m_03 - phones	AH0	18.7116
18.6816	DCB_se2_ag3_m_03 - words	i'm	18.7416
18.7116	DCB_se2_ag3_m_03 - phones	M	18.7416
18.7416	DCB_se2_ag3_m_03 - phones	S	18.8016
18.7416	DCB_se2_ag3_m_03 - words	saying	19.1416
18.8016	DCB_se2_ag3_m_03 - phones	EY1	19.0316
19.0316	DCB_se2_ag3_m_03 - phones	IH0	19.0616
19.0616	DCB_se2_ag3_m_03 - phones	NG	19.1416
19.1416	DCB_se2_ag3_m_03 - phones	sp	19.2416
19.2416	DCB_se2_ag3_m_03 - phones	EH1	19.3316
19.2416	DCB_se2_ag3_m_03 - words	anything	19.7016
19.3316	DCB_se2_ag3_m_03 - phones	N	19.4116
19.4116	DCB_se2_ag3_m_03 - phones	IY0	19.4816
19.4816	DCB_se2_ag3_m_03 - phones	TH	19.5516
19.5516	DCB_se2_ag3_m_03 - phones	IH2	19.6116
19.6116	DCB_se2_ag3_m_03 - phones	NG	19.7016
19.7016	DCB_se2_ag3_m_03 - phones	DH	19.7316
19.7016	DCB_se2_ag3_m_03 - words	that	19.8416
19.7316	DCB_se2_ag3_m_03 - phones	AH0	19.7716
19.7716	DCB_se2_ag3_m_03 - phones	T	19.8416
19.8416	DCB_se2_ag3_m_03 - phones	Y	19.9516
19.8416	DCB_se2_ag3_m_03 - words	you	19.9816
19.9516	DCB_se2_ag3_m_03 - phones	UW1	19.9816
19.9816	DCB_se2_ag3_m_03 - phones	W	20.0716
19.9816	DCB_se2_ag3_m_03 - words	wanna	20.2416
20.0716	DCB_se2_ag3_m_03 - phones	AA1	20.1316
20.1316	DCB_se2_ag3_m_03 - phones	N	20.1916
20.1916	DCB_se2_ag3_m_03 - phones	AH0	20.2416
20.2416	DCB_se2_ag3_m_03 - phones	sp	20.3116
20.3116	DCB_se2_ag3_m_03 - phones	D	20.3616
20.3116	DCB_se2_ag3_m_03 - words	do	20.5216
20.3616	DCB_se2_ag3_m_03 - phones	UW1	20.5216
20.5216	DCB_se2_ag3_m_03 - phones	sp	21.6892
21.6892	DCB_se2_ag3_m_03 - words	uh	21.9792
21.6892	DCB_se2_ag3_m_03 - phones	AH1	21.9792
21.9792	DCB_se2_ag3_m_03 - phones	G	22.1092
21.9792	DCB_se2_ag3_m_03 - words	growing	22.4092
22.1092	DCB_se2_ag3_m_03 - phones	R	22.1992
22.1992	DCB_se2_ag3_m_03 - phones	OW1	22.2992
22.2992	DCB_se2_ag3_m_03 - phones	IH0	22.3592
22.3592	DCB_se2_ag3_m_03 - phones	NG	22.4092
22.4092	DCB_se2_ag3_m_03 - phones	AH1	22.5492
22.4092	DCB_se2_ag3_m_03 - words	up	22.5992
22.5492	DCB_se2_ag3_m_03 - phones	P	22.5992
22.5992	DCB_se2_ag3_m_03 - phones	sp	22.8092
22.8092	DCB_se2_ag3_m_03 - phones	IH1	22.9892
22.8092	DCB_se2_ag3_m_03 - words	is	23.2792
22.9892	DCB_se2_ag3_m_03 - phones	Z	23.2792
23.2792	DCB_se2_ag3_m_03 - words	uh	23.9392
23.2792	DCB_se2_ag3_m_03 - phones	AH1	23.9392
25.2469	DCB_se2_ag3_m_03 - phones	sil	25.3369
25.3369	DCB_se2_ag3_m_03 - phones	IH0	25.4269
25.3369	DCB_se2_ag3_m_03 - words	experience	26.1669
25.4269	DCB_se2_ag3_m_03 - phones	K	25.4969
25.4969	DCB_se2_ag3_m_03 - phones	S	25.5869
25.5869	DCB_se2_ag3_m_03 - phones	P	25.6669
25.6669	DCB_se2_ag3_m_03 - phones	IH1	25.6969
25.6969	DCB_se2_ag3_m_03 - phones	R	25.8269
25.8269	DCB_se2_ag3_m_03 - phones	IY0	25.9469
25.9469	DCB_se2_ag3_m_03 - phones	AH0	26.0069
26.0069	DCB_se2_ag3_m_03 - phones	N	26.0569
26.0569	DCB_se2_ag3_m_03 - phones	S	26.1669
26.1669	DCB_se2_ag3_m_03 - phones	sp	26.1969
26.1969	DCB_se2_ag3_m_03 - phones	DH	26.2669
26.1969	DCB_se2_ag3_m_03 - words	that	26.5369
26.2669	DCB_se2_ag3_m_03 - phones	AE1	26.4269
26.4269	DCB_se2_ag3_m_03 - phones	T	26.5369
28.5411	DCB_se2_ag3_m_03 - phones	sil	28.6011
28.6011	DCB_se2_ag3_m_03 - phones	IH1	28.6511
28.6011	DCB_se2_ag3_m_03 - words	is	28.7511
28.6511	DCB_se2_ag3_m_03 - phones	Z	28.7511
28.7511	DCB_se2_ag3_m_03 - phones	B	28.8311
28.7511	DCB_se2_ag3_m_03 - words	basically	29.3411
28.8311	DCB_se2_ag3_m_03 - phones	EY1	28.9311
28.9311	DCB_se2_ag3_m_03 - phones	S	29.0711
29.0711	DCB_se2_ag3_m_03 - phones	IH0	29.1311
29.1311	DCB_se2_ag3_m_03 - phones	K	29.1611
29.1611	DCB_se2_ag3_m_03 - phones	L	29.2311
29.2311	DCB_se2_ag3_m_03 - phones	IY0	29.3411
29.3411	DCB_se2_ag3_m_03 - phones	EY1	29.4211
29.3411	DCB_se2_ag3_m_03 - words	a	29.4211
29.4211	DCB_se2_ag3_m_03 - phones	sp	29.4911
29.4911	DCB_se2_ag3_m_03 - phones	G	29.5711
29.4911	DCB_se2_ag3_m_03 - words	gift	29.9611
29.5711	DCB_se2_ag3_m_03 - phones	IH1	29.7311
29.7311	DCB_se2_ag3_m_03 - phones	F	29.7911
29.7911	DCB_se2_ag3_m_03 - phones	T	29.9611
31.1542	DCB_se2_ag3_m_03 - phones	sil	31.2042
31.2042	DCB_se2_ag3_m_03 - phones	K	31.2942
31.2042	DCB_se2_ag3_m_03 - words	keep	31.4042
31.2942	DCB_se2_ag3_m_03 - phones	IY1	31.3742
31.3742	DCB_se2_ag3_m_03 - phones	P	31.4042
31.4042	DCB_se2_ag3_m_03 - phones	Y	31.4342
31.4042	DCB_se2_ag3_m_03 - words	your	31.4942
31.4342	DCB_se2_ag3_m_03 - phones	UH1	31.4642
31.4642	DCB_se2_ag3_m_03 - phones	R	31.4942
31.4942	DCB_se2_ag3_m_03 - phones	CH	31.6342
31.4942	DCB_se2_ag3_m_03 - words	childhood	32.0542
31.6342	DCB_se2_ag3_m_03 - phones	AY1	31.8042
31.8042	DCB_se2_ag3_m_03 - phones	L	31.8342
31.8342	DCB_se2_ag3_m_03 - phones	D	31.8642
31.8642	DCB_se2_ag3_m_03 - phones	HH	31.8942
31.8942	DCB_se2_ag3_m_03 - phones	UH2	32.0142
32.0142	DCB_se2_ag3_m_03 - phones	D	32.0542
32.0542	DCB_se2_ag3_m_03 - phones	EH1	32.1142
32.0542	DCB_se2_ag3_m_03 - words	as	32.2042
32.1142	DCB_se2_ag3_m_03 - phones	Z	32.2042
32.2042	DCB_se2_ag3_m_03 - phones	L	32.2642
32.2042	DCB_se2_ag3_m_03 - words	long	32.4342
32.2642	DCB_se2_ag3_m_03 - phones	AO1	32.3742
32.3742	DCB_se2_ag3_m_03 - phones	NG	32.4342
32.4342	DCB_se2_ag3_m_03 - phones	EH1	32.4742
32.4342	DCB_se2_ag3_m_03 - words	as	32.5442
32.4742	DCB_se2_ag3_m_03 - phones	Z	32.5442
32.5442	DCB_se2_ag3_m_03 - phones	Y	32.5742
32.5442	DCB_se2_ag3_m_03 - words	you	32.6142
32.5742	DCB_se2_ag3_m_03 - phones	UW1	32.6142
32.6142	DCB_se2_ag3_m_03 - phones	P	32.7442
32.6142	DCB_se2_ag3_m_03 - words	possibly	33.1142
32.7442	DCB_se2_ag3_m_03 - phones	AA1	32.8742
32.8742	DCB_se2_ag3_m_03 - phones	S	32.9242
32.9242	DCB_se2_ag3_m_03 - phones	AH0	32.9842
32.9842	DCB_se2_ag3_m_03 - phones	B	33.0142
33.0142	DCB_se2_ag3_m_03 - phones	L	33.0642
33.0642	DCB_se2_ag3_m_03 - phones	IY0	33.1142
33.1142	DCB_se2_ag3_m_03 - phones	K	33.2342
33.1142	DCB_se2_ag3_m_03 - words	can	33.4842
33.2342	DCB_se2_ag3_m_03 - phones	AE1	33.4242
33.4242	DCB_se2_ag3_m_03 - phones	N	33.4842
33.4842	DCB_se2_ag3_m_03 - phones	K	33.5342
33.4842	DCB_se2_ag3_m_03 - words	cause	33.6542
33.5342	DCB_se2_ag3_m_03 - phones	AA1	33.6242
33.6242	DCB_se2_ag3_m_03 - phones	Z	33.6542
33.6542	DCB_se2_ag3_m_03 - phones	DH	33.6842
33.6542	DCB_se2_ag3_m_03 - words	the	33.7542
33.6842	DCB_se2_ag3_m_03 - phones	AH0	33.7542
33.7542	DCB_se2_ag3_m_03 - phones	R	33.8742
33.7542	DCB_se2_ag3_m_03 - words	real	34.0342
33.8742	DCB_se2_ag3_m_03 - phones	IY1	33.9342
33.9342	DCB_se2_ag3_m_03 - phones	L	34.0342
34.0342	DCB_se2_ag3_m_03 - phones	W	34.1142
34.0342	DCB_se2_ag3_m_03 - words	world	34.2842
34.1142	DCB_se2_ag3_m_03 - phones	ER1	34.2242
34.2242	DCB_se2_ag3_m_03 - phones	L	34.2542
34.2542	DCB_se2_ag3_m_03 - phones	D	34.2842
34.2842	DCB_se2_ag3_m_03 - phones	D	34.3142
34.2842	DCB_se2_ag3_m_03 - words	don't	34.4342
34.3142	DCB_se2_ag3_m_03 - phones	OW1	34.3742
34.3742	DCB_se2_ag3_m_03 - phones	N	34.4342
34.4342	DCB_se2_ag3_m_03 - phones	K	34.5642
34.4342	DCB_se2_ag3_m_03 - words	care	34.7242
34.5642	DCB_se2_ag3_m_03 - phones	EH1	34.6942
34.6942	DCB_se2_ag3_m_03 - phones	R	34.7242
34.7242	DCB_se2_ag3_m_03 - phones	AH0	34.7842
34.7242	DCB_se2_ag3_m_03 - words	about	35.0042
34.7842	DCB_se2_ag3_m_03 - phones	B	34.8342
34.8342	DCB_se2_ag3_m_03 - phones	AW1	34.9442
34.9442	DCB_se2_ag3_m_03 - phones	T	35.0042
35.0042	DCB_se2_ag3_m_03 - phones	Y	35.0842
35.0042	DCB_se2_ag3_m_03 - words	you	35.1142
35.0842	DCB_se2_ag3_m_03 - phones	UW1	35.1142
35.1142	DCB_se2_ag3_m_03 - phones	sp	36.7300
36.7300	DCB_se2_ag3_m_03 - phones	AH1	37.0000
36.7300	DCB_se2_ag3_m_03 - words	um	37.3900
37.0000	DCB_se2_ag3_m_03 - phones	M	37.3900
39.0693	DCB_se2_ag3_m_03 - phones	sil	39.2193
39.2193	DCB_se2_ag3_m_03 - phones	EH1	39.3393
39.2193	DCB_se2_ag3_m_03 - words	everybody	39.7293
39.3393	DCB_se2_ag3_m_03 - phones	V	39.3793
39.3793	DCB_se2_ag3_m_03 - phones	R	39.4193
39.4193	DCB_se2_ag3_m_03 - phones	IY0	39.4693
39.4693	DCB_se2_ag3_m_03 - phones	B	39.5193
39.5193	DCB_se2_ag3_m_03 - phones	AA2	39.6493
39.6493	DCB_se2_ag3_m_03 - phones	D	39.6993
39.6993	DCB_se2_ag3_m_03 - phones	IY0	39.7293
39.7293	DCB_se2_ag3_m_03 - words	s	39.8293
39.7293	DCB_se2_ag3_m_03 - phones	Z	39.8293
39.8293	DCB_se2_ag3_m_03 - phones	AW1	39.9093
39.8293	DCB_se2_ag3_m_03 - words	out	39.9893
39.9093	DCB_se2_ag3_m_03 - phones	T	39.9893
39.9893	DCB_se2_ag3_m_03 - phones	T	40.0293
39.9893	DCB_se2_ag3_m_03 - words	to	40.0593
40.0293	DCB_se2_ag3_m_03 - phones	AH0	40.0593
40.0593	DCB_se2_ag3_m_03 - phones	sp	40.0893
40.0893	DCB_se2_ag3_m_03 - phones	T	40.1893
40.0893	DCB_se2_ag3_m_03 - words	take	40.4093
40.1893	DCB_se2_ag3_m_03 - phones	EY1	40.3393
40.3393	DCB_se2_ag3_m_03 - phones	K	40.4093
42.0086	DCB_se2_ag3_m_03 - phones	sil	42.1286
42.1286	DCB_se2_ag3_m_03 - phones	N	42.4186
42.1286	DCB_se2_ag3_m_03 - words	nobody	42.8186
42.4186	DCB_se2_ag3_m_03 - phones	OW1	42.4986
42.4986	DCB_se2_ag3_m_03 - phones	B	42.5886
42.5886	DCB_se2_ag3_m_03 - phones	AA2	42.7086
42.7086	DCB_se2_ag3_m_03 - phones	D	42.7586
42.7586	DCB_se2_ag3_m_03 - phones	IY2	42.8186
42.8186	DCB_se2_ag3_m_03 - phones	R	42.9186
42.8186	DCB_se2_ag3_m_03 - words	really	43.0986
42.9186	DCB_se2_ag3_m_03 - phones	IH1	42.9786
42.9786	DCB_se2_ag3_m_03 - phones	L	43.0286
43.0286	DCB_se2_ag3_m_03 - phones	IY0	43.0986
43.0986	DCB_se2_ag3_m_03 - phones	W	43.1586
43.0986	DCB_se2_ag3_m_03 - words	wants	43.3086
43.1586	DCB_se2_ag3_m_03 - phones	AA1	43.2186
43.2186	DCB_se2_ag3_m_03 - phones	N	43.2486
43.2486	DCB_se2_ag3_m_03 - phones	T	43.2786
43.2786	DCB_se2_ag3_m_03 - phones	S	43.3086
43.3086	DCB_se2_ag3_m_03 - phones	T	43.3886
43.3086	DCB_se2_ag3_m_03 - words	to	43.4286
43.3886	DCB_se2_ag3_m_03 - phones	AH0	43.4286
43.4286	DCB_se2_ag3_m_03 - phones	G	43.5086
43.4286	DCB_se2_ag3_m_03 - words	give	43.7986
43.5086	DCB_se2_ag3_m_03 - phones	IH1	43.7386
43.7386	DCB_se2_ag3_m_03 - phones	V	43.7986
43.7986	DCB_se2_ag3_m_03 - phones	sp	45.7666
45.7666	DCB_se2_ag3_m_03 - phones	B	45.8666
45.7666	DCB_se2_ag3_m_03 - words	but	46.1266
45.8666	DCB_se2_ag3_m_03 - phones	AH1	45.9966
45.9966	DCB_se2_ag3_m_03 - phones	T	46.1266
47.8110	DCB_se2_ag3_m_03 - phones	sil	47.8710
47.8710	DCB_se2_ag3_m_03 - phones	Y	47.9910
47.8710	DCB_se2_ag3_m_03 - words	you	48.0410
47.9910	DCB_se2_ag3_m_03 - phones	UW1	48.0410
48.0410	DCB_se2_ag3_m_03 - phones	F	48.2310
48.0410	DCB_se2_ag3_m_03 - words	fight	48.4010
48.2310	DCB_se2_ag3_m_03 - phones	AY1	48.3510
48.3510	DCB_se2_ag3_m_03 - phones	T	48.4010
48.4010	DCB_se2_ag3_m_03 - phones	AE0	48.4310
48.4010	DCB_se2_ag3_m_03 - words	adversity	48.9610
48.4310	DCB_se2_ag3_m_03 - phones	D	48.4910
48.4910	DCB_se2_ag3_m_03 - phones	V	48.5510
48.5510	DCB_se2_ag3_m_03 - phones	ER1	48.7110
48.7110	DCB_se2_ag3_m_03 - phones	S	48.7810
48.7810	DCB_se2_ag3_m_03 - phones	IH0	48.8410
48.8410	DCB_se2_ag3_m_03 - phones	T	48.8810
48.8810	DCB_se2_ag3_m_03 - phones	IY0	48.9610
48.9610	DCB_se2_ag3_m_03 - phones	sp	49.7436
49.7436	DCB_se2_ag3_m_03 - phones	EH1	49.8336
49.7436	DCB_se2_ag3_m_03 - words	as	49.9136
49.8336	DCB_se2_ag3_m_03 - phones	Z	49.9136
49.9136	DCB_se2_ag3_m_03 - phones	M	49.9936
49.9136	DCB_se2_ag3_m_03 - words	much	50.2336
49.9936	DCB_se2_ag3_m_03 - phones	AH1	50.0836
50.0836	DCB_se2_ag3_m_03 - phones	CH	50.2336
50.2336	DCB_se2_ag3_m_03 - phones	EH1	50.3436
50.2336	DCB_se2_ag3_m_03 - words	as	50.4136
50.3436	DCB_se2_ag3_m_03 - phones	Z	50.4136
50.4136	DCB_se2_ag3_m_03 - phones	P	50.5836
50.4136	DCB_se2_ag3_m_03 - words	possible	51.1036
50.5836	DCB_se2_ag3_m_03 - phones	AA1	50.7536
50.7536	DCB_se2_ag3_m_03 - phones	S	50.8436
50.8436	DCB_se2_ag3_m_03 - phones	AH0	50.9236
50.9236	DCB_se2_ag3_m_03 - phones	B	50.9636
50.9636	DCB_se2_ag3_m_03 - phones	AH0	50.9936
50.9936	DCB_se2_ag3_m_03 - phones	L	51.1036
51.1036	DCB_se2_ag3_m_03 - phones	sp	51.1436
52.0684	DCB_se2_ag3_m_03 - phones	T	52.1784
52.0684	DCB_se2_ag3_m_03 - words	to	52.2084
52.1784	DCB_se2_ag3_m_03 - phones	IH0	52.2084
52.2084	DCB_se2_ag3_m_03 - phones	D	52.3184
52.2084	DCB_se2_ag3_m_03 - words	do	52.5184
52.3184	DCB_se2_ag3_m_03 - phones	UW1	52.5184
52.5184	DCB_se2_ag3_m_03 - phones	DH	52.5584
52.5184	DCB_se2_ag3_m_03 - words	the	52.5984
52.5584	DCB_se2_ag3_m_03 - phones	AH0	52.5984
52.5984	DCB_se2_ag3_m_03 - phones	B	52.6884
52.5984	DCB_se2_ag3_m_03 - words	best	52.8984
52.6884	DCB_se2_ag3_m_03 - phones	EH1	52.8084
52.8084	DCB_se2_ag3_m_03 - phones	S	52.8684
52.8684	DCB_se2_ag3_m_03 - phones	T	52.8984
52.8984	DCB_se2_ag3_m_03 - phones	DH	52.9584
52.8984	DCB_se2_ag3_m_03 - words	that	53.0684
52.9584	DCB_se2_ag3_m_03 - phones	AE1	53.0284
53.0284	DCB_se2_ag3_m_03 - phones	T	53.0684
53.0684	DCB_se2_ag3_m_03 - phones	Y	53.1384
53.0684	DCB_se2_ag3_m_03 - words	you	53.1884
53.1384	DCB_se2_ag3_m_03 - phones	UW1	53.1884
53.1884	DCB_se2_ag3_m_03 - phones	K	53.2884
53.1884	DCB_se2_ag3_m_03 - words	can	53.6084
53.2884	DCB_se2_ag3_m_03 - phones	AE1	53.4884
53.4884	DCB_se2_ag3_m_03 - phones	N	53.6084
55.0646	DCB_se2_ag3_m_03 - phones	sil	55.1646
55.1646	DCB_se2_ag3_m_03 - phones	AE1	55.3346
55.1646	DCB_se2_ag3_m_03 - words	and	55.3846
55.3346	DCB_se2_ag3_m_03 - phones	N	55.3846
55.3846	DCB_se2_ag3_m_03 - phones	T	55.4646
55.3846	DCB_se2_ag3_m_03 - words	to	55.4946
55.4646	DCB_se2_ag3_m_03 - phones	AH0	55.4946
55.4946	DCB_se2_ag3_m_03 - phones	M	55.5946
55.4946	DCB_se2_ag3_m_03 - words	make	55.7946
55.5946	DCB_se2_ag3_m_03 - phones	EY1	55.7546
55.7546	DCB_se2_ag3_m_03 - phones	K	55.7946
55.7946	DCB_se2_ag3_m_03 - phones	IH1	55.8346
55.7946	DCB_se2_ag3_m_03 - words	it	55.9246
55.8346	DCB_se2_ag3_m_03 - phones	T	55.9246
57.2482	DCB_se2_ag3_m_03 - phones	sil	57.4782
57.4782	DCB_se2_ag3_m_03 - phones	AE1	57.5982
57.4782	DCB_se2_ag3_m_03 - words	and	57.8882
57.5982	DCB_se2_ag3_m_03 - phones	N	57.6982
57.6982	DCB_se2_ag3_m_03 - phones	D	57.8882
58.4083	DCB_se2_ag3_m_03 - phones	sil	58.4783
58.4783	DCB_se2_ag3_m_03 - phones	T	58.6283
58.4783	DCB_se2_ag3_m_03 - words	try	59.0783
58.6283	DCB_se2_ag3_m_03 - phones	R	58.7083
58.7083	DCB_se2_ag3_m_03 - phones	AY1	59.0783
59.4301	DCB_se2_ag3_m_03 - phones	sil	59.5201
59.5201	DCB_se2_ag3_m_03 - phones	Y	59.6101
59.5201	DCB_se2_ag3_m_03 - words	your	59.6701
59.6101	DCB_se2_ag3_m_03 - phones	UH1	59.6401
59.6401	DCB_se2_ag3_m_03 - phones	R	59.6701
59.6701	DCB_se2_ag3_m_03 - phones	B	59.8301
59.6701	DCB_se2_ag3_m_03 - words	best	60.1201
59.8301	DCB_se2_ag3_m_03 - phones	EH1	59.9901
59.9901	DCB_se2_ag3_m_03 - phones	S	60.0901
60.0901	DCB_se2_ag3_m_03 - phones	T	60.1201
60.1201	DCB_se2_ag3_m_03 - phones	T	60.1801
60.1201	DCB_se2_ag3_m_03 - words	to	60.2401
60.1801	DCB_se2_ag3_m_03 - phones	AH0	60.2401
60.2401	DCB_se2_ag3_m_03 - phones	B	60.3201
60.2401	DCB_se2_ag3_m_03 - words	be	60.4501
60.3201	DCB_se2_ag3_m_03 - phones	IY1	60.4501
60.4501	DCB_se2_ag3_m_03 - phones	G	60.5301
60.4501	DCB_se2_ag3_m_03 - words	great	60.7901
60.5301	DCB_se2_ag3_m_03 - phones	R	60.6301
60.6301	DCB_se2_ag3_m_03 - phones	EY1	60.7301
60.7301	DCB_se2_ag3_m_03 - phones	T	60.7901
62.2879	DCB_se2_ag3_m_03 - phones	sil	62.3979
62.3979	DCB_se2_ag3_m_03 - phones	DH	62.4679
62.3979	DCB_se2_ag3_m_03 - words	they	62.5179
62.4679	DCB_se2_ag3_m_03 - phones	EY1	62.5179
62.5179	DCB_se2_ag3_m_03 - phones	Y	62.5479
62.5179	DCB_se2_ag3_m_03 - words	used	62.6879
62.5479	DCB_se2_ag3_m_03 - phones	UW1	62.5879
62.5879	DCB_se2_ag3_m_03 - phones	Z	62.6579
62.6579	DCB_se2_ag3_m_03 - phones	D	62.6879
62.6879	DCB_se2_ag3_m_03 - phones	T	62.7279
62.6879	DCB_se2_ag3_m_03 - words	to	62.7879
62.7279	DCB_se2_ag3_m_03 - phones	AH0	62.7879
62.7879	DCB_se2_ag3_m_03 - phones	HH	62.8279
62.7879	DCB_se2_ag3_m_03 - words	have	63.0479
62.8279	DCB_se2_ag3_m_03 - phones	AE1	62.9579
62.9579	DCB_se2_ag3_m_03 - phones	V	63.0479
63.0479	DCB_se2_ag3_m_03 - phones	AH0	63.1179
63.0479	DCB_se2_ag3_m_03 - words	a	63.1179
63.1179	DCB_se2_ag3_m_03 - phones	L	63.1779
63.1179	DCB_se2_ag3_m_03 - words	little	63.3679
63.1779	DCB_se2_ag3_m_03 - phones	IH1	63.2079
63.2079	DCB_se2_ag3_m_03 - phones	T	63.2779
63.2779	DCB_se2_ag3_m_03 - phones	AH0	63.3079
63.3079	DCB_se2_ag3_m_03 - phones	L	63.3679
63.3679	DCB_se2_ag3_m_03 - phones	S	63.5279
63.3679	DCB_se2_ag3_m_03 - words	saying	63.9379
63.5279	DCB_se2_ag3_m_03 - phones	EY1	63.8279
63.8279	DCB_se2_ag3_m_03 - phones	IH0	63.8579
63.8579	DCB_se2_ag3_m_03 - phones	NG	63.9379
63.9379	DCB_se2_ag3_m_03 - phones	W	63.9679
63.9379	DCB_se2_ag3_m_03 - words	when	64.0279
63.9679	DCB_se2_ag3_m_03 - phones	EH1	63.9979
63.9979	DCB_se2_ag3_m_03 - phones	N	64.0279
64.0279	DCB_se2_ag3_m_03 - phones	W	64.1079
64.0279	DCB_se2_ag3_m_03 - words	we	64.2079
64.1079	DCB_se2_ag3_m_03 - phones	IY1	64.2079
64.2079	DCB_se2_ag3_m_03 - phones	W	64.3479
64.2079	DCB_se2_ag3_m_03 - words	was	64.6679
64.3479	DCB_se2_ag3_m_03 - phones	AH0	64.3979
64.3979	DCB_se2_ag3_m_03 - phones	Z	64.6679
64.6679	DCB_se2_ag3_m_03 - phones	sp	64.7579
64.7579	DCB_se2_ag3_m_03 - phones	Y	64.9179
64.7579	DCB_se2_ag3_m_03 - words	young	65.1479
64.9179	DCB_se2_ag3_m_03 - phones	AH1	65.0579
65.0579	DCB_se2_ag3_m_03 - phones	NG	65.1479
65.1479	DCB_se2_ag3_m_03 - phones	sp	65.6318
65.6318	DCB_se2_ag3_m_03 - phones	G	65.8518
65.6318	DCB_se2_ag3_m_03 - words	good	66.0818
65.8518	DCB_se2_ag3_m_03 - phones	IH0	66.0518
66.0518	DCB_se2_ag3_m_03 - phones	D	66.0818
66.0818	DCB_se2_ag3_m_03 - phones	B	66.2218
66.0818	DCB_se2_ag3_m_03 - words	better	66.4418
66.2218	DCB_se2_ag3_m_03 - phones	EH1	66.3218
66.3218	DCB_se2_ag3_m_03 - phones	T	66.3818
66.3818	DCB_se2_ag3_m_03 - phones	ER0	66.4418
66.4418	DCB_se2_ag3_m_03 - phones	B	66.5718
66.4418	DCB_se2_ag3_m_03 - words	best	67.0818
66.5718	DCB_se2_ag3_m_03 - phones	EH1	66.7518
66.7518	DCB_se2_ag3_m_03 - phones	S	67.0218
67.0218	DCB_se2_ag3_m_03 - phones	T	67.0818
67.0818	DCB_se2_ag3_m_03 - phones	N	67.2418
67.0818	DCB_se2_ag3_m_03 - words	never	67.4518
67.2418	DCB_se2_ag3_m_03 - phones	EH1	67.3218
67.3218	DCB_se2_ag3_m_03 - phones	V	67.4018
67.4018	DCB_se2_ag3_m_03 - phones	ER0	67.4518
67.4518	DCB_se2_ag3_m_03 - phones	L	67.5118
67.4518	DCB_se2_ag3_m_03 - words	let	67.6418
67.5118	DCB_se2_ag3_m_03 - phones	EH1	67.6118
67.6118	DCB_se2_ag3_m_03 - phones	T	67.6418
67.6418	DCB_se2_ag3_m_03 - phones	IH0	67.6718
67.6418	DCB_se2_ag3_m_03 - words	it	67.7518
67.6718	DCB_se2_ag3_m_03 - phones	T	67.7518
67.7518	DCB_se2_ag3_m_03 - phones	R	67.8118
67.7518	DCB_se2_ag3_m_03 - words	rest	68.3118
67.8118	DCB_se2_ag3_m_03 - phones	EH1	67.9718
67.9718	DCB_se2_ag3_m_03 - phones	S	68.2718
68.2718	DCB_se2_ag3_m_03 - phones	T	68.3118
68.3118	DCB_se2_ag3_m_03 - phones	AH0	68.4018
68.3118	DCB_se2_ag3_m_03 - words	until	68.6318
68.4018	DCB_se2_ag3_m_03 - phones	N	68.4518
68.4518	DCB_se2_ag3_m_03 - phones	T	68.5618
68.5618	DCB_se2_ag3_m_03 - phones	IH1	68.5918
68.5918	DCB_se2_ag3_m_03 - phones	L	68.6318
68.6318	DCB_se2_ag3_m_03 - phones	Y	68.7018
68.6318	DCB_se2_ag3_m_03 - words	your	68.8018
68.7018	DCB_se2_ag3_m_03 - phones	UH1	68.7318
68.7318	DCB_se2_ag3_m_03 - phones	R	68.8018
68.8018	DCB_se2_ag3_m_03 - phones	G	68.8718
68.8018	DCB_se2_ag3_m_03 - words	good	69.0818
68.8718	DCB_se2_ag3_m_03 - phones	UH1	69.0218
69.0218	DCB_se2_ag3_m_03 - phones	D	69.0818
69.0818	DCB_se2_ag3_m_03 - phones	G	69.1118
69.0818	DCB_se2_ag3_m_03 - words	get	69.2118
69.1118	DCB_se2_ag3_m_03 - phones	IH1	69.1718
69.1718	DCB_se2_ag3_m_03 - phones	T	69.2118
69.2118	DCB_se2_ag3_m_03 - phones	B	69.3318
69.2118	DCB_se2_ag3_m_03 - words	better	69.5118
69.3318	DCB_se2_ag3_m_03 - phones	EH1	69.4418
69.4418	DCB_se2_ag3_m_03 - phones	T	69.4818
69.4818	DCB_se2_ag3_m_03 - phones	ER0	69.5118
69.5118	DCB_se2_ag3_m_03 - phones	AE1	69.5518
69.5118	DCB_se2_ag3_m_03 - words	and	69.7218
69.5518	DCB_se2_ag3_m_03 - phones	N	69.7218
69.7218	DCB_se2_ag3_m_03 - phones	Y	69.7618
69.7218	DCB_se2_ag3_m_03 - words	your	69.8218
69.7618	DCB_se2_ag3_m_03 - phones	UH1	69.7918
69.7918	DCB_se2_ag3_m_03 - phones	R	69.8218
69.8218	DCB_se2_ag3_m_03 - phones	B	69.9318
69.8218	DCB_se2_ag3_m_03 - words	better	70.1218
69.9318	DCB_se2_ag3_m_03 - phones	EH1	70.0218
70.0218	DCB_se2_ag3_m_03 - phones	T	70.0618
70.0618	DCB_se2_ag3_m_03 - phones	ER0	70.1218
70.1218	DCB_se2_ag3_m_03 - phones	G	70.1918
70.1218	DCB_se2_ag3_m_03 - words	get	70.2718
70.1918	DCB_se2_ag3_m_03 - phones	IH1	70.2318
70.2318	DCB_se2_ag3_m_03 - phones	T	70.2718
70.2718	DCB_se2_ag3_m_03 - phones	B	70.3918
70.2718	DCB_se2_ag3_m_03 - words	best	70.7118
70.3918	DCB_se2_ag3_m_03 - phones	EH1	70.5518
70.5518	DCB_se2_ag3_m_03 - phones	S	70.6518
70.6518	DCB_se2_ag3_m_03 - phones	T	70.7118
71.1839	DCB_se2_ag3_m_03 - phones	sil	71.2539
71.2539	DCB_se2_ag3_m_03 - phones	D	71.2839
71.2539	DCB_se2_ag3_m_03 - words	don't	71.4139
71.2839	DCB_se2_ag3_m_03 - phones	OW1	71.3539
71.3539	DCB_se2_ag3_m_03 - phones	N	71.3839
71.3839	DCB_se2_ag3_m_03 - phones	T	71.4139
71.4139	DCB_se2_ag3_m_03 - phones	S	71.6039
71.4139	DCB_se2_ag3_m_03 - words	settle	71.8539
71.6039	DCB_se2_ag3_m_03 - phones	EH1	71.6839
71.6839	DCB_se2_ag3_m_03 - phones	T	71.7339
71.7339	DCB_se2_ag3_m_03 - phones	AH0	71.7839
71.7839	DCB_se2_ag3_m_03 - phones	L	71.8539
71.8539	DCB_se2_ag3_m_03 - phones	F	71.9739
71.8539	DCB_se2_ag3_m_03 - words	for	72.2939
71.9739	DCB_se2_ag3_m_03 - phones	AO1	72.2239
72.2239	DCB_se2_ag3_m_03 - phones	R	72.2939
73.3180	DCB_se2_ag3_m_03 - phones	HH	73.4580
73.3180	DCB_se2_ag3_m_03 - words	what	73.6880
73.4580	DCB_se2_ag3_m_03 - phones	W	73.5180
73.5180	DCB_se2_ag3_m_03 - phones	AH1	73.5680
73.5680	DCB_se2_ag3_m_03 - phones	T	73.6880
73.6880	DCB_se2_ag3_m_03 - phones	sp	74.0964
74.0964	DCB_se2_ag3_m_03 - phones	IH1	74.1764
74.0964	DCB_se2_ag3_m_03 - words	is	74.2864
74.1764	DCB_se2_ag3_m_03 - phones	Z	74.2864
74.2864	DCB_se2_ag3_m_03 - phones	G	74.4264
74.2864	DCB_se2_ag3_m_03 - words	given	74.8064
74.4264	DCB_se2_ag3_m_03 - phones	IH1	74.5464
74.5464	DCB_se2_ag3_m_03 - phones	V	74.6064
74.6064	DCB_se2_ag3_m_03 - phones	AH0	74.6864
74.6864	DCB_se2_ag3_m_03 - phones	N	74.8064
75.2179	DCB_se2_ag3_m_03 - phones	sil	75.2679
75.2679	DCB_se2_ag3_m_03 - phones	Y	75.3479
75.2679	DCB_se2_ag3_m_03 - words	you	75.4179
75.3479	DCB_se2_ag3_m_03 - phones	UW1	75.4179
75.4179	DCB_se2_ag3_m_03 - phones	N	75.4679
75.4179	DCB_se2_ag3_m_03 - words	know	75.6779
75.4679	DCB_se2_ag3_m_03 - phones	OW1	75.6779
75.6779	DCB_se2_ag3_m_03 - phones	sp	76.3882
76.3882	DCB_se2_ag3_m_03 - phones	T	76.4882
76.3882	DCB_se2_ag3_m_03 - words	take	76.6682
76.4882	DCB_se2_ag3_m_03 - phones	EY1	76.5882
76.5882	DCB_se2_ag3_m_03 - phones	K	76.6682
76.6682	DCB_se2_ag3_m_03 - phones	W	76.6982
76.6682	DCB_se2_ag3_m_03 - words	what	76.7782
76.6982	DCB_se2_ag3_m_03 - phones	AH1	76.7282
76.7282	DCB_se2_ag3_m_03 - phones	T	76.7782
76.7782	DCB_se2_ag3_m_03 - phones	Y	76.8782
76.7782	DCB_se2_ag3_m_03 - words	you	76.9082
76.8782	DCB_se2_ag3_m_03 - phones	UW1	76.9082
76.9082	DCB_se2_ag3_m_03 - phones	W	77.0182
76.9082	DCB_se2_ag3_m_03 - words	want	77.2082
77.0182	DCB_se2_ag3_m_03 - phones	AO1	77.0982
77.0982	DCB_se2_ag3_m_03 - phones	N	77.1582
77.1582	DCB_se2_ag3_m_03 - phones	T	77.2082
78.9431	DCB_se2_ag3_m_03 - phones	sil	78.9831
78.9831	DCB_se2_ag3_m_03 - phones	AE1	79.0431
78.9831	DCB_se2_ag3_m_03 - words	and	79.1331
79.0431	DCB_se2_ag3_m_03 - phones	N	79.1331
79.1331	DCB_se2_ag3_m_03 - words	i	79.1931
79.1331	DCB_se2_ag3_m_03 - phones	AY1	79.1931
79.1931	DCB_se2_ag3_m_03 - phones	M	79.3031
79.1931	DCB_se2_ag3_m_03 - words	mean	79.5031
79.3031	DCB_se2_ag3_m_03 - phones	IY1	79.4631
79.4631	DCB_se2_ag3_m_03 - phones	N	79.5031
79.5031	DCB_se2_ag3_m_03 - phones	DH	79.5531
79.5031	DCB_se2_ag3_m_03 - words	that	79.7431
79.5531	DCB_se2_ag3_m_03 - phones	AE1	79.6931
79.6931	DCB_se2_ag3_m_03 - phones	T	79.7431
79.7431	DCB_se2_ag3_m_03 - phones	sp	79.7731
79.7731	DCB_se2_ag3_m_03 - phones	IH1	80.0531
79.7731	DCB_se2_ag3_m_03 - words	in	80.2831
80.0531	DCB_se2_ag3_m_03 - phones	N	80.2831
80.2831	DCB_se2_ag3_m_03 - phones	sp	80.5131
80.6797	DCB_se2_ag3_m_03 - phones	DH	80.7597
80.6797	DCB_se2_ag3_m_03 - words	the	80.7997
80.7597	DCB_se2_ag3_m_03 - phones	AH0	80.7997
80.7997	DCB_se2_ag3_m_03 - phones	M	80.8897
80.7997	DCB_se2_ag3_m_03 - words	most	81.0797
80.8897	DCB_se2_ag3_m_03 - phones	OW1	80.9897
80.9897	DCB_se2_ag3_m_03 - phones	S	81.0497
81.0497	DCB_se2_ag3_m_03 - phones	T	81.0797
81.0797	DCB_se2_ag3_m_03 - phones	R	81.1097
81.0797	DCB_se2_ag3_m_03 - words	respectful	81.5897
81.1097	DCB_se2_ag3_m_03 - phones	IH0	81.1397
81.1397	DCB_se2_ag3_m_03 - phones	S	81.2197
81.2197	DCB_se2_ag3_m_03 - phones	P	81.2897
81.2897	DCB_se2_ag3_m_03 - phones	EH1	81.3697
81.3697	DCB_se2_ag3_m_03 - phones	K	81.3997
81.3997	DCB_se2_ag3_m_03 - phones	T	81.4297
81.4297	DCB_se2_ag3_m_03 - phones	F	81.5197
81.5197	DCB_se2_ag3_m_03 - phones	AH0	81.5497
81.5497	DCB_se2_ag3_m_03 - phones	L	81.5897
81.5897	DCB_se2_ag3_m_03 - phones	W	81.6997
81.5897	DCB_se2_ag3_m_03 - words	way	81.8897
81.6997	DCB_se2_ag3_m_03 - phones	EY1	81.8897
82.4518	DCB_se2_ag3_m_03 - phones	Y	82.5618
82.4518	DCB_se2_ag3_m_03 - words	you	82.6118
82.5618	DCB_se2_ag3_m_03 - phones	UW1	82.6118
82.6118	DCB_se2_ag3_m_03 - phones	N	82.6618
82.6118	DCB_se2_ag3_m_03 - words	know	82.8618
82.6618	DCB_se2_ag3_m_03 - phones	OW1	82.8618
82.8618	DCB_se2_ag3_m_03 - phones	sp	82.9018
82.9018	DCB_se2_ag3_m_03 - phones	B	82.9818
82.9018	DCB_se2_ag3_m_03 - words	but	83.2118
82.9818	DCB_se2_ag3_m_03 - phones	AH1	83.0618
83.0618	DCB_se2_ag3_m_03 - phones	T	83.2118
83.2118	DCB_se2_ag3_m_03 - phones	sp	83.4291
83.4291	DCB_se2_ag3_m_03 - phones	D	83.5691
83.4291	DCB_se2_ag3_m_03 - words	don't	83.6291
83.5691	DCB_se2_ag3_m_03 - phones	OW1	83.5991
83.5991	DCB_se2_ag3_m_03 - phones	N	83.6291
83.6291	DCB_se2_ag3_m_03 - phones	L	83.6691
83.6291	DCB_se2_ag3_m_03 - words	let	83.7691
83.6691	DCB_se2_ag3_m_03 - phones	EH1	83.7391
83.7391	DCB_se2_ag3_m_03 - phones	T	83.7691
83.7691	DCB_se2_ag3_m_03 - phones	N	83.7991
83.7691	DCB_se2_ag3_m_03 - words	nobody	84.1691
83.7991	DCB_se2_ag3_m_03 - phones	OW1	83.8391
83.8391	DCB_se2_ag3_m_03 - phones	B	83.9391
83.9391	DCB_se2_ag3_m_03 - phones	AA2	84.0891
84.0891	DCB_se2_ag3_m_03 - phones	D	84.1391
84.1391	DCB_se2_ag3_m_03 - phones	IY2	84.1691
84.1691	DCB_se2_ag3_m_03 - phones	G	84.2491
84.1691	DCB_se2_ag3_m_03 - words	give	84.4091
84.2491	DCB_se2_ag3_m_03 - phones	IH1	84.3691
84.3691	DCB_se2_ag3_m_03 - phones	V	84.4091
84.4091	DCB_se2_ag3_m_03 - phones	Y	84.5591
84.4091	DCB_se2_ag3_m_03 - words	you	84.7291
84.5591	DCB_se2_ag3_m_03 - phones	UW1	84.7291
84.7291	DCB_se2_ag3_m_03 - phones	sp	84.7991
85.6396	DCB_se2_ag3_m_03 - phones	Y	85.8396
85.6396	DCB_se2_ag3_m_03 - words	you	85.8896
85.8396	DCB_se2_ag3_m_03 - phones	UW1	85.8896
85.8896	DCB_se2_ag3_m_03 - phones	N	85.9496
85.8896	DCB_se2_ag3_m_03 - words	know	86.2296
85.9496	DCB_se2_ag3_m_03 - phones	OW1	86.2296
86.2296	DCB_se2_ag3_m_03 - phones	sp	86.7154
86.7154	DCB_se2_ag3_m_03 - words	a	86.7654
86.7154	DCB_se2_ag3_m_03 - phones	AH0	86.7654
86.7654	DCB_se2_ag3_m_03 - phones	B	86.8554
86.7654	DCB_se2_ag3_m_03 - words	bag	87.1154
86.8554	DCB_se2_ag3_m_03 - phones	AE1	86.9854
86.9854	DCB_se2_ag3_m_03 - phones	G	87.1154
87.1154	DCB_se2_ag3_m_03 - phones	AH1	87.1454
87.1154	DCB_se2_ag3_m_03 - words	of	87.1754
87.1454	DCB_se2_ag3_m_03 - phones	V	87.1754
87.1754	DCB_se2_ag3_m_03 - phones	AO1	87.3954
87.1754	DCB_se2_ag3_m_03 - words	oranges	87.7354
87.3954	DCB_se2_ag3_m_03 - phones	R	87.4254
87.4254	DCB_se2_ag3_m_03 - phones	IH0	87.4554
87.4554	DCB_se2_ag3_m_03 - phones	N	87.4854
87.4854	DCB_se2_ag3_m_03 - phones	JH	87.5554
87.5554	DCB_se2_ag3_m_03 - phones	IH0	87.6154
87.6154	DCB_se2_ag3_m_03 - phones	Z	87.7354
87.7354	DCB_se2_ag3_m_03 - phones	W	87.7854
87.7354	DCB_se2_ag3_m_03 - words	when	87.8754
87.7854	DCB_se2_ag3_m_03 - phones	IH1	87.8254
87.8254	DCB_se2_ag3_m_03 - phones	N	87.8754
87.8754	DCB_se2_ag3_m_03 - phones	Y	87.9154
87.8754	DCB_se2_ag3_m_03 - words	you	87.9754
87.9154	DCB_se2_ag3_m_03 - phones	UW1	87.9754
87.9754	DCB_se2_ag3_m_03 - phones	W	88.0254
87.9754	DCB_se2_ag3_m_03 - words	want	88.2754
88.0254	DCB_se2_ag3_m_03 - phones	AO1	88.2054
88.2054	DCB_se2_ag3_m_03 - phones	N	88.2454
88.2454	DCB_se2_ag3_m_03 - phones	T	88.2754
88.2754	DCB_se2_ag3_m_03 - phones	sp	88.6448
88.6448	DCB_se2_ag3_m_03 - phones	AE1	88.8248
88.6448	DCB_se2_ag3_m_03 - words	apples	89.2848
88.8248	DCB_se2_ag3_m_03 - phones	P	88.9048
88.9048	DCB_se2_ag3_m_03 - phones	AH0	88.9548
88.9548	DCB_se2_ag3_m_03 - phones	L	89.0748
89.0748	DCB_se2_ag3_m_03 - phones	Z	89.2848
89.2848	DCB_se2_ag3_m_03 - phones	sp	89.3948
89.3948	DCB_se2_ag3_m_03 - phones	Y	89.4848
89.3948	DCB_se2_ag3_m_03 - words	you	89.5348
89.4848	DCB_se2_ag3_m_03 - phones	UW1	89.5348
89.5348	DCB_se2_ag3_m_03 - phones	N	89.6148
89.5348	DCB_se2_ag3_m_03 - words	know	89.8448
89.6148	DCB_se2_ag3_m_03 - phones	OW1	89.8448
89.8448	DCB_se2_ag3_m_03 - phones	sp	90.1762
90.1762	DCB_se2_ag3_m_03 - phones	F	90.3662
90.1762	DCB_se2_ag3_m_03 - words	fight	90.4962
90.3662	DCB_se2_ag3_m_03 - phones	AY1	90.4462
90.4462	DCB_se2_ag3_m_03 - phones	T	90.4962
90.4962	DCB_se2_ag3_m_03 - phones	F	90.5762
90.4962	DCB_se2_ag3_m_03 - words	for	90.6062
90.5762	DCB_se2_ag3_m_03 - phones	ER0	90.6062
90.6062	DCB_se2_ag3_m_03 - phones	W	90.6962
90.6062	DCB_se2_ag3_m_03 - words	what	90.7762
90.6962	DCB_se2_ag3_m_03 - phones	AH1	90.7362
90.7362	DCB_se2_ag3_m_03 - phones	T	90.7762
90.7762	DCB_se2_ag3_m_03 - phones	Y	90.8362
90.7762	DCB_se2_ag3_m_03 - words	you	90.8662
90.8362	DCB_se2_ag3_m_03 - phones	UW1	90.8662
90.8662	DCB_se2_ag3_m_03 - phones	B	90.9362
90.8662	DCB_se2_ag3_m_03 - words	believe	91.3562
90.9362	DCB_se2_ag3_m_03 - phones	IH0	90.9762
90.9762	DCB_se2_ag3_m_03 - phones	L	91.0762
91.0762	DCB_se2_ag3_m_03 - phones	IY1	91.2762
91.2762	DCB_se2_ag3_m_03 - phones	V	91.3562
91.3562	DCB_se2_ag3_m_03 - phones	IH1	91.5062
91.3562	DCB_se2_ag3_m_03 - words	in	91.6062
91.5062	DCB_se2_ag3_m_03 - phones	N	91.6062
92.2403	DCB_se2_ag3_m_03 - phones	sil	92.2703
92.2703	DCB_se2_ag3_m_03 - phones	AE1	92.3503
92.2703	DCB_se2_ag3_m_03 - words	and	92.4203
92.3503	DCB_se2_ag3_m_03 - phones	N	92.4203
92.4203	DCB_se2_ag3_m_03 - phones	N	92.4903
92.4203	DCB_se2_ag3_m_03 - words	know	92.6003
92.4903	DCB_se2_ag3_m_03 - phones	OW1	92.6003
92.6003	DCB_se2_ag3_m_03 - phones	DH	92.6503
92.6003	DCB_se2_ag3_m_03 - words	that	92.7703
92.6503	DCB_se2_ag3_m_03 - phones	AH0	92.7003
92.7003	DCB_se2_ag3_m_03 - phones	T	92.7703
92.7703	DCB_se2_ag3_m_03 - phones	Y	92.9103
92.7703	DCB_se2_ag3_m_03 - words	you	93.3003
92.9103	DCB_se2_ag3_m_03 - phones	UW1	93.3003
93.3003	DCB_se2_ag3_m_03 - phones	sp	93.4503
93.4503	DCB_se2_ag3_m_03 - phones	K	93.5903
93.4503	DCB_se2_ag3_m_03 - words	can	94.0803
93.5903	DCB_se2_ag3_m_03 - phones	AE1	93.9403
93.9403	DCB_se2_ag3_m_03 - phones	N	94.0803
94.0803	DCB_se2_ag3_m_03 - phones	sp	94.6744
94.6744	DCB_se2_ag3_m_03 - phones	D	94.8244
94.6744	DCB_se2_ag3_m_03 - words	do	94.9344
94.8244	DCB_se2_ag3_m_03 - phones	UW1	94.9344
94.9344	DCB_se2_ag3_m_03 - phones	B	95.0344
94.9344	DCB_se2_ag3_m_03 - words	better	95.2744
95.0344	DCB_se2_ag3_m_03 - phones	EH1	95.1644
95.1644	DCB_se2_ag3_m_03 - phones	T	95.2044
95.2044	DCB_se2_ag3_m_03 - phones	ER0	95.2744
95.2744	DCB_se2_ag3_m_03 - phones	sp	96.1649
96.1649	DCB_se2_ag3_m_03 - phones	DH	96.2949
96.1649	DCB_se2_ag3_m_03 - words	than	96.6749
96.2949	DCB_se2_ag3_m_03 - phones	AE1	96.4349
96.4349	DCB_se2_ag3_m_03 - phones	N	96.6749
96.6749	DCB_se2_ag3_m_03 - phones	sp	97.0051
97.0051	DCB_se2_ag3_m_03 - phones	HH	97.0751
97.0051	DCB_se2_ag3_m_03 - words	what	97.2651
97.0751	DCB_se2_ag3_m_03 - phones	W	97.1251
97.1251	DCB_se2_ag3_m_03 - phones	AH1	97.1651
97.1651	DCB_se2_ag3_m_03 - phones	T	97.2651
97.2651	DCB_se2_ag3_m_03 - phones	sp	97.7455
97.7455	DCB_se2_ag3_m_03 - phones	DH	97.8855
97.7455	DCB_se2_ag3_m_03 - words	they	97.9955
97.8855	DCB_se2_ag3_m_03 - phones	EY1	97.9955
97.9955	DCB_se2_ag3_m_03 - phones	IH0	98.0355
97.9955	DCB_se2_ag3_m_03 - words	expect	98.4155
98.0355	DCB_se2_ag3_m_03 - phones	K	98.1055
98.1055	DCB_se2_ag3_m_03 - phones	S	98.1755
98.1755	DCB_se2_ag3_m_03 - phones	P	98.2555
98.2555	DCB_se2_ag3_m_03 - phones	EH1	98.3355
98.3355	DCB_se2_ag3_m_03 - phones	K	98.3755
98.3755	DCB_se2_ag3_m_03 - phones	T	98.4155
98.4155	DCB_se2_ag3_m_03 - phones	Y	98.5155
98.4155	DCB_se2_ag3_m_03 - words	you	98.5755
98.5155	DCB_se2_ag3_m_03 - phones	UW1	98.5755
98.5755	DCB_se2_ag3_m_03 - phones	T	98.6955
98.5755	DCB_se2_ag3_m_03 - words	to	98.8155
98.6955	DCB_se2_ag3_m_03 - phones	UW1	98.8155
98.8155	DCB_se2_ag3_m_03 - phones	sp	98.8855
99.4902	DCB_se2_ag3_m_03 - phones	Y	99.6002
99.4902	DCB_se2_ag3_m_03 - words	you	99.6602
99.6002	DCB_se2_ag3_m_03 - phones	UW1	99.6602
99.6602	DCB_se2_ag3_m_03 - phones	N	99.7102
99.6602	DCB_se2_ag3_m_03 - words	know	99.9102
99.7102	DCB_se2_ag3_m_03 - phones	OW1	99.9102
99.9102	DCB_se2_ag3_m_03 - phones	sp	100.4098
100.4098	DCB_se2_ag3_m_03 - phones	HH	100.4898
100.4098	DCB_se2_ag3_m_03 - words	have	100.5998
100.4898	DCB_se2_ag3_m_03 - phones	AE1	100.5598
100.5598	DCB_se2_ag3_m_03 - phones	V	100.5998
100.5998	DCB_se2_ag3_m_03 - phones	R	100.6298
100.5998	DCB_se2_ag3_m_03 - words	respect	100.9498
100.6298	DCB_se2_ag3_m_03 - phones	IY0	100.6698
100.6698	DCB_se2_ag3_m_03 - phones	S	100.7298
100.7298	DCB_se2_ag3_m_03 - phones	P	100.8098
100.8098	DCB_se2_ag3_m_03 - phones	EH1	100.8898
100.8898	DCB_se2_ag3_m_03 - phones	K	100.9198
100.9198	DCB_se2_ag3_m_03 - phones	T	100.9498
100.9498	DCB_se2_ag3_m_03 - phones	F	101.0098
100.9498	DCB_se2_ag3_m_03 - words	for	101.0698
101.0098	DCB_se2_ag3_m_03 - phones	ER0	101.0698
101.0698	DCB_se2_ag3_m_03 - phones	Y	101.1198
101.0698	DCB_se2_ag3_m_03 - words	yourself	101.5298
101.1198	DCB_se2_ag3_m_03 - phones	ER0	101.1998
101.1998	DCB_se2_ag3_m_03 - phones	S	101.2898
101.2898	DCB_se2_ag3_m_03 - phones	EH1	101.3698
101.3698	DCB_se2_ag3_m_03 - phones	L	101.4998
101.4998	DCB_se2_ag3_m_03 - phones	F	101.5298
101.5298	DCB_se2_ag3_m_03 - phones	HH	101.5898
101.5298	DCB_se2_ag3_m_03 - words	have	101.7098
101.5898	DCB_se2_ag3_m_03 - phones	AE1	101.6798
101.6798	DCB_se2_ag3_m_03 - phones	V	101.7098
101.7098	DCB_se2_ag3_m_03 - phones	R	101.7398
101.7098	DCB_se2_ag3_m_03 - words	respect	102.0198
101.7398	DCB_se2_ag3_m_03 - phones	IH0	101.7698
101.7698	DCB_se2_ag3_m_03 - phones	S	101.8398
101.8398	DCB_se2_ag3_m_03 - phones	P	101.9098
101.9098	DCB_se2_ag3_m_03 - phones	EH1	101.9598
101.9598	DCB_se2_ag3_m_03 - phones	K	101.9898
101.9898	DCB_se2_ag3_m_03 - phones	T	102.0198
102.0198	DCB_se2_ag3_m_03 - phones	F	102.0798
102.0198	DCB_se2_ag3_m_03 - words	for	102.1098
102.0798	DCB_se2_ag3_m_03 - phones	ER0	102.1098
102.1098	DCB_se2_ag3_m_03 - phones	AH1	102.2698
102.1098	DCB_se2_ag3_m_03 - words	others	102.5898
102.2698	DCB_se2_ag3_m_03 - phones	DH	102.3698
102.3698	DCB_se2_ag3_m_03 - phones	ER0	102.4198
102.4198	DCB_se2_ag3_m_03 - phones	Z	102.5898
103.8291	DCB_se2_ag3_m_03 - phones	sil	103.9891
103.9891	DCB_se2_ag3_m_03 - phones	AE1	104.0491
103.9891	DCB_se2_ag3_m_03 - words	and	104.2491
104.0491	DCB_se2_ag3_m_03 - phones	N	104.2491
104.2491	DCB_se2_ag3_m_03 - phones	Y	104.3191
104.2491	DCB_se2_ag3_m_03 - words	you	104.3991
104.3191	DCB_se2_ag3_m_03 - phones	UW1	104.3991
104.3991	DCB_se2_ag3_m_03 - phones	spn	104.4291
104.3991	DCB_se2_ag3_m_03 - words	<unk>	104.4291
104.4291	DCB_se2_ag3_m_03 - phones	G	104.4891
104.4291	DCB_se2_ag3_m_03 - words	get	104.5791
104.4891	DCB_se2_ag3_m_03 - phones	EH1	104.5291
104.5291	DCB_se2_ag3_m_03 - phones	T	104.5791
104.5791	DCB_se2_ag3_m_03 - words	a	104.6691
104.5791	DCB_se2_ag3_m_03 - phones	AH0	104.6691
104.6691	DCB_se2_ag3_m_03 - phones	L	104.7191
104.6691	DCB_se2_ag3_m_03 - words	long	104.9291
104.7191	DCB_se2_ag3_m_03 - phones	AO1	104.8991
104.8991	DCB_se2_ag3_m_03 - phones	NG	104.9291
104.9291	DCB_se2_ag3_m_03 - phones	W	105.0191
104.9291	DCB_se2_ag3_m_03 - words	way	105.1691
105.0191	DCB_se2_ag3_m_03 - phones	EY1	105.1691
106.0270	DCB_se2_ag3_m_03 - phones	Y	106.2170
106.0270	DCB_se2_ag3_m_03 - words	yeah	106.3070
106.2170	DCB_se2_ag3_m_03 - phones	AE1	106.3070
106.3070	DCB_se2_ag3_m_03 - phones	Y	106.3370
106.3070	DCB_se2_ag3_m_03 - words	you	106.4470
106.3370	DCB_se2_ag3_m_03 - phones	UW1	106.4470
106.4470	DCB_se2_ag3_m_03 - words	<unk>	106.4770
106.4470	DCB_se2_ag3_m_03 - phones	spn	106.4770
106.4770	DCB_se2_ag3_m_03 - phones	G	106.5270
106.4770	DCB_se2_ag3_m_03 - words	go	106.6770
106.5270	DCB_se2_ag3_m_03 - phones	OW1	106.6770
106.6770	DCB_se2_ag3_m_03 - phones	AH0	106.7370
106.6770	DCB_se2_ag3_m_03 - words	a	106.7370
106.7370	DCB_se2_ag3_m_03 - phones	L	106.7970
106.7370	DCB_se2_ag3_m_03 - words	long	106.9770
106.7970	DCB_se2_ag3_m_03 - phones	AO1	106.9470
106.9470	DCB_se2_ag3_m_03 - phones	NG	106.9770
106.9770	DCB_se2_ag3_m_03 - phones	W	107.0770
106.9770	DCB_se2_ag3_m_03 - words	way	107.2870
107.0770	DCB_se2_ag3_m_03 - phones	EY1	107.2870
107.8311	DCB_se2_ag3_m_03 - phones	sil	107.8811
107.8811	DCB_se2_ag3_m_03 - phones	AW1	108.0611
107.8811	DCB_se2_ag3_m_03 - words	out	108.1011
108.0611	DCB_se2_ag3_m_03 - phones	T	108.1011
108.1011	DCB_se2_ag3_m_03 - phones	HH	108.1311
108.1011	DCB_se2_ag3_m_03 - words	here	108.3411
108.1311	DCB_se2_ag3_m_03 - phones	IY1	108.3011
108.3011	DCB_se2_ag3_m_03 - phones	R	108.3411
108.3411	DCB_se2_ag3_m_03 - phones	sp	109.3893
109.3893	DCB_se2_ag3_m_03 - phones	Y	109.4193
109.3893	DCB_se2_ag3_m_03 - words	you	109.4493
109.4193	DCB_se2_ag3_m_03 - phones	UW1	109.4493
109.4493	DCB_se2_ag3_m_03 - phones	N	109.5093
109.4493	DCB_se2_ag3_m_03 - words	know	109.5893
109.5093	DCB_se2_ag3_m_03 - phones	OW1	109.5893
109.5893	DCB_se2_ag3_m_03 - phones	sp	109.6193
109.6193	DCB_se2_ag3_m_03 - phones	W	109.6493
109.6193	DCB_se2_ag3_m_03 - words	what	109.7093
109.6493	DCB_se2_ag3_m_03 - phones	AH1	109.6793
109.6793	DCB_se2_ag3_m_03 - phones	T	109.7093
109.7093	DCB_se2_ag3_m_03 - phones	AY1	109.7393
109.7093	DCB_se2_ag3_m_03 - words	i	109.7393
109.7393	DCB_se2_ag3_m_03 - phones	M	109.8693
109.7393	DCB_se2_ag3_m_03 - words	mean	110.2293
109.8693	DCB_se2_ag3_m_03 - phones	IY1	110.0693
110.0693	DCB_se2_ag3_m_03 - phones	N	110.2293
111.1839	DCB_se2_ag3_m_03 - phones	sil	111.3139
111.3139	DCB_se2_ag3_m_03 - phones	IH1	111.3839
111.3139	DCB_se2_ag3_m_03 - words	it	111.4339
111.3839	DCB_se2_ag3_m_03 - phones	T	111.4339
111.4339	DCB_se2_ag3_m_03 - words	s	111.4639
111.4339	DCB_se2_ag3_m_03 - phones	S	111.4639
111.4639	DCB_se2_ag3_m_03 - phones	HH	111.5539
111.4639	DCB_se2_ag3_m_03 - words	hard	111.9039
111.5539	DCB_se2_ag3_m_03 - phones	AA1	111.7739
111.7739	DCB_se2_ag3_m_03 - phones	R	111.8639
111.8639	DCB_se2_ag3_m_03 - phones	D	111.9039
111.9039	DCB_se2_ag3_m_03 - phones	T	112.0239
111.9039	DCB_se2_ag3_m_03 - words	to	112.2739
112.0239	DCB_se2_ag3_m_03 - phones	AH0	112.2739
112.2739	DCB_se2_ag3_m_03 - phones	sp	112.3939
112.3939	DCB_se2_ag3_m_03 - phones	S	112.5739
112.3939	DCB_se2_ag3_m_03 - words	survive	113.2239
112.5739	DCB_se2_ag3_m_03 - phones	ER0	112.6039
112.6039	DCB_se2_ag3_m_03 - phones	V	112.7039
112.7039	DCB_se2_ag3_m_03 - phones	AY1	113.0339
113.0339	DCB_se2_ag3_m_03 - phones	V	113.2239
114.6659	DCB_se2_ag3_m_03 - phones	sil	114.7759
114.7759	DCB_se2_ag3_m_03 - phones	AW1	114.9459
114.7759	DCB_se2_ag3_m_03 - words	out	115.0559
114.9459	DCB_se2_ag3_m_03 - phones	T	115.0559
115.0559	DCB_se2_ag3_m_03 - phones	sp	115.2481
115.2481	DCB_se2_ag3_m_03 - phones	HH	115.3781
115.2481	DCB_se2_ag3_m_03 - words	here	115.6881
115.3781	DCB_se2_ag3_m_03 - phones	IY1	115.6281
115.6281	DCB_se2_ag3_m_03 - phones	R	115.6881
115.6881	DCB_se2_ag3_m_03 - phones	sp	115.7181
115.7181	DCB_se2_ag3_m_03 - phones	W	115.8881
115.7181	DCB_se2_ag3_m_03 - words	with	115.9581
115.8881	DCB_se2_ag3_m_03 - phones	IH0	115.9281
115.9281	DCB_se2_ag3_m_03 - phones	DH	115.9581
115.9581	DCB_se2_ag3_m_03 - phones	N	116.0181
115.9581	DCB_se2_ag3_m_03 - words	nobody	116.4181
116.0181	DCB_se2_ag3_m_03 - phones	OW1	116.0781
116.0781	DCB_se2_ag3_m_03 - phones	B	116.1381
116.1381	DCB_se2_ag3_m_03 - phones	AA2	116.2881
116.2881	DCB_se2_ag3_m_03 - phones	D	116.3381
116.3381	DCB_se2_ag3_m_03 - phones	IY2	116.4181
116.4181	DCB_se2_ag3_m_03 - phones	sp	116.4681
116.4681	DCB_se2_ag3_m_03 - phones	N	116.5781
116.4681	DCB_se2_ag3_m_03 - words	number	116.7481
116.5781	DCB_se2_ag3_m_03 - phones	AH1	116.6281
116.6281	DCB_se2_ag3_m_03 - phones	M	116.6581
116.6581	DCB_se2_ag3_m_03 - phones	B	116.6881
116.6881	DCB_se2_ag3_m_03 - phones	ER0	116.7481
116.7481	DCB_se2_ag3_m_03 - phones	W	116.8481
116.7481	DCB_se2_ag3_m_03 - words	one	116.9781
116.8481	DCB_se2_ag3_m_03 - phones	AH1	116.9381
116.9381	DCB_se2_ag3_m_03 - phones	N	116.9781
116.9781	DCB_se2_ag3_m_03 - phones	sp	118.2064
118.2064	DCB_se2_ag3_m_03 - phones	AE1	118.2964
118.2064	DCB_se2_ag3_m_03 - words	and	118.3664
118.2964	DCB_se2_ag3_m_03 - phones	N	118.3664
118.3664	DCB_se2_ag3_m_03 - phones	AH1	118.5464
118.3664	DCB_se2_ag3_m_03 - words	um	118.9764
118.5464	DCB_se2_ag3_m_03 - phones	M	118.9764
120.3132	DCB_se2_ag3_m_03 - phones	IH1	120.4132
120.3132	DCB_se2_ag3_m_03 - words	it	120.4432
120.4132	DCB_se2_ag3_m_03 - phones	T	120.4432
120.4432	DCB_se2_ag3_m_03 - words	s	120.4832
120.4432	DCB_se2_ag3_m_03 - phones	Z	120.4832
120.4832	DCB_se2_ag3_m_03 - phones	S	120.5432
120.4832	DCB_se2_ag3_m_03 - words	so	120.6632
120.5432	DCB_se2_ag3_m_03 - phones	OW1	120.6632
120.6632	DCB_se2_ag3_m_03 - phones	HH	120.6932
120.6632	DCB_se2_ag3_m_03 - words	hard	120.9232
120.6932	DCB_se2_ag3_m_03 - phones	AA1	120.8232
120.8232	DCB_se2_ag3_m_03 - phones	R	120.8832
120.8832	DCB_se2_ag3_m_03 - phones	D	120.9232
120.9232	DCB_se2_ag3_m_03 - phones	T	120.9632
120.9232	DCB_se2_ag3_m_03 - words	to	120.9932
120.9632	DCB_se2_ag3_m_03 - phones	AH0	120.9932
120.9932	DCB_se2_ag3_m_03 - phones	L	121.0532
120.9932	DCB_se2_ag3_m_03 - words	live	121.3532
121.0532	DCB_se2_ag3_m_03 - phones	IH1	121.2932
121.2932	DCB_se2_ag3_m_03 - phones	V	121.3532
121.3532	DCB_se2_ag3_m_03 - phones	sp	121.6153
121.6153	DCB_se2_ag3_m_03 - phones	B	121.6753
121.6153	DCB_se2_ag3_m_03 - words	but	121.7453
121.6753	DCB_se2_ag3_m_03 - phones	AH1	121.7053
121.7053	DCB_se2_ag3_m_03 - phones	T	121.7453
121.7453	DCB_se2_ag3_m_03 - phones	S	121.8353
121.7453	DCB_se2_ag3_m_03 - words	so	121.9353
121.8353	DCB_se2_ag3_m_03 - phones	OW1	121.9353
121.9353	DCB_se2_ag3_m_03 - phones	IY1	122.0853
121.9353	DCB_se2_ag3_m_03 - words	easy	122.1953
122.0853	DCB_se2_ag3_m_03 - phones	Z	122.1653
122.1653	DCB_se2_ag3_m_03 - phones	IY0	122.1953
122.1953	DCB_se2_ag3_m_03 - phones	T	122.2653
122.1953	DCB_se2_ag3_m_03 - words	to	122.2953
122.2653	DCB_se2_ag3_m_03 - phones	IH0	122.2953
122.2953	DCB_se2_ag3_m_03 - phones	D	122.4153
122.2953	DCB_se2_ag3_m_03 - words	die	122.6653
122.4153	DCB_se2_ag3_m_03 - phones	AY1	122.6653
123.6029	DCB_se2_ag3_m_03 - phones	sil	123.7329
123.7329	DCB_se2_ag3_m_03 - phones	AE1	123.7929
123.7329	DCB_se2_ag3_m_03 - words	and	123.8329
123.7929	DCB_se2_ag3_m_03 - phones	N	123.8329
123.8329	DCB_se2_ag3_m_03 - phones	AH0	123.8929
123.8329	DCB_se2_ag3_m_03 - words	a	123.8929
123.8929	DCB_se2_ag3_m_03 - phones	L	123.9729
123.8929	DCB_se2_ag3_m_03 - words	lot	124.0829
123.9729	DCB_se2_ag3_m_03 - phones	AA1	124.0529
124.0529	DCB_se2_ag3_m_03 - phones	T	124.0829
124.0829	DCB_se2_ag3_m_03 - phones	AH0	124.1129
124.0829	DCB_se2_ag3_m_03 - words	of	124.1529
124.1129	DCB_se2_ag3_m_03 - phones	V	124.1529
124.1529	DCB_se2_ag3_m_03 - phones	P	124.2229
124.1529	DCB_se2_ag3_m_03 - words	people	124.4529
124.2229	DCB_se2_ag3_m_03 - phones	IY1	124.3029
124.3029	DCB_se2_ag3_m_03 - phones	P	124.3629
124.3629	DCB_se2_ag3_m_03 - phones	AH0	124.3929
124.3929	DCB_se2_ag3_m_03 - phones	L	124.4529
124.4529	DCB_se2_ag3_m_03 - phones	AW1	124.5629
124.4529	DCB_se2_ag3_m_03 - words	out	124.6129
124.5629	DCB_se2_ag3_m_03 - phones	T	124.6129
124.6129	DCB_se2_ag3_m_03 - phones	HH	124.7129
124.6129	DCB_se2_ag3_m_03 - words	here	124.8829
124.7129	DCB_se2_ag3_m_03 - phones	IY1	124.8529
124.8529	DCB_se2_ag3_m_03 - phones	R	124.8829
124.8829	DCB_se2_ag3_m_03 - phones	HH	124.9129
124.8829	DCB_se2_ag3_m_03 - words	have	125.0229
124.9129	DCB_se2_ag3_m_03 - phones	AE1	124.9629
124.9629	DCB_se2_ag3_m_03 - phones	V	125.0229
125.0229	DCB_se2_ag3_m_03 - phones	sp	125.1029
125.5666	DCB_se2_ag3_m_03 - phones	P	125.6966
125.5666	DCB_se2_ag3_m_03 - words	points	125.8666
125.6966	DCB_se2_ag3_m_03 - phones	OY1	125.7766
125.7766	DCB_se2_ag3_m_03 - phones	N	125.8066
125.8066	DCB_se2_ag3_m_03 - phones	T	125.8366
125.8366	DCB_se2_ag3_m_03 - phones	S	125.8666
125.8666	DCB_se2_ag3_m_03 - phones	T	125.9066
125.8666	DCB_se2_ag3_m_03 - words	to	125.9566
125.9066	DCB_se2_ag3_m_03 - phones	IH0	125.9566
125.9566	DCB_se2_ag3_m_03 - phones	P	126.0366
125.9566	DCB_se2_ag3_m_03 - words	prove	126.3066
126.0366	DCB_se2_ag3_m_03 - phones	R	126.0766
126.0766	DCB_se2_ag3_m_03 - phones	UW1	126.2566
126.2566	DCB_se2_ag3_m_03 - phones	V	126.3066
126.3066	DCB_se2_ag3_m_03 - phones	F	126.4366
126.3066	DCB_se2_ag3_m_03 - words	for	126.7266
126.4366	DCB_se2_ag3_m_03 - phones	AO1	126.6866
126.6866	DCB_se2_ag3_m_03 - phones	R	126.7266
126.7266	DCB_se2_ag3_m_03 - phones	sp	126.8166
126.8166	DCB_se2_ag3_m_03 - phones	HH	126.9766
126.8166	DCB_se2_ag3_m_03 - words	what	127.1366
126.9766	DCB_se2_ag3_m_03 - phones	W	127.0166
127.0166	DCB_se2_ag3_m_03 - phones	AH1	127.0766
127.0766	DCB_se2_ag3_m_03 - phones	T	127.1366
127.1366	DCB_se2_ag3_m_03 - phones	R	127.1966
127.1366	DCB_se2_ag3_m_03 - words	reason	127.5466
127.1966	DCB_se2_ag3_m_03 - phones	IY1	127.2666
127.2666	DCB_se2_ag3_m_03 - phones	Z	127.3566
127.3566	DCB_se2_ag3_m_03 - phones	AH0	127.4066
127.4066	DCB_se2_ag3_m_03 - phones	N	127.5466
127.5466	DCB_se2_ag3_m_03 - phones	sp	127.6666
127.6666	DCB_se2_ag3_m_03 - phones	AY1	128.0966
127.6666	DCB_se2_ag3_m_03 - words	i	128.0966
128.0966	DCB_se2_ag3_m_03 - phones	sp	128.2407
128.2407	DCB_se2_ag3_m_03 - phones	R	128.3607
128.2407	DCB_se2_ag3_m_03 - words	really	128.5507
128.3607	DCB_se2_ag3_m_03 - phones	IH1	128.4307
128.4307	DCB_se2_ag3_m_03 - phones	L	128.4807
128.4807	DCB_se2_ag3_m_03 - phones	IY0	128.5507
128.5507	DCB_se2_ag3_m_03 - phones	D	128.6107
128.5507	DCB_se2_ag3_m_03 - words	don't	128.7307
128.6107	DCB_se2_ag3_m_03 - phones	OW1	128.7007
128.7007	DCB_se2_ag3_m_03 - phones	N	128.7307
128.7307	DCB_se2_ag3_m_03 - phones	N	128.7907
128.7307	DCB_se2_ag3_m_03 - words	know	129.0107
128.7907	DCB_se2_ag3_m_03 - phones	OW1	129.0107
129.0107	DCB_se2_ag3_m_03 - phones	sp	129.0807
129.0807	DCB_se2_ag3_m_03 - phones	HH	129.1807
129.0807	DCB_se2_ag3_m_03 - words	whatever	129.4607
129.1807	DCB_se2_ag3_m_03 - phones	W	129.2207
129.2207	DCB_se2_ag3_m_03 - phones	AH2	129.2507
129.2507	DCB_se2_ag3_m_03 - phones	T	129.3007
129.3007	DCB_se2_ag3_m_03 - phones	EH1	129.3507
129.3507	DCB_se2_ag3_m_03 - phones	V	129.4207
129.4207	DCB_se2_ag3_m_03 - phones	ER0	129.4607
129.4607	DCB_se2_ag3_m_03 - words	s	129.5207
129.4607	DCB_se2_ag3_m_03 - phones	Z	129.5207
129.5207	DCB_se2_ag3_m_03 - phones	G	129.5607
129.5207	DCB_se2_ag3_m_03 - words	going	129.7807
129.5607	DCB_se2_ag3_m_03 - phones	OW1	129.7007
129.7007	DCB_se2_ag3_m_03 - phones	IH0	129.7507
129.7507	DCB_se2_ag3_m_03 - phones	NG	129.7807
129.7807	DCB_se2_ag3_m_03 - phones	AO1	129.9207
129.7807	DCB_se2_ag3_m_03 - words	on	129.9707
129.9207	DCB_se2_ag3_m_03 - phones	N	129.9707
129.9707	DCB_se2_ag3_m_03 - phones	W	130.0007
129.9707	DCB_se2_ag3_m_03 - words	with	130.0607
130.0007	DCB_se2_ag3_m_03 - phones	IH0	130.0307
130.0307	DCB_se2_ag3_m_03 - phones	DH	130.0607
130.0607	DCB_se2_ag3_m_03 - phones	DH	130.1007
130.0607	DCB_se2_ag3_m_03 - words	them	130.3207
130.1007	DCB_se2_ag3_m_03 - phones	EH1	130.2307
130.2307	DCB_se2_ag3_m_03 - phones	M	130.3207
130.4430	DCB_se2_ag3_m_03 - phones	sil	130.4930
130.4930	DCB_se2_ag3_m_03 - phones	B	130.5630
130.4930	DCB_se2_ag3_m_03 - words	but	130.7730
130.5630	DCB_se2_ag3_m_03 - phones	AH1	130.6430
130.6430	DCB_se2_ag3_m_03 - phones	T	130.7730
130.7730	DCB_se2_ag3_m_03 - phones	sp	130.8030
131.6085	DCB_se2_ag3_m_03 - phones	Y	131.6985
131.6085	DCB_se2_ag3_m_03 - words	you	131.7385
131.6985	DCB_se2_ag3_m_03 - phones	UW1	131.7385
131.7385	DCB_se2_ag3_m_03 - phones	N	131.7885
131.7385	DCB_se2_ag3_m_03 - words	know	131.9385
131.7885	DCB_se2_ag3_m_03 - phones	OW1	131.9385
131.9385	DCB_se2_ag3_m_03 - phones	sp	131.9885
131.9885	DCB_se2_ag3_m_03 - phones	K	132.1085
131.9885	DCB_se2_ag3_m_03 - words	keep	132.2085
132.1085	DCB_se2_ag3_m_03 - phones	IY1	132.1785
132.1785	DCB_se2_ag3_m_03 - phones	P	132.2085
132.2085	DCB_se2_ag3_m_03 - phones	Y	132.2385
132.2085	DCB_se2_ag3_m_03 - words	your	132.2985
132.2385	DCB_se2_ag3_m_03 - phones	UH1	132.2685
132.2685	DCB_se2_ag3_m_03 - phones	R	132.2985
132.2985	DCB_se2_ag3_m_03 - phones	EY1	132.5285
132.2985	DCB_se2_ag3_m_03 - words	h	132.5585
132.5285	DCB_se2_ag3_m_03 - phones	CH	132.5585
132.5585	DCB_se2_ag3_m_03 - phones	sp	132.6885
132.6885	DCB_se2_ag3_m_03 - phones	K	132.7785
132.6885	DCB_se2_ag3_m_03 - words	keep	132.8885
132.7785	DCB_se2_ag3_m_03 - phones	IY1	132.8485
132.8485	DCB_se2_ag3_m_03 - phones	P	132.8885
132.8885	DCB_se2_ag3_m_03 - phones	Y	132.9285
132.8885	DCB_se2_ag3_m_03 - words	your	132.9885
132.9285	DCB_se2_ag3_m_03 - phones	UH1	132.9585
132.9585	DCB_se2_ag3_m_03 - phones	R	132.9885
132.9885	DCB_se2_ag3_m_03 - phones	HH	133.0485
132.9885	DCB_se2_ag3_m_03 - words	head	133.2885
133.0485	DCB_se2_ag3_m_03 - phones	EH1	133.2285
133.2285	DCB_se2_ag3_m_03 - phones	D	133.2885
133.2885	DCB_se2_ag3_m_03 - phones	S	133.3485
133.2885	DCB_se2_ag3_m_03 - words	straight	133.6785
133.3485	DCB_se2_ag3_m_03 - phones	T	133.3985
133.3985	DCB_se2_ag3_m_03 - phones	R	133.4585
133.4585	DCB_se2_ag3_m_03 - phones	EY1	133.5985
133.5985	DCB_se2_ag3_m_03 - phones	T	133.6785
135.2806	DCB_se2_ag3_m_03 - phones	sil	135.4006
135.4006	DCB_se2_ag3_m_03 - phones	AE1	135.6306
135.4006	DCB_se2_ag3_m_03 - words	and	135.8906
135.6306	DCB_se2_ag3_m_03 - phones	N	135.8906
135.8906	DCB_se2_ag3_m_03 - phones	sp	135.9206
135.9206	DCB_se2_ag3_m_03 - phones	JH	136.0106
135.9206	DCB_se2_ag3_m_03 - words	just	136.4006
136.0106	DCB_se2_ag3_m_03 - phones	IH0	136.1406
136.1406	DCB_se2_ag3_m_03 - phones	S	136.4006
136.6765	DCB_se2_ag3_m_03 - phones	T	136.7965
136.6765	DCB_se2_ag3_m_03 - words	try	136.9165
136.7965	DCB_se2_ag3_m_03 - phones	R	136.8465
136.8465	DCB_se2_ag3_m_03 - phones	AY1	136.9165
136.9165	DCB_se2_ag3_m_03 - phones	T	136.9465
136.9165	DCB_se2_ag3_m_03 - words	to	136.9965
136.9465	DCB_se2_ag3_m_03 - phones	AH0	136.9965
136.9965	DCB_se2_ag3_m_03 - phones	M	137.0965
136.9965	DCB_se2_ag3_m_03 - words	make	137.2465
137.0965	DCB_se2_ag3_m_03 - phones	EY1	137.1865
137.1865	DCB_se2_ag3_m_03 - phones	K	137.2465
137.2465	DCB_se2_ag3_m_03 - phones	S	137.3365
137.2465	DCB_se2_ag3_m_03 - words	something	137.5565
137.3365	DCB_se2_ag3_m_03 - phones	AH1	137.4365
137.4365	DCB_se2_ag3_m_03 - phones	M	137.4665
137.4665	DCB_se2_ag3_m_03 - phones	TH	137.4965
137.4965	DCB_se2_ag3_m_03 - phones	IH0	137.5265
137.5265	DCB_se2_ag3_m_03 - phones	NG	137.5565
137.5565	DCB_se2_ag3_m_03 - phones	AH0	137.5965
137.5565	DCB_se2_ag3_m_03 - words	of	137.6365
137.5965	DCB_se2_ag3_m_03 - phones	V	137.6365
137.6365	DCB_se2_ag3_m_03 - phones	Y	137.6665
137.6365	DCB_se2_ag3_m_03 - words	yourself	138.0565
137.6665	DCB_se2_ag3_m_03 - phones	ER0	137.7265
137.7265	DCB_se2_ag3_m_03 - phones	S	137.8165
137.8165	DCB_se2_ag3_m_03 - phones	EH1	137.9265
137.9265	DCB_se2_ag3_m_03 - phones	L	137.9965
137.9965	DCB_se2_ag3_m_03 - phones	F	138.0565
138.0565	DCB_se2_ag3_m_03 - phones	sp	138.0865
138.0865	DCB_se2_ag3_m_03 - phones	Y	138.1565
138.0865	DCB_se2_ag3_m_03 - words	you	138.2265
138.1565	DCB_se2_ag3_m_03 - phones	UW1	138.2265
138.2265	DCB_se2_ag3_m_03 - phones	N	138.2765
138.2265	DCB_se2_ag3_m_03 - words	know	138.3165
138.2765	DCB_se2_ag3_m_03 - phones	OW1	138.3165
138.3165	DCB_se2_ag3_m_03 - phones	W	138.3465
138.3165	DCB_se2_ag3_m_03 - words	what	138.4065
138.3465	DCB_se2_ag3_m_03 - phones	AH1	138.3765
138.3765	DCB_se2_ag3_m_03 - phones	T	138.4065
138.4065	DCB_se2_ag3_m_03 - phones	AH0	138.4365
138.4065	DCB_se2_ag3_m_03 - words	i'm	138.4665
138.4365	DCB_se2_ag3_m_03 - phones	M	138.4665
138.4665	DCB_se2_ag3_m_03 - phones	S	138.5165
138.4665	DCB_se2_ag3_m_03 - words	saying	138.7165
138.5165	DCB_se2_ag3_m_03 - phones	EY1	138.6565
138.6565	DCB_se2_ag3_m_03 - phones	IH0	138.6865
138.6865	DCB_se2_ag3_m_03 - phones	NG	138.7165
138.7165	DCB_se2_ag3_m_03 - phones	sp	138.8659
138.8659	DCB_se2_ag3_m_03 - phones	G	138.9159
138.8659	DCB_se2_ag3_m_03 - words	grow	139.0359
138.9159	DCB_se2_ag3_m_03 - phones	R	138.9959
138.9959	DCB_se2_ag3_m_03 - phones	OW1	139.0359
139.0359	DCB_se2_ag3_m_03 - phones	AH1	139.0659
139.0359	DCB_se2_ag3_m_03 - words	up	139.0959
139.0659	DCB_se2_ag3_m_03 - phones	P	139.0959
139.0959	DCB_se2_ag3_m_03 - phones	T	139.1259
139.0959	DCB_se2_ag3_m_03 - words	to	139.1759
139.1259	DCB_se2_ag3_m_03 - phones	AH0	139.1759
139.1759	DCB_se2_ag3_m_03 - phones	B	139.2459
139.1759	DCB_se2_ag3_m_03 - words	be	139.2859
139.2459	DCB_se2_ag3_m_03 - phones	IY0	139.2859
139.2859	DCB_se2_ag3_m_03 - phones	AE1	139.3159
139.2859	DCB_se2_ag3_m_03 - words	an	139.3459
139.3159	DCB_se2_ag3_m_03 - phones	N	139.3459
139.3459	DCB_se2_ag3_m_03 - phones	AA2	139.4959
139.3459	DCB_se2_ag3_m_03 - words	entrepreneur	139.9159
139.4959	DCB_se2_ag3_m_03 - phones	N	139.5459
139.5459	DCB_se2_ag3_m_03 - phones	T	139.5759
139.5759	DCB_se2_ag3_m_03 - phones	R	139.6059
139.6059	DCB_se2_ag3_m_03 - phones	AH0	139.6359
139.6359	DCB_se2_ag3_m_03 - phones	P	139.6759
139.6759	DCB_se2_ag3_m_03 - phones	R	139.7059
139.7059	DCB_se2_ag3_m_03 - phones	AH0	139.7359
139.7359	DCB_se2_ag3_m_03 - phones	N	139.7859
139.7859	DCB_se2_ag3_m_03 - phones	UH1	139.8859
139.8859	DCB_se2_ag3_m_03 - phones	R	139.9159
139.9159	DCB_se2_ag3_m_03 - phones	sp	139.9959
140.6785	DCB_se2_ag3_m_03 - phones	Y	140.7785
140.6785	DCB_se2_ag3_m_03 - words	you	140.8085
140.7785	DCB_se2_ag3_m_03 - phones	UW1	140.8085
140.8085	DCB_se2_ag3_m_03 - phones	N	140.8385
140.8085	DCB_se2_ag3_m_03 - words	know	140.9785
140.8385	DCB_se2_ag3_m_03 - phones	OW1	140.9785
140.9785	DCB_se2_ag3_m_03 - phones	sp	141.6001
141.6001	DCB_se2_ag3_m_03 - phones	D	141.6401
141.6001	DCB_se2_ag3_m_03 - words	don't	141.7001
141.6401	DCB_se2_ag3_m_03 - phones	OW1	141.6701
141.6701	DCB_se2_ag3_m_03 - phones	N	141.7001
141.7001	DCB_se2_ag3_m_03 - phones	L	141.7401
141.7001	DCB_se2_ag3_m_03 - words	let	141.8301
141.7401	DCB_se2_ag3_m_03 - phones	EH1	141.8001
141.8001	DCB_se2_ag3_m_03 - phones	T	141.8301
141.8301	DCB_se2_ag3_m_03 - phones	N	141.8601
141.8301	DCB_se2_ag3_m_03 - words	nobody	142.1401
141.8601	DCB_se2_ag3_m_03 - phones	OW1	141.9001
141.9001	DCB_se2_ag3_m_03 - phones	B	141.9801
141.9801	DCB_se2_ag3_m_03 - phones	AA2	142.0801
142.0801	DCB_se2_ag3_m_03 - phones	D	142.1101
142.1101	DCB_se2_ag3_m_03 - phones	IY2	142.1401
142.1401	DCB_se2_ag3_m_03 - phones	P	142.1901
142.1401	DCB_se2_ag3_m_03 - words	put	142.2901
142.1901	DCB_se2_ag3_m_03 - phones	UH1	142.2501
142.2501	DCB_se2_ag3_m_03 - phones	T	142.2901
142.2901	DCB_se2_ag3_m_03 - phones	Y	142.3501
142.2901	DCB_se2_ag3_m_03 - words	you	142.3901
142.3501	DCB_se2_ag3_m_03 - phones	UW1	142.3901
142.3901	DCB_se2_ag3_m_03 - phones	IH0	142.4301
142.3901	DCB_se2_ag3_m_03 - words	in	142.4701
142.4301	DCB_se2_ag3_m_03 - phones	N	142.4701
142.4701	DCB_se2_ag3_m_03 - phones	DH	142.5001
142.4701	DCB_se2_ag3_m_03 - words	the	142.5501
142.5001	DCB_se2_ag3_m_03 - phones	AH0	142.5501
142.5501	DCB_se2_ag3_m_03 - phones	S	142.6401
142.5501	DCB_se2_ag3_m_03 - words	situation	143.0801
142.6401	DCB_se2_ag3_m_03 - phones	IH2	142.6901
142.6901	DCB_se2_ag3_m_03 - phones	CH	142.7401
142.7401	DCB_se2_ag3_m_03 - phones	UW0	142.8801
142.8801	DCB_se2_ag3_m_03 - phones	EY1	142.9701
142.9701	DCB_se2_ag3_m_03 - phones	SH	143.0201
143.0201	DCB_se2_ag3_m_03 - phones	AH0	143.0501
143.0501	DCB_se2_ag3_m_03 - phones	N	143.0801
143.0801	DCB_se2_ag3_m_03 - phones	W	143.1201
143.0801	DCB_se2_ag3_m_03 - words	where	143.2301
143.1201	DCB_se2_ag3_m_03 - phones	EH1	143.1601
143.1601	DCB_se2_ag3_m_03 - phones	R	143.2301
143.2301	DCB_se2_ag3_m_03 - phones	Y	143.2901
143.2301	DCB_se2_ag3_m_03 - words	you	143.3501
143.2901	DCB_se2_ag3_m_03 - phones	UW1	143.3501
143.3501	DCB_se2_ag3_m_03 - phones	HH	143.4001
143.3501	DCB_se2_ag3_m_03 - words	have	143.5101
143.4001	DCB_se2_ag3_m_03 - phones	AE1	143.4601
143.4601	DCB_se2_ag3_m_03 - phones	V	143.5101
143.5101	DCB_se2_ag3_m_03 - phones	T	143.5401
143.5101	DCB_se2_ag3_m_03 - words	to	143.6201
143.5401	DCB_se2_ag3_m_03 - phones	AH0	143.6201
143.6201	DCB_se2_ag3_m_03 - phones	W	143.7101
143.6201	DCB_se2_ag3_m_03 - words	wait	143.8401
143.7101	DCB_se2_ag3_m_03 - phones	EY1	143.8101
143.8101	DCB_se2_ag3_m_03 - phones	T	143.8401
143.8401	DCB_se2_ag3_m_03 - phones	F	143.9701
143.8401	DCB_se2_ag3_m_03 - words	for	144.2401
143.9701	DCB_se2_ag3_m_03 - phones	AO1	144.1601
144.1601	DCB_se2_ag3_m_03 - phones	R	144.2401
144.7088	DCB_se2_ag3_m_03 - phones	sil	144.7688
144.7688	DCB_se2_ag3_m_03 - phones	Y	144.8288
144.7688	DCB_se2_ag3_m_03 - words	your	144.8988
144.8288	DCB_se2_ag3_m_03 - phones	AO1	144.8688
144.8688	DCB_se2_ag3_m_03 - phones	R	144.8988
144.8988	DCB_se2_ag3_m_03 - phones	B	144.9688
144.8988	DCB_se2_ag3_m_03 - words	blessings	145.4888
144.9688	DCB_se2_ag3_m_03 - phones	L	145.0088
145.0088	DCB_se2_ag3_m_03 - phones	EH1	145.1188
145.1188	DCB_se2_ag3_m_03 - phones	S	145.1988
145.1988	DCB_se2_ag3_m_03 - phones	IH0	145.2588
145.2588	DCB_se2_ag3_m_03 - phones	NG	145.3188
145.3188	DCB_se2_ag3_m_03 - phones	Z	145.4888
145.5709	DCB_se2_ag3_m_03 - phones	Y	145.7609
145.5709	DCB_se2_ag3_m_03 - words	you	145.7909
145.7609	DCB_se2_ag3_m_03 - phones	UW1	145.7909
145.7909	DCB_se2_ag3_m_03 - phones	N	145.8209
145.7909	DCB_se2_ag3_m_03 - words	know	145.8509
145.8209	DCB_se2_ag3_m_03 - phones	OW1	145.8509
145.8509	DCB_se2_ag3_m_03 - phones	W	145.8809
145.8509	DCB_se2_ag3_m_03 - words	what	145.9409
145.8809	DCB_se2_ag3_m_03 - phones	AH1	145.9109
145.9109	DCB_se2_ag3_m_03 - phones	T	145.9409
145.9409	DCB_se2_ag3_m_03 - phones	AH0	145.9709
145.9409	DCB_se2_ag3_m_03 - words	i'm	146.0009
145.9709	DCB_se2_ag3_m_03 - phones	M	146.0009
146.0009	DCB_se2_ag3_m_03 - phones	S	146.0409
146.0009	DCB_se2_ag3_m_03 - words	saying	146.1909
146.0409	DCB_se2_ag3_m_03 - phones	EY1	146.1209
146.1209	DCB_se2_ag3_m_03 - phones	IH0	146.1509
146.1509	DCB_se2_ag3_m_03 - phones	NG	146.1909
146.1909	DCB_se2_ag3_m_03 - phones	F	146.2909
146.1909	DCB_se2_ag3_m_03 - words	from	146.5709
146.2909	DCB_se2_ag3_m_03 - phones	R	146.3309
146.3309	DCB_se2_ag3_m_03 - phones	AH1	146.3809
146.3809	DCB_se2_ag3_m_03 - phones	M	146.5709
146.5709	DCB_se2_ag3_m_03 - phones	sp	147.3292
147.3292	DCB_se2_ag3_m_03 - phones	DH	147.4392
147.3292	DCB_se2_ag3_m_03 - words	that	147.6092
147.4392	DCB_se2_ag3_m_03 - phones	AE1	147.5592
147.5592	DCB_se2_ag3_m_03 - phones	T	147.6092
147.6092	DCB_se2_ag3_m_03 - phones	sp	147.7392
147.7392	DCB_se2_ag3_m_03 - phones	DH	147.8292
147.7392	DCB_se2_ag3_m_03 - words	that	147.9492
147.8292	DCB_se2_ag3_m_03 - phones	AE1	147.9092
147.9092	DCB_se2_ag3_m_03 - phones	T	147.9492
147.9492	DCB_se2_ag3_m_03 - phones	sp	147.9992
147.9992	DCB_se2_ag3_m_03 - phones	P	148.0692
147.9992	DCB_se2_ag3_m_03 - words	place	148.4092
148.0692	DCB_se2_ag3_m_03 - phones	L	148.1392
148.1392	DCB_se2_ag3_m_03 - phones	EY1	148.2792
148.2792	DCB_se2_ag3_m_03 - phones	S	148.4092
148.4092	DCB_se2_ag3_m_03 - phones	sp	148.4392
148.4392	DCB_se2_ag3_m_03 - phones	Y	148.5192
148.4392	DCB_se2_ag3_m_03 - words	you	148.5592
148.5192	DCB_se2_ag3_m_03 - phones	UW1	148.5592
148.5592	DCB_se2_ag3_m_03 - phones	N	148.6192
148.5592	DCB_se2_ag3_m_03 - words	know	148.6492
148.6192	DCB_se2_ag3_m_03 - phones	OW1	148.6492
148.6492	DCB_se2_ag3_m_03 - phones	W	148.6792
148.6492	DCB_se2_ag3_m_03 - words	what	148.7392
148.6792	DCB_se2_ag3_m_03 - phones	AH1	148.7092
148.7092	DCB_se2_ag3_m_03 - phones	T	148.7392
148.7392	DCB_se2_ag3_m_03 - phones	AH0	148.7692
148.7392	DCB_se2_ag3_m_03 - words	i'm	148.7992
148.7692	DCB_se2_ag3_m_03 - phones	M	148.7992
148.7992	DCB_se2_ag3_m_03 - phones	S	148.8392
148.7992	DCB_se2_ag3_m_03 - words	saying	149.1992
148.8392	DCB_se2_ag3_m_03 - phones	EY1	149.0492
149.0492	DCB_se2_ag3_m_03 - phones	IH0	149.0792
149.0792	DCB_se2_ag3_m_03 - phones	NG	149.1992
149.6781	DCB_se2_ag3_m_03 - phones	sil	149.7081
149.7081	DCB_se2_ag3_m_03 - phones	K	149.8181
149.7081	DCB_se2_ag3_m_03 - words	cause	149.8881
149.8181	DCB_se2_ag3_m_03 - phones	AA1	149.8481
149.8481	DCB_se2_ag3_m_03 - phones	Z	149.8881
149.8881	DCB_se2_ag3_m_03 - phones	DH	149.9181
149.8881	DCB_se2_ag3_m_03 - words	they	150.0181
149.9181	DCB_se2_ag3_m_03 - phones	EY1	150.0181
150.0181	DCB_se2_ag3_m_03 - phones	spn	150.0581
150.0181	DCB_se2_ag3_m_03 - words	<unk>	150.0581
150.0581	DCB_se2_ag3_m_03 - phones	K	150.1381
150.0581	DCB_se2_ag3_m_03 - words	keep	150.2381
150.1381	DCB_se2_ag3_m_03 - phones	IY1	150.1881
150.1881	DCB_se2_ag3_m_03 - phones	P	150.2381
150.2381	DCB_se2_ag3_m_03 - phones	Y	150.2981
150.2381	DCB_se2_ag3_m_03 - words	you	150.3681
150.2981	DCB_se2_ag3_m_03 - phones	UW1	150.3681
150.3681	DCB_se2_ag3_m_03 - phones	AH1	150.4581
150.3681	DCB_se2_ag3_m_03 - words	under	150.6081
150.4581	DCB_se2_ag3_m_03 - phones	N	150.5181
150.5181	DCB_se2_ag3_m_03 - phones	D	150.5781
150.5781	DCB_se2_ag3_m_03 - phones	ER0	150.6081
150.6081	DCB_se2_ag3_m_03 - phones	AE1	150.7481
150.6081	DCB_se2_ag3_m_03 - words	and	150.8181
150.7481	DCB_se2_ag3_m_03 - phones	N	150.8181
150.8181	DCB_se2_ag3_m_03 - phones	T	150.8981
150.8181	DCB_se2_ag3_m_03 - words	try	150.9981
150.8981	DCB_se2_ag3_m_03 - phones	R	150.9381
150.9381	DCB_se2_ag3_m_03 - phones	AY1	150.9981
150.9981	DCB_se2_ag3_m_03 - phones	T	151.0481
150.9981	DCB_se2_ag3_m_03 - words	to	151.1081
151.0481	DCB_se2_ag3_m_03 - phones	AH0	151.1081
151.1081	DCB_se2_ag3_m_03 - phones	W	151.2081
151.1081	DCB_se2_ag3_m_03 - words	work	151.3181
151.2081	DCB_se2_ag3_m_03 - phones	ER1	151.2881
151.2881	DCB_se2_ag3_m_03 - phones	K	151.3181
151.3181	DCB_se2_ag3_m_03 - phones	sp	151.3481
151.3481	DCB_se2_ag3_m_03 - phones	Y	151.4681
151.3481	DCB_se2_ag3_m_03 - words	you	151.4981
151.4681	DCB_se2_ag3_m_03 - phones	UW1	151.4981
151.4981	DCB_se2_ag3_m_03 - phones	AH0	151.5281
151.4981	DCB_se2_ag3_m_03 - words	until	151.7181
151.5281	DCB_se2_ag3_m_03 - phones	N	151.5681
151.5681	DCB_se2_ag3_m_03 - phones	T	151.6581
151.6581	DCB_se2_ag3_m_03 - phones	IH1	151.6881
151.6881	DCB_se2_ag3_m_03 - phones	L	151.7181
151.7181	DCB_se2_ag3_m_03 - phones	Y	151.7681
151.7181	DCB_se2_ag3_m_03 - words	you	151.7981
151.7681	DCB_se2_ag3_m_03 - phones	UW1	151.7981
151.7981	DCB_se2_ag3_m_03 - phones	D	151.8881
151.7981	DCB_se2_ag3_m_03 - words	die	152.1681
151.8881	DCB_se2_ag3_m_03 - phones	AY1	152.1681
152.4217	DCB_se2_ag3_m_03 - phones	sil	152.4817
152.4817	DCB_se2_ag3_m_03 - phones	Y	152.5117
152.4817	DCB_se2_ag3_m_03 - words	you	152.5717
152.5117	DCB_se2_ag3_m_03 - phones	UW1	152.5717
152.5717	DCB_se2_ag3_m_03 - phones	sp	152.6117
152.6117	DCB_se2_ag3_m_03 - phones	N	152.8117
152.6117	DCB_se2_ag3_m_03 - words	know	152.8417
152.8117	DCB_se2_ag3_m_03 - phones	OW1	152.8417
152.8417	DCB_se2_ag3_m_03 - phones	W	152.8717
152.8417	DCB_se2_ag3_m_03 - words	what	152.9317
152.8717	DCB_se2_ag3_m_03 - phones	AH1	152.9017
152.9017	DCB_se2_ag3_m_03 - phones	T	152.9317
152.9317	DCB_se2_ag3_m_03 - phones	AH0	152.9617
152.9317	DCB_se2_ag3_m_03 - words	i'm	152.9917
152.9617	DCB_se2_ag3_m_03 - phones	M	152.9917
152.9917	DCB_se2_ag3_m_03 - phones	S	153.0317
152.9917	DCB_se2_ag3_m_03 - words	saying	153.1317
153.0317	DCB_se2_ag3_m_03 - phones	EY1	153.0717
153.0717	DCB_se2_ag3_m_03 - phones	IH0	153.1017
153.1017	DCB_se2_ag3_m_03 - phones	NG	153.1317
153.1317	DCB_se2_ag3_m_03 - phones	W	153.1717
153.1317	DCB_se2_ag3_m_03 - words	work	153.2817
153.1717	DCB_se2_ag3_m_03 - phones	ER1	153.2517
153.2517	DCB_se2_ag3_m_03 - phones	K	153.2817
153.2817	DCB_se2_ag3_m_03 - phones	Y	153.3117
153.2817	DCB_se2_ag3_m_03 - words	you	153.3417
153.3117	DCB_se2_ag3_m_03 - phones	UW1	153.3417
153.3417	DCB_se2_ag3_m_03 - phones	T	153.4317
153.3417	DCB_se2_ag3_m_03 - words	to	153.5017
153.4317	DCB_se2_ag3_m_03 - phones	UW1	153.5017
153.5017	DCB_se2_ag3_m_03 - phones	DH	153.5317
153.5017	DCB_se2_ag3_m_03 - words	the	153.5917
153.5317	DCB_se2_ag3_m_03 - phones	AH0	153.5917
153.5917	DCB_se2_ag3_m_03 - phones	B	153.6617
153.5917	DCB_se2_ag3_m_03 - words	bone	153.9217
153.6617	DCB_se2_ag3_m_03 - phones	OW1	153.8217
153.8217	DCB_se2_ag3_m_03 - phones	N	153.9217
154.9229	DCB_se2_ag3_m_03 - phones	sil	154.9929
154.9929	DCB_se2_ag3_m_03 - phones	M	155.0729
154.9929	DCB_se2_ag3_m_03 - words	make	155.1829
155.0729	DCB_se2_ag3_m_03 - phones	EY1	155.1429
155.1429	DCB_se2_ag3_m_03 - phones	K	155.1829
155.1829	DCB_se2_ag3_m_03 - phones	M	155.2529
155.1829	DCB_se2_ag3_m_03 - words	more	155.3929
155.2529	DCB_se2_ag3_m_03 - phones	AO1	155.3329
155.3329	DCB_se2_ag3_m_03 - phones	R	155.3929
155.3929	DCB_se2_ag3_m_03 - phones	S	155.4729
155.3929	DCB_se2_ag3_m_03 - words	situations	156.0629
155.4729	DCB_se2_ag3_m_03 - phones	IH2	155.5429
155.5429	DCB_se2_ag3_m_03 - phones	CH	155.5929
155.5929	DCB_se2_ag3_m_03 - phones	UW0	155.7429
155.7429	DCB_se2_ag3_m_03 - phones	EY1	155.8429
155.8429	DCB_se2_ag3_m_03 - phones	SH	155.9129
155.9129	DCB_se2_ag3_m_03 - phones	AH0	155.9529
155.9529	DCB_se2_ag3_m_03 - phones	N	155.9829
155.9829	DCB_se2_ag3_m_03 - phones	Z	156.0629
156.0629	DCB_se2_ag3_m_03 - phones	F	156.1129
156.0629	DCB_se2_ag3_m_03 - words	for	156.2229
156.1129	DCB_se2_ag3_m_03 - phones	AO1	156.1529
156.1529	DCB_se2_ag3_m_03 - phones	R	156.2229
156.2229	DCB_se2_ag3_m_03 - phones	Y	156.2629
156.2229	DCB_se2_ag3_m_03 - words	yourself	156.7029
156.2629	DCB_se2_ag3_m_03 - phones	ER0	156.3329
156.3329	DCB_se2_ag3_m_03 - phones	S	156.4329
156.4329	DCB_se2_ag3_m_03 - phones	EH1	156.5029
156.5029	DCB_se2_ag3_m_03 - phones	L	156.6129
156.6129	DCB_se2_ag3_m_03 - phones	F	156.7029
156.7029	DCB_se2_ag3_m_03 - phones	sp	156.9680
156.9680	DCB_se2_ag3_m_03 - phones	DH	157.0580
156.9680	DCB_se2_ag3_m_03 - words	that	157.1780
157.0580	DCB_se2_ag3_m_03 - phones	AE1	157.1080
157.1080	DCB_se2_ag3_m_03 - phones	T	157.1780
157.1780	DCB_se2_ag3_m_03 - phones	W	157.2780
157.1780	DCB_se2_ag3_m_03 - words	way	157.4180
157.2780	DCB_se2_ag3_m_03 - phones	EY1	157.4180
157.4180	DCB_se2_ag3_m_03 - phones	sp	157.4980
157.7382	DCB_se2_ag3_m_03 - phones	Y	157.8582
157.7382	DCB_se2_ag3_m_03 - words	you	157.8982
157.8582	DCB_se2_ag3_m_03 - phones	UW1	157.8982
157.8982	DCB_se2_ag3_m_03 - phones	N	157.9582
157.8982	DCB_se2_ag3_m_03 - words	know	158.1182
157.9582	DCB_se2_ag3_m_03 - phones	OW1	158.1182
158.1182	DCB_se2_ag3_m_03 - phones	sp	158.1782
158.2384	DCB_se2_ag3_m_03 - phones	P	158.3384
158.2384	DCB_se2_ag3_m_03 - words	people	158.4684
158.3384	DCB_se2_ag3_m_03 - phones	IY1	158.3784
158.3784	DCB_se2_ag3_m_03 - phones	P	158.4084
158.4084	DCB_se2_ag3_m_03 - phones	AH0	158.4384
158.4384	DCB_se2_ag3_m_03 - phones	L	158.4684
158.4684	DCB_se2_ag3_m_03 - phones	K	158.5784
158.4684	DCB_se2_ag3_m_03 - words	can't	158.6984
158.5784	DCB_se2_ag3_m_03 - phones	AE1	158.6684
158.6684	DCB_se2_ag3_m_03 - phones	N	158.6984
158.6984	DCB_se2_ag3_m_03 - phones	HH	158.7284
158.6984	DCB_se2_ag3_m_03 - words	hold	158.9084
158.7284	DCB_se2_ag3_m_03 - phones	OW1	158.8084
158.8084	DCB_se2_ag3_m_03 - phones	L	158.8684
158.8684	DCB_se2_ag3_m_03 - phones	D	158.9084
158.9084	DCB_se2_ag3_m_03 - phones	Y	158.9484
158.9084	DCB_se2_ag3_m_03 - words	you	158.9784
158.9484	DCB_se2_ag3_m_03 - phones	UW1	158.9784
158.9784	DCB_se2_ag3_m_03 - phones	B	159.0684
158.9784	DCB_se2_ag3_m_03 - words	back	159.2384
159.0684	DCB_se2_ag3_m_03 - phones	AE1	159.1984
159.1984	DCB_se2_ag3_m_03 - phones	K	159.2384
159.2384	DCB_se2_ag3_m_03 - phones	F	159.3284
159.2384	DCB_se2_ag3_m_03 - words	from	159.5984
159.3284	DCB_se2_ag3_m_03 - phones	R	159.3584
159.3584	DCB_se2_ag3_m_03 - phones	AH1	159.4484
159.4484	DCB_se2_ag3_m_03 - phones	M	159.5984
159.5984	DCB_se2_ag3_m_03 - phones	sp	159.6284
159.6284	DCB_se2_ag3_m_03 - phones	HH	159.7284
159.6284	DCB_se2_ag3_m_03 - words	what	159.8384
159.7284	DCB_se2_ag3_m_03 - phones	W	159.7584
159.7584	DCB_se2_ag3_m_03 - phones	AH1	159.7884
159.7884	DCB_se2_ag3_m_03 - phones	T	159.8384
159.8384	DCB_se2_ag3_m_03 - phones	Y	159.8884
159.8384	DCB_se2_ag3_m_03 - words	you	159.9284
159.8884	DCB_se2_ag3_m_03 - phones	UW1	159.9284
159.9284	DCB_se2_ag3_m_03 - phones	W	159.9984
159.9284	DCB_se2_ag3_m_03 - words	want	160.1984
159.9984	DCB_se2_ag3_m_03 - phones	AO1	160.0984
160.0984	DCB_se2_ag3_m_03 - phones	N	160.1484
160.1484	DCB_se2_ag3_m_03 - phones	T	160.1984
161.3427	DCB_se2_ag3_m_03 - phones	DH	161.4427
161.3427	DCB_se2_ag3_m_03 - words	that	161.5427
161.4427	DCB_se2_ag3_m_03 - phones	AE1	161.5027
161.5027	DCB_se2_ag3_m_03 - phones	T	161.5427
161.5427	DCB_se2_ag3_m_03 - words	s	161.6127
161.5427	DCB_se2_ag3_m_03 - phones	Z	161.6127
161.6127	DCB_se2_ag3_m_03 - phones	W	161.6527
161.6127	DCB_se2_ag3_m_03 - words	one	161.7727
161.6527	DCB_se2_ag3_m_03 - phones	AH1	161.7227
161.7227	DCB_se2_ag3_m_03 - phones	N	161.7727
161.7727	DCB_se2_ag3_m_03 - phones	AH1	161.8627
161.7727	DCB_se2_ag3_m_03 - words	of	161.9227
161.8627	DCB_se2_ag3_m_03 - phones	V	161.9227
161.9227	DCB_se2_ag3_m_03 - phones	DH	161.9527
161.9227	DCB_se2_ag3_m_03 - words	the	161.9927
161.9527	DCB_se2_ag3_m_03 - phones	AH0	161.9927
161.9927	DCB_se2_ag3_m_03 - phones	TH	162.0427
161.9927	DCB_se2_ag3_m_03 - words	things	162.3327
162.0427	DCB_se2_ag3_m_03 - phones	IH1	162.1127
162.1127	DCB_se2_ag3_m_03 - phones	NG	162.2727
162.2727	DCB_se2_ag3_m_03 - phones	Z	162.3327
162.3327	DCB_se2_ag3_m_03 - phones	DH	162.3827
162.3327	DCB_se2_ag3_m_03 - words	that	162.5827
162.3827	DCB_se2_ag3_m_03 - phones	AE1	162.5027
162.5027	DCB_se2_ag3_m_03 - phones	T	162.5827
162.5827	DCB_se2_ag3_m_03 - phones	sp	162.6627
162.6627	DCB_se2_ag3_m_03 - words	i	162.9127
162.6627	DCB_se2_ag3_m_03 - phones	AY1	162.9127
162.9127	DCB_se2_ag3_m_03 - phones	sp	163.0027
163.0027	DCB_se2_ag3_m_03 - phones	T	163.1227
163.0027	DCB_se2_ag3_m_03 - words	teach	163.2627
163.1227	DCB_se2_ag3_m_03 - phones	IY1	163.2227
163.2227	DCB_se2_ag3_m_03 - phones	CH	163.2627
163.2627	DCB_se2_ag3_m_03 - phones	M	163.3427
163.2627	DCB_se2_ag3_m_03 - words	my	163.4427
163.3427	DCB_se2_ag3_m_03 - phones	AY1	163.4427
163.4427	DCB_se2_ag3_m_03 - phones	K	163.5427
163.4427	DCB_se2_ag3_m_03 - words	kids	163.9127
163.5427	DCB_se2_ag3_m_03 - phones	IH1	163.7427
163.7427	DCB_se2_ag3_m_03 - phones	D	163.8027
163.8027	DCB_se2_ag3_m_03 - phones	Z	163.9127
163.9127	DCB_se2_ag3_m_03 - phones	sp	164.3071
164.3071	DCB_se2_ag3_m_03 - words	a	164.3471
164.3071	DCB_se2_ag3_m_03 - phones	AH0	164.3471
164.3471	DCB_se2_ag3_m_03 - phones	L	164.4471
164.3471	DCB_se2_ag3_m_03 - words	lot	164.6371
164.4471	DCB_se2_ag3_m_03 - phones	AA1	164.5671
164.5671	DCB_se2_ag3_m_03 - phones	T	164.6371
164.6371	DCB_se2_ag3_m_03 - phones	sp	164.6671
164.6671	DCB_se2_ag3_m_03 - phones	Y	164.7571
164.6671	DCB_se2_ag3_m_03 - words	you	164.8171
164.7571	DCB_se2_ag3_m_03 - phones	UW1	164.8171
164.8171	DCB_se2_ag3_m_03 - phones	N	164.8471
164.8171	DCB_se2_ag3_m_03 - words	know	164.8771
164.8471	DCB_se2_ag3_m_03 - phones	OW1	164.8771
164.8771	DCB_se2_ag3_m_03 - phones	W	164.9071
164.8771	DCB_se2_ag3_m_03 - words	what	164.9671
164.9071	DCB_se2_ag3_m_03 - phones	AH1	164.9371
164.9371	DCB_se2_ag3_m_03 - phones	T	164.9671
164.9671	DCB_se2_ag3_m_03 - phones	AH0	164.9971
164.9671	DCB_se2_ag3_m_03 - words	i'm	165.0371
164.9971	DCB_se2_ag3_m_03 - phones	M	165.0371
165.0371	DCB_se2_ag3_m_03 - phones	S	165.0871
165.0371	DCB_se2_ag3_m_03 - words	saying	165.2371
165.0871	DCB_se2_ag3_m_03 - phones	EY1	165.1671
165.1671	DCB_se2_ag3_m_03 - phones	IH0	165.1971
165.1971	DCB_se2_ag3_m_03 - phones	NG	165.2371
165.2371	DCB_se2_ag3_m_03 - phones	DH	165.2671
165.2371	DCB_se2_ag3_m_03 - words	that	165.3771
165.2671	DCB_se2_ag3_m_03 - phones	AH0	165.3271
165.3271	DCB_se2_ag3_m_03 - phones	T	165.3771
165.3771	DCB_se2_ag3_m_03 - words	i	165.4871
165.3771	DCB_se2_ag3_m_03 - phones	AY1	165.4871
165.4871	DCB_se2_ag3_m_03 - phones	W	165.5471
165.4871	DCB_se2_ag3_m_03 - words	want	165.6971
165.5471	DCB_se2_ag3_m_03 - phones	AO1	165.6171
165.6171	DCB_se2_ag3_m_03 - phones	N	165.6471
165.6471	DCB_se2_ag3_m_03 - phones	T	165.6971
165.6971	DCB_se2_ag3_m_03 - phones	AO1	165.8471
165.6971	DCB_se2_ag3_m_03 - words	all	165.9271
165.8471	DCB_se2_ag3_m_03 - phones	L	165.9271
165.9271	DCB_se2_ag3_m_03 - phones	K	166.0271
165.9271	DCB_se2_ag3_m_03 - words	kids	166.2171
166.0271	DCB_se2_ag3_m_03 - phones	IH1	166.1371
166.1371	DCB_se2_ag3_m_03 - phones	D	166.1771
166.1771	DCB_se2_ag3_m_03 - phones	Z	166.2171
166.2171	DCB_se2_ag3_m_03 - phones	T	166.2571
166.2171	DCB_se2_ag3_m_03 - words	to	166.3171
166.2571	DCB_se2_ag3_m_03 - phones	AH0	166.3171
166.3171	DCB_se2_ag3_m_03 - phones	AH2	166.3671
166.3171	DCB_se2_ag3_m_03 - words	understand	166.7871
166.3671	DCB_se2_ag3_m_03 - phones	N	166.4071
166.4071	DCB_se2_ag3_m_03 - phones	D	166.4371
166.4371	DCB_se2_ag3_m_03 - phones	ER0	166.4971
166.4971	DCB_se2_ag3_m_03 - phones	S	166.5471
166.5471	DCB_se2_ag3_m_03 - phones	T	166.6171
166.6171	DCB_se2_ag3_m_03 - phones	AE1	166.7271
166.7271	DCB_se2_ag3_m_03 - phones	N	166.7571
166.7571	DCB_se2_ag3_m_03 - phones	D	166.7871
166.7871	DCB_se2_ag3_m_03 - phones	sp	166.8671
166.8671	DCB_se2_ag3_m_03 - phones	B	166.9471
166.8671	DCB_se2_ag3_m_03 - words	but	167.0271
166.9471	DCB_se2_ag3_m_03 - phones	AH1	166.9971
166.9971	DCB_se2_ag3_m_03 - phones	T	167.0271
167.0271	DCB_se2_ag3_m_03 - phones	R	167.0771
167.0271	DCB_se2_ag3_m_03 - words	respect	167.4571
167.0771	DCB_se2_ag3_m_03 - phones	IH0	167.1071
167.1071	DCB_se2_ag3_m_03 - phones	S	167.1871
167.1871	DCB_se2_ag3_m_03 - phones	P	167.2671
167.2671	DCB_se2_ag3_m_03 - phones	EH1	167.3971
167.3971	DCB_se2_ag3_m_03 - phones	K	167.4271
167.4271	DCB_se2_ag3_m_03 - phones	T	167.4571
168.0711	DCB_se2_ag3_m_03 - phones	Y	168.1511
168.0711	DCB_se2_ag3_m_03 - words	you	168.1811
168.1511	DCB_se2_ag3_m_03 - phones	UW1	168.1811
168.1811	DCB_se2_ag3_m_03 - phones	N	168.2111
168.1811	DCB_se2_ag3_m_03 - words	know	168.2411
168.2111	DCB_se2_ag3_m_03 - phones	OW1	168.2411
168.2411	DCB_se2_ag3_m_03 - phones	W	168.2711
168.2411	DCB_se2_ag3_m_03 - words	what	168.3311
168.2711	DCB_se2_ag3_m_03 - phones	AH1	168.3011
168.3011	DCB_se2_ag3_m_03 - phones	T	168.3311
168.3311	DCB_se2_ag3_m_03 - phones	AH0	168.3611
168.3311	DCB_se2_ag3_m_03 - words	i'm	168.4111
168.3611	DCB_se2_ag3_m_03 - phones	M	168.4111
168.4111	DCB_se2_ag3_m_03 - phones	S	168.4711
168.4111	DCB_se2_ag3_m_03 - words	saying	168.6911
168.4711	DCB_se2_ag3_m_03 - phones	EY1	168.6311
168.6311	DCB_se2_ag3_m_03 - phones	IH0	168.6611
168.6611	DCB_se2_ag3_m_03 - phones	NG	168.6911
168.6911	DCB_se2_ag3_m_03 - phones	AH1	168.8211
168.6911	DCB_se2_ag3_m_03 - words	others	169.1711
168.8211	DCB_se2_ag3_m_03 - phones	DH	168.9311
168.9311	DCB_se2_ag3_m_03 - phones	ER0	169.0211
169.0211	DCB_se2_ag3_m_03 - phones	Z	169.1711
169.1711	DCB_se2_ag3_m_03 - phones	AE1	169.3411
169.1711	DCB_se2_ag3_m_03 - words	and	169.4011
169.3411	DCB_se2_ag3_m_03 - phones	N	169.4011
169.4011	DCB_se2_ag3_m_03 - phones	R	169.4311
169.4011	DCB_se2_ag3_m_03 - words	respect	169.7811
169.4311	DCB_se2_ag3_m_03 - phones	IH0	169.4711
169.4711	DCB_se2_ag3_m_03 - phones	S	169.5511
169.5511	DCB_se2_ag3_m_03 - phones	P	169.6211
169.6211	DCB_se2_ag3_m_03 - phones	EH1	169.7011
169.7011	DCB_se2_ag3_m_03 - phones	K	169.7511
169.7511	DCB_se2_ag3_m_03 - phones	T	169.7811
169.7811	DCB_se2_ag3_m_03 - phones	Y	169.8211
169.7811	DCB_se2_ag3_m_03 - words	yourself	170.2111
169.8211	DCB_se2_ag3_m_03 - phones	ER0	169.8811
169.8811	DCB_se2_ag3_m_03 - phones	S	169.9911
169.9911	DCB_se2_ag3_m_03 - phones	EH1	170.0511
170.0511	DCB_se2_ag3_m_03 - phones	L	170.1811
170.1811	DCB_se2_ag3_m_03 - phones	F	170.2111
170.7426	DCB_se2_ag3_m_03 - phones	sil	170.8026
170.8026	DCB_se2_ag3_m_03 - phones	AH0	170.8326
170.8026	DCB_se2_ag3_m_03 - words	and	170.8826
170.8326	DCB_se2_ag3_m_03 - phones	N	170.8826
170.8826	DCB_se2_ag3_m_03 - phones	DH	170.9326
170.8826	DCB_se2_ag3_m_03 - words	that	171.0726
170.9326	DCB_se2_ag3_m_03 - phones	AE1	171.0126
171.0126	DCB_se2_ag3_m_03 - phones	T	171.0726
171.0726	DCB_se2_ag3_m_03 - words	s	171.1526
171.0726	DCB_se2_ag3_m_03 - phones	S	171.1526
171.1526	DCB_se2_ag3_m_03 - phones	DH	171.2026
171.1526	DCB_se2_ag3_m_03 - words	that	171.3426
171.2026	DCB_se2_ag3_m_03 - phones	AH0	171.2926
171.2926	DCB_se2_ag3_m_03 - phones	T	171.3426
171.3426	DCB_se2_ag3_m_03 - words	s	171.4326
171.3426	DCB_se2_ag3_m_03 - phones	S	171.4326
171.4326	DCB_se2_ag3_m_03 - phones	DH	171.4726
171.4326	DCB_se2_ag3_m_03 - words	that	171.5626
171.4726	DCB_se2_ag3_m_03 - phones	AH0	171.5226
171.5226	DCB_se2_ag3_m_03 - phones	T	171.5626
171.5626	DCB_se2_ag3_m_03 - words	s	171.5926
171.5626	DCB_se2_ag3_m_03 - phones	S	171.5926
171.5926	DCB_se2_ag3_m_03 - phones	S	171.6826
171.5926	DCB_se2_ag3_m_03 - words	something	171.8726
171.6826	DCB_se2_ag3_m_03 - phones	AH1	171.7526
171.7526	DCB_se2_ag3_m_03 - phones	M	171.7826
171.7826	DCB_se2_ag3_m_03 - phones	TH	171.8126
171.8126	DCB_se2_ag3_m_03 - phones	IH0	171.8426
171.8426	DCB_se2_ag3_m_03 - phones	NG	171.8726
171.8726	DCB_se2_ag3_m_03 - phones	DH	171.9026
171.8726	DCB_se2_ag3_m_03 - words	that	172.0526
171.9026	DCB_se2_ag3_m_03 - phones	AH0	172.0226
172.0226	DCB_se2_ag3_m_03 - phones	T	172.0526
172.0526	DCB_se2_ag3_m_03 - phones	sp	172.0826
172.0826	DCB_se2_ag3_m_03 - phones	spn	172.1126
172.0826	DCB_se2_ag3_m_03 - words	<unk>	172.1126
172.1126	DCB_se2_ag3_m_03 - phones	T	172.1826
172.1126	DCB_se2_ag3_m_03 - words	take	172.3126
172.1826	DCB_se2_ag3_m_03 - phones	EY1	172.2526
172.2526	DCB_se2_ag3_m_03 - phones	K	172.3126
172.3126	DCB_se2_ag3_m_03 - phones	Y	172.3426
172.3126	DCB_se2_ag3_m_03 - words	you	172.3726
172.3426	DCB_se2_ag3_m_03 - phones	UW1	172.3726
172.3726	DCB_se2_ag3_m_03 - phones	F	172.4626
172.3726	DCB_se2_ag3_m_03 - words	far	172.6326
172.4626	DCB_se2_ag3_m_03 - phones	AA1	172.5726
172.5726	DCB_se2_ag3_m_03 - phones	R	172.6326
172.6326	DCB_se2_ag3_m_03 - phones	sp	178.1058
174.0581	DCB_se1_ag3_m_01 - phones	HH	174.1981
174.0581	DCB_se1_ag3_m_01 - words	what	174.3481
174.1981	DCB_se1_ag3_m_01 - phones	W	174.2481
174.2481	DCB_se1_ag3_m_01 - phones	AH1	174.3181
174.3181	DCB_se1_ag3_m_01 - phones	T	174.3481
174.3481	DCB_se1_ag3_m_01 - phones	sp	174.3781
174.3781	DCB_se1_ag3_m_01 - phones	AH1	174.7081
174.3781	DCB_se1_ag3_m_01 - words	um	174.7781
174.7081	DCB_se1_ag3_m_01 - phones	M	174.7781
174.7781	DCB_se1_ag3_m_01 - phones	sp	174.8381
174.8381	DCB_se1_ag3_m_01 - phones	HH	175.0281
174.8381	DCB_se1_ag3_m_01 - words	where	175.1581
175.0281	DCB_se1_ag3_m_01 - phones	W	175.0781
175.0781	DCB_se1_ag3_m_01 - phones	EH1	175.1181
175.1181	DCB_se1_ag3_m_01 - phones	R	175.1581
175.1581	DCB_se1_ag3_m_01 - phones	D	175.1881
175.1581	DCB_se1_ag3_m_01 - words	do	175.2381
175.1881	DCB_se1_ag3_m_01 - phones	UW1	175.2381
175.2381	DCB_se1_ag3_m_01 - phones	Y	175.3281
175.2381	DCB_se1_ag3_m_01 - words	you	175.3881
175.3281	DCB_se1_ag3_m_01 - phones	UW1	175.3881
175.3881	DCB_se1_ag3_m_01 - phones	W	175.5281
175.3881	DCB_se1_ag3_m_01 - words	work	175.7381
175.5281	DCB_se1_ag3_m_01 - phones	ER1	175.7081
175.7081	DCB_se1_ag3_m_01 - phones	K	175.7381
175.7381	DCB_se1_ag3_m_01 - phones	sp	175.7981
175.7981	DCB_se1_ag3_m_01 - phones	AH0	175.9281
175.7981	DCB_se1_ag3_m_01 - words	and	175.9781
175.9281	DCB_se1_ag3_m_01 - phones	N	175.9781
175.9781	DCB_se1_ag3_m_01 - phones	HH	176.0581
175.9781	DCB_se1_ag3_m_01 - words	how	176.1381
176.0581	DCB_se1_ag3_m_01 - phones	AW1	176.1381
176.1381	DCB_se1_ag3_m_01 - phones	L	176.1881
176.1381	DCB_se1_ag3_m_01 - words	long	176.3281
176.1881	DCB_se1_ag3_m_01 - phones	AO1	176.2781
176.2781	DCB_se1_ag3_m_01 - phones	NG	176.3281
176.3281	DCB_se1_ag3_m_01 - phones	Y	176.3881
176.3281	DCB_se1_ag3_m_01 - words	you	176.4581
176.3881	DCB_se1_ag3_m_01 - phones	UW1	176.4581
176.4581	DCB_se1_ag3_m_01 - phones	B	176.5081
176.4581	DCB_se1_ag3_m_01 - words	been	176.5881
176.5081	DCB_se1_ag3_m_01 - phones	IH0	176.5381
176.5381	DCB_se1_ag3_m_01 - phones	N	176.5881
176.5881	DCB_se1_ag3_m_01 - phones	W	176.6481
176.5881	DCB_se1_ag3_m_01 - words	working	176.8481
176.6481	DCB_se1_ag3_m_01 - phones	ER1	176.6981
176.6981	DCB_se1_ag3_m_01 - phones	K	176.7881
176.7881	DCB_se1_ag3_m_01 - phones	IH0	176.8181
176.8181	DCB_se1_ag3_m_01 - phones	NG	176.8481
176.8481	DCB_se1_ag3_m_01 - phones	DH	176.8781
176.8481	DCB_se1_ag3_m_01 - words	there	176.9581
176.8781	DCB_se1_ag3_m_01 - phones	EH1	176.9081
176.9081	DCB_se1_ag3_m_01 - phones	R	176.9581
176.9581	DCB_se1_ag3_m_01 - phones	sp	177.0581
178.1058	DCB_se2_ag3_m_03 - phones	spn	178.2158
178.1058	DCB_se2_ag3_m_03 - words	<unk>	178.2158
178.2158	DCB_se2_ag3_m_03 - phones	AH1	178.5858
178.2158	DCB_se2_ag3_m_03 - words	um	178.8358
178.5858	DCB_se2_ag3_m_03 - phones	M	178.8358
178.8358	DCB_se2_ag3_m_03 - phones	sp	179.6870
179.6870	DCB_se2_ag3_m_03 - phones	R	179.8470
179.6870	DCB_se2_ag3_m_03 - words	right	179.9770
179.8470	DCB_se2_ag3_m_03 - phones	AY1	179.9370
179.9370	DCB_se2_ag3_m_03 - phones	T	179.9770
179.9770	DCB_se2_ag3_m_03 - phones	N	180.0870
179.9770	DCB_se2_ag3_m_03 - words	now	180.4370
180.0870	DCB_se2_ag3_m_03 - phones	AW1	180.4370
180.4370	DCB_se2_ag3_m_03 - phones	AY1	180.6370
180.4370	DCB_se2_ag3_m_03 - words	i	180.6370
180.6370	DCB_se2_ag3_m_03 - phones	W	180.7570
180.6370	DCB_se2_ag3_m_03 - words	work	181.0470
180.7570	DCB_se2_ag3_m_03 - phones	ER1	180.8770
180.8770	DCB_se2_ag3_m_03 - phones	K	181.0470
181.0470	DCB_se2_ag3_m_03 - phones	AE1	181.4370
181.0470	DCB_se2_ag3_m_03 - words	as	181.6070
181.4370	DCB_se2_ag3_m_03 - phones	Z	181.6070
181.6070	DCB_se2_ag3_m_03 - phones	sp	181.6370
181.6370	DCB_se2_ag3_m_03 - phones	AH0	181.9670
181.6370	DCB_se2_ag3_m_03 - words	a	181.9670
181.9670	DCB_se2_ag3_m_03 - phones	sp	182.0670
182.0670	DCB_se2_ag3_m_03 - phones	B	182.1270
182.0670	DCB_se2_ag3_m_03 - words	building	182.5970
182.1270	DCB_se2_ag3_m_03 - phones	IH1	182.2070
182.2070	DCB_se2_ag3_m_03 - phones	L	182.3070
182.3070	DCB_se2_ag3_m_03 - phones	D	182.3470
182.3470	DCB_se2_ag3_m_03 - phones	IH0	182.4570
182.4570	DCB_se2_ag3_m_03 - phones	NG	182.5970
182.5970	DCB_se2_ag3_m_03 - phones	sp	182.6670
182.6670	DCB_se2_ag3_m_03 - phones	EH1	182.8170
182.6670	DCB_se2_ag3_m_03 - words	engineer	183.3170
182.8170	DCB_se2_ag3_m_03 - phones	N	182.8570
182.8570	DCB_se2_ag3_m_03 - phones	JH	182.9170
182.9170	DCB_se2_ag3_m_03 - phones	AH0	182.9770
182.9770	DCB_se2_ag3_m_03 - phones	N	183.0470
183.0470	DCB_se2_ag3_m_03 - phones	IH1	183.1870
183.1870	DCB_se2_ag3_m_03 - phones	R	183.3170
183.8641	DCB_se2_ag3_m_03 - phones	sil	183.9241
183.9241	DCB_se2_ag3_m_03 - phones	AY1	184.1041
183.9241	DCB_se2_ag3_m_03 - words	i've	184.1941
184.1041	DCB_se2_ag3_m_03 - phones	V	184.1941
184.1941	DCB_se2_ag3_m_03 - phones	B	184.2641
184.1941	DCB_se2_ag3_m_03 - words	been	184.4441
184.2641	DCB_se2_ag3_m_03 - phones	IH1	184.3441
184.3441	DCB_se2_ag3_m_03 - phones	N	184.4441
184.4441	DCB_se2_ag3_m_03 - phones	DH	184.4941
184.4441	DCB_se2_ag3_m_03 - words	there	184.7841
184.4941	DCB_se2_ag3_m_03 - phones	EH1	184.7241
184.7241	DCB_se2_ag3_m_03 - phones	R	184.7841
184.7841	DCB_se2_ag3_m_03 - phones	F	184.9541
184.7841	DCB_se2_ag3_m_03 - words	for	185.5741
184.9541	DCB_se2_ag3_m_03 - phones	AO1	185.5041
185.5041	DCB_se2_ag3_m_03 - phones	R	185.5741
185.5741	DCB_se2_ag3_m_03 - phones	S	185.9441
185.5741	DCB_se2_ag3_m_03 - words	seven	186.2241
185.9441	DCB_se2_ag3_m_03 - phones	EH1	186.0341
186.0341	DCB_se2_ag3_m_03 - phones	V	186.0941
186.0941	DCB_se2_ag3_m_03 - phones	AH0	186.1241
186.1241	DCB_se2_ag3_m_03 - phones	N	186.2241
186.2241	DCB_se2_ag3_m_03 - phones	Y	186.4541
186.2241	DCB_se2_ag3_m_03 - words	years	186.7841
186.4541	DCB_se2_ag3_m_03 - phones	IH1	186.5941
186.5941	DCB_se2_ag3_m_03 - phones	R	186.6241
186.6241	DCB_se2_ag3_m_03 - phones	Z	186.7841
187.7810	DCB_se2_ag3_m_03 - phones	sil	187.8610
187.8610	DCB_se2_ag3_m_03 - phones	AH1	188.4110
187.8610	DCB_se2_ag3_m_03 - words	uh	188.4110
188.4110	DCB_se2_ag3_m_03 - phones	sp	190.2258
190.2258	DCB_se2_ag3_m_03 - phones	B	190.4858
190.2258	DCB_se2_ag3_m_03 - words	basically	191.4658
190.4858	DCB_se2_ag3_m_03 - phones	EY1	190.6058
190.6058	DCB_se2_ag3_m_03 - phones	S	190.6958
190.6958	DCB_se2_ag3_m_03 - phones	IH0	190.7658
190.7658	DCB_se2_ag3_m_03 - phones	K	190.8558
190.8558	DCB_se2_ag3_m_03 - phones	L	190.9358
190.9358	DCB_se2_ag3_m_03 - phones	IY0	191.4658
191.4658	DCB_se2_ag3_m_03 - phones	sp	192.0096
192.0096	DCB_se2_ag3_m_03 - phones	EH1	192.0796
192.0096	DCB_se2_ag3_m_03 - words	anything	192.5696
192.0796	DCB_se2_ag3_m_03 - phones	N	192.1496
192.1496	DCB_se2_ag3_m_03 - phones	IY0	192.2496
192.2496	DCB_se2_ag3_m_03 - phones	TH	192.3196
192.3196	DCB_se2_ag3_m_03 - phones	IH2	192.3896
192.3896	DCB_se2_ag3_m_03 - phones	NG	192.5696
192.5696	DCB_se2_ag3_m_03 - phones	DH	192.6096
192.5696	DCB_se2_ag3_m_03 - words	that	192.7296
192.6096	DCB_se2_ag3_m_03 - phones	AH0	192.6796
192.6796	DCB_se2_ag3_m_03 - phones	T	192.7296
192.7296	DCB_se2_ag3_m_03 - words	s	192.8896
192.7296	DCB_se2_ag3_m_03 - phones	S	192.8896
192.8896	DCB_se2_ag3_m_03 - phones	IH1	193.0196
192.8896	DCB_se2_ag3_m_03 - words	in	193.0796
193.0196	DCB_se2_ag3_m_03 - phones	N	193.0796
193.0796	DCB_se2_ag3_m_03 - phones	DH	193.1096
193.0796	DCB_se2_ag3_m_03 - words	the	193.1996
193.1096	DCB_se2_ag3_m_03 - phones	AH0	193.1996
193.1996	DCB_se2_ag3_m_03 - phones	B	193.2596
193.1996	DCB_se2_ag3_m_03 - words	building	193.5796
193.2596	DCB_se2_ag3_m_03 - phones	IH1	193.3396
193.3396	DCB_se2_ag3_m_03 - phones	L	193.4096
193.4096	DCB_se2_ag3_m_03 - phones	D	193.4396
193.4396	DCB_se2_ag3_m_03 - phones	IH0	193.5296
193.5296	DCB_se2_ag3_m_03 - phones	NG	193.5796
193.5796	DCB_se2_ag3_m_03 - phones	EH1	193.6496
193.5796	DCB_se2_ag3_m_03 - words	as	193.6996
193.6496	DCB_se2_ag3_m_03 - phones	Z	193.6996
193.6996	DCB_se2_ag3_m_03 - phones	F	193.8296
193.6996	DCB_se2_ag3_m_03 - words	far	194.0696
193.8296	DCB_se2_ag3_m_03 - phones	AA1	193.9996
193.9996	DCB_se2_ag3_m_03 - phones	R	194.0696
194.0696	DCB_se2_ag3_m_03 - phones	AE1	194.1696
194.0696	DCB_se2_ag3_m_03 - words	as	194.3096
194.1696	DCB_se2_ag3_m_03 - phones	Z	194.3096
194.3096	DCB_se2_ag3_m_03 - phones	sp	194.3396
194.3396	DCB_se2_ag3_m_03 - phones	EY1	194.5396
194.3396	DCB_se2_ag3_m_03 - words	hvac	194.9896
194.5396	DCB_se2_ag3_m_03 - phones	CH	194.6296
194.6296	DCB_se2_ag3_m_03 - phones	V	194.7396
194.7396	DCB_se2_ag3_m_03 - phones	AE1	194.9196
194.9196	DCB_se2_ag3_m_03 - phones	K	194.9896
195.6589	DCB_se2_ag3_m_03 - phones	K	195.7789
195.6589	DCB_se2_ag3_m_03 - words	carpentry	196.5589
195.7789	DCB_se2_ag3_m_03 - phones	AA1	195.8789
195.8789	DCB_se2_ag3_m_03 - phones	R	195.9389
195.9389	DCB_se2_ag3_m_03 - phones	P	195.9889
195.9889	DCB_se2_ag3_m_03 - phones	AH0	196.0189
196.0189	DCB_se2_ag3_m_03 - phones	N	196.0689
196.0689	DCB_se2_ag3_m_03 - phones	T	196.1889
196.1889	DCB_se2_ag3_m_03 - phones	R	196.2689
196.2689	DCB_se2_ag3_m_03 - phones	IY0	196.5589
196.5589	DCB_se2_ag3_m_03 - phones	sp	196.8389
196.8389	DCB_se2_ag3_m_03 - phones	AH1	197.1589
196.8389	DCB_se2_ag3_m_03 - words	uh	197.1589
197.1589	DCB_se2_ag3_m_03 - phones	sp	197.4089
197.4089	DCB_se2_ag3_m_03 - phones	IH0	197.5189
197.4089	DCB_se2_ag3_m_03 - words	electrical	198.4089
197.5189	DCB_se2_ag3_m_03 - phones	L	197.6089
197.6089	DCB_se2_ag3_m_03 - phones	EH1	197.7089
197.7089	DCB_se2_ag3_m_03 - phones	K	197.7389
197.7389	DCB_se2_ag3_m_03 - phones	T	197.7889
197.7889	DCB_se2_ag3_m_03 - phones	R	197.8189
197.8189	DCB_se2_ag3_m_03 - phones	IH0	197.8489
197.8489	DCB_se2_ag3_m_03 - phones	K	197.9489
197.9489	DCB_se2_ag3_m_03 - phones	AH0	197.9889
197.9889	DCB_se2_ag3_m_03 - phones	L	198.4089
198.4089	DCB_se2_ag3_m_03 - phones	sp	198.4689
199.1394	DCB_se2_ag3_m_03 - phones	P	199.2694
199.1394	DCB_se2_ag3_m_03 - words	plumbing	199.6894
199.2694	DCB_se2_ag3_m_03 - phones	L	199.3194
199.3194	DCB_se2_ag3_m_03 - phones	AH1	199.3794
199.3794	DCB_se2_ag3_m_03 - phones	M	199.4994
199.4994	DCB_se2_ag3_m_03 - phones	IH0	199.5694
199.5694	DCB_se2_ag3_m_03 - phones	NG	199.6894
[truncated: 782 more rows]
