# Supplementary material for: Considering Performance in the Automated and Manual Coding of Sociolinguistic Variables: Lessons From Variable (ING)
Source: Front Artif Intell. 2021 Apr 29;4:648543. doi: 10.3389/frai.2021.648543 (PMC8117961; doi:10.3389/frai.2021.648543)
Supplement: Supplementary file 4 [file Data_Sheet_4.ZIP › CORAAL_Aligned_as_Tables/DCB_se3_ag3_f_01_1_txout.txt]

tmin	tier	text	tmax
0.2910	DCB_int_01 - phones	sil	0.3410
0.3410	DCB_int_01 - phones	AE1	0.3910
0.3410	DCB_int_01 - words	and	0.6410
0.3910	DCB_int_01 - phones	N	0.6410
0.6410	DCB_int_01 - phones	sp	0.6710
0.6710	DCB_int_01 - phones	HH	0.7110
0.6710	DCB_int_01 - words	where	0.8110
0.7110	DCB_int_01 - phones	W	0.7410
0.7410	DCB_int_01 - phones	EH1	0.7810
0.7810	DCB_int_01 - phones	R	0.8110
0.8110	DCB_int_01 - phones	W	0.8410
0.8110	DCB_int_01 - words	were	0.9010
0.8410	DCB_int_01 - phones	ER0	0.9010
0.9010	DCB_int_01 - phones	Y	0.9710
0.9010	DCB_int_01 - words	you	1.0410
0.9710	DCB_int_01 - phones	UW1	1.0410
1.0410	DCB_int_01 - phones	B	1.1010
1.0410	DCB_int_01 - words	born	1.4410
1.1010	DCB_int_01 - phones	AO1	1.2310
1.2310	DCB_int_01 - phones	R	1.2910
1.2910	DCB_int_01 - phones	N	1.4410
2.2892	DCB_se3_ag3_f_01 - phones	sil	2.3292
2.3292	DCB_se3_ag3_f_01 - phones	AH1	2.9892
2.3292	DCB_se3_ag3_f_01 - words	uh	2.9892
2.9892	DCB_se3_ag3_f_01 - phones	W	3.0192
2.9892	DCB_se3_ag3_f_01 - words	what	3.0792
3.0192	DCB_se3_ag3_f_01 - phones	AH1	3.0492
3.0492	DCB_se3_ag3_f_01 - phones	T	3.0792
3.0792	DCB_se3_ag3_f_01 - phones	sp	3.5792
3.5792	DCB_se3_ag3_f_01 - phones	W	3.6092
3.5792	DCB_se3_ag3_f_01 - words	was	3.8392
3.6092	DCB_se3_ag3_f_01 - phones	AO1	3.6892
3.6892	DCB_se3_ag3_f_01 - phones	Z	3.8392
3.8392	DCB_se3_ag3_f_01 - phones	DH	3.8692
3.8392	DCB_se3_ag3_f_01 - words	the	3.8992
3.8692	DCB_se3_ag3_f_01 - phones	AH0	3.8992
3.8992	DCB_se3_ag3_f_01 - phones	N	3.9292
3.8992	DCB_se3_ag3_f_01 - words	name	4.0092
3.9292	DCB_se3_ag3_f_01 - phones	EY1	3.9792
3.9792	DCB_se3_ag3_f_01 - phones	M	4.0092
4.0092	DCB_se3_ag3_f_01 - phones	AH0	4.0392
4.0092	DCB_se3_ag3_f_01 - words	of	4.0692
4.0392	DCB_se3_ag3_f_01 - phones	V	4.0692
4.0692	DCB_se3_ag3_f_01 - phones	DH	4.0992
4.0692	DCB_se3_ag3_f_01 - words	that	4.1692
4.0992	DCB_se3_ag3_f_01 - phones	AE1	4.1392
4.1392	DCB_se3_ag3_f_01 - phones	T	4.1692
4.1692	DCB_se3_ag3_f_01 - phones	HH	4.2092
4.1692	DCB_se3_ag3_f_01 - words	hospital	4.8692
4.2092	DCB_se3_ag3_f_01 - phones	AA1	4.2692
4.2692	DCB_se3_ag3_f_01 - phones	S	4.4292
4.4292	DCB_se3_ag3_f_01 - phones	P	4.4892
4.4892	DCB_se3_ag3_f_01 - phones	IH2	4.5192
4.5192	DCB_se3_ag3_f_01 - phones	T	4.5492
4.5492	DCB_se3_ag3_f_01 - phones	AH0	4.5992
4.5992	DCB_se3_ag3_f_01 - phones	L	4.8692
7.4288	DCB_se3_ag3_f_01 - phones	sil	7.4688
7.4688	DCB_se3_ag3_f_01 - words	<unk>	7.5688
7.4688	DCB_se3_ag3_f_01 - phones	spn	7.5688
7.6409	DCB_se3_ag3_f_01 - phones	sil	7.6909
7.6909	DCB_se3_ag3_f_01 - phones	W	7.7509
7.6909	DCB_se3_ag3_f_01 - words	washington	8.0809
7.7509	DCB_se3_ag3_f_01 - phones	AA1	7.8309
7.8309	DCB_se3_ag3_f_01 - phones	SH	7.9309
7.9309	DCB_se3_ag3_f_01 - phones	IH0	7.9609
7.9609	DCB_se3_ag3_f_01 - phones	NG	7.9909
7.9909	DCB_se3_ag3_f_01 - phones	T	8.0209
8.0209	DCB_se3_ag3_f_01 - phones	AH0	8.0509
8.0509	DCB_se3_ag3_f_01 - phones	N	8.0809
8.0809	DCB_se3_ag3_f_01 - phones	HH	8.1109
8.0809	DCB_se3_ag3_f_01 - words	hospital	8.3809
8.1109	DCB_se3_ag3_f_01 - phones	AA1	8.1409
8.1409	DCB_se3_ag3_f_01 - phones	S	8.2109
8.2109	DCB_se3_ag3_f_01 - phones	P	8.2409
8.2409	DCB_se3_ag3_f_01 - phones	IH2	8.2709
8.2709	DCB_se3_ag3_f_01 - phones	T	8.3009
8.3009	DCB_se3_ag3_f_01 - phones	AH0	8.3309
8.3309	DCB_se3_ag3_f_01 - phones	L	8.3809
8.3809	DCB_se3_ag3_f_01 - phones	S	8.4609
8.3809	DCB_se3_ag3_f_01 - words	center	8.8209
8.4609	DCB_se3_ag3_f_01 - phones	EH1	8.5009
8.5009	DCB_se3_ag3_f_01 - phones	N	8.5409
8.5409	DCB_se3_ag3_f_01 - phones	ER0	8.8209
12.9954	DCB_int_01 - phones	sil	13.0254
13.0254	DCB_int_01 - phones	AE1	13.0754
13.0254	DCB_int_01 - words	and	13.6554
13.0754	DCB_int_01 - phones	N	13.6554
13.6554	DCB_int_01 - phones	sp	13.7254
13.8850	DCB_int_01 - phones	HH	13.9250
13.8850	DCB_int_01 - words	what	14.0450
13.9250	DCB_int_01 - phones	W	13.9550
13.9550	DCB_int_01 - phones	AH1	13.9950
13.9950	DCB_int_01 - phones	T	14.0450
14.0450	DCB_int_01 - phones	N	14.1150
14.0450	DCB_int_01 - words	neighborhood	14.4850
14.1150	DCB_int_01 - phones	EY1	14.2150
14.2150	DCB_int_01 - phones	B	14.2850
14.2850	DCB_int_01 - phones	ER0	14.3350
14.3350	DCB_int_01 - phones	HH	14.3950
14.3950	DCB_int_01 - phones	UH2	14.4350
14.4350	DCB_int_01 - phones	D	14.4850
14.4850	DCB_int_01 - phones	D	14.5250
14.4850	DCB_int_01 - words	did	14.6250
14.5250	DCB_int_01 - phones	IH0	14.5650
14.5650	DCB_int_01 - phones	D	14.6250
14.6250	DCB_int_01 - phones	Y	14.6850
14.6250	DCB_int_01 - words	you	14.7350
14.6850	DCB_int_01 - phones	UW1	14.7350
14.7350	DCB_int_01 - phones	G	14.8050
14.7350	DCB_int_01 - words	grow	14.9350
14.8050	DCB_int_01 - phones	R	14.8450
14.8450	DCB_int_01 - phones	OW1	14.9350
14.9350	DCB_int_01 - phones	AH1	14.9850
14.9350	DCB_int_01 - words	up	15.0850
14.9850	DCB_int_01 - phones	P	15.0850
15.0850	DCB_int_01 - phones	IH0	15.1250
15.0850	DCB_int_01 - words	in	15.1850
15.1250	DCB_int_01 - phones	N	15.1850
15.1850	DCB_int_01 - words	or	15.2650
15.1850	DCB_int_01 - phones	ER0	15.2650
15.2650	DCB_int_01 - phones	DH	15.3150
15.2650	DCB_int_01 - words	that	15.4150
15.3150	DCB_int_01 - phones	AH0	15.3750
15.3750	DCB_int_01 - phones	T	15.4150
15.4150	DCB_int_01 - phones	Y	15.4950
15.4150	DCB_int_01 - words	you	15.5450
15.4950	DCB_int_01 - phones	UW1	15.5450
15.5450	DCB_int_01 - phones	K	15.6650
15.5450	DCB_int_01 - words	claim	15.8350
15.6650	DCB_int_01 - phones	L	15.7050
15.7050	DCB_int_01 - phones	EY1	15.7650
15.7650	DCB_int_01 - phones	M	15.8350
15.8350	DCB_int_01 - phones	IH0	15.8950
15.8350	DCB_int_01 - words	is	15.9550
15.8950	DCB_int_01 - phones	Z	15.9550
15.9550	DCB_int_01 - phones	Y	15.9950
15.9550	DCB_int_01 - words	your	16.0950
15.9950	DCB_int_01 - phones	UH1	16.0450
16.0450	DCB_int_01 - phones	R	16.0950
16.0950	DCB_int_01 - phones	N	16.1350
16.0950	DCB_int_01 - words	neighborhood	16.7450
16.1350	DCB_int_01 - phones	EY1	16.2650
16.2650	DCB_int_01 - phones	B	16.3150
16.3150	DCB_int_01 - phones	ER0	16.3850
16.3850	DCB_int_01 - phones	HH	16.4850
16.4850	DCB_int_01 - phones	UH2	16.6650
16.6650	DCB_int_01 - phones	D	16.7450
18.0469	DCB_se3_ag3_f_01 - phones	sil	18.0969
18.0969	DCB_se3_ag3_f_01 - phones	M	18.7469
18.0969	DCB_se3_ag3_f_01 - words	mm	18.7469
18.7469	DCB_se3_ag3_f_01 - phones	sp	18.8469
19.6369	DCB_se3_ag3_f_01 - phones	W	19.7369
19.6369	DCB_se3_ag3_f_01 - words	well	20.0469
19.7369	DCB_se3_ag3_f_01 - phones	EH1	19.9169
19.9169	DCB_se3_ag3_f_01 - phones	L	20.0469
20.0469	DCB_se3_ag3_f_01 - phones	AY1	20.1569
20.0469	DCB_se3_ag3_f_01 - words	i	20.1569
20.1569	DCB_se3_ag3_f_01 - phones	D	20.1969
20.1569	DCB_se3_ag3_f_01 - words	don't	20.3369
20.1969	DCB_se3_ag3_f_01 - phones	OW1	20.2969
20.2969	DCB_se3_ag3_f_01 - phones	N	20.3369
20.3369	DCB_se3_ag3_f_01 - phones	N	20.3869
20.3369	DCB_se3_ag3_f_01 - words	know	20.5369
20.3869	DCB_se3_ag3_f_01 - phones	OW1	20.5369
20.5369	DCB_se3_ag3_f_01 - phones	OW1	20.7269
20.5369	DCB_se3_ag3_f_01 - words	only	20.8769
20.7269	DCB_se3_ag3_f_01 - phones	N	20.7569
20.7569	DCB_se3_ag3_f_01 - phones	L	20.8269
20.8269	DCB_se3_ag3_f_01 - phones	IY0	20.8769
20.8769	DCB_se3_ag3_f_01 - phones	K	20.9069
20.8769	DCB_se3_ag3_f_01 - words	cause	21.2969
20.9069	DCB_se3_ag3_f_01 - phones	AA1	21.0369
21.0369	DCB_se3_ag3_f_01 - phones	Z	21.2969
21.9419	DCB_se3_ag3_f_01 - phones	T	22.0519
21.9419	DCB_se3_ag3_f_01 - words	ti-	22.0919
22.0519	DCB_se3_ag3_f_01 - phones	IH1	22.0919
22.0919	DCB_se3_ag3_f_01 - phones	sp	22.4402
22.4402	DCB_se3_ag3_f_01 - phones	DH	22.4902
22.4402	DCB_se3_ag3_f_01 - words	there	22.5802
22.4902	DCB_se3_ag3_f_01 - phones	EH1	22.5202
22.5202	DCB_se3_ag3_f_01 - phones	R	22.5802
22.5802	DCB_se3_ag3_f_01 - phones	Z	22.6202
22.5802	DCB_se3_ag3_f_01 - words	s	22.6202
22.6202	DCB_se3_ag3_f_01 - phones	L	22.6602
22.6202	DCB_se3_ag3_f_01 - words	like	22.7602
22.6602	DCB_se3_ag3_f_01 - phones	AY1	22.7002
22.7002	DCB_se3_ag3_f_01 - phones	K	22.7602
22.7602	DCB_se3_ag3_f_01 - phones	AH0	22.8302
22.7602	DCB_se3_ag3_f_01 - words	a	22.8302
22.8302	DCB_se3_ag3_f_01 - phones	B	22.9002
22.8302	DCB_se3_ag3_f_01 - words	bunch	23.4402
22.9002	DCB_se3_ag3_f_01 - phones	AH1	23.0902
23.0902	DCB_se3_ag3_f_01 - phones	N	23.1702
23.1702	DCB_se3_ag3_f_01 - phones	CH	23.4402
23.4402	DCB_se3_ag3_f_01 - phones	sp	23.4702
23.4702	DCB_se3_ag3_f_01 - phones	B	23.5102
23.4702	DCB_se3_ag3_f_01 - words	but	23.6002
23.5102	DCB_se3_ag3_f_01 - phones	AH1	23.5402
23.5402	DCB_se3_ag3_f_01 - phones	T	23.6002
23.6002	DCB_se3_ag3_f_01 - phones	AY1	23.7202
23.6002	DCB_se3_ag3_f_01 - words	i	23.7202
23.7202	DCB_se3_ag3_f_01 - phones	AY1	23.8102
23.7202	DCB_se3_ag3_f_01 - words	i	23.8102
23.8102	DCB_se3_ag3_f_01 - phones	W	23.8402
23.8102	DCB_se3_ag3_f_01 - words	would	23.9902
23.8402	DCB_se3_ag3_f_01 - phones	UH1	23.8902
23.8902	DCB_se3_ag3_f_01 - phones	D	23.9902
23.9902	DCB_se3_ag3_f_01 - phones	S	24.1102
23.9902	DCB_se3_ag3_f_01 - words	say	24.5102
24.1102	DCB_se3_ag3_f_01 - phones	EY1	24.5102
24.5102	DCB_se3_ag3_f_01 - phones	sp	24.5502
24.6039	DCB_se3_ag3_f_01 - phones	M	24.7639
24.6039	DCB_se3_ag3_f_01 - words	mostly	25.4339
24.7639	DCB_se3_ag3_f_01 - phones	OW1	24.9039
24.9039	DCB_se3_ag3_f_01 - phones	S	25.1139
25.1139	DCB_se3_ag3_f_01 - phones	L	25.2039
25.2039	DCB_se3_ag3_f_01 - phones	IY0	25.4339
25.4339	DCB_se3_ag3_f_01 - phones	N	25.5239
25.4339	DCB_se3_ag3_f_01 - words	northeast	26.1539
25.5239	DCB_se3_ag3_f_01 - phones	AO2	25.6139
25.6139	DCB_se3_ag3_f_01 - phones	R	25.6939
25.6939	DCB_se3_ag3_f_01 - phones	TH	25.8239
25.8239	DCB_se3_ag3_f_01 - phones	IY1	25.9839
25.9839	DCB_se3_ag3_f_01 - phones	S	26.0839
26.0839	DCB_se3_ag3_f_01 - phones	T	26.1539
26.1539	DCB_se3_ag3_f_01 - phones	W	26.2139
26.1539	DCB_se3_ag3_f_01 - words	washington	26.8539
26.2139	DCB_se3_ag3_f_01 - phones	AA1	26.3539
26.3539	DCB_se3_ag3_f_01 - phones	SH	26.4839
26.4839	DCB_se3_ag3_f_01 - phones	IH0	26.5239
26.5239	DCB_se3_ag3_f_01 - phones	NG	26.6339
26.6339	DCB_se3_ag3_f_01 - phones	T	26.7439
26.7439	DCB_se3_ag3_f_01 - phones	AH0	26.8039
26.8039	DCB_se3_ag3_f_01 - phones	N	26.8539
26.8539	DCB_se3_ag3_f_01 - phones	AE1	26.8939
26.8539	DCB_se3_ag3_f_01 - words	at	26.9239
26.8939	DCB_se3_ag3_f_01 - phones	T	26.9239
26.9239	DCB_se3_ag3_f_01 - phones	sp	26.9639
26.9639	DCB_se3_ag3_f_01 - phones	DH	27.0339
26.9639	DCB_se3_ag3_f_01 - words	this	27.2239
27.0339	DCB_se3_ag3_f_01 - phones	IH0	27.1039
27.1039	DCB_se3_ag3_f_01 - phones	S	27.2239
27.2239	DCB_se3_ag3_f_01 - phones	P	27.3739
27.2239	DCB_se3_ag3_f_01 - words	point	27.5639
27.3739	DCB_se3_ag3_f_01 - phones	OY1	27.5039
27.5039	DCB_se3_ag3_f_01 - phones	N	27.5339
27.5339	DCB_se3_ag3_f_01 - phones	T	27.5639
27.5639	DCB_se3_ag3_f_01 - phones	sp	27.6639
27.6639	DCB_se3_ag3_f_01 - phones	B	27.7239
27.6639	DCB_se3_ag3_f_01 - words	but	27.8339
27.7239	DCB_se3_ag3_f_01 - phones	AH1	27.7639
27.7639	DCB_se3_ag3_f_01 - phones	T	27.8339
27.8339	DCB_se3_ag3_f_01 - phones	sp	27.9239
27.9239	DCB_se3_ag3_f_01 - phones	DH	27.9839
27.9239	DCB_se3_ag3_f_01 - words	that	28.1439
27.9839	DCB_se3_ag3_f_01 - phones	AE1	28.0939
28.0939	DCB_se3_ag3_f_01 - phones	T	28.1439
28.1439	DCB_se3_ag3_f_01 - phones	sp	28.1739
28.1739	DCB_se3_ag3_f_01 - phones	S	28.3939
28.1739	DCB_se3_ag3_f_01 - words	s	28.3939
28.3939	DCB_se3_ag3_f_01 - phones	N	28.4739
28.3939	DCB_se3_ag3_f_01 - words	not	28.7039
28.4739	DCB_se3_ag3_f_01 - phones	AA1	28.6439
28.6439	DCB_se3_ag3_f_01 - phones	T	28.7039
28.7039	DCB_se3_ag3_f_01 - phones	sp	28.8339
28.8339	DCB_se3_ag3_f_01 - phones	W	28.8839
28.8339	DCB_se3_ag3_f_01 - words	where	28.9439
28.8839	DCB_se3_ag3_f_01 - phones	EH1	28.9139
28.9139	DCB_se3_ag3_f_01 - phones	R	28.9439
28.9439	DCB_se3_ag3_f_01 - phones	AY1	29.2039
28.9439	DCB_se3_ag3_f_01 - words	i	29.2039
29.2039	DCB_se3_ag3_f_01 - phones	sp	29.2339
29.2339	DCB_se3_ag3_f_01 - phones	G	29.2839
29.2339	DCB_se3_ag3_f_01 - words	grew	29.4539
29.2839	DCB_se3_ag3_f_01 - phones	R	29.4039
29.4039	DCB_se3_ag3_f_01 - phones	UW1	29.4539
29.4539	DCB_se3_ag3_f_01 - phones	sp	29.6139
29.6139	DCB_se3_ag3_f_01 - phones	AH1	29.8239
29.6139	DCB_se3_ag3_f_01 - words	up	29.9439
29.8239	DCB_se3_ag3_f_01 - phones	P	29.9439
30.1550	DCB_int_01 - phones	sil	30.2350
30.2350	DCB_int_01 - phones	OW2	30.3450
30.2350	DCB_int_01 - words	okay	30.5050
30.3450	DCB_int_01 - phones	K	30.4250
30.4250	DCB_int_01 - phones	EY1	30.5050
30.5050	DCB_int_01 - phones	sp	30.5350
30.5350	DCB_int_01 - phones	S	30.5950
30.5350	DCB_int_01 - words	so	30.6250
30.5351	DCB_se3_ag3_f_01 - words	i	30.7551
30.5351	DCB_se3_ag3_f_01 - phones	AY1	30.7551
30.5950	DCB_int_01 - phones	OW1	30.6250
30.6250	DCB_int_01 - phones	L	30.6550
30.6250	DCB_int_01 - words	let	30.7950
30.6550	DCB_int_01 - phones	EH1	30.7650
30.7551	DCB_se3_ag3_f_01 - phones	sp	32.3872
30.7650	DCB_int_01 - phones	T	30.7950
30.7950	DCB_int_01 - phones	Z	30.8550
30.7950	DCB_int_01 - words	s	30.8550
30.8550	DCB_int_01 - phones	T	30.9050
30.8550	DCB_int_01 - words	talk	31.0450
30.9050	DCB_int_01 - phones	AO1	30.9850
30.9850	DCB_int_01 - phones	K	31.0450
31.0450	DCB_int_01 - phones	AH0	31.0950
31.0450	DCB_int_01 - words	about	31.2750
31.0950	DCB_int_01 - phones	B	31.1350
31.1350	DCB_int_01 - phones	AW1	31.1850
31.1850	DCB_int_01 - phones	T	31.2750
31.2750	DCB_int_01 - phones	DH	31.3150
31.2750	DCB_int_01 - words	that	31.4650
31.3150	DCB_int_01 - phones	AE1	31.3950
31.3950	DCB_int_01 - phones	T	31.4650
31.4650	DCB_int_01 - phones	sp	31.4950
31.4950	DCB_int_01 - phones	P	31.5450
31.4950	DCB_int_01 - words	part	31.7750
31.5450	DCB_int_01 - phones	AA1	31.6050
31.6050	DCB_int_01 - phones	R	31.6550
31.6550	DCB_int_01 - phones	T	31.7750
32.3872	DCB_se3_ag3_f_01 - phones	W	32.4772
32.3872	DCB_se3_ag3_f_01 - words	well	32.6072
32.4772	DCB_se3_ag3_f_01 - phones	EH1	32.5772
32.5772	DCB_se3_ag3_f_01 - phones	L	32.6072
32.6072	DCB_se3_ag3_f_01 - phones	L	32.6572
32.6072	DCB_se3_ag3_f_01 - words	like	33.0372
32.6572	DCB_se3_ag3_f_01 - phones	AY1	32.7672
32.7672	DCB_se3_ag3_f_01 - phones	K	33.0372
33.3657	DCB_se3_ag3_f_01 - phones	sil	33.4157
33.4157	DCB_se3_ag3_f_01 - phones	AH0	33.4757
33.4157	DCB_se3_ag3_f_01 - words	until	33.7257
33.4757	DCB_se3_ag3_f_01 - phones	N	33.5457
33.5457	DCB_se3_ag3_f_01 - phones	T	33.6257
33.6257	DCB_se3_ag3_f_01 - phones	IH1	33.6657
33.6657	DCB_se3_ag3_f_01 - phones	L	33.7257
33.7257	DCB_se3_ag3_f_01 - words	i	33.7757
33.7257	DCB_se3_ag3_f_01 - phones	AY1	33.7757
33.7757	DCB_se3_ag3_f_01 - phones	W	33.8157
33.7757	DCB_se3_ag3_f_01 - words	was	34.0057
33.8157	DCB_se3_ag3_f_01 - phones	AH0	33.8657
33.8657	DCB_se3_ag3_f_01 - phones	Z	34.0057
34.0057	DCB_se3_ag3_f_01 - phones	T	34.1257
34.0057	DCB_se3_ag3_f_01 - words	ten	34.2557
34.1257	DCB_se3_ag3_f_01 - phones	EH1	34.2157
34.2157	DCB_se3_ag3_f_01 - phones	N	34.2557
34.2557	DCB_se3_ag3_f_01 - phones	AY1	34.3557
34.2557	DCB_se3_ag3_f_01 - words	i	34.3557
34.3557	DCB_se3_ag3_f_01 - phones	G	34.4557
34.3557	DCB_se3_ag3_f_01 - words	grew	34.6057
34.4557	DCB_se3_ag3_f_01 - phones	R	34.5657
34.5657	DCB_se3_ag3_f_01 - phones	UW1	34.6057
34.6057	DCB_se3_ag3_f_01 - phones	AH1	34.6957
34.6057	DCB_se3_ag3_f_01 - words	up	34.8357
34.6957	DCB_se3_ag3_f_01 - phones	P	34.8357
34.8357	DCB_se3_ag3_f_01 - phones	sp	34.8757
34.8757	DCB_se3_ag3_f_01 - phones	IH1	35.0057
34.8757	DCB_se3_ag3_f_01 - words	in	35.0657
35.0057	DCB_se3_ag3_f_01 - phones	N	35.0657
35.0657	DCB_se3_ag3_f_01 - phones	AH0	35.1357
35.0657	DCB_se3_ag3_f_01 - words	adelphi	35.5757
35.1357	DCB_se3_ag3_f_01 - phones	D	35.2057
35.2057	DCB_se3_ag3_f_01 - phones	EH1	35.2557
35.2557	DCB_se3_ag3_f_01 - phones	L	35.3757
35.3757	DCB_se3_ag3_f_01 - phones	F	35.4757
35.4757	DCB_se3_ag3_f_01 - phones	IY0	35.5757
35.5757	DCB_se3_ag3_f_01 - phones	M	35.6457
35.5757	DCB_se3_ag3_f_01 - words	maryland	36.0157
35.6457	DCB_se3_ag3_f_01 - phones	EH1	35.7057
35.7057	DCB_se3_ag3_f_01 - phones	R	35.7857
35.7857	DCB_se3_ag3_f_01 - phones	AH0	35.8357
35.8357	DCB_se3_ag3_f_01 - phones	L	35.8857
35.8857	DCB_se3_ag3_f_01 - phones	AH0	35.9157
35.9157	DCB_se3_ag3_f_01 - phones	N	35.9557
35.9557	DCB_se3_ag3_f_01 - phones	D	36.0157
36.0157	DCB_se3_ag3_f_01 - phones	S	36.1257
36.0157	DCB_se3_ag3_f_01 - words	sorry	36.3057
36.1257	DCB_se3_ag3_f_01 - phones	AA1	36.1857
36.1857	DCB_se3_ag3_f_01 - phones	R	36.2557
36.2557	DCB_se3_ag3_f_01 - phones	IY0	36.3057
36.2990	DCB_int_01 - phones	M	36.3890
36.2990	DCB_int_01 - words	mm-hm	36.8090
36.3057	DCB_se3_ag3_f_01 - phones	sp	36.3357
36.3357	DCB_se3_ag3_f_01 - phones	AY1	36.3657
36.3357	DCB_se3_ag3_f_01 - words	i	36.3657
36.3657	DCB_se3_ag3_f_01 - phones	sp	36.3957
36.3890	DCB_int_01 - phones	HH	36.6590
36.3957	DCB_se3_ag3_f_01 - phones	K	36.4957
36.3957	DCB_se3_ag3_f_01 - words	kicked	36.6257
36.4957	DCB_se3_ag3_f_01 - phones	IH1	36.5357
36.5357	DCB_se3_ag3_f_01 - phones	K	36.5957
36.5957	DCB_se3_ag3_f_01 - phones	T	36.6257
36.6257	DCB_se3_ag3_f_01 - phones	Y	36.7357
36.6257	DCB_se3_ag3_f_01 - words	you	36.8057
36.6590	DCB_int_01 - phones	M	36.8090
36.7357	DCB_se3_ag3_f_01 - phones	UW1	36.8057
36.8057	DCB_se3_ag3_f_01 - phones	AH0	36.9057
36.8057	DCB_se3_ag3_f_01 - words	and	36.9957
36.9057	DCB_se3_ag3_f_01 - phones	N	36.9957
36.9957	DCB_se3_ag3_f_01 - phones	DH	37.0357
36.9957	DCB_se3_ag3_f_01 - words	then	37.3257
37.0357	DCB_se3_ag3_f_01 - phones	EH1	37.1857
37.1857	DCB_se3_ag3_f_01 - phones	N	37.3257
37.3257	DCB_se3_ag3_f_01 - words	uh	37.6657
37.3257	DCB_se3_ag3_f_01 - phones	AH1	37.6657
37.6657	DCB_se3_ag3_f_01 - phones	sp	38.8134
38.8134	DCB_se3_ag3_f_01 - phones	AE1	38.9734
38.8134	DCB_se3_ag3_f_01 - words	after	39.1634
38.9734	DCB_se3_ag3_f_01 - phones	F	39.0534
39.0534	DCB_se3_ag3_f_01 - phones	T	39.1134
39.1134	DCB_se3_ag3_f_01 - phones	ER0	39.1634
39.1634	DCB_se3_ag3_f_01 - phones	DH	39.2034
39.1634	DCB_se3_ag3_f_01 - words	that	39.3434
39.2034	DCB_se3_ag3_f_01 - phones	AE1	39.3034
39.3034	DCB_se3_ag3_f_01 - phones	T	39.3434
39.3434	DCB_se3_ag3_f_01 - phones	HH	39.4834
39.3434	DCB_se3_ag3_f_01 - words	hyattsville	40.1134
39.4834	DCB_se3_ag3_f_01 - phones	AY1	39.6234
39.6234	DCB_se3_ag3_f_01 - phones	AH0	39.6834
39.6834	DCB_se3_ag3_f_01 - phones	T	39.7234
39.7234	DCB_se3_ag3_f_01 - phones	S	39.8134
39.8134	DCB_se3_ag3_f_01 - phones	V	39.8734
39.8734	DCB_se3_ag3_f_01 - phones	IH0	39.9434
39.9434	DCB_se3_ag3_f_01 - phones	L	40.1134
40.1134	DCB_se3_ag3_f_01 - phones	sp	40.1734
40.1734	DCB_se3_ag3_f_01 - phones	W	40.2134
40.1734	DCB_se3_ag3_f_01 - words	which	40.3334
40.2134	DCB_se3_ag3_f_01 - phones	IH1	40.2434
40.2434	DCB_se3_ag3_f_01 - phones	CH	40.3334
40.3334	DCB_se3_ag3_f_01 - phones	IH0	40.3634
40.3334	DCB_se3_ag3_f_01 - words	is	40.4434
40.3634	DCB_se3_ag3_f_01 - phones	Z	40.4434
40.4434	DCB_se3_ag3_f_01 - phones	R	40.4934
40.4434	DCB_se3_ag3_f_01 - words	really	40.6834
40.4934	DCB_se3_ag3_f_01 - phones	IH1	40.5634
40.5634	DCB_se3_ag3_f_01 - phones	L	40.6434
40.6434	DCB_se3_ag3_f_01 - phones	IY0	40.6834
40.6834	DCB_se3_ag3_f_01 - phones	K	40.8034
40.6834	DCB_se3_ag3_f_01 - words	close	41.1934
40.8034	DCB_se3_ag3_f_01 - phones	L	40.8334
40.8334	DCB_se3_ag3_f_01 - phones	OW1	40.9034
40.9034	DCB_se3_ag3_f_01 - phones	S	41.1934
41.1934	DCB_se3_ag3_f_01 - phones	sp	41.2234
41.2234	DCB_se3_ag3_f_01 - phones	S	41.4034
41.2234	DCB_se3_ag3_f_01 - words	so	41.6134
41.4034	DCB_se3_ag3_f_01 - phones	OW1	41.6134
41.6134	DCB_se3_ag3_f_01 - phones	sp	41.7534
42.5284	DCB_se3_ag3_f_01 - phones	P	42.6584
42.5284	DCB_se3_ag3_f_01 - words	primarily	43.1484
42.6584	DCB_se3_ag3_f_01 - phones	R	42.6984
42.6984	DCB_se3_ag3_f_01 - phones	AY0	42.7584
42.7584	DCB_se3_ag3_f_01 - phones	M	42.8384
42.8384	DCB_se3_ag3_f_01 - phones	EH1	42.8884
42.8884	DCB_se3_ag3_f_01 - phones	R	42.9584
42.9584	DCB_se3_ag3_f_01 - phones	AH0	43.0184
43.0184	DCB_se3_ag3_f_01 - phones	L	43.0884
43.0884	DCB_se3_ag3_f_01 - phones	IY0	43.1484
43.1484	DCB_se3_ag3_f_01 - phones	P	43.2584
43.1484	DCB_se3_ag3_f_01 - words	prince	43.4384
43.2584	DCB_se3_ag3_f_01 - phones	R	43.2884
43.2884	DCB_se3_ag3_f_01 - phones	IH1	43.3184
43.3184	DCB_se3_ag3_f_01 - phones	N	43.3884
43.3884	DCB_se3_ag3_f_01 - phones	S	43.4384
43.4384	DCB_se3_ag3_f_01 - phones	JH	43.5284
43.4384	DCB_se3_ag3_f_01 - words	george	43.7384
43.5284	DCB_se3_ag3_f_01 - phones	AO1	43.5584
43.5584	DCB_se3_ag3_f_01 - phones	R	43.6384
43.6384	DCB_se3_ag3_f_01 - phones	JH	43.7384
43.7384	DCB_se3_ag3_f_01 - words	s	43.8484
43.7384	DCB_se3_ag3_f_01 - phones	Z	43.8484
43.8484	DCB_se3_ag3_f_01 - phones	K	43.9984
43.8484	DCB_se3_ag3_f_01 - words	county	44.5584
43.9984	DCB_se3_ag3_f_01 - phones	AW1	44.1084
44.1084	DCB_se3_ag3_f_01 - phones	N	44.1884
44.1884	DCB_se3_ag3_f_01 - phones	IY0	44.5584
44.5917	DCB_se3_ag3_f_01 - phones	AH0	44.6517
44.5917	DCB_se3_ag3_f_01 - words	until	45.2417
44.6517	DCB_se3_ag3_f_01 - phones	N	44.8017
44.8017	DCB_se3_ag3_f_01 - phones	T	44.9417
44.9417	DCB_se3_ag3_f_01 - phones	IH1	45.0017
45.0017	DCB_se3_ag3_f_01 - phones	L	45.2417
45.2417	DCB_se3_ag3_f_01 - phones	sp	45.2717
45.2717	DCB_se3_ag3_f_01 - phones	HH	45.3717
45.2717	DCB_se3_ag3_f_01 - words	high	45.4717
45.3717	DCB_se3_ag3_f_01 - phones	AY1	45.4717
45.4717	DCB_se3_ag3_f_01 - phones	S	45.6117
45.4717	DCB_se3_ag3_f_01 - words	school	45.9917
45.6117	DCB_se3_ag3_f_01 - phones	K	45.6717
45.6717	DCB_se3_ag3_f_01 - phones	UW1	45.7917
45.7917	DCB_se3_ag3_f_01 - phones	L	45.9917
48.8845	DCB_int_01 - phones	AH0	48.9845
48.8845	DCB_int_01 - words	and	49.0245
48.9845	DCB_int_01 - phones	N	49.0245
49.0245	DCB_int_01 - phones	sp	49.0545
49.0545	DCB_int_01 - phones	DH	49.1345
49.0545	DCB_int_01 - words	then	49.4745
49.1345	DCB_int_01 - phones	EH1	49.4245
49.4245	DCB_int_01 - phones	N	49.4745
49.4745	DCB_int_01 - phones	D	49.5145
49.4745	DCB_int_01 - words	did	49.6045
49.5145	DCB_int_01 - phones	IH0	49.5445
49.5445	DCB_int_01 - phones	D	49.6045
49.6045	DCB_int_01 - phones	Y	49.6445
49.6045	DCB_int_01 - words	you	49.6845
49.6445	DCB_int_01 - phones	UW1	49.6845
49.6845	DCB_int_01 - phones	K	49.7545
49.6845	DCB_int_01 - words	come	49.8645
49.7545	DCB_int_01 - phones	AH1	49.8045
49.8045	DCB_int_01 - phones	M	49.8645
49.8645	DCB_int_01 - phones	IH0	49.9045
49.8645	DCB_int_01 - words	into	50.0745
49.9045	DCB_int_01 - phones	N	49.9545
49.9545	DCB_int_01 - phones	T	50.0045
50.0045	DCB_int_01 - phones	AH0	50.0745
50.0745	DCB_int_01 - phones	DH	50.1145
50.0745	DCB_int_01 - words	the	50.1445
50.1145	DCB_int_01 - phones	AH0	50.1445
50.1445	DCB_int_01 - phones	D	50.2045
50.1445	DCB_int_01 - words	district	50.5045
50.2045	DCB_int_01 - phones	IH1	50.2545
50.2545	DCB_int_01 - phones	S	50.2845
50.2845	DCB_int_01 - phones	T	50.3645
50.3645	DCB_int_01 - phones	R	50.3945
50.3945	DCB_int_01 - phones	IH0	50.4245
50.4245	DCB_int_01 - phones	K	50.4545
50.4545	DCB_int_01 - phones	T	50.5045
50.5045	DCB_int_01 - phones	AE1	50.5445
50.5045	DCB_int_01 - words	at	50.6045
50.5445	DCB_int_01 - phones	T	50.6045
50.6045	DCB_int_01 - phones	DH	50.6345
50.6045	DCB_int_01 - words	that	50.7445
50.6345	DCB_int_01 - phones	AE1	50.6845
50.6845	DCB_int_01 - phones	T	50.7445
50.7445	DCB_int_01 - phones	P	50.8045
50.7445	DCB_int_01 - words	point	50.9445
50.8045	DCB_int_01 - phones	OY1	50.8845
50.8845	DCB_int_01 - phones	N	50.9145
50.9145	DCB_int_01 - phones	T	50.9445
51.0415	DCB_se3_ag3_f_01 - phones	Y	51.1915
51.0415	DCB_se3_ag3_f_01 - words	yeah	51.5415
51.1915	DCB_se3_ag3_f_01 - phones	AE1	51.5415
51.5415	DCB_se3_ag3_f_01 - phones	sp	51.5915
51.5915	DCB_se3_ag3_f_01 - words	uh	52.3815
51.5915	DCB_se3_ag3_f_01 - phones	AH1	52.3815
52.3815	DCB_se3_ag3_f_01 - phones	sp	52.4515
52.7343	DCB_se3_ag3_f_01 - phones	S	53.2043
52.7343	DCB_se3_ag3_f_01 - words	s	53.2043
53.2043	DCB_se3_ag3_f_01 - phones	sp	53.2343
53.2343	DCB_se3_ag3_f_01 - phones	HH	53.2743
53.2343	DCB_se3_ag3_f_01 - words	what	53.3843
53.2743	DCB_se3_ag3_f_01 - phones	W	53.3243
53.3243	DCB_se3_ag3_f_01 - phones	AH1	53.3543
53.3543	DCB_se3_ag3_f_01 - phones	T	53.3843
53.3843	DCB_se3_ag3_f_01 - phones	IH0	53.4543
53.3843	DCB_se3_ag3_f_01 - words	is	53.5243
53.4543	DCB_se3_ag3_f_01 - phones	Z	53.5243
53.5243	DCB_se3_ag3_f_01 - phones	DH	53.5543
53.5243	DCB_se3_ag3_f_01 - words	the	53.5843
53.5543	DCB_se3_ag3_f_01 - phones	AH0	53.5843
53.5843	DCB_se3_ag3_f_01 - phones	N	53.6343
53.5843	DCB_se3_ag3_f_01 - words	name	53.7743
53.6343	DCB_se3_ag3_f_01 - phones	EY1	53.7143
53.7143	DCB_se3_ag3_f_01 - phones	M	53.7743
53.7743	DCB_se3_ag3_f_01 - phones	AH0	53.8243
53.7743	DCB_se3_ag3_f_01 - words	of	53.8543
53.8243	DCB_se3_ag3_f_01 - phones	V	53.8543
53.8543	DCB_se3_ag3_f_01 - phones	DH	53.8943
53.8543	DCB_se3_ag3_f_01 - words	that	54.0343
53.8943	DCB_se3_ag3_f_01 - phones	AH0	53.9943
53.9943	DCB_se3_ag3_f_01 - phones	T	54.0343
54.1710	DCB_se3_ag3_f_01 - phones	sil	54.2010
54.2010	DCB_se3_ag3_f_01 - phones	AY1	54.2610
54.2010	DCB_se3_ag3_f_01 - words	i	54.2610
54.2610	DCB_se3_ag3_f_01 - phones	D	54.2910
54.2610	DCB_se3_ag3_f_01 - words	don't	54.3510
54.2910	DCB_se3_ag3_f_01 - phones	OW1	54.3210
54.3210	DCB_se3_ag3_f_01 - phones	N	54.3510
54.3510	DCB_se3_ag3_f_01 - phones	N	54.3810
54.3510	DCB_se3_ag3_f_01 - words	know	54.4110
54.3810	DCB_se3_ag3_f_01 - phones	OW1	54.4110
54.4110	DCB_se3_ag3_f_01 - phones	W	54.4410
54.4110	DCB_se3_ag3_f_01 - words	what	54.5310
54.4410	DCB_se3_ag3_f_01 - phones	AH1	54.4710
54.4710	DCB_se3_ag3_f_01 - phones	T	54.5310
54.5310	DCB_se3_ag3_f_01 - phones	DH	54.5910
54.5310	DCB_se3_ag3_f_01 - words	the	54.6210
54.5910	DCB_se3_ag3_f_01 - phones	AH0	54.6210
54.6210	DCB_se3_ag3_f_01 - phones	sp	54.6510
54.6510	DCB_se3_ag3_f_01 - phones	N	54.6810
54.6510	DCB_se3_ag3_f_01 - words	name	54.7510
54.6810	DCB_se3_ag3_f_01 - phones	EY1	54.7210
54.7210	DCB_se3_ag3_f_01 - phones	M	54.7510
54.7510	DCB_se3_ag3_f_01 - phones	AH0	54.7810
54.7510	DCB_se3_ag3_f_01 - words	of	54.8110
54.7810	DCB_se3_ag3_f_01 - phones	V	54.8110
54.8110	DCB_se3_ag3_f_01 - phones	DH	54.8410
54.8110	DCB_se3_ag3_f_01 - words	that	54.9110
54.8410	DCB_se3_ag3_f_01 - phones	AH0	54.8810
54.8810	DCB_se3_ag3_f_01 - phones	T	54.9110
54.9110	DCB_se3_ag3_f_01 - phones	N	54.9410
54.9110	DCB_se3_ag3_f_01 - words	neighborhood	55.1910
54.9410	DCB_se3_ag3_f_01 - phones	EY1	55.0210
55.0210	DCB_se3_ag3_f_01 - phones	B	55.0610
55.0610	DCB_se3_ag3_f_01 - phones	ER0	55.0910
55.0910	DCB_se3_ag3_f_01 - phones	HH	55.1210
55.1210	DCB_se3_ag3_f_01 - phones	UH2	55.1510
55.1510	DCB_se3_ag3_f_01 - phones	D	55.1910
55.1910	DCB_se3_ag3_f_01 - phones	IH1	55.2610
55.1910	DCB_se3_ag3_f_01 - words	is	55.5610
55.2610	DCB_se3_ag3_f_01 - phones	Z	55.5610
55.5610	DCB_se3_ag3_f_01 - phones	sp	56.3012
56.3012	DCB_se3_ag3_f_01 - phones	IH1	56.3512
56.3012	DCB_se3_ag3_f_01 - words	it	56.4412
56.3512	DCB_se3_ag3_f_01 - phones	T	56.4412
56.4412	DCB_se3_ag3_f_01 - phones	W	56.5012
56.4412	DCB_se3_ag3_f_01 - words	was	56.9112
56.5012	DCB_se3_ag3_f_01 - phones	AH1	56.6112
56.6112	DCB_se3_ag3_f_01 - phones	Z	56.9112
56.9112	DCB_se3_ag3_f_01 - phones	sp	56.9412
56.9412	DCB_se3_ag3_f_01 - phones	B	57.0212
56.9412	DCB_se3_ag3_f_01 - words	basically	57.8812
57.0212	DCB_se3_ag3_f_01 - phones	EY1	57.1412
57.1412	DCB_se3_ag3_f_01 - phones	S	57.2512
57.2512	DCB_se3_ag3_f_01 - phones	IH0	57.3312
57.3312	DCB_se3_ag3_f_01 - phones	K	57.4512
57.4512	DCB_se3_ag3_f_01 - phones	L	57.5412
57.5412	DCB_se3_ag3_f_01 - phones	IY0	57.8812
57.8812	DCB_se3_ag3_f_01 - phones	sp	58.0912
58.0912	DCB_se3_ag3_f_01 - phones	S	58.3812
58.0912	DCB_se3_ag3_f_01 - words	sixteenth	59.0712
58.3812	DCB_se3_ag3_f_01 - phones	IH1	58.4412
58.4412	DCB_se3_ag3_f_01 - phones	K	58.5612
58.5612	DCB_se3_ag3_f_01 - phones	S	58.6512
58.6512	DCB_se3_ag3_f_01 - phones	T	58.7212
58.7212	DCB_se3_ag3_f_01 - phones	IY1	58.9612
58.9612	DCB_se3_ag3_f_01 - phones	N	58.9912
58.9912	DCB_se3_ag3_f_01 - phones	TH	59.0712
59.0712	DCB_se3_ag3_f_01 - phones	sp	59.1412
59.1412	DCB_se3_ag3_f_01 - phones	S	59.2612
59.1412	DCB_se3_ag3_f_01 - words	street	59.7012
59.2612	DCB_se3_ag3_f_01 - phones	T	59.4012
59.4012	DCB_se3_ag3_f_01 - phones	R	59.5012
59.5012	DCB_se3_ag3_f_01 - phones	IY1	59.6712
59.6712	DCB_se3_ag3_f_01 - phones	T	59.7012
59.7012	DCB_se3_ag3_f_01 - phones	N	59.7412
59.7012	DCB_se3_ag3_f_01 - words	northwest	60.5512
59.7412	DCB_se3_ag3_f_01 - phones	AO2	59.8112
59.8112	DCB_se3_ag3_f_01 - phones	R	59.9112
59.9112	DCB_se3_ag3_f_01 - phones	TH	60.0312
60.0312	DCB_se3_ag3_f_01 - phones	W	60.0612
60.0612	DCB_se3_ag3_f_01 - phones	EH1	60.2812
60.2812	DCB_se3_ag3_f_01 - phones	S	60.4812
60.4812	DCB_se3_ag3_f_01 - phones	T	60.5512
60.5512	DCB_se3_ag3_f_01 - phones	sp	60.5912
60.5912	DCB_se3_ag3_f_01 - phones	AE1	60.7012
60.5912	DCB_se3_ag3_f_01 - words	and	60.8312
60.7012	DCB_se3_ag3_f_01 - phones	N	60.8312
60.8312	DCB_se3_ag3_f_01 - phones	AH1	60.9712
60.8312	DCB_se3_ag3_f_01 - words	underwood	61.6312
60.9712	DCB_se3_ag3_f_01 - phones	N	61.0812
61.0812	DCB_se3_ag3_f_01 - phones	D	61.1312
61.1312	DCB_se3_ag3_f_01 - phones	ER0	61.2912
61.2912	DCB_se3_ag3_f_01 - phones	W	61.3712
61.3712	DCB_se3_ag3_f_01 - phones	UH2	61.5812
61.5812	DCB_se3_ag3_f_01 - phones	D	61.6312
61.6312	DCB_se3_ag3_f_01 - phones	IH0	61.6612
61.6312	DCB_se3_ag3_f_01 - words	it	61.6912
61.6612	DCB_se3_ag3_f_01 - phones	T	61.6912
61.6912	DCB_se3_ag3_f_01 - phones	sp	61.7912
61.7912	DCB_se3_ag3_f_01 - phones	W	61.8312
61.7912	DCB_se3_ag3_f_01 - words	was	61.9612
61.8312	DCB_se3_ag3_f_01 - phones	AH0	61.8612
61.8612	DCB_se3_ag3_f_01 - phones	Z	61.9612
61.9612	DCB_se3_ag3_f_01 - phones	M	61.9912
61.9612	DCB_se3_ag3_f_01 - words	my	62.0512
61.9912	DCB_se3_ag3_f_01 - phones	AY1	62.0512
62.0512	DCB_se3_ag3_f_01 - phones	G	62.1312
62.0512	DCB_se3_ag3_f_01 - words	grandma	62.4712
62.1312	DCB_se3_ag3_f_01 - phones	R	62.2212
62.2212	DCB_se3_ag3_f_01 - phones	AE1	62.2812
62.2812	DCB_se3_ag3_f_01 - phones	M	62.3812
62.3812	DCB_se3_ag3_f_01 - phones	AA0	62.4712
62.4712	DCB_se3_ag3_f_01 - words	s	62.5412
62.4712	DCB_se3_ag3_f_01 - phones	S	62.5412
62.5412	DCB_se3_ag3_f_01 - phones	HH	62.6212
62.5412	DCB_se3_ag3_f_01 - words	house	62.8612
62.6212	DCB_se3_ag3_f_01 - phones	AW1	62.7912
62.7912	DCB_se3_ag3_f_01 - phones	S	62.8612
62.8612	DCB_se3_ag3_f_01 - phones	S	63.0512
62.8612	DCB_se3_ag3_f_01 - words	so	63.3512
63.0512	DCB_se3_ag3_f_01 - phones	OW1	63.3512
63.3512	DCB_se3_ag3_f_01 - phones	sp	63.4012
64.4982	DCB_se3_ag3_f_01 - phones	IH0	64.5382
64.4982	DCB_se3_ag3_f_01 - words	it	64.5682
64.5382	DCB_se3_ag3_f_01 - phones	T	64.5682
64.5682	DCB_se3_ag3_f_01 - words	s	64.6482
64.5682	DCB_se3_ag3_f_01 - phones	S	64.6482
64.6482	DCB_se3_ag3_f_01 - phones	K	64.7882
64.6482	DCB_se3_ag3_f_01 - words	kind	64.9082
64.7882	DCB_se3_ag3_f_01 - phones	AY1	64.8782
64.8782	DCB_se3_ag3_f_01 - phones	N	64.9082
64.9082	DCB_se3_ag3_f_01 - phones	AH0	64.9382
64.9082	DCB_se3_ag3_f_01 - words	of	64.9782
64.9382	DCB_se3_ag3_f_01 - phones	V	64.9782
64.9782	DCB_se3_ag3_f_01 - phones	N	65.0182
64.9782	DCB_se3_ag3_f_01 - words	near	65.1482
65.0182	DCB_se3_ag3_f_01 - phones	IH1	65.0982
65.0982	DCB_se3_ag3_f_01 - phones	R	65.1482
65.1482	DCB_se3_ag3_f_01 - phones	G	65.2382
65.1482	DCB_se3_ag3_f_01 - words	gold	65.4382
65.2382	DCB_se3_ag3_f_01 - phones	OW1	65.3582
65.3582	DCB_se3_ag3_f_01 - phones	L	65.3982
65.3982	DCB_se3_ag3_f_01 - phones	D	65.4382
65.4382	DCB_se3_ag3_f_01 - phones	K	65.5782
65.4382	DCB_se3_ag3_f_01 - words	coast	65.9182
65.5782	DCB_se3_ag3_f_01 - phones	OW1	65.7082
65.7082	DCB_se3_ag3_f_01 - phones	S	65.8782
65.8782	DCB_se3_ag3_f_01 - phones	T	65.9182
65.9182	DCB_se3_ag3_f_01 - phones	N	65.9482
65.9182	DCB_se3_ag3_f_01 - words	near	66.2982
65.9482	DCB_se3_ag3_f_01 - phones	IH1	66.0682
66.0682	DCB_se3_ag3_f_01 - phones	R	66.2982
66.2982	DCB_se3_ag3_f_01 - phones	AH1	66.5282
66.2982	DCB_se3_ag3_f_01 - words	um	66.8182
66.5282	DCB_se3_ag3_f_01 - phones	M	66.8182
66.8182	DCB_se3_ag3_f_01 - phones	sp	66.8582
66.8582	DCB_se3_ag3_f_01 - phones	spn	67.0182
66.8582	DCB_se3_ag3_f_01 - words	<unk>	67.0182
67.0182	DCB_se3_ag3_f_01 - phones	HH	67.0882
67.0182	DCB_se3_ag3_f_01 - words	where	67.2082
67.0882	DCB_se3_ag3_f_01 - phones	W	67.1182
67.1182	DCB_se3_ag3_f_01 - phones	EH1	67.1482
67.1482	DCB_se3_ag3_f_01 - phones	R	67.2082
67.2082	DCB_se3_ag3_f_01 - phones	W	67.2482
67.2082	DCB_se3_ag3_f_01 - words	walter	67.5482
67.2482	DCB_se3_ag3_f_01 - phones	AO1	67.3382
67.3382	DCB_se3_ag3_f_01 - phones	L	67.4082
67.4082	DCB_se3_ag3_f_01 - phones	T	67.5182
67.5182	DCB_se3_ag3_f_01 - phones	ER0	67.5482
67.5482	DCB_se3_ag3_f_01 - phones	R	67.6182
67.5482	DCB_se3_ag3_f_01 - words	reed	67.9182
67.6182	DCB_se3_ag3_f_01 - phones	IY1	67.8482
67.8482	DCB_se3_ag3_f_01 - phones	D	67.9182
67.9182	DCB_se3_ag3_f_01 - phones	sp	68.3512
68.3512	DCB_se3_ag3_f_01 - phones	W	68.4312
68.3512	DCB_se3_ag3_f_01 - words	was	69.1312
68.4312	DCB_se3_ag3_f_01 - phones	AH1	68.6612
68.6612	DCB_se3_ag3_f_01 - phones	Z	69.1312
73.0994	DCB_int_01 - phones	sil	73.1494
73.1494	DCB_int_01 - phones	AH0	73.1894
73.1494	DCB_int_01 - words	and	73.2194
73.1894	DCB_int_01 - phones	N	73.2194
73.2194	DCB_int_01 - phones	HH	73.2494
73.2194	DCB_int_01 - words	where	73.3494
73.2494	DCB_int_01 - phones	W	73.2794
73.2794	DCB_int_01 - phones	EH1	73.3194
73.3194	DCB_int_01 - phones	R	73.3494
73.3494	DCB_int_01 - phones	D	73.3794
73.3494	DCB_int_01 - words	did	73.4394
73.3794	DCB_int_01 - phones	IH0	73.4094
73.4094	DCB_int_01 - phones	D	73.4394
73.4394	DCB_int_01 - phones	Y	73.4694
73.4394	DCB_int_01 - words	you	73.4994
73.4694	DCB_int_01 - phones	UW1	73.4994
73.4994	DCB_int_01 - phones	G	73.5294
73.4994	DCB_int_01 - words	go	73.5594
73.5294	DCB_int_01 - phones	OW1	73.5594
73.5594	DCB_int_01 - phones	T	73.5894
73.5594	DCB_int_01 - words	to	73.6294
73.5894	DCB_int_01 - phones	AH0	73.6294
73.6294	DCB_int_01 - phones	S	73.7794
73.6294	DCB_int_01 - words	school	73.8994
73.7794	DCB_int_01 - phones	K	73.8094
73.8094	DCB_int_01 - phones	UW1	73.8394
73.8394	DCB_int_01 - phones	L	73.8994
73.8994	DCB_int_01 - phones	sp	73.9694
74.6654	DCB_se3_ag3_f_01 - phones	sil	74.7154
74.7154	DCB_se3_ag3_f_01 - phones	AH1	75.5454
74.7154	DCB_se3_ag3_f_01 - words	uh	75.5454
75.5454	DCB_se3_ag3_f_01 - phones	sp	75.6254
75.6254	DCB_se3_ag3_f_01 - phones	F	75.8754
75.6254	DCB_se3_ag3_f_01 - words	for	76.5354
75.8754	DCB_se3_ag3_f_01 - phones	AO1	76.1554
76.1554	DCB_se3_ag3_f_01 - phones	R	76.5354
76.5354	DCB_se3_ag3_f_01 - phones	sp	76.5654
76.5654	DCB_se3_ag3_f_01 - phones	M	76.6954
76.5654	DCB_se3_ag3_f_01 - words	middle	77.0454
76.6954	DCB_se3_ag3_f_01 - phones	IH1	76.7354
76.7354	DCB_se3_ag3_f_01 - phones	D	76.8154
76.8154	DCB_se3_ag3_f_01 - phones	AH0	76.8854
76.8854	DCB_se3_ag3_f_01 - phones	L	77.0454
77.0454	DCB_se3_ag3_f_01 - phones	sp	77.0754
77.0754	DCB_se3_ag3_f_01 - phones	HH	77.1054
77.0754	DCB_se3_ag3_f_01 - words	high	77.5854
77.1054	DCB_se3_ag3_f_01 - phones	AY1	77.5854
77.5854	DCB_se3_ag3_f_01 - phones	sp	77.6954
77.6954	DCB_se3_ag3_f_01 - phones	EH2	77.7454
77.6954	DCB_se3_ag3_f_01 - words	elementary	78.3254
77.7454	DCB_se3_ag3_f_01 - phones	L	77.7854
77.7854	DCB_se3_ag3_f_01 - phones	AH0	77.8254
77.8254	DCB_se3_ag3_f_01 - phones	M	77.8754
77.8754	DCB_se3_ag3_f_01 - phones	EH1	77.9354
77.9354	DCB_se3_ag3_f_01 - phones	N	78.0154
78.0154	DCB_se3_ag3_f_01 - phones	T	78.1154
78.1154	DCB_se3_ag3_f_01 - phones	R	78.1954
78.1954	DCB_se3_ag3_f_01 - phones	IY0	78.3254
78.3254	DCB_se3_ag3_f_01 - phones	AO1	78.4554
78.3254	DCB_se3_ag3_f_01 - words	all	78.5354
78.4554	DCB_se3_ag3_f_01 - phones	L	78.5354
78.5354	DCB_se3_ag3_f_01 - phones	AH0	78.5654
78.5354	DCB_se3_ag3_f_01 - words	of	78.5954
78.5654	DCB_se3_ag3_f_01 - phones	V	78.5954
78.5954	DCB_se3_ag3_f_01 - phones	DH	78.6454
78.5954	DCB_se3_ag3_f_01 - words	the	78.6954
78.6454	DCB_se3_ag3_f_01 - phones	IY0	78.6954
78.6954	DCB_se3_ag3_f_01 - phones	AH0	78.7954
78.6954	DCB_se3_ag3_f_01 - words	above	79.4654
78.7954	DCB_se3_ag3_f_01 - phones	B	78.8354
78.8354	DCB_se3_ag3_f_01 - phones	AH1	79.2154
79.2154	DCB_se3_ag3_f_01 - phones	V	79.4654
79.4654	DCB_se3_ag3_f_01 - phones	sp	80.6273
79.5368	DCB_int_01 - phones	HH	79.5768
79.5368	DCB_int_01 - words	whatever	79.8868
79.5768	DCB_int_01 - phones	W	79.6068
79.6068	DCB_int_01 - phones	AH2	79.6468
79.6468	DCB_int_01 - phones	T	79.7568
79.7568	DCB_int_01 - phones	EH1	79.7968
79.7968	DCB_int_01 - phones	V	79.8468
79.8468	DCB_int_01 - phones	ER0	79.8868
79.8868	DCB_int_01 - phones	Y	80.0068
79.8868	DCB_int_01 - words	you	80.0568
80.0068	DCB_int_01 - phones	UW1	80.0568
80.0568	DCB_int_01 - phones	sp	80.0868
80.0868	DCB_int_01 - words	d	80.1168
80.0868	DCB_int_01 - phones	D	80.1168
80.1168	DCB_int_01 - phones	L	80.1768
80.1168	DCB_int_01 - words	like	80.2968
80.1768	DCB_int_01 - phones	AY1	80.2368
80.2368	DCB_int_01 - phones	K	80.2968
80.2968	DCB_int_01 - phones	T	80.3368
80.2968	DCB_int_01 - words	to	80.4068
80.3368	DCB_int_01 - phones	IH0	80.4068
80.4068	DCB_int_01 - phones	T	80.4868
80.4068	DCB_int_01 - words	tell	80.5968
80.4868	DCB_int_01 - phones	EH1	80.5468
80.5468	DCB_int_01 - phones	L	80.5968
80.5968	DCB_int_01 - phones	M	80.6668
80.5968	DCB_int_01 - words	me	80.6968
80.6273	DCB_se3_ag3_f_01 - phones	OW1	81.0073
80.6273	DCB_se3_ag3_f_01 - words	oh	81.0073
80.6668	DCB_int_01 - phones	IY1	80.6968
80.6968	DCB_int_01 - phones	sp	112.9216
81.0073	DCB_se3_ag3_f_01 - phones	OW2	81.0473
81.0073	DCB_se3_ag3_f_01 - words	okay	81.2773
81.0473	DCB_se3_ag3_f_01 - phones	K	81.1373
81.1373	DCB_se3_ag3_f_01 - phones	EY1	81.2773
81.6738	DCB_se3_ag3_f_01 - phones	sil	81.7138
81.7138	DCB_se3_ag3_f_01 - phones	EH2	81.7638
81.7138	DCB_se3_ag3_f_01 - words	elementary	83.0638
81.7638	DCB_se3_ag3_f_01 - phones	L	82.1638
82.1638	DCB_se3_ag3_f_01 - phones	AH0	82.2138
82.2138	DCB_se3_ag3_f_01 - phones	M	82.4438
82.4438	DCB_se3_ag3_f_01 - phones	EH1	82.6038
82.6038	DCB_se3_ag3_f_01 - phones	N	82.8338
82.8338	DCB_se3_ag3_f_01 - phones	T	82.9338
82.9338	DCB_se3_ag3_f_01 - phones	R	82.9938
82.9938	DCB_se3_ag3_f_01 - phones	IY0	83.0638
83.0638	DCB_se3_ag3_f_01 - phones	S	83.2438
83.0638	DCB_se3_ag3_f_01 - words	school	83.8338
83.2438	DCB_se3_ag3_f_01 - phones	K	83.3038
83.3038	DCB_se3_ag3_f_01 - phones	UW1	83.5038
83.5038	DCB_se3_ag3_f_01 - phones	L	83.8338
83.8338	DCB_se3_ag3_f_01 - phones	W	83.9038
83.8338	DCB_se3_ag3_f_01 - words	well	84.1138
83.9038	DCB_se3_ag3_f_01 - phones	EH1	84.0138
84.0138	DCB_se3_ag3_f_01 - phones	L	84.1138
84.1138	DCB_se3_ag3_f_01 - words	rdx	84.2038
84.1138	DCB_se3_ag3_f_01 - phones	TN	84.2038
84.2038	DCB_se3_ag3_f_01 - phones	sp	85.3238
85.9890	DCB_se3_ag3_f_01 - phones	HH	86.1390
85.9890	DCB_se3_ag3_f_01 - words	which	86.5190
86.1390	DCB_se3_ag3_f_01 - phones	W	86.1990
86.1990	DCB_se3_ag3_f_01 - phones	IH1	86.3090
86.3090	DCB_se3_ag3_f_01 - phones	CH	86.5190
86.5190	DCB_se3_ag3_f_01 - phones	W	86.6890
86.5190	DCB_se3_ag3_f_01 - words	was	87.5590
86.6890	DCB_se3_ag3_f_01 - phones	AH1	87.1790
87.1790	DCB_se3_ag3_f_01 - phones	Z	87.5590
87.5590	DCB_se3_ag3_f_01 - phones	sp	87.5890
87.5890	DCB_se3_ag3_f_01 - phones	P	87.6990
87.5890	DCB_se3_ag3_f_01 - words	pg	87.8890
87.6990	DCB_se3_ag3_f_01 - phones	IY1	87.7690
87.7690	DCB_se3_ag3_f_01 - phones	JH	87.8090
87.8090	DCB_se3_ag3_f_01 - phones	IY1	87.8890
87.8890	DCB_se3_ag3_f_01 - phones	K	87.9990
87.8890	DCB_se3_ag3_f_01 - words	county	88.7590
87.9990	DCB_se3_ag3_f_01 - phones	AW1	88.1390
88.1390	DCB_se3_ag3_f_01 - phones	N	88.2290
88.2290	DCB_se3_ag3_f_01 - phones	IY0	88.7590
89.3266	DCB_se3_ag3_f_01 - phones	DH	89.4166
89.3266	DCB_se3_ag3_f_01 - words	then	89.5766
89.4166	DCB_se3_ag3_f_01 - phones	EH1	89.5066
89.5066	DCB_se3_ag3_f_01 - phones	N	89.5766
89.5766	DCB_se3_ag3_f_01 - phones	sp	89.6066
89.6066	DCB_se3_ag3_f_01 - words	rdx	91.1466
89.6066	DCB_se3_ag3_f_01 - phones	TN	91.1466
91.9890	DCB_se3_ag3_f_01 - phones	DH	92.0790
91.9890	DCB_se3_ag3_f_01 - words	these	92.2490
92.0790	DCB_se3_ag3_f_01 - phones	IY1	92.1790
92.1790	DCB_se3_ag3_f_01 - phones	Z	92.2490
92.2490	DCB_se3_ag3_f_01 - phones	ER0	92.3190
92.2490	DCB_se3_ag3_f_01 - words	are	92.3190
92.3190	DCB_se3_ag3_f_01 - phones	AO1	92.5590
92.3190	DCB_se3_ag3_f_01 - words	all	92.6990
92.5590	DCB_se3_ag3_f_01 - phones	L	92.6990
92.6990	DCB_se3_ag3_f_01 - phones	sp	92.7290
92.7290	DCB_se3_ag3_f_01 - phones	S	92.8790
92.7290	DCB_se3_ag3_f_01 - words	small	93.0790
92.8790	DCB_se3_ag3_f_01 - phones	M	92.9190
92.9190	DCB_se3_ag3_f_01 - phones	AO1	93.0490
93.0490	DCB_se3_ag3_f_01 - phones	L	93.0790
93.0790	DCB_se3_ag3_f_01 - phones	AH0	93.1190
93.0790	DCB_se3_ag3_f_01 - words	and	93.1690
93.1190	DCB_se3_ag3_f_01 - phones	N	93.1690
93.1690	DCB_se3_ag3_f_01 - phones	P	93.2090
93.1690	DCB_se3_ag3_f_01 - words	private	93.6090
93.2090	DCB_se3_ag3_f_01 - phones	R	93.3190
93.3190	DCB_se3_ag3_f_01 - phones	AY1	93.3790
93.3790	DCB_se3_ag3_f_01 - phones	V	93.4390
93.4390	DCB_se3_ag3_f_01 - phones	AH0	93.5690
93.5690	DCB_se3_ag3_f_01 - phones	T	93.6090
93.6090	DCB_se3_ag3_f_01 - phones	sp	93.6390
93.6390	DCB_se3_ag3_f_01 - phones	EH1	93.7490
93.6390	DCB_se3_ag3_f_01 - words	fyi	94.2490
93.7490	DCB_se3_ag3_f_01 - phones	F	93.8290
93.8290	DCB_se3_ag3_f_01 - phones	W	93.8990
93.8990	DCB_se3_ag3_f_01 - phones	AY1	93.9690
93.9690	DCB_se3_ag3_f_01 - phones	AY1	94.2490
94.2490	DCB_se3_ag3_f_01 - phones	sp	94.3390
94.7583	DCB_se3_ag3_f_01 - phones	AH1	95.1083
94.7583	DCB_se3_ag3_f_01 - words	um	95.3783
95.1083	DCB_se3_ag3_f_01 - phones	M	95.3783
95.3783	DCB_se3_ag3_f_01 - phones	sp	95.4583
95.4583	DCB_se3_ag3_f_01 - phones	AO1	95.5583
95.4583	DCB_se3_ag3_f_01 - words	also	95.7983
95.5583	DCB_se3_ag3_f_01 - phones	L	95.6183
95.6183	DCB_se3_ag3_f_01 - phones	S	95.7683
95.7683	DCB_se3_ag3_f_01 - phones	OW0	95.7983
95.7983	DCB_se3_ag3_f_01 - phones	IH0	95.8283
95.7983	DCB_se3_ag3_f_01 - words	in	95.8883
95.8283	DCB_se3_ag3_f_01 - phones	N	95.8883
95.8883	DCB_se3_ag3_f_01 - phones	P	95.9483
95.8883	DCB_se3_ag3_f_01 - words	pg	96.1783
95.9483	DCB_se3_ag3_f_01 - phones	IY1	96.0383
96.0383	DCB_se3_ag3_f_01 - phones	JH	96.1083
96.1083	DCB_se3_ag3_f_01 - phones	IY1	96.1783
96.1783	DCB_se3_ag3_f_01 - phones	K	96.3083
96.1783	DCB_se3_ag3_f_01 - words	county	97.0683
96.3083	DCB_se3_ag3_f_01 - phones	AW1	96.4783
96.4783	DCB_se3_ag3_f_01 - phones	N	96.5783
96.5783	DCB_se3_ag3_f_01 - phones	IY0	97.0683
98.1771	DCB_se3_ag3_f_01 - phones	DH	98.2871
98.1771	DCB_se3_ag3_f_01 - words	then	98.8771
98.2871	DCB_se3_ag3_f_01 - phones	EH1	98.5971
98.5971	DCB_se3_ag3_f_01 - phones	N	98.8771
98.8771	DCB_se3_ag3_f_01 - phones	sp	98.9671
98.9671	DCB_se3_ag3_f_01 - phones	TN	100.3971
98.9671	DCB_se3_ag3_f_01 - words	rdx	100.3971
101.1745	DCB_se3_ag3_f_01 - phones	sil	101.2345
101.2345	DCB_se3_ag3_f_01 - phones	JH	101.3245
101.2345	DCB_se3_ag3_f_01 - words	just	101.4845
101.3245	DCB_se3_ag3_f_01 - phones	IH0	101.3845
101.3845	DCB_se3_ag3_f_01 - phones	S	101.4845
101.4845	DCB_se3_ag3_f_01 - phones	D	101.5545
101.4845	DCB_se3_ag3_f_01 - words	dc	102.3245
101.5545	DCB_se3_ag3_f_01 - phones	IY1	101.6845
101.6845	DCB_se3_ag3_f_01 - phones	S	101.8245
101.8245	DCB_se3_ag3_f_01 - phones	IY1	102.3245
102.5477	DCB_se3_ag3_f_01 - phones	sil	102.5977
102.5977	DCB_se3_ag3_f_01 - words	<unk>	102.7177
102.5977	DCB_se3_ag3_f_01 - phones	spn	102.7177
103.3400	DCB_se3_ag3_f_01 - phones	sil	103.4200
103.4200	DCB_se3_ag3_f_01 - phones	AE1	104.4800
103.4200	DCB_se3_ag3_f_01 - words	and	105.2000
104.4800	DCB_se3_ag3_f_01 - phones	N	105.0900
105.0900	DCB_se3_ag3_f_01 - phones	D	105.2000
105.2000	DCB_se3_ag3_f_01 - phones	sp	105.2300
105.2300	DCB_se3_ag3_f_01 - phones	AH1	105.3400
105.2300	DCB_se3_ag3_f_01 - words	undergrad	106.1100
105.3400	DCB_se3_ag3_f_01 - phones	N	105.3900
105.3900	DCB_se3_ag3_f_01 - phones	D	105.4400
105.4400	DCB_se3_ag3_f_01 - phones	ER0	105.5200
105.5200	DCB_se3_ag3_f_01 - phones	G	105.5700
105.5700	DCB_se3_ag3_f_01 - phones	R	105.6600
105.6600	DCB_se3_ag3_f_01 - phones	AE2	106.0000
106.0000	DCB_se3_ag3_f_01 - phones	D	106.1100
106.1100	DCB_se3_ag3_f_01 - phones	sp	106.2800
106.2800	DCB_se3_ag3_f_01 - phones	TN	107.2000
106.2800	DCB_se3_ag3_f_01 - words	rdx	107.2000
107.2000	DCB_se3_ag3_f_01 - phones	sp	107.2300
108.2355	DCB_se3_ag3_f_01 - phones	L	108.4055
108.2355	DCB_se3_ag3_f_01 - words	law	108.5555
108.4055	DCB_se3_ag3_f_01 - phones	AO1	108.5555
108.5555	DCB_se3_ag3_f_01 - phones	S	108.7255
108.5555	DCB_se3_ag3_f_01 - words	school	109.1755
108.7255	DCB_se3_ag3_f_01 - phones	K	108.7855
108.7855	DCB_se3_ag3_f_01 - phones	UW1	109.1355
109.1355	DCB_se3_ag3_f_01 - phones	L	109.1755
109.1755	DCB_se3_ag3_f_01 - words	rdx	109.7455
109.1755	DCB_se3_ag3_f_01 - phones	TN	109.7455
112.9216	DCB_int_01 - phones	AH0	112.9516
112.9216	DCB_int_01 - words	and	112.9816
112.9516	DCB_int_01 - phones	N	112.9816
112.9816	DCB_int_01 - phones	W	113.0216
112.9816	DCB_int_01 - words	what	113.0916
113.0216	DCB_int_01 - phones	AH1	113.0616
113.0616	DCB_int_01 - phones	T	113.0916
113.0916	DCB_int_01 - phones	S	113.1416
113.0916	DCB_int_01 - words	s	113.1416
113.1416	DCB_int_01 - phones	Y	113.1716
113.1416	DCB_int_01 - words	your	113.2716
113.1716	DCB_int_01 - phones	UH1	113.2016
113.2016	DCB_int_01 - phones	R	113.2716
113.2716	DCB_int_01 - phones	K	113.3516
113.2716	DCB_int_01 - words	current	113.5216
113.3516	DCB_int_01 - phones	ER1	113.4316
113.4316	DCB_int_01 - phones	AH0	113.4616
113.4616	DCB_int_01 - phones	N	113.4916
113.4916	DCB_int_01 - phones	T	113.5216
113.5216	DCB_int_01 - phones	AA2	113.6416
113.5216	DCB_int_01 - words	occupation	114.0916
113.6416	DCB_int_01 - phones	K	113.6916
113.6916	DCB_int_01 - phones	Y	113.7316
113.7316	DCB_int_01 - phones	AH0	113.7616
113.7616	DCB_int_01 - phones	P	113.8416
113.8416	DCB_int_01 - phones	EY1	113.9216
113.9216	DCB_int_01 - phones	SH	114.0216
114.0216	DCB_int_01 - phones	AH0	114.0616
114.0616	DCB_int_01 - phones	N	114.0916
114.0916	DCB_int_01 - phones	sp	114.1616
115.1319	DCB_se3_ag3_f_01 - phones	sil	115.1819
115.1819	DCB_se3_ag3_f_01 - words	<unk>	115.2719
115.1819	DCB_se3_ag3_f_01 - phones	spn	115.2719
115.6762	DCB_se3_ag3_f_01 - phones	T	115.8962
115.6762	DCB_se3_ag3_f_01 - words	team	116.1662
115.8962	DCB_se3_ag3_f_01 - phones	IY1	116.0362
116.0362	DCB_se3_ag3_f_01 - phones	M	116.1662
116.1662	DCB_se3_ag3_f_01 - phones	L	116.2762
116.1662	DCB_se3_ag3_f_01 - words	lead	116.7162
116.2762	DCB_se3_ag3_f_01 - phones	IY1	116.6262
116.6262	DCB_se3_ag3_f_01 - phones	D	116.7162
116.7162	DCB_se3_ag3_f_01 - phones	sp	117.6431
117.6431	DCB_se3_ag3_f_01 - phones	AH1	118.0431
117.6431	DCB_se3_ag3_f_01 - words	um	118.5531
118.0431	DCB_se3_ag3_f_01 - phones	M	118.5531
118.5531	DCB_se3_ag3_f_01 - phones	sp	118.8108
118.8108	DCB_se3_ag3_f_01 - phones	AA1	119.1108
118.8108	DCB_se3_ag3_f_01 - words	on	119.2808
119.1108	DCB_se3_ag3_f_01 - phones	N	119.2808
119.2808	DCB_se3_ag3_f_01 - words	a	119.7008
119.2808	DCB_se3_ag3_f_01 - phones	EY1	119.7008
119.7008	DCB_se3_ag3_f_01 - phones	sp	119.7308
119.7308	DCB_se3_ag3_f_01 - phones	D	119.8208
119.7308	DCB_se3_ag3_f_01 - words	document	120.2608
119.8208	DCB_se3_ag3_f_01 - phones	AA1	119.9508
119.9508	DCB_se3_ag3_f_01 - phones	K	120.0408
120.0408	DCB_se3_ag3_f_01 - phones	Y	120.0808
120.0808	DCB_se3_ag3_f_01 - phones	UW0	120.1108
120.1108	DCB_se3_ag3_f_01 - phones	M	120.1608
120.1608	DCB_se3_ag3_f_01 - phones	EH0	120.2008
120.2008	DCB_se3_ag3_f_01 - phones	N	120.2308
120.2308	DCB_se3_ag3_f_01 - phones	T	120.2608
120.2608	DCB_se3_ag3_f_01 - phones	R	120.3608
120.2608	DCB_se3_ag3_f_01 - words	review	120.5808
120.3608	DCB_se3_ag3_f_01 - phones	IY2	120.3908
120.3908	DCB_se3_ag3_f_01 - phones	V	120.4208
120.4208	DCB_se3_ag3_f_01 - phones	Y	120.5208
120.5208	DCB_se3_ag3_f_01 - phones	UW1	120.5808
120.5808	DCB_se3_ag3_f_01 - phones	P	120.6808
120.5808	DCB_se3_ag3_f_01 - words	project	121.6408
120.6808	DCB_se3_ag3_f_01 - phones	R	120.7308
120.7308	DCB_se3_ag3_f_01 - phones	AA1	120.8408
120.8408	DCB_se3_ag3_f_01 - phones	JH	120.9208
120.9208	DCB_se3_ag3_f_01 - phones	EH0	121.0808
121.0808	DCB_se3_ag3_f_01 - phones	K	121.1808
121.1808	DCB_se3_ag3_f_01 - phones	T	121.6408
126.9078	DCB_int_01 - phones	AH0	127.0078
126.9078	DCB_int_01 - words	and	127.0978
127.0078	DCB_int_01 - phones	N	127.0678
127.0678	DCB_int_01 - phones	D	127.0978
127.0978	DCB_int_01 - phones	IH0	127.1578
127.0978	DCB_int_01 - words	is	127.2078
127.1578	DCB_int_01 - phones	Z	127.2078
127.2078	DCB_int_01 - phones	DH	127.2578
127.2078	DCB_int_01 - words	that	127.3878
127.2578	DCB_int_01 - phones	AE1	127.3478
127.3478	DCB_int_01 - phones	T	127.3878
127.3878	DCB_int_01 - phones	AH1	127.4478
127.3878	DCB_int_01 - words	under	127.7978
127.4478	DCB_int_01 - phones	N	127.5278
127.5278	DCB_int_01 - phones	D	127.5978
127.5978	DCB_int_01 - phones	ER0	127.7978
127.7978	DCB_int_01 - phones	sp	127.9478
127.9478	DCB_int_01 - phones	L	128.0278
127.9478	DCB_int_01 - words	like	128.1178
128.0278	DCB_int_01 - phones	AY1	128.0778
128.0778	DCB_int_01 - phones	K	128.1178
128.1178	DCB_int_01 - phones	sp	128.1878
128.4686	DCB_int_01 - phones	L	128.7086
128.4686	DCB_int_01 - words	law	129.0686
128.7086	DCB_int_01 - phones	AO1	129.0686
129.0686	DCB_int_01 - phones	sp	129.2649
129.2649	DCB_int_01 - phones	AH0	129.3149
129.2649	DCB_int_01 - words	i'm	129.4049
129.3149	DCB_int_01 - phones	M	129.4049
129.4049	DCB_int_01 - phones	sp	129.4349
129.4349	DCB_int_01 - phones	AH0	129.4649
129.4349	DCB_int_01 - words	assuming	129.7249
129.4649	DCB_int_01 - phones	S	129.5649
129.5649	DCB_int_01 - phones	UW1	129.5949
129.5949	DCB_int_01 - phones	M	129.6549
129.6549	DCB_int_01 - phones	IH0	129.6849
129.6849	DCB_int_01 - phones	NG	129.7249
129.7249	DCB_int_01 - phones	S	129.7549
129.7249	DCB_int_01 - words	since	129.9249
129.7291	DCB_se3_ag3_f_01 - phones	sil	129.7891
129.7549	DCB_int_01 - phones	IH1	129.7849
129.7849	DCB_int_01 - phones	N	129.8149
129.7891	DCB_se3_ag3_f_01 - words	<unk>	130.4491
129.7891	DCB_se3_ag3_f_01 - phones	spn	130.4491
129.8149	DCB_int_01 - phones	S	129.9249
129.9249	DCB_int_01 - phones	Y	129.9549
129.9249	DCB_int_01 - words	you	129.9849
129.9549	DCB_int_01 - phones	UW1	129.9849
129.9849	DCB_int_01 - phones	W	130.0149
129.9849	DCB_int_01 - words	went	130.1049
130.0149	DCB_int_01 - phones	EH1	130.0449
130.0449	DCB_int_01 - phones	N	130.0749
130.0749	DCB_int_01 - phones	T	130.1049
130.1049	DCB_int_01 - phones	T	130.1649
130.1049	DCB_int_01 - words	to	130.1949
130.1649	DCB_int_01 - phones	AH0	130.1949
130.1949	DCB_int_01 - phones	sp	130.2349
130.2349	DCB_int_01 - phones	L	130.2749
130.2349	DCB_int_01 - words	law	130.3949
130.2749	DCB_int_01 - phones	AA1	130.3949
130.3949	DCB_int_01 - phones	sp	130.4249
130.4249	DCB_int_01 - phones	S	130.5149
130.4249	DCB_int_01 - words	school	130.6049
130.4491	DCB_se3_ag3_f_01 - phones	sp	130.4991
130.4991	DCB_se3_ag3_f_01 - phones	Y	130.6791
130.4991	DCB_se3_ag3_f_01 - words	yeah	130.9791
130.5149	DCB_int_01 - phones	K	130.5449
130.5449	DCB_int_01 - phones	UW1	130.5749
130.5749	DCB_int_01 - phones	L	130.6049
130.6049	DCB_int_01 - phones	sp	130.9849
130.6791	DCB_se3_ag3_f_01 - phones	AE1	130.9791
130.9791	DCB_se3_ag3_f_01 - phones	Y	131.0091
130.9791	DCB_se3_ag3_f_01 - words	yeah	131.2191
131.0091	DCB_se3_ag3_f_01 - phones	AE1	131.2191
131.2191	DCB_se3_ag3_f_01 - phones	IH1	131.2791
131.2191	DCB_se3_ag3_f_01 - words	it	131.3391
131.2791	DCB_se3_ag3_f_01 - phones	T	131.3391
131.3391	DCB_se3_ag3_f_01 - words	s	131.4191
131.3391	DCB_se3_ag3_f_01 - phones	Z	131.4191
131.3711	DCB_int_01 - phones	spn	131.7811
131.3711	DCB_int_01 - words	<unk>	131.7811
131.4191	DCB_se3_ag3_f_01 - phones	IH1	131.4991
131.4191	DCB_se3_ag3_f_01 - words	it	131.5991
131.4991	DCB_se3_ag3_f_01 - phones	T	131.5991
131.5991	DCB_se3_ag3_f_01 - words	s	131.6591
131.5991	DCB_se3_ag3_f_01 - phones	Z	131.6591
131.6591	DCB_se3_ag3_f_01 - phones	IH1	131.7591
131.6591	DCB_se3_ag3_f_01 - words	it	131.8391
131.7591	DCB_se3_ag3_f_01 - phones	T	131.8391
131.7811	DCB_int_01 - phones	sp	132.9458
131.8391	DCB_se3_ag3_f_01 - phones	S	131.8891
131.8391	DCB_se3_ag3_f_01 - words	s	131.8891
131.8891	DCB_se3_ag3_f_01 - words	a	131.9691
131.8891	DCB_se3_ag3_f_01 - phones	AH0	131.9691
131.9691	DCB_se3_ag3_f_01 - phones	L	132.0591
131.9691	DCB_se3_ag3_f_01 - words	l-	132.0591
132.0591	DCB_se3_ag3_f_01 - phones	IH0	132.1591
132.0591	DCB_se3_ag3_f_01 - words	it	132.2191
132.1591	DCB_se3_ag3_f_01 - phones	T	132.2191
132.2191	DCB_se3_ag3_f_01 - phones	S	132.2691
132.2191	DCB_se3_ag3_f_01 - words	s	132.2691
132.2691	DCB_se3_ag3_f_01 - words	a	132.3691
132.2691	DCB_se3_ag3_f_01 - phones	AH0	132.3691
132.3691	DCB_se3_ag3_f_01 - phones	L	132.4391
132.3691	DCB_se3_ag3_f_01 - words	law	132.5991
132.4391	DCB_se3_ag3_f_01 - phones	AO1	132.5991
132.5991	DCB_se3_ag3_f_01 - phones	JH	132.7291
132.5991	DCB_se3_ag3_f_01 - words	job	133.1691
132.7291	DCB_se3_ag3_f_01 - phones	AA1	132.9291
132.9291	DCB_se3_ag3_f_01 - phones	B	133.1691
132.9458	DCB_int_01 - phones	OW2	133.1958
132.9458	DCB_int_01 - words	okay	133.4558
133.1958	DCB_int_01 - phones	K	133.2558
133.2558	DCB_int_01 - phones	EY1	133.4558
134.7367	DCB_int_01 - phones	sil	134.7867
134.7867	DCB_int_01 - phones	AH1	134.9867
134.7867	DCB_int_01 - words	um	135.0367
134.9867	DCB_int_01 - phones	M	135.0367
135.0367	DCB_int_01 - phones	HH	135.0767
135.0367	DCB_int_01 - words	what	135.1867
135.0767	DCB_int_01 - phones	W	135.1067
135.1067	DCB_int_01 - phones	AH1	135.1467
135.1467	DCB_int_01 - phones	T	135.1867
135.1867	DCB_int_01 - phones	AH0	135.2367
135.1867	DCB_int_01 - words	about	135.3967
135.2367	DCB_int_01 - phones	B	135.2767
135.2767	DCB_int_01 - phones	AW1	135.3567
135.3567	DCB_int_01 - phones	T	135.3967
135.3967	DCB_int_01 - phones	Y	135.4467
135.3967	DCB_int_01 - words	your	135.5467
135.4467	DCB_int_01 - phones	UH1	135.4767
135.4767	DCB_int_01 - phones	R	135.5467
135.5467	DCB_int_01 - phones	P	135.6367
135.5467	DCB_int_01 - words	parents	135.9167
135.6367	DCB_int_01 - phones	EH1	135.7367
135.7367	DCB_int_01 - phones	R	135.7667
135.7667	DCB_int_01 - phones	AH0	135.7967
135.7967	DCB_int_01 - phones	N	135.8267
135.8267	DCB_int_01 - phones	T	135.8567
135.8567	DCB_int_01 - phones	S	135.9167
135.9167	DCB_int_01 - phones	W	135.9467
135.9167	DCB_int_01 - words	where	136.0067
135.9467	DCB_int_01 - phones	EH1	135.9767
135.9767	DCB_int_01 - phones	R	136.0067
136.0067	DCB_int_01 - phones	W	136.0367
136.0067	DCB_int_01 - words	were	136.0967
136.0367	DCB_int_01 - phones	ER0	136.0967
136.0967	DCB_int_01 - phones	DH	136.1567
136.0967	DCB_int_01 - words	they	136.2567
136.1567	DCB_int_01 - phones	EY1	136.2567
136.2567	DCB_int_01 - phones	sp	136.2867
136.2867	DCB_int_01 - phones	B	136.3367
136.2867	DCB_int_01 - words	born	136.6167
136.3367	DCB_int_01 - phones	AO1	136.4367
136.4367	DCB_int_01 - phones	R	136.4767
136.4767	DCB_int_01 - phones	N	136.6167
137.2498	DCB_se3_ag3_f_01 - phones	M	137.3498
137.2498	DCB_se3_ag3_f_01 - words	my	137.4398
137.3498	DCB_se3_ag3_f_01 - phones	AY1	137.4398
137.4398	DCB_se3_ag3_f_01 - phones	D	137.5998
137.4398	DCB_se3_ag3_f_01 - words	dad	137.8198
137.5998	DCB_se3_ag3_f_01 - phones	AE1	137.7798
137.7798	DCB_se3_ag3_f_01 - phones	D	137.8198
137.8198	DCB_se3_ag3_f_01 - phones	W	137.9198
137.8198	DCB_se3_ag3_f_01 - words	was	138.0998
137.9198	DCB_se3_ag3_f_01 - phones	AH0	137.9698
137.9698	DCB_se3_ag3_f_01 - phones	Z	138.0998
138.0998	DCB_se3_ag3_f_01 - phones	B	138.1698
138.0998	DCB_se3_ag3_f_01 - words	born	138.6098
138.1698	DCB_se3_ag3_f_01 - phones	AO1	138.3498
138.3498	DCB_se3_ag3_f_01 - phones	R	138.5498
138.5498	DCB_se3_ag3_f_01 - phones	N	138.6098
138.6098	DCB_se3_ag3_f_01 - phones	IH1	138.9898
138.6098	DCB_se3_ag3_f_01 - words	in	139.0998
138.9898	DCB_se3_ag3_f_01 - phones	N	139.0998
139.0998	DCB_se3_ag3_f_01 - phones	R	139.2298
139.0998	DCB_se3_ag3_f_01 - words	rochester	139.9398
139.2298	DCB_se3_ag3_f_01 - phones	AA1	139.3698
139.3698	DCB_se3_ag3_f_01 - phones	CH	139.5198
139.5198	DCB_se3_ag3_f_01 - phones	EH2	139.6298
139.6298	DCB_se3_ag3_f_01 - phones	S	139.7498
139.7498	DCB_se3_ag3_f_01 - phones	T	139.8398
139.8398	DCB_se3_ag3_f_01 - phones	ER0	139.9398
139.9398	DCB_se3_ag3_f_01 - phones	N	139.9898
139.9398	DCB_se3_ag3_f_01 - words	new	140.0198
139.9898	DCB_se3_ag3_f_01 - phones	UW1	140.0198
140.0198	DCB_se3_ag3_f_01 - phones	Y	140.1198
140.0198	DCB_se3_ag3_f_01 - words	york	140.4698
140.1198	DCB_se3_ag3_f_01 - phones	AO1	140.2498
140.2498	DCB_se3_ag3_f_01 - phones	R	140.3898
140.3898	DCB_se3_ag3_f_01 - phones	K	140.4698
140.4698	DCB_se3_ag3_f_01 - phones	sp	140.5498
140.5498	DCB_se3_ag3_f_01 - phones	B	140.6298
140.5498	DCB_se3_ag3_f_01 - words	but	140.9698
140.6298	DCB_se3_ag3_f_01 - phones	AH1	140.7598
140.7598	DCB_se3_ag3_f_01 - phones	T	140.9698
141.8492	DCB_se3_ag3_f_01 - phones	sil	141.8792
141.8792	DCB_se3_ag3_f_01 - phones	HH	142.1192
141.8792	DCB_se3_ag3_f_01 - words	he	142.4992
142.1192	DCB_se3_ag3_f_01 - phones	IY1	142.4992
142.4992	DCB_se3_ag3_f_01 - phones	sp	142.5292
142.5292	DCB_se3_ag3_f_01 - phones	L	142.6992
142.5292	DCB_se3_ag3_f_01 - words	lived	143.5692
142.6992	DCB_se3_ag3_f_01 - phones	IH1	143.0592
143.0592	DCB_se3_ag3_f_01 - phones	V	143.1392
143.1392	DCB_se3_ag3_f_01 - phones	D	143.5692
143.5692	DCB_se3_ag3_f_01 - phones	sp	143.5992
143.5992	DCB_se3_ag3_f_01 - phones	HH	143.6692
143.5992	DCB_se3_ag3_f_01 - words	he	143.7292
143.6692	DCB_se3_ag3_f_01 - phones	IY1	143.7292
143.7292	DCB_se3_ag3_f_01 - phones	M	143.7992
143.7292	DCB_se3_ag3_f_01 - words	moved	144.3392
143.7992	DCB_se3_ag3_f_01 - phones	UW1	144.0292
144.0292	DCB_se3_ag3_f_01 - phones	V	144.0992
144.0992	DCB_se3_ag3_f_01 - phones	D	144.3392
144.3392	DCB_se3_ag3_f_01 - phones	sp	144.3692
144.3692	DCB_se3_ag3_f_01 - phones	HH	144.4192
144.3692	DCB_se3_ag3_f_01 - words	his	144.5992
144.4192	DCB_se3_ag3_f_01 - phones	IH0	144.4692
144.4692	DCB_se3_ag3_f_01 - phones	Z	144.5992
144.5992	DCB_se3_ag3_f_01 - phones	F	144.6592
144.5992	DCB_se3_ag3_f_01 - words	family	144.8892
144.6592	DCB_se3_ag3_f_01 - phones	AE1	144.7392
144.7392	DCB_se3_ag3_f_01 - phones	M	144.7792
144.7792	DCB_se3_ag3_f_01 - phones	L	144.8392
144.8392	DCB_se3_ag3_f_01 - phones	IY0	144.8892
144.8892	DCB_se3_ag3_f_01 - phones	M	144.9492
144.8892	DCB_se3_ag3_f_01 - words	moved	145.1592
144.9492	DCB_se3_ag3_f_01 - phones	UW1	145.0492
145.0492	DCB_se3_ag3_f_01 - phones	V	145.0892
145.0892	DCB_se3_ag3_f_01 - phones	D	145.1592
145.1592	DCB_se3_ag3_f_01 - phones	HH	145.2592
145.1592	DCB_se3_ag3_f_01 - words	here	145.6392
145.2592	DCB_se3_ag3_f_01 - phones	IY1	145.3392
145.3392	DCB_se3_ag3_f_01 - phones	R	145.6392
145.6392	DCB_se3_ag3_f_01 - phones	sp	145.7492
147.0048	DCB_se3_ag3_f_01 - phones	HH	147.0548
147.0048	DCB_se3_ag3_f_01 - words	when	147.1648
147.0548	DCB_se3_ag3_f_01 - phones	W	147.0848
147.0848	DCB_se3_ag3_f_01 - phones	EH1	147.1248
147.1248	DCB_se3_ag3_f_01 - phones	N	147.1648
147.1648	DCB_se3_ag3_f_01 - phones	HH	147.2648
147.1648	DCB_se3_ag3_f_01 - words	he	147.3748
147.2648	DCB_se3_ag3_f_01 - phones	IY1	147.3748
147.3748	DCB_se3_ag3_f_01 - phones	W	147.4648
147.3748	DCB_se3_ag3_f_01 - words	was	147.6048
147.4648	DCB_se3_ag3_f_01 - phones	AH0	147.5048
147.5048	DCB_se3_ag3_f_01 - phones	Z	147.6048
147.6048	DCB_se3_ag3_f_01 - phones	M	147.6348
147.6048	DCB_se3_ag3_f_01 - words	maybe	147.8948
147.6348	DCB_se3_ag3_f_01 - phones	EY1	147.7248
147.7248	DCB_se3_ag3_f_01 - phones	B	147.7948
147.7948	DCB_se3_ag3_f_01 - phones	IY0	147.8948
147.8948	DCB_se3_ag3_f_01 - phones	T	148.0748
147.8948	DCB_se3_ag3_f_01 - words	ten	148.2948
148.0748	DCB_se3_ag3_f_01 - phones	EH1	148.2248
148.2248	DCB_se3_ag3_f_01 - phones	N	148.2948
148.2948	DCB_se3_ag3_f_01 - words	i	148.3948
148.2948	DCB_se3_ag3_f_01 - phones	AY1	148.3948
148.3948	DCB_se3_ag3_f_01 - phones	sp	148.4348
148.4348	DCB_se3_ag3_f_01 - phones	TH	148.4748
148.4348	DCB_se3_ag3_f_01 - words	think	148.7448
148.4748	DCB_se3_ag3_f_01 - phones	IH1	148.5748
148.5748	DCB_se3_ag3_f_01 - phones	NG	148.6848
148.6848	DCB_se3_ag3_f_01 - phones	K	148.7448
148.7448	DCB_se3_ag3_f_01 - phones	sp	148.8548
148.8548	DCB_se3_ag3_f_01 - phones	S	149.0448
148.8548	DCB_se3_ag3_f_01 - words	so	149.0848
149.0448	DCB_se3_ag3_f_01 - phones	OW1	149.0848
149.0848	DCB_se3_ag3_f_01 - phones	HH	149.1448
149.0848	DCB_se3_ag3_f_01 - words	he	149.2148
149.1448	DCB_se3_ag3_f_01 - phones	IY1	149.2148
149.2148	DCB_se3_ag3_f_01 - phones	S	149.2848
149.2148	DCB_se3_ag3_f_01 - words	spent	149.4348
149.2848	DCB_se3_ag3_f_01 - phones	P	149.3448
149.3448	DCB_se3_ag3_f_01 - phones	EH1	149.3748
149.3748	DCB_se3_ag3_f_01 - phones	N	149.4048
149.4048	DCB_se3_ag3_f_01 - phones	T	149.4348
149.4348	DCB_se3_ag3_f_01 - phones	M	149.5148
149.4348	DCB_se3_ag3_f_01 - words	most	149.8848
149.5148	DCB_se3_ag3_f_01 - phones	OW1	149.5948
149.5948	DCB_se3_ag3_f_01 - phones	S	149.7748
149.7748	DCB_se3_ag3_f_01 - phones	T	149.8848
150.0354	DCB_se3_ag3_f_01 - phones	sil	150.0754
150.0754	DCB_se3_ag3_f_01 - phones	AH0	150.1254
150.0754	DCB_se3_ag3_f_01 - words	of	150.2654
150.1254	DCB_se3_ag3_f_01 - phones	V	150.2654
150.2654	DCB_se3_ag3_f_01 - phones	sp	150.2954
150.2954	DCB_se3_ag3_f_01 - phones	HH	150.3554
150.2954	DCB_se3_ag3_f_01 - words	his	151.1854
150.3554	DCB_se3_ag3_f_01 - phones	IH0	150.7354
150.7354	DCB_se3_ag3_f_01 - phones	Z	151.1854
151.8443	DCB_se3_ag3_f_01 - phones	sil	151.8943
151.8943	DCB_se3_ag3_f_01 - phones	Y	152.0343
151.8943	DCB_se3_ag3_f_01 - words	youth	152.4143
152.0343	DCB_se3_ag3_f_01 - phones	UW1	152.1843
152.1843	DCB_se3_ag3_f_01 - phones	TH	152.4143
152.4143	DCB_se3_ag3_f_01 - phones	sp	152.4443
152.4443	DCB_se3_ag3_f_01 - phones	IH0	152.5143
152.4443	DCB_se3_ag3_f_01 - words	in	152.5743
152.5143	DCB_se3_ag3_f_01 - phones	N	152.5743
152.5743	DCB_se3_ag3_f_01 - phones	D	152.6243
152.5743	DCB_se3_ag3_f_01 - words	dc	153.3043
152.6243	DCB_se3_ag3_f_01 - phones	IY1	152.7543
152.7543	DCB_se3_ag3_f_01 - phones	S	152.8743
152.8743	DCB_se3_ag3_f_01 - phones	IY1	153.3043
154.1893	DCB_se3_ag3_f_01 - phones	M	154.2993
154.1893	DCB_se3_ag3_f_01 - words	my	154.3793
154.2993	DCB_se3_ag3_f_01 - phones	AY1	154.3793
154.3793	DCB_se3_ag3_f_01 - phones	M	154.5393
154.3793	DCB_se3_ag3_f_01 - words	mom	154.8493
154.5393	DCB_se3_ag3_f_01 - phones	AA1	154.7493
154.7493	DCB_se3_ag3_f_01 - phones	M	154.8493
154.8493	DCB_se3_ag3_f_01 - phones	W	154.8993
154.8493	DCB_se3_ag3_f_01 - words	was	155.0593
154.8993	DCB_se3_ag3_f_01 - phones	AH0	154.9493
154.9493	DCB_se3_ag3_f_01 - phones	Z	155.0593
155.0593	DCB_se3_ag3_f_01 - phones	B	155.1293
155.0593	DCB_se3_ag3_f_01 - words	born	155.5493
155.1293	DCB_se3_ag3_f_01 - phones	AO1	155.2693
155.2693	DCB_se3_ag3_f_01 - phones	R	155.4393
155.4393	DCB_se3_ag3_f_01 - phones	N	155.5493
155.5493	DCB_se3_ag3_f_01 - phones	IH1	155.7293
155.5493	DCB_se3_ag3_f_01 - words	in	156.0693
155.7293	DCB_se3_ag3_f_01 - phones	N	156.0693
156.0693	DCB_se3_ag3_f_01 - phones	sp	156.2093
156.3156	DCB_se3_ag3_f_01 - phones	B	156.4156
156.3156	DCB_se3_ag3_f_01 - words	baltimore	156.9656
156.4156	DCB_se3_ag3_f_01 - phones	AO1	156.5356
156.5356	DCB_se3_ag3_f_01 - phones	L	156.6256
156.6256	DCB_se3_ag3_f_01 - phones	T	156.7356
156.7356	DCB_se3_ag3_f_01 - phones	AH0	156.7656
156.7656	DCB_se3_ag3_f_01 - phones	M	156.8356
156.8356	DCB_se3_ag3_f_01 - phones	AO2	156.8756
156.8756	DCB_se3_ag3_f_01 - phones	R	156.9656
156.9656	DCB_se3_ag3_f_01 - phones	M	157.0256
156.9656	DCB_se3_ag3_f_01 - words	maryland	157.8056
157.0256	DCB_se3_ag3_f_01 - phones	EH1	157.1256
157.1256	DCB_se3_ag3_f_01 - phones	R	157.2256
157.2256	DCB_se3_ag3_f_01 - phones	AH0	157.2756
157.2756	DCB_se3_ag3_f_01 - phones	L	157.3656
157.3656	DCB_se3_ag3_f_01 - phones	AH0	157.4556
157.4556	DCB_se3_ag3_f_01 - phones	N	157.6056
157.6056	DCB_se3_ag3_f_01 - phones	D	157.8056
157.8056	DCB_se3_ag3_f_01 - phones	sp	157.8456
158.4966	DCB_se3_ag3_f_01 - phones	DH	158.6066
158.4966	DCB_se3_ag3_f_01 - words	then	159.2566
158.6066	DCB_se3_ag3_f_01 - phones	EH1	158.9166
158.9166	DCB_se3_ag3_f_01 - phones	N	159.2566
159.2566	DCB_se3_ag3_f_01 - phones	sp	160.2454
160.2454	DCB_se3_ag3_f_01 - phones	IH1	160.3254
160.2454	DCB_se3_ag3_f_01 - words	in	160.3654
160.3254	DCB_se3_ag3_f_01 - phones	N	160.3654
160.3654	DCB_se3_ag3_f_01 - phones	HH	160.5054
160.3654	DCB_se3_ag3_f_01 - words	high	160.6554
160.5054	DCB_se3_ag3_f_01 - phones	AY1	160.6554
160.6554	DCB_se3_ag3_f_01 - phones	S	160.8354
160.6554	DCB_se3_ag3_f_01 - words	school	161.2454
160.8354	DCB_se3_ag3_f_01 - phones	K	160.9054
160.9054	DCB_se3_ag3_f_01 - phones	UW1	161.1154
161.1154	DCB_se3_ag3_f_01 - phones	L	161.2454
161.2454	DCB_se3_ag3_f_01 - phones	M	161.3554
161.2454	DCB_se3_ag3_f_01 - words	moved	161.6854
161.3554	DCB_se3_ag3_f_01 - phones	UW1	161.5854
161.5854	DCB_se3_ag3_f_01 - phones	V	161.6554
161.6554	DCB_se3_ag3_f_01 - phones	D	161.6854
161.6854	DCB_se3_ag3_f_01 - phones	T	161.9954
161.6854	DCB_se3_ag3_f_01 - words	to	162.3554
161.9954	DCB_se3_ag3_f_01 - phones	UW1	162.3554
162.3554	DCB_se3_ag3_f_01 - phones	sp	162.3954
162.3954	DCB_se3_ag3_f_01 - phones	P	162.4854
162.3954	DCB_se3_ag3_f_01 - words	parkersburg	162.9454
162.4854	DCB_se3_ag3_f_01 - phones	AA1	162.5554
162.5554	DCB_se3_ag3_f_01 - phones	R	162.6154
162.6154	DCB_se3_ag3_f_01 - phones	K	162.6454
162.6454	DCB_se3_ag3_f_01 - phones	ER0	162.6754
162.6754	DCB_se3_ag3_f_01 - phones	Z	162.7554
162.7554	DCB_se3_ag3_f_01 - phones	B	162.8154
162.8154	DCB_se3_ag3_f_01 - phones	ER0	162.9154
162.9154	DCB_se3_ag3_f_01 - phones	G	162.9454
162.9454	DCB_se3_ag3_f_01 - phones	W	162.9854
162.9454	DCB_se3_ag3_f_01 - words	west	163.1854
162.9854	DCB_se3_ag3_f_01 - phones	EH1	163.0554
163.0554	DCB_se3_ag3_f_01 - phones	S	163.1454
163.1454	DCB_se3_ag3_f_01 - phones	T	163.1854
163.1854	DCB_se3_ag3_f_01 - phones	V	163.2154
163.1854	DCB_se3_ag3_f_01 - words	virginia	163.8654
163.2154	DCB_se3_ag3_f_01 - phones	ER0	163.2654
163.2654	DCB_se3_ag3_f_01 - phones	JH	163.3754
163.3754	DCB_se3_ag3_f_01 - phones	IH1	163.4154
163.4154	DCB_se3_ag3_f_01 - phones	N	163.4954
163.4954	DCB_se3_ag3_f_01 - phones	Y	163.7154
163.7154	DCB_se3_ag3_f_01 - phones	AH0	163.8654
163.8654	DCB_se3_ag3_f_01 - phones	W	163.9254
163.8654	DCB_se3_ag3_f_01 - words	where	164.0954
163.9254	DCB_se3_ag3_f_01 - phones	EH1	164.0454
164.0454	DCB_se3_ag3_f_01 - phones	R	164.0954
164.0954	DCB_se3_ag3_f_01 - phones	P	164.2454
164.0954	DCB_se3_ag3_f_01 - words	part	164.3854
164.2454	DCB_se3_ag3_f_01 - phones	AA1	164.2954
164.2954	DCB_se3_ag3_f_01 - phones	R	164.3554
164.3554	DCB_se3_ag3_f_01 - phones	T	164.3854
164.3854	DCB_se3_ag3_f_01 - phones	AH0	164.4454
164.3854	DCB_se3_ag3_f_01 - words	of	164.5254
164.4454	DCB_se3_ag3_f_01 - phones	V	164.5254
164.5254	DCB_se3_ag3_f_01 - phones	HH	164.5754
164.5254	DCB_se3_ag3_f_01 - words	her	164.6454
164.5754	DCB_se3_ag3_f_01 - phones	ER0	164.6454
164.6454	DCB_se3_ag3_f_01 - phones	F	164.7354
164.6454	DCB_se3_ag3_f_01 - words	family	165.0154
164.7354	DCB_se3_ag3_f_01 - phones	AE1	164.8354
164.8354	DCB_se3_ag3_f_01 - phones	M	164.8954
164.8954	DCB_se3_ag3_f_01 - phones	L	164.9654
164.9654	DCB_se3_ag3_f_01 - phones	IY0	165.0154
165.0154	DCB_se3_ag3_f_01 - words	s	165.1054
165.0154	DCB_se3_ag3_f_01 - phones	Z	165.1054
165.1054	DCB_se3_ag3_f_01 - phones	F	165.2154
165.1054	DCB_se3_ag3_f_01 - words	from	165.5354
165.2154	DCB_se3_ag3_f_01 - phones	R	165.2654
165.2654	DCB_se3_ag3_f_01 - phones	AH1	165.3754
165.3754	DCB_se3_ag3_f_01 - phones	M	165.5354
165.5354	DCB_se3_ag3_f_01 - phones	sp	165.6154
165.6154	DCB_se3_ag3_f_01 - phones	AH0	165.6654
165.6154	DCB_se3_ag3_f_01 - words	until	166.1154
165.6654	DCB_se3_ag3_f_01 - phones	N	165.7954
165.7954	DCB_se3_ag3_f_01 - phones	T	165.8754
165.8754	DCB_se3_ag3_f_01 - phones	IH1	165.9154
165.9154	DCB_se3_ag3_f_01 - phones	L	166.1154
166.1154	DCB_se3_ag3_f_01 - phones	sp	166.1454
166.1454	DCB_se3_ag3_f_01 - phones	AH1	166.1854
166.1454	DCB_se3_ag3_f_01 - words	undergrad	166.7354
166.1854	DCB_se3_ag3_f_01 - phones	N	166.2354
166.2354	DCB_se3_ag3_f_01 - phones	D	166.2954
166.2954	DCB_se3_ag3_f_01 - phones	ER0	166.3554
166.3554	DCB_se3_ag3_f_01 - phones	G	166.4054
166.4054	DCB_se3_ag3_f_01 - phones	R	166.4654
166.4654	DCB_se3_ag3_f_01 - phones	AE2	166.6154
166.6154	DCB_se3_ag3_f_01 - phones	D	166.7354
167.8954	DCB_se3_ag3_f_01 - phones	sil	167.9354
167.9354	DCB_se3_ag3_f_01 - phones	W	167.9854
167.9354	DCB_se3_ag3_f_01 - words	well	168.2254
167.9854	DCB_se3_ag3_f_01 - phones	EH1	168.0454
168.0454	DCB_se3_ag3_f_01 - phones	L	168.2254
168.2667	DCB_se3_ag3_f_01 - phones	TH	168.3267
168.2667	DCB_se3_ag3_f_01 - words	through	168.4767
168.3267	DCB_se3_ag3_f_01 - phones	R	168.3967
168.3967	DCB_se3_ag3_f_01 - phones	UW1	168.4767
168.4767	DCB_se3_ag3_f_01 - phones	AH1	168.5367
168.4767	DCB_se3_ag3_f_01 - words	undergrad	168.9567
168.5367	DCB_se3_ag3_f_01 - phones	N	168.5867
168.5867	DCB_se3_ag3_f_01 - phones	D	168.6367
168.6367	DCB_se3_ag3_f_01 - phones	ER0	168.7167
168.7167	DCB_se3_ag3_f_01 - phones	G	168.7567
168.7567	DCB_se3_ag3_f_01 - phones	R	168.8167
168.8167	DCB_se3_ag3_f_01 - phones	AE2	168.8967
168.8967	DCB_se3_ag3_f_01 - phones	D	168.9567
168.9567	DCB_se3_ag3_f_01 - phones	AH0	168.9867
168.9567	DCB_se3_ag3_f_01 - words	and	169.0367
168.9867	DCB_se3_ag3_f_01 - phones	N	169.0367
169.0367	DCB_se3_ag3_f_01 - phones	DH	169.0767
169.0367	DCB_se3_ag3_f_01 - words	then	169.1967
169.0767	DCB_se3_ag3_f_01 - phones	EH1	169.1267
169.1267	DCB_se3_ag3_f_01 - phones	N	169.1967
169.1967	DCB_se3_ag3_f_01 - phones	SH	169.3067
169.1967	DCB_se3_ag3_f_01 - words	she	169.3667
169.3067	DCB_se3_ag3_f_01 - phones	IY1	169.3667
169.3667	DCB_se3_ag3_f_01 - phones	M	169.4367
169.3667	DCB_se3_ag3_f_01 - words	moved	169.6067
169.4367	DCB_se3_ag3_f_01 - phones	UW1	169.4767
169.4767	DCB_se3_ag3_f_01 - phones	V	169.5367
169.5367	DCB_se3_ag3_f_01 - phones	D	169.6067
169.6067	DCB_se3_ag3_f_01 - phones	IH0	169.6367
169.6067	DCB_se3_ag3_f_01 - words	into	169.7567
169.6367	DCB_se3_ag3_f_01 - phones	N	169.6867
169.6867	DCB_se3_ag3_f_01 - phones	T	169.7267
169.7267	DCB_se3_ag3_f_01 - phones	AH0	169.7567
169.7567	DCB_se3_ag3_f_01 - phones	DH	169.8167
169.7567	DCB_se3_ag3_f_01 - words	the	169.8467
169.8167	DCB_se3_ag3_f_01 - phones	IY0	169.8467
169.8467	DCB_se3_ag3_f_01 - phones	EH1	169.9467
169.8467	DCB_se3_ag3_f_01 - words	area	170.1367
169.9467	DCB_se3_ag3_f_01 - phones	R	170.0367
170.0367	DCB_se3_ag3_f_01 - phones	IY0	170.1067
170.1067	DCB_se3_ag3_f_01 - phones	AH0	170.1367
170.1367	DCB_se3_ag3_f_01 - phones	EH1	170.1867
170.1367	DCB_se3_ag3_f_01 - words	as	170.2467
170.1867	DCB_se3_ag3_f_01 - phones	Z	170.2467
170.2467	DCB_se3_ag3_f_01 - phones	AH0	170.2767
170.2467	DCB_se3_ag3_f_01 - words	an	170.3267
170.2767	DCB_se3_ag3_f_01 - phones	N	170.3267
170.3267	DCB_se3_ag3_f_01 - phones	AH0	170.3967
170.3267	DCB_se3_ag3_f_01 - words	adult	170.6467
170.3967	DCB_se3_ag3_f_01 - phones	D	170.4567
170.4567	DCB_se3_ag3_f_01 - phones	AH1	170.4967
170.4967	DCB_se3_ag3_f_01 - phones	L	170.6167
170.6167	DCB_se3_ag3_f_01 - phones	T	170.6467
170.6467	DCB_se3_ag3_f_01 - phones	sp	170.7767
170.7767	DCB_se3_ag3_f_01 - phones	AH0	170.8367
170.7767	DCB_se3_ag3_f_01 - words	and	170.8767
170.8367	DCB_se3_ag3_f_01 - phones	N	170.8767
170.8767	DCB_se3_ag3_f_01 - phones	HH	170.9067
170.8767	DCB_se3_ag3_f_01 - words	has	171.0767
170.9067	DCB_se3_ag3_f_01 - phones	AH0	170.9867
170.9867	DCB_se3_ag3_f_01 - phones	Z	171.0767
171.0767	DCB_se3_ag3_f_01 - phones	B	171.1267
171.0767	DCB_se3_ag3_f_01 - words	been	171.2567
171.1267	DCB_se3_ag3_f_01 - phones	IH1	171.1867
171.1867	DCB_se3_ag3_f_01 - phones	N	171.2567
171.2567	DCB_se3_ag3_f_01 - phones	IH1	171.3067
171.2567	DCB_se3_ag3_f_01 - words	in	171.3667
171.3067	DCB_se3_ag3_f_01 - phones	N	171.3667
171.3667	DCB_se3_ag3_f_01 - phones	D	171.4267
171.3667	DCB_se3_ag3_f_01 - words	dc	171.8967
171.4267	DCB_se3_ag3_f_01 - phones	IY1	171.5367
171.5367	DCB_se3_ag3_f_01 - phones	S	171.6567
171.6567	DCB_se3_ag3_f_01 - phones	IY1	171.8967
171.8967	DCB_se3_ag3_f_01 - phones	sp	172.4374
172.4374	DCB_se3_ag3_f_01 - phones	S	172.5574
172.4374	DCB_se3_ag3_f_01 - words	since	172.7474
172.5574	DCB_se3_ag3_f_01 - phones	IH1	172.5874
172.5874	DCB_se3_ag3_f_01 - phones	N	172.6874
172.6874	DCB_se3_ag3_f_01 - phones	S	172.7474
172.7474	DCB_se3_ag3_f_01 - phones	DH	172.7874
172.7474	DCB_se3_ag3_f_01 - words	then	173.0474
172.7874	DCB_se3_ag3_f_01 - phones	EH1	172.8274
172.8274	DCB_se3_ag3_f_01 - phones	N	173.0474
173.9954	DCB_int_01 - phones	sil	174.0354
174.0354	DCB_int_01 - phones	AH0	174.0654
174.0354	DCB_int_01 - words	and	174.1254
174.0654	DCB_int_01 - phones	N	174.1254
174.1254	DCB_int_01 - phones	W	174.1554
174.1254	DCB_int_01 - words	what	174.2254
174.1554	DCB_int_01 - phones	AH1	174.1854
174.1854	DCB_int_01 - phones	T	174.2254
174.2254	DCB_int_01 - phones	D	174.2554
174.2254	DCB_int_01 - words	did	174.3154
174.2554	DCB_int_01 - phones	IH0	174.2854
174.2854	DCB_int_01 - phones	D	174.3154
174.3154	DCB_int_01 - phones	Y	174.3754
174.3154	DCB_int_01 - words	your	174.4554
174.3754	DCB_int_01 - phones	UH1	174.4054
174.4054	DCB_int_01 - phones	R	174.4554
174.4554	DCB_int_01 - phones	P	174.5254
174.4554	DCB_int_01 - words	parents	174.8254
174.5254	DCB_int_01 - phones	EH1	174.6254
174.6254	DCB_int_01 - phones	R	174.6554
174.6554	DCB_int_01 - phones	AH0	174.6854
174.6854	DCB_int_01 - phones	N	174.7154
174.7154	DCB_int_01 - phones	T	174.7554
174.7554	DCB_int_01 - phones	S	174.8254
174.8254	DCB_int_01 - phones	D	174.8854
174.8254	DCB_int_01 - words	do	175.0154
174.8854	DCB_int_01 - phones	UW1	175.0154
175.0154	DCB_int_01 - phones	AO1	175.0554
175.0154	DCB_int_01 - words	or	175.0954
175.0554	DCB_int_01 - phones	R	175.0954
175.0954	DCB_int_01 - phones	HH	175.1254
175.0954	DCB_int_01 - words	what	175.2254
175.1254	DCB_int_01 - phones	W	175.1654
175.1654	DCB_int_01 - phones	AH1	175.1954
175.1954	DCB_int_01 - phones	T	175.2254
175.2254	DCB_int_01 - phones	D	175.2654
175.2254	DCB_int_01 - words	do	175.3054
175.2654	DCB_int_01 - phones	UW1	175.3054
175.3054	DCB_int_01 - phones	sp	175.3354
175.3354	DCB_int_01 - phones	DH	175.3654
175.3354	DCB_int_01 - words	they	175.4554
175.3654	DCB_int_01 - phones	EY1	175.4554
175.4554	DCB_int_01 - phones	D	175.5154
175.4554	DCB_int_01 - words	do	175.6254
175.5154	DCB_int_01 - phones	UW1	175.6254
175.6254	DCB_int_01 - phones	sp	175.6654
176.7167	DCB_se3_ag3_f_01 - phones	sil	176.7667
176.7667	DCB_se3_ag3_f_01 - phones	DH	177.0067
176.7667	DCB_se3_ag3_f_01 - words	they	178.0967
177.0067	DCB_se3_ag3_f_01 - phones	EY1	178.0967
178.0967	DCB_se3_ag3_f_01 - phones	sp	178.1267
178.1267	DCB_se3_ag3_f_01 - phones	M	178.2167
178.1267	DCB_se3_ag3_f_01 - words	my	178.3067
178.2167	DCB_se3_ag3_f_01 - phones	AY1	178.3067
178.3067	DCB_se3_ag3_f_01 - phones	D	178.5367
178.3067	DCB_se3_ag3_f_01 - words	dad	179.1467
178.5367	DCB_se3_ag3_f_01 - phones	AE1	179.1167
179.1167	DCB_se3_ag3_f_01 - phones	D	179.1467
179.1467	DCB_se3_ag3_f_01 - phones	sp	180.3135
180.3135	DCB_se3_ag3_f_01 - phones	HH	180.5035
180.3135	DCB_se3_ag3_f_01 - words	he	181.2035
180.5035	DCB_se3_ag3_f_01 - phones	IY1	181.2035
181.2035	DCB_se3_ag3_f_01 - phones	sp	181.9023
181.9023	DCB_se3_ag3_f_01 - phones	AO1	181.9623
181.9023	DCB_se3_ag3_f_01 - words	origin-	182.2923
181.9623	DCB_se3_ag3_f_01 - phones	R	182.0923
182.0923	DCB_se3_ag3_f_01 - phones	IH0	182.1323
182.1323	DCB_se3_ag3_f_01 - phones	JH	182.2323
182.2323	DCB_se3_ag3_f_01 - phones	AH0	182.2623
182.2623	DCB_se3_ag3_f_01 - phones	N	182.2923
182.2923	DCB_se3_ag3_f_01 - phones	HH	182.3923
182.2923	DCB_se3_ag3_f_01 - words	he	182.4523
182.3923	DCB_se3_ag3_f_01 - phones	IY1	182.4523
182.4523	DCB_se3_ag3_f_01 - phones	S	182.5123
182.4523	DCB_se3_ag3_f_01 - words	started	182.7923
182.5123	DCB_se3_ag3_f_01 - phones	T	182.5723
182.5723	DCB_se3_ag3_f_01 - phones	AA1	182.6323
182.6323	DCB_se3_ag3_f_01 - phones	R	182.6823
182.6823	DCB_se3_ag3_f_01 - phones	T	182.7123
182.7123	DCB_se3_ag3_f_01 - phones	AH0	182.7523
182.7523	DCB_se3_ag3_f_01 - phones	D	182.7923
182.7923	DCB_se3_ag3_f_01 - phones	EH1	182.8823
182.7923	DCB_se3_ag3_f_01 - words	as	182.9623
182.8823	DCB_se3_ag3_f_01 - phones	Z	182.9623
182.9623	DCB_se3_ag3_f_01 - phones	AH0	183.0623
182.9623	DCB_se3_ag3_f_01 - words	a	183.0623
183.0623	DCB_se3_ag3_f_01 - phones	T	183.2223
183.0623	DCB_se3_ag3_f_01 - words	teacher	183.6423
183.2223	DCB_se3_ag3_f_01 - phones	IY1	183.3423
183.3423	DCB_se3_ag3_f_01 - phones	CH	183.4823
183.4823	DCB_se3_ag3_f_01 - phones	ER0	183.6423
183.6423	DCB_se3_ag3_f_01 - phones	sp	183.6723
183.6723	DCB_se3_ag3_f_01 - phones	HH	183.7023
183.6723	DCB_se3_ag3_f_01 - words	he	183.7423
183.7023	DCB_se3_ag3_f_01 - phones	IY1	183.7423
183.7423	DCB_se3_ag3_f_01 - phones	W	183.7723
183.7423	DCB_se3_ag3_f_01 - words	went	183.8623
183.7723	DCB_se3_ag3_f_01 - phones	EH1	183.8023
183.8023	DCB_se3_ag3_f_01 - phones	N	183.8323
183.8323	DCB_se3_ag3_f_01 - phones	T	183.8623
183.8623	DCB_se3_ag3_f_01 - phones	T	183.8923
183.8623	DCB_se3_ag3_f_01 - words	to	183.9223
183.8923	DCB_se3_ag3_f_01 - phones	AH0	183.9223
183.9223	DCB_se3_ag3_f_01 - phones	TN	184.2523
183.9223	DCB_se3_ag3_f_01 - words	rdx	184.2523
184.2523	DCB_se3_ag3_f_01 - phones	T	184.2923
184.2523	DCB_se3_ag3_f_01 - words	too	184.3723
184.2923	DCB_se3_ag3_f_01 - phones	UW1	184.3723
184.3723	DCB_se3_ag3_f_01 - phones	F	184.4223
184.3723	DCB_se3_ag3_f_01 - words	for	184.4923
184.4223	DCB_se3_ag3_f_01 - phones	R	184.4523
184.4523	DCB_se3_ag3_f_01 - phones	ER0	184.4923
184.4923	DCB_se3_ag3_f_01 - phones	G	184.5323
184.4923	DCB_se3_ag3_f_01 - words	grad	184.7123
184.5323	DCB_se3_ag3_f_01 - phones	R	184.6123
184.6123	DCB_se3_ag3_f_01 - phones	AE1	184.6623
184.6623	DCB_se3_ag3_f_01 - phones	D	184.7123
184.7123	DCB_se3_ag3_f_01 - phones	S	184.7823
184.7123	DCB_se3_ag3_f_01 - words	school	185.0923
184.7823	DCB_se3_ag3_f_01 - phones	K	184.8423
184.8423	DCB_se3_ag3_f_01 - phones	UW1	184.9823
184.9823	DCB_se3_ag3_f_01 - phones	L	185.0923
185.4872	DCB_se3_ag3_f_01 - phones	S	185.7072
185.4872	DCB_se3_ag3_f_01 - words	so	186.0472
185.7072	DCB_se3_ag3_f_01 - phones	OW1	186.0472
186.0472	DCB_se3_ag3_f_01 - phones	sp	186.0772
186.0772	DCB_se3_ag3_f_01 - phones	HH	186.1172
186.0772	DCB_se3_ag3_f_01 - words	he	186.5072
186.1172	DCB_se3_ag3_f_01 - phones	IY1	186.5072
186.5072	DCB_se3_ag3_f_01 - phones	sp	186.5372
186.5372	DCB_se3_ag3_f_01 - phones	W	186.6072
186.5372	DCB_se3_ag3_f_01 - words	was	186.9072
186.6072	DCB_se3_ag3_f_01 - phones	AH1	186.7472
186.7472	DCB_se3_ag3_f_01 - phones	Z	186.9072
186.9072	DCB_se3_ag3_f_01 - phones	sp	186.9372
186.9372	DCB_se3_ag3_f_01 - phones	HH	187.0072
186.9372	DCB_se3_ag3_f_01 - words	he	187.0572
187.0072	DCB_se3_ag3_f_01 - phones	IY1	187.0572
187.0572	DCB_se3_ag3_f_01 - phones	T	187.1872
187.0572	DCB_se3_ag3_f_01 - words	taught	187.5272
187.1872	DCB_se3_ag3_f_01 - phones	AO1	187.4072
187.4072	DCB_se3_ag3_f_01 - phones	T	187.5272
187.5673	DCB_se3_ag3_f_01 - phones	sil	187.6073
187.6073	DCB_se3_ag3_f_01 - phones	DH	187.7473
187.6073	DCB_se3_ag3_f_01 - words	then	188.1573
187.7473	DCB_se3_ag3_f_01 - phones	EH1	187.9273
187.9273	DCB_se3_ag3_f_01 - phones	N	188.1573
188.1573	DCB_se3_ag3_f_01 - phones	sp	188.1973
188.1973	DCB_se3_ag3_f_01 - phones	HH	188.3473
188.1973	DCB_se3_ag3_f_01 - words	he	188.9373
188.3473	DCB_se3_ag3_f_01 - phones	IY1	188.9373
188.9373	DCB_se3_ag3_f_01 - phones	sp	188.9673
188.9673	DCB_se3_ag3_f_01 - phones	W	189.0873
188.9673	DCB_se3_ag3_f_01 - words	was	190.0973
189.0873	DCB_se3_ag3_f_01 - phones	AH1	189.4973
189.4973	DCB_se3_ag3_f_01 - phones	Z	190.0973
190.2134	DCB_se3_ag3_f_01 - phones	sil	190.2534
190.2534	DCB_se3_ag3_f_01 - phones	IH1	190.2934
190.2534	DCB_se3_ag3_f_01 - words	in	190.3834
190.2934	DCB_se3_ag3_f_01 - phones	N	190.3834
190.3834	DCB_se3_ag3_f_01 - phones	D	190.4434
190.3834	DCB_se3_ag3_f_01 - words	dc	190.9034
190.4434	DCB_se3_ag3_f_01 - phones	IY1	190.5834
190.5834	DCB_se3_ag3_f_01 - phones	S	190.7534
190.7534	DCB_se3_ag3_f_01 - phones	IY1	190.9034
190.9034	DCB_se3_ag3_f_01 - phones	AA1	190.9834
190.9034	DCB_se3_ag3_f_01 - words	on	191.0634
190.9834	DCB_se3_ag3_f_01 - phones	N	191.0634
191.0634	DCB_se3_ag3_f_01 - phones	DH	191.1034
191.0634	DCB_se3_ag3_f_01 - words	the	191.1534
191.1034	DCB_se3_ag3_f_01 - phones	AH0	191.1534
191.1534	DCB_se3_ag3_f_01 - phones	R	191.2634
191.1534	DCB_se3_ag3_f_01 - words	radio	191.8134
191.2634	DCB_se3_ag3_f_01 - phones	EY1	191.3534
191.3534	DCB_se3_ag3_f_01 - phones	D	191.3934
191.3934	DCB_se3_ag3_f_01 - phones	IY0	191.6034
191.6034	DCB_se3_ag3_f_01 - phones	OW2	191.8134
191.8134	DCB_se3_ag3_f_01 - phones	F	191.9534
191.8134	DCB_se3_ag3_f_01 - words	for	192.0834
191.9534	DCB_se3_ag3_f_01 - phones	R	191.9934
191.9934	DCB_se3_ag3_f_01 - phones	ER0	192.0834
192.0834	DCB_se3_ag3_f_01 - phones	S	192.1634
192.0834	DCB_se3_ag3_f_01 - words	some	192.2634
192.1634	DCB_se3_ag3_f_01 - phones	AH1	192.1934
192.1934	DCB_se3_ag3_f_01 - phones	M	192.2634
192.2634	DCB_se3_ag3_f_01 - phones	Y	192.3934
192.2634	DCB_se3_ag3_f_01 - words	years	193.1734
192.3934	DCB_se3_ag3_f_01 - phones	IH1	192.6434
192.6434	DCB_se3_ag3_f_01 - phones	R	192.7734
192.7734	DCB_se3_ag3_f_01 - phones	Z	193.1734
193.2880	DCB_se3_ag3_f_01 - phones	sil	193.3280
193.3280	DCB_se3_ag3_f_01 - phones	AA1	193.5780
193.3280	DCB_se3_ag3_f_01 - words	on	193.6180
193.5780	DCB_se3_ag3_f_01 - phones	N	193.6180
193.6180	DCB_se3_ag3_f_01 - words	rdx	194.3280
193.6180	DCB_se3_ag3_f_01 - phones	TN	194.3280
195.0728	DCB_se3_ag3_f_01 - phones	sil	195.1128
195.1128	DCB_se3_ag3_f_01 - phones	AE1	195.2328
195.1128	DCB_se3_ag3_f_01 - words	and	195.4028
195.2328	DCB_se3_ag3_f_01 - phones	N	195.3728
195.3728	DCB_se3_ag3_f_01 - phones	D	195.4028
195.4028	DCB_se3_ag3_f_01 - phones	DH	195.4328
195.4028	DCB_se3_ag3_f_01 - words	then	195.7428
195.4328	DCB_se3_ag3_f_01 - phones	EH1	195.6628
195.6628	DCB_se3_ag3_f_01 - phones	N	195.7428
195.7428	DCB_se3_ag3_f_01 - phones	HH	195.8928
195.7428	DCB_se3_ag3_f_01 - words	he	195.9728
195.8928	DCB_se3_ag3_f_01 - phones	IY1	195.9728
195.9728	DCB_se3_ag3_f_01 - phones	W	196.0628
195.9728	DCB_se3_ag3_f_01 - words	went	196.2528
196.0628	DCB_se3_ag3_f_01 - phones	EH1	196.1228
196.1228	DCB_se3_ag3_f_01 - phones	N	196.2028
196.2028	DCB_se3_ag3_f_01 - phones	T	196.2528
196.2528	DCB_se3_ag3_f_01 - phones	B	196.3128
196.2528	DCB_se3_ag3_f_01 - words	back	196.5428
196.3128	DCB_se3_ag3_f_01 - phones	AE1	196.4528
196.4528	DCB_se3_ag3_f_01 - phones	K	196.5428
196.5428	DCB_se3_ag3_f_01 - phones	T	196.5928
196.5428	DCB_se3_ag3_f_01 - words	to	196.6428
196.5928	DCB_se3_ag3_f_01 - phones	IH0	196.6428
196.6428	DCB_se3_ag3_f_01 - phones	T	196.7528
196.6428	DCB_se3_ag3_f_01 - words	teaching	197.1628
196.7528	DCB_se3_ag3_f_01 - phones	IY1	196.8228
196.8228	DCB_se3_ag3_f_01 - phones	CH	196.9328
196.9328	DCB_se3_ag3_f_01 - phones	IH0	197.0628
197.0628	DCB_se3_ag3_f_01 - phones	NG	197.1628
197.1628	DCB_se3_ag3_f_01 - phones	AE1	197.2028
197.1628	DCB_se3_ag3_f_01 - words	and	197.2628
197.2028	DCB_se3_ag3_f_01 - phones	N	197.2628
197.2628	DCB_se3_ag3_f_01 - phones	IH1	197.3128
197.2628	DCB_se3_ag3_f_01 - words	is	197.4028
197.3128	DCB_se3_ag3_f_01 - phones	Z	197.4028
197.4028	DCB_se3_ag3_f_01 - phones	N	197.4828
197.4028	DCB_se3_ag3_f_01 - words	now	197.6128
197.4828	DCB_se3_ag3_f_01 - phones	AW1	197.6128
197.6128	DCB_se3_ag3_f_01 - phones	AH0	197.6428
197.6128	DCB_se3_ag3_f_01 - words	a	197.6428
197.6428	DCB_se3_ag3_f_01 - phones	HH	197.6828
197.6428	DCB_se3_ag3_f_01 - words	high	197.8028
197.6828	DCB_se3_ag3_f_01 - phones	AY1	197.8028
197.8028	DCB_se3_ag3_f_01 - phones	S	197.9128
197.8028	DCB_se3_ag3_f_01 - words	school	198.0528
197.9128	DCB_se3_ag3_f_01 - phones	K	197.9628
197.9628	DCB_se3_ag3_f_01 - phones	UW1	197.9928
197.9928	DCB_se3_ag3_f_01 - phones	L	198.0528
198.0528	DCB_se3_ag3_f_01 - phones	AH0	198.1028
198.0528	DCB_se3_ag3_f_01 - words	administrator	198.9328
198.1028	DCB_se3_ag3_f_01 - phones	D	198.1328
198.1328	DCB_se3_ag3_f_01 - phones	M	198.1728
198.1728	DCB_se3_ag3_f_01 - phones	IH1	198.2028
198.2028	DCB_se3_ag3_f_01 - phones	N	198.2728
198.2728	DCB_se3_ag3_f_01 - phones	AH0	198.3228
198.3228	DCB_se3_ag3_f_01 - phones	S	198.3628
198.3628	DCB_se3_ag3_f_01 - phones	T	198.4528
198.4528	DCB_se3_ag3_f_01 - phones	R	198.5128
198.5128	DCB_se3_ag3_f_01 - phones	EY2	198.5828
198.5828	DCB_se3_ag3_f_01 - phones	T	198.6328
198.6328	DCB_se3_ag3_f_01 - phones	ER0	198.9328
199.8563	DCB_se3_ag3_f_01 - phones	sil	199.9063
199.9063	DCB_se3_ag3_f_01 - phones	AE1	200.3363
199.9063	DCB_se3_ag3_f_01 - words	and	200.7963
200.3363	DCB_se3_ag3_f_01 - phones	N	200.5663
200.5663	DCB_se3_ag3_f_01 - phones	D	200.7963
200.7963	DCB_se3_ag3_f_01 - phones	sp	200.8263
200.8263	DCB_se3_ag3_f_01 - phones	M	200.9563
200.8263	DCB_se3_ag3_f_01 - words	my	201.0463
200.9563	DCB_se3_ag3_f_01 - phones	AY1	201.0463
201.0463	DCB_se3_ag3_f_01 - phones	M	201.1963
201.0463	DCB_se3_ag3_f_01 - words	mom	201.7963
201.1963	DCB_se3_ag3_f_01 - phones	AA1	201.5263
201.5263	DCB_se3_ag3_f_01 - phones	M	201.7963
201.7963	DCB_se3_ag3_f_01 - phones	sp	201.8563
203.0070	DCB_se3_ag3_f_01 - phones	SH	203.2570
203.0070	DCB_se3_ag3_f_01 - words	she	203.3170
203.2570	DCB_se3_ag3_f_01 - phones	IY1	203.3170
203.3170	DCB_se3_ag3_f_01 - words	s	203.5170
203.3170	DCB_se3_ag3_f_01 - phones	Z	203.5170
203.5170	DCB_se3_ag3_f_01 - phones	AO1	203.5770
203.5170	DCB_se3_ag3_f_01 - words	always	203.9270
203.5770	DCB_se3_ag3_f_01 - phones	L	203.6670
203.6670	DCB_se3_ag3_f_01 - phones	W	203.7370
203.7370	DCB_se3_ag3_f_01 - phones	IY0	203.7970
203.7970	DCB_se3_ag3_f_01 - phones	Z	203.9270
203.9270	DCB_se3_ag3_f_01 - phones	B	203.9870
203.9270	DCB_se3_ag3_f_01 - words	been	204.1070
203.9870	DCB_se3_ag3_f_01 - phones	AH0	204.0470
204.0470	DCB_se3_ag3_f_01 - phones	N	204.1070
204.1070	DCB_se3_ag3_f_01 - phones	AE0	204.1570
204.1070	DCB_se3_ag3_f_01 - words	administration	205.4370
204.1570	DCB_se3_ag3_f_01 - phones	D	204.2670
204.2670	DCB_se3_ag3_f_01 - phones	M	204.3170
204.3170	DCB_se3_ag3_f_01 - phones	IH2	204.3570
204.3570	DCB_se3_ag3_f_01 - phones	N	204.3970
204.3970	DCB_se3_ag3_f_01 - phones	IH0	204.4970
204.4970	DCB_se3_ag3_f_01 - phones	S	204.5270
204.5270	DCB_se3_ag3_f_01 - phones	T	204.6670
204.6670	DCB_se3_ag3_f_01 - phones	R	204.7270
204.7270	DCB_se3_ag3_f_01 - phones	EY1	204.8570
204.8570	DCB_se3_ag3_f_01 - phones	SH	204.9770
204.9770	DCB_se3_ag3_f_01 - phones	AH0	205.0570
205.0570	DCB_se3_ag3_f_01 - phones	N	205.4370
205.4370	DCB_se3_ag3_f_01 - phones	sp	205.7422
205.7422	DCB_se3_ag3_f_01 - phones	AE1	206.0522
205.7422	DCB_se3_ag3_f_01 - words	and	206.3022
206.0522	DCB_se3_ag3_f_01 - phones	N	206.2722
206.2722	DCB_se3_ag3_f_01 - phones	D	206.3022
206.3022	DCB_se3_ag3_f_01 - phones	TN	207.5222
206.3022	DCB_se3_ag3_f_01 - words	rdx	207.5222
207.5222	DCB_se3_ag3_f_01 - phones	F	207.6222
207.5222	DCB_se3_ag3_f_01 - words	for	207.7622
207.6222	DCB_se3_ag3_f_01 - phones	R	207.6622
207.6622	DCB_se3_ag3_f_01 - phones	ER0	207.7622
207.7622	DCB_se3_ag3_f_01 - phones	L	207.8322
207.7622	DCB_se3_ag3_f_01 - words	like	208.0522
207.8322	DCB_se3_ag3_f_01 - phones	AY1	207.9022
207.9022	DCB_se3_ag3_f_01 - phones	K	208.0522
208.0925	DCB_se3_ag3_f_01 - phones	TH	208.1725
208.0925	DCB_se3_ag3_f_01 - words	thirty	208.3425
208.1725	DCB_se3_ag3_f_01 - phones	ER1	208.2625
208.2625	DCB_se3_ag3_f_01 - phones	D	208.3125
208.3125	DCB_se3_ag3_f_01 - phones	IY0	208.3425
208.3425	DCB_se3_ag3_f_01 - phones	Y	208.4925
208.3425	DCB_se3_ag3_f_01 - words	years	208.8825
208.4925	DCB_se3_ag3_f_01 - phones	IH1	208.6825
208.6825	DCB_se3_ag3_f_01 - phones	R	208.7825
208.7825	DCB_se3_ag3_f_01 - phones	Z	208.8825
208.8825	DCB_se3_ag3_f_01 - phones	AH0	208.9125
208.8825	DCB_se3_ag3_f_01 - words	and	208.9425
208.9125	DCB_se3_ag3_f_01 - phones	N	208.9425
208.9425	DCB_se3_ag3_f_01 - phones	N	208.9925
208.9425	DCB_se3_ag3_f_01 - words	now	209.1225
208.9925	DCB_se3_ag3_f_01 - phones	AW1	209.1225
209.1225	DCB_se3_ag3_f_01 - phones	SH	209.3125
209.1225	DCB_se3_ag3_f_01 - words	she	209.4725
209.3125	DCB_se3_ag3_f_01 - phones	IY1	209.4725
209.4725	DCB_se3_ag3_f_01 - words	s	209.6925
209.4725	DCB_se3_ag3_f_01 - phones	Z	209.6925
209.8313	DCB_se3_ag3_f_01 - phones	sil	209.8713
209.8713	DCB_se3_ag3_f_01 - phones	AE1	210.1013
209.8713	DCB_se3_ag3_f_01 - words	at	210.2613
210.1013	DCB_se3_ag3_f_01 - phones	T	210.2613
210.2613	DCB_se3_ag3_f_01 - phones	sp	210.6213
212.1724	DCB_se3_ag3_f_01 - phones	W	212.2624
212.1724	DCB_se3_ag3_f_01 - words	well	212.5424
212.2624	DCB_se3_ag3_f_01 - phones	EH1	212.3124
212.3124	DCB_se3_ag3_f_01 - phones	L	212.5424
212.5424	DCB_se3_ag3_f_01 - phones	sp	212.8447
212.8447	DCB_se3_ag3_f_01 - phones	Y	212.9747
212.8447	DCB_se3_ag3_f_01 - words	yeah	213.1847
212.9747	DCB_se3_ag3_f_01 - phones	AE1	213.1847
213.1847	DCB_se3_ag3_f_01 - phones	sp	213.4010
213.4010	DCB_se3_ag3_f_01 - phones	S	213.5010
213.4010	DCB_se3_ag3_f_01 - words	so	213.6410
213.5010	DCB_se3_ag3_f_01 - phones	OW1	213.6410
213.6410	DCB_se3_ag3_f_01 - phones	sp	213.9252
213.9252	DCB_se3_ag3_f_01 - phones	N	213.9852
213.9252	DCB_se3_ag3_f_01 - words	no	214.0852
213.9852	DCB_se3_ag3_f_01 - phones	OW1	214.0852
214.0852	DCB_se3_ag3_f_01 - phones	sp	214.1152
214.1152	DCB_se3_ag3_f_01 - phones	SH	214.1952
214.1152	DCB_se3_ag3_f_01 - words	she	214.2352
214.1952	DCB_se3_ag3_f_01 - phones	IY1	214.2352
214.2352	DCB_se3_ag3_f_01 - words	s	214.2752
214.2352	DCB_se3_ag3_f_01 - phones	S	214.2752
214.2752	DCB_se3_ag3_f_01 - phones	S	214.3052
214.2752	DCB_se3_ag3_f_01 - words	still	214.4152
214.3052	DCB_se3_ag3_f_01 - phones	T	214.3452
214.3452	DCB_se3_ag3_f_01 - phones	IH1	214.3852
214.3852	DCB_se3_ag3_f_01 - phones	L	214.4152
214.4152	DCB_se3_ag3_f_01 - phones	AE1	214.4452
214.4152	DCB_se3_ag3_f_01 - words	at	214.4852
214.4452	DCB_se3_ag3_f_01 - phones	T	214.4852
214.4852	DCB_se3_ag3_f_01 - phones	TN	214.8752
214.4852	DCB_se3_ag3_f_01 - words	rdx	214.8752
214.8752	DCB_se3_ag3_f_01 - phones	S	214.9652
214.8752	DCB_se3_ag3_f_01 - words	so	215.0752
214.9652	DCB_se3_ag3_f_01 - phones	OW1	215.0752
215.0752	DCB_se3_ag3_f_01 - phones	sp	215.4730
215.3670	DCB_int_01 - phones	S	215.4470
215.3670	DCB_int_01 - words	still	215.5370
215.4470	DCB_int_01 - phones	T	215.4770
215.4730	DCB_se3_ag3_f_01 - phones	Y	215.5030
215.4730	DCB_se3_ag3_f_01 - words	yeah	215.6030
215.4770	DCB_int_01 - phones	IH1	215.5070
215.5030	DCB_se3_ag3_f_01 - phones	AE1	215.6030
215.5070	DCB_int_01 - phones	L	215.5370
215.5370	DCB_int_01 - phones	AE1	215.5670
215.5370	DCB_int_01 - words	at	215.5970
215.5670	DCB_int_01 - phones	T	215.5970
215.5970	DCB_int_01 - phones	sp	215.6570
215.6030	DCB_se3_ag3_f_01 - phones	sp	215.7230
[truncated: 52,600 more rows]
