# Supplementary material for: Considering Performance in the Automated and Manual Coding of Sociolinguistic Variables: Lessons From Variable (ING)
Source: Front Artif Intell. 2021 Apr 29;4:648543. doi: 10.3389/frai.2021.648543 (PMC8117961; doi:10.3389/frai.2021.648543)
Supplement: Supplementary file 4 [file Data_Sheet_4.ZIP › CORAAL_Aligned_as_Tables/DCA_se1_ag1_m_03_1_txout.txt]

tmin	tier	text	tmax
0.4119	DCA_int_07 - phones	OW2	0.6619
0.4119	DCA_int_07 - words	okay	0.7919
0.6619	DCA_int_07 - phones	K	0.7619
0.7619	DCA_int_07 - phones	EY1	0.7919
0.7919	DCA_int_07 - phones	sp	0.9419
0.9419	DCA_int_07 - words	rdx	1.2919
0.9419	DCA_int_07 - phones	TN	1.2919
1.2919	DCA_int_07 - words	<unk>	1.6719
1.2919	DCA_int_07 - phones	spn	1.6719
1.6719	DCA_int_07 - phones	AH1	1.8919
1.6719	DCA_int_07 - words	um	2.1019
1.8919	DCA_int_07 - phones	M	2.1019
2.4642	DCA_int_07 - phones	Y	2.5642
2.4642	DCA_int_07 - words	you	2.6142
2.5642	DCA_int_07 - phones	UW1	2.6142
2.6142	DCA_int_07 - phones	T	2.7042
2.6142	DCA_int_07 - words	tell	2.8942
2.7042	DCA_int_07 - phones	EH1	2.7642
2.7642	DCA_int_07 - phones	L	2.8942
2.8942	DCA_int_07 - phones	Y	2.9442
2.8942	DCA_int_07 - words	you	2.9942
2.9442	DCA_int_07 - phones	UW1	2.9942
2.9942	DCA_int_07 - phones	W	3.0242
2.9942	DCA_int_07 - words	were	3.1142
3.0242	DCA_int_07 - phones	ER0	3.1142
3.1142	DCA_int_07 - phones	T	3.1542
3.1142	DCA_int_07 - words	telling	3.3142
3.1542	DCA_int_07 - phones	EH1	3.2142
3.2142	DCA_int_07 - phones	L	3.2542
3.2542	DCA_int_07 - phones	IH0	3.2842
3.2842	DCA_int_07 - phones	NG	3.3142
3.3142	DCA_int_07 - phones	M	3.3642
3.3142	DCA_int_07 - words	me	3.3942
3.3642	DCA_int_07 - phones	IY1	3.3942
3.3942	DCA_int_07 - phones	AH0	3.4642
3.3942	DCA_int_07 - words	about	3.6442
3.4642	DCA_int_07 - phones	B	3.5142
3.5142	DCA_int_07 - phones	AW1	3.5742
3.5742	DCA_int_07 - phones	T	3.6442
3.6442	DCA_int_07 - phones	Y	3.7042
3.6442	DCA_int_07 - words	your	3.7742
3.7042	DCA_int_07 - phones	UH1	3.7342
3.7342	DCA_int_07 - phones	R	3.7742
3.7742	DCA_int_07 - phones	sp	3.8142
4.7164	DCA_int_07 - phones	F	4.8064
4.7164	DCA_int_07 - words	father	5.0564
4.8064	DCA_int_07 - phones	AA1	4.9064
4.9064	DCA_int_07 - phones	DH	4.9464
4.9464	DCA_int_07 - phones	ER0	5.0564
5.0564	DCA_int_07 - phones	B	5.1064
5.0564	DCA_int_07 - words	being	5.2264
5.1064	DCA_int_07 - phones	IY1	5.1664
5.1664	DCA_int_07 - phones	IH0	5.1964
5.1964	DCA_int_07 - phones	NG	5.2264
5.2264	DCA_int_07 - phones	B	5.3064
5.2264	DCA_int_07 - words	busted	5.6264
5.3064	DCA_int_07 - phones	AH1	5.4264
5.4264	DCA_int_07 - phones	S	5.4864
5.4864	DCA_int_07 - phones	T	5.5264
5.5264	DCA_int_07 - phones	IH0	5.5564
5.5564	DCA_int_07 - phones	D	5.6264
5.6264	DCA_int_07 - phones	S	5.6764
5.6264	DCA_int_07 - words	so	5.7064
5.6764	DCA_int_07 - phones	OW1	5.7064
5.7064	DCA_int_07 - phones	M	5.7664
5.7064	DCA_int_07 - words	many	5.9164
5.7664	DCA_int_07 - phones	EH1	5.7964
5.7964	DCA_int_07 - phones	N	5.8364
5.8364	DCA_int_07 - phones	IY0	5.9164
5.9164	DCA_int_07 - phones	sp	5.9464
5.9464	DCA_int_07 - phones	T	6.0064
5.9464	DCA_int_07 - words	times	6.1664
6.0064	DCA_int_07 - phones	AY1	6.1064
6.1064	DCA_int_07 - phones	M	6.1364
6.1364	DCA_int_07 - phones	Z	6.1664
6.1664	DCA_int_07 - phones	sp	6.2164
6.2164	DCA_int_07 - phones	AH0	6.2664
6.2164	DCA_int_07 - words	and	6.3164
6.2664	DCA_int_07 - phones	N	6.3164
6.3164	DCA_int_07 - words	i	6.3564
6.3164	DCA_int_07 - phones	AY1	6.3564
6.3564	DCA_int_07 - phones	N	6.4064
6.3564	DCA_int_07 - words	never	6.5164
6.4064	DCA_int_07 - phones	EH1	6.4464
6.4464	DCA_int_07 - phones	V	6.4864
6.4864	DCA_int_07 - phones	ER0	6.5164
6.5164	DCA_int_07 - phones	D	6.5464
6.5164	DCA_int_07 - words	did	6.6764
6.5464	DCA_int_07 - phones	IH1	6.5964
6.5964	DCA_int_07 - phones	D	6.6764
6.6764	DCA_int_07 - phones	G	6.7164
6.6764	DCA_int_07 - words	get	6.8264
6.7164	DCA_int_07 - phones	IH1	6.7564
6.7564	DCA_int_07 - phones	T	6.8264
6.8264	DCA_int_07 - phones	sp	6.8564
6.8564	DCA_int_07 - phones	DH	6.8864
6.8564	DCA_int_07 - words	the	6.9164
6.8864	DCA_int_07 - phones	IY0	6.9164
6.9164	DCA_int_07 - phones	AE1	7.0264
6.9164	DCA_int_07 - words	answer	7.2164
7.0264	DCA_int_07 - phones	N	7.0864
7.0864	DCA_int_07 - phones	S	7.1564
7.1564	DCA_int_07 - phones	ER0	7.2164
7.2164	DCA_int_07 - phones	sp	7.2464
7.2464	DCA_int_07 - phones	W	7.3064
7.2464	DCA_int_07 - words	what	7.3664
7.3064	DCA_int_07 - phones	AH1	7.3364
7.3364	DCA_int_07 - phones	T	7.3664
7.3664	DCA_int_07 - phones	HH	7.4264
7.3664	DCA_int_07 - words	what	7.5364
7.4264	DCA_int_07 - phones	W	7.4664
7.4664	DCA_int_07 - phones	AH1	7.4964
7.4964	DCA_int_07 - phones	T	7.5364
7.5364	DCA_int_07 - phones	HH	7.5864
7.5364	DCA_int_07 - words	happened	7.8664
7.5864	DCA_int_07 - phones	AE1	7.6764
7.6764	DCA_int_07 - phones	P	7.7664
7.7664	DCA_int_07 - phones	AH0	7.8064
7.8064	DCA_int_07 - phones	N	7.8364
7.8364	DCA_int_07 - phones	D	7.8664
7.8664	DCA_int_07 - phones	sp	8.0264
8.0264	DCA_int_07 - phones	W	8.0564
8.0264	DCA_int_07 - words	with	8.1164
8.0564	DCA_int_07 - phones	IH0	8.0864
8.0864	DCA_int_07 - phones	TH	8.1164
8.1164	DCA_int_07 - phones	IH0	8.1464
8.1164	DCA_int_07 - words	him	8.1864
8.1464	DCA_int_07 - phones	M	8.1864
9.0205	DCA_se1_ag1_m_03 - phones	HH	9.0705
9.0205	DCA_se1_ag1_m_03 - words	he	9.1005
9.0705	DCA_se1_ag1_m_03 - phones	IY1	9.1005
9.1005	DCA_se1_ag1_m_03 - phones	D	9.1305
9.1005	DCA_se1_ag1_m_03 - words	w	9.4105
9.1305	DCA_se1_ag1_m_03 - phones	AH1	9.1605
9.1605	DCA_se1_ag1_m_03 - phones	B	9.1905
9.1905	DCA_se1_ag1_m_03 - phones	AH0	9.2205
9.2205	DCA_se1_ag1_m_03 - phones	L	9.2505
9.2505	DCA_se1_ag1_m_03 - phones	Y	9.3205
9.3205	DCA_se1_ag1_m_03 - phones	UW0	9.4105
9.4105	DCA_se1_ag1_m_03 - phones	sp	9.5105
10.0592	DCA_se1_ag1_m_03 - phones	Y	10.1292
10.0592	DCA_se1_ag1_m_03 - words	you	10.1592
10.1292	DCA_se1_ag1_m_03 - phones	UW1	10.1592
10.1592	DCA_se1_ag1_m_03 - phones	N	10.1992
10.1592	DCA_se1_ag1_m_03 - words	know	10.2992
10.1992	DCA_se1_ag1_m_03 - phones	OW1	10.2992
10.2992	DCA_se1_ag1_m_03 - phones	sp	10.3292
10.3292	DCA_se1_ag1_m_03 - phones	S	10.4692
10.3292	DCA_se1_ag1_m_03 - words	sometime	10.8892
10.4692	DCA_se1_ag1_m_03 - phones	AH1	10.5292
10.5292	DCA_se1_ag1_m_03 - phones	M	10.6392
10.6392	DCA_se1_ag1_m_03 - phones	T	10.7192
10.7192	DCA_se1_ag1_m_03 - phones	AY2	10.8192
10.8192	DCA_se1_ag1_m_03 - phones	M	10.8892
10.8892	DCA_se1_ag1_m_03 - phones	DH	10.9392
10.8892	DCA_se1_ag1_m_03 - words	they	11.0492
10.9392	DCA_se1_ag1_m_03 - phones	EY1	11.0492
11.0492	DCA_se1_ag1_m_03 - phones	W	11.0992
11.0492	DCA_se1_ag1_m_03 - words	would	11.1892
11.0992	DCA_se1_ag1_m_03 - phones	UH1	11.1292
11.1292	DCA_se1_ag1_m_03 - phones	D	11.1892
11.2385	DCA_se1_ag1_m_03 - phones	T	11.3185
11.2385	DCA_se1_ag1_m_03 - words	tell	11.4985
11.3185	DCA_se1_ag1_m_03 - phones	EH1	11.3885
11.3885	DCA_se1_ag1_m_03 - phones	L	11.4985
11.4985	DCA_se1_ag1_m_03 - phones	IH0	11.5585
11.4985	DCA_se1_ag1_m_03 - words	him	11.6685
11.5585	DCA_se1_ag1_m_03 - phones	M	11.6685
11.6685	DCA_se1_ag1_m_03 - phones	T	11.6985
11.6685	DCA_se1_ag1_m_03 - words	to	11.7985
11.6985	DCA_se1_ag1_m_03 - phones	AH0	11.7985
11.7985	DCA_se1_ag1_m_03 - phones	R	11.8785
11.7985	DCA_se1_ag1_m_03 - words	report	12.3085
11.8785	DCA_se1_ag1_m_03 - phones	IY0	11.9785
11.9785	DCA_se1_ag1_m_03 - phones	P	12.1185
12.1185	DCA_se1_ag1_m_03 - phones	AO1	12.2385
12.2385	DCA_se1_ag1_m_03 - phones	R	12.2785
12.2785	DCA_se1_ag1_m_03 - phones	T	12.3085
12.3085	DCA_se1_ag1_m_03 - phones	IH1	12.4985
12.3085	DCA_se1_ag1_m_03 - words	in	12.7385
12.4985	DCA_se1_ag1_m_03 - phones	N	12.7385
13.6394	DCA_se1_ag1_m_03 - phones	AH0	13.7494
13.6394	DCA_se1_ag1_m_03 - words	and	13.7994
13.7494	DCA_se1_ag1_m_03 - phones	N	13.7994
13.7994	DCA_se1_ag1_m_03 - phones	HH	13.8394
13.7994	DCA_se1_ag1_m_03 - words	he	13.8894
13.8394	DCA_se1_ag1_m_03 - phones	IY1	13.8894
13.8894	DCA_se1_ag1_m_03 - phones	W	13.9994
13.8894	DCA_se1_ag1_m_03 - words	wouldn't	14.2094
13.9994	DCA_se1_ag1_m_03 - phones	UH1	14.0594
14.0594	DCA_se1_ag1_m_03 - phones	D	14.0894
14.0894	DCA_se1_ag1_m_03 - phones	AH0	14.1394
14.1394	DCA_se1_ag1_m_03 - phones	N	14.1694
14.1694	DCA_se1_ag1_m_03 - phones	T	14.2094
14.2094	DCA_se1_ag1_m_03 - phones	D	14.2594
14.2094	DCA_se1_ag1_m_03 - words	do	14.4194
14.2594	DCA_se1_ag1_m_03 - phones	UW1	14.4194
14.4194	DCA_se1_ag1_m_03 - phones	IH0	14.4494
14.4194	DCA_se1_ag1_m_03 - words	it	14.5094
14.4494	DCA_se1_ag1_m_03 - phones	T	14.5094
14.9684	DCA_int_07 - phones	DH	15.0884
14.9684	DCA_int_07 - words	that	15.1584
15.0884	DCA_int_07 - phones	AH0	15.1184
15.1184	DCA_int_07 - phones	T	15.1584
15.1584	DCA_int_07 - phones	sp	15.1884
15.1884	DCA_int_07 - phones	S	15.2584
15.1884	DCA_int_07 - words	s	15.2584
15.2584	DCA_int_07 - phones	sp	15.2884
15.2884	DCA_int_07 - phones	R	15.3184
15.2884	DCA_int_07 - words	right	15.3784
15.3184	DCA_int_07 - phones	AY1	15.3484
15.3484	DCA_int_07 - phones	T	15.3784
15.3784	DCA_int_07 - phones	sp	17.6863
17.6863	DCA_int_07 - phones	OW2	17.7963
17.6863	DCA_int_07 - words	okay	17.9963
17.7963	DCA_int_07 - phones	K	17.8963
17.8963	DCA_int_07 - phones	EY1	17.9963
17.9963	DCA_int_07 - phones	AY1	18.0663
17.9963	DCA_int_07 - words	i	18.0663
18.0663	DCA_int_07 - phones	W	18.1263
18.0663	DCA_int_07 - words	was	18.2463
18.1263	DCA_int_07 - phones	AA1	18.1663
18.1663	DCA_int_07 - phones	Z	18.2463
18.2463	DCA_int_07 - phones	G	18.2863
18.2463	DCA_int_07 - words	gonna	18.4263
18.2863	DCA_int_07 - phones	AH1	18.3263
18.3263	DCA_int_07 - phones	N	18.3863
18.3863	DCA_int_07 - phones	AH0	18.4263
18.4263	DCA_int_07 - phones	sp	18.4663
18.4663	DCA_int_07 - phones	T	18.5163
18.4663	DCA_int_07 - words	talk	18.6863
18.5163	DCA_int_07 - phones	AO1	18.6263
18.6263	DCA_int_07 - phones	K	18.6863
18.6863	DCA_int_07 - phones	AH0	18.7263
18.6863	DCA_int_07 - words	about	18.9263
18.7263	DCA_int_07 - phones	B	18.7663
18.7663	DCA_int_07 - phones	AW1	18.8463
18.8463	DCA_int_07 - phones	T	18.9263
18.9263	DCA_int_07 - phones	S	18.9963
18.9263	DCA_int_07 - words	some	19.0663
18.9963	DCA_int_07 - phones	AH1	19.0363
19.0363	DCA_int_07 - phones	M	19.0663
19.0663	DCA_int_07 - phones	sp	19.1163
20.2377	DCA_int_07 - phones	S	20.2877
20.2377	DCA_int_07 - words	some	20.4177
20.2877	DCA_int_07 - phones	AH1	20.3277
20.3277	DCA_int_07 - phones	M	20.4177
20.4177	DCA_int_07 - phones	sp	20.4477
20.4477	DCA_int_07 - phones	AH1	20.6677
20.4477	DCA_int_07 - words	um	20.8177
20.6677	DCA_int_07 - phones	M	20.8177
23.6991	DCA_int_07 - phones	sil	23.7291
23.7291	DCA_int_07 - phones	R	23.7591
23.7291	DCA_int_07 - words	relatively	24.1891
23.7591	DCA_int_07 - phones	EH1	23.7891
23.7891	DCA_int_07 - phones	L	23.8691
23.8691	DCA_int_07 - phones	AH0	23.9291
23.9291	DCA_int_07 - phones	T	23.9891
23.9891	DCA_int_07 - phones	IH0	24.0491
24.0491	DCA_int_07 - phones	V	24.1091
24.1091	DCA_int_07 - phones	L	24.1591
24.1591	DCA_int_07 - phones	IY0	24.1891
24.1891	DCA_int_07 - phones	sp	24.2191
24.2191	DCA_int_07 - phones	IY1	24.2891
24.2191	DCA_int_07 - words	easy	24.4591
24.2891	DCA_int_07 - phones	Z	24.4091
24.4091	DCA_int_07 - phones	IY0	24.4591
24.4591	DCA_int_07 - phones	TH	24.5091
24.4591	DCA_int_07 - words	things	24.7291
24.5091	DCA_int_07 - phones	IH1	24.5691
24.5691	DCA_int_07 - phones	NG	24.6391
24.6391	DCA_int_07 - phones	Z	24.7291
24.7291	DCA_int_07 - phones	T	24.7591
24.7291	DCA_int_07 - words	to	24.8191
24.7591	DCA_int_07 - phones	AH0	24.8191
24.8191	DCA_int_07 - phones	T	24.8891
24.8191	DCA_int_07 - words	talk	25.0391
24.8891	DCA_int_07 - phones	AO1	25.0091
25.0091	DCA_int_07 - phones	K	25.0391
25.0391	DCA_int_07 - phones	sp	25.0691
25.0691	DCA_int_07 - phones	AH0	25.1391
25.0691	DCA_int_07 - words	about	25.3391
25.1391	DCA_int_07 - phones	B	25.1891
25.1891	DCA_int_07 - phones	AW1	25.2691
25.2691	DCA_int_07 - phones	T	25.3391
25.8603	DCA_int_07 - phones	W	25.9503
25.8603	DCA_int_07 - words	what	26.0403
25.9503	DCA_int_07 - phones	AH1	25.9903
25.9903	DCA_int_07 - phones	T	26.0403
26.0403	DCA_int_07 - phones	K	26.1103
26.0403	DCA_int_07 - words	kind	26.2103
26.1103	DCA_int_07 - phones	AY1	26.1803
26.1803	DCA_int_07 - phones	N	26.2103
26.2103	DCA_int_07 - phones	AH0	26.2403
26.2103	DCA_int_07 - words	of	26.2803
26.2403	DCA_int_07 - phones	V	26.2803
26.2803	DCA_int_07 - phones	G	26.3403
26.2803	DCA_int_07 - words	games	26.5803
26.3403	DCA_int_07 - phones	EY1	26.4603
26.4603	DCA_int_07 - phones	M	26.5103
26.5103	DCA_int_07 - phones	Z	26.5803
26.5803	DCA_int_07 - phones	D	26.6103
26.5803	DCA_int_07 - words	do	26.6403
26.6103	DCA_int_07 - phones	UW1	26.6403
26.6403	DCA_int_07 - phones	Y	26.6703
26.6403	DCA_int_07 - words	you	26.7103
26.6703	DCA_int_07 - phones	UW1	26.7103
26.7103	DCA_int_07 - phones	P	26.7703
26.7103	DCA_int_07 - words	play	26.9103
26.7703	DCA_int_07 - phones	L	26.8603
26.8603	DCA_int_07 - phones	EY1	26.9103
26.9103	DCA_int_07 - phones	ER0	27.0303
26.9103	DCA_int_07 - words	around	27.1903
27.0303	DCA_int_07 - phones	AW1	27.0603
27.0603	DCA_int_07 - phones	N	27.0903
27.0903	DCA_int_07 - phones	D	27.1903
27.1903	DCA_int_07 - phones	W	27.2403
27.1903	DCA_int_07 - words	willard	27.4303
27.2403	DCA_int_07 - phones	IH1	27.2703
27.2703	DCA_int_07 - phones	L	27.3103
27.3103	DCA_int_07 - phones	ER0	27.3803
27.3803	DCA_int_07 - phones	D	27.4303
27.4303	DCA_int_07 - phones	S	27.5003
27.4303	DCA_int_07 - words	street	27.7303
27.5003	DCA_int_07 - phones	T	27.5603
27.5603	DCA_int_07 - phones	R	27.6003
27.6003	DCA_int_07 - phones	IY1	27.7003
27.7003	DCA_int_07 - phones	T	27.7303
27.7303	DCA_int_07 - phones	sp	27.7903
28.4894	DCA_se1_ag1_m_03 - phones	sil	28.5494
28.5494	DCA_se1_ag1_m_03 - phones	D	28.5794
28.5494	DCA_se1_ag1_m_03 - words	w	28.7894
28.5794	DCA_se1_ag1_m_03 - phones	AH1	28.6094
28.6094	DCA_se1_ag1_m_03 - phones	B	28.6394
28.6394	DCA_se1_ag1_m_03 - phones	AH0	28.6794
28.6794	DCA_se1_ag1_m_03 - phones	L	28.7194
28.7194	DCA_se1_ag1_m_03 - phones	Y	28.7594
28.7594	DCA_se1_ag1_m_03 - phones	UW0	28.7894
28.7894	DCA_se1_ag1_m_03 - phones	L	28.8294
28.7894	DCA_se1_ag1_m_03 - words	let	28.9294
28.8294	DCA_se1_ag1_m_03 - phones	EH1	28.8794
28.8794	DCA_se1_ag1_m_03 - phones	T	28.9294
28.9294	DCA_se1_ag1_m_03 - words	s	29.0294
28.9294	DCA_se1_ag1_m_03 - phones	S	29.0294
29.0294	DCA_se1_ag1_m_03 - phones	S	29.0894
29.0294	DCA_se1_ag1_m_03 - words	see	29.1694
29.0894	DCA_se1_ag1_m_03 - phones	IY1	29.1694
29.1694	DCA_se1_ag1_m_03 - phones	sp	29.2194
29.2194	DCA_se1_ag1_m_03 - phones	W	29.3094
29.2194	DCA_se1_ag1_m_03 - words	we	29.3894
29.3094	DCA_se1_ag1_m_03 - phones	IY1	29.3894
29.3894	DCA_se1_ag1_m_03 - phones	sp	29.4294
29.4294	DCA_se1_ag1_m_03 - phones	P	29.5194
29.4294	DCA_se1_ag1_m_03 - words	play	30.0694
29.5194	DCA_se1_ag1_m_03 - phones	L	29.5894
29.5894	DCA_se1_ag1_m_03 - phones	EY1	30.0694
30.1610	DCA_se1_ag1_m_03 - phones	sil	30.1910
30.1910	DCA_se1_ag1_m_03 - phones	B	30.2510
30.1910	DCA_se1_ag1_m_03 - words	baseball	31.0210
30.2510	DCA_se1_ag1_m_03 - phones	EY1	30.4610
30.4610	DCA_se1_ag1_m_03 - phones	S	30.5910
30.5910	DCA_se1_ag1_m_03 - phones	B	30.6510
30.6510	DCA_se1_ag1_m_03 - phones	AO1	30.7810
30.7810	DCA_se1_ag1_m_03 - phones	L	31.0210
32.7970	DCA_se1_ag1_m_03 - phones	W	32.8570
32.7970	DCA_se1_ag1_m_03 - words	we	32.8870
32.8570	DCA_se1_ag1_m_03 - phones	IY1	32.8870
32.8870	DCA_se1_ag1_m_03 - phones	sp	32.9170
32.9170	DCA_se1_ag1_m_03 - phones	P	32.9670
32.9170	DCA_se1_ag1_m_03 - words	play	33.0770
32.9670	DCA_se1_ag1_m_03 - phones	L	32.9970
32.9970	DCA_se1_ag1_m_03 - phones	EY1	33.0770
33.0770	DCA_se1_ag1_m_03 - phones	sp	33.1670
33.1670	DCA_se1_ag1_m_03 - phones	B	33.2670
33.1670	DCA_se1_ag1_m_03 - words	baseball	34.0270
33.2670	DCA_se1_ag1_m_03 - phones	EY1	33.4370
33.4370	DCA_se1_ag1_m_03 - phones	S	33.5770
33.5770	DCA_se1_ag1_m_03 - phones	B	33.6370
33.6370	DCA_se1_ag1_m_03 - phones	AO1	33.8070
33.8070	DCA_se1_ag1_m_03 - phones	L	34.0270
34.6260	DCA_se1_ag1_m_03 - phones	sil	34.7260
34.7260	DCA_se1_ag1_m_03 - words	<unk>	34.7860
34.7260	DCA_se1_ag1_m_03 - phones	spn	34.7860
34.7860	DCA_se1_ag1_m_03 - phones	sp	34.9460
35.2975	DCA_se1_ag1_m_03 - phones	K	35.4075
35.2975	DCA_se1_ag1_m_03 - words	kickball	36.1475
35.4075	DCA_se1_ag1_m_03 - phones	IH1	35.5475
35.5475	DCA_se1_ag1_m_03 - phones	K	35.6475
35.6475	DCA_se1_ag1_m_03 - phones	B	35.6975
35.6975	DCA_se1_ag1_m_03 - phones	AH0	35.7275
35.7275	DCA_se1_ag1_m_03 - phones	L	36.1475
36.1429	DCA_int_07 - phones	M	36.4529
36.1429	DCA_int_07 - words	mm-hm	36.5129
36.4529	DCA_int_07 - phones	HH	36.4829
36.4829	DCA_int_07 - phones	M	36.5129
36.5129	DCA_int_07 - phones	sp	36.6029
37.3809	DCA_se1_ag1_m_03 - phones	P	37.4509
37.3809	DCA_se1_ag1_m_03 - words	play	37.6009
37.4509	DCA_se1_ag1_m_03 - phones	L	37.5209
37.5209	DCA_se1_ag1_m_03 - phones	EY1	37.6009
37.6009	DCA_se1_ag1_m_03 - phones	W	37.7009
37.6009	DCA_se1_ag1_m_03 - words	with	37.7709
37.7009	DCA_se1_ag1_m_03 - phones	IH0	37.7409
37.7409	DCA_se1_ag1_m_03 - phones	TH	37.7709
37.7709	DCA_se1_ag1_m_03 - phones	F	37.9309
37.7709	DCA_se1_ag1_m_03 - words	frisbees	38.7609
37.9309	DCA_se1_ag1_m_03 - phones	R	37.9709
37.9709	DCA_se1_ag1_m_03 - phones	IH1	38.1109
38.1109	DCA_se1_ag1_m_03 - phones	Z	38.2709
38.2709	DCA_se1_ag1_m_03 - phones	B	38.3409
38.3409	DCA_se1_ag1_m_03 - phones	IY2	38.5209
38.5209	DCA_se1_ag1_m_03 - phones	Z	38.7609
39.9409	DCA_se1_ag1_m_03 - phones	AH0	40.0709
39.9409	DCA_se1_ag1_m_03 - words	and	40.5609
40.0709	DCA_se1_ag1_m_03 - phones	N	40.5609
40.5609	DCA_se1_ag1_m_03 - phones	sp	43.8920
43.8920	DCA_se1_ag1_m_03 - words	<unk>	43.9220
43.8920	DCA_se1_ag1_m_03 - phones	spn	43.9220
43.9220	DCA_se1_ag1_m_03 - phones	L	43.9520
43.9220	DCA_se1_ag1_m_03 - words	let	44.3420
43.9520	DCA_se1_ag1_m_03 - phones	EH1	44.1620
44.1620	DCA_se1_ag1_m_03 - phones	T	44.3420
44.3420	DCA_se1_ag1_m_03 - phones	sp	44.6220
44.6220	DCA_se1_ag1_m_03 - words	s	44.7220
44.6220	DCA_se1_ag1_m_03 - phones	Z	44.7220
44.7220	DCA_se1_ag1_m_03 - phones	sp	44.7920
44.7920	DCA_se1_ag1_m_03 - phones	S	44.9620
44.7920	DCA_se1_ag1_m_03 - words	see	45.0020
44.9620	DCA_se1_ag1_m_03 - phones	IY1	45.0020
45.0020	DCA_se1_ag1_m_03 - phones	sp	45.0320
45.0320	DCA_se1_ag1_m_03 - phones	IH0	45.0620
45.0320	DCA_se1_ag1_m_03 - words	it	45.1320
45.0620	DCA_se1_ag1_m_03 - phones	T	45.1320
45.8529	DCA_se1_ag1_m_03 - phones	DH	45.9129
45.8529	DCA_se1_ag1_m_03 - words	that	46.0529
45.9129	DCA_se1_ag1_m_03 - phones	AH0	46.0029
46.0029	DCA_se1_ag1_m_03 - phones	T	46.0529
46.0529	DCA_se1_ag1_m_03 - words	s	46.1129
46.0529	DCA_se1_ag1_m_03 - phones	S	46.1129
46.1129	DCA_se1_ag1_m_03 - phones	AH0	46.2029
46.1129	DCA_se1_ag1_m_03 - words	about	46.4329
46.2029	DCA_se1_ag1_m_03 - phones	B	46.2529
46.2529	DCA_se1_ag1_m_03 - phones	AW1	46.3829
46.3829	DCA_se1_ag1_m_03 - phones	T	46.4329
46.4329	DCA_se1_ag1_m_03 - phones	AO1	46.6529
46.4329	DCA_se1_ag1_m_03 - words	all	46.6829
46.6529	DCA_se1_ag1_m_03 - phones	L	46.6829
46.6829	DCA_se1_ag1_m_03 - phones	AH0	46.7129
46.6829	DCA_se1_ag1_m_03 - words	unless	46.9629
46.7129	DCA_se1_ag1_m_03 - phones	N	46.7429
46.7429	DCA_se1_ag1_m_03 - phones	L	46.7829
46.7829	DCA_se1_ag1_m_03 - phones	EH1	46.8429
46.8429	DCA_se1_ag1_m_03 - phones	S	46.9629
46.9629	DCA_se1_ag1_m_03 - phones	IH0	46.9929
46.9629	DCA_se1_ag1_m_03 - words	it	47.0229
46.9929	DCA_se1_ag1_m_03 - phones	T	47.0229
47.0229	DCA_se1_ag1_m_03 - phones	S	47.1729
47.0229	DCA_se1_ag1_m_03 - words	s	47.1729
47.1729	DCA_se1_ag1_m_03 - phones	sp	47.2029
47.2029	DCA_se1_ag1_m_03 - phones	F	47.3529
47.2029	DCA_se1_ag1_m_03 - words	football	47.8529
47.3529	DCA_se1_ag1_m_03 - phones	UH1	47.4329
47.4329	DCA_se1_ag1_m_03 - phones	T	47.5229
47.5229	DCA_se1_ag1_m_03 - phones	B	47.5729
47.5729	DCA_se1_ag1_m_03 - phones	AO2	47.7029
47.7029	DCA_se1_ag1_m_03 - phones	L	47.8529
49.4016	DCA_int_07 - phones	HH	49.4816
49.4016	DCA_int_07 - words	what	49.5916
49.4816	DCA_int_07 - phones	W	49.5116
49.5116	DCA_int_07 - phones	AH1	49.5516
49.5516	DCA_int_07 - phones	T	49.5916
49.5916	DCA_int_07 - phones	K	49.6616
49.5916	DCA_int_07 - words	kind	49.7616
49.6616	DCA_int_07 - phones	AY1	49.7216
49.7216	DCA_int_07 - phones	N	49.7616
49.7616	DCA_int_07 - phones	AH0	49.7916
49.7616	DCA_int_07 - words	of	49.8216
49.7916	DCA_int_07 - phones	V	49.8216
49.8216	DCA_int_07 - phones	G	49.9016
49.8216	DCA_int_07 - words	games	50.1416
49.9016	DCA_int_07 - phones	EY1	50.0116
50.0116	DCA_int_07 - phones	M	50.0916
50.0916	DCA_int_07 - phones	Z	50.1416
50.1416	DCA_int_07 - phones	sp	50.1716
50.1716	DCA_int_07 - phones	D	50.2016
50.1716	DCA_int_07 - words	do	50.2316
50.2016	DCA_int_07 - phones	UW1	50.2316
50.2316	DCA_int_07 - phones	DH	50.2616
50.2316	DCA_int_07 - words	they	50.3416
50.2616	DCA_int_07 - phones	EY1	50.3416
50.3416	DCA_int_07 - phones	sp	50.3716
50.3716	DCA_int_07 - phones	P	50.4016
50.3716	DCA_int_07 - words	play	50.6316
50.4016	DCA_int_07 - phones	L	50.4816
50.4816	DCA_int_07 - phones	EY1	50.6316
50.6316	DCA_int_07 - phones	sp	50.6616
50.6616	DCA_int_07 - phones	IH0	50.7316
50.6616	DCA_int_07 - words	in	50.8016
50.7316	DCA_int_07 - phones	N	50.8016
50.8016	DCA_int_07 - phones	DH	50.8316
50.8016	DCA_int_07 - words	the	50.8916
50.8316	DCA_int_07 - phones	AH0	50.8916
50.8916	DCA_int_07 - phones	S	50.9916
50.8916	DCA_int_07 - words	street	51.3116
50.9916	DCA_int_07 - phones	T	51.0416
51.0416	DCA_int_07 - phones	R	51.1216
51.1216	DCA_int_07 - phones	IY1	51.1916
51.1916	DCA_int_07 - phones	T	51.3116
51.4370	DCA_int_07 - phones	D	51.4870
51.4370	DCA_int_07 - words	do	51.5370
51.4870	DCA_int_07 - phones	UW1	51.5370
51.5370	DCA_int_07 - phones	sp	51.5670
51.5670	DCA_int_07 - phones	DH	51.5970
51.5670	DCA_int_07 - words	they	51.6270
51.5970	DCA_int_07 - phones	EY1	51.6270
51.6270	DCA_int_07 - phones	P	51.6570
51.6270	DCA_int_07 - words	play	51.7470
51.6570	DCA_int_07 - phones	L	51.6970
51.6970	DCA_int_07 - phones	EY1	51.7470
51.7470	DCA_int_07 - phones	DH	51.7770
51.7470	DCA_int_07 - words	those	51.9170
51.7770	DCA_int_07 - phones	OW1	51.8470
51.8470	DCA_int_07 - phones	Z	51.9170
51.9170	DCA_int_07 - phones	IH0	51.9870
51.9170	DCA_int_07 - words	in	52.0570
51.9870	DCA_int_07 - phones	N	52.0570
52.0570	DCA_int_07 - phones	DH	52.0870
52.0570	DCA_int_07 - words	the	52.1270
52.0870	DCA_int_07 - phones	AH0	52.1270
52.1270	DCA_int_07 - phones	S	52.1570
52.1270	DCA_int_07 - words	street	52.3570
52.1570	DCA_int_07 - phones	T	52.2270
52.2270	DCA_int_07 - phones	R	52.2770
52.2770	DCA_int_07 - phones	IY1	52.3170
52.2973	DCA_se1_ag1_m_03 - phones	sil	52.3273
52.3170	DCA_int_07 - phones	T	52.3570
52.3273	DCA_se1_ag1_m_03 - phones	AH1	52.4373
52.3273	DCA_se1_ag1_m_03 - words	uh-huh	52.6073
52.4373	DCA_se1_ag1_m_03 - phones	HH	52.5073
52.5073	DCA_se1_ag1_m_03 - phones	AH1	52.6073
52.6073	DCA_se1_ag1_m_03 - phones	sp	53.7068
53.7068	DCA_se1_ag1_m_03 - phones	IH0	53.7468
53.7068	DCA_se1_ag1_m_03 - words	in	53.8068
53.7468	DCA_se1_ag1_m_03 - phones	N	53.8068
53.8068	DCA_se1_ag1_m_03 - phones	DH	53.8468
53.8068	DCA_se1_ag1_m_03 - words	their	53.9068
53.8468	DCA_se1_ag1_m_03 - phones	EH1	53.8768
53.8768	DCA_se1_ag1_m_03 - phones	R	53.9068
53.9068	DCA_se1_ag1_m_03 - phones	AE1	54.3368
53.9068	DCA_se1_ag1_m_03 - words	alleys	54.7068
54.3368	DCA_se1_ag1_m_03 - phones	L	54.3768
54.3768	DCA_se1_ag1_m_03 - phones	IY0	54.4068
54.4068	DCA_se1_ag1_m_03 - phones	Z	54.7068
58.4611	DCA_int_07 - phones	sil	58.5011
58.5011	DCA_int_07 - phones	AH1	58.7111
58.5011	DCA_int_07 - words	um	58.8311
58.7111	DCA_int_07 - phones	M	58.8311
58.8311	DCA_int_07 - phones	sp	58.8711
59.3494	DCA_int_07 - phones	HH	59.4494
59.3494	DCA_int_07 - words	what	59.5394
59.4494	DCA_int_07 - phones	W	59.4794
59.4794	DCA_int_07 - phones	AH1	59.5094
59.5094	DCA_int_07 - phones	T	59.5394
59.5394	DCA_int_07 - phones	AH0	59.5894
59.5394	DCA_int_07 - words	about	59.8494
59.5894	DCA_int_07 - phones	B	59.6394
59.6394	DCA_int_07 - phones	AW1	59.7494
59.7494	DCA_int_07 - phones	T	59.8494
59.8494	DCA_int_07 - phones	G	59.9094
59.8494	DCA_int_07 - words	games	60.2194
59.9094	DCA_int_07 - phones	EY1	60.0594
60.0594	DCA_int_07 - phones	M	60.1594
60.1594	DCA_int_07 - phones	Z	60.2194
60.2194	DCA_int_07 - phones	L	60.3294
60.2194	DCA_int_07 - words	like	60.4594
60.3294	DCA_int_07 - phones	AY1	60.4094
60.4094	DCA_int_07 - phones	K	60.4594
60.4594	DCA_int_07 - phones	sp	60.6094
60.6094	DCA_int_07 - phones	AH1	60.8694
60.6094	DCA_int_07 - words	um	61.0494
60.8694	DCA_int_07 - phones	M	61.0494
61.6750	DCA_int_07 - phones	HH	61.7450
61.6750	DCA_int_07 - words	hide	61.8850
61.7450	DCA_int_07 - phones	AY1	61.8350
61.8350	DCA_int_07 - phones	D	61.8850
61.8850	DCA_int_07 - phones	AH0	61.9150
61.8850	DCA_int_07 - words	and	61.9750
61.9150	DCA_int_07 - phones	N	61.9750
61.9750	DCA_int_07 - phones	S	62.1050
61.9750	DCA_int_07 - words	seek	62.4450
62.1050	DCA_int_07 - phones	IY1	62.2350
62.2350	DCA_int_07 - phones	K	62.4450
62.6114	DCA_int_07 - phones	TH	62.6614
62.6114	DCA_int_07 - words	things	62.7714
62.6614	DCA_int_07 - phones	IH1	62.6914
62.6914	DCA_int_07 - phones	NG	62.7214
62.7214	DCA_int_07 - phones	Z	62.7714
62.7714	DCA_int_07 - phones	sp	62.8014
62.8014	DCA_int_07 - phones	L	62.8614
62.8014	DCA_int_07 - words	like	62.9514
62.8614	DCA_int_07 - phones	AY1	62.9014
62.9014	DCA_int_07 - phones	K	62.9514
62.9514	DCA_int_07 - phones	sp	63.0214
63.0214	DCA_int_07 - phones	DH	63.0614
63.0214	DCA_int_07 - words	that	63.1214
63.0614	DCA_int_07 - phones	AH0	63.0914
63.0914	DCA_int_07 - phones	T	63.1214
63.1214	DCA_int_07 - phones	sp	63.2314
63.4262	DCA_se1_ag1_m_03 - phones	sil	63.4562
63.4562	DCA_se1_ag1_m_03 - phones	Y	63.6062
63.4562	DCA_se1_ag1_m_03 - words	yeah	63.6862
63.6062	DCA_se1_ag1_m_03 - phones	AE1	63.6862
63.6862	DCA_se1_ag1_m_03 - phones	W	63.9362
63.6862	DCA_se1_ag1_m_03 - words	well	64.0562
63.9362	DCA_se1_ag1_m_03 - phones	EH1	64.0262
64.0262	DCA_se1_ag1_m_03 - phones	L	64.0562
64.0562	DCA_se1_ag1_m_03 - words	uh	64.2862
64.0562	DCA_se1_ag1_m_03 - phones	AH1	64.2862
64.2862	DCA_se1_ag1_m_03 - phones	W	64.4562
64.2862	DCA_se1_ag1_m_03 - words	we	64.5962
64.4562	DCA_se1_ag1_m_03 - phones	IY1	64.5962
64.5962	DCA_se1_ag1_m_03 - phones	P	64.6962
64.5962	DCA_se1_ag1_m_03 - words	play	64.8662
64.6962	DCA_se1_ag1_m_03 - phones	L	64.7662
64.7662	DCA_se1_ag1_m_03 - phones	EY1	64.8662
64.8662	DCA_se1_ag1_m_03 - phones	DH	64.8962
64.8662	DCA_se1_ag1_m_03 - words	that	65.0562
64.8962	DCA_se1_ag1_m_03 - phones	AE1	65.0062
65.0062	DCA_se1_ag1_m_03 - phones	T	65.0562
65.0562	DCA_se1_ag1_m_03 - phones	M	65.1762
65.0562	DCA_se1_ag1_m_03 - words	most	65.3662
65.1762	DCA_se1_ag1_m_03 - phones	OW1	65.2862
65.2862	DCA_se1_ag1_m_03 - phones	S	65.3662
65.3662	DCA_se1_ag1_m_03 - phones	AH0	65.4062
65.3662	DCA_se1_ag1_m_03 - words	of	65.4362
65.4062	DCA_se1_ag1_m_03 - phones	V	65.4362
65.4362	DCA_se1_ag1_m_03 - phones	sp	65.4762
65.4762	DCA_se1_ag1_m_03 - phones	DH	65.5162
65.4762	DCA_se1_ag1_m_03 - words	the	65.5862
65.5162	DCA_se1_ag1_m_03 - phones	AH0	65.5862
65.5862	DCA_se1_ag1_m_03 - phones	T	65.7062
65.5862	DCA_se1_ag1_m_03 - words	times	65.9662
65.7062	DCA_se1_ag1_m_03 - phones	AY1	65.8962
65.8962	DCA_se1_ag1_m_03 - phones	M	65.9262
65.9262	DCA_se1_ag1_m_03 - phones	Z	65.9662
65.9662	DCA_se1_ag1_m_03 - phones	sp	70.3768
67.4016	DCA_int_07 - phones	W	67.5116
67.4016	DCA_int_07 - words	what	67.5716
67.5116	DCA_int_07 - phones	AH1	67.5416
67.5416	DCA_int_07 - phones	T	67.5716
67.5716	DCA_int_07 - phones	EH1	67.6016
67.5716	DCA_int_07 - words	else	67.8216
67.6016	DCA_int_07 - phones	L	67.7116
67.7116	DCA_int_07 - phones	S	67.8216
67.8216	DCA_int_07 - phones	L	67.9016
67.8216	DCA_int_07 - words	like	67.9916
67.9016	DCA_int_07 - phones	AY1	67.9316
67.9316	DCA_int_07 - phones	K	67.9916
67.9916	DCA_int_07 - phones	sp	68.0216
68.0216	DCA_int_07 - phones	DH	68.0816
68.0216	DCA_int_07 - words	that	68.1716
68.0816	DCA_int_07 - phones	AE1	68.1216
68.1216	DCA_int_07 - phones	T	68.1716
68.1716	DCA_int_07 - phones	sp	68.2016
68.2016	DCA_int_07 - phones	D	68.2316
68.2016	DCA_int_07 - words	do	68.2616
68.2316	DCA_int_07 - phones	UW1	68.2616
68.2616	DCA_int_07 - phones	Y	68.2916
68.2616	DCA_int_07 - words	you	68.3316
68.2916	DCA_int_07 - phones	UW1	68.3316
68.3316	DCA_int_07 - phones	sp	68.4216
68.4216	DCA_int_07 - phones	P	68.4516
68.4216	DCA_int_07 - words	play	68.5916
68.4516	DCA_int_07 - phones	L	68.5516
68.5516	DCA_int_07 - phones	EY1	68.5916
68.5916	DCA_int_07 - phones	sp	68.6816
70.3768	DCA_se1_ag1_m_03 - phones	L	70.4068
70.3768	DCA_se1_ag1_m_03 - words	let	70.4768
70.4068	DCA_se1_ag1_m_03 - phones	EH1	70.4368
70.4368	DCA_se1_ag1_m_03 - phones	T	70.4768
70.4768	DCA_se1_ag1_m_03 - phones	S	70.6368
70.4768	DCA_se1_ag1_m_03 - words	s	70.6368
70.6368	DCA_se1_ag1_m_03 - phones	S	70.6868
70.6368	DCA_se1_ag1_m_03 - words	see	71.0068
70.6868	DCA_se1_ag1_m_03 - phones	IY1	71.0068
71.5414	DCA_se1_ag1_m_03 - phones	sil	71.5914
71.5914	DCA_se1_ag1_m_03 - phones	AH1	71.6214
71.5914	DCA_se1_ag1_m_03 - words	um	71.7514
71.6214	DCA_se1_ag1_m_03 - phones	M	71.7514
71.7514	DCA_se1_ag1_m_03 - phones	sp	71.7814
71.7814	DCA_se1_ag1_m_03 - phones	N	71.8414
71.7814	DCA_se1_ag1_m_03 - words	nothing	72.3614
71.8414	DCA_se1_ag1_m_03 - phones	AH1	71.9914
71.9914	DCA_se1_ag1_m_03 - phones	TH	72.1314
72.1314	DCA_se1_ag1_m_03 - phones	IH0	72.1614
72.1614	DCA_se1_ag1_m_03 - phones	NG	72.3614
73.0592	DCA_se1_ag1_m_03 - phones	K	73.1792
73.0592	DCA_se1_ag1_m_03 - words	cause	73.3992
73.1792	DCA_se1_ag1_m_03 - phones	AO1	73.2892
73.2892	DCA_se1_ag1_m_03 - phones	Z	73.3992
73.3992	DCA_se1_ag1_m_03 - phones	JH	73.5492
73.3992	DCA_se1_ag1_m_03 - words	just	73.7492
73.5492	DCA_se1_ag1_m_03 - phones	AH1	73.6292
73.6292	DCA_se1_ag1_m_03 - phones	S	73.7092
73.7092	DCA_se1_ag1_m_03 - phones	T	73.7492
73.7492	DCA_se1_ag1_m_03 - phones	AH1	73.9892
73.7492	DCA_se1_ag1_m_03 - words	uh	73.9892
73.9892	DCA_se1_ag1_m_03 - phones	sp	74.0892
74.0892	DCA_se1_ag1_m_03 - phones	JH	74.1892
74.0892	DCA_se1_ag1_m_03 - words	just	74.3392
74.1892	DCA_se1_ag1_m_03 - phones	IH0	74.2692
74.2692	DCA_se1_ag1_m_03 - phones	S	74.3092
74.3092	DCA_se1_ag1_m_03 - phones	T	74.3392
74.3392	DCA_se1_ag1_m_03 - phones	sp	74.3792
74.3792	DCA_se1_ag1_m_03 - phones	M	74.4592
74.3792	DCA_se1_ag1_m_03 - words	my	74.5992
74.4592	DCA_se1_ag1_m_03 - phones	AY1	74.5992
74.5992	DCA_se1_ag1_m_03 - phones	F	74.7192
74.5992	DCA_se1_ag1_m_03 - words	family	74.9792
74.7192	DCA_se1_ag1_m_03 - phones	AE1	74.8092
74.8092	DCA_se1_ag1_m_03 - phones	M	74.8992
74.8992	DCA_se1_ag1_m_03 - phones	L	74.9292
74.9292	DCA_se1_ag1_m_03 - phones	IY0	74.9792
74.9792	DCA_se1_ag1_m_03 - phones	W	75.1192
74.9792	DCA_se1_ag1_m_03 - words	we	75.1992
75.1192	DCA_se1_ag1_m_03 - phones	IY1	75.1992
75.1992	DCA_se1_ag1_m_03 - phones	P	75.3292
75.1992	DCA_se1_ag1_m_03 - words	play	75.4792
75.3292	DCA_se1_ag1_m_03 - phones	L	75.3792
75.3792	DCA_se1_ag1_m_03 - phones	EY1	75.4792
75.4792	DCA_se1_ag1_m_03 - phones	IH0	75.5192
75.4792	DCA_se1_ag1_m_03 - words	it	75.5592
75.5192	DCA_se1_ag1_m_03 - phones	T	75.5592
75.5592	DCA_se1_ag1_m_03 - phones	K	75.6392
75.5592	DCA_se1_ag1_m_03 - words	cause	75.8792
75.6392	DCA_se1_ag1_m_03 - phones	AO1	75.7292
75.7292	DCA_se1_ag1_m_03 - phones	Z	75.8792
76.4786	DCA_se1_ag1_m_03 - words	i	76.5586
76.4786	DCA_se1_ag1_m_03 - phones	AY1	76.5586
76.5586	DCA_se1_ag1_m_03 - phones	D	76.5886
76.5586	DCA_se1_ag1_m_03 - words	don't	76.7686
76.5886	DCA_se1_ag1_m_03 - phones	OW1	76.7086
76.7086	DCA_se1_ag1_m_03 - phones	N	76.7686
76.7686	DCA_se1_ag1_m_03 - phones	G	76.8286
76.7686	DCA_se1_ag1_m_03 - words	get	76.9186
76.8286	DCA_se1_ag1_m_03 - phones	EH1	76.8686
76.8686	DCA_se1_ag1_m_03 - phones	T	76.9186
76.9186	DCA_se1_ag1_m_03 - phones	T	76.9486
76.9186	DCA_se1_ag1_m_03 - words	to	76.9786
76.9486	DCA_se1_ag1_m_03 - phones	AH0	76.9786
76.9786	DCA_se1_ag1_m_03 - phones	S	77.0486
76.9786	DCA_se1_ag1_m_03 - words	see	77.0986
77.0486	DCA_se1_ag1_m_03 - phones	IY1	77.0986
77.0986	DCA_se1_ag1_m_03 - phones	N	77.1286
77.0986	DCA_se1_ag1_m_03 - words	nobody	77.4486
77.1286	DCA_se1_ag1_m_03 - phones	OW1	77.1786
77.1786	DCA_se1_ag1_m_03 - phones	B	77.2586
77.2586	DCA_se1_ag1_m_03 - phones	AA2	77.3486
77.3486	DCA_se1_ag1_m_03 - phones	D	77.4186
77.4186	DCA_se1_ag1_m_03 - phones	IY2	77.4486
77.4486	DCA_se1_ag1_m_03 - phones	EH1	77.5486
77.4486	DCA_se1_ag1_m_03 - words	else	77.6686
77.5486	DCA_se1_ag1_m_03 - phones	L	77.6386
77.6386	DCA_se1_ag1_m_03 - phones	S	77.6686
77.6686	DCA_se1_ag1_m_03 - phones	sp	77.7586
77.7586	DCA_se1_ag1_m_03 - phones	DH	77.8186
77.7586	DCA_se1_ag1_m_03 - words	that	77.9286
77.8186	DCA_se1_ag1_m_03 - phones	AH0	77.8886
77.8886	DCA_se1_ag1_m_03 - phones	T	77.9286
77.9286	DCA_se1_ag1_m_03 - phones	sp	77.9986
77.9986	DCA_se1_ag1_m_03 - phones	K	78.0986
77.9986	DCA_se1_ag1_m_03 - words	care	78.2586
78.0986	DCA_se1_ag1_m_03 - phones	EH1	78.1686
78.1686	DCA_se1_ag1_m_03 - phones	R	78.2586
78.2586	DCA_se1_ag1_m_03 - phones	sp	78.3386
78.3386	DCA_se1_ag1_m_03 - phones	T	78.3986
78.3386	DCA_se1_ag1_m_03 - words	too	78.4286
78.3986	DCA_se1_ag1_m_03 - phones	UW1	78.4286
78.4286	DCA_se1_ag1_m_03 - phones	sp	78.4886
78.4886	DCA_se1_ag1_m_03 - phones	M	78.5686
78.4886	DCA_se1_ag1_m_03 - words	much	78.7586
78.5686	DCA_se1_ag1_m_03 - phones	AH1	78.6286
78.6286	DCA_se1_ag1_m_03 - phones	CH	78.7586
78.7586	DCA_se1_ag1_m_03 - phones	sp	78.7886
78.7886	DCA_se1_ag1_m_03 - phones	AH0	78.8286
78.7886	DCA_se1_ag1_m_03 - words	about	78.9886
78.8286	DCA_se1_ag1_m_03 - phones	B	78.8586
78.8586	DCA_se1_ag1_m_03 - phones	AW1	78.8986
78.8986	DCA_se1_ag1_m_03 - phones	T	78.9886
78.9886	DCA_se1_ag1_m_03 - phones	sp	79.0486
79.0486	DCA_se1_ag1_m_03 - phones	P	79.1086
79.0486	DCA_se1_ag1_m_03 - words	playing	79.2486
79.1086	DCA_se1_ag1_m_03 - phones	L	79.1586
79.1586	DCA_se1_ag1_m_03 - phones	EY1	79.1886
79.1886	DCA_se1_ag1_m_03 - phones	IH0	79.2186
79.2186	DCA_se1_ag1_m_03 - phones	NG	79.2486
79.2486	DCA_se1_ag1_m_03 - phones	IH0	79.2786
79.2486	DCA_se1_ag1_m_03 - words	it	79.4886
79.2786	DCA_se1_ag1_m_03 - phones	T	79.4886
80.7093	DCA_int_07 - phones	P	80.7493
80.7093	DCA_int_07 - words	play	80.8793
80.7493	DCA_int_07 - phones	L	80.7993
80.7993	DCA_int_07 - phones	EY1	80.8793
80.8793	DCA_int_07 - phones	M	80.9693
80.8793	DCA_int_07 - words	marbles	81.3993
80.9693	DCA_int_07 - phones	AA1	81.0393
81.0393	DCA_int_07 - phones	R	81.1293
81.1293	DCA_int_07 - phones	B	81.1693
81.1693	DCA_int_07 - phones	AH0	81.1993
81.1993	DCA_int_07 - phones	L	81.2593
81.2593	DCA_int_07 - phones	Z	81.3993
81.8109	DCA_se1_ag1_m_03 - phones	sil	81.8409
81.8409	DCA_se1_ag1_m_03 - phones	AH1	82.0609
81.8409	DCA_se1_ag1_m_03 - words	uh-huh	82.3009
82.0609	DCA_se1_ag1_m_03 - phones	HH	82.1009
82.1009	DCA_se1_ag1_m_03 - phones	AH1	82.3009
82.3009	DCA_se1_ag1_m_03 - words	i	82.3809
82.3009	DCA_se1_ag1_m_03 - phones	AY1	82.3809
82.3809	DCA_se1_ag1_m_03 - phones	G	82.4109
82.3809	DCA_se1_ag1_m_03 - words	got	82.4909
82.4109	DCA_se1_ag1_m_03 - phones	AA1	82.4609
82.4609	DCA_se1_ag1_m_03 - phones	T	82.4909
82.4909	DCA_se1_ag1_m_03 - words	a	82.5209
82.4909	DCA_se1_ag1_m_03 - phones	AH0	82.5209
82.5209	DCA_se1_ag1_m_03 - phones	HH	82.5509
82.5209	DCA_se1_ag1_m_03 - words	whole	82.9609
82.5509	DCA_se1_ag1_m_03 - phones	OW1	82.6109
82.6109	DCA_se1_ag1_m_03 - phones	L	82.9609
82.9609	DCA_se1_ag1_m_03 - phones	sp	82.9909
82.9909	DCA_se1_ag1_m_03 - words	a	83.0409
82.9909	DCA_se1_ag1_m_03 - phones	AH0	83.0409
83.0409	DCA_se1_ag1_m_03 - phones	F	83.1609
83.0409	DCA_se1_ag1_m_03 - words	fishbowl	83.7209
83.1609	DCA_se1_ag1_m_03 - phones	IH1	83.2509
83.2509	DCA_se1_ag1_m_03 - phones	SH	83.3809
83.3809	DCA_se1_ag1_m_03 - phones	B	83.4309
83.4309	DCA_se1_ag1_m_03 - phones	OW2	83.4609
83.4609	DCA_se1_ag1_m_03 - phones	L	83.7209
83.7209	DCA_se1_ag1_m_03 - phones	sp	83.7509
83.7509	DCA_se1_ag1_m_03 - phones	AH0	83.7909
83.7509	DCA_se1_ag1_m_03 - words	of	83.8209
83.7909	DCA_se1_ag1_m_03 - phones	V	83.8209
83.8209	DCA_se1_ag1_m_03 - phones	DH	83.8509
83.8209	DCA_se1_ag1_m_03 - words	those	84.0209
83.8509	DCA_se1_ag1_m_03 - phones	OW1	83.8809
83.8809	DCA_se1_ag1_m_03 - phones	Z	84.0209
84.0209	DCA_se1_ag1_m_03 - phones	sp	89.3836
87.7692	DCA_int_07 - phones	W	87.8192
87.7692	DCA_int_07 - words	what	88.0192
87.8192	DCA_int_07 - phones	AH1	87.8492
87.8492	DCA_int_07 - phones	T	88.0192
88.0192	DCA_int_07 - phones	sp	88.2192
88.2192	DCA_int_07 - phones	AH0	88.2492
88.2192	DCA_int_07 - words	about	88.3392
88.2492	DCA_int_07 - phones	B	88.2792
88.2792	DCA_int_07 - phones	AW1	88.3092
88.3092	DCA_int_07 - phones	T	88.3392
88.3392	DCA_int_07 - phones	K	88.4392
88.3392	DCA_int_07 - words	kick	88.4992
88.4392	DCA_int_07 - phones	IH1	88.4692
88.4692	DCA_int_07 - phones	K	88.4992
88.4992	DCA_int_07 - phones	DH	88.5292
88.4992	DCA_int_07 - words	the	88.5592
88.5292	DCA_int_07 - phones	IY0	88.5592
88.5592	DCA_int_07 - phones	K	88.5892
88.5592	DCA_int_07 - words	can	88.6792
88.5892	DCA_int_07 - phones	AH0	88.6192
88.6192	DCA_int_07 - phones	N	88.6792
89.3836	DCA_se1_ag1_m_03 - phones	K	89.4736
89.3836	DCA_se1_ag1_m_03 - words	kick	89.5336
89.4736	DCA_se1_ag1_m_03 - phones	IH1	89.5036
89.5036	DCA_se1_ag1_m_03 - phones	K	89.5336
89.5336	DCA_se1_ag1_m_03 - phones	sp	89.6636
89.6636	DCA_se1_ag1_m_03 - phones	DH	89.7036
89.6636	DCA_se1_ag1_m_03 - words	the	89.7436
89.7036	DCA_se1_ag1_m_03 - phones	AH0	89.7436
89.7436	DCA_se1_ag1_m_03 - phones	sp	89.7736
89.7736	DCA_se1_ag1_m_03 - phones	K	89.8636
89.7736	DCA_se1_ag1_m_03 - words	can	90.1036
89.8636	DCA_se1_ag1_m_03 - phones	AE1	89.8936
89.8936	DCA_se1_ag1_m_03 - phones	N	90.1036
90.1036	DCA_se1_ag1_m_03 - phones	sp	91.1057
90.3143	DCA_int_07 - phones	Y	90.3643
90.3143	DCA_int_07 - words	you	90.3943
90.3643	DCA_int_07 - phones	UW1	90.3943
90.3943	DCA_int_07 - phones	D	90.4243
90.3943	DCA_int_07 - words	don't	90.5143
90.4243	DCA_int_07 - phones	OW1	90.4543
90.4543	DCA_int_07 - phones	N	90.4843
90.4843	DCA_int_07 - phones	T	90.5143
90.5143	DCA_int_07 - phones	N	90.5543
90.5143	DCA_int_07 - words	know	90.6343
90.5543	DCA_int_07 - phones	OW1	90.6343
90.6343	DCA_int_07 - phones	DH	90.6943
90.6343	DCA_int_07 - words	that	90.8143
90.6943	DCA_int_07 - phones	AE1	90.7643
90.7643	DCA_int_07 - phones	T	90.8143
90.8143	DCA_int_07 - phones	G	90.8743
90.8143	DCA_int_07 - words	game	91.0143
90.8743	DCA_int_07 - phones	EY1	90.9243
90.9243	DCA_int_07 - phones	M	91.0143
91.0143	DCA_int_07 - phones	sp	91.0743
91.1057	DCA_se1_ag1_m_03 - words	uh	91.2557
91.1057	DCA_se1_ag1_m_03 - phones	AH1	91.2557
91.2557	DCA_se1_ag1_m_03 - phones	sp	91.2957
91.2957	DCA_se1_ag1_m_03 - words	uh	91.3757
91.2957	DCA_se1_ag1_m_03 - phones	AH1	91.3757
91.3757	DCA_se1_ag1_m_03 - phones	sp	91.4957
92.3881	DCA_int_07 - phones	AH1	92.7681
92.3881	DCA_int_07 - words	uh	92.7681
92.7681	DCA_int_07 - phones	sp	92.7981
92.7981	DCA_int_07 - phones	EH1	92.8481
92.7981	DCA_int_07 - words	any	92.9981
92.8481	DCA_int_07 - phones	N	92.9081
92.9081	DCA_int_07 - phones	IY0	92.9981
92.9981	DCA_int_07 - phones	K	93.0881
92.9981	DCA_int_07 - words	kind	93.1581
93.0881	DCA_int_07 - phones	AY1	93.1181
93.1181	DCA_int_07 - phones	N	93.1581
93.1581	DCA_int_07 - phones	AH0	93.1881
93.1581	DCA_int_07 - words	of	93.2181
93.1881	DCA_int_07 - phones	V	93.2181
93.2181	DCA_int_07 - phones	G	93.2781
93.2181	DCA_int_07 - words	games	93.4881
93.2781	DCA_int_07 - phones	EY1	93.4081
93.4081	DCA_int_07 - phones	M	93.4581
93.4373	DCA_se1_ag1_m_03 - phones	spn	93.7973
93.4373	DCA_se1_ag1_m_03 - words	<unk>	93.7973
93.4581	DCA_int_07 - phones	Z	93.4881
93.4881	DCA_int_07 - phones	sp	93.6881
93.6881	DCA_int_07 - phones	Y	93.7181
93.6881	DCA_int_07 - words	you	93.7481
93.7181	DCA_int_07 - phones	UW1	93.7481
93.7481	DCA_int_07 - phones	P	93.7781
93.7481	DCA_int_07 - words	play	93.8381
93.7781	DCA_int_07 - phones	L	93.8081
93.7973	DCA_se1_ag1_m_03 - phones	sp	97.4042
93.8081	DCA_int_07 - phones	EY1	93.8381
93.8381	DCA_int_07 - phones	W	93.8681
93.8381	DCA_int_07 - words	with	93.9281
93.8681	DCA_int_07 - phones	IH0	93.8981
93.8981	DCA_int_07 - phones	DH	93.9281
93.9281	DCA_int_07 - phones	B	93.9781
93.9281	DCA_int_07 - words	bottle	94.2081
93.9781	DCA_int_07 - phones	AA1	94.0681
94.0681	DCA_int_07 - phones	T	94.0981
94.0981	DCA_int_07 - phones	AH0	94.1281
94.1281	DCA_int_07 - phones	L	94.2081
94.2081	DCA_int_07 - phones	K	94.2981
94.2081	DCA_int_07 - words	caps	94.6581
94.2981	DCA_int_07 - phones	AE1	94.4081
94.4081	DCA_int_07 - phones	P	94.5181
94.5181	DCA_int_07 - phones	S	94.6581
97.4042	DCA_se1_ag1_m_03 - phones	W	97.4342
97.4042	DCA_se1_ag1_m_03 - words	well	97.4942
97.4342	DCA_se1_ag1_m_03 - phones	EH1	97.4642
97.4642	DCA_se1_ag1_m_03 - phones	L	97.4942
97.4942	DCA_se1_ag1_m_03 - phones	L	97.5242
97.4942	DCA_se1_ag1_m_03 - words	let	97.6142
97.5242	DCA_se1_ag1_m_03 - phones	EH1	97.5542
97.5542	DCA_se1_ag1_m_03 - phones	T	97.6142
97.6142	DCA_se1_ag1_m_03 - phones	S	97.6742
97.6142	DCA_se1_ag1_m_03 - words	s	97.6742
97.6742	DCA_se1_ag1_m_03 - phones	S	97.7342
97.6742	DCA_se1_ag1_m_03 - words	see	97.9742
97.7342	DCA_se1_ag1_m_03 - phones	IY1	97.9742
97.9742	DCA_se1_ag1_m_03 - phones	sp	99.0675
99.0675	DCA_se1_ag1_m_03 - phones	AH1	99.3075
99.0675	DCA_se1_ag1_m_03 - words	um	99.5675
99.3075	DCA_se1_ag1_m_03 - phones	M	99.5675
99.8913	DCA_se1_ag1_m_03 - phones	P	99.9513
99.8913	DCA_se1_ag1_m_03 - words	putting	100.2313
99.9513	DCA_se1_ag1_m_03 - phones	UH1	100.0413
100.0413	DCA_se1_ag1_m_03 - phones	T	100.0713
100.0713	DCA_se1_ag1_m_03 - phones	IH0	100.1313
100.1313	DCA_se1_ag1_m_03 - phones	NG	100.2313
100.2313	DCA_se1_ag1_m_03 - phones	HH	100.4113
100.2313	DCA_se1_ag1_m_03 - words	hopscotch	101.0113
100.4113	DCA_se1_ag1_m_03 - phones	AA1	100.5213
100.5213	DCA_se1_ag1_m_03 - phones	P	100.5813
100.5813	DCA_se1_ag1_m_03 - phones	S	100.6913
100.6913	DCA_se1_ag1_m_03 - phones	K	100.7813
100.7813	DCA_se1_ag1_m_03 - phones	AA2	100.9613
100.9613	DCA_se1_ag1_m_03 - phones	CH	101.0113
101.1223	DCA_se1_ag1_m_03 - phones	sil	101.1523
101.1523	DCA_se1_ag1_m_03 - phones	DH	101.2323
101.1523	DCA_se1_ag1_m_03 - words	that	101.3623
101.2323	DCA_se1_ag1_m_03 - phones	AE1	101.3023
101.3023	DCA_se1_ag1_m_03 - phones	T	101.3623
101.3623	DCA_se1_ag1_m_03 - words	s	101.4523
101.3623	DCA_se1_ag1_m_03 - phones	Z	101.4523
101.4523	DCA_se1_ag1_m_03 - phones	F	101.4923
101.4523	DCA_se1_ag1_m_03 - words	for	101.5823
101.4923	DCA_se1_ag1_m_03 - phones	ER0	101.5823
101.5823	DCA_se1_ag1_m_03 - phones	G	101.6923
101.5823	DCA_se1_ag1_m_03 - words	girls	102.3023
101.6923	DCA_se1_ag1_m_03 - phones	ER1	101.9023
101.9023	DCA_se1_ag1_m_03 - phones	L	102.1223
102.1223	DCA_se1_ag1_m_03 - phones	Z	102.3023
102.3778	DCA_int_07 - phones	sil	102.4378
102.4378	DCA_int_07 - phones	OW2	102.6778
102.4378	DCA_int_07 - words	okay	102.8078
102.6778	DCA_int_07 - phones	K	102.7378
102.7378	DCA_int_07 - phones	EY1	102.8078
102.8078	DCA_int_07 - phones	sp	102.9178
104.6641	DCA_int_07 - phones	HH	104.7141
104.6641	DCA_int_07 - words	what	104.8341
104.7141	DCA_int_07 - phones	W	104.7641
104.7641	DCA_int_07 - phones	AH1	104.7941
104.7941	DCA_int_07 - phones	T	104.8341
104.8341	DCA_int_07 - phones	AH0	104.9041
104.8341	DCA_int_07 - words	about	105.2341
104.9041	DCA_int_07 - phones	B	104.9541
104.9541	DCA_int_07 - phones	AW1	105.1141
105.1141	DCA_int_07 - phones	T	105.2341
105.2341	DCA_int_07 - phones	sp	105.3041
105.3041	DCA_int_07 - phones	AH1	105.5341
105.3041	DCA_int_07 - words	um	105.6441
105.5341	DCA_int_07 - phones	M	105.6441
105.6441	DCA_int_07 - phones	sp	105.7241
107.0072	DCA_int_07 - phones	Y	107.1372
107.0072	DCA_int_07 - words	you	107.1872
107.1372	DCA_int_07 - phones	UW1	107.1872
107.1872	DCA_int_07 - phones	P	107.2972
107.1872	DCA_int_07 - words	play	107.4272
107.2972	DCA_int_07 - phones	L	107.3772
107.3772	DCA_int_07 - phones	EY1	107.4272
107.4272	DCA_int_07 - words	a	107.4672
107.4272	DCA_int_07 - phones	EY1	107.4672
107.4672	DCA_int_07 - phones	G	107.5272
107.4672	DCA_int_07 - words	game	107.7172
107.5272	DCA_int_07 - phones	EY1	107.6372
107.6372	DCA_int_07 - phones	M	107.7172
107.7172	DCA_int_07 - phones	W	107.7672
107.7172	DCA_int_07 - words	where	107.8672
107.7672	DCA_int_07 - phones	EH1	107.8172
107.8172	DCA_int_07 - phones	R	107.8672
107.8672	DCA_int_07 - phones	sp	108.1834
108.1834	DCA_int_07 - phones	G	108.2634
108.1834	DCA_int_07 - words	guys	108.4334
108.2634	DCA_int_07 - phones	AY1	108.3334
108.3334	DCA_int_07 - phones	Z	108.4334
108.4334	DCA_int_07 - phones	K	108.5234
108.4334	DCA_int_07 - words	come	108.6434
108.5234	DCA_int_07 - phones	AH1	108.5734
108.5734	DCA_int_07 - phones	M	108.6434
108.6434	DCA_int_07 - phones	AH0	108.6834
108.6434	DCA_int_07 - words	and	108.7734
108.6834	DCA_int_07 - phones	N	108.7734
108.7734	DCA_int_07 - phones	JH	108.8534
108.7734	DCA_int_07 - words	jump	109.0234
108.8534	DCA_int_07 - phones	AH1	108.9034
108.9034	DCA_int_07 - phones	M	108.9634
108.9634	DCA_int_07 - phones	P	109.0234
109.0234	DCA_int_07 - phones	AO1	109.0734
109.0234	DCA_int_07 - words	on	109.1434
109.0734	DCA_int_07 - phones	N	109.1434
109.1434	DCA_int_07 - phones	IY1	109.2134
109.1434	DCA_int_07 - words	each	109.2934
109.2134	DCA_int_07 - phones	CH	109.2934
109.2934	DCA_int_07 - phones	AH1	109.3334
109.2934	DCA_int_07 - words	other	109.4434
109.3334	DCA_int_07 - phones	DH	109.4034
109.4034	DCA_int_07 - phones	ER0	109.4434
109.4434	DCA_int_07 - words	s	109.4734
109.4434	DCA_int_07 - phones	Z	109.4734
109.4734	DCA_int_07 - phones	sp	109.5434
109.5434	DCA_int_07 - phones	B	109.6034
109.5434	DCA_int_07 - words	back	109.8634
109.6034	DCA_int_07 - phones	AE1	109.7234
109.7234	DCA_int_07 - phones	K	109.8634
110.6574	DCA_se1_ag1_m_03 - phones	sil	110.7174
110.7174	DCA_se1_ag1_m_03 - phones	L	110.8274
110.7174	DCA_se1_ag1_m_03 - words	leap	111.0074
110.8274	DCA_se1_ag1_m_03 - phones	IY1	110.9374
110.9374	DCA_se1_ag1_m_03 - phones	P	111.0074
111.0074	DCA_se1_ag1_m_03 - phones	F	111.1174
111.0074	DCA_se1_ag1_m_03 - words	frog	111.3974
111.1174	DCA_se1_ag1_m_03 - phones	R	111.1574
111.1574	DCA_se1_ag1_m_03 - phones	AA1	111.3674
111.3674	DCA_se1_ag1_m_03 - phones	G	111.3974
111.3974	DCA_se1_ag1_m_03 - phones	sp	112.0909
112.0909	DCA_se1_ag1_m_03 - phones	L	112.1209
112.0909	DCA_se1_ag1_m_03 - words	leap	112.2709
112.1209	DCA_se1_ag1_m_03 - phones	IY1	112.2309
112.2309	DCA_se1_ag1_m_03 - phones	P	112.2709
112.2709	DCA_se1_ag1_m_03 - phones	sp	112.3709
112.3709	DCA_se1_ag1_m_03 - phones	DH	112.4409
112.3709	DCA_se1_ag1_m_03 - words	the	112.7909
112.4409	DCA_se1_ag1_m_03 - phones	AH1	112.7909
112.7909	DCA_se1_ag1_m_03 - phones	sp	112.8609
113.0066	DCA_se1_ag1_m_03 - phones	F	113.1766
113.0066	DCA_se1_ag1_m_03 - words	frog	113.5366
113.1766	DCA_se1_ag1_m_03 - phones	R	113.2166
113.2166	DCA_se1_ag1_m_03 - phones	AA1	113.4566
113.4566	DCA_se1_ag1_m_03 - phones	G	113.5366
113.5366	DCA_se1_ag1_m_03 - words	i	113.6466
113.5366	DCA_se1_ag1_m_03 - phones	AY1	113.6466
113.6466	DCA_se1_ag1_m_03 - phones	sp	113.6966
113.6966	DCA_se1_ag1_m_03 - phones	TH	113.7766
113.6966	DCA_se1_ag1_m_03 - words	think	113.9766
113.7766	DCA_se1_ag1_m_03 - phones	IH1	113.8066
113.8066	DCA_se1_ag1_m_03 - phones	NG	113.9166
113.9166	DCA_se1_ag1_m_03 - phones	K	113.9766
113.9766	DCA_se1_ag1_m_03 - phones	sp	115.8059
114.8252	DCA_int_07 - phones	P	114.8652
114.8252	DCA_int_07 - words	play	114.9752
114.8652	DCA_int_07 - phones	L	114.9352
114.9352	DCA_int_07 - phones	EY1	114.9752
114.9752	DCA_int_07 - phones	DH	115.0152
114.9752	DCA_int_07 - words	that	115.2052
115.0152	DCA_int_07 - phones	AE1	115.0852
115.0852	DCA_int_07 - phones	T	115.2052
115.8059	DCA_se1_ag1_m_03 - words	uh	116.1159
115.8059	DCA_se1_ag1_m_03 - phones	AH1	116.1159
116.1159	DCA_se1_ag1_m_03 - phones	N	116.1859
116.1159	DCA_se1_ag1_m_03 - words	nuh	116.3159
116.1859	DCA_se1_ag1_m_03 - phones	AH1	116.3159
116.3159	DCA_se1_ag1_m_03 - words	uh	116.4759
116.3159	DCA_se1_ag1_m_03 - phones	AH1	116.4759
116.4759	DCA_se1_ag1_m_03 - phones	sp	124.5791
118.6572	DCA_int_07 - phones	IH0	118.7872
118.6572	DCA_int_07 - words	if	118.8172
118.7872	DCA_int_07 - phones	F	118.8172
118.8172	DCA_int_07 - phones	sp	118.8472
118.8472	DCA_int_07 - phones	DH	118.8972
118.8472	DCA_int_07 - words	they	118.9372
118.8972	DCA_int_07 - phones	EY1	118.9372
118.9372	DCA_int_07 - phones	D	118.9972
118.9372	DCA_int_07 - words	don't	119.0972
118.9972	DCA_int_07 - phones	OW1	119.0572
119.0572	DCA_int_07 - phones	N	119.0972
119.0972	DCA_int_07 - phones	sp	119.2572
119.2572	DCA_int_07 - phones	AH1	119.3872
119.2572	DCA_int_07 - words	um	119.4372
119.3872	DCA_int_07 - phones	M	119.4372
119.4372	DCA_int_07 - phones	sp	119.5372
121.9192	DCA_int_07 - phones	HH	121.9692
121.9192	DCA_int_07 - words	how	122.0192
121.9692	DCA_int_07 - phones	AW1	122.0192
122.0192	DCA_int_07 - phones	AH0	122.0592
122.0192	DCA_int_07 - words	about	122.2992
122.0592	DCA_int_07 - phones	B	122.1192
122.1192	DCA_int_07 - phones	AW1	122.2292
122.2292	DCA_int_07 - phones	T	122.2992
122.2992	DCA_int_07 - phones	sp	122.3592
122.3592	DCA_int_07 - phones	K	122.4592
122.3592	DCA_int_07 - words	capture	122.7192
122.4592	DCA_int_07 - phones	AE1	122.5292
122.5292	DCA_int_07 - phones	P	122.5992
122.5992	DCA_int_07 - phones	CH	122.6792
122.6792	DCA_int_07 - phones	ER0	122.7192
122.7192	DCA_int_07 - phones	DH	122.7492
122.7192	DCA_int_07 - words	the	122.7892
122.7492	DCA_int_07 - phones	AH0	122.7892
122.7892	DCA_int_07 - phones	sp	122.8592
122.8592	DCA_int_07 - phones	F	122.8992
122.8592	DCA_int_07 - words	flag	123.1692
122.8992	DCA_int_07 - phones	L	123.0492
123.0492	DCA_int_07 - phones	AE1	123.1392
123.1392	DCA_int_07 - phones	G	123.1692
123.1692	DCA_int_07 - phones	sp	123.3392
124.5791	DCA_se1_ag1_m_03 - phones	N	124.6591
124.5791	DCA_se1_ag1_m_03 - words	no	124.9091
124.6591	DCA_se1_ag1_m_03 - phones	OW1	124.9091
124.9091	DCA_se1_ag1_m_03 - phones	sp	124.9391
124.9391	DCA_se1_ag1_m_03 - phones	W	124.9891
124.9391	DCA_se1_ag1_m_03 - words	we	125.0191
124.9891	DCA_se1_ag1_m_03 - phones	IY1	125.0191
125.0191	DCA_se1_ag1_m_03 - phones	D	125.0991
125.0191	DCA_se1_ag1_m_03 - words	don't	125.2791
125.0991	DCA_se1_ag1_m_03 - phones	OW1	125.1291
125.1291	DCA_se1_ag1_m_03 - phones	N	125.2791
125.2791	DCA_se1_ag1_m_03 - phones	sp	125.3491
125.7338	DCA_se1_ag1_m_03 - phones	W	125.8338
125.7338	DCA_se1_ag1_m_03 - words	we	125.8638
125.8338	DCA_se1_ag1_m_03 - phones	IY1	125.8638
125.8638	DCA_se1_ag1_m_03 - phones	sp	125.8938
125.8938	DCA_se1_ag1_m_03 - phones	N	125.9638
125.8938	DCA_se1_ag1_m_03 - words	never	126.0838
125.9638	DCA_se1_ag1_m_03 - phones	EH1	125.9938
125.9938	DCA_se1_ag1_m_03 - phones	V	126.0238
126.0238	DCA_se1_ag1_m_03 - phones	ER0	126.0838
126.0838	DCA_se1_ag1_m_03 - phones	sp	126.2838
126.2838	DCA_se1_ag1_m_03 - phones	HH	126.3138
126.2838	DCA_se1_ag1_m_03 - words	heard	126.4838
126.3138	DCA_se1_ag1_m_03 - phones	ER1	126.3438
126.3438	DCA_se1_ag1_m_03 - phones	D	126.4838
126.4838	DCA_se1_ag1_m_03 - phones	sp	126.5238
126.5238	DCA_se1_ag1_m_03 - phones	AH0	126.6438
126.5238	DCA_se1_ag1_m_03 - words	of	126.6738
126.6438	DCA_se1_ag1_m_03 - phones	V	126.6738
126.6738	DCA_se1_ag1_m_03 - phones	IH0	126.7038
126.6738	DCA_se1_ag1_m_03 - words	it	126.7338
126.7038	DCA_se1_ag1_m_03 - phones	T	126.7338
126.7338	DCA_se1_ag1_m_03 - phones	sp	126.8838
130.6569	DCA_int_07 - phones	W	130.7069
130.6569	DCA_int_07 - words	well	130.7969
130.7069	DCA_int_07 - phones	EH1	130.7369
130.7369	DCA_int_07 - phones	L	130.7969
130.7969	DCA_int_07 - phones	T	130.8469
130.7969	DCA_int_07 - words	tell	130.9669
130.8469	DCA_int_07 - phones	EH1	130.9069
130.9069	DCA_int_07 - phones	L	130.9669
130.9669	DCA_int_07 - phones	M	131.0169
130.9669	DCA_int_07 - words	me	131.0469
131.0169	DCA_int_07 - phones	IY1	131.0469
131.0469	DCA_int_07 - phones	AH0	131.1069
131.0469	DCA_int_07 - words	about	131.2769
131.1069	DCA_int_07 - phones	B	131.1569
131.1569	DCA_int_07 - phones	AW1	131.2469
131.2469	DCA_int_07 - phones	T	131.2769
131.2769	DCA_int_07 - phones	HH	131.3269
131.2769	DCA_int_07 - words	how	131.4269
131.3269	DCA_int_07 - phones	AW1	131.4269
131.4269	DCA_int_07 - phones	Y	131.4569
131.4269	DCA_int_07 - words	you	131.4969
131.4569	DCA_int_07 - phones	UW1	131.4969
131.4969	DCA_int_07 - phones	P	131.5769
131.4969	DCA_int_07 - words	play	131.7069
131.5769	DCA_int_07 - phones	L	131.6469
131.6469	DCA_int_07 - phones	EY1	131.7069
131.7069	DCA_int_07 - phones	B	131.7769
131.7069	DCA_int_07 - words	baseball	132.2769
131.7769	DCA_int_07 - phones	EY1	131.8869
131.8869	DCA_int_07 - phones	S	132.0269
132.0269	DCA_int_07 - phones	B	132.0669
132.0669	DCA_int_07 - phones	AO1	132.1269
132.1269	DCA_int_07 - phones	L	132.2769
133.2343	DCA_se1_ag1_m_03 - phones	S	133.4243
133.2343	DCA_se1_ag1_m_03 - words	see	133.5743
133.4243	DCA_se1_ag1_m_03 - phones	IY1	133.5743
133.5743	DCA_se1_ag1_m_03 - phones	sp	133.6043
133.6043	DCA_se1_ag1_m_03 - words	uh	133.8743
133.6043	DCA_se1_ag1_m_03 - phones	AH1	133.8743
133.8743	DCA_se1_ag1_m_03 - phones	sp	133.9643
133.9643	DCA_se1_ag1_m_03 - phones	Y	134.0743
133.9643	DCA_se1_ag1_m_03 - words	you	134.1043
134.0743	DCA_se1_ag1_m_03 - phones	UW1	134.1043
134.1043	DCA_se1_ag1_m_03 - phones	D	134.1543
134.1043	DCA_se1_ag1_m_03 - words	don't	134.3243
134.1543	DCA_se1_ag1_m_03 - phones	OW1	134.2543
134.2543	DCA_se1_ag1_m_03 - phones	N	134.2843
134.2843	DCA_se1_ag1_m_03 - phones	T	134.3243
134.3243	DCA_se1_ag1_m_03 - phones	N	134.3543
134.3243	DCA_se1_ag1_m_03 - words	know	134.4743
134.3543	DCA_se1_ag1_m_03 - phones	OW1	134.4743
134.4743	DCA_se1_ag1_m_03 - phones	HH	134.5643
134.4743	DCA_se1_ag1_m_03 - words	how	134.7643
134.5643	DCA_se1_ag1_m_03 - phones	AW1	134.7643
134.7643	DCA_se1_ag1_m_03 - phones	sp	134.8643
134.9293	DCA_se1_ag1_m_03 - phones	T	134.9693
134.9293	DCA_se1_ag1_m_03 - words	to	135.1793
134.9693	DCA_se1_ag1_m_03 - phones	AH0	135.1793
135.1793	DCA_se1_ag1_m_03 - phones	sp	135.2093
135.2093	DCA_se1_ag1_m_03 - phones	P	135.2393
135.2093	DCA_se1_ag1_m_03 - words	play	135.3193
135.2393	DCA_se1_ag1_m_03 - phones	L	135.2693
135.2693	DCA_se1_ag1_m_03 - phones	EY1	135.3193
135.3108	DCA_int_07 - phones	N	135.3508
135.3108	DCA_int_07 - words	no	135.3808
135.3193	DCA_se1_ag1_m_03 - phones	sp	135.3493
135.3493	DCA_se1_ag1_m_03 - phones	B	135.3793
135.3493	DCA_se1_ag1_m_03 - words	baseball	135.5693
135.3508	DCA_int_07 - phones	OW1	135.3808
135.3793	DCA_se1_ag1_m_03 - phones	EY1	135.4193
135.3808	DCA_int_07 - phones	sp	135.6508
135.4193	DCA_se1_ag1_m_03 - phones	S	135.4793
135.4793	DCA_se1_ag1_m_03 - phones	B	135.5093
135.5093	DCA_se1_ag1_m_03 - phones	AO1	135.5393
135.5393	DCA_se1_ag1_m_03 - phones	L	135.5693
135.5693	DCA_se1_ag1_m_03 - phones	sp	135.6493
136.3040	DCA_se1_ag1_m_03 - phones	S	136.4840
136.3040	DCA_se1_ag1_m_03 - words	see	136.6640
136.4840	DCA_se1_ag1_m_03 - phones	IY1	136.6640
136.6640	DCA_se1_ag1_m_03 - phones	sp	137.1553
137.1553	DCA_se1_ag1_m_03 - words	<unk>	137.2853
137.1553	DCA_se1_ag1_m_03 - phones	spn	137.2853
137.6050	DCA_se1_ag1_m_03 - phones	sil	137.6450
137.6450	DCA_se1_ag1_m_03 - phones	DH	137.7250
137.6450	DCA_se1_ag1_m_03 - words	there	137.9050
137.7250	DCA_se1_ag1_m_03 - phones	EH1	137.8350
137.8350	DCA_se1_ag1_m_03 - phones	R	137.9050
137.9050	DCA_se1_ag1_m_03 - words	s	138.0150
137.9050	DCA_se1_ag1_m_03 - phones	Z	138.0150
138.0150	DCA_se1_ag1_m_03 - words	a	138.0950
138.0150	DCA_se1_ag1_m_03 - phones	AH0	138.0950
138.2344	DCA_se1_ag1_m_03 - words	a	138.4444
138.2344	DCA_se1_ag1_m_03 - phones	AH0	138.4444
138.4444	DCA_se1_ag1_m_03 - phones	IY1	138.6344
138.4444	DCA_se1_ag1_m_03 - words	equal	138.8744
138.6344	DCA_se1_ag1_m_03 - phones	K	138.7144
138.7144	DCA_se1_ag1_m_03 - phones	W	138.7644
138.7644	DCA_se1_ag1_m_03 - phones	AH0	138.7944
138.7944	DCA_se1_ag1_m_03 - phones	L	138.8744
138.8744	DCA_se1_ag1_m_03 - phones	T	138.9944
138.8744	DCA_se1_ag1_m_03 - words	team	139.3544
138.9944	DCA_se1_ag1_m_03 - phones	IY1	139.1844
139.1844	DCA_se1_ag1_m_03 - phones	M	139.3544
139.3544	DCA_se1_ag1_m_03 - phones	sp	139.4444
139.5590	DCA_se1_ag1_m_03 - phones	F	139.6390
139.5590	DCA_se1_ag1_m_03 - words	five	139.9290
139.6390	DCA_se1_ag1_m_03 - phones	AY1	139.8390
139.8390	DCA_se1_ag1_m_03 - phones	V	139.9290
139.9290	DCA_se1_ag1_m_03 - phones	AO1	140.0690
139.9290	DCA_se1_ag1_m_03 - words	on	140.2090
140.0690	DCA_se1_ag1_m_03 - phones	N	140.2090
140.2090	DCA_se1_ag1_m_03 - phones	W	140.2590
140.2090	DCA_se1_ag1_m_03 - words	one	140.3790
140.2590	DCA_se1_ag1_m_03 - phones	AH1	140.3290
140.3290	DCA_se1_ag1_m_03 - phones	N	140.3790
140.3790	DCA_se1_ag1_m_03 - phones	sp	140.4190
140.4190	DCA_se1_ag1_m_03 - phones	S	140.5490
140.4190	DCA_se1_ag1_m_03 - words	side	140.7590
140.5490	DCA_se1_ag1_m_03 - phones	AY1	140.7190
140.7190	DCA_se1_ag1_m_03 - phones	D	140.7590
140.7590	DCA_se1_ag1_m_03 - phones	AH0	140.7890
140.7590	DCA_se1_ag1_m_03 - words	and	140.8690
140.7890	DCA_se1_ag1_m_03 - phones	N	140.8690
140.8690	DCA_se1_ag1_m_03 - phones	F	140.9790
140.8690	DCA_se1_ag1_m_03 - words	five	141.1690
140.9790	DCA_se1_ag1_m_03 - phones	AY1	141.0990
141.0990	DCA_se1_ag1_m_03 - phones	V	141.1690
141.1690	DCA_se1_ag1_m_03 - phones	AO1	141.2890
141.1690	DCA_se1_ag1_m_03 - words	on	141.3490
141.2890	DCA_se1_ag1_m_03 - phones	N	141.3490
141.3490	DCA_se1_ag1_m_03 - phones	DH	141.3990
141.3490	DCA_se1_ag1_m_03 - words	the	141.4290
141.3990	DCA_se1_ag1_m_03 - phones	IY0	141.4290
141.4290	DCA_se1_ag1_m_03 - phones	AH1	141.6090
141.4290	DCA_se1_ag1_m_03 - words	other	141.7490
141.6090	DCA_se1_ag1_m_03 - phones	DH	141.6990
141.6990	DCA_se1_ag1_m_03 - phones	ER0	141.7490
141.7490	DCA_se1_ag1_m_03 - phones	sp	141.8190
142.9548	DCA_se1_ag1_m_03 - phones	AH0	143.0048
142.9548	DCA_se1_ag1_m_03 - words	and	143.0348
143.0048	DCA_se1_ag1_m_03 - phones	N	143.0348
143.0348	DCA_se1_ag1_m_03 - phones	DH	143.0648
143.0348	DCA_se1_ag1_m_03 - words	then	143.2548
143.0648	DCA_se1_ag1_m_03 - phones	EH1	143.1048
143.1048	DCA_se1_ag1_m_03 - phones	N	143.2548
143.2548	DCA_se1_ag1_m_03 - phones	S	143.3548
143.2548	DCA_se1_ag1_m_03 - words	so	143.5948
143.3548	DCA_se1_ag1_m_03 - phones	OW1	143.5948
143.5948	DCA_se1_ag1_m_03 - phones	sp	143.9141
143.9141	DCA_se1_ag1_m_03 - phones	HH	144.0541
143.9141	DCA_se1_ag1_m_03 - words	one	144.4141
144.0541	DCA_se1_ag1_m_03 - phones	W	144.0941
144.0941	DCA_se1_ag1_m_03 - phones	AH1	144.2141
144.2141	DCA_se1_ag1_m_03 - phones	N	144.4141
144.4141	DCA_se1_ag1_m_03 - phones	sp	145.3107
145.3107	DCA_se1_ag1_m_03 - phones	IH1	145.4507
145.3107	DCA_se1_ag1_m_03 - words	if	145.5707
145.4507	DCA_se1_ag1_m_03 - phones	F	145.5707
145.5707	DCA_se1_ag1_m_03 - phones	DH	145.6407
145.5707	DCA_se1_ag1_m_03 - words	they	145.6707
145.6407	DCA_se1_ag1_m_03 - phones	EY1	145.6707
145.6707	DCA_se1_ag1_m_03 - phones	HH	145.7007
145.6707	DCA_se1_ag1_m_03 - words	have	146.0307
145.7007	DCA_se1_ag1_m_03 - phones	AE1	145.9407
145.9407	DCA_se1_ag1_m_03 - phones	V	146.0307
146.0307	DCA_se1_ag1_m_03 - phones	sp	146.0707
146.0707	DCA_se1_ag1_m_03 - phones	T	146.1607
146.0707	DCA_se1_ag1_m_03 - words	trouble	146.5407
146.1607	DCA_se1_ag1_m_03 - phones	R	146.2107
146.2107	DCA_se1_ag1_m_03 - phones	AH1	146.3207
146.3207	DCA_se1_ag1_m_03 - phones	B	146.3807
146.3807	DCA_se1_ag1_m_03 - phones	AH0	146.4307
146.4307	DCA_se1_ag1_m_03 - phones	L	146.5407
146.8253	DCA_se1_ag1_m_03 - phones	sil	146.9053
146.9053	DCA_se1_ag1_m_03 - phones	G	146.9653
146.9053	DCA_se1_ag1_m_03 - words	getting	147.2753
146.9653	DCA_se1_ag1_m_03 - phones	IH1	147.0453
147.0453	DCA_se1_ag1_m_03 - phones	T	147.0853
147.0853	DCA_se1_ag1_m_03 - phones	IH0	147.1153
147.1153	DCA_se1_ag1_m_03 - phones	NG	147.2753
147.2753	DCA_se1_ag1_m_03 - phones	sp	147.4305
147.4305	DCA_se1_ag1_m_03 - phones	G	147.5305
147.4305	DCA_se1_ag1_m_03 - words	getting	147.8105
147.5305	DCA_se1_ag1_m_03 - phones	IH1	147.6105
147.6105	DCA_se1_ag1_m_03 - phones	T	147.6505
147.6505	DCA_se1_ag1_m_03 - phones	IH0	147.7405
147.7405	DCA_se1_ag1_m_03 - phones	NG	147.8105
147.8105	DCA_se1_ag1_m_03 - phones	AH1	148.1305
147.8105	DCA_se1_ag1_m_03 - words	uh	148.1305
148.1305	DCA_se1_ag1_m_03 - phones	sp	149.0951
149.0951	DCA_se1_ag1_m_03 - phones	D	149.1951
149.0951	DCA_se1_ag1_m_03 - words	deciding	149.6751
149.1951	DCA_se1_ag1_m_03 - phones	IH2	149.2451
149.2451	DCA_se1_ag1_m_03 - phones	S	149.4051
149.4051	DCA_se1_ag1_m_03 - phones	AY1	149.5451
149.5451	DCA_se1_ag1_m_03 - phones	D	149.6151
149.6151	DCA_se1_ag1_m_03 - phones	IH0	149.6451
149.6451	DCA_se1_ag1_m_03 - phones	NG	149.6751
149.6751	DCA_se1_ag1_m_03 - phones	HH	149.7451
149.6751	DCA_se1_ag1_m_03 - words	who	149.8451
149.7451	DCA_se1_ag1_m_03 - phones	UW1	149.8451
149.8451	DCA_se1_ag1_m_03 - words	s	149.9051
149.8451	DCA_se1_ag1_m_03 - phones	Z	149.9051
149.9051	DCA_se1_ag1_m_03 - phones	G	149.9651
149.9051	DCA_se1_ag1_m_03 - words	gonna	150.1651
149.9651	DCA_se1_ag1_m_03 - phones	AH1	150.1051
150.1051	DCA_se1_ag1_m_03 - phones	N	150.1351
150.1351	DCA_se1_ag1_m_03 - phones	AH0	150.1651
150.1651	DCA_se1_ag1_m_03 - phones	G	150.2251
150.1651	DCA_se1_ag1_m_03 - words	go	150.3751
150.2251	DCA_se1_ag1_m_03 - phones	OW1	150.3751
150.3751	DCA_se1_ag1_m_03 - phones	AW1	150.5051
150.3751	DCA_se1_ag1_m_03 - words	outfield	150.9451
150.5051	DCA_se1_ag1_m_03 - phones	T	150.5451
150.5451	DCA_se1_ag1_m_03 - phones	F	150.6851
150.6851	DCA_se1_ag1_m_03 - phones	IY2	150.8851
150.8851	DCA_se1_ag1_m_03 - phones	L	150.9151
150.9151	DCA_se1_ag1_m_03 - phones	D	150.9451
150.9451	DCA_se1_ag1_m_03 - phones	sp	151.3018
151.3018	DCA_se1_ag1_m_03 - phones	W	151.3418
151.3018	DCA_se1_ag1_m_03 - words	well	151.4018
151.3418	DCA_se1_ag1_m_03 - phones	EH1	151.3718
151.3718	DCA_se1_ag1_m_03 - phones	L	151.4018
151.4018	DCA_se1_ag1_m_03 - phones	DH	151.4318
151.4018	DCA_se1_ag1_m_03 - words	then	151.5418
151.4318	DCA_se1_ag1_m_03 - phones	EH1	151.4818
151.4818	DCA_se1_ag1_m_03 - phones	N	151.5418
151.5418	DCA_se1_ag1_m_03 - phones	DH	151.5918
151.5418	DCA_se1_ag1_m_03 - words	they	151.6618
151.5918	DCA_se1_ag1_m_03 - phones	EY1	151.6618
151.6618	DCA_se1_ag1_m_03 - phones	F	151.8018
151.6618	DCA_se1_ag1_m_03 - words	flip	152.0118
151.8018	DCA_se1_ag1_m_03 - phones	L	151.8418
151.8418	DCA_se1_ag1_m_03 - phones	IH1	151.8818
151.8818	DCA_se1_ag1_m_03 - phones	P	152.0118
152.0118	DCA_se1_ag1_m_03 - words	a	152.0718
152.0118	DCA_se1_ag1_m_03 - phones	AH0	152.0718
152.0718	DCA_se1_ag1_m_03 - phones	sp	152.1318
152.1318	DCA_se1_ag1_m_03 - phones	K	152.2418
152.1318	DCA_se1_ag1_m_03 - words	coin	152.5318
152.2418	DCA_se1_ag1_m_03 - phones	OY1	152.5018
152.5018	DCA_se1_ag1_m_03 - phones	N	152.5318
152.5318	DCA_se1_ag1_m_03 - phones	sp	152.6118
153.4087	DCA_se1_ag1_m_03 - phones	AH0	153.4987
153.4087	DCA_se1_ag1_m_03 - words	and	153.5287
153.4987	DCA_se1_ag1_m_03 - phones	N	153.5287
153.5287	DCA_se1_ag1_m_03 - phones	IH0	153.6187
153.5287	DCA_se1_ag1_m_03 - words	if	153.7087
153.6187	DCA_se1_ag1_m_03 - phones	F	153.7087
153.7087	DCA_se1_ag1_m_03 - phones	IH0	153.7387
153.7087	DCA_se1_ag1_m_03 - words	it	153.8187
153.7387	DCA_se1_ag1_m_03 - phones	T	153.8187
154.1711	DCA_se1_ag1_m_03 - phones	HH	154.2711
154.1711	DCA_se1_ag1_m_03 - words	one	154.5411
154.2711	DCA_se1_ag1_m_03 - phones	W	154.3111
154.3111	DCA_se1_ag1_m_03 - phones	AH1	154.4111
154.4111	DCA_se1_ag1_m_03 - phones	N	154.5411
154.5411	DCA_se1_ag1_m_03 - phones	sp	154.5811
154.5811	DCA_se1_ag1_m_03 - phones	T	154.6811
154.5811	DCA_se1_ag1_m_03 - words	team	154.9511
154.6811	DCA_se1_ag1_m_03 - phones	IY1	154.8311
154.8311	DCA_se1_ag1_m_03 - phones	M	154.9511
154.9511	DCA_se1_ag1_m_03 - phones	D	154.9811
154.9511	DCA_se1_ag1_m_03 - words	decides	155.6011
154.9811	DCA_se1_ag1_m_03 - phones	IH2	155.1311
155.1311	DCA_se1_ag1_m_03 - phones	S	155.2911
155.2911	DCA_se1_ag1_m_03 - phones	AY1	155.4711
155.4711	DCA_se1_ag1_m_03 - phones	D	155.5211
155.5211	DCA_se1_ag1_m_03 - phones	Z	155.6011
155.6011	DCA_se1_ag1_m_03 - phones	AO1	155.7411
155.6011	DCA_se1_ag1_m_03 - words	on	155.7711
155.7411	DCA_se1_ag1_m_03 - phones	N	155.7711
155.7711	DCA_se1_ag1_m_03 - phones	HH	155.8311
155.7711	DCA_se1_ag1_m_03 - words	head	156.0611
155.8311	DCA_se1_ag1_m_03 - phones	EH1	156.0211
156.0211	DCA_se1_ag1_m_03 - phones	D	156.0611
156.0611	DCA_se1_ag1_m_03 - phones	AH0	156.0911
156.0611	DCA_se1_ag1_m_03 - words	and	156.1511
156.0911	DCA_se1_ag1_m_03 - phones	N	156.1211
156.1211	DCA_se1_ag1_m_03 - phones	D	156.1511
156.1511	DCA_se1_ag1_m_03 - phones	HH	156.2011
156.1511	DCA_se1_ag1_m_03 - words	one	156.3611
156.2011	DCA_se1_ag1_m_03 - phones	W	156.2311
156.2311	DCA_se1_ag1_m_03 - phones	AH1	156.2911
156.2911	DCA_se1_ag1_m_03 - phones	N	156.3611
156.3611	DCA_se1_ag1_m_03 - phones	D	156.4311
156.3611	DCA_se1_ag1_m_03 - words	decides	157.0011
156.4311	DCA_se1_ag1_m_03 - phones	IH2	156.5211
156.5211	DCA_se1_ag1_m_03 - phones	S	156.8211
156.8211	DCA_se1_ag1_m_03 - phones	AY1	156.8611
156.8611	DCA_se1_ag1_m_03 - phones	D	156.8911
156.8911	DCA_se1_ag1_m_03 - phones	Z	157.0011
157.0011	DCA_se1_ag1_m_03 - phones	AO1	157.0611
157.0011	DCA_se1_ag1_m_03 - words	on	157.1111
157.0611	DCA_se1_ag1_m_03 - phones	N	157.1111
157.1111	DCA_se1_ag1_m_03 - phones	sp	157.1411
157.1411	DCA_se1_ag1_m_03 - phones	T	157.2511
157.1411	DCA_se1_ag1_m_03 - words	tail	157.5811
157.2511	DCA_se1_ag1_m_03 - phones	EY1	157.4911
157.4911	DCA_se1_ag1_m_03 - phones	L	157.5811
158.0906	DCA_se1_ag1_m_03 - phones	sil	158.1306
158.1306	DCA_se1_ag1_m_03 - phones	IH1	158.1806
158.1306	DCA_se1_ag1_m_03 - words	if	158.2106
158.1806	DCA_se1_ag1_m_03 - phones	F	158.2106
158.2106	DCA_se1_ag1_m_03 - phones	sp	158.2406
158.2406	DCA_se1_ag1_m_03 - phones	IH0	158.3306
158.2406	DCA_se1_ag1_m_03 - words	it	158.3706
158.3306	DCA_se1_ag1_m_03 - phones	T	158.3706
158.3706	DCA_se1_ag1_m_03 - phones	F	158.5106
158.3706	DCA_se1_ag1_m_03 - words	flips	158.7706
158.5106	DCA_se1_ag1_m_03 - phones	L	158.5406
158.5406	DCA_se1_ag1_m_03 - phones	IH1	158.6006
158.6006	DCA_se1_ag1_m_03 - phones	P	158.7106
158.7106	DCA_se1_ag1_m_03 - phones	S	158.7706
158.7706	DCA_se1_ag1_m_03 - phones	AO1	158.8606
158.7706	DCA_se1_ag1_m_03 - words	on	158.9506
158.8606	DCA_se1_ag1_m_03 - phones	N	158.9506
158.9506	DCA_se1_ag1_m_03 - phones	T	159.0706
158.9506	DCA_se1_ag1_m_03 - words	tail	159.4206
159.0706	DCA_se1_ag1_m_03 - phones	EY1	159.2906
159.2906	DCA_se1_ag1_m_03 - phones	L	159.4206
159.4206	DCA_se1_ag1_m_03 - phones	sp	160.2149
160.2149	DCA_se1_ag1_m_03 - phones	DH	160.2549
160.2149	DCA_se1_ag1_m_03 - words	the	160.3549
160.2549	DCA_se1_ag1_m_03 - phones	AH0	160.3549
160.3549	DCA_se1_ag1_m_03 - phones	W	160.8249
160.3549	DCA_se1_ag1_m_03 - words	one	160.9749
160.8249	DCA_se1_ag1_m_03 - phones	AH1	160.9049
160.9049	DCA_se1_ag1_m_03 - phones	N	160.9749
160.9749	DCA_se1_ag1_m_03 - phones	sp	161.0749
161.0749	DCA_se1_ag1_m_03 - phones	DH	161.1449
161.0749	DCA_se1_ag1_m_03 - words	the	161.2149
161.1449	DCA_se1_ag1_m_03 - phones	AH1	161.2149
161.2149	DCA_se1_ag1_m_03 - phones	AH1	161.3449
161.2149	DCA_se1_ag1_m_03 - words	other	161.5049
161.3449	DCA_se1_ag1_m_03 - phones	DH	161.4349
161.4349	DCA_se1_ag1_m_03 - phones	ER0	161.5049
161.5049	DCA_se1_ag1_m_03 - phones	S	161.6449
161.5049	DCA_se1_ag1_m_03 - words	side	161.8949
161.6449	DCA_se1_ag1_m_03 - phones	AY1	161.8249
161.8249	DCA_se1_ag1_m_03 - phones	D	161.8949
161.8949	DCA_se1_ag1_m_03 - phones	HH	161.9249
161.8949	DCA_se1_ag1_m_03 - words	have	162.1349
161.9249	DCA_se1_ag1_m_03 - phones	AE1	162.0349
162.0349	DCA_se1_ag1_m_03 - phones	V	162.1349
162.1349	DCA_se1_ag1_m_03 - phones	T	162.1749
162.1349	DCA_se1_ag1_m_03 - words	to	162.2049
162.1749	DCA_se1_ag1_m_03 - phones	AH0	162.2049
162.2049	DCA_se1_ag1_m_03 - phones	sp	162.2349
162.2349	DCA_se1_ag1_m_03 - phones	K	162.3549
162.2349	DCA_se1_ag1_m_03 - words	come	162.5049
162.3549	DCA_se1_ag1_m_03 - phones	AH1	162.4249
162.4249	DCA_se1_ag1_m_03 - phones	M	162.5049
162.5049	DCA_se1_ag1_m_03 - phones	AH1	162.6549
162.5049	DCA_se1_ag1_m_03 - words	up	162.7549
162.6549	DCA_se1_ag1_m_03 - phones	P	162.7549
162.9508	DCA_se1_ag1_m_03 - phones	AH0	163.0408
162.9508	DCA_se1_ag1_m_03 - words	and	163.2508
163.0408	DCA_se1_ag1_m_03 - phones	N	163.2508
163.2508	DCA_se1_ag1_m_03 - phones	sp	163.7567
163.7567	DCA_se1_ag1_m_03 - phones	DH	163.8167
163.7567	DCA_se1_ag1_m_03 - words	this	163.9867
163.8167	DCA_se1_ag1_m_03 - phones	IH1	163.9067
163.9067	DCA_se1_ag1_m_03 - phones	S	163.9867
163.9867	DCA_se1_ag1_m_03 - phones	S	164.0667
163.9867	DCA_se1_ag1_m_03 - words	side	164.1967
164.0667	DCA_se1_ag1_m_03 - phones	AY1	164.1667
164.1667	DCA_se1_ag1_m_03 - phones	D	164.1967
164.1967	DCA_se1_ag1_m_03 - phones	HH	164.2267
164.1967	DCA_se1_ag1_m_03 - words	have	164.3867
164.2267	DCA_se1_ag1_m_03 - phones	AE1	164.2967
164.2967	DCA_se1_ag1_m_03 - phones	V	164.3867
164.3867	DCA_se1_ag1_m_03 - phones	T	164.4367
164.3867	DCA_se1_ag1_m_03 - words	to	164.4667
164.4367	DCA_se1_ag1_m_03 - phones	AH0	164.4667
164.4667	DCA_se1_ag1_m_03 - phones	G	164.5267
164.4667	DCA_se1_ag1_m_03 - words	go	164.6167
164.5267	DCA_se1_ag1_m_03 - phones	OW1	164.6167
164.6167	DCA_se1_ag1_m_03 - phones	IH0	164.6867
164.6167	DCA_se1_ag1_m_03 - words	in	164.7167
164.6867	DCA_se1_ag1_m_03 - phones	N	164.7167
164.7167	DCA_se1_ag1_m_03 - phones	DH	164.7567
164.7167	DCA_se1_ag1_m_03 - words	the	164.8067
164.7567	DCA_se1_ag1_m_03 - phones	IY0	164.8067
164.8067	DCA_se1_ag1_m_03 - phones	F	164.9467
164.8067	DCA_se1_ag1_m_03 - words	field	165.2267
164.9467	DCA_se1_ag1_m_03 - phones	IY1	165.1267
165.1267	DCA_se1_ag1_m_03 - phones	L	165.1567
165.1567	DCA_se1_ag1_m_03 - phones	D	165.2267
166.8458	DCA_se1_ag1_m_03 - phones	AH0	166.9858
166.8458	DCA_se1_ag1_m_03 - words	and	167.1058
166.9858	DCA_se1_ag1_m_03 - phones	N	167.0358
167.0358	DCA_se1_ag1_m_03 - phones	D	167.1058
167.1058	DCA_se1_ag1_m_03 - phones	S	167.2158
167.1058	DCA_se1_ag1_m_03 - words	so	167.4258
167.2158	DCA_se1_ag1_m_03 - phones	OW1	167.4258
167.4258	DCA_se1_ag1_m_03 - phones	sp	168.3196
168.3196	DCA_se1_ag1_m_03 - phones	DH	168.4196
168.3196	DCA_se1_ag1_m_03 - words	then	168.5996
168.4196	DCA_se1_ag1_m_03 - phones	EH1	168.5196
168.5196	DCA_se1_ag1_m_03 - phones	N	168.5996
168.5996	DCA_se1_ag1_m_03 - phones	S	168.6996
168.5996	DCA_se1_ag1_m_03 - words	so	168.8896
168.6996	DCA_se1_ag1_m_03 - phones	OW1	168.8896
168.8896	DCA_se1_ag1_m_03 - phones	sp	169.7924
169.7924	DCA_se1_ag1_m_03 - words	i	169.9724
169.7924	DCA_se1_ag1_m_03 - phones	AY1	169.9724
169.9724	DCA_se1_ag1_m_03 - phones	JH	170.0424
169.9724	DCA_se1_ag1_m_03 - words	just	170.2024
170.0424	DCA_se1_ag1_m_03 - phones	IH0	170.1024
170.1024	DCA_se1_ag1_m_03 - phones	S	170.2024
170.2024	DCA_se1_ag1_m_03 - phones	G	170.2824
170.2024	DCA_se1_ag1_m_03 - words	give	170.3624
170.2824	DCA_se1_ag1_m_03 - phones	IH1	170.3324
170.3324	DCA_se1_ag1_m_03 - phones	V	170.3624
170.3624	DCA_se1_ag1_m_03 - phones	AH0	170.4024
170.3624	DCA_se1_ag1_m_03 - words	'em	170.6124
170.4024	DCA_se1_ag1_m_03 - phones	M	170.6124
170.6124	DCA_se1_ag1_m_03 - phones	sp	170.7743
170.7743	DCA_se1_ag1_m_03 - words	a	171.0243
170.7743	DCA_se1_ag1_m_03 - phones	EY1	171.0243
171.0243	DCA_se1_ag1_m_03 - words	or	171.1243
171.0243	DCA_se1_ag1_m_03 - phones	ER0	171.1243
171.1243	DCA_se1_ag1_m_03 - phones	sp	171.1743
171.1743	DCA_se1_ag1_m_03 - phones	B	171.2543
171.1743	DCA_se1_ag1_m_03 - words	b	171.3543
171.2543	DCA_se1_ag1_m_03 - phones	IY1	171.3543
171.3543	DCA_se1_ag1_m_03 - phones	sp	172.0707
172.0707	DCA_se1_ag1_m_03 - phones	DH	172.1307
172.0707	DCA_se1_ag1_m_03 - words	the	172.2107
172.1307	DCA_se1_ag1_m_03 - phones	AH0	172.2107
172.2107	DCA_se1_ag1_m_03 - phones	W	172.3107
172.2107	DCA_se1_ag1_m_03 - words	one	172.4507
172.3107	DCA_se1_ag1_m_03 - phones	AH1	172.3907
172.3907	DCA_se1_ag1_m_03 - phones	N	172.4507
172.4507	DCA_se1_ag1_m_03 - phones	DH	172.5007
172.4507	DCA_se1_ag1_m_03 - words	that	172.5907
172.5007	DCA_se1_ag1_m_03 - phones	AH0	172.5307
172.5307	DCA_se1_ag1_m_03 - phones	T	172.5907
172.5907	DCA_se1_ag1_m_03 - words	s	172.7007
172.5907	DCA_se1_ag1_m_03 - phones	S	172.7007
172.7007	DCA_se1_ag1_m_03 - phones	AH1	172.9007
172.7007	DCA_se1_ag1_m_03 - words	up	172.9607
172.9007	DCA_se1_ag1_m_03 - phones	P	172.9607
172.9607	DCA_se1_ag1_m_03 - phones	sp	172.9907
172.9907	DCA_se1_ag1_m_03 - phones	IH1	173.1507
172.9907	DCA_se1_ag1_m_03 - words	is	173.3907
173.1507	DCA_se1_ag1_m_03 - phones	Z	173.3907
173.7308	DCA_se1_ag1_m_03 - phones	sil	173.7608
173.7608	DCA_se1_ag1_m_03 - phones	AH1	173.8608
173.7608	DCA_se1_ag1_m_03 - words	uh	173.8608
173.8608	DCA_se1_ag1_m_03 - phones	EY1	174.2608
173.8608	DCA_se1_ag1_m_03 - words	a	174.2608
174.6051	DCA_se1_ag1_m_03 - phones	AH0	174.6951
174.6051	DCA_se1_ag1_m_03 - words	and	174.7551
174.6951	DCA_se1_ag1_m_03 - phones	N	174.7551
174.7551	DCA_se1_ag1_m_03 - phones	DH	174.7951
174.7551	DCA_se1_ag1_m_03 - words	the	174.8251
174.7951	DCA_se1_ag1_m_03 - phones	AH1	174.8251
174.8251	DCA_se1_ag1_m_03 - phones	AH1	174.8751
174.8251	DCA_se1_ag1_m_03 - words	other	175.0251
174.8751	DCA_se1_ag1_m_03 - phones	DH	174.9051
174.9051	DCA_se1_ag1_m_03 - phones	ER0	175.0251
175.0251	DCA_se1_ag1_m_03 - phones	W	175.0551
175.0251	DCA_se1_ag1_m_03 - words	one	175.2151
175.0551	DCA_se1_ag1_m_03 - phones	AH1	175.0951
175.0951	DCA_se1_ag1_m_03 - phones	N	175.2151
175.2151	DCA_se1_ag1_m_03 - phones	sp	175.2451
175.2451	DCA_se1_ag1_m_03 - phones	IH0	175.3051
175.2451	DCA_se1_ag1_m_03 - words	is	175.4551
175.3051	DCA_se1_ag1_m_03 - phones	Z	175.4551
175.4551	DCA_se1_ag1_m_03 - phones	sp	175.4951
175.4951	DCA_se1_ag1_m_03 - phones	AW1	175.7551
175.4951	DCA_se1_ag1_m_03 - words	out	175.8051
175.7551	DCA_se1_ag1_m_03 - phones	T	175.8051
175.8051	DCA_se1_ag1_m_03 - phones	IH0	175.8851
175.8051	DCA_se1_ag1_m_03 - words	is	176.0351
175.8851	DCA_se1_ag1_m_03 - phones	Z	176.0351
176.0351	DCA_se1_ag1_m_03 - phones	B	176.1151
176.0351	DCA_se1_ag1_m_03 - words	b	176.3151
176.1151	DCA_se1_ag1_m_03 - phones	IY1	176.3151
176.8495	DCA_se1_ag1_m_03 - phones	S	176.9895
176.8495	DCA_se1_ag1_m_03 - words	so	177.1795
176.9895	DCA_se1_ag1_m_03 - phones	OW1	177.1795
177.1795	DCA_se1_ag1_m_03 - phones	sp	178.2494
178.2494	DCA_se1_ag1_m_03 - phones	DH	178.3594
178.2494	DCA_se1_ag1_m_03 - words	this	178.6194
178.3594	DCA_se1_ag1_m_03 - phones	IH1	178.4494
178.4494	DCA_se1_ag1_m_03 - phones	S	178.6194
178.6194	DCA_se1_ag1_m_03 - phones	B	178.8394
178.6194	DCA_se1_ag1_m_03 - words	b	179.1694
178.8394	DCA_se1_ag1_m_03 - phones	IY1	179.1694
179.1694	DCA_se1_ag1_m_03 - phones	HH	179.2394
179.1694	DCA_se1_ag1_m_03 - words	has	179.5394
179.2394	DCA_se1_ag1_m_03 - phones	AH0	179.4494
179.4494	DCA_se1_ag1_m_03 - phones	Z	179.5394
179.5394	DCA_se1_ag1_m_03 - phones	sp	179.6094
179.6094	DCA_se1_ag1_m_03 - phones	DH	179.6594
179.6094	DCA_se1_ag1_m_03 - words	the	179.8494
179.6594	DCA_se1_ag1_m_03 - phones	AH0	179.8494
180.3807	DCA_se1_ag1_m_03 - phones	sil	180.4207
180.4207	DCA_se1_ag1_m_03 - phones	AO1	180.6507
180.4207	DCA_se1_ag1_m_03 - words	all	180.7307
180.6507	DCA_se1_ag1_m_03 - phones	L	180.7307
180.7307	DCA_se1_ag1_m_03 - phones	AH1	180.8107
180.7307	DCA_se1_ag1_m_03 - words	of	180.8607
180.8107	DCA_se1_ag1_m_03 - phones	V	180.8607
180.8607	DCA_se1_ag1_m_03 - phones	EH1	180.8907
180.8607	DCA_se1_ag1_m_03 - words	'em-	181.0307
180.8907	DCA_se1_ag1_m_03 - phones	M	181.0307
181.0307	DCA_se1_ag1_m_03 - phones	sp	181.0707
181.2760	DCA_se1_ag1_m_03 - phones	D	181.3160
181.2760	DCA_se1_ag1_m_03 - words	w	181.5760
181.3160	DCA_se1_ag1_m_03 - phones	AH1	181.3760
181.3760	DCA_se1_ag1_m_03 - phones	B	181.4060
181.4060	DCA_se1_ag1_m_03 - phones	AH0	181.4360
181.4360	DCA_se1_ag1_m_03 - phones	L	181.4660
181.4660	DCA_se1_ag1_m_03 - phones	Y	181.5460
181.5460	DCA_se1_ag1_m_03 - phones	UW0	181.5760
181.5760	DCA_se1_ag1_m_03 - phones	DH	181.6460
181.5760	DCA_se1_ag1_m_03 - words	they	181.6860
181.6460	DCA_se1_ag1_m_03 - phones	EY1	181.6860
181.6860	DCA_se1_ag1_m_03 - phones	HH	181.7160
181.6860	DCA_se1_ag1_m_03 - words	have	181.9460
181.7160	DCA_se1_ag1_m_03 - phones	AE1	181.8460
181.8460	DCA_se1_ag1_m_03 - phones	V	181.9460
181.9460	DCA_se1_ag1_m_03 - phones	AH0	182.0160
181.9460	DCA_se1_ag1_m_03 - words	a	182.0160
182.0160	DCA_se1_ag1_m_03 - phones	S	182.1660
182.0160	DCA_se1_ag1_m_03 - words	second	182.5160
182.1660	DCA_se1_ag1_m_03 - phones	EH1	182.2760
182.2760	DCA_se1_ag1_m_03 - phones	K	182.3860
182.3860	DCA_se1_ag1_m_03 - phones	AH0	182.4260
182.4260	DCA_se1_ag1_m_03 - phones	N	182.4660
182.4660	DCA_se1_ag1_m_03 - phones	D	182.5160
182.5160	DCA_se1_ag1_m_03 - phones	sp	182.5660
182.6609	DCA_se1_ag1_m_03 - phones	TH	182.7809
182.6609	DCA_se1_ag1_m_03 - words	third	183.1609
182.7809	DCA_se1_ag1_m_03 - phones	ER1	183.0809
183.0809	DCA_se1_ag1_m_03 - phones	D	183.1609
183.9339	DCA_se1_ag1_m_03 - phones	sil	183.9639
183.9639	DCA_se1_ag1_m_03 - phones	W	184.0139
183.9639	DCA_se1_ag1_m_03 - words	wait	184.1539
184.0139	DCA_se1_ag1_m_03 - phones	EY1	184.0939
184.0939	DCA_se1_ag1_m_03 - phones	T	184.1539
184.1539	DCA_se1_ag1_m_03 - phones	F	184.3439
184.1539	DCA_se1_ag1_m_03 - words	first	184.6039
184.3439	DCA_se1_ag1_m_03 - phones	ER1	184.4939
184.4939	DCA_se1_ag1_m_03 - phones	S	184.5739
184.5739	DCA_se1_ag1_m_03 - phones	T	184.6039
184.6039	DCA_se1_ag1_m_03 - phones	S	184.7139
184.6039	DCA_se1_ag1_m_03 - words	second	185.0039
184.7139	DCA_se1_ag1_m_03 - phones	EH1	184.8239
184.8239	DCA_se1_ag1_m_03 - phones	K	184.9139
184.9139	DCA_se1_ag1_m_03 - phones	AH0	184.9439
184.9439	DCA_se1_ag1_m_03 - phones	N	184.9739
184.9739	DCA_se1_ag1_m_03 - phones	D	185.0039
185.0039	DCA_se1_ag1_m_03 - phones	sp	185.0839
185.0839	DCA_se1_ag1_m_03 - phones	TH	185.1839
185.0839	DCA_se1_ag1_m_03 - words	third	185.4639
185.1839	DCA_se1_ag1_m_03 - phones	ER1	185.4139
185.4139	DCA_se1_ag1_m_03 - phones	D	185.4639
185.4639	DCA_se1_ag1_m_03 - phones	B	185.5739
185.4639	DCA_se1_ag1_m_03 - words	base	185.9939
185.5739	DCA_se1_ag1_m_03 - phones	EY1	185.7839
185.7839	DCA_se1_ag1_m_03 - phones	S	185.9939
186.8706	DCA_se1_ag1_m_03 - phones	DH	186.9406
186.8706	DCA_se1_ag1_m_03 - words	that	187.0406
186.9406	DCA_se1_ag1_m_03 - phones	AH0	187.0106
187.0106	DCA_se1_ag1_m_03 - phones	T	187.0406
187.0406	DCA_se1_ag1_m_03 - phones	sp	187.0706
187.0706	DCA_se1_ag1_m_03 - phones	S	187.1606
187.0706	DCA_se1_ag1_m_03 - words	s	187.1606
187.1606	DCA_se1_ag1_m_03 - phones	W	187.2706
187.1606	DCA_se1_ag1_m_03 - words	when	187.3706
187.2706	DCA_se1_ag1_m_03 - phones	IH1	187.3306
187.3306	DCA_se1_ag1_m_03 - phones	N	187.3706
187.3706	DCA_se1_ag1_m_03 - phones	DH	187.4406
187.3706	DCA_se1_ag1_m_03 - words	they	187.4806
187.4406	DCA_se1_ag1_m_03 - phones	EY1	187.4806
187.4806	DCA_se1_ag1_m_03 - phones	HH	187.5106
187.4806	DCA_se1_ag1_m_03 - words	have	187.7106
187.5106	DCA_se1_ag1_m_03 - phones	AE1	187.6306
187.6306	DCA_se1_ag1_m_03 - phones	V	187.7106
187.7106	DCA_se1_ag1_m_03 - phones	AH0	187.7806
187.7106	DCA_se1_ag1_m_03 - words	a	187.7806
187.7806	DCA_se1_ag1_m_03 - phones	HH	187.8606
187.7806	DCA_se1_ag1_m_03 - words	home	188.0906
187.8606	DCA_se1_ag1_m_03 - phones	OW1	188.0406
188.0406	DCA_se1_ag1_m_03 - phones	M	188.0906
188.0906	DCA_se1_ag1_m_03 - phones	P	188.2006
188.0906	DCA_se1_ag1_m_03 - words	plate	188.4506
188.2006	DCA_se1_ag1_m_03 - phones	L	188.2606
188.2606	DCA_se1_ag1_m_03 - phones	EY1	188.3806
188.3806	DCA_se1_ag1_m_03 - phones	T	188.4506
188.4506	DCA_se1_ag1_m_03 - phones	sp	188.6306
189.3213	DCA_se1_ag1_m_03 - phones	AH0	189.4213
189.3213	DCA_se1_ag1_m_03 - words	and	189.4813
189.4213	DCA_se1_ag1_m_03 - phones	N	189.4813
189.4813	DCA_se1_ag1_m_03 - phones	AH0	189.5313
189.4813	DCA_se1_ag1_m_03 - words	a	189.5313
189.5313	DCA_se1_ag1_m_03 - phones	P	189.6913
189.5313	DCA_se1_ag1_m_03 - words	pitcher	189.9213
189.6913	DCA_se1_ag1_m_03 - phones	IH1	189.7713
189.7713	DCA_se1_ag1_m_03 - phones	CH	189.8813
189.8813	DCA_se1_ag1_m_03 - phones	ER0	189.9213
189.9213	DCA_se1_ag1_m_03 - phones	Z	190.0313
189.9213	DCA_se1_ag1_m_03 - words	s	190.0313
190.0313	DCA_se1_ag1_m_03 - phones	M	190.1313
190.0313	DCA_se1_ag1_m_03 - words	mound	190.3113
190.1313	DCA_se1_ag1_m_03 - phones	AW1	190.2513
190.2513	DCA_se1_ag1_m_03 - phones	N	190.2813
190.2813	DCA_se1_ag1_m_03 - phones	D	190.3113
190.3113	DCA_se1_ag1_m_03 - phones	sp	190.4013
191.2098	DCA_se1_ag1_m_03 - phones	S	191.3598
191.2098	DCA_se1_ag1_m_03 - words	so	191.4698
191.3598	DCA_se1_ag1_m_03 - phones	OW1	191.4698
191.4698	DCA_se1_ag1_m_03 - phones	DH	191.5298
191.4698	DCA_se1_ag1_m_03 - words	they	191.7398
191.5298	DCA_se1_ag1_m_03 - phones	EY1	191.7398
192.5667	DCA_se1_ag1_m_03 - phones	W	192.7867
192.5667	DCA_se1_ag1_m_03 - words	well	192.8467
192.7867	DCA_se1_ag1_m_03 - phones	EH1	192.8167
192.8167	DCA_se1_ag1_m_03 - phones	L	192.8467
192.8467	DCA_se1_ag1_m_03 - phones	DH	192.8767
192.8467	DCA_se1_ag1_m_03 - words	the	192.9367
192.8767	DCA_se1_ag1_m_03 - phones	AH0	192.9367
192.9367	DCA_se1_ag1_m_03 - phones	F	193.0667
192.9367	DCA_se1_ag1_m_03 - words	first	193.2967
193.0667	DCA_se1_ag1_m_03 - phones	ER1	193.1967
193.1967	DCA_se1_ag1_m_03 - phones	S	193.2667
193.2667	DCA_se1_ag1_m_03 - phones	T	193.2967
193.2967	DCA_se1_ag1_m_03 - phones	B	193.3867
193.2967	DCA_se1_ag1_m_03 - words	batter	193.6067
193.3867	DCA_se1_ag1_m_03 - phones	AE1	193.5267
193.5267	DCA_se1_ag1_m_03 - phones	T	193.5667
193.5667	DCA_se1_ag1_m_03 - phones	ER0	193.6067
193.6067	DCA_se1_ag1_m_03 - phones	HH	193.6667
193.6067	DCA_se1_ag1_m_03 - words	he	193.8567
193.6667	DCA_se1_ag1_m_03 - phones	IY1	193.8567
193.8567	DCA_se1_ag1_m_03 - phones	HH	193.9067
193.8567	DCA_se1_ag1_m_03 - words	hits	194.2067
193.9067	DCA_se1_ag1_m_03 - phones	IH1	193.9867
193.9867	DCA_se1_ag1_m_03 - phones	T	194.1067
194.1067	DCA_se1_ag1_m_03 - phones	S	194.2067
194.2067	DCA_se1_ag1_m_03 - phones	sp	194.2367
194.2367	DCA_se1_ag1_m_03 - phones	DH	194.2767
194.2367	DCA_se1_ag1_m_03 - words	the	194.3267
194.2767	DCA_se1_ag1_m_03 - phones	AH0	194.3267
194.3267	DCA_se1_ag1_m_03 - phones	B	194.3867
194.3267	DCA_se1_ag1_m_03 - words	ball	194.6367
194.3867	DCA_se1_ag1_m_03 - phones	AO1	194.5667
194.5667	DCA_se1_ag1_m_03 - phones	L	194.6367
194.6367	DCA_se1_ag1_m_03 - phones	HH	194.7067
194.6367	DCA_se1_ag1_m_03 - words	he	194.7867
194.7067	DCA_se1_ag1_m_03 - phones	IY1	194.7867
194.7867	DCA_se1_ag1_m_03 - phones	R	194.8867
194.7867	DCA_se1_ag1_m_03 - words	runs	195.1467
194.8867	DCA_se1_ag1_m_03 - phones	AH1	194.9767
194.9767	DCA_se1_ag1_m_03 - phones	N	195.0167
195.0167	DCA_se1_ag1_m_03 - phones	Z	195.1467
195.1467	DCA_se1_ag1_m_03 - phones	T	195.2067
195.1467	DCA_se1_ag1_m_03 - words	to	195.2667
195.2067	DCA_se1_ag1_m_03 - phones	AH0	195.2667
195.2667	DCA_se1_ag1_m_03 - phones	S	195.4267
195.2667	DCA_se1_ag1_m_03 - words	second	195.7767
195.4267	DCA_se1_ag1_m_03 - phones	EH1	195.5667
195.5667	DCA_se1_ag1_m_03 - phones	K	195.6867
195.6867	DCA_se1_ag1_m_03 - phones	AH0	195.7167
195.7167	DCA_se1_ag1_m_03 - phones	N	195.7467
195.7467	DCA_se1_ag1_m_03 - phones	D	195.7767
196.0700	DCA_se1_ag1_m_03 - phones	sil	196.1100
196.1100	DCA_se1_ag1_m_03 - phones	AY1	196.2000
196.1100	DCA_se1_ag1_m_03 - words	i	196.2000
196.2000	DCA_se1_ag1_m_03 - phones	M	196.2900
196.2000	DCA_se1_ag1_m_03 - words	mean	196.4400
196.2900	DCA_se1_ag1_m_03 - phones	IY1	196.4100
196.4100	DCA_se1_ag1_m_03 - phones	N	196.4400
196.4400	DCA_se1_ag1_m_03 - phones	sp	196.5600
196.9058	DCA_se1_ag1_m_03 - phones	DH	196.9858
196.9058	DCA_se1_ag1_m_03 - words	the	197.0758
196.9858	DCA_se1_ag1_m_03 - phones	AH0	197.0758
197.0758	DCA_se1_ag1_m_03 - phones	F	197.2058
197.0758	DCA_se1_ag1_m_03 - words	first	197.7658
197.2058	DCA_se1_ag1_m_03 - phones	ER1	197.4658
197.4658	DCA_se1_ag1_m_03 - phones	S	197.7158
197.7158	DCA_se1_ag1_m_03 - phones	T	197.7658
198.7689	DCA_se1_ag1_m_03 - phones	sil	198.8189
198.8189	DCA_se1_ag1_m_03 - phones	DH	198.8889
198.8189	DCA_se1_ag1_m_03 - words	then	198.9989
198.8889	DCA_se1_ag1_m_03 - phones	EH1	198.9389
198.9389	DCA_se1_ag1_m_03 - phones	N	198.9989
198.9989	DCA_se1_ag1_m_03 - phones	S	199.1089
198.9989	DCA_se1_ag1_m_03 - words	so	199.1789
199.1089	DCA_se1_ag1_m_03 - phones	OW1	199.1789
199.1789	DCA_se1_ag1_m_03 - phones	DH	199.2489
199.1789	DCA_se1_ag1_m_03 - words	they	199.3589
199.2489	DCA_se1_ag1_m_03 - phones	EY1	199.3589
199.3589	DCA_se1_ag1_m_03 - phones	T	199.4489
199.3589	DCA_se1_ag1_m_03 - words	try	199.6089
199.4489	DCA_se1_ag1_m_03 - phones	R	199.4989
199.4989	DCA_se1_ag1_m_03 - phones	AY1	199.6089
199.6089	DCA_se1_ag1_m_03 - phones	T	199.6589
199.6089	DCA_se1_ag1_m_03 - words	to	199.7189
199.6589	DCA_se1_ag1_m_03 - phones	AH0	199.7189
199.7189	DCA_se1_ag1_m_03 - phones	G	199.7989
199.7189	DCA_se1_ag1_m_03 - words	get	199.8889
199.7989	DCA_se1_ag1_m_03 - phones	IH1	199.8589
199.8589	DCA_se1_ag1_m_03 - phones	T	199.8889
199.8889	DCA_se1_ag1_m_03 - phones	IH0	199.9489
199.8889	DCA_se1_ag1_m_03 - words	him	200.0389
199.9489	DCA_se1_ag1_m_03 - phones	M	200.0389
200.0389	DCA_se1_ag1_m_03 - phones	AW1	200.1689
200.0389	DCA_se1_ag1_m_03 - words	out	200.2889
200.1689	DCA_se1_ag1_m_03 - phones	T	200.2889
200.2889	DCA_se1_ag1_m_03 - phones	sp	200.8233
200.8233	DCA_se1_ag1_m_03 - phones	spn	200.9333
200.8233	DCA_se1_ag1_m_03 - words	<unk>	200.9333
200.9953	DCA_se1_ag1_m_03 - phones	sil	201.0253
201.0253	DCA_se1_ag1_m_03 - phones	DH	201.1553
201.0253	DCA_se1_ag1_m_03 - words	then	201.3253
201.1553	DCA_se1_ag1_m_03 - phones	EH1	201.2553
201.2553	DCA_se1_ag1_m_03 - phones	N	201.3253
201.3253	DCA_se1_ag1_m_03 - phones	HH	201.3753
201.3253	DCA_se1_ag1_m_03 - words	he	201.4953
201.3753	DCA_se1_ag1_m_03 - phones	IY1	201.4953
201.4953	DCA_se1_ag1_m_03 - phones	K	201.6153
201.4953	DCA_se1_ag1_m_03 - words	keeps	201.8453
201.6153	DCA_se1_ag1_m_03 - phones	IY1	201.6853
201.6853	DCA_se1_ag1_m_03 - phones	P	201.7753
201.7753	DCA_se1_ag1_m_03 - phones	S	201.8453
201.8453	DCA_se1_ag1_m_03 - phones	AO1	202.0253
201.8453	DCA_se1_ag1_m_03 - words	on	202.0653
202.0253	DCA_se1_ag1_m_03 - phones	N	202.0653
202.0653	DCA_se1_ag1_m_03 - phones	AH0	202.1053
202.0653	DCA_se1_ag1_m_03 - words	until	202.3053
202.1053	DCA_se1_ag1_m_03 - phones	N	202.1553
202.1553	DCA_se1_ag1_m_03 - phones	T	202.2453
202.2453	DCA_se1_ag1_m_03 - phones	IH1	202.2753
202.2753	DCA_se1_ag1_m_03 - phones	L	202.3053
202.3053	DCA_se1_ag1_m_03 - phones	HH	202.3353
202.3053	DCA_se1_ag1_m_03 - words	he	202.4753
202.3353	DCA_se1_ag1_m_03 - phones	IY1	202.4753
202.4753	DCA_se1_ag1_m_03 - phones	M	202.5853
202.4753	DCA_se1_ag1_m_03 - words	makes	202.8353
202.5853	DCA_se1_ag1_m_03 - phones	EY1	202.6953
202.6953	DCA_se1_ag1_m_03 - phones	K	202.7653
202.7653	DCA_se1_ag1_m_03 - phones	S	202.8353
202.8353	DCA_se1_ag1_m_03 - phones	IH0	202.8853
202.8353	DCA_se1_ag1_m_03 - words	it	202.9153
202.8853	DCA_se1_ag1_m_03 - phones	T	202.9153
202.9153	DCA_se1_ag1_m_03 - phones	sp	202.9453
202.9453	DCA_se1_ag1_m_03 - phones	B	202.9953
202.9453	DCA_se1_ag1_m_03 - words	back	203.1753
202.9953	DCA_se1_ag1_m_03 - phones	AE1	203.1253
203.1253	DCA_se1_ag1_m_03 - phones	K	203.1753
203.1753	DCA_se1_ag1_m_03 - phones	HH	203.2653
203.1753	DCA_se1_ag1_m_03 - words	home	203.5153
203.2653	DCA_se1_ag1_m_03 - phones	OW1	203.4453
203.4453	DCA_se1_ag1_m_03 - phones	M	203.5153
203.5153	DCA_se1_ag1_m_03 - phones	sp	203.6053
204.1852	DCA_se1_ag1_m_03 - phones	AH0	204.2352
204.1852	DCA_se1_ag1_m_03 - words	and	204.2652
204.2352	DCA_se1_ag1_m_03 - phones	N	204.2652
204.2652	DCA_se1_ag1_m_03 - phones	DH	204.2952
204.2652	DCA_se1_ag1_m_03 - words	then	204.4352
204.2952	DCA_se1_ag1_m_03 - phones	EH1	204.3752
204.3752	DCA_se1_ag1_m_03 - phones	N	204.4352
204.4352	DCA_se1_ag1_m_03 - phones	DH	204.4852
204.4352	DCA_se1_ag1_m_03 - words	they	204.5952
204.4852	DCA_se1_ag1_m_03 - phones	EY1	204.5952
204.5952	DCA_se1_ag1_m_03 - phones	JH	204.6852
204.5952	DCA_se1_ag1_m_03 - words	just	204.8952
204.6852	DCA_se1_ag1_m_03 - phones	IH0	204.7252
204.7252	DCA_se1_ag1_m_03 - phones	S	204.8952
204.8952	DCA_se1_ag1_m_03 - phones	K	205.0152
204.8952	DCA_se1_ag1_m_03 - words	keep	205.2052
205.0152	DCA_se1_ag1_m_03 - phones	IY1	205.0952
205.0952	DCA_se1_ag1_m_03 - phones	P	205.2052
205.2052	DCA_se1_ag1_m_03 - phones	AO1	205.3052
205.2052	DCA_se1_ag1_m_03 - words	on	205.3952
205.3052	DCA_se1_ag1_m_03 - phones	N	205.3952
205.3952	DCA_se1_ag1_m_03 - phones	sp	205.4752
205.8114	DCA_se1_ag1_m_03 - phones	AH0	205.8914
205.8114	DCA_se1_ag1_m_03 - words	until	206.2514
205.8914	DCA_se1_ag1_m_03 - phones	N	205.9714
205.9714	DCA_se1_ag1_m_03 - phones	T	206.0814
206.0814	DCA_se1_ag1_m_03 - phones	IH1	206.1714
206.1714	DCA_se1_ag1_m_03 - phones	L	206.2514
206.2514	DCA_se1_ag1_m_03 - phones	DH	206.3114
206.2514	DCA_se1_ag1_m_03 - words	they	206.4014
206.3114	DCA_se1_ag1_m_03 - phones	EY1	206.4014
206.4014	DCA_se1_ag1_m_03 - phones	G	206.4714
206.4014	DCA_se1_ag1_m_03 - words	get	206.5614
206.4714	DCA_se1_ag1_m_03 - phones	IH1	206.5214
206.5214	DCA_se1_ag1_m_03 - phones	T	206.5614
206.5614	DCA_se1_ag1_m_03 - phones	sp	206.6014
206.6014	DCA_se1_ag1_m_03 - phones	TH	206.6814
206.6014	DCA_se1_ag1_m_03 - words	three	206.9214
206.6814	DCA_se1_ag1_m_03 - phones	R	206.7414
206.7414	DCA_se1_ag1_m_03 - phones	IY1	206.9214
206.9214	DCA_se1_ag1_m_03 - phones	AW1	207.0814
206.9214	DCA_se1_ag1_m_03 - words	outs	207.3614
[truncated: 22,598 more rows]
