# Supplementary material for: Considering Performance in the Automated and Manual Coding of Sociolinguistic Variables: Lessons From Variable (ING)
Source: Front Artif Intell. 2021 Apr 29;4:648543. doi: 10.3389/frai.2021.648543 (PMC8117961; doi:10.3389/frai.2021.648543)
Supplement: Supplementary file 4 [file Data_Sheet_4.ZIP › CORAAL_Aligned_as_Tables/DCB_se1_ag4_m_01_1_txout.txt]

tmin	tier	text	tmax
0.3182	DCB_int_01 - phones	sil	0.3982
0.3982	DCB_int_01 - phones	AE1	0.4382
0.3982	DCB_int_01 - words	and	1.1282
0.4382	DCB_int_01 - phones	N	1.1282
1.1282	DCB_int_01 - phones	sp	1.2082
1.3027	DCB_int_01 - phones	HH	1.3627
1.3027	DCB_int_01 - words	what	1.4627
1.3627	DCB_int_01 - phones	W	1.4027
1.4027	DCB_int_01 - phones	AH1	1.4327
1.4327	DCB_int_01 - phones	T	1.4627
1.4627	DCB_int_01 - phones	D	1.4927
1.4627	DCB_int_01 - words	do	1.5227
1.4927	DCB_int_01 - phones	UW1	1.5227
1.5227	DCB_int_01 - phones	Y	1.5527
1.5227	DCB_int_01 - words	you	1.5827
1.5527	DCB_int_01 - phones	UW1	1.5827
1.5827	DCB_int_01 - phones	K	1.6527
1.5827	DCB_int_01 - words	consider	1.9227
1.6527	DCB_int_01 - phones	AH0	1.6827
1.6827	DCB_int_01 - phones	N	1.7327
1.7327	DCB_int_01 - phones	S	1.7827
1.7827	DCB_int_01 - phones	IH1	1.8127
1.8127	DCB_int_01 - phones	D	1.8427
1.8427	DCB_int_01 - phones	ER0	1.9227
1.9227	DCB_int_01 - phones	Y	2.0127
1.9227	DCB_int_01 - words	your	2.1127
2.0127	DCB_int_01 - phones	UH1	2.0527
2.0527	DCB_int_01 - phones	R	2.1127
2.1127	DCB_int_01 - phones	HH	2.1727
2.1127	DCB_int_01 - words	hometown	2.5227
2.1727	DCB_int_01 - phones	OW1	2.3327
2.3327	DCB_int_01 - phones	M	2.3827
2.3827	DCB_int_01 - phones	T	2.4627
2.4627	DCB_int_01 - phones	AW2	2.4927
2.4927	DCB_int_01 - phones	N	2.5227
2.5227	DCB_int_01 - phones	sp	2.7627
3.0528	DCB_se1_ag4_m_01 - phones	sil	3.1028
3.1028	DCB_se1_ag4_m_01 - phones	W	3.1628
3.1028	DCB_se1_ag4_m_01 - words	washington	3.4428
3.1628	DCB_se1_ag4_m_01 - phones	AA1	3.2628
3.2628	DCB_se1_ag4_m_01 - phones	SH	3.2928
3.2928	DCB_se1_ag4_m_01 - phones	IH0	3.3228
3.3228	DCB_se1_ag4_m_01 - phones	NG	3.3528
3.3528	DCB_se1_ag4_m_01 - phones	T	3.3828
3.3828	DCB_se1_ag4_m_01 - phones	AH0	3.4128
3.4128	DCB_se1_ag4_m_01 - phones	N	3.4428
3.4428	DCB_se1_ag4_m_01 - phones	D	3.4728
3.4428	DCB_se1_ag4_m_01 - words	dc	3.7728
3.4728	DCB_se1_ag4_m_01 - phones	IY1	3.5528
3.5528	DCB_se1_ag4_m_01 - phones	S	3.7128
3.7128	DCB_se1_ag4_m_01 - phones	IY1	3.7728
3.7728	DCB_se1_ag4_m_01 - phones	sp	5.5570
4.2964	DCB_int_01 - phones	HH	4.3664
4.2964	DCB_int_01 - words	what	4.4864
4.3664	DCB_int_01 - phones	W	4.4064
4.4064	DCB_int_01 - phones	AH1	4.4564
4.4564	DCB_int_01 - phones	T	4.4864
4.4864	DCB_int_01 - phones	N	4.5664
4.4864	DCB_int_01 - words	neighborhood	5.0764
4.5664	DCB_int_01 - phones	EY1	4.6664
4.6664	DCB_int_01 - phones	B	4.7264
4.7264	DCB_int_01 - phones	ER0	4.7864
4.7864	DCB_int_01 - phones	HH	4.8564
4.8564	DCB_int_01 - phones	UH2	5.0164
5.0164	DCB_int_01 - phones	D	5.0764
5.0764	DCB_int_01 - phones	sp	5.1364
5.5570	DCB_se1_ag4_m_01 - words	uh	5.8570
5.5570	DCB_se1_ag4_m_01 - phones	AH1	5.8570
5.8570	DCB_se1_ag4_m_01 - phones	sp	5.9370
6.2213	DCB_se1_ag4_m_01 - phones	B	6.2913
6.2213	DCB_se1_ag4_m_01 - words	bloomingdale	6.7013
6.2913	DCB_se1_ag4_m_01 - phones	L	6.3313
6.3313	DCB_se1_ag4_m_01 - phones	UW1	6.3813
6.3813	DCB_se1_ag4_m_01 - phones	M	6.4413
6.4413	DCB_se1_ag4_m_01 - phones	IH0	6.4813
6.4813	DCB_se1_ag4_m_01 - phones	NG	6.5313
6.5313	DCB_se1_ag4_m_01 - phones	D	6.5713
6.5713	DCB_se1_ag4_m_01 - phones	EY2	6.6713
6.6713	DCB_se1_ag4_m_01 - phones	L	6.7013
6.7013	DCB_se1_ag4_m_01 - phones	sp	6.8913
7.0497	DCB_int_01 - phones	B	7.1197
7.0497	DCB_int_01 - words	bloomingdale	7.6097
7.1197	DCB_int_01 - phones	L	7.1497
7.1497	DCB_int_01 - phones	UW1	7.1997
7.1997	DCB_int_01 - phones	M	7.3297
7.3297	DCB_int_01 - phones	IH0	7.3597
7.3597	DCB_int_01 - phones	NG	7.4797
7.4797	DCB_int_01 - phones	D	7.5397
7.5397	DCB_int_01 - phones	EY2	7.5797
7.5797	DCB_int_01 - phones	L	7.6097
7.6097	DCB_int_01 - phones	sp	7.8297
7.8297	DCB_int_01 - phones	AH0	7.8697
7.8297	DCB_int_01 - words	and	7.9697
7.8697	DCB_int_01 - phones	N	7.9697
7.9697	DCB_int_01 - phones	W	8.0197
7.9697	DCB_int_01 - words	where	8.0997
8.0197	DCB_int_01 - phones	EH1	8.0697
8.0697	DCB_int_01 - phones	R	8.0997
8.0997	DCB_int_01 - phones	IH0	8.1397
8.0997	DCB_int_01 - words	is	8.1997
8.1397	DCB_int_01 - phones	Z	8.1997
8.1997	DCB_int_01 - phones	DH	8.2297
8.1997	DCB_int_01 - words	that	8.4097
8.2297	DCB_int_01 - phones	AH0	8.3597
8.3597	DCB_int_01 - phones	T	8.4097
8.4097	DCB_int_01 - phones	sp	8.4397
8.8140	DCB_se1_ag4_m_01 - phones	IH0	8.8440
8.8140	DCB_se1_ag4_m_01 - words	it	8.8740
8.8440	DCB_se1_ag4_m_01 - phones	T	8.8740
8.8740	DCB_se1_ag4_m_01 - words	s	9.0340
8.8740	DCB_se1_ag4_m_01 - phones	S	9.0340
9.0340	DCB_se1_ag4_m_01 - words	uh	9.3140
9.0340	DCB_se1_ag4_m_01 - phones	AH1	9.3140
9.3140	DCB_se1_ag4_m_01 - phones	sp	9.3440
9.3440	DCB_se1_ag4_m_01 - words	n-	9.5840
9.3440	DCB_se1_ag4_m_01 - phones	N	9.5840
9.5840	DCB_se1_ag4_m_01 - phones	sp	9.6940
9.6940	DCB_se1_ag4_m_01 - phones	IH0	9.7240
9.6940	DCB_se1_ag4_m_01 - words	it	9.7640
9.7240	DCB_se1_ag4_m_01 - phones	T	9.7640
9.7640	DCB_se1_ag4_m_01 - words	s	9.8740
9.7640	DCB_se1_ag4_m_01 - phones	S	9.8740
9.8740	DCB_se1_ag4_m_01 - phones	R	9.9240
9.8740	DCB_se1_ag4_m_01 - words	right	10.0240
9.9240	DCB_se1_ag4_m_01 - phones	AY1	9.9840
9.9840	DCB_se1_ag4_m_01 - phones	T	10.0240
10.0240	DCB_se1_ag4_m_01 - phones	AH0	10.1440
10.0240	DCB_se1_ag4_m_01 - words	above	10.3440
10.1440	DCB_se1_ag4_m_01 - phones	B	10.2040
10.2040	DCB_se1_ag4_m_01 - phones	AH1	10.2940
10.2940	DCB_se1_ag4_m_01 - phones	V	10.3440
10.3440	DCB_se1_ag4_m_01 - phones	AH0	10.6040
10.3440	DCB_se1_ag4_m_01 - words	a	10.6040
10.6040	DCB_se1_ag4_m_01 - phones	sp	10.7540
10.7540	DCB_se1_ag4_m_01 - phones	EH1	10.8940
10.7540	DCB_se1_ag4_m_01 - words	area	11.0140
10.8940	DCB_se1_ag4_m_01 - phones	R	10.9340
10.9340	DCB_se1_ag4_m_01 - phones	IY0	10.9640
10.9640	DCB_se1_ag4_m_01 - phones	AH0	11.0140
11.0140	DCB_se1_ag4_m_01 - phones	K	11.1040
11.0140	DCB_se1_ag4_m_01 - words	called	11.2840
11.1040	DCB_se1_ag4_m_01 - phones	AO1	11.1740
11.1740	DCB_se1_ag4_m_01 - phones	L	11.2340
11.2340	DCB_se1_ag4_m_01 - phones	D	11.2840
11.2840	DCB_se1_ag4_m_01 - phones	sp	11.4940
11.4940	DCB_se1_ag4_m_01 - phones	L	11.6540
11.4940	DCB_se1_ag4_m_01 - words	ledroit	11.9840
11.6540	DCB_se1_ag4_m_01 - phones	IY1	11.7540
11.7540	DCB_se1_ag4_m_01 - phones	D	11.8240
11.8240	DCB_se1_ag4_m_01 - phones	R	11.8840
11.8840	DCB_se1_ag4_m_01 - phones	OY1	11.9540
11.9540	DCB_se1_ag4_m_01 - phones	T	11.9840
11.9840	DCB_se1_ag4_m_01 - phones	sp	12.0340
12.0340	DCB_se1_ag4_m_01 - phones	P	12.1640
12.0340	DCB_se1_ag4_m_01 - words	park	12.4940
12.1640	DCB_se1_ag4_m_01 - phones	AA1	12.3240
12.3240	DCB_se1_ag4_m_01 - phones	R	12.4140
12.4140	DCB_se1_ag4_m_01 - phones	K	12.4940
12.4940	DCB_se1_ag4_m_01 - phones	sp	12.5240
12.5240	DCB_se1_ag4_m_01 - phones	IH0	12.5640
12.5240	DCB_se1_ag4_m_01 - words	it	12.6140
12.5640	DCB_se1_ag4_m_01 - phones	T	12.6140
12.6140	DCB_se1_ag4_m_01 - phones	S	12.7340
12.6140	DCB_se1_ag4_m_01 - words	s	12.7340
12.7340	DCB_se1_ag4_m_01 - phones	AH1	12.9240
12.7340	DCB_se1_ag4_m_01 - words	um	13.0040
12.9240	DCB_se1_ag4_m_01 - phones	M	13.0040
13.0040	DCB_se1_ag4_m_01 - phones	sp	13.0540
13.0540	DCB_se1_ag4_m_01 - phones	AE1	13.2240
13.0540	DCB_se1_ag4_m_01 - words	actually	13.6340
13.2240	DCB_se1_ag4_m_01 - phones	K	13.2940
13.2940	DCB_se1_ag4_m_01 - phones	CH	13.3640
13.3640	DCB_se1_ag4_m_01 - phones	L	13.4240
13.4240	DCB_se1_ag4_m_01 - phones	IY0	13.6340
14.2561	DCB_se1_ag4_m_01 - phones	sil	14.3061
14.3061	DCB_se1_ag4_m_01 - phones	AH1	14.6661
14.3061	DCB_se1_ag4_m_01 - words	uh	14.6661
14.6661	DCB_se1_ag4_m_01 - phones	sp	14.7461
17.4456	DCB_se1_ag4_m_01 - phones	IH0	17.4756
17.4456	DCB_se1_ag4_m_01 - words	it	17.5056
17.4756	DCB_se1_ag4_m_01 - phones	T	17.5056
17.5056	DCB_se1_ag4_m_01 - phones	S	17.7056
17.5056	DCB_se1_ag4_m_01 - words	s	17.7056
17.7056	DCB_se1_ag4_m_01 - phones	sp	17.7356
17.7356	DCB_se1_ag4_m_01 - phones	AO1	17.8256
17.7356	DCB_se1_ag4_m_01 - words	on	17.8956
17.8256	DCB_se1_ag4_m_01 - phones	N	17.8956
17.8956	DCB_se1_ag4_m_01 - phones	D	17.9756
17.8956	DCB_se1_ag4_m_01 - words	w	18.1556
17.9756	DCB_se1_ag4_m_01 - phones	AH1	18.0056
18.0056	DCB_se1_ag4_m_01 - phones	B	18.0356
18.0356	DCB_se1_ag4_m_01 - phones	AH0	18.0656
18.0656	DCB_se1_ag4_m_01 - phones	L	18.0956
18.0956	DCB_se1_ag4_m_01 - phones	Y	18.1256
18.1256	DCB_se1_ag4_m_01 - phones	UW0	18.1556
18.1556	DCB_se1_ag4_m_01 - phones	S	18.1856
18.1556	DCB_se1_ag4_m_01 - words	street	18.4256
18.1856	DCB_se1_ag4_m_01 - phones	T	18.2756
18.2756	DCB_se1_ag4_m_01 - phones	R	18.3056
18.3056	DCB_se1_ag4_m_01 - phones	IY1	18.3856
18.3856	DCB_se1_ag4_m_01 - phones	T	18.4256
18.4256	DCB_se1_ag4_m_01 - phones	B	18.5056
18.4256	DCB_se1_ag4_m_01 - words	by	18.6856
18.5056	DCB_se1_ag4_m_01 - phones	AY1	18.6856
18.6856	DCB_se1_ag4_m_01 - phones	sp	18.7156
18.7156	DCB_se1_ag4_m_01 - phones	S	18.8356
18.7156	DCB_se1_ag4_m_01 - words	sub	19.0956
18.8356	DCB_se1_ag4_m_01 - phones	AH1	19.0456
19.0456	DCB_se1_ag4_m_01 - phones	B	19.0956
19.0956	DCB_se1_ag4_m_01 - phones	sp	20.2926
20.2926	DCB_se1_ag4_m_01 - phones	B	20.3226
20.2926	DCB_se1_ag4_m_01 - words	between	20.6226
20.3226	DCB_se1_ag4_m_01 - phones	IH0	20.3526
20.3526	DCB_se1_ag4_m_01 - phones	T	20.4126
20.4126	DCB_se1_ag4_m_01 - phones	W	20.4726
20.4726	DCB_se1_ag4_m_01 - phones	IY1	20.5826
20.5826	DCB_se1_ag4_m_01 - phones	N	20.6226
20.6226	DCB_se1_ag4_m_01 - phones	M	20.7026
20.6226	DCB_se1_ag4_m_01 - words	michigan	21.2126
20.7026	DCB_se1_ag4_m_01 - phones	IH1	20.7826
20.7826	DCB_se1_ag4_m_01 - phones	SH	20.9026
20.9026	DCB_se1_ag4_m_01 - phones	IH0	20.9326
20.9326	DCB_se1_ag4_m_01 - phones	G	21.0026
21.0026	DCB_se1_ag4_m_01 - phones	AH0	21.1226
21.1226	DCB_se1_ag4_m_01 - phones	N	21.2126
21.2126	DCB_se1_ag4_m_01 - phones	AE1	21.4626
21.2126	DCB_se1_ag4_m_01 - words	avenue	21.6826
21.4626	DCB_se1_ag4_m_01 - phones	V	21.4926
21.4926	DCB_se1_ag4_m_01 - phones	AH0	21.5226
21.5226	DCB_se1_ag4_m_01 - phones	N	21.6126
21.6126	DCB_se1_ag4_m_01 - phones	UW2	21.6826
21.6826	DCB_se1_ag4_m_01 - phones	AE1	21.7926
21.6826	DCB_se1_ag4_m_01 - words	and	21.8426
21.7926	DCB_se1_ag4_m_01 - phones	N	21.8426
21.8426	DCB_se1_ag4_m_01 - phones	F	21.9626
21.8426	DCB_se1_ag4_m_01 - words	florida	22.2026
21.9626	DCB_se1_ag4_m_01 - phones	L	22.0026
22.0026	DCB_se1_ag4_m_01 - phones	AO1	22.0726
22.0726	DCB_se1_ag4_m_01 - phones	R	22.1126
22.1126	DCB_se1_ag4_m_01 - phones	IH0	22.1426
22.1426	DCB_se1_ag4_m_01 - phones	D	22.1726
22.1726	DCB_se1_ag4_m_01 - phones	AH0	22.2026
22.2026	DCB_se1_ag4_m_01 - phones	AE1	22.3326
22.2026	DCB_se1_ag4_m_01 - words	avenues	22.6826
22.3326	DCB_se1_ag4_m_01 - phones	V	22.3626
22.3626	DCB_se1_ag4_m_01 - phones	AH0	22.3926
22.3926	DCB_se1_ag4_m_01 - phones	N	22.4326
22.4326	DCB_se1_ag4_m_01 - phones	UW2	22.5626
22.5626	DCB_se1_ag4_m_01 - phones	Z	22.6826
22.6826	DCB_se1_ag4_m_01 - words	uh	23.0926
22.6826	DCB_se1_ag4_m_01 - phones	AH1	23.0926
23.0926	DCB_se1_ag4_m_01 - phones	sp	23.1226
23.1226	DCB_se1_ag4_m_01 - phones	AE1	23.5126
23.1226	DCB_se1_ag4_m_01 - words	and	23.7426
23.5126	DCB_se1_ag4_m_01 - phones	N	23.6526
23.6526	DCB_se1_ag4_m_01 - phones	D	23.7426
23.7426	DCB_se1_ag4_m_01 - phones	sp	23.7726
23.7726	DCB_se1_ag4_m_01 - phones	B	23.8026
23.7726	DCB_se1_ag4_m_01 - words	between	24.3626
23.8026	DCB_se1_ag4_m_01 - phones	IH0	23.8426
23.8426	DCB_se1_ag4_m_01 - phones	T	24.0026
24.0026	DCB_se1_ag4_m_01 - phones	W	24.0626
24.0626	DCB_se1_ag4_m_01 - phones	IY1	24.2126
24.2126	DCB_se1_ag4_m_01 - phones	N	24.3626
24.3626	DCB_se1_ag4_m_01 - phones	sp	25.4323
25.4323	DCB_se1_ag4_m_01 - phones	N	25.5323
25.4323	DCB_se1_ag4_m_01 - words	north	25.7623
25.5323	DCB_se1_ag4_m_01 - phones	AO1	25.6723
25.6723	DCB_se1_ag4_m_01 - phones	R	25.7223
25.7223	DCB_se1_ag4_m_01 - phones	TH	25.7623
25.7623	DCB_se1_ag4_m_01 - phones	sp	25.7923
25.7923	DCB_se1_ag4_m_01 - phones	AY1	25.9323
25.7923	DCB_se1_ag4_m_01 - words	i	25.9323
25.9323	DCB_se1_ag4_m_01 - phones	TH	26.0423
25.9323	DCB_se1_ag4_m_01 - words	think	26.1423
26.0423	DCB_se1_ag4_m_01 - phones	IH1	26.0823
26.0823	DCB_se1_ag4_m_01 - phones	NG	26.1123
26.1123	DCB_se1_ag4_m_01 - phones	K	26.1423
26.1423	DCB_se1_ag4_m_01 - phones	sp	26.1823
26.1823	DCB_se1_ag4_m_01 - phones	B	26.2123
26.1823	DCB_se1_ag4_m_01 - words	between	26.4923
26.2123	DCB_se1_ag4_m_01 - phones	IH0	26.2423
26.2423	DCB_se1_ag4_m_01 - phones	T	26.3223
26.3223	DCB_se1_ag4_m_01 - phones	W	26.3723
26.3723	DCB_se1_ag4_m_01 - phones	IY1	26.4323
26.4323	DCB_se1_ag4_m_01 - phones	N	26.4923
26.4923	DCB_se1_ag4_m_01 - phones	N	26.5423
26.4923	DCB_se1_ag4_m_01 - words	north	26.7523
26.5423	DCB_se1_ag4_m_01 - phones	AO1	26.6423
26.6423	DCB_se1_ag4_m_01 - phones	R	26.7123
26.7123	DCB_se1_ag4_m_01 - phones	TH	26.7523
26.7523	DCB_se1_ag4_m_01 - phones	K	26.8923
26.7523	DCB_se1_ag4_m_01 - words	capital	27.3623
26.8923	DCB_se1_ag4_m_01 - phones	AE1	26.9823
26.9823	DCB_se1_ag4_m_01 - phones	P	27.0623
27.0623	DCB_se1_ag4_m_01 - phones	IH0	27.0923
27.0923	DCB_se1_ag4_m_01 - phones	T	27.1223
27.1223	DCB_se1_ag4_m_01 - phones	AH0	27.1623
27.1623	DCB_se1_ag4_m_01 - phones	L	27.3623
27.3623	DCB_se1_ag4_m_01 - phones	sp	27.6693
27.6693	DCB_se1_ag4_m_01 - phones	AE1	28.0393
27.6693	DCB_se1_ag4_m_01 - words	and	28.2993
28.0393	DCB_se1_ag4_m_01 - phones	N	28.0993
28.0993	DCB_se1_ag4_m_01 - phones	D	28.2993
28.9139	DCB_se1_ag4_m_01 - phones	sil	28.9439
28.9439	DCB_se1_ag4_m_01 - phones	S	29.1639
28.9439	DCB_se1_ag4_m_01 - words	second	29.3939
29.1639	DCB_se1_ag4_m_01 - phones	EH1	29.2339
29.2339	DCB_se1_ag4_m_01 - phones	K	29.3039
29.3039	DCB_se1_ag4_m_01 - phones	AH0	29.3339
29.3339	DCB_se1_ag4_m_01 - phones	N	29.3639
29.3639	DCB_se1_ag4_m_01 - phones	D	29.3939
29.3939	DCB_se1_ag4_m_01 - phones	S	29.4639
29.3939	DCB_se1_ag4_m_01 - words	street	29.7139
29.4639	DCB_se1_ag4_m_01 - phones	T	29.5539
29.5539	DCB_se1_ag4_m_01 - phones	R	29.5939
29.5939	DCB_se1_ag4_m_01 - phones	IY1	29.6439
29.6439	DCB_se1_ag4_m_01 - phones	T	29.7139
29.7139	DCB_se1_ag4_m_01 - phones	sp	29.7439
29.7439	DCB_se1_ag4_m_01 - phones	AH0	29.7739
29.7439	DCB_se1_ag4_m_01 - words	i'm	29.8039
29.7739	DCB_se1_ag4_m_01 - phones	M	29.8039
29.8039	DCB_se1_ag4_m_01 - phones	N	29.8539
29.8039	DCB_se1_ag4_m_01 - words	not	29.9539
29.8539	DCB_se1_ag4_m_01 - phones	AA1	29.8839
29.8839	DCB_se1_ag4_m_01 - phones	T	29.9539
29.9539	DCB_se1_ag4_m_01 - phones	SH	30.0739
29.9539	DCB_se1_ag4_m_01 - words	sure	30.1339
30.0739	DCB_se1_ag4_m_01 - phones	UH1	30.1039
30.1039	DCB_se1_ag4_m_01 - phones	R	30.1339
30.1339	DCB_se1_ag4_m_01 - phones	sp	30.1839
30.1839	DCB_se1_ag4_m_01 - words	i	30.2739
30.1839	DCB_se1_ag4_m_01 - phones	AY1	30.2739
30.2739	DCB_se1_ag4_m_01 - phones	sp	30.3139
30.3139	DCB_se1_ag4_m_01 - phones	TH	30.3739
30.3139	DCB_se1_ag4_m_01 - words	think	30.4639
30.3739	DCB_se1_ag4_m_01 - phones	IH1	30.4039
30.4039	DCB_se1_ag4_m_01 - phones	NG	30.4339
30.4339	DCB_se1_ag4_m_01 - phones	K	30.4639
30.4639	DCB_se1_ag4_m_01 - phones	sp	30.4939
30.4939	DCB_se1_ag4_m_01 - phones	S	30.6639
30.4939	DCB_se1_ag4_m_01 - words	second	30.8439
30.6639	DCB_se1_ag4_m_01 - phones	EH1	30.7239
30.7239	DCB_se1_ag4_m_01 - phones	K	30.7539
30.7539	DCB_se1_ag4_m_01 - phones	AH0	30.7839
30.7839	DCB_se1_ag4_m_01 - phones	N	30.8139
30.7926	DCB_int_01 - phones	N	31.0326
30.7926	DCB_int_01 - words	northwest	31.7226
30.8139	DCB_se1_ag4_m_01 - phones	D	30.8439
30.8439	DCB_se1_ag4_m_01 - phones	S	30.8739
30.8439	DCB_se1_ag4_m_01 - words	street	31.0039
30.8739	DCB_se1_ag4_m_01 - phones	T	30.9139
30.9139	DCB_se1_ag4_m_01 - phones	R	30.9439
30.9439	DCB_se1_ag4_m_01 - phones	IY1	30.9739
30.9739	DCB_se1_ag4_m_01 - phones	T	31.0039
31.0039	DCB_se1_ag4_m_01 - phones	sp	31.9126
31.0326	DCB_int_01 - phones	AO2	31.0926
31.0926	DCB_int_01 - phones	R	31.1626
31.1626	DCB_int_01 - phones	TH	31.2426
31.2426	DCB_int_01 - phones	W	31.3026
31.3026	DCB_int_01 - phones	EH1	31.4626
31.4626	DCB_int_01 - phones	S	31.6126
31.6126	DCB_int_01 - phones	T	31.7226
31.9126	DCB_se1_ag4_m_01 - phones	N	31.9526
31.9126	DCB_se1_ag4_m_01 - words	northwest	32.3826
31.9526	DCB_se1_ag4_m_01 - phones	AO2	31.9826
31.9826	DCB_se1_ag4_m_01 - phones	R	32.0126
32.0126	DCB_se1_ag4_m_01 - phones	TH	32.1026
32.1026	DCB_se1_ag4_m_01 - phones	W	32.1426
32.1426	DCB_se1_ag4_m_01 - phones	EH1	32.2126
32.2126	DCB_se1_ag4_m_01 - phones	S	32.3526
32.2968	DCB_int_01 - phones	sil	32.3668
32.3526	DCB_se1_ag4_m_01 - phones	T	32.3826
32.3668	DCB_int_01 - phones	N	32.4168
32.3668	DCB_int_01 - words	northwest	32.8868
32.3826	DCB_se1_ag4_m_01 - phones	sp	32.6210
32.4168	DCB_int_01 - phones	AO2	32.4668
32.4668	DCB_int_01 - phones	R	32.5168
32.5168	DCB_int_01 - phones	TH	32.6068
32.6068	DCB_int_01 - phones	W	32.6468
32.6210	DCB_se1_ag4_m_01 - phones	Y	32.6510
32.6210	DCB_se1_ag4_m_01 - words	yeah	32.6810
32.6468	DCB_int_01 - phones	EH1	32.7868
32.6510	DCB_se1_ag4_m_01 - phones	AE1	32.6810
32.6810	DCB_se1_ag4_m_01 - phones	IH0	32.7210
32.6810	DCB_se1_ag4_m_01 - words	it	32.8910
32.7210	DCB_se1_ag4_m_01 - phones	T	32.8910
32.7868	DCB_int_01 - phones	S	32.8568
32.8568	DCB_int_01 - phones	T	32.8868
32.8868	DCB_int_01 - phones	sp	35.4242
32.8910	DCB_se1_ag4_m_01 - phones	sp	32.9310
32.9310	DCB_se1_ag4_m_01 - phones	EH1	33.0610
32.9310	DCB_se1_ag4_m_01 - words	s	33.1410
33.0610	DCB_se1_ag4_m_01 - phones	S	33.1410
33.1410	DCB_se1_ag4_m_01 - phones	N	33.1810
33.1410	DCB_se1_ag4_m_01 - words	northwest	33.6310
33.1810	DCB_se1_ag4_m_01 - phones	AO2	33.2510
33.2510	DCB_se1_ag4_m_01 - phones	R	33.3110
33.3110	DCB_se1_ag4_m_01 - phones	TH	33.3510
33.3510	DCB_se1_ag4_m_01 - phones	W	33.4010
33.4010	DCB_se1_ag4_m_01 - phones	EH1	33.5010
33.5010	DCB_se1_ag4_m_01 - phones	S	33.5610
33.5610	DCB_se1_ag4_m_01 - phones	T	33.6310
35.4242	DCB_int_01 - phones	AE1	35.4642
35.4242	DCB_int_01 - words	and	35.6542
35.4642	DCB_int_01 - phones	N	35.6542
35.6542	DCB_int_01 - phones	HH	35.7342
35.6542	DCB_int_01 - words	how	35.8342
35.7342	DCB_int_01 - phones	AW1	35.8342
35.8342	DCB_int_01 - phones	L	35.8942
35.8342	DCB_int_01 - words	long	35.9942
35.8942	DCB_int_01 - phones	AO1	35.9242
35.9242	DCB_int_01 - phones	NG	35.9942
35.9942	DCB_int_01 - phones	HH	36.0342
35.9942	DCB_int_01 - words	have	36.1242
36.0342	DCB_int_01 - phones	AE1	36.0642
36.0642	DCB_int_01 - phones	V	36.1242
36.1242	DCB_int_01 - phones	Y	36.1742
36.1242	DCB_int_01 - words	you	36.2042
36.1742	DCB_int_01 - phones	UW1	36.2042
36.2042	DCB_int_01 - phones	B	36.2642
36.2042	DCB_int_01 - words	been	36.3542
36.2642	DCB_int_01 - phones	IH1	36.3042
36.3042	DCB_int_01 - phones	N	36.3542
36.3542	DCB_int_01 - phones	IH1	36.3942
36.3542	DCB_int_01 - words	in	36.4742
36.3942	DCB_int_01 - phones	N	36.4742
36.4742	DCB_int_01 - phones	DH	36.5142
36.4742	DCB_int_01 - words	the	36.5642
36.5142	DCB_int_01 - phones	IY0	36.5642
36.5642	DCB_int_01 - phones	D	36.6142
36.5642	DCB_int_01 - words	district	36.9742
36.6142	DCB_int_01 - phones	IH1	36.7142
36.7142	DCB_int_01 - phones	S	36.7442
36.7442	DCB_int_01 - phones	T	36.8442
36.8442	DCB_int_01 - phones	R	36.8742
36.8742	DCB_int_01 - phones	IH0	36.9142
36.9142	DCB_int_01 - phones	K	36.9442
36.9442	DCB_int_01 - phones	T	36.9742
36.9742	DCB_int_01 - phones	sp	37.0242
37.4690	DCB_se1_ag4_m_01 - phones	sil	37.5090
37.5090	DCB_se1_ag4_m_01 - words	<unk>	37.8490
37.5090	DCB_se1_ag4_m_01 - phones	spn	37.8490
38.0052	DCB_se1_ag4_m_01 - phones	sil	38.0552
38.0552	DCB_se1_ag4_m_01 - phones	B	38.1352
38.0552	DCB_se1_ag4_m_01 - words	been	38.2252
38.1352	DCB_se1_ag4_m_01 - phones	IH1	38.1952
38.1952	DCB_se1_ag4_m_01 - phones	N	38.2252
38.2252	DCB_se1_ag4_m_01 - phones	HH	38.2552
38.2252	DCB_se1_ag4_m_01 - words	here	38.3152
38.2552	DCB_se1_ag4_m_01 - phones	IY1	38.2852
38.2852	DCB_se1_ag4_m_01 - phones	R	38.3152
38.3152	DCB_se1_ag4_m_01 - phones	AO1	38.3852
38.3152	DCB_se1_ag4_m_01 - words	all	38.4452
38.3852	DCB_se1_ag4_m_01 - phones	L	38.4452
38.4452	DCB_se1_ag4_m_01 - phones	M	38.5252
38.4452	DCB_se1_ag4_m_01 - words	my	38.5752
38.5252	DCB_se1_ag4_m_01 - phones	AY1	38.5752
38.5752	DCB_se1_ag4_m_01 - phones	L	38.6252
38.5752	DCB_se1_ag4_m_01 - words	life	38.7852
38.6252	DCB_se1_ag4_m_01 - phones	AY1	38.7052
38.7052	DCB_se1_ag4_m_01 - phones	F	38.7852
38.7852	DCB_se1_ag4_m_01 - phones	S	38.8352
38.7852	DCB_se1_ag4_m_01 - words	sixty	39.0252
38.8352	DCB_se1_ag4_m_01 - phones	IH1	38.8752
38.8752	DCB_se1_ag4_m_01 - phones	K	38.9052
38.9052	DCB_se1_ag4_m_01 - phones	S	38.9352
38.9352	DCB_se1_ag4_m_01 - phones	T	38.9952
38.9952	DCB_se1_ag4_m_01 - phones	IY0	39.0252
39.0252	DCB_se1_ag4_m_01 - phones	W	39.0752
39.0252	DCB_se1_ag4_m_01 - words	one	39.1852
39.0752	DCB_se1_ag4_m_01 - phones	AH1	39.1352
39.1352	DCB_se1_ag4_m_01 - phones	N	39.1852
39.1852	DCB_se1_ag4_m_01 - phones	Y	39.2852
39.1852	DCB_se1_ag4_m_01 - words	years	39.5052
39.2852	DCB_se1_ag4_m_01 - phones	IH1	39.3252
39.3252	DCB_se1_ag4_m_01 - phones	R	39.3652
39.3652	DCB_se1_ag4_m_01 - phones	Z	39.5052
41.8208	DCB_int_01 - phones	AH0	41.8808
41.8208	DCB_int_01 - words	and	41.9108
41.8808	DCB_int_01 - phones	N	41.9108
41.9108	DCB_int_01 - phones	Y	41.9908
41.9108	DCB_int_01 - words	you've	42.0908
41.9908	DCB_int_01 - phones	UW1	42.0208
42.0208	DCB_int_01 - phones	V	42.0908
42.0908	DCB_int_01 - phones	L	42.1408
42.0908	DCB_int_01 - words	lived	42.2608
42.1408	DCB_int_01 - phones	IH1	42.1908
42.1908	DCB_int_01 - phones	V	42.2308
42.2308	DCB_int_01 - phones	D	42.2608
42.2608	DCB_int_01 - phones	N	42.3408
42.2608	DCB_int_01 - words	no	42.4308
42.3408	DCB_int_01 - phones	OW1	42.4308
42.4308	DCB_int_01 - phones	AH1	42.5108
42.4308	DCB_int_01 - words	other	42.6408
42.5108	DCB_int_01 - phones	DH	42.5708
42.5708	DCB_int_01 - phones	ER0	42.6408
42.6408	DCB_int_01 - phones	P	42.7308
42.6408	DCB_int_01 - words	place	43.1608
42.7308	DCB_int_01 - phones	L	42.7808
42.7808	DCB_int_01 - phones	EY1	42.9208
42.9208	DCB_int_01 - phones	S	43.1608
43.5211	DCB_se1_ag4_m_01 - phones	sil	43.6211
43.6211	DCB_se1_ag4_m_01 - phones	N	43.7011
43.6211	DCB_se1_ag4_m_01 - words	nope	43.8311
43.7011	DCB_se1_ag4_m_01 - phones	OW1	43.7711
43.7711	DCB_se1_ag4_m_01 - phones	P	43.8311
43.7772	DCB_int_01 - phones	N	43.8772
43.7772	DCB_int_01 - words	nope	43.9772
43.8311	DCB_se1_ag4_m_01 - phones	sp	43.8811
43.8772	DCB_int_01 - phones	OW1	43.9172
43.9172	DCB_int_01 - phones	P	43.9772
43.9772	DCB_int_01 - phones	sp	44.5075
44.5075	DCB_int_01 - phones	AH0	44.5375
44.5075	DCB_int_01 - words	and	44.7675
44.5375	DCB_int_01 - phones	N	44.7275
44.7275	DCB_int_01 - phones	D	44.7675
44.7675	DCB_int_01 - phones	sp	44.7975
44.7975	DCB_int_01 - phones	AH1	44.9175
44.7975	DCB_int_01 - words	um	44.9775
44.9175	DCB_int_01 - phones	M	44.9775
44.9775	DCB_int_01 - phones	W	45.0275
44.9775	DCB_int_01 - words	where	45.1175
45.0275	DCB_int_01 - phones	EH1	45.0875
45.0875	DCB_int_01 - phones	R	45.1175
45.1175	DCB_int_01 - words	d	45.1475
45.1175	DCB_int_01 - phones	D	45.1475
45.1475	DCB_int_01 - phones	Y	45.1775
45.1475	DCB_int_01 - words	you	45.2075
45.1775	DCB_int_01 - phones	UW1	45.2075
45.2075	DCB_int_01 - phones	G	45.2575
45.2075	DCB_int_01 - words	go	45.2975
45.2575	DCB_int_01 - phones	OW1	45.2975
45.2975	DCB_int_01 - phones	T	45.3375
45.2975	DCB_int_01 - words	to	45.3875
45.3375	DCB_int_01 - phones	AH0	45.3875
45.3875	DCB_int_01 - phones	S	45.4775
45.3875	DCB_int_01 - words	school	45.6975
45.4775	DCB_int_01 - phones	K	45.5275
45.5275	DCB_int_01 - phones	UW1	45.5575
45.5575	DCB_int_01 - phones	L	45.6975
45.6975	DCB_int_01 - phones	sp	50.1257
46.0062	DCB_se1_ag4_m_01 - words	uh	46.4762
46.0062	DCB_se1_ag4_m_01 - phones	AH1	46.4762
46.4762	DCB_se1_ag4_m_01 - phones	sp	46.5762
47.9707	DCB_se1_ag4_m_01 - phones	Y	48.0307
47.9707	DCB_se1_ag4_m_01 - words	you	48.0607
48.0307	DCB_se1_ag4_m_01 - phones	UW1	48.0607
48.0607	DCB_se1_ag4_m_01 - phones	M	48.1107
48.0607	DCB_se1_ag4_m_01 - words	mean	48.1707
48.1107	DCB_se1_ag4_m_01 - phones	IY1	48.1407
48.1407	DCB_se1_ag4_m_01 - phones	N	48.1707
48.1707	DCB_se1_ag4_m_01 - phones	F	48.2507
48.1707	DCB_se1_ag4_m_01 - words	for	48.3207
48.2507	DCB_se1_ag4_m_01 - phones	R	48.2807
48.2807	DCB_se1_ag4_m_01 - phones	ER0	48.3207
48.3207	DCB_se1_ag4_m_01 - phones	sp	48.3507
48.3507	DCB_se1_ag4_m_01 - phones	EH2	48.4507
48.3507	DCB_se1_ag4_m_01 - words	elementary	48.8007
48.4507	DCB_se1_ag4_m_01 - phones	L	48.5007
48.5007	DCB_se1_ag4_m_01 - phones	AH0	48.5407
48.5407	DCB_se1_ag4_m_01 - phones	M	48.5907
48.5907	DCB_se1_ag4_m_01 - phones	EH1	48.6207
48.6207	DCB_se1_ag4_m_01 - phones	N	48.6707
48.6707	DCB_se1_ag4_m_01 - phones	CH	48.7407
48.7407	DCB_se1_ag4_m_01 - phones	R	48.7707
48.7707	DCB_se1_ag4_m_01 - phones	IY0	48.8007
48.8007	DCB_se1_ag4_m_01 - phones	T	48.9007
48.8007	DCB_se1_ag4_m_01 - words	to	49.1507
48.9007	DCB_se1_ag4_m_01 - phones	UW1	49.1507
49.1507	DCB_se1_ag4_m_01 - phones	sp	49.1807
49.1807	DCB_se1_ag4_m_01 - phones	JH	49.2707
49.1807	DCB_se1_ag4_m_01 - words	junior	49.4607
49.2707	DCB_se1_ag4_m_01 - phones	UW1	49.3107
49.3107	DCB_se1_ag4_m_01 - phones	N	49.3907
49.3907	DCB_se1_ag4_m_01 - phones	Y	49.4307
49.4307	DCB_se1_ag4_m_01 - phones	ER0	49.4607
49.4607	DCB_se1_ag4_m_01 - phones	HH	49.5107
49.4607	DCB_se1_ag4_m_01 - words	high	49.7507
49.5107	DCB_se1_ag4_m_01 - phones	AY1	49.7507
49.7507	DCB_se1_ag4_m_01 - words	or	50.2007
49.7507	DCB_se1_ag4_m_01 - phones	ER0	50.2007
50.1257	DCB_int_01 - phones	M	50.3357
50.1257	DCB_int_01 - words	mm-hm	50.3957
50.2007	DCB_se1_ag4_m_01 - phones	sp	50.2507
50.2507	DCB_se1_ag4_m_01 - phones	HH	50.3007
50.2507	DCB_se1_ag4_m_01 - words	high	50.4207
50.3007	DCB_se1_ag4_m_01 - phones	AY1	50.4207
50.3357	DCB_int_01 - phones	HH	50.3657
50.3657	DCB_int_01 - phones	M	50.3957
50.3957	DCB_int_01 - phones	sp	50.5057
50.4207	DCB_se1_ag4_m_01 - phones	S	50.5007
50.4207	DCB_se1_ag4_m_01 - words	school	50.7807
50.5007	DCB_se1_ag4_m_01 - phones	K	50.5607
50.5057	DCB_int_01 - phones	AO1	50.6557
50.5057	DCB_int_01 - words	all	50.7857
50.5607	DCB_se1_ag4_m_01 - phones	UW1	50.5907
50.5907	DCB_se1_ag4_m_01 - phones	L	50.7807
50.6557	DCB_int_01 - phones	L	50.7857
51.3442	DCB_se1_ag4_m_01 - phones	AH1	51.6342
51.3442	DCB_se1_ag4_m_01 - words	um	51.7642
51.6342	DCB_se1_ag4_m_01 - phones	M	51.7642
51.7642	DCB_se1_ag4_m_01 - phones	sp	51.7942
51.7942	DCB_se1_ag4_m_01 - words	i	51.9242
51.7942	DCB_se1_ag4_m_01 - phones	AY1	51.9242
51.9242	DCB_se1_ag4_m_01 - words	s	52.1342
51.9242	DCB_se1_ag4_m_01 - phones	S	52.1342
52.1342	DCB_se1_ag4_m_01 - phones	sp	52.1642
52.1642	DCB_se1_ag4_m_01 - phones	AY1	52.3142
52.1642	DCB_se1_ag4_m_01 - words	i	52.3142
52.3142	DCB_se1_ag4_m_01 - words	s	52.4542
52.3142	DCB_se1_ag4_m_01 - phones	S	52.4542
52.4542	DCB_se1_ag4_m_01 - phones	AY1	52.5942
52.4542	DCB_se1_ag4_m_01 - words	i	52.5942
52.5942	DCB_se1_ag4_m_01 - phones	sp	52.8067
52.8067	DCB_se1_ag4_m_01 - phones	IH0	52.8667
52.8067	DCB_se1_ag4_m_01 - words	initially	53.1167
52.8667	DCB_se1_ag4_m_01 - phones	N	52.9167
52.9167	DCB_se1_ag4_m_01 - phones	IH1	52.9967
52.9967	DCB_se1_ag4_m_01 - phones	SH	53.0267
53.0267	DCB_se1_ag4_m_01 - phones	AH0	53.0567
53.0567	DCB_se1_ag4_m_01 - phones	L	53.0867
53.0867	DCB_se1_ag4_m_01 - phones	IY0	53.1167
53.1167	DCB_se1_ag4_m_01 - phones	W	53.1467
53.1167	DCB_se1_ag4_m_01 - words	went	53.2367
53.1467	DCB_se1_ag4_m_01 - phones	EH1	53.1767
53.1767	DCB_se1_ag4_m_01 - phones	N	53.2067
53.2067	DCB_se1_ag4_m_01 - phones	T	53.2367
53.2367	DCB_se1_ag4_m_01 - phones	T	53.2667
53.2367	DCB_se1_ag4_m_01 - words	to	53.3067
53.2667	DCB_se1_ag4_m_01 - phones	AH0	53.3067
53.3067	DCB_se1_ag4_m_01 - words	m-	53.4667
53.3067	DCB_se1_ag4_m_01 - phones	M	53.4667
53.4667	DCB_se1_ag4_m_01 - phones	AH1	53.6467
53.4667	DCB_se1_ag4_m_01 - words	uh	53.6467
53.6467	DCB_se1_ag4_m_01 - phones	L	53.7167
53.6467	DCB_se1_ag4_m_01 - words	lucretia	54.1367
53.7167	DCB_se1_ag4_m_01 - phones	UW0	53.7867
53.7867	DCB_se1_ag4_m_01 - phones	K	53.8967
53.8967	DCB_se1_ag4_m_01 - phones	R	53.9467
53.9467	DCB_se1_ag4_m_01 - phones	IY1	53.9767
53.9767	DCB_se1_ag4_m_01 - phones	SH	54.0867
54.0867	DCB_se1_ag4_m_01 - phones	AH0	54.1367
54.1367	DCB_se1_ag4_m_01 - phones	M	54.2667
54.1367	DCB_se1_ag4_m_01 - words	mott	54.4267
54.2667	DCB_se1_ag4_m_01 - phones	AA1	54.3667
54.3667	DCB_se1_ag4_m_01 - phones	T	54.4267
54.9117	DCB_se1_ag4_m_01 - phones	sil	55.0317
55.0317	DCB_se1_ag4_m_01 - phones	M	55.2017
55.0317	DCB_se1_ag4_m_01 - words	mott	55.4217
55.2017	DCB_se1_ag4_m_01 - phones	AA1	55.3317
55.3317	DCB_se1_ag4_m_01 - phones	T	55.4217
55.4217	DCB_se1_ag4_m_01 - phones	AH1	55.6317
55.4217	DCB_se1_ag4_m_01 - words	uh	55.6317
55.6317	DCB_se1_ag4_m_01 - phones	EH2	55.7517
55.6317	DCB_se1_ag4_m_01 - words	elementary	56.2317
55.7517	DCB_se1_ag4_m_01 - phones	L	55.7817
55.7817	DCB_se1_ag4_m_01 - phones	AH0	55.8217
55.8217	DCB_se1_ag4_m_01 - phones	M	55.8817
55.8817	DCB_se1_ag4_m_01 - phones	EH1	55.9217
55.9217	DCB_se1_ag4_m_01 - phones	N	55.9917
55.9917	DCB_se1_ag4_m_01 - phones	T	56.0617
56.0617	DCB_se1_ag4_m_01 - phones	R	56.1017
56.1017	DCB_se1_ag4_m_01 - phones	IY0	56.2317
56.2901	DCB_int_01 - phones	M	56.4601
56.2901	DCB_int_01 - words	mm-hm	56.6001
56.4601	DCB_int_01 - phones	HH	56.5201
56.5201	DCB_int_01 - phones	M	56.6001
56.6001	DCB_int_01 - phones	sp	56.7801
57.1225	DCB_se1_ag4_m_01 - phones	sil	57.1825
57.1825	DCB_se1_ag4_m_01 - phones	DH	57.2125
57.1825	DCB_se1_ag4_m_01 - words	then	57.4325
57.2125	DCB_se1_ag4_m_01 - phones	EH1	57.2625
57.2625	DCB_se1_ag4_m_01 - phones	N	57.4325
57.4325	DCB_se1_ag4_m_01 - phones	sp	58.0289
58.0289	DCB_se1_ag4_m_01 - phones	K	58.1389
58.0289	DCB_se1_ag4_m_01 - words	katie	58.3789
58.1389	DCB_se1_ag4_m_01 - phones	EY1	58.2589
58.2589	DCB_se1_ag4_m_01 - phones	T	58.3089
58.3089	DCB_se1_ag4_m_01 - phones	IY0	58.3789
58.3789	DCB_se1_ag4_m_01 - phones	S	58.5189
58.3789	DCB_se1_ag4_m_01 - words	c	58.6289
58.5189	DCB_se1_ag4_m_01 - phones	IY1	58.6289
58.6289	DCB_se1_ag4_m_01 - phones	L	58.6889
58.6289	DCB_se1_ag4_m_01 - words	lewis	59.1389
58.6889	DCB_se1_ag4_m_01 - phones	UW1	58.7989
58.7989	DCB_se1_ag4_m_01 - phones	IH0	58.9089
58.9089	DCB_se1_ag4_m_01 - phones	S	59.1389
60.4956	DCB_se1_ag4_m_01 - phones	sil	60.5356
60.5356	DCB_se1_ag4_m_01 - phones	AH1	60.7656
60.5356	DCB_se1_ag4_m_01 - words	um	60.9556
60.7656	DCB_se1_ag4_m_01 - phones	M	60.9556
60.9556	DCB_se1_ag4_m_01 - phones	sp	61.3099
61.3099	DCB_se1_ag4_m_01 - phones	EH1	61.5699
61.3099	DCB_se1_ag4_m_01 - words	ele-	61.6299
61.5699	DCB_se1_ag4_m_01 - phones	L	61.5999
61.5999	DCB_se1_ag4_m_01 - phones	EH0	61.6299
61.6299	DCB_se1_ag4_m_01 - phones	sp	61.6599
61.6599	DCB_se1_ag4_m_01 - phones	EH2	61.7699
61.6599	DCB_se1_ag4_m_01 - words	elementary	62.2999
61.7699	DCB_se1_ag4_m_01 - phones	L	61.7999
61.7999	DCB_se1_ag4_m_01 - phones	AH0	61.8399
61.8399	DCB_se1_ag4_m_01 - phones	M	61.8999
61.8999	DCB_se1_ag4_m_01 - phones	EH1	61.9499
61.9499	DCB_se1_ag4_m_01 - phones	N	61.9999
61.9999	DCB_se1_ag4_m_01 - phones	T	62.0699
62.0699	DCB_se1_ag4_m_01 - phones	R	62.1099
62.1099	DCB_se1_ag4_m_01 - phones	IY0	62.2999
62.4445	DCB_se1_ag4_m_01 - phones	sil	62.5045
62.5045	DCB_se1_ag4_m_01 - phones	DH	62.5445
62.5045	DCB_se1_ag4_m_01 - words	then	62.7045
62.5445	DCB_se1_ag4_m_01 - phones	EH1	62.6645
62.6645	DCB_se1_ag4_m_01 - phones	N	62.7045
62.7045	DCB_se1_ag4_m_01 - phones	AY1	62.7845
62.7045	DCB_se1_ag4_m_01 - words	i	62.7845
62.7845	DCB_se1_ag4_m_01 - phones	W	62.8445
62.7845	DCB_se1_ag4_m_01 - words	was	62.9945
62.8445	DCB_se1_ag4_m_01 - phones	AH1	62.9045
62.9045	DCB_se1_ag4_m_01 - phones	Z	62.9945
62.9945	DCB_se1_ag4_m_01 - phones	AH1	63.2645
62.9945	DCB_se1_ag4_m_01 - words	um	63.3645
63.2645	DCB_se1_ag4_m_01 - phones	M	63.3645
63.3645	DCB_se1_ag4_m_01 - phones	sp	63.4745
64.2030	DCB_se1_ag4_m_01 - phones	TN	64.9830
64.2030	DCB_se1_ag4_m_01 - words	rdx	64.9830
64.9830	DCB_se1_ag4_m_01 - phones	JH	65.0230
64.9830	DCB_se1_ag4_m_01 - words	junior	65.2130
65.0230	DCB_se1_ag4_m_01 - phones	UW1	65.0530
65.0530	DCB_se1_ag4_m_01 - phones	N	65.1330
65.1330	DCB_se1_ag4_m_01 - phones	Y	65.1830
65.1830	DCB_se1_ag4_m_01 - phones	ER0	65.2130
65.2130	DCB_se1_ag4_m_01 - phones	HH	65.2830
65.2130	DCB_se1_ag4_m_01 - words	high	65.6430
65.2830	DCB_se1_ag4_m_01 - phones	AY1	65.6430
67.7224	DCB_se1_ag4_m_01 - phones	sil	67.7624
67.7624	DCB_se1_ag4_m_01 - phones	AE1	67.9024
67.7624	DCB_se1_ag4_m_01 - words	and	67.9824
67.9024	DCB_se1_ag4_m_01 - phones	N	67.9824
67.9824	DCB_se1_ag4_m_01 - phones	K	68.0424
67.9824	DCB_se1_ag4_m_01 - words	cardozo	68.4924
68.0424	DCB_se1_ag4_m_01 - phones	AA0	68.0724
68.0724	DCB_se1_ag4_m_01 - phones	R	68.1024
68.1024	DCB_se1_ag4_m_01 - phones	D	68.2024
68.2024	DCB_se1_ag4_m_01 - phones	OW1	68.3324
68.3324	DCB_se1_ag4_m_01 - phones	Z	68.4624
68.4624	DCB_se1_ag4_m_01 - phones	OW0	68.4924
68.4924	DCB_se1_ag4_m_01 - phones	HH	68.5724
68.4924	DCB_se1_ag4_m_01 - words	high	68.7924
68.5724	DCB_se1_ag4_m_01 - phones	AY1	68.7924
73.0284	DCB_int_01 - phones	AH0	73.0984
73.0284	DCB_int_01 - words	and	73.1584
73.0984	DCB_int_01 - phones	N	73.1584
73.1584	DCB_int_01 - phones	W	73.2184
73.1584	DCB_int_01 - words	what	73.2884
73.2184	DCB_int_01 - phones	AH1	73.2584
73.2584	DCB_int_01 - phones	T	73.2884
73.2884	DCB_int_01 - phones	S	73.3484
73.2884	DCB_int_01 - words	s	73.3484
73.3484	DCB_int_01 - phones	Y	73.3784
73.3484	DCB_int_01 - words	your	73.4584
73.3784	DCB_int_01 - phones	UH1	73.4084
73.4084	DCB_int_01 - phones	R	73.4584
73.4584	DCB_int_01 - phones	K	73.5384
73.4584	DCB_int_01 - words	current	73.7284
73.5384	DCB_int_01 - phones	ER1	73.6084
73.6084	DCB_int_01 - phones	N	73.6384
73.6384	DCB_int_01 - phones	T	73.7284
73.7284	DCB_int_01 - phones	AA2	73.8284
73.7284	DCB_int_01 - words	occupation	74.5784
73.8284	DCB_int_01 - phones	K	73.9184
73.9184	DCB_int_01 - phones	Y	73.9584
73.9584	DCB_int_01 - phones	AH0	73.9884
73.9884	DCB_int_01 - phones	P	74.0784
74.0784	DCB_int_01 - phones	EY1	74.2084
74.2084	DCB_int_01 - phones	SH	74.3184
74.3184	DCB_int_01 - phones	AH0	74.3784
74.3784	DCB_int_01 - phones	N	74.5784
74.7230	DCB_se1_ag4_m_01 - phones	AH1	75.0330
74.7230	DCB_se1_ag4_m_01 - words	uh	75.0330
75.0330	DCB_se1_ag4_m_01 - phones	K	75.1830
75.0330	DCB_se1_ag4_m_01 - words	community	75.4730
75.1830	DCB_se1_ag4_m_01 - phones	AH0	75.2130
75.2130	DCB_se1_ag4_m_01 - phones	M	75.2630
75.2630	DCB_se1_ag4_m_01 - phones	Y	75.3230
75.3230	DCB_se1_ag4_m_01 - phones	UW1	75.3530
75.3530	DCB_se1_ag4_m_01 - phones	N	75.3830
75.3830	DCB_se1_ag4_m_01 - phones	IH0	75.4130
75.4130	DCB_se1_ag4_m_01 - phones	T	75.4430
75.4430	DCB_se1_ag4_m_01 - phones	IY0	75.4730
75.4730	DCB_se1_ag4_m_01 - phones	HH	75.5030
75.4730	DCB_se1_ag4_m_01 - words	health	75.6730
75.5030	DCB_se1_ag4_m_01 - phones	EH1	75.5530
75.5530	DCB_se1_ag4_m_01 - phones	L	75.6230
75.6230	DCB_se1_ag4_m_01 - phones	TH	75.6730
75.6730	DCB_se1_ag4_m_01 - phones	W	75.7330
75.6730	DCB_se1_ag4_m_01 - words	worker	76.0630
75.7330	DCB_se1_ag4_m_01 - phones	ER1	75.7730
75.7730	DCB_se1_ag4_m_01 - phones	K	75.8830
75.8830	DCB_se1_ag4_m_01 - phones	ER0	76.0630
81.4130	DCB_int_01 - phones	HH	81.4630
81.4130	DCB_int_01 - words	what	81.5630
81.4630	DCB_int_01 - phones	W	81.5030
81.5030	DCB_int_01 - phones	AH1	81.5330
81.5330	DCB_int_01 - phones	T	81.5630
81.5630	DCB_int_01 - phones	AH0	81.6030
81.5630	DCB_int_01 - words	about	81.7430
81.6030	DCB_int_01 - phones	B	81.6530
81.6530	DCB_int_01 - phones	AW1	81.7030
81.7030	DCB_int_01 - phones	T	81.7430
81.7430	DCB_int_01 - phones	Y	81.8030
81.7430	DCB_int_01 - words	your	81.8730
81.8030	DCB_int_01 - phones	UH1	81.8330
81.8330	DCB_int_01 - phones	R	81.8730
81.8730	DCB_int_01 - phones	P	81.9630
81.8730	DCB_int_01 - words	parents	82.2430
81.9630	DCB_int_01 - phones	EH1	82.0730
82.0730	DCB_int_01 - phones	R	82.1030
82.1030	DCB_int_01 - phones	AH0	82.1330
82.1330	DCB_int_01 - phones	N	82.1630
82.1630	DCB_int_01 - phones	T	82.1930
82.1930	DCB_int_01 - phones	S	82.2430
82.2430	DCB_int_01 - phones	W	82.2730
82.2430	DCB_int_01 - words	where	82.3330
82.2730	DCB_int_01 - phones	EH1	82.3030
82.3030	DCB_int_01 - phones	R	82.3330
82.3330	DCB_int_01 - phones	W	82.3830
82.3330	DCB_int_01 - words	were	82.4330
82.3830	DCB_int_01 - phones	ER0	82.4330
82.4330	DCB_int_01 - phones	DH	82.4830
82.4330	DCB_int_01 - words	they	82.5630
82.4830	DCB_int_01 - phones	EY1	82.5630
82.5630	DCB_int_01 - phones	B	82.6530
82.5630	DCB_int_01 - words	born	82.9630
82.6530	DCB_int_01 - phones	AO1	82.7630
82.7630	DCB_int_01 - phones	R	82.8630
82.8630	DCB_int_01 - phones	N	82.9630
83.0854	DCB_se1_ag4_m_01 - phones	AH1	83.4054
83.0854	DCB_se1_ag4_m_01 - words	uh	83.4054
83.4054	DCB_se1_ag4_m_01 - phones	W	83.4854
83.4054	DCB_se1_ag4_m_01 - words	wilson	83.7954
83.4854	DCB_se1_ag4_m_01 - phones	IH1	83.5154
83.5154	DCB_se1_ag4_m_01 - phones	L	83.5554
83.5554	DCB_se1_ag4_m_01 - phones	S	83.6554
83.6554	DCB_se1_ag4_m_01 - phones	AH0	83.7154
83.7154	DCB_se1_ag4_m_01 - phones	N	83.7954
83.7954	DCB_se1_ag4_m_01 - phones	K	83.9154
83.7954	DCB_se1_ag4_m_01 - words	county	84.1054
83.9154	DCB_se1_ag4_m_01 - phones	AW1	83.9954
83.9954	DCB_se1_ag4_m_01 - phones	N	84.0454
84.0454	DCB_se1_ag4_m_01 - phones	IY0	84.1054
84.1054	DCB_se1_ag4_m_01 - phones	N	84.1654
84.1054	DCB_se1_ag4_m_01 - words	north	84.3054
84.1654	DCB_se1_ag4_m_01 - phones	AO1	84.2354
84.2354	DCB_se1_ag4_m_01 - phones	R	84.2654
84.2654	DCB_se1_ag4_m_01 - phones	TH	84.3054
84.3054	DCB_se1_ag4_m_01 - phones	K	84.3354
84.3054	DCB_se1_ag4_m_01 - words	carolina	84.5754
84.3354	DCB_se1_ag4_m_01 - phones	EH2	84.3654
84.3654	DCB_se1_ag4_m_01 - phones	R	84.3954
84.3954	DCB_se1_ag4_m_01 - phones	AH0	84.4254
84.4254	DCB_se1_ag4_m_01 - phones	L	84.4554
84.4554	DCB_se1_ag4_m_01 - phones	AY1	84.5154
84.5154	DCB_se1_ag4_m_01 - phones	N	84.5454
84.5454	DCB_se1_ag4_m_01 - phones	AH0	84.5754
84.5754	DCB_se1_ag4_m_01 - phones	sp	86.9228
86.0358	DCB_int_01 - phones	B	86.1258
86.0358	DCB_int_01 - words	both	86.2558
86.1258	DCB_int_01 - phones	OW1	86.2258
86.2258	DCB_int_01 - phones	TH	86.2558
86.2558	DCB_int_01 - phones	Y	86.2958
86.2558	DCB_int_01 - words	your	86.3558
86.2958	DCB_int_01 - phones	UH1	86.3258
86.3258	DCB_int_01 - phones	R	86.3558
86.3558	DCB_int_01 - phones	P	86.4058
86.3558	DCB_int_01 - words	parents	86.8058
86.4058	DCB_int_01 - phones	EH1	86.5258
86.5258	DCB_int_01 - phones	R	86.5558
86.5558	DCB_int_01 - phones	AH0	86.5858
86.5858	DCB_int_01 - phones	N	86.6558
86.6558	DCB_int_01 - phones	T	86.7058
86.7058	DCB_int_01 - phones	S	86.8058
86.8058	DCB_int_01 - phones	sp	86.8358
86.9228	DCB_se1_ag4_m_01 - phones	Y	86.9928
86.9228	DCB_se1_ag4_m_01 - words	yup	87.0928
86.9928	DCB_se1_ag4_m_01 - phones	AH1	87.0428
87.0428	DCB_se1_ag4_m_01 - phones	P	87.0928
91.9793	DCB_int_01 - phones	AE1	92.2693
91.9793	DCB_int_01 - words	and	92.3893
92.2693	DCB_int_01 - phones	N	92.3893
92.3893	DCB_int_01 - phones	W	92.4293
92.3893	DCB_int_01 - words	what	92.4893
92.4293	DCB_int_01 - phones	AH1	92.4593
92.4593	DCB_int_01 - phones	T	92.4893
92.4893	DCB_int_01 - phones	D	92.5193
92.4893	DCB_int_01 - words	did	92.5793
92.5193	DCB_int_01 - phones	IH0	92.5493
92.5493	DCB_int_01 - phones	D	92.5793
92.5793	DCB_int_01 - phones	Y	92.6093
92.5793	DCB_int_01 - words	your	92.6893
92.6093	DCB_int_01 - phones	UH1	92.6393
92.6393	DCB_int_01 - phones	R	92.6893
92.6893	DCB_int_01 - phones	P	92.7793
92.6893	DCB_int_01 - words	parents	93.0293
92.7793	DCB_int_01 - phones	EH1	92.8493
92.8493	DCB_int_01 - phones	R	92.8793
92.8793	DCB_int_01 - phones	AH0	92.9093
92.9093	DCB_int_01 - phones	N	92.9393
92.9393	DCB_int_01 - phones	T	92.9693
92.9693	DCB_int_01 - phones	S	93.0293
93.0293	DCB_int_01 - phones	D	93.0793
93.0293	DCB_int_01 - words	do	93.1993
93.0793	DCB_int_01 - phones	UW1	93.1993
93.1993	DCB_int_01 - phones	F	93.2893
93.1993	DCB_int_01 - words	for	93.3993
93.2893	DCB_int_01 - phones	AO1	93.3593
93.3593	DCB_int_01 - phones	R	93.3993
93.3993	DCB_int_01 - phones	AH0	93.4593
93.3993	DCB_int_01 - words	a	93.4593
93.4593	DCB_int_01 - phones	L	93.5093
93.4593	DCB_int_01 - words	living	93.7893
93.5093	DCB_int_01 - phones	IH1	93.5893
93.5893	DCB_int_01 - phones	V	93.6893
93.6893	DCB_int_01 - phones	IH0	93.7193
93.7193	DCB_int_01 - phones	NG	93.7893
93.7893	DCB_int_01 - phones	sp	93.9693
94.1443	DCB_se1_ag4_m_01 - phones	sil	94.1843
94.1843	DCB_se1_ag4_m_01 - words	<unk>	94.4043
94.1843	DCB_se1_ag4_m_01 - phones	spn	94.4043
94.4043	DCB_se1_ag4_m_01 - phones	M	94.5443
94.4043	DCB_se1_ag4_m_01 - words	my	94.5943
94.5443	DCB_se1_ag4_m_01 - phones	AY1	94.5943
94.5943	DCB_se1_ag4_m_01 - phones	M	94.7343
94.5943	DCB_se1_ag4_m_01 - words	mom	95.0343
94.7343	DCB_se1_ag4_m_01 - phones	AA1	94.9643
94.9643	DCB_se1_ag4_m_01 - phones	M	95.0343
95.0343	DCB_se1_ag4_m_01 - phones	W	95.1143
95.0343	DCB_se1_ag4_m_01 - words	worked	95.2243
95.1143	DCB_se1_ag4_m_01 - phones	ER1	95.1643
95.1643	DCB_se1_ag4_m_01 - phones	K	95.1943
95.1943	DCB_se1_ag4_m_01 - phones	T	95.2243
95.2243	DCB_se1_ag4_m_01 - phones	F	95.3843
95.2243	DCB_se1_ag4_m_01 - words	for	95.5943
95.3843	DCB_se1_ag4_m_01 - phones	AO1	95.5643
95.5643	DCB_se1_ag4_m_01 - phones	R	95.5943
95.5943	DCB_se1_ag4_m_01 - phones	AH1	95.8843
95.5943	DCB_se1_ag4_m_01 - words	um	96.1043
95.8843	DCB_se1_ag4_m_01 - phones	M	96.1043
97.0875	DCB_se1_ag4_m_01 - phones	sil	97.1775
97.1775	DCB_se1_ag4_m_01 - phones	AH1	97.5575
97.1775	DCB_se1_ag4_m_01 - words	uh	97.5575
97.5575	DCB_se1_ag4_m_01 - phones	sp	97.6175
98.0359	DCB_se1_ag4_m_01 - phones	DH	98.1659
98.0359	DCB_se1_ag4_m_01 - words	the	98.4359
98.1659	DCB_se1_ag4_m_01 - phones	AH0	98.4359
98.4359	DCB_se1_ag4_m_01 - phones	sp	98.4759
98.7060	DCB_se1_ag4_m_01 - phones	K	98.8360
98.7060	DCB_se1_ag4_m_01 - words	catholic	99.0960
98.8360	DCB_se1_ag4_m_01 - phones	AE1	98.9060
98.9060	DCB_se1_ag4_m_01 - phones	TH	98.9460
98.9460	DCB_se1_ag4_m_01 - phones	L	98.9960
98.9960	DCB_se1_ag4_m_01 - phones	IH0	99.0460
99.0460	DCB_se1_ag4_m_01 - phones	K	99.0960
99.0960	DCB_se1_ag4_m_01 - phones	N	99.1760
99.0960	DCB_se1_ag4_m_01 - words	nuns	99.5060
99.1760	DCB_se1_ag4_m_01 - phones	AH1	99.3460
99.3460	DCB_se1_ag4_m_01 - phones	N	99.4060
99.4060	DCB_se1_ag4_m_01 - phones	Z	99.5060
99.5060	DCB_se1_ag4_m_01 - phones	AE1	99.5760
99.5060	DCB_se1_ag4_m_01 - words	at	99.6160
99.5760	DCB_se1_ag4_m_01 - phones	T	99.6160
99.6160	DCB_se1_ag4_m_01 - phones	D	99.7060
99.6160	DCB_se1_ag4_m_01 - words	dominican	100.0860
99.7060	DCB_se1_ag4_m_01 - phones	AH0	99.7660
99.7660	DCB_se1_ag4_m_01 - phones	M	99.8660
99.8660	DCB_se1_ag4_m_01 - phones	IH1	99.8960
99.8960	DCB_se1_ag4_m_01 - phones	N	99.9360
99.9360	DCB_se1_ag4_m_01 - phones	AH0	99.9960
99.9960	DCB_se1_ag4_m_01 - phones	K	100.0260
100.0260	DCB_se1_ag4_m_01 - phones	AH0	100.0560
100.0560	DCB_se1_ag4_m_01 - phones	N	100.0860
100.0860	DCB_se1_ag4_m_01 - phones	HH	100.1260
100.0860	DCB_se1_ag4_m_01 - words	house	100.2960
100.1260	DCB_se1_ag4_m_01 - phones	AW1	100.2060
100.2060	DCB_se1_ag4_m_01 - phones	S	100.2960
100.2960	DCB_se1_ag4_m_01 - phones	AH0	100.3260
100.2960	DCB_se1_ag4_m_01 - words	of	100.3760
100.3260	DCB_se1_ag4_m_01 - phones	V	100.3760
100.3760	DCB_se1_ag4_m_01 - phones	S	100.4160
100.3760	DCB_se1_ag4_m_01 - words	studies	100.9660
100.4160	DCB_se1_ag4_m_01 - phones	T	100.4860
100.4860	DCB_se1_ag4_m_01 - phones	AH1	100.5560
100.5560	DCB_se1_ag4_m_01 - phones	D	100.6160
100.6160	DCB_se1_ag4_m_01 - phones	IY0	100.7260
100.7260	DCB_se1_ag4_m_01 - phones	Z	100.9660
102.4793	DCB_se1_ag4_m_01 - phones	sil	102.5493
102.5493	DCB_se1_ag4_m_01 - phones	AH1	102.8993
102.5493	DCB_se1_ag4_m_01 - words	uh	102.8993
102.8993	DCB_se1_ag4_m_01 - phones	sp	102.9493
102.9493	DCB_se1_ag4_m_01 - phones	EH1	103.0993
102.9493	DCB_se1_ag4_m_01 - words	as	103.1893
103.0993	DCB_se1_ag4_m_01 - phones	Z	103.1893
103.1893	DCB_se1_ag4_m_01 - phones	sp	103.2293
103.2293	DCB_se1_ag4_m_01 - words	a	103.2593
103.2293	DCB_se1_ag4_m_01 - phones	AH0	103.2593
103.2593	DCB_se1_ag4_m_01 - phones	K	103.3493
103.2593	DCB_se1_ag4_m_01 - words	k	103.3793
103.3493	DCB_se1_ag4_m_01 - phones	EY1	103.3793
103.3793	DCB_se1_ag4_m_01 - phones	EH1	103.4493
103.3793	DCB_se1_ag4_m_01 - words	as	103.4893
103.4493	DCB_se1_ag4_m_01 - phones	Z	103.4893
103.4893	DCB_se1_ag4_m_01 - phones	AH0	103.7093
103.4893	DCB_se1_ag4_m_01 - words	a	103.7093
103.7093	DCB_se1_ag4_m_01 - phones	sp	103.8493
103.8493	DCB_se1_ag4_m_01 - phones	Y	103.9493
103.8493	DCB_se1_ag4_m_01 - words	utility	104.3793
103.9493	DCB_se1_ag4_m_01 - phones	UW0	104.0193
104.0193	DCB_se1_ag4_m_01 - phones	T	104.1193
104.1193	DCB_se1_ag4_m_01 - phones	IH1	104.1593
104.1593	DCB_se1_ag4_m_01 - phones	L	104.2293
104.2293	DCB_se1_ag4_m_01 - phones	AH0	104.2793
104.2793	DCB_se1_ag4_m_01 - phones	T	104.3093
104.3093	DCB_se1_ag4_m_01 - phones	IY0	104.3793
104.3793	DCB_se1_ag4_m_01 - phones	W	104.4793
104.3793	DCB_se1_ag4_m_01 - words	worker	104.6893
104.4793	DCB_se1_ag4_m_01 - phones	ER1	104.5493
104.5493	DCB_se1_ag4_m_01 - phones	K	104.6493
104.6493	DCB_se1_ag4_m_01 - phones	ER0	104.6893
104.6893	DCB_se1_ag4_m_01 - phones	sp	104.7393
104.7393	DCB_se1_ag4_m_01 - phones	L	104.8293
104.7393	DCB_se1_ag4_m_01 - words	like	104.9293
104.8293	DCB_se1_ag4_m_01 - phones	AY1	104.8893
104.8893	DCB_se1_ag4_m_01 - phones	K	104.9293
104.9293	DCB_se1_ag4_m_01 - phones	K	105.0293
104.9293	DCB_se1_ag4_m_01 - words	kitchen	105.2993
105.0293	DCB_se1_ag4_m_01 - phones	IH1	105.0793
105.0793	DCB_se1_ag4_m_01 - phones	CH	105.1493
105.1493	DCB_se1_ag4_m_01 - phones	AH0	105.1893
105.1893	DCB_se1_ag4_m_01 - phones	N	105.2993
105.2993	DCB_se1_ag4_m_01 - phones	K	105.3993
105.2993	DCB_se1_ag4_m_01 - words	kitchen	105.6493
105.3993	DCB_se1_ag4_m_01 - phones	IH1	105.4693
105.4693	DCB_se1_ag4_m_01 - phones	CH	105.5393
105.5393	DCB_se1_ag4_m_01 - phones	AH0	105.5793
105.5793	DCB_se1_ag4_m_01 - phones	N	105.6493
105.6493	DCB_se1_ag4_m_01 - phones	EY1	105.8893
105.6493	DCB_se1_ag4_m_01 - words	aid	105.9193
105.8893	DCB_se1_ag4_m_01 - phones	D	105.9193
105.9193	DCB_se1_ag4_m_01 - phones	sp	112.7033
110.5746	DCB_int_01 - phones	M	110.6046
110.5746	DCB_int_01 - words	mm-hm	111.0946
110.6046	DCB_int_01 - phones	HH	110.6346
110.6346	DCB_int_01 - phones	M	111.0946
111.0946	DCB_int_01 - phones	sp	111.1246
112.7033	DCB_se1_ag4_m_01 - phones	M	112.7333
112.7033	DCB_se1_ag4_m_01 - words	my	112.7633
112.7333	DCB_se1_ag4_m_01 - phones	AY1	112.7633
112.7633	DCB_se1_ag4_m_01 - phones	D	112.8933
112.7633	DCB_se1_ag4_m_01 - words	dad	113.0833
112.8933	DCB_se1_ag4_m_01 - phones	AE1	113.0433
113.0433	DCB_se1_ag4_m_01 - phones	D	113.0833
113.0833	DCB_se1_ag4_m_01 - phones	W	113.1433
113.0833	DCB_se1_ag4_m_01 - words	was	113.2233
113.1433	DCB_se1_ag4_m_01 - phones	AH0	113.1833
113.1833	DCB_se1_ag4_m_01 - phones	Z	113.2233
113.2233	DCB_se1_ag4_m_01 - phones	AH0	113.3233
113.2233	DCB_se1_ag4_m_01 - words	a	113.3233
113.3233	DCB_se1_ag4_m_01 - phones	sp	113.3533
113.3533	DCB_se1_ag4_m_01 - phones	T	113.4533
113.3533	DCB_se1_ag4_m_01 - words	truck	113.5733
113.4533	DCB_se1_ag4_m_01 - phones	R	113.4833
113.4833	DCB_se1_ag4_m_01 - phones	AH1	113.5433
113.5433	DCB_se1_ag4_m_01 - phones	K	113.5733
113.5733	DCB_se1_ag4_m_01 - phones	D	113.6533
113.5733	DCB_se1_ag4_m_01 - words	driver	113.9133
113.6533	DCB_se1_ag4_m_01 - phones	R	113.7233
113.7233	DCB_se1_ag4_m_01 - phones	AY1	113.8333
113.8333	DCB_se1_ag4_m_01 - phones	V	113.8833
113.8833	DCB_se1_ag4_m_01 - phones	ER0	113.9133
113.9133	DCB_se1_ag4_m_01 - phones	AH0	113.9433
113.9133	DCB_se1_ag4_m_01 - words	and	114.0133
113.9433	DCB_se1_ag4_m_01 - phones	N	114.0133
114.0133	DCB_se1_ag4_m_01 - phones	L	114.0733
114.0133	DCB_se1_ag4_m_01 - words	landscaper	114.5733
114.0733	DCB_se1_ag4_m_01 - phones	AE1	114.1933
114.1933	DCB_se1_ag4_m_01 - phones	N	114.2233
114.2233	DCB_se1_ag4_m_01 - phones	D	114.2633
114.2633	DCB_se1_ag4_m_01 - phones	S	114.2933
114.2933	DCB_se1_ag4_m_01 - phones	K	114.3733
114.3733	DCB_se1_ag4_m_01 - phones	EY2	114.4333
114.4333	DCB_se1_ag4_m_01 - phones	P	114.5233
114.5233	DCB_se1_ag4_m_01 - phones	ER0	114.5733
114.5733	DCB_se1_ag4_m_01 - phones	F	114.7033
114.5733	DCB_se1_ag4_m_01 - words	for	114.9133
114.7033	DCB_se1_ag4_m_01 - phones	AO1	114.8833
114.8833	DCB_se1_ag4_m_01 - phones	R	114.9133
114.9133	DCB_se1_ag4_m_01 - phones	AH1	115.0433
114.9133	DCB_se1_ag4_m_01 - words	um	115.0733
115.0433	DCB_se1_ag4_m_01 - phones	M	115.0733
115.0733	DCB_se1_ag4_m_01 - phones	sp	115.4423
115.4423	DCB_se1_ag4_m_01 - phones	N	115.5123
115.4423	DCB_se1_ag4_m_01 - words	national	115.8023
115.5123	DCB_se1_ag4_m_01 - phones	AE1	115.6223
115.6223	DCB_se1_ag4_m_01 - phones	SH	115.7123
115.7123	DCB_se1_ag4_m_01 - phones	N	115.7423
115.7423	DCB_se1_ag4_m_01 - phones	AH0	115.7723
115.7723	DCB_se1_ag4_m_01 - phones	L	115.8023
115.8023	DCB_se1_ag4_m_01 - phones	AA2	115.8523
115.8023	DCB_se1_ag4_m_01 - words	arboretum	116.3623
115.8523	DCB_se1_ag4_m_01 - phones	R	115.8823
115.8823	DCB_se1_ag4_m_01 - phones	B	115.9623
115.9623	DCB_se1_ag4_m_01 - phones	ER0	116.0923
116.0923	DCB_se1_ag4_m_01 - phones	IY1	116.1623
116.1623	DCB_se1_ag4_m_01 - phones	T	116.2023
116.2023	DCB_se1_ag4_m_01 - phones	AH0	116.2423
116.2423	DCB_se1_ag4_m_01 - phones	M	116.3623
120.9064	DCB_se1_ag4_m_01 - phones	sil	121.0664
121.0664	DCB_se1_ag4_m_01 - phones	AO1	121.1264
121.0664	DCB_se1_ag4_m_01 - words	also	121.2764
121.1264	DCB_se1_ag4_m_01 - phones	L	121.1864
121.1864	DCB_se1_ag4_m_01 - phones	S	121.2464
121.2464	DCB_se1_ag4_m_01 - phones	OW0	121.2764
121.2764	DCB_se1_ag4_m_01 - words	a	121.3364
121.2764	DCB_se1_ag4_m_01 - phones	AH0	121.3364
121.3364	DCB_se1_ag4_m_01 - phones	T	121.4364
121.3364	DCB_se1_ag4_m_01 - words	taxi	121.6364
121.4364	DCB_se1_ag4_m_01 - phones	AE1	121.4764
121.4764	DCB_se1_ag4_m_01 - phones	K	121.5364
121.5364	DCB_se1_ag4_m_01 - phones	S	121.6064
121.6064	DCB_se1_ag4_m_01 - phones	IY0	121.6364
121.6364	DCB_se1_ag4_m_01 - phones	sp	121.6664
121.6664	DCB_se1_ag4_m_01 - phones	D	121.7064
121.6664	DCB_se1_ag4_m_01 - words	driver	122.0264
121.7064	DCB_se1_ag4_m_01 - phones	R	121.7564
121.7564	DCB_se1_ag4_m_01 - phones	AY1	121.8164
121.8164	DCB_se1_ag4_m_01 - phones	V	121.8464
121.8464	DCB_se1_ag4_m_01 - phones	ER0	122.0264
124.9535	DCB_int_01 - phones	S	125.1035
124.9535	DCB_int_01 - words	so	125.1735
125.1035	DCB_int_01 - phones	OW1	125.1735
125.1735	DCB_int_01 - phones	sp	125.2135
125.2135	DCB_int_01 - phones	T	125.3435
125.2135	DCB_int_01 - words	tell	125.4835
125.3435	DCB_int_01 - phones	EH1	125.3835
125.3835	DCB_int_01 - phones	L	125.4835
125.4835	DCB_int_01 - phones	M	125.5535
125.4835	DCB_int_01 - words	me	125.7835
125.5535	DCB_int_01 - phones	IY1	125.7835
125.7835	DCB_int_01 - phones	sp	125.8835
126.0220	DCB_se1_ag4_m_01 - phones	sil	126.0920
126.0920	DCB_se1_ag4_m_01 - words	<unk>	126.3320
126.0920	DCB_se1_ag4_m_01 - phones	spn	126.3320
126.3320	DCB_se1_ag4_m_01 - phones	sp	136.9922
126.7103	DCB_int_01 - phones	AH0	126.9003
126.7103	DCB_int_01 - words	i'm	126.9303
126.9003	DCB_int_01 - phones	M	126.9303
126.9303	DCB_int_01 - phones	G	126.9603
126.9303	DCB_int_01 - words	gonna	127.0603
126.9603	DCB_int_01 - phones	AH1	127.0003
127.0003	DCB_int_01 - phones	N	127.0303
127.0303	DCB_int_01 - phones	AH0	127.0603
127.0603	DCB_int_01 - phones	sp	127.0903
127.0903	DCB_int_01 - phones	S	127.2403
127.0903	DCB_int_01 - words	stop	127.3803
127.2403	DCB_int_01 - phones	T	127.2703
127.2703	DCB_int_01 - phones	AA1	127.3003
127.3003	DCB_int_01 - phones	P	127.3803
127.3803	DCB_int_01 - phones	sp	127.5303
127.5303	DCB_int_01 - phones	R	127.5903
127.5303	DCB_int_01 - words	writing	127.9103
127.5903	DCB_int_01 - phones	AY1	127.6203
127.6203	DCB_int_01 - phones	T	127.6503
127.6503	DCB_int_01 - phones	IH0	127.6803
127.6803	DCB_int_01 - phones	NG	127.9103
127.9103	DCB_int_01 - phones	sp	128.1203
128.1203	DCB_int_01 - phones	N	128.1603
128.1203	DCB_int_01 - words	now	128.1903
128.1603	DCB_int_01 - phones	AW1	128.1903
128.1903	DCB_int_01 - phones	sp	128.3103
130.3859	DCB_int_01 - phones	S	130.5059
130.3859	DCB_int_01 - words	so	130.5759
130.5059	DCB_int_01 - phones	OW1	130.5759
130.5759	DCB_int_01 - phones	T	130.6959
130.5759	DCB_int_01 - words	tell	130.8559
130.6959	DCB_int_01 - phones	EH1	130.7559
130.7559	DCB_int_01 - phones	L	130.8559
130.8559	DCB_int_01 - phones	M	130.9059
130.8559	DCB_int_01 - words	me	131.0759
130.9059	DCB_int_01 - phones	IY1	131.0759
131.0759	DCB_int_01 - words	a	131.1859
131.0759	DCB_int_01 - phones	AH0	131.1859
131.1859	DCB_int_01 - phones	L	131.2259
131.1859	DCB_int_01 - words	little	131.4459
131.2259	DCB_int_01 - phones	IH1	131.2959
131.2959	DCB_int_01 - phones	T	131.3359
131.3359	DCB_int_01 - phones	AH0	131.3859
131.3859	DCB_int_01 - phones	L	131.4459
131.4459	DCB_int_01 - phones	sp	131.4759
131.4759	DCB_int_01 - phones	B	131.5259
131.4759	DCB_int_01 - words	bit	131.7359
131.5259	DCB_int_01 - phones	IH1	131.5959
131.5959	DCB_int_01 - phones	T	131.7359
131.7359	DCB_int_01 - phones	sp	131.7659
131.7659	DCB_int_01 - phones	AH0	131.9559
131.7659	DCB_int_01 - words	about	132.6559
131.9559	DCB_int_01 - phones	B	132.0059
132.0059	DCB_int_01 - phones	AW1	132.4059
132.4059	DCB_int_01 - phones	T	132.6559
132.6559	DCB_int_01 - phones	sp	132.8359
133.2450	DCB_int_01 - phones	Y	133.3950
133.2450	DCB_int_01 - words	your	133.4950
133.3950	DCB_int_01 - phones	UH1	133.4450
133.4450	DCB_int_01 - phones	R	133.4950
133.4950	DCB_int_01 - phones	CH	133.6550
133.4950	DCB_int_01 - words	childhood	134.0250
133.6550	DCB_int_01 - phones	AY1	133.7850
133.7850	DCB_int_01 - phones	L	133.8450
133.8450	DCB_int_01 - phones	D	133.8750
133.8750	DCB_int_01 - phones	HH	133.9350
133.9350	DCB_int_01 - phones	UH2	133.9950
133.9950	DCB_int_01 - phones	D	134.0250
134.0250	DCB_int_01 - phones	sp	134.0550
134.0550	DCB_int_01 - phones	HH	134.1150
134.0550	DCB_int_01 - words	home	134.2450
134.1150	DCB_int_01 - phones	OW1	134.2050
134.2050	DCB_int_01 - phones	M	134.2450
134.2450	DCB_int_01 - phones	sp	134.2750
134.2750	DCB_int_01 - phones	HH	134.3550
134.2750	DCB_int_01 - words	what	134.4850
134.3550	DCB_int_01 - phones	W	134.3850
134.3850	DCB_int_01 - phones	AH1	134.4250
134.4250	DCB_int_01 - phones	T	134.4850
134.4850	DCB_int_01 - phones	Y	134.5850
134.4850	DCB_int_01 - words	you	134.6450
134.5850	DCB_int_01 - phones	UW1	134.6450
134.6450	DCB_int_01 - phones	R	134.7250
134.6450	DCB_int_01 - words	remember	135.2350
134.7250	DCB_int_01 - phones	IH0	134.7750
134.7750	DCB_int_01 - phones	M	134.8650
134.8650	DCB_int_01 - phones	EH1	134.9450
134.9450	DCB_int_01 - phones	M	135.0550
135.0550	DCB_int_01 - phones	B	135.1250
135.1250	DCB_int_01 - phones	ER0	135.2350
135.2350	DCB_int_01 - phones	Y	135.3050
135.2350	DCB_int_01 - words	your	135.4250
135.3050	DCB_int_01 - phones	UH1	135.3450
135.3450	DCB_int_01 - phones	R	135.4250
135.4250	DCB_int_01 - phones	N	135.5050
135.4250	DCB_int_01 - words	neighborhood	136.3650
135.5050	DCB_int_01 - phones	EY1	135.6550
135.6550	DCB_int_01 - phones	B	135.7350
135.7350	DCB_int_01 - phones	ER0	135.7950
135.7950	DCB_int_01 - phones	HH	135.8850
135.8850	DCB_int_01 - phones	UH2	136.2350
136.2350	DCB_int_01 - phones	D	136.3650
136.9922	DCB_se1_ag4_m_01 - phones	AO2	137.0222
136.9922	DCB_se1_ag4_m_01 - words	alright	137.2022
137.0222	DCB_se1_ag4_m_01 - phones	L	137.0522
137.0522	DCB_se1_ag4_m_01 - phones	R	137.0822
137.0822	DCB_se1_ag4_m_01 - phones	AY1	137.1122
137.1122	DCB_se1_ag4_m_01 - phones	T	137.2022
137.2022	DCB_se1_ag4_m_01 - phones	sp	137.4144
137.4144	DCB_se1_ag4_m_01 - words	g-	137.4844
137.4144	DCB_se1_ag4_m_01 - phones	G	137.4844
137.4844	DCB_se1_ag4_m_01 - phones	sp	137.5144
137.5144	DCB_se1_ag4_m_01 - words	uh	137.7844
137.5144	DCB_se1_ag4_m_01 - phones	AH1	137.7844
137.7844	DCB_se1_ag4_m_01 - phones	G	137.8444
137.7844	DCB_se1_ag4_m_01 - words	growing	138.1244
137.8444	DCB_se1_ag4_m_01 - phones	R	137.9344
137.9344	DCB_se1_ag4_m_01 - phones	OW1	138.0444
138.0444	DCB_se1_ag4_m_01 - phones	IH0	138.0944
138.0944	DCB_se1_ag4_m_01 - phones	NG	138.1244
138.1244	DCB_se1_ag4_m_01 - phones	AH1	138.2444
138.1244	DCB_se1_ag4_m_01 - words	up	138.3244
138.2444	DCB_se1_ag4_m_01 - phones	P	138.3244
138.3244	DCB_se1_ag4_m_01 - phones	sp	138.3744
138.3744	DCB_se1_ag4_m_01 - words	uh	138.5744
138.3744	DCB_se1_ag4_m_01 - phones	AH1	138.5744
138.5744	DCB_se1_ag4_m_01 - phones	B	138.6544
138.5744	DCB_se1_ag4_m_01 - words	basically	139.1244
138.6544	DCB_se1_ag4_m_01 - phones	EY1	138.7544
138.7544	DCB_se1_ag4_m_01 - phones	S	138.8044
138.8044	DCB_se1_ag4_m_01 - phones	IH0	138.8344
138.8344	DCB_se1_ag4_m_01 - phones	K	138.8644
138.8644	DCB_se1_ag4_m_01 - phones	L	138.9544
138.9544	DCB_se1_ag4_m_01 - phones	IY0	139.1244
139.1244	DCB_se1_ag4_m_01 - phones	W	139.2044
139.1244	DCB_se1_ag4_m_01 - words	we	139.2444
139.2044	DCB_se1_ag4_m_01 - phones	IY1	139.2444
139.2444	DCB_se1_ag4_m_01 - phones	sp	139.2744
139.2744	DCB_se1_ag4_m_01 - phones	G	139.3044
139.2744	DCB_se1_ag4_m_01 - words	grew	139.3944
139.3044	DCB_se1_ag4_m_01 - phones	R	139.3344
139.3344	DCB_se1_ag4_m_01 - phones	UW1	139.3944
139.3944	DCB_se1_ag4_m_01 - phones	AH1	139.4444
139.3944	DCB_se1_ag4_m_01 - words	up	139.5744
139.4444	DCB_se1_ag4_m_01 - phones	P	139.5744
139.5744	DCB_se1_ag4_m_01 - phones	IH1	139.6244
139.5744	DCB_se1_ag4_m_01 - words	in	139.7044
139.6244	DCB_se1_ag4_m_01 - phones	N	139.7044
139.7044	DCB_se1_ag4_m_01 - words	uh	140.0544
139.7044	DCB_se1_ag4_m_01 - phones	AH1	140.0544
140.0544	DCB_se1_ag4_m_01 - phones	sp	141.2097
141.2097	DCB_se1_ag4_m_01 - phones	B	141.3197
141.2097	DCB_se1_ag4_m_01 - words	bloomingdale	141.6697
141.3197	DCB_se1_ag4_m_01 - phones	L	141.3497
141.3497	DCB_se1_ag4_m_01 - phones	UW1	141.4097
141.4097	DCB_se1_ag4_m_01 - phones	M	141.4497
141.4497	DCB_se1_ag4_m_01 - phones	IH0	141.4797
141.4797	DCB_se1_ag4_m_01 - phones	NG	141.5097
141.5097	DCB_se1_ag4_m_01 - phones	D	141.5497
141.5497	DCB_se1_ag4_m_01 - phones	EY2	141.6397
141.6397	DCB_se1_ag4_m_01 - phones	L	141.6697
141.6697	DCB_se1_ag4_m_01 - phones	AA1	141.6997
141.6697	DCB_se1_ag4_m_01 - words	ar-	141.9997
141.6997	DCB_se1_ag4_m_01 - phones	R	141.9997
141.9997	DCB_se1_ag4_m_01 - phones	EH1	142.0397
141.9997	DCB_se1_ag4_m_01 - words	area	142.2197
142.0397	DCB_se1_ag4_m_01 - phones	R	142.1497
142.1497	DCB_se1_ag4_m_01 - phones	IY0	142.1897
142.1897	DCB_se1_ag4_m_01 - phones	AH0	142.2197
142.2197	DCB_se1_ag4_m_01 - phones	AH0	142.2497
142.2197	DCB_se1_ag4_m_01 - words	of	142.2797
142.2497	DCB_se1_ag4_m_01 - phones	V	142.2797
142.2797	DCB_se1_ag4_m_01 - phones	W	142.3397
142.2797	DCB_se1_ag4_m_01 - words	washington	142.6197
142.3397	DCB_se1_ag4_m_01 - phones	AA1	142.4397
142.4397	DCB_se1_ag4_m_01 - phones	SH	142.4697
142.4697	DCB_se1_ag4_m_01 - phones	IH0	142.4997
142.4997	DCB_se1_ag4_m_01 - phones	NG	142.5297
142.5297	DCB_se1_ag4_m_01 - phones	T	142.5597
142.5597	DCB_se1_ag4_m_01 - phones	AH0	142.5897
142.5897	DCB_se1_ag4_m_01 - phones	N	142.6197
142.6197	DCB_se1_ag4_m_01 - phones	D	142.6597
142.6197	DCB_se1_ag4_m_01 - words	dc	142.9497
142.6597	DCB_se1_ag4_m_01 - phones	IY1	142.7497
142.7497	DCB_se1_ag4_m_01 - phones	S	142.8897
142.8897	DCB_se1_ag4_m_01 - phones	IY1	142.9497
142.9497	DCB_se1_ag4_m_01 - phones	IH0	142.9797
142.9497	DCB_se1_ag4_m_01 - words	in	143.0097
142.9797	DCB_se1_ag4_m_01 - phones	N	143.0097
143.0097	DCB_se1_ag4_m_01 - phones	N	143.0897
143.0097	DCB_se1_ag4_m_01 - words	northwest	143.7597
143.0897	DCB_se1_ag4_m_01 - phones	AO2	143.1897
143.1897	DCB_se1_ag4_m_01 - phones	R	143.2397
143.2397	DCB_se1_ag4_m_01 - phones	TH	143.2797
143.2797	DCB_se1_ag4_m_01 - phones	W	143.3497
143.3497	DCB_se1_ag4_m_01 - phones	EH1	143.4797
143.4797	DCB_se1_ag4_m_01 - phones	S	143.6797
143.6797	DCB_se1_ag4_m_01 - phones	T	143.7597
143.7597	DCB_se1_ag4_m_01 - words	uh	144.0097
143.7597	DCB_se1_ag4_m_01 - phones	AH1	144.0097
144.0097	DCB_se1_ag4_m_01 - phones	N	144.1397
144.0097	DCB_se1_ag4_m_01 - words	not	144.3097
144.1397	DCB_se1_ag4_m_01 - phones	AA1	144.1997
144.1997	DCB_se1_ag4_m_01 - phones	T	144.3097
144.3097	DCB_se1_ag4_m_01 - phones	F	144.3897
144.3097	DCB_se1_ag4_m_01 - words	far	144.4997
144.3897	DCB_se1_ag4_m_01 - phones	AA1	144.4497
144.4497	DCB_se1_ag4_m_01 - phones	R	144.4997
144.4997	DCB_se1_ag4_m_01 - phones	B	144.5497
144.4997	DCB_se1_ag4_m_01 - words	behind	144.7797
144.5497	DCB_se1_ag4_m_01 - phones	IH0	144.5797
144.5797	DCB_se1_ag4_m_01 - phones	HH	144.6597
144.6597	DCB_se1_ag4_m_01 - phones	AY1	144.7097
144.7097	DCB_se1_ag4_m_01 - phones	N	144.7497
144.7497	DCB_se1_ag4_m_01 - phones	D	144.7797
144.7797	DCB_se1_ag4_m_01 - phones	Y	144.8097
144.7797	DCB_se1_ag4_m_01 - words	university	145.4697
144.8097	DCB_se1_ag4_m_01 - phones	UW2	144.8397
144.8397	DCB_se1_ag4_m_01 - phones	N	144.8697
144.8697	DCB_se1_ag4_m_01 - phones	AH0	144.8997
144.8997	DCB_se1_ag4_m_01 - phones	V	144.9897
144.9897	DCB_se1_ag4_m_01 - phones	ER1	145.0997
145.0997	DCB_se1_ag4_m_01 - phones	S	145.2097
145.2097	DCB_se1_ag4_m_01 - phones	AH0	145.2397
145.2397	DCB_se1_ag4_m_01 - phones	T	145.2697
145.2697	DCB_se1_ag4_m_01 - phones	IY0	145.4697
145.9935	DCB_se1_ag4_m_01 - phones	sil	146.0435
146.0435	DCB_se1_ag4_m_01 - phones	AH1	146.2635
146.0435	DCB_se1_ag4_m_01 - words	uh	146.2635
146.2635	DCB_se1_ag4_m_01 - phones	AY1	146.3635
146.2635	DCB_se1_ag4_m_01 - words	i	146.3635
146.3635	DCB_se1_ag4_m_01 - phones	HH	146.5735
146.3635	DCB_se1_ag4_m_01 - words	had	146.7435
146.5735	DCB_se1_ag4_m_01 - phones	AE1	146.6935
146.6935	DCB_se1_ag4_m_01 - phones	D	146.7435
146.7435	DCB_se1_ag4_m_01 - phones	AH1	147.0035
146.7435	DCB_se1_ag4_m_01 - words	um	147.2435
147.0035	DCB_se1_ag4_m_01 - phones	M	147.2435
148.4146	DCB_se1_ag4_m_01 - phones	HH	148.5246
148.4146	DCB_se1_ag4_m_01 - words	had	148.6446
148.5246	DCB_se1_ag4_m_01 - phones	AE1	148.6046
148.6046	DCB_se1_ag4_m_01 - phones	D	148.6446
148.6446	DCB_se1_ag4_m_01 - phones	sp	148.6746
148.6746	DCB_se1_ag4_m_01 - phones	TH	148.8946
148.6746	DCB_se1_ag4_m_01 - words	three	149.1246
148.8946	DCB_se1_ag4_m_01 - phones	R	148.9746
148.9746	DCB_se1_ag4_m_01 - phones	IY1	149.1246
149.1246	DCB_se1_ag4_m_01 - phones	S	149.2646
149.1246	DCB_se1_ag4_m_01 - words	sisters	149.7646
149.2646	DCB_se1_ag4_m_01 - phones	IH1	149.3146
149.3146	DCB_se1_ag4_m_01 - phones	S	149.4046
149.4046	DCB_se1_ag4_m_01 - phones	T	149.4946
149.4946	DCB_se1_ag4_m_01 - phones	ER0	149.6746
149.6746	DCB_se1_ag4_m_01 - phones	Z	149.7646
149.7646	DCB_se1_ag4_m_01 - phones	AE1	150.1946
149.7646	DCB_se1_ag4_m_01 - words	and	150.4146
150.1946	DCB_se1_ag4_m_01 - phones	N	150.3246
150.3246	DCB_se1_ag4_m_01 - phones	D	150.4146
150.4146	DCB_se1_ag4_m_01 - phones	sp	150.4446
150.4446	DCB_se1_ag4_m_01 - phones	F	150.6846
150.4446	DCB_se1_ag4_m_01 - words	four	150.8446
150.6846	DCB_se1_ag4_m_01 - phones	AO1	150.7846
150.7846	DCB_se1_ag4_m_01 - phones	R	150.8446
150.8446	DCB_se1_ag4_m_01 - phones	B	150.9046
150.8446	DCB_se1_ag4_m_01 - words	brothers	151.3146
150.9046	DCB_se1_ag4_m_01 - phones	R	150.9446
150.9446	DCB_se1_ag4_m_01 - phones	AH1	151.0146
151.0146	DCB_se1_ag4_m_01 - phones	DH	151.1046
151.1046	DCB_se1_ag4_m_01 - phones	ER0	151.1846
151.1846	DCB_se1_ag4_m_01 - phones	Z	151.3146
151.3146	DCB_se1_ag4_m_01 - phones	AE1	151.3746
151.3146	DCB_se1_ag4_m_01 - words	and	151.4746
151.3746	DCB_se1_ag4_m_01 - phones	N	151.4746
151.4746	DCB_se1_ag4_m_01 - phones	W	151.5446
151.4746	DCB_se1_ag4_m_01 - words	one	151.6146
151.5446	DCB_se1_ag4_m_01 - phones	AH1	151.5846
151.5846	DCB_se1_ag4_m_01 - phones	N	151.6146
151.6146	DCB_se1_ag4_m_01 - phones	HH	151.7346
151.6146	DCB_se1_ag4_m_01 - words	half	151.8746
151.7346	DCB_se1_ag4_m_01 - phones	AE1	151.8346
151.8346	DCB_se1_ag4_m_01 - phones	F	151.8746
151.8746	DCB_se1_ag4_m_01 - phones	B	151.9446
151.8746	DCB_se1_ag4_m_01 - words	brother	152.1746
151.9446	DCB_se1_ag4_m_01 - phones	R	151.9846
151.9846	DCB_se1_ag4_m_01 - phones	AH1	152.0546
152.0546	DCB_se1_ag4_m_01 - phones	DH	152.1346
152.1346	DCB_se1_ag4_m_01 - phones	ER0	152.1746
152.1746	DCB_se1_ag4_m_01 - phones	sp	152.2346
152.7842	DCB_se1_ag4_m_01 - phones	HH	152.8542
152.7842	DCB_se1_ag4_m_01 - words	who	152.9342
152.8542	DCB_se1_ag4_m_01 - phones	UW1	152.9342
152.9342	DCB_se1_ag4_m_01 - phones	D	152.9842
152.9342	DCB_se1_ag4_m_01 - words	didn't	153.1242
152.9842	DCB_se1_ag4_m_01 - phones	IH1	153.0442
153.0442	DCB_se1_ag4_m_01 - phones	N	153.0942
153.0942	DCB_se1_ag4_m_01 - phones	T	153.1242
153.1242	DCB_se1_ag4_m_01 - phones	L	153.1642
153.1242	DCB_se1_ag4_m_01 - words	live	153.2742
153.1642	DCB_se1_ag4_m_01 - phones	IH1	153.2242
153.2242	DCB_se1_ag4_m_01 - phones	V	153.2742
153.2742	DCB_se1_ag4_m_01 - phones	W	153.3242
153.2742	DCB_se1_ag4_m_01 - words	with	153.4242
153.3242	DCB_se1_ag4_m_01 - phones	IH0	153.3642
153.3642	DCB_se1_ag4_m_01 - phones	DH	153.4242
153.4242	DCB_se1_ag4_m_01 - phones	AH1	153.4942
153.4242	DCB_se1_ag4_m_01 - words	us	153.5642
153.4942	DCB_se1_ag4_m_01 - phones	S	153.5642
153.5642	DCB_se1_ag4_m_01 - phones	HH	153.6142
153.5642	DCB_se1_ag4_m_01 - words	he	153.6442
153.6142	DCB_se1_ag4_m_01 - phones	IY1	153.6442
153.6442	DCB_se1_ag4_m_01 - phones	L	153.6742
153.6442	DCB_se1_ag4_m_01 - words	lived	153.8242
153.6742	DCB_se1_ag4_m_01 - phones	IH1	153.7342
153.7342	DCB_se1_ag4_m_01 - phones	V	153.7742
153.7742	DCB_se1_ag4_m_01 - phones	D	153.8242
153.8242	DCB_se1_ag4_m_01 - phones	IH0	153.8542
153.8242	DCB_se1_ag4_m_01 - words	in	153.8942
153.8542	DCB_se1_ag4_m_01 - phones	N	153.8942
153.8942	DCB_se1_ag4_m_01 - phones	R	153.9542
153.8942	DCB_se1_ag4_m_01 - words	richmond	154.1842
153.9542	DCB_se1_ag4_m_01 - phones	IH1	153.9942
153.9942	DCB_se1_ag4_m_01 - phones	CH	154.0642
154.0642	DCB_se1_ag4_m_01 - phones	M	154.0942
154.0942	DCB_se1_ag4_m_01 - phones	AH0	154.1242
154.1242	DCB_se1_ag4_m_01 - phones	N	154.1542
154.1542	DCB_se1_ag4_m_01 - phones	D	154.1842
154.1842	DCB_se1_ag4_m_01 - phones	V	154.2142
154.1842	DCB_se1_ag4_m_01 - words	virginia	154.6142
154.2142	DCB_se1_ag4_m_01 - phones	ER0	154.2442
154.2442	DCB_se1_ag4_m_01 - phones	JH	154.3342
154.3342	DCB_se1_ag4_m_01 - phones	IH1	154.3942
154.3942	DCB_se1_ag4_m_01 - phones	N	154.4442
154.4442	DCB_se1_ag4_m_01 - phones	Y	154.5242
154.5242	DCB_se1_ag4_m_01 - phones	AH0	154.6142
154.6142	DCB_se1_ag4_m_01 - phones	sp	154.6742
154.6742	DCB_se1_ag4_m_01 - phones	P	154.7842
154.6742	DCB_se1_ag4_m_01 - words	pretty	154.9342
154.7842	DCB_se1_ag4_m_01 - phones	R	154.8142
154.8142	DCB_se1_ag4_m_01 - phones	IH1	154.8442
154.8442	DCB_se1_ag4_m_01 - phones	T	154.8742
154.8742	DCB_se1_ag4_m_01 - phones	IY0	154.9342
154.9342	DCB_se1_ag4_m_01 - phones	M	154.9942
154.9342	DCB_se1_ag4_m_01 - words	much	155.2242
154.9942	DCB_se1_ag4_m_01 - phones	AH1	155.0542
155.0542	DCB_se1_ag4_m_01 - phones	CH	155.2242
155.2242	DCB_se1_ag4_m_01 - phones	sp	155.2542
155.2542	DCB_se1_ag4_m_01 - phones	AH1	155.5942
155.2542	DCB_se1_ag4_m_01 - words	uh	155.5942
155.5942	DCB_se1_ag4_m_01 - phones	sp	156.7157
156.7157	DCB_se1_ag4_m_01 - phones	M	156.7557
156.7157	DCB_se1_ag4_m_01 - words	my	156.7857
156.7557	DCB_se1_ag4_m_01 - phones	AY1	156.7857
156.7857	DCB_se1_ag4_m_01 - phones	M	156.9257
156.7857	DCB_se1_ag4_m_01 - words	mom	157.0857
156.9257	DCB_se1_ag4_m_01 - phones	AA1	157.0457
157.0457	DCB_se1_ag4_m_01 - phones	M	157.0857
157.0857	DCB_se1_ag4_m_01 - phones	AH0	157.1357
157.0857	DCB_se1_ag4_m_01 - words	and	157.1657
157.1357	DCB_se1_ag4_m_01 - phones	N	157.1657
157.1657	DCB_se1_ag4_m_01 - phones	D	157.2657
157.1657	DCB_se1_ag4_m_01 - words	dad	157.6357
157.2657	DCB_se1_ag4_m_01 - phones	AE1	157.5957
157.5957	DCB_se1_ag4_m_01 - phones	D	157.6357
157.6357	DCB_se1_ag4_m_01 - phones	sp	157.7157
157.7157	DCB_se1_ag4_m_01 - phones	AH1	157.9757
157.7157	DCB_se1_ag4_m_01 - words	um	158.1457
157.9757	DCB_se1_ag4_m_01 - phones	M	158.1457
158.1457	DCB_se1_ag4_m_01 - phones	sp	158.2557
158.3463	DCB_se1_ag4_m_01 - phones	DH	158.4263
158.3463	DCB_se1_ag4_m_01 - words	they	158.5163
158.4263	DCB_se1_ag4_m_01 - phones	EY1	158.5163
158.5163	DCB_se1_ag4_m_01 - phones	W	158.5663
158.5163	DCB_se1_ag4_m_01 - words	were	158.6063
158.5663	DCB_se1_ag4_m_01 - phones	ER0	158.6063
158.6063	DCB_se1_ag4_m_01 - phones	IH1	158.6363
158.6063	DCB_se1_ag4_m_01 - words	in	158.6763
158.6363	DCB_se1_ag4_m_01 - phones	N	158.6763
158.6763	DCB_se1_ag4_m_01 - phones	DH	158.7263
158.6763	DCB_se1_ag4_m_01 - words	the	158.7763
158.7263	DCB_se1_ag4_m_01 - phones	AH1	158.7763
158.7763	DCB_se1_ag4_m_01 - phones	HH	158.8563
158.7763	DCB_se1_ag4_m_01 - words	home	159.3263
158.8563	DCB_se1_ag4_m_01 - phones	OW1	159.1263
159.1263	DCB_se1_ag4_m_01 - phones	M	159.3263
159.4868	DCB_se1_ag4_m_01 - phones	sil	159.5468
159.5468	DCB_se1_ag4_m_01 - phones	AE1	159.8368
159.5468	DCB_se1_ag4_m_01 - words	and	160.0368
159.8368	DCB_se1_ag4_m_01 - phones	N	160.0368
160.8114	DCB_se1_ag4_m_01 - phones	W	160.9414
160.8114	DCB_se1_ag4_m_01 - words	we	161.1114
160.9414	DCB_se1_ag4_m_01 - phones	IY1	161.1114
161.1114	DCB_se1_ag4_m_01 - phones	AH1	161.3314
161.1114	DCB_se1_ag4_m_01 - words	um	161.3714
161.3314	DCB_se1_ag4_m_01 - phones	M	161.3714
161.3714	DCB_se1_ag4_m_01 - phones	sp	162.2898
162.2898	DCB_se1_ag4_m_01 - phones	P	162.4098
162.2898	DCB_se1_ag4_m_01 - words	pretty	162.5298
162.4098	DCB_se1_ag4_m_01 - phones	R	162.4398
162.4398	DCB_se1_ag4_m_01 - phones	IH1	162.4698
162.4698	DCB_se1_ag4_m_01 - phones	T	162.4998
162.4998	DCB_se1_ag4_m_01 - phones	IY0	162.5298
162.5298	DCB_se1_ag4_m_01 - phones	M	162.5798
162.5298	DCB_se1_ag4_m_01 - words	much	162.7498
162.5798	DCB_se1_ag4_m_01 - phones	AH1	162.6698
162.6698	DCB_se1_ag4_m_01 - phones	CH	162.7498
162.7498	DCB_se1_ag4_m_01 - phones	sp	162.8398
162.8398	DCB_se1_ag4_m_01 - phones	B	162.9098
162.8398	DCB_se1_ag4_m_01 - words	born	163.2498
162.9098	DCB_se1_ag4_m_01 - phones	AO1	163.1298
163.1298	DCB_se1_ag4_m_01 - phones	R	163.1898
163.1898	DCB_se1_ag4_m_01 - phones	N	163.2498
163.2498	DCB_se1_ag4_m_01 - phones	AA1	163.5198
163.2498	DCB_se1_ag4_m_01 - words	our	163.5498
163.5198	DCB_se1_ag4_m_01 - phones	R	163.5498
163.5498	DCB_se1_ag4_m_01 - phones	EY1	163.7298
163.5498	DCB_se1_ag4_m_01 - words	ages	163.9298
163.7298	DCB_se1_ag4_m_01 - phones	JH	163.7698
163.7698	DCB_se1_ag4_m_01 - phones	IH0	163.8098
163.8098	DCB_se1_ag4_m_01 - phones	Z	163.9298
163.9298	DCB_se1_ag4_m_01 - phones	R	164.0298
163.9298	DCB_se1_ag4_m_01 - words	range	164.5898
164.0298	DCB_se1_ag4_m_01 - phones	EY1	164.1798
164.1798	DCB_se1_ag4_m_01 - phones	N	164.3198
164.3198	DCB_se1_ag4_m_01 - phones	JH	164.5898
164.5898	DCB_se1_ag4_m_01 - phones	sp	164.6398
165.1169	DCB_se1_ag4_m_01 - words	uh	165.3669
165.1169	DCB_se1_ag4_m_01 - phones	AH1	165.3669
165.3669	DCB_se1_ag4_m_01 - phones	IH1	165.4669
165.3669	DCB_se1_ag4_m_01 - words	in	165.6269
165.4669	DCB_se1_ag4_m_01 - phones	N	165.6269
165.6269	DCB_se1_ag4_m_01 - phones	sp	165.6869
165.6869	DCB_se1_ag4_m_01 - phones	IH0	165.7569
165.6869	DCB_se1_ag4_m_01 - words	in	165.8669
165.7569	DCB_se1_ag4_m_01 - phones	N	165.8669
165.8669	DCB_se1_ag4_m_01 - phones	Y	166.0869
165.8669	DCB_se1_ag4_m_01 - words	years	166.2369
166.0869	DCB_se1_ag4_m_01 - phones	ER0	166.1869
166.1869	DCB_se1_ag4_m_01 - phones	Z	166.2369
166.2369	DCB_se1_ag4_m_01 - phones	sp	166.2669
166.2669	DCB_se1_ag4_m_01 - phones	F	166.3269
166.2669	DCB_se1_ag4_m_01 - words	from	166.4869
166.3269	DCB_se1_ag4_m_01 - phones	R	166.3669
166.3669	DCB_se1_ag4_m_01 - phones	AH1	166.3969
166.3969	DCB_se1_ag4_m_01 - phones	M	166.4869
166.4869	DCB_se1_ag4_m_01 - phones	N	166.5669
166.4869	DCB_se1_ag4_m_01 - words	nineteen	167.4169
166.5669	DCB_se1_ag4_m_01 - phones	AY1	166.6769
166.6769	DCB_se1_ag4_m_01 - phones	N	166.7669
166.7669	DCB_se1_ag4_m_01 - phones	T	166.8769
166.8769	DCB_se1_ag4_m_01 - phones	IY1	167.0569
167.0569	DCB_se1_ag4_m_01 - phones	N	167.4169
167.5616	DCB_se1_ag4_m_01 - phones	sil	167.6016
167.6016	DCB_se1_ag4_m_01 - phones	F	167.7216
167.6016	DCB_se1_ag4_m_01 - words	forty	167.9316
167.7216	DCB_se1_ag4_m_01 - phones	AO1	167.7816
167.7816	DCB_se1_ag4_m_01 - phones	R	167.8316
167.8316	DCB_se1_ag4_m_01 - phones	T	167.8616
167.8616	DCB_se1_ag4_m_01 - phones	IY0	167.9316
167.9316	DCB_se1_ag4_m_01 - phones	S	168.0516
167.9316	DCB_se1_ag4_m_01 - words	seven	168.3116
168.0516	DCB_se1_ag4_m_01 - phones	EH1	168.1316
168.1316	DCB_se1_ag4_m_01 - phones	V	168.1816
168.1816	DCB_se1_ag4_m_01 - phones	AH0	168.2516
168.2516	DCB_se1_ag4_m_01 - phones	N	168.3116
168.3116	DCB_se1_ag4_m_01 - phones	M	168.3716
168.3116	DCB_se1_ag4_m_01 - words	my	168.4716
168.3716	DCB_se1_ag4_m_01 - phones	AY1	168.4716
168.4716	DCB_se1_ag4_m_01 - phones	OW1	168.5916
168.4716	DCB_se1_ag4_m_01 - words	oldest	168.7816
168.5916	DCB_se1_ag4_m_01 - phones	L	168.6616
168.6616	DCB_se1_ag4_m_01 - phones	D	168.6916
168.6916	DCB_se1_ag4_m_01 - phones	AH0	168.7216
168.7216	DCB_se1_ag4_m_01 - phones	S	168.7516
168.7516	DCB_se1_ag4_m_01 - phones	T	168.7816
168.7816	DCB_se1_ag4_m_01 - phones	B	168.8416
168.7816	DCB_se1_ag4_m_01 - words	brother	169.0116
168.8416	DCB_se1_ag4_m_01 - phones	R	168.8716
168.8716	DCB_se1_ag4_m_01 - phones	AH1	168.9116
168.9116	DCB_se1_ag4_m_01 - phones	DH	168.9416
168.9416	DCB_se1_ag4_m_01 - phones	ER0	169.0116
169.0116	DCB_se1_ag4_m_01 - phones	B	169.0616
169.0116	DCB_se1_ag4_m_01 - words	being	169.2116
169.0616	DCB_se1_ag4_m_01 - phones	IY1	169.1116
169.1116	DCB_se1_ag4_m_01 - phones	IH0	169.1416
169.1416	DCB_se1_ag4_m_01 - phones	NG	169.2116
169.2116	DCB_se1_ag4_m_01 - phones	B	169.2816
169.2116	DCB_se1_ag4_m_01 - words	born	169.5616
169.2816	DCB_se1_ag4_m_01 - phones	AO1	169.4516
169.4516	DCB_se1_ag4_m_01 - phones	R	169.4916
169.4916	DCB_se1_ag4_m_01 - phones	N	169.5616
169.5616	DCB_se1_ag4_m_01 - phones	T	169.6916
169.5616	DCB_se1_ag4_m_01 - words	to	169.7916
169.6916	DCB_se1_ag4_m_01 - phones	UW1	169.7916
169.7916	DCB_se1_ag4_m_01 - phones	sp	170.2268
170.2268	DCB_se1_ag4_m_01 - phones	N	170.2768
170.2268	DCB_se1_ag4_m_01 - words	nineteen	170.5868
170.2768	DCB_se1_ag4_m_01 - phones	AY1	170.3768
170.3768	DCB_se1_ag4_m_01 - phones	N	170.4268
170.4268	DCB_se1_ag4_m_01 - phones	T	170.4968
170.4968	DCB_se1_ag4_m_01 - phones	IY1	170.5368
170.5368	DCB_se1_ag4_m_01 - phones	N	170.5868
170.5868	DCB_se1_ag4_m_01 - phones	F	170.6568
170.5868	DCB_se1_ag4_m_01 - words	fifty	170.8368
170.6568	DCB_se1_ag4_m_01 - phones	IH1	170.7068
170.7068	DCB_se1_ag4_m_01 - phones	F	170.7468
170.7468	DCB_se1_ag4_m_01 - phones	T	170.7968
170.7968	DCB_se1_ag4_m_01 - phones	IY0	170.8368
170.8368	DCB_se1_ag4_m_01 - phones	EY1	170.9368
170.8368	DCB_se1_ag4_m_01 - words	eight	170.9668
170.9368	DCB_se1_ag4_m_01 - phones	T	170.9668
170.9668	DCB_se1_ag4_m_01 - phones	M	171.0168
170.9668	DCB_se1_ag4_m_01 - words	my	171.1168
171.0168	DCB_se1_ag4_m_01 - phones	AY1	171.1168
171.1168	DCB_se1_ag4_m_01 - phones	B	171.1768
171.1168	DCB_se1_ag4_m_01 - words	baby	171.3568
171.1768	DCB_se1_ag4_m_01 - phones	EY1	171.2668
171.2668	DCB_se1_ag4_m_01 - phones	B	171.2968
171.2968	DCB_se1_ag4_m_01 - phones	IY0	171.3568
171.3568	DCB_se1_ag4_m_01 - phones	B	171.4168
171.3568	DCB_se1_ag4_m_01 - words	brother	171.5868
171.4168	DCB_se1_ag4_m_01 - phones	R	171.4468
171.4468	DCB_se1_ag4_m_01 - phones	AH1	171.5068
171.5068	DCB_se1_ag4_m_01 - phones	DH	171.5368
171.5368	DCB_se1_ag4_m_01 - phones	ER0	171.5868
171.5868	DCB_se1_ag4_m_01 - phones	B	171.6368
171.5868	DCB_se1_ag4_m_01 - words	being	171.8068
171.6368	DCB_se1_ag4_m_01 - phones	IY1	171.7168
171.7168	DCB_se1_ag4_m_01 - phones	IH0	171.7568
171.7568	DCB_se1_ag4_m_01 - phones	NG	171.8068
171.8068	DCB_se1_ag4_m_01 - phones	B	171.8768
171.8068	DCB_se1_ag4_m_01 - words	born	172.1668
171.8768	DCB_se1_ag4_m_01 - phones	AO1	172.0768
172.0768	DCB_se1_ag4_m_01 - phones	R	172.1368
172.1368	DCB_se1_ag4_m_01 - phones	N	172.1668
172.1668	DCB_se1_ag4_m_01 - phones	sp	172.2068
172.2068	DCB_se1_ag4_m_01 - phones	S	172.3568
172.2068	DCB_se1_ag4_m_01 - words	so	172.4168
172.3568	DCB_se1_ag4_m_01 - phones	OW1	172.4168
172.4168	DCB_se1_ag4_m_01 - phones	sp	172.4468
172.4468	DCB_se1_ag4_m_01 - phones	L	172.4968
172.4468	DCB_se1_ag4_m_01 - words	like	172.5668
172.4968	DCB_se1_ag4_m_01 - phones	AY1	172.5368
172.5368	DCB_se1_ag4_m_01 - phones	K	172.5668
172.5668	DCB_se1_ag4_m_01 - words	i	172.6568
172.5668	DCB_se1_ag4_m_01 - phones	AY1	172.6568
172.6568	DCB_se1_ag4_m_01 - phones	S	172.7868
172.6568	DCB_se1_ag4_m_01 - words	say	172.8868
172.7868	DCB_se1_ag4_m_01 - phones	EY1	172.8868
172.8868	DCB_se1_ag4_m_01 - phones	IH1	172.9168
172.8868	DCB_se1_ag4_m_01 - words	it	172.9768
172.9168	DCB_se1_ag4_m_01 - phones	T	172.9768
172.9768	DCB_se1_ag4_m_01 - words	s	173.0968
172.9768	DCB_se1_ag4_m_01 - phones	S	173.0968
173.0968	DCB_se1_ag4_m_01 - phones	sp	173.1268
173.1268	DCB_se1_ag4_m_01 - phones	EH1	173.1568
173.1268	DCB_se1_ag4_m_01 - words	f	173.1968
173.1568	DCB_se1_ag4_m_01 - phones	F	173.1968
173.5661	DCB_se1_ag4_m_01 - phones	F	173.6961
173.5661	DCB_se1_ag4_m_01 - words	four	173.8161
173.6961	DCB_se1_ag4_m_01 - phones	AO1	173.7761
173.7761	DCB_se1_ag4_m_01 - phones	R	173.8161
173.8161	DCB_se1_ag4_m_01 - phones	B	173.8861
173.8161	DCB_se1_ag4_m_01 - words	boys	174.1161
173.8861	DCB_se1_ag4_m_01 - phones	OY1	174.0461
174.0461	DCB_se1_ag4_m_01 - phones	Z	174.1161
174.1161	DCB_se1_ag4_m_01 - phones	TH	174.1661
174.1161	DCB_se1_ag4_m_01 - words	three	174.2961
174.1661	DCB_se1_ag4_m_01 - phones	R	174.2161
174.2161	DCB_se1_ag4_m_01 - phones	IY1	174.2961
174.2961	DCB_se1_ag4_m_01 - phones	G	174.3661
174.2961	DCB_se1_ag4_m_01 - words	girls	174.6461
174.3661	DCB_se1_ag4_m_01 - phones	ER1	174.5161
174.5161	DCB_se1_ag4_m_01 - phones	L	174.5661
174.5661	DCB_se1_ag4_m_01 - phones	Z	174.6461
174.8988	DCB_se1_ag4_m_01 - phones	P	175.0088
174.8988	DCB_se1_ag4_m_01 - words	primarily	175.5088
175.0088	DCB_se1_ag4_m_01 - phones	R	175.0388
175.0388	DCB_se1_ag4_m_01 - phones	AY0	175.0688
175.0688	DCB_se1_ag4_m_01 - phones	M	175.1688
175.1688	DCB_se1_ag4_m_01 - phones	EH1	175.2188
175.2188	DCB_se1_ag4_m_01 - phones	R	175.3388
175.3388	DCB_se1_ag4_m_01 - phones	AH0	175.3688
175.3688	DCB_se1_ag4_m_01 - phones	L	175.4288
175.4288	DCB_se1_ag4_m_01 - phones	IY0	175.5088
176.1891	DCB_se1_ag4_m_01 - phones	AH1	176.5691
176.1891	DCB_se1_ag4_m_01 - words	um	176.8591
176.5691	DCB_se1_ag4_m_01 - phones	M	176.8591
177.6036	DCB_se1_ag4_m_01 - phones	P	177.6936
177.6036	DCB_se1_ag4_m_01 - words	pretty	177.8336
177.6936	DCB_se1_ag4_m_01 - phones	R	177.7336
177.7336	DCB_se1_ag4_m_01 - phones	IH1	177.7736
177.7736	DCB_se1_ag4_m_01 - phones	T	177.8036
177.8036	DCB_se1_ag4_m_01 - phones	IY0	177.8336
177.8336	DCB_se1_ag4_m_01 - phones	M	177.8636
177.8336	DCB_se1_ag4_m_01 - words	much	177.9736
177.8636	DCB_se1_ag4_m_01 - phones	AH1	177.9336
177.9336	DCB_se1_ag4_m_01 - phones	CH	177.9736
177.9736	DCB_se1_ag4_m_01 - phones	HH	178.0436
177.9736	DCB_se1_ag4_m_01 - words	had	178.1436
178.0436	DCB_se1_ag4_m_01 - phones	AE1	178.0836
178.0836	DCB_se1_ag4_m_01 - phones	D	178.1436
178.1436	DCB_se1_ag4_m_01 - phones	L	178.1936
178.1436	DCB_se1_ag4_m_01 - words	like	178.3436
178.1936	DCB_se1_ag4_m_01 - phones	AY1	178.2636
178.2636	DCB_se1_ag4_m_01 - phones	K	178.3436
178.3436	DCB_se1_ag4_m_01 - words	a	178.4036
178.3436	DCB_se1_ag4_m_01 - phones	AH0	178.4036
178.4036	DCB_se1_ag4_m_01 - phones	sp	178.4736
178.4736	DCB_se1_ag4_m_01 - phones	K	178.5936
178.4736	DCB_se1_ag4_m_01 - words	close	178.8236
178.5936	DCB_se1_ag4_m_01 - phones	L	178.6236
178.6236	DCB_se1_ag4_m_01 - phones	OW1	178.7336
178.7336	DCB_se1_ag4_m_01 - phones	S	178.8236
178.8236	DCB_se1_ag4_m_01 - phones	N	178.8536
178.8236	DCB_se1_ag4_m_01 - words	knit	178.9636
178.8536	DCB_se1_ag4_m_01 - phones	IH1	178.9136
178.9136	DCB_se1_ag4_m_01 - phones	T	178.9636
178.9636	DCB_se1_ag4_m_01 - phones	F	179.1136
178.9636	DCB_se1_ag4_m_01 - words	family	179.6236
179.1136	DCB_se1_ag4_m_01 - phones	AE1	179.2736
179.2736	DCB_se1_ag4_m_01 - phones	M	179.3136
179.3136	DCB_se1_ag4_m_01 - phones	L	179.3836
179.3836	DCB_se1_ag4_m_01 - phones	IY0	179.6236
180.1145	DCB_se1_ag4_m_01 - phones	AH1	180.5545
180.1145	DCB_se1_ag4_m_01 - words	uh	180.5545
180.5545	DCB_se1_ag4_m_01 - phones	W	180.6545
180.5545	DCB_se1_ag4_m_01 - words	we	181.2345
180.6545	DCB_se1_ag4_m_01 - phones	IY1	181.2345
181.4751	DCB_se1_ag4_m_01 - phones	sil	181.5551
181.5551	DCB_se1_ag4_m_01 - phones	AE1	181.6351
181.5551	DCB_se1_ag4_m_01 - words	as	181.7151
181.6351	DCB_se1_ag4_m_01 - phones	Z	181.7151
181.7151	DCB_se1_ag4_m_01 - phones	B	181.7651
181.7151	DCB_se1_ag4_m_01 - words	brothers	181.9351
181.7651	DCB_se1_ag4_m_01 - phones	R	181.7951
181.7951	DCB_se1_ag4_m_01 - phones	AH1	181.8451
181.8451	DCB_se1_ag4_m_01 - phones	DH	181.8751
181.8751	DCB_se1_ag4_m_01 - phones	ER0	181.9051
181.9051	DCB_se1_ag4_m_01 - phones	Z	181.9351
181.9351	DCB_se1_ag4_m_01 - phones	AH0	181.9651
181.9351	DCB_se1_ag4_m_01 - words	and	182.0151
181.9651	DCB_se1_ag4_m_01 - phones	N	182.0151
182.0151	DCB_se1_ag4_m_01 - phones	S	182.1151
182.0151	DCB_se1_ag4_m_01 - words	sisters	182.3251
182.1151	DCB_se1_ag4_m_01 - phones	IH1	182.1651
182.1651	DCB_se1_ag4_m_01 - phones	S	182.2051
182.2051	DCB_se1_ag4_m_01 - phones	T	182.2351
182.2351	DCB_se1_ag4_m_01 - phones	ER0	182.2651
182.2651	DCB_se1_ag4_m_01 - phones	Z	182.3251
182.3251	DCB_se1_ag4_m_01 - phones	W	182.3951
182.3251	DCB_se1_ag4_m_01 - words	we	182.4651
182.3951	DCB_se1_ag4_m_01 - phones	IY1	182.4651
182.4651	DCB_se1_ag4_m_01 - phones	HH	182.5351
182.4651	DCB_se1_ag4_m_01 - words	had	182.6451
182.5351	DCB_se1_ag4_m_01 - phones	AE1	182.5951
182.5951	DCB_se1_ag4_m_01 - phones	D	182.6451
182.6451	DCB_se1_ag4_m_01 - phones	AW1	182.8551
182.6451	DCB_se1_ag4_m_01 - words	our	182.9051
182.8551	DCB_se1_ag4_m_01 - phones	R	182.9051
182.9051	DCB_se1_ag4_m_01 - phones	sp	182.9551
183.2857	DCB_se1_ag4_m_01 - phones	D	183.3557
183.2857	DCB_se1_ag4_m_01 - words	differences	183.8557
183.3557	DCB_se1_ag4_m_01 - phones	IH1	183.4157
183.4157	DCB_se1_ag4_m_01 - phones	F	183.4857
183.4857	DCB_se1_ag4_m_01 - phones	R	183.5157
183.5157	DCB_se1_ag4_m_01 - phones	AH0	183.5457
183.5457	DCB_se1_ag4_m_01 - phones	N	183.5857
183.5857	DCB_se1_ag4_m_01 - phones	S	183.6857
183.6857	DCB_se1_ag4_m_01 - phones	AH0	183.7857
183.7857	DCB_se1_ag4_m_01 - phones	Z	183.8557
183.8557	DCB_se1_ag4_m_01 - phones	W	183.9157
183.8557	DCB_se1_ag4_m_01 - words	we	183.9757
183.9157	DCB_se1_ag4_m_01 - phones	IY1	183.9757
183.9757	DCB_se1_ag4_m_01 - phones	HH	184.0657
183.9757	DCB_se1_ag4_m_01 - words	had	184.1257
184.0657	DCB_se1_ag4_m_01 - phones	AE1	184.0957
184.0957	DCB_se1_ag4_m_01 - phones	D	184.1257
184.1257	DCB_se1_ag4_m_01 - phones	AW1	184.2157
184.1257	DCB_se1_ag4_m_01 - words	our	184.2757
184.2157	DCB_se1_ag4_m_01 - phones	R	184.2757
184.2757	DCB_se1_ag4_m_01 - phones	S	184.3857
184.2757	DCB_se1_ag4_m_01 - words	squabbles	185.1957
184.3857	DCB_se1_ag4_m_01 - phones	K	184.4157
184.4157	DCB_se1_ag4_m_01 - phones	W	184.4657
184.4657	DCB_se1_ag4_m_01 - phones	AA1	184.6357
184.6357	DCB_se1_ag4_m_01 - phones	B	184.7057
184.7057	DCB_se1_ag4_m_01 - phones	AH0	184.7657
184.7657	DCB_se1_ag4_m_01 - phones	L	185.0357
185.0357	DCB_se1_ag4_m_01 - phones	Z	185.1957
185.6828	DCB_se1_ag4_m_01 - phones	sil	185.7328
185.7328	DCB_se1_ag4_m_01 - phones	AH1	186.1728
185.7328	DCB_se1_ag4_m_01 - words	um	186.3428
186.1728	DCB_se1_ag4_m_01 - phones	M	186.3428
186.6708	DCB_se1_ag4_m_01 - phones	W	186.7608
186.6708	DCB_se1_ag4_m_01 - words	we	186.8308
186.7608	DCB_se1_ag4_m_01 - phones	IY1	186.8308
186.8308	DCB_se1_ag4_m_01 - phones	HH	186.9108
186.8308	DCB_se1_ag4_m_01 - words	had	187.0308
186.9108	DCB_se1_ag4_m_01 - phones	AE1	186.9908
186.9908	DCB_se1_ag4_m_01 - phones	D	187.0308
187.0308	DCB_se1_ag4_m_01 - phones	AW1	187.1708
187.0308	DCB_se1_ag4_m_01 - words	our	187.2008
187.1708	DCB_se1_ag4_m_01 - phones	ER0	187.2008
187.2008	DCB_se1_ag4_m_01 - phones	sp	187.2608
187.2608	DCB_se1_ag4_m_01 - phones	D	187.3208
187.2608	DCB_se1_ag4_m_01 - words	distances	187.7608
187.3208	DCB_se1_ag4_m_01 - phones	IH1	187.3808
187.3808	DCB_se1_ag4_m_01 - phones	S	187.4508
187.4508	DCB_se1_ag4_m_01 - phones	T	187.4808
187.4808	DCB_se1_ag4_m_01 - phones	AH0	187.5108
187.5108	DCB_se1_ag4_m_01 - phones	N	187.5508
187.5508	DCB_se1_ag4_m_01 - phones	S	187.6308
187.6308	DCB_se1_ag4_m_01 - phones	IH0	187.7008
187.7008	DCB_se1_ag4_m_01 - phones	Z	187.7608
187.7608	DCB_se1_ag4_m_01 - phones	B	187.8108
187.7608	DCB_se1_ag4_m_01 - words	between	188.1908
187.8108	DCB_se1_ag4_m_01 - phones	IH0	187.8808
187.8808	DCB_se1_ag4_m_01 - phones	T	188.0008
188.0008	DCB_se1_ag4_m_01 - phones	W	188.0608
188.0608	DCB_se1_ag4_m_01 - phones	IY1	188.1608
188.1608	DCB_se1_ag4_m_01 - phones	N	188.1908
188.1908	DCB_se1_ag4_m_01 - phones	IY1	188.2508
188.1908	DCB_se1_ag4_m_01 - words	each	188.3908
188.2508	DCB_se1_ag4_m_01 - phones	CH	188.3908
188.3908	DCB_se1_ag4_m_01 - phones	AH1	188.4808
188.3908	DCB_se1_ag4_m_01 - words	other	188.5908
188.4808	DCB_se1_ag4_m_01 - phones	DH	188.5608
188.5608	DCB_se1_ag4_m_01 - phones	ER0	188.5908
188.5908	DCB_se1_ag4_m_01 - phones	AH0	188.6308
188.5908	DCB_se1_ag4_m_01 - words	and	188.7208
188.6308	DCB_se1_ag4_m_01 - phones	N	188.7208
188.7208	DCB_se1_ag4_m_01 - phones	DH	188.7508
188.7208	DCB_se1_ag4_m_01 - words	then	188.8308
188.7508	DCB_se1_ag4_m_01 - phones	EH1	188.7808
188.7808	DCB_se1_ag4_m_01 - phones	N	188.8308
188.8308	DCB_se1_ag4_m_01 - phones	W	188.8908
188.8308	DCB_se1_ag4_m_01 - words	we	188.9508
188.8908	DCB_se1_ag4_m_01 - phones	IY1	188.9508
188.9508	DCB_se1_ag4_m_01 - phones	HH	189.0608
188.9508	DCB_se1_ag4_m_01 - words	had	189.1208
189.0608	DCB_se1_ag4_m_01 - phones	AE1	189.0908
189.0908	DCB_se1_ag4_m_01 - phones	D	189.1208
189.1208	DCB_se1_ag4_m_01 - phones	AW1	189.1808
189.1208	DCB_se1_ag4_m_01 - words	our	189.2308
189.1808	DCB_se1_ag4_m_01 - phones	R	189.2308
189.2308	DCB_se1_ag4_m_01 - phones	K	189.3408
189.2308	DCB_se1_ag4_m_01 - words	closeness	189.7408
189.3408	DCB_se1_ag4_m_01 - phones	L	189.3808
189.3808	DCB_se1_ag4_m_01 - phones	OW1	189.4608
189.4608	DCB_se1_ag4_m_01 - phones	S	189.5508
189.5508	DCB_se1_ag4_m_01 - phones	N	189.5808
189.5808	DCB_se1_ag4_m_01 - phones	IH0	189.6108
189.6108	DCB_se1_ag4_m_01 - phones	S	189.7408
189.7408	DCB_se1_ag4_m_01 - phones	AH0	189.8008
189.7408	DCB_se1_ag4_m_01 - words	amongst	190.1908
189.8008	DCB_se1_ag4_m_01 - phones	M	189.9008
189.9008	DCB_se1_ag4_m_01 - phones	AH1	189.9808
189.9808	DCB_se1_ag4_m_01 - phones	NG	190.0708
190.0708	DCB_se1_ag4_m_01 - phones	S	190.1408
190.1408	DCB_se1_ag4_m_01 - phones	T	190.1908
190.5882	DCB_se1_ag4_m_01 - phones	sil	190.6182
190.6182	DCB_se1_ag4_m_01 - words	s	191.2982
190.6182	DCB_se1_ag4_m_01 - phones	S	191.2982
191.2982	DCB_se1_ag4_m_01 - phones	sp	191.3282
191.3282	DCB_se1_ag4_m_01 - phones	Y	191.4382
191.3282	DCB_se1_ag4_m_01 - words	you	191.4782
191.4382	DCB_se1_ag4_m_01 - phones	UW1	191.4782
191.4782	DCB_se1_ag4_m_01 - phones	N	191.5082
191.4782	DCB_se1_ag4_m_01 - words	know	191.7082
191.5082	DCB_se1_ag4_m_01 - phones	OW1	191.7082
191.7082	DCB_se1_ag4_m_01 - phones	S	191.9182
191.7082	DCB_se1_ag4_m_01 - words	certain	192.3182
191.9182	DCB_se1_ag4_m_01 - phones	ER1	192.0582
192.0582	DCB_se1_ag4_m_01 - phones	T	192.0882
192.0882	DCB_se1_ag4_m_01 - phones	AH0	192.1182
192.1182	DCB_se1_ag4_m_01 - phones	N	192.3182
192.3182	DCB_se1_ag4_m_01 - phones	sp	192.3882
192.3882	DCB_se1_ag4_m_01 - words	uh	192.6882
192.3882	DCB_se1_ag4_m_01 - phones	AH1	192.6882
192.6882	DCB_se1_ag4_m_01 - phones	sp	192.7982
193.4855	DCB_se1_ag4_m_01 - phones	P	193.6355
193.4855	DCB_se1_ag4_m_01 - words	pairs	194.1255
193.6355	DCB_se1_ag4_m_01 - phones	EH1	193.8555
193.8555	DCB_se1_ag4_m_01 - phones	R	193.9655
193.9655	DCB_se1_ag4_m_01 - phones	Z	194.1255
194.3459	DCB_se1_ag4_m_01 - phones	sil	194.3959
194.3959	DCB_se1_ag4_m_01 - phones	AH0	194.4559
194.3959	DCB_se1_ag4_m_01 - words	amongst	194.7759
194.4559	DCB_se1_ag4_m_01 - phones	M	194.5559
194.5559	DCB_se1_ag4_m_01 - phones	AH1	194.5859
194.5859	DCB_se1_ag4_m_01 - phones	NG	194.7159
194.7159	DCB_se1_ag4_m_01 - phones	S	194.7459
194.7459	DCB_se1_ag4_m_01 - phones	T	194.7759
194.7759	DCB_se1_ag4_m_01 - phones	AH1	194.8359
194.7759	DCB_se1_ag4_m_01 - words	us	194.9359
194.8359	DCB_se1_ag4_m_01 - phones	S	194.9359
194.9359	DCB_se1_ag4_m_01 - phones	Y	194.9859
194.9359	DCB_se1_ag4_m_01 - words	you	195.0459
194.9859	DCB_se1_ag4_m_01 - phones	UW1	195.0459
195.0459	DCB_se1_ag4_m_01 - phones	N	195.1059
195.0459	DCB_se1_ag4_m_01 - words	know	195.2459
195.1059	DCB_se1_ag4_m_01 - phones	OW1	195.2459
195.2459	DCB_se1_ag4_m_01 - phones	AH1	195.4259
195.2459	DCB_se1_ag4_m_01 - words	um	195.5459
195.4259	DCB_se1_ag4_m_01 - phones	M	195.5459
195.8844	DCB_se1_ag4_m_01 - phones	M	195.9844
195.8844	DCB_se1_ag4_m_01 - words	my	196.0744
195.9844	DCB_se1_ag4_m_01 - phones	AY1	196.0744
196.0744	DCB_se1_ag4_m_01 - phones	B	196.1344
196.0744	DCB_se1_ag4_m_01 - words	baby	196.3444
196.1344	DCB_se1_ag4_m_01 - phones	EY1	196.2344
196.2344	DCB_se1_ag4_m_01 - phones	B	196.2844
196.2844	DCB_se1_ag4_m_01 - phones	IY0	196.3444
196.3444	DCB_se1_ag4_m_01 - phones	S	196.4544
196.3444	DCB_se1_ag4_m_01 - words	sister	196.7044
196.4544	DCB_se1_ag4_m_01 - phones	IH1	196.5144
196.5144	DCB_se1_ag4_m_01 - phones	S	196.5944
196.5944	DCB_se1_ag4_m_01 - phones	T	196.6744
196.6744	DCB_se1_ag4_m_01 - phones	ER0	196.7044
196.7044	DCB_se1_ag4_m_01 - phones	AH0	196.7444
196.7044	DCB_se1_ag4_m_01 - words	and	196.8144
196.7444	DCB_se1_ag4_m_01 - phones	N	196.8144
196.8144	DCB_se1_ag4_m_01 - phones	AY1	196.9844
196.8144	DCB_se1_ag4_m_01 - words	i	196.9844
196.9844	DCB_se1_ag4_m_01 - phones	W	197.0744
196.9844	DCB_se1_ag4_m_01 - words	we	197.1444
197.0744	DCB_se1_ag4_m_01 - phones	IY1	197.1444
197.1444	DCB_se1_ag4_m_01 - phones	W	197.1844
197.1444	DCB_se1_ag4_m_01 - words	were	197.2444
197.1844	DCB_se1_ag4_m_01 - phones	ER0	197.2444
197.2444	DCB_se1_ag4_m_01 - phones	R	197.3444
197.2444	DCB_se1_ag4_m_01 - words	real	197.4444
197.3444	DCB_se1_ag4_m_01 - phones	IY1	197.3844
197.3844	DCB_se1_ag4_m_01 - phones	L	197.4444
197.4444	DCB_se1_ag4_m_01 - phones	K	197.5544
197.4444	DCB_se1_ag4_m_01 - words	close	197.9944
197.5544	DCB_se1_ag4_m_01 - phones	L	197.5844
197.5844	DCB_se1_ag4_m_01 - phones	OW1	197.7744
197.7744	DCB_se1_ag4_m_01 - phones	S	197.9944
198.5131	DCB_se1_ag4_m_01 - phones	sil	198.5531
198.5531	DCB_se1_ag4_m_01 - phones	AH1	198.8131
198.5531	DCB_se1_ag4_m_01 - words	um	198.9131
198.8131	DCB_se1_ag4_m_01 - phones	M	198.9131
198.9131	DCB_se1_ag4_m_01 - phones	sp	198.9431
198.9431	DCB_se1_ag4_m_01 - phones	M	199.0531
198.9431	DCB_se1_ag4_m_01 - words	my	199.3531
199.0531	DCB_se1_ag4_m_01 - phones	AY1	199.3531
[truncated: 57,722 more rows]
