# Supplementary material for: Considering Performance in the Automated and Manual Coding of Sociolinguistic Variables: Lessons From Variable (ING)
Source: Front Artif Intell. 2021 Apr 29;4:648543. doi: 10.3389/frai.2021.648543 (PMC8117961; doi:10.3389/frai.2021.648543)
Supplement: Supplementary file 4 [file Data_Sheet_4.ZIP › CORAAL_Aligned_as_Tables/DCA_se2_ag1_f_02_1_txout.txt]

tmin	tier	text	tmax
0.3492	DCA_se2_ag1_f_02 - phones	sil	0.3792
0.3792	DCA_se2_ag1_f_02 - phones	M	0.4092
0.3792	DCA_se2_ag1_f_02 - words	my	0.5092
0.4092	DCA_se2_ag1_f_02 - phones	AY1	0.5092
0.5092	DCA_se2_ag1_f_02 - phones	N	0.5792
0.5092	DCA_se2_ag1_f_02 - words	name	0.7992
0.5792	DCA_se2_ag1_f_02 - phones	EY1	0.7392
0.7392	DCA_se2_ag1_f_02 - phones	M	0.7992
0.7992	DCA_se2_ag1_f_02 - phones	IH0	0.8692
0.7992	DCA_se2_ag1_f_02 - words	is	0.9192
0.8692	DCA_se2_ag1_f_02 - phones	Z	0.9192
0.9192	DCA_se2_ag1_f_02 - phones	sp	0.9492
0.9492	DCA_se2_ag1_f_02 - phones	TN	2.3692
0.9492	DCA_se2_ag1_f_02 - words	rdx	2.3692
2.3692	DCA_se2_ag1_f_02 - phones	sp	3.0850
3.0850	DCA_se2_ag1_f_02 - phones	W	3.1650
3.0850	DCA_se2_ag1_f_02 - words	one	3.5450
3.1650	DCA_se2_ag1_f_02 - phones	AH1	3.3550
3.3550	DCA_se2_ag1_f_02 - phones	N	3.5450
3.5450	DCA_se2_ag1_f_02 - phones	sp	3.6250
3.6851	DCA_se2_ag1_f_02 - phones	T	3.8051
3.6851	DCA_se2_ag1_f_02 - words	two	4.1951
3.8051	DCA_se2_ag1_f_02 - phones	UW1	4.1951
4.1951	DCA_se2_ag1_f_02 - phones	sp	4.2351
4.3395	DCA_se2_ag1_f_02 - phones	TH	4.3995
4.3395	DCA_se2_ag1_f_02 - words	three	4.8395
4.3995	DCA_se2_ag1_f_02 - phones	R	4.4795
4.4795	DCA_se2_ag1_f_02 - phones	IY1	4.8395
4.8395	DCA_se2_ag1_f_02 - phones	sp	4.9995
4.9995	DCA_se2_ag1_f_02 - phones	F	5.0595
4.9995	DCA_se2_ag1_f_02 - words	four	5.4195
5.0595	DCA_se2_ag1_f_02 - phones	AO1	5.3495
5.3495	DCA_se2_ag1_f_02 - phones	R	5.4195
5.4195	DCA_se2_ag1_f_02 - phones	sp	5.4495
5.5938	DCA_se2_ag1_f_02 - phones	F	5.6538
5.5938	DCA_se2_ag1_f_02 - words	five	6.0538
5.6538	DCA_se2_ag1_f_02 - phones	AY1	6.0238
6.0238	DCA_se2_ag1_f_02 - phones	V	6.0538
6.0538	DCA_se2_ag1_f_02 - phones	sp	6.0838
6.0838	DCA_se2_ag1_f_02 - phones	S	6.2838
6.0838	DCA_se2_ag1_f_02 - words	six	6.4638
6.2838	DCA_se2_ag1_f_02 - phones	IH1	6.4038
6.4038	DCA_se2_ag1_f_02 - phones	K	6.4338
6.4338	DCA_se2_ag1_f_02 - phones	S	6.4638
6.4638	DCA_se2_ag1_f_02 - phones	sp	6.7738
6.7738	DCA_se2_ag1_f_02 - phones	S	6.8638
6.7738	DCA_se2_ag1_f_02 - words	seven	7.2838
6.8638	DCA_se2_ag1_f_02 - phones	EH1	6.9638
6.9638	DCA_se2_ag1_f_02 - phones	V	7.0538
7.0538	DCA_se2_ag1_f_02 - phones	AH0	7.1138
7.1138	DCA_se2_ag1_f_02 - phones	N	7.2838
7.4030	DCA_se2_ag1_f_02 - phones	sil	7.4430
7.4430	DCA_se2_ag1_f_02 - phones	EY1	7.6630
7.4430	DCA_se2_ag1_f_02 - words	eight	7.7530
7.6630	DCA_se2_ag1_f_02 - phones	T	7.7530
7.9253	DCA_se2_ag1_f_02 - phones	N	8.1053
7.9253	DCA_se2_ag1_f_02 - words	nine	8.4953
8.1053	DCA_se2_ag1_f_02 - phones	AY1	8.4053
8.4053	DCA_se2_ag1_f_02 - phones	N	8.4953
8.4953	DCA_se2_ag1_f_02 - phones	sp	8.6053
8.6053	DCA_se2_ag1_f_02 - phones	T	8.7453
8.6053	DCA_se2_ag1_f_02 - words	ten	9.0153
8.7453	DCA_se2_ag1_f_02 - phones	EH1	8.8653
8.8653	DCA_se2_ag1_f_02 - phones	N	9.0153
14.3962	DCA_int_03 - phones	sil	14.4462
14.4462	DCA_int_03 - phones	AO2	14.4962
14.4462	DCA_int_03 - words	alright	14.8062
14.4962	DCA_int_03 - phones	L	14.5262
14.5262	DCA_int_03 - phones	R	14.6062
14.6062	DCA_int_03 - phones	AY1	14.6662
14.6662	DCA_int_03 - phones	T	14.8062
14.8062	DCA_int_03 - phones	sp	14.8462
15.1842	DCA_int_03 - phones	N	15.3242
15.1842	DCA_int_03 - words	now	15.3942
15.3242	DCA_int_03 - phones	AW1	15.3942
15.3942	DCA_int_03 - phones	Y	15.5442
15.3942	DCA_int_03 - words	you	15.6542
15.5442	DCA_int_03 - phones	UW1	15.6542
15.6542	DCA_int_03 - phones	T	15.7442
15.6542	DCA_int_03 - words	try	15.8442
15.7442	DCA_int_03 - phones	R	15.8142
15.8142	DCA_int_03 - phones	AY1	15.8442
15.8442	DCA_int_03 - phones	sp	15.8842
15.8842	DCA_int_03 - phones	AE1	15.9142
15.8842	DCA_int_03 - words	and	16.0142
15.9142	DCA_int_03 - phones	N	16.0142
16.0142	DCA_int_03 - phones	sp	16.0442
16.0442	DCA_int_03 - phones	T	16.0742
16.0442	DCA_int_03 - words	t	16.1042
16.0742	DCA_int_03 - phones	IY1	16.1042
16.1042	DCA_int_03 - phones	sp	16.3089
16.3089	DCA_int_03 - phones	AE1	16.4189
16.3089	DCA_int_03 - words	and	16.5689
16.4189	DCA_int_03 - phones	N	16.5689
16.5689	DCA_int_03 - phones	T	16.6389
16.5689	DCA_int_03 - words	tell	16.7489
16.6389	DCA_int_03 - phones	EH1	16.6989
16.6989	DCA_int_03 - phones	L	16.7489
16.7489	DCA_int_03 - phones	M	16.8189
16.7489	DCA_int_03 - words	me	16.8689
16.8189	DCA_int_03 - phones	IY1	16.8689
16.8689	DCA_int_03 - phones	AH0	16.9389
16.8689	DCA_int_03 - words	about	17.0789
16.9389	DCA_int_03 - phones	B	16.9789
16.9789	DCA_int_03 - phones	AW1	17.0389
17.0389	DCA_int_03 - phones	T	17.0789
17.0789	DCA_int_03 - phones	sp	17.1089
17.1089	DCA_int_03 - phones	DH	17.1389
17.1089	DCA_int_03 - words	the	17.2189
17.1389	DCA_int_03 - phones	AH0	17.2189
17.2189	DCA_int_03 - phones	sp	17.2489
17.2489	DCA_int_03 - phones	G	17.3289
17.2489	DCA_int_03 - words	games	17.7089
17.3289	DCA_int_03 - phones	EY1	17.4489
17.4489	DCA_int_03 - phones	M	17.5789
17.5789	DCA_int_03 - phones	Z	17.7089
17.7089	DCA_int_03 - phones	R	17.7489
17.7089	DCA_int_03 - words	real	17.9189
17.7489	DCA_int_03 - phones	IY1	17.7989
17.7989	DCA_int_03 - phones	L	17.9189
17.9189	DCA_int_03 - phones	sp	17.9589
17.9589	DCA_int_03 - phones	K	17.9889
17.9589	DCA_int_03 - words	quick	18.1789
17.9889	DCA_int_03 - phones	W	18.0189
18.0189	DCA_int_03 - phones	IH1	18.0889
18.0889	DCA_int_03 - phones	K	18.1789
18.1789	DCA_int_03 - phones	sp	19.1080
18.7455	DCA_se2_ag1_f_02 - phones	sil	18.7855
18.7855	DCA_se2_ag1_f_02 - phones	AH1	18.9155
18.7855	DCA_se2_ag1_f_02 - words	um	19.0155
18.9155	DCA_se2_ag1_f_02 - phones	M	19.0155
19.0155	DCA_se2_ag1_f_02 - phones	sp	22.0696
19.1080	DCA_int_03 - phones	JH	19.1380
19.1080	DCA_int_03 - words	just	19.1980
19.1380	DCA_int_03 - phones	IH0	19.1680
19.1680	DCA_int_03 - phones	S	19.1980
19.1980	DCA_int_03 - phones	sp	19.2680
19.2680	DCA_int_03 - phones	JH	19.3580
19.2680	DCA_int_03 - words	just	19.5280
19.3580	DCA_int_03 - phones	IH0	19.4380
19.4380	DCA_int_03 - phones	S	19.5280
19.5280	DCA_int_03 - phones	sp	19.5580
19.5580	DCA_int_03 - phones	T	19.5880
19.5580	DCA_int_03 - words	to	19.6180
19.5880	DCA_int_03 - phones	IH0	19.6180
19.6180	DCA_int_03 - phones	sp	19.7480
19.7480	DCA_int_03 - phones	S	19.7880
19.7480	DCA_int_03 - words	see	19.9480
19.7880	DCA_int_03 - phones	IY1	19.9480
19.9480	DCA_int_03 - phones	sp	20.0380
20.0380	DCA_int_03 - phones	IH0	20.0880
20.0380	DCA_int_03 - words	if	20.1180
20.0880	DCA_int_03 - phones	F	20.1180
20.1180	DCA_int_03 - phones	sp	20.1480
20.1480	DCA_int_03 - phones	DH	20.1780
20.1480	DCA_int_03 - words	this	20.3680
20.1780	DCA_int_03 - phones	IH0	20.2580
20.2580	DCA_int_03 - phones	S	20.3680
20.3680	DCA_int_03 - phones	W	20.3980
20.3680	DCA_int_03 - words	works	20.9180
20.3980	DCA_int_03 - phones	ER1	20.4280
20.4280	DCA_int_03 - phones	K	20.4680
20.4680	DCA_int_03 - phones	S	20.9180
20.9180	DCA_int_03 - phones	sp	51.6486
22.0696	DCA_se2_ag1_f_02 - phones	W	22.1396
22.0696	DCA_se2_ag1_f_02 - words	well	22.4896
22.1396	DCA_se2_ag1_f_02 - phones	EH1	22.3396
22.3396	DCA_se2_ag1_f_02 - phones	L	22.4896
22.7172	DCA_se2_ag1_f_02 - phones	sil	22.7572
22.7572	DCA_se2_ag1_f_02 - phones	IH1	22.7972
22.7572	DCA_se2_ag1_f_02 - words	in	22.8672
22.7972	DCA_se2_ag1_f_02 - phones	N	22.8672
22.8672	DCA_se2_ag1_f_02 - phones	HH	23.0172
22.8672	DCA_se2_ag1_f_02 - words	hopscotch	23.7472
23.0172	DCA_se2_ag1_f_02 - phones	AA1	23.0972
23.0972	DCA_se2_ag1_f_02 - phones	P	23.1672
23.1672	DCA_se2_ag1_f_02 - phones	S	23.2572
23.2572	DCA_se2_ag1_f_02 - phones	K	23.3372
23.3372	DCA_se2_ag1_f_02 - phones	AA2	23.5272
23.5272	DCA_se2_ag1_f_02 - phones	CH	23.7472
23.7472	DCA_se2_ag1_f_02 - phones	S	23.9172
23.7472	DCA_se2_ag1_f_02 - words	see	24.1372
23.9172	DCA_se2_ag1_f_02 - phones	IY1	24.1372
24.4331	DCA_se2_ag1_f_02 - phones	Y	24.4931
24.4331	DCA_se2_ag1_f_02 - words	you	24.5631
24.4931	DCA_se2_ag1_f_02 - phones	UW1	24.5631
24.5631	DCA_se2_ag1_f_02 - phones	sp	24.5931
24.5931	DCA_se2_ag1_f_02 - phones	G	24.6731
24.5931	DCA_se2_ag1_f_02 - words	go	24.8031
24.6731	DCA_se2_ag1_f_02 - phones	OW1	24.8031
24.8031	DCA_se2_ag1_f_02 - phones	AH1	24.9231
24.8031	DCA_se2_ag1_f_02 - words	up	25.0131
24.9231	DCA_se2_ag1_f_02 - phones	P	25.0131
25.0131	DCA_se2_ag1_f_02 - phones	AH0	25.0431
25.0131	DCA_se2_ag1_f_02 - words	and	25.1331
25.0431	DCA_se2_ag1_f_02 - phones	N	25.1331
25.1331	DCA_se2_ag1_f_02 - phones	D	25.2431
25.1331	DCA_se2_ag1_f_02 - words	down	25.4731
25.2431	DCA_se2_ag1_f_02 - phones	AW1	25.4031
25.4031	DCA_se2_ag1_f_02 - phones	N	25.4731
25.4731	DCA_se2_ag1_f_02 - phones	AH0	25.5931
25.4731	DCA_se2_ag1_f_02 - words	a	25.5931
25.5931	DCA_se2_ag1_f_02 - phones	B	25.6931
25.5931	DCA_se2_ag1_f_02 - words	board	26.0531
25.6931	DCA_se2_ag1_f_02 - phones	AO1	25.9231
25.9231	DCA_se2_ag1_f_02 - phones	R	25.9931
25.9931	DCA_se2_ag1_f_02 - phones	D	26.0531
26.3822	DCA_se2_ag1_f_02 - phones	sil	26.4222
26.4222	DCA_se2_ag1_f_02 - phones	AH0	26.4922
26.4222	DCA_se2_ag1_f_02 - words	a	26.4922
26.4922	DCA_se2_ag1_f_02 - phones	sp	26.5922
26.5922	DCA_se2_ag1_f_02 - phones	K	26.6822
26.5922	DCA_se2_ag1_f_02 - words	couple	26.9222
26.6822	DCA_se2_ag1_f_02 - phones	AH1	26.7422
26.7422	DCA_se2_ag1_f_02 - phones	P	26.8422
26.8422	DCA_se2_ag1_f_02 - phones	AH0	26.8722
26.8722	DCA_se2_ag1_f_02 - phones	L	26.9222
26.9222	DCA_se2_ag1_f_02 - phones	AH0	26.9522
26.9222	DCA_se2_ag1_f_02 - words	of	27.0022
26.9522	DCA_se2_ag1_f_02 - phones	V	27.0022
27.0022	DCA_se2_ag1_f_02 - phones	sp	27.0322
27.0322	DCA_se2_ag1_f_02 - phones	T	27.1122
27.0322	DCA_se2_ag1_f_02 - words	times	27.5722
27.1122	DCA_se2_ag1_f_02 - phones	AY1	27.3322
27.3322	DCA_se2_ag1_f_02 - phones	M	27.4522
27.4522	DCA_se2_ag1_f_02 - phones	Z	27.5722
28.0189	DCA_se2_ag1_f_02 - phones	AE1	28.1389
28.0189	DCA_se2_ag1_f_02 - words	and	28.2889
28.1389	DCA_se2_ag1_f_02 - phones	N	28.2489
28.2489	DCA_se2_ag1_f_02 - phones	D	28.2889
28.2889	DCA_se2_ag1_f_02 - phones	DH	28.3389
28.2889	DCA_se2_ag1_f_02 - words	then	28.6589
28.3389	DCA_se2_ag1_f_02 - phones	EH1	28.5089
28.5089	DCA_se2_ag1_f_02 - phones	N	28.6589
29.4819	DCA_se2_ag1_f_02 - phones	sil	29.5219
29.5219	DCA_se2_ag1_f_02 - phones	AE1	29.6919
29.5219	DCA_se2_ag1_f_02 - words	and	29.9019
29.6919	DCA_se2_ag1_f_02 - phones	N	29.9019
29.9019	DCA_se2_ag1_f_02 - phones	sp	30.0519
30.0519	DCA_se2_ag1_f_02 - phones	AH1	30.2219
30.0519	DCA_se2_ag1_f_02 - words	um	30.3219
30.2219	DCA_se2_ag1_f_02 - phones	M	30.3219
30.3219	DCA_se2_ag1_f_02 - phones	sp	30.3919
30.5777	DCA_se2_ag1_f_02 - phones	AE1	30.7577
30.5777	DCA_se2_ag1_f_02 - words	after	30.9577
30.7577	DCA_se2_ag1_f_02 - phones	F	30.8777
30.8777	DCA_se2_ag1_f_02 - phones	T	30.9277
30.9277	DCA_se2_ag1_f_02 - phones	ER0	30.9577
30.9577	DCA_se2_ag1_f_02 - phones	DH	31.0277
30.9577	DCA_se2_ag1_f_02 - words	that	31.2777
31.0277	DCA_se2_ag1_f_02 - phones	AE1	31.1777
31.1777	DCA_se2_ag1_f_02 - phones	T	31.2777
31.6828	DCA_se2_ag1_f_02 - phones	Y	31.7728
31.6828	DCA_se2_ag1_f_02 - words	you	31.8228
31.7728	DCA_se2_ag1_f_02 - phones	UW1	31.8228
31.8228	DCA_se2_ag1_f_02 - phones	T	31.9128
31.8228	DCA_se2_ag1_f_02 - words	try	32.0528
31.9128	DCA_se2_ag1_f_02 - phones	R	31.9628
31.9628	DCA_se2_ag1_f_02 - phones	AY1	32.0528
32.0528	DCA_se2_ag1_f_02 - phones	T	32.1028
32.0528	DCA_se2_ag1_f_02 - words	to	32.1728
32.1028	DCA_se2_ag1_f_02 - phones	AH0	32.1728
32.1728	DCA_se2_ag1_f_02 - phones	sp	32.2528
32.2528	DCA_se2_ag1_f_02 - phones	TH	32.3128
32.2528	DCA_se2_ag1_f_02 - words	throw	32.4228
32.3128	DCA_se2_ag1_f_02 - phones	R	32.3428
32.3428	DCA_se2_ag1_f_02 - phones	OW1	32.4228
32.4228	DCA_se2_ag1_f_02 - phones	sp	32.5628
32.5628	DCA_se2_ag1_f_02 - phones	F	32.6028
32.5628	DCA_se2_ag1_f_02 - words	for	32.6828
32.6028	DCA_se2_ag1_f_02 - phones	AO1	32.6528
32.6528	DCA_se2_ag1_f_02 - phones	R	32.6828
32.6828	DCA_se2_ag1_f_02 - phones	AH0	32.7128
32.6828	DCA_se2_ag1_f_02 - words	a	32.7128
32.7128	DCA_se2_ag1_f_02 - phones	L	32.7828
32.7128	DCA_se2_ag1_f_02 - words	lucky	33.0228
32.7828	DCA_se2_ag1_f_02 - phones	AH1	32.8528
32.8528	DCA_se2_ag1_f_02 - phones	K	32.9528
32.9528	DCA_se2_ag1_f_02 - phones	IY0	33.0228
33.0228	DCA_se2_ag1_f_02 - phones	N	33.1128
33.0228	DCA_se2_ag1_f_02 - words	number	33.3728
33.1128	DCA_se2_ag1_f_02 - phones	AH1	33.1828
33.1828	DCA_se2_ag1_f_02 - phones	M	33.3028
33.3028	DCA_se2_ag1_f_02 - phones	B	33.3428
33.3428	DCA_se2_ag1_f_02 - phones	ER0	33.3728
33.3728	DCA_se2_ag1_f_02 - phones	sp	33.4428
33.7531	DCA_se2_ag1_f_02 - phones	AH0	33.8431
33.7531	DCA_se2_ag1_f_02 - words	and	33.9231
33.8431	DCA_se2_ag1_f_02 - phones	N	33.9231
33.9231	DCA_se2_ag1_f_02 - phones	Y	34.0131
33.9231	DCA_se2_ag1_f_02 - words	you	34.1531
34.0131	DCA_se2_ag1_f_02 - phones	UW1	34.1531
34.1531	DCA_se2_ag1_f_02 - phones	sp	34.1831
34.1831	DCA_se2_ag1_f_02 - phones	Y	34.2831
34.1831	DCA_se2_ag1_f_02 - words	you	34.3531
34.2831	DCA_se2_ag1_f_02 - phones	UW1	34.3531
34.3531	DCA_se2_ag1_f_02 - phones	G	34.4231
34.3531	DCA_se2_ag1_f_02 - words	get	34.5531
34.4231	DCA_se2_ag1_f_02 - phones	IH1	34.5031
34.5031	DCA_se2_ag1_f_02 - phones	T	34.5531
34.5531	DCA_se2_ag1_f_02 - phones	sp	34.6331
34.6331	DCA_se2_ag1_f_02 - phones	TH	34.7031
34.6331	DCA_se2_ag1_f_02 - words	three	34.8731
34.7031	DCA_se2_ag1_f_02 - phones	R	34.7731
34.7731	DCA_se2_ag1_f_02 - phones	IY1	34.8731
34.8731	DCA_se2_ag1_f_02 - phones	CH	35.0131
34.8731	DCA_se2_ag1_f_02 - words	chances	35.4131
35.0131	DCA_se2_ag1_f_02 - phones	AE1	35.1431
35.1431	DCA_se2_ag1_f_02 - phones	N	35.2031
35.2031	DCA_se2_ag1_f_02 - phones	S	35.2631
35.2631	DCA_se2_ag1_f_02 - phones	IH0	35.3431
35.3431	DCA_se2_ag1_f_02 - phones	Z	35.4131
35.4131	DCA_se2_ag1_f_02 - phones	T	35.4631
35.4131	DCA_se2_ag1_f_02 - words	to	35.5231
35.4631	DCA_se2_ag1_f_02 - phones	AH0	35.5231
35.5231	DCA_se2_ag1_f_02 - phones	TH	35.6431
35.5231	DCA_se2_ag1_f_02 - words	throw	35.8031
35.6431	DCA_se2_ag1_f_02 - phones	R	35.6831
35.6831	DCA_se2_ag1_f_02 - phones	OW1	35.8031
35.8031	DCA_se2_ag1_f_02 - phones	F	35.9331
35.8031	DCA_se2_ag1_f_02 - words	for	36.0131
35.9331	DCA_se2_ag1_f_02 - phones	AO1	35.9631
35.9631	DCA_se2_ag1_f_02 - phones	R	36.0131
36.0131	DCA_se2_ag1_f_02 - phones	DH	36.0631
36.0131	DCA_se2_ag1_f_02 - words	this	36.2331
36.0631	DCA_se2_ag1_f_02 - phones	IH0	36.1231
36.1231	DCA_se2_ag1_f_02 - phones	S	36.2331
36.2331	DCA_se2_ag1_f_02 - phones	N	36.3031
36.2331	DCA_se2_ag1_f_02 - words	number	36.5431
36.3031	DCA_se2_ag1_f_02 - phones	AH1	36.3931
36.3931	DCA_se2_ag1_f_02 - phones	M	36.4531
36.4531	DCA_se2_ag1_f_02 - phones	B	36.5131
36.5131	DCA_se2_ag1_f_02 - phones	ER0	36.5431
36.5431	DCA_se2_ag1_f_02 - phones	sp	36.5931
36.9414	DCA_se2_ag1_f_02 - phones	AE1	37.0714
36.9414	DCA_se2_ag1_f_02 - words	and	37.1414
37.0714	DCA_se2_ag1_f_02 - phones	N	37.1414
37.1414	DCA_se2_ag1_f_02 - phones	IH1	37.2214
37.1414	DCA_se2_ag1_f_02 - words	if	37.2814
37.2214	DCA_se2_ag1_f_02 - phones	F	37.2814
37.2814	DCA_se2_ag1_f_02 - phones	Y	37.3114
37.2814	DCA_se2_ag1_f_02 - words	you	37.4014
37.3114	DCA_se2_ag1_f_02 - phones	UW1	37.4014
37.4014	DCA_se2_ag1_f_02 - phones	T	37.4814
37.4014	DCA_se2_ag1_f_02 - words	t	37.5114
37.4814	DCA_se2_ag1_f_02 - phones	IY1	37.5114
37.5114	DCA_se2_ag1_f_02 - phones	sp	37.5914
37.5914	DCA_se2_ag1_f_02 - phones	AE1	37.7214
37.5914	DCA_se2_ag1_f_02 - words	and	37.8814
37.7214	DCA_se2_ag1_f_02 - phones	N	37.8414
37.8414	DCA_se2_ag1_f_02 - phones	D	37.8814
37.8814	DCA_se2_ag1_f_02 - phones	sp	38.0114
38.0114	DCA_se2_ag1_f_02 - phones	AE1	38.3014
38.0114	DCA_se2_ag1_f_02 - words	and	38.3914
38.3014	DCA_se2_ag1_f_02 - phones	N	38.3914
38.3914	DCA_se2_ag1_f_02 - phones	sp	38.4614
39.1749	DCA_se2_ag1_f_02 - phones	B	39.2349
39.1749	DCA_se2_ag1_f_02 - words	between	39.5549
39.2349	DCA_se2_ag1_f_02 - phones	IH0	39.2849
39.2849	DCA_se2_ag1_f_02 - phones	T	39.3849
39.3849	DCA_se2_ag1_f_02 - phones	W	39.4449
39.4449	DCA_se2_ag1_f_02 - phones	IY1	39.5249
39.5249	DCA_se2_ag1_f_02 - phones	N	39.5549
39.5549	DCA_se2_ag1_f_02 - phones	DH	39.5849
39.5549	DCA_se2_ag1_f_02 - words	the	39.6449
39.5849	DCA_se2_ag1_f_02 - phones	AH0	39.6449
39.6449	DCA_se2_ag1_f_02 - phones	TH	39.7649
39.6449	DCA_se2_ag1_f_02 - words	three	39.9049
39.7649	DCA_se2_ag1_f_02 - phones	R	39.8449
39.8449	DCA_se2_ag1_f_02 - phones	IY1	39.9049
39.9049	DCA_se2_ag1_f_02 - phones	N	39.9749
39.9049	DCA_se2_ag1_f_02 - words	numbers	40.3649
39.9749	DCA_se2_ag1_f_02 - phones	AH1	40.0749
40.0749	DCA_se2_ag1_f_02 - phones	M	40.1749
40.1749	DCA_se2_ag1_f_02 - phones	B	40.2049
40.2049	DCA_se2_ag1_f_02 - phones	ER0	40.2849
40.2849	DCA_se2_ag1_f_02 - phones	Z	40.3649
40.6659	DCA_se2_ag1_f_02 - phones	Y	40.7359
40.6659	DCA_se2_ag1_f_02 - words	you	40.8159
40.7359	DCA_se2_ag1_f_02 - phones	UW1	40.8159
40.8159	DCA_se2_ag1_f_02 - phones	HH	40.8959
40.8159	DCA_se2_ag1_f_02 - words	have	41.0259
40.8959	DCA_se2_ag1_f_02 - phones	AE1	40.9259
40.9259	DCA_se2_ag1_f_02 - phones	V	41.0259
41.0259	DCA_se2_ag1_f_02 - phones	T	41.0759
41.0259	DCA_se2_ag1_f_02 - words	to	41.1259
41.0759	DCA_se2_ag1_f_02 - phones	IH0	41.1259
41.1259	DCA_se2_ag1_f_02 - phones	P	41.3059
41.1259	DCA_se2_ag1_f_02 - words	pick	41.5459
41.3059	DCA_se2_ag1_f_02 - phones	IH1	41.4559
41.4559	DCA_se2_ag1_f_02 - phones	K	41.5459
41.8316	DCA_se2_ag1_f_02 - phones	W	41.9216
41.8316	DCA_se2_ag1_f_02 - words	which	42.1216
41.9216	DCA_se2_ag1_f_02 - phones	IH1	41.9816
41.9816	DCA_se2_ag1_f_02 - phones	CH	42.1216
42.1216	DCA_se2_ag1_f_02 - phones	N	42.1916
42.1216	DCA_se2_ag1_f_02 - words	number	42.5416
42.1916	DCA_se2_ag1_f_02 - phones	AH1	42.2816
42.2816	DCA_se2_ag1_f_02 - phones	M	42.3516
42.3516	DCA_se2_ag1_f_02 - phones	B	42.4616
42.4616	DCA_se2_ag1_f_02 - phones	ER0	42.5416
42.5416	DCA_se2_ag1_f_02 - phones	DH	42.5916
42.5416	DCA_se2_ag1_f_02 - words	that	42.7116
42.5916	DCA_se2_ag1_f_02 - phones	AH0	42.6416
42.6416	DCA_se2_ag1_f_02 - phones	T	42.7116
42.7116	DCA_se2_ag1_f_02 - phones	Y	42.7816
42.7116	DCA_se2_ag1_f_02 - words	you	42.8416
42.7816	DCA_se2_ag1_f_02 - phones	UW1	42.8416
42.8416	DCA_se2_ag1_f_02 - phones	W	42.9516
42.8416	DCA_se2_ag1_f_02 - words	want	43.1916
42.9516	DCA_se2_ag1_f_02 - phones	AO1	43.1016
43.1016	DCA_se2_ag1_f_02 - phones	N	43.1416
43.1416	DCA_se2_ag1_f_02 - phones	T	43.1916
43.5662	DCA_se2_ag1_f_02 - phones	AH0	43.6362
43.5662	DCA_se2_ag1_f_02 - words	and	43.7162
43.6362	DCA_se2_ag1_f_02 - phones	N	43.7162
43.7162	DCA_se2_ag1_f_02 - phones	W	43.7862
43.7162	DCA_se2_ag1_f_02 - words	when	43.8962
43.7862	DCA_se2_ag1_f_02 - phones	IH1	43.8262
43.8262	DCA_se2_ag1_f_02 - phones	N	43.8962
43.8962	DCA_se2_ag1_f_02 - phones	Y	43.9362
43.8962	DCA_se2_ag1_f_02 - words	you	44.0562
43.9362	DCA_se2_ag1_f_02 - phones	UW1	44.0562
44.0562	DCA_se2_ag1_f_02 - phones	G	44.1162
44.0562	DCA_se2_ag1_f_02 - words	get	44.2462
44.1162	DCA_se2_ag1_f_02 - phones	IH1	44.1662
44.1662	DCA_se2_ag1_f_02 - phones	T	44.2462
44.2462	DCA_se2_ag1_f_02 - phones	T	44.3062
44.2462	DCA_se2_ag1_f_02 - words	to	44.3562
44.3062	DCA_se2_ag1_f_02 - phones	UW1	44.3562
44.3562	DCA_se2_ag1_f_02 - phones	DH	44.4162
44.3562	DCA_se2_ag1_f_02 - words	this	44.5762
44.4162	DCA_se2_ag1_f_02 - phones	IH0	44.4762
44.4762	DCA_se2_ag1_f_02 - phones	S	44.5762
44.5762	DCA_se2_ag1_f_02 - phones	N	44.6162
44.5762	DCA_se2_ag1_f_02 - words	number	44.8062
44.6162	DCA_se2_ag1_f_02 - phones	AH1	44.6662
44.6662	DCA_se2_ag1_f_02 - phones	M	44.7262
44.7262	DCA_se2_ag1_f_02 - phones	B	44.7562
44.7562	DCA_se2_ag1_f_02 - phones	ER0	44.8062
44.8062	DCA_se2_ag1_f_02 - phones	Y	44.8362
44.8062	DCA_se2_ag1_f_02 - words	you	44.8762
44.8362	DCA_se2_ag1_f_02 - phones	UW1	44.8762
44.8762	DCA_se2_ag1_f_02 - phones	HH	44.9162
44.8762	DCA_se2_ag1_f_02 - words	have	45.0162
44.9162	DCA_se2_ag1_f_02 - phones	AE1	44.9562
44.9562	DCA_se2_ag1_f_02 - phones	V	45.0162
45.0162	DCA_se2_ag1_f_02 - phones	T	45.0462
45.0162	DCA_se2_ag1_f_02 - words	to	45.0862
45.0462	DCA_se2_ag1_f_02 - phones	AH0	45.0862
45.0862	DCA_se2_ag1_f_02 - phones	P	45.1662
45.0862	DCA_se2_ag1_f_02 - words	put	45.2762
45.1662	DCA_se2_ag1_f_02 - phones	UH1	45.2362
45.2362	DCA_se2_ag1_f_02 - phones	T	45.2762
45.2762	DCA_se2_ag1_f_02 - phones	sp	45.3062
45.3062	DCA_se2_ag1_f_02 - phones	T	45.4062
45.3062	DCA_se2_ag1_f_02 - words	two	45.5362
45.4062	DCA_se2_ag1_f_02 - phones	UW1	45.5362
45.5362	DCA_se2_ag1_f_02 - phones	F	45.6562
45.5362	DCA_se2_ag1_f_02 - words	feet	45.8362
45.6562	DCA_se2_ag1_f_02 - phones	IY1	45.7862
45.7862	DCA_se2_ag1_f_02 - phones	T	45.8362
45.8362	DCA_se2_ag1_f_02 - phones	IH1	45.9562
45.8362	DCA_se2_ag1_f_02 - words	in	46.0062
45.9562	DCA_se2_ag1_f_02 - phones	N	46.0062
46.0062	DCA_se2_ag1_f_02 - phones	IH1	46.0362
46.0062	DCA_se2_ag1_f_02 - words	it	46.1162
46.0362	DCA_se2_ag1_f_02 - phones	T	46.1162
46.4572	DCA_se2_ag1_f_02 - phones	AE1	46.5872
46.4572	DCA_se2_ag1_f_02 - words	and	46.6772
46.5872	DCA_se2_ag1_f_02 - phones	N	46.6772
46.6772	DCA_se2_ag1_f_02 - phones	Y	46.7972
46.6772	DCA_se2_ag1_f_02 - words	you	47.0572
46.7972	DCA_se2_ag1_f_02 - phones	UW1	47.0572
47.0572	DCA_se2_ag1_f_02 - phones	sp	47.1272
47.1835	DCA_se2_ag1_f_02 - phones	AH0	47.3035
47.1835	DCA_se2_ag1_f_02 - words	and	47.4035
47.3035	DCA_se2_ag1_f_02 - phones	N	47.4035
47.4035	DCA_se2_ag1_f_02 - phones	Y	47.4535
47.4035	DCA_se2_ag1_f_02 - words	you	47.5835
47.4535	DCA_se2_ag1_f_02 - phones	UW1	47.5835
47.5835	DCA_se2_ag1_f_02 - phones	OW1	47.8135
47.5835	DCA_se2_ag1_f_02 - words	only	48.1035
47.8135	DCA_se2_ag1_f_02 - phones	N	47.8835
47.8835	DCA_se2_ag1_f_02 - phones	L	47.9535
47.9535	DCA_se2_ag1_f_02 - phones	IY0	48.1035
48.1035	DCA_se2_ag1_f_02 - phones	sp	48.1335
48.3958	DCA_se2_ag1_f_02 - phones	K	48.5558
48.3958	DCA_se2_ag1_f_02 - words	can	48.8858
48.5558	DCA_se2_ag1_f_02 - phones	AE1	48.6958
48.6958	DCA_se2_ag1_f_02 - phones	N	48.8858
49.1745	DCA_se2_ag1_f_02 - phones	sil	49.2045
49.2045	DCA_se2_ag1_f_02 - phones	S	49.3045
49.2045	DCA_se2_ag1_f_02 - words	step	49.5345
49.3045	DCA_se2_ag1_f_02 - phones	T	49.3645
49.3645	DCA_se2_ag1_f_02 - phones	EH1	49.4445
49.4445	DCA_se2_ag1_f_02 - phones	P	49.5345
49.5345	DCA_se2_ag1_f_02 - phones	IH0	49.5645
49.5345	DCA_se2_ag1_f_02 - words	in	49.6245
49.5645	DCA_se2_ag1_f_02 - phones	N	49.6245
49.6245	DCA_se2_ag1_f_02 - phones	DH	49.6645
49.6245	DCA_se2_ag1_f_02 - words	this	49.8845
49.6645	DCA_se2_ag1_f_02 - phones	IH0	49.7245
49.7245	DCA_se2_ag1_f_02 - phones	S	49.8845
49.8845	DCA_se2_ag1_f_02 - phones	B	49.9445
49.8845	DCA_se2_ag1_f_02 - words	block	50.3145
49.9445	DCA_se2_ag1_f_02 - phones	L	50.0645
50.0645	DCA_se2_ag1_f_02 - phones	AA1	50.1745
50.1745	DCA_se2_ag1_f_02 - phones	K	50.3145
50.3145	DCA_se2_ag1_f_02 - phones	AO1	50.3445
50.3145	DCA_se2_ag1_f_02 - words	or	50.4245
50.3445	DCA_se2_ag1_f_02 - phones	R	50.4245
50.4245	DCA_se2_ag1_f_02 - phones	T	50.5445
50.4245	DCA_se2_ag1_f_02 - words	touch	50.7945
50.5445	DCA_se2_ag1_f_02 - phones	AH1	50.6445
50.6445	DCA_se2_ag1_f_02 - phones	CH	50.7945
50.7945	DCA_se2_ag1_f_02 - phones	IH0	50.8245
50.7945	DCA_se2_ag1_f_02 - words	it	50.8945
50.8245	DCA_se2_ag1_f_02 - phones	T	50.8945
51.6486	DCA_int_03 - phones	M	51.7686
51.6486	DCA_int_03 - words	mkay	52.0486
51.7686	DCA_int_03 - phones	K	51.9086
51.9086	DCA_int_03 - phones	EY1	52.0486
52.0486	DCA_int_03 - phones	sp	52.8318
52.8318	DCA_int_03 - phones	DH	52.9118
52.8318	DCA_int_03 - words	then	53.0418
52.9118	DCA_int_03 - phones	EH1	52.9418
52.9418	DCA_int_03 - phones	N	53.0418
53.0418	DCA_int_03 - phones	W	53.0818
53.0418	DCA_int_03 - words	what	53.1418
53.0818	DCA_int_03 - phones	AH1	53.1118
53.1118	DCA_int_03 - phones	T	53.1418
53.1418	DCA_int_03 - phones	AH0	53.2518
53.1418	DCA_int_03 - words	about	53.6018
53.2518	DCA_int_03 - phones	B	53.2918
53.2918	DCA_int_03 - phones	AW1	53.5318
53.5318	DCA_int_03 - phones	T	53.6018
54.4751	DCA_int_03 - phones	sil	54.5051
54.5051	DCA_int_03 - phones	DH	54.5451
54.5051	DCA_int_03 - words	the	54.6251
54.5451	DCA_int_03 - phones	IY0	54.6251
54.6251	DCA_int_03 - phones	AH1	54.6851
54.6251	DCA_int_03 - words	other	54.8851
54.6851	DCA_int_03 - phones	DH	54.7651
54.7651	DCA_int_03 - phones	ER0	54.8851
54.8851	DCA_int_03 - phones	G	54.9451
54.8851	DCA_int_03 - words	games	55.3951
54.9451	DCA_int_03 - phones	EY1	55.0051
55.0051	DCA_int_03 - phones	M	55.0351
55.0351	DCA_int_03 - phones	Z	55.3951
55.3750	DCA_se2_ag1_f_02 - phones	sil	55.4150
55.3951	DCA_int_03 - phones	sp	55.4351
55.4150	DCA_se2_ag1_f_02 - phones	AH1	55.6050
55.4150	DCA_se2_ag1_f_02 - words	um	55.7850
55.6050	DCA_se2_ag1_f_02 - phones	M	55.7850
56.3915	DCA_se2_ag1_f_02 - phones	sil	56.4515
56.4515	DCA_se2_ag1_f_02 - phones	IH0	56.5115
56.4515	DCA_se2_ag1_f_02 - words	in	56.6115
56.5115	DCA_se2_ag1_f_02 - phones	N	56.6115
56.6115	DCA_se2_ag1_f_02 - phones	G	56.7215
56.6115	DCA_se2_ag1_f_02 - words	girls	56.9415
56.7215	DCA_se2_ag1_f_02 - phones	ER1	56.7915
56.7915	DCA_se2_ag1_f_02 - phones	L	56.9115
56.9115	DCA_se2_ag1_f_02 - phones	Z	56.9415
56.9415	DCA_se2_ag1_f_02 - phones	L	57.0515
56.9415	DCA_se2_ag1_f_02 - words	law	57.3415
57.0515	DCA_se2_ag1_f_02 - phones	AA1	57.3415
57.5852	DCA_se2_ag1_f_02 - phones	Y	57.6652
57.5852	DCA_se2_ag1_f_02 - words	you	57.7052
57.6652	DCA_se2_ag1_f_02 - phones	UW1	57.7052
57.7052	DCA_se2_ag1_f_02 - phones	HH	57.7552
57.7052	DCA_se2_ag1_f_02 - words	have	57.9152
57.7552	DCA_se2_ag1_f_02 - phones	AE1	57.8052
57.8052	DCA_se2_ag1_f_02 - phones	V	57.9152
57.9152	DCA_se2_ag1_f_02 - phones	T	57.9652
57.9152	DCA_se2_ag1_f_02 - words	to	58.0552
57.9652	DCA_se2_ag1_f_02 - phones	AH0	58.0552
58.0552	DCA_se2_ag1_f_02 - phones	R	58.1452
58.0552	DCA_se2_ag1_f_02 - words	write	58.3552
58.1452	DCA_se2_ag1_f_02 - phones	AY1	58.3152
58.3152	DCA_se2_ag1_f_02 - phones	T	58.3552
58.3552	DCA_se2_ag1_f_02 - phones	sp	58.9204
58.9204	DCA_se2_ag1_f_02 - phones	AH1	59.0504
58.9204	DCA_se2_ag1_f_02 - words	um	59.2404
59.0504	DCA_se2_ag1_f_02 - phones	M	59.2404
59.2404	DCA_se2_ag1_f_02 - phones	sp	59.3104
59.6404	DCA_se2_ag1_f_02 - phones	S	59.8304
59.6404	DCA_se2_ag1_f_02 - words	some	59.9504
59.8304	DCA_se2_ag1_f_02 - phones	AH1	59.9004
59.9004	DCA_se2_ag1_f_02 - phones	M	59.9504
59.9504	DCA_se2_ag1_f_02 - phones	sp	59.9804
59.9804	DCA_se2_ag1_f_02 - phones	AH1	60.1504
59.9804	DCA_se2_ag1_f_02 - words	um	60.4004
60.1504	DCA_se2_ag1_f_02 - phones	M	60.4004
60.4004	DCA_se2_ag1_f_02 - phones	sp	60.4304
60.4304	DCA_se2_ag1_f_02 - phones	W	60.5804
60.4304	DCA_se2_ag1_f_02 - words	words	60.8004
60.5804	DCA_se2_ag1_f_02 - phones	ER1	60.6904
60.6904	DCA_se2_ag1_f_02 - phones	D	60.7304
60.7304	DCA_se2_ag1_f_02 - phones	Z	60.8004
60.8004	DCA_se2_ag1_f_02 - phones	AA1	60.8504
60.8004	DCA_se2_ag1_f_02 - words	on	60.9004
60.8504	DCA_se2_ag1_f_02 - phones	N	60.9004
60.9004	DCA_se2_ag1_f_02 - phones	DH	60.9304
60.9004	DCA_se2_ag1_f_02 - words	the	61.0204
60.9304	DCA_se2_ag1_f_02 - phones	AH0	61.0204
61.0204	DCA_se2_ag1_f_02 - phones	G	61.0604
61.0204	DCA_se2_ag1_f_02 - words	ground	61.3704
61.0604	DCA_se2_ag1_f_02 - phones	R	61.1004
61.1004	DCA_se2_ag1_f_02 - phones	AW1	61.3004
61.3004	DCA_se2_ag1_f_02 - phones	N	61.3404
61.3404	DCA_se2_ag1_f_02 - phones	D	61.3704
61.3704	DCA_se2_ag1_f_02 - phones	L	61.4104
61.3704	DCA_se2_ag1_f_02 - words	like	61.5904
61.4104	DCA_se2_ag1_f_02 - phones	AY1	61.5004
61.5004	DCA_se2_ag1_f_02 - phones	K	61.5904
61.9252	DCA_se2_ag1_f_02 - phones	DH	61.9852
61.9252	DCA_se2_ag1_f_02 - words	the	62.0252
61.9852	DCA_se2_ag1_f_02 - phones	AH0	62.0252
62.0252	DCA_se2_ag1_f_02 - phones	sp	62.0652
62.0652	DCA_se2_ag1_f_02 - phones	G	62.1452
62.0652	DCA_se2_ag1_f_02 - words	gir-	62.1852
62.1452	DCA_se2_ag1_f_02 - phones	ER1	62.1852
62.1852	DCA_se2_ag1_f_02 - phones	sp	62.2552
62.2552	DCA_se2_ag1_f_02 - phones	DH	62.2952
62.2552	DCA_se2_ag1_f_02 - words	the	62.3952
62.2952	DCA_se2_ag1_f_02 - phones	AH0	62.3952
62.3952	DCA_se2_ag1_f_02 - phones	W	62.5152
62.3952	DCA_se2_ag1_f_02 - words	words	62.7752
62.5152	DCA_se2_ag1_f_02 - phones	ER1	62.6352
62.6352	DCA_se2_ag1_f_02 - phones	D	62.6952
62.6952	DCA_se2_ag1_f_02 - phones	Z	62.7752
62.7752	DCA_se2_ag1_f_02 - phones	AA1	62.9552
62.7752	DCA_se2_ag1_f_02 - words	are	63.0252
62.9552	DCA_se2_ag1_f_02 - phones	R	63.0252
63.0252	DCA_se2_ag1_f_02 - phones	sp	63.0852
63.0852	DCA_se2_ag1_f_02 - phones	G	63.1652
63.0852	DCA_se2_ag1_f_02 - words	girls	63.7552
63.1652	DCA_se2_ag1_f_02 - phones	ER1	63.3752
63.3752	DCA_se2_ag1_f_02 - phones	L	63.6452
63.6452	DCA_se2_ag1_f_02 - phones	Z	63.7552
63.7552	DCA_se2_ag1_f_02 - phones	F	63.9252
63.7552	DCA_se2_ag1_f_02 - words	foods	64.3052
63.9252	DCA_se2_ag1_f_02 - phones	UW1	64.1552
64.1552	DCA_se2_ag1_f_02 - phones	D	64.1852
64.1852	DCA_se2_ag1_f_02 - phones	Z	64.3052
64.5540	DCA_se2_ag1_f_02 - phones	S	64.6840
64.5540	DCA_se2_ag1_f_02 - words	cigarettes	65.2240
64.6840	DCA_se2_ag1_f_02 - phones	IH2	64.7840
64.7840	DCA_se2_ag1_f_02 - phones	G	64.8340
64.8340	DCA_se2_ag1_f_02 - phones	ER0	64.9540
64.9540	DCA_se2_ag1_f_02 - phones	EH1	65.0640
65.0640	DCA_se2_ag1_f_02 - phones	T	65.1440
65.1440	DCA_se2_ag1_f_02 - phones	S	65.2240
65.2240	DCA_se2_ag1_f_02 - phones	sp	65.2640
65.2640	DCA_se2_ag1_f_02 - phones	K	65.3940
65.2640	DCA_se2_ag1_f_02 - words	cars	65.9140
65.3940	DCA_se2_ag1_f_02 - phones	AA1	65.7840
65.7840	DCA_se2_ag1_f_02 - phones	R	65.8640
65.8640	DCA_se2_ag1_f_02 - phones	Z	65.9140
65.9140	DCA_se2_ag1_f_02 - phones	sp	65.9540
65.9540	DCA_se2_ag1_f_02 - phones	M	66.1240
65.9540	DCA_se2_ag1_f_02 - words	meats	66.5540
66.1240	DCA_se2_ag1_f_02 - phones	IY1	66.2940
66.2940	DCA_se2_ag1_f_02 - phones	T	66.4540
66.4540	DCA_se2_ag1_f_02 - phones	S	66.5540
66.7828	DCA_se2_ag1_f_02 - phones	K	66.8828
66.7828	DCA_se2_ag1_f_02 - words	colors	67.4128
66.8828	DCA_se2_ag1_f_02 - phones	AH1	67.0228
67.0228	DCA_se2_ag1_f_02 - phones	L	67.0928
67.0928	DCA_se2_ag1_f_02 - phones	ER0	67.2528
67.2528	DCA_se2_ag1_f_02 - phones	Z	67.4128
67.4869	DCA_se2_ag1_f_02 - phones	AH0	67.5869
67.4869	DCA_se2_ag1_f_02 - words	and	67.6269
67.5869	DCA_se2_ag1_f_02 - phones	N	67.6269
67.6269	DCA_se2_ag1_f_02 - phones	DH	67.6569
67.6269	DCA_se2_ag1_f_02 - words	there	67.7569
67.6569	DCA_se2_ag1_f_02 - phones	EH1	67.6869
67.6869	DCA_se2_ag1_f_02 - phones	R	67.7569
67.7569	DCA_se2_ag1_f_02 - words	s	67.8969
67.7569	DCA_se2_ag1_f_02 - phones	Z	67.8969
68.1817	DCA_se2_ag1_f_02 - phones	AH0	68.2617
68.1817	DCA_se2_ag1_f_02 - words	and	68.3217
68.2617	DCA_se2_ag1_f_02 - phones	N	68.3217
68.3217	DCA_se2_ag1_f_02 - phones	DH	68.3517
68.3217	DCA_se2_ag1_f_02 - words	there	68.4317
68.3517	DCA_se2_ag1_f_02 - phones	EH1	68.3817
68.3817	DCA_se2_ag1_f_02 - phones	R	68.4317
68.4317	DCA_se2_ag1_f_02 - phones	Z	68.5217
68.4317	DCA_se2_ag1_f_02 - words	s	68.5217
68.5217	DCA_se2_ag1_f_02 - phones	T	68.6017
68.5217	DCA_se2_ag1_f_02 - words	twelve	68.9417
68.6017	DCA_se2_ag1_f_02 - phones	W	68.6417
68.6417	DCA_se2_ag1_f_02 - phones	EH1	68.7717
68.7717	DCA_se2_ag1_f_02 - phones	L	68.8417
68.8417	DCA_se2_ag1_f_02 - phones	V	68.9417
68.9417	DCA_se2_ag1_f_02 - phones	AH1	68.9717
68.9417	DCA_se2_ag1_f_02 - words	of	69.0317
68.9717	DCA_se2_ag1_f_02 - phones	V	69.0317
69.0317	DCA_se2_ag1_f_02 - phones	AH0	69.0617
69.0317	DCA_se2_ag1_f_02 - words	'em	69.1117
69.0617	DCA_se2_ag1_f_02 - phones	M	69.1117
69.1117	DCA_se2_ag1_f_02 - phones	sp	69.6119
69.6119	DCA_se2_ag1_f_02 - phones	AH0	69.6419
69.6119	DCA_se2_ag1_f_02 - words	and	69.7119
69.6419	DCA_se2_ag1_f_02 - phones	N	69.7119
69.7119	DCA_se2_ag1_f_02 - phones	W	69.7519
69.7119	DCA_se2_ag1_f_02 - words	when	69.8419
69.7519	DCA_se2_ag1_f_02 - phones	EH1	69.8019
69.8019	DCA_se2_ag1_f_02 - phones	N	69.8419
69.8419	DCA_se2_ag1_f_02 - phones	Y	69.8919
69.8419	DCA_se2_ag1_f_02 - words	you	69.9319
69.8919	DCA_se2_ag1_f_02 - phones	UW1	69.9319
69.9319	DCA_se2_ag1_f_02 - phones	G	70.0019
69.9319	DCA_se2_ag1_f_02 - words	get	70.1219
70.0019	DCA_se2_ag1_f_02 - phones	IH1	70.0519
70.0519	DCA_se2_ag1_f_02 - phones	T	70.1219
70.1219	DCA_se2_ag1_f_02 - phones	T	70.1719
70.1219	DCA_se2_ag1_f_02 - words	to	70.2119
70.1719	DCA_se2_ag1_f_02 - phones	IH0	70.2119
70.2119	DCA_se2_ag1_f_02 - phones	sp	70.2419
70.2419	DCA_se2_ag1_f_02 - phones	IY1	70.4219
70.2419	DCA_se2_ag1_f_02 - words	each	70.5119
70.4219	DCA_se2_ag1_f_02 - phones	CH	70.5119
70.5119	DCA_se2_ag1_f_02 - phones	sp	70.5419
70.5419	DCA_se2_ag1_f_02 - phones	HH	70.6219
70.5419	DCA_se2_ag1_f_02 - words	one	70.9819
70.6219	DCA_se2_ag1_f_02 - phones	W	70.6719
70.6719	DCA_se2_ag1_f_02 - phones	AH1	70.8019
70.8019	DCA_se2_ag1_f_02 - phones	N	70.9819
71.2674	DCA_se2_ag1_f_02 - phones	Y	71.3574
71.2674	DCA_se2_ag1_f_02 - words	you	71.3974
71.3574	DCA_se2_ag1_f_02 - phones	UW1	71.3974
71.3974	DCA_se2_ag1_f_02 - phones	B	71.5074
71.3974	DCA_se2_ag1_f_02 - words	bounce	71.8274
71.5074	DCA_se2_ag1_f_02 - phones	AW1	71.6374
71.6374	DCA_se2_ag1_f_02 - phones	N	71.7274
71.7274	DCA_se2_ag1_f_02 - phones	S	71.8274
71.8274	DCA_se2_ag1_f_02 - phones	DH	71.8674
71.8274	DCA_se2_ag1_f_02 - words	the	71.9274
71.8674	DCA_se2_ag1_f_02 - phones	AH0	71.9274
71.9274	DCA_se2_ag1_f_02 - phones	B	71.9774
71.9274	DCA_se2_ag1_f_02 - words	ball	72.1074
71.9774	DCA_se2_ag1_f_02 - phones	AO1	72.0674
72.0674	DCA_se2_ag1_f_02 - phones	L	72.1074
72.1074	DCA_se2_ag1_f_02 - phones	AH0	72.1474
72.1074	DCA_se2_ag1_f_02 - words	and	72.1774
72.1474	DCA_se2_ag1_f_02 - phones	N	72.1774
72.1774	DCA_se2_ag1_f_02 - phones	Y	72.2074
72.1774	DCA_se2_ag1_f_02 - words	you	72.2474
72.2074	DCA_se2_ag1_f_02 - phones	UW1	72.2474
72.2474	DCA_se2_ag1_f_02 - phones	S	72.3574
72.2474	DCA_se2_ag1_f_02 - words	say	72.5074
72.3574	DCA_se2_ag1_f_02 - phones	EY1	72.5074
72.5074	DCA_se2_ag1_f_02 - phones	sp	72.5674
72.5674	DCA_se2_ag1_f_02 - phones	K	72.6874
72.5674	DCA_se2_ag1_f_02 - words	colors	73.1774
72.6874	DCA_se2_ag1_f_02 - phones	AH1	72.7774
72.7774	DCA_se2_ag1_f_02 - phones	L	72.8674
72.8674	DCA_se2_ag1_f_02 - phones	ER0	73.0474
73.0474	DCA_se2_ag1_f_02 - phones	Z	73.1774
73.1774	DCA_se2_ag1_f_02 - phones	sp	73.2074
73.2074	DCA_se2_ag1_f_02 - phones	AA1	73.4974
73.2074	DCA_se2_ag1_f_02 - words	are	73.5774
73.4974	DCA_se2_ag1_f_02 - phones	R	73.5774
73.8273	DCA_se2_ag1_f_02 - phones	P	73.9773
73.8273	DCA_se2_ag1_f_02 - words	pink	74.3273
73.9773	DCA_se2_ag1_f_02 - phones	IH1	74.1273
74.1273	DCA_se2_ag1_f_02 - phones	NG	74.2973
74.2973	DCA_se2_ag1_f_02 - phones	K	74.3273
74.3273	DCA_se2_ag1_f_02 - phones	sp	74.5273
74.5273	DCA_se2_ag1_f_02 - phones	B	74.6073
74.5273	DCA_se2_ag1_f_02 - words	blue	75.1773
74.6073	DCA_se2_ag1_f_02 - phones	L	74.6773
74.6773	DCA_se2_ag1_f_02 - phones	UW1	75.1773
75.1773	DCA_se2_ag1_f_02 - phones	sp	75.2073
75.2073	DCA_se2_ag1_f_02 - phones	R	75.2873
75.2073	DCA_se2_ag1_f_02 - words	red	75.7573
75.2873	DCA_se2_ag1_f_02 - phones	EH1	75.7173
75.7173	DCA_se2_ag1_f_02 - phones	D	75.7573
75.7573	DCA_se2_ag1_f_02 - phones	sp	75.9583
75.9583	DCA_se2_ag1_f_02 - phones	AO1	75.9983
75.9583	DCA_se2_ag1_f_02 - words	orange	76.5583
75.9983	DCA_se2_ag1_f_02 - phones	R	76.3083
76.3083	DCA_se2_ag1_f_02 - phones	IH0	76.3683
76.3683	DCA_se2_ag1_f_02 - phones	N	76.4783
76.4783	DCA_se2_ag1_f_02 - phones	JH	76.5583
76.5583	DCA_se2_ag1_f_02 - phones	sp	76.5883
76.5883	DCA_se2_ag1_f_02 - phones	Y	76.7083
76.5883	DCA_se2_ag1_f_02 - words	yellow	76.9683
76.7083	DCA_se2_ag1_f_02 - phones	EH1	76.7983
76.7983	DCA_se2_ag1_f_02 - phones	L	76.8983
76.8983	DCA_se2_ag1_f_02 - phones	OW0	76.9683
76.9683	DCA_se2_ag1_f_02 - phones	sp	77.0083
77.2767	DCA_se2_ag1_f_02 - phones	T	77.3967
77.2767	DCA_se2_ag1_f_02 - words	til	77.4567
77.3967	DCA_se2_ag1_f_02 - phones	IH1	77.4267
77.4267	DCA_se2_ag1_f_02 - phones	L	77.4567
77.4567	DCA_se2_ag1_f_02 - phones	Y	77.4867
77.4567	DCA_se2_ag1_f_02 - words	you	77.5167
77.4867	DCA_se2_ag1_f_02 - phones	UW1	77.5167
77.5167	DCA_se2_ag1_f_02 - phones	G	77.5767
77.5167	DCA_se2_ag1_f_02 - words	get	77.6467
77.5767	DCA_se2_ag1_f_02 - phones	IH1	77.6067
77.6067	DCA_se2_ag1_f_02 - phones	T	77.6467
77.6467	DCA_se2_ag1_f_02 - phones	T	77.7367
77.6467	DCA_se2_ag1_f_02 - words	to	77.7667
77.7367	DCA_se2_ag1_f_02 - phones	UW1	77.7667
77.7667	DCA_se2_ag1_f_02 - phones	sp	77.8267
77.8267	DCA_se2_ag1_f_02 - phones	DH	77.8567
77.8267	DCA_se2_ag1_f_02 - words	the	77.9267
77.8567	DCA_se2_ag1_f_02 - phones	IY0	77.9267
77.9267	DCA_se2_ag1_f_02 - phones	EH1	78.0767
77.9267	DCA_se2_ag1_f_02 - words	end	78.1367
78.0767	DCA_se2_ag1_f_02 - phones	N	78.1067
78.1067	DCA_se2_ag1_f_02 - phones	D	78.1367
78.1367	DCA_se2_ag1_f_02 - phones	sp	78.1967
78.1967	DCA_se2_ag1_f_02 - phones	Y	78.2467
78.1967	DCA_se2_ag1_f_02 - words	you	78.2967
78.2467	DCA_se2_ag1_f_02 - phones	UW1	78.2967
78.2967	DCA_se2_ag1_f_02 - phones	S	78.4067
78.2967	DCA_se2_ag1_f_02 - words	say	78.4467
78.4067	DCA_se2_ag1_f_02 - phones	EY1	78.4467
78.4467	DCA_se2_ag1_f_02 - phones	sp	78.5367
78.5367	DCA_se2_ag1_f_02 - phones	AW1	78.7267
78.5367	DCA_se2_ag1_f_02 - words	out	78.7867
78.7267	DCA_se2_ag1_f_02 - phones	T	78.7867
78.7867	DCA_se2_ag1_f_02 - phones	sp	80.2783
79.5755	DCA_int_03 - phones	M	79.6655
79.5755	DCA_int_03 - words	mm-hm	79.8855
79.6655	DCA_int_03 - phones	HH	79.7555
79.7555	DCA_int_03 - phones	M	79.8855
80.2783	DCA_se2_ag1_f_02 - phones	AH0	80.5083
80.2783	DCA_se2_ag1_f_02 - words	and	80.6883
80.5083	DCA_se2_ag1_f_02 - phones	N	80.5683
80.5683	DCA_se2_ag1_f_02 - phones	D	80.6883
81.0537	DCA_se2_ag1_f_02 - phones	W	81.1237
81.0537	DCA_se2_ag1_f_02 - words	when	81.1937
81.1237	DCA_se2_ag1_f_02 - phones	EH1	81.1637
81.1637	DCA_se2_ag1_f_02 - phones	N	81.1937
81.1937	DCA_se2_ag1_f_02 - phones	W	81.2337
81.1937	DCA_se2_ag1_f_02 - words	we	81.2937
81.2337	DCA_se2_ag1_f_02 - phones	IY1	81.2937
81.2937	DCA_se2_ag1_f_02 - phones	sp	81.3437
81.3437	DCA_se2_ag1_f_02 - phones	P	81.3937
81.3437	DCA_se2_ag1_f_02 - words	play	81.5537
81.3937	DCA_se2_ag1_f_02 - phones	L	81.4437
81.4437	DCA_se2_ag1_f_02 - phones	EY1	81.5537
81.5537	DCA_se2_ag1_f_02 - phones	HH	81.6437
81.5537	DCA_se2_ag1_f_02 - words	hide	81.7837
81.6437	DCA_se2_ag1_f_02 - phones	AY1	81.7437
81.7437	DCA_se2_ag1_f_02 - phones	D	81.7837
81.7837	DCA_se2_ag1_f_02 - phones	AH0	81.8137
81.7837	DCA_se2_ag1_f_02 - words	and	81.8437
81.8137	DCA_se2_ag1_f_02 - phones	N	81.8437
81.8437	DCA_se2_ag1_f_02 - phones	G	81.8937
81.8437	DCA_se2_ag1_f_02 - words	go	81.9837
81.8937	DCA_se2_ag1_f_02 - phones	OW1	81.9837
81.9837	DCA_se2_ag1_f_02 - phones	S	82.1837
81.9837	DCA_se2_ag1_f_02 - words	seek	82.3237
82.1837	DCA_se2_ag1_f_02 - phones	IY1	82.2537
82.2537	DCA_se2_ag1_f_02 - phones	K	82.3237
82.3237	DCA_se2_ag1_f_02 - phones	sp	82.4137
82.4137	DCA_se2_ag1_f_02 - phones	AO1	82.4837
82.4137	DCA_se2_ag1_f_02 - words	on	82.5537
82.4837	DCA_se2_ag1_f_02 - phones	N	82.5537
82.5537	DCA_se2_ag1_f_02 - phones	DH	82.5937
82.5537	DCA_se2_ag1_f_02 - words	the	82.6637
82.5937	DCA_se2_ag1_f_02 - phones	AH1	82.6637
82.6637	DCA_se2_ag1_f_02 - phones	AH1	82.7837
82.6637	DCA_se2_ag1_f_02 - words	uh	82.7837
82.7837	DCA_se2_ag1_f_02 - phones	sp	82.9037
82.9037	DCA_se2_ag1_f_02 - words	uh	83.1937
82.9037	DCA_se2_ag1_f_02 - phones	AH1	83.1937
83.1937	DCA_se2_ag1_f_02 - phones	sp	83.6571
83.6571	DCA_se2_ag1_f_02 - phones	W	83.6971
83.6571	DCA_se2_ag1_f_02 - words	we	83.7371
83.6971	DCA_se2_ag1_f_02 - phones	IY1	83.7371
83.7371	DCA_se2_ag1_f_02 - phones	sp	83.7871
83.7871	DCA_se2_ag1_f_02 - phones	P	83.8571
83.7871	DCA_se2_ag1_f_02 - words	put	83.9571
83.8571	DCA_se2_ag1_f_02 - phones	UH1	83.9071
83.9071	DCA_se2_ag1_f_02 - phones	T	83.9571
83.9571	DCA_se2_ag1_f_02 - phones	AW1	84.0971
83.9571	DCA_se2_ag1_f_02 - words	our	84.1971
84.0971	DCA_se2_ag1_f_02 - phones	R	84.1971
84.1971	DCA_se2_ag1_f_02 - phones	sp	84.2371
84.2371	DCA_se2_ag1_f_02 - phones	F	84.2871
84.2371	DCA_se2_ag1_f_02 - words	foot	84.4071
84.2871	DCA_se2_ag1_f_02 - phones	UH1	84.3571
84.3571	DCA_se2_ag1_f_02 - phones	T	84.4071
84.4071	DCA_se2_ag1_f_02 - phones	IH1	84.4871
84.4071	DCA_se2_ag1_f_02 - words	in	84.5471
84.4871	DCA_se2_ag1_f_02 - phones	N	84.5471
84.5471	DCA_se2_ag1_f_02 - phones	AH0	84.5771
84.5471	DCA_se2_ag1_f_02 - words	and	84.6271
84.5771	DCA_se2_ag1_f_02 - phones	N	84.6271
84.6271	DCA_se2_ag1_f_02 - phones	W	84.6571
84.6271	DCA_se2_ag1_f_02 - words	we	84.7071
84.6571	DCA_se2_ag1_f_02 - phones	IY1	84.7071
84.7071	DCA_se2_ag1_f_02 - phones	sp	84.7771
84.7771	DCA_se2_ag1_f_02 - phones	S	84.8971
84.7771	DCA_se2_ag1_f_02 - words	say	85.1271
84.8971	DCA_se2_ag1_f_02 - phones	EY1	85.1271
85.3937	DCA_se2_ag1_f_02 - phones	sil	85.4237
85.4237	DCA_se2_ag1_f_02 - phones	S	85.5437
85.4237	DCA_se2_ag1_f_02 - words	sort	85.6437
85.5437	DCA_se2_ag1_f_02 - phones	AO1	85.5737
85.5737	DCA_se2_ag1_f_02 - phones	R	85.6137
85.6137	DCA_se2_ag1_f_02 - phones	T	85.6437
85.6437	DCA_se2_ag1_f_02 - phones	AH0	85.6837
85.6437	DCA_se2_ag1_f_02 - words	of	85.7437
85.6837	DCA_se2_ag1_f_02 - phones	V	85.7437
85.7437	DCA_se2_ag1_f_02 - words	a	85.8437
85.7437	DCA_se2_ag1_f_02 - phones	AH0	85.8437
85.8437	DCA_se2_ag1_f_02 - phones	R	85.9237
85.8437	DCA_se2_ag1_f_02 - words	riddle	86.1237
85.9237	DCA_se2_ag1_f_02 - phones	IH1	85.9537
85.9537	DCA_se2_ag1_f_02 - phones	D	85.9837
85.9837	DCA_se2_ag1_f_02 - phones	AH0	86.0537
86.0537	DCA_se2_ag1_f_02 - phones	L	86.1237
86.1237	DCA_se2_ag1_f_02 - phones	L	86.2137
86.1237	DCA_se2_ag1_f_02 - words	like	86.3937
86.2137	DCA_se2_ag1_f_02 - phones	AY1	86.3537
86.3537	DCA_se2_ag1_f_02 - phones	K	86.3937
86.3937	DCA_se2_ag1_f_02 - phones	sp	86.6514
86.6514	DCA_se2_ag1_f_02 - phones	AE1	86.8114
86.6514	DCA_se2_ag1_f_02 - words	and	86.9314
86.8114	DCA_se2_ag1_f_02 - phones	N	86.9314
86.9314	DCA_se2_ag1_f_02 - phones	sp	87.0114
87.3614	DCA_se2_ag1_f_02 - phones	DH	87.4114
87.3614	DCA_se2_ag1_f_02 - words	the	87.4714
87.4114	DCA_se2_ag1_f_02 - phones	AH0	87.4714
87.4714	DCA_se2_ag1_f_02 - phones	W	87.5614
87.4714	DCA_se2_ag1_f_02 - words	one	87.7114
87.5614	DCA_se2_ag1_f_02 - phones	AH1	87.6514
87.6514	DCA_se2_ag1_f_02 - phones	N	87.7114
87.7114	DCA_se2_ag1_f_02 - phones	HH	87.7814
87.7114	DCA_se2_ag1_f_02 - words	who	87.8514
87.7814	DCA_se2_ag1_f_02 - phones	UW1	87.8514
87.8514	DCA_se2_ag1_f_02 - words	s	87.9014
87.8514	DCA_se2_ag1_f_02 - phones	Z	87.9014
87.9014	DCA_se2_ag1_f_02 - phones	sp	87.9314
87.9314	DCA_se2_ag1_f_02 - phones	AW1	88.1914
87.9314	DCA_se2_ag1_f_02 - words	out	88.3114
88.1914	DCA_se2_ag1_f_02 - phones	T	88.3114
88.5120	DCA_se2_ag1_f_02 - phones	L	88.7220
88.5120	DCA_se2_ag1_f_02 - words	last	89.1120
88.7220	DCA_se2_ag1_f_02 - phones	AE1	89.0020
89.0020	DCA_se2_ag1_f_02 - phones	S	89.0320
89.0320	DCA_se2_ag1_f_02 - phones	T	89.1120
89.1120	DCA_se2_ag1_f_02 - phones	sp	89.1420
89.1420	DCA_se2_ag1_f_02 - phones	IH1	89.2420
89.1420	DCA_se2_ag1_f_02 - words	is	89.3120
89.2420	DCA_se2_ag1_f_02 - phones	Z	89.3120
89.3120	DCA_se2_ag1_f_02 - phones	DH	89.3420
89.3120	DCA_se2_ag1_f_02 - words	the	89.4020
89.3420	DCA_se2_ag1_f_02 - phones	AH0	89.4020
89.4020	DCA_se2_ag1_f_02 - phones	W	89.4720
89.4020	DCA_se2_ag1_f_02 - words	one	89.5820
89.4720	DCA_se2_ag1_f_02 - phones	AH1	89.5320
89.5320	DCA_se2_ag1_f_02 - phones	N	89.5820
89.5820	DCA_se2_ag1_f_02 - phones	sp	89.6820
89.6820	DCA_se2_ag1_f_02 - phones	HH	89.7220
89.6820	DCA_se2_ag1_f_02 - words	who	89.7820
89.7220	DCA_se2_ag1_f_02 - phones	UW1	89.7820
89.7820	DCA_se2_ag1_f_02 - phones	sp	89.8420
89.8420	DCA_se2_ag1_f_02 - phones	S	89.9020
89.8420	DCA_se2_ag1_f_02 - words	s	89.9020
89.9020	DCA_se2_ag1_f_02 - phones	IH1	89.9520
89.9020	DCA_se2_ag1_f_02 - words	it	90.0820
89.9520	DCA_se2_ag1_f_02 - phones	T	90.0820
90.5310	DCA_se2_ag1_f_02 - phones	sil	90.5910
90.5910	DCA_se2_ag1_f_02 - phones	AH0	90.6610
90.5910	DCA_se2_ag1_f_02 - words	and	90.7110
90.6610	DCA_se2_ag1_f_02 - phones	N	90.7110
90.7110	DCA_se2_ag1_f_02 - phones	DH	90.7510
90.7110	DCA_se2_ag1_f_02 - words	that	90.9010
90.7510	DCA_se2_ag1_f_02 - phones	AE1	90.8310
90.8310	DCA_se2_ag1_f_02 - phones	T	90.9010
90.9010	DCA_se2_ag1_f_02 - phones	P	90.9910
90.9010	DCA_se2_ag1_f_02 - words	person	91.2310
90.9910	DCA_se2_ag1_f_02 - phones	ER1	91.0510
91.0510	DCA_se2_ag1_f_02 - phones	S	91.1410
91.1410	DCA_se2_ag1_f_02 - phones	AH0	91.1810
91.1810	DCA_se2_ag1_f_02 - phones	N	91.2310
91.2310	DCA_se2_ag1_f_02 - phones	HH	91.3710
91.2310	DCA_se2_ag1_f_02 - words	hides	91.6010
91.3710	DCA_se2_ag1_f_02 - phones	AY1	91.5010
91.5010	DCA_se2_ag1_f_02 - phones	D	91.5710
91.5710	DCA_se2_ag1_f_02 - phones	Z	91.6010
91.6010	DCA_se2_ag1_f_02 - phones	HH	91.6310
91.6010	DCA_se2_ag1_f_02 - words	his	91.7510
91.6310	DCA_se2_ag1_f_02 - phones	IH0	91.6710
91.6710	DCA_se2_ag1_f_02 - phones	Z	91.7510
91.7510	DCA_se2_ag1_f_02 - phones	sp	91.7810
91.7810	DCA_se2_ag1_f_02 - phones	F	91.8510
91.7810	DCA_se2_ag1_f_02 - words	face	92.1010
91.8510	DCA_se2_ag1_f_02 - phones	EY1	91.9910
91.9910	DCA_se2_ag1_f_02 - phones	S	92.1010
92.1010	DCA_se2_ag1_f_02 - phones	AO1	92.1310
92.1010	DCA_se2_ag1_f_02 - words	on	92.2810
92.1310	DCA_se2_ag1_f_02 - phones	N	92.2810
92.2810	DCA_se2_ag1_f_02 - phones	sp	92.7200
92.7200	DCA_se2_ag1_f_02 - phones	EH1	92.8100
92.7200	DCA_se2_ag1_f_02 - words	any	92.9600
92.8100	DCA_se2_ag1_f_02 - phones	N	92.8800
92.8800	DCA_se2_ag1_f_02 - phones	IY0	92.9600
92.9600	DCA_se2_ag1_f_02 - phones	K	93.0800
92.9600	DCA_se2_ag1_f_02 - words	kind	93.2100
93.0800	DCA_se2_ag1_f_02 - phones	AY1	93.1600
93.1600	DCA_se2_ag1_f_02 - phones	N	93.2100
93.2100	DCA_se2_ag1_f_02 - phones	AH1	93.2400
93.2100	DCA_se2_ag1_f_02 - words	of	93.2700
93.2400	DCA_se2_ag1_f_02 - phones	V	93.2700
93.2700	DCA_se2_ag1_f_02 - phones	sp	93.3000
93.3000	DCA_se2_ag1_f_02 - phones	AY1	93.5400
93.3000	DCA_se2_ag1_f_02 - words	item	93.6700
93.5400	DCA_se2_ag1_f_02 - phones	T	93.5800
93.5800	DCA_se2_ag1_f_02 - phones	AH0	93.6300
93.6300	DCA_se2_ag1_f_02 - phones	M	93.6700
93.6700	DCA_se2_ag1_f_02 - phones	sp	94.1235
94.1235	DCA_se2_ag1_f_02 - phones	AE1	94.3235
94.1235	DCA_se2_ag1_f_02 - words	and	94.3535
94.3235	DCA_se2_ag1_f_02 - phones	N	94.3535
94.3535	DCA_se2_ag1_f_02 - phones	sp	94.3835
94.3835	DCA_se2_ag1_f_02 - phones	AH1	94.4735
94.3835	DCA_se2_ag1_f_02 - words	um	94.5935
94.4735	DCA_se2_ag1_f_02 - phones	M	94.5935
94.5935	DCA_se2_ag1_f_02 - phones	sp	95.3980
95.3980	DCA_se2_ag1_f_02 - phones	AE1	95.4880
95.3980	DCA_se2_ag1_f_02 - words	after	95.6580
95.4880	DCA_se2_ag1_f_02 - phones	F	95.5980
95.5980	DCA_se2_ag1_f_02 - phones	T	95.6280
95.6280	DCA_se2_ag1_f_02 - phones	ER0	95.6580
95.6580	DCA_se2_ag1_f_02 - phones	DH	95.7080
95.6580	DCA_se2_ag1_f_02 - words	that	95.9080
95.7080	DCA_se2_ag1_f_02 - phones	AH0	95.8480
95.8480	DCA_se2_ag1_f_02 - phones	T	95.9080
96.3259	DCA_se2_ag1_f_02 - phones	sil	96.3659
96.3659	DCA_se2_ag1_f_02 - phones	DH	96.4159
96.3659	DCA_se2_ag1_f_02 - words	the	96.4559
96.4159	DCA_se2_ag1_f_02 - phones	IY0	96.4559
96.4559	DCA_se2_ag1_f_02 - phones	sp	96.5159
96.5159	DCA_se2_ag1_f_02 - phones	HH	96.5959
96.5159	DCA_se2_ag1_f_02 - words	he	96.8159
96.5959	DCA_se2_ag1_f_02 - phones	IY1	96.8159
96.8159	DCA_se2_ag1_f_02 - phones	sp	96.8459
96.8459	DCA_se2_ag1_f_02 - phones	K	96.9659
96.8459	DCA_se2_ag1_f_02 - words	counts	97.2759
96.9659	DCA_se2_ag1_f_02 - phones	AW1	97.0859
97.0859	DCA_se2_ag1_f_02 - phones	N	97.1559
97.1559	DCA_se2_ag1_f_02 - phones	T	97.2059
97.2059	DCA_se2_ag1_f_02 - phones	S	97.2759
97.2759	DCA_se2_ag1_f_02 - phones	T	97.3359
97.2759	DCA_se2_ag1_f_02 - words	to	97.5059
97.3359	DCA_se2_ag1_f_02 - phones	UW1	97.5059
97.5059	DCA_se2_ag1_f_02 - phones	AH0	97.5959
97.5059	DCA_se2_ag1_f_02 - words	a	97.5959
97.5959	DCA_se2_ag1_f_02 - phones	sp	97.6359
97.6359	DCA_se2_ag1_f_02 - phones	S	97.7459
97.6359	DCA_se2_ag1_f_02 - words	certain	97.9159
97.7459	DCA_se2_ag1_f_02 - phones	ER1	97.8259
97.8259	DCA_se2_ag1_f_02 - phones	T	97.8559
97.8559	DCA_se2_ag1_f_02 - phones	AH0	97.8859
97.8859	DCA_se2_ag1_f_02 - phones	N	97.9159
97.9159	DCA_se2_ag1_f_02 - phones	sp	97.9459
97.9459	DCA_se2_ag1_f_02 - phones	N	98.0259
97.9459	DCA_se2_ag1_f_02 - words	number	98.4259
98.0259	DCA_se2_ag1_f_02 - phones	AH1	98.1359
98.1359	DCA_se2_ag1_f_02 - phones	M	98.2359
98.2359	DCA_se2_ag1_f_02 - phones	B	98.2959
98.2959	DCA_se2_ag1_f_02 - phones	ER0	98.4259
98.4259	DCA_se2_ag1_f_02 - phones	sp	98.4559
98.6200	DCA_se2_ag1_f_02 - phones	T	98.7600
98.6200	DCA_se2_ag1_f_02 - words	ten	99.0800
98.7600	DCA_se2_ag1_f_02 - phones	EH1	99.0200
99.0200	DCA_se2_ag1_f_02 - phones	N	99.0800
99.0800	DCA_se2_ag1_f_02 - phones	AH0	99.1200
99.0800	DCA_se2_ag1_f_02 - words	and	99.2000
99.1200	DCA_se2_ag1_f_02 - phones	N	99.2000
99.2000	DCA_se2_ag1_f_02 - phones	sp	99.2500
99.2500	DCA_se2_ag1_f_02 - phones	T	99.3600
99.2500	DCA_se2_ag1_f_02 - words	twenty	99.6500
99.3600	DCA_se2_ag1_f_02 - phones	W	99.4500
99.4500	DCA_se2_ag1_f_02 - phones	EH1	99.5000
99.5000	DCA_se2_ag1_f_02 - phones	N	99.5600
99.5600	DCA_se2_ag1_f_02 - phones	IY0	99.6500
99.6500	DCA_se2_ag1_f_02 - phones	AO1	99.6900
99.6500	DCA_se2_ag1_f_02 - words	or	99.8300
99.6900	DCA_se2_ag1_f_02 - phones	R	99.8300
99.8300	DCA_se2_ag1_f_02 - phones	sp	99.8600
99.8600	DCA_se2_ag1_f_02 - phones	TH	99.9100
99.8600	DCA_se2_ag1_f_02 - words	thirty	100.2300
99.9100	DCA_se2_ag1_f_02 - phones	ER1	100.0200
100.0200	DCA_se2_ag1_f_02 - phones	D	100.0700
100.0700	DCA_se2_ag1_f_02 - phones	IY0	100.2300
100.8571	DCA_se2_ag1_f_02 - phones	sil	100.9071
100.9071	DCA_se2_ag1_f_02 - phones	AE1	101.2171
100.9071	DCA_se2_ag1_f_02 - words	and	101.3371
101.2171	DCA_se2_ag1_f_02 - phones	N	101.2671
101.2671	DCA_se2_ag1_f_02 - phones	D	101.3371
101.3371	DCA_se2_ag1_f_02 - phones	sp	101.4571
101.4571	DCA_se2_ag1_f_02 - phones	AO1	101.5671
101.4571	DCA_se2_ag1_f_02 - words	or	101.5971
101.5671	DCA_se2_ag1_f_02 - phones	R	101.5971
101.5971	DCA_se2_ag1_f_02 - phones	sp	101.6271
101.6271	DCA_se2_ag1_f_02 - phones	IY1	101.7571
101.6271	DCA_se2_ag1_f_02 - words	either	101.8771
101.7571	DCA_se2_ag1_f_02 - phones	DH	101.8071
101.8071	DCA_se2_ag1_f_02 - phones	ER0	101.8771
101.8771	DCA_se2_ag1_f_02 - phones	S	101.9871
101.8771	DCA_se2_ag1_f_02 - words	says	102.1771
101.9871	DCA_se2_ag1_f_02 - phones	IH1	102.0871
102.0871	DCA_se2_ag1_f_02 - phones	Z	102.1771
102.1771	DCA_se2_ag1_f_02 - phones	AH0	102.2571
102.1771	DCA_se2_ag1_f_02 - words	a	102.2571
102.2571	DCA_se2_ag1_f_02 - phones	R	102.3471
102.2571	DCA_se2_ag1_f_02 - words	rhyme	102.5671
102.3471	DCA_se2_ag1_f_02 - phones	AY1	102.5071
102.5071	DCA_se2_ag1_f_02 - phones	M	102.5671
102.5671	DCA_se2_ag1_f_02 - phones	L	102.6271
102.5671	DCA_se2_ag1_f_02 - words	like	102.7871
102.6271	DCA_se2_ag1_f_02 - phones	AY1	102.7171
102.7171	DCA_se2_ag1_f_02 - phones	K	102.7871
102.7871	DCA_se2_ag1_f_02 - phones	M	102.8771
102.7871	DCA_se2_ag1_f_02 - words	my	103.0971
102.8771	DCA_se2_ag1_f_02 - phones	AY1	103.0971
103.0971	DCA_se2_ag1_f_02 - phones	M	103.1871
103.0971	DCA_se2_ag1_f_02 - words	mother	103.3771
103.1871	DCA_se2_ag1_f_02 - phones	AH1	103.2371
103.2371	DCA_se2_ag1_f_02 - phones	DH	103.3371
103.3371	DCA_se2_ag1_f_02 - phones	ER0	103.3771
103.3771	DCA_se2_ag1_f_02 - phones	Y	103.4971
103.3771	DCA_se2_ag1_f_02 - words	your	103.6471
103.4971	DCA_se2_ag1_f_02 - phones	AO1	103.6071
103.6071	DCA_se2_ag1_f_02 - phones	R	103.6471
103.6471	DCA_se2_ag1_f_02 - phones	M	103.7271
103.6471	DCA_se2_ag1_f_02 - words	mother	103.9171
103.7271	DCA_se2_ag1_f_02 - phones	AH1	103.7671
103.7671	DCA_se2_ag1_f_02 - phones	DH	103.8371
103.8371	DCA_se2_ag1_f_02 - phones	ER0	103.9171
103.9171	DCA_se2_ag1_f_02 - phones	HH	104.0371
103.9171	DCA_se2_ag1_f_02 - words	hang	104.2471
104.0371	DCA_se2_ag1_f_02 - phones	AE1	104.0871
104.0871	DCA_se2_ag1_f_02 - phones	NG	104.2471
104.2471	DCA_se2_ag1_f_02 - phones	AW1	104.2871
104.2471	DCA_se2_ag1_f_02 - words	out	104.3171
104.2871	DCA_se2_ag1_f_02 - phones	T	104.3171
104.3171	DCA_se2_ag1_f_02 - phones	sp	104.3671
104.3671	DCA_se2_ag1_f_02 - phones	DH	104.4071
104.3671	DCA_se2_ag1_f_02 - words	the	104.4371
104.4071	DCA_se2_ag1_f_02 - phones	AH0	104.4371
104.4371	DCA_se2_ag1_f_02 - phones	sp	104.4771
104.4771	DCA_se2_ag1_f_02 - phones	K	104.5471
104.4771	DCA_se2_ag1_f_02 - words	clothes	104.9471
104.5471	DCA_se2_ag1_f_02 - phones	L	104.6271
104.6271	DCA_se2_ag1_f_02 - phones	OW1	104.8171
104.8171	DCA_se2_ag1_f_02 - phones	Z	104.9471
104.9471	DCA_se2_ag1_f_02 - phones	M	105.0171
104.9471	DCA_se2_ag1_f_02 - words	my	105.0971
105.0171	DCA_se2_ag1_f_02 - phones	AY1	105.0971
105.0971	DCA_se2_ag1_f_02 - phones	M	105.1871
105.0971	DCA_se2_ag1_f_02 - words	mother	105.3271
105.1871	DCA_se2_ag1_f_02 - phones	AH1	105.2171
105.2171	DCA_se2_ag1_f_02 - phones	DH	105.2971
105.2971	DCA_se2_ag1_f_02 - phones	ER0	105.3271
105.3271	DCA_se2_ag1_f_02 - phones	sp	105.3571
105.3571	DCA_se2_ag1_f_02 - phones	S	105.4971
105.3571	DCA_se2_ag1_f_02 - words	socked	105.6771
105.4971	DCA_se2_ag1_f_02 - phones	AA1	105.5771
105.5771	DCA_se2_ag1_f_02 - phones	K	105.6471
105.6471	DCA_se2_ag1_f_02 - phones	T	105.6771
105.6771	DCA_se2_ag1_f_02 - phones	Y	105.7471
105.6771	DCA_se2_ag1_f_02 - words	your	105.8171
105.7471	DCA_se2_ag1_f_02 - phones	UH1	105.7771
105.7771	DCA_se2_ag1_f_02 - phones	R	105.8171
105.8171	DCA_se2_ag1_f_02 - phones	M	105.9471
105.8171	DCA_se2_ag1_f_02 - words	mother	106.0971
105.9471	DCA_se2_ag1_f_02 - phones	AH1	105.9871
105.9871	DCA_se2_ag1_f_02 - phones	DH	106.0571
106.0571	DCA_se2_ag1_f_02 - phones	ER0	106.0971
106.0971	DCA_se2_ag1_f_02 - phones	IH0	106.1371
106.0971	DCA_se2_ag1_f_02 - words	in	106.1771
106.1371	DCA_se2_ag1_f_02 - phones	N	106.1771
106.1771	DCA_se2_ag1_f_02 - phones	DH	106.2171
106.1771	DCA_se2_ag1_f_02 - words	the	106.2671
106.2171	DCA_se2_ag1_f_02 - phones	AH0	106.2671
106.2671	DCA_se2_ag1_f_02 - phones	sp	106.2971
106.2971	DCA_se2_ag1_f_02 - phones	N	106.3571
106.2971	DCA_se2_ag1_f_02 - words	nose	106.5371
106.3571	DCA_se2_ag1_f_02 - phones	OW1	106.4671
106.4671	DCA_se2_ag1_f_02 - phones	Z	106.5371
106.5371	DCA_se2_ag1_f_02 - phones	D	106.6171
106.5371	DCA_se2_ag1_f_02 - words	did	106.6871
106.6171	DCA_se2_ag1_f_02 - phones	IH0	106.6471
106.6471	DCA_se2_ag1_f_02 - phones	D	106.6871
106.6871	DCA_se2_ag1_f_02 - phones	IH0	106.7171
106.6871	DCA_se2_ag1_f_02 - words	it	106.7471
106.7171	DCA_se2_ag1_f_02 - phones	T	106.7471
106.7471	DCA_se2_ag1_f_02 - phones	sp	106.7971
106.7971	DCA_se2_ag1_f_02 - phones	HH	106.8871
106.7971	DCA_se2_ag1_f_02 - words	hurt	107.0371
106.8871	DCA_se2_ag1_f_02 - phones	ER1	106.9771
106.9771	DCA_se2_ag1_f_02 - phones	T	107.0371
107.3653	DCA_se2_ag1_f_02 - phones	AH0	107.4753
107.3653	DCA_se2_ag1_f_02 - words	and	107.5153
107.4753	DCA_se2_ag1_f_02 - phones	N	107.5153
107.5153	DCA_se2_ag1_f_02 - phones	DH	107.5453
107.5153	DCA_se2_ag1_f_02 - words	the	107.5853
107.5453	DCA_se2_ag1_f_02 - phones	AH0	107.5853
107.5853	DCA_se2_ag1_f_02 - phones	P	107.6453
107.5853	DCA_se2_ag1_f_02 - words	people	107.8353
107.6453	DCA_se2_ag1_f_02 - phones	IY1	107.7253
107.7253	DCA_se2_ag1_f_02 - phones	P	107.7653
107.7653	DCA_se2_ag1_f_02 - phones	AH0	107.8053
107.8053	DCA_se2_ag1_f_02 - phones	L	107.8353
107.8353	DCA_se2_ag1_f_02 - phones	SH	107.9753
107.8353	DCA_se2_ag1_f_02 - words	shout	108.1653
107.9753	DCA_se2_ag1_f_02 - phones	AW1	108.1253
108.1253	DCA_se2_ag1_f_02 - phones	T	108.1653
108.1653	DCA_se2_ag1_f_02 - phones	sp	108.1953
108.1953	DCA_se2_ag1_f_02 - phones	Y	108.4553
108.1953	DCA_se2_ag1_f_02 - words	yeah	108.5453
108.4553	DCA_se2_ag1_f_02 - phones	AE1	108.5453
108.5453	DCA_se2_ag1_f_02 - phones	sp	108.5753
108.5753	DCA_se2_ag1_f_02 - phones	N	108.6853
108.5753	DCA_se2_ag1_f_02 - words	no	108.9053
108.6853	DCA_se2_ag1_f_02 - phones	OW1	108.9053
108.9053	DCA_se2_ag1_f_02 - phones	sp	108.9653
108.9653	DCA_se2_ag1_f_02 - phones	HH	108.9953
108.9653	DCA_se2_ag1_f_02 - words	whether	109.1753
108.9953	DCA_se2_ag1_f_02 - phones	W	109.0353
109.0353	DCA_se2_ag1_f_02 - phones	EH1	109.0853
109.0853	DCA_se2_ag1_f_02 - phones	DH	109.1453
109.1453	DCA_se2_ag1_f_02 - phones	ER0	109.1753
109.1753	DCA_se2_ag1_f_02 - phones	sp	109.2053
109.2053	DCA_se2_ag1_f_02 - phones	DH	109.2553
109.2053	DCA_se2_ag1_f_02 - words	they're	109.3953
109.2553	DCA_se2_ag1_f_02 - phones	EH1	109.3653
109.3653	DCA_se2_ag1_f_02 - phones	R	109.3953
109.3953	DCA_se2_ag1_f_02 - phones	sp	109.4253
109.4253	DCA_se2_ag1_f_02 - phones	R	109.4853
109.4253	DCA_se2_ag1_f_02 - words	ready	109.6953
109.4853	DCA_se2_ag1_f_02 - phones	EH1	109.5753
109.5753	DCA_se2_ag1_f_02 - phones	D	109.6253
109.6253	DCA_se2_ag1_f_02 - phones	IY0	109.6953
110.0465	DCA_se2_ag1_f_02 - phones	AH0	110.1765
110.0465	DCA_se2_ag1_f_02 - words	and	110.2065
110.1765	DCA_se2_ag1_f_02 - phones	N	110.2065
110.2065	DCA_se2_ag1_f_02 - phones	DH	110.2365
110.2065	DCA_se2_ag1_f_02 - words	the	110.3565
110.2365	DCA_se2_ag1_f_02 - phones	AH1	110.3565
110.3565	DCA_se2_ag1_f_02 - phones	AH1	110.4165
110.3565	DCA_se2_ag1_f_02 - words	other	110.5265
110.4165	DCA_se2_ag1_f_02 - phones	DH	110.4665
110.4665	DCA_se2_ag1_f_02 - phones	ER0	110.5265
110.5265	DCA_se2_ag1_f_02 - phones	P	110.6465
110.5265	DCA_se2_ag1_f_02 - words	person	110.8665
110.6465	DCA_se2_ag1_f_02 - phones	ER1	110.7065
110.7065	DCA_se2_ag1_f_02 - phones	S	110.8065
110.8065	DCA_se2_ag1_f_02 - phones	AH0	110.8365
110.8365	DCA_se2_ag1_f_02 - phones	N	110.8665
110.8665	DCA_se2_ag1_f_02 - phones	sp	111.0065
111.2122	DCA_se2_ag1_f_02 - phones	K	111.2922
111.2122	DCA_se2_ag1_f_02 - words	comes	111.5122
111.2922	DCA_se2_ag1_f_02 - phones	AH1	111.3422
111.3422	DCA_se2_ag1_f_02 - phones	M	111.4522
111.4522	DCA_se2_ag1_f_02 - phones	Z	111.5122
111.5122	DCA_se2_ag1_f_02 - phones	L	111.5722
111.5122	DCA_se2_ag1_f_02 - words	looking	111.7822
111.5722	DCA_se2_ag1_f_02 - phones	UH1	111.6322
111.6322	DCA_se2_ag1_f_02 - phones	K	111.6822
111.6822	DCA_se2_ag1_f_02 - phones	IH0	111.7222
111.7222	DCA_se2_ag1_f_02 - phones	NG	111.7822
111.7822	DCA_se2_ag1_f_02 - phones	F	111.8922
111.7822	DCA_se2_ag1_f_02 - words	for	112.0122
111.8922	DCA_se2_ag1_f_02 - phones	AO1	111.9522
111.9522	DCA_se2_ag1_f_02 - phones	R	112.0122
112.0122	DCA_se2_ag1_f_02 - phones	sp	112.0422
112.0422	DCA_se2_ag1_f_02 - phones	DH	112.0722
112.0422	DCA_se2_ag1_f_02 - words	them	112.1822
112.0722	DCA_se2_ag1_f_02 - phones	AH0	112.1022
112.1022	DCA_se2_ag1_f_02 - phones	M	112.1822
112.9317	DCA_int_03 - phones	sil	113.0117
113.0117	DCA_int_03 - words	<unk>	113.0817
113.0117	DCA_int_03 - phones	spn	113.0817
113.0817	DCA_int_03 - phones	sp	113.1517
113.2152	DCA_int_03 - phones	M	113.3452
113.2152	DCA_int_03 - words	mkay	113.5652
113.3452	DCA_int_03 - phones	K	113.4552
113.4552	DCA_int_03 - phones	EY1	113.5652
113.5652	DCA_int_03 - phones	sp	113.6152
113.6152	DCA_int_03 - phones	W	113.6752
113.6152	DCA_int_03 - words	what	113.7852
113.6752	DCA_int_03 - phones	AH1	113.7052
113.7052	DCA_int_03 - phones	T	113.7852
113.7852	DCA_int_03 - phones	W	113.8252
113.7852	DCA_int_03 - words	were	113.8852
113.8252	DCA_int_03 - phones	ER0	113.8852
113.8852	DCA_int_03 - phones	S	113.9752
113.8852	DCA_int_03 - words	some	114.0752
113.9752	DCA_int_03 - phones	AH1	114.0152
114.0152	DCA_int_03 - phones	M	114.0752
114.0752	DCA_int_03 - phones	AH0	114.1152
114.0752	DCA_int_03 - words	of	114.1652
114.1152	DCA_int_03 - phones	V	114.1652
114.1652	DCA_int_03 - phones	DH	114.2052
114.1652	DCA_int_03 - words	the	114.2852
114.2052	DCA_int_03 - phones	AH0	114.2852
114.2852	DCA_int_03 - phones	R	114.3752
114.2852	DCA_int_03 - words	rhymes	114.6852
114.3752	DCA_int_03 - phones	AY1	114.5352
114.5352	DCA_int_03 - phones	M	114.5652
114.5652	DCA_int_03 - phones	Z	114.6852
114.6852	DCA_int_03 - phones	sp	114.7552
114.7552	DCA_int_03 - phones	DH	114.7852
114.7552	DCA_int_03 - words	that	114.8752
114.7852	DCA_int_03 - phones	AH0	114.8152
114.8152	DCA_int_03 - phones	T	114.8752
114.8752	DCA_int_03 - phones	sp	114.9552
114.9552	DCA_int_03 - phones	Y	114.9952
114.9552	DCA_int_03 - words	you	115.0252
114.9952	DCA_int_03 - phones	UW1	115.0252
115.0252	DCA_int_03 - phones	sp	115.0552
115.0552	DCA_int_03 - phones	S	115.2052
115.0552	DCA_int_03 - words	said	115.2752
115.2052	DCA_int_03 - phones	EH1	115.2352
115.2352	DCA_int_03 - phones	D	115.2752
115.2752	DCA_int_03 - phones	sp	115.3052
115.3052	DCA_int_03 - phones	T	115.3452
115.3052	DCA_int_03 - words	to	115.4452
115.3452	DCA_int_03 - phones	AH0	115.4452
115.4452	DCA_int_03 - phones	sp	115.4752
115.4752	DCA_int_03 - phones	P	115.5052
115.4752	DCA_int_03 - words	pick	115.6052
115.5052	DCA_int_03 - phones	IH1	115.5552
115.5552	DCA_int_03 - phones	K	115.6052
115.6052	DCA_int_03 - phones	sp	115.6852
115.6852	DCA_int_03 - phones	S	115.7652
115.6852	DCA_int_03 - words	somebody	116.1052
115.7652	DCA_int_03 - phones	AH1	115.7952
115.7952	DCA_int_03 - phones	M	115.8952
115.8952	DCA_int_03 - phones	B	115.9452
115.9452	DCA_int_03 - phones	AH0	115.9852
115.9852	DCA_int_03 - phones	D	116.0552
116.0552	DCA_int_03 - phones	IY0	116.1052
116.1052	DCA_int_03 - phones	sp	116.1852
116.9930	DCA_se2_ag1_f_02 - phones	sil	117.0230
117.0230	DCA_se2_ag1_f_02 - phones	AH1	117.0930
117.0230	DCA_se2_ag1_f_02 - words	um	117.4230
117.0930	DCA_se2_ag1_f_02 - phones	M	117.4230
118.3488	DCA_se2_ag1_f_02 - phones	sil	118.3988
118.3988	DCA_se2_ag1_f_02 - phones	AH0	118.4788
118.3988	DCA_se2_ag1_f_02 - words	another	118.8388
118.4788	DCA_se2_ag1_f_02 - phones	N	118.5788
118.5788	DCA_se2_ag1_f_02 - phones	AH1	118.7088
118.7088	DCA_se2_ag1_f_02 - phones	DH	118.7488
118.7488	DCA_se2_ag1_f_02 - phones	ER0	118.8388
118.8388	DCA_se2_ag1_f_02 - phones	W	118.8888
118.8388	DCA_se2_ag1_f_02 - words	one	118.9988
118.8888	DCA_se2_ag1_f_02 - phones	AH1	118.9388
118.9388	DCA_se2_ag1_f_02 - phones	N	118.9988
118.9988	DCA_se2_ag1_f_02 - phones	IH0	119.2288
118.9988	DCA_se2_ag1_f_02 - words	is	119.3688
119.2288	DCA_se2_ag1_f_02 - phones	Z	119.3688
125.4912	DCA_int_03 - phones	D	125.5212
125.4912	DCA_int_03 - words	do	125.5512
125.5212	DCA_int_03 - phones	UW1	125.5512
125.5512	DCA_int_03 - phones	Y	125.5812
125.5512	DCA_int_03 - words	you	125.6112
125.5812	DCA_int_03 - phones	UW1	125.6112
125.6112	DCA_int_03 - phones	R	125.6412
125.6112	DCA_int_03 - words	remember	125.8612
125.6412	DCA_int_03 - phones	IH0	125.6712
125.6712	DCA_int_03 - phones	M	125.7012
125.7012	DCA_int_03 - phones	EH1	125.7312
125.7312	DCA_int_03 - phones	M	125.7912
125.7912	DCA_int_03 - phones	B	125.8212
125.8212	DCA_int_03 - phones	ER0	125.8612
125.8612	DCA_int_03 - phones	DH	125.8912
125.8612	DCA_int_03 - words	the	125.9312
125.8912	DCA_int_03 - phones	IY0	125.9312
125.9312	DCA_int_03 - phones	SH	126.0812
125.9312	DCA_int_03 - words	short	126.2512
126.0812	DCA_int_03 - phones	AO1	126.1812
126.1812	DCA_int_03 - phones	R	126.2212
126.2212	DCA_int_03 - phones	T	126.2512
126.2512	DCA_int_03 - phones	sp	126.2812
126.2812	DCA_int_03 - phones	W	126.3512
126.2812	DCA_int_03 - words	one	126.4812
126.3512	DCA_int_03 - phones	AH1	126.3812
126.3812	DCA_int_03 - phones	N	126.4812
126.4812	DCA_int_03 - phones	sp	126.5612
127.0346	DCA_se2_ag1_f_02 - phones	sil	127.0746
127.0746	DCA_se2_ag1_f_02 - phones	OW1	127.1846
127.0746	DCA_se2_ag1_f_02 - words	oh	127.1846
127.1846	DCA_se2_ag1_f_02 - phones	Y	127.2346
127.1846	DCA_se2_ag1_f_02 - words	yeah	127.3246
127.2346	DCA_se2_ag1_f_02 - phones	AE1	127.3246
127.3246	DCA_se2_ag1_f_02 - phones	sp	127.3646
127.3610	DCA_int_03 - phones	K	127.4210
127.3610	DCA_int_03 - words	could	127.5110
127.4210	DCA_int_03 - phones	UH1	127.4610
127.4610	DCA_int_03 - phones	D	127.5110
127.5110	DCA_int_03 - phones	sp	127.6210
127.6210	DCA_int_03 - phones	Y	127.6610
127.6210	DCA_int_03 - words	you	127.7510
127.6610	DCA_int_03 - phones	UW1	127.7510
127.7510	DCA_int_03 - phones	sp	146.8932
127.9579	DCA_se2_ag1_f_02 - phones	D	128.2879
127.9579	DCA_se2_ag1_f_02 - words	doodie	128.6679
128.2879	DCA_se2_ag1_f_02 - phones	UW1	128.4779
128.4779	DCA_se2_ag1_f_02 - phones	D	128.5579
128.5579	DCA_se2_ag1_f_02 - phones	IY0	128.6679
128.6679	DCA_se2_ag1_f_02 - phones	D	128.7479
128.6679	DCA_se2_ag1_f_02 - words	doggie	129.0379
128.7479	DCA_se2_ag1_f_02 - phones	AO1	128.8879
128.8879	DCA_se2_ag1_f_02 - phones	G	128.9879
128.9879	DCA_se2_ag1_f_02 - phones	IY0	129.0379
129.0379	DCA_se2_ag1_f_02 - phones	P	129.1779
129.0379	DCA_se2_ag1_f_02 - words	please	129.4279
129.1779	DCA_se2_ag1_f_02 - phones	L	129.2179
129.2179	DCA_se2_ag1_f_02 - phones	IY1	129.3879
129.3879	DCA_se2_ag1_f_02 - phones	Z	129.4279
129.4279	DCA_se2_ag1_f_02 - phones	S	129.5479
129.4279	DCA_se2_ag1_f_02 - words	step	129.8079
129.5479	DCA_se2_ag1_f_02 - phones	T	129.6079
129.6079	DCA_se2_ag1_f_02 - phones	EH1	129.7179
129.7179	DCA_se2_ag1_f_02 - phones	P	129.8079
129.8079	DCA_se2_ag1_f_02 - phones	sp	129.8379
129.8379	DCA_se2_ag1_f_02 - phones	AW1	130.0579
129.8379	DCA_se2_ag1_f_02 - words	out	130.1479
130.0579	DCA_se2_ag1_f_02 - phones	T	130.1479
130.8384	DCA_se2_ag1_f_02 - phones	AH0	130.9284
130.8384	DCA_se2_ag1_f_02 - words	and	131.1184
130.9284	DCA_se2_ag1_f_02 - phones	N	131.1184
131.1184	DCA_se2_ag1_f_02 - phones	sp	131.1484
131.1484	DCA_se2_ag1_f_02 - phones	AH0	131.2384
131.1484	DCA_se2_ag1_f_02 - words	another	131.5684
131.2384	DCA_se2_ag1_f_02 - phones	N	131.3684
131.3684	DCA_se2_ag1_f_02 - phones	AH1	131.4484
131.4484	DCA_se2_ag1_f_02 - phones	DH	131.5184
131.5184	DCA_se2_ag1_f_02 - phones	ER0	131.5684
131.5684	DCA_se2_ag1_f_02 - phones	W	131.6284
131.5684	DCA_se2_ag1_f_02 - words	one	131.7384
131.6284	DCA_se2_ag1_f_02 - phones	AH1	131.6884
131.6884	DCA_se2_ag1_f_02 - phones	N	131.7384
131.7384	DCA_se2_ag1_f_02 - phones	IH1	131.9384
131.7384	DCA_se2_ag1_f_02 - words	is	132.0184
131.9384	DCA_se2_ag1_f_02 - phones	Z	132.0184
132.0184	DCA_se2_ag1_f_02 - phones	sp	132.0484
132.0484	DCA_se2_ag1_f_02 - phones	AH1	132.1184
132.0484	DCA_se2_ag1_f_02 - words	um	132.4184
132.1184	DCA_se2_ag1_f_02 - phones	M	132.4184
133.0821	DCA_se2_ag1_f_02 - phones	sil	133.1421
133.1421	DCA_se2_ag1_f_02 - phones	spn	133.2421
133.1421	DCA_se2_ag1_f_02 - words	<unk>	133.2421
133.4170	DCA_se2_ag1_f_02 - phones	T	133.5570
133.4170	DCA_se2_ag1_f_02 - words	tarzan	133.8370
133.5570	DCA_se2_ag1_f_02 - phones	AA1	133.6770
133.6770	DCA_se2_ag1_f_02 - phones	R	133.7470
133.7470	DCA_se2_ag1_f_02 - phones	Z	133.7770
133.7770	DCA_se2_ag1_f_02 - phones	AH0	133.8070
133.8070	DCA_se2_ag1_f_02 - phones	N	133.8370
133.8370	DCA_se2_ag1_f_02 - phones	W	133.8970
133.8370	DCA_se2_ag1_f_02 - words	was	134.0770
133.8970	DCA_se2_ag1_f_02 - phones	AH1	133.9870
133.9870	DCA_se2_ag1_f_02 - phones	Z	134.0770
134.0770	DCA_se2_ag1_f_02 - phones	IH0	134.1670
134.0770	DCA_se2_ag1_f_02 - words	in	134.2270
134.1670	DCA_se2_ag1_f_02 - phones	N	134.2270
134.2270	DCA_se2_ag1_f_02 - phones	EY1	134.3370
134.2270	DCA_se2_ag1_f_02 - words	a	134.3370
134.3370	DCA_se2_ag1_f_02 - phones	sp	134.3870
134.3870	DCA_se2_ag1_f_02 - phones	T	134.5170
134.3870	DCA_se2_ag1_f_02 - words	tree	134.7270
134.5170	DCA_se2_ag1_f_02 - phones	R	134.5770
134.5770	DCA_se2_ag1_f_02 - phones	IY1	134.7270
134.7270	DCA_se2_ag1_f_02 - phones	AE1	134.8570
134.7270	DCA_se2_ag1_f_02 - words	and	134.9370
134.8570	DCA_se2_ag1_f_02 - phones	N	134.9370
134.9370	DCA_se2_ag1_f_02 - phones	sp	135.0070
135.0070	DCA_se2_ag1_f_02 - phones	HH	135.0570
135.0070	DCA_se2_ag1_f_02 - words	he	135.1270
135.0570	DCA_se2_ag1_f_02 - phones	IY1	135.1270
135.1270	DCA_se2_ag1_f_02 - phones	sp	135.2270
135.2270	DCA_se2_ag1_f_02 - phones	F	135.2870
135.2270	DCA_se2_ag1_f_02 - words	fell	135.5270
135.2870	DCA_se2_ag1_f_02 - phones	EH1	135.4170
135.4170	DCA_se2_ag1_f_02 - phones	L	135.5270
135.5270	DCA_se2_ag1_f_02 - phones	AW1	135.6570
135.5270	DCA_se2_ag1_f_02 - words	out	135.7170
135.6570	DCA_se2_ag1_f_02 - phones	T	135.7170
135.7170	DCA_se2_ag1_f_02 - phones	sp	135.7470
135.7470	DCA_se2_ag1_f_02 - phones	W	135.8470
135.7470	DCA_se2_ag1_f_02 - words	what	135.9570
135.8470	DCA_se2_ag1_f_02 - phones	AH1	135.8870
135.8870	DCA_se2_ag1_f_02 - phones	T	135.9570
135.9570	DCA_se2_ag1_f_02 - phones	K	136.0470
135.9570	DCA_se2_ag1_f_02 - words	color	136.2370
136.0470	DCA_se2_ag1_f_02 - phones	AH1	136.0870
136.0870	DCA_se2_ag1_f_02 - phones	L	136.1770
136.1770	DCA_se2_ag1_f_02 - phones	ER0	136.2370
136.2370	DCA_se2_ag1_f_02 - phones	W	136.2970
136.2370	DCA_se2_ag1_f_02 - words	was	136.3770
136.2970	DCA_se2_ag1_f_02 - phones	AH1	136.3470
136.3470	DCA_se2_ag1_f_02 - phones	Z	136.3770
136.3770	DCA_se2_ag1_f_02 - phones	sp	136.4470
136.4470	DCA_se2_ag1_f_02 - phones	HH	136.4870
136.4470	DCA_se2_ag1_f_02 - words	his	136.5970
136.4870	DCA_se2_ag1_f_02 - phones	IH0	136.5170
136.5170	DCA_se2_ag1_f_02 - phones	Z	136.5970
136.5970	DCA_se2_ag1_f_02 - phones	sp	136.6770
136.6770	DCA_se2_ag1_f_02 - phones	B	136.7370
136.6770	DCA_se2_ag1_f_02 - words	blood	137.0970
136.7370	DCA_se2_ag1_f_02 - phones	L	136.8070
136.8070	DCA_se2_ag1_f_02 - phones	AH1	136.9570
136.9570	DCA_se2_ag1_f_02 - phones	D	137.0970
137.4586	DCA_se2_ag1_f_02 - phones	AH0	137.5386
137.4586	DCA_se2_ag1_f_02 - words	and	137.5786
137.5386	DCA_se2_ag1_f_02 - phones	N	137.5786
137.5786	DCA_se2_ag1_f_02 - phones	AH0	137.6386
137.5786	DCA_se2_ag1_f_02 - words	a	137.6386
137.6386	DCA_se2_ag1_f_02 - phones	P	137.7786
137.6386	DCA_se2_ag1_f_02 - words	person	138.0186
137.7786	DCA_se2_ag1_f_02 - phones	ER1	137.8586
137.8586	DCA_se2_ag1_f_02 - phones	S	137.9486
137.9486	DCA_se2_ag1_f_02 - phones	AH0	137.9886
137.9886	DCA_se2_ag1_f_02 - phones	N	138.0186
138.0186	DCA_se2_ag1_f_02 - phones	sp	138.0686
138.0686	DCA_se2_ag1_f_02 - phones	S	138.1586
138.0686	DCA_se2_ag1_f_02 - words	says	138.3486
138.1586	DCA_se2_ag1_f_02 - phones	IH1	138.2686
138.2686	DCA_se2_ag1_f_02 - phones	Z	138.3486
138.3486	DCA_se2_ag1_f_02 - words	a	138.4086
138.3486	DCA_se2_ag1_f_02 - phones	AH0	138.4086
138.4086	DCA_se2_ag1_f_02 - phones	sp	138.4686
138.4686	DCA_se2_ag1_f_02 - phones	K	138.5686
138.4686	DCA_se2_ag1_f_02 - words	color	138.7586
138.5686	DCA_se2_ag1_f_02 - phones	AH1	138.6386
138.6386	DCA_se2_ag1_f_02 - phones	L	138.7286
138.7286	DCA_se2_ag1_f_02 - phones	ER0	138.7586
138.7586	DCA_se2_ag1_f_02 - phones	AH0	138.8686
138.7586	DCA_se2_ag1_f_02 - words	and	138.9386
138.8686	DCA_se2_ag1_f_02 - phones	N	138.9386
138.9386	DCA_se2_ag1_f_02 - phones	Y	138.9886
138.9386	DCA_se2_ag1_f_02 - words	you	139.0686
138.9886	DCA_se2_ag1_f_02 - phones	UW1	139.0686
139.0686	DCA_se2_ag1_f_02 - phones	sp	139.1286
139.1286	DCA_se2_ag1_f_02 - phones	G	139.1986
139.1286	DCA_se2_ag1_f_02 - words	go	139.2886
139.1986	DCA_se2_ag1_f_02 - phones	OW1	139.2886
139.2886	DCA_se2_ag1_f_02 - phones	ER0	139.4386
139.2886	DCA_se2_ag1_f_02 - words	around	139.5686
139.4386	DCA_se2_ag1_f_02 - phones	AW1	139.5086
139.5086	DCA_se2_ag1_f_02 - phones	N	139.5386
139.5386	DCA_se2_ag1_f_02 - phones	D	139.5686
139.5686	DCA_se2_ag1_f_02 - phones	AH0	139.5986
139.5686	DCA_se2_ag1_f_02 - words	and	139.6286
139.5986	DCA_se2_ag1_f_02 - phones	N	139.6286
139.6286	DCA_se2_ag1_f_02 - phones	sp	139.7286
139.7286	DCA_se2_ag1_f_02 - phones	S	139.9086
139.7286	DCA_se2_ag1_f_02 - words	see	139.9886
139.9086	DCA_se2_ag1_f_02 - phones	IY1	139.9886
139.9886	DCA_se2_ag1_f_02 - phones	sp	140.0286
140.0286	DCA_se2_ag1_f_02 - phones	HH	140.0586
140.0286	DCA_se2_ag1_f_02 - words	who	140.2286
140.0586	DCA_se2_ag1_f_02 - phones	UW1	140.2286
140.2286	DCA_se2_ag1_f_02 - phones	sp	140.2586
140.2586	DCA_se2_ag1_f_02 - phones	DH	140.2986
140.2586	DCA_se2_ag1_f_02 - words	that	140.4186
140.2986	DCA_se2_ag1_f_02 - phones	AH0	140.3886
140.3886	DCA_se2_ag1_f_02 - phones	T	140.4186
140.4186	DCA_se2_ag1_f_02 - phones	sp	140.4486
140.4486	DCA_se2_ag1_f_02 - phones	W	140.5386
140.4486	DCA_se2_ag1_f_02 - words	one	140.6486
140.5386	DCA_se2_ag1_f_02 - phones	AH1	140.5686
140.5686	DCA_se2_ag1_f_02 - phones	N	140.6486
141.0164	DCA_se2_ag1_f_02 - phones	HH	141.0864
141.0164	DCA_se2_ag1_f_02 - words	who	141.1864
141.0864	DCA_se2_ag1_f_02 - phones	UW1	141.1864
141.1864	DCA_se2_ag1_f_02 - phones	Z	141.2164
141.1864	DCA_se2_ag1_f_02 - words	s	141.2164
141.2164	DCA_se2_ag1_f_02 - phones	sp	141.2564
141.2564	DCA_se2_ag1_f_02 - phones	G	141.2964
141.2564	DCA_se2_ag1_f_02 - words	gonna	141.4964
141.2964	DCA_se2_ag1_f_02 - phones	AH1	141.3664
141.3664	DCA_se2_ag1_f_02 - phones	N	141.4364
141.4364	DCA_se2_ag1_f_02 - phones	AH0	141.4964
141.4964	DCA_se2_ag1_f_02 - phones	G	141.5864
141.4964	DCA_se2_ag1_f_02 - words	get	141.6664
141.5864	DCA_se2_ag1_f_02 - phones	EH1	141.6264
141.6264	DCA_se2_ag1_f_02 - phones	T	141.6664
141.6664	DCA_se2_ag1_f_02 - phones	AW1	141.8264
141.6664	DCA_se2_ag1_f_02 - words	out	141.9064
141.8264	DCA_se2_ag1_f_02 - phones	T	141.9064
142.4187	DCA_se2_ag1_f_02 - phones	AH0	142.4887
142.4187	DCA_se2_ag1_f_02 - words	and	142.5787
142.4887	DCA_se2_ag1_f_02 - phones	N	142.5487
142.5487	DCA_se2_ag1_f_02 - phones	D	142.5787
142.5787	DCA_se2_ag1_f_02 - phones	IH0	142.6387
142.5787	DCA_se2_ag1_f_02 - words	if	142.7287
142.6387	DCA_se2_ag1_f_02 - phones	F	142.7287
142.7287	DCA_se2_ag1_f_02 - phones	Y	142.7687
142.7287	DCA_se2_ag1_f_02 - words	you	142.8687
142.7687	DCA_se2_ag1_f_02 - phones	UW1	142.8687
142.8687	DCA_se2_ag1_f_02 - phones	AW1	143.0287
142.8687	DCA_se2_ag1_f_02 - words	out	143.0887
143.0287	DCA_se2_ag1_f_02 - phones	T	143.0887
143.0887	DCA_se2_ag1_f_02 - phones	sp	143.1187
143.1187	DCA_se2_ag1_f_02 - phones	EH1	143.1787
143.1187	DCA_se2_ag1_f_02 - words	everybody	143.5887
143.1787	DCA_se2_ag1_f_02 - phones	V	143.2187
143.2187	DCA_se2_ag1_f_02 - phones	R	143.2687
143.2687	DCA_se2_ag1_f_02 - phones	IY0	143.3187
143.3187	DCA_se2_ag1_f_02 - phones	B	143.3687
143.3687	DCA_se2_ag1_f_02 - phones	AA2	143.4287
143.4287	DCA_se2_ag1_f_02 - phones	D	143.4687
143.4687	DCA_se2_ag1_f_02 - phones	IY0	143.5887
143.5887	DCA_se2_ag1_f_02 - phones	sp	143.6787
143.6787	DCA_se2_ag1_f_02 - phones	B	143.7487
143.6787	DCA_se2_ag1_f_02 - words	be	143.7787
143.7487	DCA_se2_ag1_f_02 - phones	IY0	143.7787
143.7787	DCA_se2_ag1_f_02 - phones	sp	143.8187
143.8187	DCA_se2_ag1_f_02 - phones	JH	143.9587
143.8187	DCA_se2_ag1_f_02 - words	jumping	144.3387
143.9587	DCA_se2_ag1_f_02 - phones	AH1	144.0387
144.0387	DCA_se2_ag1_f_02 - phones	M	144.0887
144.0887	DCA_se2_ag1_f_02 - phones	P	144.1887
144.1887	DCA_se2_ag1_f_02 - phones	IH0	144.2187
144.2187	DCA_se2_ag1_f_02 - phones	NG	144.3387
144.3387	DCA_se2_ag1_f_02 - phones	sp	144.3687
144.3687	DCA_se2_ag1_f_02 - phones	B	144.3987
144.3687	DCA_se2_ag1_f_02 - words	be	144.5587
144.3987	DCA_se2_ag1_f_02 - phones	IY0	144.5587
144.5587	DCA_se2_ag1_f_02 - phones	sp	144.5887
144.5887	DCA_se2_ag1_f_02 - phones	AO1	144.6187
144.5887	DCA_se2_ag1_f_02 - words	all	144.7187
144.6187	DCA_se2_ag1_f_02 - phones	L	144.7187
144.7187	DCA_se2_ag1_f_02 - phones	sp	144.7487
144.7487	DCA_se2_ag1_f_02 - phones	HH	144.8787
144.7487	DCA_se2_ag1_f_02 - words	happy	144.9687
144.8787	DCA_se2_ag1_f_02 - phones	AE1	144.9087
144.9087	DCA_se2_ag1_f_02 - phones	P	144.9387
144.9387	DCA_se2_ag1_f_02 - phones	IY0	144.9687
144.9687	DCA_se2_ag1_f_02 - phones	sp	145.1987
145.1987	DCA_se2_ag1_f_02 - phones	S	145.2387
145.1987	DCA_se2_ag1_f_02 - words	so	145.3187
145.2387	DCA_se2_ag1_f_02 - phones	OW1	145.3187
145.3187	DCA_se2_ag1_f_02 - phones	Y	145.4187
145.3187	DCA_se2_ag1_f_02 - words	you	145.4487
145.4187	DCA_se2_ag1_f_02 - phones	UW1	145.4487
145.4487	DCA_se2_ag1_f_02 - phones	D	145.4887
145.4487	DCA_se2_ag1_f_02 - words	don't	145.7387
145.4887	DCA_se2_ag1_f_02 - phones	OW1	145.5387
145.5387	DCA_se2_ag1_f_02 - phones	N	145.7387
145.7387	DCA_se2_ag1_f_02 - phones	sp	145.8187
145.8187	DCA_se2_ag1_f_02 - phones	B	145.9887
145.8187	DCA_se2_ag1_f_02 - words	be	146.2387
145.9887	DCA_se2_ag1_f_02 - phones	IY0	146.2387
146.2387	DCA_se2_ag1_f_02 - phones	sp	146.2687
146.2687	DCA_se2_ag1_f_02 - phones	IH0	146.2987
146.2687	DCA_se2_ag1_f_02 - words	it	146.3987
146.2987	DCA_se2_ag1_f_02 - phones	T	146.3987
146.8932	DCA_int_03 - phones	OW2	146.9932
146.8932	DCA_int_03 - words	okay	147.1832
146.9932	DCA_int_03 - phones	K	147.0532
147.0532	DCA_int_03 - phones	EY1	147.1832
147.1832	DCA_int_03 - phones	W	147.2732
147.1832	DCA_int_03 - words	what	147.3632
147.2732	DCA_int_03 - phones	AH1	147.3232
147.3232	DCA_int_03 - phones	T	147.3632
147.3632	DCA_int_03 - phones	AH0	147.4632
147.3632	DCA_int_03 - words	about	147.7232
147.4632	DCA_int_03 - phones	B	147.5032
147.5032	DCA_int_03 - phones	AW1	147.6632
147.6632	DCA_int_03 - phones	T	147.7232
147.9163	DCA_int_03 - phones	sil	147.9963
147.9963	DCA_int_03 - phones	B	148.0263
147.9963	DCA_int_03 - words	bewitched	148.5363
148.0263	DCA_int_03 - phones	IH0	148.1063
148.1063	DCA_int_03 - phones	W	148.1863
148.1863	DCA_int_03 - phones	IH1	148.3763
148.3763	DCA_int_03 - phones	CH	148.4263
148.4263	DCA_int_03 - phones	T	148.5363
148.5363	DCA_int_03 - phones	sp	148.6663
149.1695	DCA_se2_ag1_f_02 - phones	AH1	149.2895
149.1695	DCA_se2_ag1_f_02 - words	um	149.3195
149.2895	DCA_se2_ag1_f_02 - phones	M	149.3195
149.3195	DCA_se2_ag1_f_02 - phones	sp	149.4895
150.1394	DCA_se2_ag1_f_02 - phones	IH0	150.1894
150.1394	DCA_se2_ag1_f_02 - words	it	150.2194
150.1894	DCA_se2_ag1_f_02 - phones	T	150.2194
150.2194	DCA_se2_ag1_f_02 - phones	D	150.2494
150.2194	DCA_se2_ag1_f_02 - words	w	150.4294
150.2494	DCA_se2_ag1_f_02 - phones	AH1	150.2794
150.2794	DCA_se2_ag1_f_02 - phones	B	150.3094
150.3094	DCA_se2_ag1_f_02 - phones	AH0	150.3394
150.3394	DCA_se2_ag1_f_02 - phones	L	150.3694
150.3694	DCA_se2_ag1_f_02 - phones	Y	150.3994
150.3994	DCA_se2_ag1_f_02 - phones	UW0	150.4294
150.4294	DCA_se2_ag1_f_02 - phones	IH1	150.4594
150.4294	DCA_se2_ag1_f_02 - words	it	150.6194
150.4594	DCA_se2_ag1_f_02 - phones	T	150.6194
151.1792	DCA_se2_ag1_f_02 - phones	sil	151.2392
151.2392	DCA_se2_ag1_f_02 - phones	IY1	151.4592
151.2392	DCA_se2_ag1_f_02 - words	e	151.4592
151.7527	DCA_se2_ag1_f_02 - phones	sil	151.7927
151.7927	DCA_se2_ag1_f_02 - phones	AH1	151.8527
151.7927	DCA_se2_ag1_f_02 - words	um	152.4827
151.8527	DCA_se2_ag1_f_02 - phones	M	152.4827
152.6311	DCA_se2_ag1_f_02 - phones	sil	152.6911
152.6911	DCA_se2_ag1_f_02 - phones	L	152.7211
152.6911	DCA_se2_ag1_f_02 - words	let	152.7811
152.7211	DCA_se2_ag1_f_02 - phones	EH1	152.7511
152.7511	DCA_se2_ag1_f_02 - phones	T	152.7811
152.7811	DCA_se2_ag1_f_02 - phones	Z	152.8111
152.7811	DCA_se2_ag1_f_02 - words	s	152.8111
152.8111	DCA_se2_ag1_f_02 - phones	sp	153.0111
153.0111	DCA_se2_ag1_f_02 - phones	S	153.0411
153.0111	DCA_se2_ag1_f_02 - words	see	153.2011
153.0411	DCA_se2_ag1_f_02 - phones	IY1	153.2011
155.0296	DCA_se2_ag1_f_02 - phones	SH	155.1996
155.0296	DCA_se2_ag1_f_02 - words	she	155.3296
155.1996	DCA_se2_ag1_f_02 - phones	IY1	155.3296
155.3296	DCA_se2_ag1_f_02 - phones	SH	155.4496
155.3296	DCA_se2_ag1_f_02 - words	she	155.5196
155.4496	DCA_se2_ag1_f_02 - phones	IY1	155.5196
155.5196	DCA_se2_ag1_f_02 - phones	W	155.6096
155.5196	DCA_se2_ag1_f_02 - words	was	155.6996
155.6096	DCA_se2_ag1_f_02 - phones	AH0	155.6396
155.6396	DCA_se2_ag1_f_02 - phones	Z	155.6996
155.6996	DCA_se2_ag1_f_02 - phones	B	155.7596
155.6996	DCA_se2_ag1_f_02 - words	babysitting	156.2396
155.7596	DCA_se2_ag1_f_02 - phones	EY1	155.8796
155.8796	DCA_se2_ag1_f_02 - phones	B	155.9196
155.9196	DCA_se2_ag1_f_02 - phones	IY0	155.9696
155.9696	DCA_se2_ag1_f_02 - phones	S	156.0696
156.0696	DCA_se2_ag1_f_02 - phones	IH2	156.1496
156.1496	DCA_se2_ag1_f_02 - phones	T	156.1796
156.1796	DCA_se2_ag1_f_02 - phones	IH0	156.2096
156.2096	DCA_se2_ag1_f_02 - phones	NG	156.2396
156.2396	DCA_se2_ag1_f_02 - phones	sp	156.3196
156.3196	DCA_se2_ag1_f_02 - phones	F	156.3796
156.3196	DCA_se2_ag1_f_02 - words	for	156.6396
156.3796	DCA_se2_ag1_f_02 - phones	AO1	156.5596
156.5596	DCA_se2_ag1_f_02 - phones	R	156.6396
156.9507	DCA_se2_ag1_f_02 - phones	F	157.0107
156.9507	DCA_se2_ag1_f_02 - words	for	157.1607
157.0107	DCA_se2_ag1_f_02 - phones	AO1	157.0907
157.0907	DCA_se2_ag1_f_02 - phones	R	157.1607
157.1607	DCA_se2_ag1_f_02 - phones	sp	157.2007
157.2007	DCA_se2_ag1_f_02 - words	a	157.2307
157.2007	DCA_se2_ag1_f_02 - phones	AH0	157.2307
157.2307	DCA_se2_ag1_f_02 - phones	F	157.2607
157.2307	DCA_se2_ag1_f_02 - words	friend	157.4707
157.2607	DCA_se2_ag1_f_02 - phones	R	157.2907
157.2907	DCA_se2_ag1_f_02 - phones	EH1	157.3707
157.3707	DCA_se2_ag1_f_02 - phones	N	157.4307
157.4307	DCA_se2_ag1_f_02 - phones	D	157.4707
157.4707	DCA_se2_ag1_f_02 - phones	AH0	157.5107
157.4707	DCA_se2_ag1_f_02 - words	of	157.5507
157.5107	DCA_se2_ag1_f_02 - phones	V	157.5507
157.5507	DCA_se2_ag1_f_02 - phones	sp	157.6107
157.6107	DCA_se2_ag1_f_02 - phones	HH	157.6607
157.6107	DCA_se2_ag1_f_02 - words	hers	158.1207
157.6607	DCA_se2_ag1_f_02 - phones	ER0	157.9107
157.9107	DCA_se2_ag1_f_02 - phones	Z	158.1207
158.5641	DCA_se2_ag1_f_02 - phones	sil	158.5941
158.5941	DCA_se2_ag1_f_02 - phones	AE1	158.7941
158.5941	DCA_se2_ag1_f_02 - words	and	158.8541
158.7941	DCA_se2_ag1_f_02 - phones	N	158.8541
158.8541	DCA_se2_ag1_f_02 - phones	AH1	158.9541
158.8541	DCA_se2_ag1_f_02 - words	um	159.0441
158.9541	DCA_se2_ag1_f_02 - phones	M	159.0441
159.0441	DCA_se2_ag1_f_02 - phones	sp	159.5913
159.5913	DCA_se2_ag1_f_02 - phones	HH	159.7013
159.5913	DCA_se2_ag1_f_02 - words	her	159.7913
159.7013	DCA_se2_ag1_f_02 - phones	ER0	159.7913
159.7913	DCA_se2_ag1_f_02 - phones	F	159.9313
159.7913	DCA_se2_ag1_f_02 - words	father	160.3113
159.9313	DCA_se2_ag1_f_02 - phones	AA1	160.1513
160.1513	DCA_se2_ag1_f_02 - phones	DH	160.2413
160.2413	DCA_se2_ag1_f_02 - phones	ER0	160.3113
160.3113	DCA_se2_ag1_f_02 - phones	sp	160.3713
160.3713	DCA_se2_ag1_f_02 - phones	S	160.5613
160.3713	DCA_se2_ag1_f_02 - words	see	160.6713
160.5613	DCA_se2_ag1_f_02 - phones	IY1	160.6713
160.6713	DCA_se2_ag1_f_02 - phones	SH	160.7913
160.6713	DCA_se2_ag1_f_02 - words	she	160.8513
160.7913	DCA_se2_ag1_f_02 - phones	IY1	160.8513
160.8513	DCA_se2_ag1_f_02 - phones	W	160.9513
160.8513	DCA_se2_ag1_f_02 - words	was	161.1013
160.9513	DCA_se2_ag1_f_02 - phones	AH1	161.0113
161.0113	DCA_se2_ag1_f_02 - phones	Z	161.1013
161.1013	DCA_se2_ag1_f_02 - phones	AH0	161.2413
161.1013	DCA_se2_ag1_f_02 - words	a	161.2413
161.2413	DCA_se2_ag1_f_02 - phones	W	161.3213
161.2413	DCA_se2_ag1_f_02 - words	witch	161.5213
161.3213	DCA_se2_ag1_f_02 - phones	IH1	161.4213
161.4213	DCA_se2_ag1_f_02 - phones	CH	161.5213
161.7477	DCA_se2_ag1_f_02 - phones	sil	161.7977
161.7977	DCA_se2_ag1_f_02 - phones	SH	161.8877
161.7977	DCA_se2_ag1_f_02 - words	she	161.9177
161.8877	DCA_se2_ag1_f_02 - phones	IY1	161.9177
161.9177	DCA_se2_ag1_f_02 - phones	W	161.9477
161.9177	DCA_se2_ag1_f_02 - words	was	162.0377
161.9477	DCA_se2_ag1_f_02 - phones	AO1	161.9877
161.9877	DCA_se2_ag1_f_02 - phones	Z	162.0377
162.0377	DCA_se2_ag1_f_02 - phones	B	162.1077
162.0377	DCA_se2_ag1_f_02 - words	babysitting	162.5877
162.1077	DCA_se2_ag1_f_02 - phones	EY1	162.1777
162.1777	DCA_se2_ag1_f_02 - phones	B	162.2677
162.2677	DCA_se2_ag1_f_02 - phones	IY0	162.3277
162.3277	DCA_se2_ag1_f_02 - phones	S	162.4277
162.4277	DCA_se2_ag1_f_02 - phones	IH2	162.4977
162.4977	DCA_se2_ag1_f_02 - phones	T	162.5277
162.5277	DCA_se2_ag1_f_02 - phones	IH0	162.5577
162.5577	DCA_se2_ag1_f_02 - phones	NG	162.5877
162.5877	DCA_se2_ag1_f_02 - phones	sp	162.6877
162.6877	DCA_se2_ag1_f_02 - phones	F	162.7477
162.6877	DCA_se2_ag1_f_02 - words	for	162.8077
162.7477	DCA_se2_ag1_f_02 - phones	AO1	162.7777
162.7777	DCA_se2_ag1_f_02 - phones	R	162.8077
162.8077	DCA_se2_ag1_f_02 - phones	AH0	162.8577
162.8077	DCA_se2_ag1_f_02 - words	a	162.8577
162.8577	DCA_se2_ag1_f_02 - phones	F	162.9677
162.8577	DCA_se2_ag1_f_02 - words	friend	163.1777
162.9677	DCA_se2_ag1_f_02 - phones	R	163.0077
163.0077	DCA_se2_ag1_f_02 - phones	EH1	163.0777
163.0777	DCA_se2_ag1_f_02 - phones	N	163.1377
163.1377	DCA_se2_ag1_f_02 - phones	D	163.1777
163.1777	DCA_se2_ag1_f_02 - phones	AH0	163.2177
163.1777	DCA_se2_ag1_f_02 - words	of	163.2477
163.2177	DCA_se2_ag1_f_02 - phones	V	163.2477
163.2477	DCA_se2_ag1_f_02 - phones	sp	163.3377
163.3377	DCA_se2_ag1_f_02 - phones	HH	163.3877
163.3377	DCA_se2_ag1_f_02 - words	hers	163.6277
163.3877	DCA_se2_ag1_f_02 - phones	ER0	163.4777
163.4777	DCA_se2_ag1_f_02 - phones	Z	163.6277
163.8506	DCA_se2_ag1_f_02 - phones	AH0	163.9606
163.8506	DCA_se2_ag1_f_02 - words	and	164.0006
163.9606	DCA_se2_ag1_f_02 - phones	N	164.0006
164.0006	DCA_se2_ag1_f_02 - phones	HH	164.0706
164.0006	DCA_se2_ag1_f_02 - words	her	164.1606
164.0706	DCA_se2_ag1_f_02 - phones	ER0	164.1606
164.1606	DCA_se2_ag1_f_02 - phones	F	164.3106
164.1606	DCA_se2_ag1_f_02 - words	father	164.7406
164.3106	DCA_se2_ag1_f_02 - phones	AA1	164.5706
164.5706	DCA_se2_ag1_f_02 - phones	DH	164.6706
164.6706	DCA_se2_ag1_f_02 - phones	ER0	164.7406
164.7406	DCA_se2_ag1_f_02 - phones	sp	164.7706
164.7706	DCA_se2_ag1_f_02 - phones	AH0	164.9406
164.7706	DCA_se2_ag1_f_02 - words	a	164.9406
164.9406	DCA_se2_ag1_f_02 - phones	W	165.0506
164.9406	DCA_se2_ag1_f_02 - words	witch	165.3506
165.0506	DCA_se2_ag1_f_02 - phones	IH1	165.2006
165.2006	DCA_se2_ag1_f_02 - phones	CH	165.3506
166.4152	DCA_se2_ag1_f_02 - phones	K	166.5252
166.4152	DCA_se2_ag1_f_02 - words	came	166.9152
166.5252	DCA_se2_ag1_f_02 - phones	EY1	166.8452
166.8452	DCA_se2_ag1_f_02 - phones	M	166.9152
166.9152	DCA_se2_ag1_f_02 - phones	sp	167.2428
167.2428	DCA_se2_ag1_f_02 - phones	AH0	167.3228
167.2428	DCA_se2_ag1_f_02 - words	and	167.3728
167.3228	DCA_se2_ag1_f_02 - phones	N	167.3728
167.3728	DCA_se2_ag1_f_02 - phones	T	167.4828
167.3728	DCA_se2_ag1_f_02 - words	took	167.6228
167.4828	DCA_se2_ag1_f_02 - phones	UH1	167.5428
167.5428	DCA_se2_ag1_f_02 - phones	K	167.6228
167.6228	DCA_se2_ag1_f_02 - phones	DH	167.6728
167.6228	DCA_se2_ag1_f_02 - words	the	167.7228
167.6728	DCA_se2_ag1_f_02 - phones	IY0	167.7228
167.7228	DCA_se2_ag1_f_02 - phones	B	167.8128
167.7228	DCA_se2_ag1_f_02 - words	baby	168.0928
167.8128	DCA_se2_ag1_f_02 - phones	EY1	167.9628
167.9628	DCA_se2_ag1_f_02 - phones	B	168.0528
168.0528	DCA_se2_ag1_f_02 - phones	IY0	168.0928
168.0928	DCA_se2_ag1_f_02 - phones	sp	168.4118
168.4118	DCA_se2_ag1_f_02 - phones	AH0	168.4818
168.4118	DCA_se2_ag1_f_02 - words	and	168.5418
168.4818	DCA_se2_ag1_f_02 - phones	N	168.5418
168.5418	DCA_se2_ag1_f_02 - phones	T	168.6618
168.5418	DCA_se2_ag1_f_02 - words	took	168.8118
168.6618	DCA_se2_ag1_f_02 - phones	UH1	168.7418
168.7418	DCA_se2_ag1_f_02 - phones	K	168.8118
168.8118	DCA_se2_ag1_f_02 - phones	IH0	168.9618
168.8118	DCA_se2_ag1_f_02 - words	him	169.0618
168.9618	DCA_se2_ag1_f_02 - phones	M	169.0618
169.8460	DCA_se2_ag1_f_02 - phones	T	169.9260
169.8460	DCA_se2_ag1_f_02 - words	to	170.0260
169.9260	DCA_se2_ag1_f_02 - phones	UW1	170.0260
170.0260	DCA_se2_ag1_f_02 - phones	AH0	170.0760
170.0260	DCA_se2_ag1_f_02 - words	a	170.0760
170.0760	DCA_se2_ag1_f_02 - phones	S	170.1460
170.0760	DCA_se2_ag1_f_02 - words	special	170.4860
170.1460	DCA_se2_ag1_f_02 - phones	P	170.2160
170.2160	DCA_se2_ag1_f_02 - phones	EH1	170.3060
170.3060	DCA_se2_ag1_f_02 - phones	SH	170.3860
170.3860	DCA_se2_ag1_f_02 - phones	AH0	170.4360
170.4360	DCA_se2_ag1_f_02 - phones	L	170.4860
170.4860	DCA_se2_ag1_f_02 - phones	P	170.5760
170.4860	DCA_se2_ag1_f_02 - words	place	170.8960
170.5760	DCA_se2_ag1_f_02 - phones	L	170.6460
170.6460	DCA_se2_ag1_f_02 - phones	EY1	170.8160
170.8160	DCA_se2_ag1_f_02 - phones	S	170.8960
170.8960	DCA_se2_ag1_f_02 - phones	sp	170.9460
171.4081	DCA_se2_ag1_f_02 - phones	AE1	171.6881
171.4081	DCA_se2_ag1_f_02 - words	and	171.7481
171.6881	DCA_se2_ag1_f_02 - phones	N	171.7481
171.7481	DCA_se2_ag1_f_02 - phones	AH1	171.8881
171.7481	DCA_se2_ag1_f_02 - words	um	172.0081
171.8881	DCA_se2_ag1_f_02 - phones	M	172.0081
172.0081	DCA_se2_ag1_f_02 - phones	W	172.0581
172.0081	DCA_se2_ag1_f_02 - words	where	172.1781
172.0581	DCA_se2_ag1_f_02 - phones	EH1	172.1081
172.1081	DCA_se2_ag1_f_02 - phones	R	172.1781
172.1781	DCA_se2_ag1_f_02 - phones	AO1	172.3381
172.1781	DCA_se2_ag1_f_02 - words	all	172.3981
172.3381	DCA_se2_ag1_f_02 - phones	L	172.3981
172.3981	DCA_se2_ag1_f_02 - phones	DH	172.4581
172.3981	DCA_se2_ag1_f_02 - words	the	172.4881
172.4581	DCA_se2_ag1_f_02 - phones	AH1	172.4881
172.4881	DCA_se2_ag1_f_02 - phones	AH1	172.6181
172.4881	DCA_se2_ag1_f_02 - words	other	172.7881
172.6181	DCA_se2_ag1_f_02 - phones	DH	172.7281
172.7281	DCA_se2_ag1_f_02 - phones	ER0	172.7881
172.7881	DCA_se2_ag1_f_02 - phones	W	172.8681
172.7881	DCA_se2_ag1_f_02 - words	witches	173.0981
172.8681	DCA_se2_ag1_f_02 - phones	IH1	172.9081
172.9081	DCA_se2_ag1_f_02 - phones	CH	173.0281
173.0281	DCA_se2_ag1_f_02 - phones	IH0	173.0581
173.0581	DCA_se2_ag1_f_02 - phones	Z	173.0981
173.0981	DCA_se2_ag1_f_02 - phones	HH	173.1981
173.0981	DCA_se2_ag1_f_02 - words	hang	173.3681
173.1981	DCA_se2_ag1_f_02 - phones	AE1	173.2681
173.2681	DCA_se2_ag1_f_02 - phones	NG	173.3681
173.3681	DCA_se2_ag1_f_02 - phones	AW1	173.4681
173.3681	DCA_se2_ag1_f_02 - words	out	173.5281
173.4681	DCA_se2_ag1_f_02 - phones	T	173.5281
173.8689	DCA_se2_ag1_f_02 - phones	sil	173.8989
173.8989	DCA_se2_ag1_f_02 - phones	AE1	173.9889
173.8989	DCA_se2_ag1_f_02 - words	and	174.0289
173.9889	DCA_se2_ag1_f_02 - phones	N	174.0289
174.0289	DCA_se2_ag1_f_02 - phones	T	174.1189
174.0289	DCA_se2_ag1_f_02 - words	tried	174.3389
174.1189	DCA_se2_ag1_f_02 - phones	R	174.1689
174.1689	DCA_se2_ag1_f_02 - phones	AY1	174.2989
174.2989	DCA_se2_ag1_f_02 - phones	D	174.3389
174.3389	DCA_se2_ag1_f_02 - phones	T	174.3789
174.3389	DCA_se2_ag1_f_02 - words	to	174.4289
174.3789	DCA_se2_ag1_f_02 - phones	IH0	174.4289
174.4289	DCA_se2_ag1_f_02 - phones	SH	174.6589
174.4289	DCA_se2_ag1_f_02 - words	show	174.9789
174.6589	DCA_se2_ag1_f_02 - phones	OW1	174.9789
175.2585	DCA_se2_ag1_f_02 - phones	AO1	175.3585
175.2585	DCA_se2_ag1_f_02 - words	or	175.4385
175.3585	DCA_se2_ag1_f_02 - phones	R	175.4385
175.4385	DCA_se2_ag1_f_02 - phones	D	175.5185
175.4385	DCA_se2_ag1_f_02 - words	display	176.1485
175.5185	DCA_se2_ag1_f_02 - phones	IH0	175.5585
175.5585	DCA_se2_ag1_f_02 - phones	S	175.6685
175.6685	DCA_se2_ag1_f_02 - phones	P	175.7485
175.7485	DCA_se2_ag1_f_02 - phones	L	175.8485
175.8485	DCA_se2_ag1_f_02 - phones	EY1	176.1485
176.3589	DCA_se2_ag1_f_02 - phones	DH	176.4289
176.3589	DCA_se2_ag1_f_02 - words	the	176.5189
176.4289	DCA_se2_ag1_f_02 - phones	AH1	176.5189
176.5189	DCA_se2_ag1_f_02 - phones	B	176.5889
176.5189	DCA_se2_ag1_f_02 - words	baby	176.9989
176.5889	DCA_se2_ag1_f_02 - phones	EY1	176.8289
176.8289	DCA_se2_ag1_f_02 - phones	B	176.9189
176.9189	DCA_se2_ag1_f_02 - phones	IY0	176.9989
176.9989	DCA_se2_ag1_f_02 - words	s	177.0889
176.9989	DCA_se2_ag1_f_02 - phones	Z	177.0889
177.0889	DCA_se2_ag1_f_02 - phones	T	177.1989
177.0889	DCA_se2_ag1_f_02 - words	talent	177.5089
177.1989	DCA_se2_ag1_f_02 - phones	AE1	177.3889
177.3889	DCA_se2_ag1_f_02 - phones	L	177.4189
177.4189	DCA_se2_ag1_f_02 - phones	AH0	177.4489
177.4489	DCA_se2_ag1_f_02 - phones	N	177.4789
177.4789	DCA_se2_ag1_f_02 - phones	T	177.5089
177.7811	DCA_se2_ag1_f_02 - phones	B	177.8211
177.7811	DCA_se2_ag1_f_02 - words	but	177.9211
177.8211	DCA_se2_ag1_f_02 - phones	AH1	177.8811
177.8811	DCA_se2_ag1_f_02 - phones	T	177.9211
177.9211	DCA_se2_ag1_f_02 - phones	IH0	177.9511
177.9211	DCA_se2_ag1_f_02 - words	it	178.0011
177.9511	DCA_se2_ag1_f_02 - phones	T	178.0011
178.0011	DCA_se2_ag1_f_02 - phones	W	178.0511
178.0011	DCA_se2_ag1_f_02 - words	was	178.2011
178.0511	DCA_se2_ag1_f_02 - phones	AH1	178.1311
178.1311	DCA_se2_ag1_f_02 - phones	Z	178.2011
178.2011	DCA_se2_ag1_f_02 - phones	N	178.2711
178.2011	DCA_se2_ag1_f_02 - words	nothing	178.4711
178.2711	DCA_se2_ag1_f_02 - phones	AH1	178.3311
178.3311	DCA_se2_ag1_f_02 - phones	TH	178.4011
178.4011	DCA_se2_ag1_f_02 - phones	IH0	178.4311
[truncated: 19,466 more rows]
