# Supplementary material for: Considering Performance in the Automated and Manual Coding of Sociolinguistic Variables: Lessons From Variable (ING)
Source: Front Artif Intell. 2021 Apr 29;4:648543. doi: 10.3389/frai.2021.648543 (PMC8117961; doi:10.3389/frai.2021.648543)
Supplement: Supplementary file 4 [file Data_Sheet_4.ZIP › CORAAL_Aligned_as_Tables/DCA_se2_ag1_m_04_1_txout.txt]

tmin	tier	text	tmax
0.3907	DCA_int_02 - phones	sil	0.4207
0.4207	DCA_int_02 - phones	OW2	0.5407
0.4207	DCA_int_02 - words	okay	0.8007
0.5407	DCA_int_02 - phones	K	0.6507
0.6507	DCA_int_02 - phones	EY1	0.8007
0.8007	DCA_int_02 - phones	sp	0.8407
0.8407	DCA_int_02 - phones	TN	1.2007
0.8407	DCA_int_02 - words	rdx	1.2007
1.2007	DCA_int_02 - phones	sp	1.2307
1.2307	DCA_int_02 - phones	W	1.2807
1.2307	DCA_int_02 - words	what	1.3507
1.2807	DCA_int_02 - phones	AH1	1.3107
1.3107	DCA_int_02 - phones	T	1.3507
1.3507	DCA_int_02 - phones	K	1.4407
1.3507	DCA_int_02 - words	kinds	1.7107
1.4407	DCA_int_02 - phones	AY1	1.5407
1.5407	DCA_int_02 - phones	N	1.6007
1.6007	DCA_int_02 - phones	D	1.6407
1.6407	DCA_int_02 - phones	Z	1.7107
1.7107	DCA_int_02 - phones	AH0	1.7607
1.7107	DCA_int_02 - words	of	1.8507
1.7607	DCA_int_02 - phones	V	1.8507
1.8507	DCA_int_02 - phones	G	1.9207
1.8507	DCA_int_02 - words	games	2.2607
1.9207	DCA_int_02 - phones	EY1	2.0807
2.0807	DCA_int_02 - phones	M	2.2007
2.2007	DCA_int_02 - phones	Z	2.2607
2.2607	DCA_int_02 - phones	D	2.2907
2.2607	DCA_int_02 - words	did	2.4207
2.2907	DCA_int_02 - phones	IH0	2.3307
2.3307	DCA_int_02 - phones	D	2.4207
2.4207	DCA_int_02 - phones	Y	2.4507
2.4207	DCA_int_02 - words	you	2.5107
2.4507	DCA_int_02 - phones	UW1	2.5107
2.5107	DCA_int_02 - phones	P	2.6207
2.5107	DCA_int_02 - words	play	2.8307
2.6207	DCA_int_02 - phones	L	2.7407
2.7407	DCA_int_02 - phones	EY1	2.8307
2.8307	DCA_int_02 - phones	W	2.8907
2.8307	DCA_int_02 - words	when	3.0107
2.8907	DCA_int_02 - phones	EH1	2.9307
2.9307	DCA_int_02 - phones	N	3.0107
3.0107	DCA_int_02 - phones	Y	3.0407
3.0107	DCA_int_02 - words	you	3.1107
3.0407	DCA_int_02 - phones	UW1	3.1107
3.1107	DCA_int_02 - phones	W	3.1607
3.1107	DCA_int_02 - words	were	3.2307
3.1607	DCA_int_02 - phones	ER0	3.2307
3.2307	DCA_int_02 - phones	Y	3.3007
3.2307	DCA_int_02 - words	younger	3.6607
3.3007	DCA_int_02 - phones	AH1	3.3907
3.3907	DCA_int_02 - phones	NG	3.5007
3.5007	DCA_int_02 - phones	G	3.5507
3.5507	DCA_int_02 - phones	ER0	3.6607
4.7587	DCA_se2_ag1_m_04 - phones	sil	4.7987
4.7987	DCA_se2_ag1_m_04 - phones	HH	4.8387
4.7987	DCA_se2_ag1_m_04 - words	when	4.9987
4.8387	DCA_se2_ag1_m_04 - phones	W	4.8787
4.8787	DCA_se2_ag1_m_04 - phones	IH1	4.9487
4.9487	DCA_se2_ag1_m_04 - phones	N	4.9987
4.9987	DCA_se2_ag1_m_04 - words	i	5.1087
4.9987	DCA_se2_ag1_m_04 - phones	AY1	5.1087
5.1087	DCA_se2_ag1_m_04 - phones	W	5.1787
5.1087	DCA_se2_ag1_m_04 - words	was	5.3387
5.1787	DCA_se2_ag1_m_04 - phones	AA1	5.2387
5.2387	DCA_se2_ag1_m_04 - phones	Z	5.3387
5.3387	DCA_se2_ag1_m_04 - phones	Y	5.3987
5.3387	DCA_se2_ag1_m_04 - words	young	5.7287
5.3987	DCA_se2_ag1_m_04 - phones	AH1	5.6287
5.6287	DCA_se2_ag1_m_04 - phones	NG	5.7287
5.9244	DCA_se2_ag1_m_04 - phones	sil	5.9544
5.9544	DCA_se2_ag1_m_04 - phones	AH1	6.1544
5.9544	DCA_se2_ag1_m_04 - words	um	6.2544
6.1544	DCA_se2_ag1_m_04 - phones	M	6.2544
6.3534	DCA_se2_ag1_m_04 - words	i	6.5634
6.3534	DCA_se2_ag1_m_04 - phones	AY1	6.5634
6.5634	DCA_se2_ag1_m_04 - phones	P	6.6734
6.5634	DCA_se2_ag1_m_04 - words	played	6.9834
6.6734	DCA_se2_ag1_m_04 - phones	L	6.7434
6.7434	DCA_se2_ag1_m_04 - phones	EY1	6.9534
6.9534	DCA_se2_ag1_m_04 - phones	D	6.9834
6.9834	DCA_se2_ag1_m_04 - phones	sp	8.0426
8.0426	DCA_se2_ag1_m_04 - phones	G	8.1126
8.0426	DCA_se2_ag1_m_04 - words	games	8.6126
8.1126	DCA_se2_ag1_m_04 - phones	EY1	8.3426
8.3426	DCA_se2_ag1_m_04 - phones	M	8.4826
8.4826	DCA_se2_ag1_m_04 - phones	Z	8.6126
8.6126	DCA_se2_ag1_m_04 - phones	S	8.6826
8.6126	DCA_se2_ag1_m_04 - words	such	8.8826
8.6826	DCA_se2_ag1_m_04 - phones	AH1	8.7826
8.7826	DCA_se2_ag1_m_04 - phones	CH	8.8826
8.8826	DCA_se2_ag1_m_04 - phones	AE1	9.1026
8.8826	DCA_se2_ag1_m_04 - words	as	9.1426
9.1026	DCA_se2_ag1_m_04 - phones	Z	9.1426
9.1426	DCA_se2_ag1_m_04 - phones	sp	9.6849
9.6849	DCA_se2_ag1_m_04 - phones	AH1	9.9449
9.6849	DCA_se2_ag1_m_04 - words	um	10.0149
9.9449	DCA_se2_ag1_m_04 - phones	M	10.0149
10.0149	DCA_se2_ag1_m_04 - phones	sp	10.0449
10.1956	DCA_se2_ag1_m_04 - phones	HH	10.3056
10.1956	DCA_se2_ag1_m_04 - words	hot	10.4356
10.3056	DCA_se2_ag1_m_04 - phones	AA1	10.3856
10.3856	DCA_se2_ag1_m_04 - phones	T	10.4356
10.4356	DCA_se2_ag1_m_04 - phones	sp	10.5156
10.5156	DCA_se2_ag1_m_04 - phones	B	10.5556
10.5156	DCA_se2_ag1_m_04 - words	bread	10.7556
10.5556	DCA_se2_ag1_m_04 - phones	R	10.6056
10.6056	DCA_se2_ag1_m_04 - phones	EH1	10.7256
10.7256	DCA_se2_ag1_m_04 - phones	D	10.7556
10.7556	DCA_se2_ag1_m_04 - phones	AH0	10.7856
10.7556	DCA_se2_ag1_m_04 - words	and	10.9056
10.7856	DCA_se2_ag1_m_04 - phones	N	10.9056
10.9056	DCA_se2_ag1_m_04 - phones	B	10.9556
10.9056	DCA_se2_ag1_m_04 - words	butter	11.2856
10.9556	DCA_se2_ag1_m_04 - phones	AH1	11.0856
11.0856	DCA_se2_ag1_m_04 - phones	T	11.1456
11.1456	DCA_se2_ag1_m_04 - phones	ER0	11.2856
11.2856	DCA_se2_ag1_m_04 - phones	sp	12.3474
12.3474	DCA_se2_ag1_m_04 - phones	AH1	12.6074
12.3474	DCA_se2_ag1_m_04 - words	um	12.7174
12.6074	DCA_se2_ag1_m_04 - phones	M	12.7174
12.8010	DCA_se2_ag1_m_04 - phones	sil	12.8310
12.8310	DCA_se2_ag1_m_04 - phones	K	12.9110
12.8310	DCA_se2_ag1_m_04 - words	cowboys	13.4210
12.9110	DCA_se2_ag1_m_04 - phones	AW1	13.0910
13.0910	DCA_se2_ag1_m_04 - phones	B	13.1810
13.1810	DCA_se2_ag1_m_04 - phones	OY2	13.3510
13.3510	DCA_se2_ag1_m_04 - phones	Z	13.4210
13.4210	DCA_se2_ag1_m_04 - phones	AE1	13.4810
13.4210	DCA_se2_ag1_m_04 - words	and	13.5410
13.4810	DCA_se2_ag1_m_04 - phones	N	13.5410
13.5410	DCA_se2_ag1_m_04 - phones	IH1	13.6410
13.5410	DCA_se2_ag1_m_04 - words	indians	13.9610
13.6410	DCA_se2_ag1_m_04 - phones	N	13.7110
13.7110	DCA_se2_ag1_m_04 - phones	D	13.7810
13.7810	DCA_se2_ag1_m_04 - phones	IY0	13.8110
13.8110	DCA_se2_ag1_m_04 - phones	AH0	13.8810
13.8810	DCA_se2_ag1_m_04 - phones	N	13.9210
13.9210	DCA_se2_ag1_m_04 - phones	Z	13.9610
13.9610	DCA_se2_ag1_m_04 - phones	sp	15.0687
14.2454	DCA_int_02 - phones	sil	14.2854
14.2854	DCA_int_02 - phones	AH1	14.4054
14.2854	DCA_int_02 - words	uh-huh	14.6354
14.4054	DCA_int_02 - phones	HH	14.4454
14.4454	DCA_int_02 - phones	AH1	14.6354
14.6354	DCA_int_02 - phones	sp	14.6854
15.0687	DCA_se2_ag1_m_04 - phones	AH0	15.2787
15.0687	DCA_se2_ag1_m_04 - words	and	15.4287
15.2787	DCA_se2_ag1_m_04 - phones	N	15.3887
15.3887	DCA_se2_ag1_m_04 - phones	D	15.4287
15.4287	DCA_se2_ag1_m_04 - phones	sp	15.4587
17.3369	DCA_se2_ag1_m_04 - phones	P	17.4469
17.3369	DCA_se2_ag1_m_04 - words	played	17.7069
17.4469	DCA_se2_ag1_m_04 - phones	L	17.4869
17.4869	DCA_se2_ag1_m_04 - phones	EY1	17.6269
17.6269	DCA_se2_ag1_m_04 - phones	D	17.7069
17.7069	DCA_se2_ag1_m_04 - phones	T	17.7969
17.7069	DCA_se2_ag1_m_04 - words	tag	18.2669
17.7969	DCA_se2_ag1_m_04 - phones	AE1	18.2069
18.2069	DCA_se2_ag1_m_04 - phones	G	18.2669
18.2669	DCA_se2_ag1_m_04 - phones	sp	19.8238
19.8238	DCA_se2_ag1_m_04 - phones	AH0	20.1238
19.8238	DCA_se2_ag1_m_04 - words	and	20.2438
20.1238	DCA_se2_ag1_m_04 - phones	N	20.1538
20.1538	DCA_se2_ag1_m_04 - phones	D	20.2438
20.2438	DCA_se2_ag1_m_04 - phones	sp	20.2738
22.7727	DCA_se2_ag1_m_04 - phones	L	22.8927
22.7727	DCA_se2_ag1_m_04 - words	little	23.0927
22.8927	DCA_se2_ag1_m_04 - phones	IH1	22.9427
22.9427	DCA_se2_ag1_m_04 - phones	T	22.9827
22.9827	DCA_se2_ag1_m_04 - phones	AH0	23.0127
23.0127	DCA_se2_ag1_m_04 - phones	L	23.0927
23.0927	DCA_se2_ag1_m_04 - phones	B	23.1527
23.0927	DCA_se2_ag1_m_04 - words	baseball	23.8527
23.1527	DCA_se2_ag1_m_04 - phones	EY1	23.2927
23.2927	DCA_se2_ag1_m_04 - phones	S	23.3927
23.3927	DCA_se2_ag1_m_04 - phones	B	23.4527
23.4527	DCA_se2_ag1_m_04 - phones	AO1	23.6827
23.6827	DCA_se2_ag1_m_04 - phones	L	23.8527
24.4420	DCA_int_02 - phones	HH	24.5120
24.4420	DCA_int_02 - words	how	24.5720
24.5120	DCA_int_02 - phones	AW1	24.5720
24.5720	DCA_int_02 - phones	AH0	24.6120
24.5720	DCA_int_02 - words	d	24.6620
24.6120	DCA_int_02 - phones	D	24.6620
24.6620	DCA_int_02 - phones	Y	24.7320
24.6620	DCA_int_02 - words	you	24.7820
24.7320	DCA_int_02 - phones	UW1	24.7820
24.7820	DCA_int_02 - phones	P	24.9220
24.7820	DCA_int_02 - words	play	25.1720
24.9220	DCA_int_02 - phones	L	24.9920
24.9920	DCA_int_02 - phones	EY1	25.1720
25.1720	DCA_int_02 - phones	AH1	25.2620
25.1720	DCA_int_02 - words	uh	25.2620
25.2620	DCA_int_02 - phones	T	25.4520
25.2620	DCA_int_02 - words	tag	25.6920
25.4520	DCA_int_02 - phones	AE1	25.6320
25.6320	DCA_int_02 - phones	G	25.6920
25.6920	DCA_int_02 - phones	HH	25.7420
25.6920	DCA_int_02 - words	how	25.8220
25.7420	DCA_int_02 - phones	AW1	25.8220
25.8220	DCA_int_02 - phones	AH0	25.8520
25.8220	DCA_int_02 - words	d	25.9120
25.8520	DCA_int_02 - phones	D	25.9120
25.9120	DCA_int_02 - phones	Y	25.9720
25.9120	DCA_int_02 - words	you	26.0020
25.9720	DCA_int_02 - phones	UW1	26.0020
26.0020	DCA_int_02 - phones	D	26.0920
26.0020	DCA_int_02 - words	decide	26.4420
26.0920	DCA_int_02 - phones	IH2	26.1520
26.1520	DCA_int_02 - phones	S	26.2920
26.2920	DCA_int_02 - phones	AY1	26.4120
26.4120	DCA_int_02 - phones	D	26.4420
26.4420	DCA_int_02 - phones	HH	26.4820
26.4420	DCA_int_02 - words	who	26.5120
26.4820	DCA_int_02 - phones	UW1	26.5120
26.5120	DCA_int_02 - phones	W	26.5420
26.5120	DCA_int_02 - words	was	26.6820
26.5420	DCA_int_02 - phones	AA1	26.6420
26.6420	DCA_int_02 - phones	Z	26.6820
26.6820	DCA_int_02 - phones	sp	26.7120
26.7120	DCA_int_02 - phones	G	26.7520
26.7120	DCA_int_02 - words	gonna	26.9920
26.7520	DCA_int_02 - phones	AA1	26.9320
26.9320	DCA_int_02 - phones	N	26.9620
26.9620	DCA_int_02 - phones	AH0	26.9920
26.9920	DCA_int_02 - phones	B	27.0220
26.9920	DCA_int_02 - words	be	27.2020
27.0220	DCA_int_02 - phones	IY0	27.2020
27.2020	DCA_int_02 - phones	IH1	27.2920
27.2020	DCA_int_02 - words	it	27.3320
27.2920	DCA_int_02 - phones	T	27.3320
27.8214	DCA_se2_ag1_m_04 - phones	sil	27.8514
27.8514	DCA_se2_ag1_m_04 - phones	W	27.9114
27.8514	DCA_se2_ag1_m_04 - words	well	28.1314
27.9114	DCA_se2_ag1_m_04 - phones	EH1	28.0314
28.0314	DCA_se2_ag1_m_04 - phones	L	28.1314
28.1314	DCA_se2_ag1_m_04 - phones	W	28.2014
28.1314	DCA_se2_ag1_m_04 - words	we	28.3014
28.2014	DCA_se2_ag1_m_04 - phones	IY1	28.3014
28.3014	DCA_se2_ag1_m_04 - phones	sp	28.4014
28.4014	DCA_se2_ag1_m_04 - phones	P	28.4414
28.4014	DCA_se2_ag1_m_04 - words	put	28.6014
28.4414	DCA_se2_ag1_m_04 - phones	UH1	28.5014
28.5014	DCA_se2_ag1_m_04 - phones	T	28.6014
28.6014	DCA_se2_ag1_m_04 - phones	AW1	28.6714
28.6014	DCA_se2_ag1_m_04 - words	our	28.7314
28.6714	DCA_se2_ag1_m_04 - phones	R	28.7314
28.7314	DCA_se2_ag1_m_04 - phones	F	28.8814
28.7314	DCA_se2_ag1_m_04 - words	feet	29.0414
28.8814	DCA_se2_ag1_m_04 - phones	IY1	29.0014
29.0014	DCA_se2_ag1_m_04 - phones	T	29.0414
29.0414	DCA_se2_ag1_m_04 - phones	sp	29.3309
29.3309	DCA_se2_ag1_m_04 - phones	IH1	29.3809
29.3309	DCA_se2_ag1_m_04 - words	in	29.5509
29.3809	DCA_se2_ag1_m_04 - phones	N	29.5509
29.5509	DCA_se2_ag1_m_04 - phones	sp	29.8052
29.8052	DCA_se2_ag1_m_04 - phones	S	29.9152
29.8052	DCA_se2_ag1_m_04 - words	center	30.0552
29.9152	DCA_se2_ag1_m_04 - phones	EH1	29.9652
29.9652	DCA_se2_ag1_m_04 - phones	N	30.0252
30.0252	DCA_se2_ag1_m_04 - phones	ER0	30.0552
30.0552	DCA_se2_ag1_m_04 - phones	AH1	30.0852
30.0552	DCA_se2_ag1_m_04 - words	of	30.1652
30.0852	DCA_se2_ag1_m_04 - phones	V	30.1652
30.1652	DCA_se2_ag1_m_04 - phones	AH0	30.2352
30.1652	DCA_se2_ag1_m_04 - words	a	30.2352
30.2352	DCA_se2_ag1_m_04 - phones	S	30.3952
30.2352	DCA_se2_ag1_m_04 - words	circle	30.7852
30.3952	DCA_se2_ag1_m_04 - phones	ER1	30.5152
30.5152	DCA_se2_ag1_m_04 - phones	K	30.6152
30.6152	DCA_se2_ag1_m_04 - phones	AH0	30.6652
30.6652	DCA_se2_ag1_m_04 - phones	L	30.7852
30.8477	DCA_se2_ag1_m_04 - phones	AE1	30.9377
30.8477	DCA_se2_ag1_m_04 - words	and	30.9977
30.9377	DCA_se2_ag1_m_04 - phones	N	30.9977
30.9810	DCA_int_02 - phones	HH	31.1210
30.9810	DCA_int_02 - words	huh	31.2010
30.9977	DCA_se2_ag1_m_04 - phones	W	31.1177
30.9977	DCA_se2_ag1_m_04 - words	we	31.2177
31.1177	DCA_se2_ag1_m_04 - phones	IY1	31.2177
31.1210	DCA_int_02 - phones	AH1	31.2010
31.2177	DCA_se2_ag1_m_04 - phones	AH0	31.2577
31.2177	DCA_se2_ag1_m_04 - words	d	31.2977
31.2577	DCA_se2_ag1_m_04 - phones	D	31.2977
31.5319	DCA_se2_ag1_m_04 - phones	sil	31.5719
31.5719	DCA_se2_ag1_m_04 - phones	S	31.7219
31.5719	DCA_se2_ag1_m_04 - words	say	31.8219
31.7219	DCA_se2_ag1_m_04 - phones	EY1	31.8219
31.8219	DCA_se2_ag1_m_04 - words	a	31.8719
31.8219	DCA_se2_ag1_m_04 - phones	AH0	31.8719
31.8719	DCA_se2_ag1_m_04 - phones	L	31.9319
31.8719	DCA_se2_ag1_m_04 - words	little	32.1219
31.9319	DCA_se2_ag1_m_04 - phones	IH1	31.9619
31.9619	DCA_se2_ag1_m_04 - phones	T	32.0619
32.0619	DCA_se2_ag1_m_04 - phones	AH0	32.0919
32.0919	DCA_se2_ag1_m_04 - phones	L	32.1219
32.1219	DCA_se2_ag1_m_04 - phones	R	32.2319
32.1219	DCA_se2_ag1_m_04 - words	rhythm	32.4719
32.2319	DCA_se2_ag1_m_04 - phones	IH1	32.3119
32.3119	DCA_se2_ag1_m_04 - phones	DH	32.3519
32.3519	DCA_se2_ag1_m_04 - phones	AH0	32.3919
32.3919	DCA_se2_ag1_m_04 - phones	M	32.4719
32.4719	DCA_se2_ag1_m_04 - phones	L	32.5319
32.4719	DCA_se2_ag1_m_04 - words	like	32.6919
32.5319	DCA_se2_ag1_m_04 - phones	AY1	32.6519
32.6519	DCA_se2_ag1_m_04 - phones	K	32.6919
32.7769	DCA_se2_ag1_m_04 - phones	T	32.8469
32.7769	DCA_se2_ag1_m_04 - words	tarzan	33.1369
32.8469	DCA_se2_ag1_m_04 - phones	AA1	32.9769
32.9769	DCA_se2_ag1_m_04 - phones	R	33.0269
33.0269	DCA_se2_ag1_m_04 - phones	Z	33.0569
33.0569	DCA_se2_ag1_m_04 - phones	AH0	33.0869
33.0869	DCA_se2_ag1_m_04 - phones	N	33.1369
33.1369	DCA_se2_ag1_m_04 - phones	W	33.1769
33.1369	DCA_se2_ag1_m_04 - words	was	33.3169
33.1769	DCA_se2_ag1_m_04 - phones	AO1	33.2469
33.2469	DCA_se2_ag1_m_04 - phones	Z	33.3169
33.3169	DCA_se2_ag1_m_04 - phones	IH1	33.4569
33.3169	DCA_se2_ag1_m_04 - words	in	33.5269
33.4569	DCA_se2_ag1_m_04 - phones	N	33.5269
33.5269	DCA_se2_ag1_m_04 - words	a	33.6069
33.5269	DCA_se2_ag1_m_04 - phones	AH0	33.6069
33.6069	DCA_se2_ag1_m_04 - phones	T	33.7269
33.6069	DCA_se2_ag1_m_04 - words	tree	34.0269
33.7269	DCA_se2_ag1_m_04 - phones	R	33.7969
33.7969	DCA_se2_ag1_m_04 - phones	IY1	34.0269
34.0269	DCA_se2_ag1_m_04 - phones	AE1	34.0769
34.0269	DCA_se2_ag1_m_04 - words	and	34.1369
34.0769	DCA_se2_ag1_m_04 - phones	N	34.1369
34.1369	DCA_se2_ag1_m_04 - phones	HH	34.2169
34.1369	DCA_se2_ag1_m_04 - words	he	34.3469
34.2169	DCA_se2_ag1_m_04 - phones	IY1	34.3469
34.3469	DCA_se2_ag1_m_04 - phones	F	34.4569
34.3469	DCA_se2_ag1_m_04 - words	fell	34.5969
34.4569	DCA_se2_ag1_m_04 - phones	EH1	34.5569
34.5569	DCA_se2_ag1_m_04 - phones	L	34.5969
34.5969	DCA_se2_ag1_m_04 - phones	sp	34.6269
34.6269	DCA_se2_ag1_m_04 - phones	AW1	34.7869
34.6269	DCA_se2_ag1_m_04 - words	out	34.8469
34.7869	DCA_se2_ag1_m_04 - phones	T	34.8469
35.4395	DCA_se2_ag1_m_04 - phones	AE1	35.5195
35.4395	DCA_se2_ag1_m_04 - words	and	35.5495
35.5195	DCA_se2_ag1_m_04 - phones	N	35.5495
35.5495	DCA_se2_ag1_m_04 - phones	DH	35.5795
35.5495	DCA_se2_ag1_m_04 - words	the	35.6095
35.5795	DCA_se2_ag1_m_04 - phones	AH0	35.6095
35.6095	DCA_se2_ag1_m_04 - phones	L	35.7095
35.6095	DCA_se2_ag1_m_04 - words	last	35.9695
35.7095	DCA_se2_ag1_m_04 - phones	AE1	35.8795
35.8795	DCA_se2_ag1_m_04 - phones	S	35.9695
35.9695	DCA_se2_ag1_m_04 - phones	W	36.0195
35.9695	DCA_se2_ag1_m_04 - words	one	36.0995
36.0195	DCA_se2_ag1_m_04 - phones	AH1	36.0595
36.0595	DCA_se2_ag1_m_04 - phones	N	36.0995
36.0995	DCA_se2_ag1_m_04 - phones	T	36.1295
36.0995	DCA_se2_ag1_m_04 - words	to	36.1995
36.1295	DCA_se2_ag1_m_04 - phones	AH0	36.1995
36.1995	DCA_se2_ag1_m_04 - phones	G	36.2695
36.1995	DCA_se2_ag1_m_04 - words	get	36.3895
36.2695	DCA_se2_ag1_m_04 - phones	IH1	36.3495
36.3495	DCA_se2_ag1_m_04 - phones	T	36.3895
36.3895	DCA_se2_ag1_m_04 - phones	sp	36.4195
36.4195	DCA_se2_ag1_m_04 - phones	AW1	36.6195
36.4195	DCA_se2_ag1_m_04 - words	out	36.6795
36.6195	DCA_se2_ag1_m_04 - phones	T	36.6795
36.9176	DCA_se2_ag1_m_04 - phones	sil	36.9476
36.9476	DCA_se2_ag1_m_04 - phones	W	37.0076
36.9476	DCA_se2_ag1_m_04 - words	well	37.0676
37.0076	DCA_se2_ag1_m_04 - phones	EH1	37.0376
37.0376	DCA_se2_ag1_m_04 - phones	L	37.0676
37.0676	DCA_se2_ag1_m_04 - phones	HH	37.1276
37.0676	DCA_se2_ag1_m_04 - words	he	37.2176
37.1276	DCA_se2_ag1_m_04 - phones	IY1	37.2176
37.2176	DCA_se2_ag1_m_04 - phones	D	37.2476
37.2176	DCA_se2_ag1_m_04 - words	d	37.2476
37.2476	DCA_se2_ag1_m_04 - phones	B	37.3176
37.2476	DCA_se2_ag1_m_04 - words	be	37.3876
37.3176	DCA_se2_ag1_m_04 - phones	IY1	37.3876
37.3876	DCA_se2_ag1_m_04 - phones	DH	37.4176
37.3876	DCA_se2_ag1_m_04 - words	the	37.4676
37.4176	DCA_se2_ag1_m_04 - phones	AH0	37.4676
37.4676	DCA_se2_ag1_m_04 - phones	W	37.5676
37.4676	DCA_se2_ag1_m_04 - words	one	37.6976
37.5676	DCA_se2_ag1_m_04 - phones	AH1	37.6376
37.6376	DCA_se2_ag1_m_04 - phones	N	37.6976
37.6976	DCA_se2_ag1_m_04 - phones	sp	37.7476
37.7476	DCA_se2_ag1_m_04 - phones	IH1	37.8776
37.7476	DCA_se2_ag1_m_04 - words	it	37.9476
37.8776	DCA_se2_ag1_m_04 - phones	T	37.9476
38.1708	DCA_se2_ag1_m_04 - phones	sil	38.2108
38.2108	DCA_se2_ag1_m_04 - phones	AH0	38.2608
38.2108	DCA_se2_ag1_m_04 - words	until	38.4708
38.2608	DCA_se2_ag1_m_04 - phones	N	38.3308
38.3308	DCA_se2_ag1_m_04 - phones	T	38.3908
38.3908	DCA_se2_ag1_m_04 - phones	IH1	38.4208
38.4208	DCA_se2_ag1_m_04 - phones	L	38.4708
38.4708	DCA_se2_ag1_m_04 - phones	DH	38.5108
38.4708	DCA_se2_ag1_m_04 - words	they	38.6008
38.5108	DCA_se2_ag1_m_04 - phones	EY1	38.6008
38.6008	DCA_se2_ag1_m_04 - phones	T	38.7008
38.6008	DCA_se2_ag1_m_04 - words	tag	38.9008
38.7008	DCA_se2_ag1_m_04 - phones	AE1	38.8208
38.8208	DCA_se2_ag1_m_04 - phones	G	38.9008
38.9008	DCA_se2_ag1_m_04 - phones	S	38.9808
38.9008	DCA_se2_ag1_m_04 - words	someone	39.2408
38.9808	DCA_se2_ag1_m_04 - phones	AH1	39.0108
39.0108	DCA_se2_ag1_m_04 - phones	M	39.0808
39.0808	DCA_se2_ag1_m_04 - phones	W	39.1508
39.1508	DCA_se2_ag1_m_04 - phones	AH2	39.2008
39.2008	DCA_se2_ag1_m_04 - phones	N	39.2408
39.2408	DCA_se2_ag1_m_04 - phones	sp	39.2708
39.8960	DCA_int_02 - phones	sil	39.9360
39.9360	DCA_int_02 - phones	AH1	40.1060
39.9360	DCA_int_02 - words	uh-huh	40.3260
40.1060	DCA_int_02 - phones	HH	40.1660
40.1660	DCA_int_02 - phones	AH1	40.3260
40.3260	DCA_int_02 - phones	sp	40.8866
40.8866	DCA_int_02 - phones	EH1	40.9566
40.8866	DCA_int_02 - words	any	41.0866
40.9566	DCA_int_02 - phones	N	41.0266
41.0266	DCA_int_02 - phones	IY0	41.0866
41.0866	DCA_int_02 - phones	AH1	41.1766
41.0866	DCA_int_02 - words	other	41.3366
41.1766	DCA_int_02 - phones	DH	41.2266
41.2266	DCA_int_02 - phones	ER0	41.3366
41.3366	DCA_int_02 - phones	R	41.4466
41.3366	DCA_int_02 - words	rhymes	41.7866
41.4466	DCA_int_02 - phones	AY1	41.6466
41.6466	DCA_int_02 - phones	M	41.7266
41.7266	DCA_int_02 - phones	Z	41.7866
41.7866	DCA_int_02 - phones	Y	41.8166
41.7866	DCA_int_02 - words	you	41.8666
41.8166	DCA_int_02 - phones	UW1	41.8666
41.8666	DCA_int_02 - phones	K	41.9566
41.8666	DCA_int_02 - words	could	42.0766
41.9566	DCA_int_02 - phones	UH1	41.9866
41.9866	DCA_int_02 - phones	D	42.0766
42.0766	DCA_int_02 - phones	Y	42.1166
42.0766	DCA_int_02 - words	use	42.3366
42.1166	DCA_int_02 - phones	UW1	42.2566
42.2566	DCA_int_02 - phones	Z	42.3366
42.3366	DCA_int_02 - phones	L	42.3866
42.3366	DCA_int_02 - words	like	42.5666
42.3866	DCA_int_02 - phones	AY1	42.4966
42.4966	DCA_int_02 - phones	K	42.5666
42.5666	DCA_int_02 - phones	W	42.6066
42.5666	DCA_int_02 - words	one	42.7666
42.6066	DCA_int_02 - phones	AH1	42.6566
42.6566	DCA_int_02 - phones	N	42.7666
42.7666	DCA_int_02 - phones	P	42.8166
42.7666	DCA_int_02 - words	potato	43.1866
42.8166	DCA_int_02 - phones	AH0	42.8966
42.8966	DCA_int_02 - phones	T	42.9866
42.9866	DCA_int_02 - phones	EY1	43.1266
43.1266	DCA_int_02 - phones	T	43.1566
43.1566	DCA_int_02 - phones	OW2	43.1866
43.1866	DCA_int_02 - phones	sp	43.3466
43.3466	DCA_int_02 - phones	T	43.4066
43.3466	DCA_int_02 - words	two	43.5466
43.4066	DCA_int_02 - phones	UW1	43.5466
43.5466	DCA_int_02 - phones	P	43.5866
43.5466	DCA_int_02 - words	potato	44.0666
43.5866	DCA_int_02 - phones	AH0	43.6966
43.6966	DCA_int_02 - phones	T	43.7566
43.7566	DCA_int_02 - phones	EY1	43.8966
43.8966	DCA_int_02 - phones	T	44.0366
43.9982	DCA_se2_ag1_m_04 - phones	Y	44.1182
43.9982	DCA_se2_ag1_m_04 - words	yeah	44.2582
44.0366	DCA_int_02 - phones	OW2	44.0666
44.0666	DCA_int_02 - phones	sp	53.6933
44.1182	DCA_se2_ag1_m_04 - phones	AE1	44.2582
44.2582	DCA_se2_ag1_m_04 - phones	S	44.3682
44.2582	DCA_se2_ag1_m_04 - words	something	44.6582
44.3682	DCA_se2_ag1_m_04 - phones	AH1	44.4482
44.4482	DCA_se2_ag1_m_04 - phones	M	44.5382
44.5382	DCA_se2_ag1_m_04 - phones	TH	44.5782
44.5782	DCA_se2_ag1_m_04 - phones	IH0	44.6182
44.6182	DCA_se2_ag1_m_04 - phones	NG	44.6582
44.6582	DCA_se2_ag1_m_04 - phones	L	44.7182
44.6582	DCA_se2_ag1_m_04 - words	like	44.8882
44.7182	DCA_se2_ag1_m_04 - phones	AY1	44.8182
44.8182	DCA_se2_ag1_m_04 - phones	K	44.8882
44.8882	DCA_se2_ag1_m_04 - phones	DH	44.9482
44.8882	DCA_se2_ag1_m_04 - words	this	45.0782
44.9482	DCA_se2_ag1_m_04 - phones	IH1	45.0482
45.0482	DCA_se2_ag1_m_04 - phones	S	45.0782
45.0782	DCA_se2_ag1_m_04 - phones	sp	45.1582
46.1385	DCA_se2_ag1_m_04 - phones	AO1	46.3385
46.1385	DCA_se2_ag1_m_04 - words	or	46.3785
46.3385	DCA_se2_ag1_m_04 - phones	R	46.3785
46.3785	DCA_se2_ag1_m_04 - phones	sp	46.4085
46.4085	DCA_se2_ag1_m_04 - phones	IY1	46.5885
46.4085	DCA_se2_ag1_m_04 - words	either	47.1785
46.5885	DCA_se2_ag1_m_04 - phones	DH	46.6985
46.6985	DCA_se2_ag1_m_04 - phones	ER0	47.1785
47.1785	DCA_se2_ag1_m_04 - phones	sp	48.7844
48.7844	DCA_se2_ag1_m_04 - phones	AH1	49.0644
48.7844	DCA_se2_ag1_m_04 - words	um	49.2044
49.0644	DCA_se2_ag1_m_04 - phones	M	49.2044
52.0686	DCA_se2_ag1_m_04 - phones	W	52.1386
52.0686	DCA_se2_ag1_m_04 - words	well	52.1986
52.1386	DCA_se2_ag1_m_04 - phones	EH1	52.1686
52.1686	DCA_se2_ag1_m_04 - phones	L	52.1986
52.1986	DCA_se2_ag1_m_04 - words	i	52.3186
52.1986	DCA_se2_ag1_m_04 - phones	AY1	52.3186
52.3186	DCA_se2_ag1_m_04 - phones	sp	52.3486
52.3486	DCA_se2_ag1_m_04 - phones	K	52.3886
52.3486	DCA_se2_ag1_m_04 - words	can't	52.5486
52.3886	DCA_se2_ag1_m_04 - phones	AE1	52.4586
52.4586	DCA_se2_ag1_m_04 - phones	N	52.5486
52.5486	DCA_se2_ag1_m_04 - phones	TH	52.6086
52.5486	DCA_se2_ag1_m_04 - words	think	52.7886
52.6086	DCA_se2_ag1_m_04 - phones	IH1	52.6586
52.6586	DCA_se2_ag1_m_04 - phones	NG	52.6986
52.6986	DCA_se2_ag1_m_04 - phones	K	52.7886
52.7886	DCA_se2_ag1_m_04 - phones	AH0	52.8286
52.7886	DCA_se2_ag1_m_04 - words	of	52.8886
52.8286	DCA_se2_ag1_m_04 - phones	V	52.8886
52.8886	DCA_se2_ag1_m_04 - phones	N	52.9286
52.8886	DCA_se2_ag1_m_04 - words	no	53.0186
52.9286	DCA_se2_ag1_m_04 - phones	OW1	53.0186
53.0186	DCA_se2_ag1_m_04 - phones	sp	53.0486
53.0486	DCA_se2_ag1_m_04 - phones	M	53.1486
53.0486	DCA_se2_ag1_m_04 - words	more	53.2586
53.1486	DCA_se2_ag1_m_04 - phones	AO1	53.2286
53.2286	DCA_se2_ag1_m_04 - phones	R	53.2586
53.2586	DCA_se2_ag1_m_04 - phones	sp	58.8260
53.6933	DCA_int_02 - phones	AH1	53.8433
53.6933	DCA_int_02 - words	uh-huh	54.0533
53.8433	DCA_int_02 - phones	HH	53.8833
53.8833	DCA_int_02 - phones	AH1	54.0533
54.0533	DCA_int_02 - phones	sp	54.2621
54.2621	DCA_int_02 - phones	OW2	54.3421
54.2621	DCA_int_02 - words	okay	54.6421
54.3421	DCA_int_02 - phones	K	54.4721
54.4721	DCA_int_02 - phones	EY1	54.6421
54.6421	DCA_int_02 - phones	G	54.7321
54.6421	DCA_int_02 - words	good	55.0121
54.7321	DCA_int_02 - phones	UH1	54.9021
54.9021	DCA_int_02 - phones	D	55.0121
55.0121	DCA_int_02 - phones	AH1	55.1221
55.0121	DCA_int_02 - words	uh	55.1221
55.1221	DCA_int_02 - phones	sp	55.2021
55.6532	DCA_int_02 - phones	HH	55.6932
55.6532	DCA_int_02 - words	how	55.7732
55.6932	DCA_int_02 - phones	AW1	55.7732
55.7732	DCA_int_02 - phones	AH0	55.8532
55.7732	DCA_int_02 - words	about	56.0632
55.8532	DCA_int_02 - phones	B	55.9132
55.9132	DCA_int_02 - phones	AW1	56.0332
56.0332	DCA_int_02 - phones	T	56.0632
56.0632	DCA_int_02 - phones	sp	56.1632
56.1632	DCA_int_02 - words	uh	56.4432
56.1632	DCA_int_02 - phones	AH1	56.4432
56.4432	DCA_int_02 - phones	sp	56.7377
56.7377	DCA_int_02 - phones	D	56.7677
56.7377	DCA_int_02 - words	do	56.7977
56.7677	DCA_int_02 - phones	UW1	56.7977
56.7977	DCA_int_02 - phones	Y	57.0277
56.7977	DCA_int_02 - words	you	57.0877
57.0277	DCA_int_02 - phones	UW1	57.0877
57.0877	DCA_int_02 - phones	P	57.1777
57.0877	DCA_int_02 - words	play	57.3077
57.1777	DCA_int_02 - phones	L	57.2577
57.2577	DCA_int_02 - phones	EY1	57.3077
57.3077	DCA_int_02 - phones	S	57.3977
57.3077	DCA_int_02 - words	sports	57.8277
57.3977	DCA_int_02 - phones	P	57.4977
57.4977	DCA_int_02 - phones	AO1	57.5877
57.5877	DCA_int_02 - phones	R	57.6677
57.6677	DCA_int_02 - phones	T	57.7177
57.7177	DCA_int_02 - phones	S	57.8277
57.8277	DCA_int_02 - phones	W	57.8577
57.8277	DCA_int_02 - words	when	57.9577
57.8577	DCA_int_02 - phones	EH1	57.8977
57.8977	DCA_int_02 - phones	N	57.9577
57.9577	DCA_int_02 - phones	Y	58.0077
57.9577	DCA_int_02 - words	you	58.0877
58.0077	DCA_int_02 - phones	UW1	58.0877
58.0877	DCA_int_02 - phones	W	58.1177
58.0877	DCA_int_02 - words	were	58.1477
58.1177	DCA_int_02 - phones	ER0	58.1477
58.1477	DCA_int_02 - phones	Y	58.2077
58.1477	DCA_int_02 - words	younger	58.4077
58.2077	DCA_int_02 - phones	AH1	58.2777
58.2777	DCA_int_02 - phones	NG	58.3477
58.3477	DCA_int_02 - phones	G	58.3777
58.3777	DCA_int_02 - phones	ER0	58.4077
58.4077	DCA_int_02 - phones	sp	63.0787
58.8260	DCA_se2_ag1_m_04 - phones	Y	58.9060
58.8260	DCA_se2_ag1_m_04 - words	yeah	58.9860
58.9060	DCA_se2_ag1_m_04 - phones	AE1	58.9860
58.9860	DCA_se2_ag1_m_04 - words	i	59.0860
58.9860	DCA_se2_ag1_m_04 - phones	AY1	59.0860
59.0860	DCA_se2_ag1_m_04 - phones	P	59.1860
59.0860	DCA_se2_ag1_m_04 - words	played	59.3260
59.1860	DCA_se2_ag1_m_04 - phones	L	59.2260
59.2260	DCA_se2_ag1_m_04 - phones	EY1	59.2960
59.2960	DCA_se2_ag1_m_04 - phones	D	59.3260
59.3260	DCA_se2_ag1_m_04 - phones	AH0	59.3560
59.3260	DCA_se2_ag1_m_04 - words	a	59.3560
59.3560	DCA_se2_ag1_m_04 - phones	L	59.4560
59.3560	DCA_se2_ag1_m_04 - words	little	59.6460
59.4560	DCA_se2_ag1_m_04 - phones	IH1	59.5360
59.5360	DCA_se2_ag1_m_04 - phones	T	59.5760
59.5760	DCA_se2_ag1_m_04 - phones	AH0	59.6060
59.6060	DCA_se2_ag1_m_04 - phones	L	59.6460
59.6460	DCA_se2_ag1_m_04 - phones	B	59.7460
59.6460	DCA_se2_ag1_m_04 - words	baseball	60.3660
59.7460	DCA_se2_ag1_m_04 - phones	EY1	59.8860
59.8860	DCA_se2_ag1_m_04 - phones	S	59.9960
59.9960	DCA_se2_ag1_m_04 - phones	B	60.0660
60.0660	DCA_se2_ag1_m_04 - phones	AO1	60.2760
60.2760	DCA_se2_ag1_m_04 - phones	L	60.3660
60.6192	DCA_se2_ag1_m_04 - phones	B	60.7292
60.6192	DCA_se2_ag1_m_04 - words	basketball	61.4592
60.7292	DCA_se2_ag1_m_04 - phones	AE1	60.8792
60.8792	DCA_se2_ag1_m_04 - phones	S	60.9692
60.9692	DCA_se2_ag1_m_04 - phones	K	61.0092
61.0092	DCA_se2_ag1_m_04 - phones	AH0	61.0692
61.0692	DCA_se2_ag1_m_04 - phones	T	61.1192
61.1192	DCA_se2_ag1_m_04 - phones	B	61.1692
61.1692	DCA_se2_ag1_m_04 - phones	AO2	61.3392
61.3392	DCA_se2_ag1_m_04 - phones	L	61.4592
61.5972	DCA_se2_ag1_m_04 - phones	T	61.6872
61.5972	DCA_se2_ag1_m_04 - words	tried	61.9072
61.6872	DCA_se2_ag1_m_04 - phones	R	61.7372
61.7372	DCA_se2_ag1_m_04 - phones	AY1	61.8772
61.8772	DCA_se2_ag1_m_04 - phones	D	61.9072
61.9072	DCA_se2_ag1_m_04 - phones	T	61.9372
61.9072	DCA_se2_ag1_m_04 - words	to	61.9672
61.9372	DCA_se2_ag1_m_04 - phones	AH0	61.9672
61.9672	DCA_se2_ag1_m_04 - phones	P	62.0372
61.9672	DCA_se2_ag1_m_04 - words	play	62.1572
62.0372	DCA_se2_ag1_m_04 - phones	L	62.0872
62.0872	DCA_se2_ag1_m_04 - phones	EY1	62.1572
62.1572	DCA_se2_ag1_m_04 - words	a	62.2072
62.1572	DCA_se2_ag1_m_04 - phones	AH0	62.2072
62.2072	DCA_se2_ag1_m_04 - phones	L	62.2572
62.2072	DCA_se2_ag1_m_04 - words	little	62.3972
62.2572	DCA_se2_ag1_m_04 - phones	IH1	62.2872
62.2872	DCA_se2_ag1_m_04 - phones	T	62.3172
62.3172	DCA_se2_ag1_m_04 - phones	AH0	62.3472
62.3472	DCA_se2_ag1_m_04 - phones	L	62.3972
62.3972	DCA_se2_ag1_m_04 - phones	F	62.5272
62.3972	DCA_se2_ag1_m_04 - words	football	62.9472
62.5272	DCA_se2_ag1_m_04 - phones	UH1	62.5972
62.5972	DCA_se2_ag1_m_04 - phones	T	62.6972
62.6972	DCA_se2_ag1_m_04 - phones	B	62.7472
62.7472	DCA_se2_ag1_m_04 - phones	AO2	62.8672
62.8672	DCA_se2_ag1_m_04 - phones	L	62.9472
62.9472	DCA_se2_ag1_m_04 - phones	sp	63.0372
63.0787	DCA_int_02 - phones	IH0	63.1487
63.0787	DCA_int_02 - words	is	63.1887
63.1487	DCA_int_02 - phones	Z	63.1887
63.1887	DCA_int_02 - phones	DH	63.2387
63.1887	DCA_int_02 - words	that	63.3287
63.2387	DCA_int_02 - phones	AE1	63.2887
63.2887	DCA_int_02 - phones	T	63.3287
63.3287	DCA_int_02 - phones	R	63.3587
63.3287	DCA_int_02 - words	right	63.5187
63.3587	DCA_int_02 - phones	AY1	63.4787
63.4787	DCA_int_02 - phones	T	63.5187
63.5187	DCA_int_02 - phones	sp	63.5587
63.5587	DCA_int_02 - phones	K	63.6387
63.5587	DCA_int_02 - words	can	63.6987
63.6387	DCA_int_02 - phones	AH0	63.6687
63.6687	DCA_int_02 - phones	N	63.6987
63.6987	DCA_int_02 - phones	Y	63.7287
63.6987	DCA_int_02 - words	you	63.8087
63.7287	DCA_int_02 - phones	UW1	63.8087
63.8087	DCA_int_02 - phones	T	63.8887
63.8087	DCA_int_02 - words	tell	63.9887
63.8887	DCA_int_02 - phones	EH1	63.9387
63.9387	DCA_int_02 - phones	L	63.9887
63.9887	DCA_int_02 - phones	M	64.1387
63.9887	DCA_int_02 - words	me	64.3087
64.1387	DCA_int_02 - phones	IY1	64.3087
64.3087	DCA_int_02 - phones	AH1	64.5187
64.3087	DCA_int_02 - words	uh	64.5187
64.5187	DCA_int_02 - phones	sp	64.5887
64.7354	DCA_int_02 - phones	HH	64.7954
64.7354	DCA_int_02 - words	how	64.8854
64.7954	DCA_int_02 - phones	AW1	64.8854
64.8854	DCA_int_02 - phones	AH0	64.9154
64.8854	DCA_int_02 - words	d	64.9554
64.9154	DCA_int_02 - phones	D	64.9554
64.9554	DCA_int_02 - phones	Y	65.0154
64.9554	DCA_int_02 - words	you	65.0454
65.0154	DCA_int_02 - phones	UW1	65.0454
65.0454	DCA_int_02 - phones	Y	65.1254
65.0454	DCA_int_02 - words	usually	65.4054
65.1254	DCA_int_02 - phones	UW1	65.1954
65.1954	DCA_int_02 - phones	ZH	65.2954
65.2954	DCA_int_02 - phones	AH0	65.3254
65.3254	DCA_int_02 - phones	L	65.3554
65.3554	DCA_int_02 - phones	IY0	65.4054
65.4054	DCA_int_02 - phones	P	65.5154
65.4054	DCA_int_02 - words	play	65.6854
65.5154	DCA_int_02 - phones	L	65.5954
65.5954	DCA_int_02 - phones	EY1	65.6854
65.6854	DCA_int_02 - phones	DH	65.7354
65.6854	DCA_int_02 - words	that	65.9754
65.7354	DCA_int_02 - phones	AE1	65.9254
65.9254	DCA_int_02 - phones	T	65.9754
66.3627	DCA_int_02 - phones	Y	66.4627
66.3627	DCA_int_02 - words	you	66.5427
66.4627	DCA_int_02 - phones	UW1	66.5427
66.5427	DCA_int_02 - phones	sp	66.5727
66.5727	DCA_int_02 - phones	D	66.6027
66.5727	DCA_int_02 - words	d	66.6027
66.6027	DCA_int_02 - phones	G	66.6727
66.6027	DCA_int_02 - words	get	66.7827
66.6727	DCA_int_02 - phones	IH1	66.7427
66.7427	DCA_int_02 - phones	T	66.7827
66.7827	DCA_int_02 - phones	sp	66.8427
66.8427	DCA_int_02 - phones	S	66.9327
66.8427	DCA_int_02 - words	some	67.0227
66.9327	DCA_int_02 - phones	AH1	66.9727
66.9727	DCA_int_02 - phones	M	67.0227
67.0227	DCA_int_02 - phones	G	67.1327
67.0227	DCA_int_02 - words	guys	67.3427
67.1327	DCA_int_02 - phones	AY1	67.2327
67.2327	DCA_int_02 - phones	Z	67.3427
67.3427	DCA_int_02 - phones	F	67.3827
67.3427	DCA_int_02 - words	from	67.4427
67.3827	DCA_int_02 - phones	ER0	67.4127
67.4127	DCA_int_02 - phones	M	67.4427
67.4427	DCA_int_02 - phones	DH	67.4727
67.4427	DCA_int_02 - words	the	67.5327
67.4727	DCA_int_02 - phones	AH0	67.5327
67.5327	DCA_int_02 - phones	N	67.6027
67.5327	DCA_int_02 - words	neighborhood	68.2127
67.6027	DCA_int_02 - phones	EY1	67.7327
67.7327	DCA_int_02 - phones	B	67.8327
67.8327	DCA_int_02 - phones	ER0	67.9327
67.9327	DCA_int_02 - phones	HH	68.0227
68.0227	DCA_int_02 - phones	UH2	68.1827
68.1827	DCA_int_02 - phones	D	68.2127
68.2127	DCA_int_02 - phones	sp	68.2627
68.2627	DCA_int_02 - words	or	68.4327
68.2627	DCA_int_02 - phones	ER0	68.4327
68.4327	DCA_int_02 - phones	sp	68.4827
68.4739	DCA_se2_ag1_m_04 - phones	Y	68.5739
68.4739	DCA_se2_ag1_m_04 - words	yes	68.7539
68.4827	DCA_int_02 - phones	W	68.5127
68.4827	DCA_int_02 - words	wha-	68.7227
68.5127	DCA_int_02 - phones	AH1	68.7227
68.5739	DCA_se2_ag1_m_04 - phones	EH1	68.7239
68.7239	DCA_se2_ag1_m_04 - phones	S	68.7539
68.7539	DCA_se2_ag1_m_04 - phones	sp	69.1473
69.1473	DCA_se2_ag1_m_04 - phones	M	69.2273
69.1473	DCA_se2_ag1_m_04 - words	mostly	69.5573
69.2273	DCA_se2_ag1_m_04 - phones	OW1	69.3473
69.3473	DCA_se2_ag1_m_04 - phones	S	69.4073
69.4073	DCA_se2_ag1_m_04 - phones	T	69.4473
69.4473	DCA_se2_ag1_m_04 - phones	L	69.5073
69.5073	DCA_se2_ag1_m_04 - phones	IY0	69.5573
69.5573	DCA_se2_ag1_m_04 - phones	W	69.6573
69.5573	DCA_se2_ag1_m_04 - words	we	69.6873
69.6573	DCA_se2_ag1_m_04 - phones	IY1	69.6873
69.6873	DCA_se2_ag1_m_04 - phones	spn	69.7173
69.6873	DCA_se2_ag1_m_04 - words	<unk>	69.7173
69.7173	DCA_se2_ag1_m_04 - phones	HH	69.7473
69.7173	DCA_se2_ag1_m_04 - words	have	69.8973
69.7473	DCA_se2_ag1_m_04 - phones	AE1	69.8373
69.8373	DCA_se2_ag1_m_04 - phones	V	69.8973
69.8973	DCA_se2_ag1_m_04 - phones	G	70.0373
69.8973	DCA_se2_ag1_m_04 - words	guys	70.2373
70.0373	DCA_se2_ag1_m_04 - phones	AY1	70.1773
70.1773	DCA_se2_ag1_m_04 - phones	Z	70.2373
70.2373	DCA_se2_ag1_m_04 - phones	F	70.3373
70.2373	DCA_se2_ag1_m_04 - words	from	70.4373
70.3373	DCA_se2_ag1_m_04 - phones	ER0	70.3873
70.3873	DCA_se2_ag1_m_04 - phones	M	70.4373
70.5395	DCA_se2_ag1_m_04 - phones	sil	70.5995
70.5995	DCA_se2_ag1_m_04 - phones	ER0	70.7695
70.5995	DCA_se2_ag1_m_04 - words	around	70.9395
70.7695	DCA_se2_ag1_m_04 - phones	AW1	70.8695
70.8695	DCA_se2_ag1_m_04 - phones	N	70.9095
70.9095	DCA_se2_ag1_m_04 - phones	D	70.9395
70.9395	DCA_se2_ag1_m_04 - phones	DH	70.9695
70.9395	DCA_se2_ag1_m_04 - words	the	70.9995
70.9695	DCA_se2_ag1_m_04 - phones	AH0	70.9995
70.9995	DCA_se2_ag1_m_04 - phones	N	71.0995
70.9995	DCA_se2_ag1_m_04 - words	neighborhood	71.6495
71.0995	DCA_se2_ag1_m_04 - phones	EY1	71.2495
71.2495	DCA_se2_ag1_m_04 - phones	B	71.3095
71.3095	DCA_se2_ag1_m_04 - phones	ER0	71.3595
71.3595	DCA_se2_ag1_m_04 - phones	HH	71.4295
71.4295	DCA_se2_ag1_m_04 - phones	UH2	71.6095
71.6095	DCA_se2_ag1_m_04 - phones	D	71.6495
71.7239	DCA_se2_ag1_m_04 - phones	sil	71.7539
71.7539	DCA_se2_ag1_m_04 - phones	AO1	71.8839
71.7539	DCA_se2_ag1_m_04 - words	or	72.0739
71.8839	DCA_se2_ag1_m_04 - phones	R	72.0739
72.2415	DCA_se2_ag1_m_04 - phones	sil	72.2715
72.2715	DCA_se2_ag1_m_04 - phones	S	72.4115
72.2715	DCA_se2_ag1_m_04 - words	school	72.7015
72.4115	DCA_se2_ag1_m_04 - phones	K	72.4715
72.4715	DCA_se2_ag1_m_04 - phones	UW1	72.6215
72.6215	DCA_se2_ag1_m_04 - phones	L	72.7015
72.7015	DCA_se2_ag1_m_04 - phones	DH	72.7715
72.7015	DCA_se2_ag1_m_04 - words	that	72.9215
72.7715	DCA_se2_ag1_m_04 - phones	AE1	72.8715
72.8715	DCA_se2_ag1_m_04 - phones	T	72.9215
72.9215	DCA_se2_ag1_m_04 - phones	sp	73.1461
73.1461	DCA_se2_ag1_m_04 - phones	AE1	73.2561
73.1461	DCA_se2_ag1_m_04 - words	after	73.4461
73.2561	DCA_se2_ag1_m_04 - phones	F	73.3361
73.3361	DCA_se2_ag1_m_04 - phones	T	73.3761
73.3761	DCA_se2_ag1_m_04 - phones	ER0	73.4461
73.4461	DCA_se2_ag1_m_04 - phones	sp	73.5061
73.6637	DCA_se2_ag1_m_04 - phones	L	73.7737
73.6637	DCA_se2_ag1_m_04 - words	lunch	74.0037
73.7737	DCA_se2_ag1_m_04 - phones	AH1	73.8537
73.8537	DCA_se2_ag1_m_04 - phones	N	73.9137
73.9137	DCA_se2_ag1_m_04 - phones	CH	74.0037
74.0037	DCA_se2_ag1_m_04 - phones	AW1	74.1437
74.0037	DCA_se2_ag1_m_04 - words	hour	74.1737
74.1437	DCA_se2_ag1_m_04 - phones	R	74.1737
74.1737	DCA_se2_ag1_m_04 - phones	IH0	74.2037
74.1737	DCA_se2_ag1_m_04 - words	in	74.2737
74.2037	DCA_se2_ag1_m_04 - phones	N	74.2737
74.2737	DCA_se2_ag1_m_04 - phones	S	74.3337
74.2737	DCA_se2_ag1_m_04 - words	school	74.6537
74.3337	DCA_se2_ag1_m_04 - phones	K	74.3937
74.3937	DCA_se2_ag1_m_04 - phones	UW1	74.5937
74.5937	DCA_se2_ag1_m_04 - phones	L	74.6537
74.6537	DCA_se2_ag1_m_04 - phones	sp	74.6837
74.6837	DCA_se2_ag1_m_04 - phones	T	74.7737
74.6837	DCA_se2_ag1_m_04 - words	time	75.0337
74.7737	DCA_se2_ag1_m_04 - phones	AY1	74.9837
74.9837	DCA_se2_ag1_m_04 - phones	M	75.0337
75.1453	DCA_int_02 - phones	sil	75.1853
75.1853	DCA_int_02 - phones	AH1	75.2753
75.1853	DCA_int_02 - words	uh-huh	75.4753
75.2753	DCA_int_02 - phones	HH	75.3153
75.3153	DCA_int_02 - phones	AH1	75.4753
75.4753	DCA_int_02 - phones	sp	78.8077
75.5790	DCA_se2_ag1_m_04 - phones	W	75.6590
75.5790	DCA_se2_ag1_m_04 - words	we	75.7090
75.6590	DCA_se2_ag1_m_04 - phones	IY1	75.7090
75.7090	DCA_se2_ag1_m_04 - phones	W	75.7590
75.7090	DCA_se2_ag1_m_04 - words	would	75.8290
75.7590	DCA_se2_ag1_m_04 - phones	UH1	75.7990
75.7990	DCA_se2_ag1_m_04 - phones	D	75.8290
75.8290	DCA_se2_ag1_m_04 - phones	P	75.8990
75.8290	DCA_se2_ag1_m_04 - words	play	76.1490
75.8990	DCA_se2_ag1_m_04 - phones	L	75.9590
75.9590	DCA_se2_ag1_m_04 - phones	EY1	76.1490
76.1490	DCA_se2_ag1_m_04 - phones	sp	76.4263
76.4263	DCA_se2_ag1_m_04 - phones	L	76.4863
76.4263	DCA_se2_ag1_m_04 - words	little	76.6463
76.4863	DCA_se2_ag1_m_04 - phones	IH1	76.5163
76.5163	DCA_se2_ag1_m_04 - phones	T	76.5663
76.5663	DCA_se2_ag1_m_04 - phones	AH0	76.5963
76.5963	DCA_se2_ag1_m_04 - phones	L	76.6463
76.6463	DCA_se2_ag1_m_04 - phones	F	76.7863
76.6463	DCA_se2_ag1_m_04 - words	football	77.2163
76.7863	DCA_se2_ag1_m_04 - phones	UH1	76.8563
76.8563	DCA_se2_ag1_m_04 - phones	T	76.9563
76.9563	DCA_se2_ag1_m_04 - phones	B	77.0063
77.0063	DCA_se2_ag1_m_04 - phones	AO2	77.1763
77.1763	DCA_se2_ag1_m_04 - phones	L	77.2163
77.2163	DCA_se2_ag1_m_04 - phones	HH	77.2763
77.2163	DCA_se2_ag1_m_04 - words	hoop	77.4563
77.2763	DCA_se2_ag1_m_04 - phones	UW1	77.3563
77.3563	DCA_se2_ag1_m_04 - phones	P	77.4563
77.4563	DCA_se2_ag1_m_04 - phones	AO1	77.5063
77.4563	DCA_se2_ag1_m_04 - words	or	77.5663
77.5063	DCA_se2_ag1_m_04 - phones	R	77.5663
77.5663	DCA_se2_ag1_m_04 - phones	sp	77.6063
77.6063	DCA_se2_ag1_m_04 - phones	T	77.7163
77.6063	DCA_se2_ag1_m_04 - words	tackle	78.0763
77.7163	DCA_se2_ag1_m_04 - phones	AE1	77.8663
77.8663	DCA_se2_ag1_m_04 - phones	K	77.9863
77.9863	DCA_se2_ag1_m_04 - phones	AH0	78.0163
78.0163	DCA_se2_ag1_m_04 - phones	L	78.0763
78.0763	DCA_se2_ag1_m_04 - phones	sp	80.0795
78.8077	DCA_int_02 - phones	AH1	78.9677
78.8077	DCA_int_02 - words	uh-huh	79.1877
78.9677	DCA_int_02 - phones	HH	79.0077
79.0077	DCA_int_02 - phones	AH1	79.1877
79.1877	DCA_int_02 - phones	sp	82.6535
80.0795	DCA_se2_ag1_m_04 - phones	AH0	80.1095
80.0795	DCA_se2_ag1_m_04 - words	and	80.1395
80.1095	DCA_se2_ag1_m_04 - phones	N	80.1395
80.1395	DCA_se2_ag1_m_04 - phones	IH0	80.2095
80.1395	DCA_se2_ag1_m_04 - words	if	80.2595
80.2095	DCA_se2_ag1_m_04 - phones	F	80.2595
80.2595	DCA_se2_ag1_m_04 - phones	W	80.3195
80.2595	DCA_se2_ag1_m_04 - words	we	80.3795
80.3195	DCA_se2_ag1_m_04 - phones	IY1	80.3795
80.3795	DCA_se2_ag1_m_04 - phones	HH	80.4395
80.3795	DCA_se2_ag1_m_04 - words	hoop	80.5995
80.4395	DCA_se2_ag1_m_04 - phones	UW1	80.5195
80.5195	DCA_se2_ag1_m_04 - phones	P	80.5995
80.5995	DCA_se2_ag1_m_04 - phones	DH	80.6295
80.5995	DCA_se2_ag1_m_04 - words	the	80.6795
80.6295	DCA_se2_ag1_m_04 - phones	AH0	80.6795
80.6795	DCA_se2_ag1_m_04 - phones	B	80.7595
80.6795	DCA_se2_ag1_m_04 - words	ball	81.0495
80.7595	DCA_se2_ag1_m_04 - phones	AO1	80.9495
80.9495	DCA_se2_ag1_m_04 - phones	L	81.0495
81.0495	DCA_se2_ag1_m_04 - phones	Y	81.0795
81.0495	DCA_se2_ag1_m_04 - words	u	81.1095
81.0795	DCA_se2_ag1_m_04 - phones	UW1	81.1095
81.1095	DCA_se2_ag1_m_04 - phones	sp	81.1895
81.1895	DCA_se2_ag1_m_04 - phones	Y	81.2695
81.1895	DCA_se2_ag1_m_04 - words	you	81.3095
81.2695	DCA_se2_ag1_m_04 - phones	UW1	81.3095
81.3095	DCA_se2_ag1_m_04 - phones	N	81.3695
81.3095	DCA_se2_ag1_m_04 - words	know	81.4595
81.3695	DCA_se2_ag1_m_04 - phones	OW1	81.4595
81.4595	DCA_se2_ag1_m_04 - phones	TH	81.5695
81.4595	DCA_se2_ag1_m_04 - words	throw	81.6595
81.5695	DCA_se2_ag1_m_04 - phones	R	81.5995
81.5995	DCA_se2_ag1_m_04 - phones	OW1	81.6595
81.6595	DCA_se2_ag1_m_04 - phones	IH0	81.7095
81.6595	DCA_se2_ag1_m_04 - words	it	81.7495
81.7095	DCA_se2_ag1_m_04 - phones	T	81.7495
81.7495	DCA_se2_ag1_m_04 - phones	AH1	81.7895
81.7495	DCA_se2_ag1_m_04 - words	up	81.8895
81.7895	DCA_se2_ag1_m_04 - phones	P	81.8895
81.8895	DCA_se2_ag1_m_04 - phones	IH0	81.9195
81.8895	DCA_se2_ag1_m_04 - words	in	81.9595
81.9195	DCA_se2_ag1_m_04 - phones	N	81.9595
81.9595	DCA_se2_ag1_m_04 - phones	DH	81.9895
81.9595	DCA_se2_ag1_m_04 - words	the	82.1295
81.9895	DCA_se2_ag1_m_04 - phones	AH0	82.1295
82.1295	DCA_se2_ag1_m_04 - phones	EH1	82.2595
82.1295	DCA_se2_ag1_m_04 - words	air	82.3595
82.2595	DCA_se2_ag1_m_04 - phones	R	82.3595
82.3595	DCA_se2_ag1_m_04 - phones	sp	82.3895
82.6535	DCA_int_02 - phones	Y	82.7035
82.6535	DCA_int_02 - words	yeah	82.9335
82.7035	DCA_int_02 - phones	AE1	82.9335
83.0478	DCA_se2_ag1_m_04 - phones	DH	83.0978
83.0478	DCA_se2_ag1_m_04 - words	then	83.1878
83.0978	DCA_se2_ag1_m_04 - phones	EH1	83.1278
83.1278	DCA_se2_ag1_m_04 - phones	N	83.1878
83.1878	DCA_se2_ag1_m_04 - phones	W	83.2478
83.1878	DCA_se2_ag1_m_04 - words	we	83.2878
83.2478	DCA_se2_ag1_m_04 - phones	IY1	83.2878
83.2878	DCA_se2_ag1_m_04 - phones	sp	83.4368
83.4368	DCA_se2_ag1_m_04 - phones	EH1	83.5368
83.4368	DCA_se2_ag1_m_04 - words	everyone	83.8568
83.5368	DCA_se2_ag1_m_04 - phones	V	83.5768
83.5768	DCA_se2_ag1_m_04 - phones	R	83.6068
83.6068	DCA_se2_ag1_m_04 - phones	IY0	83.6368
83.6368	DCA_se2_ag1_m_04 - phones	W	83.6968
83.6968	DCA_se2_ag1_m_04 - phones	AH2	83.7868
83.7868	DCA_se2_ag1_m_04 - phones	N	83.8568
83.8568	DCA_se2_ag1_m_04 - phones	G	83.9668
83.8568	DCA_se2_ag1_m_04 - words	gang	84.1668
83.9668	DCA_se2_ag1_m_04 - phones	AE1	84.0568
84.0568	DCA_se2_ag1_m_04 - phones	NG	84.1668
84.1668	DCA_se2_ag1_m_04 - phones	T	84.2468
84.1668	DCA_se2_ag1_m_04 - words	tackle	84.4568
84.2468	DCA_se2_ag1_m_04 - phones	AE1	84.3468
84.3468	DCA_se2_ag1_m_04 - phones	K	84.3968
84.3968	DCA_se2_ag1_m_04 - phones	AH0	84.4268
84.4268	DCA_se2_ag1_m_04 - phones	L	84.4568
84.4568	DCA_se2_ag1_m_04 - phones	DH	84.4868
84.4568	DCA_se2_ag1_m_04 - words	the	84.5268
84.4868	DCA_se2_ag1_m_04 - phones	AH0	84.5268
84.5268	DCA_se2_ag1_m_04 - phones	W	84.6268
84.5268	DCA_se2_ag1_m_04 - words	one	84.7168
84.6268	DCA_se2_ag1_m_04 - phones	AH1	84.6868
84.6868	DCA_se2_ag1_m_04 - phones	N	84.7168
84.7168	DCA_se2_ag1_m_04 - phones	HH	84.7468
84.7168	DCA_se2_ag1_m_04 - words	who	84.8368
84.7468	DCA_se2_ag1_m_04 - phones	UW1	84.8368
84.8368	DCA_se2_ag1_m_04 - phones	G	84.9068
84.8368	DCA_se2_ag1_m_04 - words	get	85.0068
84.9068	DCA_se2_ag1_m_04 - phones	IH1	84.9568
84.9568	DCA_se2_ag1_m_04 - phones	T	85.0068
85.0068	DCA_se2_ag1_m_04 - phones	DH	85.0568
85.0068	DCA_se2_ag1_m_04 - words	the	85.0968
85.0568	DCA_se2_ag1_m_04 - phones	AH0	85.0968
85.0968	DCA_se2_ag1_m_04 - phones	B	85.1968
85.0968	DCA_se2_ag1_m_04 - words	ball	85.4068
85.1968	DCA_se2_ag1_m_04 - phones	AO1	85.2868
85.2868	DCA_se2_ag1_m_04 - phones	L	85.4068
86.8096	DCA_int_02 - phones	sil	86.9096
86.9096	DCA_int_02 - phones	V	86.9796
86.9096	DCA_int_02 - words	very	87.1996
86.9796	DCA_int_02 - phones	EH1	87.0496
87.0496	DCA_int_02 - phones	R	87.1496
87.1496	DCA_int_02 - phones	IY0	87.1996
87.1996	DCA_int_02 - phones	G	87.2696
87.1996	DCA_int_02 - words	good	87.4696
87.2696	DCA_int_02 - phones	IH0	87.4296
87.4296	DCA_int_02 - phones	D	87.4696
87.4696	DCA_int_02 - phones	sp	87.5596
89.1877	DCA_int_02 - phones	HH	89.2777
89.1877	DCA_int_02 - words	how	89.3277
89.2777	DCA_int_02 - phones	AW1	89.3277
89.3277	DCA_int_02 - phones	AH0	89.3877
89.3277	DCA_int_02 - words	about	89.7277
89.3877	DCA_int_02 - phones	B	89.4477
89.4477	DCA_int_02 - phones	AW1	89.5377
89.5377	DCA_int_02 - phones	T	89.7277
89.7277	DCA_int_02 - words	uh	89.7677
89.7277	DCA_int_02 - phones	AH1	89.7677
89.7677	DCA_int_02 - phones	M	89.8877
89.7677	DCA_int_02 - words	marbles	90.2777
89.8877	DCA_int_02 - phones	AA1	89.9977
89.9977	DCA_int_02 - phones	R	90.0777
90.0777	DCA_int_02 - phones	B	90.1177
90.1177	DCA_int_02 - phones	AH0	90.1477
90.1477	DCA_int_02 - phones	L	90.2377
90.2377	DCA_int_02 - phones	Z	90.2777
90.2777	DCA_int_02 - phones	Y	90.3077
90.2777	DCA_int_02 - words	you	90.3377
90.3077	DCA_int_02 - phones	UW1	90.3377
90.3377	DCA_int_02 - phones	EH1	90.3677
90.3377	DCA_int_02 - words	ever	90.4877
90.3677	DCA_int_02 - phones	V	90.4077
90.4077	DCA_int_02 - phones	ER0	90.4877
90.4877	DCA_int_02 - phones	sp	90.5677
90.5677	DCA_int_02 - phones	P	90.6077
90.5677	DCA_int_02 - words	play	90.7077
90.6077	DCA_int_02 - phones	L	90.6577
90.6577	DCA_int_02 - phones	EY1	90.7077
90.7077	DCA_int_02 - phones	M	90.8277
90.7077	DCA_int_02 - words	marbles	91.2877
90.8277	DCA_int_02 - phones	AA1	90.9177
90.9177	DCA_int_02 - phones	R	90.9777
90.9777	DCA_int_02 - phones	B	91.0377
91.0377	DCA_int_02 - phones	AH0	91.0777
91.0777	DCA_int_02 - phones	L	91.1677
91.1677	DCA_int_02 - phones	Z	91.2877
91.3373	DCA_se2_ag1_m_04 - phones	sil	91.4173
91.4173	DCA_se2_ag1_m_04 - phones	Y	91.4973
91.4173	DCA_se2_ag1_m_04 - words	yes	91.7273
91.4973	DCA_se2_ag1_m_04 - phones	EH1	91.6473
91.6473	DCA_se2_ag1_m_04 - phones	S	91.7273
91.7273	DCA_se2_ag1_m_04 - phones	sp	91.7673
92.0216	DCA_se2_ag1_m_04 - phones	P	92.1116
92.0216	DCA_se2_ag1_m_04 - words	played	92.3916
92.1116	DCA_se2_ag1_m_04 - phones	L	92.1716
92.1716	DCA_se2_ag1_m_04 - phones	EY1	92.3016
92.3016	DCA_se2_ag1_m_04 - phones	D	92.3916
92.3916	DCA_se2_ag1_m_04 - phones	sp	92.7224
92.7224	DCA_se2_ag1_m_04 - phones	AH0	92.7524
92.7224	DCA_se2_ag1_m_04 - words	a	92.7524
92.7524	DCA_se2_ag1_m_04 - phones	L	92.8124
92.7524	DCA_se2_ag1_m_04 - words	lot	92.9524
92.8124	DCA_se2_ag1_m_04 - phones	AA1	92.9124
92.9124	DCA_se2_ag1_m_04 - phones	T	92.9524
92.9524	DCA_se2_ag1_m_04 - phones	AH0	92.9924
92.9524	DCA_se2_ag1_m_04 - words	of	93.0224
92.9924	DCA_se2_ag1_m_04 - phones	V	93.0224
93.0224	DCA_se2_ag1_m_04 - phones	M	93.1424
93.0224	DCA_se2_ag1_m_04 - words	marbles	93.5324
93.1424	DCA_se2_ag1_m_04 - phones	AA1	93.2724
93.2724	DCA_se2_ag1_m_04 - phones	R	93.3224
93.3224	DCA_se2_ag1_m_04 - phones	B	93.3524
93.3524	DCA_se2_ag1_m_04 - phones	AH0	93.3824
93.3824	DCA_se2_ag1_m_04 - phones	L	93.4724
93.4724	DCA_se2_ag1_m_04 - phones	Z	93.5324
93.5324	DCA_se2_ag1_m_04 - words	i	93.6224
93.5324	DCA_se2_ag1_m_04 - phones	AY1	93.6224
93.6224	DCA_se2_ag1_m_04 - phones	Y	93.6824
93.6224	DCA_se2_ag1_m_04 - words	used	93.7824
93.6824	DCA_se2_ag1_m_04 - phones	UW1	93.7224
93.7224	DCA_se2_ag1_m_04 - phones	Z	93.7524
93.7524	DCA_se2_ag1_m_04 - phones	D	93.7824
93.7824	DCA_se2_ag1_m_04 - phones	T	93.8124
93.7824	DCA_se2_ag1_m_04 - words	to	93.8524
93.8124	DCA_se2_ag1_m_04 - phones	IH0	93.8524
93.8524	DCA_se2_ag1_m_04 - phones	HH	93.8824
93.8524	DCA_se2_ag1_m_04 - words	have	94.0024
93.8824	DCA_se2_ag1_m_04 - phones	AE1	93.9624
93.9624	DCA_se2_ag1_m_04 - phones	V	94.0024
94.0024	DCA_se2_ag1_m_04 - phones	AH0	94.0624
94.0024	DCA_se2_ag1_m_04 - words	a	94.0624
94.0624	DCA_se2_ag1_m_04 - phones	K	94.1424
94.0624	DCA_se2_ag1_m_04 - words	collection	94.5624
94.1424	DCA_se2_ag1_m_04 - phones	AH0	94.1724
94.1724	DCA_se2_ag1_m_04 - phones	L	94.2624
94.2624	DCA_se2_ag1_m_04 - phones	EH1	94.3524
94.3524	DCA_se2_ag1_m_04 - phones	K	94.4024
94.4024	DCA_se2_ag1_m_04 - phones	SH	94.4624
94.4624	DCA_se2_ag1_m_04 - phones	AH0	94.5024
94.5024	DCA_se2_ag1_m_04 - phones	N	94.5624
94.5624	DCA_se2_ag1_m_04 - phones	AH0	94.6024
94.5624	DCA_se2_ag1_m_04 - words	of	94.6324
94.6024	DCA_se2_ag1_m_04 - phones	V	94.6324
94.6324	DCA_se2_ag1_m_04 - phones	M	94.7424
94.6324	DCA_se2_ag1_m_04 - words	marbles	95.2324
94.7424	DCA_se2_ag1_m_04 - phones	AA1	94.8724
94.8724	DCA_se2_ag1_m_04 - phones	R	94.9124
94.9124	DCA_se2_ag1_m_04 - phones	B	94.9424
94.9424	DCA_se2_ag1_m_04 - phones	AH0	94.9724
94.9724	DCA_se2_ag1_m_04 - phones	L	95.0924
95.0924	DCA_se2_ag1_m_04 - phones	Z	95.2324
95.4162	DCA_int_02 - phones	sil	95.4762
95.4762	DCA_int_02 - phones	IH0	95.5262
95.4762	DCA_int_02 - words	is	95.5562
95.5262	DCA_int_02 - phones	Z	95.5562
95.5562	DCA_int_02 - phones	DH	95.5862
95.5562	DCA_int_02 - words	that	95.6862
95.5862	DCA_int_02 - phones	AE1	95.6162
95.6162	DCA_int_02 - phones	T	95.6862
95.6862	DCA_int_02 - phones	R	95.7162
95.6862	DCA_int_02 - words	right	95.7962
95.7162	DCA_int_02 - phones	AY1	95.7462
95.7462	DCA_int_02 - phones	T	95.7962
95.7962	DCA_int_02 - phones	sp	107.4055
95.9897	DCA_se2_ag1_m_04 - phones	sil	96.0197
96.0197	DCA_se2_ag1_m_04 - phones	AH0	96.1497
96.0197	DCA_se2_ag1_m_04 - words	and	96.1897
96.1497	DCA_se2_ag1_m_04 - phones	N	96.1897
96.1897	DCA_se2_ag1_m_04 - phones	AH1	96.4097
96.1897	DCA_se2_ag1_m_04 - words	um	96.5097
96.4097	DCA_se2_ag1_m_04 - phones	M	96.5097
97.4678	DCA_se2_ag1_m_04 - phones	sil	97.4978
97.4978	DCA_se2_ag1_m_04 - words	i	97.5578
97.4978	DCA_se2_ag1_m_04 - phones	AY1	97.5578
97.5578	DCA_se2_ag1_m_04 - phones	Y	97.5978
97.5578	DCA_se2_ag1_m_04 - words	used	97.7178
97.5978	DCA_se2_ag1_m_04 - phones	UW1	97.6378
97.6378	DCA_se2_ag1_m_04 - phones	Z	97.6878
97.6878	DCA_se2_ag1_m_04 - phones	D	97.7178
97.7178	DCA_se2_ag1_m_04 - phones	T	97.7478
97.7178	DCA_se2_ag1_m_04 - words	to	97.8078
97.7478	DCA_se2_ag1_m_04 - phones	IH0	97.8078
97.8078	DCA_se2_ag1_m_04 - phones	G	97.8778
97.8078	DCA_se2_ag1_m_04 - words	go	97.9778
97.8778	DCA_se2_ag1_m_04 - phones	OW1	97.9778
97.9778	DCA_se2_ag1_m_04 - phones	AW1	98.1378
97.9778	DCA_se2_ag1_m_04 - words	out	98.2178
98.1378	DCA_se2_ag1_m_04 - phones	T	98.2178
98.5251	DCA_se2_ag1_m_04 - phones	P	98.6051
98.5251	DCA_se2_ag1_m_04 - words	play	98.7451
98.6051	DCA_se2_ag1_m_04 - phones	L	98.6751
98.6751	DCA_se2_ag1_m_04 - phones	EY1	98.7451
98.7451	DCA_se2_ag1_m_04 - phones	M	98.8851
98.7451	DCA_se2_ag1_m_04 - words	marbles	99.4551
98.8851	DCA_se2_ag1_m_04 - phones	AA1	99.0151
99.0151	DCA_se2_ag1_m_04 - phones	R	99.0551
99.0551	DCA_se2_ag1_m_04 - phones	B	99.0951
99.0951	DCA_se2_ag1_m_04 - phones	AH0	99.1251
99.1251	DCA_se2_ag1_m_04 - phones	L	99.3251
99.3251	DCA_se2_ag1_m_04 - phones	Z	99.4551
100.0313	DCA_se2_ag1_m_04 - phones	AH0	100.1213
100.0313	DCA_se2_ag1_m_04 - words	and	100.2413
100.1213	DCA_se2_ag1_m_04 - phones	N	100.2413
100.2413	DCA_se2_ag1_m_04 - phones	W	100.3113
100.2413	DCA_se2_ag1_m_04 - words	win	100.4313
100.3113	DCA_se2_ag1_m_04 - phones	IH1	100.3713
100.3713	DCA_se2_ag1_m_04 - phones	N	100.4313
100.4313	DCA_se2_ag1_m_04 - phones	AH0	100.4913
100.4313	DCA_se2_ag1_m_04 - words	'em	100.5713
100.4913	DCA_se2_ag1_m_04 - phones	M	100.5713
100.5713	DCA_se2_ag1_m_04 - phones	AH0	100.6113
100.5713	DCA_se2_ag1_m_04 - words	and	100.6713
100.6113	DCA_se2_ag1_m_04 - phones	N	100.6713
100.6713	DCA_se2_ag1_m_04 - phones	S	100.8113
100.6713	DCA_se2_ag1_m_04 - words	save	101.0413
100.8113	DCA_se2_ag1_m_04 - phones	EY1	100.9613
100.9613	DCA_se2_ag1_m_04 - phones	V	101.0413
101.0413	DCA_se2_ag1_m_04 - phones	AH0	101.0713
101.0413	DCA_se2_ag1_m_04 - words	'em	101.2013
101.0713	DCA_se2_ag1_m_04 - phones	M	101.2013
102.2461	DCA_se2_ag1_m_04 - phones	AH0	102.3161
102.2461	DCA_se2_ag1_m_04 - words	and	102.3561
102.3161	DCA_se2_ag1_m_04 - phones	N	102.3561
102.3561	DCA_se2_ag1_m_04 - phones	Y	102.3861
102.3561	DCA_se2_ag1_m_04 - words	you	102.4661
102.3861	DCA_se2_ag1_m_04 - phones	UW1	102.4661
102.4661	DCA_se2_ag1_m_04 - phones	N	102.5361
102.4661	DCA_se2_ag1_m_04 - words	know	102.6061
102.5361	DCA_se2_ag1_m_04 - phones	OW1	102.6061
102.6061	DCA_se2_ag1_m_04 - phones	AY1	102.7561
102.6061	DCA_se2_ag1_m_04 - words	i	102.7561
103.1787	DCA_se2_ag1_m_04 - phones	TH	103.2387
103.1787	DCA_se2_ag1_m_04 - words	think	103.4387
103.2387	DCA_se2_ag1_m_04 - phones	IH1	103.3187
103.3187	DCA_se2_ag1_m_04 - phones	NG	103.3587
103.3587	DCA_se2_ag1_m_04 - phones	K	103.4387
103.4387	DCA_se2_ag1_m_04 - words	i	103.5187
103.4387	DCA_se2_ag1_m_04 - phones	AY1	103.5187
103.5187	DCA_se2_ag1_m_04 - phones	HH	103.5787
103.5187	DCA_se2_ag1_m_04 - words	had	103.7187
103.5787	DCA_se2_ag1_m_04 - phones	AE1	103.6887
103.6887	DCA_se2_ag1_m_04 - phones	D	103.7187
103.7187	DCA_se2_ag1_m_04 - phones	AH0	103.7487
103.7187	DCA_se2_ag1_m_04 - words	about	103.8987
103.7487	DCA_se2_ag1_m_04 - phones	B	103.7887
103.7887	DCA_se2_ag1_m_04 - phones	AW1	103.8687
103.8687	DCA_se2_ag1_m_04 - phones	T	103.8987
103.8987	DCA_se2_ag1_m_04 - words	a	103.9287
103.8987	DCA_se2_ag1_m_04 - phones	AH0	103.9287
103.9287	DCA_se2_ag1_m_04 - phones	sp	104.0087
104.0087	DCA_se2_ag1_m_04 - phones	TH	104.0787
104.0087	DCA_se2_ag1_m_04 - words	thousand	104.4387
104.0787	DCA_se2_ag1_m_04 - phones	AW1	104.3087
104.3087	DCA_se2_ag1_m_04 - phones	Z	104.3387
104.3387	DCA_se2_ag1_m_04 - phones	AH0	104.3687
104.3687	DCA_se2_ag1_m_04 - phones	N	104.3987
104.3987	DCA_se2_ag1_m_04 - phones	D	104.4387
104.4387	DCA_se2_ag1_m_04 - phones	ER0	104.5087
104.4387	DCA_se2_ag1_m_04 - words	or	104.5087
104.5087	DCA_se2_ag1_m_04 - phones	S	104.6087
104.5087	DCA_se2_ag1_m_04 - words	something	104.8187
104.6087	DCA_se2_ag1_m_04 - phones	AH1	104.6987
104.6987	DCA_se2_ag1_m_04 - phones	M	104.7287
104.7287	DCA_se2_ag1_m_04 - phones	TH	104.7587
104.7587	DCA_se2_ag1_m_04 - phones	IH0	104.7887
104.7887	DCA_se2_ag1_m_04 - phones	NG	104.8187
104.8187	DCA_se2_ag1_m_04 - phones	M	104.8987
104.8187	DCA_se2_ag1_m_04 - words	marbles	105.3687
104.8987	DCA_se2_ag1_m_04 - phones	AA1	105.0187
105.0187	DCA_se2_ag1_m_04 - phones	R	105.0787
105.0787	DCA_se2_ag1_m_04 - phones	B	105.1087
105.1087	DCA_se2_ag1_m_04 - phones	AH0	105.1387
105.1387	DCA_se2_ag1_m_04 - phones	L	105.1687
105.1687	DCA_se2_ag1_m_04 - phones	Z	105.3687
105.9473	DCA_se2_ag1_m_04 - phones	sil	105.9773
105.9773	DCA_se2_ag1_m_04 - phones	AE1	106.0273
105.9773	DCA_se2_ag1_m_04 - words	at	106.1173
106.0273	DCA_se2_ag1_m_04 - phones	T	106.1173
106.1173	DCA_se2_ag1_m_04 - phones	W	106.1973
106.1173	DCA_se2_ag1_m_04 - words	one	106.3573
106.1973	DCA_se2_ag1_m_04 - phones	AH1	106.2873
106.2873	DCA_se2_ag1_m_04 - phones	N	106.3573
106.3573	DCA_se2_ag1_m_04 - phones	T	106.4573
106.3573	DCA_se2_ag1_m_04 - words	time	106.7473
106.4573	DCA_se2_ag1_m_04 - phones	AY1	106.7073
106.7073	DCA_se2_ag1_m_04 - phones	M	106.7473
106.7473	DCA_se2_ag1_m_04 - phones	sp	106.7773
106.8752	DCA_se2_ag1_m_04 - phones	Y	106.9652
106.8752	DCA_se2_ag1_m_04 - words	you	107.0252
106.9652	DCA_se2_ag1_m_04 - phones	UW1	107.0252
107.0252	DCA_se2_ag1_m_04 - phones	N	107.0852
107.0252	DCA_se2_ag1_m_04 - words	know	107.2252
107.0852	DCA_se2_ag1_m_04 - phones	OW1	107.2252
107.2252	DCA_se2_ag1_m_04 - phones	sp	107.4502
107.4055	DCA_int_02 - phones	M	107.4555
107.4055	DCA_int_02 - words	mm-hm	107.8055
107.4502	DCA_se2_ag1_m_04 - words	i	107.6402
107.4502	DCA_se2_ag1_m_04 - phones	AY1	107.6402
107.4555	DCA_int_02 - phones	HH	107.4855
107.4855	DCA_int_02 - phones	M	107.8055
107.6402	DCA_se2_ag1_m_04 - phones	sp	107.7202
107.7202	DCA_se2_ag1_m_04 - words	d	107.7502
107.7202	DCA_se2_ag1_m_04 - phones	D	107.7502
107.7502	DCA_se2_ag1_m_04 - phones	sp	108.1276
108.1276	DCA_se2_ag1_m_04 - phones	L	108.2576
108.1276	DCA_se2_ag1_m_04 - words	lose	108.5476
108.2576	DCA_se2_ag1_m_04 - phones	UW1	108.4476
108.4476	DCA_se2_ag1_m_04 - phones	Z	108.5476
108.5476	DCA_se2_ag1_m_04 - phones	S	108.6076
108.5476	DCA_se2_ag1_m_04 - words	some	108.8276
108.6076	DCA_se2_ag1_m_04 - phones	AH1	108.7376
108.7376	DCA_se2_ag1_m_04 - phones	M	108.8276
108.8276	DCA_se2_ag1_m_04 - phones	AH0	108.8576
108.8276	DCA_se2_ag1_m_04 - words	and	109.0576
108.8576	DCA_se2_ag1_m_04 - phones	N	109.0276
109.0276	DCA_se2_ag1_m_04 - phones	D	109.0576
109.0576	DCA_se2_ag1_m_04 - phones	W	109.1176
109.0576	DCA_se2_ag1_m_04 - words	win	109.2976
109.1176	DCA_se2_ag1_m_04 - phones	IH1	109.1976
109.1976	DCA_se2_ag1_m_04 - phones	N	109.2976
109.2976	DCA_se2_ag1_m_04 - phones	S	109.3976
109.2976	DCA_se2_ag1_m_04 - words	some	109.5476
109.3976	DCA_se2_ag1_m_04 - phones	AH1	109.5176
109.5176	DCA_se2_ag1_m_04 - phones	M	109.5476
109.5476	DCA_se2_ag1_m_04 - phones	sp	109.6176
110.4692	DCA_int_02 - phones	sil	110.5392
110.5392	DCA_int_02 - phones	AH1	110.5692
110.5392	DCA_int_02 - words	uh-huh	110.8592
110.5692	DCA_int_02 - phones	HH	110.7392
110.7392	DCA_int_02 - phones	AH1	110.8592
110.8592	DCA_int_02 - phones	sp	110.9192
111.1080	DCA_int_02 - phones	V	111.1680
111.1080	DCA_int_02 - words	very	111.3880
111.1680	DCA_int_02 - phones	EH1	111.1980
111.1980	DCA_int_02 - phones	R	111.2580
111.2580	DCA_int_02 - phones	IY0	111.3880
111.3880	DCA_int_02 - phones	G	111.4380
111.3880	DCA_int_02 - words	good	111.6080
111.4380	DCA_int_02 - phones	IH0	111.5680
111.5680	DCA_int_02 - phones	D	111.6080
111.6080	DCA_int_02 - phones	sp	111.6980
112.5162	DCA_int_02 - phones	HH	112.5762
112.5162	DCA_int_02 - words	how	112.6562
112.5762	DCA_int_02 - phones	AW1	112.6562
112.6562	DCA_int_02 - phones	AH0	112.7162
112.6562	DCA_int_02 - words	about	112.9162
112.7162	DCA_int_02 - phones	B	112.7762
112.7762	DCA_int_02 - phones	AW1	112.8762
112.8762	DCA_int_02 - phones	T	112.9162
112.9162	DCA_int_02 - phones	sp	113.0362
113.0362	DCA_int_02 - phones	AH1	113.2262
113.0362	DCA_int_02 - words	uh	113.2262
113.2262	DCA_int_02 - phones	W	113.2962
113.2262	DCA_int_02 - words	what	113.3862
113.2962	DCA_int_02 - phones	AH1	113.3362
113.3362	DCA_int_02 - phones	T	113.3862
113.3862	DCA_int_02 - words	are	113.4162
113.3862	DCA_int_02 - phones	ER0	113.4162
113.4162	DCA_int_02 - phones	DH	113.4462
113.4162	DCA_int_02 - words	the	113.5362
113.4462	DCA_int_02 - phones	AH1	113.5362
113.5362	DCA_int_02 - phones	sp	113.5862
113.5862	DCA_int_02 - phones	D	113.6562
113.5862	DCA_int_02 - words	different	114.0562
113.6562	DCA_int_02 - phones	IH1	113.7362
113.7362	DCA_int_02 - phones	F	113.8362
113.8362	DCA_int_02 - phones	R	113.8762
113.8762	DCA_int_02 - phones	AH0	113.9462
113.9462	DCA_int_02 - phones	N	114.0262
114.0262	DCA_int_02 - phones	T	114.0562
114.0562	DCA_int_02 - phones	sp	114.2295
114.2295	DCA_int_02 - phones	AA1	114.3195
114.2295	DCA_int_02 - words	are	114.3495
114.3195	DCA_int_02 - phones	R	114.3495
114.3495	DCA_int_02 - phones	DH	114.3795
114.3495	DCA_int_02 - words	their	114.4495
114.3795	DCA_int_02 - phones	EH1	114.4095
114.4095	DCA_int_02 - phones	R	114.4495
114.4495	DCA_int_02 - phones	D	114.4995
114.4495	DCA_int_02 - words	different	114.7895
114.4995	DCA_int_02 - phones	IH1	114.5695
114.5695	DCA_int_02 - phones	F	114.6595
114.6595	DCA_int_02 - phones	R	114.6895
114.6895	DCA_int_02 - phones	AH0	114.7195
114.7195	DCA_int_02 - phones	N	114.7495
114.7495	DCA_int_02 - phones	T	114.7895
114.7895	DCA_int_02 - phones	N	114.8495
114.7895	DCA_int_02 - words	names	115.2395
114.8495	DCA_int_02 - phones	EY1	115.0495
115.0495	DCA_int_02 - phones	M	115.1695
115.1695	DCA_int_02 - phones	Z	115.2395
115.2395	DCA_int_02 - phones	F	115.3295
115.2395	DCA_int_02 - words	for	115.5295
115.3295	DCA_int_02 - phones	R	115.3695
115.3695	DCA_int_02 - phones	ER0	115.5295
115.5295	DCA_int_02 - phones	sp	115.5595
115.5595	DCA_int_02 - phones	D	115.5995
115.5595	DCA_int_02 - words	different	115.9695
115.5995	DCA_int_02 - phones	IH1	115.6795
115.6795	DCA_int_02 - phones	F	115.8195
115.8195	DCA_int_02 - phones	R	115.8595
115.8595	DCA_int_02 - phones	AH0	115.9095
115.9095	DCA_int_02 - phones	N	115.9395
115.9395	DCA_int_02 - phones	T	115.9695
115.9695	DCA_int_02 - phones	M	116.0695
115.9695	DCA_int_02 - words	marbles	116.5595
116.0695	DCA_int_02 - phones	AA1	116.1795
116.1795	DCA_int_02 - phones	R	116.2395
116.2395	DCA_int_02 - phones	B	116.3195
116.3195	DCA_int_02 - phones	AH0	116.3495
116.3495	DCA_int_02 - phones	L	116.4995
116.4995	DCA_int_02 - phones	Z	116.5595
116.5595	DCA_int_02 - phones	sp	116.5895
116.5895	DCA_int_02 - words	or	116.7095
116.5895	DCA_int_02 - phones	ER0	116.7095
116.7095	DCA_int_02 - phones	W	116.8395
116.7095	DCA_int_02 - words	what	116.9195
116.8395	DCA_int_02 - phones	AH1	116.8795
116.8795	DCA_int_02 - phones	T	116.9195
116.9195	DCA_int_02 - phones	sp	126.2388
117.3831	DCA_se2_ag1_m_04 - phones	Y	117.4531
117.3831	DCA_se2_ag1_m_04 - words	yes	117.8031
117.4531	DCA_se2_ag1_m_04 - phones	EH1	117.6431
117.6431	DCA_se2_ag1_m_04 - phones	S	117.8031
117.8031	DCA_se2_ag1_m_04 - phones	sp	117.8331
117.8960	DCA_se2_ag1_m_04 - phones	W	118.0060
117.8960	DCA_se2_ag1_m_04 - words	we	118.0960
118.0060	DCA_se2_ag1_m_04 - phones	IY1	118.0960
118.0960	DCA_se2_ag1_m_04 - phones	HH	118.1460
118.0960	DCA_se2_ag1_m_04 - words	had	118.4460
118.1460	DCA_se2_ag1_m_04 - phones	AE1	118.3960
118.3960	DCA_se2_ag1_m_04 - phones	D	118.4460
119.1084	DCA_se2_ag1_m_04 - phones	sil	119.1584
119.1584	DCA_se2_ag1_m_04 - phones	M	119.2484
119.1584	DCA_se2_ag1_m_04 - words	marbles	119.5884
119.2484	DCA_se2_ag1_m_04 - phones	AA1	119.3584
119.3584	DCA_se2_ag1_m_04 - phones	R	119.4084
119.4084	DCA_se2_ag1_m_04 - phones	B	119.4384
119.4384	DCA_se2_ag1_m_04 - phones	AH0	119.4684
119.4684	DCA_se2_ag1_m_04 - phones	L	119.5484
119.5484	DCA_se2_ag1_m_04 - phones	Z	119.5884
119.5884	DCA_se2_ag1_m_04 - phones	DH	119.6484
119.5884	DCA_se2_ag1_m_04 - words	that	119.7984
119.6484	DCA_se2_ag1_m_04 - phones	AE1	119.7484
119.7484	DCA_se2_ag1_m_04 - phones	T	119.7984
119.7984	DCA_se2_ag1_m_04 - phones	AH1	119.9584
119.7984	DCA_se2_ag1_m_04 - words	um	120.0784
119.9584	DCA_se2_ag1_m_04 - phones	M	120.0784
120.0784	DCA_se2_ag1_m_04 - phones	L	120.1484
120.0784	DCA_se2_ag1_m_04 - words	looked	120.2784
120.1484	DCA_se2_ag1_m_04 - phones	UH1	120.1984
120.1984	DCA_se2_ag1_m_04 - phones	K	120.2284
120.2284	DCA_se2_ag1_m_04 - phones	T	120.2784
120.2784	DCA_se2_ag1_m_04 - phones	S	120.3384
120.2784	DCA_se2_ag1_m_04 - words	something	120.5084
120.3384	DCA_se2_ag1_m_04 - phones	AH1	120.3884
120.3884	DCA_se2_ag1_m_04 - phones	M	120.4184
120.4184	DCA_se2_ag1_m_04 - phones	TH	120.4484
120.4484	DCA_se2_ag1_m_04 - phones	IH0	120.4784
120.4784	DCA_se2_ag1_m_04 - phones	NG	120.5084
120.5084	DCA_se2_ag1_m_04 - phones	L	120.5484
120.5084	DCA_se2_ag1_m_04 - words	like	120.6584
120.5484	DCA_se2_ag1_m_04 - phones	AY1	120.6084
120.6084	DCA_se2_ag1_m_04 - phones	K	120.6584
120.6584	DCA_se2_ag1_m_04 - phones	K	120.7984
120.6584	DCA_se2_ag1_m_04 - words	cat	120.9884
120.7984	DCA_se2_ag1_m_04 - phones	AE1	120.9184
120.9184	DCA_se2_ag1_m_04 - phones	T	120.9884
120.9884	DCA_se2_ag1_m_04 - phones	AY1	121.2284
120.9884	DCA_se2_ag1_m_04 - words	eyes	121.2684
121.2284	DCA_se2_ag1_m_04 - phones	Z	121.2684
121.2684	DCA_se2_ag1_m_04 - phones	DH	121.3084
121.2684	DCA_se2_ag1_m_04 - words	they	121.3484
121.3084	DCA_se2_ag1_m_04 - phones	EY1	121.3484
121.3484	DCA_se2_ag1_m_04 - phones	Y	121.3884
121.3484	DCA_se2_ag1_m_04 - words	used	121.4984
121.3884	DCA_se2_ag1_m_04 - phones	UW1	121.4384
121.4384	DCA_se2_ag1_m_04 - phones	Z	121.4684
121.4684	DCA_se2_ag1_m_04 - phones	D	121.4984
121.4984	DCA_se2_ag1_m_04 - phones	T	121.5284
121.4984	DCA_se2_ag1_m_04 - words	to	121.5584
121.5284	DCA_se2_ag1_m_04 - phones	AH0	121.5584
121.5584	DCA_se2_ag1_m_04 - phones	K	121.6184
121.5584	DCA_se2_ag1_m_04 - words	call	121.7684
121.6184	DCA_se2_ag1_m_04 - phones	AO1	121.7184
121.7184	DCA_se2_ag1_m_04 - phones	L	121.7684
121.7684	DCA_se2_ag1_m_04 - phones	AH0	121.7984
121.7684	DCA_se2_ag1_m_04 - words	'em	121.8284
121.7984	DCA_se2_ag1_m_04 - phones	M	121.8284
121.8284	DCA_se2_ag1_m_04 - phones	K	121.9284
121.8284	DCA_se2_ag1_m_04 - words	cat	122.1184
121.9284	DCA_se2_ag1_m_04 - phones	AE1	122.0484
122.0484	DCA_se2_ag1_m_04 - phones	T	122.1184
122.1184	DCA_se2_ag1_m_04 - phones	AY1	122.2984
122.1184	DCA_se2_ag1_m_04 - words	eyes	122.3484
122.2984	DCA_se2_ag1_m_04 - phones	Z	122.3484
122.3484	DCA_se2_ag1_m_04 - phones	sp	122.3784
122.8889	DCA_se2_ag1_m_04 - phones	AH0	122.9889
122.8889	DCA_se2_ag1_m_04 - words	and	123.0889
122.9889	DCA_se2_ag1_m_04 - phones	N	123.0889
123.0889	DCA_se2_ag1_m_04 - phones	W	123.1189
123.0889	DCA_se2_ag1_m_04 - words	we	123.1489
123.1189	DCA_se2_ag1_m_04 - phones	IY1	123.1489
123.1489	DCA_se2_ag1_m_04 - phones	HH	123.1789
123.1489	DCA_se2_ag1_m_04 - words	had	123.3689
123.1789	DCA_se2_ag1_m_04 - phones	AE1	123.3189
123.3189	DCA_se2_ag1_m_04 - phones	D	123.3689
123.5044	DCA_se2_ag1_m_04 - phones	B	123.5744
123.5044	DCA_se2_ag1_m_04 - words	big	123.7444
123.5744	DCA_se2_ag1_m_04 - phones	IH1	123.6744
123.6744	DCA_se2_ag1_m_04 - phones	G	123.7444
123.7444	DCA_se2_ag1_m_04 - phones	M	123.8644
123.7444	DCA_se2_ag1_m_04 - words	marbles	124.3144
123.8644	DCA_se2_ag1_m_04 - phones	AA1	124.0144
124.0144	DCA_se2_ag1_m_04 - phones	R	124.0544
124.0544	DCA_se2_ag1_m_04 - phones	B	124.0844
124.0844	DCA_se2_ag1_m_04 - phones	AH0	124.1144
124.1144	DCA_se2_ag1_m_04 - phones	L	124.2844
124.2844	DCA_se2_ag1_m_04 - phones	Z	124.3144
124.3144	DCA_se2_ag1_m_04 - phones	sp	124.4244
124.9172	DCA_se2_ag1_m_04 - phones	DH	124.9672
124.9172	DCA_se2_ag1_m_04 - words	they	125.0272
124.9672	DCA_se2_ag1_m_04 - phones	EY1	125.0272
125.0272	DCA_se2_ag1_m_04 - phones	K	125.1072
125.0272	DCA_se2_ag1_m_04 - words	call	125.2772
125.1072	DCA_se2_ag1_m_04 - phones	AO1	125.2072
125.2072	DCA_se2_ag1_m_04 - phones	L	125.2772
125.2772	DCA_se2_ag1_m_04 - phones	B	125.3672
125.2772	DCA_se2_ag1_m_04 - words	bunkers	125.6972
125.3672	DCA_se2_ag1_m_04 - phones	AH1	125.4672
125.4672	DCA_se2_ag1_m_04 - phones	NG	125.5272
125.5272	DCA_se2_ag1_m_04 - phones	K	125.6172
125.6172	DCA_se2_ag1_m_04 - phones	ER0	125.6672
125.6672	DCA_se2_ag1_m_04 - phones	Z	125.6972
125.6972	DCA_se2_ag1_m_04 - phones	sp	132.9663
126.2388	DCA_int_02 - phones	M	126.3988
126.2388	DCA_int_02 - words	mm-hm	126.5988
126.3988	DCA_int_02 - phones	HH	126.4588
126.4588	DCA_int_02 - phones	M	126.5988
126.5988	DCA_int_02 - phones	sp	127.3173
127.3173	DCA_int_02 - words	oh	127.4073
127.3173	DCA_int_02 - phones	OW1	127.4073
127.4073	DCA_int_02 - phones	sp	127.4373
127.4373	DCA_int_02 - phones	V	127.4773
127.4373	DCA_int_02 - words	very	127.7473
127.4773	DCA_int_02 - phones	EH1	127.5073
127.5073	DCA_int_02 - phones	R	127.6373
127.6373	DCA_int_02 - phones	IY0	127.7473
127.7473	DCA_int_02 - phones	G	127.7773
127.7473	DCA_int_02 - words	good	127.9673
127.7773	DCA_int_02 - phones	IH0	127.9373
127.9373	DCA_int_02 - phones	D	127.9673
127.9673	DCA_int_02 - phones	sp	128.0573
129.2899	DCA_int_02 - phones	HH	129.3299
129.2899	DCA_int_02 - words	how	129.3699
129.3299	DCA_int_02 - phones	AW1	129.3699
129.3699	DCA_int_02 - phones	AH0	129.4399
129.3699	DCA_int_02 - words	about	129.7699
129.4399	DCA_int_02 - phones	B	129.4899
129.4899	DCA_int_02 - phones	AW1	129.5799
129.5799	DCA_int_02 - phones	T	129.7699
129.7699	DCA_int_02 - phones	AH1	129.8899
129.7699	DCA_int_02 - words	uh	129.8899
129.8899	DCA_int_02 - phones	T	130.0299
129.8899	DCA_int_02 - words	television	130.4799
130.0299	DCA_int_02 - phones	EH1	130.0799
130.0799	DCA_int_02 - phones	L	130.1899
130.1899	DCA_int_02 - phones	AH0	130.2199
130.2199	DCA_int_02 - phones	V	130.2799
130.2799	DCA_int_02 - phones	IH2	130.3399
130.3399	DCA_int_02 - phones	ZH	130.3899
130.3899	DCA_int_02 - phones	AH0	130.4299
130.4299	DCA_int_02 - phones	N	130.4799
130.4799	DCA_int_02 - phones	Y	130.5199
130.4799	DCA_int_02 - words	you	130.5699
130.5199	DCA_int_02 - phones	UW1	130.5699
130.5699	DCA_int_02 - phones	W	130.6299
130.5699	DCA_int_02 - words	watch	130.8099
130.6299	DCA_int_02 - phones	AA1	130.7399
130.7399	DCA_int_02 - phones	CH	130.8099
130.8099	DCA_int_02 - words	a	130.8499
130.8099	DCA_int_02 - phones	AH0	130.8499
130.8499	DCA_int_02 - phones	L	130.9099
130.8499	DCA_int_02 - words	lot	130.9799
130.9099	DCA_int_02 - phones	AA1	130.9499
130.9499	DCA_int_02 - phones	T	130.9799
130.9799	DCA_int_02 - phones	AH0	131.0099
130.9799	DCA_int_02 - words	of	131.0699
131.0099	DCA_int_02 - phones	V	131.0699
131.0699	DCA_int_02 - phones	T	131.1099
131.0699	DCA_int_02 - words	television	131.5999
131.1099	DCA_int_02 - phones	EH1	131.1499
131.1499	DCA_int_02 - phones	L	131.2399
131.2399	DCA_int_02 - phones	AH0	131.2699
131.2699	DCA_int_02 - phones	V	131.3499
131.3499	DCA_int_02 - phones	IH2	131.3799
131.3799	DCA_int_02 - phones	ZH	131.4599
131.4599	DCA_int_02 - phones	AH0	131.5099
131.5099	DCA_int_02 - phones	N	131.5999
131.5999	DCA_int_02 - phones	sp	131.6499
132.9663	DCA_se2_ag1_m_04 - phones	HH	133.0063
132.9663	DCA_se2_ag1_m_04 - words	when	133.1263
133.0063	DCA_se2_ag1_m_04 - phones	W	133.0363
133.0363	DCA_se2_ag1_m_04 - phones	IH1	133.0663
133.0663	DCA_se2_ag1_m_04 - phones	N	133.1263
133.1263	DCA_se2_ag1_m_04 - phones	AY1	133.2163
133.1263	DCA_se2_ag1_m_04 - words	i	133.2163
133.2163	DCA_se2_ag1_m_04 - phones	W	133.2463
133.2163	DCA_se2_ag1_m_04 - words	was	133.3763
133.2463	DCA_se2_ag1_m_04 - phones	AA1	133.3163
133.3163	DCA_se2_ag1_m_04 - phones	Z	133.3763
133.3763	DCA_se2_ag1_m_04 - phones	Y	133.4763
133.3763	DCA_se2_ag1_m_04 - words	young	133.6263
133.4763	DCA_se2_ag1_m_04 - phones	AH1	133.5763
133.5763	DCA_se2_ag1_m_04 - phones	NG	133.6263
133.6263	DCA_se2_ag1_m_04 - words	i	133.7263
133.6263	DCA_se2_ag1_m_04 - phones	AY1	133.7263
133.7263	DCA_se2_ag1_m_04 - phones	W	133.8263
133.7263	DCA_se2_ag1_m_04 - words	watched	134.0663
133.8263	DCA_se2_ag1_m_04 - phones	AA1	133.9663
133.9663	DCA_se2_ag1_m_04 - phones	CH	133.9963
133.9963	DCA_se2_ag1_m_04 - phones	T	134.0663
134.0663	DCA_se2_ag1_m_04 - phones	AH0	134.1263
134.0663	DCA_se2_ag1_m_04 - words	a	134.1263
134.1263	DCA_se2_ag1_m_04 - phones	L	134.2063
134.1263	DCA_se2_ag1_m_04 - words	lot	134.3563
134.2063	DCA_se2_ag1_m_04 - phones	AA1	134.3063
134.3063	DCA_se2_ag1_m_04 - phones	T	134.3563
134.3563	DCA_se2_ag1_m_04 - phones	AH0	134.3863
134.3563	DCA_se2_ag1_m_04 - words	of	134.4563
134.3863	DCA_se2_ag1_m_04 - phones	V	134.4563
134.4563	DCA_se2_ag1_m_04 - phones	T	134.4963
134.4563	DCA_se2_ag1_m_04 - words	television	134.9763
134.4963	DCA_se2_ag1_m_04 - phones	EH1	134.5463
134.5463	DCA_se2_ag1_m_04 - phones	L	134.6363
134.6363	DCA_se2_ag1_m_04 - phones	AH0	134.6763
134.6763	DCA_se2_ag1_m_04 - phones	V	134.7663
134.7663	DCA_se2_ag1_m_04 - phones	IH2	134.8563
134.8563	DCA_se2_ag1_m_04 - phones	ZH	134.9063
134.9063	DCA_se2_ag1_m_04 - phones	AH0	134.9363
134.9363	DCA_se2_ag1_m_04 - phones	N	134.9763
134.9763	DCA_se2_ag1_m_04 - phones	AH1	135.3363
134.9763	DCA_se2_ag1_m_04 - words	um	135.3963
135.3363	DCA_se2_ag1_m_04 - phones	M	135.3963
136.0239	DCA_se2_ag1_m_04 - phones	sil	136.0839
136.0839	DCA_se2_ag1_m_04 - words	i	136.1139
136.0839	DCA_se2_ag1_m_04 - phones	AY1	136.1139
136.1139	DCA_se2_ag1_m_04 - phones	Y	136.1539
136.1139	DCA_se2_ag1_m_04 - words	used	136.2439
136.1539	DCA_se2_ag1_m_04 - phones	UW1	136.1839
136.1839	DCA_se2_ag1_m_04 - phones	Z	136.2139
136.2139	DCA_se2_ag1_m_04 - phones	D	136.2439
136.2439	DCA_se2_ag1_m_04 - phones	T	136.2739
136.2439	DCA_se2_ag1_m_04 - words	to	136.3039
136.2739	DCA_se2_ag1_m_04 - phones	IH0	136.3039
136.3039	DCA_se2_ag1_m_04 - phones	sp	136.3439
136.3439	DCA_se2_ag1_m_04 - phones	W	136.4339
136.3439	DCA_se2_ag1_m_04 - words	watch	136.5839
136.4339	DCA_se2_ag1_m_04 - phones	AA1	136.5539
136.5539	DCA_se2_ag1_m_04 - phones	CH	136.5839
136.5839	DCA_se2_ag1_m_04 - phones	sp	137.4522
137.4522	DCA_se2_ag1_m_04 - phones	DH	137.4822
137.4522	DCA_se2_ag1_m_04 - words	that	137.5722
137.4822	DCA_se2_ag1_m_04 - phones	AH0	137.5222
137.5222	DCA_se2_ag1_m_04 - phones	T	137.5722
137.5722	DCA_se2_ag1_m_04 - phones	sp	137.6522
137.6522	DCA_se2_ag1_m_04 - phones	P	137.7022
137.6522	DCA_se2_ag1_m_04 - words	program	138.1922
137.7022	DCA_se2_ag1_m_04 - phones	R	137.7422
137.7422	DCA_se2_ag1_m_04 - phones	OW1	137.8622
137.8622	DCA_se2_ag1_m_04 - phones	G	137.8922
137.8922	DCA_se2_ag1_m_04 - phones	R	137.9522
137.9522	DCA_se2_ag1_m_04 - phones	AE2	138.0722
138.0722	DCA_se2_ag1_m_04 - phones	M	138.1922
138.1922	DCA_se2_ag1_m_04 - phones	DH	138.2322
138.1922	DCA_se2_ag1_m_04 - words	that	138.4322
138.2322	DCA_se2_ag1_m_04 - phones	AE1	138.3522
138.3522	DCA_se2_ag1_m_04 - phones	T	138.4322
138.4322	DCA_se2_ag1_m_04 - phones	AH1	138.6522
138.4322	DCA_se2_ag1_m_04 - words	um	138.8022
138.6522	DCA_se2_ag1_m_04 - phones	M	138.8022
139.3734	DCA_se2_ag1_m_04 - phones	HH	139.4234
139.3734	DCA_se2_ag1_m_04 - words	hopalong	139.8934
139.4234	DCA_se2_ag1_m_04 - phones	AA1	139.4834
139.4834	DCA_se2_ag1_m_04 - phones	P	139.5734
139.5734	DCA_se2_ag1_m_04 - phones	AH0	139.6034
139.6034	DCA_se2_ag1_m_04 - phones	L	139.6734
139.6734	DCA_se2_ag1_m_04 - phones	AO0	139.8134
139.8134	DCA_se2_ag1_m_04 - phones	NG	139.8934
139.8934	DCA_se2_ag1_m_04 - phones	K	139.9834
139.8934	DCA_se2_ag1_m_04 - words	cassidy	140.4934
139.9834	DCA_se2_ag1_m_04 - phones	AE1	140.1634
140.1634	DCA_se2_ag1_m_04 - phones	S	140.2634
140.2634	DCA_se2_ag1_m_04 - phones	IH0	140.2934
140.2934	DCA_se2_ag1_m_04 - phones	D	140.3434
140.3434	DCA_se2_ag1_m_04 - phones	IY0	140.4934
140.4934	DCA_se2_ag1_m_04 - phones	sp	140.5534
142.1805	DCA_se2_ag1_m_04 - words	i	142.3005
142.1805	DCA_se2_ag1_m_04 - phones	AY1	142.3005
142.3005	DCA_se2_ag1_m_04 - phones	Y	142.3605
142.3005	DCA_se2_ag1_m_04 - words	used	142.4505
142.3605	DCA_se2_ag1_m_04 - phones	UW1	142.3905
142.3905	DCA_se2_ag1_m_04 - phones	Z	142.4205
142.4205	DCA_se2_ag1_m_04 - phones	D	142.4505
142.4505	DCA_se2_ag1_m_04 - phones	T	142.4905
142.4505	DCA_se2_ag1_m_04 - words	to	142.5405
142.4905	DCA_se2_ag1_m_04 - phones	UW1	142.5405
142.5405	DCA_se2_ag1_m_04 - phones	W	142.6005
142.5405	DCA_se2_ag1_m_04 - words	watch	142.8005
142.6005	DCA_se2_ag1_m_04 - phones	AA1	142.7305
142.7305	DCA_se2_ag1_m_04 - phones	CH	142.8005
142.8005	DCA_se2_ag1_m_04 - words	a	142.8505
142.8005	DCA_se2_ag1_m_04 - phones	AH0	142.8505
142.8505	DCA_se2_ag1_m_04 - phones	L	142.9305
142.8505	DCA_se2_ag1_m_04 - words	lot	143.0605
142.9305	DCA_se2_ag1_m_04 - phones	AA1	143.0105
143.0105	DCA_se2_ag1_m_04 - phones	T	143.0605
143.0605	DCA_se2_ag1_m_04 - phones	AH0	143.0905
143.0605	DCA_se2_ag1_m_04 - words	of	143.1305
143.0905	DCA_se2_ag1_m_04 - phones	V	143.1305
143.1305	DCA_se2_ag1_m_04 - phones	K	143.2005
143.1305	DCA_se2_ag1_m_04 - words	cartoons	143.7705
143.2005	DCA_se2_ag1_m_04 - phones	AA0	143.2805
143.2805	DCA_se2_ag1_m_04 - phones	R	143.3705
143.3705	DCA_se2_ag1_m_04 - phones	T	143.4605
143.4605	DCA_se2_ag1_m_04 - phones	UW1	143.6905
143.6905	DCA_se2_ag1_m_04 - phones	N	143.7405
143.7405	DCA_se2_ag1_m_04 - phones	Z	143.7705
143.7705	DCA_se2_ag1_m_04 - phones	sp	144.9729
144.7731	DCA_int_02 - phones	HH	144.8531
144.7731	DCA_int_02 - words	hm	145.1231
144.8531	DCA_int_02 - phones	M	145.1231
144.9729	DCA_se2_ag1_m_04 - phones	IH0	145.0329
144.9729	DCA_se2_ag1_m_04 - words	in	145.1229
145.0329	DCA_se2_ag1_m_04 - phones	N	145.1229
145.1229	DCA_se2_ag1_m_04 - phones	DH	145.1529
145.1229	DCA_se2_ag1_m_04 - words	the	145.1829
145.1529	DCA_se2_ag1_m_04 - phones	AH0	145.1829
145.1829	DCA_se2_ag1_m_04 - phones	M	145.2929
145.1829	DCA_se2_ag1_m_04 - words	morning	145.5729
145.2929	DCA_se2_ag1_m_04 - phones	AO1	145.3929
145.3929	DCA_se2_ag1_m_04 - phones	R	145.4529
145.4529	DCA_se2_ag1_m_04 - phones	N	145.4929
145.4929	DCA_se2_ag1_m_04 - phones	IH0	145.5329
145.5329	DCA_se2_ag1_m_04 - phones	NG	145.5729
145.5729	DCA_se2_ag1_m_04 - phones	sp	145.8111
145.8111	DCA_se2_ag1_m_04 - phones	Y	145.8711
145.8111	DCA_se2_ag1_m_04 - words	you	145.9011
145.8711	DCA_se2_ag1_m_04 - phones	UW1	145.9011
145.9011	DCA_se2_ag1_m_04 - phones	sp	145.9311
145.9311	DCA_se2_ag1_m_04 - phones	N	145.9611
145.9311	DCA_se2_ag1_m_04 - words	know	146.0511
145.9611	DCA_se2_ag1_m_04 - phones	OW1	146.0511
146.0511	DCA_se2_ag1_m_04 - phones	sp	146.1011
146.1011	DCA_se2_ag1_m_04 - phones	K	146.1811
146.1011	DCA_se2_ag1_m_04 - words	catch	146.3211
146.1811	DCA_se2_ag1_m_04 - phones	AE1	146.2511
146.2511	DCA_se2_ag1_m_04 - phones	CH	146.3211
146.3211	DCA_se2_ag1_m_04 - phones	DH	146.3511
146.3211	DCA_se2_ag1_m_04 - words	the	146.3811
146.3511	DCA_se2_ag1_m_04 - phones	AH0	146.3811
146.3811	DCA_se2_ag1_m_04 - phones	K	146.4311
146.3811	DCA_se2_ag1_m_04 - words	cartoons	146.8611
146.4311	DCA_se2_ag1_m_04 - phones	AA0	146.6311
146.6311	DCA_se2_ag1_m_04 - phones	R	146.6611
146.6611	DCA_se2_ag1_m_04 - phones	T	146.6911
146.6911	DCA_se2_ag1_m_04 - phones	UW1	146.7911
146.7911	DCA_se2_ag1_m_04 - phones	N	146.8211
146.8211	DCA_se2_ag1_m_04 - phones	Z	146.8611
146.8611	DCA_se2_ag1_m_04 - phones	IH0	146.9311
146.8611	DCA_se2_ag1_m_04 - words	in	146.9611
146.9311	DCA_se2_ag1_m_04 - phones	N	146.9611
146.9611	DCA_se2_ag1_m_04 - phones	DH	147.0111
146.9611	DCA_se2_ag1_m_04 - words	the	147.0411
147.0111	DCA_se2_ag1_m_04 - phones	AH0	147.0411
147.0411	DCA_se2_ag1_m_04 - phones	M	147.1511
147.0411	DCA_se2_ag1_m_04 - words	morning	147.3811
147.1511	DCA_se2_ag1_m_04 - phones	AO1	147.2311
147.2311	DCA_se2_ag1_m_04 - phones	R	147.2911
147.2911	DCA_se2_ag1_m_04 - phones	N	147.3211
147.3211	DCA_se2_ag1_m_04 - phones	IH0	147.3511
147.3511	DCA_se2_ag1_m_04 - phones	NG	147.3811
147.3811	DCA_se2_ag1_m_04 - phones	sp	147.4311
147.6489	DCA_int_02 - phones	HH	147.7089
147.6489	DCA_int_02 - words	how	147.7789
147.7089	DCA_int_02 - phones	AW1	147.7789
147.7789	DCA_int_02 - phones	AH0	147.8089
147.7789	DCA_int_02 - words	about	148.0289
147.8089	DCA_int_02 - phones	B	147.8489
147.8489	DCA_int_02 - phones	AW1	147.9589
147.9589	DCA_int_02 - phones	T	148.0289
148.0289	DCA_int_02 - phones	N	148.0989
148.0289	DCA_int_02 - words	now	148.2689
148.0989	DCA_int_02 - phones	AW1	148.2689
148.2689	DCA_int_02 - phones	D	148.3189
148.2689	DCA_int_02 - words	do	148.3489
148.3189	DCA_int_02 - phones	UW1	148.3489
148.3489	DCA_int_02 - phones	sp	148.3989
148.3989	DCA_int_02 - phones	Y	148.4489
148.3989	DCA_int_02 - words	you	148.5189
148.4489	DCA_int_02 - phones	UW1	148.5189
148.5189	DCA_int_02 - phones	W	148.5789
148.5189	DCA_int_02 - words	watch	148.8089
148.5789	DCA_int_02 - phones	AA1	148.6989
148.6989	DCA_int_02 - phones	CH	148.8089
148.8089	DCA_int_02 - words	a	148.8989
148.8089	DCA_int_02 - phones	AH0	148.8989
148.8989	DCA_int_02 - phones	L	148.9589
148.8989	DCA_int_02 - words	lot	149.1189
148.9589	DCA_int_02 - phones	AO1	149.0789
149.0789	DCA_int_02 - phones	T	149.1189
149.1189	DCA_int_02 - phones	sp	149.2389
149.5654	DCA_se2_ag1_m_04 - phones	AY1	149.6454
149.5654	DCA_se2_ag1_m_04 - words	i	149.6454
149.6454	DCA_se2_ag1_m_04 - phones	D	149.6854
149.6454	DCA_se2_ag1_m_04 - words	don't	149.7954
149.6854	DCA_se2_ag1_m_04 - phones	OW1	149.7354
149.7354	DCA_se2_ag1_m_04 - phones	N	149.7954
149.7954	DCA_se2_ag1_m_04 - phones	W	149.8454
149.7954	DCA_se2_ag1_m_04 - words	watch	150.0254
149.8454	DCA_se2_ag1_m_04 - phones	AA1	149.9854
149.9854	DCA_se2_ag1_m_04 - phones	CH	150.0254
150.0254	DCA_se2_ag1_m_04 - phones	T	150.0854
150.0254	DCA_se2_ag1_m_04 - words	too	150.1154
150.0854	DCA_se2_ag1_m_04 - phones	UW1	150.1154
150.1154	DCA_se2_ag1_m_04 - phones	M	150.1654
150.1154	DCA_se2_ag1_m_04 - words	much	150.2954
150.1654	DCA_se2_ag1_m_04 - phones	AH1	150.2654
150.2654	DCA_se2_ag1_m_04 - phones	CH	150.2954
150.2954	DCA_se2_ag1_m_04 - phones	sp	150.3254
150.3254	DCA_se2_ag1_m_04 - phones	T	150.3654
150.3254	DCA_se2_ag1_m_04 - words	television	150.7054
150.3654	DCA_se2_ag1_m_04 - phones	EH1	150.4154
150.4154	DCA_se2_ag1_m_04 - phones	L	150.4854
150.4854	DCA_se2_ag1_m_04 - phones	AH0	150.5154
150.5154	DCA_se2_ag1_m_04 - phones	V	150.5554
150.5554	DCA_se2_ag1_m_04 - phones	IH2	150.5854
150.5854	DCA_se2_ag1_m_04 - phones	ZH	150.6154
150.6154	DCA_se2_ag1_m_04 - phones	AH0	150.6454
150.6454	DCA_se2_ag1_m_04 - phones	N	150.7054
150.7054	DCA_se2_ag1_m_04 - phones	N	150.7954
150.7054	DCA_se2_ag1_m_04 - words	now	150.9254
150.7954	DCA_se2_ag1_m_04 - phones	AW1	150.9254
150.9254	DCA_se2_ag1_m_04 - phones	sp	154.3084
151.6159	DCA_int_02 - phones	D	151.6559
151.6159	DCA_int_02 - words	do	151.6859
151.6559	DCA_int_02 - phones	UW1	151.6859
151.6859	DCA_int_02 - phones	Y	151.7159
151.6859	DCA_int_02 - words	you	151.7659
151.7159	DCA_int_02 - phones	UW1	151.7659
151.7659	DCA_int_02 - phones	HH	151.8459
151.7659	DCA_int_02 - words	have	151.9859
151.8459	DCA_int_02 - phones	AE1	151.8959
151.8959	DCA_int_02 - phones	V	151.9859
151.9859	DCA_int_02 - phones	EH1	152.0459
151.9859	DCA_int_02 - words	any	152.1859
152.0459	DCA_int_02 - phones	N	152.1159
152.1159	DCA_int_02 - phones	IY0	152.1859
152.1859	DCA_int_02 - phones	W	152.2659
152.1859	DCA_int_02 - words	one	152.4059
152.2659	DCA_int_02 - phones	AH1	152.3259
152.3259	DCA_int_02 - phones	N	152.4059
152.4059	DCA_int_02 - phones	SH	152.5659
152.4059	DCA_int_02 - words	show	152.7259
152.5659	DCA_int_02 - phones	OW1	152.7259
152.7259	DCA_int_02 - phones	DH	152.7759
152.7259	DCA_int_02 - words	that	152.8559
152.7759	DCA_int_02 - phones	AH0	152.8159
152.8159	DCA_int_02 - phones	T	152.8559
152.8559	DCA_int_02 - phones	Y	152.8959
152.8559	DCA_int_02 - words	you	152.9559
152.8959	DCA_int_02 - phones	UW1	152.9559
152.9559	DCA_int_02 - phones	W	153.0759
152.9559	DCA_int_02 - words	watch	153.3759
153.0759	DCA_int_02 - phones	AA1	153.2359
153.2359	DCA_int_02 - phones	CH	153.3759
153.3759	DCA_int_02 - phones	S	153.4159
153.3759	DCA_int_02 - words	sometimes	154.0259
153.4159	DCA_int_02 - phones	AH1	153.4659
153.4659	DCA_int_02 - phones	M	153.5959
153.5959	DCA_int_02 - phones	T	153.6759
153.6759	DCA_int_02 - phones	AY2	153.7659
153.7659	DCA_int_02 - phones	M	153.8959
153.8959	DCA_int_02 - phones	Z	154.0259
154.3084	DCA_se2_ag1_m_04 - words	i	154.5384
154.3084	DCA_se2_ag1_m_04 - phones	AY1	154.5384
154.5384	DCA_se2_ag1_m_04 - phones	S	154.6184
154.5384	DCA_se2_ag1_m_04 - words	spy	154.9584
154.6184	DCA_se2_ag1_m_04 - phones	P	154.7184
154.7184	DCA_se2_ag1_m_04 - phones	AY1	154.9584
155.6540	DCA_se2_ag1_m_04 - phones	sil	155.7340
155.7340	DCA_se2_ag1_m_04 - phones	AE1	155.8540
155.7340	DCA_se2_ag1_m_04 - words	and	155.8840
155.8540	DCA_se2_ag1_m_04 - phones	N	155.8840
155.8840	DCA_se2_ag1_m_04 - phones	IH0	155.9140
155.8840	DCA_se2_ag1_m_04 - words	it	155.9440
155.9140	DCA_se2_ag1_m_04 - phones	T	155.9440
155.9440	DCA_se2_ag1_m_04 - phones	sp	156.0240
156.1109	DCA_se2_ag1_m_04 - phones	IH1	156.2009
156.1109	DCA_se2_ag1_m_04 - words	it	156.2809
156.2009	DCA_se2_ag1_m_04 - phones	T	156.2809
156.2809	DCA_se2_ag1_m_04 - phones	T	156.3509
156.2809	DCA_se2_ag1_m_04 - words	takes	156.5609
156.3509	DCA_se2_ag1_m_04 - phones	EY1	156.4709
156.4709	DCA_se2_ag1_m_04 - phones	K	156.5109
156.5109	DCA_se2_ag1_m_04 - phones	S	156.5609
156.5609	DCA_se2_ag1_m_04 - phones	AH0	156.6009
156.5609	DCA_se2_ag1_m_04 - words	a	156.6009
156.6009	DCA_se2_ag1_m_04 - phones	sp	156.6909
156.6909	DCA_se2_ag1_m_04 - phones	TH	156.7509
156.6909	DCA_se2_ag1_m_04 - words	thief	157.1609
156.7509	DCA_se2_ag1_m_04 - phones	IY1	156.9009
156.9009	DCA_se2_ag1_m_04 - phones	F	157.1609
157.5844	DCA_int_02 - phones	sil	157.6144
157.6144	DCA_int_02 - phones	AH1	157.8144
157.6144	DCA_int_02 - words	um	157.8944
157.8144	DCA_int_02 - phones	M	157.8944
157.8944	DCA_int_02 - phones	sp	157.9244
157.9244	DCA_int_02 - phones	HH	158.0044
157.9244	DCA_int_02 - words	what	158.1044
158.0044	DCA_int_02 - phones	W	158.0344
158.0344	DCA_int_02 - phones	AH1	158.0744
158.0744	DCA_int_02 - phones	T	158.1044
158.1044	DCA_int_02 - phones	sp	158.1344
158.1344	DCA_int_02 - words	s	158.1944
158.1344	DCA_int_02 - phones	S	158.1944
158.1944	DCA_int_02 - phones	DH	158.2244
158.1944	DCA_int_02 - words	the	158.2944
158.2244	DCA_int_02 - phones	AH0	158.2944
158.2944	DCA_int_02 - phones	B	158.3644
158.2944	DCA_int_02 - words	best	158.6344
158.3644	DCA_int_02 - phones	EH1	158.4844
158.4844	DCA_int_02 - phones	S	158.5944
158.5944	DCA_int_02 - phones	T	158.6344
158.6344	DCA_int_02 - phones	T	158.7044
158.6344	DCA_int_02 - words	time	158.8644
158.7044	DCA_int_02 - phones	AY1	158.8144
158.8144	DCA_int_02 - phones	M	158.8644
158.8644	DCA_int_02 - phones	Y	158.9244
158.8644	DCA_int_02 - words	you	158.9544
158.9244	DCA_int_02 - phones	UW1	158.9544
158.9544	DCA_int_02 - phones	EH1	159.0144
158.9544	DCA_int_02 - words	ever	159.2344
159.0144	DCA_int_02 - phones	V	159.1144
159.1144	DCA_int_02 - phones	ER0	159.2344
159.2344	DCA_int_02 - phones	S	159.3544
159.2344	DCA_int_02 - words	saw	159.5844
159.3544	DCA_int_02 - phones	AO1	159.5844
159.5844	DCA_int_02 - phones	sp	160.2445
160.2445	DCA_int_02 - words	i	160.4145
160.2445	DCA_int_02 - phones	AY1	160.4145
160.4145	DCA_int_02 - phones	sp	160.4445
160.4445	DCA_int_02 - phones	S	160.5445
160.4445	DCA_int_02 - words	spy	160.9545
160.5445	DCA_int_02 - phones	P	160.6545
160.6545	DCA_int_02 - phones	AY1	160.9545
161.7472	DCA_int_02 - phones	B	161.7972
161.7472	DCA_int_02 - words	best	162.0472
161.7972	DCA_int_02 - phones	EH1	161.8972
161.8972	DCA_int_02 - phones	S	161.9972
161.9972	DCA_int_02 - phones	T	162.0472
162.0472	DCA_int_02 - phones	EH1	162.1072
162.0472	DCA_int_02 - words	episode	162.7072
162.1072	DCA_int_02 - phones	P	162.2472
162.2472	DCA_int_02 - phones	IH0	162.3172
162.3172	DCA_int_02 - phones	S	162.4372
162.4372	DCA_int_02 - phones	OW2	162.6572
162.6572	DCA_int_02 - phones	D	162.7072
162.7072	DCA_int_02 - words	or	162.9172
162.7072	DCA_int_02 - phones	ER0	162.9172
162.9753	DCA_int_02 - phones	Y	163.0753
162.9753	DCA_int_02 - words	you	163.1053
163.0753	DCA_int_02 - phones	UW1	163.1053
163.1053	DCA_int_02 - phones	N	163.1553
163.1053	DCA_int_02 - words	know	163.2253
163.1553	DCA_int_02 - phones	OW1	163.2253
163.2253	DCA_int_02 - phones	W	163.3053
163.2253	DCA_int_02 - words	what	163.3653
163.3053	DCA_int_02 - phones	AH1	163.3353
163.3353	DCA_int_02 - phones	T	163.3653
163.3653	DCA_int_02 - phones	HH	163.4553
163.3653	DCA_int_02 - words	happened	163.7653
163.4553	DCA_int_02 - phones	AE1	163.5853
163.5853	DCA_int_02 - phones	P	163.6753
163.6753	DCA_int_02 - phones	AH0	163.7053
163.7053	DCA_int_02 - phones	N	163.7353
163.7353	DCA_int_02 - phones	D	163.7653
163.7653	DCA_int_02 - phones	sp	163.9053
164.9914	DCA_int_02 - phones	K	165.0214
164.9914	DCA_int_02 - words	can	165.0814
165.0214	DCA_int_02 - phones	AH0	165.0514
165.0514	DCA_int_02 - phones	N	165.0814
165.0814	DCA_int_02 - phones	Y	165.1114
165.0814	DCA_int_02 - words	you	165.1414
165.1114	DCA_int_02 - phones	UW1	165.1414
165.1414	DCA_int_02 - phones	R	165.1714
165.1414	DCA_int_02 - words	remember	165.6514
165.1714	DCA_int_02 - phones	IH0	165.2014
165.2014	DCA_int_02 - phones	M	165.2314
165.2314	DCA_int_02 - phones	EH1	165.3014
165.3014	DCA_int_02 - phones	M	165.3914
165.3914	DCA_int_02 - phones	B	165.4714
165.4714	DCA_int_02 - phones	ER0	165.6514
165.6514	DCA_int_02 - phones	sp	165.6914
165.6914	DCA_int_02 - phones	AH0	165.7614
165.6914	DCA_int_02 - words	of	165.7914
165.7614	DCA_int_02 - phones	V	165.7914
165.7914	DCA_int_02 - phones	EH1	165.8214
165.7914	DCA_int_02 - words	any	165.9014
165.8214	DCA_int_02 - phones	N	165.8714
165.8714	DCA_int_02 - phones	IY0	165.9014
165.9014	DCA_int_02 - phones	sp	166.0114
168.1389	DCA_se2_ag1_m_04 - phones	sil	168.1789
168.1789	DCA_se2_ag1_m_04 - phones	N	168.2589
168.1789	DCA_se2_ag1_m_04 - words	not	168.4089
168.2589	DCA_se2_ag1_m_04 - phones	AA1	168.3689
168.3689	DCA_se2_ag1_m_04 - phones	T	168.4089
168.4089	DCA_se2_ag1_m_04 - phones	R	168.4689
168.4089	DCA_se2_ag1_m_04 - words	right	168.6489
168.4689	DCA_se2_ag1_m_04 - phones	AY1	168.5589
168.5589	DCA_se2_ag1_m_04 - phones	T	168.6489
168.6489	DCA_se2_ag1_m_04 - phones	AO1	168.7589
168.6489	DCA_se2_ag1_m_04 - words	off	168.8189
168.7589	DCA_se2_ag1_m_04 - phones	F	168.8189
168.8189	DCA_se2_ag1_m_04 - phones	sp	168.8489
168.8489	DCA_se2_ag1_m_04 - phones	HH	168.9089
168.8489	DCA_se2_ag1_m_04 - words	hand	169.2189
168.9089	DCA_se2_ag1_m_04 - phones	AE1	168.9389
168.9389	DCA_se2_ag1_m_04 - phones	N	169.0689
169.0689	DCA_se2_ag1_m_04 - phones	D	169.2189
169.5413	DCA_int_02 - phones	D	169.6113
169.5413	DCA_int_02 - words	did	169.6913
169.6113	DCA_int_02 - phones	IH1	169.6513
169.6513	DCA_int_02 - phones	D	169.6913
169.6913	DCA_int_02 - phones	Y	169.7213
169.6913	DCA_int_02 - words	you	169.7513
169.7213	DCA_int_02 - phones	UW1	169.7513
169.7513	DCA_int_02 - phones	S	169.9013
169.7513	DCA_int_02 - words	see	169.9313
169.9013	DCA_int_02 - phones	IY1	169.9313
169.9313	DCA_int_02 - phones	IH1	169.9913
169.9313	DCA_int_02 - words	it	170.0313
169.9913	DCA_int_02 - phones	T	170.0313
170.0313	DCA_int_02 - phones	sp	170.0613
170.0613	DCA_int_02 - phones	L	170.1413
170.0613	DCA_int_02 - words	last	170.3513
170.1413	DCA_int_02 - phones	AE1	170.2813
170.2813	DCA_int_02 - phones	S	170.3213
170.3213	DCA_int_02 - phones	T	170.3513
170.3513	DCA_int_02 - phones	sp	170.3913
[truncated: 11,455 more rows]
