# Supplementary material for: Considering Performance in the Automated and Manual Coding of Sociolinguistic Variables: Lessons From Variable (ING)
Source: Front Artif Intell. 2021 Apr 29;4:648543. doi: 10.3389/frai.2021.648543 (PMC8117961; doi:10.3389/frai.2021.648543)
Supplement: Supplementary file 4 [file Data_Sheet_4.ZIP › CORAAL_Aligned_as_Tables/DCA_se2_ag4_f_01_1_txout.txt]

tmin	tier	text	tmax
0.4792	DCA_int_05 - phones	sil	0.5592
0.5592	DCA_int_05 - phones	W	0.6092
0.5592	DCA_int_05 - words	well	1.0692
0.6092	DCA_int_05 - phones	EH1	0.7692
0.7692	DCA_int_05 - phones	L	1.0692
1.3728	DCA_int_05 - phones	sil	1.4128
1.4128	DCA_int_05 - phones	T	1.4428
1.4128	DCA_int_05 - words	tell	1.5728
1.4428	DCA_int_05 - phones	EH1	1.4828
1.4828	DCA_int_05 - phones	L	1.5728
1.5728	DCA_int_05 - phones	M	1.6028
1.5728	DCA_int_05 - words	me	1.6328
1.6028	DCA_int_05 - phones	IY1	1.6328
1.6328	DCA_int_05 - phones	sp	1.6628
1.6628	DCA_int_05 - phones	HH	1.7128
1.6628	DCA_int_05 - words	what	2.1328
1.7128	DCA_int_05 - phones	W	1.7528
1.7528	DCA_int_05 - phones	AH1	2.0528
2.0528	DCA_int_05 - phones	T	2.1328
2.1328	DCA_int_05 - phones	K	2.1828
2.1328	DCA_int_05 - words	kind	2.3728
2.1828	DCA_int_05 - phones	AY1	2.2828
2.2828	DCA_int_05 - phones	N	2.3728
2.3728	DCA_int_05 - phones	AH0	2.4028
2.3728	DCA_int_05 - words	of	2.4328
2.4028	DCA_int_05 - phones	V	2.4328
2.4328	DCA_int_05 - phones	G	2.4928
2.4328	DCA_int_05 - words	games	2.7828
2.4928	DCA_int_05 - phones	EY1	2.6828
2.6828	DCA_int_05 - phones	M	2.7328
2.7328	DCA_int_05 - phones	Z	2.7828
2.7828	DCA_int_05 - phones	Y	2.8128
2.7828	DCA_int_05 - words	you	2.8828
2.8128	DCA_int_05 - phones	UW1	2.8828
2.8828	DCA_int_05 - phones	sp	2.9128
2.9128	DCA_int_05 - phones	P	2.9428
2.9128	DCA_int_05 - words	played	3.2128
2.9428	DCA_int_05 - phones	L	3.0428
3.0428	DCA_int_05 - phones	EY1	3.1428
3.1428	DCA_int_05 - phones	D	3.2128
3.2128	DCA_int_05 - phones	W	3.2428
3.2128	DCA_int_05 - words	when	3.3028
3.2428	DCA_int_05 - phones	EH1	3.2728
3.2728	DCA_int_05 - phones	N	3.3028
3.3028	DCA_int_05 - phones	Y	3.3628
3.3028	DCA_int_05 - words	you	3.3928
3.3628	DCA_int_05 - phones	UW1	3.3928
3.3928	DCA_int_05 - phones	W	3.4728
3.3928	DCA_int_05 - words	were	3.5128
3.4728	DCA_int_05 - phones	ER0	3.5128
3.5128	DCA_int_05 - phones	Y	3.6228
3.5128	DCA_int_05 - words	younger	3.9828
3.6228	DCA_int_05 - phones	AH1	3.7128
3.7128	DCA_int_05 - phones	NG	3.8528
3.8528	DCA_int_05 - phones	G	3.8828
3.8828	DCA_int_05 - phones	ER0	3.9828
3.9828	DCA_int_05 - phones	sp	22.3036
5.2482	DCA_se2_ag4_f_01 - phones	sil	5.2882
5.2882	DCA_se2_ag4_f_01 - phones	W	5.4382
5.2882	DCA_se2_ag4_f_01 - words	well	5.9182
5.4382	DCA_se2_ag4_f_01 - phones	EH1	5.6982
5.6982	DCA_se2_ag4_f_01 - phones	L	5.9182
6.8009	DCA_se2_ag4_f_01 - phones	P	6.8509
6.8009	DCA_se2_ag4_f_01 - words	played	7.1909
6.8509	DCA_se2_ag4_f_01 - phones	L	6.9109
6.9109	DCA_se2_ag4_f_01 - phones	EY1	7.0209
7.0209	DCA_se2_ag4_f_01 - phones	D	7.1909
7.1909	DCA_se2_ag4_f_01 - phones	HH	7.2709
7.1909	DCA_se2_ag4_f_01 - words	hide	7.6609
7.2709	DCA_se2_ag4_f_01 - phones	AY1	7.5709
7.5709	DCA_se2_ag4_f_01 - phones	D	7.6609
7.6609	DCA_se2_ag4_f_01 - phones	AH0	7.6909
7.6609	DCA_se2_ag4_f_01 - words	and	7.7509
7.6909	DCA_se2_ag4_f_01 - phones	N	7.7509
7.7509	DCA_se2_ag4_f_01 - phones	G	7.8309
7.7509	DCA_se2_ag4_f_01 - words	go	7.9809
7.8309	DCA_se2_ag4_f_01 - phones	OW1	7.9809
7.9809	DCA_se2_ag4_f_01 - phones	S	8.2209
7.9809	DCA_se2_ag4_f_01 - words	seek	8.5209
8.2209	DCA_se2_ag4_f_01 - phones	IY1	8.4209
8.4209	DCA_se2_ag4_f_01 - phones	K	8.5209
9.7572	DCA_se2_ag4_f_01 - phones	sil	9.7872
9.7872	DCA_se2_ag4_f_01 - phones	AH0	10.0872
9.7872	DCA_se2_ag4_f_01 - words	and	10.2472
10.0872	DCA_se2_ag4_f_01 - phones	N	10.2172
10.2172	DCA_se2_ag4_f_01 - phones	D	10.2472
10.2472	DCA_se2_ag4_f_01 - phones	sp	10.3672
10.3672	DCA_se2_ag4_f_01 - phones	P	10.4172
10.3672	DCA_se2_ag4_f_01 - words	played	10.8872
10.4172	DCA_se2_ag4_f_01 - phones	L	10.4872
10.4872	DCA_se2_ag4_f_01 - phones	EY1	10.7172
10.7172	DCA_se2_ag4_f_01 - phones	D	10.8872
10.8872	DCA_se2_ag4_f_01 - phones	sp	11.2522
11.2522	DCA_se2_ag4_f_01 - phones	B	11.4122
11.2522	DCA_se2_ag4_f_01 - words	baseball	12.4722
11.4122	DCA_se2_ag4_f_01 - phones	EY1	11.6222
11.6222	DCA_se2_ag4_f_01 - phones	S	11.8122
11.8122	DCA_se2_ag4_f_01 - phones	B	11.8722
11.8722	DCA_se2_ag4_f_01 - phones	AO1	11.9022
11.9022	DCA_se2_ag4_f_01 - phones	L	12.4722
12.4722	DCA_se2_ag4_f_01 - phones	sp	14.0206
14.0206	DCA_se2_ag4_f_01 - phones	AE1	14.3706
14.0206	DCA_se2_ag4_f_01 - words	and	14.7006
14.3706	DCA_se2_ag4_f_01 - phones	N	14.6406
14.6406	DCA_se2_ag4_f_01 - phones	D	14.7006
14.7006	DCA_se2_ag4_f_01 - phones	sp	14.7906
14.7906	DCA_se2_ag4_f_01 - phones	JH	14.9506
14.7906	DCA_se2_ag4_f_01 - words	jump	15.2206
14.9506	DCA_se2_ag4_f_01 - phones	AH1	15.0606
15.0606	DCA_se2_ag4_f_01 - phones	M	15.1406
15.1406	DCA_se2_ag4_f_01 - phones	P	15.2206
15.2206	DCA_se2_ag4_f_01 - phones	sp	15.2606
15.2606	DCA_se2_ag4_f_01 - phones	R	15.3806
15.2606	DCA_se2_ag4_f_01 - words	rope	15.6906
15.3806	DCA_se2_ag4_f_01 - phones	OW1	15.5906
15.5906	DCA_se2_ag4_f_01 - phones	P	15.6906
16.9824	DCA_se2_ag4_f_01 - phones	sil	17.0724
17.0724	DCA_se2_ag4_f_01 - phones	AH0	17.3724
17.0724	DCA_se2_ag4_f_01 - words	and	17.5424
17.3724	DCA_se2_ag4_f_01 - phones	N	17.5024
17.5024	DCA_se2_ag4_f_01 - phones	D	17.5424
17.5424	DCA_se2_ag4_f_01 - phones	AH1	17.9424
17.5424	DCA_se2_ag4_f_01 - words	uh	17.9424
17.9424	DCA_se2_ag4_f_01 - phones	sp	19.5117
19.5117	DCA_se2_ag4_f_01 - phones	K	19.6017
19.5117	DCA_se2_ag4_f_01 - words	cooking	20.1017
19.6017	DCA_se2_ag4_f_01 - phones	UH1	19.7517
19.7517	DCA_se2_ag4_f_01 - phones	K	19.8117
19.8117	DCA_se2_ag4_f_01 - phones	IH0	19.8717
19.8717	DCA_se2_ag4_f_01 - phones	NG	20.1017
20.1017	DCA_se2_ag4_f_01 - phones	sp	20.1917
20.4516	DCA_se2_ag4_f_01 - phones	P	20.5016
20.4516	DCA_se2_ag4_f_01 - words	playhouse	21.3116
20.5016	DCA_se2_ag4_f_01 - phones	L	20.5516
20.5516	DCA_se2_ag4_f_01 - phones	EY1	20.7416
20.7416	DCA_se2_ag4_f_01 - phones	HH	20.8216
20.8216	DCA_se2_ag4_f_01 - phones	AW2	21.0616
21.0616	DCA_se2_ag4_f_01 - phones	S	21.3116
21.7234	DCA_se2_ag4_f_01 - phones	sil	21.7934
21.7934	DCA_se2_ag4_f_01 - phones	M	21.9234
21.7934	DCA_se2_ag4_f_01 - words	mm	21.9234
21.9234	DCA_se2_ag4_f_01 - phones	sp	22.0334
22.0334	DCA_se2_ag4_f_01 - phones	K	22.1934
22.0334	DCA_se2_ag4_f_01 - words	cooking	22.5634
22.1934	DCA_se2_ag4_f_01 - phones	UH1	22.3234
22.3036	DCA_int_05 - words	mm	22.6136
22.3036	DCA_int_05 - phones	M	22.6136
22.3234	DCA_se2_ag4_f_01 - phones	K	22.3734
22.3734	DCA_se2_ag4_f_01 - phones	IH0	22.4534
22.4534	DCA_se2_ag4_f_01 - phones	NG	22.5634
22.5634	DCA_se2_ag4_f_01 - phones	sp	22.6234
23.9476	DCA_se2_ag4_f_01 - phones	AH0	24.2276
23.9476	DCA_se2_ag4_f_01 - words	and	24.4076
24.2276	DCA_se2_ag4_f_01 - phones	N	24.3276
24.3276	DCA_se2_ag4_f_01 - phones	D	24.4076
24.4076	DCA_se2_ag4_f_01 - phones	AY1	24.6776
24.4076	DCA_se2_ag4_f_01 - words	i	24.6776
24.6776	DCA_se2_ag4_f_01 - phones	sp	24.7076
24.7076	DCA_se2_ag4_f_01 - phones	L	24.7876
24.7076	DCA_se2_ag4_f_01 - words	loved	24.9776
24.7876	DCA_se2_ag4_f_01 - phones	AH1	24.8776
24.8776	DCA_se2_ag4_f_01 - phones	V	24.9476
24.9476	DCA_se2_ag4_f_01 - phones	D	24.9776
24.9776	DCA_se2_ag4_f_01 - phones	T	25.0076
24.9776	DCA_se2_ag4_f_01 - words	to	25.0576
25.0076	DCA_se2_ag4_f_01 - phones	AH0	25.0576
25.0576	DCA_se2_ag4_f_01 - phones	D	25.1276
25.0576	DCA_se2_ag4_f_01 - words	dress	25.3876
25.1276	DCA_se2_ag4_f_01 - phones	R	25.1676
25.1676	DCA_se2_ag4_f_01 - phones	EH1	25.2676
25.2676	DCA_se2_ag4_f_01 - phones	S	25.3876
25.3876	DCA_se2_ag4_f_01 - phones	AH1	25.4576
25.3876	DCA_se2_ag4_f_01 - words	up	25.5676
25.4576	DCA_se2_ag4_f_01 - phones	P	25.5676
25.5676	DCA_se2_ag4_f_01 - phones	IH0	25.6076
25.5676	DCA_se2_ag4_f_01 - words	in	25.6876
25.6076	DCA_se2_ag4_f_01 - phones	N	25.6876
25.6876	DCA_se2_ag4_f_01 - phones	M	25.7376
25.6876	DCA_se2_ag4_f_01 - words	my	25.8076
25.7376	DCA_se2_ag4_f_01 - phones	AY1	25.8076
25.8076	DCA_se2_ag4_f_01 - phones	M	25.9376
25.8076	DCA_se2_ag4_f_01 - words	mother	26.2276
25.9376	DCA_se2_ag4_f_01 - phones	AH1	26.0476
26.0476	DCA_se2_ag4_f_01 - phones	DH	26.1176
26.1176	DCA_se2_ag4_f_01 - phones	ER0	26.2276
26.2276	DCA_se2_ag4_f_01 - phones	sp	26.2576
26.2576	DCA_se2_ag4_f_01 - phones	EH1	26.5376
26.2576	DCA_se2_ag4_f_01 - words	s	26.5676
26.4889	DCA_int_05 - phones	spn	26.6589
26.4889	DCA_int_05 - words	<unk>	26.6589
26.5376	DCA_se2_ag4_f_01 - phones	S	26.5676
26.5676	DCA_se2_ag4_f_01 - phones	sp	26.6676
26.6589	DCA_int_05 - phones	sp	41.6712
26.6676	DCA_se2_ag4_f_01 - phones	OW1	26.8076
26.6676	DCA_se2_ag4_f_01 - words	old	27.0176
26.8076	DCA_se2_ag4_f_01 - phones	L	26.9876
26.9876	DCA_se2_ag4_f_01 - phones	D	27.0176
27.0176	DCA_se2_ag4_f_01 - phones	sp	27.5876
27.5876	DCA_se2_ag4_f_01 - phones	K	27.6176
27.5876	DCA_se2_ag4_f_01 - words	clothes	27.9076
27.6176	DCA_se2_ag4_f_01 - phones	L	27.6476
27.6476	DCA_se2_ag4_f_01 - phones	OW1	27.8176
27.8176	DCA_se2_ag4_f_01 - phones	Z	27.9076
27.9076	DCA_se2_ag4_f_01 - phones	sp	27.9376
27.9376	DCA_se2_ag4_f_01 - phones	SH	27.9676
27.9376	DCA_se2_ag4_f_01 - words	shoes	28.3076
27.9676	DCA_se2_ag4_f_01 - phones	UW1	27.9976
27.9976	DCA_se2_ag4_f_01 - phones	Z	28.3076
30.7869	DCA_se2_ag4_f_01 - phones	sil	30.8269
30.8269	DCA_se2_ag4_f_01 - phones	AO1	31.0769
30.8269	DCA_se2_ag4_f_01 - words	all	31.1669
31.0769	DCA_se2_ag4_f_01 - phones	L	31.1669
31.1669	DCA_se2_ag4_f_01 - phones	DH	31.2469
31.1669	DCA_se2_ag4_f_01 - words	that	31.6269
31.2469	DCA_se2_ag4_f_01 - phones	AE1	31.4869
31.4869	DCA_se2_ag4_f_01 - phones	T	31.6269
31.6269	DCA_se2_ag4_f_01 - phones	sp	31.7169
31.7169	DCA_se2_ag4_f_01 - phones	AH0	31.7769
31.7169	DCA_se2_ag4_f_01 - words	and	32.0069
31.7769	DCA_se2_ag4_f_01 - phones	N	32.0069
32.0069	DCA_se2_ag4_f_01 - phones	sp	32.0369
32.0369	DCA_se2_ag4_f_01 - phones	AH1	32.3269
32.0369	DCA_se2_ag4_f_01 - words	uh	32.3269
32.3269	DCA_se2_ag4_f_01 - phones	sp	34.1271
34.1271	DCA_se2_ag4_f_01 - phones	AY1	34.1871
34.1271	DCA_se2_ag4_f_01 - words	i	34.1871
34.1871	DCA_se2_ag4_f_01 - phones	sp	34.2371
34.2371	DCA_se2_ag4_f_01 - phones	L	34.3671
34.2371	DCA_se2_ag4_f_01 - words	loved	34.6171
34.3671	DCA_se2_ag4_f_01 - phones	AH1	34.5071
34.5071	DCA_se2_ag4_f_01 - phones	V	34.5771
34.5771	DCA_se2_ag4_f_01 - phones	D	34.6171
34.6171	DCA_se2_ag4_f_01 - phones	T	34.7171
34.6171	DCA_se2_ag4_f_01 - words	to	34.9571
34.7171	DCA_se2_ag4_f_01 - phones	UW1	34.9571
34.9571	DCA_se2_ag4_f_01 - phones	sp	35.1571
35.1571	DCA_se2_ag4_f_01 - phones	IH1	35.3371
35.1571	DCA_se2_ag4_f_01 - words	imitate	35.8271
35.3371	DCA_se2_ag4_f_01 - phones	M	35.4271
35.4271	DCA_se2_ag4_f_01 - phones	AH0	35.5071
35.5071	DCA_se2_ag4_f_01 - phones	T	35.6171
35.6171	DCA_se2_ag4_f_01 - phones	EY2	35.7471
35.7471	DCA_se2_ag4_f_01 - phones	T	35.8271
35.8271	DCA_se2_ag4_f_01 - phones	sp	35.8871
35.8871	DCA_se2_ag4_f_01 - phones	P	35.9571
35.8871	DCA_se2_ag4_f_01 - words	people	36.3371
35.9571	DCA_se2_ag4_f_01 - phones	IY1	36.0671
36.0671	DCA_se2_ag4_f_01 - phones	P	36.1771
36.1771	DCA_se2_ag4_f_01 - phones	AH0	36.2271
36.2271	DCA_se2_ag4_f_01 - phones	L	36.3371
36.3371	DCA_se2_ag4_f_01 - phones	sp	36.4171
36.8476	DCA_se2_ag4_f_01 - phones	SH	37.0776
36.8476	DCA_se2_ag4_f_01 - words	shouting	37.4576
37.0776	DCA_se2_ag4_f_01 - phones	AW1	37.2976
37.2976	DCA_se2_ag4_f_01 - phones	T	37.3676
37.3676	DCA_se2_ag4_f_01 - phones	IH0	37.3976
37.3976	DCA_se2_ag4_f_01 - phones	NG	37.4576
37.4576	DCA_se2_ag4_f_01 - phones	AE1	37.5276
37.4576	DCA_se2_ag4_f_01 - words	at	37.5776
37.5276	DCA_se2_ag4_f_01 - phones	T	37.5776
37.5776	DCA_se2_ag4_f_01 - phones	sp	37.6076
37.6076	DCA_se2_ag4_f_01 - phones	CH	37.7576
37.6076	DCA_se2_ag4_f_01 - words	churches	38.1976
37.7576	DCA_se2_ag4_f_01 - phones	ER1	37.9676
37.9676	DCA_se2_ag4_f_01 - phones	CH	38.0076
38.0076	DCA_se2_ag4_f_01 - phones	IH0	38.0876
38.0876	DCA_se2_ag4_f_01 - phones	Z	38.1976
38.1976	DCA_se2_ag4_f_01 - phones	AO1	38.3576
38.1976	DCA_se2_ag4_f_01 - words	on	38.4376
38.3576	DCA_se2_ag4_f_01 - phones	N	38.4376
38.4376	DCA_se2_ag4_f_01 - phones	S	38.5376
38.4376	DCA_se2_ag4_f_01 - words	sundays	39.0176
38.5376	DCA_se2_ag4_f_01 - phones	AH1	38.6776
38.6776	DCA_se2_ag4_f_01 - phones	N	38.7676
38.7676	DCA_se2_ag4_f_01 - phones	D	38.8276
38.8276	DCA_se2_ag4_f_01 - phones	EY2	38.9176
38.9176	DCA_se2_ag4_f_01 - phones	Z	39.0176
39.0176	DCA_se2_ag4_f_01 - phones	sp	39.0676
39.0676	DCA_se2_ag4_f_01 - phones	AH0	39.1176
39.0676	DCA_se2_ag4_f_01 - words	and	39.2476
39.1176	DCA_se2_ag4_f_01 - phones	N	39.2076
39.2076	DCA_se2_ag4_f_01 - phones	D	39.2476
39.2476	DCA_se2_ag4_f_01 - phones	sp	39.3376
39.3376	DCA_se2_ag4_f_01 - phones	TH	39.3876
39.3376	DCA_se2_ag4_f_01 - words	things	39.6976
39.3876	DCA_se2_ag4_f_01 - phones	IH1	39.4376
39.4376	DCA_se2_ag4_f_01 - phones	NG	39.5976
39.5976	DCA_se2_ag4_f_01 - phones	Z	39.6976
39.6976	DCA_se2_ag4_f_01 - phones	L	39.7676
39.6976	DCA_se2_ag4_f_01 - words	like	39.9876
39.7676	DCA_se2_ag4_f_01 - phones	AY1	39.8676
39.8676	DCA_se2_ag4_f_01 - phones	K	39.9876
39.9876	DCA_se2_ag4_f_01 - phones	DH	40.0276
39.9876	DCA_se2_ag4_f_01 - words	that	40.2976
40.0276	DCA_se2_ag4_f_01 - phones	AH0	40.1376
40.1376	DCA_se2_ag4_f_01 - phones	T	40.2976
41.6712	DCA_int_05 - phones	OW1	42.1012
41.6712	DCA_int_05 - words	oh	42.1012
42.1012	DCA_int_05 - phones	sp	42.1612
42.4092	DCA_int_05 - phones	HH	42.4792
42.4092	DCA_int_05 - words	how	42.5092
42.4792	DCA_int_05 - phones	AW1	42.5092
42.5092	DCA_int_05 - phones	D	42.5892
42.5092	DCA_int_05 - words	did	42.6692
42.5892	DCA_int_05 - phones	IH0	42.6192
42.6192	DCA_int_05 - phones	D	42.6692
42.6692	DCA_int_05 - phones	Y	42.6992
42.6692	DCA_int_05 - words	you	42.7892
42.6992	DCA_int_05 - phones	UW1	42.7892
42.7892	DCA_int_05 - phones	P	42.8392
42.7892	DCA_int_05 - words	play	43.0892
42.8392	DCA_int_05 - phones	L	42.9292
42.9292	DCA_int_05 - phones	EY1	43.0892
43.0892	DCA_int_05 - phones	AH1	43.2992
43.0892	DCA_int_05 - words	um	43.4392
43.2992	DCA_int_05 - phones	M	43.4392
43.4392	DCA_int_05 - phones	sp	43.6392
43.6392	DCA_int_05 - phones	HH	43.8092
43.6392	DCA_int_05 - words	hide	44.0292
43.8092	DCA_int_05 - phones	AY1	43.9592
43.9592	DCA_int_05 - phones	D	44.0292
44.0292	DCA_int_05 - phones	AH0	44.0592
44.0292	DCA_int_05 - words	and	44.1792
44.0592	DCA_int_05 - phones	N	44.1792
44.1792	DCA_int_05 - phones	sp	44.2192
44.2192	DCA_int_05 - phones	S	44.2792
44.2192	DCA_int_05 - words	seek	44.5692
44.2792	DCA_int_05 - phones	IY1	44.3992
44.3992	DCA_int_05 - phones	K	44.5692
45.4914	DCA_int_05 - phones	sil	45.5314
45.5314	DCA_int_05 - phones	HH	45.5914
45.5314	DCA_int_05 - words	how	45.6414
45.5914	DCA_int_05 - phones	AW1	45.6414
45.6414	DCA_int_05 - phones	D	45.6914
45.6414	DCA_int_05 - words	did	45.7914
45.6914	DCA_int_05 - phones	IH1	45.7214
45.7214	DCA_int_05 - phones	D	45.7914
45.7914	DCA_int_05 - phones	Y	45.8414
45.7914	DCA_int_05 - words	you	45.9014
45.8414	DCA_int_05 - phones	UW1	45.9014
45.9014	DCA_int_05 - phones	sp	45.9314
45.9314	DCA_int_05 - phones	P	45.9614
45.9314	DCA_int_05 - words	play	46.1514
45.9614	DCA_int_05 - phones	L	46.0514
46.0514	DCA_int_05 - phones	EY1	46.1514
46.1514	DCA_int_05 - phones	sp	46.1814
46.1814	DCA_int_05 - phones	IH0	46.2114
46.1814	DCA_int_05 - words	it	46.3214
46.2114	DCA_int_05 - phones	T	46.3214
47.0104	DCA_se2_ag4_f_01 - phones	sil	47.0504
47.0504	DCA_se2_ag4_f_01 - phones	W	47.1304
47.0504	DCA_se2_ag4_f_01 - words	well	47.5404
47.1304	DCA_se2_ag4_f_01 - phones	EH1	47.2104
47.2104	DCA_se2_ag4_f_01 - phones	L	47.5404
47.5404	DCA_se2_ag4_f_01 - words	uh	47.9504
47.5404	DCA_se2_ag4_f_01 - phones	AH1	47.9504
47.9504	DCA_se2_ag4_f_01 - phones	B	48.0704
47.9504	DCA_se2_ag4_f_01 - words	be	48.3304
48.0704	DCA_se2_ag4_f_01 - phones	IY0	48.3304
48.3952	DCA_se2_ag4_f_01 - phones	sil	48.4452
48.4452	DCA_se2_ag4_f_01 - phones	T	48.5452
48.4452	DCA_se2_ag4_f_01 - words	two	48.9352
48.5452	DCA_se2_ag4_f_01 - phones	UW1	48.9352
48.9352	DCA_se2_ag4_f_01 - phones	ER0	49.0052
48.9352	DCA_se2_ag4_f_01 - words	or	49.0052
49.0052	DCA_se2_ag4_f_01 - phones	sp	49.1252
49.1252	DCA_se2_ag4_f_01 - phones	TH	49.1952
49.1252	DCA_se2_ag4_f_01 - words	three	49.5052
49.1952	DCA_se2_ag4_f_01 - phones	R	49.3152
49.3152	DCA_se2_ag4_f_01 - phones	IY1	49.5052
49.5052	DCA_se2_ag4_f_01 - phones	W	49.5852
49.5052	DCA_se2_ag4_f_01 - words	whatever	50.1352
49.5852	DCA_se2_ag4_f_01 - phones	AH2	49.6652
49.6652	DCA_se2_ag4_f_01 - phones	T	49.7352
49.7352	DCA_se2_ag4_f_01 - phones	EH1	49.9152
49.9152	DCA_se2_ag4_f_01 - phones	V	50.0252
50.0252	DCA_se2_ag4_f_01 - phones	ER0	50.1352
50.1352	DCA_se2_ag4_f_01 - phones	sp	50.2552
50.6521	DCA_se2_ag4_f_01 - phones	AH0	50.7721
50.6521	DCA_se2_ag4_f_01 - words	and	50.9521
50.7721	DCA_se2_ag4_f_01 - phones	N	50.9521
50.9521	DCA_se2_ag4_f_01 - phones	W	51.0421
50.9521	DCA_se2_ag4_f_01 - words	one	51.2721
51.0421	DCA_se2_ag4_f_01 - phones	AH1	51.1421
51.1421	DCA_se2_ag4_f_01 - phones	N	51.2721
51.2721	DCA_se2_ag4_f_01 - phones	W	51.3021
51.2721	DCA_se2_ag4_f_01 - words	would	51.3821
51.3021	DCA_se2_ag4_f_01 - phones	UH1	51.3321
51.3321	DCA_se2_ag4_f_01 - phones	D	51.3821
51.3821	DCA_se2_ag4_f_01 - phones	sp	51.4221
51.4221	DCA_se2_ag4_f_01 - phones	HH	51.5721
51.4221	DCA_se2_ag4_f_01 - words	hide	52.0621
51.5721	DCA_se2_ag4_f_01 - phones	AY1	51.9421
51.9421	DCA_se2_ag4_f_01 - phones	D	52.0621
52.0621	DCA_se2_ag4_f_01 - phones	sp	52.1621
52.1621	DCA_se2_ag4_f_01 - phones	K	52.3121
52.1621	DCA_se2_ag4_f_01 - words	count	52.5921
52.3121	DCA_se2_ag4_f_01 - phones	AW1	52.5121
52.5121	DCA_se2_ag4_f_01 - phones	N	52.5621
52.5621	DCA_se2_ag4_f_01 - phones	T	52.5921
52.5921	DCA_se2_ag4_f_01 - phones	sp	52.6221
52.6221	DCA_se2_ag4_f_01 - phones	AH1	52.7321
52.6221	DCA_se2_ag4_f_01 - words	up	52.8021
52.7321	DCA_se2_ag4_f_01 - phones	P	52.8021
52.8021	DCA_se2_ag4_f_01 - phones	sp	52.8421
52.8421	DCA_se2_ag4_f_01 - phones	T	52.9521
52.8421	DCA_se2_ag4_f_01 - words	to	53.0821
52.9521	DCA_se2_ag4_f_01 - phones	AH0	53.0821
53.0821	DCA_se2_ag4_f_01 - phones	sp	53.6299
53.6299	DCA_se2_ag4_f_01 - phones	T	53.7199
53.6299	DCA_se2_ag4_f_01 - words	ten	54.1199
53.7199	DCA_se2_ag4_f_01 - phones	EH1	53.9799
53.9799	DCA_se2_ag4_f_01 - phones	N	54.1199
54.1199	DCA_se2_ag4_f_01 - phones	sp	54.2199
54.5958	DCA_se2_ag4_f_01 - phones	AH0	54.7458
54.5958	DCA_se2_ag4_f_01 - words	and	54.9558
54.7458	DCA_se2_ag4_f_01 - phones	N	54.9558
54.9558	DCA_se2_ag4_f_01 - phones	sp	55.0058
55.0058	DCA_se2_ag4_f_01 - phones	G	55.0658
55.0058	DCA_se2_ag4_f_01 - words	go	55.3058
55.0658	DCA_se2_ag4_f_01 - phones	OW1	55.3058
55.3058	DCA_se2_ag4_f_01 - phones	HH	55.3958
55.3058	DCA_se2_ag4_f_01 - words	hide	55.7158
55.3958	DCA_se2_ag4_f_01 - phones	AY1	55.6558
55.6558	DCA_se2_ag4_f_01 - phones	D	55.7158
55.7158	DCA_se2_ag4_f_01 - phones	AH0	55.7758
55.7158	DCA_se2_ag4_f_01 - words	and	55.8458
55.7758	DCA_se2_ag4_f_01 - phones	N	55.8158
55.8158	DCA_se2_ag4_f_01 - phones	D	55.8458
55.8458	DCA_se2_ag4_f_01 - phones	DH	55.8958
55.8458	DCA_se2_ag4_f_01 - words	then	56.0858
55.8958	DCA_se2_ag4_f_01 - phones	EH1	56.0158
56.0158	DCA_se2_ag4_f_01 - phones	N	56.0858
56.0858	DCA_se2_ag4_f_01 - phones	Y	56.1458
56.0858	DCA_se2_ag4_f_01 - words	you	56.3358
56.1458	DCA_se2_ag4_f_01 - phones	UW1	56.3358
56.3358	DCA_se2_ag4_f_01 - phones	sp	56.7301
56.7301	DCA_se2_ag4_f_01 - phones	R	56.8501
56.7301	DCA_se2_ag4_f_01 - words	ready	57.2201
56.8501	DCA_se2_ag4_f_01 - phones	EH1	57.0301
57.0301	DCA_se2_ag4_f_01 - phones	D	57.0901
57.0901	DCA_se2_ag4_f_01 - phones	IY0	57.2201
57.2201	DCA_se2_ag4_f_01 - words	or	57.2601
57.2201	DCA_se2_ag4_f_01 - phones	ER0	57.2601
57.2601	DCA_se2_ag4_f_01 - phones	N	57.3801
57.2601	DCA_se2_ag4_f_01 - words	not	57.5801
57.3801	DCA_se2_ag4_f_01 - phones	AA1	57.5401
57.5401	DCA_se2_ag4_f_01 - phones	T	57.5801
57.5801	DCA_se2_ag4_f_01 - phones	sp	57.6301
57.6301	DCA_se2_ag4_f_01 - phones	HH	57.7001
57.6301	DCA_se2_ag4_f_01 - words	hear	57.9201
57.7001	DCA_se2_ag4_f_01 - phones	IY1	57.8801
57.8801	DCA_se2_ag4_f_01 - phones	R	57.9201
57.9201	DCA_se2_ag4_f_01 - words	i	58.0601
57.9201	DCA_se2_ag4_f_01 - phones	AY1	58.0601
58.0601	DCA_se2_ag4_f_01 - phones	K	58.2001
58.0601	DCA_se2_ag4_f_01 - words	come	58.5801
58.2001	DCA_se2_ag4_f_01 - phones	AH1	58.4201
58.4201	DCA_se2_ag4_f_01 - phones	M	58.5801
58.4228	DCA_int_05 - phones	spn	58.9628
58.4228	DCA_int_05 - words	<unk>	58.9628
58.5801	DCA_se2_ag4_f_01 - phones	AH0	58.6201
58.5801	DCA_se2_ag4_f_01 - words	and	58.7701
58.6201	DCA_se2_ag4_f_01 - phones	N	58.7401
58.7401	DCA_se2_ag4_f_01 - phones	D	58.7701
58.7701	DCA_se2_ag4_f_01 - phones	W	58.8101
58.7701	DCA_se2_ag4_f_01 - words	we	58.8801
58.8101	DCA_se2_ag4_f_01 - phones	IY1	58.8801
58.8801	DCA_se2_ag4_f_01 - phones	D	58.9701
58.8801	DCA_se2_ag4_f_01 - words	d	58.9701
58.9628	DCA_int_05 - phones	sp	60.6604
58.9701	DCA_se2_ag4_f_01 - phones	G	59.0201
58.9701	DCA_se2_ag4_f_01 - words	go	59.1701
59.0201	DCA_se2_ag4_f_01 - phones	OW1	59.1701
59.1701	DCA_se2_ag4_f_01 - phones	L	59.2201
59.1701	DCA_se2_ag4_f_01 - words	looking	59.5001
59.2201	DCA_se2_ag4_f_01 - phones	UH1	59.3501
59.3501	DCA_se2_ag4_f_01 - phones	K	59.3901
59.3901	DCA_se2_ag4_f_01 - phones	IH0	59.4301
59.4301	DCA_se2_ag4_f_01 - phones	NG	59.5001
59.5001	DCA_se2_ag4_f_01 - phones	F	59.5801
59.5001	DCA_se2_ag4_f_01 - words	for	59.6101
59.5801	DCA_se2_ag4_f_01 - phones	ER0	59.6101
59.6101	DCA_se2_ag4_f_01 - phones	IY1	59.8201
59.6101	DCA_se2_ag4_f_01 - words	each	59.9301
59.8201	DCA_se2_ag4_f_01 - phones	CH	59.9301
59.9301	DCA_se2_ag4_f_01 - phones	AH1	60.0901
59.9301	DCA_se2_ag4_f_01 - words	other	60.2301
60.0901	DCA_se2_ag4_f_01 - phones	DH	60.1801
60.1801	DCA_se2_ag4_f_01 - phones	ER0	60.2301
60.2301	DCA_se2_ag4_f_01 - phones	sp	60.3601
60.3601	DCA_se2_ag4_f_01 - phones	L	60.4301
60.3601	DCA_se2_ag4_f_01 - words	like	60.5801
60.4301	DCA_se2_ag4_f_01 - phones	AY1	60.4701
60.4701	DCA_se2_ag4_f_01 - phones	K	60.5801
60.5801	DCA_se2_ag4_f_01 - phones	sp	60.6401
60.6401	DCA_se2_ag4_f_01 - phones	DH	60.6701
60.6401	DCA_se2_ag4_f_01 - words	that	60.9401
60.6604	DCA_int_05 - phones	S	60.6904
60.6604	DCA_int_05 - words	same	60.9304
60.6701	DCA_se2_ag4_f_01 - phones	AH0	60.8801
60.6904	DCA_int_05 - phones	EY1	60.8504
60.8504	DCA_int_05 - phones	M	60.9304
60.8801	DCA_se2_ag4_f_01 - phones	T	60.9401
60.9304	DCA_int_05 - phones	W	61.0104
60.9304	DCA_int_05 - words	way	61.0904
61.0104	DCA_int_05 - phones	EY1	61.0904
61.0904	DCA_int_05 - phones	W	61.1604
61.0904	DCA_int_05 - words	we	61.2204
61.1604	DCA_int_05 - phones	IY1	61.2204
61.2204	DCA_int_05 - phones	sp	61.2504
61.2504	DCA_int_05 - phones	D	61.2904
61.2504	DCA_int_05 - words	do	61.4504
61.2904	DCA_int_05 - phones	UW1	61.4504
61.4504	DCA_int_05 - phones	IH1	61.4804
61.4504	DCA_int_05 - words	it	61.5304
61.4804	DCA_int_05 - phones	T	61.5304
61.5304	DCA_int_05 - phones	N	61.5804
61.5304	DCA_int_05 - words	now	61.6404
61.5804	DCA_int_05 - phones	AW1	61.6404
61.6404	DCA_int_05 - phones	sp	62.6175
61.6480	DCA_se2_ag4_f_01 - phones	M	61.6780
61.6480	DCA_se2_ag4_f_01 - words	mm-hm	62.2980
61.6780	DCA_se2_ag4_f_01 - phones	HH	61.7080
61.7080	DCA_se2_ag4_f_01 - phones	M	62.2980
62.6175	DCA_int_05 - phones	AH1	62.7675
62.6175	DCA_int_05 - words	um	62.7975
62.7081	DCA_se2_ag4_f_01 - phones	sil	62.7881
62.7675	DCA_int_05 - phones	M	62.7975
62.7881	DCA_se2_ag4_f_01 - phones	S	62.8381
62.7881	DCA_se2_ag4_f_01 - words	same	63.0481
62.7975	DCA_int_05 - phones	sp	62.9675
62.8381	DCA_se2_ag4_f_01 - phones	EY1	62.9681
62.9681	DCA_se2_ag4_f_01 - phones	M	63.0481
63.0481	DCA_se2_ag4_f_01 - phones	EH1	63.1081
63.0481	DCA_se2_ag4_f_01 - words	as	63.1881
63.1081	DCA_se2_ag4_f_01 - phones	Z	63.1881
63.1881	DCA_se2_ag4_f_01 - phones	DH	63.2381
63.1881	DCA_se2_ag4_f_01 - words	they	63.2881
63.2381	DCA_se2_ag4_f_01 - phones	EY1	63.2881
63.2881	DCA_se2_ag4_f_01 - phones	D	63.3781
63.2881	DCA_se2_ag4_f_01 - words	do	63.5381
63.3781	DCA_se2_ag4_f_01 - phones	UW1	63.5381
63.5381	DCA_se2_ag4_f_01 - phones	N	63.6281
63.5381	DCA_se2_ag4_f_01 - words	now	63.7981
63.6281	DCA_se2_ag4_f_01 - phones	AW1	63.7981
63.7981	DCA_se2_ag4_f_01 - phones	sp	69.9599
64.0452	DCA_int_05 - phones	HH	64.1052
64.0452	DCA_int_05 - words	when	64.2452
64.1052	DCA_int_05 - phones	W	64.1552
64.1552	DCA_int_05 - phones	IH1	64.1852
64.1852	DCA_int_05 - phones	N	64.2452
64.2452	DCA_int_05 - phones	Y	64.2852
64.2452	DCA_int_05 - words	you	64.3952
64.2852	DCA_int_05 - phones	UW1	64.3952
64.3952	DCA_int_05 - phones	D	64.4452
64.3952	DCA_int_05 - words	dressed	64.8452
64.4452	DCA_int_05 - phones	R	64.5052
64.5052	DCA_int_05 - phones	EH1	64.7652
64.7652	DCA_int_05 - phones	S	64.7952
64.7952	DCA_int_05 - phones	T	64.8452
64.8452	DCA_int_05 - phones	AH1	64.9352
64.8452	DCA_int_05 - words	up	65.0452
64.9352	DCA_int_05 - phones	P	65.0452
65.2715	DCA_int_05 - phones	IH1	65.3315
65.2715	DCA_int_05 - words	in	65.3615
65.3315	DCA_int_05 - phones	N	65.3615
65.3615	DCA_int_05 - phones	Y	65.4115
65.3615	DCA_int_05 - words	your	65.4915
65.4115	DCA_int_05 - phones	UH1	65.4415
65.4415	DCA_int_05 - phones	R	65.4915
65.4915	DCA_int_05 - phones	M	65.5615
65.4915	DCA_int_05 - words	mother	65.7915
65.5615	DCA_int_05 - phones	AH1	65.6415
65.6415	DCA_int_05 - phones	DH	65.7615
65.7615	DCA_int_05 - phones	ER0	65.7915
65.7915	DCA_int_05 - words	s	65.8315
65.7915	DCA_int_05 - phones	Z	65.8315
65.8315	DCA_int_05 - phones	OW1	65.9915
65.8315	DCA_int_05 - words	old	66.1015
65.9915	DCA_int_05 - phones	L	66.0715
66.0715	DCA_int_05 - phones	D	66.1015
66.1015	DCA_int_05 - phones	K	66.1315
66.1015	DCA_int_05 - words	clothes	66.5215
66.1315	DCA_int_05 - phones	L	66.1615
66.1615	DCA_int_05 - phones	OW1	66.3315
66.3315	DCA_int_05 - phones	DH	66.4915
66.4915	DCA_int_05 - phones	Z	66.5215
66.5215	DCA_int_05 - phones	sp	66.5715
66.7729	DCA_int_05 - phones	HH	66.8329
66.7729	DCA_int_05 - words	what	66.9329
66.8329	DCA_int_05 - phones	W	66.8629
66.8629	DCA_int_05 - phones	AH1	66.9029
66.9029	DCA_int_05 - phones	T	66.9329
66.9329	DCA_int_05 - phones	D	67.0429
66.9329	DCA_int_05 - words	did	67.1829
67.0429	DCA_int_05 - phones	IH1	67.0729
67.0729	DCA_int_05 - phones	D	67.1829
67.1829	DCA_int_05 - phones	Y	67.2829
67.1829	DCA_int_05 - words	you	67.3929
67.2829	DCA_int_05 - phones	UW1	67.3929
67.3929	DCA_int_05 - phones	sp	67.5229
67.5229	DCA_int_05 - phones	HH	67.5529
67.5229	DCA_int_05 - words	what	67.6829
67.5529	DCA_int_05 - phones	W	67.5829
67.5829	DCA_int_05 - phones	AH1	67.6529
67.6529	DCA_int_05 - phones	T	67.6829
67.6829	DCA_int_05 - phones	D	67.7229
67.6829	DCA_int_05 - words	did	67.8429
67.7229	DCA_int_05 - phones	IH1	67.7629
67.7629	DCA_int_05 - phones	D	67.8429
67.8429	DCA_int_05 - phones	Y	67.9029
67.8429	DCA_int_05 - words	you	67.9929
67.9029	DCA_int_05 - phones	UW1	67.9929
67.9929	DCA_int_05 - phones	D	68.0329
67.9929	DCA_int_05 - words	do	68.0629
68.0329	DCA_int_05 - phones	UW1	68.0629
68.0629	DCA_int_05 - phones	DH	68.0929
68.0629	DCA_int_05 - words	then	68.1729
68.0929	DCA_int_05 - phones	EH1	68.1429
68.1429	DCA_int_05 - phones	N	68.1729
68.1729	DCA_int_05 - phones	D	68.2129
68.1729	DCA_int_05 - words	did	68.4029
68.2129	DCA_int_05 - phones	IH1	68.3229
68.3229	DCA_int_05 - phones	D	68.4029
68.4029	DCA_int_05 - phones	Y	68.4429
68.4029	DCA_int_05 - words	you	68.4829
68.4429	DCA_int_05 - phones	UW1	68.4829
68.4829	DCA_int_05 - phones	P	68.5429
68.4829	DCA_int_05 - words	put	68.6529
68.5429	DCA_int_05 - phones	UH1	68.6029
68.6029	DCA_int_05 - phones	T	68.6529
68.6529	DCA_int_05 - phones	AO1	68.7329
68.6529	DCA_int_05 - words	on	68.7729
68.7329	DCA_int_05 - phones	N	68.7729
68.7729	DCA_int_05 - phones	HH	68.8029
68.7729	DCA_int_05 - words	her	68.8929
68.8029	DCA_int_05 - phones	ER0	68.8929
68.8929	DCA_int_05 - phones	M	68.9529
68.8929	DCA_int_05 - words	makeup	69.3229
68.9529	DCA_int_05 - phones	EY1	69.1229
69.1229	DCA_int_05 - phones	K	69.1629
69.1629	DCA_int_05 - phones	AH2	69.2229
69.2229	DCA_int_05 - phones	P	69.3229
69.3229	DCA_int_05 - phones	AH0	69.3729
69.3229	DCA_int_05 - words	and	69.4429
69.3729	DCA_int_05 - phones	N	69.4429
69.4429	DCA_int_05 - phones	AO1	69.4729
69.4429	DCA_int_05 - words	all	69.6729
69.4729	DCA_int_05 - phones	L	69.6729
69.6729	DCA_int_05 - phones	sp	84.6724
69.9599	DCA_se2_ag4_f_01 - words	oh	70.2099
69.9599	DCA_se2_ag4_f_01 - phones	OW1	70.2099
70.2099	DCA_se2_ag4_f_01 - phones	N	70.2599
70.2099	DCA_se2_ag4_f_01 - words	no	70.5699
70.2599	DCA_se2_ag4_f_01 - phones	OW1	70.5699
70.5699	DCA_se2_ag4_f_01 - words	i	70.7199
70.5699	DCA_se2_ag4_f_01 - phones	AY1	70.7199
70.7199	DCA_se2_ag4_f_01 - phones	JH	70.8299
70.7199	DCA_se2_ag4_f_01 - words	just	71.0899
70.8299	DCA_se2_ag4_f_01 - phones	AH1	70.9299
70.9299	DCA_se2_ag4_f_01 - phones	S	71.0099
71.0099	DCA_se2_ag4_f_01 - phones	T	71.0899
71.0899	DCA_se2_ag4_f_01 - phones	P	71.1399
71.0899	DCA_se2_ag4_f_01 - words	put	71.2799
71.1399	DCA_se2_ag4_f_01 - phones	UH1	71.2099
71.2099	DCA_se2_ag4_f_01 - phones	T	71.2799
71.2799	DCA_se2_ag4_f_01 - phones	AO1	71.4899
71.2799	DCA_se2_ag4_f_01 - words	on	71.5799
71.4899	DCA_se2_ag4_f_01 - phones	N	71.5799
71.5799	DCA_se2_ag4_f_01 - phones	OW1	71.7899
71.5799	DCA_se2_ag4_f_01 - words	old	71.8899
71.7899	DCA_se2_ag4_f_01 - phones	L	71.8599
71.8599	DCA_se2_ag4_f_01 - phones	D	71.8899
71.8899	DCA_se2_ag4_f_01 - phones	L	71.9499
71.8899	DCA_se2_ag4_f_01 - words	long	72.2799
71.9499	DCA_se2_ag4_f_01 - phones	AO1	72.2299
72.2299	DCA_se2_ag4_f_01 - phones	NG	72.2799
72.2799	DCA_se2_ag4_f_01 - phones	D	72.3899
72.2799	DCA_se2_ag4_f_01 - words	dress	72.8099
72.3899	DCA_se2_ag4_f_01 - phones	R	72.4799
72.4799	DCA_se2_ag4_f_01 - phones	EH1	72.6799
72.6799	DCA_se2_ag4_f_01 - phones	S	72.8099
72.8099	DCA_se2_ag4_f_01 - phones	AH0	72.8399
72.8099	DCA_se2_ag4_f_01 - words	and	72.9999
72.8399	DCA_se2_ag4_f_01 - phones	N	72.9499
72.9499	DCA_se2_ag4_f_01 - phones	D	72.9999
72.9999	DCA_se2_ag4_f_01 - phones	HH	73.0599
72.9999	DCA_se2_ag4_f_01 - words	her	73.1899
73.0599	DCA_se2_ag4_f_01 - phones	ER0	73.1899
73.1899	DCA_se2_ag4_f_01 - phones	sp	73.2299
73.2299	DCA_se2_ag4_f_01 - phones	HH	73.2899
73.2299	DCA_se2_ag4_f_01 - words	high	73.5599
73.2899	DCA_se2_ag4_f_01 - phones	AY1	73.5599
73.5599	DCA_se2_ag4_f_01 - phones	HH	73.6299
73.5599	DCA_se2_ag4_f_01 - words	heel	73.9399
73.6299	DCA_se2_ag4_f_01 - phones	IY1	73.8599
73.8599	DCA_se2_ag4_f_01 - phones	L	73.9399
73.9399	DCA_se2_ag4_f_01 - phones	SH	74.1199
73.9399	DCA_se2_ag4_f_01 - words	shoes	74.5699
74.1199	DCA_se2_ag4_f_01 - phones	UW1	74.4899
74.4899	DCA_se2_ag4_f_01 - phones	Z	74.5699
74.5699	DCA_se2_ag4_f_01 - phones	AH0	74.6099
74.5699	DCA_se2_ag4_f_01 - words	and	74.7699
74.6099	DCA_se2_ag4_f_01 - phones	N	74.7199
74.7199	DCA_se2_ag4_f_01 - phones	D	74.7699
74.7699	DCA_se2_ag4_f_01 - phones	sp	74.8399
74.8399	DCA_se2_ag4_f_01 - phones	T	74.9499
74.8399	DCA_se2_ag4_f_01 - words	tie	75.2499
74.9499	DCA_se2_ag4_f_01 - phones	AY1	75.2499
75.2499	DCA_se2_ag4_f_01 - phones	AH0	75.3199
75.2499	DCA_se2_ag4_f_01 - words	a	75.3199
75.3199	DCA_se2_ag4_f_01 - phones	R	75.4099
75.3199	DCA_se2_ag4_f_01 - words	rag	75.6899
75.4099	DCA_se2_ag4_f_01 - phones	AE1	75.5999
75.5999	DCA_se2_ag4_f_01 - phones	G	75.6899
75.6899	DCA_se2_ag4_f_01 - phones	AO1	75.7599
75.6899	DCA_se2_ag4_f_01 - words	on	75.8199
75.7599	DCA_se2_ag4_f_01 - phones	N	75.8199
75.8199	DCA_se2_ag4_f_01 - phones	M	75.8699
75.8199	DCA_se2_ag4_f_01 - words	my	75.9499
75.8699	DCA_se2_ag4_f_01 - phones	AY1	75.9499
75.9499	DCA_se2_ag4_f_01 - phones	HH	76.0299
75.9499	DCA_se2_ag4_f_01 - words	head	76.2499
76.0299	DCA_se2_ag4_f_01 - phones	EH1	76.2099
76.2099	DCA_se2_ag4_f_01 - phones	D	76.2499
76.2499	DCA_se2_ag4_f_01 - phones	sp	76.2799
76.2799	DCA_se2_ag4_f_01 - phones	AH0	76.3099
76.2799	DCA_se2_ag4_f_01 - words	and	76.3399
76.3099	DCA_se2_ag4_f_01 - phones	N	76.3399
76.3399	DCA_se2_ag4_f_01 - phones	M	76.3999
76.3399	DCA_se2_ag4_f_01 - words	make	76.5299
76.3999	DCA_se2_ag4_f_01 - phones	EY1	76.4799
76.4799	DCA_se2_ag4_f_01 - phones	K	76.5299
76.5299	DCA_se2_ag4_f_01 - words	a	76.6699
76.5299	DCA_se2_ag4_f_01 - phones	AH0	76.6699
76.6699	DCA_se2_ag4_f_01 - phones	B	76.7299
76.6699	DCA_se2_ag4_f_01 - words	big	76.9499
76.7299	DCA_se2_ag4_f_01 - phones	IH1	76.8199
76.8199	DCA_se2_ag4_f_01 - phones	G	76.9499
76.9499	DCA_se2_ag4_f_01 - phones	B	77.0099
76.9499	DCA_se2_ag4_f_01 - words	bowl	77.3199
77.0099	DCA_se2_ag4_f_01 - phones	OW1	77.2499
77.2499	DCA_se2_ag4_f_01 - phones	L	77.3199
77.3199	DCA_se2_ag4_f_01 - phones	AH1	77.3699
77.3199	DCA_se2_ag4_f_01 - words	of	77.4399
77.3699	DCA_se2_ag4_f_01 - phones	V	77.4399
77.4399	DCA_se2_ag4_f_01 - phones	HH	77.5699
77.4399	DCA_se2_ag4_f_01 - words	hair	77.8599
77.5699	DCA_se2_ag4_f_01 - phones	EH1	77.7599
77.7599	DCA_se2_ag4_f_01 - phones	R	77.8599
77.8599	DCA_se2_ag4_f_01 - phones	B	77.9499
77.8599	DCA_se2_ag4_f_01 - words	back	78.1899
77.9499	DCA_se2_ag4_f_01 - phones	AE1	78.0599
78.0599	DCA_se2_ag4_f_01 - phones	K	78.1899
78.1899	DCA_se2_ag4_f_01 - phones	DH	78.2499
78.1899	DCA_se2_ag4_f_01 - words	there	78.4299
78.2499	DCA_se2_ag4_f_01 - phones	EH1	78.3899
78.3899	DCA_se2_ag4_f_01 - phones	R	78.4299
78.4299	DCA_se2_ag4_f_01 - phones	AH0	78.4599
78.4299	DCA_se2_ag4_f_01 - words	and	78.5099
78.4599	DCA_se2_ag4_f_01 - phones	N	78.5099
78.5099	DCA_se2_ag4_f_01 - phones	S	78.6399
78.5099	DCA_se2_ag4_f_01 - words	set	78.7099
78.6399	DCA_se2_ag4_f_01 - phones	EH1	78.6799
78.6799	DCA_se2_ag4_f_01 - phones	T	78.7099
78.7099	DCA_se2_ag4_f_01 - phones	AH0	78.7399
78.7099	DCA_se2_ag4_f_01 - words	a	78.7399
78.7399	DCA_se2_ag4_f_01 - phones	OW1	78.8999
78.7399	DCA_se2_ag4_f_01 - words	old	79.0499
78.8999	DCA_se2_ag4_f_01 - phones	L	78.9499
78.9499	DCA_se2_ag4_f_01 - phones	D	79.0499
79.0499	DCA_se2_ag4_f_01 - phones	sp	79.0799
79.0799	DCA_se2_ag4_f_01 - phones	HH	79.2299
79.0799	DCA_se2_ag4_f_01 - words	hat	79.3399
79.2299	DCA_se2_ag4_f_01 - phones	AE1	79.2699
79.2699	DCA_se2_ag4_f_01 - phones	T	79.3399
79.3399	DCA_se2_ag4_f_01 - phones	AH1	79.3999
79.3399	DCA_se2_ag4_f_01 - words	up	79.5499
79.3999	DCA_se2_ag4_f_01 - phones	P	79.5499
79.5499	DCA_se2_ag4_f_01 - phones	sp	79.5899
79.5899	DCA_se2_ag4_f_01 - phones	DH	79.6399
79.5899	DCA_se2_ag4_f_01 - words	there	79.9099
79.6399	DCA_se2_ag4_f_01 - phones	EH1	79.6899
79.6899	DCA_se2_ag4_f_01 - phones	R	79.9099
80.5635	DCA_se2_ag4_f_01 - phones	AH0	80.6535
80.5635	DCA_se2_ag4_f_01 - words	and	80.6835
80.6535	DCA_se2_ag4_f_01 - phones	N	80.6835
80.6835	DCA_se2_ag4_f_01 - phones	sp	80.7235
80.7235	DCA_se2_ag4_f_01 - words	i	80.9535
80.7235	DCA_se2_ag4_f_01 - phones	AY1	80.9535
80.9535	DCA_se2_ag4_f_01 - phones	sp	81.0235
81.0235	DCA_se2_ag4_f_01 - words	d	81.0635
81.0235	DCA_se2_ag4_f_01 - phones	D	81.0635
81.0635	DCA_se2_ag4_f_01 - phones	L	81.1335
81.0635	DCA_se2_ag4_f_01 - words	like	81.3335
81.1335	DCA_se2_ag4_f_01 - phones	AY1	81.2535
81.2535	DCA_se2_ag4_f_01 - phones	K	81.3335
81.3335	DCA_se2_ag4_f_01 - phones	sp	81.5035
81.5035	DCA_se2_ag4_f_01 - phones	JH	81.5635
81.5035	DCA_se2_ag4_f_01 - words	just	81.7635
81.5635	DCA_se2_ag4_f_01 - phones	AH1	81.6635
81.6635	DCA_se2_ag4_f_01 - phones	S	81.7635
81.7635	DCA_se2_ag4_f_01 - phones	L	81.8235
81.7635	DCA_se2_ag4_f_01 - words	like	82.0035
81.8235	DCA_se2_ag4_f_01 - phones	AY1	81.9035
81.9035	DCA_se2_ag4_f_01 - phones	K	82.0035
82.0035	DCA_se2_ag4_f_01 - phones	SH	82.1135
82.0035	DCA_se2_ag4_f_01 - words	she	82.2035
82.1135	DCA_se2_ag4_f_01 - phones	IY1	82.2035
82.2035	DCA_se2_ag4_f_01 - phones	W	82.2635
82.2035	DCA_se2_ag4_f_01 - words	would	82.3335
82.2635	DCA_se2_ag4_f_01 - phones	UH1	82.3035
82.3035	DCA_se2_ag4_f_01 - phones	D	82.3335
82.3335	DCA_se2_ag4_f_01 - phones	D	82.4035
82.3335	DCA_se2_ag4_f_01 - words	do	82.4835
82.4035	DCA_se2_ag4_f_01 - phones	UW1	82.4835
82.4835	DCA_se2_ag4_f_01 - phones	IH0	82.5635
82.4835	DCA_se2_ag4_f_01 - words	it	82.6135
82.5635	DCA_se2_ag4_f_01 - phones	T	82.6135
82.6135	DCA_se2_ag4_f_01 - phones	AO1	82.6935
82.6135	DCA_se2_ag4_f_01 - words	on	82.7835
82.6935	DCA_se2_ag4_f_01 - phones	N	82.7835
82.7835	DCA_se2_ag4_f_01 - phones	S	82.8735
82.7835	DCA_se2_ag4_f_01 - words	sunday	83.1735
82.8735	DCA_se2_ag4_f_01 - phones	AH1	82.9735
82.9735	DCA_se2_ag4_f_01 - phones	N	83.0435
83.0435	DCA_se2_ag4_f_01 - phones	D	83.0935
83.0935	DCA_se2_ag4_f_01 - phones	EY2	83.1735
83.1735	DCA_se2_ag4_f_01 - phones	W	83.2435
83.1735	DCA_se2_ag4_f_01 - words	when	83.3335
83.2435	DCA_se2_ag4_f_01 - phones	IH1	83.2735
83.2735	DCA_se2_ag4_f_01 - phones	N	83.3335
83.3335	DCA_se2_ag4_f_01 - phones	SH	83.4335
83.3335	DCA_se2_ag4_f_01 - words	she	83.4735
83.4335	DCA_se2_ag4_f_01 - phones	IY1	83.4735
83.4735	DCA_se2_ag4_f_01 - phones	W	83.5135
83.4735	DCA_se2_ag4_f_01 - words	was	83.5835
83.5135	DCA_se2_ag4_f_01 - phones	AH0	83.5435
83.5435	DCA_se2_ag4_f_01 - phones	Z	83.5835
83.5835	DCA_se2_ag4_f_01 - phones	sp	83.6135
83.6135	DCA_se2_ag4_f_01 - phones	G	83.6835
83.6135	DCA_se2_ag4_f_01 - words	going	83.8235
83.6835	DCA_se2_ag4_f_01 - phones	OW1	83.7435
83.7435	DCA_se2_ag4_f_01 - phones	IH0	83.7935
83.7935	DCA_se2_ag4_f_01 - phones	NG	83.8235
83.8235	DCA_se2_ag4_f_01 - phones	T	83.8635
83.8235	DCA_se2_ag4_f_01 - words	to	83.9135
83.8635	DCA_se2_ag4_f_01 - phones	AH0	83.9135
83.9135	DCA_se2_ag4_f_01 - phones	CH	84.0735
83.9135	DCA_se2_ag4_f_01 - words	church	84.4235
84.0735	DCA_se2_ag4_f_01 - phones	ER1	84.2035
84.2035	DCA_se2_ag4_f_01 - phones	CH	84.4235
84.6724	DCA_int_05 - phones	OW1	85.0024
84.6724	DCA_int_05 - words	oh	85.0024
85.0024	DCA_int_05 - phones	sp	85.3226
85.2626	DCA_se2_ag4_f_01 - phones	sil	85.2926
85.2926	DCA_se2_ag4_f_01 - phones	S	85.4026
85.2926	DCA_se2_ag4_f_01 - words	so	85.6126
85.3226	DCA_int_05 - phones	W	85.3626
85.3226	DCA_int_05 - words	what	85.4526
85.3626	DCA_int_05 - phones	AH1	85.4026
85.4026	DCA_int_05 - phones	T	85.4526
85.4026	DCA_se2_ag4_f_01 - phones	OW1	85.6126
85.4526	DCA_int_05 - phones	AH0	85.5526
85.4526	DCA_int_05 - words	about	85.7726
85.5526	DCA_int_05 - phones	B	85.5926
85.5926	DCA_int_05 - phones	AW1	85.7326
85.7326	DCA_int_05 - phones	T	85.7726
85.7726	DCA_int_05 - phones	W	85.8026
85.7726	DCA_int_05 - words	when	85.8926
85.8026	DCA_int_05 - phones	IH1	85.8426
85.8426	DCA_int_05 - phones	N	85.8926
85.8926	DCA_int_05 - phones	Y	85.9426
85.8926	DCA_int_05 - words	you	86.0726
85.9426	DCA_int_05 - phones	UW1	86.0726
86.0726	DCA_int_05 - phones	P	86.1226
86.0726	DCA_int_05 - words	played	86.4826
86.1226	DCA_int_05 - phones	L	86.2526
86.2526	DCA_int_05 - phones	EY1	86.4126
86.4126	DCA_int_05 - phones	D	86.4826
86.4826	DCA_int_05 - phones	sp	86.5126
86.5126	DCA_int_05 - phones	IH1	86.6226
86.5126	DCA_int_05 - words	imitate	87.1626
86.6226	DCA_int_05 - phones	M	86.6926
86.6926	DCA_int_05 - phones	AH0	86.8126
86.8126	DCA_int_05 - phones	T	86.8526
86.8526	DCA_int_05 - phones	EY2	87.1326
87.1326	DCA_int_05 - phones	T	87.1626
87.1626	DCA_int_05 - phones	P	87.2026
87.1626	DCA_int_05 - words	people	87.5526
87.2026	DCA_int_05 - phones	IY1	87.3126
87.3126	DCA_int_05 - phones	P	87.4026
87.4026	DCA_int_05 - phones	AH0	87.4426
87.4426	DCA_int_05 - phones	L	87.5526
87.5526	DCA_int_05 - phones	sp	88.5809
88.2643	DCA_se2_ag4_f_01 - phones	sil	88.3143
88.3143	DCA_se2_ag4_f_01 - words	oh	88.5943
88.3143	DCA_se2_ag4_f_01 - phones	OW1	88.5943
88.5809	DCA_int_05 - phones	W	88.7109
88.5809	DCA_int_05 - words	was	88.8609
88.5943	DCA_se2_ag4_f_01 - phones	W	88.7243
88.5943	DCA_se2_ag4_f_01 - words	well	89.2343
88.7109	DCA_int_05 - phones	AA1	88.8309
88.7243	DCA_se2_ag4_f_01 - phones	EH1	89.1443
88.8309	DCA_int_05 - phones	Z	88.8609
88.8609	DCA_int_05 - phones	IH0	88.8909
88.8609	DCA_int_05 - words	it	88.9209
88.8909	DCA_int_05 - phones	T	88.9209
89.1443	DCA_se2_ag4_f_01 - phones	L	89.2343
89.2343	DCA_se2_ag4_f_01 - phones	sp	89.3443
89.3443	DCA_se2_ag4_f_01 - phones	P	89.4343
89.3443	DCA_se2_ag4_f_01 - words	people	89.6443
89.4343	DCA_se2_ag4_f_01 - phones	IY1	89.5143
89.5143	DCA_se2_ag4_f_01 - phones	P	89.5643
89.5643	DCA_se2_ag4_f_01 - phones	AH0	89.6043
89.6043	DCA_se2_ag4_f_01 - phones	L	89.6443
89.6443	DCA_se2_ag4_f_01 - phones	DH	89.7243
89.6443	DCA_se2_ag4_f_01 - words	that	89.9043
89.7243	DCA_se2_ag4_f_01 - phones	AH0	89.7943
89.7943	DCA_se2_ag4_f_01 - phones	T	89.9043
89.9043	DCA_se2_ag4_f_01 - phones	S	90.1243
89.9043	DCA_se2_ag4_f_01 - words	sang	90.6143
90.1243	DCA_se2_ag4_f_01 - phones	AE1	90.4243
90.4243	DCA_se2_ag4_f_01 - phones	NG	90.6143
90.6143	DCA_se2_ag4_f_01 - phones	AO1	90.7343
90.6143	DCA_se2_ag4_f_01 - words	or	90.7843
90.7343	DCA_se2_ag4_f_01 - phones	R	90.7843
90.7843	DCA_se2_ag4_f_01 - phones	DH	90.8343
90.7843	DCA_se2_ag4_f_01 - words	the	90.9043
90.8343	DCA_se2_ag4_f_01 - phones	AH0	90.9043
90.9043	DCA_se2_ag4_f_01 - phones	W	91.0343
90.9043	DCA_se2_ag4_f_01 - words	way	91.1443
91.0343	DCA_se2_ag4_f_01 - phones	EY1	91.1443
91.1443	DCA_se2_ag4_f_01 - phones	P	91.2743
91.1443	DCA_se2_ag4_f_01 - words	people	91.5343
91.2743	DCA_se2_ag4_f_01 - phones	IY1	91.3543
91.3543	DCA_se2_ag4_f_01 - phones	P	91.4343
91.4343	DCA_se2_ag4_f_01 - phones	AH0	91.4643
91.4643	DCA_se2_ag4_f_01 - phones	L	91.5343
91.5343	DCA_se2_ag4_f_01 - phones	W	91.7443
91.5343	DCA_se2_ag4_f_01 - words	walk	92.1843
91.7443	DCA_se2_ag4_f_01 - phones	AO1	92.0243
92.0243	DCA_se2_ag4_f_01 - phones	K	92.1843
92.1843	DCA_se2_ag4_f_01 - phones	AO1	92.2143
92.1843	DCA_se2_ag4_f_01 - words	or	92.4243
92.2143	DCA_se2_ag4_f_01 - phones	R	92.4243
92.4243	DCA_se2_ag4_f_01 - phones	L	92.5543
92.4243	DCA_se2_ag4_f_01 - words	laugh	92.9343
92.5543	DCA_se2_ag4_f_01 - phones	AE1	92.8643
92.8643	DCA_se2_ag4_f_01 - phones	F	92.9343
92.9343	DCA_se2_ag4_f_01 - phones	sp	92.9643
92.9643	DCA_se2_ag4_f_01 - phones	AO1	93.0143
92.9643	DCA_se2_ag4_f_01 - words	or	93.0743
93.0143	DCA_se2_ag4_f_01 - phones	R	93.0743
93.0743	DCA_se2_ag4_f_01 - phones	sp	93.1543
93.1543	DCA_se2_ag4_f_01 - phones	T	93.2843
93.1543	DCA_se2_ag4_f_01 - words	talk	93.6343
93.2843	DCA_se2_ag4_f_01 - phones	AO1	93.5443
93.5443	DCA_se2_ag4_f_01 - phones	K	93.6343
94.7493	DCA_int_05 - phones	HH	94.7993
94.7493	DCA_int_05 - words	hm	95.1493
94.7993	DCA_int_05 - phones	M	95.1493
95.1493	DCA_int_05 - phones	sp	95.3793
95.3793	DCA_int_05 - phones	spn	96.1393
95.3793	DCA_int_05 - words	<unk>	96.1393
95.6492	DCA_se2_ag4_f_01 - phones	sil	95.7892
95.7892	DCA_se2_ag4_f_01 - phones	AO1	95.9592
95.7892	DCA_se2_ag4_f_01 - words	all	96.0292
95.9592	DCA_se2_ag4_f_01 - phones	L	96.0292
96.0292	DCA_se2_ag4_f_01 - phones	DH	96.0892
96.0292	DCA_se2_ag4_f_01 - words	those	96.3692
96.0892	DCA_se2_ag4_f_01 - phones	OW1	96.2292
96.2292	DCA_se2_ag4_f_01 - phones	Z	96.3692
96.3692	DCA_se2_ag4_f_01 - phones	K	96.4792
96.3692	DCA_se2_ag4_f_01 - words	kind	96.6392
96.4792	DCA_se2_ag4_f_01 - phones	AY1	96.5692
96.5692	DCA_se2_ag4_f_01 - phones	N	96.6392
96.6392	DCA_se2_ag4_f_01 - phones	AH0	96.6992
96.6392	DCA_se2_ag4_f_01 - words	of	96.7292
96.6992	DCA_se2_ag4_f_01 - phones	V	96.7292
96.7292	DCA_se2_ag4_f_01 - phones	sp	96.7592
96.7592	DCA_se2_ag4_f_01 - phones	TH	96.8192
96.7592	DCA_se2_ag4_f_01 - words	things	97.1292
96.8192	DCA_se2_ag4_f_01 - phones	IH1	96.8592
96.8592	DCA_se2_ag4_f_01 - phones	NG	97.0792
97.0792	DCA_se2_ag4_f_01 - phones	Z	97.1292
97.1292	DCA_se2_ag4_f_01 - phones	sp	105.5725
97.7382	DCA_int_05 - phones	sil	97.8182
97.8182	DCA_int_05 - words	oh	98.2382
97.8182	DCA_int_05 - phones	OW1	98.2382
98.2382	DCA_int_05 - phones	sp	98.3082
98.6241	DCA_int_05 - phones	HH	98.6741
98.6241	DCA_int_05 - words	when	98.8141
98.6741	DCA_int_05 - phones	W	98.7041
98.7041	DCA_int_05 - phones	IH1	98.7341
98.7341	DCA_int_05 - phones	N	98.8141
98.8141	DCA_int_05 - phones	Y	98.8641
98.8141	DCA_int_05 - words	you	99.0041
98.8641	DCA_int_05 - phones	UW1	99.0041
99.0041	DCA_int_05 - phones	AH1	99.2841
99.0041	DCA_int_05 - words	um	99.4541
99.2841	DCA_int_05 - phones	M	99.4541
99.4541	DCA_int_05 - phones	P	99.4941
99.4541	DCA_int_05 - words	played	99.7341
99.4941	DCA_int_05 - phones	L	99.5941
99.5941	DCA_int_05 - phones	EY1	99.6941
99.6941	DCA_int_05 - phones	D	99.7341
99.7341	DCA_int_05 - phones	HH	99.8041
99.7341	DCA_int_05 - words	hide	99.9841
99.8041	DCA_int_05 - phones	AY1	99.9441
99.9441	DCA_int_05 - phones	D	99.9841
99.9841	DCA_int_05 - phones	AH0	100.0141
99.9841	DCA_int_05 - words	and	100.0941
100.0141	DCA_int_05 - phones	N	100.0641
100.0641	DCA_int_05 - phones	D	100.0941
100.0941	DCA_int_05 - phones	G	100.1341
100.0941	DCA_int_05 - words	go	100.2341
100.1341	DCA_int_05 - phones	OW1	100.2341
100.2341	DCA_int_05 - phones	sp	100.3141
100.3141	DCA_int_05 - phones	S	100.3641
100.3141	DCA_int_05 - words	seek	100.4741
100.3641	DCA_int_05 - phones	IY1	100.4241
100.4241	DCA_int_05 - phones	K	100.4741
100.4741	DCA_int_05 - phones	D	100.5041
100.4741	DCA_int_05 - words	do	100.5341
100.5041	DCA_int_05 - phones	UW1	100.5341
100.5341	DCA_int_05 - phones	Y	100.5641
100.5341	DCA_int_05 - words	you	100.5941
100.5641	DCA_int_05 - phones	UW1	100.5941
100.5941	DCA_int_05 - phones	R	100.6241
100.5941	DCA_int_05 - words	remember	100.9241
100.6241	DCA_int_05 - phones	IY0	100.6941
100.6941	DCA_int_05 - phones	M	100.7341
100.7341	DCA_int_05 - phones	EH1	100.7641
100.7641	DCA_int_05 - phones	M	100.8341
100.8341	DCA_int_05 - phones	B	100.8641
100.8641	DCA_int_05 - phones	ER0	100.9241
100.9241	DCA_int_05 - phones	HH	100.9941
100.9241	DCA_int_05 - words	how	101.0741
100.9941	DCA_int_05 - phones	AW1	101.0741
101.0741	DCA_int_05 - phones	Y	101.1641
101.0741	DCA_int_05 - words	you	101.1941
101.1641	DCA_int_05 - phones	UW1	101.1941
101.1941	DCA_int_05 - phones	CH	101.3041
101.1941	DCA_int_05 - words	chose	101.4041
101.3041	DCA_int_05 - phones	OW1	101.3741
101.3741	DCA_int_05 - phones	Z	101.4041
101.4041	DCA_int_05 - phones	DH	101.4341
101.4041	DCA_int_05 - words	the	101.5941
101.4341	DCA_int_05 - phones	AH0	101.5941
101.5941	DCA_int_05 - phones	sp	101.6441
101.6441	DCA_int_05 - phones	P	101.6941
101.6441	DCA_int_05 - words	person	101.9541
101.6941	DCA_int_05 - phones	ER1	101.8641
101.8641	DCA_int_05 - phones	S	101.8941
101.8941	DCA_int_05 - phones	AH0	101.9241
101.9241	DCA_int_05 - phones	N	101.9541
101.9541	DCA_int_05 - phones	DH	101.9841
101.9541	DCA_int_05 - words	that	102.0441
101.9841	DCA_int_05 - phones	AH0	102.0141
102.0141	DCA_int_05 - phones	T	102.0441
102.0441	DCA_int_05 - phones	W	102.0741
102.0441	DCA_int_05 - words	was	102.1441
102.0741	DCA_int_05 - phones	AO1	102.1041
102.1041	DCA_int_05 - phones	Z	102.1441
102.1441	DCA_int_05 - phones	sp	102.1741
102.1741	DCA_int_05 - phones	G	102.2141
102.1741	DCA_int_05 - words	going	102.3041
102.2141	DCA_int_05 - phones	OW1	102.2441
102.2441	DCA_int_05 - phones	IH0	102.2741
102.2741	DCA_int_05 - phones	N	102.3041
102.3041	DCA_int_05 - phones	T	102.3341
102.3041	DCA_int_05 - words	to	102.3641
102.3341	DCA_int_05 - phones	AH0	102.3641
102.3641	DCA_int_05 - phones	B	102.4441
102.3641	DCA_int_05 - words	be	102.6141
102.4441	DCA_int_05 - phones	IY1	102.6141
102.6141	DCA_int_05 - phones	IH1	102.6541
102.6141	DCA_int_05 - words	it	102.8341
102.6541	DCA_int_05 - phones	T	102.8341
103.2439	DCA_int_05 - phones	DH	103.3039
103.2439	DCA_int_05 - words	the	103.3439
103.3039	DCA_int_05 - phones	AH0	103.3439
103.3439	DCA_int_05 - phones	W	103.4339
103.3439	DCA_int_05 - words	one	103.5239
103.4339	DCA_int_05 - phones	AH1	103.4839
103.4839	DCA_int_05 - phones	N	103.5239
103.5239	DCA_int_05 - phones	DH	103.5539
103.5239	DCA_int_05 - words	that	103.6339
103.5539	DCA_int_05 - phones	AH0	103.5839
103.5839	DCA_int_05 - phones	T	103.6339
103.6339	DCA_int_05 - phones	W	103.6639
103.6339	DCA_int_05 - words	would	103.7239
103.6639	DCA_int_05 - phones	UH1	103.6939
103.6939	DCA_int_05 - phones	D	103.7239
103.7239	DCA_int_05 - phones	sp	103.7539
103.7539	DCA_int_05 - phones	HH	103.8039
103.7539	DCA_int_05 - words	hide	104.0439
103.8039	DCA_int_05 - phones	AY1	104.0039
104.0039	DCA_int_05 - phones	D	104.0439
104.0439	DCA_int_05 - phones	sp	104.0839
104.0839	DCA_int_05 - phones	HH	104.1439
104.0839	DCA_int_05 - words	his	104.2039
104.1439	DCA_int_05 - phones	IH0	104.1739
104.1739	DCA_int_05 - phones	Z	104.2039
104.2039	DCA_int_05 - phones	AY1	104.2539
104.2039	DCA_int_05 - words	eyes	104.3939
104.2539	DCA_int_05 - phones	Z	104.3939
104.3939	DCA_int_05 - phones	sp	104.4839
105.5725	DCA_se2_ag4_f_01 - phones	spn	105.6525
105.5725	DCA_se2_ag4_f_01 - words	<unk>	105.6525
105.7368	DCA_se2_ag4_f_01 - phones	sil	105.7668
105.7668	DCA_se2_ag4_f_01 - phones	W	105.8068
105.7668	DCA_se2_ag4_f_01 - words	well	105.9168
105.8068	DCA_se2_ag4_f_01 - phones	EH1	105.8468
105.8468	DCA_se2_ag4_f_01 - phones	L	105.9168
105.9168	DCA_se2_ag4_f_01 - phones	DH	105.9568
105.9168	DCA_se2_ag4_f_01 - words	the	105.9968
105.9568	DCA_se2_ag4_f_01 - phones	AH1	105.9968
105.9968	DCA_se2_ag4_f_01 - phones	sp	106.0568
106.0568	DCA_se2_ag4_f_01 - phones	W	106.1368
106.0568	DCA_se2_ag4_f_01 - words	way	106.2868
106.1368	DCA_se2_ag4_f_01 - phones	EY1	106.2868
106.2868	DCA_se2_ag4_f_01 - phones	W	106.3868
106.2868	DCA_se2_ag4_f_01 - words	we	106.4868
106.3868	DCA_se2_ag4_f_01 - phones	IY1	106.4868
106.4868	DCA_se2_ag4_f_01 - phones	P	106.5868
106.4868	DCA_se2_ag4_f_01 - words	played	106.8868
106.5868	DCA_se2_ag4_f_01 - phones	L	106.6568
106.6568	DCA_se2_ag4_f_01 - phones	EY1	106.8468
106.8468	DCA_se2_ag4_f_01 - phones	D	106.8868
106.8868	DCA_se2_ag4_f_01 - phones	IH1	106.9568
106.8868	DCA_se2_ag4_f_01 - words	it	107.1068
106.9568	DCA_se2_ag4_f_01 - phones	T	107.1068
107.4953	DCA_se2_ag4_f_01 - phones	sil	107.5353
107.5353	DCA_se2_ag4_f_01 - phones	AH1	107.9553
107.5353	DCA_se2_ag4_f_01 - words	uh	107.9553
107.9553	DCA_se2_ag4_f_01 - phones	sp	108.0453
108.2973	DCA_se2_ag4_f_01 - phones	HH	108.4273
108.2973	DCA_se2_ag4_f_01 - words	whoever	108.7673
108.4273	DCA_se2_ag4_f_01 - phones	UW0	108.5173
108.5173	DCA_se2_ag4_f_01 - phones	EH1	108.6173
108.6173	DCA_se2_ag4_f_01 - phones	V	108.7073
108.7073	DCA_se2_ag4_f_01 - phones	ER0	108.7673
108.7673	DCA_se2_ag4_f_01 - phones	G	108.8273
108.7673	DCA_se2_ag4_f_01 - words	get	109.0173
108.8273	DCA_se2_ag4_f_01 - phones	IH1	108.9173
108.9173	DCA_se2_ag4_f_01 - phones	T	109.0173
109.0173	DCA_se2_ag4_f_01 - phones	K	109.1473
109.0173	DCA_se2_ag4_f_01 - words	caught	109.4573
109.1473	DCA_se2_ag4_f_01 - phones	AO1	109.3773
109.3773	DCA_se2_ag4_f_01 - phones	T	109.4573
109.4573	DCA_se2_ag4_f_01 - phones	F	109.5173
109.4573	DCA_se2_ag4_f_01 - words	first	110.0173
109.5173	DCA_se2_ag4_f_01 - phones	ER1	109.7273
109.7273	DCA_se2_ag4_f_01 - phones	S	109.7773
109.7773	DCA_se2_ag4_f_01 - phones	T	110.0173
111.7934	DCA_se2_ag4_f_01 - phones	DH	111.8634
111.7934	DCA_se2_ag4_f_01 - words	that	112.0734
111.8634	DCA_se2_ag4_f_01 - phones	AE1	111.9434
111.9434	DCA_se2_ag4_f_01 - phones	T	112.0734
112.0734	DCA_se2_ag4_f_01 - phones	W	112.1734
112.0734	DCA_se2_ag4_f_01 - words	was	112.3034
112.1734	DCA_se2_ag4_f_01 - phones	AH0	112.2334
112.2334	DCA_se2_ag4_f_01 - phones	Z	112.3034
112.3034	DCA_se2_ag4_f_01 - phones	DH	112.3434
112.3034	DCA_se2_ag4_f_01 - words	the	112.4034
112.3434	DCA_se2_ag4_f_01 - phones	AH0	112.4034
112.4034	DCA_se2_ag4_f_01 - phones	W	112.5134
112.4034	DCA_se2_ag4_f_01 - words	one	112.6834
112.5134	DCA_se2_ag4_f_01 - phones	AH1	112.6034
112.6034	DCA_se2_ag4_f_01 - phones	N	112.6834
112.6834	DCA_se2_ag4_f_01 - phones	W	112.7334
112.6834	DCA_se2_ag4_f_01 - words	was	112.8934
112.7334	DCA_se2_ag4_f_01 - phones	AH1	112.7834
112.7834	DCA_se2_ag4_f_01 - phones	Z	112.8934
112.8934	DCA_se2_ag4_f_01 - phones	IH1	113.0434
112.8934	DCA_se2_ag4_f_01 - words	it	113.1634
113.0434	DCA_se2_ag4_f_01 - phones	T	113.1634
113.1634	DCA_se2_ag4_f_01 - phones	sp	114.1835
113.9663	DCA_int_05 - phones	AY1	114.1563
113.9663	DCA_int_05 - words	i	114.1563
114.1563	DCA_int_05 - phones	sp	114.1863
114.1835	DCA_se2_ag4_f_01 - phones	L	114.2935
114.1835	DCA_se2_ag4_f_01 - words	like	114.5035
114.1863	DCA_int_05 - phones	S	114.2163
114.1863	DCA_int_05 - words	see	114.2463
114.2163	DCA_int_05 - phones	IY1	114.2463
114.2463	DCA_int_05 - phones	sp	122.1692
114.2935	DCA_se2_ag4_f_01 - phones	AY1	114.4135
114.4135	DCA_se2_ag4_f_01 - phones	K	114.5035
114.5035	DCA_se2_ag4_f_01 - phones	Y	114.5535
114.5035	DCA_se2_ag4_f_01 - words	you	114.6235
114.5535	DCA_se2_ag4_f_01 - phones	UW1	114.6235
114.6235	DCA_se2_ag4_f_01 - phones	N	114.6835
114.6235	DCA_se2_ag4_f_01 - words	know	114.8435
114.6835	DCA_se2_ag4_f_01 - phones	OW1	114.8435
114.8435	DCA_se2_ag4_f_01 - phones	DH	114.9035
114.8435	DCA_se2_ag4_f_01 - words	there	114.9635
114.9035	DCA_se2_ag4_f_01 - phones	EH1	114.9335
114.9335	DCA_se2_ag4_f_01 - phones	R	114.9635
114.9635	DCA_se2_ag4_f_01 - words	d	114.9935
114.9635	DCA_se2_ag4_f_01 - phones	D	114.9935
114.9935	DCA_se2_ag4_f_01 - phones	B	115.0635
114.9935	DCA_se2_ag4_f_01 - words	be	115.1535
115.0635	DCA_se2_ag4_f_01 - phones	IY0	115.1535
115.1535	DCA_se2_ag4_f_01 - phones	TH	115.2835
115.1535	DCA_se2_ag4_f_01 - words	three	115.4135
115.2835	DCA_se2_ag4_f_01 - phones	R	115.3435
115.3435	DCA_se2_ag4_f_01 - phones	IY1	115.4135
115.4135	DCA_se2_ag4_f_01 - words	or	115.4835
115.4135	DCA_se2_ag4_f_01 - phones	ER0	115.4835
115.4835	DCA_se2_ag4_f_01 - phones	F	115.6535
115.4835	DCA_se2_ag4_f_01 - words	four	116.0835
115.6535	DCA_se2_ag4_f_01 - phones	AO1	115.9935
115.9935	DCA_se2_ag4_f_01 - phones	R	116.0835
116.0835	DCA_se2_ag4_f_01 - phones	IH0	116.1935
116.0835	DCA_se2_ag4_f_01 - words	is	116.3235
116.1935	DCA_se2_ag4_f_01 - phones	Z	116.3235
116.3235	DCA_se2_ag4_f_01 - phones	AO1	116.5035
116.3235	DCA_se2_ag4_f_01 - words	all	116.5735
116.5035	DCA_se2_ag4_f_01 - phones	L	116.5735
116.5735	DCA_se2_ag4_f_01 - phones	B	116.6435
116.5735	DCA_se2_ag4_f_01 - words	be	116.7235
116.6435	DCA_se2_ag4_f_01 - phones	IY0	116.7235
116.7235	DCA_se2_ag4_f_01 - phones	R	116.7935
116.7235	DCA_se2_ag4_f_01 - words	running	117.0535
116.7935	DCA_se2_ag4_f_01 - phones	AH1	116.8835
116.8835	DCA_se2_ag4_f_01 - phones	N	116.9435
116.9435	DCA_se2_ag4_f_01 - phones	IH0	116.9935
116.9935	DCA_se2_ag4_f_01 - phones	NG	117.0535
117.0535	DCA_se2_ag4_f_01 - phones	D	117.0935
117.0535	DCA_se2_ag4_f_01 - words	different	117.3735
117.0935	DCA_se2_ag4_f_01 - phones	IH1	117.1835
117.1835	DCA_se2_ag4_f_01 - phones	F	117.2535
117.2535	DCA_se2_ag4_f_01 - phones	R	117.2835
117.2835	DCA_se2_ag4_f_01 - phones	AH0	117.3135
117.3135	DCA_se2_ag4_f_01 - phones	N	117.3435
117.3435	DCA_se2_ag4_f_01 - phones	T	117.3735
117.3735	DCA_se2_ag4_f_01 - phones	D	117.4235
117.3735	DCA_se2_ag4_f_01 - words	directions	118.2335
117.4235	DCA_se2_ag4_f_01 - phones	ER0	117.6035
117.6035	DCA_se2_ag4_f_01 - phones	EH1	117.7035
117.7035	DCA_se2_ag4_f_01 - phones	K	117.8235
117.8235	DCA_se2_ag4_f_01 - phones	SH	117.8835
117.8835	DCA_se2_ag4_f_01 - phones	AH0	117.9635
117.9635	DCA_se2_ag4_f_01 - phones	N	118.0535
118.0535	DCA_se2_ag4_f_01 - phones	Z	118.2335
118.6980	DCA_se2_ag4_f_01 - phones	sil	118.7280
118.7280	DCA_se2_ag4_f_01 - phones	AE1	118.8080
118.7280	DCA_se2_ag4_f_01 - words	and	118.8880
118.8080	DCA_se2_ag4_f_01 - phones	N	118.8880
118.8880	DCA_se2_ag4_f_01 - phones	HH	118.9380
118.8880	DCA_se2_ag4_f_01 - words	whoever	119.3580
118.9380	DCA_se2_ag4_f_01 - phones	UW0	119.0880
119.0880	DCA_se2_ag4_f_01 - phones	EH1	119.2380
119.2380	DCA_se2_ag4_f_01 - phones	V	119.2880
119.2880	DCA_se2_ag4_f_01 - phones	ER0	119.3580
119.3580	DCA_se2_ag4_f_01 - phones	Y	119.4380
119.3580	DCA_se2_ag4_f_01 - words	you	119.5480
119.4380	DCA_se2_ag4_f_01 - phones	UW1	119.5480
119.5480	DCA_se2_ag4_f_01 - phones	K	119.6680
119.5480	DCA_se2_ag4_f_01 - words	catch	119.9180
119.6680	DCA_se2_ag4_f_01 - phones	AE1	119.8680
119.8680	DCA_se2_ag4_f_01 - phones	CH	119.9180
119.9180	DCA_se2_ag4_f_01 - phones	F	120.0780
119.9180	DCA_se2_ag4_f_01 - words	first	120.3480
120.0780	DCA_se2_ag4_f_01 - phones	ER1	120.2280
120.2280	DCA_se2_ag4_f_01 - phones	S	120.3080
120.3080	DCA_se2_ag4_f_01 - phones	T	120.3480
120.3480	DCA_se2_ag4_f_01 - phones	W	120.3780
120.3480	DCA_se2_ag4_f_01 - words	well	120.4380
120.3780	DCA_se2_ag4_f_01 - phones	EH1	120.4080
120.4080	DCA_se2_ag4_f_01 - phones	L	120.4380
120.4380	DCA_se2_ag4_f_01 - phones	Y	120.5580
120.4380	DCA_se2_ag4_f_01 - words	you	120.6080
120.5580	DCA_se2_ag4_f_01 - phones	UW1	120.6080
120.6080	DCA_se2_ag4_f_01 - phones	S	120.7880
120.6080	DCA_se2_ag4_f_01 - words	say	120.9180
120.7880	DCA_se2_ag4_f_01 - phones	EY1	120.9180
120.9180	DCA_se2_ag4_f_01 - phones	Y	121.0680
120.9180	DCA_se2_ag4_f_01 - words	you're	121.2380
121.0680	DCA_se2_ag4_f_01 - phones	UW1	121.1580
121.1580	DCA_se2_ag4_f_01 - phones	R	121.2380
121.2380	DCA_se2_ag4_f_01 - phones	IH1	121.4780
121.2380	DCA_se2_ag4_f_01 - words	it	121.5480
121.4780	DCA_se2_ag4_f_01 - phones	T	121.5480
122.1692	DCA_int_05 - words	oh	122.7192
122.1692	DCA_int_05 - phones	OW1	122.7192
122.6941	DCA_se2_ag4_f_01 - phones	DH	122.7841
122.6941	DCA_se2_ag4_f_01 - words	that	122.9241
122.7192	DCA_int_05 - phones	sp	124.0110
122.7841	DCA_se2_ag4_f_01 - phones	AE1	122.8641
122.8641	DCA_se2_ag4_f_01 - phones	T	122.9241
122.9241	DCA_se2_ag4_f_01 - words	s	123.0041
122.9241	DCA_se2_ag4_f_01 - phones	S	123.0041
123.0041	DCA_se2_ag4_f_01 - phones	DH	123.0541
123.0041	DCA_se2_ag4_f_01 - words	the	123.0941
123.0541	DCA_se2_ag4_f_01 - phones	AH0	123.0941
123.0941	DCA_se2_ag4_f_01 - phones	W	123.1641
123.0941	DCA_se2_ag4_f_01 - words	way	123.2741
123.1641	DCA_se2_ag4_f_01 - phones	EY1	123.2741
123.2741	DCA_se2_ag4_f_01 - phones	W	123.3541
123.2741	DCA_se2_ag4_f_01 - words	we	123.4841
123.3541	DCA_se2_ag4_f_01 - phones	IY1	123.4841
123.4841	DCA_se2_ag4_f_01 - phones	sp	123.5241
123.5241	DCA_se2_ag4_f_01 - phones	P	123.5641
123.5241	DCA_se2_ag4_f_01 - words	played	123.8241
123.5641	DCA_se2_ag4_f_01 - phones	L	123.6441
123.6441	DCA_se2_ag4_f_01 - phones	EY1	123.7641
123.7641	DCA_se2_ag4_f_01 - phones	D	123.8241
123.8241	DCA_se2_ag4_f_01 - phones	sp	123.8541
123.8541	DCA_se2_ag4_f_01 - phones	IH0	123.8841
123.8541	DCA_se2_ag4_f_01 - words	it	123.9141
123.8841	DCA_se2_ag4_f_01 - phones	T	123.9141
123.9141	DCA_se2_ag4_f_01 - phones	sp	124.6814
124.0110	DCA_int_05 - phones	Y	124.3010
124.0110	DCA_int_05 - words	yeah	124.4410
124.3010	DCA_int_05 - phones	AE1	124.4410
124.4410	DCA_int_05 - phones	sp	124.5210
124.6814	DCA_se2_ag4_f_01 - phones	M	124.7514
124.6814	DCA_se2_ag4_f_01 - words	mm-hm	124.8114
124.7514	DCA_se2_ag4_f_01 - phones	HH	124.7814
124.7814	DCA_se2_ag4_f_01 - phones	M	124.8114
124.8114	DCA_se2_ag4_f_01 - phones	sp	130.2777
125.2762	DCA_int_05 - phones	OW2	125.3062
125.2762	DCA_int_05 - words	okay	125.9162
125.3062	DCA_int_05 - phones	K	125.3562
125.3562	DCA_int_05 - phones	EY1	125.9162
125.9162	DCA_int_05 - phones	sp	126.4319
126.4319	DCA_int_05 - phones	AH1	126.7319
126.4319	DCA_int_05 - words	um	126.9719
126.7319	DCA_int_05 - phones	M	126.9719
126.9719	DCA_int_05 - phones	sp	127.1719
127.1719	DCA_int_05 - phones	D	127.2119
127.1719	DCA_int_05 - words	do	127.2719
127.2119	DCA_int_05 - phones	UW1	127.2719
127.2719	DCA_int_05 - phones	Y	127.3019
127.2719	DCA_int_05 - words	you	127.4019
127.3019	DCA_int_05 - phones	UW1	127.4019
127.4019	DCA_int_05 - phones	W	127.4519
127.4019	DCA_int_05 - words	watch	127.6619
127.4519	DCA_int_05 - phones	AA1	127.6319
127.6319	DCA_int_05 - phones	CH	127.6619
127.6619	DCA_int_05 - phones	sp	127.7419
127.7419	DCA_int_05 - phones	AH0	127.7819
127.7419	DCA_int_05 - words	a	127.7819
127.7819	DCA_int_05 - phones	L	127.8419
127.7819	DCA_int_05 - words	lot	127.9519
127.8419	DCA_int_05 - phones	AA1	127.9219
127.9219	DCA_int_05 - phones	T	127.9519
127.9519	DCA_int_05 - phones	AH0	127.9819
127.9519	DCA_int_05 - words	of	128.0219
127.9819	DCA_int_05 - phones	V	128.0219
128.0219	DCA_int_05 - phones	sp	128.0719
128.0719	DCA_int_05 - phones	T	128.1219
128.0719	DCA_int_05 - words	tv	128.5319
128.1219	DCA_int_05 - phones	IY1	128.1919
128.1919	DCA_int_05 - phones	V	128.2719
128.2719	DCA_int_05 - phones	IY1	128.5319
128.5319	DCA_int_05 - phones	sp	130.9198
130.2777	DCA_se2_ag4_f_01 - phones	N	130.4077
130.2777	DCA_se2_ag4_f_01 - words	now	130.7077
130.4077	DCA_se2_ag4_f_01 - phones	AW1	130.7077
130.7077	DCA_se2_ag4_f_01 - phones	sp	131.3202
130.9198	DCA_int_05 - phones	Y	131.1298
130.9198	DCA_int_05 - words	yeah	131.2198
131.1298	DCA_int_05 - phones	AE1	131.2198
131.2198	DCA_int_05 - phones	sp	131.2798
131.3202	DCA_se2_ag4_f_01 - phones	Y	131.4302
131.3202	DCA_se2_ag4_f_01 - words	yes	131.7202
131.4302	DCA_se2_ag4_f_01 - phones	EH1	131.6102
131.6102	DCA_se2_ag4_f_01 - phones	S	131.7202
131.7202	DCA_se2_ag4_f_01 - phones	sp	131.7502
131.7502	DCA_se2_ag4_f_01 - words	i	131.9002
131.7502	DCA_se2_ag4_f_01 - phones	AY1	131.9002
131.9002	DCA_se2_ag4_f_01 - phones	sp	131.9302
131.9302	DCA_se2_ag4_f_01 - phones	D	131.9702
131.9302	DCA_se2_ag4_f_01 - words	do	132.0702
131.9702	DCA_se2_ag4_f_01 - phones	UW1	132.0702
132.0702	DCA_se2_ag4_f_01 - phones	sp	135.0298
132.6517	DCA_int_05 - phones	AH1	132.8917
132.6517	DCA_int_05 - words	um	133.0517
132.8917	DCA_int_05 - phones	M	133.0517
133.0517	DCA_int_05 - phones	D	133.0817
133.0517	DCA_int_05 - words	do	133.1117
133.0817	DCA_int_05 - phones	UW1	133.1117
133.1117	DCA_int_05 - phones	Y	133.1617
133.1117	DCA_int_05 - words	you	133.1917
133.1617	DCA_int_05 - phones	UW1	133.1917
133.1917	DCA_int_05 - phones	HH	133.3017
133.1917	DCA_int_05 - words	have	133.3617
133.3017	DCA_int_05 - phones	AE1	133.3317
133.3317	DCA_int_05 - phones	V	133.3617
133.3617	DCA_int_05 - phones	EH1	133.4117
133.3617	DCA_int_05 - words	any	133.5617
133.4117	DCA_int_05 - phones	N	133.4717
133.4717	DCA_int_05 - phones	IY0	133.5617
133.5617	DCA_int_05 - phones	F	133.6017
133.5617	DCA_int_05 - words	favorite	133.9517
133.6017	DCA_int_05 - phones	EY1	133.7717
133.7717	DCA_int_05 - phones	V	133.8317
133.8317	DCA_int_05 - phones	R	133.8617
133.8617	DCA_int_05 - phones	AH0	133.9117
133.9117	DCA_int_05 - phones	T	133.9517
133.9517	DCA_int_05 - phones	SH	134.0417
133.9517	DCA_int_05 - words	shows	134.3117
134.0417	DCA_int_05 - phones	OW1	134.1017
134.1017	DCA_int_05 - phones	Z	134.3117
134.3117	DCA_int_05 - phones	sp	146.2778
135.0298	DCA_se2_ag4_f_01 - phones	spn	135.1398
135.0298	DCA_se2_ag4_f_01 - words	<unk>	135.1398
135.1398	DCA_se2_ag4_f_01 - phones	sp	135.6447
135.6447	DCA_se2_ag4_f_01 - phones	W	135.6747
135.6447	DCA_se2_ag4_f_01 - words	well	135.8147
135.6747	DCA_se2_ag4_f_01 - phones	EH1	135.7347
135.7347	DCA_se2_ag4_f_01 - phones	L	135.8147
135.8147	DCA_se2_ag4_f_01 - words	i	135.9147
135.8147	DCA_se2_ag4_f_01 - phones	AY1	135.9147
135.9147	DCA_se2_ag4_f_01 - phones	L	135.9947
135.9147	DCA_se2_ag4_f_01 - words	like	136.2247
135.9947	DCA_se2_ag4_f_01 - phones	AY1	136.1147
136.1147	DCA_se2_ag4_f_01 - phones	K	136.2247
136.2247	DCA_se2_ag4_f_01 - phones	M	136.2747
136.2247	DCA_se2_ag4_f_01 - words	my	136.3947
136.2747	DCA_se2_ag4_f_01 - phones	AY1	136.3947
136.3947	DCA_se2_ag4_f_01 - words	s	136.5647
136.3947	DCA_se2_ag4_f_01 - phones	Z	136.5647
136.5647	DCA_se2_ag4_f_01 - phones	sp	136.5947
136.5947	DCA_se2_ag4_f_01 - words	uh	136.9347
136.5947	DCA_se2_ag4_f_01 - phones	AH1	136.9347
136.9347	DCA_se2_ag4_f_01 - phones	S	137.1247
136.9347	DCA_se2_ag4_f_01 - words	stories	137.8747
137.1247	DCA_se2_ag4_f_01 - phones	T	137.1947
137.1947	DCA_se2_ag4_f_01 - phones	AO1	137.3347
137.3347	DCA_se2_ag4_f_01 - phones	R	137.5247
137.5247	DCA_se2_ag4_f_01 - phones	IY0	137.6047
137.6047	DCA_se2_ag4_f_01 - phones	Z	137.8747
137.8747	DCA_se2_ag4_f_01 - phones	S	137.9247
137.8747	DCA_se2_ag4_f_01 - words	such	138.1747
137.9247	DCA_se2_ag4_f_01 - phones	AH1	138.0547
138.0547	DCA_se2_ag4_f_01 - phones	CH	138.1747
138.1747	DCA_se2_ag4_f_01 - phones	EH1	138.2347
138.1747	DCA_se2_ag4_f_01 - words	as	138.4147
138.2347	DCA_se2_ag4_f_01 - phones	Z	138.4147
138.4147	DCA_se2_ag4_f_01 - phones	sp	138.4447
138.4447	DCA_se2_ag4_f_01 - phones	AH1	138.7847
138.4447	DCA_se2_ag4_f_01 - words	uh	138.7847
138.7847	DCA_se2_ag4_f_01 - phones	sp	139.7635
139.7635	DCA_se2_ag4_f_01 - phones	EH1	139.9835
139.7635	DCA_se2_ag4_f_01 - words	edge	140.1035
139.9835	DCA_se2_ag4_f_01 - phones	JH	140.1035
140.1035	DCA_se2_ag4_f_01 - phones	AH0	140.1435
140.1035	DCA_se2_ag4_f_01 - words	of	140.1735
140.1435	DCA_se2_ag4_f_01 - phones	V	140.1735
140.1735	DCA_se2_ag4_f_01 - phones	sp	140.2335
140.2335	DCA_se2_ag4_f_01 - phones	N	140.3435
140.2335	DCA_se2_ag4_f_01 - words	night	140.6835
140.3435	DCA_se2_ag4_f_01 - phones	AY1	140.5335
140.5335	DCA_se2_ag4_f_01 - phones	T	140.6835
140.6835	DCA_se2_ag4_f_01 - phones	sp	140.7535
140.7535	DCA_se2_ag4_f_01 - phones	AE1	140.9635
140.7535	DCA_se2_ag4_f_01 - words	as	141.0535
140.9635	DCA_se2_ag4_f_01 - phones	Z	141.0535
141.0535	DCA_se2_ag4_f_01 - phones	DH	141.0935
141.0535	DCA_se2_ag4_f_01 - words	the	141.1335
141.0935	DCA_se2_ag4_f_01 - phones	AH0	141.1335
141.1335	DCA_se2_ag4_f_01 - phones	sp	141.1635
141.1635	DCA_se2_ag4_f_01 - phones	W	141.2635
141.1635	DCA_se2_ag4_f_01 - words	world	141.5235
141.2635	DCA_se2_ag4_f_01 - phones	ER1	141.4335
141.4335	DCA_se2_ag4_f_01 - phones	L	141.4835
141.4835	DCA_se2_ag4_f_01 - phones	D	141.5235
141.5235	DCA_se2_ag4_f_01 - phones	T	141.6435
141.5235	DCA_se2_ag4_f_01 - words	turn	142.2035
141.6435	DCA_se2_ag4_f_01 - phones	ER1	141.7435
141.7435	DCA_se2_ag4_f_01 - phones	N	142.2035
143.3274	DCA_se2_ag4_f_01 - phones	sil	143.3874
143.3874	DCA_se2_ag4_f_01 - phones	AE1	143.6274
143.3874	DCA_se2_ag4_f_01 - words	and	144.0474
143.6274	DCA_se2_ag4_f_01 - phones	N	144.0474
144.0474	DCA_se2_ag4_f_01 - phones	AH1	144.0774
144.0474	DCA_se2_ag4_f_01 - words	uh	144.0774
144.0774	DCA_se2_ag4_f_01 - phones	S	144.2874
144.0774	DCA_se2_ag4_f_01 - words	search	144.4974
144.2874	DCA_se2_ag4_f_01 - phones	ER1	144.3874
144.3874	DCA_se2_ag4_f_01 - phones	CH	144.4974
144.4974	DCA_se2_ag4_f_01 - phones	F	144.5674
144.4974	DCA_se2_ag4_f_01 - words	for	144.6774
144.5674	DCA_se2_ag4_f_01 - phones	ER0	144.6774
144.6774	DCA_se2_ag4_f_01 - phones	T	144.7574
144.6774	DCA_se2_ag4_f_01 - words	tomorrow	145.3274
144.7574	DCA_se2_ag4_f_01 - phones	AH0	144.7974
144.7974	DCA_se2_ag4_f_01 - phones	M	144.9174
144.9174	DCA_se2_ag4_f_01 - phones	AA1	145.1174
145.1174	DCA_se2_ag4_f_01 - phones	R	145.1474
145.1474	DCA_se2_ag4_f_01 - phones	OW2	145.3274
145.3274	DCA_se2_ag4_f_01 - phones	sp	146.2245
146.2245	DCA_se2_ag4_f_01 - phones	AH0	146.2545
146.2245	DCA_se2_ag4_f_01 - words	and	146.2845
146.2545	DCA_se2_ag4_f_01 - phones	N	146.2845
146.2778	DCA_int_05 - phones	HH	146.3578
146.2778	DCA_int_05 - words	hm	146.7878
146.2845	DCA_se2_ag4_f_01 - phones	D	146.3545
146.2845	DCA_se2_ag4_f_01 - words	different	146.6245
146.3545	DCA_se2_ag4_f_01 - phones	IH1	146.4345
146.3578	DCA_int_05 - phones	M	146.7878
146.4345	DCA_se2_ag4_f_01 - phones	F	146.5045
146.5045	DCA_se2_ag4_f_01 - phones	ER0	146.5345
146.5345	DCA_se2_ag4_f_01 - phones	AH0	146.5645
146.5645	DCA_se2_ag4_f_01 - phones	N	146.5945
146.5945	DCA_se2_ag4_f_01 - phones	T	146.6245
146.6245	DCA_se2_ag4_f_01 - phones	sp	146.6545
146.6545	DCA_se2_ag4_f_01 - phones	W	146.7445
146.6545	DCA_se2_ag4_f_01 - words	ones	147.0045
146.7445	DCA_se2_ag4_f_01 - phones	AH1	146.8045
146.8045	DCA_se2_ag4_f_01 - phones	N	146.8745
146.8745	DCA_se2_ag4_f_01 - phones	Z	147.0045
147.0045	DCA_se2_ag4_f_01 - phones	sp	147.0345
147.0345	DCA_se2_ag4_f_01 - phones	L	147.1045
147.0345	DCA_se2_ag4_f_01 - words	like	147.2145
147.1045	DCA_se2_ag4_f_01 - phones	AY1	147.1545
147.1545	DCA_se2_ag4_f_01 - phones	K	147.2145
147.2145	DCA_se2_ag4_f_01 - phones	sp	147.2845
147.2845	DCA_se2_ag4_f_01 - phones	DH	147.3245
147.2845	DCA_se2_ag4_f_01 - words	this	147.3845
147.3245	DCA_se2_ag4_f_01 - phones	IH0	147.3545
147.3545	DCA_se2_ag4_f_01 - phones	S	147.3845
147.3845	DCA_se2_ag4_f_01 - phones	sp	150.4919
147.5322	DCA_int_05 - phones	W	147.5622
147.5322	DCA_int_05 - words	what	147.6222
147.5622	DCA_int_05 - phones	AH1	147.5922
147.5922	DCA_int_05 - phones	T	147.6222
147.6222	DCA_int_05 - phones	EH1	147.6522
147.6222	DCA_int_05 - words	s	147.6822
147.6522	DCA_int_05 - phones	S	147.6822
147.6822	DCA_int_05 - phones	HH	147.7122
147.6822	DCA_int_05 - words	happening	147.9922
147.7122	DCA_int_05 - phones	AE1	147.7522
147.7522	DCA_int_05 - phones	P	147.8322
147.8322	DCA_int_05 - phones	N	147.8622
147.8622	DCA_int_05 - phones	IH0	147.8922
147.8922	DCA_int_05 - phones	NG	147.9922
147.9922	DCA_int_05 - phones	AO1	148.0722
147.9922	DCA_int_05 - words	on	148.1922
148.0722	DCA_int_05 - phones	N	148.1922
148.1922	DCA_int_05 - phones	EH1	148.3422
148.1922	DCA_int_05 - words	edge	148.4022
148.3422	DCA_int_05 - phones	JH	148.4022
148.4022	DCA_int_05 - phones	AH0	148.4322
148.4022	DCA_int_05 - words	of	148.4722
148.4322	DCA_int_05 - phones	V	148.4722
148.4722	DCA_int_05 - phones	sp	148.5122
148.5122	DCA_int_05 - phones	N	148.5622
148.5122	DCA_int_05 - words	night	148.7622
148.5622	DCA_int_05 - phones	AY1	148.6622
148.6622	DCA_int_05 - phones	T	148.7622
148.7622	DCA_int_05 - phones	sp	148.7922
148.7922	DCA_int_05 - phones	N	148.8422
148.7922	DCA_int_05 - words	now	149.0022
148.8422	DCA_int_05 - phones	AW1	149.0022
149.0022	DCA_int_05 - phones	sp	158.0573
150.4919	DCA_se2_ag4_f_01 - words	oh	150.7319
150.4919	DCA_se2_ag4_f_01 - phones	OW1	150.7319
150.7319	DCA_se2_ag4_f_01 - phones	W	150.8219
150.7319	DCA_se2_ag4_f_01 - words	well	151.2819
150.8219	DCA_se2_ag4_f_01 - phones	EH1	151.0819
151.0819	DCA_se2_ag4_f_01 - phones	L	151.2819
151.2819	DCA_se2_ag4_f_01 - phones	sp	151.3119
151.3119	DCA_se2_ag4_f_01 - words	uh	151.9019
151.3119	DCA_se2_ag4_f_01 - phones	AH1	151.9019
151.9019	DCA_se2_ag4_f_01 - phones	sp	151.9819
152.7500	DCA_se2_ag4_f_01 - phones	DH	152.8400
152.7500	DCA_se2_ag4_f_01 - words	they	152.9700
152.8400	DCA_se2_ag4_f_01 - phones	EY1	152.9700
152.9700	DCA_se2_ag4_f_01 - phones	K	153.0800
152.9700	DCA_se2_ag4_f_01 - words	kidnapped	153.7500
153.0800	DCA_se2_ag4_f_01 - phones	IH1	153.1300
153.1300	DCA_se2_ag4_f_01 - phones	D	153.2500
153.2500	DCA_se2_ag4_f_01 - phones	N	153.3600
153.3600	DCA_se2_ag4_f_01 - phones	AE2	153.5300
153.5300	DCA_se2_ag4_f_01 - phones	P	153.6900
153.6900	DCA_se2_ag4_f_01 - phones	T	153.7500
153.7500	DCA_se2_ag4_f_01 - phones	AH1	154.1800
153.7500	DCA_se2_ag4_f_01 - words	uh	154.1800
154.1800	DCA_se2_ag4_f_01 - phones	sp	155.2243
155.2243	DCA_se2_ag4_f_01 - phones	M	155.2943
155.2243	DCA_se2_ag4_f_01 - words	mike	155.5543
155.2943	DCA_se2_ag4_f_01 - phones	AY1	155.4343
155.4343	DCA_se2_ag4_f_01 - phones	K	155.5543
155.5543	DCA_se2_ag4_f_01 - words	s	155.6643
155.5543	DCA_se2_ag4_f_01 - phones	S	155.6643
155.6643	DCA_se2_ag4_f_01 - phones	D	155.7843
155.6643	DCA_se2_ag4_f_01 - words	daughter	156.1843
155.7843	DCA_se2_ag4_f_01 - phones	AO1	156.0143
156.0143	DCA_se2_ag4_f_01 - phones	T	156.0743
156.0743	DCA_se2_ag4_f_01 - phones	ER0	156.1843
156.1843	DCA_se2_ag4_f_01 - phones	sp	156.6451
156.6451	DCA_se2_ag4_f_01 - phones	L	156.7551
156.6451	DCA_se2_ag4_f_01 - words	lorianne	157.7451
156.7551	DCA_se2_ag4_f_01 - phones	AO1	156.7851
156.7851	DCA_se2_ag4_f_01 - phones	R	157.0251
157.0251	DCA_se2_ag4_f_01 - phones	IY0	157.2851
157.2851	DCA_se2_ag4_f_01 - phones	AE0	157.3151
157.3151	DCA_se2_ag4_f_01 - phones	N	157.7451
158.0573	DCA_int_05 - phones	M	158.1473
158.0573	DCA_int_05 - words	mm-hm	158.5473
158.1473	DCA_int_05 - phones	HH	158.3273
158.3273	DCA_int_05 - phones	M	158.5473
158.3583	DCA_se2_ag4_f_01 - phones	AH0	158.4283
158.3583	DCA_se2_ag4_f_01 - words	and	158.6083
158.4283	DCA_se2_ag4_f_01 - phones	N	158.6083
158.6083	DCA_se2_ag4_f_01 - phones	sp	158.6383
158.6383	DCA_se2_ag4_f_01 - phones	DH	158.6683
158.6383	DCA_se2_ag4_f_01 - words	they	158.8983
158.6683	DCA_se2_ag4_f_01 - phones	EY1	158.8983
158.8983	DCA_se2_ag4_f_01 - phones	AA1	158.9283
158.8983	DCA_se2_ag4_f_01 - words	are	158.9683
158.9283	DCA_se2_ag4_f_01 - phones	R	158.9683
158.9683	DCA_se2_ag4_f_01 - phones	HH	159.0683
158.9683	DCA_se2_ag4_f_01 - words	holding	159.4183
159.0683	DCA_se2_ag4_f_01 - phones	OW1	159.1883
159.1883	DCA_se2_ag4_f_01 - phones	L	159.2783
159.2783	DCA_se2_ag4_f_01 - phones	D	159.3083
159.3083	DCA_se2_ag4_f_01 - phones	IH0	159.3583
159.3583	DCA_se2_ag4_f_01 - phones	NG	159.4183
159.4183	DCA_se2_ag4_f_01 - phones	HH	159.4883
159.4183	DCA_se2_ag4_f_01 - words	her	159.6283
159.4883	DCA_se2_ag4_f_01 - phones	ER0	159.6283
159.6283	DCA_se2_ag4_f_01 - phones	sp	159.7283
159.7283	DCA_se2_ag4_f_01 - phones	F	159.7983
159.7283	DCA_se2_ag4_f_01 - words	for	160.1083
159.7983	DCA_se2_ag4_f_01 - phones	ER0	160.1083
160.1083	DCA_se2_ag4_f_01 - phones	sp	160.9711
160.9711	DCA_se2_ag4_f_01 - phones	R	161.1011
160.9711	DCA_se2_ag4_f_01 - words	ranso-	161.5011
161.1011	DCA_se2_ag4_f_01 - phones	AE1	161.2611
161.2611	DCA_se2_ag4_f_01 - phones	N	161.3611
161.3611	DCA_se2_ag4_f_01 - phones	S	161.4011
161.4011	DCA_se2_ag4_f_01 - phones	AH0	161.5011
161.5011	DCA_se2_ag4_f_01 - phones	N	161.6311
161.5011	DCA_se2_ag4_f_01 - words	not	161.8111
161.6311	DCA_se2_ag4_f_01 - phones	AA1	161.7311
161.7311	DCA_se2_ag4_f_01 - phones	T	161.8111
161.8111	DCA_se2_ag4_f_01 - phones	T	161.8411
161.8111	DCA_se2_ag4_f_01 - words	to	161.8711
161.8411	DCA_se2_ag4_f_01 - phones	AH0	161.8711
161.8711	DCA_se2_ag4_f_01 - phones	S	162.0011
161.8711	DCA_se2_ag4_f_01 - words	say	162.1411
162.0011	DCA_se2_ag4_f_01 - phones	EY1	162.1411
162.1411	DCA_se2_ag4_f_01 - phones	R	162.2411
162.1411	DCA_se2_ag4_f_01 - words	ransom	162.6611
162.2411	DCA_se2_ag4_f_01 - phones	AE1	162.3811
162.3811	DCA_se2_ag4_f_01 - phones	N	162.4711
162.4711	DCA_se2_ag4_f_01 - phones	S	162.5511
162.5511	DCA_se2_ag4_f_01 - phones	AH0	162.6311
162.6311	DCA_se2_ag4_f_01 - phones	M	162.6611
162.6611	DCA_se2_ag4_f_01 - phones	B	162.6911
162.6611	DCA_se2_ag4_f_01 - words	but	162.7711
162.6911	DCA_se2_ag4_f_01 - phones	AH1	162.7311
162.7311	DCA_se2_ag4_f_01 - phones	T	162.7711
162.7711	DCA_se2_ag4_f_01 - phones	DH	162.8311
162.7711	DCA_se2_ag4_f_01 - words	they're	162.9111
162.8311	DCA_se2_ag4_f_01 - phones	EH1	162.8811
162.8811	DCA_se2_ag4_f_01 - phones	R	162.9111
162.9111	DCA_se2_ag4_f_01 - phones	HH	162.9811
162.9111	DCA_se2_ag4_f_01 - words	holding	163.2311
162.9811	DCA_se2_ag4_f_01 - phones	OW1	163.0711
163.0711	DCA_se2_ag4_f_01 - phones	L	163.1411
163.1411	DCA_se2_ag4_f_01 - phones	D	163.1711
163.1711	DCA_se2_ag4_f_01 - phones	IH0	163.2011
163.2011	DCA_se2_ag4_f_01 - phones	NG	163.2311
163.2311	DCA_se2_ag4_f_01 - phones	HH	163.2611
163.2311	DCA_se2_ag4_f_01 - words	her	163.3411
163.2611	DCA_se2_ag4_f_01 - phones	ER0	163.3411
163.3411	DCA_se2_ag4_f_01 - phones	F	163.4711
163.3411	DCA_se2_ag4_f_01 - words	for	163.5011
163.4711	DCA_se2_ag4_f_01 - phones	ER0	163.5011
163.5011	DCA_se2_ag4_f_01 - phones	AH1	164.1411
163.5011	DCA_se2_ag4_f_01 - words	uh	164.1411
164.1411	DCA_se2_ag4_f_01 - phones	sp	164.9539
164.9539	DCA_se2_ag4_f_01 - phones	AH0	165.1339
164.9539	DCA_se2_ag4_f_01 - words	a	165.1339
165.1339	DCA_se2_ag4_f_01 - phones	sp	165.1639
165.1639	DCA_se2_ag4_f_01 - phones	S	165.3639
165.1639	DCA_se2_ag4_f_01 - words	secret	165.6939
165.3639	DCA_se2_ag4_f_01 - phones	IY1	165.4539
165.4539	DCA_se2_ag4_f_01 - phones	K	165.5339
165.5339	DCA_se2_ag4_f_01 - phones	R	165.5639
165.5639	DCA_se2_ag4_f_01 - phones	AH0	165.5939
165.5939	DCA_se2_ag4_f_01 - phones	T	165.6939
165.6939	DCA_se2_ag4_f_01 - phones	P	165.7939
165.6939	DCA_se2_ag4_f_01 - words	paper	166.1339
165.7939	DCA_se2_ag4_f_01 - phones	EY1	165.9339
165.9339	DCA_se2_ag4_f_01 - phones	P	166.0339
166.0339	DCA_se2_ag4_f_01 - phones	ER0	166.1339
166.1339	DCA_se2_ag4_f_01 - phones	DH	166.2039
166.1339	DCA_se2_ag4_f_01 - words	that	166.3739
166.2039	DCA_se2_ag4_f_01 - phones	AE1	166.3039
166.3039	DCA_se2_ag4_f_01 - phones	T	166.3739
166.3739	DCA_se2_ag4_f_01 - phones	M	166.4939
166.3739	DCA_se2_ag4_f_01 - words	mike	166.7039
166.4939	DCA_se2_ag4_f_01 - phones	AY1	166.6539
166.6539	DCA_se2_ag4_f_01 - phones	K	166.7039
166.7039	DCA_se2_ag4_f_01 - phones	sp	166.7639
166.7639	DCA_se2_ag4_f_01 - phones	HH	166.8939
166.7639	DCA_se2_ag4_f_01 - words	have	167.3039
166.8939	DCA_se2_ag4_f_01 - phones	AE1	167.1839
167.1839	DCA_se2_ag4_f_01 - phones	V	167.3039
167.3039	DCA_se2_ag4_f_01 - phones	sp	168.2834
168.2834	DCA_se2_ag4_f_01 - phones	AE1	168.4734
168.2834	DCA_se2_ag4_f_01 - words	and	168.5934
168.4734	DCA_se2_ag4_f_01 - phones	N	168.5534
168.5534	DCA_se2_ag4_f_01 - phones	D	168.5934
168.5934	DCA_se2_ag4_f_01 - phones	DH	168.6334
168.5934	DCA_se2_ag4_f_01 - words	these	169.0334
168.6334	DCA_se2_ag4_f_01 - phones	IY1	168.7834
168.7834	DCA_se2_ag4_f_01 - phones	Z	169.0334
169.0334	DCA_se2_ag4_f_01 - words	uh	169.3934
169.0334	DCA_se2_ag4_f_01 - phones	AH1	169.3934
169.3934	DCA_se2_ag4_f_01 - phones	sp	169.4234
169.4234	DCA_se2_ag4_f_01 - phones	S	169.5834
169.4234	DCA_se2_ag4_f_01 - words	syndicates	170.0734
169.5834	DCA_se2_ag4_f_01 - phones	IH1	169.6334
169.6334	DCA_se2_ag4_f_01 - phones	N	169.6834
169.6834	DCA_se2_ag4_f_01 - phones	D	169.7334
169.7334	DCA_se2_ag4_f_01 - phones	IH0	169.8334
169.8334	DCA_se2_ag4_f_01 - phones	K	169.8934
169.8934	DCA_se2_ag4_f_01 - phones	AH0	169.9734
169.9734	DCA_se2_ag4_f_01 - phones	T	170.0234
170.0234	DCA_se2_ag4_f_01 - phones	S	170.0734
170.0734	DCA_se2_ag4_f_01 - phones	W	170.2934
170.0734	DCA_se2_ag4_f_01 - words	wants	170.5834
170.2934	DCA_se2_ag4_f_01 - phones	AO1	170.3634
170.3634	DCA_se2_ag4_f_01 - phones	N	170.4234
170.4234	DCA_se2_ag4_f_01 - phones	T	170.4634
170.4634	DCA_se2_ag4_f_01 - phones	S	170.5834
170.9226	DCA_se2_ag4_f_01 - phones	HH	170.9826
170.9226	DCA_se2_ag4_f_01 - words	him	171.1926
170.9826	DCA_se2_ag4_f_01 - phones	IH1	171.0726
171.0726	DCA_se2_ag4_f_01 - phones	M	171.1926
171.1926	DCA_se2_ag4_f_01 - phones	T	171.2326
171.1926	DCA_se2_ag4_f_01 - words	to	171.3226
171.2326	DCA_se2_ag4_f_01 - phones	IH0	171.3226
171.3226	DCA_se2_ag4_f_01 - phones	T	171.4226
171.3226	DCA_se2_ag4_f_01 - words	turn	171.6026
171.4226	DCA_se2_ag4_f_01 - phones	ER1	171.4926
171.4926	DCA_se2_ag4_f_01 - phones	N	171.6026
171.6026	DCA_se2_ag4_f_01 - phones	IH1	171.6526
171.6026	DCA_se2_ag4_f_01 - words	it	171.7426
171.6526	DCA_se2_ag4_f_01 - phones	T	171.7426
171.7426	DCA_se2_ag4_f_01 - phones	OW1	171.8126
171.7426	DCA_se2_ag4_f_01 - words	over	172.0126
171.8126	DCA_se2_ag4_f_01 - phones	V	171.9126
171.9126	DCA_se2_ag4_f_01 - phones	ER0	172.0126
172.0126	DCA_se2_ag4_f_01 - phones	T	172.1126
172.0126	DCA_se2_ag4_f_01 - words	to	172.1426
172.1126	DCA_se2_ag4_f_01 - phones	IH0	172.1426
172.1426	DCA_se2_ag4_f_01 - phones	sp	172.1726
172.1726	DCA_se2_ag4_f_01 - phones	DH	172.2326
172.1726	DCA_se2_ag4_f_01 - words	them	172.5226
172.2326	DCA_se2_ag4_f_01 - phones	EH1	172.4226
172.4226	DCA_se2_ag4_f_01 - phones	M	172.5226
173.0057	DCA_int_05 - phones	sil	173.0957
173.0957	DCA_int_05 - phones	M	173.1757
173.0957	DCA_int_05 - words	mm-hm	173.4757
173.1757	DCA_int_05 - phones	HH	173.3957
173.3735	DCA_se2_ag4_f_01 - phones	sil	173.4035
173.3957	DCA_int_05 - phones	M	173.4757
173.4035	DCA_se2_ag4_f_01 - phones	AE1	173.6035
173.4035	DCA_se2_ag4_f_01 - words	and	173.7035
173.6035	DCA_se2_ag4_f_01 - phones	N	173.7035
173.7035	DCA_se2_ag4_f_01 - phones	HH	173.8335
173.7035	DCA_se2_ag4_f_01 - words	he	174.2035
173.8335	DCA_se2_ag4_f_01 - phones	IY1	174.2035
174.2035	DCA_se2_ag4_f_01 - phones	sp	174.2335
174.2335	DCA_se2_ag4_f_01 - phones	AH1	174.6235
174.2335	DCA_se2_ag4_f_01 - words	uh	174.6235
174.6235	DCA_se2_ag4_f_01 - phones	sp	174.8456
174.8456	DCA_se2_ag4_f_01 - phones	S	174.9956
174.8456	DCA_se2_ag4_f_01 - words	so	175.1356
174.9956	DCA_se2_ag4_f_01 - phones	OW1	175.1356
175.1356	DCA_se2_ag4_f_01 - phones	F	175.2656
175.1356	DCA_se2_ag4_f_01 - words	far	175.3256
175.2656	DCA_se2_ag4_f_01 - phones	AA1	175.2956
175.2956	DCA_se2_ag4_f_01 - phones	R	175.3256
175.3256	DCA_se2_ag4_f_01 - phones	HH	175.4356
175.3256	DCA_se2_ag4_f_01 - words	has	175.5056
175.4356	DCA_se2_ag4_f_01 - phones	AH0	175.4756
175.4756	DCA_se2_ag4_f_01 - phones	Z	175.5056
175.5056	DCA_se2_ag4_f_01 - phones	sp	175.5456
175.5456	DCA_se2_ag4_f_01 - phones	R	175.5956
175.5456	DCA_se2_ag4_f_01 - words	refused	176.1056
175.5956	DCA_se2_ag4_f_01 - phones	IH0	175.6756
175.6756	DCA_se2_ag4_f_01 - phones	F	175.7656
175.7656	DCA_se2_ag4_f_01 - phones	Y	175.8256
175.8256	DCA_se2_ag4_f_01 - phones	UW1	176.0056
176.0056	DCA_se2_ag4_f_01 - phones	Z	176.0456
176.0456	DCA_se2_ag4_f_01 - phones	D	176.1056
176.1056	DCA_se2_ag4_f_01 - phones	T	176.1556
176.1056	DCA_se2_ag4_f_01 - words	to	176.2156
176.1556	DCA_se2_ag4_f_01 - phones	IH0	176.2156
176.2156	DCA_se2_ag4_f_01 - phones	D	176.2856
176.2156	DCA_se2_ag4_f_01 - words	do	176.4056
176.2856	DCA_se2_ag4_f_01 - phones	UW1	176.4056
176.4056	DCA_se2_ag4_f_01 - phones	IH0	176.5256
176.4056	DCA_se2_ag4_f_01 - words	it	176.5556
176.5256	DCA_se2_ag4_f_01 - phones	T	176.5556
176.5556	DCA_se2_ag4_f_01 - phones	AE1	176.6456
176.5556	DCA_se2_ag4_f_01 - words	and	176.7156
176.6456	DCA_se2_ag4_f_01 - phones	N	176.6856
176.6856	DCA_se2_ag4_f_01 - phones	D	176.7156
176.7156	DCA_se2_ag4_f_01 - phones	DH	176.7656
176.7156	DCA_se2_ag4_f_01 - words	they	176.8856
176.7656	DCA_se2_ag4_f_01 - phones	EY1	176.8856
176.8856	DCA_se2_ag4_f_01 - phones	G	176.9556
176.8856	DCA_se2_ag4_f_01 - words	got	177.1256
176.9556	DCA_se2_ag4_f_01 - phones	AA1	177.0456
177.0456	DCA_se2_ag4_f_01 - phones	T	177.1256
177.1256	DCA_se2_ag4_f_01 - phones	HH	177.1856
177.1256	DCA_se2_ag4_f_01 - words	her	177.3156
177.1856	DCA_se2_ag4_f_01 - phones	ER0	177.3156
177.3156	DCA_se2_ag4_f_01 - phones	HH	177.4156
177.3156	DCA_se2_ag4_f_01 - words	hid	177.6356
177.4156	DCA_se2_ag4_f_01 - phones	IH1	177.5456
177.5456	DCA_se2_ag4_f_01 - phones	D	177.6356
177.6356	DCA_se2_ag4_f_01 - phones	AW1	177.8156
177.6356	DCA_se2_ag4_f_01 - words	out	177.8956
177.8156	DCA_se2_ag4_f_01 - phones	T	177.8956
178.8145	DCA_int_05 - phones	sil	178.9045
178.9045	DCA_int_05 - words	oh	179.5045
178.9045	DCA_int_05 - phones	OW1	179.5045
179.5045	DCA_int_05 - phones	sp	180.3900
180.3900	DCA_int_05 - phones	W	180.4700
180.3900	DCA_int_05 - words	well	180.7000
180.4700	DCA_int_05 - phones	EH1	180.6000
180.6000	DCA_int_05 - phones	L	180.7000
180.7000	DCA_int_05 - phones	W	180.7500
180.7000	DCA_int_05 - words	what	180.8100
180.7500	DCA_int_05 - phones	AH1	180.7800
180.7800	DCA_int_05 - phones	T	180.8100
180.8100	DCA_int_05 - phones	HH	180.9300
180.8100	DCA_int_05 - words	happened	181.3000
180.9300	DCA_int_05 - phones	AE1	181.0200
181.0200	DCA_int_05 - phones	P	181.1100
181.1100	DCA_int_05 - phones	AH0	181.1500
181.1500	DCA_int_05 - phones	N	181.2500
181.2500	DCA_int_05 - phones	D	181.3000
181.3000	DCA_int_05 - phones	IH1	181.3500
181.3000	DCA_int_05 - words	if	181.4300
181.3500	DCA_int_05 - phones	F	181.4300
181.4300	DCA_int_05 - phones	DH	181.4900
181.4300	DCA_int_05 - words	that	181.6800
181.4900	DCA_int_05 - phones	AE1	181.6300
181.6300	DCA_int_05 - phones	T	181.6800
181.6800	DCA_int_05 - phones	DH	181.7200
181.6800	DCA_int_05 - words	they	181.7500
181.7200	DCA_int_05 - phones	EY1	181.7500
181.7500	DCA_int_05 - phones	HH	181.8700
181.7500	DCA_int_05 - words	had	181.9700
181.8700	DCA_int_05 - phones	AE1	181.9100
181.9100	DCA_int_05 - phones	D	181.9700
181.9700	DCA_int_05 - phones	AH0	182.0000
181.9700	DCA_int_05 - words	another	182.2900
182.0000	DCA_int_05 - phones	N	182.0900
182.0900	DCA_int_05 - phones	AH1	182.1600
182.1600	DCA_int_05 - phones	DH	182.2300
182.2300	DCA_int_05 - phones	ER0	182.2900
182.2900	DCA_int_05 - phones	W	182.3900
182.2900	DCA_int_05 - words	woman	182.5800
182.3900	DCA_int_05 - phones	UH1	182.4200
182.4200	DCA_int_05 - phones	M	182.4800
182.4800	DCA_int_05 - phones	AH0	182.5100
182.5100	DCA_int_05 - phones	N	182.5800
182.5800	DCA_int_05 - phones	AO1	182.6600
182.5800	DCA_int_05 - words	on	182.7900
182.6600	DCA_int_05 - phones	N	182.7900
182.7900	DCA_int_05 - phones	DH	182.8600
182.7900	DCA_int_05 - words	the	183.0600
182.8600	DCA_int_05 - phones	IY0	183.0600
183.0600	DCA_int_05 - phones	AH1	183.3500
183.0600	DCA_int_05 - words	um	183.4700
183.3500	DCA_int_05 - phones	M	183.4700
183.4700	DCA_int_05 - phones	sp	184.9944
184.9944	DCA_int_05 - phones	OW1	185.3144
184.9944	DCA_int_05 - words	oh	185.3144
185.3144	DCA_int_05 - phones	AY1	185.4244
185.3144	DCA_int_05 - words	i've	185.4544
185.4244	DCA_int_05 - phones	V	185.4544
185.4544	DCA_int_05 - phones	F	185.4844
185.4544	DCA_int_05 - words	forgotten	185.8244
185.4844	DCA_int_05 - phones	ER0	185.5444
185.5444	DCA_int_05 - phones	G	185.6244
185.6244	DCA_int_05 - phones	AA1	185.7144
185.7144	DCA_int_05 - phones	T	185.7444
185.7444	DCA_int_05 - phones	AH0	185.7744
185.7744	DCA_int_05 - phones	N	185.8244
185.8244	DCA_int_05 - phones	HH	185.9544
185.8244	DCA_int_05 - words	her	185.9844
185.9544	DCA_int_05 - phones	ER0	185.9844
185.9844	DCA_int_05 - phones	N	186.0544
185.9844	DCA_int_05 - words	name	186.2944
186.0544	DCA_int_05 - phones	EY1	186.2544
186.2544	DCA_int_05 - phones	M	186.2944
186.2944	DCA_int_05 - phones	B	186.3644
186.2944	DCA_int_05 - words	but	186.5344
186.3644	DCA_int_05 - phones	AH1	186.4344
186.4344	DCA_int_05 - phones	T	186.5344
186.5344	DCA_int_05 - phones	SH	186.6744
186.5344	DCA_int_05 - words	she	186.8044
186.6744	DCA_int_05 - phones	IY1	186.8044
186.8044	DCA_int_05 - phones	sp	186.8344
186.8344	DCA_int_05 - phones	W	186.8644
186.8344	DCA_int_05 - words	was	186.9444
186.8644	DCA_int_05 - phones	AA1	186.9144
186.9144	DCA_int_05 - phones	Z	186.9444
186.9444	DCA_int_05 - phones	sp	186.9744
186.9744	DCA_int_05 - phones	IH0	187.0644
186.9744	DCA_int_05 - words	involved	187.5144
187.0644	DCA_int_05 - phones	N	187.1544
187.1544	DCA_int_05 - phones	V	187.2044
187.2044	DCA_int_05 - phones	AA1	187.2844
187.2844	DCA_int_05 - phones	L	187.4444
187.4444	DCA_int_05 - phones	V	187.4744
187.4744	DCA_int_05 - phones	D	187.5144
187.5144	DCA_int_05 - phones	sp	187.5444
187.5444	DCA_int_05 - phones	W	187.5744
187.5444	DCA_int_05 - words	with	187.6344
187.5744	DCA_int_05 - phones	IH0	187.6044
187.6044	DCA_int_05 - phones	DH	187.6344
187.6344	DCA_int_05 - phones	M	187.6944
187.6344	DCA_int_05 - words	mike	187.9344
187.6944	DCA_int_05 - phones	AY1	187.8344
187.8344	DCA_int_05 - phones	K	187.9344
187.9344	DCA_int_05 - phones	sp	188.1044
188.1044	DCA_int_05 - phones	AH0	188.2044
188.1044	DCA_int_05 - words	and	188.2644
188.2044	DCA_int_05 - phones	N	188.2644
188.2644	DCA_int_05 - phones	SH	188.3744
188.2644	DCA_int_05 - words	she	188.4644
188.3744	DCA_int_05 - phones	IY1	188.4644
188.4644	DCA_int_05 - phones	S	188.4944
188.4644	DCA_int_05 - words	s	188.4944
188.4944	DCA_int_05 - phones	T	188.5644
188.4944	DCA_int_05 - words	trying	188.7444
188.5644	DCA_int_05 - phones	R	188.6244
188.6244	DCA_int_05 - phones	AY1	188.7144
188.7144	DCA_int_05 - phones	NG	188.7444
188.7444	DCA_int_05 - phones	T	188.7744
188.7444	DCA_int_05 - words	to	188.8044
188.7744	DCA_int_05 - phones	AH0	188.8044
188.8044	DCA_int_05 - phones	sp	188.8744
188.8744	DCA_int_05 - phones	B	188.9144
188.8744	DCA_int_05 - words	break	189.1144
188.9144	DCA_int_05 - phones	R	188.9644
188.9644	DCA_int_05 - phones	EY1	189.0644
189.0644	DCA_int_05 - phones	K	189.1144
189.1144	DCA_int_05 - phones	AH1	189.1444
189.1144	DCA_int_05 - words	up	189.1844
189.1444	DCA_int_05 - phones	P	189.1844
189.1844	DCA_int_05 - phones	sp	189.2444
189.2444	DCA_int_05 - phones	DH	189.2944
189.2444	DCA_int_05 - words	their	189.4444
189.2944	DCA_int_05 - phones	EH1	189.4144
189.4144	DCA_int_05 - phones	R	189.4444
189.4444	DCA_int_05 - phones	M	189.4744
189.4444	DCA_int_05 - words	marriage	189.8944
189.4744	DCA_int_05 - phones	EH1	189.6244
189.6244	DCA_int_05 - phones	R	189.7044
189.7044	DCA_int_05 - phones	IH0	189.8344
189.8344	DCA_int_05 - phones	JH	189.8944
190.1151	DCA_se2_ag4_f_01 - phones	sil	190.1551
190.1384	DCA_int_05 - phones	sil	190.4584
190.1551	DCA_se2_ag4_f_01 - phones	OW1	190.4551
190.1551	DCA_se2_ag4_f_01 - words	oh	190.4551
190.4551	DCA_se2_ag4_f_01 - phones	Y	190.7051
190.4551	DCA_se2_ag4_f_01 - words	yeah	190.8051
190.4584	DCA_int_05 - phones	Y	190.6884
190.4584	DCA_int_05 - words	you	190.8084
190.6884	DCA_int_05 - phones	UW1	190.8084
190.7051	DCA_se2_ag4_f_01 - phones	AE1	190.8051
190.8051	DCA_se2_ag4_f_01 - phones	DH	190.8751
190.8051	DCA_se2_ag4_f_01 - words	that	191.0551
190.8084	DCA_int_05 - phones	N	190.8784
190.8084	DCA_int_05 - words	know	190.9684
190.8751	DCA_se2_ag4_f_01 - phones	AE1	191.0151
190.8784	DCA_int_05 - phones	OW1	190.9684
191.0151	DCA_se2_ag4_f_01 - phones	T	191.0551
191.0551	DCA_se2_ag4_f_01 - phones	sp	191.1051
191.1051	DCA_se2_ag4_f_01 - phones	S	191.2451
191.1051	DCA_se2_ag4_f_01 - words	s	191.2451
191.2451	DCA_se2_ag4_f_01 - words	uh	191.5151
191.2451	DCA_se2_ag4_f_01 - phones	AH1	191.5151
191.5151	DCA_se2_ag4_f_01 - phones	DH	191.5851
191.5151	DCA_se2_ag4_f_01 - words	the	191.6851
191.5851	DCA_se2_ag4_f_01 - phones	AH0	191.6851
191.6851	DCA_se2_ag4_f_01 - phones	G	191.7351
191.6851	DCA_se2_ag4_f_01 - words	governor	192.1151
[truncated: 12,086 more rows]
