# Supplementary material for: Considering Performance in the Automated and Manual Coding of Sociolinguistic Variables: Lessons From Variable (ING)
Source: Front Artif Intell. 2021 Apr 29;4:648543. doi: 10.3389/frai.2021.648543 (PMC8117961; doi:10.3389/frai.2021.648543)
Supplement: Supplementary file 4 [file Data_Sheet_4.ZIP › CORAAL_Aligned_as_Tables/DCA_se1_ag1_f_05_1_txout.txt]

tmin	tier	text	tmax
0.2355	DCA_int_03 - phones	sil	0.2755
0.2755	DCA_int_03 - phones	AO2	0.3555
0.2755	DCA_int_03 - words	alright	0.6355
0.3555	DCA_int_03 - phones	L	0.3855
0.3855	DCA_int_03 - phones	R	0.4155
0.4155	DCA_int_03 - phones	AY1	0.4955
0.4955	DCA_int_03 - phones	T	0.6355
0.6355	DCA_int_03 - phones	sp	1.0055
1.0055	DCA_int_03 - phones	AH1	1.2555
1.0055	DCA_int_03 - words	um	1.3955
1.2555	DCA_int_03 - phones	M	1.3955
1.3955	DCA_int_03 - phones	sp	1.4255
1.4255	DCA_int_03 - phones	L	1.4655
1.4255	DCA_int_03 - words	let	1.5455
1.4655	DCA_int_03 - phones	EH1	1.4955
1.4955	DCA_int_03 - phones	T	1.5455
1.5455	DCA_int_03 - words	s	1.5755
1.5455	DCA_int_03 - phones	Z	1.5755
1.5755	DCA_int_03 - phones	S	1.7055
1.5755	DCA_int_03 - words	see	1.7855
1.7055	DCA_int_03 - phones	IY1	1.7855
1.7855	DCA_int_03 - phones	sp	2.4546
2.4546	DCA_int_03 - phones	W	2.4946
2.4546	DCA_int_03 - words	what	2.5846
2.4946	DCA_int_03 - phones	AH1	2.5246
2.5246	DCA_int_03 - phones	T	2.5846
2.5846	DCA_int_03 - phones	K	2.6646
2.5846	DCA_int_03 - words	kind	2.7646
2.6646	DCA_int_03 - phones	AY1	2.7046
2.7046	DCA_int_03 - phones	N	2.7346
2.7346	DCA_int_03 - phones	D	2.7646
2.7646	DCA_int_03 - phones	AH0	2.7946
2.7646	DCA_int_03 - words	of	2.8246
2.7946	DCA_int_03 - phones	V	2.8246
2.8246	DCA_int_03 - phones	G	2.8946
2.8246	DCA_int_03 - words	games	3.1346
2.8946	DCA_int_03 - phones	EY1	2.9446
2.9446	DCA_int_03 - phones	M	2.9746
2.9746	DCA_int_03 - phones	Z	3.1346
3.1346	DCA_int_03 - phones	D	3.1646
3.1346	DCA_int_03 - words	did	3.2646
3.1646	DCA_int_03 - phones	IH0	3.2046
3.2046	DCA_int_03 - phones	D	3.2646
3.2646	DCA_int_03 - phones	Y	3.3146
3.2646	DCA_int_03 - words	you	3.3546
3.3146	DCA_int_03 - phones	UW1	3.3546
3.3546	DCA_int_03 - phones	P	3.5046
3.3546	DCA_int_03 - words	play	3.6746
3.5046	DCA_int_03 - phones	L	3.5646
3.5646	DCA_int_03 - phones	EY1	3.6746
3.6746	DCA_int_03 - phones	sp	3.8346
4.1466	DCA_int_03 - phones	W	4.2366
4.1466	DCA_int_03 - words	when	4.3366
4.2366	DCA_int_03 - phones	EH1	4.2666
4.2666	DCA_int_03 - phones	N	4.3366
4.3366	DCA_int_03 - phones	Y	4.3666
4.3366	DCA_int_03 - words	you	4.4266
4.3666	DCA_int_03 - phones	UW1	4.4266
4.4266	DCA_int_03 - phones	sp	4.4566
4.4566	DCA_int_03 - phones	W	4.4866
4.4566	DCA_int_03 - words	were	4.5166
4.4866	DCA_int_03 - phones	ER0	4.5166
4.5166	DCA_int_03 - words	a	4.5466
4.5166	DCA_int_03 - phones	EY1	4.5466
4.5466	DCA_int_03 - phones	CH	4.6766
4.5466	DCA_int_03 - words	child	4.9166
4.6766	DCA_int_03 - phones	AY1	4.7466
4.7466	DCA_int_03 - phones	L	4.8866
4.8866	DCA_int_03 - phones	D	4.9166
4.9166	DCA_int_03 - phones	sp	14.7125
5.4009	DCA_se1_ag1_f_05 - phones	sil	5.4309
5.4309	DCA_se1_ag1_f_05 - phones	W	5.4709
5.4309	DCA_se1_ag1_f_05 - words	well	5.6109
5.4709	DCA_se1_ag1_f_05 - phones	EH1	5.5809
5.5809	DCA_se1_ag1_f_05 - phones	L	5.6109
5.6109	DCA_se1_ag1_f_05 - phones	AY1	5.7909
5.6109	DCA_se1_ag1_f_05 - words	i	5.7909
5.7909	DCA_se1_ag1_f_05 - phones	P	5.9409
5.7909	DCA_se1_ag1_f_05 - words	played	6.4509
5.9409	DCA_se1_ag1_f_05 - phones	L	6.0309
6.0309	DCA_se1_ag1_f_05 - phones	EY1	6.2209
6.2209	DCA_se1_ag1_f_05 - phones	D	6.4509
6.9443	DCA_se1_ag1_f_05 - phones	HH	7.1243
6.9443	DCA_se1_ag1_f_05 - words	hopscotch	8.1243
7.1243	DCA_se1_ag1_f_05 - phones	AA1	7.2543
7.2543	DCA_se1_ag1_f_05 - phones	P	7.2943
7.2943	DCA_se1_ag1_f_05 - phones	S	7.4643
7.4643	DCA_se1_ag1_f_05 - phones	K	7.5443
7.5443	DCA_se1_ag1_f_05 - phones	AA2	7.7943
7.7943	DCA_se1_ag1_f_05 - phones	CH	8.1243
8.1243	DCA_se1_ag1_f_05 - phones	sp	8.2243
9.5914	DCA_se1_ag1_f_05 - phones	D	9.8714
9.5914	DCA_se1_ag1_f_05 - words	double	10.1714
9.8714	DCA_se1_ag1_f_05 - phones	AH1	10.0114
10.0114	DCA_se1_ag1_f_05 - phones	B	10.0714
10.0714	DCA_se1_ag1_f_05 - phones	AH0	10.1014
10.1014	DCA_se1_ag1_f_05 - phones	L	10.1714
10.1714	DCA_se1_ag1_f_05 - phones	D	10.2714
10.1714	DCA_se1_ag1_f_05 - words	dutch	10.8114
10.2714	DCA_se1_ag1_f_05 - phones	AH1	10.5214
10.5214	DCA_se1_ag1_f_05 - phones	CH	10.8114
10.8114	DCA_se1_ag1_f_05 - phones	sp	11.6577
11.6577	DCA_se1_ag1_f_05 - words	<unk>	11.8377
11.6577	DCA_se1_ag1_f_05 - phones	spn	11.8377
12.4967	DCA_se1_ag1_f_05 - phones	sil	12.5567
12.5567	DCA_se1_ag1_f_05 - phones	AE1	12.7667
12.5567	DCA_se1_ag1_f_05 - words	and	13.0367
12.7667	DCA_se1_ag1_f_05 - phones	N	12.9167
12.9167	DCA_se1_ag1_f_05 - phones	D	13.0367
13.0367	DCA_se1_ag1_f_05 - phones	sp	13.2967
13.2967	DCA_se1_ag1_f_05 - phones	HH	13.4467
13.2967	DCA_se1_ag1_f_05 - words	hide	13.6267
13.4467	DCA_se1_ag1_f_05 - phones	AY1	13.5967
13.5967	DCA_se1_ag1_f_05 - phones	D	13.6267
13.6267	DCA_se1_ag1_f_05 - phones	AH0	13.6567
13.6267	DCA_se1_ag1_f_05 - words	and	13.7367
13.6567	DCA_se1_ag1_f_05 - phones	N	13.7367
13.7367	DCA_se1_ag1_f_05 - phones	G	13.7967
13.7367	DCA_se1_ag1_f_05 - words	go	14.0267
13.7967	DCA_se1_ag1_f_05 - phones	OW1	14.0267
14.0267	DCA_se1_ag1_f_05 - phones	S	14.2567
14.0267	DCA_se1_ag1_f_05 - words	see	14.6767
14.2567	DCA_se1_ag1_f_05 - phones	IY1	14.6767
14.7125	DCA_int_03 - phones	M	14.8325
14.7125	DCA_int_03 - words	mm-hm	15.1125
14.8325	DCA_int_03 - phones	HH	14.8625
14.8625	DCA_int_03 - phones	M	15.1125
15.1125	DCA_int_03 - phones	sp	15.2525
15.9694	DCA_se1_ag1_f_05 - phones	sil	15.9994
15.9994	DCA_se1_ag1_f_05 - phones	AE1	16.3994
15.9994	DCA_se1_ag1_f_05 - words	and	16.7894
16.3994	DCA_se1_ag1_f_05 - phones	N	16.5094
16.5094	DCA_se1_ag1_f_05 - phones	D	16.7894
21.3119	DCA_se1_ag1_f_05 - phones	DH	21.4519
21.3119	DCA_se1_ag1_f_05 - words	that	21.6019
21.4519	DCA_se1_ag1_f_05 - phones	AE1	21.5319
21.5319	DCA_se1_ag1_f_05 - phones	T	21.6019
21.6019	DCA_se1_ag1_f_05 - phones	S	21.7219
21.6019	DCA_se1_ag1_f_05 - words	s	21.7219
21.7219	DCA_se1_ag1_f_05 - phones	AO1	21.9119
21.7219	DCA_se1_ag1_f_05 - words	all	22.4419
21.9119	DCA_se1_ag1_f_05 - phones	L	22.4419
22.6968	DCA_int_03 - phones	HH	22.8068
22.6968	DCA_int_03 - words	hopscotch	23.1968
22.8068	DCA_int_03 - phones	AA1	22.8468
22.8468	DCA_int_03 - phones	P	22.9168
22.9168	DCA_int_03 - phones	S	22.9668
22.9668	DCA_int_03 - phones	K	23.0468
23.0468	DCA_int_03 - phones	AA2	23.1668
23.1668	DCA_int_03 - phones	CH	23.1968
23.1968	DCA_int_03 - phones	HH	23.2768
23.1968	DCA_int_03 - words	how	23.3168
23.2768	DCA_int_03 - phones	AW1	23.3168
23.3168	DCA_int_03 - phones	D	23.3468
23.3168	DCA_int_03 - words	do	23.3768
23.3468	DCA_int_03 - phones	UW1	23.3768
23.3768	DCA_int_03 - phones	Y	23.4168
23.3768	DCA_int_03 - words	you	23.4468
23.4168	DCA_int_03 - phones	UW1	23.4468
23.4468	DCA_int_03 - phones	P	23.5368
23.4468	DCA_int_03 - words	play	23.6268
23.5368	DCA_int_03 - phones	L	23.5768
23.5768	DCA_int_03 - phones	EY1	23.6268
23.6268	DCA_int_03 - phones	HH	23.7368
23.6268	DCA_int_03 - words	hopsco-	23.9868
23.7368	DCA_int_03 - phones	AA1	23.7768
23.7768	DCA_int_03 - phones	P	23.8868
23.8868	DCA_int_03 - phones	S	23.9268
23.9268	DCA_int_03 - phones	K	23.9568
23.9568	DCA_int_03 - phones	AA2	23.9868
23.9868	DCA_int_03 - phones	sp	24.0168
24.0168	DCA_int_03 - phones	HH	24.1268
24.0168	DCA_int_03 - words	hopscotch	24.6068
24.1268	DCA_int_03 - phones	AA1	24.1568
24.1568	DCA_int_03 - phones	P	24.2268
24.2268	DCA_int_03 - phones	S	24.2768
24.2768	DCA_int_03 - phones	K	24.3568
24.3568	DCA_int_03 - phones	AA2	24.4268
24.4268	DCA_int_03 - phones	CH	24.6068
24.6068	DCA_int_03 - phones	sp	30.0851
25.2241	DCA_se1_ag1_f_05 - phones	sil	25.2541
25.2541	DCA_se1_ag1_f_05 - phones	W	25.2941
25.2541	DCA_se1_ag1_f_05 - words	well	25.4141
25.2941	DCA_se1_ag1_f_05 - phones	EH1	25.3541
25.3541	DCA_se1_ag1_f_05 - phones	L	25.4141
25.4141	DCA_se1_ag1_f_05 - phones	Y	25.5141
25.4141	DCA_se1_ag1_f_05 - words	you	25.5741
25.5141	DCA_se1_ag1_f_05 - phones	UW1	25.5741
25.5741	DCA_se1_ag1_f_05 - phones	D	25.6941
25.5741	DCA_se1_ag1_f_05 - words	draw	26.0541
25.6941	DCA_se1_ag1_f_05 - phones	R	25.7741
25.7741	DCA_se1_ag1_f_05 - phones	AO1	26.0541
26.0541	DCA_se1_ag1_f_05 - phones	sp	26.3314
26.3314	DCA_se1_ag1_f_05 - phones	AH0	26.4214
26.3314	DCA_se1_ag1_f_05 - words	a	26.4214
26.4214	DCA_se1_ag1_f_05 - phones	sp	26.5014
26.5014	DCA_se1_ag1_f_05 - phones	B	26.6114
26.5014	DCA_se1_ag1_f_05 - words	block	27.0614
26.6114	DCA_se1_ag1_f_05 - phones	L	26.6714
26.6714	DCA_se1_ag1_f_05 - phones	AA1	26.9114
26.9114	DCA_se1_ag1_f_05 - phones	K	27.0614
27.5683	DCA_se1_ag1_f_05 - phones	sil	27.6283
27.6283	DCA_se1_ag1_f_05 - phones	AA1	27.8083
27.6283	DCA_se1_ag1_f_05 - words	on	27.8783
27.8083	DCA_se1_ag1_f_05 - phones	N	27.8783
27.8783	DCA_se1_ag1_f_05 - phones	Y	27.9183
27.8783	DCA_se1_ag1_f_05 - words	you	27.9983
27.9183	DCA_se1_ag1_f_05 - phones	UW1	27.9983
27.9983	DCA_se1_ag1_f_05 - phones	N	28.0383
27.9983	DCA_se1_ag1_f_05 - words	know	28.1783
28.0383	DCA_se1_ag1_f_05 - phones	OW1	28.1783
28.1783	DCA_se1_ag1_f_05 - phones	IH0	28.2683
28.1783	DCA_se1_ag1_f_05 - words	it	28.3183
28.2683	DCA_se1_ag1_f_05 - phones	T	28.3183
28.3183	DCA_se1_ag1_f_05 - phones	B	28.3983
28.3183	DCA_se1_ag1_f_05 - words	be	28.4983
28.3983	DCA_se1_ag1_f_05 - phones	IY1	28.4983
28.4983	DCA_se1_ag1_f_05 - phones	B	28.5883
28.4983	DCA_se1_ag1_f_05 - words	blocks	29.0083
28.5883	DCA_se1_ag1_f_05 - phones	L	28.6383
28.6383	DCA_se1_ag1_f_05 - phones	AA1	28.8083
28.8083	DCA_se1_ag1_f_05 - phones	K	28.9083
28.9083	DCA_se1_ag1_f_05 - phones	S	29.0083
29.0083	DCA_se1_ag1_f_05 - phones	IH1	29.1183
29.0083	DCA_se1_ag1_f_05 - words	in	29.1983
29.1183	DCA_se1_ag1_f_05 - phones	N	29.1983
29.1983	DCA_se1_ag1_f_05 - phones	DH	29.2383
29.1983	DCA_se1_ag1_f_05 - words	the	29.2783
29.2383	DCA_se1_ag1_f_05 - phones	AH0	29.2783
29.2783	DCA_se1_ag1_f_05 - phones	S	29.3083
29.2783	DCA_se1_ag1_f_05 - words	street	29.7383
29.3083	DCA_se1_ag1_f_05 - phones	T	29.5183
29.5183	DCA_se1_ag1_f_05 - phones	R	29.5583
29.5583	DCA_se1_ag1_f_05 - phones	IY1	29.6983
29.6983	DCA_se1_ag1_f_05 - phones	T	29.7383
29.8718	DCA_se1_ag1_f_05 - phones	AH0	29.9618
29.8718	DCA_se1_ag1_f_05 - words	and	30.0418
29.9618	DCA_se1_ag1_f_05 - phones	N	30.0118
30.0118	DCA_se1_ag1_f_05 - phones	D	30.0418
30.0418	DCA_se1_ag1_f_05 - phones	Y	30.0818
30.0418	DCA_se1_ag1_f_05 - words	you	30.1318
30.0818	DCA_se1_ag1_f_05 - phones	UW1	30.1318
30.0851	DCA_int_03 - phones	AH1	30.1151
30.0851	DCA_int_03 - words	uh-huh	30.1751
30.1151	DCA_int_03 - phones	HH	30.1451
30.1318	DCA_se1_ag1_f_05 - phones	sp	30.1618
30.1451	DCA_int_03 - phones	AH1	30.1751
30.1618	DCA_se1_ag1_f_05 - phones	JH	30.2418
30.1618	DCA_se1_ag1_f_05 - words	just	30.3718
30.1751	DCA_int_03 - phones	sp	30.2751
30.2418	DCA_se1_ag1_f_05 - phones	AH1	30.3118
30.3118	DCA_se1_ag1_f_05 - phones	S	30.3718
30.3718	DCA_se1_ag1_f_05 - phones	P	30.4818
30.3718	DCA_se1_ag1_f_05 - words	put	30.5918
30.4818	DCA_se1_ag1_f_05 - phones	UH1	30.5618
30.5618	DCA_se1_ag1_f_05 - phones	T	30.5918
30.5918	DCA_se1_ag1_f_05 - phones	N	30.7018
30.5918	DCA_se1_ag1_f_05 - words	numbers	31.1418
30.7018	DCA_se1_ag1_f_05 - phones	AH1	30.7918
30.7918	DCA_se1_ag1_f_05 - phones	M	30.8918
30.8918	DCA_se1_ag1_f_05 - phones	B	30.9418
30.9418	DCA_se1_ag1_f_05 - phones	ER0	31.0318
31.0318	DCA_se1_ag1_f_05 - phones	Z	31.1418
31.1418	DCA_se1_ag1_f_05 - phones	AO1	31.2018
31.1418	DCA_se1_ag1_f_05 - words	on	31.3518
31.2018	DCA_se1_ag1_f_05 - phones	N	31.3518
31.3518	DCA_se1_ag1_f_05 - phones	sp	31.7818
31.7818	DCA_se1_ag1_f_05 - phones	L	31.8318
31.7818	DCA_se1_ag1_f_05 - words	like	32.1718
31.8318	DCA_se1_ag1_f_05 - phones	AY1	31.9518
31.9518	DCA_se1_ag1_f_05 - phones	K	32.1718
32.3607	DCA_se1_ag1_f_05 - phones	sil	32.4107
32.4107	DCA_se1_ag1_f_05 - phones	HH	32.5207
32.4107	DCA_se1_ag1_f_05 - words	one	33.0007
32.5207	DCA_se1_ag1_f_05 - phones	W	32.5507
32.5507	DCA_se1_ag1_f_05 - phones	AH1	32.8507
32.8507	DCA_se1_ag1_f_05 - phones	N	33.0007
33.0007	DCA_se1_ag1_f_05 - phones	sp	33.1707
33.1707	DCA_se1_ag1_f_05 - phones	AH0	33.3207
33.1707	DCA_se1_ag1_f_05 - words	and	33.4007
33.3207	DCA_se1_ag1_f_05 - phones	N	33.3507
33.3507	DCA_se1_ag1_f_05 - phones	D	33.4007
33.4007	DCA_se1_ag1_f_05 - phones	sp	33.4307
33.4307	DCA_se1_ag1_f_05 - phones	T	33.5707
33.4307	DCA_se1_ag1_f_05 - words	two	33.9007
33.5707	DCA_se1_ag1_f_05 - phones	UW1	33.9007
34.1046	DCA_se1_ag1_f_05 - phones	DH	34.2146
34.1046	DCA_se1_ag1_f_05 - words	then	34.3846
34.2146	DCA_se1_ag1_f_05 - phones	EH1	34.2846
34.2846	DCA_se1_ag1_f_05 - phones	N	34.3846
34.3846	DCA_se1_ag1_f_05 - phones	sp	34.4846
34.4846	DCA_se1_ag1_f_05 - phones	TH	34.5846
34.4846	DCA_se1_ag1_f_05 - words	three	34.9946
34.5846	DCA_se1_ag1_f_05 - phones	R	34.7046
34.7046	DCA_se1_ag1_f_05 - phones	IY1	34.9946
35.2703	DCA_se1_ag1_f_05 - phones	DH	35.3503
35.2703	DCA_se1_ag1_f_05 - words	then	35.4903
35.3503	DCA_se1_ag1_f_05 - phones	EH1	35.4103
35.4103	DCA_se1_ag1_f_05 - phones	N	35.4903
35.4903	DCA_se1_ag1_f_05 - phones	F	35.6403
35.4903	DCA_se1_ag1_f_05 - words	four	35.8303
35.6403	DCA_se1_ag1_f_05 - phones	AO1	35.7803
35.7803	DCA_se1_ag1_f_05 - phones	R	35.8303
35.8303	DCA_se1_ag1_f_05 - phones	AH0	35.8603
35.8303	DCA_se1_ag1_f_05 - words	and	35.9403
35.8603	DCA_se1_ag1_f_05 - phones	N	35.9403
35.9403	DCA_se1_ag1_f_05 - phones	F	36.1003
35.9403	DCA_se1_ag1_f_05 - words	five	36.3803
36.1003	DCA_se1_ag1_f_05 - phones	AY1	36.3503
36.3503	DCA_se1_ag1_f_05 - phones	V	36.3803
36.3803	DCA_se1_ag1_f_05 - phones	sp	37.1169
36.4687	DCA_int_03 - phones	AH1	36.6787
36.4687	DCA_int_03 - words	uh-huh	36.7487
36.6787	DCA_int_03 - phones	HH	36.7187
36.7187	DCA_int_03 - phones	AH1	36.7487
36.7487	DCA_int_03 - phones	sp	41.6009
37.1169	DCA_se1_ag1_f_05 - phones	DH	37.1769
37.1169	DCA_se1_ag1_f_05 - words	then	37.3269
37.1769	DCA_se1_ag1_f_05 - phones	EH1	37.2269
37.2269	DCA_se1_ag1_f_05 - phones	N	37.3269
37.3269	DCA_se1_ag1_f_05 - phones	Y	37.3669
37.3269	DCA_se1_ag1_f_05 - words	you	37.5869
37.3669	DCA_se1_ag1_f_05 - phones	UW1	37.5869
37.5869	DCA_se1_ag1_f_05 - phones	sp	37.6769
37.6769	DCA_se1_ag1_f_05 - phones	AH1	37.8969
37.6769	DCA_se1_ag1_f_05 - words	um	38.0269
37.8969	DCA_se1_ag1_f_05 - phones	M	38.0269
38.0269	DCA_se1_ag1_f_05 - phones	sp	38.1369
38.1369	DCA_se1_ag1_f_05 - phones	TH	38.2469
38.1369	DCA_se1_ag1_f_05 - words	throw	38.4669
38.2469	DCA_se1_ag1_f_05 - phones	R	38.2769
38.2769	DCA_se1_ag1_f_05 - phones	OW1	38.4669
38.4669	DCA_se1_ag1_f_05 - phones	IH0	38.5369
38.4669	DCA_se1_ag1_f_05 - words	it	38.5669
38.5369	DCA_se1_ag1_f_05 - phones	T	38.5669
38.5669	DCA_se1_ag1_f_05 - phones	sp	38.6669
38.6669	DCA_se1_ag1_f_05 - phones	AH1	38.7569
38.6669	DCA_se1_ag1_f_05 - words	um	39.1569
38.7569	DCA_se1_ag1_f_05 - phones	M	39.1569
39.6150	DCA_se1_ag1_f_05 - phones	sil	39.6550
39.6550	DCA_se1_ag1_f_05 - phones	AH0	39.7550
39.6550	DCA_se1_ag1_f_05 - words	a	39.7550
39.7550	DCA_se1_ag1_f_05 - phones	P	39.8950
39.7550	DCA_se1_ag1_f_05 - words	piece	40.0550
39.8950	DCA_se1_ag1_f_05 - phones	IY1	39.9850
39.9850	DCA_se1_ag1_f_05 - phones	S	40.0550
40.0550	DCA_se1_ag1_f_05 - phones	AH0	40.0950
40.0550	DCA_se1_ag1_f_05 - words	of	40.1250
40.0950	DCA_se1_ag1_f_05 - phones	V	40.1250
40.1250	DCA_se1_ag1_f_05 - phones	sp	40.1650
40.1650	DCA_se1_ag1_f_05 - phones	G	40.2250
40.1650	DCA_se1_ag1_f_05 - words	glass	40.7450
40.2250	DCA_se1_ag1_f_05 - phones	L	40.3050
40.3050	DCA_se1_ag1_f_05 - phones	AE1	40.5850
40.5850	DCA_se1_ag1_f_05 - phones	S	40.7450
40.7450	DCA_se1_ag1_f_05 - words	or	40.8250
40.7450	DCA_se1_ag1_f_05 - phones	ER0	40.8250
40.8250	DCA_se1_ag1_f_05 - phones	EH1	40.9750
40.8250	DCA_se1_ag1_f_05 - words	anything	41.3950
40.9750	DCA_se1_ag1_f_05 - phones	N	41.0450
41.0450	DCA_se1_ag1_f_05 - phones	IY0	41.1350
41.1350	DCA_se1_ag1_f_05 - phones	TH	41.2350
41.2350	DCA_se1_ag1_f_05 - phones	IH2	41.2850
41.2850	DCA_se1_ag1_f_05 - phones	NG	41.3950
41.6009	DCA_int_03 - phones	M	41.6509
41.6009	DCA_int_03 - words	mm-hm	41.8109
41.6509	DCA_int_03 - phones	HH	41.7609
41.7506	DCA_se1_ag1_f_05 - phones	sil	41.8006
41.7609	DCA_int_03 - phones	M	41.8109
41.8006	DCA_se1_ag1_f_05 - phones	AO1	41.9006
41.8006	DCA_se1_ag1_f_05 - words	on	41.9506
41.9006	DCA_se1_ag1_f_05 - phones	N	41.9506
41.9506	DCA_se1_ag1_f_05 - phones	DH	42.0006
41.9506	DCA_se1_ag1_f_05 - words	the	42.0306
42.0006	DCA_se1_ag1_f_05 - phones	AH0	42.0306
42.0306	DCA_se1_ag1_f_05 - phones	N	42.1706
42.0306	DCA_se1_ag1_f_05 - words	number	42.5306
42.1706	DCA_se1_ag1_f_05 - phones	AH1	42.2806
42.2806	DCA_se1_ag1_f_05 - phones	M	42.4706
42.4706	DCA_se1_ag1_f_05 - phones	B	42.5006
42.5006	DCA_se1_ag1_f_05 - phones	ER0	42.5306
42.5306	DCA_se1_ag1_f_05 - phones	sp	42.6106
42.6106	DCA_se1_ag1_f_05 - phones	DH	42.6606
42.6106	DCA_se1_ag1_f_05 - words	the	42.7206
42.6606	DCA_se1_ag1_f_05 - phones	AH0	42.7206
42.7206	DCA_se1_ag1_f_05 - phones	F	42.8406
42.7206	DCA_se1_ag1_f_05 - words	first	43.0606
42.8406	DCA_se1_ag1_f_05 - phones	ER1	42.9606
42.9606	DCA_se1_ag1_f_05 - phones	S	43.0106
43.0106	DCA_se1_ag1_f_05 - phones	T	43.0606
43.0606	DCA_se1_ag1_f_05 - phones	N	43.1506
43.0606	DCA_se1_ag1_f_05 - words	number	43.4206
43.1506	DCA_se1_ag1_f_05 - phones	AH1	43.2406
43.2406	DCA_se1_ag1_f_05 - phones	M	43.3306
43.3306	DCA_se1_ag1_f_05 - phones	B	43.3806
43.3806	DCA_se1_ag1_f_05 - phones	ER0	43.4206
43.4206	DCA_se1_ag1_f_05 - phones	N	43.5206
43.4206	DCA_se1_ag1_f_05 - words	number	43.7306
43.5206	DCA_se1_ag1_f_05 - phones	AH1	43.5806
43.5806	DCA_se1_ag1_f_05 - phones	M	43.6506
43.6506	DCA_se1_ag1_f_05 - phones	B	43.6806
43.6806	DCA_se1_ag1_f_05 - phones	ER0	43.7306
43.7306	DCA_se1_ag1_f_05 - phones	W	43.8906
43.7306	DCA_se1_ag1_f_05 - words	one	44.0606
43.8906	DCA_se1_ag1_f_05 - phones	AH1	43.9806
43.9806	DCA_se1_ag1_f_05 - phones	N	44.0606
44.0606	DCA_se1_ag1_f_05 - phones	sp	44.1406
44.6171	DCA_se1_ag1_f_05 - phones	DH	44.7071
44.6171	DCA_se1_ag1_f_05 - words	then	44.8071
44.7071	DCA_se1_ag1_f_05 - phones	EH1	44.7371
44.7371	DCA_se1_ag1_f_05 - phones	N	44.8071
44.8071	DCA_se1_ag1_f_05 - phones	Y	44.8471
44.8071	DCA_se1_ag1_f_05 - words	you	44.9371
44.8471	DCA_se1_ag1_f_05 - phones	UW1	44.9371
44.9371	DCA_se1_ag1_f_05 - phones	HH	45.0571
44.9371	DCA_se1_ag1_f_05 - words	hop	45.2871
45.0571	DCA_se1_ag1_f_05 - phones	AA1	45.1571
45.1571	DCA_se1_ag1_f_05 - phones	P	45.2871
45.2871	DCA_se1_ag1_f_05 - phones	sp	45.6237
45.6237	DCA_se1_ag1_f_05 - phones	Y	45.6837
45.6237	DCA_se1_ag1_f_05 - words	you	45.7137
45.6837	DCA_se1_ag1_f_05 - phones	UW1	45.7137
45.7137	DCA_se1_ag1_f_05 - phones	D	45.7537
45.7137	DCA_se1_ag1_f_05 - words	don't	45.9537
45.7537	DCA_se1_ag1_f_05 - phones	OW1	45.8837
45.8837	DCA_se1_ag1_f_05 - phones	N	45.9537
45.9537	DCA_se1_ag1_f_05 - phones	S	46.0437
45.9537	DCA_se1_ag1_f_05 - words	step	46.3237
46.0437	DCA_se1_ag1_f_05 - phones	T	46.1137
46.1137	DCA_se1_ag1_f_05 - phones	EH1	46.2037
46.2037	DCA_se1_ag1_f_05 - phones	P	46.3237
46.3237	DCA_se1_ag1_f_05 - phones	AO1	46.4037
46.3237	DCA_se1_ag1_f_05 - words	on	46.4637
46.4037	DCA_se1_ag1_f_05 - phones	N	46.4637
46.4637	DCA_se1_ag1_f_05 - phones	Y	46.4937
46.4637	DCA_se1_ag1_f_05 - words	your	46.5737
46.4937	DCA_se1_ag1_f_05 - phones	UH1	46.5337
46.5337	DCA_se1_ag1_f_05 - phones	R	46.5737
46.5737	DCA_se1_ag1_f_05 - words	n-	46.7837
46.5737	DCA_se1_ag1_f_05 - phones	N	46.7837
46.7837	DCA_se1_ag1_f_05 - phones	sp	47.1564
47.1564	DCA_se1_ag1_f_05 - phones	N	47.2464
47.1564	DCA_se1_ag1_f_05 - words	number	47.4964
47.2464	DCA_se1_ag1_f_05 - phones	AH1	47.3064
47.3064	DCA_se1_ag1_f_05 - phones	M	47.4064
47.4064	DCA_se1_ag1_f_05 - phones	B	47.4364
47.4364	DCA_se1_ag1_f_05 - phones	ER0	47.4964
47.4964	DCA_se1_ag1_f_05 - phones	Y	47.6064
47.4964	DCA_se1_ag1_f_05 - words	you	47.6864
47.6064	DCA_se1_ag1_f_05 - phones	UW1	47.6864
47.6864	DCA_se1_ag1_f_05 - phones	sp	47.7464
47.7464	DCA_se1_ag1_f_05 - phones	P	47.8464
47.7464	DCA_se1_ag1_f_05 - words	put	47.9664
47.8464	DCA_se1_ag1_f_05 - phones	UH1	47.8964
47.8964	DCA_se1_ag1_f_05 - phones	T	47.9664
47.9664	DCA_se1_ag1_f_05 - phones	DH	48.0164
47.9664	DCA_se1_ag1_f_05 - words	the	48.0764
48.0164	DCA_se1_ag1_f_05 - phones	AH0	48.0764
48.0764	DCA_se1_ag1_f_05 - phones	R	48.1764
48.0764	DCA_se1_ag1_f_05 - words	rock	48.5264
48.1764	DCA_se1_ag1_f_05 - phones	AA1	48.3564
48.3564	DCA_se1_ag1_f_05 - phones	K	48.5264
48.5264	DCA_se1_ag1_f_05 - phones	AO1	48.5564
48.5264	DCA_se1_ag1_f_05 - words	on	48.6964
48.5564	DCA_se1_ag1_f_05 - phones	N	48.6964
48.6964	DCA_se1_ag1_f_05 - phones	sp	48.8464
48.8464	DCA_se1_ag1_f_05 - phones	Y	48.9064
48.8464	DCA_se1_ag1_f_05 - words	you	48.9464
48.9064	DCA_se1_ag1_f_05 - phones	UW1	48.9464
48.9464	DCA_se1_ag1_f_05 - phones	S	49.0664
48.9464	DCA_se1_ag1_f_05 - words	step	49.2164
49.0664	DCA_se1_ag1_f_05 - phones	T	49.1264
49.1264	DCA_se1_ag1_f_05 - phones	EH1	49.1864
49.1864	DCA_se1_ag1_f_05 - phones	P	49.2164
49.2164	DCA_se1_ag1_f_05 - phones	sp	49.2664
49.2664	DCA_se1_ag1_f_05 - phones	AO1	49.3764
49.2664	DCA_se1_ag1_f_05 - words	on	49.4264
49.3764	DCA_se1_ag1_f_05 - phones	N	49.4264
49.4264	DCA_se1_ag1_f_05 - phones	DH	49.4664
49.4264	DCA_se1_ag1_f_05 - words	the	49.5064
49.4664	DCA_se1_ag1_f_05 - phones	AH0	49.5064
49.5064	DCA_se1_ag1_f_05 - phones	N	49.6164
49.5064	DCA_se1_ag1_f_05 - words	next	49.9264
49.6164	DCA_se1_ag1_f_05 - phones	EH1	49.6864
49.6864	DCA_se1_ag1_f_05 - phones	K	49.7964
49.7964	DCA_se1_ag1_f_05 - phones	S	49.9264
49.9264	DCA_se1_ag1_f_05 - phones	N	49.9764
49.9264	DCA_se1_ag1_f_05 - words	number	50.1764
49.9764	DCA_se1_ag1_f_05 - phones	AH1	50.0464
50.0464	DCA_se1_ag1_f_05 - phones	M	50.0864
50.0864	DCA_se1_ag1_f_05 - phones	B	50.1464
50.1464	DCA_se1_ag1_f_05 - phones	ER0	50.1764
50.1764	DCA_se1_ag1_f_05 - phones	AH0	50.2064
50.1764	DCA_se1_ag1_f_05 - words	and	50.2864
50.2064	DCA_se1_ag1_f_05 - phones	N	50.2864
50.2864	DCA_se1_ag1_f_05 - phones	G	50.3764
50.2864	DCA_se1_ag1_f_05 - words	go	50.5064
50.3764	DCA_se1_ag1_f_05 - phones	OW1	50.5064
50.5064	DCA_se1_ag1_f_05 - phones	AO1	50.7464
50.5064	DCA_se1_ag1_f_05 - words	on	50.8764
50.7464	DCA_se1_ag1_f_05 - phones	N	50.8764
50.8764	DCA_se1_ag1_f_05 - phones	AH1	50.9764
50.8764	DCA_se1_ag1_f_05 - words	up	51.0364
50.9764	DCA_se1_ag1_f_05 - phones	P	51.0364
51.7922	DCA_int_03 - phones	M	51.9922
51.7922	DCA_int_03 - words	mm-hm	52.2422
51.9922	DCA_int_03 - phones	HH	52.0422
52.0422	DCA_int_03 - phones	M	52.2422
52.2136	DCA_se1_ag1_f_05 - phones	T	52.3636
52.2136	DCA_se1_ag1_f_05 - words	to	52.4536
52.3636	DCA_se1_ag1_f_05 - phones	UW1	52.4536
52.4536	DCA_se1_ag1_f_05 - phones	AH1	52.5536
52.4536	DCA_se1_ag1_f_05 - words	um	52.6136
52.5536	DCA_se1_ag1_f_05 - phones	M	52.6136
52.6136	DCA_se1_ag1_f_05 - phones	sp	52.9536
52.9536	DCA_se1_ag1_f_05 - phones	L	53.1236
52.9536	DCA_se1_ag1_f_05 - words	last	53.4036
53.1236	DCA_se1_ag1_f_05 - phones	AE1	53.3136
53.3136	DCA_se1_ag1_f_05 - phones	S	53.4036
53.4036	DCA_se1_ag1_f_05 - phones	N	53.4836
53.4036	DCA_se1_ag1_f_05 - words	number	53.7136
53.4836	DCA_se1_ag1_f_05 - phones	AH1	53.5636
53.5636	DCA_se1_ag1_f_05 - phones	M	53.6536
53.6536	DCA_se1_ag1_f_05 - phones	B	53.6836
53.6836	DCA_se1_ag1_f_05 - phones	ER0	53.7136
53.7136	DCA_se1_ag1_f_05 - phones	sp	57.3519
53.9371	DCA_int_03 - phones	M	54.1371
53.9371	DCA_int_03 - words	mm-hm	54.2971
54.1371	DCA_int_03 - phones	HH	54.1971
54.1971	DCA_int_03 - phones	M	54.2971
54.2971	DCA_int_03 - phones	sp	54.4171
54.5246	DCA_int_03 - phones	AE1	54.7746
54.5246	DCA_int_03 - words	and	54.8846
54.7746	DCA_int_03 - phones	N	54.8546
54.8546	DCA_int_03 - phones	D	54.8846
54.8846	DCA_int_03 - phones	HH	54.9546
54.8846	DCA_int_03 - words	who	55.0246
54.9546	DCA_int_03 - phones	UW1	55.0246
55.0246	DCA_int_03 - phones	W	55.1346
55.0246	DCA_int_03 - words	wins	55.4146
55.1346	DCA_int_03 - phones	IH1	55.2346
55.2346	DCA_int_03 - phones	N	55.3346
55.3346	DCA_int_03 - phones	Z	55.4146
55.4146	DCA_int_03 - phones	sp	63.6177
57.3519	DCA_se1_ag1_f_05 - phones	L	57.4219
57.3519	DCA_se1_ag1_f_05 - words	like	57.7719
57.4219	DCA_se1_ag1_f_05 - phones	AY1	57.5819
57.5819	DCA_se1_ag1_f_05 - phones	K	57.7719
58.1792	DCA_se1_ag1_f_05 - phones	sil	58.2592
58.2592	DCA_se1_ag1_f_05 - phones	N	58.4092
58.2592	DCA_se1_ag1_f_05 - words	no	58.6592
58.4092	DCA_se1_ag1_f_05 - phones	OW1	58.6592
58.6592	DCA_se1_ag1_f_05 - phones	sp	59.0958
59.0958	DCA_se1_ag1_f_05 - phones	spn	59.3458
59.0958	DCA_se1_ag1_f_05 - words	<unk>	59.3458
59.3458	DCA_se1_ag1_f_05 - phones	sp	59.3858
59.3858	DCA_se1_ag1_f_05 - phones	Y	59.5158
59.3858	DCA_se1_ag1_f_05 - words	you	59.5558
59.5158	DCA_se1_ag1_f_05 - phones	UW1	59.5558
59.5558	DCA_se1_ag1_f_05 - phones	D	59.5958
59.5558	DCA_se1_ag1_f_05 - words	don't	59.7858
59.5958	DCA_se1_ag1_f_05 - phones	OW1	59.7158
59.7158	DCA_se1_ag1_f_05 - phones	N	59.7858
59.7858	DCA_se1_ag1_f_05 - phones	S	59.9058
59.7858	DCA_se1_ag1_f_05 - words	step	60.1658
59.9058	DCA_se1_ag1_f_05 - phones	T	59.9658
59.9658	DCA_se1_ag1_f_05 - phones	EH1	60.0458
60.0458	DCA_se1_ag1_f_05 - phones	P	60.1658
60.1658	DCA_se1_ag1_f_05 - phones	sp	60.2058
60.2058	DCA_se1_ag1_f_05 - phones	IH1	60.2958
60.2058	DCA_se1_ag1_f_05 - words	if	60.4058
60.2958	DCA_se1_ag1_f_05 - phones	F	60.4058
60.4058	DCA_se1_ag1_f_05 - phones	Y	60.4558
60.4058	DCA_se1_ag1_f_05 - words	you	60.5158
60.4558	DCA_se1_ag1_f_05 - phones	UW1	60.5158
60.5158	DCA_se1_ag1_f_05 - phones	S	60.6258
60.5158	DCA_se1_ag1_f_05 - words	step	60.9058
60.6258	DCA_se1_ag1_f_05 - phones	T	60.6858
60.6858	DCA_se1_ag1_f_05 - phones	EH1	60.7858
60.7858	DCA_se1_ag1_f_05 - phones	P	60.9058
60.9058	DCA_se1_ag1_f_05 - phones	AO1	60.9958
60.9058	DCA_se1_ag1_f_05 - words	on	61.1258
60.9958	DCA_se1_ag1_f_05 - phones	N	61.1258
61.1258	DCA_se1_ag1_f_05 - phones	DH	61.1558
61.1258	DCA_se1_ag1_f_05 - words	the	61.1858
61.1558	DCA_se1_ag1_f_05 - phones	IY0	61.1858
61.1858	DCA_se1_ag1_f_05 - phones	L	61.2358
61.1858	DCA_se1_ag1_f_05 - words	line	61.4958
61.2358	DCA_se1_ag1_f_05 - phones	AY1	61.4558
61.4558	DCA_se1_ag1_f_05 - phones	N	61.4958
61.4958	DCA_se1_ag1_f_05 - phones	Y	61.5658
61.4958	DCA_se1_ag1_f_05 - words	you	61.6858
61.5658	DCA_se1_ag1_f_05 - phones	UW1	61.6858
61.6858	DCA_se1_ag1_f_05 - phones	sp	61.9557
61.9557	DCA_se1_ag1_f_05 - phones	Y	62.0657
61.9557	DCA_se1_ag1_f_05 - words	you	62.1457
62.0657	DCA_se1_ag1_f_05 - phones	UW1	62.1457
62.1457	DCA_se1_ag1_f_05 - phones	B	62.2957
62.1457	DCA_se1_ag1_f_05 - words	be	62.4557
62.2957	DCA_se1_ag1_f_05 - phones	IY1	62.4557
62.4557	DCA_se1_ag1_f_05 - phones	AW1	62.6257
62.4557	DCA_se1_ag1_f_05 - words	out	62.6857
62.6257	DCA_se1_ag1_f_05 - phones	T	62.6857
63.5777	DCA_se1_ag1_f_05 - phones	sil	63.6177
63.6177	DCA_se1_ag1_f_05 - phones	AH1	63.6777
63.6177	DCA_int_03 - phones	AH1	63.6877
63.6177	DCA_int_03 - words	uh-huh	63.7477
63.6177	DCA_se1_ag1_f_05 - words	um	63.7877
63.6777	DCA_se1_ag1_f_05 - phones	M	63.7877
63.6877	DCA_int_03 - phones	HH	63.7177
63.7177	DCA_int_03 - phones	AH1	63.7477
63.7477	DCA_int_03 - phones	sp	67.6465
63.7877	DCA_se1_ag1_f_05 - phones	sp	63.9077
63.9077	DCA_se1_ag1_f_05 - phones	IH1	64.0677
63.9077	DCA_se1_ag1_f_05 - words	if	64.1977
64.0677	DCA_se1_ag1_f_05 - phones	F	64.1977
64.1977	DCA_se1_ag1_f_05 - phones	Y	64.2577
64.1977	DCA_se1_ag1_f_05 - words	your	64.3477
64.2577	DCA_se1_ag1_f_05 - phones	AO1	64.3177
64.3177	DCA_se1_ag1_f_05 - phones	R	64.3477
64.3477	DCA_se1_ag1_f_05 - phones	R	64.4577
64.3477	DCA_se1_ag1_f_05 - words	rock	64.6977
64.4577	DCA_se1_ag1_f_05 - phones	AA1	64.6477
64.6477	DCA_se1_ag1_f_05 - phones	K	64.6977
64.6977	DCA_se1_ag1_f_05 - phones	G	64.7777
64.6977	DCA_se1_ag1_f_05 - words	go	64.9777
64.7777	DCA_se1_ag1_f_05 - phones	OW1	64.9777
64.9777	DCA_se1_ag1_f_05 - phones	sp	65.0077
65.0077	DCA_se1_ag1_f_05 - phones	AO1	65.2177
65.0077	DCA_se1_ag1_f_05 - words	off	65.3977
65.2177	DCA_se1_ag1_f_05 - phones	F	65.3977
65.3977	DCA_se1_ag1_f_05 - phones	DH	65.4377
65.3977	DCA_se1_ag1_f_05 - words	the	65.4677
65.4377	DCA_se1_ag1_f_05 - phones	AH0	65.4677
65.4677	DCA_se1_ag1_f_05 - phones	N	65.6077
65.4677	DCA_se1_ag1_f_05 - words	number	65.8577
65.6077	DCA_se1_ag1_f_05 - phones	AH1	65.6977
65.6977	DCA_se1_ag1_f_05 - phones	M	65.7777
65.7777	DCA_se1_ag1_f_05 - phones	B	65.8077
65.8077	DCA_se1_ag1_f_05 - phones	ER0	65.8577
65.8577	DCA_se1_ag1_f_05 - phones	Y	65.9477
65.8577	DCA_se1_ag1_f_05 - words	you	66.0177
65.9477	DCA_se1_ag1_f_05 - phones	UW1	66.0177
66.0177	DCA_se1_ag1_f_05 - phones	P	66.1277
66.0177	DCA_se1_ag1_f_05 - words	put	66.2477
66.1277	DCA_se1_ag1_f_05 - phones	UH1	66.1977
66.1977	DCA_se1_ag1_f_05 - phones	T	66.2477
66.2477	DCA_se1_ag1_f_05 - phones	IH1	66.3577
66.2477	DCA_se1_ag1_f_05 - words	in	66.4477
66.3577	DCA_se1_ag1_f_05 - phones	N	66.4477
66.4477	DCA_se1_ag1_f_05 - phones	AO1	66.5977
66.4477	DCA_se1_ag1_f_05 - words	on	66.6577
66.5977	DCA_se1_ag1_f_05 - phones	N	66.6577
66.6577	DCA_se1_ag1_f_05 - phones	Y	66.7477
66.6577	DCA_se1_ag1_f_05 - words	you	66.8977
66.7477	DCA_se1_ag1_f_05 - phones	UW1	66.8977
66.8977	DCA_se1_ag1_f_05 - phones	AW1	67.0677
66.8977	DCA_se1_ag1_f_05 - words	out	67.0977
67.0677	DCA_se1_ag1_f_05 - phones	T	67.0977
67.0977	DCA_se1_ag1_f_05 - phones	sp	67.1577
67.1577	DCA_se1_ag1_f_05 - phones	T	67.3077
67.1577	DCA_se1_ag1_f_05 - words	too	67.4277
67.3077	DCA_se1_ag1_f_05 - phones	UW1	67.4277
67.4277	DCA_se1_ag1_f_05 - phones	sp	67.5377
67.6465	DCA_int_03 - phones	M	67.7465
67.6465	DCA_int_03 - words	mm-hm	68.0165
67.7465	DCA_int_03 - phones	HH	67.8465
67.8465	DCA_int_03 - phones	M	68.0165
68.0165	DCA_int_03 - phones	sp	68.0565
68.1975	DCA_se1_ag1_f_05 - phones	S	68.3775
68.1975	DCA_se1_ag1_f_05 - words	so	68.5975
68.3775	DCA_se1_ag1_f_05 - phones	OW1	68.5975
68.5975	DCA_se1_ag1_f_05 - phones	sp	68.9675
68.9675	DCA_se1_ag1_f_05 - phones	L	69.1675
68.9675	DCA_se1_ag1_f_05 - words	last	69.4175
69.1675	DCA_se1_ag1_f_05 - phones	AE1	69.3275
69.3275	DCA_se1_ag1_f_05 - phones	S	69.4175
69.4175	DCA_se1_ag1_f_05 - phones	P	69.4975
69.4175	DCA_se1_ag1_f_05 - words	person	69.8775
69.4975	DCA_se1_ag1_f_05 - phones	ER1	69.6275
69.6275	DCA_se1_ag1_f_05 - phones	S	69.7375
69.7375	DCA_se1_ag1_f_05 - phones	AH0	69.7775
69.7775	DCA_se1_ag1_f_05 - phones	N	69.8775
69.8775	DCA_se1_ag1_f_05 - phones	sp	69.9475
69.9475	DCA_se1_ag1_f_05 - words	uh	70.2275
69.9475	DCA_se1_ag1_f_05 - phones	AH1	70.2275
70.2275	DCA_se1_ag1_f_05 - phones	sp	71.4712
71.4712	DCA_se1_ag1_f_05 - phones	spn	71.6312
71.4712	DCA_se1_ag1_f_05 - words	<unk>	71.6312
73.1774	DCA_se1_ag1_f_05 - phones	sil	73.2074
73.2074	DCA_se1_ag1_f_05 - phones	Y	73.3774
73.2074	DCA_se1_ag1_f_05 - words	you	73.4774
73.3774	DCA_se1_ag1_f_05 - phones	UW1	73.4774
73.4774	DCA_se1_ag1_f_05 - phones	N	73.5174
73.4774	DCA_se1_ag1_f_05 - words	know	73.7674
73.5174	DCA_se1_ag1_f_05 - phones	OW1	73.7674
73.7674	DCA_se1_ag1_f_05 - phones	D	73.8574
73.7674	DCA_se1_ag1_f_05 - words	don't	74.0674
73.8574	DCA_se1_ag1_f_05 - phones	OW1	73.9674
73.9674	DCA_se1_ag1_f_05 - phones	N	74.0674
74.0674	DCA_se1_ag1_f_05 - phones	M	74.1474
74.0674	DCA_se1_ag1_f_05 - words	miss	74.4674
74.1474	DCA_se1_ag1_f_05 - phones	IH1	74.3274
74.3274	DCA_se1_ag1_f_05 - phones	S	74.4674
74.4674	DCA_se1_ag1_f_05 - phones	ER0	74.5174
74.4674	DCA_se1_ag1_f_05 - words	or	74.5174
74.5174	DCA_se1_ag1_f_05 - phones	N	74.6674
74.5174	DCA_se1_ag1_f_05 - words	nothing	74.8274
74.6674	DCA_se1_ag1_f_05 - phones	AH1	74.7374
74.7374	DCA_se1_ag1_f_05 - phones	TH	74.7674
74.7674	DCA_se1_ag1_f_05 - phones	IH0	74.7974
74.7974	DCA_se1_ag1_f_05 - phones	NG	74.8274
74.8274	DCA_se1_ag1_f_05 - phones	sp	74.8574
74.8574	DCA_se1_ag1_f_05 - phones	S	75.1574
74.8574	DCA_se1_ag1_f_05 - words	step	75.3974
75.1574	DCA_se1_ag1_f_05 - phones	T	75.2174
75.2174	DCA_se1_ag1_f_05 - phones	EH1	75.2974
75.2974	DCA_se1_ag1_f_05 - phones	P	75.3974
75.3974	DCA_se1_ag1_f_05 - phones	AO1	75.4574
75.3974	DCA_se1_ag1_f_05 - words	on	75.5374
75.4574	DCA_se1_ag1_f_05 - phones	N	75.5374
75.5374	DCA_se1_ag1_f_05 - phones	N	75.5874
75.5374	DCA_se1_ag1_f_05 - words	nine	75.8274
75.5874	DCA_se1_ag1_f_05 - phones	AY1	75.7374
75.7374	DCA_se1_ag1_f_05 - phones	N	75.8274
75.8274	DCA_se1_ag1_f_05 - phones	DH	75.8774
75.8274	DCA_se1_ag1_f_05 - words	they	76.0374
75.8774	DCA_se1_ag1_f_05 - phones	EY1	76.0374
76.0374	DCA_se1_ag1_f_05 - phones	sp	76.2074
76.2074	DCA_se1_ag1_f_05 - phones	W	76.3774
76.2074	DCA_se1_ag1_f_05 - words	win	76.5774
76.3774	DCA_se1_ag1_f_05 - phones	IH1	76.4474
76.4474	DCA_se1_ag1_f_05 - phones	N	76.5774
76.5774	DCA_se1_ag1_f_05 - phones	sp	76.8374
77.2097	DCA_int_03 - phones	W	77.3097
77.2097	DCA_int_03 - words	wow	77.5397
77.3097	DCA_int_03 - phones	AW1	77.5397
77.5397	DCA_int_03 - phones	sp	77.7097
78.2215	DCA_int_03 - phones	L	78.3015
78.2215	DCA_int_03 - words	let	78.3915
78.3015	DCA_int_03 - phones	EH1	78.3315
78.3315	DCA_int_03 - phones	T	78.3915
78.3915	DCA_int_03 - words	s	78.5115
78.3915	DCA_int_03 - phones	Z	78.5115
78.5115	DCA_int_03 - phones	sp	78.5415
78.5415	DCA_int_03 - phones	S	78.5715
78.5415	DCA_int_03 - words	see	78.6115
78.5715	DCA_int_03 - phones	IY1	78.6115
78.6115	DCA_int_03 - phones	sp	79.0096
79.0096	DCA_int_03 - phones	N	79.0396
79.0096	DCA_int_03 - words	now	79.1196
79.0396	DCA_int_03 - phones	AW1	79.1196
79.1196	DCA_int_03 - phones	W	79.1696
79.1196	DCA_int_03 - words	what	79.2696
79.1696	DCA_int_03 - phones	AH1	79.2296
79.2296	DCA_int_03 - phones	T	79.2696
79.2696	DCA_int_03 - phones	EH1	79.3096
79.2696	DCA_int_03 - words	else	79.4396
79.3096	DCA_int_03 - phones	L	79.3696
79.3696	DCA_int_03 - phones	S	79.4396
79.4396	DCA_int_03 - phones	D	79.4796
79.4396	DCA_int_03 - words	did	79.5596
79.4796	DCA_int_03 - phones	IH0	79.5096
79.5096	DCA_int_03 - phones	D	79.5596
79.5596	DCA_int_03 - phones	Y	79.5996
79.5596	DCA_int_03 - words	you	79.6596
79.5996	DCA_int_03 - phones	UW1	79.6596
79.6596	DCA_int_03 - phones	S	79.7896
79.6596	DCA_int_03 - words	say	79.8596
79.7896	DCA_int_03 - phones	EY1	79.8596
79.8596	DCA_int_03 - phones	Y	79.8996
79.8596	DCA_int_03 - words	you	79.9396
79.8996	DCA_int_03 - phones	UW1	79.9396
79.9396	DCA_int_03 - phones	P	80.0296
79.9396	DCA_int_03 - words	played	80.2896
80.0296	DCA_int_03 - phones	L	80.0996
80.0996	DCA_int_03 - phones	EY1	80.2396
80.2396	DCA_int_03 - phones	D	80.2896
80.2896	DCA_int_03 - phones	sp	81.1494
81.1494	DCA_int_03 - phones	HH	81.1894
81.1494	DCA_int_03 - words	hopscotch	81.7694
81.1894	DCA_int_03 - phones	AA1	81.2394
81.2394	DCA_int_03 - phones	P	81.2994
81.2994	DCA_int_03 - phones	S	81.3794
81.3794	DCA_int_03 - phones	K	81.4794
81.4794	DCA_int_03 - phones	AA2	81.6194
81.6194	DCA_int_03 - phones	CH	81.7694
81.7694	DCA_int_03 - phones	AH0	81.8094
81.7694	DCA_int_03 - words	and	82.0894
81.8094	DCA_int_03 - phones	N	82.0894
82.8320	DCA_se1_ag1_f_05 - phones	HH	83.0820
82.8320	DCA_se1_ag1_f_05 - words	hide	83.2620
83.0820	DCA_se1_ag1_f_05 - phones	AY1	83.2320
83.2320	DCA_se1_ag1_f_05 - phones	D	83.2620
83.2620	DCA_se1_ag1_f_05 - phones	AH0	83.2920
83.2620	DCA_se1_ag1_f_05 - words	and	83.3720
83.2920	DCA_se1_ag1_f_05 - phones	N	83.3720
83.3720	DCA_se1_ag1_f_05 - phones	G	83.4220
83.3720	DCA_se1_ag1_f_05 - words	go	83.6020
83.4220	DCA_se1_ag1_f_05 - phones	OW1	83.6020
83.6020	DCA_se1_ag1_f_05 - phones	S	83.8420
83.6020	DCA_se1_ag1_f_05 - words	see	84.4420
83.8420	DCA_se1_ag1_f_05 - phones	IY1	84.4420
84.3941	DCA_int_03 - phones	HH	84.5241
84.3941	DCA_int_03 - words	how	84.5741
84.5241	DCA_int_03 - phones	AW1	84.5741
84.5741	DCA_int_03 - phones	D	84.6241
84.5741	DCA_int_03 - words	do	84.6541
84.6241	DCA_int_03 - phones	UW1	84.6541
84.6541	DCA_int_03 - phones	Y	84.6841
84.6541	DCA_int_03 - words	you	84.7341
84.6841	DCA_int_03 - phones	UW1	84.7341
84.7341	DCA_int_03 - phones	P	84.8141
84.7341	DCA_int_03 - words	play	84.9541
84.8141	DCA_int_03 - phones	L	84.8541
84.8541	DCA_int_03 - phones	EY1	84.9541
84.9541	DCA_int_03 - phones	DH	84.9941
84.9541	DCA_int_03 - words	that	85.1541
84.9941	DCA_int_03 - phones	AH0	85.0641
85.0641	DCA_int_03 - phones	T	85.1541
85.1541	DCA_int_03 - phones	sp	85.3141
85.8104	DCA_se1_ag1_f_05 - phones	sil	85.8604
85.8604	DCA_se1_ag1_f_05 - phones	W	85.8904
85.8604	DCA_se1_ag1_f_05 - words	well	86.4204
85.8904	DCA_se1_ag1_f_05 - phones	EH1	86.0904
86.0904	DCA_se1_ag1_f_05 - phones	L	86.4204
87.8188	DCA_se1_ag1_f_05 - phones	sil	87.8988
87.8988	DCA_se1_ag1_f_05 - phones	spn	88.0588
87.8988	DCA_se1_ag1_f_05 - words	<unk>	88.0588
88.0588	DCA_se1_ag1_f_05 - phones	sp	89.0594
89.0594	DCA_se1_ag1_f_05 - phones	spn	89.1194
89.0594	DCA_se1_ag1_f_05 - words	<unk>	89.1194
89.1194	DCA_se1_ag1_f_05 - phones	sp	90.1259
90.1259	DCA_se1_ag1_f_05 - phones	Y	90.2459
90.1259	DCA_se1_ag1_f_05 - words	you	90.3459
90.2459	DCA_se1_ag1_f_05 - phones	UW1	90.3459
90.3459	DCA_se1_ag1_f_05 - phones	AH1	90.5359
90.3459	DCA_se1_ag1_f_05 - words	um	90.7059
90.5359	DCA_se1_ag1_f_05 - phones	M	90.7059
90.7059	DCA_se1_ag1_f_05 - phones	sp	91.8157
91.8157	DCA_se1_ag1_f_05 - words	<unk>	91.9357
91.8157	DCA_se1_ag1_f_05 - phones	spn	91.9357
92.2210	DCA_se1_ag1_f_05 - phones	Y	92.3110
92.2210	DCA_se1_ag1_f_05 - words	you	92.3810
92.3110	DCA_se1_ag1_f_05 - phones	UW1	92.3810
92.3810	DCA_se1_ag1_f_05 - phones	N	92.4310
92.3810	DCA_se1_ag1_f_05 - words	know	92.6610
92.4310	DCA_se1_ag1_f_05 - phones	OW1	92.6610
92.6610	DCA_se1_ag1_f_05 - phones	Y	92.7110
92.6610	DCA_se1_ag1_f_05 - words	y-	92.7110
92.7110	DCA_se1_ag1_f_05 - phones	sp	93.5573
93.5573	DCA_se1_ag1_f_05 - words	n-	93.6773
93.5573	DCA_se1_ag1_f_05 - phones	N	93.6773
93.6773	DCA_se1_ag1_f_05 - phones	sp	94.0243
94.0243	DCA_se1_ag1_f_05 - phones	Y	94.1343
94.0243	DCA_se1_ag1_f_05 - words	you	94.3243
94.1343	DCA_se1_ag1_f_05 - phones	UW1	94.3243
94.3243	DCA_se1_ag1_f_05 - phones	sp	94.4343
94.4343	DCA_se1_ag1_f_05 - phones	IH1	94.5443
94.4343	DCA_se1_ag1_f_05 - words	it	94.5743
94.5443	DCA_se1_ag1_f_05 - phones	T	94.5743
94.5743	DCA_se1_ag1_f_05 - phones	AH0	94.6043
94.5743	DCA_se1_ag1_f_05 - words	d	94.6843
94.6043	DCA_se1_ag1_f_05 - phones	D	94.6843
94.6843	DCA_se1_ag1_f_05 - phones	B	94.7443
94.6843	DCA_se1_ag1_f_05 - words	be	94.8243
94.7443	DCA_se1_ag1_f_05 - phones	IY0	94.8243
94.8243	DCA_se1_ag1_f_05 - phones	W	94.9543
94.8243	DCA_se1_ag1_f_05 - words	one	95.1243
94.9543	DCA_se1_ag1_f_05 - phones	AH1	95.0543
95.0543	DCA_se1_ag1_f_05 - phones	N	95.1243
95.1243	DCA_se1_ag1_f_05 - phones	P	95.2443
95.1243	DCA_se1_ag1_f_05 - words	person	95.6543
95.2443	DCA_se1_ag1_f_05 - phones	ER1	95.3943
95.3943	DCA_se1_ag1_f_05 - phones	S	95.4843
95.4843	DCA_se1_ag1_f_05 - phones	AH0	95.5343
95.5343	DCA_se1_ag1_f_05 - phones	N	95.6543
95.6543	DCA_se1_ag1_f_05 - phones	sp	95.6843
95.6843	DCA_se1_ag1_f_05 - phones	HH	95.7243
95.6843	DCA_se1_ag1_f_05 - words	who	95.9043
95.7243	DCA_se1_ag1_f_05 - phones	UW1	95.9043
95.9043	DCA_se1_ag1_f_05 - phones	S	96.0443
95.9043	DCA_se1_ag1_f_05 - words	standing	96.5443
96.0443	DCA_se1_ag1_f_05 - phones	T	96.1143
96.1143	DCA_se1_ag1_f_05 - phones	AE1	96.2443
96.2443	DCA_se1_ag1_f_05 - phones	N	96.2843
96.2843	DCA_se1_ag1_f_05 - phones	D	96.3143
96.3143	DCA_se1_ag1_f_05 - phones	IH0	96.4243
96.4243	DCA_se1_ag1_f_05 - phones	NG	96.5443
97.3210	DCA_se1_ag1_f_05 - phones	HH	97.5110
97.3210	DCA_se1_ag1_f_05 - words	hiding	97.7910
97.5110	DCA_se1_ag1_f_05 - phones	AY1	97.6810
97.6810	DCA_se1_ag1_f_05 - phones	D	97.7310
97.7310	DCA_se1_ag1_f_05 - phones	IH0	97.7610
97.7610	DCA_se1_ag1_f_05 - phones	NG	97.7910
97.7910	DCA_se1_ag1_f_05 - phones	DH	97.8210
97.7910	DCA_se1_ag1_f_05 - words	their	97.9710
97.8210	DCA_se1_ag1_f_05 - phones	EH1	97.9010
97.9010	DCA_se1_ag1_f_05 - phones	R	97.9710
97.9710	DCA_se1_ag1_f_05 - phones	F	98.1710
97.9710	DCA_se1_ag1_f_05 - words	face	98.6210
98.1710	DCA_se1_ag1_f_05 - phones	EY1	98.4310
98.4310	DCA_se1_ag1_f_05 - phones	S	98.6210
98.6210	DCA_se1_ag1_f_05 - phones	sp	98.7010
98.7010	DCA_se1_ag1_f_05 - phones	AE1	98.9510
98.7010	DCA_se1_ag1_f_05 - words	and	99.0810
98.9510	DCA_se1_ag1_f_05 - phones	N	99.0110
99.0110	DCA_se1_ag1_f_05 - phones	D	99.0810
99.0810	DCA_se1_ag1_f_05 - phones	sp	99.1110
99.1110	DCA_se1_ag1_f_05 - phones	DH	99.2010
99.1110	DCA_se1_ag1_f_05 - words	the	99.3210
99.2010	DCA_se1_ag1_f_05 - phones	AH1	99.3210
99.3210	DCA_se1_ag1_f_05 - phones	AH1	99.4710
99.3210	DCA_se1_ag1_f_05 - words	other	99.5810
99.4710	DCA_se1_ag1_f_05 - phones	DH	99.5110
99.5110	DCA_se1_ag1_f_05 - phones	ER0	99.5810
99.5810	DCA_se1_ag1_f_05 - phones	P	99.6910
99.5810	DCA_se1_ag1_f_05 - words	pr-	99.8210
99.6910	DCA_se1_ag1_f_05 - phones	R	99.8210
99.8210	DCA_se1_ag1_f_05 - phones	sp	100.0410
100.0410	DCA_se1_ag1_f_05 - phones	P	100.2110
100.0410	DCA_se1_ag1_f_05 - words	peo-	100.3710
100.2110	DCA_se1_ag1_f_05 - phones	IY1	100.3710
100.3710	DCA_se1_ag1_f_05 - phones	sp	100.4910
101.0467	DCA_se1_ag1_f_05 - phones	P	101.1667
101.0467	DCA_se1_ag1_f_05 - words	people	101.4267
101.1667	DCA_se1_ag1_f_05 - phones	IY1	101.2867
101.2867	DCA_se1_ag1_f_05 - phones	P	101.3467
101.3467	DCA_se1_ag1_f_05 - phones	AH0	101.3767
101.3767	DCA_se1_ag1_f_05 - phones	L	101.4267
101.4267	DCA_se1_ag1_f_05 - phones	HH	101.4967
101.4267	DCA_se1_ag1_f_05 - words	had	101.6067
101.4967	DCA_se1_ag1_f_05 - phones	AE1	101.5467
101.5467	DCA_se1_ag1_f_05 - phones	D	101.6067
101.6067	DCA_se1_ag1_f_05 - phones	T	101.6467
101.6067	DCA_se1_ag1_f_05 - words	to	101.7267
101.6467	DCA_se1_ag1_f_05 - phones	IH0	101.7267
101.7267	DCA_se1_ag1_f_05 - phones	G	101.8267
101.7267	DCA_se1_ag1_f_05 - words	go	101.9667
101.8267	DCA_se1_ag1_f_05 - phones	OW1	101.9667
101.9667	DCA_se1_ag1_f_05 - phones	AH0	102.0267
101.9667	DCA_se1_ag1_f_05 - words	and	102.1267
102.0267	DCA_se1_ag1_f_05 - phones	N	102.1267
102.1267	DCA_se1_ag1_f_05 - phones	HH	102.2867
102.1267	DCA_se1_ag1_f_05 - words	hide	102.5567
102.2867	DCA_se1_ag1_f_05 - phones	AY1	102.5167
102.5167	DCA_se1_ag1_f_05 - phones	D	102.5567
102.5567	DCA_se1_ag1_f_05 - phones	sp	102.5867
102.5867	DCA_se1_ag1_f_05 - phones	S	102.6467
102.5867	DCA_se1_ag1_f_05 - words	somewhere	102.9567
102.6467	DCA_se1_ag1_f_05 - phones	AH1	102.7067
102.7067	DCA_se1_ag1_f_05 - phones	M	102.7767
102.7767	DCA_se1_ag1_f_05 - phones	W	102.8467
102.8467	DCA_se1_ag1_f_05 - phones	EH2	102.8767
102.8767	DCA_se1_ag1_f_05 - phones	R	102.9567
103.4050	DCA_se1_ag1_f_05 - phones	AE1	103.5850
103.4050	DCA_se1_ag1_f_05 - words	and	103.7750
103.5850	DCA_se1_ag1_f_05 - phones	N	103.7150
103.7150	DCA_se1_ag1_f_05 - phones	D	103.7750
103.7750	DCA_se1_ag1_f_05 - phones	sp	103.8050
103.8050	DCA_se1_ag1_f_05 - phones	DH	103.9050
103.8050	DCA_se1_ag1_f_05 - words	the	104.0550
103.9050	DCA_se1_ag1_f_05 - phones	AH1	104.0550
104.0550	DCA_se1_ag1_f_05 - phones	sp	104.2550
104.2550	DCA_se1_ag1_f_05 - phones	DH	104.3750
104.2550	DCA_se1_ag1_f_05 - words	the	104.4450
104.3750	DCA_se1_ag1_f_05 - phones	AH0	104.4450
104.4450	DCA_se1_ag1_f_05 - phones	P	104.5550
104.4450	DCA_se1_ag1_f_05 - words	person	104.8350
104.5550	DCA_se1_ag1_f_05 - phones	ER1	104.6950
104.6950	DCA_se1_ag1_f_05 - phones	S	104.7450
104.7450	DCA_se1_ag1_f_05 - phones	AH0	104.8050
104.8050	DCA_se1_ag1_f_05 - phones	N	104.8350
104.8350	DCA_se1_ag1_f_05 - phones	HH	104.8750
104.8350	DCA_se1_ag1_f_05 - words	who	105.1350
104.8750	DCA_se1_ag1_f_05 - phones	UW1	105.1350
105.1350	DCA_se1_ag1_f_05 - phones	sp	105.2450
105.2450	DCA_se1_ag1_f_05 - phones	W	105.3850
105.2450	DCA_se1_ag1_f_05 - words	was	105.5650
105.3850	DCA_se1_ag1_f_05 - phones	AH1	105.4650
105.4650	DCA_se1_ag1_f_05 - phones	Z	105.5650
105.5650	DCA_se1_ag1_f_05 - phones	HH	105.6750
105.5650	DCA_se1_ag1_f_05 - words	hiding	105.9450
105.6750	DCA_se1_ag1_f_05 - phones	AY1	105.8550
105.8550	DCA_se1_ag1_f_05 - phones	D	105.8850
105.8850	DCA_se1_ag1_f_05 - phones	IH0	105.9150
105.9150	DCA_se1_ag1_f_05 - phones	NG	105.9450
105.9450	DCA_se1_ag1_f_05 - phones	DH	105.9850
105.9450	DCA_se1_ag1_f_05 - words	their	106.1150
105.9850	DCA_se1_ag1_f_05 - phones	EH1	106.0450
106.0450	DCA_se1_ag1_f_05 - phones	R	106.1150
106.1150	DCA_se1_ag1_f_05 - phones	F	106.2750
106.1150	DCA_se1_ag1_f_05 - words	face	106.6650
106.2750	DCA_se1_ag1_f_05 - phones	EY1	106.5050
106.5050	DCA_se1_ag1_f_05 - phones	S	106.6650
107.6109	DCA_se1_ag1_f_05 - phones	sil	107.6409
107.6409	DCA_se1_ag1_f_05 - phones	DH	107.7809
107.6409	DCA_se1_ag1_f_05 - words	they	107.9109
107.7809	DCA_se1_ag1_f_05 - phones	EY1	107.9109
107.9109	DCA_se1_ag1_f_05 - phones	HH	108.0109
107.9109	DCA_se1_ag1_f_05 - words	had	108.1609
108.0109	DCA_se1_ag1_f_05 - phones	AE1	108.1009
108.1009	DCA_se1_ag1_f_05 - phones	D	108.1609
108.1609	DCA_se1_ag1_f_05 - phones	T	108.1909
108.1609	DCA_se1_ag1_f_05 - words	to	108.2509
108.1909	DCA_se1_ag1_f_05 - phones	IH0	108.2509
108.2509	DCA_se1_ag1_f_05 - phones	G	108.3309
108.2509	DCA_se1_ag1_f_05 - words	go	108.4909
108.3309	DCA_se1_ag1_f_05 - phones	OW1	108.4909
108.4909	DCA_se1_ag1_f_05 - phones	F	108.6209
108.4909	DCA_se1_ag1_f_05 - words	find	108.8609
108.6209	DCA_se1_ag1_f_05 - phones	AY1	108.7709
108.7709	DCA_se1_ag1_f_05 - phones	N	108.8309
108.8309	DCA_se1_ag1_f_05 - phones	D	108.8609
108.8609	DCA_se1_ag1_f_05 - phones	DH	108.8909
108.8609	DCA_se1_ag1_f_05 - words	the	108.9509
108.8909	DCA_se1_ag1_f_05 - phones	AH0	108.9509
108.9509	DCA_se1_ag1_f_05 - phones	P	109.0509
108.9509	DCA_se1_ag1_f_05 - words	people	109.3009
109.0509	DCA_se1_ag1_f_05 - phones	IY1	109.1809
109.1809	DCA_se1_ag1_f_05 - phones	P	109.2209
109.2209	DCA_se1_ag1_f_05 - phones	AH0	109.2609
109.2609	DCA_se1_ag1_f_05 - phones	L	109.3009
109.3009	DCA_se1_ag1_f_05 - phones	IH0	109.4009
109.3009	DCA_se1_ag1_f_05 - words	in	109.4509
109.4009	DCA_se1_ag1_f_05 - phones	N	109.4509
109.4509	DCA_se1_ag1_f_05 - phones	sp	109.9306
109.9306	DCA_se1_ag1_f_05 - phones	DH	110.0006
109.9306	DCA_se1_ag1_f_05 - words	they	110.1406
110.0006	DCA_se1_ag1_f_05 - phones	EY1	110.1406
110.1406	DCA_se1_ag1_f_05 - phones	sp	110.5787
110.5787	DCA_se1_ag1_f_05 - phones	DH	110.6787
110.5787	DCA_se1_ag1_f_05 - words	they	110.7787
110.6787	DCA_se1_ag1_f_05 - phones	EY1	110.7787
110.7787	DCA_se1_ag1_f_05 - phones	HH	110.8387
110.7787	DCA_se1_ag1_f_05 - words	had	110.9887
110.8387	DCA_se1_ag1_f_05 - phones	AE1	110.8987
110.8987	DCA_se1_ag1_f_05 - phones	D	110.9887
110.9887	DCA_se1_ag1_f_05 - phones	T	111.0287
110.9887	DCA_se1_ag1_f_05 - words	to	111.1087
111.0287	DCA_se1_ag1_f_05 - phones	IH0	111.1087
111.1087	DCA_se1_ag1_f_05 - phones	sp	111.1687
111.1687	DCA_se1_ag1_f_05 - phones	T	111.2787
111.1687	DCA_se1_ag1_f_05 - words	touch	111.5487
111.2787	DCA_se1_ag1_f_05 - phones	AH1	111.4087
111.4087	DCA_se1_ag1_f_05 - phones	CH	111.5487
111.5487	DCA_se1_ag1_f_05 - phones	DH	111.6087
111.5487	DCA_se1_ag1_f_05 - words	the	111.6787
111.6087	DCA_se1_ag1_f_05 - phones	AH1	111.6787
111.6787	DCA_se1_ag1_f_05 - phones	AH1	111.7987
111.6787	DCA_se1_ag1_f_05 - words	um	111.9287
111.7987	DCA_se1_ag1_f_05 - phones	M	111.9287
111.9287	DCA_se1_ag1_f_05 - phones	sp	113.0041
113.0041	DCA_se1_ag1_f_05 - phones	T	113.1141
113.0041	DCA_se1_ag1_f_05 - words	tree	113.3741
113.1141	DCA_se1_ag1_f_05 - phones	R	113.1541
113.1541	DCA_se1_ag1_f_05 - phones	IY1	113.3741
113.3741	DCA_se1_ag1_f_05 - phones	sp	113.4741
113.4741	DCA_se1_ag1_f_05 - phones	AO1	113.6641
113.4741	DCA_se1_ag1_f_05 - words	or	113.7441
113.6641	DCA_se1_ag1_f_05 - phones	R	113.7441
113.7441	DCA_se1_ag1_f_05 - phones	S	113.9141
113.7441	DCA_se1_ag1_f_05 - words	some	114.0541
113.9141	DCA_se1_ag1_f_05 - phones	AH1	114.0241
114.0241	DCA_se1_ag1_f_05 - phones	M	114.0541
114.0541	DCA_se1_ag1_f_05 - phones	sp	114.1341
114.4911	DCA_se1_ag1_f_05 - phones	IH1	114.6511
114.4911	DCA_se1_ag1_f_05 - words	in	114.7311
114.6511	DCA_se1_ag1_f_05 - phones	N	114.7311
114.7311	DCA_se1_ag1_f_05 - phones	sp	114.7611
114.7611	DCA_se1_ag1_f_05 - phones	DH	114.8211
114.7611	DCA_se1_ag1_f_05 - words	that	114.9611
114.8211	DCA_se1_ag1_f_05 - phones	AE1	114.8911
114.8911	DCA_se1_ag1_f_05 - phones	T	114.9611
114.9611	DCA_se1_ag1_f_05 - phones	DH	115.0111
114.9611	DCA_se1_ag1_f_05 - words	they	115.1611
115.0111	DCA_se1_ag1_f_05 - phones	EY1	115.1611
115.1611	DCA_se1_ag1_f_05 - phones	HH	115.2511
115.1611	DCA_se1_ag1_f_05 - words	had	115.3711
115.2511	DCA_se1_ag1_f_05 - phones	AE1	115.3411
115.3411	DCA_se1_ag1_f_05 - phones	D	115.3711
115.3711	DCA_se1_ag1_f_05 - phones	DH	115.4011
115.3711	DCA_se1_ag1_f_05 - words	their	115.4911
115.4011	DCA_se1_ag1_f_05 - phones	EH1	115.4311
115.4311	DCA_se1_ag1_f_05 - phones	R	115.4911
115.4911	DCA_se1_ag1_f_05 - phones	F	115.6211
115.4911	DCA_se1_ag1_f_05 - words	face	115.9311
115.6211	DCA_se1_ag1_f_05 - phones	EY1	115.7911
115.7911	DCA_se1_ag1_f_05 - phones	S	115.9311
115.9311	DCA_se1_ag1_f_05 - phones	AO1	116.0211
115.9311	DCA_se1_ag1_f_05 - words	on	116.2311
116.0211	DCA_se1_ag1_f_05 - phones	N	116.2311
116.3189	DCA_int_03 - phones	M	116.4489
116.3189	DCA_int_03 - words	mm-hm	116.9589
116.4489	DCA_int_03 - phones	HH	116.4789
116.4789	DCA_int_03 - phones	M	116.9589
117.1116	DCA_se1_ag1_f_05 - phones	sil	117.2316
117.2316	DCA_se1_ag1_f_05 - phones	G	117.2816
117.2316	DCA_se1_ag1_f_05 - words	go	117.4416
117.2816	DCA_se1_ag1_f_05 - phones	OW1	117.4416
117.4416	DCA_se1_ag1_f_05 - phones	R	117.5116
117.4416	DCA_se1_ag1_f_05 - words	run	117.6516
117.5116	DCA_se1_ag1_f_05 - phones	AH1	117.5816
117.5816	DCA_se1_ag1_f_05 - phones	N	117.6516
117.6516	DCA_se1_ag1_f_05 - phones	B	117.7016
117.6516	DCA_se1_ag1_f_05 - words	back	117.8916
117.7016	DCA_se1_ag1_f_05 - phones	AE1	117.8116
117.8116	DCA_se1_ag1_f_05 - phones	K	117.8916
117.8916	DCA_se1_ag1_f_05 - phones	AH0	117.9616
117.8916	DCA_se1_ag1_f_05 - words	and	118.0916
117.9616	DCA_se1_ag1_f_05 - phones	N	118.0916
118.0916	DCA_se1_ag1_f_05 - phones	T	118.2316
118.0916	DCA_se1_ag1_f_05 - words	touch	118.5216
118.2316	DCA_se1_ag1_f_05 - phones	AH1	118.3716
118.3716	DCA_se1_ag1_f_05 - phones	CH	118.5216
118.5216	DCA_se1_ag1_f_05 - phones	IH1	118.5616
118.5216	DCA_se1_ag1_f_05 - words	it	118.6316
118.5616	DCA_se1_ag1_f_05 - phones	T	118.6316
118.6316	DCA_se1_ag1_f_05 - phones	sp	119.0129
119.0129	DCA_se1_ag1_f_05 - phones	spn	119.1129
119.0129	DCA_se1_ag1_f_05 - words	<unk>	119.1129
119.1129	DCA_se1_ag1_f_05 - phones	sp	119.1529
119.2938	DCA_se1_ag1_f_05 - phones	AE1	119.4338
119.2938	DCA_se1_ag1_f_05 - words	and	119.9138
119.4338	DCA_se1_ag1_f_05 - phones	N	119.5738
119.5738	DCA_se1_ag1_f_05 - phones	D	119.9138
120.1425	DCA_se1_ag1_f_05 - phones	sil	120.1925
120.1925	DCA_se1_ag1_f_05 - phones	IH1	120.2825
120.1925	DCA_se1_ag1_f_05 - words	if	120.3725
120.2825	DCA_se1_ag1_f_05 - phones	F	120.3725
120.3725	DCA_se1_ag1_f_05 - phones	DH	120.4325
120.3725	DCA_se1_ag1_f_05 - words	they	120.5925
120.4325	DCA_se1_ag1_f_05 - phones	EY1	120.5925
120.5925	DCA_se1_ag1_f_05 - phones	T	120.7425
120.5925	DCA_se1_ag1_f_05 - words	touch	120.9725
120.7425	DCA_se1_ag1_f_05 - phones	AH1	120.8625
120.8625	DCA_se1_ag1_f_05 - phones	CH	120.9725
120.9725	DCA_se1_ag1_f_05 - phones	IH0	121.0525
120.9725	DCA_se1_ag1_f_05 - words	it	121.1525
121.0525	DCA_se1_ag1_f_05 - phones	T	121.1525
121.3863	DCA_se1_ag1_f_05 - phones	sil	121.5363
121.5363	DCA_se1_ag1_f_05 - phones	IH1	121.6263
121.5363	DCA_se1_ag1_f_05 - words	if	121.6563
121.6263	DCA_se1_ag1_f_05 - phones	F	121.6563
121.6563	DCA_se1_ag1_f_05 - phones	DH	121.7163
121.6563	DCA_se1_ag1_f_05 - words	they	121.8163
121.7163	DCA_se1_ag1_f_05 - phones	EY1	121.8163
121.8163	DCA_se1_ag1_f_05 - phones	F	122.1263
121.8163	DCA_se1_ag1_f_05 - words	find	122.3263
122.1263	DCA_se1_ag1_f_05 - phones	AY1	122.2663
122.2663	DCA_se1_ag1_f_05 - phones	N	122.2963
122.2963	DCA_se1_ag1_f_05 - phones	D	122.3263
122.3263	DCA_se1_ag1_f_05 - phones	DH	122.3563
122.3263	DCA_se1_ag1_f_05 - words	the	122.3963
122.3563	DCA_se1_ag1_f_05 - phones	IY0	122.3963
122.3963	DCA_se1_ag1_f_05 - phones	L	122.4863
122.3963	DCA_se1_ag1_f_05 - words	last	122.8163
122.4863	DCA_se1_ag1_f_05 - phones	AE1	122.6963
122.6963	DCA_se1_ag1_f_05 - phones	S	122.8163
122.8163	DCA_se1_ag1_f_05 - phones	P	122.9263
122.8163	DCA_se1_ag1_f_05 - words	person	123.6463
122.9263	DCA_se1_ag1_f_05 - phones	ER1	123.1263
123.1263	DCA_se1_ag1_f_05 - phones	S	123.3063
123.3063	DCA_se1_ag1_f_05 - phones	AH0	123.3363
123.3363	DCA_se1_ag1_f_05 - phones	N	123.6463
124.9861	DCA_se1_ag1_f_05 - phones	AE1	125.1061
124.9861	DCA_se1_ag1_f_05 - words	and	125.2761
125.1061	DCA_se1_ag1_f_05 - phones	N	125.1861
125.1861	DCA_se1_ag1_f_05 - phones	D	125.2761
125.2761	DCA_se1_ag1_f_05 - phones	L	125.3461
125.2761	DCA_se1_ag1_f_05 - words	last	125.5661
125.3461	DCA_se1_ag1_f_05 - phones	AE1	125.5161
125.5161	DCA_se1_ag1_f_05 - phones	S	125.5661
125.5661	DCA_se1_ag1_f_05 - phones	P	125.6561
125.5661	DCA_se1_ag1_f_05 - words	person	126.0361
125.6561	DCA_se1_ag1_f_05 - phones	ER1	125.8061
125.8061	DCA_se1_ag1_f_05 - phones	S	125.8761
125.8761	DCA_se1_ag1_f_05 - phones	AH0	125.9461
125.9461	DCA_se1_ag1_f_05 - phones	N	126.0361
126.0361	DCA_se1_ag1_f_05 - phones	R	126.1061
126.0361	DCA_se1_ag1_f_05 - words	run	126.2861
126.1061	DCA_se1_ag1_f_05 - phones	AH1	126.1961
126.1961	DCA_se1_ag1_f_05 - phones	N	126.2861
126.2861	DCA_se1_ag1_f_05 - phones	T	126.3661
126.2861	DCA_se1_ag1_f_05 - words	to	126.4161
126.3661	DCA_se1_ag1_f_05 - phones	UW1	126.4161
126.4161	DCA_se1_ag1_f_05 - phones	DH	126.4461
126.4161	DCA_se1_ag1_f_05 - words	the	126.4961
126.4461	DCA_se1_ag1_f_05 - phones	AH0	126.4961
126.4961	DCA_se1_ag1_f_05 - phones	T	126.6061
126.4961	DCA_se1_ag1_f_05 - words	tree	126.7461
126.6061	DCA_se1_ag1_f_05 - phones	R	126.6461
126.6461	DCA_se1_ag1_f_05 - phones	IY1	126.7461
126.7461	DCA_se1_ag1_f_05 - phones	B	126.8161
126.7461	DCA_se1_ag1_f_05 - words	before	127.1861
126.8161	DCA_se1_ag1_f_05 - phones	IY2	126.8861
126.8861	DCA_se1_ag1_f_05 - phones	F	127.0061
127.0061	DCA_se1_ag1_f_05 - phones	AO1	127.0961
127.0961	DCA_se1_ag1_f_05 - phones	R	127.1861
127.1861	DCA_se1_ag1_f_05 - phones	DH	127.3061
127.1861	DCA_se1_ag1_f_05 - words	them	127.5461
127.3061	DCA_se1_ag1_f_05 - phones	EH1	127.4661
127.4661	DCA_se1_ag1_f_05 - phones	M	127.5461
127.5461	DCA_se1_ag1_f_05 - phones	sp	128.6673
128.6673	DCA_se1_ag1_f_05 - phones	W	128.6973
128.6673	DCA_se1_ag1_f_05 - words	well	128.9373
128.6973	DCA_se1_ag1_f_05 - phones	EH1	128.8473
128.8473	DCA_se1_ag1_f_05 - phones	L	128.9373
128.9373	DCA_se1_ag1_f_05 - phones	DH	128.9773
128.9373	DCA_se1_ag1_f_05 - words	the	129.0173
128.9773	DCA_se1_ag1_f_05 - phones	AH0	129.0173
129.0173	DCA_se1_ag1_f_05 - phones	sp	129.2073
129.2073	DCA_se1_ag1_f_05 - phones	DH	129.2873
129.2073	DCA_se1_ag1_f_05 - words	the	129.3173
129.2873	DCA_se1_ag1_f_05 - phones	AH0	129.3173
129.3173	DCA_se1_ag1_f_05 - phones	sp	129.5473
129.5473	DCA_se1_ag1_f_05 - phones	DH	129.6573
129.5473	DCA_se1_ag1_f_05 - words	the	129.7873
129.6573	DCA_se1_ag1_f_05 - phones	IY0	129.7873
129.7873	DCA_se1_ag1_f_05 - phones	W	129.8373
129.7873	DCA_se1_ag1_f_05 - words	one	130.1773
129.8373	DCA_se1_ag1_f_05 - phones	AH1	129.9773
129.9773	DCA_se1_ag1_f_05 - phones	N	130.1773
130.1773	DCA_se1_ag1_f_05 - phones	P	130.3373
130.1773	DCA_se1_ag1_f_05 - words	person	130.5973
130.3373	DCA_se1_ag1_f_05 - phones	ER1	130.4673
130.4673	DCA_se1_ag1_f_05 - phones	S	130.5273
130.5273	DCA_se1_ag1_f_05 - phones	AH0	130.5673
130.5673	DCA_se1_ag1_f_05 - phones	N	130.5973
130.5973	DCA_se1_ag1_f_05 - phones	HH	130.6273
130.5973	DCA_se1_ag1_f_05 - words	who	130.7273
130.6273	DCA_se1_ag1_f_05 - phones	UW1	130.7273
130.7273	DCA_se1_ag1_f_05 - phones	sp	130.8173
130.8173	DCA_se1_ag1_f_05 - phones	T	130.9473
130.8173	DCA_se1_ag1_f_05 - words	t	130.9773
130.9473	DCA_se1_ag1_f_05 - phones	IY1	130.9773
130.9773	DCA_se1_ag1_f_05 - phones	sp	131.0473
131.0473	DCA_se1_ag1_f_05 - phones	T	131.1573
131.0473	DCA_se1_ag1_f_05 - words	touched	131.4673
131.1573	DCA_se1_ag1_f_05 - phones	AH1	131.2873
131.2873	DCA_se1_ag1_f_05 - phones	CH	131.4373
131.4373	DCA_se1_ag1_f_05 - phones	T	131.4673
131.4673	DCA_se1_ag1_f_05 - phones	DH	131.5373
131.4673	DCA_se1_ag1_f_05 - words	the	131.6173
131.5373	DCA_se1_ag1_f_05 - phones	AH0	131.6173
131.6173	DCA_se1_ag1_f_05 - phones	sp	131.6673
131.6673	DCA_se1_ag1_f_05 - phones	T	131.8073
131.6673	DCA_se1_ag1_f_05 - words	tree	132.0673
131.8073	DCA_se1_ag1_f_05 - phones	R	131.8673
131.8673	DCA_se1_ag1_f_05 - phones	IY1	132.0673
132.0673	DCA_se1_ag1_f_05 - phones	sp	132.2673
133.3211	DCA_se1_ag1_f_05 - phones	DH	133.4211
133.3211	DCA_se1_ag1_f_05 - words	they	133.6211
133.4211	DCA_se1_ag1_f_05 - phones	EY1	133.6211
133.6211	DCA_se1_ag1_f_05 - phones	AH1	133.7311
133.6211	DCA_se1_ag1_f_05 - words	um	134.2911
133.7311	DCA_se1_ag1_f_05 - phones	M	134.2911
134.6873	DCA_se1_ag1_f_05 - phones	sil	134.7273
134.7273	DCA_se1_ag1_f_05 - phones	B	134.8573
134.7273	DCA_se1_ag1_f_05 - words	be	134.9673
134.8573	DCA_se1_ag1_f_05 - phones	IY0	134.9673
134.9673	DCA_se1_ag1_f_05 - phones	DH	135.0173
134.9673	DCA_se1_ag1_f_05 - words	the	135.0773
135.0173	DCA_se1_ag1_f_05 - phones	AH0	135.0773
135.0773	DCA_se1_ag1_f_05 - phones	P	135.2073
135.0773	DCA_se1_ag1_f_05 - words	person	135.5273
135.2073	DCA_se1_ag1_f_05 - phones	ER1	135.3373
135.3373	DCA_se1_ag1_f_05 - phones	S	135.4073
135.4073	DCA_se1_ag1_f_05 - phones	AH0	135.4473
135.4473	DCA_se1_ag1_f_05 - phones	N	135.5273
135.5273	DCA_se1_ag1_f_05 - phones	HH	135.5573
135.5273	DCA_se1_ag1_f_05 - words	who	135.5873
135.5573	DCA_se1_ag1_f_05 - phones	UW1	135.5873
135.5873	DCA_se1_ag1_f_05 - phones	sp	135.6373
135.6373	DCA_se1_ag1_f_05 - phones	HH	135.7073
135.6373	DCA_se1_ag1_f_05 - words	hide	135.8773
135.7073	DCA_se1_ag1_f_05 - phones	AY1	135.8373
135.8373	DCA_se1_ag1_f_05 - phones	D	135.8773
135.8773	DCA_se1_ag1_f_05 - phones	DH	135.9373
135.8773	DCA_se1_ag1_f_05 - words	their	136.0373
135.9373	DCA_se1_ag1_f_05 - phones	EH1	135.9773
135.9773	DCA_se1_ag1_f_05 - phones	R	136.0373
136.0373	DCA_se1_ag1_f_05 - phones	F	136.2273
136.0373	DCA_se1_ag1_f_05 - words	face	136.4473
136.2273	DCA_se1_ag1_f_05 - phones	EY1	136.4173
136.4173	DCA_se1_ag1_f_05 - phones	S	136.4473
136.4473	DCA_se1_ag1_f_05 - phones	sp	144.8975
136.6177	DCA_int_03 - phones	sil	136.6677
136.6677	DCA_int_03 - phones	M	136.8377
136.6677	DCA_int_03 - words	mm-hm	137.1477
136.8377	DCA_int_03 - phones	HH	136.9877
136.9877	DCA_int_03 - phones	M	137.1477
137.1477	DCA_int_03 - phones	sp	137.1877
137.4617	DCA_int_03 - phones	M	137.6917
137.4617	DCA_int_03 - words	mm-hm	137.8617
137.6917	DCA_int_03 - phones	HH	137.7617
137.7617	DCA_int_03 - phones	M	137.8617
137.8617	DCA_int_03 - phones	sp	137.9417
138.3605	DCA_int_03 - phones	W	138.4805
138.3605	DCA_int_03 - words	well	138.7505
138.4805	DCA_int_03 - phones	EH1	138.6505
138.6505	DCA_int_03 - phones	L	138.7505
138.7505	DCA_int_03 - phones	sp	138.7805
138.7805	DCA_int_03 - phones	DH	138.8205
138.7805	DCA_int_03 - words	the	139.0005
138.8205	DCA_int_03 - phones	AH0	139.0005
139.0005	DCA_int_03 - phones	P	139.0705
139.0005	DCA_int_03 - words	person	139.3205
139.0705	DCA_int_03 - phones	ER1	139.1605
139.1605	DCA_int_03 - phones	S	139.2605
139.2605	DCA_int_03 - phones	AH0	139.2905
139.2905	DCA_int_03 - phones	N	139.3205
139.3205	DCA_int_03 - phones	HH	139.3505
139.3205	DCA_int_03 - words	who	139.4605
139.3505	DCA_int_03 - phones	UW1	139.4605
139.4605	DCA_int_03 - phones	HH	139.5405
139.4605	DCA_int_03 - words	hides	139.9505
139.5405	DCA_int_03 - phones	AY1	139.6605
139.6605	DCA_int_03 - phones	D	139.7305
139.7305	DCA_int_03 - phones	Z	139.9505
139.9505	DCA_int_03 - phones	sp	140.0005
140.0005	DCA_int_03 - phones	TH	140.0405
140.0005	DCA_int_03 - words	th-	140.0405
140.0405	DCA_int_03 - phones	sp	140.0705
140.0705	DCA_int_03 - phones	DH	140.1305
140.0705	DCA_int_03 - words	the	140.2405
140.1305	DCA_int_03 - phones	IY0	140.2405
140.2405	DCA_int_03 - phones	sp	140.2705
140.2705	DCA_int_03 - phones	HH	140.3005
140.2705	DCA_int_03 - words	his	140.4905
140.3005	DCA_int_03 - phones	IH0	140.3805
140.3805	DCA_int_03 - phones	Z	140.4905
140.4905	DCA_int_03 - phones	F	140.5805
140.4905	DCA_int_03 - words	face	140.9305
140.5805	DCA_int_03 - phones	EY1	140.7605
140.7605	DCA_int_03 - phones	S	140.9305
140.9305	DCA_int_03 - phones	AH1	141.1805
140.9305	DCA_int_03 - words	um	141.3205
141.1805	DCA_int_03 - phones	M	141.3205
141.3205	DCA_int_03 - phones	sp	141.4605
141.4605	DCA_int_03 - phones	IH0	141.4905
141.4605	DCA_int_03 - words	is	141.5205
141.4905	DCA_int_03 - phones	Z	141.5205
141.5205	DCA_int_03 - phones	sp	141.7505
141.7505	DCA_int_03 - phones	DH	141.8105
141.7505	DCA_int_03 - words	this	142.0905
141.8105	DCA_int_03 - phones	IH0	141.8705
141.8705	DCA_int_03 - phones	S	142.0905
142.0905	DCA_int_03 - phones	sp	142.1205
142.1205	DCA_int_03 - phones	DH	142.1505
142.1205	DCA_int_03 - words	the	142.1805
142.1505	DCA_int_03 - phones	AH0	142.1805
142.1805	DCA_int_03 - phones	W	142.2505
142.1805	DCA_int_03 - words	one	142.3405
142.2505	DCA_int_03 - phones	AH1	142.2905
142.2905	DCA_int_03 - phones	N	142.3405
142.3405	DCA_int_03 - phones	Y	142.3805
142.3405	DCA_int_03 - words	you	142.4205
142.3805	DCA_int_03 - phones	UW1	142.4205
142.4205	DCA_int_03 - phones	K	142.5705
142.4205	DCA_int_03 - words	call	142.7505
142.5705	DCA_int_03 - phones	AO1	142.6005
142.6005	DCA_int_03 - phones	L	142.7505
142.7505	DCA_int_03 - phones	sp	142.7805
142.7805	DCA_int_03 - phones	IH1	142.8805
142.7805	DCA_int_03 - words	it	142.9805
142.8805	DCA_int_03 - phones	T	142.9805
142.9805	DCA_int_03 - phones	sp	145.2901
144.8975	DCA_se1_ag1_f_05 - phones	AH1	144.9375
144.8975	DCA_se1_ag1_f_05 - words	uh-huh	145.4375
144.9375	DCA_se1_ag1_f_05 - phones	HH	144.9975
144.9975	DCA_se1_ag1_f_05 - phones	AH1	145.4375
145.2901	DCA_int_03 - phones	W	145.3201
145.2901	DCA_int_03 - words	what	145.3801
145.3201	DCA_int_03 - phones	AH1	145.3501
145.3501	DCA_int_03 - phones	T	145.3801
145.3801	DCA_int_03 - phones	D	145.4101
145.3801	DCA_int_03 - words	do	145.4401
145.4101	DCA_int_03 - phones	UW1	145.4401
145.4375	DCA_se1_ag1_f_05 - phones	sp	149.7975
145.4401	DCA_int_03 - phones	Y	145.4701
145.4401	DCA_int_03 - words	you	145.5101
145.4701	DCA_int_03 - phones	UW1	145.5101
145.5101	DCA_int_03 - phones	K	145.5401
145.5101	DCA_int_03 - words	call	145.6001
145.5401	DCA_int_03 - phones	AO1	145.5701
145.5701	DCA_int_03 - phones	L	145.6001
145.6001	DCA_int_03 - phones	sp	145.6401
145.6401	DCA_int_03 - phones	IH0	145.6701
145.6401	DCA_int_03 - words	him	145.7001
145.6701	DCA_int_03 - phones	M	145.7001
145.7001	DCA_int_03 - phones	Y	145.7501
145.7001	DCA_int_03 - words	you	145.7801
145.7501	DCA_int_03 - phones	UW1	145.7801
145.7801	DCA_int_03 - phones	N	145.8301
145.7801	DCA_int_03 - words	know	145.9001
145.8301	DCA_int_03 - phones	OW1	145.9001
145.9001	DCA_int_03 - phones	DH	145.9901
145.9001	DCA_int_03 - words	that	146.1001
145.9901	DCA_int_03 - phones	AE1	146.0301
146.0301	DCA_int_03 - phones	T	146.1001
146.1001	DCA_int_03 - phones	S	146.1501
146.1001	DCA_int_03 - words	s	146.1501
146.1501	DCA_int_03 - phones	IH1	146.2701
146.1501	DCA_int_03 - words	it	146.3601
146.2701	DCA_int_03 - phones	T	146.3601
146.3601	DCA_int_03 - phones	sp	146.4301
146.4301	DCA_int_03 - phones	OW2	146.5801
146.4301	DCA_int_03 - words	okay	146.8301
146.5801	DCA_int_03 - phones	K	146.6701
146.6701	DCA_int_03 - phones	EY1	146.8301
146.8301	DCA_int_03 - phones	sp	146.8801
146.8801	DCA_int_03 - phones	W	146.9101
146.8801	DCA_int_03 - words	well	147.1301
146.9101	DCA_int_03 - phones	EH1	147.0601
147.0601	DCA_int_03 - phones	L	147.1301
147.1301	DCA_int_03 - phones	HH	147.1601
147.1301	DCA_int_03 - words	how	147.1901
147.1601	DCA_int_03 - phones	AW1	147.1901
147.1901	DCA_int_03 - phones	D	147.2901
147.1901	DCA_int_03 - words	do	147.3201
147.2901	DCA_int_03 - phones	UW1	147.3201
147.3201	DCA_int_03 - phones	Y	147.4001
147.3201	DCA_int_03 - words	you	147.5101
147.4001	DCA_int_03 - phones	UW1	147.5101
147.5101	DCA_int_03 - phones	sp	147.5401
147.5401	DCA_int_03 - phones	D	147.5801
147.5401	DCA_int_03 - words	decide	148.0101
147.5801	DCA_int_03 - phones	IH2	147.6301
147.6301	DCA_int_03 - phones	S	147.7801
147.7801	DCA_int_03 - phones	AY1	147.9601
147.9601	DCA_int_03 - phones	D	148.0101
148.0101	DCA_int_03 - phones	W	148.0401
148.0101	DCA_int_03 - words	which	148.2101
148.0401	DCA_int_03 - phones	IH1	148.0901
148.0901	DCA_int_03 - phones	CH	148.2101
148.2101	DCA_int_03 - phones	W	148.2601
148.2101	DCA_int_03 - words	one	148.3301
148.2601	DCA_int_03 - phones	AH1	148.3001
148.3001	DCA_int_03 - phones	N	148.3301
148.3301	DCA_int_03 - phones	IH0	148.3601
148.3301	DCA_int_03 - words	is	148.5001
148.3601	DCA_int_03 - phones	Z	148.5001
148.5001	DCA_int_03 - phones	sp	148.5301
148.5301	DCA_int_03 - phones	G	148.5701
148.5301	DCA_int_03 - words	going	148.7501
148.5701	DCA_int_03 - phones	OW1	148.6201
148.6201	DCA_int_03 - phones	IH0	148.6801
148.6801	DCA_int_03 - phones	N	148.7501
148.7501	DCA_int_03 - phones	T	148.8101
148.7501	DCA_int_03 - words	to	148.8401
148.8101	DCA_int_03 - phones	UW1	148.8401
148.8401	DCA_int_03 - phones	B	148.9001
148.8401	DCA_int_03 - words	be	149.1001
148.9001	DCA_int_03 - phones	IY0	149.1001
149.1001	DCA_int_03 - phones	sp	149.1301
149.1301	DCA_int_03 - phones	IH0	149.1701
149.1301	DCA_int_03 - words	it	149.2101
149.1701	DCA_int_03 - phones	T	149.2101
149.2101	DCA_int_03 - phones	sp	149.2701
149.7975	DCA_se1_ag1_f_05 - phones	W	149.8275
149.7975	DCA_se1_ag1_f_05 - words	well	149.8875
149.8275	DCA_se1_ag1_f_05 - phones	EH1	149.8575
149.8575	DCA_se1_ag1_f_05 - phones	L	149.8875
149.8875	DCA_se1_ag1_f_05 - phones	Y	150.0175
149.8875	DCA_se1_ag1_f_05 - words	you	150.1075
150.0175	DCA_se1_ag1_f_05 - phones	UW1	150.1075
150.1075	DCA_se1_ag1_f_05 - phones	CH	150.2775
150.1075	DCA_se1_ag1_f_05 - words	choose	150.7875
150.2775	DCA_se1_ag1_f_05 - phones	UW1	150.6275
150.6275	DCA_se1_ag1_f_05 - phones	Z	150.7875
150.7875	DCA_se1_ag1_f_05 - phones	sp	150.8875
150.8875	DCA_se1_ag1_f_05 - phones	L	150.9775
150.8875	DCA_se1_ag1_f_05 - words	like	151.2175
150.9775	DCA_se1_ag1_f_05 - phones	AY1	151.1175
151.1175	DCA_se1_ag1_f_05 - phones	K	151.2175
151.2175	DCA_se1_ag1_f_05 - phones	sp	151.8790
151.8790	DCA_se1_ag1_f_05 - phones	spn	152.0390
151.8790	DCA_se1_ag1_f_05 - words	<unk>	152.0390
152.0390	DCA_se1_ag1_f_05 - phones	sp	152.4382
152.4382	DCA_se1_ag1_f_05 - phones	Y	152.4782
152.4382	DCA_se1_ag1_f_05 - words	you	152.5282
152.4782	DCA_se1_ag1_f_05 - phones	UW1	152.5282
152.5282	DCA_se1_ag1_f_05 - phones	P	152.6482
152.5282	DCA_se1_ag1_f_05 - words	put	152.7682
152.6482	DCA_se1_ag1_f_05 - phones	UH1	152.6982
152.6982	DCA_se1_ag1_f_05 - phones	T	152.7682
152.7682	DCA_se1_ag1_f_05 - phones	Y	152.8082
152.7682	DCA_se1_ag1_f_05 - words	your	152.8882
152.8082	DCA_se1_ag1_f_05 - phones	UH1	152.8382
152.8382	DCA_se1_ag1_f_05 - phones	R	152.8882
152.8882	DCA_se1_ag1_f_05 - phones	EH1	152.9182
152.8882	DCA_se1_ag1_f_05 - words	f	152.9982
152.9182	DCA_se1_ag1_f_05 - phones	F	152.9982
152.9982	DCA_se1_ag1_f_05 - phones	sp	153.0882
153.0882	DCA_se1_ag1_f_05 - phones	L	153.2182
153.0882	DCA_se1_ag1_f_05 - words	like	153.5382
153.2182	DCA_se1_ag1_f_05 - phones	AY1	153.4082
153.4082	DCA_se1_ag1_f_05 - phones	K	153.5382
153.5382	DCA_se1_ag1_f_05 - phones	Y	153.5882
153.5382	DCA_se1_ag1_f_05 - words	you	153.6682
153.5882	DCA_se1_ag1_f_05 - phones	UW1	153.6682
153.6682	DCA_se1_ag1_f_05 - phones	P	153.7482
153.6682	DCA_se1_ag1_f_05 - words	put	153.8982
153.7482	DCA_se1_ag1_f_05 - phones	UH1	153.8182
153.8182	DCA_se1_ag1_f_05 - phones	T	153.8982
153.8982	DCA_se1_ag1_f_05 - phones	Y	153.9482
153.8982	DCA_se1_ag1_f_05 - words	your	154.0682
153.9482	DCA_se1_ag1_f_05 - phones	UH1	153.9982
153.9982	DCA_se1_ag1_f_05 - phones	R	154.0682
154.0682	DCA_se1_ag1_f_05 - phones	F	154.2082
154.0682	DCA_se1_ag1_f_05 - words	feet	154.4682
154.2082	DCA_se1_ag1_f_05 - phones	IY1	154.3982
154.3982	DCA_se1_ag1_f_05 - phones	T	154.4682
154.4682	DCA_se1_ag1_f_05 - phones	AO1	154.6382
154.4682	DCA_se1_ag1_f_05 - words	all	154.7682
154.6382	DCA_se1_ag1_f_05 - phones	L	154.7682
154.7682	DCA_se1_ag1_f_05 - phones	AH1	154.8182
154.7682	DCA_se1_ag1_f_05 - words	us	154.9182
154.8182	DCA_se1_ag1_f_05 - phones	S	154.9182
154.9182	DCA_se1_ag1_f_05 - phones	P	154.9882
154.9182	DCA_se1_ag1_f_05 - words	put	155.1582
154.9882	DCA_se1_ag1_f_05 - phones	UH1	155.0682
155.0682	DCA_se1_ag1_f_05 - phones	T	155.1582
155.1582	DCA_se1_ag1_f_05 - phones	AA1	155.2082
155.1582	DCA_se1_ag1_f_05 - words	our	155.2982
155.2082	DCA_se1_ag1_f_05 - phones	R	155.2982
155.2982	DCA_se1_ag1_f_05 - phones	F	155.4382
155.2982	DCA_se1_ag1_f_05 - words	feet	155.6682
155.4382	DCA_se1_ag1_f_05 - phones	IY1	155.6282
155.6282	DCA_se1_ag1_f_05 - phones	T	155.6682
155.6682	DCA_se1_ag1_f_05 - phones	IH1	155.9382
155.6682	DCA_se1_ag1_f_05 - words	in	156.0882
155.9382	DCA_se1_ag1_f_05 - phones	N	156.0882
156.1786	DCA_int_03 - phones	M	156.3286
156.1786	DCA_int_03 - words	mm-hm	156.5586
156.3286	DCA_int_03 - phones	HH	156.4186
156.4186	DCA_int_03 - phones	M	156.5586
156.5586	DCA_int_03 - phones	sp	156.6986
156.9620	DCA_se1_ag1_f_05 - phones	sil	156.9920
156.9920	DCA_se1_ag1_f_05 - phones	AE1	157.2820
156.9920	DCA_se1_ag1_f_05 - words	and	157.5220
157.2820	DCA_se1_ag1_f_05 - phones	N	157.3220
157.3220	DCA_se1_ag1_f_05 - phones	D	157.5220
158.1510	DCA_se1_ag1_f_05 - phones	DH	158.2210
158.1510	DCA_se1_ag1_f_05 - words	they	158.4010
158.2210	DCA_se1_ag1_f_05 - phones	EY1	158.4010
158.4010	DCA_se1_ag1_f_05 - phones	sp	158.4310
158.4310	DCA_se1_ag1_f_05 - phones	Y	158.4710
158.4310	DCA_se1_ag1_f_05 - words	you	158.5610
158.4710	DCA_se1_ag1_f_05 - phones	UW1	158.5610
158.5610	DCA_se1_ag1_f_05 - phones	N	158.6210
158.5610	DCA_se1_ag1_f_05 - words	know	158.8610
158.6210	DCA_se1_ag1_f_05 - phones	OW1	158.8610
158.8610	DCA_se1_ag1_f_05 - phones	L	158.9310
158.8610	DCA_se1_ag1_f_05 - words	like	159.2010
158.9310	DCA_se1_ag1_f_05 - phones	AY1	159.1010
159.1010	DCA_se1_ag1_f_05 - phones	K	159.2010
159.4473	DCA_se1_ag1_f_05 - phones	DH	159.5273
159.4473	DCA_se1_ag1_f_05 - words	they	159.6273
159.5273	DCA_se1_ag1_f_05 - phones	EY1	159.6273
159.6273	DCA_se1_ag1_f_05 - phones	JH	159.7073
159.6273	DCA_se1_ag1_f_05 - words	just	159.8373
159.7073	DCA_se1_ag1_f_05 - phones	IH0	159.7873
159.7873	DCA_se1_ag1_f_05 - phones	S	159.8373
159.8373	DCA_se1_ag1_f_05 - phones	S	159.9573
159.8373	DCA_se1_ag1_f_05 - words	say	160.2573
159.9573	DCA_se1_ag1_f_05 - phones	EY1	160.2573
160.2573	DCA_se1_ag1_f_05 - phones	sp	160.3773
160.3773	DCA_se1_ag1_f_05 - words	a	160.5273
160.3773	DCA_se1_ag1_f_05 - phones	AH0	160.5273
160.5273	DCA_se1_ag1_f_05 - phones	N	160.7073
160.5273	DCA_se1_ag1_f_05 - words	number	161.1673
160.7073	DCA_se1_ag1_f_05 - phones	AH1	160.8373
160.8373	DCA_se1_ag1_f_05 - phones	M	161.0373
161.0373	DCA_se1_ag1_f_05 - phones	B	161.0773
161.0773	DCA_se1_ag1_f_05 - phones	ER0	161.1673
161.1673	DCA_se1_ag1_f_05 - phones	sp	161.4073
162.1052	DCA_se1_ag1_f_05 - phones	AO1	162.4652
162.1052	DCA_se1_ag1_f_05 - words	or	162.8252
162.4652	DCA_se1_ag1_f_05 - phones	R	162.8252
162.8252	DCA_se1_ag1_f_05 - phones	sp	162.9552
162.9552	DCA_se1_ag1_f_05 - phones	DH	163.0552
162.9552	DCA_se1_ag1_f_05 - words	they	163.1552
163.0552	DCA_se1_ag1_f_05 - phones	EY1	163.1552
163.1552	DCA_se1_ag1_f_05 - phones	JH	163.2852
163.1552	DCA_se1_ag1_f_05 - words	j-	163.2852
163.2852	DCA_se1_ag1_f_05 - phones	sp	163.3452
163.3452	DCA_se1_ag1_f_05 - phones	W	163.4852
163.3452	DCA_se1_ag1_f_05 - words	we	163.6152
163.4852	DCA_se1_ag1_f_05 - phones	IY1	163.6152
163.6152	DCA_se1_ag1_f_05 - phones	HH	163.7052
163.6152	DCA_se1_ag1_f_05 - words	have	163.9152
163.7052	DCA_se1_ag1_f_05 - phones	AE1	163.8552
163.8552	DCA_se1_ag1_f_05 - phones	V	163.9152
163.9152	DCA_se1_ag1_f_05 - phones	S	164.0252
163.9152	DCA_se1_ag1_f_05 - words	some	164.3852
164.0252	DCA_se1_ag1_f_05 - phones	AH1	164.1252
164.1252	DCA_se1_ag1_f_05 - phones	M	164.3852
164.6640	DCA_se1_ag1_f_05 - phones	S	164.8140
164.6640	DCA_se1_ag1_f_05 - words	something	165.1240
164.8140	DCA_se1_ag1_f_05 - phones	AH1	164.9140
164.9140	DCA_se1_ag1_f_05 - phones	M	164.9540
164.9540	DCA_se1_ag1_f_05 - phones	TH	164.9840
164.9840	DCA_se1_ag1_f_05 - phones	IH0	165.0140
165.0140	DCA_se1_ag1_f_05 - phones	NG	165.1240
165.1240	DCA_se1_ag1_f_05 - phones	M	165.2540
165.1240	DCA_se1_ag1_f_05 - words	made	165.5540
165.2540	DCA_se1_ag1_f_05 - phones	EY1	165.4940
165.4940	DCA_se1_ag1_f_05 - phones	D	165.5540
165.5540	DCA_se1_ag1_f_05 - phones	AH1	165.6740
165.5540	DCA_se1_ag1_f_05 - words	up	165.7040
165.6740	DCA_se1_ag1_f_05 - phones	P	165.7040
165.7040	DCA_se1_ag1_f_05 - phones	AH0	165.7340
165.7040	DCA_se1_ag1_f_05 - words	about	165.9240
165.7340	DCA_se1_ag1_f_05 - phones	B	165.7940
165.7940	DCA_se1_ag1_f_05 - phones	AW1	165.8840
165.8840	DCA_se1_ag1_f_05 - phones	T	165.9240
165.9240	DCA_se1_ag1_f_05 - phones	sp	165.9840
165.9840	DCA_se1_ag1_f_05 - phones	T	166.1440
165.9840	DCA_se1_ag1_f_05 - words	tarzan	166.8840
166.1440	DCA_se1_ag1_f_05 - phones	AA1	166.3940
166.3940	DCA_se1_ag1_f_05 - phones	R	166.4540
166.4540	DCA_se1_ag1_f_05 - phones	Z	166.5440
166.5440	DCA_se1_ag1_f_05 - phones	AH0	166.5940
166.5940	DCA_se1_ag1_f_05 - phones	N	166.8840
167.7928	DCA_se1_ag1_f_05 - phones	sil	167.8328
167.8328	DCA_se1_ag1_f_05 - phones	Y	167.8728
167.8328	DCA_se1_ag1_f_05 - words	you	167.9928
167.8728	DCA_se1_ag1_f_05 - phones	UW1	167.9928
167.9928	DCA_se1_ag1_f_05 - phones	N	168.0428
167.9928	DCA_se1_ag1_f_05 - words	know	168.2328
168.0428	DCA_se1_ag1_f_05 - phones	OW1	168.2328
168.2328	DCA_se1_ag1_f_05 - phones	sp	168.2628
168.2628	DCA_se1_ag1_f_05 - phones	HH	168.3128
168.2628	DCA_se1_ag1_f_05 - words	what	168.4728
168.3128	DCA_se1_ag1_f_05 - phones	W	168.3528
168.3528	DCA_se1_ag1_f_05 - phones	AH1	168.3928
168.3928	DCA_se1_ag1_f_05 - phones	T	168.4728
168.4728	DCA_se1_ag1_f_05 - phones	K	168.5928
168.4728	DCA_se1_ag1_f_05 - words	color	168.8228
168.5928	DCA_se1_ag1_f_05 - phones	AH1	168.6628
168.6628	DCA_se1_ag1_f_05 - phones	L	168.7828
168.7828	DCA_se1_ag1_f_05 - phones	ER0	168.8228
168.8228	DCA_se1_ag1_f_05 - phones	HH	168.8728
168.8228	DCA_se1_ag1_f_05 - words	his	169.0428
168.8728	DCA_se1_ag1_f_05 - phones	IH0	168.9628
168.9628	DCA_se1_ag1_f_05 - phones	Z	169.0428
169.0428	DCA_se1_ag1_f_05 - phones	sp	169.1428
169.1428	DCA_se1_ag1_f_05 - phones	B	169.2228
169.1428	DCA_se1_ag1_f_05 - words	blood	169.6228
169.2228	DCA_se1_ag1_f_05 - phones	L	169.3128
169.3128	DCA_se1_ag1_f_05 - phones	AH1	169.5928
169.5928	DCA_se1_ag1_f_05 - phones	D	169.6228
169.6228	DCA_se1_ag1_f_05 - phones	AH0	169.6628
169.6228	DCA_se1_ag1_f_05 - words	and	169.7828
169.6628	DCA_se1_ag1_f_05 - phones	N	169.7028
169.7028	DCA_se1_ag1_f_05 - phones	D	169.7828
169.7828	DCA_se1_ag1_f_05 - phones	sp	170.1328
170.1328	DCA_se1_ag1_f_05 - words	<unk>	170.2428
170.1328	DCA_se1_ag1_f_05 - phones	spn	170.2428
170.2428	DCA_se1_ag1_f_05 - phones	sp	170.3228
170.3982	DCA_int_03 - phones	M	170.5782
170.3982	DCA_int_03 - words	mm-hm	170.7682
170.5782	DCA_int_03 - phones	HH	170.6982
170.6360	DCA_se1_ag1_f_05 - phones	AE1	170.8160
170.6360	DCA_se1_ag1_f_05 - words	and	171.2460
170.6982	DCA_int_03 - phones	M	170.7682
170.8160	DCA_se1_ag1_f_05 - phones	N	170.8960
170.8960	DCA_se1_ag1_f_05 - phones	D	171.2460
171.8996	DCA_se1_ag1_f_05 - phones	sil	171.9396
171.9396	DCA_se1_ag1_f_05 - phones	AE1	172.0796
171.9396	DCA_se1_ag1_f_05 - words	and	172.3596
172.0796	DCA_se1_ag1_f_05 - phones	N	172.2696
172.2696	DCA_se1_ag1_f_05 - phones	D	172.3596
174.3514	DCA_se1_ag1_f_05 - phones	sil	174.4714
174.4714	DCA_se1_ag1_f_05 - words	<unk>	174.5714
174.4714	DCA_se1_ag1_f_05 - phones	spn	174.5714
174.5714	DCA_se1_ag1_f_05 - phones	sp	177.5986
175.6661	DCA_int_03 - phones	sil	175.7061
175.7061	DCA_int_03 - phones	OW1	175.9361
175.7061	DCA_int_03 - words	oh	175.9361
175.9361	DCA_int_03 - phones	IH1	176.0061
175.9361	DCA_int_03 - words	in	176.0461
176.0061	DCA_int_03 - phones	N	176.0461
176.0461	DCA_int_03 - phones	AH1	176.1261
176.0461	DCA_int_03 - words	other	176.1861
176.1261	DCA_int_03 - phones	DH	176.1561
176.1561	DCA_int_03 - phones	ER0	176.1861
176.1861	DCA_int_03 - phones	W	176.2261
176.1861	DCA_int_03 - words	words	176.3561
176.2261	DCA_int_03 - phones	ER1	176.2761
176.2761	DCA_int_03 - phones	D	176.3161
176.3161	DCA_int_03 - phones	Z	176.3561
176.3561	DCA_int_03 - phones	Y	176.4061
176.3561	DCA_int_03 - words	you	176.4461
176.4061	DCA_int_03 - phones	UW1	176.4461
176.4461	DCA_int_03 - phones	S	176.5561
176.4461	DCA_int_03 - words	say	176.6861
176.5561	DCA_int_03 - phones	EY1	176.6861
176.6861	DCA_int_03 - phones	R	176.8161
176.6861	DCA_int_03 - words	rhymes	177.2461
176.8161	DCA_int_03 - phones	AY1	177.0961
177.0961	DCA_int_03 - phones	M	177.1761
177.1761	DCA_int_03 - phones	Z	177.2461
177.2461	DCA_int_03 - phones	ER0	177.3761
177.2461	DCA_int_03 - words	or	177.3761
177.3761	DCA_int_03 - phones	S	177.4361
177.3761	DCA_int_03 - words	something	177.5861
177.4361	DCA_int_03 - phones	AH1	177.4661
177.4661	DCA_int_03 - phones	M	177.4961
177.4961	DCA_int_03 - phones	TH	177.5261
177.5261	DCA_int_03 - phones	IH0	177.5561
177.5561	DCA_int_03 - phones	NG	177.5861
177.5861	DCA_int_03 - phones	sp	178.1061
177.5986	DCA_se1_ag1_f_05 - phones	AH1	177.9286
177.5986	DCA_se1_ag1_f_05 - words	uh-huh	178.2186
177.9286	DCA_se1_ag1_f_05 - phones	HH	177.9786
177.9786	DCA_se1_ag1_f_05 - phones	AH1	178.2186
178.1061	DCA_int_03 - phones	L	178.1361
178.1061	DCA_int_03 - words	like	178.1961
178.1361	DCA_int_03 - phones	AY1	178.1661
178.1661	DCA_int_03 - phones	K	178.1961
178.1961	DCA_int_03 - phones	DH	178.2261
178.1961	DCA_int_03 - words	that	178.2861
178.2261	DCA_int_03 - phones	AH0	178.2561
178.2561	DCA_int_03 - phones	T	178.2861
178.2861	DCA_int_03 - phones	D	178.3161
178.2861	DCA_int_03 - words	do	178.3461
178.3161	DCA_int_03 - phones	UW1	178.3461
178.3461	DCA_int_03 - phones	Y	178.3761
178.3461	DCA_int_03 - words	you	178.4061
178.3761	DCA_int_03 - phones	UW1	178.4061
178.4061	DCA_int_03 - phones	R	178.4361
178.4061	DCA_int_03 - words	remember	178.6561
178.4361	DCA_int_03 - phones	IY0	178.4761
178.4761	DCA_int_03 - phones	M	178.5061
178.5061	DCA_int_03 - phones	EH1	178.5561
178.5561	DCA_int_03 - phones	M	178.5861
178.5861	DCA_int_03 - phones	B	178.6161
178.6161	DCA_int_03 - phones	ER0	178.6561
178.6561	DCA_int_03 - phones	EH1	178.6961
178.6561	DCA_int_03 - words	any	178.8261
178.6961	DCA_int_03 - phones	N	178.7561
178.7561	DCA_int_03 - phones	IY0	178.8261
178.8261	DCA_int_03 - phones	sp	178.8661
178.8661	DCA_int_03 - phones	AH0	178.9261
178.8661	DCA_int_03 - words	of	178.9961
178.9261	DCA_int_03 - phones	V	178.9961
178.9961	DCA_int_03 - phones	sp	179.0261
179.0261	DCA_int_03 - phones	DH	179.0561
179.0261	DCA_int_03 - words	them	179.1361
179.0561	DCA_int_03 - phones	AH0	179.0961
179.0961	DCA_int_03 - phones	M	179.1361
179.1361	DCA_int_03 - phones	sp	195.8832
179.6277	DCA_se1_ag1_f_05 - phones	sil	179.6777
179.6777	DCA_se1_ag1_f_05 - phones	spn	179.7877
179.6777	DCA_se1_ag1_f_05 - words	<unk>	179.7877
179.7877	DCA_se1_ag1_f_05 - phones	sp	179.8477
182.1837	DCA_se1_ag1_f_05 - phones	T	182.3337
182.1837	DCA_se1_ag1_f_05 - words	tarzan	182.6637
182.3337	DCA_se1_ag1_f_05 - phones	AA1	182.4237
182.4237	DCA_se1_ag1_f_05 - phones	R	182.5137
182.5137	DCA_se1_ag1_f_05 - phones	Z	182.5737
182.5737	DCA_se1_ag1_f_05 - phones	AH0	182.6237
182.6237	DCA_se1_ag1_f_05 - phones	N	182.6637
182.6637	DCA_se1_ag1_f_05 - phones	Y	182.7737
182.6637	DCA_se1_ag1_f_05 - words	yeah	183.0037
182.7737	DCA_se1_ag1_f_05 - phones	AE1	183.0037
183.0037	DCA_se1_ag1_f_05 - phones	sp	183.1637
183.1637	DCA_se1_ag1_f_05 - words	i	183.3437
183.1637	DCA_se1_ag1_f_05 - phones	AY1	183.3437
183.3437	DCA_se1_ag1_f_05 - phones	N	183.4537
183.3437	DCA_se1_ag1_f_05 - words	know	183.5737
183.4537	DCA_se1_ag1_f_05 - phones	OW1	183.5737
183.5737	DCA_se1_ag1_f_05 - phones	DH	183.7137
183.5737	DCA_se1_ag1_f_05 - words	this	183.8737
183.7137	DCA_se1_ag1_f_05 - phones	IH1	183.8437
183.8437	DCA_se1_ag1_f_05 - phones	S	183.8737
183.8737	DCA_se1_ag1_f_05 - phones	W	183.9437
183.8737	DCA_se1_ag1_f_05 - words	one	184.0837
183.9437	DCA_se1_ag1_f_05 - phones	AH1	183.9837
183.9837	DCA_se1_ag1_f_05 - phones	N	184.0837
184.0837	DCA_se1_ag1_f_05 - phones	T	184.1737
184.0837	DCA_se1_ag1_f_05 - words	tarzan	184.6037
184.1737	DCA_se1_ag1_f_05 - phones	AA1	184.3737
184.3737	DCA_se1_ag1_f_05 - phones	R	184.4737
184.4737	DCA_se1_ag1_f_05 - phones	Z	184.5437
184.5437	DCA_se1_ag1_f_05 - phones	AH0	184.5737
184.5737	DCA_se1_ag1_f_05 - phones	N	184.6037
185.4151	DCA_se1_ag1_f_05 - phones	T	185.5451
185.4151	DCA_se1_ag1_f_05 - words	tarzan	185.8851
185.5451	DCA_se1_ag1_f_05 - phones	AA1	185.6551
185.6551	DCA_se1_ag1_f_05 - phones	R	185.7451
185.7451	DCA_se1_ag1_f_05 - phones	Z	185.8051
185.8051	DCA_se1_ag1_f_05 - phones	AH0	185.8351
185.8351	DCA_se1_ag1_f_05 - phones	N	185.8851
185.8851	DCA_se1_ag1_f_05 - phones	W	185.9351
185.8851	DCA_se1_ag1_f_05 - words	was	186.1751
185.9351	DCA_se1_ag1_f_05 - phones	AH1	185.9951
185.9951	DCA_se1_ag1_f_05 - phones	Z	186.1751
186.1751	DCA_se1_ag1_f_05 - phones	IH1	186.2351
186.1751	DCA_se1_ag1_f_05 - words	in	186.3751
186.2351	DCA_se1_ag1_f_05 - phones	N	186.3751
186.3751	DCA_se1_ag1_f_05 - phones	DH	186.4251
186.3751	DCA_se1_ag1_f_05 - words	the	186.4651
186.4251	DCA_se1_ag1_f_05 - phones	AH0	186.4651
186.4651	DCA_se1_ag1_f_05 - phones	sp	186.5351
186.5351	DCA_se1_ag1_f_05 - phones	T	186.6551
186.5351	DCA_se1_ag1_f_05 - words	tree	186.8551
186.6551	DCA_se1_ag1_f_05 - phones	R	186.6951
186.6951	DCA_se1_ag1_f_05 - phones	IY1	186.8551
186.8551	DCA_se1_ag1_f_05 - phones	AE1	186.9351
186.8551	DCA_se1_ag1_f_05 - words	and	187.0351
186.9351	DCA_se1_ag1_f_05 - phones	N	187.0351
187.0351	DCA_se1_ag1_f_05 - phones	HH	187.1251
187.0351	DCA_se1_ag1_f_05 - words	he	187.2451
187.1251	DCA_se1_ag1_f_05 - phones	IY1	187.2451
187.2451	DCA_se1_ag1_f_05 - phones	F	187.3951
187.2451	DCA_se1_ag1_f_05 - words	fell	187.6951
187.3951	DCA_se1_ag1_f_05 - phones	EH1	187.5751
187.5751	DCA_se1_ag1_f_05 - phones	L	187.6951
187.6951	DCA_se1_ag1_f_05 - phones	AW1	187.7851
187.6951	DCA_se1_ag1_f_05 - words	out	187.8251
187.7851	DCA_se1_ag1_f_05 - phones	T	187.8251
187.8251	DCA_se1_ag1_f_05 - phones	sp	188.0551
188.0551	DCA_se1_ag1_f_05 - phones	AH0	188.2051
188.0551	DCA_se1_ag1_f_05 - words	and	188.2951
188.2051	DCA_se1_ag1_f_05 - phones	N	188.2951
188.2951	DCA_se1_ag1_f_05 - phones	W	188.3551
188.2951	DCA_se1_ag1_f_05 - words	what	188.5051
188.3551	DCA_se1_ag1_f_05 - phones	AH1	188.4051
188.4051	DCA_se1_ag1_f_05 - phones	T	188.5051
188.5051	DCA_se1_ag1_f_05 - phones	K	188.6251
188.5051	DCA_se1_ag1_f_05 - words	cl-	188.7851
188.6251	DCA_se1_ag1_f_05 - phones	L	188.7851
188.7851	DCA_se1_ag1_f_05 - phones	sp	188.8151
188.9717	DCA_se1_ag1_f_05 - phones	K	189.1317
188.9717	DCA_se1_ag1_f_05 - words	color	189.4317
189.1317	DCA_se1_ag1_f_05 - phones	AH1	189.2417
189.2417	DCA_se1_ag1_f_05 - phones	L	189.3317
189.3317	DCA_se1_ag1_f_05 - phones	ER0	189.4317
189.4317	DCA_se1_ag1_f_05 - phones	W	189.5217
189.4317	DCA_se1_ag1_f_05 - words	was	189.7317
189.5217	DCA_se1_ag1_f_05 - phones	AH1	189.6417
189.6417	DCA_se1_ag1_f_05 - phones	Z	189.7317
189.7317	DCA_se1_ag1_f_05 - phones	HH	189.7817
189.7317	DCA_se1_ag1_f_05 - words	his	189.9417
189.7817	DCA_se1_ag1_f_05 - phones	IH0	189.8617
189.8617	DCA_se1_ag1_f_05 - phones	Z	189.9417
189.9417	DCA_se1_ag1_f_05 - phones	sp	189.9717
190.1374	DCA_se1_ag1_f_05 - phones	B	190.2574
190.1374	DCA_se1_ag1_f_05 - words	blood	190.8074
190.2574	DCA_se1_ag1_f_05 - phones	L	190.3274
190.3274	DCA_se1_ag1_f_05 - phones	AH1	190.5774
190.5774	DCA_se1_ag1_f_05 - phones	D	190.8074
191.7648	DCA_se1_ag1_f_05 - phones	sil	191.8048
191.8048	DCA_se1_ag1_f_05 - phones	AE1	192.0048
191.8048	DCA_se1_ag1_f_05 - words	and	192.1448
192.0048	DCA_se1_ag1_f_05 - phones	N	192.0848
192.0848	DCA_se1_ag1_f_05 - phones	D	192.1448
192.1448	DCA_se1_ag1_f_05 - phones	sp	192.3648
192.3648	DCA_se1_ag1_f_05 - phones	spn	192.6248
192.3648	DCA_se1_ag1_f_05 - words	<unk>	192.6248
192.6248	DCA_se1_ag1_f_05 - phones	sp	193.5016
193.5016	DCA_se1_ag1_f_05 - phones	DH	193.5516
193.5016	DCA_se1_ag1_f_05 - words	then	193.8116
193.5516	DCA_se1_ag1_f_05 - phones	EH1	193.5916
193.5916	DCA_se1_ag1_f_05 - phones	N	193.8116
193.8116	DCA_se1_ag1_f_05 - phones	Y	193.9416
193.8116	DCA_se1_ag1_f_05 - words	you	194.0516
193.9416	DCA_se1_ag1_f_05 - phones	UW1	194.0516
194.0516	DCA_se1_ag1_f_05 - phones	S	194.1716
194.0516	DCA_se1_ag1_f_05 - words	say	194.3216
194.1716	DCA_se1_ag1_f_05 - phones	EY1	194.3216
194.3216	DCA_se1_ag1_f_05 - words	a	194.4516
194.3216	DCA_se1_ag1_f_05 - phones	AH0	194.4516
194.4516	DCA_se1_ag1_f_05 - phones	K	194.6016
194.4516	DCA_se1_ag1_f_05 - words	color	194.8416
194.6016	DCA_se1_ag1_f_05 - phones	AH1	194.7316
194.7316	DCA_se1_ag1_f_05 - phones	L	194.8116
194.8116	DCA_se1_ag1_f_05 - phones	ER0	194.8416
194.8416	DCA_se1_ag1_f_05 - phones	sp	195.0416
195.0416	DCA_se1_ag1_f_05 - phones	EH1	195.2016
195.0416	DCA_se1_ag1_f_05 - words	any	195.3816
195.2016	DCA_se1_ag1_f_05 - phones	N	195.2716
195.2716	DCA_se1_ag1_f_05 - phones	IY0	195.3816
195.3816	DCA_se1_ag1_f_05 - phones	K	195.5216
195.3816	DCA_se1_ag1_f_05 - words	color	195.8016
195.5216	DCA_se1_ag1_f_05 - phones	AH1	195.5716
195.5716	DCA_se1_ag1_f_05 - phones	L	195.7216
195.7216	DCA_se1_ag1_f_05 - phones	ER0	195.8016
195.8832	DCA_int_03 - phones	M	196.0032
195.8832	DCA_int_03 - words	mm-hm	196.1332
196.0032	DCA_int_03 - phones	HH	196.0732
196.0732	DCA_int_03 - phones	M	196.1332
196.1332	DCA_int_03 - phones	sp	199.8047
196.4177	DCA_se1_ag1_f_05 - phones	sil	196.4777
196.4777	DCA_se1_ag1_f_05 - phones	L	196.5177
196.4777	DCA_se1_ag1_f_05 - words	like	196.6577
196.5177	DCA_se1_ag1_f_05 - phones	AY1	196.5977
196.5977	DCA_se1_ag1_f_05 - phones	K	196.6577
196.6577	DCA_se1_ag1_f_05 - phones	Y	196.6977
196.6577	DCA_se1_ag1_f_05 - words	you	196.7477
196.6977	DCA_se1_ag1_f_05 - phones	UW1	196.7477
196.7477	DCA_se1_ag1_f_05 - phones	S	196.8777
196.7477	DCA_se1_ag1_f_05 - words	say	197.0077
196.8777	DCA_se1_ag1_f_05 - phones	EY1	197.0077
197.0077	DCA_se1_ag1_f_05 - phones	R	197.1577
197.0077	DCA_se1_ag1_f_05 - words	red	197.5077
197.1577	DCA_se1_ag1_f_05 - phones	EH1	197.4177
197.4177	DCA_se1_ag1_f_05 - phones	D	197.5077
197.5077	DCA_se1_ag1_f_05 - phones	sp	197.6777
197.6777	DCA_se1_ag1_f_05 - phones	Y	197.7177
197.6777	DCA_se1_ag1_f_05 - words	you	197.7677
197.7177	DCA_se1_ag1_f_05 - phones	UW1	197.7677
197.7677	DCA_se1_ag1_f_05 - phones	S	197.8877
197.7677	DCA_se1_ag1_f_05 - words	spell	198.1577
197.8877	DCA_se1_ag1_f_05 - phones	P	197.9777
197.9777	DCA_se1_ag1_f_05 - phones	EH1	198.0977
198.0977	DCA_se1_ag1_f_05 - phones	L	198.1577
198.1577	DCA_se1_ag1_f_05 - phones	DH	198.2077
198.1577	DCA_se1_ag1_f_05 - words	the	198.3077
198.2077	DCA_se1_ag1_f_05 - phones	AH0	198.3077
198.3077	DCA_se1_ag1_f_05 - phones	sp	198.5177
198.5177	DCA_se1_ag1_f_05 - phones	W	198.6477
198.5177	DCA_se1_ag1_f_05 - words	word	198.8277
198.6477	DCA_se1_ag1_f_05 - phones	ER1	198.7977
198.7977	DCA_se1_ag1_f_05 - phones	D	198.8277
198.8277	DCA_se1_ag1_f_05 - phones	sp	198.8677
198.8677	DCA_se1_ag1_f_05 - phones	R	198.9377
198.8677	DCA_se1_ag1_f_05 - words	red	199.2577
198.9377	DCA_se1_ag1_f_05 - phones	EH1	199.1977
199.1977	DCA_se1_ag1_f_05 - phones	D	199.2577
199.8047	DCA_int_03 - phones	M	199.8847
199.8047	DCA_int_03 - words	mm-hm	200.0647
199.8847	DCA_int_03 - phones	HH	200.0247
200.0247	DCA_int_03 - phones	M	200.0647
200.0462	DCA_se1_ag1_f_05 - phones	sil	200.1062
200.0647	DCA_int_03 - phones	sp	205.5861
200.1062	DCA_se1_ag1_f_05 - phones	N	200.2062
200.1062	DCA_se1_ag1_f_05 - words	know	200.4362
200.2062	DCA_se1_ag1_f_05 - phones	OW1	200.4362
200.6718	DCA_se1_ag1_f_05 - phones	sil	200.7218
200.7218	DCA_se1_ag1_f_05 - phones	spn	200.8618
200.7218	DCA_se1_ag1_f_05 - words	<unk>	200.8618
201.1500	DCA_se1_ag1_f_05 - phones	DH	201.2600
201.1500	DCA_se1_ag1_f_05 - words	then	201.8500
201.2600	DCA_se1_ag1_f_05 - phones	EH1	201.4600
201.4600	DCA_se1_ag1_f_05 - phones	N	201.8500
202.0650	DCA_se1_ag1_f_05 - phones	sil	202.1150
202.1150	DCA_se1_ag1_f_05 - phones	DH	202.2550
202.1150	DCA_se1_ag1_f_05 - words	then	202.3950
202.2550	DCA_se1_ag1_f_05 - phones	EH1	202.3050
202.3050	DCA_se1_ag1_f_05 - phones	N	202.3950
202.3950	DCA_se1_ag1_f_05 - phones	Y	202.4450
202.3950	DCA_se1_ag1_f_05 - words	you	202.5850
202.4450	DCA_se1_ag1_f_05 - phones	UW1	202.5850
202.5850	DCA_se1_ag1_f_05 - phones	sp	202.6250
202.6250	DCA_se1_ag1_f_05 - phones	AW1	202.7950
202.6250	DCA_se1_ag1_f_05 - words	out	202.8750
202.7950	DCA_se1_ag1_f_05 - phones	T	202.8750
202.8750	DCA_se1_ag1_f_05 - phones	sp	202.9150
202.9150	DCA_se1_ag1_f_05 - phones	L	203.0550
202.9150	DCA_se1_ag1_f_05 - words	like	203.2350
203.0550	DCA_se1_ag1_f_05 - phones	AY1	203.1650
203.1650	DCA_se1_ag1_f_05 - phones	K	203.2350
203.2350	DCA_se1_ag1_f_05 - phones	DH	203.2850
203.2350	DCA_se1_ag1_f_05 - words	the	203.3150
203.2850	DCA_se1_ag1_f_05 - phones	IY0	203.3150
203.3150	DCA_se1_ag1_f_05 - phones	L	203.4250
203.3150	DCA_se1_ag1_f_05 - words	last	203.7450
203.4250	DCA_se1_ag1_f_05 - phones	AE1	203.6250
203.6250	DCA_se1_ag1_f_05 - phones	S	203.7450
203.7450	DCA_se1_ag1_f_05 - phones	P	203.8350
203.7450	DCA_se1_ag1_f_05 - words	person	204.2150
203.8350	DCA_se1_ag1_f_05 - phones	ER1	204.0050
204.0050	DCA_se1_ag1_f_05 - phones	S	204.1050
204.1050	DCA_se1_ag1_f_05 - phones	AH0	204.1450
204.1450	DCA_se1_ag1_f_05 - phones	N	204.2150
204.2150	DCA_se1_ag1_f_05 - phones	sp	204.3750
204.3750	DCA_se1_ag1_f_05 - phones	DH	204.4450
204.3750	DCA_se1_ag1_f_05 - words	they	204.7950
204.4450	DCA_se1_ag1_f_05 - phones	EY1	204.7950
204.7950	DCA_se1_ag1_f_05 - phones	IH1	204.8650
204.7950	DCA_se1_ag1_f_05 - words	it	204.9250
204.8650	DCA_se1_ag1_f_05 - phones	T	204.9250
204.9250	DCA_se1_ag1_f_05 - phones	sp	206.8764
205.5861	DCA_int_03 - words	oh	205.8361
205.5861	DCA_int_03 - phones	OW1	205.8361
205.8361	DCA_int_03 - phones	DH	205.8661
205.8361	DCA_int_03 - words	the	205.8961
205.8661	DCA_int_03 - phones	AH0	205.8961
205.8961	DCA_int_03 - phones	sp	205.9261
205.9261	DCA_int_03 - phones	L	205.9961
205.9261	DCA_int_03 - words	last	206.1561
205.9961	DCA_int_03 - phones	AE1	206.0961
206.0961	DCA_int_03 - phones	S	206.1561
206.1561	DCA_int_03 - phones	P	206.2261
[truncated: 14,092 more rows]
