# Supplementary material for: Considering Performance in the Automated and Manual Coding of Sociolinguistic Variables: Lessons From Variable (ING)
Source: Front Artif Intell. 2021 Apr 29;4:648543. doi: 10.3389/frai.2021.648543 (PMC8117961; doi:10.3389/frai.2021.648543)
Supplement: Supplementary file 4 [file Data_Sheet_4.ZIP › CORAAL_Aligned_as_Tables/DCB_se1_ag1_m_02_1_txout.txt]

tmin	tier	text	tmax
0.2348	DCB_int_01 - phones	HH	0.2848
0.2348	DCB_int_01 - words	where	0.3848
0.2848	DCB_int_01 - phones	W	0.3148
0.3148	DCB_int_01 - phones	EH1	0.3448
0.3448	DCB_int_01 - phones	R	0.3848
0.3848	DCB_int_01 - phones	W	0.4148
0.3848	DCB_int_01 - words	were	0.4648
0.4148	DCB_int_01 - phones	ER0	0.4648
0.4648	DCB_int_01 - phones	Y	0.5248
0.4648	DCB_int_01 - words	you	0.5748
0.5248	DCB_int_01 - phones	UW1	0.5748
0.5748	DCB_int_01 - phones	B	0.6348
0.5748	DCB_int_01 - words	born	0.9248
0.6348	DCB_int_01 - phones	AO1	0.7348
0.7348	DCB_int_01 - phones	R	0.8148
0.8148	DCB_int_01 - phones	N	0.9248
1.6429	DCB_se1_ag1_m_02 - phones	HH	1.8029
1.6429	DCB_se1_ag1_m_02 - words	here	2.1229
1.8029	DCB_se1_ag1_m_02 - phones	IY1	2.0029
2.0029	DCB_se1_ag1_m_02 - phones	R	2.1229
2.1229	DCB_se1_ag1_m_02 - phones	sp	2.2429
2.2429	DCB_se1_ag1_m_02 - phones	AH1	2.6129
2.2429	DCB_se1_ag1_m_02 - words	um	2.6829
2.6129	DCB_se1_ag1_m_02 - phones	M	2.6829
2.6829	DCB_se1_ag1_m_02 - phones	sp	2.7929
2.7929	DCB_se1_ag1_m_02 - phones	S	2.9729
2.7929	DCB_se1_ag1_m_02 - words	southeast	3.3829
2.9729	DCB_se1_ag1_m_02 - phones	AW2	3.0629
3.0629	DCB_se1_ag1_m_02 - phones	TH	3.2029
3.2029	DCB_se1_ag1_m_02 - phones	IY1	3.2929
3.2929	DCB_se1_ag1_m_02 - phones	S	3.3429
3.3429	DCB_se1_ag1_m_02 - phones	T	3.3829
3.3829	DCB_se1_ag1_m_02 - phones	W	3.4329
3.3829	DCB_se1_ag1_m_02 - words	washington	3.7629
3.4329	DCB_se1_ag1_m_02 - phones	AA1	3.5429
3.5429	DCB_se1_ag1_m_02 - phones	SH	3.6129
3.6129	DCB_se1_ag1_m_02 - phones	IH0	3.6429
3.6429	DCB_se1_ag1_m_02 - phones	NG	3.6729
3.6729	DCB_se1_ag1_m_02 - phones	T	3.7029
3.7029	DCB_se1_ag1_m_02 - phones	AH0	3.7329
3.7329	DCB_se1_ag1_m_02 - phones	N	3.7629
3.7629	DCB_se1_ag1_m_02 - phones	D	3.8329
3.7629	DCB_se1_ag1_m_02 - words	dc	4.2729
3.8329	DCB_se1_ag1_m_02 - phones	IY1	3.9629
3.9629	DCB_se1_ag1_m_02 - phones	S	4.0529
4.0529	DCB_se1_ag1_m_02 - phones	IY1	4.2729
6.4213	DCB_int_01 - phones	HH	6.4613
6.4213	DCB_int_01 - words	what	6.5713
6.4613	DCB_int_01 - phones	W	6.5013
6.5013	DCB_int_01 - phones	AH1	6.5413
6.5413	DCB_int_01 - phones	T	6.5713
6.5713	DCB_int_01 - phones	N	6.6313
6.5713	DCB_int_01 - words	neighborhood	7.0813
6.6313	DCB_int_01 - phones	EY1	6.7013
6.7013	DCB_int_01 - phones	B	6.7713
6.7713	DCB_int_01 - phones	ER0	6.8213
6.8213	DCB_int_01 - phones	HH	6.8913
6.8913	DCB_int_01 - phones	UH2	7.0513
7.0513	DCB_int_01 - phones	D	7.0813
7.0813	DCB_int_01 - phones	sp	7.1713
7.7688	DCB_int_01 - phones	D	7.8688
7.7688	DCB_int_01 - words	do	7.9188
7.8688	DCB_int_01 - phones	UW1	7.9188
7.9188	DCB_int_01 - phones	Y	7.9888
7.9188	DCB_int_01 - words	you	8.0288
7.9888	DCB_int_01 - phones	UW1	8.0288
8.0288	DCB_int_01 - phones	K	8.1588
8.0288	DCB_int_01 - words	claim	8.4088
8.1588	DCB_int_01 - phones	L	8.2088
8.2088	DCB_int_01 - phones	EY1	8.2388
8.2388	DCB_int_01 - phones	M	8.4088
8.4088	DCB_int_01 - phones	sp	8.5688
9.0931	DCB_se1_ag1_m_02 - phones	AH1	9.4831
9.0931	DCB_se1_ag1_m_02 - words	uh	9.4831
9.4831	DCB_se1_ag1_m_02 - words	i	9.5631
9.4831	DCB_se1_ag1_m_02 - phones	AY1	9.5631
9.5631	DCB_se1_ag1_m_02 - phones	W	9.6531
9.5631	DCB_se1_ag1_m_02 - words	was	9.8531
9.6531	DCB_se1_ag1_m_02 - phones	AH0	9.7131
9.7131	DCB_se1_ag1_m_02 - phones	Z	9.8531
9.8531	DCB_se1_ag1_m_02 - phones	AE1	9.9731
9.8531	DCB_se1_ag1_m_02 - words	actually	10.5731
9.9731	DCB_se1_ag1_m_02 - phones	K	10.0931
10.0931	DCB_se1_ag1_m_02 - phones	CH	10.1831
10.1831	DCB_se1_ag1_m_02 - phones	L	10.2631
10.2631	DCB_se1_ag1_m_02 - phones	IY0	10.5731
10.5731	DCB_se1_ag1_m_02 - phones	sp	10.6531
10.7391	DCB_se1_ag1_m_02 - phones	B	10.7991
10.7391	DCB_se1_ag1_m_02 - words	born	10.9891
10.7991	DCB_se1_ag1_m_02 - phones	AO1	10.8691
10.8691	DCB_se1_ag1_m_02 - phones	R	10.9191
10.9191	DCB_se1_ag1_m_02 - phones	N	10.9891
10.9891	DCB_se1_ag1_m_02 - phones	AH0	11.0191
10.9891	DCB_se1_ag1_m_02 - words	and	11.0891
11.0191	DCB_se1_ag1_m_02 - phones	N	11.0891
11.0891	DCB_se1_ag1_m_02 - phones	R	11.1791
11.0891	DCB_se1_ag1_m_02 - words	raised	11.6691
11.1791	DCB_se1_ag1_m_02 - phones	EY1	11.5091
11.5091	DCB_se1_ag1_m_02 - phones	Z	11.6391
11.6391	DCB_se1_ag1_m_02 - phones	D	11.6691
11.6691	DCB_se1_ag1_m_02 - phones	IH0	11.6991
11.6691	DCB_se1_ag1_m_02 - words	in	11.8791
11.6991	DCB_se1_ag1_m_02 - phones	N	11.8791
11.8791	DCB_se1_ag1_m_02 - phones	sp	12.4013
12.4013	DCB_se1_ag1_m_02 - words	a	12.5713
12.4013	DCB_se1_ag1_m_02 - phones	EY1	12.5713
12.5713	DCB_se1_ag1_m_02 - phones	S	12.6513
12.5713	DCB_se1_ag1_m_02 - words	street	12.9513
12.6513	DCB_se1_ag1_m_02 - phones	T	12.7313
12.7313	DCB_se1_ag1_m_02 - phones	R	12.7913
12.7913	DCB_se1_ag1_m_02 - phones	IY1	12.8913
12.8913	DCB_se1_ag1_m_02 - phones	T	12.9513
12.9513	DCB_se1_ag1_m_02 - phones	sp	13.4132
13.4132	DCB_se1_ag1_m_02 - phones	AO1	13.5632
13.4132	DCB_se1_ag1_m_02 - words	off	13.6532
13.5632	DCB_se1_ag1_m_02 - phones	F	13.6532
13.6532	DCB_se1_ag1_m_02 - phones	AH0	13.6832
13.6532	DCB_se1_ag1_m_02 - words	of	13.7132
13.6832	DCB_se1_ag1_m_02 - phones	V	13.7132
13.7132	DCB_se1_ag1_m_02 - phones	AE2	13.8232
13.7132	DCB_se1_ag1_m_02 - words	alabama	14.2832
13.8232	DCB_se1_ag1_m_02 - phones	L	13.8932
13.8932	DCB_se1_ag1_m_02 - phones	AH0	13.9732
13.9732	DCB_se1_ag1_m_02 - phones	B	14.0332
14.0332	DCB_se1_ag1_m_02 - phones	AE1	14.1232
14.1232	DCB_se1_ag1_m_02 - phones	M	14.2232
14.2232	DCB_se1_ag1_m_02 - phones	AH0	14.2832
14.2832	DCB_se1_ag1_m_02 - phones	sp	14.3432
14.3432	DCB_se1_ag1_m_02 - phones	AE1	14.5032
14.3432	DCB_se1_ag1_m_02 - words	avenue	14.7132
14.5032	DCB_se1_ag1_m_02 - phones	V	14.5632
14.5632	DCB_se1_ag1_m_02 - phones	AH0	14.6132
14.6132	DCB_se1_ag1_m_02 - phones	N	14.6832
14.6832	DCB_se1_ag1_m_02 - phones	UW2	14.7132
14.7132	DCB_se1_ag1_m_02 - phones	sp	23.9404
21.8438	DCB_int_01 - phones	HH	21.8938
21.8438	DCB_int_01 - words	have	21.9738
21.8938	DCB_int_01 - phones	AE1	21.9238
21.9238	DCB_int_01 - phones	V	21.9738
21.9738	DCB_int_01 - phones	Y	22.0138
21.9738	DCB_int_01 - words	you	22.0838
22.0138	DCB_int_01 - phones	UW1	22.0838
22.0838	DCB_int_01 - phones	L	22.1538
22.0838	DCB_int_01 - words	lived	22.3238
22.1538	DCB_int_01 - phones	IH1	22.2138
22.2138	DCB_int_01 - phones	V	22.2638
22.2638	DCB_int_01 - phones	D	22.3238
22.3238	DCB_int_01 - phones	EH1	22.3538
22.3238	DCB_int_01 - words	anywhere	22.6238
22.3538	DCB_int_01 - phones	N	22.4138
22.4138	DCB_int_01 - phones	IY0	22.4838
22.4838	DCB_int_01 - phones	W	22.5638
22.5638	DCB_int_01 - phones	EH2	22.5938
22.5938	DCB_int_01 - phones	R	22.6238
22.6238	DCB_int_01 - phones	EH1	22.6638
22.6238	DCB_int_01 - words	else	22.9438
22.6638	DCB_int_01 - phones	L	22.7638
22.7638	DCB_int_01 - phones	S	22.9438
23.9404	DCB_se1_ag1_m_02 - phones	AH1	24.3204
23.9404	DCB_se1_ag1_m_02 - words	um	24.5604
24.3204	DCB_se1_ag1_m_02 - phones	M	24.5604
25.3445	DCB_se1_ag1_m_02 - phones	sil	25.3845
25.3845	DCB_se1_ag1_m_02 - phones	Y	25.5845
25.3845	DCB_se1_ag1_m_02 - words	yeah	25.6445
25.5845	DCB_se1_ag1_m_02 - phones	AE1	25.6445
25.6445	DCB_se1_ag1_m_02 - phones	M	25.7145
25.6445	DCB_se1_ag1_m_02 - words	maybe	25.9645
25.7145	DCB_se1_ag1_m_02 - phones	EY1	25.8245
25.8245	DCB_se1_ag1_m_02 - phones	B	25.8745
25.8745	DCB_se1_ag1_m_02 - phones	IY0	25.9645
25.9645	DCB_se1_ag1_m_02 - phones	L	26.0345
25.9645	DCB_se1_ag1_m_02 - words	like	26.2145
26.0345	DCB_se1_ag1_m_02 - phones	AY1	26.0945
26.0945	DCB_se1_ag1_m_02 - phones	K	26.2145
26.2145	DCB_se1_ag1_m_02 - phones	sp	26.2945
26.2945	DCB_se1_ag1_m_02 - phones	EY1	26.5145
26.2945	DCB_se1_ag1_m_02 - words	eight	26.5545
26.5145	DCB_se1_ag1_m_02 - phones	T	26.5545
26.5545	DCB_se1_ag1_m_02 - phones	B	26.6145
26.5545	DCB_se1_ag1_m_02 - words	blocks	27.1945
26.6145	DCB_se1_ag1_m_02 - phones	L	26.6645
26.6645	DCB_se1_ag1_m_02 - phones	AA1	26.8045
26.8045	DCB_se1_ag1_m_02 - phones	K	26.9545
26.9545	DCB_se1_ag1_m_02 - phones	S	27.1945
27.2983	DCB_se1_ag1_m_02 - phones	D	27.3883
27.2983	DCB_se1_ag1_m_02 - words	down	27.7483
27.3883	DCB_se1_ag1_m_02 - phones	AW1	27.6383
27.6383	DCB_se1_ag1_m_02 - phones	N	27.7483
27.7483	DCB_se1_ag1_m_02 - phones	sp	28.1264
28.1264	DCB_se1_ag1_m_02 - phones	AH1	28.3164
28.1264	DCB_se1_ag1_m_02 - words	um	28.5364
28.3164	DCB_se1_ag1_m_02 - phones	M	28.5364
29.0609	DCB_se1_ag1_m_02 - phones	IH1	29.2009
29.0609	DCB_se1_ag1_m_02 - words	in	29.2709
29.2009	DCB_se1_ag1_m_02 - phones	N	29.2709
29.2709	DCB_se1_ag1_m_02 - phones	sp	29.3109
29.3109	DCB_se1_ag1_m_02 - phones	P	29.4509
29.3109	DCB_se1_ag1_m_02 - words	park	29.6209
29.4509	DCB_se1_ag1_m_02 - phones	AA1	29.5109
29.5109	DCB_se1_ag1_m_02 - phones	R	29.5709
29.5709	DCB_se1_ag1_m_02 - phones	K	29.6209
29.6209	DCB_se1_ag1_m_02 - phones	L	29.7009
29.6209	DCB_se1_ag1_m_02 - words	lane	29.8809
29.7009	DCB_se1_ag1_m_02 - phones	EY1	29.8209
29.8209	DCB_se1_ag1_m_02 - phones	N	29.8809
29.8809	DCB_se1_ag1_m_02 - phones	sp	30.0009
33.5594	DCB_int_01 - phones	B	33.5994
33.5594	DCB_int_01 - words	but	33.6894
33.5994	DCB_int_01 - phones	AH1	33.6494
33.6494	DCB_int_01 - phones	T	33.6894
33.6894	DCB_int_01 - phones	N	33.7694
33.6894	DCB_int_01 - words	no	33.9594
33.7694	DCB_int_01 - phones	OW1	33.9594
33.9594	DCB_int_01 - phones	B	34.0294
33.9594	DCB_int_01 - words	but	34.0994
34.0294	DCB_int_01 - phones	AH1	34.0594
34.0594	DCB_int_01 - phones	T	34.0994
34.0994	DCB_int_01 - phones	Y	34.1694
34.0994	DCB_int_01 - words	you've	34.2694
34.1694	DCB_int_01 - phones	UW1	34.1994
34.1994	DCB_int_01 - phones	V	34.2694
34.2694	DCB_int_01 - phones	AO1	34.3294
34.2694	DCB_int_01 - words	always	34.5394
34.3294	DCB_int_01 - phones	L	34.3694
34.3694	DCB_int_01 - phones	W	34.4094
34.4094	DCB_int_01 - phones	IY0	34.4494
34.4494	DCB_int_01 - phones	Z	34.5394
34.5394	DCB_int_01 - phones	L	34.5694
34.5394	DCB_int_01 - words	lived	34.7094
34.5694	DCB_int_01 - phones	IH1	34.6094
34.6094	DCB_int_01 - phones	V	34.6494
34.6494	DCB_int_01 - phones	D	34.7094
34.7094	DCB_int_01 - phones	IH1	34.7494
34.7094	DCB_int_01 - words	in	34.8194
34.7494	DCB_int_01 - phones	N	34.8194
34.8194	DCB_int_01 - phones	DH	34.8494
34.8194	DCB_int_01 - words	the	34.9094
34.8494	DCB_int_01 - phones	AH0	34.9094
34.9094	DCB_int_01 - phones	S	34.9894
34.9094	DCB_int_01 - words	city	35.1494
34.9894	DCB_int_01 - phones	IH1	35.0394
35.0394	DCB_int_01 - phones	T	35.0994
35.0994	DCB_int_01 - phones	IY0	35.1494
35.1494	DCB_int_01 - phones	sp	35.2494
35.1669	DCB_se1_ag1_m_02 - phones	Y	35.3269
35.1669	DCB_se1_ag1_m_02 - words	yes	35.6069
35.3269	DCB_se1_ag1_m_02 - phones	EH1	35.4869
35.4869	DCB_se1_ag1_m_02 - phones	S	35.6069
35.6069	DCB_se1_ag1_m_02 - phones	sp	35.7569
35.6845	DCB_int_01 - phones	M	35.9745
35.6845	DCB_int_01 - words	mm	35.9745
35.7569	DCB_se1_ag1_m_02 - phones	AO1	35.8869
35.7569	DCB_se1_ag1_m_02 - words	always	36.1569
35.8869	DCB_se1_ag1_m_02 - phones	L	35.9169
35.9169	DCB_se1_ag1_m_02 - phones	W	36.0069
36.0069	DCB_se1_ag1_m_02 - phones	EY2	36.0669
36.0669	DCB_se1_ag1_m_02 - phones	Z	36.1569
36.1569	DCB_se1_ag1_m_02 - phones	AO1	36.1969
36.1569	DCB_se1_ag1_m_02 - words	on	36.2369
36.1969	DCB_se1_ag1_m_02 - phones	N	36.2369
36.2369	DCB_se1_ag1_m_02 - phones	DH	36.2769
36.2369	DCB_se1_ag1_m_02 - words	this	36.4069
36.2769	DCB_se1_ag1_m_02 - phones	IH0	36.3569
36.3569	DCB_se1_ag1_m_02 - phones	S	36.4069
36.4069	DCB_se1_ag1_m_02 - phones	S	36.4969
36.4069	DCB_se1_ag1_m_02 - words	side	36.8869
36.4969	DCB_se1_ag1_m_02 - phones	AY1	36.6669
36.6669	DCB_se1_ag1_m_02 - phones	D	36.8869
40.0117	DCB_int_01 - phones	AH1	40.4517
40.0117	DCB_int_01 - words	um	40.5417
40.4517	DCB_int_01 - phones	M	40.5417
40.5417	DCB_int_01 - phones	D	40.5917
40.5417	DCB_int_01 - words	do	40.6417
40.5917	DCB_int_01 - phones	UW1	40.6417
40.6417	DCB_int_01 - phones	Y	40.7017
40.6417	DCB_int_01 - words	you	40.7317
40.7017	DCB_int_01 - phones	UW1	40.7317
40.7317	DCB_int_01 - phones	sp	40.7617
40.7617	DCB_int_01 - phones	AE1	40.8217
40.7617	DCB_int_01 - words	and	40.8917
40.8217	DCB_int_01 - phones	N	40.8917
40.8917	DCB_int_01 - phones	Y	40.9217
40.8917	DCB_int_01 - words	you	40.9517
40.9217	DCB_int_01 - phones	UW1	40.9517
40.9517	DCB_int_01 - phones	JH	41.0017
40.9517	DCB_int_01 - words	just	41.1717
41.0017	DCB_int_01 - phones	IH0	41.0817
41.0817	DCB_int_01 - phones	S	41.1717
41.1717	DCB_int_01 - phones	G	41.2217
41.1717	DCB_int_01 - words	graduated	41.6917
41.2217	DCB_int_01 - phones	R	41.2517
41.2517	DCB_int_01 - phones	AE1	41.3317
41.3317	DCB_int_01 - phones	JH	41.3917
41.3917	DCB_int_01 - phones	UW0	41.4517
41.4517	DCB_int_01 - phones	EY2	41.5117
41.5117	DCB_int_01 - phones	T	41.5617
41.5617	DCB_int_01 - phones	IH0	41.6517
41.6517	DCB_int_01 - phones	D	41.6917
41.9130	DCB_int_01 - phones	F	41.9430
41.9130	DCB_int_01 - words	from	42.1130
41.9430	DCB_int_01 - phones	ER0	42.0130
41.9690	DCB_se1_ag1_m_02 - phones	Y	42.1190
41.9690	DCB_se1_ag1_m_02 - words	yes	42.4890
42.0130	DCB_int_01 - phones	M	42.1130
42.1130	DCB_int_01 - phones	HH	42.3030
42.1130	DCB_int_01 - words	high	42.3730
42.1190	DCB_se1_ag1_m_02 - phones	EH1	42.2390
42.2390	DCB_se1_ag1_m_02 - phones	S	42.4890
42.3030	DCB_int_01 - phones	AY1	42.3730
42.3730	DCB_int_01 - phones	S	42.4730
42.3730	DCB_int_01 - words	school	42.6430
42.4730	DCB_int_01 - phones	K	42.5230
42.4890	DCB_se1_ag1_m_02 - phones	sp	42.5190
42.5230	DCB_int_01 - phones	UW1	42.5730
42.5730	DCB_int_01 - phones	L	42.6430
42.6430	DCB_int_01 - phones	sp	42.7030
42.7030	DCB_int_01 - phones	HH	42.7430
42.7030	DCB_int_01 - words	where	42.8430
42.7430	DCB_int_01 - phones	W	42.7830
42.7830	DCB_int_01 - phones	EH1	42.8130
42.8130	DCB_int_01 - phones	R	42.8430
42.8430	DCB_int_01 - phones	D	42.8730
42.8430	DCB_int_01 - words	d	42.8730
42.8730	DCB_int_01 - phones	Y	42.9030
42.8730	DCB_int_01 - words	you	42.9330
42.9030	DCB_int_01 - phones	UW1	42.9330
42.9330	DCB_int_01 - phones	G	42.9630
42.9330	DCB_int_01 - words	graduate	43.2230
42.9630	DCB_int_01 - phones	R	43.0130
43.0130	DCB_int_01 - phones	AE1	43.0530
43.0530	DCB_int_01 - phones	JH	43.1330
43.1330	DCB_int_01 - phones	UW0	43.1630
43.1630	DCB_int_01 - phones	EY2	43.1930
43.1930	DCB_int_01 - phones	T	43.2230
43.2230	DCB_int_01 - phones	F	43.2930
43.2230	DCB_int_01 - words	from	43.3530
43.2930	DCB_int_01 - phones	ER0	43.3230
43.3230	DCB_int_01 - phones	M	43.3530
43.3530	DCB_int_01 - phones	sp	43.4230
43.6896	DCB_se1_ag1_m_02 - phones	TN	45.0796
43.6896	DCB_se1_ag1_m_02 - words	rdx	45.0796
45.0796	DCB_se1_ag1_m_02 - phones	HH	45.1596
45.0796	DCB_se1_ag1_m_02 - words	high	45.2496
45.1596	DCB_se1_ag1_m_02 - phones	AY1	45.2496
45.2496	DCB_se1_ag1_m_02 - phones	S	45.3496
45.2496	DCB_se1_ag1_m_02 - words	school	45.5396
45.3496	DCB_se1_ag1_m_02 - phones	K	45.3896
45.3896	DCB_se1_ag1_m_02 - phones	UW1	45.4196
45.4196	DCB_se1_ag1_m_02 - phones	L	45.5396
45.5396	DCB_se1_ag1_m_02 - phones	sp	45.7096
48.5565	DCB_int_01 - phones	HH	48.5865
48.5565	DCB_int_01 - words	where	48.6765
48.5865	DCB_int_01 - phones	W	48.6165
48.6165	DCB_int_01 - phones	EH1	48.6465
48.6465	DCB_int_01 - phones	R	48.6765
48.6765	DCB_int_01 - words	d	48.7065
48.6765	DCB_int_01 - phones	D	48.7065
48.7065	DCB_int_01 - phones	Y	48.7365
48.7065	DCB_int_01 - words	you	48.7665
48.7365	DCB_int_01 - phones	UW1	48.7665
48.7665	DCB_int_01 - phones	G	48.7965
48.7665	DCB_int_01 - words	go	48.8665
48.7965	DCB_int_01 - phones	OW1	48.8665
48.8665	DCB_int_01 - phones	T	48.9265
48.8665	DCB_int_01 - words	to	48.9765
48.9265	DCB_int_01 - phones	AH0	48.9765
48.9765	DCB_int_01 - phones	M	49.0665
48.9765	DCB_int_01 - words	middle	49.2465
49.0665	DCB_int_01 - phones	IH1	49.1365
49.1365	DCB_int_01 - phones	D	49.1665
49.1665	DCB_int_01 - phones	AH0	49.1965
49.1965	DCB_int_01 - phones	L	49.2465
49.2465	DCB_int_01 - phones	S	49.3465
49.2465	DCB_int_01 - words	school	49.4765
49.3465	DCB_int_01 - phones	K	49.3965
49.3965	DCB_int_01 - phones	UW1	49.4365
49.4365	DCB_int_01 - phones	L	49.4765
49.4765	DCB_int_01 - phones	sp	49.6265
50.0346	DCB_se1_ag1_m_02 - phones	TN	50.9046
50.0346	DCB_se1_ag1_m_02 - words	rdx	50.9046
51.4288	DCB_se1_ag1_m_02 - phones	sil	51.7988
51.7988	DCB_se1_ag1_m_02 - phones	Y	51.8288
51.7988	DCB_se1_ag1_m_02 - words	yes	52.3488
51.8288	DCB_se1_ag1_m_02 - phones	EH1	51.8588
51.8588	DCB_se1_ag1_m_02 - phones	S	52.3488
55.7968	DCB_int_01 - phones	AH1	56.3968
55.7968	DCB_int_01 - words	um	56.5268
56.3968	DCB_int_01 - phones	M	56.5268
56.5268	DCB_int_01 - phones	D	56.5868
56.5268	DCB_int_01 - words	do	56.6168
56.5868	DCB_int_01 - phones	UW1	56.6168
56.6168	DCB_int_01 - phones	Y	56.6468
56.6168	DCB_int_01 - words	you	56.7168
56.6468	DCB_int_01 - phones	UW1	56.7168
56.7168	DCB_int_01 - phones	K	56.8168
56.7168	DCB_int_01 - words	currently	57.0568
56.8168	DCB_int_01 - phones	ER1	56.8768
56.8768	DCB_int_01 - phones	AH0	56.9068
56.9068	DCB_int_01 - phones	N	56.9368
56.9368	DCB_int_01 - phones	T	56.9668
56.9668	DCB_int_01 - phones	L	56.9968
56.9968	DCB_int_01 - phones	IY0	57.0568
57.0568	DCB_int_01 - phones	W	57.1668
57.0568	DCB_int_01 - words	work	57.2968
57.1668	DCB_int_01 - phones	ER1	57.2668
57.2668	DCB_int_01 - phones	K	57.2968
57.2968	DCB_int_01 - phones	sp	57.4968
57.9278	DCB_se1_ag1_m_02 - phones	sil	57.9878
57.9878	DCB_se1_ag1_m_02 - phones	Y	58.0578
57.9878	DCB_se1_ag1_m_02 - words	yes	58.4178
58.0578	DCB_se1_ag1_m_02 - phones	EH1	58.2778
58.2778	DCB_se1_ag1_m_02 - phones	S	58.4178
58.3195	DCB_int_01 - phones	HH	58.4195
58.3195	DCB_int_01 - words	what	58.5095
58.4178	DCB_se1_ag1_m_02 - phones	sp	58.4778
58.4195	DCB_int_01 - phones	W	58.4495
58.4495	DCB_int_01 - phones	AH1	58.4795
58.4795	DCB_int_01 - phones	T	58.5095
58.5095	DCB_int_01 - phones	D	58.5395
58.5095	DCB_int_01 - words	do	58.5695
58.5395	DCB_int_01 - phones	UW1	58.5695
58.5695	DCB_int_01 - phones	Y	58.5995
58.5695	DCB_int_01 - words	you	58.6295
58.5995	DCB_int_01 - phones	UW1	58.6295
58.6295	DCB_int_01 - phones	D	58.6695
58.6295	DCB_int_01 - words	do	58.7595
58.6695	DCB_int_01 - phones	UW1	58.7595
58.7595	DCB_int_01 - phones	sp	58.8395
59.1530	DCB_se1_ag1_m_02 - words	i	59.2430
59.1530	DCB_se1_ag1_m_02 - phones	AY1	59.2430
59.2430	DCB_se1_ag1_m_02 - phones	HH	59.2830
59.2430	DCB_se1_ag1_m_02 - words	have	59.4030
59.2830	DCB_se1_ag1_m_02 - phones	AE1	59.3330
59.3330	DCB_se1_ag1_m_02 - phones	V	59.4030
59.4030	DCB_se1_ag1_m_02 - words	a	59.4830
59.4030	DCB_se1_ag1_m_02 - phones	AH0	59.4830
59.4830	DCB_se1_ag1_m_02 - phones	IH1	59.5830
59.4830	DCB_se1_ag1_m_02 - words	internship	60.2430
59.5830	DCB_se1_ag1_m_02 - phones	N	59.6530
59.6530	DCB_se1_ag1_m_02 - phones	T	59.7630
59.7630	DCB_se1_ag1_m_02 - phones	ER0	59.8830
59.8830	DCB_se1_ag1_m_02 - phones	N	59.9330
59.9330	DCB_se1_ag1_m_02 - phones	SH	60.0630
60.0630	DCB_se1_ag1_m_02 - phones	IH2	60.2130
60.2130	DCB_se1_ag1_m_02 - phones	P	60.2430
60.2430	DCB_se1_ag1_m_02 - phones	sp	60.3830
60.3830	DCB_se1_ag1_m_02 - phones	AE1	60.4530
60.3830	DCB_se1_ag1_m_02 - words	at	60.4830
60.4530	DCB_se1_ag1_m_02 - phones	T	60.4830
60.4830	DCB_se1_ag1_m_02 - phones	sp	60.5130
60.5130	DCB_se1_ag1_m_02 - phones	DH	60.5630
60.5130	DCB_se1_ag1_m_02 - words	the	60.5930
60.5630	DCB_se1_ag1_m_02 - phones	AH0	60.5930
60.5930	DCB_se1_ag1_m_02 - phones	D	60.6230
60.5930	DCB_se1_ag1_m_02 - words	department	61.0930
60.6230	DCB_se1_ag1_m_02 - phones	IH0	60.6930
60.6930	DCB_se1_ag1_m_02 - phones	P	60.8230
60.8230	DCB_se1_ag1_m_02 - phones	AA1	60.8630
60.8630	DCB_se1_ag1_m_02 - phones	R	60.9130
60.9130	DCB_se1_ag1_m_02 - phones	T	60.9430
60.9430	DCB_se1_ag1_m_02 - phones	M	61.0030
61.0030	DCB_se1_ag1_m_02 - phones	AH0	61.0330
61.0330	DCB_se1_ag1_m_02 - phones	N	61.0630
61.0630	DCB_se1_ag1_m_02 - phones	T	61.0930
61.0930	DCB_se1_ag1_m_02 - phones	AH0	61.1230
61.0930	DCB_se1_ag1_m_02 - words	of	61.1530
61.1230	DCB_se1_ag1_m_02 - phones	V	61.1530
61.1530	DCB_se1_ag1_m_02 - phones	sp	61.1830
61.1830	DCB_se1_ag1_m_02 - phones	EH1	61.2530
61.1830	DCB_se1_ag1_m_02 - words	energy	61.5030
61.2530	DCB_se1_ag1_m_02 - phones	N	61.3130
61.3130	DCB_se1_ag1_m_02 - phones	ER0	61.3630
61.3630	DCB_se1_ag1_m_02 - phones	JH	61.4730
61.4730	DCB_se1_ag1_m_02 - phones	IY0	61.5030
61.5030	DCB_se1_ag1_m_02 - phones	sp	61.6930
66.0063	DCB_int_01 - phones	HH	66.0363
66.0063	DCB_int_01 - words	what	66.1263
66.0363	DCB_int_01 - phones	W	66.0663
66.0663	DCB_int_01 - phones	AH1	66.0963
66.0963	DCB_int_01 - phones	T	66.1263
66.1263	DCB_int_01 - phones	D	66.1563
66.1263	DCB_int_01 - words	do	66.2063
66.1563	DCB_int_01 - phones	UW1	66.2063
66.2063	DCB_int_01 - phones	Y	66.2463
66.2063	DCB_int_01 - words	you	66.2763
66.2463	DCB_int_01 - phones	UW1	66.2763
66.2763	DCB_int_01 - phones	D	66.3063
66.2763	DCB_int_01 - words	do	66.3363
66.3063	DCB_int_01 - phones	UW1	66.3363
66.3363	DCB_int_01 - phones	DH	66.3763
66.3363	DCB_int_01 - words	there	66.4663
66.3763	DCB_int_01 - phones	EH1	66.4263
66.4263	DCB_int_01 - phones	R	66.4663
66.4663	DCB_int_01 - phones	sp	66.5563
67.0508	DCB_se1_ag1_m_02 - phones	F	67.1808
67.0508	DCB_se1_ag1_m_02 - words	photography	67.8708
67.1808	DCB_se1_ag1_m_02 - phones	AH0	67.2408
67.2408	DCB_se1_ag1_m_02 - phones	T	67.3308
67.3308	DCB_se1_ag1_m_02 - phones	AA1	67.4808
67.4808	DCB_se1_ag1_m_02 - phones	G	67.5108
67.5108	DCB_se1_ag1_m_02 - phones	R	67.5408
67.5408	DCB_se1_ag1_m_02 - phones	AH0	67.5708
67.5708	DCB_se1_ag1_m_02 - phones	F	67.6808
67.6808	DCB_se1_ag1_m_02 - phones	IY0	67.8708
67.9740	DCB_se1_ag1_m_02 - phones	IH0	68.0040
67.9740	DCB_se1_ag1_m_02 - words	it	68.0340
68.0040	DCB_se1_ag1_m_02 - phones	T	68.0340
68.0340	DCB_se1_ag1_m_02 - words	s	68.0940
68.0340	DCB_se1_ag1_m_02 - phones	S	68.0940
68.0940	DCB_se1_ag1_m_02 - words	a	68.1440
68.0940	DCB_se1_ag1_m_02 - phones	AH0	68.1440
68.1440	DCB_se1_ag1_m_02 - phones	F	68.2640
68.1440	DCB_se1_ag1_m_02 - words	photography	68.6940
68.2640	DCB_se1_ag1_m_02 - phones	AH0	68.2940
68.2940	DCB_se1_ag1_m_02 - phones	T	68.3740
68.3740	DCB_se1_ag1_m_02 - phones	AA1	68.4840
68.4840	DCB_se1_ag1_m_02 - phones	G	68.5140
68.5140	DCB_se1_ag1_m_02 - phones	R	68.5440
68.5440	DCB_se1_ag1_m_02 - phones	AH0	68.5740
68.5740	DCB_se1_ag1_m_02 - phones	F	68.6640
68.6640	DCB_se1_ag1_m_02 - phones	IY0	68.6940
68.6940	DCB_se1_ag1_m_02 - phones	sp	68.7240
68.7240	DCB_se1_ag1_m_02 - phones	IH1	68.7540
68.7240	DCB_se1_ag1_m_02 - words	internship	69.0440
68.7540	DCB_se1_ag1_m_02 - phones	N	68.7840
68.7840	DCB_se1_ag1_m_02 - phones	T	68.8140
68.8140	DCB_se1_ag1_m_02 - phones	ER0	68.8440
68.8440	DCB_se1_ag1_m_02 - phones	N	68.8940
68.8940	DCB_se1_ag1_m_02 - phones	SH	68.9640
68.9640	DCB_se1_ag1_m_02 - phones	IH2	69.0040
69.0040	DCB_se1_ag1_m_02 - phones	P	69.0440
69.0440	DCB_se1_ag1_m_02 - phones	sp	70.7380
70.4873	DCB_int_01 - phones	R	70.5273
70.4873	DCB_int_01 - words	really	71.0473
70.5273	DCB_int_01 - phones	IH1	70.6873
70.6873	DCB_int_01 - phones	L	70.7873
70.7380	DCB_se1_ag1_m_02 - phones	S	70.7680
70.7380	DCB_se1_ag1_m_02 - words	so	70.7980
70.7680	DCB_se1_ag1_m_02 - phones	OW1	70.7980
70.7873	DCB_int_01 - phones	IY0	71.0473
70.7980	DCB_se1_ag1_m_02 - phones	sp	71.1680
71.1680	DCB_se1_ag1_m_02 - phones	AY1	71.2480
71.1680	DCB_se1_ag1_m_02 - words	i'm	71.3380
71.2480	DCB_se1_ag1_m_02 - phones	M	71.3380
71.3380	DCB_se1_ag1_m_02 - phones	sp	71.3780
71.3780	DCB_se1_ag1_m_02 - phones	T	71.4980
71.3780	DCB_se1_ag1_m_02 - words	taking	71.7880
71.4980	DCB_se1_ag1_m_02 - phones	EY1	71.5580
71.5580	DCB_se1_ag1_m_02 - phones	K	71.5880
71.5880	DCB_se1_ag1_m_02 - phones	IH0	71.6180
71.6180	DCB_se1_ag1_m_02 - phones	NG	71.7880
71.7880	DCB_se1_ag1_m_02 - phones	sp	71.8380
71.8380	DCB_se1_ag1_m_02 - phones	P	71.9880
71.8380	DCB_se1_ag1_m_02 - words	passport	72.4580
71.9880	DCB_se1_ag1_m_02 - phones	AE1	72.1080
72.1080	DCB_se1_ag1_m_02 - phones	S	72.1780
72.1780	DCB_se1_ag1_m_02 - phones	P	72.2880
72.2880	DCB_se1_ag1_m_02 - phones	AO2	72.3780
72.3780	DCB_se1_ag1_m_02 - phones	R	72.4280
72.4280	DCB_se1_ag1_m_02 - phones	T	72.4580
72.4580	DCB_se1_ag1_m_02 - phones	sp	72.5680
72.5680	DCB_se1_ag1_m_02 - phones	P	72.6180
72.5680	DCB_se1_ag1_m_02 - words	pictures	73.2080
72.6180	DCB_se1_ag1_m_02 - phones	IH1	72.6880
72.6880	DCB_se1_ag1_m_02 - phones	K	72.7280
72.7280	DCB_se1_ag1_m_02 - phones	CH	72.8180
72.8180	DCB_se1_ag1_m_02 - phones	ER0	73.0280
73.0280	DCB_se1_ag1_m_02 - phones	Z	73.2080
73.6383	DCB_se1_ag1_m_02 - phones	sil	73.6683
73.6683	DCB_se1_ag1_m_02 - phones	AE1	73.8983
73.6683	DCB_se1_ag1_m_02 - words	and	74.0083
73.8983	DCB_se1_ag1_m_02 - phones	N	74.0083
74.0083	DCB_se1_ag1_m_02 - phones	W	74.0783
74.0083	DCB_se1_ag1_m_02 - words	working	74.3483
74.0783	DCB_se1_ag1_m_02 - phones	ER1	74.1583
74.1583	DCB_se1_ag1_m_02 - phones	K	74.2283
74.2283	DCB_se1_ag1_m_02 - phones	IH0	74.2983
74.2983	DCB_se1_ag1_m_02 - phones	NG	74.3483
74.3483	DCB_se1_ag1_m_02 - phones	AO1	74.3883
74.3483	DCB_se1_ag1_m_02 - words	on	74.5583
74.3883	DCB_se1_ag1_m_02 - phones	N	74.5583
74.5583	DCB_se1_ag1_m_02 - phones	sp	74.6083
74.6083	DCB_se1_ag1_m_02 - phones	AH1	74.6983
74.6083	DCB_se1_ag1_m_02 - words	um	75.1183
74.6983	DCB_se1_ag1_m_02 - phones	M	75.1183
75.2193	DCB_se1_ag1_m_02 - phones	F	75.3293
75.2193	DCB_se1_ag1_m_02 - words	photoshop	76.0093
75.3293	DCB_se1_ag1_m_02 - phones	OW1	75.4193
75.4193	DCB_se1_ag1_m_02 - phones	T	75.4493
75.4493	DCB_se1_ag1_m_02 - phones	OW1	75.5593
75.5593	DCB_se1_ag1_m_02 - phones	SH	75.6993
75.6993	DCB_se1_ag1_m_02 - phones	AA0	75.8293
75.8293	DCB_se1_ag1_m_02 - phones	P	76.0093
76.0093	DCB_se1_ag1_m_02 - phones	S	76.0893
76.0093	DCB_se1_ag1_m_02 - words	six	76.5693
76.0893	DCB_se1_ag1_m_02 - phones	IH1	76.2193
76.2193	DCB_se1_ag1_m_02 - phones	K	76.3393
76.3393	DCB_se1_ag1_m_02 - phones	S	76.5693
77.1215	DCB_se1_ag1_m_02 - phones	sil	77.1515
77.1515	DCB_se1_ag1_m_02 - phones	S	77.2715
77.1515	DCB_se1_ag1_m_02 - words	so	77.4815
77.2715	DCB_se1_ag1_m_02 - phones	OW1	77.4815
77.4815	DCB_se1_ag1_m_02 - phones	sp	77.6015
77.8198	DCB_se1_ag1_m_02 - phones	B	77.9098
77.8198	DCB_se1_ag1_m_02 - words	basically	78.1798
77.9098	DCB_se1_ag1_m_02 - phones	EY1	77.9998
77.9998	DCB_se1_ag1_m_02 - phones	S	78.0298
78.0298	DCB_se1_ag1_m_02 - phones	IH0	78.0598
78.0598	DCB_se1_ag1_m_02 - phones	K	78.0898
78.0898	DCB_se1_ag1_m_02 - phones	L	78.1198
78.1198	DCB_se1_ag1_m_02 - phones	IY0	78.1798
78.1798	DCB_se1_ag1_m_02 - phones	G	78.2498
78.1798	DCB_se1_ag1_m_02 - words	getting	78.4298
78.2498	DCB_se1_ag1_m_02 - phones	IH1	78.2798
78.2798	DCB_se1_ag1_m_02 - phones	T	78.3098
78.3098	DCB_se1_ag1_m_02 - phones	IH0	78.3498
78.3498	DCB_se1_ag1_m_02 - phones	NG	78.4298
78.4298	DCB_se1_ag1_m_02 - phones	sp	78.4598
78.4598	DCB_se1_ag1_m_02 - phones	K	78.5498
78.4598	DCB_se1_ag1_m_02 - words	comfortable	78.9398
78.5498	DCB_se1_ag1_m_02 - phones	AH1	78.6098
78.6098	DCB_se1_ag1_m_02 - phones	M	78.6398
78.6398	DCB_se1_ag1_m_02 - phones	F	78.6698
78.6698	DCB_se1_ag1_m_02 - phones	ER0	78.6998
78.6998	DCB_se1_ag1_m_02 - phones	T	78.7298
78.7298	DCB_se1_ag1_m_02 - phones	AH0	78.7898
78.7898	DCB_se1_ag1_m_02 - phones	B	78.8198
78.8198	DCB_se1_ag1_m_02 - phones	AH0	78.8598
78.8598	DCB_se1_ag1_m_02 - phones	L	78.9398
78.9398	DCB_se1_ag1_m_02 - phones	sp	79.0198
79.3166	DCB_se1_ag1_m_02 - phones	AH0	79.3866
79.3166	DCB_se1_ag1_m_02 - words	and	79.4166
79.3866	DCB_se1_ag1_m_02 - phones	N	79.4166
79.4166	DCB_se1_ag1_m_02 - phones	DH	79.4466
79.4166	DCB_se1_ag1_m_02 - words	they're	79.6866
79.4466	DCB_se1_ag1_m_02 - phones	EH1	79.6266
79.6266	DCB_se1_ag1_m_02 - phones	R	79.6866
79.6866	DCB_se1_ag1_m_02 - phones	HH	79.7866
79.6866	DCB_se1_ag1_m_02 - words	hav-	79.8566
79.7866	DCB_se1_ag1_m_02 - phones	AE1	79.8166
79.8166	DCB_se1_ag1_m_02 - phones	V	79.8566
79.8566	DCB_se1_ag1_m_02 - phones	sp	79.8866
79.8866	DCB_se1_ag1_m_02 - phones	DH	79.9466
79.8866	DCB_se1_ag1_m_02 - words	they	80.0166
79.9466	DCB_se1_ag1_m_02 - phones	EY1	80.0166
80.0166	DCB_se1_ag1_m_02 - phones	HH	80.0566
80.0166	DCB_se1_ag1_m_02 - words	have	80.1366
80.0566	DCB_se1_ag1_m_02 - phones	AE1	80.0866
80.0866	DCB_se1_ag1_m_02 - phones	V	80.1366
80.1366	DCB_se1_ag1_m_02 - phones	M	80.1866
80.1366	DCB_se1_ag1_m_02 - words	me	80.2566
80.1866	DCB_se1_ag1_m_02 - phones	IY1	80.2566
80.2566	DCB_se1_ag1_m_02 - phones	SH	80.4266
80.2566	DCB_se1_ag1_m_02 - words	shooting	80.6366
80.4266	DCB_se1_ag1_m_02 - phones	UW1	80.4966
80.4966	DCB_se1_ag1_m_02 - phones	T	80.5266
80.5266	DCB_se1_ag1_m_02 - phones	IH0	80.5666
80.5666	DCB_se1_ag1_m_02 - phones	NG	80.6366
80.6366	DCB_se1_ag1_m_02 - phones	W	80.6866
80.6366	DCB_se1_ag1_m_02 - words	with	80.7566
80.6866	DCB_se1_ag1_m_02 - phones	IH0	80.7266
80.7266	DCB_se1_ag1_m_02 - phones	DH	80.7566
80.7566	DCB_se1_ag1_m_02 - words	a	80.8666
80.7566	DCB_se1_ag1_m_02 - phones	AH0	80.8666
80.8666	DCB_se1_ag1_m_02 - phones	N	80.9766
80.8666	DCB_se1_ag1_m_02 - words	nikon	81.5666
80.9766	DCB_se1_ag1_m_02 - phones	AY1	81.0766
81.0766	DCB_se1_ag1_m_02 - phones	K	81.2366
81.2366	DCB_se1_ag1_m_02 - phones	AA2	81.4466
81.4466	DCB_se1_ag1_m_02 - phones	N	81.5666
81.5666	DCB_se1_ag1_m_02 - phones	sp	81.7466
81.7466	DCB_se1_ag1_m_02 - phones	AH1	82.1766
81.7466	DCB_se1_ag1_m_02 - words	uh	82.1766
82.1766	DCB_se1_ag1_m_02 - phones	sp	82.2866
82.9676	DCB_se1_ag1_m_02 - phones	B	83.0476
82.9676	DCB_se1_ag1_m_02 - words	b	83.2176
83.0476	DCB_se1_ag1_m_02 - phones	IY1	83.2176
83.2176	DCB_se1_ag1_m_02 - phones	TH	83.2676
83.2176	DCB_se1_ag1_m_02 - words	three	83.4076
83.2676	DCB_se1_ag1_m_02 - phones	R	83.3376
83.3376	DCB_se1_ag1_m_02 - phones	IY1	83.4076
83.4076	DCB_se1_ag1_m_02 - phones	HH	83.4676
83.4076	DCB_se1_ag1_m_02 - words	hundred	83.7876
83.4676	DCB_se1_ag1_m_02 - phones	AH1	83.5176
83.5176	DCB_se1_ag1_m_02 - phones	N	83.5576
83.5576	DCB_se1_ag1_m_02 - phones	D	83.5976
83.5976	DCB_se1_ag1_m_02 - phones	R	83.6276
83.6276	DCB_se1_ag1_m_02 - phones	AH0	83.6876
83.6876	DCB_se1_ag1_m_02 - phones	D	83.7876
84.3793	DCB_se1_ag1_m_02 - phones	sil	84.4493
84.4493	DCB_se1_ag1_m_02 - words	i	84.5993
84.4493	DCB_se1_ag1_m_02 - phones	AY1	84.5993
84.5993	DCB_se1_ag1_m_02 - phones	N	84.6793
84.5993	DCB_se1_ag1_m_02 - words	normally	84.8593
84.6793	DCB_se1_ag1_m_02 - phones	AO1	84.7193
84.7193	DCB_se1_ag1_m_02 - phones	R	84.7493
84.7493	DCB_se1_ag1_m_02 - phones	M	84.7793
84.7793	DCB_se1_ag1_m_02 - phones	L	84.8293
84.8293	DCB_se1_ag1_m_02 - phones	IY0	84.8593
84.8593	DCB_se1_ag1_m_02 - phones	SH	84.9693
84.8593	DCB_se1_ag1_m_02 - words	shoot	85.0593
84.9693	DCB_se1_ag1_m_02 - phones	UW1	85.0193
85.0193	DCB_se1_ag1_m_02 - phones	T	85.0593
85.0593	DCB_se1_ag1_m_02 - phones	W	85.1093
85.0593	DCB_se1_ag1_m_02 - words	with	85.2293
85.1093	DCB_se1_ag1_m_02 - phones	IH0	85.1393
85.1393	DCB_se1_ag1_m_02 - phones	DH	85.2293
85.2293	DCB_se1_ag1_m_02 - phones	EY1	85.2893
85.2293	DCB_se1_ag1_m_02 - words	a	85.2893
85.2893	DCB_se1_ag1_m_02 - phones	K	85.3993
85.2893	DCB_se1_ag1_m_02 - words	cannon	85.7993
85.3993	DCB_se1_ag1_m_02 - phones	AE1	85.6793
85.6793	DCB_se1_ag1_m_02 - phones	N	85.7093
85.7093	DCB_se1_ag1_m_02 - phones	AH0	85.7693
85.7693	DCB_se1_ag1_m_02 - phones	N	85.7993
85.7993	DCB_se1_ag1_m_02 - phones	sp	85.9193
85.9193	DCB_se1_ag1_m_02 - phones	B	85.9593
85.9193	DCB_se1_ag1_m_02 - words	but	86.0593
85.9593	DCB_se1_ag1_m_02 - phones	AH1	85.9893
85.9893	DCB_se1_ag1_m_02 - phones	T	86.0593
86.0593	DCB_se1_ag1_m_02 - phones	DH	86.0993
86.0593	DCB_se1_ag1_m_02 - words	they're	86.2893
86.0993	DCB_se1_ag1_m_02 - phones	EH1	86.1793
86.1793	DCB_se1_ag1_m_02 - phones	R	86.2893
86.2893	DCB_se1_ag1_m_02 - phones	sp	86.3593
86.3593	DCB_se1_ag1_m_02 - phones	T	86.4693
86.3593	DCB_se1_ag1_m_02 - words	teaching	86.6793
86.4693	DCB_se1_ag1_m_02 - phones	IY1	86.5293
86.5293	DCB_se1_ag1_m_02 - phones	CH	86.6193
86.6193	DCB_se1_ag1_m_02 - phones	IH0	86.6493
86.6493	DCB_se1_ag1_m_02 - phones	NG	86.6793
86.6793	DCB_se1_ag1_m_02 - phones	sp	86.7093
86.7093	DCB_se1_ag1_m_02 - phones	M	86.7493
86.7093	DCB_se1_ag1_m_02 - words	me	86.7893
86.7493	DCB_se1_ag1_m_02 - phones	IY1	86.7893
86.7893	DCB_se1_ag1_m_02 - phones	HH	86.8493
86.7893	DCB_se1_ag1_m_02 - words	how	86.8793
86.8493	DCB_se1_ag1_m_02 - phones	AW1	86.8793
86.8793	DCB_se1_ag1_m_02 - phones	T	86.9093
86.8793	DCB_se1_ag1_m_02 - words	to	86.9393
86.9093	DCB_se1_ag1_m_02 - phones	AH0	86.9393
86.9393	DCB_se1_ag1_m_02 - phones	sp	86.9693
86.9693	DCB_se1_ag1_m_02 - phones	Y	87.1193
86.9693	DCB_se1_ag1_m_02 - words	use	87.2893
87.1193	DCB_se1_ag1_m_02 - phones	UW1	87.1993
87.1993	DCB_se1_ag1_m_02 - phones	Z	87.2893
87.2893	DCB_se1_ag1_m_02 - phones	sp	87.3193
87.3193	DCB_se1_ag1_m_02 - phones	DH	87.3593
87.3193	DCB_se1_ag1_m_02 - words	the	87.3893
87.3593	DCB_se1_ag1_m_02 - phones	AH0	87.3893
87.3893	DCB_se1_ag1_m_02 - phones	N	87.4693
87.3893	DCB_se1_ag1_m_02 - words	nikon	88.0393
87.4693	DCB_se1_ag1_m_02 - phones	AY1	87.5793
87.5793	DCB_se1_ag1_m_02 - phones	K	87.6993
87.6993	DCB_se1_ag1_m_02 - phones	AA2	87.9093
87.9093	DCB_se1_ag1_m_02 - phones	N	88.0393
88.7857	DCB_se1_ag1_m_02 - phones	AH0	88.9057
88.7857	DCB_se1_ag1_m_02 - words	and	89.1557
88.9057	DCB_se1_ag1_m_02 - phones	N	89.1557
89.1557	DCB_se1_ag1_m_02 - phones	sp	89.2157
89.2157	DCB_se1_ag1_m_02 - phones	AH1	89.3657
89.2157	DCB_se1_ag1_m_02 - words	other	89.5157
89.3657	DCB_se1_ag1_m_02 - phones	DH	89.4457
89.4457	DCB_se1_ag1_m_02 - phones	ER0	89.5157
89.5157	DCB_se1_ag1_m_02 - phones	DH	89.5557
89.5157	DCB_se1_ag1_m_02 - words	than	89.7157
89.5557	DCB_se1_ag1_m_02 - phones	AH0	89.6457
89.6457	DCB_se1_ag1_m_02 - phones	N	89.7157
89.7157	DCB_se1_ag1_m_02 - phones	DH	89.7457
89.7157	DCB_se1_ag1_m_02 - words	that	90.0657
89.7457	DCB_se1_ag1_m_02 - phones	AE1	89.9357
89.9357	DCB_se1_ag1_m_02 - phones	T	90.0657
90.1508	DCB_se1_ag1_m_02 - phones	sil	90.2008
90.2008	DCB_se1_ag1_m_02 - phones	AH1	90.3208
90.2008	DCB_se1_ag1_m_02 - words	um	90.7508
90.3208	DCB_se1_ag1_m_02 - phones	M	90.7508
91.3166	DCB_se1_ag1_m_02 - phones	sil	91.3766
91.3766	DCB_se1_ag1_m_02 - phones	W	91.4166
91.3766	DCB_se1_ag1_m_02 - words	we	91.5066
91.4166	DCB_se1_ag1_m_02 - phones	IY1	91.5066
91.5066	DCB_se1_ag1_m_02 - phones	HH	91.5866
91.5066	DCB_se1_ag1_m_02 - words	have	91.7466
91.5866	DCB_se1_ag1_m_02 - phones	AE1	91.6666
91.6666	DCB_se1_ag1_m_02 - phones	V	91.7466
91.7466	DCB_se1_ag1_m_02 - phones	sp	91.7766
91.7766	DCB_se1_ag1_m_02 - phones	EH1	91.8566
91.7766	DCB_se1_ag1_m_02 - words	energy	92.1366
91.8566	DCB_se1_ag1_m_02 - phones	N	91.8866
91.8866	DCB_se1_ag1_m_02 - phones	ER0	91.9666
91.9666	DCB_se1_ag1_m_02 - phones	JH	92.0566
92.0566	DCB_se1_ag1_m_02 - phones	IY0	92.1366
92.1366	DCB_se1_ag1_m_02 - phones	M	92.2166
92.1366	DCB_se1_ag1_m_02 - words	meetings	92.7266
92.2166	DCB_se1_ag1_m_02 - phones	IY1	92.3366
92.3366	DCB_se1_ag1_m_02 - phones	T	92.3666
92.3666	DCB_se1_ag1_m_02 - phones	IH0	92.3966
92.3966	DCB_se1_ag1_m_02 - phones	NG	92.4766
92.4766	DCB_se1_ag1_m_02 - phones	Z	92.7266
93.0092	DCB_se1_ag1_m_02 - phones	sil	93.0792
93.0792	DCB_se1_ag1_m_02 - phones	JH	93.1092
93.0792	DCB_se1_ag1_m_02 - words	just	93.2792
93.1092	DCB_se1_ag1_m_02 - phones	IH0	93.1892
93.1892	DCB_se1_ag1_m_02 - phones	S	93.2792
93.2792	DCB_se1_ag1_m_02 - phones	L	93.3292
93.2792	DCB_se1_ag1_m_02 - words	learning	93.5292
93.3292	DCB_se1_ag1_m_02 - phones	ER1	93.3692
93.3692	DCB_se1_ag1_m_02 - phones	N	93.4592
93.4592	DCB_se1_ag1_m_02 - phones	IH0	93.4892
93.4892	DCB_se1_ag1_m_02 - phones	NG	93.5292
93.5292	DCB_se1_ag1_m_02 - phones	sp	93.5592
93.5592	DCB_se1_ag1_m_02 - phones	AH0	93.5892
93.5592	DCB_se1_ag1_m_02 - words	about	93.8692
93.5892	DCB_se1_ag1_m_02 - phones	B	93.6292
93.6292	DCB_se1_ag1_m_02 - phones	AW1	93.6892
93.6892	DCB_se1_ag1_m_02 - phones	T	93.8692
94.4547	DCB_se1_ag1_m_02 - phones	sil	94.4947
94.4947	DCB_se1_ag1_m_02 - phones	D	94.5347
94.4947	DCB_se1_ag1_m_02 - words	different	94.7947
94.5347	DCB_se1_ag1_m_02 - phones	IH1	94.5947
94.5947	DCB_se1_ag1_m_02 - phones	F	94.6747
94.6747	DCB_se1_ag1_m_02 - phones	R	94.7047
94.7047	DCB_se1_ag1_m_02 - phones	AH0	94.7347
94.7347	DCB_se1_ag1_m_02 - phones	N	94.7647
94.7647	DCB_se1_ag1_m_02 - phones	T	94.7947
94.7947	DCB_se1_ag1_m_02 - phones	F	94.8947
94.7947	DCB_se1_ag1_m_02 - words	forms	95.1447
94.8947	DCB_se1_ag1_m_02 - phones	AO1	94.9547
94.9547	DCB_se1_ag1_m_02 - phones	R	94.9947
94.9947	DCB_se1_ag1_m_02 - phones	M	95.0847
95.0847	DCB_se1_ag1_m_02 - phones	Z	95.1447
95.1447	DCB_se1_ag1_m_02 - phones	AH0	95.1847
95.1447	DCB_se1_ag1_m_02 - words	of	95.2247
95.1847	DCB_se1_ag1_m_02 - phones	V	95.2247
95.2247	DCB_se1_ag1_m_02 - phones	EH1	95.2947
95.2247	DCB_se1_ag1_m_02 - words	energy	95.8447
95.2947	DCB_se1_ag1_m_02 - phones	N	95.3547
95.3547	DCB_se1_ag1_m_02 - phones	ER0	95.4447
95.4447	DCB_se1_ag1_m_02 - phones	JH	95.5647
95.5647	DCB_se1_ag1_m_02 - phones	IY0	95.8447
96.6404	DCB_se1_ag1_m_02 - phones	L	96.7504
96.6404	DCB_se1_ag1_m_02 - words	like	96.9304
96.7504	DCB_se1_ag1_m_02 - phones	AY1	96.8404
96.8404	DCB_se1_ag1_m_02 - phones	K	96.9304
96.9304	DCB_se1_ag1_m_02 - phones	sp	97.0004
97.7129	DCB_se1_ag1_m_02 - phones	K	97.8629
97.7129	DCB_se1_ag1_m_02 - words	coal	98.3429
97.8629	DCB_se1_ag1_m_02 - phones	OW1	98.2029
98.2029	DCB_se1_ag1_m_02 - phones	L	98.3429
98.3429	DCB_se1_ag1_m_02 - phones	sp	98.3929
98.3929	DCB_se1_ag1_m_02 - phones	AH0	98.4729
98.3929	DCB_se1_ag1_m_02 - words	and	98.5129
98.4729	DCB_se1_ag1_m_02 - phones	N	98.5129
98.5129	DCB_se1_ag1_m_02 - phones	DH	98.5429
98.5129	DCB_se1_ag1_m_02 - words	the	98.6029
98.5429	DCB_se1_ag1_m_02 - phones	AH0	98.6029
98.6029	DCB_se1_ag1_m_02 - phones	W	98.6829
98.6029	DCB_se1_ag1_m_02 - words	way	98.7929
98.6829	DCB_se1_ag1_m_02 - phones	EY1	98.7929
98.7929	DCB_se1_ag1_m_02 - phones	IH0	98.8229
98.7929	DCB_se1_ag1_m_02 - words	it	98.8529
98.8229	DCB_se1_ag1_m_02 - phones	T	98.8529
98.8529	DCB_se1_ag1_m_02 - words	s	98.9029
98.8529	DCB_se1_ag1_m_02 - phones	S	98.9029
98.9029	DCB_se1_ag1_m_02 - phones	Y	99.0229
98.9029	DCB_se1_ag1_m_02 - words	used	99.3329
99.0229	DCB_se1_ag1_m_02 - phones	UW1	99.1029
99.1029	DCB_se1_ag1_m_02 - phones	Z	99.1329
99.1329	DCB_se1_ag1_m_02 - phones	D	99.3329
99.3329	DCB_se1_ag1_m_02 - phones	sp	99.4329
99.4329	DCB_se1_ag1_m_02 - phones	AH0	99.5529
99.4329	DCB_se1_ag1_m_02 - words	and	100.0129
99.5529	DCB_se1_ag1_m_02 - phones	N	100.0129
100.1376	DCB_se1_ag1_m_02 - phones	sil	100.1976
100.1976	DCB_se1_ag1_m_02 - phones	S	100.3276
100.1976	DCB_se1_ag1_m_02 - words	solar	100.5376
100.3276	DCB_se1_ag1_m_02 - phones	OW1	100.4076
100.4076	DCB_se1_ag1_m_02 - phones	L	100.4876
100.4876	DCB_se1_ag1_m_02 - phones	ER0	100.5376
100.5376	DCB_se1_ag1_m_02 - phones	P	100.7076
100.5376	DCB_se1_ag1_m_02 - words	panels	100.9976
100.7076	DCB_se1_ag1_m_02 - phones	AE1	100.7776
100.7776	DCB_se1_ag1_m_02 - phones	N	100.8476
100.8476	DCB_se1_ag1_m_02 - phones	AH0	100.8776
100.8776	DCB_se1_ag1_m_02 - phones	L	100.9276
100.9276	DCB_se1_ag1_m_02 - phones	Z	100.9976
100.9976	DCB_se1_ag1_m_02 - phones	TH	101.0376
100.9976	DCB_se1_ag1_m_02 - words	things	101.1576
101.0376	DCB_se1_ag1_m_02 - phones	IH1	101.0776
101.0776	DCB_se1_ag1_m_02 - phones	NG	101.1276
101.1276	DCB_se1_ag1_m_02 - phones	Z	101.1576
101.1576	DCB_se1_ag1_m_02 - phones	sp	101.1876
101.1876	DCB_se1_ag1_m_02 - phones	AH0	101.2176
101.1876	DCB_se1_ag1_m_02 - words	of	101.2476
101.2176	DCB_se1_ag1_m_02 - phones	V	101.2476
101.2476	DCB_se1_ag1_m_02 - phones	DH	101.2776
101.2476	DCB_se1_ag1_m_02 - words	that	101.3776
101.2776	DCB_se1_ag1_m_02 - phones	AE1	101.3076
101.3076	DCB_se1_ag1_m_02 - phones	T	101.3776
101.3776	DCB_se1_ag1_m_02 - phones	sp	101.4076
101.4076	DCB_se1_ag1_m_02 - phones	N	101.4376
101.4076	DCB_se1_ag1_m_02 - words	nature	101.7176
101.4376	DCB_se1_ag1_m_02 - phones	EY1	101.5676
101.5676	DCB_se1_ag1_m_02 - phones	CH	101.6776
101.6776	DCB_se1_ag1_m_02 - phones	ER0	101.7176
101.7176	DCB_se1_ag1_m_02 - phones	sp	101.8976
102.2627	DCB_int_01 - phones	S	102.3427
102.2627	DCB_int_01 - words	so	102.4027
102.3427	DCB_int_01 - phones	OW1	102.4027
102.4027	DCB_int_01 - phones	W	102.4627
102.4027	DCB_int_01 - words	what	102.5227
102.4627	DCB_int_01 - phones	AH1	102.4927
102.4927	DCB_int_01 - phones	T	102.5227
102.5227	DCB_int_01 - phones	D	102.5527
102.5227	DCB_int_01 - words	do	102.5827
102.5527	DCB_int_01 - phones	UW1	102.5827
102.5827	DCB_int_01 - phones	Y	102.6327
102.5827	DCB_int_01 - words	you	102.6627
102.6327	DCB_int_01 - phones	UW1	102.6627
102.6627	DCB_int_01 - phones	W	102.7427
102.6627	DCB_int_01 - words	want	102.8427
102.7427	DCB_int_01 - phones	AA1	102.7827
102.7827	DCB_int_01 - phones	N	102.8127
102.8127	DCB_int_01 - phones	T	102.8427
102.8427	DCB_int_01 - phones	T	102.8727
102.8427	DCB_int_01 - words	to	102.9527
102.8727	DCB_int_01 - phones	AH0	102.9527
102.9527	DCB_int_01 - phones	D	103.0327
102.9527	DCB_int_01 - words	do	103.2227
103.0327	DCB_int_01 - phones	UW1	103.2227
103.2227	DCB_int_01 - phones	sp	103.3827
103.7689	DCB_se1_ag1_m_02 - words	uh	103.9589
103.7689	DCB_se1_ag1_m_02 - phones	AH1	103.9589
103.9589	DCB_se1_ag1_m_02 - words	i	104.0189
103.9589	DCB_se1_ag1_m_02 - phones	AY1	104.0189
104.0189	DCB_se1_ag1_m_02 - phones	W	104.0689
104.0189	DCB_se1_ag1_m_02 - words	want	104.1589
104.0689	DCB_se1_ag1_m_02 - phones	AO1	104.0989
104.0989	DCB_se1_ag1_m_02 - phones	N	104.1289
104.1289	DCB_se1_ag1_m_02 - phones	T	104.1589
104.1589	DCB_se1_ag1_m_02 - phones	T	104.1889
104.1589	DCB_se1_ag1_m_02 - words	to	104.2289
104.1889	DCB_se1_ag1_m_02 - phones	AH0	104.2289
104.2289	DCB_se1_ag1_m_02 - phones	B	104.2789
104.2289	DCB_se1_ag1_m_02 - words	be	104.3489
104.2789	DCB_se1_ag1_m_02 - phones	IY0	104.3489
104.3489	DCB_se1_ag1_m_02 - phones	AH0	104.4289
104.3489	DCB_se1_ag1_m_02 - words	a	104.4289
104.4289	DCB_se1_ag1_m_02 - phones	F	104.4989
104.4289	DCB_se1_ag1_m_02 - words	photographer	105.4389
104.4989	DCB_se1_ag1_m_02 - phones	AH0	104.5689
104.5689	DCB_se1_ag1_m_02 - phones	T	104.7089
104.7089	DCB_se1_ag1_m_02 - phones	AA1	104.8689
104.8689	DCB_se1_ag1_m_02 - phones	G	104.8989
104.8989	DCB_se1_ag1_m_02 - phones	R	104.9389
104.9389	DCB_se1_ag1_m_02 - phones	AH0	104.9989
104.9989	DCB_se1_ag1_m_02 - phones	F	105.0889
105.0889	DCB_se1_ag1_m_02 - phones	ER0	105.4389
106.0117	DCB_se1_ag1_m_02 - phones	sil	106.0517
106.0517	DCB_se1_ag1_m_02 - phones	AE1	106.1217
106.0517	DCB_se1_ag1_m_02 - words	and	106.1517
106.1217	DCB_se1_ag1_m_02 - phones	N	106.1517
106.1517	DCB_se1_ag1_m_02 - phones	sp	111.8645
106.1796	DCB_int_01 - phones	AE1	106.2096
106.1796	DCB_int_01 - words	and	106.2696
106.2096	DCB_int_01 - phones	N	106.2696
106.2696	DCB_int_01 - phones	HH	106.3596
106.2696	DCB_int_01 - words	how	106.4096
106.3596	DCB_int_01 - phones	AW1	106.4096
106.4096	DCB_int_01 - phones	D	106.4696
106.4096	DCB_int_01 - words	did	106.5896
106.4696	DCB_int_01 - phones	IH0	106.4996
106.4996	DCB_int_01 - phones	D	106.5896
106.5896	DCB_int_01 - phones	DH	106.7096
106.5896	DCB_int_01 - words	the	106.8096
106.7096	DCB_int_01 - phones	IY0	106.8096
106.8096	DCB_int_01 - phones	D	106.9496
106.8096	DCB_int_01 - words	department	107.4396
106.9496	DCB_int_01 - phones	IH0	107.0396
107.0396	DCB_int_01 - phones	P	107.1396
107.1396	DCB_int_01 - phones	AA1	107.1896
107.1896	DCB_int_01 - phones	R	107.2596
107.2596	DCB_int_01 - phones	T	107.3096
107.3096	DCB_int_01 - phones	M	107.3396
107.3396	DCB_int_01 - phones	AH0	107.3696
107.3696	DCB_int_01 - phones	N	107.3996
107.3996	DCB_int_01 - phones	T	107.4396
107.4396	DCB_int_01 - phones	AH0	107.4696
107.4396	DCB_int_01 - words	of	107.5696
107.4696	DCB_int_01 - phones	V	107.5696
107.5696	DCB_int_01 - phones	EH1	107.6196
107.5696	DCB_int_01 - words	energy	107.7496
107.6196	DCB_int_01 - phones	N	107.6496
107.6496	DCB_int_01 - phones	ER0	107.6796
107.6796	DCB_int_01 - phones	JH	107.7096
107.7096	DCB_int_01 - phones	IY0	107.7496
107.7496	DCB_int_01 - phones	DH	107.7996
107.7496	DCB_int_01 - words	that	107.8896
107.7996	DCB_int_01 - phones	AE1	107.8396
107.8396	DCB_int_01 - phones	T	107.8896
107.8896	DCB_int_01 - phones	JH	107.9296
107.8896	DCB_int_01 - words	just	108.0696
107.9296	DCB_int_01 - phones	IH0	108.0096
108.0096	DCB_int_01 - phones	S	108.0696
108.0696	DCB_int_01 - phones	S	108.1496
108.0696	DCB_int_01 - words	seems	108.4696
108.1496	DCB_int_01 - phones	IY1	108.3196
108.3196	DCB_int_01 - phones	M	108.3796
108.3796	DCB_int_01 - phones	Z	108.4696
108.4696	DCB_int_01 - phones	L	108.5396
108.4696	DCB_int_01 - words	like	108.7196
108.5396	DCB_int_01 - phones	AY1	108.6096
108.6096	DCB_int_01 - phones	K	108.7196
108.7196	DCB_int_01 - phones	IH1	108.8296
108.7196	DCB_int_01 - words	it	108.8896
108.8296	DCB_int_01 - phones	T	108.8896
108.8896	DCB_int_01 - words	s	109.2496
108.8896	DCB_int_01 - phones	S	109.2496
109.5357	DCB_int_01 - phones	sil	109.5657
109.5657	DCB_int_01 - phones	HH	109.6557
109.5657	DCB_int_01 - words	how	109.7057
109.6557	DCB_int_01 - phones	AW1	109.7057
109.7057	DCB_int_01 - phones	D	109.7957
109.7057	DCB_int_01 - words	does	109.9857
109.7957	DCB_int_01 - phones	IH0	109.9157
109.9157	DCB_int_01 - phones	Z	109.9857
109.9857	DCB_int_01 - phones	sp	110.2157
110.2157	DCB_int_01 - phones	HH	110.3357
110.2157	DCB_int_01 - words	how	110.3857
110.3357	DCB_int_01 - phones	AW1	110.3857
110.3857	DCB_int_01 - phones	AA1	110.4457
110.3857	DCB_int_01 - words	are	110.5257
110.4457	DCB_int_01 - phones	R	110.5257
110.5257	DCB_int_01 - phones	DH	110.5757
110.5257	DCB_int_01 - words	they	110.6757
110.5757	DCB_int_01 - phones	EY1	110.6757
110.6757	DCB_int_01 - phones	R	110.7257
110.6757	DCB_int_01 - words	related	111.2557
110.7257	DCB_int_01 - phones	IH0	110.7757
110.7757	DCB_int_01 - phones	L	110.8757
110.8757	DCB_int_01 - phones	EY1	111.0157
111.0157	DCB_int_01 - phones	T	111.0657
111.0657	DCB_int_01 - phones	IH0	111.2057
111.2057	DCB_int_01 - phones	D	111.2557
111.2557	DCB_int_01 - phones	sp	130.7312
111.8645	DCB_se1_ag1_m_02 - words	uh	112.3845
111.8645	DCB_se1_ag1_m_02 - phones	AH1	112.3845
112.3845	DCB_se1_ag1_m_02 - phones	AY1	112.5245
112.3845	DCB_se1_ag1_m_02 - words	i	112.5245
112.5245	DCB_se1_ag1_m_02 - phones	AE1	112.6045
112.5245	DCB_se1_ag1_m_02 - words	actually	112.8345
112.6045	DCB_se1_ag1_m_02 - phones	K	112.6445
112.6445	DCB_se1_ag1_m_02 - phones	CH	112.7345
112.7345	DCB_se1_ag1_m_02 - phones	L	112.7845
112.7845	DCB_se1_ag1_m_02 - phones	IY0	112.8345
112.8345	DCB_se1_ag1_m_02 - phones	G	112.9145
112.8345	DCB_se1_ag1_m_02 - words	got	113.0345
112.9145	DCB_se1_ag1_m_02 - phones	AA1	112.9545
112.9545	DCB_se1_ag1_m_02 - phones	T	113.0345
113.0345	DCB_se1_ag1_m_02 - phones	DH	113.0745
113.0345	DCB_se1_ag1_m_02 - words	the	113.1245
113.0745	DCB_se1_ag1_m_02 - phones	AH0	113.1245
113.1245	DCB_se1_ag1_m_02 - phones	IH1	113.2245
113.1245	DCB_se1_ag1_m_02 - words	internship	114.0945
113.2245	DCB_se1_ag1_m_02 - phones	N	113.2845
113.2845	DCB_se1_ag1_m_02 - phones	T	113.3845
113.3845	DCB_se1_ag1_m_02 - phones	ER0	113.5245
113.5245	DCB_se1_ag1_m_02 - phones	N	113.5745
113.5745	DCB_se1_ag1_m_02 - phones	SH	113.7445
113.7445	DCB_se1_ag1_m_02 - phones	IH2	113.9545
113.9545	DCB_se1_ag1_m_02 - phones	P	114.0945
114.9435	DCB_se1_ag1_m_02 - phones	TH	115.1335
114.9435	DCB_se1_ag1_m_02 - words	through	115.5035
115.1335	DCB_se1_ag1_m_02 - phones	R	115.1735
115.1735	DCB_se1_ag1_m_02 - phones	UW1	115.5035
115.5035	DCB_se1_ag1_m_02 - phones	sp	115.5335
115.5335	DCB_se1_ag1_m_02 - phones	M	115.6035
115.5335	DCB_se1_ag1_m_02 - words	miss	115.8335
115.6035	DCB_se1_ag1_m_02 - phones	IH1	115.6935
115.6935	DCB_se1_ag1_m_02 - phones	S	115.8335
115.8335	DCB_se1_ag1_m_02 - phones	sp	115.8635
115.8635	DCB_se1_ag1_m_02 - words	rdx	116.8235
115.8635	DCB_se1_ag1_m_02 - phones	TN	116.8235
117.1118	DCB_se1_ag1_m_02 - phones	sil	117.1718
117.1718	DCB_se1_ag1_m_02 - phones	AE1	117.6018
117.1718	DCB_se1_ag1_m_02 - words	and	117.6518
117.6018	DCB_se1_ag1_m_02 - phones	N	117.6518
117.6518	DCB_se1_ag1_m_02 - phones	SH	117.8018
117.6518	DCB_se1_ag1_m_02 - words	she	117.8918
117.8018	DCB_se1_ag1_m_02 - phones	IY1	117.8918
117.8918	DCB_se1_ag1_m_02 - phones	K	118.0118
117.8918	DCB_se1_ag1_m_02 - words	came	118.2218
118.0118	DCB_se1_ag1_m_02 - phones	EY1	118.1618
118.1618	DCB_se1_ag1_m_02 - phones	M	118.2218
118.2218	DCB_se1_ag1_m_02 - phones	T	118.3518
118.2218	DCB_se1_ag1_m_02 - words	to	118.7018
118.3518	DCB_se1_ag1_m_02 - phones	UW1	118.7018
118.7018	DCB_se1_ag1_m_02 - phones	sp	119.8837
119.8837	DCB_se1_ag1_m_02 - phones	AH1	120.0537
119.8837	DCB_se1_ag1_m_02 - words	um	120.4237
120.0537	DCB_se1_ag1_m_02 - phones	M	120.4237
120.5658	DCB_se1_ag1_m_02 - phones	AA1	120.7158
120.5658	DCB_se1_ag1_m_02 - words	art	120.8358
120.7158	DCB_se1_ag1_m_02 - phones	R	120.7958
120.7958	DCB_se1_ag1_m_02 - phones	T	120.8358
120.8358	DCB_se1_ag1_m_02 - phones	N	120.9058
120.8358	DCB_se1_ag1_m_02 - words	night	121.1858
120.9058	DCB_se1_ag1_m_02 - phones	AY1	121.0358
121.0358	DCB_se1_ag1_m_02 - phones	T	121.1858
121.5031	DCB_se1_ag1_m_02 - phones	sil	121.5631
121.5631	DCB_se1_ag1_m_02 - phones	AE1	121.6231
121.5631	DCB_se1_ag1_m_02 - words	and	121.6631
121.6231	DCB_se1_ag1_m_02 - phones	N	121.6631
121.6631	DCB_se1_ag1_m_02 - phones	DH	121.6931
121.6631	DCB_se1_ag1_m_02 - words	that	121.7931
121.6931	DCB_se1_ag1_m_02 - phones	AE1	121.7231
121.7231	DCB_se1_ag1_m_02 - phones	T	121.7931
121.7931	DCB_se1_ag1_m_02 - words	s	121.8631
121.7931	DCB_se1_ag1_m_02 - phones	S	121.8631
121.8631	DCB_se1_ag1_m_02 - phones	AH0	121.9131
121.8631	DCB_se1_ag1_m_02 - words	a	121.9131
121.9131	DCB_se1_ag1_m_02 - phones	D	122.0231
121.9131	DCB_se1_ag1_m_02 - words	dcps	123.2931
122.0231	DCB_se1_ag1_m_02 - phones	IY1	122.1631
122.1631	DCB_se1_ag1_m_02 - phones	S	122.2831
122.2831	DCB_se1_ag1_m_02 - phones	IY1	122.3431
122.3431	DCB_se1_ag1_m_02 - phones	P	122.4931
122.4931	DCB_se1_ag1_m_02 - phones	IY1	122.6031
122.6031	DCB_se1_ag1_m_02 - phones	EH1	122.7931
122.7931	DCB_se1_ag1_m_02 - phones	S	123.2931
124.1516	DCB_se1_ag1_m_02 - phones	AA1	124.3216
124.1516	DCB_se1_ag1_m_02 - words	art	124.4316
124.3216	DCB_se1_ag1_m_02 - phones	R	124.4016
124.4016	DCB_se1_ag1_m_02 - phones	T	124.4316
124.4316	DCB_se1_ag1_m_02 - phones	SH	124.6016
124.4316	DCB_se1_ag1_m_02 - words	show	124.8116
124.6016	DCB_se1_ag1_m_02 - phones	OW1	124.8116
124.8116	DCB_se1_ag1_m_02 - phones	sp	124.9116
125.4421	DCB_se1_ag1_m_02 - phones	DH	125.5221
125.4421	DCB_se1_ag1_m_02 - words	that	125.6321
125.5221	DCB_se1_ag1_m_02 - phones	AE1	125.5821
125.5821	DCB_se1_ag1_m_02 - phones	T	125.6321
125.6321	DCB_se1_ag1_m_02 - phones	S	125.6921
125.6321	DCB_se1_ag1_m_02 - words	s	125.6921
125.6921	DCB_se1_ag1_m_02 - phones	HH	125.7621
125.6921	DCB_se1_ag1_m_02 - words	hosted	126.1121
125.7621	DCB_se1_ag1_m_02 - phones	OW1	125.8721
125.8721	DCB_se1_ag1_m_02 - phones	S	125.9821
125.9821	DCB_se1_ag1_m_02 - phones	T	126.0221
126.0221	DCB_se1_ag1_m_02 - phones	IH0	126.0821
126.0821	DCB_se1_ag1_m_02 - phones	D	126.1121
126.1121	DCB_se1_ag1_m_02 - phones	IH1	126.2121
126.1121	DCB_se1_ag1_m_02 - words	in	126.3121
126.2121	DCB_se1_ag1_m_02 - phones	N	126.3121
126.3121	DCB_se1_ag1_m_02 - phones	AH1	126.5321
126.3121	DCB_se1_ag1_m_02 - words	um	126.8921
126.5321	DCB_se1_ag1_m_02 - phones	M	126.8921
127.8574	DCB_se1_ag1_m_02 - phones	sil	127.8874
127.8874	DCB_se1_ag1_m_02 - phones	G	127.9574
127.8874	DCB_se1_ag1_m_02 - words	gallery	128.2774
127.9574	DCB_se1_ag1_m_02 - phones	AE1	128.0774
128.0774	DCB_se1_ag1_m_02 - phones	L	128.1874
128.1874	DCB_se1_ag1_m_02 - phones	ER0	128.2174
128.2174	DCB_se1_ag1_m_02 - phones	IY0	128.2774
128.2774	DCB_se1_ag1_m_02 - phones	P	128.3674
128.2774	DCB_se1_ag1_m_02 - words	place	128.9874
128.3674	DCB_se1_ag1_m_02 - phones	L	128.4174
128.4174	DCB_se1_ag1_m_02 - phones	EY1	128.6774
128.6774	DCB_se1_ag1_m_02 - phones	S	128.9874
129.3216	DCB_se1_ag1_m_02 - phones	sil	129.3616
129.3616	DCB_se1_ag1_m_02 - phones	IH1	129.4116
129.3616	DCB_se1_ag1_m_02 - words	in	129.4616
129.4116	DCB_se1_ag1_m_02 - phones	N	129.4616
129.4616	DCB_se1_ag1_m_02 - phones	DH	129.5016
129.4616	DCB_se1_ag1_m_02 - words	the	129.5616
129.5016	DCB_se1_ag1_m_02 - phones	AH0	129.5616
129.5616	DCB_se1_ag1_m_02 - phones	P	129.7016
129.5616	DCB_se1_ag1_m_02 - words	pepco	130.0216
129.7016	DCB_se1_ag1_m_02 - phones	EH1	129.7516
129.7516	DCB_se1_ag1_m_02 - phones	P	129.8516
129.8516	DCB_se1_ag1_m_02 - phones	K	129.9216
129.9216	DCB_se1_ag1_m_02 - phones	OW2	130.0216
130.0216	DCB_se1_ag1_m_02 - phones	B	130.0716
130.0216	DCB_se1_ag1_m_02 - words	building	130.4416
130.0716	DCB_se1_ag1_m_02 - phones	IH1	130.1516
130.1516	DCB_se1_ag1_m_02 - phones	L	130.2316
130.2316	DCB_se1_ag1_m_02 - phones	D	130.2616
130.2616	DCB_se1_ag1_m_02 - phones	IH0	130.2916
130.2916	DCB_se1_ag1_m_02 - phones	NG	130.4416
130.7312	DCB_int_01 - phones	M	130.8312
130.7312	DCB_int_01 - words	mm-hm	131.1012
130.8312	DCB_int_01 - phones	HH	130.9012
130.9012	DCB_int_01 - phones	M	131.1012
131.2380	DCB_se1_ag1_m_02 - phones	sil	131.2780
131.2780	DCB_se1_ag1_m_02 - phones	AE1	131.6580
131.2780	DCB_se1_ag1_m_02 - words	and	131.8480
131.6580	DCB_se1_ag1_m_02 - phones	N	131.8480
132.1881	DCB_int_01 - phones	sil	132.2181
132.2181	DCB_int_01 - phones	S	132.3181
132.2181	DCB_int_01 - words	seventh	132.5581
132.3181	DCB_int_01 - phones	EH1	132.3681
132.3681	DCB_int_01 - phones	V	132.4181
132.4181	DCB_int_01 - phones	AH0	132.4781
132.4781	DCB_int_01 - phones	N	132.5281
132.5281	DCB_int_01 - phones	TH	132.5581
132.5581	DCB_int_01 - phones	S	132.5881
132.5581	DCB_int_01 - words	street	132.9281
132.5881	DCB_int_01 - phones	T	132.7181
132.7181	DCB_int_01 - phones	R	132.7581
132.7581	DCB_int_01 - phones	IY1	132.8381
132.8381	DCB_int_01 - phones	T	132.9281
132.9575	DCB_se1_ag1_m_02 - phones	sil	133.0175
133.0175	DCB_se1_ag1_m_02 - phones	Y	133.1075
133.0175	DCB_se1_ag1_m_02 - words	yes	133.5775
133.1075	DCB_se1_ag1_m_02 - phones	EH1	133.3175
133.3175	DCB_se1_ag1_m_02 - phones	S	133.5775
133.9507	DCB_se1_ag1_m_02 - phones	sil	133.9907
133.9907	DCB_se1_ag1_m_02 - phones	AE1	134.3207
133.9907	DCB_se1_ag1_m_02 - words	and	134.5007
134.3207	DCB_se1_ag1_m_02 - phones	N	134.5007
134.5007	DCB_se1_ag1_m_02 - phones	sp	135.1897
135.1897	DCB_se1_ag1_m_02 - phones	DH	135.3097
135.1897	DCB_se1_ag1_m_02 - words	there	135.5997
135.3097	DCB_se1_ag1_m_02 - phones	EH1	135.5497
135.5497	DCB_se1_ag1_m_02 - phones	R	135.5997
135.5997	DCB_se1_ag1_m_02 - phones	W	135.6497
135.5997	DCB_se1_ag1_m_02 - words	we	135.7697
135.6497	DCB_se1_ag1_m_02 - phones	IY1	135.7697
135.7697	DCB_se1_ag1_m_02 - phones	HH	135.8897
135.7697	DCB_se1_ag1_m_02 - words	have	136.2297
135.8897	DCB_se1_ag1_m_02 - phones	AE1	136.1597
136.1597	DCB_se1_ag1_m_02 - phones	V	136.2297
136.2297	DCB_se1_ag1_m_02 - phones	sp	136.3297
136.3297	DCB_se1_ag1_m_02 - phones	S	136.6397
136.3297	DCB_se1_ag1_m_02 - words	students	137.2097
136.6397	DCB_se1_ag1_m_02 - phones	T	136.6997
136.6997	DCB_se1_ag1_m_02 - phones	UW1	136.8197
136.8197	DCB_se1_ag1_m_02 - phones	D	136.8897
136.8897	DCB_se1_ag1_m_02 - phones	AH0	136.9697
136.9697	DCB_se1_ag1_m_02 - phones	N	137.0197
137.0197	DCB_se1_ag1_m_02 - phones	T	137.1697
137.1697	DCB_se1_ag1_m_02 - phones	S	137.2097
137.2097	DCB_se1_ag1_m_02 - phones	F	137.2897
137.2097	DCB_se1_ag1_m_02 - words	from	137.4397
137.2897	DCB_se1_ag1_m_02 - phones	R	137.3297
137.3297	DCB_se1_ag1_m_02 - phones	AH1	137.3697
137.3697	DCB_se1_ag1_m_02 - phones	M	137.4397
137.4397	DCB_se1_ag1_m_02 - phones	D	137.4997
137.4397	DCB_se1_ag1_m_02 - words	dcps	138.3497
137.4997	DCB_se1_ag1_m_02 - phones	IY1	137.5997
137.5997	DCB_se1_ag1_m_02 - phones	S	137.6797
137.6797	DCB_se1_ag1_m_02 - phones	IY1	137.7197
137.7197	DCB_se1_ag1_m_02 - phones	P	137.8597
137.8597	DCB_se1_ag1_m_02 - phones	IY1	137.9697
137.9697	DCB_se1_ag1_m_02 - phones	EH1	138.1597
138.1597	DCB_se1_ag1_m_02 - phones	S	138.3497
138.3497	DCB_se1_ag1_m_02 - phones	sp	138.3797
138.3797	DCB_se1_ag1_m_02 - phones	AH0	138.4497
138.3797	DCB_se1_ag1_m_02 - words	and	138.4897
138.4497	DCB_se1_ag1_m_02 - phones	N	138.4897
138.4897	DCB_se1_ag1_m_02 - phones	DH	138.5197
138.4897	DCB_se1_ag1_m_02 - words	their	138.6297
138.5197	DCB_se1_ag1_m_02 - phones	EH1	138.5697
138.5697	DCB_se1_ag1_m_02 - phones	R	138.6297
138.6297	DCB_se1_ag1_m_02 - phones	T	138.7397
138.6297	DCB_se1_ag1_m_02 - words	teachers	138.9897
138.7397	DCB_se1_ag1_m_02 - phones	IY1	138.8197
138.8197	DCB_se1_ag1_m_02 - phones	CH	138.8997
138.8997	DCB_se1_ag1_m_02 - phones	ER0	138.9397
138.9397	DCB_se1_ag1_m_02 - phones	Z	138.9897
138.9897	DCB_se1_ag1_m_02 - phones	S	139.0597
138.9897	DCB_se1_ag1_m_02 - words	submit	139.3197
139.0597	DCB_se1_ag1_m_02 - phones	AH0	139.1097
139.1097	DCB_se1_ag1_m_02 - phones	B	139.1397
139.1397	DCB_se1_ag1_m_02 - phones	M	139.1897
139.1897	DCB_se1_ag1_m_02 - phones	IH1	139.2197
139.2197	DCB_se1_ag1_m_02 - phones	T	139.3197
139.3197	DCB_se1_ag1_m_02 - phones	DH	139.3597
139.3197	DCB_se1_ag1_m_02 - words	their	139.5697
139.3597	DCB_se1_ag1_m_02 - phones	EH1	139.4397
139.4397	DCB_se1_ag1_m_02 - phones	R	139.5697
139.5697	DCB_se1_ag1_m_02 - phones	sp	139.6197
139.6197	DCB_se1_ag1_m_02 - phones	AA1	139.7697
139.6197	DCB_se1_ag1_m_02 - words	art	139.8797
139.7697	DCB_se1_ag1_m_02 - phones	R	139.8497
139.8497	DCB_se1_ag1_m_02 - phones	T	139.8797
139.8797	DCB_se1_ag1_m_02 - phones	W	139.9497
139.8797	DCB_se1_ag1_m_02 - words	work	140.1797
139.9497	DCB_se1_ag1_m_02 - phones	ER1	140.0697
140.0697	DCB_se1_ag1_m_02 - phones	K	140.1797
140.9346	DCB_se1_ag1_m_02 - phones	sil	140.9646
140.9646	DCB_se1_ag1_m_02 - phones	AE1	141.2846
140.9646	DCB_se1_ag1_m_02 - words	and	141.4446
141.2846	DCB_se1_ag1_m_02 - phones	N	141.4446
141.6293	DCB_se1_ag1_m_02 - phones	M	141.7593
141.6293	DCB_se1_ag1_m_02 - words	my	141.8493
141.7593	DCB_se1_ag1_m_02 - phones	AY1	141.8493
141.8493	DCB_se1_ag1_m_02 - phones	T	141.9893
141.8493	DCB_se1_ag1_m_02 - words	teacher	142.3193
141.9893	DCB_se1_ag1_m_02 - phones	IY1	142.0793
142.0793	DCB_se1_ag1_m_02 - phones	CH	142.2093
142.2093	DCB_se1_ag1_m_02 - phones	ER0	142.3193
142.3193	DCB_se1_ag1_m_02 - phones	F	142.3993
142.3193	DCB_se1_ag1_m_02 - words	from	142.4893
142.3993	DCB_se1_ag1_m_02 - phones	ER0	142.4393
142.4393	DCB_se1_ag1_m_02 - phones	M	142.4893
142.4893	DCB_se1_ag1_m_02 - phones	M	142.5293
142.4893	DCB_se1_ag1_m_02 - words	my	142.6293
142.5293	DCB_se1_ag1_m_02 - phones	AY1	142.6293
142.6293	DCB_se1_ag1_m_02 - phones	HH	142.7093
142.6293	DCB_se1_ag1_m_02 - words	high	142.8193
142.7093	DCB_se1_ag1_m_02 - phones	AY1	142.8193
142.8193	DCB_se1_ag1_m_02 - phones	S	142.9493
142.8193	DCB_se1_ag1_m_02 - words	school	143.1693
142.9493	DCB_se1_ag1_m_02 - phones	K	142.9993
142.9993	DCB_se1_ag1_m_02 - phones	UW1	143.0993
143.0993	DCB_se1_ag1_m_02 - phones	L	143.1693
143.1693	DCB_se1_ag1_m_02 - phones	sp	143.1993
143.1993	DCB_se1_ag1_m_02 - phones	M	143.2793
143.1993	DCB_se1_ag1_m_02 - words	mr	143.4693
143.2793	DCB_se1_ag1_m_02 - phones	IH1	143.3093
143.3093	DCB_se1_ag1_m_02 - phones	S	143.3693
143.3693	DCB_se1_ag1_m_02 - phones	T	143.4293
143.4293	DCB_se1_ag1_m_02 - phones	ER0	143.4693
143.4693	DCB_se1_ag1_m_02 - phones	TN	144.0693
143.4693	DCB_se1_ag1_m_02 - words	rdx	144.0693
144.6824	DCB_se1_ag1_m_02 - phones	HH	144.7824
144.6824	DCB_se1_ag1_m_02 - words	he	144.8624
144.7824	DCB_se1_ag1_m_02 - phones	IY1	144.8624
144.8624	DCB_se1_ag1_m_02 - phones	S	144.9524
144.8624	DCB_se1_ag1_m_02 - words	submitted	145.3724
144.9524	DCB_se1_ag1_m_02 - phones	AH0	144.9924
144.9924	DCB_se1_ag1_m_02 - phones	B	145.0224
145.0224	DCB_se1_ag1_m_02 - phones	M	145.0724
145.0724	DCB_se1_ag1_m_02 - phones	IH1	145.1724
145.1724	DCB_se1_ag1_m_02 - phones	T	145.2024
145.2024	DCB_se1_ag1_m_02 - phones	AH0	145.3224
145.3224	DCB_se1_ag1_m_02 - phones	D	145.3724
145.3724	DCB_se1_ag1_m_02 - phones	F	145.4524
145.3724	DCB_se1_ag1_m_02 - words	five	145.6124
145.4524	DCB_se1_ag1_m_02 - phones	AY1	145.5424
145.5424	DCB_se1_ag1_m_02 - phones	V	145.6124
145.6124	DCB_se1_ag1_m_02 - phones	AH0	145.6424
145.6124	DCB_se1_ag1_m_02 - words	of	145.6724
145.6424	DCB_se1_ag1_m_02 - phones	V	145.6724
145.6724	DCB_se1_ag1_m_02 - phones	M	145.7524
145.6724	DCB_se1_ag1_m_02 - words	my	145.8024
145.7524	DCB_se1_ag1_m_02 - phones	AY1	145.8024
145.8024	DCB_se1_ag1_m_02 - phones	P	145.9124
145.8024	DCB_se1_ag1_m_02 - words	pieces	146.4924
145.9124	DCB_se1_ag1_m_02 - phones	IY1	146.0324
146.0324	DCB_se1_ag1_m_02 - phones	S	146.1224
146.1224	DCB_se1_ag1_m_02 - phones	IH0	146.2124
146.2124	DCB_se1_ag1_m_02 - phones	Z	146.4924
147.1910	DCB_se1_ag1_m_02 - phones	sil	147.2510
147.2510	DCB_se1_ag1_m_02 - phones	S	147.3710
147.2510	DCB_se1_ag1_m_02 - words	so	147.7110
147.3710	DCB_se1_ag1_m_02 - phones	OW1	147.7110
147.7110	DCB_se1_ag1_m_02 - phones	sp	148.7418
148.7418	DCB_se1_ag1_m_02 - phones	HH	148.8818
148.7418	DCB_se1_ag1_m_02 - words	one	149.0518
148.8818	DCB_se1_ag1_m_02 - phones	W	148.9218
148.9218	DCB_se1_ag1_m_02 - phones	AH1	148.9918
148.9918	DCB_se1_ag1_m_02 - phones	N	149.0518
149.0518	DCB_se1_ag1_m_02 - phones	AH1	149.1118
149.0518	DCB_se1_ag1_m_02 - words	of	149.2018
149.1118	DCB_se1_ag1_m_02 - phones	V	149.2018
149.2018	DCB_se1_ag1_m_02 - phones	AH0	149.2418
149.2018	DCB_se1_ag1_m_02 - words	'em	149.5618
149.2418	DCB_se1_ag1_m_02 - phones	M	149.5618
149.5618	DCB_se1_ag1_m_02 - phones	sp	149.9171
149.9171	DCB_se1_ag1_m_02 - phones	W	150.0071
149.9171	DCB_se1_ag1_m_02 - words	was	150.1771
150.0071	DCB_se1_ag1_m_02 - phones	AH1	150.0771
150.0771	DCB_se1_ag1_m_02 - phones	Z	150.1771
150.1771	DCB_se1_ag1_m_02 - phones	AH0	150.2171
150.1771	DCB_se1_ag1_m_02 - words	a	150.2171
150.2171	DCB_se1_ag1_m_02 - phones	AH1	150.3971
150.2171	DCB_se1_ag1_m_02 - words	um	150.7471
150.3971	DCB_se1_ag1_m_02 - phones	M	150.7471
150.8689	DCB_se1_ag1_m_02 - phones	sil	150.9089
150.9089	DCB_se1_ag1_m_02 - words	a	151.0489
150.9089	DCB_se1_ag1_m_02 - phones	AH0	151.0489
151.0489	DCB_se1_ag1_m_02 - phones	L	151.1189
151.0489	DCB_se1_ag1_m_02 - words	live	151.3489
151.1189	DCB_se1_ag1_m_02 - phones	AY1	151.2989
151.2989	DCB_se1_ag1_m_02 - phones	V	151.3489
151.3489	DCB_se1_ag1_m_02 - phones	sp	151.3789
151.3789	DCB_se1_ag1_m_02 - phones	AO1	151.5589
151.3789	DCB_se1_ag1_m_02 - words	auction	151.7489
151.5589	DCB_se1_ag1_m_02 - phones	K	151.5989
151.5989	DCB_se1_ag1_m_02 - phones	SH	151.6489
151.6489	DCB_se1_ag1_m_02 - phones	AH0	151.6889
151.6889	DCB_se1_ag1_m_02 - phones	N	151.7489
151.7489	DCB_se1_ag1_m_02 - phones	P	151.8189
151.7489	DCB_se1_ag1_m_02 - words	piece	152.1189
151.8189	DCB_se1_ag1_m_02 - phones	IY1	152.0089
152.0089	DCB_se1_ag1_m_02 - phones	S	152.1189
152.7620	DCB_se1_ag1_m_02 - phones	AH0	152.8620
152.7620	DCB_se1_ag1_m_02 - words	and	152.9220
152.8620	DCB_se1_ag1_m_02 - phones	N	152.9220
152.9220	DCB_se1_ag1_m_02 - phones	DH	152.9520
152.9220	DCB_se1_ag1_m_02 - words	the	153.0020
152.9520	DCB_se1_ag1_m_02 - phones	AH1	153.0020
153.0020	DCB_se1_ag1_m_02 - phones	AH1	153.1120
153.0020	DCB_se1_ag1_m_02 - words	other	153.2620
153.1120	DCB_se1_ag1_m_02 - phones	DH	153.1720
153.1720	DCB_se1_ag1_m_02 - phones	ER0	153.2620
153.2620	DCB_se1_ag1_m_02 - phones	F	153.3920
153.2620	DCB_se1_ag1_m_02 - words	four	153.8420
153.3920	DCB_se1_ag1_m_02 - phones	AO1	153.6720
153.6720	DCB_se1_ag1_m_02 - phones	R	153.8420
153.8420	DCB_se1_ag1_m_02 - phones	sp	153.8820
153.8820	DCB_se1_ag1_m_02 - phones	W	154.0020
153.8820	DCB_se1_ag1_m_02 - words	were	154.0320
154.0020	DCB_se1_ag1_m_02 - phones	ER1	154.0320
154.0320	DCB_se1_ag1_m_02 - phones	AH1	154.1020
154.0320	DCB_se1_ag1_m_02 - words	um	154.5320
154.1020	DCB_se1_ag1_m_02 - phones	M	154.5320
155.2241	DCB_se1_ag1_m_02 - phones	sil	155.2641
155.2641	DCB_se1_ag1_m_02 - phones	W	155.3241
155.2641	DCB_se1_ag1_m_02 - words	were	155.3541
155.3241	DCB_se1_ag1_m_02 - phones	ER1	155.3541
155.3541	DCB_se1_ag1_m_02 - phones	AO1	155.4941
155.3541	DCB_se1_ag1_m_02 - words	on	155.5341
155.4941	DCB_se1_ag1_m_02 - phones	N	155.5341
155.5341	DCB_se1_ag1_m_02 - phones	DH	155.5641
155.5341	DCB_se1_ag1_m_02 - words	the	155.6641
155.5641	DCB_se1_ag1_m_02 - phones	AH0	155.6641
155.6641	DCB_se1_ag1_m_02 - phones	W	155.7041
155.6641	DCB_se1_ag1_m_02 - words	wall	156.0841
155.7041	DCB_se1_ag1_m_02 - phones	AO1	155.8141
155.8141	DCB_se1_ag1_m_02 - phones	L	156.0841
156.0841	DCB_se1_ag1_m_02 - phones	sp	156.8290
156.8290	DCB_se1_ag1_m_02 - phones	AE1	157.0790
156.8290	DCB_se1_ag1_m_02 - words	and	157.3790
157.0790	DCB_se1_ag1_m_02 - phones	N	157.3790
158.6035	DCB_se1_ag1_m_02 - phones	sil	158.6835
158.6835	DCB_se1_ag1_m_02 - phones	DH	158.7535
158.6835	DCB_se1_ag1_m_02 - words	they	158.8035
158.7535	DCB_se1_ag1_m_02 - phones	EY1	158.8035
158.8035	DCB_se1_ag1_m_02 - phones	W	158.8335
158.8035	DCB_se1_ag1_m_02 - words	were	158.9535
158.8335	DCB_se1_ag1_m_02 - phones	ER0	158.9535
158.9535	DCB_se1_ag1_m_02 - phones	B	159.0035
158.9535	DCB_se1_ag1_m_02 - words	being	159.2835
159.0035	DCB_se1_ag1_m_02 - phones	IY1	159.2035
159.2035	DCB_se1_ag1_m_02 - phones	IH0	159.2335
159.2335	DCB_se1_ag1_m_02 - phones	NG	159.2835
159.2835	DCB_se1_ag1_m_02 - phones	AH1	159.4735
159.2835	DCB_se1_ag1_m_02 - words	um	159.6035
159.4735	DCB_se1_ag1_m_02 - phones	M	159.6035
159.6035	DCB_se1_ag1_m_02 - phones	sp	159.7235
159.7235	DCB_se1_ag1_m_02 - phones	B	159.8735
159.7235	DCB_se1_ag1_m_02 - words	bidded-	160.1535
159.8735	DCB_se1_ag1_m_02 - phones	IH1	159.9435
159.9435	DCB_se1_ag1_m_02 - phones	D	160.0435
160.0435	DCB_se1_ag1_m_02 - phones	EH0	160.0935
160.0935	DCB_se1_ag1_m_02 - phones	D	160.1535
160.1535	DCB_se1_ag1_m_02 - phones	sp	160.2735
160.2735	DCB_se1_ag1_m_02 - phones	B	160.3935
160.2735	DCB_se1_ag1_m_02 - words	bidded	160.6335
160.3935	DCB_se1_ag1_m_02 - phones	IH1	160.4335
160.4335	DCB_se1_ag1_m_02 - phones	D	160.4835
160.4835	DCB_se1_ag1_m_02 - phones	EH0	160.5635
160.5635	DCB_se1_ag1_m_02 - phones	D	160.6335
160.6335	DCB_se1_ag1_m_02 - phones	AO1	160.6635
160.6335	DCB_se1_ag1_m_02 - words	on	160.9435
160.6635	DCB_se1_ag1_m_02 - phones	N	160.9435
161.7079	DCB_se1_ag1_m_02 - phones	sil	161.7379
161.7379	DCB_se1_ag1_m_02 - phones	B	161.8179
161.7379	DCB_se1_ag1_m_02 - words	by	162.0579
161.8179	DCB_se1_ag1_m_02 - phones	AY1	162.0579
162.0579	DCB_se1_ag1_m_02 - phones	JH	162.1479
162.0579	DCB_se1_ag1_m_02 - words	just	162.3179
162.1479	DCB_se1_ag1_m_02 - phones	IH0	162.2079
162.2079	DCB_se1_ag1_m_02 - phones	S	162.3179
162.3179	DCB_se1_ag1_m_02 - phones	L	162.3779
162.3179	DCB_se1_ag1_m_02 - words	like	162.5079
162.3779	DCB_se1_ag1_m_02 - phones	AY1	162.4479
162.4479	DCB_se1_ag1_m_02 - phones	K	162.5079
162.5079	DCB_se1_ag1_m_02 - phones	sp	162.6279
162.6279	DCB_se1_ag1_m_02 - phones	D	162.6879
162.6279	DCB_se1_ag1_m_02 - words	different	163.0279
162.6879	DCB_se1_ag1_m_02 - phones	IH1	162.7779
162.7779	DCB_se1_ag1_m_02 - phones	F	162.8579
162.8579	DCB_se1_ag1_m_02 - phones	R	162.8979
162.8979	DCB_se1_ag1_m_02 - phones	AH0	162.9679
162.9679	DCB_se1_ag1_m_02 - phones	N	162.9979
162.9979	DCB_se1_ag1_m_02 - phones	T	163.0279
163.0279	DCB_se1_ag1_m_02 - phones	G	163.0979
163.0279	DCB_se1_ag1_m_02 - words	government	163.4679
163.0979	DCB_se1_ag1_m_02 - phones	AH1	163.1779
163.1779	DCB_se1_ag1_m_02 - phones	V	163.2579
163.2579	DCB_se1_ag1_m_02 - phones	ER0	163.2879
163.2879	DCB_se1_ag1_m_02 - phones	M	163.3279
163.3279	DCB_se1_ag1_m_02 - phones	AH0	163.3579
163.3579	DCB_se1_ag1_m_02 - phones	N	163.3879
163.3879	DCB_se1_ag1_m_02 - phones	T	163.4679
163.4679	DCB_se1_ag1_m_02 - phones	W	163.5779
163.4679	DCB_se1_ag1_m_02 - words	workers	164.1879
163.5779	DCB_se1_ag1_m_02 - phones	ER1	163.6579
163.6579	DCB_se1_ag1_m_02 - phones	K	163.7479
163.7479	DCB_se1_ag1_m_02 - phones	ER0	163.9079
163.9079	DCB_se1_ag1_m_02 - phones	Z	164.1879
164.1879	DCB_se1_ag1_m_02 - phones	sp	164.2179
164.2179	DCB_se1_ag1_m_02 - phones	AH0	164.3679
164.2179	DCB_se1_ag1_m_02 - words	and	164.4179
164.3679	DCB_se1_ag1_m_02 - phones	N	164.4179
164.4179	DCB_se1_ag1_m_02 - phones	P	164.5179
164.4179	DCB_se1_ag1_m_02 - words	people	164.7179
164.5179	DCB_se1_ag1_m_02 - phones	IY1	164.5779
164.5779	DCB_se1_ag1_m_02 - phones	P	164.6279
164.6279	DCB_se1_ag1_m_02 - phones	AH0	164.6879
164.6879	DCB_se1_ag1_m_02 - phones	L	164.7179
164.7179	DCB_se1_ag1_m_02 - phones	HH	164.7779
164.7179	DCB_se1_ag1_m_02 - words	who	164.8379
164.7779	DCB_se1_ag1_m_02 - phones	UW1	164.8379
164.8379	DCB_se1_ag1_m_02 - phones	W	164.9079
164.8379	DCB_se1_ag1_m_02 - words	were	164.9679
164.9079	DCB_se1_ag1_m_02 - phones	ER0	164.9679
164.9679	DCB_se1_ag1_m_02 - phones	IH1	165.0679
164.9679	DCB_se1_ag1_m_02 - words	interested	165.6679
165.0679	DCB_se1_ag1_m_02 - phones	N	165.1179
165.1179	DCB_se1_ag1_m_02 - phones	T	165.2179
165.2179	DCB_se1_ag1_m_02 - phones	R	165.3179
165.3179	DCB_se1_ag1_m_02 - phones	IH0	165.3979
165.3979	DCB_se1_ag1_m_02 - phones	S	165.4779
165.4779	DCB_se1_ag1_m_02 - phones	T	165.5179
165.5179	DCB_se1_ag1_m_02 - phones	IH0	165.5779
165.5779	DCB_se1_ag1_m_02 - phones	D	165.6679
166.7391	DCB_se1_ag1_m_02 - phones	sil	166.7791
166.7791	DCB_se1_ag1_m_02 - phones	AE1	167.0891
166.7791	DCB_se1_ag1_m_02 - words	and	167.2391
167.0891	DCB_se1_ag1_m_02 - phones	N	167.2391
167.2391	DCB_se1_ag1_m_02 - phones	sp	167.4591
167.4591	DCB_se1_ag1_m_02 - phones	DH	167.5391
167.4591	DCB_se1_ag1_m_02 - words	the	167.5891
167.5391	DCB_se1_ag1_m_02 - phones	AH1	167.5891
167.5891	DCB_se1_ag1_m_02 - phones	HH	167.7291
167.5891	DCB_se1_ag1_m_02 - words	highest	168.0591
167.7291	DCB_se1_ag1_m_02 - phones	AY1	167.9091
167.9091	DCB_se1_ag1_m_02 - phones	AH0	167.9591
167.9591	DCB_se1_ag1_m_02 - phones	S	167.9891
167.9891	DCB_se1_ag1_m_02 - phones	T	168.0591
168.0591	DCB_se1_ag1_m_02 - phones	W	168.1491
168.0591	DCB_se1_ag1_m_02 - words	one	168.3891
168.1491	DCB_se1_ag1_m_02 - phones	AH1	168.2791
168.2791	DCB_se1_ag1_m_02 - phones	N	168.3891
168.3891	DCB_se1_ag1_m_02 - phones	W	168.4291
168.3891	DCB_se1_ag1_m_02 - words	was	168.6091
168.4291	DCB_se1_ag1_m_02 - phones	AH1	168.4891
168.4891	DCB_se1_ag1_m_02 - phones	Z	168.6091
168.6091	DCB_se1_ag1_m_02 - phones	DH	168.6691
168.6091	DCB_se1_ag1_m_02 - words	the	168.7491
168.6691	DCB_se1_ag1_m_02 - phones	AH1	168.7491
168.7491	DCB_se1_ag1_m_02 - phones	AH1	168.9091
168.7491	DCB_se1_ag1_m_02 - words	um	169.0091
168.9091	DCB_se1_ag1_m_02 - phones	M	169.0091
169.0091	DCB_se1_ag1_m_02 - phones	L	169.0891
169.0091	DCB_se1_ag1_m_02 - words	live	169.2791
169.0891	DCB_se1_ag1_m_02 - phones	AY1	169.2191
169.2191	DCB_se1_ag1_m_02 - phones	V	169.2791
169.2791	DCB_se1_ag1_m_02 - phones	AA1	169.4091
169.2791	DCB_se1_ag1_m_02 - words	auction	169.5891
169.4091	DCB_se1_ag1_m_02 - phones	K	169.4491
169.4491	DCB_se1_ag1_m_02 - phones	SH	169.4991
169.4991	DCB_se1_ag1_m_02 - phones	AH0	169.5291
169.5291	DCB_se1_ag1_m_02 - phones	N	169.5891
169.5891	DCB_se1_ag1_m_02 - phones	P	169.6691
169.5891	DCB_se1_ag1_m_02 - words	piece	169.8991
169.6691	DCB_se1_ag1_m_02 - phones	IY1	169.8291
169.8291	DCB_se1_ag1_m_02 - phones	S	169.8991
169.8991	DCB_se1_ag1_m_02 - phones	AH0	169.9491
169.8991	DCB_se1_ag1_m_02 - words	and	170.0091
169.9491	DCB_se1_ag1_m_02 - phones	N	170.0091
170.0091	DCB_se1_ag1_m_02 - phones	IH1	170.0591
170.0091	DCB_se1_ag1_m_02 - words	it	170.1191
170.0591	DCB_se1_ag1_m_02 - phones	T	170.1191
170.1191	DCB_se1_ag1_m_02 - phones	S	170.2391
170.1191	DCB_se1_ag1_m_02 - words	sold	170.4791
170.2391	DCB_se1_ag1_m_02 - phones	OW1	170.3891
170.3891	DCB_se1_ag1_m_02 - phones	L	170.4191
170.4191	DCB_se1_ag1_m_02 - phones	D	170.4791
170.4791	DCB_se1_ag1_m_02 - phones	sp	170.5091
170.5091	DCB_se1_ag1_m_02 - phones	F	170.5691
170.5091	DCB_se1_ag1_m_02 - words	for	170.7891
170.5691	DCB_se1_ag1_m_02 - phones	AO1	170.6691
170.6691	DCB_se1_ag1_m_02 - phones	R	170.7891
170.7891	DCB_se1_ag1_m_02 - phones	S	170.8891
170.7891	DCB_se1_ag1_m_02 - words	six	170.9991
170.8891	DCB_se1_ag1_m_02 - phones	IH1	170.9291
170.9291	DCB_se1_ag1_m_02 - phones	K	170.9691
170.9691	DCB_se1_ag1_m_02 - phones	S	170.9991
170.9991	DCB_se1_ag1_m_02 - phones	HH	171.0591
170.9991	DCB_se1_ag1_m_02 - words	hundred	171.2791
171.0591	DCB_se1_ag1_m_02 - phones	AH1	171.1191
171.1191	DCB_se1_ag1_m_02 - phones	N	171.1491
171.1491	DCB_se1_ag1_m_02 - phones	D	171.1791
171.1791	DCB_se1_ag1_m_02 - phones	R	171.2091
171.2091	DCB_se1_ag1_m_02 - phones	AH0	171.2391
171.2391	DCB_se1_ag1_m_02 - phones	D	171.2791
171.2791	DCB_se1_ag1_m_02 - phones	AH0	171.3191
171.2791	DCB_se1_ag1_m_02 - words	and	171.3691
171.3191	DCB_se1_ag1_m_02 - phones	N	171.3691
171.3691	DCB_se1_ag1_m_02 - phones	F	171.4391
171.3691	DCB_se1_ag1_m_02 - words	fifty	171.6191
171.4391	DCB_se1_ag1_m_02 - phones	IH1	171.4791
171.4791	DCB_se1_ag1_m_02 - phones	F	171.5491
171.5491	DCB_se1_ag1_m_02 - phones	T	171.5891
171.5891	DCB_se1_ag1_m_02 - phones	IY0	171.6191
171.6191	DCB_se1_ag1_m_02 - phones	D	171.6891
171.6191	DCB_se1_ag1_m_02 - words	dollars	172.1291
171.6891	DCB_se1_ag1_m_02 - phones	AA1	171.8491
171.8491	DCB_se1_ag1_m_02 - phones	L	171.9191
171.9191	DCB_se1_ag1_m_02 - phones	ER0	171.9691
171.9691	DCB_se1_ag1_m_02 - phones	Z	172.1291
172.6225	DCB_se1_ag1_m_02 - phones	sil	172.6625
172.6625	DCB_se1_ag1_m_02 - phones	AE1	172.7825
172.6625	DCB_se1_ag1_m_02 - words	and	172.8425
172.7825	DCB_se1_ag1_m_02 - phones	N	172.8425
172.8425	DCB_se1_ag1_m_02 - phones	DH	172.8825
172.8425	DCB_se1_ag1_m_02 - words	the	172.9525
172.8825	DCB_se1_ag1_m_02 - phones	AH1	172.9525
172.9525	DCB_se1_ag1_m_02 - phones	AH1	173.0125
172.9525	DCB_se1_ag1_m_02 - words	other	173.1125
173.0125	DCB_se1_ag1_m_02 - phones	DH	173.0425
173.0425	DCB_se1_ag1_m_02 - phones	ER0	173.1125
173.1125	DCB_se1_ag1_m_02 - phones	W	173.1925
173.1125	DCB_se1_ag1_m_02 - words	one	173.2625
173.1925	DCB_se1_ag1_m_02 - phones	AH1	173.2225
173.2225	DCB_se1_ag1_m_02 - phones	N	173.2625
173.2625	DCB_se1_ag1_m_02 - phones	F	173.4425
173.2625	DCB_se1_ag1_m_02 - words	fell	173.7825
173.4425	DCB_se1_ag1_m_02 - phones	EH1	173.6225
173.6225	DCB_se1_ag1_m_02 - phones	L	173.7825
173.7825	DCB_se1_ag1_m_02 - phones	sp	173.8125
173.8125	DCB_se1_ag1_m_02 - words	i	173.8925
173.8125	DCB_se1_ag1_m_02 - phones	AY1	173.8925
173.8925	DCB_se1_ag1_m_02 - phones	M	174.0025
173.8925	DCB_se1_ag1_m_02 - words	mean	174.4725
174.0025	DCB_se1_ag1_m_02 - phones	IY1	174.1125
174.1125	DCB_se1_ag1_m_02 - phones	N	174.4725
175.8155	DCB_se1_ag1_m_02 - phones	N	175.9455
175.8155	DCB_se1_ag1_m_02 - words	not	176.1055
175.9455	DCB_se1_ag1_m_02 - phones	AA1	176.0455
176.0455	DCB_se1_ag1_m_02 - phones	T	176.1055
176.1055	DCB_se1_ag1_m_02 - phones	sp	176.1555
176.1555	DCB_se1_ag1_m_02 - phones	V	176.1955
176.1555	DCB_se1_ag1_m_02 - words	very	176.4455
176.1955	DCB_se1_ag1_m_02 - phones	EH1	176.2555
176.2555	DCB_se1_ag1_m_02 - phones	R	176.3655
176.3655	DCB_se1_ag1_m_02 - phones	IY0	176.4455
176.4455	DCB_se1_ag1_m_02 - phones	K	176.5255
176.4455	DCB_se1_ag1_m_02 - words	close	176.8455
176.5255	DCB_se1_ag1_m_02 - phones	L	176.5555
176.5555	DCB_se1_ag1_m_02 - phones	OW1	176.6755
176.6755	DCB_se1_ag1_m_02 - phones	S	176.8455
176.8455	DCB_se1_ag1_m_02 - phones	sp	176.8755
176.8755	DCB_se1_ag1_m_02 - phones	B	176.9655
176.8755	DCB_se1_ag1_m_02 - words	but	177.3755
176.9655	DCB_se1_ag1_m_02 - phones	AH1	177.0855
177.0855	DCB_se1_ag1_m_02 - phones	T	177.3755
177.5501	DCB_se1_ag1_m_02 - phones	sil	177.6001
177.6001	DCB_se1_ag1_m_02 - phones	N	177.6601
177.6001	DCB_se1_ag1_m_02 - words	not	177.7901
177.6601	DCB_se1_ag1_m_02 - phones	AA1	177.7401
177.7401	DCB_se1_ag1_m_02 - phones	T	177.7901
177.7901	DCB_se1_ag1_m_02 - phones	T	177.8901
177.7901	DCB_se1_ag1_m_02 - words	too	177.9701
177.8901	DCB_se1_ag1_m_02 - phones	UW1	177.9701
177.9701	DCB_se1_ag1_m_02 - phones	F	178.1201
177.9701	DCB_se1_ag1_m_02 - words	far	178.4801
178.1201	DCB_se1_ag1_m_02 - phones	AA1	178.3001
178.3001	DCB_se1_ag1_m_02 - phones	R	178.4801
178.4801	DCB_se1_ag1_m_02 - phones	sp	178.5101
178.5101	DCB_se1_ag1_m_02 - phones	AH1	178.6401
178.5101	DCB_se1_ag1_m_02 - words	under	178.8201
178.6401	DCB_se1_ag1_m_02 - phones	N	178.7101
178.7101	DCB_se1_ag1_m_02 - phones	D	178.7701
178.7701	DCB_se1_ag1_m_02 - phones	ER0	178.8201
178.8201	DCB_se1_ag1_m_02 - phones	DH	178.8701
178.8201	DCB_se1_ag1_m_02 - words	that	179.0301
178.8701	DCB_se1_ag1_m_02 - phones	AE1	178.9701
178.9701	DCB_se1_ag1_m_02 - phones	T	179.0301
179.0301	DCB_se1_ag1_m_02 - phones	R	179.1101
179.0301	DCB_se1_ag1_m_02 - words	range	179.5101
179.1101	DCB_se1_ag1_m_02 - phones	EY1	179.2101
179.2101	DCB_se1_ag1_m_02 - phones	N	179.3401
179.3401	DCB_se1_ag1_m_02 - phones	JH	179.5101
180.0109	DCB_se1_ag1_m_02 - phones	sil	180.0409
180.0409	DCB_se1_ag1_m_02 - phones	AE1	180.1309
180.0409	DCB_se1_ag1_m_02 - words	and	180.2109
180.1309	DCB_se1_ag1_m_02 - phones	N	180.2109
180.2109	DCB_se1_ag1_m_02 - phones	AO1	180.3009
180.2109	DCB_se1_ag1_m_02 - words	all	180.3509
180.3009	DCB_se1_ag1_m_02 - phones	L	180.3509
180.3509	DCB_se1_ag1_m_02 - phones	DH	180.3809
180.3509	DCB_se1_ag1_m_02 - words	the	180.4509
180.3809	DCB_se1_ag1_m_02 - phones	AH0	180.4509
180.4509	DCB_se1_ag1_m_02 - phones	M	180.5409
180.4509	DCB_se1_ag1_m_02 - words	money	180.8309
180.5409	DCB_se1_ag1_m_02 - phones	AH1	180.6109
180.6109	DCB_se1_ag1_m_02 - phones	N	180.6709
180.6709	DCB_se1_ag1_m_02 - phones	IY0	180.8309
180.8309	DCB_se1_ag1_m_02 - phones	sp	180.8909
181.0368	DCB_se1_ag1_m_02 - phones	DH	181.1268
181.0368	DCB_se1_ag1_m_02 - words	that	181.2168
181.1268	DCB_se1_ag1_m_02 - phones	AE1	181.1568
181.1568	DCB_se1_ag1_m_02 - phones	T	181.2168
181.2168	DCB_se1_ag1_m_02 - phones	W	181.2568
181.2168	DCB_se1_ag1_m_02 - words	was	181.3568
181.2568	DCB_se1_ag1_m_02 - phones	AH0	181.2968
181.2968	DCB_se1_ag1_m_02 - phones	Z	181.3568
181.3568	DCB_se1_ag1_m_02 - phones	K	181.4268
181.3568	DCB_se1_ag1_m_02 - words	collected	181.9068
181.4268	DCB_se1_ag1_m_02 - phones	AH0	181.4668
181.4668	DCB_se1_ag1_m_02 - phones	L	181.5568
181.5568	DCB_se1_ag1_m_02 - phones	EH1	181.6468
181.6468	DCB_se1_ag1_m_02 - phones	K	181.7368
181.7368	DCB_se1_ag1_m_02 - phones	T	181.7768
181.7768	DCB_se1_ag1_m_02 - phones	AH0	181.8368
181.8368	DCB_se1_ag1_m_02 - phones	D	181.9068
181.9068	DCB_se1_ag1_m_02 - phones	DH	181.9468
181.9068	DCB_se1_ag1_m_02 - words	that	182.0868
181.9468	DCB_se1_ag1_m_02 - phones	AE1	182.0168
182.0168	DCB_se1_ag1_m_02 - phones	T	182.0868
182.0868	DCB_se1_ag1_m_02 - phones	N	182.1768
182.0868	DCB_se1_ag1_m_02 - words	night	182.3668
182.1768	DCB_se1_ag1_m_02 - phones	AY1	182.2968
182.2968	DCB_se1_ag1_m_02 - phones	T	182.3668
182.3668	DCB_se1_ag1_m_02 - phones	sp	182.6342
182.6342	DCB_se1_ag1_m_02 - phones	G	182.7042
182.6342	DCB_se1_ag1_m_02 - words	goes	182.9142
182.7042	DCB_se1_ag1_m_02 - phones	OW1	182.8242
182.8242	DCB_se1_ag1_m_02 - phones	Z	182.9142
182.9142	DCB_se1_ag1_m_02 - phones	B	182.9742
182.9142	DCB_se1_ag1_m_02 - words	back	183.0942
182.9742	DCB_se1_ag1_m_02 - phones	AE1	183.0542
183.0542	DCB_se1_ag1_m_02 - phones	K	183.0942
183.0942	DCB_se1_ag1_m_02 - phones	sp	183.1242
183.1242	DCB_se1_ag1_m_02 - phones	IH0	183.1542
183.1242	DCB_se1_ag1_m_02 - words	into	183.3142
183.1542	DCB_se1_ag1_m_02 - phones	N	183.1942
183.1942	DCB_se1_ag1_m_02 - phones	T	183.2742
183.2742	DCB_se1_ag1_m_02 - phones	AH0	183.3142
183.3142	DCB_se1_ag1_m_02 - phones	D	183.4042
183.3142	DCB_se1_ag1_m_02 - words	dcps	184.2042
183.4042	DCB_se1_ag1_m_02 - phones	IY1	183.4942
183.4942	DCB_se1_ag1_m_02 - phones	S	183.6042
183.6042	DCB_se1_ag1_m_02 - phones	IY1	183.6442
183.6442	DCB_se1_ag1_m_02 - phones	P	183.7942
183.7942	DCB_se1_ag1_m_02 - phones	IY1	183.9042
183.9042	DCB_se1_ag1_m_02 - phones	EH1	184.0742
184.0742	DCB_se1_ag1_m_02 - phones	S	184.2042
184.4081	DCB_se1_ag1_m_02 - phones	sil	184.4481
184.4481	DCB_se1_ag1_m_02 - phones	AH1	184.7081
184.4481	DCB_se1_ag1_m_02 - words	um	185.0081
184.7081	DCB_se1_ag1_m_02 - phones	M	185.0081
185.1308	DCB_se1_ag1_m_02 - phones	AA1	185.3108
185.1308	DCB_se1_ag1_m_02 - words	art	185.4608
185.3108	DCB_se1_ag1_m_02 - phones	R	185.4208
185.4208	DCB_se1_ag1_m_02 - phones	T	185.4608
185.5784	DCB_se1_ag1_m_02 - phones	P	185.6684
185.5784	DCB_se1_ag1_m_02 - words	programs	186.3084
185.6684	DCB_se1_ag1_m_02 - phones	R	185.7084
185.7084	DCB_se1_ag1_m_02 - phones	OW1	185.7484
185.7484	DCB_se1_ag1_m_02 - phones	G	185.8084
185.8084	DCB_se1_ag1_m_02 - phones	R	185.8884
185.8884	DCB_se1_ag1_m_02 - phones	AE2	186.1084
186.1084	DCB_se1_ag1_m_02 - phones	M	186.1484
186.1484	DCB_se1_ag1_m_02 - phones	Z	186.3084
186.5845	DCB_se1_ag1_m_02 - phones	F	186.6845
186.5845	DCB_se1_ag1_m_02 - words	for	186.7945
186.6845	DCB_se1_ag1_m_02 - phones	AO1	186.7645
186.7645	DCB_se1_ag1_m_02 - phones	R	186.7945
186.7945	DCB_se1_ag1_m_02 - phones	AA1	186.8845
186.7945	DCB_se1_ag1_m_02 - words	art	186.9645
186.8845	DCB_se1_ag1_m_02 - phones	R	186.9245
186.9245	DCB_se1_ag1_m_02 - phones	T	186.9645
186.9645	DCB_se1_ag1_m_02 - phones	S	187.0345
186.9645	DCB_se1_ag1_m_02 - words	supplies	187.7345
187.0345	DCB_se1_ag1_m_02 - phones	AH0	187.0845
187.0845	DCB_se1_ag1_m_02 - phones	P	187.1845
187.1845	DCB_se1_ag1_m_02 - phones	L	187.2345
187.2345	DCB_se1_ag1_m_02 - phones	AY1	187.5045
187.5045	DCB_se1_ag1_m_02 - phones	Z	187.7345
188.8786	DCB_int_01 - phones	S	189.0386
188.8786	DCB_int_01 - words	so	189.3886
189.0386	DCB_int_01 - phones	OW1	189.3886
189.3886	DCB_int_01 - phones	sp	189.4886
189.4886	DCB_int_01 - phones	HH	189.5886
189.4886	DCB_int_01 - words	what	189.7086
189.5886	DCB_int_01 - phones	W	189.6286
189.6286	DCB_int_01 - phones	AH1	189.6786
189.6786	DCB_int_01 - phones	T	189.7086
189.7086	DCB_int_01 - phones	D	189.7386
189.7086	DCB_int_01 - words	did	189.8686
189.7386	DCB_int_01 - phones	IH0	189.7686
189.7686	DCB_int_01 - phones	D	189.8686
189.8686	DCB_int_01 - phones	Y	189.9286
189.8686	DCB_int_01 - words	you	189.9686
189.9286	DCB_int_01 - phones	UW1	189.9686
189.9686	DCB_int_01 - phones	T	190.0586
189.9686	DCB_int_01 - words	take	190.1986
190.0586	DCB_int_01 - phones	EY1	190.1286
190.1286	DCB_int_01 - phones	K	190.1986
190.1986	DCB_int_01 - words	a	190.2486
190.1986	DCB_int_01 - phones	AH0	190.2486
190.2486	DCB_int_01 - phones	P	190.3486
190.2486	DCB_int_01 - words	picture	190.5986
190.3486	DCB_int_01 - phones	IH1	190.3986
190.3986	DCB_int_01 - phones	K	190.4586
190.4586	DCB_int_01 - phones	CH	190.5686
190.5686	DCB_int_01 - phones	ER0	190.5986
190.5986	DCB_int_01 - phones	sp	190.6286
190.6286	DCB_int_01 - phones	AH1	190.8686
190.6286	DCB_int_01 - words	of	190.9186
190.8686	DCB_int_01 - phones	V	190.9186
190.9186	DCB_int_01 - phones	sp	191.0286
191.0286	DCB_int_01 - phones	DH	191.1086
191.0286	DCB_int_01 - words	that	191.2486
191.1086	DCB_int_01 - phones	AE1	191.1986
191.1986	DCB_int_01 - phones	T	191.2486
191.2486	DCB_int_01 - phones	sp	191.3386
191.3386	DCB_int_01 - phones	W	191.4786
191.3386	DCB_int_01 - words	was	191.5786
191.4786	DCB_int_01 - phones	AH0	191.5286
191.5286	DCB_int_01 - phones	Z	191.5786
191.5786	DCB_int_01 - phones	S	191.7186
191.5786	DCB_int_01 - words	six	191.8586
191.7186	DCB_int_01 - phones	IH1	191.7586
191.7586	DCB_int_01 - phones	K	191.8186
191.8186	DCB_int_01 - phones	S	191.8586
191.8586	DCB_int_01 - phones	HH	191.9086
191.8586	DCB_int_01 - words	hundred	192.2286
191.9086	DCB_int_01 - phones	AH1	191.9386
191.9386	DCB_int_01 - phones	N	191.9686
191.9686	DCB_int_01 - phones	D	192.0286
192.0286	DCB_int_01 - phones	R	192.1386
192.1386	DCB_int_01 - phones	IH0	192.1986
192.1986	DCB_int_01 - phones	D	192.2286
192.2286	DCB_int_01 - phones	AH0	192.2586
192.2286	DCB_int_01 - words	and	192.2886
192.2586	DCB_int_01 - phones	N	192.2886
192.2886	DCB_int_01 - phones	F	192.3386
192.2886	DCB_int_01 - words	fifty	192.5786
192.3386	DCB_int_01 - phones	IH1	192.3686
192.3686	DCB_int_01 - phones	F	192.4686
192.4686	DCB_int_01 - phones	T	192.5186
192.5186	DCB_int_01 - phones	IY0	192.5786
192.5786	DCB_int_01 - phones	D	192.6886
192.5786	DCB_int_01 - words	dollars	193.1286
192.6886	DCB_int_01 - phones	AA1	192.7986
192.7986	DCB_int_01 - phones	L	192.9086
192.9086	DCB_int_01 - phones	ER0	193.0786
193.0786	DCB_int_01 - phones	Z	193.1286
193.1020	DCB_se1_ag1_m_02 - phones	sil	193.3220
193.3220	DCB_se1_ag1_m_02 - words	uh	193.4820
193.3220	DCB_se1_ag1_m_02 - phones	AH1	193.4820
193.4820	DCB_se1_ag1_m_02 - phones	DH	193.5320
193.4820	DCB_se1_ag1_m_02 - words	the	193.6220
193.5320	DCB_se1_ag1_m_02 - phones	AH0	193.6220
193.6220	DCB_se1_ag1_m_02 - phones	W	193.7320
193.6220	DCB_se1_ag1_m_02 - words	one	193.8120
193.7320	DCB_se1_ag1_m_02 - phones	AH1	193.7820
193.7820	DCB_se1_ag1_m_02 - phones	N	193.8120
193.8120	DCB_se1_ag1_m_02 - phones	DH	193.8420
193.8120	DCB_se1_ag1_m_02 - words	that	193.9320
193.8420	DCB_se1_ag1_m_02 - phones	AE1	193.8720
193.8720	DCB_se1_ag1_m_02 - phones	T	193.9320
193.9320	DCB_se1_ag1_m_02 - phones	W	193.9920
193.9320	DCB_se1_ag1_m_02 - words	went	194.0820
193.9920	DCB_se1_ag1_m_02 - phones	EH1	194.0220
194.0220	DCB_se1_ag1_m_02 - phones	N	194.0520
194.0520	DCB_se1_ag1_m_02 - phones	T	194.0820
194.0820	DCB_se1_ag1_m_02 - phones	sp	194.1720
194.1720	DCB_se1_ag1_m_02 - phones	F	194.2320
194.1720	DCB_se1_ag1_m_02 - words	for	194.3620
194.2320	DCB_se1_ag1_m_02 - phones	AO1	194.2620
194.2620	DCB_se1_ag1_m_02 - phones	R	194.3620
194.3620	DCB_se1_ag1_m_02 - phones	S	194.5320
194.3620	DCB_se1_ag1_m_02 - words	six	194.6820
194.5320	DCB_se1_ag1_m_02 - phones	IH1	194.5820
194.5820	DCB_se1_ag1_m_02 - phones	K	194.6320
194.6320	DCB_se1_ag1_m_02 - phones	S	194.6820
194.6820	DCB_se1_ag1_m_02 - phones	HH	194.7520
194.6820	DCB_se1_ag1_m_02 - words	hundred	194.9520
194.7520	DCB_se1_ag1_m_02 - phones	AH1	194.7820
194.7820	DCB_se1_ag1_m_02 - phones	N	194.8220
194.8220	DCB_se1_ag1_m_02 - phones	D	194.8520
194.8520	DCB_se1_ag1_m_02 - phones	R	194.8820
194.8820	DCB_se1_ag1_m_02 - phones	IH0	194.9120
194.9120	DCB_se1_ag1_m_02 - phones	D	194.9520
194.9520	DCB_se1_ag1_m_02 - phones	AH0	194.9820
194.9520	DCB_se1_ag1_m_02 - words	and	195.0220
194.9820	DCB_se1_ag1_m_02 - phones	N	195.0220
195.0220	DCB_se1_ag1_m_02 - phones	sp	195.1320
195.1320	DCB_se1_ag1_m_02 - phones	F	195.1820
195.1320	DCB_se1_ag1_m_02 - words	fifty	195.4120
195.1820	DCB_se1_ag1_m_02 - phones	IH1	195.2420
195.2420	DCB_se1_ag1_m_02 - phones	F	195.3020
195.3020	DCB_se1_ag1_m_02 - phones	T	195.3720
195.3720	DCB_se1_ag1_m_02 - phones	IY0	195.4120
195.4120	DCB_se1_ag1_m_02 - phones	D	195.4720
195.4120	DCB_se1_ag1_m_02 - words	dollars	195.9920
195.4720	DCB_se1_ag1_m_02 - phones	AA1	195.6620
195.6620	DCB_se1_ag1_m_02 - phones	L	195.7520
195.7520	DCB_se1_ag1_m_02 - phones	ER0	195.9220
195.9220	DCB_se1_ag1_m_02 - phones	Z	195.9920
195.9920	DCB_se1_ag1_m_02 - phones	sp	196.0220
196.0220	DCB_se1_ag1_m_02 - phones	W	196.1520
196.0220	DCB_se1_ag1_m_02 - words	was	196.5220
196.1520	DCB_se1_ag1_m_02 - phones	AH1	196.3120
196.3120	DCB_se1_ag1_m_02 - phones	Z	196.5220
196.6272	DCB_se1_ag1_m_02 - phones	AH1	196.9372
196.6272	DCB_se1_ag1_m_02 - words	of	197.0072
196.9372	DCB_se1_ag1_m_02 - phones	V	197.0072
197.0072	DCB_se1_ag1_m_02 - phones	sp	197.1272
197.1272	DCB_se1_ag1_m_02 - phones	M	197.2472
197.1272	DCB_se1_ag1_m_02 - words	my	197.3472
197.2472	DCB_se1_ag1_m_02 - phones	AY1	197.3472
197.3472	DCB_se1_ag1_m_02 - phones	S	197.4772
197.3472	DCB_se1_ag1_m_02 - words	school	197.6672
197.4772	DCB_se1_ag1_m_02 - phones	K	197.5172
197.5172	DCB_se1_ag1_m_02 - phones	UW1	197.6072
197.6072	DCB_se1_ag1_m_02 - phones	L	197.6672
197.6672	DCB_se1_ag1_m_02 - phones	B	197.7172
197.6672	DCB_se1_ag1_m_02 - words	building	198.1372
197.7172	DCB_se1_ag1_m_02 - phones	IH1	197.7972
197.7972	DCB_se1_ag1_m_02 - phones	L	197.9072
197.9072	DCB_se1_ag1_m_02 - phones	D	197.9372
197.9372	DCB_se1_ag1_m_02 - phones	IH0	197.9672
197.9672	DCB_se1_ag1_m_02 - phones	NG	198.1372
198.5518	DCB_se1_ag1_m_02 - phones	AH1	199.0018
198.5518	DCB_se1_ag1_m_02 - words	uh	199.0018
199.0018	DCB_se1_ag1_m_02 - words	rdx	200.2618
199.0018	DCB_se1_ag1_m_02 - phones	TN	200.2618
200.2618	DCB_se1_ag1_m_02 - phones	R	200.3218
200.2618	DCB_se1_ag1_m_02 - words	recently	200.9118
200.3218	DCB_se1_ag1_m_02 - phones	IY1	200.4118
200.4118	DCB_se1_ag1_m_02 - phones	S	200.5018
200.5018	DCB_se1_ag1_m_02 - phones	AH0	200.5618
200.5618	DCB_se1_ag1_m_02 - phones	N	200.5918
200.5918	DCB_se1_ag1_m_02 - phones	L	200.6518
200.6518	DCB_se1_ag1_m_02 - phones	IY0	200.9118
201.4895	DCB_se1_ag1_m_02 - phones	sil	201.5695
201.5695	DCB_se1_ag1_m_02 - phones	AH1	201.7395
201.5695	DCB_se1_ag1_m_02 - words	um	202.2395
201.7395	DCB_se1_ag1_m_02 - phones	M	202.2395
203.9969	DCB_se1_ag1_m_02 - phones	sil	204.0769
204.0769	DCB_se1_ag1_m_02 - phones	DH	204.1369
204.0769	DCB_se1_ag1_m_02 - words	they	204.2269
204.1369	DCB_se1_ag1_m_02 - phones	EY1	204.2269
204.2269	DCB_se1_ag1_m_02 - phones	G	204.2769
204.2269	DCB_se1_ag1_m_02 - words	got	204.6469
204.2769	DCB_se1_ag1_m_02 - phones	AA1	204.3869
204.3869	DCB_se1_ag1_m_02 - phones	T	204.6469
204.8316	DCB_se1_ag1_m_02 - phones	DH	204.9216
204.8316	DCB_se1_ag1_m_02 - words	they	204.9716
204.9216	DCB_se1_ag1_m_02 - phones	EY1	204.9716
204.9716	DCB_se1_ag1_m_02 - phones	HH	205.0316
204.9716	DCB_se1_ag1_m_02 - words	had	205.1316
205.0316	DCB_se1_ag1_m_02 - phones	AE1	205.0816
205.0816	DCB_se1_ag1_m_02 - phones	D	205.1316
205.1316	DCB_se1_ag1_m_02 - phones	DH	205.1616
205.1316	DCB_se1_ag1_m_02 - words	the	205.2116
205.1616	DCB_se1_ag1_m_02 - phones	AH0	205.2116
205.2116	DCB_se1_ag1_m_02 - phones	S	205.2916
205.2116	DCB_se1_ag1_m_02 - words	school	205.5316
205.2916	DCB_se1_ag1_m_02 - phones	K	205.3516
205.3516	DCB_se1_ag1_m_02 - phones	UW1	205.4916
205.4916	DCB_se1_ag1_m_02 - phones	L	205.5316
205.5316	DCB_se1_ag1_m_02 - phones	sp	205.5616
205.5616	DCB_se1_ag1_m_02 - phones	R	205.6116
205.5616	DCB_se1_ag1_m_02 - words	rebuilt	206.0416
205.6116	DCB_se1_ag1_m_02 - phones	IY0	205.7316
205.7316	DCB_se1_ag1_m_02 - phones	B	205.7816
205.7816	DCB_se1_ag1_m_02 - phones	IH1	205.9016
205.9016	DCB_se1_ag1_m_02 - phones	L	206.0116
206.0116	DCB_se1_ag1_m_02 - phones	T	206.0416
206.0416	DCB_se1_ag1_m_02 - phones	sp	206.8340
206.8340	DCB_se1_ag1_m_02 - phones	AE1	206.9940
206.8340	DCB_se1_ag1_m_02 - words	and	207.0740
206.9940	DCB_se1_ag1_m_02 - phones	N	207.0740
207.0740	DCB_se1_ag1_m_02 - phones	W	207.1240
207.0740	DCB_se1_ag1_m_02 - words	we	207.1640
207.1240	DCB_se1_ag1_m_02 - phones	IY1	207.1640
207.1640	DCB_se1_ag1_m_02 - phones	HH	207.2540
207.1640	DCB_se1_ag1_m_02 - words	have	207.5340
207.2540	DCB_se1_ag1_m_02 - phones	AE1	207.4340
207.4340	DCB_se1_ag1_m_02 - phones	V	207.5340
207.5340	DCB_se1_ag1_m_02 - phones	S	207.6040
207.5340	DCB_se1_ag1_m_02 - words	some	207.7540
207.6040	DCB_se1_ag1_m_02 - phones	AH1	207.6640
207.6640	DCB_se1_ag1_m_02 - phones	M	207.7540
207.7540	DCB_se1_ag1_m_02 - phones	F	207.8040
207.7540	DCB_se1_ag1_m_02 - words	fantastic	208.3740
207.8040	DCB_se1_ag1_m_02 - phones	AE0	207.8640
207.8640	DCB_se1_ag1_m_02 - phones	N	207.9240
[truncated: 45,087 more rows]
