# Supplementary material for: Considering Performance in the Automated and Manual Coding of Sociolinguistic Variables: Lessons From Variable (ING)
Source: Front Artif Intell. 2021 Apr 29;4:648543. doi: 10.3389/frai.2021.648543 (PMC8117961; doi:10.3389/frai.2021.648543)
Supplement: Supplementary file 5 [file Data_Sheet_5.ZIP › CORAAL_VARAligned_as_TextGrids_p1/DCA_se3_ag2_f_01_1.TextGrid]

File type = "ooTextFile"
Object class = "TextGrid"

xmin = 0.0
xmax = 1772.5
tiers? <exists>
size = 4
item []:
	item [1]:
		class = "IntervalTier"
		name = "DCA_int_03 - words"
		xmin = 0.0
		xmax = 1772.5
		intervals: size = 2500
			intervals [1]:
				xmin = 0.0
				xmax = 0.5003
				text = ""
			intervals [2]:
				xmin = 0.5003
				xmax = 0.7503
				text = "rdx"
			intervals [3]:
				xmin = 0.7503
				xmax = 0.7803
				text = ""
			intervals [4]:
				xmin = 0.7803
				xmax = 0.9103
				text = "what"
			intervals [5]:
				xmin = 0.9103
				xmax = 1.1803
				text = "kind"
			intervals [6]:
				xmin = 1.1803
				xmax = 1.4503
				text = "of"
			intervals [7]:
				xmin = 1.4503
				xmax = 1.4803
				text = ""
			intervals [8]:
				xmin = 1.4803
				xmax = 1.8103
				text = "games"
			intervals [9]:
				xmin = 1.8103
				xmax = 1.8403
				text = ""
			intervals [10]:
				xmin = 1.8403
				xmax = 1.9403
				text = "did"
			intervals [11]:
				xmin = 1.9403
				xmax = 2.0403
				text = "you"
			intervals [12]:
				xmin = 2.0403
				xmax = 2.0803
				text = ""
			intervals [13]:
				xmin = 2.0803
				xmax = 2.3303
				text = "play"
			intervals [14]:
				xmin = 2.3303
				xmax = 2.3803
				text = ""
			intervals [15]:
				xmin = 2.3803
				xmax = 2.5203
				text = "when"
			intervals [16]:
				xmin = 2.5203
				xmax = 2.5503
				text = ""
			intervals [17]:
				xmin = 2.5503
				xmax = 2.6103
				text = "you"
			intervals [18]:
				xmin = 2.6103
				xmax = 2.6403
				text = ""
			intervals [19]:
				xmin = 2.6403
				xmax = 2.7003
				text = "were"
			intervals [20]:
				xmin = 2.7003
				xmax = 2.7303
				text = "a"
			intervals [21]:
				xmin = 2.7303
				xmax = 3.0003
				text = "child"
			intervals [22]:
				xmin = 3.0003
				xmax = 13.260
				text = ""
			intervals [23]:
				xmin = 13.260
				xmax = 13.430
				text = "how"
			intervals [24]:
				xmin = 13.430
				xmax = 13.490
				text = "do"
			intervals [25]:
				xmin = 13.490
				xmax = 13.560
				text = "you"
			intervals [26]:
				xmin = 13.560
				xmax = 13.740
				text = "play"
			intervals [27]:
				xmin = 13.740
				xmax = 13.870
				text = ""
			intervals [28]:
				xmin = 13.870
				xmax = 13.990
				text = "pick"
			intervals [29]:
				xmin = 13.990
				xmax = 14.060
				text = "up"
			intervals [30]:
				xmin = 14.060
				xmax = 14.210
				text = ""
			intervals [31]:
				xmin = 14.210
				xmax = 14.550
				text = "sticks"
			intervals [32]:
				xmin = 14.550
				xmax = 21.5592
				text = ""
			intervals [33]:
				xmin = 21.5592
				xmax = 21.8892
				text = "mm-hm"
			intervals [34]:
				xmin = 21.8892
				xmax = 30.5891
				text = ""
			intervals [35]:
				xmin = 30.5891
				xmax = 30.9591
				text = "mm-hm"
			intervals [36]:
				xmin = 30.9591
				xmax = 31.7457
				text = ""
			intervals [37]:
				xmin = 31.7457
				xmax = 32.1757
				text = "mm-hm"
			intervals [38]:
				xmin = 32.1757
				xmax = 40.3784
				text = ""
			intervals [39]:
				xmin = 40.3784
				xmax = 40.6884
				text = "mm-hm"
			intervals [40]:
				xmin = 40.6884
				xmax = 41.2048
				text = ""
			intervals [41]:
				xmin = 41.2048
				xmax = 41.5448
				text = "mm-hm"
			intervals [42]:
				xmin = 41.5448
				xmax = 42.1612
				text = ""
			intervals [43]:
				xmin = 42.1612
				xmax = 42.5612
				text = "um"
			intervals [44]:
				xmin = 42.5612
				xmax = 42.6794
				text = ""
			intervals [45]:
				xmin = 42.6794
				xmax = 42.9394
				text = "what"
			intervals [46]:
				xmin = 42.9394
				xmax = 43.0294
				text = ""
			intervals [47]:
				xmin = 43.0294
				xmax = 43.1994
				text = "i"
			intervals [48]:
				xmin = 43.1994
				xmax = 43.3894
				text = ""
			intervals [49]:
				xmin = 43.3894
				xmax = 43.5794
				text = "what"
			intervals [50]:
				xmin = 43.5794
				xmax = 43.7694
				text = "other"
			intervals [51]:
				xmin = 43.7694
				xmax = 43.8394
				text = ""
			intervals [52]:
				xmin = 43.8394
				xmax = 44.1594
				text = "um"
			intervals [53]:
				xmin = 44.1594
				xmax = 44.3924
				text = ""
			intervals [54]:
				xmin = 44.3924
				xmax = 44.6824
				text = "games"
			intervals [55]:
				xmin = 44.6824
				xmax = 44.8224
				text = "did"
			intervals [56]:
				xmin = 44.8224
				xmax = 44.9224
				text = "you"
			intervals [57]:
				xmin = 44.9224
				xmax = 44.9524
				text = ""
			intervals [58]:
				xmin = 44.9524
				xmax = 45.3024
				text = "mention"
			intervals [59]:
				xmin = 45.3024
				xmax = 45.5124
				text = ""
			intervals [60]:
				xmin = 45.5124
				xmax = 45.7824
				text = "before"
			intervals [61]:
				xmin = 45.7824
				xmax = 46.4525
				text = ""
			intervals [62]:
				xmin = 46.4525
				xmax = 46.6125
				text = "are"
			intervals [63]:
				xmin = 46.6125
				xmax = 46.7225
				text = "there"
			intervals [64]:
				xmin = 46.7225
				xmax = 46.9525
				text = "any"
			intervals [65]:
				xmin = 46.9525
				xmax = 47.1525
				text = "that"
			intervals [66]:
				xmin = 47.1525
				xmax = 47.2725
				text = "you"
			intervals [67]:
				xmin = 47.2725
				xmax = 47.4325
				text = "have"
			intervals [68]:
				xmin = 47.4325
				xmax = 47.5325
				text = ""
			intervals [69]:
				xmin = 47.5325
				xmax = 47.7425
				text = "uh"
			intervals [70]:
				xmin = 47.7425
				xmax = 47.7825
				text = ""
			intervals [71]:
				xmin = 47.7825
				xmax = 48.1825
				text = "teams"
			intervals [72]:
				xmin = 48.1825
				xmax = 48.7928
				text = ""
			intervals [73]:
				xmin = 48.7928
				xmax = 48.9228
				text = "you"
			intervals [74]:
				xmin = 48.9228
				xmax = 48.9628
				text = ""
			intervals [75]:
				xmin = 48.9628
				xmax = 49.1228
				text = "play"
			intervals [76]:
				xmin = 49.1228
				xmax = 49.1528
				text = ""
			intervals [77]:
				xmin = 49.1528
				xmax = 49.2828
				text = "with"
			intervals [78]:
				xmin = 49.2828
				xmax = 49.3328
				text = ""
			intervals [79]:
				xmin = 49.3328
				xmax = 49.7028
				text = "teams"
			intervals [80]:
				xmin = 49.7028
				xmax = 50.7537
				text = ""
			intervals [81]:
				xmin = 50.7537
				xmax = 50.8837
				text = "oh"
			intervals [82]:
				xmin = 50.8837
				xmax = 50.9437
				text = ""
			intervals [83]:
				xmin = 50.9437
				xmax = 51.4237
				text = "baseball"
			intervals [84]:
				xmin = 51.4237
				xmax = 51.4537
				text = ""
			intervals [85]:
				xmin = 51.4537
				xmax = 51.9637
				text = "explain"
			intervals [86]:
				xmin = 51.9637
				xmax = 52.1437
				text = "how"
			intervals [87]:
				xmin = 52.1437
				xmax = 52.7137
				text = "baseball"
			intervals [88]:
				xmin = 52.7137
				xmax = 52.8237
				text = "is"
			intervals [89]:
				xmin = 52.8237
				xmax = 53.2337
				text = "played"
			intervals [90]:
				xmin = 53.2337
				xmax = 55.7415
				text = ""
			intervals [91]:
				xmin = 55.7415
				xmax = 55.8615
				text = "<unk>"
			intervals [92]:
				xmin = 55.8615
				xmax = 56.0215
				text = "your"
			intervals [93]:
				xmin = 56.0215
				xmax = 56.9715
				text = ""
			intervals [94]:
				xmin = 56.9715
				xmax = 57.1515
				text = "version"
			intervals [95]:
				xmin = 57.1515
				xmax = 57.4015
				text = "back"
			intervals [96]:
				xmin = 57.4015
				xmax = 57.5315
				text = "in"
			intervals [97]:
				xmin = 57.5315
				xmax = 57.7815
				text = "the"
			intervals [98]:
				xmin = 57.7815
				xmax = 58.0015
				text = "old"
			intervals [99]:
				xmin = 58.0015
				xmax = 58.3515
				text = "days"
			intervals [100]:
				xmin = 58.3515
				xmax = 58.7515
				text = "okay"
			intervals [101]:
				xmin = 58.7515
				xmax = 70.5393
				text = ""
			intervals [102]:
				xmin = 70.5393
				xmax = 70.9693
				text = "mm-hm"
			intervals [103]:
				xmin = 70.9693
				xmax = 80.7277
				text = ""
			intervals [104]:
				xmin = 80.7277
				xmax = 80.8177
				text = "mm-hm"
			intervals [105]:
				xmin = 80.8177
				xmax = 86.5837
				text = ""
			intervals [106]:
				xmin = 86.5837
				xmax = 86.8837
				text = "mm-hm"
			intervals [107]:
				xmin = 86.8837
				xmax = 90.3247
				text = ""
			intervals [108]:
				xmin = 90.3247
				xmax = 90.7047
				text = "uh-huh"
			intervals [109]:
				xmin = 90.7047
				xmax = 91.089
				text = ""
			intervals [110]:
				xmin = 91.089
				xmax = 91.289
				text = "well"
			intervals [111]:
				xmin = 91.289
				xmax = 91.479
				text = "every"
			intervals [112]:
				xmin = 91.479
				xmax = 91.669
				text = "time"
			intervals [113]:
				xmin = 91.669
				xmax = 91.729
				text = "you"
			intervals [114]:
				xmin = 91.729
				xmax = 91.859
				text = "hit"
			intervals [115]:
				xmin = 91.859
				xmax = 91.929
				text = "the"
			intervals [116]:
				xmin = 91.929
				xmax = 91.959
				text = ""
			intervals [117]:
				xmin = 91.959
				xmax = 92.259
				text = "ball"
			intervals [118]:
				xmin = 92.259
				xmax = 92.379
				text = "though"
			intervals [119]:
				xmin = 92.379
				xmax = 92.479
				text = "it"
			intervals [120]:
				xmin = 92.479
				xmax = 92.509
				text = ""
			intervals [121]:
				xmin = 92.509
				xmax = 92.539
				text = "s"
			intervals [122]:
				xmin = 92.539
				xmax = 92.669
				text = "not"
			intervals [123]:
				xmin = 92.669
				xmax = 92.789
				text = "gonna"
			intervals [124]:
				xmin = 92.789
				xmax = 92.899
				text = "be"
			intervals [125]:
				xmin = 92.899
				xmax = 92.939
				text = "a"
			intervals [126]:
				xmin = 92.939
				xmax = 92.969
				text = ""
			intervals [127]:
				xmin = 92.969
				xmax = 93.139
				text = "home"
			intervals [128]:
				xmin = 93.139
				xmax = 93.179
				text = ""
			intervals [129]:
				xmin = 93.179
				xmax = 93.339
				text = "run"
			intervals [130]:
				xmin = 93.339
				xmax = 93.439
				text = "is"
			intervals [131]:
				xmin = 93.439
				xmax = 93.579
				text = ""
			intervals [132]:
				xmin = 93.579
				xmax = 93.739
				text = "it"
			intervals [133]:
				xmin = 93.739
				xmax = 94.715
				text = ""
			intervals [134]:
				xmin = 94.715
				xmax = 95.005
				text = "okay"
			intervals [135]:
				xmin = 95.005
				xmax = 95.8038
				text = ""
			intervals [136]:
				xmin = 95.8038
				xmax = 96.2138
				text = "so"
			intervals [137]:
				xmin = 96.2138
				xmax = 98.1133
				text = ""
			intervals [138]:
				xmin = 98.1133
				xmax = 98.1833
				text = "<unk>"
			intervals [139]:
				xmin = 98.1833
				xmax = 109.0538
				text = ""
			intervals [140]:
				xmin = 109.0538
				xmax = 109.3138
				text = "mm-hm"
			intervals [141]:
				xmin = 109.3138
				xmax = 114.6367
				text = ""
			intervals [142]:
				xmin = 114.6367
				xmax = 114.9067
				text = "mm-hm"
			intervals [143]:
				xmin = 114.9067
				xmax = 116.3575
				text = ""
			intervals [144]:
				xmin = 116.3575
				xmax = 116.5075
				text = "did"
			intervals [145]:
				xmin = 116.5075
				xmax = 116.7075
				text = "you"
			intervals [146]:
				xmin = 116.7075
				xmax = 116.7475
				text = ""
			intervals [147]:
				xmin = 116.7475
				xmax = 116.9475
				text = "did"
			intervals [148]:
				xmin = 116.9475
				xmax = 117.0875
				text = "you"
			intervals [149]:
				xmin = 117.0875
				xmax = 117.3975
				text = "ever"
			intervals [150]:
				xmin = 117.3975
				xmax = 117.5575
				text = "uh"
			intervals [151]:
				xmin = 117.5575
				xmax = 117.7075
				text = ""
			intervals [152]:
				xmin = 117.7075
				xmax = 117.9375
				text = "jump"
			intervals [153]:
				xmin = 117.9375
				xmax = 118.0475
				text = ""
			intervals [154]:
				xmin = 118.0475
				xmax = 118.1975
				text = "rope"
			intervals [155]:
				xmin = 118.1975
				xmax = 118.4575
				text = ""
			intervals [156]:
				xmin = 118.4575
				xmax = 118.5475
				text = "when"
			intervals [157]:
				xmin = 118.5475
				xmax = 118.6075
				text = "you"
			intervals [158]:
				xmin = 118.6075
				xmax = 118.6375
				text = ""
			intervals [159]:
				xmin = 118.6375
				xmax = 118.6975
				text = "were"
			intervals [160]:
				xmin = 118.6975
				xmax = 118.7275
				text = ""
			intervals [161]:
				xmin = 118.7275
				xmax = 118.7575
				text = "a"
			intervals [162]:
				xmin = 118.7575
				xmax = 118.7975
				text = ""
			intervals [163]:
				xmin = 118.7975
				xmax = 119.2075
				text = "child"
			intervals [164]:
				xmin = 119.2075
				xmax = 120.6059
				text = ""
			intervals [165]:
				xmin = 120.6059
				xmax = 120.8859
				text = "tried"
			intervals [166]:
				xmin = 120.8859
				xmax = 120.9159
				text = ""
			intervals [167]:
				xmin = 120.9159
				xmax = 120.9859
				text = "to"
			intervals [168]:
				xmin = 120.9859
				xmax = 121.0159
				text = ""
			intervals [169]:
				xmin = 121.0159
				xmax = 121.1159
				text = "what"
			intervals [170]:
				xmin = 121.1159
				xmax = 121.3459
				text = "kind"
			intervals [171]:
				xmin = 121.3459
				xmax = 121.4159
				text = "of"
			intervals [172]:
				xmin = 121.4159
				xmax = 121.6259
				text = ""
			intervals [173]:
				xmin = 121.6259
				xmax = 121.9059
				text = "jump"
			intervals [174]:
				xmin = 121.9059
				xmax = 122.1159
				text = "rope"
			intervals [175]:
				xmin = 122.1159
				xmax = 122.4259
				text = "games"
			intervals [176]:
				xmin = 122.4259
				xmax = 122.4659
				text = ""
			intervals [177]:
				xmin = 122.4659
				xmax = 122.5559
				text = "did"
			intervals [178]:
				xmin = 122.5559
				xmax = 122.5959
				text = ""
			intervals [179]:
				xmin = 122.5959
				xmax = 122.6559
				text = "you"
			intervals [180]:
				xmin = 122.6559
				xmax = 122.7259
				text = ""
			intervals [181]:
				xmin = 122.7259
				xmax = 122.8759
				text = "play"
			intervals [182]:
				xmin = 122.8759
				xmax = 132.6321
				text = ""
			intervals [183]:
				xmin = 132.6321
				xmax = 132.8521
				text = "oh"
			intervals [184]:
				xmin = 132.8521
				xmax = 133.2464
				text = ""
			intervals [185]:
				xmin = 133.2464
				xmax = 133.4364
				text = "yeah"
			intervals [186]:
				xmin = 133.4364
				xmax = 133.6364
				text = "that"
			intervals [187]:
				xmin = 133.6364
				xmax = 133.6664
				text = ""
			intervals [188]:
				xmin = 133.6664
				xmax = 133.7264
				text = "s"
			intervals [189]:
				xmin = 133.7264
				xmax = 133.7964
				text = "a"
			intervals [190]:
				xmin = 133.7964
				xmax = 133.9864
				text = "good"
			intervals [191]:
				xmin = 133.9864
				xmax = 134.0364
				text = ""
			intervals [192]:
				xmin = 134.0364
				xmax = 134.1564
				text = "thing"
			intervals [193]:
				xmin = 134.1564
				xmax = 134.2464
				text = ""
			intervals [194]:
				xmin = 134.2464
				xmax = 134.4164
				text = "well"
			intervals [195]:
				xmin = 134.4164
				xmax = 134.5464
				text = "it"
			intervals [196]:
				xmin = 134.5464
				xmax = 134.6064
				text = ""
			intervals [197]:
				xmin = 134.6064
				xmax = 134.6764
				text = "so"
			intervals [198]:
				xmin = 134.6764
				xmax = 134.7064
				text = ""
			intervals [199]:
				xmin = 134.7064
				xmax = 134.8364
				text = "give"
			intervals [200]:
				xmin = 134.8364
				xmax = 134.9164
				text = ""
			intervals [201]:
				xmin = 134.9164
				xmax = 135.0664
				text = "me"
			intervals [202]:
				xmin = 135.0664
				xmax = 135.2364
				text = "some"
			intervals [203]:
				xmin = 135.2364
				xmax = 135.2964
				text = "of"
			intervals [204]:
				xmin = 135.2964
				xmax = 135.4164
				text = "the"
			intervals [205]:
				xmin = 135.4164
				xmax = 135.4464
				text = ""
			intervals [206]:
				xmin = 135.4464
				xmax = 135.9964
				text = "rhymes"
			intervals [207]:
				xmin = 135.9964
				xmax = 136.0864
				text = "and"
			intervals [208]:
				xmin = 136.0864
				xmax = 136.1564
				text = ""
			intervals [209]:
				xmin = 136.1564
				xmax = 136.3464
				text = "things"
			intervals [210]:
				xmin = 136.3464
				xmax = 136.4064
				text = ""
			intervals [211]:
				xmin = 136.4064
				xmax = 136.6064
				text = "that"
			intervals [212]:
				xmin = 136.6064
				xmax = 136.6964
				text = "you"
			intervals [213]:
				xmin = 136.6964
				xmax = 136.8364
				text = ""
			intervals [214]:
				xmin = 136.8364
				xmax = 136.9364
				text = "you"
			intervals [215]:
				xmin = 136.9364
				xmax = 136.9664
				text = ""
			intervals [216]:
				xmin = 136.9664
				xmax = 137.0864
				text = "know"
			intervals [217]:
				xmin = 137.0864
				xmax = 137.3864
				text = ""
			intervals [218]:
				xmin = 137.3864
				xmax = 137.5364
				text = "that"
			intervals [219]:
				xmin = 137.5364
				xmax = 137.6564
				text = "you"
			intervals [220]:
				xmin = 137.6564
				xmax = 137.8564
				text = "did"
			intervals [221]:
				xmin = 137.8564
				xmax = 138.0564
				text = "while"
			intervals [222]:
				xmin = 138.0564
				xmax = 138.1864
				text = "you"
			intervals [223]:
				xmin = 138.1864
				xmax = 138.2164
				text = ""
			intervals [224]:
				xmin = 138.2164
				xmax = 138.2864
				text = "were"
			intervals [225]:
				xmin = 138.2864
				xmax = 138.3264
				text = ""
			intervals [226]:
				xmin = 138.3264
				xmax = 138.6864
				text = "jumping"
			intervals [227]:
				xmin = 138.6864
				xmax = 138.8064
				text = ""
			intervals [228]:
				xmin = 138.8064
				xmax = 138.9664
				text = "rope"
			intervals [229]:
				xmin = 138.9664
				xmax = 139.4489
				text = ""
			intervals [230]:
				xmin = 139.4489
				xmax = 139.5989
				text = "did"
			intervals [231]:
				xmin = 139.5989
				xmax = 139.6389
				text = ""
			intervals [232]:
				xmin = 139.6389
				xmax = 139.7189
				text = "you"
			intervals [233]:
				xmin = 139.7189
				xmax = 139.7489
				text = ""
			intervals [234]:
				xmin = 139.7489
				xmax = 139.9789
				text = "remember"
			intervals [235]:
				xmin = 139.9789
				xmax = 140.1989
				text = "any"
			intervals [236]:
				xmin = 140.1989
				xmax = 140.2689
				text = "of"
			intervals [237]:
				xmin = 140.2689
				xmax = 140.4789
				text = "those"
			intervals [238]:
				xmin = 140.4789
				xmax = 152.2858
				text = ""
			intervals [239]:
				xmin = 152.2858
				xmax = 152.6558
				text = "uh-huh"
			intervals [240]:
				xmin = 152.6558
				xmax = 154.2347
				text = ""
			intervals [241]:
				xmin = 154.2347
				xmax = 154.3647
				text = "you"
			intervals [242]:
				xmin = 154.3647
				xmax = 154.3947
				text = ""
			intervals [243]:
				xmin = 154.3947
				xmax = 154.6247
				text = "remember"
			intervals [244]:
				xmin = 154.6247
				xmax = 154.7747
				text = "an"
			intervals [245]:
				xmin = 154.7747
				xmax = 154.8047
				text = ""
			intervals [246]:
				xmin = 154.8047
				xmax = 155.0947
				text = "another"
			intervals [247]:
				xmin = 155.0947
				xmax = 155.2647
				text = ""
			intervals [248]:
				xmin = 155.2647
				xmax = 155.5447
				text = "one"
			intervals [249]:
				xmin = 155.5447
				xmax = 161.3386
				text = ""
			intervals [250]:
				xmin = 161.3386
				xmax = 161.5086
				text = "like"
			intervals [251]:
				xmin = 161.5086
				xmax = 161.5586
				text = ""
			intervals [252]:
				xmin = 161.5586
				xmax = 161.9086
				text = "uh"
			intervals [253]:
				xmin = 161.9086
				xmax = 161.9386
				text = ""
			intervals [254]:
				xmin = 161.9386
				xmax = 162.0686
				text = "did"
			intervals [255]:
				xmin = 162.0686
				xmax = 162.1386
				text = "you"
			intervals [256]:
				xmin = 162.1386
				xmax = 162.3786
				text = "ever"
			intervals [257]:
				xmin = 162.3786
				xmax = 162.4086
				text = "uh"
			intervals [258]:
				xmin = 162.4086
				xmax = 162.4386
				text = ""
			intervals [259]:
				xmin = 162.4386
				xmax = 162.7686
				text = "did"
			intervals [260]:
				xmin = 162.7686
				xmax = 162.8786
				text = "you"
			intervals [261]:
				xmin = 162.8786
				xmax = 163.0386
				text = "ever"
			intervals [262]:
				xmin = 163.0386
				xmax = 163.1886
				text = "have"
			intervals [263]:
				xmin = 163.1886
				xmax = 163.4386
				text = "some"
			intervals [264]:
				xmin = 163.4386
				xmax = 163.5886
				text = "that"
			intervals [265]:
				xmin = 163.5886
				xmax = 163.6886
				text = "you"
			intervals [266]:
				xmin = 163.6886
				xmax = 163.7186
				text = ""
			intervals [267]:
				xmin = 163.7186
				xmax = 163.9186
				text = "did"
			intervals [268]:
				xmin = 163.9186
				xmax = 163.9486
				text = ""
			intervals [269]:
				xmin = 163.9486
				xmax = 164.1586
				text = "while"
			intervals [270]:
				xmin = 164.1586
				xmax = 164.2686
				text = "you"
			intervals [271]:
				xmin = 164.2686
				xmax = 164.2986
				text = ""
			intervals [272]:
				xmin = 164.2986
				xmax = 164.3786
				text = "were"
			intervals [273]:
				xmin = 164.3786
				xmax = 164.6086
				text = "playing"
			intervals [274]:
				xmin = 164.6086
				xmax = 164.8986
				text = "double"
			intervals [275]:
				xmin = 164.8986
				xmax = 164.9686
				text = ""
			intervals [276]:
				xmin = 164.9686
				xmax = 165.1986
				text = "dutch"
			intervals [277]:
				xmin = 165.1986
				xmax = 165.2386
				text = ""
			intervals [278]:
				xmin = 165.2386
				xmax = 165.3186
				text = "for"
			intervals [279]:
				xmin = 165.3186
				xmax = 165.3786
				text = ""
			intervals [280]:
				xmin = 165.3786
				xmax = 165.7986
				text = "instance"
			intervals [281]:
				xmin = 165.7986
				xmax = 177.8243
				text = ""
			intervals [282]:
				xmin = 177.8243
				xmax = 179.4043
				text = "<unk>"
			intervals [283]:
				xmin = 179.4043
				xmax = 180.0744
				text = ""
			intervals [284]:
				xmin = 180.0744
				xmax = 180.1444
				text = "oh"
			intervals [285]:
				xmin = 180.1444
				xmax = 180.3544
				text = ""
			intervals [286]:
				xmin = 180.3544
				xmax = 180.4144
				text = "you"
			intervals [287]:
				xmin = 180.4144
				xmax = 180.6244
				text = "making"
			intervals [288]:
				xmin = 180.6244
				xmax = 180.7944
				text = "'em"
			intervals [289]:
				xmin = 180.7944
				xmax = 180.9644
				text = "up"
			intervals [290]:
				xmin = 180.9644
				xmax = 181.0944
				text = "now"
			intervals [291]:
				xmin = 181.0944
				xmax = 181.7944
				text = "<unk>"
			intervals [292]:
				xmin = 181.7944
				xmax = 182.6388
				text = ""
			intervals [293]:
				xmin = 182.6388
				xmax = 182.8188
				text = "did"
			intervals [294]:
				xmin = 182.8188
				xmax = 182.9588
				text = "you"
			intervals [295]:
				xmin = 182.9588
				xmax = 183.1088
				text = "ever"
			intervals [296]:
				xmin = 183.1088
				xmax = 183.3188
				text = "play"
			intervals [297]:
				xmin = 183.3188
				xmax = 183.5788
				text = "hide"
			intervals [298]:
				xmin = 183.5788
				xmax = 183.6388
				text = "and"
			intervals [299]:
				xmin = 183.6388
				xmax = 183.7088
				text = ""
			intervals [300]:
				xmin = 183.7088
				xmax = 184.0488
				text = "seek"
			intervals [301]:
				xmin = 184.0488
				xmax = 184.873
				text = ""
			intervals [302]:
				xmin = 184.873
				xmax = 185.173
				text = "okay"
			intervals [303]:
				xmin = 185.173
				xmax = 185.643
				text = "explain"
			intervals [304]:
				xmin = 185.643
				xmax = 185.893
				text = "how"
			intervals [305]:
				xmin = 185.893
				xmax = 185.983
				text = ""
			intervals [306]:
				xmin = 185.983
				xmax = 186.193
				text = "how"
			intervals [307]:
				xmin = 186.193
				xmax = 186.293
				text = ""
			intervals [308]:
				xmin = 186.293
				xmax = 186.583
				text = "hide"
			intervals [309]:
				xmin = 186.583
				xmax = 186.643
				text = "and"
			intervals [310]:
				xmin = 186.643
				xmax = 186.713
				text = ""
			intervals [311]:
				xmin = 186.713
				xmax = 186.923
				text = "seek"
			intervals [312]:
				xmin = 186.923
				xmax = 187.043
				text = "is"
			intervals [313]:
				xmin = 187.043
				xmax = 187.073
				text = ""
			intervals [314]:
				xmin = 187.073
				xmax = 187.393
				text = "played"
			intervals [315]:
				xmin = 187.393
				xmax = 204.4383
				text = ""
			intervals [316]:
				xmin = 204.4383
				xmax = 204.7183
				text = "mm-hm"
			intervals [317]:
				xmin = 204.7183
				xmax = 207.9071
				text = ""
			intervals [318]:
				xmin = 207.9071
				xmax = 208.1571
				text = "mm-hm"
			intervals [319]:
				xmin = 208.1571
				xmax = 213.8244
				text = ""
			intervals [320]:
				xmin = 213.8244
				xmax = 214.0044
				text = "mm-hm"
			intervals [321]:
				xmin = 214.0044
				xmax = 215.213
				text = ""
			intervals [322]:
				xmin = 215.213
				xmax = 215.303
				text = "is"
			intervals [323]:
				xmin = 215.303
				xmax = 215.333
				text = ""
			intervals [324]:
				xmin = 215.333
				xmax = 215.453
				text = "there"
			intervals [325]:
				xmin = 215.453
				xmax = 215.483
				text = ""
			intervals [326]:
				xmin = 215.483
				xmax = 215.773
				text = "something"
			intervals [327]:
				xmin = 215.773
				xmax = 215.803
				text = ""
			intervals [328]:
				xmin = 215.803
				xmax = 215.923
				text = "he"
			intervals [329]:
				xmin = 215.923
				xmax = 216.033
				text = ""
			intervals [330]:
				xmin = 216.033
				xmax = 216.373
				text = "says"
			intervals [331]:
				xmin = 216.373
				xmax = 216.463
				text = ""
			intervals [332]:
				xmin = 216.463
				xmax = 216.653
				text = "you"
			intervals [333]:
				xmin = 216.653
				xmax = 216.883
				text = "know"
			intervals [334]:
				xmin = 216.883
				xmax = 216.953
				text = ""
			intervals [335]:
				xmin = 216.953
				xmax = 217.203
				text = "to"
			intervals [336]:
				xmin = 217.203
				xmax = 217.4374
				text = ""
			intervals [337]:
				xmin = 217.4374
				xmax = 217.8974
				text = "uh"
			intervals [338]:
				xmin = 217.8974
				xmax = 218.6279
				text = ""
			intervals [339]:
				xmin = 218.6279
				xmax = 218.9179
				text = "while"
			intervals [340]:
				xmin = 218.9179
				xmax = 219.0079
				text = "the"
			intervals [341]:
				xmin = 219.0079
				xmax = 219.0379
				text = ""
			intervals [342]:
				xmin = 219.0379
				xmax = 219.2079
				text = "other"
			intervals [343]:
				xmin = 219.2079
				xmax = 219.4979
				text = "kids"
			intervals [344]:
				xmin = 219.4979
				xmax = 219.5579
				text = "are"
			intervals [345]:
				xmin = 219.5579
				xmax = 219.6079
				text = ""
			intervals [346]:
				xmin = 219.6079
				xmax = 219.9679
				text = "hiding"
			intervals [347]:
				xmin = 219.9679
				xmax = 222.6599
				text = ""
			intervals [348]:
				xmin = 222.6599
				xmax = 222.8899
				text = "mm-hm"
			intervals [349]:
				xmin = 222.8899
				xmax = 225.1652
				text = ""
			intervals [350]:
				xmin = 225.1652
				xmax = 225.3352
				text = "uh-huh"
			intervals [351]:
				xmin = 225.3352
				xmax = 230.2371
				text = ""
			intervals [352]:
				xmin = 230.2371
				xmax = 230.5371
				text = "mm-hm"
			intervals [353]:
				xmin = 230.5371
				xmax = 230.9674
				text = ""
			intervals [354]:
				xmin = 230.9674
				xmax = 231.1674
				text = "uh"
			intervals [355]:
				xmin = 231.1674
				xmax = 231.2274
				text = ""
			intervals [356]:
				xmin = 231.2274
				xmax = 231.3474
				text = "do"
			intervals [357]:
				xmin = 231.3474
				xmax = 231.3874
				text = ""
			intervals [358]:
				xmin = 231.3874
				xmax = 231.6574
				text = "you"
			intervals [359]:
				xmin = 231.6574
				xmax = 232.1139
				text = ""
			intervals [360]:
				xmin = 232.1139
				xmax = 232.1739
				text = "<unk>"
			intervals [361]:
				xmin = 232.1739
				xmax = 232.5739
				text = ""
			intervals [362]:
				xmin = 232.5739
				xmax = 232.7639
				text = "how"
			intervals [363]:
				xmin = 232.7639
				xmax = 232.8439
				text = "do"
			intervals [364]:
				xmin = 232.8439
				xmax = 233.2339
				text = "you"
			intervals [365]:
				xmin = 233.2339
				xmax = 233.4239
				text = "uh"
			intervals [366]:
				xmin = 233.4239
				xmax = 233.4839
				text = ""
			intervals [367]:
				xmin = 233.4839
				xmax = 233.6839
				text = "pick"
			intervals [368]:
				xmin = 233.6839
				xmax = 233.8139
				text = ""
			intervals [369]:
				xmin = 233.8139
				xmax = 234.0139
				text = "which"
			intervals [370]:
				xmin = 234.0139
				xmax = 234.1639
				text = "one"
			intervals [371]:
				xmin = 234.1639
				xmax = 234.2339
				text = "s"
			intervals [372]:
				xmin = 234.2339
				xmax = 234.2639
				text = ""
			intervals [373]:
				xmin = 234.2639
				xmax = 234.4039
				text = "gonna"
			intervals [374]:
				xmin = 234.4039
				xmax = 234.5039
				text = ""
			intervals [375]:
				xmin = 234.5039
				xmax = 234.6439
				text = "be"
			intervals [376]:
				xmin = 234.6439
				xmax = 234.6739
				text = ""
			intervals [377]:
				xmin = 234.6739
				xmax = 234.9439
				text = "it"
			intervals [378]:
				xmin = 234.9439
				xmax = 235.1646
				text = ""
			intervals [379]:
				xmin = 235.1646
				xmax = 235.3046
				text = "you"
			intervals [380]:
				xmin = 235.3046
				xmax = 235.3346
				text = ""
			intervals [381]:
				xmin = 235.3346
				xmax = 235.4546
				text = "know"
			intervals [382]:
				xmin = 235.4546
				xmax = 235.5246
				text = ""
			intervals [383]:
				xmin = 235.5246
				xmax = 235.8046
				text = "from"
			intervals [384]:
				xmin = 235.8046
				xmax = 236.3851
				text = ""
			intervals [385]:
				xmin = 236.3851
				xmax = 236.5451
				text = "uh"
			intervals [386]:
				xmin = 236.5451
				xmax = 236.972
				text = ""
			intervals [387]:
				xmin = 236.972
				xmax = 237.182
				text = "thoughts"
			intervals [388]:
				xmin = 237.182
				xmax = 237.382
				text = ""
			intervals [389]:
				xmin = 237.382
				xmax = 237.462
				text = "and"
			intervals [390]:
				xmin = 237.462
				xmax = 237.542
				text = ""
			intervals [391]:
				xmin = 237.542
				xmax = 237.692
				text = "things"
			intervals [392]:
				xmin = 237.692
				xmax = 240.9758
				text = ""
			intervals [393]:
				xmin = 240.9758
				xmax = 241.0658
				text = "well"
			intervals [394]:
				xmin = 241.0658
				xmax = 241.1858
				text = "how"
			intervals [395]:
				xmin = 241.1858
				xmax = 241.2758
				text = "do"
			intervals [396]:
				xmin = 241.2758
				xmax = 241.4058
				text = "you"
			intervals [397]:
				xmin = 241.4058
				xmax = 241.7258
				text = "start"
			intervals [398]:
				xmin = 241.7258
				xmax = 241.8458
				text = "with"
			intervals [399]:
				xmin = 241.8458
				xmax = 241.9358
				text = "the"
			intervals [400]:
				xmin = 241.9358
				xmax = 241.9658
				text = ""
			intervals [401]:
				xmin = 241.9658
				xmax = 242.2358
				text = "first"
			intervals [402]:
				xmin = 242.2358
				xmax = 242.4258
				text = "one"
			intervals [403]:
				xmin = 242.4258
				xmax = 242.5458
				text = "how"
			intervals [404]:
				xmin = 242.5458
				xmax = 242.6358
				text = "do"
			intervals [405]:
				xmin = 242.6358
				xmax = 242.7258
				text = "you"
			intervals [406]:
				xmin = 242.7258
				xmax = 242.8858
				text = "know"
			intervals [407]:
				xmin = 242.8858
				xmax = 243.0758
				text = "which"
			intervals [408]:
				xmin = 243.0758
				xmax = 243.2758
				text = "one"
			intervals [409]:
				xmin = 243.2758
				xmax = 243.3758
				text = "of"
			intervals [410]:
				xmin = 243.3758
				xmax = 243.4658
				text = "the"
			intervals [411]:
				xmin = 243.4658
				xmax = 243.7758
				text = "group"
			intervals [412]:
				xmin = 243.7758
				xmax = 243.8758
				text = "is"
			intervals [413]:
				xmin = 243.8758
				xmax = 243.9058
				text = ""
			intervals [414]:
				xmin = 243.9058
				xmax = 244.1158
				text = "gonna"
			intervals [415]:
				xmin = 244.1158
				xmax = 244.1458
				text = ""
			intervals [416]:
				xmin = 244.1458
				xmax = 244.2658
				text = "be"
			intervals [417]:
				xmin = 244.2658
				xmax = 244.2958
				text = ""
			intervals [418]:
				xmin = 244.2958
				xmax = 244.3658
				text = "the"
			intervals [419]:
				xmin = 244.3658
				xmax = 244.4258
				text = ""
			intervals [420]:
				xmin = 244.4258
				xmax = 244.7958
				text = "first"
			intervals [421]:
				xmin = 244.7958
				xmax = 245.7703
				text = ""
			intervals [422]:
				xmin = 245.7703
				xmax = 245.9103
				text = "how"
			intervals [423]:
				xmin = 245.9103
				xmax = 246.0003
				text = "do"
			intervals [424]:
				xmin = 246.0003
				xmax = 246.0703
				text = "you"
			intervals [425]:
				xmin = 246.0703
				xmax = 246.1103
				text = ""
			intervals [426]:
				xmin = 246.1103
				xmax = 246.2903
				text = "pick"
			intervals [427]:
				xmin = 246.2903
				xmax = 246.3503
				text = ""
			intervals [428]:
				xmin = 246.3503
				xmax = 246.4103
				text = "'em"
			intervals [429]:
				xmin = 246.4103
				xmax = 249.6555
				text = ""
			intervals [430]:
				xmin = 249.6555
				xmax = 249.7655
				text = "do"
			intervals [431]:
				xmin = 249.7655
				xmax = 249.8455
				text = "you"
			intervals [432]:
				xmin = 249.8455
				xmax = 249.8755
				text = ""
			intervals [433]:
				xmin = 249.8755
				xmax = 250.1255
				text = "remember"
			intervals [434]:
				xmin = 250.1255
				xmax = 250.2855
				text = "how"
			intervals [435]:
				xmin = 250.2855
				xmax = 250.3755
				text = "you"
			intervals [436]:
				xmin = 250.3755
				xmax = 250.5355
				text = "used"
			intervals [437]:
				xmin = 250.5355
				xmax = 250.5655
				text = ""
			intervals [438]:
				xmin = 250.5655
				xmax = 250.6355
				text = "to"
			intervals [439]:
				xmin = 250.6355
				xmax = 250.6955
				text = ""
			intervals [440]:
				xmin = 250.6955
				xmax = 250.7655
				text = "do"
			intervals [441]:
				xmin = 250.7655
				xmax = 250.8955
				text = ""
			intervals [442]:
				xmin = 250.8955
				xmax = 250.9955
				text = "that"
			intervals [443]:
				xmin = 250.9955
				xmax = 253.6856
				text = ""
			intervals [444]:
				xmin = 253.6856
				xmax = 253.7556
				text = "you"
			intervals [445]:
				xmin = 253.7556
				xmax = 254.0856
				text = "just"
			intervals [446]:
				xmin = 254.0856
				xmax = 254.4356
				text = "uh"
			intervals [447]:
				xmin = 254.4356
				xmax = 254.4756
				text = "wh-"
			intervals [448]:
				xmin = 254.4756
				xmax = 254.6156
				text = ""
			intervals [449]:
				xmin = 254.6156
				xmax = 254.9656
				text = "whoever"
			intervals [450]:
				xmin = 254.9656
				xmax = 255.1856
				text = "said"
			intervals [451]:
				xmin = 255.1856
				xmax = 255.2156
				text = ""
			intervals [452]:
				xmin = 255.2156
				xmax = 255.6056
				text = "one"
			intervals [453]:
				xmin = 255.6056
				xmax = 255.7156
				text = ""
			intervals [454]:
				xmin = 255.7156
				xmax = 256.0056
				text = "first"
			intervals [455]:
				xmin = 256.0056
				xmax = 256.0456
				text = ""
			intervals [456]:
				xmin = 256.0456
				xmax = 256.2656
				text = "w"
			intervals [457]:
				xmin = 256.2656
				xmax = 256.2956
				text = ""
			intervals [458]:
				xmin = 256.2956
				xmax = 256.4156
				text = "what"
			intervals [459]:
				xmin = 256.4156
				xmax = 256.4856
				text = ""
			intervals [460]:
				xmin = 256.4856
				xmax = 256.6456
				text = "was"
			intervals [461]:
				xmin = 256.6456
				xmax = 256.7056
				text = ""
			intervals [462]:
				xmin = 256.7056
				xmax = 256.7756
				text = "the"
			intervals [463]:
				xmin = 256.7756
				xmax = 256.8656
				text = ""
			intervals [464]:
				xmin = 256.8656
				xmax = 257.1056
				text = "first"
			intervals [465]:
				xmin = 257.1056
				xmax = 257.6056
				text = ""
			intervals [466]:
				xmin = 257.6056
				xmax = 257.7356
				text = "one"
			intervals [467]:
				xmin = 257.7356
				xmax = 258.1256
				text = ""
			intervals [468]:
				xmin = 258.1256
				xmax = 258.2156
				text = "out"
			intervals [469]:
				xmin = 258.2156
				xmax = 258.8556
				text = ""
			intervals [470]:
				xmin = 258.8556
				xmax = 258.9756
				text = "of"
			intervals [471]:
				xmin = 258.9756
				xmax = 259.1156
				text = "was"
			intervals [472]:
				xmin = 259.1156
				xmax = 259.4256
				text = "it"
			intervals [473]:
				xmin = 259.4256
				xmax = 260.6061
				text = ""
			intervals [474]:
				xmin = 260.6061
				xmax = 261.0161
				text = "um"
			intervals [475]:
				xmin = 261.0161
				xmax = 262.2911
				text = ""
			intervals [476]:
				xmin = 262.2911
				xmax = 262.4811
				text = "did"
			intervals [477]:
				xmin = 262.4811
				xmax = 262.8111
				text = "you"
			intervals [478]:
				xmin = 262.8111
				xmax = 262.8411
				text = ""
			intervals [479]:
				xmin = 262.8411
				xmax = 263.2211
				text = "ever"
			intervals [480]:
				xmin = 263.2211
				xmax = 263.2611
				text = ""
			intervals [481]:
				xmin = 263.2611
				xmax = 263.7311
				text = "play"
			intervals [482]:
				xmin = 263.7311
				xmax = 263.7611
				text = ""
			intervals [483]:
				xmin = 263.7611
				xmax = 264.2111
				text = "um"
			intervals [484]:
				xmin = 264.2111
				xmax = 264.9915
				text = ""
			intervals [485]:
				xmin = 264.9915
				xmax = 265.3515
				text = "simon"
			intervals [486]:
				xmin = 265.3515
				xmax = 265.4715
				text = ""
			intervals [487]:
				xmin = 265.4715
				xmax = 265.6415
				text = "says"
			intervals [488]:
				xmin = 265.6415
				xmax = 267.816
				text = ""
			intervals [489]:
				xmin = 267.816
				xmax = 267.976
				text = "did"
			intervals [490]:
				xmin = 267.976
				xmax = 268.156
				text = "you"
			intervals [491]:
				xmin = 268.156
				xmax = 268.5508
				text = ""
			intervals [492]:
				xmin = 268.5508
				xmax = 268.9608
				text = "never"
			intervals [493]:
				xmin = 268.9608
				xmax = 269.4189
				text = ""
			intervals [494]:
				xmin = 269.4189
				xmax = 269.5489
				text = "can"
			intervals [495]:
				xmin = 269.5489
				xmax = 269.6089
				text = "you"
			intervals [496]:
				xmin = 269.6089
				xmax = 269.8689
				text = "remember"
			intervals [497]:
				xmin = 269.8689
				xmax = 270.0489
				text = "any"
			intervals [498]:
				xmin = 270.0489
				xmax = 270.1089
				text = "of"
			intervals [499]:
				xmin = 270.1089
				xmax = 270.3489
				text = "those"
			intervals [500]:
				xmin = 270.3489
				xmax = 270.6489
				text = "games"
			intervals [501]:
				xmin = 270.6489
				xmax = 270.6789
				text = ""
			intervals [502]:
				xmin = 270.6789
				xmax = 270.8789
				text = "like"
			intervals [503]:
				xmin = 270.8789
				xmax = 270.9989
				text = ""
			intervals [504]:
				xmin = 270.9989
				xmax = 271.1989
				text = "that"
			intervals [505]:
				xmin = 271.1989
				xmax = 271.2989
				text = ""
			intervals [506]:
				xmin = 271.2989
				xmax = 271.4589
				text = "like"
			intervals [507]:
				xmin = 271.4589
				xmax = 271.5689
				text = ""
			intervals [508]:
				xmin = 271.5689
				xmax = 271.8389
				text = "mother"
			intervals [509]:
				xmin = 271.8389
				xmax = 271.8689
				text = ""
			intervals [510]:
				xmin = 271.8689
				xmax = 272.0889
				text = "may"
			intervals [511]:
				xmin = 272.0889
				xmax = 272.1489
				text = ""
			intervals [512]:
				xmin = 272.1489
				xmax = 272.2889
				text = "i"
			intervals [513]:
				xmin = 272.2889
				xmax = 272.4589
				text = ""
			intervals [514]:
				xmin = 272.4589
				xmax = 272.6489
				text = "or"
			intervals [515]:
				xmin = 272.6489
				xmax = 274.2312
				text = ""
			intervals [516]:
				xmin = 274.2312
				xmax = 274.4912
				text = "mm-hm"
			intervals [517]:
				xmin = 274.4912
				xmax = 274.6212
				text = ""
			intervals [518]:
				xmin = 274.6212
				xmax = 274.7412
				text = "how"
			intervals [519]:
				xmin = 274.7412
				xmax = 274.9512
				text = ""
			intervals [520]:
				xmin = 274.9512
				xmax = 275.1312
				text = "how"
			intervals [521]:
				xmin = 275.1312
				xmax = 275.3112
				text = "did"
			intervals [522]:
				xmin = 275.3112
				xmax = 275.3912
				text = "you"
			intervals [523]:
				xmin = 275.3912
				xmax = 275.6012
				text = "play"
			intervals [524]:
				xmin = 275.6012
				xmax = 275.6312
				text = ""
			intervals [525]:
				xmin = 275.6312
				xmax = 275.8912
				text = "mother"
			intervals [526]:
				xmin = 275.8912
				xmax = 275.9412
				text = ""
			intervals [527]:
				xmin = 275.9412
				xmax = 276.1212
				text = "may"
			intervals [528]:
				xmin = 276.1212
				xmax = 276.2212
				text = ""
			intervals [529]:
				xmin = 276.2212
				xmax = 276.3412
				text = "i"
			intervals [530]:
				xmin = 276.3412
				xmax = 293.4705
				text = ""
			intervals [531]:
				xmin = 293.4705
				xmax = 293.8405
				text = "mm-hm"
			intervals [532]:
				xmin = 293.8405
				xmax = 305.5859
				text = ""
			intervals [533]:
				xmin = 305.5859
				xmax = 305.8359
				text = "mm-hm"
			intervals [534]:
				xmin = 305.8359
				xmax = 308.4146
				text = ""
			intervals [535]:
				xmin = 308.4146
				xmax = 308.9346
				text = "mm-hm"
			intervals [536]:
				xmin = 308.9346
				xmax = 312.8098
				text = ""
			intervals [537]:
				xmin = 312.8098
				xmax = 313.2198
				text = "mm-hm"
			intervals [538]:
				xmin = 313.2198
				xmax = 316.5979
				text = ""
			intervals [539]:
				xmin = 316.5979
				xmax = 316.9479
				text = "mm-hm"
			intervals [540]:
				xmin = 316.9479
				xmax = 318.1827
				text = ""
			intervals [541]:
				xmin = 318.1827
				xmax = 318.6627
				text = "um"
			intervals [542]:
				xmin = 318.6627
				xmax = 320.3197
				text = ""
			intervals [543]:
				xmin = 320.3197
				xmax = 320.5197
				text = "did"
			intervals [544]:
				xmin = 320.5197
				xmax = 320.8497
				text = "you"
			intervals [545]:
				xmin = 320.8497
				xmax = 321.3315
				text = ""
			intervals [546]:
				xmin = 321.3315
				xmax = 321.7915
				text = "ever"
			intervals [547]:
				xmin = 321.7915
				xmax = 321.8515
				text = ""
			intervals [548]:
				xmin = 321.8515
				xmax = 322.0015
				text = "you"
			intervals [549]:
				xmin = 322.0015
				xmax = 322.3715
				text = "know"
			intervals [550]:
				xmin = 322.3715
				xmax = 322.6015
				text = "uh"
			intervals [551]:
				xmin = 322.6015
				xmax = 322.6915
				text = ""
			intervals [552]:
				xmin = 322.6915
				xmax = 322.8515
				text = "when"
			intervals [553]:
				xmin = 322.8515
				xmax = 322.9215
				text = "i"
			intervals [554]:
				xmin = 322.9215
				xmax = 323.0915
				text = "was"
			intervals [555]:
				xmin = 323.0915
				xmax = 323.3115
				text = "trying"
			intervals [556]:
				xmin = 323.3115
				xmax = 323.3715
				text = "to"
			intervals [557]:
				xmin = 323.3715
				xmax = 323.4015
				text = ""
			intervals [558]:
				xmin = 323.4015
				xmax = 323.5915
				text = "get"
			intervals [559]:
				xmin = 323.5915
				xmax = 323.7515
				text = "you"
			intervals [560]:
				xmin = 323.7515
				xmax = 323.8115
				text = ""
			intervals [561]:
				xmin = 323.8115
				xmax = 323.9315
				text = "to"
			intervals [562]:
				xmin = 323.9315
				xmax = 324.0815
				text = ""
			intervals [563]:
				xmin = 324.0815
				xmax = 324.2415
				text = "to"
			intervals [564]:
				xmin = 324.2415
				xmax = 324.2815
				text = ""
			intervals [565]:
				xmin = 324.2815
				xmax = 324.5215
				text = "say"
			intervals [566]:
				xmin = 324.5215
				xmax = 324.6315
				text = "your"
			intervals [567]:
				xmin = 324.6315
				xmax = 324.7515
				text = ""
			intervals [568]:
				xmin = 324.7515
				xmax = 325.0815
				text = "rhymes"
			intervals [569]:
				xmin = 325.0815
				xmax = 325.5978
				text = ""
			intervals [570]:
				xmin = 325.5978
				xmax = 326.2778
				text = "sometimes"
			intervals [571]:
				xmin = 326.2778
				xmax = 326.5678
				text = "when"
			intervals [572]:
				xmin = 326.5678
				xmax = 326.8278
				text = ""
			intervals [573]:
				xmin = 326.8278
				xmax = 326.9378
				text = "you"
			intervals [574]:
				xmin = 326.9378
				xmax = 327.0478
				text = "know"
			intervals [575]:
				xmin = 327.0478
				xmax = 327.1478
				text = ""
			intervals [576]:
				xmin = 327.1478
				xmax = 327.3978
				text = "kids"
			intervals [577]:
				xmin = 327.3978
				xmax = 327.4878
				text = "will"
			intervals [578]:
				xmin = 327.4878
				xmax = 327.5178
				text = ""
			intervals [579]:
				xmin = 327.5178
				xmax = 327.6678
				text = "put"
			intervals [580]:
				xmin = 327.6678
				xmax = 327.7078
				text = ""
			intervals [581]:
				xmin = 327.7078
				xmax = 327.8278
				text = "their"
			intervals [582]:
				xmin = 327.8278
				xmax = 327.9178
				text = ""
			intervals [583]:
				xmin = 327.9178
				xmax = 328.1678
				text = "feet"
			intervals [584]:
				xmin = 328.1678
				xmax = 328.4478
				text = "in"
			intervals [585]:
				xmin = 328.4478
				xmax = 328.4778
				text = ""
			intervals [586]:
				xmin = 328.4778
				xmax = 328.5478
				text = "they"
			intervals [587]:
				xmin = 328.5478
				xmax = 328.6978
				text = ""
			intervals [588]:
				xmin = 328.6978
				xmax = 328.8578
				text = "go"
			intervals [589]:
				xmin = 328.8578
				xmax = 329.1578
				text = "around"
			intervals [590]:
				xmin = 329.1578
				xmax = 329.2678
				text = "like"
			intervals [591]:
				xmin = 329.2678
				xmax = 329.3978
				text = ""
			intervals [592]:
				xmin = 329.3978
				xmax = 329.6278
				text = "this"
			intervals [593]:
				xmin = 329.6278
				xmax = 329.8078
				text = ""
			intervals [594]:
				xmin = 329.8078
				xmax = 329.9178
				text = "you"
			intervals [595]:
				xmin = 329.9178
				xmax = 329.9478
				text = ""
			intervals [596]:
				xmin = 329.9478
				xmax = 330.0078
				text = "know"
			intervals [597]:
				xmin = 330.0078
				xmax = 330.1178
				text = ""
			intervals [598]:
				xmin = 330.1178
				xmax = 330.1978
				text = "and"
			intervals [599]:
				xmin = 330.1978
				xmax = 330.2778
				text = ""
			intervals [600]:
				xmin = 330.2778
				xmax = 330.5078
				text = "say"
			intervals [601]:
				xmin = 330.5078
				xmax = 330.8678
				text = ""
			intervals [602]:
				xmin = 330.8678
				xmax = 331.0678
				text = "something"
			intervals [603]:
				xmin = 331.0678
				xmax = 331.2078
				text = "like"
			intervals [604]:
				xmin = 331.2078
				xmax = 331.2378
				text = ""
			intervals [605]:
				xmin = 331.2378
				xmax = 331.4878
				text = "eenie"
			intervals [606]:
				xmin = 331.4878
				xmax = 331.5178
				text = ""
			intervals [607]:
				xmin = 331.5178
				xmax = 331.7678
				text = "meenie"
			intervals [608]:
				xmin = 331.7678
				xmax = 331.7978
				text = ""
			intervals [609]:
				xmin = 331.7978
				xmax = 332.0478
				text = "miney"
			intervals [610]:
				xmin = 332.0478
				xmax = 332.1378
				text = ""
			intervals [611]:
				xmin = 332.1378
				xmax = 332.2578
				text = "moe"
			intervals [612]:
				xmin = 332.2578
				xmax = 332.3478
				text = ""
			intervals [613]:
				xmin = 332.3478
				xmax = 332.4478
				text = "you"
			intervals [614]:
				xmin = 332.4478
				xmax = 332.5378
				text = "know"
			intervals [615]:
				xmin = 332.5378
				xmax = 332.5878
				text = ""
			intervals [616]:
				xmin = 332.5878
				xmax = 332.6478
				text = "to"
			intervals [617]:
				xmin = 332.6478
				xmax = 332.7078
				text = ""
			intervals [618]:
				xmin = 332.7078
				xmax = 333.0678
				text = "pick"
			intervals [619]:
				xmin = 333.0678
				xmax = 333.6808
				text = ""
			intervals [620]:
				xmin = 333.6808
				xmax = 333.9208
				text = "which"
			intervals [621]:
				xmin = 333.9208
				xmax = 334.1308
				text = "one"
			intervals [622]:
				xmin = 334.1308
				xmax = 334.2508
				text = "is"
			intervals [623]:
				xmin = 334.2508
				xmax = 334.2808
				text = ""
			intervals [624]:
				xmin = 334.2808
				xmax = 334.5408
				text = "gonna"
			intervals [625]:
				xmin = 334.5408
				xmax = 334.7508
				text = "be"
			intervals [626]:
				xmin = 334.7508
				xmax = 334.7808
				text = ""
			intervals [627]:
				xmin = 334.7808
				xmax = 335.0308
				text = "it"
			intervals [628]:
				xmin = 335.0308
				xmax = 335.2008
				text = ""
			intervals [629]:
				xmin = 335.2008
				xmax = 335.5008
				text = "or"
			intervals [630]:
				xmin = 335.5008
				xmax = 335.651
				text = ""
			intervals [631]:
				xmin = 335.651
				xmax = 336.001
				text = "something"
			intervals [632]:
				xmin = 336.001
				xmax = 336.231
				text = "like"
			intervals [633]:
				xmin = 336.231
				xmax = 336.381
				text = "that"
			intervals [634]:
				xmin = 336.381
				xmax = 336.561
				text = ""
			intervals [635]:
				xmin = 336.561
				xmax = 336.641
				text = "do"
			intervals [636]:
				xmin = 336.641
				xmax = 336.711
				text = "you"
			intervals [637]:
				xmin = 336.711
				xmax = 337.051
				text = "remember"
			intervals [638]:
				xmin = 337.051
				xmax = 337.251
				text = "any"
			intervals [639]:
				xmin = 337.251
				xmax = 337.341
				text = "of"
			intervals [640]:
				xmin = 337.341
				xmax = 337.651
				text = "those"
			intervals [641]:
				xmin = 337.651
				xmax = 341.9773
				text = ""
			intervals [642]:
				xmin = 341.9773
				xmax = 342.1373
				text = "none"
			intervals [643]:
				xmin = 342.1373
				xmax = 342.2873
				text = ""
			intervals [644]:
				xmin = 342.2873
				xmax = 342.4573
				text = "okay"
			intervals [645]:
				xmin = 342.4573
				xmax = 343.368
				text = ""
			intervals [646]:
				xmin = 343.368
				xmax = 343.618
				text = "um"
			intervals [647]:
				xmin = 343.618
				xmax = 346.2445
				text = ""
			intervals [648]:
				xmin = 346.2445
				xmax = 346.4145
				text = "<unk>"
			intervals [649]:
				xmin = 346.4145
				xmax = 346.4845
				text = ""
			intervals [650]:
				xmin = 346.4845
				xmax = 346.6745
				text = "did"
			intervals [651]:
				xmin = 346.6745
				xmax = 346.8245
				text = "you"
			intervals [652]:
				xmin = 346.8245
				xmax = 347.1845
				text = "ever"
			intervals [653]:
				xmin = 347.1845
				xmax = 347.2145
				text = ""
			intervals [654]:
				xmin = 347.2145
				xmax = 347.5445
				text = "uh"
			intervals [655]:
				xmin = 347.5445
				xmax = 347.7845
				text = ""
			intervals [656]:
				xmin = 347.7845
				xmax = 348.0645
				text = "watch"
			intervals [657]:
				xmin = 348.0645
				xmax = 348.4745
				text = "tv"
			intervals [658]:
				xmin = 348.4745
				xmax = 348.5245
				text = ""
			intervals [659]:
				xmin = 348.5245
				xmax = 348.7545
				text = "very"
			intervals [660]:
				xmin = 348.7545
				xmax = 348.7845
				text = ""
			intervals [661]:
				xmin = 348.7845
				xmax = 349.0845
				text = "much"
			intervals [662]:
				xmin = 349.0845
				xmax = 349.8925
				text = ""
			intervals [663]:
				xmin = 349.8925
				xmax = 350.0425
				text = "as"
			intervals [664]:
				xmin = 350.0425
				xmax = 350.0725
				text = "a"
			intervals [665]:
				xmin = 350.0725
				xmax = 350.1025
				text = ""
			intervals [666]:
				xmin = 350.1025
				xmax = 350.4525
				text = "child"
			intervals [667]:
				xmin = 350.4525
				xmax = 350.6625
				text = ""
			intervals [668]:
				xmin = 350.6625
				xmax = 350.7525
				text = "what"
			intervals [669]:
				xmin = 350.7525
				xmax = 350.8025
				text = ""
			intervals [670]:
				xmin = 350.8025
				xmax = 350.9325
				text = "kind"
			intervals [671]:
				xmin = 350.9325
				xmax = 350.9925
				text = "of"
			intervals [672]:
				xmin = 350.9925
				xmax = 351.1025
				text = ""
			intervals [673]:
				xmin = 351.1025
				xmax = 351.2225
				text = "what"
			intervals [674]:
				xmin = 351.2225
				xmax = 351.3225
				text = ""
			intervals [675]:
				xmin = 351.3225
				xmax = 351.4325
				text = "kind"
			intervals [676]:
				xmin = 351.4325
				xmax = 351.4725
				text = ""
			intervals [677]:
				xmin = 351.4725
				xmax = 351.5325
				text = "of"
			intervals [678]:
				xmin = 351.5325
				xmax = 351.6225
				text = ""
			intervals [679]:
				xmin = 351.6225
				xmax = 351.8025
				text = "tv"
			intervals [680]:
				xmin = 351.8025
				xmax = 351.8425
				text = ""
			intervals [681]:
				xmin = 351.8425
				xmax = 352.0925
				text = "shows"
			intervals [682]:
				xmin = 352.0925
				xmax = 352.2525
				text = ""
			intervals [683]:
				xmin = 352.2525
				xmax = 352.3125
				text = "do"
			intervals [684]:
				xmin = 352.3125
				xmax = 352.3725
				text = "you"
			intervals [685]:
				xmin = 352.3725
				xmax = 352.4625
				text = ""
			intervals [686]:
				xmin = 352.4625
				xmax = 352.5525
				text = "watch"
			intervals [687]:
				xmin = 352.5525
				xmax = 356.8182
				text = ""
			intervals [688]:
				xmin = 356.8182
				xmax = 357.0982
				text = "oh"
			intervals [689]:
				xmin = 357.0982
				xmax = 357.1382
				text = ""
			intervals [690]:
				xmin = 357.1382
				xmax = 357.2682
				text = "yeah"
			intervals [691]:
				xmin = 357.2682
				xmax = 358.6513
				text = ""
			intervals [692]:
				xmin = 358.6513
				xmax = 359.0513
				text = "mm-hm"
			intervals [693]:
				xmin = 359.0513
				xmax = 361.6426
				text = ""
			intervals [694]:
				xmin = 361.6426
				xmax = 361.9826
				text = "mm-hm"
			intervals [695]:
				xmin = 361.9826
				xmax = 364.4302
				text = ""
			intervals [696]:
				xmin = 364.4302
				xmax = 364.8302
				text = "mm-hm"
			intervals [697]:
				xmin = 364.8302
				xmax = 366.0463
				text = ""
			intervals [698]:
				xmin = 366.0463
				xmax = 366.4563
				text = "well"
			intervals [699]:
				xmin = 366.4563
				xmax = 366.5063
				text = ""
			intervals [700]:
				xmin = 366.5063
				xmax = 366.7063
				text = "tell"
			intervals [701]:
				xmin = 366.7063
				xmax = 366.9163
				text = "me"
			intervals [702]:
				xmin = 366.9163
				xmax = 367.0663
				text = "can"
			intervals [703]:
				xmin = 367.0663
				xmax = 367.1763
				text = "you"
			intervals [704]:
				xmin = 367.1763
				xmax = 367.4963
				text = "remember"
			intervals [705]:
				xmin = 367.4963
				xmax = 367.6763
				text = "any"
			intervals [706]:
				xmin = 367.6763
				xmax = 367.7463
				text = "of"
			intervals [707]:
				xmin = 367.7463
				xmax = 367.7763
				text = ""
			intervals [708]:
				xmin = 367.7763
				xmax = 367.8763
				text = "those"
			intervals [709]:
				xmin = 367.8763
				xmax = 368.0863
				text = ""
			intervals [710]:
				xmin = 368.0863
				xmax = 368.2963
				text = "any"
			intervals [711]:
				xmin = 368.2963
				xmax = 368.3763
				text = "of"
			intervals [712]:
				xmin = 368.3763
				xmax = 368.4163
				text = ""
			intervals [713]:
				xmin = 368.4163
				xmax = 368.6163
				text = "the"
			intervals [714]:
				xmin = 368.6163
				xmax = 368.7263
				text = ""
			intervals [715]:
				xmin = 368.7263
				xmax = 368.9263
				text = "three"
			intervals [716]:
				xmin = 368.9263
				xmax = 369.4263
				text = "stooges"
			intervals [717]:
				xmin = 369.4263
				xmax = 369.5363
				text = ""
			intervals [718]:
				xmin = 369.5363
				xmax = 369.6563
				text = "any"
			intervals [719]:
				xmin = 369.6563
				xmax = 369.7063
				text = ""
			intervals [720]:
				xmin = 369.7063
				xmax = 369.7663
				text = "of"
			intervals [721]:
				xmin = 369.7663
				xmax = 369.8063
				text = ""
			intervals [722]:
				xmin = 369.8063
				xmax = 370.1263
				text = "those"
			intervals [723]:
				xmin = 370.1263
				xmax = 370.1663
				text = ""
			intervals [724]:
				xmin = 370.1663
				xmax = 370.5563
				text = "shows"
			intervals [725]:
				xmin = 370.5563
				xmax = 371.3347
				text = ""
			intervals [726]:
				xmin = 371.3347
				xmax = 371.5447
				text = "remember"
			intervals [727]:
				xmin = 371.5447
				xmax = 371.5747
				text = ""
			intervals [728]:
				xmin = 371.5747
				xmax = 371.6647
				text = "what"
			intervals [729]:
				xmin = 371.6647
				xmax = 371.7247
				text = "they"
			intervals [730]:
				xmin = 371.7247
				xmax = 371.7747
				text = ""
			intervals [731]:
				xmin = 371.7747
				xmax = 371.8347
				text = "were"
			intervals [732]:
				xmin = 371.8347
				xmax = 372.0647
				text = ""
			intervals [733]:
				xmin = 372.0647
				xmax = 372.2447
				text = "about"
			intervals [734]:
				xmin = 372.2447
				xmax = 379.8185
				text = ""
			intervals [735]:
				xmin = 379.8185
				xmax = 380.2685
				text = "mm-hm"
			intervals [736]:
				xmin = 380.2685
				xmax = 395.2156
				text = ""
			intervals [737]:
				xmin = 395.2156
				xmax = 395.6456
				text = "mm-hm"
			intervals [738]:
				xmin = 395.6456
				xmax = 398.5833
				text = ""
			intervals [739]:
				xmin = 398.5833
				xmax = 398.9233
				text = "mm-hm"
			intervals [740]:
				xmin = 398.9233
				xmax = 399.2533
				text = "<unk>"
			intervals [741]:
				xmin = 399.2533
				xmax = 419.8712
				text = ""
			intervals [742]:
				xmin = 419.8712
				xmax = 420.2012
				text = "mm-hm"
			intervals [743]:
				xmin = 420.2012
				xmax = 439.5071
				text = ""
			intervals [744]:
				xmin = 439.5071
				xmax = 439.8171
				text = "mm"
			intervals [745]:
				xmin = 439.8171
				xmax = 441.3656
				text = ""
			intervals [746]:
				xmin = 441.3656
				xmax = 441.6956
				text = "mm-hm"
			intervals [747]:
				xmin = 441.6956
				xmax = 442.8807
				text = ""
			intervals [748]:
				xmin = 442.8807
				xmax = 443.3807
				text = "okay"
			intervals [749]:
				xmin = 443.3807
				xmax = 443.5979
				text = ""
			intervals [750]:
				xmin = 443.5979
				xmax = 443.8179
				text = "uh"
			intervals [751]:
				xmin = 443.8179
				xmax = 444.1079
				text = "<unk>"
			intervals [752]:
				xmin = 444.1079
				xmax = 445.5717
				text = ""
			intervals [753]:
				xmin = 445.5717
				xmax = 445.8117
				text = "uh"
			intervals [754]:
				xmin = 445.8117
				xmax = 445.8917
				text = ""
			intervals [755]:
				xmin = 445.8917
				xmax = 446.0617
				text = "do"
			intervals [756]:
				xmin = 446.0617
				xmax = 446.2617
				text = "you"
			intervals [757]:
				xmin = 446.2617
				xmax = 446.6517
				text = "watch"
			intervals [758]:
				xmin = 446.6517
				xmax = 446.6817
				text = ""
			intervals [759]:
				xmin = 446.6817
				xmax = 446.9517
				text = "much"
			intervals [760]:
				xmin = 446.9517
				xmax = 447.3517
				text = "television"
			intervals [761]:
				xmin = 447.3517
				xmax = 447.3817
				text = ""
			intervals [762]:
				xmin = 447.3817
				xmax = 447.5817
				text = "now"
			intervals [763]:
				xmin = 447.5817
				xmax = 448.4796
				text = ""
			intervals [764]:
				xmin = 448.4796
				xmax = 448.8496
				text = "between"
			intervals [765]:
				xmin = 448.8496
				xmax = 448.8996
				text = ""
			intervals [766]:
				xmin = 448.8996
				xmax = 449.3196
				text = "studies"
			intervals [767]:
				xmin = 449.3196
				xmax = 450.5633
				text = ""
			intervals [768]:
				xmin = 450.5633
				xmax = 451.2033
				text = "<unk>"
			intervals [769]:
				xmin = 451.2033
				xmax = 451.5842
				text = ""
			intervals [770]:
				xmin = 451.5842
				xmax = 451.9042
				text = "uh-huh"
			intervals [771]:
				xmin = 451.9042
				xmax = 451.9942
				text = ""
			intervals [772]:
				xmin = 451.9942
				xmax = 452.1742
				text = "well"
			intervals [773]:
				xmin = 452.1742
				xmax = 452.2042
				text = ""
			intervals [774]:
				xmin = 452.2042
				xmax = 452.3342
				text = "what"
			intervals [775]:
				xmin = 452.3342
				xmax = 452.3742
				text = "are"
			intervals [776]:
				xmin = 452.3742
				xmax = 452.4542
				text = ""
			intervals [777]:
				xmin = 452.4542
				xmax = 452.5842
				text = "some"
			intervals [778]:
				xmin = 452.5842
				xmax = 452.6442
				text = "of"
			intervals [779]:
				xmin = 452.6442
				xmax = 452.7342
				text = "your"
			intervals [780]:
				xmin = 452.7342
				xmax = 452.7942
				text = ""
			intervals [781]:
				xmin = 452.7942
				xmax = 453.0642
				text = "favorite"
			intervals [782]:
				xmin = 453.0642
				xmax = 453.0942
				text = ""
			intervals [783]:
				xmin = 453.0942
				xmax = 453.2842
				text = "shows"
			intervals [784]:
				xmin = 453.2842
				xmax = 457.0416
				text = ""
			intervals [785]:
				xmin = 457.0416
				xmax = 457.3616
				text = "oh"
			intervals [786]:
				xmin = 457.3616
				xmax = 457.4016
				text = ""
			intervals [787]:
				xmin = 457.4016
				xmax = 457.6116
				text = "you"
			intervals [788]:
				xmin = 457.6116
				xmax = 457.6416
				text = ""
			intervals [789]:
				xmin = 457.6416
				xmax = 458.5816
				text = "<unk>"
			intervals [790]:
				xmin = 458.5816
				xmax = 458.8316
				text = "<unk>"
			intervals [791]:
				xmin = 458.8316
				xmax = 459.9939
				text = ""
			intervals [792]:
				xmin = 459.9939
				xmax = 460.2839
				text = "uh-huh"
			intervals [793]:
				xmin = 460.2839
				xmax = 460.5139
				text = ""
			intervals [794]:
				xmin = 460.5139
				xmax = 460.6339
				text = "which"
			intervals [795]:
				xmin = 460.6339
				xmax = 461.0804
				text = ""
			intervals [796]:
				xmin = 461.0804
				xmax = 461.3804
				text = "which"
			intervals [797]:
				xmin = 461.3804
				xmax = 461.6904
				text = "ones"
			intervals [798]:
				xmin = 461.6904
				xmax = 466.2763
				text = ""
			intervals [799]:
				xmin = 466.2763
				xmax = 466.6963
				text = "mm-hm"
			intervals [800]:
				xmin = 466.6963
				xmax = 474.6417
				text = ""
			intervals [801]:
				xmin = 474.6417
				xmax = 474.7917
				text = "mm"
			intervals [802]:
				xmin = 474.7917
				xmax = 475.8562
				text = ""
			intervals [803]:
				xmin = 475.8562
				xmax = 476.1962
				text = "mm-hm"
			intervals [804]:
				xmin = 476.1962
				xmax = 483.4926
				text = ""
			intervals [805]:
				xmin = 483.4926
				xmax = 483.9026
				text = "uh-huh"
			intervals [806]:
				xmin = 483.9026
				xmax = 483.9426
				text = ""
			intervals [807]:
				xmin = 483.9426
				xmax = 484.0726
				text = "you"
			intervals [808]:
				xmin = 484.0726
				xmax = 484.1326
				text = ""
			intervals [809]:
				xmin = 484.1326
				xmax = 484.3126
				text = "said"
			intervals [810]:
				xmin = 484.3126
				xmax = 484.4826
				text = "that"
			intervals [811]:
				xmin = 484.4826
				xmax = 484.5926
				text = "one"
			intervals [812]:
				xmin = 484.5926
				xmax = 484.6226
				text = ""
			intervals [813]:
				xmin = 484.6226
				xmax = 484.7426
				text = "d"
			intervals [814]:
				xmin = 484.7426
				xmax = 484.8026
				text = ""
			intervals [815]:
				xmin = 484.8026
				xmax = 484.9026
				text = "do"
			intervals [816]:
				xmin = 484.9026
				xmax = 485.0826
				text = "you"
			intervals [817]:
				xmin = 485.0826
				xmax = 485.3626
				text = "watch"
			intervals [818]:
				xmin = 485.3626
				xmax = 485.6826
				text = "another"
			intervals [819]:
				xmin = 485.6826
				xmax = 486.1126
				text = "world"
			intervals [820]:
				xmin = 486.1126
				xmax = 487.3415
				text = ""
			intervals [821]:
				xmin = 487.3415
				xmax = 487.4315
				text = "mm-hm"
			intervals [822]:
				xmin = 487.4315
				xmax = 487.5415
				text = "that"
			intervals [823]:
				xmin = 487.5415
				xmax = 487.6715
				text = "s"
			intervals [824]:
				xmin = 487.6715
				xmax = 487.8815
				text = ""
			intervals [825]:
				xmin = 487.8815
				xmax = 487.9415
				text = "the"
			intervals [826]:
				xmin = 487.9415
				xmax = 488.2415
				text = "one"
			intervals [827]:
				xmin = 488.2415
				xmax = 488.3715
				text = "i"
			intervals [828]:
				xmin = 488.3715
				xmax = 488.5415
				text = "want"
			intervals [829]:
				xmin = 488.5415
				xmax = 488.6815
				text = "you"
			intervals [830]:
				xmin = 488.6815
				xmax = 488.7415
				text = "to"
			intervals [831]:
				xmin = 488.7415
				xmax = 488.9515
				text = "tell"
			intervals [832]:
				xmin = 488.9515
				xmax = 489.0215
				text = "me"
			intervals [833]:
				xmin = 489.0215
				xmax = 489.0515
				text = ""
			intervals [834]:
				xmin = 489.0515
				xmax = 489.2115
				text = "what"
			intervals [835]:
				xmin = 489.2115
				xmax = 489.2515
				text = "s"
			intervals [836]:
				xmin = 489.2515
				xmax = 489.6815
				text = "happening"
			intervals [837]:
				xmin = 489.6815
				xmax = 489.8015
				text = "in"
			intervals [838]:
				xmin = 489.8015
				xmax = 490.0015
				text = "that"
			intervals [839]:
				xmin = 490.0015
				xmax = 490.0315
				text = ""
			intervals [840]:
				xmin = 490.0315
				xmax = 490.3015
				text = "now"
			intervals [841]:
				xmin = 490.3015
				xmax = 490.5015
				text = "<unk>"
			intervals [842]:
				xmin = 490.5015
				xmax = 497.4608
				text = ""
			intervals [843]:
				xmin = 497.4608
				xmax = 497.9308
				text = "mm-hm"
			intervals [844]:
				xmin = 497.9308
				xmax = 508.7618
				text = ""
			intervals [845]:
				xmin = 508.7618
				xmax = 509.1518
				text = "mm-hm"
			intervals [846]:
				xmin = 509.1518
				xmax = 510.1185
				text = ""
			intervals [847]:
				xmin = 510.1185
				xmax = 510.5285
				text = "mm-hm"
			intervals [848]:
				xmin = 510.5285
				xmax = 512.2736
				text = ""
			intervals [849]:
				xmin = 512.2736
				xmax = 512.6636
				text = "mm-hm"
			intervals [850]:
				xmin = 512.6636
				xmax = 512.7736
				text = ""
			intervals [851]:
				xmin = 512.7736
				xmax = 512.9736
				text = "what"
			intervals [852]:
				xmin = 512.9736
				xmax = 513.2136
				text = "else"
			intervals [853]:
				xmin = 513.2136
				xmax = 513.3536
				text = "was"
			intervals [854]:
				xmin = 513.3536
				xmax = 513.3936
				text = ""
			intervals [855]:
				xmin = 513.3936
				xmax = 513.6036
				text = "going"
			intervals [856]:
				xmin = 513.6036
				xmax = 513.6536
				text = ""
			intervals [857]:
				xmin = 513.6536
				xmax = 513.8136
				text = "on"
			intervals [858]:
				xmin = 513.8136
				xmax = 514.0736
				text = ""
			intervals [859]:
				xmin = 514.0736
				xmax = 514.1336
				text = "um"
			intervals [860]:
				xmin = 514.1336
				xmax = 514.9791
				text = ""
			intervals [861]:
				xmin = 514.9791
				xmax = 515.0391
				text = "they"
			intervals [862]:
				xmin = 515.0391
				xmax = 515.3591
				text = "usually"
			intervals [863]:
				xmin = 515.3591
				xmax = 515.4591
				text = ""
			intervals [864]:
				xmin = 515.4591
				xmax = 515.5491
				text = "have"
			intervals [865]:
				xmin = 515.5491
				xmax = 515.7891
				text = "several"
			intervals [866]:
				xmin = 515.7891
				xmax = 516.2091
				text = "stories"
			intervals [867]:
				xmin = 516.2091
				xmax = 516.4991
				text = "going"
			intervals [868]:
				xmin = 516.4991
				xmax = 516.5591
				text = "on"
			intervals [869]:
				xmin = 516.5591
				xmax = 516.5891
				text = ""
			intervals [870]:
				xmin = 516.5891
				xmax = 516.6491
				text = "all"
			intervals [871]:
				xmin = 516.6491
				xmax = 516.7391
				text = ""
			intervals [872]:
				xmin = 516.7391
				xmax = 516.8191
				text = "at"
			intervals [873]:
				xmin = 516.8191
				xmax = 516.9391
				text = "once"
			intervals [874]:
				xmin = 516.9391
				xmax = 525.7596
				text = ""
			intervals [875]:
				xmin = 525.7596
				xmax = 526.1096
				text = "um"
			intervals [876]:
				xmin = 526.1096
				xmax = 528.2452
				text = ""
			intervals [877]:
				xmin = 528.2452
				xmax = 528.2952
				text = "oh"
			intervals [878]:
				xmin = 528.2952
				xmax = 528.5197
				text = ""
			intervals [879]:
				xmin = 528.5197
				xmax = 528.6097
				text = "<unk>"
			intervals [880]:
				xmin = 528.6097
				xmax = 530.068
				text = ""
			intervals [881]:
				xmin = 530.068
				xmax = 530.248
				text = "oh"
			intervals [882]:
				xmin = 530.248
				xmax = 530.508
				text = "yes"
			intervals [883]:
				xmin = 530.508
				xmax = 530.598
				text = ""
			intervals [884]:
				xmin = 530.598
				xmax = 530.888
				text = "uh-huh"
			intervals [885]:
				xmin = 530.888
				xmax = 539.6332
				text = ""
			intervals [886]:
				xmin = 539.6332
				xmax = 540.0632
				text = "mm-hm"
			intervals [887]:
				xmin = 540.0632
				xmax = 565.722
				text = ""
			intervals [888]:
				xmin = 565.722
				xmax = 566.022
				text = "yeah"
			intervals [889]:
				xmin = 566.022
				xmax = 567.343
				text = ""
			intervals [890]:
				xmin = 567.343
				xmax = 567.823
				text = "mm-hm"
			intervals [891]:
				xmin = 567.823
				xmax = 571.6001
				text = ""
			intervals [892]:
				xmin = 571.6001
				xmax = 572.0701
				text = "mm-hm"
			intervals [893]:
				xmin = 572.0701
				xmax = 572.7407
				text = ""
			intervals [894]:
				xmin = 572.7407
				xmax = 572.8807
				text = "well"
			intervals [895]:
				xmin = 572.8807
				xmax = 572.9807
				text = "what"
			intervals [896]:
				xmin = 572.9807
				xmax = 573.2107
				text = "about"
			intervals [897]:
				xmin = 573.2107
				xmax = 573.2707
				text = ""
			intervals [898]:
				xmin = 573.2707
				xmax = 573.5307
				text = "bill"
			intervals [899]:
				xmin = 573.5307
				xmax = 573.5807
				text = "s"
			intervals [900]:
				xmin = 573.5807
				xmax = 573.6107
				text = ""
			intervals [901]:
				xmin = 573.6107
				xmax = 574.0007
				text = "mother"
			intervals [902]:
				xmin = 574.0007
				xmax = 577.423
				text = ""
			intervals [903]:
				xmin = 577.423
				xmax = 577.893
				text = "mm-hm"
			intervals [904]:
				xmin = 577.893
				xmax = 578.8699
				text = ""
			intervals [905]:
				xmin = 578.8699
				xmax = 579.4799
				text = "okay"
			intervals [906]:
				xmin = 579.4799
				xmax = 579.5499
				text = ""
			intervals [907]:
				xmin = 579.5499
				xmax = 580.0799
				text = "um"
			intervals [908]:
				xmin = 580.0799
				xmax = 580.3179
				text = ""
			intervals [909]:
				xmin = 580.3179
				xmax = 580.4579
				text = "do"
			intervals [910]:
				xmin = 580.4579
				xmax = 580.6579
				text = "you"
			intervals [911]:
				xmin = 580.6579
				xmax = 580.9079
				text = "ever"
			intervals [912]:
				xmin = 580.9079
				xmax = 580.9479
				text = ""
			intervals [913]:
				xmin = 580.9479
				xmax = 581.0079
				text = "h"
			intervals [914]:
				xmin = 581.0079
				xmax = 581.0579
				text = ""
			intervals [915]:
				xmin = 581.0579
				xmax = 581.3679
				text = "watch"
			intervals [916]:
				xmin = 581.3679
				xmax = 581.5379
				text = "any"
			intervals [917]:
				xmin = 581.5379
				xmax = 581.5679
				text = ""
			intervals [918]:
				xmin = 581.5679
				xmax = 581.7779
				text = "night"
			intervals [919]:
				xmin = 581.7779
				xmax = 581.8479
				text = ""
			intervals [920]:
				xmin = 581.8479
				xmax = 581.9579
				text = "time"
			intervals [921]:
				xmin = 581.9579
				xmax = 582.0779
				text = ""
			intervals [922]:
				xmin = 582.0779
				xmax = 582.4279
				text = "shows"
			intervals [923]:
				xmin = 582.4279
				xmax = 589.9619
				text = ""
			intervals [924]:
				xmin = 589.9619
				xmax = 590.1319
				text = "mm-hm"
			intervals [925]:
				xmin = 590.1319
				xmax = 591.1295
				text = ""
			intervals [926]:
				xmin = 591.1295
				xmax = 591.2295
				text = "well"
			intervals [927]:
				xmin = 591.2295
				xmax = 591.5095
				text = ""
			intervals [928]:
				xmin = 591.5095
				xmax = 591.6695
				text = "can't"
			intervals [929]:
				xmin = 591.6695
				xmax = 591.7195
				text = ""
			intervals [930]:
				xmin = 591.7195
				xmax = 591.8695
				text = "get"
			intervals [931]:
				xmin = 591.8695
				xmax = 591.9695
				text = ""
			intervals [932]:
				xmin = 591.9695
				xmax = 592.0395
				text = "you"
			intervals [933]:
				xmin = 592.0395
				xmax = 592.1595
				text = ""
			intervals [934]:
				xmin = 592.1595
				xmax = 592.2195
				text = "to"
			intervals [935]:
				xmin = 592.2195
				xmax = 592.3095
				text = "tell"
			intervals [936]:
				xmin = 592.3095
				xmax = 592.3495
				text = ""
			intervals [937]:
				xmin = 592.3495
				xmax = 592.5695
				text = "much"
			intervals [938]:
				xmin = 592.5695
				xmax = 592.6195
				text = ""
			intervals [939]:
				xmin = 592.6195
				xmax = 592.6995
				text = "of"
			intervals [940]:
				xmin = 592.6995
				xmax = 592.7795
				text = "an"
			intervals [941]:
				xmin = 592.7795
				xmax = 593.2895
				text = "episode"
			intervals [942]:
				xmin = 593.2895
				xmax = 593.3495
				text = "of"
			intervals [943]:
				xmin = 593.3495
				xmax = 593.4195
				text = ""
			intervals [944]:
				xmin = 593.4195
				xmax = 593.7095
				text = "that"
			intervals [945]:
				xmin = 593.7095
				xmax = 593.7695
				text = ""
			intervals [946]:
				xmin = 593.7695
				xmax = 593.9795
				text = "but"
			intervals [947]:
				xmin = 593.9795
				xmax = 594.2482
				text = ""
			intervals [948]:
				xmin = 594.2482
				xmax = 594.3782
				text = "do"
			intervals [949]:
				xmin = 594.3782
				xmax = 594.4882
				text = "you"
			intervals [950]:
				xmin = 594.4882
				xmax = 594.5882
				text = "ever"
			intervals [951]:
				xmin = 594.5882
				xmax = 594.6182
				text = ""
			intervals [952]:
				xmin = 594.6182
				xmax = 594.8382
				text = "watch"
			intervals [953]:
				xmin = 594.8382
				xmax = 594.8682
				text = ""
			intervals [954]:
				xmin = 594.8682
				xmax = 595.0482
				text = "some"
			intervals [955]:
				xmin = 595.0482
				xmax = 595.1082
				text = "of"
			intervals [956]:
				xmin = 595.1082
				xmax = 595.1682
				text = "the"
			intervals [957]:
				xmin = 595.1682
				xmax = 595.1982
				text = ""
			intervals [958]:
				xmin = 595.1982
				xmax = 595.5982
				text = "movies"
			intervals [959]:
				xmin = 595.5982
				xmax = 595.6582
				text = ""
			intervals [960]:
				xmin = 595.6582
				xmax = 595.7982
				text = "that"
			intervals [961]:
				xmin = 595.7982
				xmax = 595.9382
				text = "come"
			intervals [962]:
				xmin = 595.9382
				xmax = 596.0082
				text = ""
			intervals [963]:
				xmin = 596.0082
				xmax = 596.0682
				text = "on"
			intervals [964]:
				xmin = 596.0682
				xmax = 596.1082
				text = ""
			intervals [965]:
				xmin = 596.1082
				xmax = 596.5582
				text = "television"
			intervals [966]:
				xmin = 596.5582
				xmax = 598.8057
				text = ""
			intervals [967]:
				xmin = 598.8057
				xmax = 599.1057
				text = "mm-hm"
			intervals [968]:
				xmin = 599.1057
				xmax = 599.510
				text = ""
			intervals [969]:
				xmin = 599.510
				xmax = 599.610
				text = "do"
			intervals [970]:
				xmin = 599.610
				xmax = 599.700
				text = "you"
			intervals [971]:
				xmin = 599.700
				xmax = 599.880
				text = "have"
			intervals [972]:
				xmin = 599.880
				xmax = 599.940
				text = "a"
			intervals [973]:
				xmin = 599.940
				xmax = 600.020
				text = ""
			intervals [974]:
				xmin = 600.020
				xmax = 600.550
				text = "particular"
			intervals [975]:
				xmin = 600.550
				xmax = 600.710
				text = "one"
			intervals [976]:
				xmin = 600.710
				xmax = 600.800
				text = "that"
			intervals [977]:
				xmin = 600.800
				xmax = 600.880
				text = ""
			intervals [978]:
				xmin = 600.880
				xmax = 601.260
				text = "stands"
			intervals [979]:
				xmin = 601.260
				xmax = 601.340
				text = "out"
			intervals [980]:
				xmin = 601.340
				xmax = 601.440
				text = "in"
			intervals [981]:
				xmin = 601.440
				xmax = 601.470
				text = ""
			intervals [982]:
				xmin = 601.470
				xmax = 601.560
				text = "your"
			intervals [983]:
				xmin = 601.560
				xmax = 601.700
				text = ""
			intervals [984]:
				xmin = 601.700
				xmax = 601.820
				text = "mind"
			intervals [985]:
				xmin = 601.820
				xmax = 606.6269
				text = ""
			intervals [986]:
				xmin = 606.6269
				xmax = 606.7369
				text = "or"
			intervals [987]:
				xmin = 606.7369
				xmax = 607.0369
				text = "maybe"
			intervals [988]:
				xmin = 607.0369
				xmax = 607.0969
				text = "a"
			intervals [989]:
				xmin = 607.0969
				xmax = 607.4069
				text = "movie"
			intervals [990]:
				xmin = 607.4069
				xmax = 607.5269
				text = "you've"
			intervals [991]:
				xmin = 607.5269
				xmax = 607.5969
				text = ""
			intervals [992]:
				xmin = 607.5969
				xmax = 607.8369
				text = "seen"
			intervals [993]:
				xmin = 607.8369
				xmax = 607.8669
				text = ""
			intervals [994]:
				xmin = 607.8669
				xmax = 608.3769
				text = "recently"
			intervals [995]:
				xmin = 608.3769
				xmax = 610.2836
				text = ""
			intervals [996]:
				xmin = 610.2836
				xmax = 610.8836
				text = "<unk>"
			intervals [997]:
				xmin = 610.8836
				xmax = 616.2407
				text = ""
			intervals [998]:
				xmin = 616.2407
				xmax = 616.7207
				text = "mm-hm"
			intervals [999]:
				xmin = 616.7207
				xmax = 622.678
				text = ""
			intervals [1000]:
				xmin = 622.678
				xmax = 623.028
				text = "mm-hm"
			intervals [1001]:
				xmin = 623.028
				xmax = 640.4859
				text = ""
			intervals [1002]:
				xmin = 640.4859
				xmax = 640.7259
				text = "mm"
			intervals [1003]:
				xmin = 640.7259
				xmax = 662.2983
				text = ""
			intervals [1004]:
				xmin = 662.2983
				xmax = 662.3783
				text = "oh"
			intervals [1005]:
				xmin = 662.3783
				xmax = 662.8883
				text = "wow"
			intervals [1006]:
				xmin = 662.8883
				xmax = 663.3083
				text = "<unk>"
			intervals [1007]:
				xmin = 663.3083
				xmax = 678.1849
				text = ""
			intervals [1008]:
				xmin = 678.1849
				xmax = 678.6449
				text = "mm-hm"
			intervals [1009]:
				xmin = 678.6449
				xmax = 692.8694
				text = ""
			intervals [1010]:
				xmin = 692.8694
				xmax = 693.3394
				text = "mm-hm"
			intervals [1011]:
				xmin = 693.3394
				xmax = 700.5656
				text = ""
			intervals [1012]:
				xmin = 700.5656
				xmax = 700.8956
				text = "mm-hm"
			intervals [1013]:
				xmin = 700.8956
				xmax = 705.4199
				text = ""
			intervals [1014]:
				xmin = 705.4199
				xmax = 706.0099
				text = "yes"
			intervals [1015]:
				xmin = 706.0099
				xmax = 708.820
				text = ""
			intervals [1016]:
				xmin = 708.820
				xmax = 709.340
				text = "mm-hm"
			intervals [1017]:
				xmin = 709.340
				xmax = 709.7456
				text = ""
			intervals [1018]:
				xmin = 709.7456
				xmax = 710.4156
				text = "mm-hm"
			intervals [1019]:
				xmin = 710.4156
				xmax = 711.9184
				text = ""
			intervals [1020]:
				xmin = 711.9184
				xmax = 712.0984
				text = "that"
			intervals [1021]:
				xmin = 712.0984
				xmax = 712.1884
				text = "s"
			intervals [1022]:
				xmin = 712.1884
				xmax = 712.3584
				text = "right"
			intervals [1023]:
				xmin = 712.3584
				xmax = 713.1559
				text = ""
			intervals [1024]:
				xmin = 713.1559
				xmax = 713.4859
				text = "well"
			intervals [1025]:
				xmin = 713.4859
				xmax = 713.5759
				text = "i"
			intervals [1026]:
				xmin = 713.5759
				xmax = 713.6259
				text = "d"
			intervals [1027]:
				xmin = 713.6259
				xmax = 713.7859
				text = "i"
			intervals [1028]:
				xmin = 713.7859
				xmax = 713.8259
				text = ""
			intervals [1029]:
				xmin = 713.8259
				xmax = 713.9459
				text = "didn't"
			intervals [1030]:
				xmin = 713.9459
				xmax = 713.9759
				text = ""
			intervals [1031]:
				xmin = 713.9759
				xmax = 714.0359
				text = "know"
			intervals [1032]:
				xmin = 714.0359
				xmax = 714.1759
				text = "that"
			intervals [1033]:
				xmin = 714.1759
				xmax = 714.2059
				text = ""
			intervals [1034]:
				xmin = 714.2059
				xmax = 714.4059
				text = "movie"
			intervals [1035]:
				xmin = 714.4059
				xmax = 714.5059
				text = ""
			intervals [1036]:
				xmin = 714.5059
				xmax = 714.6259
				text = "was"
			intervals [1037]:
				xmin = 714.6259
				xmax = 714.6659
				text = ""
			intervals [1038]:
				xmin = 714.6659
				xmax = 714.8259
				text = "that"
			intervals [1039]:
				xmin = 714.8259
				xmax = 715.3259
				text = "interesting"
			intervals [1040]:
				xmin = 715.3259
				xmax = 715.4159
				text = ""
			intervals [1041]:
				xmin = 715.4159
				xmax = 715.5959
				text = "<unk>"
			intervals [1042]:
				xmin = 715.5959
				xmax = 716.5923
				text = ""
			intervals [1043]:
				xmin = 716.5923
				xmax = 716.7723
				text = "that"
			intervals [1044]:
				xmin = 716.7723
				xmax = 716.8023
				text = ""
			intervals [1045]:
				xmin = 716.8023
				xmax = 716.9523
				text = "is"
			intervals [1046]:
				xmin = 716.9523
				xmax = 717.0023
				text = ""
			intervals [1047]:
				xmin = 717.0023
				xmax = 717.2023
				text = "pretty"
			intervals [1048]:
				xmin = 717.2023
				xmax = 717.2923
				text = ""
			intervals [1049]:
				xmin = 717.2923
				xmax = 717.5423
				text = "good"
			intervals [1050]:
				xmin = 717.5423
				xmax = 718.4471
				text = ""
			intervals [1051]:
				xmin = 718.4471
				xmax = 718.8871
				text = "uh-huh"
			intervals [1052]:
				xmin = 718.8871
				xmax = 719.6959
				text = ""
			intervals [1053]:
				xmin = 719.6959
				xmax = 720.0759
				text = "um"
			intervals [1054]:
				xmin = 720.0759
				xmax = 721.2707
				text = ""
			intervals [1055]:
				xmin = 721.2707
				xmax = 721.4607
				text = "did"
			intervals [1056]:
				xmin = 721.4607
				xmax = 721.6207
				text = "you"
			intervals [1057]:
				xmin = 721.6207
				xmax = 721.8107
				text = "ever"
			intervals [1058]:
				xmin = 721.8107
				xmax = 721.9407
				text = "have"
			intervals [1059]:
				xmin = 721.9407
				xmax = 722.0007
				text = "a"
			intervals [1060]:
				xmin = 722.0007
				xmax = 722.0507
				text = ""
			intervals [1061]:
				xmin = 722.0507
				xmax = 722.2907
				text = "pet"
			intervals [1062]:
				xmin = 722.2907
				xmax = 722.5007
				text = ""
			intervals [1063]:
				xmin = 722.5007
				xmax = 722.6207
				text = "when"
			intervals [1064]:
				xmin = 722.6207
				xmax = 722.6507
				text = ""
			intervals [1065]:
				xmin = 722.6507
				xmax = 722.8307
				text = "you"
			intervals [1066]:
				xmin = 722.8307
				xmax = 722.8607
				text = ""
			intervals [1067]:
				xmin = 722.8607
				xmax = 723.0007
				text = "were"
			intervals [1068]:
				xmin = 723.0007
				xmax = 724.1132
				text = ""
			intervals [1069]:
				xmin = 724.1132
				xmax = 724.3932
				text = "home"
			intervals [1070]:
				xmin = 724.3932
				xmax = 725.4427
				text = ""
			intervals [1071]:
				xmin = 725.4427
				xmax = 725.5027
				text = "do"
			intervals [1072]:
				xmin = 725.5027
				xmax = 725.5627
				text = "you"
			intervals [1073]:
				xmin = 725.5627
				xmax = 725.6627
				text = "have"
			intervals [1074]:
				xmin = 725.6627
				xmax = 725.8427
				text = "one"
			intervals [1075]:
				xmin = 725.8427
				xmax = 725.8727
				text = ""
			intervals [1076]:
				xmin = 725.8727
				xmax = 726.2027
				text = "now"
			intervals [1077]:
				xmin = 726.2027
				xmax = 732.6978
				text = ""
			intervals [1078]:
				xmin = 732.6978
				xmax = 733.0578
				text = "mm-hm"
			intervals [1079]:
				xmin = 733.0578
				xmax = 733.4494
				text = ""
			intervals [1080]:
				xmin = 733.4494
				xmax = 733.5794
				text = "tell"
			intervals [1081]:
				xmin = 733.5794
				xmax = 733.6794
				text = "me"
			intervals [1082]:
				xmin = 733.6794
				xmax = 733.9294
				text = "about"
			intervals [1083]:
				xmin = 733.9294
				xmax = 734.0494
				text = "your"
			intervals [1084]:
				xmin = 734.0494
				xmax = 734.0794
				text = ""
			intervals [1085]:
				xmin = 734.0794
				xmax = 734.3294
				text = "dog"
			intervals [1086]:
				xmin = 734.3294
				xmax = 734.3894
				text = "how"
			intervals [1087]:
				xmin = 734.3894
				xmax = 734.5894
				text = "did"
			intervals [1088]:
				xmin = 734.5894
				xmax = 734.6794
				text = "you"
			intervals [1089]:
				xmin = 734.6794
				xmax = 734.9594
				text = "get"
			intervals [1090]:
				xmin = 734.9594
				xmax = 734.9894
				text = ""
			intervals [1091]:
				xmin = 734.9894
				xmax = 735.0594
				text = "him"
			intervals [1092]:
				xmin = 735.0594
				xmax = 735.0894
				text = ""
			intervals [1093]:
				xmin = 735.0894
				xmax = 735.1994
				text = "and"
			intervals [1094]:
				xmin = 735.1994
				xmax = 735.2394
				text = ""
			intervals [1095]:
				xmin = 735.2394
				xmax = 735.3494
				text = "what"
			intervals [1096]:
				xmin = 735.3494
				xmax = 735.3794
				text = ""
			intervals [1097]:
				xmin = 735.3794
				xmax = 735.4794
				text = "was"
			intervals [1098]:
				xmin = 735.4794
				xmax = 735.6594
				text = ""
			intervals [1099]:
				xmin = 735.6594
				xmax = 735.9294
				text = "his"
			intervals [1100]:
				xmin = 735.9294
				xmax = 735.9594
				text = ""
			intervals [1101]:
				xmin = 735.9594
				xmax = 736.0494
				text = "name"
			intervals [1102]:
				xmin = 736.0494
				xmax = 740.870
				text = ""
			intervals [1103]:
				xmin = 740.870
				xmax = 740.930
				text = "ha"
			intervals [1104]:
				xmin = 740.930
				xmax = 748.8165
				text = ""
			intervals [1105]:
				xmin = 748.8165
				xmax = 749.2265
				text = "mm-hm"
			intervals [1106]:
				xmin = 749.2265
				xmax = 763.0378
				text = ""
			intervals [1107]:
				xmin = 763.0378
				xmax = 763.5278
				text = "mm"
			intervals [1108]:
				xmin = 763.5278
				xmax = 774.1848
				text = ""
			intervals [1109]:
				xmin = 774.1848
				xmax = 774.7448
				text = "oh"
			intervals [1110]:
				xmin = 774.7448
				xmax = 775.0992
				text = ""
			intervals [1111]:
				xmin = 775.0992
				xmax = 775.2292
				text = "they"
			intervals [1112]:
				xmin = 775.2292
				xmax = 775.2592
				text = ""
			intervals [1113]:
				xmin = 775.2592
				xmax = 775.4592
				text = "didn't"
			intervals [1114]:
				xmin = 775.4592
				xmax = 775.6092
				text = "even"
			intervals [1115]:
				xmin = 775.6092
				xmax = 775.6392
				text = ""
			intervals [1116]:
				xmin = 775.6392
				xmax = 775.8992
				text = "ask"
			intervals [1117]:
				xmin = 775.8992
				xmax = 775.9592
				text = "you"
			intervals [1118]:
				xmin = 775.9592
				xmax = 776.5571
				text = ""
			intervals [1119]:
				xmin = 776.5571
				xmax = 776.7071
				text = "how"
			intervals [1120]:
				xmin = 776.7071
				xmax = 776.8771
				text = "did"
			intervals [1121]:
				xmin = 776.8771
				xmax = 776.9571
				text = "you"
			intervals [1122]:
				xmin = 776.9571
				xmax = 777.0171
				text = ""
			intervals [1123]:
				xmin = 777.0171
				xmax = 777.2971
				text = "feel"
			intervals [1124]:
				xmin = 777.2971
				xmax = 777.3271
				text = ""
			intervals [1125]:
				xmin = 777.3271
				xmax = 777.5171
				text = "about"
			intervals [1126]:
				xmin = 777.5171
				xmax = 777.5771
				text = ""
			intervals [1127]:
				xmin = 777.5771
				xmax = 777.8171
				text = "that"
			intervals [1128]:
				xmin = 777.8171
				xmax = 784.9895
				text = ""
			intervals [1129]:
				xmin = 784.9895
				xmax = 785.6695
				text = "mm-hm"
			intervals [1130]:
				xmin = 785.6695
				xmax = 788.5534
				text = ""
			intervals [1131]:
				xmin = 788.5534
				xmax = 789.0934
				text = "mm-hm"
			intervals [1132]:
				xmin = 789.0934
				xmax = 789.9472
				text = ""
			intervals [1133]:
				xmin = 789.9472
				xmax = 790.0872
				text = "oh"
			intervals [1134]:
				xmin = 790.0872
				xmax = 790.1172
				text = ""
			intervals [1135]:
				xmin = 790.1172
				xmax = 790.2272
				text = "that"
			intervals [1136]:
				xmin = 790.2272
				xmax = 790.2572
				text = ""
			intervals [1137]:
				xmin = 790.2572
				xmax = 790.3972
				text = "was"
			intervals [1138]:
				xmin = 790.3972
				xmax = 790.4272
				text = ""
			intervals [1139]:
				xmin = 790.4272
				xmax = 790.5072
				text = "a"
			intervals [1140]:
				xmin = 790.5072
				xmax = 790.5372
				text = ""
			intervals [1141]:
				xmin = 790.5372
				xmax = 790.9172
				text = "sad"
			intervals [1142]:
				xmin = 790.9172
				xmax = 791.1772
				text = "story"
			intervals [1143]:
				xmin = 791.1772
				xmax = 791.7872
				text = "<unk>"
			intervals [1144]:
				xmin = 791.7872
				xmax = 793.835
				text = ""
			intervals [1145]:
				xmin = 793.835
				xmax = 794.355
				text = "okay"
			intervals [1146]:
				xmin = 794.355
				xmax = 794.645
				text = "um"
			intervals [1147]:
				xmin = 794.645
				xmax = 795.9284
				text = ""
			intervals [1148]:
				xmin = 795.9284
				xmax = 796.1284
				text = "now"
			intervals [1149]:
				xmin = 796.1284
				xmax = 796.2784
				text = "we're"
			intervals [1150]:
				xmin = 796.2784
				xmax = 796.4884
				text = "gonna"
			intervals [1151]:
				xmin = 796.4884
				xmax = 796.7684
				text = "talk"
			intervals [1152]:
				xmin = 796.7684
				xmax = 797.0084
				text = "about"
			intervals [1153]:
				xmin = 797.0084
				xmax = 797.0884
				text = ""
			intervals [1154]:
				xmin = 797.0884
				xmax = 797.6884
				text = "school"
			intervals [1155]:
				xmin = 797.6884
				xmax = 797.7584
				text = ""
			intervals [1156]:
				xmin = 797.7584
				xmax = 797.8184
				text = "and"
			intervals [1157]:
				xmin = 797.8184
				xmax = 797.9984
				text = ""
			intervals [1158]:
				xmin = 797.9984
				xmax = 798.1184
				text = "things"
			intervals [1159]:
				xmin = 798.1184
				xmax = 798.6489
				text = ""
			intervals [1160]:
				xmin = 798.6489
				xmax = 798.8089
				text = "not"
			intervals [1161]:
				xmin = 798.8089
				xmax = 798.8389
				text = ""
			intervals [1162]:
				xmin = 798.8389
				xmax = 799.2589
				text = "howard"
			intervals [1163]:
				xmin = 799.2589
				xmax = 799.3089
				text = ""
			intervals [1164]:
				xmin = 799.3089
				xmax = 799.5189
				text = "but"
			intervals [1165]:
				xmin = 799.5189
				xmax = 799.8554
				text = ""
			intervals [1166]:
				xmin = 799.8554
				xmax = 800.0754
				text = "back"
			intervals [1167]:
				xmin = 800.0754
				xmax = 800.1254
				text = ""
			intervals [1168]:
				xmin = 800.1254
				xmax = 800.1954
				text = "in"
			intervals [1169]:
				xmin = 800.1954
				xmax = 800.2354
				text = ""
			intervals [1170]:
				xmin = 800.2354
				xmax = 800.3554
				text = "the"
			intervals [1171]:
				xmin = 800.3554
				xmax = 800.5454
				text = "old"
			intervals [1172]:
				xmin = 800.5454
				xmax = 800.8554
				text = "days"
			intervals [1173]:
				xmin = 800.8554
				xmax = 800.9654
				text = "when"
			intervals [1174]:
				xmin = 800.9654
				xmax = 801.0254
				text = "you"
			intervals [1175]:
				xmin = 801.0254
				xmax = 801.0854
				text = "were"
			intervals [1176]:
				xmin = 801.0854
				xmax = 801.2054
				text = ""
			intervals [1177]:
				xmin = 801.2054
				xmax = 801.2654
				text = "at"
			intervals [1178]:
				xmin = 801.2654
				xmax = 801.4054
				text = "what"
			intervals [1179]:
				xmin = 801.4054
				xmax = 801.5154
				text = ""
			intervals [1180]:
				xmin = 801.5154
				xmax = 801.7254
				text = "uh"
			intervals [1181]:
				xmin = 801.7254
				xmax = 801.7754
				text = ""
			intervals [1182]:
				xmin = 801.7754
				xmax = 802.2654
				text = "elementary"
			intervals [1183]:
				xmin = 802.2654
				xmax = 802.2954
				text = ""
			intervals [1184]:
				xmin = 802.2954
				xmax = 802.4154
				text = "school"
			intervals [1185]:
				xmin = 802.4154
				xmax = 802.5054
				text = "did"
			intervals [1186]:
				xmin = 802.5054
				xmax = 802.5354
				text = ""
			intervals [1187]:
				xmin = 802.5354
				xmax = 802.5954
				text = "you"
			intervals [1188]:
				xmin = 802.5954
				xmax = 802.6554
				text = "go"
			intervals [1189]:
				xmin = 802.6554
				xmax = 802.9354
				text = ""
			intervals [1190]:
				xmin = 802.9354
				xmax = 802.9954
				text = "to"
			intervals [1191]:
				xmin = 802.9954
				xmax = 811.5045
				text = ""
			intervals [1192]:
				xmin = 811.5045
				xmax = 811.6345
				text = "oh"
			intervals [1193]:
				xmin = 811.6345
				xmax = 811.8845
				text = ""
			intervals [1194]:
				xmin = 811.8845
				xmax = 812.1045
				text = "yeah"
			intervals [1195]:
				xmin = 812.1045
				xmax = 812.5707
				text = ""
			intervals [1196]:
				xmin = 812.5707
				xmax = 813.0007
				text = "mm-hm"
			intervals [1197]:
				xmin = 813.0007
				xmax = 818.7536
				text = ""
			intervals [1198]:
				xmin = 818.7536
				xmax = 819.1436
				text = "mm-hm"
			intervals [1199]:
				xmin = 819.1436
				xmax = 824.083
				text = ""
			intervals [1200]:
				xmin = 824.083
				xmax = 824.383
				text = "mm-hm"
			intervals [1201]:
				xmin = 824.383
				xmax = 826.3519
				text = ""
			intervals [1202]:
				xmin = 826.3519
				xmax = 826.5519
				text = "well"
			intervals [1203]:
				xmin = 826.5519
				xmax = 826.7019
				text = "what"
			intervals [1204]:
				xmin = 826.7019
				xmax = 826.8419
				text = ""
			intervals [1205]:
				xmin = 826.8419
				xmax = 827.1319
				text = "uh"
			intervals [1206]:
				xmin = 827.1319
				xmax = 827.2795
				text = ""
			intervals [1207]:
				xmin = 827.2795
				xmax = 827.4895
				text = "what"
			intervals [1208]:
				xmin = 827.4895
				xmax = 827.5895
				text = "was"
			intervals [1209]:
				xmin = 827.5895
				xmax = 827.6195
				text = ""
			intervals [1210]:
				xmin = 827.6195
				xmax = 827.9795
				text = "school"
			intervals [1211]:
				xmin = 827.9795
				xmax = 828.0095
				text = ""
			intervals [1212]:
				xmin = 828.0095
				xmax = 828.2095
				text = "like"
			intervals [1213]:
				xmin = 828.2095
				xmax = 828.2995
				text = ""
			intervals [1214]:
				xmin = 828.2995
				xmax = 828.4195
				text = "back"
			intervals [1215]:
				xmin = 828.4195
				xmax = 828.5895
				text = ""
			intervals [1216]:
				xmin = 828.5895
				xmax = 828.6495
				text = "in"
			intervals [1217]:
				xmin = 828.6495
				xmax = 828.7095
				text = ""
			intervals [1218]:
				xmin = 828.7095
				xmax = 828.7995
				text = "those"
			intervals [1219]:
				xmin = 828.7995
				xmax = 828.9195
				text = ""
			intervals [1220]:
				xmin = 828.9195
				xmax = 829.0495
				text = "days"
			intervals [1221]:
				xmin = 829.0495
				xmax = 844.2715
				text = ""
			intervals [1222]:
				xmin = 844.2715
				xmax = 844.4915
				text = "why"
			intervals [1223]:
				xmin = 844.4915
				xmax = 844.5915
				text = "were"
			intervals [1224]:
				xmin = 844.5915
				xmax = 844.6715
				text = "you"
			intervals [1225]:
				xmin = 844.6715
				xmax = 844.7015
				text = ""
			intervals [1226]:
				xmin = 844.7015
				xmax = 844.8215
				text = "an"
			intervals [1227]:
				xmin = 844.8215
				xmax = 845.2115
				text = "outsider"
			intervals [1228]:
				xmin = 845.2115
				xmax = 859.4449
				text = ""
			intervals [1229]:
				xmin = 859.4449
				xmax = 859.8849
				text = "mm-hm"
			intervals [1230]:
				xmin = 859.8849
				xmax = 869.5267
				text = ""
			intervals [1231]:
				xmin = 869.5267
				xmax = 869.9867
				text = "mm-hm"
			intervals [1232]:
				xmin = 869.9867
				xmax = 883.6424
				text = ""
			intervals [1233]:
				xmin = 883.6424
				xmax = 883.7624
				text = "was"
			intervals [1234]:
				xmin = 883.7624
				xmax = 883.9324
				text = "this"
			intervals [1235]:
				xmin = 883.9324
				xmax = 884.0324
				text = "a"
			intervals [1236]:
				xmin = 884.0324
				xmax = 884.2724
				text = "better"
			intervals [1237]:
				xmin = 884.2724
				xmax = 884.3424
				text = ""
			intervals [1238]:
				xmin = 884.3424
				xmax = 884.6724
				text = "section"
			intervals [1239]:
				xmin = 884.6724
				xmax = 884.7024
				text = ""
			intervals [1240]:
				xmin = 884.7024
				xmax = 884.7624
				text = "of"
			intervals [1241]:
				xmin = 884.7624
				xmax = 884.8024
				text = ""
			intervals [1242]:
				xmin = 884.8024
				xmax = 884.9724
				text = "town"
			intervals [1243]:
				xmin = 884.9724
				xmax = 885.3824
				text = ""
			intervals [1244]:
				xmin = 885.3824
				xmax = 885.4324
				text = "<unk>"
			intervals [1245]:
				xmin = 885.4324
				xmax = 887.037
				text = ""
			intervals [1246]:
				xmin = 887.037
				xmax = 887.537
				text = "mm-hm"
			intervals [1247]:
				xmin = 887.537
				xmax = 897.0534
				text = ""
			intervals [1248]:
				xmin = 897.0534
				xmax = 897.5834
				text = "mm-hm"
			intervals [1249]:
				xmin = 897.5834
				xmax = 901.9011
				text = ""
			intervals [1250]:
				xmin = 901.9011
				xmax = 902.2311
				text = "well"
			intervals [1251]:
				xmin = 902.2311
				xmax = 902.3111
				text = "i"
			intervals [1252]:
				xmin = 902.3111
				xmax = 902.3411
				text = ""
			intervals [1253]:
				xmin = 902.3411
				xmax = 902.4911
				text = "think"
			intervals [1254]:
				xmin = 902.4911
				xmax = 902.5211
				text = ""
			intervals [1255]:
				xmin = 902.5211
				xmax = 902.6611
				text = "that"
			intervals [1256]:
				xmin = 902.6611
				xmax = 902.7411
				text = ""
			intervals [1257]:
				xmin = 902.7411
				xmax = 902.9211
				text = "that"
			intervals [1258]:
				xmin = 902.9211
				xmax = 902.9511
				text = ""
			intervals [1259]:
				xmin = 902.9511
				xmax = 903.0711
				text = "s"
			intervals [1260]:
				xmin = 903.0711
				xmax = 903.1311
				text = ""
			intervals [1261]:
				xmin = 903.1311
				xmax = 903.3011
				text = "that"
			intervals [1262]:
				xmin = 903.3011
				xmax = 903.3311
				text = "s"
			intervals [1263]:
				xmin = 903.3311
				xmax = 903.3711
				text = "a"
			intervals [1264]:
				xmin = 903.3711
				xmax = 903.5811
				text = "pretty"
			intervals [1265]:
				xmin = 903.5811
				xmax = 903.7511
				text = "good"
			intervals [1266]:
				xmin = 903.7511
				xmax = 903.8311
				text = ""
			intervals [1267]:
				xmin = 903.8311
				xmax = 904.1711
				text = "point"
			intervals [1268]:
				xmin = 904.1711
				xmax = 904.7108
				text = ""
			intervals [1269]:
				xmin = 904.7108
				xmax = 904.9008
				text = "what"
			intervals [1270]:
				xmin = 904.9008
				xmax = 905.0308
				text = "did"
			intervals [1271]:
				xmin = 905.0308
				xmax = 905.0608
				text = ""
			intervals [1272]:
				xmin = 905.0608
				xmax = 905.1608
				text = "you"
			intervals [1273]:
				xmin = 905.1608
				xmax = 905.1908
				text = ""
			intervals [1274]:
				xmin = 905.1908
				xmax = 905.5408
				text = "do"
			intervals [1275]:
				xmin = 905.5408
				xmax = 905.5708
				text = ""
			intervals [1276]:
				xmin = 905.5708
				xmax = 905.9508
				text = "uh"
			intervals [1277]:
				xmin = 905.9508
				xmax = 906.4548
				text = ""
			intervals [1278]:
				xmin = 906.4548
				xmax = 906.7048
				text = "say"
			intervals [1279]:
				xmin = 906.7048
				xmax = 907.4148
				text = "after"
			intervals [1280]:
				xmin = 907.4148
				xmax = 907.6051
				text = ""
			intervals [1281]:
				xmin = 907.6051
				xmax = 908.3451
				text = "school"
			intervals [1282]:
				xmin = 908.3451
				xmax = 908.3751
				text = ""
			intervals [1283]:
				xmin = 908.3751
				xmax = 908.8451
				text = "hours"
			intervals [1284]:
				xmin = 908.8451
				xmax = 908.9151
				text = "you"
			intervals [1285]:
				xmin = 908.9151
				xmax = 909.0451
				text = "know"
			intervals [1286]:
				xmin = 909.0451
				xmax = 909.0851
				text = ""
			intervals [1287]:
				xmin = 909.0851
				xmax = 909.3251
				text = "three"
			intervals [1288]:
				xmin = 909.3251
				xmax = 909.7151
				text = "o'clock"
			intervals [1289]:
				xmin = 909.7151
				xmax = 909.8151
				text = ""
			intervals [1290]:
				xmin = 909.8151
				xmax = 909.9251
				text = "what"
			intervals [1291]:
				xmin = 909.9251
				xmax = 909.9851
				text = ""
			intervals [1292]:
				xmin = 909.9851
				xmax = 910.1251
				text = "was"
			intervals [1293]:
				xmin = 910.1251
				xmax = 910.2751
				text = "your"
			intervals [1294]:
				xmin = 910.2751
				xmax = 910.6315
				text = ""
			intervals [1295]:
				xmin = 910.6315
				xmax = 910.7515
				text = "what"
			intervals [1296]:
				xmin = 910.7515
				xmax = 910.8915
				text = "did"
			intervals [1297]:
				xmin = 910.8915
				xmax = 910.9615
				text = "you"
			intervals [1298]:
				xmin = 910.9615
				xmax = 910.9915
				text = ""
			intervals [1299]:
				xmin = 910.9915
				xmax = 911.1815
				text = "do"
			intervals [1300]:
				xmin = 911.1815
				xmax = 911.3015
				text = "after"
			intervals [1301]:
				xmin = 911.3015
				xmax = 911.7815
				text = "<unk>"
			intervals [1302]:
				xmin = 911.7815
				xmax = 920.9759
				text = ""
			intervals [1303]:
				xmin = 920.9759
				xmax = 921.2159
				text = "mm-hm"
			intervals [1304]:
				xmin = 921.2159
				xmax = 941.8718
				text = ""
			intervals [1305]:
				xmin = 941.8718
				xmax = 942.4118
				text = "mm-hm"
			intervals [1306]:
				xmin = 942.4118
				xmax = 960.8785
				text = ""
			intervals [1307]:
				xmin = 960.8785
				xmax = 961.3285
				text = "mm-hm"
			intervals [1308]:
				xmin = 961.3285
				xmax = 964.7012
				text = ""
			intervals [1309]:
				xmin = 964.7012
				xmax = 965.6112
				text = "<unk>"
			intervals [1310]:
				xmin = 965.6112
				xmax = 975.8158
				text = ""
			intervals [1311]:
				xmin = 975.8158
				xmax = 976.7258
				text = "<unk>"
			intervals [1312]:
				xmin = 976.7258
				xmax = 991.1612
				text = ""
			intervals [1313]:
				xmin = 991.1612
				xmax = 991.3812
				text = "mm-hm"
			intervals [1314]:
				xmin = 991.3812
				xmax = 1005.5548
				text = ""
			intervals [1315]:
				xmin = 1005.5548
				xmax = 1005.9048
				text = "mm-hm"
			intervals [1316]:
				xmin = 1005.9048
				xmax = 1007.6987
				text = ""
			intervals [1317]:
				xmin = 1007.6987
				xmax = 1007.9087
				text = "well"
			intervals [1318]:
				xmin = 1007.9087
				xmax = 1008.0987
				text = "that"
			intervals [1319]:
				xmin = 1008.0987
				xmax = 1008.1587
				text = "s"
			intervals [1320]:
				xmin = 1008.1587
				xmax = 1008.3787
				text = "pretty"
			intervals [1321]:
				xmin = 1008.3787
				xmax = 1008.7887
				text = ""
			intervals [1322]:
				xmin = 1008.7887
				xmax = 1008.9187
				text = "good"
			intervals [1323]:
				xmin = 1008.9187
				xmax = 1009.0587
				text = "<unk>"
			intervals [1324]:
				xmin = 1009.0587
				xmax = 1010.6466
				text = ""
			intervals [1325]:
				xmin = 1010.6466
				xmax = 1011.0266
				text = "my"
			intervals [1326]:
				xmin = 1011.0266
				xmax = 1011.0766
				text = ""
			intervals [1327]:
				xmin = 1011.0766
				xmax = 1011.4966
				text = "goodness"
			intervals [1328]:
				xmin = 1011.4966
				xmax = 1012.0157
				text = ""
			intervals [1329]:
				xmin = 1012.0157
				xmax = 1012.4657
				text = "um"
			intervals [1330]:
				xmin = 1012.4657
				xmax = 1012.9635
				text = ""
			intervals [1331]:
				xmin = 1012.9635
				xmax = 1013.1235
				text = "did"
			intervals [1332]:
				xmin = 1013.1235
				xmax = 1013.1835
				text = "you"
			intervals [1333]:
				xmin = 1013.1835
				xmax = 1013.3735
				text = "ever"
			intervals [1334]:
				xmin = 1013.3735
				xmax = 1013.6635
				text = "have"
			intervals [1335]:
				xmin = 1013.6635
				xmax = 1013.6935
				text = ""
			intervals [1336]:
				xmin = 1013.6935
				xmax = 1013.7235
				text = "a"
			intervals [1337]:
				xmin = 1013.7235
				xmax = 1013.9935
				text = "teacher"
			intervals [1338]:
				xmin = 1013.9935
				xmax = 1014.0235
				text = ""
			intervals [1339]:
				xmin = 1014.0235
				xmax = 1014.1435
				text = "that"
			intervals [1340]:
				xmin = 1014.1435
				xmax = 1014.2135
				text = ""
			intervals [1341]:
				xmin = 1014.2135
				xmax = 1014.6635
				text = "hollered"
			intervals [1342]:
				xmin = 1014.6635
				xmax = 1015.2186
				text = ""
			intervals [1343]:
				xmin = 1015.2186
				xmax = 1015.5986
				text = "hollered"
			intervals [1344]:
				xmin = 1015.5986
				xmax = 1015.6286
				text = ""
			intervals [1345]:
				xmin = 1015.6286
				xmax = 1015.6786
				text = "a"
			intervals [1346]:
				xmin = 1015.6786
				xmax = 1015.7486
				text = ""
			intervals [1347]:
				xmin = 1015.7486
				xmax = 1015.9386
				text = "lot"
			intervals [1348]:
				xmin = 1015.9386
				xmax = 1015.9686
				text = ""
			intervals [1349]:
				xmin = 1015.9686
				xmax = 1016.0286
				text = "at"
			intervals [1350]:
				xmin = 1016.0286
				xmax = 1016.1286
				text = ""
			intervals [1351]:
				xmin = 1016.1286
				xmax = 1016.1886
				text = "the"
			intervals [1352]:
				xmin = 1016.1886
				xmax = 1016.5386
				text = "kids"
			intervals [1353]:
				xmin = 1016.5386
				xmax = 1039.0814
				text = ""
			intervals [1354]:
				xmin = 1039.0814
				xmax = 1039.6214
				text = "mm-hm"
			intervals [1355]:
				xmin = 1039.6214
				xmax = 1043.2796
				text = ""
			intervals [1356]:
				xmin = 1043.2796
				xmax = 1043.8296
				text = "mm-hm"
			intervals [1357]:
				xmin = 1043.8296
				xmax = 1047.4447
				text = ""
			intervals [1358]:
				xmin = 1047.4447
				xmax = 1047.6747
				text = "mm-hm"
			intervals [1359]:
				xmin = 1047.6747
				xmax = 1050.6383
				text = ""
			intervals [1360]:
				xmin = 1050.6383
				xmax = 1050.7583
				text = "did"
			intervals [1361]:
				xmin = 1050.7583
				xmax = 1050.9383
				text = "she"
			intervals [1362]:
				xmin = 1050.9383
				xmax = 1051.0783
				text = "ever"
			intervals [1363]:
				xmin = 1051.0783
				xmax = 1051.2883
				text = "yell"
			intervals [1364]:
				xmin = 1051.2883
				xmax = 1051.3483
				text = "at"
			intervals [1365]:
				xmin = 1051.3483
				xmax = 1051.4483
				text = ""
			intervals [1366]:
				xmin = 1051.4483
				xmax = 1051.5983
				text = "you"
			intervals [1367]:
				xmin = 1051.5983
				xmax = 1053.2228
				text = ""
			intervals [1368]:
				xmin = 1053.2228
				xmax = 1053.3128
				text = "why"
			intervals [1369]:
				xmin = 1053.3128
				xmax = 1061.3833
				text = ""
			intervals [1370]:
				xmin = 1061.3833
				xmax = 1061.7633
				text = "mm-hm"
			intervals [1371]:
				xmin = 1061.7633
				xmax = 1064.8861
				text = ""
			intervals [1372]:
				xmin = 1064.8861
				xmax = 1065.6061
				text = "mm-hm"
			intervals [1373]:
				xmin = 1065.6061
				xmax = 1066.8642
				text = ""
			intervals [1374]:
				xmin = 1066.8642
				xmax = 1067.1242
				text = "but"
			intervals [1375]:
				xmin = 1067.1242
				xmax = 1067.2383
				text = ""
			intervals [1376]:
				xmin = 1067.2383
				xmax = 1067.3583
				text = "did"
			intervals [1377]:
				xmin = 1067.3583
				xmax = 1067.4683
				text = "you"
			intervals [1378]:
				xmin = 1067.4683
				xmax = 1067.6783
				text = "ever"
			intervals [1379]:
				xmin = 1067.6783
				xmax = 1067.7383
				text = ""
			intervals [1380]:
				xmin = 1067.7383
				xmax = 1068.1783
				text = "consider"
			intervals [1381]:
				xmin = 1068.1783
				xmax = 1068.2083
				text = ""
			intervals [1382]:
				xmin = 1068.2083
				xmax = 1068.5383
				text = "her"
			intervals [1383]:
				xmin = 1068.5383
				xmax = 1068.6983
				text = ""
			intervals [1384]:
				xmin = 1068.6983
				xmax = 1069.1683
				text = "unfair"
			intervals [1385]:
				xmin = 1069.1683
				xmax = 1069.1983
				text = ""
			intervals [1386]:
				xmin = 1069.1983
				xmax = 1069.4883
				text = "about"
			intervals [1387]:
				xmin = 1069.4883
				xmax = 1069.5183
				text = ""
			intervals [1388]:
				xmin = 1069.5183
				xmax = 1069.5983
				text = "her"
			intervals [1389]:
				xmin = 1069.5983
				xmax = 1069.6283
				text = ""
			intervals [1390]:
				xmin = 1069.6283
				xmax = 1070.0183
				text = "yelling"
			intervals [1391]:
				xmin = 1070.0183
				xmax = 1070.0983
				text = "and"
			intervals [1392]:
				xmin = 1070.0983
				xmax = 1070.1283
				text = ""
			intervals [1393]:
				xmin = 1070.1283
				xmax = 1070.1883
				text = "her"
			intervals [1394]:
				xmin = 1070.1883
				xmax = 1070.7083
				text = ""
			intervals [1395]:
				xmin = 1070.7083
				xmax = 1070.9983
				text = "hollering"
			intervals [1396]:
				xmin = 1070.9983
				xmax = 1071.1783
				text = ""
			intervals [1397]:
				xmin = 1071.1783
				xmax = 1071.3583
				text = "at"
			intervals [1398]:
				xmin = 1071.3583
				xmax = 1071.8806
				text = ""
			intervals [1399]:
				xmin = 1071.8806
				xmax = 1072.1206
				text = "you"
			intervals [1400]:
				xmin = 1072.1206
				xmax = 1072.2806
				text = "and"
			intervals [1401]:
				xmin = 1072.2806
				xmax = 1072.3106
				text = ""
			intervals [1402]:
				xmin = 1072.3106
				xmax = 1072.3906
				text = "the"
			intervals [1403]:
				xmin = 1072.3906
				xmax = 1072.4206
				text = ""
			intervals [1404]:
				xmin = 1072.4206
				xmax = 1072.5106
				text = "other"
			intervals [1405]:
				xmin = 1072.5106
				xmax = 1072.5406
				text = ""
			intervals [1406]:
				xmin = 1072.5406
				xmax = 1072.7906
				text = "kids"
			intervals [1407]:
				xmin = 1072.7906
				xmax = 1080.5073
				text = ""
			intervals [1408]:
				xmin = 1080.5073
				xmax = 1080.6173
				text = "mm-hm"
			intervals [1409]:
				xmin = 1080.6173
				xmax = 1081.8473
				text = "mm-hm"
			intervals [1410]:
				xmin = 1081.8473
				xmax = 1084.5445
				text = ""
			intervals [1411]:
				xmin = 1084.5445
				xmax = 1084.7345
				text = "mm-hm"
			intervals [1412]:
				xmin = 1084.7345
				xmax = 1085.952
				text = ""
			intervals [1413]:
				xmin = 1085.952
				xmax = 1086.602
				text = "<unk>"
			intervals [1414]:
				xmin = 1086.602
				xmax = 1087.3711
				text = ""
			intervals [1415]:
				xmin = 1087.3711
				xmax = 1087.5711
				text = "what"
			intervals [1416]:
				xmin = 1087.5711
				xmax = 1087.6611
				text = "was"
			intervals [1417]:
				xmin = 1087.6611
				xmax = 1087.7811
				text = ""
			intervals [1418]:
				xmin = 1087.7811
				xmax = 1088.0411
				text = "the"
			intervals [1419]:
				xmin = 1088.0411
				xmax = 1088.1411
				text = "uh"
			intervals [1420]:
				xmin = 1088.1411
				xmax = 1088.2611
				text = ""
			intervals [1421]:
				xmin = 1088.2611
				xmax = 1088.3911
				text = "best"
			intervals [1422]:
				xmin = 1088.3911
				xmax = 1088.5111
				text = ""
			intervals [1423]:
				xmin = 1088.5111
				xmax = 1088.7911
				text = "teacher"
			intervals [1424]:
				xmin = 1088.7911
				xmax = 1088.8611
				text = ""
			intervals [1425]:
				xmin = 1088.8611
				xmax = 1088.9211
				text = "you"
			intervals [1426]:
				xmin = 1088.9211
				xmax = 1089.0111
				text = "ever"
			intervals [1427]:
				xmin = 1089.0111
				xmax = 1089.1311
				text = ""
			intervals [1428]:
				xmin = 1089.1311
				xmax = 1089.4711
				text = "had"
			intervals [1429]:
				xmin = 1089.4711
				xmax = 1101.7527
				text = ""
			intervals [1430]:
				xmin = 1101.7527
				xmax = 1102.0627
				text = "mm-hm"
			intervals [1431]:
				xmin = 1102.0627
				xmax = 1112.9927
				text = ""
			intervals [1432]:
				xmin = 1112.9927
				xmax = 1113.4327
				text = "mm-hm"
			intervals [1433]:
				xmin = 1113.4327
				xmax = 1114.7235
				text = ""
			intervals [1434]:
				xmin = 1114.7235
				xmax = 1115.2135
				text = "mm-hm"
			intervals [1435]:
				xmin = 1115.2135
				xmax = 1115.8901
				text = ""
			intervals [1436]:
				xmin = 1115.8901
				xmax = 1116.3901
				text = "um"
			intervals [1437]:
				xmin = 1116.3901
				xmax = 1116.5637
				text = ""
			intervals [1438]:
				xmin = 1116.5637
				xmax = 1116.8137
				text = "what"
			intervals [1439]:
				xmin = 1116.8137
				xmax = 1116.8437
				text = ""
			intervals [1440]:
				xmin = 1116.8437
				xmax = 1116.9937
				text = "did"
			intervals [1441]:
				xmin = 1116.9937
				xmax = 1117.3237
				text = "she"
			intervals [1442]:
				xmin = 1117.3237
				xmax = 1117.4561
				text = ""
			intervals [1443]:
				xmin = 1117.4561
				xmax = 1117.9861
				text = "motivate"
			intervals [1444]:
				xmin = 1117.9861
				xmax = 1118.1161
				text = ""
			intervals [1445]:
				xmin = 1118.1161
				xmax = 1118.2361
				text = "the"
			intervals [1446]:
				xmin = 1118.2361
				xmax = 1118.6661
				text = "kids"
			intervals [1447]:
				xmin = 1118.6661
				xmax = 1118.7861
				text = "or"
			intervals [1448]:
				xmin = 1118.7861
				xmax = 1118.9161
				text = "did"
			intervals [1449]:
				xmin = 1118.9161
				xmax = 1118.9461
				text = ""
			intervals [1450]:
				xmin = 1118.9461
				xmax = 1119.1661
				text = "she"
			intervals [1451]:
				xmin = 1119.1661
				xmax = 1119.1961
				text = ""
			intervals [1452]:
				xmin = 1119.1961
				xmax = 1119.3761
				text = "make"
			intervals [1453]:
				xmin = 1119.3761
				xmax = 1119.4061
				text = ""
			intervals [1454]:
				xmin = 1119.4061
				xmax = 1119.5261
				text = "them"
			intervals [1455]:
				xmin = 1119.5261
				xmax = 1119.6361
				text = ""
			intervals [1456]:
				xmin = 1119.6361
				xmax = 1120.0061
				text = "herself"
			intervals [1457]:
				xmin = 1120.0061
				xmax = 1126.2257
				text = ""
			intervals [1458]:
				xmin = 1126.2257
				xmax = 1126.4457
				text = "mm-hm"
			intervals [1459]:
				xmin = 1126.4457
				xmax = 1143.9351
				text = ""
			intervals [1460]:
				xmin = 1143.9351
				xmax = 1144.5151
				text = "mm-hm"
			intervals [1461]:
				xmin = 1144.5151
				xmax = 1145.4098
				text = ""
			intervals [1462]:
				xmin = 1145.4098
				xmax = 1145.5398
				text = "that"
			intervals [1463]:
				xmin = 1145.5398
				xmax = 1145.6198
				text = ""
			intervals [1464]:
				xmin = 1145.6198
				xmax = 1145.6698
				text = "s"
			intervals [1465]:
				xmin = 1145.6698
				xmax = 1146.1498
				text = "interesting"
			intervals [1466]:
				xmin = 1146.1498
				xmax = 1146.6604
				text = ""
			intervals [1467]:
				xmin = 1146.6604
				xmax = 1146.9404
				text = "uh"
			intervals [1468]:
				xmin = 1146.9404
				xmax = 1147.395
				text = ""
			intervals [1469]:
				xmin = 1147.395
				xmax = 1147.605
				text = "who"
			intervals [1470]:
				xmin = 1147.605
				xmax = 1147.635
				text = ""
			intervals [1471]:
				xmin = 1147.635
				xmax = 1147.745
				text = "was"
			intervals [1472]:
				xmin = 1147.745
				xmax = 1147.875
				text = ""
			intervals [1473]:
				xmin = 1147.875
				xmax = 1148.085
				text = "the"
			intervals [1474]:
				xmin = 1148.085
				xmax = 1148.125
				text = ""
			intervals [1475]:
				xmin = 1148.125
				xmax = 1148.415
				text = "one"
			intervals [1476]:
				xmin = 1148.415
				xmax = 1148.475
				text = ""
			intervals [1477]:
				xmin = 1148.475
				xmax = 1148.655
				text = "the"
			intervals [1478]:
				xmin = 1148.655
				xmax = 1148.685
				text = ""
			intervals [1479]:
				xmin = 1148.685
				xmax = 1148.875
				text = "one"
			intervals [1480]:
				xmin = 1148.875
				xmax = 1148.905
				text = ""
			intervals [1481]:
				xmin = 1148.905
				xmax = 1149.245
				text = "teacher"
			intervals [1482]:
				xmin = 1149.245
				xmax = 1149.275
				text = ""
			intervals [1483]:
				xmin = 1149.275
				xmax = 1149.445
				text = "that"
			intervals [1484]:
				xmin = 1149.445
				xmax = 1149.565
				text = "you"
			intervals [1485]:
				xmin = 1149.565
				xmax = 1149.785
				text = ""
			intervals [1486]:
				xmin = 1149.785
				xmax = 1149.985
				text = "just"
			intervals [1487]:
				xmin = 1149.985
				xmax = 1150.055
				text = ""
			intervals [1488]:
				xmin = 1150.055
				xmax = 1150.385
				text = "couldn't"
			intervals [1489]:
				xmin = 1150.385
				xmax = 1150.515
				text = ""
			intervals [1490]:
				xmin = 1150.515
				xmax = 1150.855
				text = "stand"
			intervals [1491]:
				xmin = 1150.855
				xmax = 1151.9094
				text = ""
			intervals [1492]:
				xmin = 1151.9094
				xmax = 1151.9994
				text = "in"
			intervals [1493]:
				xmin = 1151.9994
				xmax = 1152.0994
				text = "all"
			intervals [1494]:
				xmin = 1152.0994
				xmax = 1152.2494
				text = ""
			intervals [1495]:
				xmin = 1152.2494
				xmax = 1152.3394
				text = "your"
			intervals [1496]:
				xmin = 1152.3394
				xmax = 1152.6094
				text = ""
			intervals [1497]:
				xmin = 1152.6094
				xmax = 1152.7994
				text = "years"
			intervals [1498]:
				xmin = 1152.7994
				xmax = 1168.701
				text = ""
			intervals [1499]:
				xmin = 1168.701
				xmax = 1169.021
				text = "mm-hm"
			intervals [1500]:
				xmin = 1169.021
				xmax = 1169.8758
				text = ""
			intervals [1501]:
				xmin = 1169.8758
				xmax = 1170.4058
				text = "mm-hm"
			intervals [1502]:
				xmin = 1170.4058
				xmax = 1195.7623
				text = ""
			intervals [1503]:
				xmin = 1195.7623
				xmax = 1195.8723
				text = "what"
			intervals [1504]:
				xmin = 1195.8723
				xmax = 1195.9723
				text = "kind"
			intervals [1505]:
				xmin = 1195.9723
				xmax = 1196.0323
				text = "of"
			intervals [1506]:
				xmin = 1196.0323
				xmax = 1196.0823
				text = ""
			intervals [1507]:
				xmin = 1196.0823
				xmax = 1196.4423
				text = "teacher"
			intervals [1508]:
				xmin = 1196.4423
				xmax = 1196.5323
				text = "was"
			intervals [1509]:
				xmin = 1196.5323
				xmax = 1196.5823
				text = ""
			intervals [1510]:
				xmin = 1196.5823
				xmax = 1197.1623
				text = "that"
			intervals [1511]:
				xmin = 1197.1623
				xmax = 1200.1409
				text = ""
			intervals [1512]:
				xmin = 1200.1409
				xmax = 1200.2809
				text = "did"
			intervals [1513]:
				xmin = 1200.2809
				xmax = 1200.3409
				text = "you"
			intervals [1514]:
				xmin = 1200.3409
				xmax = 1200.4809
				text = "all"
			intervals [1515]:
				xmin = 1200.4809
				xmax = 1200.6809
				text = "ever"
			intervals [1516]:
				xmin = 1200.6809
				xmax = 1200.7509
				text = ""
			intervals [1517]:
				xmin = 1200.7509
				xmax = 1200.9109
				text = "play"
			intervals [1518]:
				xmin = 1200.9109
				xmax = 1201.2609
				text = "tricks"
			intervals [1519]:
				xmin = 1201.2609
				xmax = 1201.4109
				text = "on"
			intervals [1520]:
				xmin = 1201.4109
				xmax = 1201.5209
				text = "her"
			intervals [1521]:
				xmin = 1201.5209
				xmax = 1204.6882
				text = ""
			intervals [1522]:
				xmin = 1204.6882
				xmax = 1204.8282
				text = "were"
			intervals [1523]:
				xmin = 1204.8282
				xmax = 1205.0282
				text = "you"
			intervals [1524]:
				xmin = 1205.0282
				xmax = 1205.3482
				text = "afraid"
			intervals [1525]:
				xmin = 1205.3482
				xmax = 1205.4382
				text = "of"
			intervals [1526]:
				xmin = 1205.4382
				xmax = 1205.4982
				text = "her"
			intervals [1527]:
				xmin = 1205.4982
				xmax = 1205.5582
				text = ""
			intervals [1528]:
				xmin = 1205.5582
				xmax = 1205.6082
				text = "or"
			intervals [1529]:
				xmin = 1205.6082
				xmax = 1205.7782
				text = ""
			intervals [1530]:
				xmin = 1205.7782
				xmax = 1206.1482
				text = "what"
			intervals [1531]:
				xmin = 1206.1482
				xmax = 1215.3568
				text = ""
			intervals [1532]:
				xmin = 1215.3568
				xmax = 1215.7068
				text = "uh-huh"
			intervals [1533]:
				xmin = 1215.7068
				xmax = 1216.2715
				text = ""
			intervals [1534]:
				xmin = 1216.2715
				xmax = 1216.3815
				text = "i"
			intervals [1535]:
				xmin = 1216.3815
				xmax = 1216.4715
				text = ""
			intervals [1536]:
				xmin = 1216.4715
				xmax = 1216.5415
				text = "see"
			intervals [1537]:
				xmin = 1216.5415
				xmax = 1216.6315
				text = "what"
			intervals [1538]:
				xmin = 1216.6315
				xmax = 1216.7115
				text = ""
			intervals [1539]:
				xmin = 1216.7115
				xmax = 1216.8315
				text = "you"
			intervals [1540]:
				xmin = 1216.8315
				xmax = 1216.8615
				text = ""
			intervals [1541]:
				xmin = 1216.8615
				xmax = 1217.0615
				text = "mean"
			intervals [1542]:
				xmin = 1217.0615
				xmax = 1218.0123
				text = ""
			intervals [1543]:
				xmin = 1218.0123
				xmax = 1218.2423
				text = "um"
			intervals [1544]:
				xmin = 1218.2423
				xmax = 1220.3477
				text = ""
			intervals [1545]:
				xmin = 1220.3477
				xmax = 1220.5477
				text = "in"
			intervals [1546]:
				xmin = 1220.5477
				xmax = 1220.7977
				text = "those"
			intervals [1547]:
				xmin = 1220.7977
				xmax = 1221.1777
				text = "days"
			intervals [1548]:
				xmin = 1221.1777
				xmax = 1221.2077
				text = ""
			intervals [1549]:
				xmin = 1221.2077
				xmax = 1221.3777
				text = "was"
			intervals [1550]:
				xmin = 1221.3777
				xmax = 1221.4077
				text = ""
			intervals [1551]:
				xmin = 1221.4077
				xmax = 1221.5477
				text = "there"
			intervals [1552]:
				xmin = 1221.5477
				xmax = 1222.0177
				text = "ever"
			intervals [1553]:
				xmin = 1222.0177
				xmax = 1222.0477
				text = ""
			intervals [1554]:
				xmin = 1222.0477
				xmax = 1222.4077
				text = "uh"
			intervals [1555]:
				xmin = 1222.4077
				xmax = 1222.4777
				text = "a"
			intervals [1556]:
				xmin = 1222.4777
				xmax = 1222.5077
				text = ""
			intervals [1557]:
				xmin = 1222.5077
				xmax = 1222.7577
				text = "group"
			intervals [1558]:
				xmin = 1222.7577
				xmax = 1222.7877
				text = ""
			intervals [1559]:
				xmin = 1222.7877
				xmax = 1223.2577
				text = "of"
			intervals [1560]:
				xmin = 1223.2577
				xmax = 1223.2877
				text = ""
			intervals [1561]:
				xmin = 1223.2877
				xmax = 1223.5277
				text = "uh"
			intervals [1562]:
				xmin = 1223.5277
				xmax = 1223.6077
				text = ""
			intervals [1563]:
				xmin = 1223.6077
				xmax = 1223.9077
				text = "kids"
			intervals [1564]:
				xmin = 1223.9077
				xmax = 1224.0277
				text = ""
			intervals [1565]:
				xmin = 1224.0277
				xmax = 1224.1877
				text = "that"
			intervals [1566]:
				xmin = 1224.1877
				xmax = 1224.3077
				text = "you"
			intervals [1567]:
				xmin = 1224.3077
				xmax = 1224.3477
				text = ""
			intervals [1568]:
				xmin = 1224.3477
				xmax = 1224.4377
				text = "hung"
			intervals [1569]:
				xmin = 1224.4377
				xmax = 1224.6377
				text = ""
			intervals [1570]:
				xmin = 1224.6377
				xmax = 1224.8077
				text = "around"
			intervals [1571]:
				xmin = 1224.8077
				xmax = 1225.0077
				text = ""
			intervals [1572]:
				xmin = 1225.0077
				xmax = 1225.1877
				text = "with"
			intervals [1573]:
				xmin = 1225.1877
				xmax = 1234.8721
				text = ""
			intervals [1574]:
				xmin = 1234.8721
				xmax = 1235.0421
				text = "mm-hm"
			intervals [1575]:
				xmin = 1235.0421
				xmax = 1241.9902
				text = ""
			intervals [1576]:
				xmin = 1241.9902
				xmax = 1242.5602
				text = "mm-hm"
			intervals [1577]:
				xmin = 1242.5602
				xmax = 1263.9156
				text = ""
			intervals [1578]:
				xmin = 1263.9156
				xmax = 1264.0256
				text = "mm"
			intervals [1579]:
				xmin = 1264.0256
				xmax = 1265.7241
				text = ""
			intervals [1580]:
				xmin = 1265.7241
				xmax = 1265.8141
				text = "that"
			intervals [1581]:
				xmin = 1265.8141
				xmax = 1265.8741
				text = "is"
			intervals [1582]:
				xmin = 1265.8741
				xmax = 1265.9041
				text = "a"
			intervals [1583]:
				xmin = 1265.9041
				xmax = 1265.9941
				text = "lot"
			intervals [1584]:
				xmin = 1265.9941
				xmax = 1266.0541
				text = "yeah"
			intervals [1585]:
				xmin = 1266.0541
				xmax = 1271.4717
				text = ""
			intervals [1586]:
				xmin = 1271.4717
				xmax = 1272.4417
				text = "<unk>"
			intervals [1587]:
				xmin = 1272.4417
				xmax = 1275.3598
				text = ""
			intervals [1588]:
				xmin = 1275.3598
				xmax = 1275.5198
				text = "well"
			intervals [1589]:
				xmin = 1275.5198
				xmax = 1275.6298
				text = "what"
			intervals [1590]:
				xmin = 1275.6298
				xmax = 1275.9498
				text = "about"
			intervals [1591]:
				xmin = 1275.9498
				xmax = 1276.1198
				text = "your"
			intervals [1592]:
				xmin = 1276.1198
				xmax = 1276.3698
				text = "group"
			intervals [1593]:
				xmin = 1276.3698
				xmax = 1276.3998
				text = ""
			intervals [1594]:
				xmin = 1276.3998
				xmax = 1276.8498
				text = "now"
			intervals [1595]:
				xmin = 1276.8498
				xmax = 1277.1538
				text = ""
			intervals [1596]:
				xmin = 1277.1538
				xmax = 1277.3538
				text = "the"
			intervals [1597]:
				xmin = 1277.3538
				xmax = 1277.8038
				text = ""
			intervals [1598]:
				xmin = 1277.8038
				xmax = 1277.8638
				text = "do"
			intervals [1599]:
				xmin = 1277.8638
				xmax = 1277.9338
				text = "you"
			intervals [1600]:
				xmin = 1277.9338
				xmax = 1278.0738
				text = "have"
			intervals [1601]:
				xmin = 1278.0738
				xmax = 1278.1038
				text = ""
			intervals [1602]:
				xmin = 1278.1038
				xmax = 1278.1338
				text = "a"
			intervals [1603]:
				xmin = 1278.1338
				xmax = 1278.1638
				text = ""
			intervals [1604]:
				xmin = 1278.1638
				xmax = 1278.6938
				text = "particular"
			intervals [1605]:
				xmin = 1278.6938
				xmax = 1278.7838
				text = ""
			intervals [1606]:
				xmin = 1278.7838
				xmax = 1278.9238
				text = "group"
			intervals [1607]:
				xmin = 1278.9238
				xmax = 1278.9838
				text = ""
			intervals [1608]:
				xmin = 1278.9838
				xmax = 1279.1238
				text = "that"
			intervals [1609]:
				xmin = 1279.1238
				xmax = 1279.1938
				text = ""
			intervals [1610]:
				xmin = 1279.1938
				xmax = 1279.3738
				text = "you"
			intervals [1611]:
				xmin = 1279.3738
				xmax = 1279.4138
				text = ""
			intervals [1612]:
				xmin = 1279.4138
				xmax = 1279.5338
				text = "hang"
			intervals [1613]:
				xmin = 1279.5338
				xmax = 1279.5738
				text = ""
			intervals [1614]:
				xmin = 1279.5738
				xmax = 1279.7138
				text = "around"
			intervals [1615]:
				xmin = 1279.7138
				xmax = 1279.9138
				text = ""
			intervals [1616]:
				xmin = 1279.9138
				xmax = 1280.2338
				text = "with"
			intervals [1617]:
				xmin = 1280.2338
				xmax = 1287.8671
				text = ""
			intervals [1618]:
				xmin = 1287.8671
				xmax = 1287.9871
				text = "club"
			intervals [1619]:
				xmin = 1287.9871
				xmax = 1288.0471
				text = "at"
			intervals [1620]:
				xmin = 1288.0471
				xmax = 1288.1871
				text = "school"
			intervals [1621]:
				xmin = 1288.1871
				xmax = 1288.4971
				text = "uh-huh"
			intervals [1622]:
				xmin = 1288.4971
				xmax = 1302.0258
				text = ""
			intervals [1623]:
				xmin = 1302.0258
				xmax = 1302.4058
				text = "mm-hm"
			intervals [1624]:
				xmin = 1302.4058
				xmax = 1303.3597
				text = ""
			intervals [1625]:
				xmin = 1303.3597
				xmax = 1303.6097
				text = "but"
			intervals [1626]:
				xmin = 1303.6097
				xmax = 1303.6897
				text = ""
			intervals [1627]:
				xmin = 1303.6897
				xmax = 1303.7697
				text = "uh"
			intervals [1628]:
				xmin = 1303.7697
				xmax = 1303.9597
				text = ""
			intervals [1629]:
				xmin = 1303.9597
				xmax = 1304.1097
				text = "do"
			intervals [1630]:
				xmin = 1304.1097
				xmax = 1304.2597
				text = "you"
			intervals [1631]:
				xmin = 1304.2597
				xmax = 1304.4997
				text = "must"
			intervals [1632]:
				xmin = 1304.4997
				xmax = 1304.5497
				text = ""
			intervals [1633]:
				xmin = 1304.5497
				xmax = 1304.7597
				text = "have"
			intervals [1634]:
				xmin = 1304.7597
				xmax = 1305.0297
				text = "some"
			intervals [1635]:
				xmin = 1305.0297
				xmax = 1305.3497
				text = "people"
			intervals [1636]:
				xmin = 1305.3497
				xmax = 1305.3797
				text = ""
			intervals [1637]:
				xmin = 1305.3797
				xmax = 1305.5797
				text = "that"
			intervals [1638]:
				xmin = 1305.5797
				xmax = 1305.7297
				text = "you're"
			intervals [1639]:
				xmin = 1305.7297
				xmax = 1305.8097
				text = ""
			intervals [1640]:
				xmin = 1305.8097
				xmax = 1306.0097
				text = "you"
			intervals [1641]:
				xmin = 1306.0097
				xmax = 1306.1497
				text = "have"
			intervals [1642]:
				xmin = 1306.1497
				xmax = 1306.5397
				text = ""
			intervals [1643]:
				xmin = 1306.5397
				xmax = 1306.5997
				text = "m-"
			intervals [1644]:
				xmin = 1306.5997
				xmax = 1306.8897
				text = ""
			intervals [1645]:
				xmin = 1306.8897
				xmax = 1307.4297
				text = "closely"
			intervals [1646]:
				xmin = 1307.4297
				xmax = 1308.0697
				text = ""
			intervals [1647]:
				xmin = 1308.0697
				xmax = 1308.1597
				text = "more"
			intervals [1648]:
				xmin = 1308.1597
				xmax = 1308.4197
				text = "related"
			intervals [1649]:
				xmin = 1308.4197
				xmax = 1308.5397
				text = "with"
			intervals [1650]:
				xmin = 1308.5397
				xmax = 1309.2058
				text = ""
			intervals [1651]:
				xmin = 1309.2058
				xmax = 1309.4858
				text = "maybe"
			intervals [1652]:
				xmin = 1309.4858
				xmax = 1309.5458
				text = ""
			intervals [1653]:
				xmin = 1309.5458
				xmax = 1310.2158
				text = "veronica"
			intervals [1654]:
				xmin = 1310.2158
				xmax = 1317.6832
				text = ""
			intervals [1655]:
				xmin = 1317.6832
				xmax = 1318.0732
				text = "mm-hm"
			intervals [1656]:
				xmin = 1318.0732
				xmax = 1318.5297
				text = ""
			intervals [1657]:
				xmin = 1318.5297
				xmax = 1318.9397
				text = "mm-hm"
			intervals [1658]:
				xmin = 1318.9397
				xmax = 1319.8435
				text = ""
			intervals [1659]:
				xmin = 1319.8435
				xmax = 1320.2435
				text = "uh"
			intervals [1660]:
				xmin = 1320.2435
				xmax = 1320.5558
				text = ""
			intervals [1661]:
				xmin = 1320.5558
				xmax = 1320.7458
				text = "well"
			intervals [1662]:
				xmin = 1320.7458
				xmax = 1320.7958
				text = ""
			intervals [1663]:
				xmin = 1320.7958
				xmax = 1320.9058
				text = "my"
			intervals [1664]:
				xmin = 1320.9058
				xmax = 1320.9558
				text = ""
			intervals [1665]:
				xmin = 1320.9558
				xmax = 1321.2058
				text = "next"
			intervals [1666]:
				xmin = 1321.2058
				xmax = 1321.5358
				text = "question"
			intervals [1667]:
				xmin = 1321.5358
				xmax = 1321.5658
				text = "s"
			intervals [1668]:
				xmin = 1321.5658
				xmax = 1321.7758
				text = "supposed"
			intervals [1669]:
				xmin = 1321.7758
				xmax = 1321.8558
				text = ""
			intervals [1670]:
				xmin = 1321.8558
				xmax = 1321.9258
				text = "to"
			intervals [1671]:
				xmin = 1321.9258
				xmax = 1321.9858
				text = ""
			intervals [1672]:
				xmin = 1321.9858
				xmax = 1322.2158
				text = "be"
			intervals [1673]:
				xmin = 1322.2158
				xmax = 1323.0109
				text = ""
			intervals [1674]:
				xmin = 1323.0109
				xmax = 1323.2609
				text = "<unk>"
			intervals [1675]:
				xmin = 1323.2609
				xmax = 1323.4609
				text = ""
			intervals [1676]:
				xmin = 1323.4609
				xmax = 1323.6109
				text = "do"
			intervals [1677]:
				xmin = 1323.6109
				xmax = 1323.6409
				text = ""
			intervals [1678]:
				xmin = 1323.6409
				xmax = 1323.9009
				text = "any"
			intervals [1679]:
				xmin = 1323.9009
				xmax = 1323.9909
				text = "of"
			intervals [1680]:
				xmin = 1323.9909
				xmax = 1324.0609
				text = "the"
			intervals [1681]:
				xmin = 1324.0609
				xmax = 1324.1009
				text = ""
			intervals [1682]:
				xmin = 1324.1009
				xmax = 1324.4109
				text = "people"
			intervals [1683]:
				xmin = 1324.4109
				xmax = 1324.4409
				text = ""
			intervals [1684]:
				xmin = 1324.4409
				xmax = 1324.6709
				text = "in"
			intervals [1685]:
				xmin = 1324.6709
				xmax = 1324.7109
				text = ""
			intervals [1686]:
				xmin = 1324.7109
				xmax = 1324.7709
				text = "the"
			intervals [1687]:
				xmin = 1324.7709
				xmax = 1324.9209
				text = "group"
			intervals [1688]:
				xmin = 1324.9209
				xmax = 1325.2309
				text = "speak"
			intervals [1689]:
				xmin = 1325.2309
				xmax = 1325.2609
				text = "a"
			intervals [1690]:
				xmin = 1325.2609
				xmax = 1325.3509
				text = ""
			intervals [1691]:
				xmin = 1325.3509
				xmax = 1325.6109
				text = "foreign"
			intervals [1692]:
				xmin = 1325.6109
				xmax = 1325.6409
				text = ""
			intervals [1693]:
				xmin = 1325.6409
				xmax = 1326.2009
				text = "language"
			intervals [1694]:
				xmin = 1326.2009
				xmax = 1327.1345
				text = ""
			intervals [1695]:
				xmin = 1327.1345
				xmax = 1327.4645
				text = "so"
			intervals [1696]:
				xmin = 1327.4645
				xmax = 1327.6045
				text = "i"
			intervals [1697]:
				xmin = 1327.6045
				xmax = 1327.7245
				text = ""
			intervals [1698]:
				xmin = 1327.7245
				xmax = 1327.7945
				text = "i"
			intervals [1699]:
				xmin = 1327.7945
				xmax = 1328.4145
				text = "mentioned"
			intervals [1700]:
				xmin = 1328.4145
				xmax = 1328.5345
				text = ""
			intervals [1701]:
				xmin = 1328.5345
				xmax = 1328.6245
				text = "your"
			intervals [1702]:
				xmin = 1328.6245
				xmax = 1328.9545
				text = "your"
			intervals [1703]:
				xmin = 1328.9545
				xmax = 1329.0545
				text = ""
			intervals [1704]:
				xmin = 1329.0545
				xmax = 1329.4645
				text = "uh"
			intervals [1705]:
				xmin = 1329.4645
				xmax = 1330.0145
				text = "international"
			intervals [1706]:
				xmin = 1330.0145
				xmax = 1330.1445
				text = ""
			intervals [1707]:
				xmin = 1330.1445
				xmax = 1330.2645
				text = "club"
			intervals [1708]:
				xmin = 1330.2645
				xmax = 1330.4045
				text = ""
			intervals [1709]:
				xmin = 1330.4045
				xmax = 1330.4845
				text = "is"
			intervals [1710]:
				xmin = 1330.4845
				xmax = 1331.0923
				text = ""
			intervals [1711]:
				xmin = 1331.0923
				xmax = 1331.3923
				text = "<unk>"
			intervals [1712]:
				xmin = 1331.3923
				xmax = 1331.4223
				text = ""
			intervals [1713]:
				xmin = 1331.4223
				xmax = 1331.7823
				text = "mm-hm"
			intervals [1714]:
				xmin = 1331.7823
				xmax = 1332.6942
				text = ""
			intervals [1715]:
				xmin = 1332.6942
				xmax = 1333.0642
				text = "um"
			intervals [1716]:
				xmin = 1333.0642
				xmax = 1333.9149
				text = ""
			intervals [1717]:
				xmin = 1333.9149
				xmax = 1334.1249
				text = "are"
			intervals [1718]:
				xmin = 1334.1249
				xmax = 1334.3349
				text = "there"
			intervals [1719]:
				xmin = 1334.3349
				xmax = 1334.7549
				text = "any"
			intervals [1720]:
				xmin = 1334.7549
				xmax = 1334.7849
				text = ""
			intervals [1721]:
				xmin = 1334.7849
				xmax = 1335.0349
				text = "white"
			intervals [1722]:
				xmin = 1335.0349
				xmax = 1335.0749
				text = ""
			intervals [1723]:
				xmin = 1335.0749
				xmax = 1335.5249
				text = "friends"
			intervals [1724]:
				xmin = 1335.5249
				xmax = 1335.5749
				text = ""
			intervals [1725]:
				xmin = 1335.5749
				xmax = 1335.8149
				text = "or"
			intervals [1726]:
				xmin = 1335.8149
				xmax = 1335.8449
				text = ""
			intervals [1727]:
				xmin = 1335.8449
				xmax = 1336.0749
				text = "any"
			intervals [1728]:
				xmin = 1336.0749
				xmax = 1336.1549
				text = ""
			intervals [1729]:
				xmin = 1336.1549
				xmax = 1336.4449
				text = "people"
			intervals [1730]:
				xmin = 1336.4449
				xmax = 1336.4749
				text = ""
			intervals [1731]:
				xmin = 1336.4749
				xmax = 1336.6349
				text = "that"
			intervals [1732]:
				xmin = 1336.6349
				xmax = 1336.7749
				text = "you"
			intervals [1733]:
				xmin = 1336.7749
				xmax = 1337.0349
				text = ""
			intervals [1734]:
				xmin = 1337.0349
				xmax = 1337.3149
				text = "associate"
			intervals [1735]:
				xmin = 1337.3149
				xmax = 1337.3749
				text = ""
			intervals [1736]:
				xmin = 1337.3749
				xmax = 1337.4649
				text = "with"
			intervals [1737]:
				xmin = 1337.4649
				xmax = 1337.5249
				text = ""
			intervals [1738]:
				xmin = 1337.5249
				xmax = 1337.5849
				text = "who"
			intervals [1739]:
				xmin = 1337.5849
				xmax = 1338.8456
				text = ""
			intervals [1740]:
				xmin = 1338.8456
				xmax = 1339.0956
				text = "members"
			intervals [1741]:
				xmin = 1339.0956
				xmax = 1339.1756
				text = ""
			intervals [1742]:
				xmin = 1339.1756
				xmax = 1339.2956
				text = "of"
			intervals [1743]:
				xmin = 1339.2956
				xmax = 1339.3256
				text = ""
			intervals [1744]:
				xmin = 1339.3256
				xmax = 1339.4856
				text = "the"
			intervals [1745]:
				xmin = 1339.4856
				xmax = 1339.5156
				text = ""
			intervals [1746]:
				xmin = 1339.5156
				xmax = 1339.6056
				text = "other"
			intervals [1747]:
				xmin = 1339.6056
				xmax = 1339.7056
				text = ""
			intervals [1748]:
				xmin = 1339.7056
				xmax = 1340.0756
				text = "race"
			intervals [1749]:
				xmin = 1340.0756
				xmax = 1343.658
				text = ""
			intervals [1750]:
				xmin = 1343.658
				xmax = 1343.708
				text = "mm"
			intervals [1751]:
				xmin = 1343.708
				xmax = 1345.0549
				text = ""
			intervals [1752]:
				xmin = 1345.0549
				xmax = 1345.1749
				text = "boy"
			intervals [1753]:
				xmin = 1345.1749
				xmax = 1345.2249
				text = ""
			intervals [1754]:
				xmin = 1345.2249
				xmax = 1345.3149
				text = "that"
			intervals [1755]:
				xmin = 1345.3149
				xmax = 1345.4149
				text = ""
			intervals [1756]:
				xmin = 1345.4149
				xmax = 1345.4449
				text = "s"
			intervals [1757]:
				xmin = 1345.4449
				xmax = 1345.5649
				text = "howard"
			intervals [1758]:
				xmin = 1345.5649
				xmax = 1348.8947
				text = ""
			intervals [1759]:
				xmin = 1348.8947
				xmax = 1348.9947
				text = "is"
			intervals [1760]:
				xmin = 1348.9947
				xmax = 1349.0247
				text = ""
			intervals [1761]:
				xmin = 1349.0247
				xmax = 1349.2747
				text = "there"
			intervals [1762]:
				xmin = 1349.2747
				xmax = 1349.7847
				text = "um"
			intervals [1763]:
				xmin = 1349.7847
				xmax = 1349.9033
				text = ""
			intervals [1764]:
				xmin = 1349.9033
				xmax = 1350.2433
				text = "any"
			intervals [1765]:
				xmin = 1350.2433
				xmax = 1350.2833
				text = ""
			intervals [1766]:
				xmin = 1350.2833
				xmax = 1351.1533
				text = "particular"
			intervals [1767]:
				xmin = 1351.1533
				xmax = 1351.2633
				text = ""
			intervals [1768]:
				xmin = 1351.2633
				xmax = 1351.7133
				text = "one"
			intervals [1769]:
				xmin = 1351.7133
				xmax = 1352.6038
				text = ""
			intervals [1770]:
				xmin = 1352.6038
				xmax = 1352.7138
				text = "of"
			intervals [1771]:
				xmin = 1352.7138
				xmax = 1352.8938
				text = ""
			intervals [1772]:
				xmin = 1352.8938
				xmax = 1353.1238
				text = "say"
			intervals [1773]:
				xmin = 1353.1238
				xmax = 1353.3138
				text = ""
			intervals [1774]:
				xmin = 1353.3138
				xmax = 1353.4338
				text = "let"
			intervals [1775]:
				xmin = 1353.4338
				xmax = 1353.4638
				text = ""
			intervals [1776]:
				xmin = 1353.4638
				xmax = 1353.5038
				text = "s"
			intervals [1777]:
				xmin = 1353.5038
				xmax = 1353.5338
				text = ""
			intervals [1778]:
				xmin = 1353.5338
				xmax = 1353.9438
				text = "take"
			intervals [1779]:
				xmin = 1353.9438
				xmax = 1354.1538
				text = "uh"
			intervals [1780]:
				xmin = 1354.1538
				xmax = 1354.611
				text = ""
			intervals [1781]:
				xmin = 1354.611
				xmax = 1354.801
				text = "you"
			intervals [1782]:
				xmin = 1354.801
				xmax = 1354.831
				text = ""
			intervals [1783]:
				xmin = 1354.831
				xmax = 1354.931
				text = "know"
			intervals [1784]:
				xmin = 1354.931
				xmax = 1354.971
				text = ""
			intervals [1785]:
				xmin = 1354.971
				xmax = 1355.211
				text = "you"
			intervals [1786]:
				xmin = 1355.211
				xmax = 1355.241
				text = ""
			intervals [1787]:
				xmin = 1355.241
				xmax = 1355.301
				text = "and"
			intervals [1788]:
				xmin = 1355.301
				xmax = 1355.391
				text = ""
			intervals [1789]:
				xmin = 1355.391
				xmax = 1355.721
				text = "veronica"
			intervals [1790]:
				xmin = 1355.721
				xmax = 1355.791
				text = ""
			intervals [1791]:
				xmin = 1355.791
				xmax = 1355.901
				text = "and"
			intervals [1792]:
				xmin = 1355.901
				xmax = 1356.101
				text = ""
			intervals [1793]:
				xmin = 1356.101
				xmax = 1356.441
				text = "anita"
			intervals [1794]:
				xmin = 1356.441
				xmax = 1356.774
				text = ""
			intervals [1795]:
				xmin = 1356.774
				xmax = 1357.004
				text = "which"
			intervals [1796]:
				xmin = 1357.004
				xmax = 1357.054
				text = ""
			intervals [1797]:
				xmin = 1357.054
				xmax = 1357.224
				text = "one"
			intervals [1798]:
				xmin = 1357.224
				xmax = 1357.314
				text = "of"
			intervals [1799]:
				xmin = 1357.314
				xmax = 1357.364
				text = ""
			intervals [1800]:
				xmin = 1357.364
				xmax = 1357.664
				text = "you"
			intervals [1801]:
				xmin = 1357.664
				xmax = 1357.904
				text = ""
			intervals [1802]:
				xmin = 1357.904
				xmax = 1358.194
				text = "seems"
			intervals [1803]:
				xmin = 1358.194
				xmax = 1358.224
				text = ""
			intervals [1804]:
				xmin = 1358.224
				xmax = 1358.354
				text = "to"
			intervals [1805]:
				xmin = 1358.354
				xmax = 1358.404
				text = ""
			intervals [1806]:
				xmin = 1358.404
				xmax = 1358.714
				text = "be"
			intervals [1807]:
				xmin = 1358.714
				xmax = 1358.844
				text = ""
			intervals [1808]:
				xmin = 1358.844
				xmax = 1358.954
				text = "the"
			intervals [1809]:
				xmin = 1358.954
				xmax = 1359.4895
				text = ""
			intervals [1810]:
				xmin = 1359.4895
				xmax = 1359.6095
				text = "the"
			intervals [1811]:
				xmin = 1359.6095
				xmax = 1359.6695
				text = ""
			intervals [1812]:
				xmin = 1359.6695
				xmax = 1360.3895
				text = "spokesman"
			intervals [1813]:
				xmin = 1360.3895
				xmax = 1360.4195
				text = ""
			intervals [1814]:
				xmin = 1360.4195
				xmax = 1360.5895
				text = "or"
			intervals [1815]:
				xmin = 1360.5895
				xmax = 1360.6195
				text = ""
			intervals [1816]:
				xmin = 1360.6195
				xmax = 1360.6795
				text = "the"
			intervals [1817]:
				xmin = 1360.6795
				xmax = 1360.7195
				text = ""
			intervals [1818]:
				xmin = 1360.7195
				xmax = 1360.9095
				text = "one"
			intervals [1819]:
				xmin = 1360.9095
				xmax = 1361.0595
				text = "that"
			intervals [1820]:
				xmin = 1361.0595
				xmax = 1361.1195
				text = ""
			intervals [1821]:
				xmin = 1361.1195
				xmax = 1361.2995
				text = "the"
			intervals [1822]:
				xmin = 1361.2995
				xmax = 1361.5295
				text = "others"
			intervals [1823]:
				xmin = 1361.5295
				xmax = 1361.6295
				text = ""
			intervals [1824]:
				xmin = 1361.6295
				xmax = 1361.8395
				text = "other"
			intervals [1825]:
				xmin = 1361.8395
				xmax = 1361.9195
				text = ""
			intervals [1826]:
				xmin = 1361.9195
				xmax = 1362.0395
				text = "two"
			intervals [1827]:
				xmin = 1362.0395
				xmax = 1362.1095
				text = ""
			intervals [1828]:
				xmin = 1362.1095
				xmax = 1362.2995
				text = "listens"
			intervals [1829]:
				xmin = 1362.2995
				xmax = 1362.5095
				text = ""
			intervals [1830]:
				xmin = 1362.5095
				xmax = 1362.6895
				text = "to"
			intervals [1831]:
				xmin = 1362.6895
				xmax = 1365.1413
				text = ""
			intervals [1832]:
				xmin = 1365.1413
				xmax = 1365.9413
				text = "veronica"
			intervals [1833]:
				xmin = 1365.9413
				xmax = 1366.322
				text = ""
			intervals [1834]:
				xmin = 1366.322
				xmax = 1366.502
				text = "well"
			intervals [1835]:
				xmin = 1366.502
				xmax = 1366.922
				text = "why"
			intervals [1836]:
				xmin = 1366.922
				xmax = 1367.0644
				text = ""
			intervals [1837]:
				xmin = 1367.0644
				xmax = 1367.1944
				text = "why"
			intervals [1838]:
				xmin = 1367.1944
				xmax = 1367.2544
				text = "do"
			intervals [1839]:
				xmin = 1367.2544
				xmax = 1367.3144
				text = "you"
			intervals [1840]:
				xmin = 1367.3144
				xmax = 1367.4244
				text = "say"
			intervals [1841]:
				xmin = 1367.4244
				xmax = 1367.5044
				text = ""
			intervals [1842]:
				xmin = 1367.5044
				xmax = 1367.6944
				text = "that"
			intervals [1843]:
				xmin = 1367.6944
				xmax = 1376.0182
				text = ""
			intervals [1844]:
				xmin = 1376.0182
				xmax = 1376.4082
				text = "mm-hm"
			intervals [1845]:
				xmin = 1376.4082
				xmax = 1382.4446
				text = ""
			intervals [1846]:
				xmin = 1382.4446
				xmax = 1383.0646
				text = "uh-huh"
			intervals [1847]:
				xmin = 1383.0646
				xmax = 1383.223
				text = ""
			intervals [1848]:
				xmin = 1383.223
				xmax = 1383.843
				text = "mm-hm"
			intervals [1849]:
				xmin = 1383.843
				xmax = 1383.9893
				text = ""
			intervals [1850]:
				xmin = 1383.9893
				xmax = 1384.5193
				text = "mm-hm"
			intervals [1851]:
				xmin = 1384.5193
				xmax = 1390.3903
				text = ""
			intervals [1852]:
				xmin = 1390.3903
				xmax = 1390.9203
				text = "mm-hm"
			intervals [1853]:
				xmin = 1390.9203
				xmax = 1393.1104
				text = ""
			intervals [1854]:
				xmin = 1393.1104
				xmax = 1393.5604
				text = "mm-hm"
			intervals [1855]:
				xmin = 1393.5604
				xmax = 1400.4831
				text = ""
			intervals [1856]:
				xmin = 1400.4831
				xmax = 1400.6131
				text = "i"
			intervals [1857]:
				xmin = 1400.6131
				xmax = 1400.6431
				text = ""
			intervals [1858]:
				xmin = 1400.6431
				xmax = 1400.7931
				text = "see"
			intervals [1859]:
				xmin = 1400.7931
				xmax = 1400.8831
				text = "what"
			intervals [1860]:
				xmin = 1400.8831
				xmax = 1401.0331
				text = "you"
			intervals [1861]:
				xmin = 1401.0331
				xmax = 1401.0631
				text = ""
			intervals [1862]:
				xmin = 1401.0631
				xmax = 1401.2531
				text = "mean"
			intervals [1863]:
				xmin = 1401.2531
				xmax = 1401.4031
				text = ""
			intervals [1864]:
				xmin = 1401.4031
				xmax = 1401.4931
				text = "so"
			intervals [1865]:
				xmin = 1401.4931
				xmax = 1401.7231
				text = "you"
			intervals [1866]:
				xmin = 1401.7231
				xmax = 1402.1231
				text = "realize"
			intervals [1867]:
				xmin = 1402.1231
				xmax = 1402.1631
				text = ""
			intervals [1868]:
				xmin = 1402.1631
				xmax = 1402.3631
				text = "that"
			intervals [1869]:
				xmin = 1402.3631
				xmax = 1402.5131
				text = "all"
			intervals [1870]:
				xmin = 1402.5131
				xmax = 1402.6131
				text = "of"
			intervals [1871]:
				xmin = 1402.6131
				xmax = 1402.6531
				text = ""
			intervals [1872]:
				xmin = 1402.6531
				xmax = 1402.8631
				text = "this"
			intervals [1873]:
				xmin = 1402.8631
				xmax = 1402.8931
				text = ""
			intervals [1874]:
				xmin = 1402.8931
				xmax = 1402.9731
				text = "she"
			intervals [1875]:
				xmin = 1402.9731
				xmax = 1403.0031
				text = "s"
			intervals [1876]:
				xmin = 1403.0031
				xmax = 1403.1131
				text = ""
			intervals [1877]:
				xmin = 1403.1131
				xmax = 1403.2331
				text = "gonna"
			intervals [1878]:
				xmin = 1403.2331
				xmax = 1403.3531
				text = ""
			intervals [1879]:
				xmin = 1403.3531
				xmax = 1403.6331
				text = "hear"
			intervals [1880]:
				xmin = 1403.6331
				xmax = 1403.6631
				text = ""
			intervals [1881]:
				xmin = 1403.6631
				xmax = 1404.5231
				text = "<unk>"
			intervals [1882]:
				xmin = 1404.5231
				xmax = 1405.0946
				text = ""
			intervals [1883]:
				xmin = 1405.0946
				xmax = 1405.6546
				text = "<unk>"
			intervals [1884]:
				xmin = 1405.6546
				xmax = 1408.0461
				text = ""
			intervals [1885]:
				xmin = 1408.0461
				xmax = 1408.4361
				text = "um"
			intervals [1886]:
				xmin = 1408.4361
				xmax = 1408.6161
				text = ""
			intervals [1887]:
				xmin = 1408.6161
				xmax = 1408.8661
				text = "what"
			intervals [1888]:
				xmin = 1408.8661
				xmax = 1408.9961
				text = "does"
			intervals [1889]:
				xmin = 1408.9961
				xmax = 1409.0261
				text = ""
			intervals [1890]:
				xmin = 1409.0261
				xmax = 1409.1161
				text = "it"
			intervals [1891]:
				xmin = 1409.1161
				xmax = 1409.1561
				text = ""
			intervals [1892]:
				xmin = 1409.1561
				xmax = 1409.5161
				text = "take"
			intervals [1893]:
				xmin = 1409.5161
				xmax = 1409.6461
				text = ""
			intervals [1894]:
				xmin = 1409.6461
				xmax = 1409.8461
				text = "what"
			intervals [1895]:
				xmin = 1409.8461
				xmax = 1409.8761
				text = ""
			intervals [1896]:
				xmin = 1409.8761
				xmax = 1410.1461
				text = "kind"
			intervals [1897]:
				xmin = 1410.1461
				xmax = 1410.2161
				text = "of"
			intervals [1898]:
				xmin = 1410.2161
				xmax = 1410.2661
				text = ""
			intervals [1899]:
				xmin = 1410.2661
				xmax = 1410.7661
				text = "qualities"
			intervals [1900]:
				xmin = 1410.7661
				xmax = 1410.8861
				text = ""
			intervals [1901]:
				xmin = 1410.8861
				xmax = 1411.0361
				text = "does"
			intervals [1902]:
				xmin = 1411.0361
				xmax = 1411.0961
				text = ""
			intervals [1903]:
				xmin = 1411.0961
				xmax = 1411.2761
				text = "it"
			intervals [1904]:
				xmin = 1411.2761
				xmax = 1411.5261
				text = ""
			intervals [1905]:
				xmin = 1411.5261
				xmax = 1411.8461
				text = "take"
			intervals [1906]:
				xmin = 1411.8461
				xmax = 1412.1361
				text = ""
			intervals [1907]:
				xmin = 1412.1361
				xmax = 1412.4561
				text = "for"
			intervals [1908]:
				xmin = 1412.4561
				xmax = 1412.4861
				text = ""
			intervals [1909]:
				xmin = 1412.4861
				xmax = 1412.5161
				text = "a"
			intervals [1910]:
				xmin = 1412.5161
				xmax = 1412.9761
				text = "person"
			intervals [1911]:
				xmin = 1412.9761
				xmax = 1413.1861
				text = ""
			intervals [1912]:
				xmin = 1413.1861
				xmax = 1413.2661
				text = "to"
			intervals [1913]:
				xmin = 1413.2661
				xmax = 1413.3161
				text = ""
			intervals [1914]:
				xmin = 1413.3161
				xmax = 1413.5561
				text = "become"
			intervals [1915]:
				xmin = 1413.5561
				xmax = 1413.5861
				text = ""
			intervals [1916]:
				xmin = 1413.5861
				xmax = 1413.8261
				text = "your"
			intervals [1917]:
				xmin = 1413.8261
				xmax = 1413.8561
				text = ""
			intervals [1918]:
				xmin = 1413.8561
				xmax = 1414.2461
				text = "friend"
			intervals [1919]:
				xmin = 1414.2461
				xmax = 1414.3061
				text = ""
			intervals [1920]:
				xmin = 1414.3061
				xmax = 1414.4361
				text = "or"
			intervals [1921]:
				xmin = 1414.4361
				xmax = 1414.4961
				text = ""
			intervals [1922]:
				xmin = 1414.4961
				xmax = 1414.6461
				text = "to"
			intervals [1923]:
				xmin = 1414.6461
				xmax = 1414.9619
				text = ""
			intervals [1924]:
				xmin = 1414.9619
				xmax = 1415.2519
				text = "say"
			intervals [1925]:
				xmin = 1415.2519
				xmax = 1415.8843
				text = ""
			intervals [1926]:
				xmin = 1415.8843
				xmax = 1416.0343
				text = "get"
			intervals [1927]:
				xmin = 1416.0343
				xmax = 1416.3343
				text = "into"
			intervals [1928]:
				xmin = 1416.3343
				xmax = 1416.4943
				text = "your"
			intervals [1929]:
				xmin = 1416.4943
				xmax = 1416.6343
				text = ""
			intervals [1930]:
				xmin = 1416.6343
				xmax = 1416.8043
				text = "group"
			intervals [1931]:
				xmin = 1416.8043
				xmax = 1417.2712
				text = ""
			intervals [1932]:
				xmin = 1417.2712
				xmax = 1417.3912
				text = "your"
			intervals [1933]:
				xmin = 1417.3912
				xmax = 1438.8017
				text = ""
			intervals [1934]:
				xmin = 1438.8017
				xmax = 1439.3317
				text = "mm-hm"
			intervals [1935]:
				xmin = 1439.3317
				xmax = 1442.1312
				text = ""
			intervals [1936]:
				xmin = 1442.1312
				xmax = 1442.6112
				text = "mm-hm"
			intervals [1937]:
				xmin = 1442.6112
				xmax = 1446.4467
				text = ""
			intervals [1938]:
				xmin = 1446.4467
				xmax = 1446.7467
				text = "<unk>"
			intervals [1939]:
				xmin = 1446.7467
				xmax = 1448.5697
				text = ""
			intervals [1940]:
				xmin = 1448.5697
				xmax = 1448.9297
				text = "um"
			intervals [1941]:
				xmin = 1448.9297
				xmax = 1450.1856
				text = ""
			intervals [1942]:
				xmin = 1450.1856
				xmax = 1450.5656
				text = "if"
			intervals [1943]:
				xmin = 1450.5656
				xmax = 1451.2942
				text = ""
			intervals [1944]:
				xmin = 1451.2942
				xmax = 1451.4742
				text = "if"
			intervals [1945]:
				xmin = 1451.4742
				xmax = 1451.5742
				text = "you"
			intervals [1946]:
				xmin = 1451.5742
				xmax = 1451.8842
				text = "had"
			intervals [1947]:
				xmin = 1451.8842
				xmax = 1451.9142
				text = ""
			intervals [1948]:
				xmin = 1451.9142
				xmax = 1452.1042
				text = "to"
			intervals [1949]:
				xmin = 1452.1042
				xmax = 1452.1342
				text = ""
			intervals [1950]:
				xmin = 1452.1342
				xmax = 1452.3142
				text = "do"
			intervals [1951]:
				xmin = 1452.3142
				xmax = 1452.3542
				text = ""
			intervals [1952]:
				xmin = 1452.3542
				xmax = 1452.5842
				text = "it"
			intervals [1953]:
				xmin = 1452.5842
				xmax = 1452.9803
				text = ""
			intervals [1954]:
				xmin = 1452.9803
				xmax = 1453.3503
				text = "all"
			intervals [1955]:
				xmin = 1453.3503
				xmax = 1453.4603
				text = ""
			intervals [1956]:
				xmin = 1453.4603
				xmax = 1453.5603
				text = "over"
			intervals [1957]:
				xmin = 1453.5603
				xmax = 1453.6403
				text = ""
			intervals [1958]:
				xmin = 1453.6403
				xmax = 1453.9803
				text = "again"
			intervals [1959]:
				xmin = 1453.9803
				xmax = 1455.0322
				text = ""
			intervals [1960]:
				xmin = 1455.0322
				xmax = 1455.1422
				text = "uh"
			intervals [1961]:
				xmin = 1455.1422
				xmax = 1455.1722
				text = ""
			intervals [1962]:
				xmin = 1455.1722
				xmax = 1455.3022
				text = "if"
			intervals [1963]:
				xmin = 1455.3022
				xmax = 1455.4022
				text = "you"
			intervals [1964]:
				xmin = 1455.4022
				xmax = 1455.4922
				text = "could"
			intervals [1965]:
				xmin = 1455.4922
				xmax = 1455.5522
				text = ""
			intervals [1966]:
				xmin = 1455.5522
				xmax = 1455.7922
				text = "say"
			intervals [1967]:
				xmin = 1455.7922
				xmax = 1455.9422
				text = ""
			intervals [1968]:
				xmin = 1455.9422
				xmax = 1456.1722
				text = "start"
			intervals [1969]:
				xmin = 1456.1722
				xmax = 1456.2522
				text = ""
			intervals [1970]:
				xmin = 1456.2522
				xmax = 1456.4822
				text = "back"
			intervals [1971]:
				xmin = 1456.4822
				xmax = 1456.6822
				text = ""
			intervals [1972]:
				xmin = 1456.6822
				xmax = 1456.7622
				text = "to"
			intervals [1973]:
				xmin = 1456.7622
				xmax = 1456.9022
				text = ""
			intervals [1974]:
				xmin = 1456.9022
				xmax = 1457.1022
				text = "the"
			intervals [1975]:
				xmin = 1457.1022
				xmax = 1457.1522
				text = ""
			intervals [1976]:
				xmin = 1457.1522
				xmax = 1457.3222
				text = "age"
			intervals [1977]:
				xmin = 1457.3222
				xmax = 1457.3522
				text = ""
			intervals [1978]:
				xmin = 1457.3522
				xmax = 1457.4922
				text = "of"
			intervals [1979]:
				xmin = 1457.4922
				xmax = 1457.7922
				text = ""
			intervals [1980]:
				xmin = 1457.7922
				xmax = 1458.1422
				text = "say"
			intervals [1981]:
				xmin = 1458.1422
				xmax = 1458.2422
				text = ""
			intervals [1982]:
				xmin = 1458.2422
				xmax = 1459.1422
				text = "six"
			intervals [1983]:
				xmin = 1459.1422
				xmax = 1459.6607
				text = ""
			intervals [1984]:
				xmin = 1459.6607
				xmax = 1459.8307
				text = "what"
			intervals [1985]:
				xmin = 1459.8307
				xmax = 1459.8607
				text = ""
			intervals [1986]:
				xmin = 1459.8607
				xmax = 1459.9907
				text = "would"
			intervals [1987]:
				xmin = 1459.9907
				xmax = 1460.1507
				text = "you"
			intervals [1988]:
				xmin = 1460.1507
				xmax = 1460.5707
				text = "change"
			intervals [1989]:
				xmin = 1460.5707
				xmax = 1460.6007
				text = ""
			intervals [1990]:
				xmin = 1460.6007
				xmax = 1460.8407
				text = "about"
			intervals [1991]:
				xmin = 1460.8407
				xmax = 1460.9907
				text = "your"
			intervals [1992]:
				xmin = 1460.9907
				xmax = 1461.0507
				text = ""
			intervals [1993]:
				xmin = 1461.0507
				xmax = 1461.2707
				text = "life"
			intervals [1994]:
				xmin = 1461.2707
				xmax = 1461.3007
				text = ""
			intervals [1995]:
				xmin = 1461.3007
				xmax = 1461.4507
				text = "up"
			intervals [1996]:
				xmin = 1461.4507
				xmax = 1461.4807
				text = ""
			intervals [1997]:
				xmin = 1461.4807
				xmax = 1461.7107
				text = "til"
			intervals [1998]:
				xmin = 1461.7107
				xmax = 1461.8007
				text = ""
			intervals [1999]:
				xmin = 1461.8007
				xmax = 1461.9807
				text = "your"
			intervals [2000]:
				xmin = 1461.9807
				xmax = 1462.5913
				text = ""
			intervals [2001]:
				xmin = 1462.5913
				xmax = 1462.8413
				text = "twenty"
			intervals [2002]:
				xmin = 1462.8413
				xmax = 1462.8713
				text = ""
			intervals [2003]:
				xmin = 1462.8713
				xmax = 1463.0113
				text = "one"
			intervals [2004]:
				xmin = 1463.0113
				xmax = 1463.0513
				text = ""
			intervals [2005]:
				xmin = 1463.0513
				xmax = 1463.5313
				text = "years"
			intervals [2006]:
				xmin = 1463.5313
				xmax = 1463.7013
				text = "<unk>"
			intervals [2007]:
				xmin = 1463.7013
				xmax = 1475.6914
				text = ""
			intervals [2008]:
				xmin = 1475.6914
				xmax = 1476.2714
				text = "mm-hm"
			intervals [2009]:
				xmin = 1476.2714
				xmax = 1480.779
				text = ""
			intervals [2010]:
				xmin = 1480.779
				xmax = 1481.329
				text = "mm-hm"
			intervals [2011]:
				xmin = 1481.329
				xmax = 1491.8786
				text = ""
			intervals [2012]:
				xmin = 1491.8786
				xmax = 1492.0786
				text = "mm-hm"
			intervals [2013]:
				xmin = 1492.0786
				xmax = 1497.3383
				text = ""
			intervals [2014]:
				xmin = 1497.3383
				xmax = 1497.4583
				text = "yeah"
			intervals [2015]:
				xmin = 1497.4583
				xmax = 1497.9948
				text = ""
			intervals [2016]:
				xmin = 1497.9948
				xmax = 1498.5048
				text = "mm-hm"
			intervals [2017]:
				xmin = 1498.5048
				xmax = 1500.6886
				text = ""
			intervals [2018]:
				xmin = 1500.6886
				xmax = 1501.0686
				text = "mm-hm"
			intervals [2019]:
				xmin = 1501.0686
				xmax = 1501.6731
				text = ""
			intervals [2020]:
				xmin = 1501.6731
				xmax = 1501.7031
				text = "i"
			intervals [2021]:
				xmin = 1501.7031
				xmax = 1501.8531
				text = "think"
			intervals [2022]:
				xmin = 1501.8531
				xmax = 1501.8931
				text = ""
			intervals [2023]:
				xmin = 1501.8931
				xmax = 1502.1931
				text = "maybe"
			intervals [2024]:
				xmin = 1502.1931
				xmax = 1502.3531
				text = "it"
			intervals [2025]:
				xmin = 1502.3531
				xmax = 1502.3831
				text = ""
			intervals [2026]:
				xmin = 1502.3831
				xmax = 1502.6531
				text = "helps"
			intervals [2027]:
				xmin = 1502.6531
				xmax = 1502.9331
				text = "you"
			intervals [2028]:
				xmin = 1502.9331
				xmax = 1503.3859
				text = ""
			intervals [2029]:
				xmin = 1503.3859
				xmax = 1503.9759
				text = "appreciate"
			intervals [2030]:
				xmin = 1503.9759
				xmax = 1504.0159
				text = ""
			intervals [2031]:
				xmin = 1504.0159
				xmax = 1504.0759
				text = "the"
			intervals [2032]:
				xmin = 1504.0759
				xmax = 1504.3559
				text = "people"
			intervals [2033]:
				xmin = 1504.3559
				xmax = 1504.3859
				text = ""
			intervals [2034]:
				xmin = 1504.3859
				xmax = 1504.4459
				text = "who"
			intervals [2035]:
				xmin = 1504.4459
				xmax = 1504.5659
				text = "have"
			intervals [2036]:
				xmin = 1504.5659
				xmax = 1504.7259
				text = ""
			intervals [2037]:
				xmin = 1504.7259
				xmax = 1504.7859
				text = "to"
			intervals [2038]:
				xmin = 1504.7859
				xmax = 1504.8759
				text = "live"
			intervals [2039]:
				xmin = 1504.8759
				xmax = 1505.2359
				text = ""
			intervals [2040]:
				xmin = 1505.2359
				xmax = 1506.1159
				text = "<unk>"
			intervals [2041]:
				xmin = 1506.1159
				xmax = 1506.7717
				text = ""
			intervals [2042]:
				xmin = 1506.7717
				xmax = 1507.1417
				text = "um"
			intervals [2043]:
				xmin = 1507.1417
				xmax = 1507.6762
				text = ""
			intervals [2044]:
				xmin = 1507.6762
				xmax = 1507.9662
				text = "what"
			intervals [2045]:
				xmin = 1507.9662
				xmax = 1508.4276
				text = ""
			intervals [2046]:
				xmin = 1508.4276
				xmax = 1508.6576
				text = "w"
			intervals [2047]:
				xmin = 1508.6576
				xmax = 1508.9576
				text = "what"
			intervals [2048]:
				xmin = 1508.9576
				xmax = 1509.0176
				text = ""
			intervals [2049]:
				xmin = 1509.0176
				xmax = 1509.1576
				text = "are"
			intervals [2050]:
				xmin = 1509.1576
				xmax = 1509.3476
				text = "you"
			intervals [2051]:
				xmin = 1509.3476
				xmax = 1509.3976
				text = ""
			intervals [2052]:
				xmin = 1509.3976
				xmax = 1509.7876
				text = "majoring"
			intervals [2053]:
				xmin = 1509.7876
				xmax = 1509.8776
				text = ""
			intervals [2054]:
				xmin = 1509.8776
				xmax = 1509.9476
				text = "in"
			intervals [2055]:
				xmin = 1509.9476
				xmax = 1509.9776
				text = ""
			intervals [2056]:
				xmin = 1509.9776
				xmax = 1510.1776
				text = "now"
			intervals [2057]:
				xmin = 1510.1776
				xmax = 1511.3252
				text = ""
			intervals [2058]:
				xmin = 1511.3252
				xmax = 1511.4752
				text = "art"
			intervals [2059]:
				xmin = 1511.4752
				xmax = 1512.0052
				text = "education"
			intervals [2060]:
				xmin = 1512.0052
				xmax = 1512.3536
				text = ""
			intervals [2061]:
				xmin = 1512.3536
				xmax = 1512.5836
				text = "plan"
			intervals [2062]:
				xmin = 1512.5836
				xmax = 1512.7936
				text = "to"
			intervals [2063]:
				xmin = 1512.7936
				xmax = 1513.066
				text = ""
			intervals [2064]:
				xmin = 1513.066
				xmax = 1513.306
				text = "teach"
			intervals [2065]:
				xmin = 1513.306
				xmax = 1513.9667
				text = ""
			intervals [2066]:
				xmin = 1513.9667
				xmax = 1514.2867
				text = "uh-huh"
			intervals [2067]:
				xmin = 1514.2867
				xmax = 1514.8651
				text = ""
			intervals [2068]:
				xmin = 1514.8651
				xmax = 1515.0451
				text = "would"
			intervals [2069]:
				xmin = 1515.0451
				xmax = 1515.3551
				text = "you"
			intervals [2070]:
				xmin = 1515.3551
				xmax = 1516.0067
				text = ""
			intervals [2071]:
				xmin = 1516.0067
				xmax = 1516.2967
				text = "w"
			intervals [2072]:
				xmin = 1516.2967
				xmax = 1516.4567
				text = "have"
			intervals [2073]:
				xmin = 1516.4567
				xmax = 1516.5867
				text = "you"
			intervals [2074]:
				xmin = 1516.5867
				xmax = 1516.8667
				text = "ever"
			intervals [2075]:
				xmin = 1516.8667
				xmax = 1517.3667
				text = "considered"
			intervals [2076]:
				xmin = 1517.3667
				xmax = 1517.3967
				text = ""
			intervals [2077]:
				xmin = 1517.3967
				xmax = 1517.8467
				text = "changing"
			intervals [2078]:
				xmin = 1517.8467
				xmax = 1517.8767
				text = ""
			intervals [2079]:
				xmin = 1517.8767
				xmax = 1518.1967
				text = "your"
			intervals [2080]:
				xmin = 1518.1967
				xmax = 1518.2367
				text = ""
			intervals [2081]:
				xmin = 1518.2367
				xmax = 1518.4267
				text = "um"
			intervals [2082]:
				xmin = 1518.4267
				xmax = 1518.4567
				text = ""
			intervals [2083]:
				xmin = 1518.4567
				xmax = 1518.7867
				text = "mind"
			intervals [2084]:
				xmin = 1518.7867
				xmax = 1518.8367
				text = ""
			intervals [2085]:
				xmin = 1518.8367
				xmax = 1519.0167
				text = "about"
			intervals [2086]:
				xmin = 1519.0167
				xmax = 1519.1567
				text = ""
			intervals [2087]:
				xmin = 1519.1567
				xmax = 1519.3867
				text = "uh"
			intervals [2088]:
				xmin = 1519.3867
				xmax = 1519.4667
				text = ""
			intervals [2089]:
				xmin = 1519.4667
				xmax = 1519.9667
				text = "teaching"
			intervals [2090]:
				xmin = 1519.9667
				xmax = 1520.2369
				text = ""
			intervals [2091]:
				xmin = 1520.2369
				xmax = 1520.3269
				text = "have"
			intervals [2092]:
				xmin = 1520.3269
				xmax = 1520.4069
				text = "you"
			intervals [2093]:
				xmin = 1520.4069
				xmax = 1520.5869
				text = "ever"
			intervals [2094]:
				xmin = 1520.5869
				xmax = 1520.6669
				text = ""
			intervals [2095]:
				xmin = 1520.6669
				xmax = 1520.8969
				text = "wanted"
			intervals [2096]:
				xmin = 1520.8969
				xmax = 1520.9369
				text = ""
			intervals [2097]:
				xmin = 1520.9369
				xmax = 1520.9969
				text = "to"
			intervals [2098]:
				xmin = 1520.9969
				xmax = 1521.0669
				text = ""
			intervals [2099]:
				xmin = 1521.0669
				xmax = 1521.1869
				text = "be"
			intervals [2100]:
				xmin = 1521.1869
				xmax = 1521.2769
				text = ""
			intervals [2101]:
				xmin = 1521.2769
				xmax = 1521.5469
				text = "something"
			intervals [2102]:
				xmin = 1521.5469
				xmax = 1521.5869
				text = ""
			intervals [2103]:
				xmin = 1521.5869
				xmax = 1521.8069
				text = "else"
			intervals [2104]:
				xmin = 1521.8069
				xmax = 1527.5889
				text = ""
			intervals [2105]:
				xmin = 1527.5889
				xmax = 1528.0589
				text = "mm-hm"
			intervals [2106]:
				xmin = 1528.0589
				xmax = 1541.0918
				text = ""
			intervals [2107]:
				xmin = 1541.0918
				xmax = 1541.3318
				text = "mm-hm"
			intervals [2108]:
				xmin = 1541.3318
				xmax = 1542.2944
				text = ""
			intervals [2109]:
				xmin = 1542.2944
				xmax = 1542.4344
				text = "why"
			intervals [2110]:
				xmin = 1542.4344
				xmax = 1542.5244
				text = "do"
			intervals [2111]:
				xmin = 1542.5244
				xmax = 1542.5844
				text = "you"
			intervals [2112]:
				xmin = 1542.5844
				xmax = 1542.6544
				text = ""
			intervals [2113]:
				xmin = 1542.6544
				xmax = 1542.8344
				text = "think"
			intervals [2114]:
				xmin = 1542.8344
				xmax = 1542.9144
				text = "you"
			intervals [2115]:
				xmin = 1542.9144
				xmax = 1542.9444
				text = ""
			intervals [2116]:
				xmin = 1542.9444
				xmax = 1543.0844
				text = "got"
			intervals [2117]:
				xmin = 1543.0844
				xmax = 1543.5444
				text = "interested"
			intervals [2118]:
				xmin = 1543.5444
				xmax = 1543.5944
				text = ""
			intervals [2119]:
				xmin = 1543.5944
				xmax = 1543.6544
				text = "in"
			intervals [2120]:
				xmin = 1543.6544
				xmax = 1543.8444
				text = "art"
			intervals [2121]:
				xmin = 1543.8444
				xmax = 1544.201
				text = ""
			intervals [2122]:
				xmin = 1544.201
				xmax = 1544.271
				text = "<unk>"
			intervals [2123]:
				xmin = 1544.271
				xmax = 1544.7567
				text = ""
			intervals [2124]:
				xmin = 1544.7567
				xmax = 1544.8367
				text = "you"
			intervals [2125]:
				xmin = 1544.8367
				xmax = 1544.9467
				text = "had"
			intervals [2126]:
				xmin = 1544.9467
				xmax = 1544.9767
				text = ""
			intervals [2127]:
				xmin = 1544.9767
				xmax = 1545.0167
				text = "a"
			intervals [2128]:
				xmin = 1545.0167
				xmax = 1545.1667
				text = "certain"
			intervals [2129]:
				xmin = 1545.1667
				xmax = 1545.5867
				text = "<unk>"
			intervals [2130]:
				xmin = 1545.5867
				xmax = 1545.7067
				text = "or"
			intervals [2131]:
				xmin = 1545.7067
				xmax = 1545.7467
				text = ""
			intervals [2132]:
				xmin = 1545.7467
				xmax = 1546.2867
				text = "something"
			intervals [2133]:
				xmin = 1546.2867
				xmax = 1548.7829
				text = ""
			intervals [2134]:
				xmin = 1548.7829
				xmax = 1548.9529
				text = "oh"
			intervals [2135]:
				xmin = 1548.9529
				xmax = 1553.2892
				text = ""
			intervals [2136]:
				xmin = 1553.2892
				xmax = 1553.5792
				text = "mm-hm"
			intervals [2137]:
				xmin = 1553.5792
				xmax = 1562.3001
				text = ""
			intervals [2138]:
				xmin = 1562.3001
				xmax = 1562.4901
				text = "well"
			intervals [2139]:
				xmin = 1562.4901
				xmax = 1562.5801
				text = "that"
			intervals [2140]:
				xmin = 1562.5801
				xmax = 1562.6601
				text = ""
			intervals [2141]:
				xmin = 1562.6601
				xmax = 1562.7801
				text = "s"
			intervals [2142]:
				xmin = 1562.7801
				xmax = 1562.9701
				text = "good"
			intervals [2143]:
				xmin = 1562.9701
				xmax = 1563.0001
				text = ""
			intervals [2144]:
				xmin = 1563.0001
				xmax = 1563.0901
				text = "it"
			intervals [2145]:
				xmin = 1563.0901
				xmax = 1563.1501
				text = ""
			intervals [2146]:
				xmin = 1563.1501
				xmax = 1563.1801
				text = "s"
			intervals [2147]:
				xmin = 1563.1801
				xmax = 1563.4001
				text = "something"
			intervals [2148]:
				xmin = 1563.4001
				xmax = 1563.4301
				text = ""
			intervals [2149]:
				xmin = 1563.4301
				xmax = 1563.4601
				text = "i"
			intervals [2150]:
				xmin = 1563.4601
				xmax = 1563.5701
				text = ""
			intervals [2151]:
				xmin = 1563.5701
				xmax = 1563.8401
				text = "always"
			intervals [2152]:
				xmin = 1563.8401
				xmax = 1563.8701
				text = ""
			intervals [2153]:
				xmin = 1563.8701
				xmax = 1564.0201
				text = "wanted"
			intervals [2154]:
				xmin = 1564.0201
				xmax = 1564.3301
				text = ""
			intervals [2155]:
				xmin = 1564.3301
				xmax = 1564.4801
				text = "to"
			intervals [2156]:
				xmin = 1564.4801
				xmax = 1564.5201
				text = ""
			intervals [2157]:
				xmin = 1564.5201
				xmax = 1564.6201
				text = "do"
			intervals [2158]:
				xmin = 1564.6201
				xmax = 1565.3076
				text = ""
			intervals [2159]:
				xmin = 1565.3076
				xmax = 1565.6276
				text = "um"
			intervals [2160]:
				xmin = 1565.6276
				xmax = 1565.8176
				text = ""
			intervals [2161]:
				xmin = 1565.8176
				xmax = 1565.9476
				text = "do"
			intervals [2162]:
				xmin = 1565.9476
				xmax = 1566.0376
				text = "you"
			intervals [2163]:
				xmin = 1566.0376
				xmax = 1566.1076
				text = ""
			intervals [2164]:
				xmin = 1566.1076
				xmax = 1566.2276
				text = "have"
			intervals [2165]:
				xmin = 1566.2276
				xmax = 1566.2576
				text = ""
			intervals [2166]:
				xmin = 1566.2576
				xmax = 1566.3176
				text = "a"
			intervals [2167]:
				xmin = 1566.3176
				xmax = 1566.6676
				text = "job"
			intervals [2168]:
				xmin = 1566.6676
				xmax = 1566.6976
				text = ""
			intervals [2169]:
				xmin = 1566.6976
				xmax = 1566.7476
				text = "or"
			intervals [2170]:
				xmin = 1566.7476
				xmax = 1566.7776
				text = ""
			intervals [2171]:
				xmin = 1566.7776
				xmax = 1566.8576
				text = "are"
			intervals [2172]:
				xmin = 1566.8576
				xmax = 1567.0276
				text = ""
			intervals [2173]:
				xmin = 1567.0276
				xmax = 1567.0976
				text = "you"
			intervals [2174]:
				xmin = 1567.0976
				xmax = 1567.1276
				text = ""
			intervals [2175]:
				xmin = 1567.1276
				xmax = 1567.5976
				text = "just"
			intervals [2176]:
				xmin = 1567.5976
				xmax = 1567.6676
				text = ""
			intervals [2177]:
				xmin = 1567.6676
				xmax = 1567.8676
				text = "full"
			intervals [2178]:
				xmin = 1567.8676
				xmax = 1568.0976
				text = "s"
			intervals [2179]:
				xmin = 1568.0976
				xmax = 1568.2992
				text = ""
			intervals [2180]:
				xmin = 1568.2992
				xmax = 1568.5892
				text = "full"
			intervals [2181]:
				xmin = 1568.5892
				xmax = 1568.9592
				text = "time"
			intervals [2182]:
				xmin = 1568.9592
				xmax = 1568.9892
				text = ""
			intervals [2183]:
				xmin = 1568.9892
				xmax = 1569.6492
				text = "student"
			intervals [2184]:
				xmin = 1569.6492
				xmax = 1573.5046
				text = ""
			intervals [2185]:
				xmin = 1573.5046
				xmax = 1573.5746
				text = "yeah"
			intervals [2186]:
				xmin = 1573.5746
				xmax = 1573.7146
				text = "okay"
			intervals [2187]:
				xmin = 1573.7146
				xmax = 1574.2746
				text = "<unk>"
			intervals [2188]:
				xmin = 1574.2746
				xmax = 1575.7044
				text = ""
			intervals [2189]:
				xmin = 1575.7044
				xmax = 1576.0844
				text = "alright"
			intervals [2190]:
				xmin = 1576.0844
				xmax = 1576.2244
				text = "well"
			intervals [2191]:
				xmin = 1576.2244
				xmax = 1576.3344
				text = "we"
			intervals [2192]:
				xmin = 1576.3344
				xmax = 1576.3644
				text = "<unk>"
			intervals [2193]:
				xmin = 1576.3644
				xmax = 1576.6544
				text = "change"
			intervals [2194]:
				xmin = 1576.6544
				xmax = 1576.7044
				text = ""
			intervals [2195]:
				xmin = 1576.7044
				xmax = 1576.8844
				text = "that"
			intervals [2196]:
				xmin = 1576.8844
				xmax = 1576.9144
				text = ""
			intervals [2197]:
				xmin = 1576.9144
				xmax = 1577.3244
				text = "subject"
			intervals [2198]:
				xmin = 1577.3244
				xmax = 1577.3944
				text = ""
			intervals [2199]:
				xmin = 1577.3944
				xmax = 1577.6644
				text = "what"
			intervals [2200]:
				xmin = 1577.6644
				xmax = 1577.7344
				text = ""
			intervals [2201]:
				xmin = 1577.7344
				xmax = 1578.0044
				text = "uh"
			intervals [2202]:
				xmin = 1578.0044
				xmax = 1578.1344
				text = ""
			intervals [2203]:
				xmin = 1578.1344
				xmax = 1578.3244
				text = "how"
			intervals [2204]:
				xmin = 1578.3244
				xmax = 1578.4544
				text = "do"
			intervals [2205]:
				xmin = 1578.4544
				xmax = 1578.4844
				text = ""
			intervals [2206]:
				xmin = 1578.4844
				xmax = 1578.5744
				text = "your"
			intervals [2207]:
				xmin = 1578.5744
				xmax = 1578.6244
				text = ""
			intervals [2208]:
				xmin = 1578.6244
				xmax = 1579.0544
				text = "family"
			intervals [2209]:
				xmin = 1579.0544
				xmax = 1579.3183
				text = ""
			intervals [2210]:
				xmin = 1579.3183
				xmax = 1579.4983
				text = "uh"
			intervals [2211]:
				xmin = 1579.4983
				xmax = 1579.6683
				text = ""
			intervals [2212]:
				xmin = 1579.6683
				xmax = 1579.9383
				text = "spend"
			intervals [2213]:
				xmin = 1579.9383
				xmax = 1580.723
				text = ""
			intervals [2214]:
				xmin = 1580.723
				xmax = 1581.073
				text = "christmas"
			intervals [2215]:
				xmin = 1581.073
				xmax = 1581.203
				text = ""
			intervals [2216]:
				xmin = 1581.203
				xmax = 1581.583
				text = "holidays"
			intervals [2217]:
				xmin = 1581.583
				xmax = 1596.7685
				text = ""
			intervals [2218]:
				xmin = 1596.7685
				xmax = 1597.1785
				text = "mm-hm"
			intervals [2219]:
				xmin = 1597.1785
				xmax = 1602.7748
				text = ""
			intervals [2220]:
				xmin = 1602.7748
				xmax = 1603.2548
				text = "mm-hm"
			intervals [2221]:
				xmin = 1603.2548
				xmax = 1608.5629
				text = ""
			intervals [2222]:
				xmin = 1608.5629
				xmax = 1608.8329
				text = "mm-hm"
			intervals [2223]:
				xmin = 1608.8329
				xmax = 1609.0629
				text = ""
			intervals [2224]:
				xmin = 1609.0629
				xmax = 1609.1229
				text = "you"
			intervals [2225]:
				xmin = 1609.1229
				xmax = 1609.1529
				text = ""
			intervals [2226]:
				xmin = 1609.1529
				xmax = 1609.6129
				text = "exchange"
			intervals [2227]:
				xmin = 1609.6129
				xmax = 1609.6429
				text = ""
			intervals [2228]:
				xmin = 1609.6429
				xmax = 1609.8129
				text = "gifts"
			intervals [2229]:
				xmin = 1609.8129
				xmax = 1616.6009
				text = ""
			intervals [2230]:
				xmin = 1616.6009
				xmax = 1617.1009
				text = "yeah"
			intervals [2231]:
				xmin = 1617.1009
				xmax = 1617.3933
				text = ""
			intervals [2232]:
				xmin = 1617.3933
				xmax = 1617.8033
				text = "mm-hm"
			intervals [2233]:
				xmin = 1617.8033
				xmax = 1634.9098
				text = ""
			intervals [2234]:
				xmin = 1634.9098
				xmax = 1635.1698
				text = "mm-hm"
			intervals [2235]:
				xmin = 1635.1698
				xmax = 1635.9583
				text = ""
			intervals [2236]:
				xmin = 1635.9583
				xmax = 1636.2983
				text = "mm-hm"
			intervals [2237]:
				xmin = 1636.2983
				xmax = 1638.0613
				text = ""
			intervals [2238]:
				xmin = 1638.0613
				xmax = 1638.2113
				text = "oh"
			intervals [2239]:
				xmin = 1638.2113
				xmax = 1638.4513
				text = "that"
			intervals [2240]:
				xmin = 1638.4513
				xmax = 1638.4913
				text = ""
			intervals [2241]:
				xmin = 1638.4913
				xmax = 1638.6813
				text = "that"
			intervals [2242]:
				xmin = 1638.6813
				xmax = 1638.8413
				text = ""
			intervals [2243]:
				xmin = 1638.8413
				xmax = 1638.9113
				text = "s"
			intervals [2244]:
				xmin = 1638.9113
				xmax = 1638.9413
				text = ""
			intervals [2245]:
				xmin = 1638.9413
				xmax = 1639.1413
				text = "that"
			intervals [2246]:
				xmin = 1639.1413
				xmax = 1639.4313
				text = "sounds"
			intervals [2247]:
				xmin = 1639.4313
				xmax = 1639.4613
				text = ""
			intervals [2248]:
				xmin = 1639.4613
				xmax = 1639.7913
				text = "nice"
			intervals [2249]:
				xmin = 1639.7913
				xmax = 1640.2613
				text = "<unk>"
			intervals [2250]:
				xmin = 1640.2613
				xmax = 1641.7674
				text = ""
			intervals [2251]:
				xmin = 1641.7674
				xmax = 1641.9474
				text = "that"
			intervals [2252]:
				xmin = 1641.9474
				xmax = 1641.9974
				text = ""
			intervals [2253]:
				xmin = 1641.9974
				xmax = 1642.0274
				text = "s"
			intervals [2254]:
				xmin = 1642.0274
				xmax = 1642.1174
				text = "the"
			intervals [2255]:
				xmin = 1642.1174
				xmax = 1642.3274
				text = "best"
			intervals [2256]:
				xmin = 1642.3274
				xmax = 1642.3574
				text = ""
			intervals [2257]:
				xmin = 1642.3574
				xmax = 1642.6474
				text = "part"
			intervals [2258]:
				xmin = 1642.6474
				xmax = 1643.050
				text = ""
			intervals [2259]:
				xmin = 1643.050
				xmax = 1643.500
				text = "<unk>"
			intervals [2260]:
				xmin = 1643.500
				xmax = 1643.8524
				text = ""
			intervals [2261]:
				xmin = 1643.8524
				xmax = 1644.1824
				text = "what"
			intervals [2262]:
				xmin = 1644.1824
				xmax = 1644.2924
				text = "um"
			intervals [2263]:
				xmin = 1644.2924
				xmax = 1645.4834
				text = ""
			intervals [2264]:
				xmin = 1645.4834
				xmax = 1645.8334
				text = "about"
			intervals [2265]:
				xmin = 1645.8334
				xmax = 1646.3434
				text = "christmas"
			intervals [2266]:
				xmin = 1646.3434
				xmax = 1646.6834
				text = "gifts"
			intervals [2267]:
				xmin = 1646.6834
				xmax = 1646.7134
				text = ""
			intervals [2268]:
				xmin = 1646.7134
				xmax = 1646.9334
				text = "what"
			intervals [2269]:
				xmin = 1646.9334
				xmax = 1647.0034
				text = ""
			intervals [2270]:
				xmin = 1647.0034
				xmax = 1647.3234
				text = "uh"
			intervals [2271]:
				xmin = 1647.3234
				xmax = 1647.8545
				text = ""
			intervals [2272]:
				xmin = 1647.8545
				xmax = 1648.0645
				text = "what"
			intervals [2273]:
				xmin = 1648.0645
				xmax = 1648.0945
				text = ""
			intervals [2274]:
				xmin = 1648.0945
				xmax = 1648.1945
				text = "would"
			intervals [2275]:
				xmin = 1648.1945
				xmax = 1648.2445
				text = ""
			intervals [2276]:
				xmin = 1648.2445
				xmax = 1648.3845
				text = "you"
			intervals [2277]:
				xmin = 1648.3845
				xmax = 1648.4145
				text = ""
			intervals [2278]:
				xmin = 1648.4145
				xmax = 1648.5945
				text = "like"
			intervals [2279]:
				xmin = 1648.5945
				xmax = 1648.6245
				text = ""
			intervals [2280]:
				xmin = 1648.6245
				xmax = 1648.7345
				text = "to"
			intervals [2281]:
				xmin = 1648.7345
				xmax = 1648.7645
				text = ""
			intervals [2282]:
				xmin = 1648.7645
				xmax = 1648.9545
				text = "have"
			intervals [2283]:
				xmin = 1648.9545
				xmax = 1649.0045
				text = ""
			intervals [2284]:
				xmin = 1649.0045
				xmax = 1649.1145
				text = "for"
			intervals [2285]:
				xmin = 1649.1145
				xmax = 1649.1645
				text = ""
			intervals [2286]:
				xmin = 1649.1645
				xmax = 1649.4545
				text = "christmas"
			intervals [2287]:
				xmin = 1649.4545
				xmax = 1651.0582
				text = ""
			intervals [2288]:
				xmin = 1651.0582
				xmax = 1651.2582
				text = "and"
			intervals [2289]:
				xmin = 1651.2582
				xmax = 1651.2982
				text = ""
			intervals [2290]:
				xmin = 1651.2982
				xmax = 1651.7682
				text = "why"
			intervals [2291]:
				xmin = 1651.7682
				xmax = 1654.226
				text = ""
			intervals [2292]:
				xmin = 1654.226
				xmax = 1654.556
				text = "something"
			intervals [2293]:
				xmin = 1654.556
				xmax = 1654.656
				text = "you"
			intervals [2294]:
				xmin = 1654.656
				xmax = 1654.776
				text = "can"
			intervals [2295]:
				xmin = 1654.776
				xmax = 1654.836
				text = ""
			intervals [2296]:
				xmin = 1654.836
				xmax = 1655.006
				text = "say"
			intervals [2297]:
				xmin = 1655.006
				xmax = 1655.096
				text = "on"
			intervals [2298]:
				xmin = 1655.096
				xmax = 1655.186
				text = "the"
			intervals [2299]:
				xmin = 1655.186
				xmax = 1655.526
				text = "tape"
			intervals [2300]:
				xmin = 1655.526
				xmax = 1656.606
				text = "<unk>"
			intervals [2301]:
				xmin = 1656.606
				xmax = 1662.4051
				text = ""
			intervals [2302]:
				xmin = 1662.4051
				xmax = 1662.7751
				text = "oh"
			intervals [2303]:
				xmin = 1662.7751
				xmax = 1662.8351
				text = ""
			intervals [2304]:
				xmin = 1662.8351
				xmax = 1663.3551
				text = "okay"
			intervals [2305]:
				xmin = 1663.3551
				xmax = 1669.553
				text = ""
			intervals [2306]:
				xmin = 1669.553
				xmax = 1670.113
				text = "mm-hm"
			intervals [2307]:
				xmin = 1670.113
				xmax = 1671.5031
				text = ""
			intervals [2308]:
				xmin = 1671.5031
				xmax = 1671.6631
				text = "so"
			intervals [2309]:
				xmin = 1671.6631
				xmax = 1671.7731
				text = "you"
			intervals [2310]:
				xmin = 1671.7731
				xmax = 1671.8031
				text = ""
			intervals [2311]:
				xmin = 1671.8031
				xmax = 1672.0231
				text = "plan"
			intervals [2312]:
				xmin = 1672.0231
				xmax = 1672.0831
				text = "to"
			intervals [2313]:
				xmin = 1672.0831
				xmax = 1672.1131
				text = ""
			intervals [2314]:
				xmin = 1672.1131
				xmax = 1672.2131
				text = "get"
			intervals [2315]:
				xmin = 1672.2131
				xmax = 1672.2631
				text = ""
			intervals [2316]:
				xmin = 1672.2631
				xmax = 1672.6031
				text = "married"
			intervals [2317]:
				xmin = 1672.6031
				xmax = 1673.6901
				text = ""
			intervals [2318]:
				xmin = 1673.6901
				xmax = 1673.8301
				text = "mm-hm"
			intervals [2319]:
				xmin = 1673.8301
				xmax = 1674.4808
				text = ""
			intervals [2320]:
				xmin = 1674.4808
				xmax = 1674.6308
				text = "what"
			intervals [2321]:
				xmin = 1674.6308
				xmax = 1674.8508
				text = "about"
			intervals [2322]:
				xmin = 1674.8508
				xmax = 1674.9008
				text = ""
			intervals [2323]:
				xmin = 1674.9008
				xmax = 1675.0808
				text = "him"
			intervals [2324]:
				xmin = 1675.0808
				xmax = 1675.2008
				text = ""
			intervals [2325]:
				xmin = 1675.2008
				xmax = 1675.8508
				text = "<unk>"
			intervals [2326]:
				xmin = 1675.8508
				xmax = 1677.5597
				text = ""
			intervals [2327]:
				xmin = 1677.5597
				xmax = 1677.6197
				text = "<unk>"
			intervals [2328]:
				xmin = 1677.6197
				xmax = 1679.0992
				text = ""
			intervals [2329]:
				xmin = 1679.0992
				xmax = 1679.2092
				text = "well"
			intervals [2330]:
				xmin = 1679.2092
				xmax = 1679.2492
				text = ""
			intervals [2331]:
				xmin = 1679.2492
				xmax = 1679.3392
				text = "what"
			intervals [2332]:
				xmin = 1679.3392
				xmax = 1679.3692
				text = ""
			intervals [2333]:
				xmin = 1679.3692
				xmax = 1679.5092
				text = "was"
			intervals [2334]:
				xmin = 1679.5092
				xmax = 1679.5392
				text = ""
			intervals [2335]:
				xmin = 1679.5392
				xmax = 1679.5992
				text = "the"
			intervals [2336]:
				xmin = 1679.5992
				xmax = 1679.6392
				text = ""
			intervals [2337]:
				xmin = 1679.6392
				xmax = 1679.8692
				text = "best"
			intervals [2338]:
				xmin = 1679.8692
				xmax = 1680.2092
				text = "christmas"
			intervals [2339]:
				xmin = 1680.2092
				xmax = 1680.5892
				text = "present"
			intervals [2340]:
				xmin = 1680.5892
				xmax = 1680.7092
				text = "you"
			intervals [2341]:
				xmin = 1680.7092
				xmax = 1680.8292
				text = "ever"
			intervals [2342]:
				xmin = 1680.8292
				xmax = 1680.9492
				text = ""
			intervals [2343]:
				xmin = 1680.9492
				xmax = 1681.0992
				text = "got"
			intervals [2344]:
				xmin = 1681.0992
				xmax = 1685.0443
				text = ""
			intervals [2345]:
				xmin = 1685.0443
				xmax = 1685.2543
				text = "mm-hm"
			intervals [2346]:
				xmin = 1685.2543
				xmax = 1685.3143
				text = ""
			intervals [2347]:
				xmin = 1685.3143
				xmax = 1685.4343
				text = "that"
			intervals [2348]:
				xmin = 1685.4343
				xmax = 1685.4743
				text = "s"
			intervals [2349]:
				xmin = 1685.4743
				xmax = 1685.7043
				text = "pretty"
			intervals [2350]:
				xmin = 1685.7043
				xmax = 1685.7743
				text = ""
			intervals [2351]:
				xmin = 1685.7743
				xmax = 1686.0643
				text = "good"
			intervals [2352]:
				xmin = 1686.0643
				xmax = 1695.2766
				text = ""
			intervals [2353]:
				xmin = 1695.2766
				xmax = 1695.8066
				text = "mm-hm"
			intervals [2354]:
				xmin = 1695.8066
				xmax = 1702.5696
				text = ""
			intervals [2355]:
				xmin = 1702.5696
				xmax = 1702.7196
				text = "well"
			intervals [2356]:
				xmin = 1702.7196
				xmax = 1702.7896
				text = ""
			intervals [2357]:
				xmin = 1702.7896
				xmax = 1702.8896
				text = "that"
			intervals [2358]:
				xmin = 1702.8896
				xmax = 1702.9196
				text = ""
			intervals [2359]:
				xmin = 1702.9196
				xmax = 1703.1296
				text = "sounds"
			intervals [2360]:
				xmin = 1703.1296
				xmax = 1703.1696
				text = ""
			intervals [2361]:
				xmin = 1703.1696
				xmax = 1703.2796
				text = "like"
			intervals [2362]:
				xmin = 1703.2796
				xmax = 1703.3296
				text = ""
			intervals [2363]:
				xmin = 1703.3296
				xmax = 1703.3996
				text = "the"
			intervals [2364]:
				xmin = 1703.3996
				xmax = 1703.4296
				text = ""
			intervals [2365]:
				xmin = 1703.4296
				xmax = 1703.5896
				text = "one"
			intervals [2366]:
				xmin = 1703.5896
				xmax = 1703.6596
				text = ""
			intervals [2367]:
				xmin = 1703.6596
				xmax = 1703.7296
				text = "i"
			intervals [2368]:
				xmin = 1703.7296
				xmax = 1703.7596
				text = ""
			intervals [2369]:
				xmin = 1703.7596
				xmax = 1703.8496
				text = "have"
			intervals [2370]:
				xmin = 1703.8496
				xmax = 1704.5196
				text = ""
			intervals [2371]:
				xmin = 1704.5196
				xmax = 1704.6296
				text = "now"
			intervals [2372]:
				xmin = 1704.6296
				xmax = 1704.7496
				text = ""
			intervals [2373]:
				xmin = 1704.7496
				xmax = 1704.8896
				text = "<unk>"
			intervals [2374]:
				xmin = 1704.8896
				xmax = 1706.1526
				text = ""
			intervals [2375]:
				xmin = 1706.1526
				xmax = 1706.5326
				text = "um"
			intervals [2376]:
				xmin = 1706.5326
				xmax = 1708.2876
				text = ""
			intervals [2377]:
				xmin = 1708.2876
				xmax = 1708.4476
				text = "were"
			intervals [2378]:
				xmin = 1708.4476
				xmax = 1708.6176
				text = "you"
			intervals [2379]:
				xmin = 1708.6176
				xmax = 1708.8476
				text = "ever"
			intervals [2380]:
				xmin = 1708.8476
				xmax = 1708.8776
				text = ""
			intervals [2381]:
				xmin = 1708.8776
				xmax = 1708.9976
				text = "in"
			intervals [2382]:
				xmin = 1708.9976
				xmax = 1709.0276
				text = "a"
			intervals [2383]:
				xmin = 1709.0276
				xmax = 1709.0976
				text = ""
			intervals [2384]:
				xmin = 1709.0976
				xmax = 1709.7776
				text = "situation"
			intervals [2385]:
				xmin = 1709.7776
				xmax = 1709.8176
				text = ""
			intervals [2386]:
				xmin = 1709.8176
				xmax = 1709.9276
				text = "where"
			intervals [2387]:
				xmin = 1709.9276
				xmax = 1710.0476
				text = "you"
			intervals [2388]:
				xmin = 1710.0476
				xmax = 1710.1476
				text = ""
			intervals [2389]:
				xmin = 1710.1476
				xmax = 1710.3076
				text = "thought"
			intervals [2390]:
				xmin = 1710.3076
				xmax = 1710.3676
				text = ""
			intervals [2391]:
				xmin = 1710.3676
				xmax = 1710.4276
				text = "you"
			intervals [2392]:
				xmin = 1710.4276
				xmax = 1710.4876
				text = ""
			intervals [2393]:
				xmin = 1710.4876
				xmax = 1710.6176
				text = "might"
			intervals [2394]:
				xmin = 1710.6176
				xmax = 1710.7076
				text = ""
			intervals [2395]:
				xmin = 1710.7076
				xmax = 1710.7876
				text = "be"
			intervals [2396]:
				xmin = 1710.7876
				xmax = 1710.8676
				text = ""
			intervals [2397]:
				xmin = 1710.8676
				xmax = 1711.1176
				text = "killed"
			intervals [2398]:
				xmin = 1711.1176
				xmax = 1711.1476
				text = ""
			intervals [2399]:
				xmin = 1711.1476
				xmax = 1711.1776
				text = "or"
			intervals [2400]:
				xmin = 1711.1776
				xmax = 1711.5876
				text = ""
			intervals [2401]:
				xmin = 1711.5876
				xmax = 1711.6776
				text = "that"
			intervals [2402]:
				xmin = 1711.6776
				xmax = 1711.7476
				text = ""
			intervals [2403]:
				xmin = 1711.7476
				xmax = 1711.8076
				text = "you"
			intervals [2404]:
				xmin = 1711.8076
				xmax = 1711.9376
				text = ""
			intervals [2405]:
				xmin = 1711.9376
				xmax = 1712.0276
				text = "might"
			intervals [2406]:
				xmin = 1712.0276
				xmax = 1712.1676
				text = ""
			intervals [2407]:
				xmin = 1712.1676
				xmax = 1712.2576
				text = "die"
			intervals [2408]:
				xmin = 1712.2576
				xmax = 1726.1822
				text = ""
			intervals [2409]:
				xmin = 1726.1822
				xmax = 1726.4622
				text = "oh"
			intervals [2410]:
				xmin = 1726.4622
				xmax = 1727.1106
				text = ""
			intervals [2411]:
				xmin = 1727.1106
				xmax = 1727.3406
				text = "oh"
			intervals [2412]:
				xmin = 1727.3406
				xmax = 1727.5806
				text = "well"
			intervals [2413]:
				xmin = 1727.5806
				xmax = 1727.6306
				text = "i"
			intervals [2414]:
				xmin = 1727.6306
				xmax = 1727.8306
				text = "no"
			intervals [2415]:
				xmin = 1727.8306
				xmax = 1727.8706
				text = "i"
			intervals [2416]:
				xmin = 1727.8706
				xmax = 1728.0506
				text = "don't"
			intervals [2417]:
				xmin = 1728.0506
				xmax = 1728.2306
				text = "mean"
			intervals [2418]:
				xmin = 1728.2306
				xmax = 1728.2606
				text = ""
			intervals [2419]:
				xmin = 1728.2606
				xmax = 1728.4206
				text = "that"
			intervals [2420]:
				xmin = 1728.4206
				xmax = 1728.5206
				text = "i"
			intervals [2421]:
				xmin = 1728.5206
				xmax = 1728.5506
				text = ""
			intervals [2422]:
				xmin = 1728.5506
				xmax = 1728.6806
				text = "mean"
			intervals [2423]:
				xmin = 1728.6806
				xmax = 1728.7206
				text = ""
			intervals [2424]:
				xmin = 1728.7206
				xmax = 1728.8706
				text = "have"
			intervals [2425]:
				xmin = 1728.8706
				xmax = 1728.9006
				text = ""
			intervals [2426]:
				xmin = 1728.9006
				xmax = 1729.0406
				text = "you"
			intervals [2427]:
				xmin = 1729.0406
				xmax = 1729.0706
				text = ""
			intervals [2428]:
				xmin = 1729.0706
				xmax = 1729.4006
				text = "ever"
			intervals [2429]:
				xmin = 1729.4006
				xmax = 1729.4606
				text = ""
			intervals [2430]:
				xmin = 1729.4606
				xmax = 1729.7506
				text = "been"
			intervals [2431]:
				xmin = 1729.7506
				xmax = 1729.9006
				text = ""
			intervals [2432]:
				xmin = 1729.9006
				xmax = 1730.2206
				text = "say"
			intervals [2433]:
				xmin = 1730.2206
				xmax = 1730.2506
				text = ""
			intervals [2434]:
				xmin = 1730.2506
				xmax = 1730.5306
				text = "uh"
			intervals [2435]:
				xmin = 1730.5306
				xmax = 1730.8588
				text = ""
			intervals [2436]:
				xmin = 1730.8588
				xmax = 1731.2188
				text = "<unk>"
			intervals [2437]:
				xmin = 1731.2188
				xmax = 1732.2814
				text = ""
			intervals [2438]:
				xmin = 1732.2814
				xmax = 1732.5514
				text = "or"
			intervals [2439]:
				xmin = 1732.5514
				xmax = 1732.6414
				text = ""
			intervals [2440]:
				xmin = 1732.6414
				xmax = 1733.0314
				text = "close"
			intervals [2441]:
				xmin = 1733.0314
				xmax = 1733.2314
				text = "to"
			intervals [2442]:
				xmin = 1733.2314
				xmax = 1733.2614
				text = ""
			intervals [2443]:
				xmin = 1733.2614
				xmax = 1733.5514
				text = "one"
			intervals [2444]:
				xmin = 1733.5514
				xmax = 1734.1763
				text = ""
			intervals [2445]:
				xmin = 1734.1763
				xmax = 1734.5063
				text = "nothing"
			intervals [2446]:
				xmin = 1734.5063
				xmax = 1734.5463
				text = ""
			intervals [2447]:
				xmin = 1734.5463
				xmax = 1734.7163
				text = "like"
			intervals [2448]:
				xmin = 1734.7163
				xmax = 1734.7763
				text = ""
			intervals [2449]:
				xmin = 1734.7763
				xmax = 1734.9363
				text = "that"
			intervals [2450]:
				xmin = 1734.9363
				xmax = 1735.294
				text = ""
			intervals [2451]:
				xmin = 1735.294
				xmax = 1735.574
				text = "never"
			intervals [2452]:
				xmin = 1735.574
				xmax = 1735.614
				text = ""
			intervals [2453]:
				xmin = 1735.614
				xmax = 1735.774
				text = "had"
			intervals [2454]:
				xmin = 1735.774
				xmax = 1735.834
				text = "a"
			intervals [2455]:
				xmin = 1735.834
				xmax = 1735.904
				text = ""
			intervals [2456]:
				xmin = 1735.904
				xmax = 1736.184
				text = "brush"
			intervals [2457]:
				xmin = 1736.184
				xmax = 1736.294
				text = "with"
			intervals [2458]:
				xmin = 1736.294
				xmax = 1736.364
				text = ""
			intervals [2459]:
				xmin = 1736.364
				xmax = 1736.714
				text = "death"
			intervals [2460]:
				xmin = 1736.714
				xmax = 1738.314
				text = "<unk>"
			intervals [2461]:
				xmin = 1738.314
				xmax = 1738.813
				text = ""
			intervals [2462]:
				xmin = 1738.813
				xmax = 1739.233
				text = "okay"
			intervals [2463]:
				xmin = 1739.233
				xmax = 1739.6754
				text = ""
			intervals [2464]:
				xmin = 1739.6754
				xmax = 1740.2554
				text = "sometimes"
			intervals [2465]:
				xmin = 1740.2554
				xmax = 1740.5954
				text = "people"
			intervals [2466]:
				xmin = 1740.5954
				xmax = 1740.6454
				text = ""
			intervals [2467]:
				xmin = 1740.6454
				xmax = 1740.9454
				text = "say"
			intervals [2468]:
				xmin = 1740.9454
				xmax = 1741.2354
				text = "that"
			intervals [2469]:
				xmin = 1741.2354
				xmax = 1741.3154
				text = ""
			intervals [2470]:
				xmin = 1741.3154
				xmax = 1741.3954
				text = "you"
			intervals [2471]:
				xmin = 1741.3954
				xmax = 1741.4754
				text = "know"
			intervals [2472]:
				xmin = 1741.4754
				xmax = 1741.5054
				text = ""
			intervals [2473]:
				xmin = 1741.5054
				xmax = 1741.6554
				text = "what"
			intervals [2474]:
				xmin = 1741.6554
				xmax = 1741.6854
				text = ""
			intervals [2475]:
				xmin = 1741.6854
				xmax = 1741.7454
				text = "s"
			intervals [2476]:
				xmin = 1741.7454
				xmax = 1741.9254
				text = "gonna"
			intervals [2477]:
				xmin = 1741.9254
				xmax = 1742.2454
				text = "happen"
			intervals [2478]:
				xmin = 1742.2454
				xmax = 1742.2754
				text = ""
			intervals [2479]:
				xmin = 1742.2754
				xmax = 1742.3354
				text = "is"
			intervals [2480]:
				xmin = 1742.3354
				xmax = 1742.4454
				text = ""
			intervals [2481]:
				xmin = 1742.4454
				xmax = 1742.5754
				text = "gonna"
			intervals [2482]:
				xmin = 1742.5754
				xmax = 1742.6754
				text = ""
			intervals [2483]:
				xmin = 1742.6754
				xmax = 1742.9954
				text = "happen"
			intervals [2484]:
				xmin = 1742.9954
				xmax = 1743.0554
				text = ""
			intervals [2485]:
				xmin = 1743.0554
				xmax = 1743.1554
				text = "how"
			intervals [2486]:
				xmin = 1743.1554
				xmax = 1743.2354
				text = "do"
			intervals [2487]:
				xmin = 1743.2354
				xmax = 1743.3754
				text = "you"
			intervals [2488]:
				xmin = 1743.3754
				xmax = 1743.7705
				text = ""
			intervals [2489]:
				xmin = 1743.7705
				xmax = 1743.8705
				text = "how"
			intervals [2490]:
				xmin = 1743.8705
				xmax = 1743.9305
				text = "do"
			intervals [2491]:
				xmin = 1743.9305
				xmax = 1743.9605
				text = ""
			intervals [2492]:
				xmin = 1743.9605
				xmax = 1744.0205
				text = "you"
			intervals [2493]:
				xmin = 1744.0205
				xmax = 1744.1105
				text = ""
			intervals [2494]:
				xmin = 1744.1105
				xmax = 1744.3005
				text = "feel"
			intervals [2495]:
				xmin = 1744.3005
				xmax = 1744.5105
				text = "about"
			intervals [2496]:
				xmin = 1744.5105
				xmax = 1744.5905
				text = ""
			intervals [2497]:
				xmin = 1744.5905
				xmax = 1744.8305
				text = "that"
			intervals [2498]:
				xmin = 1744.8305
				xmax = 1746.6066
				text = ""
			intervals [2499]:
				xmin = 1746.6066
				xmax = 1747.0166
				text = "<unk>"
			intervals [2500]:
				xmin = 1747.0166
				xmax = 1772.5
				text = ""
	item [2]:
		class = "IntervalTier"
		name = "DCA_int_03 - phones"
		xmin = 0.0
		xmax = 1772.5
		intervals: size = 5471
			intervals [1]:
				xmin = 0.0
				xmax = 0.5003
				text = ""
			intervals [2]:
				xmin = 0.5003
				xmax = 0.7503
				text = "TN"
			intervals [3]:
				xmin = 0.7503
				xmax = 0.7803
				text = "sp"
			intervals [4]:
				xmin = 0.7803
				xmax = 0.8203
				text = "W"
			intervals [5]:
				xmin = 0.8203
				xmax = 0.8703
				text = "AH1"
			intervals [6]:
				xmin = 0.8703
				xmax = 0.9103
				text = "T"
			intervals [7]:
				xmin = 0.9103
				xmax = 1.0103
				text = "K"
			intervals [8]:
				xmin = 1.0103
				xmax = 1.0803
				text = "AY1"
			intervals [9]:
				xmin = 1.0803
				xmax = 1.1303
				text = "N"
			intervals [10]:
				xmin = 1.1303
				xmax = 1.1803
				text = "D"
			intervals [11]:
				xmin = 1.1803
				xmax = 1.2103
				text = "AH0"
			intervals [12]:
				xmin = 1.2103
				xmax = 1.4503
				text = "V"
			intervals [13]:
				xmin = 1.4503
				xmax = 1.4803
				text = "sp"
			intervals [14]:
				xmin = 1.4803
				xmax = 1.5603
				text = "G"
			intervals [15]:
				xmin = 1.5603
				xmax = 1.6603
				text = "EY1"
			intervals [16]:
				xmin = 1.6603
				xmax = 1.7203
				text = "M"
			intervals [17]:
				xmin = 1.7203
				xmax = 1.8103
				text = "Z"
			intervals [18]:
				xmin = 1.8103
				xmax = 1.8403
				text = "sp"
			intervals [19]:
				xmin = 1.8403
				xmax = 1.8703
				text = "D"
			intervals [20]:
				xmin = 1.8703
				xmax = 1.9003
				text = "IH0"
			intervals [21]:
				xmin = 1.9003
				xmax = 1.9403
				text = "D"
			intervals [22]:
				xmin = 1.9403
				xmax = 2.0103
				text = "Y"
			intervals [23]:
				xmin = 2.0103
				xmax = 2.0403
				text = "UW1"
			intervals [24]:
				xmin = 2.0403
				xmax = 2.0803
				text = "sp"
			intervals [25]:
				xmin = 2.0803
				xmax = 2.1803
				text = "P"
			intervals [26]:
				xmin = 2.1803
				xmax = 2.2503
				text = "L"
			intervals [27]:
				xmin = 2.2503
				xmax = 2.3303
				text = "EY1"
			intervals [28]:
				xmin = 2.3303
				xmax = 2.3803
				text = "sp"
			intervals [29]:
				xmin = 2.3803
				xmax = 2.4203
				text = "W"
			intervals [30]:
				xmin = 2.4203
				xmax = 2.4503
				text = "EH1"
			intervals [31]:
				xmin = 2.4503
				xmax = 2.5203
				text = "N"
			intervals [32]:
				xmin = 2.5203
				xmax = 2.5503
				text = "sp"
			intervals [33]:
				xmin = 2.5503
				xmax = 2.5803
				text = "Y"
			intervals [34]:
				xmin = 2.5803
				xmax = 2.6103
				text = "UW1"
			intervals [35]:
				xmin = 2.6103
				xmax = 2.6403
				text = "sp"
			intervals [36]:
				xmin = 2.6403
				xmax = 2.6703
				text = "W"
			intervals [37]:
				xmin = 2.6703
				xmax = 2.7003
				text = "ER0"
			intervals [38]:
				xmin = 2.7003
				xmax = 2.7303
				text = "AH0"
			intervals [39]:
				xmin = 2.7303
				xmax = 2.8703
				text = "CH"
			intervals [40]:
				xmin = 2.8703
				xmax = 2.9203
				text = "AY1"
			intervals [41]:
				xmin = 2.9203
				xmax = 2.9703
				text = "L"
			intervals [42]:
				xmin = 2.9703
				xmax = 3.0003
				text = "D"
			intervals [43]:
				xmin = 3.0003
				xmax = 3.1403
				text = "sp"
			intervals [44]:
				xmin = 3.1403
				xmax = 13.260
				text = ""
			intervals [45]:
				xmin = 13.260
				xmax = 13.370
				text = "HH"
			intervals [46]:
				xmin = 13.370
				xmax = 13.430
				text = "AW1"
			intervals [47]:
				xmin = 13.430
				xmax = 13.460
				text = "D"
			intervals [48]:
				xmin = 13.460
				xmax = 13.490
				text = "UW1"
			intervals [49]:
				xmin = 13.490
				xmax = 13.520
				text = "Y"
			intervals [50]:
				xmin = 13.520
				xmax = 13.560
				text = "UW1"
			intervals [51]:
				xmin = 13.560
				xmax = 13.650
				text = "P"
			intervals [52]:
				xmin = 13.650
				xmax = 13.690
				text = "L"
			intervals [53]:
				xmin = 13.690
				xmax = 13.740
				text = "EY1"
			intervals [54]:
				xmin = 13.740
				xmax = 13.870
				text = "sp"
			intervals [55]:
				xmin = 13.870
				xmax = 13.930
				text = "P"
			intervals [56]:
				xmin = 13.930
				xmax = 13.960
				text = "IH1"
			intervals [57]:
				xmin = 13.960
				xmax = 13.990
				text = "K"
			intervals [58]:
				xmin = 13.990
				xmax = 14.020
				text = "AH1"
			intervals [59]:
				xmin = 14.020
				xmax = 14.060
				text = "P"
			intervals [60]:
				xmin = 14.060
				xmax = 14.210
				text = "sp"
			intervals [61]:
				xmin = 14.210
				xmax = 14.240
				text = "S"
			intervals [62]:
				xmin = 14.240
				xmax = 14.270
				text = "T"
			intervals [63]:
				xmin = 14.270
				xmax = 14.340
				text = "IH1"
			intervals [64]:
				xmin = 14.340
				xmax = 14.420
				text = "K"
			intervals [65]:
				xmin = 14.420
				xmax = 14.550
				text = "S"
			intervals [66]:
				xmin = 14.550
				xmax = 21.5592
				text = ""
			intervals [67]:
				xmin = 21.5592
				xmax = 21.6192
				text = "M"
			intervals [68]:
				xmin = 21.6192
				xmax = 21.6692
				text = "HH"
			intervals [69]:
				xmin = 21.6692
				xmax = 21.8892
				text = "M"
			intervals [70]:
				xmin = 21.8892
				xmax = 30.5891
				text = "sp"
			intervals [71]:
				xmin = 30.5891
				xmax = 30.6891
				text = "M"
			intervals [72]:
				xmin = 30.6891
				xmax = 30.7591
				text = "HH"
			intervals [73]:
				xmin = 30.7591
				xmax = 30.9591
				text = "M"
			intervals [74]:
				xmin = 30.9591
				xmax = 31.7457
				text = ""
			intervals [75]:
				xmin = 31.7457
				xmax = 31.8657
				text = "M"
			intervals [76]:
				xmin = 31.8657
				xmax = 31.8957
				text = "HH"
			intervals [77]:
				xmin = 31.8957
				xmax = 32.1757
				text = "M"
			intervals [78]:
				xmin = 32.1757
				xmax = 40.3484
				text = ""
			intervals [79]:
				xmin = 40.3484
				xmax = 40.3784
				text = "sil"
			intervals [80]:
				xmin = 40.3784
				xmax = 40.5884
				text = "M"
			intervals [81]:
				xmin = 40.5884
				xmax = 40.6384
				text = "HH"
			intervals [82]:
				xmin = 40.6384
				xmax = 40.6884
				text = "M"
			intervals [83]:
				xmin = 40.6884
				xmax = 40.7584
				text = "sp"
			intervals [84]:
				xmin = 40.7584
				xmax = 41.2048
				text = ""
			intervals [85]:
				xmin = 41.2048
				xmax = 41.2348
				text = "M"
			intervals [86]:
				xmin = 41.2348
				xmax = 41.2648
				text = "HH"
			intervals [87]:
				xmin = 41.2648
				xmax = 41.5448
				text = "M"
			intervals [88]:
				xmin = 41.5448
				xmax = 42.1612
				text = "sp"
			intervals [89]:
				xmin = 42.1612
				xmax = 42.4512
				text = "AH1"
			intervals [90]:
				xmin = 42.4512
				xmax = 42.5612
				text = "M"
			intervals [91]:
				xmin = 42.5612
				xmax = 42.6794
				text = "sp"
			intervals [92]:
				xmin = 42.6794
				xmax = 42.8094
				text = "W"
			intervals [93]:
				xmin = 42.8094
				xmax = 42.8894
				text = "AH1"
			intervals [94]:
				xmin = 42.8894
				xmax = 42.9394
				text = "T"
			intervals [95]:
				xmin = 42.9394
				xmax = 43.0294
				text = "sp"
			intervals [96]:
				xmin = 43.0294
				xmax = 43.1994
				text = "AY1"
			intervals [97]:
				xmin = 43.1994
				xmax = 43.3894
				text = "sp"
			intervals [98]:
				xmin = 43.3894
				xmax = 43.4594
				text = "W"
			intervals [99]:
				xmin = 43.4594
				xmax = 43.4994
				text = "AH1"
			intervals [100]:
				xmin = 43.4994
				xmax = 43.5794
				text = "T"
			intervals [101]:
				xmin = 43.5794
				xmax = 43.6394
				text = "AH1"
			intervals [102]:
				xmin = 43.6394
				xmax = 43.6894
				text = "DH"
			intervals [103]:
				xmin = 43.6894
				xmax = 43.7694
				text = "ER0"
			intervals [104]:
				xmin = 43.7694
				xmax = 43.8394
				text = "sp"
			intervals [105]:
				xmin = 43.8394
				xmax = 44.0194
				text = "AH1"
			intervals [106]:
				xmin = 44.0194
				xmax = 44.1594
				text = "M"
			intervals [107]:
				xmin = 44.1594
				xmax = 44.3924
				text = "sp"
			intervals [108]:
				xmin = 44.3924
				xmax = 44.4624
				text = "G"
			intervals [109]:
				xmin = 44.4624
				xmax = 44.5224
				text = "EY1"
			intervals [110]:
				xmin = 44.5224
				xmax = 44.5724
				text = "M"
			intervals [111]:
				xmin = 44.5724
				xmax = 44.6824
				text = "Z"
			intervals [112]:
				xmin = 44.6824
				xmax = 44.7124
				text = "D"
			intervals [113]:
				xmin = 44.7124
				xmax = 44.7524
				text = "IH0"
			intervals [114]:
				xmin = 44.7524
				xmax = 44.8224
				text = "D"
			intervals [115]:
				xmin = 44.8224
				xmax = 44.8924
				text = "Y"
			intervals [116]:
				xmin = 44.8924
				xmax = 44.9224
				text = "UW1"
			intervals [117]:
				xmin = 44.9224
				xmax = 44.9524
				text = "sp"
			intervals [118]:
				xmin = 44.9524
				xmax = 45.0224
				text = "M"
			intervals [119]:
				xmin = 45.0224
				xmax = 45.0724
				text = "EH1"
			intervals [120]:
				xmin = 45.0724
				xmax = 45.1324
				text = "N"
			intervals [121]:
				xmin = 45.1324
				xmax = 45.2324
				text = "SH"
			intervals [122]:
				xmin = 45.2324
				xmax = 45.2624
				text = "AH0"
			intervals [123]:
				xmin = 45.2624
				xmax = 45.3024
				text = "N"
			intervals [124]:
				xmin = 45.3024
				xmax = 45.5124
				text = "sp"
			intervals [125]:
				xmin = 45.5124
				xmax = 45.5824
				text = "B"
			intervals [126]:
				xmin = 45.5824
				xmax = 45.6124
				text = "IH0"
			intervals [127]:
				xmin = 45.6124
				xmax = 45.6424
				text = "F"
			intervals [128]:
				xmin = 45.6424
				xmax = 45.6724
				text = "AO1"
			intervals [129]:
				xmin = 45.6724
				xmax = 45.7824
				text = "R"
			intervals [130]:
				xmin = 45.7824
				xmax = 46.4225
				text = ""
			intervals [131]:
				xmin = 46.4225
				xmax = 46.4525
				text = "sil"
			intervals [132]:
				xmin = 46.4525
				xmax = 46.5625
				text = "AA1"
			intervals [133]:
				xmin = 46.5625
				xmax = 46.6125
				text = "R"
			intervals [134]:
				xmin = 46.6125
				xmax = 46.6525
				text = "DH"
			intervals [135]:
				xmin = 46.6525
				xmax = 46.6925
				text = "EH1"
			intervals [136]:
				xmin = 46.6925
				xmax = 46.7225
				text = "R"
			intervals [137]:
				xmin = 46.7225
				xmax = 46.8025
				text = "EH1"
			intervals [138]:
				xmin = 46.8025
				xmax = 46.8425
				text = "N"
			intervals [139]:
				xmin = 46.8425
				xmax = 46.9525
				text = "IY0"
			intervals [140]:
				xmin = 46.9525
				xmax = 47.0225
				text = "DH"
			intervals [141]:
				xmin = 47.0225
				xmax = 47.0525
				text = "AE1"
			intervals [142]:
				xmin = 47.0525
				xmax = 47.1525
				text = "T"
			intervals [143]:
				xmin = 47.1525
				xmax = 47.2325
				text = "Y"
			intervals [144]:
				xmin = 47.2325
				xmax = 47.2725
				text = "UW1"
			intervals [145]:
				xmin = 47.2725
				xmax = 47.3325
				text = "HH"
			intervals [146]:
				xmin = 47.3325
				xmax = 47.3725
				text = "AE1"
			intervals [147]:
				xmin = 47.3725
				xmax = 47.4325
				text = "V"
			intervals [148]:
				xmin = 47.4325
				xmax = 47.5325
				text = "sp"
			intervals [149]:
				xmin = 47.5325
				xmax = 47.7425
				text = "AH1"
			intervals [150]:
				xmin = 47.7425
				xmax = 47.7825
				text = "sp"
			intervals [151]:
				xmin = 47.7825
				xmax = 47.9225
				text = "T"
			intervals [152]:
				xmin = 47.9225
				xmax = 48.1025
				text = "IY1"
			intervals [153]:
				xmin = 48.1025
				xmax = 48.1325
				text = "M"
			intervals [154]:
				xmin = 48.1325
				xmax = 48.1825
				text = "Z"
			intervals [155]:
				xmin = 48.1825
				xmax = 48.4625
				text = "sp"
			intervals [156]:
				xmin = 48.4625
				xmax = 48.7928
				text = ""
			intervals [157]:
				xmin = 48.7928
				xmax = 48.8628
				text = "Y"
			intervals [158]:
				xmin = 48.8628
				xmax = 48.9228
				text = "UW1"
			intervals [159]:
				xmin = 48.9228
				xmax = 48.9628
				text = "sp"
			intervals [160]:
				xmin = 48.9628
				xmax = 49.0428
				text = "P"
			intervals [161]:
				xmin = 49.0428
				xmax = 49.0828
				text = "L"
			intervals [162]:
				xmin = 49.0828
				xmax = 49.1228
				text = "EY1"
			intervals [163]:
				xmin = 49.1228
				xmax = 49.1528
				text = "sp"
			intervals [164]:
				xmin = 49.1528
				xmax = 49.1828
				text = "W"
			intervals [165]:
				xmin = 49.1828
				xmax = 49.2128
				text = "IH0"
			intervals [166]:
				xmin = 49.2128
				xmax = 49.2828
				text = "DH"
			intervals [167]:
				xmin = 49.2828
				xmax = 49.3328
				text = "sp"
			intervals [168]:
				xmin = 49.3328
				xmax = 49.4528
				text = "T"
			intervals [169]:
				xmin = 49.4528
				xmax = 49.4828
				text = "IY1"
			intervals [170]:
				xmin = 49.4828
				xmax = 49.5228
				text = "M"
			intervals [171]:
				xmin = 49.5228
				xmax = 49.7028
				text = "Z"
			intervals [172]:
				xmin = 49.7028
				xmax = 49.8828
				text = "sp"
			intervals [173]:
				xmin = 49.8828
				xmax = 50.7537
				text = ""
			intervals [174]:
				xmin = 50.7537
				xmax = 50.8837
				text = "OW1"
			intervals [175]:
				xmin = 50.8837
				xmax = 50.9437
				text = "sp"
			intervals [176]:
				xmin = 50.9437
				xmax = 51.0237
				text = "B"
			intervals [177]:
				xmin = 51.0237
				xmax = 51.1537
				text = "EY1"
			intervals [178]:
				xmin = 51.1537
				xmax = 51.2237
				text = "S"
			intervals [179]:
				xmin = 51.2237
				xmax = 51.2637
				text = "B"
			intervals [180]:
				xmin = 51.2637
				xmax = 51.2937
				text = "AO1"
			intervals [181]:
				xmin = 51.2937
				xmax = 51.4237
				text = "L"
			intervals [182]:
				xmin = 51.4237
				xmax = 51.4537
				text = "sp"
			intervals [183]:
				xmin = 51.4537
				xmax = 51.5937
				text = "IH0"
			intervals [184]:
				xmin = 51.5937
				xmax = 51.6537
				text = "K"
			intervals [185]:
				xmin = 51.6537
				xmax = 51.7137
				text = "S"
			intervals [186]:
				xmin = 51.7137
				xmax = 51.7437
				text = "P"
			intervals [187]:
				xmin = 51.7437
				xmax = 51.8237
				text = "L"
			intervals [188]:
				xmin = 51.8237
				xmax = 51.9137
				text = "EY1"
			intervals [189]:
				xmin = 51.9137
				xmax = 51.9637
				text = "N"
			intervals [190]:
				xmin = 51.9637
				xmax = 52.0337
				text = "HH"
			intervals [191]:
				xmin = 52.0337
				xmax = 52.1437
				text = "AW1"
			intervals [192]:
				xmin = 52.1437
				xmax = 52.2637
				text = "B"
			intervals [193]:
				xmin = 52.2637
				xmax = 52.3637
				text = "EY1"
			intervals [194]:
				xmin = 52.3637
				xmax = 52.4737
				text = "S"
			intervals [195]:
				xmin = 52.4737
				xmax = 52.5237
				text = "B"
			intervals [196]:
				xmin = 52.5237
				xmax = 52.5937
				text = "AO1"
			intervals [197]:
				xmin = 52.5937
				xmax = 52.7137
				text = "L"
			intervals [198]:
				xmin = 52.7137
				xmax = 52.7537
				text = "IH0"
			intervals [199]:
				xmin = 52.7537
				xmax = 52.8237
				text = "Z"
			intervals [200]:
				xmin = 52.8237
				xmax = 52.9637
				text = "P"
			intervals [201]:
				xmin = 52.9637
				xmax = 53.0337
				text = "L"
			intervals [202]:
				xmin = 53.0337
				xmax = 53.1637
				text = "EY1"
			intervals [203]:
				xmin = 53.1637
				xmax = 53.2337
				text = "D"
			intervals [204]:
				xmin = 53.2337
				xmax = 53.3237
				text = "sp"
			intervals [205]:
				xmin = 53.3237
				xmax = 55.7415
				text = ""
			intervals [206]:
				xmin = 55.7415
				xmax = 55.8615
				text = "spn"
			intervals [207]:
				xmin = 55.8615
				xmax = 55.9615
				text = "Y"
			intervals [208]:
				xmin = 55.9615
				xmax = 55.9915
				text = "UH1"
			intervals [209]:
				xmin = 55.9915
				xmax = 56.0215
				text = "R"
			intervals [210]:
				xmin = 56.0215
				xmax = 56.9715
				text = "sp"
			intervals [211]:
				xmin = 56.9715
				xmax = 57.0015
				text = "V"
			intervals [212]:
				xmin = 57.0015
				xmax = 57.0315
				text = "ER1"
			intervals [213]:
				xmin = 57.0315
				xmax = 57.0915
				text = "ZH"
			intervals [214]:
				xmin = 57.0915
				xmax = 57.1215
				text = "AH0"
			intervals [215]:
				xmin = 57.1215
				xmax = 57.1515
				text = "N"
			intervals [216]:
				xmin = 57.1515
				xmax = 57.2015
				text = "B"
			intervals [217]:
				xmin = 57.2015
				xmax = 57.3415
				text = "AE1"
			intervals [218]:
				xmin = 57.3415
				xmax = 57.4015
				text = "K"
			intervals [219]:
				xmin = 57.4015
				xmax = 57.4615
				text = "IH1"
			intervals [220]:
				xmin = 57.4615
				xmax = 57.5315
				text = "N"
			intervals [221]:
				xmin = 57.5315
				xmax = 57.6415
				text = "DH"
			intervals [222]:
				xmin = 57.6415
				xmax = 57.7815
				text = "IY0"
			intervals [223]:
				xmin = 57.7815
				xmax = 57.8915
				text = "OW1"
			intervals [224]:
				xmin = 57.8915
				xmax = 57.9315
				text = "L"
			intervals [225]:
				xmin = 57.9315
				xmax = 58.0015
				text = "D"
			intervals [226]:
				xmin = 58.0015
				xmax = 58.0415
				text = "D"
			intervals [227]:
				xmin = 58.0415
				xmax = 58.2715
				text = "EY1"
			intervals [228]:
				xmin = 58.2715
				xmax = 58.3515
				text = "Z"
			intervals [229]:
				xmin = 58.3515
				xmax = 58.4415
				text = "OW2"
			intervals [230]:
				xmin = 58.4415
				xmax = 58.5515
				text = "K"
			intervals [231]:
				xmin = 58.5515
				xmax = 58.7515
				text = "EY1"
			intervals [232]:
				xmin = 58.7515
				xmax = 70.4993
				text = ""
			intervals [233]:
				xmin = 70.4993
				xmax = 70.5393
				text = "sil"
			intervals [234]:
				xmin = 70.5393
				xmax = 70.5893
				text = "M"
			intervals [235]:
				xmin = 70.5893
				xmax = 70.6193
				text = "HH"
			intervals [236]:
				xmin = 70.6193
				xmax = 70.9693
				text = "M"
			intervals [237]:
				xmin = 70.9693
				xmax = 80.7277
				text = "sp"
			intervals [238]:
				xmin = 80.7277
				xmax = 80.7577
				text = "M"
			intervals [239]:
				xmin = 80.7577
				xmax = 80.7877
				text = "HH"
			intervals [240]:
				xmin = 80.7877
				xmax = 80.8177
				text = "M"
			intervals [241]:
				xmin = 80.8177
				xmax = 86.5837
				text = "sp"
			intervals [242]:
				xmin = 86.5837
				xmax = 86.7037
				text = "M"
			intervals [243]:
				xmin = 86.7037
				xmax = 86.8437
				text = "HH"
			intervals [244]:
				xmin = 86.8437
				xmax = 86.8837
				text = "M"
			intervals [245]:
				xmin = 86.8837
				xmax = 90.3247
				text = "sp"
			intervals [246]:
				xmin = 90.3247
				xmax = 90.5347
				text = "AH1"
			intervals [247]:
				xmin = 90.5347
				xmax = 90.5647
				text = "HH"
			intervals [248]:
				xmin = 90.5647
				xmax = 90.7047
				text = "AH1"
			intervals [249]:
				xmin = 90.7047
				xmax = 91.089
				text = "sp"
			intervals [250]:
				xmin = 91.089
				xmax = 91.149
				text = "W"
			intervals [251]:
				xmin = 91.149
				xmax = 91.209
				text = "EH1"
			intervals [252]:
				xmin = 91.209
				xmax = 91.289
				text = "L"
			intervals [253]:
				xmin = 91.289
				xmax = 91.369
				text = "EH1"
			intervals [254]:
				xmin = 91.369
				xmax = 91.399
				text = "V"
			intervals [255]:
				xmin = 91.399
				xmax = 91.439
				text = "R"
			intervals [256]:
				xmin = 91.439
				xmax = 91.479
				text = "IY0"
			intervals [257]:
				xmin = 91.479
				xmax = 91.579
				text = "T"
			intervals [258]:
				xmin = 91.579
				xmax = 91.639
				text = "AY1"
			intervals [259]:
				xmin = 91.639
				xmax = 91.669
				text = "M"
			intervals [260]:
				xmin = 91.669
				xmax = 91.699
				text = "Y"
			intervals [261]:
				xmin = 91.699
				xmax = 91.729
				text = "UW1"
			intervals [262]:
				xmin = 91.729
				xmax = 91.759
				text = "HH"
			intervals [263]:
				xmin = 91.759
				xmax = 91.799
				text = "IH1"
			intervals [264]:
				xmin = 91.799
				xmax = 91.859
				text = "T"
			intervals [265]:
				xmin = 91.859
				xmax = 91.899
				text = "DH"
			intervals [266]:
				xmin = 91.899
				xmax = 91.929
				text = "AH0"
			intervals [267]:
				xmin = 91.929
				xmax = 91.959
				text = "sp"
			intervals [268]:
				xmin = 91.959
				xmax = 92.029
				text = "B"
			intervals [269]:
				xmin = 92.029
				xmax = 92.199
				text = "AO1"
			intervals [270]:
				xmin = 92.199
				xmax = 92.259
				text = "L"
			intervals [271]:
				xmin = 92.259
				xmax = 92.319
				text = "DH"
			intervals [272]:
				xmin = 92.319
				xmax = 92.379
				text = "OW1"
			intervals [273]:
				xmin = 92.379
				xmax = 92.449
				text = "IH0"
			intervals [274]:
				xmin = 92.449
				xmax = 92.479
				text = "T"
			intervals [275]:
				xmin = 92.479
				xmax = 92.509
				text = "sp"
			intervals [276]:
				xmin = 92.509
				xmax = 92.539
				text = "S"
			intervals [277]:
				xmin = 92.539
				xmax = 92.569
				text = "N"
			intervals [278]:
				xmin = 92.569
				xmax = 92.599
				text = "AA1"
			intervals [279]:
				xmin = 92.599
				xmax = 92.669
				text = "T"
			intervals [280]:
				xmin = 92.669
				xmax = 92.699
				text = "G"
			intervals [281]:
				xmin = 92.699
				xmax = 92.729
				text = "AH1"
			intervals [282]:
				xmin = 92.729
				xmax = 92.759
				text = "N"
			intervals [283]:
				xmin = 92.759
				xmax = 92.789
				text = "AH0"
			intervals [284]:
				xmin = 92.789
				xmax = 92.849
				text = "B"
			intervals [285]:
				xmin = 92.849
				xmax = 92.899
				text = "IY0"
			intervals [286]:
				xmin = 92.899
				xmax = 92.939
				text = "AH0"
			intervals [287]:
				xmin = 92.939
				xmax = 92.969
				text = "sp"
			intervals [288]:
				xmin = 92.969
				xmax = 92.999
				text = "HH"
			intervals [289]:
				xmin = 92.999
				xmax = 93.069
				text = "OW1"
			intervals [290]:
				xmin = 93.069
				xmax = 93.139
				text = "M"
			intervals [291]:
				xmin = 93.139
				xmax = 93.179
				text = "sp"
			intervals [292]:
				xmin = 93.179
				xmax = 93.249
				text = "R"
			intervals [293]:
				xmin = 93.249
				xmax = 93.309
				text = "AH1"
			intervals [294]:
				xmin = 93.309
				xmax = 93.339
				text = "N"
			intervals [295]:
				xmin = 93.339
				xmax = 93.369
				text = "IH0"
			intervals [296]:
				xmin = 93.369
				xmax = 93.439
				text = "Z"
			intervals [297]:
				xmin = 93.439
				xmax = 93.579
				text = "sp"
			intervals [298]:
				xmin = 93.579
				xmax = 93.649
				text = "IH0"
			intervals [299]:
				xmin = 93.649
				xmax = 93.739
				text = "T"
			intervals [300]:
				xmin = 93.739
				xmax = 94.675
				text = ""
			intervals [301]:
				xmin = 94.675
				xmax = 94.715
				text = "sil"
			intervals [302]:
				xmin = 94.715
				xmax = 94.845
				text = "OW2"
			intervals [303]:
				xmin = 94.845
				xmax = 94.955
				text = "K"
			intervals [304]:
				xmin = 94.955
				xmax = 95.005
				text = "EY1"
			intervals [305]:
				xmin = 95.005
				xmax = 95.155
				text = "sp"
			intervals [306]:
				xmin = 95.155
				xmax = 95.8038
				text = ""
			intervals [307]:
				xmin = 95.8038
				xmax = 95.9338
				text = "S"
			intervals [308]:
				xmin = 95.9338
				xmax = 96.2138
				text = "OW1"
			intervals [309]:
				xmin = 96.2138
				xmax = 97.7933
				text = ""
			intervals [310]:
				xmin = 97.7933
				xmax = 98.1133
				text = "sil"
			intervals [311]:
				xmin = 98.1133
				xmax = 98.1833
				text = "spn"
			intervals [312]:
				xmin = 98.1833
				xmax = 98.2633
				text = "sp"
			intervals [313]:
				xmin = 98.2633
				xmax = 109.0538
				text = ""
			intervals [314]:
				xmin = 109.0538
				xmax = 109.1138
				text = "M"
			intervals [315]:
				xmin = 109.1138
				xmax = 109.1438
				text = "HH"
			intervals [316]:
				xmin = 109.1438
				xmax = 109.3138
				text = "M"
			intervals [317]:
				xmin = 109.3138
				xmax = 109.5838
				text = "sp"
			intervals [318]:
				xmin = 109.5838
				xmax = 114.6367
				text = ""
			intervals [319]:
				xmin = 114.6367
				xmax = 114.6667
				text = "M"
			intervals [320]:
				xmin = 114.6667
				xmax = 114.6967
				text = "HH"
			intervals [321]:
				xmin = 114.6967
				xmax = 114.9067
				text = "M"
			intervals [322]:
				xmin = 114.9067
				xmax = 116.3575
				text = "sp"
			intervals [323]:
				xmin = 116.3575
				xmax = 116.3975
				text = "D"
			intervals [324]:
				xmin = 116.3975
				xmax = 116.4275
				text = "IH1"
			intervals [325]:
				xmin = 116.4275
				xmax = 116.5075
				text = "D"
			intervals [326]:
				xmin = 116.5075
				xmax = 116.5675
				text = "Y"
			intervals [327]:
				xmin = 116.5675
				xmax = 116.7075
				text = "UW1"
			intervals [328]:
				xmin = 116.7075
				xmax = 116.7475
				text = "sp"
			intervals [329]:
				xmin = 116.7475
				xmax = 116.7975
				text = "D"
			intervals [330]:
				xmin = 116.7975
				xmax = 116.8475
				text = "IH1"
			intervals [331]:
				xmin = 116.8475
				xmax = 116.9475
				text = "D"
			intervals [332]:
				xmin = 116.9475
				xmax = 116.9875
				text = "Y"
			intervals [333]:
				xmin = 116.9875
				xmax = 117.0875
				text = "UW1"
			intervals [334]:
				xmin = 117.0875
				xmax = 117.1575
				text = "EH1"
			intervals [335]:
				xmin = 117.1575
				xmax = 117.2275
				text = "V"
			intervals [336]:
				xmin = 117.2275
				xmax = 117.3975
				text = "ER0"
			intervals [337]:
				xmin = 117.3975
				xmax = 117.5575
				text = "AH1"
			intervals [338]:
				xmin = 117.5575
				xmax = 117.7075
				text = "sp"
			intervals [339]:
				xmin = 117.7075
				xmax = 117.8175
				text = "JH"
			intervals [340]:
				xmin = 117.8175
				xmax = 117.8675
				text = "AH1"
			intervals [341]:
				xmin = 117.8675
				xmax = 117.9075
				text = "M"
			intervals [342]:
				xmin = 117.9075
				xmax = 117.9375
				text = "P"
			intervals [343]:
				xmin = 117.9375
				xmax = 118.0475
				text = "sp"
			intervals [344]:
				xmin = 118.0475
				xmax = 118.0775
				text = "R"
			intervals [345]:
				xmin = 118.0775
				xmax = 118.1275
				text = "OW1"
			intervals [346]:
				xmin = 118.1275
				xmax = 118.1975
				text = "P"
			intervals [347]:
				xmin = 118.1975
				xmax = 118.4575
				text = "sp"
			intervals [348]:
				xmin = 118.4575
				xmax = 118.4875
				text = "W"
			intervals [349]:
				xmin = 118.4875
				xmax = 118.5175
				text = "EH1"
			intervals [350]:
				xmin = 118.5175
				xmax = 118.5475
				text = "N"
			intervals [351]:
				xmin = 118.5475
				xmax = 118.5775
				text = "Y"
			intervals [352]:
				xmin = 118.5775
				xmax = 118.6075
				text = "UW1"
			intervals [353]:
				xmin = 118.6075
				xmax = 118.6375
				text = "sp"
			intervals [354]:
				xmin = 118.6375
				xmax = 118.6675
				text = "W"
			intervals [355]:
				xmin = 118.6675
				xmax = 118.6975
				text = "ER0"
			intervals [356]:
				xmin = 118.6975
				xmax = 118.7275
				text = "sp"
			intervals [357]:
				xmin = 118.7275
				xmax = 118.7575
				text = "AH0"
			intervals [358]:
				xmin = 118.7575
				xmax = 118.7975
				text = "sp"
			intervals [359]:
				xmin = 118.7975
				xmax = 118.9375
				text = "CH"
			intervals [360]:
				xmin = 118.9375
				xmax = 118.9775
				text = "AY1"
			intervals [361]:
				xmin = 118.9775
				xmax = 119.0075
				text = "L"
			intervals [362]:
				xmin = 119.0075
				xmax = 119.2075
				text = "D"
			intervals [363]:
				xmin = 119.2075
				xmax = 120.5659
				text = ""
			intervals [364]:
				xmin = 120.5659
				xmax = 120.6059
				text = "sil"
			intervals [365]:
				xmin = 120.6059
				xmax = 120.6659
				text = "T"
			intervals [366]:
				xmin = 120.6659
				xmax = 120.7259
				text = "R"
			intervals [367]:
				xmin = 120.7259
				xmax = 120.8259
				text = "AY1"
			intervals [368]:
				xmin = 120.8259
				xmax = 120.8859
				text = "D"
			intervals [369]:
				xmin = 120.8859
				xmax = 120.9159
				text = "sp"
			intervals [370]:
				xmin = 120.9159
				xmax = 120.9459
				text = "T"
			intervals [371]:
				xmin = 120.9459
				xmax = 120.9859
				text = "IH0"
			intervals [372]:
				xmin = 120.9859
				xmax = 121.0159
				text = "sp"
			intervals [373]:
				xmin = 121.0159
				xmax = 121.0559
				text = "W"
			intervals [374]:
				xmin = 121.0559
				xmax = 121.0859
				text = "AH1"
			intervals [375]:
				xmin = 121.0859
				xmax = 121.1159
				text = "T"
			intervals [376]:
				xmin = 121.1159
				xmax = 121.1959
				text = "K"
			intervals [377]:
				xmin = 121.1959
				xmax = 121.2759
				text = "AY1"
			intervals [378]:
				xmin = 121.2759
				xmax = 121.3159
				text = "N"
			intervals [379]:
				xmin = 121.3159
				xmax = 121.3459
				text = "D"
			intervals [380]:
				xmin = 121.3459
				xmax = 121.3759
				text = "AH0"
			intervals [381]:
				xmin = 121.3759
				xmax = 121.4159
				text = "V"
			intervals [382]:
				xmin = 121.4159
				xmax = 121.6259
				text = "sp"
			intervals [383]:
				xmin = 121.6259
				xmax = 121.7459
				text = "JH"
			intervals [384]:
				xmin = 121.7459
				xmax = 121.7759
				text = "AH1"
			intervals [385]:
				xmin = 121.7759
				xmax = 121.8459
				text = "M"
			intervals [386]:
				xmin = 121.8459
				xmax = 121.9059
				text = "P"
			intervals [387]:
				xmin = 121.9059
				xmax = 121.9659
				text = "R"
			intervals [388]:
				xmin = 121.9659
				xmax = 122.0459
				text = "OW1"
			intervals [389]:
				xmin = 122.0459
				xmax = 122.1159
				text = "P"
			intervals [390]:
				xmin = 122.1159
				xmax = 122.2059
				text = "G"
			intervals [391]:
				xmin = 122.2059
				xmax = 122.2559
				text = "EY1"
			intervals [392]:
				xmin = 122.2559
				xmax = 122.3559
				text = "M"
			intervals [393]:
				xmin = 122.3559
				xmax = 122.4259
				text = "Z"
			intervals [394]:
				xmin = 122.4259
				xmax = 122.4659
				text = "sp"
			intervals [395]:
				xmin = 122.4659
				xmax = 122.4959
				text = "D"
			intervals [396]:
				xmin = 122.4959
				xmax = 122.5259
				text = "IH0"
			intervals [397]:
				xmin = 122.5259
				xmax = 122.5559
				text = "D"
			intervals [398]:
				xmin = 122.5559
				xmax = 122.5959
				text = "sp"
			intervals [399]:
				xmin = 122.5959
				xmax = 122.6259
				text = "Y"
			intervals [400]:
				xmin = 122.6259
				xmax = 122.6559
				text = "UW1"
			intervals [401]:
				xmin = 122.6559
				xmax = 122.7259
				text = "sp"
			intervals [402]:
				xmin = 122.7259
				xmax = 122.8159
				text = "P"
			intervals [403]:
				xmin = 122.8159
				xmax = 122.8459
				text = "L"
			intervals [404]:
				xmin = 122.8459
				xmax = 122.8759
				text = "EY1"
			intervals [405]:
				xmin = 122.8759
				xmax = 132.6321
				text = "sp"
			intervals [406]:
				xmin = 132.6321
				xmax = 132.8521
				text = "OW1"
			intervals [407]:
				xmin = 132.8521
				xmax = 133.2464
				text = "sp"
			intervals [408]:
				xmin = 133.2464
				xmax = 133.3464
				text = "Y"
			intervals [409]:
				xmin = 133.3464
				xmax = 133.4364
				text = "AE1"
			intervals [410]:
				xmin = 133.4364
				xmax = 133.5064
				text = "DH"
			intervals [411]:
				xmin = 133.5064
				xmax = 133.5764
				text = "AE1"
			intervals [412]:
				xmin = 133.5764
				xmax = 133.6364
				text = "T"
			intervals [413]:
				xmin = 133.6364
				xmax = 133.6664
				text = "sp"
			intervals [414]:
				xmin = 133.6664
				xmax = 133.7264
				text = "S"
			intervals [415]:
				xmin = 133.7264
				xmax = 133.7964
				text = "AH0"
			intervals [416]:
				xmin = 133.7964
				xmax = 133.8564
				text = "G"
			intervals [417]:
				xmin = 133.8564
				xmax = 133.8964
				text = "UH1"
			intervals [418]:
				xmin = 133.8964
				xmax = 133.9864
				text = "D"
			intervals [419]:
				xmin = 133.9864
				xmax = 134.0364
				text = "sp"
			intervals [420]:
				xmin = 134.0364
				xmax = 134.0764
				text = "TH"
			intervals [421]:
				xmin = 134.0764
				xmax = 134.1264
				text = "IH1"
			intervals [422]:
				xmin = 134.1264
				xmax = 134.1564
				text = "NG"
			intervals [423]:
				xmin = 134.1564
				xmax = 134.2464
				text = "sp"
			intervals [424]:
				xmin = 134.2464
				xmax = 134.3064
				text = "W"
			intervals [425]:
				xmin = 134.3064
				xmax = 134.3864
				text = "EH1"
			intervals [426]:
				xmin = 134.3864
				xmax = 134.4164
				text = "L"
			intervals [427]:
				xmin = 134.4164
				xmax = 134.5064
				text = "IH0"
			intervals [428]:
				xmin = 134.5064
				xmax = 134.5464
				text = "T"
			intervals [429]:
				xmin = 134.5464
				xmax = 134.6064
				text = "sp"
			intervals [430]:
				xmin = 134.6064
				xmax = 134.6364
				text = "S"
			intervals [431]:
				xmin = 134.6364
				xmax = 134.6764
				text = "OW1"
			intervals [432]:
				xmin = 134.6764
				xmax = 134.7064
				text = "sp"
			intervals [433]:
				xmin = 134.7064
				xmax = 134.7764
				text = "G"
			intervals [434]:
				xmin = 134.7764
				xmax = 134.8064
				text = "IH1"
			intervals [435]:
				xmin = 134.8064
				xmax = 134.8364
				text = "V"
			intervals [436]:
				xmin = 134.8364
				xmax = 134.9164
				text = "sp"
			intervals [437]:
				xmin = 134.9164
				xmax = 134.9864
				text = "M"
			intervals [438]:
				xmin = 134.9864
				xmax = 135.0664
				text = "IY1"
			intervals [439]:
				xmin = 135.0664
				xmax = 135.1764
				text = "S"
			intervals [440]:
				xmin = 135.1764
				xmax = 135.2064
				text = "AH1"
			intervals [441]:
				xmin = 135.2064
				xmax = 135.2364
				text = "M"
			intervals [442]:
				xmin = 135.2364
				xmax = 135.2664
				text = "AH0"
			intervals [443]:
				xmin = 135.2664
				xmax = 135.2964
				text = "V"
			intervals [444]:
				xmin = 135.2964
				xmax = 135.3464
				text = "DH"
			intervals [445]:
				xmin = 135.3464
				xmax = 135.4164
				text = "AH0"
			intervals [446]:
				xmin = 135.4164
				xmax = 135.4464
				text = "sp"
			intervals [447]:
				xmin = 135.4464
				xmax = 135.5464
				text = "R"
			intervals [448]:
				xmin = 135.5464
				xmax = 135.8364
				text = "AY1"
			intervals [449]:
				xmin = 135.8364
				xmax = 135.9164
				text = "M"
			intervals [450]:
				xmin = 135.9164
				xmax = 135.9964
				text = "Z"
			intervals [451]:
				xmin = 135.9964
				xmax = 136.0264
				text = "AH0"
			intervals [452]:
				xmin = 136.0264
				xmax = 136.0864
				text = "N"
			intervals [453]:
				xmin = 136.0864
				xmax = 136.1564
				text = "sp"
			intervals [454]:
				xmin = 136.1564
				xmax = 136.1864
				text = "TH"
			intervals [455]:
				xmin = 136.1864
				xmax = 136.2264
				text = "IH1"
			intervals [456]:
				xmin = 136.2264
				xmax = 136.3164
				text = "NG"
			intervals [457]:
				xmin = 136.3164
				xmax = 136.3464
				text = "Z"
			intervals [458]:
				xmin = 136.3464
				xmax = 136.4064
				text = "sp"
			intervals [459]:
				xmin = 136.4064
				xmax = 136.4764
				text = "DH"
			intervals [460]:
				xmin = 136.4764
				xmax = 136.5264
				text = "AH0"
			intervals [461]:
				xmin = 136.5264
				xmax = 136.6064
				text = "T"
			intervals [462]:
				xmin = 136.6064
				xmax = 136.6664
				text = "Y"
			intervals [463]:
				xmin = 136.6664
				xmax = 136.6964
				text = "UW1"
			intervals [464]:
				xmin = 136.6964
				xmax = 136.8364
				text = "sp"
			intervals [465]:
				xmin = 136.8364
				xmax = 136.9064
				text = "Y"
			intervals [466]:
				xmin = 136.9064
				xmax = 136.9364
				text = "UW1"
			intervals [467]:
				xmin = 136.9364
				xmax = 136.9664
				text = "sp"
			intervals [468]:
				xmin = 136.9664
				xmax = 137.0164
				text = "N"
			intervals [469]:
				xmin = 137.0164
				xmax = 137.0864
				text = "OW1"
			intervals [470]:
				xmin = 137.0864
				xmax = 137.3864
				text = "sp"
			intervals [471]:
				xmin = 137.3864
				xmax = 137.4364
				text = "DH"
			intervals [472]:
				xmin = 137.4364
				xmax = 137.4664
				text = "AH0"
			intervals [473]:
				xmin = 137.4664
				xmax = 137.5364
				text = "T"
			intervals [474]:
				xmin = 137.5364
				xmax = 137.5864
				text = "Y"
			intervals [475]:
				xmin = 137.5864
				xmax = 137.6564
				text = "UW1"
			intervals [476]:
				xmin = 137.6564
				xmax = 137.6964
				text = "D"
			intervals [477]:
				xmin = 137.6964
				xmax = 137.7664
				text = "IH1"
			intervals [478]:
				xmin = 137.7664
				xmax = 137.8564
				text = "D"
			intervals [479]:
				xmin = 137.8564
				xmax = 137.9364
				text = "W"
			intervals [480]:
				xmin = 137.9364
				xmax = 138.0064
				text = "AY1"
			intervals [481]:
				xmin = 138.0064
				xmax = 138.0564
				text = "L"
			intervals [482]:
				xmin = 138.0564
				xmax = 138.0864
				text = "Y"
			intervals [483]:
				xmin = 138.0864
				xmax = 138.1864
				text = "UW1"
			intervals [484]:
				xmin = 138.1864
				xmax = 138.2164
				text = "sp"
			intervals [485]:
				xmin = 138.2164
				xmax = 138.2564
				text = "W"
			intervals [486]:
				xmin = 138.2564
				xmax = 138.2864
				text = "ER0"
			intervals [487]:
				xmin = 138.2864
				xmax = 138.3264
				text = "sp"
			intervals [488]:
				xmin = 138.3264
				xmax = 138.4464
				text = "JH"
			intervals [489]:
				xmin = 138.4464
				xmax = 138.4764
				text = "AH1"
			intervals [490]:
				xmin = 138.4764
				xmax = 138.5164
				text = "M"
			intervals [491]:
				xmin = 138.5164
				xmax = 138.6064
				text = "P"
			intervals [492]:
				xmin = 138.6064
				xmax = 138.6364
				text = "IH0"
			intervals [493]:
				xmin = 138.6364
				xmax = 138.6864
				text = "N"
			intervals [494]:
				xmin = 138.6864
				xmax = 138.8064
				text = "sp"
			intervals [495]:
				xmin = 138.8064
				xmax = 138.8464
				text = "R"
			intervals [496]:
				xmin = 138.8464
				xmax = 138.9164
				text = "OW1"
			intervals [497]:
				xmin = 138.9164
				xmax = 138.9664
				text = "P"
			intervals [498]:
				xmin = 138.9664
				xmax = 139.0464
				text = "sp"
			intervals [499]:
				xmin = 139.0464
				xmax = 139.4489
				text = ""
			intervals [500]:
				xmin = 139.4489
				xmax = 139.5289
				text = "D"
			intervals [501]:
				xmin = 139.5289
				xmax = 139.5689
				text = "IH0"
			intervals [502]:
				xmin = 139.5689
				xmax = 139.5989
				text = "D"
			intervals [503]:
				xmin = 139.5989
				xmax = 139.6389
				text = "sp"
			intervals [504]:
				xmin = 139.6389
				xmax = 139.6889
				text = "Y"
			intervals [505]:
				xmin = 139.6889
				xmax = 139.7189
				text = "UW1"
			intervals [506]:
				xmin = 139.7189
				xmax = 139.7489
				text = "sp"
			intervals [507]:
				xmin = 139.7489
				xmax = 139.7789
				text = "R"
			intervals [508]:
				xmin = 139.7789
				xmax = 139.8089
				text = "IH0"
			intervals [509]:
				xmin = 139.8089
				xmax = 139.8389
				text = "M"
			intervals [510]:
				xmin = 139.8389
				xmax = 139.8689
				text = "EH1"
			intervals [511]:
				xmin = 139.8689
				xmax = 139.8989
				text = "M"
			intervals [512]:
				xmin = 139.8989
				xmax = 139.9489
				text = "B"
			intervals [513]:
				xmin = 139.9489
				xmax = 139.9789
				text = "ER0"
			intervals [514]:
				xmin = 139.9789
				xmax = 140.0589
				text = "EH1"
			intervals [515]:
				xmin = 140.0589
				xmax = 140.1389
				text = "N"
			intervals [516]:
				xmin = 140.1389
				xmax = 140.1989
				text = "IY0"
			intervals [517]:
				xmin = 140.1989
				xmax = 140.2289
				text = "AH0"
			intervals [518]:
				xmin = 140.2289
				xmax = 140.2689
				text = "V"
			intervals [519]:
				xmin = 140.2689
				xmax = 140.3189
				text = "DH"
			intervals [520]:
				xmin = 140.3189
				xmax = 140.3689
				text = "OW1"
			intervals [521]:
				xmin = 140.3689
				xmax = 140.4789
				text = "Z"
			intervals [522]:
				xmin = 140.4789
				xmax = 152.2858
				text = "sp"
			intervals [523]:
				xmin = 152.2858
				xmax = 152.4558
				text = "AH1"
			intervals [524]:
				xmin = 152.4558
				xmax = 152.5058
				text = "HH"
			intervals [525]:
				xmin = 152.5058
				xmax = 152.6558
				text = "AH1"
			intervals [526]:
				xmin = 152.6558
				xmax = 152.7258
				text = "sp"
			intervals [527]:
				xmin = 152.7258
				xmax = 154.2347
				text = ""
			intervals [528]:
				xmin = 154.2347
				xmax = 154.3047
				text = "Y"
			intervals [529]:
				xmin = 154.3047
				xmax = 154.3647
				text = "UW1"
			intervals [530]:
				xmin = 154.3647
				xmax = 154.3947
				text = "sp"
			intervals [531]:
				xmin = 154.3947
				xmax = 154.4247
				text = "R"
			intervals [532]:
				xmin = 154.4247
				xmax = 154.4647
				text = "IH0"
			intervals [533]:
				xmin = 154.4647
				xmax = 154.4947
				text = "M"
			intervals [534]:
				xmin = 154.4947
				xmax = 154.5247
				text = "EH1"
			intervals [535]:
				xmin = 154.5247
				xmax = 154.5547
				text = "M"
			intervals [536]:
				xmin = 154.5547
				xmax = 154.5947
				text = "B"
			intervals [537]:
				xmin = 154.5947
				xmax = 154.6247
				text = "ER0"
			intervals [538]:
				xmin = 154.6247
				xmax = 154.6747
				text = "AH0"
			intervals [539]:
				xmin = 154.6747
				xmax = 154.7747
				text = "N"
			intervals [540]:
				xmin = 154.7747
				xmax = 154.8047
				text = "sp"
			intervals [541]:
				xmin = 154.8047
				xmax = 154.8847
				text = "AH0"
			intervals [542]:
				xmin = 154.8847
				xmax = 154.9847
				text = "N"
			intervals [543]:
				xmin = 154.9847
				xmax = 155.0347
				text = "AH1"
			intervals [544]:
				xmin = 155.0347
				xmax = 155.0647
				text = "DH"
			intervals [545]:
				xmin = 155.0647
				xmax = 155.0947
				text = "ER0"
			intervals [546]:
				xmin = 155.0947
				xmax = 155.2647
				text = "sp"
			intervals [547]:
				xmin = 155.2647
				xmax = 155.2947
				text = "W"
			intervals [548]:
				xmin = 155.2947
				xmax = 155.3447
				text = "AH1"
			intervals [549]:
				xmin = 155.3447
				xmax = 155.5447
				text = "N"
			intervals [550]:
				xmin = 155.5447
				xmax = 161.2786
				text = ""
			intervals [551]:
				xmin = 161.2786
				xmax = 161.3386
				text = "sil"
			intervals [552]:
				xmin = 161.3386
				xmax = 161.3986
				text = "L"
			intervals [553]:
				xmin = 161.3986
				xmax = 161.4586
				text = "AY1"
			intervals [554]:
				xmin = 161.4586
				xmax = 161.5086
				text = "K"
			intervals [555]:
				xmin = 161.5086
				xmax = 161.5586
				text = "sp"
			intervals [556]:
				xmin = 161.5586
				xmax = 161.9086
				text = "AH1"
			intervals [557]:
				xmin = 161.9086
				xmax = 161.9386
				text = "sp"
			intervals [558]:
				xmin = 161.9386
				xmax = 161.9686
				text = "D"
			intervals [559]:
				xmin = 161.9686
				xmax = 161.9986
				text = "IH0"
			intervals [560]:
				xmin = 161.9986
				xmax = 162.0686
				text = "D"
			intervals [561]:
				xmin = 162.0686
				xmax = 162.1086
				text = "Y"
			intervals [562]:
				xmin = 162.1086
				xmax = 162.1386
				text = "UW1"
			intervals [563]:
				xmin = 162.1386
				xmax = 162.1886
				text = "EH1"
			intervals [564]:
				xmin = 162.1886
				xmax = 162.2486
				text = "V"
			intervals [565]:
				xmin = 162.2486
				xmax = 162.3786
				text = "ER0"
			intervals [566]:
				xmin = 162.3786
				xmax = 162.4086
				text = "AH1"
			intervals [567]:
				xmin = 162.4086
				xmax = 162.4386
				text = "sp"
			intervals [568]:
				xmin = 162.4386
				xmax = 162.5186
				text = "D"
			intervals [569]:
				xmin = 162.5186
				xmax = 162.6286
				text = "IH1"
			intervals [570]:
				xmin = 162.6286
				xmax = 162.7686
				text = "D"
			intervals [571]:
				xmin = 162.7686
				xmax = 162.8386
				text = "Y"
			intervals [572]:
				xmin = 162.8386
				xmax = 162.8786
				text = "UW1"
			intervals [573]:
				xmin = 162.8786
				xmax = 162.9086
				text = "EH1"
			intervals [574]:
				xmin = 162.9086
				xmax = 162.9686
				text = "V"
			intervals [575]:
				xmin = 162.9686
				xmax = 163.0386
				text = "ER0"
			intervals [576]:
				xmin = 163.0386
				xmax = 163.0886
				text = "HH"
			intervals [577]:
				xmin = 163.0886
				xmax = 163.1286
				text = "AE1"
			intervals [578]:
				xmin = 163.1286
				xmax = 163.1886
				text = "V"
			intervals [579]:
				xmin = 163.1886
				xmax = 163.2986
				text = "S"
			intervals [580]:
				xmin = 163.2986
				xmax = 163.3486
				text = "AH1"
			intervals [581]:
				xmin = 163.3486
				xmax = 163.4386
				text = "M"
			intervals [582]:
				xmin = 163.4386
				xmax = 163.4786
				text = "DH"
			intervals [583]:
				xmin = 163.4786
				xmax = 163.5286
				text = "AH0"
			intervals [584]:
				xmin = 163.5286
				xmax = 163.5886
				text = "T"
			intervals [585]:
				xmin = 163.5886
				xmax = 163.6486
				text = "Y"
			intervals [586]:
				xmin = 163.6486
				xmax = 163.6886
				text = "UW1"
			intervals [587]:
				xmin = 163.6886
				xmax = 163.7186
				text = "sp"
			intervals [588]:
				xmin = 163.7186
				xmax = 163.7586
				text = "D"
			intervals [589]:
				xmin = 163.7586
				xmax = 163.8486
				text = "IH1"
			intervals [590]:
				xmin = 163.8486
				xmax = 163.9186
				text = "D"
			intervals [591]:
				xmin = 163.9186
				xmax = 163.9486
				text = "sp"
			intervals [592]:
				xmin = 163.9486
				xmax = 163.9786
				text = "HH"
			intervals [593]:
				xmin = 163.9786
				xmax = 164.0386
				text = "W"
			intervals [594]:
				xmin = 164.0386
				xmax = 164.0686
				text = "AY1"
			intervals [595]:
				xmin = 164.0686
				xmax = 164.1586
				text = "L"
			intervals [596]:
				xmin = 164.1586
				xmax = 164.2086
				text = "Y"
			intervals [597]:
				xmin = 164.2086
				xmax = 164.2686
				text = "UW1"
			intervals [598]:
				xmin = 164.2686
				xmax = 164.2986
				text = "sp"
			intervals [599]:
				xmin = 164.2986
				xmax = 164.3386
				text = "W"
			intervals [600]:
				xmin = 164.3386
				xmax = 164.3786
				text = "ER0"
			intervals [601]:
				xmin = 164.3786
				xmax = 164.4586
				text = "P"
			intervals [602]:
				xmin = 164.4586
				xmax = 164.5086
				text = "L"
			intervals [603]:
				xmin = 164.5086
				xmax = 164.5486
				text = "EY1"
			intervals [604]:
				xmin = 164.5486
				xmax = 164.5786
				text = "IH0"
			intervals [605]:
				xmin = 164.5786
				xmax = 164.6086
				text = "N"
			intervals [606]:
				xmin = 164.6086
				xmax = 164.7086
				text = "D"
			intervals [607]:
				xmin = 164.7086
				xmax = 164.7486
				text = "AH1"
			intervals [608]:
				xmin = 164.7486
				xmax = 164.8086
				text = "B"
			intervals [609]:
				xmin = 164.8086
				xmax = 164.8486
				text = "AH0"
			intervals [610]:
				xmin = 164.8486
				xmax = 164.8986
				text = "L"
			intervals [611]:
				xmin = 164.8986
				xmax = 164.9686
				text = "sp"
			intervals [612]:
				xmin = 164.9686
				xmax = 165.0086
				text = "D"
			intervals [613]:
				xmin = 165.0086
				xmax = 165.0886
				text = "AH1"
			intervals [614]:
				xmin = 165.0886
				xmax = 165.1986
				text = "CH"
			intervals [615]:
				xmin = 165.1986
				xmax = 165.2386
				text = "sp"
			intervals [616]:
				xmin = 165.2386
				xmax = 165.2686
				text = "F"
			intervals [617]:
				xmin = 165.2686
				xmax = 165.3186
				text = "ER0"
			intervals [618]:
				xmin = 165.3186
				xmax = 165.3786
				text = "sp"
			intervals [619]:
				xmin = 165.3786
				xmax = 165.4086
				text = "IH1"
			intervals [620]:
				xmin = 165.4086
				xmax = 165.4686
				text = "N"
			intervals [621]:
				xmin = 165.4686
				xmax = 165.5686
				text = "S"
			intervals [622]:
				xmin = 165.5686
				xmax = 165.5986
				text = "T"
			intervals [623]:
				xmin = 165.5986
				xmax = 165.6286
				text = "AH0"
			intervals [624]:
				xmin = 165.6286
				xmax = 165.6586
				text = "N"
			intervals [625]:
				xmin = 165.6586
				xmax = 165.7986
				text = "S"
			intervals [626]:
				xmin = 165.7986
				xmax = 165.8986
				text = "sp"
			intervals [627]:
				xmin = 165.8986
				xmax = 177.8243
				text = ""
			intervals [628]:
				xmin = 177.8243
				xmax = 179.4043
				text = "spn"
			intervals [629]:
				xmin = 179.4043
				xmax = 180.0744
				text = "sp"
			intervals [630]:
				xmin = 180.0744
				xmax = 180.1444
				text = "OW1"
			intervals [631]:
				xmin = 180.1444
				xmax = 180.3544
				text = "sp"
			intervals [632]:
				xmin = 180.3544
				xmax = 180.3844
				text = "Y"
			intervals [633]:
				xmin = 180.3844
				xmax = 180.4144
				text = "UW1"
			intervals [634]:
				xmin = 180.4144
				xmax = 180.4444
				text = "M"
			intervals [635]:
				xmin = 180.4444
				xmax = 180.4744
				text = "EY1"
			intervals [636]:
				xmin = 180.4744
				xmax = 180.5344
				text = "K"
			intervals [637]:
				xmin = 180.5344
				xmax = 180.5744
				text = "IH0"
			intervals [638]:
				xmin = 180.5744
				xmax = 180.6244
				text = "N"
			intervals [639]:
				xmin = 180.6244
				xmax = 180.6944
				text = "AH0"
			intervals [640]:
				xmin = 180.6944
				xmax = 180.7944
				text = "M"
			intervals [641]:
				xmin = 180.7944
				xmax = 180.9044
				text = "AH1"
			intervals [642]:
				xmin = 180.9044
				xmax = 180.9644
				text = "P"
			intervals [643]:
				xmin = 180.9644
				xmax = 181.0644
				text = "N"
			intervals [644]:
				xmin = 181.0644
				xmax = 181.0944
				text = "AW1"
			intervals [645]:
				xmin = 181.0944
				xmax = 181.7944
				text = "spn"
			intervals [646]:
				xmin = 181.7944
				xmax = 182.6388
				text = ""
			intervals [647]:
				xmin = 182.6388
				xmax = 182.7088
				text = "D"
			intervals [648]:
				xmin = 182.7088
				xmax = 182.7388
				text = "IH1"
			intervals [649]:
				xmin = 182.7388
				xmax = 182.8188
				text = "D"
			intervals [650]:
				xmin = 182.8188
				xmax = 182.8788
				text = "Y"
			intervals [651]:
				xmin = 182.8788
				xmax = 182.9588
				text = "UW1"
			intervals [652]:
				xmin = 182.9588
				xmax = 183.0488
				text = "EH1"
			intervals [653]:
				xmin = 183.0488
				xmax = 183.0788
				text = "V"
			intervals [654]:
				xmin = 183.0788
				xmax = 183.1088
				text = "ER0"
			intervals [655]:
				xmin = 183.1088
				xmax = 183.1588
				text = "P"
			intervals [656]:
				xmin = 183.1588
				xmax = 183.2088
				text = "L"
			intervals [657]:
				xmin = 183.2088
				xmax = 183.3188
				text = "EY1"
			intervals [658]:
				xmin = 183.3188
				xmax = 183.3888
				text = "HH"
			intervals [659]:
				xmin = 183.3888
				xmax = 183.4988
				text = "AY1"
			intervals [660]:
				xmin = 183.4988
				xmax = 183.5788
				text = "D"
			intervals [661]:
				xmin = 183.5788
				xmax = 183.6088
				text = "AH0"
			intervals [662]:
				xmin = 183.6088
				xmax = 183.6388
				text = "N"
			intervals [663]:
				xmin = 183.6388
				xmax = 183.7088
				text = "sp"
			intervals [664]:
				xmin = 183.7088
				xmax = 183.7888
				text = "S"
			intervals [665]:
				xmin = 183.7888
				xmax = 183.8888
				text = "IY1"
			intervals [666]:
				xmin = 183.8888
				xmax = 184.0488
				text = "K"
			intervals [667]:
				xmin = 184.0488
				xmax = 184.873
				text = ""
			intervals [668]:
				xmin = 184.873
				xmax = 184.943
				text = "OW2"
			intervals [669]:
				xmin = 184.943
				xmax = 185.143
				text = "K"
			intervals [670]:
				xmin = 185.143
				xmax = 185.173
				text = "EY1"
			intervals [671]:
				xmin = 185.173
				xmax = 185.243
				text = "IH0"
			intervals [672]:
				xmin = 185.243
				xmax = 185.303
				text = "K"
			intervals [673]:
				xmin = 185.303
				xmax = 185.363
				text = "S"
			intervals [674]:
				xmin = 185.363
				xmax = 185.403
				text = "P"
			intervals [675]:
				xmin = 185.403
				xmax = 185.483
				text = "L"
			intervals [676]:
				xmin = 185.483
				xmax = 185.583
				text = "EY1"
			intervals [677]:
				xmin = 185.583
				xmax = 185.643
				text = "N"
			intervals [678]:
				xmin = 185.643
				xmax = 185.703
				text = "HH"
			intervals [679]:
				xmin = 185.703
				xmax = 185.893
				text = "AW1"
			intervals [680]:
				xmin = 185.893
				xmax = 185.983
				text = "sp"
			intervals [681]:
				xmin = 185.983
				xmax = 186.013
				text = "HH"
			intervals [682]:
				xmin = 186.013
				xmax = 186.193
				text = "AW1"
			intervals [683]:
				xmin = 186.193
				xmax = 186.293
				text = "sp"
			intervals [684]:
				xmin = 186.293
				xmax = 186.443
				text = "HH"
			intervals [685]:
				xmin = 186.443
				xmax = 186.543
				text = "AY1"
			intervals [686]:
				xmin = 186.543
				xmax = 186.583
				text = "D"
			intervals [687]:
				xmin = 186.583
				xmax = 186.613
				text = "AH0"
			intervals [688]:
				xmin = 186.613
				xmax = 186.643
				text = "N"
			intervals [689]:
				xmin = 186.643
				xmax = 186.713
				text = "sp"
			intervals [690]:
				xmin = 186.713
				xmax = 186.803
				text = "S"
			intervals [691]:
				xmin = 186.803
				xmax = 186.863
				text = "IY1"
			intervals [692]:
				xmin = 186.863
				xmax = 186.923
				text = "K"
			intervals [693]:
				xmin = 186.923
				xmax = 186.953
				text = "IH0"
			intervals [694]:
				xmin = 186.953
				xmax = 187.043
				text = "Z"
			intervals [695]:
				xmin = 187.043
				xmax = 187.073
				text = "sp"
			intervals [696]:
				xmin = 187.073
				xmax = 187.193
				text = "P"
			intervals [697]:
				xmin = 187.193
				xmax = 187.253
				text = "L"
			intervals [698]:
				xmin = 187.253
				xmax = 187.293
				text = "EY1"
			intervals [699]:
				xmin = 187.293
				xmax = 187.393
				text = "D"
			intervals [700]:
				xmin = 187.393
				xmax = 204.4383
				text = "sp"
			intervals [701]:
				xmin = 204.4383
				xmax = 204.4683
				text = "M"
			intervals [702]:
				xmin = 204.4683
				xmax = 204.4983
				text = "HH"
			intervals [703]:
				xmin = 204.4983
				xmax = 204.7183
				text = "M"
			intervals [704]:
				xmin = 204.7183
				xmax = 207.9071
				text = "sp"
			intervals [705]:
				xmin = 207.9071
				xmax = 207.9571
				text = "M"
			intervals [706]:
				xmin = 207.9571
				xmax = 208.0271
				text = "HH"
			intervals [707]:
				xmin = 208.0271
				xmax = 208.1571
				text = "M"
			intervals [708]:
				xmin = 208.1571
				xmax = 208.2271
				text = "sp"
			intervals [709]:
				xmin = 208.2271
				xmax = 213.8244
				text = ""
			intervals [710]:
				xmin = 213.8244
				xmax = 213.8544
				text = "M"
			intervals [711]:
				xmin = 213.8544
				xmax = 213.8844
				text = "HH"
			intervals [712]:
				xmin = 213.8844
				xmax = 214.0044
				text = "M"
			intervals [713]:
				xmin = 214.0044
				xmax = 215.213
				text = "sp"
			intervals [714]:
				xmin = 215.213
				xmax = 215.253
				text = "IH0"
			intervals [715]:
				xmin = 215.253
				xmax = 215.303
				text = "Z"
			intervals [716]:
				xmin = 215.303
				xmax = 215.333
				text = "sp"
			intervals [717]:
				xmin = 215.333
				xmax = 215.373
				text = "DH"
			intervals [718]:
				xmin = 215.373
				xmax = 215.403
				text = "EH1"
			intervals [719]:
				xmin = 215.403
				xmax = 215.453
				text = "R"
			intervals [720]:
				xmin = 215.453
				xmax = 215.483
				text = "sp"
			intervals [721]:
				xmin = 215.483
				xmax = 215.543
				text = "S"
			intervals [722]:
				xmin = 215.543
				xmax = 215.583
				text = "AH1"
			intervals [723]:
				xmin = 215.583
				xmax = 215.643
				text = "M"
			intervals [724]:
				xmin = 215.643
				xmax = 215.713
				text = "TH"
			intervals [725]:
				xmin = 215.713
				xmax = 215.743
				text = "IH0"
			intervals [726]:
				xmin = 215.743
				xmax = 215.773
				text = "N"
			intervals [727]:
				xmin = 215.773
				xmax = 215.803
				text = "sp"
			intervals [728]:
				xmin = 215.803
				xmax = 215.843
				text = "HH"
			intervals [729]:
				xmin = 215.843
				xmax = 215.923
				text = "IY1"
			intervals [730]:
				xmin = 215.923
				xmax = 216.033
				text = "sp"
			intervals [731]:
				xmin = 216.033
				xmax = 216.063
				text = "S"
			intervals [732]:
				xmin = 216.063
				xmax = 216.303
				text = "EH1"
			intervals [733]:
				xmin = 216.303
				xmax = 216.373
				text = "Z"
			intervals [734]:
				xmin = 216.373
				xmax = 216.463
				text = "sp"
			intervals [735]:
				xmin = 216.463
				xmax = 216.603
				text = "Y"
			intervals [736]:
				xmin = 216.603
				xmax = 216.653
				text = "UW1"
			intervals [737]:
				xmin = 216.653
				xmax = 216.723
				text = "N"
			intervals [738]:
				xmin = 216.723
				xmax = 216.883
				text = "OW1"
			intervals [739]:
				xmin = 216.883
				xmax = 216.953
				text = "sp"
			intervals [740]:
				xmin = 216.953
				xmax = 217.013
				text = "T"
			intervals [741]:
				xmin = 217.013
				xmax = 217.203
				text = "AH0"
			intervals [742]:
				xmin = 217.203
				xmax = 217.253
				text = "sp"
			intervals [743]:
				xmin = 217.253
				xmax = 217.4374
				text = ""
			intervals [744]:
				xmin = 217.4374
				xmax = 217.8974
				text = "AH1"
			intervals [745]:
				xmin = 217.8974
				xmax = 218.5979
				text = ""
			intervals [746]:
				xmin = 218.5979
				xmax = 218.6279
				text = "sil"
			intervals [747]:
				xmin = 218.6279
				xmax = 218.6879
				text = "HH"
			intervals [748]:
				xmin = 218.6879
				xmax = 218.7479
				text = "W"
			intervals [749]:
				xmin = 218.7479
				xmax = 218.8579
				text = "AY1"
			intervals [750]:
				xmin = 218.8579
				xmax = 218.9179
				text = "L"
			intervals [751]:
				xmin = 218.9179
				xmax = 218.9779
				text = "DH"
			intervals [752]:
				xmin = 218.9779
				xmax = 219.0079
				text = "AH0"
			intervals [753]:
				xmin = 219.0079
				xmax = 219.0379
				text = "sp"
			intervals [754]:
				xmin = 219.0379
				xmax = 219.0879
				text = "AH1"
			intervals [755]:
				xmin = 219.0879
				xmax = 219.1179
				text = "DH"
			intervals [756]:
				xmin = 219.1179
				xmax = 219.2079
				text = "ER0"
			intervals [757]:
				xmin = 219.2079
				xmax = 219.2879
				text = "K"
			intervals [758]:
				xmin = 219.2879
				xmax = 219.3579
				text = "IH1"
			intervals [759]:
				xmin = 219.3579
				xmax = 219.4479
				text = "D"
			intervals [760]:
				xmin = 219.4479
				xmax = 219.4979
				text = "Z"
			intervals [761]:
				xmin = 219.4979
				xmax = 219.5579
				text = "ER0"
			intervals [762]:
				xmin = 219.5579
				xmax = 219.6079
				text = "sp"
			intervals [763]:
				xmin = 219.6079
				xmax = 219.6879
				text = "HH"
			intervals [764]:
				xmin = 219.6879
				xmax = 219.7579
				text = "AY1"
			intervals [765]:
				xmin = 219.7579
				xmax = 219.8479
				text = "D"
			intervals [766]:
				xmin = 219.8479
				xmax = 219.8879
				text = "IH0"
			intervals [767]:
				xmin = 219.8879
				xmax = 219.9679
				text = "N"
			intervals [768]:
				xmin = 219.9679
				xmax = 222.6599
				text = "sp"
			intervals [769]:
				xmin = 222.6599
				xmax = 222.7699
				text = "M"
			intervals [770]:
				xmin = 222.7699
				xmax = 222.8599
				text = "HH"
			intervals [771]:
				xmin = 222.8599
				xmax = 222.8899
				text = "M"
			intervals [772]:
				xmin = 222.8899
				xmax = 225.1652
				text = "sp"
			intervals [773]:
				xmin = 225.1652
				xmax = 225.2152
				text = "AH1"
			intervals [774]:
				xmin = 225.2152
				xmax = 225.2452
				text = "HH"
			intervals [775]:
				xmin = 225.2452
				xmax = 225.3352
				text = "AH1"
			intervals [776]:
				xmin = 225.3352
				xmax = 225.6352
				text = "sp"
			intervals [777]:
				xmin = 225.6352
				xmax = 230.2371
				text = ""
			intervals [778]:
				xmin = 230.2371
				xmax = 230.2871
				text = "M"
			intervals [779]:
				xmin = 230.2871
				xmax = 230.3171
				text = "HH"
			intervals [780]:
				xmin = 230.3171
				xmax = 230.5371
				text = "M"
			intervals [781]:
				xmin = 230.5371
				xmax = 230.9674
				text = "sp"
			intervals [782]:
				xmin = 230.9674
				xmax = 231.1674
				text = "AH1"
			intervals [783]:
				xmin = 231.1674
				xmax = 231.2274
				text = "sp"
			intervals [784]:
				xmin = 231.2274
				xmax = 231.2974
				text = "D"
			intervals [785]:
				xmin = 231.2974
				xmax = 231.3474
				text = "UW1"
			intervals [786]:
				xmin = 231.3474
				xmax = 231.3874
				text = "sp"
			intervals [787]:
				xmin = 231.3874
				xmax = 231.5174
				text = "Y"
			intervals [788]:
				xmin = 231.5174
				xmax = 231.6574
				text = "UW1"
			intervals [789]:
				xmin = 231.6574
				xmax = 232.1139
				text = "sp"
			intervals [790]:
				xmin = 232.1139
				xmax = 232.1739
				text = "spn"
			intervals [791]:
				xmin = 232.1739
				xmax = 232.5739
				text = "sp"
			intervals [792]:
				xmin = 232.5739
				xmax = 232.7039
				text = "HH"
			intervals [793]:
				xmin = 232.7039
				xmax = 232.7639
				text = "AW1"
			intervals [794]:
				xmin = 232.7639
				xmax = 232.8139
				text = "D"
			intervals [795]:
				xmin = 232.8139
				xmax = 232.8439
				text = "UW1"
			intervals [796]:
				xmin = 232.8439
				xmax = 232.8839
				text = "Y"
			intervals [797]:
				xmin = 232.8839
				xmax = 233.2339
				text = "UW1"
			intervals [798]:
				xmin = 233.2339
				xmax = 233.4239
				text = "AH1"
			intervals [799]:
				xmin = 233.4239
				xmax = 233.4839
				text = "sp"
			intervals [800]:
				xmin = 233.4839
				xmax = 233.5839
				text = "P"
			intervals [801]:
				xmin = 233.5839
				xmax = 233.6439
				text = "IH1"
			intervals [802]:
				xmin = 233.6439
				xmax = 233.6839
				text = "K"
			intervals [803]:
				xmin = 233.6839
				xmax = 233.8139
				text = "sp"
			intervals [804]:
				xmin = 233.8139
				xmax = 233.8639
				text = "W"
			intervals [805]:
				xmin = 233.8639
				xmax = 233.9039
				text = "IH1"
			intervals [806]:
				xmin = 233.9039
				xmax = 234.0139
				text = "CH"
			intervals [807]:
				xmin = 234.0139
				xmax = 234.0639
				text = "W"
			intervals [808]:
				xmin = 234.0639
				xmax = 234.1139
				text = "AH1"
			intervals [809]:
				xmin = 234.1139
				xmax = 234.1639
				text = "N"
			intervals [810]:
				xmin = 234.1639
				xmax = 234.2339
				text = "Z"
			intervals [811]:
				xmin = 234.2339
				xmax = 234.2639
				text = "sp"
			intervals [812]:
				xmin = 234.2639
				xmax = 234.3039
				text = "G"
			intervals [813]:
				xmin = 234.3039
				xmax = 234.3439
				text = "AH1"
			intervals [814]:
				xmin = 234.3439
				xmax = 234.3739
				text = "N"
			intervals [815]:
				xmin = 234.3739
				xmax = 234.4039
				text = "AH0"
			intervals [816]:
				xmin = 234.4039
				xmax = 234.5039
				text = "sp"
			intervals [817]:
				xmin = 234.5039
				xmax = 234.5339
				text = "B"
			intervals [818]:
				xmin = 234.5339
				xmax = 234.6439
				text = "IY0"
			intervals [819]:
				xmin = 234.6439
				xmax = 234.6739
				text = "sp"
			intervals [820]:
				xmin = 234.6739
				xmax = 234.7539
				text = "IH1"
			intervals [821]:
				xmin = 234.7539
				xmax = 234.9439
				text = "T"
			intervals [822]:
				xmin = 234.9439
				xmax = 235.1646
				text = ""
			intervals [823]:
				xmin = 235.1646
				xmax = 235.2746
				text = "Y"
			intervals [824]:
				xmin = 235.2746
				xmax = 235.3046
				text = "UW1"
			intervals [825]:
				xmin = 235.3046
				xmax = 235.3346
				text = "sp"
			intervals [826]:
				xmin = 235.3346
				xmax = 235.3746
				text = "N"
			intervals [827]:
				xmin = 235.3746
				xmax = 235.4546
				text = "OW1"
			intervals [828]:
				xmin = 235.4546
				xmax = 235.5246
				text = "sp"
			intervals [829]:
				xmin = 235.5246
				xmax = 235.5746
				text = "F"
			intervals [830]:
				xmin = 235.5746
				xmax = 235.6046
				text = "ER0"
			intervals [831]:
				xmin = 235.6046
				xmax = 235.8046
				text = "M"
			intervals [832]:
				xmin = 235.8046
				xmax = 235.9546
				text = "sp"
			intervals [833]:
				xmin = 235.9546
				xmax = 236.3851
				text = ""
			intervals [834]:
				xmin = 236.3851
				xmax = 236.5451
				text = "AH1"
			intervals [835]:
				xmin = 236.5451
				xmax = 236.972
				text = "sp"
			intervals [836]:
				xmin = 236.972
				xmax = 237.022
				text = "TH"
			intervals [837]:
				xmin = 237.022
				xmax = 237.122
				text = "AO1"
			intervals [838]:
				xmin = 237.122
				xmax = 237.152
				text = "T"
			intervals [839]:
				xmin = 237.152
				xmax = 237.182
				text = "S"
			intervals [840]:
				xmin = 237.182
				xmax = 237.382
				text = "sp"
			intervals [841]:
				xmin = 237.382
				xmax = 237.412
				text = "AH0"
			intervals [842]:
				xmin = 237.412
				xmax = 237.462
				text = "N"
			intervals [843]:
				xmin = 237.462
				xmax = 237.542
				text = "sp"
			intervals [844]:
				xmin = 237.542
				xmax = 237.602
				text = "TH"
			intervals [845]:
				xmin = 237.602
				xmax = 237.632
				text = "IH1"
			intervals [846]:
				xmin = 237.632
				xmax = 237.662
				text = "NG"
			intervals [847]:
				xmin = 237.662
				xmax = 237.692
				text = "Z"
			intervals [848]:
				xmin = 237.692
				xmax = 240.9758
				text = "sp"
			intervals [849]:
				xmin = 240.9758
				xmax = 241.0058
				text = "W"
			intervals [850]:
				xmin = 241.0058
				xmax = 241.0358
				text = "EH1"
			intervals [851]:
				xmin = 241.0358
				xmax = 241.0658
				text = "L"
			intervals [852]:
				xmin = 241.0658
				xmax = 241.1258
				text = "HH"
			intervals [853]:
				xmin = 241.1258
				xmax = 241.1858
				text = "AW1"
			intervals [854]:
				xmin = 241.1858
				xmax = 241.2458
				text = "D"
			intervals [855]:
				xmin = 241.2458
				xmax = 241.2758
				text = "UW1"
			intervals [856]:
				xmin = 241.2758
				xmax = 241.3258
				text = "Y"
			intervals [857]:
				xmin = 241.3258
				xmax = 241.4058
				text = "UW1"
			intervals [858]:
				xmin = 241.4058
				xmax = 241.4458
				text = "S"
			intervals [859]:
				xmin = 241.4458
				xmax = 241.5058
				text = "T"
			intervals [860]:
				xmin = 241.5058
				xmax = 241.6258
				text = "AA1"
			intervals [861]:
				xmin = 241.6258
				xmax = 241.6958
				text = "R"
			intervals [862]:
				xmin = 241.6958
				xmax = 241.7258
				text = "T"
			intervals [863]:
				xmin = 241.7258
				xmax = 241.7558
				text = "W"
			intervals [864]:
				xmin = 241.7558
				xmax = 241.8158
				text = "IH0"
			intervals [865]:
				xmin = 241.8158
				xmax = 241.8458
				text = "TH"
			intervals [866]:
				xmin = 241.8458
				xmax = 241.8758
				text = "DH"
			intervals [867]:
				xmin = 241.8758
				xmax = 241.9358
				text = "AH0"
			intervals [868]:
				xmin = 241.9358
				xmax = 241.9658
				text = "sp"
			intervals [869]:
				xmin = 241.9658
				xmax = 242.0258
				text = "F"
			intervals [870]:
				xmin = 242.0258
				xmax = 242.1258
				text = "ER1"
			intervals [871]:
				xmin = 242.1258
				xmax = 242.1858
				text = "S"
			intervals [872]:
				xmin = 242.1858
				xmax = 242.2358
				text = "T"
			intervals [873]:
				xmin = 242.2358
				xmax = 242.2958
				text = "W"
			intervals [874]:
				xmin = 242.2958
				xmax = 242.3758
				text = "AH1"
			intervals [875]:
				xmin = 242.3758
				xmax = 242.4258
				text = "N"
			intervals [876]:
				xmin = 242.4258
				xmax = 242.4858
				text = "HH"
			intervals [877]:
				xmin = 242.4858
				xmax = 242.5458
				text = "AW1"
			intervals [878]:
				xmin = 242.5458
				xmax = 242.5958
				text = "D"
			intervals [879]:
				xmin = 242.5958
				xmax = 242.6358
				text = "UW1"
			intervals [880]:
				xmin = 242.6358
				xmax = 242.6958
				text = "Y"
			intervals [881]:
				xmin = 242.6958
				xmax = 242.7258
				text = "UW1"
			intervals [882]:
				xmin = 242.7258
				xmax = 242.7858
				text = "N"
			intervals [883]:
				xmin = 242.7858
				xmax = 242.8858
				text = "OW1"
			intervals [884]:
				xmin = 242.8858
				xmax = 242.9558
				text = "W"
			intervals [885]:
				xmin = 242.9558
				xmax = 243.0058
				text = "IH1"
			intervals [886]:
				xmin = 243.0058
				xmax = 243.0758
				text = "CH"
			intervals [887]:
				xmin = 243.0758
				xmax = 243.1258
				text = "HH"
			intervals [888]:
				xmin = 243.1258
				xmax = 243.1758
				text = "W"
			intervals [889]:
				xmin = 243.1758
				xmax = 243.2258
				text = "AH1"
			intervals [890]:
				xmin = 243.2258
				xmax = 243.2758
				text = "N"
			intervals [891]:
				xmin = 243.2758
				xmax = 243.3158
				text = "AH0"
			intervals [892]:
				xmin = 243.3158
				xmax = 243.3758
				text = "V"
			intervals [893]:
				xmin = 243.3758
				xmax = 243.4058
				text = "DH"
			intervals [894]:
				xmin = 243.4058
				xmax = 243.4658
				text = "AH0"
			intervals [895]:
				xmin = 243.4658
				xmax = 243.5258
				text = "G"
			intervals [896]:
				xmin = 243.5258
				xmax = 243.6158
				text = "R"
			intervals [897]:
				xmin = 243.6158
				xmax = 243.7058
				text = "UW1"
			intervals [898]:
				xmin = 243.7058
				xmax = 243.7758
				text = "P"
			intervals [899]:
				xmin = 243.7758
				xmax = 243.8058
				text = "IH0"
			intervals [900]:
				xmin = 243.8058
				xmax = 243.8758
				text = "Z"
			intervals [901]:
				xmin = 243.8758
				xmax = 243.9058
				text = "sp"
			intervals [902]:
				xmin = 243.9058
				xmax = 243.9458
				text = "G"
			intervals [903]:
				xmin = 243.9458
				xmax = 244.0058
				text = "AH1"
			intervals [904]:
				xmin = 244.0058
				xmax = 244.0558
				text = "N"
			intervals [905]:
				xmin = 244.0558
				xmax = 244.1158
				text = "AH0"
			intervals [906]:
				xmin = 244.1158
				xmax = 244.1458
				text = "sp"
			intervals [907]:
				xmin = 244.1458
				xmax = 244.1758
				text = "B"
			intervals [908]:
				xmin = 244.1758
				xmax = 244.2658
				text = "IY1"
			intervals [909]:
				xmin = 244.2658
				xmax = 244.2958
				text = "sp"
			intervals [910]:
				xmin = 244.2958
				xmax = 244.3258
				text = "DH"
			intervals [911]:
				xmin = 244.3258
				xmax = 244.3658
				text = "AH0"
			intervals [912]:
				xmin = 244.3658
				xmax = 244.4258
				text = "sp"
			intervals [913]:
				xmin = 244.4258
				xmax = 244.5058
				text = "F"
			intervals [914]:
				xmin = 244.5058
				xmax = 244.6458
				text = "ER1"
			intervals [915]:
				xmin = 244.6458
				xmax = 244.7458
				text = "S"
			intervals [916]:
				xmin = 244.7458
				xmax = 244.7958
				text = "T"
			intervals [917]:
				xmin = 244.7958
				xmax = 245.7703
				text = ""
			intervals [918]:
				xmin = 245.7703
				xmax = 245.8803
				text = "HH"
			intervals [919]:
				xmin = 245.8803
				xmax = 245.9103
				text = "AW1"
			intervals [920]:
				xmin = 245.9103
				xmax = 245.9703
				text = "D"
			intervals [921]:
				xmin = 245.9703
				xmax = 246.0003
				text = "UW1"
			intervals [922]:
				xmin = 246.0003
				xmax = 246.0303
				text = "Y"
			intervals [923]:
				xmin = 246.0303
				xmax = 246.0703
				text = "UW1"
			intervals [924]:
				xmin = 246.0703
				xmax = 246.1103
				text = "sp"
			intervals [925]:
				xmin = 246.1103
				xmax = 246.2103
				text = "P"
			intervals [926]:
				xmin = 246.2103
				xmax = 246.2603
				text = "IH1"
			intervals [927]:
				xmin = 246.2603
				xmax = 246.2903
				text = "K"
			intervals [928]:
				xmin = 246.2903
				xmax = 246.3503
				text = "sp"
			intervals [929]:
				xmin = 246.3503
				xmax = 246.3803
				text = "AH0"
			intervals [930]:
				xmin = 246.3803
				xmax = 246.4103
				text = "M"
			intervals [931]:
				xmin = 246.4103
				xmax = 246.5203
				text = "sp"
			intervals [932]:
				xmin = 246.5203
				xmax = 249.6555
				text = ""
			intervals [933]:
				xmin = 249.6555
				xmax = 249.7355
				text = "D"
			intervals [934]:
				xmin = 249.7355
				xmax = 249.7655
				text = "UW1"
			intervals [935]:
				xmin = 249.7655
				xmax = 249.7955
				text = "Y"
			intervals [936]:
				xmin = 249.7955
				xmax = 249.8455
				text = "UW1"
			intervals [937]:
				xmin = 249.8455
				xmax = 249.8755
				text = "sp"
			intervals [938]:
				xmin = 249.8755
				xmax = 249.9055
				text = "R"
			intervals [939]:
				xmin = 249.9055
				xmax = 249.9355
				text = "IH0"
			intervals [940]:
				xmin = 249.9355
				xmax = 249.9655
				text = "M"
			intervals [941]:
				xmin = 249.9655
				xmax = 250.0255
				text = "EH1"
			intervals [942]:
				xmin = 250.0255
				xmax = 250.0655
				text = "M"
			intervals [943]:
				xmin = 250.0655
				xmax = 250.0955
				text = "B"
			intervals [944]:
				xmin = 250.0955
				xmax = 250.1255
				text = "ER0"
			intervals [945]:
				xmin = 250.1255
				xmax = 250.1855
				text = "HH"
			intervals [946]:
				xmin = 250.1855
				xmax = 250.2855
				text = "AW1"
			intervals [947]:
				xmin = 250.2855
				xmax = 250.3455
				text = "Y"
			intervals [948]:
				xmin = 250.3455
				xmax = 250.3755
				text = "UW1"
			intervals [949]:
				xmin = 250.3755
				xmax = 250.4155
				text = "Y"
			intervals [950]:
				xmin = 250.4155
				xmax = 250.4555
				text = "UW1"
			intervals [951]:
				xmin = 250.4555
				xmax = 250.4955
				text = "Z"
			intervals [952]:
				xmin = 250.4955
				xmax = 250.5355
				text = "D"
			intervals [953]:
				xmin = 250.5355
				xmax = 250.5655
				text = "sp"
			intervals [954]:
				xmin = 250.5655
				xmax = 250.6055
				text = "T"
			intervals [955]:
				xmin = 250.6055
				xmax = 250.6355
				text = "IH0"
			intervals [956]:
				xmin = 250.6355
				xmax = 250.6955
				text = "sp"
			intervals [957]:
				xmin = 250.6955
				xmax = 250.7355
				text = "D"
			intervals [958]:
				xmin = 250.7355
				xmax = 250.7655
				text = "UW1"
			intervals [959]:
				xmin = 250.7655
				xmax = 250.8955
				text = "sp"
			intervals [960]:
				xmin = 250.8955
				xmax = 250.9355
				text = "DH"
			intervals [961]:
				xmin = 250.9355
				xmax = 250.9655
				text = "AH0"
			intervals [962]:
				xmin = 250.9655
				xmax = 250.9955
				text = "T"
			intervals [963]:
				xmin = 250.9955
				xmax = 253.6856
				text = "sp"
			intervals [964]:
				xmin = 253.6856
				xmax = 253.7256
				text = "Y"
			intervals [965]:
				xmin = 253.7256
				xmax = 253.7556
				text = "UW1"
			intervals [966]:
				xmin = 253.7556
				xmax = 253.8356
				text = "JH"
			intervals [967]:
				xmin = 253.8356
				xmax = 253.8956
				text = "IH0"
			intervals [968]:
				xmin = 253.8956
				xmax = 254.0156
				text = "S"
			intervals [969]:
				xmin = 254.0156
				xmax = 254.0856
				text = "T"
			intervals [970]:
				xmin = 254.0856
				xmax = 254.4356
				text = "AH1"
			intervals [971]:
				xmin = 254.4356
				xmax = 254.4756
				text = "W"
			intervals [972]:
				xmin = 254.4756
				xmax = 254.6156
				text = "sp"
			intervals [973]:
				xmin = 254.6156
				xmax = 254.6756
				text = "HH"
			intervals [974]:
				xmin = 254.6756
				xmax = 254.7656
				text = "UW0"
			intervals [975]:
				xmin = 254.7656
				xmax = 254.8156
				text = "EH1"
			intervals [976]:
				xmin = 254.8156
				xmax = 254.8756
				text = "V"
			intervals [977]:
				xmin = 254.8756
				xmax = 254.9656
				text = "ER0"
			intervals [978]:
				xmin = 254.9656
				xmax = 255.0456
				text = "S"
			intervals [979]:
				xmin = 255.0456
				xmax = 255.1356
				text = "EH1"
			intervals [980]:
				xmin = 255.1356
				xmax = 255.1856
				text = "D"
			intervals [981]:
				xmin = 255.1856
				xmax = 255.2156
				text = "sp"
			intervals [982]:
				xmin = 255.2156
				xmax = 255.3056
				text = "HH"
			intervals [983]:
				xmin = 255.3056
				xmax = 255.3556
				text = "W"
			intervals [984]:
				xmin = 255.3556
				xmax = 255.4256
				text = "AH1"
			intervals [985]:
				xmin = 255.4256
				xmax = 255.6056
				text = "N"
			intervals [986]:
				xmin = 255.6056
				xmax = 255.7156
				text = "sp"
			intervals [987]:
				xmin = 255.7156
				xmax = 255.7656
				text = "F"
			intervals [988]:
				xmin = 255.7656
				xmax = 255.9056
				text = "ER1"
			intervals [989]:
				xmin = 255.9056
				xmax = 255.9756
				text = "S"
			intervals [990]:
				xmin = 255.9756
				xmax = 256.0056
				text = "T"
			intervals [991]:
				xmin = 256.0056
				xmax = 256.0456
				text = "sp"
			intervals [992]:
				xmin = 256.0456
				xmax = 256.0856
				text = "D"
			intervals [993]:
				xmin = 256.0856
				xmax = 256.1156
				text = "AH1"
			intervals [994]:
				xmin = 256.1156
				xmax = 256.1456
				text = "B"
			intervals [995]:
				xmin = 256.1456
				xmax = 256.1756
				text = "AH0"
			intervals [996]:
				xmin = 256.1756
				xmax = 256.2056
				text = "L"
			intervals [997]:
				xmin = 256.2056
				xmax = 256.2356
				text = "Y"
			intervals [998]:
				xmin = 256.2356
				xmax = 256.2656
				text = "UW0"
			intervals [999]:
				xmin = 256.2656
				xmax = 256.2956
				text = "sp"
			intervals [1000]:
				xmin = 256.2956
				xmax = 256.3556
				text = "W"
			intervals [1001]:
				xmin = 256.3556
				xmax = 256.3856
				text = "AH1"
			intervals [1002]:
				xmin = 256.3856
				xmax = 256.4156
				text = "T"
			intervals [1003]:
				xmin = 256.4156
				xmax = 256.4856
				text = "sp"
			intervals [1004]:
				xmin = 256.4856
				xmax = 256.5556
				text = "W"
			intervals [1005]:
				xmin = 256.5556
				xmax = 256.6056
				text = "AO1"
			intervals [1006]:
				xmin = 256.6056
				xmax = 256.6456
				text = "Z"
			intervals [1007]:
				xmin = 256.6456
				xmax = 256.7056
				text = "sp"
			intervals [1008]:
				xmin = 256.7056
				xmax = 256.7456
				text = "DH"
			intervals [1009]:
				xmin = 256.7456
				xmax = 256.7756
				text = "AH0"
			intervals [1010]:
				xmin = 256.7756
				xmax = 256.8656
				text = "sp"
			intervals [1011]:
				xmin = 256.8656
				xmax = 256.9156
				text = "F"
			intervals [1012]:
				xmin = 256.9156
				xmax = 257.0256
				text = "ER1"
			intervals [1013]:
				xmin = 257.0256
				xmax = 257.0756
				text = "S"
			intervals [1014]:
				xmin = 257.0756
				xmax = 257.1056
				text = "T"
			intervals [1015]:
				xmin = 257.1056
				xmax = 257.6056
				text = "sp"
			intervals [1016]:
				xmin = 257.6056
				xmax = 257.6756
				text = "W"
			intervals [1017]:
				xmin = 257.6756
				xmax = 257.7056
				text = "AH1"
			intervals [1018]:
				xmin = 257.7056
				xmax = 257.7356
				text = "N"
			intervals [1019]:
				xmin = 257.7356
				xmax = 258.1256
				text = "sp"
			intervals [1020]:
				xmin = 258.1256
				xmax = 258.1856
				text = "AW1"
			intervals [1021]:
				xmin = 258.1856
				xmax = 258.2156
				text = "T"
			intervals [1022]:
				xmin = 258.2156
				xmax = 258.8556
				text = "sp"
			intervals [1023]:
				xmin = 258.8556
				xmax = 258.9456
				text = "AH1"
			intervals [1024]:
				xmin = 258.9456
				xmax = 258.9756
				text = "V"
			intervals [1025]:
				xmin = 258.9756
				xmax = 259.0056
				text = "W"
			intervals [1026]:
				xmin = 259.0056
				xmax = 259.0456
				text = "AH1"
			intervals [1027]:
				xmin = 259.0456
				xmax = 259.1156
				text = "Z"
			intervals [1028]:
				xmin = 259.1156
				xmax = 259.3456
				text = "IH0"
			intervals [1029]:
				xmin = 259.3456
				xmax = 259.4256
				text = "T"
			intervals [1030]:
				xmin = 259.4256
				xmax = 260.5761
				text = ""
			intervals [1031]:
				xmin = 260.5761
				xmax = 260.6061
				text = "sil"
			intervals [1032]:
				xmin = 260.6061
				xmax = 260.8561
				text = "AH1"
			intervals [1033]:
				xmin = 260.8561
				xmax = 261.0161
				text = "M"
			intervals [1034]:
				xmin = 261.0161
				xmax = 261.0561
				text = "sp"
			intervals [1035]:
				xmin = 261.0561
				xmax = 262.2911
				text = ""
			intervals [1036]:
				xmin = 262.2911
				xmax = 262.3511
				text = "D"
			intervals [1037]:
				xmin = 262.3511
				xmax = 262.4011
				text = "IH1"
			intervals [1038]:
				xmin = 262.4011
				xmax = 262.4811
				text = "D"
			intervals [1039]:
				xmin = 262.4811
				xmax = 262.5411
				text = "Y"
			intervals [1040]:
				xmin = 262.5411
				xmax = 262.8111
				text = "UW1"
			intervals [1041]:
				xmin = 262.8111
				xmax = 262.8411
				text = "sp"
			intervals [1042]:
				xmin = 262.8411
				xmax = 262.9711
				text = "EH1"
			intervals [1043]:
				xmin = 262.9711
				xmax = 263.0811
				text = "V"
			intervals [1044]:
				xmin = 263.0811
				xmax = 263.2211
				text = "ER0"
			intervals [1045]:
				xmin = 263.2211
				xmax = 263.2611
				text = "sp"
			intervals [1046]:
				xmin = 263.2611
				xmax = 263.3711
				text = "P"
			intervals [1047]:
				xmin = 263.3711
				xmax = 263.4611
				text = "L"
			intervals [1048]:
				xmin = 263.4611
				xmax = 263.7311
				text = "EY1"
			intervals [1049]:
				xmin = 263.7311
				xmax = 263.7611
				text = "sp"
			intervals [1050]:
				xmin = 263.7611
				xmax = 263.9311
				text = "AH1"
			intervals [1051]:
				xmin = 263.9311
				xmax = 264.2111
				text = "M"
			intervals [1052]:
				xmin = 264.2111
				xmax = 264.9015
				text = ""
			intervals [1053]:
				xmin = 264.9015
				xmax = 264.9915
				text = "sil"
			intervals [1054]:
				xmin = 264.9915
				xmax = 265.0815
				text = "S"
			intervals [1055]:
				xmin = 265.0815
				xmax = 265.2015
				text = "AY1"
			intervals [1056]:
				xmin = 265.2015
				xmax = 265.2715
				text = "M"
			intervals [1057]:
				xmin = 265.2715
				xmax = 265.3015
				text = "AH0"
			intervals [1058]:
				xmin = 265.3015
				xmax = 265.3515
				text = "N"
			intervals [1059]:
				xmin = 265.3515
				xmax = 265.4715
				text = "sp"
			intervals [1060]:
				xmin = 265.4715
				xmax = 265.5115
				text = "S"
			intervals [1061]:
				xmin = 265.5115
				xmax = 265.5515
				text = "EH1"
			intervals [1062]:
				xmin = 265.5515
				xmax = 265.6415
				text = "Z"
			intervals [1063]:
				xmin = 265.6415
				xmax = 267.816
				text = "sp"
			intervals [1064]:
				xmin = 267.816
				xmax = 267.886
				text = "D"
			intervals [1065]:
				xmin = 267.886
				xmax = 267.916
				text = "IH0"
			intervals [1066]:
				xmin = 267.916
				xmax = 267.976
				text = "D"
			intervals [1067]:
				xmin = 267.976
				xmax = 268.036
				text = "Y"
			intervals [1068]:
				xmin = 268.036
				xmax = 268.156
				text = "UW1"
			intervals [1069]:
				xmin = 268.156
				xmax = 268.4108
				text = ""
			intervals [1070]:
				xmin = 268.4108
				xmax = 268.5508
				text = "sil"
			intervals [1071]:
				xmin = 268.5508
				xmax = 268.5808
				text = "N"
			intervals [1072]:
				xmin = 268.5808
				xmax = 268.6708
				text = "EH1"
			intervals [1073]:
				xmin = 268.6708
				xmax = 268.7008
				text = "V"
			intervals [1074]:
				xmin = 268.7008
				xmax = 268.9608
				text = "ER0"
			intervals [1075]:
				xmin = 268.9608
				xmax = 269.3789
				text = ""
			intervals [1076]:
				xmin = 269.3789
				xmax = 269.4189
				text = "sil"
			intervals [1077]:
				xmin = 269.4189
				xmax = 269.4489
				text = "K"
			intervals [1078]:
				xmin = 269.4489
				xmax = 269.5189
				text = "AE1"
			intervals [1079]:
				xmin = 269.5189
				xmax = 269.5489
				text = "N"
			intervals [1080]:
				xmin = 269.5489
				xmax = 269.5789
				text = "Y"
			intervals [1081]:
				xmin = 269.5789
				xmax = 269.6089
				text = "UW1"
			intervals [1082]:
				xmin = 269.6089
				xmax = 269.6389
				text = "R"
			intervals [1083]:
				xmin = 269.6389
				xmax = 269.6689
				text = "IH0"
			intervals [1084]:
				xmin = 269.6689
				xmax = 269.6989
				text = "M"
			intervals [1085]:
				xmin = 269.6989
				xmax = 269.7589
				text = "EH1"
			intervals [1086]:
				xmin = 269.7589
				xmax = 269.8089
				text = "M"
			intervals [1087]:
				xmin = 269.8089
				xmax = 269.8389
				text = "B"
			intervals [1088]:
				xmin = 269.8389
				xmax = 269.8689
				text = "ER0"
			intervals [1089]:
				xmin = 269.8689
				xmax = 269.8989
				text = "EH1"
			intervals [1090]:
				xmin = 269.8989
				xmax = 269.9689
				text = "N"
			intervals [1091]:
				xmin = 269.9689
				xmax = 270.0489
				text = "IY0"
			intervals [1092]:
				xmin = 270.0489
				xmax = 270.0789
				text = "AH1"
			intervals [1093]:
				xmin = 270.0789
				xmax = 270.1089
				text = "V"
			intervals [1094]:
				xmin = 270.1089
				xmax = 270.1689
				text = "DH"
			intervals [1095]:
				xmin = 270.1689
				xmax = 270.2589
				text = "OW1"
			intervals [1096]:
				xmin = 270.2589
				xmax = 270.3489
				text = "Z"
			intervals [1097]:
				xmin = 270.3489
				xmax = 270.4289
				text = "G"
			intervals [1098]:
				xmin = 270.4289
				xmax = 270.5189
				text = "EY1"
			intervals [1099]:
				xmin = 270.5189
				xmax = 270.5889
				text = "M"
			intervals [1100]:
				xmin = 270.5889
				xmax = 270.6489
				text = "Z"
			intervals [1101]:
				xmin = 270.6489
				xmax = 270.6789
				text = "sp"
			intervals [1102]:
				xmin = 270.6789
				xmax = 270.7789
				text = "L"
			intervals [1103]:
				xmin = 270.7789
				xmax = 270.8289
				text = "AY1"
			intervals [1104]:
				xmin = 270.8289
				xmax = 270.8789
				text = "K"
			intervals [1105]:
				xmin = 270.8789
				xmax = 270.9989
				text = "sp"
			intervals [1106]:
				xmin = 270.9989
				xmax = 271.0389
				text = "DH"
			intervals [1107]:
				xmin = 271.0389
				xmax = 271.0689
				text = "AE1"
			intervals [1108]:
				xmin = 271.0689
				xmax = 271.1989
				text = "T"
			intervals [1109]:
				xmin = 271.1989
				xmax = 271.2989
				text = "sp"
			intervals [1110]:
				xmin = 271.2989
				xmax = 271.3589
				text = "L"
			intervals [1111]:
				xmin = 271.3589
				xmax = 271.4089
				text = "AY1"
			intervals [1112]:
				xmin = 271.4089
				xmax = 271.4589
				text = "K"
			intervals [1113]:
				xmin = 271.4589
				xmax = 271.5689
				text = "sp"
			intervals [1114]:
				xmin = 271.5689
				xmax = 271.6389
				text = "M"
			intervals [1115]:
				xmin = 271.6389
				xmax = 271.6989
				text = "AH1"
			intervals [1116]:
				xmin = 271.6989
				xmax = 271.7489
				text = "DH"
			intervals [1117]:
				xmin = 271.7489
				xmax = 271.8389
				text = "ER0"
			intervals [1118]:
				xmin = 271.8389
				xmax = 271.8689
				text = "sp"
			intervals [1119]:
				xmin = 271.8689
				xmax = 271.9489
				text = "M"
			intervals [1120]:
				xmin = 271.9489
				xmax = 272.0889
				text = "EY1"
			intervals [1121]:
				xmin = 272.0889
				xmax = 272.1489
				text = "sp"
			intervals [1122]:
				xmin = 272.1489
				xmax = 272.2889
				text = "AY1"
			intervals [1123]:
				xmin = 272.2889
				xmax = 272.4589
				text = "sp"
			intervals [1124]:
				xmin = 272.4589
				xmax = 272.6489
				text = "ER0"
			intervals [1125]:
				xmin = 272.6489
				xmax = 274.2312
				text = "sp"
			intervals [1126]:
				xmin = 274.2312
				xmax = 274.2812
				text = "M"
			intervals [1127]:
				xmin = 274.2812
				xmax = 274.4012
				text = "HH"
			intervals [1128]:
				xmin = 274.4012
				xmax = 274.4912
				text = "M"
			intervals [1129]:
				xmin = 274.4912
				xmax = 274.6212
				text = "sp"
			intervals [1130]:
				xmin = 274.6212
				xmax = 274.6812
				text = "HH"
			intervals [1131]:
				xmin = 274.6812
				xmax = 274.7412
				text = "AW1"
			intervals [1132]:
				xmin = 274.7412
				xmax = 274.9512
				text = "sp"
			intervals [1133]:
				xmin = 274.9512
				xmax = 275.0612
				text = "HH"
			intervals [1134]:
				xmin = 275.0612
				xmax = 275.1312
				text = "AW1"
			intervals [1135]:
				xmin = 275.1312
				xmax = 275.1912
				text = "D"
			intervals [1136]:
				xmin = 275.1912
				xmax = 275.2512
				text = "IH0"
			intervals [1137]:
				xmin = 275.2512
				xmax = 275.3112
				text = "D"
			intervals [1138]:
				xmin = 275.3112
				xmax = 275.3612
				text = "Y"
			intervals [1139]:
				xmin = 275.3612
				xmax = 275.3912
				text = "UW1"
			intervals [1140]:
				xmin = 275.3912
				xmax = 275.5212
				text = "P"
			intervals [1141]:
				xmin = 275.5212
				xmax = 275.5512
				text = "L"
			intervals [1142]:
				xmin = 275.5512
				xmax = 275.6012
				text = "EY1"
			intervals [1143]:
				xmin = 275.6012
				xmax = 275.6312
				text = "sp"
			intervals [1144]:
				xmin = 275.6312
				xmax = 275.7212
				text = "M"
			intervals [1145]:
				xmin = 275.7212
				xmax = 275.7712
				text = "AH1"
			intervals [1146]:
				xmin = 275.7712
				xmax = 275.8312
				text = "DH"
			intervals [1147]:
				xmin = 275.8312
				xmax = 275.8912
				text = "ER0"
			intervals [1148]:
				xmin = 275.8912
				xmax = 275.9412
				text = "sp"
			intervals [1149]:
				xmin = 275.9412
				xmax = 276.0912
				text = "M"
			intervals [1150]:
				xmin = 276.0912
				xmax = 276.1212
				text = "EY1"
			intervals [1151]:
				xmin = 276.1212
				xmax = 276.2212
				text = "sp"
			intervals [1152]:
				xmin = 276.2212
				xmax = 276.3412
				text = "AY1"
			intervals [1153]:
				xmin = 276.3412
				xmax = 293.4705
				text = ""
			intervals [1154]:
				xmin = 293.4705
				xmax = 293.5005
				text = "M"
			intervals [1155]:
				xmin = 293.5005
				xmax = 293.5305
				text = "HH"
			intervals [1156]:
				xmin = 293.5305
				xmax = 293.8405
				text = "M"
			intervals [1157]:
				xmin = 293.8405
				xmax = 293.9705
				text = "sp"
			intervals [1158]:
				xmin = 293.9705
				xmax = 305.5859
				text = ""
			intervals [1159]:
				xmin = 305.5859
				xmax = 305.6159
				text = "M"
			intervals [1160]:
				xmin = 305.6159
				xmax = 305.6459
				text = "HH"
			intervals [1161]:
				xmin = 305.6459
				xmax = 305.8359
				text = "M"
			intervals [1162]:
				xmin = 305.8359
				xmax = 306.0459
				text = "sp"
			intervals [1163]:
				xmin = 306.0459
				xmax = 308.4146
				text = ""
			intervals [1164]:
				xmin = 308.4146
				xmax = 308.5446
				text = "M"
			intervals [1165]:
				xmin = 308.5446
				xmax = 308.6946
				text = "HH"
			intervals [1166]:
				xmin = 308.6946
				xmax = 308.9346
				text = "M"
			intervals [1167]:
				xmin = 308.9346
				xmax = 312.7698
				text = ""
			intervals [1168]:
				xmin = 312.7698
				xmax = 312.8098
				text = "sil"
			intervals [1169]:
				xmin = 312.8098
				xmax = 312.9998
				text = "M"
			intervals [1170]:
				xmin = 312.9998
				xmax = 313.0498
				text = "HH"
			intervals [1171]:
				xmin = 313.0498
				xmax = 313.2198
				text = "M"
			intervals [1172]:
				xmin = 313.2198
				xmax = 316.5979
				text = "sp"
			intervals [1173]:
				xmin = 316.5979
				xmax = 316.7679
				text = "M"
			intervals [1174]:
				xmin = 316.7679
				xmax = 316.8579
				text = "HH"
			intervals [1175]:
				xmin = 316.8579
				xmax = 316.9479
				text = "M"
			intervals [1176]:
				xmin = 316.9479
				xmax = 317.0779
				text = "sp"
			intervals [1177]:
				xmin = 317.0779
				xmax = 318.1827
				text = ""
			intervals [1178]:
				xmin = 318.1827
				xmax = 318.4327
				text = "AH1"
			intervals [1179]:
				xmin = 318.4327
				xmax = 318.6627
				text = "M"
			intervals [1180]:
				xmin = 318.6627
				xmax = 320.3197
				text = ""
			intervals [1181]:
				xmin = 320.3197
				xmax = 320.4097
				text = "D"
			intervals [1182]:
				xmin = 320.4097
				xmax = 320.4397
				text = "IH0"
			intervals [1183]:
				xmin = 320.4397
				xmax = 320.5197
				text = "D"
			intervals [1184]:
				xmin = 320.5197
				xmax = 320.5997
				text = "Y"
			intervals [1185]:
				xmin = 320.5997
				xmax = 320.8497
				text = "UW1"
			intervals [1186]:
				xmin = 320.8497
				xmax = 320.8997
				text = "sp"
			intervals [1187]:
				xmin = 320.8997
				xmax = 321.3315
				text = ""
			intervals [1188]:
				xmin = 321.3315
				xmax = 321.4815
				text = "EH1"
			intervals [1189]:
				xmin = 321.4815
				xmax = 321.5215
				text = "V"
			intervals [1190]:
				xmin = 321.5215
				xmax = 321.7915
				text = "ER0"
			intervals [1191]:
				xmin = 321.7915
				xmax = 321.8515
				text = "sp"
			intervals [1192]:
				xmin = 321.8515
				xmax = 321.9315
				text = "Y"
			intervals [1193]:
				xmin = 321.9315
				xmax = 322.0015
				text = "UW1"
			intervals [1194]:
				xmin = 322.0015
				xmax = 322.0715
				text = "N"
			intervals [1195]:
				xmin = 322.0715
				xmax = 322.3715
				text = "OW1"
			intervals [1196]:
				xmin = 322.3715
				xmax = 322.6015
				text = "AH1"
			intervals [1197]:
				xmin = 322.6015
				xmax = 322.6915
				text = "sp"
			intervals [1198]:
				xmin = 322.6915
				xmax = 322.7915
				text = "W"
			intervals [1199]:
				xmin = 322.7915
				xmax = 322.8215
				text = "EH1"
			intervals [1200]:
				xmin = 322.8215
				xmax = 322.8515
				text = "N"
			intervals [1201]:
				xmin = 322.8515
				xmax = 322.9215
				text = "AY1"
			intervals [1202]:
				xmin = 322.9215
				xmax = 322.9815
				text = "W"
			intervals [1203]:
				xmin = 322.9815
				xmax = 323.0215
				text = "AH0"
			intervals [1204]:
				xmin = 323.0215
				xmax = 323.0915
				text = "Z"
			intervals [1205]:
				xmin = 323.0915
				xmax = 323.1815
				text = "T"
			intervals [1206]:
				xmin = 323.1815
				xmax = 323.2215
				text = "R"
			intervals [1207]:
				xmin = 323.2215
				xmax = 323.2715
				text = "AY1"
			intervals [1208]:
				xmin = 323.2715
				xmax = 323.3115
				text = "N"
			intervals [1209]:
				xmin = 323.3115
				xmax = 323.3415
				text = "T"
			intervals [1210]:
				xmin = 323.3415
				xmax = 323.3715
				text = "IH0"
			intervals [1211]:
				xmin = 323.3715
				xmax = 323.4015
				text = "sp"
			intervals [1212]:
				xmin = 323.4015
				xmax = 323.4615
				text = "G"
			intervals [1213]:
				xmin = 323.4615
				xmax = 323.5015
				text = "IH1"
			intervals [1214]:
				xmin = 323.5015
				xmax = 323.5915
				text = "T"
			intervals [1215]:
				xmin = 323.5915
				xmax = 323.7015
				text = "Y"
			intervals [1216]:
				xmin = 323.7015
				xmax = 323.7515
				text = "UW1"
			intervals [1217]:
				xmin = 323.7515
				xmax = 323.8115
				text = "sp"
			intervals [1218]:
				xmin = 323.8115
				xmax = 323.8615
				text = "T"
			intervals [1219]:
				xmin = 323.8615
				xmax = 323.9315
				text = "IH0"
			intervals [1220]:
				xmin = 323.9315
				xmax = 324.0815
				text = "sp"
			intervals [1221]:
				xmin = 324.0815
				xmax = 324.1315
				text = "T"
			intervals [1222]:
				xmin = 324.1315
				xmax = 324.2415
				text = "IH0"
			intervals [1223]:
				xmin = 324.2415
				xmax = 324.2815
				text = "sp"
			intervals [1224]:
				xmin = 324.2815
				xmax = 324.4115
				text = "S"
			intervals [1225]:
				xmin = 324.4115
				xmax = 324.5215
				text = "EY1"
			intervals [1226]:
				xmin = 324.5215
				xmax = 324.5615
				text = "Y"
			intervals [1227]:
				xmin = 324.5615
				xmax = 324.6015
				text = "UH1"
			intervals [1228]:
				xmin = 324.6015
				xmax = 324.6315
				text = "R"
			intervals [1229]:
				xmin = 324.6315
				xmax = 324.7515
				text = "sp"
			intervals [1230]:
				xmin = 324.7515
				xmax = 324.8115
				text = "R"
			intervals [1231]:
				xmin = 324.8115
				xmax = 324.8815
				text = "AY1"
			intervals [1232]:
				xmin = 324.8815
				xmax = 324.9115
				text = "M"
			intervals [1233]:
				xmin = 324.9115
				xmax = 325.0815
				text = "Z"
			intervals [1234]:
				xmin = 325.0815
				xmax = 325.3415
				text = "sp"
			intervals [1235]:
				xmin = 325.3415
				xmax = 325.5978
				text = ""
			intervals [1236]:
				xmin = 325.5978
				xmax = 325.7178
				text = "S"
			intervals [1237]:
				xmin = 325.7178
				xmax = 325.7478
				text = "AH1"
			intervals [1238]:
				xmin = 325.7478
				xmax = 325.8678
				text = "M"
			intervals [1239]:
				xmin = 325.8678
				xmax = 325.9478
				text = "T"
			intervals [1240]:
				xmin = 325.9478
				xmax = 326.1178
				text = "AY2"
			intervals [1241]:
				xmin = 326.1178
				xmax = 326.1778
				text = "M"
			intervals [1242]:
				xmin = 326.1778
				xmax = 326.2778
				text = "Z"
			intervals [1243]:
				xmin = 326.2778
				xmax = 326.3378
				text = "HH"
			intervals [1244]:
				xmin = 326.3378
				xmax = 326.3678
				text = "W"
			intervals [1245]:
				xmin = 326.3678
				xmax = 326.4178
				text = "EH1"
			intervals [1246]:
				xmin = 326.4178
				xmax = 326.5678
				text = "N"
			intervals [1247]:
				xmin = 326.5678
				xmax = 326.8278
				text = "sp"
			intervals [1248]:
				xmin = 326.8278
				xmax = 326.8978
				text = "Y"
			intervals [1249]:
				xmin = 326.8978
				xmax = 326.9378
				text = "UW1"
			intervals [1250]:
				xmin = 326.9378
				xmax = 326.9878
				text = "N"
			intervals [1251]:
				xmin = 326.9878
				xmax = 327.0478
				text = "OW1"
			intervals [1252]:
				xmin = 327.0478
				xmax = 327.1478
				text = "sp"
			intervals [1253]:
				xmin = 327.1478
				xmax = 327.2378
				text = "K"
			intervals [1254]:
				xmin = 327.2378
				xmax = 327.2878
				text = "IH1"
			intervals [1255]:
				xmin = 327.2878
				xmax = 327.3578
				text = "D"
			intervals [1256]:
				xmin = 327.3578
				xmax = 327.3978
				text = "Z"
			intervals [1257]:
				xmin = 327.3978
				xmax = 327.4278
				text = "W"
			intervals [1258]:
				xmin = 327.4278
				xmax = 327.4578
				text = "AH0"
			intervals [1259]:
				xmin = 327.4578
				xmax = 327.4878
				text = "L"
			intervals [1260]:
				xmin = 327.4878
				xmax = 327.5178
				text = "sp"
			intervals [1261]:
				xmin = 327.5178
				xmax = 327.5878
				text = "P"
			intervals [1262]:
				xmin = 327.5878
				xmax = 327.6278
				text = "UH1"
			intervals [1263]:
				xmin = 327.6278
				xmax = 327.6678
				text = "T"
			intervals [1264]:
				xmin = 327.6678
				xmax = 327.7078
				text = "sp"
			intervals [1265]:
				xmin = 327.7078
				xmax = 327.7578
				text = "DH"
			intervals [1266]:
				xmin = 327.7578
				xmax = 327.7878
				text = "EH1"
			intervals [1267]:
				xmin = 327.7878
				xmax = 327.8278
				text = "R"
			intervals [1268]:
				xmin = 327.8278
				xmax = 327.9178
				text = "sp"
			intervals [1269]:
				xmin = 327.9178
				xmax = 327.9778
				text = "F"
			intervals [1270]:
				xmin = 327.9778
				xmax = 328.1278
				text = "IY1"
			intervals [1271]:
				xmin = 328.1278
				xmax = 328.1678
				text = "T"
			intervals [1272]:
				xmin = 328.1678
				xmax = 328.2678
				text = "IH1"
			intervals [1273]:
				xmin = 328.2678
				xmax = 328.4478
				text = "N"
			intervals [1274]:
				xmin = 328.4478
				xmax = 328.4778
				text = "sp"
			intervals [1275]:
				xmin = 328.4778
				xmax = 328.5178
				text = "DH"
			intervals [1276]:
				xmin = 328.5178
				xmax = 328.5478
				text = "EY1"
			intervals [1277]:
				xmin = 328.5478
				xmax = 328.6978
				text = "sp"
			intervals [1278]:
				xmin = 328.6978
				xmax = 328.7478
				text = "G"
			intervals [1279]:
				xmin = 328.7478
				xmax = 328.8578
				text = "OW1"
			intervals [1280]:
				xmin = 328.8578
				xmax = 328.9878
				text = "ER0"
			intervals [1281]:
				xmin = 328.9878
				xmax = 329.0778
				text = "AW1"
			intervals [1282]:
				xmin = 329.0778
				xmax = 329.1278
				text = "N"
			intervals [1283]:
				xmin = 329.1278
				xmax = 329.1578
				text = "D"
			intervals [1284]:
				xmin = 329.1578
				xmax = 329.1978
				text = "L"
			intervals [1285]:
				xmin = 329.1978
				xmax = 329.2378
				text = "AY1"
			intervals [1286]:
				xmin = 329.2378
				xmax = 329.2678
				text = "K"
			intervals [1287]:
				xmin = 329.2678
				xmax = 329.3978
				text = "sp"
			intervals [1288]:
				xmin = 329.3978
				xmax = 329.4378
				text = "DH"
			intervals [1289]:
				xmin = 329.4378
				xmax = 329.5978
				text = "IH1"
			intervals [1290]:
				xmin = 329.5978
				xmax = 329.6278
				text = "S"
			intervals [1291]:
				xmin = 329.6278
				xmax = 329.8078
				text = "sp"
			intervals [1292]:
				xmin = 329.8078
				xmax = 329.8678
				text = "Y"
			intervals [1293]:
				xmin = 329.8678
				xmax = 329.9178
				text = "UW1"
			intervals [1294]:
				xmin = 329.9178
				xmax = 329.9478
				text = "sp"
			intervals [1295]:
				xmin = 329.9478
				xmax = 329.9778
				text = "N"
			intervals [1296]:
				xmin = 329.9778
				xmax = 330.0078
				text = "OW1"
			intervals [1297]:
				xmin = 330.0078
				xmax = 330.1178
				text = "sp"
			intervals [1298]:
				xmin = 330.1178
				xmax = 330.1478
				text = "AH0"
			intervals [1299]:
				xmin = 330.1478
				xmax = 330.1978
				text = "N"
			intervals [1300]:
				xmin = 330.1978
				xmax = 330.2778
				text = "sp"
			intervals [1301]:
				xmin = 330.2778
				xmax = 330.3878
				text = "S"
			intervals [1302]:
				xmin = 330.3878
				xmax = 330.5078
				text = "EY1"
			intervals [1303]:
				xmin = 330.5078
				xmax = 330.8678
				text = "sp"
			intervals [1304]:
				xmin = 330.8678
				xmax = 330.8978
				text = "S"
			intervals [1305]:
				xmin = 330.8978
				xmax = 330.9278
				text = "AH1"
			intervals [1306]:
				xmin = 330.9278
				xmax = 330.9578
				text = "M"
			intervals [1307]:
				xmin = 330.9578
				xmax = 330.9878
				text = "TH"
			intervals [1308]:
				xmin = 330.9878
				xmax = 331.0378
				text = "IH0"
			intervals [1309]:
				xmin = 331.0378
				xmax = 331.0678
				text = "N"
			intervals [1310]:
				xmin = 331.0678
				xmax = 331.1178
				text = "L"
			intervals [1311]:
				xmin = 331.1178
				xmax = 331.1678
				text = "AY1"
			intervals [1312]:
				xmin = 331.1678
				xmax = 331.2078
				text = "K"
			intervals [1313]:
				xmin = 331.2078
				xmax = 331.2378
				text = "sp"
			intervals [1314]:
				xmin = 331.2378
				xmax = 331.3578
				text = "IY1"
			intervals [1315]:
				xmin = 331.3578
				xmax = 331.4078
				text = "N"
			intervals [1316]:
				xmin = 331.4078
				xmax = 331.4878
				text = "IY1"
			intervals [1317]:
				xmin = 331.4878
				xmax = 331.5178
				text = "sp"
			intervals [1318]:
				xmin = 331.5178
				xmax = 331.5678
				text = "M"
			intervals [1319]:
				xmin = 331.5678
				xmax = 331.6478
				text = "IY1"
			intervals [1320]:
				xmin = 331.6478
				xmax = 331.6778
				text = "N"
			intervals [1321]:
				xmin = 331.6778
				xmax = 331.7678
				text = "IY1"
			intervals [1322]:
				xmin = 331.7678
				xmax = 331.7978
				text = "sp"
			intervals [1323]:
				xmin = 331.7978
				xmax = 331.8478
				text = "M"
			intervals [1324]:
				xmin = 331.8478
				xmax = 331.9378
				text = "AY1"
			intervals [1325]:
				xmin = 331.9378
				xmax = 332.0078
				text = "N"
			intervals [1326]:
				xmin = 332.0078
				xmax = 332.0478
				text = "IY0"
			intervals [1327]:
				xmin = 332.0478
				xmax = 332.1378
				text = "sp"
			intervals [1328]:
				xmin = 332.1378
				xmax = 332.1678
				text = "M"
			intervals [1329]:
				xmin = 332.1678
				xmax = 332.2578
				text = "OW1"
			intervals [1330]:
				xmin = 332.2578
				xmax = 332.3478
				text = "sp"
			intervals [1331]:
				xmin = 332.3478
				xmax = 332.4178
				text = "Y"
			intervals [1332]:
				xmin = 332.4178
				xmax = 332.4478
				text = "UW1"
			intervals [1333]:
				xmin = 332.4478
				xmax = 332.4878
				text = "N"
			intervals [1334]:
				xmin = 332.4878
				xmax = 332.5378
				text = "OW1"
			intervals [1335]:
				xmin = 332.5378
				xmax = 332.5878
				text = "sp"
			intervals [1336]:
				xmin = 332.5878
				xmax = 332.6178
				text = "T"
			intervals [1337]:
				xmin = 332.6178
				xmax = 332.6478
				text = "IH0"
			intervals [1338]:
				xmin = 332.6478
				xmax = 332.7078
				text = "sp"
			intervals [1339]:
				xmin = 332.7078
				xmax = 332.8278
				text = "P"
			intervals [1340]:
				xmin = 332.8278
				xmax = 332.9078
				text = "IH1"
			intervals [1341]:
				xmin = 332.9078
				xmax = 333.0678
				text = "K"
			intervals [1342]:
				xmin = 333.0678
				xmax = 333.6808
				text = ""
			intervals [1343]:
				xmin = 333.6808
				xmax = 333.7308
				text = "HH"
			intervals [1344]:
				xmin = 333.7308
				xmax = 333.7708
				text = "W"
			intervals [1345]:
				xmin = 333.7708
				xmax = 333.8208
				text = "IH1"
			intervals [1346]:
				xmin = 333.8208
				xmax = 333.9208
				text = "CH"
			intervals [1347]:
				xmin = 333.9208
				xmax = 334.0008
				text = "W"
			intervals [1348]:
				xmin = 334.0008
				xmax = 334.0708
				text = "AH1"
			intervals [1349]:
				xmin = 334.0708
				xmax = 334.1308
				text = "N"
			intervals [1350]:
				xmin = 334.1308
				xmax = 334.1608
				text = "IH1"
			intervals [1351]:
				xmin = 334.1608
				xmax = 334.2508
				text = "Z"
			intervals [1352]:
				xmin = 334.2508
				xmax = 334.2808
				text = "sp"
			intervals [1353]:
				xmin = 334.2808
				xmax = 334.3308
				text = "G"
			intervals [1354]:
				xmin = 334.3308
				xmax = 334.4108
				text = "AH1"
			intervals [1355]:
				xmin = 334.4108
				xmax = 334.4708
				text = "N"
			intervals [1356]:
				xmin = 334.4708
				xmax = 334.5408
				text = "AH0"
			intervals [1357]:
				xmin = 334.5408
				xmax = 334.6408
				text = "B"
			intervals [1358]:
				xmin = 334.6408
				xmax = 334.7508
				text = "IY0"
			intervals [1359]:
				xmin = 334.7508
				xmax = 334.7808
				text = "sp"
			intervals [1360]:
				xmin = 334.7808
				xmax = 334.9408
				text = "IH1"
			intervals [1361]:
				xmin = 334.9408
				xmax = 335.0308
				text = "T"
			intervals [1362]:
				xmin = 335.0308
				xmax = 335.2008
				text = "sp"
			intervals [1363]:
				xmin = 335.2008
				xmax = 335.2708
				text = "AO1"
			intervals [1364]:
				xmin = 335.2708
				xmax = 335.5008
				text = "R"
			intervals [1365]:
				xmin = 335.5008
				xmax = 335.5308
				text = "sp"
			intervals [1366]:
				xmin = 335.5308
				xmax = 335.651
				text = ""
			intervals [1367]:
				xmin = 335.651
				xmax = 335.761
				text = "S"
			intervals [1368]:
				xmin = 335.761
				xmax = 335.801
				text = "AH1"
			intervals [1369]:
				xmin = 335.801
				xmax = 335.871
				text = "M"
			intervals [1370]:
				xmin = 335.871
				xmax = 335.921
				text = "TH"
			intervals [1371]:
				xmin = 335.921
				xmax = 335.961
				text = "IH0"
			intervals [1372]:
				xmin = 335.961
				xmax = 336.001
				text = "N"
			intervals [1373]:
				xmin = 336.001
				xmax = 336.061
				text = "L"
			intervals [1374]:
				xmin = 336.061
				xmax = 336.151
				text = "AY1"
			intervals [1375]:
				xmin = 336.151
				xmax = 336.231
				text = "K"
			intervals [1376]:
				xmin = 336.231
				xmax = 336.271
				text = "DH"
			intervals [1377]:
				xmin = 336.271
				xmax = 336.321
				text = "AE1"
			intervals [1378]:
				xmin = 336.321
				xmax = 336.381
				text = "T"
			intervals [1379]:
				xmin = 336.381
				xmax = 336.561
				text = "sp"
			intervals [1380]:
				xmin = 336.561
				xmax = 336.611
				text = "D"
			intervals [1381]:
				xmin = 336.611
				xmax = 336.641
				text = "UW1"
			intervals [1382]:
				xmin = 336.641
				xmax = 336.671
				text = "Y"
			intervals [1383]:
				xmin = 336.671
				xmax = 336.711
				text = "UW1"
			intervals [1384]:
				xmin = 336.711
				xmax = 336.741
				text = "R"
			intervals [1385]:
				xmin = 336.741
				xmax = 336.771
				text = "IH0"
			intervals [1386]:
				xmin = 336.771
				xmax = 336.811
				text = "M"
			intervals [1387]:
				xmin = 336.811
				xmax = 336.871
				text = "EH1"
			intervals [1388]:
				xmin = 336.871
				xmax = 336.941
				text = "M"
			intervals [1389]:
				xmin = 336.941
				xmax = 336.981
				text = "B"
			intervals [1390]:
				xmin = 336.981
				xmax = 337.051
				text = "ER0"
			intervals [1391]:
				xmin = 337.051
				xmax = 337.121
				text = "EH1"
			intervals [1392]:
				xmin = 337.121
				xmax = 337.191
				text = "N"
			intervals [1393]:
				xmin = 337.191
				xmax = 337.251
				text = "IY0"
			intervals [1394]:
				xmin = 337.251
				xmax = 337.311
				text = "AH0"
			intervals [1395]:
				xmin = 337.311
				xmax = 337.341
				text = "V"
			intervals [1396]:
				xmin = 337.341
				xmax = 337.421
				text = "DH"
			intervals [1397]:
				xmin = 337.421
				xmax = 337.621
				text = "OW1"
			intervals [1398]:
				xmin = 337.621
				xmax = 337.651
				text = "Z"
			intervals [1399]:
				xmin = 337.651
				xmax = 341.9773
				text = "sp"
			intervals [1400]:
				xmin = 341.9773
				xmax = 342.0073
				text = "N"
			intervals [1401]:
				xmin = 342.0073
				xmax = 342.0773
				text = "AH1"
			intervals [1402]:
				xmin = 342.0773
				xmax = 342.1373
				text = "N"
			intervals [1403]:
				xmin = 342.1373
				xmax = 342.2873
				text = "sp"
			intervals [1404]:
				xmin = 342.2873
				xmax = 342.3973
				text = "OW2"
			intervals [1405]:
				xmin = 342.3973
				xmax = 342.4273
				text = "K"
			intervals [1406]:
				xmin = 342.4273
				xmax = 342.4573
				text = "EY1"
			intervals [1407]:
				xmin = 342.4573
				xmax = 343.368
				text = "sp"
			intervals [1408]:
				xmin = 343.368
				xmax = 343.538
				text = "AH1"
			intervals [1409]:
				xmin = 343.538
				xmax = 343.618
				text = "M"
			intervals [1410]:
				xmin = 343.618
				xmax = 346.2445
				text = "sp"
			intervals [1411]:
				xmin = 346.2445
				xmax = 346.4145
				text = "spn"
			intervals [1412]:
				xmin = 346.4145
				xmax = 346.4845
				text = "sp"
			intervals [1413]:
				xmin = 346.4845
				xmax = 346.5645
				text = "D"
			intervals [1414]:
				xmin = 346.5645
				xmax = 346.5945
				text = "IH0"
			intervals [1415]:
				xmin = 346.5945
				xmax = 346.6745
				text = "D"
			intervals [1416]:
				xmin = 346.6745
				xmax = 346.7245
				text = "Y"
			intervals [1417]:
				xmin = 346.7245
				xmax = 346.8245
				text = "UW1"
			intervals [1418]:
				xmin = 346.8245
				xmax = 346.8945
				text = "EH1"
			intervals [1419]:
				xmin = 346.8945
				xmax = 346.9445
				text = "V"
			intervals [1420]:
				xmin = 346.9445
				xmax = 347.1845
				text = "ER0"
			intervals [1421]:
				xmin = 347.1845
				xmax = 347.2145
				text = "sp"
			intervals [1422]:
				xmin = 347.2145
				xmax = 347.5445
				text = "AH1"
			intervals [1423]:
				xmin = 347.5445
				xmax = 347.7845
				text = "sp"
			intervals [1424]:
				xmin = 347.7845
				xmax = 347.8545
				text = "W"
			intervals [1425]:
				xmin = 347.8545
				xmax = 347.9345
				text = "AA1"
			intervals [1426]:
				xmin = 347.9345
				xmax = 348.0645
				text = "CH"
			intervals [1427]:
				xmin = 348.0645
				xmax = 348.1645
				text = "T"
			intervals [1428]:
				xmin = 348.1645
				xmax = 348.2245
				text = "IY1"
			intervals [1429]:
				xmin = 348.2245
				xmax = 348.3545
				text = "V"
			intervals [1430]:
				xmin = 348.3545
				xmax = 348.4745
				text = "IY1"
			intervals [1431]:
				xmin = 348.4745
				xmax = 348.5245
				text = "sp"
			intervals [1432]:
				xmin = 348.5245
				xmax = 348.5545
				text = "V"
			intervals [1433]:
				xmin = 348.5545
				xmax = 348.6245
				text = "EH1"
			intervals [1434]:
				xmin = 348.6245
				xmax = 348.6645
				text = "R"
			intervals [1435]:
				xmin = 348.6645
				xmax = 348.7545
				text = "IY0"
			intervals [1436]:
				xmin = 348.7545
				xmax = 348.7845
				text = "sp"
			intervals [1437]:
				xmin = 348.7845
				xmax = 348.8245
				text = "M"
			intervals [1438]:
				xmin = 348.8245
				xmax = 348.8545
				text = "AH1"
			intervals [1439]:
				xmin = 348.8545
				xmax = 349.0845
				text = "CH"
			intervals [1440]:
				xmin = 349.0845
				xmax = 349.8925
				text = ""
			intervals [1441]:
				xmin = 349.8925
				xmax = 350.0125
				text = "AE1"
			intervals [1442]:
				xmin = 350.0125
				xmax = 350.0425
				text = "Z"
			intervals [1443]:
				xmin = 350.0425
				xmax = 350.0725
				text = "EY1"
			intervals [1444]:
				xmin = 350.0725
				xmax = 350.1025
				text = "sp"
			intervals [1445]:
				xmin = 350.1025
				xmax = 350.3625
				text = "CH"
			intervals [1446]:
				xmin = 350.3625
				xmax = 350.3925
				text = "AY1"
			intervals [1447]:
				xmin = 350.3925
				xmax = 350.4225
				text = "L"
			intervals [1448]:
				xmin = 350.4225
				xmax = 350.4525
				text = "D"
			intervals [1449]:
				xmin = 350.4525
				xmax = 350.6625
				text = "sp"
			intervals [1450]:
				xmin = 350.6625
				xmax = 350.6925
				text = "W"
			intervals [1451]:
				xmin = 350.6925
				xmax = 350.7225
				text = "AH1"
			intervals [1452]:
				xmin = 350.7225
				xmax = 350.7525
				text = "T"
			intervals [1453]:
				xmin = 350.7525
				xmax = 350.8025
				text = "sp"
			intervals [1454]:
				xmin = 350.8025
				xmax = 350.8525
				text = "K"
			intervals [1455]:
				xmin = 350.8525
				xmax = 350.8925
				text = "AY1"
			intervals [1456]:
				xmin = 350.8925
				xmax = 350.9325
				text = "N"
			intervals [1457]:
				xmin = 350.9325
				xmax = 350.9625
				text = "AH0"
			intervals [1458]:
				xmin = 350.9625
				xmax = 350.9925
				text = "V"
			intervals [1459]:
				xmin = 350.9925
				xmax = 351.1025
				text = "sp"
			intervals [1460]:
				xmin = 351.1025
				xmax = 351.1625
				text = "W"
			intervals [1461]:
				xmin = 351.1625
				xmax = 351.1925
				text = "AH1"
			intervals [1462]:
				xmin = 351.1925
				xmax = 351.2225
				text = "T"
			intervals [1463]:
				xmin = 351.2225
				xmax = 351.3225
				text = "sp"
			intervals [1464]:
				xmin = 351.3225
				xmax = 351.3725
				text = "K"
			intervals [1465]:
				xmin = 351.3725
				xmax = 351.4025
				text = "AY1"
			intervals [1466]:
				xmin = 351.4025
				xmax = 351.4325
				text = "N"
			intervals [1467]:
				xmin = 351.4325
				xmax = 351.4725
				text = "sp"
			intervals [1468]:
				xmin = 351.4725
				xmax = 351.5025
				text = "AH0"
			intervals [1469]:
				xmin = 351.5025
				xmax = 351.5325
				text = "V"
			intervals [1470]:
				xmin = 351.5325
				xmax = 351.6225
				text = "sp"
			intervals [1471]:
				xmin = 351.6225
				xmax = 351.6625
				text = "T"
			intervals [1472]:
				xmin = 351.6625
				xmax = 351.6925
				text = "IY1"
			intervals [1473]:
				xmin = 351.6925
				xmax = 351.7725
				text = "V"
			intervals [1474]:
				xmin = 351.7725
				xmax = 351.8025
				text = "IY1"
			intervals [1475]:
				xmin = 351.8025
				xmax = 351.8425
				text = "sp"
			intervals [1476]:
				xmin = 351.8425
				xmax = 351.9925
				text = "SH"
			intervals [1477]:
				xmin = 351.9925
				xmax = 352.0225
				text = "OW1"
			intervals [1478]:
				xmin = 352.0225
				xmax = 352.0925
				text = "Z"
			intervals [1479]:
				xmin = 352.0925
				xmax = 352.2525
				text = "sp"
			intervals [1480]:
				xmin = 352.2525
				xmax = 352.2825
				text = "D"
			intervals [1481]:
				xmin = 352.2825
				xmax = 352.3125
				text = "UW1"
			intervals [1482]:
				xmin = 352.3125
				xmax = 352.3425
				text = "Y"
			intervals [1483]:
				xmin = 352.3425
				xmax = 352.3725
				text = "UW1"
			intervals [1484]:
				xmin = 352.3725
				xmax = 352.4625
				text = "sp"
			intervals [1485]:
				xmin = 352.4625
				xmax = 352.4925
				text = "W"
			intervals [1486]:
				xmin = 352.4925
				xmax = 352.5225
				text = "AO1"
			intervals [1487]:
				xmin = 352.5225
				xmax = 352.5525
				text = "CH"
			intervals [1488]:
				xmin = 352.5525
				xmax = 352.7525
				text = "sp"
			intervals [1489]:
				xmin = 352.7525
				xmax = 356.8182
				text = ""
			intervals [1490]:
				xmin = 356.8182
				xmax = 357.0982
				text = "OW1"
			intervals [1491]:
				xmin = 357.0982
				xmax = 357.1382
				text = "sp"
			intervals [1492]:
				xmin = 357.1382
				xmax = 357.2382
				text = "Y"
			intervals [1493]:
				xmin = 357.2382
				xmax = 357.2682
				text = "AE1"
			intervals [1494]:
				xmin = 357.2682
				xmax = 357.4982
				text = "sp"
			intervals [1495]:
				xmin = 357.4982
				xmax = 358.6513
				text = ""
			intervals [1496]:
				xmin = 358.6513
				xmax = 358.8013
				text = "M"
			intervals [1497]:
				xmin = 358.8013
				xmax = 358.8313
				text = "HH"
			intervals [1498]:
				xmin = 358.8313
				xmax = 359.0513
				text = "M"
			intervals [1499]:
				xmin = 359.0513
				xmax = 361.6426
				text = "sp"
			intervals [1500]:
				xmin = 361.6426
				xmax = 361.6826
				text = "M"
			intervals [1501]:
				xmin = 361.6826
				xmax = 361.7526
				text = "HH"
			intervals [1502]:
				xmin = 361.7526
				xmax = 361.9826
				text = "M"
			intervals [1503]:
				xmin = 361.9826
				xmax = 362.0526
				text = "sp"
			intervals [1504]:
				xmin = 362.0526
				xmax = 364.4302
				text = ""
			intervals [1505]:
				xmin = 364.4302
				xmax = 364.4602
				text = "M"
			intervals [1506]:
				xmin = 364.4602
				xmax = 364.4902
				text = "HH"
			intervals [1507]:
				xmin = 364.4902
				xmax = 364.8302
				text = "M"
			intervals [1508]:
				xmin = 364.8302
				xmax = 364.9402
				text = "sp"
			intervals [1509]:
				xmin = 364.9402
				xmax = 366.0463
				text = ""
			intervals [1510]:
				xmin = 366.0463
				xmax = 366.1463
				text = "W"
			intervals [1511]:
				xmin = 366.1463
				xmax = 366.2263
				text = "EH1"
			intervals [1512]:
				xmin = 366.2263
				xmax = 366.4563
				text = "L"
			intervals [1513]:
				xmin = 366.4563
				xmax = 366.5063
				text = "sp"
			intervals [1514]:
				xmin = 366.5063
				xmax = 366.5863
				text = "T"
			intervals [1515]:
				xmin = 366.5863
				xmax = 366.6263
				text = "EH1"
			intervals [1516]:
				xmin = 366.6263
				xmax = 366.7063
				text = "L"
			intervals [1517]:
				xmin = 366.7063
				xmax = 366.7863
				text = "M"
			intervals [1518]:
				xmin = 366.7863
				xmax = 366.9163
				text = "IY1"
			intervals [1519]:
				xmin = 366.9163
				xmax = 366.9963
				text = "K"
			intervals [1520]:
				xmin = 366.9963
				xmax = 367.0263
				text = "AH0"
			intervals [1521]:
				xmin = 367.0263
				xmax = 367.0663
				text = "N"
			intervals [1522]:
				xmin = 367.0663
				xmax = 367.1263
				text = "Y"
			intervals [1523]:
				xmin = 367.1263
				xmax = 367.1763
				text = "UW1"
			intervals [1524]:
				xmin = 367.1763
				xmax = 367.2063
				text = "R"
			intervals [1525]:
				xmin = 367.2063
				xmax = 367.2363
				text = "IH0"
			intervals [1526]:
				xmin = 367.2363
				xmax = 367.2663
				text = "M"
			intervals [1527]:
				xmin = 367.2663
				xmax = 367.3063
				text = "EH1"
			intervals [1528]:
				xmin = 367.3063
				xmax = 367.3763
				text = "M"
			intervals [1529]:
				xmin = 367.3763
				xmax = 367.4363
				text = "B"
			intervals [1530]:
				xmin = 367.4363
				xmax = 367.4963
				text = "ER0"
			intervals [1531]:
				xmin = 367.4963
				xmax = 367.5463
				text = "EH1"
			intervals [1532]:
				xmin = 367.5463
				xmax = 367.6463
				text = "N"
			intervals [1533]:
				xmin = 367.6463
				xmax = 367.6763
				text = "IY0"
			intervals [1534]:
				xmin = 367.6763
				xmax = 367.7163
				text = "AH0"
			intervals [1535]:
				xmin = 367.7163
				xmax = 367.7463
				text = "V"
			intervals [1536]:
				xmin = 367.7463
				xmax = 367.7763
				text = "sp"
			intervals [1537]:
				xmin = 367.7763
				xmax = 367.8163
				text = "DH"
			intervals [1538]:
				xmin = 367.8163
				xmax = 367.8463
				text = "OW1"
			intervals [1539]:
				xmin = 367.8463
				xmax = 367.8763
				text = "Z"
			intervals [1540]:
				xmin = 367.8763
				xmax = 368.0863
				text = "sp"
			intervals [1541]:
				xmin = 368.0863
				xmax = 368.1663
				text = "EH1"
			intervals [1542]:
				xmin = 368.1663
				xmax = 368.2563
				text = "N"
			intervals [1543]:
				xmin = 368.2563
				xmax = 368.2963
				text = "IY0"
			intervals [1544]:
				xmin = 368.2963
				xmax = 368.3463
				text = "AH0"
			intervals [1545]:
				xmin = 368.3463
				xmax = 368.3763
				text = "V"
			intervals [1546]:
				xmin = 368.3763
				xmax = 368.4163
				text = "sp"
			intervals [1547]:
				xmin = 368.4163
				xmax = 368.4663
				text = "DH"
			intervals [1548]:
				xmin = 368.4663
				xmax = 368.6163
				text = "AH0"
			intervals [1549]:
				xmin = 368.6163
				xmax = 368.7263
				text = "sp"
			intervals [1550]:
				xmin = 368.7263
				xmax = 368.7963
				text = "TH"
			intervals [1551]:
				xmin = 368.7963
				xmax = 368.8463
				text = "R"
			intervals [1552]:
				xmin = 368.8463
				xmax = 368.9263
				text = "IY1"
			intervals [1553]:
				xmin = 368.9263
				xmax = 369.0463
				text = "S"
			intervals [1554]:
				xmin = 369.0463
				xmax = 369.1063
				text = "T"
			intervals [1555]:
				xmin = 369.1063
				xmax = 369.1963
				text = "UW1"
			intervals [1556]:
				xmin = 369.1963
				xmax = 369.3163
				text = "JH"
			intervals [1557]:
				xmin = 369.3163
				xmax = 369.3563
				text = "IH0"
			intervals [1558]:
				xmin = 369.3563
				xmax = 369.4263
				text = "Z"
			intervals [1559]:
				xmin = 369.4263
				xmax = 369.5363
				text = "sp"
			intervals [1560]:
				xmin = 369.5363
				xmax = 369.5963
				text = "EH1"
			intervals [1561]:
				xmin = 369.5963
				xmax = 369.6263
				text = "N"
			intervals [1562]:
				xmin = 369.6263
				xmax = 369.6563
				text = "IY0"
			intervals [1563]:
				xmin = 369.6563
				xmax = 369.7063
				text = "sp"
			intervals [1564]:
				xmin = 369.7063
				xmax = 369.7363
				text = "AH0"
			intervals [1565]:
				xmin = 369.7363
				xmax = 369.7663
				text = "V"
			intervals [1566]:
				xmin = 369.7663
				xmax = 369.8063
				text = "sp"
			intervals [1567]:
				xmin = 369.8063
				xmax = 369.8463
				text = "DH"
			intervals [1568]:
				xmin = 369.8463
				xmax = 369.8763
				text = "OW1"
			intervals [1569]:
				xmin = 369.8763
				xmax = 370.1263
				text = "Z"
			intervals [1570]:
				xmin = 370.1263
				xmax = 370.1663
				text = "sp"
			intervals [1571]:
				xmin = 370.1663
				xmax = 370.3963
				text = "SH"
			intervals [1572]:
				xmin = 370.3963
				xmax = 370.5063
				text = "OW1"
			intervals [1573]:
				xmin = 370.5063
				xmax = 370.5563
				text = "Z"
			intervals [1574]:
				xmin = 370.5563
				xmax = 371.3347
				text = "sp"
			intervals [1575]:
				xmin = 371.3347
				xmax = 371.3647
				text = "R"
			intervals [1576]:
				xmin = 371.3647
				xmax = 371.3947
				text = "IY0"
			intervals [1577]:
				xmin = 371.3947
				xmax = 371.4247
				text = "M"
			intervals [1578]:
				xmin = 371.4247
				xmax = 371.4547
				text = "EH1"
			intervals [1579]:
				xmin = 371.4547
				xmax = 371.4847
				text = "M"
			intervals [1580]:
				xmin = 371.4847
				xmax = 371.5147
				text = "B"
			intervals [1581]:
				xmin = 371.5147
				xmax = 371.5447
				text = "ER0"
			intervals [1582]:
				xmin = 371.5447
				xmax = 371.5747
				text = "sp"
			intervals [1583]:
				xmin = 371.5747
				xmax = 371.6047
				text = "W"
			intervals [1584]:
				xmin = 371.6047
				xmax = 371.6347
				text = "AH1"
			intervals [1585]:
				xmin = 371.6347
				xmax = 371.6647
				text = "T"
			intervals [1586]:
				xmin = 371.6647
				xmax = 371.6947
				text = "DH"
			intervals [1587]:
				xmin = 371.6947
				xmax = 371.7247
				text = "EY1"
			intervals [1588]:
				xmin = 371.7247
				xmax = 371.7747
				text = "sp"
			intervals [1589]:
				xmin = 371.7747
				xmax = 371.8047
				text = "W"
			intervals [1590]:
				xmin = 371.8047
				xmax = 371.8347
				text = "ER0"
			intervals [1591]:
				xmin = 371.8347
				xmax = 372.0647
				text = "sp"
			intervals [1592]:
				xmin = 372.0647
				xmax = 372.0947
				text = "AH0"
			intervals [1593]:
				xmin = 372.0947
				xmax = 372.1247
				text = "B"
			intervals [1594]:
				xmin = 372.1247
				xmax = 372.1547
				text = "AW1"
			intervals [1595]:
				xmin = 372.1547
				xmax = 372.2447
				text = "T"
			intervals [1596]:
				xmin = 372.2447
				xmax = 372.3447
				text = "sp"
			intervals [1597]:
				xmin = 372.3447
				xmax = 379.8185
				text = ""
			intervals [1598]:
				xmin = 379.8185
				xmax = 379.8485
				text = "M"
			intervals [1599]:
				xmin = 379.8485
				xmax = 379.8885
				text = "HH"
			intervals [1600]:
				xmin = 379.8885
				xmax = 380.2685
				text = "M"
			intervals [1601]:
				xmin = 380.2685
				xmax = 395.2156
				text = "sp"
			intervals [1602]:
				xmin = 395.2156
				xmax = 395.2456
				text = "M"
			intervals [1603]:
				xmin = 395.2456
				xmax = 395.4056
				text = "HH"
			intervals [1604]:
				xmin = 395.4056
				xmax = 395.6456
				text = "M"
			intervals [1605]:
				xmin = 395.6456
				xmax = 398.5033
				text = ""
			intervals [1606]:
				xmin = 398.5033
				xmax = 398.5833
				text = "sil"
			intervals [1607]:
				xmin = 398.5833
				xmax = 398.7033
				text = "M"
			intervals [1608]:
				xmin = 398.7033
				xmax = 398.8833
				text = "HH"
			intervals [1609]:
				xmin = 398.8833
				xmax = 398.9233
				text = "M"
			intervals [1610]:
				xmin = 398.9233
				xmax = 399.2533
				text = "spn"
			intervals [1611]:
				xmin = 399.2533
				xmax = 419.8712
				text = ""
			intervals [1612]:
				xmin = 419.8712
				xmax = 419.9012
				text = "M"
			intervals [1613]:
				xmin = 419.9012
				xmax = 419.9412
				text = "HH"
			intervals [1614]:
				xmin = 419.9412
				xmax = 420.2012
				text = "M"
			intervals [1615]:
				xmin = 420.2012
				xmax = 439.5071
				text = "sp"
			intervals [1616]:
				xmin = 439.5071
				xmax = 439.8171
				text = "M"
			intervals [1617]:
				xmin = 439.8171
				xmax = 441.3256
				text = ""
			intervals [1618]:
				xmin = 441.3256
				xmax = 441.3656
				text = "sil"
			intervals [1619]:
				xmin = 441.3656
				xmax = 441.4056
				text = "M"
			intervals [1620]:
				xmin = 441.4056
				xmax = 441.4356
				text = "HH"
			intervals [1621]:
				xmin = 441.4356
				xmax = 441.6956
				text = "M"
			intervals [1622]:
				xmin = 441.6956
				xmax = 442.8807
				text = "sp"
			intervals [1623]:
				xmin = 442.8807
				xmax = 443.0307
				text = "OW2"
			intervals [1624]:
				xmin = 443.0307
				xmax = 443.1307
				text = "K"
			intervals [1625]:
				xmin = 443.1307
				xmax = 443.3807
				text = "EY1"
			intervals [1626]:
				xmin = 443.3807
				xmax = 443.4779
				text = ""
			intervals [1627]:
				xmin = 443.4779
				xmax = 443.5979
				text = "sil"
			intervals [1628]:
				xmin = 443.5979
				xmax = 443.8179
				text = "AH1"
			intervals [1629]:
				xmin = 443.8179
				xmax = 444.1079
				text = "spn"
			intervals [1630]:
				xmin = 444.1079
				xmax = 444.1579
				text = "sp"
			intervals [1631]:
				xmin = 444.1579
				xmax = 445.5717
				text = ""
			intervals [1632]:
				xmin = 445.5717
				xmax = 445.8117
				text = "AH1"
			intervals [1633]:
				xmin = 445.8117
				xmax = 445.8917
				text = "sp"
			intervals [1634]:
				xmin = 445.8917
				xmax = 445.9917
				text = "D"
			intervals [1635]:
				xmin = 445.9917
				xmax = 446.0617
				text = "UW1"
			intervals [1636]:
				xmin = 446.0617
				xmax = 446.1617
				text = "Y"
			intervals [1637]:
				xmin = 446.1617
				xmax = 446.2617
				text = "UW1"
			intervals [1638]:
				xmin = 446.2617
				xmax = 446.3317
				text = "W"
			intervals [1639]:
				xmin = 446.3317
				xmax = 446.4617
				text = "AA1"
			intervals [1640]:
				xmin = 446.4617
				xmax = 446.6517
				text = "CH"
			intervals [1641]:
				xmin = 446.6517
				xmax = 446.6817
				text = "sp"
			intervals [1642]:
				xmin = 446.6817
				xmax = 446.7517
				text = "M"
			intervals [1643]:
				xmin = 446.7517
				xmax = 446.8117
				text = "AH1"
			intervals [1644]:
				xmin = 446.8117
				xmax = 446.9517
				text = "CH"
			intervals [1645]:
				xmin = 446.9517
				xmax = 446.9917
				text = "T"
			intervals [1646]:
				xmin = 446.9917
				xmax = 447.0517
				text = "EH1"
			intervals [1647]:
				xmin = 447.0517
				xmax = 447.1317
				text = "L"
			intervals [1648]:
				xmin = 447.1317
				xmax = 447.1617
				text = "AH0"
			intervals [1649]:
				xmin = 447.1617
				xmax = 447.1917
				text = "V"
			intervals [1650]:
				xmin = 447.1917
				xmax = 447.2217
				text = "IH2"
			intervals [1651]:
				xmin = 447.2217
				xmax = 447.2817
				text = "ZH"
			intervals [1652]:
				xmin = 447.2817
				xmax = 447.3217
				text = "AH0"
			intervals [1653]:
				xmin = 447.3217
				xmax = 447.3517
				text = "N"
			intervals [1654]:
				xmin = 447.3517
				xmax = 447.3817
				text = "sp"
			intervals [1655]:
				xmin = 447.3817
				xmax = 447.4317
				text = "N"
			intervals [1656]:
				xmin = 447.4317
				xmax = 447.5817
				text = "AW1"
			intervals [1657]:
				xmin = 447.5817
				xmax = 447.6917
				text = "sp"
			intervals [1658]:
				xmin = 447.6917
				xmax = 448.4796
				text = ""
			intervals [1659]:
				xmin = 448.4796
				xmax = 448.5696
				text = "B"
			intervals [1660]:
				xmin = 448.5696
				xmax = 448.5996
				text = "IH0"
			intervals [1661]:
				xmin = 448.5996
				xmax = 448.6996
				text = "T"
			intervals [1662]:
				xmin = 448.6996
				xmax = 448.7596
				text = "W"
			intervals [1663]:
				xmin = 448.7596
				xmax = 448.7896
				text = "IY1"
			intervals [1664]:
				xmin = 448.7896
				xmax = 448.8496
				text = "N"
			intervals [1665]:
				xmin = 448.8496
				xmax = 448.8996
				text = "sp"
			intervals [1666]:
				xmin = 448.8996
				xmax = 449.0096
				text = "S"
			intervals [1667]:
				xmin = 449.0096
				xmax = 449.0696
				text = "T"
			intervals [1668]:
				xmin = 449.0696
				xmax = 449.1296
				text = "AH1"
			intervals [1669]:
				xmin = 449.1296
				xmax = 449.1996
				text = "D"
			intervals [1670]:
				xmin = 449.1996
				xmax = 449.2396
				text = "IY0"
			intervals [1671]:
				xmin = 449.2396
				xmax = 449.3196
				text = "Z"
			intervals [1672]:
				xmin = 449.3196
				xmax = 449.4096
				text = "sp"
			intervals [1673]:
				xmin = 449.4096
				xmax = 450.5633
				text = ""
			intervals [1674]:
				xmin = 450.5633
				xmax = 451.2033
				text = "spn"
			intervals [1675]:
				xmin = 451.2033
				xmax = 451.5442
				text = ""
			intervals [1676]:
				xmin = 451.5442
				xmax = 451.5842
				text = "sil"
			intervals [1677]:
				xmin = 451.5842
				xmax = 451.7242
				text = "AH1"
			intervals [1678]:
				xmin = 451.7242
				xmax = 451.7642
				text = "HH"
			intervals [1679]:
				xmin = 451.7642
				xmax = 451.9042
				text = "AH1"
			intervals [1680]:
				xmin = 451.9042
				xmax = 451.9942
				text = "sp"
			intervals [1681]:
				xmin = 451.9942
				xmax = 452.0442
				text = "W"
			intervals [1682]:
				xmin = 452.0442
				xmax = 452.1042
				text = "EH1"
			intervals [1683]:
				xmin = 452.1042
				xmax = 452.1742
				text = "L"
			intervals [1684]:
				xmin = 452.1742
				xmax = 452.2042
				text = "sp"
			intervals [1685]:
				xmin = 452.2042
				xmax = 452.2542
				text = "W"
			intervals [1686]:
				xmin = 452.2542
				xmax = 452.2942
				text = "AH1"
			intervals [1687]:
				xmin = 452.2942
				xmax = 452.3342
				text = "T"
			intervals [1688]:
				xmin = 452.3342
				xmax = 452.3742
				text = "ER0"
			intervals [1689]:
				xmin = 452.3742
				xmax = 452.4542
				text = "sp"
			intervals [1690]:
				xmin = 452.4542
				xmax = 452.5142
				text = "S"
			intervals [1691]:
				xmin = 452.5142
				xmax = 452.5542
				text = "AH1"
			intervals [1692]:
				xmin = 452.5542
				xmax = 452.5842
				text = "M"
			intervals [1693]:
				xmin = 452.5842
				xmax = 452.6142
				text = "AH0"
			intervals [1694]:
				xmin = 452.6142
				xmax = 452.6442
				text = "V"
			intervals [1695]:
				xmin = 452.6442
				xmax = 452.6742
				text = "Y"
			intervals [1696]:
				xmin = 452.6742
				xmax = 452.7042
				text = "UH1"
			intervals [1697]:
				xmin = 452.7042
				xmax = 452.7342
				text = "R"
			intervals [1698]:
				xmin = 452.7342
				xmax = 452.7942
				text = "sp"
			intervals [1699]:
				xmin = 452.7942
				xmax = 452.8342
				text = "F"
			intervals [1700]:
				xmin = 452.8342
				xmax = 452.9042
				text = "EY1"
			intervals [1701]:
				xmin = 452.9042
				xmax = 452.9742
				text = "V"
			intervals [1702]:
				xmin = 452.9742
				xmax = 453.0042
				text = "R"
			intervals [1703]:
				xmin = 453.0042
				xmax = 453.0342
				text = "AH0"
			intervals [1704]:
				xmin = 453.0342
				xmax = 453.0642
				text = "T"
			intervals [1705]:
				xmin = 453.0642
				xmax = 453.0942
				text = "sp"
			intervals [1706]:
				xmin = 453.0942
				xmax = 453.2242
				text = "SH"
			intervals [1707]:
				xmin = 453.2242
				xmax = 453.2542
				text = "OW1"
			intervals [1708]:
				xmin = 453.2542
				xmax = 453.2842
				text = "Z"
			intervals [1709]:
				xmin = 453.2842
				xmax = 457.0416
				text = "sp"
			intervals [1710]:
				xmin = 457.0416
				xmax = 457.3616
				text = "OW1"
			intervals [1711]:
				xmin = 457.3616
				xmax = 457.4016
				text = "sp"
			intervals [1712]:
				xmin = 457.4016
				xmax = 457.5016
				text = "Y"
			intervals [1713]:
				xmin = 457.5016
				xmax = 457.6116
				text = "UW1"
			intervals [1714]:
				xmin = 457.6116
				xmax = 457.6416
				text = "sp"
			intervals [1715]:
				xmin = 457.6416
				xmax = 458.5816
				text = "spn"
			intervals [1716]:
				xmin = 458.5816
				xmax = 458.8316
				text = "spn"
			intervals [1717]:
				xmin = 458.8316
				xmax = 459.9939
				text = "sp"
			intervals [1718]:
				xmin = 459.9939
				xmax = 460.2039
				text = "AH1"
			intervals [1719]:
				xmin = 460.2039
				xmax = 460.2539
				text = "HH"
			intervals [1720]:
				xmin = 460.2539
				xmax = 460.2839
				text = "AH1"
			intervals [1721]:
				xmin = 460.2839
				xmax = 460.5139
				text = "sp"
			intervals [1722]:
				xmin = 460.5139
				xmax = 460.5539
				text = "W"
			intervals [1723]:
				xmin = 460.5539
				xmax = 460.6039
				text = "IH1"
			intervals [1724]:
				xmin = 460.6039
				xmax = 460.6339
				text = "CH"
			intervals [1725]:
				xmin = 460.6339
				xmax = 460.7639
				text = "sp"
			intervals [1726]:
				xmin = 460.7639
				xmax = 461.0804
				text = ""
			intervals [1727]:
				xmin = 461.0804
				xmax = 461.2104
				text = "W"
			intervals [1728]:
				xmin = 461.2104
				xmax = 461.2604
				text = "IH1"
			intervals [1729]:
				xmin = 461.2604
				xmax = 461.3804
				text = "CH"
			intervals [1730]:
				xmin = 461.3804
				xmax = 461.4504
				text = "W"
			intervals [1731]:
				xmin = 461.4504
				xmax = 461.5304
				text = "AH1"
			intervals [1732]:
				xmin = 461.5304
				xmax = 461.6604
				text = "N"
			intervals [1733]:
				xmin = 461.6604
				xmax = 461.6904
				text = "Z"
			intervals [1734]:
				xmin = 461.6904
				xmax = 461.8004
				text = "sp"
			intervals [1735]:
				xmin = 461.8004
				xmax = 466.2763
				text = ""
			intervals [1736]:
				xmin = 466.2763
				xmax = 466.4063
				text = "M"
			intervals [1737]:
				xmin = 466.4063
				xmax = 466.4363
				text = "HH"
			intervals [1738]:
				xmin = 466.4363
				xmax = 466.6963
				text = "M"
			intervals [1739]:
				xmin = 466.6963
				xmax = 474.5817
				text = ""
			intervals [1740]:
				xmin = 474.5817
				xmax = 474.6417
				text = "sil"
			intervals [1741]:
				xmin = 474.6417
				xmax = 474.7917
				text = "M"
			intervals [1742]:
				xmin = 474.7917
				xmax = 475.8562
				text = ""
			intervals [1743]:
				xmin = 475.8562
				xmax = 476.0062
				text = "M"
			intervals [1744]:
				xmin = 476.0062
				xmax = 476.1062
				text = "HH"
			intervals [1745]:
				xmin = 476.1062
				xmax = 476.1962
				text = "M"
			intervals [1746]:
				xmin = 476.1962
				xmax = 476.2862
				text = "sp"
			intervals [1747]:
				xmin = 476.2862
				xmax = 483.4926
				text = ""
			intervals [1748]:
				xmin = 483.4926
				xmax = 483.6426
				text = "AH1"
			intervals [1749]:
				xmin = 483.6426
				xmax = 483.7426
				text = "HH"
			intervals [1750]:
				xmin = 483.7426
				xmax = 483.9026
				text = "AH1"
			intervals [1751]:
				xmin = 483.9026
				xmax = 483.9426
				text = "sp"
			intervals [1752]:
				xmin = 483.9426
				xmax = 484.0226
				text = "Y"
			intervals [1753]:
				xmin = 484.0226
				xmax = 484.0726
				text = "UW1"
			intervals [1754]:
				xmin = 484.0726
				xmax = 484.1326
				text = "sp"
			intervals [1755]:
				xmin = 484.1326
				xmax = 484.1826
				text = "S"
			intervals [1756]:
				xmin = 484.1826
				xmax = 484.2526
				text = "EH1"
			intervals [1757]:
				xmin = 484.2526
				xmax = 484.3126
				text = "D"
			intervals [1758]:
				xmin = 484.3126
				xmax = 484.3526
				text = "DH"
			intervals [1759]:
				xmin = 484.3526
				xmax = 484.3926
				text = "AE1"
			intervals [1760]:
				xmin = 484.3926
				xmax = 484.4826
				text = "T"
			intervals [1761]:
				xmin = 484.4826
				xmax = 484.5126
				text = "W"
			intervals [1762]:
				xmin = 484.5126
				xmax = 484.5526
				text = "AH1"
			intervals [1763]:
				xmin = 484.5526
				xmax = 484.5926
				text = "N"
			intervals [1764]:
				xmin = 484.5926
				xmax = 484.6226
				text = "sp"
			intervals [1765]:
				xmin = 484.6226
				xmax = 484.6726
				text = "D"
			intervals [1766]:
				xmin = 484.6726
				xmax = 484.7426
				text = "IY1"
			intervals [1767]:
				xmin = 484.7426
				xmax = 484.8026
				text = "sp"
			intervals [1768]:
				xmin = 484.8026
				xmax = 484.8526
				text = "D"
			intervals [1769]:
				xmin = 484.8526
				xmax = 484.9026
				text = "UW1"
			intervals [1770]:
				xmin = 484.9026
				xmax = 484.9826
				text = "Y"
			intervals [1771]:
				xmin = 484.9826
				xmax = 485.0826
				text = "UW1"
			intervals [1772]:
				xmin = 485.0826
				xmax = 485.1526
				text = "W"
			intervals [1773]:
				xmin = 485.1526
				xmax = 485.2626
				text = "AA1"
			intervals [1774]:
				xmin = 485.2626
				xmax = 485.3626
				text = "CH"
			intervals [1775]:
				xmin = 485.3626
				xmax = 485.4226
				text = "AH0"
			intervals [1776]:
				xmin = 485.4226
				xmax = 485.5026
				text = "N"
			intervals [1777]:
				xmin = 485.5026
				xmax = 485.5926
				text = "AH1"
			intervals [1778]:
				xmin = 485.5926
				xmax = 485.6326
				text = "DH"
			intervals [1779]:
				xmin = 485.6326
				xmax = 485.6826
				text = "ER0"
			intervals [1780]:
				xmin = 485.6826
				xmax = 485.8726
				text = "W"
			intervals [1781]:
				xmin = 485.8726
				xmax = 485.9826
				text = "ER1"
			intervals [1782]:
				xmin = 485.9826
				xmax = 486.0526
				text = "L"
			intervals [1783]:
				xmin = 486.0526
				xmax = 486.1126
				text = "D"
			intervals [1784]:
				xmin = 486.1126
				xmax = 487.1815
				text = ""
			intervals [1785]:
				xmin = 487.1815
				xmax = 487.3415
				text = "sil"
			intervals [1786]:
				xmin = 487.3415
				xmax = 487.3715
				text = "M"
			intervals [1787]:
				xmin = 487.3715
				xmax = 487.4015
				text = "HH"
			intervals [1788]:
				xmin = 487.4015
				xmax = 487.4315
				text = "M"
			intervals [1789]:
				xmin = 487.4315
				xmax = 487.4615
				text = "DH"
			intervals [1790]:
				xmin = 487.4615
				xmax = 487.4915
				text = "AH0"
			intervals [1791]:
				xmin = 487.4915
				xmax = 487.5415
				text = "T"
			intervals [1792]:
				xmin = 487.5415
				xmax = 487.6415
				text = "EH1"
			intervals [1793]:
				xmin = 487.6415
				xmax = 487.6715
				text = "S"
			intervals [1794]:
				xmin = 487.6715
				xmax = 487.8815
				text = "sp"
			intervals [1795]:
				xmin = 487.8815
				xmax = 487.9115
				text = "DH"
			intervals [1796]:
				xmin = 487.9115
				xmax = 487.9415
				text = "AH1"
			intervals [1797]:
				xmin = 487.9415
				xmax = 488.0415
				text = "W"
			intervals [1798]:
				xmin = 488.0415
				xmax = 488.2115
				text = "AH1"
			intervals [1799]:
				xmin = 488.2115
				xmax = 488.2415
				text = "N"
			intervals [1800]:
				xmin = 488.2415
				xmax = 488.3715
				text = "AY1"
			intervals [1801]:
				xmin = 488.3715
				xmax = 488.4515
				text = "W"
			intervals [1802]:
				xmin = 488.4515
				xmax = 488.4815
				text = "AA1"
			intervals [1803]:
				xmin = 488.4815
				xmax = 488.5115
				text = "N"
			intervals [1804]:
				xmin = 488.5115
				xmax = 488.5415
				text = "T"
			intervals [1805]:
				xmin = 488.5415
				xmax = 488.6515
				text = "Y"
			intervals [1806]:
				xmin = 488.6515
				xmax = 488.6815
				text = "UW1"
			intervals [1807]:
				xmin = 488.6815
				xmax = 488.7115
				text = "T"
			intervals [1808]:
				xmin = 488.7115
				xmax = 488.7415
				text = "AH0"
			intervals [1809]:
				xmin = 488.7415
				xmax = 488.8515
				text = "T"
			intervals [1810]:
				xmin = 488.8515
				xmax = 488.8915
				text = "EH1"
			intervals [1811]:
				xmin = 488.8915
				xmax = 488.9515
				text = "L"
			intervals [1812]:
				xmin = 488.9515
				xmax = 488.9915
				text = "M"
			intervals [1813]:
				xmin = 488.9915
				xmax = 489.0215
				text = "IY1"
			intervals [1814]:
				xmin = 489.0215
				xmax = 489.0515
				text = "sp"
			intervals [1815]:
				xmin = 489.0515
				xmax = 489.0815
				text = "HH"
			intervals [1816]:
				xmin = 489.0815
				xmax = 489.1115
				text = "W"
			intervals [1817]:
				xmin = 489.1115
				xmax = 489.1615
				text = "AH1"
			intervals [1818]:
				xmin = 489.1615
				xmax = 489.2115
				text = "T"
			intervals [1819]:
				xmin = 489.2115
				xmax = 489.2515
				text = "S"
			intervals [1820]:
				xmin = 489.2515
				xmax = 489.3115
				text = "HH"
			intervals [1821]:
				xmin = 489.3115
				xmax = 489.4115
				text = "AE1"
			intervals [1822]:
				xmin = 489.4115
				xmax = 489.5215
				text = "P"
			intervals [1823]:
				xmin = 489.5215
				xmax = 489.5615
				text = "N"
			intervals [1824]:
				xmin = 489.5615
				xmax = 489.5915
				text = "IH0"
			intervals [1825]:
				xmin = 489.5915
				xmax = 489.6815
				text = "NG"
			intervals [1826]:
				xmin = 489.6815
				xmax = 489.7315
				text = "IH0"
			intervals [1827]:
				xmin = 489.7315
				xmax = 489.8015
				text = "N"
			intervals [1828]:
				xmin = 489.8015
				xmax = 489.8415
				text = "DH"
			intervals [1829]:
				xmin = 489.8415
				xmax = 489.9315
				text = "AE1"
			intervals [1830]:
				xmin = 489.9315
				xmax = 490.0015
				text = "T"
			intervals [1831]:
				xmin = 490.0015
				xmax = 490.0315
				text = "sp"
			intervals [1832]:
				xmin = 490.0315
				xmax = 490.1415
				text = "N"
			intervals [1833]:
				xmin = 490.1415
				xmax = 490.3015
				text = "AW1"
			intervals [1834]:
				xmin = 490.3015
				xmax = 490.5015
				text = "spn"
			intervals [1835]:
				xmin = 490.5015
				xmax = 497.4608
				text = "sp"
			intervals [1836]:
				xmin = 497.4608
				xmax = 497.5108
				text = "M"
			intervals [1837]:
				xmin = 497.5108
				xmax = 497.5408
				text = "HH"
			intervals [1838]:
				xmin = 497.5408
				xmax = 497.9308
				text = "M"
			intervals [1839]:
				xmin = 497.9308
				xmax = 508.7618
				text = ""
			intervals [1840]:
				xmin = 508.7618
				xmax = 508.8318
				text = "M"
			intervals [1841]:
				xmin = 508.8318
				xmax = 508.8618
				text = "HH"
			intervals [1842]:
				xmin = 508.8618
				xmax = 509.1518
				text = "M"
			intervals [1843]:
				xmin = 509.1518
				xmax = 509.1818
				text = "sp"
			intervals [1844]:
				xmin = 509.1818
				xmax = 510.1185
				text = ""
			intervals [1845]:
				xmin = 510.1185
				xmax = 510.2485
				text = "M"
			intervals [1846]:
				xmin = 510.2485
				xmax = 510.3285
				text = "HH"
			intervals [1847]:
				xmin = 510.3285
				xmax = 510.5285
				text = "M"
			intervals [1848]:
				xmin = 510.5285
				xmax = 510.5985
				text = "sp"
			intervals [1849]:
				xmin = 510.5985
				xmax = 512.2736
				text = ""
			intervals [1850]:
				xmin = 512.2736
				xmax = 512.3036
				text = "M"
			intervals [1851]:
				xmin = 512.3036
				xmax = 512.3336
				text = "HH"
			intervals [1852]:
				xmin = 512.3336
				xmax = 512.6636
				text = "M"
			intervals [1853]:
				xmin = 512.6636
				xmax = 512.7736
				text = "sp"
			intervals [1854]:
				xmin = 512.7736
				xmax = 512.8336
				text = "HH"
			intervals [1855]:
				xmin = 512.8336
				xmax = 512.8836
				text = "W"
			intervals [1856]:
				xmin = 512.8836
				xmax = 512.9436
				text = "AH1"
			intervals [1857]:
				xmin = 512.9436
				xmax = 512.9736
				text = "T"
			intervals [1858]:
				xmin = 512.9736
				xmax = 513.0636
				text = "EH1"
			intervals [1859]:
				xmin = 513.0636
				xmax = 513.1336
				text = "L"
			intervals [1860]:
				xmin = 513.1336
				xmax = 513.2136
				text = "S"
			intervals [1861]:
				xmin = 513.2136
				xmax = 513.2536
				text = "W"
			intervals [1862]:
				xmin = 513.2536
				xmax = 513.2836
				text = "AH0"
			intervals [1863]:
				xmin = 513.2836
				xmax = 513.3536
				text = "Z"
			intervals [1864]:
				xmin = 513.3536
				xmax = 513.3936
				text = "sp"
			intervals [1865]:
				xmin = 513.3936
				xmax = 513.4436
				text = "G"
			intervals [1866]:
				xmin = 513.4436
				xmax = 513.5036
				text = "OW1"
			intervals [1867]:
				xmin = 513.5036
				xmax = 513.5736
				text = "IH0"
			intervals [1868]:
				xmin = 513.5736
				xmax = 513.6036
				text = "N"
			intervals [1869]:
				xmin = 513.6036
				xmax = 513.6536
				text = "sp"
			intervals [1870]:
				xmin = 513.6536
				xmax = 513.7036
				text = "AA1"
			intervals [1871]:
				xmin = 513.7036
				xmax = 513.8136
				text = "N"
			intervals [1872]:
				xmin = 513.8136
				xmax = 514.0736
				text = "sp"
			intervals [1873]:
				xmin = 514.0736
				xmax = 514.1036
				text = "AH1"
			intervals [1874]:
				xmin = 514.1036
				xmax = 514.1336
				text = "M"
			intervals [1875]:
				xmin = 514.1336
				xmax = 514.9791
				text = "sp"
			intervals [1876]:
				xmin = 514.9791
				xmax = 515.0091
				text = "DH"
			intervals [1877]:
				xmin = 515.0091
				xmax = 515.0391
				text = "EY1"
			intervals [1878]:
				xmin = 515.0391
				xmax = 515.1391
				text = "Y"
			intervals [1879]:
				xmin = 515.1391
				xmax = 515.1691
				text = "UW1"
			intervals [1880]:
				xmin = 515.1691
				xmax = 515.2491
				text = "ZH"
			intervals [1881]:
				xmin = 515.2491
				xmax = 515.2791
				text = "AH0"
			intervals [1882]:
				xmin = 515.2791
				xmax = 515.3191
				text = "L"
			intervals [1883]:
				xmin = 515.3191
				xmax = 515.3591
				text = "IY0"
			intervals [1884]:
				xmin = 515.3591
				xmax = 515.4591
				text = "sp"
			intervals [1885]:
				xmin = 515.4591
				xmax = 515.4891
				text = "HH"
			intervals [1886]:
				xmin = 515.4891
				xmax = 515.5191
				text = "AE1"
			intervals [1887]:
				xmin = 515.5191
				xmax = 515.5491
				text = "V"
			intervals [1888]:
				xmin = 515.5491
				xmax = 515.5891
				text = "S"
			intervals [1889]:
				xmin = 515.5891
				xmax = 515.6191
				text = "EH1"
			intervals [1890]:
				xmin = 515.6191
				xmax = 515.6791
				text = "V"
			intervals [1891]:
				xmin = 515.6791
				xmax = 515.7091
				text = "R"
			intervals [1892]:
				xmin = 515.7091
				xmax = 515.7391
				text = "AH0"
			intervals [1893]:
				xmin = 515.7391
				xmax = 515.7891
				text = "L"
			intervals [1894]:
				xmin = 515.7891
				xmax = 515.8791
				text = "S"
			intervals [1895]:
				xmin = 515.8791
				xmax = 515.9391
				text = "T"
			intervals [1896]:
				xmin = 515.9391
				xmax = 515.9791
				text = "AO1"
			intervals [1897]:
				xmin = 515.9791
				xmax = 516.0691
				text = "R"
			intervals [1898]:
				xmin = 516.0691
				xmax = 516.1191
				text = "IY0"
			intervals [1899]:
				xmin = 516.1191
				xmax = 516.2091
				text = "Z"
			intervals [1900]:
				xmin = 516.2091
				xmax = 516.2791
				text = "G"
			intervals [1901]:
				xmin = 516.2791
				xmax = 516.3091
				text = "OW1"
			intervals [1902]:
				xmin = 516.3091
				xmax = 516.4091
				text = "IH0"
			intervals [1903]:
				xmin = 516.4091
				xmax = 516.4991
				text = "N"
			intervals [1904]:
				xmin = 516.4991
				xmax = 516.5291
				text = "AA1"
			intervals [1905]:
				xmin = 516.5291
				xmax = 516.5591
				text = "N"
			intervals [1906]:
				xmin = 516.5591
				xmax = 516.5891
				text = "sp"
			intervals [1907]:
				xmin = 516.5891
				xmax = 516.6191
				text = "AO1"
			intervals [1908]:
				xmin = 516.6191
				xmax = 516.6491
				text = "L"
			intervals [1909]:
				xmin = 516.6491
				xmax = 516.7391
				text = "sp"
			intervals [1910]:
				xmin = 516.7391
				xmax = 516.7691
				text = "AE1"
			intervals [1911]:
				xmin = 516.7691
				xmax = 516.8191
				text = "T"
			intervals [1912]:
				xmin = 516.8191
				xmax = 516.8491
				text = "W"
			intervals [1913]:
				xmin = 516.8491
				xmax = 516.8791
				text = "AH1"
			intervals [1914]:
				xmin = 516.8791
				xmax = 516.9091
				text = "N"
			intervals [1915]:
				xmin = 516.9091
				xmax = 516.9391
				text = "S"
			intervals [1916]:
				xmin = 516.9391
				xmax = 525.7596
				text = "sp"
			intervals [1917]:
				xmin = 525.7596
				xmax = 525.9096
				text = "AH1"
			intervals [1918]:
				xmin = 525.9096
				xmax = 526.1096
				text = "M"
			intervals [1919]:
				xmin = 526.1096
				xmax = 528.2452
				text = "sp"
			intervals [1920]:
				xmin = 528.2452
				xmax = 528.2952
				text = "OW1"
			intervals [1921]:
				xmin = 528.2952
				xmax = 528.4852
				text = "sp"
			intervals [1922]:
				xmin = 528.4852
				xmax = 528.5197
				text = ""
			intervals [1923]:
				xmin = 528.5197
				xmax = 528.6097
				text = "spn"
			intervals [1924]:
				xmin = 528.6097
				xmax = 530.068
				text = "sp"
			intervals [1925]:
				xmin = 530.068
				xmax = 530.248
				text = "OW1"
			intervals [1926]:
				xmin = 530.248
				xmax = 530.418
				text = "Y"
			intervals [1927]:
				xmin = 530.418
				xmax = 530.478
				text = "EH1"
			intervals [1928]:
				xmin = 530.478
				xmax = 530.508
				text = "S"
			intervals [1929]:
				xmin = 530.508
				xmax = 530.598
				text = "sp"
			intervals [1930]:
				xmin = 530.598
				xmax = 530.768
				text = "AH1"
			intervals [1931]:
				xmin = 530.768
				xmax = 530.818
				text = "HH"
			intervals [1932]:
				xmin = 530.818
				xmax = 530.888
				text = "AH1"
			intervals [1933]:
				xmin = 530.888
				xmax = 530.968
				text = "sp"
			intervals [1934]:
				xmin = 530.968
				xmax = 539.6332
				text = ""
			intervals [1935]:
				xmin = 539.6332
				xmax = 539.6632
				text = "M"
			intervals [1936]:
				xmin = 539.6632
				xmax = 539.6932
				text = "HH"
			intervals [1937]:
				xmin = 539.6932
				xmax = 540.0632
				text = "M"
			intervals [1938]:
				xmin = 540.0632
				xmax = 565.722
				text = "sp"
			intervals [1939]:
				xmin = 565.722
				xmax = 565.942
				text = "Y"
			intervals [1940]:
				xmin = 565.942
				xmax = 566.022
				text = "AE1"
			intervals [1941]:
				xmin = 566.022
				xmax = 567.343
				text = ""
			intervals [1942]:
				xmin = 567.343
				xmax = 567.413
				text = "M"
			intervals [1943]:
				xmin = 567.413
				xmax = 567.443
				text = "HH"
			intervals [1944]:
				xmin = 567.443
				xmax = 567.823
				text = "M"
			intervals [1945]:
				xmin = 567.823
				xmax = 567.863
				text = "sp"
			intervals [1946]:
				xmin = 567.863
				xmax = 571.6001
				text = ""
			intervals [1947]:
				xmin = 571.6001
				xmax = 571.6701
				text = "M"
			intervals [1948]:
				xmin = 571.6701
				xmax = 571.7001
				text = "HH"
			intervals [1949]:
				xmin = 571.7001
				xmax = 572.0701
				text = "M"
			intervals [1950]:
				xmin = 572.0701
				xmax = 572.1501
				text = "sp"
			intervals [1951]:
				xmin = 572.1501
				xmax = 572.7407
				text = ""
			intervals [1952]:
				xmin = 572.7407
				xmax = 572.8007
				text = "W"
			intervals [1953]:
				xmin = 572.8007
				xmax = 572.8307
				text = "EH1"
			intervals [1954]:
				xmin = 572.8307
				xmax = 572.8807
				text = "L"
			intervals [1955]:
				xmin = 572.8807
				xmax = 572.9107
				text = "W"
			intervals [1956]:
				xmin = 572.9107
				xmax = 572.9407
				text = "AH1"
			intervals [1957]:
				xmin = 572.9407
				xmax = 572.9807
				text = "T"
			intervals [1958]:
				xmin = 572.9807
				xmax = 573.0507
				text = "AH0"
			intervals [1959]:
				xmin = 573.0507
				xmax = 573.0907
				text = "B"
			intervals [1960]:
				xmin = 573.0907
				xmax = 573.1707
				text = "AW1"
			intervals [1961]:
				xmin = 573.1707
				xmax = 573.2107
				text = "T"
			intervals [1962]:
				xmin = 573.2107
				xmax = 573.2707
				text = "sp"
			intervals [1963]:
				xmin = 573.2707
				xmax = 573.3407
				text = "B"
			intervals [1964]:
				xmin = 573.3407
				xmax = 573.4107
				text = "IH1"
			intervals [1965]:
				xmin = 573.4107
				xmax = 573.5307
				text = "L"
			intervals [1966]:
				xmin = 573.5307
				xmax = 573.5807
				text = "Z"
			intervals [1967]:
				xmin = 573.5807
				xmax = 573.6107
				text = "sp"
			intervals [1968]:
				xmin = 573.6107
				xmax = 573.7007
				text = "M"
			intervals [1969]:
				xmin = 573.7007
				xmax = 573.7807
				text = "AH1"
			intervals [1970]:
				xmin = 573.7807
				xmax = 573.8307
				text = "DH"
			intervals [1971]:
				xmin = 573.8307
				xmax = 574.0007
				text = "ER0"
			intervals [1972]:
				xmin = 574.0007
				xmax = 577.423
				text = ""
			intervals [1973]:
				xmin = 577.423
				xmax = 577.513
				text = "M"
			intervals [1974]:
				xmin = 577.513
				xmax = 577.563
				text = "HH"
			intervals [1975]:
				xmin = 577.563
				xmax = 577.893
				text = "M"
			intervals [1976]:
				xmin = 577.893
				xmax = 578.8699
				text = "sp"
			intervals [1977]:
				xmin = 578.8699
				xmax = 579.1099
				text = "OW2"
			intervals [1978]:
				xmin = 579.1099
				xmax = 579.2499
				text = "K"
			intervals [1979]:
				xmin = 579.2499
				xmax = 579.4799
				text = "EY1"
			intervals [1980]:
				xmin = 579.4799
				xmax = 579.5499
				text = "sp"
			intervals [1981]:
				xmin = 579.5499
				xmax = 579.7799
				text = "AH1"
			intervals [1982]:
				xmin = 579.7799
				xmax = 580.0799
				text = "M"
			intervals [1983]:
				xmin = 580.0799
				xmax = 580.3179
				text = ""
			intervals [1984]:
				xmin = 580.3179
				xmax = 580.4079
				text = "D"
			intervals [1985]:
				xmin = 580.4079
				xmax = 580.4579
				text = "UW1"
			intervals [1986]:
				xmin = 580.4579
				xmax = 580.5279
				text = "Y"
			intervals [1987]:
				xmin = 580.5279
				xmax = 580.6579
				text = "UW1"
			intervals [1988]:
				xmin = 580.6579
				xmax = 580.6979
				text = "EH1"
			intervals [1989]:
				xmin = 580.6979
				xmax = 580.7879
				text = "V"
			intervals [1990]:
				xmin = 580.7879
				xmax = 580.9079
				text = "ER0"
			intervals [1991]:
				xmin = 580.9079
				xmax = 580.9479
				text = "sp"
			intervals [1992]:
				xmin = 580.9479
				xmax = 580.9779
				text = "EY1"
			intervals [1993]:
				xmin = 580.9779
				xmax = 581.0079
				text = "CH"
			intervals [1994]:
				xmin = 581.0079
				xmax = 581.0579
				text = "sp"
			intervals [1995]:
				xmin = 581.0579
				xmax = 581.1679
				text = "W"
			intervals [1996]:
				xmin = 581.1679
				xmax = 581.2679
				text = "AA1"
			intervals [1997]:
				xmin = 581.2679
				xmax = 581.3679
				text = "CH"
			intervals [1998]:
				xmin = 581.3679
				xmax = 581.4079
				text = "EH1"
			intervals [1999]:
				xmin = 581.4079
				xmax = 581.4379
				text = "N"
			intervals [2000]:
				xmin = 581.4379
				xmax = 581.5379
				text = "IY0"
			intervals [2001]:
				xmin = 581.5379
				xmax = 581.5679
				text = "sp"
			intervals [2002]:
				xmin = 581.5679
				xmax = 581.6279
				text = "N"
			intervals [2003]:
				xmin = 581.6279
				xmax = 581.6979
				text = "AY1"
			intervals [2004]:
				xmin = 581.6979
				xmax = 581.7779
				text = "T"
			intervals [2005]:
				xmin = 581.7779
				xmax = 581.8479
				text = "sp"
			intervals [2006]:
				xmin = 581.8479
				xmax = 581.8979
				text = "T"
			intervals [2007]:
				xmin = 581.8979
				xmax = 581.9279
				text = "AY1"
			intervals [2008]:
				xmin = 581.9279
				xmax = 581.9579
				text = "M"
			intervals [2009]:
				xmin = 581.9579
				xmax = 582.0779
				text = "sp"
			intervals [2010]:
				xmin = 582.0779
				xmax = 582.2379
				text = "SH"
			intervals [2011]:
				xmin = 582.2379
				xmax = 582.2679
				text = "OW1"
			intervals [2012]:
				xmin = 582.2679
				xmax = 582.4279
				text = "Z"
			intervals [2013]:
				xmin = 582.4279
				xmax = 582.5379
				text = "sp"
			intervals [2014]:
				xmin = 582.5379
				xmax = 589.9619
				text = ""
			intervals [2015]:
				xmin = 589.9619
				xmax = 589.9919
				text = "M"
			intervals [2016]:
				xmin = 589.9919
				xmax = 590.0219
				text = "HH"
			intervals [2017]:
				xmin = 590.0219
				xmax = 590.1319
				text = "M"
			intervals [2018]:
				xmin = 590.1319
				xmax = 590.4419
				text = "sp"
			intervals [2019]:
				xmin = 590.4419
				xmax = 591.1295
				text = ""
			intervals [2020]:
				xmin = 591.1295
				xmax = 591.1695
				text = "W"
			intervals [2021]:
				xmin = 591.1695
				xmax = 591.1995
				text = "EH1"
			intervals [2022]:
				xmin = 591.1995
				xmax = 591.2295
				text = "L"
			intervals [2023]:
				xmin = 591.2295
				xmax = 591.5095
				text = "sp"
			intervals [2024]:
				xmin = 591.5095
				xmax = 591.5895
				text = "K"
			intervals [2025]:
				xmin = 591.5895
				xmax = 591.6395
				text = "AE1"
			intervals [2026]:
				xmin = 591.6395
				xmax = 591.6695
				text = "N"
			intervals [2027]:
				xmin = 591.6695
				xmax = 591.7195
				text = "sp"
			intervals [2028]:
				xmin = 591.7195
				xmax = 591.8095
				text = "G"
			intervals [2029]:
				xmin = 591.8095
				xmax = 591.8395
				text = "IH1"
			intervals [2030]:
				xmin = 591.8395
				xmax = 591.8695
				text = "T"
			intervals [2031]:
				xmin = 591.8695
				xmax = 591.9695
				text = "sp"
			intervals [2032]:
				xmin = 591.9695
				xmax = 592.0095
				text = "Y"
			intervals [2033]:
				xmin = 592.0095
				xmax = 592.0395
				text = "UW1"
			intervals [2034]:
				xmin = 592.0395
				xmax = 592.1595
				text = "sp"
			intervals [2035]:
				xmin = 592.1595
				xmax = 592.1895
				text = "T"
			intervals [2036]:
				xmin = 592.1895
				xmax = 592.2195
				text = "AH0"
			intervals [2037]:
				xmin = 592.2195
				xmax = 592.2495
				text = "T"
			intervals [2038]:
				xmin = 592.2495
				xmax = 592.2795
				text = "EH1"
			intervals [2039]:
				xmin = 592.2795
				xmax = 592.3095
				text = "L"
			intervals [2040]:
				xmin = 592.3095
				xmax = 592.3495
				text = "sp"
			intervals [2041]:
				xmin = 592.3495
				xmax = 592.4095
				text = "M"
			intervals [2042]:
				xmin = 592.4095
				xmax = 592.4495
				text = "AH1"
			intervals [2043]:
				xmin = 592.4495
				xmax = 592.5695
				text = "CH"
			intervals [2044]:
				xmin = 592.5695
				xmax = 592.6195
				text = "sp"
			intervals [2045]:
				xmin = 592.6195
				xmax = 592.6695
				text = "AH0"
			intervals [2046]:
				xmin = 592.6695
				xmax = 592.6995
				text = "V"
			intervals [2047]:
				xmin = 592.6995
				xmax = 592.7295
				text = "AH0"
			intervals [2048]:
				xmin = 592.7295
				xmax = 592.7795
				text = "N"
			intervals [2049]:
				xmin = 592.7795
				xmax = 592.8295
				text = "EH1"
			intervals [2050]:
				xmin = 592.8295
				xmax = 592.9295
				text = "P"
			intervals [2051]:
				xmin = 592.9295
				xmax = 592.9795
				text = "IH0"
			intervals [2052]:
				xmin = 592.9795
				xmax = 593.1195
				text = "S"
			intervals [2053]:
				xmin = 593.1195
				xmax = 593.2295
				text = "OW2"
			intervals [2054]:
				xmin = 593.2295
				xmax = 593.2895
				text = "D"
			intervals [2055]:
				xmin = 593.2895
				xmax = 593.3195
				text = "AH0"
			intervals [2056]:
				xmin = 593.3195
				xmax = 593.3495
				text = "V"
			intervals [2057]:
				xmin = 593.3495
				xmax = 593.4195
				text = "sp"
			intervals [2058]:
				xmin = 593.4195
				xmax = 593.4695
				text = "DH"
			intervals [2059]:
				xmin = 593.4695
				xmax = 593.6195
				text = "AE1"
			intervals [2060]:
				xmin = 593.6195
				xmax = 593.7095
				text = "T"
			intervals [2061]:
				xmin = 593.7095
				xmax = 593.7695
				text = "sp"
			intervals [2062]:
				xmin = 593.7695
				xmax = 593.8195
				text = "B"
			intervals [2063]:
				xmin = 593.8195
				xmax = 593.8895
				text = "AH1"
			intervals [2064]:
				xmin = 593.8895
				xmax = 593.9795
				text = "T"
			intervals [2065]:
				xmin = 593.9795
				xmax = 594.2082
				text = ""
			intervals [2066]:
				xmin = 594.2082
				xmax = 594.2482
				text = "sil"
			intervals [2067]:
				xmin = 594.2482
				xmax = 594.3382
				text = "D"
			intervals [2068]:
				xmin = 594.3382
				xmax = 594.3782
				text = "UW1"
			intervals [2069]:
				xmin = 594.3782
				xmax = 594.4582
				text = "Y"
			intervals [2070]:
				xmin = 594.4582
				xmax = 594.4882
				text = "UW1"
			intervals [2071]:
				xmin = 594.4882
				xmax = 594.5282
				text = "EH1"
			intervals [2072]:
				xmin = 594.5282
				xmax = 594.5582
				text = "V"
			intervals [2073]:
				xmin = 594.5582
				xmax = 594.5882
				text = "ER0"
			intervals [2074]:
				xmin = 594.5882
				xmax = 594.6182
				text = "sp"
			intervals [2075]:
				xmin = 594.6182
				xmax = 594.7282
				text = "W"
			intervals [2076]:
				xmin = 594.7282
				xmax = 594.8082
				text = "AA1"
			intervals [2077]:
				xmin = 594.8082
				xmax = 594.8382
				text = "CH"
			intervals [2078]:
				xmin = 594.8382
				xmax = 594.8682
				text = "sp"
			intervals [2079]:
				xmin = 594.8682
				xmax = 594.9582
				text = "S"
			intervals [2080]:
				xmin = 594.9582
				xmax = 594.9882
				text = "AH1"
			intervals [2081]:
				xmin = 594.9882
				xmax = 595.0482
				text = "M"
			intervals [2082]:
				xmin = 595.0482
				xmax = 595.0782
				text = "AH0"
			intervals [2083]:
				xmin = 595.0782
				xmax = 595.1082
				text = "V"
			intervals [2084]:
				xmin = 595.1082
				xmax = 595.1382
				text = "DH"
			intervals [2085]:
				xmin = 595.1382
				xmax = 595.1682
				text = "AH0"
			intervals [2086]:
				xmin = 595.1682
				xmax = 595.1982
				text = "sp"
			intervals [2087]:
				xmin = 595.1982
				xmax = 595.2782
				text = "M"
			intervals [2088]:
				xmin = 595.2782
				xmax = 595.3582
				text = "UW1"
			intervals [2089]:
				xmin = 595.3582
				xmax = 595.4782
				text = "V"
			intervals [2090]:
				xmin = 595.4782
				xmax = 595.5482
				text = "IY0"
			intervals [2091]:
				xmin = 595.5482
				xmax = 595.5982
				text = "Z"
			intervals [2092]:
				xmin = 595.5982
				xmax = 595.6582
				text = "sp"
			intervals [2093]:
				xmin = 595.6582
				xmax = 595.7082
				text = "DH"
			intervals [2094]:
				xmin = 595.7082
				xmax = 595.7582
				text = "AH0"
			intervals [2095]:
				xmin = 595.7582
				xmax = 595.7982
				text = "T"
			intervals [2096]:
				xmin = 595.7982
				xmax = 595.8782
				text = "K"
			intervals [2097]:
				xmin = 595.8782
				xmax = 595.9082
				text = "AH1"
			intervals [2098]:
				xmin = 595.9082
				xmax = 595.9382
				text = "M"
			intervals [2099]:
				xmin = 595.9382
				xmax = 596.0082
				text = "sp"
			intervals [2100]:
				xmin = 596.0082
				xmax = 596.0382
				text = "AA1"
			intervals [2101]:
				xmin = 596.0382
				xmax = 596.0682
				text = "N"
			intervals [2102]:
				xmin = 596.0682
				xmax = 596.1082
				text = "sp"
			intervals [2103]:
				xmin = 596.1082
				xmax = 596.1582
				text = "T"
			intervals [2104]:
				xmin = 596.1582
				xmax = 596.2482
				text = "EH1"
			intervals [2105]:
				xmin = 596.2482
				xmax = 596.2782
				text = "L"
			intervals [2106]:
				xmin = 596.2782
				xmax = 596.3282
				text = "AH0"
			intervals [2107]:
				xmin = 596.3282
				xmax = 596.3582
				text = "V"
			intervals [2108]:
				xmin = 596.3582
				xmax = 596.4082
				text = "IH2"
			intervals [2109]:
				xmin = 596.4082
				xmax = 596.4682
				text = "ZH"
			intervals [2110]:
				xmin = 596.4682
				xmax = 596.5182
				text = "AH0"
			intervals [2111]:
				xmin = 596.5182
				xmax = 596.5582
				text = "N"
			intervals [2112]:
				xmin = 596.5582
				xmax = 598.8057
				text = ""
			intervals [2113]:
				xmin = 598.8057
				xmax = 598.9557
				text = "M"
			intervals [2114]:
				xmin = 598.9557
				xmax = 599.0357
				text = "HH"
			intervals [2115]:
				xmin = 599.0357
				xmax = 599.1057
				text = "M"
			intervals [2116]:
				xmin = 599.1057
				xmax = 599.2157
				text = "sp"
			intervals [2117]:
				xmin = 599.2157
				xmax = 599.510
				text = ""
			intervals [2118]:
				xmin = 599.510
				xmax = 599.550
				text = "D"
			intervals [2119]:
				xmin = 599.550
				xmax = 599.610
				text = "UW1"
			intervals [2120]:
				xmin = 599.610
				xmax = 599.670
				text = "Y"
			intervals [2121]:
				xmin = 599.670
				xmax = 599.700
				text = "UW1"
			intervals [2122]:
				xmin = 599.700
				xmax = 599.740
				text = "HH"
			intervals [2123]:
				xmin = 599.740
				xmax = 599.810
				text = "AE1"
			intervals [2124]:
				xmin = 599.810
				xmax = 599.880
				text = "V"
			intervals [2125]:
				xmin = 599.880
				xmax = 599.940
				text = "AH0"
			intervals [2126]:
				xmin = 599.940
				xmax = 600.020
				text = "sp"
			intervals [2127]:
				xmin = 600.020
				xmax = 600.050
				text = "P"
			intervals [2128]:
				xmin = 600.050
				xmax = 600.100
				text = "ER0"
			intervals [2129]:
				xmin = 600.100
				xmax = 600.220
				text = "T"
			intervals [2130]:
				xmin = 600.220
				xmax = 600.280
				text = "IH1"
			intervals [2131]:
				xmin = 600.280
				xmax = 600.360
				text = "K"
			intervals [2132]:
				xmin = 600.360
				xmax = 600.430
				text = "Y"
			intervals [2133]:
				xmin = 600.430
				xmax = 600.480
				text = "AH0"
			intervals [2134]:
				xmin = 600.480
				xmax = 600.520
				text = "L"
			intervals [2135]:
				xmin = 600.520
				xmax = 600.550
				text = "ER0"
			intervals [2136]:
				xmin = 600.550
				xmax = 600.620
				text = "W"
			intervals [2137]:
				xmin = 600.620
				xmax = 600.670
				text = "AH1"
			intervals [2138]:
				xmin = 600.670
				xmax = 600.710
				text = "N"
			intervals [2139]:
				xmin = 600.710
				xmax = 600.740
				text = "DH"
			intervals [2140]:
				xmin = 600.740
				xmax = 600.770
				text = "AH0"
			intervals [2141]:
				xmin = 600.770
				xmax = 600.800
				text = "T"
			intervals [2142]:
				xmin = 600.800
				xmax = 600.880
				text = "sp"
			intervals [2143]:
				xmin = 600.880
				xmax = 600.950
				text = "S"
			intervals [2144]:
				xmin = 600.950
				xmax = 601.010
				text = "T"
			intervals [2145]:
				xmin = 601.010
				xmax = 601.110
				text = "AE1"
			intervals [2146]:
				xmin = 601.110
				xmax = 601.140
				text = "N"
			intervals [2147]:
				xmin = 601.140
				xmax = 601.180
				text = "D"
			intervals [2148]:
				xmin = 601.180
				xmax = 601.260
				text = "Z"
			intervals [2149]:
				xmin = 601.260
				xmax = 601.310
				text = "AW1"
			intervals [2150]:
				xmin = 601.310
				xmax = 601.340
				text = "T"
			intervals [2151]:
				xmin = 601.340
				xmax = 601.370
				text = "IH0"
			intervals [2152]:
				xmin = 601.370
				xmax = 601.440
				text = "N"
			intervals [2153]:
				xmin = 601.440
				xmax = 601.470
				text = "sp"
			intervals [2154]:
				xmin = 601.470
				xmax = 601.500
				text = "Y"
			intervals [2155]:
				xmin = 601.500
				xmax = 601.530
				text = "UH1"
			intervals [2156]:
				xmin = 601.530
				xmax = 601.560
				text = "R"
			intervals [2157]:
				xmin = 601.560
				xmax = 601.700
				text = "sp"
			intervals [2158]:
				xmin = 601.700
				xmax = 601.730
				text = "M"
			intervals [2159]:
				xmin = 601.730
				xmax = 601.760
				text = "AY1"
			intervals [2160]:
				xmin = 601.760
				xmax = 601.790
				text = "N"
			intervals [2161]:
				xmin = 601.790
				xmax = 601.820
				text = "D"
			intervals [2162]:
				xmin = 601.820
				xmax = 606.6269
				text = "sp"
			intervals [2163]:
				xmin = 606.6269
				xmax = 606.7369
				text = "ER0"
			intervals [2164]:
				xmin = 606.7369
				xmax = 606.8169
				text = "M"
			intervals [2165]:
				xmin = 606.8169
				xmax = 606.8969
				text = "EY1"
			intervals [2166]:
				xmin = 606.8969
				xmax = 606.9569
				text = "B"
			intervals [2167]:
				xmin = 606.9569
				xmax = 607.0369
				text = "IY0"
			intervals [2168]:
				xmin = 607.0369
				xmax = 607.0969
				text = "AH0"
			intervals [2169]:
				xmin = 607.0969
				xmax = 607.1569
				text = "M"
			intervals [2170]:
				xmin = 607.1569
				xmax = 607.1869
				text = "UW1"
			intervals [2171]:
				xmin = 607.1869
				xmax = 607.3269
				text = "V"
			intervals [2172]:
				xmin = 607.3269
				xmax = 607.4069
				text = "IY0"
			intervals [2173]:
				xmin = 607.4069
				xmax = 607.4569
				text = "Y"
			intervals [2174]:
				xmin = 607.4569
				xmax = 607.4969
				text = "UW1"
			intervals [2175]:
				xmin = 607.4969
				xmax = 607.5269
				text = "V"
			intervals [2176]:
				xmin = 607.5269
				xmax = 607.5969
				text = "sp"
			intervals [2177]:
				xmin = 607.5969
				xmax = 607.6669
				text = "S"
			intervals [2178]:
				xmin = 607.6669
				xmax = 607.6969
				text = "IY1"
			intervals [2179]:
				xmin = 607.6969
				xmax = 607.8369
				text = "N"
			intervals [2180]:
				xmin = 607.8369
				xmax = 607.8669
				text = "sp"
			intervals [2181]:
				xmin = 607.8669
				xmax = 607.8969
				text = "R"
			intervals [2182]:
				xmin = 607.8969
				xmax = 608.0069
				text = "IY1"
			intervals [2183]:
				xmin = 608.0069
				xmax = 608.0969
				text = "S"
			intervals [2184]:
				xmin = 608.0969
				xmax = 608.1269
				text = "AH0"
			intervals [2185]:
				xmin = 608.1269
				xmax = 608.2069
				text = "N"
			intervals [2186]:
				xmin = 608.2069
				xmax = 608.2669
				text = "T"
			intervals [2187]:
				xmin = 608.2669
				xmax = 608.2969
				text = "L"
			intervals [2188]:
				xmin = 608.2969
				xmax = 608.3769
				text = "IY0"
			intervals [2189]:
				xmin = 608.3769
				xmax = 610.2836
				text = "sp"
			intervals [2190]:
				xmin = 610.2836
				xmax = 610.8836
				text = "spn"
			intervals [2191]:
				xmin = 610.8836
				xmax = 616.2407
				text = ""
			intervals [2192]:
				xmin = 616.2407
				xmax = 616.2707
				text = "M"
			intervals [2193]:
				xmin = 616.2707
				xmax = 616.3007
				text = "HH"
			intervals [2194]:
				xmin = 616.3007
				xmax = 616.7207
				text = "M"
			intervals [2195]:
				xmin = 616.7207
				xmax = 616.7807
				text = "sp"
			intervals [2196]:
				xmin = 616.7807
				xmax = 622.678
				text = ""
			intervals [2197]:
				xmin = 622.678
				xmax = 622.708
				text = "M"
			intervals [2198]:
				xmin = 622.708
				xmax = 622.738
				text = "HH"
			intervals [2199]:
				xmin = 622.738
				xmax = 623.028
				text = "M"
			intervals [2200]:
				xmin = 623.028
				xmax = 640.4859
				text = "sp"
			intervals [2201]:
				xmin = 640.4859
				xmax = 640.7259
				text = "M"
			intervals [2202]:
				xmin = 640.7259
				xmax = 662.2983
				text = "sp"
			intervals [2203]:
				xmin = 662.2983
				xmax = 662.3783
				text = "OW1"
			intervals [2204]:
				xmin = 662.3783
				xmax = 662.4583
				text = "W"
			intervals [2205]:
				xmin = 662.4583
				xmax = 662.8883
				text = "AW1"
			intervals [2206]:
				xmin = 662.8883
				xmax = 663.3083
				text = "spn"
			intervals [2207]:
				xmin = 663.3083
				xmax = 678.1449
				text = ""
			intervals [2208]:
				xmin = 678.1449
				xmax = 678.1849
				text = "sil"
			intervals [2209]:
				xmin = 678.1849
				xmax = 678.2249
				text = "M"
			intervals [2210]:
				xmin = 678.2249
				xmax = 678.2549
				text = "HH"
			intervals [2211]:
				xmin = 678.2549
				xmax = 678.6449
				text = "M"
			intervals [2212]:
				xmin = 678.6449
				xmax = 692.8694
				text = ""
			intervals [2213]:
				xmin = 692.8694
				xmax = 692.8994
				text = "M"
			intervals [2214]:
				xmin = 692.8994
				xmax = 692.9294
				text = "HH"
			intervals [2215]:
				xmin = 692.9294
				xmax = 693.3394
				text = "M"
			intervals [2216]:
				xmin = 693.3394
				xmax = 700.5656
				text = ""
			intervals [2217]:
				xmin = 700.5656
				xmax = 700.6056
				text = "M"
			intervals [2218]:
				xmin = 700.6056
				xmax = 700.6356
				text = "HH"
			intervals [2219]:
				xmin = 700.6356
				xmax = 700.8956
				text = "M"
			intervals [2220]:
				xmin = 700.8956
				xmax = 705.4199
				text = "sp"
			intervals [2221]:
				xmin = 705.4199
				xmax = 705.6199
				text = "Y"
			intervals [2222]:
				xmin = 705.6199
				xmax = 705.9799
				text = "EH1"
			intervals [2223]:
				xmin = 705.9799
				xmax = 706.0099
				text = "S"
			intervals [2224]:
				xmin = 706.0099
				xmax = 708.820
				text = "sp"
			intervals [2225]:
				xmin = 708.820
				xmax = 708.870
				text = "M"
			intervals [2226]:
				xmin = 708.870
				xmax = 708.920
				text = "HH"
			intervals [2227]:
				xmin = 708.920
				xmax = 709.340
				text = "M"
			intervals [2228]:
				xmin = 709.340
				xmax = 709.6256
				text = ""
			intervals [2229]:
				xmin = 709.6256
				xmax = 709.7456
				text = "sil"
			intervals [2230]:
				xmin = 709.7456
				xmax = 709.9356
				text = "M"
			intervals [2231]:
				xmin = 709.9356
				xmax = 710.0656
				text = "HH"
			intervals [2232]:
				xmin = 710.0656
				xmax = 710.4156
				text = "M"
			intervals [2233]:
				xmin = 710.4156
				xmax = 711.9184
				text = ""
			intervals [2234]:
				xmin = 711.9184
				xmax = 711.9584
				text = "DH"
			intervals [2235]:
				xmin = 711.9584
				xmax = 712.0184
				text = "AH0"
			intervals [2236]:
				xmin = 712.0184
				xmax = 712.0984
				text = "T"
			intervals [2237]:
				xmin = 712.0984
				xmax = 712.1884
				text = "S"
			intervals [2238]:
				xmin = 712.1884
				xmax = 712.2184
				text = "R"
			intervals [2239]:
				xmin = 712.2184
				xmax = 712.3184
				text = "AY1"
			intervals [2240]:
				xmin = 712.3184
				xmax = 712.3584
				text = "T"
			intervals [2241]:
				xmin = 712.3584
				xmax = 713.1559
				text = "sp"
			intervals [2242]:
				xmin = 713.1559
				xmax = 713.1859
				text = "W"
			intervals [2243]:
				xmin = 713.1859
				xmax = 713.2159
				text = "EH1"
			intervals [2244]:
				xmin = 713.2159
				xmax = 713.4859
				text = "L"
			intervals [2245]:
				xmin = 713.4859
				xmax = 713.5759
				text = "AY1"
			intervals [2246]:
				xmin = 713.5759
				xmax = 713.6259
				text = "D"
			intervals [2247]:
				xmin = 713.6259
				xmax = 713.7859
				text = "AY1"
			intervals [2248]:
				xmin = 713.7859
				xmax = 713.8259
				text = "sp"
			intervals [2249]:
				xmin = 713.8259
				xmax = 713.8559
				text = "D"
			intervals [2250]:
				xmin = 713.8559
				xmax = 713.8859
				text = "IH1"
			intervals [2251]:
				xmin = 713.8859
				xmax = 713.9159
				text = "N"
			intervals [2252]:
				xmin = 713.9159
				xmax = 713.9459
				text = "T"
			intervals [2253]:
				xmin = 713.9459
				xmax = 713.9759
				text = "sp"
			intervals [2254]:
				xmin = 713.9759
				xmax = 714.0059
				text = "N"
			intervals [2255]:
				xmin = 714.0059
				xmax = 714.0359
				text = "OW1"
			intervals [2256]:
				xmin = 714.0359
				xmax = 714.0959
				text = "DH"
			intervals [2257]:
				xmin = 714.0959
				xmax = 714.1359
				text = "AE1"
			intervals [2258]:
				xmin = 714.1359
				xmax = 714.1759
				text = "T"
			intervals [2259]:
				xmin = 714.1759
				xmax = 714.2059
				text = "sp"
			intervals [2260]:
				xmin = 714.2059
				xmax = 714.2559
				text = "M"
			intervals [2261]:
				xmin = 714.2559
				xmax = 714.2959
				text = "UW1"
			intervals [2262]:
				xmin = 714.2959
				xmax = 714.3759
				text = "V"
			intervals [2263]:
				xmin = 714.3759
				xmax = 714.4059
				text = "IY0"
			intervals [2264]:
				xmin = 714.4059
				xmax = 714.5059
				text = "sp"
			intervals [2265]:
				xmin = 714.5059
				xmax = 714.5459
				text = "W"
			intervals [2266]:
				xmin = 714.5459
				xmax = 714.5759
				text = "AO1"
			intervals [2267]:
				xmin = 714.5759
				xmax = 714.6259
				text = "Z"
			intervals [2268]:
				xmin = 714.6259
				xmax = 714.6659
				text = "sp"
			intervals [2269]:
				xmin = 714.6659
				xmax = 714.7259
				text = "DH"
			intervals [2270]:
				xmin = 714.7259
				xmax = 714.7859
				text = "AE1"
			intervals [2271]:
				xmin = 714.7859
				xmax = 714.8259
				text = "T"
			intervals [2272]:
				xmin = 714.8259
				xmax = 714.8859
				text = "IH1"
			intervals [2273]:
				xmin = 714.8859
				xmax = 714.9359
				text = "N"
			intervals [2274]:
				xmin = 714.9359
				xmax = 715.0059
				text = "T"
			intervals [2275]:
				xmin = 715.0059
				xmax = 715.0359
				text = "R"
			intervals [2276]:
				xmin = 715.0359
				xmax = 715.0759
				text = "IH0"
			intervals [2277]:
				xmin = 715.0759
				xmax = 715.1859
				text = "S"
			intervals [2278]:
				xmin = 715.1859
				xmax = 715.2359
				text = "T"
			intervals [2279]:
				xmin = 715.2359
				xmax = 715.2659
				text = "IH0"
			intervals [2280]:
				xmin = 715.2659
				xmax = 715.3259
				text = "N"
			intervals [2281]:
				xmin = 715.3259
				xmax = 715.4159
				text = "sp"
			intervals [2282]:
				xmin = 715.4159
				xmax = 715.5959
				text = "spn"
			intervals [2283]:
				xmin = 715.5959
				xmax = 715.7459
				text = "sp"
			intervals [2284]:
				xmin = 715.7459
				xmax = 716.5923
				text = ""
			intervals [2285]:
				xmin = 716.5923
				xmax = 716.6823
				text = "DH"
			intervals [2286]:
				xmin = 716.6823
				xmax = 716.7123
				text = "AE1"
			intervals [2287]:
				xmin = 716.7123
				xmax = 716.7723
				text = "T"
			intervals [2288]:
				xmin = 716.7723
				xmax = 716.8023
				text = "sp"
			intervals [2289]:
				xmin = 716.8023
				xmax = 716.8323
				text = "IH0"
			intervals [2290]:
				xmin = 716.8323
				xmax = 716.9523
				text = "Z"
			intervals [2291]:
				xmin = 716.9523
				xmax = 717.0023
				text = "sp"
			intervals [2292]:
				xmin = 717.0023
				xmax = 717.0323
				text = "P"
			intervals [2293]:
				xmin = 717.0323
				xmax = 717.0623
				text = "R"
			intervals [2294]:
				xmin = 717.0623
				xmax = 717.0923
				text = "IH1"
			intervals [2295]:
				xmin = 717.0923
				xmax = 717.1623
				text = "T"
			intervals [2296]:
				xmin = 717.1623
				xmax = 717.2023
				text = "IY0"
			intervals [2297]:
				xmin = 717.2023
				xmax = 717.2923
				text = "sp"
			intervals [2298]:
				xmin = 717.2923
				xmax = 717.3223
				text = "G"
			intervals [2299]:
				xmin = 717.3223
				xmax = 717.3523
				text = "IH0"
			intervals [2300]:
				xmin = 717.3523
				xmax = 717.5423
				text = "D"
			intervals [2301]:
				xmin = 717.5423
				xmax = 718.3971
				text = ""
			intervals [2302]:
				xmin = 718.3971
				xmax = 718.4471
				text = "sil"
			intervals [2303]:
				xmin = 718.4471
				xmax = 718.6871
				text = "AH1"
			intervals [2304]:
				xmin = 718.6871
				xmax = 718.7371
				text = "HH"
			intervals [2305]:
				xmin = 718.7371
				xmax = 718.8871
				text = "AH1"
			intervals [2306]:
				xmin = 718.8871
				xmax = 719.6959
				text = "sp"
			intervals [2307]:
				xmin = 719.6959
				xmax = 719.9859
				text = "AH1"
			intervals [2308]:
				xmin = 719.9859
				xmax = 720.0759
				text = "M"
			intervals [2309]:
				xmin = 720.0759
				xmax = 720.1559
				text = "sp"
			intervals [2310]:
				xmin = 720.1559
				xmax = 721.2707
				text = ""
			intervals [2311]:
				xmin = 721.2707
				xmax = 721.3307
				text = "D"
			intervals [2312]:
				xmin = 721.3307
				xmax = 721.3807
				text = "IH1"
			intervals [2313]:
				xmin = 721.3807
				xmax = 721.4607
				text = "D"
			intervals [2314]:
				xmin = 721.4607
				xmax = 721.5207
				text = "Y"
			intervals [2315]:
				xmin = 721.5207
				xmax = 721.6207
				text = "UW1"
			intervals [2316]:
				xmin = 721.6207
				xmax = 721.6507
				text = "EH1"
			intervals [2317]:
				xmin = 721.6507
				xmax = 721.7407
				text = "V"
			intervals [2318]:
				xmin = 721.7407
				xmax = 721.8107
				text = "ER0"
			intervals [2319]:
				xmin = 721.8107
				xmax = 721.8607
				text = "HH"
			intervals [2320]:
				xmin = 721.8607
				xmax = 721.8907
				text = "AE1"
			intervals [2321]:
				xmin = 721.8907
				xmax = 721.9407
				text = "V"
			intervals [2322]:
				xmin = 721.9407
				xmax = 722.0007
				text = "AH0"
			intervals [2323]:
				xmin = 722.0007
				xmax = 722.0507
				text = "sp"
			intervals [2324]:
				xmin = 722.0507
				xmax = 722.1707
				text = "P"
			intervals [2325]:
				xmin = 722.1707
				xmax = 722.2207
				text = "EH1"
			intervals [2326]:
				xmin = 722.2207
				xmax = 722.2907
				text = "T"
			intervals [2327]:
				xmin = 722.2907
				xmax = 722.5007
				text = "sp"
			intervals [2328]:
				xmin = 722.5007
				xmax = 722.5607
				text = "W"
			intervals [2329]:
				xmin = 722.5607
				xmax = 722.5907
				text = "EH1"
			intervals [2330]:
				xmin = 722.5907
				xmax = 722.6207
				text = "N"
			intervals [2331]:
				xmin = 722.6207
				xmax = 722.6507
				text = "sp"
			intervals [2332]:
				xmin = 722.6507
				xmax = 722.7307
				text = "Y"
			intervals [2333]:
				xmin = 722.7307
				xmax = 722.8307
				text = "UW1"
			intervals [2334]:
				xmin = 722.8307
				xmax = 722.8607
				text = "sp"
			intervals [2335]:
				xmin = 722.8607
				xmax = 722.9007
				text = "W"
			intervals [2336]:
				xmin = 722.9007
				xmax = 723.0007
				text = "ER0"
			intervals [2337]:
				xmin = 723.0007
				xmax = 724.1132
				text = "sp"
			intervals [2338]:
				xmin = 724.1132
				xmax = 724.1432
				text = "HH"
			intervals [2339]:
				xmin = 724.1432
				xmax = 724.1732
				text = "OW1"
			intervals [2340]:
				xmin = 724.1732
				xmax = 724.3932
				text = "M"
			intervals [2341]:
				xmin = 724.3932
				xmax = 725.4427
				text = "sp"
			intervals [2342]:
				xmin = 725.4427
				xmax = 725.4727
				text = "D"
			intervals [2343]:
				xmin = 725.4727
				xmax = 725.5027
				text = "UW1"
			intervals [2344]:
				xmin = 725.5027
				xmax = 725.5327
				text = "Y"
			intervals [2345]:
				xmin = 725.5327
				xmax = 725.5627
				text = "UW1"
			intervals [2346]:
				xmin = 725.5627
				xmax = 725.5927
				text = "HH"
			intervals [2347]:
				xmin = 725.5927
				xmax = 725.6227
				text = "AE1"
			intervals [2348]:
				xmin = 725.6227
				xmax = 725.6627
				text = "V"
			intervals [2349]:
				xmin = 725.6627
				xmax = 725.7127
				text = "HH"
			intervals [2350]:
				xmin = 725.7127
				xmax = 725.7627
				text = "W"
			intervals [2351]:
				xmin = 725.7627
				xmax = 725.8027
				text = "AH1"
			intervals [2352]:
				xmin = 725.8027
				xmax = 725.8427
				text = "N"
			intervals [2353]:
				xmin = 725.8427
				xmax = 725.8727
				text = "sp"
			intervals [2354]:
				xmin = 725.8727
				xmax = 725.9627
				text = "N"
			intervals [2355]:
				xmin = 725.9627
				xmax = 726.2027
				text = "AW1"
			intervals [2356]:
				xmin = 726.2027
				xmax = 732.6978
				text = ""
			intervals [2357]:
				xmin = 732.6978
				xmax = 732.7578
				text = "M"
			intervals [2358]:
				xmin = 732.7578
				xmax = 732.8778
				text = "HH"
			intervals [2359]:
				xmin = 732.8778
				xmax = 733.0578
				text = "M"
			intervals [2360]:
				xmin = 733.0578
				xmax = 733.4494
				text = "sp"
			intervals [2361]:
				xmin = 733.4494
				xmax = 733.5094
				text = "T"
			intervals [2362]:
				xmin = 733.5094
				xmax = 733.5494
				text = "EH1"
			intervals [2363]:
				xmin = 733.5494
				xmax = 733.5794
				text = "L"
			intervals [2364]:
				xmin = 733.5794
				xmax = 733.6194
				text = "M"
			intervals [2365]:
				xmin = 733.6194
				xmax = 733.6794
				text = "IY1"
			intervals [2366]:
				xmin = 733.6794
				xmax = 733.7394
				text = "AH0"
			intervals [2367]:
				xmin = 733.7394
				xmax = 733.7794
				text = "B"
			intervals [2368]:
				xmin = 733.7794
				xmax = 733.8594
				text = "AW1"
			intervals [2369]:
				xmin = 733.8594
				xmax = 733.9294
				text = "T"
			intervals [2370]:
				xmin = 733.9294
				xmax = 733.9894
				text = "Y"
			intervals [2371]:
				xmin = 733.9894
				xmax = 734.0194
				text = "UH1"
			intervals [2372]:
				xmin = 734.0194
				xmax = 734.0494
				text = "R"
			intervals [2373]:
				xmin = 734.0494
				xmax = 734.0794
				text = "sp"
			intervals [2374]:
				xmin = 734.0794
				xmax = 734.1394
				text = "D"
			intervals [2375]:
				xmin = 734.1394
				xmax = 734.2894
				text = "AO1"
			intervals [2376]:
				xmin = 734.2894
				xmax = 734.3294
				text = "G"
			intervals [2377]:
				xmin = 734.3294
				xmax = 734.3594
				text = "HH"
			intervals [2378]:
				xmin = 734.3594
				xmax = 734.3894
				text = "AW1"
			intervals [2379]:
				xmin = 734.3894
				xmax = 734.4694
				text = "D"
			intervals [2380]:
				xmin = 734.4694
				xmax = 734.5094
				text = "IH0"
			intervals [2381]:
				xmin = 734.5094
				xmax = 734.5894
				text = "D"
			intervals [2382]:
				xmin = 734.5894
				xmax = 734.6394
				text = "Y"
			intervals [2383]:
				xmin = 734.6394
				xmax = 734.6794
				text = "UW1"
			intervals [2384]:
				xmin = 734.6794
				xmax = 734.7694
				text = "G"
			intervals [2385]:
				xmin = 734.7694
				xmax = 734.8394
				text = "EH1"
			intervals [2386]:
				xmin = 734.8394
				xmax = 734.9594
				text = "T"
			intervals [2387]:
				xmin = 734.9594
				xmax = 734.9894
				text = "sp"
			intervals [2388]:
				xmin = 734.9894
				xmax = 735.0194
				text = "IH0"
			intervals [2389]:
				xmin = 735.0194
				xmax = 735.0594
				text = "M"
			intervals [2390]:
				xmin = 735.0594
				xmax = 735.0894
				text = "sp"
			intervals [2391]:
				xmin = 735.0894
				xmax = 735.1194
				text = "AH0"
			intervals [2392]:
				xmin = 735.1194
				xmax = 735.1994
				text = "N"
			intervals [2393]:
				xmin = 735.1994
				xmax = 735.2394
				text = "sp"
			intervals [2394]:
				xmin = 735.2394
				xmax = 735.2894
				text = "W"
			intervals [2395]:
				xmin = 735.2894
				xmax = 735.3194
				text = "AH1"
			intervals [2396]:
				xmin = 735.3194
				xmax = 735.3494
				text = "T"
			intervals [2397]:
				xmin = 735.3494
				xmax = 735.3794
				text = "sp"
			intervals [2398]:
				xmin = 735.3794
				xmax = 735.4094
				text = "W"
			intervals [2399]:
				xmin = 735.4094
				xmax = 735.4394
				text = "AH0"
			intervals [2400]:
				xmin = 735.4394
				xmax = 735.4794
				text = "Z"
			intervals [2401]:
				xmin = 735.4794
				xmax = 735.6594
				text = "sp"
			intervals [2402]:
				xmin = 735.6594
				xmax = 735.6894
				text = "HH"
			intervals [2403]:
				xmin = 735.6894
				xmax = 735.7194
				text = "IH0"
			intervals [2404]:
				xmin = 735.7194
				xmax = 735.9294
				text = "Z"
			intervals [2405]:
				xmin = 735.9294
				xmax = 735.9594
				text = "sp"
			intervals [2406]:
				xmin = 735.9594
				xmax = 735.9894
				text = "N"
			intervals [2407]:
				xmin = 735.9894
				xmax = 736.0194
				text = "EY1"
			intervals [2408]:
				xmin = 736.0194
				xmax = 736.0494
				text = "M"
			intervals [2409]:
				xmin = 736.0494
				xmax = 740.630
				text = ""
			intervals [2410]:
				xmin = 740.630
				xmax = 740.870
				text = "sil"
			intervals [2411]:
				xmin = 740.870
				xmax = 740.900
				text = "HH"
			intervals [2412]:
				xmin = 740.900
				xmax = 740.930
				text = "AA1"
			intervals [2413]:
				xmin = 740.930
				xmax = 741.030
				text = "sp"
			intervals [2414]:
				xmin = 741.030
				xmax = 748.8165
				text = ""
			intervals [2415]:
				xmin = 748.8165
				xmax = 748.8465
				text = "M"
			intervals [2416]:
				xmin = 748.8465
				xmax = 748.8765
				text = "HH"
			intervals [2417]:
				xmin = 748.8765
				xmax = 749.2265
				text = "M"
			intervals [2418]:
				xmin = 749.2265
				xmax = 763.0378
				text = "sp"
			intervals [2419]:
				xmin = 763.0378
				xmax = 763.5278
				text = "M"
			intervals [2420]:
				xmin = 763.5278
				xmax = 774.1548
				text = ""
			intervals [2421]:
				xmin = 774.1548
				xmax = 774.1848
				text = "sil"
			intervals [2422]:
				xmin = 774.1848
				xmax = 774.7448
				text = "OW1"
			intervals [2423]:
				xmin = 774.7448
				xmax = 774.8948
				text = "sp"
			intervals [2424]:
				xmin = 774.8948
				xmax = 775.0992
				text = ""
			intervals [2425]:
				xmin = 775.0992
				xmax = 775.1492
				text = "DH"
			intervals [2426]:
				xmin = 775.1492
				xmax = 775.2292
				text = "EY1"
			intervals [2427]:
				xmin = 775.2292
				xmax = 775.2592
				text = "sp"
			intervals [2428]:
				xmin = 775.2592
				xmax = 775.3092
				text = "D"
			intervals [2429]:
				xmin = 775.3092
				xmax = 775.3592
				text = "IH1"
			intervals [2430]:
				xmin = 775.3592
				xmax = 775.3992
				text = "D"
			intervals [2431]:
				xmin = 775.3992
				xmax = 775.4292
				text = "N"
			intervals [2432]:
				xmin = 775.4292
				xmax = 775.4592
				text = "T"
			intervals [2433]:
				xmin = 775.4592
				xmax = 775.4892
				text = "IY1"
			intervals [2434]:
				xmin = 775.4892
				xmax = 775.5492
				text = "V"
			intervals [2435]:
				xmin = 775.5492
				xmax = 775.5792
				text = "IH0"
			intervals [2436]:
				xmin = 775.5792
				xmax = 775.6092
				text = "N"
			intervals [2437]:
				xmin = 775.6092
				xmax = 775.6392
				text = "sp"
			intervals [2438]:
				xmin = 775.6392
				xmax = 775.8092
				text = "AE1"
			intervals [2439]:
				xmin = 775.8092
				xmax = 775.8392
				text = "S"
			intervals [2440]:
				xmin = 775.8392
				xmax = 775.8992
				text = "K"
			intervals [2441]:
				xmin = 775.8992
				xmax = 775.9292
				text = "Y"
			intervals [2442]:
				xmin = 775.9292
				xmax = 775.9592
				text = "UW1"
			intervals [2443]:
				xmin = 775.9592
				xmax = 776.2992
				text = "sp"
			intervals [2444]:
				xmin = 776.2992
				xmax = 776.5571
				text = ""
			intervals [2445]:
				xmin = 776.5571
				xmax = 776.6471
				text = "HH"
			intervals [2446]:
				xmin = 776.6471
				xmax = 776.7071
				text = "AW1"
			intervals [2447]:
				xmin = 776.7071
				xmax = 776.7771
				text = "D"
			intervals [2448]:
				xmin = 776.7771
				xmax = 776.8071
				text = "IH0"
			intervals [2449]:
				xmin = 776.8071
				xmax = 776.8771
				text = "D"
			intervals [2450]:
				xmin = 776.8771
				xmax = 776.9171
				text = "Y"
			intervals [2451]:
				xmin = 776.9171
				xmax = 776.9571
				text = "UW1"
			intervals [2452]:
				xmin = 776.9571
				xmax = 777.0171
				text = "sp"
			intervals [2453]:
				xmin = 777.0171
				xmax = 777.0671
				text = "F"
			intervals [2454]:
				xmin = 777.0671
				xmax = 777.1771
				text = "IY1"
			intervals [2455]:
				xmin = 777.1771
				xmax = 777.2971
				text = "L"
			intervals [2456]:
				xmin = 777.2971
				xmax = 777.3271
				text = "sp"
			intervals [2457]:
				xmin = 777.3271
				xmax = 777.3571
				text = "AH0"
			intervals [2458]:
				xmin = 777.3571
				xmax = 777.4071
				text = "B"
			intervals [2459]:
				xmin = 777.4071
				xmax = 777.4871
				text = "AW1"
			intervals [2460]:
				xmin = 777.4871
				xmax = 777.5171
				text = "T"
			intervals [2461]:
				xmin = 777.5171
				xmax = 777.5771
				text = "sp"
			intervals [2462]:
				xmin = 777.5771
				xmax = 777.6571
				text = "DH"
			intervals [2463]:
				xmin = 777.6571
				xmax = 777.7671
				text = "AH0"
			intervals [2464]:
				xmin = 777.7671
				xmax = 777.8171
				text = "T"
			intervals [2465]:
				xmin = 777.8171
				xmax = 784.9095
				text = ""
			intervals [2466]:
				xmin = 784.9095
				xmax = 784.9895
				text = "sil"
			intervals [2467]:
				xmin = 784.9895
				xmax = 785.0195
				text = "M"
			intervals [2468]:
				xmin = 785.0195
				xmax = 785.0495
				text = "HH"
			intervals [2469]:
				xmin = 785.0495
				xmax = 785.6695
				text = "M"
			intervals [2470]:
				xmin = 785.6695
				xmax = 788.5534
				text = ""
			intervals [2471]:
				xmin = 788.5534
				xmax = 788.5834
				text = "M"
			intervals [2472]:
				xmin = 788.5834
				xmax = 788.6234
				text = "HH"
			intervals [2473]:
				xmin = 788.6234
				xmax = 789.0934
				text = "M"
			intervals [2474]:
				xmin = 789.0934
				xmax = 789.9472
				text = "sp"
			intervals [2475]:
				xmin = 789.9472
				xmax = 790.0872
				text = "OW1"
			intervals [2476]:
				xmin = 790.0872
				xmax = 790.1172
				text = "sp"
			intervals [2477]:
				xmin = 790.1172
				xmax = 790.1472
				text = "DH"
			intervals [2478]:
				xmin = 790.1472
				xmax = 790.1872
				text = "AH0"
			intervals [2479]:
				xmin = 790.1872
				xmax = 790.2272
				text = "T"
			intervals [2480]:
				xmin = 790.2272
				xmax = 790.2572
				text = "sp"
			intervals [2481]:
				xmin = 790.2572
				xmax = 790.2872
				text = "W"
			intervals [2482]:
				xmin = 790.2872
				xmax = 790.3372
				text = "AA1"
			intervals [2483]:
				xmin = 790.3372
				xmax = 790.3972
				text = "Z"
			intervals [2484]:
				xmin = 790.3972
				xmax = 790.4272
				text = "sp"
			intervals [2485]:
				xmin = 790.4272
				xmax = 790.5072
				text = "AH0"
			intervals [2486]:
				xmin = 790.5072
				xmax = 790.5372
				text = "sp"
			intervals [2487]:
				xmin = 790.5372
				xmax = 790.6372
				text = "S"
			intervals [2488]:
				xmin = 790.6372
				xmax = 790.8072
				text = "AE1"
			intervals [2489]:
				xmin = 790.8072
				xmax = 790.9172
				text = "D"
			intervals [2490]:
				xmin = 790.9172
				xmax = 791.0372
				text = "S"
			intervals [2491]:
				xmin = 791.0372
				xmax = 791.0872
				text = "T"
			intervals [2492]:
				xmin = 791.0872
				xmax = 791.1172
				text = "AO1"
			intervals [2493]:
				xmin = 791.1172
				xmax = 791.1472
				text = "R"
			intervals [2494]:
				xmin = 791.1472
				xmax = 791.1772
				text = "IY0"
			intervals [2495]:
				xmin = 791.1772
				xmax = 791.7872
				text = "spn"
			intervals [2496]:
				xmin = 791.7872
				xmax = 793.835
				text = "sp"
			intervals [2497]:
				xmin = 793.835
				xmax = 794.005
				text = "OW2"
			intervals [2498]:
				xmin = 794.005
				xmax = 794.115
				text = "K"
			intervals [2499]:
				xmin = 794.115
				xmax = 794.355
				text = "EY1"
			intervals [2500]:
				xmin = 794.355
				xmax = 794.585
				text = "AH1"
			intervals [2501]:
				xmin = 794.585
				xmax = 794.645
				text = "M"
			intervals [2502]:
				xmin = 794.645
				xmax = 795.9284
				text = "sp"
			intervals [2503]:
				xmin = 795.9284
				xmax = 796.0184
				text = "N"
			intervals [2504]:
				xmin = 796.0184
				xmax = 796.1284
				text = "AW1"
			intervals [2505]:
				xmin = 796.1284
				xmax = 796.2184
				text = "W"
			intervals [2506]:
				xmin = 796.2184
				xmax = 796.2484
				text = "IH1"
			intervals [2507]:
				xmin = 796.2484
				xmax = 796.2784
				text = "R"
			intervals [2508]:
				xmin = 796.2784
				xmax = 796.3384
				text = "G"
			intervals [2509]:
				xmin = 796.3384
				xmax = 796.3784
				text = "AA1"
			intervals [2510]:
				xmin = 796.3784
				xmax = 796.4184
				text = "N"
			intervals [2511]:
				xmin = 796.4184
				xmax = 796.4884
				text = "AH0"
			intervals [2512]:
				xmin = 796.4884
				xmax = 796.5584
				text = "T"
			intervals [2513]:
				xmin = 796.5584
				xmax = 796.6784
				text = "AO1"
			intervals [2514]:
				xmin = 796.6784
				xmax = 796.7684
				text = "K"
			intervals [2515]:
				xmin = 796.7684
				xmax = 796.8384
				text = "AH0"
			intervals [2516]:
				xmin = 796.8384
				xmax = 796.8784
				text = "B"
			intervals [2517]:
				xmin = 796.8784
				xmax = 796.9384
				text = "AW1"
			intervals [2518]:
				xmin = 796.9384
				xmax = 797.0084
				text = "T"
			intervals [2519]:
				xmin = 797.0084
				xmax = 797.0884
				text = "sp"
			intervals [2520]:
				xmin = 797.0884
				xmax = 797.3584
				text = "S"
			intervals [2521]:
				xmin = 797.3584
				xmax = 797.4284
				text = "K"
			intervals [2522]:
				xmin = 797.4284
				xmax = 797.4784
				text = "UW1"
			intervals [2523]:
				xmin = 797.4784
				xmax = 797.6884
				text = "L"
			intervals [2524]:
				xmin = 797.6884
				xmax = 797.7584
				text = "sp"
			intervals [2525]:
				xmin = 797.7584
				xmax = 797.7884
				text = "AH0"
			intervals [2526]:
				xmin = 797.7884
				xmax = 797.8184
				text = "N"
			intervals [2527]:
				xmin = 797.8184
				xmax = 797.9984
				text = "sp"
			intervals [2528]:
				xmin = 797.9984
				xmax = 798.0284
				text = "TH"
			intervals [2529]:
				xmin = 798.0284
				xmax = 798.0584
				text = "IH1"
			intervals [2530]:
				xmin = 798.0584
				xmax = 798.0884
				text = "NG"
			intervals [2531]:
				xmin = 798.0884
				xmax = 798.1184
				text = "Z"
			intervals [2532]:
				xmin = 798.1184
				xmax = 798.6489
				text = "sp"
			intervals [2533]:
				xmin = 798.6489
				xmax = 798.6789
				text = "N"
			intervals [2534]:
				xmin = 798.6789
				xmax = 798.7789
				text = "AA1"
			intervals [2535]:
				xmin = 798.7789
				xmax = 798.8089
				text = "T"
			intervals [2536]:
				xmin = 798.8089
				xmax = 798.8389
				text = "sp"
			intervals [2537]:
				xmin = 798.8389
				xmax = 798.9289
				text = "HH"
			intervals [2538]:
				xmin = 798.9289
				xmax = 799.1089
				text = "AW1"
			intervals [2539]:
				xmin = 799.1089
				xmax = 799.2289
				text = "ER0"
			intervals [2540]:
				xmin = 799.2289
				xmax = 799.2589
				text = "D"
			intervals [2541]:
				xmin = 799.2589
				xmax = 799.3089
				text = "sp"
			intervals [2542]:
				xmin = 799.3089
				xmax = 799.3889
				text = "B"
			intervals [2543]:
				xmin = 799.3889
				xmax = 799.4689
				text = "AH1"
			intervals [2544]:
				xmin = 799.4689
				xmax = 799.5189
				text = "T"
			intervals [2545]:
				xmin = 799.5189
				xmax = 799.8554
				text = ""
			intervals [2546]:
				xmin = 799.8554
				xmax = 799.9254
				text = "B"
			intervals [2547]:
				xmin = 799.9254
				xmax = 800.0254
				text = "AE1"
			intervals [2548]:
				xmin = 800.0254
				xmax = 800.0754
				text = "K"
			intervals [2549]:
				xmin = 800.0754
				xmax = 800.1254
				text = "sp"
			intervals [2550]:
				xmin = 800.1254
				xmax = 800.1654
				text = "IH0"
			intervals [2551]:
				xmin = 800.1654
				xmax = 800.1954
				text = "N"
			intervals [2552]:
				xmin = 800.1954
				xmax = 800.2354
				text = "sp"
			intervals [2553]:
				xmin = 800.2354
				xmax = 800.2754
				text = "DH"
			intervals [2554]:
				xmin = 800.2754
				xmax = 800.3554
				text = "IY0"
			intervals [2555]:
				xmin = 800.3554
				xmax = 800.4154
				text = "OW1"
			intervals [2556]:
				xmin = 800.4154
				xmax = 800.5154
				text = "L"
			intervals [2557]:
				xmin = 800.5154
				xmax = 800.5454
				text = "D"
			intervals [2558]:
				xmin = 800.5454
				xmax = 800.5954
				text = "D"
			intervals [2559]:
				xmin = 800.5954
				xmax = 800.7654
				text = "EY1"
			intervals [2560]:
				xmin = 800.7654
				xmax = 800.8554
				text = "Z"
			intervals [2561]:
				xmin = 800.8554
				xmax = 800.8954
				text = "W"
			intervals [2562]:
				xmin = 800.8954
				xmax = 800.9354
				text = "EH1"
			intervals [2563]:
				xmin = 800.9354
				xmax = 800.9654
				text = "N"
			intervals [2564]:
				xmin = 800.9654
				xmax = 800.9954
				text = "Y"
			intervals [2565]:
				xmin = 800.9954
				xmax = 801.0254
				text = "UW1"
			intervals [2566]:
				xmin = 801.0254
				xmax = 801.0554
				text = "W"
			intervals [2567]:
				xmin = 801.0554
				xmax = 801.0854
				text = "ER0"
			intervals [2568]:
				xmin = 801.0854
				xmax = 801.2054
				text = "sp"
			intervals [2569]:
				xmin = 801.2054
				xmax = 801.2354
				text = "AE1"
			intervals [2570]:
				xmin = 801.2354
				xmax = 801.2654
				text = "T"
			intervals [2571]:
				xmin = 801.2654
				xmax = 801.3054
				text = "HH"
			intervals [2572]:
				xmin = 801.3054
				xmax = 801.3354
				text = "W"
			intervals [2573]:
				xmin = 801.3354
				xmax = 801.3754
				text = "AH1"
			intervals [2574]:
				xmin = 801.3754
				xmax = 801.4054
				text = "T"
			intervals [2575]:
				xmin = 801.4054
				xmax = 801.5154
				text = "sp"
			intervals [2576]:
				xmin = 801.5154
				xmax = 801.7254
				text = "AH1"
			intervals [2577]:
				xmin = 801.7254
				xmax = 801.7754
				text = "sp"
			intervals [2578]:
				xmin = 801.7754
				xmax = 801.8554
				text = "EH2"
			intervals [2579]:
				xmin = 801.8554
				xmax = 801.8954
				text = "L"
			intervals [2580]:
				xmin = 801.8954
				xmax = 801.9254
				text = "AH0"
			intervals [2581]:
				xmin = 801.9254
				xmax = 801.9954
				text = "M"
			intervals [2582]:
				xmin = 801.9954
				xmax = 802.0254
				text = "EH1"
			intervals [2583]:
				xmin = 802.0254
				xmax = 802.0854
				text = "N"
			intervals [2584]:
				xmin = 802.0854
				xmax = 802.2054
				text = "CH"
			intervals [2585]:
				xmin = 802.2054
				xmax = 802.2354
				text = "R"
			intervals [2586]:
				xmin = 802.2354
				xmax = 802.2654
				text = "IY0"
			intervals [2587]:
				xmin = 802.2654
				xmax = 802.2954
				text = "sp"
			intervals [2588]:
				xmin = 802.2954
				xmax = 802.3254
				text = "S"
			intervals [2589]:
				xmin = 802.3254
				xmax = 802.3554
				text = "K"
			intervals [2590]:
				xmin = 802.3554
				xmax = 802.3854
				text = "UW1"
			intervals [2591]:
				xmin = 802.3854
				xmax = 802.4154
				text = "L"
			intervals [2592]:
				xmin = 802.4154
				xmax = 802.4454
				text = "D"
			intervals [2593]:
				xmin = 802.4454
				xmax = 802.4754
				text = "IH0"
			intervals [2594]:
				xmin = 802.4754
				xmax = 802.5054
				text = "D"
			intervals [2595]:
				xmin = 802.5054
				xmax = 802.5354
				text = "sp"
			intervals [2596]:
				xmin = 802.5354
				xmax = 802.5654
				text = "Y"
			intervals [2597]:
				xmin = 802.5654
				xmax = 802.5954
				text = "UW1"
			intervals [2598]:
				xmin = 802.5954
				xmax = 802.6254
				text = "G"
			intervals [2599]:
				xmin = 802.6254
				xmax = 802.6554
				text = "OW1"
			intervals [2600]:
				xmin = 802.6554
				xmax = 802.9354
				text = "sp"
			intervals [2601]:
				xmin = 802.9354
				xmax = 802.9654
				text = "T"
			intervals [2602]:
				xmin = 802.9654
				xmax = 802.9954
				text = "AH0"
			intervals [2603]:
				xmin = 802.9954
				xmax = 811.5045
				text = ""
			intervals [2604]:
				xmin = 811.5045
				xmax = 811.6345
				text = "OW1"
			intervals [2605]:
				xmin = 811.6345
				xmax = 811.8845
				text = "sp"
			intervals [2606]:
				xmin = 811.8845
				xmax = 812.0545
				text = "Y"
			intervals [2607]:
				xmin = 812.0545
				xmax = 812.1045
				text = "AE1"
			intervals [2608]:
				xmin = 812.1045
				xmax = 812.5707
				text = "sp"
			intervals [2609]:
				xmin = 812.5707
				xmax = 812.7207
				text = "M"
			intervals [2610]:
				xmin = 812.7207
				xmax = 812.8107
				text = "HH"
			intervals [2611]:
				xmin = 812.8107
				xmax = 813.0007
				text = "M"
			intervals [2612]:
				xmin = 813.0007
				xmax = 818.7536
				text = "sp"
			intervals [2613]:
				xmin = 818.7536
				xmax = 818.8936
				text = "M"
			intervals [2614]:
				xmin = 818.8936
				xmax = 819.0136
				text = "HH"
			intervals [2615]:
				xmin = 819.0136
				xmax = 819.1436
				text = "M"
			intervals [2616]:
				xmin = 819.1436
				xmax = 824.083
				text = "sp"
			intervals [2617]:
				xmin = 824.083
				xmax = 824.183
				text = "M"
			intervals [2618]:
				xmin = 824.183
				xmax = 824.213
				text = "HH"
			intervals [2619]:
				xmin = 824.213
				xmax = 824.383
				text = "M"
			intervals [2620]:
				xmin = 824.383
				xmax = 824.453
				text = "sp"
			intervals [2621]:
				xmin = 824.453
				xmax = 826.3519
				text = ""
			intervals [2622]:
				xmin = 826.3519
				xmax = 826.4119
				text = "W"
			intervals [2623]:
				xmin = 826.4119
				xmax = 826.4819
				text = "EH1"
			intervals [2624]:
				xmin = 826.4819
				xmax = 826.5519
				text = "L"
			intervals [2625]:
				xmin = 826.5519
				xmax = 826.5919
				text = "W"
			intervals [2626]:
				xmin = 826.5919
				xmax = 826.6419
				text = "AH1"
			intervals [2627]:
				xmin = 826.6419
				xmax = 826.7019
				text = "T"
			intervals [2628]:
				xmin = 826.7019
				xmax = 826.8419
				text = "sp"
			intervals [2629]:
				xmin = 826.8419
				xmax = 827.1319
				text = "AH1"
			intervals [2630]:
				xmin = 827.1319
				xmax = 827.2119
				text = "sp"
			intervals [2631]:
				xmin = 827.2119
				xmax = 827.2795
				text = ""
			intervals [2632]:
				xmin = 827.2795
				xmax = 827.3495
				text = "W"
			intervals [2633]:
				xmin = 827.3495
				xmax = 827.3795
				text = "AH1"
			intervals [2634]:
				xmin = 827.3795
				xmax = 827.4895
				text = "T"
			intervals [2635]:
				xmin = 827.4895
				xmax = 827.5295
				text = "W"
			intervals [2636]:
				xmin = 827.5295
				xmax = 827.5595
				text = "AH0"
			intervals [2637]:
				xmin = 827.5595
				xmax = 827.5895
				text = "Z"
			intervals [2638]:
				xmin = 827.5895
				xmax = 827.6195
				text = "sp"
			intervals [2639]:
				xmin = 827.6195
				xmax = 827.7095
				text = "S"
			intervals [2640]:
				xmin = 827.7095
				xmax = 827.7895
				text = "K"
			intervals [2641]:
				xmin = 827.7895
				xmax = 827.8795
				text = "UW1"
			intervals [2642]:
				xmin = 827.8795
				xmax = 827.9795
				text = "L"
			intervals [2643]:
				xmin = 827.9795
				xmax = 828.0095
				text = "sp"
			intervals [2644]:
				xmin = 828.0095
				xmax = 828.0895
				text = "L"
			intervals [2645]:
				xmin = 828.0895
				xmax = 828.1595
				text = "AY1"
			intervals [2646]:
				xmin = 828.1595
				xmax = 828.2095
				text = "K"
			intervals [2647]:
				xmin = 828.2095
				xmax = 828.2995
				text = "sp"
			intervals [2648]:
				xmin = 828.2995
				xmax = 828.3495
				text = "B"
			intervals [2649]:
				xmin = 828.3495
				xmax = 828.3795
				text = "AE1"
			intervals [2650]:
				xmin = 828.3795
				xmax = 828.4195
				text = "K"
			intervals [2651]:
				xmin = 828.4195
				xmax = 828.5895
				text = "sp"
			intervals [2652]:
				xmin = 828.5895
				xmax = 828.6195
				text = "IH0"
			intervals [2653]:
				xmin = 828.6195
				xmax = 828.6495
				text = "N"
			intervals [2654]:
				xmin = 828.6495
				xmax = 828.7095
				text = "sp"
			intervals [2655]:
				xmin = 828.7095
				xmax = 828.7395
				text = "DH"
			intervals [2656]:
				xmin = 828.7395
				xmax = 828.7695
				text = "OW1"
			intervals [2657]:
				xmin = 828.7695
				xmax = 828.7995
				text = "Z"
			intervals [2658]:
				xmin = 828.7995
				xmax = 828.9195
				text = "sp"
			intervals [2659]:
				xmin = 828.9195
				xmax = 828.9595
				text = "D"
			intervals [2660]:
				xmin = 828.9595
				xmax = 828.9895
				text = "EY1"
			intervals [2661]:
				xmin = 828.9895
				xmax = 829.0495
				text = "Z"
			intervals [2662]:
				xmin = 829.0495
				xmax = 829.2795
				text = "sp"
			intervals [2663]:
				xmin = 829.2795
				xmax = 844.2715
				text = ""
			intervals [2664]:
				xmin = 844.2715
				xmax = 844.3215
				text = "HH"
			intervals [2665]:
				xmin = 844.3215
				xmax = 844.3915
				text = "W"
			intervals [2666]:
				xmin = 844.3915
				xmax = 844.4915
				text = "AY1"
			intervals [2667]:
				xmin = 844.4915
				xmax = 844.5315
				text = "W"
			intervals [2668]:
				xmin = 844.5315
				xmax = 844.5915
				text = "ER0"
			intervals [2669]:
				xmin = 844.5915
				xmax = 844.6415
				text = "Y"
			intervals [2670]:
				xmin = 844.6415
				xmax = 844.6715
				text = "UW1"
			intervals [2671]:
				xmin = 844.6715
				xmax = 844.7015
				text = "sp"
			intervals [2672]:
				xmin = 844.7015
				xmax = 844.7815
				text = "AH0"
			intervals [2673]:
				xmin = 844.7815
				xmax = 844.8215
				text = "N"
			intervals [2674]:
				xmin = 844.8215
				xmax = 844.9115
				text = "AW0"
			intervals [2675]:
				xmin = 844.9115
				xmax = 844.9915
				text = "T"
			intervals [2676]:
				xmin = 844.9915
				xmax = 845.0615
				text = "S"
			intervals [2677]:
				xmin = 845.0615
				xmax = 845.1415
				text = "AY1"
			intervals [2678]:
				xmin = 845.1415
				xmax = 845.1815
				text = "D"
			intervals [2679]:
				xmin = 845.1815
				xmax = 845.2115
				text = "ER0"
			intervals [2680]:
				xmin = 845.2115
				xmax = 859.4449
				text = "sp"
			intervals [2681]:
				xmin = 859.4449
				xmax = 859.5049
				text = "M"
			intervals [2682]:
				xmin = 859.5049
				xmax = 859.5749
				text = "HH"
			intervals [2683]:
				xmin = 859.5749
				xmax = 859.8849
				text = "M"
			intervals [2684]:
				xmin = 859.8849
				xmax = 869.4467
				text = ""
			intervals [2685]:
				xmin = 869.4467
				xmax = 869.5267
				text = "sil"
			intervals [2686]:
				xmin = 869.5267
				xmax = 869.7367
				text = "M"
			intervals [2687]:
				xmin = 869.7367
				xmax = 869.8167
				text = "HH"
			intervals [2688]:
				xmin = 869.8167
				xmax = 869.9867
				text = "M"
			intervals [2689]:
				xmin = 869.9867
				xmax = 883.6424
				text = "sp"
			intervals [2690]:
				xmin = 883.6424
				xmax = 883.6724
				text = "W"
			intervals [2691]:
				xmin = 883.6724
				xmax = 883.7124
				text = "AA1"
			intervals [2692]:
				xmin = 883.7124
				xmax = 883.7624
				text = "Z"
			intervals [2693]:
				xmin = 883.7624
				xmax = 883.7924
				text = "DH"
			intervals [2694]:
				xmin = 883.7924
				xmax = 883.8624
				text = "IH0"
			intervals [2695]:
				xmin = 883.8624
				xmax = 883.9324
				text = "S"
			intervals [2696]:
				xmin = 883.9324
				xmax = 884.0324
				text = "AH0"
			intervals [2697]:
				xmin = 884.0324
				xmax = 884.1024
				text = "B"
			intervals [2698]:
				xmin = 884.1024
				xmax = 884.1624
				text = "EH1"
			intervals [2699]:
				xmin = 884.1624
				xmax = 884.2124
				text = "T"
			intervals [2700]:
				xmin = 884.2124
				xmax = 884.2724
				text = "ER0"
			intervals [2701]:
				xmin = 884.2724
				xmax = 884.3424
				text = "sp"
			intervals [2702]:
				xmin = 884.3424
				xmax = 884.4024
				text = "S"
			intervals [2703]:
				xmin = 884.4024
				xmax = 884.4624
				text = "EH1"
			intervals [2704]:
				xmin = 884.4624
				xmax = 884.5324
				text = "K"
			intervals [2705]:
				xmin = 884.5324
				xmax = 884.6124
				text = "SH"
			intervals [2706]:
				xmin = 884.6124
				xmax = 884.6424
				text = "AH0"
			intervals [2707]:
				xmin = 884.6424
				xmax = 884.6724
				text = "N"
			intervals [2708]:
				xmin = 884.6724
				xmax = 884.7024
				text = "sp"
			intervals [2709]:
				xmin = 884.7024
				xmax = 884.7324
				text = "AH0"
			intervals [2710]:
				xmin = 884.7324
				xmax = 884.7624
				text = "V"
			intervals [2711]:
[truncated: 1,337,466 more chars]
