# Supplementary material for: Considering Performance in the Automated and Manual Coding of Sociolinguistic Variables: Lessons From Variable (ING)
Source: Front Artif Intell. 2021 Apr 29;4:648543. doi: 10.3389/frai.2021.648543 (PMC8117961; doi:10.3389/frai.2021.648543)
Supplement: Supplementary file 5 [file Data_Sheet_5.ZIP › CORAAL_VARAligned_as_TextGrids_p1/DCA_se2_ag1_m_04_1.TextGrid]

File type = "ooTextFile"
Object class = "TextGrid"

xmin = 0.0
xmax = 1163.199977324263
tiers? <exists>
size = 4
item []:
	item [1]:
		class = "IntervalTier"
		name = "DCA_int_02 - words"
		xmin = 0.0
		xmax = 1163.199977324263
		intervals: size = 1486
			intervals [1]:
				xmin = 0.0
				xmax = 0.4207
				text = ""
			intervals [2]:
				xmin = 0.4207
				xmax = 0.8007
				text = "okay"
			intervals [3]:
				xmin = 0.8007
				xmax = 0.8407
				text = ""
			intervals [4]:
				xmin = 0.8407
				xmax = 1.2107
				text = "rdx"
			intervals [5]:
				xmin = 1.2107
				xmax = 1.3507
				text = "what"
			intervals [6]:
				xmin = 1.3507
				xmax = 1.7207
				text = "kinds"
			intervals [7]:
				xmin = 1.7207
				xmax = 1.8307
				text = "of"
			intervals [8]:
				xmin = 1.8307
				xmax = 2.2607
				text = "games"
			intervals [9]:
				xmin = 2.2607
				xmax = 2.4107
				text = "did"
			intervals [10]:
				xmin = 2.4107
				xmax = 2.5107
				text = "you"
			intervals [11]:
				xmin = 2.5107
				xmax = 2.8307
				text = "play"
			intervals [12]:
				xmin = 2.8307
				xmax = 3.0107
				text = "when"
			intervals [13]:
				xmin = 3.0107
				xmax = 3.1107
				text = "you"
			intervals [14]:
				xmin = 3.1107
				xmax = 3.2307
				text = "were"
			intervals [15]:
				xmin = 3.2307
				xmax = 3.6107
				text = "younger"
			intervals [16]:
				xmin = 3.6107
				xmax = 14.2854
				text = ""
			intervals [17]:
				xmin = 14.2854
				xmax = 14.6854
				text = "uh-huh"
			intervals [18]:
				xmin = 14.6854
				xmax = 24.442
				text = ""
			intervals [19]:
				xmin = 24.442
				xmax = 24.572
				text = "how"
			intervals [20]:
				xmin = 24.572
				xmax = 24.672
				text = "d"
			intervals [21]:
				xmin = 24.672
				xmax = 24.782
				text = "you"
			intervals [22]:
				xmin = 24.782
				xmax = 24.842
				text = ""
			intervals [23]:
				xmin = 24.842
				xmax = 25.172
				text = "play"
			intervals [24]:
				xmin = 25.172
				xmax = 25.262
				text = "uh"
			intervals [25]:
				xmin = 25.262
				xmax = 25.692
				text = "tag"
			intervals [26]:
				xmin = 25.692
				xmax = 25.812
				text = "how"
			intervals [27]:
				xmin = 25.812
				xmax = 25.912
				text = "d"
			intervals [28]:
				xmin = 25.912
				xmax = 26.012
				text = "you"
			intervals [29]:
				xmin = 26.012
				xmax = 26.452
				text = "decide"
			intervals [30]:
				xmin = 26.452
				xmax = 26.532
				text = "who"
			intervals [31]:
				xmin = 26.532
				xmax = 26.622
				text = "was"
			intervals [32]:
				xmin = 26.622
				xmax = 27.132
				text = "gonna"
			intervals [33]:
				xmin = 27.132
				xmax = 27.272
				text = "be"
			intervals [34]:
				xmin = 27.272
				xmax = 27.332
				text = "it"
			intervals [35]:
				xmin = 27.332
				xmax = 30.981
				text = ""
			intervals [36]:
				xmin = 30.981
				xmax = 31.201
				text = "huh"
			intervals [37]:
				xmin = 31.201
				xmax = 39.936
				text = ""
			intervals [38]:
				xmin = 39.936
				xmax = 40.326
				text = "uh-huh"
			intervals [39]:
				xmin = 40.326
				xmax = 40.9066
				text = ""
			intervals [40]:
				xmin = 40.9066
				xmax = 41.1066
				text = "any"
			intervals [41]:
				xmin = 41.1066
				xmax = 41.3366
				text = "other"
			intervals [42]:
				xmin = 41.3366
				xmax = 41.7866
				text = "rhymes"
			intervals [43]:
				xmin = 41.7866
				xmax = 41.8566
				text = "you"
			intervals [44]:
				xmin = 41.8566
				xmax = 42.0766
				text = "could"
			intervals [45]:
				xmin = 42.0766
				xmax = 42.3366
				text = "use"
			intervals [46]:
				xmin = 42.3366
				xmax = 42.5666
				text = "like"
			intervals [47]:
				xmin = 42.5666
				xmax = 42.7566
				text = "one"
			intervals [48]:
				xmin = 42.7566
				xmax = 43.2466
				text = "potato"
			intervals [49]:
				xmin = 43.2466
				xmax = 43.3666
				text = ""
			intervals [50]:
				xmin = 43.3666
				xmax = 43.6466
				text = "two"
			intervals [51]:
				xmin = 43.6466
				xmax = 44.1266
				text = "potato"
			intervals [52]:
				xmin = 44.1266
				xmax = 53.6933
				text = ""
			intervals [53]:
				xmin = 53.6933
				xmax = 54.0933
				text = "uh-huh"
			intervals [54]:
				xmin = 54.0933
				xmax = 54.2621
				text = ""
			intervals [55]:
				xmin = 54.2621
				xmax = 54.6221
				text = "okay"
			intervals [56]:
				xmin = 54.6221
				xmax = 55.0021
				text = "good"
			intervals [57]:
				xmin = 55.0021
				xmax = 55.1221
				text = "uh"
			intervals [58]:
				xmin = 55.1221
				xmax = 55.6532
				text = ""
			intervals [59]:
				xmin = 55.6532
				xmax = 55.7732
				text = "how"
			intervals [60]:
				xmin = 55.7732
				xmax = 56.0632
				text = "about"
			intervals [61]:
				xmin = 56.0632
				xmax = 56.1732
				text = ""
			intervals [62]:
				xmin = 56.1732
				xmax = 56.5032
				text = "uh"
			intervals [63]:
				xmin = 56.5032
				xmax = 56.6977
				text = ""
			intervals [64]:
				xmin = 56.6977
				xmax = 56.7977
				text = "do"
			intervals [65]:
				xmin = 56.7977
				xmax = 57.0877
				text = "you"
			intervals [66]:
				xmin = 57.0877
				xmax = 57.3077
				text = "play"
			intervals [67]:
				xmin = 57.3077
				xmax = 57.7877
				text = "sports"
			intervals [68]:
				xmin = 57.7877
				xmax = 57.8177
				text = ""
			intervals [69]:
				xmin = 57.8177
				xmax = 57.9577
				text = "when"
			intervals [70]:
				xmin = 57.9577
				xmax = 58.0877
				text = "you"
			intervals [71]:
				xmin = 58.0877
				xmax = 58.1477
				text = "were"
			intervals [72]:
				xmin = 58.1477
				xmax = 58.4077
				text = "younger"
			intervals [73]:
				xmin = 58.4077
				xmax = 63.0587
				text = ""
			intervals [74]:
				xmin = 63.0587
				xmax = 63.1887
				text = "is"
			intervals [75]:
				xmin = 63.1887
				xmax = 63.2787
				text = "that"
			intervals [76]:
				xmin = 63.2787
				xmax = 63.5187
				text = "right"
			intervals [77]:
				xmin = 63.5187
				xmax = 63.5487
				text = ""
			intervals [78]:
				xmin = 63.5487
				xmax = 63.7087
				text = "can"
			intervals [79]:
				xmin = 63.7087
				xmax = 63.8087
				text = "you"
			intervals [80]:
				xmin = 63.8087
				xmax = 63.9787
				text = "tell"
			intervals [81]:
				xmin = 63.9787
				xmax = 64.2787
				text = "me"
			intervals [82]:
				xmin = 64.2787
				xmax = 64.5187
				text = "uh"
			intervals [83]:
				xmin = 64.5187
				xmax = 64.7354
				text = ""
			intervals [84]:
				xmin = 64.7354
				xmax = 64.8854
				text = "how"
			intervals [85]:
				xmin = 64.8854
				xmax = 64.9554
				text = "d"
			intervals [86]:
				xmin = 64.9554
				xmax = 65.0354
				text = "you"
			intervals [87]:
				xmin = 65.0354
				xmax = 65.3954
				text = "usually"
			intervals [88]:
				xmin = 65.3954
				xmax = 65.6854
				text = "play"
			intervals [89]:
				xmin = 65.6854
				xmax = 65.9754
				text = "that"
			intervals [90]:
				xmin = 65.9754
				xmax = 66.4127
				text = ""
			intervals [91]:
				xmin = 66.4127
				xmax = 66.5527
				text = "you"
			intervals [92]:
				xmin = 66.5527
				xmax = 66.5827
				text = ""
			intervals [93]:
				xmin = 66.5827
				xmax = 66.6127
				text = "d"
			intervals [94]:
				xmin = 66.6127
				xmax = 66.7827
				text = "get"
			intervals [95]:
				xmin = 66.7827
				xmax = 66.8427
				text = ""
			intervals [96]:
				xmin = 66.8427
				xmax = 67.0227
				text = "some"
			intervals [97]:
				xmin = 67.0227
				xmax = 67.3427
				text = "guys"
			intervals [98]:
				xmin = 67.3427
				xmax = 67.4427
				text = "from"
			intervals [99]:
				xmin = 67.4427
				xmax = 67.5127
				text = "the"
			intervals [100]:
				xmin = 67.5127
				xmax = 68.2027
				text = "neighborhood"
			intervals [101]:
				xmin = 68.2027
				xmax = 68.2327
				text = ""
			intervals [102]:
				xmin = 68.2327
				xmax = 68.4227
				text = "or"
			intervals [103]:
				xmin = 68.4227
				xmax = 68.4827
				text = ""
			intervals [104]:
				xmin = 68.4827
				xmax = 68.7227
				text = "wha-"
			intervals [105]:
				xmin = 68.7227
				xmax = 75.1853
				text = ""
			intervals [106]:
				xmin = 75.1853
				xmax = 75.5153
				text = "uh-huh"
			intervals [107]:
				xmin = 75.5153
				xmax = 78.8077
				text = ""
			intervals [108]:
				xmin = 78.8077
				xmax = 79.2177
				text = "uh-huh"
			intervals [109]:
				xmin = 79.2177
				xmax = 82.6535
				text = ""
			intervals [110]:
				xmin = 82.6535
				xmax = 82.8635
				text = "yeah"
			intervals [111]:
				xmin = 82.8635
				xmax = 86.9096
				text = ""
			intervals [112]:
				xmin = 86.9096
				xmax = 87.1896
				text = "very"
			intervals [113]:
				xmin = 87.1896
				xmax = 87.4596
				text = "good"
			intervals [114]:
				xmin = 87.4596
				xmax = 89.1877
				text = ""
			intervals [115]:
				xmin = 89.1877
				xmax = 89.3277
				text = "how"
			intervals [116]:
				xmin = 89.3277
				xmax = 89.7177
				text = "about"
			intervals [117]:
				xmin = 89.7177
				xmax = 89.7577
				text = "uh"
			intervals [118]:
				xmin = 89.7577
				xmax = 90.2877
				text = "marbles"
			intervals [119]:
				xmin = 90.2877
				xmax = 90.3477
				text = "you"
			intervals [120]:
				xmin = 90.3477
				xmax = 90.4877
				text = "ever"
			intervals [121]:
				xmin = 90.4877
				xmax = 90.5577
				text = ""
			intervals [122]:
				xmin = 90.5577
				xmax = 90.6977
				text = "play"
			intervals [123]:
				xmin = 90.6977
				xmax = 91.2477
				text = "marbles"
			intervals [124]:
				xmin = 91.2477
				xmax = 95.4862
				text = ""
			intervals [125]:
				xmin = 95.4862
				xmax = 95.5462
				text = "is"
			intervals [126]:
				xmin = 95.5462
				xmax = 95.6862
				text = "that"
			intervals [127]:
				xmin = 95.6862
				xmax = 95.8162
				text = "right"
			intervals [128]:
				xmin = 95.8162
				xmax = 107.3955
				text = ""
			intervals [129]:
				xmin = 107.3955
				xmax = 107.8055
				text = "mm-hm"
			intervals [130]:
				xmin = 107.8055
				xmax = 110.5392
				text = ""
			intervals [131]:
				xmin = 110.5392
				xmax = 110.8592
				text = "uh-huh"
			intervals [132]:
				xmin = 110.8592
				xmax = 111.138
				text = ""
			intervals [133]:
				xmin = 111.138
				xmax = 111.338
				text = "very"
			intervals [134]:
				xmin = 111.338
				xmax = 111.608
				text = "good"
			intervals [135]:
				xmin = 111.608
				xmax = 112.5162
				text = ""
			intervals [136]:
				xmin = 112.5162
				xmax = 112.6562
				text = "how"
			intervals [137]:
				xmin = 112.6562
				xmax = 112.9062
				text = "about"
			intervals [138]:
				xmin = 112.9062
				xmax = 113.0262
				text = ""
			intervals [139]:
				xmin = 113.0262
				xmax = 113.2062
				text = "uh"
			intervals [140]:
				xmin = 113.2062
				xmax = 113.3962
				text = "what"
			intervals [141]:
				xmin = 113.3962
				xmax = 113.4262
				text = "are"
			intervals [142]:
				xmin = 113.4262
				xmax = 113.5462
				text = "the"
			intervals [143]:
				xmin = 113.5462
				xmax = 114.0362
				text = "different"
			intervals [144]:
				xmin = 114.0362
				xmax = 114.1995
				text = ""
			intervals [145]:
				xmin = 114.1995
				xmax = 114.3195
				text = "are"
			intervals [146]:
				xmin = 114.3195
				xmax = 114.4495
				text = "their"
			intervals [147]:
				xmin = 114.4495
				xmax = 114.7895
				text = "different"
			intervals [148]:
				xmin = 114.7895
				xmax = 115.2395
				text = "names"
			intervals [149]:
				xmin = 115.2395
				xmax = 115.5395
				text = "for"
			intervals [150]:
				xmin = 115.5395
				xmax = 115.9695
				text = "different"
			intervals [151]:
				xmin = 115.9695
				xmax = 116.5795
				text = "marbles"
			intervals [152]:
				xmin = 116.5795
				xmax = 116.6995
				text = "or"
			intervals [153]:
				xmin = 116.6995
				xmax = 116.9095
				text = "what"
			intervals [154]:
				xmin = 116.9095
				xmax = 126.2388
				text = ""
			intervals [155]:
				xmin = 126.2388
				xmax = 126.5988
				text = "mm-hm"
			intervals [156]:
				xmin = 126.5988
				xmax = 127.3173
				text = ""
			intervals [157]:
				xmin = 127.3173
				xmax = 127.4073
				text = "oh"
			intervals [158]:
				xmin = 127.4073
				xmax = 127.4373
				text = ""
			intervals [159]:
				xmin = 127.4373
				xmax = 127.7073
				text = "very"
			intervals [160]:
				xmin = 127.7073
				xmax = 127.9773
				text = "good"
			intervals [161]:
				xmin = 127.9773
				xmax = 129.2899
				text = ""
			intervals [162]:
				xmin = 129.2899
				xmax = 129.3699
				text = "how"
			intervals [163]:
				xmin = 129.3699
				xmax = 129.7899
				text = "about"
			intervals [164]:
				xmin = 129.7899
				xmax = 129.9499
				text = "uh"
			intervals [165]:
				xmin = 129.9499
				xmax = 130.4799
				text = "television"
			intervals [166]:
				xmin = 130.4799
				xmax = 130.5799
				text = "you"
			intervals [167]:
				xmin = 130.5799
				xmax = 130.8299
				text = "watch"
			intervals [168]:
				xmin = 130.8299
				xmax = 130.8599
				text = "a"
			intervals [169]:
				xmin = 130.8599
				xmax = 130.9799
				text = "lot"
			intervals [170]:
				xmin = 130.9799
				xmax = 131.0699
				text = "of"
			intervals [171]:
				xmin = 131.0699
				xmax = 131.5899
				text = "television"
			intervals [172]:
				xmin = 131.5899
				xmax = 144.7731
				text = ""
			intervals [173]:
				xmin = 144.7731
				xmax = 145.1231
				text = "hm"
			intervals [174]:
				xmin = 145.1231
				xmax = 147.6489
				text = ""
			intervals [175]:
				xmin = 147.6489
				xmax = 147.7689
				text = "how"
			intervals [176]:
				xmin = 147.7689
				xmax = 148.0289
				text = "about"
			intervals [177]:
				xmin = 148.0289
				xmax = 148.2689
				text = "now"
			intervals [178]:
				xmin = 148.2689
				xmax = 148.3489
				text = "do"
			intervals [179]:
				xmin = 148.3489
				xmax = 148.3889
				text = ""
			intervals [180]:
				xmin = 148.3889
				xmax = 148.5189
				text = "you"
			intervals [181]:
				xmin = 148.5189
				xmax = 148.8289
				text = "watch"
			intervals [182]:
				xmin = 148.8289
				xmax = 148.9089
				text = "a"
			intervals [183]:
				xmin = 148.9089
				xmax = 149.1189
				text = "lot"
			intervals [184]:
				xmin = 149.1189
				xmax = 151.6159
				text = ""
			intervals [185]:
				xmin = 151.6159
				xmax = 151.6959
				text = "do"
			intervals [186]:
				xmin = 151.6959
				xmax = 151.7659
				text = "you"
			intervals [187]:
				xmin = 151.7659
				xmax = 151.9859
				text = "have"
			intervals [188]:
				xmin = 151.9859
				xmax = 152.1859
				text = "any"
			intervals [189]:
				xmin = 152.1859
				xmax = 152.4159
				text = "one"
			intervals [190]:
				xmin = 152.4159
				xmax = 152.7059
				text = "show"
			intervals [191]:
				xmin = 152.7059
				xmax = 152.8559
				text = "that"
			intervals [192]:
				xmin = 152.8559
				xmax = 152.9859
				text = "you"
			intervals [193]:
				xmin = 152.9859
				xmax = 153.3659
				text = "watch"
			intervals [194]:
				xmin = 153.3659
				xmax = 154.0259
				text = "sometimes"
			intervals [195]:
				xmin = 154.0259
				xmax = 157.6144
				text = ""
			intervals [196]:
				xmin = 157.6144
				xmax = 157.8944
				text = "um"
			intervals [197]:
				xmin = 157.8944
				xmax = 157.9244
				text = ""
			intervals [198]:
				xmin = 157.9244
				xmax = 158.1144
				text = "what"
			intervals [199]:
				xmin = 158.1144
				xmax = 158.1444
				text = ""
			intervals [200]:
				xmin = 158.1444
				xmax = 158.1944
				text = "s"
			intervals [201]:
				xmin = 158.1944
				xmax = 158.2944
				text = "the"
			intervals [202]:
				xmin = 158.2944
				xmax = 158.6344
				text = "best"
			intervals [203]:
				xmin = 158.6344
				xmax = 158.8844
				text = "time"
			intervals [204]:
				xmin = 158.8844
				xmax = 158.9544
				text = "you"
			intervals [205]:
				xmin = 158.9544
				xmax = 159.2244
				text = "ever"
			intervals [206]:
				xmin = 159.2244
				xmax = 159.5644
				text = "saw"
			intervals [207]:
				xmin = 159.5644
				xmax = 160.2445
				text = ""
			intervals [208]:
				xmin = 160.2445
				xmax = 160.4145
				text = "i"
			intervals [209]:
				xmin = 160.4145
				xmax = 160.4445
				text = ""
			intervals [210]:
				xmin = 160.4445
				xmax = 160.9545
				text = "spy"
			intervals [211]:
				xmin = 160.9545
				xmax = 161.7472
				text = ""
			intervals [212]:
				xmin = 161.7472
				xmax = 162.0572
				text = "best"
			intervals [213]:
				xmin = 162.0572
				xmax = 162.7072
				text = "episode"
			intervals [214]:
				xmin = 162.7072
				xmax = 162.8272
				text = "or"
			intervals [215]:
				xmin = 162.8272
				xmax = 162.9753
				text = ""
			intervals [216]:
				xmin = 162.9753
				xmax = 163.1153
				text = "you"
			intervals [217]:
				xmin = 163.1153
				xmax = 163.2253
				text = "know"
			intervals [218]:
				xmin = 163.2253
				xmax = 163.3853
				text = "what"
			intervals [219]:
				xmin = 163.3853
				xmax = 163.7653
				text = "happened"
			intervals [220]:
				xmin = 163.7653
				xmax = 164.9914
				text = ""
			intervals [221]:
				xmin = 164.9914
				xmax = 165.0814
				text = "can"
			intervals [222]:
				xmin = 165.0814
				xmax = 165.1414
				text = "you"
			intervals [223]:
				xmin = 165.1414
				xmax = 165.6114
				text = "remember"
			intervals [224]:
				xmin = 165.6114
				xmax = 165.7314
				text = "of"
			intervals [225]:
				xmin = 165.7314
				xmax = 165.9014
				text = "any"
			intervals [226]:
				xmin = 165.9014
				xmax = 169.5413
				text = ""
			intervals [227]:
				xmin = 169.5413
				xmax = 169.6913
				text = "did"
			intervals [228]:
				xmin = 169.6913
				xmax = 169.7513
				text = "you"
			intervals [229]:
				xmin = 169.7513
				xmax = 169.9313
				text = "see"
			intervals [230]:
				xmin = 169.9313
				xmax = 170.0313
				text = "it"
			intervals [231]:
				xmin = 170.0313
				xmax = 170.0613
				text = ""
			intervals [232]:
				xmin = 170.0613
				xmax = 170.3713
				text = "last"
			intervals [233]:
				xmin = 170.3713
				xmax = 170.4013
				text = ""
			intervals [234]:
				xmin = 170.4013
				xmax = 170.5713
				text = "week"
			intervals [235]:
				xmin = 170.5713
				xmax = 176.1288
				text = ""
			intervals [236]:
				xmin = 176.1288
				xmax = 176.2388
				text = "how"
			intervals [237]:
				xmin = 176.2388
				xmax = 176.4688
				text = "about"
			intervals [238]:
				xmin = 176.4688
				xmax = 176.9288
				text = "movies"
			intervals [239]:
				xmin = 176.9288
				xmax = 177.0288
				text = "you"
			intervals [240]:
				xmin = 177.0288
				xmax = 177.1188
				text = "go"
			intervals [241]:
				xmin = 177.1188
				xmax = 177.1888
				text = "to"
			intervals [242]:
				xmin = 177.1888
				xmax = 177.2488
				text = "the"
			intervals [243]:
				xmin = 177.2488
				xmax = 177.5988
				text = "movies"
			intervals [244]:
				xmin = 177.5988
				xmax = 177.7188
				text = ""
			intervals [245]:
				xmin = 177.7188
				xmax = 178.0488
				text = "much"
			intervals [246]:
				xmin = 178.0488
				xmax = 178.6841
				text = ""
			intervals [247]:
				xmin = 178.6841
				xmax = 178.8741
				text = "what"
			intervals [248]:
				xmin = 178.8741
				xmax = 178.9041
				text = ""
			intervals [249]:
				xmin = 178.9041
				xmax = 178.9741
				text = "s"
			intervals [250]:
				xmin = 178.9741
				xmax = 179.0341
				text = "the"
			intervals [251]:
				xmin = 179.0341
				xmax = 179.3041
				text = "best"
			intervals [252]:
				xmin = 179.3041
				xmax = 179.3341
				text = ""
			intervals [253]:
				xmin = 179.3341
				xmax = 179.6841
				text = "movie"
			intervals [254]:
				xmin = 179.6841
				xmax = 179.7641
				text = "you"
			intervals [255]:
				xmin = 179.7641
				xmax = 179.7941
				text = ""
			intervals [256]:
				xmin = 179.7941
				xmax = 180.0941
				text = "saw"
			intervals [257]:
				xmin = 180.0941
				xmax = 180.1941
				text = ""
			intervals [258]:
				xmin = 180.1941
				xmax = 180.3041
				text = "this"
			intervals [259]:
				xmin = 180.3041
				xmax = 180.3341
				text = ""
			intervals [260]:
				xmin = 180.3341
				xmax = 180.4941
				text = "year"
			intervals [261]:
				xmin = 180.4941
				xmax = 184.9392
				text = ""
			intervals [262]:
				xmin = 184.9392
				xmax = 185.0392
				text = "what"
			intervals [263]:
				xmin = 185.0392
				xmax = 185.2092
				text = "was"
			intervals [264]:
				xmin = 185.2092
				xmax = 185.3992
				text = "that"
			intervals [265]:
				xmin = 185.3992
				xmax = 185.6992
				text = "about"
			intervals [266]:
				xmin = 185.6992
				xmax = 189.4458
				text = ""
			intervals [267]:
				xmin = 189.4458
				xmax = 189.7558
				text = "mm-hm"
			intervals [268]:
				xmin = 189.7558
				xmax = 198.3741
				text = ""
			intervals [269]:
				xmin = 198.3741
				xmax = 198.6641
				text = "mm-hm"
			intervals [270]:
				xmin = 198.6641
				xmax = 204.0383
				text = ""
			intervals [271]:
				xmin = 204.0383
				xmax = 204.3883
				text = "mm-hm"
			intervals [272]:
				xmin = 204.3883
				xmax = 210.4467
				text = ""
			intervals [273]:
				xmin = 210.4467
				xmax = 210.6167
				text = "hm"
			intervals [274]:
				xmin = 210.6167
				xmax = 210.8284
				text = ""
			intervals [275]:
				xmin = 210.8284
				xmax = 211.0184
				text = "very"
			intervals [276]:
				xmin = 211.0184
				xmax = 211.1184
				text = ""
			intervals [277]:
				xmin = 211.1184
				xmax = 211.3084
				text = "good"
			intervals [278]:
				xmin = 211.3084
				xmax = 211.4784
				text = "how"
			intervals [279]:
				xmin = 211.4784
				xmax = 211.7684
				text = "about"
			intervals [280]:
				xmin = 211.7684
				xmax = 211.9184
				text = "did"
			intervals [281]:
				xmin = 211.9184
				xmax = 212.0284
				text = "you"
			intervals [282]:
				xmin = 212.0284
				xmax = 212.4084
				text = "see"
			intervals [283]:
				xmin = 212.4084
				xmax = 212.7084
				text = "in"
			intervals [284]:
				xmin = 212.7084
				xmax = 212.7784
				text = "the"
			intervals [285]:
				xmin = 212.7784
				xmax = 212.9784
				text = "heat"
			intervals [286]:
				xmin = 212.9784
				xmax = 213.0784
				text = "of"
			intervals [287]:
				xmin = 213.0784
				xmax = 213.1484
				text = "the"
			intervals [288]:
				xmin = 213.1484
				xmax = 213.4484
				text = "night"
			intervals [289]:
				xmin = 213.4484
				xmax = 213.4784
				text = ""
			intervals [290]:
				xmin = 213.4784
				xmax = 213.5384
				text = "or"
			intervals [291]:
				xmin = 213.5384
				xmax = 213.9484
				text = "anything"
			intervals [292]:
				xmin = 213.9484
				xmax = 216.5986
				text = ""
			intervals [293]:
				xmin = 216.5986
				xmax = 216.7386
				text = "oh"
			intervals [294]:
				xmin = 216.7386
				xmax = 216.8386
				text = "what"
			intervals [295]:
				xmin = 216.8386
				xmax = 216.9786
				text = "was"
			intervals [296]:
				xmin = 216.9786
				xmax = 217.1686
				text = "that"
			intervals [297]:
				xmin = 217.1686
				xmax = 217.4786
				text = "about"
			intervals [298]:
				xmin = 217.4786
				xmax = 232.7587
				text = ""
			intervals [299]:
				xmin = 232.7587
				xmax = 233.0887
				text = "yeah"
			intervals [300]:
				xmin = 233.0887
				xmax = 242.0889
				text = ""
			intervals [301]:
				xmin = 242.0889
				xmax = 242.4189
				text = "mm-hm"
			intervals [302]:
				xmin = 242.4189
				xmax = 247.3533
				text = ""
			intervals [303]:
				xmin = 247.3533
				xmax = 247.5533
				text = "yeah"
			intervals [304]:
				xmin = 247.5533
				xmax = 260.2621
				text = ""
			intervals [305]:
				xmin = 260.2621
				xmax = 260.5821
				text = "mm-hm"
			intervals [306]:
				xmin = 260.5821
				xmax = 267.6769
				text = ""
			intervals [307]:
				xmin = 267.6769
				xmax = 267.8669
				text = "oh"
			intervals [308]:
				xmin = 267.8669
				xmax = 267.8969
				text = ""
			intervals [309]:
				xmin = 267.8969
				xmax = 268.1269
				text = "very"
			intervals [310]:
				xmin = 268.1269
				xmax = 268.3369
				text = "good"
			intervals [311]:
				xmin = 268.3369
				xmax = 268.782
				text = ""
			intervals [312]:
				xmin = 268.782
				xmax = 268.902
				text = "how"
			intervals [313]:
				xmin = 268.902
				xmax = 269.152
				text = "about"
			intervals [314]:
				xmin = 269.152
				xmax = 269.212
				text = "the"
			intervals [315]:
				xmin = 269.212
				xmax = 269.412
				text = "best"
			intervals [316]:
				xmin = 269.412
				xmax = 269.442
				text = ""
			intervals [317]:
				xmin = 269.442
				xmax = 269.732
				text = "movie"
			intervals [318]:
				xmin = 269.732
				xmax = 269.792
				text = "you"
			intervals [319]:
				xmin = 269.792
				xmax = 270.042
				text = "ever"
			intervals [320]:
				xmin = 270.042
				xmax = 270.312
				text = "saw"
			intervals [321]:
				xmin = 270.312
				xmax = 270.492
				text = "what"
			intervals [322]:
				xmin = 270.492
				xmax = 270.662
				text = "was"
			intervals [323]:
				xmin = 270.662
				xmax = 270.852
				text = "that"
			intervals [324]:
				xmin = 270.852
				xmax = 272.8736
				text = ""
			intervals [325]:
				xmin = 272.8736
				xmax = 273.1936
				text = "mm-hm"
			intervals [326]:
				xmin = 273.1936
				xmax = 276.9944
				text = ""
			intervals [327]:
				xmin = 276.9944
				xmax = 277.0544
				text = "oh"
			intervals [328]:
				xmin = 277.0544
				xmax = 277.2444
				text = "what"
			intervals [329]:
				xmin = 277.2444
				xmax = 277.3444
				text = "was"
			intervals [330]:
				xmin = 277.3444
				xmax = 277.4244
				text = ""
			intervals [331]:
				xmin = 277.4244
				xmax = 277.6644
				text = "that"
			intervals [332]:
				xmin = 277.6644
				xmax = 277.8944
				text = ""
			intervals [333]:
				xmin = 277.8944
				xmax = 278.1744
				text = "about"
			intervals [334]:
				xmin = 278.1744
				xmax = 278.4966
				text = ""
			intervals [335]:
				xmin = 278.4966
				xmax = 278.6966
				text = "hm"
			intervals [336]:
				xmin = 278.6966
				xmax = 289.965
				text = ""
			intervals [337]:
				xmin = 289.965
				xmax = 290.235
				text = "mm-hm"
			intervals [338]:
				xmin = 290.235
				xmax = 301.7736
				text = ""
			intervals [339]:
				xmin = 301.7736
				xmax = 302.0836
				text = "mm-hm"
			intervals [340]:
				xmin = 302.0836
				xmax = 305.4288
				text = ""
			intervals [341]:
				xmin = 305.4288
				xmax = 305.7488
				text = "mm-hm"
			intervals [342]:
				xmin = 305.7488
				xmax = 309.5483
				text = ""
			intervals [343]:
				xmin = 309.5483
				xmax = 309.8683
				text = "mm-hm"
			intervals [344]:
				xmin = 309.8683
				xmax = 316.9859
				text = ""
			intervals [345]:
				xmin = 316.9859
				xmax = 317.3759
				text = "mm-hm"
			intervals [346]:
				xmin = 317.3759
				xmax = 323.4581
				text = ""
			intervals [347]:
				xmin = 323.4581
				xmax = 323.8081
				text = "uh-huh"
			intervals [348]:
				xmin = 323.8081
				xmax = 324.841
				text = ""
			intervals [349]:
				xmin = 324.841
				xmax = 325.021
				text = "yeah"
			intervals [350]:
				xmin = 325.021
				xmax = 344.8489
				text = ""
			intervals [351]:
				xmin = 344.8489
				xmax = 345.0989
				text = "mm-hm"
			intervals [352]:
				xmin = 345.0989
				xmax = 351.9873
				text = ""
			intervals [353]:
				xmin = 351.9873
				xmax = 352.2573
				text = "mm-hm"
			intervals [354]:
				xmin = 352.2573
				xmax = 358.6534
				text = ""
			intervals [355]:
				xmin = 358.6534
				xmax = 358.9634
				text = "mm-hm"
			intervals [356]:
				xmin = 358.9634
				xmax = 364.3297
				text = ""
			intervals [357]:
				xmin = 364.3297
				xmax = 364.4797
				text = "hm"
			intervals [358]:
				xmin = 364.4797
				xmax = 365.0499
				text = ""
			intervals [359]:
				xmin = 365.0499
				xmax = 365.2399
				text = "and"
			intervals [360]:
				xmin = 365.2399
				xmax = 365.3499
				text = "then"
			intervals [361]:
				xmin = 365.3499
				xmax = 365.4499
				text = "he"
			intervals [362]:
				xmin = 365.4499
				xmax = 365.7999
				text = "died"
			intervals [363]:
				xmin = 365.7999
				xmax = 365.9399
				text = "in"
			intervals [364]:
				xmin = 365.9399
				xmax = 366.0999
				text = "the"
			intervals [365]:
				xmin = 366.0999
				xmax = 366.2499
				text = "end"
			intervals [366]:
				xmin = 366.2499
				xmax = 366.3099
				text = "is"
			intervals [367]:
				xmin = 366.3099
				xmax = 366.3399
				text = ""
			intervals [368]:
				xmin = 366.3399
				xmax = 366.4399
				text = "that"
			intervals [369]:
				xmin = 366.4399
				xmax = 367.0009
				text = ""
			intervals [370]:
				xmin = 367.0009
				xmax = 367.0709
				text = "is"
			intervals [371]:
				xmin = 367.0709
				xmax = 367.1509
				text = ""
			intervals [372]:
				xmin = 367.1509
				xmax = 367.3209
				text = "that"
			intervals [373]:
				xmin = 367.3209
				xmax = 367.4309
				text = "what"
			intervals [374]:
				xmin = 367.4309
				xmax = 367.6109
				text = "ha"
			intervals [375]:
				xmin = 367.6109
				xmax = 373.4234
				text = ""
			intervals [376]:
				xmin = 373.4234
				xmax = 373.7434
				text = "uh-huh"
			intervals [377]:
				xmin = 373.7434
				xmax = 374.0009
				text = ""
			intervals [378]:
				xmin = 374.0009
				xmax = 374.1409
				text = "very"
			intervals [379]:
				xmin = 374.1409
				xmax = 374.3009
				text = ""
			intervals [380]:
				xmin = 374.3009
				xmax = 374.5409
				text = "good"
			intervals [381]:
				xmin = 374.5409
				xmax = 374.9075
				text = ""
			intervals [382]:
				xmin = 374.9075
				xmax = 375.0175
				text = "you"
			intervals [383]:
				xmin = 375.0175
				xmax = 375.0875
				text = ""
			intervals [384]:
				xmin = 375.0875
				xmax = 375.2675
				text = "tell"
			intervals [385]:
				xmin = 375.2675
				xmax = 375.3775
				text = "a"
			intervals [386]:
				xmin = 375.3775
				xmax = 375.5475
				text = "good"
			intervals [387]:
				xmin = 375.5475
				xmax = 375.9175
				text = "movie"
			intervals [388]:
				xmin = 375.9175
				xmax = 375.9475
				text = ""
			intervals [389]:
				xmin = 375.9475
				xmax = 376.5175
				text = "story"
			intervals [390]:
				xmin = 376.5175
				xmax = 376.6075
				text = ""
			intervals [391]:
				xmin = 376.6075
				xmax = 377.7875
				text = "<unk>"
			intervals [392]:
				xmin = 377.7875
				xmax = 378.6505
				text = ""
			intervals [393]:
				xmin = 378.6505
				xmax = 378.8805
				text = "d"
			intervals [394]:
				xmin = 378.8805
				xmax = 379.0905
				text = "would"
			intervals [395]:
				xmin = 379.0905
				xmax = 379.1705
				text = "you"
			intervals [396]:
				xmin = 379.1705
				xmax = 379.3505
				text = "say"
			intervals [397]:
				xmin = 379.3505
				xmax = 379.5205
				text = "that"
			intervals [398]:
				xmin = 379.5205
				xmax = 379.6705
				text = "was"
			intervals [399]:
				xmin = 379.6705
				xmax = 379.8105
				text = "your"
			intervals [400]:
				xmin = 379.8105
				xmax = 380.1905
				text = "favorite"
			intervals [401]:
				xmin = 380.1905
				xmax = 380.3205
				text = "of"
			intervals [402]:
				xmin = 380.3205
				xmax = 380.5305
				text = "all"
			intervals [403]:
				xmin = 380.5305
				xmax = 381.0005
				text = "time"
			intervals [404]:
				xmin = 381.0005
				xmax = 381.0805
				text = "or"
			intervals [405]:
				xmin = 381.0805
				xmax = 384.2535
				text = ""
			intervals [406]:
				xmin = 384.2535
				xmax = 384.6535
				text = "uh-huh"
			intervals [407]:
				xmin = 384.6535
				xmax = 385.3675
				text = ""
			intervals [408]:
				xmin = 385.3675
				xmax = 385.5275
				text = "good"
			intervals [409]:
				xmin = 385.5275
				xmax = 390.2835
				text = ""
			intervals [410]:
				xmin = 390.2835
				xmax = 390.3935
				text = "how"
			intervals [411]:
				xmin = 390.3935
				xmax = 390.6135
				text = "about"
			intervals [412]:
				xmin = 390.6135
				xmax = 391.0235
				text = "another"
			intervals [413]:
				xmin = 391.0235
				xmax = 391.1535
				text = "one"
			intervals [414]:
				xmin = 391.1535
				xmax = 391.2851
				text = ""
			intervals [415]:
				xmin = 391.2851
				xmax = 391.4351
				text = "did"
			intervals [416]:
				xmin = 391.4351
				xmax = 391.5651
				text = "you"
			intervals [417]:
				xmin = 391.5651
				xmax = 392.0051
				text = "see"
			intervals [418]:
				xmin = 392.0051
				xmax = 392.0351
				text = ""
			intervals [419]:
				xmin = 392.0351
				xmax = 392.0651
				text = "uh"
			intervals [420]:
				xmin = 392.0651
				xmax = 393.1294
				text = ""
			intervals [421]:
				xmin = 393.1294
				xmax = 393.4094
				text = "bonnie"
			intervals [422]:
				xmin = 393.4094
				xmax = 393.5594
				text = "and"
			intervals [423]:
				xmin = 393.5594
				xmax = 393.9794
				text = "clyde"
			intervals [424]:
				xmin = 393.9794
				xmax = 394.6448
				text = ""
			intervals [425]:
				xmin = 394.6448
				xmax = 394.7648
				text = "and"
			intervals [426]:
				xmin = 394.7648
				xmax = 394.9448
				text = "what"
			intervals [427]:
				xmin = 394.9448
				xmax = 395.0048
				text = "is"
			intervals [428]:
				xmin = 395.0048
				xmax = 395.3048
				text = "that"
			intervals [429]:
				xmin = 395.3048
				xmax = 395.4748
				text = "about"
			intervals [430]:
				xmin = 395.4748
				xmax = 411.6563
				text = ""
			intervals [431]:
				xmin = 411.6563
				xmax = 411.9063
				text = "mm-hm"
			intervals [432]:
				xmin = 411.9063
				xmax = 423.7868
				text = ""
			intervals [433]:
				xmin = 423.7868
				xmax = 424.0868
				text = "mm-hm"
			intervals [434]:
				xmin = 424.0868
				xmax = 445.5859
				text = ""
			intervals [435]:
				xmin = 445.5859
				xmax = 445.9359
				text = "mm-hm"
			intervals [436]:
				xmin = 445.9359
				xmax = 447.7355
				text = ""
			intervals [437]:
				xmin = 447.7355
				xmax = 448.0855
				text = "mm-hm"
			intervals [438]:
				xmin = 448.0855
				xmax = 449.7319
				text = ""
			intervals [439]:
				xmin = 449.7319
				xmax = 449.9719
				text = "mm-hm"
			intervals [440]:
				xmin = 449.9719
				xmax = 461.9145
				text = ""
			intervals [441]:
				xmin = 461.9145
				xmax = 462.0545
				text = "yeah"
			intervals [442]:
				xmin = 462.0545
				xmax = 462.4114
				text = ""
			intervals [443]:
				xmin = 462.4114
				xmax = 462.5114
				text = "they"
			intervals [444]:
				xmin = 462.5114
				xmax = 462.897
				text = ""
			intervals [445]:
				xmin = 462.897
				xmax = 463.067
				text = "got"
			intervals [446]:
				xmin = 463.067
				xmax = 463.097
				text = ""
			intervals [447]:
				xmin = 463.097
				xmax = 463.267
				text = "some"
			intervals [448]:
				xmin = 463.267
				xmax = 463.887
				text = "awards"
			intervals [449]:
				xmin = 463.887
				xmax = 464.117
				text = "didn't"
			intervals [450]:
				xmin = 464.117
				xmax = 464.177
				text = "they"
			intervals [451]:
				xmin = 464.177
				xmax = 469.1755
				text = ""
			intervals [452]:
				xmin = 469.1755
				xmax = 469.4155
				text = "yeah"
			intervals [453]:
				xmin = 469.4155
				xmax = 469.553
				text = ""
			intervals [454]:
				xmin = 469.553
				xmax = 469.653
				text = "who"
			intervals [455]:
				xmin = 469.653
				xmax = 469.713
				text = "s"
			intervals [456]:
				xmin = 469.713
				xmax = 469.803
				text = "your"
			intervals [457]:
				xmin = 469.803
				xmax = 470.223
				text = "favorite"
			intervals [458]:
				xmin = 470.223
				xmax = 470.553
				text = "actor"
			intervals [459]:
				xmin = 470.553
				xmax = 472.5023
				text = ""
			intervals [460]:
				xmin = 472.5023
				xmax = 472.5923
				text = "is"
			intervals [461]:
				xmin = 472.5923
				xmax = 472.7223
				text = "that"
			intervals [462]:
				xmin = 472.7223
				xmax = 472.8123
				text = "right"
			intervals [463]:
				xmin = 472.8123
				xmax = 473.211
				text = ""
			intervals [464]:
				xmin = 473.211
				xmax = 473.451
				text = "cool"
			intervals [465]:
				xmin = 473.451
				xmax = 473.481
				text = ""
			intervals [466]:
				xmin = 473.481
				xmax = 473.741
				text = "hand"
			intervals [467]:
				xmin = 473.741
				xmax = 473.771
				text = ""
			intervals [468]:
				xmin = 473.771
				xmax = 473.911
				text = "luke"
			intervals [469]:
				xmin = 473.911
				xmax = 474.071
				text = ""
			intervals [470]:
				xmin = 474.071
				xmax = 474.241
				text = "huh"
			intervals [471]:
				xmin = 474.241
				xmax = 474.5399
				text = ""
			intervals [472]:
				xmin = 474.5399
				xmax = 475.8499
				text = "<unk>"
			intervals [473]:
				xmin = 475.8499
				xmax = 476.3573
				text = ""
			intervals [474]:
				xmin = 476.3573
				xmax = 476.4973
				text = "how"
			intervals [475]:
				xmin = 476.4973
				xmax = 476.7773
				text = "about"
			intervals [476]:
				xmin = 476.7773
				xmax = 476.8673
				text = ""
			intervals [477]:
				xmin = 476.8673
				xmax = 477.1073
				text = "uh"
			intervals [478]:
				xmin = 477.1073
				xmax = 477.2873
				text = ""
			intervals [479]:
				xmin = 477.2873
				xmax = 477.7273
				text = "pets"
			intervals [480]:
				xmin = 477.7273
				xmax = 478.2738
				text = ""
			intervals [481]:
				xmin = 478.2738
				xmax = 478.5838
				text = "around"
			intervals [482]:
				xmin = 478.5838
				xmax = 478.6838
				text = "the"
			intervals [483]:
				xmin = 478.6838
				xmax = 479.0438
				text = "house"
			intervals [484]:
				xmin = 479.0438
				xmax = 479.1056
				text = ""
			intervals [485]:
				xmin = 479.1056
				xmax = 479.1656
				text = "do"
			intervals [486]:
				xmin = 479.1656
				xmax = 479.2456
				text = "you"
			intervals [487]:
				xmin = 479.2456
				xmax = 479.5256
				text = "have"
			intervals [488]:
				xmin = 479.5256
				xmax = 479.9056
				text = "any"
			intervals [489]:
				xmin = 479.9056
				xmax = 480.2388
				text = ""
			intervals [490]:
				xmin = 480.2388
				xmax = 480.5988
				text = "pets"
			intervals [491]:
				xmin = 480.5988
				xmax = 480.8188
				text = "like"
			intervals [492]:
				xmin = 480.8188
				xmax = 480.9288
				text = ""
			intervals [493]:
				xmin = 480.9288
				xmax = 481.3988
				text = "dogs"
			intervals [494]:
				xmin = 481.3988
				xmax = 481.5588
				text = ""
			intervals [495]:
				xmin = 481.5588
				xmax = 481.6188
				text = "or"
			intervals [496]:
				xmin = 481.6188
				xmax = 482.0788
				text = "anything"
			intervals [497]:
				xmin = 482.0788
				xmax = 489.9613
				text = ""
			intervals [498]:
				xmin = 489.9613
				xmax = 490.1013
				text = "good"
			intervals [499]:
				xmin = 490.1013
				xmax = 490.5329
				text = ""
			intervals [500]:
				xmin = 490.5329
				xmax = 490.6929
				text = "would"
			intervals [501]:
				xmin = 490.6929
				xmax = 490.7829
				text = "you"
			intervals [502]:
				xmin = 490.7829
				xmax = 491.0329
				text = "like"
			intervals [503]:
				xmin = 491.0329
				xmax = 491.1129
				text = "to"
			intervals [504]:
				xmin = 491.1129
				xmax = 491.3929
				text = "have"
			intervals [505]:
				xmin = 491.3929
				xmax = 491.4329
				text = "a"
			intervals [506]:
				xmin = 491.4329
				xmax = 491.8129
				text = "dog"
			intervals [507]:
				xmin = 491.8129
				xmax = 491.8629
				text = "or"
			intervals [508]:
				xmin = 491.8629
				xmax = 491.9629
				text = ""
			intervals [509]:
				xmin = 491.9629
				xmax = 492.3029
				text = "something"
			intervals [510]:
				xmin = 492.3029
				xmax = 495.7536
				text = ""
			intervals [511]:
				xmin = 495.7536
				xmax = 496.0236
				text = "okay"
			intervals [512]:
				xmin = 496.0236
				xmax = 496.3936
				text = "good"
			intervals [513]:
				xmin = 496.3936
				xmax = 497.2283
				text = ""
			intervals [514]:
				xmin = 497.2283
				xmax = 497.4783
				text = "uh"
			intervals [515]:
				xmin = 497.4783
				xmax = 497.6683
				text = "tell"
			intervals [516]:
				xmin = 497.6683
				xmax = 497.7283
				text = "me"
			intervals [517]:
				xmin = 497.7283
				xmax = 497.9783
				text = "about"
			intervals [518]:
				xmin = 497.9783
				xmax = 498.3683
				text = "school"
			intervals [519]:
				xmin = 498.3683
				xmax = 498.4983
				text = "what"
			intervals [520]:
				xmin = 498.4983
				xmax = 498.5583
				text = "do"
			intervals [521]:
				xmin = 498.5583
				xmax = 498.6483
				text = "you"
			intervals [522]:
				xmin = 498.6483
				xmax = 499.0583
				text = "study"
			intervals [523]:
				xmin = 499.0583
				xmax = 499.1783
				text = "in"
			intervals [524]:
				xmin = 499.1783
				xmax = 499.2283
				text = ""
			intervals [525]:
				xmin = 499.2283
				xmax = 499.5783
				text = "school"
			intervals [526]:
				xmin = 499.5783
				xmax = 499.7683
				text = ""
			intervals [527]:
				xmin = 499.7683
				xmax = 500.0683
				text = "stuff"
			intervals [528]:
				xmin = 500.0683
				xmax = 500.0983
				text = ""
			intervals [529]:
				xmin = 500.0983
				xmax = 500.3083
				text = "like"
			intervals [530]:
				xmin = 500.3083
				xmax = 500.5883
				text = "that"
			intervals [531]:
				xmin = 500.5883
				xmax = 505.5899
				text = ""
			intervals [532]:
				xmin = 505.5899
				xmax = 505.9699
				text = "mm-hm"
			intervals [533]:
				xmin = 505.9699
				xmax = 519.3339
				text = ""
			intervals [534]:
				xmin = 519.3339
				xmax = 519.4639
				text = "you"
			intervals [535]:
				xmin = 519.4639
				xmax = 519.5339
				text = ""
			intervals [536]:
				xmin = 519.5339
				xmax = 519.7539
				text = "take"
			intervals [537]:
				xmin = 519.7539
				xmax = 519.8439
				text = "up"
			intervals [538]:
				xmin = 519.8439
				xmax = 519.9039
				text = ""
			intervals [539]:
				xmin = 519.9039
				xmax = 520.3539
				text = "barbering"
			intervals [540]:
				xmin = 520.3539
				xmax = 520.9719
				text = ""
			intervals [541]:
				xmin = 520.9719
				xmax = 521.1019
				text = "then"
			intervals [542]:
				xmin = 521.1019
				xmax = 521.1719
				text = "you"
			intervals [543]:
				xmin = 521.1719
				xmax = 521.2619
				text = "know"
			intervals [544]:
				xmin = 521.2619
				xmax = 521.3919
				text = "how"
			intervals [545]:
				xmin = 521.3919
				xmax = 521.4819
				text = "to"
			intervals [546]:
				xmin = 521.4819
				xmax = 521.5719
				text = ""
			intervals [547]:
				xmin = 521.5719
				xmax = 522.1019
				text = "process"
			intervals [548]:
				xmin = 522.1019
				xmax = 522.3519
				text = "hair"
			intervals [549]:
				xmin = 522.3519
				xmax = 527.670
				text = ""
			intervals [550]:
				xmin = 527.670
				xmax = 527.720
				text = "i"
			intervals [551]:
				xmin = 527.720
				xmax = 527.890
				text = "had"
			intervals [552]:
				xmin = 527.890
				xmax = 528.200
				text = "my"
			intervals [553]:
				xmin = 528.200
				xmax = 528.400
				text = "hair"
			intervals [554]:
				xmin = 528.400
				xmax = 528.470
				text = ""
			intervals [555]:
				xmin = 528.470
				xmax = 528.990
				text = "processed"
			intervals [556]:
				xmin = 528.990
				xmax = 530.8411
				text = ""
			intervals [557]:
				xmin = 530.8411
				xmax = 531.0011
				text = "yeah"
			intervals [558]:
				xmin = 531.0011
				xmax = 532.6208
				text = ""
			intervals [559]:
				xmin = 532.6208
				xmax = 533.1508
				text = "you"
			intervals [560]:
				xmin = 533.1508
				xmax = 533.2809
				text = ""
			intervals [561]:
				xmin = 533.2809
				xmax = 533.3509
				text = "do"
			intervals [562]:
				xmin = 533.3509
				xmax = 533.5609
				text = "you"
			intervals [563]:
				xmin = 533.5609
				xmax = 533.6009
				text = ""
			intervals [564]:
				xmin = 533.6009
				xmax = 533.8209
				text = "think"
			intervals [565]:
				xmin = 533.8209
				xmax = 533.9609
				text = "you"
			intervals [566]:
				xmin = 533.9609
				xmax = 533.9909
				text = "<unk>"
			intervals [567]:
				xmin = 533.9909
				xmax = 534.2709
				text = "learn"
			intervals [568]:
				xmin = 534.2709
				xmax = 534.4809
				text = "it"
			intervals [569]:
				xmin = 534.4809
				xmax = 534.6509
				text = ""
			intervals [570]:
				xmin = 534.6509
				xmax = 535.0209
				text = "eventually"
			intervals [571]:
				xmin = 535.0209
				xmax = 535.3009
				text = "or"
			intervals [572]:
				xmin = 535.3009
				xmax = 538.0846
				text = ""
			intervals [573]:
				xmin = 538.0846
				xmax = 538.1946
				text = "that"
			intervals [574]:
				xmin = 538.1946
				xmax = 538.2346
				text = "s"
			intervals [575]:
				xmin = 538.2346
				xmax = 538.3446
				text = "<unk>"
			intervals [576]:
				xmin = 538.3446
				xmax = 539.5974
				text = ""
			intervals [577]:
				xmin = 539.5974
				xmax = 539.6874
				text = "they"
			intervals [578]:
				xmin = 539.6874
				xmax = 539.8574
				text = "don't"
			intervals [579]:
				xmin = 539.8574
				xmax = 539.9874
				text = ""
			intervals [580]:
				xmin = 539.9874
				xmax = 540.1674
				text = "teach"
			intervals [581]:
				xmin = 540.1674
				xmax = 540.2374
				text = ""
			intervals [582]:
				xmin = 540.2374
				xmax = 540.2974
				text = "it"
			intervals [583]:
				xmin = 540.2974
				xmax = 540.9223
				text = ""
			intervals [584]:
				xmin = 540.9223
				xmax = 541.3323
				text = "suppose"
			intervals [585]:
				xmin = 541.3323
				xmax = 541.6023
				text = "since"
			intervals [586]:
				xmin = 541.6023
				xmax = 542.1523
				text = "afros"
			intervals [587]:
				xmin = 542.1523
				xmax = 542.1923
				text = "are"
			intervals [588]:
				xmin = 542.1923
				xmax = 542.4323
				text = "in"
			intervals [589]:
				xmin = 542.4323
				xmax = 543.5277
				text = ""
			intervals [590]:
				xmin = 543.5277
				xmax = 544.0377
				text = "<unk>"
			intervals [591]:
				xmin = 544.0377
				xmax = 544.0977
				text = "you"
			intervals [592]:
				xmin = 544.0977
				xmax = 544.3477
				text = "won't"
			intervals [593]:
				xmin = 544.3477
				xmax = 544.6177
				text = "learn"
			intervals [594]:
				xmin = 544.6177
				xmax = 545.0877
				text = "anything"
			intervals [595]:
				xmin = 545.0877
				xmax = 546.1202
				text = ""
			intervals [596]:
				xmin = 546.1202
				xmax = 546.3502
				text = "what"
			intervals [597]:
				xmin = 546.3502
				xmax = 546.4402
				text = "do"
			intervals [598]:
				xmin = 546.4402
				xmax = 546.5602
				text = "the"
			intervals [599]:
				xmin = 546.5602
				xmax = 546.8502
				text = "kids"
			intervals [600]:
				xmin = 546.8502
				xmax = 546.8802
				text = ""
			intervals [601]:
				xmin = 546.8802
				xmax = 547.1902
				text = "usually"
			intervals [602]:
				xmin = 547.1902
				xmax = 547.3902
				text = "do"
			intervals [603]:
				xmin = 547.3902
				xmax = 547.5902
				text = "when"
			intervals [604]:
				xmin = 547.5902
				xmax = 547.9302
				text = "school"
			intervals [605]:
				xmin = 547.9302
				xmax = 548.0102
				text = "s"
			intervals [606]:
				xmin = 548.0102
				xmax = 548.3902
				text = "out"
			intervals [607]:
				xmin = 548.3902
				xmax = 548.7802
				text = "anyhow"
			intervals [608]:
				xmin = 548.7802
				xmax = 559.2001
				text = ""
			intervals [609]:
				xmin = 559.2001
				xmax = 559.2901
				text = "you"
			intervals [610]:
				xmin = 559.2901
				xmax = 559.4401
				text = "don't"
			intervals [611]:
				xmin = 559.4401
				xmax = 559.6501
				text = "play"
			intervals [612]:
				xmin = 559.6501
				xmax = 559.8801
				text = "in"
			intervals [613]:
				xmin = 559.8801
				xmax = 560.1501
				text = "uh"
			intervals [614]:
				xmin = 560.1501
				xmax = 560.3201
				text = "high"
			intervals [615]:
				xmin = 560.3201
				xmax = 560.7101
				text = "school"
			intervals [616]:
				xmin = 560.7101
				xmax = 560.8101
				text = ""
			intervals [617]:
				xmin = 560.8101
				xmax = 561.1101
				text = "team"
			intervals [618]:
				xmin = 561.1101
				xmax = 561.1501
				text = ""
			intervals [619]:
				xmin = 561.1501
				xmax = 561.2701
				text = "though"
			intervals [620]:
				xmin = 561.2701
				xmax = 561.3801
				text = ""
			intervals [621]:
				xmin = 561.3801
				xmax = 561.5001
				text = "huh"
			intervals [622]:
				xmin = 561.5001
				xmax = 563.3602
				text = ""
			intervals [623]:
				xmin = 563.3602
				xmax = 563.5302
				text = "what"
			intervals [624]:
				xmin = 563.5302
				xmax = 563.5602
				text = "s"
			intervals [625]:
				xmin = 563.5602
				xmax = 563.6602
				text = "your"
			intervals [626]:
				xmin = 563.6602
				xmax = 563.9002
				text = "best"
			intervals [627]:
				xmin = 563.9002
				xmax = 564.4202
				text = "shot"
			intervals [628]:
				xmin = 564.4202
				xmax = 566.6371
				text = ""
			intervals [629]:
				xmin = 566.6371
				xmax = 566.9171
				text = "dump"
			intervals [630]:
				xmin = 566.9171
				xmax = 567.2971
				text = "shot"
			intervals [631]:
				xmin = 567.2971
				xmax = 570.4093
				text = ""
			intervals [632]:
				xmin = 570.4093
				xmax = 570.5093
				text = "okay"
			intervals [633]:
				xmin = 570.5093
				xmax = 571.9609
				text = ""
			intervals [634]:
				xmin = 571.9609
				xmax = 572.0809
				text = "how"
			intervals [635]:
				xmin = 572.0809
				xmax = 572.4009
				text = "about"
			intervals [636]:
				xmin = 572.4009
				xmax = 572.6009
				text = "in"
			intervals [637]:
				xmin = 572.6009
				xmax = 572.9809
				text = "school"
			intervals [638]:
				xmin = 572.9809
				xmax = 573.2109
				text = "did"
			intervals [639]:
				xmin = 573.2109
				xmax = 573.6816
				text = ""
			intervals [640]:
				xmin = 573.6816
				xmax = 573.9216
				text = "when"
			intervals [641]:
				xmin = 573.9216
				xmax = 574.0616
				text = "you"
			intervals [642]:
				xmin = 574.0616
				xmax = 574.3216
				text = "can"
			intervals [643]:
				xmin = 574.3216
				xmax = 574.9079
				text = ""
			intervals [644]:
				xmin = 574.9079
				xmax = 575.0779
				text = "when"
			intervals [645]:
				xmin = 575.0779
				xmax = 575.1679
				text = "you"
			intervals [646]:
				xmin = 575.1679
				xmax = 575.3079
				text = "were"
			intervals [647]:
				xmin = 575.3079
				xmax = 575.8179
				text = "younger"
			intervals [648]:
				xmin = 575.8179
				xmax = 575.9679
				text = "can"
			intervals [649]:
				xmin = 575.9679
				xmax = 576.0679
				text = "you"
			intervals [650]:
				xmin = 576.0679
				xmax = 576.4179
				text = "remember"
			intervals [651]:
				xmin = 576.4179
				xmax = 576.5279
				text = "a"
			intervals [652]:
				xmin = 576.5279
				xmax = 576.9179
				text = "teacher"
			intervals [653]:
				xmin = 576.9179
				xmax = 577.0079
				text = "that"
			intervals [654]:
				xmin = 577.0079
				xmax = 577.0379
				text = ""
			intervals [655]:
				xmin = 577.0379
				xmax = 577.2579
				text = "used"
			intervals [656]:
				xmin = 577.2579
				xmax = 577.3579
				text = "to"
			intervals [657]:
				xmin = 577.3579
				xmax = 577.7479
				text = "holler"
			intervals [658]:
				xmin = 577.7479
				xmax = 577.8479
				text = "a"
			intervals [659]:
				xmin = 577.8479
				xmax = 578.1379
				text = "lot"
			intervals [660]:
				xmin = 578.1379
				xmax = 578.3273
				text = ""
			intervals [661]:
				xmin = 578.3273
				xmax = 578.4773
				text = "what"
			intervals [662]:
				xmin = 578.4773
				xmax = 578.5073
				text = ""
			intervals [663]:
				xmin = 578.5073
				xmax = 578.7973
				text = "she"
			intervals [664]:
				xmin = 578.7973
				xmax = 578.9355
				text = ""
			intervals [665]:
				xmin = 578.9355
				xmax = 579.3455
				text = "holler"
			intervals [666]:
				xmin = 579.3455
				xmax = 579.3755
				text = ""
			intervals [667]:
				xmin = 579.3755
				xmax = 579.4755
				text = "at"
			intervals [668]:
				xmin = 579.4755
				xmax = 579.551
				text = ""
			intervals [669]:
				xmin = 579.551
				xmax = 579.611
				text = "and"
			intervals [670]:
				xmin = 579.611
				xmax = 579.641
				text = ""
			intervals [671]:
				xmin = 579.641
				xmax = 579.901
				text = "stuff"
			intervals [672]:
				xmin = 579.901
				xmax = 579.951
				text = ""
			intervals [673]:
				xmin = 579.951
				xmax = 580.121
				text = "like"
			intervals [674]:
				xmin = 580.121
				xmax = 580.171
				text = ""
			intervals [675]:
				xmin = 580.171
				xmax = 580.391
				text = "that"
			intervals [676]:
				xmin = 580.391
				xmax = 605.0898
				text = ""
			intervals [677]:
				xmin = 605.0898
				xmax = 605.4798
				text = "uh-huh"
			intervals [678]:
				xmin = 605.4798
				xmax = 607.8198
				text = ""
			intervals [679]:
				xmin = 607.8198
				xmax = 607.8898
				text = "uh"
			intervals [680]:
				xmin = 607.8898
				xmax = 607.9998
				text = "did"
			intervals [681]:
				xmin = 607.9998
				xmax = 608.0498
				text = ""
			intervals [682]:
				xmin = 608.0498
				xmax = 608.1998
				text = "she"
			intervals [683]:
				xmin = 608.1998
				xmax = 608.4198
				text = "ever"
			intervals [684]:
				xmin = 608.4198
				xmax = 608.6598
				text = "yell"
			intervals [685]:
				xmin = 608.6598
				xmax = 608.7298
				text = "at"
			intervals [686]:
				xmin = 608.7298
				xmax = 608.9198
				text = "you"
			intervals [687]:
				xmin = 608.9198
				xmax = 609.150
				text = ""
			intervals [688]:
				xmin = 609.150
				xmax = 609.320
				text = "what"
			intervals [689]:
				xmin = 609.320
				xmax = 609.660
				text = "about"
			intervals [690]:
				xmin = 609.660
				xmax = 613.6998
				text = ""
			intervals [691]:
				xmin = 613.6998
				xmax = 613.9798
				text = "what"
			intervals [692]:
				xmin = 613.9798
				xmax = 614.1698
				text = "for"
			intervals [693]:
				xmin = 614.1698
				xmax = 623.3249
				text = ""
			intervals [694]:
				xmin = 623.3249
				xmax = 623.7949
				text = "uh-huh"
			intervals [695]:
				xmin = 623.7949
				xmax = 624.7904
				text = ""
			intervals [696]:
				xmin = 624.7904
				xmax = 624.9804
				text = "think"
			intervals [697]:
				xmin = 624.9804
				xmax = 625.1204
				text = "she"
			intervals [698]:
				xmin = 625.1204
				xmax = 625.3404
				text = "was"
			intervals [699]:
				xmin = 625.3404
				xmax = 625.6504
				text = "fair"
			intervals [700]:
				xmin = 625.6504
				xmax = 625.9404
				text = "most"
			intervals [701]:
				xmin = 625.9404
				xmax = 625.9704
				text = ""
			intervals [702]:
				xmin = 625.9704
				xmax = 626.0604
				text = "of"
			intervals [703]:
				xmin = 626.0604
				xmax = 626.1304
				text = ""
			intervals [704]:
				xmin = 626.1304
				xmax = 626.1904
				text = "the"
			intervals [705]:
				xmin = 626.1904
				xmax = 626.7304
				text = "time"
			intervals [706]:
				xmin = 626.7304
				xmax = 626.7704
				text = ""
			intervals [707]:
				xmin = 626.7704
				xmax = 626.8104
				text = "or"
			intervals [708]:
				xmin = 626.8104
				xmax = 630.8124
				text = ""
			intervals [709]:
				xmin = 630.8124
				xmax = 630.9924
				text = "good"
			intervals [710]:
				xmin = 630.9924
				xmax = 632.1688
				text = ""
			intervals [711]:
				xmin = 632.1688
				xmax = 632.3388
				text = "uh"
			intervals [712]:
				xmin = 632.3388
				xmax = 632.4288
				text = "how"
			intervals [713]:
				xmin = 632.4288
				xmax = 632.6388
				text = "about"
			intervals [714]:
				xmin = 632.6388
				xmax = 632.7288
				text = "the"
			intervals [715]:
				xmin = 632.7288
				xmax = 633.0188
				text = "best"
			intervals [716]:
				xmin = 633.0188
				xmax = 633.3988
				text = "teacher"
			intervals [717]:
				xmin = 633.3988
				xmax = 633.5088
				text = "you"
			intervals [718]:
				xmin = 633.5088
				xmax = 633.7788
				text = "ever"
			intervals [719]:
				xmin = 633.7788
				xmax = 634.0488
				text = "had"
			intervals [720]:
				xmin = 634.0488
				xmax = 634.0888
				text = ""
			intervals [721]:
				xmin = 634.0888
				xmax = 634.2288
				text = "who"
			intervals [722]:
				xmin = 634.2288
				xmax = 634.3788
				text = "was"
			intervals [723]:
				xmin = 634.3788
				xmax = 634.4088
				text = ""
			intervals [724]:
				xmin = 634.4088
				xmax = 634.6788
				text = "that"
			intervals [725]:
				xmin = 634.6788
				xmax = 635.4022
				text = ""
			intervals [726]:
				xmin = 635.4022
				xmax = 635.6222
				text = "what"
			intervals [727]:
				xmin = 635.6222
				xmax = 635.7622
				text = "was"
			intervals [728]:
				xmin = 635.7622
				xmax = 635.9422
				text = "so"
			intervals [729]:
				xmin = 635.9422
				xmax = 636.1622
				text = "good"
			intervals [730]:
				xmin = 636.1622
				xmax = 636.5222
				text = "about"
			intervals [731]:
				xmin = 636.5222
				xmax = 636.7124
				text = ""
			intervals [732]:
				xmin = 636.7124
				xmax = 637.1724
				text = "her"
			intervals [733]:
				xmin = 637.1724
				xmax = 637.2124
				text = ""
			intervals [734]:
				xmin = 637.2124
				xmax = 637.2424
				text = "or"
			intervals [735]:
				xmin = 637.2424
				xmax = 637.4324
				text = "him"
			intervals [736]:
				xmin = 637.4324
				xmax = 640.810
				text = ""
			intervals [737]:
				xmin = 640.810
				xmax = 641.210
				text = "mm-hm"
			intervals [738]:
				xmin = 641.210
				xmax = 656.8822
				text = ""
			intervals [739]:
				xmin = 656.8822
				xmax = 657.2722
				text = "mm-hm"
			intervals [740]:
				xmin = 657.2722
				xmax = 658.6395
				text = ""
			intervals [741]:
				xmin = 658.6395
				xmax = 658.8095
				text = "good"
			intervals [742]:
				xmin = 658.8095
				xmax = 659.6866
				text = ""
			intervals [743]:
				xmin = 659.6866
				xmax = 659.8666
				text = "did"
			intervals [744]:
				xmin = 659.8666
				xmax = 659.9266
				text = "you"
			intervals [745]:
				xmin = 659.9266
				xmax = 660.1966
				text = "ever"
			intervals [746]:
				xmin = 660.1966
				xmax = 660.4166
				text = "have"
			intervals [747]:
				xmin = 660.4166
				xmax = 660.4566
				text = "a"
			intervals [748]:
				xmin = 660.4566
				xmax = 660.5266
				text = ""
			intervals [749]:
				xmin = 660.5266
				xmax = 660.9066
				text = "teacher"
			intervals [750]:
				xmin = 660.9066
				xmax = 661.0666
				text = "you"
			intervals [751]:
				xmin = 661.0666
				xmax = 661.3266
				text = "just"
			intervals [752]:
				xmin = 661.3266
				xmax = 661.5466
				text = "couldn't"
			intervals [753]:
				xmin = 661.5466
				xmax = 661.9266
				text = "stand"
			intervals [754]:
				xmin = 661.9266
				xmax = 662.6044
				text = ""
			intervals [755]:
				xmin = 662.6044
				xmax = 662.7644
				text = "hm"
			intervals [756]:
				xmin = 662.7644
				xmax = 663.537
				text = ""
			intervals [757]:
				xmin = 663.537
				xmax = 663.697
				text = "you"
			intervals [758]:
				xmin = 663.697
				xmax = 663.767
				text = "know"
			intervals [759]:
				xmin = 663.767
				xmax = 663.897
				text = "you"
			intervals [760]:
				xmin = 663.897
				xmax = 664.217
				text = "really"
			intervals [761]:
				xmin = 664.217
				xmax = 665.6959
				text = ""
			intervals [762]:
				xmin = 665.6959
				xmax = 665.9459
				text = "didn't"
			intervals [763]:
				xmin = 665.9459
				xmax = 666.1359
				text = "dig"
			intervals [764]:
				xmin = 666.1359
				xmax = 666.2259
				text = ""
			intervals [765]:
				xmin = 666.2259
				xmax = 666.3559
				text = "too"
			intervals [766]:
				xmin = 666.3559
				xmax = 666.8059
				text = "much"
			intervals [767]:
				xmin = 666.8059
				xmax = 690.7618
				text = ""
			intervals [768]:
				xmin = 690.7618
				xmax = 691.0018
				text = "what"
			intervals [769]:
				xmin = 691.0018
				xmax = 691.1418
				text = "is"
			intervals [770]:
				xmin = 691.1418
				xmax = 691.2618
				text = "it"
			intervals [771]:
				xmin = 691.2618
				xmax = 691.6018
				text = "about"
			intervals [772]:
				xmin = 691.6018
				xmax = 691.6618
				text = ""
			intervals [773]:
				xmin = 691.6618
				xmax = 691.9018
				text = "him"
			intervals [774]:
				xmin = 691.9018
				xmax = 693.1387
				text = ""
			intervals [775]:
				xmin = 693.1387
				xmax = 693.2787
				text = "what"
			intervals [776]:
				xmin = 693.2787
				xmax = 693.4687
				text = "is"
			intervals [777]:
				xmin = 693.4687
				xmax = 693.5487
				text = "it"
			intervals [778]:
				xmin = 693.5487
				xmax = 693.8887
				text = "about"
			intervals [779]:
				xmin = 693.8887
				xmax = 693.9487
				text = ""
			intervals [780]:
				xmin = 693.9487
				xmax = 694.2087
				text = "him"
			intervals [781]:
				xmin = 694.2087
				xmax = 694.2387
				text = ""
			intervals [782]:
				xmin = 694.2387
				xmax = 694.3287
				text = "that"
			intervals [783]:
				xmin = 694.3287
				xmax = 694.4487
				text = ""
			intervals [784]:
				xmin = 694.4487
				xmax = 694.6287
				text = "s"
			intervals [785]:
				xmin = 694.6287
				xmax = 694.7027
				text = ""
			intervals [786]:
				xmin = 694.7027
				xmax = 694.7627
				text = "you"
			intervals [787]:
				xmin = 694.7627
				xmax = 694.8827
				text = "know"
			intervals [788]:
				xmin = 694.8827
				xmax = 694.9327
				text = ""
			intervals [789]:
				xmin = 694.9327
				xmax = 695.1127
				text = "kind"
			intervals [790]:
				xmin = 695.1127
				xmax = 695.1727
				text = "of"
			intervals [791]:
				xmin = 695.1727
				xmax = 701.7499
				text = ""
			intervals [792]:
				xmin = 701.7499
				xmax = 702.0499
				text = "mm-hm"
			intervals [793]:
				xmin = 702.0499
				xmax = 709.6332
				text = ""
			intervals [794]:
				xmin = 709.6332
				xmax = 709.9432
				text = "mm-hm"
			intervals [795]:
				xmin = 709.9432
				xmax = 716.4253
				text = ""
			intervals [796]:
				xmin = 716.4253
				xmax = 716.7453
				text = "mm-hm"
			intervals [797]:
				xmin = 716.7453
				xmax = 721.2522
				text = ""
			intervals [798]:
				xmin = 721.2522
				xmax = 721.3522
				text = "do"
			intervals [799]:
				xmin = 721.3522
				xmax = 721.6422
				text = "most"
			intervals [800]:
				xmin = 721.6422
				xmax = 721.7222
				text = "of"
			intervals [801]:
				xmin = 721.7222
				xmax = 721.7822
				text = "the"
			intervals [802]:
				xmin = 721.7822
				xmax = 722.0522
				text = "guys"
			intervals [803]:
				xmin = 722.0522
				xmax = 722.2422
				text = "here"
			intervals [804]:
				xmin = 722.2422
				xmax = 722.5322
				text = "take"
			intervals [805]:
				xmin = 722.5322
				xmax = 722.6122
				text = "up"
			intervals [806]:
				xmin = 722.6122
				xmax = 722.6622
				text = ""
			intervals [807]:
				xmin = 722.6622
				xmax = 723.1822
				text = "trades"
			intervals [808]:
				xmin = 723.1822
				xmax = 723.2822
				text = "is"
			intervals [809]:
				xmin = 723.2822
				xmax = 723.4522
				text = "that"
			intervals [810]:
				xmin = 723.4522
				xmax = 723.5622
				text = "what"
			intervals [811]:
				xmin = 723.5622
				xmax = 723.5922
				text = ""
			intervals [812]:
				xmin = 723.5922
				xmax = 723.7122
				text = "they"
			intervals [813]:
				xmin = 723.7122
				xmax = 723.9522
				text = "do"
			intervals [814]:
				xmin = 723.9522
				xmax = 723.9822
				text = ""
			intervals [815]:
				xmin = 723.9822
				xmax = 724.1122
				text = "what"
			intervals [816]:
				xmin = 724.1122
				xmax = 724.4322
				text = "kinds"
			intervals [817]:
				xmin = 724.4322
				xmax = 724.5122
				text = "of"
			intervals [818]:
				xmin = 724.5122
				xmax = 724.6022
				text = ""
			intervals [819]:
				xmin = 724.6022
				xmax = 725.0322
				text = "trades"
			intervals [820]:
				xmin = 725.0322
				xmax = 725.1822
				text = "do"
			intervals [821]:
				xmin = 725.1822
				xmax = 725.3422
				text = "they"
			intervals [822]:
				xmin = 725.3422
				xmax = 725.3722
				text = ""
			intervals [823]:
				xmin = 725.3722
				xmax = 725.7022
				text = "have"
			intervals [824]:
				xmin = 725.7022
				xmax = 751.9004
				text = ""
			intervals [825]:
				xmin = 751.9004
				xmax = 752.2704
				text = "mm-hm"
			intervals [826]:
				xmin = 752.2704
				xmax = 753.0088
				text = ""
			intervals [827]:
				xmin = 753.0088
				xmax = 753.1488
				text = "very"
			intervals [828]:
				xmin = 753.1488
				xmax = 753.4288
				text = "good"
			intervals [829]:
				xmin = 753.4288
				xmax = 754.2318
				text = ""
			intervals [830]:
				xmin = 754.2318
				xmax = 754.3318
				text = "how"
			intervals [831]:
				xmin = 754.3318
				xmax = 754.6818
				text = "about"
			intervals [832]:
				xmin = 754.6818
				xmax = 755.0318
				text = "uh"
			intervals [833]:
				xmin = 755.0318
				xmax = 755.5933
				text = ""
			intervals [834]:
				xmin = 755.5933
				xmax = 755.7133
				text = "how"
			intervals [835]:
				xmin = 755.7133
				xmax = 755.8933
				text = "about"
			intervals [836]:
				xmin = 755.8933
				xmax = 755.9933
				text = "the"
			intervals [837]:
				xmin = 755.9933
				xmax = 756.2433
				text = "group"
			intervals [838]:
				xmin = 756.2433
				xmax = 756.3133
				text = "of"
			intervals [839]:
				xmin = 756.3133
				xmax = 756.6533
				text = "guys"
			intervals [840]:
				xmin = 756.6533
				xmax = 756.7233
				text = "you"
			intervals [841]:
				xmin = 756.7233
				xmax = 756.8933
				text = "go"
			intervals [842]:
				xmin = 756.8933
				xmax = 757.1733
				text = "around"
			intervals [843]:
				xmin = 757.1733
				xmax = 757.3733
				text = "with"
			intervals [844]:
				xmin = 757.3733
				xmax = 757.4433
				text = "or"
			intervals [845]:
				xmin = 757.4433
				xmax = 757.5533
				text = "is"
			intervals [846]:
				xmin = 757.5533
				xmax = 757.6533
				text = "there"
			intervals [847]:
				xmin = 757.6533
				xmax = 757.7333
				text = "a"
			intervals [848]:
				xmin = 757.7333
				xmax = 758.0233
				text = "bunch"
			intervals [849]:
				xmin = 758.0233
				xmax = 758.0933
				text = "of"
			intervals [850]:
				xmin = 758.0933
				xmax = 758.5533
				text = "guys"
			intervals [851]:
				xmin = 758.5533
				xmax = 758.7033
				text = "you"
			intervals [852]:
				xmin = 758.7033
				xmax = 759.1733
				text = "always"
			intervals [853]:
				xmin = 759.1733
				xmax = 759.3085
				text = ""
			intervals [854]:
				xmin = 759.3085
				xmax = 759.4285
				text = "go"
			intervals [855]:
				xmin = 759.4285
				xmax = 759.8285
				text = "around"
			intervals [856]:
				xmin = 759.8285
				xmax = 760.0185
				text = "with"
			intervals [857]:
				xmin = 760.0185
				xmax = 760.0485
				text = ""
			intervals [858]:
				xmin = 760.0485
				xmax = 760.2885
				text = "mess"
			intervals [859]:
				xmin = 760.2885
				xmax = 760.6285
				text = "around"
			intervals [860]:
				xmin = 760.6285
				xmax = 760.7585
				text = "with"
			intervals [861]:
				xmin = 760.7585
				xmax = 760.8285
				text = ""
			intervals [862]:
				xmin = 760.8285
				xmax = 760.9685
				text = "do"
			intervals [863]:
				xmin = 760.9685
				xmax = 761.0785
				text = ""
			intervals [864]:
				xmin = 761.0785
				xmax = 761.2685
				text = "things"
			intervals [865]:
				xmin = 761.2685
				xmax = 761.3785
				text = ""
			intervals [866]:
				xmin = 761.3785
				xmax = 761.4985
				text = "with"
			intervals [867]:
				xmin = 761.4985
				xmax = 769.5598
				text = ""
			intervals [868]:
				xmin = 769.5598
				xmax = 769.6898
				text = "what"
			intervals [869]:
				xmin = 769.6898
				xmax = 769.7498
				text = "do"
			intervals [870]:
				xmin = 769.7498
				xmax = 769.8398
				text = "you"
			intervals [871]:
				xmin = 769.8398
				xmax = 770.1998
				text = "usually"
			intervals [872]:
				xmin = 770.1998
				xmax = 770.3998
				text = "do"
			intervals [873]:
				xmin = 770.3998
				xmax = 770.7598
				text = "together"
			intervals [874]:
				xmin = 770.7598
				xmax = 776.9588
				text = ""
			intervals [875]:
				xmin = 776.9588
				xmax = 777.0288
				text = "do"
			intervals [876]:
				xmin = 777.0288
				xmax = 777.0888
				text = "you"
			intervals [877]:
				xmin = 777.0888
				xmax = 777.1588
				text = "know"
			intervals [878]:
				xmin = 777.1588
				xmax = 777.2488
				text = "what"
			intervals [879]:
				xmin = 777.2488
				xmax = 777.3288
				text = "a"
			intervals [880]:
				xmin = 777.3288
				xmax = 777.6788
				text = "walk"
			intervals [881]:
				xmin = 777.6788
				xmax = 778.1088
				text = "man"
			intervals [882]:
				xmin = 778.1088
				xmax = 778.3388
				text = "is"
			intervals [883]:
				xmin = 778.3388
				xmax = 781.6064
				text = ""
			intervals [884]:
				xmin = 781.6064
				xmax = 781.8264
				text = "yeah"
			intervals [885]:
				xmin = 781.8264
				xmax = 782.2267
				text = ""
			intervals [886]:
				xmin = 782.2267
				xmax = 782.4767
				text = "huh"
			intervals [887]:
				xmin = 782.4767
				xmax = 792.9176
				text = ""
			intervals [888]:
				xmin = 792.9176
				xmax = 793.0576
				text = "how"
			intervals [889]:
				xmin = 793.0576
				xmax = 793.3976
				text = "about"
			intervals [890]:
				xmin = 793.3976
				xmax = 793.5776
				text = "then"
			intervals [891]:
				xmin = 793.5776
				xmax = 793.7676
				text = "the"
			intervals [892]:
				xmin = 793.7676
				xmax = 793.9176
				text = ""
			intervals [893]:
				xmin = 793.9176
				xmax = 794.2276
				text = "group"
			intervals [894]:
				xmin = 794.2276
				xmax = 794.2876
				text = "of"
			intervals [895]:
				xmin = 794.2876
				xmax = 794.5576
				text = "guys"
			intervals [896]:
				xmin = 794.5576
				xmax = 794.6276
				text = "you"
			intervals [897]:
				xmin = 794.6276
				xmax = 794.7976
				text = "go"
			intervals [898]:
				xmin = 794.7976
				xmax = 795.1376
				text = "around"
			intervals [899]:
				xmin = 795.1376
				xmax = 795.3576
				text = "with"
			intervals [900]:
				xmin = 795.3576
				xmax = 795.4298
				text = ""
			intervals [901]:
				xmin = 795.4298
				xmax = 795.6398
				text = "do"
			intervals [902]:
				xmin = 795.6398
				xmax = 796.0298
				text = "they"
			intervals [903]:
				xmin = 796.0298
				xmax = 796.4398
				text = "speak"
			intervals [904]:
				xmin = 796.4398
				xmax = 796.5998
				text = "any"
			intervals [905]:
				xmin = 796.5998
				xmax = 797.1298
				text = "anybody"
			intervals [906]:
				xmin = 797.1298
				xmax = 797.2198
				text = "that"
			intervals [907]:
				xmin = 797.2198
				xmax = 797.5698
				text = "speaks"
			intervals [908]:
				xmin = 797.5698
				xmax = 797.5998
				text = ""
			intervals [909]:
				xmin = 797.5998
				xmax = 797.8198
				text = "any"
			intervals [910]:
				xmin = 797.8198
				xmax = 798.0398
				text = "other"
			intervals [911]:
				xmin = 798.0398
				xmax = 798.6098
				text = "languages"
			intervals [912]:
				xmin = 798.6098
				xmax = 798.7698
				text = ""
			intervals [913]:
				xmin = 798.7698
				xmax = 798.7998
				text = "or"
			intervals [914]:
				xmin = 798.7998
				xmax = 798.9998
				text = "anything"
			intervals [915]:
				xmin = 798.9998
				xmax = 808.1972
				text = ""
			intervals [916]:
				xmin = 808.1972
				xmax = 808.5572
				text = "uh-huh"
			intervals [917]:
				xmin = 808.5572
				xmax = 809.9804
				text = ""
			intervals [918]:
				xmin = 809.9804
				xmax = 810.0904
				text = "how"
			intervals [919]:
				xmin = 810.0904
				xmax = 810.3604
				text = "about"
			intervals [920]:
				xmin = 810.3604
				xmax = 810.4404
				text = "in"
			intervals [921]:
				xmin = 810.4404
				xmax = 810.5304
				text = "the"
			intervals [922]:
				xmin = 810.5304
				xmax = 810.7904
				text = "group"
			intervals [923]:
				xmin = 810.7904
				xmax = 810.8904
				text = "you"
			intervals [924]:
				xmin = 810.8904
				xmax = 811.0604
				text = "go"
			intervals [925]:
				xmin = 811.0604
				xmax = 811.4004
				text = "around"
			intervals [926]:
				xmin = 811.4004
				xmax = 811.5304
				text = "with"
			intervals [927]:
				xmin = 811.5304
				xmax = 811.6304
				text = ""
			intervals [928]:
				xmin = 811.6304
				xmax = 812.2604
				text = "mostly"
			intervals [929]:
				xmin = 812.2604
				xmax = 812.2904
				text = ""
			intervals [930]:
				xmin = 812.2904
				xmax = 812.4504
				text = "uh"
			intervals [931]:
				xmin = 812.4504
				xmax = 812.719
				text = ""
			intervals [932]:
				xmin = 812.719
				xmax = 812.969
				text = "black"
			intervals [933]:
				xmin = 812.969
				xmax = 813.009
				text = ""
			intervals [934]:
				xmin = 813.009
				xmax = 813.499
				text = "guys"
			intervals [935]:
				xmin = 813.499
				xmax = 813.529
				text = ""
			intervals [936]:
				xmin = 813.529
				xmax = 813.669
				text = "or"
			intervals [937]:
				xmin = 813.669
				xmax = 813.709
				text = ""
			intervals [938]:
				xmin = 813.709
				xmax = 814.019
				text = "some"
			intervals [939]:
				xmin = 814.019
				xmax = 814.339
				text = "white"
			intervals [940]:
				xmin = 814.339
				xmax = 814.399
				text = ""
			intervals [941]:
				xmin = 814.399
				xmax = 814.589
				text = "or"
			intervals [942]:
				xmin = 814.589
				xmax = 814.699
				text = "what"
			intervals [943]:
				xmin = 814.699
				xmax = 817.244
				text = ""
			intervals [944]:
				xmin = 817.244
				xmax = 817.734
				text = "uh-huh"
			intervals [945]:
				xmin = 817.734
				xmax = 818.5112
				text = ""
			intervals [946]:
				xmin = 818.5112
				xmax = 818.7212
				text = "good"
			intervals [947]:
				xmin = 818.7212
				xmax = 821.2763
				text = ""
			intervals [948]:
				xmin = 821.2763
				xmax = 821.4263
				text = "how"
			intervals [949]:
				xmin = 821.4263
				xmax = 821.7263
				text = "about"
			intervals [950]:
				xmin = 821.7263
				xmax = 821.7963
				text = "in"
			intervals [951]:
				xmin = 821.7963
				xmax = 821.9263
				text = "the"
			intervals [952]:
				xmin = 821.9263
				xmax = 822.1963
				text = "group"
			intervals [953]:
				xmin = 822.1963
				xmax = 822.2563
				text = "of"
			intervals [954]:
				xmin = 822.2563
				xmax = 822.5263
				text = "guys"
			intervals [955]:
				xmin = 822.5263
				xmax = 822.5963
				text = "you"
			intervals [956]:
				xmin = 822.5963
				xmax = 822.7463
				text = "go"
			intervals [957]:
				xmin = 822.7463
				xmax = 823.0963
				text = "around"
			intervals [958]:
				xmin = 823.0963
				xmax = 823.3163
				text = "with"
			intervals [959]:
				xmin = 823.3163
				xmax = 823.4863
				text = "is"
			intervals [960]:
				xmin = 823.4863
				xmax = 823.6763
				text = "there"
			intervals [961]:
				xmin = 823.6763
				xmax = 823.9263
				text = "any"
			intervals [962]:
				xmin = 823.9263
				xmax = 824.1363
				text = "one"
			intervals [963]:
				xmin = 824.1363
				xmax = 824.7363
				text = "person"
			intervals [964]:
				xmin = 824.7363
				xmax = 824.9763
				text = "that"
			intervals [965]:
				xmin = 824.9763
				xmax = 825.4163
				text = "everybody"
			intervals [966]:
				xmin = 825.4163
				xmax = 825.6463
				text = "kind"
			intervals [967]:
				xmin = 825.6463
				xmax = 825.7263
				text = "of"
			intervals [968]:
				xmin = 825.7263
				xmax = 826.2063
				text = "listens"
			intervals [969]:
				xmin = 826.2063
				xmax = 826.5063
				text = "to"
			intervals [970]:
				xmin = 826.5063
				xmax = 826.6063
				text = "he"
			intervals [971]:
				xmin = 826.6063
				xmax = 826.6563
				text = "s"
			intervals [972]:
				xmin = 826.6563
				xmax = 826.7063
				text = "a"
			intervals [973]:
				xmin = 826.7063
				xmax = 827.2563
				text = "leader"
			intervals [974]:
				xmin = 827.2563
				xmax = 827.7565
				text = ""
			intervals [975]:
				xmin = 827.7565
				xmax = 827.9565
				text = "what"
			intervals [976]:
				xmin = 827.9565
				xmax = 828.0965
				text = "is"
			intervals [977]:
				xmin = 828.0965
				xmax = 828.1265
				text = ""
			intervals [978]:
				xmin = 828.1265
				xmax = 828.1965
				text = "it"
			intervals [979]:
				xmin = 828.1965
				xmax = 828.2565
				text = ""
			intervals [980]:
				xmin = 828.2565
				xmax = 828.3865
				text = "that"
			intervals [981]:
				xmin = 828.3865
				xmax = 828.5819
				text = ""
			intervals [982]:
				xmin = 828.5819
				xmax = 828.9419
				text = "makes"
			intervals [983]:
				xmin = 828.9419
				xmax = 829.1019
				text = "him"
			intervals [984]:
				xmin = 829.1019
				xmax = 829.1619
				text = "a"
			intervals [985]:
				xmin = 829.1619
				xmax = 829.5819
				text = "leader"
			intervals [986]:
				xmin = 829.5819
				xmax = 842.2334
				text = ""
			intervals [987]:
				xmin = 842.2334
				xmax = 842.5134
				text = "mm-hm"
			intervals [988]:
				xmin = 842.5134
				xmax = 852.8457
				text = ""
			intervals [989]:
				xmin = 852.8457
				xmax = 853.1957
				text = "mm-hm"
			intervals [990]:
				xmin = 853.1957
				xmax = 864.8683
				text = ""
			intervals [991]:
				xmin = 864.8683
				xmax = 865.2183
				text = "mm-hm"
			intervals [992]:
				xmin = 865.2183
				xmax = 870.9017
				text = ""
			intervals [993]:
				xmin = 870.9017
				xmax = 871.0217
				text = "is"
			intervals [994]:
				xmin = 871.0217
				xmax = 871.2217
				text = "that"
			intervals [995]:
				xmin = 871.2217
				xmax = 871.3117
				text = "right"
			intervals [996]:
				xmin = 871.3117
				xmax = 871.8138
				text = ""
			intervals [997]:
				xmin = 871.8138
				xmax = 872.0438
				text = "mm"
			intervals [998]:
				xmin = 872.0438
				xmax = 872.6251
				text = ""
			intervals [999]:
				xmin = 872.6251
				xmax = 872.8651
				text = "well"
			intervals [1000]:
				xmin = 872.8651
				xmax = 873.0451
				text = "what"
			intervals [1001]:
				xmin = 873.0451
				xmax = 873.4151
				text = "makes"
			intervals [1002]:
				xmin = 873.4151
				xmax = 873.4651
				text = "a"
			intervals [1003]:
				xmin = 873.4651
				xmax = 873.7651
				text = "leader"
			intervals [1004]:
				xmin = 873.7651
				xmax = 873.8751
				text = "the"
			intervals [1005]:
				xmin = 873.8751
				xmax = 874.1051
				text = "guy"
			intervals [1006]:
				xmin = 874.1051
				xmax = 874.2751
				text = "that"
			intervals [1007]:
				xmin = 874.2751
				xmax = 874.3251
				text = "s"
			intervals [1008]:
				xmin = 874.3251
				xmax = 874.3851
				text = "the"
			intervals [1009]:
				xmin = 874.3851
				xmax = 874.4251
				text = ""
			intervals [1010]:
				xmin = 874.4251
				xmax = 875.0751
				text = "toughest"
			intervals [1011]:
				xmin = 875.0751
				xmax = 875.3651
				text = "or"
			intervals [1012]:
				xmin = 875.3651
				xmax = 875.4651
				text = "or"
			intervals [1013]:
				xmin = 875.4651
				xmax = 875.6651
				text = "what"
			intervals [1014]:
				xmin = 875.6651
				xmax = 881.9404
				text = ""
			intervals [1015]:
				xmin = 881.9404
				xmax = 882.3404
				text = "mm-hm"
			intervals [1016]:
				xmin = 882.3404
				xmax = 883.8537
				text = ""
			intervals [1017]:
				xmin = 883.8537
				xmax = 884.0037
				text = "how"
			intervals [1018]:
				xmin = 884.0037
				xmax = 884.3037
				text = "about"
			intervals [1019]:
				xmin = 884.3037
				xmax = 884.4437
				text = "if"
			intervals [1020]:
				xmin = 884.4437
				xmax = 884.4937
				text = "a"
			intervals [1021]:
				xmin = 884.4937
				xmax = 884.6937
				text = "new"
			intervals [1022]:
				xmin = 884.6937
				xmax = 885.0637
				text = "guy"
			intervals [1023]:
				xmin = 885.0637
				xmax = 885.8441
				text = ""
			intervals [1024]:
				xmin = 885.8441
				xmax = 886.1341
				text = "uh"
			intervals [1025]:
				xmin = 886.1341
				xmax = 886.3441
				text = "can"
			intervals [1026]:
				xmin = 886.3441
				xmax = 886.4741
				text = "he"
			intervals [1027]:
				xmin = 886.4741
				xmax = 886.6141
				text = "get"
			intervals [1028]:
				xmin = 886.6141
				xmax = 886.8641
				text = "into"
			intervals [1029]:
				xmin = 886.8641
				xmax = 886.9541
				text = "the"
			intervals [1030]:
				xmin = 886.9541
				xmax = 887.2441
				text = "group"
			intervals [1031]:
				xmin = 887.2441
				xmax = 887.2741
				text = ""
			intervals [1032]:
				xmin = 887.2741
				xmax = 887.4341
				text = "how"
			intervals [1033]:
				xmin = 887.4341
				xmax = 887.5941
				text = "does"
			intervals [1034]:
				xmin = 887.5941
				xmax = 887.7441
				text = "he"
			intervals [1035]:
				xmin = 887.7441
				xmax = 888.0241
				text = "do"
			intervals [1036]:
				xmin = 888.0241
				xmax = 888.3641
				text = "that"
			intervals [1037]:
				xmin = 888.3641
				xmax = 889.3015
				text = ""
			intervals [1038]:
				xmin = 889.3015
				xmax = 889.4115
				text = "how"
			intervals [1039]:
				xmin = 889.4115
				xmax = 889.6115
				text = "does"
			intervals [1040]:
				xmin = 889.6115
				xmax = 889.6515
				text = "a"
			intervals [1041]:
				xmin = 889.6515
				xmax = 889.8915
				text = "new"
			intervals [1042]:
				xmin = 889.8915
				xmax = 890.1615
				text = "guy"
			intervals [1043]:
				xmin = 890.1615
				xmax = 890.3215
				text = "get"
			intervals [1044]:
				xmin = 890.3215
				xmax = 890.4815
				text = "into"
			intervals [1045]:
				xmin = 890.4815
				xmax = 890.5215
				text = ""
			intervals [1046]:
				xmin = 890.5215
				xmax = 890.8015
				text = "your"
			intervals [1047]:
				xmin = 890.8015
				xmax = 890.8315
				text = ""
			intervals [1048]:
				xmin = 890.8315
				xmax = 891.2815
				text = "group"
			intervals [1049]:
				xmin = 891.2815
				xmax = 891.4015
				text = "say"
			intervals [1050]:
				xmin = 891.4015
				xmax = 897.4072
				text = ""
			intervals [1051]:
				xmin = 897.4072
				xmax = 897.9172
				text = "mm-hm"
			intervals [1052]:
				xmin = 897.9172
				xmax = 901.963
				text = ""
			intervals [1053]:
				xmin = 901.963
				xmax = 901.993
				text = "i"
			intervals [1054]:
				xmin = 901.993
				xmax = 902.153
				text = "mean"
			intervals [1055]:
				xmin = 902.153
				xmax = 902.303
				text = "is"
			intervals [1056]:
				xmin = 902.303
				xmax = 902.423
				text = "there"
			intervals [1057]:
				xmin = 902.423
				xmax = 902.893
				text = "anything"
			intervals [1058]:
				xmin = 902.893
				xmax = 903.063
				text = "that"
			intervals [1059]:
				xmin = 903.063
				xmax = 903.123
				text = "you"
			intervals [1060]:
				xmin = 903.123
				xmax = 903.353
				text = "look"
			intervals [1061]:
				xmin = 903.353
				xmax = 903.743
				text = "for"
			intervals [1062]:
				xmin = 903.743
				xmax = 903.823
				text = "in"
			intervals [1063]:
				xmin = 903.823
				xmax = 903.853
				text = ""
			intervals [1064]:
				xmin = 903.853
				xmax = 904.133
				text = "him"
			intervals [1065]:
				xmin = 904.133
				xmax = 904.2678
				text = ""
			intervals [1066]:
				xmin = 904.2678
				xmax = 904.4078
				text = "or"
			intervals [1067]:
				xmin = 904.4078
				xmax = 904.4378
				text = ""
			intervals [1068]:
				xmin = 904.4378
				xmax = 904.5278
				text = "what"
			intervals [1069]:
				xmin = 904.5278
				xmax = 909.9367
				text = ""
			intervals [1070]:
				xmin = 909.9367
				xmax = 910.3067
				text = "uh-huh"
			intervals [1071]:
				xmin = 910.3067
				xmax = 914.0915
				text = ""
			intervals [1072]:
				xmin = 914.0915
				xmax = 914.1615
				text = "how"
			intervals [1073]:
				xmin = 914.1615
				xmax = 914.4115
				text = "about"
			intervals [1074]:
				xmin = 914.4115
				xmax = 914.5415
				text = "the"
			intervals [1075]:
				xmin = 914.5415
				xmax = 914.6715
				text = "way"
			intervals [1076]:
				xmin = 914.6715
				xmax = 914.9015
				text = "he"
			intervals [1077]:
				xmin = 914.9015
				xmax = 914.9415
				text = ""
			intervals [1078]:
				xmin = 914.9415
				xmax = 915.3915
				text = "dresses"
			intervals [1079]:
				xmin = 915.3915
				xmax = 915.4315
				text = ""
			intervals [1080]:
				xmin = 915.4315
				xmax = 915.4615
				text = "or"
			intervals [1081]:
				xmin = 915.4615
				xmax = 915.5115
				text = ""
			intervals [1082]:
				xmin = 915.5115
				xmax = 915.7315
				text = "anything"
			intervals [1083]:
				xmin = 915.7315
				xmax = 918.5433
				text = ""
			intervals [1084]:
				xmin = 918.5433
				xmax = 918.6533
				text = "uh-huh"
			intervals [1085]:
				xmin = 918.6533
				xmax = 919.3348
				text = ""
			intervals [1086]:
				xmin = 919.3348
				xmax = 919.4948
				text = "good"
			intervals [1087]:
				xmin = 919.4948
				xmax = 921.7162
				text = ""
			intervals [1088]:
				xmin = 921.7162
				xmax = 921.8262
				text = "what"
			intervals [1089]:
				xmin = 921.8262
				xmax = 921.8862
				text = "do"
			intervals [1090]:
				xmin = 921.8862
				xmax = 921.9462
				text = "you"
			intervals [1091]:
				xmin = 921.9462
				xmax = 922.1962
				text = "wanna"
			intervals [1092]:
				xmin = 922.1962
				xmax = 922.3562
				text = "do"
			intervals [1093]:
				xmin = 922.3562
				xmax = 922.4862
				text = "when"
			intervals [1094]:
				xmin = 922.4862
				xmax = 922.6062
				text = "you"
			intervals [1095]:
				xmin = 922.6062
				xmax = 922.9762
				text = "finish"
			intervals [1096]:
				xmin = 922.9762
				xmax = 923.2862
				text = "school"
			intervals [1097]:
				xmin = 923.2862
				xmax = 939.4185
				text = ""
			intervals [1098]:
				xmin = 939.4185
				xmax = 939.8085
				text = "mm-hm"
			intervals [1099]:
				xmin = 939.8085
				xmax = 940.1679
				text = ""
			intervals [1100]:
				xmin = 940.1679
				xmax = 940.3179
				text = "what"
			intervals [1101]:
				xmin = 940.3179
				xmax = 940.4579
				text = "would"
			intervals [1102]:
				xmin = 940.4579
				xmax = 940.5679
				text = "you"
			intervals [1103]:
				xmin = 940.5679
				xmax = 940.7479
				text = "do"
			intervals [1104]:
				xmin = 940.7479
				xmax = 940.8079
				text = "in"
			intervals [1105]:
				xmin = 940.8079
				xmax = 940.8879
				text = "the"
			intervals [1106]:
				xmin = 940.8879
				xmax = 941.2979
				text = "post"
			intervals [1107]:
				xmin = 941.2979
				xmax = 941.7579
				text = "office"
			intervals [1108]:
				xmin = 941.7579
				xmax = 941.7879
				text = ""
			intervals [1109]:
				xmin = 941.7879
				xmax = 941.8479
				text = "or"
			intervals [1110]:
				xmin = 941.8479
				xmax = 944.9762
				text = ""
			intervals [1111]:
				xmin = 944.9762
				xmax = 945.2562
				text = "uh-huh"
			intervals [1112]:
				xmin = 945.2562
				xmax = 945.9054
				text = ""
			intervals [1113]:
				xmin = 945.9054
				xmax = 945.9854
				text = "how"
			intervals [1114]:
				xmin = 945.9854
				xmax = 946.2254
				text = "about"
			intervals [1115]:
				xmin = 946.2254
				xmax = 946.2954
				text = "if"
			intervals [1116]:
				xmin = 946.2954
				xmax = 946.7354
				text = "somebody"
			intervals [1117]:
				xmin = 946.7354
				xmax = 947.0054
				text = "came"
			intervals [1118]:
				xmin = 947.0054
				xmax = 947.2454
				text = "and"
			intervals [1119]:
				xmin = 947.2454
				xmax = 947.5454
				text = ""
			intervals [1120]:
				xmin = 947.5454
				xmax = 947.9354
				text = "said"
			intervals [1121]:
				xmin = 947.9354
				xmax = 948.1063
				text = ""
			intervals [1122]:
				xmin = 948.1063
				xmax = 948.2963
				text = "here"
			intervals [1123]:
				xmin = 948.2963
				xmax = 948.3563
				text = "s"
			intervals [1124]:
				xmin = 948.3563
				xmax = 948.6763
				text = "all"
			intervals [1125]:
				xmin = 948.6763
				xmax = 948.7563
				text = "the"
			intervals [1126]:
				xmin = 948.7563
				xmax = 949.0663
				text = "money"
			intervals [1127]:
				xmin = 949.0663
				xmax = 949.1463
				text = "in"
			intervals [1128]:
				xmin = 949.1463
				xmax = 949.2563
				text = "the"
			intervals [1129]:
				xmin = 949.2563
				xmax = 949.6063
				text = "world"
			intervals [1130]:
				xmin = 949.6063
				xmax = 949.6663
				text = "it"
			intervals [1131]:
				xmin = 949.6663
				xmax = 949.6963
				text = ""
			intervals [1132]:
				xmin = 949.6963
				xmax = 949.8063
				text = "s"
			intervals [1133]:
				xmin = 949.8063
				xmax = 950.0963
				text = "yours"
			intervals [1134]:
				xmin = 950.0963
				xmax = 950.1663
				text = ""
			intervals [1135]:
				xmin = 950.1663
				xmax = 950.5163
				text = "baby"
			intervals [1136]:
				xmin = 950.5163
				xmax = 950.8123
				text = ""
			intervals [1137]:
				xmin = 950.8123
				xmax = 950.9123
				text = "what"
			intervals [1138]:
				xmin = 950.9123
				xmax = 951.1023
				text = "would"
			intervals [1139]:
				xmin = 951.1023
				xmax = 951.1923
				text = "you"
			intervals [1140]:
				xmin = 951.1923
				xmax = 951.3923
				text = "do"
			intervals [1141]:
				xmin = 951.3923
				xmax = 951.5223
				text = "with"
			intervals [1142]:
				xmin = 951.5223
				xmax = 951.6223
				text = "it"
			intervals [1143]:
				xmin = 951.6223
				xmax = 953.1084
				text = ""
			intervals [1144]:
				xmin = 953.1084
				xmax = 953.3484
				text = "yeah"
			intervals [1145]:
				xmin = 953.3484
				xmax = 963.8215
				text = ""
			intervals [1146]:
				xmin = 963.8215
				xmax = 963.8815
				text = "you"
			intervals [1147]:
				xmin = 963.8815
				xmax = 963.9115
				text = ""
			intervals [1148]:
				xmin = 963.9115
				xmax = 964.1715
				text = "don't"
			intervals [1149]:
				xmin = 964.1715
				xmax = 964.2615
				text = "have"
			intervals [1150]:
				xmin = 964.2615
				xmax = 964.4215
				text = "any"
			intervals [1151]:
				xmin = 964.4215
				xmax = 964.8915
				text = "idea"
			intervals [1152]:
				xmin = 964.8915
				xmax = 965.0715
				text = "where"
			intervals [1153]:
				xmin = 965.0715
				xmax = 965.3015
				text = "you"
			intervals [1154]:
				xmin = 965.3015
				xmax = 965.5715
				text = "wanna"
			intervals [1155]:
				xmin = 965.5715
				xmax = 965.8715
				text = "go"
			intervals [1156]:
				xmin = 965.8715
				xmax = 966.1215
				text = "what"
			intervals [1157]:
				xmin = 966.1215
				xmax = 966.2915
				text = "you"
			intervals [1158]:
				xmin = 966.2915
				xmax = 966.5015
				text = "wanna"
			intervals [1159]:
				xmin = 966.5015
				xmax = 966.7915
				text = "do"
			intervals [1160]:
				xmin = 966.7915
				xmax = 969.5857
				text = ""
			intervals [1161]:
				xmin = 969.5857
				xmax = 969.7557
				text = "hm"
			intervals [1162]:
				xmin = 969.7557
				xmax = 971.5747
				text = ""
			intervals [1163]:
				xmin = 971.5747
				xmax = 971.7547
				text = "how"
			intervals [1164]:
				xmin = 971.7547
				xmax = 971.9747
				text = "about"
			intervals [1165]:
				xmin = 971.9747
				xmax = 972.1647
				text = "this"
			intervals [1166]:
				xmin = 972.1647
				xmax = 972.5147
				text = "summer"
			intervals [1167]:
				xmin = 972.5147
				xmax = 972.6347
				text = "what"
			intervals [1168]:
				xmin = 972.6347
				xmax = 972.6947
				text = "do"
			intervals [1169]:
				xmin = 972.6947
				xmax = 972.7547
				text = "you"
			intervals [1170]:
				xmin = 972.7547
				xmax = 972.9047
				text = "what"
			intervals [1171]:
				xmin = 972.9047
				xmax = 973.0247
				text = "will"
			intervals [1172]:
				xmin = 973.0247
				xmax = 973.0847
				text = "you"
			intervals [1173]:
				xmin = 973.0847
				xmax = 973.2147
				text = "be"
			intervals [1174]:
				xmin = 973.2147
				xmax = 973.4547
				text = "doing"
			intervals [1175]:
				xmin = 973.4547
				xmax = 973.6247
				text = "this"
			intervals [1176]:
				xmin = 973.6247
				xmax = 973.9647
				text = "summer"
			intervals [1177]:
				xmin = 973.9647
				xmax = 974.1047
				text = "will"
			intervals [1178]:
				xmin = 974.1047
				xmax = 974.2347
				text = "you"
			intervals [1179]:
				xmin = 974.2347
				xmax = 974.4947
				text = "be"
			intervals [1180]:
				xmin = 974.4947
				xmax = 975.0047
				text = "working"
			intervals [1181]:
				xmin = 975.0047
				xmax = 975.2847
				text = "then"
			intervals [1182]:
				xmin = 975.2847
				xmax = 975.3947
				text = "you're"
			intervals [1183]:
				xmin = 975.3947
				xmax = 975.4947
				text = "in"
			intervals [1184]:
				xmin = 975.4947
				xmax = 975.7847
				text = "twelvth"
			intervals [1185]:
				xmin = 975.7847
				xmax = 975.8147
				text = ""
			intervals [1186]:
				xmin = 975.8147
				xmax = 976.1147
				text = "grade"
			intervals [1187]:
				xmin = 976.1147
				xmax = 976.1747
				text = "is"
			intervals [1188]:
				xmin = 976.1747
				xmax = 976.2547
				text = ""
			intervals [1189]:
				xmin = 976.2547
				xmax = 976.4147
				text = "that"
			intervals [1190]:
				xmin = 976.4147
				xmax = 976.7247
				text = "right"
			intervals [1191]:
				xmin = 976.7247
				xmax = 981.9827
				text = ""
			intervals [1192]:
				xmin = 981.9827
				xmax = 982.3427
				text = "mm-hm"
			intervals [1193]:
				xmin = 982.3427
				xmax = 983.9617
				text = ""
			intervals [1194]:
				xmin = 983.9617
				xmax = 984.0617
				text = "how"
			intervals [1195]:
				xmin = 984.0617
				xmax = 984.3617
				text = "about"
			intervals [1196]:
				xmin = 984.3617
				xmax = 984.4717
				text = ""
			intervals [1197]:
				xmin = 984.4717
				xmax = 984.7417
				text = "uh"
			intervals [1198]:
				xmin = 984.7417
				xmax = 985.2717
				text = "special"
			intervals [1199]:
				xmin = 985.2717
				xmax = 985.9717
				text = "occasions"
			intervals [1200]:
				xmin = 985.9717
				xmax = 986.1817
				text = "like"
			intervals [1201]:
				xmin = 986.1817
				xmax = 986.8917
				text = "holidays"
			intervals [1202]:
				xmin = 986.8917
				xmax = 986.9217
				text = ""
			intervals [1203]:
				xmin = 986.9217
				xmax = 987.5517
				text = "christmas"
			intervals [1204]:
				xmin = 987.5517
				xmax = 987.7517
				text = "and"
			intervals [1205]:
				xmin = 987.7517
				xmax = 987.8917
				text = "so"
			intervals [1206]:
				xmin = 987.8917
				xmax = 987.9217
				text = ""
			intervals [1207]:
				xmin = 987.9217
				xmax = 988.0317
				text = "on"
			intervals [1208]:
				xmin = 988.0317
				xmax = 988.0617
				text = ""
			intervals [1209]:
				xmin = 988.0617
				xmax = 988.2017
				text = "how"
			intervals [1210]:
				xmin = 988.2017
				xmax = 988.2917
				text = "do"
			intervals [1211]:
				xmin = 988.2917
				xmax = 988.3717
				text = "you"
			intervals [1212]:
				xmin = 988.3717
				xmax = 988.4117
				text = ""
			intervals [1213]:
				xmin = 988.4117
				xmax = 988.9617
				text = "celebrate"
			intervals [1214]:
				xmin = 988.9617
				xmax = 989.0717
				text = ""
			intervals [1215]:
				xmin = 989.0717
				xmax = 989.3417
				text = "them"
			intervals [1216]:
				xmin = 989.3417
				xmax = 1002.9576
				text = ""
			intervals [1217]:
				xmin = 1002.9576
				xmax = 1003.2976
				text = "mm-hm"
			intervals [1218]:
				xmin = 1003.2976
				xmax = 1006.9379
				text = ""
			intervals [1219]:
				xmin = 1006.9379
				xmax = 1007.3179
				text = "mm-hm"
			intervals [1220]:
				xmin = 1007.3179
				xmax = 1013.1111
				text = ""
			intervals [1221]:
				xmin = 1013.1111
				xmax = 1013.4411
				text = "mm-hm"
			intervals [1222]:
				xmin = 1013.4411
				xmax = 1017.6769
				text = ""
			intervals [1223]:
				xmin = 1017.6769
				xmax = 1017.7069
				text = "uh"
			intervals [1224]:
				xmin = 1017.7069
				xmax = 1017.9669
				text = "can"
			intervals [1225]:
				xmin = 1017.9669
				xmax = 1018.0469
				text = ""
			intervals [1226]:
				xmin = 1018.0469
				xmax = 1018.3269
				text = "you"
			intervals [1227]:
				xmin = 1018.3269
				xmax = 1018.7969
				text = "remember"
			intervals [1228]:
				xmin = 1018.7969
				xmax = 1018.9969
				text = "when"
			intervals [1229]:
				xmin = 1018.9969
				xmax = 1019.1069
				text = "you"
			intervals [1230]:
				xmin = 1019.1069
				xmax = 1019.2269
				text = "were"
			intervals [1231]:
				xmin = 1019.2269
				xmax = 1019.5369
				text = "young"
			intervals [1232]:
				xmin = 1019.5369
				xmax = 1019.6669
				text = "what"
			intervals [1233]:
				xmin = 1019.6669
				xmax = 1019.7269
				text = ""
			intervals [1234]:
				xmin = 1019.7269
				xmax = 1019.8269
				text = "the"
			intervals [1235]:
				xmin = 1019.8269
				xmax = 1020.1069
				text = "best"
			intervals [1236]:
				xmin = 1020.1069
				xmax = 1020.5669
				text = "christmas"
			intervals [1237]:
				xmin = 1020.5669
				xmax = 1020.9269
				text = "present"
			intervals [1238]:
				xmin = 1020.9269
				xmax = 1020.9569
				text = ""
			intervals [1239]:
				xmin = 1020.9569
				xmax = 1021.1569
				text = "you"
			intervals [1240]:
				xmin = 1021.1569
				xmax = 1021.2369
				text = ""
			intervals [1241]:
				xmin = 1021.2369
				xmax = 1021.3869
				text = "ever"
			intervals [1242]:
				xmin = 1021.3869
				xmax = 1021.8469
				text = "got"
			intervals [1243]:
				xmin = 1021.8469
				xmax = 1021.9069
				text = ""
			intervals [1244]:
				xmin = 1021.9069
				xmax = 1022.0169
				text = "was"
			intervals [1245]:
				xmin = 1022.0169
				xmax = 1025.5747
				text = ""
			intervals [1246]:
				xmin = 1025.5747
				xmax = 1025.7947
				text = "hm"
			intervals [1247]:
				xmin = 1025.7947
				xmax = 1025.971
				text = ""
			intervals [1248]:
				xmin = 1025.971
				xmax = 1026.141
				text = "were"
			intervals [1249]:
				xmin = 1026.141
				xmax = 1026.221
				text = "you"
			intervals [1250]:
				xmin = 1026.221
				xmax = 1026.831
				text = "surprised"
			intervals [1251]:
				xmin = 1026.831
				xmax = 1027.031
				text = ""
			intervals [1252]:
				xmin = 1027.031
				xmax = 1027.121
				text = "or"
			intervals [1253]:
				xmin = 1027.121
				xmax = 1027.151
				text = ""
			intervals [1254]:
				xmin = 1027.151
				xmax = 1027.351
				text = "what"
			intervals [1255]:
				xmin = 1027.351
				xmax = 1036.794
				text = ""
			intervals [1256]:
				xmin = 1036.794
				xmax = 1037.144
				text = "mm-hm"
			intervals [1257]:
				xmin = 1037.144
				xmax = 1042.6162
				text = ""
			intervals [1258]:
				xmin = 1042.6162
				xmax = 1042.8262
				text = "very"
			intervals [1259]:
				xmin = 1042.8262
				xmax = 1042.9062
				text = ""
			intervals [1260]:
				xmin = 1042.9062
				xmax = 1043.0562
				text = "good"
			intervals [1261]:
				xmin = 1043.0562
				xmax = 1045.0062
				text = ""
			intervals [1262]:
				xmin = 1045.0062
				xmax = 1045.1462
				text = "how"
			intervals [1263]:
				xmin = 1045.1462
				xmax = 1045.6762
				text = "about"
			intervals [1264]:
				xmin = 1045.6762
				xmax = 1046.0162
				text = "uh"
			intervals [1265]:
				xmin = 1046.0162
				xmax = 1046.0662
				text = ""
			intervals [1266]:
				xmin = 1046.0662
				xmax = 1046.6762
				text = "halloween"
			intervals [1267]:
				xmin = 1046.6762
				xmax = 1046.8362
				text = "how"
			intervals [1268]:
				xmin = 1046.8362
				xmax = 1046.9662
				text = "did"
			intervals [1269]:
				xmin = 1046.9662
				xmax = 1046.9962
				text = ""
			intervals [1270]:
				xmin = 1046.9962
				xmax = 1047.1062
				text = "you"
			intervals [1271]:
				xmin = 1047.1062
				xmax = 1047.4362
				text = "use"
			intervals [1272]:
				xmin = 1047.4362
				xmax = 1047.4662
				text = ""
			intervals [1273]:
				xmin = 1047.4662
				xmax = 1047.5262
				text = "to"
			intervals [1274]:
				xmin = 1047.5262
				xmax = 1047.9662
				text = "celebrate"
			intervals [1275]:
				xmin = 1047.9662
				xmax = 1048.0062
				text = ""
			intervals [1276]:
				xmin = 1048.0062
				xmax = 1048.2662
				text = "that"
			intervals [1277]:
				xmin = 1048.2662
				xmax = 1048.4162
				text = "when"
			intervals [1278]:
				xmin = 1048.4162
				xmax = 1048.4462
				text = ""
			intervals [1279]:
				xmin = 1048.4462
				xmax = 1048.5262
				text = "you"
			intervals [1280]:
				xmin = 1048.5262
				xmax = 1048.6562
				text = "were"
			intervals [1281]:
				xmin = 1048.6562
				xmax = 1049.0962
				text = "younger"
			intervals [1282]:
				xmin = 1049.0962
				xmax = 1055.7266
				text = ""
			intervals [1283]:
				xmin = 1055.7266
				xmax = 1055.9966
				text = "mm-hm"
			intervals [1284]:
				xmin = 1055.9966
				xmax = 1059.5863
				text = ""
			intervals [1285]:
				xmin = 1059.5863
				xmax = 1059.8963
				text = "mm-hm"
			intervals [1286]:
				xmin = 1059.8963
				xmax = 1070.0422
				text = ""
			intervals [1287]:
				xmin = 1070.0422
				xmax = 1070.6122
				text = "<unk>"
			intervals [1288]:
				xmin = 1070.6122
				xmax = 1071.3665
				text = ""
			intervals [1289]:
				xmin = 1071.3665
				xmax = 1071.7065
				text = "yeah"
			intervals [1290]:
				xmin = 1071.7065
				xmax = 1074.1104
				text = ""
			intervals [1291]:
				xmin = 1074.1104
				xmax = 1074.2904
				text = "that"
			intervals [1292]:
				xmin = 1074.2904
				xmax = 1074.3404
				text = "s"
			intervals [1293]:
				xmin = 1074.3404
				xmax = 1074.3704
				text = "a"
			intervals [1294]:
				xmin = 1074.3704
				xmax = 1074.4004
				text = ""
			intervals [1295]:
				xmin = 1074.4004
				xmax = 1074.7704
				text = "fast"
			intervals [1296]:
				xmin = 1074.7704
				xmax = 1074.8004
				text = ""
			intervals [1297]:
				xmin = 1074.8004
				xmax = 1074.9304
				text = "way"
			intervals [1298]:
				xmin = 1074.9304
				xmax = 1075.0304
				text = "of"
			intervals [1299]:
				xmin = 1075.0304
				xmax = 1075.2104
				text = ""
			intervals [1300]:
				xmin = 1075.2104
				xmax = 1075.6804
				text = "doing"
			intervals [1301]:
				xmin = 1075.6804
				xmax = 1075.7404
				text = "it"
			intervals [1302]:
				xmin = 1075.7404
				xmax = 1075.8604
				text = ""
			intervals [1303]:
				xmin = 1075.8604
				xmax = 1076.1104
				text = "<unk>"
			intervals [1304]:
				xmin = 1076.1104
				xmax = 1077.2712
				text = ""
			intervals [1305]:
				xmin = 1077.2712
				xmax = 1077.3612
				text = "you"
			intervals [1306]:
				xmin = 1077.3612
				xmax = 1077.6112
				text = "ever"
			intervals [1307]:
				xmin = 1077.6112
				xmax = 1077.8612
				text = "been"
			intervals [1308]:
				xmin = 1077.8612
				xmax = 1078.0312
				text = "in"
			intervals [1309]:
				xmin = 1078.0312
				xmax = 1078.1212
				text = "a"
			intervals [1310]:
				xmin = 1078.1212
				xmax = 1078.8412
				text = "situation"
			intervals [1311]:
				xmin = 1078.8412
				xmax = 1078.9512
				text = ""
			intervals [1312]:
				xmin = 1078.9512
				xmax = 1079.0712
				text = "where"
			intervals [1313]:
				xmin = 1079.0712
				xmax = 1079.1312
				text = "you"
			intervals [1314]:
				xmin = 1079.1312
				xmax = 1079.1812
				text = ""
			intervals [1315]:
				xmin = 1079.1812
				xmax = 1079.3712
				text = "thought"
			intervals [1316]:
				xmin = 1079.3712
				xmax = 1079.5312
				text = "oh"
			intervals [1317]:
				xmin = 1079.5312
				xmax = 1079.8512
				text = "man"
			intervals [1318]:
				xmin = 1079.8512
				xmax = 1080.0312
				text = "this"
			intervals [1319]:
				xmin = 1080.0312
				xmax = 1080.2412
				text = "is"
			intervals [1320]:
				xmin = 1080.2412
				xmax = 1080.3812
				text = "it"
			intervals [1321]:
				xmin = 1080.3812
				xmax = 1080.4212
				text = "i"
			intervals [1322]:
				xmin = 1080.4212
				xmax = 1080.5312
				text = "m"
			intervals [1323]:
				xmin = 1080.5312
				xmax = 1080.5712
				text = "a"
			intervals [1324]:
				xmin = 1080.5712
				xmax = 1080.6612
				text = ""
			intervals [1325]:
				xmin = 1080.6612
				xmax = 1080.9712
				text = "die"
			intervals [1326]:
				xmin = 1080.9712
				xmax = 1081.0012
				text = ""
			intervals [1327]:
				xmin = 1081.0012
				xmax = 1081.3612
				text = "now"
			intervals [1328]:
				xmin = 1081.3612
				xmax = 1090.840
				text = ""
			intervals [1329]:
				xmin = 1090.840
				xmax = 1091.130
				text = "uh-huh"
			intervals [1330]:
				xmin = 1091.130
				xmax = 1107.0748
				text = ""
			intervals [1331]:
				xmin = 1107.0748
				xmax = 1107.3948
				text = "very"
			intervals [1332]:
				xmin = 1107.3948
				xmax = 1107.6848
				text = "good"
			intervals [1333]:
				xmin = 1107.6848
				xmax = 1108.6374
				text = ""
			intervals [1334]:
				xmin = 1108.6374
				xmax = 1108.7574
				text = "how"
			intervals [1335]:
				xmin = 1108.7574
				xmax = 1109.0574
				text = "about"
			intervals [1336]:
				xmin = 1109.0574
				xmax = 1109.5774
				text = ""
			intervals [1337]:
				xmin = 1109.5774
				xmax = 1109.9174
				text = "uh"
			intervals [1338]:
				xmin = 1109.9174
				xmax = 1110.6139
				text = ""
			intervals [1339]:
				xmin = 1110.6139
				xmax = 1110.8139
				text = "any"
			intervals [1340]:
				xmin = 1110.8139
				xmax = 1111.0439
				text = "other"
			intervals [1341]:
				xmin = 1111.0439
				xmax = 1111.6439
				text = "occasion"
			intervals [1342]:
				xmin = 1111.6439
				xmax = 1111.8439
				text = "you"
			intervals [1343]:
				xmin = 1111.8439
				xmax = 1112.0839
				text = "were"
			intervals [1344]:
				xmin = 1112.0839
				xmax = 1112.1739
				text = "in"
			intervals [1345]:
				xmin = 1112.1739
				xmax = 1112.3239
				text = "you"
			intervals [1346]:
				xmin = 1112.3239
				xmax = 1112.4239
				text = "were"
			intervals [1347]:
				xmin = 1112.4239
				xmax = 1112.5139
				text = "in"
			intervals [1348]:
				xmin = 1112.5139
				xmax = 1112.6639
				text = "a"
			intervals [1349]:
				xmin = 1112.6639
				xmax = 1113.4539
				text = "situation"
			intervals [1350]:
				xmin = 1113.4539
				xmax = 1113.6439
				text = "where"
			intervals [1351]:
				xmin = 1113.6439
				xmax = 1114.3231
				text = ""
			intervals [1352]:
				xmin = 1114.3231
				xmax = 1114.4931
				text = "with"
			intervals [1353]:
				xmin = 1114.4931
				xmax = 1114.5931
				text = "a"
			intervals [1354]:
				xmin = 1114.5931
				xmax = 1114.8331
				text = "group"
			intervals [1355]:
				xmin = 1114.8331
				xmax = 1114.8931
				text = "of"
			intervals [1356]:
				xmin = 1114.8931
				xmax = 1115.3131
				text = "guys"
			intervals [1357]:
				xmin = 1115.3131
				xmax = 1115.4531
				text = "or"
			intervals [1358]:
				xmin = 1115.4531
				xmax = 1115.8431
				text = "something"
			intervals [1359]:
				xmin = 1115.8431
				xmax = 1115.9931
				text = "and"
			intervals [1360]:
				xmin = 1115.9931
				xmax = 1116.0831
				text = ""
			intervals [1361]:
				xmin = 1116.0831
				xmax = 1116.1631
				text = "you"
			intervals [1362]:
				xmin = 1116.1631
				xmax = 1116.1931
				text = ""
			intervals [1363]:
				xmin = 1116.1931
				xmax = 1116.3731
				text = "thought"
			intervals [1364]:
				xmin = 1116.3731
				xmax = 1116.7031
				text = "oh"
			intervals [1365]:
				xmin = 1116.7031
				xmax = 1116.7331
				text = ""
			intervals [1366]:
				xmin = 1116.7331
				xmax = 1116.9931
				text = "man"
			intervals [1367]:
				xmin = 1116.9931
				xmax = 1117.2131
				text = "this"
			intervals [1368]:
				xmin = 1117.2131
				xmax = 1117.4031
				text = "is"
			intervals [1369]:
				xmin = 1117.4031
				xmax = 1117.5531
				text = "it"
			intervals [1370]:
				xmin = 1117.5531
				xmax = 1117.6131
				text = "i"
			intervals [1371]:
				xmin = 1117.6131
				xmax = 1117.7131
				text = "m"
			intervals [1372]:
				xmin = 1117.7131
				xmax = 1117.8131
				text = "a"
			intervals [1373]:
				xmin = 1117.8131
				xmax = 1118.0031
				text = "get"
			intervals [1374]:
				xmin = 1118.0031
				xmax = 1118.0731
				text = "it"
			intervals [1375]:
				xmin = 1118.0731
				xmax = 1118.1031
				text = ""
			intervals [1376]:
				xmin = 1118.1031
				xmax = 1118.4031
				text = "now"
			intervals [1377]:
				xmin = 1118.4031
				xmax = 1120.1059
				text = ""
			intervals [1378]:
				xmin = 1120.1059
				xmax = 1120.2159
				text = "you"
			intervals [1379]:
				xmin = 1120.2159
				xmax = 1120.3559
				text = "ever"
			intervals [1380]:
				xmin = 1120.3559
				xmax = 1120.4059
				text = ""
			intervals [1381]:
				xmin = 1120.4059
				xmax = 1120.6759
				text = "been"
			intervals [1382]:
				xmin = 1120.6759
				xmax = 1120.7059
				text = ""
			intervals [1383]:
				xmin = 1120.7059
				xmax = 1120.7759
				text = "in"
			intervals [1384]:
				xmin = 1120.7759
				xmax = 1120.8659
				text = "that"
			intervals [1385]:
				xmin = 1120.8659
				xmax = 1121.0259
				text = ""
			intervals [1386]:
				xmin = 1121.0259
				xmax = 1121.2759
				text = "type"
			intervals [1387]:
				xmin = 1121.2759
				xmax = 1121.3559
				text = "of"
			intervals [1388]:
				xmin = 1121.3559
				xmax = 1122.0759
				text = "situation"
			intervals [1389]:
				xmin = 1122.0759
				xmax = 1125.6816
				text = ""
			intervals [1390]:
				xmin = 1125.6816
				xmax = 1125.8716
				text = "cause"
			intervals [1391]:
				xmin = 1125.8716
				xmax = 1126.4616
				text = "sometimes"
			intervals [1392]:
				xmin = 1126.4616
				xmax = 1126.8816
				text = "people"
			intervals [1393]:
				xmin = 1126.8816
				xmax = 1126.9116
				text = ""
			intervals [1394]:
				xmin = 1126.9116
				xmax = 1127.1916
				text = "say"
			intervals [1395]:
				xmin = 1127.1916
				xmax = 1127.2916
				text = "you"
			intervals [1396]:
				xmin = 1127.2916
				xmax = 1127.4216
				text = "know"
			intervals [1397]:
				xmin = 1127.4216
				xmax = 1127.8316
				text = "ah"
			intervals [1398]:
				xmin = 1127.8316
				xmax = 1128.2416
				text = "whatever"
			intervals [1399]:
				xmin = 1128.2416
				xmax = 1128.3216
				text = "s"
			intervals [1400]:
				xmin = 1128.3216
				xmax = 1128.5516
				text = "gonna"
			intervals [1401]:
				xmin = 1128.5516
				xmax = 1128.9916
				text = "happen"
			intervals [1402]:
				xmin = 1128.9916
				xmax = 1129.1216
				text = "is"
			intervals [1403]:
				xmin = 1129.1216
				xmax = 1129.3416
				text = "gonna"
			intervals [1404]:
				xmin = 1129.3416
				xmax = 1129.7616
				text = "happen"
			intervals [1405]:
				xmin = 1129.7616
				xmax = 1130.3316
				text = "anyhow"
			intervals [1406]:
				xmin = 1130.3316
				xmax = 1130.3616
				text = ""
			intervals [1407]:
				xmin = 1130.3616
				xmax = 1130.4816
				text = "what"
			intervals [1408]:
				xmin = 1130.4816
				xmax = 1130.5416
				text = "do"
			intervals [1409]:
				xmin = 1130.5416
				xmax = 1130.6216
				text = "you"
			intervals [1410]:
				xmin = 1130.6216
				xmax = 1130.8616
				text = "think"
			intervals [1411]:
				xmin = 1130.8616
				xmax = 1130.9816
				text = ""
			intervals [1412]:
				xmin = 1130.9816
				xmax = 1131.1616
				text = "about"
			intervals [1413]:
				xmin = 1131.1616
				xmax = 1131.2916
				text = ""
			intervals [1414]:
				xmin = 1131.2916
				xmax = 1131.5716
				text = "that"
			intervals [1415]:
				xmin = 1131.5716
				xmax = 1131.8308
				text = ""
			intervals [1416]:
				xmin = 1131.8308
				xmax = 1132.0808
				text = "say"
			intervals [1417]:
				xmin = 1132.0808
				xmax = 1132.2108
				text = "you"
			intervals [1418]:
				xmin = 1132.2108
				xmax = 1132.4408
				text = "know"
			intervals [1419]:
				xmin = 1132.4408
				xmax = 1132.7308
				text = "like"
			intervals [1420]:
				xmin = 1132.7308
				xmax = 1132.8108
				text = "in"
			intervals [1421]:
				xmin = 1132.8108
				xmax = 1132.9408
				text = ""
			intervals [1422]:
				xmin = 1132.9408
				xmax = 1133.1108
				text = "in"
			intervals [1423]:
				xmin = 1133.1108
				xmax = 1133.6208
				text = "connection"
			intervals [1424]:
				xmin = 1133.6208
				xmax = 1133.7908
				text = "with"
			intervals [1425]:
				xmin = 1133.7908
				xmax = 1133.8208
				text = ""
			intervals [1426]:
				xmin = 1133.8208
				xmax = 1133.9308
				text = "the"
			intervals [1427]:
				xmin = 1133.9308
				xmax = 1134.3508
				text = "washington"
			intervals [1428]:
				xmin = 1134.3508
				xmax = 1134.5708
				text = ""
			intervals [1429]:
				xmin = 1134.5708
				xmax = 1135.0208
				text = "riots"
			intervals [1430]:
				xmin = 1135.0208
				xmax = 1135.0508
				text = ""
			intervals [1431]:
				xmin = 1135.0508
				xmax = 1135.3008
				text = "yeah"
			intervals [1432]:
				xmin = 1135.3008
				xmax = 1135.3308
				text = ""
			intervals [1433]:
				xmin = 1135.3308
				xmax = 1135.6508
				text = "whatever"
			intervals [1434]:
				xmin = 1135.6508
				xmax = 1135.7108
				text = "s"
			intervals [1435]:
				xmin = 1135.7108
				xmax = 1135.7408
				text = ""
			intervals [1436]:
				xmin = 1135.7408
				xmax = 1135.9408
				text = "gonna"
			intervals [1437]:
				xmin = 1135.9408
				xmax = 1136.3408
				text = "happen"
			intervals [1438]:
				xmin = 1136.3408
				xmax = 1136.3908
				text = ""
			intervals [1439]:
				xmin = 1136.3908
				xmax = 1136.4908
				text = "is"
			intervals [1440]:
				xmin = 1136.4908
				xmax = 1136.6208
				text = "gonna"
			intervals [1441]:
				xmin = 1136.6208
				xmax = 1137.2408
				text = "happen"
			intervals [1442]:
				xmin = 1137.2408
				xmax = 1137.3408
				text = ""
			intervals [1443]:
				xmin = 1137.3408
				xmax = 1137.4908
				text = "anyhow"
			intervals [1444]:
				xmin = 1137.4908
				xmax = 1138.2038
				text = ""
			intervals [1445]:
				xmin = 1138.2038
				xmax = 1138.3438
				text = "what"
			intervals [1446]:
				xmin = 1138.3438
				xmax = 1138.4038
				text = "do"
			intervals [1447]:
				xmin = 1138.4038
				xmax = 1138.4638
				text = "you"
			intervals [1448]:
				xmin = 1138.4638
				xmax = 1138.5938
				text = ""
			intervals [1449]:
				xmin = 1138.5938
				xmax = 1138.7138
				text = "think"
			intervals [1450]:
				xmin = 1138.7138
				xmax = 1142.9988
				text = ""
			intervals [1451]:
				xmin = 1142.9988
				xmax = 1143.1988
				text = "like"
			intervals [1452]:
				xmin = 1143.1988
				xmax = 1143.3246
				text = ""
			intervals [1453]:
				xmin = 1143.3246
				xmax = 1143.4246
				text = "s"
			intervals [1454]:
				xmin = 1143.4246
				xmax = 1143.5743
				text = ""
			intervals [1455]:
				xmin = 1143.5743
				xmax = 1143.8243
				text = "some"
			intervals [1456]:
				xmin = 1143.8243
				xmax = 1144.2243
				text = "people"
			intervals [1457]:
				xmin = 1144.2243
				xmax = 1144.5843
				text = "say"
			intervals [1458]:
				xmin = 1144.5843
				xmax = 1144.6943
				text = "you"
			intervals [1459]:
				xmin = 1144.6943
				xmax = 1144.9043
				text = "know"
			intervals [1460]:
				xmin = 1144.9043
				xmax = 1145.3243
				text = "whatever"
			intervals [1461]:
				xmin = 1145.3243
				xmax = 1145.3543
				text = "s"
			intervals [1462]:
				xmin = 1145.3543
				xmax = 1145.5943
				text = "gonna"
			intervals [1463]:
				xmin = 1145.5943
				xmax = 1146.0243
				text = "happen"
			intervals [1464]:
				xmin = 1146.0243
				xmax = 1146.1743
				text = "in"
			intervals [1465]:
				xmin = 1146.1743
				xmax = 1146.5343
				text = "life"
			intervals [1466]:
				xmin = 1146.5343
				xmax = 1146.6843
				text = "is"
			intervals [1467]:
				xmin = 1146.6843
				xmax = 1146.8843
				text = "gonna"
			intervals [1468]:
				xmin = 1146.8843
				xmax = 1147.2043
				text = "happen"
			intervals [1469]:
				xmin = 1147.2043
				xmax = 1147.4043
				text = "can't"
			intervals [1470]:
				xmin = 1147.4043
				xmax = 1147.5643
				text = "do"
			intervals [1471]:
				xmin = 1147.5643
				xmax = 1147.8543
				text = "nothing"
			intervals [1472]:
				xmin = 1147.8543
				xmax = 1148.1343
				text = "about"
			intervals [1473]:
				xmin = 1148.1343
				xmax = 1148.2043
				text = "it"
			intervals [1474]:
				xmin = 1148.2043
				xmax = 1148.4259
				text = ""
			intervals [1475]:
				xmin = 1148.4259
				xmax = 1148.8359
				text = "anyhow"
			intervals [1476]:
				xmin = 1148.8359
				xmax = 1158.8923
				text = ""
			intervals [1477]:
				xmin = 1158.8923
				xmax = 1159.1023
				text = "can't"
			intervals [1478]:
				xmin = 1159.1023
				xmax = 1159.2323
				text = "do"
			intervals [1479]:
				xmin = 1159.2323
				xmax = 1159.5123
				text = "nothing"
			intervals [1480]:
				xmin = 1159.5123
				xmax = 1159.8223
				text = "about"
			intervals [1481]:
				xmin = 1159.8223
				xmax = 1159.9623
				text = "it"
			intervals [1482]:
				xmin = 1159.9623
				xmax = 1160.0823
				text = "right"
			intervals [1483]:
				xmin = 1160.0823
				xmax = 1162.062
				text = ""
			intervals [1484]:
				xmin = 1162.062
				xmax = 1162.492
				text = "okay"
			intervals [1485]:
				xmin = 1162.492
				xmax = 1162.792
				text = "good"
			intervals [1486]:
				xmin = 1162.792
				xmax = 1163.199977324263
				text = ""
	item [2]:
		class = "IntervalTier"
		name = "DCA_int_02 - phones"
		xmin = 0.0
		xmax = 1163.199977324263
		intervals: size = 3681
			intervals [1]:
				xmin = 0.0
				xmax = 0.3907
				text = ""
			intervals [2]:
				xmin = 0.3907
				xmax = 0.4207
				text = "sil"
			intervals [3]:
				xmin = 0.4207
				xmax = 0.5307
				text = "OW2"
			intervals [4]:
				xmin = 0.5307
				xmax = 0.6607
				text = "K"
			intervals [5]:
				xmin = 0.6607
				xmax = 0.8007
				text = "EY1"
			intervals [6]:
				xmin = 0.8007
				xmax = 0.8407
				text = "sp"
			intervals [7]:
				xmin = 0.8407
				xmax = 1.2107
				text = "TN"
			intervals [8]:
				xmin = 1.2107
				xmax = 1.2407
				text = "HH"
			intervals [9]:
				xmin = 1.2407
				xmax = 1.2807
				text = "W"
			intervals [10]:
				xmin = 1.2807
				xmax = 1.3107
				text = "AH1"
			intervals [11]:
				xmin = 1.3107
				xmax = 1.3507
				text = "T"
			intervals [12]:
				xmin = 1.3507
				xmax = 1.4407
				text = "K"
			intervals [13]:
				xmin = 1.4407
				xmax = 1.5407
				text = "AY1"
			intervals [14]:
				xmin = 1.5407
				xmax = 1.5907
				text = "N"
			intervals [15]:
				xmin = 1.5907
				xmax = 1.6507
				text = "D"
			intervals [16]:
				xmin = 1.6507
				xmax = 1.7207
				text = "Z"
			intervals [17]:
				xmin = 1.7207
				xmax = 1.7507
				text = "AH1"
			intervals [18]:
				xmin = 1.7507
				xmax = 1.8307
				text = "V"
			intervals [19]:
				xmin = 1.8307
				xmax = 1.9407
				text = "G"
			intervals [20]:
				xmin = 1.9407
				xmax = 2.0807
				text = "EY1"
			intervals [21]:
				xmin = 2.0807
				xmax = 2.1507
				text = "M"
			intervals [22]:
				xmin = 2.1507
				xmax = 2.2607
				text = "Z"
			intervals [23]:
				xmin = 2.2607
				xmax = 2.2907
				text = "D"
			intervals [24]:
				xmin = 2.2907
				xmax = 2.3307
				text = "IH0"
			intervals [25]:
				xmin = 2.3307
				xmax = 2.4107
				text = "D"
			intervals [26]:
				xmin = 2.4107
				xmax = 2.4507
				text = "Y"
			intervals [27]:
				xmin = 2.4507
				xmax = 2.5107
				text = "UW1"
			intervals [28]:
				xmin = 2.5107
				xmax = 2.6207
				text = "P"
			intervals [29]:
				xmin = 2.6207
				xmax = 2.7307
				text = "L"
			intervals [30]:
				xmin = 2.7307
				xmax = 2.8307
				text = "EY1"
			intervals [31]:
				xmin = 2.8307
				xmax = 2.8907
				text = "W"
			intervals [32]:
				xmin = 2.8907
				xmax = 2.9307
				text = "EH1"
			intervals [33]:
				xmin = 2.9307
				xmax = 3.0107
				text = "N"
			intervals [34]:
				xmin = 3.0107
				xmax = 3.0507
				text = "Y"
			intervals [35]:
				xmin = 3.0507
				xmax = 3.1107
				text = "UW1"
			intervals [36]:
				xmin = 3.1107
				xmax = 3.1507
				text = "W"
			intervals [37]:
				xmin = 3.1507
				xmax = 3.2307
				text = "ER0"
			intervals [38]:
				xmin = 3.2307
				xmax = 3.3207
				text = "Y"
			intervals [39]:
				xmin = 3.3207
				xmax = 3.3807
				text = "AH1"
			intervals [40]:
				xmin = 3.3807
				xmax = 3.4907
				text = "NG"
			intervals [41]:
				xmin = 3.4907
				xmax = 3.5407
				text = "G"
			intervals [42]:
				xmin = 3.5407
				xmax = 3.6107
				text = "ER0"
			intervals [43]:
				xmin = 3.6107
				xmax = 14.2854
				text = "sp"
			intervals [44]:
				xmin = 14.2854
				xmax = 14.4054
				text = "AH1"
			intervals [45]:
				xmin = 14.4054
				xmax = 14.5254
				text = "HH"
			intervals [46]:
				xmin = 14.5254
				xmax = 14.6854
				text = "AH1"
			intervals [47]:
				xmin = 14.6854
				xmax = 24.442
				text = ""
			intervals [48]:
				xmin = 24.442
				xmax = 24.502
				text = "HH"
			intervals [49]:
				xmin = 24.502
				xmax = 24.572
				text = "AW1"
			intervals [50]:
				xmin = 24.572
				xmax = 24.672
				text = "D"
			intervals [51]:
				xmin = 24.672
				xmax = 24.742
				text = "Y"
			intervals [52]:
				xmin = 24.742
				xmax = 24.782
				text = "UW1"
			intervals [53]:
				xmin = 24.782
				xmax = 24.842
				text = "sp"
			intervals [54]:
				xmin = 24.842
				xmax = 24.922
				text = "P"
			intervals [55]:
				xmin = 24.922
				xmax = 25.002
				text = "L"
			intervals [56]:
				xmin = 25.002
				xmax = 25.172
				text = "EY1"
			intervals [57]:
				xmin = 25.172
				xmax = 25.262
				text = "AH1"
			intervals [58]:
				xmin = 25.262
				xmax = 25.432
				text = "T"
			intervals [59]:
				xmin = 25.432
				xmax = 25.602
				text = "AE1"
			intervals [60]:
				xmin = 25.602
				xmax = 25.692
				text = "G"
			intervals [61]:
				xmin = 25.692
				xmax = 25.752
				text = "HH"
			intervals [62]:
				xmin = 25.752
				xmax = 25.812
				text = "AW1"
			intervals [63]:
				xmin = 25.812
				xmax = 25.912
				text = "D"
			intervals [64]:
				xmin = 25.912
				xmax = 25.962
				text = "Y"
			intervals [65]:
				xmin = 25.962
				xmax = 26.012
				text = "UW1"
			intervals [66]:
				xmin = 26.012
				xmax = 26.102
				text = "D"
			intervals [67]:
				xmin = 26.102
				xmax = 26.132
				text = "IH2"
			intervals [68]:
				xmin = 26.132
				xmax = 26.292
				text = "S"
			intervals [69]:
				xmin = 26.292
				xmax = 26.402
				text = "AY1"
			intervals [70]:
				xmin = 26.402
				xmax = 26.452
				text = "D"
			intervals [71]:
				xmin = 26.452
				xmax = 26.502
				text = "HH"
			intervals [72]:
				xmin = 26.502
				xmax = 26.532
				text = "UW1"
			intervals [73]:
				xmin = 26.532
				xmax = 26.562
				text = "W"
			intervals [74]:
				xmin = 26.562
				xmax = 26.592
				text = "AA1"
			intervals [75]:
				xmin = 26.592
				xmax = 26.622
				text = "Z"
			intervals [76]:
				xmin = 26.622
				xmax = 26.652
				text = "G"
			intervals [77]:
				xmin = 26.652
				xmax = 27.072
				text = "AA1"
			intervals [78]:
				xmin = 27.072
				xmax = 27.102
				text = "N"
			intervals [79]:
				xmin = 27.102
				xmax = 27.132
				text = "AH0"
			intervals [80]:
				xmin = 27.132
				xmax = 27.162
				text = "B"
			intervals [81]:
				xmin = 27.162
				xmax = 27.272
				text = "IY0"
			intervals [82]:
				xmin = 27.272
				xmax = 27.302
				text = "IH0"
			intervals [83]:
				xmin = 27.302
				xmax = 27.332
				text = "T"
			intervals [84]:
				xmin = 27.332
				xmax = 30.981
				text = ""
			intervals [85]:
				xmin = 30.981
				xmax = 31.041
				text = "HH"
			intervals [86]:
				xmin = 31.041
				xmax = 31.201
				text = "AH1"
			intervals [87]:
				xmin = 31.201
				xmax = 39.896
				text = ""
			intervals [88]:
				xmin = 39.896
				xmax = 39.936
				text = "sil"
			intervals [89]:
				xmin = 39.936
				xmax = 40.116
				text = "AH1"
			intervals [90]:
				xmin = 40.116
				xmax = 40.196
				text = "HH"
			intervals [91]:
				xmin = 40.196
				xmax = 40.326
				text = "AH1"
			intervals [92]:
				xmin = 40.326
				xmax = 40.9066
				text = "sp"
			intervals [93]:
				xmin = 40.9066
				xmax = 40.9466
				text = "EH1"
			intervals [94]:
				xmin = 40.9466
				xmax = 41.0266
				text = "N"
			intervals [95]:
				xmin = 41.0266
				xmax = 41.1066
				text = "IY0"
			intervals [96]:
				xmin = 41.1066
				xmax = 41.1666
				text = "AH1"
			intervals [97]:
				xmin = 41.1666
				xmax = 41.2266
				text = "DH"
			intervals [98]:
				xmin = 41.2266
				xmax = 41.3366
				text = "ER0"
			intervals [99]:
				xmin = 41.3366
				xmax = 41.4366
				text = "R"
			intervals [100]:
				xmin = 41.4366
				xmax = 41.6366
				text = "AY1"
			intervals [101]:
				xmin = 41.6366
				xmax = 41.6966
				text = "M"
			intervals [102]:
				xmin = 41.6966
				xmax = 41.7866
				text = "Z"
			intervals [103]:
				xmin = 41.7866
				xmax = 41.8266
				text = "Y"
			intervals [104]:
				xmin = 41.8266
				xmax = 41.8566
				text = "UW1"
			intervals [105]:
				xmin = 41.8566
				xmax = 41.9566
				text = "K"
			intervals [106]:
				xmin = 41.9566
				xmax = 41.9966
				text = "UH1"
			intervals [107]:
				xmin = 41.9966
				xmax = 42.0766
				text = "D"
			intervals [108]:
				xmin = 42.0766
				xmax = 42.1266
				text = "Y"
			intervals [109]:
				xmin = 42.1266
				xmax = 42.2566
				text = "UW1"
			intervals [110]:
				xmin = 42.2566
				xmax = 42.3366
				text = "Z"
			intervals [111]:
				xmin = 42.3366
				xmax = 42.3866
				text = "L"
			intervals [112]:
				xmin = 42.3866
				xmax = 42.4966
				text = "AY1"
			intervals [113]:
				xmin = 42.4966
				xmax = 42.5666
				text = "K"
			intervals [114]:
				xmin = 42.5666
				xmax = 42.6066
				text = "W"
			intervals [115]:
				xmin = 42.6066
				xmax = 42.6566
				text = "AH1"
			intervals [116]:
				xmin = 42.6566
				xmax = 42.7566
				text = "N"
			intervals [117]:
				xmin = 42.7566
				xmax = 42.8166
				text = "P"
			intervals [118]:
				xmin = 42.8166
				xmax = 42.8966
				text = "AH0"
			intervals [119]:
				xmin = 42.8966
				xmax = 42.9966
				text = "T"
			intervals [120]:
				xmin = 42.9966
				xmax = 43.1266
				text = "EY1"
			intervals [121]:
				xmin = 43.1266
				xmax = 43.1566
				text = "T"
			intervals [122]:
				xmin = 43.1566
				xmax = 43.2466
				text = "OW2"
			intervals [123]:
				xmin = 43.2466
				xmax = 43.3666
				text = "sp"
			intervals [124]:
				xmin = 43.3666
				xmax = 43.4066
				text = "T"
			intervals [125]:
				xmin = 43.4066
				xmax = 43.6466
				text = "UW1"
			intervals [126]:
				xmin = 43.6466
				xmax = 43.7566
				text = "P"
			intervals [127]:
				xmin = 43.7566
				xmax = 43.9866
				text = "AH0"
			intervals [128]:
				xmin = 43.9866
				xmax = 44.0166
				text = "T"
			intervals [129]:
				xmin = 44.0166
				xmax = 44.0666
				text = "EY1"
			intervals [130]:
				xmin = 44.0666
				xmax = 44.0966
				text = "T"
			intervals [131]:
				xmin = 44.0966
				xmax = 44.1266
				text = "OW2"
			intervals [132]:
				xmin = 44.1266
				xmax = 53.6633
				text = ""
			intervals [133]:
				xmin = 53.6633
				xmax = 53.6933
				text = "sil"
			intervals [134]:
				xmin = 53.6933
				xmax = 53.8533
				text = "AH1"
			intervals [135]:
				xmin = 53.8533
				xmax = 53.9033
				text = "HH"
			intervals [136]:
				xmin = 53.9033
				xmax = 54.0933
				text = "AH1"
			intervals [137]:
				xmin = 54.0933
				xmax = 54.2321
				text = ""
			intervals [138]:
				xmin = 54.2321
				xmax = 54.2621
				text = "sil"
			intervals [139]:
				xmin = 54.2621
				xmax = 54.3721
				text = "OW2"
			intervals [140]:
				xmin = 54.3721
				xmax = 54.4821
				text = "K"
			intervals [141]:
				xmin = 54.4821
				xmax = 54.6221
				text = "EY1"
			intervals [142]:
				xmin = 54.6221
				xmax = 54.7321
				text = "G"
			intervals [143]:
				xmin = 54.7321
				xmax = 54.9021
				text = "UH1"
			intervals [144]:
				xmin = 54.9021
				xmax = 55.0021
				text = "D"
			intervals [145]:
				xmin = 55.0021
				xmax = 55.1221
				text = "AH1"
			intervals [146]:
				xmin = 55.1221
				xmax = 55.2021
				text = "sp"
			intervals [147]:
				xmin = 55.2021
				xmax = 55.6532
				text = ""
			intervals [148]:
				xmin = 55.6532
				xmax = 55.6932
				text = "HH"
			intervals [149]:
				xmin = 55.6932
				xmax = 55.7732
				text = "AW1"
			intervals [150]:
				xmin = 55.7732
				xmax = 55.8532
				text = "AH0"
			intervals [151]:
				xmin = 55.8532
				xmax = 55.9132
				text = "B"
			intervals [152]:
				xmin = 55.9132
				xmax = 56.0332
				text = "AW1"
			intervals [153]:
				xmin = 56.0332
				xmax = 56.0632
				text = "T"
			intervals [154]:
				xmin = 56.0632
				xmax = 56.1732
				text = "sp"
			intervals [155]:
				xmin = 56.1732
				xmax = 56.5032
				text = "AH1"
			intervals [156]:
				xmin = 56.5032
				xmax = 56.6977
				text = ""
			intervals [157]:
				xmin = 56.6977
				xmax = 56.7677
				text = "D"
			intervals [158]:
				xmin = 56.7677
				xmax = 56.7977
				text = "UW1"
			intervals [159]:
				xmin = 56.7977
				xmax = 57.0277
				text = "Y"
			intervals [160]:
				xmin = 57.0277
				xmax = 57.0877
				text = "UW1"
			intervals [161]:
				xmin = 57.0877
				xmax = 57.1777
				text = "P"
			intervals [162]:
				xmin = 57.1777
				xmax = 57.2677
				text = "L"
			intervals [163]:
				xmin = 57.2677
				xmax = 57.3077
				text = "EY1"
			intervals [164]:
				xmin = 57.3077
				xmax = 57.3977
				text = "S"
			intervals [165]:
				xmin = 57.3977
				xmax = 57.4777
				text = "P"
			intervals [166]:
				xmin = 57.4777
				xmax = 57.5877
				text = "AO1"
			intervals [167]:
				xmin = 57.5877
				xmax = 57.6677
				text = "R"
			intervals [168]:
				xmin = 57.6677
				xmax = 57.7077
				text = "T"
			intervals [169]:
				xmin = 57.7077
				xmax = 57.7877
				text = "S"
			intervals [170]:
				xmin = 57.7877
				xmax = 57.8177
				text = "sp"
			intervals [171]:
				xmin = 57.8177
				xmax = 57.8477
				text = "W"
			intervals [172]:
				xmin = 57.8477
				xmax = 57.8877
				text = "EH1"
			intervals [173]:
				xmin = 57.8877
				xmax = 57.9577
				text = "N"
			intervals [174]:
				xmin = 57.9577
				xmax = 57.9877
				text = "Y"
			intervals [175]:
				xmin = 57.9877
				xmax = 58.0877
				text = "UW1"
			intervals [176]:
				xmin = 58.0877
				xmax = 58.1177
				text = "W"
			intervals [177]:
				xmin = 58.1177
				xmax = 58.1477
				text = "ER0"
			intervals [178]:
				xmin = 58.1477
				xmax = 58.1977
				text = "Y"
			intervals [179]:
				xmin = 58.1977
				xmax = 58.2777
				text = "AH1"
			intervals [180]:
				xmin = 58.2777
				xmax = 58.3377
				text = "NG"
			intervals [181]:
				xmin = 58.3377
				xmax = 58.3777
				text = "G"
			intervals [182]:
				xmin = 58.3777
				xmax = 58.4077
				text = "ER0"
			intervals [183]:
				xmin = 58.4077
				xmax = 63.0587
				text = "sp"
			intervals [184]:
				xmin = 63.0587
				xmax = 63.1187
				text = "IH1"
			intervals [185]:
				xmin = 63.1187
				xmax = 63.1887
				text = "Z"
			intervals [186]:
				xmin = 63.1887
				xmax = 63.2187
				text = "DH"
			intervals [187]:
				xmin = 63.2187
				xmax = 63.2487
				text = "AH0"
			intervals [188]:
				xmin = 63.2487
				xmax = 63.2787
				text = "T"
			intervals [189]:
				xmin = 63.2787
				xmax = 63.3087
				text = "R"
			intervals [190]:
				xmin = 63.3087
				xmax = 63.4787
				text = "AY1"
			intervals [191]:
				xmin = 63.4787
				xmax = 63.5187
				text = "T"
			intervals [192]:
				xmin = 63.5187
				xmax = 63.5487
				text = "sp"
			intervals [193]:
				xmin = 63.5487
				xmax = 63.6487
				text = "K"
			intervals [194]:
				xmin = 63.6487
				xmax = 63.6787
				text = "AE1"
			intervals [195]:
				xmin = 63.6787
				xmax = 63.7087
				text = "N"
			intervals [196]:
				xmin = 63.7087
				xmax = 63.7387
				text = "Y"
			intervals [197]:
				xmin = 63.7387
				xmax = 63.8087
				text = "UW1"
			intervals [198]:
				xmin = 63.8087
				xmax = 63.8987
				text = "T"
			intervals [199]:
				xmin = 63.8987
				xmax = 63.9487
				text = "EH1"
			intervals [200]:
				xmin = 63.9487
				xmax = 63.9787
				text = "L"
			intervals [201]:
				xmin = 63.9787
				xmax = 64.1187
				text = "M"
			intervals [202]:
				xmin = 64.1187
				xmax = 64.2787
				text = "IY1"
			intervals [203]:
				xmin = 64.2787
				xmax = 64.5187
				text = "AH1"
			intervals [204]:
				xmin = 64.5187
				xmax = 64.5887
				text = "sp"
			intervals [205]:
				xmin = 64.5887
				xmax = 64.7354
				text = ""
			intervals [206]:
				xmin = 64.7354
				xmax = 64.8154
				text = "HH"
			intervals [207]:
				xmin = 64.8154
				xmax = 64.8854
				text = "AW1"
			intervals [208]:
				xmin = 64.8854
				xmax = 64.9554
				text = "D"
			intervals [209]:
				xmin = 64.9554
				xmax = 65.0054
				text = "Y"
			intervals [210]:
				xmin = 65.0054
				xmax = 65.0354
				text = "UW1"
			intervals [211]:
				xmin = 65.0354
				xmax = 65.1254
				text = "Y"
			intervals [212]:
				xmin = 65.1254
				xmax = 65.1954
				text = "UW1"
			intervals [213]:
				xmin = 65.1954
				xmax = 65.2854
				text = "ZH"
			intervals [214]:
				xmin = 65.2854
				xmax = 65.3154
				text = "AH0"
			intervals [215]:
				xmin = 65.3154
				xmax = 65.3454
				text = "L"
			intervals [216]:
				xmin = 65.3454
				xmax = 65.3954
				text = "IY0"
			intervals [217]:
				xmin = 65.3954
				xmax = 65.5154
				text = "P"
			intervals [218]:
				xmin = 65.5154
				xmax = 65.5954
				text = "L"
			intervals [219]:
				xmin = 65.5954
				xmax = 65.6854
				text = "EY1"
			intervals [220]:
				xmin = 65.6854
				xmax = 65.7654
				text = "DH"
			intervals [221]:
				xmin = 65.7654
				xmax = 65.9154
				text = "AE1"
			intervals [222]:
				xmin = 65.9154
				xmax = 65.9754
				text = "T"
			intervals [223]:
				xmin = 65.9754
				xmax = 66.3627
				text = ""
			intervals [224]:
				xmin = 66.3627
				xmax = 66.4127
				text = "sil"
			intervals [225]:
				xmin = 66.4127
				xmax = 66.4527
				text = "Y"
			intervals [226]:
				xmin = 66.4527
				xmax = 66.5527
				text = "UW1"
			intervals [227]:
				xmin = 66.5527
				xmax = 66.5827
				text = "sp"
			intervals [228]:
				xmin = 66.5827
				xmax = 66.6127
				text = "D"
			intervals [229]:
				xmin = 66.6127
				xmax = 66.6727
				text = "G"
			intervals [230]:
				xmin = 66.6727
				xmax = 66.7427
				text = "IH1"
			intervals [231]:
				xmin = 66.7427
				xmax = 66.7827
				text = "T"
			intervals [232]:
				xmin = 66.7827
				xmax = 66.8427
				text = "sp"
			intervals [233]:
				xmin = 66.8427
				xmax = 66.9327
				text = "S"
			intervals [234]:
				xmin = 66.9327
				xmax = 66.9727
				text = "AH1"
			intervals [235]:
				xmin = 66.9727
				xmax = 67.0227
				text = "M"
			intervals [236]:
				xmin = 67.0227
				xmax = 67.1327
				text = "G"
			intervals [237]:
				xmin = 67.1327
				xmax = 67.2427
				text = "AY1"
			intervals [238]:
				xmin = 67.2427
				xmax = 67.3427
				text = "Z"
			intervals [239]:
				xmin = 67.3427
				xmax = 67.3727
				text = "F"
			intervals [240]:
				xmin = 67.3727
				xmax = 67.4127
				text = "ER0"
			intervals [241]:
				xmin = 67.4127
				xmax = 67.4427
				text = "M"
			intervals [242]:
				xmin = 67.4427
				xmax = 67.4727
				text = "DH"
			intervals [243]:
				xmin = 67.4727
				xmax = 67.5127
				text = "AH0"
			intervals [244]:
				xmin = 67.5127
				xmax = 67.6027
				text = "N"
			intervals [245]:
				xmin = 67.6027
				xmax = 67.7327
				text = "EY1"
			intervals [246]:
				xmin = 67.7327
				xmax = 67.8227
				text = "B"
			intervals [247]:
				xmin = 67.8227
				xmax = 67.9327
				text = "ER0"
			intervals [248]:
				xmin = 67.9327
				xmax = 68.0427
				text = "HH"
			intervals [249]:
				xmin = 68.0427
				xmax = 68.1727
				text = "UH2"
			intervals [250]:
				xmin = 68.1727
				xmax = 68.2027
				text = "D"
			intervals [251]:
				xmin = 68.2027
				xmax = 68.2327
				text = "sp"
			intervals [252]:
				xmin = 68.2327
				xmax = 68.4227
				text = "ER0"
			intervals [253]:
				xmin = 68.4227
				xmax = 68.4827
				text = "sp"
			intervals [254]:
				xmin = 68.4827
				xmax = 68.5827
				text = "W"
			intervals [255]:
				xmin = 68.5827
				xmax = 68.7227
				text = "AH1"
			intervals [256]:
				xmin = 68.7227
				xmax = 75.1453
				text = ""
			intervals [257]:
				xmin = 75.1453
				xmax = 75.1853
				text = "sil"
			intervals [258]:
				xmin = 75.1853
				xmax = 75.2753
				text = "AH1"
			intervals [259]:
				xmin = 75.2753
				xmax = 75.3253
				text = "HH"
			intervals [260]:
				xmin = 75.3253
				xmax = 75.5153
				text = "AH1"
			intervals [261]:
				xmin = 75.5153
				xmax = 78.7777
				text = ""
			intervals [262]:
				xmin = 78.7777
				xmax = 78.8077
				text = "sil"
			intervals [263]:
				xmin = 78.8077
				xmax = 78.9777
				text = "AH1"
			intervals [264]:
				xmin = 78.9777
				xmax = 79.0277
				text = "HH"
			intervals [265]:
				xmin = 79.0277
				xmax = 79.2177
				text = "AH1"
			intervals [266]:
				xmin = 79.2177
				xmax = 82.6235
				text = ""
			intervals [267]:
				xmin = 82.6235
				xmax = 82.6535
				text = "sil"
			intervals [268]:
				xmin = 82.6535
				xmax = 82.7035
				text = "Y"
			intervals [269]:
				xmin = 82.7035
				xmax = 82.8635
				text = "AE1"
			intervals [270]:
				xmin = 82.8635
				xmax = 86.9096
				text = "sp"
			intervals [271]:
				xmin = 86.9096
				xmax = 86.9796
				text = "V"
			intervals [272]:
				xmin = 86.9796
				xmax = 87.0596
				text = "EH1"
			intervals [273]:
				xmin = 87.0596
				xmax = 87.1396
				text = "R"
			intervals [274]:
				xmin = 87.1396
				xmax = 87.1896
				text = "IY0"
			intervals [275]:
				xmin = 87.1896
				xmax = 87.2796
				text = "G"
			intervals [276]:
				xmin = 87.2796
				xmax = 87.4296
				text = "IH0"
			intervals [277]:
				xmin = 87.4296
				xmax = 87.4596
				text = "D"
			intervals [278]:
				xmin = 87.4596
				xmax = 87.5596
				text = "sp"
			intervals [279]:
				xmin = 87.5596
				xmax = 89.1877
				text = ""
			intervals [280]:
				xmin = 89.1877
				xmax = 89.2777
				text = "HH"
			intervals [281]:
				xmin = 89.2777
				xmax = 89.3277
				text = "AW1"
			intervals [282]:
				xmin = 89.3277
				xmax = 89.3877
				text = "AH0"
			intervals [283]:
				xmin = 89.3877
				xmax = 89.4377
				text = "B"
			intervals [284]:
				xmin = 89.4377
				xmax = 89.5677
				text = "AW1"
			intervals [285]:
				xmin = 89.5677
				xmax = 89.7177
				text = "T"
			intervals [286]:
				xmin = 89.7177
				xmax = 89.7577
				text = "AH1"
			intervals [287]:
				xmin = 89.7577
				xmax = 89.8677
				text = "M"
			intervals [288]:
				xmin = 89.8677
				xmax = 89.9977
				text = "AA1"
			intervals [289]:
				xmin = 89.9977
				xmax = 90.0777
				text = "R"
			intervals [290]:
				xmin = 90.0777
				xmax = 90.1277
				text = "B"
			intervals [291]:
				xmin = 90.1277
				xmax = 90.2077
				text = "AH0"
			intervals [292]:
				xmin = 90.2077
				xmax = 90.2377
				text = "L"
			intervals [293]:
				xmin = 90.2377
				xmax = 90.2877
				text = "Z"
			intervals [294]:
				xmin = 90.2877
				xmax = 90.3177
				text = "Y"
			intervals [295]:
				xmin = 90.3177
				xmax = 90.3477
				text = "UW1"
			intervals [296]:
				xmin = 90.3477
				xmax = 90.3777
				text = "EH1"
			intervals [297]:
				xmin = 90.3777
				xmax = 90.4477
				text = "V"
			intervals [298]:
				xmin = 90.4477
				xmax = 90.4877
				text = "ER0"
			intervals [299]:
				xmin = 90.4877
				xmax = 90.5577
				text = "sp"
			intervals [300]:
				xmin = 90.5577
				xmax = 90.6077
				text = "P"
			intervals [301]:
				xmin = 90.6077
				xmax = 90.6577
				text = "L"
			intervals [302]:
				xmin = 90.6577
				xmax = 90.6977
				text = "EY1"
			intervals [303]:
				xmin = 90.6977
				xmax = 90.8077
				text = "M"
			intervals [304]:
				xmin = 90.8077
				xmax = 90.9077
				text = "AA1"
			intervals [305]:
				xmin = 90.9077
				xmax = 90.9677
				text = "R"
			intervals [306]:
				xmin = 90.9677
				xmax = 91.0377
				text = "B"
			intervals [307]:
				xmin = 91.0377
				xmax = 91.0777
				text = "AH0"
			intervals [308]:
				xmin = 91.0777
				xmax = 91.1677
				text = "L"
			intervals [309]:
				xmin = 91.1677
				xmax = 91.2477
				text = "Z"
			intervals [310]:
				xmin = 91.2477
				xmax = 95.4862
				text = "sp"
			intervals [311]:
				xmin = 95.4862
				xmax = 95.5162
				text = "IH1"
			intervals [312]:
				xmin = 95.5162
				xmax = 95.5462
				text = "Z"
			intervals [313]:
				xmin = 95.5462
				xmax = 95.5762
				text = "DH"
			intervals [314]:
				xmin = 95.5762
				xmax = 95.6162
				text = "AE1"
			intervals [315]:
				xmin = 95.6162
				xmax = 95.6862
				text = "T"
			intervals [316]:
				xmin = 95.6862
				xmax = 95.7162
				text = "R"
			intervals [317]:
				xmin = 95.7162
				xmax = 95.7462
				text = "AY1"
			intervals [318]:
				xmin = 95.7462
				xmax = 95.8162
				text = "T"
			intervals [319]:
				xmin = 95.8162
				xmax = 107.3955
				text = "sp"
			intervals [320]:
				xmin = 107.3955
				xmax = 107.4555
				text = "M"
			intervals [321]:
				xmin = 107.4555
				xmax = 107.4855
				text = "HH"
			intervals [322]:
				xmin = 107.4855
				xmax = 107.8055
				text = "M"
			intervals [323]:
				xmin = 107.8055
				xmax = 110.4692
				text = ""
			intervals [324]:
				xmin = 110.4692
				xmax = 110.5392
				text = "sil"
			intervals [325]:
				xmin = 110.5392
				xmax = 110.5692
				text = "AH1"
			intervals [326]:
				xmin = 110.5692
				xmax = 110.5992
				text = "HH"
			intervals [327]:
				xmin = 110.5992
				xmax = 110.8592
				text = "AH1"
			intervals [328]:
				xmin = 110.8592
				xmax = 111.138
				text = "sp"
			intervals [329]:
				xmin = 111.138
				xmax = 111.168
				text = "V"
			intervals [330]:
				xmin = 111.168
				xmax = 111.198
				text = "EH1"
			intervals [331]:
				xmin = 111.198
				xmax = 111.258
				text = "R"
			intervals [332]:
				xmin = 111.258
				xmax = 111.338
				text = "IY0"
			intervals [333]:
				xmin = 111.338
				xmax = 111.428
				text = "G"
			intervals [334]:
				xmin = 111.428
				xmax = 111.558
				text = "IH0"
			intervals [335]:
				xmin = 111.558
				xmax = 111.608
				text = "D"
			intervals [336]:
				xmin = 111.608
				xmax = 111.698
				text = "sp"
			intervals [337]:
				xmin = 111.698
				xmax = 112.5162
				text = ""
			intervals [338]:
				xmin = 112.5162
				xmax = 112.5762
				text = "HH"
			intervals [339]:
				xmin = 112.5762
				xmax = 112.6562
				text = "AW1"
			intervals [340]:
				xmin = 112.6562
				xmax = 112.7162
				text = "AH0"
			intervals [341]:
				xmin = 112.7162
				xmax = 112.7762
				text = "B"
			intervals [342]:
				xmin = 112.7762
				xmax = 112.8762
				text = "AW1"
			intervals [343]:
				xmin = 112.8762
				xmax = 112.9062
				text = "T"
			intervals [344]:
				xmin = 112.9062
				xmax = 113.0262
				text = "sp"
			intervals [345]:
				xmin = 113.0262
				xmax = 113.2062
				text = "AH1"
			intervals [346]:
				xmin = 113.2062
				xmax = 113.2962
				text = "W"
			intervals [347]:
				xmin = 113.2962
				xmax = 113.3362
				text = "AH1"
			intervals [348]:
				xmin = 113.3362
				xmax = 113.3962
				text = "T"
			intervals [349]:
				xmin = 113.3962
				xmax = 113.4262
				text = "ER0"
			intervals [350]:
				xmin = 113.4262
				xmax = 113.4562
				text = "DH"
			intervals [351]:
				xmin = 113.4562
				xmax = 113.5462
				text = "AH1"
			intervals [352]:
				xmin = 113.5462
				xmax = 113.6562
				text = "D"
			intervals [353]:
				xmin = 113.6562
				xmax = 113.7362
				text = "IH1"
			intervals [354]:
				xmin = 113.7362
				xmax = 113.8362
				text = "F"
			intervals [355]:
				xmin = 113.8362
				xmax = 113.8762
				text = "R"
			intervals [356]:
				xmin = 113.8762
				xmax = 113.9662
				text = "AH0"
			intervals [357]:
				xmin = 113.9662
				xmax = 113.9962
				text = "N"
			intervals [358]:
				xmin = 113.9962
				xmax = 114.0362
				text = "T"
			intervals [359]:
				xmin = 114.0362
				xmax = 114.1362
				text = "sp"
			intervals [360]:
				xmin = 114.1362
				xmax = 114.1995
				text = ""
			intervals [361]:
				xmin = 114.1995
				xmax = 114.2895
				text = "AA1"
			intervals [362]:
				xmin = 114.2895
				xmax = 114.3195
				text = "R"
			intervals [363]:
				xmin = 114.3195
				xmax = 114.3595
				text = "DH"
			intervals [364]:
				xmin = 114.3595
				xmax = 114.3895
				text = "EH1"
			intervals [365]:
				xmin = 114.3895
				xmax = 114.4495
				text = "R"
			intervals [366]:
				xmin = 114.4495
				xmax = 114.4995
				text = "D"
			intervals [367]:
				xmin = 114.4995
				xmax = 114.5795
				text = "IH1"
			intervals [368]:
				xmin = 114.5795
				xmax = 114.6595
				text = "F"
			intervals [369]:
				xmin = 114.6595
				xmax = 114.6895
				text = "R"
			intervals [370]:
				xmin = 114.6895
				xmax = 114.7195
				text = "AH0"
			intervals [371]:
				xmin = 114.7195
				xmax = 114.7495
				text = "N"
			intervals [372]:
				xmin = 114.7495
				xmax = 114.7895
				text = "T"
			intervals [373]:
				xmin = 114.7895
				xmax = 114.8595
				text = "N"
			intervals [374]:
				xmin = 114.8595
				xmax = 115.0295
				text = "EY1"
			intervals [375]:
				xmin = 115.0295
				xmax = 115.1395
				text = "M"
			intervals [376]:
				xmin = 115.1395
				xmax = 115.2395
				text = "Z"
			intervals [377]:
				xmin = 115.2395
				xmax = 115.3295
				text = "F"
			intervals [378]:
				xmin = 115.3295
				xmax = 115.3695
				text = "R"
			intervals [379]:
				xmin = 115.3695
				xmax = 115.5395
				text = "ER0"
			intervals [380]:
				xmin = 115.5395
				xmax = 115.5995
				text = "D"
			intervals [381]:
				xmin = 115.5995
				xmax = 115.6895
				text = "IH1"
			intervals [382]:
				xmin = 115.6895
				xmax = 115.8195
				text = "F"
			intervals [383]:
				xmin = 115.8195
				xmax = 115.8595
				text = "R"
			intervals [384]:
				xmin = 115.8595
				xmax = 115.8995
				text = "AH0"
			intervals [385]:
				xmin = 115.8995
				xmax = 115.9395
				text = "N"
			intervals [386]:
				xmin = 115.9395
				xmax = 115.9695
				text = "T"
			intervals [387]:
				xmin = 115.9695
				xmax = 116.0495
				text = "M"
			intervals [388]:
				xmin = 116.0495
				xmax = 116.1695
				text = "AA1"
			intervals [389]:
				xmin = 116.1695
				xmax = 116.2495
				text = "R"
			intervals [390]:
				xmin = 116.2495
				xmax = 116.3195
				text = "B"
			intervals [391]:
				xmin = 116.3195
				xmax = 116.3495
				text = "AH0"
			intervals [392]:
				xmin = 116.3495
				xmax = 116.4795
				text = "L"
			intervals [393]:
				xmin = 116.4795
				xmax = 116.5795
				text = "Z"
			intervals [394]:
				xmin = 116.5795
				xmax = 116.6995
				text = "ER0"
			intervals [395]:
				xmin = 116.6995
				xmax = 116.8395
				text = "W"
			intervals [396]:
				xmin = 116.8395
				xmax = 116.8695
				text = "AH1"
			intervals [397]:
				xmin = 116.8695
				xmax = 116.9095
				text = "T"
			intervals [398]:
				xmin = 116.9095
				xmax = 126.2388
				text = "sp"
			intervals [399]:
				xmin = 126.2388
				xmax = 126.3888
				text = "M"
			intervals [400]:
				xmin = 126.3888
				xmax = 126.4588
				text = "HH"
			intervals [401]:
				xmin = 126.4588
				xmax = 126.5988
				text = "M"
			intervals [402]:
				xmin = 126.5988
				xmax = 127.3173
				text = "sp"
			intervals [403]:
				xmin = 127.3173
				xmax = 127.4073
				text = "OW1"
			intervals [404]:
				xmin = 127.4073
				xmax = 127.4373
				text = "sp"
			intervals [405]:
				xmin = 127.4373
				xmax = 127.4773
				text = "V"
			intervals [406]:
				xmin = 127.4773
				xmax = 127.5773
				text = "EH1"
			intervals [407]:
				xmin = 127.5773
				xmax = 127.6373
				text = "R"
			intervals [408]:
				xmin = 127.6373
				xmax = 127.7073
				text = "IY0"
			intervals [409]:
				xmin = 127.7073
				xmax = 127.7973
				text = "G"
			intervals [410]:
				xmin = 127.7973
				xmax = 127.9473
				text = "IH0"
			intervals [411]:
				xmin = 127.9473
				xmax = 127.9773
				text = "D"
			intervals [412]:
				xmin = 127.9773
				xmax = 128.0573
				text = "sp"
			intervals [413]:
				xmin = 128.0573
				xmax = 129.2899
				text = ""
			intervals [414]:
				xmin = 129.2899
				xmax = 129.3299
				text = "HH"
			intervals [415]:
				xmin = 129.3299
				xmax = 129.3699
				text = "AW1"
			intervals [416]:
				xmin = 129.3699
				xmax = 129.4399
				text = "AH0"
			intervals [417]:
				xmin = 129.4399
				xmax = 129.4899
				text = "B"
			intervals [418]:
				xmin = 129.4899
				xmax = 129.5999
				text = "AW1"
			intervals [419]:
				xmin = 129.5999
				xmax = 129.7899
				text = "T"
			intervals [420]:
				xmin = 129.7899
				xmax = 129.9499
				text = "AH1"
			intervals [421]:
				xmin = 129.9499
				xmax = 130.0399
				text = "T"
			intervals [422]:
				xmin = 130.0399
				xmax = 130.0799
				text = "EH1"
			intervals [423]:
				xmin = 130.0799
				xmax = 130.1799
				text = "L"
			intervals [424]:
				xmin = 130.1799
				xmax = 130.2099
				text = "AH0"
			intervals [425]:
				xmin = 130.2099
				xmax = 130.2799
				text = "V"
			intervals [426]:
				xmin = 130.2799
				xmax = 130.3299
				text = "IH2"
			intervals [427]:
				xmin = 130.3299
				xmax = 130.3999
				text = "ZH"
			intervals [428]:
				xmin = 130.3999
				xmax = 130.4299
				text = "AH0"
			intervals [429]:
				xmin = 130.4299
				xmax = 130.4799
				text = "N"
			intervals [430]:
				xmin = 130.4799
				xmax = 130.5299
				text = "Y"
			intervals [431]:
				xmin = 130.5299
				xmax = 130.5799
				text = "UW1"
			intervals [432]:
				xmin = 130.5799
				xmax = 130.6299
				text = "W"
			intervals [433]:
				xmin = 130.6299
				xmax = 130.7199
				text = "AA1"
			intervals [434]:
				xmin = 130.7199
				xmax = 130.8299
				text = "CH"
			intervals [435]:
				xmin = 130.8299
				xmax = 130.8599
				text = "AH0"
			intervals [436]:
				xmin = 130.8599
				xmax = 130.8999
				text = "L"
			intervals [437]:
				xmin = 130.8999
				xmax = 130.9499
				text = "AA1"
			intervals [438]:
				xmin = 130.9499
				xmax = 130.9799
				text = "T"
			intervals [439]:
				xmin = 130.9799
				xmax = 131.0099
				text = "AH0"
			intervals [440]:
				xmin = 131.0099
				xmax = 131.0699
				text = "V"
			intervals [441]:
				xmin = 131.0699
				xmax = 131.1099
				text = "T"
			intervals [442]:
				xmin = 131.1099
				xmax = 131.1499
				text = "EH1"
			intervals [443]:
				xmin = 131.1499
				xmax = 131.2399
				text = "L"
			intervals [444]:
				xmin = 131.2399
				xmax = 131.2699
				text = "AH0"
			intervals [445]:
				xmin = 131.2699
				xmax = 131.3399
				text = "V"
			intervals [446]:
				xmin = 131.3399
				xmax = 131.3699
				text = "IH2"
			intervals [447]:
				xmin = 131.3699
				xmax = 131.4599
				text = "ZH"
			intervals [448]:
				xmin = 131.4599
				xmax = 131.5099
				text = "AH0"
			intervals [449]:
				xmin = 131.5099
				xmax = 131.5899
				text = "N"
			intervals [450]:
				xmin = 131.5899
				xmax = 131.6499
				text = "sp"
			intervals [451]:
				xmin = 131.6499
				xmax = 144.7731
				text = ""
			intervals [452]:
				xmin = 144.7731
				xmax = 144.8531
				text = "HH"
			intervals [453]:
				xmin = 144.8531
				xmax = 145.1231
				text = "M"
			intervals [454]:
				xmin = 145.1231
				xmax = 147.6489
				text = ""
			intervals [455]:
				xmin = 147.6489
				xmax = 147.7089
				text = "HH"
			intervals [456]:
				xmin = 147.7089
				xmax = 147.7689
				text = "AW1"
			intervals [457]:
				xmin = 147.7689
				xmax = 147.8089
				text = "AH0"
			intervals [458]:
				xmin = 147.8089
				xmax = 147.8489
				text = "B"
			intervals [459]:
				xmin = 147.8489
				xmax = 147.9689
				text = "AW1"
			intervals [460]:
				xmin = 147.9689
				xmax = 148.0289
				text = "T"
			intervals [461]:
				xmin = 148.0289
				xmax = 148.0989
				text = "N"
			intervals [462]:
				xmin = 148.0989
				xmax = 148.2689
				text = "AW1"
			intervals [463]:
				xmin = 148.2689
				xmax = 148.3189
				text = "D"
			intervals [464]:
				xmin = 148.3189
				xmax = 148.3489
				text = "UW1"
			intervals [465]:
				xmin = 148.3489
				xmax = 148.3889
				text = "sp"
			intervals [466]:
				xmin = 148.3889
				xmax = 148.4489
				text = "Y"
			intervals [467]:
				xmin = 148.4489
				xmax = 148.5189
				text = "UW1"
			intervals [468]:
				xmin = 148.5189
				xmax = 148.5789
				text = "W"
			intervals [469]:
				xmin = 148.5789
				xmax = 148.6889
				text = "AA1"
			intervals [470]:
				xmin = 148.6889
				xmax = 148.8289
				text = "CH"
			intervals [471]:
				xmin = 148.8289
				xmax = 148.9089
				text = "AH0"
			intervals [472]:
				xmin = 148.9089
				xmax = 148.9589
				text = "L"
			intervals [473]:
				xmin = 148.9589
				xmax = 149.0789
				text = "AO1"
			intervals [474]:
				xmin = 149.0789
				xmax = 149.1189
				text = "T"
			intervals [475]:
				xmin = 149.1189
				xmax = 149.2389
				text = "sp"
			intervals [476]:
				xmin = 149.2389
				xmax = 151.6159
				text = ""
			intervals [477]:
				xmin = 151.6159
				xmax = 151.6659
				text = "D"
			intervals [478]:
				xmin = 151.6659
				xmax = 151.6959
				text = "UW1"
			intervals [479]:
				xmin = 151.6959
				xmax = 151.7259
				text = "Y"
			intervals [480]:
				xmin = 151.7259
				xmax = 151.7659
				text = "UW1"
			intervals [481]:
				xmin = 151.7659
				xmax = 151.8459
				text = "HH"
			intervals [482]:
				xmin = 151.8459
				xmax = 151.8859
				text = "AE1"
			intervals [483]:
				xmin = 151.8859
				xmax = 151.9859
				text = "V"
			intervals [484]:
				xmin = 151.9859
				xmax = 152.0359
				text = "EH1"
			intervals [485]:
				xmin = 152.0359
				xmax = 152.1059
				text = "N"
			intervals [486]:
				xmin = 152.1059
				xmax = 152.1859
				text = "IY0"
			intervals [487]:
				xmin = 152.1859
				xmax = 152.2759
				text = "W"
			intervals [488]:
				xmin = 152.2759
				xmax = 152.3359
				text = "AH1"
			intervals [489]:
				xmin = 152.3359
				xmax = 152.4159
				text = "N"
			intervals [490]:
				xmin = 152.4159
				xmax = 152.5559
				text = "SH"
			intervals [491]:
				xmin = 152.5559
				xmax = 152.7059
				text = "OW1"
			intervals [492]:
				xmin = 152.7059
				xmax = 152.7659
				text = "DH"
			intervals [493]:
				xmin = 152.7659
				xmax = 152.8259
				text = "AH0"
			intervals [494]:
				xmin = 152.8259
				xmax = 152.8559
				text = "T"
			intervals [495]:
				xmin = 152.8559
				xmax = 152.8859
				text = "Y"
			intervals [496]:
				xmin = 152.8859
				xmax = 152.9859
				text = "UW1"
			intervals [497]:
				xmin = 152.9859
				xmax = 153.0759
				text = "W"
			intervals [498]:
				xmin = 153.0759
				xmax = 153.2259
				text = "AA1"
			intervals [499]:
				xmin = 153.2259
				xmax = 153.3659
				text = "CH"
			intervals [500]:
				xmin = 153.3659
				xmax = 153.4259
				text = "S"
			intervals [501]:
				xmin = 153.4259
				xmax = 153.4559
				text = "AH1"
			intervals [502]:
				xmin = 153.4559
				xmax = 153.5859
				text = "M"
			intervals [503]:
				xmin = 153.5859
				xmax = 153.6859
				text = "T"
			intervals [504]:
				xmin = 153.6859
				xmax = 153.7759
				text = "AY2"
			intervals [505]:
				xmin = 153.7759
				xmax = 153.8759
				text = "M"
			intervals [506]:
				xmin = 153.8759
				xmax = 154.0259
				text = "Z"
			intervals [507]:
				xmin = 154.0259
				xmax = 157.5844
				text = ""
			intervals [508]:
				xmin = 157.5844
				xmax = 157.6144
				text = "sil"
			intervals [509]:
				xmin = 157.6144
				xmax = 157.8144
				text = "AH1"
			intervals [510]:
				xmin = 157.8144
				xmax = 157.8944
				text = "M"
			intervals [511]:
				xmin = 157.8944
				xmax = 157.9244
				text = "sp"
			intervals [512]:
				xmin = 157.9244
				xmax = 158.0344
				text = "W"
			intervals [513]:
				xmin = 158.0344
				xmax = 158.0844
				text = "AH1"
			intervals [514]:
				xmin = 158.0844
				xmax = 158.1144
				text = "T"
			intervals [515]:
				xmin = 158.1144
				xmax = 158.1444
				text = "sp"
			intervals [516]:
				xmin = 158.1444
				xmax = 158.1944
				text = "Z"
			intervals [517]:
				xmin = 158.1944
				xmax = 158.2244
				text = "DH"
			intervals [518]:
				xmin = 158.2244
				xmax = 158.2944
				text = "AH0"
			intervals [519]:
				xmin = 158.2944
				xmax = 158.3644
				text = "B"
			intervals [520]:
				xmin = 158.3644
				xmax = 158.4744
				text = "EH1"
			intervals [521]:
				xmin = 158.4744
				xmax = 158.6044
				text = "S"
			intervals [522]:
				xmin = 158.6044
				xmax = 158.6344
				text = "T"
			intervals [523]:
				xmin = 158.6344
				xmax = 158.7044
				text = "T"
			intervals [524]:
				xmin = 158.7044
				xmax = 158.8144
				text = "AY1"
			intervals [525]:
				xmin = 158.8144
				xmax = 158.8844
				text = "M"
			intervals [526]:
				xmin = 158.8844
				xmax = 158.9244
				text = "Y"
			intervals [527]:
				xmin = 158.9244
				xmax = 158.9544
				text = "UW1"
			intervals [528]:
				xmin = 158.9544
				xmax = 159.0244
				text = "EH1"
			intervals [529]:
				xmin = 159.0244
				xmax = 159.1044
				text = "V"
			intervals [530]:
				xmin = 159.1044
				xmax = 159.2244
				text = "ER0"
			intervals [531]:
				xmin = 159.2244
				xmax = 159.3544
				text = "S"
			intervals [532]:
				xmin = 159.3544
				xmax = 159.5644
				text = "AO1"
			intervals [533]:
				xmin = 159.5644
				xmax = 160.2445
				text = "sp"
			intervals [534]:
				xmin = 160.2445
				xmax = 160.4145
				text = "AY1"
			intervals [535]:
				xmin = 160.4145
				xmax = 160.4445
				text = "sp"
			intervals [536]:
				xmin = 160.4445
				xmax = 160.5345
				text = "S"
			intervals [537]:
				xmin = 160.5345
				xmax = 160.6645
				text = "P"
			intervals [538]:
				xmin = 160.6645
				xmax = 160.9545
				text = "AY1"
			intervals [539]:
				xmin = 160.9545
				xmax = 161.7472
				text = ""
			intervals [540]:
				xmin = 161.7472
				xmax = 161.8072
				text = "B"
			intervals [541]:
				xmin = 161.8072
				xmax = 161.8872
				text = "EH1"
			intervals [542]:
				xmin = 161.8872
				xmax = 161.9972
				text = "S"
			intervals [543]:
				xmin = 161.9972
				xmax = 162.0572
				text = "T"
			intervals [544]:
				xmin = 162.0572
				xmax = 162.1072
				text = "EH1"
			intervals [545]:
				xmin = 162.1072
				xmax = 162.2572
				text = "P"
			intervals [546]:
				xmin = 162.2572
				xmax = 162.3172
				text = "AH0"
			intervals [547]:
				xmin = 162.3172
				xmax = 162.4472
				text = "S"
			intervals [548]:
				xmin = 162.4472
				xmax = 162.6472
				text = "OW2"
			intervals [549]:
				xmin = 162.6472
				xmax = 162.7072
				text = "D"
			intervals [550]:
				xmin = 162.7072
				xmax = 162.8272
				text = "ER0"
			intervals [551]:
				xmin = 162.8272
				xmax = 162.9172
				text = "sp"
			intervals [552]:
				xmin = 162.9172
				xmax = 162.9753
				text = ""
			intervals [553]:
				xmin = 162.9753
				xmax = 163.0653
				text = "Y"
			intervals [554]:
				xmin = 163.0653
				xmax = 163.1153
				text = "UW1"
			intervals [555]:
				xmin = 163.1153
				xmax = 163.1453
				text = "N"
			intervals [556]:
				xmin = 163.1453
				xmax = 163.2253
				text = "OW1"
			intervals [557]:
				xmin = 163.2253
				xmax = 163.3053
				text = "W"
			intervals [558]:
				xmin = 163.3053
				xmax = 163.3353
				text = "AH1"
			intervals [559]:
				xmin = 163.3353
				xmax = 163.3853
				text = "T"
			intervals [560]:
				xmin = 163.3853
				xmax = 163.4453
				text = "HH"
			intervals [561]:
				xmin = 163.4453
				xmax = 163.5753
				text = "AE1"
			intervals [562]:
				xmin = 163.5753
				xmax = 163.6753
				text = "P"
			intervals [563]:
				xmin = 163.6753
				xmax = 163.7053
				text = "AH0"
			intervals [564]:
				xmin = 163.7053
				xmax = 163.7353
				text = "N"
			intervals [565]:
				xmin = 163.7353
				xmax = 163.7653
				text = "D"
			intervals [566]:
				xmin = 163.7653
				xmax = 163.9053
				text = "sp"
			intervals [567]:
				xmin = 163.9053
				xmax = 164.9914
				text = ""
			intervals [568]:
				xmin = 164.9914
				xmax = 165.0214
				text = "K"
			intervals [569]:
				xmin = 165.0214
				xmax = 165.0514
				text = "AH0"
			intervals [570]:
				xmin = 165.0514
				xmax = 165.0814
				text = "N"
			intervals [571]:
				xmin = 165.0814
				xmax = 165.1114
				text = "Y"
			intervals [572]:
				xmin = 165.1114
				xmax = 165.1414
				text = "UW1"
			intervals [573]:
				xmin = 165.1414
				xmax = 165.1714
				text = "R"
			intervals [574]:
				xmin = 165.1714
				xmax = 165.2014
				text = "IH0"
			intervals [575]:
				xmin = 165.2014
				xmax = 165.2314
				text = "M"
			intervals [576]:
				xmin = 165.2314
				xmax = 165.3014
				text = "EH1"
			intervals [577]:
				xmin = 165.3014
				xmax = 165.3914
				text = "M"
			intervals [578]:
				xmin = 165.3914
				xmax = 165.4414
				text = "B"
			intervals [579]:
				xmin = 165.4414
				xmax = 165.6114
				text = "ER0"
			intervals [580]:
				xmin = 165.6114
				xmax = 165.6414
				text = "AH0"
			intervals [581]:
				xmin = 165.6414
				xmax = 165.7314
				text = "V"
			intervals [582]:
				xmin = 165.7314
				xmax = 165.8114
				text = "EH1"
			intervals [583]:
				xmin = 165.8114
				xmax = 165.8714
				text = "N"
			intervals [584]:
				xmin = 165.8714
				xmax = 165.9014
				text = "IY0"
			intervals [585]:
				xmin = 165.9014
				xmax = 166.0114
				text = "sp"
			intervals [586]:
				xmin = 166.0114
				xmax = 169.5413
				text = ""
			intervals [587]:
				xmin = 169.5413
				xmax = 169.6113
				text = "D"
			intervals [588]:
				xmin = 169.6113
				xmax = 169.6513
				text = "IH1"
			intervals [589]:
				xmin = 169.6513
				xmax = 169.6913
				text = "D"
			intervals [590]:
				xmin = 169.6913
				xmax = 169.7213
				text = "Y"
			intervals [591]:
				xmin = 169.7213
				xmax = 169.7513
				text = "UW1"
			intervals [592]:
				xmin = 169.7513
				xmax = 169.8913
				text = "S"
			intervals [593]:
				xmin = 169.8913
				xmax = 169.9313
				text = "IY1"
			intervals [594]:
				xmin = 169.9313
				xmax = 170.0013
				text = "IH1"
			intervals [595]:
				xmin = 170.0013
				xmax = 170.0313
				text = "T"
			intervals [596]:
				xmin = 170.0313
				xmax = 170.0613
				text = "sp"
			intervals [597]:
				xmin = 170.0613
				xmax = 170.1313
				text = "L"
			intervals [598]:
				xmin = 170.1313
				xmax = 170.2613
				text = "AE1"
			intervals [599]:
				xmin = 170.2613
				xmax = 170.3213
				text = "S"
			intervals [600]:
				xmin = 170.3213
				xmax = 170.3713
				text = "T"
			intervals [601]:
				xmin = 170.3713
				xmax = 170.4013
				text = "sp"
			intervals [602]:
				xmin = 170.4013
				xmax = 170.4613
				text = "W"
			intervals [603]:
				xmin = 170.4613
				xmax = 170.5113
				text = "IY1"
			intervals [604]:
				xmin = 170.5113
				xmax = 170.5713
				text = "K"
			intervals [605]:
				xmin = 170.5713
				xmax = 170.6313
				text = "sp"
			intervals [606]:
				xmin = 170.6313
				xmax = 176.1288
				text = ""
			intervals [607]:
				xmin = 176.1288
				xmax = 176.1888
				text = "HH"
			intervals [608]:
				xmin = 176.1888
				xmax = 176.2388
				text = "AW1"
			intervals [609]:
				xmin = 176.2388
				xmax = 176.2688
				text = "AH0"
			intervals [610]:
				xmin = 176.2688
				xmax = 176.3288
				text = "B"
			intervals [611]:
				xmin = 176.3288
				xmax = 176.4088
				text = "AW1"
			intervals [612]:
				xmin = 176.4088
				xmax = 176.4688
				text = "T"
			intervals [613]:
				xmin = 176.4688
				xmax = 176.5288
				text = "M"
			intervals [614]:
				xmin = 176.5288
				xmax = 176.6388
				text = "UW1"
			intervals [615]:
				xmin = 176.6388
				xmax = 176.7588
				text = "V"
			intervals [616]:
				xmin = 176.7588
				xmax = 176.8188
				text = "IY0"
			intervals [617]:
				xmin = 176.8188
				xmax = 176.9288
				text = "Z"
			intervals [618]:
				xmin = 176.9288
				xmax = 176.9888
				text = "Y"
			intervals [619]:
				xmin = 176.9888
				xmax = 177.0288
				text = "UW1"
			intervals [620]:
				xmin = 177.0288
				xmax = 177.0688
				text = "G"
			intervals [621]:
				xmin = 177.0688
				xmax = 177.1188
				text = "OW1"
			intervals [622]:
				xmin = 177.1188
				xmax = 177.1488
				text = "T"
			intervals [623]:
				xmin = 177.1488
				xmax = 177.1888
				text = "AH0"
			intervals [624]:
				xmin = 177.1888
				xmax = 177.2188
				text = "DH"
			intervals [625]:
				xmin = 177.2188
				xmax = 177.2488
				text = "AH0"
			intervals [626]:
				xmin = 177.2488
				xmax = 177.4188
				text = "M"
			intervals [627]:
				xmin = 177.4188
				xmax = 177.4488
				text = "UW1"
			intervals [628]:
				xmin = 177.4488
				xmax = 177.5388
				text = "V"
			intervals [629]:
				xmin = 177.5388
				xmax = 177.5688
				text = "IY0"
			intervals [630]:
				xmin = 177.5688
				xmax = 177.5988
				text = "Z"
			intervals [631]:
				xmin = 177.5988
				xmax = 177.7188
				text = "sp"
			intervals [632]:
				xmin = 177.7188
				xmax = 177.8188
				text = "M"
			intervals [633]:
				xmin = 177.8188
				xmax = 177.9788
				text = "AH1"
			intervals [634]:
				xmin = 177.9788
				xmax = 178.0488
				text = "CH"
			intervals [635]:
				xmin = 178.0488
				xmax = 178.6841
				text = ""
			intervals [636]:
				xmin = 178.6841
				xmax = 178.8141
				text = "W"
			intervals [637]:
				xmin = 178.8141
				xmax = 178.8441
				text = "AH1"
			intervals [638]:
				xmin = 178.8441
				xmax = 178.8741
				text = "T"
			intervals [639]:
				xmin = 178.8741
				xmax = 178.9041
				text = "sp"
			intervals [640]:
				xmin = 178.9041
				xmax = 178.9741
				text = "S"
			intervals [641]:
				xmin = 178.9741
				xmax = 179.0041
				text = "DH"
			intervals [642]:
				xmin = 179.0041
				xmax = 179.0341
				text = "AH0"
			intervals [643]:
				xmin = 179.0341
				xmax = 179.1241
				text = "B"
			intervals [644]:
				xmin = 179.1241
				xmax = 179.2141
				text = "EH1"
			intervals [645]:
				xmin = 179.2141
				xmax = 179.2541
				text = "S"
			intervals [646]:
				xmin = 179.2541
				xmax = 179.3041
				text = "T"
			intervals [647]:
				xmin = 179.3041
				xmax = 179.3341
				text = "sp"
			intervals [648]:
				xmin = 179.3341
				xmax = 179.4841
				text = "M"
			intervals [649]:
				xmin = 179.4841
				xmax = 179.5141
				text = "UW1"
			intervals [650]:
				xmin = 179.5141
				xmax = 179.6441
				text = "V"
			intervals [651]:
				xmin = 179.6441
				xmax = 179.6841
				text = "IY0"
			intervals [652]:
				xmin = 179.6841
				xmax = 179.7241
				text = "Y"
			intervals [653]:
				xmin = 179.7241
				xmax = 179.7641
				text = "UW1"
			intervals [654]:
				xmin = 179.7641
				xmax = 179.7941
				text = "sp"
			intervals [655]:
				xmin = 179.7941
				xmax = 179.9341
				text = "S"
			intervals [656]:
				xmin = 179.9341
				xmax = 180.0941
				text = "AO1"
			intervals [657]:
				xmin = 180.0941
				xmax = 180.1941
				text = "sp"
			intervals [658]:
				xmin = 180.1941
				xmax = 180.2241
				text = "DH"
			intervals [659]:
				xmin = 180.2241
				xmax = 180.2541
				text = "IH0"
			intervals [660]:
				xmin = 180.2541
				xmax = 180.3041
				text = "S"
			intervals [661]:
				xmin = 180.3041
				xmax = 180.3341
				text = "sp"
			intervals [662]:
				xmin = 180.3341
				xmax = 180.3941
				text = "Y"
			intervals [663]:
				xmin = 180.3941
				xmax = 180.4241
				text = "IH1"
			intervals [664]:
				xmin = 180.4241
				xmax = 180.4941
				text = "R"
			intervals [665]:
				xmin = 180.4941
				xmax = 184.9392
				text = "sp"
			intervals [666]:
				xmin = 184.9392
				xmax = 184.9692
				text = "W"
			intervals [667]:
				xmin = 184.9692
				xmax = 184.9992
				text = "AH1"
			intervals [668]:
				xmin = 184.9992
				xmax = 185.0392
				text = "T"
			intervals [669]:
				xmin = 185.0392
				xmax = 185.1192
				text = "W"
			intervals [670]:
				xmin = 185.1192
				xmax = 185.1692
				text = "AH0"
			intervals [671]:
				xmin = 185.1692
				xmax = 185.2092
				text = "Z"
			intervals [672]:
				xmin = 185.2092
				xmax = 185.2492
				text = "DH"
			intervals [673]:
				xmin = 185.2492
				xmax = 185.3692
				text = "AH0"
			intervals [674]:
				xmin = 185.3692
				xmax = 185.3992
				text = "T"
			intervals [675]:
				xmin = 185.3992
				xmax = 185.4992
				text = "AH0"
			intervals [676]:
				xmin = 185.4992
				xmax = 185.5792
				text = "B"
			intervals [677]:
				xmin = 185.5792
				xmax = 185.6092
				text = "AW1"
			intervals [678]:
				xmin = 185.6092
				xmax = 185.6992
				text = "T"
			intervals [679]:
				xmin = 185.6992
				xmax = 189.4458
				text = "sp"
			intervals [680]:
				xmin = 189.4458
				xmax = 189.5358
				text = "M"
			intervals [681]:
				xmin = 189.5358
				xmax = 189.5858
				text = "HH"
			intervals [682]:
				xmin = 189.5858
				xmax = 189.7558
				text = "M"
			intervals [683]:
				xmin = 189.7558
				xmax = 198.3441
				text = ""
			intervals [684]:
				xmin = 198.3441
				xmax = 198.3741
				text = "sil"
			intervals [685]:
				xmin = 198.3741
				xmax = 198.5041
				text = "M"
			intervals [686]:
				xmin = 198.5041
				xmax = 198.5341
				text = "HH"
			intervals [687]:
				xmin = 198.5341
				xmax = 198.6641
				text = "M"
			intervals [688]:
				xmin = 198.6641
				xmax = 204.0383
				text = "sp"
			intervals [689]:
				xmin = 204.0383
				xmax = 204.1883
				text = "M"
			intervals [690]:
				xmin = 204.1883
				xmax = 204.2183
				text = "HH"
			intervals [691]:
				xmin = 204.2183
				xmax = 204.3883
				text = "M"
			intervals [692]:
				xmin = 204.3883
				xmax = 204.4583
				text = "sp"
			intervals [693]:
				xmin = 204.4583
				xmax = 210.4467
				text = ""
			intervals [694]:
				xmin = 210.4467
				xmax = 210.5767
				text = "HH"
			intervals [695]:
				xmin = 210.5767
				xmax = 210.6167
				text = "M"
			intervals [696]:
				xmin = 210.6167
				xmax = 210.8284
				text = "sp"
			intervals [697]:
				xmin = 210.8284
				xmax = 210.8584
				text = "V"
			intervals [698]:
				xmin = 210.8584
				xmax = 210.9084
				text = "EH1"
			intervals [699]:
				xmin = 210.9084
				xmax = 210.9884
				text = "R"
			intervals [700]:
				xmin = 210.9884
				xmax = 211.0184
				text = "IY0"
			intervals [701]:
				xmin = 211.0184
				xmax = 211.1184
				text = "sp"
			intervals [702]:
				xmin = 211.1184
				xmax = 211.1784
				text = "G"
			intervals [703]:
				xmin = 211.1784
				xmax = 211.2784
				text = "UH1"
			intervals [704]:
				xmin = 211.2784
				xmax = 211.3084
				text = "D"
			intervals [705]:
				xmin = 211.3084
				xmax = 211.3984
				text = "HH"
			intervals [706]:
				xmin = 211.3984
				xmax = 211.4784
				text = "AW1"
			intervals [707]:
				xmin = 211.4784
				xmax = 211.5384
				text = "AH0"
			intervals [708]:
				xmin = 211.5384
				xmax = 211.6084
				text = "B"
			intervals [709]:
				xmin = 211.6084
				xmax = 211.6784
				text = "AW1"
			intervals [710]:
				xmin = 211.6784
				xmax = 211.7684
				text = "T"
			intervals [711]:
				xmin = 211.7684
				xmax = 211.8184
				text = "D"
			intervals [712]:
				xmin = 211.8184
				xmax = 211.8584
				text = "IH1"
			intervals [713]:
				xmin = 211.8584
				xmax = 211.9184
				text = "D"
			intervals [714]:
				xmin = 211.9184
				xmax = 211.9884
				text = "Y"
			intervals [715]:
				xmin = 211.9884
				xmax = 212.0284
				text = "UW1"
			intervals [716]:
				xmin = 212.0284
				xmax = 212.1884
				text = "S"
			intervals [717]:
				xmin = 212.1884
				xmax = 212.4084
				text = "IY1"
			intervals [718]:
				xmin = 212.4084
				xmax = 212.6384
				text = "IH1"
			intervals [719]:
				xmin = 212.6384
				xmax = 212.7084
				text = "N"
			intervals [720]:
				xmin = 212.7084
				xmax = 212.7484
				text = "DH"
			intervals [721]:
				xmin = 212.7484
				xmax = 212.7784
				text = "IY0"
			intervals [722]:
				xmin = 212.7784
				xmax = 212.8584
				text = "HH"
			intervals [723]:
				xmin = 212.8584
				xmax = 212.9284
				text = "IY1"
			intervals [724]:
				xmin = 212.9284
				xmax = 212.9784
				text = "T"
			intervals [725]:
				xmin = 212.9784
				xmax = 213.0284
				text = "AH0"
			intervals [726]:
				xmin = 213.0284
				xmax = 213.0784
				text = "V"
			intervals [727]:
				xmin = 213.0784
				xmax = 213.1184
				text = "DH"
			intervals [728]:
				xmin = 213.1184
				xmax = 213.1484
				text = "AH0"
			intervals [729]:
				xmin = 213.1484
				xmax = 213.2484
				text = "N"
			intervals [730]:
				xmin = 213.2484
				xmax = 213.3684
				text = "AY1"
			intervals [731]:
				xmin = 213.3684
				xmax = 213.4484
				text = "T"
			intervals [732]:
				xmin = 213.4484
				xmax = 213.4784
				text = "sp"
			intervals [733]:
				xmin = 213.4784
				xmax = 213.5384
				text = "ER0"
			intervals [734]:
				xmin = 213.5384
				xmax = 213.6584
				text = "EH1"
			intervals [735]:
				xmin = 213.6584
				xmax = 213.6984
				text = "N"
			intervals [736]:
				xmin = 213.6984
				xmax = 213.7684
				text = "IY0"
			intervals [737]:
				xmin = 213.7684
				xmax = 213.8584
				text = "TH"
			intervals [738]:
				xmin = 213.8584
				xmax = 213.8884
				text = "IH2"
			intervals [739]:
				xmin = 213.8884
				xmax = 213.9484
				text = "N"
			intervals [740]:
				xmin = 213.9484
				xmax = 216.5986
				text = "sp"
			intervals [741]:
				xmin = 216.5986
				xmax = 216.7386
				text = "OW1"
			intervals [742]:
				xmin = 216.7386
				xmax = 216.7686
				text = "W"
			intervals [743]:
				xmin = 216.7686
				xmax = 216.7986
				text = "AH1"
			intervals [744]:
				xmin = 216.7986
				xmax = 216.8386
				text = "T"
			intervals [745]:
				xmin = 216.8386
				xmax = 216.8986
				text = "W"
			intervals [746]:
				xmin = 216.8986
				xmax = 216.9486
				text = "AH0"
			intervals [747]:
				xmin = 216.9486
				xmax = 216.9786
				text = "Z"
			intervals [748]:
				xmin = 216.9786
				xmax = 217.0286
				text = "DH"
			intervals [749]:
				xmin = 217.0286
				xmax = 217.1286
				text = "AH0"
			intervals [750]:
				xmin = 217.1286
				xmax = 217.1686
				text = "T"
			intervals [751]:
				xmin = 217.1686
				xmax = 217.2586
				text = "AH0"
			intervals [752]:
				xmin = 217.2586
				xmax = 217.3186
				text = "B"
			intervals [753]:
				xmin = 217.3186
				xmax = 217.4386
				text = "AW1"
			intervals [754]:
				xmin = 217.4386
				xmax = 217.4786
				text = "T"
			intervals [755]:
				xmin = 217.4786
				xmax = 217.5486
				text = "sp"
			intervals [756]:
				xmin = 217.5486
				xmax = 232.7587
				text = ""
			intervals [757]:
				xmin = 232.7587
				xmax = 232.9287
				text = "Y"
			intervals [758]:
				xmin = 232.9287
				xmax = 233.0887
				text = "AE1"
			intervals [759]:
				xmin = 233.0887
				xmax = 242.0889
				text = "sp"
			intervals [760]:
				xmin = 242.0889
				xmax = 242.1289
				text = "M"
			intervals [761]:
				xmin = 242.1289
				xmax = 242.3489
				text = "HH"
			intervals [762]:
				xmin = 242.3489
				xmax = 242.4189
				text = "M"
			intervals [763]:
				xmin = 242.4189
				xmax = 247.3533
				text = "sp"
			intervals [764]:
				xmin = 247.3533
				xmax = 247.4233
				text = "Y"
			intervals [765]:
				xmin = 247.4233
				xmax = 247.5533
				text = "AE1"
			intervals [766]:
				xmin = 247.5533
				xmax = 260.2621
				text = "sp"
			intervals [767]:
				xmin = 260.2621
				xmax = 260.4021
				text = "M"
			intervals [768]:
				xmin = 260.4021
				xmax = 260.4421
				text = "HH"
			intervals [769]:
				xmin = 260.4421
				xmax = 260.5821
				text = "M"
			intervals [770]:
				xmin = 260.5821
				xmax = 267.6769
				text = "sp"
			intervals [771]:
				xmin = 267.6769
				xmax = 267.8669
				text = "OW1"
			intervals [772]:
				xmin = 267.8669
				xmax = 267.8969
				text = "sp"
			intervals [773]:
				xmin = 267.8969
				xmax = 267.9269
				text = "V"
			intervals [774]:
				xmin = 267.9269
				xmax = 267.9769
				text = "EH1"
			intervals [775]:
				xmin = 267.9769
				xmax = 268.0469
				text = "R"
			intervals [776]:
				xmin = 268.0469
				xmax = 268.1269
				text = "IY0"
			intervals [777]:
				xmin = 268.1269
				xmax = 268.1969
				text = "G"
			intervals [778]:
				xmin = 268.1969
				xmax = 268.2869
				text = "IH0"
			intervals [779]:
				xmin = 268.2869
				xmax = 268.3369
				text = "D"
			intervals [780]:
				xmin = 268.3369
				xmax = 268.4369
				text = "sp"
			intervals [781]:
				xmin = 268.4369
				xmax = 268.782
				text = ""
			intervals [782]:
				xmin = 268.782
				xmax = 268.822
				text = "HH"
			intervals [783]:
				xmin = 268.822
				xmax = 268.902
				text = "AW1"
			intervals [784]:
				xmin = 268.902
				xmax = 268.952
				text = "AH0"
			intervals [785]:
				xmin = 268.952
				xmax = 269.012
				text = "B"
			intervals [786]:
				xmin = 269.012
				xmax = 269.082
				text = "AW1"
			intervals [787]:
				xmin = 269.082
				xmax = 269.152
				text = "T"
			intervals [788]:
				xmin = 269.152
				xmax = 269.182
				text = "DH"
			intervals [789]:
				xmin = 269.182
				xmax = 269.212
				text = "AH0"
			intervals [790]:
				xmin = 269.212
				xmax = 269.272
				text = "B"
			intervals [791]:
				xmin = 269.272
				xmax = 269.332
				text = "EH1"
			intervals [792]:
				xmin = 269.332
				xmax = 269.382
				text = "S"
			intervals [793]:
				xmin = 269.382
				xmax = 269.412
				text = "T"
			intervals [794]:
				xmin = 269.412
				xmax = 269.442
				text = "sp"
			intervals [795]:
				xmin = 269.442
				xmax = 269.512
				text = "M"
			intervals [796]:
				xmin = 269.512
				xmax = 269.612
				text = "UW1"
			intervals [797]:
				xmin = 269.612
				xmax = 269.702
				text = "V"
			intervals [798]:
				xmin = 269.702
				xmax = 269.732
				text = "IY0"
			intervals [799]:
				xmin = 269.732
				xmax = 269.762
				text = "Y"
			intervals [800]:
				xmin = 269.762
				xmax = 269.792
				text = "UW1"
			intervals [801]:
				xmin = 269.792
				xmax = 269.842
				text = "EH1"
			intervals [802]:
				xmin = 269.842
				xmax = 269.912
				text = "V"
			intervals [803]:
				xmin = 269.912
				xmax = 270.042
				text = "ER0"
			intervals [804]:
				xmin = 270.042
				xmax = 270.162
				text = "S"
			intervals [805]:
				xmin = 270.162
				xmax = 270.312
				text = "AO1"
			intervals [806]:
				xmin = 270.312
				xmax = 270.342
				text = "W"
			intervals [807]:
				xmin = 270.342
				xmax = 270.372
				text = "AH1"
			intervals [808]:
				xmin = 270.372
				xmax = 270.492
				text = "T"
			intervals [809]:
				xmin = 270.492
				xmax = 270.562
				text = "W"
			intervals [810]:
				xmin = 270.562
				xmax = 270.632
				text = "AH0"
			intervals [811]:
				xmin = 270.632
				xmax = 270.662
				text = "Z"
			intervals [812]:
				xmin = 270.662
				xmax = 270.702
				text = "DH"
			intervals [813]:
				xmin = 270.702
				xmax = 270.822
				text = "AH0"
			intervals [814]:
				xmin = 270.822
				xmax = 270.852
				text = "T"
			intervals [815]:
				xmin = 270.852
				xmax = 272.8736
				text = "sp"
			intervals [816]:
				xmin = 272.8736
				xmax = 272.9936
				text = "M"
			intervals [817]:
				xmin = 272.9936
				xmax = 273.0536
				text = "HH"
			intervals [818]:
				xmin = 273.0536
				xmax = 273.1936
				text = "M"
			intervals [819]:
				xmin = 273.1936
				xmax = 276.9944
				text = "sp"
			intervals [820]:
				xmin = 276.9944
				xmax = 277.0544
				text = "OW1"
			intervals [821]:
				xmin = 277.0544
				xmax = 277.1044
				text = "W"
			intervals [822]:
				xmin = 277.1044
				xmax = 277.1344
				text = "AH1"
			intervals [823]:
				xmin = 277.1344
				xmax = 277.2444
				text = "T"
			intervals [824]:
				xmin = 277.2444
				xmax = 277.2744
				text = "W"
			intervals [825]:
				xmin = 277.2744
				xmax = 277.3144
				text = "AO1"
			intervals [826]:
				xmin = 277.3144
				xmax = 277.3444
				text = "Z"
			intervals [827]:
				xmin = 277.3444
				xmax = 277.4244
				text = "sp"
			intervals [828]:
				xmin = 277.4244
				xmax = 277.4844
				text = "DH"
			intervals [829]:
				xmin = 277.4844
				xmax = 277.6344
				text = "AH0"
			intervals [830]:
				xmin = 277.6344
				xmax = 277.6644
				text = "T"
			intervals [831]:
				xmin = 277.6644
				xmax = 277.8944
				text = "sp"
			intervals [832]:
				xmin = 277.8944
				xmax = 277.9244
				text = "AH0"
			intervals [833]:
				xmin = 277.9244
				xmax = 277.9744
				text = "B"
			intervals [834]:
				xmin = 277.9744
				xmax = 278.0944
				text = "AW1"
			intervals [835]:
				xmin = 278.0944
				xmax = 278.1744
				text = "T"
			intervals [836]:
				xmin = 278.1744
				xmax = 278.4966
				text = "sp"
			intervals [837]:
				xmin = 278.4966
				xmax = 278.5466
				text = "HH"
			intervals [838]:
				xmin = 278.5466
				xmax = 278.6966
				text = "M"
			intervals [839]:
				xmin = 278.6966
				xmax = 289.965
				text = "sp"
			intervals [840]:
				xmin = 289.965
				xmax = 290.065
				text = "M"
			intervals [841]:
				xmin = 290.065
				xmax = 290.205
				text = "HH"
			intervals [842]:
				xmin = 290.205
				xmax = 290.235
				text = "M"
			intervals [843]:
				xmin = 290.235
				xmax = 301.7736
				text = "sp"
			intervals [844]:
				xmin = 301.7736
				xmax = 301.9736
				text = "M"
			intervals [845]:
				xmin = 301.9736
				xmax = 302.0536
				text = "HH"
			intervals [846]:
				xmin = 302.0536
				xmax = 302.0836
				text = "M"
			intervals [847]:
				xmin = 302.0836
				xmax = 305.3788
				text = ""
			intervals [848]:
				xmin = 305.3788
				xmax = 305.4288
				text = "sil"
			intervals [849]:
				xmin = 305.4288
				xmax = 305.5588
				text = "M"
			intervals [850]:
				xmin = 305.5588
				xmax = 305.6088
				text = "HH"
			intervals [851]:
				xmin = 305.6088
				xmax = 305.7488
				text = "M"
			intervals [852]:
				xmin = 305.7488
				xmax = 309.5183
				text = ""
			intervals [853]:
				xmin = 309.5183
				xmax = 309.5483
				text = "sil"
			intervals [854]:
				xmin = 309.5483
				xmax = 309.7883
				text = "M"
			intervals [855]:
				xmin = 309.7883
				xmax = 309.8183
				text = "HH"
			intervals [856]:
				xmin = 309.8183
				xmax = 309.8683
				text = "M"
			intervals [857]:
				xmin = 309.8683
				xmax = 316.9859
				text = "sp"
			intervals [858]:
				xmin = 316.9859
				xmax = 317.0359
				text = "M"
			intervals [859]:
				xmin = 317.0359
				xmax = 317.1059
				text = "HH"
			intervals [860]:
				xmin = 317.1059
				xmax = 317.3759
				text = "M"
			intervals [861]:
				xmin = 317.3759
				xmax = 323.4581
				text = ""
			intervals [862]:
				xmin = 323.4581
				xmax = 323.6981
				text = "AH1"
			intervals [863]:
				xmin = 323.6981
				xmax = 323.7581
				text = "HH"
			intervals [864]:
				xmin = 323.7581
				xmax = 323.8081
				text = "AH1"
			intervals [865]:
				xmin = 323.8081
				xmax = 324.801
				text = ""
			intervals [866]:
				xmin = 324.801
				xmax = 324.841
				text = "sil"
			intervals [867]:
				xmin = 324.841
				xmax = 324.881
				text = "Y"
			intervals [868]:
				xmin = 324.881
				xmax = 325.021
				text = "AE1"
			intervals [869]:
				xmin = 325.021
				xmax = 344.8489
				text = "sp"
			intervals [870]:
				xmin = 344.8489
				xmax = 344.9589
				text = "M"
			intervals [871]:
				xmin = 344.9589
				xmax = 344.9889
				text = "HH"
			intervals [872]:
				xmin = 344.9889
				xmax = 345.0989
				text = "M"
			intervals [873]:
				xmin = 345.0989
				xmax = 351.9873
				text = "sp"
			intervals [874]:
				xmin = 351.9873
				xmax = 352.0773
				text = "M"
			intervals [875]:
				xmin = 352.0773
				xmax = 352.1273
				text = "HH"
			intervals [876]:
				xmin = 352.1273
				xmax = 352.2573
				text = "M"
			intervals [877]:
				xmin = 352.2573
				xmax = 358.6534
				text = "sp"
			intervals [878]:
				xmin = 358.6534
				xmax = 358.7734
				text = "M"
			intervals [879]:
				xmin = 358.7734
				xmax = 358.8134
				text = "HH"
			intervals [880]:
				xmin = 358.8134
				xmax = 358.9634
				text = "M"
			intervals [881]:
				xmin = 358.9634
				xmax = 359.0334
				text = "sp"
			intervals [882]:
				xmin = 359.0334
				xmax = 364.3297
				text = ""
			intervals [883]:
				xmin = 364.3297
				xmax = 364.3897
				text = "HH"
			intervals [884]:
				xmin = 364.3897
				xmax = 364.4797
				text = "M"
			intervals [885]:
				xmin = 364.4797
				xmax = 365.0499
				text = "sp"
			intervals [886]:
				xmin = 365.0499
				xmax = 365.0899
				text = "AH0"
			intervals [887]:
				xmin = 365.0899
				xmax = 365.2399
				text = "N"
			intervals [888]:
				xmin = 365.2399
				xmax = 365.2699
				text = "DH"
			intervals [889]:
				xmin = 365.2699
				xmax = 365.2999
				text = "EH1"
			intervals [890]:
				xmin = 365.2999
				xmax = 365.3499
				text = "N"
			intervals [891]:
				xmin = 365.3499
				xmax = 365.3799
				text = "HH"
			intervals [892]:
				xmin = 365.3799
				xmax = 365.4499
				text = "IY1"
			intervals [893]:
				xmin = 365.4499
				xmax = 365.5599
				text = "D"
			intervals [894]:
				xmin = 365.5599
				xmax = 365.7399
				text = "AY1"
			intervals [895]:
				xmin = 365.7399
				xmax = 365.7999
				text = "D"
			intervals [896]:
				xmin = 365.7999
				xmax = 365.8499
				text = "IH0"
			intervals [897]:
				xmin = 365.8499
				xmax = 365.9399
				text = "N"
			intervals [898]:
				xmin = 365.9399
				xmax = 365.9699
				text = "DH"
			intervals [899]:
				xmin = 365.9699
				xmax = 366.0999
				text = "IY0"
			intervals [900]:
				xmin = 366.0999
				xmax = 366.1399
				text = "EH1"
			intervals [901]:
				xmin = 366.1399
				xmax = 366.2199
				text = "N"
			intervals [902]:
				xmin = 366.2199
				xmax = 366.2499
				text = "D"
			intervals [903]:
				xmin = 366.2499
				xmax = 366.2799
				text = "IH0"
			intervals [904]:
				xmin = 366.2799
				xmax = 366.3099
				text = "Z"
			intervals [905]:
				xmin = 366.3099
				xmax = 366.3399
				text = "sp"
			intervals [906]:
				xmin = 366.3399
				xmax = 366.3799
				text = "DH"
			intervals [907]:
				xmin = 366.3799
				xmax = 366.4099
				text = "AH0"
			intervals [908]:
				xmin = 366.4099
				xmax = 366.4399
				text = "T"
			intervals [909]:
				xmin = 366.4399
				xmax = 367.0009
				text = "sp"
			intervals [910]:
				xmin = 367.0009
				xmax = 367.0309
				text = "IH0"
			intervals [911]:
				xmin = 367.0309
				xmax = 367.0709
				text = "Z"
			intervals [912]:
				xmin = 367.0709
				xmax = 367.1509
				text = "sp"
			intervals [913]:
				xmin = 367.1509
				xmax = 367.2309
				text = "DH"
			intervals [914]:
				xmin = 367.2309
				xmax = 367.2609
				text = "AH0"
			intervals [915]:
				xmin = 367.2609
				xmax = 367.3209
				text = "T"
			intervals [916]:
				xmin = 367.3209
				xmax = 367.3609
				text = "W"
			intervals [917]:
				xmin = 367.3609
				xmax = 367.3909
				text = "AH1"
			intervals [918]:
				xmin = 367.3909
				xmax = 367.4309
				text = "T"
			intervals [919]:
				xmin = 367.4309
				xmax = 367.5409
				text = "EY1"
			intervals [920]:
				xmin = 367.5409
				xmax = 367.5709
				text = "CH"
			intervals [921]:
				xmin = 367.5709
				xmax = 367.6109
				text = "EY1"
			intervals [922]:
				xmin = 367.6109
				xmax = 373.3734
				text = ""
			intervals [923]:
				xmin = 373.3734
				xmax = 373.4234
				text = "sil"
			intervals [924]:
				xmin = 373.4234
				xmax = 373.5734
				text = "AH1"
			intervals [925]:
				xmin = 373.5734
				xmax = 373.6434
				text = "HH"
			intervals [926]:
				xmin = 373.6434
				xmax = 373.7434
				text = "AH1"
			intervals [927]:
				xmin = 373.7434
				xmax = 374.0009
				text = "sp"
			intervals [928]:
				xmin = 374.0009
				xmax = 374.0309
				text = "V"
			intervals [929]:
				xmin = 374.0309
				xmax = 374.0809
				text = "EH1"
			intervals [930]:
				xmin = 374.0809
				xmax = 374.1109
				text = "R"
			intervals [931]:
				xmin = 374.1109
				xmax = 374.1409
				text = "IY0"
			intervals [932]:
				xmin = 374.1409
				xmax = 374.3009
				text = "sp"
			intervals [933]:
				xmin = 374.3009
				xmax = 374.3409
				text = "G"
			intervals [934]:
				xmin = 374.3409
				xmax = 374.5009
				text = "IH0"
			intervals [935]:
				xmin = 374.5009
				xmax = 374.5409
				text = "D"
			intervals [936]:
				xmin = 374.5409
				xmax = 374.6009
				text = "sp"
			intervals [937]:
				xmin = 374.6009
				xmax = 374.9075
				text = ""
			intervals [938]:
				xmin = 374.9075
				xmax = 374.9875
				text = "Y"
			intervals [939]:
				xmin = 374.9875
				xmax = 375.0175
				text = "UW1"
			intervals [940]:
				xmin = 375.0175
				xmax = 375.0875
				text = "sp"
			intervals [941]:
				xmin = 375.0875
				xmax = 375.1575
				text = "T"
			intervals [942]:
				xmin = 375.1575
				xmax = 375.2175
				text = "EH1"
			intervals [943]:
				xmin = 375.2175
				xmax = 375.2675
				text = "L"
			intervals [944]:
				xmin = 375.2675
				xmax = 375.3775
				text = "AH0"
			intervals [945]:
				xmin = 375.3775
				xmax = 375.4375
				text = "G"
			intervals [946]:
				xmin = 375.4375
				xmax = 375.4975
				text = "UH1"
			intervals [947]:
				xmin = 375.4975
				xmax = 375.5475
				text = "D"
			intervals [948]:
				xmin = 375.5475
				xmax = 375.7175
				text = "M"
			intervals [949]:
				xmin = 375.7175
				xmax = 375.7875
				text = "UW1"
			intervals [950]:
				xmin = 375.7875
				xmax = 375.8875
				text = "V"
			intervals [951]:
				xmin = 375.8875
				xmax = 375.9175
				text = "IY0"
			intervals [952]:
				xmin = 375.9175
				xmax = 375.9475
				text = "sp"
			intervals [953]:
				xmin = 375.9475
				xmax = 376.2275
				text = "S"
			intervals [954]:
				xmin = 376.2275
				xmax = 376.2875
				text = "T"
			intervals [955]:
				xmin = 376.2875
				xmax = 376.3175
				text = "AO1"
			intervals [956]:
				xmin = 376.3175
				xmax = 376.4475
				text = "R"
			intervals [957]:
				xmin = 376.4475
				xmax = 376.5175
				text = "IY0"
			intervals [958]:
				xmin = 376.5175
				xmax = 376.6075
				text = "sp"
			intervals [959]:
				xmin = 376.6075
				xmax = 377.7875
				text = "spn"
			intervals [960]:
				xmin = 377.7875
				xmax = 378.6505
				text = "sp"
			intervals [961]:
				xmin = 378.6505
				xmax = 378.8405
				text = "D"
			intervals [962]:
				xmin = 378.8405
				xmax = 378.8805
				text = "IY1"
			intervals [963]:
				xmin = 378.8805
				xmax = 378.9405
				text = "W"
			intervals [964]:
				xmin = 378.9405
				xmax = 378.9705
				text = "UH1"
			intervals [965]:
				xmin = 378.9705
				xmax = 379.0905
				text = "D"
			intervals [966]:
				xmin = 379.0905
				xmax = 379.1305
				text = "Y"
			intervals [967]:
				xmin = 379.1305
				xmax = 379.1705
				text = "UW1"
			intervals [968]:
				xmin = 379.1705
				xmax = 379.3005
				text = "S"
			intervals [969]:
				xmin = 379.3005
				xmax = 379.3505
				text = "EY1"
			intervals [970]:
				xmin = 379.3505
				xmax = 379.4205
				text = "DH"
			intervals [971]:
				xmin = 379.4205
				xmax = 379.4505
				text = "AE1"
			intervals [972]:
				xmin = 379.4505
				xmax = 379.5205
				text = "T"
			intervals [973]:
				xmin = 379.5205
				xmax = 379.5705
				text = "W"
			intervals [974]:
				xmin = 379.5705
				xmax = 379.6105
				text = "AH0"
			intervals [975]:
				xmin = 379.6105
				xmax = 379.6705
				text = "Z"
			intervals [976]:
				xmin = 379.6705
				xmax = 379.7105
				text = "Y"
			intervals [977]:
				xmin = 379.7105
				xmax = 379.7505
				text = "UH1"
			intervals [978]:
				xmin = 379.7505
				xmax = 379.8105
				text = "R"
			intervals [979]:
				xmin = 379.8105
				xmax = 379.9105
				text = "F"
			intervals [980]:
				xmin = 379.9105
				xmax = 379.9905
				text = "EY1"
			intervals [981]:
				xmin = 379.9905
				xmax = 380.0805
				text = "V"
			intervals [982]:
				xmin = 380.0805
				xmax = 380.1205
				text = "R"
			intervals [983]:
				xmin = 380.1205
				xmax = 380.1505
				text = "AH0"
			intervals [984]:
				xmin = 380.1505
				xmax = 380.1905
				text = "T"
			intervals [985]:
				xmin = 380.1905
				xmax = 380.2305
				text = "AH0"
			intervals [986]:
				xmin = 380.2305
				xmax = 380.3205
				text = "V"
			intervals [987]:
				xmin = 380.3205
				xmax = 380.4405
				text = "AO1"
			intervals [988]:
				xmin = 380.4405
				xmax = 380.5305
				text = "L"
			intervals [989]:
				xmin = 380.5305
				xmax = 380.6505
				text = "T"
			intervals [990]:
				xmin = 380.6505
				xmax = 380.8305
				text = "AY1"
			intervals [991]:
				xmin = 380.8305
				xmax = 381.0005
				text = "M"
			intervals [992]:
				xmin = 381.0005
				xmax = 381.0805
				text = "ER0"
			intervals [993]:
				xmin = 381.0805
				xmax = 384.2535
				text = "sp"
			intervals [994]:
				xmin = 384.2535
				xmax = 384.4835
				text = "AH1"
			intervals [995]:
				xmin = 384.4835
				xmax = 384.5335
				text = "HH"
			intervals [996]:
				xmin = 384.5335
				xmax = 384.6535
				text = "AH1"
			intervals [997]:
				xmin = 384.6535
				xmax = 385.3675
				text = "sp"
			intervals [998]:
				xmin = 385.3675
				xmax = 385.3975
				text = "G"
			intervals [999]:
				xmin = 385.3975
				xmax = 385.4875
				text = "IH0"
			intervals [1000]:
				xmin = 385.4875
				xmax = 385.5275
				text = "D"
			intervals [1001]:
				xmin = 385.5275
				xmax = 385.5875
				text = "sp"
			intervals [1002]:
				xmin = 385.5875
				xmax = 390.2835
				text = ""
			intervals [1003]:
				xmin = 390.2835
				xmax = 390.3235
				text = "HH"
			intervals [1004]:
				xmin = 390.3235
				xmax = 390.3935
				text = "AW1"
			intervals [1005]:
				xmin = 390.3935
				xmax = 390.4435
				text = "AH0"
			intervals [1006]:
				xmin = 390.4435
				xmax = 390.5135
				text = "B"
			intervals [1007]:
				xmin = 390.5135
				xmax = 390.5635
				text = "AW1"
			intervals [1008]:
				xmin = 390.5635
				xmax = 390.6135
				text = "T"
			intervals [1009]:
				xmin = 390.6135
				xmax = 390.6935
				text = "AH0"
			intervals [1010]:
				xmin = 390.6935
				xmax = 390.7735
				text = "N"
			intervals [1011]:
				xmin = 390.7735
				xmax = 390.8635
				text = "AH1"
			intervals [1012]:
				xmin = 390.8635
				xmax = 390.9235
				text = "DH"
			intervals [1013]:
				xmin = 390.9235
				xmax = 391.0235
				text = "ER0"
			intervals [1014]:
				xmin = 391.0235
				xmax = 391.0735
				text = "W"
			intervals [1015]:
				xmin = 391.0735
				xmax = 391.1135
				text = "AH1"
			intervals [1016]:
				xmin = 391.1135
				xmax = 391.1535
				text = "N"
			intervals [1017]:
				xmin = 391.1535
				xmax = 391.2435
				text = "sp"
			intervals [1018]:
				xmin = 391.2435
				xmax = 391.2851
				text = ""
			intervals [1019]:
				xmin = 391.2851
				xmax = 391.3151
				text = "D"
			intervals [1020]:
				xmin = 391.3151
				xmax = 391.3451
				text = "IH1"
			intervals [1021]:
				xmin = 391.3451
				xmax = 391.4351
				text = "D"
			intervals [1022]:
				xmin = 391.4351
				xmax = 391.5051
				text = "Y"
			intervals [1023]:
				xmin = 391.5051
				xmax = 391.5651
				text = "UW1"
			intervals [1024]:
				xmin = 391.5651
				xmax = 391.7451
				text = "S"
			intervals [1025]:
				xmin = 391.7451
				xmax = 392.0051
				text = "IY1"
			intervals [1026]:
				xmin = 392.0051
				xmax = 392.0351
				text = "sp"
			intervals [1027]:
				xmin = 392.0351
				xmax = 392.0651
				text = "AH1"
			intervals [1028]:
				xmin = 392.0651
				xmax = 393.1294
				text = "sp"
			intervals [1029]:
				xmin = 393.1294
				xmax = 393.1994
				text = "B"
			intervals [1030]:
				xmin = 393.1994
				xmax = 393.3094
				text = "AA1"
			intervals [1031]:
				xmin = 393.3094
				xmax = 393.3794
				text = "N"
			intervals [1032]:
				xmin = 393.3794
				xmax = 393.4094
				text = "IY0"
			intervals [1033]:
				xmin = 393.4094
				xmax = 393.4394
				text = "AH0"
			intervals [1034]:
				xmin = 393.4394
				xmax = 393.5094
				text = "N"
			intervals [1035]:
				xmin = 393.5094
				xmax = 393.5594
				text = "D"
			intervals [1036]:
				xmin = 393.5594
				xmax = 393.6594
				text = "K"
			intervals [1037]:
				xmin = 393.6594
				xmax = 393.7494
				text = "L"
			intervals [1038]:
				xmin = 393.7494
				xmax = 393.9394
				text = "AY1"
			intervals [1039]:
				xmin = 393.9394
				xmax = 393.9794
				text = "D"
			intervals [1040]:
				xmin = 393.9794
				xmax = 394.6448
				text = "sp"
			intervals [1041]:
				xmin = 394.6448
				xmax = 394.6848
				text = "AH0"
			intervals [1042]:
				xmin = 394.6848
				xmax = 394.7148
				text = "N"
			intervals [1043]:
				xmin = 394.7148
				xmax = 394.7648
				text = "D"
			intervals [1044]:
				xmin = 394.7648
				xmax = 394.8548
				text = "HH"
			intervals [1045]:
				xmin = 394.8548
				xmax = 394.8848
				text = "W"
			intervals [1046]:
				xmin = 394.8848
				xmax = 394.9148
				text = "AH1"
			intervals [1047]:
				xmin = 394.9148
				xmax = 394.9448
				text = "T"
			intervals [1048]:
				xmin = 394.9448
				xmax = 394.9748
				text = "IH0"
			intervals [1049]:
				xmin = 394.9748
				xmax = 395.0048
				text = "Z"
			intervals [1050]:
				xmin = 395.0048
				xmax = 395.0348
				text = "DH"
			intervals [1051]:
				xmin = 395.0348
				xmax = 395.1848
				text = "AE1"
			intervals [1052]:
				xmin = 395.1848
				xmax = 395.3048
				text = "T"
			intervals [1053]:
				xmin = 395.3048
				xmax = 395.3848
				text = "AH0"
			intervals [1054]:
				xmin = 395.3848
				xmax = 395.4148
				text = "B"
			intervals [1055]:
				xmin = 395.4148
				xmax = 395.4448
				text = "AW1"
			intervals [1056]:
				xmin = 395.4448
				xmax = 395.4748
				text = "T"
			intervals [1057]:
				xmin = 395.4748
				xmax = 411.6563
				text = "sp"
			intervals [1058]:
				xmin = 411.6563
				xmax = 411.7563
				text = "M"
			intervals [1059]:
				xmin = 411.7563
				xmax = 411.7963
				text = "HH"
			intervals [1060]:
				xmin = 411.7963
				xmax = 411.9063
				text = "M"
			intervals [1061]:
				xmin = 411.9063
				xmax = 423.7868
				text = "sp"
			intervals [1062]:
				xmin = 423.7868
				xmax = 423.9168
				text = "M"
			intervals [1063]:
				xmin = 423.9168
				xmax = 423.9568
				text = "HH"
			intervals [1064]:
				xmin = 423.9568
				xmax = 424.0868
				text = "M"
			intervals [1065]:
				xmin = 424.0868
				xmax = 445.5859
				text = "sp"
			intervals [1066]:
				xmin = 445.5859
				xmax = 445.6259
				text = "M"
			intervals [1067]:
				xmin = 445.6259
				xmax = 445.6559
				text = "HH"
			intervals [1068]:
				xmin = 445.6559
				xmax = 445.9359
				text = "M"
			intervals [1069]:
				xmin = 445.9359
				xmax = 447.6955
				text = ""
			intervals [1070]:
				xmin = 447.6955
				xmax = 447.7355
				text = "sil"
			intervals [1071]:
				xmin = 447.7355
				xmax = 447.8655
				text = "M"
			intervals [1072]:
				xmin = 447.8655
				xmax = 447.8955
				text = "HH"
			intervals [1073]:
				xmin = 447.8955
				xmax = 448.0855
				text = "M"
			intervals [1074]:
				xmin = 448.0855
				xmax = 449.6819
				text = ""
			intervals [1075]:
				xmin = 449.6819
				xmax = 449.7319
				text = "sil"
			intervals [1076]:
				xmin = 449.7319
				xmax = 449.8219
				text = "M"
			intervals [1077]:
				xmin = 449.8219
				xmax = 449.8719
				text = "HH"
			intervals [1078]:
				xmin = 449.8719
				xmax = 449.9719
				text = "M"
			intervals [1079]:
				xmin = 449.9719
				xmax = 461.9145
				text = "sp"
			intervals [1080]:
				xmin = 461.9145
				xmax = 461.9645
				text = "Y"
			intervals [1081]:
				xmin = 461.9645
				xmax = 462.0545
				text = "AE1"
			intervals [1082]:
				xmin = 462.0545
				xmax = 462.4114
				text = "sp"
			intervals [1083]:
				xmin = 462.4114
				xmax = 462.4514
				text = "DH"
			intervals [1084]:
				xmin = 462.4514
				xmax = 462.5114
				text = "EY1"
			intervals [1085]:
				xmin = 462.5114
				xmax = 462.897
				text = "sp"
			intervals [1086]:
				xmin = 462.897
				xmax = 462.967
				text = "G"
			intervals [1087]:
				xmin = 462.967
				xmax = 463.027
				text = "AA1"
			intervals [1088]:
				xmin = 463.027
				xmax = 463.067
				text = "T"
			intervals [1089]:
				xmin = 463.067
				xmax = 463.097
				text = "sp"
			intervals [1090]:
				xmin = 463.097
				xmax = 463.197
				text = "S"
			intervals [1091]:
				xmin = 463.197
				xmax = 463.227
				text = "AH1"
			intervals [1092]:
				xmin = 463.227
				xmax = 463.267
				text = "M"
			intervals [1093]:
				xmin = 463.267
				xmax = 463.417
				text = "AH0"
			intervals [1094]:
				xmin = 463.417
				xmax = 463.457
				text = "W"
			intervals [1095]:
				xmin = 463.457
				xmax = 463.657
				text = "AO1"
			intervals [1096]:
				xmin = 463.657
				xmax = 463.757
				text = "R"
			intervals [1097]:
				xmin = 463.757
				xmax = 463.827
				text = "D"
			intervals [1098]:
				xmin = 463.827
				xmax = 463.887
				text = "Z"
			intervals [1099]:
				xmin = 463.887
				xmax = 463.917
				text = "D"
			intervals [1100]:
				xmin = 463.917
				xmax = 463.967
				text = "IH1"
			intervals [1101]:
				xmin = 463.967
				xmax = 463.997
				text = "D"
			intervals [1102]:
				xmin = 463.997
				xmax = 464.027
				text = "N"
			intervals [1103]:
				xmin = 464.027
				xmax = 464.117
				text = "T"
			intervals [1104]:
				xmin = 464.117
				xmax = 464.147
				text = "DH"
			intervals [1105]:
				xmin = 464.147
				xmax = 464.177
				text = "EY1"
			intervals [1106]:
				xmin = 464.177
				xmax = 469.1755
				text = "sp"
			intervals [1107]:
				xmin = 469.1755
				xmax = 469.2255
				text = "Y"
			intervals [1108]:
				xmin = 469.2255
				xmax = 469.4155
				text = "AE1"
			intervals [1109]:
				xmin = 469.4155
				xmax = 469.4955
				text = "sp"
			intervals [1110]:
				xmin = 469.4955
				xmax = 469.553
				text = ""
			intervals [1111]:
				xmin = 469.553
				xmax = 469.593
				text = "HH"
			intervals [1112]:
				xmin = 469.593
				xmax = 469.653
				text = "UW1"
			intervals [1113]:
				xmin = 469.653
				xmax = 469.713
				text = "Z"
			intervals [1114]:
				xmin = 469.713
				xmax = 469.743
				text = "Y"
			intervals [1115]:
				xmin = 469.743
				xmax = 469.773
				text = "UH1"
			intervals [1116]:
				xmin = 469.773
				xmax = 469.803
				text = "R"
			intervals [1117]:
				xmin = 469.803
				xmax = 469.923
				text = "F"
			intervals [1118]:
				xmin = 469.923
				xmax = 469.983
				text = "EY1"
			intervals [1119]:
				xmin = 469.983
				xmax = 470.073
				text = "V"
			intervals [1120]:
				xmin = 470.073
				xmax = 470.123
				text = "R"
			intervals [1121]:
				xmin = 470.123
				xmax = 470.153
				text = "AH0"
			intervals [1122]:
				xmin = 470.153
				xmax = 470.223
				text = "T"
			intervals [1123]:
				xmin = 470.223
				xmax = 470.323
				text = "AE1"
			intervals [1124]:
				xmin = 470.323
				xmax = 470.493
				text = "K"
			intervals [1125]:
				xmin = 470.493
				xmax = 470.523
				text = "T"
			intervals [1126]:
				xmin = 470.523
				xmax = 470.553
				text = "ER0"
			intervals [1127]:
				xmin = 470.553
				xmax = 472.5023
				text = "sp"
			intervals [1128]:
				xmin = 472.5023
				xmax = 472.5523
				text = "IH0"
			intervals [1129]:
				xmin = 472.5523
				xmax = 472.5923
				text = "Z"
			intervals [1130]:
				xmin = 472.5923
				xmax = 472.6323
				text = "DH"
			intervals [1131]:
				xmin = 472.6323
				xmax = 472.6623
				text = "AH0"
			intervals [1132]:
				xmin = 472.6623
				xmax = 472.7223
				text = "T"
			intervals [1133]:
				xmin = 472.7223
				xmax = 472.7523
				text = "R"
			intervals [1134]:
				xmin = 472.7523
				xmax = 472.7823
				text = "AY1"
			intervals [1135]:
				xmin = 472.7823
				xmax = 472.8123
				text = "T"
			intervals [1136]:
				xmin = 472.8123
				xmax = 473.0023
				text = "sp"
			intervals [1137]:
				xmin = 473.0023
				xmax = 473.211
				text = ""
			intervals [1138]:
				xmin = 473.211
				xmax = 473.311
				text = "K"
			intervals [1139]:
				xmin = 473.311
				xmax = 473.411
				text = "UW1"
			intervals [1140]:
				xmin = 473.411
				xmax = 473.451
				text = "L"
			intervals [1141]:
				xmin = 473.451
				xmax = 473.481
				text = "sp"
			intervals [1142]:
				xmin = 473.481
				xmax = 473.531
				text = "HH"
			intervals [1143]:
				xmin = 473.531
				xmax = 473.611
				text = "AE1"
			intervals [1144]:
				xmin = 473.611
				xmax = 473.671
				text = "N"
			intervals [1145]:
				xmin = 473.671
				xmax = 473.741
				text = "D"
			intervals [1146]:
				xmin = 473.741
				xmax = 473.771
				text = "sp"
			intervals [1147]:
				xmin = 473.771
				xmax = 473.801
				text = "L"
			intervals [1148]:
				xmin = 473.801
				xmax = 473.881
				text = "UW1"
			intervals [1149]:
				xmin = 473.881
				xmax = 473.911
				text = "K"
			intervals [1150]:
				xmin = 473.911
				xmax = 474.071
				text = "sp"
			intervals [1151]:
				xmin = 474.071
				xmax = 474.131
				text = "HH"
			intervals [1152]:
				xmin = 474.131
				xmax = 474.241
				text = "AH1"
			intervals [1153]:
				xmin = 474.241
				xmax = 474.341
				text = "sp"
			intervals [1154]:
				xmin = 474.341
				xmax = 474.5399
				text = ""
			intervals [1155]:
				xmin = 474.5399
				xmax = 475.8499
				text = "spn"
			intervals [1156]:
				xmin = 475.8499
				xmax = 476.3573
				text = ""
			intervals [1157]:
				xmin = 476.3573
				xmax = 476.4173
				text = "HH"
			intervals [1158]:
				xmin = 476.4173
				xmax = 476.4973
				text = "AW1"
			intervals [1159]:
				xmin = 476.4973
				xmax = 476.5473
				text = "AH0"
			intervals [1160]:
				xmin = 476.5473
				xmax = 476.6173
				text = "B"
			intervals [1161]:
				xmin = 476.6173
				xmax = 476.7473
				text = "AW1"
			intervals [1162]:
				xmin = 476.7473
				xmax = 476.7773
				text = "T"
			intervals [1163]:
				xmin = 476.7773
				xmax = 476.8673
				text = "sp"
			intervals [1164]:
				xmin = 476.8673
				xmax = 477.1073
				text = "AH1"
			intervals [1165]:
				xmin = 477.1073
				xmax = 477.2873
				text = "sp"
			intervals [1166]:
				xmin = 477.2873
				xmax = 477.3773
				text = "P"
			intervals [1167]:
				xmin = 477.3773
				xmax = 477.5273
				text = "EH1"
			intervals [1168]:
				xmin = 477.5273
				xmax = 477.6673
				text = "T"
			intervals [1169]:
				xmin = 477.6673
				xmax = 477.7273
				text = "S"
			intervals [1170]:
				xmin = 477.7273
				xmax = 478.2738
				text = "sp"
			intervals [1171]:
				xmin = 478.2738
				xmax = 478.4338
				text = "ER0"
			intervals [1172]:
				xmin = 478.4338
				xmax = 478.5038
				text = "AW1"
			intervals [1173]:
				xmin = 478.5038
				xmax = 478.5538
				text = "N"
			intervals [1174]:
				xmin = 478.5538
				xmax = 478.5838
				text = "D"
			intervals [1175]:
				xmin = 478.5838
				xmax = 478.6238
				text = "DH"
			intervals [1176]:
				xmin = 478.6238
				xmax = 478.6838
				text = "AH1"
			intervals [1177]:
				xmin = 478.6838
				xmax = 478.7538
				text = "HH"
			intervals [1178]:
				xmin = 478.7538
				xmax = 478.9438
				text = "AW1"
			intervals [1179]:
				xmin = 478.9438
				xmax = 479.0438
				text = "S"
			intervals [1180]:
				xmin = 479.0438
				xmax = 479.1056
				text = ""
			intervals [1181]:
				xmin = 479.1056
				xmax = 479.1356
				text = "D"
			intervals [1182]:
				xmin = 479.1356
				xmax = 479.1656
				text = "UW1"
			intervals [1183]:
				xmin = 479.1656
				xmax = 479.1956
				text = "Y"
			intervals [1184]:
				xmin = 479.1956
				xmax = 479.2456
				text = "UW1"
			intervals [1185]:
				xmin = 479.2456
				xmax = 479.3156
				text = "HH"
			intervals [1186]:
				xmin = 479.3156
				xmax = 479.4056
				text = "AE1"
			intervals [1187]:
				xmin = 479.4056
				xmax = 479.5256
				text = "V"
			intervals [1188]:
				xmin = 479.5256
				xmax = 479.5856
				text = "EH1"
			intervals [1189]:
				xmin = 479.5856
				xmax = 479.7056
				text = "N"
			intervals [1190]:
				xmin = 479.7056
				xmax = 479.9056
				text = "IY0"
			intervals [1191]:
				xmin = 479.9056
				xmax = 480.2088
				text = ""
			intervals [1192]:
				xmin = 480.2088
				xmax = 480.2388
				text = "sil"
			intervals [1193]:
				xmin = 480.2388
				xmax = 480.2988
				text = "P"
			intervals [1194]:
				xmin = 480.2988
				xmax = 480.4088
				text = "EH1"
			intervals [1195]:
				xmin = 480.4088
				xmax = 480.5288
				text = "T"
			intervals [1196]:
				xmin = 480.5288
				xmax = 480.5988
				text = "S"
			intervals [1197]:
				xmin = 480.5988
				xmax = 480.6788
				text = "L"
			intervals [1198]:
				xmin = 480.6788
				xmax = 480.7588
				text = "AY1"
			intervals [1199]:
				xmin = 480.7588
				xmax = 480.8188
				text = "K"
			intervals [1200]:
				xmin = 480.8188
				xmax = 480.9288
				text = "sp"
			intervals [1201]:
				xmin = 480.9288
				xmax = 481.0488
				text = "D"
			intervals [1202]:
				xmin = 481.0488
				xmax = 481.3088
				text = "AO1"
			intervals [1203]:
				xmin = 481.3088
				xmax = 481.3388
				text = "G"
			intervals [1204]:
				xmin = 481.3388
				xmax = 481.3988
				text = "Z"
			intervals [1205]:
				xmin = 481.3988
				xmax = 481.5588
				text = "sp"
			intervals [1206]:
				xmin = 481.5588
				xmax = 481.6188
				text = "ER0"
			intervals [1207]:
				xmin = 481.6188
				xmax = 481.6688
				text = "EH1"
			intervals [1208]:
				xmin = 481.6688
				xmax = 481.7388
				text = "N"
			intervals [1209]:
				xmin = 481.7388
				xmax = 481.7688
				text = "IY0"
			intervals [1210]:
				xmin = 481.7688
				xmax = 481.8988
				text = "TH"
			intervals [1211]:
				xmin = 481.8988
				xmax = 481.9288
				text = "IH2"
			intervals [1212]:
				xmin = 481.9288
				xmax = 482.0788
				text = "N"
			intervals [1213]:
				xmin = 482.0788
				xmax = 482.1688
				text = "sp"
			intervals [1214]:
				xmin = 482.1688
				xmax = 489.9613
				text = ""
			intervals [1215]:
				xmin = 489.9613
				xmax = 490.0213
				text = "G"
			intervals [1216]:
				xmin = 490.0213
				xmax = 490.0513
				text = "IH0"
			intervals [1217]:
				xmin = 490.0513
				xmax = 490.1013
				text = "D"
			intervals [1218]:
				xmin = 490.1013
				xmax = 490.5329
				text = "sp"
			intervals [1219]:
				xmin = 490.5329
				xmax = 490.5929
				text = "W"
			intervals [1220]:
				xmin = 490.5929
				xmax = 490.6329
				text = "UH1"
			intervals [1221]:
				xmin = 490.6329
				xmax = 490.6929
				text = "D"
			intervals [1222]:
				xmin = 490.6929
				xmax = 490.7229
				text = "Y"
			intervals [1223]:
				xmin = 490.7229
				xmax = 490.7829
				text = "UW1"
			intervals [1224]:
				xmin = 490.7829
				xmax = 490.8829
				text = "L"
			intervals [1225]:
				xmin = 490.8829
				xmax = 490.9229
				text = "AY1"
			intervals [1226]:
				xmin = 490.9229
				xmax = 491.0329
				text = "K"
			intervals [1227]:
				xmin = 491.0329
				xmax = 491.0629
				text = "T"
			intervals [1228]:
				xmin = 491.0629
				xmax = 491.1129
				text = "AH0"
			intervals [1229]:
				xmin = 491.1129
				xmax = 491.2029
				text = "HH"
			intervals [1230]:
				xmin = 491.2029
				xmax = 491.3029
				text = "AE1"
			intervals [1231]:
				xmin = 491.3029
				xmax = 491.3929
				text = "V"
			intervals [1232]:
				xmin = 491.3929
				xmax = 491.4329
				text = "AH0"
			intervals [1233]:
				xmin = 491.4329
				xmax = 491.5529
				text = "D"
			intervals [1234]:
				xmin = 491.5529
				xmax = 491.7129
				text = "AO1"
			intervals [1235]:
				xmin = 491.7129
				xmax = 491.8129
				text = "G"
			intervals [1236]:
				xmin = 491.8129
				xmax = 491.8629
				text = "ER0"
			intervals [1237]:
				xmin = 491.8629
				xmax = 491.9629
				text = "sp"
			intervals [1238]:
				xmin = 491.9629
				xmax = 491.9929
				text = "S"
			intervals [1239]:
				xmin = 491.9929
				xmax = 492.0329
				text = "AH1"
			intervals [1240]:
				xmin = 492.0329
				xmax = 492.0929
				text = "M"
			intervals [1241]:
				xmin = 492.0929
				xmax = 492.1729
				text = "TH"
			intervals [1242]:
				xmin = 492.1729
				xmax = 492.2129
				text = "IH0"
			intervals [1243]:
				xmin = 492.2129
				xmax = 492.3029
				text = "N"
			intervals [1244]:
				xmin = 492.3029
				xmax = 495.7536
				text = "sp"
			intervals [1245]:
				xmin = 495.7536
				xmax = 495.8936
				text = "OW2"
			intervals [1246]:
				xmin = 495.8936
				xmax = 495.9836
				text = "K"
			intervals [1247]:
				xmin = 495.9836
				xmax = 496.0236
				text = "EY1"
			intervals [1248]:
				xmin = 496.0236
				xmax = 496.2436
				text = "G"
			intervals [1249]:
				xmin = 496.2436
				xmax = 496.3636
				text = "IH0"
			intervals [1250]:
				xmin = 496.3636
				xmax = 496.3936
				text = "D"
			intervals [1251]:
				xmin = 496.3936
				xmax = 497.2283
				text = "sp"
			intervals [1252]:
				xmin = 497.2283
				xmax = 497.4783
				text = "AH1"
			intervals [1253]:
				xmin = 497.4783
				xmax = 497.5983
				text = "T"
			intervals [1254]:
				xmin = 497.5983
				xmax = 497.6383
				text = "EH1"
			intervals [1255]:
				xmin = 497.6383
				xmax = 497.6683
				text = "L"
			intervals [1256]:
				xmin = 497.6683
				xmax = 497.6983
				text = "M"
			intervals [1257]:
				xmin = 497.6983
				xmax = 497.7283
				text = "IY1"
			intervals [1258]:
				xmin = 497.7283
				xmax = 497.7683
				text = "AH0"
			intervals [1259]:
				xmin = 497.7683
				xmax = 497.8183
				text = "B"
			intervals [1260]:
				xmin = 497.8183
				xmax = 497.9083
				text = "AW1"
			intervals [1261]:
				xmin = 497.9083
				xmax = 497.9783
				text = "T"
			intervals [1262]:
				xmin = 497.9783
				xmax = 498.0783
				text = "S"
			intervals [1263]:
				xmin = 498.0783
				xmax = 498.1683
				text = "K"
			intervals [1264]:
				xmin = 498.1683
				xmax = 498.2883
				text = "UW1"
			intervals [1265]:
				xmin = 498.2883
				xmax = 498.3683
				text = "L"
			intervals [1266]:
				xmin = 498.3683
				xmax = 498.4383
				text = "W"
			intervals [1267]:
				xmin = 498.4383
				xmax = 498.4683
				text = "AH1"
			intervals [1268]:
				xmin = 498.4683
				xmax = 498.4983
				text = "T"
			intervals [1269]:
				xmin = 498.4983
				xmax = 498.5283
				text = "D"
			intervals [1270]:
				xmin = 498.5283
				xmax = 498.5583
				text = "UW1"
			intervals [1271]:
				xmin = 498.5583
				xmax = 498.5883
				text = "Y"
			intervals [1272]:
				xmin = 498.5883
				xmax = 498.6483
				text = "UW1"
			intervals [1273]:
				xmin = 498.6483
				xmax = 498.7883
				text = "S"
			intervals [1274]:
				xmin = 498.7883
				xmax = 498.8583
				text = "T"
			intervals [1275]:
				xmin = 498.8583
				xmax = 498.9183
				text = "AH1"
			intervals [1276]:
				xmin = 498.9183
				xmax = 498.9983
				text = "D"
			intervals [1277]:
				xmin = 498.9983
				xmax = 499.0583
				text = "IY0"
			intervals [1278]:
				xmin = 499.0583
				xmax = 499.1483
				text = "IH0"
			intervals [1279]:
				xmin = 499.1483
				xmax = 499.1783
				text = "N"
			intervals [1280]:
				xmin = 499.1783
				xmax = 499.2283
				text = "sp"
			intervals [1281]:
				xmin = 499.2283
				xmax = 499.4083
				text = "S"
			intervals [1282]:
				xmin = 499.4083
				xmax = 499.4583
				text = "K"
			intervals [1283]:
				xmin = 499.4583
				xmax = 499.5083
				text = "UW1"
			intervals [1284]:
				xmin = 499.5083
				xmax = 499.5783
				text = "L"
			intervals [1285]:
				xmin = 499.5783
				xmax = 499.7683
				text = "sp"
			intervals [1286]:
				xmin = 499.7683
				xmax = 499.8883
				text = "S"
			intervals [1287]:
				xmin = 499.8883
				xmax = 499.9283
				text = "T"
			intervals [1288]:
				xmin = 499.9283
				xmax = 499.9583
				text = "AH1"
			intervals [1289]:
				xmin = 499.9583
				xmax = 500.0683
				text = "F"
			intervals [1290]:
				xmin = 500.0683
				xmax = 500.0983
				text = "sp"
			intervals [1291]:
				xmin = 500.0983
				xmax = 500.1983
				text = "L"
			intervals [1292]:
				xmin = 500.1983
				xmax = 500.2383
				text = "AY1"
			intervals [1293]:
				xmin = 500.2383
				xmax = 500.3083
				text = "K"
			intervals [1294]:
				xmin = 500.3083
				xmax = 500.3783
				text = "DH"
			intervals [1295]:
				xmin = 500.3783
				xmax = 500.5483
				text = "AH0"
			intervals [1296]:
				xmin = 500.5483
				xmax = 500.5883
				text = "T"
			intervals [1297]:
				xmin = 500.5883
				xmax = 505.5899
				text = "sp"
			intervals [1298]:
				xmin = 505.5899
				xmax = 505.6999
				text = "M"
			intervals [1299]:
				xmin = 505.6999
				xmax = 505.7399
				text = "HH"
			intervals [1300]:
				xmin = 505.7399
				xmax = 505.9699
				text = "M"
			intervals [1301]:
				xmin = 505.9699
				xmax = 519.3039
				text = ""
			intervals [1302]:
				xmin = 519.3039
				xmax = 519.3339
				text = "sil"
			intervals [1303]:
				xmin = 519.3339
				xmax = 519.3739
				text = "Y"
			intervals [1304]:
				xmin = 519.3739
				xmax = 519.4639
				text = "UW1"
			intervals [1305]:
				xmin = 519.4639
				xmax = 519.5339
				text = "sp"
			intervals [1306]:
				xmin = 519.5339
				xmax = 519.5839
				text = "T"
			intervals [1307]:
				xmin = 519.5839
				xmax = 519.6539
				text = "EY1"
			intervals [1308]:
				xmin = 519.6539
				xmax = 519.7539
				text = "K"
			intervals [1309]:
				xmin = 519.7539
				xmax = 519.8039
				text = "AH1"
			intervals [1310]:
				xmin = 519.8039
				xmax = 519.8439
				text = "P"
			intervals [1311]:
				xmin = 519.8439
				xmax = 519.9039
				text = "sp"
			intervals [1312]:
				xmin = 519.9039
				xmax = 519.9639
				text = "B"
			intervals [1313]:
				xmin = 519.9639
				xmax = 520.0739
				text = "AA1"
			intervals [1314]:
				xmin = 520.0739
				xmax = 520.1439
				text = "R"
			intervals [1315]:
				xmin = 520.1439
				xmax = 520.2239
				text = "B"
			intervals [1316]:
				xmin = 520.2239
				xmax = 520.2739
				text = "ER0"
			intervals [1317]:
				xmin = 520.2739
				xmax = 520.3139
				text = "IH0"
			intervals [1318]:
				xmin = 520.3139
				xmax = 520.3539
				text = "N"
			intervals [1319]:
				xmin = 520.3539
				xmax = 520.9719
				text = "sp"
			intervals [1320]:
				xmin = 520.9719
				xmax = 521.0019
				text = "DH"
			intervals [1321]:
				xmin = 521.0019
				xmax = 521.0419
				text = "EH1"
			intervals [1322]:
				xmin = 521.0419
				xmax = 521.1019
				text = "N"
			intervals [1323]:
				xmin = 521.1019
				xmax = 521.1319
				text = "Y"
			intervals [1324]:
				xmin = 521.1319
				xmax = 521.1719
				text = "UW1"
			intervals [1325]:
				xmin = 521.1719
				xmax = 521.2119
				text = "N"
			intervals [1326]:
				xmin = 521.2119
				xmax = 521.2619
				text = "OW1"
			intervals [1327]:
				xmin = 521.2619
				xmax = 521.3619
				text = "HH"
			intervals [1328]:
				xmin = 521.3619
				xmax = 521.3919
				text = "AW1"
			intervals [1329]:
				xmin = 521.3919
				xmax = 521.4419
				text = "T"
			intervals [1330]:
				xmin = 521.4419
				xmax = 521.4819
				text = "AH0"
			intervals [1331]:
				xmin = 521.4819
				xmax = 521.5719
				text = "sp"
			intervals [1332]:
				xmin = 521.5719
				xmax = 521.6019
				text = "P"
			intervals [1333]:
				xmin = 521.6019
				xmax = 521.6419
				text = "R"
			intervals [1334]:
				xmin = 521.6419
				xmax = 521.8119
				text = "AA1"
			intervals [1335]:
				xmin = 521.8119
				xmax = 521.9219
				text = "S"
			intervals [1336]:
				xmin = 521.9219
				xmax = 522.0119
				text = "EH2"
			intervals [1337]:
				xmin = 522.0119
				xmax = 522.1019
				text = "S"
			intervals [1338]:
				xmin = 522.1019
				xmax = 522.1519
				text = "HH"
			intervals [1339]:
				xmin = 522.1519
				xmax = 522.2619
				text = "EH1"
			intervals [1340]:
				xmin = 522.2619
				xmax = 522.3519
				text = "R"
			intervals [1341]:
				xmin = 522.3519
				xmax = 527.670
				text = "sp"
			intervals [1342]:
				xmin = 527.670
				xmax = 527.720
				text = "AY1"
			intervals [1343]:
				xmin = 527.720
				xmax = 527.800
				text = "HH"
			intervals [1344]:
				xmin = 527.800
				xmax = 527.840
				text = "AE1"
			intervals [1345]:
				xmin = 527.840
				xmax = 527.890
				text = "D"
			intervals [1346]:
				xmin = 527.890
				xmax = 528.070
				text = "M"
			intervals [1347]:
				xmin = 528.070
				xmax = 528.200
				text = "AY1"
			intervals [1348]:
				xmin = 528.200
				xmax = 528.280
				text = "HH"
			intervals [1349]:
				xmin = 528.280
				xmax = 528.350
				text = "EH1"
			intervals [1350]:
				xmin = 528.350
				xmax = 528.400
				text = "R"
			intervals [1351]:
				xmin = 528.400
				xmax = 528.470
				text = "sp"
			intervals [1352]:
				xmin = 528.470
				xmax = 528.550
				text = "P"
			intervals [1353]:
				xmin = 528.550
				xmax = 528.590
				text = "R"
			intervals [1354]:
				xmin = 528.590
				xmax = 528.770
				text = "AA1"
			intervals [1355]:
				xmin = 528.770
				xmax = 528.890
				text = "S"
			intervals [1356]:
				xmin = 528.890
				xmax = 528.930
				text = "EH0"
			intervals [1357]:
				xmin = 528.930
				xmax = 528.960
				text = "S"
			intervals [1358]:
				xmin = 528.960
				xmax = 528.990
				text = "T"
			intervals [1359]:
				xmin = 528.990
				xmax = 530.8411
				text = "sp"
			intervals [1360]:
				xmin = 530.8411
				xmax = 530.8711
				text = "Y"
			intervals [1361]:
				xmin = 530.8711
				xmax = 531.0011
				text = "AE1"
			intervals [1362]:
				xmin = 531.0011
				xmax = 532.6208
				text = "sp"
			intervals [1363]:
				xmin = 532.6208
				xmax = 532.7708
				text = "Y"
			intervals [1364]:
				xmin = 532.7708
				xmax = 533.1508
				text = "UW1"
			intervals [1365]:
				xmin = 533.1508
				xmax = 533.2809
				text = ""
			intervals [1366]:
				xmin = 533.2809
				xmax = 533.3209
				text = "D"
			intervals [1367]:
				xmin = 533.3209
				xmax = 533.3509
				text = "UW1"
			intervals [1368]:
				xmin = 533.3509
				xmax = 533.4009
				text = "Y"
			intervals [1369]:
				xmin = 533.4009
				xmax = 533.5609
				text = "UW1"
			intervals [1370]:
				xmin = 533.5609
				xmax = 533.6009
				text = "sp"
			intervals [1371]:
				xmin = 533.6009
				xmax = 533.6709
				text = "TH"
			intervals [1372]:
				xmin = 533.6709
				xmax = 533.7109
				text = "IH1"
			intervals [1373]:
				xmin = 533.7109
				xmax = 533.7609
				text = "NG"
			intervals [1374]:
				xmin = 533.7609
				xmax = 533.8209
				text = "K"
			intervals [1375]:
				xmin = 533.8209
				xmax = 533.8509
				text = "Y"
			intervals [1376]:
				xmin = 533.8509
				xmax = 533.9609
				text = "UW1"
			intervals [1377]:
				xmin = 533.9609
				xmax = 533.9909
				text = "spn"
			intervals [1378]:
				xmin = 533.9909
				xmax = 534.0509
				text = "L"
			intervals [1379]:
				xmin = 534.0509
				xmax = 534.2009
				text = "ER1"
			intervals [1380]:
				xmin = 534.2009
				xmax = 534.2709
				text = "N"
			intervals [1381]:
				xmin = 534.2709
				xmax = 534.4509
				text = "IH0"
			intervals [1382]:
				xmin = 534.4509
				xmax = 534.4809
				text = "T"
			intervals [1383]:
				xmin = 534.4809
				xmax = 534.6509
				text = "sp"
			intervals [1384]:
				xmin = 534.6509
				xmax = 534.7109
				text = "IH0"
			intervals [1385]:
				xmin = 534.7109
				xmax = 534.7409
				text = "V"
			intervals [1386]:
				xmin = 534.7409
				xmax = 534.7909
				text = "EH1"
			intervals [1387]:
				xmin = 534.7909
				xmax = 534.8409
				text = "N"
			intervals [1388]:
				xmin = 534.8409
				xmax = 534.9209
				text = "SH"
			intervals [1389]:
				xmin = 534.9209
				xmax = 534.9509
				text = "AH0"
			intervals [1390]:
				xmin = 534.9509
				xmax = 534.9809
				text = "L"
			intervals [1391]:
				xmin = 534.9809
				xmax = 535.0209
				text = "IY0"
			intervals [1392]:
				xmin = 535.0209
				xmax = 535.3009
				text = "ER0"
			intervals [1393]:
				xmin = 535.3009
				xmax = 538.0846
				text = "sp"
			intervals [1394]:
				xmin = 538.0846
				xmax = 538.1146
				text = "DH"
			intervals [1395]:
				xmin = 538.1146
				xmax = 538.1446
				text = "AH0"
			intervals [1396]:
				xmin = 538.1446
				xmax = 538.1946
				text = "T"
			intervals [1397]:
				xmin = 538.1946
				xmax = 538.2346
				text = "Z"
			intervals [1398]:
				xmin = 538.2346
				xmax = 538.3446
				text = "spn"
			intervals [1399]:
				xmin = 538.3446
				xmax = 539.5974
				text = "sp"
			intervals [1400]:
				xmin = 539.5974
				xmax = 539.6574
				text = "DH"
			intervals [1401]:
				xmin = 539.6574
				xmax = 539.6874
				text = "EY1"
			intervals [1402]:
				xmin = 539.6874
				xmax = 539.7474
				text = "D"
			intervals [1403]:
				xmin = 539.7474
				xmax = 539.8074
				text = "OW1"
			intervals [1404]:
				xmin = 539.8074
				xmax = 539.8574
				text = "N"
			intervals [1405]:
				xmin = 539.8574
				xmax = 539.9874
				text = "sp"
			intervals [1406]:
				xmin = 539.9874
				xmax = 540.0274
				text = "T"
			intervals [1407]:
				xmin = 540.0274
				xmax = 540.1174
				text = "IY1"
			intervals [1408]:
				xmin = 540.1174
				xmax = 540.1674
				text = "CH"
			intervals [1409]:
				xmin = 540.1674
				xmax = 540.2374
				text = "sp"
			intervals [1410]:
				xmin = 540.2374
				xmax = 540.2674
				text = "IH0"
			intervals [1411]:
				xmin = 540.2674
				xmax = 540.2974
				text = "T"
			intervals [1412]:
				xmin = 540.2974
				xmax = 540.9223
				text = ""
			intervals [1413]:
				xmin = 540.9223
				xmax = 541.0323
				text = "S"
			intervals [1414]:
				xmin = 541.0323
				xmax = 541.0823
				text = "AH0"
			intervals [1415]:
				xmin = 541.0823
				xmax = 541.1423
				text = "P"
			intervals [1416]:
				xmin = 541.1423
				xmax = 541.2223
				text = "OW1"
			intervals [1417]:
				xmin = 541.2223
				xmax = 541.3323
				text = "Z"
			intervals [1418]:
				xmin = 541.3323
				xmax = 541.3923
				text = "S"
			intervals [1419]:
				xmin = 541.3923
				xmax = 541.4323
				text = "IH1"
			intervals [1420]:
				xmin = 541.4323
				xmax = 541.5323
				text = "N"
			intervals [1421]:
				xmin = 541.5323
				xmax = 541.6023
				text = "S"
			intervals [1422]:
				xmin = 541.6023
				xmax = 541.7523
				text = "AE1"
			intervals [1423]:
				xmin = 541.7523
				xmax = 541.8923
				text = "F"
			intervals [1424]:
				xmin = 541.8923
				xmax = 541.9323
				text = "ER0"
			intervals [1425]:
				xmin = 541.9323
				xmax = 542.0423
				text = "OW1"
			intervals [1426]:
				xmin = 542.0423
				xmax = 542.1523
				text = "Z"
			intervals [1427]:
				xmin = 542.1523
				xmax = 542.1923
				text = "ER0"
			intervals [1428]:
				xmin = 542.1923
				xmax = 542.3823
				text = "IH0"
			intervals [1429]:
				xmin = 542.3823
				xmax = 542.4323
				text = "N"
			intervals [1430]:
				xmin = 542.4323
				xmax = 542.4623
				text = "sp"
			intervals [1431]:
				xmin = 542.4623
				xmax = 543.5277
				text = ""
			intervals [1432]:
				xmin = 543.5277
				xmax = 544.0377
				text = "spn"
			intervals [1433]:
				xmin = 544.0377
				xmax = 544.0677
				text = "Y"
			intervals [1434]:
				xmin = 544.0677
				xmax = 544.0977
				text = "UW1"
			intervals [1435]:
				xmin = 544.0977
				xmax = 544.1377
				text = "W"
			intervals [1436]:
				xmin = 544.1377
				xmax = 544.2777
				text = "OW1"
			intervals [1437]:
				xmin = 544.2777
				xmax = 544.3077
				text = "N"
			intervals [1438]:
				xmin = 544.3077
				xmax = 544.3477
				text = "T"
			intervals [1439]:
				xmin = 544.3477
				xmax = 544.3877
				text = "L"
			intervals [1440]:
				xmin = 544.3877
				xmax = 544.5777
				text = "ER1"
			intervals [1441]:
				xmin = 544.5777
				xmax = 544.6177
				text = "N"
			intervals [1442]:
				xmin = 544.6177
				xmax = 544.6577
				text = "EH1"
			intervals [1443]:
				xmin = 544.6577
				xmax = 544.7177
				text = "N"
			intervals [1444]:
				xmin = 544.7177
				xmax = 544.7477
				text = "IY0"
			intervals [1445]:
				xmin = 544.7477
				xmax = 544.7777
				text = "TH"
			intervals [1446]:
				xmin = 544.7777
				xmax = 544.8077
				text = "IH2"
			intervals [1447]:
				xmin = 544.8077
				xmax = 545.0877
				text = "N"
			intervals [1448]:
				xmin = 545.0877
				xmax = 545.1777
				text = "sp"
			intervals [1449]:
				xmin = 545.1777
				xmax = 546.1202
				text = ""
			intervals [1450]:
				xmin = 546.1202
				xmax = 546.1602
				text = "HH"
			intervals [1451]:
				xmin = 546.1602
				xmax = 546.1902
				text = "W"
			intervals [1452]:
				xmin = 546.1902
				xmax = 546.3202
				text = "AH1"
			intervals [1453]:
				xmin = 546.3202
				xmax = 546.3502
				text = "T"
			intervals [1454]:
				xmin = 546.3502
				xmax = 546.3802
				text = "D"
			intervals [1455]:
				xmin = 546.3802
				xmax = 546.4402
				text = "UW1"
			intervals [1456]:
				xmin = 546.4402
				xmax = 546.4902
				text = "DH"
			intervals [1457]:
				xmin = 546.4902
				xmax = 546.5602
				text = "IY0"
			intervals [1458]:
				xmin = 546.5602
				xmax = 546.6402
				text = "K"
			intervals [1459]:
				xmin = 546.6402
				xmax = 546.7002
				text = "IH1"
			intervals [1460]:
				xmin = 546.7002
				xmax = 546.7602
				text = "D"
			intervals [1461]:
				xmin = 546.7602
				xmax = 546.8502
				text = "Z"
			intervals [1462]:
				xmin = 546.8502
				xmax = 546.8802
				text = "sp"
			intervals [1463]:
				xmin = 546.8802
				xmax = 546.9402
				text = "Y"
			intervals [1464]:
				xmin = 546.9402
				xmax = 547.0402
				text = "UW1"
			intervals [1465]:
				xmin = 547.0402
				xmax = 547.0802
				text = "ZH"
			intervals [1466]:
				xmin = 547.0802
				xmax = 547.1102
				text = "AH0"
			intervals [1467]:
				xmin = 547.1102
				xmax = 547.1402
				text = "L"
			intervals [1468]:
				xmin = 547.1402
				xmax = 547.1902
				text = "IY0"
			intervals [1469]:
				xmin = 547.1902
				xmax = 547.2902
				text = "D"
			intervals [1470]:
				xmin = 547.2902
				xmax = 547.3902
				text = "UW1"
			intervals [1471]:
				xmin = 547.3902
				xmax = 547.4502
				text = "W"
			intervals [1472]:
				xmin = 547.4502
				xmax = 547.5202
				text = "IH1"
			intervals [1473]:
				xmin = 547.5202
				xmax = 547.5902
				text = "N"
			intervals [1474]:
				xmin = 547.5902
				xmax = 547.6702
				text = "S"
			intervals [1475]:
				xmin = 547.6702
				xmax = 547.7502
				text = "K"
			intervals [1476]:
				xmin = 547.7502
				xmax = 547.8902
				text = "UW1"
			intervals [1477]:
				xmin = 547.8902
				xmax = 547.9302
				text = "L"
			intervals [1478]:
				xmin = 547.9302
				xmax = 548.0102
				text = "S"
			intervals [1479]:
				xmin = 548.0102
				xmax = 548.3102
				text = "AW1"
			intervals [1480]:
				xmin = 548.3102
				xmax = 548.3902
				text = "T"
			intervals [1481]:
				xmin = 548.3902
				xmax = 548.4402
				text = "EH1"
			intervals [1482]:
				xmin = 548.4402
				xmax = 548.5302
				text = "N"
			intervals [1483]:
				xmin = 548.5302
				xmax = 548.5802
				text = "IY0"
			intervals [1484]:
				xmin = 548.5802
				xmax = 548.7202
				text = "HH"
			intervals [1485]:
				xmin = 548.7202
				xmax = 548.7802
				text = "AW2"
			intervals [1486]:
				xmin = 548.7802
				xmax = 559.2001
				text = "sp"
			intervals [1487]:
				xmin = 559.2001
				xmax = 559.2601
				text = "Y"
			intervals [1488]:
				xmin = 559.2601
				xmax = 559.2901
				text = "UW1"
			intervals [1489]:
				xmin = 559.2901
				xmax = 559.3301
				text = "D"
			intervals [1490]:
				xmin = 559.3301
				xmax = 559.3901
				text = "OW1"
			intervals [1491]:
				xmin = 559.3901
				xmax = 559.4401
				text = "N"
			intervals [1492]:
				xmin = 559.4401
				xmax = 559.5301
				text = "P"
			intervals [1493]:
				xmin = 559.5301
				xmax = 559.5901
				text = "L"
			intervals [1494]:
				xmin = 559.5901
				xmax = 559.6501
				text = "EY1"
			intervals [1495]:
				xmin = 559.6501
				xmax = 559.7301
				text = "IH0"
			intervals [1496]:
				xmin = 559.7301
				xmax = 559.8801
				text = "N"
			intervals [1497]:
				xmin = 559.8801
				xmax = 560.1501
				text = "AH1"
			intervals [1498]:
				xmin = 560.1501
				xmax = 560.2101
				text = "HH"
			intervals [1499]:
				xmin = 560.2101
				xmax = 560.3201
				text = "AY1"
			intervals [1500]:
				xmin = 560.3201
				xmax = 560.4801
				text = "S"
			intervals [1501]:
				xmin = 560.4801
				xmax = 560.5401
				text = "K"
			intervals [1502]:
				xmin = 560.5401
				xmax = 560.6501
				text = "UW1"
			intervals [1503]:
				xmin = 560.6501
				xmax = 560.7101
				text = "L"
			intervals [1504]:
				xmin = 560.7101
				xmax = 560.8101
				text = "sp"
			intervals [1505]:
				xmin = 560.8101
				xmax = 560.8601
				text = "T"
			intervals [1506]:
				xmin = 560.8601
				xmax = 560.9201
				text = "IY1"
			intervals [1507]:
				xmin = 560.9201
				xmax = 561.1101
				text = "M"
			intervals [1508]:
				xmin = 561.1101
				xmax = 561.1501
				text = "sp"
			intervals [1509]:
				xmin = 561.1501
				xmax = 561.1801
				text = "DH"
			intervals [1510]:
				xmin = 561.1801
				xmax = 561.2701
				text = "OW1"
			intervals [1511]:
				xmin = 561.2701
				xmax = 561.3801
				text = "sp"
			intervals [1512]:
				xmin = 561.3801
				xmax = 561.4101
				text = "HH"
			intervals [1513]:
				xmin = 561.4101
				xmax = 561.5001
				text = "AH1"
			intervals [1514]:
				xmin = 561.5001
				xmax = 561.5901
				text = "sp"
			intervals [1515]:
				xmin = 561.5901
				xmax = 563.3602
				text = ""
			intervals [1516]:
				xmin = 563.3602
				xmax = 563.4302
				text = "W"
			intervals [1517]:
				xmin = 563.4302
				xmax = 563.4702
				text = "AH1"
			intervals [1518]:
				xmin = 563.4702
				xmax = 563.5302
				text = "T"
			intervals [1519]:
				xmin = 563.5302
				xmax = 563.5602
				text = "Z"
			intervals [1520]:
				xmin = 563.5602
				xmax = 563.6002
				text = "Y"
			intervals [1521]:
				xmin = 563.6002
				xmax = 563.6302
				text = "UH1"
			intervals [1522]:
				xmin = 563.6302
				xmax = 563.6602
				text = "R"
			intervals [1523]:
				xmin = 563.6602
				xmax = 563.7602
				text = "B"
			intervals [1524]:
				xmin = 563.7602
				xmax = 563.8402
				text = "EH1"
			intervals [1525]:
				xmin = 563.8402
				xmax = 563.8702
				text = "S"
			intervals [1526]:
				xmin = 563.8702
				xmax = 563.9002
				text = "T"
			intervals [1527]:
				xmin = 563.9002
				xmax = 564.1702
				text = "SH"
			intervals [1528]:
				xmin = 564.1702
				xmax = 564.2302
				text = "AA1"
			intervals [1529]:
				xmin = 564.2302
				xmax = 564.4202
				text = "T"
			intervals [1530]:
				xmin = 564.4202
				xmax = 564.4502
				text = "sp"
			intervals [1531]:
				xmin = 564.4502
				xmax = 566.6371
				text = ""
			intervals [1532]:
				xmin = 566.6371
				xmax = 566.7471
				text = "D"
			intervals [1533]:
				xmin = 566.7471
				xmax = 566.8071
				text = "AH1"
			intervals [1534]:
				xmin = 566.8071
				xmax = 566.8671
				text = "M"
			intervals [1535]:
				xmin = 566.8671
				xmax = 566.9171
				text = "P"
			intervals [1536]:
				xmin = 566.9171
				xmax = 567.0371
				text = "SH"
			intervals [1537]:
				xmin = 567.0371
				xmax = 567.1671
				text = "AA1"
			intervals [1538]:
				xmin = 567.1671
				xmax = 567.2971
				text = "T"
			intervals [1539]:
				xmin = 567.2971
				xmax = 570.4093
				text = ""
			intervals [1540]:
				xmin = 570.4093
				xmax = 570.4493
				text = "OW2"
			intervals [1541]:
				xmin = 570.4493
				xmax = 570.4793
				text = "K"
			intervals [1542]:
				xmin = 570.4793
				xmax = 570.5093
				text = "EY1"
			intervals [1543]:
				xmin = 570.5093
				xmax = 570.8793
				text = "sp"
			intervals [1544]:
				xmin = 570.8793
				xmax = 571.9609
				text = ""
			intervals [1545]:
				xmin = 571.9609
				xmax = 572.0109
				text = "HH"
			intervals [1546]:
				xmin = 572.0109
				xmax = 572.0809
				text = "AW1"
			intervals [1547]:
				xmin = 572.0809
				xmax = 572.1509
				text = "AH0"
			intervals [1548]:
				xmin = 572.1509
				xmax = 572.2009
				text = "B"
			intervals [1549]:
				xmin = 572.2009
				xmax = 572.3509
				text = "AW1"
			intervals [1550]:
				xmin = 572.3509
				xmax = 572.4009
				text = "T"
			intervals [1551]:
				xmin = 572.4009
				xmax = 572.5309
				text = "IH0"
			intervals [1552]:
				xmin = 572.5309
				xmax = 572.6009
				text = "N"
			intervals [1553]:
				xmin = 572.6009
				xmax = 572.7009
				text = "S"
			intervals [1554]:
				xmin = 572.7009
				xmax = 572.7709
				text = "K"
			intervals [1555]:
				xmin = 572.7709
				xmax = 572.8909
				text = "UW1"
			intervals [1556]:
				xmin = 572.8909
				xmax = 572.9809
				text = "L"
			intervals [1557]:
				xmin = 572.9809
				xmax = 573.1209
				text = "D"
			intervals [1558]:
				xmin = 573.1209
				xmax = 573.1609
				text = "IH0"
			intervals [1559]:
				xmin = 573.1609
				xmax = 573.2109
				text = "D"
			intervals [1560]:
				xmin = 573.2109
				xmax = 573.6816
				text = ""
			intervals [1561]:
				xmin = 573.6816
				xmax = 573.8116
				text = "W"
			intervals [1562]:
				xmin = 573.8116
				xmax = 573.8516
				text = "IH1"
			intervals [1563]:
				xmin = 573.8516
				xmax = 573.9216
				text = "N"
			intervals [1564]:
				xmin = 573.9216
				xmax = 573.9816
				text = "Y"
			intervals [1565]:
				xmin = 573.9816
				xmax = 574.0616
				text = "UW1"
			intervals [1566]:
				xmin = 574.0616
				xmax = 574.1516
				text = "K"
			intervals [1567]:
				xmin = 574.1516
				xmax = 574.1816
				text = "AH0"
			intervals [1568]:
				xmin = 574.1816
				xmax = 574.3216
				text = "N"
			intervals [1569]:
				xmin = 574.3216
				xmax = 574.4016
				text = "sp"
			intervals [1570]:
				xmin = 574.4016
				xmax = 574.9079
				text = ""
			intervals [1571]:
				xmin = 574.9079
				xmax = 574.9379
				text = "HH"
			intervals [1572]:
				xmin = 574.9379
				xmax = 574.9779
				text = "W"
			intervals [1573]:
				xmin = 574.9779
				xmax = 575.0079
				text = "IH1"
			intervals [1574]:
				xmin = 575.0079
				xmax = 575.0779
				text = "N"
			intervals [1575]:
				xmin = 575.0779
				xmax = 575.1179
				text = "Y"
			intervals [1576]:
				xmin = 575.1179
				xmax = 575.1679
				text = "UW1"
			intervals [1577]:
				xmin = 575.1679
				xmax = 575.2279
				text = "W"
			intervals [1578]:
				xmin = 575.2279
				xmax = 575.3079
				text = "ER0"
			intervals [1579]:
				xmin = 575.3079
				xmax = 575.4179
				text = "Y"
			intervals [1580]:
				xmin = 575.4179
				xmax = 575.4879
				text = "AH1"
			intervals [1581]:
				xmin = 575.4879
				xmax = 575.6079
				text = "NG"
			intervals [1582]:
				xmin = 575.6079
				xmax = 575.6479
				text = "G"
			intervals [1583]:
				xmin = 575.6479
				xmax = 575.8179
				text = "ER0"
			intervals [1584]:
				xmin = 575.8179
				xmax = 575.9079
				text = "K"
			intervals [1585]:
				xmin = 575.9079
				xmax = 575.9379
				text = "AH0"
			intervals [1586]:
				xmin = 575.9379
				xmax = 575.9679
				text = "N"
			intervals [1587]:
				xmin = 575.9679
				xmax = 576.0179
				text = "Y"
			intervals [1588]:
				xmin = 576.0179
				xmax = 576.0679
				text = "UW1"
			intervals [1589]:
				xmin = 576.0679
				xmax = 576.0979
				text = "R"
			intervals [1590]:
				xmin = 576.0979
				xmax = 576.1279
				text = "IH0"
			intervals [1591]:
				xmin = 576.1279
				xmax = 576.1879
				text = "M"
			intervals [1592]:
				xmin = 576.1879
				xmax = 576.2279
				text = "EH1"
			intervals [1593]:
				xmin = 576.2279
				xmax = 576.2979
				text = "M"
			intervals [1594]:
				xmin = 576.2979
				xmax = 576.3579
				text = "B"
			intervals [1595]:
				xmin = 576.3579
				xmax = 576.4179
				text = "ER0"
			intervals [1596]:
				xmin = 576.4179
				xmax = 576.5279
				text = "AH0"
			intervals [1597]:
				xmin = 576.5279
				xmax = 576.6379
				text = "T"
			intervals [1598]:
				xmin = 576.6379
				xmax = 576.7279
				text = "IY1"
			intervals [1599]:
				xmin = 576.7279
				xmax = 576.8479
				text = "CH"
			intervals [1600]:
				xmin = 576.8479
				xmax = 576.9179
				text = "ER0"
			intervals [1601]:
				xmin = 576.9179
				xmax = 576.9479
				text = "DH"
			intervals [1602]:
				xmin = 576.9479
				xmax = 576.9779
				text = "AH0"
			intervals [1603]:
				xmin = 576.9779
				xmax = 577.0079
				text = "T"
			intervals [1604]:
				xmin = 577.0079
				xmax = 577.0379
				text = "sp"
			intervals [1605]:
				xmin = 577.0379
				xmax = 577.1179
				text = "Y"
			intervals [1606]:
				xmin = 577.1179
				xmax = 577.1679
				text = "UW1"
			intervals [1607]:
				xmin = 577.1679
				xmax = 577.2279
				text = "Z"
			intervals [1608]:
				xmin = 577.2279
				xmax = 577.2579
				text = "D"
			intervals [1609]:
				xmin = 577.2579
				xmax = 577.2979
				text = "T"
			intervals [1610]:
				xmin = 577.2979
				xmax = 577.3579
				text = "AH0"
			intervals [1611]:
				xmin = 577.3579
				xmax = 577.4379
				text = "HH"
			intervals [1612]:
				xmin = 577.4379
				xmax = 577.5479
				text = "AA1"
			intervals [1613]:
				xmin = 577.5479
				xmax = 577.6979
				text = "L"
			intervals [1614]:
				xmin = 577.6979
				xmax = 577.7479
				text = "ER0"
			intervals [1615]:
				xmin = 577.7479
				xmax = 577.8479
				text = "AH0"
			intervals [1616]:
				xmin = 577.8479
				xmax = 577.8779
				text = "L"
			intervals [1617]:
				xmin = 577.8779
				xmax = 578.0779
				text = "AA1"
			intervals [1618]:
				xmin = 578.0779
				xmax = 578.1379
				text = "T"
			intervals [1619]:
				xmin = 578.1379
				xmax = 578.3273
				text = "sp"
			intervals [1620]:
				xmin = 578.3273
				xmax = 578.3773
				text = "HH"
			intervals [1621]:
				xmin = 578.3773
				xmax = 578.4173
				text = "W"
			intervals [1622]:
				xmin = 578.4173
				xmax = 578.4473
				text = "AH1"
			intervals [1623]:
				xmin = 578.4473
				xmax = 578.4773
				text = "T"
			intervals [1624]:
				xmin = 578.4773
				xmax = 578.5073
				text = "sp"
			intervals [1625]:
				xmin = 578.5073
				xmax = 578.6373
				text = "SH"
			intervals [1626]:
				xmin = 578.6373
				xmax = 578.7973
				text = "IY1"
			intervals [1627]:
				xmin = 578.7973
				xmax = 578.8773
				text = "sp"
			intervals [1628]:
				xmin = 578.8773
				xmax = 578.9355
				text = ""
			intervals [1629]:
				xmin = 578.9355
				xmax = 578.9955
				text = "HH"
			intervals [1630]:
				xmin = 578.9955
				xmax = 579.1255
				text = "AA1"
			intervals [1631]:
				xmin = 579.1255
				xmax = 579.2255
				text = "L"
			intervals [1632]:
				xmin = 579.2255
				xmax = 579.3455
				text = "ER0"
			intervals [1633]:
				xmin = 579.3455
				xmax = 579.3755
				text = "sp"
			intervals [1634]:
				xmin = 579.3755
				xmax = 579.4055
				text = "AE1"
			intervals [1635]:
				xmin = 579.4055
				xmax = 579.4755
				text = "T"
			intervals [1636]:
				xmin = 579.4755
				xmax = 579.551
				text = ""
			intervals [1637]:
				xmin = 579.551
				xmax = 579.581
				text = "AH0"
			intervals [1638]:
				xmin = 579.581
				xmax = 579.611
				text = "N"
			intervals [1639]:
				xmin = 579.611
				xmax = 579.641
				text = "sp"
			intervals [1640]:
				xmin = 579.641
				xmax = 579.761
				text = "S"
			intervals [1641]:
				xmin = 579.761
				xmax = 579.801
				text = "T"
			intervals [1642]:
				xmin = 579.801
				xmax = 579.841
				text = "AH1"
			intervals [1643]:
				xmin = 579.841
				xmax = 579.901
				text = "F"
			intervals [1644]:
				xmin = 579.901
				xmax = 579.951
				text = "sp"
			intervals [1645]:
				xmin = 579.951
				xmax = 580.041
				text = "L"
			intervals [1646]:
				xmin = 580.041
				xmax = 580.091
				text = "AY1"
			intervals [1647]:
				xmin = 580.091
				xmax = 580.121
				text = "K"
			intervals [1648]:
				xmin = 580.121
				xmax = 580.171
				text = "sp"
			intervals [1649]:
				xmin = 580.171
				xmax = 580.231
				text = "DH"
			intervals [1650]:
				xmin = 580.231
				xmax = 580.351
				text = "AH0"
			intervals [1651]:
				xmin = 580.351
				xmax = 580.391
				text = "T"
			intervals [1652]:
				xmin = 580.391
				xmax = 605.0898
				text = "sp"
			intervals [1653]:
				xmin = 605.0898
				xmax = 605.2398
				text = "AH1"
			intervals [1654]:
				xmin = 605.2398
				xmax = 605.2798
				text = "HH"
			intervals [1655]:
				xmin = 605.2798
				xmax = 605.4798
				text = "AH1"
			intervals [1656]:
				xmin = 605.4798
				xmax = 607.8198
				text = "sp"
			intervals [1657]:
				xmin = 607.8198
				xmax = 607.8898
				text = "AH1"
			intervals [1658]:
				xmin = 607.8898
				xmax = 607.9198
				text = "D"
			intervals [1659]:
				xmin = 607.9198
				xmax = 607.9498
				text = "IH0"
			intervals [1660]:
				xmin = 607.9498
				xmax = 607.9998
				text = "D"
			intervals [1661]:
				xmin = 607.9998
				xmax = 608.0498
				text = "sp"
			intervals [1662]:
				xmin = 608.0498
				xmax = 608.1598
				text = "SH"
			intervals [1663]:
				xmin = 608.1598
				xmax = 608.1998
				text = "IY1"
			intervals [1664]:
				xmin = 608.1998
				xmax = 608.2498
				text = "EH1"
			intervals [1665]:
				xmin = 608.2498
				xmax = 608.3098
				text = "V"
			intervals [1666]:
				xmin = 608.3098
				xmax = 608.4198
				text = "ER0"
			intervals [1667]:
				xmin = 608.4198
				xmax = 608.4598
				text = "Y"
			intervals [1668]:
				xmin = 608.4598
				xmax = 608.5498
				text = "EH1"
			intervals [1669]:
				xmin = 608.5498
				xmax = 608.6598
				text = "L"
			intervals [1670]:
				xmin = 608.6598
				xmax = 608.6898
				text = "AE1"
			intervals [1671]:
				xmin = 608.6898
				xmax = 608.7298
				text = "T"
			intervals [1672]:
				xmin = 608.7298
				xmax = 608.7998
				text = "Y"
			intervals [1673]:
				xmin = 608.7998
				xmax = 608.9198
				text = "UW1"
			intervals [1674]:
				xmin = 608.9198
				xmax = 609.0198
				text = "sp"
			intervals [1675]:
				xmin = 609.0198
				xmax = 609.150
				text = ""
			intervals [1676]:
				xmin = 609.150
				xmax = 609.200
				text = "HH"
			intervals [1677]:
				xmin = 609.200
				xmax = 609.260
				text = "W"
			intervals [1678]:
				xmin = 609.260
				xmax = 609.290
				text = "AH1"
			intervals [1679]:
				xmin = 609.290
				xmax = 609.320
				text = "T"
			intervals [1680]:
				xmin = 609.320
				xmax = 609.400
				text = "AH0"
			intervals [1681]:
				xmin = 609.400
				xmax = 609.470
				text = "B"
			intervals [1682]:
				xmin = 609.470
				xmax = 609.610
				text = "AW1"
			intervals [1683]:
				xmin = 609.610
				xmax = 609.660
				text = "T"
			intervals [1684]:
				xmin = 609.660
				xmax = 609.730
				text = "sp"
			intervals [1685]:
				xmin = 609.730
				xmax = 613.6998
				text = ""
			intervals [1686]:
				xmin = 613.6998
				xmax = 613.7398
				text = "HH"
			intervals [1687]:
				xmin = 613.7398
				xmax = 613.7798
				text = "W"
			intervals [1688]:
				xmin = 613.7798
				xmax = 613.9398
				text = "AH1"
			intervals [1689]:
				xmin = 613.9398
				xmax = 613.9798
				text = "T"
			intervals [1690]:
				xmin = 613.9798
				xmax = 614.0098
				text = "F"
			intervals [1691]:
				xmin = 614.0098
				xmax = 614.0398
				text = "AO1"
			intervals [1692]:
				xmin = 614.0398
				xmax = 614.1698
				text = "R"
			intervals [1693]:
				xmin = 614.1698
				xmax = 623.2949
				text = ""
			intervals [1694]:
				xmin = 623.2949
				xmax = 623.3249
				text = "sil"
			intervals [1695]:
				xmin = 623.3249
				xmax = 623.5149
				text = "AH1"
			intervals [1696]:
				xmin = 623.5149
				xmax = 623.5749
				text = "HH"
			intervals [1697]:
				xmin = 623.5749
				xmax = 623.7949
				text = "AH1"
			intervals [1698]:
				xmin = 623.7949
				xmax = 624.7404
				text = ""
			intervals [1699]:
				xmin = 624.7404
				xmax = 624.7904
				text = "sil"
			intervals [1700]:
				xmin = 624.7904
				xmax = 624.8304
				text = "TH"
			intervals [1701]:
				xmin = 624.8304
				xmax = 624.8704
				text = "IH1"
			intervals [1702]:
				xmin = 624.8704
				xmax = 624.9304
				text = "NG"
			intervals [1703]:
				xmin = 624.9304
				xmax = 624.9804
				text = "K"
			intervals [1704]:
				xmin = 624.9804
				xmax = 625.0704
				text = "SH"
			intervals [1705]:
				xmin = 625.0704
				xmax = 625.1204
				text = "IY1"
			intervals [1706]:
				xmin = 625.1204
				xmax = 625.2004
				text = "W"
			intervals [1707]:
				xmin = 625.2004
				xmax = 625.2404
				text = "AH0"
			intervals [1708]:
				xmin = 625.2404
				xmax = 625.3404
				text = "Z"
			intervals [1709]:
				xmin = 625.3404
				xmax = 625.4304
				text = "F"
			intervals [1710]:
				xmin = 625.4304
				xmax = 625.6004
				text = "EH1"
			intervals [1711]:
				xmin = 625.6004
				xmax = 625.6504
				text = "R"
			intervals [1712]:
				xmin = 625.6504
				xmax = 625.7204
				text = "M"
			intervals [1713]:
				xmin = 625.7204
				xmax = 625.8704
				text = "OW1"
			intervals [1714]:
				xmin = 625.8704
				xmax = 625.9404
				text = "S"
			intervals [1715]:
				xmin = 625.9404
				xmax = 625.9704
				text = "sp"
			intervals [1716]:
				xmin = 625.9704
				xmax = 626.0304
				text = "AH0"
			intervals [1717]:
				xmin = 626.0304
				xmax = 626.0604
				text = "V"
			intervals [1718]:
				xmin = 626.0604
				xmax = 626.1304
				text = "sp"
			intervals [1719]:
				xmin = 626.1304
				xmax = 626.1604
				text = "DH"
			intervals [1720]:
				xmin = 626.1604
				xmax = 626.1904
				text = "AH0"
			intervals [1721]:
				xmin = 626.1904
				xmax = 626.2404
				text = "T"
			intervals [1722]:
				xmin = 626.2404
				xmax = 626.3504
				text = "AY1"
			intervals [1723]:
				xmin = 626.3504
				xmax = 626.7304
				text = "M"
			intervals [1724]:
				xmin = 626.7304
				xmax = 626.7704
				text = "sp"
			intervals [1725]:
				xmin = 626.7704
				xmax = 626.8104
				text = "ER0"
			intervals [1726]:
				xmin = 626.8104
				xmax = 630.7824
				text = ""
			intervals [1727]:
				xmin = 630.7824
				xmax = 630.8124
				text = "sil"
			intervals [1728]:
				xmin = 630.8124
				xmax = 630.8524
				text = "G"
			intervals [1729]:
				xmin = 630.8524
				xmax = 630.9524
				text = "IH0"
			intervals [1730]:
				xmin = 630.9524
				xmax = 630.9924
				text = "D"
			intervals [1731]:
				xmin = 630.9924
				xmax = 632.1688
				text = "sp"
			intervals [1732]:
				xmin = 632.1688
				xmax = 632.3388
				text = "AH1"
			intervals [1733]:
				xmin = 632.3388
				xmax = 632.3888
				text = "HH"
			intervals [1734]:
				xmin = 632.3888
				xmax = 632.4288
				text = "AW1"
			intervals [1735]:
				xmin = 632.4288
				xmax = 632.4688
				text = "AH0"
			intervals [1736]:
				xmin = 632.4688
				xmax = 632.5088
				text = "B"
			intervals [1737]:
				xmin = 632.5088
				xmax = 632.5488
				text = "AW1"
			intervals [1738]:
				xmin = 632.5488
				xmax = 632.6388
				text = "T"
			intervals [1739]:
				xmin = 632.6388
				xmax = 632.6888
				text = "DH"
			intervals [1740]:
				xmin = 632.6888
				xmax = 632.7288
				text = "AH0"
			intervals [1741]:
				xmin = 632.7288
				xmax = 632.8288
				text = "B"
			intervals [1742]:
				xmin = 632.8288
				xmax = 632.9188
				text = "EH1"
			intervals [1743]:
				xmin = 632.9188
				xmax = 632.9688
				text = "S"
			intervals [1744]:
				xmin = 632.9688
				xmax = 633.0188
				text = "T"
			intervals [1745]:
				xmin = 633.0188
				xmax = 633.0988
				text = "T"
			intervals [1746]:
				xmin = 633.0988
				xmax = 633.2088
				text = "IY1"
			intervals [1747]:
				xmin = 633.2088
				xmax = 633.3188
				text = "CH"
			intervals [1748]:
				xmin = 633.3188
				xmax = 633.3988
				text = "ER0"
			intervals [1749]:
				xmin = 633.3988
				xmax = 633.4788
				text = "Y"
			intervals [1750]:
				xmin = 633.4788
				xmax = 633.5088
				text = "UW1"
			intervals [1751]:
				xmin = 633.5088
				xmax = 633.5588
				text = "EH1"
			intervals [1752]:
				xmin = 633.5588
				xmax = 633.6488
				text = "V"
			intervals [1753]:
				xmin = 633.6488
				xmax = 633.7788
				text = "ER0"
			intervals [1754]:
				xmin = 633.7788
				xmax = 633.8488
				text = "HH"
			intervals [1755]:
				xmin = 633.8488
				xmax = 633.9288
				text = "AE1"
			intervals [1756]:
				xmin = 633.9288
				xmax = 634.0488
				text = "D"
			intervals [1757]:
				xmin = 634.0488
				xmax = 634.0888
				text = "sp"
			intervals [1758]:
				xmin = 634.0888
				xmax = 634.1688
				text = "HH"
			intervals [1759]:
				xmin = 634.1688
				xmax = 634.2288
				text = "UW1"
			intervals [1760]:
				xmin = 634.2288
				xmax = 634.2988
				text = "W"
			intervals [1761]:
				xmin = 634.2988
				xmax = 634.3488
				text = "AH0"
			intervals [1762]:
				xmin = 634.3488
				xmax = 634.3788
				text = "Z"
			intervals [1763]:
				xmin = 634.3788
				xmax = 634.4088
				text = "sp"
			intervals [1764]:
				xmin = 634.4088
				xmax = 634.4688
				text = "DH"
			intervals [1765]:
				xmin = 634.4688
				xmax = 634.6488
				text = "AH0"
			intervals [1766]:
				xmin = 634.6488
				xmax = 634.6788
				text = "T"
			intervals [1767]:
				xmin = 634.6788
				xmax = 634.7388
				text = "sp"
			intervals [1768]:
				xmin = 634.7388
				xmax = 635.4022
				text = ""
			intervals [1769]:
				xmin = 635.4022
				xmax = 635.5322
				text = "HH"
			intervals [1770]:
				xmin = 635.5322
				xmax = 635.5622
				text = "W"
			intervals [1771]:
				xmin = 635.5622
				xmax = 635.5922
				text = "AH1"
			intervals [1772]:
				xmin = 635.5922
				xmax = 635.6222
				text = "T"
			intervals [1773]:
				xmin = 635.6222
				xmax = 635.6722
				text = "W"
			intervals [1774]:
				xmin = 635.6722
				xmax = 635.7122
				text = "AH0"
			intervals [1775]:
				xmin = 635.7122
				xmax = 635.7622
				text = "Z"
			intervals [1776]:
				xmin = 635.7622
				xmax = 635.8222
				text = "S"
			intervals [1777]:
				xmin = 635.8222
				xmax = 635.9422
				text = "OW1"
			intervals [1778]:
				xmin = 635.9422
				xmax = 636.0622
				text = "G"
			intervals [1779]:
				xmin = 636.0622
				xmax = 636.1222
				text = "UH1"
			intervals [1780]:
				xmin = 636.1222
				xmax = 636.1622
				text = "D"
			intervals [1781]:
				xmin = 636.1622
				xmax = 636.2922
				text = "AH0"
			intervals [1782]:
				xmin = 636.2922
				xmax = 636.3422
				text = "B"
			intervals [1783]:
				xmin = 636.3422
				xmax = 636.4822
				text = "AW1"
			intervals [1784]:
				xmin = 636.4822
				xmax = 636.5222
				text = "T"
			intervals [1785]:
				xmin = 636.5222
				xmax = 636.5922
				text = "sp"
			intervals [1786]:
				xmin = 636.5922
				xmax = 636.7124
				text = ""
			intervals [1787]:
				xmin = 636.7124
				xmax = 636.7624
				text = "HH"
			intervals [1788]:
				xmin = 636.7624
				xmax = 637.1724
				text = "ER1"
			intervals [1789]:
				xmin = 637.1724
				xmax = 637.2124
				text = "sp"
			intervals [1790]:
				xmin = 637.2124
				xmax = 637.2424
				text = "ER0"
			intervals [1791]:
				xmin = 637.2424
				xmax = 637.2824
				text = "IH0"
			intervals [1792]:
				xmin = 637.2824
				xmax = 637.4324
				text = "M"
			intervals [1793]:
				xmin = 637.4324
				xmax = 637.4824
				text = "sp"
			intervals [1794]:
				xmin = 637.4824
				xmax = 640.810
				text = ""
			intervals [1795]:
				xmin = 640.810
				xmax = 640.840
				text = "M"
			intervals [1796]:
				xmin = 640.840
				xmax = 640.890
				text = "HH"
			intervals [1797]:
				xmin = 640.890
				xmax = 641.210
				text = "M"
			intervals [1798]:
				xmin = 641.210
				xmax = 656.8422
				text = ""
			intervals [1799]:
				xmin = 656.8422
				xmax = 656.8822
				text = "sil"
			intervals [1800]:
				xmin = 656.8822
				xmax = 657.0422
				text = "M"
			intervals [1801]:
				xmin = 657.0422
				xmax = 657.1222
				text = "HH"
			intervals [1802]:
				xmin = 657.1222
				xmax = 657.2722
				text = "M"
			intervals [1803]:
				xmin = 657.2722
				xmax = 658.6395
				text = "sp"
			intervals [1804]:
				xmin = 658.6395
				xmax = 658.6795
				text = "G"
			intervals [1805]:
				xmin = 658.6795
				xmax = 658.7695
				text = "IH0"
			intervals [1806]:
				xmin = 658.7695
				xmax = 658.8095
				text = "D"
			intervals [1807]:
				xmin = 658.8095
				xmax = 658.8995
				text = "sp"
			intervals [1808]:
				xmin = 658.8995
				xmax = 659.6866
				text = ""
			intervals [1809]:
				xmin = 659.6866
				xmax = 659.7466
				text = "D"
			intervals [1810]:
				xmin = 659.7466
				xmax = 659.7866
				text = "IH1"
			intervals [1811]:
				xmin = 659.7866
				xmax = 659.8666
				text = "D"
			intervals [1812]:
				xmin = 659.8666
				xmax = 659.8966
				text = "Y"
			intervals [1813]:
				xmin = 659.8966
				xmax = 659.9266
				text = "UW1"
			intervals [1814]:
				xmin = 659.9266
				xmax = 660.0066
				text = "EH1"
			intervals [1815]:
				xmin = 660.0066
				xmax = 660.1166
				text = "V"
			intervals [1816]:
				xmin = 660.1166
				xmax = 660.1966
				text = "ER0"
			intervals [1817]:
				xmin = 660.1966
				xmax = 660.2966
				text = "HH"
			intervals [1818]:
				xmin = 660.2966
				xmax = 660.3266
				text = "AE1"
			intervals [1819]:
				xmin = 660.3266
				xmax = 660.4166
				text = "V"
			intervals [1820]:
				xmin = 660.4166
				xmax = 660.4566
				text = "AH0"
			intervals [1821]:
				xmin = 660.4566
				xmax = 660.5266
				text = "sp"
			intervals [1822]:
				xmin = 660.5266
				xmax = 660.6166
				text = "T"
			intervals [1823]:
				xmin = 660.6166
				xmax = 660.7466
				text = "IY1"
			intervals [1824]:
				xmin = 660.7466
				xmax = 660.8666
				text = "CH"
			intervals [1825]:
				xmin = 660.8666
				xmax = 660.9066
				text = "ER0"
			intervals [1826]:
				xmin = 660.9066
				xmax = 660.9866
				text = "Y"
			intervals [1827]:
				xmin = 660.9866
				xmax = 661.0666
				text = "UW1"
			intervals [1828]:
				xmin = 661.0666
				xmax = 661.1566
				text = "JH"
			intervals [1829]:
				xmin = 661.1566
				xmax = 661.2066
				text = "AH1"
			intervals [1830]:
				xmin = 661.2066
				xmax = 661.3266
				text = "S"
			intervals [1831]:
				xmin = 661.3266
				xmax = 661.3866
				text = "K"
			intervals [1832]:
				xmin = 661.3866
				xmax = 661.4266
				text = "UH1"
			intervals [1833]:
				xmin = 661.4266
				xmax = 661.4566
				text = "D"
			intervals [1834]:
				xmin = 661.4566
				xmax = 661.4866
				text = "AH0"
			intervals [1835]:
				xmin = 661.4866
				xmax = 661.5166
				text = "N"
			intervals [1836]:
				xmin = 661.5166
				xmax = 661.5466
				text = "T"
			intervals [1837]:
				xmin = 661.5466
				xmax = 661.6466
				text = "S"
			intervals [1838]:
				xmin = 661.6466
				xmax = 661.6966
				text = "T"
			intervals [1839]:
				xmin = 661.6966
				xmax = 661.7366
				text = "AE1"
			intervals [1840]:
				xmin = 661.7366
				xmax = 661.8666
				text = "N"
			intervals [1841]:
				xmin = 661.8666
				xmax = 661.9266
				text = "D"
			intervals [1842]:
				xmin = 661.9266
				xmax = 662.0266
				text = "sp"
			intervals [1843]:
				xmin = 662.0266
				xmax = 662.6044
				text = ""
			intervals [1844]:
				xmin = 662.6044
				xmax = 662.6944
				text = "HH"
			intervals [1845]:
				xmin = 662.6944
				xmax = 662.7644
				text = "M"
			intervals [1846]:
				xmin = 662.7644
				xmax = 662.8344
				text = "sp"
			intervals [1847]:
				xmin = 662.8344
				xmax = 663.537
				text = ""
			intervals [1848]:
				xmin = 663.537
				xmax = 663.617
				text = "Y"
			intervals [1849]:
				xmin = 663.617
				xmax = 663.697
				text = "UW1"
			intervals [1850]:
				xmin = 663.697
				xmax = 663.727
				text = "N"
			intervals [1851]:
				xmin = 663.727
				xmax = 663.767
				text = "OW1"
			intervals [1852]:
				xmin = 663.767
				xmax = 663.847
				text = "Y"
			intervals [1853]:
				xmin = 663.847
				xmax = 663.897
				text = "UW1"
			intervals [1854]:
				xmin = 663.897
				xmax = 663.967
				text = "R"
			intervals [1855]:
				xmin = 663.967
				xmax = 664.047
				text = "IY1"
			intervals [1856]:
				xmin = 664.047
				xmax = 664.127
				text = "L"
			intervals [1857]:
				xmin = 664.127
				xmax = 664.217
				text = "IY0"
			intervals [1858]:
				xmin = 664.217
				xmax = 664.277
				text = "sp"
			intervals [1859]:
				xmin = 664.277
				xmax = 665.6959
				text = ""
			intervals [1860]:
				xmin = 665.6959
				xmax = 665.7359
				text = "D"
			intervals [1861]:
				xmin = 665.7359
				xmax = 665.7959
				text = "IH1"
			intervals [1862]:
				xmin = 665.7959
				xmax = 665.8759
				text = "N"
			intervals [1863]:
				xmin = 665.8759
				xmax = 665.9459
				text = "T"
			intervals [1864]:
				xmin = 665.9459
				xmax = 665.9859
				text = "D"
			intervals [1865]:
				xmin = 665.9859
				xmax = 666.0759
				text = "IH1"
			intervals [1866]:
				xmin = 666.0759
				xmax = 666.1359
				text = "G"
			intervals [1867]:
				xmin = 666.1359
				xmax = 666.2259
				text = "sp"
			intervals [1868]:
				xmin = 666.2259
				xmax = 666.3059
				text = "T"
			intervals [1869]:
				xmin = 666.3059
				xmax = 666.3559
				text = "UW1"
			intervals [1870]:
				xmin = 666.3559
				xmax = 666.4859
				text = "M"
			intervals [1871]:
				xmin = 666.4859
				xmax = 666.6159
				text = "AH1"
			intervals [1872]:
				xmin = 666.6159
				xmax = 666.8059
				text = "CH"
			intervals [1873]:
				xmin = 666.8059
				xmax = 690.7618
				text = "sp"
			intervals [1874]:
				xmin = 690.7618
				xmax = 690.8418
				text = "W"
			intervals [1875]:
				xmin = 690.8418
				xmax = 690.8918
				text = "AH1"
			intervals [1876]:
				xmin = 690.8918
				xmax = 691.0018
				text = "T"
			intervals [1877]:
				xmin = 691.0018
				xmax = 691.0518
				text = "IH0"
			intervals [1878]:
				xmin = 691.0518
				xmax = 691.1418
				text = "Z"
			intervals [1879]:
				xmin = 691.1418
				xmax = 691.2218
				text = "IH0"
			intervals [1880]:
				xmin = 691.2218
				xmax = 691.2618
				text = "T"
			intervals [1881]:
				xmin = 691.2618
				xmax = 691.3618
				text = "AH0"
			intervals [1882]:
				xmin = 691.3618
				xmax = 691.4418
				text = "B"
			intervals [1883]:
				xmin = 691.4418
				xmax = 691.5518
				text = "AW1"
			intervals [1884]:
				xmin = 691.5518
				xmax = 691.6018
				text = "T"
			intervals [1885]:
				xmin = 691.6018
				xmax = 691.6618
				text = "sp"
			intervals [1886]:
				xmin = 691.6618
				xmax = 691.7218
				text = "HH"
			intervals [1887]:
				xmin = 691.7218
				xmax = 691.7818
				text = "IH1"
			intervals [1888]:
				xmin = 691.7818
				xmax = 691.9018
				text = "M"
			intervals [1889]:
				xmin = 691.9018
				xmax = 693.1387
				text = "sp"
			intervals [1890]:
				xmin = 693.1387
				xmax = 693.1887
				text = "W"
			intervals [1891]:
				xmin = 693.1887
				xmax = 693.2487
				text = "AH1"
			intervals [1892]:
				xmin = 693.2487
				xmax = 693.2787
				text = "T"
			intervals [1893]:
				xmin = 693.2787
				xmax = 693.3487
				text = "IH1"
			intervals [1894]:
				xmin = 693.3487
				xmax = 693.4687
				text = "Z"
			intervals [1895]:
				xmin = 693.4687
				xmax = 693.5087
				text = "IH0"
			intervals [1896]:
				xmin = 693.5087
				xmax = 693.5487
				text = "T"
			intervals [1897]:
				xmin = 693.5487
				xmax = 693.6587
				text = "AH0"
			intervals [1898]:
				xmin = 693.6587
				xmax = 693.7287
				text = "B"
			intervals [1899]:
				xmin = 693.7287
				xmax = 693.8487
				text = "AW1"
			intervals [1900]:
				xmin = 693.8487
				xmax = 693.8887
				text = "T"
			intervals [1901]:
				xmin = 693.8887
				xmax = 693.9487
				text = "sp"
			intervals [1902]:
				xmin = 693.9487
				xmax = 694.0087
				text = "HH"
			intervals [1903]:
				xmin = 694.0087
				xmax = 694.0887
				text = "IH1"
			intervals [1904]:
				xmin = 694.0887
				xmax = 694.2087
				text = "M"
			intervals [1905]:
				xmin = 694.2087
				xmax = 694.2387
				text = "sp"
			intervals [1906]:
				xmin = 694.2387
				xmax = 694.2687
				text = "DH"
			intervals [1907]:
				xmin = 694.2687
				xmax = 694.2987
				text = "AH0"
			intervals [1908]:
				xmin = 694.2987
				xmax = 694.3287
				text = "T"
			intervals [1909]:
				xmin = 694.3287
				xmax = 694.4487
				text = "sp"
			intervals [1910]:
				xmin = 694.4487
				xmax = 694.6287
				text = "Z"
			intervals [1911]:
				xmin = 694.6287
				xmax = 694.7027
				text = ""
			intervals [1912]:
				xmin = 694.7027
				xmax = 694.7327
				text = "Y"
			intervals [1913]:
				xmin = 694.7327
				xmax = 694.7627
				text = "UW1"
			intervals [1914]:
				xmin = 694.7627
				xmax = 694.7927
				text = "N"
			intervals [1915]:
				xmin = 694.7927
				xmax = 694.8827
				text = "OW1"
			intervals [1916]:
				xmin = 694.8827
				xmax = 694.9327
				text = "sp"
			intervals [1917]:
				xmin = 694.9327
				xmax = 695.0327
				text = "K"
			intervals [1918]:
				xmin = 695.0327
				xmax = 695.0827
				text = "AY1"
			intervals [1919]:
				xmin = 695.0827
				xmax = 695.1127
				text = "N"
			intervals [1920]:
				xmin = 695.1127
				xmax = 695.1427
				text = "AH0"
			intervals [1921]:
				xmin = 695.1427
				xmax = 695.1727
				text = "V"
			intervals [1922]:
				xmin = 695.1727
				xmax = 701.7499
				text = "sp"
			intervals [1923]:
				xmin = 701.7499
				xmax = 701.8799
				text = "M"
			intervals [1924]:
				xmin = 701.8799
				xmax = 701.9199
				text = "HH"
			intervals [1925]:
				xmin = 701.9199
				xmax = 702.0499
				text = "M"
			intervals [1926]:
				xmin = 702.0499
				xmax = 709.6332
				text = "sp"
			intervals [1927]:
				xmin = 709.6332
				xmax = 709.7732
				text = "M"
			intervals [1928]:
				xmin = 709.7732
				xmax = 709.8032
				text = "HH"
			intervals [1929]:
				xmin = 709.8032
				xmax = 709.9432
				text = "M"
			intervals [1930]:
				xmin = 709.9432
				xmax = 716.4253
				text = "sp"
			intervals [1931]:
				xmin = 716.4253
				xmax = 716.5453
				text = "M"
			intervals [1932]:
				xmin = 716.5453
				xmax = 716.5753
				text = "HH"
			intervals [1933]:
				xmin = 716.5753
				xmax = 716.7453
				text = "M"
			intervals [1934]:
				xmin = 716.7453
				xmax = 716.8053
				text = "sp"
			intervals [1935]:
				xmin = 716.8053
				xmax = 721.2522
				text = ""
			intervals [1936]:
				xmin = 721.2522
				xmax = 721.3122
				text = "D"
			intervals [1937]:
				xmin = 721.3122
				xmax = 721.3522
				text = "UW1"
			intervals [1938]:
				xmin = 721.3522
				xmax = 721.4122
				text = "M"
			intervals [1939]:
				xmin = 721.4122
				xmax = 721.5122
				text = "OW1"
			intervals [1940]:
				xmin = 721.5122
				xmax = 721.5722
				text = "S"
			intervals [1941]:
				xmin = 721.5722
				xmax = 721.6422
				text = "T"
			intervals [1942]:
				xmin = 721.6422
				xmax = 721.6922
				text = "AH0"
			intervals [1943]:
				xmin = 721.6922
				xmax = 721.7222
				text = "V"
			intervals [1944]:
				xmin = 721.7222
				xmax = 721.7522
				text = "DH"
			intervals [1945]:
				xmin = 721.7522
				xmax = 721.7822
				text = "AH1"
			intervals [1946]:
				xmin = 721.7822
				xmax = 721.8122
				text = "G"
			intervals [1947]:
				xmin = 721.8122
				xmax = 721.9422
				text = "AY1"
			intervals [1948]:
				xmin = 721.9422
				xmax = 722.0522
				text = "Z"
			intervals [1949]:
				xmin = 722.0522
				xmax = 722.0922
				text = "HH"
			intervals [1950]:
				xmin = 722.0922
				xmax = 722.1622
				text = "IY1"
			intervals [1951]:
				xmin = 722.1622
				xmax = 722.2422
				text = "R"
			intervals [1952]:
				xmin = 722.2422
				xmax = 722.3622
				text = "T"
			intervals [1953]:
				xmin = 722.3622
				xmax = 722.4322
				text = "EY1"
			intervals [1954]:
				xmin = 722.4322
				xmax = 722.5322
				text = "K"
			intervals [1955]:
				xmin = 722.5322
				xmax = 722.5822
				text = "AH1"
			intervals [1956]:
				xmin = 722.5822
				xmax = 722.6122
				text = "P"
			intervals [1957]:
				xmin = 722.6122
				xmax = 722.6622
				text = "sp"
			intervals [1958]:
				xmin = 722.6622
				xmax = 722.7822
				text = "T"
			intervals [1959]:
				xmin = 722.7822
				xmax = 722.8522
				text = "R"
			intervals [1960]:
				xmin = 722.8522
				xmax = 722.9822
				text = "EY1"
			intervals [1961]:
				xmin = 722.9822
				xmax = 723.1222
				text = "D"
			intervals [1962]:
				xmin = 723.1222
				xmax = 723.1822
				text = "Z"
			intervals [1963]:
				xmin = 723.1822
				xmax = 723.2322
				text = "IH0"
			intervals [1964]:
				xmin = 723.2322
				xmax = 723.2822
				text = "Z"
			intervals [1965]:
				xmin = 723.2822
				xmax = 723.3222
				text = "DH"
			intervals [1966]:
				xmin = 723.3222
				xmax = 723.4022
				text = "AH0"
			intervals [1967]:
				xmin = 723.4022
				xmax = 723.4522
				text = "T"
			intervals [1968]:
				xmin = 723.4522
				xmax = 723.4822
				text = "W"
			intervals [1969]:
				xmin = 723.4822
				xmax = 723.5322
				text = "AH1"
			intervals [1970]:
				xmin = 723.5322
				xmax = 723.5622
				text = "T"
			intervals [1971]:
				xmin = 723.5622
				xmax = 723.5922
				text = "sp"
			intervals [1972]:
				xmin = 723.5922
				xmax = 723.6722
				text = "DH"
			intervals [1973]:
				xmin = 723.6722
				xmax = 723.7122
				text = "EY1"
			intervals [1974]:
				xmin = 723.7122
				xmax = 723.8222
				text = "D"
			intervals [1975]:
				xmin = 723.8222
				xmax = 723.9522
				text = "UW1"
			intervals [1976]:
				xmin = 723.9522
				xmax = 723.9822
				text = "sp"
			intervals [1977]:
				xmin = 723.9822
				xmax = 724.0122
				text = "HH"
			intervals [1978]:
				xmin = 724.0122
				xmax = 724.0422
				text = "W"
			intervals [1979]:
				xmin = 724.0422
				xmax = 724.0722
				text = "AH1"
			intervals [1980]:
				xmin = 724.0722
				xmax = 724.1122
				text = "T"
			intervals [1981]:
				xmin = 724.1122
				xmax = 724.2122
				text = "K"
			intervals [1982]:
				xmin = 724.2122
				xmax = 724.2922
				text = "AY1"
			intervals [1983]:
				xmin = 724.2922
				xmax = 724.3322
				text = "N"
			intervals [1984]:
				xmin = 724.3322
				xmax = 724.3822
				text = "D"
			intervals [1985]:
				xmin = 724.3822
				xmax = 724.4322
				text = "Z"
			intervals [1986]:
				xmin = 724.4322
				xmax = 724.4822
				text = "AH0"
			intervals [1987]:
				xmin = 724.4822
				xmax = 724.5122
				text = "V"
			intervals [1988]:
				xmin = 724.5122
				xmax = 724.6022
				text = "sp"
			intervals [1989]:
				xmin = 724.6022
				xmax = 724.6422
				text = "T"
			intervals [1990]:
				xmin = 724.6422
				xmax = 724.8322
				text = "R"
			intervals [1991]:
				xmin = 724.8322
				xmax = 724.8922
				text = "EY1"
			intervals [1992]:
				xmin = 724.8922
				xmax = 724.9622
				text = "D"
			intervals [1993]:
				xmin = 724.9622
				xmax = 725.0322
				text = "Z"
			intervals [1994]:
				xmin = 725.0322
				xmax = 725.1022
				text = "D"
			intervals [1995]:
				xmin = 725.1022
				xmax = 725.1822
				text = "UW1"
			intervals [1996]:
				xmin = 725.1822
				xmax = 725.2622
				text = "DH"
			intervals [1997]:
				xmin = 725.2622
				xmax = 725.3422
				text = "EY1"
			intervals [1998]:
				xmin = 725.3422
				xmax = 725.3722
				text = "sp"
			intervals [1999]:
				xmin = 725.3722
				xmax = 725.4622
				text = "HH"
			intervals [2000]:
				xmin = 725.4622
				xmax = 725.6322
				text = "AE1"
			intervals [2001]:
				xmin = 725.6322
				xmax = 725.7022
				text = "V"
			intervals [2002]:
				xmin = 725.7022
				xmax = 751.9004
				text = "sp"
			intervals [2003]:
				xmin = 751.9004
				xmax = 752.0304
				text = "M"
			intervals [2004]:
				xmin = 752.0304
				xmax = 752.2204
				text = "HH"
			intervals [2005]:
				xmin = 752.2204
				xmax = 752.2704
				text = "M"
			intervals [2006]:
				xmin = 752.2704
				xmax = 753.0088
				text = "sp"
			intervals [2007]:
				xmin = 753.0088
				xmax = 753.0588
				text = "V"
			intervals [2008]:
				xmin = 753.0588
				xmax = 753.0888
				text = "EH1"
			intervals [2009]:
				xmin = 753.0888
				xmax = 753.1188
				text = "R"
			intervals [2010]:
				xmin = 753.1188
				xmax = 753.1488
				text = "IY0"
			intervals [2011]:
				xmin = 753.1488
				xmax = 753.2788
				text = "G"
			intervals [2012]:
				xmin = 753.2788
				xmax = 753.3988
				text = "IH0"
			intervals [2013]:
				xmin = 753.3988
				xmax = 753.4288
				text = "D"
			intervals [2014]:
				xmin = 753.4288
				xmax = 753.5288
				text = "sp"
			intervals [2015]:
				xmin = 753.5288
				xmax = 754.2318
				text = ""
			intervals [2016]:
				xmin = 754.2318
				xmax = 754.2818
				text = "HH"
			intervals [2017]:
				xmin = 754.2818
				xmax = 754.3318
				text = "AW1"
			intervals [2018]:
				xmin = 754.3318
				xmax = 754.3818
				text = "AH0"
			intervals [2019]:
				xmin = 754.3818
				xmax = 754.4418
				text = "B"
			intervals [2020]:
				xmin = 754.4418
				xmax = 754.5618
				text = "AW1"
			intervals [2021]:
				xmin = 754.5618
				xmax = 754.6818
				text = "T"
			intervals [2022]:
				xmin = 754.6818
				xmax = 755.0318
				text = "AH1"
			intervals [2023]:
				xmin = 755.0318
				xmax = 755.1418
				text = "sp"
			intervals [2024]:
				xmin = 755.1418
				xmax = 755.5933
				text = ""
			intervals [2025]:
				xmin = 755.5933
				xmax = 755.6333
				text = "HH"
			intervals [2026]:
				xmin = 755.6333
				xmax = 755.7133
				text = "AW1"
			intervals [2027]:
				xmin = 755.7133
				xmax = 755.7533
				text = "AH0"
			intervals [2028]:
				xmin = 755.7533
				xmax = 755.7933
				text = "B"
			intervals [2029]:
				xmin = 755.7933
				xmax = 755.8233
				text = "AW1"
			intervals [2030]:
				xmin = 755.8233
				xmax = 755.8933
				text = "T"
			intervals [2031]:
				xmin = 755.8933
				xmax = 755.9433
				text = "DH"
			intervals [2032]:
				xmin = 755.9433
				xmax = 755.9933
				text = "IY0"
			intervals [2033]:
				xmin = 755.9933
				xmax = 756.0633
				text = "G"
			intervals [2034]:
				xmin = 756.0633
				xmax = 756.1033
				text = "R"
			intervals [2035]:
				xmin = 756.1033
				xmax = 756.1533
				text = "UW1"
			intervals [2036]:
				xmin = 756.1533
				xmax = 756.2433
				text = "P"
			intervals [2037]:
				xmin = 756.2433
				xmax = 756.2833
				text = "AH0"
			intervals [2038]:
				xmin = 756.2833
				xmax = 756.3133
				text = "V"
			intervals [2039]:
				xmin = 756.3133
				xmax = 756.4133
				text = "G"
			intervals [2040]:
				xmin = 756.4133
				xmax = 756.5733
				text = "AY1"
			intervals [2041]:
				xmin = 756.5733
				xmax = 756.6533
				text = "Z"
			intervals [2042]:
				xmin = 756.6533
				xmax = 756.6833
				text = "Y"
			intervals [2043]:
				xmin = 756.6833
				xmax = 756.7233
				text = "UW1"
			intervals [2044]:
				xmin = 756.7233
				xmax = 756.8133
				text = "G"
			intervals [2045]:
				xmin = 756.8133
				xmax = 756.8933
				text = "OW1"
			intervals [2046]:
				xmin = 756.8933
				xmax = 757.0233
				text = "ER0"
			intervals [2047]:
				xmin = 757.0233
				xmax = 757.1133
				text = "AW1"
			intervals [2048]:
				xmin = 757.1133
				xmax = 757.1433
				text = "N"
			intervals [2049]:
				xmin = 757.1433
				xmax = 757.1733
				text = "D"
			intervals [2050]:
				xmin = 757.1733
				xmax = 757.2333
				text = "W"
			intervals [2051]:
				xmin = 757.2333
				xmax = 757.2933
				text = "IH1"
			intervals [2052]:
				xmin = 757.2933
				xmax = 757.3733
				text = "TH"
			intervals [2053]:
				xmin = 757.3733
				xmax = 757.4433
				text = "ER0"
			intervals [2054]:
				xmin = 757.4433
				xmax = 757.4833
				text = "IH0"
			intervals [2055]:
				xmin = 757.4833
				xmax = 757.5533
				text = "Z"
			intervals [2056]:
				xmin = 757.5533
				xmax = 757.5833
				text = "DH"
			intervals [2057]:
				xmin = 757.5833
				xmax = 757.6133
				text = "EH1"
			intervals [2058]:
				xmin = 757.6133
				xmax = 757.6533
				text = "R"
			intervals [2059]:
				xmin = 757.6533
				xmax = 757.7333
				text = "AH0"
			intervals [2060]:
				xmin = 757.7333
				xmax = 757.8133
				text = "B"
			intervals [2061]:
				xmin = 757.8133
				xmax = 757.8733
				text = "AH1"
			intervals [2062]:
				xmin = 757.8733
				xmax = 757.9233
				text = "N"
			intervals [2063]:
				xmin = 757.9233
				xmax = 758.0233
				text = "CH"
			intervals [2064]:
				xmin = 758.0233
				xmax = 758.0633
				text = "AH0"
			intervals [2065]:
				xmin = 758.0633
				xmax = 758.0933
				text = "V"
			intervals [2066]:
				xmin = 758.0933
				xmax = 758.2133
				text = "G"
			intervals [2067]:
				xmin = 758.2133
				xmax = 758.4333
				text = "AY1"
			intervals [2068]:
				xmin = 758.4333
				xmax = 758.5533
				text = "Z"
			intervals [2069]:
				xmin = 758.5533
				xmax = 758.6233
				text = "Y"
			intervals [2070]:
				xmin = 758.6233
				xmax = 758.7033
				text = "UW1"
			intervals [2071]:
				xmin = 758.7033
				xmax = 758.7433
				text = "AO1"
			intervals [2072]:
				xmin = 758.7433
				xmax = 758.7733
				text = "L"
			intervals [2073]:
				xmin = 758.7733
				xmax = 758.8433
				text = "W"
			intervals [2074]:
				xmin = 758.8433
				xmax = 758.9333
				text = "EY2"
			intervals [2075]:
				xmin = 758.9333
				xmax = 759.1733
				text = "Z"
			intervals [2076]:
				xmin = 759.1733
				xmax = 759.3085
				text = ""
			intervals [2077]:
				xmin = 759.3085
				xmax = 759.3885
				text = "G"
			intervals [2078]:
				xmin = 759.3885
				xmax = 759.4285
				text = "OW1"
			intervals [2079]:
				xmin = 759.4285
				xmax = 759.6285
				text = "ER0"
			intervals [2080]:
				xmin = 759.6285
				xmax = 759.7485
				text = "AW1"
			intervals [2081]:
				xmin = 759.7485
				xmax = 759.7885
				text = "N"
			intervals [2082]:
				xmin = 759.7885
				xmax = 759.8285
				text = "D"
			intervals [2083]:
				xmin = 759.8285
				xmax = 759.8885
				text = "W"
			intervals [2084]:
				xmin = 759.8885
				xmax = 759.9485
				text = "IH0"
			intervals [2085]:
				xmin = 759.9485
				xmax = 760.0185
				text = "TH"
			intervals [2086]:
				xmin = 760.0185
				xmax = 760.0485
				text = "sp"
			intervals [2087]:
				xmin = 760.0485
				xmax = 760.1185
				text = "M"
			intervals [2088]:
				xmin = 760.1185
				xmax = 760.1785
				text = "EH1"
			intervals [2089]:
				xmin = 760.1785
				xmax = 760.2885
				text = "S"
			intervals [2090]:
				xmin = 760.2885
				xmax = 760.4085
				text = "ER0"
			intervals [2091]:
				xmin = 760.4085
				xmax = 760.5485
				text = "AW1"
			intervals [2092]:
				xmin = 760.5485
				xmax = 760.5985
				text = "N"
			intervals [2093]:
				xmin = 760.5985
				xmax = 760.6285
				text = "D"
			intervals [2094]:
				xmin = 760.6285
				xmax = 760.6785
				text = "W"
			intervals [2095]:
				xmin = 760.6785
				xmax = 760.7085
				text = "IH0"
			intervals [2096]:
				xmin = 760.7085
				xmax = 760.7585
				text = "TH"
			intervals [2097]:
				xmin = 760.7585
				xmax = 760.8285
				text = "sp"
			intervals [2098]:
				xmin = 760.8285
				xmax = 760.8885
				text = "D"
			intervals [2099]:
				xmin = 760.8885
				xmax = 760.9685
				text = "UW1"
			intervals [2100]:
				xmin = 760.9685
				xmax = 761.0785
				text = "sp"
			intervals [2101]:
				xmin = 761.0785
				xmax = 761.1085
				text = "TH"
			intervals [2102]:
				xmin = 761.1085
				xmax = 761.1485
				text = "IH1"
			intervals [2103]:
				xmin = 761.1485
				xmax = 761.2385
				text = "NG"
			intervals [2104]:
				xmin = 761.2385
				xmax = 761.2685
				text = "Z"
			intervals [2105]:
				xmin = 761.2685
				xmax = 761.3785
				text = "sp"
			intervals [2106]:
				xmin = 761.3785
				xmax = 761.4385
				text = "W"
			intervals [2107]:
				xmin = 761.4385
				xmax = 761.4685
				text = "IH0"
			intervals [2108]:
				xmin = 761.4685
				xmax = 761.4985
				text = "DH"
			intervals [2109]:
				xmin = 761.4985
				xmax = 769.5598
				text = "sp"
			intervals [2110]:
				xmin = 769.5598
				xmax = 769.6298
				text = "W"
			intervals [2111]:
				xmin = 769.6298
				xmax = 769.6598
				text = "AH1"
			intervals [2112]:
				xmin = 769.6598
				xmax = 769.6898
				text = "T"
			intervals [2113]:
				xmin = 769.6898
				xmax = 769.7198
				text = "D"
			intervals [2114]:
				xmin = 769.7198
				xmax = 769.7498
				text = "UW1"
			intervals [2115]:
				xmin = 769.7498
				xmax = 769.8098
				text = "Y"
			intervals [2116]:
				xmin = 769.8098
				xmax = 769.8398
				text = "UW1"
			intervals [2117]:
				xmin = 769.8398
				xmax = 769.9298
				text = "Y"
			intervals [2118]:
				xmin = 769.9298
				xmax = 769.9998
				text = "UW1"
			intervals [2119]:
				xmin = 769.9998
				xmax = 770.0898
				text = "ZH"
			intervals [2120]:
				xmin = 770.0898
				xmax = 770.1198
				text = "AH0"
			intervals [2121]:
				xmin = 770.1198
				xmax = 770.1498
				text = "L"
			intervals [2122]:
				xmin = 770.1498
				xmax = 770.1998
				text = "IY0"
			intervals [2123]:
				xmin = 770.1998
				xmax = 770.2798
				text = "D"
			intervals [2124]:
				xmin = 770.2798
				xmax = 770.3998
				text = "UW1"
			intervals [2125]:
				xmin = 770.3998
				xmax = 770.4498
				text = "T"
			intervals [2126]:
				xmin = 770.4498
				xmax = 770.5398
				text = "AH0"
			intervals [2127]:
				xmin = 770.5398
				xmax = 770.6098
				text = "G"
			intervals [2128]:
				xmin = 770.6098
				xmax = 770.6698
				text = "EH1"
			intervals [2129]:
				xmin = 770.6698
				xmax = 770.7298
				text = "DH"
			intervals [2130]:
				xmin = 770.7298
				xmax = 770.7598
				text = "ER0"
			intervals [2131]:
				xmin = 770.7598
				xmax = 770.9098
				text = "sp"
			intervals [2132]:
				xmin = 770.9098
				xmax = 776.9588
				text = ""
			intervals [2133]:
				xmin = 776.9588
				xmax = 776.9988
				text = "D"
			intervals [2134]:
				xmin = 776.9988
				xmax = 777.0288
				text = "UW1"
			intervals [2135]:
				xmin = 777.0288
				xmax = 777.0588
				text = "Y"
			intervals [2136]:
				xmin = 777.0588
				xmax = 777.0888
				text = "UW1"
			intervals [2137]:
				xmin = 777.0888
				xmax = 777.1288
				text = "N"
			intervals [2138]:
				xmin = 777.1288
				xmax = 777.1588
				text = "OW1"
			intervals [2139]:
				xmin = 777.1588
				xmax = 777.1888
				text = "W"
			intervals [2140]:
				xmin = 777.1888
				xmax = 777.2188
				text = "AH1"
			intervals [2141]:
				xmin = 777.2188
				xmax = 777.2488
				text = "T"
			intervals [2142]:
				xmin = 777.2488
				xmax = 777.3288
				text = "AH0"
			intervals [2143]:
				xmin = 777.3288
				xmax = 777.3888
				text = "W"
			intervals [2144]:
				xmin = 777.3888
				xmax = 777.5288
				text = "AO1"
			intervals [2145]:
				xmin = 777.5288
				xmax = 777.6788
				text = "K"
			intervals [2146]:
				xmin = 777.6788
				xmax = 777.7388
				text = "M"
			intervals [2147]:
				xmin = 777.7388
				xmax = 777.8488
				text = "AE1"
			intervals [2148]:
				xmin = 777.8488
				xmax = 778.1088
				text = "N"
			intervals [2149]:
				xmin = 778.1088
				xmax = 778.1688
				text = "IH0"
			intervals [2150]:
				xmin = 778.1688
				xmax = 778.3388
				text = "Z"
			intervals [2151]:
				xmin = 778.3388
				xmax = 781.5564
				text = ""
			intervals [2152]:
				xmin = 781.5564
				xmax = 781.6064
				text = "sil"
			intervals [2153]:
				xmin = 781.6064
				xmax = 781.7364
				text = "Y"
			intervals [2154]:
				xmin = 781.7364
				xmax = 781.8264
				text = "AE1"
			intervals [2155]:
				xmin = 781.8264
				xmax = 781.9864
				text = "sp"
			intervals [2156]:
				xmin = 781.9864
				xmax = 782.2267
				text = ""
			intervals [2157]:
				xmin = 782.2267
				xmax = 782.3567
				text = "HH"
			intervals [2158]:
				xmin = 782.3567
				xmax = 782.4767
				text = "AH1"
			intervals [2159]:
				xmin = 782.4767
				xmax = 792.9176
				text = ""
			intervals [2160]:
				xmin = 792.9176
				xmax = 792.9676
				text = "HH"
			intervals [2161]:
				xmin = 792.9676
				xmax = 793.0576
				text = "AW1"
			intervals [2162]:
				xmin = 793.0576
				xmax = 793.0976
				text = "AH0"
			intervals [2163]:
				xmin = 793.0976
				xmax = 793.1676
				text = "B"
			intervals [2164]:
				xmin = 793.1676
				xmax = 793.2776
				text = "AW1"
			intervals [2165]:
				xmin = 793.2776
				xmax = 793.3976
				text = "T"
			intervals [2166]:
				xmin = 793.3976
				xmax = 793.4676
				text = "DH"
			intervals [2167]:
				xmin = 793.4676
				xmax = 793.5476
				text = "EH1"
			intervals [2168]:
				xmin = 793.5476
				xmax = 793.5776
				text = "N"
			intervals [2169]:
				xmin = 793.5776
				xmax = 793.7076
				text = "DH"
			intervals [2170]:
				xmin = 793.7076
				xmax = 793.7676
				text = "AH1"
			intervals [2171]:
				xmin = 793.7676
				xmax = 793.9176
				text = "sp"
			intervals [2172]:
				xmin = 793.9176
				xmax = 794.0076
				text = "G"
			intervals [2173]:
				xmin = 794.0076
				xmax = 794.0676
				text = "R"
			intervals [2174]:
				xmin = 794.0676
				xmax = 794.1076
				text = "UW1"
			intervals [2175]:
				xmin = 794.1076
				xmax = 794.2276
				text = "P"
			intervals [2176]:
				xmin = 794.2276
				xmax = 794.2576
				text = "AH0"
			intervals [2177]:
				xmin = 794.2576
				xmax = 794.2876
				text = "V"
			intervals [2178]:
				xmin = 794.2876
				xmax = 794.3476
				text = "G"
			intervals [2179]:
				xmin = 794.3476
				xmax = 794.4876
				text = "AY1"
			intervals [2180]:
				xmin = 794.4876
				xmax = 794.5576
				text = "Z"
			intervals [2181]:
				xmin = 794.5576
				xmax = 794.5976
				text = "Y"
			intervals [2182]:
				xmin = 794.5976
				xmax = 794.6276
				text = "UW1"
			intervals [2183]:
				xmin = 794.6276
				xmax = 794.6976
				text = "G"
			intervals [2184]:
				xmin = 794.6976
				xmax = 794.7976
				text = "OW1"
			intervals [2185]:
				xmin = 794.7976
				xmax = 794.9376
				text = "ER0"
			intervals [2186]:
				xmin = 794.9376
				xmax = 795.0476
				text = "AW1"
			intervals [2187]:
				xmin = 795.0476
				xmax = 795.0976
				text = "N"
			intervals [2188]:
				xmin = 795.0976
				xmax = 795.1376
				text = "D"
			intervals [2189]:
				xmin = 795.1376
				xmax = 795.1876
				text = "W"
			intervals [2190]:
				xmin = 795.1876
				xmax = 795.2476
				text = "IH1"
			intervals [2191]:
				xmin = 795.2476
				xmax = 795.3576
				text = "TH"
			intervals [2192]:
				xmin = 795.3576
				xmax = 795.4298
				text = ""
			intervals [2193]:
				xmin = 795.4298
				xmax = 795.5398
				text = "D"
			intervals [2194]:
				xmin = 795.5398
				xmax = 795.6398
				text = "UW1"
			intervals [2195]:
				xmin = 795.6398
				xmax = 795.7098
				text = "DH"
			intervals [2196]:
				xmin = 795.7098
				xmax = 796.0298
				text = "EY1"
			intervals [2197]:
				xmin = 796.0298
				xmax = 796.1798
				text = "S"
			intervals [2198]:
				xmin = 796.1798
				xmax = 796.2598
				text = "P"
			intervals [2199]:
				xmin = 796.2598
				xmax = 796.3198
				text = "IY1"
			intervals [2200]:
				xmin = 796.3198
				xmax = 796.4398
				text = "K"
			intervals [2201]:
				xmin = 796.4398
				xmax = 796.4998
				text = "EH1"
			intervals [2202]:
				xmin = 796.4998
				xmax = 796.5598
				text = "N"
			intervals [2203]:
				xmin = 796.5598
				xmax = 796.5998
				text = "IY0"
			intervals [2204]:
				xmin = 796.5998
				xmax = 796.6798
				text = "EH1"
			intervals [2205]:
				xmin = 796.6798
				xmax = 796.7298
				text = "N"
			intervals [2206]:
				xmin = 796.7298
				xmax = 796.8098
				text = "IY0"
			intervals [2207]:
				xmin = 796.8098
				xmax = 796.9098
				text = "B"
			intervals [2208]:
				xmin = 796.9098
				xmax = 796.9598
				text = "AH0"
			intervals [2209]:
				xmin = 796.9598
				xmax = 797.0198
				text = "D"
			intervals [2210]:
				xmin = 797.0198
				xmax = 797.1298
				text = "IY0"
			intervals [2211]:
				xmin = 797.1298
				xmax = 797.1598
				text = "DH"
			intervals [2212]:
				xmin = 797.1598
				xmax = 797.1898
				text = "AH0"
			intervals [2213]:
				xmin = 797.1898
				xmax = 797.2198
				text = "T"
			intervals [2214]:
				xmin = 797.2198
				xmax = 797.2798
				text = "S"
			intervals [2215]:
				xmin = 797.2798
				xmax = 797.3798
				text = "P"
			intervals [2216]:
				xmin = 797.3798
				xmax = 797.4498
				text = "IY1"
			intervals [2217]:
				xmin = 797.4498
				xmax = 797.5298
				text = "K"
			intervals [2218]:
				xmin = 797.5298
				xmax = 797.5698
				text = "S"
			intervals [2219]:
				xmin = 797.5698
				xmax = 797.5998
				text = "sp"
			intervals [2220]:
				xmin = 797.5998
				xmax = 797.6598
				text = "EH1"
			intervals [2221]:
				xmin = 797.6598
				xmax = 797.7198
				text = "N"
			intervals [2222]:
				xmin = 797.7198
				xmax = 797.8198
				text = "IY0"
			intervals [2223]:
				xmin = 797.8198
				xmax = 797.8798
				text = "AH1"
			intervals [2224]:
				xmin = 797.8798
				xmax = 797.9298
				text = "DH"
			intervals [2225]:
				xmin = 797.9298
				xmax = 798.0398
				text = "ER0"
			intervals [2226]:
				xmin = 798.0398
				xmax = 798.1298
				text = "L"
			intervals [2227]:
				xmin = 798.1298
				xmax = 798.2298
				text = "AE1"
			intervals [2228]:
				xmin = 798.2298
				xmax = 798.2898
				text = "NG"
			intervals [2229]:
				xmin = 798.2898
				xmax = 798.3298
				text = "G"
			intervals [2230]:
				xmin = 798.3298
				xmax = 798.3698
				text = "W"
			intervals [2231]:
				xmin = 798.3698
				xmax = 798.4198
				text = "IH0"
			intervals [2232]:
				xmin = 798.4198
				xmax = 798.5498
				text = "JH"
			intervals [2233]:
				xmin = 798.5498
				xmax = 798.5798
				text = "IH0"
			intervals [2234]:
				xmin = 798.5798
				xmax = 798.6098
				text = "Z"
			intervals [2235]:
				xmin = 798.6098
				xmax = 798.7698
				text = "sp"
			intervals [2236]:
				xmin = 798.7698
				xmax = 798.7998
				text = "ER0"
			intervals [2237]:
				xmin = 798.7998
				xmax = 798.8298
				text = "EH1"
			intervals [2238]:
				xmin = 798.8298
				xmax = 798.8598
				text = "N"
			intervals [2239]:
				xmin = 798.8598
				xmax = 798.8898
				text = "IY0"
			intervals [2240]:
				xmin = 798.8898
				xmax = 798.9198
				text = "TH"
			intervals [2241]:
				xmin = 798.9198
				xmax = 798.9498
				text = "IH2"
			intervals [2242]:
				xmin = 798.9498
				xmax = 798.9998
				text = "N"
			intervals [2243]:
				xmin = 798.9998
				xmax = 808.1972
				text = "sp"
			intervals [2244]:
				xmin = 808.1972
				xmax = 808.3772
				text = "AH1"
			intervals [2245]:
				xmin = 808.3772
				xmax = 808.4272
				text = "HH"
			intervals [2246]:
				xmin = 808.4272
				xmax = 808.5572
				text = "AH1"
			intervals [2247]:
				xmin = 808.5572
				xmax = 808.6072
				text = "sp"
			intervals [2248]:
				xmin = 808.6072
				xmax = 809.9804
				text = ""
			intervals [2249]:
				xmin = 809.9804
				xmax = 810.0204
				text = "HH"
			intervals [2250]:
				xmin = 810.0204
				xmax = 810.0904
				text = "AW1"
			intervals [2251]:
				xmin = 810.0904
				xmax = 810.1404
				text = "AH0"
			intervals [2252]:
				xmin = 810.1404
				xmax = 810.2004
				text = "B"
			intervals [2253]:
				xmin = 810.2004
				xmax = 810.3004
				text = "AW1"
			intervals [2254]:
				xmin = 810.3004
				xmax = 810.3604
				text = "T"
			intervals [2255]:
				xmin = 810.3604
				xmax = 810.4104
				text = "IH0"
			intervals [2256]:
				xmin = 810.4104
				xmax = 810.4404
				text = "N"
			intervals [2257]:
				xmin = 810.4404
				xmax = 810.4704
				text = "DH"
			intervals [2258]:
				xmin = 810.4704
				xmax = 810.5304
				text = "IY0"
			intervals [2259]:
				xmin = 810.5304
				xmax = 810.6104
				text = "G"
			intervals [2260]:
				xmin = 810.6104
				xmax = 810.6604
				text = "R"
			intervals [2261]:
				xmin = 810.6604
				xmax = 810.7104
				text = "UW1"
			intervals [2262]:
				xmin = 810.7104
				xmax = 810.7904
				text = "P"
			intervals [2263]:
				xmin = 810.7904
				xmax = 810.8204
				text = "Y"
			intervals [2264]:
				xmin = 810.8204
				xmax = 810.8904
				text = "UW1"
			intervals [2265]:
				xmin = 810.8904
				xmax = 810.9704
				text = "G"
			intervals [2266]:
				xmin = 810.9704
				xmax = 811.0604
				text = "OW1"
			intervals [2267]:
				xmin = 811.0604
				xmax = 811.2404
				text = "ER0"
			intervals [2268]:
				xmin = 811.2404
				xmax = 811.3204
				text = "AW1"
			intervals [2269]:
				xmin = 811.3204
				xmax = 811.3604
				text = "N"
			intervals [2270]:
				xmin = 811.3604
				xmax = 811.4004
				text = "D"
			intervals [2271]:
				xmin = 811.4004
				xmax = 811.4604
				text = "W"
			intervals [2272]:
				xmin = 811.4604
				xmax = 811.5004
				text = "IH0"
			intervals [2273]:
				xmin = 811.5004
				xmax = 811.5304
				text = "TH"
			intervals [2274]:
				xmin = 811.5304
				xmax = 811.6304
				text = "sp"
			intervals [2275]:
				xmin = 811.6304
				xmax = 811.7404
				text = "M"
			intervals [2276]:
				xmin = 811.7404
				xmax = 811.8404
				text = "OW1"
			intervals [2277]:
				xmin = 811.8404
				xmax = 811.9304
				text = "S"
			intervals [2278]:
				xmin = 811.9304
				xmax = 811.9604
				text = "T"
			intervals [2279]:
				xmin = 811.9604
				xmax = 812.0804
				text = "L"
			intervals [2280]:
				xmin = 812.0804
				xmax = 812.2604
				text = "IY0"
			intervals [2281]:
				xmin = 812.2604
				xmax = 812.2904
				text = "sp"
			intervals [2282]:
				xmin = 812.2904
				xmax = 812.4504
				text = "AH1"
			intervals [2283]:
				xmin = 812.4504
				xmax = 812.679
				text = ""
			intervals [2284]:
				xmin = 812.679
				xmax = 812.719
				text = "sil"
			intervals [2285]:
				xmin = 812.719
				xmax = 812.749
				text = "B"
			intervals [2286]:
				xmin = 812.749
				xmax = 812.819
				text = "L"
			intervals [2287]:
				xmin = 812.819
				xmax = 812.919
				text = "AE1"
			intervals [2288]:
				xmin = 812.919
				xmax = 812.969
				text = "K"
			intervals [2289]:
				xmin = 812.969
				xmax = 813.009
				text = "sp"
			intervals [2290]:
				xmin = 813.009
				xmax = 813.099
				text = "G"
			intervals [2291]:
				xmin = 813.099
				xmax = 813.389
				text = "AY1"
			intervals [2292]:
				xmin = 813.389
				xmax = 813.499
				text = "Z"
			intervals [2293]:
				xmin = 813.499
				xmax = 813.529
				text = "sp"
			intervals [2294]:
				xmin = 813.529
				xmax = 813.669
				text = "ER0"
			intervals [2295]:
				xmin = 813.669
				xmax = 813.709
				text = "sp"
			intervals [2296]:
				xmin = 813.709
				xmax = 813.829
				text = "S"
			intervals [2297]:
				xmin = 813.829
				xmax = 813.879
				text = "AH1"
			intervals [2298]:
				xmin = 813.879
				xmax = 814.019
				text = "M"
			intervals [2299]:
				xmin = 814.019
				xmax = 814.149
				text = "W"
			intervals [2300]:
				xmin = 814.149
				xmax = 814.249
				text = "AY1"
			intervals [2301]:
				xmin = 814.249
				xmax = 814.339
				text = "T"
			intervals [2302]:
				xmin = 814.339
				xmax = 814.399
				text = "sp"
			intervals [2303]:
				xmin = 814.399
				xmax = 814.589
				text = "ER0"
			intervals [2304]:
				xmin = 814.589
				xmax = 814.639
				text = "W"
			intervals [2305]:
				xmin = 814.639
				xmax = 814.669
				text = "AH1"
			intervals [2306]:
				xmin = 814.669
				xmax = 814.699
				text = "T"
			intervals [2307]:
				xmin = 814.699
				xmax = 814.729
				text = "sp"
			intervals [2308]:
				xmin = 814.729
				xmax = 817.244
				text = ""
			intervals [2309]:
				xmin = 817.244
				xmax = 817.274
				text = "AH1"
			intervals [2310]:
				xmin = 817.274
				xmax = 817.334
				text = "HH"
			intervals [2311]:
				xmin = 817.334
				xmax = 817.734
				text = "AH1"
			intervals [2312]:
				xmin = 817.734
				xmax = 818.5112
				text = ""
			intervals [2313]:
				xmin = 818.5112
				xmax = 818.5912
				text = "G"
			intervals [2314]:
				xmin = 818.5912
				xmax = 818.6712
				text = "UH1"
			intervals [2315]:
				xmin = 818.6712
				xmax = 818.7212
				text = "D"
			intervals [2316]:
				xmin = 818.7212
				xmax = 818.7912
				text = "sp"
			intervals [2317]:
				xmin = 818.7912
				xmax = 821.2763
				text = ""
			intervals [2318]:
				xmin = 821.2763
				xmax = 821.3763
				text = "HH"
			intervals [2319]:
				xmin = 821.3763
				xmax = 821.4263
				text = "AW1"
			intervals [2320]:
				xmin = 821.4263
				xmax = 821.4863
				text = "AH0"
			intervals [2321]:
				xmin = 821.4863
				xmax = 821.5363
				text = "B"
			intervals [2322]:
				xmin = 821.5363
				xmax = 821.6463
				text = "AW1"
			intervals [2323]:
				xmin = 821.6463
				xmax = 821.7263
				text = "T"
			intervals [2324]:
				xmin = 821.7263
				xmax = 821.7663
				text = "IH0"
			intervals [2325]:
				xmin = 821.7663
				xmax = 821.7963
				text = "N"
			intervals [2326]:
				xmin = 821.7963
				xmax = 821.8563
				text = "DH"
			intervals [2327]:
				xmin = 821.8563
				xmax = 821.9263
				text = "AH1"
			intervals [2328]:
				xmin = 821.9263
				xmax = 821.9763
				text = "G"
			intervals [2329]:
				xmin = 821.9763
				xmax = 822.0163
				text = "R"
			intervals [2330]:
				xmin = 822.0163
				xmax = 822.0963
				text = "UW1"
			intervals [2331]:
				xmin = 822.0963
				xmax = 822.1963
				text = "P"
			intervals [2332]:
				xmin = 822.1963
				xmax = 822.2263
				text = "AH0"
			intervals [2333]:
				xmin = 822.2263
				xmax = 822.2563
				text = "V"
			intervals [2334]:
				xmin = 822.2563
				xmax = 822.3263
				text = "G"
			intervals [2335]:
				xmin = 822.3263
				xmax = 822.4363
				text = "AY1"
			intervals [2336]:
				xmin = 822.4363
				xmax = 822.5263
				text = "Z"
			intervals [2337]:
				xmin = 822.5263
				xmax = 822.5663
				text = "Y"
			intervals [2338]:
				xmin = 822.5663
				xmax = 822.5963
				text = "UW1"
			intervals [2339]:
				xmin = 822.5963
				xmax = 822.6663
				text = "G"
			intervals [2340]:
				xmin = 822.6663
				xmax = 822.7463
				text = "OW1"
			intervals [2341]:
				xmin = 822.7463
				xmax = 822.9063
				text = "ER0"
			intervals [2342]:
				xmin = 822.9063
				xmax = 823.0163
				text = "AW1"
			intervals [2343]:
				xmin = 823.0163
				xmax = 823.0463
				text = "N"
			intervals [2344]:
				xmin = 823.0463
				xmax = 823.0963
				text = "D"
			intervals [2345]:
				xmin = 823.0963
				xmax = 823.1363
				text = "W"
			intervals [2346]:
				xmin = 823.1363
				xmax = 823.1963
				text = "IH1"
			intervals [2347]:
				xmin = 823.1963
				xmax = 823.3163
				text = "TH"
			intervals [2348]:
				xmin = 823.3163
				xmax = 823.3863
				text = "IH1"
			intervals [2349]:
				xmin = 823.3863
				xmax = 823.4863
				text = "Z"
			intervals [2350]:
				xmin = 823.4863
				xmax = 823.5463
				text = "DH"
			intervals [2351]:
				xmin = 823.5463
				xmax = 823.5963
				text = "EH1"
			intervals [2352]:
				xmin = 823.5963
				xmax = 823.6763
				text = "R"
			intervals [2353]:
				xmin = 823.6763
				xmax = 823.7563
				text = "EH1"
			intervals [2354]:
				xmin = 823.7563
				xmax = 823.8063
				text = "N"
			intervals [2355]:
				xmin = 823.8063
				xmax = 823.9263
				text = "IY0"
			intervals [2356]:
				xmin = 823.9263
				xmax = 824.0063
				text = "W"
			intervals [2357]:
				xmin = 824.0063
				xmax = 824.0563
				text = "AH1"
			intervals [2358]:
				xmin = 824.0563
				xmax = 824.1363
				text = "N"
			intervals [2359]:
				xmin = 824.1363
				xmax = 824.2663
				text = "P"
			intervals [2360]:
				xmin = 824.2663
				xmax = 824.3863
				text = "ER1"
			intervals [2361]:
				xmin = 824.3863
				xmax = 824.5163
				text = "S"
			intervals [2362]:
				xmin = 824.5163
				xmax = 824.5463
				text = "AH0"
			intervals [2363]:
				xmin = 824.5463
				xmax = 824.7363
				text = "N"
			intervals [2364]:
				xmin = 824.7363
				xmax = 824.7863
				text = "DH"
			intervals [2365]:
				xmin = 824.7863
				xmax = 824.8963
				text = "AH0"
			intervals [2366]:
				xmin = 824.8963
				xmax = 824.9763
				text = "T"
			intervals [2367]:
				xmin = 824.9763
				xmax = 825.0263
				text = "EH1"
			intervals [2368]:
				xmin = 825.0263
				xmax = 825.0663
				text = "V"
			intervals [2369]:
				xmin = 825.0663
				xmax = 825.1363
				text = "R"
			intervals [2370]:
				xmin = 825.1363
				xmax = 825.2263
				text = "IY0"
			intervals [2371]:
				xmin = 825.2263
				xmax = 825.2863
				text = "B"
			intervals [2372]:
				xmin = 825.2863
				xmax = 825.3163
				text = "AA2"
			intervals [2373]:
				xmin = 825.3163
				xmax = 825.3663
				text = "D"
			intervals [2374]:
				xmin = 825.3663
				xmax = 825.4163
				text = "IY0"
			intervals [2375]:
				xmin = 825.4163
				xmax = 825.5363
				text = "K"
			intervals [2376]:
				xmin = 825.5363
				xmax = 825.5963
				text = "AY1"
			intervals [2377]:
				xmin = 825.5963
				xmax = 825.6463
				text = "N"
			intervals [2378]:
				xmin = 825.6463
				xmax = 825.6963
				text = "AH1"
			intervals [2379]:
				xmin = 825.6963
				xmax = 825.7263
				text = "V"
			intervals [2380]:
				xmin = 825.7263
				xmax = 825.8063
				text = "L"
			intervals [2381]:
				xmin = 825.8063
				xmax = 825.8863
				text = "IH1"
			intervals [2382]:
				xmin = 825.8863
				xmax = 825.9863
				text = "S"
			intervals [2383]:
				xmin = 825.9863
				xmax = 826.0163
				text = "AH0"
			intervals [2384]:
				xmin = 826.0163
				xmax = 826.0763
				text = "N"
			intervals [2385]:
				xmin = 826.0763
				xmax = 826.2063
				text = "Z"
			intervals [2386]:
				xmin = 826.2063
				xmax = 826.3163
				text = "T"
			intervals [2387]:
				xmin = 826.3163
				xmax = 826.5063
				text = "UW1"
			intervals [2388]:
				xmin = 826.5063
				xmax = 826.5663
				text = "HH"
			intervals [2389]:
				xmin = 826.5663
				xmax = 826.6063
				text = "IY1"
			intervals [2390]:
				xmin = 826.6063
				xmax = 826.6563
				text = "Z"
			intervals [2391]:
				xmin = 826.6563
				xmax = 826.7063
				text = "AH0"
			intervals [2392]:
				xmin = 826.7063
				xmax = 826.8563
				text = "L"
			intervals [2393]:
				xmin = 826.8563
				xmax = 826.9663
				text = "IY1"
			intervals [2394]:
				xmin = 826.9663
				xmax = 827.0363
				text = "D"
			intervals [2395]:
				xmin = 827.0363
				xmax = 827.2563
				text = "ER0"
			intervals [2396]:
				xmin = 827.2563
				xmax = 827.7565
				text = ""
			intervals [2397]:
				xmin = 827.7565
				xmax = 827.8265
				text = "HH"
			intervals [2398]:
				xmin = 827.8265
				xmax = 827.8765
				text = "W"
			intervals [2399]:
				xmin = 827.8765
				xmax = 827.9165
				text = "AH1"
			intervals [2400]:
				xmin = 827.9165
				xmax = 827.9565
				text = "T"
			intervals [2401]:
				xmin = 827.9565
				xmax = 828.0165
				text = "IH0"
			intervals [2402]:
				xmin = 828.0165
				xmax = 828.0965
				text = "Z"
			intervals [2403]:
				xmin = 828.0965
				xmax = 828.1265
				text = "sp"
			intervals [2404]:
				xmin = 828.1265
				xmax = 828.1665
				text = "IH0"
			intervals [2405]:
				xmin = 828.1665
				xmax = 828.1965
				text = "T"
			intervals [2406]:
				xmin = 828.1965
				xmax = 828.2565
				text = "sp"
			intervals [2407]:
				xmin = 828.2565
				xmax = 828.2965
				text = "DH"
			intervals [2408]:
				xmin = 828.2965
				xmax = 828.3265
				text = "AH0"
			intervals [2409]:
				xmin = 828.3265
				xmax = 828.3865
				text = "T"
			intervals [2410]:
				xmin = 828.3865
				xmax = 828.4665
				text = "sp"
			intervals [2411]:
				xmin = 828.4665
				xmax = 828.5819
				text = ""
			intervals [2412]:
				xmin = 828.5819
				xmax = 828.7019
				text = "M"
			intervals [2413]:
				xmin = 828.7019
				xmax = 828.7719
				text = "EY1"
			intervals [2414]:
				xmin = 828.7719
				xmax = 828.8819
				text = "K"
			intervals [2415]:
				xmin = 828.8819
				xmax = 828.9419
				text = "S"
			intervals [2416]:
				xmin = 828.9419
				xmax = 828.9819
				text = "IH0"
			intervals [2417]:
				xmin = 828.9819
				xmax = 829.1019
				text = "M"
			intervals [2418]:
				xmin = 829.1019
				xmax = 829.1619
				text = "AH0"
			intervals [2419]:
				xmin = 829.1619
				xmax = 829.2619
				text = "L"
			intervals [2420]:
				xmin = 829.2619
				xmax = 829.3519
				text = "IY1"
			intervals [2421]:
				xmin = 829.3519
				xmax = 829.4119
				text = "D"
			intervals [2422]:
				xmin = 829.4119
				xmax = 829.5819
				text = "ER0"
			intervals [2423]:
				xmin = 829.5819
				xmax = 842.2034
				text = ""
			intervals [2424]:
				xmin = 842.2034
				xmax = 842.2334
				text = "sil"
			intervals [2425]:
				xmin = 842.2334
				xmax = 842.3334
				text = "M"
			intervals [2426]:
				xmin = 842.3334
				xmax = 842.3634
				text = "HH"
			intervals [2427]:
				xmin = 842.3634
				xmax = 842.5134
				text = "M"
			intervals [2428]:
				xmin = 842.5134
				xmax = 852.8457
				text = "sp"
			intervals [2429]:
				xmin = 852.8457
				xmax = 852.9757
				text = "M"
			intervals [2430]:
				xmin = 852.9757
				xmax = 853.0257
				text = "HH"
			intervals [2431]:
				xmin = 853.0257
				xmax = 853.1957
				text = "M"
			intervals [2432]:
				xmin = 853.1957
				xmax = 864.8683
				text = "sp"
			intervals [2433]:
				xmin = 864.8683
				xmax = 864.9883
				text = "M"
			intervals [2434]:
				xmin = 864.9883
				xmax = 865.0383
				text = "HH"
			intervals [2435]:
				xmin = 865.0383
				xmax = 865.2183
				text = "M"
			intervals [2436]:
				xmin = 865.2183
				xmax = 870.8617
				text = ""
			intervals [2437]:
				xmin = 870.8617
				xmax = 870.9017
				text = "sil"
			intervals [2438]:
				xmin = 870.9017
				xmax = 870.9917
				text = "IH1"
			intervals [2439]:
				xmin = 870.9917
				xmax = 871.0217
				text = "Z"
			intervals [2440]:
				xmin = 871.0217
				xmax = 871.0517
				text = "DH"
			intervals [2441]:
				xmin = 871.0517
				xmax = 871.0817
				text = "AH0"
			intervals [2442]:
				xmin = 871.0817
				xmax = 871.2217
				text = "T"
			intervals [2443]:
				xmin = 871.2217
				xmax = 871.2517
				text = "R"
			intervals [2444]:
				xmin = 871.2517
				xmax = 871.2817
				text = "AY1"
			intervals [2445]:
				xmin = 871.2817
				xmax = 871.3117
				text = "T"
			intervals [2446]:
				xmin = 871.3117
				xmax = 871.8138
				text = "sp"
			intervals [2447]:
				xmin = 871.8138
				xmax = 872.0438
				text = "M"
			intervals [2448]:
				xmin = 872.0438
				xmax = 872.6251
				text = "sp"
			intervals [2449]:
				xmin = 872.6251
				xmax = 872.7751
				text = "W"
			intervals [2450]:
				xmin = 872.7751
				xmax = 872.8051
				text = "EH1"
			intervals [2451]:
				xmin = 872.8051
				xmax = 872.8651
				text = "L"
			intervals [2452]:
				xmin = 872.8651
				xmax = 872.9251
				text = "W"
			intervals [2453]:
				xmin = 872.9251
				xmax = 872.9951
				text = "AH1"
			intervals [2454]:
				xmin = 872.9951
				xmax = 873.0451
				text = "T"
			intervals [2455]:
				xmin = 873.0451
				xmax = 873.1651
				text = "M"
			intervals [2456]:
				xmin = 873.1651
				xmax = 873.2651
				text = "EY1"
			intervals [2457]:
				xmin = 873.2651
				xmax = 873.3451
				text = "K"
			intervals [2458]:
				xmin = 873.3451
				xmax = 873.4151
				text = "S"
			intervals [2459]:
				xmin = 873.4151
				xmax = 873.4651
				text = "AH0"
			intervals [2460]:
				xmin = 873.4651
				xmax = 873.5751
				text = "L"
			intervals [2461]:
				xmin = 873.5751
				xmax = 873.6351
				text = "IY1"
			intervals [2462]:
				xmin = 873.6351
				xmax = 873.7351
				text = "D"
			intervals [2463]:
				xmin = 873.7351
				xmax = 873.7651
				text = "ER0"
			intervals [2464]:
				xmin = 873.7651
				xmax = 873.8151
				text = "DH"
			intervals [2465]:
				xmin = 873.8151
				xmax = 873.8751
				text = "IY0"
			intervals [2466]:
				xmin = 873.8751
				xmax = 873.9651
				text = "G"
			intervals [2467]:
				xmin = 873.9651
				xmax = 874.1051
				text = "AY1"
			intervals [2468]:
				xmin = 874.1051
				xmax = 874.1351
				text = "DH"
			intervals [2469]:
				xmin = 874.1351
				xmax = 874.1851
				text = "AH0"
			intervals [2470]:
				xmin = 874.1851
				xmax = 874.2751
				text = "T"
			intervals [2471]:
				xmin = 874.2751
				xmax = 874.3251
				text = "S"
			intervals [2472]:
				xmin = 874.3251
				xmax = 874.3551
				text = "DH"
			intervals [2473]:
				xmin = 874.3551
				xmax = 874.3851
				text = "AH0"
			intervals [2474]:
				xmin = 874.3851
				xmax = 874.4251
				text = "sp"
			intervals [2475]:
				xmin = 874.4251
				xmax = 874.5351
				text = "T"
			intervals [2476]:
				xmin = 874.5351
				xmax = 874.6251
				text = "AH1"
			intervals [2477]:
				xmin = 874.6251
				xmax = 874.7751
				text = "F"
			intervals [2478]:
				xmin = 874.7751
				xmax = 874.9351
				text = "AH0"
			intervals [2479]:
				xmin = 874.9351
				xmax = 875.0251
				text = "S"
			intervals [2480]:
				xmin = 875.0251
				xmax = 875.0751
				text = "T"
			intervals [2481]:
				xmin = 875.0751
				xmax = 875.3651
				text = "ER0"
			intervals [2482]:
				xmin = 875.3651
				xmax = 875.4651
				text = "ER0"
			intervals [2483]:
				xmin = 875.4651
				xmax = 875.5551
				text = "W"
			intervals [2484]:
				xmin = 875.5551
				xmax = 875.6151
				text = "AH1"
			intervals [2485]:
				xmin = 875.6151
				xmax = 875.6651
				text = "T"
			intervals [2486]:
				xmin = 875.6651
				xmax = 881.9404
				text = "sp"
			intervals [2487]:
				xmin = 881.9404
				xmax = 882.1004
				text = "M"
			intervals [2488]:
				xmin = 882.1004
				xmax = 882.2004
				text = "HH"
			intervals [2489]:
				xmin = 882.2004
				xmax = 882.3404
				text = "M"
			intervals [2490]:
				xmin = 882.3404
				xmax = 882.4204
				text = "sp"
			intervals [2491]:
				xmin = 882.4204
				xmax = 883.8537
				text = ""
			intervals [2492]:
				xmin = 883.8537
				xmax = 883.9037
				text = "HH"
			intervals [2493]:
				xmin = 883.9037
				xmax = 884.0037
				text = "AW1"
			intervals [2494]:
				xmin = 884.0037
				xmax = 884.0837
				text = "AH0"
			intervals [2495]:
				xmin = 884.0837
				xmax = 884.1437
				text = "B"
			intervals [2496]:
				xmin = 884.1437
				xmax = 884.2337
				text = "AW1"
			intervals [2497]:
				xmin = 884.2337
				xmax = 884.3037
				text = "T"
			intervals [2498]:
				xmin = 884.3037
				xmax = 884.3337
				text = "IH0"
			intervals [2499]:
				xmin = 884.3337
				xmax = 884.4437
				text = "F"
			intervals [2500]:
				xmin = 884.4437
				xmax = 884.4937
				text = "AH0"
			intervals [2501]:
				xmin = 884.4937
				xmax = 884.5737
				text = "N"
			intervals [2502]:
				xmin = 884.5737
				xmax = 884.6937
				text = "UW1"
			intervals [2503]:
				xmin = 884.6937
				xmax = 884.8437
				text = "G"
			intervals [2504]:
				xmin = 884.8437
				xmax = 885.0637
				text = "AY1"
			intervals [2505]:
				xmin = 885.0637
				xmax = 885.8441
				text = "sp"
			intervals [2506]:
				xmin = 885.8441
				xmax = 886.1341
				text = "AH1"
			intervals [2507]:
				xmin = 886.1341
				xmax = 886.2841
				text = "K"
			intervals [2508]:
				xmin = 886.2841
				xmax = 886.3141
				text = "AH0"
			intervals [2509]:
				xmin = 886.3141
				xmax = 886.3441
				text = "N"
			intervals [2510]:
				xmin = 886.3441
				xmax = 886.3941
				text = "HH"
			intervals [2511]:
				xmin = 886.3941
				xmax = 886.4741
				text = "IY1"
			intervals [2512]:
				xmin = 886.4741
				xmax = 886.5241
				text = "G"
			intervals [2513]:
				xmin = 886.5241
				xmax = 886.5641
				text = "IH1"
			intervals [2514]:
				xmin = 886.5641
				xmax = 886.6141
				text = "T"
			intervals [2515]:
				xmin = 886.6141
				xmax = 886.7041
				text = "IH0"
			intervals [2516]:
				xmin = 886.7041
				xmax = 886.7541
				text = "N"
			intervals [2517]:
				xmin = 886.7541
				xmax = 886.7841
				text = "T"
			intervals [2518]:
				xmin = 886.7841
				xmax = 886.8641
				text = "UW1"
			intervals [2519]:
				xmin = 886.8641
				xmax = 886.8941
				text = "DH"
			intervals [2520]:
				xmin = 886.8941
				xmax = 886.9541
				text = "IY0"
			intervals [2521]:
				xmin = 886.9541
				xmax = 887.0441
				text = "G"
			intervals [2522]:
				xmin = 887.0441
				xmax = 887.0841
				text = "R"
			intervals [2523]:
				xmin = 887.0841
				xmax = 887.2041
				text = "UW1"
			intervals [2524]:
				xmin = 887.2041
				xmax = 887.2441
				text = "P"
			intervals [2525]:
				xmin = 887.2441
				xmax = 887.2741
				text = "sp"
			intervals [2526]:
				xmin = 887.2741
				xmax = 887.3341
				text = "HH"
			intervals [2527]:
				xmin = 887.3341
				xmax = 887.4341
				text = "AW1"
			intervals [2528]:
				xmin = 887.4341
				xmax = 887.4841
				text = "D"
			intervals [2529]:
				xmin = 887.4841
				xmax = 887.5441
				text = "IH0"
			intervals [2530]:
				xmin = 887.5441
				xmax = 887.5941
				text = "Z"
			intervals [2531]:
				xmin = 887.5941
				xmax = 887.6541
				text = "HH"
			intervals [2532]:
				xmin = 887.6541
				xmax = 887.7441
				text = "IY1"
			intervals [2533]:
				xmin = 887.7441
				xmax = 887.8841
				text = "D"
			intervals [2534]:
				xmin = 887.8841
				xmax = 888.0241
				text = "UW1"
			intervals [2535]:
				xmin = 888.0241
				xmax = 888.0841
				text = "DH"
			intervals [2536]:
				xmin = 888.0841
				xmax = 888.2441
				text = "AH0"
			intervals [2537]:
				xmin = 888.2441
				xmax = 888.3641
				text = "T"
			intervals [2538]:
				xmin = 888.3641
				xmax = 889.2615
				text = ""
			intervals [2539]:
				xmin = 889.2615
				xmax = 889.3015
				text = "sil"
			intervals [2540]:
				xmin = 889.3015
				xmax = 889.3415
				text = "HH"
			intervals [2541]:
				xmin = 889.3415
				xmax = 889.4115
				text = "AW1"
			intervals [2542]:
				xmin = 889.4115
				xmax = 889.4815
				text = "D"
			intervals [2543]:
				xmin = 889.4815
				xmax = 889.5415
				text = "IH0"
			intervals [2544]:
				xmin = 889.5415
				xmax = 889.6115
				text = "Z"
			intervals [2545]:
				xmin = 889.6115
				xmax = 889.6515
				text = "AH0"
			intervals [2546]:
				xmin = 889.6515
				xmax = 889.7515
				text = "N"
			intervals [2547]:
				xmin = 889.7515
				xmax = 889.8915
				text = "UW1"
			intervals [2548]:
				xmin = 889.8915
				xmax = 890.0215
				text = "G"
			intervals [2549]:
				xmin = 890.0215
				xmax = 890.1615
				text = "AY1"
			intervals [2550]:
				xmin = 890.1615
				xmax = 890.2515
				text = "G"
			intervals [2551]:
				xmin = 890.2515
				xmax = 890.2915
				text = "IH1"
			intervals [2552]:
				xmin = 890.2915
				xmax = 890.3215
				text = "T"
			intervals [2553]:
				xmin = 890.3215
				xmax = 890.3815
				text = "IH1"
			intervals [2554]:
				xmin = 890.3815
				xmax = 890.4215
				text = "N"
			intervals [2555]:
				xmin = 890.4215
				xmax = 890.4515
				text = "T"
			intervals [2556]:
				xmin = 890.4515
				xmax = 890.4815
				text = "UW0"
			intervals [2557]:
				xmin = 890.4815
				xmax = 890.5215
				text = "sp"
			intervals [2558]:
				xmin = 890.5215
				xmax = 890.6415
				text = "Y"
			intervals [2559]:
				xmin = 890.6415
				xmax = 890.6915
				text = "UH1"
			intervals [2560]:
				xmin = 890.6915
				xmax = 890.8015
				text = "R"
			intervals [2561]:
				xmin = 890.8015
				xmax = 890.8315
				text = "sp"
			intervals [2562]:
				xmin = 890.8315
				xmax = 890.9315
				text = "G"
			intervals [2563]:
				xmin = 890.9315
				xmax = 890.9815
				text = "R"
			intervals [2564]:
				xmin = 890.9815
				xmax = 891.1115
				text = "UW1"
			intervals [2565]:
				xmin = 891.1115
				xmax = 891.2815
				text = "P"
			intervals [2566]:
				xmin = 891.2815
				xmax = 891.3315
				text = "S"
			intervals [2567]:
				xmin = 891.3315
				xmax = 891.4015
				text = "EY1"
			intervals [2568]:
				xmin = 891.4015
				xmax = 897.4072
				text = "sp"
			intervals [2569]:
				xmin = 897.4072
				xmax = 897.4972
				text = "M"
			intervals [2570]:
				xmin = 897.4972
				xmax = 897.5872
				text = "HH"
			intervals [2571]:
				xmin = 897.5872
				xmax = 897.9172
				text = "M"
			intervals [2572]:
				xmin = 897.9172
				xmax = 901.933
				text = ""
			intervals [2573]:
				xmin = 901.933
				xmax = 901.963
				text = "sil"
			intervals [2574]:
				xmin = 901.963
				xmax = 901.993
				text = "AY1"
			intervals [2575]:
				xmin = 901.993
				xmax = 902.083
				text = "M"
			intervals [2576]:
				xmin = 902.083
				xmax = 902.113
				text = "IY1"
			intervals [2577]:
				xmin = 902.113
				xmax = 902.153
				text = "N"
			intervals [2578]:
				xmin = 902.153
				xmax = 902.223
				text = "IH1"
			intervals [2579]:
				xmin = 902.223
				xmax = 902.303
				text = "Z"
			intervals [2580]:
				xmin = 902.303
				xmax = 902.363
				text = "DH"
			intervals [2581]:
				xmin = 902.363
				xmax = 902.393
				text = "EH1"
			intervals [2582]:
				xmin = 902.393
				xmax = 902.423
				text = "R"
			intervals [2583]:
				xmin = 902.423
				xmax = 902.483
				text = "EH1"
			intervals [2584]:
				xmin = 902.483
				xmax = 902.553
				text = "N"
			intervals [2585]:
				xmin = 902.553
				xmax = 902.663
				text = "IY0"
			intervals [2586]:
				xmin = 902.663
				xmax = 902.753
				text = "TH"
			intervals [2587]:
				xmin = 902.753
				xmax = 902.783
				text = "IH2"
			intervals [2588]:
				xmin = 902.783
				xmax = 902.893
				text = "NG"
			intervals [2589]:
				xmin = 902.893
				xmax = 902.933
				text = "DH"
			intervals [2590]:
				xmin = 902.933
				xmax = 902.983
				text = "AH0"
			intervals [2591]:
				xmin = 902.983
				xmax = 903.063
				text = "T"
			intervals [2592]:
				xmin = 903.063
				xmax = 903.093
				text = "Y"
			intervals [2593]:
				xmin = 903.093
				xmax = 903.123
				text = "UW1"
			intervals [2594]:
				xmin = 903.123
				xmax = 903.223
				text = "L"
			intervals [2595]:
				xmin = 903.223
				xmax = 903.283
				text = "UH1"
			intervals [2596]:
				xmin = 903.283
				xmax = 903.353
				text = "K"
			intervals [2597]:
				xmin = 903.353
				xmax = 903.503
				text = "F"
			intervals [2598]:
				xmin = 903.503
				xmax = 903.533
				text = "AO1"
			intervals [2599]:
				xmin = 903.533
				xmax = 903.743
				text = "R"
			intervals [2600]:
				xmin = 903.743
				xmax = 903.783
				text = "IH0"
			intervals [2601]:
				xmin = 903.783
				xmax = 903.823
				text = "N"
			intervals [2602]:
				xmin = 903.823
				xmax = 903.853
				text = "sp"
			intervals [2603]:
				xmin = 903.853
				xmax = 903.883
				text = "IH0"
			intervals [2604]:
				xmin = 903.883
				xmax = 904.133
				text = "M"
			intervals [2605]:
				xmin = 904.133
				xmax = 904.2178
				text = ""
			intervals [2606]:
				xmin = 904.2178
				xmax = 904.2678
				text = "sil"
			intervals [2607]:
				xmin = 904.2678
				xmax = 904.4078
				text = "ER0"
			intervals [2608]:
				xmin = 904.4078
				xmax = 904.4378
				text = "sp"
			intervals [2609]:
				xmin = 904.4378
				xmax = 904.4678
				text = "W"
			intervals [2610]:
				xmin = 904.4678
				xmax = 904.4978
				text = "AH1"
			intervals [2611]:
				xmin = 904.4978
				xmax = 904.5278
				text = "T"
			intervals [2612]:
				xmin = 904.5278
				xmax = 909.9367
				text = "sp"
			intervals [2613]:
				xmin = 909.9367
				xmax = 910.0467
				text = "AH1"
			intervals [2614]:
				xmin = 910.0467
				xmax = 910.0767
				text = "HH"
			intervals [2615]:
				xmin = 910.0767
				xmax = 910.3067
				text = "AH1"
			intervals [2616]:
				xmin = 910.3067
				xmax = 914.0915
				text = ""
			intervals [2617]:
				xmin = 914.0915
				xmax = 914.1315
				text = "HH"
			intervals [2618]:
				xmin = 914.1315
				xmax = 914.1615
				text = "AW1"
			intervals [2619]:
				xmin = 914.1615
				xmax = 914.2015
				text = "AH0"
			intervals [2620]:
				xmin = 914.2015
				xmax = 914.2615
				text = "B"
			intervals [2621]:
				xmin = 914.2615
				xmax = 914.2915
				text = "AW1"
			intervals [2622]:
				xmin = 914.2915
				xmax = 914.4115
				text = "T"
			intervals [2623]:
				xmin = 914.4115
				xmax = 914.4715
				text = "DH"
			intervals [2624]:
				xmin = 914.4715
				xmax = 914.5415
				text = "AH0"
			intervals [2625]:
				xmin = 914.5415
				xmax = 914.6415
				text = "W"
			intervals [2626]:
				xmin = 914.6415
				xmax = 914.6715
				text = "EY1"
			intervals [2627]:
				xmin = 914.6715
				xmax = 914.7015
				text = "HH"
			intervals [2628]:
				xmin = 914.7015
				xmax = 914.9015
				text = "IY1"
			intervals [2629]:
				xmin = 914.9015
				xmax = 914.9415
				text = "sp"
			intervals [2630]:
				xmin = 914.9415
				xmax = 915.0215
				text = "D"
			intervals [2631]:
				xmin = 915.0215
				xmax = 915.0615
				text = "R"
			intervals [2632]:
				xmin = 915.0615
				xmax = 915.1815
				text = "EH1"
			intervals [2633]:
				xmin = 915.1815
				xmax = 915.3115
				text = "S"
			intervals [2634]:
				xmin = 915.3115
				xmax = 915.3615
				text = "IH0"
			intervals [2635]:
				xmin = 915.3615
				xmax = 915.3915
				text = "Z"
			intervals [2636]:
				xmin = 915.3915
				xmax = 915.4315
				text = "sp"
			intervals [2637]:
				xmin = 915.4315
				xmax = 915.4615
				text = "ER0"
			intervals [2638]:
				xmin = 915.4615
				xmax = 915.5115
				text = "sp"
			intervals [2639]:
				xmin = 915.5115
				xmax = 915.5515
				text = "EH1"
			intervals [2640]:
				xmin = 915.5515
				xmax = 915.5815
				text = "N"
			intervals [2641]:
				xmin = 915.5815
				xmax = 915.6115
				text = "IY0"
			intervals [2642]:
				xmin = 915.6115
				xmax = 915.6415
				text = "TH"
			intervals [2643]:
				xmin = 915.6415
				xmax = 915.6715
				text = "IH2"
			intervals [2644]:
				xmin = 915.6715
				xmax = 915.7315
				text = "N"
			intervals [2645]:
				xmin = 915.7315
				xmax = 918.5433
				text = "sp"
			intervals [2646]:
				xmin = 918.5433
				xmax = 918.5833
				text = "AH1"
			intervals [2647]:
				xmin = 918.5833
				xmax = 918.6133
				text = "HH"
			intervals [2648]:
				xmin = 918.6133
				xmax = 918.6533
				text = "AH1"
			intervals [2649]:
				xmin = 918.6533
				xmax = 919.3348
				text = "sp"
			intervals [2650]:
				xmin = 919.3348
				xmax = 919.3648
				text = "G"
			intervals [2651]:
				xmin = 919.3648
				xmax = 919.4548
				text = "IH0"
			intervals [2652]:
				xmin = 919.4548
				xmax = 919.4948
				text = "D"
			intervals [2653]:
				xmin = 919.4948
				xmax = 921.7162
				text = "sp"
			intervals [2654]:
				xmin = 921.7162
				xmax = 921.7662
				text = "W"
			intervals [2655]:
				xmin = 921.7662
				xmax = 921.7962
				text = "AH1"
			intervals [2656]:
				xmin = 921.7962
				xmax = 921.8262
				text = "T"
			intervals [2657]:
				xmin = 921.8262
				xmax = 921.8562
				text = "D"
			intervals [2658]:
				xmin = 921.8562
				xmax = 921.8862
				text = "UW1"
			intervals [2659]:
				xmin = 921.8862
				xmax = 921.9162
				text = "Y"
			intervals [2660]:
				xmin = 921.9162
				xmax = 921.9462
				text = "UW1"
			intervals [2661]:
				xmin = 921.9462
				xmax = 921.9962
				text = "W"
			intervals [2662]:
				xmin = 921.9962
				xmax = 922.0262
				text = "AA1"
			intervals [2663]:
				xmin = 922.0262
				xmax = 922.0762
				text = "N"
			intervals [2664]:
				xmin = 922.0762
				xmax = 922.1962
				text = "AH0"
			intervals [2665]:
				xmin = 922.1962
				xmax = 922.2662
				text = "D"
			intervals [2666]:
				xmin = 922.2662
				xmax = 922.3562
				text = "UW1"
			intervals [2667]:
				xmin = 922.3562
				xmax = 922.4162
				text = "W"
			intervals [2668]:
				xmin = 922.4162
				xmax = 922.4462
				text = "IH1"
			intervals [2669]:
				xmin = 922.4462
				xmax = 922.4862
				text = "N"
			intervals [2670]:
				xmin = 922.4862
				xmax = 922.5462
				text = "Y"
			intervals [2671]:
				xmin = 922.5462
				xmax = 922.6062
				text = "UW1"
			intervals [2672]:
				xmin = 922.6062
				xmax = 922.6962
				text = "F"
			intervals [2673]:
				xmin = 922.6962
				xmax = 922.7362
				text = "IH1"
			intervals [2674]:
				xmin = 922.7362
				xmax = 922.8262
				text = "N"
			intervals [2675]:
				xmin = 922.8262
				xmax = 922.8662
				text = "IH0"
			intervals [2676]:
				xmin = 922.8662
				xmax = 922.9762
				text = "SH"
			intervals [2677]:
				xmin = 922.9762
				xmax = 923.0562
				text = "S"
			intervals [2678]:
				xmin = 923.0562
				xmax = 923.1162
				text = "K"
			intervals [2679]:
				xmin = 923.1162
				xmax = 923.2062
				text = "UW1"
			intervals [2680]:
				xmin = 923.2062
				xmax = 923.2862
				text = "L"
			intervals [2681]:
				xmin = 923.2862
				xmax = 939.4185
				text = "sp"
			intervals [2682]:
				xmin = 939.4185
				xmax = 939.5885
				text = "M"
			intervals [2683]:
				xmin = 939.5885
				xmax = 939.6385
				text = "HH"
			intervals [2684]:
				xmin = 939.6385
				xmax = 939.8085
				text = "M"
			intervals [2685]:
				xmin = 939.8085
				xmax = 940.1679
				text = "sp"
			intervals [2686]:
				xmin = 940.1679
				xmax = 940.2279
				text = "HH"
			intervals [2687]:
				xmin = 940.2279
				xmax = 940.2579
				text = "W"
			intervals [2688]:
				xmin = 940.2579
				xmax = 940.2879
				text = "AH1"
			intervals [2689]:
				xmin = 940.2879
				xmax = 940.3179
				text = "T"
			intervals [2690]:
				xmin = 940.3179
				xmax = 940.3579
				text = "W"
			intervals [2691]:
				xmin = 940.3579
				xmax = 940.3979
				text = "UH1"
			intervals [2692]:
				xmin = 940.3979
				xmax = 940.4579
				text = "D"
			intervals [2693]:
				xmin = 940.4579
				xmax = 940.5079
				text = "Y"
			intervals [2694]:
				xmin = 940.5079
				xmax = 940.5679
				text = "UW1"
			intervals [2695]:
				xmin = 940.5679
				xmax = 940.6379
				text = "D"
			intervals [2696]:
				xmin = 940.6379
				xmax = 940.7479
				text = "UW1"
			intervals [2697]:
				xmin = 940.7479
				xmax = 940.7779
				text = "IH0"
			intervals [2698]:
				xmin = 940.7779
				xmax = 940.8079
				text = "N"
			intervals [2699]:
				xmin = 940.8079
				xmax = 940.8379
				text = "DH"
			intervals [2700]:
				xmin = 940.8379
				xmax = 940.8879
				text = "AH0"
			intervals [2701]:
				xmin = 940.8879
				xmax = 941.0179
				text = "P"
			intervals [2702]:
				xmin = 941.0179
				xmax = 941.1579
				text = "OW1"
			intervals [2703]:
				xmin = 941.1579
				xmax = 941.2479
				text = "S"
			intervals [2704]:
				xmin = 941.2479
				xmax = 941.2979
				text = "T"
			intervals [2705]:
				xmin = 941.2979
				xmax = 941.4079
				text = "AO1"
			intervals [2706]:
				xmin = 941.4079
				xmax = 941.5679
				text = "F"
			intervals [2707]:
				xmin = 941.5679
				xmax = 941.6479
				text = "AH0"
			intervals [2708]:
				xmin = 941.6479
				xmax = 941.7579
				text = "S"
			intervals [2709]:
				xmin = 941.7579
				xmax = 941.7879
				text = "sp"
			intervals [2710]:
				xmin = 941.7879
				xmax = 941.8479
				text = "ER0"
			intervals [2711]:
				xmin = 941.8479
				xmax = 944.9762
				text = "sp"
			intervals [2712]:
				xmin = 944.9762
				xmax = 945.0362
				text = "AH1"
			intervals [2713]:
				xmin = 945.0362
				xmax = 945.1462
				text = "HH"
			intervals [2714]:
				xmin = 945.1462
				xmax = 945.2562
				text = "AH1"
			intervals [2715]:
				xmin = 945.2562
				xmax = 945.3362
				text = "sp"
			intervals [2716]:
				xmin = 945.3362
				xmax = 945.9054
				text = ""
			intervals [2717]:
				xmin = 945.9054
				xmax = 945.9454
				text = "HH"
			intervals [2718]:
				xmin = 945.9454
				xmax = 945.9854
				text = "AW1"
			intervals [2719]:
				xmin = 945.9854
				xmax = 946.0454
				text = "AH0"
			intervals [2720]:
				xmin = 946.0454
				xmax = 946.0954
				text = "B"
			intervals [2721]:
				xmin = 946.0954
				xmax = 946.1954
				text = "AW1"
			intervals [2722]:
				xmin = 946.1954
				xmax = 946.2254
				text = "T"
			intervals [2723]:
				xmin = 946.2254
				xmax = 946.2554
				text = "IH0"
			intervals [2724]:
				xmin = 946.2554
				xmax = 946.2954
				text = "F"
			intervals [2725]:
				xmin = 946.2954
				xmax = 946.3854
				text = "S"
			intervals [2726]:
				xmin = 946.3854
				xmax = 946.4354
				text = "AH1"
			intervals [2727]:
				xmin = 946.4354
				xmax = 946.4954
				text = "M"
			intervals [2728]:
				xmin = 946.4954
				xmax = 946.5454
				text = "B"
			intervals [2729]:
				xmin = 946.5454
				xmax = 946.5854
				text = "AA2"
			intervals [2730]:
				xmin = 946.5854
				xmax = 946.6254
				text = "D"
			intervals [2731]:
				xmin = 946.6254
				xmax = 946.7354
				text = "IY0"
			intervals [2732]:
				xmin = 946.7354
				xmax = 946.8454
				text = "K"
			intervals [2733]:
				xmin = 946.8454
				xmax = 946.8854
				text = "EY1"
			intervals [2734]:
				xmin = 946.8854
				xmax = 947.0054
				text = "M"
			intervals [2735]:
				xmin = 947.0054
				xmax = 947.0454
				text = "AH0"
			intervals [2736]:
				xmin = 947.0454
				xmax = 947.0854
				text = "N"
			intervals [2737]:
				xmin = 947.0854
				xmax = 947.2454
				text = "D"
			intervals [2738]:
				xmin = 947.2454
				xmax = 947.5454
				text = "sp"
			intervals [2739]:
				xmin = 947.5454
				xmax = 947.6854
				text = "S"
			intervals [2740]:
				xmin = 947.6854
				xmax = 947.7554
				text = "EH1"
			intervals [2741]:
				xmin = 947.7554
				xmax = 947.9354
				text = "D"
			intervals [2742]:
				xmin = 947.9354
				xmax = 948.0454
				text = "sp"
			intervals [2743]:
				xmin = 948.0454
				xmax = 948.1063
				text = ""
			intervals [2744]:
				xmin = 948.1063
				xmax = 948.1663
				text = "HH"
			intervals [2745]:
				xmin = 948.1663
				xmax = 948.2463
				text = "IY1"
			intervals [2746]:
				xmin = 948.2463
				xmax = 948.2963
				text = "R"
			intervals [2747]:
				xmin = 948.2963
				xmax = 948.3563
				text = "Z"
			intervals [2748]:
				xmin = 948.3563
				xmax = 948.6063
				text = "AO1"
			intervals [2749]:
				xmin = 948.6063
				xmax = 948.6763
				text = "L"
			intervals [2750]:
				xmin = 948.6763
				xmax = 948.7163
				text = "DH"
			intervals [2751]:
				xmin = 948.7163
				xmax = 948.7563
				text = "AH0"
			intervals [2752]:
				xmin = 948.7563
				xmax = 948.8563
				text = "M"
			intervals [2753]:
				xmin = 948.8563
				xmax = 948.9463
				text = "AH1"
			intervals [2754]:
				xmin = 948.9463
				xmax = 948.9963
				text = "N"
			intervals [2755]:
				xmin = 948.9963
				xmax = 949.0663
				text = "IY0"
			intervals [2756]:
				xmin = 949.0663
				xmax = 949.0963
				text = "IH0"
			intervals [2757]:
				xmin = 949.0963
				xmax = 949.1463
				text = "N"
			intervals [2758]:
				xmin = 949.1463
				xmax = 949.1863
				text = "DH"
			intervals [2759]:
				xmin = 949.1863
				xmax = 949.2563
				text = "AH0"
			intervals [2760]:
				xmin = 949.2563
				xmax = 949.3863
				text = "W"
			intervals [2761]:
				xmin = 949.3863
				xmax = 949.4663
				text = "ER1"
			intervals [2762]:
				xmin = 949.4663
				xmax = 949.5763
				text = "L"
			intervals [2763]:
				xmin = 949.5763
				xmax = 949.6063
				text = "D"
			intervals [2764]:
				xmin = 949.6063
				xmax = 949.6363
				text = "IH0"
			intervals [2765]:
				xmin = 949.6363
				xmax = 949.6663
				text = "T"
			intervals [2766]:
				xmin = 949.6663
				xmax = 949.6963
				text = "sp"
			intervals [2767]:
				xmin = 949.6963
				xmax = 949.8063
				text = "S"
			intervals [2768]:
				xmin = 949.8063
				xmax = 949.8863
				text = "Y"
			intervals [2769]:
				xmin = 949.8863
				xmax = 949.9563
				text = "AO1"
			intervals [2770]:
				xmin = 949.9563
				xmax = 950.0363
				text = "R"
			intervals [2771]:
				xmin = 950.0363
				xmax = 950.0963
				text = "Z"
			intervals [2772]:
				xmin = 950.0963
				xmax = 950.1663
				text = "sp"
			intervals [2773]:
				xmin = 950.1663
				xmax = 950.2263
				text = "B"
			intervals [2774]:
				xmin = 950.2263
				xmax = 950.3763
				text = "EY1"
			intervals [2775]:
				xmin = 950.3763
				xmax = 950.4563
				text = "B"
			intervals [2776]:
				xmin = 950.4563
				xmax = 950.5163
				text = "IY0"
			intervals [2777]:
				xmin = 950.5163
				xmax = 950.8123
				text = "sp"
			intervals [2778]:
				xmin = 950.8123
				xmax = 950.8523
				text = "W"
			intervals [2779]:
				xmin = 950.8523
				xmax = 950.8823
				text = "AH1"
			intervals [2780]:
				xmin = 950.8823
				xmax = 950.9123
				text = "T"
			intervals [2781]:
				xmin = 950.9123
				xmax = 950.9723
				text = "W"
			intervals [2782]:
				xmin = 950.9723
				xmax = 951.0223
				text = "UH1"
			intervals [2783]:
				xmin = 951.0223
				xmax = 951.1023
				text = "D"
			intervals [2784]:
				xmin = 951.1023
				xmax = 951.1423
				text = "Y"
			intervals [2785]:
				xmin = 951.1423
				xmax = 951.1923
				text = "UW1"
			intervals [2786]:
				xmin = 951.1923
				xmax = 951.2623
				text = "D"
			intervals [2787]:
				xmin = 951.2623
				xmax = 951.3923
				text = "UW1"
			intervals [2788]:
				xmin = 951.3923
				xmax = 951.4223
				text = "W"
			intervals [2789]:
				xmin = 951.4223
				xmax = 951.4723
				text = "IH0"
			intervals [2790]:
				xmin = 951.4723
				xmax = 951.5223
				text = "DH"
			intervals [2791]:
				xmin = 951.5223
				xmax = 951.5523
				text = "IH0"
			intervals [2792]:
				xmin = 951.5523
				xmax = 951.6223
				text = "T"
			intervals [2793]:
				xmin = 951.6223
				xmax = 951.6723
				text = "sp"
			intervals [2794]:
				xmin = 951.6723
				xmax = 953.1084
				text = ""
			intervals [2795]:
				xmin = 953.1084
				xmax = 953.2484
				text = "Y"
			intervals [2796]:
				xmin = 953.2484
				xmax = 953.3484
				text = "AE1"
			intervals [2797]:
				xmin = 953.3484
				xmax = 963.8215
				text = "sp"
			intervals [2798]:
				xmin = 963.8215
				xmax = 963.8515
				text = "Y"
			intervals [2799]:
				xmin = 963.8515
				xmax = 963.8815
				text = "UW1"
			intervals [2800]:
				xmin = 963.8815
				xmax = 963.9115
				text = "sp"
			intervals [2801]:
				xmin = 963.9115
				xmax = 963.9515
				text = "D"
			intervals [2802]:
				xmin = 963.9515
				xmax = 964.0915
				text = "OW1"
			intervals [2803]:
				xmin = 964.0915
				xmax = 964.1715
				text = "N"
			intervals [2804]:
				xmin = 964.1715
				xmax = 964.2015
				text = "HH"
			intervals [2805]:
				xmin = 964.2015
				xmax = 964.2315
				text = "AE1"
			intervals [2806]:
				xmin = 964.2315
				xmax = 964.2615
				text = "V"
			intervals [2807]:
				xmin = 964.2615
				xmax = 964.2915
				text = "EH1"
			intervals [2808]:
				xmin = 964.2915
				xmax = 964.3615
				text = "N"
			intervals [2809]:
				xmin = 964.3615
				xmax = 964.4215
				text = "IY0"
			intervals [2810]:
				xmin = 964.4215
				xmax = 964.5615
				text = "AY0"
			intervals [2811]:
				xmin = 964.5615
				xmax = 964.6615
				text = "D"
			intervals [2812]:
				xmin = 964.6615
				xmax = 964.8315
				text = "IY1"
			intervals [2813]:
				xmin = 964.8315
				xmax = 964.8915
				text = "AH0"
			intervals [2814]:
				xmin = 964.8915
				xmax = 964.9615
				text = "W"
			intervals [2815]:
				xmin = 964.9615
				xmax = 965.0215
				text = "EH1"
			intervals [2816]:
				xmin = 965.0215
				xmax = 965.0715
				text = "R"
			intervals [2817]:
				xmin = 965.0715
				xmax = 965.1915
				text = "Y"
			intervals [2818]:
				xmin = 965.1915
				xmax = 965.3015
				text = "UW1"
			intervals [2819]:
				xmin = 965.3015
				xmax = 965.3815
				text = "W"
			intervals [2820]:
				xmin = 965.3815
				xmax = 965.4115
				text = "AA1"
			intervals [2821]:
				xmin = 965.4115
				xmax = 965.4715
				text = "N"
			intervals [2822]:
				xmin = 965.4715
				xmax = 965.5715
				text = "AH0"
			intervals [2823]:
				xmin = 965.5715
				xmax = 965.6915
				text = "G"
			intervals [2824]:
				xmin = 965.6915
				xmax = 965.8715
				text = "OW1"
			intervals [2825]:
				xmin = 965.8715
				xmax = 965.9715
				text = "W"
			intervals [2826]:
				xmin = 965.9715
				xmax = 966.0015
				text = "AH1"
			intervals [2827]:
				xmin = 966.0015
				xmax = 966.1215
				text = "T"
			intervals [2828]:
				xmin = 966.1215
				xmax = 966.2015
				text = "Y"
			intervals [2829]:
				xmin = 966.2015
				xmax = 966.2915
				text = "UW1"
			intervals [2830]:
				xmin = 966.2915
				xmax = 966.3715
				text = "W"
			intervals [2831]:
				xmin = 966.3715
				xmax = 966.4015
				text = "AA1"
			intervals [2832]:
				xmin = 966.4015
				xmax = 966.4415
				text = "N"
			intervals [2833]:
				xmin = 966.4415
				xmax = 966.5015
				text = "AH0"
			intervals [2834]:
				xmin = 966.5015
				xmax = 966.6315
				text = "D"
			intervals [2835]:
				xmin = 966.6315
				xmax = 966.7915
				text = "UW1"
			intervals [2836]:
				xmin = 966.7915
				xmax = 969.5857
				text = "sp"
			intervals [2837]:
				xmin = 969.5857
				xmax = 969.6357
				text = "HH"
			intervals [2838]:
				xmin = 969.6357
				xmax = 969.7557
				text = "M"
			intervals [2839]:
				xmin = 969.7557
				xmax = 971.5747
				text = "sp"
			intervals [2840]:
				xmin = 971.5747
				xmax = 971.6847
				text = "HH"
			intervals [2841]:
				xmin = 971.6847
				xmax = 971.7547
				text = "AW1"
			intervals [2842]:
				xmin = 971.7547
				xmax = 971.7947
				text = "AH0"
			intervals [2843]:
				xmin = 971.7947
				xmax = 971.8347
				text = "B"
			intervals [2844]:
				xmin = 971.8347
				xmax = 971.8947
				text = "AW1"
			intervals [2845]:
				xmin = 971.8947
				xmax = 971.9747
				text = "T"
			intervals [2846]:
				xmin = 971.9747
				xmax = 972.0347
				text = "DH"
			intervals [2847]:
				xmin = 972.0347
				xmax = 972.1047
				text = "IH1"
			intervals [2848]:
				xmin = 972.1047
				xmax = 972.1647
				text = "S"
			intervals [2849]:
				xmin = 972.1647
				xmax = 972.2547
				text = "S"
			intervals [2850]:
				xmin = 972.2547
				xmax = 972.3347
				text = "AH1"
			intervals [2851]:
				xmin = 972.3347
				xmax = 972.4147
				text = "M"
			intervals [2852]:
				xmin = 972.4147
				xmax = 972.5147
				text = "ER0"
			intervals [2853]:
				xmin = 972.5147
				xmax = 972.5747
				text = "W"
			intervals [2854]:
				xmin = 972.5747
				xmax = 972.6047
				text = "AH1"
			intervals [2855]:
				xmin = 972.6047
				xmax = 972.6347
				text = "T"
			intervals [2856]:
				xmin = 972.6347
				xmax = 972.6647
				text = "D"
			intervals [2857]:
				xmin = 972.6647
				xmax = 972.6947
				text = "UW1"
			intervals [2858]:
				xmin = 972.6947
				xmax = 972.7247
				text = "Y"
			intervals [2859]:
				xmin = 972.7247
				xmax = 972.7547
				text = "UW1"
			intervals [2860]:
				xmin = 972.7547
				xmax = 972.7847
				text = "HH"
			intervals [2861]:
				xmin = 972.7847
				xmax = 972.8347
				text = "W"
			intervals [2862]:
				xmin = 972.8347
				xmax = 972.8647
				text = "AH1"
			intervals [2863]:
				xmin = 972.8647
				xmax = 972.9047
				text = "T"
			intervals [2864]:
				xmin = 972.9047
				xmax = 972.9647
				text = "W"
			intervals [2865]:
				xmin = 972.9647
				xmax = 972.9947
				text = "IH1"
			intervals [2866]:
				xmin = 972.9947
				xmax = 973.0247
				text = "L"
			intervals [2867]:
				xmin = 973.0247
				xmax = 973.0547
				text = "Y"
			intervals [2868]:
				xmin = 973.0547
				xmax = 973.0847
				text = "UW1"
			intervals [2869]:
				xmin = 973.0847
				xmax = 973.1647
				text = "B"
			intervals [2870]:
				xmin = 973.1647
				xmax = 973.2147
				text = "IY0"
			intervals [2871]:
				xmin = 973.2147
				xmax = 973.2847
				text = "D"
			intervals [2872]:
				xmin = 973.2847
				xmax = 973.3847
				text = "UW1"
			intervals [2873]:
				xmin = 973.3847
				xmax = 973.4247
				text = "IH0"
			intervals [2874]:
				xmin = 973.4247
				xmax = 973.4547
				text = "N"
			intervals [2875]:
				xmin = 973.4547
				xmax = 973.4947
				text = "DH"
			intervals [2876]:
				xmin = 973.4947
				xmax = 973.5447
				text = "IH0"
			intervals [2877]:
				xmin = 973.5447
				xmax = 973.6247
				text = "S"
			intervals [2878]:
				xmin = 973.6247
				xmax = 973.6947
				text = "S"
			intervals [2879]:
				xmin = 973.6947
				xmax = 973.7547
				text = "AH1"
			intervals [2880]:
				xmin = 973.7547
				xmax = 973.8347
				text = "M"
			intervals [2881]:
				xmin = 973.8347
				xmax = 973.9647
				text = "ER0"
			intervals [2882]:
				xmin = 973.9647
				xmax = 974.0347
				text = "W"
			intervals [2883]:
				xmin = 974.0347
				xmax = 974.0747
				text = "IH1"
			intervals [2884]:
				xmin = 974.0747
				xmax = 974.1047
				text = "L"
			intervals [2885]:
				xmin = 974.1047
				xmax = 974.1647
				text = "Y"
			intervals [2886]:
				xmin = 974.1647
				xmax = 974.2347
				text = "UW1"
			intervals [2887]:
				xmin = 974.2347
				xmax = 974.3547
				text = "B"
			intervals [2888]:
				xmin = 974.3547
				xmax = 974.4947
				text = "IY1"
			intervals [2889]:
				xmin = 974.4947
				xmax = 974.6547
				text = "W"
			intervals [2890]:
				xmin = 974.6547
				xmax = 974.7747
				text = "ER1"
			intervals [2891]:
				xmin = 974.7747
				xmax = 974.8747
				text = "K"
			intervals [2892]:
				xmin = 974.8747
				xmax = 974.9247
				text = "IH0"
			intervals [2893]:
				xmin = 974.9247
				xmax = 975.0047
				text = "N"
			intervals [2894]:
				xmin = 975.0047
				xmax = 975.0447
				text = "DH"
			intervals [2895]:
				xmin = 975.0447
				xmax = 975.0747
				text = "EH1"
			intervals [2896]:
				xmin = 975.0747
				xmax = 975.2847
				text = "N"
			intervals [2897]:
				xmin = 975.2847
				xmax = 975.3247
				text = "Y"
			intervals [2898]:
				xmin = 975.3247
				xmax = 975.3647
				text = "UH1"
			intervals [2899]:
				xmin = 975.3647
				xmax = 975.3947
				text = "R"
			intervals [2900]:
				xmin = 975.3947
				xmax = 975.4347
				text = "IH0"
			intervals [2901]:
				xmin = 975.4347
				xmax = 975.4947
				text = "N"
			intervals [2902]:
				xmin = 975.4947
				xmax = 975.5847
				text = "T"
			intervals [2903]:
				xmin = 975.5847
				xmax = 975.6247
				text = "W"
			intervals [2904]:
				xmin = 975.6247
				xmax = 975.6547
				text = "EH1"
			intervals [2905]:
				xmin = 975.6547
				xmax = 975.7047
				text = "L"
			intervals [2906]:
				xmin = 975.7047
				xmax = 975.7347
				text = "V"
			intervals [2907]:
				xmin = 975.7347
				xmax = 975.7847
				text = "TH"
			intervals [2908]:
				xmin = 975.7847
				xmax = 975.8147
				text = "sp"
			intervals [2909]:
				xmin = 975.8147
				xmax = 975.8947
				text = "G"
			intervals [2910]:
				xmin = 975.8947
				xmax = 975.9447
				text = "R"
			intervals [2911]:
				xmin = 975.9447
				xmax = 976.0347
				text = "EY1"
			intervals [2912]:
				xmin = 976.0347
				xmax = 976.1147
				text = "D"
			intervals [2913]:
				xmin = 976.1147
				xmax = 976.1447
				text = "IH0"
			intervals [2914]:
				xmin = 976.1447
				xmax = 976.1747
				text = "Z"
			intervals [2915]:
				xmin = 976.1747
				xmax = 976.2547
				text = "sp"
			intervals [2916]:
				xmin = 976.2547
				xmax = 976.2947
				text = "DH"
			intervals [2917]:
				xmin = 976.2947
				xmax = 976.3247
				text = "AH0"
			intervals [2918]:
				xmin = 976.3247
				xmax = 976.4147
				text = "T"
			intervals [2919]:
				xmin = 976.4147
				xmax = 976.4947
				text = "R"
			intervals [2920]:
				xmin = 976.4947
				xmax = 976.6447
				text = "AY1"
			intervals [2921]:
				xmin = 976.6447
				xmax = 976.7247
				text = "T"
			intervals [2922]:
				xmin = 976.7247
				xmax = 981.9427
				text = ""
			intervals [2923]:
				xmin = 981.9427
				xmax = 981.9827
				text = "sil"
			intervals [2924]:
				xmin = 981.9827
				xmax = 982.1327
				text = "M"
			intervals [2925]:
				xmin = 982.1327
				xmax = 982.2527
				text = "HH"
			intervals [2926]:
				xmin = 982.2527
				xmax = 982.3427
				text = "M"
			intervals [2927]:
				xmin = 982.3427
				xmax = 982.3827
				text = "sp"
			intervals [2928]:
				xmin = 982.3827
				xmax = 983.9617
				text = ""
			intervals [2929]:
				xmin = 983.9617
				xmax = 984.0017
				text = "HH"
			intervals [2930]:
				xmin = 984.0017
				xmax = 984.0617
				text = "AW1"
			intervals [2931]:
				xmin = 984.0617
				xmax = 984.1217
				text = "AH0"
			intervals [2932]:
				xmin = 984.1217
				xmax = 984.1817
				text = "B"
			intervals [2933]:
				xmin = 984.1817
				xmax = 984.3217
				text = "AW1"
			intervals [2934]:
				xmin = 984.3217
				xmax = 984.3617
				text = "T"
			intervals [2935]:
				xmin = 984.3617
				xmax = 984.4717
				text = "sp"
			intervals [2936]:
				xmin = 984.4717
				xmax = 984.7417
				text = "AH1"
			intervals [2937]:
				xmin = 984.7417
				xmax = 984.8617
				text = "S"
			intervals [2938]:
				xmin = 984.8617
				xmax = 984.9517
				text = "P"
			intervals [2939]:
				xmin = 984.9517
				xmax = 985.0217
				text = "EH1"
			intervals [2940]:
				xmin = 985.0217
				xmax = 985.1517
				text = "SH"
			intervals [2941]:
				xmin = 985.1517
				xmax = 985.2217
				text = "AH0"
			intervals [2942]:
				xmin = 985.2217
				xmax = 985.2717
				text = "L"
			intervals [2943]:
				xmin = 985.2717
				xmax = 985.3517
				text = "AH0"
			intervals [2944]:
				xmin = 985.3517
				xmax = 985.4617
				text = "K"
			intervals [2945]:
				xmin = 985.4617
				xmax = 985.6017
				text = "EY1"
			intervals [2946]:
				xmin = 985.6017
				xmax = 985.6917
				text = "ZH"
			intervals [2947]:
				xmin = 985.6917
				xmax = 985.7417
				text = "AH0"
			intervals [2948]:
				xmin = 985.7417
				xmax = 985.8117
				text = "N"
			intervals [2949]:
				xmin = 985.8117
				xmax = 985.9717
				text = "Z"
			intervals [2950]:
				xmin = 985.9717
				xmax = 986.0517
				text = "L"
			intervals [2951]:
				xmin = 986.0517
				xmax = 986.1017
				text = "AY1"
			intervals [2952]:
				xmin = 986.1017
				xmax = 986.1817
				text = "K"
			intervals [2953]:
				xmin = 986.1817
				xmax = 986.2317
				text = "HH"
			intervals [2954]:
				xmin = 986.2317
				xmax = 986.3517
				text = "AA1"
			intervals [2955]:
				xmin = 986.3517
				xmax = 986.4517
				text = "L"
			intervals [2956]:
				xmin = 986.4517
				xmax = 986.5017
				text = "AH0"
			intervals [2957]:
				xmin = 986.5017
				xmax = 986.6117
				text = "D"
			intervals [2958]:
				xmin = 986.6117
				xmax = 986.7717
				text = "EY2"
			intervals [2959]:
				xmin = 986.7717
				xmax = 986.8917
				text = "Z"
			intervals [2960]:
				xmin = 986.8917
				xmax = 986.9217
				text = "sp"
			intervals [2961]:
				xmin = 986.9217
				xmax = 987.0017
				text = "K"
			intervals [2962]:
				xmin = 987.0017
				xmax = 987.0317
				text = "R"
			intervals [2963]:
				xmin = 987.0317
				xmax = 987.1017
				text = "IH1"
			intervals [2964]:
				xmin = 987.1017
				xmax = 987.2317
				text = "S"
			intervals [2965]:
				xmin = 987.2317
				xmax = 987.3917
				text = "M"
			intervals [2966]:
				xmin = 987.3917
				xmax = 987.4617
				text = "AH0"
			intervals [2967]:
				xmin = 987.4617
				xmax = 987.5517
				text = "S"
			intervals [2968]:
				xmin = 987.5517
				xmax = 987.6017
				text = "AH0"
			intervals [2969]:
				xmin = 987.6017
				xmax = 987.6717
				text = "N"
			intervals [2970]:
				xmin = 987.6717
				xmax = 987.7517
				text = "D"
			intervals [2971]:
				xmin = 987.7517
				xmax = 987.8317
				text = "S"
			intervals [2972]:
				xmin = 987.8317
				xmax = 987.8917
				text = "OW1"
			intervals [2973]:
				xmin = 987.8917
				xmax = 987.9217
				text = "sp"
			intervals [2974]:
				xmin = 987.9217
				xmax = 988.0017
				text = "AO1"
			intervals [2975]:
				xmin = 988.0017
				xmax = 988.0317
				text = "N"
			intervals [2976]:
				xmin = 988.0317
				xmax = 988.0617
				text = "sp"
			intervals [2977]:
				xmin = 988.0617
				xmax = 988.1617
				text = "HH"
			intervals [2978]:
				xmin = 988.1617
				xmax = 988.2017
				text = "AW1"
			intervals [2979]:
				xmin = 988.2017
				xmax = 988.2317
				text = "D"
			intervals [2980]:
				xmin = 988.2317
				xmax = 988.2917
				text = "UW1"
			intervals [2981]:
				xmin = 988.2917
				xmax = 988.3317
				text = "Y"
			intervals [2982]:
				xmin = 988.3317
				xmax = 988.3717
				text = "UW1"
			intervals [2983]:
				xmin = 988.3717
				xmax = 988.4117
				text = "sp"
			intervals [2984]:
				xmin = 988.4117
				xmax = 988.5417
				text = "S"
			intervals [2985]:
				xmin = 988.5417
				xmax = 988.5817
				text = "EH1"
			intervals [2986]:
				xmin = 988.5817
				xmax = 988.6817
				text = "L"
			intervals [2987]:
				xmin = 988.6817
				xmax = 988.7817
				text = "AH0"
			intervals [2988]:
				xmin = 988.7817
				xmax = 988.8217
				text = "B"
			intervals [2989]:
				xmin = 988.8217
				xmax = 988.8717
				text = "R"
			intervals [2990]:
				xmin = 988.8717
				xmax = 988.9317
				text = "EY2"
			intervals [2991]:
				xmin = 988.9317
				xmax = 988.9617
				text = "T"
			intervals [2992]:
				xmin = 988.9617
				xmax = 989.0717
				text = "sp"
			intervals [2993]:
				xmin = 989.0717
				xmax = 989.1317
				text = "DH"
			intervals [2994]:
				xmin = 989.1317
				xmax = 989.1717
				text = "AH0"
			intervals [2995]:
				xmin = 989.1717
				xmax = 989.3417
				text = "M"
			intervals [2996]:
				xmin = 989.3417
				xmax = 1002.9176
				text = ""
			intervals [2997]:
				xmin = 1002.9176
				xmax = 1002.9576
				text = "sil"
			intervals [2998]:
				xmin = 1002.9576
				xmax = 1003.0876
				text = "M"
			intervals [2999]:
				xmin = 1003.0876
				xmax = 1003.1276
				text = "HH"
			intervals [3000]:
				xmin = 1003.1276
				xmax = 1003.2976
				text = "M"
			intervals [3001]:
				xmin = 1003.2976
				xmax = 1006.9379
				text = "sp"
			intervals [3002]:
				xmin = 1006.9379
				xmax = 1007.0879
				text = "M"
			intervals [3003]:
				xmin = 1007.0879
				xmax = 1007.1279
				text = "HH"
			intervals [3004]:
				xmin = 1007.1279
				xmax = 1007.3179
				text = "M"
			intervals [3005]:
				xmin = 1007.3179
				xmax = 1013.1111
				text = "sp"
			intervals [3006]:
				xmin = 1013.1111
				xmax = 1013.2411
				text = "M"
			intervals [3007]:
				xmin = 1013.2411
				xmax = 1013.2711
				text = "HH"
			intervals [3008]:
				xmin = 1013.2711
				xmax = 1013.4411
				text = "M"
			intervals [3009]:
				xmin = 1013.4411
				xmax = 1013.4911
				text = "sp"
			intervals [3010]:
				xmin = 1013.4911
				xmax = 1017.6769
				text = ""
			intervals [3011]:
				xmin = 1017.6769
				xmax = 1017.7069
				text = "AH1"
			intervals [3012]:
				xmin = 1017.7069
				xmax = 1017.7469
				text = "K"
			intervals [3013]:
				xmin = 1017.7469
				xmax = 1017.7869
				text = "AH0"
			intervals [3014]:
				xmin = 1017.7869
				xmax = 1017.9669
				text = "N"
			intervals [3015]:
				xmin = 1017.9669
				xmax = 1018.0469
				text = "sp"
			intervals [3016]:
				xmin = 1018.0469
				xmax = 1018.2569
				text = "Y"
			intervals [3017]:
				xmin = 1018.2569
				xmax = 1018.3269
				text = "UW1"
			intervals [3018]:
				xmin = 1018.3269
				xmax = 1018.4469
				text = "R"
			intervals [3019]:
				xmin = 1018.4469
				xmax = 1018.4769
				text = "IH0"
			intervals [3020]:
				xmin = 1018.4769
				xmax = 1018.5469
				text = "M"
			intervals [3021]:
				xmin = 1018.5469
				xmax = 1018.6069
				text = "EH1"
			intervals [3022]:
				xmin = 1018.6069
				xmax = 1018.6669
				text = "M"
			intervals [3023]:
				xmin = 1018.6669
				xmax = 1018.7169
				text = "B"
			intervals [3024]:
				xmin = 1018.7169
				xmax = 1018.7969
				text = "ER0"
			intervals [3025]:
				xmin = 1018.7969
				xmax = 1018.8869
				text = "W"
			intervals [3026]:
				xmin = 1018.8869
				xmax = 1018.9269
				text = "IH1"
			intervals [3027]:
				xmin = 1018.9269
				xmax = 1018.9969
				text = "N"
			intervals [3028]:
				xmin = 1018.9969
				xmax = 1019.0469
				text = "Y"
			intervals [3029]:
				xmin = 1019.0469
				xmax = 1019.1069
				text = "UW1"
			intervals [3030]:
				xmin = 1019.1069
				xmax = 1019.1569
				text = "W"
			intervals [3031]:
				xmin = 1019.1569
				xmax = 1019.2269
				text = "ER0"
			intervals [3032]:
				xmin = 1019.2269
				xmax = 1019.3469
				text = "Y"
			intervals [3033]:
				xmin = 1019.3469
				xmax = 1019.4369
				text = "AH1"
			intervals [3034]:
				xmin = 1019.4369
				xmax = 1019.5369
				text = "NG"
			intervals [3035]:
				xmin = 1019.5369
				xmax = 1019.5869
				text = "W"
			intervals [3036]:
				xmin = 1019.5869
				xmax = 1019.6369
				text = "AH1"
			intervals [3037]:
				xmin = 1019.6369
				xmax = 1019.6669
				text = "T"
			intervals [3038]:
				xmin = 1019.6669
				xmax = 1019.7269
				text = "sp"
			intervals [3039]:
				xmin = 1019.7269
				xmax = 1019.7669
				text = "DH"
			intervals [3040]:
				xmin = 1019.7669
				xmax = 1019.8269
				text = "AH0"
			intervals [3041]:
				xmin = 1019.8269
				xmax = 1019.9169
				text = "B"
			intervals [3042]:
				xmin = 1019.9169
				xmax = 1019.9969
				text = "EH1"
			intervals [3043]:
				xmin = 1019.9969
				xmax = 1020.0769
				text = "S"
			intervals [3044]:
				xmin = 1020.0769
				xmax = 1020.1069
				text = "T"
			intervals [3045]:
				xmin = 1020.1069
				xmax = 1020.1869
				text = "K"
			intervals [3046]:
				xmin = 1020.1869
				xmax = 1020.2269
				text = "R"
			intervals [3047]:
				xmin = 1020.2269
				xmax = 1020.2869
				text = "IH1"
			intervals [3048]:
				xmin = 1020.2869
				xmax = 1020.4269
				text = "S"
			intervals [3049]:
				xmin = 1020.4269
				xmax = 1020.4569
				text = "M"
			intervals [3050]:
				xmin = 1020.4569
				xmax = 1020.4869
				text = "AH0"
			intervals [3051]:
				xmin = 1020.4869
				xmax = 1020.5669
				text = "S"
			intervals [3052]:
				xmin = 1020.5669
				xmax = 1020.6369
				text = "P"
			intervals [3053]:
				xmin = 1020.6369
				xmax = 1020.6869
				text = "R"
			intervals [3054]:
				xmin = 1020.6869
				xmax = 1020.7569
				text = "EH1"
			intervals [3055]:
				xmin = 1020.7569
				xmax = 1020.8369
				text = "Z"
			intervals [3056]:
				xmin = 1020.8369
				xmax = 1020.8669
				text = "AH0"
			intervals [3057]:
				xmin = 1020.8669
				xmax = 1020.8969
				text = "N"
			intervals [3058]:
				xmin = 1020.8969
				xmax = 1020.9269
				text = "T"
			intervals [3059]:
				xmin = 1020.9269
				xmax = 1020.9569
				text = "sp"
			intervals [3060]:
				xmin = 1020.9569
				xmax = 1021.0669
				text = "Y"
			intervals [3061]:
				xmin = 1021.0669
				xmax = 1021.1569
				text = "UW1"
			intervals [3062]:
				xmin = 1021.1569
				xmax = 1021.2369
				text = "sp"
			intervals [3063]:
				xmin = 1021.2369
				xmax = 1021.2969
				text = "EH1"
			intervals [3064]:
				xmin = 1021.2969
				xmax = 1021.3269
				text = "V"
			intervals [3065]:
				xmin = 1021.3269
				xmax = 1021.3869
				text = "ER0"
			intervals [3066]:
				xmin = 1021.3869
				xmax = 1021.4469
				text = "G"
			intervals [3067]:
				xmin = 1021.4469
				xmax = 1021.4969
				text = "AA1"
			intervals [3068]:
				xmin = 1021.4969
				xmax = 1021.8469
				text = "T"
			intervals [3069]:
				xmin = 1021.8469
				xmax = 1021.9069
				text = "sp"
			intervals [3070]:
				xmin = 1021.9069
				xmax = 1021.9369
				text = "W"
			intervals [3071]:
				xmin = 1021.9369
				xmax = 1021.9669
				text = "AA1"
			intervals [3072]:
				xmin = 1021.9669
				xmax = 1022.0169
				text = "Z"
			intervals [3073]:
				xmin = 1022.0169
				xmax = 1025.5747
				text = ""
			intervals [3074]:
				xmin = 1025.5747
				xmax = 1025.6347
				text = "HH"
			intervals [3075]:
				xmin = 1025.6347
				xmax = 1025.7947
				text = "M"
			intervals [3076]:
				xmin = 1025.7947
				xmax = 1025.8647
				text = "sp"
			intervals [3077]:
				xmin = 1025.8647
				xmax = 1025.971
				text = ""
			intervals [3078]:
				xmin = 1025.971
				xmax = 1026.081
				text = "W"
			intervals [3079]:
				xmin = 1026.081
				xmax = 1026.141
				text = "ER0"
			intervals [3080]:
				xmin = 1026.141
				xmax = 1026.171
				text = "Y"
			intervals [3081]:
				xmin = 1026.171
				xmax = 1026.221
				text = "UW1"
			intervals [3082]:
				xmin = 1026.221
				xmax = 1026.311
				text = "S"
			intervals [3083]:
				xmin = 1026.311
				xmax = 1026.381
				text = "AH0"
			intervals [3084]:
				xmin = 1026.381
				xmax = 1026.471
				text = "P"
			intervals [3085]:
				xmin = 1026.471
				xmax = 1026.531
				text = "R"
			intervals [3086]:
				xmin = 1026.531
				xmax = 1026.771
				text = "AY1"
			intervals [3087]:
				xmin = 1026.771
				xmax = 1026.801
				text = "Z"
			intervals [3088]:
				xmin = 1026.801
				xmax = 1026.831
				text = "D"
			intervals [3089]:
				xmin = 1026.831
				xmax = 1027.031
				text = "sp"
			intervals [3090]:
				xmin = 1027.031
				xmax = 1027.121
				text = "ER0"
			intervals [3091]:
				xmin = 1027.121
				xmax = 1027.151
				text = "sp"
			intervals [3092]:
				xmin = 1027.151
				xmax = 1027.181
				text = "HH"
			intervals [3093]:
				xmin = 1027.181
				xmax = 1027.231
				text = "W"
			intervals [3094]:
				xmin = 1027.231
				xmax = 1027.261
				text = "AH1"
			intervals [3095]:
				xmin = 1027.261
				xmax = 1027.351
				text = "T"
			intervals [3096]:
				xmin = 1027.351
				xmax = 1036.754
				text = ""
			intervals [3097]:
				xmin = 1036.754
				xmax = 1036.794
				text = "sil"
			intervals [3098]:
				xmin = 1036.794
				xmax = 1036.954
				text = "M"
			intervals [3099]:
				xmin = 1036.954
				xmax = 1036.984
				text = "HH"
			intervals [3100]:
				xmin = 1036.984
				xmax = 1037.144
				text = "M"
			intervals [3101]:
				xmin = 1037.144
				xmax = 1042.6162
				text = "sp"
			intervals [3102]:
				xmin = 1042.6162
				xmax = 1042.6462
				text = "V"
			intervals [3103]:
				xmin = 1042.6462
				xmax = 1042.7162
				text = "EH1"
			intervals [3104]:
				xmin = 1042.7162
				xmax = 1042.7662
				text = "R"
			intervals [3105]:
				xmin = 1042.7662
				xmax = 1042.8262
				text = "IY0"
			intervals [3106]:
				xmin = 1042.8262
				xmax = 1042.9062
				text = "sp"
			intervals [3107]:
				xmin = 1042.9062
				xmax = 1042.9762
				text = "G"
			intervals [3108]:
				xmin = 1042.9762
				xmax = 1043.0062
				text = "IH0"
			intervals [3109]:
				xmin = 1043.0062
				xmax = 1043.0562
				text = "D"
			intervals [3110]:
				xmin = 1043.0562
				xmax = 1043.1962
				text = "sp"
			intervals [3111]:
				xmin = 1043.1962
				xmax = 1045.0062
				text = ""
			intervals [3112]:
				xmin = 1045.0062
				xmax = 1045.0862
				text = "HH"
			intervals [3113]:
				xmin = 1045.0862
				xmax = 1045.1462
				text = "AW1"
			intervals [3114]:
				xmin = 1045.1462
				xmax = 1045.2162
				text = "AH0"
			intervals [3115]:
				xmin = 1045.2162
				xmax = 1045.2862
				text = "B"
			intervals [3116]:
				xmin = 1045.2862
				xmax = 1045.4562
				text = "AW1"
			intervals [3117]:
				xmin = 1045.4562
				xmax = 1045.6762
				text = "T"
			intervals [3118]:
				xmin = 1045.6762
				xmax = 1046.0162
				text = "AH1"
			intervals [3119]:
				xmin = 1046.0162
				xmax = 1046.0662
				text = "sp"
			intervals [3120]:
				xmin = 1046.0662
				xmax = 1046.1462
				text = "HH"
			intervals [3121]:
				xmin = 1046.1462
				xmax = 1046.1962
				text = "AE2"
			intervals [3122]:
				xmin = 1046.1962
				xmax = 1046.3162
				text = "L"
			intervals [3123]:
				xmin = 1046.3162
				xmax = 1046.3662
				text = "AH0"
			intervals [3124]:
				xmin = 1046.3662
				xmax = 1046.4762
				text = "W"
			intervals [3125]:
				xmin = 1046.4762
				xmax = 1046.6262
				text = "IY1"
			intervals [3126]:
				xmin = 1046.6262
				xmax = 1046.6762
				text = "N"
			intervals [3127]:
				xmin = 1046.6762
				xmax = 1046.7362
				text = "HH"
			intervals [3128]:
				xmin = 1046.7362
				xmax = 1046.8362
				text = "AW1"
			intervals [3129]:
				xmin = 1046.8362
				xmax = 1046.8662
				text = "D"
			intervals [3130]:
				xmin = 1046.8662
				xmax = 1046.8962
				text = "IH0"
			intervals [3131]:
				xmin = 1046.8962
				xmax = 1046.9662
				text = "D"
			intervals [3132]:
				xmin = 1046.9662
				xmax = 1046.9962
				text = "sp"
			intervals [3133]:
				xmin = 1046.9962
				xmax = 1047.0762
				text = "Y"
			intervals [3134]:
				xmin = 1047.0762
				xmax = 1047.1062
				text = "UW1"
			intervals [3135]:
				xmin = 1047.1062
				xmax = 1047.2262
				text = "Y"
			intervals [3136]:
				xmin = 1047.2262
				xmax = 1047.2862
				text = "UW1"
			intervals [3137]:
				xmin = 1047.2862
				xmax = 1047.4362
				text = "S"
			intervals [3138]:
				xmin = 1047.4362
				xmax = 1047.4662
				text = "sp"
			intervals [3139]:
				xmin = 1047.4662
				xmax = 1047.4962
				text = "T"
			intervals [3140]:
				xmin = 1047.4962
				xmax = 1047.5262
				text = "AH0"
			intervals [3141]:
				xmin = 1047.5262
				xmax = 1047.5762
				text = "S"
			intervals [3142]:
				xmin = 1047.5762
				xmax = 1047.6162
				text = "EH1"
			intervals [3143]:
				xmin = 1047.6162
				xmax = 1047.6862
				text = "L"
			intervals [3144]:
				xmin = 1047.6862
				xmax = 1047.7662
				text = "AH0"
			intervals [3145]:
				xmin = 1047.7662
				xmax = 1047.8162
				text = "B"
			intervals [3146]:
				xmin = 1047.8162
				xmax = 1047.8762
				text = "R"
			intervals [3147]:
				xmin = 1047.8762
				xmax = 1047.9262
				text = "EY2"
			intervals [3148]:
				xmin = 1047.9262
				xmax = 1047.9662
				text = "T"
			intervals [3149]:
				xmin = 1047.9662
				xmax = 1048.0062
				text = "sp"
			intervals [3150]:
				xmin = 1048.0062
				xmax = 1048.0862
				text = "DH"
			intervals [3151]:
				xmin = 1048.0862
				xmax = 1048.2262
				text = "AH0"
			intervals [3152]:
				xmin = 1048.2262
				xmax = 1048.2662
				text = "T"
			intervals [3153]:
				xmin = 1048.2662
				xmax = 1048.3062
				text = "W"
			intervals [3154]:
				xmin = 1048.3062
				xmax = 1048.3562
				text = "EH1"
			intervals [3155]:
				xmin = 1048.3562
				xmax = 1048.4162
				text = "N"
			intervals [3156]:
				xmin = 1048.4162
				xmax = 1048.4462
				text = "sp"
			intervals [3157]:
				xmin = 1048.4462
				xmax = 1048.4762
				text = "Y"
			intervals [3158]:
				xmin = 1048.4762
				xmax = 1048.5262
				text = "UW1"
			intervals [3159]:
				xmin = 1048.5262
				xmax = 1048.5762
				text = "W"
			intervals [3160]:
				xmin = 1048.5762
				xmax = 1048.6562
				text = "ER0"
			intervals [3161]:
				xmin = 1048.6562
				xmax = 1048.7562
				text = "Y"
			intervals [3162]:
				xmin = 1048.7562
				xmax = 1048.8162
				text = "AH1"
			intervals [3163]:
				xmin = 1048.8162
				xmax = 1048.9162
				text = "NG"
			intervals [3164]:
				xmin = 1048.9162
				xmax = 1048.9762
				text = "G"
			intervals [3165]:
				xmin = 1048.9762
				xmax = 1049.0962
				text = "ER0"
			intervals [3166]:
				xmin = 1049.0962
				xmax = 1055.6866
				text = ""
			intervals [3167]:
				xmin = 1055.6866
				xmax = 1055.7266
				text = "sil"
			intervals [3168]:
				xmin = 1055.7266
				xmax = 1055.9266
				text = "M"
			intervals [3169]:
				xmin = 1055.9266
				xmax = 1055.9566
				text = "HH"
			intervals [3170]:
				xmin = 1055.9566
				xmax = 1055.9966
				text = "M"
			intervals [3171]:
				xmin = 1055.9966
				xmax = 1059.5463
				text = ""
			intervals [3172]:
				xmin = 1059.5463
				xmax = 1059.5863
				text = "sil"
			intervals [3173]:
				xmin = 1059.5863
				xmax = 1059.7363
				text = "M"
			intervals [3174]:
				xmin = 1059.7363
				xmax = 1059.7663
				text = "HH"
			intervals [3175]:
				xmin = 1059.7663
				xmax = 1059.8963
				text = "M"
			intervals [3176]:
				xmin = 1059.8963
				xmax = 1070.0422
				text = "sp"
			intervals [3177]:
				xmin = 1070.0422
				xmax = 1070.6122
				text = "spn"
			intervals [3178]:
				xmin = 1070.6122
				xmax = 1071.3365
				text = ""
			intervals [3179]:
				xmin = 1071.3365
				xmax = 1071.3665
				text = "sil"
			intervals [3180]:
				xmin = 1071.3665
				xmax = 1071.3965
				text = "Y"
			intervals [3181]:
				xmin = 1071.3965
				xmax = 1071.7065
				text = "AE1"
			intervals [3182]:
				xmin = 1071.7065
				xmax = 1073.9104
				text = ""
			intervals [3183]:
				xmin = 1073.9104
				xmax = 1074.1104
				text = "sil"
			intervals [3184]:
				xmin = 1074.1104
				xmax = 1074.1504
				text = "DH"
			intervals [3185]:
				xmin = 1074.1504
				xmax = 1074.2204
				text = "AH0"
			intervals [3186]:
				xmin = 1074.2204
				xmax = 1074.2904
				text = "T"
			intervals [3187]:
				xmin = 1074.2904
				xmax = 1074.3404
				text = "Z"
			intervals [3188]:
				xmin = 1074.3404
				xmax = 1074.3704
				text = "AH0"
			intervals [3189]:
				xmin = 1074.3704
				xmax = 1074.4004
				text = "sp"
			intervals [3190]:
				xmin = 1074.4004
				xmax = 1074.5204
				text = "F"
			intervals [3191]:
				xmin = 1074.5204
				xmax = 1074.6504
				text = "AE1"
			intervals [3192]:
				xmin = 1074.6504
				xmax = 1074.7004
				text = "S"
			intervals [3193]:
				xmin = 1074.7004
				xmax = 1074.7704
				text = "T"
			intervals [3194]:
				xmin = 1074.7704
				xmax = 1074.8004
				text = "sp"
			intervals [3195]:
				xmin = 1074.8004
				xmax = 1074.8904
				text = "W"
			intervals [3196]:
				xmin = 1074.8904
				xmax = 1074.9304
				text = "EY1"
			intervals [3197]:
				xmin = 1074.9304
				xmax = 1074.9804
				text = "AH0"
			intervals [3198]:
				xmin = 1074.9804
				xmax = 1075.0304
				text = "V"
			intervals [3199]:
				xmin = 1075.0304
				xmax = 1075.2104
				text = "sp"
			intervals [3200]:
				xmin = 1075.2104
				xmax = 1075.2704
				text = "D"
			intervals [3201]:
				xmin = 1075.2704
				xmax = 1075.3104
				text = "UW1"
			intervals [3202]:
				xmin = 1075.3104
				xmax = 1075.3404
				text = "IH0"
			intervals [3203]:
				xmin = 1075.3404
				xmax = 1075.6804
				text = "NG"
			intervals [3204]:
				xmin = 1075.6804
				xmax = 1075.7104
				text = "IH0"
			intervals [3205]:
				xmin = 1075.7104
				xmax = 1075.7404
				text = "T"
			intervals [3206]:
				xmin = 1075.7404
				xmax = 1075.8604
				text = "sp"
			intervals [3207]:
				xmin = 1075.8604
				xmax = 1076.1104
				text = "spn"
			intervals [3208]:
				xmin = 1076.1104
				xmax = 1077.2712
				text = ""
			intervals [3209]:
				xmin = 1077.2712
				xmax = 1077.3312
				text = "Y"
			intervals [3210]:
				xmin = 1077.3312
				xmax = 1077.3612
				text = "UW1"
			intervals [3211]:
				xmin = 1077.3612
				xmax = 1077.4112
				text = "EH1"
			intervals [3212]:
				xmin = 1077.4112
				xmax = 1077.4912
				text = "V"
			intervals [3213]:
				xmin = 1077.4912
				xmax = 1077.6112
				text = "ER0"
			intervals [3214]:
				xmin = 1077.6112
				xmax = 1077.7612
				text = "B"
			intervals [3215]:
				xmin = 1077.7612
				xmax = 1077.8212
				text = "IH0"
			intervals [3216]:
				xmin = 1077.8212
				xmax = 1077.8612
				text = "N"
			intervals [3217]:
				xmin = 1077.8612
				xmax = 1077.9512
				text = "IH0"
			intervals [3218]:
				xmin = 1077.9512
				xmax = 1078.0312
				text = "N"
			intervals [3219]:
				xmin = 1078.0312
				xmax = 1078.1212
				text = "AH0"
			intervals [3220]:
				xmin = 1078.1212
				xmax = 1078.2112
				text = "S"
			intervals [3221]:
				xmin = 1078.2112
				xmax = 1078.2912
				text = "IH2"
			intervals [3222]:
				xmin = 1078.2912
				xmax = 1078.4112
				text = "CH"
			intervals [3223]:
				xmin = 1078.4112
				xmax = 1078.4912
				text = "UW0"
			intervals [3224]:
				xmin = 1078.4912
				xmax = 1078.5812
				text = "EY1"
			intervals [3225]:
				xmin = 1078.5812
				xmax = 1078.7012
				text = "SH"
			intervals [3226]:
				xmin = 1078.7012
				xmax = 1078.7312
				text = "AH0"
			intervals [3227]:
				xmin = 1078.7312
				xmax = 1078.8412
				text = "N"
			intervals [3228]:
				xmin = 1078.8412
				xmax = 1078.9512
				text = "sp"
			intervals [3229]:
				xmin = 1078.9512
				xmax = 1079.0112
				text = "W"
			intervals [3230]:
				xmin = 1079.0112
				xmax = 1079.0412
				text = "EH1"
			intervals [3231]:
				xmin = 1079.0412
				xmax = 1079.0712
				text = "R"
			intervals [3232]:
				xmin = 1079.0712
				xmax = 1079.1012
				text = "Y"
			intervals [3233]:
				xmin = 1079.1012
				xmax = 1079.1312
				text = "UW1"
			intervals [3234]:
				xmin = 1079.1312
				xmax = 1079.1812
				text = "sp"
			intervals [3235]:
				xmin = 1079.1812
				xmax = 1079.2112
				text = "TH"
			intervals [3236]:
				xmin = 1079.2112
				xmax = 1079.3412
				text = "AO1"
			intervals [3237]:
				xmin = 1079.3412
				xmax = 1079.3712
				text = "T"
			intervals [3238]:
				xmin = 1079.3712
				xmax = 1079.5312
				text = "OW1"
			intervals [3239]:
				xmin = 1079.5312
				xmax = 1079.6712
				text = "M"
			intervals [3240]:
				xmin = 1079.6712
				xmax = 1079.7912
				text = "AE1"
			intervals [3241]:
				xmin = 1079.7912
				xmax = 1079.8512
				text = "N"
			intervals [3242]:
				xmin = 1079.8512
				xmax = 1079.8912
				text = "DH"
			intervals [3243]:
				xmin = 1079.8912
				xmax = 1079.9512
				text = "IH0"
			intervals [3244]:
				xmin = 1079.9512
				xmax = 1080.0312
				text = "S"
			intervals [3245]:
				xmin = 1080.0312
				xmax = 1080.1312
				text = "IH0"
			intervals [3246]:
				xmin = 1080.1312
				xmax = 1080.2412
				text = "Z"
			intervals [3247]:
				xmin = 1080.2412
				xmax = 1080.3312
				text = "IH0"
			intervals [3248]:
				xmin = 1080.3312
				xmax = 1080.3812
				text = "T"
			intervals [3249]:
				xmin = 1080.3812
				xmax = 1080.4212
				text = "AY1"
			intervals [3250]:
				xmin = 1080.4212
				xmax = 1080.5312
				text = "M"
			intervals [3251]:
				xmin = 1080.5312
				xmax = 1080.5712
				text = "AH0"
			intervals [3252]:
				xmin = 1080.5712
				xmax = 1080.6612
				text = "sp"
			intervals [3253]:
				xmin = 1080.6612
				xmax = 1080.7312
				text = "D"
			intervals [3254]:
				xmin = 1080.7312
				xmax = 1080.9712
				text = "AY1"
			intervals [3255]:
				xmin = 1080.9712
				xmax = 1081.0012
				text = "sp"
			intervals [3256]:
				xmin = 1081.0012
				xmax = 1081.1112
				text = "N"
			intervals [3257]:
				xmin = 1081.1112
				xmax = 1081.3612
				text = "AW1"
			intervals [3258]:
				xmin = 1081.3612
				xmax = 1090.810
				text = ""
			intervals [3259]:
				xmin = 1090.810
				xmax = 1090.840
				text = "sil"
			intervals [3260]:
				xmin = 1090.840
				xmax = 1090.960
				text = "AH1"
			intervals [3261]:
				xmin = 1090.960
				xmax = 1091.000
				text = "HH"
			intervals [3262]:
				xmin = 1091.000
				xmax = 1091.130
				text = "AH1"
			intervals [3263]:
				xmin = 1091.130
				xmax = 1107.0748
				text = "sp"
			intervals [3264]:
				xmin = 1107.0748
				xmax = 1107.2648
				text = "V"
			intervals [3265]:
				xmin = 1107.2648
				xmax = 1107.2948
				text = "EH1"
			intervals [3266]:
				xmin = 1107.2948
				xmax = 1107.3248
				text = "R"
			intervals [3267]:
				xmin = 1107.3248
				xmax = 1107.3948
				text = "IY0"
			intervals [3268]:
				xmin = 1107.3948
				xmax = 1107.4948
				text = "G"
			intervals [3269]:
				xmin = 1107.4948
				xmax = 1107.6548
				text = "IH0"
			intervals [3270]:
				xmin = 1107.6548
				xmax = 1107.6848
				text = "D"
			intervals [3271]:
				xmin = 1107.6848
				xmax = 1107.7348
				text = "sp"
			intervals [3272]:
				xmin = 1107.7348
				xmax = 1108.6374
				text = ""
			intervals [3273]:
				xmin = 1108.6374
				xmax = 1108.6874
				text = "HH"
			intervals [3274]:
				xmin = 1108.6874
				xmax = 1108.7574
				text = "AW1"
			intervals [3275]:
				xmin = 1108.7574
				xmax = 1108.8474
				text = "AH0"
			intervals [3276]:
				xmin = 1108.8474
				xmax = 1108.9074
				text = "B"
			intervals [3277]:
				xmin = 1108.9074
				xmax = 1109.0274
				text = "AW1"
			intervals [3278]:
				xmin = 1109.0274
				xmax = 1109.0574
				text = "T"
			intervals [3279]:
				xmin = 1109.0574
				xmax = 1109.5774
				text = "sp"
			intervals [3280]:
				xmin = 1109.5774
				xmax = 1109.9174
				text = "AH1"
			intervals [3281]:
				xmin = 1109.9174
				xmax = 1110.6139
				text = "sp"
			intervals [3282]:
				xmin = 1110.6139
				xmax = 1110.6639
				text = "EH1"
			intervals [3283]:
				xmin = 1110.6639
				xmax = 1110.7439
				text = "N"
			intervals [3284]:
				xmin = 1110.7439
				xmax = 1110.8139
				text = "IY0"
			intervals [3285]:
				xmin = 1110.8139
				xmax = 1110.8939
				text = "AH1"
			intervals [3286]:
				xmin = 1110.8939
				xmax = 1110.9439
				text = "DH"
			intervals [3287]:
				xmin = 1110.9439
				xmax = 1111.0439
				text = "ER0"
			intervals [3288]:
				xmin = 1111.0439
				xmax = 1111.1339
				text = "AH0"
			intervals [3289]:
				xmin = 1111.1339
				xmax = 1111.2539
				text = "K"
			intervals [3290]:
				xmin = 1111.2539
				xmax = 1111.4239
				text = "EY1"
			intervals [3291]:
				xmin = 1111.4239
				xmax = 1111.4839
				text = "ZH"
			intervals [3292]:
				xmin = 1111.4839
				xmax = 1111.5439
				text = "AH0"
			intervals [3293]:
				xmin = 1111.5439
				xmax = 1111.6439
				text = "N"
			intervals [3294]:
				xmin = 1111.6439
				xmax = 1111.7239
				text = "Y"
			intervals [3295]:
				xmin = 1111.7239
				xmax = 1111.8439
				text = "UW1"
			intervals [3296]:
				xmin = 1111.8439
				xmax = 1111.8839
				text = "W"
			intervals [3297]:
				xmin = 1111.8839
				xmax = 1112.0839
				text = "ER1"
			intervals [3298]:
				xmin = 1112.0839
				xmax = 1112.1139
				text = "IH0"
			intervals [3299]:
				xmin = 1112.1139
				xmax = 1112.1739
				text = "N"
			intervals [3300]:
				xmin = 1112.1739
				xmax = 1112.2539
				text = "Y"
			intervals [3301]:
				xmin = 1112.2539
				xmax = 1112.3239
				text = "UW1"
			intervals [3302]:
				xmin = 1112.3239
				xmax = 1112.3939
				text = "W"
			intervals [3303]:
				xmin = 1112.3939
				xmax = 1112.4239
				text = "ER0"
			intervals [3304]:
				xmin = 1112.4239
				xmax = 1112.4539
				text = "IH0"
			intervals [3305]:
				xmin = 1112.4539
				xmax = 1112.5139
				text = "N"
			intervals [3306]:
				xmin = 1112.5139
				xmax = 1112.6639
				text = "AH0"
			intervals [3307]:
				xmin = 1112.6639
				xmax = 1112.7139
				text = "S"
			intervals [3308]:
				xmin = 1112.7139
				xmax = 1112.7839
				text = "IH2"
			intervals [3309]:
				xmin = 1112.7839
				xmax = 1112.9239
				text = "CH"
			intervals [3310]:
				xmin = 1112.9239
				xmax = 1113.0539
				text = "UW0"
			intervals [3311]:
				xmin = 1113.0539
				xmax = 1113.1839
				text = "EY1"
			intervals [3312]:
				xmin = 1113.1839
				xmax = 1113.3139
				text = "SH"
			intervals [3313]:
				xmin = 1113.3139
				xmax = 1113.3539
				text = "AH0"
			intervals [3314]:
				xmin = 1113.3539
				xmax = 1113.4539
				text = "N"
			intervals [3315]:
				xmin = 1113.4539
				xmax = 1113.5239
				text = "W"
			intervals [3316]:
				xmin = 1113.5239
				xmax = 1113.6139
				text = "EH1"
			intervals [3317]:
				xmin = 1113.6139
				xmax = 1113.6439
				text = "R"
			intervals [3318]:
				xmin = 1113.6439
				xmax = 1114.3231
				text = "sp"
			intervals [3319]:
				xmin = 1114.3231
				xmax = 1114.3631
				text = "W"
			intervals [3320]:
				xmin = 1114.3631
				xmax = 1114.4231
				text = "IH1"
			intervals [3321]:
				xmin = 1114.4231
				xmax = 1114.4931
				text = "DH"
			intervals [3322]:
				xmin = 1114.4931
				xmax = 1114.5931
				text = "AH0"
			intervals [3323]:
				xmin = 1114.5931
				xmax = 1114.6531
				text = "G"
			intervals [3324]:
				xmin = 1114.6531
				xmax = 1114.6931
				text = "R"
			intervals [3325]:
				xmin = 1114.6931
				xmax = 1114.7631
				text = "UW1"
			intervals [3326]:
				xmin = 1114.7631
				xmax = 1114.8331
				text = "P"
			intervals [3327]:
				xmin = 1114.8331
				xmax = 1114.8631
				text = "AH0"
			intervals [3328]:
				xmin = 1114.8631
				xmax = 1114.8931
				text = "V"
			intervals [3329]:
				xmin = 1114.8931
				xmax = 1115.0131
				text = "G"
			intervals [3330]:
				xmin = 1115.0131
				xmax = 1115.2131
				text = "AY1"
			intervals [3331]:
				xmin = 1115.2131
				xmax = 1115.3131
				text = "Z"
			intervals [3332]:
				xmin = 1115.3131
				xmax = 1115.4531
				text = "ER0"
			intervals [3333]:
				xmin = 1115.4531
				xmax = 1115.5431
				text = "S"
			intervals [3334]:
				xmin = 1115.5431
				xmax = 1115.6231
				text = "AH1"
			intervals [3335]:
				xmin = 1115.6231
				xmax = 1115.6731
				text = "M"
			intervals [3336]:
				xmin = 1115.6731
				xmax = 1115.7731
				text = "TH"
			intervals [3337]:
				xmin = 1115.7731
				xmax = 1115.8131
				text = "IH0"
			intervals [3338]:
				xmin = 1115.8131
				xmax = 1115.8431
				text = "N"
			intervals [3339]:
				xmin = 1115.8431
				xmax = 1115.8731
				text = "AH0"
			intervals [3340]:
				xmin = 1115.8731
				xmax = 1115.9931
				text = "N"
			intervals [3341]:
				xmin = 1115.9931
				xmax = 1116.0831
				text = "sp"
			intervals [3342]:
				xmin = 1116.0831
				xmax = 1116.1331
				text = "Y"
			intervals [3343]:
				xmin = 1116.1331
				xmax = 1116.1631
				text = "UW1"
			intervals [3344]:
				xmin = 1116.1631
				xmax = 1116.1931
				text = "sp"
			intervals [3345]:
				xmin = 1116.1931
				xmax = 1116.2931
				text = "TH"
			intervals [3346]:
				xmin = 1116.2931
				xmax = 1116.3431
				text = "AO1"
			intervals [3347]:
				xmin = 1116.3431
				xmax = 1116.3731
				text = "T"
			intervals [3348]:
				xmin = 1116.3731
				xmax = 1116.7031
				text = "OW1"
			intervals [3349]:
				xmin = 1116.7031
				xmax = 1116.7331
				text = "sp"
			intervals [3350]:
				xmin = 1116.7331
				xmax = 1116.8131
				text = "M"
			intervals [3351]:
				xmin = 1116.8131
				xmax = 1116.9231
				text = "AE1"
			intervals [3352]:
				xmin = 1116.9231
				xmax = 1116.9931
				text = "N"
			intervals [3353]:
				xmin = 1116.9931
				xmax = 1117.0531
				text = "DH"
			intervals [3354]:
				xmin = 1117.0531
				xmax = 1117.1431
				text = "IH0"
			intervals [3355]:
				xmin = 1117.1431
				xmax = 1117.2131
				text = "S"
			intervals [3356]:
				xmin = 1117.2131
				xmax = 1117.3331
				text = "IH0"
			intervals [3357]:
				xmin = 1117.3331
				xmax = 1117.4031
				text = "Z"
			intervals [3358]:
				xmin = 1117.4031
				xmax = 1117.5131
				text = "IH0"
			intervals [3359]:
				xmin = 1117.5131
				xmax = 1117.5531
				text = "T"
			intervals [3360]:
				xmin = 1117.5531
				xmax = 1117.6131
				text = "AY1"
			intervals [3361]:
				xmin = 1117.6131
				xmax = 1117.7131
				text = "M"
			intervals [3362]:
				xmin = 1117.7131
				xmax = 1117.8131
				text = "AH0"
			intervals [3363]:
				xmin = 1117.8131
				xmax = 1117.8731
				text = "G"
			intervals [3364]:
				xmin = 1117.8731
				xmax = 1117.9631
				text = "IH1"
			intervals [3365]:
				xmin = 1117.9631
				xmax = 1118.0031
				text = "T"
			intervals [3366]:
				xmin = 1118.0031
				xmax = 1118.0431
				text = "IH1"
			intervals [3367]:
				xmin = 1118.0431
				xmax = 1118.0731
				text = "T"
			intervals [3368]:
				xmin = 1118.0731
				xmax = 1118.1031
				text = "sp"
			intervals [3369]:
				xmin = 1118.1031
				xmax = 1118.2131
				text = "N"
			intervals [3370]:
				xmin = 1118.2131
				xmax = 1118.4031
				text = "AW1"
			intervals [3371]:
				xmin = 1118.4031
				xmax = 1118.4331
				text = "sp"
			intervals [3372]:
				xmin = 1118.4331
				xmax = 1120.1059
				text = ""
			intervals [3373]:
				xmin = 1120.1059
				xmax = 1120.1859
				text = "Y"
			intervals [3374]:
				xmin = 1120.1859
				xmax = 1120.2159
				text = "UW1"
			intervals [3375]:
				xmin = 1120.2159
				xmax = 1120.2459
				text = "EH1"
			intervals [3376]:
				xmin = 1120.2459
				xmax = 1120.2759
				text = "V"
			intervals [3377]:
				xmin = 1120.2759
				xmax = 1120.3559
				text = "ER0"
			intervals [3378]:
				xmin = 1120.3559
				xmax = 1120.4059
				text = "sp"
			intervals [3379]:
				xmin = 1120.4059
				xmax = 1120.4659
				text = "B"
			intervals [3380]:
				xmin = 1120.4659
				xmax = 1120.5159
				text = "IH1"
			intervals [3381]:
				xmin = 1120.5159
				xmax = 1120.6759
				text = "N"
			intervals [3382]:
				xmin = 1120.6759
				xmax = 1120.7059
				text = "sp"
			intervals [3383]:
				xmin = 1120.7059
				xmax = 1120.7459
				text = "IH0"
			intervals [3384]:
				xmin = 1120.7459
				xmax = 1120.7759
				text = "N"
			intervals [3385]:
				xmin = 1120.7759
				xmax = 1120.8059
				text = "DH"
			intervals [3386]:
				xmin = 1120.8059
				xmax = 1120.8359
				text = "AH0"
			intervals [3387]:
				xmin = 1120.8359
				xmax = 1120.8659
				text = "T"
			intervals [3388]:
				xmin = 1120.8659
				xmax = 1121.0259
				text = "sp"
			intervals [3389]:
				xmin = 1121.0259
				xmax = 1121.0959
				text = "T"
			intervals [3390]:
				xmin = 1121.0959
				xmax = 1121.1759
				text = "AY1"
			intervals [3391]:
				xmin = 1121.1759
				xmax = 1121.2759
				text = "P"
			intervals [3392]:
				xmin = 1121.2759
				xmax = 1121.3059
				text = "AH0"
			intervals [3393]:
				xmin = 1121.3059
				xmax = 1121.3559
				text = "V"
			intervals [3394]:
				xmin = 1121.3559
				xmax = 1121.4659
				text = "S"
			intervals [3395]:
				xmin = 1121.4659
				xmax = 1121.5159
				text = "IH2"
			intervals [3396]:
				xmin = 1121.5159
				xmax = 1121.6659
				text = "CH"
			intervals [3397]:
				xmin = 1121.6659
				xmax = 1121.7659
				text = "UW0"
			intervals [3398]:
				xmin = 1121.7659
				xmax = 1121.8859
				text = "EY1"
			intervals [3399]:
				xmin = 1121.8859
				xmax = 1121.9759
				text = "SH"
			intervals [3400]:
				xmin = 1121.9759
				xmax = 1122.0259
				text = "AH0"
			intervals [3401]:
				xmin = 1122.0259
				xmax = 1122.0759
				text = "N"
			intervals [3402]:
				xmin = 1122.0759
				xmax = 1122.2359
				text = "sp"
			intervals [3403]:
				xmin = 1122.2359
				xmax = 1125.6816
				text = ""
			intervals [3404]:
				xmin = 1125.6816
				xmax = 1125.7416
				text = "K"
			intervals [3405]:
				xmin = 1125.7416
				xmax = 1125.8116
				text = "AA1"
			intervals [3406]:
				xmin = 1125.8116
				xmax = 1125.8716
				text = "Z"
			intervals [3407]:
				xmin = 1125.8716
				xmax = 1125.9616
				text = "S"
			intervals [3408]:
				xmin = 1125.9616
				xmax = 1126.0116
				text = "AH1"
			intervals [3409]:
				xmin = 1126.0116
				xmax = 1126.1416
				text = "M"
			intervals [3410]:
				xmin = 1126.1416
				xmax = 1126.2316
				text = "T"
			intervals [3411]:
				xmin = 1126.2316
				xmax = 1126.3016
				text = "AY2"
			intervals [3412]:
				xmin = 1126.3016
				xmax = 1126.3916
				text = "M"
			intervals [3413]:
				xmin = 1126.3916
				xmax = 1126.4616
				text = "Z"
			intervals [3414]:
				xmin = 1126.4616
				xmax = 1126.5716
				text = "P"
			intervals [3415]:
				xmin = 1126.5716
				xmax = 1126.6716
				text = "IY1"
			intervals [3416]:
				xmin = 1126.6716
				xmax = 1126.7716
				text = "P"
			intervals [3417]:
				xmin = 1126.7716
				xmax = 1126.8116
				text = "AH0"
			intervals [3418]:
				xmin = 1126.8116
				xmax = 1126.8816
				text = "L"
			intervals [3419]:
				xmin = 1126.8816
				xmax = 1126.9116
				text = "sp"
			intervals [3420]:
				xmin = 1126.9116
				xmax = 1127.0616
				text = "S"
			intervals [3421]:
				xmin = 1127.0616
				xmax = 1127.1916
				text = "EY1"
			intervals [3422]:
				xmin = 1127.1916
				xmax = 1127.2516
				text = "Y"
			intervals [3423]:
				xmin = 1127.2516
				xmax = 1127.2916
				text = "UW1"
			intervals [3424]:
				xmin = 1127.2916
				xmax = 1127.3416
				text = "N"
			intervals [3425]:
				xmin = 1127.3416
				xmax = 1127.4216
				text = "OW1"
			intervals [3426]:
				xmin = 1127.4216
				xmax = 1127.8316
				text = "AA1"
			intervals [3427]:
				xmin = 1127.8316
				xmax = 1127.9116
				text = "W"
			intervals [3428]:
				xmin = 1127.9116
				xmax = 1127.9616
				text = "AH2"
			intervals [3429]:
				xmin = 1127.9616
				xmax = 1128.0316
				text = "T"
			intervals [3430]:
				xmin = 1128.0316
				xmax = 1128.0616
				text = "EH1"
			intervals [3431]:
				xmin = 1128.0616
				xmax = 1128.1316
				text = "V"
			intervals [3432]:
				xmin = 1128.1316
				xmax = 1128.2416
				text = "ER0"
			intervals [3433]:
				xmin = 1128.2416
				xmax = 1128.3216
				text = "Z"
			intervals [3434]:
				xmin = 1128.3216
				xmax = 1128.3816
				text = "G"
			intervals [3435]:
				xmin = 1128.3816
				xmax = 1128.4316
				text = "AH1"
			intervals [3436]:
				xmin = 1128.4316
				xmax = 1128.5216
				text = "N"
			intervals [3437]:
				xmin = 1128.5216
				xmax = 1128.5516
				text = "AH0"
			intervals [3438]:
				xmin = 1128.5516
				xmax = 1128.6216
				text = "HH"
			intervals [3439]:
				xmin = 1128.6216
				xmax = 1128.7816
				text = "AE1"
			intervals [3440]:
				xmin = 1128.7816
				xmax = 1128.9016
				text = "P"
			intervals [3441]:
				xmin = 1128.9016
				xmax = 1128.9416
				text = "AH0"
			intervals [3442]:
				xmin = 1128.9416
				xmax = 1128.9916
				text = "N"
			intervals [3443]:
				xmin = 1128.9916
				xmax = 1129.0416
				text = "IH0"
			intervals [3444]:
				xmin = 1129.0416
				xmax = 1129.1216
				text = "Z"
			intervals [3445]:
				xmin = 1129.1216
				xmax = 1129.1616
				text = "G"
			intervals [3446]:
				xmin = 1129.1616
				xmax = 1129.2316
				text = "AH1"
			intervals [3447]:
				xmin = 1129.2316
				xmax = 1129.2916
				text = "N"
			intervals [3448]:
				xmin = 1129.2916
				xmax = 1129.3416
				text = "AH0"
			intervals [3449]:
				xmin = 1129.3416
				xmax = 1129.4416
				text = "HH"
			intervals [3450]:
				xmin = 1129.4416
				xmax = 1129.5316
				text = "AE1"
			intervals [3451]:
				xmin = 1129.5316
				xmax = 1129.6416
				text = "P"
			intervals [3452]:
				xmin = 1129.6416
				xmax = 1129.6916
				text = "AH0"
			intervals [3453]:
				xmin = 1129.6916
				xmax = 1129.7616
				text = "N"
			intervals [3454]:
				xmin = 1129.7616
				xmax = 1129.8316
				text = "EH1"
			intervals [3455]:
				xmin = 1129.8316
				xmax = 1129.9116
				text = "N"
			intervals [3456]:
				xmin = 1129.9116
				xmax = 1130.0616
				text = "IY0"
			intervals [3457]:
				xmin = 1130.0616
				xmax = 1130.0916
				text = "HH"
			intervals [3458]:
				xmin = 1130.0916
				xmax = 1130.3316
				text = "AW2"
			intervals [3459]:
				xmin = 1130.3316
				xmax = 1130.3616
				text = "sp"
			intervals [3460]:
				xmin = 1130.3616
				xmax = 1130.4216
				text = "W"
			intervals [3461]:
				xmin = 1130.4216
				xmax = 1130.4516
				text = "AH1"
			intervals [3462]:
				xmin = 1130.4516
				xmax = 1130.4816
				text = "T"
			intervals [3463]:
				xmin = 1130.4816
				xmax = 1130.5116
				text = "D"
			intervals [3464]:
				xmin = 1130.5116
				xmax = 1130.5416
				text = "UW1"
			intervals [3465]:
				xmin = 1130.5416
				xmax = 1130.5716
				text = "Y"
			intervals [3466]:
				xmin = 1130.5716
				xmax = 1130.6216
				text = "UW1"
			intervals [3467]:
				xmin = 1130.6216
				xmax = 1130.7416
				text = "TH"
			intervals [3468]:
				xmin = 1130.7416
				xmax = 1130.7816
				text = "IH1"
			intervals [3469]:
				xmin = 1130.7816
				xmax = 1130.8116
				text = "NG"
			intervals [3470]:
				xmin = 1130.8116
				xmax = 1130.8616
				text = "K"
			intervals [3471]:
				xmin = 1130.8616
				xmax = 1130.9816
				text = "sp"
			intervals [3472]:
				xmin = 1130.9816
				xmax = 1131.0116
				text = "AH0"
			intervals [3473]:
				xmin = 1131.0116
				xmax = 1131.0616
				text = "B"
			intervals [3474]:
				xmin = 1131.0616
				xmax = 1131.1316
				text = "AW1"
			intervals [3475]:
				xmin = 1131.1316
				xmax = 1131.1616
				text = "T"
			intervals [3476]:
				xmin = 1131.1616
				xmax = 1131.2916
				text = "sp"
			intervals [3477]:
				xmin = 1131.2916
				xmax = 1131.3716
				text = "DH"
			intervals [3478]:
				xmin = 1131.3716
				xmax = 1131.4216
				text = "AH0"
			intervals [3479]:
				xmin = 1131.4216
				xmax = 1131.5716
				text = "T"
			intervals [3480]:
				xmin = 1131.5716
				xmax = 1131.8308
				text = ""
			intervals [3481]:
				xmin = 1131.8308
				xmax = 1131.9808
				text = "S"
			intervals [3482]:
				xmin = 1131.9808
				xmax = 1132.0808
				text = "EY1"
			intervals [3483]:
				xmin = 1132.0808
				xmax = 1132.1608
				text = "Y"
			intervals [3484]:
				xmin = 1132.1608
				xmax = 1132.2108
				text = "UW1"
			intervals [3485]:
				xmin = 1132.2108
				xmax = 1132.2608
				text = "N"
			intervals [3486]:
				xmin = 1132.2608
				xmax = 1132.4408
				text = "OW1"
			intervals [3487]:
				xmin = 1132.4408
				xmax = 1132.5408
				text = "L"
			intervals [3488]:
				xmin = 1132.5408
				xmax = 1132.5908
				text = "AY1"
			intervals [3489]:
				xmin = 1132.5908
				xmax = 1132.7308
				text = "K"
			intervals [3490]:
				xmin = 1132.7308
				xmax = 1132.7708
				text = "IH0"
			intervals [3491]:
				xmin = 1132.7708
				xmax = 1132.8108
				text = "N"
			intervals [3492]:
				xmin = 1132.8108
				xmax = 1132.9408
				text = "sp"
			intervals [3493]:
				xmin = 1132.9408
				xmax = 1133.0308
				text = "IH0"
			intervals [3494]:
				xmin = 1133.0308
				xmax = 1133.1108
				text = "N"
			intervals [3495]:
				xmin = 1133.1108
				xmax = 1133.2508
				text = "K"
			intervals [3496]:
				xmin = 1133.2508
				xmax = 1133.2808
				text = "AH0"
			intervals [3497]:
				xmin = 1133.2808
				xmax = 1133.3108
				text = "N"
			intervals [3498]:
				xmin = 1133.3108
				xmax = 1133.3508
				text = "EH1"
			intervals [3499]:
				xmin = 1133.3508
				xmax = 1133.4408
				text = "K"
			intervals [3500]:
				xmin = 1133.4408
				xmax = 1133.5208
				text = "SH"
			intervals [3501]:
				xmin = 1133.5208
				xmax = 1133.5608
				text = "AH0"
			intervals [3502]:
				xmin = 1133.5608
				xmax = 1133.6208
				text = "N"
			intervals [3503]:
				xmin = 1133.6208
				xmax = 1133.6908
				text = "W"
			intervals [3504]:
				xmin = 1133.6908
				xmax = 1133.7308
				text = "IH0"
			intervals [3505]:
				xmin = 1133.7308
				xmax = 1133.7908
				text = "TH"
			intervals [3506]:
				xmin = 1133.7908
				xmax = 1133.8208
				text = "sp"
			intervals [3507]:
				xmin = 1133.8208
				xmax = 1133.8608
				text = "DH"
			intervals [3508]:
				xmin = 1133.8608
				xmax = 1133.9308
				text = "AH0"
			intervals [3509]:
				xmin = 1133.9308
				xmax = 1134.0108
				text = "W"
			intervals [3510]:
				xmin = 1134.0108
				xmax = 1134.1408
				text = "AA1"
			intervals [3511]:
				xmin = 1134.1408
				xmax = 1134.2008
				text = "SH"
			intervals [3512]:
				xmin = 1134.2008
				xmax = 1134.2308
				text = "IH0"
			intervals [3513]:
				xmin = 1134.2308
				xmax = 1134.2608
				text = "NG"
			intervals [3514]:
				xmin = 1134.2608
				xmax = 1134.2908
				text = "T"
			intervals [3515]:
				xmin = 1134.2908
				xmax = 1134.3208
				text = "AH0"
			intervals [3516]:
				xmin = 1134.3208
				xmax = 1134.3508
				text = "N"
			intervals [3517]:
				xmin = 1134.3508
				xmax = 1134.5708
				text = "sp"
			intervals [3518]:
				xmin = 1134.5708
				xmax = 1134.6708
				text = "R"
			intervals [3519]:
				xmin = 1134.6708
				xmax = 1134.8808
				text = "AY1"
			intervals [3520]:
				xmin = 1134.8808
				xmax = 1134.9208
				text = "AH0"
			intervals [3521]:
				xmin = 1134.9208
				xmax = 1134.9908
				text = "T"
			intervals [3522]:
				xmin = 1134.9908
				xmax = 1135.0208
				text = "S"
			intervals [3523]:
				xmin = 1135.0208
				xmax = 1135.0508
				text = "sp"
			intervals [3524]:
				xmin = 1135.0508
				xmax = 1135.1108
				text = "Y"
			intervals [3525]:
				xmin = 1135.1108
				xmax = 1135.3008
				text = "AE1"
			intervals [3526]:
				xmin = 1135.3008
				xmax = 1135.3308
				text = "sp"
			intervals [3527]:
				xmin = 1135.3308
				xmax = 1135.3708
				text = "W"
			intervals [3528]:
				xmin = 1135.3708
				xmax = 1135.4008
				text = "AH2"
			intervals [3529]:
				xmin = 1135.4008
				xmax = 1135.4708
				text = "T"
			intervals [3530]:
				xmin = 1135.4708
				xmax = 1135.5108
				text = "EH1"
			intervals [3531]:
				xmin = 1135.5108
				xmax = 1135.5608
				text = "V"
			intervals [3532]:
				xmin = 1135.5608
				xmax = 1135.6508
				text = "ER0"
			intervals [3533]:
				xmin = 1135.6508
				xmax = 1135.7108
				text = "Z"
			intervals [3534]:
				xmin = 1135.7108
				xmax = 1135.7408
				text = "sp"
			intervals [3535]:
				xmin = 1135.7408
				xmax = 1135.7808
				text = "G"
			intervals [3536]:
				xmin = 1135.7808
				xmax = 1135.8208
				text = "AH1"
			intervals [3537]:
				xmin = 1135.8208
				xmax = 1135.8808
				text = "N"
			intervals [3538]:
				xmin = 1135.8808
				xmax = 1135.9408
				text = "AH0"
			intervals [3539]:
				xmin = 1135.9408
				xmax = 1136.0108
				text = "HH"
			intervals [3540]:
				xmin = 1136.0108
				xmax = 1136.1408
				text = "AE1"
			intervals [3541]:
				xmin = 1136.1408
				xmax = 1136.2108
				text = "P"
			intervals [3542]:
				xmin = 1136.2108
				xmax = 1136.2408
				text = "AH0"
			intervals [3543]:
				xmin = 1136.2408
				xmax = 1136.3408
				text = "N"
			intervals [3544]:
				xmin = 1136.3408
				xmax = 1136.3908
				text = "sp"
			intervals [3545]:
				xmin = 1136.3908
				xmax = 1136.4608
				text = "IH0"
			intervals [3546]:
				xmin = 1136.4608
				xmax = 1136.4908
				text = "Z"
			intervals [3547]:
				xmin = 1136.4908
				xmax = 1136.5208
				text = "G"
			intervals [3548]:
				xmin = 1136.5208
				xmax = 1136.5508
				text = "AH1"
			intervals [3549]:
				xmin = 1136.5508
				xmax = 1136.5808
				text = "N"
			intervals [3550]:
				xmin = 1136.5808
				xmax = 1136.6208
				text = "AH0"
			intervals [3551]:
				xmin = 1136.6208
				xmax = 1136.6908
				text = "HH"
			intervals [3552]:
				xmin = 1136.6908
				xmax = 1136.7808
				text = "AE1"
			intervals [3553]:
				xmin = 1136.7808
				xmax = 1136.9208
				text = "P"
			intervals [3554]:
				xmin = 1136.9208
				xmax = 1136.9508
				text = "AH0"
			intervals [3555]:
				xmin = 1136.9508
				xmax = 1137.2408
				text = "N"
			intervals [3556]:
				xmin = 1137.2408
				xmax = 1137.3408
				text = "sp"
			intervals [3557]:
				xmin = 1137.3408
				xmax = 1137.3708
				text = "EH1"
			intervals [3558]:
				xmin = 1137.3708
				xmax = 1137.4008
				text = "N"
			intervals [3559]:
				xmin = 1137.4008
				xmax = 1137.4308
				text = "IY0"
			intervals [3560]:
				xmin = 1137.4308
				xmax = 1137.4608
				text = "HH"
			intervals [3561]:
				xmin = 1137.4608
				xmax = 1137.4908
				text = "AW2"
			intervals [3562]:
				xmin = 1137.4908
				xmax = 1137.5408
				text = "sp"
			intervals [3563]:
				xmin = 1137.5408
				xmax = 1138.2038
				text = ""
			intervals [3564]:
				xmin = 1138.2038
				xmax = 1138.2838
				text = "W"
			intervals [3565]:
				xmin = 1138.2838
				xmax = 1138.3138
				text = "AH1"
			intervals [3566]:
				xmin = 1138.3138
				xmax = 1138.3438
				text = "T"
			intervals [3567]:
				xmin = 1138.3438
				xmax = 1138.3738
				text = "D"
			intervals [3568]:
				xmin = 1138.3738
				xmax = 1138.4038
				text = "UW1"
			intervals [3569]:
				xmin = 1138.4038
				xmax = 1138.4338
				text = "Y"
			intervals [3570]:
				xmin = 1138.4338
				xmax = 1138.4638
				text = "UW1"
			intervals [3571]:
				xmin = 1138.4638
				xmax = 1138.5938
				text = "sp"
			intervals [3572]:
				xmin = 1138.5938
				xmax = 1138.6238
				text = "TH"
			intervals [3573]:
				xmin = 1138.6238
				xmax = 1138.6538
				text = "IH1"
			intervals [3574]:
				xmin = 1138.6538
				xmax = 1138.6838
				text = "NG"
			intervals [3575]:
				xmin = 1138.6838
				xmax = 1138.7138
				text = "K"
			intervals [3576]:
				xmin = 1138.7138
				xmax = 1142.9988
				text = "sp"
			intervals [3577]:
				xmin = 1142.9988
				xmax = 1143.0588
				text = "L"
			intervals [3578]:
				xmin = 1143.0588
				xmax = 1143.1588
				text = "AY1"
			intervals [3579]:
				xmin = 1143.1588
				xmax = 1143.1988
				text = "K"
			intervals [3580]:
				xmin = 1143.1988
				xmax = 1143.3246
				text = "sp"
			intervals [3581]:
				xmin = 1143.3246
				xmax = 1143.4246
				text = "S"
			intervals [3582]:
				xmin = 1143.4246
				xmax = 1143.4546
				text = "sp"
			intervals [3583]:
				xmin = 1143.4546
				xmax = 1143.5743
				text = ""
			intervals [3584]:
				xmin = 1143.5743
				xmax = 1143.6843
				text = "S"
			intervals [3585]:
				xmin = 1143.6843
				xmax = 1143.7343
				text = "AH1"
			intervals [3586]:
				xmin = 1143.7343
				xmax = 1143.8243
				text = "M"
			intervals [3587]:
				xmin = 1143.8243
				xmax = 1143.8843
				text = "P"
			intervals [3588]:
				xmin = 1143.8843
				xmax = 1143.9743
				text = "IY1"
			intervals [3589]:
				xmin = 1143.9743
				xmax = 1144.0643
				text = "P"
			intervals [3590]:
				xmin = 1144.0643
				xmax = 1144.1343
				text = "AH0"
			intervals [3591]:
				xmin = 1144.1343
				xmax = 1144.2243
				text = "L"
			intervals [3592]:
				xmin = 1144.2243
				xmax = 1144.3643
				text = "S"
			intervals [3593]:
				xmin = 1144.3643
				xmax = 1144.5843
				text = "EY1"
			intervals [3594]:
				xmin = 1144.5843
				xmax = 1144.6443
				text = "Y"
			intervals [3595]:
				xmin = 1144.6443
				xmax = 1144.6943
				text = "UW1"
			intervals [3596]:
				xmin = 1144.6943
				xmax = 1144.7343
				text = "N"
			intervals [3597]:
				xmin = 1144.7343
				xmax = 1144.9043
				text = "OW1"
			intervals [3598]:
				xmin = 1144.9043
				xmax = 1144.9943
				text = "W"
			intervals [3599]:
				xmin = 1144.9943
				xmax = 1145.0243
				text = "AH2"
			intervals [3600]:
				xmin = 1145.0243
				xmax = 1145.1043
				text = "T"
			intervals [3601]:
				xmin = 1145.1043
				xmax = 1145.1543
				text = "EH1"
			intervals [3602]:
				xmin = 1145.1543
				xmax = 1145.2143
				text = "V"
			intervals [3603]:
				xmin = 1145.2143
				xmax = 1145.3243
				text = "ER0"
			intervals [3604]:
				xmin = 1145.3243
				xmax = 1145.3543
				text = "S"
			intervals [3605]:
				xmin = 1145.3543
				xmax = 1145.4443
				text = "G"
			intervals [3606]:
				xmin = 1145.4443
				xmax = 1145.4843
				text = "AH1"
			intervals [3607]:
				xmin = 1145.4843
				xmax = 1145.5343
				text = "N"
			intervals [3608]:
				xmin = 1145.5343
				xmax = 1145.5943
				text = "AH0"
			intervals [3609]:
				xmin = 1145.5943
				xmax = 1145.6243
				text = "HH"
			intervals [3610]:
				xmin = 1145.6243
				xmax = 1145.8143
				text = "AE1"
			intervals [3611]:
				xmin = 1145.8143
				xmax = 1145.9443
				text = "P"
			intervals [3612]:
				xmin = 1145.9443
				xmax = 1145.9843
				text = "AH0"
			intervals [3613]:
				xmin = 1145.9843
				xmax = 1146.0243
				text = "N"
			intervals [3614]:
				xmin = 1146.0243
				xmax = 1146.1043
				text = "IH0"
			intervals [3615]:
				xmin = 1146.1043
				xmax = 1146.1743
				text = "N"
			intervals [3616]:
				xmin = 1146.1743
				xmax = 1146.2343
				text = "L"
			intervals [3617]:
				xmin = 1146.2343
				xmax = 1146.3643
				text = "AY1"
			intervals [3618]:
				xmin = 1146.3643
				xmax = 1146.5343
				text = "F"
			intervals [3619]:
				xmin = 1146.5343
				xmax = 1146.6043
				text = "IH0"
			intervals [3620]:
				xmin = 1146.6043
				xmax = 1146.6843
				text = "Z"
			intervals [3621]:
				xmin = 1146.6843
				xmax = 1146.7143
				text = "G"
			intervals [3622]:
				xmin = 1146.7143
				xmax = 1146.7743
				text = "AH1"
			intervals [3623]:
				xmin = 1146.7743
				xmax = 1146.8143
				text = "N"
			intervals [3624]:
				xmin = 1146.8143
				xmax = 1146.8843
				text = "AH0"
			intervals [3625]:
				xmin = 1146.8843
				xmax = 1146.9543
				text = "HH"
			intervals [3626]:
				xmin = 1146.9543
				xmax = 1147.0643
				text = "AE1"
			intervals [3627]:
				xmin = 1147.0643
				xmax = 1147.1443
				text = "P"
			intervals [3628]:
				xmin = 1147.1443
				xmax = 1147.1743
				text = "AH0"
			intervals [3629]:
				xmin = 1147.1743
				xmax = 1147.2043
				text = "N"
			intervals [3630]:
				xmin = 1147.2043
				xmax = 1147.2943
				text = "K"
			intervals [3631]:
				xmin = 1147.2943
				xmax = 1147.3543
				text = "AE1"
			intervals [3632]:
				xmin = 1147.3543
				xmax = 1147.4043
				text = "N"
			intervals [3633]:
				xmin = 1147.4043
				xmax = 1147.4743
				text = "D"
			intervals [3634]:
				xmin = 1147.4743
				xmax = 1147.5643
				text = "UW1"
			intervals [3635]:
				xmin = 1147.5643
				xmax = 1147.6143
				text = "N"
			intervals [3636]:
				xmin = 1147.6143
				xmax = 1147.6843
				text = "AH1"
			intervals [3637]:
				xmin = 1147.6843
				xmax = 1147.7943
				text = "TH"
			intervals [3638]:
				xmin = 1147.7943
				xmax = 1147.8243
				text = "IH0"
			intervals [3639]:
				xmin = 1147.8243
				xmax = 1147.8543
				text = "N"
			intervals [3640]:
				xmin = 1147.8543
				xmax = 1147.8943
				text = "AH0"
			intervals [3641]:
				xmin = 1147.8943
				xmax = 1147.9543
				text = "B"
			intervals [3642]:
				xmin = 1147.9543
				xmax = 1148.0543
				text = "AW1"
			intervals [3643]:
				xmin = 1148.0543
				xmax = 1148.1343
				text = "T"
			intervals [3644]:
				xmin = 1148.1343
				xmax = 1148.1643
				text = "IH0"
			intervals [3645]:
				xmin = 1148.1643
				xmax = 1148.2043
				text = "T"
			intervals [3646]:
				xmin = 1148.2043
				xmax = 1148.4259
				text = "sp"
			intervals [3647]:
				xmin = 1148.4259
				xmax = 1148.5059
				text = "EH1"
			intervals [3648]:
				xmin = 1148.5059
				xmax = 1148.5559
				text = "N"
			intervals [3649]:
				xmin = 1148.5559
				xmax = 1148.6459
				text = "IY0"
			intervals [3650]:
				xmin = 1148.6459
				xmax = 1148.6759
				text = "HH"
			intervals [3651]:
				xmin = 1148.6759
				xmax = 1148.8359
				text = "AW2"
			intervals [3652]:
				xmin = 1148.8359
				xmax = 1158.8923
				text = "sp"
			intervals [3653]:
				xmin = 1158.8923
				xmax = 1158.9423
				text = "K"
			intervals [3654]:
				xmin = 1158.9423
				xmax = 1158.9823
				text = "AE1"
			intervals [3655]:
				xmin = 1158.9823
				xmax = 1159.0123
				text = "N"
			intervals [3656]:
				xmin = 1159.0123
				xmax = 1159.1023
				text = "T"
			intervals [3657]:
				xmin = 1159.1023
				xmax = 1159.1423
				text = "D"
			intervals [3658]:
				xmin = 1159.1423
				xmax = 1159.2323
				text = "UW1"
			intervals [3659]:
				xmin = 1159.2323
				xmax = 1159.2623
				text = "N"
			intervals [3660]:
				xmin = 1159.2623
				xmax = 1159.3223
				text = "AH1"
			intervals [3661]:
				xmin = 1159.3223
				xmax = 1159.4523
				text = "TH"
			intervals [3662]:
				xmin = 1159.4523
				xmax = 1159.4823
				text = "IH0"
			intervals [3663]:
				xmin = 1159.4823
				xmax = 1159.5123
				text = "N"
			intervals [3664]:
				xmin = 1159.5123
				xmax = 1159.5823
				text = "AH0"
			intervals [3665]:
				xmin = 1159.5823
				xmax = 1159.6323
				text = "B"
			intervals [3666]:
				xmin = 1159.6323
				xmax = 1159.7723
				text = "AW1"
			intervals [3667]:
				xmin = 1159.7723
				xmax = 1159.8223
				text = "T"
			intervals [3668]:
				xmin = 1159.8223
				xmax = 1159.8623
				text = "IH0"
			intervals [3669]:
				xmin = 1159.8623
				xmax = 1159.9623
				text = "T"
			intervals [3670]:
				xmin = 1159.9623
				xmax = 1159.9923
				text = "R"
			intervals [3671]:
				xmin = 1159.9923
				xmax = 1160.0223
				text = "AY1"
			intervals [3672]:
				xmin = 1160.0223
				xmax = 1160.0823
				text = "T"
			intervals [3673]:
				xmin = 1160.0823
				xmax = 1162.062
				text = "sp"
			intervals [3674]:
				xmin = 1162.062
				xmax = 1162.192
				text = "OW2"
			intervals [3675]:
				xmin = 1162.192
				xmax = 1162.312
				text = "K"
			intervals [3676]:
				xmin = 1162.312
				xmax = 1162.492
				text = "EY1"
			intervals [3677]:
				xmin = 1162.492
				xmax = 1162.612
				text = "G"
			intervals [3678]:
				xmin = 1162.612
				xmax = 1162.752
				text = "UH1"
			intervals [3679]:
				xmin = 1162.752
				xmax = 1162.792
				text = "D"
			intervals [3680]:
				xmin = 1162.792
				xmax = 1162.842
				text = "sp"
			intervals [3681]:
				xmin = 1162.842
				xmax = 1163.199977324263
				text = ""
	item [3]:
		class = "IntervalTier"
		name = "DCA_se2_ag1_m_04 - words"
		xmin = 0.0
		xmax = 1163.199977324263
		intervals: size = 2777
			intervals [1]:
				xmin = 0.0
				xmax = 4.7887
				text = ""
			intervals [2]:
				xmin = 4.7887
				xmax = 4.9887
				text = "when"
			intervals [3]:
				xmin = 4.9887
				xmax = 5.1187
				text = "i"
			intervals [4]:
				xmin = 5.1187
				xmax = 5.3387
				text = "was"
			intervals [5]:
				xmin = 5.3387
				xmax = 5.6887
				text = "young"
			intervals [6]:
				xmin = 5.6887
				xmax = 5.9544
				text = ""
			intervals [7]:
				xmin = 5.9544
				xmax = 6.2544
				text = "um"
			intervals [8]:
				xmin = 6.2544
				xmax = 6.3934
				text = ""
			intervals [9]:
				xmin = 6.3934
				xmax = 6.5634
				text = "i"
			intervals [10]:
				xmin = 6.5634
				xmax = 6.9834
				text = "played"
			intervals [11]:
				xmin = 6.9834
				xmax = 8.0426
				text = ""
			intervals [12]:
				xmin = 8.0426
				xmax = 8.6126
				text = "games"
			intervals [13]:
				xmin = 8.6126
				xmax = 8.8826
				text = "such"
			intervals [14]:
				xmin = 8.8826
				xmax = 9.1426
				text = "as"
			intervals [15]:
				xmin = 9.1426
				xmax = 9.6949
				text = ""
			intervals [16]:
				xmin = 9.6949
				xmax = 10.0449
				text = "um"
			intervals [17]:
				xmin = 10.0449
				xmax = 10.1956
				text = ""
			intervals [18]:
				xmin = 10.1956
				xmax = 10.4456
				text = "hot"
			intervals [19]:
				xmin = 10.4456
				xmax = 10.7556
				text = "bread"
			intervals [20]:
				xmin = 10.7556
				xmax = 10.9156
				text = "and"
			intervals [21]:
				xmin = 10.9156
				xmax = 11.3256
				text = "butter"
			intervals [22]:
				xmin = 11.3256
				xmax = 12.3374
				text = ""
			intervals [23]:
				xmin = 12.3374
				xmax = 12.7174
				text = "um"
			intervals [24]:
				xmin = 12.7174
				xmax = 12.831
				text = ""
			intervals [25]:
				xmin = 12.831
				xmax = 13.401
				text = "cowboys"
			intervals [26]:
				xmin = 13.401
				xmax = 13.531
				text = "and"
			intervals [27]:
				xmin = 13.531
				xmax = 13.981
				text = "indians"
			intervals [28]:
				xmin = 13.981
				xmax = 15.0287
				text = ""
			intervals [29]:
				xmin = 15.0287
				xmax = 15.4587
				text = "and"
			intervals [30]:
				xmin = 15.4587
				xmax = 17.3369
				text = ""
			intervals [31]:
				xmin = 17.3369
				xmax = 17.6969
				text = "played"
			intervals [32]:
				xmin = 17.6969
				xmax = 18.2469
				text = "tag"
			intervals [33]:
				xmin = 18.2469
				xmax = 19.8338
				text = ""
			intervals [34]:
				xmin = 19.8338
				xmax = 20.2238
				text = "and"
			intervals [35]:
				xmin = 20.2238
				xmax = 22.7727
				text = ""
			intervals [36]:
				xmin = 22.7727
				xmax = 23.0927
				text = "little"
			intervals [37]:
				xmin = 23.0927
				xmax = 23.8527
				text = "baseball"
			intervals [38]:
				xmin = 23.8527
				xmax = 27.8514
				text = ""
			intervals [39]:
				xmin = 27.8514
				xmax = 28.1414
				text = "well"
			intervals [40]:
				xmin = 28.1414
				xmax = 28.2914
				text = "we"
			intervals [41]:
				xmin = 28.2914
				xmax = 28.4014
				text = ""
			intervals [42]:
				xmin = 28.4014
[truncated: 747,839 more chars]
