# Supplementary material for: Considering Performance in the Automated and Manual Coding of Sociolinguistic Variables: Lessons From Variable (ING)
Source: Front Artif Intell. 2021 Apr 29;4:648543. doi: 10.3389/frai.2021.648543 (PMC8117961; doi:10.3389/frai.2021.648543)
Supplement: Supplementary file 5 [file Data_Sheet_5.ZIP › CORAAL_VARAligned_as_TextGrids_p1/DCA_se3_ag1_m_04_1.TextGrid]

File type = "ooTextFile"
Object class = "TextGrid"

xmin = 0.0
xmax = 2284.1
tiers? <exists>
size = 4
item []:
	item [1]:
		class = "IntervalTier"
		name = "DCA_int_03 - words"
		xmin = 0.0
		xmax = 2284.1
		intervals: size = 1426
			intervals [1]:
				xmin = 0.0
				xmax = 0.4443
				text = ""
			intervals [2]:
				xmin = 0.4443
				xmax = 0.6143
				text = "what"
			intervals [3]:
				xmin = 0.6143
				xmax = 0.6743
				text = "s"
			intervals [4]:
				xmin = 0.6743
				xmax = 0.7643
				text = "your"
			intervals [5]:
				xmin = 0.7643
				xmax = 0.9943
				text = "name"
			intervals [6]:
				xmin = 0.9943
				xmax = 2.6491
				text = ""
			intervals [7]:
				xmin = 2.6491
				xmax = 3.0891
				text = "mm-hm"
			intervals [8]:
				xmin = 3.0891
				xmax = 3.6436
				text = ""
			intervals [9]:
				xmin = 3.6436
				xmax = 3.9936
				text = "um"
			intervals [10]:
				xmin = 3.9936
				xmax = 4.8001
				text = ""
			intervals [11]:
				xmin = 4.8001
				xmax = 5.3001
				text = "rdx"
			intervals [12]:
				xmin = 5.3001
				xmax = 5.3301
				text = ""
			intervals [13]:
				xmin = 5.3301
				xmax = 5.5401
				text = "oth-"
			intervals [14]:
				xmin = 5.5401
				xmax = 5.5701
				text = ""
			intervals [15]:
				xmin = 5.5701
				xmax = 5.8901
				text = "other"
			intervals [16]:
				xmin = 5.8901
				xmax = 6.1601
				text = "than"
			intervals [17]:
				xmin = 6.1601
				xmax = 6.1901
				text = ""
			intervals [18]:
				xmin = 6.1901
				xmax = 6.3501
				text = "uh"
			intervals [19]:
				xmin = 6.3501
				xmax = 6.3801
				text = ""
			intervals [20]:
				xmin = 6.3801
				xmax = 6.7901
				text = "cowboys"
			intervals [21]:
				xmin = 6.7901
				xmax = 6.8601
				text = ""
			intervals [22]:
				xmin = 6.8601
				xmax = 7.0201
				text = "and"
			intervals [23]:
				xmin = 7.0201
				xmax = 7.4601
				text = "indians"
			intervals [24]:
				xmin = 7.4601
				xmax = 7.5901
				text = "what"
			intervals [25]:
				xmin = 7.5901
				xmax = 7.6601
				text = ""
			intervals [26]:
				xmin = 7.6601
				xmax = 7.8501
				text = "kind"
			intervals [27]:
				xmin = 7.8501
				xmax = 7.9101
				text = "of"
			intervals [28]:
				xmin = 7.9101
				xmax = 8.2101
				text = "games"
			intervals [29]:
				xmin = 8.2101
				xmax = 8.3201
				text = "did"
			intervals [30]:
				xmin = 8.3201
				xmax = 8.4301
				text = "you"
			intervals [31]:
				xmin = 8.4301
				xmax = 8.7001
				text = "play"
			intervals [32]:
				xmin = 8.7001
				xmax = 35.0639
				text = ""
			intervals [33]:
				xmin = 35.0639
				xmax = 35.3639
				text = "mm-hm"
			intervals [34]:
				xmin = 35.3639
				xmax = 36.7366
				text = ""
			intervals [35]:
				xmin = 36.7366
				xmax = 37.1866
				text = "well"
			intervals [36]:
				xmin = 37.1866
				xmax = 37.429
				text = ""
			intervals [37]:
				xmin = 37.429
				xmax = 37.829
				text = "um"
			intervals [38]:
				xmin = 37.829
				xmax = 39.5578
				text = ""
			intervals [39]:
				xmin = 39.5578
				xmax = 39.7678
				text = "what"
			intervals [40]:
				xmin = 39.7678
				xmax = 39.8078
				text = ""
			intervals [41]:
				xmin = 39.8078
				xmax = 39.9778
				text = "did"
			intervals [42]:
				xmin = 39.9778
				xmax = 40.1278
				text = "you"
			intervals [43]:
				xmin = 40.1278
				xmax = 40.3878
				text = "play"
			intervals [44]:
				xmin = 40.3878
				xmax = 40.5978
				text = "any"
			intervals [45]:
				xmin = 40.5978
				xmax = 40.7578
				text = "other"
			intervals [46]:
				xmin = 40.7578
				xmax = 41.0778
				text = "kind"
			intervals [47]:
				xmin = 41.0778
				xmax = 41.1378
				text = "of"
			intervals [48]:
				xmin = 41.1378
				xmax = 41.5878
				text = "games"
			intervals [49]:
				xmin = 41.5878
				xmax = 41.7678
				text = "when"
			intervals [50]:
				xmin = 41.7678
				xmax = 41.9178
				text = "you"
			intervals [51]:
				xmin = 41.9178
				xmax = 41.9478
				text = ""
			intervals [52]:
				xmin = 41.9478
				xmax = 42.0078
				text = "were"
			intervals [53]:
				xmin = 42.0078
				xmax = 42.6529
				text = ""
			intervals [54]:
				xmin = 42.6529
				xmax = 42.7929
				text = "um"
			intervals [55]:
				xmin = 42.7929
				xmax = 42.8229
				text = ""
			intervals [56]:
				xmin = 42.8229
				xmax = 42.8829
				text = "i"
			intervals [57]:
				xmin = 42.8829
				xmax = 43.0929
				text = "mean"
			intervals [58]:
				xmin = 43.0929
				xmax = 43.1329
				text = ""
			intervals [59]:
				xmin = 43.1329
				xmax = 43.5429
				text = "games"
			intervals [60]:
				xmin = 43.5429
				xmax = 43.7329
				text = "like"
			intervals [61]:
				xmin = 43.7329
				xmax = 43.8429
				text = ""
			intervals [62]:
				xmin = 43.8429
				xmax = 44.5029
				text = "tag"
			intervals [63]:
				xmin = 44.5029
				xmax = 44.6429
				text = "or"
			intervals [64]:
				xmin = 44.6429
				xmax = 45.2849
				text = ""
			intervals [65]:
				xmin = 45.2849
				xmax = 45.4649
				text = "um"
			intervals [66]:
				xmin = 45.4649
				xmax = 45.5349
				text = ""
			intervals [67]:
				xmin = 45.5349
				xmax = 45.8149
				text = "hide"
			intervals [68]:
				xmin = 45.8149
				xmax = 45.8749
				text = "and"
			intervals [69]:
				xmin = 45.8749
				xmax = 45.9449
				text = ""
			intervals [70]:
				xmin = 45.9449
				xmax = 46.4149
				text = "seek"
			intervals [71]:
				xmin = 46.4149
				xmax = 58.5441
				text = ""
			intervals [72]:
				xmin = 58.5441
				xmax = 58.9041
				text = "mm-hm"
			intervals [73]:
				xmin = 58.9041
				xmax = 63.237
				text = ""
			intervals [74]:
				xmin = 63.237
				xmax = 63.337
				text = "could"
			intervals [75]:
				xmin = 63.337
				xmax = 63.417
				text = "you"
			intervals [76]:
				xmin = 63.417
				xmax = 63.767
				text = "explain"
			intervals [77]:
				xmin = 63.767
				xmax = 63.827
				text = "to"
			intervals [78]:
				xmin = 63.827
				xmax = 63.947
				text = "me"
			intervals [79]:
				xmin = 63.947
				xmax = 64.057
				text = "how"
			intervals [80]:
				xmin = 64.057
				xmax = 64.247
				text = "you"
			intervals [81]:
				xmin = 64.247
				xmax = 64.437
				text = "play"
			intervals [82]:
				xmin = 64.437
				xmax = 64.587
				text = "k"
			intervals [83]:
				xmin = 64.587
				xmax = 64.617
				text = ""
			intervals [84]:
				xmin = 64.617
				xmax = 64.867
				text = "uh"
			intervals [85]:
				xmin = 64.867
				xmax = 64.897
				text = ""
			intervals [86]:
				xmin = 64.897
				xmax = 65.267
				text = "indian"
			intervals [87]:
				xmin = 65.267
				xmax = 65.297
				text = ""
			intervals [88]:
				xmin = 65.297
				xmax = 65.587
				text = "ball"
			intervals [89]:
				xmin = 65.587
				xmax = 106.1208
				text = ""
			intervals [90]:
				xmin = 106.1208
				xmax = 106.7808
				text = "mm-hm"
			intervals [91]:
				xmin = 106.7808
				xmax = 108.4656
				text = ""
			intervals [92]:
				xmin = 108.4656
				xmax = 108.7956
				text = "mm-hm"
			intervals [93]:
				xmin = 108.7956
				xmax = 109.6862
				text = ""
			intervals [94]:
				xmin = 109.6862
				xmax = 109.8962
				text = "uh"
			intervals [95]:
				xmin = 109.8962
				xmax = 110.1062
				text = "what"
			intervals [96]:
				xmin = 110.1062
				xmax = 110.2962
				text = "about"
			intervals [97]:
				xmin = 110.2962
				xmax = 110.9762
				text = "football"
			intervals [98]:
				xmin = 110.9762
				xmax = 138.4353
				text = ""
			intervals [99]:
				xmin = 138.4353
				xmax = 138.8253
				text = "mm-hm"
			intervals [100]:
				xmin = 138.8253
				xmax = 138.9653
				text = ""
			intervals [101]:
				xmin = 138.9653
				xmax = 139.1653
				text = "were"
			intervals [102]:
				xmin = 139.1653
				xmax = 139.3353
				text = "you"
			intervals [103]:
				xmin = 139.3353
				xmax = 139.6753
				text = "good"
			intervals [104]:
				xmin = 139.6753
				xmax = 149.5147
				text = ""
			intervals [105]:
				xmin = 149.5147
				xmax = 149.8447
				text = "mm-hm"
			intervals [106]:
				xmin = 149.8447
				xmax = 150.4872
				text = ""
			intervals [107]:
				xmin = 150.4872
				xmax = 150.6672
				text = "did"
			intervals [108]:
				xmin = 150.6672
				xmax = 150.9072
				text = "that"
			intervals [109]:
				xmin = 150.9072
				xmax = 150.9372
				text = ""
			intervals [110]:
				xmin = 150.9372
				xmax = 151.1172
				text = "uh"
			intervals [111]:
				xmin = 151.1172
				xmax = 151.3872
				text = "win"
			intervals [112]:
				xmin = 151.3872
				xmax = 151.4772
				text = "a"
			intervals [113]:
				xmin = 151.4772
				xmax = 151.7472
				text = "lot"
			intervals [114]:
				xmin = 151.7472
				xmax = 151.8272
				text = "of"
			intervals [115]:
				xmin = 151.8272
				xmax = 151.9172
				text = ""
			intervals [116]:
				xmin = 151.9172
				xmax = 152.1872
				text = "uh"
			intervals [117]:
				xmin = 152.1872
				xmax = 152.2672
				text = ""
			intervals [118]:
				xmin = 152.2672
				xmax = 152.8572
				text = "prestige"
			intervals [119]:
				xmin = 152.8572
				xmax = 153.0072
				text = "as"
			intervals [120]:
				xmin = 153.0072
				xmax = 153.2272
				text = "far"
			intervals [121]:
				xmin = 153.2272
				xmax = 153.4372
				text = "as"
			intervals [122]:
				xmin = 153.4372
				xmax = 154.0996
				text = ""
			intervals [123]:
				xmin = 154.0996
				xmax = 154.5196
				text = "athletic"
			intervals [124]:
				xmin = 154.5196
				xmax = 154.9896
				text = "ability"
			intervals [125]:
				xmin = 154.9896
				xmax = 155.0696
				text = "in"
			intervals [126]:
				xmin = 155.0696
				xmax = 155.0996
				text = ""
			intervals [127]:
				xmin = 155.0996
				xmax = 155.2196
				text = "your"
			intervals [128]:
				xmin = 155.2196
				xmax = 155.7296
				text = "neighborhood"
			intervals [129]:
				xmin = 155.7296
				xmax = 179.0462
				text = ""
			intervals [130]:
				xmin = 179.0462
				xmax = 179.4862
				text = "mm-hm"
			intervals [131]:
				xmin = 179.4862
				xmax = 180.3167
				text = ""
			intervals [132]:
				xmin = 180.3167
				xmax = 180.8167
				text = "um"
			intervals [133]:
				xmin = 180.8167
				xmax = 181.2151
				text = ""
			intervals [134]:
				xmin = 181.2151
				xmax = 181.3251
				text = "well"
			intervals [135]:
				xmin = 181.3251
				xmax = 181.4551
				text = "what"
			intervals [136]:
				xmin = 181.4551
				xmax = 181.6951
				text = "about"
			intervals [137]:
				xmin = 181.6951
				xmax = 181.8875
				text = ""
			intervals [138]:
				xmin = 181.8875
				xmax = 182.1375
				text = "any"
			intervals [139]:
				xmin = 182.1375
				xmax = 182.3075
				text = "other"
			intervals [140]:
				xmin = 182.3075
				xmax = 182.6075
				text = "games"
			intervals [141]:
				xmin = 182.6075
				xmax = 182.6375
				text = ""
			intervals [142]:
				xmin = 182.6375
				xmax = 182.6675
				text = "i"
			intervals [143]:
				xmin = 182.6675
				xmax = 182.6975
				text = ""
			intervals [144]:
				xmin = 182.6975
				xmax = 182.8775
				text = "mean"
			intervals [145]:
				xmin = 182.8775
				xmax = 182.9075
				text = ""
			intervals [146]:
				xmin = 182.9075
				xmax = 183.2475
				text = "really"
			intervals [147]:
				xmin = 183.2475
				xmax = 183.4101
				text = ""
			intervals [148]:
				xmin = 183.4101
				xmax = 183.4401
				text = "uh"
			intervals [149]:
				xmin = 183.4401
				xmax = 183.8822
				text = ""
			intervals [150]:
				xmin = 183.8822
				xmax = 184.4522
				text = "children"
			intervals [151]:
				xmin = 184.4522
				xmax = 184.5322
				text = "s"
			intervals [152]:
				xmin = 184.5322
				xmax = 184.9522
				text = "games"
			intervals [153]:
				xmin = 184.9522
				xmax = 185.1222
				text = "like"
			intervals [154]:
				xmin = 185.1222
				xmax = 185.3622
				text = "hide"
			intervals [155]:
				xmin = 185.3622
				xmax = 185.4222
				text = "and"
			intervals [156]:
				xmin = 185.4222
				xmax = 185.4522
				text = ""
			intervals [157]:
				xmin = 185.4522
				xmax = 185.6922
				text = "seek"
			intervals [158]:
				xmin = 185.6922
				xmax = 204.6645
				text = ""
			intervals [159]:
				xmin = 204.6645
				xmax = 204.9545
				text = "mm-hm"
			intervals [160]:
				xmin = 204.9545
				xmax = 206.0288
				text = ""
			intervals [161]:
				xmin = 206.0288
				xmax = 206.4188
				text = "um"
			intervals [162]:
				xmin = 206.4188
				xmax = 206.625
				text = ""
			intervals [163]:
				xmin = 206.625
				xmax = 206.755
				text = "well"
			intervals [164]:
				xmin = 206.755
				xmax = 206.855
				text = "how"
			intervals [165]:
				xmin = 206.855
				xmax = 207.015
				text = "did"
			intervals [166]:
				xmin = 207.015
				xmax = 207.115
				text = "you"
			intervals [167]:
				xmin = 207.115
				xmax = 207.555
				text = "decide"
			intervals [168]:
				xmin = 207.555
				xmax = 207.725
				text = "who"
			intervals [169]:
				xmin = 207.725
				xmax = 207.895
				text = "was"
			intervals [170]:
				xmin = 207.895
				xmax = 208.065
				text = "it"
			intervals [171]:
				xmin = 208.065
				xmax = 208.2898
				text = ""
			intervals [172]:
				xmin = 208.2898
				xmax = 208.3698
				text = "i"
			intervals [173]:
				xmin = 208.3698
				xmax = 208.3998
				text = ""
			intervals [174]:
				xmin = 208.3998
				xmax = 208.4698
				text = "me"
			intervals [175]:
				xmin = 208.4698
				xmax = 208.5798
				text = "how"
			intervals [176]:
				xmin = 208.5798
				xmax = 208.6798
				text = "d"
			intervals [177]:
				xmin = 208.6798
				xmax = 208.7798
				text = "you"
			intervals [178]:
				xmin = 208.7798
				xmax = 209.0298
				text = "play"
			intervals [179]:
				xmin = 209.0298
				xmax = 209.1198
				text = "it"
			intervals [180]:
				xmin = 209.1198
				xmax = 209.5098
				text = "again"
			intervals [181]:
				xmin = 209.5098
				xmax = 233.9669
				text = ""
			intervals [182]:
				xmin = 233.9669
				xmax = 234.3269
				text = "mm-hm"
			intervals [183]:
				xmin = 234.3269
				xmax = 234.8353
				text = ""
			intervals [184]:
				xmin = 234.8353
				xmax = 234.9553
				text = "did"
			intervals [185]:
				xmin = 234.9553
				xmax = 235.0553
				text = "you"
			intervals [186]:
				xmin = 235.0553
				xmax = 235.1453
				text = "have"
			intervals [187]:
				xmin = 235.1453
				xmax = 235.2753
				text = "any"
			intervals [188]:
				xmin = 235.2753
				xmax = 235.3053
				text = ""
			intervals [189]:
				xmin = 235.3053
				xmax = 235.7253
				text = "rhymes"
			intervals [190]:
				xmin = 235.7253
				xmax = 235.7553
				text = "or"
			intervals [191]:
				xmin = 235.7553
				xmax = 235.8553
				text = ""
			intervals [192]:
				xmin = 235.8553
				xmax = 236.1353
				text = "things"
			intervals [193]:
				xmin = 236.1353
				xmax = 236.2753
				text = "that"
			intervals [194]:
				xmin = 236.2753
				xmax = 236.4053
				text = "you"
			intervals [195]:
				xmin = 236.4053
				xmax = 236.6753
				text = "said"
			intervals [196]:
				xmin = 236.6753
				xmax = 250.2902
				text = ""
			intervals [197]:
				xmin = 250.2902
				xmax = 250.9302
				text = "mm-hm"
			intervals [198]:
				xmin = 250.9302
				xmax = 259.5088
				text = ""
			intervals [199]:
				xmin = 259.5088
				xmax = 259.9588
				text = "why"
			intervals [200]:
				xmin = 259.9588
				xmax = 274.5858
				text = ""
			intervals [201]:
				xmin = 274.5858
				xmax = 275.0058
				text = "mm"
			intervals [202]:
				xmin = 275.0058
				xmax = 276.0642
				text = ""
			intervals [203]:
				xmin = 276.0642
				xmax = 276.2242
				text = "okay"
			intervals [204]:
				xmin = 276.2242
				xmax = 276.4142
				text = "did"
			intervals [205]:
				xmin = 276.4142
				xmax = 276.5142
				text = "you"
			intervals [206]:
				xmin = 276.5142
				xmax = 276.6042
				text = "just"
			intervals [207]:
				xmin = 276.6042
				xmax = 276.8242
				text = ""
			intervals [208]:
				xmin = 276.8242
				xmax = 277.0542
				text = "think"
			intervals [209]:
				xmin = 277.0542
				xmax = 277.1142
				text = "it"
			intervals [210]:
				xmin = 277.1142
				xmax = 277.3642
				text = "was"
			intervals [211]:
				xmin = 277.3642
				xmax = 277.5242
				text = "uh"
			intervals [212]:
				xmin = 277.5242
				xmax = 277.5942
				text = ""
			intervals [213]:
				xmin = 277.5942
				xmax = 277.9542
				text = "sissy"
			intervals [214]:
				xmin = 277.9542
				xmax = 278.0342
				text = ""
			intervals [215]:
				xmin = 278.0342
				xmax = 278.1242
				text = "<unk>"
			intervals [216]:
				xmin = 278.1242
				xmax = 278.2442
				text = ""
			intervals [217]:
				xmin = 278.2442
				xmax = 278.6142
				text = "something"
			intervals [218]:
				xmin = 278.6142
				xmax = 278.7342
				text = "for"
			intervals [219]:
				xmin = 278.7342
				xmax = 278.7742
				text = "a"
			intervals [220]:
				xmin = 278.7742
				xmax = 278.8442
				text = ""
			intervals [221]:
				xmin = 278.8442
				xmax = 278.9442
				text = "boy"
			intervals [222]:
				xmin = 278.9442
				xmax = 278.9742
				text = ""
			intervals [223]:
				xmin = 278.9742
				xmax = 279.1342
				text = "to"
			intervals [224]:
				xmin = 279.1342
				xmax = 300.2868
				text = ""
			intervals [225]:
				xmin = 300.2868
				xmax = 300.6268
				text = "mm-hm"
			intervals [226]:
				xmin = 300.6268
				xmax = 302.9037
				text = ""
			intervals [227]:
				xmin = 302.9037
				xmax = 303.1337
				text = "why"
			intervals [228]:
				xmin = 303.1337
				xmax = 303.3537
				text = "is"
			intervals [229]:
				xmin = 303.3537
				xmax = 303.4337
				text = "it"
			intervals [230]:
				xmin = 303.4337
				xmax = 303.6337
				text = "that"
			intervals [231]:
				xmin = 303.6337
				xmax = 303.6837
				text = ""
			intervals [232]:
				xmin = 303.6837
				xmax = 304.1937
				text = "boys"
			intervals [233]:
				xmin = 304.1937
				xmax = 304.2237
				text = ""
			intervals [234]:
				xmin = 304.2237
				xmax = 304.3637
				text = "uh"
			intervals [235]:
				xmin = 304.3637
				xmax = 304.5637
				text = "pick"
			intervals [236]:
				xmin = 304.5637
				xmax = 304.8837
				text = "certain"
			intervals [237]:
				xmin = 304.8837
				xmax = 305.2437
				text = "games"
			intervals [238]:
				xmin = 305.2437
				xmax = 305.2737
				text = ""
			intervals [239]:
				xmin = 305.2737
				xmax = 305.3637
				text = "and"
			intervals [240]:
				xmin = 305.3637
				xmax = 305.6737
				text = "girls"
			intervals [241]:
				xmin = 305.6737
				xmax = 305.8537
				text = "pick"
			intervals [242]:
				xmin = 305.8537
				xmax = 306.0937
				text = "certain"
			intervals [243]:
				xmin = 306.0937
				xmax = 306.4237
				text = "games"
			intervals [244]:
				xmin = 306.4237
				xmax = 306.4937
				text = "to"
			intervals [245]:
				xmin = 306.4937
				xmax = 306.5237
				text = ""
			intervals [246]:
				xmin = 306.5237
				xmax = 306.7137
				text = "play"
			intervals [247]:
				xmin = 306.7137
				xmax = 307.2597
				text = ""
			intervals [248]:
				xmin = 307.2597
				xmax = 307.3697
				text = "like"
			intervals [249]:
				xmin = 307.3697
				xmax = 307.5597
				text = "what"
			intervals [250]:
				xmin = 307.5597
				xmax = 307.8797
				text = "games"
			intervals [251]:
				xmin = 307.8797
				xmax = 307.9697
				text = "did"
			intervals [252]:
				xmin = 307.9697
				xmax = 308.0397
				text = ""
			intervals [253]:
				xmin = 308.0397
				xmax = 308.2097
				text = "boy"
			intervals [254]:
				xmin = 308.2097
				xmax = 308.4297
				text = "did"
			intervals [255]:
				xmin = 308.4297
				xmax = 308.4897
				text = "the"
			intervals [256]:
				xmin = 308.4897
				xmax = 308.5197
				text = ""
			intervals [257]:
				xmin = 308.5197
				xmax = 308.8397
				text = "girls"
			intervals [258]:
				xmin = 308.8397
				xmax = 309.1097
				text = "play"
			intervals [259]:
				xmin = 309.1097
				xmax = 309.2697
				text = "that"
			intervals [260]:
				xmin = 309.2697
				xmax = 309.4097
				text = "you"
			intervals [261]:
				xmin = 309.4097
				xmax = 309.4397
				text = "d"
			intervals [262]:
				xmin = 309.4397
				xmax = 309.4697
				text = ""
			intervals [263]:
				xmin = 309.4697
				xmax = 309.7197
				text = "never"
			intervals [264]:
				xmin = 309.7197
				xmax = 309.7497
				text = ""
			intervals [265]:
				xmin = 309.7497
				xmax = 309.9897
				text = "play"
			intervals [266]:
				xmin = 309.9897
				xmax = 314.8747
				text = ""
			intervals [267]:
				xmin = 314.8747
				xmax = 315.3647
				text = "<unk>"
			intervals [268]:
				xmin = 315.3647
				xmax = 327.6844
				text = ""
			intervals [269]:
				xmin = 327.6844
				xmax = 327.8244
				text = "in"
			intervals [270]:
				xmin = 327.8244
				xmax = 328.0944
				text = "what"
			intervals [271]:
				xmin = 328.0944
				xmax = 332.0513
				text = ""
			intervals [272]:
				xmin = 332.0513
				xmax = 333.2013
				text = "<unk>"
			intervals [273]:
				xmin = 333.2013
				xmax = 354.263
				text = ""
			intervals [274]:
				xmin = 354.263
				xmax = 354.743
				text = "mm-hm"
			intervals [275]:
				xmin = 354.743
				xmax = 361.1576
				text = ""
			intervals [276]:
				xmin = 361.1576
				xmax = 361.3776
				text = "that"
			intervals [277]:
				xmin = 361.3776
				xmax = 361.4476
				text = "s"
			intervals [278]:
				xmin = 361.4476
				xmax = 361.7576
				text = "very"
			intervals [279]:
				xmin = 361.7576
				xmax = 361.7876
				text = ""
			intervals [280]:
				xmin = 361.7876
				xmax = 362.3976
				text = "interesting"
			intervals [281]:
				xmin = 362.3976
				xmax = 363.0265
				text = ""
			intervals [282]:
				xmin = 363.0265
				xmax = 363.5365
				text = "um"
			intervals [283]:
				xmin = 363.5365
				xmax = 364.2709
				text = ""
			intervals [284]:
				xmin = 364.2709
				xmax = 364.3809
				text = "do"
			intervals [285]:
				xmin = 364.3809
				xmax = 364.4609
				text = "you"
			intervals [286]:
				xmin = 364.4609
				xmax = 364.7409
				text = "watch"
			intervals [287]:
				xmin = 364.7409
				xmax = 365.3409
				text = "television"
			intervals [288]:
				xmin = 365.3409
				xmax = 366.0335
				text = ""
			intervals [289]:
				xmin = 366.0335
				xmax = 366.0735
				text = "oh"
			intervals [290]:
				xmin = 366.0735
				xmax = 366.1735
				text = "you"
			intervals [291]:
				xmin = 366.1735
				xmax = 366.2135
				text = ""
			intervals [292]:
				xmin = 366.2135
				xmax = 366.3835
				text = "do"
			intervals [293]:
				xmin = 366.3835
				xmax = 367.036
				text = ""
			intervals [294]:
				xmin = 367.036
				xmax = 367.466
				text = "um"
			intervals [295]:
				xmin = 367.466
				xmax = 367.636
				text = "that"
			intervals [296]:
				xmin = 367.636
				xmax = 367.716
				text = "s"
			intervals [297]:
				xmin = 367.716
				xmax = 368.096
				text = "good"
			intervals [298]:
				xmin = 368.096
				xmax = 368.6527
				text = ""
			intervals [299]:
				xmin = 368.6527
				xmax = 368.8927
				text = "what"
			intervals [300]:
				xmin = 368.8927
				xmax = 369.0227
				text = ""
			intervals [301]:
				xmin = 369.0227
				xmax = 369.3027
				text = "what"
			intervals [302]:
				xmin = 369.3027
				xmax = 369.3427
				text = "are"
			intervals [303]:
				xmin = 369.3427
				xmax = 369.3727
				text = ""
			intervals [304]:
				xmin = 369.3727
				xmax = 369.5027
				text = "your"
			intervals [305]:
				xmin = 369.5027
				xmax = 369.8527
				text = "favorite"
			intervals [306]:
				xmin = 369.8527
				xmax = 369.8827
				text = ""
			intervals [307]:
				xmin = 369.8827
				xmax = 370.4127
				text = "shows"
			intervals [308]:
				xmin = 370.4127
				xmax = 382.570
				text = ""
			intervals [309]:
				xmin = 382.570
				xmax = 382.920
				text = "oh"
			intervals [310]:
				xmin = 382.920
				xmax = 383.660
				text = "<unk>"
			intervals [311]:
				xmin = 383.660
				xmax = 384.2908
				text = ""
			intervals [312]:
				xmin = 384.2908
				xmax = 384.4908
				text = "like"
			intervals [313]:
				xmin = 384.4908
				xmax = 384.5608
				text = ""
			intervals [314]:
				xmin = 384.5608
				xmax = 384.8108
				text = "what"
			intervals [315]:
				xmin = 384.8108
				xmax = 385.8553
				text = ""
			intervals [316]:
				xmin = 385.8553
				xmax = 386.1053
				text = "super"
			intervals [317]:
				xmin = 386.1053
				xmax = 386.6553
				text = "heroes"
			intervals [318]:
				xmin = 386.6553
				xmax = 393.1182
				text = ""
			intervals [319]:
				xmin = 393.1182
				xmax = 393.5582
				text = "mm-hm"
			intervals [320]:
				xmin = 393.5582
				xmax = 394.7469
				text = ""
			intervals [321]:
				xmin = 394.7469
				xmax = 394.8369
				text = "like"
			intervals [322]:
				xmin = 394.8369
				xmax = 395.0369
				text = ""
			intervals [323]:
				xmin = 395.0369
				xmax = 395.2169
				text = "which"
			intervals [324]:
				xmin = 395.2169
				xmax = 395.4369
				text = "ones"
			intervals [325]:
				xmin = 395.4369
				xmax = 395.5269
				text = "tell"
			intervals [326]:
				xmin = 395.5269
				xmax = 395.5869
				text = "me"
			intervals [327]:
				xmin = 395.5869
				xmax = 395.7169
				text = "about"
			intervals [328]:
				xmin = 395.7169
				xmax = 395.7769
				text = "it"
			intervals [329]:
				xmin = 395.7769
				xmax = 401.5466
				text = ""
			intervals [330]:
				xmin = 401.5466
				xmax = 402.0466
				text = "mm-hm"
			intervals [331]:
				xmin = 402.0466
				xmax = 410.7852
				text = ""
			intervals [332]:
				xmin = 410.7852
				xmax = 411.1152
				text = "mm-hm"
			intervals [333]:
				xmin = 411.1152
				xmax = 413.1771
				text = ""
			intervals [334]:
				xmin = 413.1771
				xmax = 413.6471
				text = "mm-hm"
			intervals [335]:
				xmin = 413.6471
				xmax = 414.2335
				text = ""
			intervals [336]:
				xmin = 414.2335
				xmax = 414.3735
				text = "well"
			intervals [337]:
				xmin = 414.3735
				xmax = 414.6035
				text = "tell"
			intervals [338]:
				xmin = 414.6035
				xmax = 414.6835
				text = "me"
			intervals [339]:
				xmin = 414.6835
				xmax = 415.0035
				text = "about"
			intervals [340]:
				xmin = 415.0035
				xmax = 415.2235
				text = "teach"
			intervals [341]:
				xmin = 415.2235
				xmax = 415.3835
				text = "me"
			intervals [342]:
				xmin = 415.3835
				xmax = 415.4935
				text = "an"
			intervals [343]:
				xmin = 415.4935
				xmax = 416.0535
				text = "episode"
			intervals [344]:
				xmin = 416.0535
				xmax = 416.1735
				text = "or"
			intervals [345]:
				xmin = 416.1735
				xmax = 416.6435
				text = "something"
			intervals [346]:
				xmin = 416.6435
				xmax = 416.8535
				text = "one"
			intervals [347]:
				xmin = 416.8535
				xmax = 416.8835
				text = ""
			intervals [348]:
				xmin = 416.8835
				xmax = 417.0335
				text = "that"
			intervals [349]:
				xmin = 417.0335
				xmax = 417.0835
				text = ""
			intervals [350]:
				xmin = 417.0835
				xmax = 417.3935
				text = "sticks"
			intervals [351]:
				xmin = 417.3935
				xmax = 417.4835
				text = "out"
			intervals [352]:
				xmin = 417.4835
				xmax = 417.5135
				text = ""
			intervals [353]:
				xmin = 417.5135
				xmax = 417.5735
				text = "in"
			intervals [354]:
				xmin = 417.5735
				xmax = 417.7035
				text = "your"
			intervals [355]:
				xmin = 417.7035
				xmax = 417.7335
				text = ""
			intervals [356]:
				xmin = 417.7335
				xmax = 418.0035
				text = "mind"
			intervals [357]:
				xmin = 418.0035
				xmax = 418.0535
				text = ""
			intervals [358]:
				xmin = 418.0535
				xmax = 418.0835
				text = "a"
			intervals [359]:
				xmin = 418.0835
				xmax = 418.2135
				text = "good"
			intervals [360]:
				xmin = 418.2135
				xmax = 418.7735
				text = "cartoon"
			intervals [361]:
				xmin = 418.7735
				xmax = 456.2521
				text = ""
			intervals [362]:
				xmin = 456.2521
				xmax = 456.6221
				text = "mm-hm"
			intervals [363]:
				xmin = 456.6221
				xmax = 459.5471
				text = ""
			intervals [364]:
				xmin = 459.5471
				xmax = 459.7371
				text = "what"
			intervals [365]:
				xmin = 459.7371
				xmax = 459.9171
				text = "else"
			intervals [366]:
				xmin = 459.9171
				xmax = 460.0371
				text = "do"
			intervals [367]:
				xmin = 460.0371
				xmax = 460.1671
				text = "you"
			intervals [368]:
				xmin = 460.1671
				xmax = 460.1971
				text = ""
			intervals [369]:
				xmin = 460.1971
				xmax = 460.5871
				text = "watch"
			intervals [370]:
				xmin = 460.5871
				xmax = 460.7571
				text = "that"
			intervals [371]:
				xmin = 460.7571
				xmax = 460.8871
				text = "you"
			intervals [372]:
				xmin = 460.8871
				xmax = 461.0371
				text = "can"
			intervals [373]:
				xmin = 461.0371
				xmax = 461.2971
				text = "tell"
			intervals [374]:
				xmin = 461.2971
				xmax = 461.3271
				text = ""
			intervals [375]:
				xmin = 461.3271
				xmax = 461.4871
				text = "me"
			intervals [376]:
				xmin = 461.4871
				xmax = 461.5571
				text = "a"
			intervals [377]:
				xmin = 461.5571
				xmax = 461.5871
				text = ""
			intervals [378]:
				xmin = 461.5871
				xmax = 461.8271
				text = "st-"
			intervals [379]:
				xmin = 461.8271
				xmax = 461.8571
				text = ""
			intervals [380]:
				xmin = 461.8571
				xmax = 461.9971
				text = "a"
			intervals [381]:
				xmin = 461.9971
				xmax = 462.1971
				text = "good"
			intervals [382]:
				xmin = 462.1971
				xmax = 462.5771
				text = "story"
			intervals [383]:
				xmin = 462.5771
				xmax = 462.6471
				text = ""
			intervals [384]:
				xmin = 462.6471
				xmax = 462.8771
				text = "about"
			intervals [385]:
				xmin = 462.8771
				xmax = 501.0566
				text = ""
			intervals [386]:
				xmin = 501.0566
				xmax = 501.4866
				text = "mm-hm"
			intervals [387]:
				xmin = 501.4866
				xmax = 502.2778
				text = ""
			intervals [388]:
				xmin = 502.2778
				xmax = 502.3878
				text = "uh"
			intervals [389]:
				xmin = 502.3878
				xmax = 502.6278
				text = ""
			intervals [390]:
				xmin = 502.6278
				xmax = 502.7678
				text = "you"
			intervals [391]:
				xmin = 502.7678
				xmax = 503.0278
				text = "can't"
			intervals [392]:
				xmin = 503.0278
				xmax = 503.0578
				text = ""
			intervals [393]:
				xmin = 503.0578
				xmax = 503.2878
				text = "think"
			intervals [394]:
				xmin = 503.2878
				xmax = 503.3478
				text = "of"
			intervals [395]:
				xmin = 503.3478
				xmax = 503.4078
				text = ""
			intervals [396]:
				xmin = 503.4078
				xmax = 503.4578
				text = "a"
			intervals [397]:
				xmin = 503.4578
				xmax = 503.4878
				text = ""
			intervals [398]:
				xmin = 503.4878
				xmax = 504.1278
				text = "story"
			intervals [399]:
				xmin = 504.1278
				xmax = 504.1778
				text = ""
			intervals [400]:
				xmin = 504.1778
				xmax = 504.2078
				text = "or"
			intervals [401]:
				xmin = 504.2078
				xmax = 504.2678
				text = "an"
			intervals [402]:
				xmin = 504.2678
				xmax = 504.2978
				text = ""
			intervals [403]:
				xmin = 504.2978
				xmax = 505.0578
				text = "episode"
			intervals [404]:
				xmin = 505.0578
				xmax = 505.9776
				text = ""
			intervals [405]:
				xmin = 505.9776
				xmax = 506.0376
				text = "in"
			intervals [406]:
				xmin = 506.0376
				xmax = 506.3576
				text = ""
			intervals [407]:
				xmin = 506.3576
				xmax = 506.3876
				text = "uh"
			intervals [408]:
				xmin = 506.3876
				xmax = 507.186
				text = ""
			intervals [409]:
				xmin = 507.186
				xmax = 507.256
				text = "it"
			intervals [410]:
				xmin = 507.256
				xmax = 507.286
				text = ""
			intervals [411]:
				xmin = 507.286
				xmax = 507.576
				text = "takes"
			intervals [412]:
				xmin = 507.576
				xmax = 507.626
				text = "a"
			intervals [413]:
				xmin = 507.626
				xmax = 507.656
				text = ""
			intervals [414]:
				xmin = 507.656
				xmax = 507.956
				text = "thief"
			intervals [415]:
				xmin = 507.956
				xmax = 508.036
				text = "or"
			intervals [416]:
				xmin = 508.036
				xmax = 508.346
				text = "mission"
			intervals [417]:
				xmin = 508.346
				xmax = 508.956
				text = "impossible"
			intervals [418]:
				xmin = 508.956
				xmax = 546.2381
				text = ""
			intervals [419]:
				xmin = 546.2381
				xmax = 546.5181
				text = "mm-hm"
			intervals [420]:
				xmin = 546.5181
				xmax = 547.2281
				text = "mm-hm"
			intervals [421]:
				xmin = 547.2281
				xmax = 547.7668
				text = ""
			intervals [422]:
				xmin = 547.7668
				xmax = 547.9268
				text = "what"
			intervals [423]:
				xmin = 547.9268
				xmax = 548.1968
				text = "about"
			intervals [424]:
				xmin = 548.1968
				xmax = 548.2768
				text = ""
			intervals [425]:
				xmin = 548.2768
				xmax = 548.5168
				text = "uh"
			intervals [426]:
				xmin = 548.5168
				xmax = 548.5968
				text = ""
			intervals [427]:
				xmin = 548.5968
				xmax = 548.6668
				text = "the"
			intervals [428]:
				xmin = 548.6668
				xmax = 548.6968
				text = ""
			intervals [429]:
				xmin = 548.6968
				xmax = 549.2768
				text = "movies"
			intervals [430]:
				xmin = 549.2768
				xmax = 549.4068
				text = ""
			intervals [431]:
				xmin = 549.4068
				xmax = 549.4368
				text = "or"
			intervals [432]:
				xmin = 549.4368
				xmax = 549.5568
				text = ""
			intervals [433]:
				xmin = 549.5568
				xmax = 549.7368
				text = "a"
			intervals [434]:
				xmin = 549.7368
				xmax = 549.7868
				text = ""
			intervals [435]:
				xmin = 549.7868
				xmax = 550.1668
				text = "play"
			intervals [436]:
				xmin = 550.1668
				xmax = 595.7465
				text = ""
			intervals [437]:
				xmin = 595.7465
				xmax = 596.1965
				text = "mm-hm"
			intervals [438]:
				xmin = 596.1965
				xmax = 597.0411
				text = ""
			intervals [439]:
				xmin = 597.0411
				xmax = 597.5811
				text = "um"
			intervals [440]:
				xmin = 597.5811
				xmax = 597.7675
				text = ""
			intervals [441]:
				xmin = 597.7675
				xmax = 597.9375
				text = "what"
			intervals [442]:
				xmin = 597.9375
				xmax = 598.0675
				text = "was"
			intervals [443]:
				xmin = 598.0675
				xmax = 598.1075
				text = ""
			intervals [444]:
				xmin = 598.1075
				xmax = 598.1775
				text = "the"
			intervals [445]:
				xmin = 598.1775
				xmax = 598.4675
				text = "last"
			intervals [446]:
				xmin = 598.4675
				xmax = 598.5675
				text = "one"
			intervals [447]:
				xmin = 598.5675
				xmax = 598.5975
				text = ""
			intervals [448]:
				xmin = 598.5975
				xmax = 598.7075
				text = "you"
			intervals [449]:
				xmin = 598.7075
				xmax = 598.8475
				text = "saw"
			intervals [450]:
				xmin = 598.8475
				xmax = 613.8369
				text = ""
			intervals [451]:
				xmin = 613.8369
				xmax = 614.2169
				text = "new"
			intervals [452]:
				xmin = 614.2169
				xmax = 614.4969
				text = "interns"
			intervals [453]:
				xmin = 614.4969
				xmax = 615.3383
				text = ""
			intervals [454]:
				xmin = 615.3383
				xmax = 615.3983
				text = "now"
			intervals [455]:
				xmin = 615.3983
				xmax = 615.6283
				text = ""
			intervals [456]:
				xmin = 615.6283
				xmax = 615.7483
				text = "could"
			intervals [457]:
				xmin = 615.7483
				xmax = 615.8083
				text = "you"
			intervals [458]:
				xmin = 615.8083
				xmax = 615.8983
				text = "tell"
			intervals [459]:
				xmin = 615.8983
				xmax = 616.1583
				text = "me"
			intervals [460]:
				xmin = 616.1583
				xmax = 616.2583
				text = ""
			intervals [461]:
				xmin = 616.2583
				xmax = 616.3983
				text = "what"
			intervals [462]:
				xmin = 616.3983
				xmax = 616.5683
				text = "that"
			intervals [463]:
				xmin = 616.5683
				xmax = 616.7583
				text = "was"
			intervals [464]:
				xmin = 616.7583
				xmax = 616.7983
				text = ""
			intervals [465]:
				xmin = 616.7983
				xmax = 616.9883
				text = "about"
			intervals [466]:
				xmin = 616.9883
				xmax = 650.9902
				text = ""
			intervals [467]:
				xmin = 650.9902
				xmax = 651.4102
				text = "mm-hm"
			intervals [468]:
				xmin = 651.4102
				xmax = 652.4328
				text = ""
			intervals [469]:
				xmin = 652.4328
				xmax = 652.6728
				text = "uh"
			intervals [470]:
				xmin = 652.6728
				xmax = 652.7028
				text = ""
			intervals [471]:
				xmin = 652.7028
				xmax = 653.0328
				text = "what"
			intervals [472]:
				xmin = 653.0328
				xmax = 653.6954
				text = ""
			intervals [473]:
				xmin = 653.6954
				xmax = 654.4954
				text = "criteria"
			intervals [474]:
				xmin = 654.4954
				xmax = 654.5254
				text = ""
			intervals [475]:
				xmin = 654.5254
				xmax = 654.8154
				text = "are"
			intervals [476]:
				xmin = 654.8154
				xmax = 654.8554
				text = ""
			intervals [477]:
				xmin = 654.8554
				xmax = 655.1354
				text = "there"
			intervals [478]:
				xmin = 655.1354
				xmax = 655.8389
				text = ""
			intervals [479]:
				xmin = 655.8389
				xmax = 656.4389
				text = "um"
			intervals [480]:
				xmin = 656.4389
				xmax = 657.2727
				text = ""
			intervals [481]:
				xmin = 657.2727
				xmax = 657.5427
				text = "that"
			intervals [482]:
				xmin = 657.5427
				xmax = 658.1131
				text = ""
			intervals [483]:
				xmin = 658.1131
				xmax = 658.6531
				text = "causes"
			intervals [484]:
				xmin = 658.6531
				xmax = 658.6831
				text = ""
			intervals [485]:
				xmin = 658.6831
				xmax = 658.9531
				text = "you"
			intervals [486]:
				xmin = 658.9531
				xmax = 658.9931
				text = ""
			intervals [487]:
				xmin = 658.9931
				xmax = 659.1731
				text = "to"
			intervals [488]:
				xmin = 659.1731
				xmax = 659.4531
				text = "say"
			intervals [489]:
				xmin = 659.4531
				xmax = 659.5931
				text = "that"
			intervals [490]:
				xmin = 659.5931
				xmax = 659.6331
				text = ""
			intervals [491]:
				xmin = 659.6331
				xmax = 659.8431
				text = "one"
			intervals [492]:
				xmin = 659.8431
				xmax = 659.8831
				text = ""
			intervals [493]:
				xmin = 659.8831
				xmax = 660.3131
				text = "movie"
			intervals [494]:
				xmin = 660.3131
				xmax = 660.3431
				text = ""
			intervals [495]:
				xmin = 660.3431
				xmax = 660.5231
				text = "is"
			intervals [496]:
				xmin = 660.5231
				xmax = 660.5531
				text = ""
			intervals [497]:
				xmin = 660.5531
				xmax = 660.7331
				text = "better"
			intervals [498]:
				xmin = 660.7331
				xmax = 660.9431
				text = "than"
			intervals [499]:
				xmin = 660.9431
				xmax = 661.1731
				text = ""
			intervals [500]:
				xmin = 661.1731
				xmax = 661.2331
				text = "the"
			intervals [501]:
				xmin = 661.2331
				xmax = 661.2831
				text = ""
			intervals [502]:
				xmin = 661.2831
				xmax = 661.3731
				text = "other"
			intervals [503]:
				xmin = 661.3731
				xmax = 718.2946
				text = ""
			intervals [504]:
				xmin = 718.2946
				xmax = 718.5646
				text = "mm"
			intervals [505]:
				xmin = 718.5646
				xmax = 719.3711
				text = ""
			intervals [506]:
				xmin = 719.3711
				xmax = 719.7911
				text = "mm-hm"
			intervals [507]:
				xmin = 719.7911
				xmax = 720.2404
				text = ""
			intervals [508]:
				xmin = 720.2404
				xmax = 720.3704
				text = "well"
			intervals [509]:
				xmin = 720.3704
				xmax = 720.9704
				text = "speaking"
			intervals [510]:
				xmin = 720.9704
				xmax = 721.0904
				text = ""
			intervals [511]:
				xmin = 721.0904
				xmax = 721.1904
				text = "of"
			intervals [512]:
				xmin = 721.1904
				xmax = 721.3304
				text = "uh"
			intervals [513]:
				xmin = 721.3304
				xmax = 721.6811
				text = ""
			intervals [514]:
				xmin = 721.6811
				xmax = 722.2011
				text = "school"
			intervals [515]:
				xmin = 722.2011
				xmax = 722.2311
				text = ""
			intervals [516]:
				xmin = 722.2311
				xmax = 722.4211
				text = "what"
			intervals [517]:
				xmin = 722.4211
				xmax = 723.0555
				text = ""
			intervals [518]:
				xmin = 723.0555
				xmax = 723.2655
				text = "what"
			intervals [519]:
				xmin = 723.2655
				xmax = 723.3755
				text = ""
			intervals [520]:
				xmin = 723.3755
				xmax = 723.6455
				text = "uh"
			intervals [521]:
				xmin = 723.6455
				xmax = 724.188
				text = ""
			intervals [522]:
				xmin = 724.188
				xmax = 724.458
				text = "things"
			intervals [523]:
				xmin = 724.458
				xmax = 724.488
				text = ""
			intervals [524]:
				xmin = 724.488
				xmax = 724.588
				text = "do"
			intervals [525]:
				xmin = 724.588
				xmax = 724.618
				text = ""
			intervals [526]:
				xmin = 724.618
				xmax = 724.698
				text = "you"
			intervals [527]:
				xmin = 724.698
				xmax = 725.058
				text = "study"
			intervals [528]:
				xmin = 725.058
				xmax = 725.108
				text = ""
			intervals [529]:
				xmin = 725.108
				xmax = 725.168
				text = "in"
			intervals [530]:
				xmin = 725.168
				xmax = 725.198
				text = ""
			intervals [531]:
				xmin = 725.198
				xmax = 725.458
				text = "school"
			intervals [532]:
				xmin = 725.458
				xmax = 749.1609
				text = ""
			intervals [533]:
				xmin = 749.1609
				xmax = 749.5309
				text = "mm-hm"
			intervals [534]:
				xmin = 749.5309
				xmax = 752.2695
				text = ""
			intervals [535]:
				xmin = 752.2695
				xmax = 752.7295
				text = "mm-hm"
			intervals [536]:
				xmin = 752.7295
				xmax = 753.5829
				text = ""
			intervals [537]:
				xmin = 753.5829
				xmax = 754.1529
				text = "uh"
			intervals [538]:
				xmin = 754.1529
				xmax = 754.5606
				text = ""
			intervals [539]:
				xmin = 754.5606
				xmax = 754.7306
				text = "do"
			intervals [540]:
				xmin = 754.7306
				xmax = 754.8006
				text = "you"
			intervals [541]:
				xmin = 754.8006
				xmax = 754.9506
				text = "have"
			intervals [542]:
				xmin = 754.9506
				xmax = 755.1506
				text = "any"
			intervals [543]:
				xmin = 755.1506
				xmax = 755.3406
				text = "other"
			intervals [544]:
				xmin = 755.3406
				xmax = 755.5012
				text = ""
			intervals [545]:
				xmin = 755.5012
				xmax = 755.8912
				text = "uh"
			intervals [546]:
				xmin = 755.8912
				xmax = 756.6177
				text = ""
			intervals [547]:
				xmin = 756.6177
				xmax = 756.8877
				text = "minor"
			intervals [548]:
				xmin = 756.8877
				xmax = 756.9177
				text = ""
			intervals [549]:
				xmin = 756.9177
				xmax = 757.4977
				text = "courses"
			intervals [550]:
				xmin = 757.4977
				xmax = 760.996
				text = ""
			intervals [551]:
				xmin = 760.996
				xmax = 761.026
				text = "oh"
			intervals [552]:
				xmin = 761.026
				xmax = 761.166
				text = "yeah"
			intervals [553]:
				xmin = 761.166
				xmax = 762.8041
				text = ""
			intervals [554]:
				xmin = 762.8041
				xmax = 763.0141
				text = "what"
			intervals [555]:
				xmin = 763.0141
				xmax = 763.2741
				text = "kind"
			intervals [556]:
				xmin = 763.2741
				xmax = 763.3441
				text = "of"
			intervals [557]:
				xmin = 763.3441
				xmax = 763.6341
				text = "speech"
			intervals [558]:
				xmin = 763.6341
				xmax = 763.8941
				text = "course"
			intervals [559]:
				xmin = 763.8941
				xmax = 790.0504
				text = ""
			intervals [560]:
				xmin = 790.0504
				xmax = 790.2804
				text = "hm"
			intervals [561]:
				xmin = 790.2804
				xmax = 791.3734
				text = ""
			intervals [562]:
				xmin = 791.3734
				xmax = 791.9334
				text = "um"
			intervals [563]:
				xmin = 791.9334
				xmax = 793.1783
				text = ""
			intervals [564]:
				xmin = 793.1783
				xmax = 793.4083
				text = "what"
			intervals [565]:
				xmin = 793.4083
				xmax = 793.6083
				text = ""
			intervals [566]:
				xmin = 793.6083
				xmax = 793.7883
				text = "what"
			intervals [567]:
				xmin = 793.7883
				xmax = 793.8183
				text = ""
			intervals [568]:
				xmin = 793.8183
				xmax = 793.9683
				text = "s"
			intervals [569]:
				xmin = 793.9683
				xmax = 794.0883
				text = "your"
			intervals [570]:
				xmin = 794.0883
				xmax = 794.1683
				text = ""
			intervals [571]:
				xmin = 794.1683
				xmax = 794.4983
				text = "favorite"
			intervals [572]:
				xmin = 794.4983
				xmax = 794.8463
				text = ""
			intervals [573]:
				xmin = 794.8463
				xmax = 794.9863
				text = "what"
			intervals [574]:
				xmin = 794.9863
				xmax = 795.0463
				text = "is"
			intervals [575]:
				xmin = 795.0463
				xmax = 795.1563
				text = ""
			intervals [576]:
				xmin = 795.1563
				xmax = 795.2463
				text = "your"
			intervals [577]:
				xmin = 795.2463
				xmax = 795.3463
				text = ""
			intervals [578]:
				xmin = 795.3463
				xmax = 795.4163
				text = "fa-"
			intervals [579]:
				xmin = 795.4163
				xmax = 795.4463
				text = ""
			intervals [580]:
				xmin = 795.4463
				xmax = 795.6263
				text = "you"
			intervals [581]:
				xmin = 795.6263
				xmax = 795.8763
				text = "said"
			intervals [582]:
				xmin = 795.8763
				xmax = 796.1063
				text = ""
			intervals [583]:
				xmin = 796.1063
				xmax = 796.4463
				text = "science"
			intervals [584]:
				xmin = 796.4463
				xmax = 796.5363
				text = ""
			intervals [585]:
				xmin = 796.5363
				xmax = 796.7963
				text = "chemistry"
			intervals [586]:
				xmin = 796.7963
				xmax = 807.6556
				text = ""
			intervals [587]:
				xmin = 807.6556
				xmax = 807.7856
				text = "mm-hm"
			intervals [588]:
				xmin = 807.7856
				xmax = 808.5856
				text = "mm-hm"
			intervals [589]:
				xmin = 808.5856
				xmax = 809.1282
				text = ""
			intervals [590]:
				xmin = 809.1282
				xmax = 809.3782
				text = "uh"
			intervals [591]:
				xmin = 809.3782
				xmax = 809.6882
				text = ""
			intervals [592]:
				xmin = 809.6882
				xmax = 809.9682
				text = "well"
			intervals [593]:
				xmin = 809.9682
				xmax = 809.9982
				text = ""
			intervals [594]:
				xmin = 809.9982
				xmax = 810.2382
				text = "tell"
			intervals [595]:
				xmin = 810.2382
				xmax = 810.3482
				text = "me"
			intervals [596]:
				xmin = 810.3482
				xmax = 810.4482
				text = "a"
			intervals [597]:
				xmin = 810.4482
				xmax = 810.8782
				text = "typical"
			intervals [598]:
				xmin = 810.8782
				xmax = 811.2282
				text = "school"
			intervals [599]:
				xmin = 811.2282
				xmax = 811.2582
				text = ""
			intervals [600]:
				xmin = 811.2582
				xmax = 811.5582
				text = "day"
			intervals [601]:
				xmin = 811.5582
				xmax = 811.9055
				text = ""
			intervals [602]:
				xmin = 811.9055
				xmax = 811.9955
				text = "what"
			intervals [603]:
				xmin = 811.9955
				xmax = 812.0255
				text = ""
			intervals [604]:
				xmin = 812.0255
				xmax = 812.0855
				text = "you"
			intervals [605]:
				xmin = 812.0855
				xmax = 812.1155
				text = ""
			intervals [606]:
				xmin = 812.1155
				xmax = 812.3255
				text = "usually"
			intervals [607]:
				xmin = 812.3255
				xmax = 812.3755
				text = ""
			intervals [608]:
				xmin = 812.3755
				xmax = 812.5155
				text = "do"
			intervals [609]:
				xmin = 812.5155
				xmax = 812.6355
				text = ""
			intervals [610]:
				xmin = 812.6355
				xmax = 812.7355
				text = "in"
			intervals [611]:
				xmin = 812.7355
				xmax = 813.0255
				text = "school"
			intervals [612]:
				xmin = 813.0255
				xmax = 822.2966
				text = ""
			intervals [613]:
				xmin = 822.2966
				xmax = 822.6766
				text = "typical"
			intervals [614]:
				xmin = 822.6766
				xmax = 822.9766
				text = "school"
			intervals [615]:
				xmin = 822.9766
				xmax = 823.0166
				text = ""
			intervals [616]:
				xmin = 823.0166
				xmax = 823.2266
				text = "day"
			intervals [617]:
				xmin = 823.2266
				xmax = 823.3566
				text = "of"
			intervals [618]:
				xmin = 823.3566
				xmax = 823.7866
				text = "yours"
			intervals [619]:
				xmin = 823.7866
				xmax = 832.9811
				text = ""
			intervals [620]:
				xmin = 832.9811
				xmax = 833.1911
				text = "why"
			intervals [621]:
				xmin = 833.1911
				xmax = 844.7876
				text = ""
			intervals [622]:
				xmin = 844.7876
				xmax = 845.3576
				text = "mm-hm"
			intervals [623]:
				xmin = 845.3576
				xmax = 870.8655
				text = ""
			intervals [624]:
				xmin = 870.8655
				xmax = 871.3055
				text = "mm-hm"
			intervals [625]:
				xmin = 871.3055
				xmax = 903.7717
				text = ""
			intervals [626]:
				xmin = 903.7717
				xmax = 904.3117
				text = "mm-hm"
			intervals [627]:
				xmin = 904.3117
				xmax = 926.1698
				text = ""
			intervals [628]:
				xmin = 926.1698
				xmax = 926.4398
				text = "mm"
			intervals [629]:
				xmin = 926.4398
				xmax = 965.5169
				text = ""
			intervals [630]:
				xmin = 965.5169
				xmax = 965.7869
				text = "hm"
			intervals [631]:
				xmin = 965.7869
				xmax = 982.9773
				text = ""
			intervals [632]:
				xmin = 982.9773
				xmax = 983.3873
				text = "mm-hm"
			intervals [633]:
				xmin = 983.3873
				xmax = 1017.9539
				text = ""
			intervals [634]:
				xmin = 1017.9539
				xmax = 1018.0439
				text = "mm-hm"
			intervals [635]:
				xmin = 1018.0439
				xmax = 1018.1039
				text = "yeah"
			intervals [636]:
				xmin = 1018.1039
				xmax = 1020.380
				text = ""
			intervals [637]:
				xmin = 1020.380
				xmax = 1020.450
				text = "<unk>"
			intervals [638]:
				xmin = 1020.450
				xmax = 1020.650
				text = "that"
			intervals [639]:
				xmin = 1020.650
				xmax = 1020.680
				text = ""
			intervals [640]:
				xmin = 1020.680
				xmax = 1020.790
				text = "s"
			intervals [641]:
				xmin = 1020.790
				xmax = 1021.180
				text = "pretty"
			intervals [642]:
				xmin = 1021.180
				xmax = 1021.760
				text = "interesting"
			intervals [643]:
				xmin = 1021.760
				xmax = 1022.3169
				text = ""
			intervals [644]:
				xmin = 1022.3169
				xmax = 1022.6769
				text = "um"
			intervals [645]:
				xmin = 1022.6769
				xmax = 1024.4806
				text = ""
			intervals [646]:
				xmin = 1024.4806
				xmax = 1024.5506
				text = "uh"
			intervals [647]:
				xmin = 1024.5506
				xmax = 1024.7106
				text = "what"
			intervals [648]:
				xmin = 1024.7106
				xmax = 1024.7806
				text = "do"
			intervals [649]:
				xmin = 1024.7806
				xmax = 1024.8106
				text = ""
			intervals [650]:
				xmin = 1024.8106
				xmax = 1024.9306
				text = "you"
			intervals [651]:
				xmin = 1024.9306
				xmax = 1025.3706
				text = "do"
			intervals [652]:
				xmin = 1025.3706
				xmax = 1025.6632
				text = ""
			intervals [653]:
				xmin = 1025.6632
				xmax = 1025.9832
				text = "after"
			intervals [654]:
				xmin = 1025.9832
				xmax = 1026.4332
				text = "school"
			intervals [655]:
				xmin = 1026.4332
				xmax = 1026.7632
				text = ""
			intervals [656]:
				xmin = 1026.7632
				xmax = 1026.9832
				text = "mm"
			intervals [657]:
				xmin = 1026.9832
				xmax = 1027.2432
				text = ""
			intervals [658]:
				xmin = 1027.2432
				xmax = 1027.4132
				text = "um"
			intervals [659]:
				xmin = 1027.4132
				xmax = 1027.6832
				text = ""
			intervals [660]:
				xmin = 1027.6832
				xmax = 1027.8832
				text = "i"
			intervals [661]:
				xmin = 1027.8832
				xmax = 1027.9632
				text = ""
			intervals [662]:
				xmin = 1027.9632
				xmax = 1028.3032
				text = "realize"
			intervals [663]:
				xmin = 1028.3032
				xmax = 1028.4232
				text = ""
			intervals [664]:
				xmin = 1028.4232
				xmax = 1028.4832
				text = "in"
			intervals [665]:
				xmin = 1028.4832
				xmax = 1029.0032
				text = "basketball"
			intervals [666]:
				xmin = 1029.0032
				xmax = 1029.3132
				text = "season"
			intervals [667]:
				xmin = 1029.3132
				xmax = 1029.3432
				text = ""
			intervals [668]:
				xmin = 1029.3432
				xmax = 1029.4332
				text = "you're"
			intervals [669]:
				xmin = 1029.4332
				xmax = 1029.9332
				text = "probably"
			intervals [670]:
				xmin = 1029.9332
				xmax = 1029.9632
				text = ""
			intervals [671]:
				xmin = 1029.9632
				xmax = 1030.3032
				text = "busy"
			intervals [672]:
				xmin = 1030.3032
				xmax = 1030.4932
				text = "all"
			intervals [673]:
				xmin = 1030.4932
				xmax = 1030.5232
				text = ""
			intervals [674]:
				xmin = 1030.5232
				xmax = 1030.6132
				text = "that"
			intervals [675]:
				xmin = 1030.6132
				xmax = 1031.1732
				text = "evening"
			intervals [676]:
				xmin = 1031.1732
				xmax = 1051.6774
				text = ""
			intervals [677]:
				xmin = 1051.6774
				xmax = 1052.1974
				text = "mm-hm"
			intervals [678]:
				xmin = 1052.1974
				xmax = 1076.503
				text = ""
			intervals [679]:
				xmin = 1076.503
				xmax = 1076.783
				text = "yeah"
			intervals [680]:
				xmin = 1076.783
				xmax = 1076.963
				text = ""
			intervals [681]:
				xmin = 1076.963
				xmax = 1077.213
				text = "yeah"
			intervals [682]:
				xmin = 1077.213
				xmax = 1078.1497
				text = ""
			intervals [683]:
				xmin = 1078.1497
				xmax = 1078.4197
				text = "uh"
			intervals [684]:
				xmin = 1078.4197
				xmax = 1079.0661
				text = ""
			intervals [685]:
				xmin = 1079.0661
				xmax = 1079.2261
				text = "is"
			intervals [686]:
				xmin = 1079.2261
				xmax = 1079.3561
				text = "there"
			intervals [687]:
				xmin = 1079.3561
				xmax = 1079.6761
				text = "anything"
			intervals [688]:
				xmin = 1079.6761
				xmax = 1080.0961
				text = "special"
			intervals [689]:
				xmin = 1080.0961
				xmax = 1080.2861
				text = "about"
			intervals [690]:
				xmin = 1080.2861
				xmax = 1080.3261
				text = ""
			intervals [691]:
				xmin = 1080.3261
				xmax = 1080.7961
				text = "sidwell"
			intervals [692]:
				xmin = 1080.7961
				xmax = 1080.8961
				text = "i've"
			intervals [693]:
				xmin = 1080.8961
				xmax = 1081.0961
				text = "heard"
			intervals [694]:
				xmin = 1081.0961
				xmax = 1081.1661
				text = "of"
			intervals [695]:
				xmin = 1081.1661
				xmax = 1081.5061
				text = "sidwell"
			intervals [696]:
				xmin = 1081.5061
				xmax = 1081.6061
				text = ""
			intervals [697]:
				xmin = 1081.6061
				xmax = 1081.9061
				text = "friends"
			intervals [698]:
				xmin = 1081.9061
				xmax = 1081.9961
				text = ""
			intervals [699]:
				xmin = 1081.9961
				xmax = 1082.2161
				text = "all"
			intervals [700]:
				xmin = 1082.2161
				xmax = 1082.2461
				text = ""
			intervals [701]:
				xmin = 1082.2461
				xmax = 1082.3561
				text = "my"
			intervals [702]:
				xmin = 1082.3561
				xmax = 1082.4261
				text = ""
			intervals [703]:
				xmin = 1082.4261
				xmax = 1082.6261
				text = "life"
			intervals [704]:
				xmin = 1082.6261
				xmax = 1082.7261
				text = ""
			intervals [705]:
				xmin = 1082.7261
				xmax = 1082.9461
				text = "and"
			intervals [706]:
				xmin = 1082.9461
				xmax = 1082.9861
				text = ""
			intervals [707]:
				xmin = 1082.9861
				xmax = 1083.0561
				text = "i've"
			intervals [708]:
				xmin = 1083.0561
				xmax = 1083.2661
				text = ""
			intervals [709]:
				xmin = 1083.2661
				xmax = 1083.3861
				text = "never"
			intervals [710]:
				xmin = 1083.3861
				xmax = 1083.4461
				text = ""
			intervals [711]:
				xmin = 1083.4461
				xmax = 1083.5361
				text = "i've"
			intervals [712]:
				xmin = 1083.5361
				xmax = 1083.8561
				text = "seen"
			intervals [713]:
				xmin = 1083.8561
				xmax = 1083.9861
				text = "the"
			intervals [714]:
				xmin = 1083.9861
				xmax = 1084.2261
				text = "building"
			intervals [715]:
				xmin = 1084.2261
				xmax = 1084.3461
				text = "but"
			intervals [716]:
				xmin = 1084.3461
				xmax = 1084.3761
				text = ""
			intervals [717]:
				xmin = 1084.3761
				xmax = 1084.4061
				text = "i"
			intervals [718]:
				xmin = 1084.4061
				xmax = 1084.5461
				text = "didn't"
			intervals [719]:
				xmin = 1084.5461
				xmax = 1084.8161
				text = ""
			intervals [720]:
				xmin = 1084.8161
				xmax = 1085.0061
				text = "even"
			intervals [721]:
				xmin = 1085.0061
				xmax = 1085.0661
				text = "know"
			intervals [722]:
				xmin = 1085.0661
				xmax = 1085.1661
				text = "where"
			intervals [723]:
				xmin = 1085.1661
				xmax = 1085.2461
				text = "it"
			intervals [724]:
				xmin = 1085.2461
				xmax = 1085.4961
				text = "was"
			intervals [725]:
				xmin = 1085.4961
				xmax = 1085.7461
				text = "really"
			intervals [726]:
				xmin = 1085.7461
				xmax = 1085.7761
				text = ""
			intervals [727]:
				xmin = 1085.7761
				xmax = 1085.9461
				text = "but"
			intervals [728]:
				xmin = 1085.9461
				xmax = 1086.2931
				text = ""
			intervals [729]:
				xmin = 1086.2931
				xmax = 1086.5031
				text = "what"
			intervals [730]:
				xmin = 1086.5031
				xmax = 1086.7131
				text = "is"
			intervals [731]:
				xmin = 1086.7131
				xmax = 1086.9431
				text = "tell"
			intervals [732]:
				xmin = 1086.9431
				xmax = 1087.0231
				text = "me"
			intervals [733]:
				xmin = 1087.0231
				xmax = 1087.2631
				text = "about"
			intervals [734]:
				xmin = 1087.2631
				xmax = 1087.3131
				text = ""
			intervals [735]:
				xmin = 1087.3131
				xmax = 1087.7531
				text = "sidwell"
			intervals [736]:
				xmin = 1087.7531
				xmax = 1087.7831
				text = ""
			intervals [737]:
				xmin = 1087.7831
				xmax = 1088.2631
				text = "friends"
			intervals [738]:
				xmin = 1088.2631
				xmax = 1133.2844
				text = ""
			intervals [739]:
				xmin = 1133.2844
				xmax = 1133.7544
				text = "mm-hm"
			intervals [740]:
				xmin = 1133.7544
				xmax = 1154.7106
				text = ""
			intervals [741]:
				xmin = 1154.7106
				xmax = 1155.2206
				text = "mm-hm"
			intervals [742]:
				xmin = 1155.2206
				xmax = 1180.851
				text = ""
			intervals [743]:
				xmin = 1180.851
				xmax = 1181.621
				text = "mm-hm"
			intervals [744]:
				xmin = 1181.621
				xmax = 1181.651
				text = ""
			intervals [745]:
				xmin = 1181.651
				xmax = 1181.751
				text = "that"
			intervals [746]:
				xmin = 1181.751
				xmax = 1181.841
				text = "s"
			intervals [747]:
				xmin = 1181.841
				xmax = 1181.871
				text = ""
			intervals [748]:
				xmin = 1181.871
				xmax = 1182.201
				text = "very"
			intervals [749]:
				xmin = 1182.201
				xmax = 1182.231
				text = ""
			intervals [750]:
				xmin = 1182.231
				xmax = 1182.881
				text = "interesting"
			intervals [751]:
				xmin = 1182.881
				xmax = 1183.322
				text = ""
			intervals [752]:
				xmin = 1183.322
				xmax = 1183.772
				text = "um"
			intervals [753]:
				xmin = 1183.772
				xmax = 1184.6106
				text = ""
			intervals [754]:
				xmin = 1184.6106
				xmax = 1184.7606
				text = "do"
			intervals [755]:
				xmin = 1184.7606
				xmax = 1184.9306
				text = "you"
			intervals [756]:
				xmin = 1184.9306
				xmax = 1184.9606
				text = ""
			intervals [757]:
				xmin = 1184.9606
				xmax = 1185.3806
				text = "have"
			intervals [758]:
				xmin = 1185.3806
				xmax = 1185.4306
				text = ""
			intervals [759]:
				xmin = 1185.4306
				xmax = 1185.6406
				text = "or"
			intervals [760]:
				xmin = 1185.6406
				xmax = 1185.8206
				text = ""
			intervals [761]:
				xmin = 1185.8206
				xmax = 1185.9906
				text = "have"
			intervals [762]:
				xmin = 1185.9906
				xmax = 1186.2306
				text = "you"
			intervals [763]:
				xmin = 1186.2306
				xmax = 1186.4406
				text = "ever"
			intervals [764]:
				xmin = 1186.4406
				xmax = 1186.4906
				text = ""
			intervals [765]:
				xmin = 1186.4906
				xmax = 1186.8106
				text = "have"
			intervals [766]:
				xmin = 1186.8106
				xmax = 1187.1606
				text = ""
			intervals [767]:
				xmin = 1187.1606
				xmax = 1187.5106
				text = "had"
			intervals [768]:
				xmin = 1187.5106
				xmax = 1187.6006
				text = ""
			intervals [769]:
				xmin = 1187.6006
				xmax = 1187.9506
				text = "uh"
			intervals [770]:
				xmin = 1187.9506
				xmax = 1188.433
				text = ""
			intervals [771]:
				xmin = 1188.433
				xmax = 1188.463
				text = "a"
			intervals [772]:
				xmin = 1188.463
				xmax = 1188.503
				text = ""
			intervals [773]:
				xmin = 1188.503
				xmax = 1188.863
				text = "teacher"
			intervals [774]:
				xmin = 1188.863
				xmax = 1188.893
				text = ""
			intervals [775]:
				xmin = 1188.893
				xmax = 1189.093
				text = "that"
			intervals [776]:
				xmin = 1189.093
				xmax = 1189.223
				text = ""
			intervals [777]:
				xmin = 1189.223
				xmax = 1189.603
				text = "yelled"
			intervals [778]:
				xmin = 1189.603
				xmax = 1189.663
				text = ""
			intervals [779]:
				xmin = 1189.663
				xmax = 1189.713
				text = "a"
			intervals [780]:
				xmin = 1189.713
				xmax = 1189.743
				text = ""
			intervals [781]:
				xmin = 1189.743
				xmax = 1189.833
				text = "lot"
			intervals [782]:
				xmin = 1189.833
				xmax = 1221.4899
				text = ""
			intervals [783]:
				xmin = 1221.4899
				xmax = 1221.6899
				text = "you"
			intervals [784]:
				xmin = 1221.6899
				xmax = 1221.7699
				text = "were"
			intervals [785]:
				xmin = 1221.7699
				xmax = 1222.0399
				text = "never"
			intervals [786]:
				xmin = 1222.0399
				xmax = 1222.3899
				text = "yelled"
			intervals [787]:
				xmin = 1222.3899
				xmax = 1222.5399
				text = "at"
			intervals [788]:
				xmin = 1222.5399
				xmax = 1223.949
				text = ""
			intervals [789]:
				xmin = 1223.949
				xmax = 1224.139
				text = "oh"
			intervals [790]:
				xmin = 1224.139
				xmax = 1224.169
				text = ""
			intervals [791]:
				xmin = 1224.169
				xmax = 1224.279
				text = "well"
			intervals [792]:
				xmin = 1224.279
				xmax = 1228.9908
				text = ""
			intervals [793]:
				xmin = 1228.9908
				xmax = 1229.5908
				text = "mm-hm"
			intervals [794]:
				xmin = 1229.5908
				xmax = 1233.9478
				text = ""
			intervals [795]:
				xmin = 1233.9478
				xmax = 1234.0678
				text = "what"
			intervals [796]:
				xmin = 1234.0678
				xmax = 1234.0978
				text = ""
			intervals [797]:
				xmin = 1234.0978
				xmax = 1234.3178
				text = "kind"
			intervals [798]:
				xmin = 1234.3178
				xmax = 1234.3878
				text = "of"
			intervals [799]:
				xmin = 1234.3878
				xmax = 1234.4278
				text = ""
			intervals [800]:
				xmin = 1234.4278
				xmax = 1234.6278
				text = "things"
			intervals [801]:
				xmin = 1234.6278
				xmax = 1234.6978
				text = ""
			intervals [802]:
				xmin = 1234.6978
				xmax = 1234.8278
				text = "did"
			intervals [803]:
				xmin = 1234.8278
				xmax = 1234.9178
				text = "you"
			intervals [804]:
				xmin = 1234.9178
				xmax = 1235.0578
				text = "get"
			intervals [805]:
				xmin = 1235.0578
				xmax = 1235.1278
				text = ""
			intervals [806]:
				xmin = 1235.1278
				xmax = 1235.3478
				text = "yelled"
			intervals [807]:
				xmin = 1235.3478
				xmax = 1235.4178
				text = "at"
			intervals [808]:
				xmin = 1235.4178
				xmax = 1235.6678
				text = ""
			intervals [809]:
				xmin = 1235.6678
				xmax = 1235.7378
				text = "for"
			intervals [810]:
				xmin = 1235.7378
				xmax = 1241.3166
				text = ""
			intervals [811]:
				xmin = 1241.3166
				xmax = 1241.7566
				text = "mm-hm"
			intervals [812]:
				xmin = 1241.7566
				xmax = 1242.3051
				text = ""
			intervals [813]:
				xmin = 1242.3051
				xmax = 1242.7451
				text = "mm-hm"
			intervals [814]:
				xmin = 1242.7451
				xmax = 1243.7096
				text = ""
			intervals [815]:
				xmin = 1243.7096
				xmax = 1244.3296
				text = "um"
			intervals [816]:
				xmin = 1244.3296
				xmax = 1244.8361
				text = ""
			intervals [817]:
				xmin = 1244.8361
				xmax = 1245.0561
				text = "who"
			intervals [818]:
				xmin = 1245.0561
				xmax = 1245.2161
				text = "was"
			intervals [819]:
				xmin = 1245.2161
				xmax = 1245.2961
				text = "the"
			intervals [820]:
				xmin = 1245.2961
				xmax = 1245.5461
				text = "best"
			intervals [821]:
				xmin = 1245.5461
				xmax = 1245.8561
				text = "teacher"
			intervals [822]:
				xmin = 1245.8561
				xmax = 1245.9161
				text = ""
			intervals [823]:
				xmin = 1245.9161
				xmax = 1246.0761
				text = "you"
			intervals [824]:
				xmin = 1246.0761
				xmax = 1246.1361
				text = ""
			intervals [825]:
				xmin = 1246.1361
				xmax = 1246.2261
				text = "ever"
			intervals [826]:
				xmin = 1246.2261
				xmax = 1246.2561
				text = ""
			intervals [827]:
				xmin = 1246.2561
				xmax = 1246.3661
				text = "had"
			intervals [828]:
				xmin = 1246.3661
				xmax = 1276.1973
				text = ""
			intervals [829]:
				xmin = 1276.1973
				xmax = 1276.6773
				text = "mm-hm"
			intervals [830]:
				xmin = 1276.6773
				xmax = 1315.1576
				text = ""
			intervals [831]:
				xmin = 1315.1576
				xmax = 1315.3876
				text = "mm"
			intervals [832]:
				xmin = 1315.3876
				xmax = 1316.2181
				text = ""
			intervals [833]:
				xmin = 1316.2181
				xmax = 1316.3781
				text = "not"
			intervals [834]:
				xmin = 1316.3781
				xmax = 1316.4081
				text = ""
			intervals [835]:
				xmin = 1316.4081
				xmax = 1316.6181
				text = "sure"
			intervals [836]:
				xmin = 1316.6181
				xmax = 1316.6481
				text = "i"
			intervals [837]:
				xmin = 1316.6481
				xmax = 1316.7381
				text = ""
			intervals [838]:
				xmin = 1316.7381
				xmax = 1316.9681
				text = "really"
			intervals [839]:
				xmin = 1316.9681
				xmax = 1317.0181
				text = ""
			intervals [840]:
				xmin = 1317.0181
				xmax = 1317.4181
				text = "understand"
			intervals [841]:
				xmin = 1317.4181
				xmax = 1317.5181
				text = ""
			intervals [842]:
				xmin = 1317.5181
				xmax = 1317.6081
				text = "what"
			intervals [843]:
				xmin = 1317.6081
				xmax = 1317.6681
				text = "you"
			intervals [844]:
				xmin = 1317.6681
				xmax = 1317.6981
				text = ""
			intervals [845]:
				xmin = 1317.6981
				xmax = 1317.8581
				text = "just"
			intervals [846]:
				xmin = 1317.8581
				xmax = 1317.9081
				text = ""
			intervals [847]:
				xmin = 1317.9081
				xmax = 1318.2581
				text = "said"
			intervals [848]:
				xmin = 1318.2581
				xmax = 1318.2881
				text = ""
			intervals [849]:
				xmin = 1318.2881
				xmax = 1318.9781
				text = "<unk>"
			intervals [850]:
				xmin = 1318.9781
				xmax = 1319.6915
				text = ""
			intervals [851]:
				xmin = 1319.6915
				xmax = 1320.2915
				text = "um"
			intervals [852]:
				xmin = 1320.2915
				xmax = 1321.5503
				text = ""
			intervals [853]:
				xmin = 1321.5503
				xmax = 1321.7203
				text = "what"
			intervals [854]:
				xmin = 1321.7203
				xmax = 1322.1403
				text = "about"
			intervals [855]:
				xmin = 1322.1403
				xmax = 1322.3005
				text = ""
			intervals [856]:
				xmin = 1322.3005
				xmax = 1322.5105
				text = "did"
			intervals [857]:
				xmin = 1322.5105
				xmax = 1322.6105
				text = "you"
			intervals [858]:
				xmin = 1322.6105
				xmax = 1322.7505
				text = "ever"
			intervals [859]:
				xmin = 1322.7505
				xmax = 1322.8905
				text = "have"
			intervals [860]:
				xmin = 1322.8905
				xmax = 1322.9205
				text = ""
			intervals [861]:
				xmin = 1322.9205
				xmax = 1323.1305
				text = "one"
			intervals [862]:
				xmin = 1323.1305
				xmax = 1323.1605
				text = ""
			intervals [863]:
				xmin = 1323.1605
				xmax = 1323.3305
				text = "that"
			intervals [864]:
				xmin = 1323.3305
				xmax = 1323.4605
				text = ""
			intervals [865]:
				xmin = 1323.4605
				xmax = 1324.0505
				text = "um"
			intervals [866]:
				xmin = 1324.0505
				xmax = 1324.2132
				text = ""
			intervals [867]:
				xmin = 1324.2132
				xmax = 1324.3832
				text = "that"
			intervals [868]:
				xmin = 1324.3832
				xmax = 1324.4632
				text = "you"
			intervals [869]:
				xmin = 1324.4632
				xmax = 1324.8432
				text = ""
			intervals [870]:
				xmin = 1324.8432
				xmax = 1325.2832
				text = "really"
			intervals [871]:
				xmin = 1325.2832
				xmax = 1325.3132
				text = ""
			intervals [872]:
				xmin = 1325.3132
				xmax = 1325.6032
				text = "didn't"
			intervals [873]:
				xmin = 1325.6032
				xmax = 1325.6432
				text = ""
			intervals [874]:
				xmin = 1325.6432
				xmax = 1325.8332
				text = "like"
			intervals [875]:
				xmin = 1325.8332
				xmax = 1325.9132
				text = ""
			intervals [876]:
				xmin = 1325.9132
				xmax = 1326.0032
				text = "i"
			intervals [877]:
				xmin = 1326.0032
				xmax = 1326.0432
				text = ""
			intervals [878]:
				xmin = 1326.0432
				xmax = 1326.4032
				text = "mean"
			intervals [879]:
				xmin = 1326.4032
				xmax = 1329.3183
				text = ""
			intervals [880]:
				xmin = 1329.3183
				xmax = 1329.4783
				text = "one"
			intervals [881]:
				xmin = 1329.4783
				xmax = 1329.6383
				text = "that"
			intervals [882]:
				xmin = 1329.6383
				xmax = 1329.8083
				text = "you"
			intervals [883]:
				xmin = 1329.8083
				xmax = 1329.8383
				text = ""
			intervals [884]:
				xmin = 1329.8383
				xmax = 1330.1583
				text = "just"
			intervals [885]:
				xmin = 1330.1583
				xmax = 1330.2383
				text = ""
			intervals [886]:
				xmin = 1330.2383
				xmax = 1330.4983
				text = "thought"
			intervals [887]:
				xmin = 1330.4983
				xmax = 1330.5283
				text = ""
			intervals [888]:
				xmin = 1330.5283
				xmax = 1330.6183
				text = "was"
			intervals [889]:
				xmin = 1330.6183
				xmax = 1330.8383
				text = "was"
			intervals [890]:
				xmin = 1330.8383
				xmax = 1331.1083
				text = "just"
			intervals [891]:
				xmin = 1331.1083
				xmax = 1331.1483
				text = ""
			intervals [892]:
				xmin = 1331.1483
				xmax = 1331.2383
				text = "not"
			intervals [893]:
				xmin = 1331.2383
				xmax = 1331.2683
				text = ""
			intervals [894]:
				xmin = 1331.2683
				xmax = 1331.2983
				text = "a"
			intervals [895]:
				xmin = 1331.2983
				xmax = 1331.3283
				text = ""
			intervals [896]:
				xmin = 1331.3283
				xmax = 1331.4483
				text = "very"
			intervals [897]:
				xmin = 1331.4483
				xmax = 1331.5383
				text = "good"
			intervals [898]:
				xmin = 1331.5383
				xmax = 1331.9083
				text = "teacher"
			intervals [899]:
				xmin = 1331.9083
				xmax = 1352.4352
				text = ""
			intervals [900]:
				xmin = 1352.4352
				xmax = 1352.6852
				text = "mm"
			intervals [901]:
				xmin = 1352.6852
				xmax = 1354.1752
				text = ""
			intervals [902]:
				xmin = 1354.1752
				xmax = 1354.5652
				text = "mm-hm"
			intervals [903]:
				xmin = 1354.5652
				xmax = 1362.0621
				text = ""
			intervals [904]:
				xmin = 1362.0621
				xmax = 1362.3421
				text = "well"
			intervals [905]:
				xmin = 1362.3421
				xmax = 1362.3721
				text = ""
			intervals [906]:
				xmin = 1362.3721
				xmax = 1362.7321
				text = "um"
			intervals [907]:
				xmin = 1362.7321
				xmax = 1364.099
				text = ""
			intervals [908]:
				xmin = 1364.099
				xmax = 1364.359
				text = "mm"
			intervals [909]:
				xmin = 1364.359
				xmax = 1364.499
				text = ""
			intervals [910]:
				xmin = 1364.499
				xmax = 1364.769
				text = "was"
			intervals [911]:
				xmin = 1364.769
				xmax = 1364.999
				text = "there"
			intervals [912]:
				xmin = 1364.999
				xmax = 1365.029
				text = ""
			intervals [913]:
				xmin = 1365.029
				xmax = 1365.239
				text = "ever"
			intervals [914]:
				xmin = 1365.239
				xmax = 1365.319
				text = "a"
			intervals [915]:
				xmin = 1365.319
				xmax = 1365.629
				text = "teacher"
			intervals [916]:
				xmin = 1365.629
				xmax = 1365.659
				text = ""
			intervals [917]:
				xmin = 1365.659
				xmax = 1365.799
				text = "that"
			intervals [918]:
				xmin = 1365.799
				xmax = 1365.829
				text = ""
			intervals [919]:
				xmin = 1365.829
				xmax = 1366.129
				text = "really"
			intervals [920]:
				xmin = 1366.129
				xmax = 1366.619
				text = "influenced"
			intervals [921]:
				xmin = 1366.619
				xmax = 1366.859
				text = "your"
			intervals [922]:
				xmin = 1366.859
				xmax = 1367.089
				text = "life"
			intervals [923]:
				xmin = 1367.089
				xmax = 1367.329
				text = ""
			intervals [924]:
				xmin = 1367.329
				xmax = 1367.539
				text = "made"
			intervals [925]:
				xmin = 1367.539
				xmax = 1367.639
				text = "you"
			intervals [926]:
				xmin = 1367.639
				xmax = 1367.719
				text = ""
			intervals [927]:
				xmin = 1367.719
				xmax = 1368.059
				text = "decide"
			intervals [928]:
				xmin = 1368.059
				xmax = 1368.9489
				text = ""
			intervals [929]:
				xmin = 1368.9489
				xmax = 1370.0189
				text = "<unk>"
			intervals [930]:
				xmin = 1370.0189
				xmax = 1387.8691
				text = ""
			intervals [931]:
				xmin = 1387.8691
				xmax = 1388.4191
				text = "mm-hm"
			intervals [932]:
				xmin = 1388.4191
				xmax = 1408.5513
				text = ""
			intervals [933]:
				xmin = 1408.5513
				xmax = 1408.7713
				text = "alright"
			intervals [934]:
				xmin = 1408.7713
				xmax = 1409.9619
				text = ""
			intervals [935]:
				xmin = 1409.9619
				xmax = 1410.4519
				text = "okay"
			intervals [936]:
				xmin = 1410.4519
				xmax = 1411.0892
				text = ""
			intervals [937]:
				xmin = 1411.0892
				xmax = 1411.6992
				text = "um"
			intervals [938]:
				xmin = 1411.6992
				xmax = 1413.0801
				text = ""
			intervals [939]:
				xmin = 1413.0801
				xmax = 1413.1701
				text = "do"
			intervals [940]:
				xmin = 1413.1701
				xmax = 1413.2301
				text = "you"
			intervals [941]:
				xmin = 1413.2301
				xmax = 1413.4301
				text = "have"
			intervals [942]:
				xmin = 1413.4301
				xmax = 1413.5301
				text = "a"
			intervals [943]:
				xmin = 1413.5301
				xmax = 1413.6966
				text = ""
			intervals [944]:
				xmin = 1413.6966
				xmax = 1414.1066
				text = "certain"
			intervals [945]:
				xmin = 1414.1066
				xmax = 1414.4366
				text = "group"
			intervals [946]:
				xmin = 1414.4366
				xmax = 1415.0557
				text = ""
			intervals [947]:
				xmin = 1415.0557
				xmax = 1415.2357
				text = "of"
			intervals [948]:
				xmin = 1415.2357
				xmax = 1415.4357
				text = ""
			intervals [949]:
				xmin = 1415.4357
				xmax = 1415.7557
				text = "kids"
			intervals [950]:
				xmin = 1415.7557
				xmax = 1415.7857
				text = ""
			intervals [951]:
				xmin = 1415.7857
				xmax = 1415.9257
				text = "that"
			intervals [952]:
				xmin = 1415.9257
				xmax = 1416.0057
				text = "you"
			intervals [953]:
				xmin = 1416.0057
				xmax = 1416.0357
				text = ""
			intervals [954]:
				xmin = 1416.0357
				xmax = 1416.1657
				text = "hang"
			intervals [955]:
				xmin = 1416.1657
				xmax = 1416.3757
				text = ""
			intervals [956]:
				xmin = 1416.3757
				xmax = 1416.5357
				text = "out"
			intervals [957]:
				xmin = 1416.5357
				xmax = 1416.5857
				text = ""
			intervals [958]:
				xmin = 1416.5857
				xmax = 1416.6857
				text = "with"
			intervals [959]:
				xmin = 1416.6857
				xmax = 1441.057
				text = ""
			intervals [960]:
				xmin = 1441.057
				xmax = 1441.257
				text = "mm"
			intervals [961]:
				xmin = 1441.257
				xmax = 1460.0176
				text = ""
			intervals [962]:
				xmin = 1460.0176
				xmax = 1460.5176
				text = "mm-hm"
			intervals [963]:
				xmin = 1460.5176
				xmax = 1476.4429
				text = ""
			intervals [964]:
				xmin = 1476.4429
				xmax = 1476.5529
				text = "yeah"
			intervals [965]:
				xmin = 1476.5529
				xmax = 1476.5829
				text = ""
			intervals [966]:
				xmin = 1476.5829
				xmax = 1476.6129
				text = "i"
			intervals [967]:
				xmin = 1476.6129
				xmax = 1476.6429
				text = ""
			intervals [968]:
				xmin = 1476.6429
				xmax = 1477.1129
				text = "understand"
			intervals [969]:
				xmin = 1477.1129
				xmax = 1477.1929
				text = ""
			intervals [970]:
				xmin = 1477.1929
				xmax = 1477.2829
				text = "that"
			intervals [971]:
				xmin = 1477.2829
				xmax = 1477.9534
				text = ""
			intervals [972]:
				xmin = 1477.9534
				xmax = 1478.5034
				text = "um"
			intervals [973]:
				xmin = 1478.5034
				xmax = 1479.4922
				text = ""
			intervals [974]:
				xmin = 1479.4922
				xmax = 1479.9222
				text = "well"
			intervals [975]:
				xmin = 1479.9222
				xmax = 1480.4206
				text = ""
			intervals [976]:
				xmin = 1480.4206
				xmax = 1480.6306
				text = "well"
			intervals [977]:
				xmin = 1480.6306
				xmax = 1480.7506
				text = "what"
			intervals [978]:
				xmin = 1480.7506
				xmax = 1480.9506
				text = "about"
			intervals [979]:
				xmin = 1480.9506
				xmax = 1481.1306
				text = "a"
			intervals [980]:
				xmin = 1481.1306
				xmax = 1481.1906
				text = ""
			intervals [981]:
				xmin = 1481.1906
				xmax = 1481.4906
				text = "group"
			intervals [982]:
				xmin = 1481.4906
				xmax = 1482.142
				text = ""
			intervals [983]:
				xmin = 1482.142
				xmax = 1482.212
				text = "uh"
			intervals [984]:
				xmin = 1482.212
				xmax = 1482.632
				text = ""
			intervals [985]:
				xmin = 1482.632
				xmax = 1482.772
				text = "when"
			intervals [986]:
				xmin = 1482.772
				xmax = 1482.802
				text = ""
			intervals [987]:
				xmin = 1482.802
				xmax = 1482.952
				text = "you"
			intervals [988]:
				xmin = 1482.952
				xmax = 1482.982
				text = ""
			intervals [989]:
				xmin = 1482.982
				xmax = 1483.152
				text = "were"
			intervals [990]:
				xmin = 1483.152
				xmax = 1483.282
				text = ""
			intervals [991]:
				xmin = 1483.282
				xmax = 1483.652
				text = "younger"
			intervals [992]:
				xmin = 1483.652
				xmax = 1483.9049
				text = ""
			intervals [993]:
				xmin = 1483.9049
				xmax = 1484.1449
				text = "say"
			intervals [994]:
				xmin = 1484.1449
				xmax = 1484.1749
				text = ""
			intervals [995]:
				xmin = 1484.1749
				xmax = 1484.2649
				text = "when"
			intervals [996]:
				xmin = 1484.2649
				xmax = 1484.3149
				text = ""
			intervals [997]:
				xmin = 1484.3149
				xmax = 1484.5049
				text = "you"
			intervals [998]:
				xmin = 1484.5049
				xmax = 1484.5449
				text = ""
			intervals [999]:
				xmin = 1484.5449
				xmax = 1484.6449
				text = "were"
			intervals [1000]:
				xmin = 1484.6449
				xmax = 1484.7049
				text = "in"
			intervals [1001]:
				xmin = 1484.7049
				xmax = 1484.8849
				text = ""
			intervals [1002]:
				xmin = 1484.8849
				xmax = 1485.0749
				text = "public"
			intervals [1003]:
				xmin = 1485.0749
				xmax = 1485.1449
				text = ""
			intervals [1004]:
				xmin = 1485.1449
				xmax = 1485.4249
				text = "school"
			intervals [1005]:
				xmin = 1485.4249
				xmax = 1486.0006
				text = ""
			intervals [1006]:
				xmin = 1486.0006
				xmax = 1486.3506
				text = "before"
			intervals [1007]:
				xmin = 1486.3506
				xmax = 1486.8706
				text = ""
			intervals [1008]:
				xmin = 1486.8706
				xmax = 1486.9306
				text = "you"
			intervals [1009]:
				xmin = 1486.9306
				xmax = 1487.0306
				text = ""
			intervals [1010]:
				xmin = 1487.0306
				xmax = 1487.1306
				text = "had"
			intervals [1011]:
				xmin = 1487.1306
				xmax = 1487.2206
				text = "this"
			intervals [1012]:
				xmin = 1487.2206
				xmax = 1487.4733
				text = ""
			intervals [1013]:
				xmin = 1487.4733
				xmax = 1487.9433
				text = "drastic"
			intervals [1014]:
				xmin = 1487.9433
				xmax = 1487.9933
				text = ""
			intervals [1015]:
				xmin = 1487.9933
				xmax = 1488.4733
				text = "change"
			intervals [1016]:
				xmin = 1488.4733
				xmax = 1488.5333
				text = "in"
			intervals [1017]:
				xmin = 1488.5333
				xmax = 1488.6133
				text = ""
			intervals [1018]:
				xmin = 1488.6133
				xmax = 1488.7433
				text = "life"
			intervals [1019]:
				xmin = 1488.7433
				xmax = 1522.5349
				text = ""
			intervals [1020]:
				xmin = 1522.5349
				xmax = 1523.0349
				text = "mm-hm"
			intervals [1021]:
				xmin = 1523.0349
				xmax = 1536.0013
				text = ""
			intervals [1022]:
				xmin = 1536.0013
				xmax = 1536.4413
				text = "mm-hm"
			intervals [1023]:
				xmin = 1536.4413
				xmax = 1537.4059
				text = ""
			intervals [1024]:
				xmin = 1537.4059
				xmax = 1537.8859
				text = "um"
			intervals [1025]:
				xmin = 1537.8859
				xmax = 1539.3686
				text = ""
			intervals [1026]:
				xmin = 1539.3686
				xmax = 1539.7186
				text = "well"
			intervals [1027]:
				xmin = 1539.7186
				xmax = 1540.081
				text = ""
			intervals [1028]:
				xmin = 1540.081
				xmax = 1540.241
				text = "with"
			intervals [1029]:
				xmin = 1540.241
				xmax = 1540.331
				text = ""
			intervals [1030]:
				xmin = 1540.331
				xmax = 1540.551
				text = "that"
			intervals [1031]:
				xmin = 1540.551
				xmax = 1540.611
				text = ""
			intervals [1032]:
				xmin = 1540.611
				xmax = 1540.821
				text = "group"
			intervals [1033]:
				xmin = 1540.821
				xmax = 1540.981
				text = ""
			intervals [1034]:
				xmin = 1540.981
				xmax = 1541.231
				text = "then"
			intervals [1035]:
				xmin = 1541.231
				xmax = 1541.261
				text = ""
			intervals [1036]:
				xmin = 1541.261
				xmax = 1541.481
				text = "um"
			intervals [1037]:
				xmin = 1541.481
				xmax = 1541.541
				text = ""
			intervals [1038]:
				xmin = 1541.541
				xmax = 1541.761
				text = "was"
			intervals [1039]:
				xmin = 1541.761
				xmax = 1541.791
				text = ""
			intervals [1040]:
				xmin = 1541.791
				xmax = 1542.081
				text = "there"
			intervals [1041]:
				xmin = 1542.081
				xmax = 1542.201
				text = ""
			intervals [1042]:
				xmin = 1542.201
				xmax = 1542.311
				text = "ever"
			intervals [1043]:
				xmin = 1542.311
				xmax = 1542.391
				text = ""
			intervals [1044]:
				xmin = 1542.391
				xmax = 1542.661
				text = "one"
			intervals [1045]:
				xmin = 1542.661
				xmax = 1542.761
				text = ""
			intervals [1046]:
				xmin = 1542.761
				xmax = 1542.911
				text = "who"
			intervals [1047]:
				xmin = 1542.911
				xmax = 1542.941
				text = ""
			intervals [1048]:
				xmin = 1542.941
				xmax = 1543.081
				text = "was"
			intervals [1049]:
				xmin = 1543.081
				xmax = 1543.111
				text = ""
			intervals [1050]:
				xmin = 1543.111
				xmax = 1543.241
				text = "more"
			intervals [1051]:
				xmin = 1543.241
				xmax = 1543.271
				text = ""
			intervals [1052]:
				xmin = 1543.271
				xmax = 1543.301
				text = "or"
			intervals [1053]:
				xmin = 1543.301
				xmax = 1543.371
				text = ""
			intervals [1054]:
				xmin = 1543.371
				xmax = 1543.571
				text = "less"
			intervals [1055]:
				xmin = 1543.571
				xmax = 1543.621
				text = ""
			intervals [1056]:
				xmin = 1543.621
				xmax = 1543.691
				text = "the"
			intervals [1057]:
				xmin = 1543.691
				xmax = 1543.771
				text = ""
			intervals [1058]:
				xmin = 1543.771
				xmax = 1544.101
				text = "leader"
			intervals [1059]:
				xmin = 1544.101
				xmax = 1546.9264
				text = ""
			intervals [1060]:
				xmin = 1546.9264
				xmax = 1547.0264
				text = "with"
			intervals [1061]:
				xmin = 1547.0264
				xmax = 1547.0564
				text = ""
			intervals [1062]:
				xmin = 1547.0564
				xmax = 1547.1864
				text = "your"
			intervals [1063]:
				xmin = 1547.1864
				xmax = 1547.2464
				text = ""
			intervals [1064]:
				xmin = 1547.2464
				xmax = 1547.4864
				text = "walking"
			intervals [1065]:
				xmin = 1547.4864
				xmax = 1547.7264
				text = ""
			intervals [1066]:
				xmin = 1547.7264
				xmax = 1547.8864
				text = "buddies"
			intervals [1067]:
				xmin = 1547.8864
				xmax = 1582.2823
				text = ""
			intervals [1068]:
				xmin = 1582.2823
				xmax = 1582.7623
				text = "mm-hm"
			intervals [1069]:
				xmin = 1582.7623
				xmax = 1591.9563
				text = ""
			intervals [1070]:
				xmin = 1591.9563
				xmax = 1592.4163
				text = "mm-hm"
			intervals [1071]:
				xmin = 1592.4163
				xmax = 1595.1965
				text = ""
			intervals [1072]:
				xmin = 1595.1965
				xmax = 1595.5565
				text = "mm-hm"
			intervals [1073]:
				xmin = 1595.5565
				xmax = 1598.7593
				text = ""
			intervals [1074]:
				xmin = 1598.7593
				xmax = 1599.1593
				text = "um"
			intervals [1075]:
				xmin = 1599.1593
				xmax = 1600.0175
				text = ""
			intervals [1076]:
				xmin = 1600.0175
				xmax = 1600.1875
				text = "do"
			intervals [1077]:
				xmin = 1600.1875
				xmax = 1600.3375
				text = "you"
			intervals [1078]:
				xmin = 1600.3375
				xmax = 1600.5375
				text = "have"
			intervals [1079]:
				xmin = 1600.5375
				xmax = 1600.6775
				text = ""
			intervals [1080]:
				xmin = 1600.6775
				xmax = 1600.9175
				text = "any"
			intervals [1081]:
				xmin = 1600.9175
				xmax = 1601.3275
				text = "friends"
			intervals [1082]:
				xmin = 1601.3275
				xmax = 1601.3775
				text = ""
			intervals [1083]:
				xmin = 1601.3775
				xmax = 1601.4675
				text = "that"
			intervals [1084]:
				xmin = 1601.4675
				xmax = 1601.5075
				text = ""
			intervals [1085]:
				xmin = 1601.5075
				xmax = 1602.0175
				text = "speak"
			intervals [1086]:
				xmin = 1602.0175
				xmax = 1602.1075
				text = "a"
			intervals [1087]:
				xmin = 1602.1075
				xmax = 1602.2075
				text = ""
			intervals [1088]:
				xmin = 1602.2075
				xmax = 1602.4175
				text = "foreign"
			intervals [1089]:
				xmin = 1602.4175
				xmax = 1602.5475
				text = ""
			intervals [1090]:
				xmin = 1602.5475
				xmax = 1603.0575
				text = "language"
			intervals [1091]:
				xmin = 1603.0575
				xmax = 1608.8217
				text = ""
			intervals [1092]:
				xmin = 1608.8217
				xmax = 1609.3317
				text = "uh-huh"
			intervals [1093]:
				xmin = 1609.3317
				xmax = 1609.4417
				text = ""
			intervals [1094]:
				xmin = 1609.4417
				xmax = 1609.4717
				text = "mm"
			intervals [1095]:
				xmin = 1609.4717
				xmax = 1609.9062
				text = ""
			intervals [1096]:
				xmin = 1609.9062
				xmax = 1610.0262
				text = "do"
			intervals [1097]:
				xmin = 1610.0262
				xmax = 1610.0862
				text = "you"
			intervals [1098]:
				xmin = 1610.0862
				xmax = 1610.2162
				text = "have"
			intervals [1099]:
				xmin = 1610.2162
				xmax = 1610.2862
				text = ""
			intervals [1100]:
				xmin = 1610.2862
				xmax = 1610.3762
				text = "any"
			intervals [1101]:
				xmin = 1610.3762
				xmax = 1610.5662
				text = "white"
			intervals [1102]:
				xmin = 1610.5662
				xmax = 1610.6762
				text = ""
			intervals [1103]:
				xmin = 1610.6762
				xmax = 1611.0562
				text = "friends"
			intervals [1104]:
				xmin = 1611.0562
				xmax = 1611.5029
				text = ""
			intervals [1105]:
				xmin = 1611.5029
				xmax = 1612.0129
				text = "mm-hm"
			intervals [1106]:
				xmin = 1612.0129
				xmax = 1612.4033
				text = ""
			intervals [1107]:
				xmin = 1612.4033
				xmax = 1612.6933
				text = "uh"
			intervals [1108]:
				xmin = 1612.6933
				xmax = 1613.2944
				text = ""
			intervals [1109]:
				xmin = 1613.2944
				xmax = 1613.4744
				text = "how"
			intervals [1110]:
				xmin = 1613.4744
				xmax = 1613.5944
				text = "s"
			intervals [1111]:
				xmin = 1613.5944
				xmax = 1613.6944
				text = "your"
			intervals [1112]:
				xmin = 1613.6944
				xmax = 1613.7244
				text = ""
			intervals [1113]:
				xmin = 1613.7244
				xmax = 1614.3744
				text = "relationship"
			intervals [1114]:
				xmin = 1614.3744
				xmax = 1614.4444
				text = ""
			intervals [1115]:
				xmin = 1614.4444
				xmax = 1614.5744
				text = "with"
			intervals [1116]:
				xmin = 1614.5744
				xmax = 1615.1953
				text = ""
			intervals [1117]:
				xmin = 1615.1953
				xmax = 1615.4853
				text = "uh"
			intervals [1118]:
				xmin = 1615.4853
				xmax = 1615.6553
				text = ""
			intervals [1119]:
				xmin = 1615.6553
				xmax = 1615.8353
				text = "white"
			intervals [1120]:
				xmin = 1615.8353
				xmax = 1615.9753
				text = ""
			intervals [1121]:
				xmin = 1615.9753
				xmax = 1616.3453
				text = "friends"
			intervals [1122]:
				xmin = 1616.3453
				xmax = 1636.4366
				text = ""
			intervals [1123]:
				xmin = 1636.4366
				xmax = 1636.9366
				text = "mm-hm"
			intervals [1124]:
				xmin = 1636.9366
				xmax = 1650.7003
				text = ""
			intervals [1125]:
				xmin = 1650.7003
				xmax = 1651.0803
				text = "mm-hm"
			intervals [1126]:
				xmin = 1651.0803
				xmax = 1684.6115
				text = ""
			intervals [1127]:
				xmin = 1684.6115
				xmax = 1685.1715
				text = "mm-hm"
			intervals [1128]:
				xmin = 1685.1715
				xmax = 1695.996
				text = ""
			intervals [1129]:
				xmin = 1695.996
				xmax = 1696.516
				text = "mm-hm"
			intervals [1130]:
				xmin = 1696.516
				xmax = 1697.9647
				text = ""
			intervals [1131]:
				xmin = 1697.9647
				xmax = 1698.1947
				text = "alright"
			intervals [1132]:
				xmin = 1698.1947
				xmax = 1698.2847
				text = ""
			intervals [1133]:
				xmin = 1698.2847
				xmax = 1698.4747
				text = "let"
			intervals [1134]:
				xmin = 1698.4747
				xmax = 1698.5247
				text = ""
			intervals [1135]:
				xmin = 1698.5247
				xmax = 1698.5747
				text = "s"
			intervals [1136]:
				xmin = 1698.5747
				xmax = 1698.6847
				text = ""
			intervals [1137]:
				xmin = 1698.6847
				xmax = 1698.8647
				text = "see"
			intervals [1138]:
				xmin = 1698.8647
				xmax = 1698.9047
				text = ""
			intervals [1139]:
				xmin = 1698.9047
				xmax = 1698.9347
				text = "i"
			intervals [1140]:
				xmin = 1698.9347
				xmax = 1699.1147
				text = ""
			intervals [1141]:
				xmin = 1699.1147
				xmax = 1699.2347
				text = "think"
			intervals [1142]:
				xmin = 1699.2347
				xmax = 1700.3046
				text = ""
			intervals [1143]:
				xmin = 1700.3046
				xmax = 1700.3646
				text = "we"
			intervals [1144]:
				xmin = 1700.3646
				xmax = 1700.3946
				text = "<unk>"
			intervals [1145]:
				xmin = 1700.3946
				xmax = 1700.4646
				text = ""
			intervals [1146]:
				xmin = 1700.4646
				xmax = 1700.7146
				text = "talk"
			intervals [1147]:
				xmin = 1700.7146
				xmax = 1700.9846
				text = "about"
			intervals [1148]:
				xmin = 1700.9846
				xmax = 1701.2046
				text = "your"
			intervals [1149]:
				xmin = 1701.2046
				xmax = 1701.2346
				text = ""
			intervals [1150]:
				xmin = 1701.2346
				xmax = 1702.1746
				text = "aspirations"
			intervals [1151]:
				xmin = 1702.1746
				xmax = 1702.8536
				text = ""
			intervals [1152]:
				xmin = 1702.8536
				xmax = 1702.9436
				text = "what"
			intervals [1153]:
				xmin = 1702.9436
				xmax = 1703.0136
				text = ""
			intervals [1154]:
				xmin = 1703.0136
				xmax = 1703.1636
				text = "is"
			intervals [1155]:
				xmin = 1703.1636
				xmax = 1703.1936
				text = ""
			intervals [1156]:
				xmin = 1703.1936
				xmax = 1703.2536
				text = "it"
			intervals [1157]:
				xmin = 1703.2536
				xmax = 1703.2936
				text = ""
			intervals [1158]:
				xmin = 1703.2936
				xmax = 1703.4736
				text = "that"
			intervals [1159]:
				xmin = 1703.4736
				xmax = 1703.6436
				text = "you"
			intervals [1160]:
				xmin = 1703.6436
				xmax = 1703.6836
				text = ""
			intervals [1161]:
				xmin = 1703.6836
				xmax = 1703.8536
				text = "wanna"
			intervals [1162]:
				xmin = 1703.8536
				xmax = 1704.6525
				text = ""
			intervals [1163]:
				xmin = 1704.6525
				xmax = 1704.8225
				text = "do"
			intervals [1164]:
				xmin = 1704.8225
				xmax = 1704.8725
				text = ""
			intervals [1165]:
				xmin = 1704.8725
				xmax = 1704.9725
				text = "in"
			intervals [1166]:
				xmin = 1704.9725
				xmax = 1705.0425
				text = ""
			intervals [1167]:
				xmin = 1705.0425
				xmax = 1705.2025
				text = "life"
			intervals [1168]:
				xmin = 1705.2025
				xmax = 1711.6932
				text = ""
			intervals [1169]:
				xmin = 1711.6932
				xmax = 1712.5132
				text = "<unk>"
			intervals [1170]:
				xmin = 1712.5132
				xmax = 1715.1835
				text = ""
			intervals [1171]:
				xmin = 1715.1835
				xmax = 1715.7635
				text = "mm-hm"
			intervals [1172]:
				xmin = 1715.7635
				xmax = 1719.5912
				text = ""
			intervals [1173]:
				xmin = 1719.5912
				xmax = 1720.1412
				text = "mm-hm"
			intervals [1174]:
				xmin = 1720.1412
				xmax = 1730.1674
				text = ""
			intervals [1175]:
				xmin = 1730.1674
				xmax = 1730.3474
				text = "mm-hm"
			intervals [1176]:
				xmin = 1730.3474
				xmax = 1738.5527
				text = ""
			intervals [1177]:
				xmin = 1738.5527
				xmax = 1738.7327
				text = "mm-hm"
			intervals [1178]:
				xmin = 1738.7327
				xmax = 1782.1828
				text = ""
			intervals [1179]:
				xmin = 1782.1828
				xmax = 1782.8828
				text = "mm-hm"
			intervals [1180]:
				xmin = 1782.8828
				xmax = 1789.7608
				text = ""
			intervals [1181]:
				xmin = 1789.7608
				xmax = 1790.1908
				text = "why"
			intervals [1182]:
				xmin = 1790.1908
				xmax = 1790.2208
				text = ""
			intervals [1183]:
				xmin = 1790.2208
				xmax = 1790.2908
				text = "do"
			intervals [1184]:
				xmin = 1790.2908
				xmax = 1790.4008
				text = "you"
			intervals [1185]:
				xmin = 1790.4008
				xmax = 1790.5908
				text = "want"
			intervals [1186]:
				xmin = 1790.5908
				xmax = 1790.6608
				text = "to"
			intervals [1187]:
				xmin = 1790.6608
				xmax = 1790.6908
				text = ""
			intervals [1188]:
				xmin = 1790.6908
				xmax = 1790.8108
				text = "go"
			intervals [1189]:
				xmin = 1790.8108
				xmax = 1791.0408
				text = ""
			intervals [1190]:
				xmin = 1791.0408
				xmax = 1791.1008
				text = "to"
			intervals [1191]:
				xmin = 1791.1008
				xmax = 1791.1308
				text = "a"
			intervals [1192]:
				xmin = 1791.1308
				xmax = 1791.2608
				text = ""
			intervals [1193]:
				xmin = 1791.2608
				xmax = 1791.3508
				text = "big"
			intervals [1194]:
				xmin = 1791.3508
				xmax = 1791.5608
				text = ""
			intervals [1195]:
				xmin = 1791.5608
				xmax = 1791.8608
				text = "city"
			intervals [1196]:
				xmin = 1791.8608
				xmax = 1846.2139
				text = ""
			intervals [1197]:
				xmin = 1846.2139
				xmax = 1846.4139
				text = "mm-hm"
			intervals [1198]:
				xmin = 1846.4139
				xmax = 1847.3782
				text = ""
			intervals [1199]:
				xmin = 1847.3782
				xmax = 1847.4082
				text = "i"
			intervals [1200]:
				xmin = 1847.4082
				xmax = 1847.5282
				text = ""
			intervals [1201]:
				xmin = 1847.5282
				xmax = 1848.1082
				text = "understand"
			intervals [1202]:
				xmin = 1848.1082
				xmax = 1848.1482
				text = ""
			intervals [1203]:
				xmin = 1848.1482
				xmax = 1848.2682
				text = "that"
			intervals [1204]:
				xmin = 1848.2682
				xmax = 1848.9089
				text = ""
			intervals [1205]:
				xmin = 1848.9089
				xmax = 1849.2789
				text = "um"
			intervals [1206]:
				xmin = 1849.2789
				xmax = 1850.2634
				text = ""
			intervals [1207]:
				xmin = 1850.2634
				xmax = 1850.5134
				text = "going"
			intervals [1208]:
				xmin = 1850.5134
				xmax = 1850.5434
				text = ""
			intervals [1209]:
				xmin = 1850.5434
				xmax = 1850.7834
				text = "back"
			intervals [1210]:
				xmin = 1850.7834
				xmax = 1850.8134
				text = ""
			intervals [1211]:
				xmin = 1850.8134
				xmax = 1850.9034
				text = "to"
			intervals [1212]:
				xmin = 1850.9034
				xmax = 1850.9434
				text = ""
			intervals [1213]:
				xmin = 1850.9434
				xmax = 1851.2734
				text = "being"
			intervals [1214]:
				xmin = 1851.2734
				xmax = 1851.3034
				text = ""
			intervals [1215]:
				xmin = 1851.3034
				xmax = 1851.3834
				text = "an"
			intervals [1216]:
				xmin = 1851.3834
				xmax = 1851.4134
				text = ""
			intervals [1217]:
				xmin = 1851.4134
				xmax = 1852.0134
				text = "electrical"
			intervals [1218]:
				xmin = 1852.0134
				xmax = 1852.0434
				text = ""
			intervals [1219]:
				xmin = 1852.0434
				xmax = 1852.6534
				text = "engineer"
			intervals [1220]:
				xmin = 1852.6534
				xmax = 1853.0805
				text = ""
			intervals [1221]:
				xmin = 1853.0805
				xmax = 1853.3105
				text = "how"
			intervals [1222]:
				xmin = 1853.3105
				xmax = 1853.6805
				text = "long"
			intervals [1223]:
				xmin = 1853.6805
				xmax = 1853.7105
				text = ""
			intervals [1224]:
				xmin = 1853.7105
				xmax = 1854.0105
				text = "does"
			intervals [1225]:
				xmin = 1854.0105
				xmax = 1854.0505
				text = ""
			intervals [1226]:
				xmin = 1854.0505
				xmax = 1854.1405
				text = "it"
			intervals [1227]:
				xmin = 1854.1405
				xmax = 1854.3805
				text = "take"
			intervals [1228]:
				xmin = 1854.3805
				xmax = 1854.4405
				text = "you"
			intervals [1229]:
				xmin = 1854.4405
				xmax = 1885.8414
				text = ""
			intervals [1230]:
				xmin = 1885.8414
				xmax = 1886.3214
				text = "mm-hm"
			intervals [1231]:
				xmin = 1886.3214
				xmax = 1887.1698
				text = ""
			intervals [1232]:
				xmin = 1887.1698
				xmax = 1887.7698
				text = "um"
			intervals [1233]:
				xmin = 1887.7698
				xmax = 1888.4684
				text = ""
			intervals [1234]:
				xmin = 1888.4684
				xmax = 1888.6084
				text = "if"
			intervals [1235]:
				xmin = 1888.6084
				xmax = 1888.7784
				text = "you"
			intervals [1236]:
				xmin = 1888.7784
				xmax = 1888.9884
				text = "had"
			intervals [1237]:
				xmin = 1888.9884
				xmax = 1889.0184
				text = ""
			intervals [1238]:
				xmin = 1889.0184
				xmax = 1889.2784
				text = "all"
			intervals [1239]:
				xmin = 1889.2784
				xmax = 1889.3084
				text = ""
			intervals [1240]:
				xmin = 1889.3084
				xmax = 1889.3784
				text = "the"
			intervals [1241]:
				xmin = 1889.3784
				xmax = 1889.4084
				text = ""
			intervals [1242]:
				xmin = 1889.4084
				xmax = 1889.8484
				text = "money"
			intervals [1243]:
				xmin = 1889.8484
				xmax = 1889.9784
				text = ""
			intervals [1244]:
				xmin = 1889.9784
				xmax = 1890.1484
				text = "that"
			intervals [1245]:
				xmin = 1890.1484
				xmax = 1890.1784
				text = ""
			intervals [1246]:
				xmin = 1890.1784
				xmax = 1890.3784
				text = "you"
			intervals [1247]:
				xmin = 1890.3784
				xmax = 1890.4084
				text = ""
			intervals [1248]:
				xmin = 1890.4084
				xmax = 1890.6984
				text = "wanted"
			intervals [1249]:
				xmin = 1890.6984
				xmax = 1892.2269
				text = ""
			intervals [1250]:
				xmin = 1892.2269
				xmax = 1892.2869
				text = "you"
			intervals [1251]:
				xmin = 1892.2869
				xmax = 1892.3169
				text = ""
			intervals [1252]:
				xmin = 1892.3169
				xmax = 1892.4469
				text = "know"
			intervals [1253]:
				xmin = 1892.4469
				xmax = 1892.5369
				text = "what"
			intervals [1254]:
				xmin = 1892.5369
				xmax = 1892.5969
				text = ""
			intervals [1255]:
				xmin = 1892.5969
				xmax = 1892.6969
				text = "i'm"
			intervals [1256]:
				xmin = 1892.6969
				xmax = 1892.7269
				text = ""
			intervals [1257]:
				xmin = 1892.7269
				xmax = 1892.8569
				text = "gonna"
			intervals [1258]:
				xmin = 1892.8569
				xmax = 1893.0269
				text = ""
			intervals [1259]:
				xmin = 1893.0269
				xmax = 1893.2069
				text = "ask"
			intervals [1260]:
				xmin = 1893.2069
				xmax = 1893.2969
				text = "you"
			intervals [1261]:
				xmin = 1893.2969
				xmax = 1893.3269
				text = ""
			intervals [1262]:
				xmin = 1893.3269
				xmax = 1893.4469
				text = "what"
			intervals [1263]:
				xmin = 1893.4469
				xmax = 1893.5869
				text = "would"
			intervals [1264]:
				xmin = 1893.5869
				xmax = 1893.6769
				text = "you"
			intervals [1265]:
				xmin = 1893.6769
				xmax = 1893.7069
				text = ""
			intervals [1266]:
				xmin = 1893.7069
				xmax = 1893.8869
				text = "do"
			intervals [1267]:
				xmin = 1893.8869
				xmax = 1893.9169
				text = ""
			intervals [1268]:
				xmin = 1893.9169
				xmax = 1894.0069
				text = "with"
			intervals [1269]:
				xmin = 1894.0069
				xmax = 1894.0369
				text = ""
			intervals [1270]:
				xmin = 1894.0369
				xmax = 1894.1569
				text = "it"
			intervals [1271]:
				xmin = 1894.1569
				xmax = 1947.0405
				text = ""
			intervals [1272]:
				xmin = 1947.0405
				xmax = 1947.4505
				text = "mm-hm"
			intervals [1273]:
				xmin = 1947.4505
				xmax = 1955.7117
				text = ""
			intervals [1274]:
				xmin = 1955.7117
				xmax = 1956.2617
				text = "mm-hm"
			intervals [1275]:
				xmin = 1956.2617
				xmax = 1976.9941
				text = ""
			intervals [1276]:
				xmin = 1976.9941
				xmax = 1977.3841
				text = "mm"
			intervals [1277]:
				xmin = 1977.3841
				xmax = 1985.3074
				text = ""
			intervals [1278]:
				xmin = 1985.3074
				xmax = 1985.4474
				text = "well"
			intervals [1279]:
				xmin = 1985.4474
				xmax = 1985.4774
				text = ""
			intervals [1280]:
				xmin = 1985.4774
				xmax = 1985.6174
				text = "that"
			intervals [1281]:
				xmin = 1985.6174
				xmax = 1985.6674
				text = ""
			intervals [1282]:
				xmin = 1985.6674
				xmax = 1985.7474
				text = "s"
			intervals [1283]:
				xmin = 1985.7474
				xmax = 1985.7774
				text = ""
			intervals [1284]:
				xmin = 1985.7774
				xmax = 1986.1074
				text = "very"
			intervals [1285]:
				xmin = 1986.1074
				xmax = 1986.1374
				text = ""
			intervals [1286]:
				xmin = 1986.1374
				xmax = 1986.3674
				text = "good"
			intervals [1287]:
				xmin = 1986.3674
				xmax = 1986.4474
				text = ""
			intervals [1288]:
				xmin = 1986.4474
				xmax = 1986.8274
				text = "very"
			intervals [1289]:
				xmin = 1986.8274
				xmax = 1986.8574
				text = ""
			intervals [1290]:
				xmin = 1986.8574
				xmax = 1987.3374
				text = "interesting"
			intervals [1291]:
				xmin = 1987.3374
				xmax = 1987.9593
				text = ""
			intervals [1292]:
				xmin = 1987.9593
				xmax = 1988.4693
				text = "um"
			intervals [1293]:
				xmin = 1988.4693
				xmax = 1990.4365
				text = ""
			intervals [1294]:
				xmin = 1990.4365
				xmax = 1990.4965
				text = "uh"
			intervals [1295]:
				xmin = 1990.4965
				xmax = 1990.6065
				text = ""
			intervals [1296]:
				xmin = 1990.6065
				xmax = 1990.6965
				text = "let"
			intervals [1297]:
				xmin = 1990.6965
				xmax = 1990.9265
				text = ""
			intervals [1298]:
				xmin = 1990.9265
				xmax = 1991.0065
				text = "s"
			intervals [1299]:
				xmin = 1991.0065
				xmax = 1991.1265
				text = "see"
			intervals [1300]:
				xmin = 1991.1265
				xmax = 1991.1665
				text = ""
			intervals [1301]:
				xmin = 1991.1665
				xmax = 1991.2365
				text = "we"
			intervals [1302]:
				xmin = 1991.2365
				xmax = 1991.7165
				text = ""
			intervals [1303]:
				xmin = 1991.7165
				xmax = 1991.9965
				text = "talked"
			intervals [1304]:
				xmin = 1991.9965
				xmax = 1992.1465
				text = ""
			intervals [1305]:
				xmin = 1992.1465
				xmax = 1992.2765
				text = "about"
			intervals [1306]:
				xmin = 1992.2765
				xmax = 1992.3065
				text = "<unk>"
			intervals [1307]:
				xmin = 1992.3065
				xmax = 1993.6327
				text = ""
			intervals [1308]:
				xmin = 1993.6327
				xmax = 1994.1127
				text = "uh"
			intervals [1309]:
				xmin = 1994.1127
				xmax = 1994.2627
				text = ""
			intervals [1310]:
				xmin = 1994.2627
				xmax = 1994.7927
				text = "special"
			intervals [1311]:
				xmin = 1994.7927
				xmax = 1996.0227
				text = "occasions"
			intervals [1312]:
				xmin = 1996.0227
				xmax = 1996.4047
				text = ""
			intervals [1313]:
				xmin = 1996.4047
				xmax = 1996.5547
				text = "how"
			intervals [1314]:
				xmin = 1996.5547
				xmax = 1996.6647
				text = "do"
			intervals [1315]:
				xmin = 1996.6647
				xmax = 1996.7347
				text = "you"
			intervals [1316]:
				xmin = 1996.7347
				xmax = 1996.8447
				text = ""
			intervals [1317]:
				xmin = 1996.8447
				xmax = 1997.4247
				text = "celebrate"
			intervals [1318]:
				xmin = 1997.4247
				xmax = 1997.5047
				text = ""
			intervals [1319]:
				xmin = 1997.5047
				xmax = 1998.4347
				text = "holidays"
			intervals [1320]:
				xmin = 1998.4347
				xmax = 1998.4647
				text = ""
			intervals [1321]:
				xmin = 1998.4647
				xmax = 1998.9647
				text = "christmas"
			intervals [1322]:
				xmin = 1998.9647
				xmax = 1999.0047
				text = ""
			intervals [1323]:
				xmin = 1999.0047
				xmax = 1999.0647
				text = "for"
			intervals [1324]:
				xmin = 1999.0647
				xmax = 1999.4347
				text = ""
			intervals [1325]:
				xmin = 1999.4347
				xmax = 1999.7147
				text = "instance"
			intervals [1326]:
				xmin = 1999.7147
				xmax = 2001.7868
				text = ""
			intervals [1327]:
				xmin = 2001.7868
				xmax = 2002.5668
				text = "<unk>"
			intervals [1328]:
				xmin = 2002.5668
				xmax = 2022.5358
				text = ""
			intervals [1329]:
				xmin = 2022.5358
				xmax = 2023.0858
				text = "mm-hm"
			intervals [1330]:
				xmin = 2023.0858
				xmax = 2040.649
				text = ""
			intervals [1331]:
				xmin = 2040.649
				xmax = 2041.049
				text = "mm-hm"
			intervals [1332]:
				xmin = 2041.049
				xmax = 2045.6489
				text = ""
			intervals [1333]:
				xmin = 2045.6489
				xmax = 2046.0189
				text = "mm-hm"
			intervals [1334]:
				xmin = 2046.0189
				xmax = 2068.4118
				text = ""
			intervals [1335]:
				xmin = 2068.4118
				xmax = 2068.8718
				text = "mm-hm"
			intervals [1336]:
				xmin = 2068.8718
				xmax = 2081.1289
				text = ""
			intervals [1337]:
				xmin = 2081.1289
				xmax = 2081.4489
				text = "oh"
			intervals [1338]:
				xmin = 2081.4489
				xmax = 2081.5331
				text = ""
			intervals [1339]:
				xmin = 2081.5331
				xmax = 2081.7031
				text = "you"
			intervals [1340]:
				xmin = 2081.7031
				xmax = 2081.9031
				text = "work"
			intervals [1341]:
				xmin = 2081.9031
				xmax = 2081.9331
				text = ""
			intervals [1342]:
				xmin = 2081.9331
				xmax = 2082.1131
				text = "this"
			intervals [1343]:
				xmin = 2082.1131
				xmax = 2082.1431
				text = ""
			intervals [1344]:
				xmin = 2082.1431
				xmax = 2082.4631
				text = "summer"
			intervals [1345]:
				xmin = 2082.4631
				xmax = 2082.9517
				text = ""
			intervals [1346]:
				xmin = 2082.9517
				xmax = 2082.9817
				text = "oh"
			intervals [1347]:
				xmin = 2082.9817
				xmax = 2083.0717
				text = "what"
			intervals [1348]:
				xmin = 2083.0717
				xmax = 2083.1017
				text = "are"
			intervals [1349]:
				xmin = 2083.1017
				xmax = 2083.1717
				text = "you"
			intervals [1350]:
				xmin = 2083.1717
				xmax = 2083.3617
				text = "gonna"
			intervals [1351]:
				xmin = 2083.3617
				xmax = 2083.4317
				text = ""
			intervals [1352]:
				xmin = 2083.4317
				xmax = 2083.5717
				text = "do"
			intervals [1353]:
				xmin = 2083.5717
				xmax = 2087.1963
				text = ""
			intervals [1354]:
				xmin = 2087.1963
				xmax = 2087.2463
				text = "oh"
			intervals [1355]:
				xmin = 2087.2463
				xmax = 2087.4063
				text = "really"
			intervals [1356]:
				xmin = 2087.4063
				xmax = 2087.5163
				text = "what"
			intervals [1357]:
				xmin = 2087.5163
				xmax = 2087.5663
				text = ""
			intervals [1358]:
				xmin = 2087.5663
				xmax = 2087.6263
				text = "are"
			intervals [1359]:
				xmin = 2087.6263
				xmax = 2087.6563
				text = ""
			intervals [1360]:
				xmin = 2087.6563
				xmax = 2087.8763
				text = "you"
			intervals [1361]:
				xmin = 2087.8763
				xmax = 2087.9163
				text = ""
			intervals [1362]:
				xmin = 2087.9163
				xmax = 2088.0363
				text = "gonna"
			intervals [1363]:
				xmin = 2088.0363
				xmax = 2088.1763
				text = "do"
			intervals [1364]:
				xmin = 2088.1763
				xmax = 2093.984
				text = ""
			intervals [1365]:
				xmin = 2093.984
				xmax = 2094.254
				text = "mm"
			intervals [1366]:
				xmin = 2094.254
				xmax = 2103.8367
				text = ""
			intervals [1367]:
				xmin = 2103.8367
				xmax = 2103.9567
				text = "what"
			intervals [1368]:
				xmin = 2103.9567
				xmax = 2103.9867
				text = "are"
			intervals [1369]:
				xmin = 2103.9867
				xmax = 2104.0567
				text = "you"
			intervals [1370]:
				xmin = 2104.0567
				xmax = 2104.2167
				text = "gonna"
			intervals [1371]:
				xmin = 2104.2167
				xmax = 2104.2767
				text = ""
			intervals [1372]:
				xmin = 2104.2767
				xmax = 2104.4467
				text = "do"
			intervals [1373]:
				xmin = 2104.4467
				xmax = 2104.5067
				text = ""
			intervals [1374]:
				xmin = 2104.5067
				xmax = 2104.6167
				text = "with"
			intervals [1375]:
				xmin = 2104.6167
				xmax = 2104.7767
				text = "all"
			intervals [1376]:
				xmin = 2104.7767
				xmax = 2104.8067
				text = ""
			intervals [1377]:
				xmin = 2104.8067
				xmax = 2104.9467
				text = "that"
			intervals [1378]:
				xmin = 2104.9467
				xmax = 2105.0367
				text = ""
			intervals [1379]:
				xmin = 2105.0367
				xmax = 2105.1767
				text = "money"
			intervals [1380]:
				xmin = 2105.1767
				xmax = 2147.583
				text = ""
			intervals [1381]:
				xmin = 2147.583
				xmax = 2147.713
				text = "oh"
			intervals [1382]:
				xmin = 2147.713
				xmax = 2147.883
				text = "you"
			intervals [1383]:
				xmin = 2147.883
				xmax = 2148.053
				text = "have"
			intervals [1384]:
				xmin = 2148.053
				xmax = 2148.083
				text = ""
			intervals [1385]:
				xmin = 2148.083
				xmax = 2148.123
				text = "a"
			intervals [1386]:
				xmin = 2148.123
				xmax = 2148.533
				text = "car"
			intervals [1387]:
				xmin = 2148.533
				xmax = 2157.4768
				text = ""
			intervals [1388]:
				xmin = 2157.4768
				xmax = 2158.5068
				text = "<unk>"
			intervals [1389]:
				xmin = 2158.5068
				xmax = 2160.9322
				text = ""
			intervals [1390]:
				xmin = 2160.9322
				xmax = 2161.9522
				text = "<unk>"
			intervals [1391]:
				xmin = 2161.9522
				xmax = 2164.7007
				text = ""
			intervals [1392]:
				xmin = 2164.7007
				xmax = 2165.3407
				text = "mm-hm"
			intervals [1393]:
				xmin = 2165.3407
				xmax = 2165.4907
				text = ""
			intervals [1394]:
				xmin = 2165.4907
				xmax = 2165.6207
				text = "<unk>"
			intervals [1395]:
				xmin = 2165.6207
				xmax = 2165.7107
				text = ""
			intervals [1396]:
				xmin = 2165.7107
				xmax = 2166.3707
				text = "mm-hm"
			intervals [1397]:
				xmin = 2166.3707
				xmax = 2167.1757
				text = ""
			intervals [1398]:
				xmin = 2167.1757
				xmax = 2167.7357
				text = "mm-hm"
			intervals [1399]:
				xmin = 2167.7357
				xmax = 2168.3282
				text = ""
			intervals [1400]:
				xmin = 2168.3282
				xmax = 2169.0182
				text = "um"
			intervals [1401]:
				xmin = 2169.0182
				xmax = 2169.8456
				text = ""
			intervals [1402]:
				xmin = 2169.8456
				xmax = 2170.0156
				text = "have"
			intervals [1403]:
				xmin = 2170.0156
				xmax = 2170.0856
				text = "you"
			intervals [1404]:
				xmin = 2170.0856
				xmax = 2170.2756
				text = "ever"
			intervals [1405]:
				xmin = 2170.2756
				xmax = 2170.4756
				text = "been"
			intervals [1406]:
				xmin = 2170.4756
				xmax = 2170.6056
				text = "in"
			intervals [1407]:
				xmin = 2170.6056
				xmax = 2170.6556
				text = "a"
			intervals [1408]:
				xmin = 2170.6556
				xmax = 2170.7556
				text = ""
			intervals [1409]:
				xmin = 2170.7556
				xmax = 2171.1956
				text = "position"
			intervals [1410]:
				xmin = 2171.1956
				xmax = 2171.2256
				text = ""
			intervals [1411]:
				xmin = 2171.2256
				xmax = 2171.3856
				text = "where"
			intervals [1412]:
				xmin = 2171.3856
				xmax = 2171.4256
				text = ""
			intervals [1413]:
				xmin = 2171.4256
				xmax = 2171.5556
				text = "you"
			intervals [1414]:
				xmin = 2171.5556
				xmax = 2171.7756
				text = "thought"
			intervals [1415]:
				xmin = 2171.7756
				xmax = 2171.8556
				text = "you"
			intervals [1416]:
				xmin = 2171.8556
				xmax = 2171.9356
				text = "were"
			intervals [1417]:
				xmin = 2171.9356
				xmax = 2172.0856
				text = "gonna"
			intervals [1418]:
				xmin = 2172.0856
				xmax = 2172.1756
				text = ""
			intervals [1419]:
				xmin = 2172.1756
				xmax = 2172.4156
				text = "die"
			intervals [1420]:
				xmin = 2172.4156
				xmax = 2276.3245
				text = ""
			intervals [1421]:
				xmin = 2276.3245
				xmax = 2278.6845
				text = "<unk>"
			intervals [1422]:
				xmin = 2278.6845
				xmax = 2282.4447
				text = ""
			intervals [1423]:
				xmin = 2282.4447
				xmax = 2282.8147
				text = "wow"
			intervals [1424]:
				xmin = 2282.8147
				xmax = 2283.2047
				text = ""
			intervals [1425]:
				xmin = 2283.2047
				xmax = 2283.6047
				text = "okay"
			intervals [1426]:
				xmin = 2283.6047
				xmax = 2284.1
				text = ""
	item [2]:
		class = "IntervalTier"
		name = "DCA_int_03 - phones"
		xmin = 0.0
		xmax = 2284.1
		intervals: size = 3257
			intervals [1]:
				xmin = 0.0
				xmax = 0.4443
				text = ""
			intervals [2]:
				xmin = 0.4443
				xmax = 0.5143
				text = "W"
			intervals [3]:
				xmin = 0.5143
				xmax = 0.5643
				text = "AH1"
			intervals [4]:
				xmin = 0.5643
				xmax = 0.6143
				text = "T"
			intervals [5]:
				xmin = 0.6143
				xmax = 0.6743
				text = "Z"
			intervals [6]:
				xmin = 0.6743
				xmax = 0.7043
				text = "Y"
			intervals [7]:
				xmin = 0.7043
				xmax = 0.7343
				text = "UH1"
			intervals [8]:
				xmin = 0.7343
				xmax = 0.7643
				text = "R"
			intervals [9]:
				xmin = 0.7643
				xmax = 0.8143
				text = "N"
			intervals [10]:
				xmin = 0.8143
				xmax = 0.8543
				text = "EY1"
			intervals [11]:
				xmin = 0.8543
				xmax = 0.9943
				text = "M"
			intervals [12]:
				xmin = 0.9943
				xmax = 2.6491
				text = "sp"
			intervals [13]:
				xmin = 2.6491
				xmax = 2.8191
				text = "M"
			intervals [14]:
				xmin = 2.8191
				xmax = 2.9191
				text = "HH"
			intervals [15]:
				xmin = 2.9191
				xmax = 3.0891
				text = "M"
			intervals [16]:
				xmin = 3.0891
				xmax = 3.6436
				text = "sp"
			intervals [17]:
				xmin = 3.6436
				xmax = 3.8336
				text = "AH1"
			intervals [18]:
				xmin = 3.8336
				xmax = 3.9936
				text = "M"
			intervals [19]:
				xmin = 3.9936
				xmax = 4.1136
				text = "sp"
			intervals [20]:
				xmin = 4.1136
				xmax = 4.8001
				text = ""
			intervals [21]:
				xmin = 4.8001
				xmax = 5.3001
				text = "TN"
			intervals [22]:
				xmin = 5.3001
				xmax = 5.3301
				text = "sp"
			intervals [23]:
				xmin = 5.3301
				xmax = 5.4101
				text = "AH1"
			intervals [24]:
				xmin = 5.4101
				xmax = 5.5101
				text = "DH"
			intervals [25]:
				xmin = 5.5101
				xmax = 5.5401
				text = "ER0"
			intervals [26]:
				xmin = 5.5401
				xmax = 5.5701
				text = "sp"
			intervals [27]:
				xmin = 5.5701
				xmax = 5.6901
				text = "AH1"
			intervals [28]:
				xmin = 5.6901
				xmax = 5.7601
				text = "DH"
			intervals [29]:
				xmin = 5.7601
				xmax = 5.8901
				text = "ER0"
			intervals [30]:
				xmin = 5.8901
				xmax = 5.9601
				text = "DH"
			intervals [31]:
				xmin = 5.9601
				xmax = 6.0201
				text = "AE1"
			intervals [32]:
				xmin = 6.0201
				xmax = 6.1601
				text = "N"
			intervals [33]:
				xmin = 6.1601
				xmax = 6.1901
				text = "sp"
			intervals [34]:
				xmin = 6.1901
				xmax = 6.3501
				text = "AH1"
			intervals [35]:
				xmin = 6.3501
				xmax = 6.3801
				text = "sp"
			intervals [36]:
				xmin = 6.3801
				xmax = 6.4801
				text = "K"
			intervals [37]:
				xmin = 6.4801
				xmax = 6.5901
				text = "AW1"
			intervals [38]:
				xmin = 6.5901
				xmax = 6.6701
				text = "B"
			intervals [39]:
				xmin = 6.6701
				xmax = 6.7601
				text = "OY2"
			intervals [40]:
				xmin = 6.7601
				xmax = 6.7901
				text = "Z"
			intervals [41]:
				xmin = 6.7901
				xmax = 6.8601
				text = "sp"
			intervals [42]:
				xmin = 6.8601
				xmax = 6.9201
				text = "AH0"
			intervals [43]:
				xmin = 6.9201
				xmax = 6.9701
				text = "N"
			intervals [44]:
				xmin = 6.9701
				xmax = 7.0201
				text = "D"
			intervals [45]:
				xmin = 7.0201
				xmax = 7.0801
				text = "IH1"
			intervals [46]:
				xmin = 7.0801
				xmax = 7.1401
				text = "N"
			intervals [47]:
				xmin = 7.1401
				xmax = 7.1701
				text = "D"
			intervals [48]:
				xmin = 7.1701
				xmax = 7.2801
				text = "IY0"
			intervals [49]:
				xmin = 7.2801
				xmax = 7.3201
				text = "AH0"
			intervals [50]:
				xmin = 7.3201
				xmax = 7.3701
				text = "N"
			intervals [51]:
				xmin = 7.3701
				xmax = 7.4601
				text = "Z"
			intervals [52]:
				xmin = 7.4601
				xmax = 7.5101
				text = "W"
			intervals [53]:
				xmin = 7.5101
				xmax = 7.5501
				text = "AH1"
			intervals [54]:
				xmin = 7.5501
				xmax = 7.5901
				text = "T"
			intervals [55]:
				xmin = 7.5901
				xmax = 7.6601
				text = "sp"
			intervals [56]:
				xmin = 7.6601
				xmax = 7.7401
				text = "K"
			intervals [57]:
				xmin = 7.7401
				xmax = 7.7901
				text = "AY1"
			intervals [58]:
				xmin = 7.7901
				xmax = 7.8201
				text = "N"
			intervals [59]:
				xmin = 7.8201
				xmax = 7.8501
				text = "D"
			intervals [60]:
				xmin = 7.8501
				xmax = 7.8801
				text = "AH0"
			intervals [61]:
				xmin = 7.8801
				xmax = 7.9101
				text = "V"
			intervals [62]:
				xmin = 7.9101
				xmax = 8.0001
				text = "G"
			intervals [63]:
				xmin = 8.0001
				xmax = 8.0601
				text = "EY1"
			intervals [64]:
				xmin = 8.0601
				xmax = 8.1601
				text = "M"
			intervals [65]:
				xmin = 8.1601
				xmax = 8.2101
				text = "Z"
			intervals [66]:
				xmin = 8.2101
				xmax = 8.2401
				text = "D"
			intervals [67]:
				xmin = 8.2401
				xmax = 8.2701
				text = "IH0"
			intervals [68]:
				xmin = 8.2701
				xmax = 8.3201
				text = "D"
			intervals [69]:
				xmin = 8.3201
				xmax = 8.3701
				text = "Y"
			intervals [70]:
				xmin = 8.3701
				xmax = 8.4301
				text = "UW1"
			intervals [71]:
				xmin = 8.4301
				xmax = 8.5201
				text = "P"
			intervals [72]:
				xmin = 8.5201
				xmax = 8.5901
				text = "L"
			intervals [73]:
				xmin = 8.5901
				xmax = 8.7001
				text = "EY1"
			intervals [74]:
				xmin = 8.7001
				xmax = 35.0639
				text = "sp"
			intervals [75]:
				xmin = 35.0639
				xmax = 35.1839
				text = "M"
			intervals [76]:
				xmin = 35.1839
				xmax = 35.2739
				text = "HH"
			intervals [77]:
				xmin = 35.2739
				xmax = 35.3639
				text = "M"
			intervals [78]:
				xmin = 35.3639
				xmax = 36.7366
				text = "sp"
			intervals [79]:
				xmin = 36.7366
				xmax = 36.8166
				text = "W"
			intervals [80]:
				xmin = 36.8166
				xmax = 36.9666
				text = "EH1"
			intervals [81]:
				xmin = 36.9666
				xmax = 37.1866
				text = "L"
			intervals [82]:
				xmin = 37.1866
				xmax = 37.429
				text = "sp"
			intervals [83]:
				xmin = 37.429
				xmax = 37.639
				text = "AH1"
			intervals [84]:
				xmin = 37.639
				xmax = 37.829
				text = "M"
			intervals [85]:
				xmin = 37.829
				xmax = 39.5578
				text = "sp"
			intervals [86]:
				xmin = 39.5578
				xmax = 39.5978
				text = "HH"
			intervals [87]:
				xmin = 39.5978
				xmax = 39.6478
				text = "W"
			intervals [88]:
				xmin = 39.6478
				xmax = 39.6978
				text = "AH1"
			intervals [89]:
				xmin = 39.6978
				xmax = 39.7678
				text = "T"
			intervals [90]:
				xmin = 39.7678
				xmax = 39.8078
				text = "sp"
			intervals [91]:
				xmin = 39.8078
				xmax = 39.8778
				text = "D"
			intervals [92]:
				xmin = 39.8778
				xmax = 39.9078
				text = "IH1"
			intervals [93]:
				xmin = 39.9078
				xmax = 39.9778
				text = "D"
			intervals [94]:
				xmin = 39.9778
				xmax = 40.0578
				text = "Y"
			intervals [95]:
				xmin = 40.0578
				xmax = 40.1278
				text = "UW1"
			intervals [96]:
				xmin = 40.1278
				xmax = 40.2178
				text = "P"
			intervals [97]:
				xmin = 40.2178
				xmax = 40.2878
				text = "L"
			intervals [98]:
				xmin = 40.2878
				xmax = 40.3878
				text = "EY1"
			intervals [99]:
				xmin = 40.3878
				xmax = 40.4278
				text = "EH1"
			intervals [100]:
				xmin = 40.4278
				xmax = 40.4878
				text = "N"
			intervals [101]:
				xmin = 40.4878
				xmax = 40.5978
				text = "IY0"
			intervals [102]:
				xmin = 40.5978
				xmax = 40.6278
				text = "AH1"
			intervals [103]:
				xmin = 40.6278
				xmax = 40.6678
				text = "DH"
			intervals [104]:
				xmin = 40.6678
				xmax = 40.7578
				text = "ER0"
			intervals [105]:
				xmin = 40.7578
				xmax = 40.8678
				text = "K"
			intervals [106]:
				xmin = 40.8678
				xmax = 40.9478
				text = "AY1"
			intervals [107]:
				xmin = 40.9478
				xmax = 41.0478
				text = "N"
			intervals [108]:
				xmin = 41.0478
				xmax = 41.0778
				text = "D"
			intervals [109]:
				xmin = 41.0778
				xmax = 41.1078
				text = "AH0"
			intervals [110]:
				xmin = 41.1078
				xmax = 41.1378
				text = "V"
			intervals [111]:
				xmin = 41.1378
				xmax = 41.2278
				text = "G"
			intervals [112]:
				xmin = 41.2278
				xmax = 41.2978
				text = "EY1"
			intervals [113]:
				xmin = 41.2978
				xmax = 41.4478
				text = "M"
			intervals [114]:
				xmin = 41.4478
				xmax = 41.5878
				text = "Z"
			intervals [115]:
				xmin = 41.5878
				xmax = 41.6378
				text = "W"
			intervals [116]:
				xmin = 41.6378
				xmax = 41.6678
				text = "EH1"
			intervals [117]:
				xmin = 41.6678
				xmax = 41.7678
				text = "N"
			intervals [118]:
				xmin = 41.7678
				xmax = 41.8178
				text = "Y"
			intervals [119]:
				xmin = 41.8178
				xmax = 41.9178
				text = "UW1"
			intervals [120]:
				xmin = 41.9178
				xmax = 41.9478
				text = "sp"
			intervals [121]:
				xmin = 41.9478
				xmax = 41.9778
				text = "W"
			intervals [122]:
				xmin = 41.9778
				xmax = 42.0078
				text = "ER0"
			intervals [123]:
				xmin = 42.0078
				xmax = 42.6529
				text = "sp"
			intervals [124]:
				xmin = 42.6529
				xmax = 42.6829
				text = "AH1"
			intervals [125]:
				xmin = 42.6829
				xmax = 42.7929
				text = "M"
			intervals [126]:
				xmin = 42.7929
				xmax = 42.8229
				text = "sp"
			intervals [127]:
				xmin = 42.8229
				xmax = 42.8829
				text = "AY1"
			intervals [128]:
				xmin = 42.8829
				xmax = 42.9429
				text = "M"
			intervals [129]:
				xmin = 42.9429
				xmax = 43.0029
				text = "IY1"
			intervals [130]:
				xmin = 43.0029
				xmax = 43.0929
				text = "N"
			intervals [131]:
				xmin = 43.0929
				xmax = 43.1329
				text = "sp"
			intervals [132]:
				xmin = 43.1329
				xmax = 43.2329
				text = "G"
			intervals [133]:
				xmin = 43.2329
				xmax = 43.2829
				text = "EY1"
			intervals [134]:
				xmin = 43.2829
				xmax = 43.4129
				text = "M"
			intervals [135]:
				xmin = 43.4129
				xmax = 43.5429
				text = "Z"
			intervals [136]:
				xmin = 43.5429
				xmax = 43.5929
				text = "L"
			intervals [137]:
				xmin = 43.5929
				xmax = 43.6629
				text = "AY1"
			intervals [138]:
				xmin = 43.6629
				xmax = 43.7329
				text = "K"
			intervals [139]:
				xmin = 43.7329
				xmax = 43.8429
				text = "sp"
			intervals [140]:
				xmin = 43.8429
				xmax = 43.9929
				text = "T"
			intervals [141]:
				xmin = 43.9929
				xmax = 44.3329
				text = "AE1"
			intervals [142]:
				xmin = 44.3329
				xmax = 44.5029
				text = "G"
			intervals [143]:
				xmin = 44.5029
				xmax = 44.5829
				text = "AO1"
			intervals [144]:
				xmin = 44.5829
				xmax = 44.6429
				text = "R"
			intervals [145]:
				xmin = 44.6429
				xmax = 45.2849
				text = "sp"
			intervals [146]:
				xmin = 45.2849
				xmax = 45.3449
				text = "AH1"
			intervals [147]:
				xmin = 45.3449
				xmax = 45.4649
				text = "M"
			intervals [148]:
				xmin = 45.4649
				xmax = 45.5349
				text = "sp"
			intervals [149]:
				xmin = 45.5349
				xmax = 45.6749
				text = "HH"
			intervals [150]:
				xmin = 45.6749
				xmax = 45.7449
				text = "AY1"
			intervals [151]:
				xmin = 45.7449
				xmax = 45.8149
				text = "D"
			intervals [152]:
				xmin = 45.8149
				xmax = 45.8449
				text = "AH0"
			intervals [153]:
				xmin = 45.8449
				xmax = 45.8749
				text = "N"
			intervals [154]:
				xmin = 45.8749
				xmax = 45.9449
				text = "sp"
			intervals [155]:
				xmin = 45.9449
				xmax = 46.0649
				text = "S"
			intervals [156]:
				xmin = 46.0649
				xmax = 46.1649
				text = "IY1"
			intervals [157]:
				xmin = 46.1649
				xmax = 46.4149
				text = "K"
			intervals [158]:
				xmin = 46.4149
				xmax = 58.4941
				text = ""
			intervals [159]:
				xmin = 58.4941
				xmax = 58.5441
				text = "sil"
			intervals [160]:
				xmin = 58.5441
				xmax = 58.7441
				text = "M"
			intervals [161]:
				xmin = 58.7441
				xmax = 58.7841
				text = "HH"
			intervals [162]:
				xmin = 58.7841
				xmax = 58.9041
				text = "M"
			intervals [163]:
				xmin = 58.9041
				xmax = 63.237
				text = "sp"
			intervals [164]:
				xmin = 63.237
				xmax = 63.267
				text = "K"
			intervals [165]:
				xmin = 63.267
				xmax = 63.297
				text = "UH1"
			intervals [166]:
				xmin = 63.297
				xmax = 63.337
				text = "D"
			intervals [167]:
				xmin = 63.337
				xmax = 63.387
				text = "Y"
			intervals [168]:
				xmin = 63.387
				xmax = 63.417
				text = "UW1"
			intervals [169]:
				xmin = 63.417
				xmax = 63.447
				text = "IH0"
			intervals [170]:
				xmin = 63.447
				xmax = 63.477
				text = "K"
			intervals [171]:
				xmin = 63.477
				xmax = 63.547
				text = "S"
			intervals [172]:
				xmin = 63.547
				xmax = 63.597
				text = "P"
			intervals [173]:
				xmin = 63.597
				xmax = 63.677
				text = "L"
			intervals [174]:
				xmin = 63.677
				xmax = 63.737
				text = "EY1"
			intervals [175]:
				xmin = 63.737
				xmax = 63.767
				text = "N"
			intervals [176]:
				xmin = 63.767
				xmax = 63.797
				text = "T"
			intervals [177]:
				xmin = 63.797
				xmax = 63.827
				text = "IH0"
			intervals [178]:
				xmin = 63.827
				xmax = 63.877
				text = "M"
			intervals [179]:
				xmin = 63.877
				xmax = 63.947
				text = "IY1"
			intervals [180]:
				xmin = 63.947
				xmax = 64.027
				text = "HH"
			intervals [181]:
				xmin = 64.027
				xmax = 64.057
				text = "AW1"
			intervals [182]:
				xmin = 64.057
				xmax = 64.117
				text = "Y"
			intervals [183]:
				xmin = 64.117
				xmax = 64.247
				text = "UW1"
			intervals [184]:
				xmin = 64.247
				xmax = 64.297
				text = "P"
			intervals [185]:
				xmin = 64.297
				xmax = 64.367
				text = "L"
			intervals [186]:
				xmin = 64.367
				xmax = 64.437
				text = "EY1"
			intervals [187]:
				xmin = 64.437
				xmax = 64.557
				text = "K"
			intervals [188]:
				xmin = 64.557
				xmax = 64.587
				text = "EY1"
			intervals [189]:
				xmin = 64.587
				xmax = 64.617
				text = "sp"
			intervals [190]:
				xmin = 64.617
				xmax = 64.867
				text = "AH1"
			intervals [191]:
				xmin = 64.867
				xmax = 64.897
				text = "sp"
			intervals [192]:
				xmin = 64.897
				xmax = 64.987
				text = "IH1"
			intervals [193]:
				xmin = 64.987
				xmax = 65.037
				text = "N"
			intervals [194]:
				xmin = 65.037
				xmax = 65.107
				text = "D"
			intervals [195]:
				xmin = 65.107
				xmax = 65.177
				text = "IY0"
			intervals [196]:
				xmin = 65.177
				xmax = 65.217
				text = "AH0"
			intervals [197]:
				xmin = 65.217
				xmax = 65.267
				text = "N"
			intervals [198]:
				xmin = 65.267
				xmax = 65.297
				text = "sp"
			intervals [199]:
				xmin = 65.297
				xmax = 65.357
				text = "B"
			intervals [200]:
				xmin = 65.357
				xmax = 65.387
				text = "AO1"
			intervals [201]:
				xmin = 65.387
				xmax = 65.587
				text = "L"
			intervals [202]:
				xmin = 65.587
				xmax = 106.1208
				text = ""
			intervals [203]:
				xmin = 106.1208
				xmax = 106.1508
				text = "M"
			intervals [204]:
				xmin = 106.1508
				xmax = 106.2108
				text = "HH"
			intervals [205]:
				xmin = 106.2108
				xmax = 106.7808
				text = "M"
			intervals [206]:
				xmin = 106.7808
				xmax = 108.2956
				text = ""
			intervals [207]:
				xmin = 108.2956
				xmax = 108.4656
				text = "sil"
			intervals [208]:
				xmin = 108.4656
				xmax = 108.5356
				text = "M"
			intervals [209]:
				xmin = 108.5356
				xmax = 108.6456
				text = "HH"
			intervals [210]:
				xmin = 108.6456
				xmax = 108.7956
				text = "M"
			intervals [211]:
				xmin = 108.7956
				xmax = 109.6862
				text = "sp"
			intervals [212]:
				xmin = 109.6862
				xmax = 109.8962
				text = "AH1"
			intervals [213]:
				xmin = 109.8962
				xmax = 110.0462
				text = "W"
			intervals [214]:
				xmin = 110.0462
				xmax = 110.0762
				text = "AH1"
			intervals [215]:
				xmin = 110.0762
				xmax = 110.1062
				text = "T"
			intervals [216]:
				xmin = 110.1062
				xmax = 110.1362
				text = "AH0"
			intervals [217]:
				xmin = 110.1362
				xmax = 110.1862
				text = "B"
			intervals [218]:
				xmin = 110.1862
				xmax = 110.2562
				text = "AW1"
			intervals [219]:
				xmin = 110.2562
				xmax = 110.2962
				text = "T"
			intervals [220]:
				xmin = 110.2962
				xmax = 110.4362
				text = "F"
			intervals [221]:
				xmin = 110.4362
				xmax = 110.4862
				text = "UH1"
			intervals [222]:
				xmin = 110.4862
				xmax = 110.5762
				text = "T"
			intervals [223]:
				xmin = 110.5762
				xmax = 110.6262
				text = "B"
			intervals [224]:
				xmin = 110.6262
				xmax = 110.6562
				text = "AO2"
			intervals [225]:
				xmin = 110.6562
				xmax = 110.9762
				text = "L"
			intervals [226]:
				xmin = 110.9762
				xmax = 138.4353
				text = ""
			intervals [227]:
				xmin = 138.4353
				xmax = 138.7153
				text = "M"
			intervals [228]:
				xmin = 138.7153
				xmax = 138.7453
				text = "HH"
			intervals [229]:
				xmin = 138.7453
				xmax = 138.8253
				text = "M"
			intervals [230]:
				xmin = 138.8253
				xmax = 138.9653
				text = "sp"
			intervals [231]:
				xmin = 138.9653
				xmax = 139.0853
				text = "W"
			intervals [232]:
				xmin = 139.0853
				xmax = 139.1653
				text = "ER0"
			intervals [233]:
				xmin = 139.1653
				xmax = 139.2453
				text = "Y"
			intervals [234]:
				xmin = 139.2453
				xmax = 139.3353
				text = "UW1"
			intervals [235]:
				xmin = 139.3353
				xmax = 139.4353
				text = "G"
			intervals [236]:
				xmin = 139.4353
				xmax = 139.4853
				text = "UH1"
			intervals [237]:
				xmin = 139.4853
				xmax = 139.6753
				text = "D"
			intervals [238]:
				xmin = 139.6753
				xmax = 149.5147
				text = "sp"
			intervals [239]:
				xmin = 149.5147
				xmax = 149.6847
				text = "M"
			intervals [240]:
				xmin = 149.6847
				xmax = 149.7547
				text = "HH"
			intervals [241]:
				xmin = 149.7547
				xmax = 149.8447
				text = "M"
			intervals [242]:
				xmin = 149.8447
				xmax = 150.0147
				text = "sp"
			intervals [243]:
				xmin = 150.0147
				xmax = 150.4872
				text = ""
			intervals [244]:
				xmin = 150.4872
				xmax = 150.5772
				text = "D"
			intervals [245]:
				xmin = 150.5772
				xmax = 150.6072
				text = "IH0"
			intervals [246]:
				xmin = 150.6072
				xmax = 150.6672
				text = "D"
			intervals [247]:
				xmin = 150.6672
				xmax = 150.7272
				text = "DH"
			intervals [248]:
				xmin = 150.7272
				xmax = 150.8472
				text = "AH0"
			intervals [249]:
				xmin = 150.8472
				xmax = 150.9072
				text = "T"
			intervals [250]:
				xmin = 150.9072
				xmax = 150.9372
				text = "sp"
			intervals [251]:
				xmin = 150.9372
				xmax = 151.1172
				text = "AH1"
			intervals [252]:
				xmin = 151.1172
				xmax = 151.2972
				text = "W"
			intervals [253]:
				xmin = 151.2972
				xmax = 151.3272
				text = "IH1"
			intervals [254]:
				xmin = 151.3272
				xmax = 151.3872
				text = "N"
			intervals [255]:
				xmin = 151.3872
				xmax = 151.4772
				text = "AH0"
			intervals [256]:
				xmin = 151.4772
				xmax = 151.6372
				text = "L"
			intervals [257]:
				xmin = 151.6372
				xmax = 151.7172
				text = "AO1"
			intervals [258]:
				xmin = 151.7172
				xmax = 151.7472
				text = "T"
			intervals [259]:
				xmin = 151.7472
				xmax = 151.7772
				text = "AH1"
			intervals [260]:
				xmin = 151.7772
				xmax = 151.8272
				text = "V"
			intervals [261]:
				xmin = 151.8272
				xmax = 151.9172
				text = "sp"
			intervals [262]:
				xmin = 151.9172
				xmax = 152.1872
				text = "AH1"
			intervals [263]:
				xmin = 152.1872
				xmax = 152.2672
				text = "sp"
			intervals [264]:
				xmin = 152.2672
				xmax = 152.3672
				text = "P"
			intervals [265]:
				xmin = 152.3672
				xmax = 152.3972
				text = "R"
			intervals [266]:
				xmin = 152.3972
				xmax = 152.4472
				text = "EH0"
			intervals [267]:
				xmin = 152.4472
				xmax = 152.5772
				text = "S"
			intervals [268]:
				xmin = 152.5772
				xmax = 152.6372
				text = "T"
			intervals [269]:
				xmin = 152.6372
				xmax = 152.7872
				text = "IY1"
			intervals [270]:
				xmin = 152.7872
				xmax = 152.8572
				text = "ZH"
			intervals [271]:
				xmin = 152.8572
				xmax = 152.9172
				text = "EH1"
			intervals [272]:
				xmin = 152.9172
				xmax = 153.0072
				text = "Z"
			intervals [273]:
				xmin = 153.0072
				xmax = 153.0872
				text = "F"
			intervals [274]:
				xmin = 153.0872
				xmax = 153.1772
				text = "AA1"
			intervals [275]:
				xmin = 153.1772
				xmax = 153.2272
				text = "R"
			intervals [276]:
				xmin = 153.2272
				xmax = 153.3172
				text = "EH1"
			intervals [277]:
				xmin = 153.3172
				xmax = 153.4372
				text = "Z"
			intervals [278]:
				xmin = 153.4372
				xmax = 154.0996
				text = "sp"
			intervals [279]:
				xmin = 154.0996
				xmax = 154.1696
				text = "AE0"
			intervals [280]:
				xmin = 154.1696
				xmax = 154.2696
				text = "TH"
			intervals [281]:
				xmin = 154.2696
				xmax = 154.3296
				text = "L"
			intervals [282]:
				xmin = 154.3296
				xmax = 154.3696
				text = "EH1"
			intervals [283]:
				xmin = 154.3696
				xmax = 154.3996
				text = "T"
			intervals [284]:
				xmin = 154.3996
				xmax = 154.4496
				text = "IH0"
			intervals [285]:
				xmin = 154.4496
				xmax = 154.5196
				text = "K"
			intervals [286]:
				xmin = 154.5196
				xmax = 154.5696
				text = "AH0"
			intervals [287]:
				xmin = 154.5696
				xmax = 154.6296
				text = "B"
			intervals [288]:
				xmin = 154.6296
				xmax = 154.6696
				text = "IH1"
			intervals [289]:
				xmin = 154.6696
				xmax = 154.7796
				text = "L"
			intervals [290]:
				xmin = 154.7796
				xmax = 154.8296
				text = "AH0"
			intervals [291]:
				xmin = 154.8296
				xmax = 154.8796
				text = "T"
			intervals [292]:
				xmin = 154.8796
				xmax = 154.9896
				text = "IY0"
			intervals [293]:
				xmin = 154.9896
				xmax = 155.0196
				text = "IH0"
			intervals [294]:
				xmin = 155.0196
				xmax = 155.0696
				text = "N"
			intervals [295]:
				xmin = 155.0696
				xmax = 155.0996
				text = "sp"
			intervals [296]:
				xmin = 155.0996
				xmax = 155.1596
				text = "Y"
			intervals [297]:
				xmin = 155.1596
				xmax = 155.1896
				text = "UH1"
			intervals [298]:
				xmin = 155.1896
				xmax = 155.2196
				text = "R"
			intervals [299]:
				xmin = 155.2196
				xmax = 155.2596
				text = "N"
			intervals [300]:
				xmin = 155.2596
				xmax = 155.3796
				text = "EY1"
			intervals [301]:
				xmin = 155.3796
				xmax = 155.4696
				text = "B"
			intervals [302]:
				xmin = 155.4696
				xmax = 155.5696
				text = "ER0"
			intervals [303]:
				xmin = 155.5696
				xmax = 155.6296
				text = "HH"
			intervals [304]:
				xmin = 155.6296
				xmax = 155.6596
				text = "UH2"
			intervals [305]:
				xmin = 155.6596
				xmax = 155.7296
				text = "D"
			intervals [306]:
				xmin = 155.7296
				xmax = 155.8396
				text = "sp"
			intervals [307]:
				xmin = 155.8396
				xmax = 179.0462
				text = ""
			intervals [308]:
				xmin = 179.0462
				xmax = 179.1562
				text = "M"
			intervals [309]:
				xmin = 179.1562
				xmax = 179.1962
				text = "HH"
			intervals [310]:
				xmin = 179.1962
				xmax = 179.4862
				text = "M"
			intervals [311]:
				xmin = 179.4862
				xmax = 180.3167
				text = "sp"
			intervals [312]:
				xmin = 180.3167
				xmax = 180.4667
				text = "AH1"
			intervals [313]:
				xmin = 180.4667
				xmax = 180.8167
				text = "M"
			intervals [314]:
				xmin = 180.8167
				xmax = 181.1351
				text = ""
			intervals [315]:
				xmin = 181.1351
				xmax = 181.2151
				text = "sil"
			intervals [316]:
				xmin = 181.2151
				xmax = 181.2451
				text = "W"
			intervals [317]:
				xmin = 181.2451
				xmax = 181.2751
				text = "EH1"
			intervals [318]:
				xmin = 181.2751
				xmax = 181.3251
				text = "L"
			intervals [319]:
				xmin = 181.3251
				xmax = 181.3751
				text = "W"
			intervals [320]:
				xmin = 181.3751
				xmax = 181.4251
				text = "AH1"
			intervals [321]:
				xmin = 181.4251
				xmax = 181.4551
				text = "T"
			intervals [322]:
				xmin = 181.4551
				xmax = 181.5151
				text = "AH0"
			intervals [323]:
				xmin = 181.5151
				xmax = 181.5751
				text = "B"
			intervals [324]:
				xmin = 181.5751
				xmax = 181.6451
				text = "AW1"
			intervals [325]:
				xmin = 181.6451
				xmax = 181.6951
				text = "T"
			intervals [326]:
				xmin = 181.6951
				xmax = 181.8875
				text = "sp"
			intervals [327]:
				xmin = 181.8875
				xmax = 181.9575
				text = "EH1"
			intervals [328]:
				xmin = 181.9575
				xmax = 182.0175
				text = "N"
			intervals [329]:
				xmin = 182.0175
				xmax = 182.1375
				text = "IY0"
			intervals [330]:
				xmin = 182.1375
				xmax = 182.1775
				text = "AH1"
			intervals [331]:
				xmin = 182.1775
				xmax = 182.2075
				text = "DH"
			intervals [332]:
				xmin = 182.2075
				xmax = 182.3075
				text = "ER0"
			intervals [333]:
				xmin = 182.3075
				xmax = 182.4075
				text = "G"
			intervals [334]:
				xmin = 182.4075
				xmax = 182.4975
				text = "EY1"
			intervals [335]:
				xmin = 182.4975
				xmax = 182.5575
				text = "M"
			intervals [336]:
				xmin = 182.5575
				xmax = 182.6075
				text = "Z"
			intervals [337]:
				xmin = 182.6075
				xmax = 182.6375
				text = "sp"
			intervals [338]:
				xmin = 182.6375
				xmax = 182.6675
				text = "AY1"
			intervals [339]:
				xmin = 182.6675
				xmax = 182.6975
				text = "sp"
			intervals [340]:
				xmin = 182.6975
				xmax = 182.7475
				text = "M"
			intervals [341]:
				xmin = 182.7475
				xmax = 182.7775
				text = "IY1"
			intervals [342]:
				xmin = 182.7775
				xmax = 182.8775
				text = "N"
			intervals [343]:
				xmin = 182.8775
				xmax = 182.9075
				text = "sp"
			intervals [344]:
				xmin = 182.9075
				xmax = 182.9675
				text = "R"
			intervals [345]:
				xmin = 182.9675
				xmax = 183.0175
				text = "IY1"
			intervals [346]:
				xmin = 183.0175
				xmax = 183.0975
				text = "L"
			intervals [347]:
				xmin = 183.0975
				xmax = 183.2475
				text = "IY0"
			intervals [348]:
				xmin = 183.2475
				xmax = 183.3201
				text = ""
			intervals [349]:
				xmin = 183.3201
				xmax = 183.4101
				text = "sil"
			intervals [350]:
				xmin = 183.4101
				xmax = 183.4401
				text = "AH1"
			intervals [351]:
				xmin = 183.4401
				xmax = 183.7301
				text = "sp"
			intervals [352]:
				xmin = 183.7301
				xmax = 183.8822
				text = ""
			intervals [353]:
				xmin = 183.8822
				xmax = 184.0822
				text = "CH"
			intervals [354]:
				xmin = 184.0822
				xmax = 184.1222
				text = "IH1"
			intervals [355]:
				xmin = 184.1222
				xmax = 184.2222
				text = "L"
			intervals [356]:
				xmin = 184.2222
				xmax = 184.3022
				text = "D"
			intervals [357]:
				xmin = 184.3022
				xmax = 184.3322
				text = "R"
			intervals [358]:
				xmin = 184.3322
				xmax = 184.3622
				text = "AH0"
			intervals [359]:
				xmin = 184.3622
				xmax = 184.4522
				text = "N"
			intervals [360]:
				xmin = 184.4522
				xmax = 184.5322
				text = "Z"
			intervals [361]:
				xmin = 184.5322
				xmax = 184.6222
				text = "G"
			intervals [362]:
				xmin = 184.6222
				xmax = 184.7022
				text = "EY1"
			intervals [363]:
				xmin = 184.7022
				xmax = 184.7822
				text = "M"
			intervals [364]:
				xmin = 184.7822
				xmax = 184.9522
				text = "Z"
			intervals [365]:
				xmin = 184.9522
				xmax = 185.0022
				text = "L"
			intervals [366]:
				xmin = 185.0022
				xmax = 185.0422
				text = "AY1"
			intervals [367]:
				xmin = 185.0422
				xmax = 185.1222
				text = "K"
			intervals [368]:
				xmin = 185.1222
				xmax = 185.2022
				text = "HH"
			intervals [369]:
				xmin = 185.2022
				xmax = 185.3122
				text = "AY1"
			intervals [370]:
				xmin = 185.3122
				xmax = 185.3622
				text = "D"
			intervals [371]:
				xmin = 185.3622
				xmax = 185.3922
				text = "AH0"
			intervals [372]:
				xmin = 185.3922
				xmax = 185.4222
				text = "N"
			intervals [373]:
				xmin = 185.4222
				xmax = 185.4522
				text = "sp"
			intervals [374]:
				xmin = 185.4522
				xmax = 185.6022
				text = "S"
			intervals [375]:
				xmin = 185.6022
				xmax = 185.6522
				text = "IY1"
			intervals [376]:
				xmin = 185.6522
				xmax = 185.6922
				text = "K"
			intervals [377]:
				xmin = 185.6922
				xmax = 204.6645
				text = "sp"
			intervals [378]:
				xmin = 204.6645
				xmax = 204.7645
				text = "M"
			intervals [379]:
				xmin = 204.7645
				xmax = 204.8645
				text = "HH"
			intervals [380]:
				xmin = 204.8645
				xmax = 204.9545
				text = "M"
			intervals [381]:
				xmin = 204.9545
				xmax = 206.0288
				text = "sp"
			intervals [382]:
				xmin = 206.0288
				xmax = 206.1888
				text = "AH1"
			intervals [383]:
				xmin = 206.1888
				xmax = 206.4188
				text = "M"
			intervals [384]:
				xmin = 206.4188
				xmax = 206.4488
				text = "sp"
			intervals [385]:
				xmin = 206.4488
				xmax = 206.625
				text = ""
			intervals [386]:
				xmin = 206.625
				xmax = 206.695
				text = "W"
			intervals [387]:
				xmin = 206.695
				xmax = 206.725
				text = "EH1"
			intervals [388]:
				xmin = 206.725
				xmax = 206.755
				text = "L"
			intervals [389]:
				xmin = 206.755
				xmax = 206.805
				text = "HH"
			intervals [390]:
				xmin = 206.805
				xmax = 206.855
				text = "AW1"
			intervals [391]:
				xmin = 206.855
				xmax = 206.905
				text = "D"
			intervals [392]:
				xmin = 206.905
				xmax = 206.935
				text = "IH0"
			intervals [393]:
				xmin = 206.935
				xmax = 207.015
				text = "D"
			intervals [394]:
				xmin = 207.015
				xmax = 207.075
				text = "Y"
			intervals [395]:
				xmin = 207.075
				xmax = 207.115
				text = "UW1"
			intervals [396]:
				xmin = 207.115
				xmax = 207.165
				text = "D"
			intervals [397]:
				xmin = 207.165
				xmax = 207.225
				text = "IH2"
			intervals [398]:
				xmin = 207.225
				xmax = 207.375
				text = "S"
			intervals [399]:
				xmin = 207.375
				xmax = 207.495
				text = "AY1"
			intervals [400]:
				xmin = 207.495
				xmax = 207.555
				text = "D"
			intervals [401]:
				xmin = 207.555
				xmax = 207.635
				text = "HH"
			intervals [402]:
				xmin = 207.635
				xmax = 207.725
				text = "UW1"
			intervals [403]:
				xmin = 207.725
				xmax = 207.755
				text = "W"
			intervals [404]:
				xmin = 207.755
				xmax = 207.795
				text = "AO1"
			intervals [405]:
				xmin = 207.795
				xmax = 207.895
				text = "Z"
			intervals [406]:
				xmin = 207.895
				xmax = 208.005
				text = "IH1"
			intervals [407]:
				xmin = 208.005
				xmax = 208.065
				text = "T"
			intervals [408]:
				xmin = 208.065
				xmax = 208.2898
				text = "sp"
			intervals [409]:
				xmin = 208.2898
				xmax = 208.3698
				text = "AY1"
			intervals [410]:
				xmin = 208.3698
				xmax = 208.3998
				text = "sp"
			intervals [411]:
				xmin = 208.3998
				xmax = 208.4398
				text = "M"
			intervals [412]:
				xmin = 208.4398
				xmax = 208.4698
				text = "IY1"
			intervals [413]:
				xmin = 208.4698
				xmax = 208.5498
				text = "HH"
			intervals [414]:
				xmin = 208.5498
				xmax = 208.5798
				text = "AW1"
			intervals [415]:
				xmin = 208.5798
				xmax = 208.6798
				text = "D"
			intervals [416]:
				xmin = 208.6798
				xmax = 208.7298
				text = "Y"
			intervals [417]:
				xmin = 208.7298
				xmax = 208.7798
				text = "UW1"
			intervals [418]:
				xmin = 208.7798
				xmax = 208.8898
				text = "P"
			intervals [419]:
				xmin = 208.8898
				xmax = 208.9498
				text = "L"
			intervals [420]:
				xmin = 208.9498
				xmax = 209.0298
				text = "EY1"
			intervals [421]:
				xmin = 209.0298
				xmax = 209.0698
				text = "IH1"
			intervals [422]:
				xmin = 209.0698
				xmax = 209.1198
				text = "T"
			intervals [423]:
				xmin = 209.1198
				xmax = 209.1698
				text = "AH0"
			intervals [424]:
				xmin = 209.1698
				xmax = 209.2798
				text = "G"
			intervals [425]:
				xmin = 209.2798
				xmax = 209.3298
				text = "EH1"
			intervals [426]:
				xmin = 209.3298
				xmax = 209.5098
				text = "N"
			intervals [427]:
				xmin = 209.5098
				xmax = 233.9669
				text = ""
			intervals [428]:
				xmin = 233.9669
				xmax = 234.0169
				text = "M"
			intervals [429]:
				xmin = 234.0169
				xmax = 234.0769
				text = "HH"
			intervals [430]:
				xmin = 234.0769
				xmax = 234.3269
				text = "M"
			intervals [431]:
				xmin = 234.3269
				xmax = 234.5469
				text = "sp"
			intervals [432]:
				xmin = 234.5469
				xmax = 234.8353
				text = ""
			intervals [433]:
				xmin = 234.8353
				xmax = 234.8953
				text = "D"
			intervals [434]:
				xmin = 234.8953
				xmax = 234.9253
				text = "IH0"
			intervals [435]:
				xmin = 234.9253
				xmax = 234.9553
				text = "D"
			intervals [436]:
				xmin = 234.9553
				xmax = 235.0253
				text = "Y"
			intervals [437]:
				xmin = 235.0253
				xmax = 235.0553
				text = "UW1"
			intervals [438]:
				xmin = 235.0553
				xmax = 235.0853
				text = "HH"
			intervals [439]:
				xmin = 235.0853
				xmax = 235.1153
				text = "AE1"
			intervals [440]:
				xmin = 235.1153
				xmax = 235.1453
				text = "V"
			intervals [441]:
				xmin = 235.1453
				xmax = 235.1753
				text = "EH1"
			intervals [442]:
				xmin = 235.1753
				xmax = 235.2053
				text = "N"
			intervals [443]:
				xmin = 235.2053
				xmax = 235.2753
				text = "IY0"
			intervals [444]:
				xmin = 235.2753
				xmax = 235.3053
				text = "sp"
			intervals [445]:
				xmin = 235.3053
				xmax = 235.3753
				text = "R"
			intervals [446]:
				xmin = 235.3753
				xmax = 235.5353
				text = "AY1"
			intervals [447]:
				xmin = 235.5353
				xmax = 235.5953
				text = "M"
			intervals [448]:
				xmin = 235.5953
				xmax = 235.7253
				text = "Z"
			intervals [449]:
				xmin = 235.7253
				xmax = 235.7553
				text = "ER0"
			intervals [450]:
				xmin = 235.7553
				xmax = 235.8553
				text = "sp"
			intervals [451]:
				xmin = 235.8553
				xmax = 235.8953
				text = "TH"
			intervals [452]:
				xmin = 235.8953
				xmax = 235.9353
				text = "IH1"
			intervals [453]:
				xmin = 235.9353
				xmax = 236.0453
				text = "NG"
			intervals [454]:
				xmin = 236.0453
				xmax = 236.1353
				text = "Z"
			intervals [455]:
				xmin = 236.1353
				xmax = 236.1753
				text = "DH"
			intervals [456]:
				xmin = 236.1753
				xmax = 236.2153
				text = "AH0"
			intervals [457]:
				xmin = 236.2153
				xmax = 236.2753
				text = "T"
			intervals [458]:
				xmin = 236.2753
				xmax = 236.3653
				text = "Y"
			intervals [459]:
				xmin = 236.3653
				xmax = 236.4053
				text = "UW1"
			intervals [460]:
				xmin = 236.4053
				xmax = 236.5453
				text = "S"
			intervals [461]:
				xmin = 236.5453
				xmax = 236.6053
				text = "EH1"
			intervals [462]:
				xmin = 236.6053
				xmax = 236.6753
				text = "D"
			intervals [463]:
				xmin = 236.6753
				xmax = 236.8953
				text = "sp"
			intervals [464]:
				xmin = 236.8953
				xmax = 250.2902
				text = ""
			intervals [465]:
				xmin = 250.2902
				xmax = 250.3502
				text = "M"
			intervals [466]:
				xmin = 250.3502
				xmax = 250.4202
				text = "HH"
			intervals [467]:
				xmin = 250.4202
				xmax = 250.9302
				text = "M"
			intervals [468]:
				xmin = 250.9302
				xmax = 259.5088
				text = ""
			intervals [469]:
				xmin = 259.5088
				xmax = 259.5588
				text = "HH"
			intervals [470]:
				xmin = 259.5588
				xmax = 259.6488
				text = "W"
			intervals [471]:
				xmin = 259.6488
				xmax = 259.9588
				text = "AY1"
			intervals [472]:
				xmin = 259.9588
				xmax = 274.5458
				text = ""
			intervals [473]:
				xmin = 274.5458
				xmax = 274.5858
				text = "sil"
			intervals [474]:
				xmin = 274.5858
				xmax = 275.0058
				text = "M"
			intervals [475]:
				xmin = 275.0058
				xmax = 276.0642
				text = "sp"
			intervals [476]:
				xmin = 276.0642
				xmax = 276.0942
				text = "OW2"
			intervals [477]:
				xmin = 276.0942
				xmax = 276.1442
				text = "K"
			intervals [478]:
				xmin = 276.1442
				xmax = 276.2242
				text = "EY1"
			intervals [479]:
				xmin = 276.2242
				xmax = 276.3242
				text = "D"
			intervals [480]:
				xmin = 276.3242
				xmax = 276.3542
				text = "IH0"
			intervals [481]:
				xmin = 276.3542
				xmax = 276.4142
				text = "D"
			intervals [482]:
				xmin = 276.4142
				xmax = 276.4842
				text = "Y"
			intervals [483]:
				xmin = 276.4842
				xmax = 276.5142
				text = "UW1"
			intervals [484]:
				xmin = 276.5142
				xmax = 276.5442
				text = "JH"
			intervals [485]:
				xmin = 276.5442
				xmax = 276.5742
				text = "IH0"
			intervals [486]:
				xmin = 276.5742
				xmax = 276.6042
				text = "S"
			intervals [487]:
				xmin = 276.6042
				xmax = 276.8242
				text = "sp"
			intervals [488]:
				xmin = 276.8242
				xmax = 276.8742
				text = "TH"
			intervals [489]:
				xmin = 276.8742
				xmax = 276.9142
				text = "IH1"
			intervals [490]:
				xmin = 276.9142
				xmax = 276.9842
				text = "NG"
			intervals [491]:
				xmin = 276.9842
				xmax = 277.0542
				text = "K"
			intervals [492]:
				xmin = 277.0542
				xmax = 277.0842
				text = "IH0"
			intervals [493]:
				xmin = 277.0842
				xmax = 277.1142
				text = "T"
			intervals [494]:
				xmin = 277.1142
				xmax = 277.1442
				text = "W"
			intervals [495]:
				xmin = 277.1442
				xmax = 277.1742
				text = "AH0"
			intervals [496]:
				xmin = 277.1742
				xmax = 277.3642
				text = "Z"
			intervals [497]:
				xmin = 277.3642
				xmax = 277.5242
				text = "AH1"
			intervals [498]:
				xmin = 277.5242
				xmax = 277.5942
				text = "sp"
			intervals [499]:
				xmin = 277.5942
				xmax = 277.6942
				text = "S"
			intervals [500]:
				xmin = 277.6942
				xmax = 277.7442
				text = "IH1"
			intervals [501]:
				xmin = 277.7442
				xmax = 277.8542
				text = "S"
			intervals [502]:
				xmin = 277.8542
				xmax = 277.9542
				text = "IY0"
			intervals [503]:
				xmin = 277.9542
				xmax = 278.0342
				text = "sp"
			intervals [504]:
				xmin = 278.0342
				xmax = 278.1242
				text = "spn"
			intervals [505]:
				xmin = 278.1242
				xmax = 278.2442
				text = "sp"
			intervals [506]:
				xmin = 278.2442
				xmax = 278.3742
				text = "S"
			intervals [507]:
				xmin = 278.3742
				xmax = 278.4042
				text = "AH1"
			intervals [508]:
				xmin = 278.4042
				xmax = 278.4442
				text = "M"
			intervals [509]:
				xmin = 278.4442
				xmax = 278.5542
				text = "TH"
			intervals [510]:
				xmin = 278.5542
				xmax = 278.5842
				text = "IH0"
			intervals [511]:
				xmin = 278.5842
				xmax = 278.6142
				text = "N"
			intervals [512]:
				xmin = 278.6142
				xmax = 278.6942
				text = "F"
			intervals [513]:
				xmin = 278.6942
				xmax = 278.7342
				text = "ER0"
			intervals [514]:
				xmin = 278.7342
				xmax = 278.7742
				text = "AH0"
			intervals [515]:
				xmin = 278.7742
				xmax = 278.8442
				text = "sp"
			intervals [516]:
				xmin = 278.8442
				xmax = 278.9142
				text = "B"
			intervals [517]:
				xmin = 278.9142
				xmax = 278.9442
				text = "OY1"
			intervals [518]:
				xmin = 278.9442
				xmax = 278.9742
				text = "sp"
			intervals [519]:
				xmin = 278.9742
				xmax = 279.0042
				text = "T"
			intervals [520]:
				xmin = 279.0042
				xmax = 279.1342
				text = "IH0"
			intervals [521]:
				xmin = 279.1342
				xmax = 300.2868
				text = "sp"
			intervals [522]:
				xmin = 300.2868
				xmax = 300.4068
				text = "M"
			intervals [523]:
				xmin = 300.4068
				xmax = 300.5968
				text = "HH"
			intervals [524]:
				xmin = 300.5968
				xmax = 300.6268
				text = "M"
			intervals [525]:
				xmin = 300.6268
				xmax = 302.9037
				text = ""
			intervals [526]:
				xmin = 302.9037
				xmax = 302.9737
				text = "HH"
			intervals [527]:
				xmin = 302.9737
				xmax = 303.0337
				text = "W"
			intervals [528]:
				xmin = 303.0337
				xmax = 303.1337
				text = "AY1"
			intervals [529]:
				xmin = 303.1337
				xmax = 303.2237
				text = "IH1"
			intervals [530]:
				xmin = 303.2237
				xmax = 303.3537
				text = "Z"
			intervals [531]:
				xmin = 303.3537
				xmax = 303.3937
				text = "IH0"
			intervals [532]:
				xmin = 303.3937
				xmax = 303.4337
				text = "T"
			intervals [533]:
				xmin = 303.4337
				xmax = 303.5137
				text = "DH"
			intervals [534]:
				xmin = 303.5137
				xmax = 303.5737
				text = "AE1"
			intervals [535]:
				xmin = 303.5737
				xmax = 303.6337
				text = "T"
			intervals [536]:
				xmin = 303.6337
				xmax = 303.6837
				text = "sp"
			intervals [537]:
				xmin = 303.6837
				xmax = 303.8037
				text = "B"
			intervals [538]:
				xmin = 303.8037
				xmax = 304.1037
				text = "OY1"
			intervals [539]:
				xmin = 304.1037
				xmax = 304.1937
				text = "Z"
			intervals [540]:
				xmin = 304.1937
				xmax = 304.2237
				text = "sp"
			intervals [541]:
				xmin = 304.2237
				xmax = 304.3637
				text = "AH1"
			intervals [542]:
				xmin = 304.3637
				xmax = 304.5037
				text = "P"
			intervals [543]:
				xmin = 304.5037
				xmax = 304.5337
				text = "IH1"
			intervals [544]:
				xmin = 304.5337
				xmax = 304.5637
				text = "K"
			intervals [545]:
				xmin = 304.5637
				xmax = 304.7337
				text = "S"
			intervals [546]:
				xmin = 304.7337
				xmax = 304.7937
				text = "ER1"
			intervals [547]:
				xmin = 304.7937
				xmax = 304.8237
				text = "T"
			intervals [548]:
				xmin = 304.8237
				xmax = 304.8537
				text = "AH0"
			intervals [549]:
				xmin = 304.8537
				xmax = 304.8837
				text = "N"
			intervals [550]:
				xmin = 304.8837
				xmax = 305.0037
				text = "G"
			intervals [551]:
				xmin = 305.0037
				xmax = 305.0937
				text = "EY1"
			intervals [552]:
				xmin = 305.0937
				xmax = 305.1437
				text = "M"
			intervals [553]:
				xmin = 305.1437
				xmax = 305.2437
				text = "Z"
			intervals [554]:
				xmin = 305.2437
				xmax = 305.2737
				text = "sp"
			intervals [555]:
				xmin = 305.2737
				xmax = 305.3037
				text = "AH0"
			intervals [556]:
				xmin = 305.3037
				xmax = 305.3637
				text = "N"
			intervals [557]:
				xmin = 305.3637
				xmax = 305.4437
				text = "G"
			intervals [558]:
				xmin = 305.4437
				xmax = 305.5137
				text = "ER1"
			intervals [559]:
				xmin = 305.5137
				xmax = 305.6037
				text = "L"
			intervals [560]:
				xmin = 305.6037
				xmax = 305.6737
				text = "Z"
			intervals [561]:
				xmin = 305.6737
				xmax = 305.7437
				text = "P"
			intervals [562]:
				xmin = 305.7437
				xmax = 305.7837
				text = "IH1"
			intervals [563]:
				xmin = 305.7837
				xmax = 305.8537
				text = "K"
			intervals [564]:
				xmin = 305.8537
				xmax = 305.9337
				text = "S"
			intervals [565]:
				xmin = 305.9337
				xmax = 305.9937
				text = "ER1"
			intervals [566]:
				xmin = 305.9937
				xmax = 306.0237
				text = "T"
			intervals [567]:
				xmin = 306.0237
				xmax = 306.0537
				text = "AH0"
			intervals [568]:
				xmin = 306.0537
				xmax = 306.0937
				text = "N"
			intervals [569]:
				xmin = 306.0937
				xmax = 306.2137
				text = "G"
			intervals [570]:
				xmin = 306.2137
				xmax = 306.2437
				text = "EY1"
			intervals [571]:
				xmin = 306.2437
				xmax = 306.3137
				text = "M"
			intervals [572]:
				xmin = 306.3137
				xmax = 306.4237
				text = "Z"
			intervals [573]:
				xmin = 306.4237
				xmax = 306.4637
				text = "T"
			intervals [574]:
				xmin = 306.4637
				xmax = 306.4937
				text = "IH0"
			intervals [575]:
				xmin = 306.4937
				xmax = 306.5237
				text = "sp"
			intervals [576]:
				xmin = 306.5237
				xmax = 306.6037
				text = "P"
			intervals [577]:
				xmin = 306.6037
				xmax = 306.6737
				text = "L"
			intervals [578]:
				xmin = 306.6737
				xmax = 306.7137
				text = "EY1"
			intervals [579]:
				xmin = 306.7137
				xmax = 307.2597
				text = "sp"
			intervals [580]:
				xmin = 307.2597
				xmax = 307.2997
				text = "L"
			intervals [581]:
				xmin = 307.2997
				xmax = 307.3297
				text = "AY1"
			intervals [582]:
				xmin = 307.3297
				xmax = 307.3697
				text = "K"
			intervals [583]:
				xmin = 307.3697
				xmax = 307.4197
				text = "HH"
			intervals [584]:
				xmin = 307.4197
				xmax = 307.4597
				text = "W"
			intervals [585]:
				xmin = 307.4597
				xmax = 307.4997
				text = "AH1"
			intervals [586]:
				xmin = 307.4997
				xmax = 307.5597
				text = "T"
			intervals [587]:
				xmin = 307.5597
				xmax = 307.6497
				text = "G"
			intervals [588]:
				xmin = 307.6497
				xmax = 307.7397
				text = "EY1"
			intervals [589]:
				xmin = 307.7397
				xmax = 307.7997
				text = "M"
			intervals [590]:
				xmin = 307.7997
				xmax = 307.8797
				text = "Z"
			intervals [591]:
				xmin = 307.8797
				xmax = 307.9097
				text = "D"
			intervals [592]:
				xmin = 307.9097
				xmax = 307.9397
				text = "IH0"
			intervals [593]:
				xmin = 307.9397
				xmax = 307.9697
				text = "D"
			intervals [594]:
				xmin = 307.9697
				xmax = 308.0397
				text = "sp"
			intervals [595]:
				xmin = 308.0397
				xmax = 308.1597
				text = "B"
			intervals [596]:
				xmin = 308.1597
				xmax = 308.2097
				text = "OY1"
			intervals [597]:
				xmin = 308.2097
				xmax = 308.3197
				text = "D"
			intervals [598]:
				xmin = 308.3197
				xmax = 308.3497
				text = "IH1"
			intervals [599]:
				xmin = 308.3497
				xmax = 308.4297
				text = "D"
			intervals [600]:
				xmin = 308.4297
				xmax = 308.4597
				text = "DH"
			intervals [601]:
				xmin = 308.4597
				xmax = 308.4897
				text = "AH0"
			intervals [602]:
				xmin = 308.4897
				xmax = 308.5197
				text = "sp"
			intervals [603]:
				xmin = 308.5197
				xmax = 308.5997
				text = "G"
			intervals [604]:
				xmin = 308.5997
				xmax = 308.6797
				text = "ER1"
			intervals [605]:
				xmin = 308.6797
				xmax = 308.7597
				text = "L"
			intervals [606]:
				xmin = 308.7597
				xmax = 308.8397
				text = "Z"
			intervals [607]:
				xmin = 308.8397
				xmax = 308.9497
				text = "P"
			intervals [608]:
				xmin = 308.9497
				xmax = 309.0097
				text = "L"
			intervals [609]:
				xmin = 309.0097
				xmax = 309.1097
				text = "EY1"
			intervals [610]:
				xmin = 309.1097
				xmax = 309.1697
				text = "DH"
			intervals [611]:
				xmin = 309.1697
				xmax = 309.2097
				text = "AH0"
			intervals [612]:
				xmin = 309.2097
				xmax = 309.2697
				text = "T"
			intervals [613]:
				xmin = 309.2697
				xmax = 309.3697
				text = "Y"
			intervals [614]:
				xmin = 309.3697
				xmax = 309.4097
				text = "UW1"
			intervals [615]:
				xmin = 309.4097
				xmax = 309.4397
				text = "D"
			intervals [616]:
				xmin = 309.4397
				xmax = 309.4697
				text = "sp"
			intervals [617]:
				xmin = 309.4697
				xmax = 309.5497
				text = "N"
			intervals [618]:
				xmin = 309.5497
				xmax = 309.5997
				text = "EH1"
			intervals [619]:
				xmin = 309.5997
				xmax = 309.6497
				text = "V"
			intervals [620]:
				xmin = 309.6497
				xmax = 309.7197
				text = "ER0"
			intervals [621]:
				xmin = 309.7197
				xmax = 309.7497
				text = "sp"
			intervals [622]:
				xmin = 309.7497
				xmax = 309.8597
				text = "P"
			intervals [623]:
				xmin = 309.8597
				xmax = 309.9097
				text = "L"
			intervals [624]:
				xmin = 309.9097
				xmax = 309.9897
				text = "EY1"
			intervals [625]:
				xmin = 309.9897
				xmax = 310.0797
				text = "sp"
			intervals [626]:
				xmin = 310.0797
				xmax = 314.8747
				text = ""
			intervals [627]:
				xmin = 314.8747
				xmax = 315.3647
				text = "spn"
			intervals [628]:
				xmin = 315.3647
				xmax = 327.6844
				text = "sp"
			intervals [629]:
				xmin = 327.6844
				xmax = 327.7844
				text = "IH1"
			intervals [630]:
				xmin = 327.7844
				xmax = 327.8244
				text = "N"
			intervals [631]:
				xmin = 327.8244
				xmax = 327.9244
				text = "HH"
			intervals [632]:
				xmin = 327.9244
				xmax = 327.9744
				text = "W"
			intervals [633]:
				xmin = 327.9744
				xmax = 328.0444
				text = "AH1"
			intervals [634]:
				xmin = 328.0444
				xmax = 328.0944
				text = "T"
			intervals [635]:
				xmin = 328.0944
				xmax = 328.1544
				text = "sp"
			intervals [636]:
				xmin = 328.1544
				xmax = 332.0513
				text = ""
			intervals [637]:
				xmin = 332.0513
				xmax = 333.2013
				text = "spn"
			intervals [638]:
				xmin = 333.2013
				xmax = 354.233
				text = ""
			intervals [639]:
				xmin = 354.233
				xmax = 354.263
				text = "sil"
			intervals [640]:
				xmin = 354.263
				xmax = 354.483
				text = "M"
			intervals [641]:
				xmin = 354.483
				xmax = 354.563
				text = "HH"
			intervals [642]:
				xmin = 354.563
				xmax = 354.743
				text = "M"
			intervals [643]:
				xmin = 354.743
				xmax = 361.1576
				text = ""
			intervals [644]:
				xmin = 361.1576
				xmax = 361.2876
				text = "DH"
			intervals [645]:
				xmin = 361.2876
				xmax = 361.3276
				text = "AH0"
			intervals [646]:
				xmin = 361.3276
				xmax = 361.3776
				text = "T"
			intervals [647]:
				xmin = 361.3776
				xmax = 361.4476
				text = "Z"
			intervals [648]:
				xmin = 361.4476
				xmax = 361.4876
				text = "V"
			intervals [649]:
				xmin = 361.4876
				xmax = 361.5276
				text = "EH1"
			intervals [650]:
				xmin = 361.5276
				xmax = 361.6276
				text = "R"
			intervals [651]:
				xmin = 361.6276
				xmax = 361.7576
				text = "IY0"
			intervals [652]:
				xmin = 361.7576
				xmax = 361.7876
				text = "sp"
			intervals [653]:
				xmin = 361.7876
				xmax = 361.8176
				text = "IH1"
			intervals [654]:
				xmin = 361.8176
				xmax = 361.8476
				text = "N"
			intervals [655]:
				xmin = 361.8476
				xmax = 361.9676
				text = "T"
			intervals [656]:
				xmin = 361.9676
				xmax = 362.0076
				text = "R"
			intervals [657]:
				xmin = 362.0076
				xmax = 362.0576
				text = "IH0"
			intervals [658]:
				xmin = 362.0576
				xmax = 362.1876
				text = "S"
			intervals [659]:
				xmin = 362.1876
				xmax = 362.2376
				text = "T"
			intervals [660]:
				xmin = 362.2376
				xmax = 362.2676
				text = "IH0"
			intervals [661]:
				xmin = 362.2676
				xmax = 362.3976
				text = "NG"
			intervals [662]:
				xmin = 362.3976
				xmax = 363.0265
				text = "sp"
			intervals [663]:
				xmin = 363.0265
				xmax = 363.0965
				text = "AH1"
			intervals [664]:
				xmin = 363.0965
				xmax = 363.5365
				text = "M"
			intervals [665]:
				xmin = 363.5365
				xmax = 364.2209
				text = ""
			intervals [666]:
				xmin = 364.2209
				xmax = 364.2709
				text = "sil"
			intervals [667]:
				xmin = 364.2709
				xmax = 364.3509
				text = "D"
			intervals [668]:
				xmin = 364.3509
				xmax = 364.3809
				text = "UW1"
			intervals [669]:
				xmin = 364.3809
				xmax = 364.4109
				text = "Y"
			intervals [670]:
				xmin = 364.4109
				xmax = 364.4609
				text = "UW1"
			intervals [671]:
				xmin = 364.4609
				xmax = 364.5209
				text = "W"
			intervals [672]:
				xmin = 364.5209
				xmax = 364.6009
				text = "AA1"
			intervals [673]:
				xmin = 364.6009
				xmax = 364.7409
				text = "CH"
			intervals [674]:
				xmin = 364.7409
				xmax = 364.8409
				text = "T"
			intervals [675]:
				xmin = 364.8409
				xmax = 364.8809
				text = "EH1"
			intervals [676]:
				xmin = 364.8809
				xmax = 364.9209
				text = "L"
			intervals [677]:
				xmin = 364.9209
				xmax = 364.9509
				text = "AH0"
			intervals [678]:
				xmin = 364.9509
				xmax = 365.0409
				text = "V"
			intervals [679]:
				xmin = 365.0409
				xmax = 365.0909
				text = "IH2"
			intervals [680]:
				xmin = 365.0909
				xmax = 365.2209
				text = "ZH"
			intervals [681]:
				xmin = 365.2209
				xmax = 365.2709
				text = "AH0"
			intervals [682]:
				xmin = 365.2709
				xmax = 365.3409
				text = "N"
			intervals [683]:
				xmin = 365.3409
				xmax = 366.0335
				text = "sp"
			intervals [684]:
				xmin = 366.0335
				xmax = 366.0735
				text = "OW1"
			intervals [685]:
				xmin = 366.0735
				xmax = 366.1235
				text = "Y"
			intervals [686]:
				xmin = 366.1235
				xmax = 366.1735
				text = "UW1"
			intervals [687]:
				xmin = 366.1735
				xmax = 366.2135
				text = "sp"
			intervals [688]:
				xmin = 366.2135
				xmax = 366.2635
				text = "D"
			intervals [689]:
				xmin = 366.2635
				xmax = 366.3835
				text = "UW1"
			intervals [690]:
				xmin = 366.3835
				xmax = 367.036
				text = "sp"
			intervals [691]:
				xmin = 367.036
				xmax = 367.276
				text = "AH1"
			intervals [692]:
				xmin = 367.276
				xmax = 367.466
				text = "M"
			intervals [693]:
				xmin = 367.466
				xmax = 367.506
				text = "DH"
			intervals [694]:
				xmin = 367.506
				xmax = 367.566
				text = "AH0"
			intervals [695]:
				xmin = 367.566
				xmax = 367.636
				text = "T"
			intervals [696]:
				xmin = 367.636
				xmax = 367.716
				text = "S"
			intervals [697]:
				xmin = 367.716
				xmax = 367.806
				text = "G"
			intervals [698]:
				xmin = 367.806
				xmax = 367.996
				text = "UH1"
			intervals [699]:
				xmin = 367.996
				xmax = 368.096
				text = "D"
			intervals [700]:
				xmin = 368.096
				xmax = 368.126
				text = "sp"
			intervals [701]:
				xmin = 368.126
				xmax = 368.6527
				text = ""
			intervals [702]:
				xmin = 368.6527
				xmax = 368.7227
				text = "HH"
			intervals [703]:
				xmin = 368.7227
				xmax = 368.7727
				text = "W"
			intervals [704]:
				xmin = 368.7727
				xmax = 368.8327
				text = "AH1"
			intervals [705]:
				xmin = 368.8327
				xmax = 368.8927
				text = "T"
			intervals [706]:
				xmin = 368.8927
				xmax = 369.0227
				text = "sp"
			intervals [707]:
				xmin = 369.0227
				xmax = 369.2127
				text = "W"
			intervals [708]:
				xmin = 369.2127
				xmax = 369.2627
				text = "AH1"
			intervals [709]:
				xmin = 369.2627
				xmax = 369.3027
				text = "T"
			intervals [710]:
				xmin = 369.3027
				xmax = 369.3427
				text = "ER0"
			intervals [711]:
				xmin = 369.3427
				xmax = 369.3727
				text = "sp"
			intervals [712]:
				xmin = 369.3727
				xmax = 369.4127
				text = "Y"
			intervals [713]:
				xmin = 369.4127
				xmax = 369.4527
				text = "UH1"
			intervals [714]:
				xmin = 369.4527
				xmax = 369.5027
				text = "R"
			intervals [715]:
				xmin = 369.5027
				xmax = 369.5927
				text = "F"
			intervals [716]:
				xmin = 369.5927
				xmax = 369.6727
				text = "EY1"
			intervals [717]:
				xmin = 369.6727
				xmax = 369.7527
				text = "V"
			intervals [718]:
				xmin = 369.7527
				xmax = 369.7927
				text = "ER0"
			intervals [719]:
				xmin = 369.7927
				xmax = 369.8227
				text = "IH0"
			intervals [720]:
				xmin = 369.8227
				xmax = 369.8527
				text = "T"
			intervals [721]:
				xmin = 369.8527
				xmax = 369.8827
				text = "sp"
			intervals [722]:
				xmin = 369.8827
				xmax = 370.0527
				text = "SH"
			intervals [723]:
				xmin = 370.0527
				xmax = 370.1127
				text = "OW1"
			intervals [724]:
				xmin = 370.1127
				xmax = 370.4127
				text = "Z"
			intervals [725]:
				xmin = 370.4127
				xmax = 382.570
				text = "sp"
			intervals [726]:
				xmin = 382.570
				xmax = 382.920
				text = "OW1"
			intervals [727]:
				xmin = 382.920
				xmax = 383.660
				text = "spn"
			intervals [728]:
				xmin = 383.660
				xmax = 384.2508
				text = ""
			intervals [729]:
				xmin = 384.2508
				xmax = 384.2908
				text = "sil"
			intervals [730]:
				xmin = 384.2908
				xmax = 384.3708
				text = "L"
			intervals [731]:
				xmin = 384.3708
				xmax = 384.4508
				text = "AY1"
			intervals [732]:
				xmin = 384.4508
				xmax = 384.4908
				text = "K"
			intervals [733]:
				xmin = 384.4908
				xmax = 384.5608
				text = "sp"
			intervals [734]:
				xmin = 384.5608
				xmax = 384.6308
				text = "W"
			intervals [735]:
				xmin = 384.6308
				xmax = 384.7308
				text = "AH1"
			intervals [736]:
				xmin = 384.7308
				xmax = 384.8108
				text = "T"
			intervals [737]:
				xmin = 384.8108
				xmax = 385.8553
				text = "sp"
			intervals [738]:
				xmin = 385.8553
				xmax = 385.9053
				text = "S"
			intervals [739]:
				xmin = 385.9053
				xmax = 385.9753
				text = "UW1"
			intervals [740]:
				xmin = 385.9753
				xmax = 386.0553
				text = "P"
			intervals [741]:
				xmin = 386.0553
				xmax = 386.1053
				text = "ER0"
			intervals [742]:
				xmin = 386.1053
				xmax = 386.1553
				text = "HH"
			intervals [743]:
				xmin = 386.1553
				xmax = 386.3053
				text = "IH1"
			intervals [744]:
				xmin = 386.3053
				xmax = 386.4153
				text = "R"
			intervals [745]:
				xmin = 386.4153
				xmax = 386.5153
				text = "OW0"
			intervals [746]:
				xmin = 386.5153
				xmax = 386.6553
				text = "Z"
			intervals [747]:
				xmin = 386.6553
				xmax = 386.6853
				text = "sp"
			intervals [748]:
				xmin = 386.6853
				xmax = 393.1182
				text = ""
			intervals [749]:
				xmin = 393.1182
				xmax = 393.2382
				text = "M"
			intervals [750]:
				xmin = 393.2382
				xmax = 393.4482
				text = "HH"
			intervals [751]:
				xmin = 393.4482
				xmax = 393.5582
				text = "M"
			intervals [752]:
				xmin = 393.5582
				xmax = 394.6469
				text = ""
			intervals [753]:
				xmin = 394.6469
				xmax = 394.7469
				text = "sil"
			intervals [754]:
				xmin = 394.7469
				xmax = 394.7769
				text = "L"
			intervals [755]:
				xmin = 394.7769
				xmax = 394.8069
				text = "AY1"
			intervals [756]:
				xmin = 394.8069
				xmax = 394.8369
				text = "K"
			intervals [757]:
				xmin = 394.8369
				xmax = 395.0369
				text = "sp"
			intervals [758]:
				xmin = 395.0369
				xmax = 395.0669
				text = "W"
			intervals [759]:
				xmin = 395.0669
				xmax = 395.1269
				text = "IH1"
			intervals [760]:
				xmin = 395.1269
				xmax = 395.2169
				text = "CH"
			intervals [761]:
				xmin = 395.2169
				xmax = 395.3069
				text = "W"
			intervals [762]:
				xmin = 395.3069
				xmax = 395.3769
				text = "AH1"
			intervals [763]:
				xmin = 395.3769
				xmax = 395.4069
				text = "N"
			intervals [764]:
				xmin = 395.4069
				xmax = 395.4369
				text = "Z"
			intervals [765]:
				xmin = 395.4369
				xmax = 395.4669
				text = "T"
			intervals [766]:
				xmin = 395.4669
				xmax = 395.4969
				text = "EH1"
			intervals [767]:
				xmin = 395.4969
				xmax = 395.5269
				text = "L"
			intervals [768]:
				xmin = 395.5269
				xmax = 395.5569
				text = "M"
			intervals [769]:
				xmin = 395.5569
				xmax = 395.5869
				text = "IY1"
			intervals [770]:
				xmin = 395.5869
				xmax = 395.6169
				text = "AH0"
			intervals [771]:
				xmin = 395.6169
				xmax = 395.6469
				text = "B"
			intervals [772]:
				xmin = 395.6469
				xmax = 395.6869
				text = "AW1"
			intervals [773]:
				xmin = 395.6869
				xmax = 395.7169
				text = "T"
			intervals [774]:
				xmin = 395.7169
				xmax = 395.7469
				text = "IH0"
			intervals [775]:
				xmin = 395.7469
				xmax = 395.7769
				text = "T"
			intervals [776]:
				xmin = 395.7769
				xmax = 396.2769
				text = "sp"
			intervals [777]:
				xmin = 396.2769
				xmax = 401.5466
				text = ""
			intervals [778]:
				xmin = 401.5466
				xmax = 401.9566
				text = "M"
			intervals [779]:
				xmin = 401.9566
				xmax = 401.9866
				text = "HH"
			intervals [780]:
				xmin = 401.9866
				xmax = 402.0466
				text = "M"
			intervals [781]:
				xmin = 402.0466
				xmax = 410.7252
				text = ""
			intervals [782]:
				xmin = 410.7252
				xmax = 410.7852
				text = "sil"
			intervals [783]:
				xmin = 410.7852
				xmax = 410.8752
				text = "M"
			intervals [784]:
				xmin = 410.8752
				xmax = 410.9652
				text = "HH"
			intervals [785]:
				xmin = 410.9652
				xmax = 411.1152
				text = "M"
			intervals [786]:
				xmin = 411.1152
				xmax = 411.1452
				text = "sp"
			intervals [787]:
				xmin = 411.1452
				xmax = 413.1771
				text = ""
			intervals [788]:
				xmin = 413.1771
				xmax = 413.3771
				text = "M"
			intervals [789]:
				xmin = 413.3771
				xmax = 413.5671
				text = "HH"
			intervals [790]:
				xmin = 413.5671
				xmax = 413.6471
				text = "M"
			intervals [791]:
				xmin = 413.6471
				xmax = 413.7271
				text = "sp"
			intervals [792]:
				xmin = 413.7271
				xmax = 414.2335
				text = ""
			intervals [793]:
				xmin = 414.2335
				xmax = 414.2935
				text = "W"
			intervals [794]:
				xmin = 414.2935
				xmax = 414.3235
				text = "EH1"
			intervals [795]:
				xmin = 414.3235
				xmax = 414.3735
				text = "L"
			intervals [796]:
				xmin = 414.3735
				xmax = 414.4535
				text = "T"
			intervals [797]:
				xmin = 414.4535
				xmax = 414.5235
				text = "EH1"
			intervals [798]:
				xmin = 414.5235
				xmax = 414.6035
				text = "L"
			intervals [799]:
				xmin = 414.6035
				xmax = 414.6435
				text = "M"
			intervals [800]:
				xmin = 414.6435
				xmax = 414.6835
				text = "IY1"
			intervals [801]:
				xmin = 414.6835
				xmax = 414.7735
				text = "AH0"
			intervals [802]:
				xmin = 414.7735
				xmax = 414.8435
				text = "B"
			intervals [803]:
				xmin = 414.8435
				xmax = 414.9235
				text = "AW1"
			intervals [804]:
				xmin = 414.9235
				xmax = 415.0035
				text = "T"
			intervals [805]:
				xmin = 415.0035
				xmax = 415.0435
				text = "T"
			intervals [806]:
				xmin = 415.0435
				xmax = 415.1435
				text = "IY1"
			intervals [807]:
				xmin = 415.1435
				xmax = 415.2235
				text = "CH"
			intervals [808]:
				xmin = 415.2235
				xmax = 415.3035
				text = "M"
			intervals [809]:
				xmin = 415.3035
				xmax = 415.3835
				text = "IY1"
			intervals [810]:
				xmin = 415.3835
				xmax = 415.4235
				text = "AH0"
			intervals [811]:
				xmin = 415.4235
				xmax = 415.4935
				text = "N"
			intervals [812]:
				xmin = 415.4935
				xmax = 415.5435
				text = "EH1"
			intervals [813]:
				xmin = 415.5435
				xmax = 415.6535
				text = "P"
			intervals [814]:
				xmin = 415.6535
				xmax = 415.7035
				text = "IH0"
			intervals [815]:
				xmin = 415.7035
				xmax = 415.8535
				text = "S"
			intervals [816]:
				xmin = 415.8535
				xmax = 415.9835
				text = "OW2"
			intervals [817]:
				xmin = 415.9835
				xmax = 416.0535
				text = "D"
			intervals [818]:
				xmin = 416.0535
				xmax = 416.1735
				text = "ER0"
			intervals [819]:
				xmin = 416.1735
				xmax = 416.2535
				text = "S"
			intervals [820]:
				xmin = 416.2535
				xmax = 416.2935
				text = "AH1"
			intervals [821]:
				xmin = 416.2935
				xmax = 416.3635
				text = "M"
			intervals [822]:
				xmin = 416.3635
				xmax = 416.4635
				text = "TH"
			intervals [823]:
				xmin = 416.4635
				xmax = 416.5035
				text = "IH0"
			intervals [824]:
				xmin = 416.5035
				xmax = 416.6435
				text = "NG"
			intervals [825]:
				xmin = 416.6435
				xmax = 416.6835
				text = "W"
			intervals [826]:
				xmin = 416.6835
				xmax = 416.7335
				text = "AH1"
			intervals [827]:
				xmin = 416.7335
				xmax = 416.8535
				text = "N"
			intervals [828]:
				xmin = 416.8535
				xmax = 416.8835
				text = "sp"
			intervals [829]:
				xmin = 416.8835
				xmax = 416.9335
				text = "DH"
			intervals [830]:
				xmin = 416.9335
				xmax = 416.9835
				text = "AH0"
			intervals [831]:
				xmin = 416.9835
				xmax = 417.0335
				text = "T"
			intervals [832]:
				xmin = 417.0335
				xmax = 417.0835
				text = "sp"
			intervals [833]:
				xmin = 417.0835
				xmax = 417.1535
				text = "S"
			intervals [834]:
				xmin = 417.1535
				xmax = 417.2035
				text = "T"
			intervals [835]:
				xmin = 417.2035
				xmax = 417.2535
				text = "IH1"
			intervals [836]:
				xmin = 417.2535
				xmax = 417.3235
				text = "K"
			intervals [837]:
				xmin = 417.3235
				xmax = 417.3935
				text = "S"
			intervals [838]:
				xmin = 417.3935
				xmax = 417.4335
				text = "AW1"
			intervals [839]:
				xmin = 417.4335
				xmax = 417.4835
				text = "T"
			intervals [840]:
				xmin = 417.4835
				xmax = 417.5135
				text = "sp"
			intervals [841]:
				xmin = 417.5135
				xmax = 417.5435
				text = "IH0"
			intervals [842]:
				xmin = 417.5435
				xmax = 417.5735
				text = "N"
			intervals [843]:
				xmin = 417.5735
				xmax = 417.6335
				text = "Y"
			intervals [844]:
				xmin = 417.6335
				xmax = 417.6735
				text = "UH1"
			intervals [845]:
				xmin = 417.6735
				xmax = 417.7035
				text = "R"
			intervals [846]:
				xmin = 417.7035
				xmax = 417.7335
				text = "sp"
			intervals [847]:
				xmin = 417.7335
				xmax = 417.7935
				text = "M"
			intervals [848]:
				xmin = 417.7935
				xmax = 417.9135
				text = "AY1"
			intervals [849]:
				xmin = 417.9135
				xmax = 417.9535
				text = "N"
			intervals [850]:
				xmin = 417.9535
				xmax = 418.0035
				text = "D"
			intervals [851]:
				xmin = 418.0035
				xmax = 418.0535
				text = "sp"
			intervals [852]:
				xmin = 418.0535
				xmax = 418.0835
				text = "AH0"
			intervals [853]:
				xmin = 418.0835
				xmax = 418.1535
				text = "G"
			intervals [854]:
				xmin = 418.1535
				xmax = 418.1835
				text = "UH1"
			intervals [855]:
				xmin = 418.1835
				xmax = 418.2135
				text = "D"
			intervals [856]:
				xmin = 418.2135
				xmax = 418.3735
				text = "K"
			intervals [857]:
				xmin = 418.3735
				xmax = 418.4435
				text = "AA0"
			intervals [858]:
				xmin = 418.4435
				xmax = 418.5235
				text = "R"
			intervals [859]:
				xmin = 418.5235
				xmax = 418.6535
				text = "T"
			intervals [860]:
				xmin = 418.6535
				xmax = 418.6835
				text = "UW1"
			intervals [861]:
				xmin = 418.6835
				xmax = 418.7735
				text = "N"
			intervals [862]:
				xmin = 418.7735
				xmax = 456.2521
				text = "sp"
			intervals [863]:
				xmin = 456.2521
				xmax = 456.5421
				text = "M"
			intervals [864]:
				xmin = 456.5421
				xmax = 456.5721
				text = "HH"
			intervals [865]:
				xmin = 456.5721
				xmax = 456.6221
				text = "M"
			intervals [866]:
				xmin = 456.6221
				xmax = 459.5471
				text = ""
			intervals [867]:
				xmin = 459.5471
				xmax = 459.6371
				text = "W"
			intervals [868]:
				xmin = 459.6371
				xmax = 459.6971
				text = "AH1"
			intervals [869]:
				xmin = 459.6971
				xmax = 459.7371
				text = "T"
			intervals [870]:
				xmin = 459.7371
				xmax = 459.7971
				text = "EH1"
			intervals [871]:
				xmin = 459.7971
				xmax = 459.8671
				text = "L"
			intervals [872]:
				xmin = 459.8671
				xmax = 459.9171
				text = "S"
			intervals [873]:
				xmin = 459.9171
				xmax = 459.9771
				text = "D"
			intervals [874]:
				xmin = 459.9771
				xmax = 460.0371
				text = "UW1"
			intervals [875]:
				xmin = 460.0371
				xmax = 460.0971
				text = "Y"
			intervals [876]:
				xmin = 460.0971
				xmax = 460.1671
				text = "UW1"
			intervals [877]:
				xmin = 460.1671
				xmax = 460.1971
				text = "sp"
			intervals [878]:
				xmin = 460.1971
				xmax = 460.2771
				text = "W"
			intervals [879]:
				xmin = 460.2771
				xmax = 460.4271
				text = "AA1"
			intervals [880]:
				xmin = 460.4271
				xmax = 460.5871
				text = "CH"
			intervals [881]:
				xmin = 460.5871
				xmax = 460.6471
				text = "DH"
			intervals [882]:
				xmin = 460.6471
				xmax = 460.6971
				text = "AH0"
			intervals [883]:
				xmin = 460.6971
				xmax = 460.7571
				text = "T"
			intervals [884]:
				xmin = 460.7571
				xmax = 460.8371
				text = "Y"
			intervals [885]:
				xmin = 460.8371
				xmax = 460.8871
				text = "UW1"
			intervals [886]:
				xmin = 460.8871
				xmax = 460.9471
				text = "K"
			intervals [887]:
				xmin = 460.9471
				xmax = 460.9871
				text = "AE1"
			intervals [888]:
				xmin = 460.9871
				xmax = 461.0371
				text = "N"
			intervals [889]:
				xmin = 461.0371
				xmax = 461.1471
				text = "T"
			intervals [890]:
				xmin = 461.1471
				xmax = 461.1971
				text = "EH1"
			intervals [891]:
				xmin = 461.1971
				xmax = 461.2971
				text = "L"
			intervals [892]:
				xmin = 461.2971
				xmax = 461.3271
				text = "sp"
			intervals [893]:
				xmin = 461.3271
				xmax = 461.3771
				text = "M"
			intervals [894]:
				xmin = 461.3771
				xmax = 461.4871
				text = "IY1"
			intervals [895]:
				xmin = 461.4871
				xmax = 461.5571
				text = "AH0"
			intervals [896]:
				xmin = 461.5571
				xmax = 461.5871
				text = "sp"
			intervals [897]:
				xmin = 461.5871
				xmax = 461.7371
				text = "S"
			intervals [898]:
				xmin = 461.7371
				xmax = 461.8271
				text = "T"
			intervals [899]:
				xmin = 461.8271
				xmax = 461.8571
				text = "sp"
			intervals [900]:
				xmin = 461.8571
				xmax = 461.9971
				text = "AH0"
			intervals [901]:
				xmin = 461.9971
				xmax = 462.0671
				text = "G"
			intervals [902]:
				xmin = 462.0671
				xmax = 462.1071
				text = "UH1"
			intervals [903]:
				xmin = 462.1071
				xmax = 462.1971
				text = "D"
			intervals [904]:
				xmin = 462.1971
				xmax = 462.3071
				text = "S"
			intervals [905]:
				xmin = 462.3071
				xmax = 462.3771
				text = "T"
			intervals [906]:
				xmin = 462.3771
				xmax = 462.4871
				text = "AO1"
			intervals [907]:
				xmin = 462.4871
				xmax = 462.5471
				text = "R"
			intervals [908]:
				xmin = 462.5471
				xmax = 462.5771
				text = "IY0"
			intervals [909]:
				xmin = 462.5771
				xmax = 462.6471
				text = "sp"
			intervals [910]:
				xmin = 462.6471
				xmax = 462.7271
				text = "AH0"
			intervals [911]:
				xmin = 462.7271
				xmax = 462.7571
				text = "B"
			intervals [912]:
				xmin = 462.7571
				xmax = 462.7871
				text = "AW1"
			intervals [913]:
				xmin = 462.7871
				xmax = 462.8771
				text = "T"
			intervals [914]:
				xmin = 462.8771
				xmax = 462.9471
				text = "sp"
			intervals [915]:
				xmin = 462.9471
				xmax = 501.0566
				text = ""
			intervals [916]:
				xmin = 501.0566
				xmax = 501.0966
				text = "M"
			intervals [917]:
				xmin = 501.0966
				xmax = 501.1266
				text = "HH"
			intervals [918]:
				xmin = 501.1266
				xmax = 501.4866
				text = "M"
			intervals [919]:
				xmin = 501.4866
				xmax = 502.2778
				text = "sp"
			intervals [920]:
				xmin = 502.2778
				xmax = 502.3878
				text = "AH1"
			intervals [921]:
				xmin = 502.3878
				xmax = 502.6278
				text = "sp"
			intervals [922]:
				xmin = 502.6278
				xmax = 502.7178
				text = "Y"
			intervals [923]:
				xmin = 502.7178
				xmax = 502.7678
				text = "UW1"
			intervals [924]:
				xmin = 502.7678
				xmax = 502.8878
				text = "K"
			intervals [925]:
				xmin = 502.8878
				xmax = 502.9678
				text = "AE1"
			intervals [926]:
				xmin = 502.9678
				xmax = 503.0278
				text = "N"
			intervals [927]:
				xmin = 503.0278
				xmax = 503.0578
				text = "sp"
			intervals [928]:
				xmin = 503.0578
				xmax = 503.1278
				text = "TH"
			intervals [929]:
				xmin = 503.1278
				xmax = 503.1578
				text = "IH1"
			intervals [930]:
				xmin = 503.1578
				xmax = 503.1978
				text = "NG"
			intervals [931]:
				xmin = 503.1978
				xmax = 503.2878
				text = "K"
			intervals [932]:
				xmin = 503.2878
				xmax = 503.3178
				text = "AH0"
			intervals [933]:
				xmin = 503.3178
				xmax = 503.3478
				text = "V"
			intervals [934]:
				xmin = 503.3478
				xmax = 503.4078
				text = "sp"
			intervals [935]:
				xmin = 503.4078
				xmax = 503.4578
				text = "AH0"
			intervals [936]:
				xmin = 503.4578
				xmax = 503.4878
				text = "sp"
			intervals [937]:
				xmin = 503.4878
				xmax = 503.6678
				text = "S"
			intervals [938]:
				xmin = 503.6678
				xmax = 503.7378
				text = "T"
			intervals [939]:
				xmin = 503.7378
				xmax = 503.8778
				text = "AO1"
			intervals [940]:
				xmin = 503.8778
				xmax = 503.9678
				text = "R"
			intervals [941]:
				xmin = 503.9678
				xmax = 504.1278
				text = "IY0"
			intervals [942]:
				xmin = 504.1278
				xmax = 504.1778
				text = "sp"
			intervals [943]:
				xmin = 504.1778
				xmax = 504.2078
				text = "ER0"
			intervals [944]:
				xmin = 504.2078
				xmax = 504.2378
				text = "AH0"
			intervals [945]:
				xmin = 504.2378
				xmax = 504.2678
				text = "N"
			intervals [946]:
				xmin = 504.2678
				xmax = 504.2978
				text = "sp"
			intervals [947]:
				xmin = 504.2978
				xmax = 504.3778
				text = "EH1"
			intervals [948]:
				xmin = 504.3778
				xmax = 504.4978
				text = "P"
			intervals [949]:
				xmin = 504.4978
				xmax = 504.5478
				text = "IH0"
			intervals [950]:
				xmin = 504.5478
				xmax = 504.7078
				text = "S"
			intervals [951]:
				xmin = 504.7078
				xmax = 504.7478
				text = "OW2"
			intervals [952]:
				xmin = 504.7478
				xmax = 505.0578
				text = "D"
			intervals [953]:
				xmin = 505.0578
				xmax = 505.0978
				text = "sp"
			intervals [954]:
				xmin = 505.0978
				xmax = 505.9776
				text = ""
			intervals [955]:
				xmin = 505.9776
				xmax = 506.0076
				text = "IH0"
			intervals [956]:
				xmin = 506.0076
				xmax = 506.0376
				text = "N"
			intervals [957]:
				xmin = 506.0376
				xmax = 506.3576
				text = "sp"
			intervals [958]:
				xmin = 506.3576
				xmax = 506.3876
				text = "AH1"
			intervals [959]:
				xmin = 506.3876
				xmax = 507.186
				text = "sp"
			intervals [960]:
				xmin = 507.186
				xmax = 507.226
				text = "IH0"
			intervals [961]:
				xmin = 507.226
				xmax = 507.256
				text = "T"
			intervals [962]:
				xmin = 507.256
				xmax = 507.286
				text = "sp"
			intervals [963]:
				xmin = 507.286
				xmax = 507.376
				text = "T"
			intervals [964]:
				xmin = 507.376
				xmax = 507.446
				text = "EY1"
			intervals [965]:
				xmin = 507.446
				xmax = 507.516
				text = "K"
			intervals [966]:
				xmin = 507.516
				xmax = 507.576
				text = "S"
			intervals [967]:
				xmin = 507.576
				xmax = 507.626
				text = "AH0"
			intervals [968]:
				xmin = 507.626
				xmax = 507.656
				text = "sp"
			intervals [969]:
				xmin = 507.656
				xmax = 507.756
				text = "TH"
			intervals [970]:
				xmin = 507.756
				xmax = 507.856
				text = "IY1"
			intervals [971]:
				xmin = 507.856
				xmax = 507.956
				text = "F"
			intervals [972]:
				xmin = 507.956
				xmax = 508.036
				text = "ER0"
			intervals [973]:
				xmin = 508.036
				xmax = 508.106
				text = "M"
			intervals [974]:
				xmin = 508.106
				xmax = 508.156
				text = "IH1"
			intervals [975]:
				xmin = 508.156
				xmax = 508.276
				text = "SH"
			intervals [976]:
				xmin = 508.276
				xmax = 508.316
				text = "AH0"
			intervals [977]:
				xmin = 508.316
				xmax = 508.346
				text = "N"
			intervals [978]:
				xmin = 508.346
				xmax = 508.386
				text = "IH0"
			intervals [979]:
				xmin = 508.386
				xmax = 508.416
				text = "M"
			intervals [980]:
				xmin = 508.416
				xmax = 508.536
				text = "P"
			intervals [981]:
				xmin = 508.536
				xmax = 508.676
				text = "AA1"
			intervals [982]:
				xmin = 508.676
				xmax = 508.766
				text = "S"
			intervals [983]:
				xmin = 508.766
				xmax = 508.826
				text = "AH0"
			intervals [984]:
				xmin = 508.826
				xmax = 508.866
				text = "B"
			intervals [985]:
				xmin = 508.866
				xmax = 508.896
				text = "AH0"
			intervals [986]:
				xmin = 508.896
				xmax = 508.956
				text = "L"
			intervals [987]:
				xmin = 508.956
				xmax = 508.986
				text = "sp"
			intervals [988]:
				xmin = 508.986
				xmax = 546.2381
				text = ""
			intervals [989]:
				xmin = 546.2381
				xmax = 546.4481
				text = "M"
			intervals [990]:
				xmin = 546.4481
				xmax = 546.4881
				text = "HH"
			intervals [991]:
				xmin = 546.4881
				xmax = 546.5181
				text = "M"
			intervals [992]:
				xmin = 546.5181
				xmax = 546.5481
				text = "M"
			intervals [993]:
				xmin = 546.5481
				xmax = 546.5781
				text = "HH"
			intervals [994]:
				xmin = 546.5781
				xmax = 547.2281
				text = "M"
			intervals [995]:
				xmin = 547.2281
				xmax = 547.7668
				text = ""
			intervals [996]:
				xmin = 547.7668
				xmax = 547.8068
				text = "HH"
			intervals [997]:
				xmin = 547.8068
				xmax = 547.8468
				text = "W"
			intervals [998]:
				xmin = 547.8468
				xmax = 547.8968
				text = "AH1"
			intervals [999]:
				xmin = 547.8968
				xmax = 547.9268
				text = "T"
			intervals [1000]:
				xmin = 547.9268
				xmax = 547.9868
				text = "AH0"
			intervals [1001]:
				xmin = 547.9868
				xmax = 548.0368
				text = "B"
			intervals [1002]:
				xmin = 548.0368
				xmax = 548.1568
				text = "AW1"
			intervals [1003]:
				xmin = 548.1568
				xmax = 548.1968
				text = "T"
			intervals [1004]:
				xmin = 548.1968
				xmax = 548.2768
				text = "sp"
			intervals [1005]:
				xmin = 548.2768
				xmax = 548.5168
				text = "AH1"
			intervals [1006]:
				xmin = 548.5168
				xmax = 548.5968
				text = "sp"
			intervals [1007]:
				xmin = 548.5968
				xmax = 548.6368
				text = "DH"
			intervals [1008]:
				xmin = 548.6368
				xmax = 548.6668
				text = "AH0"
			intervals [1009]:
				xmin = 548.6668
				xmax = 548.6968
				text = "sp"
			intervals [1010]:
				xmin = 548.6968
				xmax = 548.7468
				text = "M"
			intervals [1011]:
				xmin = 548.7468
				xmax = 548.8568
				text = "UW1"
			intervals [1012]:
				xmin = 548.8568
				xmax = 548.9568
				text = "V"
			intervals [1013]:
				xmin = 548.9568
				xmax = 549.0368
				text = "IY0"
			intervals [1014]:
				xmin = 549.0368
				xmax = 549.2768
				text = "Z"
			intervals [1015]:
				xmin = 549.2768
				xmax = 549.4068
				text = "sp"
			intervals [1016]:
				xmin = 549.4068
				xmax = 549.4368
				text = "ER0"
			intervals [1017]:
				xmin = 549.4368
				xmax = 549.5568
				text = "sp"
			intervals [1018]:
				xmin = 549.5568
				xmax = 549.7368
				text = "AH0"
			intervals [1019]:
				xmin = 549.7368
				xmax = 549.7868
				text = "sp"
			intervals [1020]:
				xmin = 549.7868
				xmax = 549.9068
				text = "P"
			intervals [1021]:
				xmin = 549.9068
				xmax = 549.9668
				text = "L"
			intervals [1022]:
				xmin = 549.9668
				xmax = 550.1668
				text = "EY1"
			intervals [1023]:
				xmin = 550.1668
				xmax = 550.3368
				text = "sp"
			intervals [1024]:
				xmin = 550.3368
				xmax = 595.7465
				text = ""
			intervals [1025]:
				xmin = 595.7465
				xmax = 595.8065
				text = "M"
			intervals [1026]:
				xmin = 595.8065
				xmax = 595.8465
				text = "HH"
			intervals [1027]:
				xmin = 595.8465
				xmax = 596.1965
				text = "M"
			intervals [1028]:
				xmin = 596.1965
				xmax = 597.0411
				text = "sp"
			intervals [1029]:
				xmin = 597.0411
				xmax = 597.0911
				text = "AH1"
			intervals [1030]:
				xmin = 597.0911
				xmax = 597.5811
				text = "M"
			intervals [1031]:
				xmin = 597.5811
				xmax = 597.7675
				text = ""
			intervals [1032]:
				xmin = 597.7675
				xmax = 597.8775
				text = "W"
			intervals [1033]:
				xmin = 597.8775
				xmax = 597.9075
				text = "AH1"
			intervals [1034]:
				xmin = 597.9075
				xmax = 597.9375
				text = "T"
			intervals [1035]:
				xmin = 597.9375
				xmax = 597.9675
				text = "W"
			intervals [1036]:
				xmin = 597.9675
				xmax = 597.9975
				text = "AH0"
			intervals [1037]:
				xmin = 597.9975
				xmax = 598.0675
				text = "Z"
			intervals [1038]:
				xmin = 598.0675
				xmax = 598.1075
				text = "sp"
			intervals [1039]:
				xmin = 598.1075
				xmax = 598.1375
				text = "DH"
			intervals [1040]:
				xmin = 598.1375
				xmax = 598.1775
				text = "AH0"
			intervals [1041]:
				xmin = 598.1775
				xmax = 598.2475
				text = "L"
			intervals [1042]:
				xmin = 598.2475
				xmax = 598.3275
				text = "AE1"
			intervals [1043]:
				xmin = 598.3275
				xmax = 598.4675
				text = "S"
			intervals [1044]:
				xmin = 598.4675
				xmax = 598.5075
				text = "W"
			intervals [1045]:
				xmin = 598.5075
				xmax = 598.5375
				text = "AH1"
			intervals [1046]:
				xmin = 598.5375
				xmax = 598.5675
				text = "N"
			intervals [1047]:
				xmin = 598.5675
				xmax = 598.5975
				text = "sp"
			intervals [1048]:
				xmin = 598.5975
				xmax = 598.6575
				text = "Y"
			intervals [1049]:
				xmin = 598.6575
				xmax = 598.7075
				text = "UW1"
			intervals [1050]:
				xmin = 598.7075
				xmax = 598.8175
				text = "S"
			intervals [1051]:
				xmin = 598.8175
				xmax = 598.8475
				text = "AO1"
			intervals [1052]:
				xmin = 598.8475
				xmax = 599.0775
				text = "sp"
			intervals [1053]:
				xmin = 599.0775
				xmax = 613.8369
				text = ""
			intervals [1054]:
				xmin = 613.8369
				xmax = 613.8669
				text = "N"
			intervals [1055]:
				xmin = 613.8669
				xmax = 613.8969
				text = "Y"
			intervals [1056]:
				xmin = 613.8969
				xmax = 614.2169
				text = "UW1"
			intervals [1057]:
				xmin = 614.2169
				xmax = 614.2469
				text = "IH1"
			intervals [1058]:
				xmin = 614.2469
				xmax = 614.2769
				text = "N"
			intervals [1059]:
				xmin = 614.2769
				xmax = 614.3669
				text = "T"
			intervals [1060]:
				xmin = 614.3669
				xmax = 614.4369
				text = "ER0"
			intervals [1061]:
				xmin = 614.4369
				xmax = 614.4669
				text = "N"
			intervals [1062]:
				xmin = 614.4669
				xmax = 614.4969
				text = "Z"
			intervals [1063]:
				xmin = 614.4969
				xmax = 615.3383
				text = "sp"
			intervals [1064]:
				xmin = 615.3383
				xmax = 615.3683
				text = "N"
			intervals [1065]:
				xmin = 615.3683
				xmax = 615.3983
				text = "AW1"
			intervals [1066]:
				xmin = 615.3983
				xmax = 615.6283
				text = "sp"
			intervals [1067]:
				xmin = 615.6283
				xmax = 615.6583
				text = "K"
			intervals [1068]:
				xmin = 615.6583
				xmax = 615.6883
				text = "UH1"
			intervals [1069]:
				xmin = 615.6883
				xmax = 615.7483
				text = "D"
			intervals [1070]:
				xmin = 615.7483
				xmax = 615.7783
				text = "Y"
			intervals [1071]:
				xmin = 615.7783
				xmax = 615.8083
				text = "UW1"
			intervals [1072]:
				xmin = 615.8083
				xmax = 615.8383
				text = "T"
			intervals [1073]:
				xmin = 615.8383
				xmax = 615.8683
				text = "EH1"
			intervals [1074]:
				xmin = 615.8683
				xmax = 615.8983
				text = "L"
			intervals [1075]:
				xmin = 615.8983
				xmax = 616.0183
				text = "M"
			intervals [1076]:
				xmin = 616.0183
				xmax = 616.1583
				text = "IY1"
			intervals [1077]:
				xmin = 616.1583
				xmax = 616.2583
				text = "sp"
			intervals [1078]:
				xmin = 616.2583
				xmax = 616.2883
				text = "W"
			intervals [1079]:
				xmin = 616.2883
				xmax = 616.3283
				text = "AH1"
			intervals [1080]:
				xmin = 616.3283
				xmax = 616.3983
				text = "T"
			intervals [1081]:
				xmin = 616.3983
				xmax = 616.4683
				text = "DH"
			intervals [1082]:
				xmin = 616.4683
				xmax = 616.5083
				text = "AH0"
			intervals [1083]:
				xmin = 616.5083
				xmax = 616.5683
				text = "T"
			intervals [1084]:
				xmin = 616.5683
				xmax = 616.5983
				text = "W"
			intervals [1085]:
				xmin = 616.5983
				xmax = 616.6483
				text = "AO1"
			intervals [1086]:
				xmin = 616.6483
				xmax = 616.7583
				text = "Z"
			intervals [1087]:
				xmin = 616.7583
				xmax = 616.7983
				text = "sp"
			intervals [1088]:
				xmin = 616.7983
				xmax = 616.8283
				text = "AH0"
			intervals [1089]:
				xmin = 616.8283
				xmax = 616.8783
				text = "B"
			intervals [1090]:
				xmin = 616.8783
				xmax = 616.9583
				text = "AW1"
			intervals [1091]:
				xmin = 616.9583
				xmax = 616.9883
				text = "T"
			intervals [1092]:
				xmin = 616.9883
				xmax = 617.2083
				text = "sp"
			intervals [1093]:
				xmin = 617.2083
				xmax = 650.9902
				text = ""
			intervals [1094]:
				xmin = 650.9902
				xmax = 651.0502
				text = "M"
			intervals [1095]:
				xmin = 651.0502
				xmax = 651.1002
				text = "HH"
			intervals [1096]:
				xmin = 651.1002
				xmax = 651.4102
				text = "M"
			intervals [1097]:
				xmin = 651.4102
				xmax = 652.4328
				text = "sp"
			intervals [1098]:
				xmin = 652.4328
				xmax = 652.6728
				text = "AH1"
			intervals [1099]:
				xmin = 652.6728
				xmax = 652.7028
				text = "sp"
			intervals [1100]:
				xmin = 652.7028
				xmax = 652.8828
				text = "HH"
			intervals [1101]:
				xmin = 652.8828
				xmax = 652.9228
				text = "W"
			intervals [1102]:
				xmin = 652.9228
				xmax = 652.9928
				text = "AH1"
			intervals [1103]:
				xmin = 652.9928
				xmax = 653.0328
				text = "T"
			intervals [1104]:
				xmin = 653.0328
				xmax = 653.3128
				text = "sp"
			intervals [1105]:
				xmin = 653.3128
				xmax = 653.6954
				text = ""
			intervals [1106]:
				xmin = 653.6954
				xmax = 653.8254
				text = "K"
			intervals [1107]:
				xmin = 653.8254
				xmax = 653.8654
				text = "R"
			intervals [1108]:
				xmin = 653.8654
				xmax = 653.9154
				text = "AY0"
			intervals [1109]:
				xmin = 653.9154
				xmax = 654.1654
				text = "T"
			intervals [1110]:
				xmin = 654.1654
				xmax = 654.2754
				text = "IH1"
			intervals [1111]:
				xmin = 654.2754
				xmax = 654.3054
				text = "R"
			intervals [1112]:
				xmin = 654.3054
				xmax = 654.3854
				text = "IY0"
			intervals [1113]:
				xmin = 654.3854
				xmax = 654.4954
				text = "AH0"
			intervals [1114]:
				xmin = 654.4954
				xmax = 654.5254
				text = "sp"
			intervals [1115]:
				xmin = 654.5254
				xmax = 654.8154
				text = "ER0"
			intervals [1116]:
				xmin = 654.8154
				xmax = 654.8554
				text = "sp"
			intervals [1117]:
				xmin = 654.8554
				xmax = 654.9154
				text = "DH"
			intervals [1118]:
				xmin = 654.9154
				xmax = 655.0354
				text = "EH1"
			intervals [1119]:
				xmin = 655.0354
				xmax = 655.1354
				text = "R"
			intervals [1120]:
				xmin = 655.1354
				xmax = 655.1954
				text = "sp"
			intervals [1121]:
				xmin = 655.1954
				xmax = 655.8389
				text = ""
			intervals [1122]:
				xmin = 655.8389
				xmax = 655.9689
				text = "AH1"
			intervals [1123]:
				xmin = 655.9689
				xmax = 656.4389
				text = "M"
			intervals [1124]:
				xmin = 656.4389
				xmax = 657.2727
				text = ""
			intervals [1125]:
				xmin = 657.2727
				xmax = 657.3927
				text = "DH"
			intervals [1126]:
				xmin = 657.3927
				xmax = 657.4927
				text = "AH0"
			intervals [1127]:
				xmin = 657.4927
				xmax = 657.5427
				text = "T"
			intervals [1128]:
				xmin = 657.5427
				xmax = 657.5927
				text = "sp"
			intervals [1129]:
				xmin = 657.5927
				xmax = 658.1131
				text = ""
			intervals [1130]:
				xmin = 658.1131
				xmax = 658.2431
				text = "K"
			intervals [1131]:
				xmin = 658.2431
				xmax = 658.3831
				text = "AO1"
			intervals [1132]:
				xmin = 658.3831
				xmax = 658.4931
				text = "Z"
			intervals [1133]:
				xmin = 658.4931
				xmax = 658.5331
				text = "IH0"
			intervals [1134]:
				xmin = 658.5331
				xmax = 658.6531
				text = "Z"
			intervals [1135]:
				xmin = 658.6531
				xmax = 658.6831
				text = "sp"
			intervals [1136]:
				xmin = 658.6831
				xmax = 658.8031
				text = "Y"
			intervals [1137]:
				xmin = 658.8031
				xmax = 658.9531
				text = "UW1"
			intervals [1138]:
				xmin = 658.9531
				xmax = 658.9931
				text = "sp"
			intervals [1139]:
				xmin = 658.9931
				xmax = 659.1031
				text = "T"
			intervals [1140]:
				xmin = 659.1031
				xmax = 659.1731
				text = "UW1"
			intervals [1141]:
				xmin = 659.1731
				xmax = 659.3331
				text = "S"
			intervals [1142]:
				xmin = 659.3331
				xmax = 659.4531
				text = "EY1"
			intervals [1143]:
				xmin = 659.4531
				xmax = 659.5131
				text = "DH"
			intervals [1144]:
				xmin = 659.5131
				xmax = 659.5631
				text = "AH0"
			intervals [1145]:
				xmin = 659.5631
				xmax = 659.5931
				text = "T"
			intervals [1146]:
				xmin = 659.5931
				xmax = 659.6331
				text = "sp"
			intervals [1147]:
				xmin = 659.6331
				xmax = 659.6931
				text = "HH"
			intervals [1148]:
				xmin = 659.6931
				xmax = 659.7231
				text = "W"
			intervals [1149]:
				xmin = 659.7231
				xmax = 659.7531
				text = "AH1"
			intervals [1150]:
				xmin = 659.7531
				xmax = 659.8431
				text = "N"
			intervals [1151]:
				xmin = 659.8431
				xmax = 659.8831
				text = "sp"
			intervals [1152]:
				xmin = 659.8831
				xmax = 660.0031
				text = "M"
			intervals [1153]:
				xmin = 660.0031
				xmax = 660.0631
				text = "UW1"
			intervals [1154]:
				xmin = 660.0631
				xmax = 660.2131
				text = "V"
			intervals [1155]:
				xmin = 660.2131
				xmax = 660.3131
				text = "IY0"
			intervals [1156]:
				xmin = 660.3131
				xmax = 660.3431
				text = "sp"
			intervals [1157]:
				xmin = 660.3431
				xmax = 660.4231
				text = "IH0"
			intervals [1158]:
				xmin = 660.4231
				xmax = 660.5231
				text = "Z"
			intervals [1159]:
				xmin = 660.5231
				xmax = 660.5531
				text = "sp"
			intervals [1160]:
				xmin = 660.5531
				xmax = 660.6231
				text = "B"
			intervals [1161]:
				xmin = 660.6231
				xmax = 660.6731
				text = "EH1"
			intervals [1162]:
				xmin = 660.6731
				xmax = 660.7031
				text = "T"
			intervals [1163]:
				xmin = 660.7031
				xmax = 660.7331
				text = "ER0"
			intervals [1164]:
				xmin = 660.7331
				xmax = 660.7631
				text = "DH"
			intervals [1165]:
				xmin = 660.7631
				xmax = 660.7931
				text = "AH0"
			intervals [1166]:
				xmin = 660.7931
				xmax = 660.9431
				text = "N"
			intervals [1167]:
				xmin = 660.9431
				xmax = 661.1731
				text = "sp"
			intervals [1168]:
				xmin = 661.1731
				xmax = 661.2031
				text = "DH"
			intervals [1169]:
				xmin = 661.2031
				xmax = 661.2331
				text = "AH0"
			intervals [1170]:
				xmin = 661.2331
				xmax = 661.2831
				text = "sp"
			intervals [1171]:
				xmin = 661.2831
				xmax = 661.3131
				text = "AH1"
			intervals [1172]:
				xmin = 661.3131
				xmax = 661.3431
				text = "DH"
			intervals [1173]:
				xmin = 661.3431
				xmax = 661.3731
				text = "ER0"
			intervals [1174]:
				xmin = 661.3731
				xmax = 661.5031
				text = "sp"
			intervals [1175]:
				xmin = 661.5031
				xmax = 718.2946
				text = ""
			intervals [1176]:
				xmin = 718.2946
				xmax = 718.5646
				text = "M"
			intervals [1177]:
				xmin = 718.5646
				xmax = 718.6346
				text = "sp"
			intervals [1178]:
				xmin = 718.6346
				xmax = 719.3711
				text = ""
			intervals [1179]:
				xmin = 719.3711
				xmax = 719.4411
				text = "M"
			intervals [1180]:
				xmin = 719.4411
				xmax = 719.4711
				text = "HH"
			intervals [1181]:
				xmin = 719.4711
				xmax = 719.7911
				text = "M"
			intervals [1182]:
				xmin = 719.7911
				xmax = 719.9511
				text = "sp"
			intervals [1183]:
				xmin = 719.9511
				xmax = 720.2404
				text = ""
			intervals [1184]:
				xmin = 720.2404
				xmax = 720.3004
				text = "W"
			intervals [1185]:
				xmin = 720.3004
				xmax = 720.3304
				text = "EH1"
			intervals [1186]:
				xmin = 720.3304
				xmax = 720.3704
				text = "L"
			intervals [1187]:
				xmin = 720.3704
				xmax = 720.4804
				text = "S"
			intervals [1188]:
				xmin = 720.4804
				xmax = 720.5504
				text = "P"
			intervals [1189]:
				xmin = 720.5504
				xmax = 720.6304
				text = "IY1"
			intervals [1190]:
				xmin = 720.6304
				xmax = 720.7704
				text = "K"
			intervals [1191]:
				xmin = 720.7704
				xmax = 720.8004
				text = "IH0"
			intervals [1192]:
				xmin = 720.8004
				xmax = 720.9704
				text = "N"
			intervals [1193]:
				xmin = 720.9704
				xmax = 721.0904
				text = "sp"
			intervals [1194]:
				xmin = 721.0904
				xmax = 721.1604
				text = "AH0"
			intervals [1195]:
				xmin = 721.1604
				xmax = 721.1904
				text = "V"
			intervals [1196]:
				xmin = 721.1904
				xmax = 721.3304
				text = "AH1"
			intervals [1197]:
				xmin = 721.3304
				xmax = 721.5104
				text = "sp"
			intervals [1198]:
				xmin = 721.5104
				xmax = 721.6811
				text = ""
			intervals [1199]:
				xmin = 721.6811
				xmax = 721.8611
				text = "S"
			intervals [1200]:
				xmin = 721.8611
				xmax = 721.9211
				text = "K"
			intervals [1201]:
				xmin = 721.9211
				xmax = 721.9911
				text = "UW1"
			intervals [1202]:
				xmin = 721.9911
				xmax = 722.2011
				text = "L"
			intervals [1203]:
				xmin = 722.2011
				xmax = 722.2311
				text = "sp"
			intervals [1204]:
				xmin = 722.2311
				xmax = 722.2611
				text = "HH"
			intervals [1205]:
				xmin = 722.2611
				xmax = 722.2911
				text = "W"
			intervals [1206]:
				xmin = 722.2911
				xmax = 722.3511
				text = "AH1"
			intervals [1207]:
				xmin = 722.3511
				xmax = 722.4211
				text = "T"
			intervals [1208]:
				xmin = 722.4211
				xmax = 722.4611
				text = "sp"
			intervals [1209]:
				xmin = 722.4611
				xmax = 723.0555
				text = ""
			intervals [1210]:
				xmin = 723.0555
				xmax = 723.1455
				text = "HH"
			intervals [1211]:
				xmin = 723.1455
				xmax = 723.1855
				text = "W"
			intervals [1212]:
				xmin = 723.1855
				xmax = 723.2255
				text = "AH1"
			intervals [1213]:
				xmin = 723.2255
				xmax = 723.2655
				text = "T"
			intervals [1214]:
				xmin = 723.2655
				xmax = 723.3755
				text = "sp"
			intervals [1215]:
				xmin = 723.3755
				xmax = 723.6455
				text = "AH1"
			intervals [1216]:
				xmin = 723.6455
				xmax = 723.9155
				text = "sp"
			intervals [1217]:
				xmin = 723.9155
				xmax = 724.188
				text = ""
			intervals [1218]:
				xmin = 724.188
				xmax = 724.268
				text = "TH"
			intervals [1219]:
				xmin = 724.268
				xmax = 724.308
				text = "IH1"
			intervals [1220]:
				xmin = 724.308
				xmax = 724.408
				text = "NG"
			intervals [1221]:
				xmin = 724.408
				xmax = 724.458
				text = "Z"
			intervals [1222]:
				xmin = 724.458
				xmax = 724.488
				text = "sp"
			intervals [1223]:
				xmin = 724.488
				xmax = 724.558
				text = "D"
			intervals [1224]:
				xmin = 724.558
				xmax = 724.588
				text = "UW1"
			intervals [1225]:
				xmin = 724.588
				xmax = 724.618
				text = "sp"
			intervals [1226]:
				xmin = 724.618
				xmax = 724.658
				text = "Y"
			intervals [1227]:
				xmin = 724.658
				xmax = 724.698
				text = "UW1"
			intervals [1228]:
				xmin = 724.698
				xmax = 724.808
				text = "S"
			intervals [1229]:
				xmin = 724.808
				xmax = 724.888
				text = "T"
			intervals [1230]:
				xmin = 724.888
				xmax = 724.918
				text = "AH1"
			intervals [1231]:
				xmin = 724.918
				xmax = 724.948
				text = "D"
			intervals [1232]:
				xmin = 724.948
				xmax = 725.058
				text = "IY0"
			intervals [1233]:
				xmin = 725.058
				xmax = 725.108
				text = "sp"
			intervals [1234]:
				xmin = 725.108
				xmax = 725.138
				text = "IH0"
			intervals [1235]:
				xmin = 725.138
				xmax = 725.168
				text = "N"
			intervals [1236]:
				xmin = 725.168
				xmax = 725.198
				text = "sp"
			intervals [1237]:
				xmin = 725.198
				xmax = 725.348
				text = "S"
			intervals [1238]:
				xmin = 725.348
				xmax = 725.378
				text = "K"
			intervals [1239]:
				xmin = 725.378
				xmax = 725.418
				text = "UW1"
			intervals [1240]:
				xmin = 725.418
				xmax = 725.458
				text = "L"
			intervals [1241]:
				xmin = 725.458
				xmax = 725.658
				text = "sp"
			intervals [1242]:
				xmin = 725.658
				xmax = 749.1609
				text = ""
			intervals [1243]:
				xmin = 749.1609
				xmax = 749.3009
				text = "M"
			intervals [1244]:
				xmin = 749.3009
				xmax = 749.3609
				text = "HH"
			intervals [1245]:
				xmin = 749.3609
				xmax = 749.5309
				text = "M"
			intervals [1246]:
				xmin = 749.5309
				xmax = 752.2695
				text = ""
			intervals [1247]:
				xmin = 752.2695
				xmax = 752.3095
				text = "M"
			intervals [1248]:
				xmin = 752.3095
				xmax = 752.3395
				text = "HH"
			intervals [1249]:
				xmin = 752.3395
				xmax = 752.7295
				text = "M"
			intervals [1250]:
				xmin = 752.7295
				xmax = 753.5829
				text = "sp"
			intervals [1251]:
				xmin = 753.5829
				xmax = 754.1529
				text = "AH1"
			intervals [1252]:
				xmin = 754.1529
				xmax = 754.2429
				text = "sp"
			intervals [1253]:
				xmin = 754.2429
				xmax = 754.5606
				text = ""
			intervals [1254]:
				xmin = 754.5606
				xmax = 754.6606
				text = "D"
			intervals [1255]:
				xmin = 754.6606
				xmax = 754.7306
				text = "UW1"
			intervals [1256]:
				xmin = 754.7306
				xmax = 754.7706
				text = "Y"
			intervals [1257]:
				xmin = 754.7706
				xmax = 754.8006
				text = "UW1"
			intervals [1258]:
				xmin = 754.8006
				xmax = 754.8606
				text = "HH"
			intervals [1259]:
				xmin = 754.8606
				xmax = 754.8906
				text = "AE1"
			intervals [1260]:
				xmin = 754.8906
				xmax = 754.9506
				text = "V"
			intervals [1261]:
				xmin = 754.9506
				xmax = 754.9806
				text = "EH1"
			intervals [1262]:
				xmin = 754.9806
				xmax = 755.0306
				text = "N"
			intervals [1263]:
				xmin = 755.0306
				xmax = 755.1506
				text = "IY0"
			intervals [1264]:
				xmin = 755.1506
				xmax = 755.1906
				text = "AH1"
			intervals [1265]:
				xmin = 755.1906
				xmax = 755.2406
				text = "DH"
			intervals [1266]:
				xmin = 755.2406
				xmax = 755.3406
				text = "ER0"
			intervals [1267]:
				xmin = 755.3406
				xmax = 755.3806
				text = "sp"
			intervals [1268]:
				xmin = 755.3806
				xmax = 755.5012
				text = ""
			intervals [1269]:
				xmin = 755.5012
				xmax = 755.8912
				text = "AH1"
			intervals [1270]:
				xmin = 755.8912
				xmax = 756.6177
				text = "sp"
			intervals [1271]:
				xmin = 756.6177
				xmax = 756.6777
				text = "M"
			intervals [1272]:
				xmin = 756.6777
				xmax = 756.7077
				text = "AY1"
			intervals [1273]:
				xmin = 756.7077
				xmax = 756.7377
				text = "N"
			intervals [1274]:
				xmin = 756.7377
				xmax = 756.8877
				text = "ER0"
			intervals [1275]:
				xmin = 756.8877
				xmax = 756.9177
				text = "sp"
			intervals [1276]:
				xmin = 756.9177
				xmax = 757.0077
				text = "K"
			intervals [1277]:
				xmin = 757.0077
				xmax = 757.0877
				text = "AO1"
			intervals [1278]:
				xmin = 757.0877
				xmax = 757.1577
				text = "R"
			intervals [1279]:
				xmin = 757.1577
				xmax = 757.2677
				text = "S"
			intervals [1280]:
				xmin = 757.2677
				xmax = 757.3477
				text = "IH0"
			intervals [1281]:
				xmin = 757.3477
				xmax = 757.4977
				text = "Z"
			intervals [1282]:
				xmin = 757.4977
				xmax = 760.536
				text = ""
			intervals [1283]:
				xmin = 760.536
				xmax = 760.996
				text = "sil"
			intervals [1284]:
				xmin = 760.996
				xmax = 761.026
				text = "OW1"
			intervals [1285]:
				xmin = 761.026
				xmax = 761.056
				text = "Y"
			intervals [1286]:
				xmin = 761.056
				xmax = 761.166
				text = "AE1"
			intervals [1287]:
				xmin = 761.166
				xmax = 762.7741
				text = ""
			intervals [1288]:
				xmin = 762.7741
				xmax = 762.8041
				text = "sil"
			intervals [1289]:
				xmin = 762.8041
				xmax = 762.8841
				text = "W"
			intervals [1290]:
				xmin = 762.8841
				xmax = 762.9341
				text = "AH1"
			intervals [1291]:
				xmin = 762.9341
				xmax = 763.0141
				text = "T"
			intervals [1292]:
				xmin = 763.0141
				xmax = 763.1141
				text = "K"
			intervals [1293]:
				xmin = 763.1141
				xmax = 763.2041
				text = "AY1"
			intervals [1294]:
				xmin = 763.2041
				xmax = 763.2441
				text = "N"
			intervals [1295]:
				xmin = 763.2441
				xmax = 763.2741
				text = "D"
			intervals [1296]:
				xmin = 763.2741
				xmax = 763.3041
				text = "AH0"
			intervals [1297]:
				xmin = 763.3041
				xmax = 763.3441
				text = "V"
			intervals [1298]:
				xmin = 763.3441
				xmax = 763.4241
				text = "S"
			intervals [1299]:
				xmin = 763.4241
				xmax = 763.4841
				text = "P"
			intervals [1300]:
				xmin = 763.4841
				xmax = 763.5341
				text = "IY1"
			intervals [1301]:
				xmin = 763.5341
				xmax = 763.6341
				text = "CH"
			intervals [1302]:
				xmin = 763.6341
				xmax = 763.7241
				text = "K"
			intervals [1303]:
				xmin = 763.7241
				xmax = 763.7541
				text = "AO1"
			intervals [1304]:
				xmin = 763.7541
				xmax = 763.7941
				text = "R"
			intervals [1305]:
				xmin = 763.7941
				xmax = 763.8941
				text = "S"
			intervals [1306]:
				xmin = 763.8941
				xmax = 764.0141
				text = "sp"
			intervals [1307]:
				xmin = 764.0141
				xmax = 790.0504
				text = ""
			intervals [1308]:
				xmin = 790.0504
				xmax = 790.1104
				text = "HH"
			intervals [1309]:
				xmin = 790.1104
				xmax = 790.2804
				text = "M"
			intervals [1310]:
				xmin = 790.2804
				xmax = 791.3734
				text = "sp"
			intervals [1311]:
				xmin = 791.3734
				xmax = 791.6634
				text = "AH1"
			intervals [1312]:
				xmin = 791.6634
				xmax = 791.9334
				text = "M"
			intervals [1313]:
				xmin = 791.9334
				xmax = 791.9834
				text = "sp"
			intervals [1314]:
				xmin = 791.9834
				xmax = 793.1783
				text = ""
			intervals [1315]:
				xmin = 793.1783
				xmax = 793.2583
				text = "HH"
			intervals [1316]:
				xmin = 793.2583
				xmax = 793.2983
				text = "W"
			intervals [1317]:
				xmin = 793.2983
				xmax = 793.3483
				text = "AH1"
			intervals [1318]:
				xmin = 793.3483
				xmax = 793.4083
				text = "T"
			intervals [1319]:
				xmin = 793.4083
				xmax = 793.6083
				text = "sp"
			intervals [1320]:
				xmin = 793.6083
				xmax = 793.6583
				text = "HH"
			intervals [1321]:
				xmin = 793.6583
				xmax = 793.6983
				text = "W"
			intervals [1322]:
				xmin = 793.6983
				xmax = 793.7583
				text = "AH1"
			intervals [1323]:
				xmin = 793.7583
				xmax = 793.7883
				text = "T"
			intervals [1324]:
				xmin = 793.7883
				xmax = 793.8183
				text = "sp"
			intervals [1325]:
				xmin = 793.8183
				xmax = 793.9683
				text = "S"
			intervals [1326]:
				xmin = 793.9683
				xmax = 794.0183
				text = "Y"
			intervals [1327]:
				xmin = 794.0183
				xmax = 794.0583
				text = "UH1"
			intervals [1328]:
				xmin = 794.0583
				xmax = 794.0883
				text = "R"
			intervals [1329]:
				xmin = 794.0883
				xmax = 794.1683
				text = "sp"
			intervals [1330]:
				xmin = 794.1683
				xmax = 794.2183
				text = "F"
			intervals [1331]:
				xmin = 794.2183
				xmax = 794.2983
				text = "EY1"
			intervals [1332]:
				xmin = 794.2983
				xmax = 794.4083
				text = "V"
			intervals [1333]:
				xmin = 794.4083
				xmax = 794.4383
				text = "R"
			intervals [1334]:
				xmin = 794.4383
				xmax = 794.4683
				text = "AH0"
			intervals [1335]:
				xmin = 794.4683
				xmax = 794.4983
				text = "T"
			intervals [1336]:
				xmin = 794.4983
				xmax = 794.6983
				text = "sp"
			intervals [1337]:
				xmin = 794.6983
				xmax = 794.8463
				text = ""
			intervals [1338]:
				xmin = 794.8463
				xmax = 794.9263
				text = "W"
			intervals [1339]:
				xmin = 794.9263
				xmax = 794.9563
				text = "AH1"
			intervals [1340]:
				xmin = 794.9563
				xmax = 794.9863
				text = "T"
			intervals [1341]:
				xmin = 794.9863
				xmax = 795.0163
				text = "IH0"
			intervals [1342]:
				xmin = 795.0163
				xmax = 795.0463
				text = "Z"
			intervals [1343]:
				xmin = 795.0463
				xmax = 795.1563
				text = "sp"
			intervals [1344]:
				xmin = 795.1563
				xmax = 795.1863
				text = "Y"
			intervals [1345]:
				xmin = 795.1863
				xmax = 795.2163
				text = "UH1"
			intervals [1346]:
				xmin = 795.2163
				xmax = 795.2463
				text = "R"
			intervals [1347]:
				xmin = 795.2463
				xmax = 795.3463
				text = "sp"
			intervals [1348]:
				xmin = 795.3463
				xmax = 795.3863
				text = "F"
			intervals [1349]:
				xmin = 795.3863
				xmax = 795.4163
				text = "AE1"
			intervals [1350]:
				xmin = 795.4163
				xmax = 795.4463
				text = "sp"
			intervals [1351]:
				xmin = 795.4463
				xmax = 795.5763
				text = "Y"
			intervals [1352]:
				xmin = 795.5763
				xmax = 795.6263
				text = "UW1"
			intervals [1353]:
				xmin = 795.6263
				xmax = 795.7463
				text = "S"
			intervals [1354]:
				xmin = 795.7463
				xmax = 795.8063
				text = "EH1"
			intervals [1355]:
				xmin = 795.8063
				xmax = 795.8763
				text = "D"
			intervals [1356]:
				xmin = 795.8763
				xmax = 796.1063
				text = "sp"
			intervals [1357]:
				xmin = 796.1063
				xmax = 796.1663
				text = "S"
			intervals [1358]:
				xmin = 796.1663
				xmax = 796.2263
				text = "AY1"
			intervals [1359]:
				xmin = 796.2263
				xmax = 796.2563
				text = "AH0"
			intervals [1360]:
				xmin = 796.2563
				xmax = 796.2863
				text = "N"
			intervals [1361]:
				xmin = 796.2863
				xmax = 796.4463
				text = "S"
			intervals [1362]:
				xmin = 796.4463
				xmax = 796.5363
				text = "sp"
			intervals [1363]:
				xmin = 796.5363
				xmax = 796.5663
				text = "K"
			intervals [1364]:
				xmin = 796.5663
				xmax = 796.5963
				text = "EH1"
			intervals [1365]:
				xmin = 796.5963
				xmax = 796.6363
				text = "M"
			intervals [1366]:
				xmin = 796.6363
				xmax = 796.6763
				text = "AH0"
			intervals [1367]:
				xmin = 796.6763
				xmax = 796.7063
				text = "S"
			intervals [1368]:
				xmin = 796.7063
				xmax = 796.7363
				text = "T"
			intervals [1369]:
				xmin = 796.7363
				xmax = 796.7663
				text = "R"
			intervals [1370]:
				xmin = 796.7663
				xmax = 796.7963
				text = "IY0"
			intervals [1371]:
				xmin = 796.7963
				xmax = 797.1863
				text = "sp"
			intervals [1372]:
				xmin = 797.1863
				xmax = 807.6556
				text = ""
			intervals [1373]:
				xmin = 807.6556
				xmax = 807.6856
				text = "M"
			intervals [1374]:
				xmin = 807.6856
				xmax = 807.7256
				text = "HH"
			intervals [1375]:
				xmin = 807.7256
				xmax = 807.7856
				text = "M"
			intervals [1376]:
				xmin = 807.7856
				xmax = 807.8156
				text = "M"
			intervals [1377]:
				xmin = 807.8156
				xmax = 807.9556
				text = "HH"
			intervals [1378]:
				xmin = 807.9556
				xmax = 808.5856
				text = "M"
			intervals [1379]:
				xmin = 808.5856
				xmax = 809.1282
				text = "sp"
			intervals [1380]:
				xmin = 809.1282
				xmax = 809.3782
				text = "AH1"
			intervals [1381]:
				xmin = 809.3782
				xmax = 809.6882
				text = "sp"
			intervals [1382]:
				xmin = 809.6882
				xmax = 809.8182
				text = "W"
			intervals [1383]:
				xmin = 809.8182
				xmax = 809.8582
				text = "EH1"
			intervals [1384]:
				xmin = 809.8582
				xmax = 809.9682
				text = "L"
			intervals [1385]:
				xmin = 809.9682
				xmax = 809.9982
				text = "sp"
			intervals [1386]:
				xmin = 809.9982
				xmax = 810.1282
				text = "T"
			intervals [1387]:
				xmin = 810.1282
				xmax = 810.1682
				text = "EH1"
			intervals [1388]:
				xmin = 810.1682
				xmax = 810.2382
				text = "L"
			intervals [1389]:
				xmin = 810.2382
				xmax = 810.2982
				text = "M"
			intervals [1390]:
				xmin = 810.2982
				xmax = 810.3482
				text = "IY1"
			intervals [1391]:
				xmin = 810.3482
				xmax = 810.4482
				text = "AH0"
			intervals [1392]:
				xmin = 810.4482
				xmax = 810.5282
				text = "T"
			intervals [1393]:
				xmin = 810.5282
				xmax = 810.5682
				text = "IH1"
			intervals [1394]:
				xmin = 810.5682
				xmax = 810.6482
				text = "P"
			intervals [1395]:
				xmin = 810.6482
				xmax = 810.6782
				text = "AH0"
			intervals [1396]:
				xmin = 810.6782
				xmax = 810.7882
				text = "K"
			intervals [1397]:
				xmin = 810.7882
				xmax = 810.8182
				text = "AH0"
			intervals [1398]:
				xmin = 810.8182
				xmax = 810.8782
				text = "L"
			intervals [1399]:
				xmin = 810.8782
				xmax = 810.9982
				text = "S"
			intervals [1400]:
				xmin = 810.9982
				xmax = 811.0582
				text = "K"
			intervals [1401]:
				xmin = 811.0582
				xmax = 811.1382
				text = "UW1"
			intervals [1402]:
				xmin = 811.1382
				xmax = 811.2282
				text = "L"
			intervals [1403]:
				xmin = 811.2282
				xmax = 811.2582
				text = "sp"
			intervals [1404]:
				xmin = 811.2582
				xmax = 811.3482
				text = "D"
			intervals [1405]:
				xmin = 811.3482
				xmax = 811.5582
				text = "EY1"
			intervals [1406]:
				xmin = 811.5582
				xmax = 811.9055
				text = "sp"
			intervals [1407]:
				xmin = 811.9055
				xmax = 811.9355
				text = "W"
			intervals [1408]:
				xmin = 811.9355
				xmax = 811.9655
				text = "AH1"
			intervals [1409]:
				xmin = 811.9655
				xmax = 811.9955
				text = "T"
			intervals [1410]:
				xmin = 811.9955
				xmax = 812.0255
				text = "sp"
			intervals [1411]:
				xmin = 812.0255
				xmax = 812.0555
				text = "Y"
			intervals [1412]:
				xmin = 812.0555
				xmax = 812.0855
				text = "UW1"
			intervals [1413]:
				xmin = 812.0855
				xmax = 812.1155
				text = "sp"
			intervals [1414]:
				xmin = 812.1155
				xmax = 812.1455
				text = "Y"
			intervals [1415]:
				xmin = 812.1455
				xmax = 812.1755
				text = "UW1"
			intervals [1416]:
				xmin = 812.1755
				xmax = 812.2355
				text = "ZH"
			intervals [1417]:
				xmin = 812.2355
				xmax = 812.2655
				text = "AH0"
			intervals [1418]:
				xmin = 812.2655
				xmax = 812.2955
				text = "L"
			intervals [1419]:
				xmin = 812.2955
				xmax = 812.3255
				text = "IY0"
			intervals [1420]:
				xmin = 812.3255
				xmax = 812.3755
				text = "sp"
			intervals [1421]:
				xmin = 812.3755
				xmax = 812.4855
				text = "D"
			intervals [1422]:
				xmin = 812.4855
				xmax = 812.5155
				text = "UW1"
			intervals [1423]:
				xmin = 812.5155
				xmax = 812.6355
				text = "sp"
			intervals [1424]:
				xmin = 812.6355
				xmax = 812.6755
				text = "IH0"
			intervals [1425]:
				xmin = 812.6755
				xmax = 812.7355
				text = "N"
			intervals [1426]:
				xmin = 812.7355
				xmax = 812.8355
				text = "S"
			intervals [1427]:
				xmin = 812.8355
				xmax = 812.9055
				text = "K"
			intervals [1428]:
				xmin = 812.9055
				xmax = 812.9355
				text = "UW1"
			intervals [1429]:
				xmin = 812.9355
				xmax = 813.0255
				text = "L"
			intervals [1430]:
				xmin = 813.0255
				xmax = 822.2966
				text = "sp"
			intervals [1431]:
				xmin = 822.2966
				xmax = 822.3466
				text = "T"
			intervals [1432]:
				xmin = 822.3466
				xmax = 822.3866
				text = "IH1"
			intervals [1433]:
				xmin = 822.3866
				xmax = 822.4366
				text = "P"
			intervals [1434]:
				xmin = 822.4366
				xmax = 822.5466
				text = "AH0"
			intervals [1435]:
				xmin = 822.5466
				xmax = 822.5866
				text = "K"
			intervals [1436]:
				xmin = 822.5866
				xmax = 822.6166
				text = "AH0"
			intervals [1437]:
				xmin = 822.6166
				xmax = 822.6766
				text = "L"
			intervals [1438]:
				xmin = 822.6766
				xmax = 822.7766
				text = "S"
			intervals [1439]:
				xmin = 822.7766
				xmax = 822.8366
				text = "K"
			intervals [1440]:
				xmin = 822.8366
				xmax = 822.9166
				text = "UW1"
			intervals [1441]:
				xmin = 822.9166
				xmax = 822.9766
				text = "L"
			intervals [1442]:
				xmin = 822.9766
				xmax = 823.0166
				text = "sp"
			intervals [1443]:
				xmin = 823.0166
				xmax = 823.0866
				text = "D"
			intervals [1444]:
				xmin = 823.0866
				xmax = 823.2266
				text = "EY1"
			intervals [1445]:
				xmin = 823.2266
				xmax = 823.2666
				text = "AH0"
			intervals [1446]:
				xmin = 823.2666
				xmax = 823.3566
				text = "V"
			intervals [1447]:
				xmin = 823.3566
				xmax = 823.4466
				text = "Y"
			intervals [1448]:
				xmin = 823.4466
				xmax = 823.5366
				text = "AO1"
			intervals [1449]:
				xmin = 823.5366
				xmax = 823.6066
				text = "R"
			intervals [1450]:
				xmin = 823.6066
				xmax = 823.7866
				text = "Z"
			intervals [1451]:
				xmin = 823.7866
				xmax = 832.9811
				text = ""
			intervals [1452]:
				xmin = 832.9811
				xmax = 833.0611
				text = "HH"
			intervals [1453]:
				xmin = 833.0611
				xmax = 833.1611
				text = "W"
			intervals [1454]:
				xmin = 833.1611
				xmax = 833.1911
				text = "AY1"
			intervals [1455]:
				xmin = 833.1911
				xmax = 833.3611
				text = "sp"
			intervals [1456]:
				xmin = 833.3611
				xmax = 844.7876
				text = ""
			intervals [1457]:
				xmin = 844.7876
				xmax = 845.0376
				text = "M"
			intervals [1458]:
				xmin = 845.0376
				xmax = 845.0676
				text = "HH"
			intervals [1459]:
				xmin = 845.0676
				xmax = 845.3576
				text = "M"
			intervals [1460]:
				xmin = 845.3576
				xmax = 870.7455
				text = ""
			intervals [1461]:
				xmin = 870.7455
				xmax = 870.8655
				text = "sil"
			intervals [1462]:
				xmin = 870.8655
				xmax = 871.0555
				text = "M"
			intervals [1463]:
				xmin = 871.0555
				xmax = 871.1955
				text = "HH"
			intervals [1464]:
				xmin = 871.1955
				xmax = 871.3055
				text = "M"
			intervals [1465]:
				xmin = 871.3055
				xmax = 903.7417
				text = ""
			intervals [1466]:
				xmin = 903.7417
				xmax = 903.7717
				text = "sil"
			intervals [1467]:
				xmin = 903.7717
				xmax = 903.9817
				text = "M"
			intervals [1468]:
				xmin = 903.9817
				xmax = 904.0717
				text = "HH"
			intervals [1469]:
				xmin = 904.0717
				xmax = 904.3117
				text = "M"
			intervals [1470]:
				xmin = 904.3117
				xmax = 926.1698
				text = ""
			intervals [1471]:
				xmin = 926.1698
				xmax = 926.4398
				text = "M"
			intervals [1472]:
				xmin = 926.4398
				xmax = 965.5169
				text = "sp"
			intervals [1473]:
				xmin = 965.5169
				xmax = 965.7069
				text = "HH"
			intervals [1474]:
				xmin = 965.7069
				xmax = 965.7869
				text = "M"
			intervals [1475]:
				xmin = 965.7869
				xmax = 982.9773
				text = ""
			intervals [1476]:
				xmin = 982.9773
				xmax = 983.3273
				text = "M"
			intervals [1477]:
				xmin = 983.3273
				xmax = 983.3573
				text = "HH"
			intervals [1478]:
				xmin = 983.3573
				xmax = 983.3873
				text = "M"
			intervals [1479]:
				xmin = 983.3873
				xmax = 1017.9539
				text = "sp"
			intervals [1480]:
				xmin = 1017.9539
				xmax = 1017.9839
				text = "M"
			intervals [1481]:
				xmin = 1017.9839
				xmax = 1018.0139
				text = "HH"
			intervals [1482]:
				xmin = 1018.0139
				xmax = 1018.0439
				text = "M"
			intervals [1483]:
				xmin = 1018.0439
				xmax = 1018.0739
				text = "Y"
			intervals [1484]:
				xmin = 1018.0739
				xmax = 1018.1039
				text = "AE1"
			intervals [1485]:
				xmin = 1018.1039
				xmax = 1020.380
				text = "sp"
			intervals [1486]:
				xmin = 1020.380
				xmax = 1020.450
				text = "spn"
			intervals [1487]:
				xmin = 1020.450
				xmax = 1020.570
				text = "DH"
			intervals [1488]:
				xmin = 1020.570
				xmax = 1020.610
				text = "AH0"
			intervals [1489]:
				xmin = 1020.610
				xmax = 1020.650
				text = "T"
			intervals [1490]:
				xmin = 1020.650
				xmax = 1020.680
				text = "sp"
			intervals [1491]:
				xmin = 1020.680
				xmax = 1020.790
				text = "S"
			intervals [1492]:
				xmin = 1020.790
				xmax = 1020.910
				text = "P"
			intervals [1493]:
				xmin = 1020.910
				xmax = 1020.950
				text = "R"
			intervals [1494]:
				xmin = 1020.950
				xmax = 1021.040
				text = "IH1"
			intervals [1495]:
				xmin = 1021.040
				xmax = 1021.070
				text = "T"
			intervals [1496]:
				xmin = 1021.070
				xmax = 1021.180
				text = "IY0"
			intervals [1497]:
				xmin = 1021.180
				xmax = 1021.240
				text = "IH1"
			intervals [1498]:
				xmin = 1021.240
				xmax = 1021.280
				text = "N"
			intervals [1499]:
				xmin = 1021.280
				xmax = 1021.360
				text = "T"
			intervals [1500]:
				xmin = 1021.360
				xmax = 1021.410
				text = "R"
			intervals [1501]:
				xmin = 1021.410
				xmax = 1021.450
				text = "AH0"
			intervals [1502]:
				xmin = 1021.450
				xmax = 1021.630
				text = "S"
			intervals [1503]:
				xmin = 1021.630
				xmax = 1021.670
				text = "T"
			intervals [1504]:
				xmin = 1021.670
				xmax = 1021.700
				text = "IH0"
			intervals [1505]:
				xmin = 1021.700
				xmax = 1021.760
				text = "NG"
			intervals [1506]:
				xmin = 1021.760
				xmax = 1022.3169
				text = "sp"
			intervals [1507]:
				xmin = 1022.3169
				xmax = 1022.5569
				text = "AH1"
			intervals [1508]:
				xmin = 1022.5569
				xmax = 1022.6769
				text = "M"
			intervals [1509]:
				xmin = 1022.6769
				xmax = 1024.4806
				text = "sp"
			intervals [1510]:
				xmin = 1024.4806
				xmax = 1024.5506
				text = "AH1"
			intervals [1511]:
				xmin = 1024.5506
				xmax = 1024.5806
				text = "HH"
			intervals [1512]:
				xmin = 1024.5806
				xmax = 1024.6306
				text = "W"
			intervals [1513]:
				xmin = 1024.6306
				xmax = 1024.6806
				text = "AH1"
			intervals [1514]:
				xmin = 1024.6806
				xmax = 1024.7106
				text = "T"
			intervals [1515]:
				xmin = 1024.7106
				xmax = 1024.7406
				text = "D"
			intervals [1516]:
				xmin = 1024.7406
				xmax = 1024.7806
				text = "UW1"
			intervals [1517]:
				xmin = 1024.7806
				xmax = 1024.8106
				text = "sp"
			intervals [1518]:
				xmin = 1024.8106
				xmax = 1024.8706
				text = "Y"
			intervals [1519]:
				xmin = 1024.8706
				xmax = 1024.9306
				text = "UW1"
			intervals [1520]:
				xmin = 1024.9306
				xmax = 1025.0406
				text = "D"
			intervals [1521]:
				xmin = 1025.0406
				xmax = 1025.3706
				text = "UW1"
			intervals [1522]:
				xmin = 1025.3706
				xmax = 1025.6632
				text = "sp"
			intervals [1523]:
				xmin = 1025.6632
				xmax = 1025.7732
				text = "AE1"
			intervals [1524]:
				xmin = 1025.7732
				xmax = 1025.8632
				text = "F"
			intervals [1525]:
				xmin = 1025.8632
				xmax = 1025.9332
				text = "T"
			intervals [1526]:
				xmin = 1025.9332
				xmax = 1025.9832
				text = "ER0"
			intervals [1527]:
				xmin = 1025.9832
				xmax = 1026.1132
				text = "S"
			intervals [1528]:
				xmin = 1026.1132
				xmax = 1026.1832
				text = "K"
			intervals [1529]:
				xmin = 1026.1832
				xmax = 1026.2432
				text = "UW1"
			intervals [1530]:
				xmin = 1026.2432
				xmax = 1026.4332
				text = "L"
			intervals [1531]:
				xmin = 1026.4332
				xmax = 1026.7632
				text = "sp"
			intervals [1532]:
				xmin = 1026.7632
				xmax = 1026.9832
				text = "M"
			intervals [1533]:
				xmin = 1026.9832
				xmax = 1027.2432
				text = "sp"
			intervals [1534]:
				xmin = 1027.2432
				xmax = 1027.3432
				text = "AH1"
			intervals [1535]:
				xmin = 1027.3432
				xmax = 1027.4132
				text = "M"
			intervals [1536]:
				xmin = 1027.4132
				xmax = 1027.6832
				text = "sp"
			intervals [1537]:
				xmin = 1027.6832
				xmax = 1027.8832
				text = "AY1"
			intervals [1538]:
				xmin = 1027.8832
				xmax = 1027.9632
				text = "sp"
			intervals [1539]:
				xmin = 1027.9632
				xmax = 1028.0332
				text = "R"
			intervals [1540]:
				xmin = 1028.0332
				xmax = 1028.0932
				text = "IY1"
			intervals [1541]:
				xmin = 1028.0932
				xmax = 1028.1232
				text = "AH0"
			intervals [1542]:
				xmin = 1028.1232
				xmax = 1028.2032
				text = "L"
			intervals [1543]:
				xmin = 1028.2032
				xmax = 1028.2632
				text = "AY2"
			intervals [1544]:
				xmin = 1028.2632
				xmax = 1028.3032
				text = "Z"
			intervals [1545]:
				xmin = 1028.3032
				xmax = 1028.4232
				text = "sp"
			intervals [1546]:
				xmin = 1028.4232
				xmax = 1028.4532
				text = "IH0"
			intervals [1547]:
				xmin = 1028.4532
				xmax = 1028.4832
				text = "N"
			intervals [1548]:
				xmin = 1028.4832
				xmax = 1028.5532
				text = "B"
			intervals [1549]:
				xmin = 1028.5532
				xmax = 1028.6832
				text = "AE1"
			intervals [1550]:
				xmin = 1028.6832
				xmax = 1028.7432
				text = "S"
			intervals [1551]:
				xmin = 1028.7432
				xmax = 1028.7732
				text = "K"
			intervals [1552]:
				xmin = 1028.7732
				xmax = 1028.8032
				text = "AH0"
			intervals [1553]:
				xmin = 1028.8032
				xmax = 1028.8532
				text = "T"
			intervals [1554]:
				xmin = 1028.8532
				xmax = 1028.8932
				text = "B"
			intervals [1555]:
				xmin = 1028.8932
				xmax = 1028.9432
				text = "AO2"
			intervals [1556]:
				xmin = 1028.9432
				xmax = 1029.0032
				text = "L"
			intervals [1557]:
				xmin = 1029.0032
				xmax = 1029.1332
				text = "S"
			intervals [1558]:
				xmin = 1029.1332
				xmax = 1029.1732
				text = "IY1"
			intervals [1559]:
				xmin = 1029.1732
				xmax = 1029.2532
				text = "Z"
			intervals [1560]:
				xmin = 1029.2532
				xmax = 1029.2832
				text = "AH0"
			intervals [1561]:
				xmin = 1029.2832
				xmax = 1029.3132
				text = "N"
			intervals [1562]:
				xmin = 1029.3132
				xmax = 1029.3432
				text = "sp"
			intervals [1563]:
				xmin = 1029.3432
				xmax = 1029.3732
				text = "Y"
			intervals [1564]:
				xmin = 1029.3732
				xmax = 1029.4032
				text = "UW1"
			intervals [1565]:
				xmin = 1029.4032
				xmax = 1029.4332
				text = "R"
			intervals [1566]:
				xmin = 1029.4332
				xmax = 1029.5232
				text = "P"
			intervals [1567]:
				xmin = 1029.5232
				xmax = 1029.5632
				text = "R"
			intervals [1568]:
				xmin = 1029.5632
				xmax = 1029.5932
				text = "AA1"
			intervals [1569]:
				xmin = 1029.5932
				xmax = 1029.7032
				text = "B"
			intervals [1570]:
				xmin = 1029.7032
				xmax = 1029.7932
				text = "AH0"
			intervals [1571]:
				xmin = 1029.7932
				xmax = 1029.8232
				text = "B"
			intervals [1572]:
				xmin = 1029.8232
				xmax = 1029.8632
				text = "L"
			intervals [1573]:
				xmin = 1029.8632
				xmax = 1029.9332
				text = "IY0"
			intervals [1574]:
				xmin = 1029.9332
				xmax = 1029.9632
				text = "sp"
			intervals [1575]:
				xmin = 1029.9632
				xmax = 1030.0332
				text = "B"
			intervals [1576]:
				xmin = 1030.0332
				xmax = 1030.0832
				text = "IH1"
			intervals [1577]:
				xmin = 1030.0832
				xmax = 1030.2332
				text = "Z"
			intervals [1578]:
				xmin = 1030.2332
				xmax = 1030.3032
				text = "IY0"
			intervals [1579]:
				xmin = 1030.3032
				xmax = 1030.3632
				text = "AO1"
			intervals [1580]:
				xmin = 1030.3632
				xmax = 1030.4932
				text = "L"
			intervals [1581]:
				xmin = 1030.4932
				xmax = 1030.5232
				text = "sp"
			intervals [1582]:
				xmin = 1030.5232
				xmax = 1030.5532
				text = "DH"
			intervals [1583]:
				xmin = 1030.5532
				xmax = 1030.5832
				text = "AH0"
			intervals [1584]:
				xmin = 1030.5832
				xmax = 1030.6132
				text = "T"
			intervals [1585]:
				xmin = 1030.6132
				xmax = 1030.6432
				text = "IY1"
			intervals [1586]:
				xmin = 1030.6432
				xmax = 1030.6732
				text = "V"
			intervals [1587]:
				xmin = 1030.6732
				xmax = 1030.7032
				text = "N"
			intervals [1588]:
				xmin = 1030.7032
				xmax = 1030.7332
				text = "IH0"
			intervals [1589]:
				xmin = 1030.7332
				xmax = 1031.1732
				text = "N"
			intervals [1590]:
				xmin = 1031.1732
				xmax = 1051.6474
				text = ""
			intervals [1591]:
				xmin = 1051.6474
				xmax = 1051.6774
				text = "sil"
			intervals [1592]:
				xmin = 1051.6774
				xmax = 1051.7174
				text = "M"
			intervals [1593]:
				xmin = 1051.7174
				xmax = 1051.8874
				text = "HH"
			intervals [1594]:
				xmin = 1051.8874
				xmax = 1052.1974
				text = "M"
			intervals [1595]:
				xmin = 1052.1974
				xmax = 1076.453
				text = ""
			intervals [1596]:
				xmin = 1076.453
				xmax = 1076.503
				text = "sil"
			intervals [1597]:
				xmin = 1076.503
				xmax = 1076.643
				text = "Y"
			intervals [1598]:
				xmin = 1076.643
				xmax = 1076.783
				text = "AE1"
			intervals [1599]:
				xmin = 1076.783
				xmax = 1076.963
				text = "sp"
			intervals [1600]:
				xmin = 1076.963
				xmax = 1077.073
				text = "Y"
			intervals [1601]:
				xmin = 1077.073
				xmax = 1077.213
				text = "AE1"
			intervals [1602]:
				xmin = 1077.213
				xmax = 1077.363
				text = "sp"
			intervals [1603]:
				xmin = 1077.363
				xmax = 1078.1497
				text = ""
			intervals [1604]:
				xmin = 1078.1497
				xmax = 1078.4197
				text = "AH1"
			intervals [1605]:
				xmin = 1078.4197
				xmax = 1079.0661
				text = "sp"
			intervals [1606]:
				xmin = 1079.0661
				xmax = 1079.1261
				text = "IH1"
			intervals [1607]:
				xmin = 1079.1261
				xmax = 1079.2261
				text = "Z"
			intervals [1608]:
				xmin = 1079.2261
				xmax = 1079.2661
				text = "DH"
			intervals [1609]:
				xmin = 1079.2661
				xmax = 1079.3061
				text = "EH1"
			intervals [1610]:
				xmin = 1079.3061
				xmax = 1079.3561
				text = "R"
			intervals [1611]:
				xmin = 1079.3561
				xmax = 1079.4061
				text = "EH1"
			intervals [1612]:
				xmin = 1079.4061
				xmax = 1079.4461
				text = "N"
			intervals [1613]:
				xmin = 1079.4461
				xmax = 1079.4861
				text = "IY0"
			intervals [1614]:
				xmin = 1079.4861
				xmax = 1079.5761
				text = "TH"
			intervals [1615]:
				xmin = 1079.5761
				xmax = 1079.6061
				text = "IH2"
			intervals [1616]:
				xmin = 1079.6061
				xmax = 1079.6761
				text = "NG"
			intervals [1617]:
				xmin = 1079.6761
				xmax = 1079.7561
				text = "S"
			intervals [1618]:
				xmin = 1079.7561
				xmax = 1079.8361
				text = "P"
			intervals [1619]:
				xmin = 1079.8361
				xmax = 1079.8861
				text = "EH1"
			intervals [1620]:
				xmin = 1079.8861
				xmax = 1080.0061
				text = "SH"
			intervals [1621]:
				xmin = 1080.0061
				xmax = 1080.0661
				text = "AH0"
			intervals [1622]:
				xmin = 1080.0661
				xmax = 1080.0961
				text = "L"
			intervals [1623]:
				xmin = 1080.0961
				xmax = 1080.1461
				text = "AH0"
			intervals [1624]:
				xmin = 1080.1461
				xmax = 1080.1861
				text = "B"
			intervals [1625]:
				xmin = 1080.1861
				xmax = 1080.2561
				text = "AW1"
			intervals [1626]:
				xmin = 1080.2561
				xmax = 1080.2861
				text = "T"
			intervals [1627]:
				xmin = 1080.2861
				xmax = 1080.3261
				text = "sp"
			intervals [1628]:
				xmin = 1080.3261
				xmax = 1080.4661
				text = "S"
			intervals [1629]:
				xmin = 1080.4661
				xmax = 1080.5161
				text = "IH1"
			intervals [1630]:
				xmin = 1080.5161
				xmax = 1080.6161
				text = "D"
			intervals [1631]:
				xmin = 1080.6161
				xmax = 1080.6461
				text = "W"
			intervals [1632]:
				xmin = 1080.6461
				xmax = 1080.7061
				text = "EH2"
			intervals [1633]:
				xmin = 1080.7061
				xmax = 1080.7961
				text = "L"
			intervals [1634]:
				xmin = 1080.7961
				xmax = 1080.8461
				text = "AY1"
			intervals [1635]:
				xmin = 1080.8461
				xmax = 1080.8961
				text = "V"
			intervals [1636]:
				xmin = 1080.8961
				xmax = 1080.9961
				text = "HH"
			intervals [1637]:
				xmin = 1080.9961
				xmax = 1081.0461
				text = "ER1"
			intervals [1638]:
				xmin = 1081.0461
				xmax = 1081.0961
				text = "D"
			intervals [1639]:
				xmin = 1081.0961
				xmax = 1081.1261
				text = "AH0"
			intervals [1640]:
				xmin = 1081.1261
				xmax = 1081.1661
				text = "V"
			intervals [1641]:
				xmin = 1081.1661
				xmax = 1081.2661
				text = "S"
			intervals [1642]:
				xmin = 1081.2661
				xmax = 1081.2961
				text = "IH1"
			intervals [1643]:
				xmin = 1081.2961
				xmax = 1081.4061
				text = "D"
			intervals [1644]:
				xmin = 1081.4061
				xmax = 1081.4361
				text = "W"
			intervals [1645]:
				xmin = 1081.4361
				xmax = 1081.4661
				text = "EH2"
			intervals [1646]:
				xmin = 1081.4661
				xmax = 1081.5061
				text = "L"
			intervals [1647]:
				xmin = 1081.5061
				xmax = 1081.6061
				text = "sp"
			intervals [1648]:
				xmin = 1081.6061
				xmax = 1081.6361
				text = "F"
			intervals [1649]:
				xmin = 1081.6361
				xmax = 1081.6861
				text = "R"
			intervals [1650]:
				xmin = 1081.6861
				xmax = 1081.7461
				text = "EH1"
			intervals [1651]:
				xmin = 1081.7461
				xmax = 1081.8061
				text = "N"
			intervals [1652]:
				xmin = 1081.8061
				xmax = 1081.9061
				text = "Z"
			intervals [1653]:
				xmin = 1081.9061
				xmax = 1081.9961
				text = "sp"
			intervals [1654]:
				xmin = 1081.9961
				xmax = 1082.0461
				text = "AO1"
			intervals [1655]:
				xmin = 1082.0461
				xmax = 1082.2161
				text = "L"
			intervals [1656]:
				xmin = 1082.2161
				xmax = 1082.2461
				text = "sp"
			intervals [1657]:
				xmin = 1082.2461
				xmax = 1082.3161
				text = "M"
			intervals [1658]:
				xmin = 1082.3161
				xmax = 1082.3561
				text = "AY1"
			intervals [1659]:
				xmin = 1082.3561
				xmax = 1082.4261
				text = "sp"
			intervals [1660]:
				xmin = 1082.4261
				xmax = 1082.5561
				text = "L"
			intervals [1661]:
				xmin = 1082.5561
				xmax = 1082.5961
				text = "AY1"
			intervals [1662]:
				xmin = 1082.5961
				xmax = 1082.6261
				text = "F"
			intervals [1663]:
				xmin = 1082.6261
				xmax = 1082.7261
				text = "sp"
			intervals [1664]:
				xmin = 1082.7261
				xmax = 1082.7861
				text = "AH0"
			intervals [1665]:
				xmin = 1082.7861
				xmax = 1082.9461
				text = "N"
			intervals [1666]:
				xmin = 1082.9461
				xmax = 1082.9861
				text = "sp"
			intervals [1667]:
				xmin = 1082.9861
				xmax = 1083.0261
				text = "AY1"
			intervals [1668]:
				xmin = 1083.0261
				xmax = 1083.0561
				text = "V"
			intervals [1669]:
				xmin = 1083.0561
				xmax = 1083.2661
				text = "sp"
			intervals [1670]:
				xmin = 1083.2661
				xmax = 1083.2961
				text = "N"
			intervals [1671]:
				xmin = 1083.2961
				xmax = 1083.3261
				text = "EH1"
			intervals [1672]:
				xmin = 1083.3261
				xmax = 1083.3561
				text = "V"
			intervals [1673]:
				xmin = 1083.3561
				xmax = 1083.3861
				text = "ER0"
			intervals [1674]:
				xmin = 1083.3861
				xmax = 1083.4461
				text = "sp"
			intervals [1675]:
				xmin = 1083.4461
				xmax = 1083.4761
				text = "AY1"
			intervals [1676]:
				xmin = 1083.4761
				xmax = 1083.5361
				text = "V"
			intervals [1677]:
				xmin = 1083.5361
				xmax = 1083.7161
				text = "S"
			intervals [1678]:
				xmin = 1083.7161
				xmax = 1083.7661
				text = "IY1"
			intervals [1679]:
				xmin = 1083.7661
				xmax = 1083.8561
				text = "N"
			intervals [1680]:
				xmin = 1083.8561
				xmax = 1083.9261
				text = "DH"
			intervals [1681]:
				xmin = 1083.9261
				xmax = 1083.9861
				text = "AH0"
			intervals [1682]:
				xmin = 1083.9861
				xmax = 1084.0461
				text = "B"
			intervals [1683]:
				xmin = 1084.0461
				xmax = 1084.1061
				text = "IH1"
			intervals [1684]:
				xmin = 1084.1061
				xmax = 1084.1361
				text = "L"
			intervals [1685]:
				xmin = 1084.1361
				xmax = 1084.1661
				text = "D"
			intervals [1686]:
				xmin = 1084.1661
				xmax = 1084.1961
				text = "IH0"
			intervals [1687]:
				xmin = 1084.1961
				xmax = 1084.2261
				text = "N"
			intervals [1688]:
				xmin = 1084.2261
				xmax = 1084.2561
				text = "B"
			intervals [1689]:
				xmin = 1084.2561
				xmax = 1084.3161
				text = "AH1"
			intervals [1690]:
				xmin = 1084.3161
				xmax = 1084.3461
				text = "T"
			intervals [1691]:
				xmin = 1084.3461
				xmax = 1084.3761
				text = "sp"
			intervals [1692]:
				xmin = 1084.3761
				xmax = 1084.4061
				text = "AY1"
			intervals [1693]:
				xmin = 1084.4061
				xmax = 1084.4361
				text = "D"
			intervals [1694]:
				xmin = 1084.4361
				xmax = 1084.4861
				text = "IH1"
			intervals [1695]:
				xmin = 1084.4861
				xmax = 1084.5161
				text = "N"
			intervals [1696]:
				xmin = 1084.5161
				xmax = 1084.5461
				text = "T"
			intervals [1697]:
				xmin = 1084.5461
				xmax = 1084.8161
				text = "sp"
			intervals [1698]:
				xmin = 1084.8161
				xmax = 1084.8461
				text = "IY1"
			intervals [1699]:
				xmin = 1084.8461
				xmax = 1084.9461
				text = "V"
			intervals [1700]:
				xmin = 1084.9461
				xmax = 1084.9761
				text = "IH0"
			intervals [1701]:
				xmin = 1084.9761
				xmax = 1085.0061
				text = "N"
			intervals [1702]:
				xmin = 1085.0061
				xmax = 1085.0361
				text = "N"
			intervals [1703]:
				xmin = 1085.0361
				xmax = 1085.0661
				text = "OW1"
			intervals [1704]:
				xmin = 1085.0661
				xmax = 1085.0961
				text = "W"
			intervals [1705]:
				xmin = 1085.0961
				xmax = 1085.1361
				text = "EH1"
			intervals [1706]:
				xmin = 1085.1361
				xmax = 1085.1661
				text = "R"
			intervals [1707]:
				xmin = 1085.1661
				xmax = 1085.1961
				text = "IH0"
			intervals [1708]:
				xmin = 1085.1961
				xmax = 1085.2461
				text = "T"
			intervals [1709]:
				xmin = 1085.2461
				xmax = 1085.2861
				text = "W"
			intervals [1710]:
				xmin = 1085.2861
				xmax = 1085.3961
				text = "AO1"
			intervals [1711]:
				xmin = 1085.3961
				xmax = 1085.4961
				text = "Z"
			intervals [1712]:
				xmin = 1085.4961
				xmax = 1085.5361
				text = "R"
			intervals [1713]:
				xmin = 1085.5361
				xmax = 1085.5961
				text = "IY1"
			intervals [1714]:
				xmin = 1085.5961
				xmax = 1085.6661
				text = "L"
			intervals [1715]:
				xmin = 1085.6661
				xmax = 1085.7461
				text = "IY0"
			intervals [1716]:
				xmin = 1085.7461
				xmax = 1085.7761
				text = "sp"
			intervals [1717]:
				xmin = 1085.7761
				xmax = 1085.8161
				text = "B"
			intervals [1718]:
				xmin = 1085.8161
				xmax = 1085.8961
				text = "AH1"
			intervals [1719]:
				xmin = 1085.8961
				xmax = 1085.9461
				text = "T"
			intervals [1720]:
				xmin = 1085.9461
				xmax = 1086.0561
				text = "sp"
			intervals [1721]:
				xmin = 1086.0561
				xmax = 1086.2931
				text = ""
			intervals [1722]:
				xmin = 1086.2931
				xmax = 1086.3631
				text = "HH"
			intervals [1723]:
				xmin = 1086.3631
				xmax = 1086.4231
				text = "W"
			intervals [1724]:
				xmin = 1086.4231
				xmax = 1086.4731
				text = "AH1"
			intervals [1725]:
				xmin = 1086.4731
				xmax = 1086.5031
				text = "T"
			intervals [1726]:
				xmin = 1086.5031
				xmax = 1086.5431
				text = "IH1"
			intervals [1727]:
				xmin = 1086.5431
				xmax = 1086.7131
				text = "Z"
			intervals [1728]:
				xmin = 1086.7131
				xmax = 1086.8231
				text = "T"
			intervals [1729]:
				xmin = 1086.8231
				xmax = 1086.8731
				text = "EH1"
			intervals [1730]:
				xmin = 1086.8731
				xmax = 1086.9431
				text = "L"
			intervals [1731]:
				xmin = 1086.9431
				xmax = 1086.9931
				text = "M"
			intervals [1732]:
				xmin = 1086.9931
				xmax = 1087.0231
				text = "IY1"
			intervals [1733]:
				xmin = 1087.0231
				xmax = 1087.1331
				text = "AH0"
			intervals [1734]:
				xmin = 1087.1331
				xmax = 1087.1731
				text = "B"
			intervals [1735]:
				xmin = 1087.1731
				xmax = 1087.2331
				text = "AW1"
			intervals [1736]:
				xmin = 1087.2331
				xmax = 1087.2631
				text = "T"
			intervals [1737]:
				xmin = 1087.2631
				xmax = 1087.3131
				text = "sp"
			intervals [1738]:
				xmin = 1087.3131
				xmax = 1087.4631
				text = "S"
			intervals [1739]:
				xmin = 1087.4631
				xmax = 1087.5031
				text = "IH1"
			intervals [1740]:
				xmin = 1087.5031
				xmax = 1087.5931
				text = "D"
			intervals [1741]:
				xmin = 1087.5931
				xmax = 1087.6331
				text = "W"
			intervals [1742]:
				xmin = 1087.6331
				xmax = 1087.6631
				text = "EH2"
			intervals [1743]:
				xmin = 1087.6631
				xmax = 1087.7531
				text = "L"
			intervals [1744]:
				xmin = 1087.7531
				xmax = 1087.7831
				text = "sp"
			intervals [1745]:
				xmin = 1087.7831
				xmax = 1087.8631
				text = "F"
			intervals [1746]:
				xmin = 1087.8631
				xmax = 1087.8931
				text = "R"
			intervals [1747]:
				xmin = 1087.8931
				xmax = 1087.9231
				text = "EH1"
			intervals [1748]:
				xmin = 1087.9231
				xmax = 1087.9631
				text = "N"
			intervals [1749]:
				xmin = 1087.9631
				xmax = 1088.2631
				text = "Z"
			intervals [1750]:
				xmin = 1088.2631
				xmax = 1088.3131
				text = "sp"
			intervals [1751]:
				xmin = 1088.3131
				xmax = 1133.2844
				text = ""
			intervals [1752]:
				xmin = 1133.2844
				xmax = 1133.3544
				text = "M"
			intervals [1753]:
				xmin = 1133.3544
				xmax = 1133.6844
				text = "HH"
			intervals [1754]:
				xmin = 1133.6844
				xmax = 1133.7544
				text = "M"
			intervals [1755]:
				xmin = 1133.7544
				xmax = 1154.7106
				text = ""
			intervals [1756]:
				xmin = 1154.7106
				xmax = 1154.8806
				text = "M"
			intervals [1757]:
				xmin = 1154.8806
				xmax = 1154.9706
				text = "HH"
			intervals [1758]:
				xmin = 1154.9706
				xmax = 1155.2206
				text = "M"
			intervals [1759]:
				xmin = 1155.2206
				xmax = 1155.2806
				text = "sp"
			intervals [1760]:
				xmin = 1155.2806
				xmax = 1180.851
				text = ""
			intervals [1761]:
				xmin = 1180.851
				xmax = 1180.951
				text = "M"
			intervals [1762]:
				xmin = 1180.951
				xmax = 1181.021
				text = "HH"
			intervals [1763]:
				xmin = 1181.021
				xmax = 1181.621
				text = "M"
			intervals [1764]:
				xmin = 1181.621
				xmax = 1181.651
				text = "sp"
			intervals [1765]:
				xmin = 1181.651
				xmax = 1181.691
				text = "DH"
			intervals [1766]:
				xmin = 1181.691
				xmax = 1181.721
				text = "AH0"
			intervals [1767]:
				xmin = 1181.721
				xmax = 1181.751
				text = "T"
			intervals [1768]:
				xmin = 1181.751
				xmax = 1181.841
				text = "Z"
			intervals [1769]:
				xmin = 1181.841
				xmax = 1181.871
				text = "sp"
			intervals [1770]:
				xmin = 1181.871
				xmax = 1181.901
				text = "V"
			intervals [1771]:
				xmin = 1181.901
				xmax = 1182.041
				text = "EH1"
			intervals [1772]:
				xmin = 1182.041
				xmax = 1182.091
				text = "R"
			intervals [1773]:
				xmin = 1182.091
				xmax = 1182.201
				text = "IY0"
			intervals [1774]:
				xmin = 1182.201
				xmax = 1182.231
				text = "sp"
			intervals [1775]:
				xmin = 1182.231
				xmax = 1182.261
				text = "IH1"
			intervals [1776]:
				xmin = 1182.261
				xmax = 1182.291
				text = "N"
			intervals [1777]:
				xmin = 1182.291
				xmax = 1182.371
				text = "T"
			intervals [1778]:
				xmin = 1182.371
				xmax = 1182.401
				text = "R"
			intervals [1779]:
				xmin = 1182.401
				xmax = 1182.441
				text = "IH0"
			intervals [1780]:
				xmin = 1182.441
				xmax = 1182.571
				text = "S"
			intervals [1781]:
				xmin = 1182.571
				xmax = 1182.631
				text = "T"
			intervals [1782]:
				xmin = 1182.631
				xmax = 1182.661
				text = "IH0"
			intervals [1783]:
				xmin = 1182.661
				xmax = 1182.881
				text = "N"
			intervals [1784]:
				xmin = 1182.881
				xmax = 1183.282
				text = ""
			intervals [1785]:
				xmin = 1183.282
				xmax = 1183.322
				text = "sil"
			intervals [1786]:
				xmin = 1183.322
				xmax = 1183.462
				text = "AH1"
			intervals [1787]:
				xmin = 1183.462
				xmax = 1183.772
				text = "M"
			intervals [1788]:
				xmin = 1183.772
				xmax = 1184.6106
				text = ""
			intervals [1789]:
				xmin = 1184.6106
				xmax = 1184.7006
				text = "D"
			intervals [1790]:
				xmin = 1184.7006
				xmax = 1184.7606
				text = "UW1"
			intervals [1791]:
				xmin = 1184.7606
				xmax = 1184.8306
				text = "Y"
			intervals [1792]:
				xmin = 1184.8306
				xmax = 1184.9306
				text = "UW1"
			intervals [1793]:
				xmin = 1184.9306
				xmax = 1184.9606
				text = "sp"
			intervals [1794]:
				xmin = 1184.9606
				xmax = 1185.0606
				text = "HH"
			intervals [1795]:
				xmin = 1185.0606
				xmax = 1185.2406
				text = "AE1"
			intervals [1796]:
				xmin = 1185.2406
				xmax = 1185.3806
				text = "V"
			intervals [1797]:
				xmin = 1185.3806
				xmax = 1185.4306
				text = "sp"
			intervals [1798]:
				xmin = 1185.4306
				xmax = 1185.5806
				text = "AO1"
			intervals [1799]:
				xmin = 1185.5806
				xmax = 1185.6406
				text = "R"
			intervals [1800]:
				xmin = 1185.6406
				xmax = 1185.8206
				text = "sp"
			intervals [1801]:
				xmin = 1185.8206
				xmax = 1185.9206
				text = "HH"
			intervals [1802]:
				xmin = 1185.9206
				xmax = 1185.9506
				text = "AE1"
			intervals [1803]:
				xmin = 1185.9506
				xmax = 1185.9906
				text = "V"
			intervals [1804]:
				xmin = 1185.9906
				xmax = 1186.1106
				text = "Y"
			intervals [1805]:
				xmin = 1186.1106
				xmax = 1186.2306
				text = "UW1"
			intervals [1806]:
				xmin = 1186.2306
				xmax = 1186.2806
				text = "EH1"
			intervals [1807]:
				xmin = 1186.2806
				xmax = 1186.3406
				text = "V"
			intervals [1808]:
				xmin = 1186.3406
				xmax = 1186.4406
				text = "ER0"
			intervals [1809]:
				xmin = 1186.4406
				xmax = 1186.4906
				text = "sp"
			intervals [1810]:
				xmin = 1186.4906
				xmax = 1186.5806
				text = "HH"
			intervals [1811]:
				xmin = 1186.5806
				xmax = 1186.7506
				text = "AE1"
			intervals [1812]:
				xmin = 1186.7506
				xmax = 1186.8106
				text = "V"
			intervals [1813]:
				xmin = 1186.8106
				xmax = 1187.1606
				text = "sp"
			intervals [1814]:
				xmin = 1187.1606
				xmax = 1187.2506
				text = "HH"
			intervals [1815]:
				xmin = 1187.2506
				xmax = 1187.3906
				text = "AE1"
			intervals [1816]:
				xmin = 1187.3906
				xmax = 1187.5106
				text = "D"
			intervals [1817]:
				xmin = 1187.5106
				xmax = 1187.6006
				text = "sp"
			intervals [1818]:
				xmin = 1187.6006
				xmax = 1187.9506
				text = "AH1"
			intervals [1819]:
				xmin = 1187.9506
				xmax = 1188.283
				text = ""
			intervals [1820]:
				xmin = 1188.283
				xmax = 1188.433
				text = "sil"
			intervals [1821]:
				xmin = 1188.433
				xmax = 1188.463
				text = "AH0"
			intervals [1822]:
				xmin = 1188.463
				xmax = 1188.503
				text = "sp"
			intervals [1823]:
				xmin = 1188.503
				xmax = 1188.653
				text = "T"
			intervals [1824]:
				xmin = 1188.653
				xmax = 1188.693
				text = "IY1"
			intervals [1825]:
				xmin = 1188.693
				xmax = 1188.813
				text = "CH"
			intervals [1826]:
				xmin = 1188.813
				xmax = 1188.863
				text = "ER0"
			intervals [1827]:
				xmin = 1188.863
				xmax = 1188.893
				text = "sp"
			intervals [1828]:
				xmin = 1188.893
				xmax = 1188.943
				text = "DH"
			intervals [1829]:
				xmin = 1188.943
				xmax = 1189.063
				text = "AH0"
			intervals [1830]:
				xmin = 1189.063
				xmax = 1189.093
				text = "T"
			intervals [1831]:
				xmin = 1189.093
				xmax = 1189.223
				text = "sp"
			intervals [1832]:
				xmin = 1189.223
				xmax = 1189.403
				text = "Y"
			intervals [1833]:
				xmin = 1189.403
				xmax = 1189.453
				text = "EH1"
			intervals [1834]:
				xmin = 1189.453
				xmax = 1189.533
				text = "L"
			intervals [1835]:
				xmin = 1189.533
				xmax = 1189.603
				text = "D"
			intervals [1836]:
				xmin = 1189.603
				xmax = 1189.663
				text = "sp"
			intervals [1837]:
				xmin = 1189.663
				xmax = 1189.713
				text = "AH0"
			intervals [1838]:
				xmin = 1189.713
				xmax = 1189.743
				text = "sp"
			intervals [1839]:
				xmin = 1189.743
				xmax = 1189.773
				text = "L"
			intervals [1840]:
				xmin = 1189.773
				xmax = 1189.803
				text = "AO1"
			intervals [1841]:
				xmin = 1189.803
				xmax = 1189.833
				text = "T"
			intervals [1842]:
				xmin = 1189.833
				xmax = 1190.113
				text = "sp"
			intervals [1843]:
				xmin = 1190.113
				xmax = 1221.4899
				text = ""
			intervals [1844]:
				xmin = 1221.4899
				xmax = 1221.6199
				text = "Y"
			intervals [1845]:
				xmin = 1221.6199
				xmax = 1221.6899
				text = "UW1"
			intervals [1846]:
				xmin = 1221.6899
				xmax = 1221.7199
				text = "W"
			intervals [1847]:
				xmin = 1221.7199
				xmax = 1221.7699
				text = "ER0"
			intervals [1848]:
				xmin = 1221.7699
				xmax = 1221.8299
				text = "N"
			intervals [1849]:
				xmin = 1221.8299
				xmax = 1221.9199
				text = "EH1"
			intervals [1850]:
				xmin = 1221.9199
				xmax = 1221.9799
				text = "V"
			intervals [1851]:
				xmin = 1221.9799
				xmax = 1222.0399
				text = "ER0"
			intervals [1852]:
				xmin = 1222.0399
				xmax = 1222.1599
				text = "Y"
			intervals [1853]:
				xmin = 1222.1599
				xmax = 1222.2399
				text = "EH1"
			intervals [1854]:
				xmin = 1222.2399
				xmax = 1222.3299
				text = "L"
			intervals [1855]:
				xmin = 1222.3299
				xmax = 1222.3899
				text = "D"
			intervals [1856]:
				xmin = 1222.3899
				xmax = 1222.4299
				text = "AE1"
			intervals [1857]:
				xmin = 1222.4299
				xmax = 1222.5399
				text = "T"
			intervals [1858]:
				xmin = 1222.5399
				xmax = 1223.949
				text = "sp"
			intervals [1859]:
				xmin = 1223.949
				xmax = 1224.139
				text = "OW1"
			intervals [1860]:
				xmin = 1224.139
				xmax = 1224.169
				text = "sp"
			intervals [1861]:
				xmin = 1224.169
				xmax = 1224.219
				text = "W"
			intervals [1862]:
				xmin = 1224.219
				xmax = 1224.249
				text = "EH1"
			intervals [1863]:
				xmin = 1224.249
				xmax = 1224.279
				text = "L"
			intervals [1864]:
				xmin = 1224.279
				xmax = 1224.519
				text = "sp"
			intervals [1865]:
				xmin = 1224.519
				xmax = 1228.9908
				text = ""
			intervals [1866]:
				xmin = 1228.9908
				xmax = 1229.2608
				text = "M"
			intervals [1867]:
				xmin = 1229.2608
				xmax = 1229.3108
				text = "HH"
			intervals [1868]:
				xmin = 1229.3108
				xmax = 1229.5908
				text = "M"
			intervals [1869]:
				xmin = 1229.5908
				xmax = 1233.9478
				text = ""
			intervals [1870]:
				xmin = 1233.9478
				xmax = 1234.0078
				text = "W"
			intervals [1871]:
				xmin = 1234.0078
				xmax = 1234.0378
				text = "AH1"
			intervals [1872]:
				xmin = 1234.0378
				xmax = 1234.0678
				text = "T"
			intervals [1873]:
				xmin = 1234.0678
				xmax = 1234.0978
				text = "sp"
			intervals [1874]:
				xmin = 1234.0978
				xmax = 1234.1778
				text = "K"
			intervals [1875]:
				xmin = 1234.1778
				xmax = 1234.2478
				text = "AY1"
			intervals [1876]:
				xmin = 1234.2478
				xmax = 1234.2878
				text = "N"
			intervals [1877]:
				xmin = 1234.2878
				xmax = 1234.3178
				text = "D"
			intervals [1878]:
				xmin = 1234.3178
				xmax = 1234.3578
				text = "AH0"
			intervals [1879]:
				xmin = 1234.3578
				xmax = 1234.3878
				text = "V"
			intervals [1880]:
				xmin = 1234.3878
				xmax = 1234.4278
				text = "sp"
			intervals [1881]:
				xmin = 1234.4278
				xmax = 1234.4778
				text = "TH"
			intervals [1882]:
				xmin = 1234.4778
				xmax = 1234.5178
				text = "IH1"
			intervals [1883]:
				xmin = 1234.5178
				xmax = 1234.5578
				text = "NG"
			intervals [1884]:
				xmin = 1234.5578
				xmax = 1234.6278
				text = "Z"
			intervals [1885]:
				xmin = 1234.6278
				xmax = 1234.6978
				text = "sp"
			intervals [1886]:
				xmin = 1234.6978
				xmax = 1234.7278
				text = "D"
			intervals [1887]:
				xmin = 1234.7278
				xmax = 1234.7578
				text = "IH0"
			intervals [1888]:
				xmin = 1234.7578
				xmax = 1234.8278
				text = "D"
			intervals [1889]:
				xmin = 1234.8278
				xmax = 1234.8778
				text = "Y"
			intervals [1890]:
				xmin = 1234.8778
				xmax = 1234.9178
				text = "UW1"
			intervals [1891]:
				xmin = 1234.9178
				xmax = 1234.9978
				text = "G"
			intervals [1892]:
				xmin = 1234.9978
				xmax = 1235.0278
				text = "EH1"
			intervals [1893]:
				xmin = 1235.0278
				xmax = 1235.0578
				text = "T"
			intervals [1894]:
				xmin = 1235.0578
				xmax = 1235.1278
				text = "sp"
			intervals [1895]:
				xmin = 1235.1278
				xmax = 1235.1978
				text = "Y"
			intervals [1896]:
				xmin = 1235.1978
				xmax = 1235.2578
				text = "EH1"
			intervals [1897]:
				xmin = 1235.2578
				xmax = 1235.3078
				text = "L"
			intervals [1898]:
				xmin = 1235.3078
				xmax = 1235.3478
				text = "D"
			intervals [1899]:
				xmin = 1235.3478
				xmax = 1235.3878
				text = "AE1"
			intervals [1900]:
				xmin = 1235.3878
				xmax = 1235.4178
				text = "T"
			intervals [1901]:
				xmin = 1235.4178
				xmax = 1235.6678
				text = "sp"
			intervals [1902]:
				xmin = 1235.6678
				xmax = 1235.6978
				text = "F"
			intervals [1903]:
				xmin = 1235.6978
				xmax = 1235.7378
				text = "ER0"
			intervals [1904]:
				xmin = 1235.7378
				xmax = 1241.1366
				text = ""
			intervals [1905]:
				xmin = 1241.1366
				xmax = 1241.3166
				text = "sil"
			intervals [1906]:
				xmin = 1241.3166
				xmax = 1241.4766
				text = "M"
			intervals [1907]:
				xmin = 1241.4766
				xmax = 1241.5766
				text = "HH"
			intervals [1908]:
				xmin = 1241.5766
				xmax = 1241.7566
				text = "M"
			intervals [1909]:
				xmin = 1241.7566
				xmax = 1242.3051
				text = ""
			intervals [1910]:
				xmin = 1242.3051
				xmax = 1242.6051
				text = "M"
			intervals [1911]:
				xmin = 1242.6051
				xmax = 1242.6751
				text = "HH"
			intervals [1912]:
				xmin = 1242.6751
				xmax = 1242.7451
				text = "M"
			intervals [1913]:
				xmin = 1242.7451
				xmax = 1243.7096
				text = "sp"
			intervals [1914]:
				xmin = 1243.7096
				xmax = 1243.8896
				text = "AH1"
			intervals [1915]:
				xmin = 1243.8896
				xmax = 1244.3296
				text = "M"
			intervals [1916]:
				xmin = 1244.3296
				xmax = 1244.8361
				text = ""
			intervals [1917]:
				xmin = 1244.8361
				xmax = 1244.9361
				text = "HH"
			intervals [1918]:
				xmin = 1244.9361
				xmax = 1245.0561
				text = "UW1"
			intervals [1919]:
				xmin = 1245.0561
				xmax = 1245.0861
				text = "W"
			intervals [1920]:
				xmin = 1245.0861
				xmax = 1245.1261
				text = "AH0"
			intervals [1921]:
				xmin = 1245.1261
				xmax = 1245.2161
				text = "Z"
			intervals [1922]:
				xmin = 1245.2161
				xmax = 1245.2561
				text = "DH"
			intervals [1923]:
				xmin = 1245.2561
				xmax = 1245.2961
				text = "AH0"
			intervals [1924]:
				xmin = 1245.2961
				xmax = 1245.3561
				text = "B"
			intervals [1925]:
				xmin = 1245.3561
				xmax = 1245.4161
				text = "EH1"
			intervals [1926]:
				xmin = 1245.4161
				xmax = 1245.5161
				text = "S"
			intervals [1927]:
				xmin = 1245.5161
				xmax = 1245.5461
				text = "T"
			intervals [1928]:
				xmin = 1245.5461
				xmax = 1245.6061
				text = "T"
			intervals [1929]:
				xmin = 1245.6061
				xmax = 1245.6961
				text = "IY1"
			intervals [1930]:
				xmin = 1245.6961
				xmax = 1245.7961
				text = "CH"
			intervals [1931]:
				xmin = 1245.7961
				xmax = 1245.8561
				text = "ER0"
			intervals [1932]:
				xmin = 1245.8561
				xmax = 1245.9161
				text = "sp"
			intervals [1933]:
				xmin = 1245.9161
				xmax = 1245.9561
				text = "Y"
			intervals [1934]:
				xmin = 1245.9561
				xmax = 1246.0761
				text = "UW1"
			intervals [1935]:
				xmin = 1246.0761
				xmax = 1246.1361
				text = "sp"
			intervals [1936]:
				xmin = 1246.1361
				xmax = 1246.1661
				text = "EH1"
			intervals [1937]:
				xmin = 1246.1661
				xmax = 1246.1961
				text = "V"
			intervals [1938]:
				xmin = 1246.1961
				xmax = 1246.2261
				text = "ER0"
			intervals [1939]:
				xmin = 1246.2261
				xmax = 1246.2561
				text = "sp"
			intervals [1940]:
				xmin = 1246.2561
				xmax = 1246.2861
				text = "HH"
			intervals [1941]:
				xmin = 1246.2861
				xmax = 1246.3161
				text = "AE1"
			intervals [1942]:
				xmin = 1246.3161
				xmax = 1246.3661
				text = "D"
			intervals [1943]:
				xmin = 1246.3661
				xmax = 1246.5961
				text = "sp"
			intervals [1944]:
				xmin = 1246.5961
				xmax = 1276.1973
				text = ""
			intervals [1945]:
				xmin = 1276.1973
				xmax = 1276.2573
				text = "M"
			intervals [1946]:
				xmin = 1276.2573
				xmax = 1276.4073
				text = "HH"
			intervals [1947]:
				xmin = 1276.4073
				xmax = 1276.6773
				text = "M"
			intervals [1948]:
				xmin = 1276.6773
				xmax = 1315.1576
				text = ""
			intervals [1949]:
				xmin = 1315.1576
				xmax = 1315.3876
				text = "M"
			intervals [1950]:
				xmin = 1315.3876
				xmax = 1315.5476
				text = "sp"
			intervals [1951]:
				xmin = 1315.5476
				xmax = 1316.2181
				text = ""
			intervals [1952]:
				xmin = 1316.2181
				xmax = 1316.3181
				text = "N"
			intervals [1953]:
				xmin = 1316.3181
				xmax = 1316.3481
				text = "AA1"
			intervals [1954]:
				xmin = 1316.3481
				xmax = 1316.3781
				text = "T"
			intervals [1955]:
				xmin = 1316.3781
				xmax = 1316.4081
				text = "sp"
			intervals [1956]:
				xmin = 1316.4081
				xmax = 1316.5381
				text = "SH"
			intervals [1957]:
				xmin = 1316.5381
				xmax = 1316.5681
				text = "UH1"
			intervals [1958]:
				xmin = 1316.5681
				xmax = 1316.6181
				text = "R"
			intervals [1959]:
				xmin = 1316.6181
				xmax = 1316.6481
				text = "AY1"
			intervals [1960]:
				xmin = 1316.6481
				xmax = 1316.7381
				text = "sp"
			intervals [1961]:
				xmin = 1316.7381
				xmax = 1316.7681
				text = "R"
			intervals [1962]:
				xmin = 1316.7681
				xmax = 1316.8281
				text = "IY1"
			intervals [1963]:
				xmin = 1316.8281
				xmax = 1316.8981
				text = "L"
			intervals [1964]:
				xmin = 1316.8981
				xmax = 1316.9681
				text = "IY0"
			intervals [1965]:
				xmin = 1316.9681
				xmax = 1317.0181
				text = "sp"
			intervals [1966]:
				xmin = 1317.0181
				xmax = 1317.0481
				text = "AH2"
			intervals [1967]:
				xmin = 1317.0481
				xmax = 1317.0781
				text = "N"
			intervals [1968]:
				xmin = 1317.0781
				xmax = 1317.1081
				text = "D"
			intervals [1969]:
				xmin = 1317.1081
				xmax = 1317.1481
				text = "ER0"
			intervals [1970]:
				xmin = 1317.1481
				xmax = 1317.2581
				text = "S"
			intervals [1971]:
				xmin = 1317.2581
				xmax = 1317.3281
				text = "T"
			intervals [1972]:
				xmin = 1317.3281
				xmax = 1317.3581
				text = "AE1"
			intervals [1973]:
				xmin = 1317.3581
				xmax = 1317.3881
				text = "N"
			intervals [1974]:
				xmin = 1317.3881
				xmax = 1317.4181
				text = "D"
			intervals [1975]:
				xmin = 1317.4181
				xmax = 1317.5181
				text = "sp"
			intervals [1976]:
				xmin = 1317.5181
				xmax = 1317.5481
				text = "W"
			intervals [1977]:
				xmin = 1317.5481
				xmax = 1317.5781
				text = "AH1"
			intervals [1978]:
				xmin = 1317.5781
				xmax = 1317.6081
				text = "T"
			intervals [1979]:
				xmin = 1317.6081
				xmax = 1317.6381
				text = "Y"
			intervals [1980]:
				xmin = 1317.6381
				xmax = 1317.6681
				text = "UW1"
			intervals [1981]:
				xmin = 1317.6681
				xmax = 1317.6981
				text = "sp"
			intervals [1982]:
				xmin = 1317.6981
				xmax = 1317.7981
				text = "JH"
			intervals [1983]:
				xmin = 1317.7981
				xmax = 1317.8281
				text = "IH0"
			intervals [1984]:
				xmin = 1317.8281
				xmax = 1317.8581
				text = "S"
			intervals [1985]:
				xmin = 1317.8581
				xmax = 1317.9081
				text = "sp"
			intervals [1986]:
				xmin = 1317.9081
				xmax = 1318.0381
				text = "S"
			intervals [1987]:
				xmin = 1318.0381
				xmax = 1318.0681
				text = "EH1"
			intervals [1988]:
				xmin = 1318.0681
				xmax = 1318.2581
				text = "D"
			intervals [1989]:
				xmin = 1318.2581
				xmax = 1318.2881
				text = "sp"
			intervals [1990]:
				xmin = 1318.2881
				xmax = 1318.9781
				text = "spn"
			intervals [1991]:
				xmin = 1318.9781
				xmax = 1319.6415
				text = ""
			intervals [1992]:
				xmin = 1319.6415
				xmax = 1319.6915
				text = "sil"
			intervals [1993]:
				xmin = 1319.6915
				xmax = 1319.7915
				text = "AH1"
			intervals [1994]:
				xmin = 1319.7915
				xmax = 1320.2915
				text = "M"
			intervals [1995]:
				xmin = 1320.2915
				xmax = 1321.5503
				text = ""
			intervals [1996]:
				xmin = 1321.5503
				xmax = 1321.6503
				text = "W"
			intervals [1997]:
				xmin = 1321.6503
				xmax = 1321.6903
				text = "AH1"
			intervals [1998]:
				xmin = 1321.6903
				xmax = 1321.7203
				text = "T"
			intervals [1999]:
				xmin = 1321.7203
				xmax = 1321.8103
				text = "AH0"
			intervals [2000]:
				xmin = 1321.8103
				xmax = 1321.8703
				text = "B"
			intervals [2001]:
				xmin = 1321.8703
				xmax = 1322.0203
				text = "AW1"
			intervals [2002]:
				xmin = 1322.0203
				xmax = 1322.1403
				text = "T"
			intervals [2003]:
				xmin = 1322.1403
				xmax = 1322.3005
				text = ""
			intervals [2004]:
				xmin = 1322.3005
				xmax = 1322.4105
				text = "D"
			intervals [2005]:
				xmin = 1322.4105
				xmax = 1322.4405
				text = "IH0"
			intervals [2006]:
				xmin = 1322.4405
				xmax = 1322.5105
				text = "D"
			intervals [2007]:
				xmin = 1322.5105
				xmax = 1322.5805
				text = "Y"
			intervals [2008]:
				xmin = 1322.5805
				xmax = 1322.6105
				text = "UW1"
			intervals [2009]:
				xmin = 1322.6105
				xmax = 1322.6405
				text = "EH1"
			intervals [2010]:
				xmin = 1322.6405
				xmax = 1322.6805
				text = "V"
			intervals [2011]:
				xmin = 1322.6805
				xmax = 1322.7505
				text = "ER0"
			intervals [2012]:
				xmin = 1322.7505
				xmax = 1322.8205
				text = "HH"
			intervals [2013]:
				xmin = 1322.8205
				xmax = 1322.8605
				text = "AE1"
			intervals [2014]:
				xmin = 1322.8605
				xmax = 1322.8905
				text = "V"
			intervals [2015]:
				xmin = 1322.8905
				xmax = 1322.9205
				text = "sp"
			intervals [2016]:
				xmin = 1322.9205
				xmax = 1322.9805
				text = "HH"
			intervals [2017]:
				xmin = 1322.9805
				xmax = 1323.0305
				text = "W"
			intervals [2018]:
				xmin = 1323.0305
				xmax = 1323.0805
				text = "AH1"
			intervals [2019]:
				xmin = 1323.0805
				xmax = 1323.1305
				text = "N"
			intervals [2020]:
				xmin = 1323.1305
				xmax = 1323.1605
				text = "sp"
			intervals [2021]:
				xmin = 1323.1605
				xmax = 1323.2305
				text = "DH"
			intervals [2022]:
				xmin = 1323.2305
				xmax = 1323.3005
				text = "AH0"
			intervals [2023]:
				xmin = 1323.3005
				xmax = 1323.3305
				text = "T"
			intervals [2024]:
				xmin = 1323.3305
				xmax = 1323.4605
				text = "sp"
			intervals [2025]:
				xmin = 1323.4605
				xmax = 1323.6805
				text = "AH1"
			intervals [2026]:
				xmin = 1323.6805
				xmax = 1324.0505
				text = "M"
			intervals [2027]:
				xmin = 1324.0505
				xmax = 1324.1432
				text = ""
			intervals [2028]:
				xmin = 1324.1432
				xmax = 1324.2132
				text = "sil"
			intervals [2029]:
				xmin = 1324.2132
				xmax = 1324.2432
				text = "DH"
			intervals [2030]:
				xmin = 1324.2432
				xmax = 1324.3032
				text = "AH0"
			intervals [2031]:
				xmin = 1324.3032
				xmax = 1324.3832
				text = "T"
			intervals [2032]:
				xmin = 1324.3832
				xmax = 1324.4332
				text = "Y"
			intervals [2033]:
				xmin = 1324.4332
				xmax = 1324.4632
				text = "UW1"
			intervals [2034]:
				xmin = 1324.4632
				xmax = 1324.8432
				text = "sp"
			intervals [2035]:
				xmin = 1324.8432
				xmax = 1324.9432
				text = "R"
			intervals [2036]:
				xmin = 1324.9432
				xmax = 1324.9832
				text = "IH1"
			intervals [2037]:
				xmin = 1324.9832
				xmax = 1325.0932
				text = "L"
			intervals [2038]:
				xmin = 1325.0932
				xmax = 1325.2832
				text = "IY0"
			intervals [2039]:
				xmin = 1325.2832
				xmax = 1325.3132
				text = "sp"
			intervals [2040]:
				xmin = 1325.3132
				xmax = 1325.3832
				text = "D"
			intervals [2041]:
				xmin = 1325.3832
				xmax = 1325.4232
				text = "IH1"
			intervals [2042]:
				xmin = 1325.4232
				xmax = 1325.4732
				text = "D"
			intervals [2043]:
				xmin = 1325.4732
				xmax = 1325.5732
				text = "N"
			intervals [2044]:
				xmin = 1325.5732
				xmax = 1325.6032
				text = "T"
			intervals [2045]:
				xmin = 1325.6032
				xmax = 1325.6432
				text = "sp"
			intervals [2046]:
				xmin = 1325.6432
				xmax = 1325.7232
				text = "L"
			intervals [2047]:
				xmin = 1325.7232
				xmax = 1325.7932
				text = "AY1"
			intervals [2048]:
				xmin = 1325.7932
				xmax = 1325.8332
				text = "K"
			intervals [2049]:
				xmin = 1325.8332
				xmax = 1325.9132
				text = "sp"
			intervals [2050]:
				xmin = 1325.9132
				xmax = 1326.0032
				text = "AY1"
			intervals [2051]:
				xmin = 1326.0032
				xmax = 1326.0432
				text = "sp"
			intervals [2052]:
				xmin = 1326.0432
				xmax = 1326.0732
				text = "M"
			intervals [2053]:
				xmin = 1326.0732
				xmax = 1326.1032
				text = "IY1"
			intervals [2054]:
				xmin = 1326.1032
				xmax = 1326.4032
				text = "N"
			intervals [2055]:
				xmin = 1326.4032
				xmax = 1329.2483
				text = ""
			intervals [2056]:
				xmin = 1329.2483
				xmax = 1329.3183
				text = "sil"
			intervals [2057]:
				xmin = 1329.3183
				xmax = 1329.3783
				text = "W"
			intervals [2058]:
				xmin = 1329.3783
				xmax = 1329.4183
				text = "AH1"
			intervals [2059]:
				xmin = 1329.4183
				xmax = 1329.4783
				text = "N"
			intervals [2060]:
				xmin = 1329.4783
				xmax = 1329.5083
				text = "DH"
			intervals [2061]:
				xmin = 1329.5083
				xmax = 1329.5683
				text = "AH0"
			intervals [2062]:
				xmin = 1329.5683
				xmax = 1329.6383
				text = "T"
			intervals [2063]:
				xmin = 1329.6383
				xmax = 1329.7183
				text = "Y"
			intervals [2064]:
				xmin = 1329.7183
				xmax = 1329.8083
				text = "UW1"
			intervals [2065]:
				xmin = 1329.8083
				xmax = 1329.8383
				text = "sp"
			intervals [2066]:
				xmin = 1329.8383
				xmax = 1329.9383
				text = "JH"
			intervals [2067]:
				xmin = 1329.9383
				xmax = 1330.0683
				text = "IH0"
			intervals [2068]:
				xmin = 1330.0683
				xmax = 1330.0983
				text = "S"
			intervals [2069]:
				xmin = 1330.0983
				xmax = 1330.1583
				text = "T"
			intervals [2070]:
				xmin = 1330.1583
				xmax = 1330.2383
				text = "sp"
			intervals [2071]:
				xmin = 1330.2383
				xmax = 1330.2783
				text = "TH"
			intervals [2072]:
				xmin = 1330.2783
				xmax = 1330.4683
				text = "AO1"
			intervals [2073]:
				xmin = 1330.4683
				xmax = 1330.4983
				text = "T"
			intervals [2074]:
				xmin = 1330.4983
				xmax = 1330.5283
				text = "sp"
			intervals [2075]:
				xmin = 1330.5283
				xmax = 1330.5583
				text = "W"
			intervals [2076]:
				xmin = 1330.5583
				xmax = 1330.5883
				text = "AO1"
			intervals [2077]:
				xmin = 1330.5883
				xmax = 1330.6183
				text = "Z"
			intervals [2078]:
				xmin = 1330.6183
				xmax = 1330.6483
				text = "W"
			intervals [2079]:
				xmin = 1330.6483
				xmax = 1330.6883
				text = "AO1"
			intervals [2080]:
				xmin = 1330.6883
				xmax = 1330.8383
				text = "Z"
			intervals [2081]:
				xmin = 1330.8383
				xmax = 1330.8983
				text = "JH"
			intervals [2082]:
				xmin = 1330.8983
				xmax = 1330.9383
				text = "IH0"
			intervals [2083]:
				xmin = 1330.9383
				xmax = 1331.0483
				text = "S"
			intervals [2084]:
				xmin = 1331.0483
				xmax = 1331.1083
				text = "T"
			intervals [2085]:
				xmin = 1331.1083
				xmax = 1331.1483
				text = "sp"
			intervals [2086]:
				xmin = 1331.1483
				xmax = 1331.1783
				text = "N"
			intervals [2087]:
				xmin = 1331.1783
				xmax = 1331.2083
				text = "AA1"
			intervals [2088]:
				xmin = 1331.2083
				xmax = 1331.2383
				text = "T"
			intervals [2089]:
				xmin = 1331.2383
				xmax = 1331.2683
				text = "sp"
			intervals [2090]:
				xmin = 1331.2683
				xmax = 1331.2983
				text = "AH0"
			intervals [2091]:
				xmin = 1331.2983
				xmax = 1331.3283
				text = "sp"
			intervals [2092]:
				xmin = 1331.3283
				xmax = 1331.3583
				text = "V"
			intervals [2093]:
				xmin = 1331.3583
				xmax = 1331.3883
				text = "EH1"
			intervals [2094]:
				xmin = 1331.3883
				xmax = 1331.4183
				text = "R"
			intervals [2095]:
				xmin = 1331.4183
				xmax = 1331.4483
				text = "IY0"
			intervals [2096]:
				xmin = 1331.4483
				xmax = 1331.4783
				text = "G"
			intervals [2097]:
				xmin = 1331.4783
				xmax = 1331.5083
				text = "IH0"
			intervals [2098]:
				xmin = 1331.5083
				xmax = 1331.5383
				text = "D"
			intervals [2099]:
				xmin = 1331.5383
				xmax = 1331.6383
				text = "T"
			intervals [2100]:
				xmin = 1331.6383
				xmax = 1331.7283
				text = "IY1"
			intervals [2101]:
				xmin = 1331.7283
				xmax = 1331.8483
				text = "CH"
			intervals [2102]:
				xmin = 1331.8483
				xmax = 1331.9083
				text = "ER0"
			intervals [2103]:
				xmin = 1331.9083
				xmax = 1352.4352
				text = "sp"
			intervals [2104]:
				xmin = 1352.4352
				xmax = 1352.6852
				text = "M"
			intervals [2105]:
				xmin = 1352.6852
				xmax = 1354.1752
				text = ""
			intervals [2106]:
				xmin = 1354.1752
				xmax = 1354.2852
				text = "M"
			intervals [2107]:
				xmin = 1354.2852
				xmax = 1354.5352
				text = "HH"
			intervals [2108]:
				xmin = 1354.5352
				xmax = 1354.5652
				text = "M"
			intervals [2109]:
				xmin = 1354.5652
				xmax = 1362.0621
				text = ""
			intervals [2110]:
				xmin = 1362.0621
				xmax = 1362.1721
				text = "W"
			intervals [2111]:
				xmin = 1362.1721
				xmax = 1362.2421
				text = "EH1"
			intervals [2112]:
				xmin = 1362.2421
				xmax = 1362.3421
				text = "L"
			intervals [2113]:
				xmin = 1362.3421
				xmax = 1362.3721
				text = "sp"
			intervals [2114]:
				xmin = 1362.3721
				xmax = 1362.5121
				text = "AH1"
			intervals [2115]:
				xmin = 1362.5121
				xmax = 1362.7321
				text = "M"
			intervals [2116]:
				xmin = 1362.7321
				xmax = 1364.099
				text = "sp"
			intervals [2117]:
				xmin = 1364.099
				xmax = 1364.359
				text = "M"
			intervals [2118]:
				xmin = 1364.359
				xmax = 1364.499
				text = "sp"
			intervals [2119]:
				xmin = 1364.499
				xmax = 1364.659
				text = "W"
			intervals [2120]:
				xmin = 1364.659
				xmax = 1364.699
				text = "AH0"
			intervals [2121]:
				xmin = 1364.699
				xmax = 1364.769
				text = "Z"
			intervals [2122]:
				xmin = 1364.769
				xmax = 1364.839
				text = "DH"
			intervals [2123]:
				xmin = 1364.839
				xmax = 1364.929
				text = "EH1"
			intervals [2124]:
				xmin = 1364.929
				xmax = 1364.999
				text = "R"
			intervals [2125]:
				xmin = 1364.999
				xmax = 1365.029
				text = "sp"
			intervals [2126]:
				xmin = 1365.029
				xmax = 1365.059
				text = "EH1"
			intervals [2127]:
				xmin = 1365.059
				xmax = 1365.159
				text = "V"
			intervals [2128]:
				xmin = 1365.159
				xmax = 1365.239
				text = "ER0"
			intervals [2129]:
				xmin = 1365.239
				xmax = 1365.319
				text = "AH0"
			intervals [2130]:
				xmin = 1365.319
				xmax = 1365.429
				text = "T"
			intervals [2131]:
				xmin = 1365.429
				xmax = 1365.499
				text = "IY1"
			intervals [2132]:
				xmin = 1365.499
				xmax = 1365.589
				text = "CH"
			intervals [2133]:
				xmin = 1365.589
				xmax = 1365.629
				text = "ER0"
			intervals [2134]:
				xmin = 1365.629
				xmax = 1365.659
				text = "sp"
			intervals [2135]:
				xmin = 1365.659
				xmax = 1365.699
				text = "DH"
			intervals [2136]:
				xmin = 1365.699
				xmax = 1365.769
				text = "AH0"
			intervals [2137]:
				xmin = 1365.769
				xmax = 1365.799
				text = "T"
			intervals [2138]:
				xmin = 1365.799
				xmax = 1365.829
				text = "sp"
			intervals [2139]:
				xmin = 1365.829
				xmax = 1365.919
				text = "R"
			intervals [2140]:
				xmin = 1365.919
				xmax = 1365.969
				text = "IY1"
			intervals [2141]:
				xmin = 1365.969
				xmax = 1366.059
				text = "L"
			intervals [2142]:
				xmin = 1366.059
				xmax = 1366.129
				text = "IY0"
			intervals [2143]:
				xmin = 1366.129
				xmax = 1366.159
				text = "IH1"
			intervals [2144]:
				xmin = 1366.159
				xmax = 1366.249
				text = "N"
			intervals [2145]:
				xmin = 1366.249
				xmax = 1366.349
				text = "F"
			intervals [2146]:
				xmin = 1366.349
				xmax = 1366.459
				text = "L"
			intervals [2147]:
				xmin = 1366.459
				xmax = 1366.489
				text = "UW0"
			intervals [2148]:
				xmin = 1366.489
				xmax = 1366.519
				text = "AH0"
			intervals [2149]:
				xmin = 1366.519
				xmax = 1366.559
				text = "N"
			intervals [2150]:
				xmin = 1366.559
				xmax = 1366.589
				text = "S"
			intervals [2151]:
				xmin = 1366.589
				xmax = 1366.619
				text = "T"
			intervals [2152]:
				xmin = 1366.619
				xmax = 1366.749
				text = "Y"
			intervals [2153]:
				xmin = 1366.749
				xmax = 1366.789
				text = "UH1"
			intervals [2154]:
				xmin = 1366.789
				xmax = 1366.859
				text = "R"
			intervals [2155]:
				xmin = 1366.859
				xmax = 1366.959
				text = "L"
			intervals [2156]:
				xmin = 1366.959
				xmax = 1367.059
				text = "AY1"
			intervals [2157]:
				xmin = 1367.059
				xmax = 1367.089
				text = "F"
			intervals [2158]:
				xmin = 1367.089
				xmax = 1367.329
				text = "sp"
			intervals [2159]:
				xmin = 1367.329
				xmax = 1367.389
				text = "M"
			intervals [2160]:
				xmin = 1367.389
				xmax = 1367.439
				text = "EY1"
			intervals [2161]:
				xmin = 1367.439
				xmax = 1367.539
				text = "D"
			intervals [2162]:
				xmin = 1367.539
				xmax = 1367.609
				text = "Y"
			intervals [2163]:
				xmin = 1367.609
				xmax = 1367.639
				text = "UW1"
			intervals [2164]:
				xmin = 1367.639
				xmax = 1367.719
				text = "sp"
			intervals [2165]:
				xmin = 1367.719
				xmax = 1367.759
				text = "D"
			intervals [2166]:
				xmin = 1367.759
				xmax = 1367.789
				text = "IH2"
			intervals [2167]:
				xmin = 1367.789
				xmax = 1367.909
				text = "S"
			intervals [2168]:
				xmin = 1367.909
				xmax = 1368.019
				text = "AY1"
			intervals [2169]:
				xmin = 1368.019
				xmax = 1368.059
				text = "D"
			intervals [2170]:
				xmin = 1368.059
				xmax = 1368.269
				text = "sp"
			intervals [2171]:
				xmin = 1368.269
				xmax = 1368.9489
				text = ""
			intervals [2172]:
				xmin = 1368.9489
				xmax = 1370.0189
				text = "spn"
			intervals [2173]:
				xmin = 1370.0189
				xmax = 1387.8691
				text = ""
			intervals [2174]:
				xmin = 1387.8691
				xmax = 1388.0791
				text = "M"
			intervals [2175]:
				xmin = 1388.0791
				xmax = 1388.1491
				text = "HH"
			intervals [2176]:
				xmin = 1388.1491
				xmax = 1388.4191
				text = "M"
			intervals [2177]:
				xmin = 1388.4191
				xmax = 1408.4713
				text = ""
			intervals [2178]:
				xmin = 1408.4713
				xmax = 1408.5513
				text = "sil"
			intervals [2179]:
				xmin = 1408.5513
				xmax = 1408.6113
				text = "AO2"
			intervals [2180]:
				xmin = 1408.6113
				xmax = 1408.6413
				text = "L"
			intervals [2181]:
				xmin = 1408.6413
				xmax = 1408.7113
				text = "R"
			intervals [2182]:
				xmin = 1408.7113
				xmax = 1408.7413
				text = "AY1"
			intervals [2183]:
				xmin = 1408.7413
				xmax = 1408.7713
				text = "T"
			intervals [2184]:
				xmin = 1408.7713
				xmax = 1409.9619
				text = "sp"
			intervals [2185]:
				xmin = 1409.9619
				xmax = 1410.1219
				text = "OW2"
			intervals [2186]:
				xmin = 1410.1219
				xmax = 1410.2319
				text = "K"
			intervals [2187]:
				xmin = 1410.2319
				xmax = 1410.4519
				text = "EY1"
			intervals [2188]:
				xmin = 1410.4519
				xmax = 1411.0892
				text = "sp"
			intervals [2189]:
				xmin = 1411.0892
				xmax = 1411.2192
				text = "AH1"
			intervals [2190]:
				xmin = 1411.2192
				xmax = 1411.6992
				text = "M"
			intervals [2191]:
				xmin = 1411.6992
				xmax = 1413.0801
				text = ""
			intervals [2192]:
				xmin = 1413.0801
				xmax = 1413.1301
				text = "D"
			intervals [2193]:
				xmin = 1413.1301
				xmax = 1413.1701
				text = "UW1"
			intervals [2194]:
				xmin = 1413.1701
				xmax = 1413.2001
				text = "Y"
			intervals [2195]:
				xmin = 1413.2001
				xmax = 1413.2301
				text = "UW1"
			intervals [2196]:
				xmin = 1413.2301
				xmax = 1413.2901
				text = "HH"
			intervals [2197]:
				xmin = 1413.2901
				xmax = 1413.3401
				text = "AE1"
			intervals [2198]:
				xmin = 1413.3401
				xmax = 1413.4301
				text = "V"
			intervals [2199]:
				xmin = 1413.4301
				xmax = 1413.5301
				text = "AH0"
			intervals [2200]:
				xmin = 1413.5301
				xmax = 1413.6401
				text = "sp"
			intervals [2201]:
				xmin = 1413.6401
				xmax = 1413.6966
				text = ""
			intervals [2202]:
				xmin = 1413.6966
				xmax = 1413.9066
				text = "S"
			intervals [2203]:
				xmin = 1413.9066
				xmax = 1413.9766
				text = "ER1"
			intervals [2204]:
				xmin = 1413.9766
				xmax = 1414.0066
				text = "T"
			intervals [2205]:
				xmin = 1414.0066
				xmax = 1414.0566
				text = "AH0"
			intervals [2206]:
				xmin = 1414.0566
				xmax = 1414.1066
				text = "N"
			intervals [2207]:
				xmin = 1414.1066
				xmax = 1414.2166
				text = "G"
			intervals [2208]:
				xmin = 1414.2166
				xmax = 1414.2666
				text = "R"
			intervals [2209]:
				xmin = 1414.2666
				xmax = 1414.4066
				text = "UW1"
			intervals [2210]:
				xmin = 1414.4066
				xmax = 1414.4366
				text = "P"
			intervals [2211]:
				xmin = 1414.4366
				xmax = 1414.5666
				text = "sp"
			intervals [2212]:
				xmin = 1414.5666
				xmax = 1415.0557
				text = ""
			intervals [2213]:
				xmin = 1415.0557
				xmax = 1415.1757
				text = "AH1"
			intervals [2214]:
				xmin = 1415.1757
				xmax = 1415.2357
				text = "V"
			intervals [2215]:
				xmin = 1415.2357
				xmax = 1415.4357
				text = "sp"
			intervals [2216]:
				xmin = 1415.4357
				xmax = 1415.5657
				text = "K"
			intervals [2217]:
				xmin = 1415.5657
				xmax = 1415.6157
				text = "IH1"
			intervals [2218]:
				xmin = 1415.6157
				xmax = 1415.7157
				text = "D"
			intervals [2219]:
				xmin = 1415.7157
				xmax = 1415.7557
				text = "Z"
			intervals [2220]:
				xmin = 1415.7557
				xmax = 1415.7857
				text = "sp"
			intervals [2221]:
				xmin = 1415.7857
				xmax = 1415.8257
				text = "DH"
			intervals [2222]:
				xmin = 1415.8257
				xmax = 1415.8657
				text = "AH0"
			intervals [2223]:
				xmin = 1415.8657
				xmax = 1415.9257
				text = "T"
			intervals [2224]:
				xmin = 1415.9257
				xmax = 1415.9757
				text = "Y"
			intervals [2225]:
				xmin = 1415.9757
				xmax = 1416.0057
				text = "UW1"
			intervals [2226]:
				xmin = 1416.0057
				xmax = 1416.0357
				text = "sp"
			intervals [2227]:
				xmin = 1416.0357
				xmax = 1416.0657
				text = "HH"
			intervals [2228]:
				xmin = 1416.0657
				xmax = 1416.0957
				text = "AE1"
			intervals [2229]:
				xmin = 1416.0957
				xmax = 1416.1657
				text = "NG"
			intervals [2230]:
				xmin = 1416.1657
				xmax = 1416.3757
				text = "sp"
			intervals [2231]:
				xmin = 1416.3757
				xmax = 1416.4357
				text = "AW1"
			intervals [2232]:
				xmin = 1416.4357
				xmax = 1416.5357
				text = "T"
			intervals [2233]:
				xmin = 1416.5357
				xmax = 1416.5857
				text = "sp"
			intervals [2234]:
				xmin = 1416.5857
				xmax = 1416.6257
				text = "W"
			intervals [2235]:
				xmin = 1416.6257
				xmax = 1416.6557
				text = "IH0"
			intervals [2236]:
				xmin = 1416.6557
				xmax = 1416.6857
				text = "TH"
			intervals [2237]:
				xmin = 1416.6857
				xmax = 1416.8557
				text = "sp"
			intervals [2238]:
				xmin = 1416.8557
				xmax = 1441.057
				text = ""
			intervals [2239]:
				xmin = 1441.057
				xmax = 1441.257
				text = "M"
			intervals [2240]:
				xmin = 1441.257
				xmax = 1441.417
				text = "sp"
			intervals [2241]:
				xmin = 1441.417
				xmax = 1460.0176
				text = ""
			intervals [2242]:
				xmin = 1460.0176
				xmax = 1460.0476
				text = "M"
			intervals [2243]:
				xmin = 1460.0476
				xmax = 1460.4476
				text = "HH"
			intervals [2244]:
				xmin = 1460.4476
				xmax = 1460.5176
				text = "M"
			intervals [2245]:
				xmin = 1460.5176
				xmax = 1476.3929
				text = ""
			intervals [2246]:
				xmin = 1476.3929
				xmax = 1476.4429
				text = "sil"
			intervals [2247]:
				xmin = 1476.4429
				xmax = 1476.4929
				text = "Y"
			intervals [2248]:
				xmin = 1476.4929
				xmax = 1476.5529
				text = "AE1"
			intervals [2249]:
				xmin = 1476.5529
				xmax = 1476.5829
				text = "sp"
			intervals [2250]:
				xmin = 1476.5829
				xmax = 1476.6129
				text = "AY1"
			intervals [2251]:
				xmin = 1476.6129
				xmax = 1476.6429
				text = "sp"
			intervals [2252]:
				xmin = 1476.6429
				xmax = 1476.6729
				text = "AH2"
			intervals [2253]:
				xmin = 1476.6729
				xmax = 1476.7029
				text = "N"
			intervals [2254]:
				xmin = 1476.7029
				xmax = 1476.7329
				text = "D"
			intervals [2255]:
				xmin = 1476.7329
				xmax = 1476.7629
				text = "ER0"
			intervals [2256]:
				xmin = 1476.7629
				xmax = 1476.8529
				text = "S"
			intervals [2257]:
				xmin = 1476.8529
				xmax = 1476.9129
				text = "T"
			intervals [2258]:
				xmin = 1476.9129
				xmax = 1477.0229
				text = "AE1"
			intervals [2259]:
				xmin = 1477.0229
				xmax = 1477.0629
				text = "N"
			intervals [2260]:
				xmin = 1477.0629
				xmax = 1477.1129
				text = "D"
			intervals [2261]:
				xmin = 1477.1129
				xmax = 1477.1929
				text = "sp"
			intervals [2262]:
				xmin = 1477.1929
				xmax = 1477.2229
				text = "DH"
			intervals [2263]:
				xmin = 1477.2229
				xmax = 1477.2529
				text = "AH0"
			intervals [2264]:
				xmin = 1477.2529
				xmax = 1477.2829
				text = "T"
			intervals [2265]:
				xmin = 1477.2829
				xmax = 1477.9534
				text = "sp"
			intervals [2266]:
				xmin = 1477.9534
				xmax = 1478.0234
				text = "AH1"
			intervals [2267]:
				xmin = 1478.0234
				xmax = 1478.5034
				text = "M"
			intervals [2268]:
				xmin = 1478.5034
				xmax = 1479.4922
				text = ""
			intervals [2269]:
				xmin = 1479.4922
				xmax = 1479.6322
				text = "W"
			intervals [2270]:
				xmin = 1479.6322
				xmax = 1479.6822
				text = "EH1"
			intervals [2271]:
				xmin = 1479.6822
				xmax = 1479.9222
				text = "L"
			intervals [2272]:
				xmin = 1479.9222
				xmax = 1480.1122
				text = "sp"
			intervals [2273]:
				xmin = 1480.1122
				xmax = 1480.4206
				text = ""
			intervals [2274]:
				xmin = 1480.4206
				xmax = 1480.5506
				text = "W"
			intervals [2275]:
				xmin = 1480.5506
				xmax = 1480.5806
				text = "EH1"
			intervals [2276]:
				xmin = 1480.5806
				xmax = 1480.6306
				text = "L"
			intervals [2277]:
				xmin = 1480.6306
				xmax = 1480.6706
				text = "W"
			intervals [2278]:
				xmin = 1480.6706
				xmax = 1480.7106
				text = "AH1"
			intervals [2279]:
				xmin = 1480.7106
				xmax = 1480.7506
				text = "T"
			intervals [2280]:
				xmin = 1480.7506
				xmax = 1480.8406
				text = "AH0"
			intervals [2281]:
				xmin = 1480.8406
				xmax = 1480.8906
				text = "B"
			intervals [2282]:
				xmin = 1480.8906
				xmax = 1480.9206
				text = "AW1"
			intervals [2283]:
				xmin = 1480.9206
				xmax = 1480.9506
				text = "T"
			intervals [2284]:
				xmin = 1480.9506
				xmax = 1481.1306
				text = "AH0"
			intervals [2285]:
				xmin = 1481.1306
				xmax = 1481.1906
				text = "sp"
			intervals [2286]:
				xmin = 1481.1906
				xmax = 1481.2606
				text = "G"
			intervals [2287]:
				xmin = 1481.2606
				xmax = 1481.3006
				text = "R"
			intervals [2288]:
				xmin = 1481.3006
				xmax = 1481.4606
				text = "UW1"
			intervals [2289]:
				xmin = 1481.4606
				xmax = 1481.4906
				text = "P"
			intervals [2290]:
				xmin = 1481.4906
				xmax = 1482.142
				text = "sp"
			intervals [2291]:
				xmin = 1482.142
				xmax = 1482.212
				text = "AH1"
			intervals [2292]:
				xmin = 1482.212
				xmax = 1482.632
				text = "sp"
			intervals [2293]:
				xmin = 1482.632
				xmax = 1482.682
				text = "HH"
			intervals [2294]:
				xmin = 1482.682
				xmax = 1482.712
				text = "W"
			intervals [2295]:
				xmin = 1482.712
				xmax = 1482.742
				text = "EH1"
			intervals [2296]:
				xmin = 1482.742
				xmax = 1482.772
				text = "N"
			intervals [2297]:
				xmin = 1482.772
				xmax = 1482.802
				text = "sp"
			intervals [2298]:
				xmin = 1482.802
				xmax = 1482.862
				text = "Y"
			intervals [2299]:
				xmin = 1482.862
				xmax = 1482.952
				text = "UW1"
			intervals [2300]:
				xmin = 1482.952
				xmax = 1482.982
				text = "sp"
			intervals [2301]:
				xmin = 1482.982
				xmax = 1483.052
				text = "W"
			intervals [2302]:
				xmin = 1483.052
				xmax = 1483.152
				text = "ER0"
			intervals [2303]:
				xmin = 1483.152
				xmax = 1483.282
				text = "sp"
			intervals [2304]:
				xmin = 1483.282
				xmax = 1483.362
				text = "Y"
			intervals [2305]:
				xmin = 1483.362
				xmax = 1483.422
				text = "AH1"
			intervals [2306]:
				xmin = 1483.422
				xmax = 1483.512
				text = "NG"
			intervals [2307]:
				xmin = 1483.512
				xmax = 1483.612
				text = "G"
			intervals [2308]:
				xmin = 1483.612
				xmax = 1483.652
				text = "ER0"
			intervals [2309]:
				xmin = 1483.652
				xmax = 1483.762
				text = "sp"
			intervals [2310]:
				xmin = 1483.762
				xmax = 1483.9049
				text = ""
			intervals [2311]:
				xmin = 1483.9049
				xmax = 1484.0849
				text = "S"
			intervals [2312]:
				xmin = 1484.0849
				xmax = 1484.1449
				text = "EY1"
			intervals [2313]:
				xmin = 1484.1449
				xmax = 1484.1749
				text = "sp"
			intervals [2314]:
				xmin = 1484.1749
				xmax = 1484.2049
				text = "W"
			intervals [2315]:
				xmin = 1484.2049
				xmax = 1484.2349
				text = "EH1"
			intervals [2316]:
				xmin = 1484.2349
				xmax = 1484.2649
				text = "N"
			intervals [2317]:
				xmin = 1484.2649
				xmax = 1484.3149
				text = "sp"
			intervals [2318]:
				xmin = 1484.3149
				xmax = 1484.4349
				text = "Y"
			intervals [2319]:
				xmin = 1484.4349
				xmax = 1484.5049
				text = "UW1"
			intervals [2320]:
				xmin = 1484.5049
				xmax = 1484.5449
				text = "sp"
			intervals [2321]:
				xmin = 1484.5449
				xmax = 1484.6149
				text = "W"
			intervals [2322]:
				xmin = 1484.6149
				xmax = 1484.6449
				text = "ER0"
			intervals [2323]:
				xmin = 1484.6449
				xmax = 1484.6749
				text = "IH0"
			intervals [2324]:
				xmin = 1484.6749
				xmax = 1484.7049
				text = "N"
			intervals [2325]:
				xmin = 1484.7049
				xmax = 1484.8849
				text = "sp"
			intervals [2326]:
				xmin = 1484.8849
				xmax = 1484.9249
				text = "P"
			intervals [2327]:
				xmin = 1484.9249
				xmax = 1484.9549
				text = "AH1"
			intervals [2328]:
				xmin = 1484.9549
				xmax = 1484.9849
				text = "B"
			intervals [2329]:
				xmin = 1484.9849
				xmax = 1485.0149
				text = "L"
			intervals [2330]:
				xmin = 1485.0149
				xmax = 1485.0449
				text = "IH0"
			intervals [2331]:
				xmin = 1485.0449
				xmax = 1485.0749
				text = "K"
			intervals [2332]:
				xmin = 1485.0749
				xmax = 1485.1449
				text = "sp"
			intervals [2333]:
				xmin = 1485.1449
				xmax = 1485.2949
				text = "S"
			intervals [2334]:
				xmin = 1485.2949
				xmax = 1485.3549
				text = "K"
			intervals [2335]:
				xmin = 1485.3549
				xmax = 1485.3849
				text = "UW1"
			intervals [2336]:
				xmin = 1485.3849
				xmax = 1485.4249
				text = "L"
			intervals [2337]:
				xmin = 1485.4249
				xmax = 1485.6349
				text = "sp"
			intervals [2338]:
				xmin = 1485.6349
				xmax = 1486.0006
				text = ""
			intervals [2339]:
				xmin = 1486.0006
				xmax = 1486.0306
				text = "B"
			intervals [2340]:
				xmin = 1486.0306
				xmax = 1486.0606
				text = "IH0"
			intervals [2341]:
				xmin = 1486.0606
				xmax = 1486.2906
				text = "F"
			intervals [2342]:
				xmin = 1486.2906
				xmax = 1486.3206
				text = "AO1"
			intervals [2343]:
				xmin = 1486.3206
				xmax = 1486.3506
				text = "R"
			intervals [2344]:
				xmin = 1486.3506
				xmax = 1486.8706
				text = "sp"
			intervals [2345]:
				xmin = 1486.8706
				xmax = 1486.9006
				text = "Y"
			intervals [2346]:
				xmin = 1486.9006
				xmax = 1486.9306
				text = "UW1"
			intervals [2347]:
				xmin = 1486.9306
				xmax = 1487.0306
				text = "sp"
			intervals [2348]:
				xmin = 1487.0306
				xmax = 1487.0606
				text = "HH"
			intervals [2349]:
				xmin = 1487.0606
				xmax = 1487.0906
				text = "AE1"
			intervals [2350]:
				xmin = 1487.0906
				xmax = 1487.1306
				text = "D"
			intervals [2351]:
				xmin = 1487.1306
				xmax = 1487.1606
				text = "DH"
			intervals [2352]:
				xmin = 1487.1606
				xmax = 1487.1906
				text = "IH0"
			intervals [2353]:
				xmin = 1487.1906
				xmax = 1487.2206
				text = "S"
			intervals [2354]:
				xmin = 1487.2206
				xmax = 1487.4333
				text = ""
			intervals [2355]:
				xmin = 1487.4333
				xmax = 1487.4733
				text = "sil"
			intervals [2356]:
				xmin = 1487.4733
				xmax = 1487.6033
				text = "D"
			intervals [2357]:
				xmin = 1487.6033
				xmax = 1487.6633
				text = "R"
			intervals [2358]:
				xmin = 1487.6633
				xmax = 1487.7233
				text = "AE1"
			intervals [2359]:
				xmin = 1487.7233
				xmax = 1487.8433
				text = "S"
			intervals [2360]:
				xmin = 1487.8433
				xmax = 1487.8833
				text = "T"
			intervals [2361]:
				xmin = 1487.8833
				xmax = 1487.9133
				text = "IH0"
			intervals [2362]:
				xmin = 1487.9133
				xmax = 1487.9433
				text = "K"
			intervals [2363]:
				xmin = 1487.9433
				xmax = 1487.9933
				text = "sp"
			intervals [2364]:
				xmin = 1487.9933
				xmax = 1488.1433
				text = "CH"
			intervals [2365]:
				xmin = 1488.1433
				xmax = 1488.1733
				text = "EY1"
			intervals [2366]:
				xmin = 1488.1733
				xmax = 1488.3233
				text = "N"
			intervals [2367]:
				xmin = 1488.3233
				xmax = 1488.4733
				text = "JH"
			intervals [2368]:
				xmin = 1488.4733
				xmax = 1488.5033
				text = "IH0"
			intervals [2369]:
				xmin = 1488.5033
				xmax = 1488.5333
				text = "N"
			intervals [2370]:
				xmin = 1488.5333
				xmax = 1488.6133
				text = "sp"
			intervals [2371]:
				xmin = 1488.6133
				xmax = 1488.6733
				text = "L"
			intervals [2372]:
				xmin = 1488.6733
				xmax = 1488.7133
				text = "AY1"
			intervals [2373]:
				xmin = 1488.7133
				xmax = 1488.7433
				text = "F"
			intervals [2374]:
				xmin = 1488.7433
				xmax = 1489.0833
				text = "sp"
			intervals [2375]:
				xmin = 1489.0833
				xmax = 1522.5349
				text = ""
			intervals [2376]:
				xmin = 1522.5349
				xmax = 1522.5849
				text = "M"
			intervals [2377]:
				xmin = 1522.5849
				xmax = 1522.6649
				text = "HH"
			intervals [2378]:
				xmin = 1522.6649
				xmax = 1523.0349
				text = "M"
			intervals [2379]:
				xmin = 1523.0349
				xmax = 1536.0013
				text = ""
			intervals [2380]:
				xmin = 1536.0013
				xmax = 1536.1013
				text = "M"
			intervals [2381]:
				xmin = 1536.1013
				xmax = 1536.1313
				text = "HH"
			intervals [2382]:
				xmin = 1536.1313
				xmax = 1536.4413
				text = "M"
			intervals [2383]:
				xmin = 1536.4413
				xmax = 1537.4059
				text = "sp"
			intervals [2384]:
				xmin = 1537.4059
				xmax = 1537.4859
				text = "AH1"
			intervals [2385]:
				xmin = 1537.4859
				xmax = 1537.8859
				text = "M"
			intervals [2386]:
				xmin = 1537.8859
				xmax = 1539.3686
				text = ""
			intervals [2387]:
				xmin = 1539.3686
				xmax = 1539.4886
				text = "W"
			intervals [2388]:
				xmin = 1539.4886
				xmax = 1539.5686
				text = "EH1"
			intervals [2389]:
				xmin = 1539.5686
				xmax = 1539.7186
				text = "L"
			intervals [2390]:
				xmin = 1539.7186
				xmax = 1539.7586
				text = "sp"
			intervals [2391]:
				xmin = 1539.7586
				xmax = 1540.081
				text = ""
			intervals [2392]:
				xmin = 1540.081
				xmax = 1540.161
				text = "W"
			intervals [2393]:
				xmin = 1540.161
				xmax = 1540.211
				text = "IH0"
			intervals [2394]:
				xmin = 1540.211
				xmax = 1540.241
				text = "DH"
			intervals [2395]:
				xmin = 1540.241
				xmax = 1540.331
				text = "sp"
			intervals [2396]:
				xmin = 1540.331
				xmax = 1540.391
				text = "DH"
			intervals [2397]:
				xmin = 1540.391
				xmax = 1540.471
				text = "AE1"
			intervals [2398]:
				xmin = 1540.471
				xmax = 1540.551
				text = "T"
			intervals [2399]:
				xmin = 1540.551
				xmax = 1540.611
				text = "sp"
			intervals [2400]:
				xmin = 1540.611
				xmax = 1540.691
				text = "G"
			intervals [2401]:
				xmin = 1540.691
				xmax = 1540.761
				text = "R"
			intervals [2402]:
				xmin = 1540.761
				xmax = 1540.791
				text = "UW1"
			intervals [2403]:
				xmin = 1540.791
				xmax = 1540.821
				text = "P"
			intervals [2404]:
				xmin = 1540.821
				xmax = 1540.981
				text = "sp"
			intervals [2405]:
				xmin = 1540.981
				xmax = 1541.031
				text = "DH"
			intervals [2406]:
				xmin = 1541.031
				xmax = 1541.091
				text = "EH1"
			intervals [2407]:
				xmin = 1541.091
				xmax = 1541.231
				text = "N"
			intervals [2408]:
				xmin = 1541.231
				xmax = 1541.261
				text = "sp"
			intervals [2409]:
				xmin = 1541.261
				xmax = 1541.391
				text = "AH1"
			intervals [2410]:
				xmin = 1541.391
				xmax = 1541.481
				text = "M"
			intervals [2411]:
				xmin = 1541.481
				xmax = 1541.541
				text = "sp"
			intervals [2412]:
				xmin = 1541.541
				xmax = 1541.631
				text = "W"
			intervals [2413]:
				xmin = 1541.631
				xmax = 1541.681
				text = "AH0"
			intervals [2414]:
				xmin = 1541.681
				xmax = 1541.761
				text = "Z"
			intervals [2415]:
				xmin = 1541.761
				xmax = 1541.791
				text = "sp"
			intervals [2416]:
				xmin = 1541.791
				xmax = 1541.841
				text = "DH"
			intervals [2417]:
				xmin = 1541.841
				xmax = 1542.021
				text = "EH1"
			intervals [2418]:
				xmin = 1542.021
				xmax = 1542.081
				text = "R"
			intervals [2419]:
				xmin = 1542.081
				xmax = 1542.201
				text = "sp"
			intervals [2420]:
				xmin = 1542.201
				xmax = 1542.231
				text = "EH1"
			intervals [2421]:
				xmin = 1542.231
				xmax = 1542.261
				text = "V"
			intervals [2422]:
				xmin = 1542.261
				xmax = 1542.311
				text = "ER0"
			intervals [2423]:
				xmin = 1542.311
				xmax = 1542.391
				text = "sp"
			intervals [2424]:
				xmin = 1542.391
				xmax = 1542.461
				text = "HH"
			intervals [2425]:
				xmin = 1542.461
				xmax = 1542.501
				text = "W"
			intervals [2426]:
				xmin = 1542.501
				xmax = 1542.561
				text = "AH1"
			intervals [2427]:
				xmin = 1542.561
				xmax = 1542.661
				text = "N"
			intervals [2428]:
				xmin = 1542.661
				xmax = 1542.761
				text = "sp"
			intervals [2429]:
				xmin = 1542.761
				xmax = 1542.791
				text = "HH"
			intervals [2430]:
				xmin = 1542.791
				xmax = 1542.911
				text = "UW1"
			intervals [2431]:
				xmin = 1542.911
				xmax = 1542.941
				text = "sp"
			intervals [2432]:
				xmin = 1542.941
				xmax = 1542.971
				text = "W"
			intervals [2433]:
				xmin = 1542.971
				xmax = 1543.001
				text = "AH0"
			intervals [2434]:
				xmin = 1543.001
				xmax = 1543.081
				text = "Z"
			intervals [2435]:
				xmin = 1543.081
				xmax = 1543.111
				text = "sp"
			intervals [2436]:
				xmin = 1543.111
				xmax = 1543.171
				text = "M"
			intervals [2437]:
				xmin = 1543.171
				xmax = 1543.201
				text = "AO1"
			intervals [2438]:
				xmin = 1543.201
				xmax = 1543.241
				text = "R"
			intervals [2439]:
				xmin = 1543.241
				xmax = 1543.271
				text = "sp"
			intervals [2440]:
				xmin = 1543.271
				xmax = 1543.301
				text = "ER0"
			intervals [2441]:
				xmin = 1543.301
				xmax = 1543.371
				text = "sp"
			intervals [2442]:
				xmin = 1543.371
				xmax = 1543.441
				text = "L"
			intervals [2443]:
				xmin = 1543.441
				xmax = 1543.471
				text = "EH1"
			intervals [2444]:
				xmin = 1543.471
				xmax = 1543.571
				text = "S"
			intervals [2445]:
				xmin = 1543.571
				xmax = 1543.621
				text = "sp"
			intervals [2446]:
				xmin = 1543.621
				xmax = 1543.661
				text = "DH"
			intervals [2447]:
				xmin = 1543.661
				xmax = 1543.691
				text = "AH0"
			intervals [2448]:
				xmin = 1543.691
				xmax = 1543.771
				text = "sp"
			intervals [2449]:
				xmin = 1543.771
				xmax = 1543.881
				text = "L"
			intervals [2450]:
				xmin = 1543.881
				xmax = 1543.911
				text = "IY1"
			intervals [2451]:
				xmin = 1543.911
				xmax = 1543.991
				text = "D"
			intervals [2452]:
				xmin = 1543.991
				xmax = 1544.101
				text = "ER0"
			intervals [2453]:
				xmin = 1544.101
				xmax = 1546.9264
				text = "sp"
			intervals [2454]:
				xmin = 1546.9264
				xmax = 1546.9564
				text = "W"
			intervals [2455]:
				xmin = 1546.9564
				xmax = 1546.9864
				text = "IH0"
			intervals [2456]:
				xmin = 1546.9864
				xmax = 1547.0264
				text = "TH"
			intervals [2457]:
				xmin = 1547.0264
				xmax = 1547.0564
				text = "sp"
			intervals [2458]:
				xmin = 1547.0564
				xmax = 1547.1164
				text = "Y"
			intervals [2459]:
				xmin = 1547.1164
				xmax = 1547.1564
				text = "UH1"
			intervals [2460]:
				xmin = 1547.1564
				xmax = 1547.1864
				text = "R"
			intervals [2461]:
				xmin = 1547.1864
				xmax = 1547.2464
				text = "sp"
			intervals [2462]:
				xmin = 1547.2464
				xmax = 1547.3264
				text = "W"
			intervals [2463]:
				xmin = 1547.3264
				xmax = 1547.3664
				text = "AO1"
			intervals [2464]:
				xmin = 1547.3664
				xmax = 1547.4264
				text = "K"
			intervals [2465]:
				xmin = 1547.4264
				xmax = 1547.4564
				text = "IH0"
			intervals [2466]:
				xmin = 1547.4564
				xmax = 1547.4864
				text = "N"
			intervals [2467]:
				xmin = 1547.4864
				xmax = 1547.7264
				text = "sp"
			intervals [2468]:
				xmin = 1547.7264
				xmax = 1547.7564
				text = "B"
			intervals [2469]:
				xmin = 1547.7564
				xmax = 1547.7864
				text = "AH1"
			intervals [2470]:
				xmin = 1547.7864
				xmax = 1547.8264
				text = "D"
			intervals [2471]:
				xmin = 1547.8264
				xmax = 1547.8564
				text = "IY0"
			intervals [2472]:
				xmin = 1547.8564
				xmax = 1547.8864
				text = "Z"
			intervals [2473]:
				xmin = 1547.8864
				xmax = 1582.2823
				text = "sp"
			intervals [2474]:
				xmin = 1582.2823
				xmax = 1582.6923
				text = "M"
			intervals [2475]:
				xmin = 1582.6923
				xmax = 1582.7223
				text = "HH"
			intervals [2476]:
				xmin = 1582.7223
				xmax = 1582.7623
				text = "M"
			intervals [2477]:
				xmin = 1582.7623
				xmax = 1591.9563
				text = ""
			intervals [2478]:
				xmin = 1591.9563
				xmax = 1592.0663
				text = "M"
			intervals [2479]:
				xmin = 1592.0663
				xmax = 1592.1363
				text = "HH"
			intervals [2480]:
				xmin = 1592.1363
				xmax = 1592.4163
				text = "M"
			intervals [2481]:
				xmin = 1592.4163
				xmax = 1595.1965
				text = ""
			intervals [2482]:
				xmin = 1595.1965
				xmax = 1595.3265
				text = "M"
			intervals [2483]:
				xmin = 1595.3265
				xmax = 1595.5265
				text = "HH"
			intervals [2484]:
				xmin = 1595.5265
				xmax = 1595.5565
				text = "M"
			intervals [2485]:
				xmin = 1595.5565
				xmax = 1598.7593
				text = "sp"
			intervals [2486]:
				xmin = 1598.7593
				xmax = 1598.8993
				text = "AH1"
			intervals [2487]:
				xmin = 1598.8993
				xmax = 1599.1593
				text = "M"
			intervals [2488]:
				xmin = 1599.1593
				xmax = 1599.1893
				text = "sp"
			intervals [2489]:
				xmin = 1599.1893
				xmax = 1600.0175
				text = ""
			intervals [2490]:
				xmin = 1600.0175
				xmax = 1600.1475
				text = "D"
			intervals [2491]:
				xmin = 1600.1475
				xmax = 1600.1875
				text = "UW1"
			intervals [2492]:
				xmin = 1600.1875
				xmax = 1600.2575
				text = "Y"
			intervals [2493]:
				xmin = 1600.2575
				xmax = 1600.3375
				text = "UW1"
			intervals [2494]:
				xmin = 1600.3375
				xmax = 1600.4375
				text = "HH"
			intervals [2495]:
				xmin = 1600.4375
				xmax = 1600.4875
				text = "AE1"
			intervals [2496]:
				xmin = 1600.4875
				xmax = 1600.5375
				text = "V"
			intervals [2497]:
				xmin = 1600.5375
				xmax = 1600.6775
				text = "sp"
			intervals [2498]:
				xmin = 1600.6775
				xmax = 1600.7475
				text = "EH1"
			intervals [2499]:
				xmin = 1600.7475
				xmax = 1600.8175
				text = "N"
			intervals [2500]:
				xmin = 1600.8175
				xmax = 1600.9175
				text = "IY0"
			intervals [2501]:
				xmin = 1600.9175
				xmax = 1601.0375
				text = "F"
			intervals [2502]:
				xmin = 1601.0375
				xmax = 1601.0775
				text = "R"
			intervals [2503]:
				xmin = 1601.0775
				xmax = 1601.1375
				text = "EH1"
			intervals [2504]:
				xmin = 1601.1375
				xmax = 1601.1775
				text = "N"
			intervals [2505]:
				xmin = 1601.1775
				xmax = 1601.3275
				text = "Z"
			intervals [2506]:
				xmin = 1601.3275
				xmax = 1601.3775
				text = "sp"
			intervals [2507]:
				xmin = 1601.3775
				xmax = 1601.4075
				text = "DH"
			intervals [2508]:
				xmin = 1601.4075
				xmax = 1601.4375
				text = "AH0"
			intervals [2509]:
				xmin = 1601.4375
				xmax = 1601.4675
				text = "T"
			intervals [2510]:
				xmin = 1601.4675
				xmax = 1601.5075
				text = "sp"
			intervals [2511]:
				xmin = 1601.5075
				xmax = 1601.6075
				text = "S"
			intervals [2512]:
				xmin = 1601.6075
				xmax = 1601.7175
				text = "P"
			intervals [2513]:
				xmin = 1601.7175
				xmax = 1601.7775
				text = "IY1"
			intervals [2514]:
				xmin = 1601.7775
				xmax = 1602.0175
				text = "K"
			intervals [2515]:
				xmin = 1602.0175
				xmax = 1602.1075
				text = "AH0"
			intervals [2516]:
				xmin = 1602.1075
				xmax = 1602.2075
				text = "sp"
			intervals [2517]:
				xmin = 1602.2075
				xmax = 1602.2675
				text = "F"
			intervals [2518]:
				xmin = 1602.2675
				xmax = 1602.3075
				text = "AA1"
			intervals [2519]:
				xmin = 1602.3075
				xmax = 1602.3575
				text = "R"
			intervals [2520]:
				xmin = 1602.3575
				xmax = 1602.3875
				text = "AH0"
			intervals [2521]:
				xmin = 1602.3875
				xmax = 1602.4175
				text = "N"
			intervals [2522]:
				xmin = 1602.4175
				xmax = 1602.5475
				text = "sp"
			intervals [2523]:
				xmin = 1602.5475
				xmax = 1602.5775
				text = "L"
			intervals [2524]:
				xmin = 1602.5775
				xmax = 1602.6175
				text = "AE1"
			intervals [2525]:
				xmin = 1602.6175
				xmax = 1602.6875
				text = "NG"
			intervals [2526]:
				xmin = 1602.6875
				xmax = 1602.7575
				text = "G"
			intervals [2527]:
				xmin = 1602.7575
				xmax = 1602.7875
				text = "W"
			intervals [2528]:
				xmin = 1602.7875
				xmax = 1602.8175
				text = "IH0"
			intervals [2529]:
				xmin = 1602.8175
				xmax = 1603.0575
				text = "JH"
			intervals [2530]:
				xmin = 1603.0575
				xmax = 1608.8217
				text = ""
			intervals [2531]:
				xmin = 1608.8217
				xmax = 1609.0417
				text = "AH1"
			intervals [2532]:
				xmin = 1609.0417
				xmax = 1609.0817
				text = "HH"
			intervals [2533]:
				xmin = 1609.0817
				xmax = 1609.3317
				text = "AH1"
			intervals [2534]:
				xmin = 1609.3317
				xmax = 1609.4417
				text = "sp"
			intervals [2535]:
				xmin = 1609.4417
				xmax = 1609.4717
				text = "M"
			intervals [2536]:
				xmin = 1609.4717
				xmax = 1609.8217
				text = "sp"
			intervals [2537]:
				xmin = 1609.8217
				xmax = 1609.9062
				text = ""
			intervals [2538]:
				xmin = 1609.9062
				xmax = 1609.9962
				text = "D"
			intervals [2539]:
				xmin = 1609.9962
				xmax = 1610.0262
				text = "UW1"
			intervals [2540]:
				xmin = 1610.0262
				xmax = 1610.0562
				text = "Y"
			intervals [2541]:
				xmin = 1610.0562
				xmax = 1610.0862
				text = "UW1"
			intervals [2542]:
				xmin = 1610.0862
				xmax = 1610.1262
				text = "HH"
			intervals [2543]:
				xmin = 1610.1262
				xmax = 1610.1562
				text = "AE1"
			intervals [2544]:
				xmin = 1610.1562
				xmax = 1610.2162
				text = "V"
			intervals [2545]:
				xmin = 1610.2162
				xmax = 1610.2862
				text = "sp"
			intervals [2546]:
				xmin = 1610.2862
				xmax = 1610.3162
				text = "EH1"
			intervals [2547]:
				xmin = 1610.3162
				xmax = 1610.3462
				text = "N"
			intervals [2548]:
				xmin = 1610.3462
				xmax = 1610.3762
				text = "IY0"
			intervals [2549]:
				xmin = 1610.3762
				xmax = 1610.4262
				text = "HH"
			intervals [2550]:
				xmin = 1610.4262
				xmax = 1610.4662
				text = "W"
			intervals [2551]:
				xmin = 1610.4662
				xmax = 1610.5362
				text = "AY1"
			intervals [2552]:
				xmin = 1610.5362
				xmax = 1610.5662
				text = "T"
			intervals [2553]:
				xmin = 1610.5662
				xmax = 1610.6762
				text = "sp"
			intervals [2554]:
				xmin = 1610.6762
				xmax = 1610.7162
				text = "F"
			intervals [2555]:
				xmin = 1610.7162
				xmax = 1610.7462
				text = "R"
			intervals [2556]:
				xmin = 1610.7462
				xmax = 1610.7762
				text = "EH1"
			intervals [2557]:
				xmin = 1610.7762
				xmax = 1610.8662
				text = "N"
			intervals [2558]:
				xmin = 1610.8662
				xmax = 1611.0562
				text = "Z"
			intervals [2559]:
				xmin = 1611.0562
				xmax = 1611.0862
				text = "sp"
			intervals [2560]:
				xmin = 1611.0862
				xmax = 1611.5029
				text = ""
			intervals [2561]:
				xmin = 1611.5029
				xmax = 1611.6229
				text = "M"
			intervals [2562]:
				xmin = 1611.6229
				xmax = 1611.6529
				text = "HH"
			intervals [2563]:
				xmin = 1611.6529
				xmax = 1612.0129
				text = "M"
			intervals [2564]:
				xmin = 1612.0129
				xmax = 1612.4033
				text = "sp"
			intervals [2565]:
				xmin = 1612.4033
				xmax = 1612.6933
				text = "AH1"
			intervals [2566]:
				xmin = 1612.6933
				xmax = 1613.2944
				text = "sp"
			intervals [2567]:
				xmin = 1613.2944
				xmax = 1613.3744
				text = "HH"
			intervals [2568]:
				xmin = 1613.3744
				xmax = 1613.4744
				text = "AW1"
			intervals [2569]:
				xmin = 1613.4744
				xmax = 1613.5244
				text = "EH1"
			intervals [2570]:
				xmin = 1613.5244
				xmax = 1613.5944
				text = "S"
			intervals [2571]:
				xmin = 1613.5944
				xmax = 1613.6344
				text = "Y"
			intervals [2572]:
				xmin = 1613.6344
				xmax = 1613.6644
				text = "UH1"
			intervals [2573]:
				xmin = 1613.6644
				xmax = 1613.6944
				text = "R"
			intervals [2574]:
				xmin = 1613.6944
				xmax = 1613.7244
				text = "sp"
			intervals [2575]:
				xmin = 1613.7244
				xmax = 1613.7944
				text = "R"
			intervals [2576]:
				xmin = 1613.7944
				xmax = 1613.8544
				text = "IY0"
			intervals [2577]:
				xmin = 1613.8544
				xmax = 1613.9244
				text = "L"
			intervals [2578]:
				xmin = 1613.9244
				xmax = 1614.0144
				text = "EY1"
			intervals [2579]:
				xmin = 1614.0144
				xmax = 1614.0844
				text = "SH"
			intervals [2580]:
				xmin = 1614.0844
				xmax = 1614.1344
				text = "AH0"
			intervals [2581]:
				xmin = 1614.1344
				xmax = 1614.1844
				text = "N"
			intervals [2582]:
				xmin = 1614.1844
				xmax = 1614.3044
				text = "SH"
			intervals [2583]:
				xmin = 1614.3044
				xmax = 1614.3444
				text = "IH2"
			intervals [2584]:
				xmin = 1614.3444
				xmax = 1614.3744
				text = "P"
			intervals [2585]:
				xmin = 1614.3744
				xmax = 1614.4444
				text = "sp"
			intervals [2586]:
				xmin = 1614.4444
				xmax = 1614.5144
				text = "W"
			intervals [2587]:
				xmin = 1614.5144
				xmax = 1614.5444
				text = "IH0"
			intervals [2588]:
				xmin = 1614.5444
				xmax = 1614.5744
				text = "DH"
			intervals [2589]:
				xmin = 1614.5744
				xmax = 1614.7644
				text = "sp"
			intervals [2590]:
				xmin = 1614.7644
				xmax = 1615.1953
				text = ""
			intervals [2591]:
				xmin = 1615.1953
				xmax = 1615.4853
				text = "AH1"
			intervals [2592]:
				xmin = 1615.4853
				xmax = 1615.6553
				text = "sp"
			intervals [2593]:
				xmin = 1615.6553
				xmax = 1615.6953
				text = "HH"
			intervals [2594]:
				xmin = 1615.6953
				xmax = 1615.7553
				text = "W"
			intervals [2595]:
				xmin = 1615.7553
				xmax = 1615.8053
				text = "AY1"
			intervals [2596]:
				xmin = 1615.8053
				xmax = 1615.8353
				text = "T"
			intervals [2597]:
				xmin = 1615.8353
				xmax = 1615.9753
				text = "sp"
			intervals [2598]:
				xmin = 1615.9753
				xmax = 1616.0053
				text = "F"
			intervals [2599]:
				xmin = 1616.0053
				xmax = 1616.0353
				text = "R"
			intervals [2600]:
				xmin = 1616.0353
				xmax = 1616.0653
				text = "EH1"
			intervals [2601]:
				xmin = 1616.0653
				xmax = 1616.0953
				text = "N"
			intervals [2602]:
				xmin = 1616.0953
				xmax = 1616.3453
				text = "Z"
			intervals [2603]:
				xmin = 1616.3453
				xmax = 1616.3953
				text = "sp"
			intervals [2604]:
				xmin = 1616.3953
				xmax = 1636.4366
				text = ""
			intervals [2605]:
				xmin = 1636.4366
				xmax = 1636.6166
				text = "M"
			intervals [2606]:
				xmin = 1636.6166
				xmax = 1636.7366
				text = "HH"
			intervals [2607]:
				xmin = 1636.7366
				xmax = 1636.9366
				text = "M"
			intervals [2608]:
				xmin = 1636.9366
				xmax = 1650.7003
				text = ""
			intervals [2609]:
				xmin = 1650.7003
				xmax = 1650.7403
				text = "M"
			intervals [2610]:
				xmin = 1650.7403
				xmax = 1650.7703
				text = "HH"
			intervals [2611]:
				xmin = 1650.7703
				xmax = 1651.0803
				text = "M"
			intervals [2612]:
				xmin = 1651.0803
				xmax = 1684.6115
				text = ""
			intervals [2613]:
				xmin = 1684.6115
				xmax = 1684.8115
				text = "M"
			intervals [2614]:
				xmin = 1684.8115
				xmax = 1684.8415
				text = "HH"
			intervals [2615]:
				xmin = 1684.8415
				xmax = 1685.1715
				text = "M"
			intervals [2616]:
				xmin = 1685.1715
				xmax = 1695.996
				text = ""
			intervals [2617]:
				xmin = 1695.996
				xmax = 1696.146
				text = "M"
			intervals [2618]:
				xmin = 1696.146
				xmax = 1696.176
				text = "HH"
			intervals [2619]:
				xmin = 1696.176
				xmax = 1696.516
				text = "M"
			intervals [2620]:
				xmin = 1696.516
				xmax = 1697.9647
				text = "sp"
			intervals [2621]:
				xmin = 1697.9647
				xmax = 1698.0147
				text = "AO2"
			intervals [2622]:
				xmin = 1698.0147
				xmax = 1698.0447
				text = "L"
			intervals [2623]:
				xmin = 1698.0447
				xmax = 1698.1247
				text = "R"
			intervals [2624]:
				xmin = 1698.1247
				xmax = 1698.1547
				text = "AY1"
			intervals [2625]:
				xmin = 1698.1547
				xmax = 1698.1947
				text = "T"
			intervals [2626]:
				xmin = 1698.1947
				xmax = 1698.2847
				text = "sp"
			intervals [2627]:
				xmin = 1698.2847
				xmax = 1698.3147
				text = "L"
			intervals [2628]:
				xmin = 1698.3147
				xmax = 1698.3447
				text = "EH1"
			intervals [2629]:
				xmin = 1698.3447
				xmax = 1698.4747
				text = "T"
			intervals [2630]:
				xmin = 1698.4747
				xmax = 1698.5247
				text = "sp"
			intervals [2631]:
				xmin = 1698.5247
				xmax = 1698.5747
				text = "Z"
			intervals [2632]:
				xmin = 1698.5747
				xmax = 1698.6847
				text = "sp"
			intervals [2633]:
				xmin = 1698.6847
				xmax = 1698.8047
				text = "S"
			intervals [2634]:
				xmin = 1698.8047
				xmax = 1698.8647
				text = "IY1"
			intervals [2635]:
				xmin = 1698.8647
				xmax = 1698.9047
				text = "sp"
			intervals [2636]:
				xmin = 1698.9047
				xmax = 1698.9347
				text = "AY1"
			intervals [2637]:
				xmin = 1698.9347
				xmax = 1699.1147
				text = "sp"
			intervals [2638]:
				xmin = 1699.1147
				xmax = 1699.1447
				text = "TH"
			intervals [2639]:
				xmin = 1699.1447
				xmax = 1699.1747
				text = "IH1"
			intervals [2640]:
				xmin = 1699.1747
				xmax = 1699.2047
				text = "NG"
			intervals [2641]:
				xmin = 1699.2047
				xmax = 1699.2347
				text = "K"
			intervals [2642]:
				xmin = 1699.2347
				xmax = 1700.3046
				text = "sp"
			intervals [2643]:
				xmin = 1700.3046
				xmax = 1700.3346
				text = "W"
			intervals [2644]:
				xmin = 1700.3346
				xmax = 1700.3646
				text = "IY1"
			intervals [2645]:
				xmin = 1700.3646
				xmax = 1700.3946
				text = "spn"
			intervals [2646]:
				xmin = 1700.3946
				xmax = 1700.4646
				text = "sp"
			intervals [2647]:
				xmin = 1700.4646
				xmax = 1700.5646
				text = "T"
			intervals [2648]:
				xmin = 1700.5646
				xmax = 1700.6246
				text = "AO1"
			intervals [2649]:
				xmin = 1700.6246
				xmax = 1700.7146
				text = "K"
			intervals [2650]:
				xmin = 1700.7146
				xmax = 1700.7846
				text = "AH0"
			intervals [2651]:
				xmin = 1700.7846
				xmax = 1700.8346
				text = "B"
			intervals [2652]:
				xmin = 1700.8346
				xmax = 1700.8946
				text = "AW1"
			intervals [2653]:
				xmin = 1700.8946
				xmax = 1700.9846
				text = "T"
			intervals [2654]:
				xmin = 1700.9846
				xmax = 1701.0546
				text = "Y"
			intervals [2655]:
				xmin = 1701.0546
				xmax = 1701.0846
				text = "UH1"
			intervals [2656]:
				xmin = 1701.0846
				xmax = 1701.2046
				text = "R"
			intervals [2657]:
				xmin = 1701.2046
				xmax = 1701.2346
				text = "sp"
			intervals [2658]:
				xmin = 1701.2346
				xmax = 1701.2646
				text = "AE2"
			intervals [2659]:
				xmin = 1701.2646
				xmax = 1701.3946
				text = "S"
			intervals [2660]:
				xmin = 1701.3946
				xmax = 1701.6046
				text = "P"
			intervals [2661]:
				xmin = 1701.6046
				xmax = 1701.6446
				text = "ER0"
			intervals [2662]:
				xmin = 1701.6446
				xmax = 1701.7546
				text = "EY1"
			intervals [2663]:
				xmin = 1701.7546
				xmax = 1701.8846
				text = "SH"
			intervals [2664]:
				xmin = 1701.8846
				xmax = 1701.9246
				text = "AH0"
			intervals [2665]:
				xmin = 1701.9246
				xmax = 1701.9746
				text = "N"
			intervals [2666]:
				xmin = 1701.9746
				xmax = 1702.1746
				text = "Z"
			intervals [2667]:
				xmin = 1702.1746
				xmax = 1702.7236
				text = ""
			intervals [2668]:
				xmin = 1702.7236
				xmax = 1702.8536
				text = "sil"
			intervals [2669]:
				xmin = 1702.8536
				xmax = 1702.8836
				text = "W"
			intervals [2670]:
				xmin = 1702.8836
				xmax = 1702.9136
				text = "AH1"
			intervals [2671]:
				xmin = 1702.9136
				xmax = 1702.9436
				text = "T"
			intervals [2672]:
				xmin = 1702.9436
				xmax = 1703.0136
				text = "sp"
			intervals [2673]:
				xmin = 1703.0136
				xmax = 1703.0436
				text = "IH0"
			intervals [2674]:
				xmin = 1703.0436
				xmax = 1703.1636
				text = "Z"
			intervals [2675]:
				xmin = 1703.1636
				xmax = 1703.1936
				text = "sp"
			intervals [2676]:
				xmin = 1703.1936
				xmax = 1703.2236
				text = "IH0"
			intervals [2677]:
				xmin = 1703.2236
				xmax = 1703.2536
				text = "T"
			intervals [2678]:
				xmin = 1703.2536
				xmax = 1703.2936
				text = "sp"
			intervals [2679]:
				xmin = 1703.2936
				xmax = 1703.3536
				text = "DH"
			intervals [2680]:
				xmin = 1703.3536
				xmax = 1703.4036
				text = "AH0"
			intervals [2681]:
				xmin = 1703.4036
				xmax = 1703.4736
				text = "T"
			intervals [2682]:
				xmin = 1703.4736
				xmax = 1703.5536
				text = "Y"
			intervals [2683]:
				xmin = 1703.5536
				xmax = 1703.6436
				text = "UW1"
			intervals [2684]:
				xmin = 1703.6436
				xmax = 1703.6836
				text = "sp"
			intervals [2685]:
				xmin = 1703.6836
				xmax = 1703.7636
				text = "W"
			intervals [2686]:
				xmin = 1703.7636
				xmax = 1703.7936
				text = "AA1"
			intervals [2687]:
				xmin = 1703.7936
				xmax = 1703.8236
				text = "N"
			intervals [2688]:
				xmin = 1703.8236
				xmax = 1703.8536
				text = "AH0"
			intervals [2689]:
				xmin = 1703.8536
				xmax = 1704.0636
				text = "sp"
			intervals [2690]:
				xmin = 1704.0636
				xmax = 1704.6525
				text = ""
			intervals [2691]:
				xmin = 1704.6525
				xmax = 1704.7625
				text = "D"
			intervals [2692]:
				xmin = 1704.7625
				xmax = 1704.8225
				text = "UW1"
			intervals [2693]:
				xmin = 1704.8225
				xmax = 1704.8725
				text = "sp"
			intervals [2694]:
				xmin = 1704.8725
				xmax = 1704.9025
				text = "IH0"
			intervals [2695]:
				xmin = 1704.9025
				xmax = 1704.9725
				text = "N"
			intervals [2696]:
				xmin = 1704.9725
				xmax = 1705.0425
				text = "sp"
			intervals [2697]:
				xmin = 1705.0425
				xmax = 1705.1425
				text = "L"
			intervals [2698]:
				xmin = 1705.1425
				xmax = 1705.1725
				text = "AY1"
			intervals [2699]:
				xmin = 1705.1725
				xmax = 1705.2025
				text = "F"
			intervals [2700]:
				xmin = 1705.2025
				xmax = 1705.4525
				text = "sp"
			intervals [2701]:
				xmin = 1705.4525
				xmax = 1711.6932
				text = ""
			intervals [2702]:
				xmin = 1711.6932
				xmax = 1712.5132
				text = "spn"
			intervals [2703]:
				xmin = 1712.5132
				xmax = 1715.1535
				text = ""
			intervals [2704]:
				xmin = 1715.1535
				xmax = 1715.1835
				text = "sil"
			intervals [2705]:
				xmin = 1715.1835
				xmax = 1715.2335
				text = "M"
			intervals [2706]:
				xmin = 1715.2335
				xmax = 1715.6335
				text = "HH"
			intervals [2707]:
				xmin = 1715.6335
				xmax = 1715.7635
				text = "M"
			intervals [2708]:
				xmin = 1715.7635
				xmax = 1719.5912
				text = ""
			intervals [2709]:
				xmin = 1719.5912
				xmax = 1719.9412
				text = "M"
			intervals [2710]:
				xmin = 1719.9412
				xmax = 1720.0312
				text = "HH"
			intervals [2711]:
				xmin = 1720.0312
				xmax = 1720.1412
				text = "M"
			intervals [2712]:
				xmin = 1720.1412
				xmax = 1730.1674
				text = ""
			intervals [2713]:
				xmin = 1730.1674
				xmax = 1730.2574
				text = "M"
			intervals [2714]:
				xmin = 1730.2574
				xmax = 1730.2874
				text = "HH"
			intervals [2715]:
				xmin = 1730.2874
				xmax = 1730.3474
				text = "M"
			intervals [2716]:
				xmin = 1730.3474
				xmax = 1730.7374
				text = "sp"
			intervals [2717]:
				xmin = 1730.7374
				xmax = 1738.5527
				text = ""
			intervals [2718]:
				xmin = 1738.5527
				xmax = 1738.6127
				text = "M"
			intervals [2719]:
				xmin = 1738.6127
				xmax = 1738.6927
				text = "HH"
			intervals [2720]:
				xmin = 1738.6927
				xmax = 1738.7327
				text = "M"
			intervals [2721]:
				xmin = 1738.7327
				xmax = 1739.1027
				text = "sp"
			intervals [2722]:
				xmin = 1739.1027
				xmax = 1782.1828
				text = ""
			intervals [2723]:
				xmin = 1782.1828
				xmax = 1782.2128
				text = "M"
			intervals [2724]:
				xmin = 1782.2128
				xmax = 1782.2528
				text = "HH"
			intervals [2725]:
				xmin = 1782.2528
				xmax = 1782.8828
				text = "M"
			intervals [2726]:
				xmin = 1782.8828
				xmax = 1789.7108
				text = ""
			intervals [2727]:
				xmin = 1789.7108
				xmax = 1789.7608
				text = "sil"
			intervals [2728]:
				xmin = 1789.7608
				xmax = 1789.8308
				text = "HH"
			intervals [2729]:
				xmin = 1789.8308
				xmax = 1789.9008
				text = "W"
			intervals [2730]:
				xmin = 1789.9008
				xmax = 1790.1908
				text = "AY1"
			intervals [2731]:
				xmin = 1790.1908
				xmax = 1790.2208
				text = "sp"
			intervals [2732]:
				xmin = 1790.2208
				xmax = 1790.2508
				text = "D"
			intervals [2733]:
				xmin = 1790.2508
				xmax = 1790.2908
				text = "UW1"
			intervals [2734]:
				xmin = 1790.2908
				xmax = 1790.3208
				text = "Y"
			intervals [2735]:
				xmin = 1790.3208
				xmax = 1790.4008
				text = "UW1"
			intervals [2736]:
				xmin = 1790.4008
				xmax = 1790.4508
				text = "W"
			intervals [2737]:
				xmin = 1790.4508
				xmax = 1790.5008
				text = "AO1"
			intervals [2738]:
				xmin = 1790.5008
				xmax = 1790.5608
				text = "N"
			intervals [2739]:
				xmin = 1790.5608
				xmax = 1790.5908
				text = "T"
			intervals [2740]:
				xmin = 1790.5908
				xmax = 1790.6308
				text = "T"
			intervals [2741]:
				xmin = 1790.6308
				xmax = 1790.6608
				text = "IH0"
			intervals [2742]:
				xmin = 1790.6608
				xmax = 1790.6908
				text = "sp"
			intervals [2743]:
				xmin = 1790.6908
				xmax = 1790.7708
				text = "G"
			intervals [2744]:
				xmin = 1790.7708
				xmax = 1790.8108
				text = "OW1"
			intervals [2745]:
				xmin = 1790.8108
				xmax = 1791.0408
				text = "sp"
			intervals [2746]:
				xmin = 1791.0408
				xmax = 1791.0708
				text = "T"
			intervals [2747]:
				xmin = 1791.0708
				xmax = 1791.1008
				text = "IH0"
			intervals [2748]:
				xmin = 1791.1008
				xmax = 1791.1308
				text = "AH0"
			intervals [2749]:
				xmin = 1791.1308
				xmax = 1791.2608
				text = "sp"
			intervals [2750]:
				xmin = 1791.2608
				xmax = 1791.2908
				text = "B"
			intervals [2751]:
				xmin = 1791.2908
				xmax = 1791.3208
				text = "IH1"
			intervals [2752]:
				xmin = 1791.3208
				xmax = 1791.3508
				text = "G"
			intervals [2753]:
				xmin = 1791.3508
				xmax = 1791.5608
				text = "sp"
			intervals [2754]:
				xmin = 1791.5608
				xmax = 1791.6908
				text = "S"
			intervals [2755]:
				xmin = 1791.6908
				xmax = 1791.7308
				text = "IH1"
			intervals [2756]:
				xmin = 1791.7308
				xmax = 1791.7708
				text = "T"
			intervals [2757]:
				xmin = 1791.7708
				xmax = 1791.8608
				text = "IY0"
			intervals [2758]:
				xmin = 1791.8608
				xmax = 1846.2139
				text = "sp"
			intervals [2759]:
				xmin = 1846.2139
				xmax = 1846.2539
				text = "M"
			intervals [2760]:
				xmin = 1846.2539
				xmax = 1846.3539
				text = "HH"
			intervals [2761]:
				xmin = 1846.3539
				xmax = 1846.4139
				text = "M"
			intervals [2762]:
				xmin = 1846.4139
				xmax = 1847.3782
				text = "sp"
			intervals [2763]:
				xmin = 1847.3782
				xmax = 1847.4082
				text = "AY1"
			intervals [2764]:
				xmin = 1847.4082
				xmax = 1847.5282
				text = "sp"
			intervals [2765]:
				xmin = 1847.5282
				xmax = 1847.5582
				text = "AH2"
			intervals [2766]:
				xmin = 1847.5582
				xmax = 1847.6782
				text = "N"
			intervals [2767]:
				xmin = 1847.6782
				xmax = 1847.7082
				text = "D"
			intervals [2768]:
				xmin = 1847.7082
				xmax = 1847.7382
				text = "ER0"
			intervals [2769]:
				xmin = 1847.7382
				xmax = 1847.8882
				text = "S"
			intervals [2770]:
				xmin = 1847.8882
				xmax = 1847.9482
				text = "T"
			intervals [2771]:
				xmin = 1847.9482
				xmax = 1848.0082
				text = "AE1"
			intervals [2772]:
				xmin = 1848.0082
				xmax = 1848.0382
				text = "N"
			intervals [2773]:
				xmin = 1848.0382
				xmax = 1848.1082
				text = "D"
			intervals [2774]:
				xmin = 1848.1082
				xmax = 1848.1482
				text = "sp"
			intervals [2775]:
				xmin = 1848.1482
				xmax = 1848.1882
				text = "DH"
			intervals [2776]:
				xmin = 1848.1882
				xmax = 1848.2182
				text = "AH0"
			intervals [2777]:
				xmin = 1848.2182
				xmax = 1848.2682
				text = "T"
			intervals [2778]:
				xmin = 1848.2682
				xmax = 1848.9089
				text = "sp"
			intervals [2779]:
				xmin = 1848.9089
				xmax = 1849.0789
				text = "AH1"
			intervals [2780]:
				xmin = 1849.0789
				xmax = 1849.2789
				text = "M"
			intervals [2781]:
				xmin = 1849.2789
				xmax = 1850.2634
				text = "sp"
			intervals [2782]:
				xmin = 1850.2634
				xmax = 1850.3134
				text = "G"
			intervals [2783]:
				xmin = 1850.3134
				xmax = 1850.3634
				text = "OW1"
			intervals [2784]:
				xmin = 1850.3634
				xmax = 1850.3934
				text = "IH0"
			intervals [2785]:
				xmin = 1850.3934
				xmax = 1850.5134
				text = "N"
			intervals [2786]:
				xmin = 1850.5134
				xmax = 1850.5434
				text = "sp"
			intervals [2787]:
				xmin = 1850.5434
				xmax = 1850.6134
				text = "B"
			intervals [2788]:
				xmin = 1850.6134
				xmax = 1850.7134
				text = "AE1"
			intervals [2789]:
				xmin = 1850.7134
				xmax = 1850.7834
				text = "K"
			intervals [2790]:
				xmin = 1850.7834
				xmax = 1850.8134
				text = "sp"
			intervals [2791]:
				xmin = 1850.8134
				xmax = 1850.8634
				text = "T"
			intervals [2792]:
				xmin = 1850.8634
				xmax = 1850.9034
				text = "IH0"
			intervals [2793]:
				xmin = 1850.9034
				xmax = 1850.9434
				text = "sp"
			intervals [2794]:
				xmin = 1850.9434
				xmax = 1850.9934
				text = "B"
			intervals [2795]:
				xmin = 1850.9934
				xmax = 1851.0534
				text = "IY1"
			intervals [2796]:
				xmin = 1851.0534
				xmax = 1851.0834
				text = "IH0"
			intervals [2797]:
				xmin = 1851.0834
				xmax = 1851.2734
				text = "NG"
			intervals [2798]:
				xmin = 1851.2734
				xmax = 1851.3034
				text = "sp"
			intervals [2799]:
				xmin = 1851.3034
				xmax = 1851.3534
				text = "AH0"
			intervals [2800]:
				xmin = 1851.3534
				xmax = 1851.3834
				text = "N"
			intervals [2801]:
				xmin = 1851.3834
				xmax = 1851.4134
				text = "sp"
			intervals [2802]:
				xmin = 1851.4134
				xmax = 1851.4534
				text = "IH0"
			intervals [2803]:
				xmin = 1851.4534
				xmax = 1851.5034
				text = "L"
			intervals [2804]:
				xmin = 1851.5034
				xmax = 1851.5534
				text = "EH1"
			intervals [2805]:
				xmin = 1851.5534
				xmax = 1851.6234
				text = "K"
			intervals [2806]:
				xmin = 1851.6234
				xmax = 1851.6934
				text = "T"
			intervals [2807]:
				xmin = 1851.6934
				xmax = 1851.7234
				text = "R"
			intervals [2808]:
				xmin = 1851.7234
				xmax = 1851.7534
				text = "IH0"
			intervals [2809]:
				xmin = 1851.7534
				xmax = 1851.8534
				text = "K"
			intervals [2810]:
				xmin = 1851.8534
				xmax = 1851.8934
				text = "AH0"
			intervals [2811]:
				xmin = 1851.8934
				xmax = 1852.0134
				text = "L"
			intervals [2812]:
				xmin = 1852.0134
				xmax = 1852.0434
				text = "sp"
			intervals [2813]:
				xmin = 1852.0434
				xmax = 1852.0734
				text = "EH1"
			intervals [2814]:
				xmin = 1852.0734
				xmax = 1852.1634
				text = "N"
			intervals [2815]:
				xmin = 1852.1634
				xmax = 1852.2234
				text = "JH"
			intervals [2816]:
				xmin = 1852.2234
				xmax = 1852.2934
				text = "AH0"
			intervals [2817]:
				xmin = 1852.2934
				xmax = 1852.3934
				text = "N"
			intervals [2818]:
				xmin = 1852.3934
				xmax = 1852.5634
				text = "IH1"
			intervals [2819]:
				xmin = 1852.5634
				xmax = 1852.6534
				text = "R"
			intervals [2820]:
				xmin = 1852.6534
				xmax = 1853.0805
				text = "sp"
			intervals [2821]:
				xmin = 1853.0805
				xmax = 1853.2205
				text = "HH"
			intervals [2822]:
				xmin = 1853.2205
				xmax = 1853.3105
				text = "AW1"
			intervals [2823]:
				xmin = 1853.3105
				xmax = 1853.3905
				text = "L"
			intervals [2824]:
				xmin = 1853.3905
				xmax = 1853.4605
				text = "AO1"
			intervals [2825]:
				xmin = 1853.4605
				xmax = 1853.6805
				text = "NG"
			intervals [2826]:
				xmin = 1853.6805
				xmax = 1853.7105
				text = "sp"
			intervals [2827]:
				xmin = 1853.7105
				xmax = 1853.8205
				text = "D"
			intervals [2828]:
				xmin = 1853.8205
				xmax = 1853.8905
				text = "IH0"
			intervals [2829]:
				xmin = 1853.8905
				xmax = 1854.0105
				text = "Z"
			intervals [2830]:
				xmin = 1854.0105
				xmax = 1854.0505
				text = "sp"
			intervals [2831]:
				xmin = 1854.0505
				xmax = 1854.1105
				text = "IH0"
			intervals [2832]:
				xmin = 1854.1105
				xmax = 1854.1405
				text = "T"
			intervals [2833]:
				xmin = 1854.1405
				xmax = 1854.1705
				text = "T"
			intervals [2834]:
				xmin = 1854.1705
				xmax = 1854.2105
				text = "EY1"
			intervals [2835]:
				xmin = 1854.2105
				xmax = 1854.3805
				text = "K"
			intervals [2836]:
				xmin = 1854.3805
				xmax = 1854.4105
				text = "Y"
			intervals [2837]:
				xmin = 1854.4105
				xmax = 1854.4405
				text = "UW1"
			intervals [2838]:
				xmin = 1854.4405
				xmax = 1854.6405
				text = "sp"
			intervals [2839]:
				xmin = 1854.6405
				xmax = 1885.8414
				text = ""
			intervals [2840]:
				xmin = 1885.8414
				xmax = 1885.9814
				text = "M"
			intervals [2841]:
				xmin = 1885.9814
				xmax = 1886.0114
				text = "HH"
			intervals [2842]:
				xmin = 1886.0114
				xmax = 1886.3214
				text = "M"
			intervals [2843]:
				xmin = 1886.3214
				xmax = 1887.1698
				text = "sp"
			intervals [2844]:
				xmin = 1887.1698
				xmax = 1887.2898
				text = "AH1"
			intervals [2845]:
				xmin = 1887.2898
				xmax = 1887.7698
				text = "M"
			intervals [2846]:
				xmin = 1887.7698
				xmax = 1888.3284
				text = ""
			intervals [2847]:
				xmin = 1888.3284
				xmax = 1888.4684
				text = "sil"
			intervals [2848]:
				xmin = 1888.4684
				xmax = 1888.5284
				text = "IH1"
			intervals [2849]:
				xmin = 1888.5284
				xmax = 1888.6084
				text = "F"
			intervals [2850]:
				xmin = 1888.6084
				xmax = 1888.6684
				text = "Y"
			intervals [2851]:
				xmin = 1888.6684
				xmax = 1888.7784
				text = "UW1"
			intervals [2852]:
				xmin = 1888.7784
				xmax = 1888.9084
				text = "HH"
			intervals [2853]:
				xmin = 1888.9084
				xmax = 1888.9384
				text = "AE1"
			intervals [2854]:
				xmin = 1888.9384
				xmax = 1888.9884
				text = "D"
			intervals [2855]:
				xmin = 1888.9884
				xmax = 1889.0184
				text = "sp"
			intervals [2856]:
				xmin = 1889.0184
				xmax = 1889.0784
				text = "AO1"
			intervals [2857]:
				xmin = 1889.0784
				xmax = 1889.2784
				text = "L"
			intervals [2858]:
				xmin = 1889.2784
				xmax = 1889.3084
				text = "sp"
			intervals [2859]:
				xmin = 1889.3084
				xmax = 1889.3484
				text = "DH"
			intervals [2860]:
				xmin = 1889.3484
				xmax = 1889.3784
				text = "AH0"
			intervals [2861]:
				xmin = 1889.3784
				xmax = 1889.4084
				text = "sp"
			intervals [2862]:
				xmin = 1889.4084
				xmax = 1889.5084
				text = "M"
			intervals [2863]:
				xmin = 1889.5084
				xmax = 1889.6184
				text = "AH1"
			intervals [2864]:
				xmin = 1889.6184
				xmax = 1889.6684
				text = "N"
			intervals [2865]:
				xmin = 1889.6684
				xmax = 1889.8484
				text = "IY0"
			intervals [2866]:
				xmin = 1889.8484
				xmax = 1889.9784
				text = "sp"
			intervals [2867]:
				xmin = 1889.9784
				xmax = 1890.0484
				text = "DH"
			intervals [2868]:
				xmin = 1890.0484
				xmax = 1890.0884
				text = "AH0"
			intervals [2869]:
				xmin = 1890.0884
				xmax = 1890.1484
				text = "T"
			intervals [2870]:
				xmin = 1890.1484
				xmax = 1890.1784
				text = "sp"
			intervals [2871]:
				xmin = 1890.1784
				xmax = 1890.2584
				text = "Y"
			intervals [2872]:
				xmin = 1890.2584
				xmax = 1890.3784
				text = "UW1"
			intervals [2873]:
				xmin = 1890.3784
				xmax = 1890.4084
				text = "sp"
			intervals [2874]:
				xmin = 1890.4084
				xmax = 1890.5084
				text = "W"
			intervals [2875]:
				xmin = 1890.5084
				xmax = 1890.5984
				text = "AO1"
			intervals [2876]:
				xmin = 1890.5984
				xmax = 1890.6284
				text = "N"
			intervals [2877]:
				xmin = 1890.6284
				xmax = 1890.6584
				text = "IH0"
			intervals [2878]:
				xmin = 1890.6584
				xmax = 1890.6984
				text = "D"
			intervals [2879]:
				xmin = 1890.6984
				xmax = 1892.2269
				text = "sp"
			intervals [2880]:
				xmin = 1892.2269
				xmax = 1892.2569
				text = "Y"
			intervals [2881]:
				xmin = 1892.2569
				xmax = 1892.2869
				text = "UW1"
			intervals [2882]:
				xmin = 1892.2869
				xmax = 1892.3169
				text = "sp"
			intervals [2883]:
				xmin = 1892.3169
				xmax = 1892.4169
				text = "N"
			intervals [2884]:
				xmin = 1892.4169
				xmax = 1892.4469
				text = "OW1"
			intervals [2885]:
				xmin = 1892.4469
				xmax = 1892.4769
				text = "W"
			intervals [2886]:
				xmin = 1892.4769
				xmax = 1892.5069
				text = "AH1"
			intervals [2887]:
				xmin = 1892.5069
				xmax = 1892.5369
				text = "T"
			intervals [2888]:
				xmin = 1892.5369
				xmax = 1892.5969
				text = "sp"
			intervals [2889]:
				xmin = 1892.5969
				xmax = 1892.6269
				text = "AH0"
			intervals [2890]:
				xmin = 1892.6269
				xmax = 1892.6969
				text = "M"
			intervals [2891]:
				xmin = 1892.6969
				xmax = 1892.7269
				text = "sp"
			intervals [2892]:
				xmin = 1892.7269
				xmax = 1892.7669
				text = "G"
			intervals [2893]:
				xmin = 1892.7669
				xmax = 1892.7969
				text = "AH1"
			intervals [2894]:
				xmin = 1892.7969
				xmax = 1892.8269
				text = "N"
			intervals [2895]:
				xmin = 1892.8269
				xmax = 1892.8569
				text = "AH0"
			intervals [2896]:
				xmin = 1892.8569
				xmax = 1893.0269
				text = "sp"
			intervals [2897]:
				xmin = 1893.0269
				xmax = 1893.0569
				text = "AE1"
			intervals [2898]:
				xmin = 1893.0569
				xmax = 1893.1669
				text = "S"
			intervals [2899]:
				xmin = 1893.1669
				xmax = 1893.2069
				text = "K"
			intervals [2900]:
				xmin = 1893.2069
				xmax = 1893.2469
				text = "Y"
			intervals [2901]:
				xmin = 1893.2469
				xmax = 1893.2969
				text = "UW1"
			intervals [2902]:
				xmin = 1893.2969
				xmax = 1893.3269
				text = "sp"
			intervals [2903]:
				xmin = 1893.3269
				xmax = 1893.3669
				text = "W"
			intervals [2904]:
				xmin = 1893.3669
				xmax = 1893.3969
				text = "AH1"
			intervals [2905]:
				xmin = 1893.3969
				xmax = 1893.4469
				text = "T"
			intervals [2906]:
				xmin = 1893.4469
				xmax = 1893.4769
				text = "W"
			intervals [2907]:
				xmin = 1893.4769
				xmax = 1893.5069
				text = "UH1"
			intervals [2908]:
				xmin = 1893.5069
				xmax = 1893.5869
				text = "D"
			intervals [2909]:
				xmin = 1893.5869
				xmax = 1893.6469
				text = "Y"
			intervals [2910]:
				xmin = 1893.6469
				xmax = 1893.6769
				text = "UW1"
			intervals [2911]:
				xmin = 1893.6769
				xmax = 1893.7069
				text = "sp"
			intervals [2912]:
				xmin = 1893.7069
				xmax = 1893.7869
				text = "D"
			intervals [2913]:
				xmin = 1893.7869
				xmax = 1893.8869
				text = "UW1"
			intervals [2914]:
				xmin = 1893.8869
				xmax = 1893.9169
				text = "sp"
			intervals [2915]:
				xmin = 1893.9169
				xmax = 1893.9469
				text = "W"
			intervals [2916]:
				xmin = 1893.9469
				xmax = 1893.9769
				text = "IH0"
			intervals [2917]:
				xmin = 1893.9769
				xmax = 1894.0069
				text = "TH"
			intervals [2918]:
				xmin = 1894.0069
				xmax = 1894.0369
				text = "sp"
			intervals [2919]:
				xmin = 1894.0369
				xmax = 1894.0969
				text = "IH0"
			intervals [2920]:
				xmin = 1894.0969
				xmax = 1894.1569
				text = "T"
			intervals [2921]:
				xmin = 1894.1569
				xmax = 1947.0405
				text = "sp"
			intervals [2922]:
				xmin = 1947.0405
				xmax = 1947.0705
				text = "M"
			intervals [2923]:
				xmin = 1947.0705
				xmax = 1947.1005
				text = "HH"
			intervals [2924]:
				xmin = 1947.1005
				xmax = 1947.4505
				text = "M"
			intervals [2925]:
				xmin = 1947.4505
				xmax = 1955.6017
				text = ""
			intervals [2926]:
				xmin = 1955.6017
				xmax = 1955.7117
				text = "sil"
			intervals [2927]:
				xmin = 1955.7117
				xmax = 1956.0017
				text = "M"
			intervals [2928]:
				xmin = 1956.0017
				xmax = 1956.0917
				text = "HH"
			intervals [2929]:
				xmin = 1956.0917
				xmax = 1956.2617
				text = "M"
			intervals [2930]:
				xmin = 1956.2617
				xmax = 1976.9941
				text = ""
			intervals [2931]:
				xmin = 1976.9941
				xmax = 1977.3841
				text = "M"
			intervals [2932]:
				xmin = 1977.3841
				xmax = 1977.4141
				text = "sp"
			intervals [2933]:
				xmin = 1977.4141
				xmax = 1985.3074
				text = ""
			intervals [2934]:
				xmin = 1985.3074
				xmax = 1985.3774
				text = "W"
			intervals [2935]:
				xmin = 1985.3774
				xmax = 1985.4074
				text = "EH1"
			intervals [2936]:
				xmin = 1985.4074
				xmax = 1985.4474
				text = "L"
			intervals [2937]:
				xmin = 1985.4474
				xmax = 1985.4774
				text = "sp"
			intervals [2938]:
				xmin = 1985.4774
				xmax = 1985.5074
				text = "DH"
			intervals [2939]:
				xmin = 1985.5074
				xmax = 1985.5374
				text = "AH0"
			intervals [2940]:
				xmin = 1985.5374
				xmax = 1985.6174
				text = "T"
			intervals [2941]:
				xmin = 1985.6174
				xmax = 1985.6674
				text = "sp"
			intervals [2942]:
				xmin = 1985.6674
				xmax = 1985.7474
				text = "Z"
			intervals [2943]:
				xmin = 1985.7474
				xmax = 1985.7774
				text = "sp"
			intervals [2944]:
				xmin = 1985.7774
				xmax = 1985.8274
				text = "V"
			intervals [2945]:
				xmin = 1985.8274
				xmax = 1985.9374
				text = "EH1"
			intervals [2946]:
				xmin = 1985.9374
				xmax = 1986.0474
				text = "R"
			intervals [2947]:
				xmin = 1986.0474
				xmax = 1986.1074
				text = "IY0"
			intervals [2948]:
				xmin = 1986.1074
				xmax = 1986.1374
				text = "sp"
			intervals [2949]:
				xmin = 1986.1374
				xmax = 1986.2674
				text = "G"
			intervals [2950]:
				xmin = 1986.2674
				xmax = 1986.2974
				text = "IH0"
			intervals [2951]:
				xmin = 1986.2974
				xmax = 1986.3674
				text = "D"
			intervals [2952]:
				xmin = 1986.3674
				xmax = 1986.4474
				text = "sp"
			intervals [2953]:
				xmin = 1986.4474
				xmax = 1986.5274
				text = "V"
			intervals [2954]:
				xmin = 1986.5274
				xmax = 1986.6974
				text = "EH1"
			intervals [2955]:
				xmin = 1986.6974
				xmax = 1986.7474
				text = "R"
			intervals [2956]:
				xmin = 1986.7474
				xmax = 1986.8274
				text = "IY0"
			intervals [2957]:
				xmin = 1986.8274
				xmax = 1986.8574
				text = "sp"
			intervals [2958]:
				xmin = 1986.8574
				xmax = 1986.8874
				text = "IH1"
			intervals [2959]:
				xmin = 1986.8874
				xmax = 1986.9674
				text = "N"
			intervals [2960]:
				xmin = 1986.9674
				xmax = 1986.9974
				text = "T"
			intervals [2961]:
				xmin = 1986.9974
				xmax = 1987.0274
				text = "R"
			intervals [2962]:
				xmin = 1987.0274
				xmax = 1987.0874
				text = "AH0"
			intervals [2963]:
				xmin = 1987.0874
				xmax = 1987.2474
				text = "S"
			intervals [2964]:
				xmin = 1987.2474
				xmax = 1987.2774
				text = "T"
			intervals [2965]:
				xmin = 1987.2774
				xmax = 1987.3074
				text = "IH0"
			intervals [2966]:
				xmin = 1987.3074
				xmax = 1987.3374
				text = "N"
			intervals [2967]:
				xmin = 1987.3374
				xmax = 1987.9593
				text = "sp"
			intervals [2968]:
				xmin = 1987.9593
				xmax = 1988.0293
				text = "AH1"
			intervals [2969]:
				xmin = 1988.0293
				xmax = 1988.4693
				text = "M"
			intervals [2970]:
				xmin = 1988.4693
				xmax = 1990.4365
				text = ""
			intervals [2971]:
				xmin = 1990.4365
				xmax = 1990.4965
				text = "AH1"
			intervals [2972]:
				xmin = 1990.4965
				xmax = 1990.6065
				text = "sp"
			intervals [2973]:
				xmin = 1990.6065
				xmax = 1990.6365
				text = "L"
			intervals [2974]:
				xmin = 1990.6365
				xmax = 1990.6665
				text = "EH1"
			intervals [2975]:
				xmin = 1990.6665
				xmax = 1990.6965
				text = "T"
			intervals [2976]:
				xmin = 1990.6965
				xmax = 1990.9265
				text = "sp"
			intervals [2977]:
				xmin = 1990.9265
				xmax = 1991.0065
				text = "S"
			intervals [2978]:
				xmin = 1991.0065
				xmax = 1991.0465
				text = "S"
			intervals [2979]:
				xmin = 1991.0465
				xmax = 1991.1265
				text = "IY1"
			intervals [2980]:
				xmin = 1991.1265
				xmax = 1991.1665
				text = "sp"
			intervals [2981]:
				xmin = 1991.1665
				xmax = 1991.2065
				text = "W"
			intervals [2982]:
				xmin = 1991.2065
				xmax = 1991.2365
				text = "IY1"
			intervals [2983]:
				xmin = 1991.2365
				xmax = 1991.7165
				text = "sp"
			intervals [2984]:
				xmin = 1991.7165
				xmax = 1991.7465
				text = "T"
			intervals [2985]:
				xmin = 1991.7465
				xmax = 1991.7765
				text = "AO1"
			intervals [2986]:
				xmin = 1991.7765
				xmax = 1991.8065
				text = "K"
			intervals [2987]:
				xmin = 1991.8065
				xmax = 1991.9965
				text = "T"
			intervals [2988]:
				xmin = 1991.9965
				xmax = 1992.1465
				text = "sp"
			intervals [2989]:
				xmin = 1992.1465
				xmax = 1992.1765
				text = "AH0"
			intervals [2990]:
				xmin = 1992.1765
				xmax = 1992.2065
				text = "B"
			intervals [2991]:
				xmin = 1992.2065
				xmax = 1992.2365
				text = "AW1"
			intervals [2992]:
				xmin = 1992.2365
				xmax = 1992.2765
				text = "T"
			intervals [2993]:
				xmin = 1992.2765
				xmax = 1992.3065
				text = "spn"
			intervals [2994]:
				xmin = 1992.3065
				xmax = 1992.5665
				text = "sp"
			intervals [2995]:
				xmin = 1992.5665
				xmax = 1993.6327
				text = ""
			intervals [2996]:
				xmin = 1993.6327
				xmax = 1994.1127
				text = "AH1"
			intervals [2997]:
				xmin = 1994.1127
				xmax = 1994.2627
				text = "sp"
			intervals [2998]:
				xmin = 1994.2627
				xmax = 1994.3827
				text = "S"
			intervals [2999]:
				xmin = 1994.3827
				xmax = 1994.4427
				text = "P"
			intervals [3000]:
				xmin = 1994.4427
				xmax = 1994.4827
				text = "EH1"
			intervals [3001]:
				xmin = 1994.4827
				xmax = 1994.6527
				text = "SH"
			intervals [3002]:
				xmin = 1994.6527
				xmax = 1994.7327
				text = "AH0"
			intervals [3003]:
				xmin = 1994.7327
				xmax = 1994.7927
				text = "L"
			intervals [3004]:
				xmin = 1994.7927
				xmax = 1994.8727
				text = "AH0"
			intervals [3005]:
				xmin = 1994.8727
				xmax = 1994.9127
				text = "K"
			intervals [3006]:
				xmin = 1994.9127
				xmax = 1994.9427
				text = "EY1"
			intervals [3007]:
				xmin = 1994.9427
				xmax = 1994.9727
				text = "ZH"
			intervals [3008]:
				xmin = 1994.9727
				xmax = 1995.0727
				text = "AH0"
			intervals [3009]:
				xmin = 1995.0727
				xmax = 1995.1827
				text = "N"
			intervals [3010]:
				xmin = 1995.1827
				xmax = 1996.0227
				text = "Z"
			intervals [3011]:
				xmin = 1996.0227
				xmax = 1996.1727
				text = "sp"
			intervals [3012]:
				xmin = 1996.1727
				xmax = 1996.4047
				text = ""
			intervals [3013]:
				xmin = 1996.4047
				xmax = 1996.4747
				text = "HH"
			intervals [3014]:
				xmin = 1996.4747
				xmax = 1996.5547
				text = "AW1"
			intervals [3015]:
				xmin = 1996.5547
				xmax = 1996.6347
				text = "D"
			intervals [3016]:
				xmin = 1996.6347
				xmax = 1996.6647
				text = "UW1"
			intervals [3017]:
				xmin = 1996.6647
				xmax = 1996.6947
				text = "Y"
			intervals [3018]:
				xmin = 1996.6947
				xmax = 1996.7347
				text = "UW1"
			intervals [3019]:
				xmin = 1996.7347
				xmax = 1996.8447
				text = "sp"
			intervals [3020]:
				xmin = 1996.8447
				xmax = 1997.0047
				text = "S"
			intervals [3021]:
				xmin = 1997.0047
				xmax = 1997.0647
				text = "EH1"
			intervals [3022]:
				xmin = 1997.0647
				xmax = 1997.1447
				text = "L"
			intervals [3023]:
				xmin = 1997.1447
				xmax = 1997.2747
				text = "AH0"
			intervals [3024]:
				xmin = 1997.2747
				xmax = 1997.3147
				text = "B"
			intervals [3025]:
				xmin = 1997.3147
				xmax = 1997.3447
				text = "R"
			intervals [3026]:
				xmin = 1997.3447
				xmax = 1997.3947
				text = "EY2"
			intervals [3027]:
				xmin = 1997.3947
				xmax = 1997.4247
				text = "T"
			intervals [3028]:
				xmin = 1997.4247
				xmax = 1997.5047
				text = "sp"
			intervals [3029]:
				xmin = 1997.5047
				xmax = 1997.6147
				text = "HH"
			intervals [3030]:
				xmin = 1997.6147
				xmax = 1997.6547
				text = "AA1"
			intervals [3031]:
				xmin = 1997.6547
				xmax = 1997.7947
				text = "L"
			intervals [3032]:
				xmin = 1997.7947
				xmax = 1997.8447
				text = "AH0"
			intervals [3033]:
				xmin = 1997.8447
				xmax = 1997.9147
				text = "D"
			intervals [3034]:
				xmin = 1997.9147
				xmax = 1997.9847
				text = "EY2"
			intervals [3035]:
				xmin = 1997.9847
				xmax = 1998.4347
				text = "Z"
			intervals [3036]:
				xmin = 1998.4347
				xmax = 1998.4647
				text = "sp"
			intervals [3037]:
				xmin = 1998.4647
				xmax = 1998.5247
				text = "K"
			intervals [3038]:
				xmin = 1998.5247
				xmax = 1998.5547
				text = "R"
			intervals [3039]:
				xmin = 1998.5547
				xmax = 1998.5847
				text = "IH1"
			intervals [3040]:
				xmin = 1998.5847
				xmax = 1998.6847
				text = "S"
			intervals [3041]:
				xmin = 1998.6847
				xmax = 1998.7847
				text = "M"
			intervals [3042]:
				xmin = 1998.7847
				xmax = 1998.8147
				text = "AH0"
			intervals [3043]:
				xmin = 1998.8147
				xmax = 1998.9647
				text = "S"
			intervals [3044]:
				xmin = 1998.9647
				xmax = 1999.0047
				text = "sp"
			intervals [3045]:
				xmin = 1999.0047
				xmax = 1999.0347
				text = "F"
			intervals [3046]:
				xmin = 1999.0347
				xmax = 1999.0647
				text = "ER0"
			intervals [3047]:
				xmin = 1999.0647
				xmax = 1999.4347
				text = "sp"
			intervals [3048]:
				xmin = 1999.4347
				xmax = 1999.4647
				text = "IH1"
			intervals [3049]:
				xmin = 1999.4647
				xmax = 1999.5147
				text = "N"
			intervals [3050]:
				xmin = 1999.5147
				xmax = 1999.5747
				text = "S"
			intervals [3051]:
				xmin = 1999.5747
				xmax = 1999.6147
				text = "T"
			intervals [3052]:
				xmin = 1999.6147
				xmax = 1999.6447
				text = "AH0"
			intervals [3053]:
				xmin = 1999.6447
				xmax = 1999.6747
				text = "N"
			intervals [3054]:
				xmin = 1999.6747
				xmax = 1999.7147
				text = "S"
			intervals [3055]:
				xmin = 1999.7147
				xmax = 2001.7868
				text = ""
			intervals [3056]:
				xmin = 2001.7868
				xmax = 2002.5668
				text = "spn"
			intervals [3057]:
				xmin = 2002.5668
				xmax = 2022.5358
				text = ""
			intervals [3058]:
				xmin = 2022.5358
				xmax = 2022.7458
				text = "M"
			intervals [3059]:
				xmin = 2022.7458
				xmax = 2022.7858
				text = "HH"
			intervals [3060]:
				xmin = 2022.7858
				xmax = 2023.0858
				text = "M"
			intervals [3061]:
				xmin = 2023.0858
				xmax = 2040.599
				text = ""
			intervals [3062]:
				xmin = 2040.599
				xmax = 2040.649
				text = "sil"
			intervals [3063]:
				xmin = 2040.649
				xmax = 2040.969
				text = "M"
			intervals [3064]:
				xmin = 2040.969
				xmax = 2041.009
				text = "HH"
			intervals [3065]:
				xmin = 2041.009
				xmax = 2041.049
				text = "M"
			intervals [3066]:
				xmin = 2041.049
				xmax = 2045.5689
				text = ""
			intervals [3067]:
				xmin = 2045.5689
				xmax = 2045.6489
				text = "sil"
			intervals [3068]:
				xmin = 2045.6489
				xmax = 2045.8489
				text = "M"
			intervals [3069]:
				xmin = 2045.8489
				xmax = 2045.9289
				text = "HH"
			intervals [3070]:
				xmin = 2045.9289
				xmax = 2046.0189
				text = "M"
			intervals [3071]:
				xmin = 2046.0189
				xmax = 2046.0689
				text = "sp"
			intervals [3072]:
				xmin = 2046.0689
				xmax = 2068.4118
				text = ""
			intervals [3073]:
				xmin = 2068.4118
				xmax = 2068.4818
				text = "M"
			intervals [3074]:
				xmin = 2068.4818
				xmax = 2068.5218
				text = "HH"
			intervals [3075]:
				xmin = 2068.5218
				xmax = 2068.8718
				text = "M"
			intervals [3076]:
				xmin = 2068.8718
				xmax = 2081.0889
				text = ""
			intervals [3077]:
				xmin = 2081.0889
				xmax = 2081.1289
				text = "sil"
			intervals [3078]:
				xmin = 2081.1289
				xmax = 2081.4489
				text = "OW1"
			intervals [3079]:
				xmin = 2081.4489
				xmax = 2081.5331
				text = ""
			intervals [3080]:
				xmin = 2081.5331
				xmax = 2081.6031
				text = "Y"
			intervals [3081]:
				xmin = 2081.6031
				xmax = 2081.7031
				text = "UW1"
			intervals [3082]:
				xmin = 2081.7031
				xmax = 2081.7731
				text = "W"
			intervals [3083]:
				xmin = 2081.7731
				xmax = 2081.8431
				text = "ER1"
			intervals [3084]:
				xmin = 2081.8431
				xmax = 2081.9031
				text = "K"
			intervals [3085]:
				xmin = 2081.9031
				xmax = 2081.9331
				text = "sp"
			intervals [3086]:
				xmin = 2081.9331
				xmax = 2082.0031
				text = "DH"
			intervals [3087]:
				xmin = 2082.0031
				xmax = 2082.0831
				text = "IH0"
			intervals [3088]:
				xmin = 2082.0831
				xmax = 2082.1131
				text = "S"
			intervals [3089]:
				xmin = 2082.1131
				xmax = 2082.1431
				text = "sp"
			intervals [3090]:
				xmin = 2082.1431
				xmax = 2082.2231
				text = "S"
			intervals [3091]:
				xmin = 2082.2231
				xmax = 2082.2931
				text = "AH1"
			intervals [3092]:
				xmin = 2082.2931
				xmax = 2082.3831
				text = "M"
			intervals [3093]:
				xmin = 2082.3831
				xmax = 2082.4631
				text = "ER0"
			intervals [3094]:
				xmin = 2082.4631
				xmax = 2082.9517
				text = "sp"
			intervals [3095]:
				xmin = 2082.9517
				xmax = 2082.9817
				text = "OW1"
			intervals [3096]:
				xmin = 2082.9817
				xmax = 2083.0117
				text = "W"
			intervals [3097]:
				xmin = 2083.0117
				xmax = 2083.0417
				text = "AH1"
			intervals [3098]:
				xmin = 2083.0417
				xmax = 2083.0717
				text = "T"
			intervals [3099]:
				xmin = 2083.0717
				xmax = 2083.1017
				text = "ER0"
			intervals [3100]:
				xmin = 2083.1017
				xmax = 2083.1317
				text = "Y"
			intervals [3101]:
				xmin = 2083.1317
				xmax = 2083.1717
				text = "UW1"
			intervals [3102]:
				xmin = 2083.1717
				xmax = 2083.2117
				text = "G"
			intervals [3103]:
				xmin = 2083.2117
				xmax = 2083.2417
				text = "AH1"
			intervals [3104]:
				xmin = 2083.2417
				xmax = 2083.2917
				text = "N"
			intervals [3105]:
				xmin = 2083.2917
				xmax = 2083.3617
				text = "AH0"
			intervals [3106]:
				xmin = 2083.3617
				xmax = 2083.4317
				text = "sp"
			intervals [3107]:
				xmin = 2083.4317
				xmax = 2083.4717
				text = "D"
			intervals [3108]:
				xmin = 2083.4717
				xmax = 2083.5717
				text = "UW1"
			intervals [3109]:
				xmin = 2083.5717
				xmax = 2083.7217
				text = "sp"
			intervals [3110]:
				xmin = 2083.7217
				xmax = 2087.1963
				text = ""
			intervals [3111]:
				xmin = 2087.1963
				xmax = 2087.2463
				text = "OW1"
			intervals [3112]:
				xmin = 2087.2463
				xmax = 2087.2863
				text = "R"
			intervals [3113]:
				xmin = 2087.2863
				xmax = 2087.3363
				text = "IH1"
			intervals [3114]:
				xmin = 2087.3363
				xmax = 2087.3663
				text = "L"
			intervals [3115]:
				xmin = 2087.3663
				xmax = 2087.4063
				text = "IY0"
			intervals [3116]:
				xmin = 2087.4063
				xmax = 2087.4363
				text = "W"
			intervals [3117]:
				xmin = 2087.4363
				xmax = 2087.4663
				text = "AH1"
			intervals [3118]:
				xmin = 2087.4663
				xmax = 2087.5163
				text = "T"
			intervals [3119]:
				xmin = 2087.5163
				xmax = 2087.5663
				text = "sp"
			intervals [3120]:
				xmin = 2087.5663
				xmax = 2087.6263
				text = "ER0"
			intervals [3121]:
				xmin = 2087.6263
				xmax = 2087.6563
				text = "sp"
			intervals [3122]:
				xmin = 2087.6563
				xmax = 2087.6863
				text = "Y"
			intervals [3123]:
				xmin = 2087.6863
				xmax = 2087.8763
				text = "UW1"
			intervals [3124]:
				xmin = 2087.8763
				xmax = 2087.9163
				text = "sp"
			intervals [3125]:
				xmin = 2087.9163
				xmax = 2087.9463
				text = "G"
			intervals [3126]:
				xmin = 2087.9463
				xmax = 2087.9763
				text = "AH1"
			intervals [3127]:
				xmin = 2087.9763
				xmax = 2088.0063
				text = "N"
			intervals [3128]:
				xmin = 2088.0063
				xmax = 2088.0363
				text = "AH0"
			intervals [3129]:
				xmin = 2088.0363
				xmax = 2088.1163
				text = "D"
			intervals [3130]:
				xmin = 2088.1163
				xmax = 2088.1763
				text = "UW1"
			intervals [3131]:
				xmin = 2088.1763
				xmax = 2088.7263
				text = "sp"
			intervals [3132]:
				xmin = 2088.7263
				xmax = 2093.984
				text = ""
			intervals [3133]:
				xmin = 2093.984
				xmax = 2094.254
				text = "M"
			intervals [3134]:
				xmin = 2094.254
				xmax = 2094.314
				text = "sp"
			intervals [3135]:
				xmin = 2094.314
				xmax = 2103.8367
				text = ""
			intervals [3136]:
				xmin = 2103.8367
				xmax = 2103.8967
				text = "W"
			intervals [3137]:
				xmin = 2103.8967
				xmax = 2103.9267
				text = "AH1"
			intervals [3138]:
				xmin = 2103.9267
				xmax = 2103.9567
				text = "T"
			intervals [3139]:
				xmin = 2103.9567
				xmax = 2103.9867
				text = "ER0"
			intervals [3140]:
				xmin = 2103.9867
				xmax = 2104.0167
				text = "Y"
			intervals [3141]:
				xmin = 2104.0167
				xmax = 2104.0567
				text = "UW1"
			intervals [3142]:
				xmin = 2104.0567
				xmax = 2104.1267
				text = "G"
			intervals [3143]:
				xmin = 2104.1267
				xmax = 2104.1567
				text = "AA1"
			intervals [3144]:
				xmin = 2104.1567
				xmax = 2104.1867
				text = "N"
			intervals [3145]:
				xmin = 2104.1867
				xmax = 2104.2167
				text = "AH0"
			intervals [3146]:
				xmin = 2104.2167
				xmax = 2104.2767
				text = "sp"
			intervals [3147]:
				xmin = 2104.2767
				xmax = 2104.3467
				text = "D"
			intervals [3148]:
				xmin = 2104.3467
				xmax = 2104.4467
				text = "UW1"
			intervals [3149]:
				xmin = 2104.4467
				xmax = 2104.5067
				text = "sp"
			intervals [3150]:
				xmin = 2104.5067
				xmax = 2104.5367
				text = "W"
			intervals [3151]:
				xmin = 2104.5367
				xmax = 2104.5667
				text = "IH0"
			intervals [3152]:
				xmin = 2104.5667
				xmax = 2104.6167
				text = "TH"
			intervals [3153]:
				xmin = 2104.6167
				xmax = 2104.6567
				text = "AO1"
			intervals [3154]:
				xmin = 2104.6567
				xmax = 2104.7767
				text = "L"
			intervals [3155]:
				xmin = 2104.7767
				xmax = 2104.8067
				text = "sp"
			intervals [3156]:
				xmin = 2104.8067
				xmax = 2104.8567
				text = "DH"
			intervals [3157]:
				xmin = 2104.8567
				xmax = 2104.9167
				text = "AH0"
			intervals [3158]:
				xmin = 2104.9167
				xmax = 2104.9467
				text = "T"
			intervals [3159]:
				xmin = 2104.9467
				xmax = 2105.0367
				text = "sp"
			intervals [3160]:
				xmin = 2105.0367
				xmax = 2105.0667
				text = "M"
			intervals [3161]:
				xmin = 2105.0667
				xmax = 2105.1167
				text = "AH1"
			intervals [3162]:
				xmin = 2105.1167
				xmax = 2105.1467
				text = "N"
			intervals [3163]:
				xmin = 2105.1467
				xmax = 2105.1767
				text = "IY0"
			intervals [3164]:
				xmin = 2105.1767
				xmax = 2147.583
				text = "sp"
			intervals [3165]:
				xmin = 2147.583
				xmax = 2147.713
				text = "OW1"
			intervals [3166]:
				xmin = 2147.713
				xmax = 2147.803
				text = "Y"
			intervals [3167]:
				xmin = 2147.803
				xmax = 2147.883
				text = "UW1"
			intervals [3168]:
				xmin = 2147.883
				xmax = 2147.923
				text = "HH"
			intervals [3169]:
				xmin = 2147.923
				xmax = 2147.993
				text = "AE1"
			intervals [3170]:
				xmin = 2147.993
				xmax = 2148.053
				text = "V"
			intervals [3171]:
				xmin = 2148.053
				xmax = 2148.083
				text = "sp"
			intervals [3172]:
				xmin = 2148.083
				xmax = 2148.123
				text = "AH0"
			intervals [3173]:
				xmin = 2148.123
				xmax = 2148.233
				text = "K"
			intervals [3174]:
				xmin = 2148.233
				xmax = 2148.313
				text = "AA1"
			intervals [3175]:
				xmin = 2148.313
				xmax = 2148.533
				text = "R"
			intervals [3176]:
				xmin = 2148.533
				xmax = 2157.4768
				text = ""
			intervals [3177]:
				xmin = 2157.4768
				xmax = 2158.5068
				text = "spn"
			intervals [3178]:
				xmin = 2158.5068
				xmax = 2159.4268
				text = "sp"
			intervals [3179]:
				xmin = 2159.4268
				xmax = 2160.9322
				text = ""
			intervals [3180]:
				xmin = 2160.9322
				xmax = 2161.9522
				text = "spn"
			intervals [3181]:
				xmin = 2161.9522
				xmax = 2164.7007
				text = ""
			intervals [3182]:
				xmin = 2164.7007
				xmax = 2165.2407
				text = "M"
			intervals [3183]:
				xmin = 2165.2407
				xmax = 2165.3007
				text = "HH"
			intervals [3184]:
				xmin = 2165.3007
				xmax = 2165.3407
				text = "M"
			intervals [3185]:
				xmin = 2165.3407
				xmax = 2165.4907
				text = "sp"
			intervals [3186]:
				xmin = 2165.4907
				xmax = 2165.6207
				text = "spn"
			intervals [3187]:
				xmin = 2165.6207
				xmax = 2165.7107
				text = "sp"
			intervals [3188]:
				xmin = 2165.7107
				xmax = 2165.9907
				text = "M"
			intervals [3189]:
				xmin = 2165.9907
				xmax = 2166.0207
				text = "HH"
			intervals [3190]:
				xmin = 2166.0207
				xmax = 2166.3707
				text = "M"
			intervals [3191]:
				xmin = 2166.3707
				xmax = 2166.6407
				text = "sp"
			intervals [3192]:
				xmin = 2166.6407
				xmax = 2167.1757
				text = ""
			intervals [3193]:
				xmin = 2167.1757
				xmax = 2167.3857
				text = "M"
			intervals [3194]:
				xmin = 2167.3857
				xmax = 2167.5357
				text = "HH"
			intervals [3195]:
				xmin = 2167.5357
				xmax = 2167.7357
				text = "M"
			intervals [3196]:
				xmin = 2167.7357
				xmax = 2167.8557
				text = "sp"
			intervals [3197]:
				xmin = 2167.8557
				xmax = 2168.3282
				text = ""
			intervals [3198]:
				xmin = 2168.3282
				xmax = 2168.6582
				text = "AH1"
			intervals [3199]:
				xmin = 2168.6582
				xmax = 2169.0182
				text = "M"
			intervals [3200]:
				xmin = 2169.0182
				xmax = 2169.8156
				text = ""
			intervals [3201]:
				xmin = 2169.8156
				xmax = 2169.8456
				text = "sil"
			intervals [3202]:
				xmin = 2169.8456
				xmax = 2169.9056
				text = "HH"
			intervals [3203]:
				xmin = 2169.9056
				xmax = 2169.9356
				text = "AE1"
			intervals [3204]:
				xmin = 2169.9356
				xmax = 2170.0156
				text = "V"
			intervals [3205]:
				xmin = 2170.0156
				xmax = 2170.0556
				text = "Y"
			intervals [3206]:
				xmin = 2170.0556
				xmax = 2170.0856
				text = "UW1"
			intervals [3207]:
				xmin = 2170.0856
				xmax = 2170.1156
				text = "EH1"
			intervals [3208]:
				xmin = 2170.1156
				xmax = 2170.2156
				text = "V"
			intervals [3209]:
				xmin = 2170.2156
				xmax = 2170.2756
				text = "ER0"
			intervals [3210]:
				xmin = 2170.2756
				xmax = 2170.3756
				text = "B"
			intervals [3211]:
				xmin = 2170.3756
				xmax = 2170.4156
				text = "IH1"
			intervals [3212]:
				xmin = 2170.4156
				xmax = 2170.4756
				text = "N"
			intervals [3213]:
				xmin = 2170.4756
				xmax = 2170.5056
				text = "IH1"
			intervals [3214]:
				xmin = 2170.5056
				xmax = 2170.6056
				text = "N"
			intervals [3215]:
				xmin = 2170.6056
				xmax = 2170.6556
				text = "AH0"
			intervals [3216]:
				xmin = 2170.6556
				xmax = 2170.7556
				text = "sp"
			intervals [3217]:
				xmin = 2170.7556
				xmax = 2170.7856
				text = "P"
			intervals [3218]:
				xmin = 2170.7856
				xmax = 2170.8356
				text = "AH0"
			intervals [3219]:
				xmin = 2170.8356
				xmax = 2170.9256
				text = "Z"
			intervals [3220]:
				xmin = 2170.9256
				xmax = 2171.0056
				text = "IH1"
			intervals [3221]:
				xmin = 2171.0056
				xmax = 2171.1256
				text = "SH"
			intervals [3222]:
				xmin = 2171.1256
				xmax = 2171.1656
				text = "AH0"
			intervals [3223]:
				xmin = 2171.1656
				xmax = 2171.1956
				text = "N"
			intervals [3224]:
				xmin = 2171.1956
				xmax = 2171.2256
				text = "sp"
			intervals [3225]:
				xmin = 2171.2256
				xmax = 2171.2556
				text = "HH"
			intervals [3226]:
				xmin = 2171.2556
				xmax = 2171.2856
				text = "W"
			intervals [3227]:
				xmin = 2171.2856
				xmax = 2171.3356
				text = "EH1"
			intervals [3228]:
				xmin = 2171.3356
				xmax = 2171.3856
				text = "R"
			intervals [3229]:
				xmin = 2171.3856
				xmax = 2171.4256
				text = "sp"
			intervals [3230]:
				xmin = 2171.4256
				xmax = 2171.4856
				text = "Y"
			intervals [3231]:
				xmin = 2171.4856
				xmax = 2171.5556
				text = "UW1"
			intervals [3232]:
				xmin = 2171.5556
				xmax = 2171.6356
				text = "TH"
			intervals [3233]:
				xmin = 2171.6356
				xmax = 2171.6856
				text = "AO1"
			intervals [3234]:
				xmin = 2171.6856
				xmax = 2171.7756
				text = "T"
			intervals [3235]:
				xmin = 2171.7756
				xmax = 2171.8256
				text = "Y"
			intervals [3236]:
				xmin = 2171.8256
				xmax = 2171.8556
				text = "UW1"
			intervals [3237]:
				xmin = 2171.8556
				xmax = 2171.8856
				text = "W"
			intervals [3238]:
				xmin = 2171.8856
				xmax = 2171.9356
				text = "ER0"
			intervals [3239]:
				xmin = 2171.9356
				xmax = 2171.9656
				text = "G"
			intervals [3240]:
				xmin = 2171.9656
				xmax = 2171.9956
				text = "AH1"
			intervals [3241]:
				xmin = 2171.9956
				xmax = 2172.0256
				text = "N"
			intervals [3242]:
				xmin = 2172.0256
				xmax = 2172.0856
				text = "AH0"
			intervals [3243]:
				xmin = 2172.0856
				xmax = 2172.1756
				text = "sp"
			intervals [3244]:
				xmin = 2172.1756
				xmax = 2172.2556
				text = "D"
			intervals [3245]:
				xmin = 2172.2556
				xmax = 2172.4156
				text = "AY1"
			intervals [3246]:
				xmin = 2172.4156
				xmax = 2172.5456
				text = "sp"
			intervals [3247]:
				xmin = 2172.5456
				xmax = 2276.3245
				text = ""
			intervals [3248]:
				xmin = 2276.3245
				xmax = 2278.6845
				text = "spn"
			intervals [3249]:
				xmin = 2278.6845
				xmax = 2282.4447
				text = ""
			intervals [3250]:
				xmin = 2282.4447
				xmax = 2282.6047
				text = "W"
			intervals [3251]:
				xmin = 2282.6047
				xmax = 2282.8147
				text = "AW1"
			intervals [3252]:
				xmin = 2282.8147
				xmax = 2283.2047
				text = "sp"
			intervals [3253]:
				xmin = 2283.2047
				xmax = 2283.2947
				text = "OW2"
			intervals [3254]:
				xmin = 2283.2947
				xmax = 2283.4147
				text = "K"
			intervals [3255]:
				xmin = 2283.4147
				xmax = 2283.6047
				text = "EY1"
			intervals [3256]:
				xmin = 2283.6047
				xmax = 2283.7347
				text = "sp"
			intervals [3257]:
				xmin = 2283.7347
				xmax = 2284.1
				text = ""
	item [3]:
		class = "IntervalTier"
		name = "DCA_se3_ag1_m_04 - words"
		xmin = 0.0
		xmax = 2284.1
		intervals: size = 7439
			intervals [1]:
				xmin = 0.0
				xmax = 1.3887
				text = ""
			intervals [2]:
				xmin = 1.3887
				xmax = 2.1787
				text = "rdx"
			intervals [3]:
				xmin = 2.1787
				xmax = 9.445
				text = ""
			intervals [4]:
				xmin = 9.445
				xmax = 9.935
				text = "well"
			intervals [5]:
				xmin = 9.935
				xmax = 10.070
				text = ""
			intervals [6]:
				xmin = 10.070
				xmax = 10.210
				text = "uh"
			intervals [7]:
				xmin = 10.210
				xmax = 10.640
				text = "most"
			intervals [8]:
				xmin = 10.640
				xmax = 10.700
				text = "of"
			intervals [9]:
				xmin = 10.700
				xmax = 10.850
				text = "my"
			intervals [10]:
				xmin = 10.850
				xmax = 11.220
				text = "time"
			intervals [11]:
				xmin = 11.220
				xmax = 11.340
				text = "was"
			intervals [12]:
				xmin = 11.340
				xmax = 11.710
				text = "spent"
			intervals [13]:
				xmin = 11.710
				xmax = 11.9289
				text = ""
			intervals [14]:
				xmin = 11.9289
				xmax = 12.1789
				text = "playing"
			intervals [15]:
				xmin = 12.1789
				xmax = 12.3489
				text = "with"
			intervals [16]:
				xmin = 12.3489
				xmax = 12.4589
				text = "my"
			intervals [17]:
				xmin = 12.4589
				xmax = 12.7389
				text = "model"
			intervals [18]:
				xmin = 12.7389
				xmax = 13.2089
				text = "cars"
			intervals [19]:
				xmin = 13.2089
				xmax = 13.5456
				text = ""
			intervals [20]:
				xmin = 13.5456
				xmax = 13.8256
				text = "and"
			intervals [21]:
				xmin = 13.8256
				xmax = 13.9907
				text = ""
			intervals [22]:
				xmin = 13.9907
				xmax = 14.0207
				text = "m-"
			intervals [23]:
				xmin = 14.0207
				xmax = 14.2256
				text = ""
			intervals [24]:
				xmin = 14.2256
				xmax = 14.4056
				text = "all"
			intervals [25]:
				xmin = 14.4056
				xmax = 14.4756
				text = "of"
			intervals [26]:
				xmin = 14.4756
				xmax = 14.6156
				text = "my"
			intervals [27]:
				xmin = 14.6156
				xmax = 14.9056
				text = "friends"
			intervals [28]:
				xmin = 14.9056
				xmax = 15.0456
				text = "had"
			intervals [29]:
				xmin = 15.0456
				xmax = 15.3056
				text = "model"
			intervals [30]:
				xmin = 15.3056
				xmax = 15.6556
				text = "cars"
			intervals [31]:
				xmin = 15.6556
				xmax = 15.7456
				text = "and"
			intervals [32]:
				xmin = 15.7456
				xmax = 15.9256
				text = "so"
			intervals [33]:
				xmin = 15.9256
				xmax = 16.1056
				text = "it"
			intervals [34]:
				xmin = 16.1056
				xmax = 16.4256
				text = "was"
			intervals [35]:
				xmin = 16.4256
				xmax = 16.6266
				text = ""
			intervals [36]:
				xmin = 16.6266
				xmax = 16.8466
				text = "sort"
			intervals [37]:
				xmin = 16.8466
				xmax = 16.9766
				text = "of"
			intervals [38]:
				xmin = 16.9766
				xmax = 17.1266
				text = "a"
			intervals [39]:
				xmin = 17.1266
				xmax = 17.491
				text = ""
			intervals [40]:
				xmin = 17.491
				xmax = 17.791
				text = "joint"
			intervals [41]:
				xmin = 17.791
				xmax = 18.251
				text = "action"
			intervals [42]:
				xmin = 18.251
				xmax = 18.6223
				text = ""
			intervals [43]:
				xmin = 18.6223
				xmax = 18.7723
				text = "we"
			intervals [44]:
				xmin = 18.7723
				xmax = 18.8523
				text = "d"
			intervals [45]:
				xmin = 18.8523
				xmax = 19.0323
				text = "all"
			intervals [46]:
				xmin = 19.0323
				xmax = 19.1723
				text = "get"
			intervals [47]:
				xmin = 19.1723
				xmax = 19.5823
				text = "together"
			intervals [48]:
				xmin = 19.5823
				xmax = 19.6623
				text = "in"
			intervals [49]:
				xmin = 19.6623
				xmax = 20.0223
				text = "someone"
			intervals [50]:
				xmin = 20.0223
				xmax = 20.1123
				text = "s"
			intervals [51]:
				xmin = 20.1123
				xmax = 20.5523
				text = "basement"
			intervals [52]:
				xmin = 20.5523
				xmax = 20.6423
				text = "or"
			intervals [53]:
				xmin = 20.6423
				xmax = 20.9523
				text = "someone"
			intervals [54]:
				xmin = 20.9523
				xmax = 21.0323
				text = "s"
			intervals [55]:
				xmin = 21.0323
				xmax = 21.6623
				text = "backyard"
			intervals [56]:
				xmin = 21.6623
				xmax = 22.0799
				text = ""
			intervals [57]:
				xmin = 22.0799
				xmax = 22.3499
				text = "and"
			intervals [58]:
				xmin = 22.3499
				xmax = 22.5499
				text = "we"
			intervals [59]:
				xmin = 22.5499
				xmax = 22.6199
				text = "d"
			intervals [60]:
				xmin = 22.6199
				xmax = 22.9099
				text = "either"
			intervals [61]:
				xmin = 22.9099
				xmax = 23.2999
				text = "race"
			intervals [62]:
				xmin = 23.2999
				xmax = 23.5499
				text = "'em"
			intervals [63]:
				xmin = 23.5499
				xmax = 23.6099
				text = ""
			intervals [64]:
				xmin = 23.6099
				xmax = 23.9799
				text = "or"
			intervals [65]:
				xmin = 23.9799
				xmax = 24.5927
				text = ""
			intervals [66]:
				xmin = 24.5927
				xmax = 24.8127
				text = "or"
			intervals [67]:
				xmin = 24.8127
				xmax = 25.1289
				text = ""
			intervals [68]:
				xmin = 25.1289
				xmax = 25.4789
				text = "build"
			intervals [69]:
				xmin = 25.4789
				xmax = 25.6989
				text = "'em"
			intervals [70]:
				xmin = 25.6989
				xmax = 25.8289
				text = "or"
			intervals [71]:
				xmin = 25.8289
				xmax = 26.1889
				text = "tear"
			intervals [72]:
				xmin = 26.1889
				xmax = 26.3789
				text = "them"
			intervals [73]:
				xmin = 26.3789
				xmax = 26.9189
				text = "apart"
			intervals [74]:
				xmin = 26.9189
				xmax = 27.2859
				text = ""
			intervals [75]:
				xmin = 27.2859
				xmax = 27.3859
				text = "or"
			intervals [76]:
				xmin = 27.3859
				xmax = 27.7459
				text = "pretend"
			intervals [77]:
				xmin = 27.7459
				xmax = 27.8659
				text = "as"
			intervals [78]:
				xmin = 27.8659
				xmax = 28.0959
				text = "though"
			intervals [79]:
				xmin = 28.0959
				xmax = 28.5812
				text = ""
			intervals [80]:
				xmin = 28.5812
				xmax = 28.8912
				text = "um"
			intervals [81]:
				xmin = 28.8912
				xmax = 29.1515
				text = ""
			intervals [82]:
				xmin = 29.1515
				xmax = 29.2815
				text = "we"
			intervals [83]:
				xmin = 29.2815
				xmax = 29.4815
				text = "were"
			intervals [84]:
				xmin = 29.4815
				xmax = 29.6349
				text = ""
			intervals [85]:
				xmin = 29.6349
				xmax = 29.7649
				text = "we"
			intervals [86]:
				xmin = 29.7649
				xmax = 29.9049
				text = "were"
			intervals [87]:
				xmin = 29.9049
				xmax = 30.2349
				text = "grown"
			intervals [88]:
				xmin = 30.2349
				xmax = 30.3749
				text = "and"
			intervals [89]:
				xmin = 30.3749
				xmax = 30.5849
				text = "this"
			intervals [90]:
				xmin = 30.5849
				xmax = 30.6949
				text = "is"
			intervals [91]:
				xmin = 30.6949
				xmax = 30.8949
				text = "how"
			intervals [92]:
				xmin = 30.8949
				xmax = 31.0049
				text = "we"
			intervals [93]:
				xmin = 31.0049
				xmax = 31.0849
				text = "d"
			intervals [94]:
				xmin = 31.0849
				xmax = 31.4649
				text = "live"
			intervals [95]:
				xmin = 31.4649
				xmax = 31.8228
				text = ""
			intervals [96]:
				xmin = 31.8228
				xmax = 32.1828
				text = "in"
			intervals [97]:
				xmin = 32.1828
				xmax = 32.2766
				text = ""
			intervals [98]:
				xmin = 32.2766
				xmax = 32.5466
				text = "our"
			intervals [99]:
				xmin = 32.5466
				xmax = 32.7766
				text = "make"
			intervals [100]:
				xmin = 32.7766
				xmax = 33.0566
				text = "believe"
			intervals [101]:
				xmin = 33.0566
				xmax = 33.4966
				text = "houses"
			intervals [102]:
				xmin = 33.4966
				xmax = 33.7166
				text = "with"
			intervals [103]:
				xmin = 33.7166
				xmax = 33.9566
				text = "our"
			intervals [104]:
				xmin = 33.9566
				xmax = 34.1114
				text = ""
			intervals [105]:
				xmin = 34.1114
				xmax = 34.3114
				text = "toy"
			intervals [106]:
				xmin = 34.3114
				xmax = 34.8114
				text = "cars"
			intervals [107]:
				xmin = 34.8114
				xmax = 46.8935
				text = ""
			intervals [108]:
				xmin = 46.8935
				xmax = 47.0435
				text = "oh"
			intervals [109]:
				xmin = 47.0435
				xmax = 47.2135
				text = "we"
			intervals [110]:
				xmin = 47.2135
				xmax = 47.3977
				text = ""
			intervals [111]:
				xmin = 47.3977
				xmax = 47.5877
				text = "did"
			intervals [112]:
				xmin = 47.5877
				xmax = 47.8277
				text = "this"
			intervals [113]:
				xmin = 47.8277
				xmax = 48.1077
				text = "too"
			intervals [114]:
				xmin = 48.1077
				xmax = 48.2677
				text = "we"
			intervals [115]:
				xmin = 48.2677
				xmax = 48.7177
				text = "played"
			intervals [116]:
				xmin = 48.7177
				xmax = 49.1824
				text = ""
			intervals [117]:
				xmin = 49.1824
				xmax = 49.2724
				text = "a"
			intervals [118]:
				xmin = 49.2724
				xmax = 49.4724
				text = "lot"
			intervals [119]:
				xmin = 49.4724
				xmax = 49.5724
				text = "of"
			intervals [120]:
				xmin = 49.5724
				xmax = 49.9324
				text = "tag"
			intervals [121]:
				xmin = 49.9324
				xmax = 50.0124
				text = "we"
			intervals [122]:
				xmin = 50.0124
				xmax = 50.2124
				text = "played"
			intervals [123]:
				xmin = 50.2124
				xmax = 50.2724
				text = "a"
			intervals [124]:
				xmin = 50.2724
				xmax = 50.4324
				text = "lot"
			intervals [125]:
				xmin = 50.4324
				xmax = 50.4924
				text = "of"
			intervals [126]:
				xmin = 50.4924
				xmax = 50.6924
				text = "touch"
			intervals [127]:
				xmin = 50.6924
				xmax = 51.2424
				text = "football"
			intervals [128]:
				xmin = 51.2424
				xmax = 51.6015
				text = ""
			intervals [129]:
				xmin = 51.6015
				xmax = 51.7215
				text = "in"
			intervals [130]:
				xmin = 51.7215
				xmax = 51.9415
				text = "a"
			intervals [131]:
				xmin = 51.9415
				xmax = 52.0519
				text = ""
			intervals [132]:
				xmin = 52.0519
				xmax = 52.3219
				text = "back"
			intervals [133]:
				xmin = 52.3219
				xmax = 52.6819
				text = "alley"
			intervals [134]:
				xmin = 52.6819
				xmax = 52.7119
				text = ""
			intervals [135]:
				xmin = 52.7119
				xmax = 53.0719
				text = "and"
			intervals [136]:
				xmin = 53.0719
				xmax = 53.2919
				text = "um"
			intervals [137]:
				xmin = 53.2919
				xmax = 53.9493
				text = ""
			intervals [138]:
				xmin = 53.9493
				xmax = 54.1093
				text = "when"
			intervals [139]:
				xmin = 54.1093
				xmax = 54.1993
				text = "we"
			intervals [140]:
				xmin = 54.1993
				xmax = 54.4193
				text = "could"
			intervals [141]:
				xmin = 54.4193
				xmax = 54.5993
				text = "not"
			intervals [142]:
				xmin = 54.5993
				xmax = 54.8593
				text = "find"
			intervals [143]:
				xmin = 54.8593
				xmax = 54.8993
				text = "a"
			intervals [144]:
				xmin = 54.8993
				xmax = 55.2993
				text = "football"
			intervals [145]:
				xmin = 55.2993
				xmax = 55.3793
				text = "we"
			intervals [146]:
				xmin = 55.3793
				xmax = 55.4193
				text = "d"
			intervals [147]:
				xmin = 55.4193
				xmax = 55.4493
				text = ""
			intervals [148]:
				xmin = 55.4493
				xmax = 55.7193
				text = "play"
			intervals [149]:
				xmin = 55.7193
				xmax = 55.7793
				text = ""
			intervals [150]:
				xmin = 55.7793
				xmax = 56.3993
				text = "baseball"
			intervals [151]:
				xmin = 56.3993
				xmax = 56.6853
				text = ""
			intervals [152]:
				xmin = 56.6853
				xmax = 56.8853
				text = "or"
			intervals [153]:
				xmin = 56.8853
				xmax = 57.2553
				text = "indian"
			intervals [154]:
				xmin = 57.2553
				xmax = 57.5553
				text = "ball"
			intervals [155]:
				xmin = 57.5553
				xmax = 57.5853
				text = ""
			intervals [156]:
				xmin = 57.5853
				xmax = 57.7253
				text = "or"
			intervals [157]:
				xmin = 57.7253
				xmax = 57.9453
				text = "kick"
			intervals [158]:
				xmin = 57.9453
				xmax = 58.3253
				text = "ball"
			intervals [159]:
				xmin = 58.3253
				xmax = 58.9903
				text = ""
			intervals [160]:
				xmin = 58.9903
				xmax = 59.2903
				text = "and"
			intervals [161]:
				xmin = 59.2903
				xmax = 59.4703
				text = "um"
			intervals [162]:
				xmin = 59.4703
				xmax = 59.5658
				text = ""
			intervals [163]:
				xmin = 59.5658
				xmax = 59.8958
				text = "most"
			intervals [164]:
				xmin = 59.8958
				xmax = 60.0758
				text = "of"
			intervals [165]:
				xmin = 60.0758
				xmax = 60.1058
				text = ""
			intervals [166]:
				xmin = 60.1058
				xmax = 60.3658
				text = "most"
			intervals [167]:
				xmin = 60.3658
				xmax = 60.4258
				text = "of"
			intervals [168]:
				xmin = 60.4258
				xmax = 60.5358
				text = "our"
			intervals [169]:
				xmin = 60.5358
				xmax = 60.8258
				text = "playing"
			intervals [170]:
				xmin = 60.8258
				xmax = 61.0258
				text = "was"
			intervals [171]:
				xmin = 61.0258
				xmax = 61.2958
				text = "done"
			intervals [172]:
				xmin = 61.2958
				xmax = 61.3258
				text = ""
			intervals [173]:
				xmin = 61.3258
				xmax = 61.4958
				text = "in"
			intervals [174]:
				xmin = 61.4958
				xmax = 61.6558
				text = "the"
			intervals [175]:
				xmin = 61.6558
				xmax = 61.9358
				text = "alley"
			intervals [176]:
				xmin = 61.9358
				xmax = 62.2258
				text = "behind"
			intervals [177]:
				xmin = 62.2258
				xmax = 62.2858
				text = "our"
			intervals [178]:
				xmin = 62.2858
				xmax = 62.7658
				text = "houses"
			intervals [179]:
				xmin = 62.7658
				xmax = 66.1851
				text = ""
			intervals [180]:
				xmin = 66.1851
				xmax = 66.5351
				text = "well"
			intervals [181]:
				xmin = 66.5351
				xmax = 66.5651
				text = ""
			intervals [182]:
				xmin = 66.5651
				xmax = 66.9551
				text = "indian"
			intervals [183]:
				xmin = 66.9551
				xmax = 67.3551
				text = "ball"
			intervals [184]:
				xmin = 67.3551
				xmax = 67.4997
				text = ""
			intervals [185]:
				xmin = 67.4997
				xmax = 67.9197
				text = "was"
			intervals [186]:
				xmin = 67.9197
				xmax = 68.1297
				text = "um"
			intervals [187]:
				xmin = 68.1297
				xmax = 69.2072
				text = ""
			intervals [188]:
				xmin = 69.2072
				xmax = 69.2772
				text = "a"
			intervals [189]:
				xmin = 69.2772
				xmax = 69.5072
				text = "game"
			intervals [190]:
				xmin = 69.5072
				xmax = 69.7572
				text = "where"
			intervals [191]:
				xmin = 69.7572
				xmax = 70.2797
				text = ""
			intervals [192]:
				xmin = 70.2797
				xmax = 70.6997
				text = "there"
			intervals [193]:
				xmin = 70.6997
				xmax = 70.9797
				text = "was"
			intervals [194]:
				xmin = 70.9797
				xmax = 71.1897
				text = "one"
			intervals [195]:
				xmin = 71.1897
				xmax = 71.5197
				text = "person"
			intervals [196]:
				xmin = 71.5197
				xmax = 71.6297
				text = "at"
			intervals [197]:
				xmin = 71.6297
				xmax = 71.6797
				text = ""
			intervals [198]:
				xmin = 71.6797
				xmax = 71.9997
				text = "bat"
			intervals [199]:
				xmin = 71.9997
				xmax = 72.6044
				text = ""
			intervals [200]:
				xmin = 72.6044
				xmax = 72.9244
				text = "and"
			intervals [201]:
				xmin = 72.9244
				xmax = 73.0146
				text = ""
			intervals [202]:
				xmin = 73.0146
				xmax = 73.2146
				text = "he"
			intervals [203]:
				xmin = 73.2146
				xmax = 73.3546
				text = "would"
			intervals [204]:
				xmin = 73.3546
				xmax = 73.6146
				text = "hit"
			intervals [205]:
				xmin = 73.6146
				xmax = 73.7246
				text = "the"
			intervals [206]:
				xmin = 73.7246
				xmax = 74.1346
				text = "ball"
			intervals [207]:
				xmin = 74.1346
				xmax = 74.3632
				text = ""
			intervals [208]:
				xmin = 74.3632
				xmax = 74.5632
				text = "out"
			intervals [209]:
				xmin = 74.5632
				xmax = 74.7218
				text = ""
			intervals [210]:
				xmin = 74.7218
				xmax = 74.9318
				text = "into"
			intervals [211]:
				xmin = 74.9318
				xmax = 75.0418
				text = "the"
			intervals [212]:
				xmin = 75.0418
				xmax = 75.4318
				text = "field"
			intervals [213]:
				xmin = 75.4318
				xmax = 75.7039
				text = ""
			intervals [214]:
				xmin = 75.7039
				xmax = 76.0639
				text = "of"
			intervals [215]:
				xmin = 76.0639
				xmax = 76.0939
				text = ""
			intervals [216]:
				xmin = 76.0939
				xmax = 76.4839
				text = "others"
			intervals [217]:
				xmin = 76.4839
				xmax = 76.7139
				text = "there"
			intervals [218]:
				xmin = 76.7139
				xmax = 76.8739
				text = "m-"
			intervals [219]:
				xmin = 76.8739
				xmax = 76.972
				text = ""
			intervals [220]:
				xmin = 76.972
				xmax = 77.302
				text = "maybe"
			intervals [221]:
				xmin = 77.302
				xmax = 77.582
				text = "six"
			intervals [222]:
				xmin = 77.582
				xmax = 77.632
				text = "or"
			intervals [223]:
				xmin = 77.632
				xmax = 78.052
				text = "seven"
			intervals [224]:
				xmin = 78.052
				xmax = 78.2697
				text = ""
			intervals [225]:
				xmin = 78.2697
				xmax = 78.6597
				text = "standing"
			intervals [226]:
				xmin = 78.6597
				xmax = 78.8597
				text = "out"
			intervals [227]:
				xmin = 78.8597
				xmax = 79.3843
				text = ""
			intervals [228]:
				xmin = 79.3843
				xmax = 79.7143
				text = "and"
			intervals [229]:
				xmin = 79.7143
				xmax = 79.9443
				text = "um"
			intervals [230]:
				xmin = 79.9443
				xmax = 81.3632
				text = ""
			intervals [231]:
				xmin = 81.3632
				xmax = 81.6032
				text = "they"
			intervals [232]:
				xmin = 81.6032
				xmax = 82.0651
				text = ""
			intervals [233]:
				xmin = 82.0651
				xmax = 82.2251
				text = "if"
			intervals [234]:
				xmin = 82.2251
				xmax = 82.3251
				text = "you"
			intervals [235]:
				xmin = 82.3251
				xmax = 82.6451
				text = "caught"
			intervals [236]:
				xmin = 82.6451
				xmax = 82.7451
				text = "the"
			intervals [237]:
				xmin = 82.7451
				xmax = 83.2051
				text = "ball"
			intervals [238]:
				xmin = 83.2051
				xmax = 83.6879
				text = ""
			intervals [239]:
				xmin = 83.6879
				xmax = 83.7879
				text = "on"
			intervals [240]:
				xmin = 83.7879
				xmax = 83.8579
				text = "a"
			intervals [241]:
				xmin = 83.8579
				xmax = 84.1179
				text = "pop"
			intervals [242]:
				xmin = 84.1179
				xmax = 84.6179
				text = "fly"
			intervals [243]:
				xmin = 84.6179
				xmax = 85.1166
				text = ""
			intervals [244]:
				xmin = 85.1166
				xmax = 85.3866
				text = "then"
			intervals [245]:
				xmin = 85.3866
				xmax = 85.4766
				text = "it"
			intervals [246]:
				xmin = 85.4766
				xmax = 85.6366
				text = "was"
			intervals [247]:
				xmin = 85.6366
				xmax = 85.7966
				text = "your"
			intervals [248]:
				xmin = 85.7966
				xmax = 86.0266
				text = "turn"
			intervals [249]:
				xmin = 86.0266
				xmax = 86.1166
				text = "to"
			intervals [250]:
				xmin = 86.1166
				xmax = 86.2466
				text = "be"
			intervals [251]:
				xmin = 86.2466
				xmax = 86.3966
				text = "at"
			intervals [252]:
				xmin = 86.3966
				xmax = 86.7366
				text = "bat"
			intervals [253]:
				xmin = 86.7366
				xmax = 87.5164
				text = ""
			intervals [254]:
				xmin = 87.5164
				xmax = 87.7464
				text = "other"
			intervals [255]:
				xmin = 87.7464
				xmax = 87.9164
				text = "than"
			intervals [256]:
				xmin = 87.9164
				xmax = 88.1164
				text = "that"
			intervals [257]:
				xmin = 88.1164
				xmax = 88.2764
				text = "if"
			intervals [258]:
				xmin = 88.2764
				xmax = 88.3364
				text = "it"
			intervals [259]:
				xmin = 88.3364
				xmax = 88.4664
				text = "was"
			intervals [260]:
				xmin = 88.4664
				xmax = 88.5264
				text = "a"
			intervals [261]:
				xmin = 88.5264
				xmax = 88.8564
				text = "ground"
			intervals [262]:
				xmin = 88.8564
				xmax = 89.3064
				text = "ball"
			intervals [263]:
				xmin = 89.3064
				xmax = 89.5814
				text = ""
			intervals [264]:
				xmin = 89.5814
				xmax = 89.9514
				text = "or"
			intervals [265]:
				xmin = 89.9514
				xmax = 90.1936
				text = ""
			intervals [266]:
				xmin = 90.1936
				xmax = 90.3236
				text = "it"
			intervals [267]:
				xmin = 90.3236
				xmax = 90.6836
				text = "bounced"
			intervals [268]:
				xmin = 90.6836
				xmax = 90.9136
				text = "off"
			intervals [269]:
				xmin = 90.9136
				xmax = 91.0536
				text = "a"
			intervals [270]:
				xmin = 91.0536
				xmax = 91.4536
				text = "wall"
			intervals [271]:
				xmin = 91.4536
				xmax = 91.5136
				text = "or"
			intervals [272]:
				xmin = 91.5136
				xmax = 91.8136
				text = "fence"
			intervals [273]:
				xmin = 91.8136
				xmax = 91.8636
				text = "or"
			intervals [274]:
				xmin = 91.8636
				xmax = 92.3036
				text = "something"
			intervals [275]:
				xmin = 92.3036
				xmax = 92.6095
				text = ""
			intervals [276]:
				xmin = 92.6095
				xmax = 92.8195
				text = "you"
			intervals [277]:
				xmin = 92.8195
				xmax = 92.8495
				text = "d"
			intervals [278]:
				xmin = 92.8495
				xmax = 93.0395
				text = "pick"
			intervals [279]:
				xmin = 93.0395
				xmax = 93.1395
				text = "it"
			intervals [280]:
				xmin = 93.1395
				xmax = 93.3495
				text = "up"
			intervals [281]:
				xmin = 93.3495
				xmax = 93.4026
				text = ""
			intervals [282]:
				xmin = 93.4026
				xmax = 93.5226
				text = "and"
			intervals [283]:
				xmin = 93.5226
				xmax = 93.7726
				text = "then"
			intervals [284]:
				xmin = 93.7726
				xmax = 93.9821
				text = ""
			intervals [285]:
				xmin = 93.9821
				xmax = 94.1221
				text = "the"
			intervals [286]:
				xmin = 94.1221
				xmax = 94.2921
				text = "p-"
			intervals [287]:
				xmin = 94.2921
				xmax = 94.4443
				text = ""
			intervals [288]:
				xmin = 94.4443
				xmax = 94.6043
				text = "the"
			intervals [289]:
				xmin = 94.6043
				xmax = 94.7003
				text = ""
			intervals [290]:
				xmin = 94.7003
				xmax = 95.0703
				text = "batter"
			intervals [291]:
				xmin = 95.0703
				xmax = 95.1003
				text = ""
			intervals [292]:
				xmin = 95.1003
				xmax = 95.2503
				text = "would"
			intervals [293]:
				xmin = 95.2503
				xmax = 95.4303
				text = "lay"
			intervals [294]:
				xmin = 95.4303
				xmax = 95.5503
				text = "the"
			intervals [295]:
				xmin = 95.5503
				xmax = 95.7603
				text = "bat"
			intervals [296]:
				xmin = 95.7603
				xmax = 95.9503
				text = "down"
			intervals [297]:
				xmin = 95.9503
				xmax = 96.0803
				text = "on"
			intervals [298]:
				xmin = 96.0803
				xmax = 96.1603
				text = "the"
			intervals [299]:
				xmin = 96.1603
				xmax = 96.5803
				text = "ground"
			intervals [300]:
				xmin = 96.5803
				xmax = 97.0351
				text = ""
			intervals [301]:
				xmin = 97.0351
				xmax = 97.2051
				text = "and"
			intervals [302]:
				xmin = 97.2051
				xmax = 97.3451
				text = "you"
			intervals [303]:
				xmin = 97.3451
				xmax = 97.3751
				text = "d"
			intervals [304]:
				xmin = 97.3751
				xmax = 97.6551
				text = "roll"
			intervals [305]:
				xmin = 97.6551
				xmax = 97.7451
				text = "the"
			intervals [306]:
				xmin = 97.7451
				xmax = 98.0251
				text = "ball"
			intervals [307]:
				xmin = 98.0251
				xmax = 98.0551
				text = ""
			intervals [308]:
				xmin = 98.0551
				xmax = 98.2651
				text = "at"
			intervals [309]:
				xmin = 98.2651
				xmax = 98.3451
				text = "the"
			intervals [310]:
				xmin = 98.3451
				xmax = 98.6951
				text = "bat"
			intervals [311]:
				xmin = 98.6951
				xmax = 99.3082
				text = ""
			intervals [312]:
				xmin = 99.3082
				xmax = 99.7482
				text = "and"
			intervals [313]:
				xmin = 99.7482
				xmax = 100.0392
				text = ""
			intervals [314]:
				xmin = 100.0392
				xmax = 100.2392
				text = "he"
			intervals [315]:
				xmin = 100.2392
				xmax = 100.4692
				text = "had"
			intervals [316]:
				xmin = 100.4692
				xmax = 100.7992
				text = "to"
			intervals [317]:
				xmin = 100.7992
				xmax = 101.4759
				text = ""
			intervals [318]:
				xmin = 101.4759
				xmax = 101.6659
				text = "if"
			intervals [319]:
				xmin = 101.6659
				xmax = 101.7459
				text = "the"
			intervals [320]:
				xmin = 101.7459
				xmax = 102.0059
				text = "ball"
			intervals [321]:
				xmin = 102.0059
				xmax = 102.1659
				text = "hit"
			intervals [322]:
				xmin = 102.1659
				xmax = 102.2559
				text = "the"
			intervals [323]:
				xmin = 102.2559
				xmax = 102.5059
				text = "bat"
			intervals [324]:
				xmin = 102.5059
				xmax = 102.5359
				text = ""
			intervals [325]:
				xmin = 102.5359
				xmax = 102.6059
				text = "and"
			intervals [326]:
				xmin = 102.6059
				xmax = 102.9359
				text = "jumped"
			intervals [327]:
				xmin = 102.9359
				xmax = 103.1159
				text = "up"
			intervals [328]:
				xmin = 103.1159
				xmax = 103.3848
				text = ""
			intervals [329]:
				xmin = 103.3848
				xmax = 103.5048
				text = "he"
			intervals [330]:
				xmin = 103.5048
				xmax = 103.7148
				text = "had"
			intervals [331]:
				xmin = 103.7148
				xmax = 103.8048
				text = "to"
			intervals [332]:
				xmin = 103.8048
				xmax = 104.1448
				text = "catch"
			intervals [333]:
				xmin = 104.1448
				xmax = 104.2548
				text = "the"
			intervals [334]:
				xmin = 104.2548
				xmax = 104.6548
				text = "ball"
			intervals [335]:
				xmin = 104.6548
				xmax = 104.8002
				text = ""
			intervals [336]:
				xmin = 104.8002
				xmax = 105.1802
				text = "before"
			intervals [337]:
				xmin = 105.1802
				xmax = 105.3202
				text = "it"
			intervals [338]:
				xmin = 105.3202
				xmax = 105.3668
				text = ""
			intervals [339]:
				xmin = 105.3668
				xmax = 105.5268
				text = "it"
			intervals [340]:
				xmin = 105.5268
				xmax = 105.9368
				text = "landed"
			intervals [341]:
				xmin = 105.9368
				xmax = 106.0668
				text = "on"
			intervals [342]:
				xmin = 106.0668
				xmax = 106.1368
				text = "the"
			intervals [343]:
				xmin = 106.1368
				xmax = 106.5268
				text = "ground"
			intervals [344]:
				xmin = 106.5268
				xmax = 106.7391
				text = ""
			intervals [345]:
				xmin = 106.7391
				xmax = 106.8191
				text = "if"
			intervals [346]:
				xmin = 106.8191
				xmax = 106.9391
				text = "he"
			intervals [347]:
				xmin = 106.9391
				xmax = 107.1591
				text = "missed"
			intervals [348]:
				xmin = 107.1591
				xmax = 107.2491
				text = "the"
			intervals [349]:
				xmin = 107.2491
				xmax = 107.5291
				text = "ball"
			intervals [350]:
				xmin = 107.5291
				xmax = 107.6291
				text = "it"
			intervals [351]:
				xmin = 107.6291
				xmax = 107.7491
				text = "was"
			intervals [352]:
				xmin = 107.7491
				xmax = 107.8991
				text = "your"
			intervals [353]:
				xmin = 107.8991
				xmax = 108.1291
				text = "turn"
			intervals [354]:
				xmin = 108.1291
				xmax = 108.1991
				text = "at"
			intervals [355]:
				xmin = 108.1991
				xmax = 108.2291
				text = ""
			intervals [356]:
				xmin = 108.2291
				xmax = 108.5191
				text = "bat"
			intervals [357]:
				xmin = 108.5191
				xmax = 111.4558
				text = ""
			intervals [358]:
				xmin = 111.4558
				xmax = 111.8358
				text = "well"
			intervals [359]:
				xmin = 111.8358
				xmax = 112.3041
				text = ""
			intervals [360]:
				xmin = 112.3041
				xmax = 112.4841
				text = "uh"
			intervals [361]:
				xmin = 112.4841
				xmax = 112.6241
				text = "it"
			intervals [362]:
				xmin = 112.6241
				xmax = 112.8141
				text = "was"
			intervals [363]:
				xmin = 112.8141
				xmax = 113.0741
				text = "just"
			intervals [364]:
				xmin = 113.0741
				xmax = 113.1041
				text = "a"
			intervals [365]:
				xmin = 113.1041
				xmax = 113.4241
				text = "basic"
			intervals [366]:
				xmin = 113.4241
				xmax = 113.7041
				text = "game"
			intervals [367]:
				xmin = 113.7041
				xmax = 113.8441
				text = "of"
			intervals [368]:
				xmin = 113.8441
				xmax = 113.8741
				text = ""
			intervals [369]:
				xmin = 113.8741
				xmax = 114.0941
				text = "touch"
			intervals [370]:
				xmin = 114.0941
				xmax = 114.6241
				text = "football"
			intervals [371]:
				xmin = 114.6241
				xmax = 114.909
				text = ""
			intervals [372]:
				xmin = 114.909
				xmax = 115.249
				text = "and"
			intervals [373]:
				xmin = 115.249
				xmax = 115.419
				text = "we"
			intervals [374]:
				xmin = 115.419
				xmax = 115.849
				text = "included"
			intervals [375]:
				xmin = 115.849
				xmax = 116.429
				text = "everybody"
			intervals [376]:
				xmin = 116.429
				xmax = 116.559
				text = "we"
			intervals [377]:
				xmin = 116.559
				xmax = 116.589
				text = "d"
			intervals [378]:
				xmin = 116.589
				xmax = 116.639
				text = ""
			intervals [379]:
				xmin = 116.639
				xmax = 116.899
				text = "play"
			intervals [380]:
				xmin = 116.899
				xmax = 117.059
				text = "for"
			intervals [381]:
				xmin = 117.059
				xmax = 117.349
				text = "long"
			intervals [382]:
				xmin = 117.349
				xmax = 117.689
				text = "hours"
			intervals [383]:
				xmin = 117.689
				xmax = 117.979
				text = "girls"
			intervals [384]:
				xmin = 117.979
				xmax = 118.099
				text = "and"
			intervals [385]:
				xmin = 118.099
				xmax = 118.519
				text = "boys"
			intervals [386]:
				xmin = 118.519
				xmax = 118.8488
				text = ""
			intervals [387]:
				xmin = 118.8488
				xmax = 119.1888
				text = "and"
			intervals [388]:
				xmin = 119.1888
				xmax = 119.5219
				text = ""
			intervals [389]:
				xmin = 119.5219
				xmax = 119.6819
				text = "it"
			intervals [390]:
				xmin = 119.6819
				xmax = 119.9419
				text = "was"
			intervals [391]:
				xmin = 119.9419
				xmax = 120.0519
				text = "we"
			intervals [392]:
				xmin = 120.0519
				xmax = 120.1719
				text = "were"
			intervals [393]:
				xmin = 120.1719
				xmax = 120.6119
				text = "limited"
			intervals [394]:
				xmin = 120.6119
				xmax = 120.7719
				text = "in"
			intervals [395]:
				xmin = 120.7719
				xmax = 121.3219
				text = "space"
			intervals [396]:
				xmin = 121.3219
				xmax = 121.5188
				text = ""
			intervals [397]:
				xmin = 121.5188
				xmax = 121.7188
				text = "but"
			intervals [398]:
				xmin = 121.7188
				xmax = 121.8388
				text = "we"
			intervals [399]:
				xmin = 121.8388
				xmax = 122.1788
				text = "usually"
			intervals [400]:
				xmin = 122.1788
				xmax = 122.4188
				text = "went"
			intervals [401]:
				xmin = 122.4188
				xmax = 122.6891
				text = ""
			intervals [402]:
				xmin = 122.6891
				xmax = 122.9091
				text = "we"
			intervals [403]:
				xmin = 122.9091
				xmax = 123.1091
				text = "used"
			intervals [404]:
				xmin = 123.1091
				xmax = 123.2091
				text = "the"
			intervals [405]:
				xmin = 123.2091
				xmax = 123.6291
				text = "telephone"
			intervals [406]:
				xmin = 123.6291
				xmax = 123.9691
				text = "poles"
			intervals [407]:
				xmin = 123.9691
				xmax = 124.1691
				text = "as"
			intervals [408]:
				xmin = 124.1691
				xmax = 124.3691
				text = "goal"
			intervals [409]:
				xmin = 124.3691
				xmax = 124.8291
				text = "post"
			intervals [410]:
				xmin = 124.8291
				xmax = 125.2543
				text = ""
			intervals [411]:
				xmin = 125.2543
				xmax = 125.5743
				text = "and"
			intervals [412]:
				xmin = 125.5743
				xmax = 125.8143
				text = "um"
			intervals [413]:
				xmin = 125.8143
				xmax = 126.5496
				text = ""
			intervals [414]:
				xmin = 126.5496
				xmax = 126.9496
				text = "we"
			intervals [415]:
				xmin = 126.9496
				xmax = 127.2019
				text = ""
			intervals [416]:
				xmin = 127.2019
				xmax = 127.4319
				text = "had"
			intervals [417]:
				xmin = 127.4319
				xmax = 127.5919
				text = "no"
			intervals [418]:
				xmin = 127.5919
				xmax = 127.8719
				text = "really"
			intervals [419]:
				xmin = 127.8719
				xmax = 128.1519
				text = "set"
			intervals [420]:
				xmin = 128.1519
				xmax = 128.6219
				text = "patterns"
			intervals [421]:
				xmin = 128.6219
				xmax = 128.7019
				text = "or"
			intervals [422]:
				xmin = 128.7019
				xmax = 129.1319
				text = "plays"
			intervals [423]:
				xmin = 129.1319
				xmax = 129.4109
				text = ""
			intervals [424]:
				xmin = 129.4109
				xmax = 129.5409
				text = "we"
			intervals [425]:
				xmin = 129.5409
				xmax = 129.5709
				text = "d"
			intervals [426]:
				xmin = 129.5709
				xmax = 129.9832
				text = ""
			intervals [427]:
				xmin = 129.9832
				xmax = 130.3332
				text = "usually"
			intervals [428]:
				xmin = 130.3332
				xmax = 130.6832
				text = "pass"
			intervals [429]:
				xmin = 130.6832
				xmax = 130.7932
				text = "the"
			intervals [430]:
				xmin = 130.7932
				xmax = 131.0932
				text = "ball"
			intervals [431]:
				xmin = 131.0932
				xmax = 131.5932
				text = "for"
			intervals [432]:
				xmin = 131.5932
				xmax = 132.1429
				text = ""
			intervals [433]:
				xmin = 132.1429
				xmax = 132.2929
				text = "a"
			intervals [434]:
				xmin = 132.2929
				xmax = 132.5529
				text = "long"
			intervals [435]:
				xmin = 132.5529
				xmax = 133.0329
				text = "distance"
			intervals [436]:
				xmin = 133.0329
				xmax = 133.2329
				text = "and"
			intervals [437]:
				xmin = 133.2329
				xmax = 133.2629
				text = ""
			intervals [438]:
				xmin = 133.2629
				xmax = 133.5429
				text = "four"
			intervals [439]:
				xmin = 133.5429
				xmax = 134.0029
				text = "downs"
			intervals [440]:
				xmin = 134.0029
				xmax = 134.5988
				text = ""
			intervals [441]:
				xmin = 134.5988
				xmax = 134.8088
				text = "and"
			intervals [442]:
				xmin = 134.8088
				xmax = 134.9788
				text = "you"
			intervals [443]:
				xmin = 134.9788
				xmax = 135.0088
				text = "d"
			intervals [444]:
				xmin = 135.0088
				xmax = 135.2488
				text = "either"
			intervals [445]:
				xmin = 135.2488
				xmax = 135.8088
				text = "score"
			intervals [446]:
				xmin = 135.8088
				xmax = 135.9334
				text = ""
			intervals [447]:
				xmin = 135.9334
				xmax = 136.0834
				text = "or"
			intervals [448]:
				xmin = 136.0834
				xmax = 136.2934
				text = "turn"
			intervals [449]:
				xmin = 136.2934
				xmax = 136.3834
				text = "the"
			intervals [450]:
				xmin = 136.3834
				xmax = 136.6434
				text = "ball"
			intervals [451]:
				xmin = 136.6434
				xmax = 136.9934
				text = "over"
			intervals [452]:
				xmin = 136.9934
				xmax = 137.272
				text = ""
			intervals [453]:
				xmin = 137.272
				xmax = 137.452
				text = "to"
			intervals [454]:
				xmin = 137.452
				xmax = 137.672
				text = "the"
			intervals [455]:
				xmin = 137.672
				xmax = 137.702
				text = ""
			intervals [456]:
				xmin = 137.702
				xmax = 137.922
				text = "other"
			intervals [457]:
				xmin = 137.922
				xmax = 138.212
				text = "team"
			intervals [458]:
				xmin = 138.212
				xmax = 140.4602
				text = ""
			intervals [459]:
				xmin = 140.4602
				xmax = 140.8702
				text = "uh"
			intervals [460]:
				xmin = 140.8702
				xmax = 141.5602
				text = "<unk>"
			intervals [461]:
				xmin = 141.5602
				xmax = 142.141
				text = ""
			intervals [462]:
				xmin = 142.141
				xmax = 142.461
				text = "for"
			intervals [463]:
				xmin = 142.461
				xmax = 142.491
				text = "a"
			intervals [464]:
				xmin = 142.491
				xmax = 142.841
				text = "while"
			intervals [465]:
				xmin = 142.841
				xmax = 142.931
				text = "i"
			intervals [466]:
				xmin = 142.931
				xmax = 143.011
				text = "it"
			intervals [467]:
				xmin = 143.011
				xmax = 143.041
				text = ""
			intervals [468]:
				xmin = 143.041
				xmax = 143.301
				text = "w"
			intervals [469]:
				xmin = 143.301
				xmax = 143.331
				text = ""
			intervals [470]:
				xmin = 143.331
				xmax = 143.511
				text = "it"
			intervals [471]:
				xmin = 143.511
				xmax = 143.711
				text = "was"
			intervals [472]:
				xmin = 143.711
				xmax = 143.831
				text = "it"
			intervals [473]:
				xmin = 143.831
				xmax = 143.961
				text = "was"
			intervals [474]:
				xmin = 143.961
				xmax = 144.221
				text = "pretty"
			intervals [475]:
				xmin = 144.221
				xmax = 144.541
				text = "fairly"
			intervals [476]:
				xmin = 144.541
				xmax = 144.861
				text = "matched"
			intervals [477]:
				xmin = 144.861
				xmax = 145.061
				text = "we"
			intervals [478]:
				xmin = 145.061
				xmax = 145.7903
				text = ""
			intervals [479]:
				xmin = 145.7903
				xmax = 145.8703
				text = "a"
			intervals [480]:
				xmin = 145.8703
				xmax = 146.0403
				text = "lot"
			intervals [481]:
				xmin = 146.0403
				xmax = 146.1003
				text = "of"
			intervals [482]:
				xmin = 146.1003
				xmax = 146.4003
				text = "times"
			intervals [483]:
				xmin = 146.4003
				xmax = 146.5503
				text = "i"
			intervals [484]:
				xmin = 146.5503
				xmax = 146.8503
				text = "wasn't"
			intervals [485]:
				xmin = 146.8503
				xmax = 146.9603
				text = "the"
			intervals [486]:
				xmin = 146.9603
				xmax = 147.3703
				text = "quickest"
			intervals [487]:
				xmin = 147.3703
				xmax = 147.6203
				text = "kid"
			intervals [488]:
				xmin = 147.6203
				xmax = 147.8993
				text = ""
			intervals [489]:
				xmin = 147.8993
				xmax = 147.9993
				text = "but"
			intervals [490]:
				xmin = 147.9993
				xmax = 148.0593
				text = "i"
			intervals [491]:
				xmin = 148.0593
				xmax = 148.1693
				text = "was"
			intervals [492]:
				xmin = 148.1693
				xmax = 148.2493
				text = "the"
			intervals [493]:
				xmin = 148.2493
				xmax = 148.7393
				text = "tallest"
			intervals [494]:
				xmin = 148.7393
				xmax = 148.7993
				text = "and"
			intervals [495]:
				xmin = 148.7993
				xmax = 148.9493
				text = "that"
			intervals [496]:
				xmin = 148.9493
				xmax = 149.5193
				text = "helped"
			intervals [497]:
				xmin = 149.5193
				xmax = 156.6606
				text = ""
			intervals [498]:
				xmin = 156.6606
				xmax = 157.1306
				text = "not"
			intervals [499]:
				xmin = 157.1306
				xmax = 157.4606
				text = "for"
			intervals [500]:
				xmin = 157.4606
				xmax = 157.5306
				text = "a"
			intervals [501]:
				xmin = 157.5306
				xmax = 157.8606
				text = "long"
			intervals [502]:
				xmin = 157.8606
				xmax = 158.2906
				text = "time"
			intervals [503]:
				xmin = 158.2906
				xmax = 158.7306
				text = "because"
			intervals [504]:
				xmin = 158.7306
				xmax = 159.1073
				text = ""
			intervals [505]:
				xmin = 159.1073
				xmax = 159.4573
				text = "most"
			intervals [506]:
				xmin = 159.4573
				xmax = 159.5373
				text = "of"
			intervals [507]:
[truncated: 2,104,099 more chars]
