# Supplementary material for: Considering Performance in the Automated and Manual Coding of Sociolinguistic Variables: Lessons From Variable (ING)
Source: Front Artif Intell. 2021 Apr 29;4:648543. doi: 10.3389/frai.2021.648543 (PMC8117961; doi:10.3389/frai.2021.648543)
Supplement: Supplementary file 5 [file Data_Sheet_5.ZIP › CORAAL_VARAligned_as_TextGrids_p1/DCA_se2_ag1_m_05_2.TextGrid]

File type = "ooTextFile"
Object class = "TextGrid"

xmin = 0.0
xmax = 573.8
tiers? <exists>
size = 6
item []:
	item [1]:
		class = "IntervalTier"
		name = "DCA_int_01 - words"
		xmin = 0.0
		xmax = 573.8
		intervals: size = 256
			intervals [1]:
				xmin = 0.0
				xmax = 3.115
				text = ""
			intervals [2]:
				xmin = 3.115
				xmax = 3.535
				text = "okay"
			intervals [3]:
				xmin = 3.535
				xmax = 3.685
				text = ""
			intervals [4]:
				xmin = 3.685
				xmax = 4.055
				text = "one"
			intervals [5]:
				xmin = 4.055
				xmax = 4.305
				text = "more"
			intervals [6]:
				xmin = 4.305
				xmax = 4.385
				text = ""
			intervals [7]:
				xmin = 4.385
				xmax = 4.765
				text = "question"
			intervals [8]:
				xmin = 4.765
				xmax = 4.855
				text = "then"
			intervals [9]:
				xmin = 4.855
				xmax = 4.885
				text = ""
			intervals [10]:
				xmin = 4.885
				xmax = 5.055
				text = "we're"
			intervals [11]:
				xmin = 5.055
				xmax = 5.095
				text = ""
			intervals [12]:
				xmin = 5.095
				xmax = 5.285
				text = "gonna"
			intervals [13]:
				xmin = 5.285
				xmax = 5.355
				text = ""
			intervals [14]:
				xmin = 5.355
				xmax = 5.565
				text = "go"
			intervals [15]:
				xmin = 5.565
				xmax = 5.825
				text = ""
			intervals [16]:
				xmin = 5.825
				xmax = 6.045
				text = "on"
			intervals [17]:
				xmin = 6.045
				xmax = 6.125
				text = ""
			intervals [18]:
				xmin = 6.125
				xmax = 6.195
				text = "to"
			intervals [19]:
				xmin = 6.195
				xmax = 6.775
				text = "another"
			intervals [20]:
				xmin = 6.775
				xmax = 6.805
				text = ""
			intervals [21]:
				xmin = 6.805
				xmax = 6.935
				text = "thing"
			intervals [22]:
				xmin = 6.935
				xmax = 9.0697
				text = ""
			intervals [23]:
				xmin = 9.0697
				xmax = 9.2597
				text = "how"
			intervals [24]:
				xmin = 9.2597
				xmax = 9.3197
				text = "do"
			intervals [25]:
				xmin = 9.3197
				xmax = 9.3497
				text = ""
			intervals [26]:
				xmin = 9.3497
				xmax = 9.5197
				text = "you"
			intervals [27]:
				xmin = 9.5197
				xmax = 9.5497
				text = ""
			intervals [28]:
				xmin = 9.5497
				xmax = 10.0597
				text = "celebrate"
			intervals [29]:
				xmin = 10.0597
				xmax = 10.1497
				text = ""
			intervals [30]:
				xmin = 10.1497
				xmax = 10.4097
				text = "christmas"
			intervals [31]:
				xmin = 10.4097
				xmax = 12.8475
				text = ""
			intervals [32]:
				xmin = 12.8475
				xmax = 14.0275
				text = "<unk>"
			intervals [33]:
				xmin = 14.0275
				xmax = 19.8907
				text = ""
			intervals [34]:
				xmin = 19.8907
				xmax = 20.0507
				text = "uh"
			intervals [35]:
				xmin = 20.0507
				xmax = 20.0807
				text = ""
			intervals [36]:
				xmin = 20.0807
				xmax = 20.4507
				text = "or"
			intervals [37]:
				xmin = 20.4507
				xmax = 20.4807
				text = ""
			intervals [38]:
				xmin = 20.4807
				xmax = 20.9407
				text = "whichever"
			intervals [39]:
				xmin = 20.9407
				xmax = 21.0507
				text = "you"
			intervals [40]:
				xmin = 21.0507
				xmax = 21.0807
				text = ""
			intervals [41]:
				xmin = 21.0807
				xmax = 21.6007
				text = "remember"
			intervals [42]:
				xmin = 21.6007
				xmax = 21.6307
				text = ""
			intervals [43]:
				xmin = 21.6307
				xmax = 21.6907
				text = "the"
			intervals [44]:
				xmin = 21.6907
				xmax = 21.7607
				text = ""
			intervals [45]:
				xmin = 21.7607
				xmax = 21.9907
				text = "best"
			intervals [46]:
				xmin = 21.9907
				xmax = 39.4262
				text = ""
			intervals [47]:
				xmin = 39.4262
				xmax = 40.0362
				text = "mm-hm"
			intervals [48]:
				xmin = 40.0362
				xmax = 92.5774
				text = ""
			intervals [49]:
				xmin = 92.5774
				xmax = 93.2274
				text = "mm-hm"
			intervals [50]:
				xmin = 93.2274
				xmax = 99.8849
				text = ""
			intervals [51]:
				xmin = 99.8849
				xmax = 100.3949
				text = "mm-hm"
			intervals [52]:
				xmin = 100.3949
				xmax = 126.1132
				text = ""
			intervals [53]:
				xmin = 126.1132
				xmax = 126.3032
				text = "mm-hm"
			intervals [54]:
				xmin = 126.3032
				xmax = 131.243
				text = ""
			intervals [55]:
				xmin = 131.243
				xmax = 131.993
				text = "mm-hm"
			intervals [56]:
				xmin = 131.993
				xmax = 139.6449
				text = ""
			intervals [57]:
				xmin = 139.6449
				xmax = 139.9649
				text = "mm-hm"
			intervals [58]:
				xmin = 139.9649
				xmax = 150.8856
				text = ""
			intervals [59]:
				xmin = 150.8856
				xmax = 151.7156
				text = "<unk>"
			intervals [60]:
				xmin = 151.7156
				xmax = 155.8327
				text = ""
			intervals [61]:
				xmin = 155.8327
				xmax = 156.0327
				text = "hm"
			intervals [62]:
				xmin = 156.0327
				xmax = 157.1252
				text = ""
			intervals [63]:
				xmin = 157.1252
				xmax = 157.5652
				text = "<unk>"
			intervals [64]:
				xmin = 157.5652
				xmax = 159.9265
				text = ""
			intervals [65]:
				xmin = 159.9265
				xmax = 160.4365
				text = "<unk>"
			intervals [66]:
				xmin = 160.4365
				xmax = 161.037
				text = ""
			intervals [67]:
				xmin = 161.037
				xmax = 161.107
				text = "go"
			intervals [68]:
				xmin = 161.107
				xmax = 161.467
				text = ""
			intervals [69]:
				xmin = 161.467
				xmax = 161.667
				text = "ahead"
			intervals [70]:
				xmin = 161.667
				xmax = 173.2255
				text = ""
			intervals [71]:
				xmin = 173.2255
				xmax = 173.7555
				text = "mm-hm"
			intervals [72]:
				xmin = 173.7555
				xmax = 176.531
				text = ""
			intervals [73]:
				xmin = 176.531
				xmax = 176.591
				text = "if"
			intervals [74]:
				xmin = 176.591
				xmax = 176.671
				text = ""
			intervals [75]:
				xmin = 176.671
				xmax = 177.031
				text = "somebody"
			intervals [76]:
				xmin = 177.031
				xmax = 177.061
				text = "<unk>"
			intervals [77]:
				xmin = 177.061
				xmax = 178.501
				text = "or"
			intervals [78]:
				xmin = 178.501
				xmax = 178.541
				text = ""
			intervals [79]:
				xmin = 178.541
				xmax = 178.761
				text = "something"
			intervals [80]:
				xmin = 178.761
				xmax = 184.9578
				text = ""
			intervals [81]:
				xmin = 184.9578
				xmax = 185.1478
				text = "what"
			intervals [82]:
				xmin = 185.1478
				xmax = 185.2378
				text = "would"
			intervals [83]:
				xmin = 185.2378
				xmax = 185.2878
				text = ""
			intervals [84]:
				xmin = 185.2878
				xmax = 185.4178
				text = "you"
			intervals [85]:
				xmin = 185.4178
				xmax = 185.4478
				text = ""
			intervals [86]:
				xmin = 185.4478
				xmax = 185.6878
				text = "do"
			intervals [87]:
				xmin = 185.6878
				xmax = 185.9278
				text = ""
			intervals [88]:
				xmin = 185.9278
				xmax = 186.0578
				text = "with"
			intervals [89]:
				xmin = 186.0578
				xmax = 186.1478
				text = "it"
			intervals [90]:
				xmin = 186.1478
				xmax = 194.5592
				text = ""
			intervals [91]:
				xmin = 194.5592
				xmax = 194.9892
				text = "mm-hm"
			intervals [92]:
				xmin = 194.9892
				xmax = 195.8997
				text = ""
			intervals [93]:
				xmin = 195.8997
				xmax = 195.9997
				text = "<unk>"
			intervals [94]:
				xmin = 195.9997
				xmax = 216.3584
				text = ""
			intervals [95]:
				xmin = 216.3584
				xmax = 216.9284
				text = "mm-hm"
			intervals [96]:
				xmin = 216.9284
				xmax = 237.2353
				text = ""
			intervals [97]:
				xmin = 237.2353
				xmax = 238.3453
				text = "<unk>"
			intervals [98]:
				xmin = 238.3453
				xmax = 245.518
				text = ""
			intervals [99]:
				xmin = 245.518
				xmax = 246.098
				text = "mm-hm"
			intervals [100]:
				xmin = 246.098
				xmax = 248.4714
				text = ""
			intervals [101]:
				xmin = 248.4714
				xmax = 248.7314
				text = "what"
			intervals [102]:
				xmin = 248.7314
				xmax = 248.9014
				text = "would"
			intervals [103]:
				xmin = 248.9014
				xmax = 249.0814
				text = "go"
			intervals [104]:
				xmin = 249.0814
				xmax = 249.3014
				text = ""
			intervals [105]:
				xmin = 249.3014
				xmax = 249.4414
				text = "into"
			intervals [106]:
				xmin = 249.4414
				xmax = 249.4714
				text = ""
			intervals [107]:
				xmin = 249.4714
				xmax = 249.5414
				text = "it"
			intervals [108]:
				xmin = 249.5414
				xmax = 251.1389
				text = ""
			intervals [109]:
				xmin = 251.1389
				xmax = 251.3289
				text = "yeah"
			intervals [110]:
				xmin = 251.3289
				xmax = 289.6124
				text = ""
			intervals [111]:
				xmin = 289.6124
				xmax = 290.1824
				text = "mm-hm"
			intervals [112]:
				xmin = 290.1824
				xmax = 299.7648
				text = ""
			intervals [113]:
				xmin = 299.7648
				xmax = 300.1848
				text = "yeah"
			intervals [114]:
				xmin = 300.1848
				xmax = 300.2248
				text = ""
			intervals [115]:
				xmin = 300.2248
				xmax = 300.4448
				text = "yeah"
			intervals [116]:
				xmin = 300.4448
				xmax = 306.8678
				text = ""
			intervals [117]:
				xmin = 306.8678
				xmax = 307.8978
				text = "<unk>"
			intervals [118]:
				xmin = 307.8978
				xmax = 309.1515
				text = ""
			intervals [119]:
				xmin = 309.1515
				xmax = 309.7915
				text = "yeah"
			intervals [120]:
				xmin = 309.7915
				xmax = 311.512
				text = ""
			intervals [121]:
				xmin = 311.512
				xmax = 313.772
				text = "<unk>"
			intervals [122]:
				xmin = 313.772
				xmax = 333.6944
				text = ""
			intervals [123]:
				xmin = 333.6944
				xmax = 333.7844
				text = "this"
			intervals [124]:
				xmin = 333.7844
				xmax = 333.9344
				text = "might"
			intervals [125]:
				xmin = 333.9344
				xmax = 334.1044
				text = "be"
			intervals [126]:
				xmin = 334.1044
				xmax = 334.1344
				text = "a"
			intervals [127]:
				xmin = 334.1344
				xmax = 335.2044
				text = "depressing"
			intervals [128]:
				xmin = 335.2044
				xmax = 335.2344
				text = "<unk>"
			intervals [129]:
				xmin = 335.2344
				xmax = 341.0534
				text = ""
			intervals [130]:
				xmin = 341.0534
				xmax = 341.2134
				text = "were"
			intervals [131]:
				xmin = 341.2134
				xmax = 341.2934
				text = "you"
			intervals [132]:
				xmin = 341.2934
				xmax = 341.4034
				text = "ever"
			intervals [133]:
				xmin = 341.4034
				xmax = 341.4934
				text = "in"
			intervals [134]:
				xmin = 341.4934
				xmax = 341.5634
				text = "a"
			intervals [135]:
				xmin = 341.5634
				xmax = 341.6034
				text = ""
			intervals [136]:
				xmin = 341.6034
				xmax = 341.8534
				text = "situation"
			intervals [137]:
				xmin = 341.8534
				xmax = 342.1234
				text = "where"
			intervals [138]:
				xmin = 342.1234
				xmax = 342.2934
				text = ""
			intervals [139]:
				xmin = 342.2934
				xmax = 342.5334
				text = "you"
			intervals [140]:
				xmin = 342.5334
				xmax = 342.5634
				text = ""
			intervals [141]:
				xmin = 342.5634
				xmax = 342.7434
				text = "thought"
			intervals [142]:
				xmin = 342.7434
				xmax = 343.4577
				text = ""
			intervals [143]:
				xmin = 343.4577
				xmax = 343.5477
				text = "okay"
			intervals [144]:
				xmin = 343.5477
				xmax = 343.5777
				text = ""
			intervals [145]:
				xmin = 343.5777
				xmax = 343.6677
				text = "this"
			intervals [146]:
				xmin = 343.6677
				xmax = 343.6977
				text = ""
			intervals [147]:
				xmin = 343.6977
				xmax = 344.4177
				text = "is"
			intervals [148]:
				xmin = 344.4177
				xmax = 344.5277
				text = "it"
			intervals [149]:
				xmin = 344.5277
				xmax = 344.7906
				text = ""
			intervals [150]:
				xmin = 344.7906
				xmax = 344.8706
				text = "i've"
			intervals [151]:
				xmin = 344.8706
				xmax = 344.9406
				text = ""
			intervals [152]:
				xmin = 344.9406
				xmax = 345.0706
				text = "had"
			intervals [153]:
				xmin = 345.0706
				xmax = 345.1406
				text = "it"
			intervals [154]:
				xmin = 345.1406
				xmax = 345.3206
				text = "i'm"
			intervals [155]:
				xmin = 345.3206
				xmax = 345.3606
				text = ""
			intervals [156]:
				xmin = 345.3606
				xmax = 345.5506
				text = "gonna"
			intervals [157]:
				xmin = 345.5506
				xmax = 345.6306
				text = ""
			intervals [158]:
				xmin = 345.6306
				xmax = 346.0006
				text = "die"
			intervals [159]:
				xmin = 346.0006
				xmax = 346.3106
				text = ""
			intervals [160]:
				xmin = 346.3106
				xmax = 346.4306
				text = "i'm"
			intervals [161]:
				xmin = 346.4306
				xmax = 347.7297
				text = ""
			intervals [162]:
				xmin = 347.7297
				xmax = 347.9797
				text = "either"
			intervals [163]:
				xmin = 347.9797
				xmax = 348.0297
				text = "a"
			intervals [164]:
				xmin = 348.0297
				xmax = 348.4997
				text = "accident"
			intervals [165]:
				xmin = 348.4997
				xmax = 348.7397
				text = "or"
			intervals [166]:
				xmin = 348.7397
				xmax = 348.7697
				text = ""
			intervals [167]:
				xmin = 348.7697
				xmax = 348.8797
				text = "i"
			intervals [168]:
				xmin = 348.8797
				xmax = 348.9097
				text = ""
			intervals [169]:
				xmin = 348.9097
				xmax = 349.2797
				text = "don't"
			intervals [170]:
				xmin = 349.2797
				xmax = 349.3897
				text = ""
			intervals [171]:
				xmin = 349.3897
				xmax = 349.5097
				text = "know"
			intervals [172]:
				xmin = 349.5097
				xmax = 352.4121
				text = ""
			intervals [173]:
				xmin = 352.4121
				xmax = 353.0121
				text = "yeah"
			intervals [174]:
				xmin = 353.0121
				xmax = 353.0421
				text = ""
			intervals [175]:
				xmin = 353.0421
				xmax = 353.1021
				text = "you"
			intervals [176]:
				xmin = 353.1021
				xmax = 353.2021
				text = "ever"
			intervals [177]:
				xmin = 353.2021
				xmax = 353.3021
				text = "have"
			intervals [178]:
				xmin = 353.3021
				xmax = 353.3721
				text = "an"
			intervals [179]:
				xmin = 353.3721
				xmax = 353.7021
				text = "experience"
			intervals [180]:
				xmin = 353.7021
				xmax = 353.7321
				text = ""
			intervals [181]:
				xmin = 353.7321
				xmax = 353.8221
				text = "like"
			intervals [182]:
				xmin = 353.8221
				xmax = 353.9121
				text = ""
			intervals [183]:
				xmin = 353.9121
				xmax = 354.0021
				text = "that"
			intervals [184]:
				xmin = 354.0021
				xmax = 377.1981
				text = ""
			intervals [185]:
				xmin = 377.1981
				xmax = 377.3681
				text = "hm"
			intervals [186]:
				xmin = 377.3681
				xmax = 380.1007
				text = ""
			intervals [187]:
				xmin = 380.1007
				xmax = 380.6007
				text = "oh"
			intervals [188]:
				xmin = 380.6007
				xmax = 380.6307
				text = ""
			intervals [189]:
				xmin = 380.6307
				xmax = 381.0107
				text = "no"
			intervals [190]:
				xmin = 381.0107
				xmax = 411.9417
				text = ""
			intervals [191]:
				xmin = 411.9417
				xmax = 412.6117
				text = "mm-hm"
			intervals [192]:
				xmin = 412.6117
				xmax = 440.7946
				text = ""
			intervals [193]:
				xmin = 440.7946
				xmax = 441.4746
				text = "mm-hm"
			intervals [194]:
				xmin = 441.4746
				xmax = 459.4352
				text = ""
			intervals [195]:
				xmin = 459.4352
				xmax = 459.6052
				text = "did"
			intervals [196]:
				xmin = 459.6052
				xmax = 459.6952
				text = "you"
			intervals [197]:
				xmin = 459.6952
				xmax = 459.9452
				text = "hear"
			intervals [198]:
				xmin = 459.9452
				xmax = 460.2352
				text = "people"
			intervals [199]:
				xmin = 460.2352
				xmax = 460.2652
				text = ""
			intervals [200]:
				xmin = 460.2652
				xmax = 460.4552
				text = "say"
			intervals [201]:
				xmin = 460.4552
				xmax = 460.4852
				text = ""
			intervals [202]:
				xmin = 460.4852
				xmax = 460.6652
				text = "well"
			intervals [203]:
				xmin = 460.6652
				xmax = 461.0152
				text = "whatever"
			intervals [204]:
				xmin = 461.0152
				xmax = 461.0452
				text = "s"
			intervals [205]:
				xmin = 461.0452
				xmax = 461.7452
				text = "gonna"
			intervals [206]:
				xmin = 461.7452
				xmax = 461.7752
				text = ""
			intervals [207]:
				xmin = 461.7752
				xmax = 462.1852
				text = "happen"
			intervals [208]:
				xmin = 462.1852
				xmax = 462.2652
				text = ""
			intervals [209]:
				xmin = 462.2652
				xmax = 462.3552
				text = "is"
			intervals [210]:
				xmin = 462.3552
				xmax = 462.3852
				text = ""
			intervals [211]:
				xmin = 462.3852
				xmax = 462.5152
				text = "gonna"
			intervals [212]:
				xmin = 462.5152
				xmax = 462.6652
				text = "happen"
			intervals [213]:
				xmin = 462.6652
				xmax = 462.7252
				text = "you"
			intervals [214]:
				xmin = 462.7252
				xmax = 462.8752
				text = "know"
			intervals [215]:
				xmin = 462.8752
				xmax = 462.9352
				text = ""
			intervals [216]:
				xmin = 462.9352
				xmax = 463.1352
				text = "since"
			intervals [217]:
				xmin = 463.1352
				xmax = 463.6252
				text = "we're"
			intervals [218]:
				xmin = 463.6252
				xmax = 463.7052
				text = ""
			intervals [219]:
				xmin = 463.7052
				xmax = 463.9752
				text = "gonna"
			intervals [220]:
				xmin = 463.9752
				xmax = 464.0852
				text = ""
			intervals [221]:
				xmin = 464.0852
				xmax = 464.1452
				text = "die"
			intervals [222]:
				xmin = 464.1452
				xmax = 464.2852
				text = ""
			intervals [223]:
				xmin = 464.2852
				xmax = 464.5152
				text = "do"
			intervals [224]:
				xmin = 464.5152
				xmax = 464.5452
				text = ""
			intervals [225]:
				xmin = 464.5452
				xmax = 464.6752
				text = "you"
			intervals [226]:
				xmin = 464.6752
				xmax = 464.7052
				text = ""
			intervals [227]:
				xmin = 464.7052
				xmax = 464.8252
				text = "agree"
			intervals [228]:
				xmin = 464.8252
				xmax = 465.0152
				text = "with"
			intervals [229]:
				xmin = 465.0152
				xmax = 465.1252
				text = ""
			intervals [230]:
				xmin = 465.1252
				xmax = 465.2952
				text = "that"
			intervals [231]:
				xmin = 465.2952
				xmax = 465.4452
				text = ""
			intervals [232]:
				xmin = 465.4452
				xmax = 465.7752
				text = "statement"
			intervals [233]:
				xmin = 465.7752
				xmax = 466.9946
				text = ""
			intervals [234]:
				xmin = 466.9946
				xmax = 467.0246
				text = "<unk>"
			intervals [235]:
				xmin = 467.0246
				xmax = 551.0406
				text = ""
			intervals [236]:
				xmin = 551.0406
				xmax = 551.3906
				text = "hm"
			intervals [237]:
				xmin = 551.3906
				xmax = 564.7319
				text = ""
			intervals [238]:
				xmin = 564.7319
				xmax = 565.0419
				text = "part"
			intervals [239]:
				xmin = 565.0419
				xmax = 565.2619
				text = "way"
			intervals [240]:
				xmin = 565.2619
				xmax = 566.5089
				text = ""
			intervals [241]:
				xmin = 566.5089
				xmax = 566.8089
				text = "not"
			intervals [242]:
				xmin = 566.8089
				xmax = 566.8689
				text = ""
			intervals [243]:
				xmin = 566.8689
				xmax = 566.9689
				text = "the"
			intervals [244]:
				xmin = 566.9689
				xmax = 566.9989
				text = ""
			intervals [245]:
				xmin = 566.9989
				xmax = 567.2389
				text = "whole"
			intervals [246]:
				xmin = 567.2389
				xmax = 567.3889
				text = "way"
			intervals [247]:
				xmin = 567.3889
				xmax = 568.2598
				text = ""
			intervals [248]:
				xmin = 568.2598
				xmax = 568.3798
				text = "you"
			intervals [249]:
				xmin = 568.3798
				xmax = 568.6998
				text = "go"
			intervals [250]:
				xmin = 568.6998
				xmax = 568.8398
				text = "along"
			intervals [251]:
				xmin = 568.8398
				xmax = 568.9498
				text = "with"
			intervals [252]:
				xmin = 568.9498
				xmax = 569.0098
				text = "it"
			intervals [253]:
				xmin = 569.0098
				xmax = 569.3498
				text = "part"
			intervals [254]:
				xmin = 569.3498
				xmax = 569.4998
				text = "way"
			intervals [255]:
				xmin = 569.4998
				xmax = 569.7998
				text = "then"
			intervals [256]:
				xmin = 569.7998
				xmax = 573.8
				text = ""
	item [2]:
		class = "IntervalTier"
		name = "DCA_int_01 - phones"
		xmin = 0.0
		xmax = 573.8
		intervals: size = 566
			intervals [1]:
				xmin = 0.0
				xmax = 3.115
				text = ""
			intervals [2]:
				xmin = 3.115
				xmax = 3.355
				text = "OW2"
			intervals [3]:
				xmin = 3.355
				xmax = 3.465
				text = "K"
			intervals [4]:
				xmin = 3.465
				xmax = 3.535
				text = "EY1"
			intervals [5]:
				xmin = 3.535
				xmax = 3.685
				text = "sp"
			intervals [6]:
				xmin = 3.685
				xmax = 3.905
				text = "HH"
			intervals [7]:
				xmin = 3.905
				xmax = 3.965
				text = "W"
			intervals [8]:
				xmin = 3.965
				xmax = 4.015
				text = "AH1"
			intervals [9]:
				xmin = 4.015
				xmax = 4.055
				text = "N"
			intervals [10]:
				xmin = 4.055
				xmax = 4.135
				text = "M"
			intervals [11]:
				xmin = 4.135
				xmax = 4.205
				text = "AO1"
			intervals [12]:
				xmin = 4.205
				xmax = 4.305
				text = "R"
			intervals [13]:
				xmin = 4.305
				xmax = 4.385
				text = "sp"
			intervals [14]:
				xmin = 4.385
				xmax = 4.415
				text = "K"
			intervals [15]:
				xmin = 4.415
				xmax = 4.455
				text = "W"
			intervals [16]:
				xmin = 4.455
				xmax = 4.655
				text = "EH1"
			intervals [17]:
				xmin = 4.655
				xmax = 4.685
				text = "SH"
			intervals [18]:
				xmin = 4.685
				xmax = 4.715
				text = "AH0"
			intervals [19]:
				xmin = 4.715
				xmax = 4.765
				text = "N"
			intervals [20]:
				xmin = 4.765
				xmax = 4.795
				text = "DH"
			intervals [21]:
				xmin = 4.795
				xmax = 4.825
				text = "EH1"
			intervals [22]:
				xmin = 4.825
				xmax = 4.855
				text = "N"
			intervals [23]:
				xmin = 4.855
				xmax = 4.885
				text = "sp"
			intervals [24]:
				xmin = 4.885
				xmax = 5.005
				text = "W"
			intervals [25]:
				xmin = 5.005
				xmax = 5.055
				text = "ER1"
			intervals [26]:
				xmin = 5.055
				xmax = 5.095
				text = "sp"
			intervals [27]:
				xmin = 5.095
				xmax = 5.125
				text = "G"
			intervals [28]:
				xmin = 5.125
				xmax = 5.185
				text = "AH1"
			intervals [29]:
				xmin = 5.185
				xmax = 5.225
				text = "N"
			intervals [30]:
				xmin = 5.225
				xmax = 5.285
				text = "AH0"
			intervals [31]:
				xmin = 5.285
				xmax = 5.355
				text = "sp"
			intervals [32]:
				xmin = 5.355
				xmax = 5.385
				text = "G"
			intervals [33]:
				xmin = 5.385
				xmax = 5.565
				text = "OW1"
			intervals [34]:
				xmin = 5.565
				xmax = 5.825
				text = "sp"
			intervals [35]:
				xmin = 5.825
				xmax = 5.895
				text = "AA1"
			intervals [36]:
				xmin = 5.895
				xmax = 6.045
				text = "N"
			intervals [37]:
				xmin = 6.045
				xmax = 6.125
				text = "sp"
			intervals [38]:
				xmin = 6.125
				xmax = 6.155
				text = "T"
			intervals [39]:
				xmin = 6.155
				xmax = 6.195
				text = "IH0"
			intervals [40]:
				xmin = 6.195
				xmax = 6.225
				text = "AH0"
			intervals [41]:
				xmin = 6.225
				xmax = 6.295
				text = "N"
			intervals [42]:
				xmin = 6.295
				xmax = 6.345
				text = "AH1"
			intervals [43]:
				xmin = 6.345
				xmax = 6.405
				text = "DH"
			intervals [44]:
				xmin = 6.405
				xmax = 6.775
				text = "ER0"
			intervals [45]:
				xmin = 6.775
				xmax = 6.805
				text = "sp"
			intervals [46]:
				xmin = 6.805
				xmax = 6.845
				text = "TH"
			intervals [47]:
				xmin = 6.845
				xmax = 6.885
				text = "IH1"
			intervals [48]:
				xmin = 6.885
				xmax = 6.935
				text = "NG"
			intervals [49]:
				xmin = 6.935
				xmax = 7.185
				text = "sp"
			intervals [50]:
				xmin = 7.185
				xmax = 9.0697
				text = ""
			intervals [51]:
				xmin = 9.0697
				xmax = 9.2297
				text = "HH"
			intervals [52]:
				xmin = 9.2297
				xmax = 9.2597
				text = "AW1"
			intervals [53]:
				xmin = 9.2597
				xmax = 9.2897
				text = "D"
			intervals [54]:
				xmin = 9.2897
				xmax = 9.3197
				text = "UW1"
			intervals [55]:
				xmin = 9.3197
				xmax = 9.3497
				text = "sp"
			intervals [56]:
				xmin = 9.3497
				xmax = 9.3797
				text = "Y"
			intervals [57]:
				xmin = 9.3797
				xmax = 9.5197
				text = "UW1"
			intervals [58]:
				xmin = 9.5197
				xmax = 9.5497
				text = "sp"
			intervals [59]:
				xmin = 9.5497
				xmax = 9.5897
				text = "S"
			intervals [60]:
				xmin = 9.5897
				xmax = 9.6297
				text = "EH1"
			intervals [61]:
				xmin = 9.6297
				xmax = 9.7297
				text = "L"
			intervals [62]:
				xmin = 9.7297
				xmax = 9.7897
				text = "AH0"
			intervals [63]:
				xmin = 9.7897
				xmax = 9.8297
				text = "B"
			intervals [64]:
				xmin = 9.8297
				xmax = 9.8997
				text = "R"
			intervals [65]:
				xmin = 9.8997
				xmax = 9.9797
				text = "EY2"
			intervals [66]:
				xmin = 9.9797
				xmax = 10.0597
				text = "T"
			intervals [67]:
				xmin = 10.0597
				xmax = 10.1497
				text = "sp"
			intervals [68]:
				xmin = 10.1497
				xmax = 10.1897
				text = "K"
			intervals [69]:
				xmin = 10.1897
				xmax = 10.2397
				text = "R"
			intervals [70]:
				xmin = 10.2397
				xmax = 10.2897
				text = "IH1"
			intervals [71]:
				xmin = 10.2897
				xmax = 10.3197
				text = "S"
			intervals [72]:
				xmin = 10.3197
				xmax = 10.3497
				text = "M"
			intervals [73]:
				xmin = 10.3497
				xmax = 10.3797
				text = "AH0"
			intervals [74]:
				xmin = 10.3797
				xmax = 10.4097
				text = "S"
			intervals [75]:
				xmin = 10.4097
				xmax = 10.8797
				text = "sp"
			intervals [76]:
				xmin = 10.8797
				xmax = 12.8475
				text = ""
			intervals [77]:
				xmin = 12.8475
				xmax = 14.0275
				text = "spn"
			intervals [78]:
				xmin = 14.0275
				xmax = 16.9075
				text = "sp"
			intervals [79]:
				xmin = 16.9075
				xmax = 19.8907
				text = ""
			intervals [80]:
				xmin = 19.8907
				xmax = 20.0507
				text = "AH1"
			intervals [81]:
				xmin = 20.0507
				xmax = 20.0807
				text = "sp"
			intervals [82]:
				xmin = 20.0807
				xmax = 20.4507
				text = "ER0"
			intervals [83]:
				xmin = 20.4507
				xmax = 20.4807
				text = "sp"
			intervals [84]:
				xmin = 20.4807
				xmax = 20.5207
				text = "W"
			intervals [85]:
				xmin = 20.5207
				xmax = 20.6007
				text = "IH0"
			intervals [86]:
				xmin = 20.6007
				xmax = 20.6807
				text = "CH"
			intervals [87]:
				xmin = 20.6807
				xmax = 20.7407
				text = "EH1"
			intervals [88]:
				xmin = 20.7407
				xmax = 20.8107
				text = "V"
			intervals [89]:
				xmin = 20.8107
				xmax = 20.9407
				text = "ER0"
			intervals [90]:
				xmin = 20.9407
				xmax = 20.9707
				text = "Y"
			intervals [91]:
				xmin = 20.9707
				xmax = 21.0507
				text = "UW1"
			intervals [92]:
				xmin = 21.0507
				xmax = 21.0807
				text = "sp"
			intervals [93]:
				xmin = 21.0807
				xmax = 21.1407
				text = "R"
			intervals [94]:
				xmin = 21.1407
				xmax = 21.2107
				text = "IH0"
			intervals [95]:
				xmin = 21.2107
				xmax = 21.3007
				text = "M"
			intervals [96]:
				xmin = 21.3007
				xmax = 21.3307
				text = "EH1"
			intervals [97]:
				xmin = 21.3307
				xmax = 21.4307
				text = "M"
			intervals [98]:
				xmin = 21.4307
				xmax = 21.4807
				text = "B"
			intervals [99]:
				xmin = 21.4807
				xmax = 21.6007
				text = "ER0"
			intervals [100]:
				xmin = 21.6007
				xmax = 21.6307
				text = "sp"
			intervals [101]:
				xmin = 21.6307
				xmax = 21.6607
				text = "DH"
			intervals [102]:
				xmin = 21.6607
				xmax = 21.6907
				text = "AH0"
			intervals [103]:
				xmin = 21.6907
				xmax = 21.7607
				text = "sp"
			intervals [104]:
				xmin = 21.7607
				xmax = 21.8107
				text = "B"
			intervals [105]:
				xmin = 21.8107
				xmax = 21.8407
				text = "EH1"
			intervals [106]:
				xmin = 21.8407
				xmax = 21.8707
				text = "S"
			intervals [107]:
				xmin = 21.8707
				xmax = 21.9907
				text = "T"
			intervals [108]:
				xmin = 21.9907
				xmax = 22.2707
				text = "sp"
			intervals [109]:
				xmin = 22.2707
				xmax = 39.4262
				text = ""
			intervals [110]:
				xmin = 39.4262
				xmax = 39.4562
				text = "M"
			intervals [111]:
				xmin = 39.4562
				xmax = 39.4862
				text = "HH"
			intervals [112]:
				xmin = 39.4862
				xmax = 40.0362
				text = "M"
			intervals [113]:
				xmin = 40.0362
				xmax = 92.5774
				text = ""
			intervals [114]:
				xmin = 92.5774
				xmax = 93.1474
				text = "M"
			intervals [115]:
				xmin = 93.1474
				xmax = 93.1874
				text = "HH"
			intervals [116]:
				xmin = 93.1874
				xmax = 93.2274
				text = "M"
			intervals [117]:
				xmin = 93.2274
				xmax = 99.8849
				text = ""
			intervals [118]:
				xmin = 99.8849
				xmax = 100.3349
				text = "M"
			intervals [119]:
				xmin = 100.3349
				xmax = 100.3649
				text = "HH"
			intervals [120]:
				xmin = 100.3649
				xmax = 100.3949
				text = "M"
			intervals [121]:
				xmin = 100.3949
				xmax = 126.1132
				text = ""
			intervals [122]:
				xmin = 126.1132
				xmax = 126.2132
				text = "M"
			intervals [123]:
				xmin = 126.2132
				xmax = 126.2532
				text = "HH"
			intervals [124]:
				xmin = 126.2532
				xmax = 126.3032
				text = "M"
			intervals [125]:
				xmin = 126.3032
				xmax = 126.4132
				text = "sp"
			intervals [126]:
				xmin = 126.4132
				xmax = 131.243
				text = ""
			intervals [127]:
				xmin = 131.243
				xmax = 131.913
				text = "M"
			intervals [128]:
				xmin = 131.913
				xmax = 131.963
				text = "HH"
			intervals [129]:
				xmin = 131.963
				xmax = 131.993
				text = "M"
			intervals [130]:
				xmin = 131.993
				xmax = 139.6449
				text = ""
			intervals [131]:
				xmin = 139.6449
				xmax = 139.8949
				text = "M"
			intervals [132]:
				xmin = 139.8949
				xmax = 139.9349
				text = "HH"
			intervals [133]:
				xmin = 139.9349
				xmax = 139.9649
				text = "M"
			intervals [134]:
				xmin = 139.9649
				xmax = 150.8256
				text = ""
			intervals [135]:
				xmin = 150.8256
				xmax = 150.8856
				text = "sil"
			intervals [136]:
				xmin = 150.8856
				xmax = 151.7156
				text = "spn"
			intervals [137]:
				xmin = 151.7156
				xmax = 155.8327
				text = ""
			intervals [138]:
				xmin = 155.8327
				xmax = 155.9427
				text = "HH"
			intervals [139]:
				xmin = 155.9427
				xmax = 156.0327
				text = "M"
			intervals [140]:
				xmin = 156.0327
				xmax = 157.1252
				text = "sp"
			intervals [141]:
				xmin = 157.1252
				xmax = 157.5652
				text = "spn"
			intervals [142]:
				xmin = 157.5652
				xmax = 159.9265
				text = "sp"
			intervals [143]:
				xmin = 159.9265
				xmax = 160.4365
				text = "spn"
			intervals [144]:
				xmin = 160.4365
				xmax = 161.037
				text = "sp"
			intervals [145]:
				xmin = 161.037
				xmax = 161.067
				text = "G"
			intervals [146]:
				xmin = 161.067
				xmax = 161.107
				text = "OW1"
			intervals [147]:
				xmin = 161.107
				xmax = 161.467
				text = "sp"
			intervals [148]:
				xmin = 161.467
				xmax = 161.497
				text = "AH0"
			intervals [149]:
				xmin = 161.497
				xmax = 161.527
				text = "HH"
			intervals [150]:
				xmin = 161.527
				xmax = 161.557
				text = "EH1"
			intervals [151]:
				xmin = 161.557
				xmax = 161.667
				text = "D"
			intervals [152]:
				xmin = 161.667
				xmax = 173.2255
				text = ""
			intervals [153]:
				xmin = 173.2255
				xmax = 173.6855
				text = "M"
			intervals [154]:
				xmin = 173.6855
				xmax = 173.7155
				text = "HH"
			intervals [155]:
				xmin = 173.7155
				xmax = 173.7555
				text = "M"
			intervals [156]:
				xmin = 173.7555
				xmax = 176.531
				text = ""
			intervals [157]:
				xmin = 176.531
				xmax = 176.561
				text = "IH0"
			intervals [158]:
				xmin = 176.561
				xmax = 176.591
				text = "F"
			intervals [159]:
				xmin = 176.591
				xmax = 176.671
				text = "sp"
			intervals [160]:
				xmin = 176.671
				xmax = 176.701
				text = "S"
			intervals [161]:
				xmin = 176.701
				xmax = 176.731
				text = "AH1"
			intervals [162]:
				xmin = 176.731
				xmax = 176.831
				text = "M"
			intervals [163]:
				xmin = 176.831
				xmax = 176.881
				text = "B"
			intervals [164]:
				xmin = 176.881
				xmax = 176.921
				text = "AH0"
			intervals [165]:
				xmin = 176.921
				xmax = 176.961
				text = "D"
			intervals [166]:
				xmin = 176.961
				xmax = 177.031
				text = "IY0"
			intervals [167]:
				xmin = 177.031
				xmax = 177.061
				text = "spn"
			intervals [168]:
				xmin = 177.061
				xmax = 178.501
				text = "ER0"
			intervals [169]:
				xmin = 178.501
				xmax = 178.541
				text = "sp"
			intervals [170]:
				xmin = 178.541
				xmax = 178.571
				text = "S"
			intervals [171]:
				xmin = 178.571
				xmax = 178.611
				text = "AH1"
			intervals [172]:
				xmin = 178.611
				xmax = 178.661
				text = "M"
			intervals [173]:
				xmin = 178.661
				xmax = 178.691
				text = "TH"
			intervals [174]:
				xmin = 178.691
				xmax = 178.721
				text = "IH0"
			intervals [175]:
				xmin = 178.721
				xmax = 178.761
				text = "N"
			intervals [176]:
				xmin = 178.761
				xmax = 179.101
				text = "sp"
			intervals [177]:
				xmin = 179.101
				xmax = 184.9578
				text = ""
			intervals [178]:
				xmin = 184.9578
				xmax = 185.0878
				text = "W"
			intervals [179]:
				xmin = 185.0878
				xmax = 185.1178
				text = "AH1"
			intervals [180]:
				xmin = 185.1178
				xmax = 185.1478
				text = "T"
			intervals [181]:
				xmin = 185.1478
				xmax = 185.1778
				text = "W"
			intervals [182]:
				xmin = 185.1778
				xmax = 185.2078
				text = "UH1"
			intervals [183]:
				xmin = 185.2078
				xmax = 185.2378
				text = "D"
			intervals [184]:
				xmin = 185.2378
				xmax = 185.2878
				text = "sp"
			intervals [185]:
				xmin = 185.2878
				xmax = 185.3478
				text = "Y"
			intervals [186]:
				xmin = 185.3478
				xmax = 185.4178
				text = "UW1"
			intervals [187]:
				xmin = 185.4178
				xmax = 185.4478
				text = "sp"
			intervals [188]:
				xmin = 185.4478
				xmax = 185.4778
				text = "D"
			intervals [189]:
				xmin = 185.4778
				xmax = 185.6878
				text = "UW1"
			intervals [190]:
				xmin = 185.6878
				xmax = 185.9278
				text = "sp"
			intervals [191]:
				xmin = 185.9278
				xmax = 185.9978
				text = "W"
			intervals [192]:
				xmin = 185.9978
				xmax = 186.0278
				text = "IH0"
			intervals [193]:
				xmin = 186.0278
				xmax = 186.0578
				text = "DH"
			intervals [194]:
				xmin = 186.0578
				xmax = 186.0878
				text = "IH0"
			intervals [195]:
				xmin = 186.0878
				xmax = 186.1478
				text = "T"
			intervals [196]:
				xmin = 186.1478
				xmax = 186.2878
				text = "sp"
			intervals [197]:
				xmin = 186.2878
				xmax = 194.5592
				text = ""
			intervals [198]:
				xmin = 194.5592
				xmax = 194.7792
				text = "M"
			intervals [199]:
				xmin = 194.7792
				xmax = 194.8292
				text = "HH"
			intervals [200]:
				xmin = 194.8292
				xmax = 194.9892
				text = "M"
			intervals [201]:
				xmin = 194.9892
				xmax = 195.8997
				text = "sp"
			intervals [202]:
				xmin = 195.8997
				xmax = 195.9997
				text = "spn"
			intervals [203]:
				xmin = 195.9997
				xmax = 196.8797
				text = "sp"
			intervals [204]:
				xmin = 196.8797
				xmax = 216.3584
				text = ""
			intervals [205]:
				xmin = 216.3584
				xmax = 216.8684
				text = "M"
			intervals [206]:
				xmin = 216.8684
				xmax = 216.8984
				text = "HH"
			intervals [207]:
				xmin = 216.8984
				xmax = 216.9284
				text = "M"
			intervals [208]:
				xmin = 216.9284
				xmax = 237.2353
				text = ""
			intervals [209]:
				xmin = 237.2353
				xmax = 238.3453
				text = "spn"
			intervals [210]:
				xmin = 238.3453
				xmax = 245.518
				text = ""
			intervals [211]:
				xmin = 245.518
				xmax = 245.968
				text = "M"
			intervals [212]:
				xmin = 245.968
				xmax = 246.068
				text = "HH"
			intervals [213]:
				xmin = 246.068
				xmax = 246.098
				text = "M"
			intervals [214]:
				xmin = 246.098
				xmax = 248.4714
				text = ""
			intervals [215]:
				xmin = 248.4714
				xmax = 248.5714
				text = "HH"
			intervals [216]:
				xmin = 248.5714
				xmax = 248.6114
				text = "W"
			intervals [217]:
				xmin = 248.6114
				xmax = 248.6414
				text = "AH1"
			intervals [218]:
				xmin = 248.6414
				xmax = 248.7314
				text = "T"
			intervals [219]:
				xmin = 248.7314
				xmax = 248.7614
				text = "W"
			intervals [220]:
				xmin = 248.7614
				xmax = 248.7914
				text = "UH1"
			intervals [221]:
				xmin = 248.7914
				xmax = 248.9014
				text = "D"
			intervals [222]:
				xmin = 248.9014
				xmax = 248.9514
				text = "G"
			intervals [223]:
				xmin = 248.9514
				xmax = 249.0814
				text = "OW1"
			intervals [224]:
				xmin = 249.0814
				xmax = 249.3014
				text = "sp"
			intervals [225]:
				xmin = 249.3014
				xmax = 249.3414
				text = "IH0"
			intervals [226]:
				xmin = 249.3414
				xmax = 249.3714
				text = "N"
			intervals [227]:
				xmin = 249.3714
				xmax = 249.4014
				text = "T"
			intervals [228]:
				xmin = 249.4014
				xmax = 249.4414
				text = "AH0"
			intervals [229]:
				xmin = 249.4414
				xmax = 249.4714
				text = "sp"
			intervals [230]:
				xmin = 249.4714
				xmax = 249.5014
				text = "IH0"
			intervals [231]:
				xmin = 249.5014
				xmax = 249.5414
				text = "T"
			intervals [232]:
				xmin = 249.5414
				xmax = 249.7714
				text = "sp"
			intervals [233]:
				xmin = 249.7714
				xmax = 251.1389
				text = ""
			intervals [234]:
				xmin = 251.1389
				xmax = 251.2889
				text = "Y"
			intervals [235]:
				xmin = 251.2889
				xmax = 251.3289
				text = "AE1"
			intervals [236]:
				xmin = 251.3289
				xmax = 251.5489
				text = "sp"
			intervals [237]:
				xmin = 251.5489
				xmax = 289.6124
				text = ""
			intervals [238]:
				xmin = 289.6124
				xmax = 290.1024
				text = "M"
			intervals [239]:
				xmin = 290.1024
				xmax = 290.1524
				text = "HH"
			intervals [240]:
				xmin = 290.1524
				xmax = 290.1824
				text = "M"
			intervals [241]:
				xmin = 290.1824
				xmax = 290.3124
				text = "sp"
			intervals [242]:
				xmin = 290.3124
				xmax = 299.7648
				text = ""
			intervals [243]:
				xmin = 299.7648
				xmax = 299.8148
				text = "Y"
			intervals [244]:
				xmin = 299.8148
				xmax = 300.1848
				text = "AE1"
			intervals [245]:
				xmin = 300.1848
				xmax = 300.2248
				text = "sp"
			intervals [246]:
				xmin = 300.2248
				xmax = 300.3048
				text = "Y"
			intervals [247]:
				xmin = 300.3048
				xmax = 300.4448
				text = "AE1"
			intervals [248]:
				xmin = 300.4448
				xmax = 300.5948
				text = "sp"
			intervals [249]:
				xmin = 300.5948
				xmax = 306.8678
				text = ""
			intervals [250]:
				xmin = 306.8678
				xmax = 307.8978
				text = "spn"
			intervals [251]:
				xmin = 307.8978
				xmax = 309.1515
				text = ""
			intervals [252]:
				xmin = 309.1515
				xmax = 309.1815
				text = "Y"
			intervals [253]:
				xmin = 309.1815
				xmax = 309.7915
				text = "AE1"
			intervals [254]:
				xmin = 309.7915
				xmax = 311.512
				text = ""
			intervals [255]:
				xmin = 311.512
				xmax = 313.772
				text = "spn"
			intervals [256]:
				xmin = 313.772
				xmax = 333.6944
				text = ""
			intervals [257]:
				xmin = 333.6944
				xmax = 333.7244
				text = "DH"
			intervals [258]:
				xmin = 333.7244
				xmax = 333.7544
				text = "IH1"
			intervals [259]:
				xmin = 333.7544
				xmax = 333.7844
				text = "S"
			intervals [260]:
				xmin = 333.7844
				xmax = 333.8144
				text = "M"
			intervals [261]:
				xmin = 333.8144
				xmax = 333.8844
				text = "AY1"
			intervals [262]:
				xmin = 333.8844
				xmax = 333.9344
				text = "T"
			intervals [263]:
				xmin = 333.9344
				xmax = 333.9744
				text = "B"
			intervals [264]:
				xmin = 333.9744
				xmax = 334.1044
				text = "IY0"
			intervals [265]:
				xmin = 334.1044
				xmax = 334.1344
				text = "AH0"
			intervals [266]:
				xmin = 334.1344
				xmax = 334.1644
				text = "D"
			intervals [267]:
				xmin = 334.1644
				xmax = 334.2644
				text = "IH0"
			intervals [268]:
				xmin = 334.2644
				xmax = 334.3844
				text = "P"
			intervals [269]:
				xmin = 334.3844
				xmax = 334.4344
				text = "R"
			intervals [270]:
				xmin = 334.4344
				xmax = 334.5544
				text = "EH1"
			intervals [271]:
				xmin = 334.5544
				xmax = 334.5944
				text = "S"
			intervals [272]:
				xmin = 334.5944
				xmax = 334.7244
				text = "IH0"
			intervals [273]:
				xmin = 334.7244
				xmax = 335.2044
				text = "NG"
			intervals [274]:
				xmin = 335.2044
				xmax = 335.2344
				text = "spn"
			intervals [275]:
				xmin = 335.2344
				xmax = 341.0534
				text = ""
			intervals [276]:
				xmin = 341.0534
				xmax = 341.1834
				text = "W"
			intervals [277]:
				xmin = 341.1834
				xmax = 341.2134
				text = "ER0"
			intervals [278]:
				xmin = 341.2134
				xmax = 341.2434
				text = "Y"
			intervals [279]:
				xmin = 341.2434
				xmax = 341.2934
				text = "UW1"
			intervals [280]:
				xmin = 341.2934
				xmax = 341.3434
				text = "EH1"
			intervals [281]:
				xmin = 341.3434
				xmax = 341.3734
				text = "V"
			intervals [282]:
				xmin = 341.3734
				xmax = 341.4034
				text = "ER0"
			intervals [283]:
				xmin = 341.4034
				xmax = 341.4634
				text = "IH0"
			intervals [284]:
				xmin = 341.4634
				xmax = 341.4934
				text = "N"
			intervals [285]:
				xmin = 341.4934
				xmax = 341.5634
				text = "AH0"
			intervals [286]:
				xmin = 341.5634
				xmax = 341.6034
				text = "sp"
			intervals [287]:
				xmin = 341.6034
				xmax = 341.6334
				text = "S"
			intervals [288]:
				xmin = 341.6334
				xmax = 341.6634
				text = "IH2"
			intervals [289]:
				xmin = 341.6634
				xmax = 341.6934
				text = "CH"
			intervals [290]:
				xmin = 341.6934
				xmax = 341.7234
				text = "UW0"
			intervals [291]:
				xmin = 341.7234
				xmax = 341.7634
				text = "EY1"
			intervals [292]:
				xmin = 341.7634
				xmax = 341.7934
				text = "SH"
			intervals [293]:
				xmin = 341.7934
				xmax = 341.8234
				text = "AH0"
			intervals [294]:
				xmin = 341.8234
				xmax = 341.8534
				text = "N"
			intervals [295]:
				xmin = 341.8534
				xmax = 341.8834
				text = "HH"
			intervals [296]:
				xmin = 341.8834
				xmax = 341.9134
				text = "W"
			intervals [297]:
				xmin = 341.9134
				xmax = 341.9534
				text = "EH1"
			intervals [298]:
				xmin = 341.9534
				xmax = 342.1234
				text = "R"
			intervals [299]:
				xmin = 342.1234
				xmax = 342.2934
				text = "sp"
			intervals [300]:
				xmin = 342.2934
				xmax = 342.3734
				text = "Y"
			intervals [301]:
				xmin = 342.3734
				xmax = 342.5334
				text = "UW1"
			intervals [302]:
				xmin = 342.5334
				xmax = 342.5634
				text = "sp"
			intervals [303]:
				xmin = 342.5634
				xmax = 342.5934
				text = "TH"
			intervals [304]:
				xmin = 342.5934
				xmax = 342.6434
				text = "AO1"
			intervals [305]:
				xmin = 342.6434
				xmax = 342.7434
				text = "T"
			intervals [306]:
				xmin = 342.7434
				xmax = 342.8334
				text = "sp"
			intervals [307]:
				xmin = 342.8334
				xmax = 343.4577
				text = ""
			intervals [308]:
				xmin = 343.4577
				xmax = 343.4877
				text = "OW2"
			intervals [309]:
				xmin = 343.4877
				xmax = 343.5177
				text = "K"
			intervals [310]:
				xmin = 343.5177
				xmax = 343.5477
				text = "EY1"
			intervals [311]:
				xmin = 343.5477
				xmax = 343.5777
				text = "sp"
			intervals [312]:
				xmin = 343.5777
				xmax = 343.6077
				text = "DH"
			intervals [313]:
				xmin = 343.6077
				xmax = 343.6377
				text = "IH0"
			intervals [314]:
				xmin = 343.6377
				xmax = 343.6677
				text = "S"
			intervals [315]:
				xmin = 343.6677
				xmax = 343.6977
				text = "sp"
			intervals [316]:
				xmin = 343.6977
				xmax = 344.3877
				text = "IH0"
			intervals [317]:
				xmin = 344.3877
				xmax = 344.4177
				text = "Z"
			intervals [318]:
				xmin = 344.4177
				xmax = 344.4477
				text = "IH1"
			intervals [319]:
				xmin = 344.4477
				xmax = 344.5277
				text = "T"
			intervals [320]:
				xmin = 344.5277
				xmax = 344.7506
				text = ""
			intervals [321]:
				xmin = 344.7506
				xmax = 344.7906
				text = "sil"
			intervals [322]:
				xmin = 344.7906
				xmax = 344.8206
				text = "AY1"
			intervals [323]:
				xmin = 344.8206
				xmax = 344.8706
				text = "V"
			intervals [324]:
				xmin = 344.8706
				xmax = 344.9406
				text = "sp"
			intervals [325]:
				xmin = 344.9406
				xmax = 345.0106
				text = "HH"
			intervals [326]:
				xmin = 345.0106
				xmax = 345.0406
				text = "AE1"
			intervals [327]:
				xmin = 345.0406
				xmax = 345.0706
				text = "D"
			intervals [328]:
				xmin = 345.0706
				xmax = 345.1106
				text = "IH0"
			intervals [329]:
				xmin = 345.1106
				xmax = 345.1406
				text = "T"
			intervals [330]:
				xmin = 345.1406
				xmax = 345.1906
				text = "AY1"
			intervals [331]:
				xmin = 345.1906
				xmax = 345.3206
				text = "M"
			intervals [332]:
				xmin = 345.3206
				xmax = 345.3606
				text = "sp"
			intervals [333]:
				xmin = 345.3606
				xmax = 345.3906
				text = "G"
			intervals [334]:
				xmin = 345.3906
				xmax = 345.4306
				text = "AH1"
			intervals [335]:
				xmin = 345.4306
				xmax = 345.4706
				text = "N"
			intervals [336]:
				xmin = 345.4706
				xmax = 345.5506
				text = "AH0"
			intervals [337]:
				xmin = 345.5506
				xmax = 345.6306
				text = "sp"
			intervals [338]:
				xmin = 345.6306
				xmax = 345.6806
				text = "D"
			intervals [339]:
				xmin = 345.6806
				xmax = 346.0006
				text = "AY1"
			intervals [340]:
				xmin = 346.0006
				xmax = 346.3106
				text = "sp"
			intervals [341]:
				xmin = 346.3106
				xmax = 346.3406
				text = "AH0"
			intervals [342]:
				xmin = 346.3406
				xmax = 346.4306
				text = "M"
			intervals [343]:
				xmin = 346.4306
				xmax = 347.7297
				text = "sp"
			intervals [344]:
				xmin = 347.7297
				xmax = 347.7897
				text = "IY1"
			intervals [345]:
				xmin = 347.7897
				xmax = 347.8697
				text = "DH"
			intervals [346]:
				xmin = 347.8697
				xmax = 347.9797
				text = "ER0"
			intervals [347]:
				xmin = 347.9797
				xmax = 348.0297
				text = "AH0"
			intervals [348]:
				xmin = 348.0297
				xmax = 348.2597
				text = "AE1"
			intervals [349]:
				xmin = 348.2597
				xmax = 348.3197
				text = "K"
			intervals [350]:
				xmin = 348.3197
				xmax = 348.3497
				text = "S"
			intervals [351]:
				xmin = 348.3497
				xmax = 348.3797
				text = "AH0"
			intervals [352]:
				xmin = 348.3797
				xmax = 348.4097
				text = "D"
			intervals [353]:
				xmin = 348.4097
				xmax = 348.4397
				text = "AH0"
			intervals [354]:
				xmin = 348.4397
				xmax = 348.4697
				text = "N"
			intervals [355]:
				xmin = 348.4697
				xmax = 348.4997
				text = "T"
			intervals [356]:
				xmin = 348.4997
				xmax = 348.7397
				text = "ER0"
			intervals [357]:
				xmin = 348.7397
				xmax = 348.7697
				text = "sp"
			intervals [358]:
				xmin = 348.7697
				xmax = 348.8797
				text = "AY1"
			intervals [359]:
				xmin = 348.8797
				xmax = 348.9097
				text = "sp"
			intervals [360]:
				xmin = 348.9097
				xmax = 348.9897
				text = "D"
			intervals [361]:
				xmin = 348.9897
				xmax = 349.0597
				text = "OW1"
			intervals [362]:
				xmin = 349.0597
				xmax = 349.2797
				text = "N"
			intervals [363]:
				xmin = 349.2797
				xmax = 349.3897
				text = "sp"
			intervals [364]:
				xmin = 349.3897
				xmax = 349.4297
				text = "N"
			intervals [365]:
				xmin = 349.4297
				xmax = 349.5097
				text = "OW1"
			intervals [366]:
				xmin = 349.5097
				xmax = 349.7997
				text = "sp"
			intervals [367]:
				xmin = 349.7997
				xmax = 352.4121
				text = ""
			intervals [368]:
				xmin = 352.4121
				xmax = 352.6021
				text = "Y"
			intervals [369]:
				xmin = 352.6021
				xmax = 353.0121
				text = "AE1"
			intervals [370]:
				xmin = 353.0121
				xmax = 353.0421
				text = "sp"
			intervals [371]:
				xmin = 353.0421
				xmax = 353.0721
				text = "Y"
			intervals [372]:
				xmin = 353.0721
				xmax = 353.1021
				text = "UW1"
			intervals [373]:
				xmin = 353.1021
				xmax = 353.1421
				text = "EH1"
			intervals [374]:
				xmin = 353.1421
				xmax = 353.1721
				text = "V"
			intervals [375]:
				xmin = 353.1721
				xmax = 353.2021
				text = "ER0"
			intervals [376]:
				xmin = 353.2021
				xmax = 353.2321
				text = "HH"
			intervals [377]:
				xmin = 353.2321
				xmax = 353.2621
				text = "AE1"
			intervals [378]:
				xmin = 353.2621
				xmax = 353.3021
				text = "V"
			intervals [379]:
				xmin = 353.3021
				xmax = 353.3321
				text = "AH0"
			intervals [380]:
				xmin = 353.3321
				xmax = 353.3721
				text = "N"
			intervals [381]:
				xmin = 353.3721
				xmax = 353.4321
				text = "IH0"
			intervals [382]:
				xmin = 353.4321
				xmax = 353.4621
				text = "K"
			intervals [383]:
				xmin = 353.4621
				xmax = 353.4921
				text = "S"
			intervals [384]:
				xmin = 353.4921
				xmax = 353.5221
				text = "P"
			intervals [385]:
				xmin = 353.5221
				xmax = 353.5521
				text = "IH1"
			intervals [386]:
				xmin = 353.5521
				xmax = 353.5821
				text = "R"
			intervals [387]:
				xmin = 353.5821
				xmax = 353.6121
				text = "IY0"
			intervals [388]:
				xmin = 353.6121
				xmax = 353.6421
				text = "AH0"
			intervals [389]:
				xmin = 353.6421
				xmax = 353.6721
				text = "N"
			intervals [390]:
				xmin = 353.6721
				xmax = 353.7021
				text = "S"
			intervals [391]:
				xmin = 353.7021
				xmax = 353.7321
				text = "sp"
			intervals [392]:
				xmin = 353.7321
				xmax = 353.7621
				text = "L"
			intervals [393]:
				xmin = 353.7621
				xmax = 353.7921
				text = "AY1"
			intervals [394]:
				xmin = 353.7921
				xmax = 353.8221
				text = "K"
			intervals [395]:
				xmin = 353.8221
				xmax = 353.9121
				text = "sp"
			intervals [396]:
				xmin = 353.9121
				xmax = 353.9421
				text = "DH"
			intervals [397]:
				xmin = 353.9421
				xmax = 353.9721
				text = "AH0"
			intervals [398]:
				xmin = 353.9721
				xmax = 354.0021
				text = "T"
			intervals [399]:
				xmin = 354.0021
				xmax = 377.1981
				text = "sp"
			intervals [400]:
				xmin = 377.1981
				xmax = 377.2381
				text = "HH"
			intervals [401]:
				xmin = 377.2381
				xmax = 377.3681
				text = "M"
			intervals [402]:
				xmin = 377.3681
				xmax = 380.1007
				text = "sp"
			intervals [403]:
				xmin = 380.1007
				xmax = 380.6007
				text = "OW1"
			intervals [404]:
				xmin = 380.6007
				xmax = 380.6307
				text = "sp"
			intervals [405]:
				xmin = 380.6307
				xmax = 380.6607
				text = "N"
			intervals [406]:
				xmin = 380.6607
				xmax = 381.0107
				text = "OW1"
			intervals [407]:
				xmin = 381.0107
				xmax = 381.0807
				text = "sp"
			intervals [408]:
				xmin = 381.0807
				xmax = 411.9417
				text = ""
			intervals [409]:
				xmin = 411.9417
				xmax = 412.3617
				text = "M"
			intervals [410]:
				xmin = 412.3617
				xmax = 412.4217
				text = "HH"
			intervals [411]:
				xmin = 412.4217
				xmax = 412.6117
				text = "M"
			intervals [412]:
				xmin = 412.6117
				xmax = 440.7946
				text = ""
			intervals [413]:
				xmin = 440.7946
				xmax = 441.1646
				text = "M"
			intervals [414]:
				xmin = 441.1646
				xmax = 441.2146
				text = "HH"
			intervals [415]:
				xmin = 441.2146
				xmax = 441.4746
				text = "M"
			intervals [416]:
				xmin = 441.4746
				xmax = 459.4352
				text = ""
			intervals [417]:
				xmin = 459.4352
				xmax = 459.5152
				text = "D"
			intervals [418]:
				xmin = 459.5152
				xmax = 459.5652
				text = "IH0"
			intervals [419]:
				xmin = 459.5652
				xmax = 459.6052
				text = "D"
			intervals [420]:
				xmin = 459.6052
				xmax = 459.6452
				text = "Y"
			intervals [421]:
				xmin = 459.6452
				xmax = 459.6952
				text = "UW1"
			intervals [422]:
				xmin = 459.6952
				xmax = 459.7352
				text = "HH"
			intervals [423]:
				xmin = 459.7352
				xmax = 459.8152
				text = "IY1"
			intervals [424]:
				xmin = 459.8152
				xmax = 459.9452
				text = "R"
			intervals [425]:
				xmin = 459.9452
				xmax = 459.9752
				text = "P"
			intervals [426]:
				xmin = 459.9752
				xmax = 460.0352
				text = "IY1"
			intervals [427]:
				xmin = 460.0352
				xmax = 460.1052
				text = "P"
			intervals [428]:
				xmin = 460.1052
				xmax = 460.1352
				text = "AH0"
			intervals [429]:
				xmin = 460.1352
				xmax = 460.2352
				text = "L"
			intervals [430]:
				xmin = 460.2352
				xmax = 460.2652
				text = "sp"
			intervals [431]:
				xmin = 460.2652
				xmax = 460.3252
				text = "S"
			intervals [432]:
				xmin = 460.3252
				xmax = 460.4552
				text = "EY1"
			intervals [433]:
				xmin = 460.4552
				xmax = 460.4852
				text = "sp"
			intervals [434]:
				xmin = 460.4852
				xmax = 460.5152
				text = "W"
			intervals [435]:
				xmin = 460.5152
				xmax = 460.6252
				text = "EH1"
			intervals [436]:
				xmin = 460.6252
				xmax = 460.6652
				text = "L"
			intervals [437]:
				xmin = 460.6652
				xmax = 460.7152
				text = "W"
			intervals [438]:
				xmin = 460.7152
				xmax = 460.7452
				text = "AH2"
			intervals [439]:
				xmin = 460.7452
				xmax = 460.7952
				text = "T"
			intervals [440]:
				xmin = 460.7952
				xmax = 460.8252
				text = "EH1"
			intervals [441]:
				xmin = 460.8252
				xmax = 460.8752
				text = "V"
			intervals [442]:
				xmin = 460.8752
				xmax = 461.0152
				text = "ER0"
			intervals [443]:
				xmin = 461.0152
				xmax = 461.0452
				text = "Z"
			intervals [444]:
				xmin = 461.0452
				xmax = 461.0852
				text = "G"
			intervals [445]:
				xmin = 461.0852
				xmax = 461.1252
				text = "AH1"
			intervals [446]:
				xmin = 461.1252
				xmax = 461.1952
				text = "N"
			intervals [447]:
				xmin = 461.1952
				xmax = 461.7452
				text = "AH0"
			intervals [448]:
				xmin = 461.7452
				xmax = 461.7752
				text = "sp"
			intervals [449]:
				xmin = 461.7752
				xmax = 461.8152
				text = "HH"
			intervals [450]:
				xmin = 461.8152
				xmax = 461.8452
				text = "AE1"
			intervals [451]:
				xmin = 461.8452
				xmax = 461.8752
				text = "P"
			intervals [452]:
				xmin = 461.8752
				xmax = 461.9152
				text = "AH0"
			intervals [453]:
				xmin = 461.9152
				xmax = 462.1852
				text = "N"
			intervals [454]:
				xmin = 462.1852
				xmax = 462.2652
				text = "sp"
			intervals [455]:
				xmin = 462.2652
				xmax = 462.3252
				text = "IH0"
			intervals [456]:
				xmin = 462.3252
				xmax = 462.3552
				text = "Z"
			intervals [457]:
				xmin = 462.3552
				xmax = 462.3852
				text = "sp"
			intervals [458]:
				xmin = 462.3852
				xmax = 462.4152
				text = "G"
			intervals [459]:
				xmin = 462.4152
				xmax = 462.4552
				text = "AH1"
			intervals [460]:
				xmin = 462.4552
				xmax = 462.4852
				text = "N"
			intervals [461]:
				xmin = 462.4852
				xmax = 462.5152
				text = "AH0"
			intervals [462]:
				xmin = 462.5152
				xmax = 462.5452
				text = "HH"
			intervals [463]:
				xmin = 462.5452
				xmax = 462.5752
				text = "AE1"
			intervals [464]:
				xmin = 462.5752
				xmax = 462.6052
				text = "P"
			intervals [465]:
				xmin = 462.6052
				xmax = 462.6352
				text = "AH0"
			intervals [466]:
				xmin = 462.6352
				xmax = 462.6652
				text = "N"
			intervals [467]:
				xmin = 462.6652
				xmax = 462.6952
				text = "Y"
			intervals [468]:
				xmin = 462.6952
				xmax = 462.7252
				text = "UW1"
			intervals [469]:
				xmin = 462.7252
				xmax = 462.7552
				text = "N"
			intervals [470]:
				xmin = 462.7552
				xmax = 462.8752
				text = "OW1"
			intervals [471]:
				xmin = 462.8752
				xmax = 462.9352
				text = "sp"
			intervals [472]:
				xmin = 462.9352
				xmax = 462.9652
				text = "S"
			intervals [473]:
				xmin = 462.9652
				xmax = 463.0052
				text = "IH1"
			intervals [474]:
				xmin = 463.0052
				xmax = 463.1052
				text = "N"
			intervals [475]:
				xmin = 463.1052
				xmax = 463.1352
				text = "S"
			intervals [476]:
				xmin = 463.1352
				xmax = 463.3152
				text = "W"
			intervals [477]:
				xmin = 463.3152
				xmax = 463.6252
				text = "ER1"
			intervals [478]:
				xmin = 463.6252
				xmax = 463.7052
				text = "sp"
			intervals [479]:
				xmin = 463.7052
				xmax = 463.7452
				text = "G"
			intervals [480]:
				xmin = 463.7452
				xmax = 463.7852
				text = "AH1"
			intervals [481]:
				xmin = 463.7852
				xmax = 463.8252
				text = "N"
			intervals [482]:
				xmin = 463.8252
				xmax = 463.9752
				text = "AH0"
			intervals [483]:
				xmin = 463.9752
				xmax = 464.0852
				text = "sp"
			intervals [484]:
				xmin = 464.0852
				xmax = 464.1152
				text = "D"
			intervals [485]:
				xmin = 464.1152
				xmax = 464.1452
				text = "AY1"
			intervals [486]:
				xmin = 464.1452
				xmax = 464.2852
				text = "sp"
			intervals [487]:
				xmin = 464.2852
				xmax = 464.3152
				text = "D"
			intervals [488]:
				xmin = 464.3152
				xmax = 464.5152
				text = "UW1"
			intervals [489]:
				xmin = 464.5152
				xmax = 464.5452
				text = "sp"
			intervals [490]:
				xmin = 464.5452
				xmax = 464.5852
				text = "Y"
			intervals [491]:
				xmin = 464.5852
				xmax = 464.6752
				text = "UW1"
			intervals [492]:
				xmin = 464.6752
				xmax = 464.7052
				text = "sp"
			intervals [493]:
				xmin = 464.7052
				xmax = 464.7352
				text = "AH0"
			intervals [494]:
				xmin = 464.7352
				xmax = 464.7652
				text = "G"
			intervals [495]:
				xmin = 464.7652
				xmax = 464.7952
				text = "R"
			intervals [496]:
				xmin = 464.7952
				xmax = 464.8252
				text = "IY1"
			intervals [497]:
				xmin = 464.8252
				xmax = 464.8752
				text = "W"
			intervals [498]:
				xmin = 464.8752
				xmax = 464.9252
				text = "IH0"
			intervals [499]:
				xmin = 464.9252
				xmax = 465.0152
				text = "DH"
			intervals [500]:
				xmin = 465.0152
				xmax = 465.1252
				text = "sp"
			intervals [501]:
				xmin = 465.1252
				xmax = 465.1652
				text = "DH"
			intervals [502]:
				xmin = 465.1652
				xmax = 465.1952
				text = "AH0"
			intervals [503]:
				xmin = 465.1952
				xmax = 465.2952
				text = "T"
			intervals [504]:
				xmin = 465.2952
				xmax = 465.4452
				text = "sp"
			intervals [505]:
				xmin = 465.4452
				xmax = 465.4752
				text = "S"
			intervals [506]:
				xmin = 465.4752
				xmax = 465.5052
				text = "T"
			intervals [507]:
				xmin = 465.5052
				xmax = 465.5552
				text = "EY1"
			intervals [508]:
				xmin = 465.5552
				xmax = 465.5852
				text = "T"
			intervals [509]:
				xmin = 465.5852
				xmax = 465.6152
				text = "M"
			intervals [510]:
				xmin = 465.6152
				xmax = 465.6452
				text = "AH0"
			intervals [511]:
				xmin = 465.6452
				xmax = 465.6752
				text = "N"
			intervals [512]:
				xmin = 465.6752
				xmax = 465.7752
				text = "T"
			intervals [513]:
				xmin = 465.7752
				xmax = 466.9146
				text = ""
			intervals [514]:
				xmin = 466.9146
				xmax = 466.9946
				text = "sil"
			intervals [515]:
				xmin = 466.9946
				xmax = 467.0246
				text = "spn"
			intervals [516]:
				xmin = 467.0246
				xmax = 469.2046
				text = "sp"
			intervals [517]:
				xmin = 469.2046
				xmax = 551.0406
				text = ""
			intervals [518]:
				xmin = 551.0406
				xmax = 551.3006
				text = "HH"
			intervals [519]:
				xmin = 551.3006
				xmax = 551.3906
				text = "M"
			intervals [520]:
				xmin = 551.3906
				xmax = 564.7319
				text = "sp"
			intervals [521]:
				xmin = 564.7319
				xmax = 564.7919
				text = "P"
			intervals [522]:
				xmin = 564.7919
				xmax = 564.8519
				text = "AA1"
			intervals [523]:
				xmin = 564.8519
				xmax = 564.8919
				text = "R"
			intervals [524]:
				xmin = 564.8919
				xmax = 565.0419
				text = "T"
			intervals [525]:
				xmin = 565.0419
				xmax = 565.1119
				text = "W"
			intervals [526]:
				xmin = 565.1119
				xmax = 565.2619
				text = "EY1"
			intervals [527]:
				xmin = 565.2619
				xmax = 565.5519
				text = "sp"
			intervals [528]:
				xmin = 565.5519
				xmax = 566.5089
				text = ""
			intervals [529]:
				xmin = 566.5089
				xmax = 566.7189
				text = "N"
			intervals [530]:
				xmin = 566.7189
				xmax = 566.7589
				text = "AA1"
			intervals [531]:
				xmin = 566.7589
				xmax = 566.8089
				text = "T"
			intervals [532]:
				xmin = 566.8089
				xmax = 566.8689
				text = "sp"
			intervals [533]:
				xmin = 566.8689
				xmax = 566.9289
				text = "DH"
			intervals [534]:
				xmin = 566.9289
				xmax = 566.9689
				text = "AH0"
			intervals [535]:
				xmin = 566.9689
				xmax = 566.9989
				text = "sp"
			intervals [536]:
				xmin = 566.9989
				xmax = 567.0489
				text = "HH"
			intervals [537]:
				xmin = 567.0489
				xmax = 567.1289
				text = "OW1"
			intervals [538]:
				xmin = 567.1289
				xmax = 567.2389
				text = "L"
			intervals [539]:
				xmin = 567.2389
				xmax = 567.3389
				text = "W"
			intervals [540]:
				xmin = 567.3389
				xmax = 567.3889
				text = "EY1"
			intervals [541]:
				xmin = 567.3889
				xmax = 567.6789
				text = "sp"
			intervals [542]:
				xmin = 567.6789
				xmax = 568.2598
				text = ""
			intervals [543]:
				xmin = 568.2598
				xmax = 568.3398
				text = "Y"
			intervals [544]:
				xmin = 568.3398
				xmax = 568.3798
				text = "UW1"
			intervals [545]:
				xmin = 568.3798
				xmax = 568.4398
				text = "G"
			intervals [546]:
				xmin = 568.4398
				xmax = 568.6998
				text = "OW1"
			intervals [547]:
				xmin = 568.6998
				xmax = 568.7298
				text = "AH0"
			intervals [548]:
				xmin = 568.7298
				xmax = 568.7598
				text = "L"
			intervals [549]:
				xmin = 568.7598
				xmax = 568.7898
				text = "AO1"
			intervals [550]:
				xmin = 568.7898
				xmax = 568.8398
				text = "NG"
			intervals [551]:
				xmin = 568.8398
				xmax = 568.8898
				text = "W"
			intervals [552]:
				xmin = 568.8898
				xmax = 568.9198
				text = "IH0"
			intervals [553]:
				xmin = 568.9198
				xmax = 568.9498
				text = "DH"
			intervals [554]:
				xmin = 568.9498
				xmax = 568.9798
				text = "IH0"
			intervals [555]:
				xmin = 568.9798
				xmax = 569.0098
				text = "T"
			intervals [556]:
				xmin = 569.0098
				xmax = 569.0398
				text = "P"
			intervals [557]:
				xmin = 569.0398
				xmax = 569.1498
				text = "AA1"
			intervals [558]:
				xmin = 569.1498
				xmax = 569.2098
				text = "R"
			intervals [559]:
				xmin = 569.2098
				xmax = 569.3498
				text = "T"
			intervals [560]:
				xmin = 569.3498
				xmax = 569.3798
				text = "W"
			intervals [561]:
				xmin = 569.3798
				xmax = 569.4998
				text = "EY1"
			intervals [562]:
				xmin = 569.4998
				xmax = 569.5498
				text = "DH"
			intervals [563]:
				xmin = 569.5498
				xmax = 569.5798
				text = "EH1"
			intervals [564]:
				xmin = 569.5798
				xmax = 569.7998
				text = "N"
			intervals [565]:
				xmin = 569.7998
				xmax = 569.8298
				text = "sp"
			intervals [566]:
				xmin = 569.8298
				xmax = 573.8
				text = ""
	item [3]:
		class = "IntervalTier"
		name = "misc - words"
		xmin = 0.0
		xmax = 573.8
		intervals: size = 31
			intervals [1]:
				xmin = 0.0
				xmax = 272.7154
				text = ""
			intervals [2]:
				xmin = 272.7154
				xmax = 274.3554
				text = "<unk>"
			intervals [3]:
				xmin = 274.3554
				xmax = 283.5217
				text = ""
			intervals [4]:
				xmin = 283.5217
				xmax = 283.5517
				text = "<unk>"
			intervals [5]:
				xmin = 283.5517
				xmax = 328.2165
				text = ""
			intervals [6]:
				xmin = 328.2165
				xmax = 328.3265
				text = "come"
			intervals [7]:
				xmin = 328.3265
				xmax = 328.4365
				text = "on"
			intervals [8]:
				xmin = 328.4365
				xmax = 328.7865
				text = "pepper"
			intervals [9]:
				xmin = 328.7865
				xmax = 328.9265
				text = "come"
			intervals [10]:
				xmin = 328.9265
				xmax = 329.2765
				text = "on"
			intervals [11]:
				xmin = 329.2765
				xmax = 329.3165
				text = ""
			intervals [12]:
				xmin = 329.3165
				xmax = 329.4165
				text = "dog"
			intervals [13]:
				xmin = 329.4165
				xmax = 330.7082
				text = ""
			intervals [14]:
				xmin = 330.7082
				xmax = 330.8282
				text = "come"
			intervals [15]:
				xmin = 330.8282
				xmax = 330.8582
				text = ""
			intervals [16]:
				xmin = 330.8582
				xmax = 331.0482
				text = "on"
			intervals [17]:
				xmin = 331.0482
				xmax = 331.6307
				text = ""
			intervals [18]:
				xmin = 331.6307
				xmax = 333.7507
				text = "<unk>"
			intervals [19]:
				xmin = 333.7507
				xmax = 334.5461
				text = ""
			intervals [20]:
				xmin = 334.5461
				xmax = 334.6761
				text = "come"
			intervals [21]:
				xmin = 334.6761
				xmax = 335.2161
				text = "here"
			intervals [22]:
				xmin = 335.2161
				xmax = 335.2761
				text = ""
			intervals [23]:
				xmin = 335.2761
				xmax = 335.3061
				text = "<unk>"
			intervals [24]:
				xmin = 335.3061
				xmax = 420.3381
				text = ""
			intervals [25]:
				xmin = 420.3381
				xmax = 420.8381
				text = "boy"
			intervals [26]:
				xmin = 420.8381
				xmax = 544.2224
				text = ""
			intervals [27]:
				xmin = 544.2224
				xmax = 544.2824
				text = "be"
			intervals [28]:
				xmin = 544.2824
				xmax = 544.9924
				text = "careful"
			intervals [29]:
				xmin = 544.9924
				xmax = 545.0224
				text = ""
			intervals [30]:
				xmin = 545.0224
				xmax = 545.3624
				text = "um"
			intervals [31]:
				xmin = 545.3624
				xmax = 573.8
				text = ""
	item [4]:
		class = "IntervalTier"
		name = "misc - phones"
		xmin = 0.0
		xmax = 573.8
		intervals: size = 63
			intervals [1]:
				xmin = 0.0
				xmax = 272.5454
				text = ""
			intervals [2]:
				xmin = 272.5454
				xmax = 272.7154
				text = "sil"
			intervals [3]:
				xmin = 272.7154
				xmax = 274.3554
				text = "spn"
			intervals [4]:
				xmin = 274.3554
				xmax = 283.5217
				text = "sp"
			intervals [5]:
				xmin = 283.5217
				xmax = 283.5517
				text = "spn"
			intervals [6]:
				xmin = 283.5517
				xmax = 284.6517
				text = "sp"
			intervals [7]:
				xmin = 284.6517
				xmax = 328.2165
				text = ""
			intervals [8]:
				xmin = 328.2165
				xmax = 328.2665
				text = "K"
			intervals [9]:
				xmin = 328.2665
				xmax = 328.2965
				text = "AH1"
			intervals [10]:
				xmin = 328.2965
				xmax = 328.3265
				text = "M"
			intervals [11]:
				xmin = 328.3265
				xmax = 328.3865
				text = "AO1"
			intervals [12]:
				xmin = 328.3865
				xmax = 328.4365
				text = "N"
			intervals [13]:
				xmin = 328.4365
				xmax = 328.4865
				text = "P"
			intervals [14]:
				xmin = 328.4865
				xmax = 328.6465
				text = "EH1"
			intervals [15]:
				xmin = 328.6465
				xmax = 328.7565
				text = "P"
			intervals [16]:
				xmin = 328.7565
				xmax = 328.7865
				text = "ER0"
			intervals [17]:
				xmin = 328.7865
				xmax = 328.8165
				text = "K"
			intervals [18]:
				xmin = 328.8165
				xmax = 328.8565
				text = "AH1"
			intervals [19]:
				xmin = 328.8565
				xmax = 328.9265
				text = "M"
			intervals [20]:
				xmin = 328.9265
				xmax = 329.0065
				text = "AO1"
			intervals [21]:
				xmin = 329.0065
				xmax = 329.2765
				text = "N"
			intervals [22]:
				xmin = 329.2765
				xmax = 329.3165
				text = "sp"
			intervals [23]:
				xmin = 329.3165
				xmax = 329.3465
				text = "D"
			intervals [24]:
				xmin = 329.3465
				xmax = 329.3765
				text = "AO1"
			intervals [25]:
				xmin = 329.3765
				xmax = 329.4165
				text = "G"
			intervals [26]:
				xmin = 329.4165
				xmax = 330.6782
				text = ""
			intervals [27]:
				xmin = 330.6782
				xmax = 330.7082
				text = "sil"
			intervals [28]:
				xmin = 330.7082
				xmax = 330.7382
				text = "K"
			intervals [29]:
				xmin = 330.7382
				xmax = 330.7782
				text = "AH1"
			intervals [30]:
				xmin = 330.7782
				xmax = 330.8282
				text = "M"
			intervals [31]:
				xmin = 330.8282
				xmax = 330.8582
				text = "sp"
			intervals [32]:
				xmin = 330.8582
				xmax = 330.8882
				text = "AA1"
			intervals [33]:
				xmin = 330.8882
				xmax = 331.0482
				text = "N"
			intervals [34]:
				xmin = 331.0482
				xmax = 331.6307
				text = "sp"
			intervals [35]:
				xmin = 331.6307
				xmax = 333.7507
				text = "spn"
			intervals [36]:
				xmin = 333.7507
				xmax = 334.5061
				text = ""
			intervals [37]:
				xmin = 334.5061
				xmax = 334.5461
				text = "sil"
			intervals [38]:
				xmin = 334.5461
				xmax = 334.5961
				text = "K"
			intervals [39]:
				xmin = 334.5961
				xmax = 334.6361
				text = "AH1"
			intervals [40]:
				xmin = 334.6361
				xmax = 334.6761
				text = "M"
			intervals [41]:
				xmin = 334.6761
				xmax = 334.7061
				text = "HH"
			intervals [42]:
				xmin = 334.7061
				xmax = 334.9361
				text = "IY1"
			intervals [43]:
				xmin = 334.9361
				xmax = 335.2161
				text = "R"
			intervals [44]:
				xmin = 335.2161
				xmax = 335.2761
				text = "sp"
			intervals [45]:
				xmin = 335.2761
				xmax = 335.3061
				text = "spn"
			intervals [46]:
				xmin = 335.3061
				xmax = 420.2781
				text = ""
			intervals [47]:
				xmin = 420.2781
				xmax = 420.3381
				text = "sil"
			intervals [48]:
				xmin = 420.3381
				xmax = 420.4381
				text = "B"
			intervals [49]:
				xmin = 420.4381
				xmax = 420.8381
				text = "OY1"
			intervals [50]:
				xmin = 420.8381
				xmax = 544.2224
				text = "sp"
			intervals [51]:
				xmin = 544.2224
				xmax = 544.2524
				text = "B"
			intervals [52]:
				xmin = 544.2524
				xmax = 544.2824
				text = "IY0"
			intervals [53]:
				xmin = 544.2824
				xmax = 544.3124
				text = "K"
			intervals [54]:
				xmin = 544.3124
				xmax = 544.4324
				text = "EH1"
			intervals [55]:
				xmin = 544.4324
				xmax = 544.4724
				text = "R"
			intervals [56]:
				xmin = 544.4724
				xmax = 544.5424
				text = "F"
			intervals [57]:
				xmin = 544.5424
				xmax = 544.5724
				text = "AH0"
			intervals [58]:
				xmin = 544.5724
				xmax = 544.9924
				text = "L"
			intervals [59]:
				xmin = 544.9924
				xmax = 545.0224
				text = "sp"
			intervals [60]:
				xmin = 545.0224
				xmax = 545.3124
				text = "AH1"
			intervals [61]:
				xmin = 545.3124
				xmax = 545.3624
				text = "M"
			intervals [62]:
				xmin = 545.3624
				xmax = 545.4924
				text = "sp"
			intervals [63]:
				xmin = 545.4924
				xmax = 573.8
				text = ""
	item [5]:
		class = "IntervalTier"
		name = "DCA_se2_ag1_m_05 - words"
		xmin = 0.0
		xmax = 573.8
		intervals: size = 1813
			intervals [1]:
				xmin = 0.0
				xmax = 11.5809
				text = ""
			intervals [2]:
				xmin = 11.5809
				xmax = 11.7609
				text = "how"
			intervals [3]:
				xmin = 11.7609
				xmax = 11.8609
				text = "do"
			intervals [4]:
				xmin = 11.8609
				xmax = 11.9909
				text = ""
			intervals [5]:
				xmin = 11.9909
				xmax = 12.1409
				text = "we"
			intervals [6]:
				xmin = 12.1409
				xmax = 12.6309
				text = "celebrate"
			intervals [7]:
				xmin = 12.6309
				xmax = 12.7009
				text = ""
			intervals [8]:
				xmin = 12.7009
				xmax = 12.9709
				text = "christmas"
			intervals [9]:
				xmin = 12.9709
				xmax = 17.3654
				text = ""
			intervals [10]:
				xmin = 17.3654
				xmax = 17.3954
				text = "oh"
			intervals [11]:
				xmin = 17.3954
				xmax = 17.4354
				text = ""
			intervals [12]:
				xmin = 17.4354
				xmax = 17.6354
				text = "are"
			intervals [13]:
				xmin = 17.6354
				xmax = 17.7254
				text = "you"
			intervals [14]:
				xmin = 17.7254
				xmax = 17.7654
				text = ""
			intervals [15]:
				xmin = 17.7654
				xmax = 17.9254
				text = "talking"
			intervals [16]:
				xmin = 17.9254
				xmax = 18.1054
				text = "about"
			intervals [17]:
				xmin = 18.1054
				xmax = 18.1354
				text = ""
			intervals [18]:
				xmin = 18.1354
				xmax = 18.3954
				text = "my"
			intervals [19]:
				xmin = 18.3954
				xmax = 18.4254
				text = ""
			intervals [20]:
				xmin = 18.4254
				xmax = 18.5254
				text = "age"
			intervals [21]:
				xmin = 18.5254
				xmax = 18.5654
				text = ""
			intervals [22]:
				xmin = 18.5654
				xmax = 18.8154
				text = "now"
			intervals [23]:
				xmin = 18.8154
				xmax = 22.7064
				text = ""
			intervals [24]:
				xmin = 22.7064
				xmax = 22.8864
				text = "well"
			intervals [25]:
				xmin = 22.8864
				xmax = 23.1764
				text = ""
			intervals [26]:
				xmin = 23.1764
				xmax = 23.2164
				text = "wh-"
			intervals [27]:
				xmin = 23.2164
				xmax = 23.3868
				text = ""
			intervals [28]:
				xmin = 23.3868
				xmax = 23.5468
				text = "when"
			intervals [29]:
				xmin = 23.5468
				xmax = 23.6468
				text = "i"
			intervals [30]:
				xmin = 23.6468
				xmax = 23.6768
				text = ""
			intervals [31]:
				xmin = 23.6768
				xmax = 23.8768
				text = "was"
			intervals [32]:
				xmin = 23.8768
				xmax = 23.9068
				text = ""
			intervals [33]:
				xmin = 23.9068
				xmax = 24.2368
				text = "uh"
			intervals [34]:
				xmin = 24.2368
				xmax = 25.1568
				text = "smaller"
			intervals [35]:
				xmin = 25.1568
				xmax = 25.2268
				text = ""
			intervals [36]:
				xmin = 25.2268
				xmax = 25.3768
				text = "you"
			intervals [37]:
				xmin = 25.3768
				xmax = 25.4868
				text = "know"
			intervals [38]:
				xmin = 25.4868
				xmax = 25.9868
				text = "younger"
			intervals [39]:
				xmin = 25.9868
				xmax = 27.5046
				text = ""
			intervals [40]:
				xmin = 27.5046
				xmax = 27.8446
				text = "smaller"
			intervals [41]:
				xmin = 27.8446
				xmax = 27.9546
				text = ""
			intervals [42]:
				xmin = 27.9546
				xmax = 28.3446
				text = "younger"
			intervals [43]:
				xmin = 28.3446
				xmax = 28.5646
				text = ""
			intervals [44]:
				xmin = 28.5646
				xmax = 28.6846
				text = "when"
			intervals [45]:
				xmin = 28.6846
				xmax = 28.7646
				text = "i"
			intervals [46]:
				xmin = 28.7646
				xmax = 29.0546
				text = "was"
			intervals [47]:
				xmin = 29.0546
				xmax = 29.0846
				text = ""
			intervals [48]:
				xmin = 29.0846
				xmax = 29.3346
				text = "younger"
			intervals [49]:
				xmin = 29.3346
				xmax = 29.5346
				text = ""
			intervals [50]:
				xmin = 29.5346
				xmax = 29.6446
				text = "you"
			intervals [51]:
				xmin = 29.6446
				xmax = 29.6746
				text = ""
			intervals [52]:
				xmin = 29.6746
				xmax = 29.8446
				text = "know"
			intervals [53]:
				xmin = 29.8446
				xmax = 29.9346
				text = ""
			intervals [54]:
				xmin = 29.9346
				xmax = 30.0446
				text = "we"
			intervals [55]:
				xmin = 30.0446
				xmax = 30.2246
				text = "used"
			intervals [56]:
				xmin = 30.2246
				xmax = 30.3546
				text = "to"
			intervals [57]:
				xmin = 30.3546
				xmax = 31.8369
				text = ""
			intervals [58]:
				xmin = 31.8369
				xmax = 32.3269
				text = "well"
			intervals [59]:
				xmin = 32.3269
				xmax = 33.6255
				text = ""
			intervals [60]:
				xmin = 33.6255
				xmax = 33.9555
				text = "christmas"
			intervals [61]:
				xmin = 33.9555
				xmax = 33.9855
				text = ""
			intervals [62]:
				xmin = 33.9855
				xmax = 34.3655
				text = "time"
			intervals [63]:
				xmin = 34.3655
				xmax = 34.3955
				text = "i"
			intervals [64]:
				xmin = 34.3955
				xmax = 34.5855
				text = "think"
			intervals [65]:
				xmin = 34.5855
				xmax = 34.6255
				text = ""
			intervals [66]:
				xmin = 34.6255
				xmax = 34.8755
				text = "around"
			intervals [67]:
				xmin = 34.8755
				xmax = 35.2055
				text = "christmas"
			intervals [68]:
				xmin = 35.2055
				xmax = 35.4955
				text = "eve"
			intervals [69]:
				xmin = 35.4955
				xmax = 35.6655
				text = ""
			intervals [70]:
				xmin = 35.6655
				xmax = 35.7555
				text = "you"
			intervals [71]:
				xmin = 35.7555
				xmax = 36.2855
				text = ""
			intervals [72]:
				xmin = 36.2855
				xmax = 36.6255
				text = "know"
			intervals [73]:
				xmin = 36.6255
				xmax = 36.6555
				text = ""
			intervals [74]:
				xmin = 36.6555
				xmax = 36.9055
				text = "everybody"
			intervals [75]:
				xmin = 36.9055
				xmax = 37.0055
				text = "had"
			intervals [76]:
				xmin = 37.0055
				xmax = 37.1055
				text = ""
			intervals [77]:
				xmin = 37.1055
				xmax = 37.2155
				text = "that"
			intervals [78]:
				xmin = 37.2155
				xmax = 37.2455
				text = ""
			intervals [79]:
				xmin = 37.2455
				xmax = 37.5855
				text = "yule"
			intervals [80]:
				xmin = 37.5855
				xmax = 38.0255
				text = "tide"
			intervals [81]:
				xmin = 38.0255
				xmax = 38.6578
				text = ""
			intervals [82]:
				xmin = 38.6578
				xmax = 38.9678
				text = "feeling"
			intervals [83]:
				xmin = 38.9678
				xmax = 39.0278
				text = "you"
			intervals [84]:
				xmin = 39.0278
				xmax = 39.3678
				text = "know"
			intervals [85]:
				xmin = 39.3678
				xmax = 41.5232
				text = ""
			intervals [86]:
				xmin = 41.5232
				xmax = 41.7932
				text = "what"
			intervals [87]:
				xmin = 41.7932
				xmax = 41.8532
				text = ""
			intervals [88]:
				xmin = 41.8532
				xmax = 42.1132
				text = "am"
			intervals [89]:
				xmin = 42.1132
				xmax = 42.2332
				text = "i"
			intervals [90]:
				xmin = 42.2332
				xmax = 42.2732
				text = ""
			intervals [91]:
				xmin = 42.2732
				xmax = 42.4932
				text = "going"
			intervals [92]:
				xmin = 42.4932
				xmax = 42.5232
				text = ""
			intervals [93]:
				xmin = 42.5232
				xmax = 42.6132
				text = "to"
			intervals [94]:
				xmin = 42.6132
				xmax = 42.6632
				text = ""
			intervals [95]:
				xmin = 42.6632
				xmax = 42.7832
				text = "get"
			intervals [96]:
				xmin = 42.7832
				xmax = 42.8532
				text = ""
			intervals [97]:
				xmin = 42.8532
				xmax = 43.0332
				text = "for"
			intervals [98]:
				xmin = 43.0332
				xmax = 43.0632
				text = ""
			intervals [99]:
				xmin = 43.0632
				xmax = 43.7132
				text = "christmas"
			intervals [100]:
				xmin = 43.7132
				xmax = 44.3784
				text = ""
			intervals [101]:
				xmin = 44.3784
				xmax = 44.5684
				text = "what"
			intervals [102]:
				xmin = 44.5684
				xmax = 44.5984
				text = ""
			intervals [103]:
				xmin = 44.5984
				xmax = 44.7884
				text = "is"
			intervals [104]:
				xmin = 44.7884
				xmax = 44.9084
				text = ""
			intervals [105]:
				xmin = 44.9084
				xmax = 45.2484
				text = "daddy"
			intervals [106]:
				xmin = 45.2484
				xmax = 45.4684
				text = "gonna"
			intervals [107]:
				xmin = 45.4684
				xmax = 45.5884
				text = "get"
			intervals [108]:
				xmin = 45.5884
				xmax = 45.6184
				text = ""
			intervals [109]:
				xmin = 45.6184
				xmax = 45.7384
				text = "me"
			intervals [110]:
				xmin = 45.7384
				xmax = 45.7784
				text = ""
			intervals [111]:
				xmin = 45.7784
				xmax = 46.0984
				text = "mommy"
			intervals [112]:
				xmin = 46.0984
				xmax = 46.2384
				text = ""
			intervals [113]:
				xmin = 46.2384
				xmax = 46.4284
				text = "gonna"
			intervals [114]:
				xmin = 46.4284
				xmax = 46.6084
				text = "get"
			intervals [115]:
				xmin = 46.6084
				xmax = 46.6484
				text = ""
			intervals [116]:
				xmin = 46.6484
				xmax = 46.8084
				text = "me"
			intervals [117]:
				xmin = 46.8084
				xmax = 48.1992
				text = ""
			intervals [118]:
				xmin = 48.1992
				xmax = 48.4592
				text = "and"
			intervals [119]:
				xmin = 48.4592
				xmax = 48.4892
				text = ""
			intervals [120]:
				xmin = 48.4892
				xmax = 48.6292
				text = "we"
			intervals [121]:
				xmin = 48.6292
				xmax = 48.8592
				text = "all"
			intervals [122]:
				xmin = 48.8592
				xmax = 48.9892
				text = "would"
			intervals [123]:
				xmin = 48.9892
				xmax = 49.2792
				text = "talk"
			intervals [124]:
				xmin = 49.2792
				xmax = 49.3892
				text = "to"
			intervals [125]:
				xmin = 49.3892
				xmax = 49.5192
				text = "one"
			intervals [126]:
				xmin = 49.5192
				xmax = 49.7892
				text = "another"
			intervals [127]:
				xmin = 49.7892
				xmax = 49.8292
				text = ""
			intervals [128]:
				xmin = 49.8292
				xmax = 50.0292
				text = "you"
			intervals [129]:
				xmin = 50.0292
				xmax = 50.1192
				text = "know"
			intervals [130]:
				xmin = 50.1192
				xmax = 50.1592
				text = ""
			intervals [131]:
				xmin = 50.1592
				xmax = 50.3292
				text = "all"
			intervals [132]:
				xmin = 50.3292
				xmax = 50.3892
				text = ""
			intervals [133]:
				xmin = 50.3892
				xmax = 50.4492
				text = "my"
			intervals [134]:
				xmin = 50.4492
				xmax = 50.4992
				text = ""
			intervals [135]:
				xmin = 50.4992
				xmax = 50.7092
				text = "friends"
			intervals [136]:
				xmin = 50.7092
				xmax = 50.8192
				text = ""
			intervals [137]:
				xmin = 50.8192
				xmax = 50.8892
				text = "you"
			intervals [138]:
				xmin = 50.8892
				xmax = 50.9692
				text = ""
			intervals [139]:
				xmin = 50.9692
				xmax = 51.0292
				text = "know"
			intervals [140]:
				xmin = 51.0292
				xmax = 51.1192
				text = ""
			intervals [141]:
				xmin = 51.1192
				xmax = 51.3292
				text = "i'm"
			intervals [142]:
				xmin = 51.3292
				xmax = 51.5392
				text = "gonna"
			intervals [143]:
				xmin = 51.5392
				xmax = 51.6692
				text = "get"
			intervals [144]:
				xmin = 51.6692
				xmax = 51.7192
				text = ""
			intervals [145]:
				xmin = 51.7192
				xmax = 52.0592
				text = "this"
			intervals [146]:
				xmin = 52.0592
				xmax = 52.1092
				text = "i"
			intervals [147]:
				xmin = 52.1092
				xmax = 52.2092
				text = ""
			intervals [148]:
				xmin = 52.2092
				xmax = 52.3892
				text = "bet"
			intervals [149]:
				xmin = 52.3892
				xmax = 52.8854
				text = ""
			intervals [150]:
				xmin = 52.8854
				xmax = 52.9454
				text = "you"
			intervals [151]:
				xmin = 52.9454
				xmax = 53.1754
				text = "know"
			intervals [152]:
				xmin = 53.1754
				xmax = 53.2054
				text = ""
			intervals [153]:
				xmin = 53.2054
				xmax = 53.3754
				text = "i'm"
			intervals [154]:
				xmin = 53.3754
				xmax = 53.5654
				text = "gonna"
			intervals [155]:
				xmin = 53.5654
				xmax = 53.6654
				text = "get"
			intervals [156]:
				xmin = 53.6654
				xmax = 53.6954
				text = ""
			intervals [157]:
				xmin = 53.6954
				xmax = 54.0754
				text = "this"
			intervals [158]:
				xmin = 54.0754
				xmax = 54.7818
				text = ""
			intervals [159]:
				xmin = 54.7818
				xmax = 54.8818
				text = "i"
			intervals [160]:
				xmin = 54.8818
				xmax = 55.3118
				text = "know"
			intervals [161]:
				xmin = 55.3118
				xmax = 55.4018
				text = "i'm"
			intervals [162]:
				xmin = 55.4018
				xmax = 55.5918
				text = "gonna"
			intervals [163]:
				xmin = 55.5918
				xmax = 55.6918
				text = "get"
			intervals [164]:
				xmin = 55.6918
				xmax = 55.9118
				text = "this"
			intervals [165]:
				xmin = 55.9118
				xmax = 56.1641
				text = ""
			intervals [166]:
				xmin = 56.1641
				xmax = 56.2241
				text = "you"
			intervals [167]:
				xmin = 56.2241
				xmax = 56.4741
				text = "know"
			intervals [168]:
				xmin = 56.4741
				xmax = 56.5341
				text = ""
			intervals [169]:
				xmin = 56.5341
				xmax = 56.6241
				text = "i"
			intervals [170]:
				xmin = 56.6241
				xmax = 56.6641
				text = "m"
			intervals [171]:
				xmin = 56.6641
				xmax = 56.7141
				text = "a"
			intervals [172]:
				xmin = 56.7141
				xmax = 56.8241
				text = "get"
			intervals [173]:
				xmin = 56.8241
				xmax = 56.9241
				text = "me"
			intervals [174]:
				xmin = 56.9241
				xmax = 57.1141
				text = "some"
			intervals [175]:
				xmin = 57.1141
				xmax = 57.5641
				text = "guns"
			intervals [176]:
				xmin = 57.5641
				xmax = 57.7741
				text = "no"
			intervals [177]:
				xmin = 57.7741
				xmax = 57.8441
				text = "i"
			intervals [178]:
				xmin = 57.8441
				xmax = 57.8741
				text = "<unk>"
			intervals [179]:
				xmin = 57.8741
				xmax = 58.0041
				text = "get"
			intervals [180]:
				xmin = 58.0041
				xmax = 58.0641
				text = "a"
			intervals [181]:
				xmin = 58.0641
				xmax = 58.6041
				text = "bicycle"
			intervals [182]:
				xmin = 58.6041
				xmax = 60.0582
				text = ""
			intervals [183]:
				xmin = 60.0582
				xmax = 60.1582
				text = "i"
			intervals [184]:
				xmin = 60.1582
				xmax = 60.1982
				text = "<unk>"
			intervals [185]:
				xmin = 60.1982
				xmax = 60.3182
				text = "get"
			intervals [186]:
				xmin = 60.3182
				xmax = 60.3782
				text = "a"
			intervals [187]:
				xmin = 60.3782
				xmax = 60.8882
				text = "bicycle"
			intervals [188]:
				xmin = 60.8882
				xmax = 61.0282
				text = "too"
			intervals [189]:
				xmin = 61.0282
				xmax = 61.1182
				text = "i"
			intervals [190]:
				xmin = 61.1182
				xmax = 61.2082
				text = "would"
			intervals [191]:
				xmin = 61.2082
				xmax = 61.3382
				text = "get"
			intervals [192]:
				xmin = 61.3382
				xmax = 61.3682
				text = "a"
			intervals [193]:
				xmin = 61.3682
				xmax = 61.6882
				text = "english"
			intervals [194]:
				xmin = 61.6882
				xmax = 62.5882
				text = "racer"
			intervals [195]:
				xmin = 62.5882
				xmax = 62.6182
				text = ""
			intervals [196]:
				xmin = 62.6182
				xmax = 62.6882
				text = "you"
			intervals [197]:
				xmin = 62.6882
				xmax = 62.8782
				text = ""
			intervals [198]:
				xmin = 62.8782
				xmax = 62.9382
				text = "know"
			intervals [199]:
				xmin = 62.9382
				xmax = 63.1337
				text = ""
			intervals [200]:
				xmin = 63.1337
				xmax = 63.3737
				text = "four"
			intervals [201]:
				xmin = 63.3737
				xmax = 63.7037
				text = "speed"
			intervals [202]:
				xmin = 63.7037
				xmax = 63.8137
				text = "or"
			intervals [203]:
				xmin = 63.8137
				xmax = 64.2137
				text = "seven"
			intervals [204]:
				xmin = 64.2137
				xmax = 64.5637
				text = "speed"
			intervals [205]:
				xmin = 64.5637
				xmax = 64.6937
				text = ""
			intervals [206]:
				xmin = 64.6937
				xmax = 64.8137
				text = "you"
			intervals [207]:
				xmin = 64.8137
				xmax = 65.0437
				text = "know"
			intervals [208]:
				xmin = 65.0437
				xmax = 66.2891
				text = ""
			intervals [209]:
				xmin = 66.2891
				xmax = 66.6191
				text = "twelve"
			intervals [210]:
				xmin = 66.6191
				xmax = 67.1991
				text = "speeds"
			intervals [211]:
				xmin = 67.1991
				xmax = 68.168
				text = ""
			intervals [212]:
				xmin = 68.168
				xmax = 68.258
				text = "i'm"
			intervals [213]:
				xmin = 68.258
				xmax = 68.408
				text = "getting"
			intervals [214]:
				xmin = 68.408
				xmax = 68.468
				text = "the"
			intervals [215]:
				xmin = 68.468
				xmax = 68.768
				text = "same"
			intervals [216]:
				xmin = 68.768
				xmax = 69.068
				text = "thing"
			intervals [217]:
				xmin = 69.068
				xmax = 69.098
				text = ""
			intervals [218]:
				xmin = 69.098
				xmax = 69.188
				text = "that"
			intervals [219]:
				xmin = 69.188
				xmax = 69.218
				text = "s"
			intervals [220]:
				xmin = 69.218
				xmax = 69.258
				text = ""
			intervals [221]:
				xmin = 69.258
				xmax = 69.408
				text = "what"
			intervals [222]:
				xmin = 69.408
				xmax = 69.448
				text = ""
			intervals [223]:
				xmin = 69.448
				xmax = 69.588
				text = "my"
			intervals [224]:
				xmin = 69.588
				xmax = 69.708
				text = "father"
			intervals [225]:
				xmin = 69.708
				xmax = 69.908
				text = "told"
			intervals [226]:
				xmin = 69.908
				xmax = 70.078
				text = "me"
			intervals [227]:
				xmin = 70.078
				xmax = 70.188
				text = "you"
			intervals [228]:
				xmin = 70.188
				xmax = 70.318
				text = "know"
			intervals [229]:
				xmin = 70.318
				xmax = 70.508
				text = "you"
			intervals [230]:
				xmin = 70.508
				xmax = 70.538
				text = ""
			intervals [231]:
				xmin = 70.538
				xmax = 70.888
				text = "always"
			intervals [232]:
				xmin = 70.888
				xmax = 71.148
				text = "try"
			intervals [233]:
				xmin = 71.148
				xmax = 71.208
				text = "and"
			intervals [234]:
				xmin = 71.208
				xmax = 71.578
				text = "outdo"
			intervals [235]:
				xmin = 71.578
				xmax = 71.678
				text = "the"
			intervals [236]:
				xmin = 71.678
				xmax = 71.858
				text = "other"
			intervals [237]:
				xmin = 71.858
				xmax = 71.948
				text = ""
			intervals [238]:
				xmin = 71.948
				xmax = 72.308
				text = "fellas"
			intervals [239]:
				xmin = 72.308
				xmax = 72.338
				text = ""
			intervals [240]:
				xmin = 72.338
				xmax = 72.468
				text = "you"
			intervals [241]:
				xmin = 72.468
				xmax = 72.558
				text = "know"
			intervals [242]:
				xmin = 72.558
				xmax = 72.588
				text = ""
			intervals [243]:
				xmin = 72.588
				xmax = 72.818
				text = "and"
			intervals [244]:
				xmin = 72.818
				xmax = 72.888
				text = ""
			intervals [245]:
				xmin = 72.888
				xmax = 73.158
				text = "uh"
			intervals [246]:
				xmin = 73.158
				xmax = 74.4929
				text = ""
			intervals [247]:
				xmin = 74.4929
				xmax = 74.6429
				text = "when"
			intervals [248]:
				xmin = 74.6429
				xmax = 75.1029
				text = "christmas"
			intervals [249]:
				xmin = 75.1029
				xmax = 75.3629
				text = "night"
			intervals [250]:
				xmin = 75.3629
				xmax = 75.7929
				text = "came"
			intervals [251]:
				xmin = 75.7929
				xmax = 75.8229
				text = ""
			intervals [252]:
				xmin = 75.8229
				xmax = 75.9329
				text = "you"
			intervals [253]:
				xmin = 75.9329
				xmax = 76.3029
				text = "know"
			intervals [254]:
				xmin = 76.3029
				xmax = 77.0741
				text = ""
			intervals [255]:
				xmin = 77.0741
				xmax = 77.6941
				text = "everyone"
			intervals [256]:
				xmin = 77.6941
				xmax = 77.7941
				text = ""
			intervals [257]:
				xmin = 77.7941
				xmax = 77.9241
				text = "took"
			intervals [258]:
				xmin = 77.9241
				xmax = 78.0141
				text = ""
			intervals [259]:
				xmin = 78.0141
				xmax = 78.1541
				text = "their"
			intervals [260]:
				xmin = 78.1541
				xmax = 78.6141
				text = "bath"
			intervals [261]:
				xmin = 78.6141
				xmax = 78.8541
				text = ""
			intervals [262]:
				xmin = 78.8541
				xmax = 79.0641
				text = "and"
			intervals [263]:
				xmin = 79.0641
				xmax = 79.2541
				text = ""
			intervals [264]:
				xmin = 79.2541
				xmax = 79.7441
				text = "uhh"
			intervals [265]:
				xmin = 79.7441
				xmax = 81.2923
				text = ""
			intervals [266]:
				xmin = 81.2923
				xmax = 81.5723
				text = "jumped"
			intervals [267]:
				xmin = 81.5723
				xmax = 81.7223
				text = "in"
			intervals [268]:
				xmin = 81.7223
				xmax = 82.1323
				text = "bed"
			intervals [269]:
				xmin = 82.1323
				xmax = 83.5213
				text = ""
			intervals [270]:
				xmin = 83.5213
				xmax = 83.5913
				text = "you"
			intervals [271]:
				xmin = 83.5913
				xmax = 83.7613
				text = "know"
			intervals [272]:
				xmin = 83.7613
				xmax = 87.0189
				text = ""
			intervals [273]:
				xmin = 87.0189
				xmax = 87.2489
				text = "couldn't"
			intervals [274]:
				xmin = 87.2489
				xmax = 87.4889
				text = "sleep"
			intervals [275]:
				xmin = 87.4889
				xmax = 87.6989
				text = ""
			intervals [276]:
				xmin = 87.6989
				xmax = 87.9989
				text = "no"
			intervals [277]:
				xmin = 87.9989
				xmax = 88.5079
				text = ""
			intervals [278]:
				xmin = 88.5079
				xmax = 88.6979
				text = "couldn't"
			intervals [279]:
				xmin = 88.6979
				xmax = 88.9479
				text = "sleep"
			intervals [280]:
				xmin = 88.9479
				xmax = 90.4088
				text = ""
			intervals [281]:
				xmin = 90.4088
				xmax = 90.5488
				text = "you"
			intervals [282]:
				xmin = 90.5488
				xmax = 90.6588
				text = "know"
			intervals [283]:
				xmin = 90.6588
				xmax = 90.6988
				text = ""
			intervals [284]:
				xmin = 90.6988
				xmax = 90.8788
				text = "cause"
			intervals [285]:
				xmin = 90.8788
				xmax = 90.9088
				text = ""
			intervals [286]:
				xmin = 90.9088
				xmax = 90.9888
				text = "we"
			intervals [287]:
				xmin = 90.9888
				xmax = 91.0588
				text = ""
			intervals [288]:
				xmin = 91.0588
				xmax = 91.3188
				text = "hearing"
			intervals [289]:
				xmin = 91.3188
				xmax = 91.4188
				text = "the"
			intervals [290]:
				xmin = 91.4188
				xmax = 91.4888
				text = ""
			intervals [291]:
				xmin = 91.4888
				xmax = 91.7688
				text = "people"
			intervals [292]:
				xmin = 91.7688
				xmax = 92.4088
				text = "downstairs"
			intervals [293]:
				xmin = 92.4088
				xmax = 92.4788
				text = "you"
			intervals [294]:
				xmin = 92.4788
				xmax = 92.5088
				text = ""
			intervals [295]:
				xmin = 92.5088
				xmax = 92.5788
				text = "know"
			intervals [296]:
				xmin = 92.5788
				xmax = 94.7995
				text = ""
			intervals [297]:
				xmin = 94.7995
				xmax = 95.0095
				text = "and"
			intervals [298]:
				xmin = 95.0095
				xmax = 95.2495
				text = "and"
			intervals [299]:
				xmin = 95.2495
				xmax = 95.3695
				text = "by"
			intervals [300]:
				xmin = 95.3695
				xmax = 95.5695
				text = "that"
			intervals [301]:
				xmin = 95.5695
				xmax = 95.8995
				text = "time"
			intervals [302]:
				xmin = 95.8995
				xmax = 95.9695
				text = "you"
			intervals [303]:
				xmin = 95.9695
				xmax = 96.1095
				text = "know"
			intervals [304]:
				xmin = 96.1095
				xmax = 96.2395
				text = "we"
			intervals [305]:
				xmin = 96.2395
				xmax = 96.4495
				text = "knew"
			intervals [306]:
				xmin = 96.4495
				xmax = 96.6795
				text = "that"
			intervals [307]:
				xmin = 96.6795
				xmax = 96.8495
				text = "there"
			intervals [308]:
				xmin = 96.8495
				xmax = 97.1595
				text = "wasn't"
			intervals [309]:
				xmin = 97.1595
				xmax = 97.2895
				text = "any"
			intervals [310]:
				xmin = 97.2895
				xmax = 97.6295
				text = "santa"
			intervals [311]:
				xmin = 97.6295
				xmax = 97.8995
				text = "claus"
			intervals [312]:
				xmin = 97.8995
				xmax = 98.0195
				text = "you"
			intervals [313]:
				xmin = 98.0195
				xmax = 98.1095
				text = "kne-"
			intervals [314]:
				xmin = 98.1095
				xmax = 98.1395
				text = ""
			intervals [315]:
				xmin = 98.1395
				xmax = 98.2795
				text = "we"
			intervals [316]:
				xmin = 98.2795
				xmax = 98.4195
				text = "knew"
			intervals [317]:
				xmin = 98.4195
				xmax = 98.5895
				text = "who"
			intervals [318]:
				xmin = 98.5895
				xmax = 98.8495
				text = "santa"
			intervals [319]:
				xmin = 98.8495
				xmax = 99.1995
				text = "claus"
			intervals [320]:
				xmin = 99.1995
				xmax = 99.6795
				text = "was"
			intervals [321]:
				xmin = 99.6795
				xmax = 99.7695
				text = "you"
			intervals [322]:
				xmin = 99.7695
				xmax = 99.8995
				text = "know"
			intervals [323]:
				xmin = 99.8995
				xmax = 101.1345
				text = ""
			intervals [324]:
				xmin = 101.1345
				xmax = 101.3545
				text = "but"
			intervals [325]:
				xmin = 101.3545
				xmax = 101.3845
				text = ""
			intervals [326]:
				xmin = 101.3845
				xmax = 101.4845
				text = "you"
			intervals [327]:
				xmin = 101.4845
				xmax = 101.5145
				text = ""
			intervals [328]:
				xmin = 101.5145
				xmax = 101.6645
				text = "knew"
			intervals [329]:
				xmin = 101.6645
				xmax = 101.7145
				text = ""
			intervals [330]:
				xmin = 101.7145
				xmax = 102.1045
				text = "something"
			intervals [331]:
				xmin = 102.1045
				xmax = 102.2045
				text = ""
			intervals [332]:
				xmin = 102.2045
				xmax = 102.4545
				text = "fishy"
			intervals [333]:
				xmin = 102.4545
				xmax = 102.4845
				text = ""
			intervals [334]:
				xmin = 102.4845
				xmax = 102.5945
				text = "was"
			intervals [335]:
				xmin = 102.5945
				xmax = 102.8545
				text = "going"
			intervals [336]:
				xmin = 102.8545
				xmax = 102.9945
				text = "on"
			intervals [337]:
				xmin = 102.9945
				xmax = 103.7145
				text = "downstairs"
			intervals [338]:
				xmin = 103.7145
				xmax = 103.8745
				text = "while"
			intervals [339]:
				xmin = 103.8745
				xmax = 104.0045
				text = "you"
			intervals [340]:
				xmin = 104.0045
				xmax = 104.1145
				text = "were"
			intervals [341]:
				xmin = 104.1145
				xmax = 104.6045
				text = "upstairs"
			intervals [342]:
				xmin = 104.6045
				xmax = 104.6545
				text = ""
			intervals [343]:
				xmin = 104.6545
				xmax = 104.7145
				text = "you"
			intervals [344]:
				xmin = 104.7145
				xmax = 104.7545
				text = ""
			intervals [345]:
				xmin = 104.7545
				xmax = 105.0445
				text = "understand"
			intervals [346]:
				xmin = 105.0445
				xmax = 105.6953
				text = ""
			intervals [347]:
				xmin = 105.6953
				xmax = 105.9553
				text = "so"
			intervals [348]:
				xmin = 105.9553
				xmax = 105.9853
				text = ""
			intervals [349]:
				xmin = 105.9853
				xmax = 106.1153
				text = "what"
			intervals [350]:
				xmin = 106.1153
				xmax = 106.1453
				text = ""
			intervals [351]:
				xmin = 106.1453
				xmax = 106.2253
				text = "we"
			intervals [352]:
				xmin = 106.2253
				xmax = 106.3553
				text = "used"
			intervals [353]:
				xmin = 106.3553
				xmax = 106.4753
				text = "to"
			intervals [354]:
				xmin = 106.4753
				xmax = 106.7853
				text = "do"
			intervals [355]:
				xmin = 106.7853
				xmax = 107.4301
				text = ""
			intervals [356]:
				xmin = 107.4301
				xmax = 107.7301
				text = "all"
			intervals [357]:
				xmin = 107.7301
				xmax = 107.8401
				text = "get"
			intervals [358]:
				xmin = 107.8401
				xmax = 108.1601
				text = "together"
			intervals [359]:
				xmin = 108.1601
				xmax = 108.2501
				text = "we"
			intervals [360]:
				xmin = 108.2501
				xmax = 108.3901
				text = "say"
			intervals [361]:
				xmin = 108.3901
				xmax = 108.4901
				text = "if"
			intervals [362]:
				xmin = 108.4901
				xmax = 108.6001
				text = "you"
			intervals [363]:
				xmin = 108.6001
				xmax = 108.8101
				text = "wake"
			intervals [364]:
				xmin = 108.8101
				xmax = 108.9101
				text = "up"
			intervals [365]:
				xmin = 108.9101
				xmax = 109.1901
				text = "first"
			intervals [366]:
				xmin = 109.1901
				xmax = 109.2501
				text = "in"
			intervals [367]:
				xmin = 109.2501
				xmax = 109.3101
				text = "the"
			intervals [368]:
				xmin = 109.3101
				xmax = 109.5001
				text = "morning"
			intervals [369]:
				xmin = 109.5001
				xmax = 109.5901
				text = "you"
			intervals [370]:
				xmin = 109.5901
				xmax = 109.8101
				text = "wake"
			intervals [371]:
				xmin = 109.8101
				xmax = 110.0001
				text = "me"
			intervals [372]:
				xmin = 110.0001
				xmax = 110.1701
				text = "up"
			intervals [373]:
				xmin = 110.1701
				xmax = 110.2501
				text = ""
			intervals [374]:
				xmin = 110.2501
				xmax = 110.3801
				text = "or"
			intervals [375]:
				xmin = 110.3801
				xmax = 110.4101
				text = ""
			intervals [376]:
				xmin = 110.4101
				xmax = 110.5701
				text = "if"
			intervals [377]:
				xmin = 110.5701
				xmax = 110.6401
				text = "i"
			intervals [378]:
				xmin = 110.6401
				xmax = 110.9101
				text = "wake"
			intervals [379]:
				xmin = 110.9101
				xmax = 111.0501
				text = "up"
			intervals [380]:
				xmin = 111.0501
				xmax = 111.3201
				text = "earlier"
			intervals [381]:
				xmin = 111.3201
				xmax = 111.3601
				text = ""
			intervals [382]:
				xmin = 111.3601
				xmax = 111.4501
				text = "than"
			intervals [383]:
				xmin = 111.4501
				xmax = 111.5601
				text = "you"
			intervals [384]:
				xmin = 111.5601
				xmax = 111.6701
				text = "i"
			intervals [385]:
				xmin = 111.6701
				xmax = 111.9201
				text = "wake"
			intervals [386]:
				xmin = 111.9201
				xmax = 112.0601
				text = "you"
			intervals [387]:
				xmin = 112.0601
				xmax = 112.3301
				text = "up"
			intervals [388]:
				xmin = 112.3301
				xmax = 113.8873
				text = ""
			intervals [389]:
				xmin = 113.8873
				xmax = 113.9873
				text = "we"
			intervals [390]:
				xmin = 113.9873
				xmax = 114.0873
				text = "would"
			intervals [391]:
				xmin = 114.0873
				xmax = 114.3673
				text = "wake"
			intervals [392]:
				xmin = 114.3673
				xmax = 114.5373
				text = "up"
			intervals [393]:
				xmin = 114.5373
				xmax = 114.6573
				text = "and"
			intervals [394]:
				xmin = 114.6573
				xmax = 114.7373
				text = ""
			intervals [395]:
				xmin = 114.7373
				xmax = 114.9873
				text = "come"
			intervals [396]:
				xmin = 114.9873
				xmax = 115.3473
				text = "down"
			intervals [397]:
				xmin = 115.3473
				xmax = 115.3773
				text = ""
			intervals [398]:
				xmin = 115.3773
				xmax = 115.4773
				text = "and"
			intervals [399]:
				xmin = 115.4773
				xmax = 115.6273
				text = ""
			intervals [400]:
				xmin = 115.6273
				xmax = 115.9273
				text = "open"
			intervals [401]:
				xmin = 115.9273
				xmax = 115.9873
				text = ""
			intervals [402]:
				xmin = 115.9873
				xmax = 116.3873
				text = "gifts"
			intervals [403]:
				xmin = 116.3873
				xmax = 116.4873
				text = "you"
			intervals [404]:
				xmin = 116.4873
				xmax = 116.6673
				text = "know"
			intervals [405]:
				xmin = 116.6673
				xmax = 117.8712
				text = ""
			intervals [406]:
				xmin = 117.8712
				xmax = 118.0212
				text = "see"
			intervals [407]:
				xmin = 118.0212
				xmax = 118.1112
				text = "what"
			intervals [408]:
				xmin = 118.1112
				xmax = 118.2212
				text = "we"
			intervals [409]:
				xmin = 118.2212
				xmax = 118.2512
				text = ""
			intervals [410]:
				xmin = 118.2512
				xmax = 118.7312
				text = "had"
			intervals [411]:
				xmin = 118.7312
				xmax = 120.5585
				text = ""
			intervals [412]:
				xmin = 120.5585
				xmax = 120.8485
				text = "and"
			intervals [413]:
				xmin = 120.8485
				xmax = 120.9485
				text = "we"
			intervals [414]:
				xmin = 120.9485
				xmax = 121.1285
				text = "used"
			intervals [415]:
				xmin = 121.1285
				xmax = 121.2285
				text = "to"
			intervals [416]:
				xmin = 121.2285
				xmax = 121.4485
				text = "play"
			intervals [417]:
				xmin = 121.4485
				xmax = 122.2985
				text = "until"
			intervals [418]:
				xmin = 122.2985
				xmax = 122.4894
				text = ""
			intervals [419]:
				xmin = 122.4894
				xmax = 122.5594
				text = "it"
			intervals [420]:
				xmin = 122.5594
				xmax = 122.7294
				text = "got"
			intervals [421]:
				xmin = 122.7294
				xmax = 122.9794
				text = "light"
			intervals [422]:
				xmin = 122.9794
				xmax = 123.0194
				text = ""
			intervals [423]:
				xmin = 123.0194
				xmax = 123.4094
				text = "outside"
			intervals [424]:
				xmin = 123.4094
				xmax = 124.6294
				text = "<unk>"
			intervals [425]:
				xmin = 124.6294
				xmax = 124.7021
				text = ""
			intervals [426]:
				xmin = 124.7021
				xmax = 124.8221
				text = "cause"
			intervals [427]:
				xmin = 124.8221
				xmax = 124.8821
				text = "we"
			intervals [428]:
				xmin = 124.8821
				xmax = 125.0121
				text = "used"
			intervals [429]:
				xmin = 125.0121
				xmax = 125.0921
				text = "to"
			intervals [430]:
				xmin = 125.0921
				xmax = 125.2221
				text = "get"
			intervals [431]:
				xmin = 125.2221
				xmax = 125.3321
				text = "up"
			intervals [432]:
				xmin = 125.3321
				xmax = 125.6821
				text = "early"
			intervals [433]:
				xmin = 125.6821
				xmax = 125.7121
				text = ""
			intervals [434]:
				xmin = 125.7121
				xmax = 125.8521
				text = "you"
			intervals [435]:
				xmin = 125.8521
				xmax = 126.0221
				text = "know"
			intervals [436]:
				xmin = 126.0221
				xmax = 126.7849
				text = ""
			intervals [437]:
				xmin = 126.7849
				xmax = 126.8449
				text = "my"
			intervals [438]:
				xmin = 126.8449
				xmax = 127.0149
				text = "mother"
			intervals [439]:
				xmin = 127.0149
				xmax = 127.0549
				text = ""
			intervals [440]:
				xmin = 127.0549
				xmax = 127.2549
				text = "used"
			intervals [441]:
				xmin = 127.2549
				xmax = 127.3249
				text = "to"
			intervals [442]:
				xmin = 127.3249
				xmax = 127.6249
				text = "start"
			intervals [443]:
				xmin = 127.6249
				xmax = 127.9649
				text = "cooking"
			intervals [444]:
				xmin = 127.9649
				xmax = 128.2149
				text = "early"
			intervals [445]:
				xmin = 128.2149
				xmax = 128.2649
				text = ""
			intervals [446]:
				xmin = 128.2649
				xmax = 128.5249
				text = "around"
			intervals [447]:
				xmin = 128.5249
				xmax = 129.0349
				text = "six"
			intervals [448]:
				xmin = 129.0349
				xmax = 130.1024
				text = ""
			intervals [449]:
				xmin = 130.1024
				xmax = 130.2624
				text = "around"
			intervals [450]:
				xmin = 130.2624
				xmax = 130.5624
				text = "six"
			intervals [451]:
				xmin = 130.5624
				xmax = 130.5924
				text = ""
			intervals [452]:
				xmin = 130.5924
				xmax = 130.6624
				text = "in"
			intervals [453]:
				xmin = 130.6624
				xmax = 130.7224
				text = "the"
			intervals [454]:
				xmin = 130.7224
				xmax = 130.9924
				text = "morning"
			intervals [455]:
				xmin = 130.9924
				xmax = 132.2595
				text = ""
			intervals [456]:
				xmin = 132.2595
				xmax = 132.6695
				text = "turkeys"
			intervals [457]:
				xmin = 132.6695
				xmax = 132.7595
				text = ""
			intervals [458]:
				xmin = 132.7595
				xmax = 133.4195
				text = "pies"
			intervals [459]:
				xmin = 133.4195
				xmax = 133.5195
				text = ""
			intervals [460]:
				xmin = 133.5195
				xmax = 133.9295
				text = "cakes"
			intervals [461]:
				xmin = 133.9295
				xmax = 134.6297
				text = ""
			intervals [462]:
				xmin = 134.6297
				xmax = 134.7097
				text = "mm"
			intervals [463]:
				xmin = 134.7097
				xmax = 135.6362
				text = ""
			intervals [464]:
				xmin = 135.6362
				xmax = 135.7462
				text = "she"
			intervals [465]:
				xmin = 135.7462
				xmax = 135.8362
				text = "s"
			intervals [466]:
				xmin = 135.8362
				xmax = 135.8962
				text = "a"
			intervals [467]:
				xmin = 135.8962
				xmax = 136.1362
				text = "great"
			intervals [468]:
				xmin = 136.1362
				xmax = 136.7362
				text = "cook"
			intervals [469]:
				xmin = 136.7362
				xmax = 137.9861
				text = ""
			intervals [470]:
				xmin = 137.9861
				xmax = 138.0661
				text = "my"
			intervals [471]:
				xmin = 138.0661
				xmax = 138.1161
				text = ""
			intervals [472]:
				xmin = 138.1161
				xmax = 138.3861
				text = "father"
			intervals [473]:
				xmin = 138.3861
				xmax = 138.4861
				text = "s"
			intervals [474]:
				xmin = 138.4861
				xmax = 138.5461
				text = "a"
			intervals [475]:
				xmin = 138.5461
				xmax = 138.7861
				text = "chef"
			intervals [476]:
				xmin = 138.7861
				xmax = 138.8461
				text = ""
			intervals [477]:
				xmin = 138.8461
				xmax = 139.4161
				text = "cook"
			intervals [478]:
				xmin = 139.4161
				xmax = 140.0701
				text = ""
			intervals [479]:
				xmin = 140.0701
				xmax = 140.1601
				text = "he"
			intervals [480]:
				xmin = 140.1601
				xmax = 140.2401
				text = "s"
			intervals [481]:
				xmin = 140.2401
				xmax = 140.4501
				text = "great"
			intervals [482]:
				xmin = 140.4501
				xmax = 140.5001
				text = ""
			intervals [483]:
				xmin = 140.5001
				xmax = 140.6401
				text = "too"
			intervals [484]:
				xmin = 140.6401
				xmax = 142.7563
				text = ""
			intervals [485]:
				xmin = 142.7563
				xmax = 142.9363
				text = "and"
			intervals [486]:
				xmin = 142.9363
				xmax = 142.9663
				text = ""
			intervals [487]:
				xmin = 142.9663
				xmax = 143.3163
				text = "uh"
			intervals [488]:
				xmin = 143.3163
				xmax = 143.7813
				text = ""
			intervals [489]:
				xmin = 143.7813
				xmax = 144.1313
				text = "when"
			intervals [490]:
				xmin = 144.1313
				xmax = 145.7663
				text = ""
			intervals [491]:
				xmin = 145.7663
				xmax = 145.9863
				text = "it"
			intervals [492]:
				xmin = 145.9863
				xmax = 146.1263
				text = "got"
			intervals [493]:
				xmin = 146.1263
				xmax = 146.3163
				text = "light"
			intervals [494]:
				xmin = 146.3163
				xmax = 146.7763
				text = "outside"
			intervals [495]:
				xmin = 146.7763
				xmax = 146.8463
				text = "we"
			intervals [496]:
				xmin = 146.8463
				xmax = 147.0463
				text = "used"
			intervals [497]:
				xmin = 147.0463
				xmax = 147.1963
				text = "to"
			intervals [498]:
				xmin = 147.1963
				xmax = 147.491
				text = ""
			intervals [499]:
				xmin = 147.491
				xmax = 147.621
				text = "get"
			intervals [500]:
				xmin = 147.621
				xmax = 148.141
				text = "outside"
			intervals [501]:
				xmin = 148.141
				xmax = 148.241
				text = "and"
			intervals [502]:
				xmin = 148.241
				xmax = 148.471
				text = "start"
			intervals [503]:
				xmin = 148.471
				xmax = 148.731
				text = "making"
			intervals [504]:
				xmin = 148.731
				xmax = 149.181
				text = "noise"
			intervals [505]:
				xmin = 149.181
				xmax = 149.538
				text = ""
			intervals [506]:
				xmin = 149.538
				xmax = 149.808
				text = "pretty"
			intervals [507]:
				xmin = 149.808
				xmax = 150.088
				text = "soon"
			intervals [508]:
				xmin = 150.088
				xmax = 150.478
				text = "everybody"
			intervals [509]:
				xmin = 150.478
				xmax = 150.628
				text = "was"
			intervals [510]:
				xmin = 150.628
				xmax = 150.828
				text = "out"
			intervals [511]:
				xmin = 150.828
				xmax = 151.3288
				text = ""
			intervals [512]:
				xmin = 151.3288
				xmax = 151.4488
				text = "you"
			intervals [513]:
				xmin = 151.4488
				xmax = 151.4788
				text = ""
			intervals [514]:
				xmin = 151.4788
				xmax = 151.8488
				text = "know"
			intervals [515]:
				xmin = 151.8488
				xmax = 153.0314
				text = ""
			intervals [516]:
				xmin = 153.0314
				xmax = 153.4014
				text = "uh"
			intervals [517]:
				xmin = 153.4014
				xmax = 153.4514
				text = ""
			intervals [518]:
				xmin = 153.4514
				xmax = 153.5714
				text = "we"
			intervals [519]:
				xmin = 153.5714
				xmax = 153.7314
				text = "used"
			intervals [520]:
				xmin = 153.7314
				xmax = 153.8614
				text = "to"
			intervals [521]:
				xmin = 153.8614
				xmax = 154.2394
				text = ""
			intervals [522]:
				xmin = 154.2394
				xmax = 154.4294
				text = "make"
			intervals [523]:
				xmin = 154.4294
				xmax = 154.5994
				text = "so"
			intervals [524]:
				xmin = 154.5994
				xmax = 154.9194
				text = "much"
			intervals [525]:
				xmin = 154.9194
				xmax = 155.4594
				text = "noise"
			intervals [526]:
				xmin = 155.4594
				xmax = 158.6699
				text = ""
			intervals [527]:
				xmin = 158.6699
				xmax = 158.7599
				text = "that"
			intervals [528]:
				xmin = 158.7599
				xmax = 158.8799
				text = "s"
			intervals [529]:
				xmin = 158.8799
				xmax = 159.1099
				text = "right"
			intervals [530]:
				xmin = 159.1099
				xmax = 159.9265
				text = ""
			intervals [531]:
				xmin = 159.9265
				xmax = 160.2065
				text = "now"
			intervals [532]:
				xmin = 160.2065
				xmax = 162.6798
				text = ""
			intervals [533]:
				xmin = 162.6798
				xmax = 163.2598
				text = "nowadays"
			intervals [534]:
				xmin = 163.2598
				xmax = 163.3198
				text = "you"
			intervals [535]:
				xmin = 163.3198
				xmax = 163.3498
				text = ""
			intervals [536]:
				xmin = 163.3498
				xmax = 163.5598
				text = "know"
			intervals [537]:
				xmin = 163.5598
				xmax = 163.5898
				text = ""
			intervals [538]:
				xmin = 163.5898
				xmax = 163.8898
				text = "when"
			intervals [539]:
				xmin = 163.8898
				xmax = 165.3984
				text = ""
			intervals [540]:
				xmin = 165.3984
				xmax = 165.4584
				text = "you"
			intervals [541]:
				xmin = 165.4584
				xmax = 165.5784
				text = "know"
			intervals [542]:
				xmin = 165.5784
				xmax = 165.6184
				text = ""
			intervals [543]:
				xmin = 165.6184
				xmax = 165.8684
				text = "grow"
			intervals [544]:
				xmin = 165.8684
				xmax = 166.0784
				text = "up"
			intervals [545]:
				xmin = 166.0784
				xmax = 166.4555
				text = ""
			intervals [546]:
				xmin = 166.4555
				xmax = 166.5255
				text = "and"
			intervals [547]:
				xmin = 166.5255
				xmax = 166.7755
				text = ""
			intervals [548]:
				xmin = 166.7755
				xmax = 167.0055
				text = "y'all"
			intervals [549]:
				xmin = 167.0055
				xmax = 167.0655
				text = ""
			intervals [550]:
				xmin = 167.0655
				xmax = 167.1855
				text = "get"
			intervals [551]:
				xmin = 167.1855
				xmax = 167.5755
				text = "together"
			intervals [552]:
				xmin = 167.5755
				xmax = 167.6055
				text = ""
			intervals [553]:
				xmin = 167.6055
				xmax = 167.7455
				text = "and"
			intervals [554]:
				xmin = 167.7455
				xmax = 167.8255
				text = ""
			intervals [555]:
				xmin = 167.8255
				xmax = 168.0155
				text = "i"
			intervals [556]:
				xmin = 168.0155
				xmax = 168.0455
				text = "<unk>"
			intervals [557]:
				xmin = 168.0455
				xmax = 168.0955
				text = ""
			intervals [558]:
				xmin = 168.0955
				xmax = 168.2255
				text = "go"
			intervals [559]:
				xmin = 168.2255
				xmax = 168.5255
				text = "ahead"
			intervals [560]:
				xmin = 168.5255
				xmax = 168.5555
				text = ""
			intervals [561]:
				xmin = 168.5555
				xmax = 168.6855
				text = "and"
			intervals [562]:
				xmin = 168.6855
				xmax = 170.4213
				text = ""
			intervals [563]:
				xmin = 170.4213
				xmax = 171.4113
				text = "socialize"
			intervals [564]:
				xmin = 171.4113
				xmax = 172.1829
				text = ""
			intervals [565]:
				xmin = 172.1829
				xmax = 172.2429
				text = "you"
			intervals [566]:
				xmin = 172.2429
				xmax = 172.3029
				text = "know"
			intervals [567]:
				xmin = 172.3029
				xmax = 172.3329
				text = ""
			intervals [568]:
				xmin = 172.3329
				xmax = 172.4329
				text = "what"
			intervals [569]:
				xmin = 172.4329
				xmax = 172.4729
				text = ""
			intervals [570]:
				xmin = 172.4729
				xmax = 172.5129
				text = "i"
			intervals [571]:
				xmin = 172.5129
				xmax = 172.5429
				text = ""
			intervals [572]:
				xmin = 172.5429
				xmax = 172.6629
				text = "mean"
			intervals [573]:
				xmin = 172.6629
				xmax = 173.9357
				text = ""
			intervals [574]:
				xmin = 173.9357
				xmax = 174.0157
				text = "yeah"
			intervals [575]:
				xmin = 174.0157
				xmax = 186.4184
				text = ""
			intervals [576]:
				xmin = 186.4184
				xmax = 186.9484
				text = "man"
			intervals [577]:
				xmin = 186.9484
				xmax = 186.9784
				text = ""
			intervals [578]:
				xmin = 186.9784
				xmax = 187.3084
				text = "<unk>"
			intervals [579]:
				xmin = 187.3084
				xmax = 188.2179
				text = ""
			intervals [580]:
				xmin = 188.2179
				xmax = 188.3579
				text = "if"
			intervals [581]:
				xmin = 188.3579
				xmax = 188.7079
				text = "somebody"
			intervals [582]:
				xmin = 188.7079
				xmax = 188.8379
				text = "could"
			intervals [583]:
				xmin = 188.8379
				xmax = 188.9879
				text = "do"
			intervals [584]:
				xmin = 188.9879
				xmax = 189.4379
				text = "that"
			intervals [585]:
				xmin = 189.4379
				xmax = 189.8806
				text = ""
			intervals [586]:
				xmin = 189.8806
				xmax = 190.0106
				text = "right"
			intervals [587]:
				xmin = 190.0106
				xmax = 190.0406
				text = ""
			intervals [588]:
				xmin = 190.0406
				xmax = 190.1506
				text = "now"
			intervals [589]:
				xmin = 190.1506
				xmax = 190.3006
				text = "as"
			intervals [590]:
				xmin = 190.3006
				xmax = 190.3806
				text = ""
			intervals [591]:
				xmin = 190.3806
				xmax = 190.5906
				text = "bad"
			intervals [592]:
				xmin = 190.5906
				xmax = 190.6906
				text = "as"
			intervals [593]:
				xmin = 190.6906
				xmax = 190.7606
				text = "i"
			intervals [594]:
				xmin = 190.7606
				xmax = 191.0106
				text = "need"
			intervals [595]:
				xmin = 191.0106
				xmax = 191.3706
				text = "it"
			intervals [596]:
				xmin = 191.3706
				xmax = 192.716
				text = ""
			intervals [597]:
				xmin = 192.716
				xmax = 193.476
				text = "first"
			intervals [598]:
				xmin = 193.476
				xmax = 193.6664
				text = ""
			intervals [599]:
				xmin = 193.6664
				xmax = 193.8464
				text = "all"
			intervals [600]:
				xmin = 193.8464
				xmax = 193.9064
				text = "the"
			intervals [601]:
				xmin = 193.9064
				xmax = 194.0864
				text = "money"
			intervals [602]:
				xmin = 194.0864
				xmax = 194.1264
				text = "i"
			intervals [603]:
				xmin = 194.1264
				xmax = 194.4364
				text = "needed"
			intervals [604]:
				xmin = 194.4364
				xmax = 197.7769
				text = ""
			intervals [605]:
				xmin = 197.7769
				xmax = 198.3069
				text = "first"
			intervals [606]:
				xmin = 198.3069
				xmax = 199.8096
				text = ""
			intervals [607]:
				xmin = 199.8096
				xmax = 199.9696
				text = "i"
			intervals [608]:
				xmin = 199.9696
				xmax = 200.0296
				text = ""
			intervals [609]:
				xmin = 200.0296
				xmax = 200.2796
				text = "think"
			intervals [610]:
				xmin = 200.2796
				xmax = 200.3796
				text = "i"
			intervals [611]:
				xmin = 200.3796
				xmax = 200.5696
				text = "would"
			intervals [612]:
				xmin = 200.5696
				xmax = 201.0896
				text = "remodel"
			intervals [613]:
				xmin = 201.0896
				xmax = 201.2196
				text = "my"
			intervals [614]:
				xmin = 201.2196
				xmax = 201.5096
				text = "mother"
			intervals [615]:
				xmin = 201.5096
				xmax = 201.5396
				text = "s"
			intervals [616]:
				xmin = 201.5396
				xmax = 201.5696
				text = ""
			intervals [617]:
				xmin = 201.5696
				xmax = 202.2996
				text = "house"
			intervals [618]:
				xmin = 202.2996
				xmax = 203.2134
				text = ""
			intervals [619]:
				xmin = 203.2134
				xmax = 203.3534
				text = "buy"
			intervals [620]:
				xmin = 203.3534
				xmax = 203.5434
				text = "my"
			intervals [621]:
				xmin = 203.5434
				xmax = 203.9634
				text = "father"
			intervals [622]:
				xmin = 203.9634
				xmax = 203.9934
				text = ""
			intervals [623]:
				xmin = 203.9934
				xmax = 204.0634
				text = "a"
			intervals [624]:
				xmin = 204.0634
				xmax = 204.6034
				text = "restaurant"
			intervals [625]:
				xmin = 204.6034
				xmax = 204.6634
				text = "of"
			intervals [626]:
				xmin = 204.6634
				xmax = 204.8434
				text = "his"
			intervals [627]:
				xmin = 204.8434
				xmax = 205.0534
				text = "own"
			intervals [628]:
				xmin = 205.0534
				xmax = 206.1408
				text = ""
			intervals [629]:
				xmin = 206.1408
				xmax = 206.2608
				text = "buy"
			intervals [630]:
				xmin = 206.2608
				xmax = 206.7508
				text = "myself"
			intervals [631]:
				xmin = 206.7508
				xmax = 206.8208
				text = "a"
			intervals [632]:
				xmin = 206.8208
				xmax = 207.0408
				text = "liquor"
			intervals [633]:
				xmin = 207.0408
				xmax = 207.2608
				text = "store"
			intervals [634]:
				xmin = 207.2608
				xmax = 207.4108
				text = "or"
			intervals [635]:
				xmin = 207.4108
				xmax = 208.0308
				text = "something"
			intervals [636]:
				xmin = 208.0308
				xmax = 208.2861
				text = ""
			intervals [637]:
				xmin = 208.2861
				xmax = 208.3861
				text = "i"
			intervals [638]:
				xmin = 208.3861
				xmax = 208.5061
				text = "can"
			intervals [639]:
				xmin = 208.5061
				xmax = 208.6761
				text = "make"
			intervals [640]:
				xmin = 208.6761
				xmax = 208.7161
				text = "a"
			intervals [641]:
				xmin = 208.7161
				xmax = 209.1461
				text = "profit"
			intervals [642]:
				xmin = 209.1461
				xmax = 209.3061
				text = "off"
			intervals [643]:
				xmin = 209.3061
				xmax = 209.3661
				text = ""
			intervals [644]:
				xmin = 209.3661
				xmax = 209.5461
				text = "of"
			intervals [645]:
				xmin = 209.5461
				xmax = 209.9792
				text = ""
			intervals [646]:
				xmin = 209.9792
				xmax = 210.0392
				text = "you"
			intervals [647]:
				xmin = 210.0392
				xmax = 210.0692
				text = ""
			intervals [648]:
				xmin = 210.0692
				xmax = 210.2392
				text = "know"
			intervals [649]:
				xmin = 210.2392
				xmax = 210.2892
				text = ""
			intervals [650]:
				xmin = 210.2892
				xmax = 210.4692
				text = "cause"
			intervals [651]:
				xmin = 210.4692
				xmax = 210.5292
				text = "the"
			intervals [652]:
				xmin = 210.5292
				xmax = 210.5592
				text = ""
			intervals [653]:
				xmin = 210.5592
				xmax = 210.7592
				text = "money"
			intervals [654]:
				xmin = 210.7592
				xmax = 210.8192
				text = "s"
			intervals [655]:
				xmin = 210.8192
				xmax = 210.8492
				text = ""
			intervals [656]:
				xmin = 210.8492
				xmax = 211.2292
				text = "not"
			intervals [657]:
				xmin = 211.2292
				xmax = 211.3958
				text = ""
			intervals [658]:
				xmin = 211.3958
				xmax = 211.5158
				text = "gonna"
			intervals [659]:
				xmin = 211.5158
				xmax = 211.5658
				text = ""
			intervals [660]:
				xmin = 211.5658
				xmax = 211.6858
				text = "you"
			intervals [661]:
				xmin = 211.6858
				xmax = 211.7958
				text = "know"
			intervals [662]:
				xmin = 211.7958
				xmax = 212.6404
				text = ""
			intervals [663]:
				xmin = 212.6404
				xmax = 213.0204
				text = "last"
			intervals [664]:
				xmin = 213.0204
				xmax = 213.2404
				text = ""
			intervals [665]:
				xmin = 213.2404
				xmax = 213.6204
				text = "forever"
			intervals [666]:
				xmin = 213.6204
				xmax = 213.6904
				text = ""
			intervals [667]:
				xmin = 213.6904
				xmax = 213.7504
				text = "you"
			intervals [668]:
				xmin = 213.7504
				xmax = 213.8604
				text = ""
			intervals [669]:
				xmin = 213.8604
				xmax = 213.9604
				text = "know"
			intervals [670]:
				xmin = 213.9604
				xmax = 214.9576
				text = ""
			intervals [671]:
				xmin = 214.9576
				xmax = 215.1576
				text = "some"
			intervals [672]:
				xmin = 215.1576
				xmax = 215.3076
				text = "kind"
			intervals [673]:
				xmin = 215.3076
				xmax = 215.3776
				text = "of"
			intervals [674]:
				xmin = 215.3776
				xmax = 216.0176
				text = "enterprise"
			intervals [675]:
				xmin = 216.0176
				xmax = 216.0976
				text = "you"
			intervals [676]:
				xmin = 216.0976
				xmax = 216.2876
				text = "know"
			intervals [677]:
				xmin = 216.2876
				xmax = 217.1325
				text = ""
			intervals [678]:
				xmin = 217.1325
				xmax = 217.1925
				text = "you"
			intervals [679]:
				xmin = 217.1925
				xmax = 217.3525
				text = "gotta"
			intervals [680]:
				xmin = 217.3525
				xmax = 217.5125
				text = "have"
			intervals [681]:
				xmin = 217.5125
				xmax = 217.5425
				text = ""
			intervals [682]:
				xmin = 217.5425
				xmax = 217.6825
				text = "some"
			intervals [683]:
				xmin = 217.6825
				xmax = 217.8025
				text = "kind"
			intervals [684]:
				xmin = 217.8025
				xmax = 217.8625
				text = "of"
			intervals [685]:
				xmin = 217.8625
				xmax = 218.4125
				text = "enterprise"
			intervals [686]:
				xmin = 218.4125
				xmax = 218.4425
				text = ""
			intervals [687]:
				xmin = 218.4425
				xmax = 218.7425
				text = "after"
			intervals [688]:
				xmin = 218.7425
				xmax = 218.9625
				text = "that"
			intervals [689]:
				xmin = 218.9625
				xmax = 218.9925
				text = ""
			intervals [690]:
				xmin = 218.9925
				xmax = 219.1125
				text = "you"
			intervals [691]:
				xmin = 219.1125
				xmax = 219.2225
				text = "know"
			intervals [692]:
				xmin = 219.2225
				xmax = 219.3625
				text = "i"
			intervals [693]:
				xmin = 219.3625
				xmax = 219.5525
				text = "would"
			intervals [694]:
				xmin = 219.5525
				xmax = 219.8325
				text = "mess"
			intervals [695]:
				xmin = 219.8325
				xmax = 220.1525
				text = "around"
			intervals [696]:
				xmin = 220.1525
				xmax = 220.5325
				text = ""
			intervals [697]:
				xmin = 220.5325
				xmax = 220.7325
				text = "blase"
			intervals [698]:
				xmin = 220.7325
				xmax = 221.0825
				text = "around"
			intervals [699]:
				xmin = 221.0825
				xmax = 221.1425
				text = ""
			intervals [700]:
				xmin = 221.1425
				xmax = 221.2125
				text = "for"
			intervals [701]:
				xmin = 221.2125
				xmax = 221.2425
				text = ""
			intervals [702]:
				xmin = 221.2425
				xmax = 221.3525
				text = "i"
			intervals [703]:
				xmin = 221.3525
				xmax = 221.3825
				text = ""
			intervals [704]:
				xmin = 221.3825
				xmax = 221.4125
				text = "d"
			intervals [705]:
				xmin = 221.4125
				xmax = 221.4425
				text = ""
			intervals [706]:
				xmin = 221.4425
				xmax = 221.5825
				text = "say"
			intervals [707]:
				xmin = 221.5825
				xmax = 221.6125
				text = ""
			intervals [708]:
				xmin = 221.6125
				xmax = 221.8125
				text = "about"
			intervals [709]:
				xmin = 221.8125
				xmax = 223.7323
				text = ""
			intervals [710]:
				xmin = 223.7323
				xmax = 224.5323
				text = "uh"
			intervals [711]:
				xmin = 224.5323
				xmax = 224.6223
				text = ""
			intervals [712]:
				xmin = 224.6223
				xmax = 224.7123
				text = "well"
			intervals [713]:
				xmin = 224.7123
				xmax = 225.231
				text = ""
			intervals [714]:
				xmin = 225.231
				xmax = 225.381
				text = "two"
			intervals [715]:
				xmin = 225.381
				xmax = 225.451
				text = ""
			intervals [716]:
				xmin = 225.451
				xmax = 225.551
				text = "three"
			intervals [717]:
				xmin = 225.551
				xmax = 226.071
				text = "years"
			intervals [718]:
				xmin = 226.071
				xmax = 226.131
				text = ""
			intervals [719]:
				xmin = 226.131
				xmax = 226.251
				text = "and"
			intervals [720]:
				xmin = 226.251
				xmax = 227.5245
				text = ""
			intervals [721]:
				xmin = 227.5245
				xmax = 227.6145
				text = "i"
			intervals [722]:
				xmin = 227.6145
				xmax = 227.7145
				text = "would"
			intervals [723]:
				xmin = 227.7145
				xmax = 227.8345
				text = "buy"
			intervals [724]:
				xmin = 227.8345
				xmax = 228.0445
				text = "me"
			intervals [725]:
				xmin = 228.0445
				xmax = 228.0745
				text = ""
			intervals [726]:
				xmin = 228.0745
				xmax = 228.3645
				text = "a"
			intervals [727]:
				xmin = 228.3645
				xmax = 228.4645
				text = ""
			intervals [728]:
				xmin = 228.4645
				xmax = 228.8845
				text = "car"
			intervals [729]:
				xmin = 228.8845
				xmax = 228.9445
				text = ""
			intervals [730]:
				xmin = 228.9445
				xmax = 229.0145
				text = "you"
			intervals [731]:
				xmin = 229.0145
				xmax = 229.1645
				text = "know"
			intervals [732]:
				xmin = 229.1645
				xmax = 230.9321
				text = ""
			intervals [733]:
				xmin = 230.9321
				xmax = 231.1621
				text = "something"
			intervals [734]:
				xmin = 231.1621
				xmax = 231.3121
				text = "like"
			intervals [735]:
				xmin = 231.3121
				xmax = 231.3421
				text = ""
			intervals [736]:
				xmin = 231.3421
				xmax = 231.6021
				text = "a"
			intervals [737]:
				xmin = 231.6021
				xmax = 232.6489
				text = ""
			intervals [738]:
				xmin = 232.6489
				xmax = 233.1089
				text = "cadillac"
			intervals [739]:
				xmin = 233.1089
				xmax = 233.3132
				text = ""
			intervals [740]:
				xmin = 233.3132
				xmax = 234.1032
				text = "eldorado"
			intervals [741]:
				xmin = 234.1032
				xmax = 234.9499
				text = ""
			intervals [742]:
				xmin = 234.9499
				xmax = 235.2199
				text = "sports"
			intervals [743]:
				xmin = 235.2199
				xmax = 235.5099
				text = "car"
			intervals [744]:
				xmin = 235.5099
				xmax = 236.0327
				text = ""
			intervals [745]:
				xmin = 236.0327
				xmax = 236.1027
				text = "oh"
			intervals [746]:
				xmin = 236.1027
				xmax = 236.1327
				text = ""
			intervals [747]:
				xmin = 236.1327
				xmax = 236.2627
				text = "that"
			intervals [748]:
				xmin = 236.2627
				xmax = 236.4627
				text = "s"
			intervals [749]:
				xmin = 236.4627
				xmax = 236.739
				text = ""
			intervals [750]:
				xmin = 236.739
				xmax = 237.259
				text = "fabulous"
			intervals [751]:
				xmin = 237.259
				xmax = 238.0896
				text = ""
			intervals [752]:
				xmin = 238.0896
				xmax = 238.3796
				text = "oh"
			intervals [753]:
				xmin = 238.3796
				xmax = 238.4096
				text = ""
			intervals [754]:
				xmin = 238.4096
				xmax = 238.5396
				text = "that"
			intervals [755]:
				xmin = 238.5396
				xmax = 238.5796
				text = "s"
			intervals [756]:
				xmin = 238.5796
				xmax = 238.6096
				text = ""
			intervals [757]:
				xmin = 238.6096
				xmax = 239.1196
				text = "lovely"
			intervals [758]:
				xmin = 239.1196
				xmax = 239.1596
				text = ""
			intervals [759]:
				xmin = 239.1596
				xmax = 239.2996
				text = "you"
			intervals [760]:
				xmin = 239.2996
				xmax = 239.4096
				text = "know"
			intervals [761]:
				xmin = 239.4096
				xmax = 239.5096
				text = "i"
			intervals [762]:
				xmin = 239.5096
				xmax = 239.7496
				text = "love"
			intervals [763]:
				xmin = 239.7496
				xmax = 239.8096
				text = ""
			intervals [764]:
				xmin = 239.8096
				xmax = 240.2296
				text = "that"
			intervals [765]:
				xmin = 240.2296
				xmax = 241.6193
				text = ""
			intervals [766]:
				xmin = 241.6193
				xmax = 241.8193
				text = "and"
			intervals [767]:
				xmin = 241.8193
				xmax = 241.9493
				text = "i"
			intervals [768]:
				xmin = 241.9493
				xmax = 242.1293
				text = "would"
			intervals [769]:
				xmin = 242.1293
				xmax = 242.2593
				text = "buy"
			intervals [770]:
				xmin = 242.2593
				xmax = 242.4393
				text = "me"
			intervals [771]:
				xmin = 242.4393
				xmax = 242.6493
				text = "some"
			intervals [772]:
				xmin = 242.6493
				xmax = 242.7793
				text = ""
			intervals [773]:
				xmin = 242.7793
				xmax = 243.0293
				text = "i"
			intervals [774]:
				xmin = 243.0293
				xmax = 243.1193
				text = "would"
			intervals [775]:
				xmin = 243.1193
				xmax = 243.2893
				text = "have"
			intervals [776]:
				xmin = 243.2893
				xmax = 243.3393
				text = "a"
			intervals [777]:
				xmin = 243.3393
				xmax = 243.7093
				text = "mean"
			intervals [778]:
				xmin = 243.7093
				xmax = 244.2793
				text = "wardrobe"
			intervals [779]:
				xmin = 244.2793
				xmax = 244.3693
				text = ""
			intervals [780]:
				xmin = 244.3693
				xmax = 244.4993
				text = "you"
			intervals [781]:
				xmin = 244.4993
				xmax = 244.6593
				text = "know"
			intervals [782]:
				xmin = 244.6593
				xmax = 244.6893
				text = ""
			intervals [783]:
				xmin = 244.6893
				xmax = 245.1193
				text = "wardrobe"
			intervals [784]:
				xmin = 245.1193
				xmax = 246.059
				text = ""
			intervals [785]:
				xmin = 246.059
				xmax = 246.559
				text = "ah"
			intervals [786]:
				xmin = 246.559
				xmax = 246.589
				text = ""
			intervals [787]:
				xmin = 246.589
				xmax = 246.669
				text = "it"
			intervals [788]:
				xmin = 246.669
				xmax = 246.719
				text = "d"
			intervals [789]:
				xmin = 246.719
				xmax = 246.789
				text = ""
			intervals [790]:
				xmin = 246.789
				xmax = 246.869
				text = "be"
			intervals [791]:
				xmin = 246.869
				xmax = 247.079
				text = "mean"
			intervals [792]:
				xmin = 247.079
				xmax = 247.129
				text = ""
			intervals [793]:
				xmin = 247.129
				xmax = 247.289
				text = "you"
			intervals [794]:
				xmin = 247.289
				xmax = 247.429
				text = "know"
			intervals [795]:
				xmin = 247.429
				xmax = 250.5283
				text = ""
			intervals [796]:
				xmin = 250.5283
				xmax = 250.6083
				text = "my"
			intervals [797]:
				xmin = 250.6083
				xmax = 251.0983
				text = "wardrobe"
			intervals [798]:
				xmin = 251.0983
				xmax = 251.5891
				text = ""
			intervals [799]:
				xmin = 251.5891
				xmax = 251.7691
				text = "oh"
			intervals [800]:
				xmin = 251.7691
				xmax = 252.5295
				text = ""
			intervals [801]:
				xmin = 252.5295
				xmax = 253.0795
				text = "<unk>"
			intervals [802]:
				xmin = 253.0795
				xmax = 253.2998
				text = ""
			intervals [803]:
				xmin = 253.2998
				xmax = 253.4998
				text = "i"
			intervals [804]:
				xmin = 253.4998
				xmax = 253.6598
				text = "hate"
			intervals [805]:
				xmin = 253.6598
				xmax = 253.7898
				text = "to"
			intervals [806]:
				xmin = 253.7898
				xmax = 254.0798
				text = "talk"
			intervals [807]:
				xmin = 254.0798
				xmax = 254.3098
				text = "about"
			intervals [808]:
				xmin = 254.3098
				xmax = 254.4098
				text = "it"
			intervals [809]:
				xmin = 254.4098
				xmax = 254.9026
				text = ""
			intervals [810]:
				xmin = 254.9026
				xmax = 255.1026
				text = "i"
			intervals [811]:
				xmin = 255.1026
				xmax = 255.2826
				text = "hate"
			intervals [812]:
				xmin = 255.2826
				xmax = 255.4026
				text = "to"
			intervals [813]:
				xmin = 255.4026
				xmax = 255.6326
				text = "talk"
			intervals [814]:
				xmin = 255.6326
				xmax = 255.6626
				text = ""
			intervals [815]:
				xmin = 255.6626
				xmax = 255.8926
				text = "about"
			intervals [816]:
				xmin = 255.8926
				xmax = 256.0326
				text = "it"
			intervals [817]:
				xmin = 256.0326
				xmax = 257.1036
				text = ""
			intervals [818]:
				xmin = 257.1036
				xmax = 257.3336
				text = "ooh"
			intervals [819]:
				xmin = 257.3336
				xmax = 257.4236
				text = "i"
			intervals [820]:
				xmin = 257.4236
				xmax = 257.5736
				text = "would"
			intervals [821]:
				xmin = 257.5736
				xmax = 257.6236
				text = ""
			intervals [822]:
				xmin = 257.6236
				xmax = 257.7436
				text = "be"
			intervals [823]:
				xmin = 257.7436
				xmax = 258.0603
				text = ""
			intervals [824]:
				xmin = 258.0603
				xmax = 258.3403
				text = "all"
			intervals [825]:
				xmin = 258.3403
				xmax = 258.6303
				text = "different"
			intervals [826]:
				xmin = 258.6303
				xmax = 258.9303
				text = "colors"
			intervals [827]:
				xmin = 258.9303
				xmax = 259.6394
				text = ""
			intervals [828]:
				xmin = 259.6394
				xmax = 259.8794
				text = "different"
			intervals [829]:
				xmin = 259.8794
				xmax = 260.1594
				text = "kinds"
			intervals [830]:
				xmin = 260.1594
				xmax = 260.2194
				text = "of"
			intervals [831]:
				xmin = 260.2194
				xmax = 261.0794
				text = "shoes"
			intervals [832]:
				xmin = 261.0794
				xmax = 261.1994
				text = "you"
			intervals [833]:
				xmin = 261.1994
				xmax = 261.4794
				text = "know"
			intervals [834]:
				xmin = 261.4794
				xmax = 261.8094
				text = "like"
			intervals [835]:
				xmin = 261.8094
				xmax = 262.2194
				text = "uh"
			intervals [836]:
				xmin = 262.2194
				xmax = 262.5504
				text = ""
			intervals [837]:
				xmin = 262.5504
				xmax = 262.9504
				text = "howard"
			intervals [838]:
				xmin = 262.9504
				xmax = 263.0604
				text = "and"
			intervals [839]:
				xmin = 263.0604
				xmax = 263.1104
				text = ""
			intervals [840]:
				xmin = 263.1104
				xmax = 263.9704
				text = "johnson"
			intervals [841]:
				xmin = 263.9704
				xmax = 266.5033
				text = ""
			intervals [842]:
				xmin = 266.5033
				xmax = 266.6333
				text = "not"
			intervals [843]:
				xmin = 266.6333
				xmax = 266.9933
				text = "howard"
			intervals [844]:
				xmin = 266.9933
				xmax = 267.0533
				text = "and"
			intervals [845]:
				xmin = 267.0533
				xmax = 267.0933
				text = ""
			intervals [846]:
				xmin = 267.0933
				xmax = 267.5633
				text = "johnson"
			intervals [847]:
				xmin = 267.5633
				xmax = 267.6033
				text = ""
			intervals [848]:
				xmin = 267.6033
				xmax = 267.8533
				text = "talking"
			intervals [849]:
				xmin = 267.8533
				xmax = 268.0133
				text = "about"
			intervals [850]:
				xmin = 268.0133
				xmax = 268.1033
				text = ""
			intervals [851]:
				xmin = 268.1033
				xmax = 268.5233
				text = "johnston"
			intervals [852]:
				xmin = 268.5233
				xmax = 268.6033
				text = "and"
			intervals [853]:
				xmin = 268.6033
				xmax = 268.9833
				text = "murphy"
			intervals [854]:
				xmin = 268.9833
				xmax = 269.0433
				text = ""
			intervals [855]:
				xmin = 269.0433
				xmax = 269.2533
				text = "s"
			intervals [856]:
				xmin = 269.2533
				xmax = 269.6721
				text = ""
			intervals [857]:
				xmin = 269.6721
				xmax = 270.2921
				text = "shoes"
			intervals [858]:
				xmin = 270.2921
				xmax = 270.8025
				text = ""
			intervals [859]:
				xmin = 270.8025
				xmax = 271.0625
				text = "rich"
			intervals [860]:
				xmin = 271.0625
				xmax = 271.2625
				text = ""
			intervals [861]:
				xmin = 271.2625
				xmax = 271.3825
				text = "s"
			intervals [862]:
				xmin = 271.3825
				xmax = 274.6626
				text = ""
			intervals [863]:
				xmin = 274.6626
				xmax = 274.6926
				text = "<unk>"
			intervals [864]:
				xmin = 274.6926
				xmax = 274.7226
				text = ""
			intervals [865]:
				xmin = 274.7226
				xmax = 274.9626
				text = "some"
			intervals [866]:
				xmin = 274.9626
				xmax = 274.9926
				text = ""
			intervals [867]:
				xmin = 274.9926
				xmax = 275.4526
				text = "suits"
			intervals [868]:
				xmin = 275.4526
				xmax = 275.5226
				text = ""
			intervals [869]:
				xmin = 275.5226
				xmax = 275.5726
				text = "i"
			intervals [870]:
				xmin = 275.5726
				xmax = 275.6026
				text = ""
			intervals [871]:
				xmin = 275.6026
				xmax = 275.7126
				text = "d"
			intervals [872]:
				xmin = 275.7126
				xmax = 275.8426
				text = "get"
			intervals [873]:
				xmin = 275.8426
				xmax = 275.9726
				text = "me"
			intervals [874]:
				xmin = 275.9726
				xmax = 276.3626
				text = ""
			intervals [875]:
				xmin = 276.3626
				xmax = 276.7226
				text = "some"
			intervals [876]:
				xmin = 276.7226
				xmax = 277.2626
				text = "suits"
			intervals [877]:
				xmin = 277.2626
				xmax = 279.3755
				text = ""
			intervals [878]:
				xmin = 279.3755
				xmax = 280.7455
				text = "sharkskin"
			intervals [879]:
				xmin = 280.7455
				xmax = 280.8555
				text = ""
			intervals [880]:
				xmin = 280.8555
				xmax = 281.6855
				text = "silk"
			intervals [881]:
				xmin = 281.6855
				xmax = 282.9431
				text = ""
			intervals [882]:
				xmin = 282.9431
				xmax = 283.3631
				text = "oh"
			intervals [883]:
				xmin = 283.3631
				xmax = 285.1581
				text = ""
			intervals [884]:
				xmin = 285.1581
				xmax = 285.3381
				text = "i"
			intervals [885]:
				xmin = 285.3381
				xmax = 285.3781
				text = "d"
			intervals [886]:
				xmin = 285.3781
				xmax = 285.4881
				text = "get"
			intervals [887]:
				xmin = 285.4881
				xmax = 285.6381
				text = "me"
			intervals [888]:
				xmin = 285.6381
				xmax = 285.8481
				text = "some"
			intervals [889]:
				xmin = 285.8481
				xmax = 286.3081
				text = "suits"
			intervals [890]:
				xmin = 286.3081
				xmax = 286.3781
				text = ""
			intervals [891]:
				xmin = 286.3781
				xmax = 286.8681
				text = "coats"
			intervals [892]:
				xmin = 286.8681
				xmax = 286.8981
				text = ""
			intervals [893]:
				xmin = 286.8981
				xmax = 286.9681
				text = "y-"
			intervals [894]:
				xmin = 286.9681
				xmax = 286.9981
				text = ""
			intervals [895]:
				xmin = 286.9981
				xmax = 287.2481
				text = "i"
			intervals [896]:
				xmin = 287.2481
				xmax = 287.3181
				text = ""
			intervals [897]:
				xmin = 287.3181
				xmax = 287.7181
				text = "everything"
			intervals [898]:
				xmin = 287.7181
				xmax = 287.7681
				text = ""
			intervals [899]:
				xmin = 287.7681
				xmax = 287.8581
				text = "you"
			intervals [900]:
				xmin = 287.8581
				xmax = 287.8881
				text = ""
			intervals [901]:
				xmin = 287.8881
				xmax = 288.1481
				text = "know"
			intervals [902]:
				xmin = 288.1481
				xmax = 288.1881
				text = ""
			intervals [903]:
				xmin = 288.1881
				xmax = 288.2181
				text = "a"
			intervals [904]:
				xmin = 288.2181
				xmax = 288.5381
				text = "whole"
			intervals [905]:
				xmin = 288.5381
				xmax = 288.5881
				text = ""
			intervals [906]:
				xmin = 288.5881
				xmax = 289.0781
				text = "complete"
			intervals [907]:
				xmin = 289.0781
				xmax = 289.5681
				text = "wardrobe"
			intervals [908]:
				xmin = 289.5681
				xmax = 290.7472
				text = ""
			intervals [909]:
				xmin = 290.7472
				xmax = 290.9972
				text = "and"
			intervals [910]:
				xmin = 290.9972
				xmax = 291.0772
				text = "i"
			intervals [911]:
				xmin = 291.0772
				xmax = 291.2172
				text = "would"
			intervals [912]:
				xmin = 291.2172
				xmax = 291.4172
				text = "just"
			intervals [913]:
				xmin = 291.4172
				xmax = 291.6872
				text = "play"
			intervals [914]:
				xmin = 291.6872
				xmax = 291.7872
				text = "it"
			intervals [915]:
				xmin = 291.7872
				xmax = 291.8172
				text = ""
			intervals [916]:
				xmin = 291.8172
				xmax = 292.0972
				text = "man"
			intervals [917]:
				xmin = 292.0972
				xmax = 292.1272
				text = ""
			intervals [918]:
				xmin = 292.1272
				xmax = 292.2272
				text = "you"
			intervals [919]:
				xmin = 292.2272
				xmax = 292.4572
				text = "know"
			intervals [920]:
				xmin = 292.4572
				xmax = 293.1803
				text = ""
			intervals [921]:
				xmin = 293.1803
				xmax = 293.4503
				text = "cool"
			intervals [922]:
				xmin = 293.4503
				xmax = 293.5403
				text = "as"
			intervals [923]:
				xmin = 293.5403
				xmax = 293.5903
				text = "a"
			intervals [924]:
				xmin = 293.5903
				xmax = 293.6303
				text = ""
			intervals [925]:
				xmin = 293.6303
				xmax = 294.0403
				text = "tack"
			intervals [926]:
				xmin = 294.0403
				xmax = 294.5368
				text = ""
			intervals [927]:
				xmin = 294.5368
				xmax = 294.7068
				text = "all"
			intervals [928]:
				xmin = 294.7068
				xmax = 294.8068
				text = "the"
			intervals [929]:
				xmin = 294.8068
				xmax = 295.0368
				text = "money"
			intervals [930]:
				xmin = 295.0368
				xmax = 295.1268
				text = "i"
			intervals [931]:
				xmin = 295.1268
				xmax = 295.6068
				text = "wanted"
			intervals [932]:
				xmin = 295.6068
				xmax = 296.1417
				text = ""
			intervals [933]:
				xmin = 296.1417
				xmax = 296.4417
				text = "huh"
			intervals [934]:
				xmin = 296.4417
				xmax = 296.8279
				text = ""
			intervals [935]:
				xmin = 296.8279
				xmax = 296.9879
				text = "think"
			intervals [936]:
				xmin = 296.9879
				xmax = 297.0179
				text = "i"
			intervals [937]:
				xmin = 297.0179
				xmax = 297.0879
				text = "d"
			intervals [938]:
				xmin = 297.0879
				xmax = 297.1879
				text = "be"
			intervals [939]:
				xmin = 297.1879
				xmax = 297.4279
				text = "worried"
			intervals [940]:
				xmin = 297.4279
				xmax = 297.6679
				text = "about"
			intervals [941]:
				xmin = 297.6679
				xmax = 297.8379
				text = "it"
			intervals [942]:
				xmin = 297.8379
				xmax = 298.1479
				text = "running"
			intervals [943]:
				xmin = 298.1479
				xmax = 298.4979
				text = "out"
			intervals [944]:
				xmin = 298.4979
				xmax = 298.5691
				text = ""
			intervals [945]:
				xmin = 298.5691
				xmax = 298.7291
				text = "i"
			intervals [946]:
				xmin = 298.7291
				xmax = 298.8091
				text = "d"
			intervals [947]:
				xmin = 298.8091
				xmax = 298.9091
				text = "be"
			intervals [948]:
				xmin = 298.9091
				xmax = 299.3291
				text = "clean"
			intervals [949]:
				xmin = 299.3291
				xmax = 299.3991
				text = "you"
			intervals [950]:
				xmin = 299.3991
				xmax = 299.4391
				text = ""
			intervals [951]:
				xmin = 299.4391
				xmax = 299.8091
				text = "know"
			intervals [952]:
				xmin = 299.8091
				xmax = 300.9487
				text = ""
			intervals [953]:
				xmin = 300.9487
				xmax = 301.1987
				text = "ooh"
			intervals [954]:
				xmin = 301.1987
				xmax = 301.2387
				text = "i"
			intervals [955]:
				xmin = 301.2387
				xmax = 301.3287
				text = "would"
			intervals [956]:
				xmin = 301.3287
				xmax = 301.4287
				text = ""
			intervals [957]:
				xmin = 301.4287
				xmax = 301.4887
				text = "be"
			intervals [958]:
				xmin = 301.4887
				xmax = 301.8487
				text = "matched"
			intervals [959]:
				xmin = 301.8487
				xmax = 301.9787
				text = "up"
			intervals [960]:
				xmin = 301.9787
				xmax = 302.1287
				text = "so"
			intervals [961]:
				xmin = 302.1287
				xmax = 302.3587
				text = "pretty"
			intervals [962]:
				xmin = 302.3587
				xmax = 302.5587
				text = "every"
			intervals [963]:
				xmin = 302.5587
				xmax = 302.8287
				text = "day"
			intervals [964]:
				xmin = 302.8287
				xmax = 303.1687
				text = "that"
			intervals [965]:
				xmin = 303.1687
				xmax = 303.718
				text = ""
			intervals [966]:
				xmin = 303.718
				xmax = 303.808
				text = "i"
			intervals [967]:
				xmin = 303.808
				xmax = 303.898
				text = "don't"
			intervals [968]:
				xmin = 303.898
				xmax = 303.998
				text = "know"
			intervals [969]:
				xmin = 303.998
				xmax = 304.068
				text = "i"
			intervals [970]:
				xmin = 304.068
				xmax = 304.278
				text = "think"
			intervals [971]:
				xmin = 304.278
				xmax = 304.338
				text = "the"
			intervals [972]:
				xmin = 304.338
				xmax = 304.818
				text = "newspaper"
			intervals [973]:
				xmin = 304.818
				xmax = 304.918
				text = "m-"
			intervals [974]:
				xmin = 304.918
				xmax = 305.1278
				text = ""
			intervals [975]:
				xmin = 305.1278
				xmax = 305.3278
				text = "men"
			intervals [976]:
				xmin = 305.3278
				xmax = 305.5078
				text = "might"
			intervals [977]:
				xmin = 305.5078
				xmax = 305.6478
				text = "be"
			intervals [978]:
				xmin = 305.6478
				xmax = 305.8178
				text = "just"
			intervals [979]:
				xmin = 305.8178
				xmax = 306.1078
				text = "waiting"
			intervals [980]:
				xmin = 306.1078
				xmax = 306.2378
				text = "for"
			intervals [981]:
				xmin = 306.2378
				xmax = 306.2978
				text = "me"
			intervals [982]:
				xmin = 306.2978
				xmax = 306.3578
				text = "to"
			intervals [983]:
				xmin = 306.3578
				xmax = 306.3978
				text = ""
			intervals [984]:
				xmin = 306.3978
				xmax = 306.5678
				text = "come"
			intervals [985]:
				xmin = 306.5678
				xmax = 306.7978
				text = "out"
			intervals [986]:
				xmin = 306.7978
				xmax = 307.3836
				text = ""
			intervals [987]:
				xmin = 307.3836
				xmax = 307.7536
				text = "snap"
			intervals [988]:
				xmin = 307.7536
				xmax = 307.8736
				text = "my"
			intervals [989]:
				xmin = 307.8736
				xmax = 308.1736
				text = "picture"
			intervals [990]:
				xmin = 308.1736
				xmax = 308.3336
				text = "you"
			intervals [991]:
				xmin = 308.3336
				xmax = 308.4736
				text = "know"
			intervals [992]:
				xmin = 308.4736
				xmax = 308.6336
				text = "when"
			intervals [993]:
				xmin = 308.6336
				xmax = 308.7236
				text = "i"
			intervals [994]:
				xmin = 308.7236
				xmax = 309.0136
				text = "walk"
			intervals [995]:
				xmin = 309.0136
				xmax = 309.7752
				text = ""
			intervals [996]:
				xmin = 309.7752
				xmax = 309.9852
				text = "time"
			intervals [997]:
				xmin = 309.9852
				xmax = 310.0352
				text = "i"
			intervals [998]:
				xmin = 310.0352
				xmax = 310.2052
				text = "come"
			intervals [999]:
				xmin = 310.2052
				xmax = 310.3552
				text = "out"
			intervals [1000]:
				xmin = 310.3552
				xmax = 310.5552
				text = "they"
			intervals [1001]:
				xmin = 310.5552
				xmax = 310.7252
				text = "lay"
			intervals [1002]:
				xmin = 310.7252
				xmax = 310.7952
				text = "a"
			intervals [1003]:
				xmin = 310.7952
				xmax = 311.0852
				text = "copy"
			intervals [1004]:
				xmin = 311.0852
				xmax = 311.4052
				text = "down"
			intervals [1005]:
				xmin = 311.4052
				xmax = 311.5852
				text = "for"
			intervals [1006]:
				xmin = 311.5852
				xmax = 311.6652
				text = "me"
			intervals [1007]:
				xmin = 311.6652
				xmax = 311.7252
				text = "you"
			intervals [1008]:
				xmin = 311.7252
				xmax = 311.8152
				text = "know"
			intervals [1009]:
				xmin = 311.8152
				xmax = 311.9352
				text = "with"
			intervals [1010]:
				xmin = 311.9352
				xmax = 311.9852
				text = "a"
			intervals [1011]:
				xmin = 311.9852
				xmax = 312.1352
				text = ""
			intervals [1012]:
				xmin = 312.1352
				xmax = 312.2652
				text = "big"
			intervals [1013]:
				xmin = 312.2652
				xmax = 312.7252
				text = "cigar"
			intervals [1014]:
				xmin = 312.7252
				xmax = 312.7852
				text = "in"
			intervals [1015]:
				xmin = 312.7852
				xmax = 312.8752
				text = "my"
			intervals [1016]:
				xmin = 312.8752
				xmax = 313.0552
				text = "mouth"
			intervals [1017]:
				xmin = 313.0552
				xmax = 313.2852
				text = "i"
			intervals [1018]:
				xmin = 313.2852
				xmax = 313.4952
				text = "went"
			intervals [1019]:
				xmin = 313.4952
				xmax = 313.6552
				text = "out"
			intervals [1020]:
				xmin = 313.6552
				xmax = 313.9652
				text = "talking"
			intervals [1021]:
				xmin = 313.9652
				xmax = 314.3752
				text = "trash"
			intervals [1022]:
				xmin = 314.3752
				xmax = 314.4452
				text = "you"
			intervals [1023]:
				xmin = 314.4452
				xmax = 314.5852
				text = "know"
			intervals [1024]:
				xmin = 314.5852
				xmax = 314.8352
				text = "like"
			intervals [1025]:
				xmin = 314.8352
				xmax = 314.9152
				text = "uh"
			intervals [1026]:
				xmin = 314.9152
				xmax = 315.1152
				text = "uh"
			intervals [1027]:
				xmin = 315.1152
				xmax = 315.2652
				text = "what"
			intervals [1028]:
				xmin = 315.2652
				xmax = 315.2952
				text = "s"
			intervals [1029]:
				xmin = 315.2952
				xmax = 315.4452
				text = "his"
			intervals [1030]:
				xmin = 315.4452
				xmax = 315.6752
				text = "name"
			intervals [1031]:
				xmin = 315.6752
				xmax = 316.0052
				text = "groucho"
			intervals [1032]:
				xmin = 316.0052
				xmax = 316.5152
				text = "marx"
			intervals [1033]:
				xmin = 316.5152
				xmax = 316.6984
				text = ""
			intervals [1034]:
				xmin = 316.6984
				xmax = 316.8984
				text = "oh"
			intervals [1035]:
				xmin = 316.8984
				xmax = 317.0084
				text = "that"
			intervals [1036]:
				xmin = 317.0084
				xmax = 317.0484
				text = "s"
			intervals [1037]:
				xmin = 317.0484
				xmax = 317.1184
				text = "a"
			intervals [1038]:
				xmin = 317.1184
				xmax = 317.2884
				text = "cool"
			intervals [1039]:
				xmin = 317.2884
				xmax = 317.4884
				text = "little"
			intervals [1040]:
				xmin = 317.4884
				xmax = 317.7884
				text = "cat"
			intervals [1041]:
				xmin = 317.7884
				xmax = 317.8684
				text = ""
			intervals [1042]:
				xmin = 317.8684
				xmax = 318.0084
				text = "you"
			intervals [1043]:
				xmin = 318.0084
				xmax = 318.2084
				text = "know"
			intervals [1044]:
				xmin = 318.2084
				xmax = 318.936
				text = ""
			intervals [1045]:
				xmin = 318.936
				xmax = 319.006
				text = "i"
			intervals [1046]:
				xmin = 319.006
				xmax = 319.346
				text = "digs"
			intervals [1047]:
				xmin = 319.346
				xmax = 319.806
				text = "marx"
			intervals [1048]:
				xmin = 319.806
				xmax = 321.2385
				text = ""
			intervals [1049]:
				xmin = 321.2385
				xmax = 321.2785
				text = "<unk>"
			intervals [1050]:
				xmin = 321.2785
				xmax = 321.6385
				text = ""
			intervals [1051]:
				xmin = 321.6385
				xmax = 321.7285
				text = "come"
			intervals [1052]:
				xmin = 321.7285
				xmax = 321.8285
				text = "here"
			intervals [1053]:
				xmin = 321.8285
				xmax = 323.5865
				text = ""
			intervals [1054]:
				xmin = 323.5865
				xmax = 323.7265
				text = "come"
			intervals [1055]:
				xmin = 323.7265
				xmax = 323.8165
				text = "on"
			intervals [1056]:
				xmin = 323.8165
				xmax = 324.0765
				text = "pepper"
			intervals [1057]:
				xmin = 324.0765
				xmax = 324.4477
				text = ""
			intervals [1058]:
				xmin = 324.4477
				xmax = 324.5977
				text = "come"
			intervals [1059]:
				xmin = 324.5977
				xmax = 324.7077
				text = "on"
			intervals [1060]:
				xmin = 324.7077
				xmax = 325.1377
				text = "pepper"
			intervals [1061]:
				xmin = 325.1377
				xmax = 325.588
				text = ""
			intervals [1062]:
				xmin = 325.588
				xmax = 325.898
				text = "stop"
			intervals [1063]:
				xmin = 325.898
				xmax = 326.028
				text = "it"
			intervals [1064]:
				xmin = 326.028
				xmax = 326.178
				text = "come"
			intervals [1065]:
				xmin = 326.178
				xmax = 326.498
				text = "on"
			intervals [1066]:
				xmin = 326.498
				xmax = 327.1876
				text = ""
			intervals [1067]:
				xmin = 327.1876
				xmax = 327.3976
				text = "call"
			intervals [1068]:
				xmin = 327.3976
				xmax = 327.4776
				text = "him"
			intervals [1069]:
				xmin = 327.4776
				xmax = 327.5776
				text = "over"
			intervals [1070]:
				xmin = 327.5776
				xmax = 327.6776
				text = "there"
			intervals [1071]:
				xmin = 327.6776
				xmax = 327.8576
				text = "ma"
			intervals [1072]:
				xmin = 327.8576
				xmax = 338.437
				text = ""
			intervals [1073]:
				xmin = 338.437
				xmax = 338.507
				text = "hey"
			intervals [1074]:
				xmin = 338.507
				xmax = 338.667
				text = "would"
			intervals [1075]:
				xmin = 338.667
				xmax = 338.747
				text = "you"
			intervals [1076]:
				xmin = 338.747
				xmax = 338.957
				text = "tell"
			intervals [1077]:
				xmin = 338.957
				xmax = 339.187
				text = "them"
			intervals [1078]:
				xmin = 339.187
				xmax = 339.247
				text = ""
			intervals [1079]:
				xmin = 339.247
				xmax = 339.307
				text = "to"
			intervals [1080]:
				xmin = 339.307
				xmax = 339.357
				text = ""
			intervals [1081]:
				xmin = 339.357
				xmax = 339.457
				text = "be"
			intervals [1082]:
				xmin = 339.457
				xmax = 339.517
				text = ""
			intervals [1083]:
				xmin = 339.517
				xmax = 339.727
				text = "quiet"
			intervals [1084]:
				xmin = 339.727
				xmax = 340.3367
				text = ""
			intervals [1085]:
				xmin = 340.3367
				xmax = 340.5067
				text = "please"
			intervals [1086]:
				xmin = 340.5067
				xmax = 348.796
				text = ""
			intervals [1087]:
				xmin = 348.796
				xmax = 351.006
				text = "<unk>"
			intervals [1088]:
				xmin = 351.006
				xmax = 351.7394
				text = ""
			intervals [1089]:
				xmin = 351.7394
				xmax = 351.9994
				text = "have"
			intervals [1090]:
				xmin = 351.9994
				xmax = 352.4294
				text = "i"
			intervals [1091]:
				xmin = 352.4294
				xmax = 354.9052
				text = ""
			intervals [1092]:
				xmin = 354.9052
				xmax = 355.2052
				text = "well"
			intervals [1093]:
				xmin = 355.2052
				xmax = 355.6152
				text = "i"
			intervals [1094]:
				xmin = 355.6152
				xmax = 356.6098
				text = ""
			intervals [1095]:
				xmin = 356.6098
				xmax = 356.8198
				text = "had"
			intervals [1096]:
				xmin = 356.8198
				xmax = 357.1398
				text = "some"
			intervals [1097]:
				xmin = 357.1398
				xmax = 357.1698
				text = ""
			intervals [1098]:
				xmin = 357.1698
				xmax = 357.5198
				text = "very"
			intervals [1099]:
				xmin = 357.5198
				xmax = 358.6482
				text = ""
			intervals [1100]:
				xmin = 358.6482
				xmax = 359.1582
				text = "peculiar"
			intervals [1101]:
				xmin = 359.1582
				xmax = 359.7882
				text = "happenings"
			intervals [1102]:
				xmin = 359.7882
				xmax = 359.8187
				text = ""
			intervals [1103]:
				xmin = 359.8187
				xmax = 360.1687
				text = "happen"
			intervals [1104]:
				xmin = 360.1687
				xmax = 360.7235
				text = ""
			intervals [1105]:
				xmin = 360.7235
				xmax = 360.8735
				text = "you"
			intervals [1106]:
				xmin = 360.8735
				xmax = 361.0635
				text = "know"
			intervals [1107]:
				xmin = 361.0635
				xmax = 361.1335
				text = ""
			intervals [1108]:
				xmin = 361.1335
				xmax = 361.5535
				text = "happen"
			intervals [1109]:
				xmin = 361.5535
				xmax = 361.5835
				text = ""
			intervals [1110]:
				xmin = 361.5835
				xmax = 361.6735
				text = "to"
			intervals [1111]:
				xmin = 361.6735
				xmax = 361.7735
				text = "me"
			intervals [1112]:
				xmin = 361.7735
				xmax = 363.0946
				text = ""
			intervals [1113]:
				xmin = 363.0946
				xmax = 363.2546
				text = "for"
			intervals [1114]:
				xmin = 363.2546
				xmax = 363.5946
				text = "instance"
			intervals [1115]:
				xmin = 363.5946
				xmax = 363.6646
				text = "i"
			intervals [1116]:
				xmin = 363.6646
				xmax = 363.7946
				text = "used"
			intervals [1117]:
				xmin = 363.7946
				xmax = 363.8646
				text = "to"
			intervals [1118]:
				xmin = 363.8646
				xmax = 364.0146
				text = "get"
			intervals [1119]:
				xmin = 364.0146
				xmax = 364.2646
				text = "knocked"
			intervals [1120]:
				xmin = 364.2646
				xmax = 364.5846
				text = "down"
			intervals [1121]:
				xmin = 364.5846
				xmax = 364.7146
				text = "just"
			intervals [1122]:
				xmin = 364.7146
				xmax = 364.9046
				text = "about"
			intervals [1123]:
				xmin = 364.9046
				xmax = 365.0946
				text = "every"
			intervals [1124]:
				xmin = 365.0946
				xmax = 365.2846
				text = "day"
			intervals [1125]:
				xmin = 365.2846
				xmax = 365.4946
				text = "by"
			intervals [1126]:
				xmin = 365.4946
				xmax = 365.5346
				text = "a"
			intervals [1127]:
				xmin = 365.5346
				xmax = 365.8946
				text = "car"
			intervals [1128]:
				xmin = 365.8946
				xmax = 366.0646
				text = "or"
			intervals [1129]:
				xmin = 366.0646
				xmax = 366.601
				text = ""
			intervals [1130]:
				xmin = 366.601
				xmax = 367.041
				text = "something"
			intervals [1131]:
				xmin = 367.041
				xmax = 367.4168
				text = ""
			intervals [1132]:
				xmin = 367.4168
				xmax = 367.5968
				text = "you"
			intervals [1133]:
				xmin = 367.5968
				xmax = 367.8568
				text = "know"
			intervals [1134]:
				xmin = 367.8568
				xmax = 367.9671
				text = ""
			intervals [1135]:
				xmin = 367.9671
				xmax = 368.0771
				text = "on"
			intervals [1136]:
				xmin = 368.0771
				xmax = 368.1771
				text = "my"
			intervals [1137]:
				xmin = 368.1771
				xmax = 368.8271
				text = "bicycle"
			intervals [1138]:
				xmin = 368.8271
				xmax = 370.3673
				text = ""
			intervals [1139]:
				xmin = 370.3673
				xmax = 370.4073
				text = "a"
			intervals [1140]:
				xmin = 370.4073
				xmax = 370.5773
				text = "m-"
			intervals [1141]:
				xmin = 370.5773
				xmax = 370.753
				text = ""
			intervals [1142]:
				xmin = 370.753
				xmax = 370.933
				text = "as"
			intervals [1143]:
				xmin = 370.933
				xmax = 370.973
				text = "a"
			intervals [1144]:
				xmin = 370.973
				xmax = 371.183
				text = "matter"
			intervals [1145]:
				xmin = 371.183
				xmax = 371.303
				text = "of"
			intervals [1146]:
				xmin = 371.303
				xmax = 371.593
				text = "fact"
			intervals [1147]:
				xmin = 371.593
				xmax = 371.753
				text = "one"
			intervals [1148]:
				xmin = 371.753
				xmax = 372.073
				text = "time"
			intervals [1149]:
				xmin = 372.073
				xmax = 372.133
				text = "i"
			intervals [1150]:
				xmin = 372.133
				xmax = 372.293
				text = "was"
			intervals [1151]:
				xmin = 372.293
				xmax = 372.453
				text = "coming"
			intervals [1152]:
				xmin = 372.453
				xmax = 372.593
				text = "down"
			intervals [1153]:
				xmin = 372.593
				xmax = 372.673
				text = "a"
			intervals [1154]:
				xmin = 372.673
				xmax = 372.963
				text = "steep"
			intervals [1155]:
				xmin = 372.963
				xmax = 373.323
				text = "hill"
			intervals [1156]:
				xmin = 373.323
				xmax = 373.623
				text = "following"
			intervals [1157]:
				xmin = 373.623
				xmax = 373.743
				text = "the"
			intervals [1158]:
				xmin = 373.743
				xmax = 373.993
				text = "bigger"
			intervals [1159]:
				xmin = 373.993
				xmax = 374.553
				text = "guys"
			intervals [1160]:
				xmin = 374.553
				xmax = 374.643
				text = "you"
			intervals [1161]:
				xmin = 374.643
				xmax = 374.923
				text = "know"
			intervals [1162]:
				xmin = 374.923
				xmax = 376.127
				text = ""
			intervals [1163]:
				xmin = 376.127
				xmax = 376.257
				text = "my"
			intervals [1164]:
				xmin = 376.257
				xmax = 376.647
				text = "chain"
			intervals [1165]:
				xmin = 376.647
				xmax = 377.177
				text = "popped"
			intervals [1166]:
				xmin = 377.177
				xmax = 377.5432
				text = ""
			intervals [1167]:
				xmin = 377.5432
				xmax = 377.5732
				text = "i"
			intervals [1168]:
				xmin = 377.5732
				xmax = 377.6832
				text = "had"
			intervals [1169]:
				xmin = 377.6832
				xmax = 377.8232
				text = "no"
			intervals [1170]:
				xmin = 377.8232
				xmax = 378.2532
				text = "brakes"
			intervals [1171]:
				xmin = 378.2532
				xmax = 378.3324
				text = ""
			intervals [1172]:
				xmin = 378.3324
				xmax = 378.4524
				text = "and"
			intervals [1173]:
				xmin = 378.4524
				xmax = 378.5024
				text = "i"
			intervals [1174]:
				xmin = 378.5024
				xmax = 378.7024
				text = "got"
			intervals [1175]:
				xmin = 378.7024
				xmax = 378.9524
				text = "caught"
			intervals [1176]:
				xmin = 378.9524
				xmax = 379.0224
				text = "on"
			intervals [1177]:
				xmin = 379.0224
				xmax = 379.0924
				text = "the"
			intervals [1178]:
				xmin = 379.0924
				xmax = 379.3524
				text = "street"
			intervals [1179]:
				xmin = 379.3524
				xmax = 379.5624
				text = "car"
			intervals [1180]:
				xmin = 379.5624
				xmax = 380.0924
				text = "tracks"
			intervals [1181]:
				xmin = 380.0924
				xmax = 381.8641
				text = ""
			intervals [1182]:
				xmin = 381.8641
				xmax = 382.0041
				text = "i"
			intervals [1183]:
				xmin = 382.0041
				xmax = 382.1041
				text = "could"
			intervals [1184]:
				xmin = 382.1041
				xmax = 382.2641
				text = "see"
			intervals [1185]:
				xmin = 382.2641
				xmax = 382.3541
				text = "a"
			intervals [1186]:
				xmin = 382.3541
				xmax = 382.7041
				text = "car"
			intervals [1187]:
				xmin = 382.7041
				xmax = 383.0741
				text = "turning"
			intervals [1188]:
				xmin = 383.0741
				xmax = 383.2241
				text = "up"
			intervals [1189]:
				xmin = 383.2241
				xmax = 383.4241
				text = "and"
			intervals [1190]:
				xmin = 383.4241
				xmax = 383.6641
				text = "coming"
			intervals [1191]:
				xmin = 383.6641
				xmax = 383.6941
				text = ""
			intervals [1192]:
				xmin = 383.6941
				xmax = 384.0341
				text = "straight"
			intervals [1193]:
				xmin = 384.0341
				xmax = 384.1341
				text = "up"
			intervals [1194]:
				xmin = 384.1341
				xmax = 384.2341
				text = "the"
			intervals [1195]:
				xmin = 384.2341
				xmax = 384.7541
				text = "hill"
			intervals [1196]:
				xmin = 384.7541
				xmax = 386.1576
				text = ""
			intervals [1197]:
				xmin = 386.1576
				xmax = 386.3876
				text = "i"
			intervals [1198]:
				xmin = 386.3876
				xmax = 386.5776
				text = "was"
			intervals [1199]:
				xmin = 386.5776
				xmax = 386.9776
				text = "waving"
			intervals [1200]:
				xmin = 386.9776
				xmax = 387.1576
				text = "at"
			intervals [1201]:
				xmin = 387.1576
				xmax = 387.2176
				text = "him"
			intervals [1202]:
				xmin = 387.2176
				xmax = 387.2876
				text = "to"
			intervals [1203]:
				xmin = 387.2876
				xmax = 387.6976
				text = "move"
			intervals [1204]:
				xmin = 387.6976
				xmax = 388.6467
				text = ""
			intervals [1205]:
				xmin = 388.6467
				xmax = 388.7567
				text = "he"
			intervals [1206]:
				xmin = 388.7567
				xmax = 388.9667
				text = "wouldn't"
			intervals [1207]:
				xmin = 388.9667
				xmax = 389.1967
				text = "move"
			intervals [1208]:
				xmin = 389.1967
				xmax = 390.3746
				text = ""
			intervals [1209]:
				xmin = 390.3746
				xmax = 390.4946
				text = "he"
			intervals [1210]:
				xmin = 390.4946
				xmax = 390.8146
				text = "just"
			intervals [1211]:
				xmin = 390.8146
				xmax = 390.9257
				text = ""
			intervals [1212]:
				xmin = 390.9257
				xmax = 391.9657
				text = "stopped"
			intervals [1213]:
				xmin = 391.9657
				xmax = 393.136
				text = ""
			intervals [1214]:
				xmin = 393.136
				xmax = 393.326
				text = "and"
			intervals [1215]:
				xmin = 393.326
				xmax = 393.416
				text = "i"
			intervals [1216]:
				xmin = 393.416
				xmax = 393.806
				text = "came"
			intervals [1217]:
				xmin = 393.806
				xmax = 394.136
				text = "down"
			intervals [1218]:
				xmin = 394.136
				xmax = 394.546
				text = "and"
			intervals [1219]:
				xmin = 394.546
				xmax = 394.576
				text = ""
			intervals [1220]:
				xmin = 394.576
				xmax = 395.326
				text = "whammo"
			intervals [1221]:
				xmin = 395.326
				xmax = 397.6908
				text = ""
			intervals [1222]:
				xmin = 397.6908
				xmax = 397.8008
				text = "that"
			intervals [1223]:
				xmin = 397.8008
				xmax = 397.8708
				text = "s"
			intervals [1224]:
				xmin = 397.8708
				xmax = 397.9308
				text = "all"
			intervals [1225]:
				xmin = 397.9308
				xmax = 398.0208
				text = "i"
			intervals [1226]:
				xmin = 398.0208
				xmax = 398.3308
				text = "remember"
			intervals [1227]:
				xmin = 398.3308
				xmax = 398.4908
				text = "i"
			intervals [1228]:
				xmin = 398.4908
				xmax = 398.5208
				text = "i"
			intervals [1229]:
				xmin = 398.5208
				xmax = 398.8608
				text = "remember"
			intervals [1230]:
				xmin = 398.8608
				xmax = 398.9008
				text = "i"
			intervals [1231]:
				xmin = 398.9008
				xmax = 399.0408
				text = "was"
			intervals [1232]:
				xmin = 399.0408
				xmax = 399.1208
				text = "in"
			intervals [1233]:
				xmin = 399.1208
				xmax = 399.2608
				text = "the"
			intervals [1234]:
				xmin = 399.2608
				xmax = 399.4608
				text = "air"
			intervals [1235]:
				xmin = 399.4608
				xmax = 399.6608
				text = "like"
			intervals [1236]:
				xmin = 399.6608
				xmax = 399.9108
				text = "that"
			intervals [1237]:
				xmin = 399.9108
				xmax = 401.4745
				text = ""
			intervals [1238]:
				xmin = 401.4745
				xmax = 401.6745
				text = "before"
			intervals [1239]:
				xmin = 401.6745
				xmax = 401.7045
				text = "i"
			intervals [1240]:
				xmin = 401.7045
				xmax = 401.7945
				text = "hit"
			intervals [1241]:
				xmin = 401.7945
				xmax = 401.8845
				text = "the"
			intervals [1242]:
				xmin = 401.8845
				xmax = 402.2045
				text = "ground"
			intervals [1243]:
				xmin = 402.2045
				xmax = 402.2645
				text = "i"
			intervals [1244]:
				xmin = 402.2645
				xmax = 402.3845
				text = "had"
			intervals [1245]:
				xmin = 402.3845
				xmax = 402.7845
				text = "fainted"
			intervals [1246]:
				xmin = 402.7845
				xmax = 402.9145
				text = "or"
			intervals [1247]:
				xmin = 402.9145
				xmax = 403.4345
				text = "something"
			intervals [1248]:
				xmin = 403.4345
				xmax = 403.6925
				text = ""
			intervals [1249]:
				xmin = 403.6925
				xmax = 403.7525
				text = "you"
			intervals [1250]:
				xmin = 403.7525
				xmax = 403.7825
				text = ""
			intervals [1251]:
				xmin = 403.7825
				xmax = 403.8425
				text = "know"
			intervals [1252]:
				xmin = 403.8425
				xmax = 404.0025
				text = ""
			intervals [1253]:
				xmin = 404.0025
				xmax = 404.6425
				text = "unconscious"
			intervals [1254]:
				xmin = 404.6425
				xmax = 404.9925
				text = "until"
			intervals [1255]:
				xmin = 404.9925
				xmax = 405.0525
				text = ""
			intervals [1256]:
				xmin = 405.0525
				xmax = 405.2425
				text = "about"
			intervals [1257]:
				xmin = 405.2425
				xmax = 405.8172
				text = ""
			intervals [1258]:
				xmin = 405.8172
				xmax = 405.9372
				text = "two"
			intervals [1259]:
				xmin = 405.9372
				xmax = 406.1772
				text = "days"
			intervals [1260]:
				xmin = 406.1772
				xmax = 406.5872
				text = "afterwards"
			intervals [1261]:
				xmin = 406.5872
				xmax = 408.301
				text = ""
			intervals [1262]:
				xmin = 408.301
				xmax = 408.971
				text = "uh"
			intervals [1263]:
				xmin = 408.971
				xmax = 409.5589
				text = ""
			intervals [1264]:
				xmin = 409.5589
				xmax = 409.6489
				text = "i"
			intervals [1265]:
				xmin = 409.6489
				xmax = 409.7089
				text = ""
			intervals [1266]:
				xmin = 409.7089
				xmax = 410.2089
				text = "accumulated"
			intervals [1267]:
				xmin = 410.2089
				xmax = 410.4189
				text = "some"
			intervals [1268]:
				xmin = 410.4189
				xmax = 411.1889
				text = "scars"
			intervals [1269]:
				xmin = 411.1889
				xmax = 413.8433
				text = ""
			intervals [1270]:
				xmin = 413.8433
				xmax = 414.3133
				text = "and"
			intervals [1271]:
				xmin = 414.3133
				xmax = 414.5286
				text = ""
			intervals [1272]:
				xmin = 414.5286
				xmax = 414.6286
				text = "i"
			intervals [1273]:
				xmin = 414.6286
				xmax = 414.9886
				text = "was"
			intervals [1274]:
				xmin = 414.9886
				xmax = 415.0186
				text = ""
			intervals [1275]:
				xmin = 415.0186
				xmax = 415.1286
				text = "you"
			intervals [1276]:
				xmin = 415.1286
				xmax = 415.2186
				text = "know"
			intervals [1277]:
				xmin = 415.2186
				xmax = 415.3086
				text = "how"
			intervals [1278]:
				xmin = 415.3086
				xmax = 415.3786
				text = "you"
			intervals [1279]:
				xmin = 415.3786
				xmax = 415.4686
				text = "get"
			intervals [1280]:
				xmin = 415.4686
				xmax = 415.5286
				text = "in"
			intervals [1281]:
				xmin = 415.5286
				xmax = 415.5886
				text = "the"
			intervals [1282]:
				xmin = 415.5886
				xmax = 416.0286
				text = "hospital"
			intervals [1283]:
				xmin = 416.0286
				xmax = 416.3386
				text = "man"
			intervals [1284]:
				xmin = 416.3386
				xmax = 416.3686
				text = ""
			intervals [1285]:
				xmin = 416.3686
				xmax = 416.4286
				text = "and"
			intervals [1286]:
				xmin = 416.4286
				xmax = 416.6286
				text = "you"
			intervals [1287]:
				xmin = 416.6286
				xmax = 416.6786
				text = ""
			intervals [1288]:
				xmin = 416.6786
				xmax = 416.7186
				text = "a"
			intervals [1289]:
				xmin = 416.7186
				xmax = 416.9264
				text = ""
			intervals [1290]:
				xmin = 416.9264
				xmax = 417.3564
				text = "kid"
			intervals [1291]:
				xmin = 417.3564
				xmax = 417.4764
				text = "and"
			intervals [1292]:
				xmin = 417.4764
				xmax = 417.5564
				text = "you"
			intervals [1293]:
				xmin = 417.5564
				xmax = 417.6764
				text = "wanna"
			intervals [1294]:
				xmin = 417.6764
				xmax = 417.7664
				text = "be"
			intervals [1295]:
				xmin = 417.7664
				xmax = 417.8564
				text = "with"
			intervals [1296]:
				xmin = 417.8564
				xmax = 417.9164
				text = "the"
			intervals [1297]:
				xmin = 417.9164
				xmax = 418.1564
				text = "rest"
			intervals [1298]:
				xmin = 418.1564
				xmax = 418.2164
				text = "of"
			intervals [1299]:
				xmin = 418.2164
				xmax = 418.2764
				text = "the"
			intervals [1300]:
				xmin = 418.2764
				xmax = 418.6164
				text = "kids"
			intervals [1301]:
				xmin = 418.6164
				xmax = 418.7164
				text = "you"
			intervals [1302]:
				xmin = 418.7164
				xmax = 418.9464
				text = "and"
			intervals [1303]:
				xmin = 418.9464
				xmax = 419.0064
				text = "you"
			intervals [1304]:
				xmin = 419.0064
				xmax = 419.1864
				text = "getting"
			intervals [1305]:
				xmin = 419.1864
				xmax = 419.5764
				text = ""
			intervals [1306]:
				xmin = 419.5764
				xmax = 419.6664
				text = "real"
			intervals [1307]:
				xmin = 419.6664
				xmax = 419.7564
				text = "mad"
			intervals [1308]:
				xmin = 419.7564
				xmax = 420.0264
				text = "and"
			intervals [1309]:
				xmin = 420.0264
				xmax = 420.0864
				text = "you"
			intervals [1310]:
				xmin = 420.0864
				xmax = 420.2264
				text = "just"
			intervals [1311]:
				xmin = 420.2264
				xmax = 420.4364
				text = "saying"
			intervals [1312]:
				xmin = 420.4364
				xmax = 421.330
				text = ""
			intervals [1313]:
				xmin = 421.330
				xmax = 421.430
				text = "i"
			intervals [1314]:
				xmin = 421.430
				xmax = 421.560
				text = "m"
			intervals [1315]:
				xmin = 421.560
				xmax = 421.640
				text = "a"
			intervals [1316]:
				xmin = 421.640
				xmax = 421.670
				text = "g-"
			intervals [1317]:
				xmin = 421.670
				xmax = 421.860
				text = "i'm"
			intervals [1318]:
				xmin = 421.860
				xmax = 422.080
				text = "gonna"
			intervals [1319]:
				xmin = 422.080
				xmax = 422.470
				text = "die"
			intervals [1320]:
				xmin = 422.470
				xmax = 422.500
				text = ""
			intervals [1321]:
				xmin = 422.500
				xmax = 422.630
				text = "you"
			intervals [1322]:
				xmin = 422.630
				xmax = 422.860
				text = "know"
			intervals [1323]:
				xmin = 422.860
				xmax = 423.144
				text = ""
			intervals [1324]:
				xmin = 423.144
				xmax = 423.564
				text = "nobody"
			intervals [1325]:
				xmin = 423.564
				xmax = 423.754
				text = "wanna"
			intervals [1326]:
				xmin = 423.754
				xmax = 423.964
				text = "come"
			intervals [1327]:
				xmin = 423.964
				xmax = 423.994
				text = ""
			intervals [1328]:
				xmin = 423.994
				xmax = 424.174
				text = "see"
			intervals [1329]:
				xmin = 424.174
				xmax = 424.304
				text = "me"
			intervals [1330]:
				xmin = 424.304
				xmax = 424.594
				text = "now"
			intervals [1331]:
				xmin = 424.594
				xmax = 424.624
				text = ""
			intervals [1332]:
				xmin = 424.624
				xmax = 424.884
				text = "because"
			intervals [1333]:
				xmin = 424.884
				xmax = 424.914
				text = ""
			intervals [1334]:
				xmin = 424.914
				xmax = 425.084
				text = "i'm"
			intervals [1335]:
				xmin = 425.084
				xmax = 425.484
				text = "gonna"
			intervals [1336]:
				xmin = 425.484
				xmax = 425.514
				text = ""
			intervals [1337]:
				xmin = 425.514
				xmax = 425.584
				text = "die"
			intervals [1338]:
				xmin = 425.584
				xmax = 425.614
				text = ""
			intervals [1339]:
				xmin = 425.614
				xmax = 425.714
				text = "you"
			intervals [1340]:
				xmin = 425.714
				xmax = 425.854
				text = "know"
			intervals [1341]:
				xmin = 425.854
				xmax = 426.9262
				text = ""
			intervals [1342]:
				xmin = 426.9262
				xmax = 427.1562
				text = "you"
			intervals [1343]:
				xmin = 427.1562
				xmax = 427.2262
				text = ""
			intervals [1344]:
				xmin = 427.2262
				xmax = 427.4462
				text = "don't"
			intervals [1345]:
				xmin = 427.4462
				xmax = 427.5162
				text = ""
			intervals [1346]:
				xmin = 427.5162
				xmax = 427.8262
				text = "see"
			intervals [1347]:
				xmin = 427.8262
				xmax = 427.8562
				text = ""
			intervals [1348]:
				xmin = 427.8562
				xmax = 427.9462
				text = "your"
			intervals [1349]:
				xmin = 427.9462
				xmax = 428.1062
				text = "friends"
			intervals [1350]:
				xmin = 428.1062
				xmax = 428.2362
				text = "you"
			intervals [1351]:
				xmin = 428.2362
				xmax = 428.2862
				text = ""
			intervals [1352]:
				xmin = 428.2862
				xmax = 428.3662
				text = "know"
			intervals [1353]:
				xmin = 428.3662
				xmax = 428.5362
				text = ""
			intervals [1354]:
				xmin = 428.5362
				xmax = 428.6462
				text = "they"
			intervals [1355]:
				xmin = 428.6462
				xmax = 428.7662
				text = "you"
			intervals [1356]:
				xmin = 428.7662
				xmax = 429.0262
				text = "figure"
			intervals [1357]:
				xmin = 429.0262
				xmax = 429.1562
				text = "they"
			intervals [1358]:
				xmin = 429.1562
				xmax = 429.2462
				text = "that"
			intervals [1359]:
				xmin = 429.2462
				xmax = 429.3762
				text = "that"
			intervals [1360]:
				xmin = 429.3762
				xmax = 429.4662
				text = "they"
			intervals [1361]:
				xmin = 429.4662
				xmax = 429.6762
				text = "know"
			intervals [1362]:
				xmin = 429.6762
				xmax = 429.8662
				text = "that"
			intervals [1363]:
				xmin = 429.8662
				xmax = 429.9762
				text = ""
			intervals [1364]:
				xmin = 429.9762
				xmax = 430.0762
				text = "you"
			intervals [1365]:
				xmin = 430.0762
				xmax = 430.1362
				text = "were"
			intervals [1366]:
				xmin = 430.1362
				xmax = 430.4962
				text = "gonna"
			intervals [1367]:
				xmin = 430.4962
				xmax = 430.7562
				text = "die"
			intervals [1368]:
				xmin = 430.7562
				xmax = 430.8962
				text = "you're"
			intervals [1369]:
				xmin = 430.8962
				xmax = 431.0762
				text = "not"
			intervals [1370]:
				xmin = 431.0762
				xmax = 431.2062
				text = "gonna"
			intervals [1371]:
				xmin = 431.2062
				xmax = 431.4562
				text = "make"
			intervals [1372]:
				xmin = 431.4562
				xmax = 431.5162
				text = "it"
			intervals [1373]:
				xmin = 431.5162
				xmax = 431.6429
				text = ""
			intervals [1374]:
				xmin = 431.6429
				xmax = 431.7329
				text = "you"
			intervals [1375]:
				xmin = 431.7329
				xmax = 431.7629
				text = ""
			intervals [1376]:
				xmin = 431.7629
				xmax = 431.9329
				text = "know"
			intervals [1377]:
				xmin = 431.9329
				xmax = 434.680
				text = ""
			intervals [1378]:
				xmin = 434.680
				xmax = 434.790
				text = "and"
			intervals [1379]:
				xmin = 434.790
				xmax = 435.050
				text = "then"
			intervals [1380]:
				xmin = 435.050
				xmax = 435.140
				text = "you"
			intervals [1381]:
				xmin = 435.140
				xmax = 435.400
				text = "know"
			intervals [1382]:
				xmin = 435.400
				xmax = 435.9296
				text = ""
			intervals [1383]:
				xmin = 435.9296
				xmax = 436.0496
				text = "you"
			intervals [1384]:
				xmin = 436.0496
				xmax = 436.3196
				text = "start"
			intervals [1385]:
				xmin = 436.3196
				xmax = 436.3496
				text = ""
			intervals [1386]:
				xmin = 436.3496
				xmax = 436.6296
				text = "feeling"
			intervals [1387]:
				xmin = 436.6296
				xmax = 436.8496
				text = "better"
			intervals [1388]:
				xmin = 436.8496
				xmax = 436.9896
				text = "you"
			intervals [1389]:
				xmin = 436.9896
				xmax = 437.1996
				text = "meet"
			intervals [1390]:
				xmin = 437.1996
				xmax = 437.4596
				text = "people"
			intervals [1391]:
				xmin = 437.4596
				xmax = 437.5396
				text = "at"
			intervals [1392]:
				xmin = 437.5396
				xmax = 437.6296
				text = "the"
			intervals [1393]:
				xmin = 437.6296
				xmax = 438.0696
				text = "hospital"
			intervals [1394]:
				xmin = 438.0696
				xmax = 438.1996
				text = "you"
			intervals [1395]:
				xmin = 438.1996
				xmax = 438.3296
				text = "know"
			intervals [1396]:
				xmin = 438.3296
				xmax = 438.6296
				text = "and"
			intervals [1397]:
				xmin = 438.6296
				xmax = 438.7096
				text = "you"
			intervals [1398]:
				xmin = 438.7096
				xmax = 439.1596
				text = "start"
			intervals [1399]:
				xmin = 439.1596
				xmax = 439.3546
				text = ""
			intervals [1400]:
				xmin = 439.3546
				xmax = 439.6346
				text = "making"
			intervals [1401]:
				xmin = 439.6346
				xmax = 439.7346
				text = "your"
			intervals [1402]:
				xmin = 439.7346
				xmax = 439.9046
				text = "own"
			intervals [1403]:
				xmin = 439.9046
				xmax = 440.2946
				text = "friends"
			intervals [1404]:
				xmin = 440.2946
				xmax = 440.6246
				text = "there"
			intervals [1405]:
				xmin = 440.6246
				xmax = 441.5077
				text = ""
			intervals [1406]:
				xmin = 441.5077
				xmax = 441.7077
				text = "cause"
			intervals [1407]:
				xmin = 441.7077
				xmax = 441.9777
				text = "people"
			intervals [1408]:
				xmin = 441.9777
				xmax = 442.0477
				text = "are"
			intervals [1409]:
				xmin = 442.0477
				xmax = 442.4277
				text = "sick"
			intervals [1410]:
				xmin = 442.4277
				xmax = 442.4977
				text = "you"
			intervals [1411]:
				xmin = 442.4977
				xmax = 442.6977
				text = "know"
			intervals [1412]:
				xmin = 442.6977
				xmax = 442.9877
				text = "still"
			intervals [1413]:
				xmin = 442.9877
				xmax = 443.0977
				text = "they"
			intervals [1414]:
				xmin = 443.0977
				xmax = 443.4077
				text = "wanna"
			intervals [1415]:
				xmin = 443.4077
				xmax = 443.5477
				text = "be"
			intervals [1416]:
				xmin = 443.5477
				xmax = 443.6577
				text = ""
			intervals [1417]:
				xmin = 443.6577
				xmax = 444.0177
				text = "friendly"
			intervals [1418]:
				xmin = 444.0177
				xmax = 444.1877
				text = "you"
			intervals [1419]:
				xmin = 444.1877
				xmax = 444.3677
				text = "know"
			intervals [1420]:
				xmin = 444.3677
				xmax = 444.7326
				text = ""
			intervals [1421]:
				xmin = 444.7326
				xmax = 444.9526
				text = "cause"
			intervals [1422]:
				xmin = 444.9526
				xmax = 445.0526
				text = ""
			intervals [1423]:
				xmin = 445.0526
				xmax = 445.2026
				text = "they"
			intervals [1424]:
				xmin = 445.2026
				xmax = 445.3826
				text = "get"
			intervals [1425]:
				xmin = 445.3826
				xmax = 445.7426
				text = "well"
			intervals [1426]:
				xmin = 445.7426
				xmax = 445.8026
				text = "and"
			intervals [1427]:
				xmin = 445.8026
				xmax = 445.9026
				text = "they"
			intervals [1428]:
				xmin = 445.9026
				xmax = 446.0526
				text = "get"
			intervals [1429]:
				xmin = 446.0526
				xmax = 446.1826
				text = "ready"
			intervals [1430]:
				xmin = 446.1826
				xmax = 446.2526
				text = "to"
			intervals [1431]:
				xmin = 446.2526
				xmax = 446.4026
				text = "go"
			intervals [1432]:
				xmin = 446.4026
				xmax = 446.7126
				text = "home"
			intervals [1433]:
				xmin = 446.7126
				xmax = 446.8526
				text = "just"
			intervals [1434]:
				xmin = 446.8526
				xmax = 447.0226
				text = "like"
			intervals [1435]:
				xmin = 447.0226
				xmax = 447.1426
				text = "you"
			intervals [1436]:
				xmin = 447.1426
				xmax = 447.4926
				text = "do"
			intervals [1437]:
				xmin = 447.4926
				xmax = 448.6726
				text = ""
			intervals [1438]:
				xmin = 448.6726
				xmax = 448.7526
				text = "i"
			intervals [1439]:
				xmin = 448.7526
				xmax = 448.9426
				text = "made"
			intervals [1440]:
				xmin = 448.9426
				xmax = 448.9726
				text = "a"
			intervals [1441]:
				xmin = 448.9726
				xmax = 449.1226
				text = "lot"
			intervals [1442]:
				xmin = 449.1226
				xmax = 449.1826
				text = "of"
			intervals [1443]:
				xmin = 449.1826
				xmax = 449.2526
				text = ""
			intervals [1444]:
				xmin = 449.2526
				xmax = 449.5126
				text = "friends"
			intervals [1445]:
				xmin = 449.5126
				xmax = 449.5926
				text = "in"
			intervals [1446]:
				xmin = 449.5926
				xmax = 449.6526
				text = "the"
			intervals [1447]:
				xmin = 449.6526
				xmax = 450.1226
				text = "hospital"
			intervals [1448]:
				xmin = 450.1226
				xmax = 450.4115
				text = ""
			intervals [1449]:
				xmin = 450.4115
				xmax = 450.4715
				text = "the"
			intervals [1450]:
				xmin = 450.4715
				xmax = 451.0115
				text = "nurses"
			intervals [1451]:
				xmin = 451.0115
				xmax = 451.0415
				text = "are"
			intervals [1452]:
				xmin = 451.0415
				xmax = 451.5415
				text = "nice"
			intervals [1453]:
				xmin = 451.5415
				xmax = 451.7388
				text = ""
			intervals [1454]:
				xmin = 451.7388
				xmax = 451.8888
				text = "they"
			intervals [1455]:
				xmin = 451.8888
				xmax = 452.0888
				text = "were"
			intervals [1456]:
				xmin = 452.0888
				xmax = 452.3788
				text = "nice"
			intervals [1457]:
				xmin = 452.3788
				xmax = 452.4388
				text = "at"
			intervals [1458]:
				xmin = 452.4388
				xmax = 452.4988
				text = "the"
			intervals [1459]:
				xmin = 452.4988
				xmax = 452.5388
				text = ""
			intervals [1460]:
				xmin = 452.5388
				xmax = 452.9188
				text = "time"
			intervals [1461]:
				xmin = 452.9188
				xmax = 453.0088
				text = "i"
			intervals [1462]:
				xmin = 453.0088
				xmax = 453.1688
				text = "don't"
			intervals [1463]:
				xmin = 453.1688
				xmax = 453.2488
				text = "know"
			intervals [1464]:
				xmin = 453.2488
				xmax = 453.4588
				text = "about"
			intervals [1465]:
				xmin = 453.4588
				xmax = 453.6803
				text = ""
			intervals [1466]:
				xmin = 453.6803
				xmax = 453.9403
				text = "about"
			intervals [1467]:
				xmin = 453.9403
				xmax = 454.2603
				text = "now"
			intervals [1468]:
				xmin = 454.2603
				xmax = 454.2903
				text = ""
			intervals [1469]:
				xmin = 454.2903
				xmax = 454.3303
				text = "i"
			intervals [1470]:
				xmin = 454.3303
				xmax = 454.4603
				text = "don't"
			intervals [1471]:
				xmin = 454.4603
				xmax = 454.5703
				text = "know"
			intervals [1472]:
				xmin = 454.5703
				xmax = 454.8288
				text = ""
			intervals [1473]:
				xmin = 454.8288
				xmax = 454.9788
				text = "about"
			intervals [1474]:
				xmin = 454.9788
				xmax = 455.0088
				text = ""
			intervals [1475]:
				xmin = 455.0088
				xmax = 455.2488
				text = "now"
			intervals [1476]:
				xmin = 455.2488
				xmax = 455.2788
				text = ""
			intervals [1477]:
				xmin = 455.2788
				xmax = 455.3988
				text = "uh"
			intervals [1478]:
				xmin = 455.3988
				xmax = 458.0183
				text = ""
			intervals [1479]:
				xmin = 458.0183
				xmax = 458.5783
				text = "uh"
			intervals [1480]:
				xmin = 458.5783
				xmax = 470.129
				text = ""
			intervals [1481]:
				xmin = 470.129
				xmax = 470.499
				text = "uh"
			intervals [1482]:
				xmin = 470.499
				xmax = 470.559
				text = ""
			intervals [1483]:
				xmin = 470.559
				xmax = 470.739
				text = "to"
			intervals [1484]:
				xmin = 470.739
				xmax = 470.769
				text = "a"
			intervals [1485]:
				xmin = 470.769
				xmax = 471.209
				text = "extent"
			intervals [1486]:
				xmin = 471.209
				xmax = 471.239
				text = ""
			intervals [1487]:
				xmin = 471.239
				xmax = 471.329
				text = "i"
			intervals [1488]:
				xmin = 471.329
				xmax = 471.449
				text = "agree"
			intervals [1489]:
				xmin = 471.449
				xmax = 471.559
				text = "with"
			intervals [1490]:
				xmin = 471.559
				xmax = 471.629
				text = ""
			intervals [1491]:
				xmin = 471.629
				xmax = 471.799
				text = "that"
			intervals [1492]:
				xmin = 471.799
				xmax = 472.219
				text = "statement"
			intervals [1493]:
				xmin = 472.219
				xmax = 472.4735
				text = ""
			intervals [1494]:
				xmin = 472.4735
				xmax = 472.5135
				text = "i"
			intervals [1495]:
				xmin = 472.5135
				xmax = 472.6235
				text = "know"
			intervals [1496]:
				xmin = 472.6235
				xmax = 472.6935
				text = "it"
			intervals [1497]:
				xmin = 472.6935
				xmax = 472.7535
				text = "s"
			intervals [1498]:
				xmin = 472.7535
				xmax = 472.8135
				text = "a"
			intervals [1499]:
				xmin = 472.8135
				xmax = 473.8335
				text = "superstitious"
			intervals [1500]:
				xmin = 473.8335
				xmax = 474.0029
				text = ""
			intervals [1501]:
				xmin = 474.0029
				xmax = 474.5029
				text = "statement"
			intervals [1502]:
				xmin = 474.5029
				xmax = 475.4234
				text = ""
			intervals [1503]:
				xmin = 475.4234
				xmax = 475.5134
				text = "but"
			intervals [1504]:
				xmin = 475.5134
				xmax = 475.6034
				text = "i"
			intervals [1505]:
				xmin = 475.6034
				xmax = 475.8034
				text = "agree"
			intervals [1506]:
				xmin = 475.8034
				xmax = 475.9334
				text = "with"
			intervals [1507]:
				xmin = 475.9334
				xmax = 475.9834
				text = ""
			intervals [1508]:
				xmin = 475.9834
				xmax = 476.0934
				text = "it"
			intervals [1509]:
				xmin = 476.0934
				xmax = 476.1634
				text = ""
			intervals [1510]:
				xmin = 476.1634
				xmax = 476.3234
				text = "to"
			intervals [1511]:
				xmin = 476.3234
				xmax = 476.4234
				text = "a"
			intervals [1512]:
				xmin = 476.4234
				xmax = 476.5834
				text = ""
			intervals [1513]:
				xmin = 476.5834
				xmax = 476.6934
				text = "an"
			intervals [1514]:
				xmin = 476.6934
				xmax = 477.3434
				text = "extent"
			intervals [1515]:
				xmin = 477.3434
				xmax = 481.682
				text = ""
			intervals [1516]:
				xmin = 481.682
				xmax = 481.792
				text = "if"
			intervals [1517]:
				xmin = 481.792
				xmax = 482.262
				text = "something"
			intervals [1518]:
				xmin = 482.262
				xmax = 482.772
				text = "happens"
			intervals [1519]:
				xmin = 482.772
				xmax = 482.882
				text = "you"
			intervals [1520]:
				xmin = 482.882
				xmax = 483.062
				text = "know"
			intervals [1521]:
				xmin = 483.062
				xmax = 483.232
				text = "you"
			intervals [1522]:
				xmin = 483.232
				xmax = 483.732
				text = "figure"
			intervals [1523]:
				xmin = 483.732
				xmax = 484.6512
				text = ""
			intervals [1524]:
				xmin = 484.6512
				xmax = 484.7912
				text = "with"
			intervals [1525]:
				xmin = 484.7912
				xmax = 484.8512
				text = "the"
			intervals [1526]:
				xmin = 484.8512
				xmax = 485.1612
				text = "older"
			intervals [1527]:
				xmin = 485.1612
				xmax = 485.5012
				text = "people"
			intervals [1528]:
				xmin = 485.5012
				xmax = 485.9757
				text = ""
			intervals [1529]:
				xmin = 485.9757
				xmax = 486.0557
				text = "you"
			intervals [1530]:
				xmin = 486.0557
				xmax = 486.2457
				text = "know"
			intervals [1531]:
				xmin = 486.2457
				xmax = 486.6508
				text = ""
			intervals [1532]:
				xmin = 486.6508
				xmax = 486.7808
				text = "i"
			intervals [1533]:
				xmin = 486.7808
				xmax = 486.9908
				text = "don't"
			intervals [1534]:
				xmin = 486.9908
				xmax = 487.2008
				text = "agree"
			intervals [1535]:
				xmin = 487.2008
				xmax = 487.3208
				text = "with"
			intervals [1536]:
				xmin = 487.3208
				xmax = 487.3508
				text = ""
			intervals [1537]:
				xmin = 487.3508
				xmax = 487.4408
				text = "it"
			intervals [1538]:
				xmin = 487.4408
				xmax = 487.8641
				text = ""
			intervals [1539]:
				xmin = 487.8641
				xmax = 488.0441
				text = "one"
			intervals [1540]:
				xmin = 488.0441
				xmax = 488.2041
				text = "hundred"
			intervals [1541]:
				xmin = 488.2041
				xmax = 488.2541
				text = ""
			intervals [1542]:
				xmin = 488.2541
				xmax = 488.5941
				text = "percent"
			intervals [1543]:
				xmin = 488.5941
				xmax = 488.9675
				text = ""
			intervals [1544]:
				xmin = 488.9675
				xmax = 489.0675
				text = "i"
			intervals [1545]:
				xmin = 489.0675
				xmax = 489.2375
				text = "give"
			intervals [1546]:
				xmin = 489.2375
				xmax = 489.2775
				text = ""
			intervals [1547]:
				xmin = 489.2775
				xmax = 489.4375
				text = "about"
			intervals [1548]:
				xmin = 489.4375
				xmax = 489.4775
				text = ""
			intervals [1549]:
				xmin = 489.4775
				xmax = 489.7175
				text = "five"
			intervals [1550]:
				xmin = 489.7175
				xmax = 490.0675
				text = "percent"
			intervals [1551]:
				xmin = 490.0675
				xmax = 490.6627
				text = ""
			intervals [1552]:
				xmin = 490.6627
				xmax = 490.8527
				text = "just"
			intervals [1553]:
				xmin = 490.8527
				xmax = 490.9827
				text = "when"
			intervals [1554]:
				xmin = 490.9827
				xmax = 491.1727
				text = "uh"
			intervals [1555]:
				xmin = 491.1727
				xmax = 491.6278
				text = ""
			intervals [1556]:
				xmin = 491.6278
				xmax = 491.6878
				text = "you"
			intervals [1557]:
				xmin = 491.6878
				xmax = 491.8678
				text = "know"
			intervals [1558]:
				xmin = 491.8678
				xmax = 492.3078
				text = "everything"
			intervals [1559]:
				xmin = 492.3078
				xmax = 492.4078
				text = "s"
			intervals [1560]:
				xmin = 492.4078
				xmax = 492.6878
				text = "turned"
			intervals [1561]:
				xmin = 492.6878
				xmax = 493.0678
				text = "against"
			intervals [1562]:
				xmin = 493.0678
				xmax = 493.1378
				text = "me"
			intervals [1563]:
				xmin = 493.1378
				xmax = 493.2378
				text = "and"
			intervals [1564]:
				xmin = 493.2378
				xmax = 493.3778
				text = "i"
			intervals [1565]:
				xmin = 493.3778
				xmax = 493.6678
				text = "say"
			intervals [1566]:
				xmin = 493.6678
				xmax = 493.8078
				text = "you"
			intervals [1567]:
				xmin = 493.8078
				xmax = 494.0478
				text = "know"
			intervals [1568]:
				xmin = 494.0478
				xmax = 494.1078
				text = "i"
			intervals [1569]:
				xmin = 494.1078
				xmax = 494.1978
				text = "it"
			intervals [1570]:
				xmin = 494.1978
				xmax = 494.3678
				text = "was"
			intervals [1571]:
				xmin = 494.3678
				xmax = 494.5678
				text = "gonna"
			intervals [1572]:
				xmin = 494.5678
				xmax = 494.9078
				text = "happen"
			intervals [1573]:
				xmin = 494.9078
				xmax = 494.9378
				text = ""
			intervals [1574]:
				xmin = 494.9378
				xmax = 495.3478
				text = "anyway"
			intervals [1575]:
				xmin = 495.3478
				xmax = 495.3778
				text = ""
			intervals [1576]:
				xmin = 495.3778
				xmax = 495.5578
				text = "you"
			intervals [1577]:
				xmin = 495.5578
				xmax = 495.6278
				text = "know"
			intervals [1578]:
				xmin = 495.6278
				xmax = 495.952
				text = ""
			intervals [1579]:
				xmin = 495.952
				xmax = 496.072
				text = "it"
			intervals [1580]:
				xmin = 496.072
				xmax = 496.192
				text = "was"
			intervals [1581]:
				xmin = 496.192
				xmax = 496.222
				text = ""
			intervals [1582]:
				xmin = 496.222
				xmax = 496.462
				text = "meant"
			intervals [1583]:
				xmin = 496.462
				xmax = 496.6457
				text = ""
			intervals [1584]:
				xmin = 496.6457
				xmax = 496.7157
				text = "t"
			intervals [1585]:
				xmin = 496.7157
				xmax = 496.8557
				text = ""
			intervals [1586]:
				xmin = 496.8557
				xmax = 496.9457
				text = "to"
			intervals [1587]:
				xmin = 496.9457
				xmax = 497.2857
				text = "happen"
			intervals [1588]:
				xmin = 497.2857
				xmax = 497.3557
				text = "to"
			intervals [1589]:
				xmin = 497.3557
				xmax = 497.4457
				text = "me"
			intervals [1590]:
				xmin = 497.4457
				xmax = 497.4957
				text = ""
			intervals [1591]:
				xmin = 497.4957
				xmax = 497.7257
				text = "cause"
			intervals [1592]:
				xmin = 497.7257
				xmax = 498.0957
				text = "everything"
			intervals [1593]:
				xmin = 498.0957
				xmax = 498.2857
				text = "else"
			intervals [1594]:
				xmin = 498.2857
				xmax = 498.3757
				text = "has"
			intervals [1595]:
				xmin = 498.3757
				xmax = 498.7257
				text = "happened"
			intervals [1596]:
				xmin = 498.7257
				xmax = 498.8057
				text = ""
			intervals [1597]:
				xmin = 498.8057
				xmax = 498.9257
				text = "you"
			intervals [1598]:
				xmin = 498.9257
				xmax = 499.0757
				text = "know"
			intervals [1599]:
				xmin = 499.0757
				xmax = 499.9866
				text = ""
			intervals [1600]:
				xmin = 499.9866
				xmax = 500.4866
				text = "but"
			intervals [1601]:
				xmin = 500.4866
				xmax = 501.6576
				text = ""
			intervals [1602]:
				xmin = 501.6576
				xmax = 501.8076
				text = "take"
			intervals [1603]:
				xmin = 501.8076
				xmax = 501.8876
				text = "my"
			intervals [1604]:
				xmin = 501.8876
				xmax = 502.2376
				text = "mother"
			intervals [1605]:
				xmin = 502.2376
				xmax = 502.4376
				text = "for"
			intervals [1606]:
				xmin = 502.4376
				xmax = 502.5676
				text = "i"
			intervals [1607]:
				xmin = 502.5676
				xmax = 502.7202
				text = ""
			intervals [1608]:
				xmin = 502.7202
				xmax = 503.2002
				text = "instance"
			intervals [1609]:
				xmin = 503.2002
				xmax = 503.2702
				text = "you"
			intervals [1610]:
				xmin = 503.2702
				xmax = 503.5202
				text = "know"
			intervals [1611]:
				xmin = 503.5202
				xmax = 504.9851
				text = ""
			intervals [1612]:
				xmin = 504.9851
				xmax = 505.2051
				text = "she"
			intervals [1613]:
				xmin = 505.2051
				xmax = 505.3151
				text = "would"
			intervals [1614]:
				xmin = 505.3151
				xmax = 505.3551
				text = ""
			intervals [1615]:
				xmin = 505.3551
				xmax = 505.8251
				text = "say"
			intervals [1616]:
				xmin = 505.8251
				xmax = 506.9137
				text = ""
			intervals [1617]:
				xmin = 506.9137
				xmax = 507.0337
				text = "she"
			intervals [1618]:
				xmin = 507.0337
				xmax = 507.1337
				text = "s"
			intervals [1619]:
				xmin = 507.1337
				xmax = 507.4237
				text = "older"
			intervals [1620]:
				xmin = 507.4237
				xmax = 507.6237
				text = "you"
			intervals [1621]:
				xmin = 507.6237
				xmax = 507.8837
				text = "know"
			intervals [1622]:
				xmin = 507.8837
				xmax = 508.1737
				text = ""
			intervals [1623]:
				xmin = 508.1737
				xmax = 508.6737
				text = "and"
			intervals [1624]:
				xmin = 508.6737
				xmax = 508.8837
				text = ""
			intervals [1625]:
				xmin = 508.8837
				xmax = 509.1937
				text = "older"
			intervals [1626]:
				xmin = 509.1937
				xmax = 509.5837
				text = "people"
			intervals [1627]:
				xmin = 509.5837
				xmax = 509.6637
				text = "are"
			intervals [1628]:
				xmin = 509.6637
				xmax = 509.9837
				text = "more"
			intervals [1629]:
				xmin = 509.9837
				xmax = 510.1037
				text = "s"
			intervals [1630]:
				xmin = 510.1037
				xmax = 510.2954
				text = ""
			intervals [1631]:
				xmin = 510.2954
				xmax = 511.1554
				text = "superstitious"
			intervals [1632]:
				xmin = 511.1554
				xmax = 511.2354
				text = ""
			intervals [1633]:
				xmin = 511.2354
				xmax = 511.4554
				text = "than"
			intervals [1634]:
				xmin = 511.4554
				xmax = 511.5154
				text = "the"
			intervals [1635]:
				xmin = 511.5154
				xmax = 511.5454
				text = ""
			intervals [1636]:
				xmin = 511.5454
				xmax = 511.8554
				text = "younger"
			intervals [1637]:
				xmin = 511.8554
				xmax = 512.6854
				text = "generation"
			intervals [1638]:
				xmin = 512.6854
				xmax = 514.0157
				text = ""
			intervals [1639]:
				xmin = 514.0157
				xmax = 514.1957
				text = "or"
			intervals [1640]:
				xmin = 514.1957
				xmax = 514.5857
				text = "are"
			intervals [1641]:
				xmin = 514.5857
				xmax = 516.657
				text = ""
			intervals [1642]:
				xmin = 516.657
				xmax = 516.847
				text = "she"
			intervals [1643]:
				xmin = 516.847
				xmax = 517.107
				text = "might"
			intervals [1644]:
				xmin = 517.107
				xmax = 517.317
				text = "say"
			intervals [1645]:
				xmin = 517.317
				xmax = 517.707
				text = "yeah"
			intervals [1646]:
				xmin = 517.707
				xmax = 517.807
				text = "i"
			intervals [1647]:
				xmin = 517.807
				xmax = 517.987
				text = "knew"
			intervals [1648]:
				xmin = 517.987
				xmax = 518.047
				text = "it"
			intervals [1649]:
				xmin = 518.047
				xmax = 518.187
				text = "was"
			intervals [1650]:
				xmin = 518.187
				xmax = 518.367
				text = "gonna"
			intervals [1651]:
				xmin = 518.367
				xmax = 518.697
				text = "happen"
			intervals [1652]:
				xmin = 518.697
				xmax = 518.827
				text = "to"
			intervals [1653]:
				xmin = 518.827
				xmax = 518.967
				text = "you"
			intervals [1654]:
				xmin = 518.967
				xmax = 520.6165
				text = ""
			intervals [1655]:
				xmin = 520.6165
				xmax = 520.6865
				text = "i"
			intervals [1656]:
				xmin = 520.6865
				xmax = 520.7865
				text = "knew"
			intervals [1657]:
				xmin = 520.7865
				xmax = 520.8465
				text = "it"
			intervals [1658]:
				xmin = 520.8465
				xmax = 520.9565
				text = "was"
			intervals [1659]:
				xmin = 520.9565
				xmax = 521.0965
				text = "gonna"
			intervals [1660]:
				xmin = 521.0965
				xmax = 521.3165
				text = "happen"
			intervals [1661]:
				xmin = 521.3165
				xmax = 521.4065
				text = "to"
			intervals [1662]:
				xmin = 521.4065
				xmax = 521.5165
				text = "you"
			intervals [1663]:
				xmin = 521.5165
				xmax = 522.2436
				text = ""
			intervals [1664]:
				xmin = 522.2436
				xmax = 522.4236
				text = "i"
			intervals [1665]:
				xmin = 522.4236
				xmax = 522.6336
				text = "don't"
			intervals [1666]:
				xmin = 522.6336
				xmax = 522.8736
				text = "doubt"
			intervals [1667]:
				xmin = 522.8736
				xmax = 523.2036
				text = "her"
			intervals [1668]:
				xmin = 523.2036
				xmax = 523.880
				text = ""
			intervals [1669]:
				xmin = 523.880
				xmax = 524.240
				text = "i'm"
			intervals [1670]:
				xmin = 524.240
				xmax = 524.490
				text = "i'm"
			intervals [1671]:
				xmin = 524.490
				xmax = 524.670
				text = "i'm"
			intervals [1672]:
				xmin = 524.670
				xmax = 524.900
				text = "i'm"
			intervals [1673]:
				xmin = 524.900
				xmax = 525.060
				text = "i'm"
			intervals [1674]:
				xmin = 525.060
				xmax = 525.090
				text = ""
			intervals [1675]:
				xmin = 525.090
				xmax = 525.300
				text = "i'm"
			intervals [1676]:
				xmin = 525.300
				xmax = 525.540
				text = "not"
			intervals [1677]:
				xmin = 525.540
				xmax = 525.840
				text = "doubting"
			intervals [1678]:
				xmin = 525.840
				xmax = 526.030
				text = "her"
			intervals [1679]:
				xmin = 526.030
				xmax = 526.060
				text = ""
			intervals [1680]:
				xmin = 526.060
				xmax = 526.180
				text = "you"
			intervals [1681]:
				xmin = 526.180
				xmax = 526.540
				text = "know"
			intervals [1682]:
				xmin = 526.540
				xmax = 527.5906
				text = ""
			intervals [1683]:
				xmin = 527.5906
				xmax = 527.7906
				text = "cause"
			intervals [1684]:
				xmin = 527.7906
				xmax = 528.4406
				text = "sometimes"
			intervals [1685]:
				xmin = 528.4406
				xmax = 528.5106
				text = "i"
			intervals [1686]:
				xmin = 528.5106
				xmax = 528.6706
				text = "have"
			intervals [1687]:
				xmin = 528.6706
				xmax = 528.9006
				text = "heard"
			intervals [1688]:
				xmin = 528.9006
				xmax = 528.9806
				text = "her"
			intervals [1689]:
				xmin = 528.9806
				xmax = 529.2406
				text = "say"
			intervals [1690]:
				xmin = 529.2406
				xmax = 529.4406
				text = "come"
			intervals [1691]:
				xmin = 529.4406
				xmax = 529.5306
				text = "on"
			intervals [1692]:
				xmin = 529.5306
				xmax = 529.8906
				text = "rdx"
			intervals [1693]:
				xmin = 529.8906
				xmax = 529.9406
				text = ""
			intervals [1694]:
				xmin = 529.9406
				xmax = 530.0906
				text = "stop"
			intervals [1695]:
				xmin = 530.0906
				xmax = 530.1606
				text = "the"
			intervals [1696]:
				xmin = 530.1606
				xmax = 530.3506
				text = "noise"
			intervals [1697]:
				xmin = 530.3506
				xmax = 530.4106
				text = ""
			intervals [1698]:
				xmin = 530.4106
				xmax = 530.7006
				text = "now"
			intervals [1699]:
				xmin = 530.7006
				xmax = 532.3637
				text = ""
			intervals [1700]:
				xmin = 532.3637
				xmax = 532.9437
				text = "sometime"
			intervals [1701]:
				xmin = 532.9437
				xmax = 533.0337
				text = "i"
			intervals [1702]:
				xmin = 533.0337
				xmax = 533.1937
				text = "have"
			intervals [1703]:
				xmin = 533.1937
				xmax = 533.4937
				text = "heard"
			intervals [1704]:
				xmin = 533.4937
				xmax = 533.6037
				text = "her"
			intervals [1705]:
				xmin = 533.6037
				xmax = 533.8737
				text = "say"
			intervals [1706]:
				xmin = 533.8737
				xmax = 534.1637
				text = "uh"
			intervals [1707]:
				xmin = 534.1637
				xmax = 535.0714
				text = ""
			intervals [1708]:
				xmin = 535.0714
				xmax = 535.1814
				text = "to"
			intervals [1709]:
				xmin = 535.1814
				xmax = 535.3214
				text = "my"
			intervals [1710]:
				xmin = 535.3214
				xmax = 535.7514
				text = "brothers"
			intervals [1711]:
				xmin = 535.7514
				xmax = 535.8214
				text = "you"
			intervals [1712]:
				xmin = 535.8214
				xmax = 536.0914
				text = "know"
			intervals [1713]:
				xmin = 536.0914
				xmax = 536.4595
				text = ""
			intervals [1714]:
				xmin = 536.4595
				xmax = 536.5595
				text = "if"
			intervals [1715]:
				xmin = 536.5595
				xmax = 536.6295
				text = "you"
			intervals [1716]:
				xmin = 536.6295
				xmax = 536.8195
				text = "don't"
			intervals [1717]:
				xmin = 536.8195
				xmax = 537.1195
				text = "stop"
			intervals [1718]:
				xmin = 537.1195
				xmax = 537.5395
				text = "this"
			intervals [1719]:
				xmin = 537.5395
				xmax = 538.8976
				text = ""
			intervals [1720]:
				xmin = 538.8976
				xmax = 539.3476
				text = "something"
			intervals [1721]:
				xmin = 539.3476
				xmax = 539.4276
				text = "s"
			intervals [1722]:
				xmin = 539.4276
				xmax = 539.6776
				text = "gonna"
			intervals [1723]:
				xmin = 539.6776
				xmax = 540.0476
				text = "happen"
			intervals [1724]:
				xmin = 540.0476
				xmax = 540.2076
				text = "to"
			intervals [1725]:
				xmin = 540.2076
				xmax = 540.3376
				text = "you"
			intervals [1726]:
				xmin = 540.3376
				xmax = 540.8133
				text = ""
			intervals [1727]:
				xmin = 540.8133
				xmax = 541.0333
				text = "you"
			intervals [1728]:
				xmin = 541.0333
				xmax = 541.2433
				text = "know"
			intervals [1729]:
				xmin = 541.2433
				xmax = 541.7425
				text = ""
			intervals [1730]:
				xmin = 541.7425
				xmax = 541.8325
				text = "and"
			intervals [1731]:
				xmin = 541.8325
				xmax = 541.9425
				text = "she"
			intervals [1732]:
				xmin = 541.9425
				xmax = 541.9925
				text = "d"
			intervals [1733]:
				xmin = 541.9925
				xmax = 542.2525
				text = "tell"
			intervals [1734]:
				xmin = 542.2525
				xmax = 542.3125
				text = "'em"
			intervals [1735]:
				xmin = 542.3125
				xmax = 542.6525
				text = "about"
			intervals [1736]:
				xmin = 542.6525
				xmax = 542.7229
				text = ""
			intervals [1737]:
				xmin = 542.7229
				xmax = 542.9129
				text = "what"
			intervals [1738]:
				xmin = 542.9129
				xmax = 543.0529
				text = "she"
			intervals [1739]:
				xmin = 543.0529
				xmax = 543.4129
				text = "dreamed"
			intervals [1740]:
				xmin = 543.4129
				xmax = 543.7829
				text = "about"
			intervals [1741]:
				xmin = 543.7829
				xmax = 545.6023
				text = ""
			intervals [1742]:
				xmin = 545.6023
				xmax = 545.6323
				text = "<unk>"
			intervals [1743]:
				xmin = 545.6323
				xmax = 545.7423
				text = "a"
			intervals [1744]:
				xmin = 545.7423
				xmax = 545.9823
				text = "couple"
			intervals [1745]:
				xmin = 545.9823
				xmax = 546.2023
				text = "days"
			intervals [1746]:
				xmin = 546.2023
				xmax = 546.2423
				text = ""
			intervals [1747]:
				xmin = 546.2423
				xmax = 546.5423
				text = "later"
			intervals [1748]:
				xmin = 546.5423
				xmax = 549.7811
				text = ""
			intervals [1749]:
				xmin = 549.7811
				xmax = 550.1311
				text = "something"
			intervals [1750]:
				xmin = 550.1311
				xmax = 550.1611
				text = "s"
			intervals [1751]:
				xmin = 550.1611
				xmax = 550.1911
				text = ""
			intervals [1752]:
				xmin = 550.1911
				xmax = 550.4811
				text = "wrong"
			intervals [1753]:
				xmin = 550.4811
				xmax = 550.6911
				text = ""
			intervals [1754]:
				xmin = 550.6911
				xmax = 550.7711
				text = "you"
			intervals [1755]:
				xmin = 550.7711
				xmax = 550.9911
				text = "know"
			intervals [1756]:
				xmin = 550.9911
				xmax = 551.5777
				text = ""
			intervals [1757]:
				xmin = 551.5777
				xmax = 551.6977
				text = "just"
			intervals [1758]:
				xmin = 551.6977
				xmax = 551.7577
				text = "the"
			intervals [1759]:
				xmin = 551.7577
				xmax = 552.0877
				text = "same"
			intervals [1760]:
				xmin = 552.0877
				xmax = 552.2877
				text = "thing"
			intervals [1761]:
				xmin = 552.2877
				xmax = 552.4477
				text = "that"
			intervals [1762]:
				xmin = 552.4477
				xmax = 552.5677
				text = "she"
			intervals [1763]:
				xmin = 552.5677
				xmax = 553.0277
				text = "described"
			intervals [1764]:
				xmin = 553.0277
				xmax = 553.1677
				text = "to"
			intervals [1765]:
				xmin = 553.1677
				xmax = 553.2677
				text = "'em"
			intervals [1766]:
				xmin = 553.2677
				xmax = 553.3277
				text = "in"
			intervals [1767]:
				xmin = 553.3277
				xmax = 553.4177
				text = "the"
			intervals [1768]:
				xmin = 553.4177
				xmax = 553.7477
				text = "dream"
			intervals [1769]:
				xmin = 553.7477
				xmax = 553.7777
				text = ""
			intervals [1770]:
				xmin = 553.7777
				xmax = 553.8377
				text = "you"
			intervals [1771]:
				xmin = 553.8377
				xmax = 554.0177
				text = "know"
			intervals [1772]:
				xmin = 554.0177
				xmax = 556.3141
				text = ""
			intervals [1773]:
				xmin = 556.3141
				xmax = 556.9341
				text = "and"
			intervals [1774]:
				xmin = 556.9341
				xmax = 556.9641
				text = ""
			intervals [1775]:
				xmin = 556.9641
				xmax = 557.2341
				text = "uh"
			intervals [1776]:
				xmin = 557.2341
				xmax = 558.6836
				text = ""
			intervals [1777]:
				xmin = 558.6836
				xmax = 558.9936
				text = "well"
			intervals [1778]:
				xmin = 558.9936
				xmax = 559.3768
				text = ""
			intervals [1779]:
				xmin = 559.3768
				xmax = 559.4768
				text = "i"
			intervals [1780]:
				xmin = 559.4768
				xmax = 559.6368
				text = "don't"
			intervals [1781]:
				xmin = 559.6368
				xmax = 559.7568
				text = "go"
			intervals [1782]:
				xmin = 559.7568
				xmax = 560.1068
				text = "along"
			intervals [1783]:
				xmin = 560.1068
				xmax = 560.2768
				text = "with"
			intervals [1784]:
				xmin = 560.2768
				xmax = 560.3568
				text = "it"
			intervals [1785]:
				xmin = 560.3568
				xmax = 561.1493
				text = ""
			intervals [1786]:
				xmin = 561.1493
				xmax = 561.2593
				text = "i"
			intervals [1787]:
				xmin = 561.2593
				xmax = 561.4793
				text = "think"
			intervals [1788]:
				xmin = 561.4793
				xmax = 561.5493
				text = "it"
			intervals [1789]:
				xmin = 561.5493
				xmax = 561.6493
				text = "s"
			intervals [1790]:
				xmin = 561.6493
				xmax = 561.7193
				text = "a"
			intervals [1791]:
				xmin = 561.7193
				xmax = 562.3593
				text = "fallacy"
			intervals [1792]:
				xmin = 562.3593
				xmax = 562.4893
				text = "in"
			intervals [1793]:
				xmin = 562.4893
				xmax = 562.5193
				text = ""
			intervals [1794]:
				xmin = 562.5193
				xmax = 562.5993
				text = "it"
			intervals [1795]:
				xmin = 562.5993
				xmax = 567.972
				text = ""
			intervals [1796]:
				xmin = 567.972
				xmax = 568.142
				text = "hm"
			intervals [1797]:
				xmin = 568.142
				xmax = 569.8712
				text = ""
			intervals [1798]:
				xmin = 569.8712
				xmax = 570.1012
				text = "yeah"
			intervals [1799]:
				xmin = 570.1012
				xmax = 570.1312
				text = ""
			intervals [1800]:
				xmin = 570.1312
				xmax = 570.3812
				text = "just"
			intervals [1801]:
				xmin = 570.3812
				xmax = 570.4112
				text = ""
			intervals [1802]:
				xmin = 570.4112
				xmax = 570.6812
				text = "just"
			intervals [1803]:
				xmin = 570.6812
				xmax = 570.7112
				text = "a"
			intervals [1804]:
				xmin = 570.7112
				xmax = 571.0508
				text = ""
			intervals [1805]:
				xmin = 571.0508
				xmax = 571.4708
				text = "fraction"
			intervals [1806]:
				xmin = 571.4708
				xmax = 572.0984
				text = ""
			intervals [1807]:
				xmin = 572.0984
				xmax = 572.4684
				text = "small"
			intervals [1808]:
				xmin = 572.4684
				xmax = 572.8784
				text = "fraction"
			intervals [1809]:
				xmin = 572.8784
				xmax = 572.9484
				text = "of"
			intervals [1810]:
				xmin = 572.9484
				xmax = 572.9984
				text = ""
			intervals [1811]:
				xmin = 572.9984
				xmax = 573.0684
				text = "the"
			intervals [1812]:
				xmin = 573.0684
				xmax = 573.2684
				text = "way"
			intervals [1813]:
				xmin = 573.2684
				xmax = 573.8
				text = ""
	item [6]:
		class = "IntervalTier"
		name = "DCA_se2_ag1_m_05 - phones"
		xmin = 0.0
		xmax = 573.8
		intervals: size = 4424
			intervals [1]:
				xmin = 0.0
				xmax = 11.5509
				text = ""
			intervals [2]:
				xmin = 11.5509
				xmax = 11.5809
				text = "sil"
			intervals [3]:
				xmin = 11.5809
				xmax = 11.7009
				text = "HH"
			intervals [4]:
				xmin = 11.7009
				xmax = 11.7609
				text = "AW1"
			intervals [5]:
				xmin = 11.7609
				xmax = 11.8309
				text = "D"
			intervals [6]:
				xmin = 11.8309
				xmax = 11.8609
				text = "UW1"
			intervals [7]:
				xmin = 11.8609
				xmax = 11.9909
				text = "sp"
			intervals [8]:
				xmin = 11.9909
				xmax = 12.0509
				text = "W"
			intervals [9]:
				xmin = 12.0509
				xmax = 12.1409
				text = "IY1"
			intervals [10]:
				xmin = 12.1409
				xmax = 12.2709
				text = "S"
			intervals [11]:
				xmin = 12.2709
				xmax = 12.3209
				text = "EH1"
			intervals [12]:
				xmin = 12.3209
				xmax = 12.3909
				text = "L"
			intervals [13]:
				xmin = 12.3909
				xmax = 12.4709
				text = "AH0"
			intervals [14]:
				xmin = 12.4709
				xmax = 12.5009
				text = "B"
			intervals [15]:
				xmin = 12.5009
				xmax = 12.5509
				text = "R"
			intervals [16]:
				xmin = 12.5509
				xmax = 12.6009
				text = "EY2"
			intervals [17]:
				xmin = 12.6009
				xmax = 12.6309
				text = "T"
			intervals [18]:
				xmin = 12.6309
				xmax = 12.7009
				text = "sp"
			intervals [19]:
				xmin = 12.7009
				xmax = 12.7309
				text = "K"
			intervals [20]:
				xmin = 12.7309
				xmax = 12.7709
				text = "R"
			intervals [21]:
				xmin = 12.7709
				xmax = 12.8109
				text = "IH1"
			intervals [22]:
				xmin = 12.8109
				xmax = 12.8509
				text = "S"
			intervals [23]:
				xmin = 12.8509
				xmax = 12.8809
				text = "M"
			intervals [24]:
				xmin = 12.8809
				xmax = 12.9109
				text = "AH0"
			intervals [25]:
				xmin = 12.9109
				xmax = 12.9709
				text = "S"
			intervals [26]:
				xmin = 12.9709
				xmax = 17.3654
				text = "sp"
			intervals [27]:
				xmin = 17.3654
				xmax = 17.3954
				text = "OW1"
			intervals [28]:
				xmin = 17.3954
				xmax = 17.4354
				text = "sp"
			intervals [29]:
				xmin = 17.4354
				xmax = 17.5654
				text = "AA1"
			intervals [30]:
				xmin = 17.5654
				xmax = 17.6354
				text = "R"
			intervals [31]:
				xmin = 17.6354
				xmax = 17.6754
				text = "Y"
			intervals [32]:
				xmin = 17.6754
				xmax = 17.7254
				text = "UW1"
			intervals [33]:
				xmin = 17.7254
				xmax = 17.7654
				text = "sp"
			intervals [34]:
				xmin = 17.7654
				xmax = 17.8054
				text = "T"
			intervals [35]:
				xmin = 17.8054
				xmax = 17.8354
				text = "AO1"
			intervals [36]:
				xmin = 17.8354
				xmax = 17.8654
				text = "K"
			intervals [37]:
				xmin = 17.8654
				xmax = 17.8954
				text = "IH0"
			intervals [38]:
				xmin = 17.8954
				xmax = 17.9254
				text = "N"
			intervals [39]:
				xmin = 17.9254
				xmax = 17.9554
				text = "AH0"
			intervals [40]:
				xmin = 17.9554
				xmax = 17.9854
				text = "B"
			intervals [41]:
				xmin = 17.9854
				xmax = 18.0354
				text = "AW1"
			intervals [42]:
				xmin = 18.0354
				xmax = 18.1054
				text = "T"
			intervals [43]:
				xmin = 18.1054
				xmax = 18.1354
				text = "sp"
			intervals [44]:
				xmin = 18.1354
				xmax = 18.1754
				text = "M"
			intervals [45]:
				xmin = 18.1754
				xmax = 18.3954
				text = "AY1"
			intervals [46]:
				xmin = 18.3954
				xmax = 18.4254
				text = "sp"
			intervals [47]:
				xmin = 18.4254
				xmax = 18.4554
				text = "EY1"
			intervals [48]:
				xmin = 18.4554
				xmax = 18.5254
				text = "JH"
			intervals [49]:
				xmin = 18.5254
				xmax = 18.5654
				text = "sp"
			intervals [50]:
				xmin = 18.5654
				xmax = 18.5954
				text = "N"
			intervals [51]:
				xmin = 18.5954
				xmax = 18.8154
				text = "AW1"
			intervals [52]:
				xmin = 18.8154
				xmax = 22.7064
				text = "sp"
			intervals [53]:
				xmin = 22.7064
				xmax = 22.7764
				text = "W"
			intervals [54]:
				xmin = 22.7764
				xmax = 22.8364
				text = "EH1"
			intervals [55]:
				xmin = 22.8364
				xmax = 22.8864
				text = "L"
			intervals [56]:
				xmin = 22.8864
				xmax = 23.1764
				text = "sp"
			intervals [57]:
				xmin = 23.1764
				xmax = 23.2164
				text = "W"
			intervals [58]:
				xmin = 23.2164
				xmax = 23.2964
				text = "sp"
			intervals [59]:
				xmin = 23.2964
				xmax = 23.3868
				text = ""
			intervals [60]:
				xmin = 23.3868
				xmax = 23.4668
				text = "W"
			intervals [61]:
				xmin = 23.4668
				xmax = 23.4968
				text = "EH1"
			intervals [62]:
				xmin = 23.4968
				xmax = 23.5468
				text = "N"
			intervals [63]:
				xmin = 23.5468
				xmax = 23.6468
				text = "AY1"
			intervals [64]:
				xmin = 23.6468
				xmax = 23.6768
				text = "sp"
			intervals [65]:
				xmin = 23.6768
				xmax = 23.7068
				text = "W"
			intervals [66]:
				xmin = 23.7068
				xmax = 23.7368
				text = "AO1"
			intervals [67]:
				xmin = 23.7368
				xmax = 23.8768
				text = "Z"
			intervals [68]:
				xmin = 23.8768
				xmax = 23.9068
				text = "sp"
			intervals [69]:
				xmin = 23.9068
				xmax = 24.2368
				text = "AH1"
			intervals [70]:
				xmin = 24.2368
				xmax = 24.5268
				text = "S"
			intervals [71]:
				xmin = 24.5268
				xmax = 24.5968
				text = "M"
			intervals [72]:
				xmin = 24.5968
				xmax = 24.8468
				text = "AO1"
			intervals [73]:
				xmin = 24.8468
				xmax = 24.8968
				text = "L"
			intervals [74]:
				xmin = 24.8968
				xmax = 25.1568
				text = "ER0"
			intervals [75]:
				xmin = 25.1568
				xmax = 25.2268
				text = "sp"
			intervals [76]:
				xmin = 25.2268
				xmax = 25.3168
				text = "Y"
			intervals [77]:
				xmin = 25.3168
				xmax = 25.3768
				text = "UW1"
			intervals [78]:
				xmin = 25.3768
				xmax = 25.4068
				text = "N"
			intervals [79]:
				xmin = 25.4068
				xmax = 25.4868
				text = "OW1"
			intervals [80]:
				xmin = 25.4868
				xmax = 25.5868
				text = "Y"
			intervals [81]:
				xmin = 25.5868
				xmax = 25.6768
				text = "AH1"
			intervals [82]:
				xmin = 25.6768
				xmax = 25.7368
				text = "NG"
			intervals [83]:
				xmin = 25.7368
				xmax = 25.7668
				text = "G"
			intervals [84]:
				xmin = 25.7668
				xmax = 25.9868
				text = "ER0"
			intervals [85]:
				xmin = 25.9868
				xmax = 27.5046
				text = "sp"
			intervals [86]:
				xmin = 27.5046
				xmax = 27.5946
				text = "S"
			intervals [87]:
				xmin = 27.5946
				xmax = 27.6646
				text = "M"
			intervals [88]:
				xmin = 27.6646
				xmax = 27.7546
				text = "AO1"
			intervals [89]:
				xmin = 27.7546
				xmax = 27.8146
				text = "L"
			intervals [90]:
				xmin = 27.8146
				xmax = 27.8446
				text = "ER0"
			intervals [91]:
				xmin = 27.8446
				xmax = 27.9546
				text = "sp"
			intervals [92]:
				xmin = 27.9546
				xmax = 28.0646
				text = "Y"
			intervals [93]:
				xmin = 28.0646
				xmax = 28.1546
				text = "AH1"
			intervals [94]:
				xmin = 28.1546
				xmax = 28.2146
				text = "NG"
			intervals [95]:
				xmin = 28.2146
				xmax = 28.2446
				text = "G"
			intervals [96]:
				xmin = 28.2446
				xmax = 28.3446
				text = "ER0"
			intervals [97]:
				xmin = 28.3446
				xmax = 28.5646
				text = "sp"
			intervals [98]:
				xmin = 28.5646
				xmax = 28.6146
				text = "W"
			intervals [99]:
				xmin = 28.6146
				xmax = 28.6446
				text = "EH1"
			intervals [100]:
				xmin = 28.6446
				xmax = 28.6846
				text = "N"
			intervals [101]:
				xmin = 28.6846
				xmax = 28.7646
				text = "AY1"
			intervals [102]:
				xmin = 28.7646
				xmax = 28.8646
				text = "W"
			intervals [103]:
				xmin = 28.8646
				xmax = 28.9446
				text = "AO1"
			intervals [104]:
				xmin = 28.9446
				xmax = 29.0546
				text = "Z"
			intervals [105]:
				xmin = 29.0546
				xmax = 29.0846
				text = "sp"
			intervals [106]:
				xmin = 29.0846
				xmax = 29.1646
				text = "Y"
			intervals [107]:
				xmin = 29.1646
				xmax = 29.2346
				text = "AH1"
			intervals [108]:
				xmin = 29.2346
				xmax = 29.2746
				text = "NG"
			intervals [109]:
				xmin = 29.2746
				xmax = 29.3046
				text = "G"
			intervals [110]:
				xmin = 29.3046
				xmax = 29.3346
				text = "ER0"
			intervals [111]:
				xmin = 29.3346
				xmax = 29.5346
				text = "sp"
			intervals [112]:
				xmin = 29.5346
				xmax = 29.6046
				text = "Y"
			intervals [113]:
				xmin = 29.6046
				xmax = 29.6446
				text = "UW1"
			intervals [114]:
				xmin = 29.6446
				xmax = 29.6746
				text = "sp"
			intervals [115]:
				xmin = 29.6746
				xmax = 29.7046
				text = "N"
			intervals [116]:
				xmin = 29.7046
				xmax = 29.8446
				text = "OW1"
			intervals [117]:
				xmin = 29.8446
				xmax = 29.9346
				text = "sp"
			intervals [118]:
				xmin = 29.9346
				xmax = 30.0146
				text = "W"
			intervals [119]:
				xmin = 30.0146
				xmax = 30.0446
				text = "IY1"
			intervals [120]:
				xmin = 30.0446
				xmax = 30.0746
				text = "Y"
			intervals [121]:
				xmin = 30.0746
				xmax = 30.1346
				text = "UW1"
			intervals [122]:
				xmin = 30.1346
				xmax = 30.1846
				text = "Z"
			intervals [123]:
				xmin = 30.1846
				xmax = 30.2246
				text = "D"
			intervals [124]:
				xmin = 30.2246
				xmax = 30.2946
				text = "T"
			intervals [125]:
				xmin = 30.2946
				xmax = 30.3546
				text = "IH0"
			intervals [126]:
				xmin = 30.3546
				xmax = 31.8369
				text = "sp"
			intervals [127]:
				xmin = 31.8369
				xmax = 31.8869
				text = "W"
			intervals [128]:
				xmin = 31.8869
				xmax = 31.9769
				text = "EH1"
			intervals [129]:
				xmin = 31.9769
				xmax = 32.3269
				text = "L"
			intervals [130]:
				xmin = 32.3269
				xmax = 33.6255
				text = "sp"
			intervals [131]:
				xmin = 33.6255
				xmax = 33.6655
				text = "K"
			intervals [132]:
				xmin = 33.6655
				xmax = 33.6955
				text = "R"
			intervals [133]:
				xmin = 33.6955
				xmax = 33.7255
				text = "IH1"
			intervals [134]:
				xmin = 33.7255
				xmax = 33.8455
				text = "S"
			intervals [135]:
				xmin = 33.8455
				xmax = 33.8755
				text = "M"
			intervals [136]:
				xmin = 33.8755
				xmax = 33.9155
				text = "AH0"
			intervals [137]:
				xmin = 33.9155
				xmax = 33.9555
				text = "S"
			intervals [138]:
				xmin = 33.9555
				xmax = 33.9855
				text = "sp"
			intervals [139]:
				xmin = 33.9855
				xmax = 34.0955
				text = "T"
			intervals [140]:
				xmin = 34.0955
				xmax = 34.3355
				text = "AY1"
			intervals [141]:
				xmin = 34.3355
				xmax = 34.3655
				text = "M"
			intervals [142]:
				xmin = 34.3655
				xmax = 34.3955
				text = "AY1"
			intervals [143]:
				xmin = 34.3955
				xmax = 34.4755
				text = "TH"
			intervals [144]:
				xmin = 34.4755
				xmax = 34.5055
				text = "IH1"
			intervals [145]:
				xmin = 34.5055
				xmax = 34.5455
				text = "NG"
			intervals [146]:
				xmin = 34.5455
				xmax = 34.5855
				text = "K"
			intervals [147]:
				xmin = 34.5855
				xmax = 34.6255
				text = "sp"
			intervals [148]:
				xmin = 34.6255
				xmax = 34.7055
				text = "ER0"
			intervals [149]:
				xmin = 34.7055
				xmax = 34.7855
				text = "AW1"
			intervals [150]:
				xmin = 34.7855
				xmax = 34.8455
				text = "N"
			intervals [151]:
				xmin = 34.8455
				xmax = 34.8755
				text = "D"
			intervals [152]:
				xmin = 34.8755
				xmax = 34.9155
				text = "K"
			intervals [153]:
				xmin = 34.9155
				xmax = 34.9455
				text = "R"
			intervals [154]:
				xmin = 34.9455
				xmax = 34.9755
				text = "IH1"
			intervals [155]:
				xmin = 34.9755
				xmax = 35.0655
				text = "S"
			intervals [156]:
				xmin = 35.0655
				xmax = 35.1055
				text = "M"
			intervals [157]:
				xmin = 35.1055
				xmax = 35.1555
				text = "AH0"
			intervals [158]:
				xmin = 35.1555
				xmax = 35.2055
				text = "S"
			intervals [159]:
				xmin = 35.2055
				xmax = 35.4655
				text = "IY1"
			intervals [160]:
				xmin = 35.4655
				xmax = 35.4955
				text = "V"
			intervals [161]:
				xmin = 35.4955
				xmax = 35.6655
				text = "sp"
			intervals [162]:
				xmin = 35.6655
				xmax = 35.7255
				text = "Y"
			intervals [163]:
				xmin = 35.7255
				xmax = 35.7555
				text = "UW1"
			intervals [164]:
				xmin = 35.7555
				xmax = 36.2855
				text = "sp"
			intervals [165]:
				xmin = 36.2855
				xmax = 36.5155
				text = "N"
			intervals [166]:
				xmin = 36.5155
				xmax = 36.6255
				text = "OW1"
			intervals [167]:
				xmin = 36.6255
				xmax = 36.6555
				text = "sp"
			intervals [168]:
				xmin = 36.6555
				xmax = 36.6855
				text = "EH1"
			intervals [169]:
				xmin = 36.6855
				xmax = 36.7155
				text = "V"
			intervals [170]:
				xmin = 36.7155
				xmax = 36.7455
				text = "R"
			intervals [171]:
				xmin = 36.7455
				xmax = 36.7755
				text = "IY0"
			intervals [172]:
				xmin = 36.7755
				xmax = 36.8055
				text = "B"
			intervals [173]:
				xmin = 36.8055
				xmax = 36.8355
				text = "AA2"
			intervals [174]:
				xmin = 36.8355
				xmax = 36.8655
				text = "D"
			intervals [175]:
				xmin = 36.8655
				xmax = 36.9055
				text = "IY0"
			intervals [176]:
				xmin = 36.9055
				xmax = 36.9455
				text = "HH"
			intervals [177]:
				xmin = 36.9455
				xmax = 36.9755
				text = "AE1"
			intervals [178]:
				xmin = 36.9755
				xmax = 37.0055
				text = "D"
			intervals [179]:
				xmin = 37.0055
				xmax = 37.1055
				text = "sp"
			intervals [180]:
				xmin = 37.1055
				xmax = 37.1355
				text = "DH"
			intervals [181]:
				xmin = 37.1355
				xmax = 37.1855
				text = "AH0"
			intervals [182]:
				xmin = 37.1855
				xmax = 37.2155
				text = "T"
			intervals [183]:
				xmin = 37.2155
				xmax = 37.2455
				text = "sp"
			intervals [184]:
				xmin = 37.2455
				xmax = 37.3455
				text = "Y"
			intervals [185]:
				xmin = 37.3455
				xmax = 37.5155
				text = "UW1"
			intervals [186]:
				xmin = 37.5155
				xmax = 37.5855
				text = "L"
			intervals [187]:
				xmin = 37.5855
				xmax = 37.6855
				text = "T"
			intervals [188]:
				xmin = 37.6855
				xmax = 37.9755
				text = "AY1"
			intervals [189]:
				xmin = 37.9755
				xmax = 38.0255
				text = "D"
			intervals [190]:
				xmin = 38.0255
				xmax = 38.6578
				text = "sp"
			intervals [191]:
				xmin = 38.6578
				xmax = 38.6878
				text = "F"
			intervals [192]:
				xmin = 38.6878
				xmax = 38.7978
				text = "IY1"
			intervals [193]:
				xmin = 38.7978
				xmax = 38.9078
				text = "L"
			intervals [194]:
				xmin = 38.9078
				xmax = 38.9378
				text = "IH0"
			intervals [195]:
				xmin = 38.9378
				xmax = 38.9678
				text = "N"
			intervals [196]:
				xmin = 38.9678
				xmax = 38.9978
				text = "Y"
			intervals [197]:
				xmin = 38.9978
				xmax = 39.0278
				text = "UW1"
			intervals [198]:
				xmin = 39.0278
				xmax = 39.0578
				text = "N"
			intervals [199]:
				xmin = 39.0578
				xmax = 39.3678
				text = "OW1"
			intervals [200]:
				xmin = 39.3678
				xmax = 39.4878
				text = "sp"
			intervals [201]:
				xmin = 39.4878
				xmax = 41.5232
				text = ""
			intervals [202]:
				xmin = 41.5232
				xmax = 41.6732
				text = "HH"
			intervals [203]:
				xmin = 41.6732
				xmax = 41.7132
				text = "W"
			intervals [204]:
				xmin = 41.7132
				xmax = 41.7632
				text = "AH1"
			intervals [205]:
				xmin = 41.7632
				xmax = 41.7932
				text = "T"
			intervals [206]:
				xmin = 41.7932
				xmax = 41.8532
				text = "sp"
			intervals [207]:
				xmin = 41.8532
				xmax = 42.0032
				text = "AE1"
			intervals [208]:
				xmin = 42.0032
				xmax = 42.1132
				text = "M"
			intervals [209]:
				xmin = 42.1132
				xmax = 42.2332
				text = "AY1"
			intervals [210]:
				xmin = 42.2332
				xmax = 42.2732
				text = "sp"
			intervals [211]:
				xmin = 42.2732
				xmax = 42.3132
				text = "G"
			intervals [212]:
				xmin = 42.3132
				xmax = 42.3432
				text = "OW1"
			intervals [213]:
				xmin = 42.3432
				xmax = 42.4232
				text = "IH0"
			intervals [214]:
				xmin = 42.4232
				xmax = 42.4932
				text = "N"
			intervals [215]:
				xmin = 42.4932
				xmax = 42.5232
				text = "sp"
			intervals [216]:
				xmin = 42.5232
				xmax = 42.5832
				text = "T"
			intervals [217]:
				xmin = 42.5832
				xmax = 42.6132
				text = "IH0"
			intervals [218]:
				xmin = 42.6132
				xmax = 42.6632
				text = "sp"
			intervals [219]:
				xmin = 42.6632
				xmax = 42.7132
				text = "G"
			intervals [220]:
				xmin = 42.7132
				xmax = 42.7532
				text = "IH1"
			intervals [221]:
				xmin = 42.7532
				xmax = 42.7832
				text = "T"
			intervals [222]:
				xmin = 42.7832
				xmax = 42.8532
				text = "sp"
			intervals [223]:
				xmin = 42.8532
				xmax = 42.8832
				text = "F"
			intervals [224]:
				xmin = 42.8832
				xmax = 43.0332
				text = "ER0"
			intervals [225]:
				xmin = 43.0332
				xmax = 43.0632
				text = "sp"
			intervals [226]:
				xmin = 43.0632
				xmax = 43.0932
				text = "K"
			intervals [227]:
				xmin = 43.0932
				xmax = 43.1232
				text = "R"
			intervals [228]:
				xmin = 43.1232
				xmax = 43.1832
				text = "IH1"
			intervals [229]:
				xmin = 43.1832
				xmax = 43.2732
				text = "S"
			intervals [230]:
				xmin = 43.2732
				xmax = 43.4132
				text = "M"
			intervals [231]:
				xmin = 43.4132
				xmax = 43.4832
				text = "AH0"
			intervals [232]:
				xmin = 43.4832
				xmax = 43.7132
				text = "S"
			intervals [233]:
				xmin = 43.7132
				xmax = 44.2284
				text = ""
			intervals [234]:
				xmin = 44.2284
				xmax = 44.3784
				text = "sil"
			intervals [235]:
				xmin = 44.3784
				xmax = 44.4384
				text = "HH"
			intervals [236]:
				xmin = 44.4384
				xmax = 44.4784
				text = "W"
			intervals [237]:
				xmin = 44.4784
				xmax = 44.5184
				text = "AH1"
			intervals [238]:
				xmin = 44.5184
				xmax = 44.5684
				text = "T"
			intervals [239]:
				xmin = 44.5684
				xmax = 44.5984
				text = "sp"
			intervals [240]:
				xmin = 44.5984
				xmax = 44.7484
				text = "IH0"
			intervals [241]:
				xmin = 44.7484
				xmax = 44.7884
				text = "Z"
			intervals [242]:
				xmin = 44.7884
				xmax = 44.9084
				text = "sp"
			intervals [243]:
				xmin = 44.9084
				xmax = 44.9584
				text = "D"
			intervals [244]:
				xmin = 44.9584
				xmax = 45.0984
				text = "AE1"
			intervals [245]:
				xmin = 45.0984
				xmax = 45.1684
				text = "D"
			intervals [246]:
				xmin = 45.1684
				xmax = 45.2484
				text = "IY0"
			intervals [247]:
				xmin = 45.2484
				xmax = 45.2984
				text = "G"
			intervals [248]:
				xmin = 45.2984
				xmax = 45.3584
				text = "AH1"
			intervals [249]:
				xmin = 45.3584
				xmax = 45.4084
				text = "N"
			intervals [250]:
				xmin = 45.4084
				xmax = 45.4684
				text = "AH0"
			intervals [251]:
				xmin = 45.4684
				xmax = 45.5084
				text = "G"
			intervals [252]:
				xmin = 45.5084
				xmax = 45.5584
				text = "IH1"
			intervals [253]:
				xmin = 45.5584
				xmax = 45.5884
				text = "T"
			intervals [254]:
				xmin = 45.5884
				xmax = 45.6184
				text = "sp"
			intervals [255]:
				xmin = 45.6184
				xmax = 45.7084
				text = "M"
			intervals [256]:
				xmin = 45.7084
				xmax = 45.7384
				text = "IY1"
			intervals [257]:
				xmin = 45.7384
				xmax = 45.7784
				text = "sp"
			intervals [258]:
				xmin = 45.7784
				xmax = 45.9784
				text = "M"
			intervals [259]:
				xmin = 45.9784
				xmax = 46.0284
				text = "AA1"
			intervals [260]:
				xmin = 46.0284
				xmax = 46.0684
				text = "M"
			intervals [261]:
				xmin = 46.0684
				xmax = 46.0984
				text = "IY0"
			intervals [262]:
				xmin = 46.0984
				xmax = 46.2384
				text = "sp"
			intervals [263]:
				xmin = 46.2384
				xmax = 46.2684
				text = "G"
			intervals [264]:
				xmin = 46.2684
				xmax = 46.3184
				text = "AH1"
			intervals [265]:
				xmin = 46.3184
				xmax = 46.3484
				text = "N"
			intervals [266]:
				xmin = 46.3484
				xmax = 46.4284
				text = "AH0"
			intervals [267]:
				xmin = 46.4284
				xmax = 46.5084
				text = "G"
			intervals [268]:
				xmin = 46.5084
				xmax = 46.5484
				text = "EH1"
			intervals [269]:
				xmin = 46.5484
				xmax = 46.6084
				text = "T"
			intervals [270]:
				xmin = 46.6084
				xmax = 46.6484
				text = "sp"
			intervals [271]:
				xmin = 46.6484
				xmax = 46.7684
				text = "M"
			intervals [272]:
				xmin = 46.7684
				xmax = 46.8084
				text = "IY1"
			intervals [273]:
				xmin = 46.8084
				xmax = 48.1992
				text = "sp"
			intervals [274]:
				xmin = 48.1992
				xmax = 48.3192
				text = "AE1"
			intervals [275]:
				xmin = 48.3192
				xmax = 48.4592
				text = "N"
			intervals [276]:
				xmin = 48.4592
				xmax = 48.4892
				text = "sp"
			intervals [277]:
				xmin = 48.4892
				xmax = 48.5492
				text = "W"
			intervals [278]:
				xmin = 48.5492
				xmax = 48.6292
				text = "IY1"
			intervals [279]:
				xmin = 48.6292
				xmax = 48.7292
				text = "AO1"
			intervals [280]:
				xmin = 48.7292
				xmax = 48.8592
				text = "L"
			intervals [281]:
				xmin = 48.8592
				xmax = 48.8892
				text = "W"
			intervals [282]:
				xmin = 48.8892
				xmax = 48.9192
				text = "UH1"
			intervals [283]:
				xmin = 48.9192
				xmax = 48.9892
				text = "D"
			intervals [284]:
				xmin = 48.9892
				xmax = 49.0692
				text = "T"
			intervals [285]:
				xmin = 49.0692
				xmax = 49.1992
				text = "AO1"
			intervals [286]:
				xmin = 49.1992
				xmax = 49.2792
				text = "K"
			intervals [287]:
				xmin = 49.2792
				xmax = 49.3192
				text = "T"
			intervals [288]:
				xmin = 49.3192
				xmax = 49.3892
				text = "UW1"
			intervals [289]:
				xmin = 49.3892
				xmax = 49.4392
				text = "W"
			intervals [290]:
				xmin = 49.4392
				xmax = 49.4892
				text = "AH1"
			intervals [291]:
				xmin = 49.4892
				xmax = 49.5192
				text = "N"
			intervals [292]:
				xmin = 49.5192
				xmax = 49.5692
				text = "AH0"
			intervals [293]:
				xmin = 49.5692
				xmax = 49.6492
				text = "N"
			intervals [294]:
				xmin = 49.6492
				xmax = 49.7192
				text = "AH1"
			intervals [295]:
				xmin = 49.7192
				xmax = 49.7492
				text = "DH"
			intervals [296]:
				xmin = 49.7492
				xmax = 49.7892
				text = "ER0"
			intervals [297]:
				xmin = 49.7892
				xmax = 49.8292
				text = "sp"
			intervals [298]:
				xmin = 49.8292
				xmax = 49.9692
				text = "Y"
			intervals [299]:
				xmin = 49.9692
				xmax = 50.0292
				text = "UW1"
			intervals [300]:
				xmin = 50.0292
				xmax = 50.0592
				text = "N"
			intervals [301]:
				xmin = 50.0592
				xmax = 50.1192
				text = "OW1"
			intervals [302]:
				xmin = 50.1192
				xmax = 50.1592
				text = "sp"
			intervals [303]:
				xmin = 50.1592
				xmax = 50.1992
				text = "AO1"
			intervals [304]:
				xmin = 50.1992
				xmax = 50.3292
				text = "L"
			intervals [305]:
				xmin = 50.3292
				xmax = 50.3892
				text = "sp"
			intervals [306]:
				xmin = 50.3892
				xmax = 50.4192
				text = "M"
			intervals [307]:
				xmin = 50.4192
				xmax = 50.4492
				text = "AY1"
			intervals [308]:
				xmin = 50.4492
				xmax = 50.4992
				text = "sp"
			intervals [309]:
				xmin = 50.4992
				xmax = 50.5392
				text = "F"
			intervals [310]:
				xmin = 50.5392
				xmax = 50.6092
				text = "R"
			intervals [311]:
				xmin = 50.6092
				xmax = 50.6492
				text = "EH1"
			intervals [312]:
				xmin = 50.6492
				xmax = 50.6792
				text = "N"
			intervals [313]:
				xmin = 50.6792
				xmax = 50.7092
				text = "Z"
			intervals [314]:
				xmin = 50.7092
				xmax = 50.8192
				text = "sp"
			intervals [315]:
				xmin = 50.8192
				xmax = 50.8592
				text = "Y"
			intervals [316]:
				xmin = 50.8592
				xmax = 50.8892
				text = "UW1"
			intervals [317]:
				xmin = 50.8892
				xmax = 50.9692
				text = "sp"
			intervals [318]:
				xmin = 50.9692
				xmax = 50.9992
				text = "N"
			intervals [319]:
				xmin = 50.9992
				xmax = 51.0292
				text = "OW1"
			intervals [320]:
				xmin = 51.0292
				xmax = 51.1192
				text = "sp"
			intervals [321]:
				xmin = 51.1192
				xmax = 51.2292
				text = "AY1"
			intervals [322]:
				xmin = 51.2292
				xmax = 51.3292
				text = "M"
			intervals [323]:
				xmin = 51.3292
				xmax = 51.3692
				text = "G"
			intervals [324]:
				xmin = 51.3692
				xmax = 51.4292
				text = "AH1"
			intervals [325]:
				xmin = 51.4292
				xmax = 51.4592
				text = "N"
			intervals [326]:
				xmin = 51.4592
				xmax = 51.5392
				text = "AH0"
			intervals [327]:
				xmin = 51.5392
				xmax = 51.5892
				text = "G"
			intervals [328]:
				xmin = 51.5892
				xmax = 51.6192
				text = "IH1"
			intervals [329]:
				xmin = 51.6192
				xmax = 51.6692
				text = "T"
			intervals [330]:
				xmin = 51.6692
				xmax = 51.7192
				text = "sp"
			intervals [331]:
				xmin = 51.7192
				xmax = 51.7792
				text = "DH"
			intervals [332]:
				xmin = 51.7792
				xmax = 51.9592
				text = "IH0"
			intervals [333]:
				xmin = 51.9592
				xmax = 52.0592
				text = "S"
			intervals [334]:
				xmin = 52.0592
				xmax = 52.1092
				text = "AY1"
			intervals [335]:
				xmin = 52.1092
				xmax = 52.2092
				text = "sp"
			intervals [336]:
				xmin = 52.2092
				xmax = 52.2592
				text = "B"
			intervals [337]:
				xmin = 52.2592
				xmax = 52.2892
				text = "EH1"
			intervals [338]:
				xmin = 52.2892
				xmax = 52.3892
				text = "T"
			intervals [339]:
				xmin = 52.3892
				xmax = 52.8854
				text = "sp"
			intervals [340]:
				xmin = 52.8854
				xmax = 52.9154
				text = "Y"
			intervals [341]:
				xmin = 52.9154
				xmax = 52.9454
				text = "UW1"
			intervals [342]:
				xmin = 52.9454
				xmax = 52.9754
				text = "N"
			intervals [343]:
				xmin = 52.9754
				xmax = 53.1754
				text = "OW1"
			intervals [344]:
				xmin = 53.1754
				xmax = 53.2054
				text = "sp"
			intervals [345]:
				xmin = 53.2054
				xmax = 53.3054
				text = "AH0"
			intervals [346]:
				xmin = 53.3054
				xmax = 53.3754
				text = "M"
			intervals [347]:
				xmin = 53.3754
				xmax = 53.4054
				text = "G"
			intervals [348]:
				xmin = 53.4054
				xmax = 53.4554
				text = "AH1"
			intervals [349]:
				xmin = 53.4554
				xmax = 53.4954
				text = "N"
			intervals [350]:
				xmin = 53.4954
				xmax = 53.5654
				text = "AH0"
			intervals [351]:
				xmin = 53.5654
				xmax = 53.6054
				text = "G"
			intervals [352]:
				xmin = 53.6054
				xmax = 53.6354
				text = "EH1"
			intervals [353]:
				xmin = 53.6354
				xmax = 53.6654
				text = "T"
			intervals [354]:
				xmin = 53.6654
				xmax = 53.6954
				text = "sp"
			intervals [355]:
				xmin = 53.6954
				xmax = 53.7854
				text = "DH"
			intervals [356]:
				xmin = 53.7854
				xmax = 53.8254
				text = "IH0"
			intervals [357]:
				xmin = 53.8254
				xmax = 54.0754
				text = "S"
			intervals [358]:
				xmin = 54.0754
				xmax = 54.7818
				text = "sp"
			intervals [359]:
				xmin = 54.7818
				xmax = 54.8818
				text = "AY1"
			intervals [360]:
				xmin = 54.8818
				xmax = 55.0118
				text = "N"
			intervals [361]:
				xmin = 55.0118
				xmax = 55.3118
				text = "OW1"
			intervals [362]:
				xmin = 55.3118
				xmax = 55.3718
				text = "AH0"
			intervals [363]:
				xmin = 55.3718
				xmax = 55.4018
				text = "M"
			intervals [364]:
				xmin = 55.4018
				xmax = 55.4818
				text = "G"
			intervals [365]:
				xmin = 55.4818
				xmax = 55.5318
				text = "AA1"
			intervals [366]:
				xmin = 55.5318
				xmax = 55.5618
				text = "N"
			intervals [367]:
				xmin = 55.5618
				xmax = 55.5918
				text = "AH0"
			intervals [368]:
				xmin = 55.5918
				xmax = 55.6218
				text = "G"
			intervals [369]:
				xmin = 55.6218
				xmax = 55.6618
				text = "EH1"
			intervals [370]:
				xmin = 55.6618
				xmax = 55.6918
				text = "T"
			intervals [371]:
				xmin = 55.6918
				xmax = 55.7218
				text = "DH"
			intervals [372]:
				xmin = 55.7218
				xmax = 55.7518
				text = "IH0"
			intervals [373]:
				xmin = 55.7518
				xmax = 55.9118
				text = "S"
			intervals [374]:
				xmin = 55.9118
				xmax = 56.1641
				text = "sp"
			intervals [375]:
				xmin = 56.1641
				xmax = 56.1941
				text = "Y"
			intervals [376]:
				xmin = 56.1941
				xmax = 56.2241
				text = "UW1"
			intervals [377]:
				xmin = 56.2241
				xmax = 56.2541
				text = "N"
			intervals [378]:
				xmin = 56.2541
				xmax = 56.4741
				text = "OW1"
			intervals [379]:
				xmin = 56.4741
				xmax = 56.5341
				text = "sp"
			intervals [380]:
				xmin = 56.5341
				xmax = 56.6241
				text = "AY1"
			intervals [381]:
				xmin = 56.6241
				xmax = 56.6641
				text = "M"
			intervals [382]:
				xmin = 56.6641
				xmax = 56.7141
				text = "AH0"
			intervals [383]:
				xmin = 56.7141
				xmax = 56.7541
				text = "G"
			intervals [384]:
				xmin = 56.7541
				xmax = 56.7841
				text = "IH1"
			intervals [385]:
				xmin = 56.7841
				xmax = 56.8241
				text = "T"
			intervals [386]:
				xmin = 56.8241
				xmax = 56.8641
				text = "M"
			intervals [387]:
				xmin = 56.8641
				xmax = 56.9241
				text = "IY1"
			intervals [388]:
				xmin = 56.9241
				xmax = 57.0241
				text = "S"
			intervals [389]:
				xmin = 57.0241
				xmax = 57.0541
				text = "AH1"
			intervals [390]:
				xmin = 57.0541
				xmax = 57.1141
				text = "M"
			intervals [391]:
				xmin = 57.1141
				xmax = 57.1641
				text = "G"
			intervals [392]:
				xmin = 57.1641
				xmax = 57.2841
				text = "AH1"
			intervals [393]:
				xmin = 57.2841
				xmax = 57.4541
				text = "N"
			intervals [394]:
				xmin = 57.4541
				xmax = 57.5641
				text = "Z"
			intervals [395]:
				xmin = 57.5641
				xmax = 57.6441
				text = "N"
			intervals [396]:
				xmin = 57.6441
				xmax = 57.7741
				text = "OW1"
			intervals [397]:
				xmin = 57.7741
				xmax = 57.8441
				text = "AY1"
			intervals [398]:
				xmin = 57.8441
				xmax = 57.8741
				text = "spn"
			intervals [399]:
				xmin = 57.8741
				xmax = 57.9441
				text = "G"
			intervals [400]:
				xmin = 57.9441
				xmax = 57.9741
				text = "IH1"
			intervals [401]:
				xmin = 57.9741
				xmax = 58.0041
				text = "T"
			intervals [402]:
				xmin = 58.0041
				xmax = 58.0641
				text = "AH0"
			intervals [403]:
				xmin = 58.0641
				xmax = 58.1241
				text = "B"
			intervals [404]:
				xmin = 58.1241
				xmax = 58.2941
				text = "AY1"
			intervals [405]:
				xmin = 58.2941
				xmax = 58.4141
				text = "S"
			intervals [406]:
				xmin = 58.4141
				xmax = 58.4641
				text = "IH0"
			intervals [407]:
				xmin = 58.4641
				xmax = 58.5141
				text = "K"
			intervals [408]:
				xmin = 58.5141
				xmax = 58.5441
				text = "AH0"
			intervals [409]:
				xmin = 58.5441
				xmax = 58.6041
				text = "L"
			intervals [410]:
				xmin = 58.6041
				xmax = 60.0582
				text = "sp"
			intervals [411]:
				xmin = 60.0582
				xmax = 60.1582
				text = "AY1"
			intervals [412]:
				xmin = 60.1582
				xmax = 60.1982
				text = "spn"
			intervals [413]:
				xmin = 60.1982
				xmax = 60.2482
				text = "G"
			intervals [414]:
				xmin = 60.2482
				xmax = 60.2882
				text = "IH1"
			intervals [415]:
				xmin = 60.2882
				xmax = 60.3182
				text = "T"
			intervals [416]:
				xmin = 60.3182
				xmax = 60.3782
				text = "AH0"
			intervals [417]:
				xmin = 60.3782
				xmax = 60.4482
				text = "B"
			intervals [418]:
				xmin = 60.4482
				xmax = 60.5882
				text = "AY1"
			intervals [419]:
				xmin = 60.5882
				xmax = 60.6982
				text = "S"
			intervals [420]:
				xmin = 60.6982
				xmax = 60.7382
				text = "IH0"
			intervals [421]:
				xmin = 60.7382
				xmax = 60.7682
				text = "K"
			intervals [422]:
				xmin = 60.7682
				xmax = 60.8082
				text = "AH0"
			intervals [423]:
				xmin = 60.8082
				xmax = 60.8882
				text = "L"
			intervals [424]:
				xmin = 60.8882
				xmax = 60.9382
				text = "T"
			intervals [425]:
				xmin = 60.9382
				xmax = 61.0282
				text = "UW1"
			intervals [426]:
				xmin = 61.0282
				xmax = 61.1182
				text = "AY1"
			intervals [427]:
				xmin = 61.1182
				xmax = 61.1482
				text = "W"
			intervals [428]:
				xmin = 61.1482
				xmax = 61.1782
				text = "UH1"
			intervals [429]:
				xmin = 61.1782
				xmax = 61.2082
				text = "D"
			intervals [430]:
				xmin = 61.2082
				xmax = 61.2382
				text = "G"
			intervals [431]:
				xmin = 61.2382
				xmax = 61.2782
				text = "IH1"
			intervals [432]:
				xmin = 61.2782
				xmax = 61.3382
				text = "T"
			intervals [433]:
				xmin = 61.3382
				xmax = 61.3682
				text = "EY1"
			intervals [434]:
				xmin = 61.3682
				xmax = 61.3982
				text = "IH1"
			intervals [435]:
				xmin = 61.3982
				xmax = 61.5282
				text = "NG"
			intervals [436]:
				xmin = 61.5282
				xmax = 61.5582
				text = "L"
			intervals [437]:
				xmin = 61.5582
				xmax = 61.5882
				text = "IH0"
			intervals [438]:
				xmin = 61.5882
				xmax = 61.6882
				text = "SH"
			intervals [439]:
				xmin = 61.6882
				xmax = 61.7982
				text = "R"
			intervals [440]:
				xmin = 61.7982
				xmax = 61.9382
				text = "EY1"
			intervals [441]:
				xmin = 61.9382
				xmax = 61.9682
				text = "S"
			intervals [442]:
				xmin = 61.9682
				xmax = 62.5882
				text = "ER0"
			intervals [443]:
				xmin = 62.5882
				xmax = 62.6182
				text = "sp"
			intervals [444]:
				xmin = 62.6182
				xmax = 62.6482
				text = "Y"
			intervals [445]:
				xmin = 62.6482
				xmax = 62.6882
				text = "UW1"
			intervals [446]:
				xmin = 62.6882
				xmax = 62.8782
				text = "sp"
			intervals [447]:
				xmin = 62.8782
				xmax = 62.9082
				text = "N"
			intervals [448]:
				xmin = 62.9082
				xmax = 62.9382
				text = "OW1"
			intervals [449]:
				xmin = 62.9382
				xmax = 63.0337
				text = ""
			intervals [450]:
				xmin = 63.0337
				xmax = 63.1337
				text = "sil"
			intervals [451]:
				xmin = 63.1337
				xmax = 63.1937
				text = "F"
			intervals [452]:
				xmin = 63.1937
				xmax = 63.3237
				text = "AO1"
			intervals [453]:
				xmin = 63.3237
				xmax = 63.3737
				text = "R"
			intervals [454]:
				xmin = 63.3737
				xmax = 63.4537
				text = "S"
			intervals [455]:
				xmin = 63.4537
				xmax = 63.5337
				text = "P"
			intervals [456]:
				xmin = 63.5337
				xmax = 63.6537
				text = "IY1"
			intervals [457]:
				xmin = 63.6537
				xmax = 63.7037
				text = "D"
			intervals [458]:
				xmin = 63.7037
				xmax = 63.7537
				text = "AO1"
			intervals [459]:
				xmin = 63.7537
				xmax = 63.8137
				text = "R"
			intervals [460]:
				xmin = 63.8137
				xmax = 63.9837
				text = "S"
			intervals [461]:
				xmin = 63.9837
				xmax = 64.0337
				text = "EH1"
			intervals [462]:
				xmin = 64.0337
				xmax = 64.0937
				text = "V"
			intervals [463]:
				xmin = 64.0937
				xmax = 64.1437
				text = "AH0"
			intervals [464]:
				xmin = 64.1437
				xmax = 64.2137
				text = "N"
			intervals [465]:
				xmin = 64.2137
				xmax = 64.2737
				text = "S"
			intervals [466]:
				xmin = 64.2737
				xmax = 64.3837
				text = "P"
			intervals [467]:
				xmin = 64.3837
				xmax = 64.5137
				text = "IY1"
			intervals [468]:
				xmin = 64.5137
				xmax = 64.5637
				text = "D"
			intervals [469]:
				xmin = 64.5637
				xmax = 64.6937
				text = "sp"
			intervals [470]:
				xmin = 64.6937
				xmax = 64.7637
				text = "Y"
			intervals [471]:
				xmin = 64.7637
				xmax = 64.8137
				text = "UW1"
			intervals [472]:
				xmin = 64.8137
				xmax = 64.8637
				text = "N"
			intervals [473]:
				xmin = 64.8637
				xmax = 65.0437
				text = "OW1"
			intervals [474]:
				xmin = 65.0437
				xmax = 66.2891
				text = "sp"
			intervals [475]:
				xmin = 66.2891
				xmax = 66.3591
				text = "T"
			intervals [476]:
				xmin = 66.3591
				xmax = 66.3991
				text = "W"
			intervals [477]:
				xmin = 66.3991
				xmax = 66.5091
				text = "EH1"
			intervals [478]:
				xmin = 66.5091
				xmax = 66.5691
				text = "L"
			intervals [479]:
				xmin = 66.5691
				xmax = 66.6191
				text = "V"
			intervals [480]:
				xmin = 66.6191
				xmax = 66.6491
				text = "S"
			intervals [481]:
				xmin = 66.6491
				xmax = 66.7591
				text = "P"
			intervals [482]:
				xmin = 66.7591
				xmax = 66.8791
				text = "IY1"
			intervals [483]:
				xmin = 66.8791
				xmax = 66.9591
				text = "D"
			intervals [484]:
				xmin = 66.9591
				xmax = 67.1991
				text = "Z"
			intervals [485]:
				xmin = 67.1991
				xmax = 68.168
				text = "sp"
			intervals [486]:
				xmin = 68.168
				xmax = 68.228
				text = "AH0"
			intervals [487]:
				xmin = 68.228
				xmax = 68.258
				text = "M"
			intervals [488]:
				xmin = 68.258
				xmax = 68.288
				text = "G"
			intervals [489]:
				xmin = 68.288
				xmax = 68.318
				text = "IH1"
			intervals [490]:
				xmin = 68.318
				xmax = 68.348
				text = "T"
			intervals [491]:
				xmin = 68.348
				xmax = 68.378
				text = "IH0"
			intervals [492]:
				xmin = 68.378
				xmax = 68.408
				text = "N"
			intervals [493]:
				xmin = 68.408
				xmax = 68.438
				text = "DH"
			intervals [494]:
				xmin = 68.438
				xmax = 68.468
				text = "AH0"
			intervals [495]:
				xmin = 68.468
				xmax = 68.578
				text = "S"
			intervals [496]:
				xmin = 68.578
				xmax = 68.688
				text = "EY1"
			intervals [497]:
				xmin = 68.688
				xmax = 68.768
				text = "M"
			intervals [498]:
				xmin = 68.768
				xmax = 68.888
				text = "TH"
			intervals [499]:
				xmin = 68.888
				xmax = 68.968
				text = "IH1"
			intervals [500]:
				xmin = 68.968
				xmax = 69.068
				text = "NG"
			intervals [501]:
				xmin = 69.068
				xmax = 69.098
				text = "sp"
			intervals [502]:
				xmin = 69.098
				xmax = 69.128
				text = "DH"
			intervals [503]:
				xmin = 69.128
				xmax = 69.158
				text = "AH0"
			intervals [504]:
				xmin = 69.158
				xmax = 69.188
				text = "T"
			intervals [505]:
				xmin = 69.188
				xmax = 69.218
				text = "Z"
			intervals [506]:
				xmin = 69.218
				xmax = 69.258
				text = "sp"
			intervals [507]:
				xmin = 69.258
				xmax = 69.318
				text = "HH"
			intervals [508]:
				xmin = 69.318
				xmax = 69.348
				text = "W"
			intervals [509]:
				xmin = 69.348
				xmax = 69.378
				text = "AH1"
			intervals [510]:
				xmin = 69.378
				xmax = 69.408
				text = "T"
			intervals [511]:
				xmin = 69.408
				xmax = 69.448
				text = "sp"
			intervals [512]:
				xmin = 69.448
				xmax = 69.498
				text = "M"
			intervals [513]:
				xmin = 69.498
				xmax = 69.588
				text = "AY1"
			intervals [514]:
				xmin = 69.588
				xmax = 69.618
				text = "F"
			intervals [515]:
				xmin = 69.618
				xmax = 69.648
				text = "AA1"
			intervals [516]:
				xmin = 69.648
				xmax = 69.678
				text = "DH"
			intervals [517]:
				xmin = 69.678
				xmax = 69.708
				text = "ER0"
			intervals [518]:
				xmin = 69.708
				xmax = 69.748
				text = "T"
			intervals [519]:
				xmin = 69.748
				xmax = 69.808
				text = "OW1"
			intervals [520]:
				xmin = 69.808
				xmax = 69.878
				text = "L"
			intervals [521]:
				xmin = 69.878
				xmax = 69.908
				text = "D"
			intervals [522]:
				xmin = 69.908
				xmax = 69.998
				text = "M"
			intervals [523]:
				xmin = 69.998
				xmax = 70.078
				text = "IY1"
			intervals [524]:
				xmin = 70.078
				xmax = 70.138
				text = "Y"
			intervals [525]:
				xmin = 70.138
				xmax = 70.188
				text = "UW1"
			intervals [526]:
				xmin = 70.188
				xmax = 70.238
				text = "N"
			intervals [527]:
				xmin = 70.238
				xmax = 70.318
				text = "OW1"
			intervals [528]:
				xmin = 70.318
				xmax = 70.388
				text = "Y"
			intervals [529]:
				xmin = 70.388
				xmax = 70.508
				text = "UW1"
			intervals [530]:
				xmin = 70.508
				xmax = 70.538
				text = "sp"
			intervals [531]:
				xmin = 70.538
				xmax = 70.688
				text = "AO1"
			intervals [532]:
				xmin = 70.688
				xmax = 70.758
				text = "L"
			intervals [533]:
				xmin = 70.758
				xmax = 70.818
				text = "W"
			intervals [534]:
				xmin = 70.818
				xmax = 70.848
				text = "IY0"
			intervals [535]:
				xmin = 70.848
				xmax = 70.888
				text = "Z"
			intervals [536]:
				xmin = 70.888
				xmax = 70.968
				text = "T"
			intervals [537]:
				xmin = 70.968
				xmax = 71.008
				text = "R"
			intervals [538]:
				xmin = 71.008
				xmax = 71.148
				text = "AY1"
			intervals [539]:
				xmin = 71.148
				xmax = 71.178
				text = "AH0"
			intervals [540]:
				xmin = 71.178
				xmax = 71.208
				text = "N"
			intervals [541]:
				xmin = 71.208
				xmax = 71.308
				text = "AW2"
			intervals [542]:
				xmin = 71.308
				xmax = 71.408
				text = "T"
			intervals [543]:
				xmin = 71.408
				xmax = 71.448
				text = "D"
			intervals [544]:
				xmin = 71.448
				xmax = 71.578
				text = "UW1"
			intervals [545]:
				xmin = 71.578
				xmax = 71.628
				text = "DH"
			intervals [546]:
				xmin = 71.628
				xmax = 71.678
				text = "AH1"
			intervals [547]:
				xmin = 71.678
				xmax = 71.748
				text = "AH1"
			intervals [548]:
				xmin = 71.748
				xmax = 71.798
				text = "DH"
			intervals [549]:
				xmin = 71.798
				xmax = 71.858
				text = "ER0"
			intervals [550]:
				xmin = 71.858
				xmax = 71.948
				text = "sp"
			intervals [551]:
				xmin = 71.948
				xmax = 71.998
				text = "F"
			intervals [552]:
				xmin = 71.998
				xmax = 72.068
				text = "EH1"
			intervals [553]:
				xmin = 72.068
				xmax = 72.248
				text = "L"
			intervals [554]:
				xmin = 72.248
				xmax = 72.278
				text = "AH0"
			intervals [555]:
				xmin = 72.278
				xmax = 72.308
				text = "S"
			intervals [556]:
				xmin = 72.308
				xmax = 72.338
				text = "sp"
			intervals [557]:
				xmin = 72.338
				xmax = 72.418
				text = "Y"
			intervals [558]:
				xmin = 72.418
				xmax = 72.468
				text = "UW1"
			intervals [559]:
				xmin = 72.468
				xmax = 72.498
				text = "N"
			intervals [560]:
				xmin = 72.498
				xmax = 72.558
				text = "OW1"
			intervals [561]:
				xmin = 72.558
				xmax = 72.588
				text = "sp"
			intervals [562]:
				xmin = 72.588
				xmax = 72.618
				text = "AH0"
			intervals [563]:
				xmin = 72.618
				xmax = 72.818
				text = "N"
			intervals [564]:
				xmin = 72.818
				xmax = 72.888
				text = "sp"
			intervals [565]:
				xmin = 72.888
				xmax = 73.158
				text = "AH1"
			intervals [566]:
				xmin = 73.158
				xmax = 74.4929
				text = "sp"
			intervals [567]:
				xmin = 74.4929
				xmax = 74.5329
				text = "W"
			intervals [568]:
				xmin = 74.5329
				xmax = 74.5929
				text = "EH1"
			intervals [569]:
				xmin = 74.5929
				xmax = 74.6429
				text = "N"
			intervals [570]:
				xmin = 74.6429
				xmax = 74.7129
				text = "K"
			intervals [571]:
				xmin = 74.7129
				xmax = 74.7429
				text = "R"
			intervals [572]:
				xmin = 74.7429
				xmax = 74.7829
				text = "IH1"
			intervals [573]:
				xmin = 74.7829
				xmax = 74.8829
				text = "S"
			intervals [574]:
				xmin = 74.8829
				xmax = 74.9629
				text = "M"
			intervals [575]:
				xmin = 74.9629
				xmax = 75.0329
				text = "AH0"
			intervals [576]:
				xmin = 75.0329
				xmax = 75.1029
				text = "S"
			intervals [577]:
				xmin = 75.1029
				xmax = 75.1729
				text = "N"
			intervals [578]:
				xmin = 75.1729
				xmax = 75.2629
				text = "AY1"
			intervals [579]:
				xmin = 75.2629
				xmax = 75.3629
				text = "T"
			intervals [580]:
				xmin = 75.3629
				xmax = 75.4529
				text = "K"
			intervals [581]:
				xmin = 75.4529
				xmax = 75.4929
				text = "EY1"
			intervals [582]:
				xmin = 75.4929
				xmax = 75.7929
				text = "M"
			intervals [583]:
				xmin = 75.7929
				xmax = 75.8229
				text = "sp"
			intervals [584]:
				xmin = 75.8229
				xmax = 75.8529
				text = "Y"
			intervals [585]:
				xmin = 75.8529
				xmax = 75.9329
				text = "UW1"
			intervals [586]:
				xmin = 75.9329
				xmax = 75.9729
				text = "N"
			intervals [587]:
				xmin = 75.9729
				xmax = 76.3029
				text = "OW1"
			intervals [588]:
				xmin = 76.3029
				xmax = 77.0741
				text = "sp"
			intervals [589]:
				xmin = 77.0741
				xmax = 77.2241
				text = "EH1"
			intervals [590]:
				xmin = 77.2241
				xmax = 77.2541
				text = "V"
			intervals [591]:
				xmin = 77.2541
				xmax = 77.3041
				text = "R"
			intervals [592]:
				xmin = 77.3041
				xmax = 77.3541
				text = "IY0"
			intervals [593]:
				xmin = 77.3541
				xmax = 77.4841
				text = "W"
			intervals [594]:
				xmin = 77.4841
				xmax = 77.5941
				text = "AH2"
			intervals [595]:
				xmin = 77.5941
				xmax = 77.6941
				text = "N"
			intervals [596]:
				xmin = 77.6941
				xmax = 77.7941
				text = "sp"
			intervals [597]:
				xmin = 77.7941
				xmax = 77.8641
				text = "T"
			intervals [598]:
				xmin = 77.8641
				xmax = 77.8941
				text = "UH1"
			intervals [599]:
				xmin = 77.8941
				xmax = 77.9241
				text = "K"
			intervals [600]:
				xmin = 77.9241
				xmax = 78.0141
				text = "sp"
			intervals [601]:
				xmin = 78.0141
				xmax = 78.0541
				text = "DH"
			intervals [602]:
				xmin = 78.0541
				xmax = 78.1041
				text = "EH1"
			intervals [603]:
				xmin = 78.1041
				xmax = 78.1541
				text = "R"
			intervals [604]:
				xmin = 78.1541
				xmax = 78.2141
				text = "B"
			intervals [605]:
				xmin = 78.2141
				xmax = 78.5641
				text = "AE1"
			intervals [606]:
				xmin = 78.5641
				xmax = 78.6141
				text = "TH"
			intervals [607]:
				xmin = 78.6141
				xmax = 78.8541
				text = "sp"
			intervals [608]:
				xmin = 78.8541
				xmax = 78.9241
				text = "AH0"
			intervals [609]:
				xmin = 78.9241
				xmax = 79.0641
				text = "N"
			intervals [610]:
				xmin = 79.0641
				xmax = 79.2541
				text = "sp"
			intervals [611]:
				xmin = 79.2541
				xmax = 79.7441
				text = "AH1"
			intervals [612]:
				xmin = 79.7441
				xmax = 81.2923
				text = "sp"
			intervals [613]:
				xmin = 81.2923
				xmax = 81.3623
				text = "JH"
			intervals [614]:
				xmin = 81.3623
				xmax = 81.4023
				text = "AH1"
			intervals [615]:
				xmin = 81.4023
				xmax = 81.4923
				text = "M"
			intervals [616]:
				xmin = 81.4923
				xmax = 81.5423
				text = "P"
			intervals [617]:
				xmin = 81.5423
				xmax = 81.5723
				text = "T"
			intervals [618]:
				xmin = 81.5723
				xmax = 81.6023
				text = "IH0"
			intervals [619]:
				xmin = 81.6023
				xmax = 81.7223
				text = "N"
			intervals [620]:
				xmin = 81.7223
				xmax = 81.8023
				text = "B"
			intervals [621]:
				xmin = 81.8023
				xmax = 82.0423
				text = "EH1"
			intervals [622]:
				xmin = 82.0423
				xmax = 82.1323
				text = "D"
			intervals [623]:
				xmin = 82.1323
				xmax = 83.5213
				text = "sp"
			intervals [624]:
				xmin = 83.5213
				xmax = 83.5513
				text = "Y"
			intervals [625]:
				xmin = 83.5513
				xmax = 83.5913
				text = "UW1"
			intervals [626]:
				xmin = 83.5913
				xmax = 83.6313
				text = "N"
			intervals [627]:
				xmin = 83.6313
				xmax = 83.7613
				text = "OW1"
			intervals [628]:
				xmin = 83.7613
				xmax = 87.0189
				text = "sp"
			intervals [629]:
				xmin = 87.0189
				xmax = 87.0789
				text = "K"
			intervals [630]:
				xmin = 87.0789
				xmax = 87.1089
				text = "UH1"
			intervals [631]:
				xmin = 87.1089
				xmax = 87.1389
				text = "D"
			intervals [632]:
				xmin = 87.1389
				xmax = 87.1689
				text = "AH0"
			intervals [633]:
				xmin = 87.1689
				xmax = 87.1989
				text = "N"
			intervals [634]:
				xmin = 87.1989
				xmax = 87.2489
				text = "T"
			intervals [635]:
				xmin = 87.2489
				xmax = 87.3589
				text = "S"
			intervals [636]:
				xmin = 87.3589
				xmax = 87.4189
				text = "L"
			intervals [637]:
				xmin = 87.4189
				xmax = 87.4589
				text = "IY1"
			intervals [638]:
				xmin = 87.4589
				xmax = 87.4889
				text = "P"
			intervals [639]:
				xmin = 87.4889
				xmax = 87.6989
				text = "sp"
			intervals [640]:
				xmin = 87.6989
				xmax = 87.7489
				text = "N"
			intervals [641]:
				xmin = 87.7489
				xmax = 87.9989
				text = "OW1"
			intervals [642]:
				xmin = 87.9989
				xmax = 88.5079
				text = "sp"
			intervals [643]:
				xmin = 88.5079
				xmax = 88.5479
				text = "K"
			intervals [644]:
				xmin = 88.5479
				xmax = 88.5779
				text = "UH1"
			intervals [645]:
				xmin = 88.5779
				xmax = 88.6079
				text = "D"
			intervals [646]:
				xmin = 88.6079
				xmax = 88.6379
				text = "AH0"
			intervals [647]:
				xmin = 88.6379
				xmax = 88.6679
				text = "N"
			intervals [648]:
				xmin = 88.6679
				xmax = 88.6979
				text = "T"
			intervals [649]:
				xmin = 88.6979
				xmax = 88.7679
				text = "S"
			intervals [650]:
				xmin = 88.7679
				xmax = 88.7979
				text = "L"
			intervals [651]:
				xmin = 88.7979
				xmax = 88.8279
				text = "IY1"
			intervals [652]:
				xmin = 88.8279
				xmax = 88.9479
				text = "P"
			intervals [653]:
				xmin = 88.9479
				xmax = 89.3379
				text = "sp"
			intervals [654]:
				xmin = 89.3379
				xmax = 90.4088
				text = ""
			intervals [655]:
				xmin = 90.4088
				xmax = 90.5188
				text = "Y"
			intervals [656]:
				xmin = 90.5188
				xmax = 90.5488
				text = "UW1"
			intervals [657]:
				xmin = 90.5488
				xmax = 90.5888
				text = "N"
			intervals [658]:
				xmin = 90.5888
				xmax = 90.6588
				text = "OW1"
			intervals [659]:
				xmin = 90.6588
				xmax = 90.6988
				text = "sp"
			intervals [660]:
				xmin = 90.6988
				xmax = 90.7288
				text = "K"
			intervals [661]:
				xmin = 90.7288
				xmax = 90.7688
				text = "AA1"
			intervals [662]:
				xmin = 90.7688
				xmax = 90.8788
				text = "Z"
			intervals [663]:
				xmin = 90.8788
				xmax = 90.9088
				text = "sp"
			intervals [664]:
				xmin = 90.9088
				xmax = 90.9488
				text = "W"
			intervals [665]:
				xmin = 90.9488
				xmax = 90.9888
				text = "IY1"
			intervals [666]:
				xmin = 90.9888
				xmax = 91.0588
				text = "sp"
			intervals [667]:
				xmin = 91.0588
				xmax = 91.1488
				text = "HH"
			intervals [668]:
				xmin = 91.1488
				xmax = 91.1988
				text = "IY1"
			intervals [669]:
				xmin = 91.1988
				xmax = 91.2288
				text = "R"
			intervals [670]:
				xmin = 91.2288
				xmax = 91.2588
				text = "IH0"
			intervals [671]:
				xmin = 91.2588
				xmax = 91.3188
				text = "N"
			intervals [672]:
				xmin = 91.3188
				xmax = 91.3588
				text = "DH"
			intervals [673]:
				xmin = 91.3588
				xmax = 91.4188
				text = "IY0"
			intervals [674]:
				xmin = 91.4188
				xmax = 91.4888
				text = "sp"
			intervals [675]:
				xmin = 91.4888
				xmax = 91.5688
				text = "P"
			intervals [676]:
				xmin = 91.5688
				xmax = 91.6088
				text = "IY1"
			intervals [677]:
				xmin = 91.6088
				xmax = 91.6688
				text = "P"
			intervals [678]:
				xmin = 91.6688
				xmax = 91.7288
				text = "AH0"
			intervals [679]:
				xmin = 91.7288
				xmax = 91.7688
				text = "L"
			intervals [680]:
				xmin = 91.7688
				xmax = 91.8388
				text = "D"
			intervals [681]:
				xmin = 91.8388
				xmax = 91.9888
				text = "AW1"
			intervals [682]:
				xmin = 91.9888
				xmax = 92.0588
				text = "N"
			intervals [683]:
				xmin = 92.0588
				xmax = 92.1488
				text = "S"
			intervals [684]:
				xmin = 92.1488
				xmax = 92.2288
				text = "T"
			intervals [685]:
				xmin = 92.2288
				xmax = 92.3488
				text = "EH1"
			intervals [686]:
				xmin = 92.3488
				xmax = 92.3788
				text = "R"
			intervals [687]:
				xmin = 92.3788
				xmax = 92.4088
				text = "Z"
			intervals [688]:
				xmin = 92.4088
				xmax = 92.4388
				text = "Y"
			intervals [689]:
				xmin = 92.4388
				xmax = 92.4788
				text = "UW1"
			intervals [690]:
				xmin = 92.4788
				xmax = 92.5088
				text = "sp"
			intervals [691]:
				xmin = 92.5088
				xmax = 92.5388
				text = "N"
			intervals [692]:
				xmin = 92.5388
				xmax = 92.5788
				text = "OW1"
			intervals [693]:
				xmin = 92.5788
				xmax = 94.6595
				text = ""
			intervals [694]:
				xmin = 94.6595
				xmax = 94.7995
				text = "sil"
			intervals [695]:
				xmin = 94.7995
				xmax = 94.8695
				text = "AE1"
			intervals [696]:
				xmin = 94.8695
				xmax = 95.0095
				text = "N"
			intervals [697]:
				xmin = 95.0095
				xmax = 95.0895
				text = "AE1"
			intervals [698]:
				xmin = 95.0895
				xmax = 95.2495
				text = "N"
			intervals [699]:
				xmin = 95.2495
				xmax = 95.2995
				text = "B"
			intervals [700]:
				xmin = 95.2995
				xmax = 95.3695
				text = "AY1"
			intervals [701]:
				xmin = 95.3695
				xmax = 95.4395
				text = "DH"
			intervals [702]:
				xmin = 95.4395
				xmax = 95.4795
				text = "AE1"
			intervals [703]:
				xmin = 95.4795
				xmax = 95.5695
				text = "T"
			intervals [704]:
				xmin = 95.5695
				xmax = 95.6695
				text = "T"
			intervals [705]:
				xmin = 95.6695
				xmax = 95.8095
				text = "AY1"
			intervals [706]:
				xmin = 95.8095
				xmax = 95.8995
				text = "M"
			intervals [707]:
				xmin = 95.8995
				xmax = 95.9295
				text = "Y"
			intervals [708]:
				xmin = 95.9295
				xmax = 95.9695
				text = "UW1"
			intervals [709]:
				xmin = 95.9695
				xmax = 96.0195
				text = "N"
			intervals [710]:
				xmin = 96.0195
				xmax = 96.1095
				text = "OW1"
			intervals [711]:
				xmin = 96.1095
				xmax = 96.1795
				text = "W"
			intervals [712]:
				xmin = 96.1795
				xmax = 96.2395
				text = "IY1"
			intervals [713]:
				xmin = 96.2395
				xmax = 96.3095
				text = "N"
			intervals [714]:
				xmin = 96.3095
				xmax = 96.4495
				text = "UW1"
			intervals [715]:
				xmin = 96.4495
				xmax = 96.5095
				text = "DH"
			intervals [716]:
				xmin = 96.5095
				xmax = 96.6295
				text = "AH0"
			intervals [717]:
				xmin = 96.6295
				xmax = 96.6795
				text = "T"
			intervals [718]:
				xmin = 96.6795
				xmax = 96.7195
				text = "DH"
			intervals [719]:
				xmin = 96.7195
				xmax = 96.7595
				text = "EH1"
			intervals [720]:
				xmin = 96.7595
				xmax = 96.8495
				text = "R"
			intervals [721]:
				xmin = 96.8495
				xmax = 96.9295
				text = "W"
			intervals [722]:
				xmin = 96.9295
				xmax = 96.9995
				text = "AH1"
			intervals [723]:
				xmin = 96.9995
				xmax = 97.0495
				text = "Z"
			intervals [724]:
				xmin = 97.0495
				xmax = 97.0895
				text = "AH0"
			intervals [725]:
				xmin = 97.0895
				xmax = 97.1195
				text = "N"
			intervals [726]:
				xmin = 97.1195
				xmax = 97.1595
				text = "T"
			intervals [727]:
				xmin = 97.1595
				xmax = 97.1895
				text = "EH1"
			intervals [728]:
				xmin = 97.1895
				xmax = 97.2195
				text = "N"
			intervals [729]:
				xmin = 97.2195
				xmax = 97.2895
				text = "IY0"
			intervals [730]:
				xmin = 97.2895
				xmax = 97.3995
				text = "S"
			intervals [731]:
				xmin = 97.3995
				xmax = 97.5195
				text = "AE1"
			intervals [732]:
				xmin = 97.5195
				xmax = 97.5695
				text = "N"
			intervals [733]:
				xmin = 97.5695
				xmax = 97.5995
				text = "T"
			intervals [734]:
				xmin = 97.5995
				xmax = 97.6295
				text = "AH0"
			intervals [735]:
				xmin = 97.6295
				xmax = 97.6595
				text = "K"
			intervals [736]:
				xmin = 97.6595
				xmax = 97.6895
				text = "L"
			intervals [737]:
				xmin = 97.6895
				xmax = 97.8395
				text = "AO1"
			intervals [738]:
				xmin = 97.8395
				xmax = 97.8995
				text = "Z"
			intervals [739]:
				xmin = 97.8995
				xmax = 97.9595
				text = "Y"
			intervals [740]:
				xmin = 97.9595
				xmax = 98.0195
				text = "UW1"
			intervals [741]:
				xmin = 98.0195
				xmax = 98.0695
				text = "N"
			intervals [742]:
				xmin = 98.0695
				xmax = 98.1095
				text = "UW1"
			intervals [743]:
				xmin = 98.1095
				xmax = 98.1395
				text = "sp"
			intervals [744]:
				xmin = 98.1395
				xmax = 98.1895
				text = "W"
			intervals [745]:
				xmin = 98.1895
				xmax = 98.2795
				text = "IY1"
			intervals [746]:
				xmin = 98.2795
				xmax = 98.3295
				text = "N"
			intervals [747]:
				xmin = 98.3295
				xmax = 98.4195
				text = "UW1"
			intervals [748]:
				xmin = 98.4195
				xmax = 98.4595
				text = "HH"
			intervals [749]:
				xmin = 98.4595
				xmax = 98.5895
				text = "UW1"
			intervals [750]:
				xmin = 98.5895
				xmax = 98.6995
				text = "S"
			intervals [751]:
				xmin = 98.6995
				xmax = 98.7895
				text = "AE1"
			intervals [752]:
				xmin = 98.7895
				xmax = 98.8195
				text = "N"
			intervals [753]:
				xmin = 98.8195
				xmax = 98.8495
				text = "AH0"
			intervals [754]:
				xmin = 98.8495
				xmax = 98.9095
				text = "K"
			intervals [755]:
				xmin = 98.9095
				xmax = 99.0395
				text = "L"
			intervals [756]:
				xmin = 99.0395
				xmax = 99.0895
				text = "AO1"
			intervals [757]:
				xmin = 99.0895
				xmax = 99.1995
				text = "Z"
			intervals [758]:
				xmin = 99.1995
				xmax = 99.2895
				text = "W"
			intervals [759]:
				xmin = 99.2895
				xmax = 99.5895
				text = "AO1"
			intervals [760]:
				xmin = 99.5895
				xmax = 99.6795
				text = "Z"
			intervals [761]:
				xmin = 99.6795
				xmax = 99.7295
				text = "Y"
			intervals [762]:
				xmin = 99.7295
				xmax = 99.7695
				text = "UW1"
			intervals [763]:
				xmin = 99.7695
				xmax = 99.8095
				text = "N"
			intervals [764]:
				xmin = 99.8095
				xmax = 99.8995
				text = "OW1"
			intervals [765]:
				xmin = 99.8995
				xmax = 99.9495
				text = "sp"
			intervals [766]:
				xmin = 99.9495
				xmax = 101.1345
				text = ""
			intervals [767]:
				xmin = 101.1345
				xmax = 101.2745
				text = "B"
			intervals [768]:
				xmin = 101.2745
				xmax = 101.3245
				text = "AH1"
			intervals [769]:
				xmin = 101.3245
				xmax = 101.3545
				text = "T"
			intervals [770]:
				xmin = 101.3545
				xmax = 101.3845
				text = "sp"
			intervals [771]:
				xmin = 101.3845
				xmax = 101.4445
				text = "Y"
			intervals [772]:
				xmin = 101.4445
				xmax = 101.4845
				text = "UW1"
			intervals [773]:
				xmin = 101.4845
				xmax = 101.5145
				text = "sp"
			intervals [774]:
				xmin = 101.5145
				xmax = 101.6045
				text = "N"
			intervals [775]:
				xmin = 101.6045
				xmax = 101.6345
				text = "Y"
			intervals [776]:
				xmin = 101.6345
				xmax = 101.6645
				text = "UW1"
			intervals [777]:
				xmin = 101.6645
				xmax = 101.7145
				text = "sp"
			intervals [778]:
				xmin = 101.7145
				xmax = 101.8845
				text = "S"
			intervals [779]:
				xmin = 101.8845
				xmax = 101.9345
				text = "AH1"
			intervals [780]:
				xmin = 101.9345
				xmax = 101.9645
				text = "M"
			intervals [781]:
				xmin = 101.9645
				xmax = 101.9945
				text = "TH"
			intervals [782]:
				xmin = 101.9945
				xmax = 102.0345
				text = "IH0"
			intervals [783]:
				xmin = 102.0345
				xmax = 102.1045
				text = "N"
			intervals [784]:
				xmin = 102.1045
				xmax = 102.2045
				text = "sp"
			intervals [785]:
				xmin = 102.2045
				xmax = 102.2445
				text = "F"
			intervals [786]:
				xmin = 102.2445
				xmax = 102.3145
				text = "IH1"
			intervals [787]:
				xmin = 102.3145
				xmax = 102.4245
				text = "SH"
			intervals [788]:
				xmin = 102.4245
				xmax = 102.4545
				text = "IY0"
			intervals [789]:
				xmin = 102.4545
				xmax = 102.4845
				text = "sp"
			intervals [790]:
				xmin = 102.4845
				xmax = 102.5145
				text = "W"
			intervals [791]:
				xmin = 102.5145
				xmax = 102.5445
				text = "AH0"
			intervals [792]:
				xmin = 102.5445
				xmax = 102.5945
				text = "Z"
			intervals [793]:
				xmin = 102.5945
				xmax = 102.6645
				text = "G"
			intervals [794]:
				xmin = 102.6645
				xmax = 102.7645
				text = "OW1"
			intervals [795]:
				xmin = 102.7645
				xmax = 102.8245
				text = "IH0"
			intervals [796]:
				xmin = 102.8245
				xmax = 102.8545
				text = "N"
			intervals [797]:
				xmin = 102.8545
				xmax = 102.9445
				text = "AO1"
			intervals [798]:
				xmin = 102.9445
				xmax = 102.9945
				text = "N"
			intervals [799]:
				xmin = 102.9945
				xmax = 103.0545
				text = "D"
			intervals [800]:
				xmin = 103.0545
				xmax = 103.1945
				text = "AW1"
			intervals [801]:
				xmin = 103.1945
				xmax = 103.2645
				text = "N"
			intervals [802]:
				xmin = 103.2645
				xmax = 103.3345
				text = "S"
			intervals [803]:
				xmin = 103.3345
				xmax = 103.3845
				text = "T"
			intervals [804]:
				xmin = 103.3845
				xmax = 103.6345
				text = "EH1"
			intervals [805]:
				xmin = 103.6345
				xmax = 103.6745
				text = "R"
			intervals [806]:
				xmin = 103.6745
				xmax = 103.7145
				text = "Z"
			intervals [807]:
				xmin = 103.7145
				xmax = 103.7545
				text = "HH"
			intervals [808]:
				xmin = 103.7545
				xmax = 103.8045
				text = "W"
			intervals [809]:
				xmin = 103.8045
				xmax = 103.8345
				text = "AY1"
			intervals [810]:
				xmin = 103.8345
				xmax = 103.8745
				text = "L"
			intervals [811]:
				xmin = 103.8745
				xmax = 103.9245
				text = "Y"
			intervals [812]:
				xmin = 103.9245
				xmax = 104.0045
				text = "UW1"
			intervals [813]:
				xmin = 104.0045
				xmax = 104.0545
				text = "W"
			intervals [814]:
				xmin = 104.0545
				xmax = 104.1145
				text = "ER1"
			intervals [815]:
				xmin = 104.1145
				xmax = 104.2145
				text = "AH0"
			intervals [816]:
				xmin = 104.2145
				xmax = 104.2745
				text = "P"
			intervals [817]:
				xmin = 104.2745
				xmax = 104.3345
				text = "S"
			intervals [818]:
				xmin = 104.3345
				xmax = 104.3845
				text = "T"
			intervals [819]:
				xmin = 104.3845
				xmax = 104.4845
				text = "EH1"
			intervals [820]:
				xmin = 104.4845
				xmax = 104.5745
				text = "R"
			intervals [821]:
				xmin = 104.5745
				xmax = 104.6045
				text = "Z"
			intervals [822]:
				xmin = 104.6045
				xmax = 104.6545
				text = "sp"
			intervals [823]:
				xmin = 104.6545
				xmax = 104.6845
				text = "Y"
			intervals [824]:
				xmin = 104.6845
				xmax = 104.7145
				text = "UW1"
			intervals [825]:
				xmin = 104.7145
				xmax = 104.7545
				text = "sp"
			intervals [826]:
				xmin = 104.7545
				xmax = 104.7845
				text = "AH2"
			intervals [827]:
				xmin = 104.7845
				xmax = 104.8145
				text = "N"
			intervals [828]:
				xmin = 104.8145
				xmax = 104.8445
				text = "D"
			intervals [829]:
				xmin = 104.8445
				xmax = 104.8745
				text = "ER0"
			intervals [830]:
				xmin = 104.8745
				xmax = 104.9045
				text = "S"
			intervals [831]:
				xmin = 104.9045
				xmax = 104.9445
				text = "T"
			intervals [832]:
				xmin = 104.9445
				xmax = 104.9845
				text = "AE1"
			intervals [833]:
				xmin = 104.9845
				xmax = 105.0145
				text = "N"
			intervals [834]:
				xmin = 105.0145
				xmax = 105.0445
				text = "D"
			intervals [835]:
				xmin = 105.0445
				xmax = 105.6953
				text = "sp"
			intervals [836]:
				xmin = 105.6953
				xmax = 105.7953
				text = "S"
			intervals [837]:
				xmin = 105.7953
				xmax = 105.9553
				text = "OW1"
			intervals [838]:
				xmin = 105.9553
				xmax = 105.9853
				text = "sp"
			intervals [839]:
				xmin = 105.9853
				xmax = 106.0153
				text = "HH"
			intervals [840]:
				xmin = 106.0153
				xmax = 106.0553
				text = "W"
			intervals [841]:
				xmin = 106.0553
				xmax = 106.0853
				text = "AH1"
			intervals [842]:
				xmin = 106.0853
				xmax = 106.1153
				text = "T"
			intervals [843]:
				xmin = 106.1153
				xmax = 106.1453
				text = "sp"
			intervals [844]:
				xmin = 106.1453
				xmax = 106.1953
				text = "W"
			intervals [845]:
				xmin = 106.1953
				xmax = 106.2253
				text = "IY1"
			intervals [846]:
				xmin = 106.2253
				xmax = 106.2553
				text = "Y"
			intervals [847]:
				xmin = 106.2553
				xmax = 106.2953
				text = "UW1"
			intervals [848]:
				xmin = 106.2953
				xmax = 106.3253
				text = "Z"
			intervals [849]:
				xmin = 106.3253
				xmax = 106.3553
				text = "D"
			intervals [850]:
				xmin = 106.3553
				xmax = 106.3853
				text = "T"
			intervals [851]:
				xmin = 106.3853
				xmax = 106.4753
				text = "UW1"
			intervals [852]:
				xmin = 106.4753
				xmax = 106.5353
				text = "D"
			intervals [853]:
				xmin = 106.5353
				xmax = 106.7853
				text = "UW1"
			intervals [854]:
				xmin = 106.7853
				xmax = 107.4301
				text = "sp"
			intervals [855]:
				xmin = 107.4301
				xmax = 107.6401
				text = "AO1"
			intervals [856]:
				xmin = 107.6401
				xmax = 107.7301
				text = "L"
			intervals [857]:
				xmin = 107.7301
				xmax = 107.7701
				text = "G"
			intervals [858]:
				xmin = 107.7701
				xmax = 107.8101
				text = "IH1"
			intervals [859]:
				xmin = 107.8101
				xmax = 107.8401
				text = "T"
			intervals [860]:
				xmin = 107.8401
				xmax = 107.8701
				text = "T"
			intervals [861]:
				xmin = 107.8701
				xmax = 107.9201
				text = "AH0"
			intervals [862]:
				xmin = 107.9201
				xmax = 108.0001
				text = "G"
			intervals [863]:
				xmin = 108.0001
				xmax = 108.1001
				text = "EH1"
			intervals [864]:
				xmin = 108.1001
				xmax = 108.1301
				text = "DH"
			intervals [865]:
				xmin = 108.1301
				xmax = 108.1601
				text = "ER0"
			intervals [866]:
				xmin = 108.1601
				xmax = 108.1901
				text = "W"
			intervals [867]:
				xmin = 108.1901
				xmax = 108.2501
				text = "IY1"
			intervals [868]:
				xmin = 108.2501
				xmax = 108.3501
				text = "S"
			intervals [869]:
				xmin = 108.3501
				xmax = 108.3901
				text = "EY1"
			intervals [870]:
				xmin = 108.3901
				xmax = 108.4301
				text = "IH1"
			intervals [871]:
				xmin = 108.4301
				xmax = 108.4901
				text = "F"
			intervals [872]:
				xmin = 108.4901
				xmax = 108.5301
				text = "Y"
			intervals [873]:
				xmin = 108.5301
				xmax = 108.6001
				text = "UW1"
			intervals [874]:
				xmin = 108.6001
				xmax = 108.6701
				text = "W"
			intervals [875]:
				xmin = 108.6701
				xmax = 108.7501
				text = "EY1"
			intervals [876]:
				xmin = 108.7501
				xmax = 108.8101
				text = "K"
			intervals [877]:
				xmin = 108.8101
				xmax = 108.8501
				text = "AH1"
			intervals [878]:
				xmin = 108.8501
				xmax = 108.9101
				text = "P"
			intervals [879]:
				xmin = 108.9101
				xmax = 109.0001
				text = "F"
			intervals [880]:
				xmin = 109.0001
				xmax = 109.0701
				text = "ER1"
			intervals [881]:
				xmin = 109.0701
				xmax = 109.1301
				text = "S"
			intervals [882]:
				xmin = 109.1301
				xmax = 109.1901
				text = "T"
			intervals [883]:
				xmin = 109.1901
				xmax = 109.2201
				text = "IH0"
			intervals [884]:
				xmin = 109.2201
				xmax = 109.2501
				text = "N"
			intervals [885]:
				xmin = 109.2501
				xmax = 109.2801
				text = "DH"
			intervals [886]:
				xmin = 109.2801
				xmax = 109.3101
				text = "AH0"
			intervals [887]:
				xmin = 109.3101
				xmax = 109.3401
				text = "M"
			intervals [888]:
				xmin = 109.3401
				xmax = 109.3701
				text = "AO1"
			intervals [889]:
				xmin = 109.3701
				xmax = 109.4101
				text = "R"
			intervals [890]:
				xmin = 109.4101
				xmax = 109.4401
				text = "N"
			intervals [891]:
				xmin = 109.4401
				xmax = 109.4701
				text = "IH0"
			intervals [892]:
				xmin = 109.4701
				xmax = 109.5001
				text = "N"
			intervals [893]:
				xmin = 109.5001
				xmax = 109.5301
				text = "Y"
			intervals [894]:
				xmin = 109.5301
				xmax = 109.5901
				text = "UW1"
			intervals [895]:
				xmin = 109.5901
				xmax = 109.6401
				text = "W"
			intervals [896]:
				xmin = 109.6401
				xmax = 109.7401
				text = "EY1"
			intervals [897]:
				xmin = 109.7401
				xmax = 109.8101
				text = "K"
			intervals [898]:
				xmin = 109.8101
				xmax = 109.8601
				text = "M"
			intervals [899]:
				xmin = 109.8601
				xmax = 110.0001
				text = "IY1"
			intervals [900]:
				xmin = 110.0001
				xmax = 110.1401
				text = "AH1"
			intervals [901]:
				xmin = 110.1401
				xmax = 110.1701
				text = "P"
			intervals [902]:
				xmin = 110.1701
				xmax = 110.2501
				text = "sp"
			intervals [903]:
				xmin = 110.2501
				xmax = 110.3801
				text = "ER0"
			intervals [904]:
				xmin = 110.3801
				xmax = 110.4101
				text = "sp"
			intervals [905]:
				xmin = 110.4101
				xmax = 110.4701
				text = "IH0"
			intervals [906]:
				xmin = 110.4701
				xmax = 110.5701
				text = "F"
			intervals [907]:
				xmin = 110.5701
				xmax = 110.6401
				text = "AY1"
			intervals [908]:
				xmin = 110.6401
				xmax = 110.7701
				text = "W"
			intervals [909]:
				xmin = 110.7701
				xmax = 110.8401
				text = "EY1"
			intervals [910]:
				xmin = 110.8401
				xmax = 110.9101
				text = "K"
			intervals [911]:
				xmin = 110.9101
				xmax = 110.9501
				text = "AH1"
			intervals [912]:
				xmin = 110.9501
				xmax = 111.0501
				text = "P"
			intervals [913]:
				xmin = 111.0501
				xmax = 111.1901
				text = "ER1"
			intervals [914]:
				xmin = 111.1901
				xmax = 111.2501
				text = "L"
			intervals [915]:
				xmin = 111.2501
				xmax = 111.2901
				text = "IY0"
			intervals [916]:
				xmin = 111.2901
				xmax = 111.3201
				text = "ER0"
			intervals [917]:
				xmin = 111.3201
				xmax = 111.3601
				text = "sp"
			intervals [918]:
				xmin = 111.3601
				xmax = 111.3901
				text = "DH"
			intervals [919]:
				xmin = 111.3901
				xmax = 111.4201
				text = "AH0"
			intervals [920]:
				xmin = 111.4201
				xmax = 111.4501
				text = "N"
			intervals [921]:
				xmin = 111.4501
				xmax = 111.4801
				text = "Y"
			intervals [922]:
				xmin = 111.4801
				xmax = 111.5601
				text = "UW1"
			intervals [923]:
				xmin = 111.5601
				xmax = 111.6701
				text = "AY1"
			intervals [924]:
				xmin = 111.6701
				xmax = 111.7801
				text = "W"
			intervals [925]:
				xmin = 111.7801
				xmax = 111.8301
				text = "EY1"
			intervals [926]:
				xmin = 111.8301
				xmax = 111.9201
				text = "K"
			intervals [927]:
				xmin = 111.9201
				xmax = 111.9601
				text = "Y"
			intervals [928]:
				xmin = 111.9601
				xmax = 112.0601
				text = "UW1"
			intervals [929]:
				xmin = 112.0601
				xmax = 112.1001
				text = "AH1"
			intervals [930]:
				xmin = 112.1001
				xmax = 112.3301
				text = "P"
			intervals [931]:
				xmin = 112.3301
				xmax = 113.7773
				text = ""
			intervals [932]:
				xmin = 113.7773
				xmax = 113.8873
				text = "sil"
			intervals [933]:
				xmin = 113.8873
				xmax = 113.9173
				text = "W"
			intervals [934]:
				xmin = 113.9173
				xmax = 113.9873
				text = "IY1"
			intervals [935]:
				xmin = 113.9873
				xmax = 114.0273
				text = "W"
			intervals [936]:
				xmin = 114.0273
				xmax = 114.0573
				text = "UH1"
			intervals [937]:
				xmin = 114.0573
				xmax = 114.0873
				text = "D"
			intervals [938]:
				xmin = 114.0873
				xmax = 114.1773
				text = "W"
			intervals [939]:
				xmin = 114.1773
				xmax = 114.2673
				text = "EY1"
			intervals [940]:
				xmin = 114.2673
				xmax = 114.3673
				text = "K"
			intervals [941]:
				xmin = 114.3673
				xmax = 114.4773
				text = "AH1"
			intervals [942]:
				xmin = 114.4773
				xmax = 114.5373
				text = "P"
			intervals [943]:
				xmin = 114.5373
				xmax = 114.5673
				text = "AH0"
			intervals [944]:
				xmin = 114.5673
				xmax = 114.6573
				text = "N"
			intervals [945]:
				xmin = 114.6573
				xmax = 114.7373
				text = "sp"
			intervals [946]:
				xmin = 114.7373
				xmax = 114.8373
				text = "K"
			intervals [947]:
				xmin = 114.8373
				xmax = 114.8773
				text = "AH1"
			intervals [948]:
				xmin = 114.8773
				xmax = 114.9873
				text = "M"
			intervals [949]:
				xmin = 114.9873
				xmax = 115.0473
				text = "D"
			intervals [950]:
				xmin = 115.0473
				xmax = 115.2473
				text = "AW1"
			intervals [951]:
				xmin = 115.2473
				xmax = 115.3473
				text = "N"
			intervals [952]:
				xmin = 115.3473
				xmax = 115.3773
				text = "sp"
			intervals [953]:
				xmin = 115.3773
				xmax = 115.4073
				text = "AH0"
			intervals [954]:
				xmin = 115.4073
				xmax = 115.4773
				text = "N"
			intervals [955]:
				xmin = 115.4773
				xmax = 115.6273
				text = "sp"
			intervals [956]:
				xmin = 115.6273
				xmax = 115.7473
				text = "OW1"
			intervals [957]:
				xmin = 115.7473
				xmax = 115.8373
				text = "P"
			intervals [958]:
				xmin = 115.8373
				xmax = 115.8673
				text = "AH0"
			intervals [959]:
				xmin = 115.8673
				xmax = 115.9273
				text = "N"
			intervals [960]:
				xmin = 115.9273
				xmax = 115.9873
				text = "sp"
			intervals [961]:
				xmin = 115.9873
				xmax = 116.0473
				text = "G"
			intervals [962]:
				xmin = 116.0473
				xmax = 116.1573
				text = "IH1"
			intervals [963]:
				xmin = 116.1573
				xmax = 116.2373
				text = "F"
			intervals [964]:
				xmin = 116.2373
				xmax = 116.3373
				text = "T"
			intervals [965]:
				xmin = 116.3373
				xmax = 116.3873
				text = "S"
			intervals [966]:
				xmin = 116.3873
				xmax = 116.4373
				text = "Y"
			intervals [967]:
				xmin = 116.4373
				xmax = 116.4873
				text = "UW1"
			intervals [968]:
				xmin = 116.4873
				xmax = 116.5373
				text = "N"
			intervals [969]:
				xmin = 116.5373
				xmax = 116.6673
				text = "OW1"
			intervals [970]:
				xmin = 116.6673
				xmax = 117.8712
				text = "sp"
			intervals [971]:
				xmin = 117.8712
				xmax = 117.9912
				text = "S"
			intervals [972]:
				xmin = 117.9912
				xmax = 118.0212
				text = "IY1"
			intervals [973]:
				xmin = 118.0212
				xmax = 118.0512
				text = "W"
			intervals [974]:
				xmin = 118.0512
				xmax = 118.0812
				text = "AH1"
			intervals [975]:
				xmin = 118.0812
				xmax = 118.1112
				text = "T"
			intervals [976]:
				xmin = 118.1112
				xmax = 118.1412
				text = "W"
			intervals [977]:
				xmin = 118.1412
				xmax = 118.2212
				text = "IY1"
			intervals [978]:
				xmin = 118.2212
				xmax = 118.2512
				text = "sp"
			intervals [979]:
				xmin = 118.2512
				xmax = 118.3112
				text = "HH"
			intervals [980]:
				xmin = 118.3112
				xmax = 118.3412
				text = "AE1"
			intervals [981]:
				xmin = 118.3412
				xmax = 118.7312
				text = "D"
			intervals [982]:
				xmin = 118.7312
				xmax = 120.4585
				text = ""
			intervals [983]:
				xmin = 120.4585
				xmax = 120.5585
				text = "sil"
			intervals [984]:
				xmin = 120.5585
				xmax = 120.6585
				text = "AE1"
			intervals [985]:
				xmin = 120.6585
				xmax = 120.8185
				text = "N"
			intervals [986]:
				xmin = 120.8185
				xmax = 120.8485
				text = "D"
			intervals [987]:
				xmin = 120.8485
				xmax = 120.9185
				text = "W"
			intervals [988]:
				xmin = 120.9185
				xmax = 120.9485
				text = "IY1"
			intervals [989]:
				xmin = 120.9485
				xmax = 120.9785
				text = "Y"
			intervals [990]:
				xmin = 120.9785
				xmax = 121.0385
				text = "UW1"
			intervals [991]:
				xmin = 121.0385
				xmax = 121.0985
				text = "Z"
			intervals [992]:
				xmin = 121.0985
				xmax = 121.1285
				text = "D"
			intervals [993]:
				xmin = 121.1285
				xmax = 121.1685
				text = "T"
			intervals [994]:
				xmin = 121.1685
				xmax = 121.2285
				text = "AH0"
			intervals [995]:
				xmin = 121.2285
				xmax = 121.3085
				text = "P"
			intervals [996]:
				xmin = 121.3085
				xmax = 121.3885
				text = "L"
			intervals [997]:
				xmin = 121.3885
				xmax = 121.4485
				text = "EY1"
			intervals [998]:
				xmin = 121.4485
				xmax = 121.4785
				text = "AH0"
			intervals [999]:
				xmin = 121.4785
				xmax = 121.7685
				text = "N"
			intervals [1000]:
				xmin = 121.7685
				xmax = 121.8385
				text = "T"
			intervals [1001]:
				xmin = 121.8385
				xmax = 121.8985
				text = "IH1"
			intervals [1002]:
				xmin = 121.8985
				xmax = 122.2985
				text = "L"
			intervals [1003]:
				xmin = 122.2985
				xmax = 122.4194
				text = ""
			intervals [1004]:
				xmin = 122.4194
				xmax = 122.4894
				text = "sil"
			intervals [1005]:
				xmin = 122.4894
				xmax = 122.5194
				text = "IH0"
			intervals [1006]:
				xmin = 122.5194
				xmax = 122.5594
				text = "T"
			intervals [1007]:
				xmin = 122.5594
				xmax = 122.6394
				text = "G"
			intervals [1008]:
				xmin = 122.6394
				xmax = 122.6994
				text = "AA1"
			intervals [1009]:
				xmin = 122.6994
				xmax = 122.7294
				text = "T"
			intervals [1010]:
				xmin = 122.7294
				xmax = 122.8394
				text = "L"
			intervals [1011]:
				xmin = 122.8394
				xmax = 122.9294
				text = "AY1"
			intervals [1012]:
				xmin = 122.9294
				xmax = 122.9794
				text = "T"
			intervals [1013]:
				xmin = 122.9794
				xmax = 123.0194
				text = "sp"
			intervals [1014]:
				xmin = 123.0194
				xmax = 123.0894
				text = "AW1"
			intervals [1015]:
				xmin = 123.0894
				xmax = 123.1794
				text = "T"
			intervals [1016]:
				xmin = 123.1794
				xmax = 123.3094
				text = "S"
			intervals [1017]:
				xmin = 123.3094
				xmax = 123.3794
				text = "AY1"
			intervals [1018]:
				xmin = 123.3794
				xmax = 123.4094
				text = "D"
			intervals [1019]:
				xmin = 123.4094
				xmax = 124.6294
				text = "spn"
			intervals [1020]:
				xmin = 124.6294
				xmax = 124.6694
				text = "sp"
			intervals [1021]:
				xmin = 124.6694
				xmax = 124.7021
				text = ""
			intervals [1022]:
				xmin = 124.7021
				xmax = 124.7421
				text = "K"
			intervals [1023]:
				xmin = 124.7421
				xmax = 124.7821
				text = "AA1"
			intervals [1024]:
				xmin = 124.7821
				xmax = 124.8221
				text = "Z"
			intervals [1025]:
				xmin = 124.8221
				xmax = 124.8521
				text = "W"
			intervals [1026]:
				xmin = 124.8521
				xmax = 124.8821
				text = "IY1"
			intervals [1027]:
				xmin = 124.8821
				xmax = 124.9121
				text = "Y"
			intervals [1028]:
				xmin = 124.9121
				xmax = 124.9421
				text = "UW1"
			intervals [1029]:
				xmin = 124.9421
				xmax = 124.9821
				text = "Z"
			intervals [1030]:
				xmin = 124.9821
				xmax = 125.0121
				text = "D"
			intervals [1031]:
				xmin = 125.0121
				xmax = 125.0421
				text = "T"
			intervals [1032]:
				xmin = 125.0421
				xmax = 125.0921
				text = "IH0"
			intervals [1033]:
				xmin = 125.0921
				xmax = 125.1321
				text = "G"
			intervals [1034]:
				xmin = 125.1321
				xmax = 125.1721
				text = "IH1"
			intervals [1035]:
				xmin = 125.1721
				xmax = 125.2221
				text = "T"
			intervals [1036]:
				xmin = 125.2221
				xmax = 125.2621
				text = "AH1"
			intervals [1037]:
				xmin = 125.2621
				xmax = 125.3321
				text = "P"
			intervals [1038]:
				xmin = 125.3321
				xmax = 125.5321
				text = "ER1"
			intervals [1039]:
				xmin = 125.5321
				xmax = 125.6421
				text = "L"
			intervals [1040]:
				xmin = 125.6421
				xmax = 125.6821
				text = "IY0"
			intervals [1041]:
				xmin = 125.6821
				xmax = 125.7121
				text = "sp"
			intervals [1042]:
				xmin = 125.7121
				xmax = 125.8121
				text = "Y"
			intervals [1043]:
				xmin = 125.8121
				xmax = 125.8521
				text = "UW1"
			intervals [1044]:
				xmin = 125.8521
				xmax = 125.9021
				text = "N"
			intervals [1045]:
				xmin = 125.9021
				xmax = 126.0221
				text = "OW1"
			intervals [1046]:
				xmin = 126.0221
				xmax = 126.7849
				text = "sp"
			intervals [1047]:
				xmin = 126.7849
				xmax = 126.8149
				text = "M"
			intervals [1048]:
				xmin = 126.8149
				xmax = 126.8449
				text = "AY1"
			intervals [1049]:
				xmin = 126.8449
				xmax = 126.9049
				text = "M"
			intervals [1050]:
				xmin = 126.9049
				xmax = 126.9549
				text = "AH1"
			intervals [1051]:
				xmin = 126.9549
				xmax = 126.9849
				text = "DH"
			intervals [1052]:
				xmin = 126.9849
				xmax = 127.0149
				text = "ER0"
			intervals [1053]:
				xmin = 127.0149
				xmax = 127.0549
				text = "sp"
			intervals [1054]:
				xmin = 127.0549
				xmax = 127.1149
				text = "Y"
			intervals [1055]:
				xmin = 127.1149
				xmax = 127.1749
				text = "UW1"
			intervals [1056]:
				xmin = 127.1749
				xmax = 127.2249
				text = "Z"
			intervals [1057]:
				xmin = 127.2249
				xmax = 127.2549
				text = "D"
			intervals [1058]:
				xmin = 127.2549
				xmax = 127.2849
				text = "T"
			intervals [1059]:
				xmin = 127.2849
				xmax = 127.3249
				text = "IH0"
			intervals [1060]:
				xmin = 127.3249
				xmax = 127.4049
				text = "S"
			intervals [1061]:
				xmin = 127.4049
				xmax = 127.4649
				text = "T"
			intervals [1062]:
				xmin = 127.4649
				xmax = 127.5249
				text = "AA1"
			intervals [1063]:
				xmin = 127.5249
				xmax = 127.5949
				text = "R"
			intervals [1064]:
				xmin = 127.5949
				xmax = 127.6249
				text = "T"
			intervals [1065]:
				xmin = 127.6249
				xmax = 127.7049
				text = "K"
			intervals [1066]:
				xmin = 127.7049
				xmax = 127.7649
				text = "UH1"
			intervals [1067]:
				xmin = 127.7649
				xmax = 127.8249
				text = "K"
			intervals [1068]:
				xmin = 127.8249
				xmax = 127.8749
				text = "IH0"
			intervals [1069]:
				xmin = 127.8749
				xmax = 127.9649
				text = "N"
			intervals [1070]:
				xmin = 127.9649
				xmax = 128.0549
				text = "ER1"
			intervals [1071]:
				xmin = 128.0549
				xmax = 128.1749
				text = "L"
			intervals [1072]:
				xmin = 128.1749
				xmax = 128.2149
				text = "IY0"
			intervals [1073]:
				xmin = 128.2149
				xmax = 128.2649
				text = "sp"
			intervals [1074]:
				xmin = 128.2649
				xmax = 128.3449
				text = "ER0"
			intervals [1075]:
				xmin = 128.3449
				xmax = 128.4249
				text = "AW1"
			intervals [1076]:
				xmin = 128.4249
				xmax = 128.4649
				text = "N"
			intervals [1077]:
				xmin = 128.4649
				xmax = 128.5249
				text = "D"
			intervals [1078]:
				xmin = 128.5249
				xmax = 128.6749
				text = "S"
			intervals [1079]:
				xmin = 128.6749
				xmax = 128.7449
				text = "IH1"
			intervals [1080]:
				xmin = 128.7449
				xmax = 128.8149
				text = "K"
			intervals [1081]:
				xmin = 128.8149
				xmax = 129.0349
				text = "S"
			intervals [1082]:
				xmin = 129.0349
				xmax = 129.9624
				text = ""
			intervals [1083]:
				xmin = 129.9624
				xmax = 130.1024
				text = "sil"
			intervals [1084]:
				xmin = 130.1024
				xmax = 130.1624
				text = "ER0"
			intervals [1085]:
				xmin = 130.1624
				xmax = 130.2024
				text = "AW1"
			intervals [1086]:
				xmin = 130.2024
				xmax = 130.2324
				text = "N"
			intervals [1087]:
				xmin = 130.2324
				xmax = 130.2624
				text = "D"
			intervals [1088]:
				xmin = 130.2624
				xmax = 130.3924
				text = "S"
			intervals [1089]:
				xmin = 130.3924
				xmax = 130.4224
				text = "IH1"
			intervals [1090]:
				xmin = 130.4224
				xmax = 130.4724
				text = "K"
			intervals [1091]:
				xmin = 130.4724
				xmax = 130.5624
				text = "S"
			intervals [1092]:
				xmin = 130.5624
				xmax = 130.5924
				text = "sp"
			intervals [1093]:
				xmin = 130.5924
				xmax = 130.6324
				text = "IH0"
			intervals [1094]:
				xmin = 130.6324
				xmax = 130.6624
				text = "N"
			intervals [1095]:
				xmin = 130.6624
				xmax = 130.6924
				text = "DH"
			intervals [1096]:
				xmin = 130.6924
				xmax = 130.7224
				text = "AH0"
			intervals [1097]:
				xmin = 130.7224
				xmax = 130.7624
				text = "M"
			intervals [1098]:
				xmin = 130.7624
				xmax = 130.8424
				text = "AO1"
			intervals [1099]:
				xmin = 130.8424
				xmax = 130.8724
				text = "R"
			intervals [1100]:
				xmin = 130.8724
				xmax = 130.9024
				text = "N"
			intervals [1101]:
				xmin = 130.9024
				xmax = 130.9324
				text = "IH0"
			intervals [1102]:
				xmin = 130.9324
				xmax = 130.9924
				text = "N"
			intervals [1103]:
				xmin = 130.9924
				xmax = 132.2595
				text = "sp"
			intervals [1104]:
				xmin = 132.2595
				xmax = 132.3095
				text = "T"
			intervals [1105]:
				xmin = 132.3095
				xmax = 132.4095
				text = "ER1"
			intervals [1106]:
				xmin = 132.4095
				xmax = 132.5095
				text = "K"
			intervals [1107]:
				xmin = 132.5095
				xmax = 132.5995
				text = "IY0"
			intervals [1108]:
				xmin = 132.5995
				xmax = 132.6695
				text = "Z"
			intervals [1109]:
				xmin = 132.6695
				xmax = 132.7595
				text = "sp"
			intervals [1110]:
				xmin = 132.7595
				xmax = 132.9095
				text = "P"
			intervals [1111]:
				xmin = 132.9095
				xmax = 133.2695
				text = "AY1"
			intervals [1112]:
				xmin = 133.2695
				xmax = 133.4195
				text = "Z"
			intervals [1113]:
				xmin = 133.4195
				xmax = 133.5195
				text = "sp"
			intervals [1114]:
				xmin = 133.5195
				xmax = 133.6295
				text = "K"
			intervals [1115]:
				xmin = 133.6295
				xmax = 133.7295
				text = "EY1"
			intervals [1116]:
				xmin = 133.7295
				xmax = 133.8895
				text = "K"
			intervals [1117]:
				xmin = 133.8895
				xmax = 133.9295
				text = "S"
			intervals [1118]:
				xmin = 133.9295
				xmax = 134.6297
				text = "sp"
			intervals [1119]:
				xmin = 134.6297
				xmax = 134.7097
				text = "M"
			intervals [1120]:
				xmin = 134.7097
				xmax = 135.6362
				text = "sp"
			intervals [1121]:
				xmin = 135.6362
				xmax = 135.6962
				text = "SH"
			intervals [1122]:
				xmin = 135.6962
				xmax = 135.7462
				text = "IY1"
			intervals [1123]:
				xmin = 135.7462
				xmax = 135.8362
				text = "Z"
			intervals [1124]:
				xmin = 135.8362
				xmax = 135.8962
				text = "AH0"
			intervals [1125]:
				xmin = 135.8962
				xmax = 135.9862
				text = "G"
			intervals [1126]:
				xmin = 135.9862
				xmax = 136.0362
				text = "R"
			intervals [1127]:
				xmin = 136.0362
				xmax = 136.0762
				text = "EY1"
			intervals [1128]:
				xmin = 136.0762
				xmax = 136.1362
				text = "T"
			intervals [1129]:
				xmin = 136.1362
				xmax = 136.2362
				text = "K"
			intervals [1130]:
				xmin = 136.2362
				xmax = 136.2762
				text = "UH1"
			intervals [1131]:
				xmin = 136.2762
				xmax = 136.7362
				text = "K"
			intervals [1132]:
				xmin = 136.7362
				xmax = 137.8361
				text = ""
			intervals [1133]:
				xmin = 137.8361
				xmax = 137.9861
				text = "sil"
			intervals [1134]:
				xmin = 137.9861
				xmax = 138.0361
				text = "M"
			intervals [1135]:
				xmin = 138.0361
				xmax = 138.0661
				text = "AY1"
			intervals [1136]:
				xmin = 138.0661
				xmax = 138.1161
				text = "sp"
			intervals [1137]:
				xmin = 138.1161
				xmax = 138.1761
				text = "F"
			intervals [1138]:
				xmin = 138.1761
				xmax = 138.3061
				text = "AA1"
			intervals [1139]:
				xmin = 138.3061
				xmax = 138.3461
				text = "DH"
			intervals [1140]:
				xmin = 138.3461
				xmax = 138.3861
				text = "ER0"
			intervals [1141]:
				xmin = 138.3861
				xmax = 138.4861
				text = "S"
			intervals [1142]:
				xmin = 138.4861
				xmax = 138.5461
				text = "AH0"
			intervals [1143]:
				xmin = 138.5461
				xmax = 138.6861
				text = "SH"
			intervals [1144]:
				xmin = 138.6861
				xmax = 138.7561
				text = "EH1"
			intervals [1145]:
				xmin = 138.7561
				xmax = 138.7861
				text = "F"
			intervals [1146]:
				xmin = 138.7861
				xmax = 138.8461
				text = "sp"
			intervals [1147]:
				xmin = 138.8461
				xmax = 138.9461
				text = "K"
			intervals [1148]:
				xmin = 138.9461
				xmax = 138.9861
				text = "UH1"
			intervals [1149]:
				xmin = 138.9861
				xmax = 139.4161
				text = "K"
			intervals [1150]:
				xmin = 139.4161
				xmax = 140.0001
				text = ""
			intervals [1151]:
				xmin = 140.0001
				xmax = 140.0701
				text = "sil"
			intervals [1152]:
				xmin = 140.0701
				xmax = 140.1201
				text = "HH"
			intervals [1153]:
				xmin = 140.1201
				xmax = 140.1601
				text = "IY1"
			intervals [1154]:
				xmin = 140.1601
				xmax = 140.2401
				text = "Z"
			intervals [1155]:
				xmin = 140.2401
				xmax = 140.3101
				text = "G"
			intervals [1156]:
				xmin = 140.3101
				xmax = 140.3401
				text = "R"
			intervals [1157]:
				xmin = 140.3401
				xmax = 140.4001
				text = "EY1"
			intervals [1158]:
				xmin = 140.4001
				xmax = 140.4501
				text = "T"
			intervals [1159]:
				xmin = 140.4501
				xmax = 140.5001
				text = "sp"
			intervals [1160]:
				xmin = 140.5001
				xmax = 140.6001
				text = "T"
			intervals [1161]:
				xmin = 140.6001
				xmax = 140.6401
				text = "UW1"
			intervals [1162]:
				xmin = 140.6401
				xmax = 142.7563
				text = "sp"
			intervals [1163]:
				xmin = 142.7563
				xmax = 142.8263
				text = "AH0"
			intervals [1164]:
				xmin = 142.8263
				xmax = 142.9363
				text = "N"
			intervals [1165]:
				xmin = 142.9363
				xmax = 142.9663
				text = "sp"
			intervals [1166]:
				xmin = 142.9663
				xmax = 143.3163
				text = "AH1"
			intervals [1167]:
				xmin = 143.3163
				xmax = 143.7813
				text = "sp"
			intervals [1168]:
				xmin = 143.7813
				xmax = 143.8513
				text = "W"
			intervals [1169]:
				xmin = 143.8513
				xmax = 143.8813
				text = "EH1"
			intervals [1170]:
				xmin = 143.8813
				xmax = 144.1313
				text = "N"
			intervals [1171]:
				xmin = 144.1313
				xmax = 144.3513
				text = "sp"
			intervals [1172]:
				xmin = 144.3513
				xmax = 145.7663
				text = ""
			intervals [1173]:
				xmin = 145.7663
				xmax = 145.9563
				text = "IH0"
			intervals [1174]:
				xmin = 145.9563
				xmax = 145.9863
				text = "T"
			intervals [1175]:
				xmin = 145.9863
				xmax = 146.0463
				text = "G"
			intervals [1176]:
				xmin = 146.0463
				xmax = 146.0863
				text = "AA1"
			intervals [1177]:
				xmin = 146.0863
				xmax = 146.1263
				text = "T"
			intervals [1178]:
				xmin = 146.1263
				xmax = 146.1863
				text = "L"
			intervals [1179]:
				xmin = 146.1863
				xmax = 146.2663
				text = "AY1"
			intervals [1180]:
				xmin = 146.2663
				xmax = 146.3163
				text = "T"
			intervals [1181]:
				xmin = 146.3163
				xmax = 146.3863
				text = "AW1"
			intervals [1182]:
				xmin = 146.3863
				xmax = 146.4463
				text = "T"
			intervals [1183]:
				xmin = 146.4463
				xmax = 146.5763
				text = "S"
			intervals [1184]:
				xmin = 146.5763
				xmax = 146.7263
				text = "AY1"
			intervals [1185]:
				xmin = 146.7263
				xmax = 146.7763
				text = "D"
			intervals [1186]:
				xmin = 146.7763
				xmax = 146.8163
				text = "W"
			intervals [1187]:
				xmin = 146.8163
				xmax = 146.8463
				text = "IY1"
			intervals [1188]:
				xmin = 146.8463
				xmax = 146.8763
				text = "Y"
			intervals [1189]:
				xmin = 146.8763
				xmax = 146.9363
				text = "UW1"
			intervals [1190]:
				xmin = 146.9363
				xmax = 146.9863
				text = "Z"
			intervals [1191]:
				xmin = 146.9863
				xmax = 147.0463
				text = "D"
			intervals [1192]:
				xmin = 147.0463
				xmax = 147.0963
				text = "T"
			intervals [1193]:
				xmin = 147.0963
				xmax = 147.1963
				text = "IH0"
			intervals [1194]:
				xmin = 147.1963
				xmax = 147.491
				text = "sp"
			intervals [1195]:
				xmin = 147.491
				xmax = 147.541
				text = "G"
			intervals [1196]:
				xmin = 147.541
				xmax = 147.581
				text = "IH1"
			intervals [1197]:
				xmin = 147.581
				xmax = 147.621
				text = "T"
			intervals [1198]:
				xmin = 147.621
				xmax = 147.711
				text = "AW1"
			intervals [1199]:
				xmin = 147.711
				xmax = 147.801
				text = "T"
			intervals [1200]:
				xmin = 147.801
				xmax = 147.941
				text = "S"
			intervals [1201]:
				xmin = 147.941
				xmax = 148.111
				text = "AY1"
			intervals [1202]:
				xmin = 148.111
				xmax = 148.141
				text = "D"
			intervals [1203]:
				xmin = 148.141
				xmax = 148.171
				text = "AH0"
			intervals [1204]:
				xmin = 148.171
				xmax = 148.241
				text = "N"
			intervals [1205]:
				xmin = 148.241
				xmax = 148.301
				text = "S"
			intervals [1206]:
				xmin = 148.301
				xmax = 148.351
				text = "T"
			intervals [1207]:
				xmin = 148.351
				xmax = 148.401
				text = "AA1"
			intervals [1208]:
				xmin = 148.401
				xmax = 148.441
				text = "R"
			intervals [1209]:
				xmin = 148.441
				xmax = 148.471
				text = "T"
			intervals [1210]:
				xmin = 148.471
				xmax = 148.531
				text = "M"
			intervals [1211]:
				xmin = 148.531
				xmax = 148.581
				text = "EY1"
			intervals [1212]:
				xmin = 148.581
				xmax = 148.631
				text = "K"
			intervals [1213]:
				xmin = 148.631
				xmax = 148.671
				text = "IH0"
			intervals [1214]:
				xmin = 148.671
				xmax = 148.731
				text = "N"
			intervals [1215]:
				xmin = 148.731
				xmax = 148.771
				text = "N"
			intervals [1216]:
				xmin = 148.771
				xmax = 149.031
				text = "OY1"
			intervals [1217]:
				xmin = 149.031
				xmax = 149.181
				text = "Z"
			intervals [1218]:
				xmin = 149.181
				xmax = 149.538
				text = "sp"
			intervals [1219]:
				xmin = 149.538
				xmax = 149.648
				text = "P"
			intervals [1220]:
				xmin = 149.648
				xmax = 149.678
				text = "R"
			intervals [1221]:
				xmin = 149.678
				xmax = 149.708
				text = "IH1"
			intervals [1222]:
				xmin = 149.708
				xmax = 149.748
				text = "T"
			intervals [1223]:
				xmin = 149.748
				xmax = 149.808
				text = "IY0"
			intervals [1224]:
				xmin = 149.808
				xmax = 149.918
				text = "S"
			intervals [1225]:
				xmin = 149.918
				xmax = 150.018
				text = "UW1"
			intervals [1226]:
				xmin = 150.018
				xmax = 150.088
				text = "N"
			intervals [1227]:
				xmin = 150.088
				xmax = 150.128
				text = "EH1"
			intervals [1228]:
				xmin = 150.128
				xmax = 150.188
				text = "V"
			intervals [1229]:
				xmin = 150.188
				xmax = 150.218
				text = "R"
			intervals [1230]:
				xmin = 150.218
				xmax = 150.258
				text = "IY0"
			intervals [1231]:
				xmin = 150.258
				xmax = 150.308
				text = "B"
			intervals [1232]:
				xmin = 150.308
				xmax = 150.368
				text = "AA2"
			intervals [1233]:
				xmin = 150.368
				xmax = 150.428
				text = "D"
			intervals [1234]:
				xmin = 150.428
				xmax = 150.478
				text = "IY0"
			intervals [1235]:
				xmin = 150.478
				xmax = 150.528
				text = "W"
			intervals [1236]:
				xmin = 150.528
				xmax = 150.568
				text = "AO1"
			intervals [1237]:
				xmin = 150.568
				xmax = 150.628
				text = "Z"
			intervals [1238]:
				xmin = 150.628
				xmax = 150.738
				text = "AW1"
			intervals [1239]:
				xmin = 150.738
				xmax = 150.828
				text = "T"
			intervals [1240]:
				xmin = 150.828
				xmax = 150.868
				text = "sp"
			intervals [1241]:
				xmin = 150.868
				xmax = 151.3288
				text = ""
			intervals [1242]:
				xmin = 151.3288
				xmax = 151.4188
				text = "Y"
			intervals [1243]:
				xmin = 151.4188
				xmax = 151.4488
				text = "UW1"
			intervals [1244]:
				xmin = 151.4488
				xmax = 151.4788
				text = "sp"
			intervals [1245]:
				xmin = 151.4788
				xmax = 151.6688
				text = "N"
			intervals [1246]:
				xmin = 151.6688
				xmax = 151.8488
				text = "OW1"
			intervals [1247]:
				xmin = 151.8488
				xmax = 152.1088
				text = "sp"
			intervals [1248]:
				xmin = 152.1088
				xmax = 153.0314
				text = ""
			intervals [1249]:
				xmin = 153.0314
				xmax = 153.4014
				text = "AH1"
			intervals [1250]:
				xmin = 153.4014
				xmax = 153.4514
				text = "sp"
			intervals [1251]:
				xmin = 153.4514
				xmax = 153.5414
				text = "W"
			intervals [1252]:
				xmin = 153.5414
				xmax = 153.5714
				text = "IY1"
			intervals [1253]:
				xmin = 153.5714
				xmax = 153.6114
				text = "Y"
			intervals [1254]:
				xmin = 153.6114
				xmax = 153.6414
				text = "UW1"
			intervals [1255]:
				xmin = 153.6414
				xmax = 153.7014
				text = "Z"
			intervals [1256]:
				xmin = 153.7014
				xmax = 153.7314
				text = "D"
			intervals [1257]:
				xmin = 153.7314
				xmax = 153.8014
				text = "T"
			intervals [1258]:
				xmin = 153.8014
				xmax = 153.8614
				text = "IH0"
			intervals [1259]:
				xmin = 153.8614
				xmax = 154.2394
				text = "sp"
			intervals [1260]:
				xmin = 154.2394
				xmax = 154.2994
				text = "M"
			intervals [1261]:
				xmin = 154.2994
				xmax = 154.3394
				text = "EY1"
			intervals [1262]:
				xmin = 154.3394
				xmax = 154.4294
				text = "K"
			intervals [1263]:
				xmin = 154.4294
				xmax = 154.5194
				text = "S"
			intervals [1264]:
				xmin = 154.5194
				xmax = 154.5994
				text = "OW1"
			intervals [1265]:
				xmin = 154.5994
				xmax = 154.6894
				text = "M"
			intervals [1266]:
				xmin = 154.6894
				xmax = 154.7494
				text = "AH1"
			intervals [1267]:
				xmin = 154.7494
				xmax = 154.9194
				text = "CH"
			intervals [1268]:
				xmin = 154.9194
				xmax = 155.1094
				text = "N"
			intervals [1269]:
				xmin = 155.1094
				xmax = 155.1894
				text = "OY1"
			intervals [1270]:
				xmin = 155.1894
				xmax = 155.4594
				text = "Z"
			intervals [1271]:
				xmin = 155.4594
				xmax = 158.6699
				text = "sp"
			intervals [1272]:
				xmin = 158.6699
				xmax = 158.6999
				text = "DH"
			intervals [1273]:
				xmin = 158.6999
				xmax = 158.7299
				text = "AH0"
			intervals [1274]:
				xmin = 158.7299
				xmax = 158.7599
				text = "T"
			intervals [1275]:
				xmin = 158.7599
				xmax = 158.8799
				text = "Z"
			intervals [1276]:
				xmin = 158.8799
				xmax = 158.9299
				text = "R"
			intervals [1277]:
				xmin = 158.9299
				xmax = 159.0299
				text = "AY1"
			intervals [1278]:
				xmin = 159.0299
				xmax = 159.1099
				text = "T"
			intervals [1279]:
				xmin = 159.1099
				xmax = 159.9265
				text = "sp"
			intervals [1280]:
				xmin = 159.9265
				xmax = 160.0265
				text = "N"
			intervals [1281]:
				xmin = 160.0265
				xmax = 160.2065
				text = "AW1"
			intervals [1282]:
				xmin = 160.2065
				xmax = 162.6798
				text = "sp"
			intervals [1283]:
				xmin = 162.6798
				xmax = 162.7398
				text = "N"
			intervals [1284]:
				xmin = 162.7398
				xmax = 162.8998
				text = "AW1"
			intervals [1285]:
				xmin = 162.8998
				xmax = 162.9298
				text = "AH0"
			intervals [1286]:
				xmin = 162.9298
				xmax = 162.9698
				text = "D"
			intervals [1287]:
				xmin = 162.9698
				xmax = 163.1798
				text = "EY2"
			intervals [1288]:
				xmin = 163.1798
				xmax = 163.2598
				text = "Z"
			intervals [1289]:
				xmin = 163.2598
				xmax = 163.2898
				text = "Y"
			intervals [1290]:
				xmin = 163.2898
				xmax = 163.3198
				text = "UW1"
			intervals [1291]:
				xmin = 163.3198
				xmax = 163.3498
				text = "sp"
			intervals [1292]:
				xmin = 163.3498
				xmax = 163.3998
				text = "N"
			intervals [1293]:
				xmin = 163.3998
				xmax = 163.5598
				text = "OW1"
			intervals [1294]:
				xmin = 163.5598
				xmax = 163.5898
				text = "sp"
			intervals [1295]:
				xmin = 163.5898
				xmax = 163.6498
				text = "W"
			intervals [1296]:
				xmin = 163.6498
				xmax = 163.6798
				text = "EH1"
			intervals [1297]:
				xmin = 163.6798
				xmax = 163.8898
				text = "N"
			intervals [1298]:
				xmin = 163.8898
				xmax = 165.3984
				text = "sp"
			intervals [1299]:
				xmin = 165.3984
				xmax = 165.4284
				text = "Y"
			intervals [1300]:
				xmin = 165.4284
				xmax = 165.4584
				text = "UW1"
			intervals [1301]:
				xmin = 165.4584
				xmax = 165.4884
				text = "N"
			intervals [1302]:
				xmin = 165.4884
				xmax = 165.5784
				text = "OW1"
			intervals [1303]:
				xmin = 165.5784
				xmax = 165.6184
				text = "sp"
			intervals [1304]:
				xmin = 165.6184
				xmax = 165.6884
				text = "G"
			intervals [1305]:
				xmin = 165.6884
				xmax = 165.7284
				text = "R"
			intervals [1306]:
				xmin = 165.7284
				xmax = 165.8684
				text = "OW1"
			intervals [1307]:
				xmin = 165.8684
				xmax = 165.9584
				text = "AH1"
			intervals [1308]:
				xmin = 165.9584
				xmax = 166.0784
				text = "P"
			intervals [1309]:
				xmin = 166.0784
				xmax = 166.3584
				text = "sp"
			intervals [1310]:
				xmin = 166.3584
				xmax = 166.4555
				text = ""
			intervals [1311]:
				xmin = 166.4555
				xmax = 166.4955
				text = "AH0"
			intervals [1312]:
				xmin = 166.4955
				xmax = 166.5255
				text = "N"
			intervals [1313]:
				xmin = 166.5255
				xmax = 166.7755
				text = "sp"
			intervals [1314]:
				xmin = 166.7755
				xmax = 166.8355
				text = "Y"
			intervals [1315]:
				xmin = 166.8355
				xmax = 166.9755
				text = "AO2"
			intervals [1316]:
				xmin = 166.9755
				xmax = 167.0055
				text = "L"
			intervals [1317]:
				xmin = 167.0055
				xmax = 167.0655
				text = "sp"
			intervals [1318]:
				xmin = 167.0655
				xmax = 167.0955
				text = "G"
			intervals [1319]:
				xmin = 167.0955
				xmax = 167.1255
				text = "IH1"
			intervals [1320]:
				xmin = 167.1255
				xmax = 167.1855
				text = "T"
			intervals [1321]:
				xmin = 167.1855
				xmax = 167.2155
				text = "T"
			intervals [1322]:
				xmin = 167.2155
				xmax = 167.2555
				text = "AH0"
			intervals [1323]:
				xmin = 167.2555
				xmax = 167.3455
				text = "G"
			intervals [1324]:
				xmin = 167.3455
				xmax = 167.5155
				text = "EH1"
			intervals [1325]:
				xmin = 167.5155
				xmax = 167.5455
				text = "DH"
			intervals [1326]:
				xmin = 167.5455
				xmax = 167.5755
				text = "ER0"
			intervals [1327]:
				xmin = 167.5755
				xmax = 167.6055
				text = "sp"
			intervals [1328]:
				xmin = 167.6055
				xmax = 167.6355
				text = "AH0"
			intervals [1329]:
				xmin = 167.6355
				xmax = 167.7455
				text = "N"
			intervals [1330]:
				xmin = 167.7455
				xmax = 167.8255
				text = "sp"
			intervals [1331]:
				xmin = 167.8255
				xmax = 168.0155
				text = "AY1"
			intervals [1332]:
				xmin = 168.0155
				xmax = 168.0455
				text = "spn"
			intervals [1333]:
				xmin = 168.0455
				xmax = 168.0955
				text = "sp"
			intervals [1334]:
				xmin = 168.0955
				xmax = 168.1655
				text = "G"
			intervals [1335]:
				xmin = 168.1655
				xmax = 168.2255
				text = "OW1"
			intervals [1336]:
				xmin = 168.2255
				xmax = 168.2555
				text = "AH0"
			intervals [1337]:
				xmin = 168.2555
				xmax = 168.2855
				text = "HH"
			intervals [1338]:
				xmin = 168.2855
				xmax = 168.3155
				text = "EH1"
			intervals [1339]:
				xmin = 168.3155
				xmax = 168.5255
				text = "D"
			intervals [1340]:
				xmin = 168.5255
				xmax = 168.5555
				text = "sp"
			intervals [1341]:
				xmin = 168.5555
				xmax = 168.5855
				text = "AH0"
			intervals [1342]:
				xmin = 168.5855
				xmax = 168.6855
				text = "N"
			intervals [1343]:
				xmin = 168.6855
				xmax = 170.4213
				text = "sp"
			intervals [1344]:
				xmin = 170.4213
				xmax = 170.5513
				text = "S"
			intervals [1345]:
				xmin = 170.5513
				xmax = 170.6413
				text = "OW1"
			intervals [1346]:
				xmin = 170.6413
				xmax = 170.7613
				text = "SH"
			intervals [1347]:
				xmin = 170.7613
				xmax = 170.8313
				text = "AH0"
			intervals [1348]:
				xmin = 170.8313
				xmax = 170.8613
				text = "L"
			intervals [1349]:
				xmin = 170.8613
				xmax = 171.1613
				text = "AY2"
			intervals [1350]:
				xmin = 171.1613
				xmax = 171.4113
				text = "Z"
			intervals [1351]:
				xmin = 171.4113
				xmax = 172.0729
				text = ""
			intervals [1352]:
				xmin = 172.0729
				xmax = 172.1829
				text = "sil"
			intervals [1353]:
				xmin = 172.1829
				xmax = 172.2129
				text = "Y"
			intervals [1354]:
				xmin = 172.2129
				xmax = 172.2429
				text = "UW1"
			intervals [1355]:
				xmin = 172.2429
				xmax = 172.2729
				text = "N"
			intervals [1356]:
				xmin = 172.2729
				xmax = 172.3029
				text = "OW1"
			intervals [1357]:
				xmin = 172.3029
				xmax = 172.3329
				text = "sp"
			intervals [1358]:
				xmin = 172.3329
				xmax = 172.3729
				text = "W"
			intervals [1359]:
				xmin = 172.3729
				xmax = 172.4029
				text = "AH1"
			intervals [1360]:
				xmin = 172.4029
				xmax = 172.4329
				text = "T"
			intervals [1361]:
				xmin = 172.4329
				xmax = 172.4729
				text = "sp"
			intervals [1362]:
				xmin = 172.4729
				xmax = 172.5129
				text = "AY1"
			intervals [1363]:
				xmin = 172.5129
				xmax = 172.5429
				text = "sp"
			intervals [1364]:
				xmin = 172.5429
				xmax = 172.5729
				text = "M"
			intervals [1365]:
				xmin = 172.5729
				xmax = 172.6029
				text = "IY1"
			intervals [1366]:
				xmin = 172.6029
				xmax = 172.6629
				text = "N"
			intervals [1367]:
				xmin = 172.6629
				xmax = 173.9357
				text = "sp"
			intervals [1368]:
				xmin = 173.9357
				xmax = 173.9857
				text = "Y"
			intervals [1369]:
				xmin = 173.9857
				xmax = 174.0157
				text = "AE1"
			intervals [1370]:
				xmin = 174.0157
				xmax = 186.4184
				text = "sp"
			intervals [1371]:
				xmin = 186.4184
				xmax = 186.4684
				text = "M"
			intervals [1372]:
				xmin = 186.4684
				xmax = 186.5884
				text = "AE1"
			intervals [1373]:
				xmin = 186.5884
				xmax = 186.9484
				text = "N"
			intervals [1374]:
				xmin = 186.9484
				xmax = 186.9784
				text = "sp"
			intervals [1375]:
				xmin = 186.9784
				xmax = 187.3084
				text = "spn"
			intervals [1376]:
				xmin = 187.3084
				xmax = 187.7284
				text = "sp"
			intervals [1377]:
				xmin = 187.7284
				xmax = 188.2179
				text = ""
			intervals [1378]:
				xmin = 188.2179
				xmax = 188.3279
				text = "IH0"
			intervals [1379]:
				xmin = 188.3279
				xmax = 188.3579
				text = "F"
			intervals [1380]:
				xmin = 188.3579
				xmax = 188.4879
				text = "S"
			intervals [1381]:
				xmin = 188.4879
				xmax = 188.5179
				text = "AH1"
			intervals [1382]:
				xmin = 188.5179
				xmax = 188.5479
				text = "M"
			intervals [1383]:
				xmin = 188.5479
				xmax = 188.5779
				text = "B"
			intervals [1384]:
				xmin = 188.5779
				xmax = 188.6079
				text = "AH0"
			intervals [1385]:
				xmin = 188.6079
				xmax = 188.6679
				text = "D"
			intervals [1386]:
				xmin = 188.6679
				xmax = 188.7079
				text = "IY0"
			intervals [1387]:
				xmin = 188.7079
				xmax = 188.7479
				text = "K"
			intervals [1388]:
				xmin = 188.7479
				xmax = 188.7779
				text = "UH1"
			intervals [1389]:
				xmin = 188.7779
				xmax = 188.8379
				text = "D"
			intervals [1390]:
				xmin = 188.8379
				xmax = 188.8779
				text = "D"
			intervals [1391]:
				xmin = 188.8779
				xmax = 188.9879
				text = "UW1"
			intervals [1392]:
				xmin = 188.9879
				xmax = 189.0379
				text = "DH"
			intervals [1393]:
				xmin = 189.0379
				xmax = 189.1479
				text = "AE1"
			intervals [1394]:
				xmin = 189.1479
				xmax = 189.4379
				text = "T"
			intervals [1395]:
				xmin = 189.4379
				xmax = 189.6506
				text = ""
			intervals [1396]:
				xmin = 189.6506
				xmax = 189.8806
				text = "sil"
			intervals [1397]:
				xmin = 189.8806
				xmax = 189.9206
				text = "R"
			intervals [1398]:
				xmin = 189.9206
				xmax = 189.9706
				text = "AY1"
			intervals [1399]:
				xmin = 189.9706
				xmax = 190.0106
				text = "T"
			intervals [1400]:
				xmin = 190.0106
				xmax = 190.0406
				text = "sp"
			intervals [1401]:
				xmin = 190.0406
				xmax = 190.1206
				text = "N"
			intervals [1402]:
				xmin = 190.1206
				xmax = 190.1506
				text = "AW1"
			intervals [1403]:
				xmin = 190.1506
				xmax = 190.2606
				text = "AE1"
			intervals [1404]:
				xmin = 190.2606
				xmax = 190.3006
				text = "Z"
			intervals [1405]:
				xmin = 190.3006
				xmax = 190.3806
				text = "sp"
			intervals [1406]:
				xmin = 190.3806
				xmax = 190.4406
				text = "B"
			intervals [1407]:
				xmin = 190.4406
				xmax = 190.5606
				text = "AE1"
			intervals [1408]:
				xmin = 190.5606
				xmax = 190.5906
				text = "D"
			intervals [1409]:
				xmin = 190.5906
				xmax = 190.6206
				text = "EH1"
			intervals [1410]:
				xmin = 190.6206
				xmax = 190.6906
				text = "Z"
			intervals [1411]:
				xmin = 190.6906
				xmax = 190.7606
				text = "AY1"
			intervals [1412]:
				xmin = 190.7606
				xmax = 190.8506
				text = "N"
			intervals [1413]:
				xmin = 190.8506
				xmax = 190.9506
				text = "IY1"
			intervals [1414]:
				xmin = 190.9506
				xmax = 191.0106
				text = "D"
			intervals [1415]:
				xmin = 191.0106
				xmax = 191.0406
				text = "IH1"
			intervals [1416]:
				xmin = 191.0406
				xmax = 191.3706
				text = "T"
			intervals [1417]:
				xmin = 191.3706
				xmax = 192.716
				text = ""
			intervals [1418]:
				xmin = 192.716
				xmax = 192.846
				text = "F"
			intervals [1419]:
				xmin = 192.846
				xmax = 193.106
				text = "ER1"
			intervals [1420]:
				xmin = 193.106
				xmax = 193.226
				text = "S"
			intervals [1421]:
				xmin = 193.226
				xmax = 193.476
				text = "T"
			intervals [1422]:
				xmin = 193.476
				xmax = 193.5964
				text = ""
			intervals [1423]:
				xmin = 193.5964
				xmax = 193.6664
				text = "sil"
			intervals [1424]:
				xmin = 193.6664
				xmax = 193.8164
				text = "AO1"
			intervals [1425]:
				xmin = 193.8164
				xmax = 193.8464
				text = "L"
			intervals [1426]:
				xmin = 193.8464
				xmax = 193.8764
				text = "DH"
			intervals [1427]:
				xmin = 193.8764
				xmax = 193.9064
				text = "AH0"
			intervals [1428]:
				xmin = 193.9064
				xmax = 193.9664
				text = "M"
			intervals [1429]:
				xmin = 193.9664
				xmax = 194.0064
				text = "AH1"
			intervals [1430]:
				xmin = 194.0064
				xmax = 194.0464
				text = "N"
			intervals [1431]:
				xmin = 194.0464
				xmax = 194.0864
				text = "IY0"
			intervals [1432]:
				xmin = 194.0864
				xmax = 194.1264
				text = "AY1"
			intervals [1433]:
				xmin = 194.1264
				xmax = 194.2164
				text = "N"
			intervals [1434]:
				xmin = 194.2164
				xmax = 194.2964
				text = "IY1"
			intervals [1435]:
				xmin = 194.2964
				xmax = 194.3564
				text = "D"
			intervals [1436]:
				xmin = 194.3564
				xmax = 194.3864
				text = "IH0"
			intervals [1437]:
				xmin = 194.3864
				xmax = 194.4364
				text = "D"
			intervals [1438]:
				xmin = 194.4364
				xmax = 197.7769
				text = "sp"
			intervals [1439]:
				xmin = 197.7769
				xmax = 197.8169
				text = "F"
			intervals [1440]:
				xmin = 197.8169
				xmax = 198.0169
				text = "ER1"
			intervals [1441]:
				xmin = 198.0169
				xmax = 198.0969
				text = "S"
			intervals [1442]:
				xmin = 198.0969
				xmax = 198.3069
				text = "T"
			intervals [1443]:
				xmin = 198.3069
				xmax = 199.8096
				text = ""
			intervals [1444]:
				xmin = 199.8096
				xmax = 199.9696
				text = "AY1"
			intervals [1445]:
				xmin = 199.9696
				xmax = 200.0296
				text = "sp"
			intervals [1446]:
				xmin = 200.0296
				xmax = 200.0896
				text = "TH"
			intervals [1447]:
				xmin = 200.0896
				xmax = 200.1196
				text = "IH1"
			intervals [1448]:
				xmin = 200.1196
				xmax = 200.1796
				text = "NG"
			intervals [1449]:
				xmin = 200.1796
				xmax = 200.2796
				text = "K"
			intervals [1450]:
				xmin = 200.2796
				xmax = 200.3796
				text = "AY1"
			intervals [1451]:
				xmin = 200.3796
				xmax = 200.4896
				text = "W"
			intervals [1452]:
				xmin = 200.4896
				xmax = 200.5296
				text = "UH1"
			intervals [1453]:
				xmin = 200.5296
				xmax = 200.5696
				text = "D"
			intervals [1454]:
				xmin = 200.5696
				xmax = 200.6996
				text = "R"
			intervals [1455]:
				xmin = 200.6996
				xmax = 200.7296
				text = "IY0"
			intervals [1456]:
				xmin = 200.7296
				xmax = 200.8796
				text = "M"
			intervals [1457]:
				xmin = 200.8796
				xmax = 200.9996
				text = "AA1"
			intervals [1458]:
				xmin = 200.9996
				xmax = 201.0296
				text = "D"
			intervals [1459]:
				xmin = 201.0296
				xmax = 201.0596
				text = "AH0"
			intervals [1460]:
				xmin = 201.0596
				xmax = 201.0896
				text = "L"
			intervals [1461]:
				xmin = 201.0896
				xmax = 201.1796
				text = "M"
			intervals [1462]:
				xmin = 201.1796
				xmax = 201.2196
				text = "AY1"
			intervals [1463]:
				xmin = 201.2196
				xmax = 201.3296
				text = "M"
			intervals [1464]:
				xmin = 201.3296
				xmax = 201.3996
				text = "AH1"
			intervals [1465]:
				xmin = 201.3996
				xmax = 201.4596
				text = "DH"
			intervals [1466]:
				xmin = 201.4596
				xmax = 201.5096
				text = "ER0"
			intervals [1467]:
				xmin = 201.5096
				xmax = 201.5396
				text = "S"
			intervals [1468]:
				xmin = 201.5396
				xmax = 201.5696
				text = "sp"
			intervals [1469]:
				xmin = 201.5696
				xmax = 201.6596
				text = "HH"
			intervals [1470]:
				xmin = 201.6596
				xmax = 201.7996
				text = "AW1"
			intervals [1471]:
				xmin = 201.7996
				xmax = 202.2996
				text = "S"
			intervals [1472]:
				xmin = 202.2996
				xmax = 203.0534
				text = ""
			intervals [1473]:
				xmin = 203.0534
				xmax = 203.2134
				text = "sil"
			intervals [1474]:
				xmin = 203.2134
				xmax = 203.2634
				text = "B"
			intervals [1475]:
				xmin = 203.2634
				xmax = 203.3534
				text = "AY1"
			intervals [1476]:
				xmin = 203.3534
				xmax = 203.4534
				text = "M"
			intervals [1477]:
				xmin = 203.4534
				xmax = 203.5434
				text = "AY1"
			intervals [1478]:
				xmin = 203.5434
				xmax = 203.6534
				text = "F"
			intervals [1479]:
				xmin = 203.6534
				xmax = 203.8034
				text = "AA1"
			intervals [1480]:
				xmin = 203.8034
				xmax = 203.8834
				text = "DH"
			intervals [1481]:
				xmin = 203.8834
				xmax = 203.9634
				text = "ER0"
			intervals [1482]:
				xmin = 203.9634
				xmax = 203.9934
				text = "sp"
			intervals [1483]:
				xmin = 203.9934
				xmax = 204.0634
				text = "AH0"
			intervals [1484]:
				xmin = 204.0634
				xmax = 204.1434
				text = "R"
			intervals [1485]:
				xmin = 204.1434
				xmax = 204.2034
				text = "EH1"
			intervals [1486]:
				xmin = 204.2034
				xmax = 204.3534
				text = "S"
			intervals [1487]:
				xmin = 204.3534
				xmax = 204.3934
				text = "T"
			intervals [1488]:
				xmin = 204.3934
				xmax = 204.4434
				text = "ER0"
			intervals [1489]:
				xmin = 204.4434
				xmax = 204.5434
				text = "AA2"
			intervals [1490]:
				xmin = 204.5434
				xmax = 204.5734
				text = "N"
			intervals [1491]:
				xmin = 204.5734
				xmax = 204.6034
				text = "T"
			intervals [1492]:
				xmin = 204.6034
				xmax = 204.6334
				text = "AH0"
			intervals [1493]:
				xmin = 204.6334
				xmax = 204.6634
				text = "V"
			intervals [1494]:
				xmin = 204.6634
				xmax = 204.6934
				text = "HH"
			intervals [1495]:
				xmin = 204.6934
				xmax = 204.7334
				text = "IH0"
			intervals [1496]:
				xmin = 204.7334
				xmax = 204.8434
				text = "Z"
			intervals [1497]:
				xmin = 204.8434
				xmax = 204.9034
				text = "OW1"
			intervals [1498]:
				xmin = 204.9034
				xmax = 205.0534
				text = "N"
			intervals [1499]:
				xmin = 205.0534
				xmax = 206.1408
				text = "sp"
			intervals [1500]:
				xmin = 206.1408
				xmax = 206.1808
				text = "B"
			intervals [1501]:
				xmin = 206.1808
				xmax = 206.2608
				text = "AY1"
			intervals [1502]:
				xmin = 206.2608
				xmax = 206.3408
				text = "M"
			intervals [1503]:
				xmin = 206.3408
				xmax = 206.4108
				text = "AY2"
			intervals [1504]:
				xmin = 206.4108
				xmax = 206.5708
				text = "S"
			intervals [1505]:
				xmin = 206.5708
				xmax = 206.6208
				text = "EH1"
			intervals [1506]:
				xmin = 206.6208
				xmax = 206.7208
				text = "L"
			intervals [1507]:
				xmin = 206.7208
				xmax = 206.7508
				text = "F"
			intervals [1508]:
				xmin = 206.7508
				xmax = 206.8208
				text = "AH0"
			intervals [1509]:
				xmin = 206.8208
				xmax = 206.8508
				text = "L"
			intervals [1510]:
				xmin = 206.8508
				xmax = 206.9208
				text = "IH1"
			intervals [1511]:
				xmin = 206.9208
				xmax = 206.9908
				text = "K"
			intervals [1512]:
				xmin = 206.9908
				xmax = 207.0408
				text = "ER0"
			intervals [1513]:
				xmin = 207.0408
				xmax = 207.1408
				text = "S"
			intervals [1514]:
				xmin = 207.1408
				xmax = 207.2008
				text = "T"
			intervals [1515]:
				xmin = 207.2008
				xmax = 207.2308
				text = "AO1"
			intervals [1516]:
				xmin = 207.2308
				xmax = 207.2608
				text = "R"
			intervals [1517]:
				xmin = 207.2608
				xmax = 207.3508
				text = "AO1"
			intervals [1518]:
				xmin = 207.3508
				xmax = 207.4108
				text = "R"
			intervals [1519]:
				xmin = 207.4108
				xmax = 207.5308
				text = "S"
			intervals [1520]:
				xmin = 207.5308
				xmax = 207.5808
				text = "AH1"
			intervals [1521]:
				xmin = 207.5808
				xmax = 207.6508
				text = "M"
			intervals [1522]:
				xmin = 207.6508
				xmax = 207.7108
				text = "TH"
			intervals [1523]:
				xmin = 207.7108
				xmax = 207.7608
				text = "IH0"
			intervals [1524]:
				xmin = 207.7608
				xmax = 208.0308
				text = "NG"
			intervals [1525]:
				xmin = 208.0308
				xmax = 208.2861
				text = "sp"
			intervals [1526]:
				xmin = 208.2861
				xmax = 208.3861
				text = "AY1"
			intervals [1527]:
				xmin = 208.3861
				xmax = 208.4461
				text = "K"
			intervals [1528]:
				xmin = 208.4461
				xmax = 208.4761
				text = "AH0"
			intervals [1529]:
				xmin = 208.4761
				xmax = 208.5061
				text = "N"
			intervals [1530]:
				xmin = 208.5061
				xmax = 208.5661
				text = "M"
			intervals [1531]:
				xmin = 208.5661
				xmax = 208.6161
				text = "EY1"
			intervals [1532]:
				xmin = 208.6161
				xmax = 208.6761
				text = "K"
			intervals [1533]:
				xmin = 208.6761
				xmax = 208.7161
				text = "AH0"
			intervals [1534]:
				xmin = 208.7161
				xmax = 208.8261
				text = "P"
			intervals [1535]:
				xmin = 208.8261
				xmax = 208.8761
				text = "R"
			intervals [1536]:
				xmin = 208.8761
				xmax = 209.0561
				text = "AA1"
			intervals [1537]:
				xmin = 209.0561
				xmax = 209.0861
				text = "F"
			intervals [1538]:
				xmin = 209.0861
				xmax = 209.1161
				text = "AH0"
			intervals [1539]:
				xmin = 209.1161
				xmax = 209.1461
				text = "T"
			intervals [1540]:
				xmin = 209.1461
				xmax = 209.2761
				text = "AO1"
			intervals [1541]:
				xmin = 209.2761
				xmax = 209.3061
				text = "F"
			intervals [1542]:
				xmin = 209.3061
				xmax = 209.3661
				text = "sp"
			intervals [1543]:
				xmin = 209.3661
				xmax = 209.4961
				text = "AH1"
			intervals [1544]:
				xmin = 209.4961
				xmax = 209.5461
				text = "V"
			intervals [1545]:
				xmin = 209.5461
				xmax = 209.9792
				text = "sp"
			intervals [1546]:
				xmin = 209.9792
				xmax = 210.0092
				text = "Y"
			intervals [1547]:
				xmin = 210.0092
				xmax = 210.0392
				text = "UW1"
			intervals [1548]:
				xmin = 210.0392
				xmax = 210.0692
				text = "sp"
			intervals [1549]:
				xmin = 210.0692
				xmax = 210.0992
				text = "N"
			intervals [1550]:
				xmin = 210.0992
				xmax = 210.2392
				text = "OW1"
			intervals [1551]:
				xmin = 210.2392
				xmax = 210.2892
				text = "sp"
			intervals [1552]:
				xmin = 210.2892
				xmax = 210.3692
				text = "K"
			intervals [1553]:
				xmin = 210.3692
				xmax = 210.4092
				text = "AO1"
			intervals [1554]:
				xmin = 210.4092
				xmax = 210.4692
				text = "Z"
			intervals [1555]:
				xmin = 210.4692
				xmax = 210.4992
				text = "DH"
			intervals [1556]:
				xmin = 210.4992
				xmax = 210.5292
				text = "AH0"
			intervals [1557]:
				xmin = 210.5292
				xmax = 210.5592
				text = "sp"
			intervals [1558]:
				xmin = 210.5592
				xmax = 210.6092
				text = "M"
			intervals [1559]:
				xmin = 210.6092
				xmax = 210.6792
				text = "AH1"
			intervals [1560]:
				xmin = 210.6792
				xmax = 210.7192
				text = "N"
			intervals [1561]:
				xmin = 210.7192
				xmax = 210.7592
				text = "IY0"
			intervals [1562]:
				xmin = 210.7592
				xmax = 210.8192
				text = "Z"
			intervals [1563]:
				xmin = 210.8192
				xmax = 210.8492
				text = "sp"
			intervals [1564]:
				xmin = 210.8492
				xmax = 210.9192
				text = "N"
			intervals [1565]:
				xmin = 210.9192
				xmax = 210.9792
				text = "AA1"
			intervals [1566]:
				xmin = 210.9792
				xmax = 211.2292
				text = "T"
			intervals [1567]:
				xmin = 211.2292
				xmax = 211.2758
				text = ""
			intervals [1568]:
				xmin = 211.2758
				xmax = 211.3958
				text = "sil"
			intervals [1569]:
				xmin = 211.3958
				xmax = 211.4258
				text = "G"
			intervals [1570]:
				xmin = 211.4258
				xmax = 211.4558
				text = "AH1"
			intervals [1571]:
				xmin = 211.4558
				xmax = 211.4858
				text = "N"
			intervals [1572]:
				xmin = 211.4858
				xmax = 211.5158
				text = "AH0"
			intervals [1573]:
				xmin = 211.5158
				xmax = 211.5658
				text = "sp"
			intervals [1574]:
				xmin = 211.5658
				xmax = 211.6458
				text = "Y"
			intervals [1575]:
				xmin = 211.6458
				xmax = 211.6858
				text = "UW1"
			intervals [1576]:
				xmin = 211.6858
				xmax = 211.7358
				text = "N"
			intervals [1577]:
				xmin = 211.7358
				xmax = 211.7958
				text = "OW1"
			intervals [1578]:
				xmin = 211.7958
				xmax = 212.6404
				text = "sp"
			intervals [1579]:
				xmin = 212.6404
				xmax = 212.6804
				text = "L"
			intervals [1580]:
				xmin = 212.6804
				xmax = 212.8404
				text = "AE1"
			intervals [1581]:
				xmin = 212.8404
				xmax = 212.9304
				text = "S"
			intervals [1582]:
				xmin = 212.9304
				xmax = 213.0204
				text = "T"
			intervals [1583]:
				xmin = 213.0204
				xmax = 213.2404
				text = "sp"
			intervals [1584]:
				xmin = 213.2404
				xmax = 213.2704
				text = "F"
			intervals [1585]:
				xmin = 213.2704
				xmax = 213.3304
				text = "ER0"
			intervals [1586]:
				xmin = 213.3304
				xmax = 213.4104
				text = "EH1"
			intervals [1587]:
				xmin = 213.4104
				xmax = 213.5004
				text = "V"
			intervals [1588]:
				xmin = 213.5004
				xmax = 213.6204
				text = "ER0"
			intervals [1589]:
				xmin = 213.6204
				xmax = 213.6904
				text = "sp"
			intervals [1590]:
				xmin = 213.6904
				xmax = 213.7204
				text = "Y"
			intervals [1591]:
				xmin = 213.7204
				xmax = 213.7504
				text = "UW1"
			intervals [1592]:
				xmin = 213.7504
				xmax = 213.8604
				text = "sp"
			intervals [1593]:
				xmin = 213.8604
				xmax = 213.9004
				text = "N"
			intervals [1594]:
				xmin = 213.9004
				xmax = 213.9604
				text = "OW1"
			intervals [1595]:
				xmin = 213.9604
				xmax = 214.3504
				text = "sp"
			intervals [1596]:
				xmin = 214.3504
				xmax = 214.9576
				text = ""
			intervals [1597]:
				xmin = 214.9576
				xmax = 215.0676
				text = "S"
			intervals [1598]:
				xmin = 215.0676
				xmax = 215.1076
				text = "AH1"
			intervals [1599]:
				xmin = 215.1076
				xmax = 215.1576
				text = "M"
			intervals [1600]:
				xmin = 215.1576
				xmax = 215.2276
				text = "K"
			intervals [1601]:
				xmin = 215.2276
				xmax = 215.2776
				text = "AY1"
			intervals [1602]:
				xmin = 215.2776
				xmax = 215.3076
				text = "N"
			intervals [1603]:
				xmin = 215.3076
				xmax = 215.3476
				text = "AH0"
			intervals [1604]:
				xmin = 215.3476
				xmax = 215.3776
				text = "V"
			intervals [1605]:
				xmin = 215.3776
				xmax = 215.4376
				text = "EH1"
			intervals [1606]:
				xmin = 215.4376
				xmax = 215.4976
				text = "N"
			intervals [1607]:
				xmin = 215.4976
				xmax = 215.5676
				text = "ER0"
			intervals [1608]:
				xmin = 215.5676
				xmax = 215.6376
				text = "P"
			intervals [1609]:
				xmin = 215.6376
				xmax = 215.6976
				text = "R"
			intervals [1610]:
				xmin = 215.6976
				xmax = 215.9476
				text = "AY2"
			intervals [1611]:
				xmin = 215.9476
				xmax = 216.0176
				text = "Z"
			intervals [1612]:
				xmin = 216.0176
				xmax = 216.0476
				text = "Y"
			intervals [1613]:
				xmin = 216.0476
				xmax = 216.0976
				text = "UW1"
			intervals [1614]:
				xmin = 216.0976
				xmax = 216.1576
				text = "N"
			intervals [1615]:
				xmin = 216.1576
				xmax = 216.2876
				text = "OW1"
			intervals [1616]:
				xmin = 216.2876
				xmax = 217.1325
				text = "sp"
			intervals [1617]:
				xmin = 217.1325
				xmax = 217.1625
				text = "Y"
			intervals [1618]:
				xmin = 217.1625
				xmax = 217.1925
				text = "UW1"
			intervals [1619]:
				xmin = 217.1925
				xmax = 217.2425
				text = "G"
			intervals [1620]:
				xmin = 217.2425
				xmax = 217.2925
				text = "AA1"
			intervals [1621]:
				xmin = 217.2925
				xmax = 217.3225
				text = "T"
			intervals [1622]:
				xmin = 217.3225
				xmax = 217.3525
				text = "AH0"
			intervals [1623]:
				xmin = 217.3525
				xmax = 217.4425
				text = "HH"
			intervals [1624]:
				xmin = 217.4425
				xmax = 217.4725
				text = "AE1"
			intervals [1625]:
				xmin = 217.4725
				xmax = 217.5125
				text = "V"
			intervals [1626]:
				xmin = 217.5125
				xmax = 217.5425
				text = "sp"
			intervals [1627]:
				xmin = 217.5425
				xmax = 217.6225
				text = "S"
			intervals [1628]:
				xmin = 217.6225
				xmax = 217.6525
				text = "AH1"
			intervals [1629]:
				xmin = 217.6525
				xmax = 217.6825
				text = "M"
			intervals [1630]:
				xmin = 217.6825
				xmax = 217.7225
				text = "K"
			intervals [1631]:
				xmin = 217.7225
				xmax = 217.7525
				text = "AY1"
			intervals [1632]:
				xmin = 217.7525
				xmax = 217.8025
				text = "N"
			intervals [1633]:
				xmin = 217.8025
				xmax = 217.8325
				text = "AH0"
			intervals [1634]:
				xmin = 217.8325
				xmax = 217.8625
				text = "V"
			intervals [1635]:
				xmin = 217.8625
				xmax = 217.8925
				text = "EH1"
			intervals [1636]:
				xmin = 217.8925
				xmax = 217.9425
				text = "N"
			intervals [1637]:
				xmin = 217.9425
				xmax = 217.9725
				text = "T"
			intervals [1638]:
				xmin = 217.9725
				xmax = 218.0125
				text = "ER0"
			intervals [1639]:
				xmin = 218.0125
				xmax = 218.0925
				text = "P"
			intervals [1640]:
				xmin = 218.0925
				xmax = 218.1325
				text = "R"
			intervals [1641]:
				xmin = 218.1325
				xmax = 218.3225
				text = "AY2"
			intervals [1642]:
				xmin = 218.3225
				xmax = 218.4125
				text = "Z"
			intervals [1643]:
				xmin = 218.4125
				xmax = 218.4425
				text = "sp"
			intervals [1644]:
				xmin = 218.4425
				xmax = 218.5625
				text = "AE1"
			intervals [1645]:
				xmin = 218.5625
				xmax = 218.6425
				text = "F"
			intervals [1646]:
				xmin = 218.6425
				xmax = 218.6825
				text = "T"
			intervals [1647]:
				xmin = 218.6825
				xmax = 218.7425
				text = "ER0"
			intervals [1648]:
				xmin = 218.7425
				xmax = 218.8125
				text = "DH"
			intervals [1649]:
				xmin = 218.8125
				xmax = 218.9125
				text = "AE1"
			intervals [1650]:
				xmin = 218.9125
				xmax = 218.9625
				text = "T"
			intervals [1651]:
				xmin = 218.9625
				xmax = 218.9925
				text = "sp"
			intervals [1652]:
				xmin = 218.9925
				xmax = 219.0525
				text = "Y"
			intervals [1653]:
				xmin = 219.0525
				xmax = 219.1125
				text = "UW1"
			intervals [1654]:
				xmin = 219.1125
				xmax = 219.1825
				text = "N"
			intervals [1655]:
				xmin = 219.1825
				xmax = 219.2225
				text = "OW1"
			intervals [1656]:
				xmin = 219.2225
				xmax = 219.3625
				text = "AY1"
			intervals [1657]:
				xmin = 219.3625
				xmax = 219.4825
				text = "W"
			intervals [1658]:
				xmin = 219.4825
				xmax = 219.5125
				text = "UH1"
			intervals [1659]:
				xmin = 219.5125
				xmax = 219.5525
				text = "D"
			intervals [1660]:
				xmin = 219.5525
				xmax = 219.6225
				text = "M"
			intervals [1661]:
				xmin = 219.6225
				xmax = 219.7025
				text = "EH1"
			intervals [1662]:
				xmin = 219.7025
				xmax = 219.8325
				text = "S"
			intervals [1663]:
				xmin = 219.8325
				xmax = 219.9525
				text = "ER0"
			intervals [1664]:
				xmin = 219.9525
				xmax = 220.0925
				text = "AW1"
			intervals [1665]:
				xmin = 220.0925
				xmax = 220.1225
				text = "N"
			intervals [1666]:
				xmin = 220.1225
				xmax = 220.1525
				text = "D"
			intervals [1667]:
				xmin = 220.1525
				xmax = 220.5325
				text = "sp"
			intervals [1668]:
				xmin = 220.5325
				xmax = 220.5725
				text = "B"
			intervals [1669]:
				xmin = 220.5725
				xmax = 220.6025
				text = "L"
			intervals [1670]:
				xmin = 220.6025
				xmax = 220.7025
				text = "EY1"
			intervals [1671]:
				xmin = 220.7025
				xmax = 220.7325
				text = "Z"
			intervals [1672]:
				xmin = 220.7325
				xmax = 220.8425
				text = "ER0"
			intervals [1673]:
				xmin = 220.8425
				xmax = 221.0125
				text = "AW1"
			intervals [1674]:
				xmin = 221.0125
				xmax = 221.0525
				text = "N"
			intervals [1675]:
				xmin = 221.0525
				xmax = 221.0825
				text = "D"
			intervals [1676]:
				xmin = 221.0825
				xmax = 221.1425
				text = "sp"
			intervals [1677]:
				xmin = 221.1425
				xmax = 221.1825
				text = "F"
			intervals [1678]:
				xmin = 221.1825
				xmax = 221.2125
				text = "ER0"
			intervals [1679]:
				xmin = 221.2125
				xmax = 221.2425
				text = "sp"
			intervals [1680]:
				xmin = 221.2425
				xmax = 221.3525
				text = "AY1"
			intervals [1681]:
				xmin = 221.3525
				xmax = 221.3825
				text = "sp"
			intervals [1682]:
				xmin = 221.3825
				xmax = 221.4125
				text = "D"
			intervals [1683]:
				xmin = 221.4125
				xmax = 221.4425
				text = "sp"
			intervals [1684]:
				xmin = 221.4425
				xmax = 221.4925
				text = "S"
			intervals [1685]:
				xmin = 221.4925
				xmax = 221.5825
				text = "EY1"
			intervals [1686]:
				xmin = 221.5825
				xmax = 221.6125
				text = "sp"
			intervals [1687]:
				xmin = 221.6125
				xmax = 221.6425
				text = "AH0"
			intervals [1688]:
				xmin = 221.6425
				xmax = 221.6825
				text = "B"
			intervals [1689]:
				xmin = 221.6825
				xmax = 221.7425
				text = "AW1"
			intervals [1690]:
				xmin = 221.7425
				xmax = 221.8125
				text = "T"
			intervals [1691]:
				xmin = 221.8125
				xmax = 222.1225
				text = "sp"
			intervals [1692]:
				xmin = 222.1225
				xmax = 223.7323
				text = ""
			intervals [1693]:
				xmin = 223.7323
				xmax = 224.5323
				text = "AH1"
			intervals [1694]:
				xmin = 224.5323
				xmax = 224.6223
				text = "sp"
			intervals [1695]:
				xmin = 224.6223
				xmax = 224.6523
				text = "W"
			intervals [1696]:
				xmin = 224.6523
				xmax = 224.6823
				text = "EH1"
			intervals [1697]:
				xmin = 224.6823
				xmax = 224.7123
				text = "L"
			intervals [1698]:
				xmin = 224.7123
				xmax = 225.231
				text = "sp"
			intervals [1699]:
				xmin = 225.231
				xmax = 225.311
				text = "T"
			intervals [1700]:
				xmin = 225.311
				xmax = 225.381
				text = "UW1"
			intervals [1701]:
				xmin = 225.381
				xmax = 225.451
				text = "sp"
			intervals [1702]:
				xmin = 225.451
				xmax = 225.491
				text = "TH"
			intervals [1703]:
				xmin = 225.491
				xmax = 225.521
				text = "R"
			intervals [1704]:
				xmin = 225.521
				xmax = 225.551
				text = "IY1"
			intervals [1705]:
				xmin = 225.551
				xmax = 225.971
				text = "Y"
			intervals [1706]:
				xmin = 225.971
				xmax = 226.041
				text = "ER0"
			intervals [1707]:
				xmin = 226.041
				xmax = 226.071
				text = "Z"
			intervals [1708]:
				xmin = 226.071
				xmax = 226.131
				text = "sp"
			intervals [1709]:
				xmin = 226.131
				xmax = 226.161
				text = "AH0"
			intervals [1710]:
				xmin = 226.161
				xmax = 226.251
				text = "N"
			intervals [1711]:
				xmin = 226.251
				xmax = 227.5245
				text = "sp"
			intervals [1712]:
				xmin = 227.5245
				xmax = 227.6145
				text = "AY1"
			intervals [1713]:
				xmin = 227.6145
				xmax = 227.6545
				text = "W"
			intervals [1714]:
				xmin = 227.6545
				xmax = 227.6845
				text = "UH1"
			intervals [1715]:
				xmin = 227.6845
				xmax = 227.7145
				text = "D"
			intervals [1716]:
				xmin = 227.7145
				xmax = 227.7745
				text = "B"
			intervals [1717]:
				xmin = 227.7745
				xmax = 227.8345
				text = "AY1"
			intervals [1718]:
				xmin = 227.8345
				xmax = 227.9345
				text = "M"
			intervals [1719]:
				xmin = 227.9345
				xmax = 228.0445
				text = "IY1"
			intervals [1720]:
				xmin = 228.0445
				xmax = 228.0745
				text = "sp"
			intervals [1721]:
				xmin = 228.0745
				xmax = 228.3645
				text = "AH0"
			intervals [1722]:
				xmin = 228.3645
				xmax = 228.4645
				text = "sp"
			intervals [1723]:
				xmin = 228.4645
				xmax = 228.5845
				text = "K"
			intervals [1724]:
				xmin = 228.5845
				xmax = 228.7445
				text = "AA1"
			intervals [1725]:
				xmin = 228.7445
				xmax = 228.8845
				text = "R"
			intervals [1726]:
				xmin = 228.8845
				xmax = 228.9445
				text = "sp"
			intervals [1727]:
				xmin = 228.9445
				xmax = 228.9845
				text = "Y"
			intervals [1728]:
				xmin = 228.9845
				xmax = 229.0145
				text = "UW1"
			intervals [1729]:
				xmin = 229.0145
				xmax = 229.0445
				text = "N"
			intervals [1730]:
				xmin = 229.0445
				xmax = 229.1645
				text = "OW1"
			intervals [1731]:
				xmin = 229.1645
				xmax = 230.9321
				text = "sp"
			intervals [1732]:
				xmin = 230.9321
				xmax = 231.0121
				text = "S"
			intervals [1733]:
				xmin = 231.0121
				xmax = 231.0421
				text = "AH1"
			intervals [1734]:
				xmin = 231.0421
				xmax = 231.0721
				text = "M"
			intervals [1735]:
				xmin = 231.0721
				xmax = 231.1021
				text = "TH"
			intervals [1736]:
				xmin = 231.1021
				xmax = 231.1321
				text = "IH0"
			intervals [1737]:
				xmin = 231.1321
				xmax = 231.1621
				text = "N"
			intervals [1738]:
				xmin = 231.1621
				xmax = 231.2121
				text = "L"
			intervals [1739]:
				xmin = 231.2121
				xmax = 231.2621
				text = "AY1"
			intervals [1740]:
				xmin = 231.2621
				xmax = 231.3121
				text = "K"
			intervals [1741]:
				xmin = 231.3121
				xmax = 231.3421
				text = "sp"
			intervals [1742]:
				xmin = 231.3421
				xmax = 231.6021
				text = "AH0"
			intervals [1743]:
				xmin = 231.6021
				xmax = 232.6489
				text = "sp"
			intervals [1744]:
				xmin = 232.6489
				xmax = 232.7189
				text = "K"
			intervals [1745]:
				xmin = 232.7189
				xmax = 232.7589
				text = "AE1"
			intervals [1746]:
				xmin = 232.7589
				xmax = 232.7889
				text = "D"
			intervals [1747]:
				xmin = 232.7889
				xmax = 232.8489
				text = "AH0"
			intervals [1748]:
				xmin = 232.8489
				xmax = 232.9689
				text = "L"
			intervals [1749]:
				xmin = 232.9689
				xmax = 233.0789
				text = "AE2"
			intervals [1750]:
				xmin = 233.0789
				xmax = 233.1089
				text = "K"
			intervals [1751]:
				xmin = 233.1089
				xmax = 233.3132
				text = "sp"
			intervals [1752]:
				xmin = 233.3132
				xmax = 233.3732
				text = "EH2"
			intervals [1753]:
				xmin = 233.3732
				xmax = 233.4632
				text = "L"
			intervals [1754]:
				xmin = 233.4632
				xmax = 233.5132
				text = "D"
			intervals [1755]:
				xmin = 233.5132
				xmax = 233.6332
				text = "ER0"
			intervals [1756]:
				xmin = 233.6332
				xmax = 233.7732
				text = "AA1"
			intervals [1757]:
				xmin = 233.7732
				xmax = 233.8132
				text = "D"
			intervals [1758]:
				xmin = 233.8132
				xmax = 234.1032
				text = "OW0"
			intervals [1759]:
				xmin = 234.1032
				xmax = 234.9499
				text = "sp"
			intervals [1760]:
				xmin = 234.9499
				xmax = 234.9799
				text = "S"
			intervals [1761]:
				xmin = 234.9799
				xmax = 235.0499
				text = "P"
			intervals [1762]:
				xmin = 235.0499
				xmax = 235.1099
				text = "AO1"
			intervals [1763]:
				xmin = 235.1099
				xmax = 235.1399
				text = "R"
			intervals [1764]:
				xmin = 235.1399
				xmax = 235.1699
				text = "T"
			intervals [1765]:
				xmin = 235.1699
				xmax = 235.2199
				text = "S"
			intervals [1766]:
				xmin = 235.2199
				xmax = 235.2899
				text = "K"
			intervals [1767]:
				xmin = 235.2899
				xmax = 235.3999
				text = "AA1"
			intervals [1768]:
				xmin = 235.3999
				xmax = 235.5099
				text = "R"
			intervals [1769]:
				xmin = 235.5099
				xmax = 236.0327
				text = "sp"
			intervals [1770]:
				xmin = 236.0327
				xmax = 236.1027
				text = "OW1"
			intervals [1771]:
				xmin = 236.1027
				xmax = 236.1327
				text = "sp"
			intervals [1772]:
				xmin = 236.1327
				xmax = 236.1627
				text = "DH"
			intervals [1773]:
				xmin = 236.1627
				xmax = 236.2127
				text = "AH0"
			intervals [1774]:
				xmin = 236.2127
				xmax = 236.2627
				text = "T"
			intervals [1775]:
				xmin = 236.2627
				xmax = 236.4627
				text = "S"
			intervals [1776]:
				xmin = 236.4627
				xmax = 236.619
				text = ""
			intervals [1777]:
				xmin = 236.619
				xmax = 236.739
				text = "sil"
			intervals [1778]:
				xmin = 236.739
				xmax = 236.779
				text = "F"
			intervals [1779]:
				xmin = 236.779
				xmax = 236.879
				text = "AE1"
			intervals [1780]:
				xmin = 236.879
				xmax = 236.929
				text = "B"
			intervals [1781]:
				xmin = 236.929
				xmax = 236.959
				text = "Y"
			intervals [1782]:
				xmin = 236.959
				xmax = 236.989
				text = "AH0"
			intervals [1783]:
				xmin = 236.989
				xmax = 237.019
				text = "L"
			intervals [1784]:
				xmin = 237.019
				xmax = 237.149
				text = "AH0"
			intervals [1785]:
				xmin = 237.149
				xmax = 237.259
				text = "S"
			intervals [1786]:
				xmin = 237.259
				xmax = 237.8596
				text = ""
			intervals [1787]:
				xmin = 237.8596
				xmax = 238.0896
				text = "sil"
			intervals [1788]:
				xmin = 238.0896
				xmax = 238.3796
				text = "OW1"
			intervals [1789]:
				xmin = 238.3796
				xmax = 238.4096
				text = "sp"
			intervals [1790]:
				xmin = 238.4096
				xmax = 238.4396
				text = "DH"
			intervals [1791]:
				xmin = 238.4396
				xmax = 238.4996
				text = "AH0"
			intervals [1792]:
				xmin = 238.4996
				xmax = 238.5396
				text = "T"
			intervals [1793]:
				xmin = 238.5396
				xmax = 238.5796
				text = "S"
			intervals [1794]:
				xmin = 238.5796
				xmax = 238.6096
				text = "sp"
			intervals [1795]:
				xmin = 238.6096
				xmax = 238.7996
				text = "L"
			intervals [1796]:
				xmin = 238.7996
				xmax = 238.8496
				text = "AH1"
			intervals [1797]:
				xmin = 238.8496
				xmax = 238.9496
				text = "V"
			intervals [1798]:
				xmin = 238.9496
				xmax = 238.9896
				text = "L"
			intervals [1799]:
				xmin = 238.9896
				xmax = 239.1196
				text = "IY0"
			intervals [1800]:
				xmin = 239.1196
				xmax = 239.1596
				text = "sp"
			intervals [1801]:
				xmin = 239.1596
				xmax = 239.2596
				text = "Y"
			intervals [1802]:
				xmin = 239.2596
				xmax = 239.2996
				text = "UW1"
			intervals [1803]:
				xmin = 239.2996
				xmax = 239.3496
				text = "N"
			intervals [1804]:
				xmin = 239.3496
				xmax = 239.4096
				text = "OW1"
			intervals [1805]:
				xmin = 239.4096
				xmax = 239.5096
				text = "AY1"
			intervals [1806]:
				xmin = 239.5096
				xmax = 239.6196
				text = "L"
			intervals [1807]:
				xmin = 239.6196
				xmax = 239.6996
				text = "AH1"
			intervals [1808]:
				xmin = 239.6996
				xmax = 239.7496
				text = "V"
			intervals [1809]:
				xmin = 239.7496
				xmax = 239.8096
				text = "sp"
			intervals [1810]:
				xmin = 239.8096
				xmax = 239.8696
				text = "DH"
			intervals [1811]:
				xmin = 239.8696
				xmax = 239.9896
				text = "AH0"
			intervals [1812]:
				xmin = 239.9896
				xmax = 240.2296
				text = "T"
			intervals [1813]:
				xmin = 240.2296
				xmax = 241.5493
				text = ""
			intervals [1814]:
				xmin = 241.5493
				xmax = 241.6193
				text = "sil"
			intervals [1815]:
				xmin = 241.6193
				xmax = 241.7393
				text = "AE1"
			intervals [1816]:
				xmin = 241.7393
				xmax = 241.8193
				text = "N"
			intervals [1817]:
				xmin = 241.8193
				xmax = 241.9493
				text = "AY1"
			intervals [1818]:
				xmin = 241.9493
				xmax = 242.0093
				text = "W"
			intervals [1819]:
				xmin = 242.0093
				xmax = 242.0393
				text = "UH1"
			intervals [1820]:
				xmin = 242.0393
				xmax = 242.1293
				text = "D"
			intervals [1821]:
				xmin = 242.1293
				xmax = 242.1593
				text = "B"
			intervals [1822]:
				xmin = 242.1593
				xmax = 242.2593
				text = "AY1"
			intervals [1823]:
				xmin = 242.2593
				xmax = 242.3393
				text = "M"
			intervals [1824]:
				xmin = 242.3393
				xmax = 242.4393
				text = "IY1"
			intervals [1825]:
				xmin = 242.4393
				xmax = 242.5893
				text = "S"
			intervals [1826]:
				xmin = 242.5893
				xmax = 242.6193
				text = "AH1"
			intervals [1827]:
				xmin = 242.6193
				xmax = 242.6493
				text = "M"
			intervals [1828]:
				xmin = 242.6493
				xmax = 242.7793
				text = "sp"
			intervals [1829]:
				xmin = 242.7793
				xmax = 243.0293
				text = "AY1"
			intervals [1830]:
				xmin = 243.0293
				xmax = 243.0593
				text = "W"
			intervals [1831]:
				xmin = 243.0593
				xmax = 243.0893
				text = "UH1"
			intervals [1832]:
				xmin = 243.0893
				xmax = 243.1193
				text = "D"
			intervals [1833]:
				xmin = 243.1193
				xmax = 243.1593
				text = "HH"
			intervals [1834]:
				xmin = 243.1593
				xmax = 243.2093
				text = "AE1"
			intervals [1835]:
				xmin = 243.2093
				xmax = 243.2893
				text = "V"
			intervals [1836]:
				xmin = 243.2893
				xmax = 243.3393
				text = "AH0"
			intervals [1837]:
				xmin = 243.3393
				xmax = 243.4493
				text = "M"
			intervals [1838]:
				xmin = 243.4493
				xmax = 243.6293
				text = "IY1"
			intervals [1839]:
				xmin = 243.6293
				xmax = 243.7093
				text = "N"
			intervals [1840]:
				xmin = 243.7093
				xmax = 243.7793
				text = "W"
			intervals [1841]:
				xmin = 243.7793
				xmax = 243.8893
				text = "AO1"
			intervals [1842]:
				xmin = 243.8893
				xmax = 243.9593
				text = "R"
			intervals [1843]:
				xmin = 243.9593
				xmax = 243.9993
				text = "D"
			intervals [1844]:
				xmin = 243.9993
				xmax = 244.0593
				text = "R"
			intervals [1845]:
				xmin = 244.0593
				xmax = 244.2193
				text = "OW2"
			intervals [1846]:
				xmin = 244.2193
				xmax = 244.2793
				text = "B"
			intervals [1847]:
				xmin = 244.2793
				xmax = 244.3693
				text = "sp"
			intervals [1848]:
				xmin = 244.3693
				xmax = 244.4593
				text = "Y"
			intervals [1849]:
				xmin = 244.4593
				xmax = 244.4993
				text = "UW1"
			intervals [1850]:
				xmin = 244.4993
				xmax = 244.5493
				text = "N"
			intervals [1851]:
				xmin = 244.5493
				xmax = 244.6593
				text = "OW1"
			intervals [1852]:
				xmin = 244.6593
				xmax = 244.6893
				text = "sp"
			intervals [1853]:
				xmin = 244.6893
				xmax = 244.7793
				text = "W"
			intervals [1854]:
				xmin = 244.7793
				xmax = 244.8293
				text = "AO1"
			intervals [1855]:
				xmin = 244.8293
				xmax = 244.8693
				text = "R"
			intervals [1856]:
				xmin = 244.8693
				xmax = 244.9293
				text = "D"
			intervals [1857]:
				xmin = 244.9293
				xmax = 244.9593
				text = "R"
			intervals [1858]:
				xmin = 244.9593
				xmax = 245.0893
				text = "OW2"
			intervals [1859]:
				xmin = 245.0893
				xmax = 245.1193
				text = "B"
			intervals [1860]:
				xmin = 245.1193
				xmax = 245.4793
				text = "sp"
			intervals [1861]:
				xmin = 245.4793
				xmax = 246.059
				text = ""
			intervals [1862]:
				xmin = 246.059
				xmax = 246.559
				text = "AA1"
			intervals [1863]:
				xmin = 246.559
				xmax = 246.589
				text = "sp"
			intervals [1864]:
				xmin = 246.589
				xmax = 246.639
				text = "IH0"
			intervals [1865]:
				xmin = 246.639
				xmax = 246.669
				text = "T"
			intervals [1866]:
				xmin = 246.669
				xmax = 246.719
				text = "D"
			intervals [1867]:
				xmin = 246.719
				xmax = 246.789
				text = "sp"
			intervals [1868]:
				xmin = 246.789
				xmax = 246.829
				text = "B"
			intervals [1869]:
				xmin = 246.829
				xmax = 246.869
				text = "IY1"
			intervals [1870]:
				xmin = 246.869
				xmax = 246.899
				text = "M"
			intervals [1871]:
				xmin = 246.899
				xmax = 246.929
				text = "IY1"
			intervals [1872]:
				xmin = 246.929
				xmax = 247.079
				text = "N"
			intervals [1873]:
				xmin = 247.079
				xmax = 247.129
				text = "sp"
			intervals [1874]:
				xmin = 247.129
				xmax = 247.249
				text = "Y"
			intervals [1875]:
				xmin = 247.249
				xmax = 247.289
				text = "UW1"
			intervals [1876]:
				xmin = 247.289
				xmax = 247.349
				text = "N"
			intervals [1877]:
				xmin = 247.349
				xmax = 247.429
				text = "OW1"
			intervals [1878]:
				xmin = 247.429
				xmax = 250.5283
				text = "sp"
			intervals [1879]:
				xmin = 250.5283
				xmax = 250.5783
				text = "M"
			intervals [1880]:
				xmin = 250.5783
				xmax = 250.6083
				text = "AY1"
			intervals [1881]:
				xmin = 250.6083
				xmax = 250.7083
				text = "W"
			intervals [1882]:
				xmin = 250.7083
				xmax = 250.7583
				text = "AO1"
			intervals [1883]:
				xmin = 250.7583
				xmax = 250.8183
				text = "R"
			intervals [1884]:
				xmin = 250.8183
				xmax = 250.8683
				text = "D"
			intervals [1885]:
				xmin = 250.8683
				xmax = 250.9183
				text = "R"
			intervals [1886]:
				xmin = 250.9183
				xmax = 251.0683
				text = "OW2"
			intervals [1887]:
				xmin = 251.0683
				xmax = 251.0983
				text = "B"
			intervals [1888]:
				xmin = 251.0983
				xmax = 251.5891
				text = "sp"
			intervals [1889]:
				xmin = 251.5891
				xmax = 251.7691
				text = "OW1"
			intervals [1890]:
				xmin = 251.7691
				xmax = 252.5295
				text = "sp"
			intervals [1891]:
				xmin = 252.5295
				xmax = 253.0795
				text = "spn"
			intervals [1892]:
				xmin = 253.0795
				xmax = 253.1798
				text = ""
			intervals [1893]:
				xmin = 253.1798
				xmax = 253.2998
				text = "sil"
			intervals [1894]:
				xmin = 253.2998
				xmax = 253.4998
				text = "AY1"
			intervals [1895]:
				xmin = 253.4998
				xmax = 253.5298
				text = "HH"
			intervals [1896]:
				xmin = 253.5298
				xmax = 253.5898
				text = "EY1"
			intervals [1897]:
				xmin = 253.5898
				xmax = 253.6598
				text = "T"
			intervals [1898]:
				xmin = 253.6598
				xmax = 253.7198
				text = "T"
			intervals [1899]:
				xmin = 253.7198
				xmax = 253.7898
				text = "IH0"
			intervals [1900]:
				xmin = 253.7898
				xmax = 253.8898
				text = "T"
			intervals [1901]:
				xmin = 253.8898
				xmax = 253.9798
				text = "AO1"
			intervals [1902]:
				xmin = 253.9798
				xmax = 254.0798
				text = "K"
			intervals [1903]:
				xmin = 254.0798
				xmax = 254.1098
				text = "AH0"
			intervals [1904]:
				xmin = 254.1098
				xmax = 254.1498
				text = "B"
			intervals [1905]:
				xmin = 254.1498
				xmax = 254.2798
				text = "AW1"
			intervals [1906]:
				xmin = 254.2798
				xmax = 254.3098
				text = "T"
			intervals [1907]:
				xmin = 254.3098
				xmax = 254.3398
				text = "IH0"
			intervals [1908]:
				xmin = 254.3398
				xmax = 254.4098
				text = "T"
			intervals [1909]:
				xmin = 254.4098
				xmax = 254.7726
				text = ""
			intervals [1910]:
				xmin = 254.7726
				xmax = 254.9026
				text = "sil"
			intervals [1911]:
				xmin = 254.9026
				xmax = 255.1026
				text = "AY1"
			intervals [1912]:
				xmin = 255.1026
				xmax = 255.1326
				text = "HH"
			intervals [1913]:
				xmin = 255.1326
				xmax = 255.2326
				text = "EY1"
			intervals [1914]:
				xmin = 255.2326
				xmax = 255.2826
				text = "T"
			intervals [1915]:
				xmin = 255.2826
				xmax = 255.3326
				text = "T"
			intervals [1916]:
				xmin = 255.3326
				xmax = 255.4026
				text = "IH0"
			intervals [1917]:
				xmin = 255.4026
				xmax = 255.4726
				text = "T"
			intervals [1918]:
				xmin = 255.4726
				xmax = 255.5926
				text = "AO1"
			intervals [1919]:
				xmin = 255.5926
				xmax = 255.6326
				text = "K"
			intervals [1920]:
				xmin = 255.6326
				xmax = 255.6626
				text = "sp"
			intervals [1921]:
				xmin = 255.6626
				xmax = 255.7126
				text = "AH0"
			intervals [1922]:
				xmin = 255.7126
				xmax = 255.7526
				text = "B"
			intervals [1923]:
				xmin = 255.7526
				xmax = 255.8426
				text = "AW1"
			intervals [1924]:
				xmin = 255.8426
				xmax = 255.8926
				text = "T"
			intervals [1925]:
				xmin = 255.8926
				xmax = 255.9226
				text = "IH0"
			intervals [1926]:
				xmin = 255.9226
				xmax = 256.0326
				text = "T"
			intervals [1927]:
				xmin = 256.0326
				xmax = 257.0136
				text = ""
			intervals [1928]:
				xmin = 257.0136
				xmax = 257.1036
				text = "sil"
			intervals [1929]:
				xmin = 257.1036
				xmax = 257.3336
				text = "UW1"
			intervals [1930]:
				xmin = 257.3336
				xmax = 257.4236
				text = "AY1"
			intervals [1931]:
				xmin = 257.4236
				xmax = 257.4936
				text = "W"
			intervals [1932]:
				xmin = 257.4936
				xmax = 257.5336
				text = "UH1"
			intervals [1933]:
				xmin = 257.5336
				xmax = 257.5736
				text = "D"
			intervals [1934]:
				xmin = 257.5736
				xmax = 257.6236
				text = "sp"
			intervals [1935]:
				xmin = 257.6236
				xmax = 257.6636
				text = "B"
			intervals [1936]:
				xmin = 257.6636
				xmax = 257.7436
				text = "IY0"
			intervals [1937]:
				xmin = 257.7436
				xmax = 258.0603
				text = "sp"
			intervals [1938]:
				xmin = 258.0603
				xmax = 258.2303
				text = "AO1"
			intervals [1939]:
				xmin = 258.2303
				xmax = 258.3403
				text = "L"
			intervals [1940]:
				xmin = 258.3403
				xmax = 258.3703
				text = "D"
			intervals [1941]:
				xmin = 258.3703
				xmax = 258.4203
				text = "IH1"
			intervals [1942]:
				xmin = 258.4203
				xmax = 258.5003
				text = "F"
			intervals [1943]:
				xmin = 258.5003
				xmax = 258.5403
				text = "ER0"
			intervals [1944]:
				xmin = 258.5403
				xmax = 258.5703
				text = "AH0"
			intervals [1945]:
				xmin = 258.5703
				xmax = 258.6003
				text = "N"
			intervals [1946]:
				xmin = 258.6003
				xmax = 258.6303
				text = "T"
			intervals [1947]:
				xmin = 258.6303
				xmax = 258.6903
				text = "K"
			intervals [1948]:
				xmin = 258.6903
				xmax = 258.7403
				text = "AH1"
			intervals [1949]:
				xmin = 258.7403
				xmax = 258.8203
				text = "L"
			intervals [1950]:
				xmin = 258.8203
				xmax = 258.8603
				text = "ER0"
			intervals [1951]:
				xmin = 258.8603
				xmax = 258.9303
				text = "Z"
			intervals [1952]:
				xmin = 258.9303
				xmax = 259.6394
				text = "sp"
			intervals [1953]:
				xmin = 259.6394
				xmax = 259.6694
				text = "D"
			intervals [1954]:
				xmin = 259.6694
				xmax = 259.7194
				text = "IH1"
			intervals [1955]:
				xmin = 259.7194
				xmax = 259.7594
				text = "F"
			intervals [1956]:
				xmin = 259.7594
				xmax = 259.7894
				text = "R"
			intervals [1957]:
				xmin = 259.7894
				xmax = 259.8194
				text = "AH0"
			intervals [1958]:
				xmin = 259.8194
				xmax = 259.8494
				text = "N"
			intervals [1959]:
				xmin = 259.8494
				xmax = 259.8794
				text = "T"
			intervals [1960]:
				xmin = 259.8794
				xmax = 259.9494
				text = "K"
			intervals [1961]:
				xmin = 259.9494
				xmax = 260.0494
				text = "AY1"
			intervals [1962]:
				xmin = 260.0494
				xmax = 260.0994
				text = "N"
			intervals [1963]:
				xmin = 260.0994
				xmax = 260.1294
				text = "D"
			intervals [1964]:
				xmin = 260.1294
				xmax = 260.1594
				text = "Z"
			intervals [1965]:
				xmin = 260.1594
				xmax = 260.1894
				text = "AH0"
			intervals [1966]:
				xmin = 260.1894
				xmax = 260.2194
				text = "V"
			intervals [1967]:
				xmin = 260.2194
				xmax = 260.4194
				text = "SH"
			intervals [1968]:
				xmin = 260.4194
				xmax = 260.9894
				text = "UW1"
			intervals [1969]:
				xmin = 260.9894
				xmax = 261.0794
				text = "Z"
			intervals [1970]:
				xmin = 261.0794
				xmax = 261.1394
				text = "Y"
			intervals [1971]:
				xmin = 261.1394
				xmax = 261.1994
				text = "UW1"
			intervals [1972]:
				xmin = 261.1994
				xmax = 261.2794
				text = "N"
			intervals [1973]:
				xmin = 261.2794
				xmax = 261.4794
				text = "OW1"
			intervals [1974]:
				xmin = 261.4794
				xmax = 261.5594
				text = "L"
			intervals [1975]:
				xmin = 261.5594
				xmax = 261.6494
				text = "AY1"
			intervals [1976]:
				xmin = 261.6494
				xmax = 261.8094
				text = "K"
			intervals [1977]:
				xmin = 261.8094
				xmax = 262.2194
				text = "AH1"
			intervals [1978]:
				xmin = 262.2194
				xmax = 262.5504
				text = "sp"
			intervals [1979]:
				xmin = 262.5504
				xmax = 262.6804
				text = "HH"
			intervals [1980]:
				xmin = 262.6804
				xmax = 262.8704
				text = "AW1"
			intervals [1981]:
				xmin = 262.8704
				xmax = 262.9104
				text = "ER0"
			intervals [1982]:
				xmin = 262.9104
				xmax = 262.9504
				text = "D"
			intervals [1983]:
				xmin = 262.9504
				xmax = 262.9804
				text = "AH0"
			intervals [1984]:
				xmin = 262.9804
				xmax = 263.0604
				text = "N"
			intervals [1985]:
				xmin = 263.0604
				xmax = 263.1104
				text = "sp"
			intervals [1986]:
				xmin = 263.1104
				xmax = 263.2004
				text = "JH"
			intervals [1987]:
				xmin = 263.2004
				xmax = 263.4004
				text = "AA1"
			intervals [1988]:
				xmin = 263.4004
				xmax = 263.4904
				text = "N"
			intervals [1989]:
				xmin = 263.4904
				xmax = 263.5804
				text = "S"
			intervals [1990]:
				xmin = 263.5804
				xmax = 263.6204
				text = "AH0"
			intervals [1991]:
				xmin = 263.6204
				xmax = 263.9704
				text = "N"
			intervals [1992]:
				xmin = 263.9704
				xmax = 266.5033
				text = "sp"
			intervals [1993]:
				xmin = 266.5033
				xmax = 266.5433
				text = "N"
			intervals [1994]:
				xmin = 266.5433
				xmax = 266.6033
				text = "AA1"
			intervals [1995]:
				xmin = 266.6033
				xmax = 266.6333
				text = "T"
			intervals [1996]:
				xmin = 266.6333
				xmax = 266.7133
				text = "HH"
			intervals [1997]:
				xmin = 266.7133
				xmax = 266.8933
				text = "AW1"
			intervals [1998]:
				xmin = 266.8933
				xmax = 266.9633
				text = "ER0"
			intervals [1999]:
				xmin = 266.9633
				xmax = 266.9933
				text = "D"
			intervals [2000]:
				xmin = 266.9933
				xmax = 267.0233
				text = "AH0"
			intervals [2001]:
				xmin = 267.0233
				xmax = 267.0533
				text = "N"
			intervals [2002]:
				xmin = 267.0533
				xmax = 267.0933
				text = "sp"
			intervals [2003]:
				xmin = 267.0933
				xmax = 267.1433
				text = "JH"
			intervals [2004]:
				xmin = 267.1433
				xmax = 267.2933
				text = "AA1"
			intervals [2005]:
				xmin = 267.2933
				xmax = 267.3733
				text = "N"
			intervals [2006]:
				xmin = 267.3733
				xmax = 267.4333
				text = "S"
			intervals [2007]:
				xmin = 267.4333
				xmax = 267.4633
				text = "AH0"
			intervals [2008]:
				xmin = 267.4633
				xmax = 267.5633
				text = "N"
			intervals [2009]:
				xmin = 267.5633
				xmax = 267.6033
				text = "sp"
			intervals [2010]:
				xmin = 267.6033
				xmax = 267.6833
				text = "T"
			intervals [2011]:
				xmin = 267.6833
				xmax = 267.7633
				text = "AO1"
			intervals [2012]:
				xmin = 267.7633
				xmax = 267.7933
				text = "K"
			intervals [2013]:
				xmin = 267.7933
				xmax = 267.8233
				text = "IH0"
			intervals [2014]:
				xmin = 267.8233
				xmax = 267.8533
				text = "N"
			intervals [2015]:
				xmin = 267.8533
				xmax = 267.8833
				text = "AH0"
			intervals [2016]:
				xmin = 267.8833
				xmax = 267.9133
				text = "B"
			intervals [2017]:
				xmin = 267.9133
				xmax = 267.9433
				text = "AW1"
			intervals [2018]:
				xmin = 267.9433
				xmax = 268.0133
				text = "T"
			intervals [2019]:
				xmin = 268.0133
				xmax = 268.1033
				text = "sp"
			intervals [2020]:
				xmin = 268.1033
				xmax = 268.1533
				text = "JH"
			intervals [2021]:
				xmin = 268.1533
				xmax = 268.2733
				text = "AA1"
			intervals [2022]:
				xmin = 268.2733
				xmax = 268.3333
				text = "N"
			intervals [2023]:
				xmin = 268.3333
				xmax = 268.4333
				text = "S"
			intervals [2024]:
				xmin = 268.4333
				xmax = 268.4633
				text = "T"
			intervals [2025]:
				xmin = 268.4633
				xmax = 268.4933
				text = "AH0"
			intervals [2026]:
				xmin = 268.4933
				xmax = 268.5233
				text = "N"
			intervals [2027]:
				xmin = 268.5233
				xmax = 268.5533
				text = "AH0"
			intervals [2028]:
				xmin = 268.5533
				xmax = 268.6033
				text = "N"
			intervals [2029]:
				xmin = 268.6033
				xmax = 268.6633
				text = "M"
			intervals [2030]:
				xmin = 268.6633
				xmax = 268.8533
				text = "ER1"
			intervals [2031]:
				xmin = 268.8533
				xmax = 268.9133
				text = "F"
			intervals [2032]:
				xmin = 268.9133
				xmax = 268.9833
				text = "IY0"
			intervals [2033]:
				xmin = 268.9833
				xmax = 269.0433
				text = "sp"
			intervals [2034]:
				xmin = 269.0433
				xmax = 269.2533
				text = "Z"
			intervals [2035]:
				xmin = 269.2533
				xmax = 269.6721
				text = ""
			intervals [2036]:
				xmin = 269.6721
				xmax = 269.8621
				text = "SH"
			intervals [2037]:
				xmin = 269.8621
				xmax = 269.9821
				text = "UW1"
			intervals [2038]:
				xmin = 269.9821
				xmax = 270.2921
				text = "Z"
			intervals [2039]:
				xmin = 270.2921
				xmax = 270.8025
				text = "sp"
			intervals [2040]:
				xmin = 270.8025
				xmax = 270.8625
				text = "R"
			intervals [2041]:
				xmin = 270.8625
				xmax = 270.9225
				text = "IH1"
			intervals [2042]:
				xmin = 270.9225
				xmax = 271.0625
				text = "CH"
			intervals [2043]:
				xmin = 271.0625
				xmax = 271.2625
				text = "sp"
			intervals [2044]:
				xmin = 271.2625
				xmax = 271.3825
				text = "Z"
			intervals [2045]:
				xmin = 271.3825
				xmax = 271.6225
				text = "sp"
			intervals [2046]:
				xmin = 271.6225
				xmax = 274.6626
				text = ""
			intervals [2047]:
				xmin = 274.6626
				xmax = 274.6926
				text = "spn"
			intervals [2048]:
				xmin = 274.6926
				xmax = 274.7226
				text = "sp"
			intervals [2049]:
				xmin = 274.7226
				xmax = 274.7726
				text = "S"
			intervals [2050]:
				xmin = 274.7726
				xmax = 274.8126
				text = "AH1"
			intervals [2051]:
				xmin = 274.8126
				xmax = 274.9626
				text = "M"
			intervals [2052]:
				xmin = 274.9626
				xmax = 274.9926
				text = "sp"
			intervals [2053]:
				xmin = 274.9926
				xmax = 275.0226
				text = "S"
			intervals [2054]:
				xmin = 275.0226
				xmax = 275.3026
				text = "UW1"
			intervals [2055]:
				xmin = 275.3026
				xmax = 275.3526
				text = "T"
			intervals [2056]:
				xmin = 275.3526
				xmax = 275.4526
				text = "S"
			intervals [2057]:
				xmin = 275.4526
				xmax = 275.5226
				text = "sp"
			intervals [2058]:
				xmin = 275.5226
				xmax = 275.5726
				text = "AY1"
			intervals [2059]:
				xmin = 275.5726
				xmax = 275.6026
				text = "sp"
			intervals [2060]:
				xmin = 275.6026
				xmax = 275.6526
				text = "D"
			intervals [2061]:
				xmin = 275.6526
				xmax = 275.7126
				text = "IY1"
			intervals [2062]:
				xmin = 275.7126
				xmax = 275.7426
				text = "G"
			intervals [2063]:
				xmin = 275.7426
				xmax = 275.7926
				text = "EH1"
			intervals [2064]:
				xmin = 275.7926
				xmax = 275.8426
				text = "T"
			intervals [2065]:
				xmin = 275.8426
				xmax = 275.9426
				text = "M"
			intervals [2066]:
				xmin = 275.9426
				xmax = 275.9726
				text = "IY1"
			intervals [2067]:
				xmin = 275.9726
				xmax = 276.3626
				text = "sp"
			intervals [2068]:
				xmin = 276.3626
				xmax = 276.5726
				text = "S"
			intervals [2069]:
				xmin = 276.5726
				xmax = 276.6026
				text = "AH1"
			intervals [2070]:
				xmin = 276.6026
				xmax = 276.7226
				text = "M"
			intervals [2071]:
				xmin = 276.7226
				xmax = 276.9326
				text = "S"
			intervals [2072]:
				xmin = 276.9326
				xmax = 277.0026
				text = "UW1"
			intervals [2073]:
				xmin = 277.0026
				xmax = 277.1326
				text = "T"
			intervals [2074]:
				xmin = 277.1326
				xmax = 277.2626
				text = "S"
			intervals [2075]:
				xmin = 277.2626
				xmax = 278.7726
				text = "sp"
			intervals [2076]:
				xmin = 278.7726
				xmax = 279.3755
				text = ""
			intervals [2077]:
				xmin = 279.3755
				xmax = 279.5855
				text = "SH"
			intervals [2078]:
				xmin = 279.5855
				xmax = 279.6955
				text = "AA1"
			intervals [2079]:
				xmin = 279.6955
				xmax = 279.7955
				text = "R"
			intervals [2080]:
				xmin = 279.7955
				xmax = 279.8455
				text = "K"
			intervals [2081]:
				xmin = 279.8455
				xmax = 279.9755
				text = "S"
			intervals [2082]:
				xmin = 279.9755
				xmax = 280.0255
				text = "K"
			intervals [2083]:
				xmin = 280.0255
				xmax = 280.0655
				text = "IH0"
			intervals [2084]:
				xmin = 280.0655
				xmax = 280.7455
				text = "N"
			intervals [2085]:
				xmin = 280.7455
				xmax = 280.8555
				text = "sp"
			intervals [2086]:
				xmin = 280.8555
				xmax = 281.1755
				text = "S"
			intervals [2087]:
				xmin = 281.1755
				xmax = 281.2655
				text = "IH1"
			intervals [2088]:
				xmin = 281.2655
				xmax = 281.4355
				text = "L"
			intervals [2089]:
				xmin = 281.4355
				xmax = 281.6855
				text = "K"
			intervals [2090]:
				xmin = 281.6855
				xmax = 282.8331
				text = ""
			intervals [2091]:
				xmin = 282.8331
				xmax = 282.9431
				text = "sil"
			intervals [2092]:
				xmin = 282.9431
				xmax = 283.3631
				text = "OW1"
			intervals [2093]:
				xmin = 283.3631
				xmax = 285.1581
				text = "sp"
			intervals [2094]:
				xmin = 285.1581
				xmax = 285.3381
				text = "AY1"
			intervals [2095]:
				xmin = 285.3381
				xmax = 285.3781
				text = "D"
			intervals [2096]:
				xmin = 285.3781
				xmax = 285.4281
				text = "G"
			intervals [2097]:
				xmin = 285.4281
				xmax = 285.4581
				text = "IH1"
			intervals [2098]:
				xmin = 285.4581
				xmax = 285.4881
				text = "T"
			intervals [2099]:
				xmin = 285.4881
				xmax = 285.5781
				text = "M"
			intervals [2100]:
				xmin = 285.5781
				xmax = 285.6381
				text = "IY1"
			intervals [2101]:
				xmin = 285.6381
				xmax = 285.7681
				text = "S"
			intervals [2102]:
				xmin = 285.7681
				xmax = 285.7981
				text = "AH1"
			intervals [2103]:
				xmin = 285.7981
				xmax = 285.8481
				text = "M"
			intervals [2104]:
				xmin = 285.8481
				xmax = 286.0381
				text = "S"
			intervals [2105]:
				xmin = 286.0381
				xmax = 286.1781
				text = "UW1"
			intervals [2106]:
				xmin = 286.1781
				xmax = 286.2181
				text = "T"
			intervals [2107]:
				xmin = 286.2181
				xmax = 286.3081
				text = "S"
			intervals [2108]:
				xmin = 286.3081
				xmax = 286.3781
				text = "sp"
			intervals [2109]:
				xmin = 286.3781
				xmax = 286.4881
				text = "K"
			intervals [2110]:
				xmin = 286.4881
				xmax = 286.6581
				text = "OW1"
			intervals [2111]:
				xmin = 286.6581
				xmax = 286.7881
				text = "T"
			intervals [2112]:
				xmin = 286.7881
				xmax = 286.8681
				text = "S"
			intervals [2113]:
				xmin = 286.8681
				xmax = 286.8981
				text = "sp"
			intervals [2114]:
				xmin = 286.8981
				xmax = 286.9681
				text = "Y"
			intervals [2115]:
				xmin = 286.9681
				xmax = 286.9981
				text = "sp"
			intervals [2116]:
				xmin = 286.9981
				xmax = 287.2481
				text = "AY1"
			intervals [2117]:
				xmin = 287.2481
				xmax = 287.3181
				text = "sp"
			intervals [2118]:
				xmin = 287.3181
				xmax = 287.4081
				text = "EH1"
			intervals [2119]:
				xmin = 287.4081
				xmax = 287.4581
				text = "V"
			intervals [2120]:
				xmin = 287.4581
				xmax = 287.4981
				text = "R"
			intervals [2121]:
				xmin = 287.4981
				xmax = 287.5581
				text = "IY0"
			intervals [2122]:
				xmin = 287.5581
				xmax = 287.6481
				text = "TH"
			intervals [2123]:
				xmin = 287.6481
				xmax = 287.6781
				text = "IH2"
			intervals [2124]:
				xmin = 287.6781
				xmax = 287.7181
				text = "N"
			intervals [2125]:
				xmin = 287.7181
				xmax = 287.7681
				text = "sp"
			intervals [2126]:
				xmin = 287.7681
				xmax = 287.8281
				text = "Y"
			intervals [2127]:
				xmin = 287.8281
				xmax = 287.8581
				text = "UW1"
			intervals [2128]:
				xmin = 287.8581
				xmax = 287.8881
				text = "sp"
			intervals [2129]:
				xmin = 287.8881
				xmax = 287.9381
				text = "N"
			intervals [2130]:
				xmin = 287.9381
				xmax = 288.1481
				text = "OW1"
			intervals [2131]:
				xmin = 288.1481
				xmax = 288.1881
				text = "sp"
			intervals [2132]:
				xmin = 288.1881
				xmax = 288.2181
				text = "AH0"
			intervals [2133]:
				xmin = 288.2181
				xmax = 288.3281
				text = "HH"
			intervals [2134]:
				xmin = 288.3281
				xmax = 288.4281
				text = "OW1"
			intervals [2135]:
				xmin = 288.4281
				xmax = 288.5381
				text = "L"
			intervals [2136]:
				xmin = 288.5381
				xmax = 288.5881
				text = "sp"
			intervals [2137]:
				xmin = 288.5881
				xmax = 288.6481
				text = "K"
			intervals [2138]:
				xmin = 288.6481
				xmax = 288.6881
				text = "AH0"
			intervals [2139]:
				xmin = 288.6881
				xmax = 288.7581
				text = "M"
			intervals [2140]:
				xmin = 288.7581
				xmax = 288.8481
				text = "P"
			intervals [2141]:
				xmin = 288.8481
				xmax = 288.9081
				text = "L"
			intervals [2142]:
				xmin = 288.9081
				xmax = 289.0481
				text = "IY1"
			intervals [2143]:
				xmin = 289.0481
				xmax = 289.0781
				text = "T"
			intervals [2144]:
				xmin = 289.0781
				xmax = 289.1581
				text = "W"
			intervals [2145]:
				xmin = 289.1581
				xmax = 289.2381
				text = "AO1"
			intervals [2146]:
				xmin = 289.2381
				xmax = 289.3181
				text = "R"
			intervals [2147]:
				xmin = 289.3181
				xmax = 289.3881
				text = "D"
			intervals [2148]:
				xmin = 289.3881
				xmax = 289.4281
				text = "R"
			intervals [2149]:
				xmin = 289.4281
				xmax = 289.5381
				text = "OW2"
			intervals [2150]:
				xmin = 289.5381
				xmax = 289.5681
				text = "B"
			intervals [2151]:
				xmin = 289.5681
				xmax = 289.6381
				text = "sp"
			intervals [2152]:
				xmin = 289.6381
				xmax = 290.7472
				text = ""
			intervals [2153]:
				xmin = 290.7472
				xmax = 290.9372
				text = "AH0"
			intervals [2154]:
				xmin = 290.9372
				xmax = 290.9972
				text = "N"
			intervals [2155]:
				xmin = 290.9972
				xmax = 291.0772
				text = "AY1"
			intervals [2156]:
				xmin = 291.0772
				xmax = 291.1572
				text = "W"
			intervals [2157]:
				xmin = 291.1572
				xmax = 291.1872
				text = "UH1"
			intervals [2158]:
				xmin = 291.1872
				xmax = 291.2172
				text = "D"
			intervals [2159]:
				xmin = 291.2172
				xmax = 291.2672
				text = "JH"
			intervals [2160]:
				xmin = 291.2672
				xmax = 291.3272
				text = "IH0"
			intervals [2161]:
				xmin = 291.3272
				xmax = 291.4172
				text = "S"
			intervals [2162]:
				xmin = 291.4172
				xmax = 291.5172
				text = "P"
			intervals [2163]:
				xmin = 291.5172
				xmax = 291.5772
				text = "L"
			intervals [2164]:
				xmin = 291.5772
				xmax = 291.6872
				text = "EY1"
			intervals [2165]:
				xmin = 291.6872
				xmax = 291.7172
				text = "IH1"
			intervals [2166]:
				xmin = 291.7172
				xmax = 291.7872
				text = "T"
			intervals [2167]:
				xmin = 291.7872
				xmax = 291.8172
				text = "sp"
			intervals [2168]:
				xmin = 291.8172
				xmax = 291.8772
				text = "M"
			intervals [2169]:
				xmin = 291.8772
				xmax = 291.9172
				text = "AE1"
			intervals [2170]:
				xmin = 291.9172
				xmax = 292.0972
				text = "N"
			intervals [2171]:
				xmin = 292.0972
				xmax = 292.1272
				text = "sp"
			intervals [2172]:
				xmin = 292.1272
				xmax = 292.1872
				text = "Y"
			intervals [2173]:
				xmin = 292.1872
				xmax = 292.2272
				text = "UW1"
			intervals [2174]:
				xmin = 292.2272
				xmax = 292.2572
				text = "N"
			intervals [2175]:
				xmin = 292.2572
				xmax = 292.4572
				text = "OW1"
			intervals [2176]:
				xmin = 292.4572
				xmax = 292.8172
				text = "sp"
			intervals [2177]:
				xmin = 292.8172
				xmax = 293.1803
				text = ""
			intervals [2178]:
				xmin = 293.1803
				xmax = 293.2903
				text = "K"
			intervals [2179]:
				xmin = 293.2903
				xmax = 293.4203
				text = "UW1"
			intervals [2180]:
				xmin = 293.4203
				xmax = 293.4503
				text = "L"
			intervals [2181]:
				xmin = 293.4503
				xmax = 293.4803
				text = "EH1"
			intervals [2182]:
				xmin = 293.4803
				xmax = 293.5403
				text = "Z"
			intervals [2183]:
				xmin = 293.5403
				xmax = 293.5903
				text = "AH0"
			intervals [2184]:
				xmin = 293.5903
				xmax = 293.6303
				text = "sp"
			intervals [2185]:
				xmin = 293.6303
				xmax = 293.7403
				text = "T"
			intervals [2186]:
				xmin = 293.7403
				xmax = 293.9003
				text = "AE1"
			intervals [2187]:
				xmin = 293.9003
				xmax = 294.0403
				text = "K"
			intervals [2188]:
				xmin = 294.0403
				xmax = 294.5368
				text = "sp"
			intervals [2189]:
				xmin = 294.5368
				xmax = 294.6268
				text = "AO1"
			intervals [2190]:
				xmin = 294.6268
				xmax = 294.7068
				text = "L"
			intervals [2191]:
				xmin = 294.7068
				xmax = 294.7668
				text = "DH"
			intervals [2192]:
				xmin = 294.7668
				xmax = 294.8068
				text = "AH0"
			intervals [2193]:
				xmin = 294.8068
				xmax = 294.8668
				text = "M"
			intervals [2194]:
				xmin = 294.8668
				xmax = 294.9168
				text = "AH1"
			intervals [2195]:
				xmin = 294.9168
				xmax = 294.9468
				text = "N"
			intervals [2196]:
				xmin = 294.9468
				xmax = 295.0368
				text = "IY0"
			intervals [2197]:
				xmin = 295.0368
				xmax = 295.1268
				text = "AY1"
			intervals [2198]:
				xmin = 295.1268
				xmax = 295.2868
				text = "W"
			intervals [2199]:
				xmin = 295.2868
				xmax = 295.3268
				text = "AA1"
			intervals [2200]:
				xmin = 295.3268
				xmax = 295.3568
				text = "N"
			intervals [2201]:
				xmin = 295.3568
				xmax = 295.4168
				text = "T"
			intervals [2202]:
				xmin = 295.4168
				xmax = 295.4568
				text = "AH0"
			intervals [2203]:
				xmin = 295.4568
				xmax = 295.6068
				text = "D"
			intervals [2204]:
				xmin = 295.6068
				xmax = 295.6868
				text = "sp"
			intervals [2205]:
				xmin = 295.6868
				xmax = 296.1417
				text = ""
			intervals [2206]:
				xmin = 296.1417
				xmax = 296.3117
				text = "HH"
			intervals [2207]:
				xmin = 296.3117
				xmax = 296.4417
				text = "AH1"
			intervals [2208]:
				xmin = 296.4417
				xmax = 296.8279
				text = "sp"
			intervals [2209]:
				xmin = 296.8279
				xmax = 296.8579
				text = "TH"
			intervals [2210]:
				xmin = 296.8579
				xmax = 296.9179
				text = "IH1"
			intervals [2211]:
				xmin = 296.9179
				xmax = 296.9479
				text = "NG"
			intervals [2212]:
				xmin = 296.9479
				xmax = 296.9879
				text = "K"
			intervals [2213]:
				xmin = 296.9879
				xmax = 297.0179
				text = "AY1"
			intervals [2214]:
				xmin = 297.0179
				xmax = 297.0479
				text = "IH0"
			intervals [2215]:
				xmin = 297.0479
				xmax = 297.0879
				text = "D"
			intervals [2216]:
				xmin = 297.0879
				xmax = 297.1279
				text = "B"
			intervals [2217]:
				xmin = 297.1279
				xmax = 297.1879
				text = "IY0"
			intervals [2218]:
				xmin = 297.1879
				xmax = 297.2979
				text = "W"
			intervals [2219]:
				xmin = 297.2979
				xmax = 297.3679
				text = "ER1"
			intervals [2220]:
				xmin = 297.3679
				xmax = 297.3979
				text = "IY0"
			intervals [2221]:
				xmin = 297.3979
				xmax = 297.4279
				text = "D"
			intervals [2222]:
				xmin = 297.4279
				xmax = 297.4679
				text = "AH0"
			intervals [2223]:
				xmin = 297.4679
				xmax = 297.5279
				text = "B"
			intervals [2224]:
				xmin = 297.5279
				xmax = 297.5879
				text = "AW1"
			intervals [2225]:
				xmin = 297.5879
				xmax = 297.6679
				text = "T"
			intervals [2226]:
				xmin = 297.6679
				xmax = 297.8079
				text = "IH0"
			intervals [2227]:
				xmin = 297.8079
				xmax = 297.8379
				text = "T"
			intervals [2228]:
				xmin = 297.8379
				xmax = 297.9279
				text = "R"
			intervals [2229]:
				xmin = 297.9279
				xmax = 298.0279
				text = "AH1"
			intervals [2230]:
				xmin = 298.0279
				xmax = 298.0579
				text = "N"
			intervals [2231]:
				xmin = 298.0579
				xmax = 298.0879
				text = "IH0"
			intervals [2232]:
				xmin = 298.0879
				xmax = 298.1479
				text = "N"
			intervals [2233]:
				xmin = 298.1479
				xmax = 298.3179
				text = "AW1"
			intervals [2234]:
				xmin = 298.3179
				xmax = 298.4979
				text = "T"
			intervals [2235]:
				xmin = 298.4979
				xmax = 298.5291
				text = ""
			intervals [2236]:
				xmin = 298.5291
				xmax = 298.5691
				text = "sil"
			intervals [2237]:
				xmin = 298.5691
				xmax = 298.7291
				text = "AY1"
			intervals [2238]:
				xmin = 298.7291
				xmax = 298.8091
				text = "D"
			intervals [2239]:
				xmin = 298.8091
				xmax = 298.8391
				text = "B"
			intervals [2240]:
				xmin = 298.8391
				xmax = 298.9091
				text = "IY1"
			intervals [2241]:
				xmin = 298.9091
				xmax = 299.0291
				text = "K"
			intervals [2242]:
				xmin = 299.0291
				xmax = 299.1391
				text = "L"
			intervals [2243]:
				xmin = 299.1391
				xmax = 299.1791
				text = "IY1"
			intervals [2244]:
				xmin = 299.1791
				xmax = 299.3291
				text = "N"
			intervals [2245]:
				xmin = 299.3291
				xmax = 299.3591
				text = "Y"
			intervals [2246]:
				xmin = 299.3591
				xmax = 299.3991
				text = "UW1"
			intervals [2247]:
				xmin = 299.3991
				xmax = 299.4391
				text = "sp"
			intervals [2248]:
				xmin = 299.4391
				xmax = 299.5591
				text = "N"
			intervals [2249]:
				xmin = 299.5591
				xmax = 299.8091
				text = "OW1"
			intervals [2250]:
				xmin = 299.8091
				xmax = 300.8287
				text = ""
			intervals [2251]:
				xmin = 300.8287
				xmax = 300.9487
				text = "sil"
			intervals [2252]:
				xmin = 300.9487
				xmax = 301.1987
				text = "UW1"
			intervals [2253]:
				xmin = 301.1987
				xmax = 301.2387
				text = "AY1"
			intervals [2254]:
				xmin = 301.2387
				xmax = 301.2687
				text = "W"
			intervals [2255]:
				xmin = 301.2687
				xmax = 301.2987
				text = "UH1"
			intervals [2256]:
				xmin = 301.2987
				xmax = 301.3287
				text = "D"
			intervals [2257]:
				xmin = 301.3287
				xmax = 301.4287
				text = "sp"
			intervals [2258]:
				xmin = 301.4287
				xmax = 301.4587
				text = "B"
			intervals [2259]:
				xmin = 301.4587
				xmax = 301.4887
				text = "IY0"
			intervals [2260]:
				xmin = 301.4887
				xmax = 301.5987
				text = "M"
			intervals [2261]:
				xmin = 301.5987
				xmax = 301.6987
				text = "AE1"
			intervals [2262]:
				xmin = 301.6987
				xmax = 301.7887
				text = "CH"
			intervals [2263]:
				xmin = 301.7887
				xmax = 301.8487
				text = "T"
			intervals [2264]:
				xmin = 301.8487
				xmax = 301.8987
				text = "AH1"
			intervals [2265]:
				xmin = 301.8987
				xmax = 301.9787
				text = "P"
			intervals [2266]:
				xmin = 301.9787
				xmax = 302.0287
				text = "S"
			intervals [2267]:
				xmin = 302.0287
				xmax = 302.1287
				text = "OW1"
			intervals [2268]:
				xmin = 302.1287
				xmax = 302.1887
				text = "P"
			intervals [2269]:
				xmin = 302.1887
				xmax = 302.2287
				text = "R"
			intervals [2270]:
				xmin = 302.2287
				xmax = 302.2887
				text = "IH1"
			intervals [2271]:
				xmin = 302.2887
				xmax = 302.3287
				text = "T"
			intervals [2272]:
				xmin = 302.3287
				xmax = 302.3587
				text = "IY0"
			intervals [2273]:
				xmin = 302.3587
				xmax = 302.4287
				text = "EH1"
			intervals [2274]:
				xmin = 302.4287
				xmax = 302.4787
				text = "V"
			intervals [2275]:
				xmin = 302.4787
				xmax = 302.5187
				text = "R"
			intervals [2276]:
				xmin = 302.5187
				xmax = 302.5587
				text = "IY0"
			intervals [2277]:
				xmin = 302.5587
				xmax = 302.6287
				text = "D"
			intervals [2278]:
				xmin = 302.6287
				xmax = 302.8287
				text = "EY1"
			intervals [2279]:
				xmin = 302.8287
				xmax = 302.8787
				text = "DH"
			intervals [2280]:
				xmin = 302.8787
				xmax = 302.9487
				text = "AE1"
			intervals [2281]:
				xmin = 302.9487
				xmax = 303.1687
				text = "T"
			intervals [2282]:
				xmin = 303.1687
				xmax = 303.718
				text = "sp"
			intervals [2283]:
				xmin = 303.718
				xmax = 303.808
				text = "AY1"
			intervals [2284]:
				xmin = 303.808
				xmax = 303.838
				text = "D"
			intervals [2285]:
				xmin = 303.838
				xmax = 303.868
				text = "OW1"
			intervals [2286]:
				xmin = 303.868
				xmax = 303.898
				text = "N"
			intervals [2287]:
				xmin = 303.898
				xmax = 303.928
				text = "N"
			intervals [2288]:
				xmin = 303.928
				xmax = 303.998
				text = "OW1"
			intervals [2289]:
				xmin = 303.998
				xmax = 304.068
				text = "AY1"
			intervals [2290]:
				xmin = 304.068
				xmax = 304.138
				text = "TH"
			intervals [2291]:
				xmin = 304.138
				xmax = 304.168
				text = "IH1"
			intervals [2292]:
				xmin = 304.168
				xmax = 304.228
				text = "NG"
			intervals [2293]:
				xmin = 304.228
				xmax = 304.278
				text = "K"
			intervals [2294]:
				xmin = 304.278
				xmax = 304.308
				text = "DH"
			intervals [2295]:
				xmin = 304.308
				xmax = 304.338
				text = "AH0"
			intervals [2296]:
				xmin = 304.338
				xmax = 304.438
				text = "N"
			intervals [2297]:
				xmin = 304.438
				xmax = 304.528
				text = "UW1"
			intervals [2298]:
				xmin = 304.528
				xmax = 304.598
				text = "Z"
			intervals [2299]:
				xmin = 304.598
				xmax = 304.668
				text = "P"
			intervals [2300]:
				xmin = 304.668
				xmax = 304.738
				text = "EY2"
			intervals [2301]:
				xmin = 304.738
				xmax = 304.788
				text = "P"
			intervals [2302]:
				xmin = 304.788
				xmax = 304.818
				text = "ER0"
			intervals [2303]:
				xmin = 304.818
				xmax = 304.918
				text = "M"
			intervals [2304]:
				xmin = 304.918
				xmax = 305.1278
				text = "sp"
			intervals [2305]:
				xmin = 305.1278
				xmax = 305.1878
				text = "M"
			intervals [2306]:
				xmin = 305.1878
				xmax = 305.2378
				text = "EH1"
			intervals [2307]:
				xmin = 305.2378
				xmax = 305.3278
				text = "N"
			intervals [2308]:
				xmin = 305.3278
				xmax = 305.3778
				text = "M"
			intervals [2309]:
				xmin = 305.3778
				xmax = 305.4578
				text = "AY1"
			intervals [2310]:
				xmin = 305.4578
				xmax = 305.5078
				text = "T"
			intervals [2311]:
				xmin = 305.5078
				xmax = 305.5478
				text = "B"
			intervals [2312]:
				xmin = 305.5478
				xmax = 305.6478
				text = "IY1"
			intervals [2313]:
				xmin = 305.6478
				xmax = 305.6778
				text = "JH"
			intervals [2314]:
				xmin = 305.6778
				xmax = 305.7178
				text = "IH0"
			intervals [2315]:
				xmin = 305.7178
				xmax = 305.8178
				text = "S"
			intervals [2316]:
				xmin = 305.8178
				xmax = 305.8878
				text = "W"
			intervals [2317]:
				xmin = 305.8878
				xmax = 305.9778
				text = "EY1"
			intervals [2318]:
				xmin = 305.9778
				xmax = 306.0378
				text = "T"
			intervals [2319]:
				xmin = 306.0378
				xmax = 306.0778
				text = "IH0"
			intervals [2320]:
				xmin = 306.0778
				xmax = 306.1078
				text = "N"
			intervals [2321]:
				xmin = 306.1078
				xmax = 306.1478
				text = "F"
			intervals [2322]:
				xmin = 306.1478
				xmax = 306.1878
				text = "AO1"
			intervals [2323]:
				xmin = 306.1878
				xmax = 306.2378
				text = "R"
			intervals [2324]:
				xmin = 306.2378
				xmax = 306.2678
				text = "M"
			intervals [2325]:
				xmin = 306.2678
				xmax = 306.2978
				text = "IY1"
			intervals [2326]:
				xmin = 306.2978
				xmax = 306.3278
				text = "T"
			intervals [2327]:
				xmin = 306.3278
				xmax = 306.3578
				text = "IH0"
			intervals [2328]:
				xmin = 306.3578
				xmax = 306.3978
				text = "sp"
			intervals [2329]:
				xmin = 306.3978
				xmax = 306.4578
				text = "K"
			intervals [2330]:
				xmin = 306.4578
				xmax = 306.5078
				text = "AH1"
			intervals [2331]:
				xmin = 306.5078
				xmax = 306.5678
				text = "M"
			intervals [2332]:
				xmin = 306.5678
				xmax = 306.6878
				text = "AW1"
			intervals [2333]:
				xmin = 306.6878
				xmax = 306.7978
				text = "T"
			intervals [2334]:
				xmin = 306.7978
				xmax = 307.3836
				text = "sp"
			intervals [2335]:
				xmin = 307.3836
				xmax = 307.5436
				text = "S"
			intervals [2336]:
				xmin = 307.5436
				xmax = 307.6036
				text = "N"
			intervals [2337]:
				xmin = 307.6036
				xmax = 307.7036
				text = "AE1"
			intervals [2338]:
				xmin = 307.7036
				xmax = 307.7536
				text = "P"
			intervals [2339]:
				xmin = 307.7536
				xmax = 307.8036
				text = "M"
			intervals [2340]:
				xmin = 307.8036
				xmax = 307.8736
				text = "AY1"
			intervals [2341]:
				xmin = 307.8736
				xmax = 307.9436
				text = "P"
			intervals [2342]:
				xmin = 307.9436
				xmax = 308.0336
				text = "IH1"
			intervals [2343]:
				xmin = 308.0336
				xmax = 308.0936
				text = "K"
			intervals [2344]:
				xmin = 308.0936
				xmax = 308.1336
				text = "CH"
			intervals [2345]:
				xmin = 308.1336
				xmax = 308.1736
				text = "ER0"
			intervals [2346]:
				xmin = 308.1736
				xmax = 308.2736
				text = "Y"
			intervals [2347]:
				xmin = 308.2736
				xmax = 308.3336
				text = "UW1"
			intervals [2348]:
				xmin = 308.3336
				xmax = 308.3836
				text = "N"
			intervals [2349]:
				xmin = 308.3836
				xmax = 308.4736
				text = "OW1"
			intervals [2350]:
				xmin = 308.4736
				xmax = 308.5036
				text = "W"
			intervals [2351]:
				xmin = 308.5036
				xmax = 308.5536
				text = "EH1"
			intervals [2352]:
				xmin = 308.5536
				xmax = 308.6336
				text = "N"
			intervals [2353]:
				xmin = 308.6336
				xmax = 308.7236
				text = "AY1"
			intervals [2354]:
				xmin = 308.7236
				xmax = 308.8236
				text = "W"
			intervals [2355]:
				xmin = 308.8236
				xmax = 308.9436
				text = "AO1"
			intervals [2356]:
				xmin = 308.9436
				xmax = 309.0136
				text = "K"
			intervals [2357]:
				xmin = 309.0136
				xmax = 309.1136
				text = "sp"
			intervals [2358]:
				xmin = 309.1136
				xmax = 309.7752
				text = ""
			intervals [2359]:
				xmin = 309.7752
				xmax = 309.8652
				text = "T"
			intervals [2360]:
				xmin = 309.8652
				xmax = 309.9252
				text = "AY1"
			intervals [2361]:
				xmin = 309.9252
				xmax = 309.9852
				text = "M"
			intervals [2362]:
				xmin = 309.9852
				xmax = 310.0352
				text = "AY1"
			intervals [2363]:
				xmin = 310.0352
				xmax = 310.0652
				text = "K"
			intervals [2364]:
				xmin = 310.0652
				xmax = 310.1352
				text = "AH1"
			intervals [2365]:
				xmin = 310.1352
				xmax = 310.2052
				text = "M"
			intervals [2366]:
				xmin = 310.2052
				xmax = 310.2852
				text = "AW1"
			intervals [2367]:
				xmin = 310.2852
				xmax = 310.3552
				text = "T"
			intervals [2368]:
				xmin = 310.3552
				xmax = 310.3852
				text = "DH"
			intervals [2369]:
				xmin = 310.3852
				xmax = 310.5552
				text = "EY1"
			intervals [2370]:
				xmin = 310.5552
				xmax = 310.6152
				text = "L"
			intervals [2371]:
				xmin = 310.6152
				xmax = 310.7252
				text = "EY1"
			intervals [2372]:
				xmin = 310.7252
				xmax = 310.7952
				text = "AH0"
			intervals [2373]:
				xmin = 310.7952
				xmax = 310.8552
				text = "K"
			intervals [2374]:
				xmin = 310.8552
				xmax = 310.9752
				text = "AA1"
			intervals [2375]:
				xmin = 310.9752
				xmax = 311.0552
				text = "P"
			intervals [2376]:
				xmin = 311.0552
				xmax = 311.0852
				text = "IY0"
			intervals [2377]:
				xmin = 311.0852
				xmax = 311.1752
				text = "D"
			intervals [2378]:
				xmin = 311.1752
				xmax = 311.3052
				text = "AW1"
			intervals [2379]:
				xmin = 311.3052
				xmax = 311.4052
				text = "N"
			intervals [2380]:
				xmin = 311.4052
				xmax = 311.4552
				text = "F"
			intervals [2381]:
				xmin = 311.4552
				xmax = 311.4952
				text = "AO1"
			intervals [2382]:
				xmin = 311.4952
				xmax = 311.5852
				text = "R"
			intervals [2383]:
				xmin = 311.5852
				xmax = 311.6352
				text = "M"
			intervals [2384]:
				xmin = 311.6352
				xmax = 311.6652
				text = "IY1"
			intervals [2385]:
				xmin = 311.6652
				xmax = 311.6952
				text = "Y"
			intervals [2386]:
				xmin = 311.6952
				xmax = 311.7252
				text = "UW1"
			intervals [2387]:
				xmin = 311.7252
				xmax = 311.7552
				text = "N"
			intervals [2388]:
				xmin = 311.7552
				xmax = 311.8152
				text = "OW1"
			intervals [2389]:
				xmin = 311.8152
				xmax = 311.8452
				text = "W"
			intervals [2390]:
				xmin = 311.8452
				xmax = 311.9052
				text = "IH1"
			intervals [2391]:
				xmin = 311.9052
				xmax = 311.9352
				text = "DH"
			intervals [2392]:
				xmin = 311.9352
				xmax = 311.9852
				text = "AH0"
			intervals [2393]:
				xmin = 311.9852
				xmax = 312.1352
				text = "sp"
			intervals [2394]:
				xmin = 312.1352
				xmax = 312.1652
				text = "B"
			intervals [2395]:
				xmin = 312.1652
				xmax = 312.2152
				text = "IH1"
			intervals [2396]:
				xmin = 312.2152
				xmax = 312.2652
				text = "G"
			intervals [2397]:
				xmin = 312.2652
				xmax = 312.3752
				text = "S"
			intervals [2398]:
				xmin = 312.3752
				xmax = 312.4752
				text = "IH0"
			intervals [2399]:
				xmin = 312.4752
				xmax = 312.5352
				text = "G"
			intervals [2400]:
				xmin = 312.5352
				xmax = 312.6652
				text = "AA1"
			intervals [2401]:
				xmin = 312.6652
				xmax = 312.7252
				text = "R"
			intervals [2402]:
				xmin = 312.7252
				xmax = 312.7552
				text = "IH0"
			intervals [2403]:
				xmin = 312.7552
				xmax = 312.7852
				text = "N"
			intervals [2404]:
				xmin = 312.7852
				xmax = 312.8452
				text = "M"
			intervals [2405]:
				xmin = 312.8452
				xmax = 312.8752
				text = "AY1"
			intervals [2406]:
				xmin = 312.8752
				xmax = 312.9052
				text = "M"
			intervals [2407]:
				xmin = 312.9052
				xmax = 313.0252
				text = "AW1"
			intervals [2408]:
				xmin = 313.0252
				xmax = 313.0552
				text = "TH"
			intervals [2409]:
				xmin = 313.0552
				xmax = 313.2852
				text = "AY1"
			intervals [2410]:
				xmin = 313.2852
				xmax = 313.3852
				text = "W"
			intervals [2411]:
				xmin = 313.3852
				xmax = 313.4352
				text = "EH1"
			intervals [2412]:
				xmin = 313.4352
				xmax = 313.4652
				text = "N"
			intervals [2413]:
				xmin = 313.4652
				xmax = 313.4952
				text = "T"
			intervals [2414]:
				xmin = 313.4952
				xmax = 313.5852
				text = "AW1"
			intervals [2415]:
				xmin = 313.5852
				xmax = 313.6552
				text = "T"
			intervals [2416]:
				xmin = 313.6552
				xmax = 313.7252
				text = "T"
			intervals [2417]:
				xmin = 313.7252
				xmax = 313.8152
				text = "AO1"
			intervals [2418]:
				xmin = 313.8152
				xmax = 313.8652
				text = "K"
			intervals [2419]:
				xmin = 313.8652
				xmax = 313.9052
				text = "IH0"
			intervals [2420]:
				xmin = 313.9052
				xmax = 313.9652
				text = "N"
			intervals [2421]:
				xmin = 313.9652
				xmax = 314.0252
				text = "T"
			intervals [2422]:
				xmin = 314.0252
				xmax = 314.0652
				text = "R"
			intervals [2423]:
				xmin = 314.0652
				xmax = 314.2952
				text = "AE1"
			intervals [2424]:
				xmin = 314.2952
				xmax = 314.3752
				text = "SH"
			intervals [2425]:
				xmin = 314.3752
				xmax = 314.4052
				text = "Y"
			intervals [2426]:
				xmin = 314.4052
				xmax = 314.4452
				text = "UW1"
			intervals [2427]:
				xmin = 314.4452
				xmax = 314.4952
				text = "N"
			intervals [2428]:
				xmin = 314.4952
				xmax = 314.5852
				text = "OW1"
			intervals [2429]:
				xmin = 314.5852
				xmax = 314.6552
				text = "L"
			intervals [2430]:
				xmin = 314.6552
				xmax = 314.7252
				text = "AY1"
			intervals [2431]:
				xmin = 314.7252
				xmax = 314.8352
				text = "K"
			intervals [2432]:
				xmin = 314.8352
				xmax = 314.9152
				text = "AH1"
			intervals [2433]:
				xmin = 314.9152
				xmax = 315.1152
				text = "AH1"
			intervals [2434]:
				xmin = 315.1152
				xmax = 315.1952
				text = "W"
			intervals [2435]:
				xmin = 315.1952
				xmax = 315.2252
				text = "AH1"
			intervals [2436]:
				xmin = 315.2252
				xmax = 315.2652
				text = "T"
			intervals [2437]:
				xmin = 315.2652
				xmax = 315.2952
				text = "Z"
			intervals [2438]:
				xmin = 315.2952
				xmax = 315.3452
				text = "HH"
			intervals [2439]:
				xmin = 315.3452
				xmax = 315.3752
				text = "IH0"
			intervals [2440]:
				xmin = 315.3752
				xmax = 315.4452
				text = "Z"
			intervals [2441]:
				xmin = 315.4452
				xmax = 315.5152
				text = "N"
			intervals [2442]:
				xmin = 315.5152
				xmax = 315.6252
				text = "EY1"
			intervals [2443]:
				xmin = 315.6252
				xmax = 315.6752
				text = "M"
			intervals [2444]:
				xmin = 315.6752
				xmax = 315.7152
				text = "G"
			intervals [2445]:
				xmin = 315.7152
				xmax = 315.7552
				text = "R"
			intervals [2446]:
				xmin = 315.7552
				xmax = 315.8252
				text = "AW1"
			intervals [2447]:
				xmin = 315.8252
				xmax = 315.9352
				text = "CH"
			intervals [2448]:
				xmin = 315.9352
				xmax = 316.0052
				text = "OW0"
			intervals [2449]:
				xmin = 316.0052
				xmax = 316.0852
				text = "M"
			intervals [2450]:
				xmin = 316.0852
				xmax = 316.2752
				text = "AA1"
			intervals [2451]:
				xmin = 316.2752
				xmax = 316.3552
				text = "R"
			intervals [2452]:
				xmin = 316.3552
				xmax = 316.3952
				text = "K"
			intervals [2453]:
				xmin = 316.3952
				xmax = 316.5152
				text = "S"
			intervals [2454]:
				xmin = 316.5152
				xmax = 316.5452
				text = "sp"
			intervals [2455]:
				xmin = 316.5452
				xmax = 316.6984
				text = ""
			intervals [2456]:
				xmin = 316.6984
				xmax = 316.8984
				text = "OW1"
			intervals [2457]:
				xmin = 316.8984
				xmax = 316.9284
				text = "DH"
			intervals [2458]:
				xmin = 316.9284
				xmax = 316.9584
				text = "AE1"
			intervals [2459]:
				xmin = 316.9584
				xmax = 317.0084
				text = "T"
			intervals [2460]:
				xmin = 317.0084
				xmax = 317.0484
				text = "Z"
			intervals [2461]:
				xmin = 317.0484
				xmax = 317.1184
				text = "AH0"
			intervals [2462]:
				xmin = 317.1184
				xmax = 317.1884
				text = "K"
			intervals [2463]:
				xmin = 317.1884
				xmax = 317.2384
				text = "UW1"
			intervals [2464]:
				xmin = 317.2384
				xmax = 317.2884
				text = "L"
			intervals [2465]:
				xmin = 317.2884
				xmax = 317.3284
				text = "L"
			intervals [2466]:
				xmin = 317.3284
				xmax = 317.3584
				text = "IH1"
			intervals [2467]:
				xmin = 317.3584
				xmax = 317.3984
				text = "T"
			intervals [2468]:
				xmin = 317.3984
				xmax = 317.4284
				text = "AH0"
			intervals [2469]:
				xmin = 317.4284
				xmax = 317.4884
				text = "L"
			intervals [2470]:
				xmin = 317.4884
				xmax = 317.5584
				text = "K"
			intervals [2471]:
				xmin = 317.5584
				xmax = 317.7584
				text = "AE1"
			intervals [2472]:
				xmin = 317.7584
				xmax = 317.7884
				text = "T"
			intervals [2473]:
				xmin = 317.7884
				xmax = 317.8684
				text = "sp"
			intervals [2474]:
				xmin = 317.8684
				xmax = 317.9784
				text = "Y"
			intervals [2475]:
				xmin = 317.9784
				xmax = 318.0084
				text = "UW1"
			intervals [2476]:
				xmin = 318.0084
				xmax = 318.0484
				text = "N"
			intervals [2477]:
				xmin = 318.0484
				xmax = 318.2084
				text = "OW1"
			intervals [2478]:
				xmin = 318.2084
				xmax = 318.936
				text = "sp"
			intervals [2479]:
				xmin = 318.936
				xmax = 319.006
				text = "AY1"
			intervals [2480]:
				xmin = 319.006
				xmax = 319.106
				text = "D"
			intervals [2481]:
				xmin = 319.106
				xmax = 319.206
				text = "IH1"
			intervals [2482]:
				xmin = 319.206
				xmax = 319.276
				text = "G"
			intervals [2483]:
				xmin = 319.276
				xmax = 319.346
				text = "Z"
			intervals [2484]:
				xmin = 319.346
				xmax = 319.406
				text = "M"
			intervals [2485]:
				xmin = 319.406
				xmax = 319.586
				text = "AA1"
			intervals [2486]:
				xmin = 319.586
				xmax = 319.636
				text = "R"
			intervals [2487]:
				xmin = 319.636
				xmax = 319.666
				text = "K"
			intervals [2488]:
				xmin = 319.666
				xmax = 319.806
				text = "S"
			intervals [2489]:
				xmin = 319.806
				xmax = 319.836
				text = "sp"
			intervals [2490]:
				xmin = 319.836
				xmax = 321.2385
				text = ""
			intervals [2491]:
				xmin = 321.2385
				xmax = 321.2785
				text = "spn"
			intervals [2492]:
				xmin = 321.2785
				xmax = 321.6385
				text = "sp"
			intervals [2493]:
				xmin = 321.6385
				xmax = 321.6685
				text = "K"
			intervals [2494]:
				xmin = 321.6685
				xmax = 321.6985
				text = "AH1"
			intervals [2495]:
				xmin = 321.6985
				xmax = 321.7285
				text = "M"
			intervals [2496]:
				xmin = 321.7285
				xmax = 321.7585
				text = "HH"
			intervals [2497]:
				xmin = 321.7585
				xmax = 321.7885
				text = "IY1"
			intervals [2498]:
				xmin = 321.7885
				xmax = 321.8285
				text = "R"
			intervals [2499]:
				xmin = 321.8285
				xmax = 323.5865
				text = "sp"
			intervals [2500]:
				xmin = 323.5865
				xmax = 323.6165
				text = "K"
			intervals [2501]:
				xmin = 323.6165
				xmax = 323.6465
				text = "AH1"
			intervals [2502]:
				xmin = 323.6465
				xmax = 323.7265
				text = "M"
			intervals [2503]:
				xmin = 323.7265
				xmax = 323.7665
				text = "AA1"
			intervals [2504]:
				xmin = 323.7665
				xmax = 323.8165
				text = "N"
			intervals [2505]:
				xmin = 323.8165
				xmax = 323.8665
				text = "P"
			intervals [2506]:
				xmin = 323.8665
				xmax = 323.9565
				text = "EH1"
			intervals [2507]:
				xmin = 323.9565
				xmax = 323.9965
				text = "P"
			intervals [2508]:
				xmin = 323.9965
				xmax = 324.0765
				text = "ER0"
			intervals [2509]:
				xmin = 324.0765
				xmax = 324.2965
				text = "sp"
			intervals [2510]:
				xmin = 324.2965
				xmax = 324.4477
				text = ""
			intervals [2511]:
				xmin = 324.4477
				xmax = 324.5177
				text = "K"
			intervals [2512]:
				xmin = 324.5177
				xmax = 324.5477
				text = "AH1"
			intervals [2513]:
				xmin = 324.5477
				xmax = 324.5977
				text = "M"
			intervals [2514]:
				xmin = 324.5977
				xmax = 324.6577
				text = "AA1"
			intervals [2515]:
				xmin = 324.6577
				xmax = 324.7077
				text = "N"
			intervals [2516]:
				xmin = 324.7077
				xmax = 324.7577
				text = "P"
			intervals [2517]:
				xmin = 324.7577
				xmax = 324.9377
				text = "EH1"
			intervals [2518]:
				xmin = 324.9377
				xmax = 325.0777
				text = "P"
			intervals [2519]:
				xmin = 325.0777
				xmax = 325.1377
				text = "ER0"
			intervals [2520]:
				xmin = 325.1377
				xmax = 325.1877
				text = "sp"
			intervals [2521]:
				xmin = 325.1877
				xmax = 325.588
				text = ""
			intervals [2522]:
				xmin = 325.588
				xmax = 325.638
				text = "S"
			intervals [2523]:
				xmin = 325.638
				xmax = 325.738
				text = "T"
			intervals [2524]:
				xmin = 325.738
				xmax = 325.818
				text = "AA1"
			intervals [2525]:
				xmin = 325.818
				xmax = 325.898
				text = "P"
			intervals [2526]:
				xmin = 325.898
				xmax = 325.968
				text = "IH1"
			intervals [2527]:
				xmin = 325.968
				xmax = 326.028
				text = "T"
			intervals [2528]:
				xmin = 326.028
				xmax = 326.088
				text = "K"
			intervals [2529]:
				xmin = 326.088
				xmax = 326.118
				text = "AH1"
			intervals [2530]:
				xmin = 326.118
				xmax = 326.178
				text = "M"
			intervals [2531]:
				xmin = 326.178
				xmax = 326.218
				text = "AA1"
			intervals [2532]:
				xmin = 326.218
				xmax = 326.498
				text = "N"
			intervals [2533]:
				xmin = 326.498
				xmax = 327.1576
				text = ""
			intervals [2534]:
				xmin = 327.1576
				xmax = 327.1876
				text = "sil"
			intervals [2535]:
				xmin = 327.1876
				xmax = 327.2476
				text = "K"
			intervals [2536]:
				xmin = 327.2476
				xmax = 327.3376
				text = "AO1"
[truncated: 144,475 more chars]
