# Supplementary material for: Considering Performance in the Automated and Manual Coding of Sociolinguistic Variables: Lessons From Variable (ING)
Source: Front Artif Intell. 2021 Apr 29;4:648543. doi: 10.3389/frai.2021.648543 (PMC8117961; doi:10.3389/frai.2021.648543)
Supplement: Supplementary file 5 [file Data_Sheet_5.ZIP › CORAAL_VARAligned_as_TextGrids_p1/DCA_se1_ag2_f_01_1.TextGrid]

File type = "ooTextFile"
Object class = "TextGrid"

xmin = 0.0
xmax = 880.0
tiers? <exists>
size = 4
item []:
	item [1]:
		class = "IntervalTier"
		name = "DCA_int_06 - words"
		xmin = 0.0
		xmax = 880.0
		intervals: size = 865
			intervals [1]:
				xmin = 0.0
				xmax = 0.4765
				text = ""
			intervals [2]:
				xmin = 0.4765
				xmax = 0.5665
				text = "what"
			intervals [3]:
				xmin = 0.5665
				xmax = 0.7365
				text = "kind"
			intervals [4]:
				xmin = 0.7365
				xmax = 0.8165
				text = "of"
			intervals [5]:
				xmin = 0.8165
				xmax = 1.0465
				text = "games"
			intervals [6]:
				xmin = 1.0465
				xmax = 1.1865
				text = "did"
			intervals [7]:
				xmin = 1.1865
				xmax = 1.3065
				text = "you"
			intervals [8]:
				xmin = 1.3065
				xmax = 1.4365
				text = "play"
			intervals [9]:
				xmin = 1.4365
				xmax = 1.5765
				text = "as"
			intervals [10]:
				xmin = 1.5765
				xmax = 1.6365
				text = "a"
			intervals [11]:
				xmin = 1.6365
				xmax = 2.1965
				text = "child"
			intervals [12]:
				xmin = 2.1965
				xmax = 3.9358
				text = ""
			intervals [13]:
				xmin = 3.9358
				xmax = 4.4358
				text = "perhaps"
			intervals [14]:
				xmin = 4.4358
				xmax = 4.6158
				text = ""
			intervals [15]:
				xmin = 4.6158
				xmax = 4.7858
				text = "did"
			intervals [16]:
				xmin = 4.7858
				xmax = 4.9258
				text = "you"
			intervals [17]:
				xmin = 4.9258
				xmax = 5.1758
				text = "play"
			intervals [18]:
				xmin = 5.1758
				xmax = 5.5058
				text = "uh"
			intervals [19]:
				xmin = 5.5058
				xmax = 5.6358
				text = ""
			intervals [20]:
				xmin = 5.6358
				xmax = 6.2958
				text = "marbles"
			intervals [21]:
				xmin = 6.2958
				xmax = 6.6058
				text = "red"
			intervals [22]:
				xmin = 6.6058
				xmax = 6.9958
				text = "rover"
			intervals [23]:
				xmin = 6.9958
				xmax = 7.0458
				text = ""
			intervals [24]:
				xmin = 7.0458
				xmax = 7.3158
				text = "kick"
			intervals [25]:
				xmin = 7.3158
				xmax = 7.3758
				text = "the"
			intervals [26]:
				xmin = 7.3758
				xmax = 7.8558
				text = "can"
			intervals [27]:
				xmin = 7.8558
				xmax = 7.8858
				text = ""
			intervals [28]:
				xmin = 7.8858
				xmax = 8.1558
				text = "may"
			intervals [29]:
				xmin = 8.1558
				xmax = 8.5258
				text = "i"
			intervals [30]:
				xmin = 8.5258
				xmax = 9.0852
				text = ""
			intervals [31]:
				xmin = 9.0852
				xmax = 9.4452
				text = "capture"
			intervals [32]:
				xmin = 9.4452
				xmax = 9.4752
				text = ""
			intervals [33]:
				xmin = 9.4752
				xmax = 9.5452
				text = "the"
			intervals [34]:
				xmin = 9.5452
				xmax = 9.6152
				text = ""
			intervals [35]:
				xmin = 9.6152
				xmax = 10.0752
				text = "flag"
			intervals [36]:
				xmin = 10.0752
				xmax = 10.3952
				text = "hide"
			intervals [37]:
				xmin = 10.3952
				xmax = 10.4652
				text = "and"
			intervals [38]:
				xmin = 10.4652
				xmax = 10.5252
				text = ""
			intervals [39]:
				xmin = 10.5252
				xmax = 10.8252
				text = "seek"
			intervals [40]:
				xmin = 10.8252
				xmax = 10.9352
				text = ""
			intervals [41]:
				xmin = 10.9352
				xmax = 11.3952
				text = "games"
			intervals [42]:
				xmin = 11.3952
				xmax = 11.4952
				text = "with"
			intervals [43]:
				xmin = 11.4952
				xmax = 11.8252
				text = "bottle"
			intervals [44]:
				xmin = 11.8252
				xmax = 11.8552
				text = ""
			intervals [45]:
				xmin = 11.8552
				xmax = 12.3052
				text = "caps"
			intervals [46]:
				xmin = 12.3052
				xmax = 14.7621
				text = ""
			intervals [47]:
				xmin = 14.7621
				xmax = 14.8521
				text = "what"
			intervals [48]:
				xmin = 14.8521
				xmax = 14.8821
				text = ""
			intervals [49]:
				xmin = 14.8821
				xmax = 15.1121
				text = "type"
			intervals [50]:
				xmin = 15.1121
				xmax = 15.1721
				text = "of"
			intervals [51]:
				xmin = 15.1721
				xmax = 15.2021
				text = ""
			intervals [52]:
				xmin = 15.2021
				xmax = 15.8221
				text = "games"
			intervals [53]:
				xmin = 15.8221
				xmax = 15.8521
				text = ""
			intervals [54]:
				xmin = 15.8521
				xmax = 15.9521
				text = "did"
			intervals [55]:
				xmin = 15.9521
				xmax = 16.0121
				text = "you"
			intervals [56]:
				xmin = 16.0121
				xmax = 16.0421
				text = ""
			intervals [57]:
				xmin = 16.0421
				xmax = 16.1821
				text = "play"
			intervals [58]:
				xmin = 16.1821
				xmax = 26.0013
				text = ""
			intervals [59]:
				xmin = 26.0013
				xmax = 26.2313
				text = "yeah"
			intervals [60]:
				xmin = 26.2313
				xmax = 30.8309
				text = ""
			intervals [61]:
				xmin = 30.8309
				xmax = 31.1009
				text = "how"
			intervals [62]:
				xmin = 31.1009
				xmax = 31.3309
				text = "did"
			intervals [63]:
				xmin = 31.3309
				xmax = 31.4409
				text = "you"
			intervals [64]:
				xmin = 31.4409
				xmax = 31.5909
				text = "play"
			intervals [65]:
				xmin = 31.5909
				xmax = 32.1709
				text = "marbles"
			intervals [66]:
				xmin = 32.1709
				xmax = 32.9292
				text = ""
			intervals [67]:
				xmin = 32.9292
				xmax = 33.0892
				text = "how"
			intervals [68]:
				xmin = 33.0892
				xmax = 33.2492
				text = "did"
			intervals [69]:
				xmin = 33.2492
				xmax = 33.3492
				text = "you"
			intervals [70]:
				xmin = 33.3492
				xmax = 33.5092
				text = "play"
			intervals [71]:
				xmin = 33.5092
				xmax = 34.1492
				text = "marbles"
			intervals [72]:
				xmin = 34.1492
				xmax = 37.0687
				text = ""
			intervals [73]:
				xmin = 37.0687
				xmax = 38.6487
				text = "<unk>"
			intervals [74]:
				xmin = 38.6487
				xmax = 39.6001
				text = ""
			intervals [75]:
				xmin = 39.6001
				xmax = 39.8001
				text = "no"
			intervals [76]:
				xmin = 39.8001
				xmax = 40.0001
				text = "but"
			intervals [77]:
				xmin = 40.0001
				xmax = 40.0601
				text = "i"
			intervals [78]:
				xmin = 40.0601
				xmax = 40.3001
				text = "mean"
			intervals [79]:
				xmin = 40.3001
				xmax = 40.4001
				text = "but"
			intervals [80]:
				xmin = 40.4001
				xmax = 40.5801
				text = "how"
			intervals [81]:
				xmin = 40.5801
				xmax = 40.7601
				text = "did"
			intervals [82]:
				xmin = 40.7601
				xmax = 40.8301
				text = "the"
			intervals [83]:
				xmin = 40.8301
				xmax = 41.0401
				text = "game"
			intervals [84]:
				xmin = 41.0401
				xmax = 41.2701
				text = ""
			intervals [85]:
				xmin = 41.2701
				xmax = 41.6401
				text = "go"
			intervals [86]:
				xmin = 41.6401
				xmax = 41.6701
				text = ""
			intervals [87]:
				xmin = 41.6701
				xmax = 41.7301
				text = "you"
			intervals [88]:
				xmin = 41.7301
				xmax = 41.8801
				text = "know"
			intervals [89]:
				xmin = 41.8801
				xmax = 42.2901
				text = ""
			intervals [90]:
				xmin = 42.2901
				xmax = 43.1901
				text = "<unk>"
			intervals [91]:
				xmin = 43.1901
				xmax = 45.221
				text = ""
			intervals [92]:
				xmin = 45.221
				xmax = 46.851
				text = "<unk>"
			intervals [93]:
				xmin = 46.851
				xmax = 48.7843
				text = ""
			intervals [94]:
				xmin = 48.7843
				xmax = 49.5443
				text = "<unk>"
			intervals [95]:
				xmin = 49.5443
				xmax = 50.766
				text = ""
			intervals [96]:
				xmin = 50.766
				xmax = 51.096
				text = "okay"
			intervals [97]:
				xmin = 51.096
				xmax = 51.216
				text = "how"
			intervals [98]:
				xmin = 51.216
				xmax = 51.376
				text = "did"
			intervals [99]:
				xmin = 51.376
				xmax = 51.496
				text = "you"
			intervals [100]:
				xmin = 51.496
				xmax = 51.666
				text = "play"
			intervals [101]:
				xmin = 51.666
				xmax = 51.996
				text = "may"
			intervals [102]:
				xmin = 51.996
				xmax = 52.166
				text = "i"
			intervals [103]:
				xmin = 52.166
				xmax = 63.0878
				text = ""
			intervals [104]:
				xmin = 63.0878
				xmax = 63.3978
				text = "mm-hm"
			intervals [105]:
				xmin = 63.3978
				xmax = 64.4569
				text = ""
			intervals [106]:
				xmin = 64.4569
				xmax = 64.5469
				text = "what"
			intervals [107]:
				xmin = 64.5469
				xmax = 64.5769
				text = "are"
			intervals [108]:
				xmin = 64.5769
				xmax = 64.7669
				text = "your"
			intervals [109]:
				xmin = 64.7669
				xmax = 65.0969
				text = "favorite"
			intervals [110]:
				xmin = 65.0969
				xmax = 65.3769
				text = "tv"
			intervals [111]:
				xmin = 65.3769
				xmax = 65.9569
				text = "programs"
			intervals [112]:
				xmin = 65.9569
				xmax = 70.2111
				text = ""
			intervals [113]:
				xmin = 70.2111
				xmax = 70.2711
				text = "of"
			intervals [114]:
				xmin = 70.2711
				xmax = 70.3911
				text = "course"
			intervals [115]:
				xmin = 70.3911
				xmax = 71.2388
				text = ""
			intervals [116]:
				xmin = 71.2388
				xmax = 71.7888
				text = "<unk>"
			intervals [117]:
				xmin = 71.7888
				xmax = 83.8904
				text = ""
			intervals [118]:
				xmin = 83.8904
				xmax = 84.0304
				text = "what"
			intervals [119]:
				xmin = 84.0304
				xmax = 84.0804
				text = "s"
			intervals [120]:
				xmin = 84.0804
				xmax = 84.2104
				text = "so"
			intervals [121]:
				xmin = 84.2104
				xmax = 84.8004
				text = "exciting"
			intervals [122]:
				xmin = 84.8004
				xmax = 85.1304
				text = "about"
			intervals [123]:
				xmin = 85.1304
				xmax = 85.7604
				text = "ironside"
			intervals [124]:
				xmin = 85.7604
				xmax = 86.052
				text = ""
			intervals [125]:
				xmin = 86.052
				xmax = 87.042
				text = "<unk>"
			intervals [126]:
				xmin = 87.042
				xmax = 92.2465
				text = ""
			intervals [127]:
				xmin = 92.2465
				xmax = 92.4165
				text = "can"
			intervals [128]:
				xmin = 92.4165
				xmax = 92.4465
				text = ""
			intervals [129]:
				xmin = 92.4465
				xmax = 92.5265
				text = "you"
			intervals [130]:
				xmin = 92.5265
				xmax = 92.5565
				text = ""
			intervals [131]:
				xmin = 92.5565
				xmax = 92.6765
				text = "give"
			intervals [132]:
				xmin = 92.6765
				xmax = 92.7065
				text = ""
			intervals [133]:
				xmin = 92.7065
				xmax = 93.0165
				text = "me"
			intervals [134]:
				xmin = 93.0165
				xmax = 94.4368
				text = ""
			intervals [135]:
				xmin = 94.4368
				xmax = 94.5568
				text = "uh"
			intervals [136]:
				xmin = 94.5568
				xmax = 94.8968
				text = ""
			intervals [137]:
				xmin = 94.8968
				xmax = 95.0568
				text = "what"
			intervals [138]:
				xmin = 95.0568
				xmax = 95.0968
				text = ""
			intervals [139]:
				xmin = 95.0968
				xmax = 95.6068
				text = "happened"
			intervals [140]:
				xmin = 95.6068
				xmax = 96.0116
				text = ""
			intervals [141]:
				xmin = 96.0116
				xmax = 96.2116
				text = "on"
			intervals [142]:
				xmin = 96.2116
				xmax = 96.3016
				text = "the"
			intervals [143]:
				xmin = 96.3016
				xmax = 96.4416
				text = ""
			intervals [144]:
				xmin = 96.4416
				xmax = 96.6716
				text = "program"
			intervals [145]:
				xmin = 96.6716
				xmax = 99.1405
				text = ""
			intervals [146]:
				xmin = 99.1405
				xmax = 100.0205
				text = "<unk>"
			intervals [147]:
				xmin = 100.0205
				xmax = 100.9797
				text = ""
			intervals [148]:
				xmin = 100.9797
				xmax = 101.3097
				text = "well"
			intervals [149]:
				xmin = 101.3097
				xmax = 101.5197
				text = "one"
			intervals [150]:
				xmin = 101.5197
				xmax = 102.1697
				text = "particular"
			intervals [151]:
				xmin = 102.1697
				xmax = 102.6897
				text = "program"
			intervals [152]:
				xmin = 102.6897
				xmax = 103.048
				text = ""
			intervals [153]:
				xmin = 103.048
				xmax = 103.198
				text = "that"
			intervals [154]:
				xmin = 103.198
				xmax = 103.248
				text = ""
			intervals [155]:
				xmin = 103.248
				xmax = 103.428
				text = "you"
			intervals [156]:
				xmin = 103.428
				xmax = 103.788
				text = "saw"
			intervals [157]:
				xmin = 103.788
				xmax = 123.3438
				text = ""
			intervals [158]:
				xmin = 123.3438
				xmax = 123.6038
				text = "mm-hm"
			intervals [159]:
				xmin = 123.6038
				xmax = 127.1921
				text = ""
			intervals [160]:
				xmin = 127.1921
				xmax = 127.4021
				text = "okay"
			intervals [161]:
				xmin = 127.4021
				xmax = 128.1152
				text = ""
			intervals [162]:
				xmin = 128.1152
				xmax = 128.3752
				text = "tommy"
			intervals [163]:
				xmin = 128.3752
				xmax = 128.6352
				text = ""
			intervals [164]:
				xmin = 128.6352
				xmax = 128.6652
				text = "<unk>"
			intervals [165]:
				xmin = 128.6652
				xmax = 129.6062
				text = ""
			intervals [166]:
				xmin = 129.6062
				xmax = 130.1362
				text = "um"
			intervals [167]:
				xmin = 130.1362
				xmax = 131.1502
				text = ""
			intervals [168]:
				xmin = 131.1502
				xmax = 131.2902
				text = "what"
			intervals [169]:
				xmin = 131.2902
				xmax = 131.3202
				text = "are"
			intervals [170]:
				xmin = 131.3202
				xmax = 131.5002
				text = "your"
			intervals [171]:
				xmin = 131.5002
				xmax = 131.8702
				text = "favorite"
			intervals [172]:
				xmin = 131.8702
				xmax = 132.4402
				text = "movies"
			intervals [173]:
				xmin = 132.4402
				xmax = 132.5402
				text = "that"
			intervals [174]:
				xmin = 132.5402
				xmax = 132.5802
				text = ""
			intervals [175]:
				xmin = 132.5802
				xmax = 132.7702
				text = "you"
			intervals [176]:
				xmin = 132.7702
				xmax = 132.9202
				text = "have"
			intervals [177]:
				xmin = 132.9202
				xmax = 133.2702
				text = "saw"
			intervals [178]:
				xmin = 133.2702
				xmax = 140.9474
				text = ""
			intervals [179]:
				xmin = 140.9474
				xmax = 142.0374
				text = "<unk>"
			intervals [180]:
				xmin = 142.0374
				xmax = 142.3774
				text = ""
			intervals [181]:
				xmin = 142.3774
				xmax = 142.4674
				text = "some"
			intervals [182]:
				xmin = 142.4674
				xmax = 142.7774
				text = ""
			intervals [183]:
				xmin = 142.7774
				xmax = 143.1274
				text = "idea"
			intervals [184]:
				xmin = 143.1274
				xmax = 143.1574
				text = ""
			intervals [185]:
				xmin = 143.1574
				xmax = 143.2774
				text = "what"
			intervals [186]:
				xmin = 143.2774
				xmax = 143.7074
				text = "happened"
			intervals [187]:
				xmin = 143.7074
				xmax = 143.7374
				text = ""
			intervals [188]:
				xmin = 143.7374
				xmax = 143.7974
				text = "um"
			intervals [189]:
				xmin = 143.7974
				xmax = 143.9774
				text = "in"
			intervals [190]:
				xmin = 143.9774
				xmax = 144.0074
				text = ""
			intervals [191]:
				xmin = 144.0074
				xmax = 144.1574
				text = "valley"
			intervals [192]:
				xmin = 144.1574
				xmax = 144.7674
				text = ""
			intervals [193]:
				xmin = 144.7674
				xmax = 145.0274
				text = "of"
			intervals [194]:
				xmin = 145.0274
				xmax = 145.1074
				text = ""
			intervals [195]:
				xmin = 145.1074
				xmax = 145.6474
				text = "decisions"
			intervals [196]:
				xmin = 145.6474
				xmax = 173.0243
				text = ""
			intervals [197]:
				xmin = 173.0243
				xmax = 173.0843
				text = "yeah"
			intervals [198]:
				xmin = 173.0843
				xmax = 173.1143
				text = ""
			intervals [199]:
				xmin = 173.1143
				xmax = 173.1443
				text = "i"
			intervals [200]:
				xmin = 173.1443
				xmax = 173.1743
				text = ""
			intervals [201]:
				xmin = 173.1743
				xmax = 173.3843
				text = "know"
			intervals [202]:
				xmin = 173.3843
				xmax = 174.348
				text = ""
			intervals [203]:
				xmin = 174.348
				xmax = 174.478
				text = "um"
			intervals [204]:
				xmin = 174.478
				xmax = 175.7055
				text = ""
			intervals [205]:
				xmin = 175.7055
				xmax = 175.7955
				text = "do"
			intervals [206]:
				xmin = 175.7955
				xmax = 175.9155
				text = "you"
			intervals [207]:
				xmin = 175.9155
				xmax = 176.0755
				text = "have"
			intervals [208]:
				xmin = 176.0755
				xmax = 176.1255
				text = "a"
			intervals [209]:
				xmin = 176.1255
				xmax = 176.1755
				text = ""
			intervals [210]:
				xmin = 176.1755
				xmax = 176.6455
				text = "pet"
			intervals [211]:
				xmin = 176.6455
				xmax = 179.6352
				text = ""
			intervals [212]:
				xmin = 179.6352
				xmax = 182.3952
				text = "<unk>"
			intervals [213]:
				xmin = 182.3952
				xmax = 182.5235
				text = ""
			intervals [214]:
				xmin = 182.5235
				xmax = 183.1135
				text = "okay"
			intervals [215]:
				xmin = 183.1135
				xmax = 183.5844
				text = ""
			intervals [216]:
				xmin = 183.5844
				xmax = 183.8244
				text = "um"
			intervals [217]:
				xmin = 183.8244
				xmax = 184.0044
				text = "can"
			intervals [218]:
				xmin = 184.0044
				xmax = 184.1844
				text = "you"
			intervals [219]:
				xmin = 184.1844
				xmax = 184.4144
				text = "tell"
			intervals [220]:
				xmin = 184.4144
				xmax = 184.5044
				text = "me"
			intervals [221]:
				xmin = 184.5044
				xmax = 184.5844
				text = ""
			intervals [222]:
				xmin = 184.5844
				xmax = 184.8744
				text = "something"
			intervals [223]:
				xmin = 184.8744
				xmax = 185.1544
				text = "about"
			intervals [224]:
				xmin = 185.1544
				xmax = 185.3244
				text = "your"
			intervals [225]:
				xmin = 185.3244
				xmax = 185.9444
				text = "school"
			intervals [226]:
				xmin = 185.9444
				xmax = 186.3253
				text = ""
			intervals [227]:
				xmin = 186.3253
				xmax = 186.4453
				text = "that"
			intervals [228]:
				xmin = 186.4453
				xmax = 186.5753
				text = ""
			intervals [229]:
				xmin = 186.5753
				xmax = 186.7553
				text = "you"
			intervals [230]:
				xmin = 186.7553
				xmax = 186.8053
				text = ""
			intervals [231]:
				xmin = 186.8053
				xmax = 187.1953
				text = "attend"
			intervals [232]:
				xmin = 187.1953
				xmax = 189.5508
				text = ""
			intervals [233]:
				xmin = 189.5508
				xmax = 189.7808
				text = "when"
			intervals [234]:
				xmin = 189.7808
				xmax = 189.9008
				text = "you"
			intervals [235]:
				xmin = 189.9008
				xmax = 190.0108
				text = "was"
			intervals [236]:
				xmin = 190.0108
				xmax = 190.1108
				text = "in"
			intervals [237]:
				xmin = 190.1108
				xmax = 190.1408
				text = ""
			intervals [238]:
				xmin = 190.1408
				xmax = 190.3608
				text = "high"
			intervals [239]:
				xmin = 190.3608
				xmax = 190.3908
				text = ""
			intervals [240]:
				xmin = 190.3908
				xmax = 190.7108
				text = "school"
			intervals [241]:
				xmin = 190.7108
				xmax = 192.8482
				text = ""
			intervals [242]:
				xmin = 192.8482
				xmax = 193.1582
				text = "yeah"
			intervals [243]:
				xmin = 193.1582
				xmax = 201.483
				text = ""
			intervals [244]:
				xmin = 201.483
				xmax = 201.663
				text = "yeah"
			intervals [245]:
				xmin = 201.663
				xmax = 201.693
				text = ""
			intervals [246]:
				xmin = 201.693
				xmax = 202.223
				text = "the"
			intervals [247]:
				xmin = 202.223
				xmax = 202.583
				text = "size"
			intervals [248]:
				xmin = 202.583
				xmax = 202.613
				text = ""
			intervals [249]:
				xmin = 202.613
				xmax = 202.693
				text = "i"
			intervals [250]:
				xmin = 202.693
				xmax = 202.753
				text = ""
			intervals [251]:
				xmin = 202.753
				xmax = 202.893
				text = "guess"
			intervals [252]:
				xmin = 202.893
				xmax = 202.933
				text = ""
			intervals [253]:
				xmin = 202.933
				xmax = 203.063
				text = "and"
			intervals [254]:
				xmin = 203.063
				xmax = 203.103
				text = ""
			intervals [255]:
				xmin = 203.103
				xmax = 203.243
				text = "so"
			intervals [256]:
				xmin = 203.243
				xmax = 203.403
				text = ""
			intervals [257]:
				xmin = 203.403
				xmax = 203.563
				text = "forth"
			intervals [258]:
				xmin = 203.563
				xmax = 207.2924
				text = ""
			intervals [259]:
				xmin = 207.2924
				xmax = 207.4724
				text = "mm-hm"
			intervals [260]:
				xmin = 207.4724
				xmax = 208.7246
				text = ""
			intervals [261]:
				xmin = 208.7246
				xmax = 208.8246
				text = "and"
			intervals [262]:
				xmin = 208.8246
				xmax = 208.8546
				text = ""
			intervals [263]:
				xmin = 208.8546
				xmax = 208.9846
				text = "what"
			intervals [264]:
				xmin = 208.9846
				xmax = 209.1346
				text = "did"
			intervals [265]:
				xmin = 209.1346
				xmax = 209.2246
				text = "you"
			intervals [266]:
				xmin = 209.2246
				xmax = 209.5146
				text = "like"
			intervals [267]:
				xmin = 209.5146
				xmax = 209.7246
				text = "about"
			intervals [268]:
				xmin = 209.7246
				xmax = 209.7946
				text = ""
			intervals [269]:
				xmin = 209.7946
				xmax = 209.8946
				text = "the"
			intervals [270]:
				xmin = 209.8946
				xmax = 210.1746
				text = "school"
			intervals [271]:
				xmin = 210.1746
				xmax = 210.2046
				text = ""
			intervals [272]:
				xmin = 210.2046
				xmax = 210.2946
				text = "did"
			intervals [273]:
				xmin = 210.2946
				xmax = 210.3346
				text = ""
			intervals [274]:
				xmin = 210.3346
				xmax = 210.4046
				text = "you"
			intervals [275]:
				xmin = 210.4046
				xmax = 210.4646
				text = ""
			intervals [276]:
				xmin = 210.4646
				xmax = 210.5846
				text = "like"
			intervals [277]:
				xmin = 210.5846
				xmax = 210.7246
				text = ""
			intervals [278]:
				xmin = 210.7246
				xmax = 211.0246
				text = "anything"
			intervals [279]:
				xmin = 211.0246
				xmax = 211.0646
				text = ""
			intervals [280]:
				xmin = 211.0646
				xmax = 211.3046
				text = "about"
			intervals [281]:
				xmin = 211.3046
				xmax = 211.3846
				text = ""
			intervals [282]:
				xmin = 211.3846
				xmax = 211.4646
				text = "the"
			intervals [283]:
				xmin = 211.4646
				xmax = 211.6946
				text = "school"
			intervals [284]:
				xmin = 211.6946
				xmax = 211.7246
				text = ""
			intervals [285]:
				xmin = 211.7246
				xmax = 211.7946
				text = "at"
			intervals [286]:
				xmin = 211.7946
				xmax = 211.8246
				text = ""
			intervals [287]:
				xmin = 211.8246
				xmax = 212.0946
				text = "all"
			intervals [288]:
				xmin = 212.0946
				xmax = 231.8046
				text = ""
			intervals [289]:
				xmin = 231.8046
				xmax = 232.1146
				text = "mm-hm"
			intervals [290]:
				xmin = 232.1146
				xmax = 232.931
				text = ""
			intervals [291]:
				xmin = 232.931
				xmax = 233.291
				text = "uh"
			intervals [292]:
				xmin = 233.291
				xmax = 233.581
				text = "now"
			intervals [293]:
				xmin = 233.581
				xmax = 233.951
				text = "uh"
			intervals [294]:
				xmin = 233.951
				xmax = 234.211
				text = ""
			intervals [295]:
				xmin = 234.211
				xmax = 234.621
				text = "<unk>"
			intervals [296]:
				xmin = 234.621
				xmax = 234.781
				text = ""
			intervals [297]:
				xmin = 234.781
				xmax = 234.991
				text = "what"
			intervals [298]:
				xmin = 234.991
				xmax = 235.191
				text = "did"
			intervals [299]:
				xmin = 235.191
				xmax = 235.311
				text = "you"
			intervals [300]:
				xmin = 235.311
				xmax = 235.691
				text = "study"
			intervals [301]:
				xmin = 235.691
				xmax = 240.1387
				text = ""
			intervals [302]:
				xmin = 240.1387
				xmax = 240.3187
				text = "did"
			intervals [303]:
				xmin = 240.3187
				xmax = 240.4487
				text = "you"
			intervals [304]:
				xmin = 240.4487
				xmax = 240.7187
				text = "like"
			intervals [305]:
				xmin = 240.7187
				xmax = 240.7687
				text = ""
			intervals [306]:
				xmin = 240.7687
				xmax = 241.1987
				text = "business"
			intervals [307]:
				xmin = 241.1987
				xmax = 258.8881
				text = ""
			intervals [308]:
				xmin = 258.8881
				xmax = 259.0781
				text = "okay"
			intervals [309]:
				xmin = 259.0781
				xmax = 259.2081
				text = "what"
			intervals [310]:
				xmin = 259.2081
				xmax = 259.3681
				text = "did"
			intervals [311]:
				xmin = 259.3681
				xmax = 259.4581
				text = "you"
			intervals [312]:
				xmin = 259.4581
				xmax = 259.5981
				text = "do"
			intervals [313]:
				xmin = 259.5981
				xmax = 259.7481
				text = "as"
			intervals [314]:
				xmin = 259.7481
				xmax = 259.8181
				text = "a"
			intervals [315]:
				xmin = 259.8181
				xmax = 260.4581
				text = "child"
			intervals [316]:
				xmin = 260.4581
				xmax = 260.6628
				text = ""
			intervals [317]:
				xmin = 260.6628
				xmax = 260.9528
				text = "after"
			intervals [318]:
				xmin = 260.9528
				xmax = 261.2728
				text = "school"
			intervals [319]:
				xmin = 261.2728
				xmax = 261.4428
				text = "was"
			intervals [320]:
				xmin = 261.4428
				xmax = 261.6928
				text = "out"
			intervals [321]:
				xmin = 261.6928
				xmax = 277.4314
				text = ""
			intervals [322]:
				xmin = 277.4314
				xmax = 277.9214
				text = "mm-hm"
			intervals [323]:
				xmin = 277.9214
				xmax = 279.0346
				text = ""
			intervals [324]:
				xmin = 279.0346
				xmax = 279.6646
				text = "okay"
			intervals [325]:
				xmin = 279.6646
				xmax = 280.6553
				text = ""
			intervals [326]:
				xmin = 280.6553
				xmax = 280.7853
				text = "did"
			intervals [327]:
				xmin = 280.7853
				xmax = 280.9153
				text = "you"
			intervals [328]:
				xmin = 280.9153
				xmax = 281.0653
				text = "ever"
			intervals [329]:
				xmin = 281.0653
				xmax = 281.2553
				text = "have"
			intervals [330]:
				xmin = 281.2553
				xmax = 281.3053
				text = "a"
			intervals [331]:
				xmin = 281.3053
				xmax = 281.5953
				text = "teacher"
			intervals [332]:
				xmin = 281.5953
				xmax = 281.7653
				text = "who"
			intervals [333]:
				xmin = 281.7653
				xmax = 281.8253
				text = ""
			intervals [334]:
				xmin = 281.8253
				xmax = 282.1553
				text = "hollered"
			intervals [335]:
				xmin = 282.1553
				xmax = 282.2053
				text = "a"
			intervals [336]:
				xmin = 282.2053
				xmax = 282.5253
				text = "lot"
			intervals [337]:
				xmin = 282.5253
				xmax = 289.9466
				text = ""
			intervals [338]:
				xmin = 289.9466
				xmax = 290.1366
				text = "what"
			intervals [339]:
				xmin = 290.1366
				xmax = 290.5566
				text = "about"
			intervals [340]:
				xmin = 290.5566
				xmax = 294.6096
				text = ""
			intervals [341]:
				xmin = 294.6096
				xmax = 294.7696
				text = "yeah"
			intervals [342]:
				xmin = 294.7696
				xmax = 323.5512
				text = ""
			intervals [343]:
				xmin = 323.5512
				xmax = 323.7312
				text = "did"
			intervals [344]:
				xmin = 323.7312
				xmax = 323.8512
				text = "you"
			intervals [345]:
				xmin = 323.8512
				xmax = 324.0212
				text = "ever"
			intervals [346]:
				xmin = 324.0212
				xmax = 324.1912
				text = "get"
			intervals [347]:
				xmin = 324.1912
				xmax = 324.4712
				text = "yelled"
			intervals [348]:
				xmin = 324.4712
				xmax = 324.7812
				text = "at"
			intervals [349]:
				xmin = 324.7812
				xmax = 324.9714
				text = ""
			intervals [350]:
				xmin = 324.9714
				xmax = 325.4314
				text = "<unk>"
			intervals [351]:
				xmin = 325.4314
				xmax = 327.069
				text = ""
			intervals [352]:
				xmin = 327.069
				xmax = 327.419
				text = "mm-hm"
			intervals [353]:
				xmin = 327.419
				xmax = 330.204
				text = ""
			intervals [354]:
				xmin = 330.204
				xmax = 330.394
				text = "what"
			intervals [355]:
				xmin = 330.394
				xmax = 330.774
				text = "about"
			intervals [356]:
				xmin = 330.774
				xmax = 337.365
				text = ""
			intervals [357]:
				xmin = 337.365
				xmax = 337.625
				text = "was"
			intervals [358]:
				xmin = 337.625
				xmax = 337.775
				text = "it"
			intervals [359]:
				xmin = 337.775
				xmax = 337.835
				text = ""
			intervals [360]:
				xmin = 337.835
				xmax = 338.335
				text = "fair"
			intervals [361]:
				xmin = 338.335
				xmax = 348.5064
				text = ""
			intervals [362]:
				xmin = 348.5064
				xmax = 348.8764
				text = "um"
			intervals [363]:
				xmin = 348.8764
				xmax = 349.0264
				text = "can"
			intervals [364]:
				xmin = 349.0264
				xmax = 349.1064
				text = "you"
			intervals [365]:
				xmin = 349.1064
				xmax = 349.2964
				text = "tell"
			intervals [366]:
				xmin = 349.2964
				xmax = 349.4064
				text = "me"
			intervals [367]:
				xmin = 349.4064
				xmax = 349.6764
				text = "about"
			intervals [368]:
				xmin = 349.6764
				xmax = 349.7464
				text = "the"
			intervals [369]:
				xmin = 349.7464
				xmax = 349.9664
				text = "best"
			intervals [370]:
				xmin = 349.9664
				xmax = 350.1864
				text = "teacher"
			intervals [371]:
				xmin = 350.1864
				xmax = 350.3164
				text = "you"
			intervals [372]:
				xmin = 350.3164
				xmax = 350.4964
				text = "ever"
			intervals [373]:
				xmin = 350.4964
				xmax = 350.5264
				text = ""
			intervals [374]:
				xmin = 350.5264
				xmax = 350.9264
				text = "had"
			intervals [375]:
				xmin = 350.9264
				xmax = 359.8915
				text = ""
			intervals [376]:
				xmin = 359.8915
				xmax = 360.8015
				text = "mm-hm"
			intervals [377]:
				xmin = 360.8015
				xmax = 361.3922
				text = ""
			intervals [378]:
				xmin = 361.3922
				xmax = 361.8222
				text = "um"
			intervals [379]:
				xmin = 361.8222
				xmax = 364.2735
				text = ""
			intervals [380]:
				xmin = 364.2735
				xmax = 364.4935
				text = "why"
			intervals [381]:
				xmin = 364.4935
				xmax = 364.6835
				text = "did"
			intervals [382]:
				xmin = 364.6835
				xmax = 364.8335
				text = "you"
			intervals [383]:
				xmin = 364.8335
				xmax = 365.0735
				text = "like"
			intervals [384]:
				xmin = 365.0735
				xmax = 365.3635
				text = "her"
			intervals [385]:
				xmin = 365.3635
				xmax = 392.2183
				text = ""
			intervals [386]:
				xmin = 392.2183
				xmax = 392.8883
				text = "mm-hm"
			intervals [387]:
				xmin = 392.8883
				xmax = 393.5395
				text = ""
			intervals [388]:
				xmin = 393.5395
				xmax = 394.3395
				text = "okay"
			intervals [389]:
				xmin = 394.3395
				xmax = 394.4195
				text = ""
			intervals [390]:
				xmin = 394.4195
				xmax = 394.9795
				text = "um"
			intervals [391]:
				xmin = 394.9795
				xmax = 395.8589
				text = ""
			intervals [392]:
				xmin = 395.8589
				xmax = 396.0189
				text = "did"
			intervals [393]:
				xmin = 396.0189
				xmax = 396.2389
				text = "you"
			intervals [394]:
				xmin = 396.2389
				xmax = 396.3889
				text = "ever"
			intervals [395]:
				xmin = 396.3889
				xmax = 396.4189
				text = ""
			intervals [396]:
				xmin = 396.4189
				xmax = 396.6989
				text = "ever"
			intervals [397]:
				xmin = 396.6989
				xmax = 396.8789
				text = "have"
			intervals [398]:
				xmin = 396.8789
				xmax = 396.9289
				text = "a"
			intervals [399]:
				xmin = 396.9289
				xmax = 397.2789
				text = "teacher"
			intervals [400]:
				xmin = 397.2789
				xmax = 397.3089
				text = ""
			intervals [401]:
				xmin = 397.3089
				xmax = 397.3689
				text = "who"
			intervals [402]:
				xmin = 397.3689
				xmax = 397.3989
				text = ""
			intervals [403]:
				xmin = 397.3989
				xmax = 397.5289
				text = "you"
			intervals [404]:
				xmin = 397.5289
				xmax = 397.5589
				text = ""
			intervals [405]:
				xmin = 397.5589
				xmax = 397.8289
				text = "just"
			intervals [406]:
				xmin = 397.8289
				xmax = 398.0289
				text = "couldn't"
			intervals [407]:
				xmin = 398.0289
				xmax = 398.0589
				text = ""
			intervals [408]:
				xmin = 398.0589
				xmax = 398.5689
				text = "stand"
			intervals [409]:
				xmin = 398.5689
				xmax = 399.3805
				text = ""
			intervals [410]:
				xmin = 399.3805
				xmax = 401.8705
				text = "a"
			intervals [411]:
				xmin = 401.8705
				xmax = 402.5523
				text = ""
			intervals [412]:
				xmin = 402.5523
				xmax = 402.8623
				text = "<unk>"
			intervals [413]:
				xmin = 402.8623
				xmax = 403.1179
				text = ""
			intervals [414]:
				xmin = 403.1179
				xmax = 403.4079
				text = "why"
			intervals [415]:
				xmin = 403.4079
				xmax = 403.7379
				text = "didn't"
			intervals [416]:
				xmin = 403.7379
				xmax = 403.8479
				text = "you"
			intervals [417]:
				xmin = 403.8479
				xmax = 404.0879
				text = "like"
			intervals [418]:
				xmin = 404.0879
				xmax = 404.2479
				text = "her"
			intervals [419]:
				xmin = 404.2479
				xmax = 405.6627
				text = ""
			intervals [420]:
				xmin = 405.6627
				xmax = 405.7827
				text = "or"
			intervals [421]:
				xmin = 405.7827
				xmax = 405.8127
				text = ""
			intervals [422]:
				xmin = 405.8127
				xmax = 405.9027
				text = "what"
			intervals [423]:
				xmin = 405.9027
				xmax = 405.9327
				text = ""
			intervals [424]:
				xmin = 405.9327
				xmax = 406.0827
				text = "didn't"
			intervals [425]:
				xmin = 406.0827
				xmax = 406.2327
				text = "you"
			intervals [426]:
				xmin = 406.2327
				xmax = 406.4527
				text = "like"
			intervals [427]:
				xmin = 406.4527
				xmax = 406.7627
				text = "about"
			intervals [428]:
				xmin = 406.7627
				xmax = 406.7927
				text = ""
			intervals [429]:
				xmin = 406.7927
				xmax = 406.8727
				text = "her"
			intervals [430]:
				xmin = 406.8727
				xmax = 430.0704
				text = ""
			intervals [431]:
				xmin = 430.0704
				xmax = 430.2804
				text = "hm"
			intervals [432]:
				xmin = 430.2804
				xmax = 431.2261
				text = ""
			intervals [433]:
				xmin = 431.2261
				xmax = 432.1461
				text = "okay"
			intervals [434]:
				xmin = 432.1461
				xmax = 432.1761
				text = ""
			intervals [435]:
				xmin = 432.1761
				xmax = 432.7061
				text = "um"
			intervals [436]:
				xmin = 432.7061
				xmax = 433.1193
				text = ""
			intervals [437]:
				xmin = 433.1193
				xmax = 433.2793
				text = "did"
			intervals [438]:
				xmin = 433.2793
				xmax = 433.3793
				text = "the"
			intervals [439]:
				xmin = 433.3793
				xmax = 433.6993
				text = "kids"
			intervals [440]:
				xmin = 433.6993
				xmax = 433.8093
				text = "in"
			intervals [441]:
				xmin = 433.8093
				xmax = 434.0093
				text = "your"
			intervals [442]:
				xmin = 434.0093
				xmax = 434.3593
				text = "class"
			intervals [443]:
				xmin = 434.3593
				xmax = 434.3893
				text = ""
			intervals [444]:
				xmin = 434.3893
				xmax = 434.4993
				text = "ever"
			intervals [445]:
				xmin = 434.4993
				xmax = 434.5993
				text = ""
			intervals [446]:
				xmin = 434.5993
				xmax = 434.7593
				text = "play"
			intervals [447]:
				xmin = 434.7593
				xmax = 434.7993
				text = ""
			intervals [448]:
				xmin = 434.7993
				xmax = 435.0793
				text = "tricks"
			intervals [449]:
				xmin = 435.0793
				xmax = 435.1093
				text = ""
			intervals [450]:
				xmin = 435.1093
				xmax = 435.3293
				text = "on"
			intervals [451]:
				xmin = 435.3293
				xmax = 435.3593
				text = ""
			intervals [452]:
				xmin = 435.3593
				xmax = 435.4193
				text = "the"
			intervals [453]:
				xmin = 435.4193
				xmax = 435.6893
				text = "teacher"
			intervals [454]:
				xmin = 435.6893
				xmax = 447.4295
				text = ""
			intervals [455]:
				xmin = 447.4295
				xmax = 447.5595
				text = "for"
			intervals [456]:
				xmin = 447.5595
				xmax = 447.8895
				text = "instance"
			intervals [457]:
				xmin = 447.8895
				xmax = 448.0095
				text = "give"
			intervals [458]:
				xmin = 448.0095
				xmax = 448.0895
				text = "me"
			intervals [459]:
				xmin = 448.0895
				xmax = 448.1195
				text = ""
			intervals [460]:
				xmin = 448.1195
				xmax = 448.3195
				text = "some"
			intervals [461]:
				xmin = 448.3195
				xmax = 448.4695
				text = "type"
			intervals [462]:
				xmin = 448.4695
				xmax = 448.6495
				text = ""
			intervals [463]:
				xmin = 448.6495
				xmax = 448.7095
				text = "of"
			intervals [464]:
				xmin = 448.7095
				xmax = 449.0695
				text = "idea"
			intervals [465]:
				xmin = 449.0695
				xmax = 449.1295
				text = "of"
			intervals [466]:
				xmin = 449.1295
				xmax = 449.1595
				text = ""
			intervals [467]:
				xmin = 449.1595
				xmax = 449.2295
				text = "the"
			intervals [468]:
				xmin = 449.2295
				xmax = 449.4595
				text = "type"
			intervals [469]:
				xmin = 449.4595
				xmax = 449.5195
				text = "of"
			intervals [470]:
				xmin = 449.5195
				xmax = 449.7995
				text = "tricks"
			intervals [471]:
				xmin = 449.7995
				xmax = 449.9095
				text = "they"
			intervals [472]:
				xmin = 449.9095
				xmax = 449.9695
				text = ""
			intervals [473]:
				xmin = 449.9695
				xmax = 450.2495
				text = "played"
			intervals [474]:
				xmin = 450.2495
				xmax = 450.4195
				text = "on"
			intervals [475]:
				xmin = 450.4195
				xmax = 450.4495
				text = ""
			intervals [476]:
				xmin = 450.4495
				xmax = 450.5095
				text = "her"
			intervals [477]:
				xmin = 450.5095
				xmax = 464.9414
				text = ""
			intervals [478]:
				xmin = 464.9414
				xmax = 465.0714
				text = "what"
			intervals [479]:
				xmin = 465.0714
				xmax = 465.1114
				text = ""
			intervals [480]:
				xmin = 465.1114
				xmax = 465.3014
				text = "was"
			intervals [481]:
				xmin = 465.3014
				xmax = 465.3314
				text = ""
			intervals [482]:
				xmin = 465.3314
				xmax = 465.3914
				text = "her"
			intervals [483]:
				xmin = 465.3914
				xmax = 465.9514
				text = "reaction"
			intervals [484]:
				xmin = 465.9514
				xmax = 466.0814
				text = ""
			intervals [485]:
				xmin = 466.0814
				xmax = 466.1514
				text = "to"
			intervals [486]:
				xmin = 466.1514
				xmax = 466.3714
				text = "that"
			intervals [487]:
				xmin = 466.3714
				xmax = 468.7133
				text = ""
			intervals [488]:
				xmin = 468.7133
				xmax = 469.1833
				text = "<unk>"
			intervals [489]:
				xmin = 469.1833
				xmax = 470.5115
				text = ""
			intervals [490]:
				xmin = 470.5115
				xmax = 471.2815
				text = "uh-huh"
			intervals [491]:
				xmin = 471.2815
				xmax = 472.2342
				text = ""
			intervals [492]:
				xmin = 472.2342
				xmax = 472.9842
				text = "okay"
			intervals [493]:
				xmin = 472.9842
				xmax = 473.0142
				text = ""
			intervals [494]:
				xmin = 473.0142
				xmax = 473.4242
				text = "um"
			intervals [495]:
				xmin = 473.4242
				xmax = 475.6629
				text = ""
			intervals [496]:
				xmin = 475.6629
				xmax = 475.8229
				text = "is"
			intervals [497]:
				xmin = 475.8229
				xmax = 475.9629
				text = "there"
			intervals [498]:
				xmin = 475.9629
				xmax = 476.0029
				text = "a"
			intervals [499]:
				xmin = 476.0029
				xmax = 476.2329
				text = "group"
			intervals [500]:
				xmin = 476.2329
				xmax = 476.3129
				text = "of"
			intervals [501]:
				xmin = 476.3129
				xmax = 476.8229
				text = "people"
			intervals [502]:
				xmin = 476.8229
				xmax = 477.3083
				text = ""
			intervals [503]:
				xmin = 477.3083
				xmax = 477.4483
				text = "you"
			intervals [504]:
				xmin = 477.4483
				xmax = 477.8183
				text = "usually"
			intervals [505]:
				xmin = 477.8183
				xmax = 478.4083
				text = "associate"
			intervals [506]:
				xmin = 478.4083
				xmax = 478.4383
				text = ""
			intervals [507]:
				xmin = 478.4383
				xmax = 478.6483
				text = "with"
			intervals [508]:
				xmin = 478.6483
				xmax = 482.195
				text = ""
			intervals [509]:
				xmin = 482.195
				xmax = 482.305
				text = "mm-hm"
			intervals [510]:
				xmin = 482.305
				xmax = 482.385
				text = ""
			intervals [511]:
				xmin = 482.385
				xmax = 482.735
				text = "that"
			intervals [512]:
				xmin = 482.735
				xmax = 482.765
				text = ""
			intervals [513]:
				xmin = 482.765
				xmax = 482.845
				text = "you"
			intervals [514]:
				xmin = 482.845
				xmax = 482.875
				text = ""
			intervals [515]:
				xmin = 482.875
				xmax = 483.155
				text = "used"
			intervals [516]:
				xmin = 483.155
				xmax = 483.275
				text = "to"
			intervals [517]:
				xmin = 483.275
				xmax = 483.315
				text = ""
			intervals [518]:
				xmin = 483.315
				xmax = 483.535
				text = "associate"
			intervals [519]:
				xmin = 483.535
				xmax = 483.645
				text = ""
			intervals [520]:
				xmin = 483.645
				xmax = 483.735
				text = "with"
			intervals [521]:
				xmin = 483.735
				xmax = 485.2294
				text = ""
			intervals [522]:
				xmin = 485.2294
				xmax = 485.3894
				text = "mm-hm"
			intervals [523]:
				xmin = 485.3894
				xmax = 491.5885
				text = ""
			intervals [524]:
				xmin = 491.5885
				xmax = 491.8185
				text = "mm-hm"
			intervals [525]:
				xmin = 491.8185
				xmax = 493.8727
				text = ""
			intervals [526]:
				xmin = 493.8727
				xmax = 494.1627
				text = "okay"
			intervals [527]:
				xmin = 494.1627
				xmax = 495.4027
				text = ""
			intervals [528]:
				xmin = 495.4027
				xmax = 495.4627
				text = "um"
			intervals [529]:
				xmin = 495.4627
				xmax = 497.3739
				text = ""
			intervals [530]:
				xmin = 497.3739
				xmax = 497.5239
				text = "do"
			intervals [531]:
				xmin = 497.5239
				xmax = 497.7039
				text = "any"
			intervals [532]:
				xmin = 497.7039
				xmax = 498.0339
				text = "people"
			intervals [533]:
				xmin = 498.0339
				xmax = 498.1839
				text = "in"
			intervals [534]:
				xmin = 498.1839
				xmax = 498.3839
				text = "your"
			intervals [535]:
				xmin = 498.3839
				xmax = 498.5939
				text = "group"
			intervals [536]:
				xmin = 498.5939
				xmax = 498.8539
				text = "speak"
			intervals [537]:
				xmin = 498.8539
				xmax = 499.0339
				text = "any"
			intervals [538]:
				xmin = 499.0339
				xmax = 499.3939
				text = "foreign"
			intervals [539]:
				xmin = 499.3939
				xmax = 499.9039
				text = "language"
			intervals [540]:
				xmin = 499.9039
				xmax = 501.0932
				text = ""
			intervals [541]:
				xmin = 501.0932
				xmax = 501.3432
				text = "<unk>"
			intervals [542]:
				xmin = 501.3432
				xmax = 501.5032
				text = ""
			intervals [543]:
				xmin = 501.5032
				xmax = 502.2432
				text = "languages"
			intervals [544]:
				xmin = 502.2432
				xmax = 510.2819
				text = ""
			intervals [545]:
				xmin = 510.2819
				xmax = 510.4219
				text = "are"
			intervals [546]:
				xmin = 510.4219
				xmax = 510.5819
				text = "there"
			intervals [547]:
				xmin = 510.5819
				xmax = 510.7519
				text = "any"
			intervals [548]:
				xmin = 510.7519
				xmax = 511.0219
				text = "white"
			intervals [549]:
				xmin = 511.0219
				xmax = 511.2619
				text = "people"
			intervals [550]:
				xmin = 511.2619
				xmax = 511.3719
				text = "in"
			intervals [551]:
				xmin = 511.3719
				xmax = 511.5519
				text = "your"
			intervals [552]:
				xmin = 511.5519
				xmax = 511.8619
				text = "group"
			intervals [553]:
				xmin = 511.8619
				xmax = 515.4253
				text = ""
			intervals [554]:
				xmin = 515.4253
				xmax = 515.5653
				text = "yeah"
			intervals [555]:
				xmin = 515.5653
				xmax = 515.7656
				text = ""
			intervals [556]:
				xmin = 515.7656
				xmax = 516.2056
				text = "presently"
			intervals [557]:
				xmin = 516.2056
				xmax = 521.7124
				text = ""
			intervals [558]:
				xmin = 521.7124
				xmax = 521.9224
				text = "okay"
			intervals [559]:
				xmin = 521.9224
				xmax = 525.3736
				text = ""
			intervals [560]:
				xmin = 525.3736
				xmax = 525.5936
				text = "in"
			intervals [561]:
				xmin = 525.5936
				xmax = 525.8536
				text = "your"
			intervals [562]:
				xmin = 525.8536
				xmax = 526.2436
				text = "group"
			intervals [563]:
				xmin = 526.2436
				xmax = 526.8697
				text = ""
			intervals [564]:
				xmin = 526.8697
				xmax = 527.1697
				text = "is"
			intervals [565]:
				xmin = 527.1697
				xmax = 527.3597
				text = "there"
			intervals [566]:
				xmin = 527.3597
				xmax = 527.5497
				text = "any"
			intervals [567]:
				xmin = 527.5497
				xmax = 527.8297
				text = "one"
			intervals [568]:
				xmin = 527.8297
				xmax = 528.2397
				text = "person"
			intervals [569]:
				xmin = 528.2397
				xmax = 528.2697
				text = ""
			intervals [570]:
				xmin = 528.2697
				xmax = 528.3597
				text = "that"
			intervals [571]:
				xmin = 528.3597
				xmax = 528.8597
				text = "everybody"
			intervals [572]:
				xmin = 528.8597
				xmax = 529.3097
				text = "listens"
			intervals [573]:
				xmin = 529.3097
				xmax = 529.5997
				text = "to"
			intervals [574]:
				xmin = 529.5997
				xmax = 529.8406
				text = ""
			intervals [575]:
				xmin = 529.8406
				xmax = 530.2006
				text = "and"
			intervals [576]:
				xmin = 530.2006
				xmax = 530.4206
				text = ""
			intervals [577]:
				xmin = 530.4206
				xmax = 530.9506
				text = "regard"
			intervals [578]:
				xmin = 530.9506
				xmax = 531.0506
				text = ""
			intervals [579]:
				xmin = 531.0506
				xmax = 531.2906
				text = "to"
			intervals [580]:
				xmin = 531.2906
				xmax = 531.4706
				text = ""
			intervals [581]:
				xmin = 531.4706
				xmax = 531.7106
				text = "as"
			intervals [582]:
				xmin = 531.7106
				xmax = 531.7406
				text = ""
			intervals [583]:
				xmin = 531.7406
				xmax = 531.7706
				text = "a"
			intervals [584]:
				xmin = 531.7706
				xmax = 532.0606
				text = "leader"
			intervals [585]:
				xmin = 532.0606
				xmax = 536.3256
				text = ""
			intervals [586]:
				xmin = 536.3256
				xmax = 536.8056
				text = "why"
			intervals [587]:
				xmin = 536.8056
				xmax = 553.3171
				text = ""
			intervals [588]:
				xmin = 553.3171
				xmax = 553.4871
				text = "mm-hm"
			intervals [589]:
				xmin = 553.4871
				xmax = 555.1631
				text = ""
			intervals [590]:
				xmin = 555.1631
				xmax = 555.9631
				text = "okay"
			intervals [591]:
				xmin = 555.9631
				xmax = 556.3069
				text = ""
			intervals [592]:
				xmin = 556.3069
				xmax = 556.7869
				text = "um"
			intervals [593]:
				xmin = 556.7869
				xmax = 557.2501
				text = ""
			intervals [594]:
				xmin = 557.2501
				xmax = 557.6101
				text = "<unk>"
			intervals [595]:
				xmin = 557.6101
				xmax = 559.1739
				text = ""
			intervals [596]:
				xmin = 559.1739
				xmax = 559.3839
				text = "if"
			intervals [597]:
				xmin = 559.3839
				xmax = 559.4839
				text = "you"
			intervals [598]:
				xmin = 559.4839
				xmax = 559.6139
				text = "could"
			intervals [599]:
				xmin = 559.6139
				xmax = 559.7539
				text = "do"
			intervals [600]:
				xmin = 559.7539
				xmax = 559.8339
				text = "it"
			intervals [601]:
				xmin = 559.8339
				xmax = 560.0339
				text = "all"
			intervals [602]:
				xmin = 560.0339
				xmax = 560.1239
				text = "over"
			intervals [603]:
				xmin = 560.1239
				xmax = 560.1539
				text = ""
			intervals [604]:
				xmin = 560.1539
				xmax = 560.8739
				text = "again"
			intervals [605]:
				xmin = 560.8739
				xmax = 563.0429
				text = ""
			intervals [606]:
				xmin = 563.0429
				xmax = 563.2429
				text = "what"
			intervals [607]:
				xmin = 563.2429
				xmax = 563.2829
				text = ""
			intervals [608]:
				xmin = 563.2829
				xmax = 563.5329
				text = "would"
			intervals [609]:
				xmin = 563.5329
				xmax = 563.7329
				text = "you"
			intervals [610]:
				xmin = 563.7329
				xmax = 563.9729
				text = "want"
			intervals [611]:
				xmin = 563.9729
				xmax = 564.0429
				text = ""
			intervals [612]:
				xmin = 564.0429
				xmax = 564.1729
				text = "to"
			intervals [613]:
				xmin = 564.1729
				xmax = 564.2029
				text = ""
			intervals [614]:
				xmin = 564.2029
				xmax = 564.4329
				text = "be"
			intervals [615]:
				xmin = 564.4329
				xmax = 589.8686
				text = ""
			intervals [616]:
				xmin = 589.8686
				xmax = 590.5386
				text = "mm-hm"
			intervals [617]:
				xmin = 590.5386
				xmax = 592.7185
				text = ""
			intervals [618]:
				xmin = 592.7185
				xmax = 593.5285
				text = "okay"
			intervals [619]:
				xmin = 593.5285
				xmax = 593.8185
				text = ""
			intervals [620]:
				xmin = 593.8185
				xmax = 594.1285
				text = "um"
			intervals [621]:
				xmin = 594.1285
				xmax = 596.4975
				text = ""
			intervals [622]:
				xmin = 596.4975
				xmax = 596.6375
				text = "what"
			intervals [623]:
				xmin = 596.6375
				xmax = 596.8275
				text = "did"
			intervals [624]:
				xmin = 596.8275
				xmax = 596.9975
				text = "you"
			intervals [625]:
				xmin = 596.9975
				xmax = 597.2975
				text = "hope"
			intervals [626]:
				xmin = 597.2975
				xmax = 597.3775
				text = "to"
			intervals [627]:
				xmin = 597.3775
				xmax = 597.4275
				text = ""
			intervals [628]:
				xmin = 597.4275
				xmax = 597.7475
				text = "be"
			intervals [629]:
				xmin = 597.7475
				xmax = 598.7665
				text = ""
			intervals [630]:
				xmin = 598.7665
				xmax = 598.9465
				text = "when"
			intervals [631]:
				xmin = 598.9465
				xmax = 599.0765
				text = "you"
			intervals [632]:
				xmin = 599.0765
				xmax = 599.1765
				text = "were"
			intervals [633]:
				xmin = 599.1765
				xmax = 599.5965
				text = "younger"
			intervals [634]:
				xmin = 599.5965
				xmax = 603.2285
				text = ""
			intervals [635]:
				xmin = 603.2285
				xmax = 603.5285
				text = "oh"
			intervals [636]:
				xmin = 603.5285
				xmax = 603.5685
				text = ""
			intervals [637]:
				xmin = 603.5685
				xmax = 603.6685
				text = "say"
			intervals [638]:
				xmin = 603.6685
				xmax = 603.8585
				text = "about"
			intervals [639]:
				xmin = 603.8585
				xmax = 603.9585
				text = "um"
			intervals [640]:
				xmin = 603.9585
				xmax = 605.7097
				text = ""
			intervals [641]:
				xmin = 605.7097
				xmax = 606.1497
				text = "fifteen"
			intervals [642]:
				xmin = 606.1497
				xmax = 606.2397
				text = ""
			intervals [643]:
				xmin = 606.2397
				xmax = 606.6197
				text = "sixteen"
			intervals [644]:
				xmin = 606.6197
				xmax = 625.8593
				text = ""
			intervals [645]:
				xmin = 625.8593
				xmax = 626.1193
				text = "how"
			intervals [646]:
				xmin = 626.1193
				xmax = 626.2093
				text = "long"
			intervals [647]:
				xmin = 626.2093
				xmax = 626.3393
				text = "does"
			intervals [648]:
				xmin = 626.3393
				xmax = 626.4493
				text = "it"
			intervals [649]:
				xmin = 626.4493
				xmax = 626.5893
				text = "take"
			intervals [650]:
				xmin = 626.5893
				xmax = 626.6493
				text = "to"
			intervals [651]:
				xmin = 626.6493
				xmax = 626.6793
				text = ""
			intervals [652]:
				xmin = 626.6793
				xmax = 626.9793
				text = "become"
			intervals [653]:
				xmin = 626.9793
				xmax = 627.0393
				text = ""
			intervals [654]:
				xmin = 627.0393
				xmax = 627.2393
				text = "a"
			intervals [655]:
				xmin = 627.2393
				xmax = 627.3993
				text = "um"
			intervals [656]:
				xmin = 627.3993
				xmax = 627.6063
				text = ""
			intervals [657]:
				xmin = 627.6063
				xmax = 627.9163
				text = "dental"
			intervals [658]:
				xmin = 627.9163
				xmax = 628.0263
				text = ""
			intervals [659]:
				xmin = 628.0263
				xmax = 628.5963
				text = "hygienist"
			intervals [660]:
				xmin = 628.5963
				xmax = 641.8449
				text = ""
			intervals [661]:
				xmin = 641.8449
				xmax = 642.6049
				text = "mm-hm"
			intervals [662]:
				xmin = 642.6049
				xmax = 643.5236
				text = ""
			intervals [663]:
				xmin = 643.5236
				xmax = 643.7436
				text = "what"
			intervals [664]:
				xmin = 643.7436
				xmax = 643.8736
				text = "do"
			intervals [665]:
				xmin = 643.8736
				xmax = 643.9536
				text = "a"
			intervals [666]:
				xmin = 643.9536
				xmax = 644.2236
				text = "dental"
			intervals [667]:
				xmin = 644.2236
				xmax = 644.2536
				text = ""
			intervals [668]:
				xmin = 644.2536
				xmax = 644.7736
				text = "hygienist"
			intervals [669]:
				xmin = 644.7736
				xmax = 644.9636
				text = "do"
			intervals [670]:
				xmin = 644.9636
				xmax = 646.9776
				text = ""
			intervals [671]:
				xmin = 646.9776
				xmax = 647.2976
				text = "what"
			intervals [672]:
				xmin = 647.2976
				xmax = 647.3276
				text = ""
			intervals [673]:
				xmin = 647.3276
				xmax = 647.6176
				text = "do"
			intervals [674]:
				xmin = 647.6176
				xmax = 647.8876
				text = "a"
			intervals [675]:
				xmin = 647.8876
				xmax = 647.9176
				text = ""
			intervals [676]:
				xmin = 647.9176
				xmax = 648.1576
				text = "dental"
			intervals [677]:
				xmin = 648.1576
				xmax = 648.4176
				text = ""
			intervals [678]:
				xmin = 648.4176
				xmax = 648.7476
				text = "hygienist"
			intervals [679]:
				xmin = 648.7476
				xmax = 648.9876
				text = ""
			intervals [680]:
				xmin = 648.9876
				xmax = 649.2976
				text = "don-"
			intervals [681]:
				xmin = 649.2976
				xmax = 649.4276
				text = ""
			intervals [682]:
				xmin = 649.4276
				xmax = 650.0276
				text = "hygienist"
			intervals [683]:
				xmin = 650.0276
				xmax = 650.0676
				text = ""
			intervals [684]:
				xmin = 650.0676
				xmax = 650.1476
				text = "do"
			intervals [685]:
				xmin = 650.1476
				xmax = 668.9073
				text = ""
			intervals [686]:
				xmin = 668.9073
				xmax = 669.1373
				text = "mm-hm"
			intervals [687]:
				xmin = 669.1373
				xmax = 670.5893
				text = ""
			intervals [688]:
				xmin = 670.5893
				xmax = 671.0393
				text = "um"
			intervals [689]:
				xmin = 671.0393
				xmax = 671.7291
				text = ""
			intervals [690]:
				xmin = 671.7291
				xmax = 671.9391
				text = "if"
			intervals [691]:
				xmin = 671.9391
				xmax = 672.0191
				text = "you"
			intervals [692]:
				xmin = 672.0191
				xmax = 672.0491
				text = ""
			intervals [693]:
				xmin = 672.0491
				xmax = 672.2391
				text = "had"
			intervals [694]:
				xmin = 672.2391
				xmax = 672.3691
				text = "all"
			intervals [695]:
				xmin = 672.3691
				xmax = 672.4291
				text = "the"
			intervals [696]:
				xmin = 672.4291
				xmax = 672.7191
				text = "money"
			intervals [697]:
				xmin = 672.7191
				xmax = 672.9791
				text = "you"
			intervals [698]:
				xmin = 672.9791
				xmax = 673.3591
				text = "wanted"
			intervals [699]:
				xmin = 673.3591
				xmax = 673.5491
				text = ""
			intervals [700]:
				xmin = 673.5491
				xmax = 673.6891
				text = "what"
			intervals [701]:
				xmin = 673.6891
				xmax = 673.8691
				text = "would"
			intervals [702]:
				xmin = 673.8691
				xmax = 673.9291
				text = ""
			intervals [703]:
				xmin = 673.9291
				xmax = 674.0691
				text = "do"
			intervals [704]:
				xmin = 674.0691
				xmax = 674.5891
				text = "with"
			intervals [705]:
				xmin = 674.5891
				xmax = 674.7391
				text = ""
			intervals [706]:
				xmin = 674.7391
				xmax = 674.7991
				text = "it"
			intervals [707]:
				xmin = 674.7991
				xmax = 679.2904
				text = ""
			intervals [708]:
				xmin = 679.2904
				xmax = 680.1304
				text = "<unk>"
			intervals [709]:
				xmin = 680.1304
				xmax = 710.1732
				text = ""
			intervals [710]:
				xmin = 710.1732
				xmax = 710.3532
				text = "mm-hm"
			intervals [711]:
				xmin = 710.3532
				xmax = 711.6182
				text = ""
			intervals [712]:
				xmin = 711.6182
				xmax = 711.8882
				text = "your"
			intervals [713]:
				xmin = 711.8882
				xmax = 712.3682
				text = "job"
			intervals [714]:
				xmin = 712.3682
				xmax = 712.4882
				text = ""
			intervals [715]:
				xmin = 712.4882
				xmax = 712.8982
				text = "describe"
			intervals [716]:
				xmin = 712.8982
				xmax = 713.0282
				text = "what"
			intervals [717]:
				xmin = 713.0282
				xmax = 713.1082
				text = "you"
			intervals [718]:
				xmin = 713.1082
				xmax = 713.2582
				text = "do"
			intervals [719]:
				xmin = 713.2582
				xmax = 713.3382
				text = "in"
			intervals [720]:
				xmin = 713.3382
				xmax = 713.3982
				text = "a"
			intervals [721]:
				xmin = 713.3982
				xmax = 713.6282
				text = "day"
			intervals [722]:
				xmin = 713.6282
				xmax = 713.6982
				text = "s"
			intervals [723]:
				xmin = 713.6982
				xmax = 713.7282
				text = ""
			intervals [724]:
				xmin = 713.7282
				xmax = 714.1982
				text = "work"
			intervals [725]:
				xmin = 714.1982
				xmax = 714.8844
				text = ""
			intervals [726]:
				xmin = 714.8844
				xmax = 715.0944
				text = "<unk>"
			intervals [727]:
				xmin = 715.0944
				xmax = 773.1292
				text = ""
			intervals [728]:
				xmin = 773.1292
				xmax = 773.2492
				text = "mm-hm"
			intervals [729]:
				xmin = 773.2492
				xmax = 773.6392
				text = ""
			intervals [730]:
				xmin = 773.6392
				xmax = 773.8392
				text = "where"
			intervals [731]:
				xmin = 773.8392
				xmax = 773.9492
				text = "do"
			intervals [732]:
				xmin = 773.9492
				xmax = 774.1792
				text = "you"
			intervals [733]:
				xmin = 774.1792
				xmax = 774.5492
				text = "work"
			intervals [734]:
				xmin = 774.5492
				xmax = 775.0941
				text = ""
			intervals [735]:
				xmin = 775.0941
				xmax = 775.4441
				text = "<unk>"
			intervals [736]:
				xmin = 775.4441
				xmax = 777.2027
				text = ""
			intervals [737]:
				xmin = 777.2027
				xmax = 777.3127
				text = "oh"
			intervals [738]:
				xmin = 777.3127
				xmax = 777.4727
				text = ""
			intervals [739]:
				xmin = 777.4727
				xmax = 777.6227
				text = "mm-hm"
			intervals [740]:
				xmin = 777.6227
				xmax = 780.0795
				text = ""
			intervals [741]:
				xmin = 780.0795
				xmax = 780.5595
				text = "okay"
			intervals [742]:
				xmin = 780.5595
				xmax = 780.6295
				text = "and"
			intervals [743]:
				xmin = 780.6295
				xmax = 780.7395
				text = "how"
			intervals [744]:
				xmin = 780.7395
				xmax = 780.7695
				text = ""
			intervals [745]:
				xmin = 780.7695
				xmax = 780.8295
				text = "do"
			intervals [746]:
				xmin = 780.8295
				xmax = 780.9695
				text = "your"
			intervals [747]:
				xmin = 780.9695
				xmax = 781.2895
				text = "family"
			intervals [748]:
				xmin = 781.2895
				xmax = 781.6495
				text = "celebrate"
			intervals [749]:
				xmin = 781.6495
				xmax = 781.7095
				text = "the"
			intervals [750]:
				xmin = 781.7095
				xmax = 782.2195
				text = "holidays"
			intervals [751]:
				xmin = 782.2195
				xmax = 782.2495
				text = ""
			intervals [752]:
				xmin = 782.2495
				xmax = 782.6095
				text = "especially"
			intervals [753]:
				xmin = 782.6095
				xmax = 783.0895
				text = "christmas"
			intervals [754]:
				xmin = 783.0895
				xmax = 812.6557
				text = ""
			intervals [755]:
				xmin = 812.6557
				xmax = 812.8657
				text = "mm-hm"
			intervals [756]:
				xmin = 812.8657
				xmax = 813.9453
				text = ""
			intervals [757]:
				xmin = 813.9453
				xmax = 814.0353
				text = "what"
			intervals [758]:
				xmin = 814.0353
				xmax = 814.1853
				text = "would"
			intervals [759]:
				xmin = 814.1853
				xmax = 814.2653
				text = "you"
			intervals [760]:
				xmin = 814.2653
				xmax = 814.4653
				text = "like"
			intervals [761]:
				xmin = 814.4653
				xmax = 814.5253
				text = "for"
			intervals [762]:
				xmin = 814.5253
				xmax = 814.5753
				text = ""
			intervals [763]:
				xmin = 814.5753
				xmax = 814.9353
				text = "christmas"
			intervals [764]:
				xmin = 814.9353
				xmax = 815.1153
				text = "this"
			intervals [765]:
				xmin = 815.1153
				xmax = 815.4153
				text = "year"
			intervals [766]:
				xmin = 815.4153
				xmax = 820.6593
				text = ""
			intervals [767]:
				xmin = 820.6593
				xmax = 821.1993
				text = "mmkay"
			intervals [768]:
				xmin = 821.1993
				xmax = 821.4293
				text = ""
			intervals [769]:
				xmin = 821.4293
				xmax = 821.7793
				text = "mm-hm"
			intervals [770]:
				xmin = 821.7793
				xmax = 822.8975
				text = ""
			intervals [771]:
				xmin = 822.8975
				xmax = 822.9275
				text = "i"
			intervals [772]:
				xmin = 822.9275
				xmax = 822.9575
				text = ""
			intervals [773]:
				xmin = 822.9575
				xmax = 823.1475
				text = "haven't"
			intervals [774]:
				xmin = 823.1475
				xmax = 823.2175
				text = ""
			intervals [775]:
				xmin = 823.2175
				xmax = 823.3175
				text = "thought"
			intervals [776]:
				xmin = 823.3175
				xmax = 823.3975
				text = ""
			intervals [777]:
				xmin = 823.3975
				xmax = 823.5175
				text = "about"
			intervals [778]:
				xmin = 823.5175
				xmax = 823.5475
				text = ""
			intervals [779]:
				xmin = 823.5475
				xmax = 823.6175
				text = "it"
			intervals [780]:
				xmin = 823.6175
				xmax = 823.6475
				text = ""
			intervals [781]:
				xmin = 823.6475
				xmax = 823.7975
				text = "either"
			intervals [782]:
				xmin = 823.7975
				xmax = 825.3428
				text = ""
			intervals [783]:
				xmin = 825.3428
				xmax = 825.4528
				text = "what"
			intervals [784]:
				xmin = 825.4528
				xmax = 825.6528
				text = "was"
			intervals [785]:
				xmin = 825.6528
				xmax = 825.7128
				text = "the"
			intervals [786]:
				xmin = 825.7128
				xmax = 825.9828
				text = "best"
			intervals [787]:
				xmin = 825.9828
				xmax = 826.3128
				text = "present"
			intervals [788]:
				xmin = 826.3128
				xmax = 826.4128
				text = "you"
			intervals [789]:
				xmin = 826.4128
				xmax = 826.6128
				text = "ever"
			intervals [790]:
				xmin = 826.6128
				xmax = 826.9028
				text = "got"
			intervals [791]:
				xmin = 826.9028
				xmax = 832.5328
				text = ""
			intervals [792]:
				xmin = 832.5328
				xmax = 832.7828
				text = "when"
			intervals [793]:
				xmin = 832.7828
				xmax = 832.8528
				text = "you"
			intervals [794]:
				xmin = 832.8528
				xmax = 832.8828
				text = ""
			intervals [795]:
				xmin = 832.8828
				xmax = 833.0728
				text = "was"
			intervals [796]:
				xmin = 833.0728
				xmax = 833.8528
				text = "younger"
			intervals [797]:
				xmin = 833.8528
				xmax = 833.8828
				text = "or"
			intervals [798]:
				xmin = 833.8828
				xmax = 833.9528
				text = "up"
			intervals [799]:
				xmin = 833.9528
				xmax = 834.0928
				text = ""
			intervals [800]:
				xmin = 834.0928
				xmax = 834.1528
				text = "to"
			intervals [801]:
				xmin = 834.1528
				xmax = 834.4228
				text = "now"
			intervals [802]:
				xmin = 834.4228
				xmax = 836.7102
				text = ""
			intervals [803]:
				xmin = 836.7102
				xmax = 836.8702
				text = "can"
			intervals [804]:
				xmin = 836.8702
				xmax = 836.9402
				text = "you"
			intervals [805]:
				xmin = 836.9402
				xmax = 837.3802
				text = "describe"
			intervals [806]:
				xmin = 837.3802
				xmax = 837.5002
				text = "'em"
			intervals [807]:
				xmin = 837.5002
				xmax = 837.5702
				text = ""
			intervals [808]:
				xmin = 837.5702
				xmax = 837.7502
				text = "for"
			intervals [809]:
				xmin = 837.7502
				xmax = 837.8102
				text = "me"
			intervals [810]:
				xmin = 837.8102
				xmax = 841.0374
				text = ""
			intervals [811]:
				xmin = 841.0374
				xmax = 841.4774
				text = "mm-hm"
			intervals [812]:
				xmin = 841.4774
				xmax = 846.382
				text = ""
			intervals [813]:
				xmin = 846.382
				xmax = 846.832
				text = "okay"
			intervals [814]:
				xmin = 846.832
				xmax = 847.7088
				text = ""
			intervals [815]:
				xmin = 847.7088
				xmax = 847.8088
				text = "were"
			intervals [816]:
				xmin = 847.8088
				xmax = 847.8888
				text = "you"
			intervals [817]:
				xmin = 847.8888
				xmax = 848.0388
				text = "ever"
			intervals [818]:
				xmin = 848.0388
				xmax = 848.1488
				text = "in"
			intervals [819]:
				xmin = 848.1488
				xmax = 848.2688
				text = "a"
			intervals [820]:
				xmin = 848.2688
				xmax = 848.7188
				text = "situation"
			intervals [821]:
				xmin = 848.7188
				xmax = 848.8088
				text = "where"
			intervals [822]:
				xmin = 848.8088
				xmax = 848.9588
				text = "you"
			intervals [823]:
				xmin = 848.9588
				xmax = 849.1988
				text = "thought"
			intervals [824]:
				xmin = 849.1988
				xmax = 849.3288
				text = "you"
			intervals [825]:
				xmin = 849.3288
				xmax = 849.5788
				text = "might"
			intervals [826]:
				xmin = 849.5788
				xmax = 849.6088
				text = ""
			intervals [827]:
				xmin = 849.6088
				xmax = 849.7388
				text = "be"
			intervals [828]:
				xmin = 849.7388
				xmax = 849.7688
				text = ""
			intervals [829]:
				xmin = 849.7688
				xmax = 850.0788
				text = "killed"
			intervals [830]:
				xmin = 850.0788
				xmax = 850.1788
				text = "or"
			intervals [831]:
				xmin = 850.1788
				xmax = 850.4388
				text = "might"
			intervals [832]:
				xmin = 850.4388
				xmax = 850.4688
				text = ""
			intervals [833]:
				xmin = 850.4688
				xmax = 850.9088
				text = "die"
			intervals [834]:
				xmin = 850.9088
				xmax = 854.4584
				text = ""
			intervals [835]:
				xmin = 854.4584
				xmax = 854.9684
				text = "mm-hm"
			intervals [836]:
				xmin = 854.9684
				xmax = 855.1184
				text = ""
			intervals [837]:
				xmin = 855.1184
				xmax = 855.4784
				text = "okay"
			intervals [838]:
				xmin = 855.4784
				xmax = 855.9799
				text = ""
			intervals [839]:
				xmin = 855.9799
				xmax = 856.1999
				text = "say"
			intervals [840]:
				xmin = 856.1999
				xmax = 856.7399
				text = "sometimes"
			intervals [841]:
				xmin = 856.7399
				xmax = 856.7699
				text = ""
			intervals [842]:
				xmin = 856.7699
				xmax = 857.0099
				text = "people"
			intervals [843]:
				xmin = 857.0099
				xmax = 857.0399
				text = ""
			intervals [844]:
				xmin = 857.0399
				xmax = 857.2699
				text = "say"
			intervals [845]:
				xmin = 857.2699
				xmax = 857.4099
				text = "what"
			intervals [846]:
				xmin = 857.4099
				xmax = 857.5899
				text = "is"
			intervals [847]:
				xmin = 857.5899
				xmax = 857.8499
				text = "going"
			intervals [848]:
				xmin = 857.8499
				xmax = 857.9699
				text = "to"
			intervals [849]:
				xmin = 857.9699
				xmax = 858.5299
				text = "happen"
			intervals [850]:
				xmin = 858.5299
				xmax = 859.7555
				text = ""
			intervals [851]:
				xmin = 859.7555
				xmax = 859.8555
				text = "is"
			intervals [852]:
				xmin = 859.8555
				xmax = 860.1055
				text = "going"
			intervals [853]:
				xmin = 860.1055
				xmax = 860.2155
				text = "to"
			intervals [854]:
				xmin = 860.2155
				xmax = 860.2455
				text = ""
			intervals [855]:
				xmin = 860.2455
				xmax = 860.6555
				text = "happen"
			intervals [856]:
				xmin = 860.6555
				xmax = 860.7955
				text = "what"
			intervals [857]:
				xmin = 860.7955
				xmax = 860.8555
				text = "do"
			intervals [858]:
				xmin = 860.8555
				xmax = 861.0255
				text = "you"
			intervals [859]:
				xmin = 861.0255
				xmax = 861.1955
				text = "say"
			intervals [860]:
				xmin = 861.1955
				xmax = 861.4655
				text = "about"
			intervals [861]:
				xmin = 861.4655
				xmax = 861.4955
				text = ""
			intervals [862]:
				xmin = 861.4955
				xmax = 861.6655
				text = "that"
			intervals [863]:
				xmin = 861.6655
				xmax = 878.8868
				text = ""
			intervals [864]:
				xmin = 878.8868
				xmax = 879.0768
				text = "mm-hm"
			intervals [865]:
				xmin = 879.0768
				xmax = 880.0
				text = ""
	item [2]:
		class = "IntervalTier"
		name = "DCA_int_06 - phones"
		xmin = 0.0
		xmax = 880.0
		intervals: size = 2104
			intervals [1]:
				xmin = 0.0
				xmax = 0.4765
				text = ""
			intervals [2]:
				xmin = 0.4765
				xmax = 0.5065
				text = "W"
			intervals [3]:
				xmin = 0.5065
				xmax = 0.5365
				text = "AH1"
			intervals [4]:
				xmin = 0.5365
				xmax = 0.5665
				text = "T"
			intervals [5]:
				xmin = 0.5665
				xmax = 0.6165
				text = "K"
			intervals [6]:
				xmin = 0.6165
				xmax = 0.6765
				text = "AY1"
			intervals [7]:
				xmin = 0.6765
				xmax = 0.7365
				text = "N"
			intervals [8]:
				xmin = 0.7365
				xmax = 0.7865
				text = "AH0"
			intervals [9]:
				xmin = 0.7865
				xmax = 0.8165
				text = "V"
			intervals [10]:
				xmin = 0.8165
				xmax = 0.8765
				text = "G"
			intervals [11]:
				xmin = 0.8765
				xmax = 0.9865
				text = "EY1"
			intervals [12]:
				xmin = 0.9865
				xmax = 1.0165
				text = "M"
			intervals [13]:
				xmin = 1.0165
				xmax = 1.0465
				text = "Z"
			intervals [14]:
				xmin = 1.0465
				xmax = 1.0765
				text = "D"
			intervals [15]:
				xmin = 1.0765
				xmax = 1.1065
				text = "IH1"
			intervals [16]:
				xmin = 1.1065
				xmax = 1.1865
				text = "D"
			intervals [17]:
				xmin = 1.1865
				xmax = 1.2265
				text = "Y"
			intervals [18]:
				xmin = 1.2265
				xmax = 1.3065
				text = "UW1"
			intervals [19]:
				xmin = 1.3065
				xmax = 1.3365
				text = "P"
			intervals [20]:
				xmin = 1.3365
				xmax = 1.3865
				text = "L"
			intervals [21]:
				xmin = 1.3865
				xmax = 1.4365
				text = "EY1"
			intervals [22]:
				xmin = 1.4365
				xmax = 1.4965
				text = "AE1"
			intervals [23]:
				xmin = 1.4965
				xmax = 1.5765
				text = "Z"
			intervals [24]:
				xmin = 1.5765
				xmax = 1.6365
				text = "AH0"
			intervals [25]:
				xmin = 1.6365
				xmax = 1.7465
				text = "CH"
			intervals [26]:
				xmin = 1.7465
				xmax = 2.0365
				text = "AY1"
			intervals [27]:
				xmin = 2.0365
				xmax = 2.0665
				text = "L"
			intervals [28]:
				xmin = 2.0665
				xmax = 2.1965
				text = "D"
			intervals [29]:
				xmin = 2.1965
				xmax = 3.8758
				text = ""
			intervals [30]:
				xmin = 3.8758
				xmax = 3.9358
				text = "sil"
			intervals [31]:
				xmin = 3.9358
				xmax = 3.9658
				text = "P"
			intervals [32]:
				xmin = 3.9658
				xmax = 4.0258
				text = "ER0"
			intervals [33]:
				xmin = 4.0258
				xmax = 4.1358
				text = "HH"
			intervals [34]:
				xmin = 4.1358
				xmax = 4.2858
				text = "AE1"
			intervals [35]:
				xmin = 4.2858
				xmax = 4.3558
				text = "P"
			intervals [36]:
				xmin = 4.3558
				xmax = 4.4358
				text = "S"
			intervals [37]:
				xmin = 4.4358
				xmax = 4.6158
				text = "sp"
			intervals [38]:
				xmin = 4.6158
				xmax = 4.6658
				text = "D"
			intervals [39]:
				xmin = 4.6658
				xmax = 4.7058
				text = "IH1"
			intervals [40]:
				xmin = 4.7058
				xmax = 4.7858
				text = "D"
			intervals [41]:
				xmin = 4.7858
				xmax = 4.8358
				text = "Y"
			intervals [42]:
				xmin = 4.8358
				xmax = 4.9258
				text = "UW1"
			intervals [43]:
				xmin = 4.9258
				xmax = 4.9658
				text = "P"
			intervals [44]:
				xmin = 4.9658
				xmax = 5.0358
				text = "L"
			intervals [45]:
				xmin = 5.0358
				xmax = 5.1758
				text = "EY1"
			intervals [46]:
				xmin = 5.1758
				xmax = 5.5058
				text = "AH1"
			intervals [47]:
				xmin = 5.5058
				xmax = 5.6358
				text = "sp"
			intervals [48]:
				xmin = 5.6358
				xmax = 5.7658
				text = "M"
			intervals [49]:
				xmin = 5.7658
				xmax = 5.9658
				text = "AA1"
			intervals [50]:
				xmin = 5.9658
				xmax = 6.0158
				text = "R"
			intervals [51]:
				xmin = 6.0158
				xmax = 6.0658
				text = "B"
			intervals [52]:
				xmin = 6.0658
				xmax = 6.1358
				text = "AH0"
			intervals [53]:
				xmin = 6.1358
				xmax = 6.2658
				text = "L"
			intervals [54]:
				xmin = 6.2658
				xmax = 6.2958
				text = "Z"
			intervals [55]:
				xmin = 6.2958
				xmax = 6.4058
				text = "R"
			intervals [56]:
				xmin = 6.4058
				xmax = 6.5158
				text = "EH1"
			intervals [57]:
				xmin = 6.5158
				xmax = 6.6058
				text = "D"
			intervals [58]:
				xmin = 6.6058
				xmax = 6.6858
				text = "R"
			intervals [59]:
				xmin = 6.6858
				xmax = 6.8258
				text = "OW1"
			intervals [60]:
				xmin = 6.8258
				xmax = 6.8958
				text = "V"
			intervals [61]:
				xmin = 6.8958
				xmax = 6.9958
				text = "ER0"
			intervals [62]:
				xmin = 6.9958
				xmax = 7.0458
				text = "sp"
			intervals [63]:
				xmin = 7.0458
				xmax = 7.1458
				text = "K"
			intervals [64]:
				xmin = 7.1458
				xmax = 7.2158
				text = "IH1"
			intervals [65]:
				xmin = 7.2158
				xmax = 7.3158
				text = "K"
			intervals [66]:
				xmin = 7.3158
				xmax = 7.3458
				text = "DH"
			intervals [67]:
				xmin = 7.3458
				xmax = 7.3758
				text = "IY0"
			intervals [68]:
				xmin = 7.3758
				xmax = 7.5058
				text = "K"
			intervals [69]:
				xmin = 7.5058
				xmax = 7.7658
				text = "AE1"
			intervals [70]:
				xmin = 7.7658
				xmax = 7.8558
				text = "N"
			intervals [71]:
				xmin = 7.8558
				xmax = 7.8858
				text = "sp"
			intervals [72]:
				xmin = 7.8858
				xmax = 7.9858
				text = "M"
			intervals [73]:
				xmin = 7.9858
				xmax = 8.1558
				text = "EY1"
			intervals [74]:
				xmin = 8.1558
				xmax = 8.5258
				text = "AY1"
			intervals [75]:
				xmin = 8.5258
				xmax = 9.0852
				text = "sp"
			intervals [76]:
				xmin = 9.0852
				xmax = 9.1752
				text = "K"
			intervals [77]:
				xmin = 9.1752
				xmax = 9.2852
				text = "AE1"
			intervals [78]:
				xmin = 9.2852
				xmax = 9.3652
				text = "P"
			intervals [79]:
				xmin = 9.3652
				xmax = 9.3952
				text = "CH"
			intervals [80]:
				xmin = 9.3952
				xmax = 9.4452
				text = "ER0"
			intervals [81]:
				xmin = 9.4452
				xmax = 9.4752
				text = "sp"
			intervals [82]:
				xmin = 9.4752
				xmax = 9.5052
				text = "DH"
			intervals [83]:
				xmin = 9.5052
				xmax = 9.5452
				text = "AH0"
			intervals [84]:
				xmin = 9.5452
				xmax = 9.6152
				text = "sp"
			intervals [85]:
				xmin = 9.6152
				xmax = 9.6552
				text = "F"
			intervals [86]:
				xmin = 9.6552
				xmax = 9.7252
				text = "L"
			intervals [87]:
				xmin = 9.7252
				xmax = 10.0452
				text = "AE1"
			intervals [88]:
				xmin = 10.0452
				xmax = 10.0752
				text = "G"
			intervals [89]:
				xmin = 10.0752
				xmax = 10.1152
				text = "HH"
			intervals [90]:
				xmin = 10.1152
				xmax = 10.3652
				text = "AY1"
			intervals [91]:
				xmin = 10.3652
				xmax = 10.3952
				text = "D"
			intervals [92]:
				xmin = 10.3952
				xmax = 10.4252
				text = "AH0"
			intervals [93]:
				xmin = 10.4252
				xmax = 10.4652
				text = "N"
			intervals [94]:
				xmin = 10.4652
				xmax = 10.5252
				text = "sp"
			intervals [95]:
				xmin = 10.5252
				xmax = 10.6152
				text = "S"
			intervals [96]:
				xmin = 10.6152
				xmax = 10.7752
				text = "IY1"
			intervals [97]:
				xmin = 10.7752
				xmax = 10.8252
				text = "K"
			intervals [98]:
				xmin = 10.8252
				xmax = 10.9352
				text = "sp"
			intervals [99]:
				xmin = 10.9352
				xmax = 11.1052
				text = "G"
			intervals [100]:
				xmin = 11.1052
				xmax = 11.2752
				text = "EY1"
			intervals [101]:
				xmin = 11.2752
				xmax = 11.3552
				text = "M"
			intervals [102]:
				xmin = 11.3552
				xmax = 11.3952
				text = "Z"
			intervals [103]:
				xmin = 11.3952
				xmax = 11.4252
				text = "W"
			intervals [104]:
				xmin = 11.4252
				xmax = 11.4552
				text = "IH0"
			intervals [105]:
				xmin = 11.4552
				xmax = 11.4952
				text = "TH"
			intervals [106]:
				xmin = 11.4952
				xmax = 11.5652
				text = "B"
			intervals [107]:
				xmin = 11.5652
				xmax = 11.6652
				text = "AA1"
			intervals [108]:
				xmin = 11.6652
				xmax = 11.6952
				text = "T"
			intervals [109]:
				xmin = 11.6952
				xmax = 11.7252
				text = "AH0"
			intervals [110]:
				xmin = 11.7252
				xmax = 11.8252
				text = "L"
			intervals [111]:
				xmin = 11.8252
				xmax = 11.8552
				text = "sp"
			intervals [112]:
				xmin = 11.8552
				xmax = 11.9552
				text = "K"
			intervals [113]:
				xmin = 11.9552
				xmax = 12.1152
				text = "AE1"
			intervals [114]:
				xmin = 12.1152
				xmax = 12.2352
				text = "P"
			intervals [115]:
				xmin = 12.2352
				xmax = 12.3052
				text = "S"
			intervals [116]:
				xmin = 12.3052
				xmax = 14.7621
				text = "sp"
			intervals [117]:
				xmin = 14.7621
				xmax = 14.7921
				text = "W"
			intervals [118]:
				xmin = 14.7921
				xmax = 14.8221
				text = "AH1"
			intervals [119]:
				xmin = 14.8221
				xmax = 14.8521
				text = "T"
			intervals [120]:
				xmin = 14.8521
				xmax = 14.8821
				text = "sp"
			intervals [121]:
				xmin = 14.8821
				xmax = 15.0121
				text = "T"
			intervals [122]:
				xmin = 15.0121
				xmax = 15.0621
				text = "AY1"
			intervals [123]:
				xmin = 15.0621
				xmax = 15.1121
				text = "P"
			intervals [124]:
				xmin = 15.1121
				xmax = 15.1421
				text = "AH0"
			intervals [125]:
				xmin = 15.1421
				xmax = 15.1721
				text = "V"
			intervals [126]:
				xmin = 15.1721
				xmax = 15.2021
				text = "sp"
			intervals [127]:
				xmin = 15.2021
				xmax = 15.2321
				text = "G"
			intervals [128]:
				xmin = 15.2321
				xmax = 15.3721
				text = "EY1"
			intervals [129]:
				xmin = 15.3721
				xmax = 15.4221
				text = "M"
			intervals [130]:
				xmin = 15.4221
				xmax = 15.8221
				text = "Z"
			intervals [131]:
				xmin = 15.8221
				xmax = 15.8521
				text = "sp"
			intervals [132]:
				xmin = 15.8521
				xmax = 15.8921
				text = "D"
			intervals [133]:
				xmin = 15.8921
				xmax = 15.9221
				text = "IH0"
			intervals [134]:
				xmin = 15.9221
				xmax = 15.9521
				text = "D"
			intervals [135]:
				xmin = 15.9521
				xmax = 15.9821
				text = "Y"
			intervals [136]:
				xmin = 15.9821
				xmax = 16.0121
				text = "UW1"
			intervals [137]:
				xmin = 16.0121
				xmax = 16.0421
				text = "sp"
			intervals [138]:
				xmin = 16.0421
				xmax = 16.0921
				text = "P"
			intervals [139]:
				xmin = 16.0921
				xmax = 16.1221
				text = "L"
			intervals [140]:
				xmin = 16.1221
				xmax = 16.1821
				text = "EY1"
			intervals [141]:
				xmin = 16.1821
				xmax = 26.0013
				text = "sp"
			intervals [142]:
				xmin = 26.0013
				xmax = 26.1013
				text = "Y"
			intervals [143]:
				xmin = 26.1013
				xmax = 26.2313
				text = "AE1"
			intervals [144]:
				xmin = 26.2313
				xmax = 26.4513
				text = "sp"
			intervals [145]:
				xmin = 26.4513
				xmax = 30.8309
				text = ""
			intervals [146]:
				xmin = 30.8309
				xmax = 31.0409
				text = "HH"
			intervals [147]:
				xmin = 31.0409
				xmax = 31.1009
				text = "AW1"
			intervals [148]:
				xmin = 31.1009
				xmax = 31.2009
				text = "D"
			intervals [149]:
				xmin = 31.2009
				xmax = 31.2709
				text = "IH0"
			intervals [150]:
				xmin = 31.2709
				xmax = 31.3309
				text = "D"
			intervals [151]:
				xmin = 31.3309
				xmax = 31.3609
				text = "Y"
			intervals [152]:
				xmin = 31.3609
				xmax = 31.4409
				text = "UW1"
			intervals [153]:
				xmin = 31.4409
				xmax = 31.4809
				text = "P"
			intervals [154]:
				xmin = 31.4809
				xmax = 31.5309
				text = "L"
			intervals [155]:
				xmin = 31.5309
				xmax = 31.5909
				text = "EY1"
			intervals [156]:
				xmin = 31.5909
				xmax = 31.7009
				text = "M"
			intervals [157]:
				xmin = 31.7009
				xmax = 31.8309
				text = "AA1"
			intervals [158]:
				xmin = 31.8309
				xmax = 31.8909
				text = "R"
			intervals [159]:
				xmin = 31.8909
				xmax = 31.9209
				text = "B"
			intervals [160]:
				xmin = 31.9209
				xmax = 31.9509
				text = "AH0"
			intervals [161]:
				xmin = 31.9509
				xmax = 32.1009
				text = "L"
			intervals [162]:
				xmin = 32.1009
				xmax = 32.1709
				text = "Z"
			intervals [163]:
				xmin = 32.1709
				xmax = 32.3509
				text = "sp"
			intervals [164]:
				xmin = 32.3509
				xmax = 32.9292
				text = ""
			intervals [165]:
				xmin = 32.9292
				xmax = 33.0192
				text = "HH"
			intervals [166]:
				xmin = 33.0192
				xmax = 33.0892
				text = "AW1"
			intervals [167]:
				xmin = 33.0892
				xmax = 33.1392
				text = "D"
			intervals [168]:
				xmin = 33.1392
				xmax = 33.1792
				text = "IH0"
			intervals [169]:
				xmin = 33.1792
				xmax = 33.2492
				text = "D"
			intervals [170]:
				xmin = 33.2492
				xmax = 33.2892
				text = "Y"
			intervals [171]:
				xmin = 33.2892
				xmax = 33.3492
				text = "UW1"
			intervals [172]:
				xmin = 33.3492
				xmax = 33.4192
				text = "P"
			intervals [173]:
				xmin = 33.4192
				xmax = 33.4692
				text = "L"
			intervals [174]:
				xmin = 33.4692
				xmax = 33.5092
				text = "EY1"
			intervals [175]:
				xmin = 33.5092
				xmax = 33.6292
				text = "M"
			intervals [176]:
				xmin = 33.6292
				xmax = 33.7692
				text = "AA1"
			intervals [177]:
				xmin = 33.7692
				xmax = 33.8292
				text = "R"
			intervals [178]:
				xmin = 33.8292
				xmax = 33.8592
				text = "B"
			intervals [179]:
				xmin = 33.8592
				xmax = 33.8892
				text = "AH0"
			intervals [180]:
				xmin = 33.8892
				xmax = 34.0892
				text = "L"
			intervals [181]:
				xmin = 34.0892
				xmax = 34.1492
				text = "Z"
			intervals [182]:
				xmin = 34.1492
				xmax = 37.0687
				text = ""
			intervals [183]:
				xmin = 37.0687
				xmax = 38.6487
				text = "spn"
			intervals [184]:
				xmin = 38.6487
				xmax = 39.6001
				text = "sp"
			intervals [185]:
				xmin = 39.6001
				xmax = 39.6601
				text = "N"
			intervals [186]:
				xmin = 39.6601
				xmax = 39.8001
				text = "OW1"
			intervals [187]:
				xmin = 39.8001
				xmax = 39.8501
				text = "B"
			intervals [188]:
				xmin = 39.8501
				xmax = 39.9001
				text = "AH1"
			intervals [189]:
				xmin = 39.9001
				xmax = 40.0001
				text = "T"
			intervals [190]:
				xmin = 40.0001
				xmax = 40.0601
				text = "AY1"
			intervals [191]:
				xmin = 40.0601
				xmax = 40.0901
				text = "M"
			intervals [192]:
				xmin = 40.0901
				xmax = 40.2201
				text = "IY1"
			intervals [193]:
				xmin = 40.2201
				xmax = 40.3001
				text = "N"
			intervals [194]:
				xmin = 40.3001
				xmax = 40.3301
				text = "B"
			intervals [195]:
				xmin = 40.3301
				xmax = 40.3701
				text = "AH1"
			intervals [196]:
				xmin = 40.3701
				xmax = 40.4001
				text = "T"
			intervals [197]:
				xmin = 40.4001
				xmax = 40.5101
				text = "HH"
			intervals [198]:
				xmin = 40.5101
				xmax = 40.5801
				text = "AW1"
			intervals [199]:
				xmin = 40.5801
				xmax = 40.6501
				text = "D"
			intervals [200]:
				xmin = 40.6501
				xmax = 40.6901
				text = "IH0"
			intervals [201]:
				xmin = 40.6901
				xmax = 40.7601
				text = "D"
			intervals [202]:
				xmin = 40.7601
				xmax = 40.8001
				text = "DH"
			intervals [203]:
				xmin = 40.8001
				xmax = 40.8301
				text = "IY0"
			intervals [204]:
				xmin = 40.8301
				xmax = 40.9401
				text = "G"
			intervals [205]:
				xmin = 40.9401
				xmax = 41.0101
				text = "EY1"
			intervals [206]:
				xmin = 41.0101
				xmax = 41.0401
				text = "M"
			intervals [207]:
				xmin = 41.0401
				xmax = 41.2701
				text = "sp"
			intervals [208]:
				xmin = 41.2701
				xmax = 41.3001
				text = "G"
			intervals [209]:
				xmin = 41.3001
				xmax = 41.6401
				text = "OW1"
			intervals [210]:
				xmin = 41.6401
				xmax = 41.6701
				text = "sp"
			intervals [211]:
				xmin = 41.6701
				xmax = 41.7001
				text = "Y"
			intervals [212]:
				xmin = 41.7001
				xmax = 41.7301
				text = "UW1"
			intervals [213]:
				xmin = 41.7301
				xmax = 41.7601
				text = "N"
			intervals [214]:
				xmin = 41.7601
				xmax = 41.8801
				text = "OW1"
			intervals [215]:
				xmin = 41.8801
				xmax = 42.2901
				text = "sp"
			intervals [216]:
				xmin = 42.2901
				xmax = 43.1901
				text = "spn"
			intervals [217]:
				xmin = 43.1901
				xmax = 45.221
				text = "sp"
			intervals [218]:
				xmin = 45.221
				xmax = 46.851
				text = "spn"
			intervals [219]:
				xmin = 46.851
				xmax = 48.7843
				text = ""
			intervals [220]:
				xmin = 48.7843
				xmax = 49.5443
				text = "spn"
			intervals [221]:
				xmin = 49.5443
				xmax = 50.766
				text = ""
			intervals [222]:
				xmin = 50.766
				xmax = 50.826
				text = "OW2"
			intervals [223]:
				xmin = 50.826
				xmax = 50.856
				text = "K"
			intervals [224]:
				xmin = 50.856
				xmax = 51.096
				text = "EY1"
			intervals [225]:
				xmin = 51.096
				xmax = 51.156
				text = "HH"
			intervals [226]:
				xmin = 51.156
				xmax = 51.216
				text = "AW1"
			intervals [227]:
				xmin = 51.216
				xmax = 51.286
				text = "D"
			intervals [228]:
				xmin = 51.286
				xmax = 51.316
				text = "IH0"
			intervals [229]:
				xmin = 51.316
				xmax = 51.376
				text = "D"
			intervals [230]:
				xmin = 51.376
				xmax = 51.426
				text = "Y"
			intervals [231]:
				xmin = 51.426
				xmax = 51.496
				text = "UW1"
			intervals [232]:
				xmin = 51.496
				xmax = 51.546
				text = "P"
			intervals [233]:
				xmin = 51.546
				xmax = 51.586
				text = "L"
			intervals [234]:
				xmin = 51.586
				xmax = 51.666
				text = "EY1"
			intervals [235]:
				xmin = 51.666
				xmax = 51.816
				text = "M"
			intervals [236]:
				xmin = 51.816
				xmax = 51.996
				text = "EY1"
			intervals [237]:
				xmin = 51.996
				xmax = 52.166
				text = "AY1"
			intervals [238]:
				xmin = 52.166
				xmax = 63.0878
				text = "sp"
			intervals [239]:
				xmin = 63.0878
				xmax = 63.1378
				text = "M"
			intervals [240]:
				xmin = 63.1378
				xmax = 63.1878
				text = "HH"
			intervals [241]:
				xmin = 63.1878
				xmax = 63.3978
				text = "M"
			intervals [242]:
				xmin = 63.3978
				xmax = 64.4569
				text = "sp"
			intervals [243]:
				xmin = 64.4569
				xmax = 64.4869
				text = "W"
			intervals [244]:
				xmin = 64.4869
				xmax = 64.5169
				text = "AH1"
			intervals [245]:
				xmin = 64.5169
				xmax = 64.5469
				text = "T"
			intervals [246]:
				xmin = 64.5469
				xmax = 64.5769
				text = "ER0"
			intervals [247]:
				xmin = 64.5769
				xmax = 64.6569
				text = "Y"
			intervals [248]:
				xmin = 64.6569
				xmax = 64.6969
				text = "UH1"
			intervals [249]:
				xmin = 64.6969
				xmax = 64.7669
				text = "R"
			intervals [250]:
				xmin = 64.7669
				xmax = 64.8269
				text = "F"
			intervals [251]:
				xmin = 64.8269
				xmax = 64.9269
				text = "EY1"
			intervals [252]:
				xmin = 64.9269
				xmax = 64.9969
				text = "V"
			intervals [253]:
				xmin = 64.9969
				xmax = 65.0269
				text = "R"
			intervals [254]:
				xmin = 65.0269
				xmax = 65.0569
				text = "AH0"
			intervals [255]:
				xmin = 65.0569
				xmax = 65.0969
				text = "T"
			intervals [256]:
				xmin = 65.0969
				xmax = 65.1469
				text = "T"
			intervals [257]:
				xmin = 65.1469
				xmax = 65.2169
				text = "IY1"
			intervals [258]:
				xmin = 65.2169
				xmax = 65.3069
				text = "V"
			intervals [259]:
				xmin = 65.3069
				xmax = 65.3769
				text = "IY1"
			intervals [260]:
				xmin = 65.3769
				xmax = 65.4669
				text = "P"
			intervals [261]:
				xmin = 65.4669
				xmax = 65.5569
				text = "R"
			intervals [262]:
				xmin = 65.5569
				xmax = 65.6369
				text = "OW1"
			intervals [263]:
				xmin = 65.6369
				xmax = 65.6969
				text = "G"
			intervals [264]:
				xmin = 65.6969
				xmax = 65.7469
				text = "R"
			intervals [265]:
				xmin = 65.7469
				xmax = 65.8969
				text = "AE2"
			intervals [266]:
				xmin = 65.8969
				xmax = 65.9269
				text = "M"
			intervals [267]:
				xmin = 65.9269
				xmax = 65.9569
				text = "Z"
			intervals [268]:
				xmin = 65.9569
				xmax = 70.2111
				text = "sp"
			intervals [269]:
				xmin = 70.2111
				xmax = 70.2411
				text = "AH0"
			intervals [270]:
				xmin = 70.2411
				xmax = 70.2711
				text = "V"
			intervals [271]:
				xmin = 70.2711
				xmax = 70.3011
				text = "K"
			intervals [272]:
				xmin = 70.3011
				xmax = 70.3311
				text = "AO1"
			intervals [273]:
				xmin = 70.3311
				xmax = 70.3611
				text = "R"
			intervals [274]:
				xmin = 70.3611
				xmax = 70.3911
				text = "S"
			intervals [275]:
				xmin = 70.3911
				xmax = 70.5711
				text = "sp"
			intervals [276]:
				xmin = 70.5711
				xmax = 71.2388
				text = ""
			intervals [277]:
				xmin = 71.2388
				xmax = 71.7888
				text = "spn"
			intervals [278]:
				xmin = 71.7888
				xmax = 83.7704
				text = ""
			intervals [279]:
				xmin = 83.7704
				xmax = 83.8904
				text = "sil"
			intervals [280]:
				xmin = 83.8904
				xmax = 83.9404
				text = "W"
			intervals [281]:
				xmin = 83.9404
				xmax = 83.9704
				text = "AH1"
			intervals [282]:
				xmin = 83.9704
				xmax = 84.0304
				text = "T"
			intervals [283]:
				xmin = 84.0304
				xmax = 84.0804
				text = "S"
			intervals [284]:
				xmin = 84.0804
				xmax = 84.1404
				text = "S"
			intervals [285]:
				xmin = 84.1404
				xmax = 84.2104
				text = "OW1"
			intervals [286]:
				xmin = 84.2104
				xmax = 84.2804
				text = "IH0"
			intervals [287]:
				xmin = 84.2804
				xmax = 84.3304
				text = "K"
			intervals [288]:
				xmin = 84.3304
				xmax = 84.4504
				text = "S"
			intervals [289]:
				xmin = 84.4504
				xmax = 84.5804
				text = "AY1"
			intervals [290]:
				xmin = 84.5804
				xmax = 84.6404
				text = "T"
			intervals [291]:
				xmin = 84.6404
				xmax = 84.6704
				text = "IH0"
			intervals [292]:
				xmin = 84.6704
				xmax = 84.8004
				text = "NG"
			intervals [293]:
				xmin = 84.8004
				xmax = 84.8404
				text = "AH0"
			intervals [294]:
				xmin = 84.8404
				xmax = 84.9104
				text = "B"
			intervals [295]:
				xmin = 84.9104
				xmax = 85.0804
				text = "AW1"
			intervals [296]:
				xmin = 85.0804
				xmax = 85.1304
				text = "T"
			intervals [297]:
				xmin = 85.1304
				xmax = 85.3204
				text = "AY1"
			intervals [298]:
				xmin = 85.3204
				xmax = 85.3504
				text = "ER0"
			intervals [299]:
				xmin = 85.3504
				xmax = 85.4504
				text = "N"
			intervals [300]:
				xmin = 85.4504
				xmax = 85.5104
				text = "S"
			intervals [301]:
				xmin = 85.5104
				xmax = 85.7104
				text = "AY2"
			intervals [302]:
				xmin = 85.7104
				xmax = 85.7604
				text = "D"
			intervals [303]:
				xmin = 85.7604
				xmax = 85.962
				text = ""
			intervals [304]:
				xmin = 85.962
				xmax = 86.052
				text = "sil"
			intervals [305]:
				xmin = 86.052
				xmax = 87.042
				text = "spn"
			intervals [306]:
				xmin = 87.042
				xmax = 92.2465
				text = "sp"
			intervals [307]:
				xmin = 92.2465
				xmax = 92.2965
				text = "K"
			intervals [308]:
				xmin = 92.2965
				xmax = 92.3265
				text = "AH0"
			intervals [309]:
				xmin = 92.3265
				xmax = 92.4165
				text = "N"
			intervals [310]:
				xmin = 92.4165
				xmax = 92.4465
				text = "sp"
			intervals [311]:
				xmin = 92.4465
				xmax = 92.4765
				text = "Y"
			intervals [312]:
				xmin = 92.4765
				xmax = 92.5265
				text = "UW1"
			intervals [313]:
				xmin = 92.5265
				xmax = 92.5565
				text = "sp"
			intervals [314]:
				xmin = 92.5565
				xmax = 92.5865
				text = "G"
			intervals [315]:
				xmin = 92.5865
				xmax = 92.6265
				text = "IH1"
			intervals [316]:
				xmin = 92.6265
				xmax = 92.6765
				text = "V"
			intervals [317]:
				xmin = 92.6765
				xmax = 92.7065
				text = "sp"
			intervals [318]:
				xmin = 92.7065
				xmax = 92.9065
				text = "M"
			intervals [319]:
				xmin = 92.9065
				xmax = 93.0165
				text = "IY1"
			intervals [320]:
				xmin = 93.0165
				xmax = 93.2465
				text = "sp"
			intervals [321]:
				xmin = 93.2465
				xmax = 94.4368
				text = ""
			intervals [322]:
				xmin = 94.4368
				xmax = 94.5568
				text = "AH1"
			intervals [323]:
				xmin = 94.5568
				xmax = 94.8968
				text = "sp"
			intervals [324]:
				xmin = 94.8968
				xmax = 94.9268
				text = "HH"
			intervals [325]:
				xmin = 94.9268
				xmax = 94.9768
				text = "W"
			intervals [326]:
				xmin = 94.9768
				xmax = 95.0168
				text = "AH1"
			intervals [327]:
				xmin = 95.0168
				xmax = 95.0568
				text = "T"
			intervals [328]:
				xmin = 95.0568
				xmax = 95.0968
				text = "sp"
			intervals [329]:
				xmin = 95.0968
				xmax = 95.2068
				text = "HH"
			intervals [330]:
				xmin = 95.2068
				xmax = 95.3168
				text = "AE1"
			intervals [331]:
				xmin = 95.3168
				xmax = 95.4068
				text = "P"
			intervals [332]:
				xmin = 95.4068
				xmax = 95.4768
				text = "AH0"
			intervals [333]:
				xmin = 95.4768
				xmax = 95.5268
				text = "N"
			intervals [334]:
				xmin = 95.5268
				xmax = 95.6068
				text = "D"
			intervals [335]:
				xmin = 95.6068
				xmax = 96.0116
				text = "sp"
			intervals [336]:
				xmin = 96.0116
				xmax = 96.1316
				text = "AO1"
			intervals [337]:
				xmin = 96.1316
				xmax = 96.2116
				text = "N"
			intervals [338]:
				xmin = 96.2116
				xmax = 96.2516
				text = "DH"
			intervals [339]:
				xmin = 96.2516
				xmax = 96.3016
				text = "AH0"
			intervals [340]:
				xmin = 96.3016
				xmax = 96.4416
				text = "sp"
			intervals [341]:
				xmin = 96.4416
				xmax = 96.4916
				text = "P"
			intervals [342]:
				xmin = 96.4916
				xmax = 96.5216
				text = "R"
			intervals [343]:
				xmin = 96.5216
				xmax = 96.5516
				text = "OW1"
			intervals [344]:
				xmin = 96.5516
				xmax = 96.5816
				text = "G"
			intervals [345]:
				xmin = 96.5816
				xmax = 96.6116
				text = "R"
			intervals [346]:
				xmin = 96.6116
				xmax = 96.6416
				text = "AE2"
			intervals [347]:
				xmin = 96.6416
				xmax = 96.6716
				text = "M"
			intervals [348]:
				xmin = 96.6716
				xmax = 97.1916
				text = "sp"
			intervals [349]:
				xmin = 97.1916
				xmax = 99.1405
				text = ""
			intervals [350]:
				xmin = 99.1405
				xmax = 100.0205
				text = "spn"
			intervals [351]:
				xmin = 100.0205
				xmax = 100.9497
				text = ""
			intervals [352]:
				xmin = 100.9497
				xmax = 100.9797
				text = "sil"
			intervals [353]:
				xmin = 100.9797
				xmax = 101.0597
				text = "W"
			intervals [354]:
				xmin = 101.0597
				xmax = 101.2597
				text = "EH1"
			intervals [355]:
				xmin = 101.2597
				xmax = 101.3097
				text = "L"
			intervals [356]:
				xmin = 101.3097
				xmax = 101.3697
				text = "HH"
			intervals [357]:
				xmin = 101.3697
				xmax = 101.4197
				text = "W"
			intervals [358]:
				xmin = 101.4197
				xmax = 101.4697
				text = "AH1"
			intervals [359]:
				xmin = 101.4697
				xmax = 101.5197
				text = "N"
			intervals [360]:
				xmin = 101.5197
				xmax = 101.5497
				text = "P"
			intervals [361]:
				xmin = 101.5497
				xmax = 101.7397
				text = "ER0"
			intervals [362]:
				xmin = 101.7397
				xmax = 101.7897
				text = "T"
			intervals [363]:
				xmin = 101.7897
				xmax = 101.8497
				text = "IH1"
			intervals [364]:
				xmin = 101.8497
				xmax = 101.9497
				text = "K"
			intervals [365]:
				xmin = 101.9497
				xmax = 101.9897
				text = "Y"
			intervals [366]:
				xmin = 101.9897
				xmax = 102.0297
				text = "AH0"
			intervals [367]:
				xmin = 102.0297
				xmax = 102.1297
				text = "L"
			intervals [368]:
				xmin = 102.1297
				xmax = 102.1697
				text = "ER0"
			intervals [369]:
				xmin = 102.1697
				xmax = 102.1997
				text = "P"
			intervals [370]:
				xmin = 102.1997
				xmax = 102.2297
				text = "R"
			intervals [371]:
				xmin = 102.2297
				xmax = 102.2697
				text = "OW1"
			intervals [372]:
				xmin = 102.2697
				xmax = 102.2997
				text = "G"
			intervals [373]:
				xmin = 102.2997
				xmax = 102.3297
				text = "R"
			intervals [374]:
				xmin = 102.3297
				xmax = 102.6297
				text = "AE2"
			intervals [375]:
				xmin = 102.6297
				xmax = 102.6897
				text = "M"
			intervals [376]:
				xmin = 102.6897
				xmax = 102.7397
				text = "sp"
			intervals [377]:
				xmin = 102.7397
				xmax = 103.048
				text = ""
			intervals [378]:
				xmin = 103.048
				xmax = 103.138
				text = "DH"
			intervals [379]:
				xmin = 103.138
				xmax = 103.168
				text = "AH0"
			intervals [380]:
				xmin = 103.168
				xmax = 103.198
				text = "T"
			intervals [381]:
				xmin = 103.198
				xmax = 103.248
				text = "sp"
			intervals [382]:
				xmin = 103.248
				xmax = 103.378
				text = "Y"
			intervals [383]:
				xmin = 103.378
				xmax = 103.428
				text = "UW1"
			intervals [384]:
				xmin = 103.428
				xmax = 103.578
				text = "S"
			intervals [385]:
				xmin = 103.578
				xmax = 103.788
				text = "AO1"
			intervals [386]:
				xmin = 103.788
				xmax = 123.3438
				text = "sp"
			intervals [387]:
				xmin = 123.3438
				xmax = 123.4038
				text = "M"
			intervals [388]:
				xmin = 123.4038
				xmax = 123.4538
				text = "HH"
			intervals [389]:
				xmin = 123.4538
				xmax = 123.6038
				text = "M"
			intervals [390]:
				xmin = 123.6038
				xmax = 126.9921
				text = ""
			intervals [391]:
				xmin = 126.9921
				xmax = 127.1921
				text = "sil"
			intervals [392]:
				xmin = 127.1921
				xmax = 127.2321
				text = "OW2"
			intervals [393]:
				xmin = 127.2321
				xmax = 127.2921
				text = "K"
			intervals [394]:
				xmin = 127.2921
				xmax = 127.4021
				text = "EY1"
			intervals [395]:
				xmin = 127.4021
				xmax = 128.1152
				text = "sp"
			intervals [396]:
				xmin = 128.1152
				xmax = 128.1952
				text = "T"
			intervals [397]:
				xmin = 128.1952
				xmax = 128.2752
				text = "AA1"
			intervals [398]:
				xmin = 128.2752
				xmax = 128.3452
				text = "M"
			intervals [399]:
				xmin = 128.3452
				xmax = 128.3752
				text = "IY0"
			intervals [400]:
				xmin = 128.3752
				xmax = 128.6352
				text = "sp"
			intervals [401]:
				xmin = 128.6352
				xmax = 128.6652
				text = "spn"
			intervals [402]:
				xmin = 128.6652
				xmax = 129.6062
				text = "sp"
			intervals [403]:
				xmin = 129.6062
				xmax = 129.8662
				text = "AH1"
			intervals [404]:
				xmin = 129.8662
				xmax = 130.1362
				text = "M"
			intervals [405]:
				xmin = 130.1362
				xmax = 131.1502
				text = ""
			intervals [406]:
				xmin = 131.1502
				xmax = 131.2202
				text = "W"
			intervals [407]:
				xmin = 131.2202
				xmax = 131.2602
				text = "AH1"
			intervals [408]:
				xmin = 131.2602
				xmax = 131.2902
				text = "T"
			intervals [409]:
				xmin = 131.2902
				xmax = 131.3202
				text = "ER0"
			intervals [410]:
				xmin = 131.3202
				xmax = 131.4102
				text = "Y"
			intervals [411]:
				xmin = 131.4102
				xmax = 131.4402
				text = "UH1"
			intervals [412]:
				xmin = 131.4402
				xmax = 131.5002
				text = "R"
			intervals [413]:
				xmin = 131.5002
				xmax = 131.6102
				text = "F"
			intervals [414]:
				xmin = 131.6102
				xmax = 131.7302
				text = "EY1"
			intervals [415]:
				xmin = 131.7302
				xmax = 131.7702
				text = "V"
			intervals [416]:
				xmin = 131.7702
				xmax = 131.8002
				text = "R"
			intervals [417]:
				xmin = 131.8002
				xmax = 131.8402
				text = "AH0"
			intervals [418]:
				xmin = 131.8402
				xmax = 131.8702
				text = "T"
			intervals [419]:
				xmin = 131.8702
				xmax = 131.9802
				text = "M"
			intervals [420]:
				xmin = 131.9802
				xmax = 132.0802
				text = "UW1"
			intervals [421]:
				xmin = 132.0802
				xmax = 132.2202
				text = "V"
			intervals [422]:
				xmin = 132.2202
				xmax = 132.3202
				text = "IY0"
			intervals [423]:
				xmin = 132.3202
				xmax = 132.4402
				text = "Z"
			intervals [424]:
				xmin = 132.4402
				xmax = 132.4702
				text = "DH"
			intervals [425]:
				xmin = 132.4702
				xmax = 132.5002
				text = "AH0"
			intervals [426]:
				xmin = 132.5002
				xmax = 132.5402
				text = "T"
			intervals [427]:
				xmin = 132.5402
				xmax = 132.5802
				text = "sp"
			intervals [428]:
				xmin = 132.5802
				xmax = 132.7202
				text = "Y"
			intervals [429]:
				xmin = 132.7202
				xmax = 132.7702
				text = "UW1"
			intervals [430]:
				xmin = 132.7702
				xmax = 132.8002
				text = "HH"
			intervals [431]:
				xmin = 132.8002
				xmax = 132.8302
				text = "AE1"
			intervals [432]:
				xmin = 132.8302
				xmax = 132.9202
				text = "V"
			intervals [433]:
				xmin = 132.9202
				xmax = 133.0502
				text = "S"
			intervals [434]:
				xmin = 133.0502
				xmax = 133.2702
				text = "AO1"
			intervals [435]:
				xmin = 133.2702
				xmax = 140.9474
				text = "sp"
			intervals [436]:
				xmin = 140.9474
				xmax = 142.0374
				text = "spn"
			intervals [437]:
				xmin = 142.0374
				xmax = 142.3774
				text = "sp"
			intervals [438]:
				xmin = 142.3774
				xmax = 142.4074
				text = "S"
			intervals [439]:
				xmin = 142.4074
				xmax = 142.4374
				text = "AH1"
			intervals [440]:
				xmin = 142.4374
				xmax = 142.4674
				text = "M"
			intervals [441]:
				xmin = 142.4674
				xmax = 142.7774
				text = "sp"
			intervals [442]:
				xmin = 142.7774
				xmax = 142.8074
				text = "AY0"
			intervals [443]:
				xmin = 142.8074
				xmax = 142.8774
				text = "D"
			intervals [444]:
				xmin = 142.8774
				xmax = 143.0474
				text = "IY1"
			intervals [445]:
				xmin = 143.0474
				xmax = 143.1274
				text = "AH0"
			intervals [446]:
				xmin = 143.1274
				xmax = 143.1574
				text = "sp"
			intervals [447]:
				xmin = 143.1574
				xmax = 143.2074
				text = "W"
			intervals [448]:
				xmin = 143.2074
				xmax = 143.2374
				text = "AH1"
			intervals [449]:
				xmin = 143.2374
				xmax = 143.2774
				text = "T"
			intervals [450]:
				xmin = 143.2774
				xmax = 143.3674
				text = "HH"
			intervals [451]:
				xmin = 143.3674
				xmax = 143.4974
				text = "AE1"
			intervals [452]:
				xmin = 143.4974
				xmax = 143.5874
				text = "P"
			intervals [453]:
				xmin = 143.5874
				xmax = 143.6474
				text = "AH0"
			intervals [454]:
				xmin = 143.6474
				xmax = 143.6774
				text = "N"
			intervals [455]:
				xmin = 143.6774
				xmax = 143.7074
				text = "D"
			intervals [456]:
				xmin = 143.7074
				xmax = 143.7374
				text = "sp"
			intervals [457]:
				xmin = 143.7374
				xmax = 143.7674
				text = "AH1"
			intervals [458]:
				xmin = 143.7674
				xmax = 143.7974
				text = "M"
			intervals [459]:
				xmin = 143.7974
				xmax = 143.8274
				text = "IH0"
			intervals [460]:
				xmin = 143.8274
				xmax = 143.9774
				text = "N"
			intervals [461]:
				xmin = 143.9774
				xmax = 144.0074
				text = "sp"
			intervals [462]:
				xmin = 144.0074
				xmax = 144.0374
				text = "V"
			intervals [463]:
				xmin = 144.0374
				xmax = 144.0974
				text = "AE1"
			intervals [464]:
				xmin = 144.0974
				xmax = 144.1274
				text = "L"
			intervals [465]:
				xmin = 144.1274
				xmax = 144.1574
				text = "IY0"
			intervals [466]:
				xmin = 144.1574
				xmax = 144.7674
				text = "sp"
			intervals [467]:
				xmin = 144.7674
				xmax = 144.9174
				text = "AH0"
			intervals [468]:
				xmin = 144.9174
				xmax = 145.0274
				text = "V"
			intervals [469]:
				xmin = 145.0274
				xmax = 145.1074
				text = "sp"
			intervals [470]:
				xmin = 145.1074
				xmax = 145.1374
				text = "D"
			intervals [471]:
				xmin = 145.1374
				xmax = 145.2374
				text = "IH0"
			intervals [472]:
				xmin = 145.2374
				xmax = 145.3074
				text = "S"
			intervals [473]:
				xmin = 145.3074
				xmax = 145.3774
				text = "IH1"
			intervals [474]:
				xmin = 145.3774
				xmax = 145.4074
				text = "ZH"
			intervals [475]:
				xmin = 145.4074
				xmax = 145.5174
				text = "AH0"
			intervals [476]:
				xmin = 145.5174
				xmax = 145.5474
				text = "N"
			intervals [477]:
				xmin = 145.5474
				xmax = 145.6474
				text = "Z"
			intervals [478]:
				xmin = 145.6474
				xmax = 145.8674
				text = "sp"
			intervals [479]:
				xmin = 145.8674
				xmax = 173.0243
				text = ""
			intervals [480]:
				xmin = 173.0243
				xmax = 173.0543
				text = "Y"
			intervals [481]:
				xmin = 173.0543
				xmax = 173.0843
				text = "AE1"
			intervals [482]:
				xmin = 173.0843
				xmax = 173.1143
				text = "sp"
			intervals [483]:
				xmin = 173.1143
				xmax = 173.1443
				text = "AY1"
			intervals [484]:
				xmin = 173.1443
				xmax = 173.1743
				text = "sp"
			intervals [485]:
				xmin = 173.1743
				xmax = 173.3243
				text = "N"
			intervals [486]:
				xmin = 173.3243
				xmax = 173.3843
				text = "OW1"
			intervals [487]:
				xmin = 173.3843
				xmax = 174.348
				text = "sp"
			intervals [488]:
				xmin = 174.348
				xmax = 174.448
				text = "AH1"
			intervals [489]:
				xmin = 174.448
				xmax = 174.478
				text = "M"
			intervals [490]:
				xmin = 174.478
				xmax = 174.838
				text = "sp"
			intervals [491]:
				xmin = 174.838
				xmax = 175.7055
				text = ""
			intervals [492]:
				xmin = 175.7055
				xmax = 175.7455
				text = "D"
			intervals [493]:
				xmin = 175.7455
				xmax = 175.7955
				text = "UW1"
			intervals [494]:
				xmin = 175.7955
				xmax = 175.8855
				text = "Y"
			intervals [495]:
				xmin = 175.8855
				xmax = 175.9155
				text = "UW1"
			intervals [496]:
				xmin = 175.9155
				xmax = 175.9655
				text = "HH"
			intervals [497]:
				xmin = 175.9655
				xmax = 175.9955
				text = "AE1"
			intervals [498]:
				xmin = 175.9955
				xmax = 176.0755
				text = "V"
			intervals [499]:
				xmin = 176.0755
				xmax = 176.1255
				text = "AH0"
			intervals [500]:
				xmin = 176.1255
				xmax = 176.1755
				text = "sp"
			intervals [501]:
				xmin = 176.1755
				xmax = 176.2755
				text = "P"
			intervals [502]:
				xmin = 176.2755
				xmax = 176.3855
				text = "EH1"
			intervals [503]:
				xmin = 176.3855
				xmax = 176.6455
				text = "T"
			intervals [504]:
				xmin = 176.6455
				xmax = 179.6352
				text = ""
			intervals [505]:
				xmin = 179.6352
				xmax = 182.3952
				text = "spn"
			intervals [506]:
				xmin = 182.3952
				xmax = 182.4935
				text = ""
			intervals [507]:
				xmin = 182.4935
				xmax = 182.5235
				text = "sil"
			intervals [508]:
				xmin = 182.5235
				xmax = 182.8135
				text = "OW2"
			intervals [509]:
				xmin = 182.8135
				xmax = 182.8935
				text = "K"
			intervals [510]:
				xmin = 182.8935
				xmax = 183.1135
				text = "EY1"
			intervals [511]:
				xmin = 183.1135
				xmax = 183.2944
				text = ""
			intervals [512]:
				xmin = 183.2944
				xmax = 183.5844
				text = "sil"
			intervals [513]:
				xmin = 183.5844
				xmax = 183.6844
				text = "AH1"
			intervals [514]:
				xmin = 183.6844
				xmax = 183.8244
				text = "M"
			intervals [515]:
				xmin = 183.8244
				xmax = 183.8844
				text = "K"
			intervals [516]:
				xmin = 183.8844
				xmax = 183.9244
				text = "AH0"
			intervals [517]:
				xmin = 183.9244
				xmax = 184.0044
				text = "N"
			intervals [518]:
				xmin = 184.0044
				xmax = 184.0844
				text = "Y"
			intervals [519]:
				xmin = 184.0844
				xmax = 184.1844
				text = "UW1"
			intervals [520]:
				xmin = 184.1844
				xmax = 184.2644
				text = "T"
			intervals [521]:
				xmin = 184.2644
				xmax = 184.3144
				text = "EH1"
			intervals [522]:
				xmin = 184.3144
				xmax = 184.4144
				text = "L"
			intervals [523]:
				xmin = 184.4144
				xmax = 184.4544
				text = "M"
			intervals [524]:
				xmin = 184.4544
				xmax = 184.5044
				text = "IY1"
			intervals [525]:
				xmin = 184.5044
				xmax = 184.5844
				text = "sp"
			intervals [526]:
				xmin = 184.5844
				xmax = 184.6144
				text = "S"
			intervals [527]:
				xmin = 184.6144
				xmax = 184.6544
				text = "AH1"
			intervals [528]:
				xmin = 184.6544
				xmax = 184.6944
				text = "M"
			intervals [529]:
				xmin = 184.6944
				xmax = 184.7644
				text = "TH"
			intervals [530]:
				xmin = 184.7644
				xmax = 184.7944
				text = "IH0"
			intervals [531]:
				xmin = 184.7944
				xmax = 184.8744
				text = "NG"
			intervals [532]:
				xmin = 184.8744
				xmax = 184.9344
				text = "AH0"
			intervals [533]:
				xmin = 184.9344
				xmax = 184.9744
				text = "B"
			intervals [534]:
				xmin = 184.9744
				xmax = 185.1044
				text = "AW1"
			intervals [535]:
				xmin = 185.1044
				xmax = 185.1544
				text = "T"
			intervals [536]:
				xmin = 185.1544
				xmax = 185.2044
				text = "Y"
			intervals [537]:
				xmin = 185.2044
				xmax = 185.2344
				text = "UH1"
			intervals [538]:
				xmin = 185.2344
				xmax = 185.3244
				text = "R"
			intervals [539]:
				xmin = 185.3244
				xmax = 185.4244
				text = "S"
			intervals [540]:
				xmin = 185.4244
				xmax = 185.4944
				text = "K"
			intervals [541]:
				xmin = 185.4944
				xmax = 185.7544
				text = "UW1"
			intervals [542]:
				xmin = 185.7544
				xmax = 185.9444
				text = "L"
			intervals [543]:
				xmin = 185.9444
				xmax = 186.1244
				text = "sp"
			intervals [544]:
				xmin = 186.1244
				xmax = 186.3253
				text = ""
			intervals [545]:
				xmin = 186.3253
				xmax = 186.3853
				text = "DH"
			intervals [546]:
				xmin = 186.3853
				xmax = 186.4153
				text = "AH0"
			intervals [547]:
				xmin = 186.4153
				xmax = 186.4453
				text = "T"
			intervals [548]:
				xmin = 186.4453
				xmax = 186.5753
				text = "sp"
			intervals [549]:
				xmin = 186.5753
				xmax = 186.6353
				text = "Y"
			intervals [550]:
				xmin = 186.6353
				xmax = 186.7553
				text = "UW1"
			intervals [551]:
				xmin = 186.7553
				xmax = 186.8053
				text = "sp"
			intervals [552]:
				xmin = 186.8053
				xmax = 186.8653
				text = "AH0"
			intervals [553]:
				xmin = 186.8653
				xmax = 186.9453
				text = "T"
			intervals [554]:
				xmin = 186.9453
				xmax = 187.0153
				text = "EH1"
			intervals [555]:
				xmin = 187.0153
				xmax = 187.0853
				text = "N"
			intervals [556]:
				xmin = 187.0853
				xmax = 187.1953
				text = "D"
			intervals [557]:
				xmin = 187.1953
				xmax = 187.4053
				text = "sp"
			intervals [558]:
				xmin = 187.4053
				xmax = 189.5508
				text = ""
			intervals [559]:
				xmin = 189.5508
				xmax = 189.6308
				text = "W"
			intervals [560]:
				xmin = 189.6308
				xmax = 189.6608
				text = "EH1"
			intervals [561]:
				xmin = 189.6608
				xmax = 189.7808
				text = "N"
			intervals [562]:
				xmin = 189.7808
				xmax = 189.8308
				text = "Y"
			intervals [563]:
				xmin = 189.8308
				xmax = 189.9008
				text = "UW1"
			intervals [564]:
				xmin = 189.9008
				xmax = 189.9408
				text = "W"
			intervals [565]:
				xmin = 189.9408
				xmax = 189.9708
				text = "AH0"
			intervals [566]:
				xmin = 189.9708
				xmax = 190.0108
				text = "Z"
			intervals [567]:
				xmin = 190.0108
				xmax = 190.0508
				text = "IH0"
			intervals [568]:
				xmin = 190.0508
				xmax = 190.1108
				text = "N"
			intervals [569]:
				xmin = 190.1108
				xmax = 190.1408
				text = "sp"
			intervals [570]:
				xmin = 190.1408
				xmax = 190.2208
				text = "HH"
			intervals [571]:
				xmin = 190.2208
				xmax = 190.3608
				text = "AY1"
			intervals [572]:
				xmin = 190.3608
				xmax = 190.3908
				text = "sp"
			intervals [573]:
				xmin = 190.3908
				xmax = 190.5108
				text = "S"
			intervals [574]:
				xmin = 190.5108
				xmax = 190.5608
				text = "K"
			intervals [575]:
				xmin = 190.5608
				xmax = 190.6008
				text = "UW1"
			intervals [576]:
				xmin = 190.6008
				xmax = 190.7108
				text = "L"
			intervals [577]:
				xmin = 190.7108
				xmax = 192.8482
				text = "sp"
			intervals [578]:
				xmin = 192.8482
				xmax = 192.8782
				text = "Y"
			intervals [579]:
				xmin = 192.8782
				xmax = 193.1582
				text = "AE1"
			intervals [580]:
				xmin = 193.1582
				xmax = 201.483
				text = "sp"
			intervals [581]:
				xmin = 201.483
				xmax = 201.573
				text = "Y"
			intervals [582]:
				xmin = 201.573
				xmax = 201.663
				text = "AE1"
			intervals [583]:
				xmin = 201.663
				xmax = 201.693
				text = "sp"
			intervals [584]:
				xmin = 201.693
				xmax = 201.733
				text = "DH"
			intervals [585]:
				xmin = 201.733
				xmax = 202.223
				text = "AH1"
			intervals [586]:
				xmin = 202.223
				xmax = 202.263
				text = "S"
			intervals [587]:
				xmin = 202.263
				xmax = 202.513
				text = "AY1"
			intervals [588]:
				xmin = 202.513
				xmax = 202.583
				text = "Z"
			intervals [589]:
				xmin = 202.583
				xmax = 202.613
				text = "sp"
			intervals [590]:
				xmin = 202.613
				xmax = 202.693
				text = "AY1"
			intervals [591]:
				xmin = 202.693
				xmax = 202.753
				text = "sp"
			intervals [592]:
				xmin = 202.753
				xmax = 202.783
				text = "G"
			intervals [593]:
				xmin = 202.783
				xmax = 202.843
				text = "EH1"
			intervals [594]:
				xmin = 202.843
				xmax = 202.893
				text = "S"
			intervals [595]:
				xmin = 202.893
				xmax = 202.933
				text = "sp"
			intervals [596]:
				xmin = 202.933
				xmax = 203.013
				text = "AH0"
			intervals [597]:
				xmin = 203.013
				xmax = 203.063
				text = "N"
			intervals [598]:
				xmin = 203.063
				xmax = 203.103
				text = "sp"
			intervals [599]:
				xmin = 203.103
				xmax = 203.213
				text = "S"
			intervals [600]:
				xmin = 203.213
				xmax = 203.243
				text = "OW1"
			intervals [601]:
				xmin = 203.243
				xmax = 203.403
				text = "sp"
			intervals [602]:
				xmin = 203.403
				xmax = 203.433
				text = "F"
			intervals [603]:
				xmin = 203.433
				xmax = 203.473
				text = "AO1"
			intervals [604]:
				xmin = 203.473
				xmax = 203.513
				text = "R"
			intervals [605]:
				xmin = 203.513
				xmax = 203.563
				text = "TH"
			intervals [606]:
				xmin = 203.563
				xmax = 207.2924
				text = "sp"
			intervals [607]:
				xmin = 207.2924
				xmax = 207.3324
				text = "M"
			intervals [608]:
				xmin = 207.3324
				xmax = 207.3624
				text = "HH"
			intervals [609]:
				xmin = 207.3624
				xmax = 207.4724
				text = "M"
			intervals [610]:
				xmin = 207.4724
				xmax = 208.7246
				text = "sp"
			intervals [611]:
				xmin = 208.7246
				xmax = 208.7646
				text = "AH0"
			intervals [612]:
				xmin = 208.7646
				xmax = 208.7946
				text = "N"
			intervals [613]:
				xmin = 208.7946
				xmax = 208.8246
				text = "D"
			intervals [614]:
				xmin = 208.8246
				xmax = 208.8546
				text = "sp"
			intervals [615]:
				xmin = 208.8546
				xmax = 208.9046
				text = "W"
			intervals [616]:
				xmin = 208.9046
				xmax = 208.9346
				text = "AH1"
			intervals [617]:
				xmin = 208.9346
				xmax = 208.9846
				text = "T"
			intervals [618]:
				xmin = 208.9846
				xmax = 209.0246
				text = "D"
			intervals [619]:
				xmin = 209.0246
				xmax = 209.0546
				text = "IH1"
			intervals [620]:
				xmin = 209.0546
				xmax = 209.1346
				text = "D"
			intervals [621]:
				xmin = 209.1346
				xmax = 209.1846
				text = "Y"
			intervals [622]:
				xmin = 209.1846
				xmax = 209.2246
				text = "UW1"
			intervals [623]:
				xmin = 209.2246
				xmax = 209.3446
				text = "L"
			intervals [624]:
				xmin = 209.3446
				xmax = 209.3846
				text = "AY1"
			intervals [625]:
				xmin = 209.3846
				xmax = 209.5146
				text = "K"
			intervals [626]:
				xmin = 209.5146
				xmax = 209.5946
				text = "AH0"
			intervals [627]:
				xmin = 209.5946
				xmax = 209.6246
				text = "B"
			intervals [628]:
				xmin = 209.6246
				xmax = 209.6546
				text = "AW1"
			intervals [629]:
				xmin = 209.6546
				xmax = 209.7246
				text = "T"
			intervals [630]:
				xmin = 209.7246
				xmax = 209.7946
				text = "sp"
			intervals [631]:
				xmin = 209.7946
				xmax = 209.8246
				text = "DH"
			intervals [632]:
				xmin = 209.8246
				xmax = 209.8946
				text = "AH0"
			intervals [633]:
				xmin = 209.8946
				xmax = 209.9646
				text = "S"
			intervals [634]:
				xmin = 209.9646
				xmax = 210.0346
				text = "K"
			intervals [635]:
				xmin = 210.0346
				xmax = 210.0646
				text = "UW1"
			intervals [636]:
				xmin = 210.0646
				xmax = 210.1746
				text = "L"
			intervals [637]:
				xmin = 210.1746
				xmax = 210.2046
				text = "sp"
			intervals [638]:
				xmin = 210.2046
				xmax = 210.2346
				text = "D"
			intervals [639]:
				xmin = 210.2346
				xmax = 210.2646
				text = "IH0"
			intervals [640]:
				xmin = 210.2646
				xmax = 210.2946
				text = "D"
			intervals [641]:
				xmin = 210.2946
				xmax = 210.3346
				text = "sp"
			intervals [642]:
				xmin = 210.3346
				xmax = 210.3746
				text = "Y"
			intervals [643]:
				xmin = 210.3746
				xmax = 210.4046
				text = "UW1"
			intervals [644]:
				xmin = 210.4046
				xmax = 210.4646
				text = "sp"
			intervals [645]:
				xmin = 210.4646
				xmax = 210.5246
				text = "L"
			intervals [646]:
				xmin = 210.5246
				xmax = 210.5546
				text = "AY1"
			intervals [647]:
				xmin = 210.5546
				xmax = 210.5846
				text = "K"
			intervals [648]:
				xmin = 210.5846
				xmax = 210.7246
				text = "sp"
			intervals [649]:
				xmin = 210.7246
				xmax = 210.7546
				text = "EH1"
			intervals [650]:
				xmin = 210.7546
				xmax = 210.7946
				text = "N"
			intervals [651]:
				xmin = 210.7946
				xmax = 210.8346
				text = "IY0"
			intervals [652]:
				xmin = 210.8346
				xmax = 210.9246
				text = "TH"
			intervals [653]:
				xmin = 210.9246
				xmax = 210.9546
				text = "IH2"
			intervals [654]:
				xmin = 210.9546
				xmax = 211.0246
				text = "N"
			intervals [655]:
				xmin = 211.0246
				xmax = 211.0646
				text = "sp"
			intervals [656]:
				xmin = 211.0646
				xmax = 211.1446
				text = "AH0"
			intervals [657]:
				xmin = 211.1446
				xmax = 211.1946
				text = "B"
			intervals [658]:
				xmin = 211.1946
				xmax = 211.2446
				text = "AW1"
			intervals [659]:
				xmin = 211.2446
				xmax = 211.3046
				text = "T"
			intervals [660]:
				xmin = 211.3046
				xmax = 211.3846
				text = "sp"
			intervals [661]:
				xmin = 211.3846
				xmax = 211.4246
				text = "DH"
			intervals [662]:
				xmin = 211.4246
				xmax = 211.4646
				text = "AH0"
			intervals [663]:
				xmin = 211.4646
				xmax = 211.5246
				text = "S"
			intervals [664]:
				xmin = 211.5246
				xmax = 211.5646
				text = "K"
			intervals [665]:
				xmin = 211.5646
				xmax = 211.5946
				text = "UW1"
			intervals [666]:
				xmin = 211.5946
				xmax = 211.6946
				text = "L"
			intervals [667]:
				xmin = 211.6946
				xmax = 211.7246
				text = "sp"
			intervals [668]:
				xmin = 211.7246
				xmax = 211.7646
				text = "AE1"
			intervals [669]:
				xmin = 211.7646
				xmax = 211.7946
				text = "T"
			intervals [670]:
				xmin = 211.7946
				xmax = 211.8246
				text = "sp"
			intervals [671]:
				xmin = 211.8246
				xmax = 211.8546
				text = "AO1"
			intervals [672]:
				xmin = 211.8546
				xmax = 212.0946
				text = "L"
			intervals [673]:
				xmin = 212.0946
				xmax = 231.7746
				text = ""
			intervals [674]:
				xmin = 231.7746
				xmax = 231.8046
				text = "sil"
			intervals [675]:
				xmin = 231.8046
				xmax = 231.9946
				text = "M"
			intervals [676]:
				xmin = 231.9946
				xmax = 232.0446
				text = "HH"
			intervals [677]:
				xmin = 232.0446
				xmax = 232.1146
				text = "M"
			intervals [678]:
				xmin = 232.1146
				xmax = 232.931
				text = "sp"
			intervals [679]:
				xmin = 232.931
				xmax = 233.291
				text = "AH1"
			intervals [680]:
				xmin = 233.291
				xmax = 233.351
				text = "N"
			intervals [681]:
				xmin = 233.351
				xmax = 233.581
				text = "AW1"
			intervals [682]:
				xmin = 233.581
				xmax = 233.951
				text = "AH1"
			intervals [683]:
				xmin = 233.951
				xmax = 234.211
				text = "sp"
			intervals [684]:
				xmin = 234.211
				xmax = 234.621
				text = "spn"
			intervals [685]:
				xmin = 234.621
				xmax = 234.781
				text = "sp"
			intervals [686]:
				xmin = 234.781
				xmax = 234.861
				text = "W"
			intervals [687]:
				xmin = 234.861
				xmax = 234.901
				text = "AH1"
			intervals [688]:
				xmin = 234.901
				xmax = 234.991
				text = "T"
			intervals [689]:
				xmin = 234.991
				xmax = 235.021
				text = "D"
			intervals [690]:
				xmin = 235.021
				xmax = 235.071
				text = "IH1"
			intervals [691]:
				xmin = 235.071
				xmax = 235.191
				text = "D"
			intervals [692]:
				xmin = 235.191
				xmax = 235.251
				text = "Y"
			intervals [693]:
				xmin = 235.251
				xmax = 235.311
				text = "UW1"
			intervals [694]:
				xmin = 235.311
				xmax = 235.441
				text = "S"
			intervals [695]:
				xmin = 235.441
				xmax = 235.511
				text = "T"
			intervals [696]:
				xmin = 235.511
				xmax = 235.541
				text = "AH1"
			intervals [697]:
				xmin = 235.541
				xmax = 235.631
				text = "D"
			intervals [698]:
				xmin = 235.631
				xmax = 235.691
				text = "IY0"
			intervals [699]:
				xmin = 235.691
				xmax = 236.361
				text = "sp"
			intervals [700]:
				xmin = 236.361
				xmax = 240.1387
				text = ""
			intervals [701]:
				xmin = 240.1387
				xmax = 240.1887
				text = "D"
			intervals [702]:
				xmin = 240.1887
				xmax = 240.2387
				text = "IH1"
			intervals [703]:
				xmin = 240.2387
				xmax = 240.3187
				text = "D"
			intervals [704]:
				xmin = 240.3187
				xmax = 240.3887
				text = "Y"
			intervals [705]:
				xmin = 240.3887
				xmax = 240.4487
				text = "UW1"
			intervals [706]:
				xmin = 240.4487
				xmax = 240.5687
				text = "L"
			intervals [707]:
				xmin = 240.5687
				xmax = 240.6287
				text = "AY1"
			intervals [708]:
				xmin = 240.6287
				xmax = 240.7187
				text = "K"
			intervals [709]:
				xmin = 240.7187
				xmax = 240.7687
				text = "sp"
			intervals [710]:
				xmin = 240.7687
				xmax = 240.7987
				text = "B"
			intervals [711]:
				xmin = 240.7987
				xmax = 240.8287
				text = "IH1"
			intervals [712]:
				xmin = 240.8287
				xmax = 240.8587
				text = "Z"
			intervals [713]:
				xmin = 240.8587
				xmax = 240.8887
				text = "N"
			intervals [714]:
				xmin = 240.8887
				xmax = 240.9187
				text = "AH0"
			intervals [715]:
				xmin = 240.9187
				xmax = 241.1987
				text = "S"
			intervals [716]:
				xmin = 241.1987
				xmax = 258.8381
				text = ""
			intervals [717]:
				xmin = 258.8381
				xmax = 258.8881
				text = "sil"
			intervals [718]:
				xmin = 258.8881
				xmax = 258.9481
				text = "OW2"
			intervals [719]:
				xmin = 258.9481
				xmax = 259.0281
				text = "K"
			intervals [720]:
				xmin = 259.0281
				xmax = 259.0781
				text = "EY1"
			intervals [721]:
				xmin = 259.0781
				xmax = 259.1181
				text = "W"
			intervals [722]:
				xmin = 259.1181
				xmax = 259.1581
				text = "AH1"
			intervals [723]:
				xmin = 259.1581
				xmax = 259.2081
				text = "T"
			intervals [724]:
				xmin = 259.2081
				xmax = 259.2381
				text = "D"
			intervals [725]:
				xmin = 259.2381
				xmax = 259.2781
				text = "IH1"
			intervals [726]:
				xmin = 259.2781
				xmax = 259.3681
				text = "D"
			intervals [727]:
				xmin = 259.3681
				xmax = 259.4081
				text = "Y"
			intervals [728]:
				xmin = 259.4081
				xmax = 259.4581
				text = "UW1"
			intervals [729]:
				xmin = 259.4581
				xmax = 259.4981
				text = "D"
			intervals [730]:
				xmin = 259.4981
				xmax = 259.5981
				text = "UW1"
			intervals [731]:
				xmin = 259.5981
				xmax = 259.6781
				text = "EH1"
			intervals [732]:
				xmin = 259.6781
				xmax = 259.7481
				text = "Z"
			intervals [733]:
				xmin = 259.7481
				xmax = 259.8181
				text = "AH0"
			intervals [734]:
				xmin = 259.8181
				xmax = 259.9581
				text = "CH"
			intervals [735]:
				xmin = 259.9581
				xmax = 260.3081
				text = "AY1"
			intervals [736]:
				xmin = 260.3081
				xmax = 260.3381
				text = "L"
			intervals [737]:
				xmin = 260.3381
				xmax = 260.4581
				text = "D"
			intervals [738]:
				xmin = 260.4581
				xmax = 260.6628
				text = "sp"
			intervals [739]:
				xmin = 260.6628
				xmax = 260.7528
				text = "AE1"
			intervals [740]:
				xmin = 260.7528
				xmax = 260.8628
				text = "F"
			intervals [741]:
				xmin = 260.8628
				xmax = 260.8928
				text = "T"
			intervals [742]:
				xmin = 260.8928
				xmax = 260.9528
				text = "ER0"
			intervals [743]:
				xmin = 260.9528
				xmax = 261.0328
				text = "S"
			intervals [744]:
				xmin = 261.0328
				xmax = 261.0828
				text = "K"
			intervals [745]:
				xmin = 261.0828
				xmax = 261.2128
				text = "UW1"
			intervals [746]:
				xmin = 261.2128
				xmax = 261.2728
				text = "L"
			intervals [747]:
				xmin = 261.2728
				xmax = 261.3028
				text = "W"
			intervals [748]:
				xmin = 261.3028
				xmax = 261.3728
				text = "AO1"
			intervals [749]:
				xmin = 261.3728
				xmax = 261.4428
				text = "Z"
			intervals [750]:
				xmin = 261.4428
				xmax = 261.4928
				text = "AW1"
			intervals [751]:
				xmin = 261.4928
				xmax = 261.6928
				text = "T"
			intervals [752]:
				xmin = 261.6928
				xmax = 261.7228
				text = "sp"
			intervals [753]:
				xmin = 261.7228
				xmax = 277.4314
				text = ""
			intervals [754]:
				xmin = 277.4314
				xmax = 277.5014
				text = "M"
			intervals [755]:
				xmin = 277.5014
				xmax = 277.5314
				text = "HH"
			intervals [756]:
				xmin = 277.5314
				xmax = 277.9214
				text = "M"
			intervals [757]:
				xmin = 277.9214
				xmax = 279.0346
				text = "sp"
			intervals [758]:
				xmin = 279.0346
				xmax = 279.3346
				text = "OW2"
			intervals [759]:
				xmin = 279.3346
				xmax = 279.5146
				text = "K"
			intervals [760]:
				xmin = 279.5146
				xmax = 279.6646
				text = "EY1"
			intervals [761]:
				xmin = 279.6646
				xmax = 280.6553
				text = "sp"
			intervals [762]:
				xmin = 280.6553
				xmax = 280.6853
				text = "D"
			intervals [763]:
				xmin = 280.6853
				xmax = 280.7253
				text = "IH1"
			intervals [764]:
				xmin = 280.7253
				xmax = 280.7853
				text = "D"
			intervals [765]:
				xmin = 280.7853
				xmax = 280.8453
				text = "Y"
			intervals [766]:
				xmin = 280.8453
				xmax = 280.9153
				text = "UW1"
			intervals [767]:
				xmin = 280.9153
				xmax = 280.9553
				text = "EH1"
			intervals [768]:
				xmin = 280.9553
				xmax = 281.0053
				text = "V"
			intervals [769]:
				xmin = 281.0053
				xmax = 281.0653
				text = "ER0"
			intervals [770]:
				xmin = 281.0653
				xmax = 281.1353
				text = "HH"
			intervals [771]:
				xmin = 281.1353
				xmax = 281.1953
				text = "AE1"
			intervals [772]:
				xmin = 281.1953
				xmax = 281.2553
				text = "V"
			intervals [773]:
				xmin = 281.2553
				xmax = 281.3053
				text = "AH0"
			intervals [774]:
				xmin = 281.3053
				xmax = 281.3953
				text = "T"
			intervals [775]:
				xmin = 281.3953
				xmax = 281.4853
				text = "IY1"
			intervals [776]:
				xmin = 281.4853
				xmax = 281.5653
				text = "CH"
			intervals [777]:
				xmin = 281.5653
				xmax = 281.5953
				text = "ER0"
			intervals [778]:
				xmin = 281.5953
				xmax = 281.6253
				text = "HH"
			intervals [779]:
				xmin = 281.6253
				xmax = 281.7653
				text = "UW1"
			intervals [780]:
				xmin = 281.7653
				xmax = 281.8253
				text = "sp"
			intervals [781]:
				xmin = 281.8253
				xmax = 281.8653
				text = "HH"
			intervals [782]:
				xmin = 281.8653
				xmax = 282.0053
				text = "AA1"
			intervals [783]:
				xmin = 282.0053
				xmax = 282.0953
				text = "L"
			intervals [784]:
				xmin = 282.0953
				xmax = 282.1253
				text = "ER0"
			intervals [785]:
				xmin = 282.1253
				xmax = 282.1553
				text = "D"
			intervals [786]:
				xmin = 282.1553
				xmax = 282.2053
				text = "AH0"
			intervals [787]:
				xmin = 282.2053
				xmax = 282.2653
				text = "L"
			intervals [788]:
				xmin = 282.2653
				xmax = 282.3953
				text = "AA1"
			intervals [789]:
				xmin = 282.3953
				xmax = 282.5253
				text = "T"
			intervals [790]:
				xmin = 282.5253
				xmax = 289.9466
				text = "sp"
			intervals [791]:
				xmin = 289.9466
				xmax = 289.9966
				text = "HH"
			intervals [792]:
				xmin = 289.9966
				xmax = 290.0466
				text = "W"
			intervals [793]:
				xmin = 290.0466
				xmax = 290.0966
				text = "AH1"
			intervals [794]:
				xmin = 290.0966
				xmax = 290.1366
				text = "T"
			intervals [795]:
				xmin = 290.1366
				xmax = 290.2566
				text = "AH0"
			intervals [796]:
				xmin = 290.2566
				xmax = 290.3166
				text = "B"
			intervals [797]:
				xmin = 290.3166
				xmax = 290.5066
				text = "AW1"
			intervals [798]:
				xmin = 290.5066
				xmax = 290.5566
				text = "T"
			intervals [799]:
				xmin = 290.5566
				xmax = 290.8466
				text = "sp"
			intervals [800]:
				xmin = 290.8466
				xmax = 294.6096
				text = ""
			intervals [801]:
				xmin = 294.6096
				xmax = 294.7196
				text = "Y"
			intervals [802]:
				xmin = 294.7196
				xmax = 294.7696
				text = "AE1"
			intervals [803]:
				xmin = 294.7696
				xmax = 323.5512
				text = "sp"
			intervals [804]:
				xmin = 323.5512
				xmax = 323.6112
				text = "D"
			intervals [805]:
				xmin = 323.6112
				xmax = 323.6612
				text = "IH1"
			intervals [806]:
				xmin = 323.6612
				xmax = 323.7312
				text = "D"
			intervals [807]:
				xmin = 323.7312
				xmax = 323.8012
				text = "Y"
			intervals [808]:
				xmin = 323.8012
				xmax = 323.8512
				text = "UW1"
			intervals [809]:
				xmin = 323.8512
				xmax = 323.8912
				text = "EH1"
			intervals [810]:
				xmin = 323.8912
				xmax = 323.9912
				text = "V"
			intervals [811]:
				xmin = 323.9912
				xmax = 324.0212
				text = "ER0"
			intervals [812]:
				xmin = 324.0212
				xmax = 324.0712
				text = "G"
			intervals [813]:
				xmin = 324.0712
				xmax = 324.1012
				text = "EH1"
			intervals [814]:
				xmin = 324.1012
				xmax = 324.1912
				text = "T"
			intervals [815]:
				xmin = 324.1912
				xmax = 324.2712
				text = "Y"
			intervals [816]:
				xmin = 324.2712
				xmax = 324.3412
				text = "EH1"
			intervals [817]:
				xmin = 324.3412
				xmax = 324.4412
				text = "L"
			intervals [818]:
				xmin = 324.4412
				xmax = 324.4712
				text = "D"
			intervals [819]:
				xmin = 324.4712
				xmax = 324.5112
				text = "AE1"
			intervals [820]:
				xmin = 324.5112
				xmax = 324.7812
				text = "T"
			intervals [821]:
				xmin = 324.7812
				xmax = 324.8614
				text = ""
			intervals [822]:
				xmin = 324.8614
				xmax = 324.9714
				text = "sil"
			intervals [823]:
				xmin = 324.9714
				xmax = 325.4314
				text = "spn"
			intervals [824]:
				xmin = 325.4314
				xmax = 327.039
				text = ""
			intervals [825]:
				xmin = 327.039
				xmax = 327.069
				text = "sil"
			intervals [826]:
				xmin = 327.069
				xmax = 327.249
				text = "M"
			intervals [827]:
				xmin = 327.249
				xmax = 327.379
				text = "HH"
			intervals [828]:
				xmin = 327.379
				xmax = 327.419
				text = "M"
			intervals [829]:
				xmin = 327.419
				xmax = 327.489
				text = "sp"
			intervals [830]:
				xmin = 327.489
				xmax = 330.204
				text = ""
			intervals [831]:
				xmin = 330.204
				xmax = 330.314
				text = "W"
			intervals [832]:
				xmin = 330.314
				xmax = 330.364
				text = "AH1"
			intervals [833]:
				xmin = 330.364
				xmax = 330.394
				text = "T"
			intervals [834]:
				xmin = 330.394
				xmax = 330.464
				text = "AH0"
			intervals [835]:
				xmin = 330.464
				xmax = 330.504
				text = "B"
			intervals [836]:
				xmin = 330.504
				xmax = 330.614
				text = "AW1"
			intervals [837]:
				xmin = 330.614
				xmax = 330.774
				text = "T"
			intervals [838]:
				xmin = 330.774
				xmax = 330.804
				text = "sp"
			intervals [839]:
				xmin = 330.804
				xmax = 337.365
				text = ""
			intervals [840]:
				xmin = 337.365
				xmax = 337.505
				text = "W"
			intervals [841]:
				xmin = 337.505
				xmax = 337.575
				text = "AO1"
			intervals [842]:
				xmin = 337.575
				xmax = 337.625
				text = "Z"
			intervals [843]:
				xmin = 337.625
				xmax = 337.665
				text = "IH0"
			intervals [844]:
				xmin = 337.665
				xmax = 337.775
				text = "T"
			intervals [845]:
				xmin = 337.775
				xmax = 337.835
				text = "sp"
			intervals [846]:
				xmin = 337.835
				xmax = 337.875
				text = "F"
			intervals [847]:
				xmin = 337.875
				xmax = 338.085
				text = "EH1"
			intervals [848]:
				xmin = 338.085
				xmax = 338.335
				text = "R"
			intervals [849]:
				xmin = 338.335
				xmax = 348.4464
				text = ""
			intervals [850]:
				xmin = 348.4464
				xmax = 348.5064
				text = "sil"
			intervals [851]:
				xmin = 348.5064
				xmax = 348.7364
				text = "AH1"
			intervals [852]:
				xmin = 348.7364
				xmax = 348.8764
				text = "M"
			intervals [853]:
				xmin = 348.8764
				xmax = 348.9264
				text = "K"
			intervals [854]:
				xmin = 348.9264
				xmax = 348.9564
				text = "AH0"
			intervals [855]:
				xmin = 348.9564
				xmax = 349.0264
				text = "N"
			intervals [856]:
				xmin = 349.0264
				xmax = 349.0764
				text = "Y"
			intervals [857]:
				xmin = 349.0764
				xmax = 349.1064
				text = "UW1"
			intervals [858]:
				xmin = 349.1064
				xmax = 349.1964
				text = "T"
			intervals [859]:
				xmin = 349.1964
				xmax = 349.2464
				text = "EH1"
			intervals [860]:
				xmin = 349.2464
				xmax = 349.2964
				text = "L"
			intervals [861]:
				xmin = 349.2964
				xmax = 349.3564
				text = "M"
			intervals [862]:
				xmin = 349.3564
				xmax = 349.4064
				text = "IY1"
			intervals [863]:
				xmin = 349.4064
				xmax = 349.4764
				text = "AH0"
			intervals [864]:
				xmin = 349.4764
				xmax = 349.5264
				text = "B"
			intervals [865]:
				xmin = 349.5264
				xmax = 349.5964
				text = "AW1"
			intervals [866]:
				xmin = 349.5964
				xmax = 349.6764
				text = "T"
			intervals [867]:
				xmin = 349.6764
				xmax = 349.7064
				text = "DH"
			intervals [868]:
				xmin = 349.7064
				xmax = 349.7464
				text = "AH0"
			intervals [869]:
				xmin = 349.7464
				xmax = 349.7964
				text = "B"
			intervals [870]:
				xmin = 349.7964
				xmax = 349.8764
				text = "EH1"
			intervals [871]:
				xmin = 349.8764
				xmax = 349.9364
				text = "S"
			intervals [872]:
				xmin = 349.9364
				xmax = 349.9664
				text = "T"
			intervals [873]:
				xmin = 349.9664
				xmax = 350.0164
				text = "T"
			intervals [874]:
				xmin = 350.0164
				xmax = 350.0764
				text = "IY1"
			intervals [875]:
				xmin = 350.0764
				xmax = 350.1564
				text = "CH"
			intervals [876]:
				xmin = 350.1564
				xmax = 350.1864
				text = "ER0"
			intervals [877]:
				xmin = 350.1864
				xmax = 350.2864
				text = "Y"
			intervals [878]:
				xmin = 350.2864
				xmax = 350.3164
				text = "UW1"
			intervals [879]:
				xmin = 350.3164
				xmax = 350.3764
				text = "EH1"
			intervals [880]:
				xmin = 350.3764
				xmax = 350.4464
				text = "V"
			intervals [881]:
				xmin = 350.4464
				xmax = 350.4964
				text = "ER0"
			intervals [882]:
				xmin = 350.4964
				xmax = 350.5264
				text = "sp"
			intervals [883]:
				xmin = 350.5264
				xmax = 350.5964
				text = "HH"
			intervals [884]:
				xmin = 350.5964
				xmax = 350.7364
				text = "AE1"
			intervals [885]:
				xmin = 350.7364
				xmax = 350.9264
				text = "D"
			intervals [886]:
				xmin = 350.9264
				xmax = 350.9664
				text = "sp"
			intervals [887]:
				xmin = 350.9664
				xmax = 359.8915
				text = ""
			intervals [888]:
				xmin = 359.8915
				xmax = 359.9315
				text = "M"
			intervals [889]:
				xmin = 359.9315
				xmax = 359.9815
				text = "HH"
			intervals [890]:
				xmin = 359.9815
				xmax = 360.8015
				text = "M"
			intervals [891]:
				xmin = 360.8015
				xmax = 361.3922
				text = "sp"
			intervals [892]:
				xmin = 361.3922
				xmax = 361.4722
				text = "AH1"
			intervals [893]:
				xmin = 361.4722
				xmax = 361.8222
				text = "M"
			intervals [894]:
				xmin = 361.8222
				xmax = 362.0722
				text = "sp"
			intervals [895]:
				xmin = 362.0722
				xmax = 364.2735
				text = ""
			intervals [896]:
				xmin = 364.2735
				xmax = 364.3335
				text = "HH"
			intervals [897]:
				xmin = 364.3335
				xmax = 364.4235
				text = "W"
			intervals [898]:
				xmin = 364.4235
				xmax = 364.4935
				text = "AY1"
			intervals [899]:
				xmin = 364.4935
				xmax = 364.5735
				text = "D"
			intervals [900]:
				xmin = 364.5735
				xmax = 364.6135
				text = "IH1"
			intervals [901]:
				xmin = 364.6135
				xmax = 364.6835
				text = "D"
			intervals [902]:
				xmin = 364.6835
				xmax = 364.7335
				text = "Y"
			intervals [903]:
				xmin = 364.7335
				xmax = 364.8335
				text = "UW1"
			intervals [904]:
				xmin = 364.8335
				xmax = 364.9035
				text = "L"
			intervals [905]:
				xmin = 364.9035
				xmax = 364.9835
				text = "AY1"
			intervals [906]:
				xmin = 364.9835
				xmax = 365.0735
				text = "K"
			intervals [907]:
				xmin = 365.0735
				xmax = 365.1135
				text = "HH"
			intervals [908]:
				xmin = 365.1135
				xmax = 365.3635
				text = "ER1"
			intervals [909]:
				xmin = 365.3635
				xmax = 365.4535
				text = "sp"
			intervals [910]:
				xmin = 365.4535
				xmax = 392.2183
				text = ""
			intervals [911]:
				xmin = 392.2183
				xmax = 392.4383
				text = "M"
			intervals [912]:
				xmin = 392.4383
				xmax = 392.6483
				text = "HH"
			intervals [913]:
				xmin = 392.6483
				xmax = 392.8883
				text = "M"
			intervals [914]:
				xmin = 392.8883
				xmax = 393.5395
				text = "sp"
			intervals [915]:
				xmin = 393.5395
				xmax = 393.9895
				text = "OW2"
			intervals [916]:
				xmin = 393.9895
				xmax = 394.0795
				text = "K"
			intervals [917]:
				xmin = 394.0795
				xmax = 394.3395
				text = "EY1"
			intervals [918]:
				xmin = 394.3395
				xmax = 394.4195
				text = "sp"
			intervals [919]:
				xmin = 394.4195
				xmax = 394.6995
				text = "AH1"
			intervals [920]:
				xmin = 394.6995
				xmax = 394.9795
				text = "M"
			intervals [921]:
				xmin = 394.9795
				xmax = 395.8589
				text = ""
			intervals [922]:
				xmin = 395.8589
				xmax = 395.9289
				text = "D"
			intervals [923]:
				xmin = 395.9289
				xmax = 395.9689
				text = "IH1"
			intervals [924]:
				xmin = 395.9689
				xmax = 396.0189
				text = "D"
			intervals [925]:
				xmin = 396.0189
				xmax = 396.0789
				text = "Y"
			intervals [926]:
				xmin = 396.0789
				xmax = 396.2389
				text = "UW1"
			intervals [927]:
				xmin = 396.2389
				xmax = 396.2889
				text = "EH1"
			intervals [928]:
				xmin = 396.2889
				xmax = 396.3289
				text = "V"
			intervals [929]:
				xmin = 396.3289
				xmax = 396.3889
				text = "ER0"
			intervals [930]:
				xmin = 396.3889
				xmax = 396.4189
				text = "sp"
			intervals [931]:
				xmin = 396.4189
				xmax = 396.5189
				text = "EH1"
			intervals [932]:
				xmin = 396.5189
				xmax = 396.5889
				text = "V"
			intervals [933]:
				xmin = 396.5889
				xmax = 396.6989
				text = "ER0"
			intervals [934]:
				xmin = 396.6989
				xmax = 396.7589
				text = "HH"
			intervals [935]:
				xmin = 396.7589
				xmax = 396.7989
				text = "AE1"
			intervals [936]:
				xmin = 396.7989
				xmax = 396.8789
				text = "V"
			intervals [937]:
				xmin = 396.8789
				xmax = 396.9289
				text = "AH0"
			intervals [938]:
				xmin = 396.9289
				xmax = 397.0189
				text = "T"
			intervals [939]:
				xmin = 397.0189
				xmax = 397.1189
				text = "IY1"
			intervals [940]:
				xmin = 397.1189
				xmax = 397.1989
				text = "CH"
			intervals [941]:
				xmin = 397.1989
				xmax = 397.2789
				text = "ER0"
			intervals [942]:
				xmin = 397.2789
				xmax = 397.3089
				text = "sp"
			intervals [943]:
				xmin = 397.3089
				xmax = 397.3389
				text = "HH"
			intervals [944]:
				xmin = 397.3389
				xmax = 397.3689
				text = "UW1"
			intervals [945]:
				xmin = 397.3689
				xmax = 397.3989
				text = "sp"
			intervals [946]:
				xmin = 397.3989
				xmax = 397.4489
				text = "Y"
			intervals [947]:
				xmin = 397.4489
				xmax = 397.5289
				text = "UW1"
			intervals [948]:
				xmin = 397.5289
				xmax = 397.5589
				text = "sp"
			intervals [949]:
				xmin = 397.5589
				xmax = 397.6189
				text = "JH"
			intervals [950]:
				xmin = 397.6189
				xmax = 397.7589
				text = "IH0"
			intervals [951]:
				xmin = 397.7589
				xmax = 397.7989
				text = "S"
			intervals [952]:
				xmin = 397.7989
				xmax = 397.8289
				text = "T"
			intervals [953]:
				xmin = 397.8289
				xmax = 397.8689
				text = "K"
			intervals [954]:
				xmin = 397.8689
				xmax = 397.9089
				text = "UH1"
			intervals [955]:
				xmin = 397.9089
				xmax = 397.9389
				text = "D"
			intervals [956]:
				xmin = 397.9389
				xmax = 397.9689
				text = "AH0"
			intervals [957]:
				xmin = 397.9689
				xmax = 397.9989
				text = "N"
			intervals [958]:
				xmin = 397.9989
				xmax = 398.0289
				text = "T"
			intervals [959]:
				xmin = 398.0289
				xmax = 398.0589
				text = "sp"
			intervals [960]:
				xmin = 398.0589
				xmax = 398.1589
				text = "S"
			intervals [961]:
				xmin = 398.1589
				xmax = 398.2189
				text = "T"
			intervals [962]:
				xmin = 398.2189
				xmax = 398.2889
				text = "AE1"
			intervals [963]:
				xmin = 398.2889
				xmax = 398.3989
				text = "N"
			intervals [964]:
				xmin = 398.3989
				xmax = 398.5689
				text = "D"
			intervals [965]:
				xmin = 398.5689
				xmax = 399.3805
				text = "sp"
			intervals [966]:
				xmin = 399.3805
				xmax = 401.8705
				text = "AH0"
			intervals [967]:
				xmin = 401.8705
				xmax = 401.8923
				text = ""
			intervals [968]:
				xmin = 401.8923
				xmax = 402.5523
				text = "sil"
			intervals [969]:
				xmin = 402.5523
				xmax = 402.8623
				text = "spn"
			intervals [970]:
				xmin = 402.8623
				xmax = 403.0479
				text = ""
			intervals [971]:
				xmin = 403.0479
				xmax = 403.1179
				text = "sil"
			intervals [972]:
				xmin = 403.1179
				xmax = 403.2379
				text = "HH"
			intervals [973]:
				xmin = 403.2379
				xmax = 403.3279
				text = "W"
			intervals [974]:
				xmin = 403.3279
				xmax = 403.4079
				text = "AY1"
			intervals [975]:
				xmin = 403.4079
				xmax = 403.4979
				text = "D"
			intervals [976]:
				xmin = 403.4979
				xmax = 403.5279
				text = "IH1"
			intervals [977]:
				xmin = 403.5279
				xmax = 403.6079
				text = "D"
			intervals [978]:
				xmin = 403.6079
				xmax = 403.7079
				text = "N"
			intervals [979]:
				xmin = 403.7079
				xmax = 403.7379
				text = "T"
			intervals [980]:
				xmin = 403.7379
				xmax = 403.7679
				text = "Y"
			intervals [981]:
				xmin = 403.7679
				xmax = 403.8479
				text = "UW1"
			intervals [982]:
				xmin = 403.8479
				xmax = 403.9479
				text = "L"
			intervals [983]:
				xmin = 403.9479
				xmax = 404.0179
				text = "AY1"
			intervals [984]:
				xmin = 404.0179
				xmax = 404.0879
				text = "K"
			intervals [985]:
				xmin = 404.0879
				xmax = 404.1479
				text = "HH"
			intervals [986]:
				xmin = 404.1479
				xmax = 404.2479
				text = "ER0"
			intervals [987]:
				xmin = 404.2479
				xmax = 405.6627
				text = "sp"
			intervals [988]:
				xmin = 405.6627
				xmax = 405.7827
				text = "ER0"
			intervals [989]:
				xmin = 405.7827
				xmax = 405.8127
				text = "sp"
			intervals [990]:
				xmin = 405.8127
				xmax = 405.8427
				text = "W"
			intervals [991]:
				xmin = 405.8427
				xmax = 405.8727
				text = "AH1"
			intervals [992]:
				xmin = 405.8727
				xmax = 405.9027
				text = "T"
			intervals [993]:
				xmin = 405.9027
				xmax = 405.9327
				text = "sp"
			intervals [994]:
				xmin = 405.9327
				xmax = 405.9627
				text = "D"
			intervals [995]:
				xmin = 405.9627
				xmax = 405.9927
				text = "IH1"
			intervals [996]:
				xmin = 405.9927
				xmax = 406.0227
				text = "N"
			intervals [997]:
				xmin = 406.0227
				xmax = 406.0827
				text = "T"
			intervals [998]:
				xmin = 406.0827
				xmax = 406.1427
				text = "Y"
			intervals [999]:
				xmin = 406.1427
				xmax = 406.2327
				text = "UW1"
			intervals [1000]:
				xmin = 406.2327
				xmax = 406.3027
				text = "L"
			intervals [1001]:
				xmin = 406.3027
				xmax = 406.3527
				text = "AY1"
			intervals [1002]:
				xmin = 406.3527
				xmax = 406.4527
				text = "K"
			intervals [1003]:
				xmin = 406.4527
				xmax = 406.5327
				text = "AH0"
			intervals [1004]:
				xmin = 406.5327
				xmax = 406.5727
				text = "B"
			intervals [1005]:
				xmin = 406.5727
				xmax = 406.6927
				text = "AW1"
			intervals [1006]:
				xmin = 406.6927
				xmax = 406.7627
				text = "T"
			intervals [1007]:
				xmin = 406.7627
				xmax = 406.7927
				text = "sp"
			intervals [1008]:
				xmin = 406.7927
				xmax = 406.8227
				text = "HH"
			intervals [1009]:
				xmin = 406.8227
				xmax = 406.8727
				text = "ER0"
			intervals [1010]:
				xmin = 406.8727
				xmax = 430.0704
				text = "sp"
			intervals [1011]:
				xmin = 430.0704
				xmax = 430.1004
				text = "HH"
			intervals [1012]:
				xmin = 430.1004
				xmax = 430.2804
				text = "M"
			intervals [1013]:
				xmin = 430.2804
				xmax = 431.2261
				text = "sp"
			intervals [1014]:
				xmin = 431.2261
				xmax = 431.6061
				text = "OW2"
			intervals [1015]:
				xmin = 431.6061
				xmax = 431.8461
				text = "K"
			intervals [1016]:
				xmin = 431.8461
				xmax = 432.1461
				text = "EY1"
			intervals [1017]:
				xmin = 432.1461
				xmax = 432.1761
				text = "sp"
			intervals [1018]:
				xmin = 432.1761
				xmax = 432.4361
				text = "AH1"
			intervals [1019]:
				xmin = 432.4361
				xmax = 432.7061
				text = "M"
			intervals [1020]:
				xmin = 432.7061
				xmax = 433.1193
				text = "sp"
			intervals [1021]:
				xmin = 433.1193
				xmax = 433.1693
				text = "D"
			intervals [1022]:
				xmin = 433.1693
				xmax = 433.2293
				text = "IH0"
			intervals [1023]:
				xmin = 433.2293
				xmax = 433.2793
				text = "D"
			intervals [1024]:
				xmin = 433.2793
				xmax = 433.3293
				text = "DH"
			intervals [1025]:
				xmin = 433.3293
				xmax = 433.3793
				text = "IY0"
			intervals [1026]:
				xmin = 433.3793
				xmax = 433.4693
				text = "K"
			intervals [1027]:
				xmin = 433.4693
				xmax = 433.5293
				text = "IH1"
			intervals [1028]:
				xmin = 433.5293
				xmax = 433.6593
				text = "D"
			intervals [1029]:
				xmin = 433.6593
				xmax = 433.6993
				text = "Z"
			intervals [1030]:
				xmin = 433.6993
				xmax = 433.7393
				text = "IH0"
			intervals [1031]:
				xmin = 433.7393
				xmax = 433.8093
				text = "N"
			intervals [1032]:
				xmin = 433.8093
				xmax = 433.8693
				text = "Y"
			intervals [1033]:
				xmin = 433.8693
				xmax = 433.9293
				text = "UH1"
			intervals [1034]:
				xmin = 433.9293
				xmax = 434.0093
				text = "R"
			intervals [1035]:
				xmin = 434.0093
				xmax = 434.0693
				text = "K"
			intervals [1036]:
				xmin = 434.0693
				xmax = 434.1293
				text = "L"
			intervals [1037]:
				xmin = 434.1293
				xmax = 434.2793
				text = "AE1"
			intervals [1038]:
				xmin = 434.2793
				xmax = 434.3593
				text = "S"
			intervals [1039]:
				xmin = 434.3593
				xmax = 434.3893
				text = "sp"
			intervals [1040]:
				xmin = 434.3893
				xmax = 434.4193
				text = "EH1"
			intervals [1041]:
				xmin = 434.4193
				xmax = 434.4493
				text = "V"
			intervals [1042]:
				xmin = 434.4493
				xmax = 434.4993
				text = "ER0"
			intervals [1043]:
				xmin = 434.4993
				xmax = 434.5993
				text = "sp"
			intervals [1044]:
				xmin = 434.5993
				xmax = 434.6493
				text = "P"
			intervals [1045]:
				xmin = 434.6493
				xmax = 434.6893
				text = "L"
			intervals [1046]:
				xmin = 434.6893
				xmax = 434.7593
				text = "EY1"
			intervals [1047]:
				xmin = 434.7593
				xmax = 434.7993
				text = "sp"
			intervals [1048]:
				xmin = 434.7993
				xmax = 434.8393
				text = "T"
			intervals [1049]:
				xmin = 434.8393
				xmax = 434.8893
				text = "R"
			intervals [1050]:
				xmin = 434.8893
				xmax = 434.9593
				text = "IH1"
			intervals [1051]:
				xmin = 434.9593
				xmax = 435.0493
				text = "K"
			intervals [1052]:
				xmin = 435.0493
				xmax = 435.0793
				text = "S"
			intervals [1053]:
				xmin = 435.0793
				xmax = 435.1093
				text = "sp"
			intervals [1054]:
				xmin = 435.1093
				xmax = 435.1593
				text = "AA1"
			intervals [1055]:
				xmin = 435.1593
				xmax = 435.3293
				text = "N"
			intervals [1056]:
				xmin = 435.3293
				xmax = 435.3593
				text = "sp"
			intervals [1057]:
				xmin = 435.3593
				xmax = 435.3893
				text = "DH"
			intervals [1058]:
				xmin = 435.3893
				xmax = 435.4193
				text = "AH0"
			intervals [1059]:
				xmin = 435.4193
				xmax = 435.4493
				text = "T"
			intervals [1060]:
				xmin = 435.4493
				xmax = 435.5393
				text = "IY1"
			intervals [1061]:
				xmin = 435.5393
				xmax = 435.6093
				text = "CH"
			intervals [1062]:
				xmin = 435.6093
				xmax = 435.6893
				text = "ER0"
			intervals [1063]:
				xmin = 435.6893
				xmax = 436.1893
				text = "sp"
			intervals [1064]:
				xmin = 436.1893
				xmax = 447.4295
				text = ""
			intervals [1065]:
				xmin = 447.4295
				xmax = 447.4995
				text = "F"
			intervals [1066]:
				xmin = 447.4995
				xmax = 447.5295
				text = "R"
			intervals [1067]:
				xmin = 447.5295
				xmax = 447.5595
				text = "ER0"
			intervals [1068]:
				xmin = 447.5595
				xmax = 447.6295
				text = "IH1"
			intervals [1069]:
				xmin = 447.6295
				xmax = 447.6895
				text = "N"
			intervals [1070]:
				xmin = 447.6895
				xmax = 447.7695
				text = "S"
			intervals [1071]:
				xmin = 447.7695
				xmax = 447.7995
				text = "T"
			intervals [1072]:
				xmin = 447.7995
				xmax = 447.8295
				text = "AH0"
			intervals [1073]:
				xmin = 447.8295
				xmax = 447.8595
				text = "N"
			intervals [1074]:
				xmin = 447.8595
				xmax = 447.8895
				text = "S"
			intervals [1075]:
				xmin = 447.8895
				xmax = 447.9395
				text = "G"
			intervals [1076]:
				xmin = 447.9395
				xmax = 447.9795
				text = "IH1"
			intervals [1077]:
				xmin = 447.9795
				xmax = 448.0095
				text = "V"
			intervals [1078]:
				xmin = 448.0095
				xmax = 448.0595
				text = "M"
			intervals [1079]:
				xmin = 448.0595
				xmax = 448.0895
				text = "IY1"
			intervals [1080]:
				xmin = 448.0895
				xmax = 448.1195
				text = "sp"
			intervals [1081]:
				xmin = 448.1195
				xmax = 448.2195
				text = "S"
			intervals [1082]:
				xmin = 448.2195
				xmax = 448.2595
				text = "AH1"
			intervals [1083]:
				xmin = 448.2595
				xmax = 448.3195
				text = "M"
			intervals [1084]:
				xmin = 448.3195
				xmax = 448.3995
				text = "T"
			intervals [1085]:
				xmin = 448.3995
				xmax = 448.4295
				text = "AY1"
			intervals [1086]:
				xmin = 448.4295
				xmax = 448.4695
				text = "P"
			intervals [1087]:
				xmin = 448.4695
				xmax = 448.6495
				text = "sp"
			intervals [1088]:
				xmin = 448.6495
				xmax = 448.6795
				text = "AH0"
			intervals [1089]:
				xmin = 448.6795
				xmax = 448.7095
				text = "V"
			intervals [1090]:
				xmin = 448.7095
				xmax = 448.7695
				text = "AY0"
			intervals [1091]:
				xmin = 448.7695
				xmax = 448.8295
				text = "D"
			intervals [1092]:
				xmin = 448.8295
				xmax = 449.0095
				text = "IY1"
			intervals [1093]:
				xmin = 449.0095
				xmax = 449.0695
				text = "AH0"
			intervals [1094]:
				xmin = 449.0695
				xmax = 449.0995
				text = "AH0"
			intervals [1095]:
				xmin = 449.0995
				xmax = 449.1295
				text = "V"
			intervals [1096]:
				xmin = 449.1295
				xmax = 449.1595
				text = "sp"
			intervals [1097]:
				xmin = 449.1595
				xmax = 449.1895
				text = "DH"
			intervals [1098]:
				xmin = 449.1895
				xmax = 449.2295
				text = "AH0"
			intervals [1099]:
				xmin = 449.2295
				xmax = 449.3095
				text = "T"
			intervals [1100]:
				xmin = 449.3095
				xmax = 449.3995
				text = "AY1"
			intervals [1101]:
				xmin = 449.3995
				xmax = 449.4595
				text = "P"
			intervals [1102]:
				xmin = 449.4595
				xmax = 449.4895
				text = "AH0"
			intervals [1103]:
				xmin = 449.4895
				xmax = 449.5195
				text = "V"
			intervals [1104]:
				xmin = 449.5195
				xmax = 449.5995
				text = "T"
			intervals [1105]:
				xmin = 449.5995
				xmax = 449.6395
				text = "R"
			intervals [1106]:
				xmin = 449.6395
				xmax = 449.6895
				text = "IH1"
			intervals [1107]:
				xmin = 449.6895
				xmax = 449.7495
				text = "K"
			intervals [1108]:
				xmin = 449.7495
				xmax = 449.7995
				text = "S"
			intervals [1109]:
				xmin = 449.7995
				xmax = 449.8495
				text = "DH"
			intervals [1110]:
				xmin = 449.8495
				xmax = 449.9095
				text = "EY1"
			intervals [1111]:
				xmin = 449.9095
				xmax = 449.9695
				text = "sp"
			intervals [1112]:
				xmin = 449.9695
				xmax = 450.0195
				text = "P"
			intervals [1113]:
				xmin = 450.0195
				xmax = 450.0795
				text = "L"
			intervals [1114]:
				xmin = 450.0795
				xmax = 450.1895
				text = "EY1"
			intervals [1115]:
				xmin = 450.1895
				xmax = 450.2495
				text = "D"
			intervals [1116]:
				xmin = 450.2495
				xmax = 450.2895
				text = "AA1"
			intervals [1117]:
				xmin = 450.2895
				xmax = 450.4195
				text = "N"
			intervals [1118]:
				xmin = 450.4195
				xmax = 450.4495
				text = "sp"
			intervals [1119]:
				xmin = 450.4495
				xmax = 450.4795
				text = "HH"
			intervals [1120]:
				xmin = 450.4795
				xmax = 450.5095
				text = "ER0"
			intervals [1121]:
				xmin = 450.5095
				xmax = 464.9414
				text = "sp"
			intervals [1122]:
				xmin = 464.9414
				xmax = 464.9814
				text = "W"
			intervals [1123]:
				xmin = 464.9814
				xmax = 465.0114
				text = "AH1"
			intervals [1124]:
				xmin = 465.0114
				xmax = 465.0714
				text = "T"
			intervals [1125]:
				xmin = 465.0714
				xmax = 465.1114
				text = "sp"
			intervals [1126]:
				xmin = 465.1114
				xmax = 465.1614
				text = "W"
			intervals [1127]:
				xmin = 465.1614
				xmax = 465.1914
				text = "AH0"
			intervals [1128]:
				xmin = 465.1914
				xmax = 465.3014
				text = "Z"
			intervals [1129]:
				xmin = 465.3014
				xmax = 465.3314
				text = "sp"
			intervals [1130]:
				xmin = 465.3314
				xmax = 465.3614
				text = "HH"
			intervals [1131]:
				xmin = 465.3614
				xmax = 465.3914
				text = "ER0"
			intervals [1132]:
				xmin = 465.3914
				xmax = 465.4614
				text = "R"
			intervals [1133]:
				xmin = 465.4614
				xmax = 465.6014
				text = "IY0"
			intervals [1134]:
				xmin = 465.6014
				xmax = 465.7014
				text = "AE1"
			intervals [1135]:
				xmin = 465.7014
				xmax = 465.7914
				text = "K"
			intervals [1136]:
				xmin = 465.7914
				xmax = 465.8614
				text = "SH"
			intervals [1137]:
				xmin = 465.8614
				xmax = 465.9114
				text = "AH0"
			intervals [1138]:
				xmin = 465.9114
				xmax = 465.9514
				text = "N"
			intervals [1139]:
				xmin = 465.9514
				xmax = 466.0814
				text = "sp"
			intervals [1140]:
				xmin = 466.0814
				xmax = 466.1114
				text = "T"
			intervals [1141]:
				xmin = 466.1114
				xmax = 466.1514
				text = "IH0"
			intervals [1142]:
				xmin = 466.1514
				xmax = 466.1914
				text = "DH"
			intervals [1143]:
				xmin = 466.1914
				xmax = 466.2214
				text = "AE1"
			intervals [1144]:
				xmin = 466.2214
				xmax = 466.3714
				text = "T"
			intervals [1145]:
				xmin = 466.3714
				xmax = 468.7133
				text = "sp"
			intervals [1146]:
				xmin = 468.7133
				xmax = 469.1833
				text = "spn"
			intervals [1147]:
				xmin = 469.1833
				xmax = 470.5115
				text = "sp"
			intervals [1148]:
				xmin = 470.5115
				xmax = 470.8315
				text = "AH1"
			intervals [1149]:
				xmin = 470.8315
				xmax = 471.0815
				text = "HH"
			intervals [1150]:
				xmin = 471.0815
				xmax = 471.2815
				text = "AH1"
			intervals [1151]:
				xmin = 471.2815
				xmax = 472.2342
				text = "sp"
			intervals [1152]:
				xmin = 472.2342
				xmax = 472.5742
				text = "OW2"
			intervals [1153]:
				xmin = 472.5742
				xmax = 472.7242
				text = "K"
			intervals [1154]:
				xmin = 472.7242
				xmax = 472.9842
				text = "EY1"
			intervals [1155]:
				xmin = 472.9842
				xmax = 473.0142
				text = "sp"
			intervals [1156]:
				xmin = 473.0142
				xmax = 473.2842
				text = "AH1"
			intervals [1157]:
				xmin = 473.2842
				xmax = 473.4242
				text = "M"
			intervals [1158]:
				xmin = 473.4242
				xmax = 475.6629
				text = "sp"
			intervals [1159]:
				xmin = 475.6629
				xmax = 475.7429
				text = "IH1"
			intervals [1160]:
				xmin = 475.7429
				xmax = 475.8229
				text = "Z"
			intervals [1161]:
				xmin = 475.8229
				xmax = 475.8729
				text = "DH"
			intervals [1162]:
				xmin = 475.8729
				xmax = 475.9329
				text = "EH1"
			intervals [1163]:
				xmin = 475.9329
				xmax = 475.9629
				text = "R"
			intervals [1164]:
				xmin = 475.9629
				xmax = 476.0029
				text = "AH0"
			intervals [1165]:
				xmin = 476.0029
				xmax = 476.0429
				text = "G"
			intervals [1166]:
				xmin = 476.0429
				xmax = 476.0729
				text = "R"
			intervals [1167]:
				xmin = 476.0729
				xmax = 476.1729
				text = "UW1"
			intervals [1168]:
				xmin = 476.1729
				xmax = 476.2329
				text = "P"
			intervals [1169]:
				xmin = 476.2329
				xmax = 476.2629
				text = "AH0"
			intervals [1170]:
				xmin = 476.2629
				xmax = 476.3129
				text = "V"
			intervals [1171]:
				xmin = 476.3129
				xmax = 476.4229
				text = "P"
			intervals [1172]:
				xmin = 476.4229
				xmax = 476.5329
				text = "IY1"
			intervals [1173]:
				xmin = 476.5329
				xmax = 476.5929
				text = "P"
			intervals [1174]:
				xmin = 476.5929
				xmax = 476.6329
				text = "AH0"
			intervals [1175]:
				xmin = 476.6329
				xmax = 476.8229
				text = "L"
			intervals [1176]:
				xmin = 476.8229
				xmax = 476.9629
				text = "sp"
			intervals [1177]:
				xmin = 476.9629
				xmax = 477.3083
				text = ""
			intervals [1178]:
				xmin = 477.3083
				xmax = 477.4183
				text = "Y"
			intervals [1179]:
				xmin = 477.4183
				xmax = 477.4483
				text = "UW1"
			intervals [1180]:
				xmin = 477.4483
				xmax = 477.5683
				text = "Y"
			intervals [1181]:
				xmin = 477.5683
				xmax = 477.6583
				text = "UW1"
			intervals [1182]:
				xmin = 477.6583
				xmax = 477.6883
				text = "ZH"
			intervals [1183]:
				xmin = 477.6883
				xmax = 477.7183
				text = "AH0"
			intervals [1184]:
				xmin = 477.7183
				xmax = 477.7483
				text = "L"
			intervals [1185]:
				xmin = 477.7483
				xmax = 477.8183
				text = "IY0"
			intervals [1186]:
				xmin = 477.8183
				xmax = 477.9083
				text = "AH0"
			intervals [1187]:
				xmin = 477.9083
				xmax = 477.9683
				text = "S"
			intervals [1188]:
				xmin = 477.9683
				xmax = 478.0783
				text = "OW1"
			intervals [1189]:
				xmin = 478.0783
				xmax = 478.2283
				text = "SH"
			intervals [1190]:
				xmin = 478.2283
				xmax = 478.2683
				text = "IY0"
			intervals [1191]:
				xmin = 478.2683
				xmax = 478.3683
				text = "EY2"
			intervals [1192]:
				xmin = 478.3683
				xmax = 478.4083
				text = "T"
			intervals [1193]:
				xmin = 478.4083
				xmax = 478.4383
				text = "sp"
			intervals [1194]:
				xmin = 478.4383
				xmax = 478.4983
				text = "W"
			intervals [1195]:
				xmin = 478.4983
				xmax = 478.5683
				text = "IH1"
			intervals [1196]:
				xmin = 478.5683
				xmax = 478.6483
				text = "TH"
			intervals [1197]:
				xmin = 478.6483
				xmax = 478.8183
				text = "sp"
			intervals [1198]:
				xmin = 478.8183
				xmax = 482.195
				text = ""
			intervals [1199]:
				xmin = 482.195
				xmax = 482.225
				text = "M"
			intervals [1200]:
				xmin = 482.225
				xmax = 482.255
				text = "HH"
			intervals [1201]:
				xmin = 482.255
				xmax = 482.305
				text = "M"
			intervals [1202]:
				xmin = 482.305
				xmax = 482.385
				text = "sp"
			intervals [1203]:
				xmin = 482.385
				xmax = 482.435
				text = "DH"
			intervals [1204]:
				xmin = 482.435
				xmax = 482.465
				text = "AH0"
			intervals [1205]:
				xmin = 482.465
				xmax = 482.735
				text = "T"
			intervals [1206]:
				xmin = 482.735
				xmax = 482.765
				text = "sp"
			intervals [1207]:
				xmin = 482.765
				xmax = 482.815
				text = "Y"
			intervals [1208]:
				xmin = 482.815
				xmax = 482.845
				text = "UW1"
			intervals [1209]:
				xmin = 482.845
				xmax = 482.875
				text = "sp"
			intervals [1210]:
				xmin = 482.875
				xmax = 482.975
				text = "Y"
			intervals [1211]:
				xmin = 482.975
				xmax = 483.045
				text = "UW1"
			intervals [1212]:
				xmin = 483.045
				xmax = 483.125
				text = "Z"
			intervals [1213]:
				xmin = 483.125
				xmax = 483.155
				text = "D"
			intervals [1214]:
				xmin = 483.155
				xmax = 483.215
				text = "T"
			intervals [1215]:
				xmin = 483.215
				xmax = 483.275
				text = "IH0"
			intervals [1216]:
				xmin = 483.275
				xmax = 483.315
				text = "sp"
			intervals [1217]:
				xmin = 483.315
				xmax = 483.345
				text = "AH0"
			intervals [1218]:
				xmin = 483.345
				xmax = 483.385
				text = "S"
			intervals [1219]:
				xmin = 483.385
				xmax = 483.415
				text = "OW1"
			intervals [1220]:
				xmin = 483.415
				xmax = 483.445
				text = "S"
			intervals [1221]:
				xmin = 483.445
				xmax = 483.475
				text = "IY0"
			intervals [1222]:
				xmin = 483.475
				xmax = 483.505
				text = "AH0"
			intervals [1223]:
				xmin = 483.505
				xmax = 483.535
				text = "T"
			intervals [1224]:
				xmin = 483.535
				xmax = 483.645
				text = "sp"
			intervals [1225]:
				xmin = 483.645
				xmax = 483.675
				text = "W"
			intervals [1226]:
				xmin = 483.675
				xmax = 483.705
				text = "IH1"
			intervals [1227]:
				xmin = 483.705
				xmax = 483.735
				text = "DH"
			intervals [1228]:
				xmin = 483.735
				xmax = 483.995
				text = "sp"
			intervals [1229]:
				xmin = 483.995
				xmax = 485.2294
				text = ""
			intervals [1230]:
				xmin = 485.2294
				xmax = 485.2994
				text = "M"
			intervals [1231]:
				xmin = 485.2994
				xmax = 485.3294
				text = "HH"
			intervals [1232]:
				xmin = 485.3294
				xmax = 485.3894
				text = "M"
			intervals [1233]:
				xmin = 485.3894
				xmax = 485.6794
				text = "sp"
			intervals [1234]:
				xmin = 485.6794
				xmax = 491.5885
				text = ""
			intervals [1235]:
				xmin = 491.5885
				xmax = 491.7185
				text = "M"
			intervals [1236]:
				xmin = 491.7185
				xmax = 491.7785
				text = "HH"
			intervals [1237]:
				xmin = 491.7785
				xmax = 491.8185
				text = "M"
			intervals [1238]:
				xmin = 491.8185
				xmax = 493.8727
				text = "sp"
			intervals [1239]:
				xmin = 493.8727
				xmax = 494.0627
				text = "OW2"
			intervals [1240]:
				xmin = 494.0627
				xmax = 494.0927
				text = "K"
			intervals [1241]:
				xmin = 494.0927
				xmax = 494.1627
				text = "EY1"
			intervals [1242]:
				xmin = 494.1627
				xmax = 495.4027
				text = "sp"
			intervals [1243]:
				xmin = 495.4027
				xmax = 495.4327
				text = "AH1"
			intervals [1244]:
				xmin = 495.4327
				xmax = 495.4627
				text = "M"
			intervals [1245]:
				xmin = 495.4627
				xmax = 497.3739
				text = ""
			intervals [1246]:
				xmin = 497.3739
				xmax = 497.4439
				text = "D"
			intervals [1247]:
				xmin = 497.4439
				xmax = 497.5239
				text = "UW1"
			intervals [1248]:
				xmin = 497.5239
				xmax = 497.5639
				text = "EH1"
			intervals [1249]:
				xmin = 497.5639
				xmax = 497.6139
				text = "N"
			intervals [1250]:
				xmin = 497.6139
				xmax = 497.7039
				text = "IY0"
			intervals [1251]:
				xmin = 497.7039
				xmax = 497.7339
				text = "P"
			intervals [1252]:
				xmin = 497.7339
				xmax = 497.8739
				text = "IY1"
			intervals [1253]:
				xmin = 497.8739
				xmax = 497.9339
				text = "P"
			intervals [1254]:
				xmin = 497.9339
				xmax = 497.9839
				text = "AH0"
			intervals [1255]:
				xmin = 497.9839
				xmax = 498.0339
				text = "L"
			intervals [1256]:
				xmin = 498.0339
				xmax = 498.0739
				text = "IH0"
			intervals [1257]:
				xmin = 498.0739
				xmax = 498.1839
				text = "N"
			intervals [1258]:
				xmin = 498.1839
				xmax = 498.2339
				text = "Y"
			intervals [1259]:
				xmin = 498.2339
				xmax = 498.2839
				text = "UH1"
			intervals [1260]:
				xmin = 498.2839
				xmax = 498.3839
				text = "R"
			intervals [1261]:
				xmin = 498.3839
				xmax = 498.4239
				text = "G"
			intervals [1262]:
				xmin = 498.4239
				xmax = 498.4539
				text = "R"
			intervals [1263]:
				xmin = 498.4539
				xmax = 498.5339
				text = "UW1"
			intervals [1264]:
				xmin = 498.5339
				xmax = 498.5939
				text = "P"
			intervals [1265]:
				xmin = 498.5939
				xmax = 498.6539
				text = "S"
			intervals [1266]:
				xmin = 498.6539
				xmax = 498.7239
				text = "P"
			intervals [1267]:
				xmin = 498.7239
				xmax = 498.7939
				text = "IY1"
			intervals [1268]:
				xmin = 498.7939
				xmax = 498.8539
				text = "K"
			intervals [1269]:
				xmin = 498.8539
				xmax = 498.8839
				text = "EH1"
			intervals [1270]:
				xmin = 498.8839
				xmax = 498.9339
				text = "N"
			intervals [1271]:
				xmin = 498.9339
				xmax = 499.0339
				text = "IY0"
			intervals [1272]:
				xmin = 499.0339
				xmax = 499.1539
				text = "F"
			intervals [1273]:
				xmin = 499.1539
				xmax = 499.1839
				text = "AO1"
			intervals [1274]:
				xmin = 499.1839
				xmax = 499.3139
				text = "R"
			intervals [1275]:
				xmin = 499.3139
				xmax = 499.3439
				text = "AH0"
			intervals [1276]:
				xmin = 499.3439
				xmax = 499.3939
				text = "N"
			intervals [1277]:
				xmin = 499.3939
				xmax = 499.4439
				text = "L"
			intervals [1278]:
				xmin = 499.4439
				xmax = 499.4739
				text = "AE1"
			intervals [1279]:
				xmin = 499.4739
				xmax = 499.5039
				text = "NG"
			intervals [1280]:
				xmin = 499.5039
				xmax = 499.5339
				text = "G"
			intervals [1281]:
				xmin = 499.5339
				xmax = 499.5639
				text = "W"
			intervals [1282]:
				xmin = 499.5639
				xmax = 499.5939
				text = "IH0"
			intervals [1283]:
				xmin = 499.5939
				xmax = 499.9039
				text = "JH"
			intervals [1284]:
				xmin = 499.9039
				xmax = 501.0332
				text = ""
			intervals [1285]:
				xmin = 501.0332
				xmax = 501.0932
				text = "sil"
			intervals [1286]:
				xmin = 501.0932
				xmax = 501.3432
				text = "spn"
			intervals [1287]:
				xmin = 501.3432
				xmax = 501.5032
				text = "sp"
			intervals [1288]:
				xmin = 501.5032
				xmax = 501.7432
				text = "L"
			intervals [1289]:
				xmin = 501.7432
				xmax = 501.8032
				text = "AE1"
			intervals [1290]:
				xmin = 501.8032
				xmax = 501.9032
				text = "NG"
			intervals [1291]:
				xmin = 501.9032
				xmax = 501.9332
				text = "G"
			intervals [1292]:
				xmin = 501.9332
				xmax = 501.9632
				text = "W"
			intervals [1293]:
				xmin = 501.9632
				xmax = 502.0032
				text = "IH0"
			intervals [1294]:
				xmin = 502.0032
				xmax = 502.0532
				text = "JH"
			intervals [1295]:
				xmin = 502.0532
				xmax = 502.0832
				text = "IH0"
			intervals [1296]:
				xmin = 502.0832
				xmax = 502.2432
				text = "Z"
			intervals [1297]:
				xmin = 502.2432
				xmax = 510.2819
				text = "sp"
			intervals [1298]:
				xmin = 510.2819
				xmax = 510.3819
				text = "AA1"
			intervals [1299]:
				xmin = 510.3819
				xmax = 510.4219
				text = "R"
			intervals [1300]:
				xmin = 510.4219
				xmax = 510.4819
				text = "DH"
			intervals [1301]:
				xmin = 510.4819
				xmax = 510.5319
				text = "EH1"
			intervals [1302]:
				xmin = 510.5319
				xmax = 510.5819
				text = "R"
			intervals [1303]:
				xmin = 510.5819
				xmax = 510.6419
				text = "EH1"
			intervals [1304]:
				xmin = 510.6419
				xmax = 510.6919
				text = "N"
			intervals [1305]:
				xmin = 510.6919
				xmax = 510.7519
				text = "IY0"
			intervals [1306]:
				xmin = 510.7519
				xmax = 510.8019
				text = "HH"
			intervals [1307]:
				xmin = 510.8019
				xmax = 510.8519
				text = "W"
			intervals [1308]:
				xmin = 510.8519
				xmax = 510.9719
				text = "AY1"
			intervals [1309]:
				xmin = 510.9719
				xmax = 511.0219
				text = "T"
			intervals [1310]:
				xmin = 511.0219
				xmax = 511.0819
				text = "P"
			intervals [1311]:
				xmin = 511.0819
				xmax = 511.1419
				text = "IY1"
			intervals [1312]:
				xmin = 511.1419
				xmax = 511.2019
				text = "P"
			intervals [1313]:
				xmin = 511.2019
				xmax = 511.2319
				text = "AH0"
			intervals [1314]:
				xmin = 511.2319
				xmax = 511.2619
				text = "L"
			intervals [1315]:
				xmin = 511.2619
				xmax = 511.3119
				text = "IH0"
			intervals [1316]:
				xmin = 511.3119
				xmax = 511.3719
				text = "N"
			intervals [1317]:
				xmin = 511.3719
				xmax = 511.4419
				text = "Y"
			intervals [1318]:
				xmin = 511.4419
				xmax = 511.4819
				text = "UH1"
			intervals [1319]:
				xmin = 511.4819
				xmax = 511.5519
				text = "R"
			intervals [1320]:
				xmin = 511.5519
				xmax = 511.6419
				text = "G"
			intervals [1321]:
				xmin = 511.6419
				xmax = 511.6919
				text = "R"
			intervals [1322]:
				xmin = 511.6919
				xmax = 511.8219
				text = "UW1"
			intervals [1323]:
				xmin = 511.8219
				xmax = 511.8619
				text = "P"
			intervals [1324]:
				xmin = 511.8619
				xmax = 515.4253
				text = "sp"
			intervals [1325]:
				xmin = 515.4253
				xmax = 515.4953
				text = "Y"
			intervals [1326]:
				xmin = 515.4953
				xmax = 515.5653
				text = "AE1"
			intervals [1327]:
				xmin = 515.5653
				xmax = 515.7053
				text = "sp"
			intervals [1328]:
				xmin = 515.7053
				xmax = 515.7656
				text = ""
			intervals [1329]:
				xmin = 515.7656
				xmax = 515.8156
				text = "P"
			intervals [1330]:
				xmin = 515.8156
				xmax = 515.8556
				text = "R"
			intervals [1331]:
				xmin = 515.8556
				xmax = 515.8856
				text = "EH1"
			intervals [1332]:
				xmin = 515.8856
				xmax = 515.9156
				text = "Z"
			intervals [1333]:
				xmin = 515.9156
				xmax = 515.9456
				text = "AH0"
			intervals [1334]:
				xmin = 515.9456
				xmax = 516.1156
				text = "N"
			intervals [1335]:
				xmin = 516.1156
				xmax = 516.1456
				text = "T"
			intervals [1336]:
				xmin = 516.1456
				xmax = 516.1756
				text = "L"
			intervals [1337]:
				xmin = 516.1756
				xmax = 516.2056
				text = "IY0"
			intervals [1338]:
				xmin = 516.2056
				xmax = 521.7124
				text = "sp"
			intervals [1339]:
				xmin = 521.7124
				xmax = 521.7424
				text = "OW2"
			intervals [1340]:
				xmin = 521.7424
				xmax = 521.8024
				text = "K"
			intervals [1341]:
				xmin = 521.8024
				xmax = 521.9224
				text = "EY1"
			intervals [1342]:
				xmin = 521.9224
				xmax = 525.3736
				text = "sp"
			intervals [1343]:
				xmin = 525.3736
				xmax = 525.4736
				text = "IH1"
			intervals [1344]:
				xmin = 525.4736
				xmax = 525.5936
				text = "N"
			intervals [1345]:
				xmin = 525.5936
				xmax = 525.7136
				text = "Y"
			intervals [1346]:
				xmin = 525.7136
				xmax = 525.7636
				text = "AO1"
			intervals [1347]:
				xmin = 525.7636
				xmax = 525.8536
				text = "R"
			intervals [1348]:
				xmin = 525.8536
				xmax = 525.8936
				text = "G"
			intervals [1349]:
				xmin = 525.8936
				xmax = 525.9836
				text = "R"
			intervals [1350]:
				xmin = 525.9836
				xmax = 526.2036
				text = "UW1"
			intervals [1351]:
				xmin = 526.2036
				xmax = 526.2436
				text = "P"
			intervals [1352]:
				xmin = 526.2436
				xmax = 526.8697
				text = "sp"
			intervals [1353]:
				xmin = 526.8697
				xmax = 527.0697
				text = "IH1"
			intervals [1354]:
				xmin = 527.0697
				xmax = 527.1697
				text = "Z"
			intervals [1355]:
				xmin = 527.1697
				xmax = 527.2097
				text = "DH"
			intervals [1356]:
				xmin = 527.2097
				xmax = 527.2497
				text = "EH1"
			intervals [1357]:
				xmin = 527.2497
				xmax = 527.3597
				text = "R"
			intervals [1358]:
				xmin = 527.3597
				xmax = 527.3997
				text = "EH1"
			intervals [1359]:
				xmin = 527.3997
				xmax = 527.4597
				text = "N"
			intervals [1360]:
				xmin = 527.4597
				xmax = 527.5497
				text = "IY0"
			intervals [1361]:
				xmin = 527.5497
				xmax = 527.6397
				text = "W"
			intervals [1362]:
				xmin = 527.6397
				xmax = 527.6997
				text = "AH1"
			intervals [1363]:
				xmin = 527.6997
				xmax = 527.8297
				text = "N"
			intervals [1364]:
				xmin = 527.8297
				xmax = 527.9397
				text = "P"
			intervals [1365]:
				xmin = 527.9397
				xmax = 528.0597
				text = "ER1"
			intervals [1366]:
				xmin = 528.0597
				xmax = 528.1797
				text = "S"
			intervals [1367]:
				xmin = 528.1797
				xmax = 528.2097
				text = "AH0"
			intervals [1368]:
				xmin = 528.2097
				xmax = 528.2397
				text = "N"
			intervals [1369]:
				xmin = 528.2397
				xmax = 528.2697
				text = "sp"
			intervals [1370]:
				xmin = 528.2697
				xmax = 528.2997
				text = "DH"
			intervals [1371]:
				xmin = 528.2997
				xmax = 528.3297
				text = "AH0"
			intervals [1372]:
				xmin = 528.3297
				xmax = 528.3597
				text = "T"
			intervals [1373]:
				xmin = 528.3597
				xmax = 528.4497
				text = "EH1"
			intervals [1374]:
				xmin = 528.4497
				xmax = 528.4797
				text = "V"
			intervals [1375]:
				xmin = 528.4797
				xmax = 528.5297
				text = "R"
			intervals [1376]:
				xmin = 528.5297
				xmax = 528.6497
				text = "IY0"
			intervals [1377]:
				xmin = 528.6497
				xmax = 528.7097
				text = "B"
			intervals [1378]:
				xmin = 528.7097
				xmax = 528.7397
				text = "AA2"
			intervals [1379]:
				xmin = 528.7397
				xmax = 528.8197
				text = "D"
			intervals [1380]:
				xmin = 528.8197
				xmax = 528.8597
				text = "IY0"
			intervals [1381]:
				xmin = 528.8597
				xmax = 528.9297
				text = "L"
			intervals [1382]:
				xmin = 528.9297
				xmax = 529.0097
				text = "IH1"
			intervals [1383]:
				xmin = 529.0097
				xmax = 529.0897
				text = "S"
			intervals [1384]:
				xmin = 529.0897
				xmax = 529.1297
				text = "AH0"
			intervals [1385]:
				xmin = 529.1297
				xmax = 529.1997
				text = "N"
			intervals [1386]:
				xmin = 529.1997
				xmax = 529.3097
				text = "Z"
			intervals [1387]:
				xmin = 529.3097
				xmax = 529.3897
				text = "T"
			intervals [1388]:
				xmin = 529.3897
				xmax = 529.5997
				text = "UW1"
			intervals [1389]:
				xmin = 529.5997
				xmax = 529.6597
				text = "sp"
			intervals [1390]:
				xmin = 529.6597
				xmax = 529.8406
				text = ""
			intervals [1391]:
				xmin = 529.8406
				xmax = 529.9506
				text = "AE1"
			intervals [1392]:
				xmin = 529.9506
				xmax = 530.2006
				text = "N"
			intervals [1393]:
				xmin = 530.2006
				xmax = 530.4206
				text = "sp"
			intervals [1394]:
				xmin = 530.4206
				xmax = 530.5206
				text = "R"
			intervals [1395]:
				xmin = 530.5206
				xmax = 530.6006
				text = "AH0"
			intervals [1396]:
				xmin = 530.6006
				xmax = 530.6606
				text = "G"
			intervals [1397]:
				xmin = 530.6606
				xmax = 530.8506
				text = "AA1"
			intervals [1398]:
				xmin = 530.8506
				xmax = 530.9006
				text = "R"
			intervals [1399]:
				xmin = 530.9006
				xmax = 530.9506
				text = "D"
			intervals [1400]:
				xmin = 530.9506
				xmax = 531.0506
				text = "sp"
			intervals [1401]:
				xmin = 531.0506
				xmax = 531.1306
				text = "T"
			intervals [1402]:
				xmin = 531.1306
				xmax = 531.2906
				text = "IH0"
			intervals [1403]:
				xmin = 531.2906
				xmax = 531.4706
				text = "sp"
			intervals [1404]:
				xmin = 531.4706
				xmax = 531.6106
				text = "AE1"
			intervals [1405]:
				xmin = 531.6106
				xmax = 531.7106
				text = "Z"
			intervals [1406]:
				xmin = 531.7106
				xmax = 531.7406
				text = "sp"
			intervals [1407]:
				xmin = 531.7406
				xmax = 531.7706
				text = "EY1"
			intervals [1408]:
				xmin = 531.7706
				xmax = 531.8506
				text = "L"
			intervals [1409]:
				xmin = 531.8506
				xmax = 531.8906
				text = "IY1"
			intervals [1410]:
				xmin = 531.8906
				xmax = 531.9806
				text = "D"
			intervals [1411]:
				xmin = 531.9806
				xmax = 532.0606
				text = "ER0"
			intervals [1412]:
				xmin = 532.0606
				xmax = 532.3306
				text = "sp"
			intervals [1413]:
				xmin = 532.3306
				xmax = 536.3256
				text = ""
			intervals [1414]:
				xmin = 536.3256
				xmax = 536.3956
				text = "HH"
			intervals [1415]:
				xmin = 536.3956
				xmax = 536.5156
				text = "W"
			intervals [1416]:
				xmin = 536.5156
				xmax = 536.8056
				text = "AY1"
			intervals [1417]:
				xmin = 536.8056
				xmax = 553.3171
				text = "sp"
			intervals [1418]:
				xmin = 553.3171
				xmax = 553.3671
				text = "M"
			intervals [1419]:
				xmin = 553.3671
				xmax = 553.4371
				text = "HH"
			intervals [1420]:
				xmin = 553.4371
				xmax = 553.4871
				text = "M"
			intervals [1421]:
				xmin = 553.4871
				xmax = 555.1631
				text = "sp"
			intervals [1422]:
				xmin = 555.1631
				xmax = 555.5431
				text = "OW2"
			intervals [1423]:
				xmin = 555.5431
				xmax = 555.7031
				text = "K"
			intervals [1424]:
				xmin = 555.7031
				xmax = 555.9631
				text = "EY1"
			intervals [1425]:
				xmin = 555.9631
				xmax = 556.3069
				text = "sp"
			intervals [1426]:
				xmin = 556.3069
				xmax = 556.5669
				text = "AH1"
			intervals [1427]:
				xmin = 556.5669
				xmax = 556.7869
				text = "M"
			intervals [1428]:
				xmin = 556.7869
				xmax = 557.2501
				text = "sp"
			intervals [1429]:
				xmin = 557.2501
				xmax = 557.6101
				text = "spn"
			intervals [1430]:
				xmin = 557.6101
				xmax = 559.1739
				text = "sp"
			intervals [1431]:
				xmin = 559.1739
				xmax = 559.2639
				text = "IH1"
			intervals [1432]:
				xmin = 559.2639
				xmax = 559.3839
				text = "F"
			intervals [1433]:
				xmin = 559.3839
				xmax = 559.4139
				text = "Y"
			intervals [1434]:
				xmin = 559.4139
				xmax = 559.4839
				text = "UW1"
			intervals [1435]:
				xmin = 559.4839
				xmax = 559.5239
				text = "K"
			intervals [1436]:
				xmin = 559.5239
				xmax = 559.5739
				text = "UH1"
			intervals [1437]:
				xmin = 559.5739
				xmax = 559.6139
				text = "D"
			intervals [1438]:
				xmin = 559.6139
				xmax = 559.6539
				text = "D"
			intervals [1439]:
				xmin = 559.6539
				xmax = 559.7539
				text = "UW1"
			intervals [1440]:
				xmin = 559.7539
				xmax = 559.7839
				text = "IH1"
			intervals [1441]:
				xmin = 559.7839
				xmax = 559.8339
				text = "T"
			intervals [1442]:
				xmin = 559.8339
				xmax = 559.9939
				text = "AO1"
			intervals [1443]:
				xmin = 559.9939
				xmax = 560.0339
				text = "L"
			intervals [1444]:
				xmin = 560.0339
				xmax = 560.0639
				text = "OW1"
			intervals [1445]:
				xmin = 560.0639
				xmax = 560.0939
				text = "V"
			intervals [1446]:
				xmin = 560.0939
				xmax = 560.1239
				text = "ER0"
			intervals [1447]:
				xmin = 560.1239
				xmax = 560.1539
				text = "sp"
			intervals [1448]:
				xmin = 560.1539
				xmax = 560.4339
				text = "AH0"
			intervals [1449]:
				xmin = 560.4339
				xmax = 560.4739
				text = "G"
			intervals [1450]:
				xmin = 560.4739
				xmax = 560.7539
				text = "EY1"
			intervals [1451]:
				xmin = 560.7539
				xmax = 560.8739
				text = "N"
			intervals [1452]:
				xmin = 560.8739
				xmax = 563.0429
				text = ""
			intervals [1453]:
				xmin = 563.0429
				xmax = 563.1229
				text = "HH"
			intervals [1454]:
				xmin = 563.1229
				xmax = 563.1629
				text = "W"
			intervals [1455]:
				xmin = 563.1629
				xmax = 563.2029
				text = "AH1"
			intervals [1456]:
				xmin = 563.2029
				xmax = 563.2429
				text = "T"
			intervals [1457]:
				xmin = 563.2429
				xmax = 563.2829
				text = "sp"
			intervals [1458]:
				xmin = 563.2829
				xmax = 563.3929
				text = "W"
			intervals [1459]:
				xmin = 563.3929
				xmax = 563.4229
				text = "UH1"
			intervals [1460]:
				xmin = 563.4229
				xmax = 563.5329
				text = "D"
			intervals [1461]:
				xmin = 563.5329
				xmax = 563.6229
				text = "Y"
			intervals [1462]:
				xmin = 563.6229
				xmax = 563.7329
				text = "UW1"
			intervals [1463]:
				xmin = 563.7329
				xmax = 563.7829
				text = "W"
			intervals [1464]:
				xmin = 563.7829
				xmax = 563.8829
				text = "AO1"
			intervals [1465]:
				xmin = 563.8829
				xmax = 563.9329
				text = "N"
			intervals [1466]:
				xmin = 563.9329
				xmax = 563.9729
				text = "T"
			intervals [1467]:
				xmin = 563.9729
				xmax = 564.0429
				text = "sp"
			intervals [1468]:
				xmin = 564.0429
				xmax = 564.1429
				text = "T"
			intervals [1469]:
				xmin = 564.1429
				xmax = 564.1729
				text = "IH0"
			intervals [1470]:
				xmin = 564.1729
				xmax = 564.2029
				text = "sp"
			intervals [1471]:
				xmin = 564.2029
				xmax = 564.2829
				text = "B"
			intervals [1472]:
				xmin = 564.2829
				xmax = 564.4329
				text = "IY0"
			intervals [1473]:
				xmin = 564.4329
				xmax = 564.6129
				text = "sp"
			intervals [1474]:
				xmin = 564.6129
				xmax = 589.8686
				text = ""
			intervals [1475]:
				xmin = 589.8686
				xmax = 590.4086
				text = "M"
			intervals [1476]:
				xmin = 590.4086
				xmax = 590.4586
				text = "HH"
			intervals [1477]:
				xmin = 590.4586
				xmax = 590.5386
				text = "M"
			intervals [1478]:
				xmin = 590.5386
				xmax = 592.7185
				text = "sp"
			intervals [1479]:
				xmin = 592.7185
				xmax = 593.1185
				text = "OW2"
			intervals [1480]:
				xmin = 593.1185
				xmax = 593.2885
				text = "K"
			intervals [1481]:
				xmin = 593.2885
				xmax = 593.5285
				text = "EY1"
			intervals [1482]:
				xmin = 593.5285
				xmax = 593.8185
				text = "sp"
			intervals [1483]:
				xmin = 593.8185
				xmax = 594.0485
				text = "AH1"
			intervals [1484]:
				xmin = 594.0485
				xmax = 594.1285
				text = "M"
			intervals [1485]:
				xmin = 594.1285
				xmax = 596.4975
				text = "sp"
			intervals [1486]:
				xmin = 596.4975
				xmax = 596.5375
				text = "W"
			intervals [1487]:
				xmin = 596.5375
				xmax = 596.5775
				text = "AH1"
			intervals [1488]:
				xmin = 596.5775
				xmax = 596.6375
				text = "T"
			intervals [1489]:
				xmin = 596.6375
				xmax = 596.6775
				text = "D"
			intervals [1490]:
				xmin = 596.6775
				xmax = 596.7175
				text = "IH1"
			intervals [1491]:
				xmin = 596.7175
				xmax = 596.8275
				text = "D"
			intervals [1492]:
				xmin = 596.8275
				xmax = 596.9075
				text = "Y"
			intervals [1493]:
				xmin = 596.9075
				xmax = 596.9975
				text = "UW1"
			intervals [1494]:
				xmin = 596.9975
				xmax = 597.0575
				text = "HH"
			intervals [1495]:
				xmin = 597.0575
				xmax = 597.1475
				text = "OW1"
			intervals [1496]:
				xmin = 597.1475
				xmax = 597.2975
				text = "P"
			intervals [1497]:
				xmin = 597.2975
				xmax = 597.3375
				text = "T"
			intervals [1498]:
				xmin = 597.3375
				xmax = 597.3775
				text = "IH0"
			intervals [1499]:
				xmin = 597.3775
				xmax = 597.4275
				text = "sp"
			intervals [1500]:
				xmin = 597.4275
				xmax = 597.4775
				text = "B"
			intervals [1501]:
				xmin = 597.4775
				xmax = 597.7475
				text = "IY1"
			intervals [1502]:
				xmin = 597.7475
				xmax = 598.7665
				text = "sp"
			intervals [1503]:
				xmin = 598.7665
				xmax = 598.8065
				text = "HH"
			intervals [1504]:
				xmin = 598.8065
				xmax = 598.8365
				text = "W"
			intervals [1505]:
				xmin = 598.8365
				xmax = 598.8665
				text = "IH1"
			intervals [1506]:
				xmin = 598.8665
				xmax = 598.9465
				text = "N"
			intervals [1507]:
				xmin = 598.9465
				xmax = 598.9965
				text = "Y"
			intervals [1508]:
				xmin = 598.9965
				xmax = 599.0765
				text = "UW1"
			intervals [1509]:
				xmin = 599.0765
				xmax = 599.1265
				text = "W"
			intervals [1510]:
				xmin = 599.1265
				xmax = 599.1765
				text = "ER0"
			intervals [1511]:
				xmin = 599.1765
				xmax = 599.2965
				text = "Y"
			intervals [1512]:
				xmin = 599.2965
				xmax = 599.3565
				text = "AH1"
			intervals [1513]:
				xmin = 599.3565
				xmax = 599.4165
				text = "NG"
			intervals [1514]:
				xmin = 599.4165
				xmax = 599.4765
				text = "G"
			intervals [1515]:
				xmin = 599.4765
				xmax = 599.5965
				text = "ER0"
			intervals [1516]:
				xmin = 599.5965
				xmax = 603.2285
				text = "sp"
			intervals [1517]:
				xmin = 603.2285
				xmax = 603.5285
				text = "OW1"
			intervals [1518]:
				xmin = 603.5285
				xmax = 603.5685
				text = "sp"
			intervals [1519]:
				xmin = 603.5685
				xmax = 603.6385
				text = "S"
			intervals [1520]:
				xmin = 603.6385
				xmax = 603.6685
				text = "EY1"
			intervals [1521]:
				xmin = 603.6685
				xmax = 603.7485
				text = "AH0"
			intervals [1522]:
				xmin = 603.7485
				xmax = 603.7985
				text = "B"
			intervals [1523]:
				xmin = 603.7985
				xmax = 603.8285
				text = "AW1"
			intervals [1524]:
				xmin = 603.8285
				xmax = 603.8585
				text = "T"
			intervals [1525]:
				xmin = 603.8585
				xmax = 603.8885
				text = "AH1"
			intervals [1526]:
				xmin = 603.8885
				xmax = 603.9585
				text = "M"
			intervals [1527]:
				xmin = 603.9585
				xmax = 604.8085
				text = "sp"
			intervals [1528]:
				xmin = 604.8085
				xmax = 605.7097
				text = ""
			intervals [1529]:
				xmin = 605.7097
				xmax = 605.7797
				text = "F"
			intervals [1530]:
				xmin = 605.7797
				xmax = 605.8197
				text = "IH1"
			intervals [1531]:
				xmin = 605.8197
				xmax = 605.8997
				text = "F"
			intervals [1532]:
				xmin = 605.8997
				xmax = 605.9697
				text = "T"
			intervals [1533]:
				xmin = 605.9697
				xmax = 606.0097
				text = "IY1"
			intervals [1534]:
				xmin = 606.0097
				xmax = 606.1497
				text = "N"
			intervals [1535]:
				xmin = 606.1497
				xmax = 606.2397
				text = "sp"
			intervals [1536]:
				xmin = 606.2397
				xmax = 606.2697
				text = "S"
			intervals [1537]:
				xmin = 606.2697
				xmax = 606.3097
				text = "IH0"
			intervals [1538]:
				xmin = 606.3097
				xmax = 606.3697
				text = "K"
			intervals [1539]:
				xmin = 606.3697
				xmax = 606.4197
				text = "S"
			intervals [1540]:
				xmin = 606.4197
				xmax = 606.4797
				text = "T"
			intervals [1541]:
				xmin = 606.4797
				xmax = 606.5097
				text = "IY1"
			intervals [1542]:
				xmin = 606.5097
				xmax = 606.6197
				text = "N"
			intervals [1543]:
				xmin = 606.6197
				xmax = 606.7797
				text = "sp"
			intervals [1544]:
				xmin = 606.7797
				xmax = 625.8593
				text = ""
			intervals [1545]:
				xmin = 625.8593
				xmax = 626.0893
				text = "HH"
			intervals [1546]:
				xmin = 626.0893
				xmax = 626.1193
				text = "AW1"
			intervals [1547]:
				xmin = 626.1193
				xmax = 626.1493
				text = "L"
			intervals [1548]:
				xmin = 626.1493
				xmax = 626.1793
				text = "AO1"
			intervals [1549]:
				xmin = 626.1793
				xmax = 626.2093
				text = "NG"
			intervals [1550]:
				xmin = 626.2093
				xmax = 626.2793
				text = "D"
			intervals [1551]:
				xmin = 626.2793
				xmax = 626.3093
				text = "IH0"
			intervals [1552]:
				xmin = 626.3093
				xmax = 626.3393
				text = "Z"
			intervals [1553]:
				xmin = 626.3393
				xmax = 626.4093
				text = "IH0"
			intervals [1554]:
				xmin = 626.4093
				xmax = 626.4493
				text = "T"
			intervals [1555]:
				xmin = 626.4493
				xmax = 626.5093
				text = "T"
			intervals [1556]:
				xmin = 626.5093
				xmax = 626.5493
				text = "EY1"
			intervals [1557]:
				xmin = 626.5493
				xmax = 626.5893
				text = "K"
			intervals [1558]:
				xmin = 626.5893
				xmax = 626.6193
				text = "T"
			intervals [1559]:
				xmin = 626.6193
				xmax = 626.6493
				text = "IH0"
			intervals [1560]:
				xmin = 626.6493
				xmax = 626.6793
				text = "sp"
			intervals [1561]:
				xmin = 626.6793
				xmax = 626.7093
				text = "B"
			intervals [1562]:
				xmin = 626.7093
				xmax = 626.7393
				text = "IH0"
			intervals [1563]:
				xmin = 626.7393
				xmax = 626.8693
				text = "K"
			intervals [1564]:
				xmin = 626.8693
				xmax = 626.9093
				text = "AH1"
			intervals [1565]:
				xmin = 626.9093
				xmax = 626.9793
				text = "M"
			intervals [1566]:
				xmin = 626.9793
				xmax = 627.0393
				text = "sp"
			intervals [1567]:
				xmin = 627.0393
				xmax = 627.2393
				text = "EY1"
			intervals [1568]:
				xmin = 627.2393
				xmax = 627.3293
				text = "AH1"
			intervals [1569]:
				xmin = 627.3293
				xmax = 627.3993
				text = "M"
			intervals [1570]:
				xmin = 627.3993
				xmax = 627.5493
				text = "sp"
			intervals [1571]:
				xmin = 627.5493
				xmax = 627.6063
				text = ""
			intervals [1572]:
				xmin = 627.6063
				xmax = 627.6463
				text = "D"
			intervals [1573]:
				xmin = 627.6463
				xmax = 627.6763
				text = "EH1"
			intervals [1574]:
				xmin = 627.6763
				xmax = 627.7063
				text = "N"
			intervals [1575]:
				xmin = 627.7063
				xmax = 627.7363
				text = "AH0"
			intervals [1576]:
				xmin = 627.7363
				xmax = 627.9163
				text = "L"
			intervals [1577]:
				xmin = 627.9163
				xmax = 628.0263
				text = "sp"
			intervals [1578]:
				xmin = 628.0263
				xmax = 628.0563
				text = "HH"
			intervals [1579]:
				xmin = 628.0563
				xmax = 628.0863
				text = "AY2"
			intervals [1580]:
				xmin = 628.0863
				xmax = 628.1163
				text = "G"
			intervals [1581]:
				xmin = 628.1163
				xmax = 628.1463
				text = "EH1"
			intervals [1582]:
				xmin = 628.1463
				xmax = 628.1763
				text = "N"
			intervals [1583]:
				xmin = 628.1763
				xmax = 628.2263
				text = "IH0"
			intervals [1584]:
				xmin = 628.2263
				xmax = 628.2663
				text = "S"
			intervals [1585]:
				xmin = 628.2663
				xmax = 628.5963
				text = "T"
			intervals [1586]:
				xmin = 628.5963
				xmax = 641.8449
				text = ""
			intervals [1587]:
				xmin = 641.8449
				xmax = 642.1849
				text = "M"
			intervals [1588]:
				xmin = 642.1849
				xmax = 642.3849
				text = "HH"
			intervals [1589]:
				xmin = 642.3849
				xmax = 642.6049
				text = "M"
			intervals [1590]:
				xmin = 642.6049
				xmax = 642.7349
				text = "sp"
			intervals [1591]:
				xmin = 642.7349
				xmax = 643.5236
				text = ""
			intervals [1592]:
				xmin = 643.5236
				xmax = 643.6236
				text = "W"
			intervals [1593]:
				xmin = 643.6236
				xmax = 643.6936
				text = "AH1"
			intervals [1594]:
				xmin = 643.6936
				xmax = 643.7436
				text = "T"
			intervals [1595]:
				xmin = 643.7436
				xmax = 643.7836
				text = "D"
			intervals [1596]:
				xmin = 643.7836
				xmax = 643.8736
				text = "UW1"
			intervals [1597]:
				xmin = 643.8736
				xmax = 643.9536
				text = "EY1"
			intervals [1598]:
				xmin = 643.9536
				xmax = 643.9936
				text = "D"
			intervals [1599]:
				xmin = 643.9936
				xmax = 644.0236
				text = "EH1"
			intervals [1600]:
				xmin = 644.0236
				xmax = 644.0536
				text = "N"
			intervals [1601]:
				xmin = 644.0536
				xmax = 644.0936
				text = "AH0"
			intervals [1602]:
				xmin = 644.0936
				xmax = 644.2236
				text = "L"
			intervals [1603]:
				xmin = 644.2236
				xmax = 644.2536
				text = "sp"
			intervals [1604]:
				xmin = 644.2536
				xmax = 644.2936
				text = "HH"
			intervals [1605]:
				xmin = 644.2936
				xmax = 644.3536
				text = "AY2"
			intervals [1606]:
				xmin = 644.3536
				xmax = 644.4636
				text = "G"
			intervals [1607]:
				xmin = 644.4636
				xmax = 644.5336
				text = "IY1"
			intervals [1608]:
				xmin = 644.5336
				xmax = 644.6136
				text = "N"
			intervals [1609]:
				xmin = 644.6136
				xmax = 644.7036
				text = "IH0"
			intervals [1610]:
				xmin = 644.7036
				xmax = 644.7436
				text = "S"
			intervals [1611]:
				xmin = 644.7436
				xmax = 644.7736
				text = "T"
			intervals [1612]:
				xmin = 644.7736
				xmax = 644.8136
				text = "D"
			intervals [1613]:
				xmin = 644.8136
				xmax = 644.9636
				text = "UW1"
			intervals [1614]:
				xmin = 644.9636
				xmax = 645.1636
				text = "sp"
			intervals [1615]:
				xmin = 645.1636
				xmax = 646.9776
				text = ""
			intervals [1616]:
				xmin = 646.9776
				xmax = 647.0476
				text = "HH"
			intervals [1617]:
				xmin = 647.0476
				xmax = 647.0976
				text = "W"
			intervals [1618]:
				xmin = 647.0976
				xmax = 647.1476
				text = "AH1"
			intervals [1619]:
				xmin = 647.1476
				xmax = 647.2976
				text = "T"
			intervals [1620]:
				xmin = 647.2976
				xmax = 647.3276
				text = "sp"
			intervals [1621]:
				xmin = 647.3276
				xmax = 647.3876
				text = "D"
			intervals [1622]:
				xmin = 647.3876
				xmax = 647.6176
				text = "UW1"
			intervals [1623]:
				xmin = 647.6176
				xmax = 647.8876
				text = "EY1"
			intervals [1624]:
				xmin = 647.8876
				xmax = 647.9176
				text = "sp"
			intervals [1625]:
				xmin = 647.9176
				xmax = 647.9876
				text = "D"
			intervals [1626]:
				xmin = 647.9876
				xmax = 648.0276
				text = "EH1"
			intervals [1627]:
				xmin = 648.0276
				xmax = 648.0576
				text = "N"
			intervals [1628]:
				xmin = 648.0576
				xmax = 648.0976
				text = "AH0"
			intervals [1629]:
				xmin = 648.0976
				xmax = 648.1576
				text = "L"
			intervals [1630]:
				xmin = 648.1576
				xmax = 648.4176
				text = "sp"
			intervals [1631]:
				xmin = 648.4176
				xmax = 648.4776
				text = "HH"
			intervals [1632]:
				xmin = 648.4776
				xmax = 648.5276
				text = "AY2"
			intervals [1633]:
				xmin = 648.5276
				xmax = 648.5576
				text = "G"
			intervals [1634]:
				xmin = 648.5576
				xmax = 648.5876
				text = "EH1"
			intervals [1635]:
				xmin = 648.5876
				xmax = 648.6176
				text = "N"
			intervals [1636]:
				xmin = 648.6176
				xmax = 648.6776
				text = "IH0"
			intervals [1637]:
				xmin = 648.6776
				xmax = 648.7076
				text = "S"
			intervals [1638]:
				xmin = 648.7076
				xmax = 648.7476
				text = "T"
			intervals [1639]:
				xmin = 648.7476
				xmax = 648.9876
				text = "sp"
			intervals [1640]:
				xmin = 648.9876
				xmax = 649.0776
				text = "D"
			intervals [1641]:
				xmin = 649.0776
				xmax = 649.1676
				text = "OW1"
			intervals [1642]:
				xmin = 649.1676
				xmax = 649.2976
				text = "N"
			intervals [1643]:
				xmin = 649.2976
				xmax = 649.4276
				text = "sp"
			intervals [1644]:
				xmin = 649.4276
				xmax = 649.5076
				text = "HH"
			intervals [1645]:
				xmin = 649.5076
				xmax = 649.5776
				text = "AY2"
			intervals [1646]:
				xmin = 649.5776
				xmax = 649.7276
				text = "G"
			intervals [1647]:
				xmin = 649.7276
				xmax = 649.8076
				text = "IY1"
			intervals [1648]:
				xmin = 649.8076
				xmax = 649.8576
				text = "N"
			intervals [1649]:
				xmin = 649.8576
				xmax = 649.9576
				text = "IH0"
			intervals [1650]:
				xmin = 649.9576
				xmax = 649.9876
				text = "S"
			intervals [1651]:
				xmin = 649.9876
				xmax = 650.0276
				text = "T"
			intervals [1652]:
				xmin = 650.0276
				xmax = 650.0676
				text = "sp"
			intervals [1653]:
				xmin = 650.0676
				xmax = 650.1076
				text = "D"
			intervals [1654]:
				xmin = 650.1076
				xmax = 650.1476
				text = "UW1"
			intervals [1655]:
				xmin = 650.1476
				xmax = 650.3576
				text = "sp"
			intervals [1656]:
				xmin = 650.3576
				xmax = 668.9073
				text = ""
			intervals [1657]:
				xmin = 668.9073
				xmax = 669.0273
				text = "M"
			intervals [1658]:
				xmin = 669.0273
				xmax = 669.0573
				text = "HH"
			intervals [1659]:
				xmin = 669.0573
				xmax = 669.1373
				text = "M"
			intervals [1660]:
				xmin = 669.1373
				xmax = 670.5893
				text = "sp"
			intervals [1661]:
				xmin = 670.5893
				xmax = 670.8693
				text = "AH1"
			intervals [1662]:
				xmin = 670.8693
				xmax = 671.0393
				text = "M"
			intervals [1663]:
				xmin = 671.0393
				xmax = 671.7291
				text = "sp"
			intervals [1664]:
				xmin = 671.7291
				xmax = 671.8091
				text = "IH1"
			intervals [1665]:
				xmin = 671.8091
				xmax = 671.9391
				text = "F"
			intervals [1666]:
				xmin = 671.9391
				xmax = 671.9691
				text = "Y"
			intervals [1667]:
				xmin = 671.9691
				xmax = 672.0191
				text = "UW1"
			intervals [1668]:
				xmin = 672.0191
				xmax = 672.0491
				text = "sp"
			intervals [1669]:
				xmin = 672.0491
				xmax = 672.0991
				text = "HH"
			intervals [1670]:
				xmin = 672.0991
				xmax = 672.1891
				text = "AE1"
			intervals [1671]:
				xmin = 672.1891
				xmax = 672.2391
				text = "D"
			intervals [1672]:
				xmin = 672.2391
				xmax = 672.3191
				text = "AO1"
			intervals [1673]:
				xmin = 672.3191
				xmax = 672.3691
				text = "L"
			intervals [1674]:
				xmin = 672.3691
				xmax = 672.3991
				text = "DH"
			intervals [1675]:
				xmin = 672.3991
				xmax = 672.4291
				text = "AH1"
			intervals [1676]:
				xmin = 672.4291
				xmax = 672.5491
				text = "M"
			intervals [1677]:
				xmin = 672.5491
				xmax = 672.6091
				text = "AH1"
			intervals [1678]:
				xmin = 672.6091
				xmax = 672.6391
				text = "N"
			intervals [1679]:
				xmin = 672.6391
				xmax = 672.7191
				text = "IY0"
			intervals [1680]:
				xmin = 672.7191
				xmax = 672.8491
				text = "Y"
			intervals [1681]:
				xmin = 672.8491
				xmax = 672.9791
				text = "UW1"
			intervals [1682]:
				xmin = 672.9791
				xmax = 673.0291
				text = "W"
			intervals [1683]:
				xmin = 673.0291
				xmax = 673.1491
				text = "AO1"
			intervals [1684]:
				xmin = 673.1491
				xmax = 673.2091
				text = "N"
			intervals [1685]:
				xmin = 673.2091
				xmax = 673.3091
				text = "IH0"
			intervals [1686]:
				xmin = 673.3091
				xmax = 673.3591
				text = "D"
			intervals [1687]:
				xmin = 673.3591
				xmax = 673.5491
				text = "sp"
			intervals [1688]:
				xmin = 673.5491
				xmax = 673.6091
				text = "W"
			intervals [1689]:
				xmin = 673.6091
				xmax = 673.6391
				text = "AH1"
			intervals [1690]:
				xmin = 673.6391
				xmax = 673.6891
				text = "T"
			intervals [1691]:
				xmin = 673.6891
				xmax = 673.7291
				text = "W"
			intervals [1692]:
				xmin = 673.7291
				xmax = 673.7691
				text = "UH1"
			intervals [1693]:
				xmin = 673.7691
				xmax = 673.8691
				text = "D"
			intervals [1694]:
				xmin = 673.8691
				xmax = 673.9291
				text = "sp"
			intervals [1695]:
				xmin = 673.9291
				xmax = 673.9691
				text = "D"
			intervals [1696]:
				xmin = 673.9691
				xmax = 674.0691
				text = "UW1"
			intervals [1697]:
				xmin = 674.0691
				xmax = 674.1191
				text = "W"
			intervals [1698]:
				xmin = 674.1191
				xmax = 674.1691
				text = "IH0"
			intervals [1699]:
				xmin = 674.1691
				xmax = 674.5891
				text = "TH"
			intervals [1700]:
				xmin = 674.5891
				xmax = 674.7391
				text = "sp"
			intervals [1701]:
				xmin = 674.7391
				xmax = 674.7691
				text = "IH0"
			intervals [1702]:
				xmin = 674.7691
				xmax = 674.7991
				text = "T"
			intervals [1703]:
				xmin = 674.7991
				xmax = 674.9891
				text = "sp"
			intervals [1704]:
				xmin = 674.9891
				xmax = 679.2904
				text = ""
			intervals [1705]:
				xmin = 679.2904
				xmax = 680.1304
				text = "spn"
			intervals [1706]:
				xmin = 680.1304
				xmax = 710.1332
				text = ""
			intervals [1707]:
				xmin = 710.1332
				xmax = 710.1732
				text = "sil"
			intervals [1708]:
				xmin = 710.1732
				xmax = 710.2232
				text = "M"
			intervals [1709]:
				xmin = 710.2232
				xmax = 710.2632
				text = "HH"
			intervals [1710]:
				xmin = 710.2632
				xmax = 710.3532
				text = "M"
			intervals [1711]:
				xmin = 710.3532
				xmax = 711.6182
				text = "sp"
			intervals [1712]:
				xmin = 711.6182
				xmax = 711.6782
				text = "Y"
			intervals [1713]:
				xmin = 711.6782
				xmax = 711.7982
				text = "UH1"
			intervals [1714]:
				xmin = 711.7982
				xmax = 711.8882
				text = "R"
			intervals [1715]:
				xmin = 711.8882
				xmax = 711.9982
				text = "JH"
			intervals [1716]:
				xmin = 711.9982
				xmax = 712.2582
				text = "AA1"
			intervals [1717]:
				xmin = 712.2582
				xmax = 712.3682
				text = "B"
			intervals [1718]:
				xmin = 712.3682
				xmax = 712.4882
				text = "sp"
			intervals [1719]:
				xmin = 712.4882
				xmax = 712.5482
				text = "D"
			intervals [1720]:
				xmin = 712.5482
				xmax = 712.6082
				text = "IH0"
			intervals [1721]:
				xmin = 712.6082
				xmax = 712.6582
				text = "S"
			intervals [1722]:
				xmin = 712.6582
				xmax = 712.7082
				text = "K"
			intervals [1723]:
				xmin = 712.7082
				xmax = 712.7482
				text = "R"
			intervals [1724]:
				xmin = 712.7482
				xmax = 712.8382
				text = "AY1"
			intervals [1725]:
				xmin = 712.8382
				xmax = 712.8982
				text = "B"
			intervals [1726]:
				xmin = 712.8982
				xmax = 712.9282
				text = "W"
			intervals [1727]:
				xmin = 712.9282
				xmax = 712.9682
				text = "AH1"
			intervals [1728]:
				xmin = 712.9682
				xmax = 713.0282
				text = "T"
			intervals [1729]:
				xmin = 713.0282
				xmax = 713.0782
				text = "Y"
			intervals [1730]:
				xmin = 713.0782
				xmax = 713.1082
				text = "UW1"
			intervals [1731]:
				xmin = 713.1082
				xmax = 713.1682
				text = "D"
			intervals [1732]:
				xmin = 713.1682
				xmax = 713.2582
				text = "UW1"
			intervals [1733]:
				xmin = 713.2582
				xmax = 713.3082
				text = "IH0"
			intervals [1734]:
				xmin = 713.3082
				xmax = 713.3382
				text = "N"
			intervals [1735]:
				xmin = 713.3382
				xmax = 713.3982
				text = "AH0"
			intervals [1736]:
				xmin = 713.3982
				xmax = 713.4682
				text = "D"
			intervals [1737]:
				xmin = 713.4682
				xmax = 713.6282
				text = "EY1"
			intervals [1738]:
				xmin = 713.6282
				xmax = 713.6982
				text = "Z"
			intervals [1739]:
				xmin = 713.6982
				xmax = 713.7282
				text = "sp"
			intervals [1740]:
				xmin = 713.7282
				xmax = 713.8582
				text = "W"
			intervals [1741]:
				xmin = 713.8582
				xmax = 713.9382
				text = "ER1"
			intervals [1742]:
				xmin = 713.9382
				xmax = 714.1982
				text = "K"
			intervals [1743]:
				xmin = 714.1982
				xmax = 714.5944
				text = ""
			intervals [1744]:
				xmin = 714.5944
				xmax = 714.8844
				text = "sil"
			intervals [1745]:
				xmin = 714.8844
				xmax = 715.0944
				text = "spn"
			intervals [1746]:
				xmin = 715.0944
				xmax = 773.1292
				text = "sp"
			intervals [1747]:
				xmin = 773.1292
				xmax = 773.1792
				text = "M"
			intervals [1748]:
				xmin = 773.1792
				xmax = 773.2192
				text = "HH"
			intervals [1749]:
				xmin = 773.2192
				xmax = 773.2492
				text = "M"
			intervals [1750]:
				xmin = 773.2492
				xmax = 773.6392
				text = "sp"
			intervals [1751]:
				xmin = 773.6392
				xmax = 773.6892
				text = "HH"
			intervals [1752]:
				xmin = 773.6892
				xmax = 773.7292
				text = "W"
			intervals [1753]:
				xmin = 773.7292
				xmax = 773.7892
				text = "EH1"
			intervals [1754]:
				xmin = 773.7892
				xmax = 773.8392
				text = "R"
			intervals [1755]:
				xmin = 773.8392
				xmax = 773.9192
				text = "D"
			intervals [1756]:
				xmin = 773.9192
				xmax = 773.9492
				text = "UW1"
			intervals [1757]:
				xmin = 773.9492
				xmax = 774.0692
				text = "Y"
			intervals [1758]:
				xmin = 774.0692
				xmax = 774.1792
				text = "UW1"
			intervals [1759]:
				xmin = 774.1792
				xmax = 774.3092
				text = "W"
			intervals [1760]:
				xmin = 774.3092
				xmax = 774.4192
				text = "ER1"
			intervals [1761]:
				xmin = 774.4192
				xmax = 774.5492
				text = "K"
			intervals [1762]:
				xmin = 774.5492
				xmax = 775.0141
				text = ""
			intervals [1763]:
				xmin = 775.0141
				xmax = 775.0941
				text = "sil"
			intervals [1764]:
				xmin = 775.0941
				xmax = 775.4441
				text = "spn"
			intervals [1765]:
				xmin = 775.4441
				xmax = 776.9527
				text = ""
			intervals [1766]:
				xmin = 776.9527
				xmax = 777.2027
				text = "sil"
			intervals [1767]:
				xmin = 777.2027
				xmax = 777.3127
				text = "OW1"
			intervals [1768]:
				xmin = 777.3127
				xmax = 777.4727
				text = "sp"
			intervals [1769]:
				xmin = 777.4727
				xmax = 777.5027
				text = "M"
			intervals [1770]:
				xmin = 777.5027
				xmax = 777.5627
				text = "HH"
			intervals [1771]:
				xmin = 777.5627
				xmax = 777.6227
				text = "M"
			intervals [1772]:
				xmin = 777.6227
				xmax = 780.0795
				text = "sp"
			intervals [1773]:
				xmin = 780.0795
				xmax = 780.3595
				text = "OW2"
			intervals [1774]:
				xmin = 780.3595
				xmax = 780.4495
				text = "K"
			intervals [1775]:
				xmin = 780.4495
				xmax = 780.5595
				text = "EY1"
			intervals [1776]:
				xmin = 780.5595
				xmax = 780.5895
				text = "AH0"
			intervals [1777]:
				xmin = 780.5895
				xmax = 780.6295
				text = "N"
			intervals [1778]:
				xmin = 780.6295
				xmax = 780.6795
				text = "HH"
			intervals [1779]:
				xmin = 780.6795
				xmax = 780.7395
				text = "AW1"
			intervals [1780]:
				xmin = 780.7395
				xmax = 780.7695
				text = "sp"
			intervals [1781]:
				xmin = 780.7695
				xmax = 780.7995
				text = "D"
			intervals [1782]:
				xmin = 780.7995
				xmax = 780.8295
				text = "UW1"
			intervals [1783]:
				xmin = 780.8295
				xmax = 780.8995
				text = "Y"
			intervals [1784]:
				xmin = 780.8995
				xmax = 780.9295
				text = "UH1"
			intervals [1785]:
				xmin = 780.9295
				xmax = 780.9695
				text = "R"
			intervals [1786]:
				xmin = 780.9695
				xmax = 781.0395
				text = "F"
			intervals [1787]:
				xmin = 781.0395
				xmax = 781.1095
				text = "AE1"
			intervals [1788]:
				xmin = 781.1095
				xmax = 781.1395
				text = "M"
			intervals [1789]:
				xmin = 781.1395
				xmax = 781.1795
				text = "AH0"
			intervals [1790]:
				xmin = 781.1795
				xmax = 781.2095
				text = "L"
			intervals [1791]:
				xmin = 781.2095
				xmax = 781.2895
				text = "IY0"
			intervals [1792]:
				xmin = 781.2895
				xmax = 781.3495
				text = "S"
			intervals [1793]:
				xmin = 781.3495
				xmax = 781.3895
				text = "EH1"
			intervals [1794]:
				xmin = 781.3895
				xmax = 781.4595
				text = "L"
			intervals [1795]:
				xmin = 781.4595
				xmax = 781.4895
				text = "AH0"
			intervals [1796]:
				xmin = 781.4895
				xmax = 781.5195
				text = "B"
			intervals [1797]:
				xmin = 781.5195
				xmax = 781.5695
				text = "R"
			intervals [1798]:
				xmin = 781.5695
				xmax = 781.5995
				text = "EY2"
			intervals [1799]:
				xmin = 781.5995
				xmax = 781.6495
				text = "T"
			intervals [1800]:
				xmin = 781.6495
				xmax = 781.6795
				text = "DH"
			intervals [1801]:
				xmin = 781.6795
				xmax = 781.7095
				text = "AH0"
			intervals [1802]:
				xmin = 781.7095
				xmax = 781.7595
				text = "HH"
			intervals [1803]:
				xmin = 781.7595
				xmax = 781.8395
				text = "AA1"
			intervals [1804]:
				xmin = 781.8395
				xmax = 781.9995
				text = "L"
			intervals [1805]:
				xmin = 781.9995
				xmax = 782.0995
				text = "AH0"
			intervals [1806]:
				xmin = 782.0995
				xmax = 782.1595
				text = "D"
			intervals [1807]:
				xmin = 782.1595
				xmax = 782.1895
				text = "EY2"
			intervals [1808]:
				xmin = 782.1895
				xmax = 782.2195
				text = "Z"
			intervals [1809]:
				xmin = 782.2195
				xmax = 782.2495
				text = "sp"
			intervals [1810]:
				xmin = 782.2495
				xmax = 782.2895
				text = "AH0"
			intervals [1811]:
				xmin = 782.2895
				xmax = 782.3395
				text = "S"
			intervals [1812]:
				xmin = 782.3395
				xmax = 782.3895
				text = "P"
			intervals [1813]:
				xmin = 782.3895
				xmax = 782.4495
				text = "EH1"
			intervals [1814]:
				xmin = 782.4495
				xmax = 782.5395
				text = "SH"
			intervals [1815]:
				xmin = 782.5395
				xmax = 782.5695
				text = "L"
			intervals [1816]:
				xmin = 782.5695
				xmax = 782.6095
				text = "IY0"
			intervals [1817]:
				xmin = 782.6095
				xmax = 782.6995
				text = "K"
			intervals [1818]:
				xmin = 782.6995
				xmax = 782.7295
				text = "R"
			intervals [1819]:
				xmin = 782.7295
				xmax = 782.7695
				text = "IH1"
			intervals [1820]:
				xmin = 782.7695
				xmax = 782.8795
				text = "S"
			intervals [1821]:
				xmin = 782.8795
				xmax = 782.9295
				text = "M"
			intervals [1822]:
				xmin = 782.9295
				xmax = 782.9795
				text = "AH0"
			intervals [1823]:
				xmin = 782.9795
				xmax = 783.0895
				text = "S"
			intervals [1824]:
				xmin = 783.0895
				xmax = 812.6557
				text = "sp"
			intervals [1825]:
				xmin = 812.6557
				xmax = 812.6857
				text = "M"
			intervals [1826]:
				xmin = 812.6857
				xmax = 812.7157
				text = "HH"
			intervals [1827]:
				xmin = 812.7157
				xmax = 812.8657
				text = "M"
			intervals [1828]:
				xmin = 812.8657
				xmax = 813.9453
				text = "sp"
			intervals [1829]:
				xmin = 813.9453
				xmax = 813.9753
				text = "W"
			intervals [1830]:
				xmin = 813.9753
				xmax = 814.0053
				text = "AH1"
			intervals [1831]:
				xmin = 814.0053
				xmax = 814.0353
				text = "T"
			intervals [1832]:
				xmin = 814.0353
				xmax = 814.0853
				text = "W"
			intervals [1833]:
				xmin = 814.0853
				xmax = 814.1353
				text = "UH1"
			intervals [1834]:
				xmin = 814.1353
				xmax = 814.1853
				text = "D"
			intervals [1835]:
				xmin = 814.1853
				xmax = 814.2353
				text = "Y"
			intervals [1836]:
				xmin = 814.2353
				xmax = 814.2653
				text = "UW1"
			intervals [1837]:
				xmin = 814.2653
				xmax = 814.3453
				text = "L"
			intervals [1838]:
				xmin = 814.3453
				xmax = 814.3953
				text = "AY1"
			intervals [1839]:
				xmin = 814.3953
				xmax = 814.4653
				text = "K"
			intervals [1840]:
				xmin = 814.4653
				xmax = 814.4953
				text = "F"
			intervals [1841]:
				xmin = 814.4953
				xmax = 814.5253
				text = "ER0"
			intervals [1842]:
				xmin = 814.5253
				xmax = 814.5753
				text = "sp"
			intervals [1843]:
				xmin = 814.5753
				xmax = 814.6053
				text = "K"
			intervals [1844]:
				xmin = 814.6053
				xmax = 814.6453
				text = "R"
			intervals [1845]:
				xmin = 814.6453
				xmax = 814.6853
				text = "IH1"
			intervals [1846]:
				xmin = 814.6853
				xmax = 814.7753
				text = "S"
			intervals [1847]:
				xmin = 814.7753
				xmax = 814.8253
				text = "M"
			intervals [1848]:
				xmin = 814.8253
				xmax = 814.8953
				text = "AH0"
			intervals [1849]:
				xmin = 814.8953
				xmax = 814.9353
				text = "S"
			intervals [1850]:
				xmin = 814.9353
				xmax = 814.9653
				text = "DH"
			intervals [1851]:
				xmin = 814.9653
				xmax = 815.0153
				text = "IH0"
			intervals [1852]:
				xmin = 815.0153
				xmax = 815.1153
				text = "S"
			intervals [1853]:
				xmin = 815.1153
				xmax = 815.2553
				text = "Y"
			intervals [1854]:
				xmin = 815.2553
				xmax = 815.3253
				text = "IH1"
			intervals [1855]:
				xmin = 815.3253
				xmax = 815.4153
				text = "R"
			intervals [1856]:
				xmin = 815.4153
				xmax = 815.6353
				text = "sp"
			intervals [1857]:
				xmin = 815.6353
				xmax = 820.6593
				text = ""
			intervals [1858]:
				xmin = 820.6593
				xmax = 820.9493
				text = "M"
			intervals [1859]:
				xmin = 820.9493
				xmax = 821.0893
				text = "K"
			intervals [1860]:
				xmin = 821.0893
				xmax = 821.1993
				text = "EY1"
			intervals [1861]:
				xmin = 821.1993
				xmax = 821.4293
				text = "sp"
			intervals [1862]:
				xmin = 821.4293
				xmax = 821.4993
				text = "M"
			intervals [1863]:
				xmin = 821.4993
				xmax = 821.6493
				text = "HH"
			intervals [1864]:
				xmin = 821.6493
				xmax = 821.7793
				text = "M"
			intervals [1865]:
				xmin = 821.7793
				xmax = 821.8893
				text = "sp"
			intervals [1866]:
				xmin = 821.8893
				xmax = 822.8975
				text = ""
			intervals [1867]:
				xmin = 822.8975
				xmax = 822.9275
				text = "AY1"
			intervals [1868]:
				xmin = 822.9275
				xmax = 822.9575
				text = "sp"
			intervals [1869]:
				xmin = 822.9575
				xmax = 822.9975
				text = "HH"
			intervals [1870]:
				xmin = 822.9975
				xmax = 823.0275
				text = "AE1"
			intervals [1871]:
				xmin = 823.0275
				xmax = 823.0575
				text = "V"
			intervals [1872]:
				xmin = 823.0575
				xmax = 823.0875
				text = "AH0"
			intervals [1873]:
				xmin = 823.0875
				xmax = 823.1475
				text = "N"
			intervals [1874]:
				xmin = 823.1475
				xmax = 823.2175
				text = "sp"
			intervals [1875]:
				xmin = 823.2175
				xmax = 823.2475
				text = "TH"
			intervals [1876]:
				xmin = 823.2475
				xmax = 823.2875
				text = "AO1"
			intervals [1877]:
				xmin = 823.2875
				xmax = 823.3175
				text = "T"
			intervals [1878]:
				xmin = 823.3175
				xmax = 823.3975
				text = "sp"
			intervals [1879]:
				xmin = 823.3975
				xmax = 823.4275
				text = "AH0"
			intervals [1880]:
				xmin = 823.4275
				xmax = 823.4575
				text = "B"
			intervals [1881]:
				xmin = 823.4575
				xmax = 823.4875
				text = "AW1"
			intervals [1882]:
				xmin = 823.4875
				xmax = 823.5175
				text = "T"
			intervals [1883]:
				xmin = 823.5175
				xmax = 823.5475
				text = "sp"
			intervals [1884]:
				xmin = 823.5475
				xmax = 823.5775
				text = "IH0"
			intervals [1885]:
				xmin = 823.5775
				xmax = 823.6175
				text = "T"
			intervals [1886]:
				xmin = 823.6175
				xmax = 823.6475
				text = "sp"
			intervals [1887]:
				xmin = 823.6475
				xmax = 823.6875
				text = "AY1"
			intervals [1888]:
				xmin = 823.6875
				xmax = 823.7175
				text = "DH"
			intervals [1889]:
				xmin = 823.7175
				xmax = 823.7975
				text = "ER0"
			intervals [1890]:
				xmin = 823.7975
				xmax = 824.1375
				text = "sp"
			intervals [1891]:
				xmin = 824.1375
				xmax = 825.3428
				text = ""
			intervals [1892]:
				xmin = 825.3428
				xmax = 825.3928
				text = "W"
			intervals [1893]:
				xmin = 825.3928
				xmax = 825.4228
				text = "AH1"
			intervals [1894]:
				xmin = 825.4228
				xmax = 825.4528
				text = "T"
			intervals [1895]:
				xmin = 825.4528
				xmax = 825.4928
				text = "W"
			intervals [1896]:
				xmin = 825.4928
				xmax = 825.6028
				text = "AH1"
			intervals [1897]:
				xmin = 825.6028
				xmax = 825.6528
				text = "Z"
			intervals [1898]:
				xmin = 825.6528
				xmax = 825.6828
				text = "DH"
			intervals [1899]:
				xmin = 825.6828
				xmax = 825.7128
				text = "AH0"
			intervals [1900]:
				xmin = 825.7128
				xmax = 825.7728
				text = "B"
			intervals [1901]:
				xmin = 825.7728
				xmax = 825.8628
				text = "EH1"
			intervals [1902]:
				xmin = 825.8628
				xmax = 825.9228
				text = "S"
			intervals [1903]:
				xmin = 825.9228
				xmax = 825.9828
				text = "T"
			intervals [1904]:
				xmin = 825.9828
				xmax = 826.0128
				text = "P"
			intervals [1905]:
				xmin = 826.0128
				xmax = 826.0628
				text = "R"
			intervals [1906]:
				xmin = 826.0628
				xmax = 826.1128
				text = "EH1"
			intervals [1907]:
				xmin = 826.1128
				xmax = 826.1828
				text = "Z"
			intervals [1908]:
				xmin = 826.1828
				xmax = 826.2128
				text = "AH0"
			intervals [1909]:
				xmin = 826.2128
				xmax = 826.2628
				text = "N"
			intervals [1910]:
				xmin = 826.2628
				xmax = 826.3128
				text = "T"
			intervals [1911]:
				xmin = 826.3128
				xmax = 826.3828
				text = "Y"
			intervals [1912]:
				xmin = 826.3828
				xmax = 826.4128
				text = "UW1"
			intervals [1913]:
				xmin = 826.4128
				xmax = 826.4528
				text = "EH1"
			intervals [1914]:
				xmin = 826.4528
				xmax = 826.5328
				text = "V"
			intervals [1915]:
				xmin = 826.5328
				xmax = 826.6128
				text = "ER0"
			intervals [1916]:
				xmin = 826.6128
				xmax = 826.6828
				text = "G"
			intervals [1917]:
				xmin = 826.6828
				xmax = 826.7528
				text = "AA1"
			intervals [1918]:
				xmin = 826.7528
				xmax = 826.9028
				text = "T"
			intervals [1919]:
				xmin = 826.9028
				xmax = 832.5328
				text = "sp"
			intervals [1920]:
				xmin = 832.5328
				xmax = 832.5628
				text = "W"
			intervals [1921]:
				xmin = 832.5628
				xmax = 832.7128
				text = "EH1"
			intervals [1922]:
				xmin = 832.7128
				xmax = 832.7828
				text = "N"
			intervals [1923]:
				xmin = 832.7828
				xmax = 832.8228
				text = "Y"
			intervals [1924]:
				xmin = 832.8228
				xmax = 832.8528
				text = "UW1"
			intervals [1925]:
				xmin = 832.8528
				xmax = 832.8828
				text = "sp"
			intervals [1926]:
				xmin = 832.8828
				xmax = 832.9228
				text = "W"
			intervals [1927]:
				xmin = 832.9228
				xmax = 833.0428
				text = "AA1"
			intervals [1928]:
				xmin = 833.0428
				xmax = 833.0728
				text = "Z"
			intervals [1929]:
				xmin = 833.0728
				xmax = 833.1028
				text = "Y"
			intervals [1930]:
				xmin = 833.1028
				xmax = 833.2728
				text = "AH1"
			intervals [1931]:
				xmin = 833.2728
				xmax = 833.3128
				text = "NG"
			intervals [1932]:
				xmin = 833.3128
				xmax = 833.3628
				text = "G"
			intervals [1933]:
				xmin = 833.3628
				xmax = 833.8528
				text = "ER0"
			intervals [1934]:
				xmin = 833.8528
				xmax = 833.8828
				text = "ER0"
			intervals [1935]:
				xmin = 833.8828
				xmax = 833.9128
				text = "AH1"
			intervals [1936]:
				xmin = 833.9128
				xmax = 833.9528
				text = "P"
			intervals [1937]:
				xmin = 833.9528
				xmax = 834.0928
				text = "sp"
			intervals [1938]:
				xmin = 834.0928
				xmax = 834.1228
				text = "T"
			intervals [1939]:
				xmin = 834.1228
				xmax = 834.1528
				text = "IH0"
			intervals [1940]:
				xmin = 834.1528
				xmax = 834.2028
				text = "N"
			intervals [1941]:
				xmin = 834.2028
				xmax = 834.4228
				text = "AW1"
			intervals [1942]:
				xmin = 834.4228
				xmax = 834.5028
				text = "sp"
			intervals [1943]:
				xmin = 834.5028
				xmax = 836.7102
				text = ""
			intervals [1944]:
				xmin = 836.7102
				xmax = 836.7702
				text = "K"
			intervals [1945]:
				xmin = 836.7702
				xmax = 836.8102
				text = "AH0"
			intervals [1946]:
				xmin = 836.8102
				xmax = 836.8702
				text = "N"
			intervals [1947]:
				xmin = 836.8702
				xmax = 836.9002
				text = "Y"
			intervals [1948]:
				xmin = 836.9002
				xmax = 836.9402
				text = "UW1"
			intervals [1949]:
				xmin = 836.9402
				xmax = 836.9902
				text = "D"
			intervals [1950]:
				xmin = 836.9902
				xmax = 837.0502
				text = "IH0"
			intervals [1951]:
				xmin = 837.0502
				xmax = 837.1202
				text = "S"
			intervals [1952]:
				xmin = 837.1202
				xmax = 837.1702
				text = "K"
			intervals [1953]:
				xmin = 837.1702
				xmax = 837.2402
				text = "R"
			intervals [1954]:
				xmin = 837.2402
				xmax = 837.3302
				text = "AY1"
			intervals [1955]:
				xmin = 837.3302
				xmax = 837.3802
				text = "B"
			intervals [1956]:
				xmin = 837.3802
				xmax = 837.4102
				text = "AH0"
			intervals [1957]:
				xmin = 837.4102
				xmax = 837.5002
				text = "M"
			intervals [1958]:
				xmin = 837.5002
				xmax = 837.5702
				text = "sp"
			intervals [1959]:
				xmin = 837.5702
				xmax = 837.6202
				text = "F"
			intervals [1960]:
				xmin = 837.6202
				xmax = 837.7102
				text = "AO1"
			intervals [1961]:
				xmin = 837.7102
				xmax = 837.7502
				text = "R"
			intervals [1962]:
				xmin = 837.7502
				xmax = 837.7802
				text = "M"
			intervals [1963]:
				xmin = 837.7802
				xmax = 837.8102
				text = "IY1"
			intervals [1964]:
				xmin = 837.8102
				xmax = 838.1502
				text = "sp"
			intervals [1965]:
				xmin = 838.1502
				xmax = 841.0374
				text = ""
			intervals [1966]:
				xmin = 841.0374
				xmax = 841.0674
				text = "M"
			intervals [1967]:
				xmin = 841.0674
				xmax = 841.1274
				text = "HH"
			intervals [1968]:
				xmin = 841.1274
				xmax = 841.4774
				text = "M"
			intervals [1969]:
				xmin = 841.4774
				xmax = 846.382
				text = "sp"
			intervals [1970]:
				xmin = 846.382
				xmax = 846.622
				text = "OW2"
			intervals [1971]:
				xmin = 846.622
				xmax = 846.702
				text = "K"
			intervals [1972]:
				xmin = 846.702
				xmax = 846.832
				text = "EY1"
			intervals [1973]:
				xmin = 846.832
				xmax = 846.952
				text = "sp"
			intervals [1974]:
				xmin = 846.952
				xmax = 847.7088
				text = ""
			intervals [1975]:
				xmin = 847.7088
				xmax = 847.7588
				text = "W"
			intervals [1976]:
				xmin = 847.7588
				xmax = 847.8088
				text = "ER0"
			intervals [1977]:
				xmin = 847.8088
				xmax = 847.8588
				text = "Y"
			intervals [1978]:
				xmin = 847.8588
				xmax = 847.8888
				text = "UW1"
			intervals [1979]:
				xmin = 847.8888
				xmax = 847.9188
				text = "EH1"
			intervals [1980]:
				xmin = 847.9188
				xmax = 847.9988
				text = "V"
			intervals [1981]:
				xmin = 847.9988
				xmax = 848.0388
				text = "ER0"
			intervals [1982]:
				xmin = 848.0388
				xmax = 848.0688
				text = "IH1"
			intervals [1983]:
				xmin = 848.0688
				xmax = 848.1488
				text = "N"
			intervals [1984]:
				xmin = 848.1488
				xmax = 848.2688
				text = "AH0"
			intervals [1985]:
				xmin = 848.2688
				xmax = 848.3488
				text = "S"
			intervals [1986]:
				xmin = 848.3488
				xmax = 848.3788
				text = "IH2"
			intervals [1987]:
				xmin = 848.3788
				xmax = 848.4288
				text = "CH"
			intervals [1988]:
				xmin = 848.4288
				xmax = 848.5088
				text = "UW0"
			intervals [1989]:
				xmin = 848.5088
				xmax = 848.5588
				text = "EY1"
			intervals [1990]:
				xmin = 848.5588
				xmax = 848.6588
				text = "SH"
			intervals [1991]:
				xmin = 848.6588
				xmax = 848.6888
				text = "AH0"
			intervals [1992]:
				xmin = 848.6888
				xmax = 848.7188
				text = "N"
			intervals [1993]:
				xmin = 848.7188
				xmax = 848.7488
				text = "W"
			intervals [1994]:
				xmin = 848.7488
				xmax = 848.7788
				text = "EH1"
			intervals [1995]:
				xmin = 848.7788
				xmax = 848.8088
				text = "R"
			intervals [1996]:
				xmin = 848.8088
				xmax = 848.8988
				text = "Y"
			intervals [1997]:
				xmin = 848.8988
				xmax = 848.9588
				text = "UW1"
			intervals [1998]:
				xmin = 848.9588
				xmax = 849.0088
				text = "TH"
			intervals [1999]:
				xmin = 849.0088
				xmax = 849.1488
				text = "AO1"
			intervals [2000]:
				xmin = 849.1488
				xmax = 849.1988
				text = "T"
			intervals [2001]:
				xmin = 849.1988
				xmax = 849.2688
				text = "Y"
			intervals [2002]:
				xmin = 849.2688
				xmax = 849.3288
				text = "UW1"
			intervals [2003]:
				xmin = 849.3288
				xmax = 849.3888
				text = "M"
			intervals [2004]:
				xmin = 849.3888
				xmax = 849.4888
				text = "AY1"
			intervals [2005]:
				xmin = 849.4888
				xmax = 849.5788
				text = "T"
			intervals [2006]:
				xmin = 849.5788
				xmax = 849.6088
				text = "sp"
			intervals [2007]:
				xmin = 849.6088
				xmax = 849.6488
				text = "B"
			intervals [2008]:
				xmin = 849.6488
				xmax = 849.7388
				text = "IY0"
			intervals [2009]:
				xmin = 849.7388
				xmax = 849.7688
				text = "sp"
			intervals [2010]:
				xmin = 849.7688
				xmax = 849.8588
				text = "K"
			intervals [2011]:
				xmin = 849.8588
				xmax = 849.9488
				text = "IH1"
			intervals [2012]:
				xmin = 849.9488
				xmax = 850.0388
				text = "L"
			intervals [2013]:
				xmin = 850.0388
				xmax = 850.0788
				text = "D"
			intervals [2014]:
				xmin = 850.0788
				xmax = 850.1088
				text = "AO1"
			intervals [2015]:
				xmin = 850.1088
				xmax = 850.1788
				text = "R"
			intervals [2016]:
				xmin = 850.1788
				xmax = 850.2788
				text = "M"
			intervals [2017]:
				xmin = 850.2788
				xmax = 850.3788
				text = "AY1"
			intervals [2018]:
				xmin = 850.3788
				xmax = 850.4388
				text = "T"
			intervals [2019]:
				xmin = 850.4388
				xmax = 850.4688
				text = "sp"
			intervals [2020]:
				xmin = 850.4688
				xmax = 850.5388
				text = "D"
			intervals [2021]:
				xmin = 850.5388
				xmax = 850.9088
				text = "AY1"
			intervals [2022]:
				xmin = 850.9088
				xmax = 850.9888
				text = "sp"
			intervals [2023]:
				xmin = 850.9888
				xmax = 854.4584
				text = ""
			intervals [2024]:
				xmin = 854.4584
				xmax = 854.4884
				text = "M"
			intervals [2025]:
				xmin = 854.4884
				xmax = 854.5184
				text = "HH"
			intervals [2026]:
				xmin = 854.5184
				xmax = 854.9684
				text = "M"
			intervals [2027]:
				xmin = 854.9684
				xmax = 855.1184
				text = "sp"
			intervals [2028]:
				xmin = 855.1184
				xmax = 855.3384
				text = "OW2"
			intervals [2029]:
				xmin = 855.3384
				xmax = 855.4084
				text = "K"
			intervals [2030]:
				xmin = 855.4084
				xmax = 855.4784
				text = "EY1"
			intervals [2031]:
				xmin = 855.4784
				xmax = 855.9799
				text = "sp"
			intervals [2032]:
				xmin = 855.9799
				xmax = 856.1499
				text = "S"
			intervals [2033]:
				xmin = 856.1499
				xmax = 856.1999
				text = "EY1"
			intervals [2034]:
				xmin = 856.1999
				xmax = 856.2799
				text = "S"
			intervals [2035]:
				xmin = 856.2799
				xmax = 856.3399
				text = "AH1"
			intervals [2036]:
				xmin = 856.3399
				xmax = 856.4399
				text = "M"
			intervals [2037]:
				xmin = 856.4399
				xmax = 856.5299
				text = "T"
			intervals [2038]:
				xmin = 856.5299
				xmax = 856.5999
				text = "AY2"
			intervals [2039]:
				xmin = 856.5999
				xmax = 856.6899
				text = "M"
			intervals [2040]:
				xmin = 856.6899
				xmax = 856.7399
				text = "Z"
			intervals [2041]:
				xmin = 856.7399
				xmax = 856.7699
				text = "sp"
			intervals [2042]:
				xmin = 856.7699
				xmax = 856.7999
				text = "P"
			intervals [2043]:
				xmin = 856.7999
				xmax = 856.8299
				text = "IY1"
			intervals [2044]:
				xmin = 856.8299
				xmax = 856.8999
				text = "P"
			intervals [2045]:
				xmin = 856.8999
				xmax = 856.9499
				text = "AH0"
			intervals [2046]:
				xmin = 856.9499
				xmax = 857.0099
				text = "L"
			intervals [2047]:
				xmin = 857.0099
				xmax = 857.0399
				text = "sp"
			intervals [2048]:
				xmin = 857.0399
				xmax = 857.1399
				text = "S"
			intervals [2049]:
				xmin = 857.1399
				xmax = 857.2699
				text = "EY1"
			intervals [2050]:
				xmin = 857.2699
				xmax = 857.3399
				text = "W"
			intervals [2051]:
				xmin = 857.3399
				xmax = 857.3799
				text = "AH1"
			intervals [2052]:
				xmin = 857.3799
				xmax = 857.4099
				text = "T"
			intervals [2053]:
				xmin = 857.4099
				xmax = 857.5399
				text = "IH0"
			intervals [2054]:
				xmin = 857.5399
				xmax = 857.5899
				text = "Z"
			intervals [2055]:
				xmin = 857.5899
				xmax = 857.6399
				text = "G"
			intervals [2056]:
				xmin = 857.6399
				xmax = 857.7099
				text = "OW1"
			intervals [2057]:
				xmin = 857.7099
				xmax = 857.7999
				text = "IH0"
			intervals [2058]:
				xmin = 857.7999
				xmax = 857.8499
				text = "N"
			intervals [2059]:
				xmin = 857.8499
				xmax = 857.9299
				text = "T"
			intervals [2060]:
				xmin = 857.9299
				xmax = 857.9699
				text = "AH0"
			intervals [2061]:
				xmin = 857.9699
				xmax = 858.0399
				text = "HH"
			intervals [2062]:
				xmin = 858.0399
				xmax = 858.2199
				text = "AE1"
			intervals [2063]:
				xmin = 858.2199
				xmax = 858.2999
				text = "P"
			intervals [2064]:
				xmin = 858.2999
				xmax = 858.4099
				text = "AH0"
			intervals [2065]:
				xmin = 858.4099
				xmax = 858.5299
				text = "N"
			intervals [2066]:
				xmin = 858.5299
				xmax = 859.7555
				text = "sp"
			intervals [2067]:
				xmin = 859.7555
				xmax = 859.7955
				text = "IH0"
			intervals [2068]:
				xmin = 859.7955
				xmax = 859.8555
				text = "Z"
			intervals [2069]:
				xmin = 859.8555
				xmax = 859.9055
				text = "G"
			intervals [2070]:
				xmin = 859.9055
				xmax = 859.9755
				text = "OW1"
			intervals [2071]:
				xmin = 859.9755
				xmax = 860.0555
				text = "IH0"
			intervals [2072]:
				xmin = 860.0555
				xmax = 860.1055
				text = "N"
			intervals [2073]:
				xmin = 860.1055
				xmax = 860.1555
				text = "T"
			intervals [2074]:
				xmin = 860.1555
				xmax = 860.2155
				text = "IH0"
			intervals [2075]:
				xmin = 860.2155
				xmax = 860.2455
				text = "sp"
			intervals [2076]:
				xmin = 860.2455
				xmax = 860.3255
				text = "HH"
			intervals [2077]:
				xmin = 860.3255
				xmax = 860.4555
				text = "AE1"
			intervals [2078]:
				xmin = 860.4555
				xmax = 860.5255
				text = "P"
			intervals [2079]:
				xmin = 860.5255
				xmax = 860.5655
				text = "AH0"
			intervals [2080]:
				xmin = 860.5655
				xmax = 860.6555
				text = "N"
			intervals [2081]:
				xmin = 860.6555
				xmax = 860.6855
				text = "W"
			intervals [2082]:
				xmin = 860.6855
				xmax = 860.7255
				text = "AH1"
			intervals [2083]:
				xmin = 860.7255
				xmax = 860.7955
				text = "T"
			intervals [2084]:
				xmin = 860.7955
				xmax = 860.8255
				text = "D"
			intervals [2085]:
				xmin = 860.8255
				xmax = 860.8555
				text = "UW1"
			intervals [2086]:
				xmin = 860.8555
				xmax = 860.9755
				text = "Y"
			intervals [2087]:
				xmin = 860.9755
				xmax = 861.0255
				text = "UW1"
			intervals [2088]:
				xmin = 861.0255
				xmax = 861.1655
				text = "S"
			intervals [2089]:
				xmin = 861.1655
				xmax = 861.1955
				text = "EY1"
			intervals [2090]:
				xmin = 861.1955
				xmax = 861.2755
				text = "AH0"
			intervals [2091]:
				xmin = 861.2755
				xmax = 861.3255
				text = "B"
			intervals [2092]:
				xmin = 861.3255
				xmax = 861.4055
				text = "AW1"
			intervals [2093]:
				xmin = 861.4055
				xmax = 861.4655
				text = "T"
			intervals [2094]:
				xmin = 861.4655
				xmax = 861.4955
				text = "sp"
			intervals [2095]:
				xmin = 861.4955
				xmax = 861.5455
				text = "DH"
			intervals [2096]:
				xmin = 861.5455
				xmax = 861.5855
				text = "AH0"
			intervals [2097]:
				xmin = 861.5855
				xmax = 861.6655
				text = "T"
			intervals [2098]:
				xmin = 861.6655
				xmax = 878.8268
				text = ""
			intervals [2099]:
				xmin = 878.8268
				xmax = 878.8868
				text = "sil"
			intervals [2100]:
				xmin = 878.8868
				xmax = 878.9268
				text = "M"
			intervals [2101]:
				xmin = 878.9268
				xmax = 878.9568
				text = "HH"
			intervals [2102]:
				xmin = 878.9568
				xmax = 879.0768
				text = "M"
			intervals [2103]:
				xmin = 879.0768
				xmax = 879.7168
				text = "sp"
			intervals [2104]:
				xmin = 879.7168
				xmax = 880.0
				text = ""
	item [3]:
		class = "IntervalTier"
		name = "DCA_se1_ag2_f_01 - words"
		xmin = 0.0
		xmax = 880.0
		intervals: size = 1725
			intervals [1]:
				xmin = 0.0
				xmax = 16.3736
				text = ""
			intervals [2]:
				xmin = 16.3736
				xmax = 17.2936
				text = "baseball"
			intervals [3]:
				xmin = 17.2936
				xmax = 18.6911
				text = ""
			intervals [4]:
				xmin = 18.6911
				xmax = 19.4611
				text = "marbles"
			intervals [5]:
				xmin = 19.4611
				xmax = 19.4911
				text = ""
			intervals [6]:
				xmin = 19.4911
				xmax = 19.6411
				text = "you"
			intervals [7]:
				xmin = 19.6411
				xmax = 19.6711
				text = ""
			intervals [8]:
				xmin = 19.6711
				xmax = 19.8311
				text = "know"
			intervals [9]:
				xmin = 19.8311
				xmax = 20.7427
				text = ""
			intervals [10]:
				xmin = 20.7427
				xmax = 21.0927
				text = "uh"
			intervals [11]:
				xmin = 21.0927
				xmax = 24.2694
				text = ""
			intervals [12]:
				xmin = 24.2694
				xmax = 24.5394
				text = "may"
			intervals [13]:
				xmin = 24.5394
				xmax = 24.7794
				text = "i"
			intervals [14]:
				xmin = 24.7794
				xmax = 30.0996
				text = ""
			intervals [15]:
				xmin = 30.0996
				xmax = 30.2596
				text = "<unk>"
			intervals [16]:
				xmin = 30.2596
				xmax = 30.4996
				text = ""
			intervals [17]:
				xmin = 30.4996
				xmax = 30.6396
				text = "to"
			intervals [18]:
				xmin = 30.6396
				xmax = 30.7096
				text = ""
			intervals [19]:
				xmin = 30.7096
				xmax = 30.9496
				text = "have"
			intervals [20]:
				xmin = 30.9496
				xmax = 30.9796
				text = ""
			intervals [21]:
				xmin = 30.9796
				xmax = 31.1496
				text = "no"
			intervals [22]:
				xmin = 31.1496
				xmax = 31.2696
				text = ""
			intervals [23]:
				xmin = 31.2696
				xmax = 31.6896
				text = "fun"
			intervals [24]:
				xmin = 31.6896
				xmax = 32.5122
				text = ""
			intervals [25]:
				xmin = 32.5122
				xmax = 32.7722
				text = "hm"
			intervals [26]:
				xmin = 32.7722
				xmax = 34.3496
				text = ""
			intervals [27]:
				xmin = 34.3496
				xmax = 34.4496
				text = "what"
			intervals [28]:
				xmin = 34.4496
				xmax = 34.5096
				text = "do"
			intervals [29]:
				xmin = 34.5096
				xmax = 34.5996
				text = "you"
			intervals [30]:
				xmin = 34.5996
				xmax = 34.7096
				text = "mean"
			intervals [31]:
				xmin = 34.7096
				xmax = 34.7896
				text = "how"
			intervals [32]:
				xmin = 34.7896
				xmax = 34.8796
				text = "did"
			intervals [33]:
				xmin = 34.8796
				xmax = 34.9296
				text = "i"
			intervals [34]:
				xmin = 34.9296
				xmax = 34.9696
				text = ""
			intervals [35]:
				xmin = 34.9696
				xmax = 35.1396
				text = "play"
			intervals [36]:
				xmin = 35.1396
				xmax = 35.3096
				text = "down"
			intervals [37]:
				xmin = 35.3096
				xmax = 35.4796
				text = "on"
			intervals [38]:
				xmin = 35.4796
				xmax = 35.5396
				text = "my"
			intervals [39]:
				xmin = 35.5396
				xmax = 35.9596
				text = "knees"
			intervals [40]:
				xmin = 35.9596
				xmax = 36.6091
				text = ""
			intervals [41]:
				xmin = 36.6091
				xmax = 36.7291
				text = "in"
			intervals [42]:
				xmin = 36.7291
				xmax = 36.8691
				text = "the"
			intervals [43]:
				xmin = 36.8691
				xmax = 37.1791
				text = "dirt"
			intervals [44]:
				xmin = 37.1791
				xmax = 39.3091
				text = "<unk>"
			intervals [45]:
				xmin = 39.3091
				xmax = 45.1924
				text = ""
			intervals [46]:
				xmin = 45.1924
				xmax = 45.6724
				text = "well"
			intervals [47]:
				xmin = 45.6724
				xmax = 45.7724
				text = ""
			intervals [48]:
				xmin = 45.7724
				xmax = 45.9024
				text = "i"
			intervals [49]:
				xmin = 45.9024
				xmax = 46.1124
				text = "think"
			intervals [50]:
				xmin = 46.1124
				xmax = 46.2024
				text = "it"
			intervals [51]:
				xmin = 46.2024
				xmax = 46.3324
				text = "was"
			intervals [52]:
				xmin = 46.3324
				xmax = 46.5924
				text = "all"
			intervals [53]:
				xmin = 46.5924
				xmax = 46.6824
				text = "you"
			intervals [54]:
				xmin = 46.6824
				xmax = 46.8724
				text = "shot"
			intervals [55]:
				xmin = 46.8724
				xmax = 47.5224
				text = ""
			intervals [56]:
				xmin = 47.5224
				xmax = 47.6124
				text = "out"
			intervals [57]:
				xmin = 47.6124
				xmax = 47.8024
				text = "the"
			intervals [58]:
				xmin = 47.8024
				xmax = 47.9524
				text = "circle"
			intervals [59]:
				xmin = 47.9524
				xmax = 48.3324
				text = "<unk>"
			intervals [60]:
				xmin = 48.3324
				xmax = 48.4792
				text = ""
			intervals [61]:
				xmin = 48.4792
				xmax = 48.5292
				text = "i"
			intervals [62]:
				xmin = 48.5292
				xmax = 48.6692
				text = "don't"
			intervals [63]:
				xmin = 48.6692
				xmax = 48.8192
				text = "know"
			intervals [64]:
				xmin = 48.8192
				xmax = 48.8792
				text = "it"
			intervals [65]:
				xmin = 48.8792
				xmax = 48.9392
				text = "s"
			intervals [66]:
				xmin = 48.9392
				xmax = 49.0592
				text = "been"
			intervals [67]:
				xmin = 49.0592
				xmax = 49.0992
				text = "a"
			intervals [68]:
				xmin = 49.0992
				xmax = 49.3992
				text = "long"
			intervals [69]:
				xmin = 49.3992
				xmax = 49.4892
				text = "time"
			intervals [70]:
				xmin = 49.4892
				xmax = 50.7792
				text = "<unk>"
			intervals [71]:
				xmin = 50.7792
				xmax = 52.7766
				text = ""
			intervals [72]:
				xmin = 52.7766
				xmax = 53.2366
				text = "um"
			intervals [73]:
				xmin = 53.2366
				xmax = 54.278
				text = ""
			intervals [74]:
				xmin = 54.278
				xmax = 54.718
				text = "everybody"
			intervals [75]:
				xmin = 54.718
				xmax = 54.898
				text = "was"
			intervals [76]:
				xmin = 54.898
				xmax = 55.158
				text = "sitting"
			intervals [77]:
				xmin = 55.158
				xmax = 55.218
				text = "on"
			intervals [78]:
				xmin = 55.218
				xmax = 55.318
				text = "a"
			intervals [79]:
				xmin = 55.318
				xmax = 55.608
				text = "step"
			intervals [80]:
				xmin = 55.608
				xmax = 55.678
				text = "and"
			intervals [81]:
				xmin = 55.678
				xmax = 55.828
				text = "you"
			intervals [82]:
				xmin = 55.828
				xmax = 56.078
				text = "have"
			intervals [83]:
				xmin = 56.078
				xmax = 56.228
				text = "a"
			intervals [84]:
				xmin = 56.228
				xmax = 56.708
				text = "leader"
			intervals [85]:
				xmin = 56.708
				xmax = 56.928
				text = "and"
			intervals [86]:
				xmin = 56.928
				xmax = 57.138
				text = "they"
			intervals [87]:
				xmin = 57.138
				xmax = 57.9764
				text = ""
			intervals [88]:
				xmin = 57.9764
				xmax = 58.2164
				text = "tell"
			intervals [89]:
				xmin = 58.2164
				xmax = 58.3164
				text = "you"
			intervals [90]:
				xmin = 58.3164
				xmax = 58.4264
				text = "to"
			intervals [91]:
				xmin = 58.4264
				xmax = 58.6164
				text = "do"
			intervals [92]:
				xmin = 58.6164
				xmax = 59.1064
				text = "something"
			intervals [93]:
				xmin = 59.1064
				xmax = 59.2664
				text = "and"
			intervals [94]:
				xmin = 59.2664
				xmax = 59.3664
				text = "you"
			intervals [95]:
				xmin = 59.3664
				xmax = 59.4064
				text = "d"
			intervals [96]:
				xmin = 59.4064
				xmax = 59.6064
				text = "have"
			intervals [97]:
				xmin = 59.6064
				xmax = 59.6864
				text = ""
			intervals [98]:
				xmin = 59.6864
				xmax = 59.7464
				text = "t"
			intervals [99]:
				xmin = 59.7464
				xmax = 59.9949
				text = ""
			intervals [100]:
				xmin = 59.9949
				xmax = 60.0949
				text = "you"
			intervals [101]:
				xmin = 60.0949
				xmax = 60.2749
				text = "had"
			intervals [102]:
				xmin = 60.2749
				xmax = 60.3749
				text = "to"
			intervals [103]:
				xmin = 60.3749
				xmax = 60.8249
				text = "remember"
			intervals [104]:
				xmin = 60.8249
				xmax = 60.8849
				text = "to"
			intervals [105]:
				xmin = 60.8849
				xmax = 61.2449
				text = "ask"
			intervals [106]:
				xmin = 61.2449
				xmax = 61.4649
				text = "may"
			intervals [107]:
				xmin = 61.4649
				xmax = 61.7049
				text = "i"
			intervals [108]:
				xmin = 61.7049
				xmax = 61.7349
				text = ""
			intervals [109]:
				xmin = 61.7349
				xmax = 62.0749
				text = "before"
			intervals [110]:
				xmin = 62.0749
				xmax = 62.2449
				text = "you"
			intervals [111]:
				xmin = 62.2449
				xmax = 62.4449
				text = "did"
			intervals [112]:
				xmin = 62.4449
				xmax = 62.7549
				text = "it"
			intervals [113]:
				xmin = 62.7549
				xmax = 67.2426
				text = ""
			intervals [114]:
				xmin = 67.2426
				xmax = 67.7726
				text = "uh"
			intervals [115]:
				xmin = 67.7726
				xmax = 67.8026
				text = ""
			intervals [116]:
				xmin = 67.8026
				xmax = 67.9126
				text = "the"
			intervals [117]:
				xmin = 67.9126
				xmax = 68.4026
				text = "smothers"
			intervals [118]:
				xmin = 68.4026
				xmax = 69.0326
				text = "brothers"
			intervals [119]:
				xmin = 69.0326
				xmax = 69.7626
				text = "<unk>"
			intervals [120]:
				xmin = 69.7626
				xmax = 71.5648
				text = ""
			intervals [121]:
				xmin = 71.5648
				xmax = 72.4448
				text = "ironside"
			intervals [122]:
				xmin = 72.4448
				xmax = 78.8289
				text = ""
			intervals [123]:
				xmin = 78.8289
				xmax = 79.2389
				text = "and"
			intervals [124]:
				xmin = 79.2389
				xmax = 79.3589
				text = "the"
			intervals [125]:
				xmin = 79.3589
				xmax = 79.7389
				text = "different"
			intervals [126]:
				xmin = 79.7389
				xmax = 80.0389
				text = "nights"
			intervals [127]:
				xmin = 80.0389
				xmax = 80.0989
				text = "at"
			intervals [128]:
				xmin = 80.0989
				xmax = 80.1289
				text = ""
			intervals [129]:
				xmin = 80.1289
				xmax = 80.2189
				text = "the"
			intervals [130]:
				xmin = 80.2189
				xmax = 80.6189
				text = "movies"
			intervals [131]:
				xmin = 80.6189
				xmax = 81.2589
				text = "<unk>"
			intervals [132]:
				xmin = 81.2589
				xmax = 81.3189
				text = ""
			intervals [133]:
				xmin = 81.3189
				xmax = 81.4389
				text = "that"
			intervals [134]:
				xmin = 81.4389
				xmax = 81.4989
				text = ""
			intervals [135]:
				xmin = 81.4989
				xmax = 81.5589
				text = "s"
			intervals [136]:
				xmin = 81.5589
				xmax = 81.6789
				text = "the"
			intervals [137]:
				xmin = 81.6789
				xmax = 81.8989
				text = "only"
			intervals [138]:
				xmin = 81.8989
				xmax = 82.1389
				text = "thing"
			intervals [139]:
				xmin = 82.1389
				xmax = 83.5689
				text = "<unk>"
			intervals [140]:
				xmin = 83.5689
				xmax = 88.1804
				text = ""
			intervals [141]:
				xmin = 88.1804
				xmax = 88.3404
				text = "it"
			intervals [142]:
				xmin = 88.3404
				xmax = 88.4404
				text = "s"
			intervals [143]:
				xmin = 88.4404
				xmax = 88.4704
				text = ""
			intervals [144]:
				xmin = 88.4704
				xmax = 88.8504
				text = "uh"
			intervals [145]:
				xmin = 88.8504
				xmax = 88.9204
				text = ""
			intervals [146]:
				xmin = 88.9204
				xmax = 89.0404
				text = "a"
			intervals [147]:
				xmin = 89.0404
				xmax = 89.7104
				text = "detective"
			intervals [148]:
				xmin = 89.7104
				xmax = 90.1704
				text = "story"
			intervals [149]:
				xmin = 90.1704
				xmax = 97.8394
				text = ""
			intervals [150]:
				xmin = 97.8394
				xmax = 97.9294
				text = "what"
			intervals [151]:
				xmin = 97.9294
				xmax = 97.9894
				text = "do"
			intervals [152]:
				xmin = 97.9894
				xmax = 98.0494
				text = "you"
			intervals [153]:
				xmin = 98.0494
				xmax = 98.2494
				text = "mean"
			intervals [154]:
				xmin = 98.2494
				xmax = 98.3794
				text = "what"
			intervals [155]:
				xmin = 98.3794
				xmax = 98.8694
				text = "happened"
			intervals [156]:
				xmin = 98.8694
				xmax = 99.2294
				text = "everything"
			intervals [157]:
				xmin = 99.2294
				xmax = 99.2594
				text = "s"
			intervals [158]:
				xmin = 99.2594
				xmax = 99.5094
				text = "something"
			intervals [159]:
				xmin = 99.5094
				xmax = 99.6394
				text = ""
			intervals [160]:
				xmin = 99.6394
				xmax = 99.9994
				text = "different"
			intervals [161]:
				xmin = 99.9994
				xmax = 100.6994
				text = "happens"
			intervals [162]:
				xmin = 100.6994
				xmax = 100.8498
				text = ""
			intervals [163]:
				xmin = 100.8498
				xmax = 101.0198
				text = "oh"
			intervals [164]:
				xmin = 101.0198
				xmax = 101.2498
				text = "well"
			intervals [165]:
				xmin = 101.2498
				xmax = 101.5098
				text = ""
			intervals [166]:
				xmin = 101.5098
				xmax = 101.7698
				text = "it"
			intervals [167]:
				xmin = 101.7698
				xmax = 102.0198
				text = ""
			intervals [168]:
				xmin = 102.0198
				xmax = 102.0798
				text = "s"
			intervals [169]:
				xmin = 102.0798
				xmax = 102.2898
				text = ""
			intervals [170]:
				xmin = 102.2898
				xmax = 102.4898
				text = "a"
			intervals [171]:
				xmin = 102.4898
				xmax = 105.2185
				text = ""
			intervals [172]:
				xmin = 105.2185
				xmax = 105.7085
				text = "oh"
			intervals [173]:
				xmin = 105.7085
				xmax = 105.8685
				text = "uh"
			intervals [174]:
				xmin = 105.8685
				xmax = 105.9785
				text = ""
			intervals [175]:
				xmin = 105.9785
				xmax = 106.2885
				text = "well"
			intervals [176]:
				xmin = 106.2885
				xmax = 106.3985
				text = "the"
			intervals [177]:
				xmin = 106.3985
				xmax = 106.8085
				text = "first"
			intervals [178]:
				xmin = 106.8085
				xmax = 107.0085
				text = "one"
			intervals [179]:
				xmin = 107.0085
				xmax = 107.3985
				text = "showed"
			intervals [180]:
				xmin = 107.3985
				xmax = 107.6485
				text = "how"
			intervals [181]:
				xmin = 107.6485
				xmax = 107.8185
				text = "he"
			intervals [182]:
				xmin = 107.8185
				xmax = 107.8485
				text = ""
			intervals [183]:
				xmin = 107.8485
				xmax = 108.0385
				text = "got"
			intervals [184]:
				xmin = 108.0385
				xmax = 108.0685
				text = ""
			intervals [185]:
				xmin = 108.0685
				xmax = 108.6485
				text = "crippled"
			intervals [186]:
				xmin = 108.6485
				xmax = 108.9185
				text = "and"
			intervals [187]:
				xmin = 108.9185
				xmax = 109.1185
				text = "uh"
			intervals [188]:
				xmin = 109.1185
				xmax = 109.6495
				text = ""
			intervals [189]:
				xmin = 109.6495
				xmax = 109.8295
				text = "he"
			intervals [190]:
				xmin = 109.8295
				xmax = 110.0195
				text = ""
			intervals [191]:
				xmin = 110.0195
				xmax = 110.1895
				text = "you"
			intervals [192]:
				xmin = 110.1895
				xmax = 110.3895
				text = "know"
			intervals [193]:
				xmin = 110.3895
				xmax = 110.7595
				text = "how"
			intervals [194]:
				xmin = 110.7595
				xmax = 110.7895
				text = ""
			intervals [195]:
				xmin = 110.7895
				xmax = 110.9795
				text = "he"
			intervals [196]:
				xmin = 110.9795
				xmax = 111.3695
				text = "became"
			intervals [197]:
				xmin = 111.3695
				xmax = 111.4095
				text = "a"
			intervals [198]:
				xmin = 111.4095
				xmax = 111.9595
				text = "detective"
			intervals [199]:
				xmin = 111.9595
				xmax = 112.0895
				text = "in"
			intervals [200]:
				xmin = 112.0895
				xmax = 112.1795
				text = "the"
			intervals [201]:
				xmin = 112.1795
				xmax = 112.9795
				text = "wheelchair"
			intervals [202]:
				xmin = 112.9795
				xmax = 113.3495
				text = "and"
			intervals [203]:
				xmin = 113.3495
				xmax = 113.6095
				text = "uh"
			intervals [204]:
				xmin = 113.6095
				xmax = 113.6695
				text = ""
			intervals [205]:
				xmin = 113.6695
				xmax = 113.7495
				text = "the"
			intervals [206]:
				xmin = 113.7495
				xmax = 114.3895
				text = "different"
			intervals [207]:
				xmin = 114.3895
				xmax = 115.132
				text = ""
			intervals [208]:
				xmin = 115.132
				xmax = 115.452
				text = "uh"
			intervals [209]:
				xmin = 115.452
				xmax = 115.532
				text = "d"
			intervals [210]:
				xmin = 115.532
				xmax = 115.850
				text = ""
			intervals [211]:
				xmin = 115.850
				xmax = 116.210
				text = "types"
			intervals [212]:
				xmin = 116.210
				xmax = 116.330
				text = "of"
			intervals [213]:
				xmin = 116.330
				xmax = 116.890
				text = "equipment"
			intervals [214]:
				xmin = 116.890
				xmax = 117.020
				text = "they"
			intervals [215]:
				xmin = 117.020
				xmax = 117.220
				text = "had"
			intervals [216]:
				xmin = 117.220
				xmax = 117.310
				text = "to"
			intervals [217]:
				xmin = 117.310
				xmax = 117.550
				text = "set"
			intervals [218]:
				xmin = 117.550
				xmax = 117.690
				text = "up"
			intervals [219]:
				xmin = 117.690
				xmax = 118.090
				text = "for"
			intervals [220]:
				xmin = 118.090
				xmax = 118.280
				text = "him"
			intervals [221]:
				xmin = 118.280
				xmax = 118.360
				text = "and"
			intervals [222]:
				xmin = 118.360
				xmax = 118.500
				text = "the"
			intervals [223]:
				xmin = 118.500
				xmax = 118.530
				text = ""
			intervals [224]:
				xmin = 118.530
				xmax = 118.830
				text = "different"
			intervals [225]:
				xmin = 118.830
				xmax = 119.260
				text = "people"
			intervals [226]:
				xmin = 119.260
				xmax = 119.290
				text = ""
			intervals [227]:
				xmin = 119.290
				xmax = 119.380
				text = "who"
			intervals [228]:
				xmin = 119.380
				xmax = 119.490
				text = "were"
			intervals [229]:
				xmin = 119.490
				xmax = 119.810
				text = "working"
			intervals [230]:
				xmin = 119.810
				xmax = 119.920
				text = ""
			intervals [231]:
				xmin = 119.920
				xmax = 120.290
				text = "for"
			intervals [232]:
				xmin = 120.290
				xmax = 120.370
				text = ""
			intervals [233]:
				xmin = 120.370
				xmax = 120.450
				text = "him"
			intervals [234]:
				xmin = 120.450
				xmax = 121.3645
				text = ""
			intervals [235]:
				xmin = 121.3645
				xmax = 121.5945
				text = "with"
			intervals [236]:
				xmin = 121.5945
				xmax = 121.8945
				text = "him"
			intervals [237]:
				xmin = 121.8945
				xmax = 121.9645
				text = "i"
			intervals [238]:
				xmin = 121.9645
				xmax = 122.2545
				text = "should"
			intervals [239]:
				xmin = 122.2545
				xmax = 122.2945
				text = ""
			intervals [240]:
				xmin = 122.2945
				xmax = 122.5745
				text = "say"
			intervals [241]:
				xmin = 122.5745
				xmax = 123.4463
				text = ""
			intervals [242]:
				xmin = 123.4463
				xmax = 123.8263
				text = "and"
			intervals [243]:
				xmin = 123.8263
				xmax = 124.0063
				text = "um"
			intervals [244]:
				xmin = 124.0063
				xmax = 125.3367
				text = ""
			intervals [245]:
				xmin = 125.3367
				xmax = 125.6567
				text = "then"
			intervals [246]:
				xmin = 125.6567
				xmax = 125.7767
				text = "uh"
			intervals [247]:
				xmin = 125.7767
				xmax = 134.0493
				text = ""
			intervals [248]:
				xmin = 134.0493
				xmax = 134.5693
				text = "oh"
			intervals [249]:
				xmin = 134.5693
				xmax = 134.6493
				text = ""
			intervals [250]:
				xmin = 134.6493
				xmax = 135.0493
				text = "um"
			intervals [251]:
				xmin = 135.0493
				xmax = 136.311
				text = ""
			intervals [252]:
				xmin = 136.311
				xmax = 136.711
				text = "valley"
			intervals [253]:
				xmin = 136.711
				xmax = 136.811
				text = "of"
			intervals [254]:
				xmin = 136.811
				xmax = 137.451
				text = "decision"
			intervals [255]:
				xmin = 137.451
				xmax = 137.811
				text = "and"
			intervals [256]:
				xmin = 137.811
				xmax = 138.231
				text = "um"
			intervals [257]:
				xmin = 138.231
				xmax = 138.9221
				text = ""
			intervals [258]:
				xmin = 138.9221
				xmax = 139.0521
				text = "for"
			intervals [259]:
				xmin = 139.0521
				xmax = 139.2721
				text = "whom"
			intervals [260]:
				xmin = 139.2721
				xmax = 139.3521
				text = "the"
			intervals [261]:
				xmin = 139.3521
				xmax = 139.7221
				text = "bells"
			intervals [262]:
				xmin = 139.7221
				xmax = 139.9821
				text = "toll"
			intervals [263]:
				xmin = 139.9821
				xmax = 140.0121
				text = ""
			intervals [264]:
				xmin = 140.0121
				xmax = 140.5921
				text = "<unk>"
			intervals [265]:
				xmin = 140.5921
				xmax = 147.1559
				text = ""
			intervals [266]:
				xmin = 147.1559
				xmax = 147.3659
				text = "well"
			intervals [267]:
				xmin = 147.3659
				xmax = 147.4459
				text = "it"
			intervals [268]:
				xmin = 147.4459
				xmax = 147.5759
				text = "was"
			intervals [269]:
				xmin = 147.5759
				xmax = 148.1159
				text = "about"
			intervals [270]:
				xmin = 148.1159
				xmax = 148.1559
				text = "a"
			intervals [271]:
				xmin = 148.1559
				xmax = 148.5159
				text = "poor"
			intervals [272]:
				xmin = 148.5159
				xmax = 148.8159
				text = "girl"
			intervals [273]:
				xmin = 148.8159
				xmax = 148.8959
				text = "who"
			intervals [274]:
				xmin = 148.8959
				xmax = 149.0859
				text = "was"
			intervals [275]:
				xmin = 149.0859
				xmax = 149.1459
				text = "a"
			intervals [276]:
				xmin = 149.1459
				xmax = 149.8359
				text = "maid"
			intervals [277]:
				xmin = 149.8359
				xmax = 150.6377
				text = ""
			intervals [278]:
				xmin = 150.6377
				xmax = 151.0977
				text = "uh"
			intervals [279]:
				xmin = 151.0977
				xmax = 152.0086
				text = ""
			intervals [280]:
				xmin = 152.0086
				xmax = 152.3186
				text = "in"
			intervals [281]:
				xmin = 152.3186
				xmax = 152.6986
				text = "this"
			intervals [282]:
				xmin = 152.6986
				xmax = 152.9586
				text = "uh"
			intervals [283]:
				xmin = 152.9586
				xmax = 153.3386
				text = "rich"
			intervals [284]:
				xmin = 153.3386
				xmax = 153.7986
				text = "family"
			intervals [285]:
				xmin = 153.7986
				xmax = 154.1986
				text = "least"
			intervals [286]:
				xmin = 154.1986
				xmax = 154.8472
				text = ""
			intervals [287]:
				xmin = 154.8472
				xmax = 154.8772
				text = "i"
			intervals [288]:
				xmin = 154.8772
				xmax = 155.1072
				text = "think"
			intervals [289]:
				xmin = 155.1072
				xmax = 155.1672
				text = "it"
			intervals [290]:
				xmin = 155.1672
				xmax = 155.3672
				text = "was"
			intervals [291]:
				xmin = 155.3672
				xmax = 155.7672
				text = "coal"
			intervals [292]:
				xmin = 155.7672
				xmax = 156.6072
				text = "miners-"
			intervals [293]:
				xmin = 156.6072
				xmax = 158.1438
				text = ""
			intervals [294]:
				xmin = 158.1438
				xmax = 158.4338
				text = "coal"
			intervals [295]:
				xmin = 158.4338
				xmax = 158.9038
				text = "miners'"
			intervals [296]:
				xmin = 158.9038
				xmax = 158.9338
				text = ""
			intervals [297]:
				xmin = 158.9338
				xmax = 159.1138
				text = "uh"
			intervals [298]:
				xmin = 159.1138
				xmax = 159.6441
				text = ""
			intervals [299]:
				xmin = 159.6441
				xmax = 160.0841
				text = "home"
			intervals [300]:
				xmin = 160.0841
				xmax = 160.4915
				text = ""
			intervals [301]:
				xmin = 160.4915
				xmax = 160.7815
				text = "and"
			intervals [302]:
				xmin = 160.7815
				xmax = 160.9415
				text = "she"
			intervals [303]:
				xmin = 160.9415
				xmax = 161.1715
				text = "fell"
			intervals [304]:
				xmin = 161.1715
				xmax = 161.2015
				text = ""
			intervals [305]:
				xmin = 161.2015
				xmax = 161.7415
				text = "madly"
			intervals [306]:
				xmin = 161.7415
				xmax = 161.9015
				text = "in"
			intervals [307]:
				xmin = 161.9015
				xmax = 162.1415
				text = "love"
			intervals [308]:
				xmin = 162.1415
				xmax = 162.1715
				text = ""
			intervals [309]:
				xmin = 162.1715
				xmax = 162.3715
				text = "with"
			intervals [310]:
				xmin = 162.3715
				xmax = 162.4115
				text = ""
			intervals [311]:
				xmin = 162.4115
				xmax = 162.5515
				text = "the"
			intervals [312]:
				xmin = 162.5515
				xmax = 162.8915
				text = "son"
			intervals [313]:
				xmin = 162.8915
				xmax = 162.9615
				text = "of"
			intervals [314]:
				xmin = 162.9615
				xmax = 163.0315
				text = ""
			intervals [315]:
				xmin = 163.0315
				xmax = 163.1215
				text = "the"
			intervals [316]:
				xmin = 163.1215
				xmax = 163.1715
				text = ""
			intervals [317]:
				xmin = 163.1715
				xmax = 163.5015
				text = "coal"
			intervals [318]:
				xmin = 163.5015
				xmax = 163.5515
				text = ""
			intervals [319]:
				xmin = 163.5515
				xmax = 163.8715
				text = "miner"
			intervals [320]:
				xmin = 163.8715
				xmax = 166.0285
				text = ""
			intervals [321]:
				xmin = 166.0285
				xmax = 166.3285
				text = "and"
			intervals [322]:
				xmin = 166.3285
				xmax = 166.4185
				text = "it"
			intervals [323]:
				xmin = 166.4185
				xmax = 166.6185
				text = "was"
			intervals [324]:
				xmin = 166.6185
				xmax = 166.8585
				text = "real"
			intervals [325]:
				xmin = 166.8585
				xmax = 167.5285
				text = "tragic"
			intervals [326]:
				xmin = 167.5285
				xmax = 167.6385
				text = ""
			intervals [327]:
				xmin = 167.6385
				xmax = 167.9485
				text = "though"
			intervals [328]:
				xmin = 167.9485
				xmax = 169.3231
				text = ""
			intervals [329]:
				xmin = 169.3231
				xmax = 169.6931
				text = "cause"
			intervals [330]:
				xmin = 169.6931
				xmax = 169.7231
				text = ""
			intervals [331]:
				xmin = 169.7231
				xmax = 169.9131
				text = "uh"
			intervals [332]:
				xmin = 169.9131
				xmax = 170.3397
				text = ""
			intervals [333]:
				xmin = 170.3397
				xmax = 170.5197
				text = "so"
			intervals [334]:
				xmin = 170.5197
				xmax = 170.6997
				text = "many"
			intervals [335]:
				xmin = 170.6997
				xmax = 170.9597
				text = "people"
			intervals [336]:
				xmin = 170.9597
				xmax = 171.1897
				text = "got"
			intervals [337]:
				xmin = 171.1897
				xmax = 171.6497
				text = "killed"
			intervals [338]:
				xmin = 171.6497
				xmax = 171.7797
				text = "in"
			intervals [339]:
				xmin = 171.7797
				xmax = 171.9397
				text = "it"
			intervals [340]:
				xmin = 171.9397
				xmax = 172.0597
				text = "you"
			intervals [341]:
				xmin = 172.0597
				xmax = 172.2297
				text = "know"
			intervals [342]:
				xmin = 172.2297
				xmax = 173.887
				text = ""
			intervals [343]:
				xmin = 173.887
				xmax = 174.027
				text = "mm"
			intervals [344]:
				xmin = 174.027
				xmax = 174.4905
				text = ""
			intervals [345]:
				xmin = 174.4905
				xmax = 175.2505
				text = "<unk>"
			intervals [346]:
				xmin = 175.2505
				xmax = 178.2952
				text = ""
			intervals [347]:
				xmin = 178.2952
				xmax = 178.3552
				text = "my"
			intervals [348]:
				xmin = 178.3552
				xmax = 178.5052
				text = "daughter"
			intervals [349]:
				xmin = 178.5052
				xmax = 179.0177
				text = ""
			intervals [350]:
				xmin = 179.0177
				xmax = 179.3177
				text = "no"
			intervals [351]:
				xmin = 179.3177
				xmax = 182.5677
				text = "<unk>"
			intervals [352]:
				xmin = 182.5677
				xmax = 188.5602
				text = ""
			intervals [353]:
				xmin = 188.5602
				xmax = 188.7702
				text = "which"
			intervals [354]:
				xmin = 188.7702
				xmax = 188.8102
				text = ""
			intervals [355]:
				xmin = 188.8102
				xmax = 188.9402
				text = "one"
			intervals [356]:
				xmin = 188.9402
				xmax = 191.4028
				text = ""
			intervals [357]:
				xmin = 191.4028
				xmax = 191.4628
				text = "hm"
			intervals [358]:
				xmin = 191.4628
				xmax = 191.5528
				text = ""
			intervals [359]:
				xmin = 191.5528
				xmax = 192.0428
				text = "something"
			intervals [360]:
				xmin = 192.0428
				xmax = 192.2328
				text = "about"
			intervals [361]:
				xmin = 192.2328
				xmax = 192.2828
				text = ""
			intervals [362]:
				xmin = 192.2828
				xmax = 192.3428
				text = "it"
			intervals [363]:
				xmin = 192.3428
				xmax = 193.9613
				text = ""
			intervals [364]:
				xmin = 193.9613
				xmax = 195.0213
				text = "<unk>"
			intervals [365]:
				xmin = 195.0213
				xmax = 197.2662
				text = ""
			intervals [366]:
				xmin = 197.2662
				xmax = 197.5362
				text = "well"
			intervals [367]:
				xmin = 197.5362
				xmax = 197.8544
				text = ""
			intervals [368]:
				xmin = 197.8544
				xmax = 198.4044
				text = "exactly"
			intervals [369]:
				xmin = 198.4044
				xmax = 198.6844
				text = "what"
			intervals [370]:
				xmin = 198.6844
				xmax = 199.3458
				text = ""
			intervals [371]:
				xmin = 199.3458
				xmax = 199.4058
				text = "the"
			intervals [372]:
				xmin = 199.4058
				xmax = 199.4358
				text = ""
			intervals [373]:
				xmin = 199.4358
				xmax = 199.9658
				text = "size"
			intervals [374]:
				xmin = 199.9658
				xmax = 199.9958
				text = ""
			intervals [375]:
				xmin = 199.9958
				xmax = 200.1558
				text = "of"
			intervals [376]:
				xmin = 200.1558
				xmax = 200.1958
				text = ""
			intervals [377]:
				xmin = 200.1958
				xmax = 200.3158
				text = "it"
			intervals [378]:
				xmin = 200.3158
				xmax = 200.5358
				text = "or"
			intervals [379]:
				xmin = 200.5358
				xmax = 201.2221
				text = ""
			intervals [380]:
				xmin = 201.2221
				xmax = 201.3721
				text = "the"
			intervals [381]:
				xmin = 201.3721
				xmax = 201.4221
				text = ""
			intervals [382]:
				xmin = 201.4221
				xmax = 201.8821
				text = "people"
			intervals [383]:
				xmin = 201.8821
				xmax = 202.0221
				text = "in"
			intervals [384]:
				xmin = 202.0221
				xmax = 202.2221
				text = "it"
			intervals [385]:
				xmin = 202.2221
				xmax = 202.4821
				text = "or"
			intervals [386]:
				xmin = 202.4821
				xmax = 203.881
				text = ""
			intervals [387]:
				xmin = 203.881
				xmax = 204.311
				text = "well"
			intervals [388]:
				xmin = 204.311
				xmax = 204.371
				text = "i"
			intervals [389]:
				xmin = 204.371
				xmax = 204.551
				text = "went"
			intervals [390]:
				xmin = 204.551
				xmax = 204.631
				text = "to"
			intervals [391]:
				xmin = 204.631
				xmax = 205.141
				text = "eastern"
			intervals [392]:
				xmin = 205.141
				xmax = 205.311
				text = "and"
			intervals [393]:
				xmin = 205.311
				xmax = 205.341
				text = ""
			intervals [394]:
				xmin = 205.341
				xmax = 205.401
				text = "it"
			intervals [395]:
				xmin = 205.401
				xmax = 205.511
				text = "s"
			intervals [396]:
				xmin = 205.511
				xmax = 205.551
				text = "a"
			intervals [397]:
				xmin = 205.551
				xmax = 205.851
				text = "big"
			intervals [398]:
				xmin = 205.851
				xmax = 206.211
				text = "school"
			intervals [399]:
				xmin = 206.211
				xmax = 216.8182
				text = ""
			intervals [400]:
				xmin = 216.8182
				xmax = 217.2482
				text = "well"
			intervals [401]:
				xmin = 217.2482
				xmax = 224.5238
				text = ""
			intervals [402]:
				xmin = 224.5238
				xmax = 224.6238
				text = "not"
			intervals [403]:
				xmin = 224.6238
				xmax = 224.6838
				text = "in"
			intervals [404]:
				xmin = 224.6838
				xmax = 225.3038
				text = "particular"
			intervals [405]:
				xmin = 225.3038
				xmax = 225.5738
				text = "uh"
			intervals [406]:
				xmin = 225.5738
				xmax = 225.8838
				text = "about"
			intervals [407]:
				xmin = 225.8838
				xmax = 225.9938
				text = "the"
			intervals [408]:
				xmin = 225.9938
				xmax = 226.4038
				text = "school"
			intervals [409]:
				xmin = 226.4038
				xmax = 226.5338
				text = "the"
			intervals [410]:
				xmin = 226.5338
				xmax = 227.2338
				text = "teachers"
			intervals [411]:
				xmin = 227.2338
				xmax = 227.3438
				text = "i"
			intervals [412]:
				xmin = 227.3438
				xmax = 227.4538
				text = "had"
			intervals [413]:
				xmin = 227.4538
				xmax = 227.5338
				text = "a"
			intervals [414]:
				xmin = 227.5338
				xmax = 227.7438
				text = "few"
			intervals [415]:
				xmin = 227.7438
				xmax = 227.9938
				text = "pet"
			intervals [416]:
				xmin = 227.9938
				xmax = 228.0338
				text = ""
			intervals [417]:
				xmin = 228.0338
				xmax = 228.7738
				text = "teachers"
			intervals [418]:
				xmin = 228.7738
				xmax = 228.9338
				text = "but"
			intervals [419]:
				xmin = 228.9338
				xmax = 228.9638
				text = ""
			intervals [420]:
				xmin = 228.9638
				xmax = 229.1838
				text = "uh"
			intervals [421]:
				xmin = 229.1838
				xmax = 230.0365
				text = ""
			intervals [422]:
				xmin = 230.0365
				xmax = 230.4565
				text = "nothing"
			intervals [423]:
				xmin = 230.4565
				xmax = 230.7965
				text = "about"
			intervals [424]:
				xmin = 230.7965
				xmax = 230.8965
				text = "the"
			intervals [425]:
				xmin = 230.8965
				xmax = 231.3165
				text = "school"
			intervals [426]:
				xmin = 231.3165
				xmax = 231.4665
				text = "in"
			intervals [427]:
				xmin = 231.4665
				xmax = 231.9465
				text = "general"
			intervals [428]:
				xmin = 231.9465
				xmax = 236.8481
				text = ""
			intervals [429]:
				xmin = 236.8481
				xmax = 237.3981
				text = "business"
			intervals [430]:
				xmin = 237.3981
				xmax = 243.1538
				text = ""
			intervals [431]:
				xmin = 243.1538
				xmax = 243.4238
				text = "no"
			intervals [432]:
				xmin = 243.4238
				xmax = 243.4938
				text = "it"
			intervals [433]:
				xmin = 243.4938
				xmax = 243.6138
				text = "but"
			intervals [434]:
				xmin = 243.6138
				xmax = 243.7138
				text = "it"
			intervals [435]:
				xmin = 243.7138
				xmax = 243.8638
				text = "was"
			intervals [436]:
				xmin = 243.8638
				xmax = 243.9338
				text = "the"
			intervals [437]:
				xmin = 243.9338
				xmax = 244.3338
				text = "only"
			intervals [438]:
				xmin = 244.3338
				xmax = 244.5338
				text = "um"
			intervals [439]:
				xmin = 244.5338
				xmax = 246.0468
				text = ""
			intervals [440]:
				xmin = 246.0468
				xmax = 246.4768
				text = "uh"
			intervals [441]:
				xmin = 246.4768
				xmax = 247.1039
				text = ""
			intervals [442]:
				xmin = 247.1039
				xmax = 247.3739
				text = "thing"
			intervals [443]:
				xmin = 247.3739
				xmax = 247.5539
				text = "that"
			intervals [444]:
				xmin = 247.5539
				xmax = 247.6739
				text = "would"
			intervals [445]:
				xmin = 247.6739
				xmax = 247.7539
				text = ""
			intervals [446]:
				xmin = 247.7539
				xmax = 248.2739
				text = "prepare"
			intervals [447]:
				xmin = 248.2739
				xmax = 248.5339
				text = "me"
			intervals [448]:
				xmin = 248.5339
				xmax = 248.5839
				text = ""
			intervals [449]:
				xmin = 248.5839
				xmax = 249.0739
				text = "for"
			intervals [450]:
				xmin = 249.0739
				xmax = 249.9478
				text = ""
			intervals [451]:
				xmin = 249.9478
				xmax = 250.2278
				text = "going"
			intervals [452]:
				xmin = 250.2278
				xmax = 250.4078
				text = "out"
			intervals [453]:
				xmin = 250.4078
				xmax = 250.6378
				text = "into"
			intervals [454]:
				xmin = 250.6378
				xmax = 250.7178
				text = "the"
			intervals [455]:
				xmin = 250.7178
				xmax = 251.1278
				text = "future"
			intervals [456]:
				xmin = 251.1278
				xmax = 251.6578
				text = "working"
			intervals [457]:
				xmin = 251.6578
				xmax = 253.1987
				text = ""
			intervals [458]:
				xmin = 253.1987
				xmax = 253.2487
				text = "i"
			intervals [459]:
				xmin = 253.2487
				xmax = 253.4087
				text = ""
			intervals [460]:
				xmin = 253.4087
				xmax = 253.5587
				text = "i"
			intervals [461]:
				xmin = 253.5587
				xmax = 253.7087
				text = "was"
			intervals [462]:
				xmin = 253.7087
				xmax = 253.9587
				text = "never"
			intervals [463]:
				xmin = 253.9587
				xmax = 254.2887
				text = "really"
			intervals [464]:
				xmin = 254.2887
				xmax = 254.8287
				text = "interested"
			intervals [465]:
				xmin = 254.8287
				xmax = 254.8587
				text = ""
			intervals [466]:
				xmin = 254.8587
				xmax = 255.0787
				text = "in"
			intervals [467]:
				xmin = 255.0787
				xmax = 255.1487
				text = ""
			intervals [468]:
				xmin = 255.1487
				xmax = 255.2087
				text = "it"
			intervals [469]:
				xmin = 255.2087
				xmax = 255.2487
				text = ""
			intervals [470]:
				xmin = 255.2487
				xmax = 255.3687
				text = "no"
			intervals [471]:
				xmin = 255.3687
				xmax = 265.2472
				text = ""
			intervals [472]:
				xmin = 265.2472
				xmax = 265.7372
				text = "well"
			intervals [473]:
				xmin = 265.7372
				xmax = 265.8172
				text = "i"
			intervals [474]:
				xmin = 265.8172
				xmax = 265.9972
				text = "had"
			intervals [475]:
				xmin = 265.9972
				xmax = 266.0372
				text = ""
			intervals [476]:
				xmin = 266.0372
				xmax = 266.1872
				text = "my"
			intervals [477]:
				xmin = 266.1872
				xmax = 266.6572
				text = "chores"
			intervals [478]:
				xmin = 266.6572
				xmax = 266.7472
				text = "to"
			intervals [479]:
				xmin = 266.7472
				xmax = 267.0472
				text = "do"
			intervals [480]:
				xmin = 267.0472
				xmax = 267.1472
				text = "at"
			intervals [481]:
				xmin = 267.1472
				xmax = 267.7172
				text = "home"
			intervals [482]:
				xmin = 267.7172
				xmax = 268.0772
				text = "and"
			intervals [483]:
				xmin = 268.0772
				xmax = 268.3972
				text = "uh"
			intervals [484]:
				xmin = 268.3972
				xmax = 270.0828
				text = ""
			intervals [485]:
				xmin = 270.0828
				xmax = 270.1728
				text = "it"
			intervals [486]:
				xmin = 270.1728
				xmax = 270.3128
				text = "was"
			intervals [487]:
				xmin = 270.3128
				xmax = 270.5328
				text = "very"
			intervals [488]:
				xmin = 270.5328
				xmax = 270.8228
				text = "little"
			intervals [489]:
				xmin = 270.8228
				xmax = 270.9628
				text = "to"
			intervals [490]:
				xmin = 270.9628
				xmax = 271.1328
				text = "do"
			intervals [491]:
				xmin = 271.1328
				xmax = 271.1928
				text = "in"
			intervals [492]:
				xmin = 271.1928
				xmax = 271.3128
				text = "the"
			intervals [493]:
				xmin = 271.3128
				xmax = 271.7728
				text = "winter"
			intervals [494]:
				xmin = 271.7728
				xmax = 272.0725
				text = ""
			intervals [495]:
				xmin = 272.0725
				xmax = 272.2925
				text = "but"
			intervals [496]:
				xmin = 272.2925
				xmax = 272.4725
				text = ""
			intervals [497]:
				xmin = 272.4725
				xmax = 272.6725
				text = "you"
			intervals [498]:
				xmin = 272.6725
				xmax = 272.8625
				text = "know"
			intervals [499]:
				xmin = 272.8625
				xmax = 272.9925
				text = "in"
			intervals [500]:
				xmin = 272.9925
				xmax = 273.0725
				text = "the"
			intervals [501]:
				xmin = 273.0725
				xmax = 273.4725
				text = "spring"
			intervals [502]:
				xmin = 273.4725
				xmax = 273.5325
				text = "of"
			intervals [503]:
				xmin = 273.5325
				xmax = 273.6225
				text = "the"
			intervals [504]:
				xmin = 273.6225
				xmax = 273.8925
				text = "year"
			intervals [505]:
				xmin = 273.8925
				xmax = 274.1525
				text = "then"
			intervals [506]:
				xmin = 274.1525
				xmax = 274.5393
				text = ""
			intervals [507]:
				xmin = 274.5393
				xmax = 274.6993
				text = "i"
			intervals [508]:
				xmin = 274.6993
				xmax = 274.8293
				text = "could"
			intervals [509]:
				xmin = 274.8293
				xmax = 274.9593
				text = "do"
			intervals [510]:
				xmin = 274.9593
				xmax = 275.0593
				text = "my"
			intervals [511]:
				xmin = 275.0593
				xmax = 275.3593
				text = "chores"
			intervals [512]:
				xmin = 275.3593
				xmax = 275.4893
				text = "and"
			intervals [513]:
				xmin = 275.4893
				xmax = 275.5893
				text = "get"
			intervals [514]:
				xmin = 275.5893
				xmax = 276.0593
				text = "outdoors"
			intervals [515]:
				xmin = 276.0593
				xmax = 276.1493
				text = "and"
			intervals [516]:
				xmin = 276.1493
				xmax = 276.5493
				text = "play"
			intervals [517]:
				xmin = 276.5493
				xmax = 276.5893
				text = ""
			intervals [518]:
				xmin = 276.5893
				xmax = 276.8493
				text = "too"
			intervals [519]:
				xmin = 276.8493
				xmax = 284.8174
				text = ""
			intervals [520]:
				xmin = 284.8174
				xmax = 284.9374
				text = "why"
			intervals [521]:
				xmin = 284.9374
				xmax = 284.9774
				text = "i"
			intervals [522]:
				xmin = 284.9774
				xmax = 285.1274
				text = "had"
			intervals [523]:
				xmin = 285.1274
				xmax = 285.1874
				text = ""
			intervals [524]:
				xmin = 285.1874
				xmax = 285.2874
				text = "some"
			intervals [525]:
				xmin = 285.2874
				xmax = 285.4774
				text = "real"
			intervals [526]:
				xmin = 285.4774
				xmax = 286.0674
				text = "maniacs"
			intervals [527]:
				xmin = 286.0674
				xmax = 286.7174
				text = "<unk>"
			intervals [528]:
				xmin = 286.7174
				xmax = 286.8174
				text = "in"
			intervals [529]:
				xmin = 286.8174
				xmax = 286.9674
				text = "one"
			intervals [530]:
				xmin = 286.9674
				xmax = 287.0274
				text = "of"
			intervals [531]:
				xmin = 287.0274
				xmax = 287.0574
				text = ""
			intervals [532]:
				xmin = 287.0574
				xmax = 287.2874
				text = "the"
			intervals [533]:
				xmin = 287.2874
				xmax = 287.4474
				text = "school"
			intervals [534]:
				xmin = 287.4474
				xmax = 287.6074
				text = ""
			intervals [535]:
				xmin = 287.6074
				xmax = 288.4574
				text = "yeah"
			intervals [536]:
				xmin = 288.4574
				xmax = 289.2974
				text = "<unk>"
			intervals [537]:
				xmin = 289.2974
				xmax = 289.4396
				text = ""
			intervals [538]:
				xmin = 289.4396
				xmax = 290.1996
				text = "<unk>"
			intervals [539]:
				xmin = 290.1996
				xmax = 293.6306
				text = ""
			intervals [540]:
				xmin = 293.6306
				xmax = 294.0106
				text = "holler"
			intervals [541]:
				xmin = 294.0106
				xmax = 294.1506
				text = "what"
			intervals [542]:
				xmin = 294.1506
				xmax = 294.5506
				text = "about"
			intervals [543]:
				xmin = 294.5506
				xmax = 296.2157
				text = ""
			intervals [544]:
				xmin = 296.2157
				xmax = 296.6257
				text = "oh"
			intervals [545]:
				xmin = 296.6257
				xmax = 301.2645
				text = ""
			intervals [546]:
				xmin = 301.2645
				xmax = 301.9045
				text = "well"
			intervals [547]:
				xmin = 301.9045
				xmax = 302.0345
				text = ""
			intervals [548]:
				xmin = 302.0345
				xmax = 302.2445
				text = "some"
			intervals [549]:
				xmin = 302.2445
				xmax = 302.3845
				text = "of"
			intervals [550]:
				xmin = 302.3845
				xmax = 302.4845
				text = "the"
			intervals [551]:
				xmin = 302.4845
				xmax = 302.8745
				text = "hollered"
			intervals [552]:
				xmin = 302.8745
				xmax = 303.0245
				text = "if"
			intervals [553]:
				xmin = 303.0245
				xmax = 303.1145
				text = "you"
			intervals [554]:
				xmin = 303.1145
				xmax = 303.3445
				text = "weren't"
			intervals [555]:
				xmin = 303.3445
				xmax = 303.7245
				text = "learning"
			intervals [556]:
				xmin = 303.7245
				xmax = 303.9345
				text = "<unk>"
			intervals [557]:
				xmin = 303.9345
				xmax = 304.3545
				text = ""
			intervals [558]:
				xmin = 304.3545
				xmax = 304.5345
				text = "as"
			intervals [559]:
				xmin = 304.5345
				xmax = 304.5645
				text = ""
			intervals [560]:
				xmin = 304.5645
				xmax = 304.8945
				text = "fast"
			intervals [561]:
				xmin = 304.8945
				xmax = 304.9945
				text = "as"
			intervals [562]:
				xmin = 304.9945
				xmax = 305.1745
				text = "they"
			intervals [563]:
				xmin = 305.1745
				xmax = 305.4445
				text = "thought"
			intervals [564]:
				xmin = 305.4445
				xmax = 305.5745
				text = "you"
			intervals [565]:
				xmin = 305.5745
				xmax = 305.8345
				text = "should"
			intervals [566]:
				xmin = 305.8345
				xmax = 306.1345
				text = "be"
			intervals [567]:
				xmin = 306.1345
				xmax = 306.9461
				text = ""
			intervals [568]:
				xmin = 306.9461
				xmax = 307.1661
				text = "about"
			intervals [569]:
				xmin = 307.1661
				xmax = 307.5061
				text = "whatever"
			intervals [570]:
				xmin = 307.5061
				xmax = 307.6261
				text = "they"
			intervals [571]:
				xmin = 307.6261
				xmax = 307.7261
				text = "were"
			intervals [572]:
				xmin = 307.7261
				xmax = 308.3261
				text = "teaching"
			intervals [573]:
				xmin = 308.3261
				xmax = 309.3656
				text = ""
			intervals [574]:
				xmin = 309.3656
				xmax = 309.7456
				text = "and"
			intervals [575]:
				xmin = 309.7456
				xmax = 310.1956
				text = "uh"
			intervals [576]:
				xmin = 310.1956
				xmax = 313.8633
				text = ""
			intervals [577]:
				xmin = 313.8633
				xmax = 314.1833
				text = "um"
			intervals [578]:
				xmin = 314.1833
				xmax = 314.3133
				text = ""
			intervals [579]:
				xmin = 314.3133
				xmax = 314.5033
				text = "they"
			intervals [580]:
				xmin = 314.5033
				xmax = 314.6033
				text = "would"
			intervals [581]:
				xmin = 314.6033
				xmax = 314.9333
				text = "holler"
			intervals [582]:
				xmin = 314.9333
				xmax = 315.0433
				text = "if"
			intervals [583]:
				xmin = 315.0433
				xmax = 315.1733
				text = "you"
			intervals [584]:
				xmin = 315.1733
				xmax = 315.2933
				text = "were"
			intervals [585]:
				xmin = 315.2933
				xmax = 315.6733
				text = "late"
			intervals [586]:
				xmin = 315.6733
				xmax = 315.8733
				text = "or"
			intervals [587]:
				xmin = 315.8733
				xmax = 317.4859
				text = ""
			intervals [588]:
				xmin = 317.4859
				xmax = 317.8159
				text = "holler"
			intervals [589]:
				xmin = 317.8159
				xmax = 317.9559
				text = "if"
			intervals [590]:
				xmin = 317.9559
				xmax = 318.0559
				text = "you"
			intervals [591]:
				xmin = 318.0559
				xmax = 318.2859
				text = "didn't"
			intervals [592]:
				xmin = 318.2859
				xmax = 318.5559
				text = "show"
			intervals [593]:
				xmin = 318.5559
				xmax = 318.6959
				text = "up"
			intervals [594]:
				xmin = 318.6959
				xmax = 318.8059
				text = "at"
			intervals [595]:
				xmin = 318.8059
				xmax = 319.1959
				text = "all"
			intervals [596]:
				xmin = 319.1959
				xmax = 319.2259
				text = ""
			intervals [597]:
				xmin = 319.2259
				xmax = 319.2559
				text = "or"
			intervals [598]:
				xmin = 319.2559
				xmax = 319.8059
				text = "<unk>"
			intervals [599]:
				xmin = 319.8059
				xmax = 320.5474
				text = ""
			intervals [600]:
				xmin = 320.5474
				xmax = 320.9374
				text = "holler"
			intervals [601]:
				xmin = 320.9374
				xmax = 321.1474
				text = "just"
			intervals [602]:
				xmin = 321.1474
				xmax = 321.1774
				text = ""
			intervals [603]:
				xmin = 321.1774
				xmax = 321.3474
				text = "cause"
			intervals [604]:
				xmin = 321.3474
				xmax = 321.4874
				text = "they"
			intervals [605]:
				xmin = 321.4874
				xmax = 321.9074
				text = "could"
			intervals [606]:
				xmin = 321.9074
				xmax = 321.9974
				text = "i"
			intervals [607]:
				xmin = 321.9974
				xmax = 322.1374
				text = ""
			intervals [608]:
				xmin = 322.1374
				xmax = 322.4474
				text = "think"
			intervals [609]:
				xmin = 322.4474
				xmax = 322.7374
				text = "<unk>"
			intervals [610]:
				xmin = 322.7374
				xmax = 325.8966
				text = ""
			intervals [611]:
				xmin = 325.8966
				xmax = 326.0866
				text = "did"
			intervals [612]:
				xmin = 326.0866
				xmax = 326.1166
				text = "i"
			intervals [613]:
				xmin = 326.1166
				xmax = 326.3766
				text = "ever"
			intervals [614]:
				xmin = 326.3766
				xmax = 326.5166
				text = "get"
			intervals [615]:
				xmin = 326.5166
				xmax = 326.9266
				text = "yelled"
			intervals [616]:
				xmin = 326.9266
				xmax = 327.0166
				text = "at"
			intervals [617]:
				xmin = 327.0166
				xmax = 328.0577
				text = ""
			intervals [618]:
				xmin = 328.0577
				xmax = 329.1077
				text = "occasionally"
			intervals [619]:
				xmin = 329.1077
				xmax = 331.7095
				text = ""
			intervals [620]:
				xmin = 331.7095
				xmax = 332.0995
				text = "oh"
			intervals [621]:
				xmin = 332.0995
				xmax = 333.8426
				text = ""
			intervals [622]:
				xmin = 333.8426
				xmax = 334.4526
				text = "probably"
			intervals [623]:
				xmin = 334.4526
				xmax = 334.8526
				text = "because"
			intervals [624]:
				xmin = 334.8526
				xmax = 334.9326
				text = "i"
			intervals [625]:
				xmin = 334.9326
				xmax = 335.1026
				text = "was"
			intervals [626]:
				xmin = 335.1026
				xmax = 335.1726
				text = ""
			intervals [627]:
				xmin = 335.1726
				xmax = 335.7826
				text = "late"
			intervals [628]:
				xmin = 335.7826
				xmax = 339.2744
				text = ""
			intervals [629]:
				xmin = 339.2744
				xmax = 339.7244
				text = "yeah"
			intervals [630]:
				xmin = 339.7244
				xmax = 340.3275
				text = ""
			intervals [631]:
				xmin = 340.3275
				xmax = 340.4875
				text = "i"
			intervals [632]:
				xmin = 340.4875
				xmax = 340.7475
				text = "mean"
			intervals [633]:
				xmin = 340.7475
				xmax = 340.8475
				text = "it"
			intervals [634]:
				xmin = 340.8475
				xmax = 341.1875
				text = "wasn't"
			intervals [635]:
				xmin = 341.1875
				xmax = 341.4075
				text = "fair"
			intervals [636]:
				xmin = 341.4075
				xmax = 341.6475
				text = "enough"
			intervals [637]:
				xmin = 341.6475
				xmax = 341.7175
				text = "to"
			intervals [638]:
				xmin = 341.7175
				xmax = 341.9175
				text = "get"
			intervals [639]:
				xmin = 341.9175
				xmax = 342.3475
				text = "hollered"
			intervals [640]:
				xmin = 342.3475
				xmax = 342.5475
				text = "at"
			intervals [641]:
				xmin = 342.5475
				xmax = 342.6475
				text = "i"
			intervals [642]:
				xmin = 342.6475
				xmax = 342.6875
				text = ""
			intervals [643]:
				xmin = 342.6875
				xmax = 342.9075
				text = "mean"
			intervals [644]:
				xmin = 342.9075
				xmax = 343.0475
				text = "but"
			intervals [645]:
				xmin = 343.0475
				xmax = 343.2175
				text = "you"
			intervals [646]:
				xmin = 343.2175
				xmax = 343.3875
				text = "know"
			intervals [647]:
				xmin = 343.3875
				xmax = 343.4675
				text = "it"
			intervals [648]:
				xmin = 343.4675
				xmax = 343.6175
				text = "was"
			intervals [649]:
				xmin = 343.6175
				xmax = 344.1058
				text = ""
			intervals [650]:
				xmin = 344.1058
				xmax = 344.2058
				text = "they"
			intervals [651]:
				xmin = 344.2058
				xmax = 344.6158
				text = ""
			intervals [652]:
				xmin = 344.6158
				xmax = 344.8358
				text = "could"
			intervals [653]:
				xmin = 344.8358
				xmax = 345.1285
				text = ""
			intervals [654]:
				xmin = 345.1285
				xmax = 345.2385
				text = "they"
			intervals [655]:
				xmin = 345.2385
				xmax = 345.4885
				text = "caught"
			intervals [656]:
				xmin = 345.4885
				xmax = 345.5785
				text = "my"
			intervals [657]:
				xmin = 345.5785
				xmax = 345.9985
				text = ""
			intervals [658]:
				xmin = 345.9985
				xmax = 346.2185
				text = "attention"
			intervals [659]:
				xmin = 346.2185
				xmax = 346.3085
				text = "to"
			intervals [660]:
				xmin = 346.3085
				xmax = 346.4985
				text = "it"
			intervals [661]:
				xmin = 346.4985
				xmax = 347.3285
				text = "<unk>"
			intervals [662]:
				xmin = 347.3285
				xmax = 351.4017
				text = ""
			intervals [663]:
				xmin = 351.4017
				xmax = 351.8417
				text = "um"
			intervals [664]:
				xmin = 351.8417
				xmax = 353.5032
				text = ""
			intervals [665]:
				xmin = 353.5032
				xmax = 353.7532
				text = "well"
			intervals [666]:
				xmin = 353.7532
				xmax = 353.8232
				text = "the"
			intervals [667]:
				xmin = 353.8232
				xmax = 354.0032
				text = "one"
			intervals [668]:
				xmin = 354.0032
				xmax = 354.1432
				text = "i"
			intervals [669]:
				xmin = 354.1432
				xmax = 354.5232
				text = "en-"
			intervals [670]:
				xmin = 354.5232
				xmax = 354.6432
				text = ""
			intervals [671]:
				xmin = 354.6432
				xmax = 355.1132
				text = "i"
			intervals [672]:
				xmin = 355.1132
				xmax = 355.3832
				text = "liked"
			intervals [673]:
				xmin = 355.3832
				xmax = 355.4632
				text = ""
			intervals [674]:
				xmin = 355.4632
				xmax = 355.5432
				text = "the"
			intervals [675]:
				xmin = 355.5432
				xmax = 355.9832
				text = "best"
			intervals [676]:
				xmin = 355.9832
				xmax = 356.2732
				text = "was"
			intervals [677]:
				xmin = 356.2732
				xmax = 356.5232
				text = "uh"
			intervals [678]:
				xmin = 356.5232
				xmax = 356.7432
				text = "my"
			intervals [679]:
				xmin = 356.7432
				xmax = 356.9832
				text = "high"
			intervals [680]:
				xmin = 356.9832
				xmax = 357.3132
				text = "school"
			intervals [681]:
				xmin = 357.3132
				xmax = 357.7832
				text = "english"
			intervals [682]:
				xmin = 357.7832
				xmax = 358.2332
				text = "teacher"
			intervals [683]:
				xmin = 358.2332
				xmax = 366.0535
				text = ""
			intervals [684]:
				xmin = 366.0535
				xmax = 366.4035
				text = "uh"
			intervals [685]:
				xmin = 366.4035
				xmax = 367.1035
				text = "because"
			intervals [686]:
				xmin = 367.1035
				xmax = 367.2158
				text = ""
			intervals [687]:
				xmin = 367.2158
				xmax = 367.5758
				text = "uh"
			intervals [688]:
				xmin = 367.5758
				xmax = 367.8658
				text = "she"
			intervals [689]:
				xmin = 367.8658
				xmax = 368.3158
				text = "wasn't"
			intervals [690]:
				xmin = 368.3158
				xmax = 368.4158
				text = ""
			intervals [691]:
				xmin = 368.4158
				xmax = 368.5558
				text = "the"
			intervals [692]:
				xmin = 368.5558
				xmax = 368.9858
				text = "sort"
			intervals [693]:
				xmin = 368.9858
				xmax = 369.4482
				text = ""
			intervals [694]:
				xmin = 369.4482
				xmax = 369.5282
				text = "of"
			intervals [695]:
				xmin = 369.5282
				xmax = 369.5682
				text = ""
			intervals [696]:
				xmin = 369.5682
				xmax = 370.0182
				text = "person"
			intervals [697]:
				xmin = 370.0182
				xmax = 370.3082
				text = "that"
			intervals [698]:
				xmin = 370.3082
				xmax = 370.7982
				text = "uh"
			intervals [699]:
				xmin = 370.7982
				xmax = 371.7084
				text = ""
			intervals [700]:
				xmin = 371.7084
				xmax = 371.9184
				text = "well"
			intervals [701]:
				xmin = 371.9184
				xmax = 372.2684
				text = "she"
			intervals [702]:
				xmin = 372.2684
				xmax = 372.5257
				text = ""
			intervals [703]:
				xmin = 372.5257
				xmax = 372.9357
				text = "taught"
			intervals [704]:
				xmin = 372.9357
				xmax = 373.1657
				text = "you"
			intervals [705]:
				xmin = 373.1657
				xmax = 373.1957
				text = ""
			intervals [706]:
				xmin = 373.1957
				xmax = 373.3957
				text = "she"
			intervals [707]:
				xmin = 373.3957
				xmax = 373.6457
				text = "made"
			intervals [708]:
				xmin = 373.6457
				xmax = 373.9357
				text = "sure"
			intervals [709]:
				xmin = 373.9357
				xmax = 374.0757
				text = "you"
			intervals [710]:
				xmin = 374.0757
				xmax = 374.8657
				text = "understood"
			intervals [711]:
				xmin = 374.8657
				xmax = 374.9957
				text = "but"
			intervals [712]:
				xmin = 374.9957
				xmax = 375.1457
				text = "she"
			intervals [713]:
				xmin = 375.1457
				xmax = 375.3857
				text = "made"
			intervals [714]:
				xmin = 375.3857
				xmax = 375.5357
				text = "it"
			intervals [715]:
				xmin = 375.5357
				xmax = 375.5657
				text = ""
			intervals [716]:
				xmin = 375.5657
				xmax = 376.0057
				text = "pleasant"
			intervals [717]:
				xmin = 376.0057
				xmax = 376.3757
				text = "while"
			intervals [718]:
				xmin = 376.3757
				xmax = 376.5257
				text = "you"
			intervals [719]:
				xmin = 376.5257
				xmax = 376.7057
				text = "were"
			intervals [720]:
				xmin = 376.7057
				xmax = 377.1957
				text = "learning"
			intervals [721]:
				xmin = 377.1957
				xmax = 377.3257
				text = "it"
			intervals [722]:
				xmin = 377.3257
				xmax = 377.8857
				text = "wasn't"
			intervals [723]:
				xmin = 377.8857
				xmax = 377.9868
				text = ""
			intervals [724]:
				xmin = 377.9868
				xmax = 378.1368
				text = "she"
			intervals [725]:
				xmin = 378.1368
				xmax = 378.3568
				text = "didn't"
			intervals [726]:
				xmin = 378.3568
				xmax = 378.5568
				text = "make"
			intervals [727]:
				xmin = 378.5568
				xmax = 378.6968
				text = "it"
			intervals [728]:
				xmin = 378.6968
				xmax = 378.8568
				text = ""
			intervals [729]:
				xmin = 378.8568
				xmax = 379.1768
				text = "so"
			intervals [730]:
				xmin = 379.1768
				xmax = 379.2368
				text = "it"
			intervals [731]:
				xmin = 379.2368
				xmax = 379.2668
				text = ""
			intervals [732]:
				xmin = 379.2668
				xmax = 379.4068
				text = "was"
			intervals [733]:
				xmin = 379.4068
				xmax = 379.8868
				text = "something"
			intervals [734]:
				xmin = 379.8868
				xmax = 380.0868
				text = "that"
			intervals [735]:
				xmin = 380.0868
				xmax = 380.3368
				text = "you"
			intervals [736]:
				xmin = 380.3368
				xmax = 380.6168
				text = "uh"
			intervals [737]:
				xmin = 380.6168
				xmax = 381.8859
				text = ""
			intervals [738]:
				xmin = 381.8859
				xmax = 382.2959
				text = "you"
			intervals [739]:
				xmin = 382.2959
				xmax = 382.7385
				text = ""
			intervals [740]:
				xmin = 382.7385
				xmax = 383.0485
				text = "didn't"
			intervals [741]:
				xmin = 383.0485
				xmax = 383.2985
				text = "enj-"
			intervals [742]:
				xmin = 383.2985
				xmax = 383.3685
				text = ""
			intervals [743]:
				xmin = 383.3685
				xmax = 383.5485
				text = "you"
			intervals [744]:
				xmin = 383.5485
				xmax = 383.8185
				text = "didn't"
			intervals [745]:
				xmin = 383.8185
				xmax = 384.4285
				text = "like"
			intervals [746]:
				xmin = 384.4285
				xmax = 384.4922
				text = ""
			intervals [747]:
				xmin = 384.4922
				xmax = 384.6822
				text = "some"
			intervals [748]:
				xmin = 384.6822
				xmax = 385.1222
				text = "teachers"
			intervals [749]:
				xmin = 385.1222
				xmax = 385.2922
				text = "can"
			intervals [750]:
				xmin = 385.2922
				xmax = 385.5722
				text = "teach"
			intervals [751]:
				xmin = 385.5722
				xmax = 385.6622
				text = "you"
			intervals [752]:
				xmin = 385.6622
				xmax = 386.0022
				text = "things"
			intervals [753]:
				xmin = 386.0022
				xmax = 386.0822
				text = ""
			intervals [754]:
				xmin = 386.0822
				xmax = 386.2622
				text = "and"
			intervals [755]:
				xmin = 386.2622
				xmax = 386.6986
				text = ""
			intervals [756]:
				xmin = 386.6986
				xmax = 386.8886
				text = "they"
			intervals [757]:
				xmin = 386.8886
				xmax = 387.1586
				text = "turn"
			intervals [758]:
				xmin = 387.1586
				xmax = 387.2886
				text = "you"
			intervals [759]:
				xmin = 387.2886
				xmax = 387.7986
				text = "against"
			intervals [760]:
				xmin = 387.7986
				xmax = 387.9186
				text = "it"
			intervals [761]:
				xmin = 387.9186
				xmax = 388.0186
				text = ""
			intervals [762]:
				xmin = 388.0186
				xmax = 388.5686
				text = "because"
			intervals [763]:
				xmin = 388.5686
				xmax = 388.6786
				text = "of"
			intervals [764]:
				xmin = 388.6786
				xmax = 388.7686
				text = "the"
			intervals [765]:
				xmin = 388.7686
				xmax = 388.9286
				text = "way"
			intervals [766]:
				xmin = 388.9286
				xmax = 389.0986
				text = "they're"
			intervals [767]:
				xmin = 389.0986
				xmax = 389.6286
				text = "teaching"
			intervals [768]:
				xmin = 389.6286
				xmax = 389.7386
				text = "it"
			intervals [769]:
				xmin = 389.7386
				xmax = 389.7786
				text = ""
			intervals [770]:
				xmin = 389.7786
				xmax = 389.8686
				text = "but"
			intervals [771]:
				xmin = 389.8686
				xmax = 390.0786
				text = "she"
			intervals [772]:
				xmin = 390.0786
				xmax = 390.2986
				text = "made"
			intervals [773]:
				xmin = 390.2986
				xmax = 390.4086
				text = "it"
			intervals [774]:
				xmin = 390.4086
				xmax = 391.1286
				text = "interesting"
			intervals [775]:
				xmin = 391.1286
				xmax = 391.2186
				text = "you"
			intervals [776]:
				xmin = 391.2186
				xmax = 391.3286
				text = "know"
			intervals [777]:
				xmin = 391.3286
				xmax = 399.6443
				text = ""
			intervals [778]:
				xmin = 399.6443
				xmax = 399.6843
				text = "mm"
			intervals [779]:
				xmin = 399.6843
				xmax = 399.7143
				text = ""
			intervals [780]:
				xmin = 399.7143
				xmax = 399.7943
				text = "oh"
			intervals [781]:
				xmin = 399.7943
				xmax = 399.8743
				text = ""
			intervals [782]:
				xmin = 399.8743
				xmax = 400.1543
				text = "quite"
			intervals [783]:
				xmin = 400.1543
				xmax = 400.2043
				text = "a"
			intervals [784]:
				xmin = 400.2043
				xmax = 400.2343
				text = ""
			intervals [785]:
				xmin = 400.2343
				xmax = 400.6043
				text = "few"
			intervals [786]:
				xmin = 400.6043
				xmax = 405.3056
				text = ""
			intervals [787]:
				xmin = 405.3056
				xmax = 405.7756
				text = "um"
			intervals [788]:
				xmin = 405.7756
				xmax = 407.6018
				text = ""
			intervals [789]:
				xmin = 407.6018
				xmax = 407.9718
				text = "well"
			intervals [790]:
				xmin = 407.9718
				xmax = 408.4318
				text = "uh"
			intervals [791]:
				xmin = 408.4318
				xmax = 408.5618
				text = "the"
			intervals [792]:
				xmin = 408.5618
				xmax = 408.8118
				text = "one"
			intervals [793]:
				xmin = 408.8118
				xmax = 408.9918
				text = "the"
			intervals [794]:
				xmin = 408.9918
				xmax = 409.1918
				text = ""
			intervals [795]:
				xmin = 409.1918
				xmax = 409.4718
				text = "only"
			intervals [796]:
				xmin = 409.4718
				xmax = 409.7918
				text = ""
			intervals [797]:
				xmin = 409.7918
				xmax = 410.1118
				text = "teacher"
			intervals [798]:
				xmin = 410.1118
				xmax = 410.2618
				text = "that"
			intervals [799]:
				xmin = 410.2618
				xmax = 410.4118
				text = "i"
			intervals [800]:
				xmin = 410.4118
				xmax = 410.7418
				text = "really"
			intervals [801]:
				xmin = 410.7418
				xmax = 411.3018
				text = "objected"
			intervals [802]:
				xmin = 411.3018
				xmax = 411.3418
				text = ""
			intervals [803]:
				xmin = 411.3418
				xmax = 411.6418
				text = "to"
			intervals [804]:
				xmin = 411.6418
				xmax = 412.0218
				text = "was"
			intervals [805]:
				xmin = 412.0218
				xmax = 412.1018
				text = "a"
			intervals [806]:
				xmin = 412.1018
				xmax = 412.5918
				text = "male"
			intervals [807]:
				xmin = 412.5918
				xmax = 413.0918
				text = "teacher"
			intervals [808]:
				xmin = 413.0918
				xmax = 413.7132
				text = ""
			intervals [809]:
				xmin = 413.7132
				xmax = 413.8532
				text = "and"
			intervals [810]:
				xmin = 413.8532
				xmax = 414.0532
				text = "he"
			intervals [811]:
				xmin = 414.0532
				xmax = 414.3632
				text = "was"
			intervals [812]:
				xmin = 414.3632
				xmax = 414.7132
				text = "a"
			intervals [813]:
				xmin = 414.7132
				xmax = 415.0573
				text = ""
			intervals [814]:
				xmin = 415.0573
				xmax = 415.8973
				text = "science"
			intervals [815]:
				xmin = 415.8973
				xmax = 416.6401
				text = ""
			intervals [816]:
				xmin = 416.6401
				xmax = 416.9701
				text = "uh"
			intervals [817]:
				xmin = 416.9701
				xmax = 417.3601
				text = "general"
			intervals [818]:
				xmin = 417.3601
				xmax = 417.7701
				text = "science"
			intervals [819]:
				xmin = 417.7701
				xmax = 417.9601
				text = "and"
			intervals [820]:
				xmin = 417.9601
				xmax = 418.7101
				text = "biology"
			intervals [821]:
				xmin = 418.7101
				xmax = 419.1901
				text = "teacher"
			intervals [822]:
				xmin = 419.1901
				xmax = 420.5564
				text = ""
			intervals [823]:
				xmin = 420.5564
				xmax = 420.9264
				text = "and"
			intervals [824]:
				xmin = 420.9264
				xmax = 421.5364
				text = "uh"
			intervals [825]:
				xmin = 421.5364
				xmax = 422.5587
				text = ""
			intervals [826]:
				xmin = 422.5587
				xmax = 422.7687
				text = "he"
			intervals [827]:
				xmin = 422.7687
				xmax = 423.1287
				text = "acted"
			intervals [828]:
				xmin = 423.1287
				xmax = 423.4987
				text = "like"
			intervals [829]:
				xmin = 423.4987
				xmax = 423.9987
				text = "everybody"
			intervals [830]:
				xmin = 423.9987
				xmax = 424.1987
				text = "was"
			intervals [831]:
				xmin = 424.1987
				xmax = 424.3287
				text = "an"
			intervals [832]:
				xmin = 424.3287
				xmax = 424.8787
				text = "idiot"
			intervals [833]:
				xmin = 424.8787
				xmax = 425.1782
				text = ""
			intervals [834]:
				xmin = 425.1782
				xmax = 425.4582
				text = "other"
			intervals [835]:
				xmin = 425.4582
				xmax = 425.6582
				text = "than"
			intervals [836]:
				xmin = 425.6582
				xmax = 426.0482
				text = "him"
			intervals [837]:
				xmin = 426.0482
				xmax = 426.3082
				text = ""
			intervals [838]:
				xmin = 426.3082
				xmax = 426.3782
				text = "so"
			intervals [839]:
				xmin = 426.3782
				xmax = 427.2018
				text = ""
			intervals [840]:
				xmin = 427.2018
				xmax = 427.4418
				text = "quite"
			intervals [841]:
				xmin = 427.4418
				xmax = 428.0318
				text = "naturally"
			intervals [842]:
				xmin = 428.0318
				xmax = 428.4118
				text = "nobody"
			intervals [843]:
				xmin = 428.4118
				xmax = 428.5218
				text = "got"
			intervals [844]:
				xmin = 428.5218
				xmax = 428.8118
				text = "along"
			intervals [845]:
				xmin = 428.8118
				xmax = 428.8418
				text = ""
			intervals [846]:
				xmin = 428.8418
				xmax = 429.0318
				text = "with"
			intervals [847]:
				xmin = 429.0318
				xmax = 429.1318
				text = "him"
			intervals [848]:
				xmin = 429.1318
				xmax = 437.2235
				text = ""
			intervals [849]:
				xmin = 437.2235
				xmax = 437.9135
				text = "uh"
			intervals [850]:
				xmin = 437.9135
				xmax = 438.4598
				text = ""
			intervals [851]:
				xmin = 438.4598
				xmax = 438.9598
				text = "well"
			intervals [852]:
				xmin = 438.9598
				xmax = 439.5929
				text = ""
			intervals [853]:
				xmin = 439.5929
				xmax = 439.9029
				text = "the"
			intervals [854]:
				xmin = 439.9029
				xmax = 440.0729
				text = "uh"
			intervals [855]:
				xmin = 440.0729
				xmax = 440.1429
				text = ""
			intervals [856]:
				xmin = 440.1429
				xmax = 440.4929
				text = "same"
			intervals [857]:
				xmin = 440.4929
				xmax = 440.9129
				text = "english"
			intervals [858]:
				xmin = 440.9129
				xmax = 441.2429
				text = "teacher"
			intervals [859]:
				xmin = 441.2429
				xmax = 441.3629
				text = "i"
			intervals [860]:
				xmin = 441.3629
				xmax = 441.5529
				text = "was"
			intervals [861]:
				xmin = 441.5529
				xmax = 441.8829
				text = "talking"
			intervals [862]:
				xmin = 441.8829
				xmax = 441.9229
				text = ""
			intervals [863]:
				xmin = 441.9229
				xmax = 442.2929
				text = "about"
			intervals [864]:
				xmin = 442.2929
				xmax = 442.4329
				text = ""
			intervals [865]:
				xmin = 442.4329
				xmax = 442.6929
				text = "they"
			intervals [866]:
				xmin = 442.6929
				xmax = 442.9029
				text = "used"
			intervals [867]:
				xmin = 442.9029
				xmax = 442.9629
				text = "to"
			intervals [868]:
				xmin = 442.9629
				xmax = 443.0129
				text = ""
			intervals [869]:
				xmin = 443.0129
				xmax = 443.2629
				text = "play"
			intervals [870]:
				xmin = 443.2629
				xmax = 443.4129
				text = "some"
			intervals [871]:
				xmin = 443.4129
				xmax = 443.6429
				text = "pretty"
			intervals [872]:
				xmin = 443.6429
				xmax = 443.8929
				text = "mean"
			intervals [873]:
				xmin = 443.8929
				xmax = 444.1129
				text = "ones"
			intervals [874]:
				xmin = 444.1129
				xmax = 444.1529
				text = ""
			intervals [875]:
				xmin = 444.1529
				xmax = 444.2829
				text = "on"
			intervals [876]:
				xmin = 444.2829
				xmax = 444.5429
				text = "her"
			intervals [877]:
				xmin = 444.5429
				xmax = 444.9454
				text = ""
			intervals [878]:
				xmin = 444.9454
				xmax = 445.1354
				text = "but"
			intervals [879]:
				xmin = 445.1354
				xmax = 445.3054
				text = "she"
			intervals [880]:
				xmin = 445.3054
				xmax = 445.5554
				text = "took"
			intervals [881]:
				xmin = 445.5554
				xmax = 445.6254
				text = "it"
			intervals [882]:
				xmin = 445.6254
				xmax = 445.7854
				text = "in"
			intervals [883]:
				xmin = 445.7854
				xmax = 445.9754
				text = "good"
			intervals [884]:
				xmin = 445.9754
				xmax = 446.4654
				text = "spirit"
			intervals [885]:
				xmin = 446.4654
				xmax = 446.5654
				text = ""
			intervals [886]:
				xmin = 446.5654
				xmax = 446.6854
				text = "you"
			intervals [887]:
				xmin = 446.6854
				xmax = 446.7154
				text = ""
			intervals [888]:
				xmin = 446.7154
				xmax = 446.8354
				text = "know"
			intervals [889]:
				xmin = 446.8354
				xmax = 450.7109
				text = ""
			intervals [890]:
				xmin = 450.7109
				xmax = 450.9009
				text = "well"
			intervals [891]:
				xmin = 450.9009
				xmax = 451.0409
				text = "they"
			intervals [892]:
				xmin = 451.0409
				xmax = 451.2709
				text = "weren't"
			intervals [893]:
				xmin = 451.2709
				xmax = 451.5409
				text = "really"
			intervals [894]:
				xmin = 451.5409
				xmax = 451.9309
				text = "mean"
			intervals [895]:
				xmin = 451.9309
				xmax = 452.5509
				text = "tricks"
			intervals [896]:
				xmin = 452.5509
				xmax = 452.8909
				text = "um"
			intervals [897]:
				xmin = 452.8909
				xmax = 455.5652
				text = ""
			intervals [898]:
				xmin = 455.5652
				xmax = 455.6852
				text = "i"
			intervals [899]:
				xmin = 455.6852
				xmax = 455.8852
				text = "know"
			intervals [900]:
				xmin = 455.8852
				xmax = 456.1652
				text = "we"
			intervals [901]:
				xmin = 456.1652
				xmax = 456.5752
				text = "uh"
			intervals [902]:
				xmin = 456.5752
				xmax = 456.9052
				text = "<unk>"
			intervals [903]:
				xmin = 456.9052
				xmax = 457.6621
				text = ""
			intervals [904]:
				xmin = 457.6621
				xmax = 457.8921
				text = "wrote"
			intervals [905]:
				xmin = 457.8921
				xmax = 457.9821
				text = "a"
			intervals [906]:
				xmin = 457.9821
				xmax = 458.2921
				text = "blank"
			intervals [907]:
				xmin = 458.2921
				xmax = 458.6121
				text = "check"
			intervals [908]:
				xmin = 458.6121
				xmax = 458.8321
				text = "one"
			intervals [909]:
				xmin = 458.8321
				xmax = 458.8621
				text = ""
			intervals [910]:
				xmin = 458.8621
				xmax = 459.1621
				text = "uh"
			intervals [911]:
				xmin = 459.1621
				xmax = 459.3821
				text = "wrote"
			intervals [912]:
				xmin = 459.3821
				xmax = 459.4321
				text = "a"
			intervals [913]:
				xmin = 459.4321
				xmax = 459.7221
				text = "check"
			intervals [914]:
				xmin = 459.7221
				xmax = 459.9221
				text = "one"
			intervals [915]:
				xmin = 459.9221
				xmax = 459.9821
				text = "day"
			intervals [916]:
				xmin = 459.9821
				xmax = 460.2621
				text = ""
			intervals [917]:
				xmin = 460.2621
				xmax = 460.3221
				text = "for"
			intervals [918]:
				xmin = 460.3221
				xmax = 460.3521
				text = "a"
			intervals [919]:
				xmin = 460.3521
				xmax = 460.6521
				text = "million"
			intervals [920]:
				xmin = 460.6521
				xmax = 461.0721
				text = "dollars"
			intervals [921]:
				xmin = 461.0721
				xmax = 461.1721
				text = "and"
			intervals [922]:
				xmin = 461.1721
				xmax = 461.3221
				text = "put"
			intervals [923]:
				xmin = 461.3221
				xmax = 461.4721
				text = "it"
			intervals [924]:
				xmin = 461.4721
				xmax = 461.5321
				text = "on"
			intervals [925]:
				xmin = 461.5321
				xmax = 461.7521
				text = "her"
			intervals [926]:
				xmin = 461.7521
				xmax = 462.1321
				text = "desk"
			intervals [927]:
				xmin = 462.1321
				xmax = 463.4423
				text = ""
			intervals [928]:
				xmin = 463.4423
				xmax = 464.4123
				text = "<unk>"
			intervals [929]:
				xmin = 464.4123
				xmax = 464.4723
				text = "and"
			intervals [930]:
				xmin = 464.4723
				xmax = 464.5023
				text = ""
			intervals [931]:
				xmin = 464.5023
				xmax = 464.6123
				text = "uh"
			intervals [932]:
				xmin = 464.6123
				xmax = 466.5853
				text = ""
			intervals [933]:
				xmin = 466.5853
				xmax = 466.6953
				text = "oh"
			intervals [934]:
				xmin = 466.6953
				xmax = 466.8553
				text = "she"
			intervals [935]:
				xmin = 466.8553
				xmax = 467.0653
				text = "was"
			intervals [936]:
				xmin = 467.0653
				xmax = 467.3953
				text = "tickled"
			intervals [937]:
				xmin = 467.3953
				xmax = 467.7153
				text = "pink"
			intervals [938]:
				xmin = 467.7153
				xmax = 467.8053
				text = "with"
			intervals [939]:
				xmin = 467.8053
				xmax = 467.8653
				text = "it"
			intervals [940]:
				xmin = 467.8653
				xmax = 469.2853
				text = "<unk>"
			intervals [941]:
				xmin = 469.2853
				xmax = 481.1179
				text = ""
			intervals [942]:
				xmin = 481.1179
				xmax = 481.3179
				text = "is"
			intervals [943]:
				xmin = 481.3179
				xmax = 481.5179
				text = "there"
			intervals [944]:
				xmin = 481.5179
				xmax = 481.5679
				text = "a"
			intervals [945]:
				xmin = 481.5679
				xmax = 481.8479
				text = "group"
			intervals [946]:
				xmin = 481.8479
				xmax = 481.9379
				text = "of"
			intervals [947]:
				xmin = 481.9379
				xmax = 482.2379
				text = "people"
			intervals [948]:
				xmin = 482.2379
				xmax = 484.3282
				text = ""
			intervals [949]:
				xmin = 484.3282
				xmax = 484.4682
				text = "that"
			intervals [950]:
				xmin = 484.4682
				xmax = 484.5482
				text = "i"
			intervals [951]:
				xmin = 484.5482
				xmax = 484.9082
				text = "used"
			intervals [952]:
				xmin = 484.9082
				xmax = 485.1282
				text = "to"
			intervals [953]:
				xmin = 485.1282
				xmax = 485.9942
				text = ""
			intervals [954]:
				xmin = 485.9942
				xmax = 486.1542
				text = "oh"
			intervals [955]:
				xmin = 486.1542
				xmax = 486.3442
				text = "when"
			intervals [956]:
				xmin = 486.3442
				xmax = 486.4442
				text = "i"
			intervals [957]:
				xmin = 486.4442
				xmax = 486.6442
				text = "was"
			intervals [958]:
				xmin = 486.6442
				xmax = 486.7542
				text = "in"
			intervals [959]:
				xmin = 486.7542
				xmax = 487.5742
				text = "school"
			intervals [960]:
				xmin = 487.5742
				xmax = 487.6728
				text = ""
			intervals [961]:
				xmin = 487.6728
				xmax = 488.0828
				text = "well"
			intervals [962]:
				xmin = 488.0828
				xmax = 488.2328
				text = ""
			intervals [963]:
				xmin = 488.2328
				xmax = 488.3928
				text = "there"
			intervals [964]:
				xmin = 488.3928
				xmax = 488.5528
				text = "was"
			intervals [965]:
				xmin = 488.5528
				xmax = 488.6128
				text = "a"
			intervals [966]:
				xmin = 488.6128
				xmax = 488.9828
				text = "crowd"
			intervals [967]:
				xmin = 488.9828
				xmax = 489.2028
				text = "i"
			intervals [968]:
				xmin = 489.2028
				xmax = 489.2628
				text = ""
			intervals [969]:
				xmin = 489.2628
				xmax = 489.8428
				text = "associated"
			intervals [970]:
				xmin = 489.8428
				xmax = 489.9528
				text = "with"
			intervals [971]:
				xmin = 489.9528
				xmax = 490.3328
				text = ""
			intervals [972]:
				xmin = 490.3328
				xmax = 490.5028
				text = "more"
			intervals [973]:
				xmin = 490.5028
				xmax = 490.7128
				text = "so"
			intervals [974]:
				xmin = 490.7128
				xmax = 490.9028
				text = "than"
			intervals [975]:
				xmin = 490.9028
				xmax = 491.3428
				text = "others"
			intervals [976]:
				xmin = 491.3428
				xmax = 500.7172
				text = ""
			intervals [977]:
				xmin = 500.7172
				xmax = 501.0072
				text = "no"
			intervals [978]:
				xmin = 501.0072
				xmax = 503.7444
				text = ""
			intervals [979]:
				xmin = 503.7444
				xmax = 503.9944
				text = "uh"
			intervals [980]:
				xmin = 503.9944
				xmax = 504.2344
				text = "not"
			intervals [981]:
				xmin = 504.2344
				xmax = 504.7944
				text = "fluently"
			intervals [982]:
				xmin = 504.7944
				xmax = 504.9644
				text = ""
			intervals [983]:
				xmin = 504.9644
				xmax = 505.1544
				text = "we"
			intervals [984]:
				xmin = 505.1544
				xmax = 505.3844
				text = "all"
			intervals [985]:
				xmin = 505.3844
				xmax = 505.6044
				text = "took"
			intervals [986]:
				xmin = 505.6044
				xmax = 505.7244
				text = "it"
			intervals [987]:
				xmin = 505.7244
				xmax = 506.0744
				text = ""
			intervals [988]:
				xmin = 506.0744
				xmax = 506.2044
				text = "but"
			intervals [989]:
				xmin = 506.2044
				xmax = 506.2544
				text = ""
			intervals [990]:
				xmin = 506.2544
				xmax = 506.4344
				text = "uh"
			intervals [991]:
				xmin = 506.4344
				xmax = 507.3716
				text = ""
			intervals [992]:
				xmin = 507.3716
				xmax = 507.5116
				text = "none"
			intervals [993]:
				xmin = 507.5116
				xmax = 507.6516
				text = "of"
			intervals [994]:
				xmin = 507.6516
				xmax = 507.8616
				text = "us"
			intervals [995]:
				xmin = 507.8616
				xmax = 507.8916
				text = ""
			intervals [996]:
				xmin = 507.8916
				xmax = 507.9216
				text = "s"
			intervals [997]:
				xmin = 507.9216
				xmax = 507.9816
				text = ""
			intervals [998]:
				xmin = 507.9816
				xmax = 508.4316
				text = "speak"
			intervals [999]:
				xmin = 508.4316
				xmax = 508.6016
				text = "any"
			intervals [1000]:
				xmin = 508.6016
				xmax = 508.6416
				text = ""
			intervals [1001]:
				xmin = 508.6416
				xmax = 509.2016
				text = "fluently"
			intervals [1002]:
				xmin = 509.2016
				xmax = 512.6047
				text = ""
			intervals [1003]:
				xmin = 512.6047
				xmax = 512.9947
				text = "uh"
			intervals [1004]:
				xmin = 512.9947
				xmax = 513.9005
				text = ""
			intervals [1005]:
				xmin = 513.9005
				xmax = 514.7605
				text = "presently"
			intervals [1006]:
				xmin = 514.7605
				xmax = 514.9605
				text = "or"
			intervals [1007]:
				xmin = 514.9605
				xmax = 515.9056
				text = ""
			intervals [1008]:
				xmin = 515.9056
				xmax = 516.1656
				text = "mm"
			intervals [1009]:
				xmin = 516.1656
				xmax = 517.5869
				text = ""
			intervals [1010]:
				xmin = 517.5869
				xmax = 517.9269
				text = "well"
			intervals [1011]:
				xmin = 517.9269
				xmax = 518.0969
				text = "i"
			intervals [1012]:
				xmin = 518.0969
				xmax = 518.4036
				text = ""
			intervals [1013]:
				xmin = 518.4036
				xmax = 518.6036
				text = "do"
			intervals [1014]:
				xmin = 518.6036
				xmax = 518.7836
				text = "have"
			intervals [1015]:
				xmin = 518.7836
				xmax = 518.8536
				text = "a"
			intervals [1016]:
				xmin = 518.8536
				xmax = 519.1536
				text = "few"
			intervals [1017]:
				xmin = 519.1536
				xmax = 519.3536
				text = "white"
			intervals [1018]:
				xmin = 519.3536
				xmax = 519.4336
				text = ""
			intervals [1019]:
				xmin = 519.4336
				xmax = 519.7136
				text = "friends"
			intervals [1020]:
				xmin = 519.7136
				xmax = 519.8036
				text = ""
			intervals [1021]:
				xmin = 519.8036
				xmax = 520.2236
				text = "yes"
			intervals [1022]:
				xmin = 520.2236
				xmax = 533.414
				text = ""
			intervals [1023]:
				xmin = 533.414
				xmax = 533.724
				text = "uh"
			intervals [1024]:
				xmin = 533.724
				xmax = 534.694
				text = "yes"
			intervals [1025]:
				xmin = 534.694
				xmax = 538.0657
				text = ""
			intervals [1026]:
				xmin = 538.0657
				xmax = 538.3657
				text = "uh"
			intervals [1027]:
				xmin = 538.3657
				xmax = 539.0857
				text = "well"
			intervals [1028]:
				xmin = 539.0857
				xmax = 539.9549
				text = ""
			intervals [1029]:
				xmin = 539.9549
				xmax = 540.2449
				text = "uh"
			intervals [1030]:
				xmin = 540.2449
				xmax = 540.7949
				text = "he"
			intervals [1031]:
				xmin = 540.7949
				xmax = 541.1449
				text = "um"
			intervals [1032]:
				xmin = 541.1449
				xmax = 541.6795
				text = ""
			intervals [1033]:
				xmin = 541.6795
				xmax = 541.8795
				text = "gives"
			intervals [1034]:
				xmin = 541.8795
				xmax = 542.0295
				text = "you"
			intervals [1035]:
				xmin = 542.0295
				xmax = 542.1395
				text = "the"
			intervals [1036]:
				xmin = 542.1395
				xmax = 542.7995
				text = "impression"
			intervals [1037]:
				xmin = 542.7995
				xmax = 542.9795
				text = "that"
			intervals [1038]:
				xmin = 542.9795
				xmax = 543.1195
				text = "he"
			intervals [1039]:
				xmin = 543.1195
				xmax = 543.4595
				text = "does"
			intervals [1040]:
				xmin = 543.4595
				xmax = 543.5895
				text = "know"
			intervals [1041]:
				xmin = 543.5895
				xmax = 543.6895
				text = "what"
			intervals [1042]:
				xmin = 543.6895
				xmax = 543.7895
				text = "he"
			intervals [1043]:
				xmin = 543.7895
				xmax = 543.8795
				text = "s"
			intervals [1044]:
				xmin = 543.8795
				xmax = 544.3995
				text = "talking"
			intervals [1045]:
				xmin = 544.3995
				xmax = 544.8995
				text = "about"
			intervals [1046]:
				xmin = 544.8995
				xmax = 545.1095
				text = "and"
			intervals [1047]:
				xmin = 545.1095
				xmax = 545.2895
				text = "uh"
			intervals [1048]:
				xmin = 545.2895
				xmax = 545.9521
				text = ""
			intervals [1049]:
				xmin = 545.9521
				xmax = 546.1721
				text = "that"
			intervals [1050]:
				xmin = 546.1721
				xmax = 546.4421
				text = "if"
			intervals [1051]:
				xmin = 546.4421
				xmax = 546.7421
				text = "you"
			intervals [1052]:
				xmin = 546.7421
				xmax = 547.1021
				text = "uh"
			intervals [1053]:
				xmin = 547.1021
				xmax = 547.4357
				text = ""
			intervals [1054]:
				xmin = 547.4357
				xmax = 547.6857
				text = "need"
			intervals [1055]:
				xmin = 547.6857
				xmax = 548.0157
				text = "help"
			intervals [1056]:
				xmin = 548.0157
				xmax = 548.1257
				text = "with"
			intervals [1057]:
				xmin = 548.1257
				xmax = 548.1957
				text = ""
			intervals [1058]:
				xmin = 548.1957
				xmax = 548.6957
				text = "something"
			intervals [1059]:
				xmin = 548.6957
				xmax = 549.1789
				text = ""
			intervals [1060]:
				xmin = 549.1789
				xmax = 549.4989
				text = "that"
			intervals [1061]:
				xmin = 549.4989
				xmax = 549.6989
				text = "uh"
			intervals [1062]:
				xmin = 549.6989
				xmax = 549.9389
				text = "if"
			intervals [1063]:
				xmin = 549.9389
				xmax = 550.4089
				text = "anybody"
			intervals [1064]:
				xmin = 550.4089
				xmax = 550.6689
				text = "could"
			intervals [1065]:
				xmin = 550.6689
				xmax = 550.8289
				text = ""
			intervals [1066]:
				xmin = 550.8289
				xmax = 551.2389
				text = "straighten"
			intervals [1067]:
				xmin = 551.2389
				xmax = 551.3289
				text = "it"
			intervals [1068]:
				xmin = 551.3289
				xmax = 551.5289
				text = "out"
			intervals [1069]:
				xmin = 551.5289
				xmax = 551.6889
				text = "he"
			intervals [1070]:
				xmin = 551.6889
				xmax = 551.7789
				text = "could"
			intervals [1071]:
				xmin = 551.7789
				xmax = 552.2689
				text = "possibly"
			intervals [1072]:
				xmin = 552.2689
				xmax = 552.5089
				text = "do"
			intervals [1073]:
				xmin = 552.5089
				xmax = 552.5389
				text = ""
			intervals [1074]:
				xmin = 552.5389
				xmax = 552.7589
				text = "it"
			intervals [1075]:
				xmin = 552.7589
				xmax = 568.8364
				text = ""
			intervals [1076]:
				xmin = 568.8364
				xmax = 569.2464
				text = "well"
			intervals [1077]:
				xmin = 569.2464
				xmax = 569.8664
				text = "um"
			intervals [1078]:
				xmin = 569.8664
				xmax = 570.0734
				text = ""
			intervals [1079]:
				xmin = 570.0734
				xmax = 570.2834
				text = "i've"
			intervals [1080]:
				xmin = 570.2834
				xmax = 570.6634
				text = "always"
			intervals [1081]:
				xmin = 570.6634
				xmax = 570.9634
				text = "had"
			intervals [1082]:
				xmin = 570.9634
				xmax = 571.0834
				text = "the"
			intervals [1083]:
				xmin = 571.0834
				xmax = 571.6234
				text = "desire"
			intervals [1084]:
				xmin = 571.6234
				xmax = 571.7234
				text = "to"
			intervals [1085]:
				xmin = 571.7234
				xmax = 571.9034
				text = "be"
			intervals [1086]:
				xmin = 571.9034
				xmax = 572.0034
				text = "a"
			intervals [1087]:
				xmin = 572.0034
				xmax = 572.3234
				text = "dental"
			intervals [1088]:
				xmin = 572.3234
				xmax = 573.0934
				text = "hygienist"
			intervals [1089]:
				xmin = 573.0934
				xmax = 573.3034
				text = "now"
			intervals [1090]:
				xmin = 573.3034
				xmax = 573.4634
				text = "if"
			intervals [1091]:
				xmin = 573.4634
				xmax = 573.5034
				text = ""
			intervals [1092]:
				xmin = 573.5034
				xmax = 573.7834
				text = "i"
			intervals [1093]:
				xmin = 573.7834
				xmax = 574.0434
				text = "could"
			intervals [1094]:
				xmin = 574.0434
				xmax = 574.544
				text = ""
			intervals [1095]:
				xmin = 574.544
				xmax = 574.944
				text = "start"
			intervals [1096]:
				xmin = 574.944
				xmax = 575.154
				text = "all"
			intervals [1097]:
				xmin = 575.154
				xmax = 575.304
				text = "over"
			intervals [1098]:
				xmin = 575.304
				xmax = 575.634
				text = "again"
			intervals [1099]:
				xmin = 575.634
				xmax = 576.014
				text = "saying"
			intervals [1100]:
				xmin = 576.014
				xmax = 576.504
				text = "from"
			intervals [1101]:
				xmin = 576.504
				xmax = 576.6749
				text = ""
			intervals [1102]:
				xmin = 576.6749
				xmax = 576.9949
				text = "high"
			intervals [1103]:
				xmin = 576.9949
				xmax = 577.6449
				text = "school"
			intervals [1104]:
				xmin = 577.6449
				xmax = 578.0038
				text = ""
			intervals [1105]:
				xmin = 578.0038
				xmax = 578.1938
				text = "i"
			intervals [1106]:
				xmin = 578.1938
				xmax = 578.2938
				text = "would"
			intervals [1107]:
				xmin = 578.2938
				xmax = 578.5138
				text = "make"
			intervals [1108]:
				xmin = 578.5138
				xmax = 578.7138
				text = "more"
			intervals [1109]:
				xmin = 578.7138
				xmax = 579.2638
				text = "plans"
			intervals [1110]:
				xmin = 579.2638
				xmax = 579.7538
				text = "toward"
			intervals [1111]:
				xmin = 579.7538
				xmax = 579.9538
				text = "it"
			intervals [1112]:
				xmin = 579.9538
				xmax = 579.9938
				text = ""
			intervals [1113]:
				xmin = 579.9938
				xmax = 580.4138
				text = "and"
			intervals [1114]:
				xmin = 580.4138
				xmax = 580.7338
				text = "uh"
			intervals [1115]:
				xmin = 580.7338
				xmax = 581.4486
				text = ""
			intervals [1116]:
				xmin = 581.4486
				xmax = 581.6886
				text = "i"
			intervals [1117]:
				xmin = 581.6886
				xmax = 581.7786
				text = ""
			intervals [1118]:
				xmin = 581.7786
				xmax = 582.1186
				text = "think"
			intervals [1119]:
				xmin = 582.1186
				xmax = 582.2986
				text = "that"
			intervals [1120]:
				xmin = 582.2986
				xmax = 582.3786
				text = ""
			intervals [1121]:
				xmin = 582.3786
				xmax = 582.7286
				text = "uh"
			intervals [1122]:
				xmin = 582.7286
				xmax = 582.8486
				text = ""
			intervals [1123]:
				xmin = 582.8486
				xmax = 583.2886
				text = "knowing"
			intervals [1124]:
				xmin = 583.2886
				xmax = 583.4186
				text = "what"
			intervals [1125]:
				xmin = 583.4186
				xmax = 583.5486
				text = "i"
			intervals [1126]:
				xmin = 583.5486
				xmax = 583.7286
				text = "know"
			intervals [1127]:
				xmin = 583.7286
				xmax = 584.2386
				text = "now"
			intervals [1128]:
				xmin = 584.2386
				xmax = 584.3386
				text = "i"
			intervals [1129]:
				xmin = 584.3386
				xmax = 584.6486
				text = "could"
			intervals [1130]:
				xmin = 584.6486
				xmax = 584.6786
				text = ""
			intervals [1131]:
				xmin = 584.6786
				xmax = 585.0786
				text = "uh"
			intervals [1132]:
				xmin = 585.0786
				xmax = 586.1196
				text = ""
			intervals [1133]:
				xmin = 586.1196
				xmax = 586.3996
				text = "have"
			intervals [1134]:
				xmin = 586.3996
				xmax = 586.6296
				text = "a"
			intervals [1135]:
				xmin = 586.6296
				xmax = 587.4906
				text = ""
			intervals [1136]:
				xmin = 587.4906
				xmax = 587.5606
				text = "you"
			intervals [1137]:
				xmin = 587.5606
				xmax = 587.7306
				text = "know"
			intervals [1138]:
				xmin = 587.7306
				xmax = 588.5178
				text = ""
			intervals [1139]:
				xmin = 588.5178
				xmax = 588.5878
				text = "i"
			intervals [1140]:
				xmin = 588.5878
				xmax = 588.6878
				text = "could"
			intervals [1141]:
				xmin = 588.6878
				xmax = 588.8278
				text = "have"
			intervals [1142]:
				xmin = 588.8278
				xmax = 589.0378
				text = "been"
			intervals [1143]:
				xmin = 589.0378
				xmax = 589.1978
				text = "one"
			intervals [1144]:
				xmin = 589.1978
				xmax = 601.6215
				text = ""
			intervals [1145]:
				xmin = 601.6215
				xmax = 601.8615
				text = "how"
			intervals [1146]:
				xmin = 601.8615
				xmax = 601.8915
				text = ""
			intervals [1147]:
				xmin = 601.8915
				xmax = 602.1715
				text = "young"
			intervals [1148]:
				xmin = 602.1715
				xmax = 607.7834
				text = ""
			intervals [1149]:
				xmin = 607.7834
				xmax = 607.9734
				text = "oh"
			intervals [1150]:
				xmin = 607.9734
				xmax = 608.4334
				text = "well"
			intervals [1151]:
				xmin = 608.4334
				xmax = 608.8234
				text = ""
			intervals [1152]:
				xmin = 608.8234
				xmax = 609.2634
				text = "i've"
			intervals [1153]:
				xmin = 609.2634
				xmax = 609.8534
				text = "uh"
			intervals [1154]:
				xmin = 609.8534
				xmax = 610.3714
				text = ""
			intervals [1155]:
				xmin = 610.3714
				xmax = 610.5314
				text = "i've"
			intervals [1156]:
				xmin = 610.5314
				xmax = 610.9314
				text = "always"
			intervals [1157]:
				xmin = 610.9314
				xmax = 610.9614
				text = ""
			intervals [1158]:
				xmin = 610.9614
				xmax = 611.1614
				text = "thought"
			intervals [1159]:
				xmin = 611.1614
				xmax = 611.5278
				text = ""
			intervals [1160]:
				xmin = 611.5278
				xmax = 612.0178
				text = "seriously"
			intervals [1161]:
				xmin = 612.0178
				xmax = 612.4478
				text = "about"
			intervals [1162]:
				xmin = 612.4478
				xmax = 612.5178
				text = "the"
			intervals [1163]:
				xmin = 612.5178
				xmax = 612.5578
				text = ""
			intervals [1164]:
				xmin = 612.5578
				xmax = 613.1178
				text = "dentistry"
			intervals [1165]:
				xmin = 613.1178
				xmax = 613.8578
				text = "field"
			intervals [1166]:
				xmin = 613.8578
				xmax = 613.9378
				text = ""
			intervals [1167]:
				xmin = 613.9378
				xmax = 614.2478
				text = "um"
			intervals [1168]:
				xmin = 614.2478
				xmax = 614.6881
				text = ""
			intervals [1169]:
				xmin = 614.6881
				xmax = 615.0081
				text = "thing"
			intervals [1170]:
				xmin = 615.0081
				xmax = 615.1681
				text = "from"
			intervals [1171]:
				xmin = 615.1681
				xmax = 615.5881
				text = "fifteen"
			intervals [1172]:
				xmin = 615.5881
				xmax = 615.6981
				text = "or"
			intervals [1173]:
				xmin = 615.6981
				xmax = 616.3881
				text = "sixteen"
			intervals [1174]:
				xmin = 616.3881
				xmax = 616.6381
				text = "but"
			intervals [1175]:
				xmin = 616.6381
				xmax = 617.3487
				text = ""
			intervals [1176]:
				xmin = 617.3487
				xmax = 617.7087
				text = "younger"
			intervals [1177]:
				xmin = 617.7087
				xmax = 617.9087
				text = "than"
			intervals [1178]:
				xmin = 617.9087
				xmax = 618.2487
				text = "that"
			intervals [1179]:
				xmin = 618.2487
				xmax = 618.4587
				text = "i"
			intervals [1180]:
				xmin = 618.4587
				xmax = 618.635
				text = ""
			intervals [1181]:
				xmin = 618.635
				xmax = 618.835
				text = "you"
			intervals [1182]:
				xmin = 618.835
				xmax = 618.955
				text = "know"
			intervals [1183]:
				xmin = 618.955
				xmax = 619.225
				text = "wanted"
			intervals [1184]:
				xmin = 619.225
				xmax = 619.305
				text = ""
			intervals [1185]:
				xmin = 619.305
				xmax = 619.375
				text = "to"
			intervals [1186]:
				xmin = 619.375
				xmax = 619.505
				text = "be"
			intervals [1187]:
				xmin = 619.505
				xmax = 619.665
				text = "the"
			intervals [1188]:
				xmin = 619.665
				xmax = 619.975
				text = ""
			intervals [1189]:
				xmin = 619.975
				xmax = 620.185
				text = "average"
			intervals [1190]:
				xmin = 620.185
				xmax = 620.365
				text = "thing"
			intervals [1191]:
				xmin = 620.365
				xmax = 620.395
				text = "a"
			intervals [1192]:
				xmin = 620.395
				xmax = 621.175
				text = ""
			intervals [1193]:
				xmin = 621.175
				xmax = 621.265
				text = "nurse"
			intervals [1194]:
				xmin = 621.265
				xmax = 621.375
				text = "or"
			intervals [1195]:
				xmin = 621.375
				xmax = 623.3733
				text = ""
			intervals [1196]:
				xmin = 623.3733
				xmax = 624.2333
				text = "cowgirl"
			intervals [1197]:
				xmin = 624.2333
				xmax = 624.9433
				text = "fireman"
			intervals [1198]:
				xmin = 624.9433
				xmax = 624.9733
				text = ""
			intervals [1199]:
				xmin = 624.9733
				xmax = 625.3333
				text = "anything"
			intervals [1200]:
				xmin = 625.3333
				xmax = 625.4133
				text = ""
			intervals [1201]:
				xmin = 625.4133
				xmax = 625.5233
				text = "you"
			intervals [1202]:
				xmin = 625.5233
				xmax = 625.5533
				text = ""
			intervals [1203]:
				xmin = 625.5533
				xmax = 625.6733
				text = "know"
			intervals [1204]:
				xmin = 625.6733
				xmax = 629.0044
				text = ""
			intervals [1205]:
				xmin = 629.0044
				xmax = 629.6944
				text = "uh"
			intervals [1206]:
				xmin = 629.6944
				xmax = 630.6323
				text = ""
			intervals [1207]:
				xmin = 630.6323
				xmax = 630.9123
				text = "well"
			intervals [1208]:
				xmin = 630.9123
				xmax = 631.3023
				text = "going"
			intervals [1209]:
				xmin = 631.3023
				xmax = 631.5423
				text = "to"
			intervals [1210]:
				xmin = 631.5423
				xmax = 632.1523
				text = "college"
			intervals [1211]:
				xmin = 632.1523
				xmax = 632.3023
				text = "in"
			intervals [1212]:
				xmin = 632.3023
				xmax = 632.4023
				text = "the"
			intervals [1213]:
				xmin = 632.4023
				xmax = 632.8123
				text = "day"
			intervals [1214]:
				xmin = 632.8123
				xmax = 633.3596
				text = ""
			intervals [1215]:
				xmin = 633.3596
				xmax = 633.6196
				text = "during"
			intervals [1216]:
				xmin = 633.6196
				xmax = 633.7196
				text = "the"
			intervals [1217]:
				xmin = 633.7196
				xmax = 634.2796
				text = "day"
			intervals [1218]:
				xmin = 634.2796
				xmax = 634.4833
				text = ""
			intervals [1219]:
				xmin = 634.4833
				xmax = 634.9533
				text = "uh"
			intervals [1220]:
				xmin = 634.9533
				xmax = 635.6165
				text = ""
			intervals [1221]:
				xmin = 635.6165
				xmax = 635.7665
				text = "at"
			intervals [1222]:
				xmin = 635.7665
				xmax = 635.8665
				text = "the"
			intervals [1223]:
				xmin = 635.8665
				xmax = 636.2065
				text = "time"
			intervals [1224]:
				xmin = 636.2065
				xmax = 636.3565
				text = "that"
			intervals [1225]:
				xmin = 636.3565
				xmax = 636.4465
				text = ""
			intervals [1226]:
				xmin = 636.4465
				xmax = 636.6965
				text = "i"
			intervals [1227]:
				xmin = 636.6965
				xmax = 637.0965
				text = "had"
			intervals [1228]:
				xmin = 637.0965
				xmax = 638.4509
				text = ""
			intervals [1229]:
				xmin = 638.4509
				xmax = 638.6909
				text = "read"
			intervals [1230]:
				xmin = 638.6909
				xmax = 638.8609
				text = "up"
			intervals [1231]:
				xmin = 638.8609
				xmax = 639.0209
				text = "on"
			intervals [1232]:
				xmin = 639.0209
				xmax = 639.1409
				text = "it"
			intervals [1233]:
				xmin = 639.1409
				xmax = 639.2209
				text = "it"
			intervals [1234]:
				xmin = 639.2209
				xmax = 639.4409
				text = "was"
			intervals [1235]:
				xmin = 639.4409
				xmax = 639.6609
				text = "about"
			intervals [1236]:
				xmin = 639.6609
				xmax = 639.6909
				text = ""
			intervals [1237]:
				xmin = 639.6909
				xmax = 639.8509
				text = "two"
			intervals [1238]:
				xmin = 639.8509
				xmax = 640.3609
				text = "years"
			intervals [1239]:
				xmin = 640.3609
				xmax = 646.1297
				text = ""
			intervals [1240]:
				xmin = 646.1297
				xmax = 646.3997
				text = "hm"
			intervals [1241]:
				xmin = 646.3997
				xmax = 651.0652
				text = ""
			intervals [1242]:
				xmin = 651.0652
				xmax = 651.7452
				text = "well"
			intervals [1243]:
				xmin = 651.7452
				xmax = 651.8952
				text = "uh"
			intervals [1244]:
				xmin = 651.8952
				xmax = 652.3352
				text = "they"
			intervals [1245]:
				xmin = 652.3352
				xmax = 652.6652
				text = "uh"
			intervals [1246]:
				xmin = 652.6652
				xmax = 652.9597
				text = ""
			intervals [1247]:
				xmin = 652.9597
				xmax = 653.3797
				text = "assist"
			intervals [1248]:
				xmin = 653.3797
				xmax = 653.4197
				text = ""
			intervals [1249]:
				xmin = 653.4197
				xmax = 653.5497
				text = "the"
			intervals [1250]:
				xmin = 653.5497
				xmax = 654.1097
				text = "dentist"
			intervals [1251]:
				xmin = 654.1097
				xmax = 654.6702
				text = ""
			intervals [1252]:
				xmin = 654.6702
				xmax = 655.1402
				text = "or"
			intervals [1253]:
				xmin = 655.1402
				xmax = 655.4502
				text = "in"
			intervals [1254]:
				xmin = 655.4502
				xmax = 655.5702
				text = "uh"
			intervals [1255]:
				xmin = 655.5702
				xmax = 655.9402
				text = "most"
			intervals [1256]:
				xmin = 655.9402
				xmax = 656.5102
				text = "cases"
			intervals [1257]:
				xmin = 656.5102
				xmax = 656.6002
				text = ""
			intervals [1258]:
				xmin = 656.6002
				xmax = 657.0102
				text = "they"
			intervals [1259]:
				xmin = 657.0102
				xmax = 657.0402
				text = ""
			intervals [1260]:
				xmin = 657.0402
				xmax = 657.2802
				text = "uh"
			intervals [1261]:
				xmin = 657.2802
				xmax = 657.5861
				text = ""
			intervals [1262]:
				xmin = 657.5861
				xmax = 657.7861
				text = "like"
			intervals [1263]:
				xmin = 657.7861
				xmax = 658.0361
				text = "those"
			intervals [1264]:
				xmin = 658.0361
				xmax = 658.1561
				text = "who"
			intervals [1265]:
				xmin = 658.1561
				xmax = 658.4361
				text = "work"
			intervals [1266]:
				xmin = 658.4361
				xmax = 658.5761
				text = "for"
			intervals [1267]:
				xmin = 658.5761
				xmax = 658.8761
				text = "the"
			intervals [1268]:
				xmin = 658.8761
				xmax = 659.4246
				text = ""
			intervals [1269]:
				xmin = 659.4246
				xmax = 659.8646
				text = "district"
			intervals [1270]:
				xmin = 659.8646
				xmax = 660.3446
				text = "government"
			intervals [1271]:
				xmin = 660.3446
				xmax = 660.4846
				text = ""
			intervals [1272]:
				xmin = 660.4846
				xmax = 660.6646
				text = "that"
			intervals [1273]:
				xmin = 660.6646
				xmax = 660.9646
				text = "go"
			intervals [1274]:
				xmin = 660.9646
				xmax = 661.3746
				text = "around"
			intervals [1275]:
				xmin = 661.3746
				xmax = 661.4046
				text = ""
			intervals [1276]:
				xmin = 661.4046
				xmax = 661.8446
				text = "checking"
			intervals [1277]:
				xmin = 661.8446
				xmax = 661.8846
				text = ""
			intervals [1278]:
				xmin = 661.8846
				xmax = 662.2946
				text = "teeth"
			intervals [1279]:
				xmin = 662.2946
				xmax = 662.4746
				text = "in"
			intervals [1280]:
				xmin = 662.4746
				xmax = 663.3246
				text = "schools"
			intervals [1281]:
				xmin = 663.3246
				xmax = 663.6446
				text = "and"
			intervals [1282]:
				xmin = 663.6446
				xmax = 664.981
				text = ""
			intervals [1283]:
				xmin = 664.981
				xmax = 665.721
				text = "explaining"
			intervals [1284]:
				xmin = 665.721
				xmax = 666.031
				text = "dental"
			intervals [1285]:
				xmin = 666.031
				xmax = 666.421
				text = "care"
			intervals [1286]:
				xmin = 666.421
				xmax = 666.581
				text = "to"
			intervals [1287]:
				xmin = 666.581
				xmax = 667.131
				text = "kids"
			intervals [1288]:
				xmin = 667.131
				xmax = 667.511
				text = "and"
			intervals [1289]:
				xmin = 667.511
				xmax = 667.768
				text = ""
			intervals [1290]:
				xmin = 667.768
				xmax = 667.988
				text = "so"
			intervals [1291]:
				xmin = 667.988
				xmax = 668.388
				text = "forth"
			intervals [1292]:
				xmin = 668.388
				xmax = 675.4575
				text = ""
			intervals [1293]:
				xmin = 675.4575
				xmax = 675.6775
				text = "i"
			intervals [1294]:
				xmin = 675.6775
				xmax = 675.7075
				text = "d"
			intervals [1295]:
				xmin = 675.7075
				xmax = 675.7775
				text = ""
			intervals [1296]:
				xmin = 675.7775
				xmax = 675.9075
				text = "go"
			intervals [1297]:
				xmin = 675.9075
				xmax = 676.0175
				text = "to"
			intervals [1298]:
				xmin = 676.0175
				xmax = 676.4875
				text = "school"
			intervals [1299]:
				xmin = 676.4875
				xmax = 676.5175
				text = ""
			intervals [1300]:
				xmin = 676.5175
				xmax = 677.6275
				text = "<unk>"
			intervals [1301]:
				xmin = 677.6275
				xmax = 678.7215
				text = ""
			intervals [1302]:
				xmin = 678.7215
				xmax = 679.3515
				text = "first"
			intervals [1303]:
				xmin = 679.3515
				xmax = 679.9573
				text = ""
			intervals [1304]:
				xmin = 679.9573
				xmax = 680.0673
				text = "i"
			intervals [1305]:
				xmin = 680.0673
				xmax = 680.1673
				text = "d"
			intervals [1306]:
				xmin = 680.1673
				xmax = 680.3073
				text = "go"
			intervals [1307]:
				xmin = 680.3073
				xmax = 680.3973
				text = "to"
			intervals [1308]:
				xmin = 680.3973
				xmax = 681.0073
				text = "school"
			intervals [1309]:
				xmin = 681.0073
				xmax = 681.9658
				text = ""
			intervals [1310]:
				xmin = 681.9658
				xmax = 682.4258
				text = "and"
			intervals [1311]:
				xmin = 682.4258
				xmax = 682.8258
				text = "then"
			intervals [1312]:
				xmin = 682.8258
				xmax = 683.1558
				text = "uh"
			intervals [1313]:
				xmin = 683.1558
				xmax = 684.587
				text = ""
			intervals [1314]:
				xmin = 684.587
				xmax = 684.917
				text = "um"
			intervals [1315]:
				xmin = 684.917
				xmax = 686.0784
				text = ""
			intervals [1316]:
				xmin = 686.0784
				xmax = 686.3184
				text = "i"
			intervals [1317]:
				xmin = 686.3184
				xmax = 686.4784
				text = "alw-"
			intervals [1318]:
				xmin = 686.4784
				xmax = 686.5584
				text = ""
			intervals [1319]:
				xmin = 686.5584
				xmax = 686.8084
				text = "i"
			intervals [1320]:
				xmin = 686.8084
				xmax = 686.8384
				text = "<unk>"
			intervals [1321]:
				xmin = 686.8384
				xmax = 687.0984
				text = "had"
			intervals [1322]:
				xmin = 687.0984
				xmax = 687.1584
				text = "to"
			intervals [1323]:
				xmin = 687.1584
				xmax = 687.3584
				text = "have"
			intervals [1324]:
				xmin = 687.3584
				xmax = 687.4384
				text = "a"
			intervals [1325]:
				xmin = 687.4384
				xmax = 688.0484
				text = "house"
			intervals [1326]:
				xmin = 688.0484
				xmax = 688.7538
				text = ""
			intervals [1327]:
				xmin = 688.7538
				xmax = 688.9938
				text = "i've"
			intervals [1328]:
				xmin = 688.9938
				xmax = 689.2838
				text = "always"
			intervals [1329]:
				xmin = 689.2838
				xmax = 689.5538
				text = "wanted"
			intervals [1330]:
				xmin = 689.5538
				xmax = 689.5938
				text = "a"
			intervals [1331]:
				xmin = 689.5938
				xmax = 689.9438
				text = "house"
			intervals [1332]:
				xmin = 689.9438
				xmax = 690.0838
				text = "with"
			intervals [1333]:
				xmin = 690.0838
				xmax = 690.1138
				text = "a"
			intervals [1334]:
				xmin = 690.1138
				xmax = 690.3438
				text = "big"
			intervals [1335]:
				xmin = 690.3438
				xmax = 690.5738
				text = ""
			intervals [1336]:
				xmin = 690.5738
				xmax = 691.0238
				text = "yard"
			intervals [1337]:
				xmin = 691.0238
				xmax = 692.1785
				text = ""
			intervals [1338]:
				xmin = 692.1785
				xmax = 692.2685
				text = "and"
			intervals [1339]:
				xmin = 692.2685
				xmax = 692.3985
				text = "i"
			intervals [1340]:
				xmin = 692.3985
				xmax = 692.6785
				text = "always"
			intervals [1341]:
				xmin = 692.6785
				xmax = 692.8885
				text = "figured"
			intervals [1342]:
				xmin = 692.8885
				xmax = 693.0285
				text = "if"
			intervals [1343]:
				xmin = 693.0285
				xmax = 693.0785
				text = "i"
			intervals [1344]:
				xmin = 693.0785
				xmax = 693.3585
				text = "couldn't"
			intervals [1345]:
				xmin = 693.3585
				xmax = 693.6785
				text = "afford"
			intervals [1346]:
				xmin = 693.6785
				xmax = 693.7585
				text = "the"
			intervals [1347]:
				xmin = 693.7585
				xmax = 694.0585
				text = "house"
			intervals [1348]:
				xmin = 694.0585
				xmax = 694.0885
				text = ""
			intervals [1349]:
				xmin = 694.0885
				xmax = 694.1685
				text = "i"
			intervals [1350]:
				xmin = 694.1685
				xmax = 694.2185
				text = "d"
			intervals [1351]:
				xmin = 694.2185
				xmax = 694.4085
				text = "just"
			intervals [1352]:
				xmin = 694.4085
				xmax = 694.4385
				text = ""
			intervals [1353]:
				xmin = 694.4385
				xmax = 694.6085
				text = "have"
			intervals [1354]:
				xmin = 694.6085
				xmax = 694.7085
				text = "the"
			intervals [1355]:
				xmin = 694.7085
				xmax = 694.7485
				text = ""
			intervals [1356]:
				xmin = 694.7485
				xmax = 694.9585
				text = "big"
			intervals [1357]:
				xmin = 694.9585
				xmax = 694.9885
				text = ""
			intervals [1358]:
				xmin = 694.9885
				xmax = 695.4985
				text = "yard"
			intervals [1359]:
				xmin = 695.4985
				xmax = 697.6836
				text = ""
			intervals [1360]:
				xmin = 697.6836
				xmax = 698.0536
				text = "and"
			intervals [1361]:
				xmin = 698.0536
				xmax = 698.4336
				text = "uh"
			intervals [1362]:
				xmin = 698.4336
				xmax = 698.649
				text = ""
			intervals [1363]:
				xmin = 698.649
				xmax = 698.809
				text = "well"
			intervals [1364]:
				xmin = 698.809
				xmax = 699.279
				text = "cars"
			intervals [1365]:
				xmin = 699.279
				xmax = 699.379
				text = "have"
			intervals [1366]:
				xmin = 699.379
				xmax = 699.639
				text = "never"
			intervals [1367]:
				xmin = 699.639
				xmax = 699.869
				text = "meant"
			intervals [1368]:
				xmin = 699.869
				xmax = 700.029
				text = "that"
			intervals [1369]:
				xmin = 700.029
				xmax = 700.349
				text = "much"
			intervals [1370]:
				xmin = 700.349
				xmax = 700.499
				text = "to"
			intervals [1371]:
				xmin = 700.499
				xmax = 700.649
				text = "me"
			intervals [1372]:
				xmin = 700.649
				xmax = 700.779
				text = "but"
			intervals [1373]:
				xmin = 700.779
				xmax = 700.839
				text = "it"
			intervals [1374]:
				xmin = 700.839
				xmax = 701.019
				text = "might"
			intervals [1375]:
				xmin = 701.019
				xmax = 701.059
				text = ""
			intervals [1376]:
				xmin = 701.059
				xmax = 701.239
				text = "be"
			intervals [1377]:
				xmin = 701.239
				xmax = 701.579
				text = "nice"
			intervals [1378]:
				xmin = 701.579
				xmax = 701.609
				text = ""
			intervals [1379]:
				xmin = 701.609
				xmax = 701.679
				text = "to"
			intervals [1380]:
				xmin = 701.679
				xmax = 701.829
				text = "have"
			intervals [1381]:
				xmin = 701.829
				xmax = 701.889
				text = ""
			intervals [1382]:
				xmin = 701.889
				xmax = 702.209
				text = "something"
			intervals [1383]:
				xmin = 702.209
				xmax = 702.239
				text = ""
			intervals [1384]:
				xmin = 702.239
				xmax = 702.329
				text = "to"
			intervals [1385]:
				xmin = 702.329
				xmax = 702.629
				text = "ride"
			intervals [1386]:
				xmin = 702.629
				xmax = 702.979
				text = "around"
			intervals [1387]:
				xmin = 702.979
				xmax = 703.229
				text = "in"
			intervals [1388]:
				xmin = 703.229
				xmax = 703.8941
				text = ""
			intervals [1389]:
				xmin = 703.8941
				xmax = 704.1741
				text = "not"
			intervals [1390]:
				xmin = 704.1741
				xmax = 704.6441
				text = "drive"
			intervals [1391]:
				xmin = 704.6441
				xmax = 704.6941
				text = ""
			intervals [1392]:
				xmin = 704.6941
				xmax = 705.0341
				text = "because"
			intervals [1393]:
				xmin = 705.0341
				xmax = 705.1341
				text = "i"
			intervals [1394]:
				xmin = 705.1341
				xmax = 705.3141
				text = "don't"
			intervals [1395]:
				xmin = 705.3141
				xmax = 705.5241
				text = "think"
			intervals [1396]:
				xmin = 705.5241
				xmax = 705.5941
				text = "i"
			intervals [1397]:
				xmin = 705.5941
				xmax = 705.7741
				text = "have"
			intervals [1398]:
				xmin = 705.7741
				xmax = 705.9241
				text = "that"
			intervals [1399]:
				xmin = 705.9241
				xmax = 706.2141
				text = "kind"
			intervals [1400]:
				xmin = 706.2141
				xmax = 706.2741
				text = "of"
			intervals [1401]:
				xmin = 706.2741
				xmax = 706.3041
				text = ""
			intervals [1402]:
				xmin = 706.3041
				xmax = 706.5141
				text = "uh"
			intervals [1403]:
				xmin = 706.5141
				xmax = 706.6541
				text = ""
			intervals [1404]:
				xmin = 706.6541
				xmax = 707.4841
				text = "patience"
			intervals [1405]:
				xmin = 707.4841
				xmax = 716.9448
				text = ""
			intervals [1406]:
				xmin = 716.9448
				xmax = 717.5948
				text = "<unk>"
			intervals [1407]:
				xmin = 717.5948
				xmax = 718.7712
				text = ""
			intervals [1408]:
				xmin = 718.7712
				xmax = 719.2312
				text = "i"
			intervals [1409]:
				xmin = 719.2312
				xmax = 719.4112
				text = "uh"
			intervals [1410]:
				xmin = 719.4112
				xmax = 719.8412
				text = "<unk>"
			intervals [1411]:
				xmin = 719.8412
				xmax = 720.3379
				text = ""
			intervals [1412]:
				xmin = 720.3379
				xmax = 720.5879
				text = "well"
			intervals [1413]:
				xmin = 720.5879
				xmax = 720.7479
				text = "i'm"
			intervals [1414]:
				xmin = 720.7479
				xmax = 720.8279
				text = "a"
			intervals [1415]:
				xmin = 720.8279
				xmax = 721.4879
				text = "pbx"
			intervals [1416]:
				xmin = 721.4879
				xmax = 722.1479
				text = "operator"
			intervals [1417]:
				xmin = 722.1479
				xmax = 723.1579
				text = ""
			intervals [1418]:
				xmin = 723.1579
				xmax = 723.7379
				text = "so"
			intervals [1419]:
				xmin = 723.7379
				xmax = 724.0679
				text = "um"
			intervals [1420]:
				xmin = 724.0679
				xmax = 724.4855
				text = ""
			intervals [1421]:
				xmin = 724.4855
				xmax = 724.6355
				text = "i"
			intervals [1422]:
				xmin = 724.6355
				xmax = 724.6655
				text = ""
			intervals [1423]:
				xmin = 724.6655
				xmax = 725.3755
				text = "answer"
			intervals [1424]:
				xmin = 725.3755
				xmax = 725.4155
				text = ""
			intervals [1425]:
				xmin = 725.4155
				xmax = 725.6155
				text = "uh"
			intervals [1426]:
				xmin = 725.6155
				xmax = 725.6955
				text = ""
			intervals [1427]:
				xmin = 725.6955
				xmax = 726.3455
				text = "calls"
			intervals [1428]:
				xmin = 726.3455
				xmax = 726.5855
				text = "all"
			intervals [1429]:
				xmin = 726.5855
				xmax = 726.6155
				text = ""
			intervals [1430]:
				xmin = 726.6155
				xmax = 726.9955
				text = "day"
			intervals [1431]:
				xmin = 726.9955
				xmax = 727.5483
				text = ""
			intervals [1432]:
				xmin = 727.5483
				xmax = 728.0883
				text = "assisting"
			intervals [1433]:
				xmin = 728.0883
				xmax = 728.5583
				text = "people"
			intervals [1434]:
				xmin = 728.5583
				xmax = 728.9783
				text = "in"
			intervals [1435]:
				xmin = 728.9783
				xmax = 729.9166
				text = ""
			intervals [1436]:
				xmin = 729.9166
				xmax = 730.3166
				text = "uh"
			intervals [1437]:
				xmin = 730.3166
				xmax = 730.6266
				text = ""
			intervals [1438]:
				xmin = 730.6266
				xmax = 731.1166
				text = "making"
			intervals [1439]:
				xmin = 731.1166
				xmax = 731.6566
				text = "calls"
			intervals [1440]:
				xmin = 731.6566
				xmax = 731.8366
				text = "to"
			intervals [1441]:
				xmin = 731.8366
				xmax = 732.2966
				text = "distant"
			intervals [1442]:
				xmin = 732.2966
				xmax = 732.8466
				text = "cities"
			intervals [1443]:
				xmin = 732.8466
				xmax = 733.9301
				text = ""
			intervals [1444]:
				xmin = 733.9301
				xmax = 734.3701
				text = "i"
			intervals [1445]:
				xmin = 734.3701
				xmax = 734.4001
				text = ""
			intervals [1446]:
				xmin = 734.4001
				xmax = 734.7801
				text = "um"
			intervals [1447]:
				xmin = 734.7801
				xmax = 735.493
				text = ""
			intervals [1448]:
				xmin = 735.493
				xmax = 735.863
				text = "assist"
			intervals [1449]:
				xmin = 735.863
				xmax = 736.273
				text = "those"
			intervals [1450]:
				xmin = 736.273
				xmax = 736.323
				text = ""
			intervals [1451]:
				xmin = 736.323
				xmax = 736.693
				text = "in"
			intervals [1452]:
				xmin = 736.693
				xmax = 736.983
				text = "the"
			intervals [1453]:
				xmin = 736.983
				xmax = 737.113
				text = "uh"
			intervals [1454]:
				xmin = 737.113
				xmax = 737.6265
				text = ""
			intervals [1455]:
				xmin = 737.6265
				xmax = 738.0165
				text = "government"
			intervals [1456]:
				xmin = 738.0165
				xmax = 738.7465
				text = "agencies"
			intervals [1457]:
				xmin = 738.7465
				xmax = 738.7765
				text = ""
			intervals [1458]:
				xmin = 738.7765
				xmax = 738.9665
				text = "that"
			intervals [1459]:
				xmin = 738.9665
				xmax = 739.1965
				text = ""
			intervals [1460]:
				xmin = 739.1965
				xmax = 739.4665
				text = "are"
			intervals [1461]:
				xmin = 739.4665
				xmax = 739.5165
				text = ""
			intervals [1462]:
				xmin = 739.5165
				xmax = 739.8065
				text = "on"
			intervals [1463]:
				xmin = 739.8065
				xmax = 740.0665
				text = "my"
			intervals [1464]:
				xmin = 740.0665
				xmax = 740.0965
				text = ""
			intervals [1465]:
				xmin = 740.0965
				xmax = 740.8565
				text = "switchboard"
			intervals [1466]:
				xmin = 740.8565
				xmax = 741.0765
				text = "i"
			intervals [1467]:
				xmin = 741.0765
				xmax = 741.1065
				text = ""
			intervals [1468]:
				xmin = 741.1065
				xmax = 741.4365
				text = "assist"
			intervals [1469]:
				xmin = 741.4365
				xmax = 741.7765
				text = "those"
			intervals [1470]:
				xmin = 741.7765
				xmax = 741.8665
				text = "in"
			intervals [1471]:
				xmin = 741.8665
				xmax = 742.1865
				text = "making"
			intervals [1472]:
				xmin = 742.1865
				xmax = 742.6965
				text = "calls"
			intervals [1473]:
				xmin = 742.6965
				xmax = 743.2276
				text = ""
			intervals [1474]:
				xmin = 743.2276
				xmax = 743.4376
				text = "in"
			intervals [1475]:
				xmin = 743.4376
				xmax = 743.6276
				text = "their"
			intervals [1476]:
				xmin = 743.6276
				xmax = 743.6576
				text = ""
			intervals [1477]:
				xmin = 743.6576
				xmax = 744.0276
				text = "either"
			intervals [1478]:
				xmin = 744.0276
				xmax = 744.1276
				text = "in"
			intervals [1479]:
				xmin = 744.1276
				xmax = 744.2976
				text = "their"
			intervals [1480]:
				xmin = 744.2976
				xmax = 745.0776
				text = "agency"
			intervals [1481]:
				xmin = 745.0776
				xmax = 745.3776
				text = "or"
			intervals [1482]:
				xmin = 745.3776
				xmax = 745.6296
				text = ""
			intervals [1483]:
				xmin = 745.6296
				xmax = 745.9396
				text = "to"
			intervals [1484]:
				xmin = 745.9396
				xmax = 746.1396
				text = "other"
			intervals [1485]:
				xmin = 746.1396
				xmax = 747.0496
				text = "agencies"
			intervals [1486]:
				xmin = 747.0496
				xmax = 747.5716
				text = ""
			intervals [1487]:
				xmin = 747.5716
				xmax = 747.7316
				text = "i"
			intervals [1488]:
				xmin = 747.7316
				xmax = 748.1016
				text = "assist"
			intervals [1489]:
				xmin = 748.1016
				xmax = 748.4516
				text = "people"
			intervals [1490]:
				xmin = 748.4516
				xmax = 748.6116
				text = ""
			intervals [1491]:
				xmin = 748.6116
				xmax = 749.0416
				text = "calling"
			intervals [1492]:
				xmin = 749.0416
				xmax = 749.2016
				text = "from"
			intervals [1493]:
				xmin = 749.2016
				xmax = 749.3316
				text = "the"
			intervals [1494]:
				xmin = 749.3316
				xmax = 750.1616
				text = "outside"
			intervals [1495]:
				xmin = 750.1616
				xmax = 750.9055
				text = ""
			intervals [1496]:
				xmin = 750.9055
				xmax = 751.2755
				text = "uh"
			intervals [1497]:
				xmin = 751.2755
				xmax = 751.7022
				text = ""
			intervals [1498]:
				xmin = 751.7022
				xmax = 751.8022
				text = "i"
			intervals [1499]:
				xmin = 751.8022
				xmax = 751.9922
				text = "try"
			intervals [1500]:
				xmin = 751.9922
				xmax = 752.0822
				text = "to"
			intervals [1501]:
				xmin = 752.0822
				xmax = 752.3722
				text = "help"
			intervals [1502]:
				xmin = 752.3722
				xmax = 752.6622
				text = "them"
			intervals [1503]:
				xmin = 752.6622
				xmax = 753.8613
				text = ""
			intervals [1504]:
				xmin = 753.8613
				xmax = 754.2013
				text = "uh"
			intervals [1505]:
				xmin = 754.2013
				xmax = 754.7213
				text = "to"
			intervals [1506]:
				xmin = 754.7213
				xmax = 754.9391
				text = ""
			intervals [1507]:
				xmin = 754.9391
				xmax = 755.0691
				text = "get"
			intervals [1508]:
				xmin = 755.0691
				xmax = 755.0991
				text = ""
			intervals [1509]:
				xmin = 755.0991
				xmax = 755.1591
				text = "the"
			intervals [1510]:
				xmin = 755.1591
				xmax = 755.5691
				text = "persons"
			intervals [1511]:
				xmin = 755.5691
				xmax = 755.7191
				text = "that"
			intervals [1512]:
				xmin = 755.7191
				xmax = 755.8491
				text = "they"
			intervals [1513]:
				xmin = 755.8491
				xmax = 756.0391
				text = "want"
			intervals [1514]:
				xmin = 756.0391
				xmax = 756.0991
				text = "to"
			intervals [1515]:
				xmin = 756.0991
				xmax = 756.3791
				text = "talk"
			intervals [1516]:
				xmin = 756.3791
				xmax = 756.6291
				text = "to"
			intervals [1517]:
				xmin = 756.6291
				xmax = 756.7891
				text = "in"
			intervals [1518]:
				xmin = 756.7891
				xmax = 756.8891
				text = "the"
			intervals [1519]:
				xmin = 756.8891
				xmax = 757.2391
				text = "different"
			intervals [1520]:
				xmin = 757.2391
				xmax = 758.0891
				text = "agencies"
			intervals [1521]:
				xmin = 758.0891
				xmax = 759.8036
				text = ""
			intervals [1522]:
				xmin = 759.8036
				xmax = 760.7036
				text = "occasionally"
			intervals [1523]:
				xmin = 760.7036
				xmax = 760.8536
				text = "i"
			intervals [1524]:
				xmin = 760.8536
				xmax = 761.1236
				text = "do"
			intervals [1525]:
				xmin = 761.1236
				xmax = 761.3336
				text = "some"
			intervals [1526]:
				xmin = 761.3336
				xmax = 762.0236
				text = "typing"
			intervals [1527]:
				xmin = 762.0236
				xmax = 763.8008
				text = ""
			intervals [1528]:
				xmin = 763.8008
				xmax = 764.2108
				text = "uh"
			intervals [1529]:
				xmin = 764.2108
				xmax = 765.6568
				text = ""
			intervals [1530]:
				xmin = 765.6568
				xmax = 765.9468
				text = "little"
			intervals [1531]:
				xmin = 765.9468
				xmax = 766.7568
				text = "filing"
			intervals [1532]:
				xmin = 766.7568
				xmax = 767.9416
				text = ""
			intervals [1533]:
				xmin = 767.9416
				xmax = 768.1416
				text = "but"
			intervals [1534]:
				xmin = 768.1416
				xmax = 768.5516
				text = "mostly"
			intervals [1535]:
				xmin = 768.5516
				xmax = 768.6816
				text = "it"
			intervals [1536]:
				xmin = 768.6816
				xmax = 768.8616
				text = "s"
			intervals [1537]:
				xmin = 768.8616
				xmax = 769.1116
				text = "the"
			intervals [1538]:
				xmin = 769.1116
				xmax = 769.2716
				text = "uh"
			intervals [1539]:
				xmin = 769.2716
				xmax = 770.2764
				text = ""
			intervals [1540]:
				xmin = 770.2764
				xmax = 770.6764
				text = "telephone"
			intervals [1541]:
				xmin = 770.6764
				xmax = 771.2864
				text = "operator"
			intervals [1542]:
				xmin = 771.2864
				xmax = 775.3772
				text = ""
			intervals [1543]:
				xmin = 775.3772
				xmax = 775.8672
				text = "department"
			intervals [1544]:
				xmin = 775.8672
				xmax = 775.9572
				text = "of"
			intervals [1545]:
				xmin = 775.9572
				xmax = 776.0672
				text = "the"
			intervals [1546]:
				xmin = 776.0672
				xmax = 776.7072
				text = "interior"
			intervals [1547]:
				xmin = 776.7072
				xmax = 784.5708
				text = ""
			intervals [1548]:
				xmin = 784.5708
				xmax = 785.0208
				text = "well"
			intervals [1549]:
				xmin = 785.0208
				xmax = 787.1433
				text = ""
			intervals [1550]:
				xmin = 787.1433
				xmax = 787.5133
				text = "we"
			intervals [1551]:
				xmin = 787.5133
				xmax = 787.7833
				text = "uh"
			intervals [1552]:
				xmin = 787.7833
				xmax = 789.4157
				text = ""
			intervals [1553]:
				xmin = 789.4157
				xmax = 789.5757
				text = "well"
			intervals [1554]:
				xmin = 789.5757
				xmax = 789.6657
				text = "the"
			intervals [1555]:
				xmin = 789.6657
				xmax = 790.0757
				text = "biggest"
			intervals [1556]:
				xmin = 790.0757
				xmax = 790.3557
				text = "kick"
			intervals [1557]:
				xmin = 790.3557
				xmax = 790.5357
				text = "is"
			intervals [1558]:
				xmin = 790.5357
				xmax = 790.8757
				text = "that"
			intervals [1559]:
				xmin = 790.8757
				xmax = 792.2562
				text = ""
			intervals [1560]:
				xmin = 792.2562
				xmax = 792.3162
				text = "we"
			intervals [1561]:
				xmin = 792.3162
				xmax = 792.3662
				text = ""
			intervals [1562]:
				xmin = 792.3662
				xmax = 792.6162
				text = "c"
			intervals [1563]:
				xmin = 792.6162
				xmax = 792.9109
				text = ""
			intervals [1564]:
				xmin = 792.9109
				xmax = 793.3709
				text = "toys"
			intervals [1565]:
				xmin = 793.3709
				xmax = 793.4709
				text = "for"
			intervals [1566]:
				xmin = 793.4709
				xmax = 793.6009
				text = "my"
			intervals [1567]:
				xmin = 793.6009
				xmax = 793.8109
				text = "little"
			intervals [1568]:
				xmin = 793.8109
				xmax = 794.2309
				text = "girl"
			intervals [1569]:
				xmin = 794.2309
				xmax = 794.2809
				text = ""
			intervals [1570]:
				xmin = 794.2809
				xmax = 794.5909
				text = "but"
			intervals [1571]:
				xmin = 794.5909
				xmax = 795.2272
				text = ""
			intervals [1572]:
				xmin = 795.2272
				xmax = 795.4872
				text = "uh"
			intervals [1573]:
				xmin = 795.4872
				xmax = 795.7172
				text = "we"
			intervals [1574]:
				xmin = 795.7172
				xmax = 796.1372
				text = "usually"
			intervals [1575]:
				xmin = 796.1372
				xmax = 797.0137
				text = ""
			intervals [1576]:
				xmin = 797.0137
				xmax = 797.2137
				text = "have"
			intervals [1577]:
				xmin = 797.2137
				xmax = 797.3537
				text = ""
			intervals [1578]:
				xmin = 797.3537
				xmax = 797.9837
				text = "presents"
			intervals [1579]:
				xmin = 797.9837
				xmax = 798.3037
				text = "for"
			intervals [1580]:
				xmin = 798.3037
				xmax = 798.8649
				text = ""
			intervals [1581]:
				xmin = 798.8649
				xmax = 799.2649
				text = "different"
			intervals [1582]:
				xmin = 799.2649
				xmax = 799.4949
				text = "other"
			intervals [1583]:
				xmin = 799.4949
				xmax = 799.8349
				text = "people"
			intervals [1584]:
				xmin = 799.8349
				xmax = 799.9349
				text = "in"
			intervals [1585]:
				xmin = 799.9349
				xmax = 800.0249
				text = "the"
			intervals [1586]:
				xmin = 800.0249
				xmax = 800.6849
				text = "family"
			intervals [1587]:
				xmin = 800.6849
				xmax = 800.9449
				text = "and"
			intervals [1588]:
				xmin = 800.9449
				xmax = 801.6501
				text = ""
			intervals [1589]:
				xmin = 801.6501
				xmax = 801.7801
				text = "go"
			intervals [1590]:
				xmin = 801.7801
				xmax = 802.4701
				text = "visiting"
			intervals [1591]:
				xmin = 802.4701
				xmax = 803.0101
				text = "those"
			intervals [1592]:
				xmin = 803.0101
				xmax = 803.2901
				text = "and"
			intervals [1593]:
				xmin = 803.2901
				xmax = 804.9941
				text = ""
			intervals [1594]:
				xmin = 804.9941
				xmax = 805.7741
				text = "ah"
			intervals [1595]:
				xmin = 805.7741
				xmax = 810.9568
				text = ""
			intervals [1596]:
				xmin = 810.9568
				xmax = 811.0768
				text = "that"
			intervals [1597]:
				xmin = 811.0768
				xmax = 811.1068
				text = ""
			intervals [1598]:
				xmin = 811.1068
				xmax = 811.1468
				text = "s"
			intervals [1599]:
				xmin = 811.1468
				xmax = 811.2368
				text = "the"
			intervals [1600]:
				xmin = 811.2368
				xmax = 811.5868
				text = "biggest"
			intervals [1601]:
				xmin = 811.5868
				xmax = 811.8468
				text = "part"
			intervals [1602]:
				xmin = 811.8468
				xmax = 818.040
				text = ""
			intervals [1603]:
				xmin = 818.040
				xmax = 818.180
				text = "uh"
			intervals [1604]:
				xmin = 818.180
				xmax = 818.270
				text = "i"
			intervals [1605]:
				xmin = 818.270
				xmax = 818.520
				text = "really"
			intervals [1606]:
				xmin = 818.520
				xmax = 818.700
				text = "hadn't"
			intervals [1607]:
				xmin = 818.700
				xmax = 818.880
				text = "thought"
			intervals [1608]:
				xmin = 818.880
				xmax = 819.130
				text = "about"
			intervals [1609]:
				xmin = 819.130
				xmax = 819.240
				text = "it"
			intervals [1610]:
				xmin = 819.240
				xmax = 819.400
				text = "it"
			intervals [1611]:
				xmin = 819.400
				xmax = 819.450
				text = "s"
			intervals [1612]:
				xmin = 819.450
				xmax = 819.580
				text = "too"
			intervals [1613]:
				xmin = 819.580
				xmax = 819.830
				text = "far"
			intervals [1614]:
				xmin = 819.830
				xmax = 820.090
				text = "ahead"
			intervals [1615]:
				xmin = 820.090
				xmax = 820.120
				text = ""
			intervals [1616]:
				xmin = 820.120
				xmax = 820.540
				text = "<unk>"
			intervals [1617]:
				xmin = 820.540
				xmax = 824.6589
				text = ""
			intervals [1618]:
				xmin = 824.6589
				xmax = 825.3089
				text = "<unk>"
			intervals [1619]:
				xmin = 825.3089
				xmax = 830.379
				text = ""
			intervals [1620]:
				xmin = 830.379
				xmax = 830.419
				text = "m-"
			intervals [1621]:
				xmin = 830.419
				xmax = 830.549
				text = ""
			intervals [1622]:
				xmin = 830.549
				xmax = 830.839
				text = "uh"
			intervals [1623]:
				xmin = 830.839
				xmax = 830.889
				text = ""
			intervals [1624]:
				xmin = 830.889
				xmax = 831.179
				text = "since"
			intervals [1625]:
				xmin = 831.179
				xmax = 831.269
				text = "i've"
			intervals [1626]:
				xmin = 831.269
				xmax = 831.449
				text = "been"
			intervals [1627]:
				xmin = 831.449
				xmax = 831.939
				text = "older"
			intervals [1628]:
				xmin = 831.939
				xmax = 832.039
				text = "or"
			intervals [1629]:
				xmin = 832.039
				xmax = 832.199
				text = "when"
			intervals [1630]:
				xmin = 832.199
				xmax = 832.309
				text = "i"
			intervals [1631]:
				xmin = 832.309
				xmax = 832.519
				text = "was"
			intervals [1632]:
				xmin = 832.519
				xmax = 833.249
				text = "younger"
			intervals [1633]:
				xmin = 833.249
				xmax = 833.289
				text = "or"
			intervals [1634]:
				xmin = 833.289
				xmax = 834.8462
				text = ""
			intervals [1635]:
				xmin = 834.8462
				xmax = 835.0762
				text = "uh"
			intervals [1636]:
				xmin = 835.0762
				xmax = 835.1362
				text = "a"
			intervals [1637]:
				xmin = 835.1362
				xmax = 835.4062
				text = "pair"
			intervals [1638]:
				xmin = 835.4062
				xmax = 835.4962
				text = "of"
			intervals [1639]:
				xmin = 835.4962
				xmax = 835.8462
				text = "roller"
			intervals [1640]:
				xmin = 835.8462
				xmax = 836.5362
				text = "skates"
			intervals [1641]:
				xmin = 836.5362
				xmax = 839.5592
				text = ""
			intervals [1642]:
				xmin = 839.5592
				xmax = 840.0292
				text = "describe"
			intervals [1643]:
				xmin = 840.0292
				xmax = 840.0592
				text = "a"
			intervals [1644]:
				xmin = 840.0592
				xmax = 840.1092
				text = ""
			intervals [1645]:
				xmin = 840.1092
				xmax = 840.3292
				text = "pair"
			intervals [1646]:
				xmin = 840.3292
				xmax = 840.3992
				text = "of"
			intervals [1647]:
				xmin = 840.3992
				xmax = 840.6792
				text = "roller"
			intervals [1648]:
				xmin = 840.6792
				xmax = 841.0692
				text = "skates"
			intervals [1649]:
				xmin = 841.0692
				xmax = 841.6003
				text = ""
			intervals [1650]:
				xmin = 841.6003
				xmax = 841.6703
				text = "they"
			intervals [1651]:
				xmin = 841.6703
				xmax = 841.7603
				text = "were"
			intervals [1652]:
				xmin = 841.7603
				xmax = 842.1203
				text = "just"
			intervals [1653]:
				xmin = 842.1203
				xmax = 842.3417
				text = ""
			intervals [1654]:
				xmin = 842.3417
				xmax = 842.6517
				text = "metal"
			intervals [1655]:
				xmin = 842.6517
				xmax = 842.9817
				text = "street"
			intervals [1656]:
				xmin = 842.9817
				xmax = 843.0217
				text = ""
			intervals [1657]:
				xmin = 843.0217
				xmax = 843.2817
				text = "skates"
			intervals [1658]:
				xmin = 843.2817
				xmax = 844.7917
				text = "<unk>"
			intervals [1659]:
				xmin = 844.7917
				xmax = 845.512
				text = ""
			intervals [1660]:
				xmin = 845.512
				xmax = 846.672
				text = "<unk>"
			intervals [1661]:
				xmin = 846.672
				xmax = 847.0695
				text = ""
			intervals [1662]:
				xmin = 847.0695
				xmax = 847.7595
				text = "<unk>"
			intervals [1663]:
				xmin = 847.7595
				xmax = 852.5378
				text = ""
			intervals [1664]:
				xmin = 852.5378
				xmax = 852.8678
				text = "no"
			intervals [1665]:
				xmin = 852.8678
				xmax = 853.0978
				text = "not"
			intervals [1666]:
				xmin = 853.0978
				xmax = 853.1878
				text = ""
			intervals [1667]:
				xmin = 853.1878
				xmax = 853.2778
				text = "that"
			intervals [1668]:
				xmin = 853.2778
				xmax = 853.3278
				text = ""
			intervals [1669]:
				xmin = 853.3278
				xmax = 853.4578
				text = "i"
			intervals [1670]:
				xmin = 853.4578
				xmax = 853.5278
				text = ""
			intervals [1671]:
				xmin = 853.5278
				xmax = 853.7078
				text = "can"
			intervals [1672]:
				xmin = 853.7078
				xmax = 854.3078
				text = "recall"
			intervals [1673]:
				xmin = 854.3078
				xmax = 863.0137
				text = ""
			intervals [1674]:
				xmin = 863.0137
				xmax = 863.3937
				text = "well"
			intervals [1675]:
				xmin = 863.3937
				xmax = 864.0737
				text = "uh"
			intervals [1676]:
				xmin = 864.0737
				xmax = 864.1837
				text = "i"
			intervals [1677]:
				xmin = 864.1837
				xmax = 864.4537
				text = "feel"
			intervals [1678]:
				xmin = 864.4537
				xmax = 864.6137
				text = "that"
			intervals [1679]:
				xmin = 864.6137
				xmax = 865.0037
				text = "there"
			intervals [1680]:
				xmin = 865.0037
				xmax = 865.3837
				text = "are"
			intervals [1681]:
				xmin = 865.3837
				xmax = 865.8237
				text = "certain"
			intervals [1682]:
				xmin = 865.8237
				xmax = 866.1237
				text = "things"
			intervals [1683]:
				xmin = 866.1237
				xmax = 866.3237
				text = "that"
			intervals [1684]:
				xmin = 866.3237
				xmax = 866.4437
				text = "you"
			intervals [1685]:
				xmin = 866.4437
				xmax = 866.4737
				text = ""
			intervals [1686]:
				xmin = 866.4737
				xmax = 866.6637
				text = "can"
			intervals [1687]:
				xmin = 866.6637
				xmax = 867.0837
				text = "prevent"
			intervals [1688]:
				xmin = 867.0837
				xmax = 867.1937
				text = ""
			intervals [1689]:
				xmin = 867.1937
				xmax = 867.3537
				text = "from"
			intervals [1690]:
				xmin = 867.3537
				xmax = 867.9537
				text = "happening"
			intervals [1691]:
				xmin = 867.9537
				xmax = 868.8925
				text = ""
			intervals [1692]:
				xmin = 868.8925
				xmax = 869.2125
				text = "but"
			intervals [1693]:
				xmin = 869.2125
				xmax = 869.9725
				text = "uh"
			intervals [1694]:
				xmin = 869.9725
				xmax = 871.6056
				text = ""
			intervals [1695]:
				xmin = 871.6056
				xmax = 871.8156
				text = "in"
			intervals [1696]:
				xmin = 871.8156
				xmax = 872.0656
				text = "the"
			intervals [1697]:
				xmin = 872.0656
				xmax = 872.1956
				text = "uh"
			intervals [1698]:
				xmin = 872.1956
				xmax = 872.2456
				text = ""
			intervals [1699]:
				xmin = 872.2456
				xmax = 872.5956
				text = "case"
			intervals [1700]:
				xmin = 872.5956
				xmax = 872.6956
				text = "of"
			intervals [1701]:
				xmin = 872.6956
				xmax = 872.7356
				text = ""
			intervals [1702]:
				xmin = 872.7356
				xmax = 873.0056
				text = "fate"
			intervals [1703]:
				xmin = 873.0056
				xmax = 873.2456
				text = "where"
			intervals [1704]:
				xmin = 873.2456
				xmax = 873.3656
				text = "you"
			intervals [1705]:
				xmin = 873.3656
				xmax = 873.6456
				text = "don't"
			intervals [1706]:
				xmin = 873.6456
				xmax = 873.7956
				text = "know"
			intervals [1707]:
				xmin = 873.7956
				xmax = 874.2056
				text = "where"
			intervals [1708]:
				xmin = 874.2056
				xmax = 874.3056
				text = ""
			intervals [1709]:
				xmin = 874.3056
				xmax = 874.4856
				text = "you"
			intervals [1710]:
				xmin = 874.4856
				xmax = 874.6556
				text = "know"
			intervals [1711]:
				xmin = 874.6556
				xmax = 874.8056
				text = "what"
			intervals [1712]:
				xmin = 874.8056
				xmax = 874.8456
				text = ""
			intervals [1713]:
				xmin = 874.8456
				xmax = 874.9756
				text = "s"
			intervals [1714]:
				xmin = 874.9756
				xmax = 875.8204
				text = ""
			intervals [1715]:
				xmin = 875.8204
				xmax = 876.0504
				text = "is"
			intervals [1716]:
				xmin = 876.0504
				xmax = 876.2004
				text = "in"
			intervals [1717]:
				xmin = 876.2004
				xmax = 876.6104
				text = "store"
			intervals [1718]:
				xmin = 876.6104
				xmax = 876.8404
				text = "for"
			intervals [1719]:
				xmin = 876.8404
				xmax = 876.9304
				text = "you"
			intervals [1720]:
				xmin = 876.9304
				xmax = 877.1504
				text = "then"
			intervals [1721]:
				xmin = 877.1504
				xmax = 877.5704
				text = "anything"
			intervals [1722]:
				xmin = 877.5704
				xmax = 877.6804
				text = "can"
			intervals [1723]:
				xmin = 877.6804
				xmax = 878.2504
				text = ""
			intervals [1724]:
				xmin = 878.2504
				xmax = 878.4004
				text = "happen"
			intervals [1725]:
				xmin = 878.4004
				xmax = 880.0
				text = ""
	item [4]:
		class = "IntervalTier"
		name = "DCA_se1_ag2_f_01 - phones"
		xmin = 0.0
		xmax = 880.0
		intervals: size = 4320
			intervals [1]:
				xmin = 0.0
				xmax = 16.3736
				text = ""
			intervals [2]:
				xmin = 16.3736
				xmax = 16.4536
				text = "B"
			intervals [3]:
				xmin = 16.4536
				xmax = 16.6836
				text = "EY1"
			intervals [4]:
				xmin = 16.6836
				xmax = 16.8936
				text = "S"
			intervals [5]:
				xmin = 16.8936
				xmax = 16.9636
				text = "B"
			intervals [6]:
				xmin = 16.9636
				xmax = 17.0236
				text = "AO1"
			intervals [7]:
				xmin = 17.0236
				xmax = 17.2936
				text = "L"
			intervals [8]:
				xmin = 17.2936
				xmax = 18.6911
				text = "sp"
			intervals [9]:
				xmin = 18.6911
				xmax = 18.7911
				text = "M"
			intervals [10]:
				xmin = 18.7911
				xmax = 18.9411
				text = "AA1"
			intervals [11]:
				xmin = 18.9411
				xmax = 19.0511
				text = "R"
			intervals [12]:
				xmin = 19.0511
				xmax = 19.0811
				text = "B"
			intervals [13]:
				xmin = 19.0811
				xmax = 19.1811
				text = "AH0"
			intervals [14]:
				xmin = 19.1811
				xmax = 19.3111
				text = "L"
			intervals [15]:
				xmin = 19.3111
				xmax = 19.4611
				text = "Z"
			intervals [16]:
				xmin = 19.4611
				xmax = 19.4911
				text = "sp"
			intervals [17]:
				xmin = 19.4911
				xmax = 19.5411
				text = "Y"
			intervals [18]:
				xmin = 19.5411
				xmax = 19.6411
				text = "UW1"
			intervals [19]:
				xmin = 19.6411
				xmax = 19.6711
				text = "sp"
			intervals [20]:
				xmin = 19.6711
				xmax = 19.7211
				text = "N"
			intervals [21]:
				xmin = 19.7211
				xmax = 19.8311
				text = "OW1"
			intervals [22]:
				xmin = 19.8311
				xmax = 19.9911
				text = "sp"
			intervals [23]:
				xmin = 19.9911
				xmax = 20.7427
				text = ""
			intervals [24]:
				xmin = 20.7427
				xmax = 21.0927
				text = "AH1"
			intervals [25]:
				xmin = 21.0927
				xmax = 24.2694
				text = "sp"
			intervals [26]:
				xmin = 24.2694
				xmax = 24.3594
				text = "M"
			intervals [27]:
				xmin = 24.3594
				xmax = 24.5394
				text = "EY1"
			intervals [28]:
				xmin = 24.5394
				xmax = 24.7794
				text = "AY1"
			intervals [29]:
				xmin = 24.7794
				xmax = 30.0996
				text = "sp"
			intervals [30]:
				xmin = 30.0996
				xmax = 30.2596
				text = "spn"
			intervals [31]:
				xmin = 30.2596
				xmax = 30.4996
				text = "sp"
			intervals [32]:
				xmin = 30.4996
				xmax = 30.5296
				text = "T"
			intervals [33]:
				xmin = 30.5296
				xmax = 30.6396
				text = "IH0"
			intervals [34]:
				xmin = 30.6396
				xmax = 30.7096
				text = "sp"
			intervals [35]:
				xmin = 30.7096
				xmax = 30.8696
				text = "HH"
			intervals [36]:
				xmin = 30.8696
				xmax = 30.9196
				text = "AE1"
			intervals [37]:
				xmin = 30.9196
				xmax = 30.9496
				text = "V"
			intervals [38]:
				xmin = 30.9496
				xmax = 30.9796
				text = "sp"
			intervals [39]:
				xmin = 30.9796
				xmax = 31.0396
				text = "N"
			intervals [40]:
				xmin = 31.0396
				xmax = 31.1496
				text = "OW1"
			intervals [41]:
				xmin = 31.1496
				xmax = 31.2696
				text = "sp"
			intervals [42]:
				xmin = 31.2696
				xmax = 31.2996
				text = "F"
			intervals [43]:
				xmin = 31.2996
				xmax = 31.3696
				text = "AH1"
			intervals [44]:
				xmin = 31.3696
				xmax = 31.6896
				text = "N"
			intervals [45]:
				xmin = 31.6896
				xmax = 32.4722
				text = ""
			intervals [46]:
				xmin = 32.4722
				xmax = 32.5122
				text = "sil"
			intervals [47]:
				xmin = 32.5122
				xmax = 32.5822
				text = "HH"
			intervals [48]:
				xmin = 32.5822
				xmax = 32.7722
				text = "M"
			intervals [49]:
				xmin = 32.7722
				xmax = 34.3496
				text = "sp"
			intervals [50]:
				xmin = 34.3496
				xmax = 34.3896
				text = "W"
			intervals [51]:
				xmin = 34.3896
				xmax = 34.4196
				text = "AH1"
			intervals [52]:
				xmin = 34.4196
				xmax = 34.4496
				text = "T"
			intervals [53]:
				xmin = 34.4496
				xmax = 34.4796
				text = "D"
			intervals [54]:
				xmin = 34.4796
				xmax = 34.5096
				text = "UW1"
			intervals [55]:
				xmin = 34.5096
				xmax = 34.5496
				text = "Y"
			intervals [56]:
				xmin = 34.5496
				xmax = 34.5996
				text = "UW1"
			intervals [57]:
				xmin = 34.5996
				xmax = 34.6296
				text = "M"
			intervals [58]:
				xmin = 34.6296
				xmax = 34.6596
				text = "IY1"
			intervals [59]:
				xmin = 34.6596
				xmax = 34.7096
				text = "N"
			intervals [60]:
				xmin = 34.7096
				xmax = 34.7496
				text = "HH"
			intervals [61]:
				xmin = 34.7496
				xmax = 34.7896
				text = "AW1"
			intervals [62]:
				xmin = 34.7896
				xmax = 34.8196
				text = "D"
			intervals [63]:
				xmin = 34.8196
				xmax = 34.8496
				text = "IH0"
			intervals [64]:
				xmin = 34.8496
				xmax = 34.8796
				text = "D"
			intervals [65]:
				xmin = 34.8796
				xmax = 34.9296
				text = "AY1"
			intervals [66]:
				xmin = 34.9296
				xmax = 34.9696
				text = "sp"
			intervals [67]:
				xmin = 34.9696
				xmax = 35.0196
				text = "P"
			intervals [68]:
				xmin = 35.0196
				xmax = 35.0596
				text = "L"
			intervals [69]:
				xmin = 35.0596
				xmax = 35.1396
				text = "EY1"
			intervals [70]:
				xmin = 35.1396
				xmax = 35.2196
				text = "D"
			intervals [71]:
				xmin = 35.2196
				xmax = 35.2796
				text = "AW1"
			intervals [72]:
				xmin = 35.2796
				xmax = 35.3096
				text = "N"
			intervals [73]:
				xmin = 35.3096
				xmax = 35.4096
				text = "AA1"
			intervals [74]:
				xmin = 35.4096
				xmax = 35.4796
				text = "N"
			intervals [75]:
				xmin = 35.4796
				xmax = 35.5096
				text = "M"
			intervals [76]:
				xmin = 35.5096
				xmax = 35.5396
				text = "AY1"
			intervals [77]:
				xmin = 35.5396
				xmax = 35.6296
				text = "N"
			intervals [78]:
				xmin = 35.6296
				xmax = 35.7296
				text = "IY1"
			intervals [79]:
				xmin = 35.7296
				xmax = 35.9596
				text = "Z"
			intervals [80]:
				xmin = 35.9596
				xmax = 36.6091
				text = "sp"
			intervals [81]:
				xmin = 36.6091
				xmax = 36.6691
				text = "IH1"
			intervals [82]:
				xmin = 36.6691
				xmax = 36.7291
				text = "N"
			intervals [83]:
				xmin = 36.7291
				xmax = 36.7691
				text = "DH"
			intervals [84]:
				xmin = 36.7691
				xmax = 36.8691
				text = "AH1"
			intervals [85]:
				xmin = 36.8691
				xmax = 36.9491
				text = "D"
			intervals [86]:
				xmin = 36.9491
				xmax = 37.1191
				text = "ER1"
			intervals [87]:
				xmin = 37.1191
				xmax = 37.1791
				text = "T"
			intervals [88]:
				xmin = 37.1791
				xmax = 39.3091
				text = "spn"
			intervals [89]:
				xmin = 39.3091
				xmax = 45.1624
				text = ""
			intervals [90]:
				xmin = 45.1624
				xmax = 45.1924
				text = "sil"
			intervals [91]:
				xmin = 45.1924
				xmax = 45.2224
				text = "W"
			intervals [92]:
				xmin = 45.2224
				xmax = 45.5424
				text = "EH1"
			intervals [93]:
				xmin = 45.5424
				xmax = 45.6724
				text = "L"
			intervals [94]:
				xmin = 45.6724
				xmax = 45.7724
				text = "sp"
			intervals [95]:
				xmin = 45.7724
				xmax = 45.9024
				text = "AY1"
			intervals [96]:
				xmin = 45.9024
				xmax = 45.9824
				text = "TH"
			intervals [97]:
				xmin = 45.9824
				xmax = 46.0324
				text = "IH1"
			intervals [98]:
				xmin = 46.0324
				xmax = 46.0724
				text = "NG"
			intervals [99]:
				xmin = 46.0724
				xmax = 46.1124
				text = "K"
			intervals [100]:
				xmin = 46.1124
				xmax = 46.1424
				text = "IH1"
			intervals [101]:
				xmin = 46.1424
				xmax = 46.2024
				text = "T"
			intervals [102]:
				xmin = 46.2024
				xmax = 46.2324
				text = "W"
			intervals [103]:
				xmin = 46.2324
				xmax = 46.3024
				text = "AA1"
			intervals [104]:
				xmin = 46.3024
				xmax = 46.3324
				text = "Z"
			intervals [105]:
				xmin = 46.3324
				xmax = 46.5024
				text = "AO1"
			intervals [106]:
				xmin = 46.5024
				xmax = 46.5924
				text = "L"
			intervals [107]:
				xmin = 46.5924
				xmax = 46.6424
				text = "Y"
			intervals [108]:
				xmin = 46.6424
				xmax = 46.6824
				text = "UW1"
			intervals [109]:
				xmin = 46.6824
				xmax = 46.8124
				text = "SH"
			intervals [110]:
				xmin = 46.8124
				xmax = 46.8424
				text = "AA1"
			intervals [111]:
				xmin = 46.8424
				xmax = 46.8724
				text = "T"
			intervals [112]:
				xmin = 46.8724
				xmax = 47.5224
				text = "sp"
			intervals [113]:
				xmin = 47.5224
				xmax = 47.5624
				text = "AW1"
			intervals [114]:
				xmin = 47.5624
				xmax = 47.6124
				text = "T"
			intervals [115]:
				xmin = 47.6124
				xmax = 47.7024
				text = "DH"
			intervals [116]:
				xmin = 47.7024
				xmax = 47.8024
				text = "AH1"
			intervals [117]:
				xmin = 47.8024
				xmax = 47.8324
				text = "S"
			intervals [118]:
				xmin = 47.8324
				xmax = 47.8624
				text = "ER1"
			intervals [119]:
				xmin = 47.8624
				xmax = 47.8924
				text = "K"
			intervals [120]:
				xmin = 47.8924
				xmax = 47.9224
				text = "AH0"
			intervals [121]:
				xmin = 47.9224
				xmax = 47.9524
				text = "L"
			intervals [122]:
				xmin = 47.9524
				xmax = 48.3324
				text = "spn"
			intervals [123]:
				xmin = 48.3324
				xmax = 48.4392
				text = ""
			intervals [124]:
				xmin = 48.4392
				xmax = 48.4792
				text = "sil"
			intervals [125]:
				xmin = 48.4792
				xmax = 48.5292
				text = "AY1"
			intervals [126]:
				xmin = 48.5292
				xmax = 48.6092
				text = "D"
			intervals [127]:
				xmin = 48.6092
				xmax = 48.6392
				text = "OW1"
			intervals [128]:
				xmin = 48.6392
				xmax = 48.6692
				text = "N"
			intervals [129]:
				xmin = 48.6692
				xmax = 48.6992
				text = "N"
			intervals [130]:
				xmin = 48.6992
				xmax = 48.8192
				text = "OW1"
			intervals [131]:
				xmin = 48.8192
				xmax = 48.8492
				text = "IH1"
			intervals [132]:
				xmin = 48.8492
				xmax = 48.8792
				text = "T"
			intervals [133]:
				xmin = 48.8792
				xmax = 48.9092
				text = "EH1"
			intervals [134]:
				xmin = 48.9092
				xmax = 48.9392
				text = "S"
			intervals [135]:
				xmin = 48.9392
				xmax = 48.9692
				text = "B"
			intervals [136]:
				xmin = 48.9692
				xmax = 49.0192
				text = "IH1"
			intervals [137]:
				xmin = 49.0192
				xmax = 49.0592
				text = "N"
			intervals [138]:
				xmin = 49.0592
				xmax = 49.0992
				text = "AH0"
			intervals [139]:
				xmin = 49.0992
				xmax = 49.1692
				text = "L"
			intervals [140]:
				xmin = 49.1692
				xmax = 49.2692
				text = "AO1"
			intervals [141]:
				xmin = 49.2692
				xmax = 49.3992
				text = "NG"
			intervals [142]:
				xmin = 49.3992
				xmax = 49.4292
				text = "T"
			intervals [143]:
				xmin = 49.4292
				xmax = 49.4592
				text = "AY1"
			intervals [144]:
				xmin = 49.4592
				xmax = 49.4892
				text = "M"
			intervals [145]:
				xmin = 49.4892
				xmax = 50.7792
				text = "spn"
			intervals [146]:
				xmin = 50.7792
				xmax = 52.6766
				text = ""
			intervals [147]:
				xmin = 52.6766
				xmax = 52.7766
				text = "sil"
			intervals [148]:
				xmin = 52.7766
				xmax = 53.1266
				text = "AH1"
			intervals [149]:
				xmin = 53.1266
				xmax = 53.2366
				text = "M"
			intervals [150]:
				xmin = 53.2366
				xmax = 54.278
				text = "sp"
			intervals [151]:
				xmin = 54.278
				xmax = 54.348
				text = "EH1"
			intervals [152]:
				xmin = 54.348
				xmax = 54.438
				text = "V"
			intervals [153]:
				xmin = 54.438
				xmax = 54.468
				text = "R"
			intervals [154]:
				xmin = 54.468
				xmax = 54.508
				text = "IY0"
			intervals [155]:
				xmin = 54.508
				xmax = 54.558
				text = "B"
			intervals [156]:
				xmin = 54.558
				xmax = 54.638
				text = "AA2"
			intervals [157]:
				xmin = 54.638
				xmax = 54.678
				text = "D"
			intervals [158]:
				xmin = 54.678
				xmax = 54.718
				text = "IY0"
			intervals [159]:
				xmin = 54.718
				xmax = 54.798
				text = "W"
			intervals [160]:
				xmin = 54.798
				xmax = 54.828
				text = "AH0"
			intervals [161]:
				xmin = 54.828
				xmax = 54.898
				text = "Z"
			intervals [162]:
				xmin = 54.898
				xmax = 54.948
				text = "S"
			intervals [163]:
				xmin = 54.948
				xmax = 54.988
				text = "IH1"
			intervals [164]:
				xmin = 54.988
				xmax = 55.018
				text = "T"
			intervals [165]:
				xmin = 55.018
				xmax = 55.048
				text = "IH0"
			intervals [166]:
				xmin = 55.048
				xmax = 55.158
				text = "NG"
			intervals [167]:
				xmin = 55.158
				xmax = 55.188
				text = "AA1"
			intervals [168]:
				xmin = 55.188
				xmax = 55.218
				text = "N"
			intervals [169]:
				xmin = 55.218
				xmax = 55.318
				text = "AH0"
			intervals [170]:
				xmin = 55.318
				xmax = 55.378
				text = "S"
			intervals [171]:
				xmin = 55.378
				xmax = 55.448
				text = "T"
			intervals [172]:
				xmin = 55.448
				xmax = 55.558
				text = "EH1"
			intervals [173]:
				xmin = 55.558
				xmax = 55.608
				text = "P"
			intervals [174]:
				xmin = 55.608
				xmax = 55.638
				text = "AH0"
			intervals [175]:
				xmin = 55.638
				xmax = 55.678
				text = "N"
			intervals [176]:
				xmin = 55.678
				xmax = 55.768
				text = "Y"
			intervals [177]:
				xmin = 55.768
				xmax = 55.828
				text = "UW1"
			intervals [178]:
				xmin = 55.828
				xmax = 55.938
				text = "HH"
			intervals [179]:
				xmin = 55.938
				xmax = 55.988
				text = "AE1"
			intervals [180]:
				xmin = 55.988
				xmax = 56.078
				text = "V"
			intervals [181]:
				xmin = 56.078
				xmax = 56.228
				text = "AH0"
			intervals [182]:
				xmin = 56.228
				xmax = 56.278
				text = "L"
			intervals [183]:
				xmin = 56.278
				xmax = 56.458
				text = "IY1"
			intervals [184]:
				xmin = 56.458
				xmax = 56.498
				text = "D"
			intervals [185]:
				xmin = 56.498
				xmax = 56.708
				text = "ER0"
			intervals [186]:
				xmin = 56.708
				xmax = 56.888
				text = "AE1"
			intervals [187]:
				xmin = 56.888
				xmax = 56.928
				text = "N"
			intervals [188]:
				xmin = 56.928
				xmax = 56.958
				text = "DH"
			intervals [189]:
				xmin = 56.958
				xmax = 57.138
				text = "EY1"
			intervals [190]:
				xmin = 57.138
				xmax = 57.9764
				text = "sp"
			intervals [191]:
				xmin = 57.9764
				xmax = 58.0764
				text = "T"
			intervals [192]:
				xmin = 58.0764
				xmax = 58.1064
				text = "EH1"
			intervals [193]:
				xmin = 58.1064
				xmax = 58.2164
				text = "L"
			intervals [194]:
				xmin = 58.2164
				xmax = 58.2864
				text = "Y"
			intervals [195]:
				xmin = 58.2864
				xmax = 58.3164
				text = "UW1"
			intervals [196]:
				xmin = 58.3164
				xmax = 58.3764
				text = "T"
			intervals [197]:
				xmin = 58.3764
				xmax = 58.4264
				text = "IH0"
			intervals [198]:
				xmin = 58.4264
				xmax = 58.5064
				text = "D"
			intervals [199]:
				xmin = 58.5064
				xmax = 58.6164
				text = "UW1"
			intervals [200]:
				xmin = 58.6164
				xmax = 58.7364
				text = "S"
			intervals [201]:
				xmin = 58.7364
				xmax = 58.8364
				text = "AH1"
			intervals [202]:
				xmin = 58.8364
				xmax = 58.9064
				text = "M"
			intervals [203]:
				xmin = 58.9064
				xmax = 58.9764
				text = "TH"
			intervals [204]:
				xmin = 58.9764
				xmax = 59.0164
				text = "IH0"
			intervals [205]:
				xmin = 59.0164
				xmax = 59.1064
				text = "N"
			intervals [206]:
				xmin = 59.1064
				xmax = 59.1664
				text = "AH0"
			intervals [207]:
				xmin = 59.1664
				xmax = 59.2664
				text = "N"
			intervals [208]:
				xmin = 59.2664
				xmax = 59.3264
				text = "Y"
			intervals [209]:
				xmin = 59.3264
				xmax = 59.3664
				text = "UW1"
			intervals [210]:
				xmin = 59.3664
				xmax = 59.4064
				text = "D"
			intervals [211]:
				xmin = 59.4064
				xmax = 59.4564
				text = "HH"
			intervals [212]:
				xmin = 59.4564
				xmax = 59.5664
				text = "AE1"
			intervals [213]:
				xmin = 59.5664
				xmax = 59.6064
				text = "V"
			intervals [214]:
				xmin = 59.6064
				xmax = 59.6864
				text = "sp"
			intervals [215]:
				xmin = 59.6864
				xmax = 59.7164
				text = "T"
			intervals [216]:
				xmin = 59.7164
				xmax = 59.7464
				text = "IY1"
			intervals [217]:
				xmin = 59.7464
				xmax = 59.9449
				text = ""
			intervals [218]:
				xmin = 59.9449
				xmax = 59.9949
				text = "sil"
			intervals [219]:
				xmin = 59.9949
				xmax = 60.0449
				text = "Y"
			intervals [220]:
				xmin = 60.0449
				xmax = 60.0949
				text = "UW1"
			intervals [221]:
				xmin = 60.0949
				xmax = 60.1749
				text = "HH"
			intervals [222]:
				xmin = 60.1749
				xmax = 60.2249
				text = "AE1"
			intervals [223]:
				xmin = 60.2249
				xmax = 60.2749
				text = "D"
			intervals [224]:
				xmin = 60.2749
				xmax = 60.3249
				text = "T"
			intervals [225]:
				xmin = 60.3249
				xmax = 60.3749
				text = "AH0"
			intervals [226]:
				xmin = 60.3749
				xmax = 60.4649
				text = "R"
			intervals [227]:
				xmin = 60.4649
				xmax = 60.5449
				text = "IH0"
			intervals [228]:
				xmin = 60.5449
				xmax = 60.6449
				text = "M"
			intervals [229]:
				xmin = 60.6449
				xmax = 60.7049
				text = "EH1"
			intervals [230]:
				xmin = 60.7049
				xmax = 60.7549
				text = "M"
			intervals [231]:
				xmin = 60.7549
				xmax = 60.7949
				text = "B"
			intervals [232]:
				xmin = 60.7949
				xmax = 60.8249
				text = "ER0"
			intervals [233]:
				xmin = 60.8249
				xmax = 60.8549
				text = "T"
			intervals [234]:
				xmin = 60.8549
				xmax = 60.8849
				text = "AH0"
			intervals [235]:
				xmin = 60.8849
				xmax = 61.1149
				text = "AE1"
			intervals [236]:
				xmin = 61.1149
				xmax = 61.2149
				text = "S"
			intervals [237]:
				xmin = 61.2149
				xmax = 61.2449
				text = "K"
			intervals [238]:
				xmin = 61.2449
				xmax = 61.3349
				text = "M"
			intervals [239]:
				xmin = 61.3349
				xmax = 61.4649
				text = "EY1"
			intervals [240]:
				xmin = 61.4649
				xmax = 61.7049
				text = "AY1"
			intervals [241]:
				xmin = 61.7049
				xmax = 61.7349
				text = "sp"
			intervals [242]:
				xmin = 61.7349
				xmax = 61.7749
				text = "B"
			intervals [243]:
				xmin = 61.7749
				xmax = 61.8349
				text = "IH0"
			intervals [244]:
				xmin = 61.8349
				xmax = 61.9549
				text = "F"
			intervals [245]:
				xmin = 61.9549
				xmax = 62.0149
				text = "AO1"
			intervals [246]:
				xmin = 62.0149
				xmax = 62.0749
				text = "R"
			intervals [247]:
				xmin = 62.0749
				xmax = 62.1649
				text = "Y"
			intervals [248]:
				xmin = 62.1649
				xmax = 62.2449
				text = "UW1"
			intervals [249]:
				xmin = 62.2449
				xmax = 62.2949
				text = "D"
			intervals [250]:
				xmin = 62.2949
				xmax = 62.3849
				text = "IH1"
			intervals [251]:
				xmin = 62.3849
				xmax = 62.4449
				text = "D"
			intervals [252]:
				xmin = 62.4449
				xmax = 62.4749
				text = "IH1"
			intervals [253]:
				xmin = 62.4749
				xmax = 62.7549
				text = "T"
			intervals [254]:
				xmin = 62.7549
				xmax = 67.1926
				text = ""
			intervals [255]:
				xmin = 67.1926
				xmax = 67.2426
				text = "sil"
			intervals [256]:
				xmin = 67.2426
				xmax = 67.7726
				text = "AH1"
			intervals [257]:
				xmin = 67.7726
				xmax = 67.8026
				text = "sp"
			intervals [258]:
				xmin = 67.8026
				xmax = 67.8426
				text = "DH"
			intervals [259]:
				xmin = 67.8426
				xmax = 67.9126
				text = "AH0"
			intervals [260]:
				xmin = 67.9126
				xmax = 68.0326
				text = "S"
			intervals [261]:
				xmin = 68.0326
				xmax = 68.0926
				text = "M"
			intervals [262]:
				xmin = 68.0926
				xmax = 68.1826
				text = "AH1"
			intervals [263]:
				xmin = 68.1826
				xmax = 68.2426
				text = "DH"
			intervals [264]:
				xmin = 68.2426
				xmax = 68.3326
				text = "ER0"
			intervals [265]:
				xmin = 68.3326
				xmax = 68.4026
				text = "Z"
			intervals [266]:
				xmin = 68.4026
				xmax = 68.5126
				text = "B"
			intervals [267]:
				xmin = 68.5126
				xmax = 68.5426
				text = "R"
			intervals [268]:
				xmin = 68.5426
				xmax = 68.6926
				text = "AH1"
			intervals [269]:
				xmin = 68.6926
				xmax = 68.7526
				text = "DH"
			intervals [270]:
				xmin = 68.7526
				xmax = 68.9526
				text = "ER0"
			intervals [271]:
				xmin = 68.9526
				xmax = 69.0326
				text = "Z"
			intervals [272]:
				xmin = 69.0326
				xmax = 69.7626
				text = "spn"
			intervals [273]:
				xmin = 69.7626
				xmax = 71.2248
				text = ""
			intervals [274]:
				xmin = 71.2248
				xmax = 71.5648
				text = "sil"
			intervals [275]:
				xmin = 71.5648
				xmax = 71.6048
				text = "AY1"
			intervals [276]:
				xmin = 71.6048
				xmax = 71.6848
				text = "ER0"
			intervals [277]:
				xmin = 71.6848
				xmax = 71.7648
				text = "N"
			intervals [278]:
				xmin = 71.7648
				xmax = 71.8648
				text = "S"
			intervals [279]:
				xmin = 71.8648
				xmax = 72.2848
				text = "AY2"
			intervals [280]:
				xmin = 72.2848
				xmax = 72.4448
				text = "D"
			intervals [281]:
				xmin = 72.4448
				xmax = 72.5248
				text = "sp"
			intervals [282]:
				xmin = 72.5248
				xmax = 78.8289
				text = ""
			intervals [283]:
				xmin = 78.8289
				xmax = 78.9189
				text = "AE1"
			intervals [284]:
				xmin = 78.9189
				xmax = 79.1989
				text = "N"
			intervals [285]:
				xmin = 79.1989
				xmax = 79.2389
				text = "D"
			intervals [286]:
				xmin = 79.2389
				xmax = 79.2789
				text = "DH"
			intervals [287]:
				xmin = 79.2789
				xmax = 79.3589
				text = "AH0"
			intervals [288]:
				xmin = 79.3589
				xmax = 79.4389
				text = "D"
			intervals [289]:
				xmin = 79.4389
				xmax = 79.5189
				text = "IH1"
			intervals [290]:
				xmin = 79.5189
				xmax = 79.6089
				text = "F"
			intervals [291]:
				xmin = 79.6089
				xmax = 79.6389
				text = "R"
			intervals [292]:
				xmin = 79.6389
				xmax = 79.6689
				text = "AH0"
			intervals [293]:
				xmin = 79.6689
				xmax = 79.7089
				text = "N"
			intervals [294]:
				xmin = 79.7089
				xmax = 79.7389
				text = "T"
			intervals [295]:
				xmin = 79.7389
				xmax = 79.7889
				text = "N"
			intervals [296]:
				xmin = 79.7889
				xmax = 79.8889
				text = "AY1"
			intervals [297]:
				xmin = 79.8889
				xmax = 79.9989
				text = "T"
			intervals [298]:
				xmin = 79.9989
				xmax = 80.0389
				text = "S"
			intervals [299]:
				xmin = 80.0389
				xmax = 80.0689
				text = "AE1"
			intervals [300]:
				xmin = 80.0689
				xmax = 80.0989
				text = "T"
			intervals [301]:
				xmin = 80.0989
				xmax = 80.1289
				text = "sp"
			intervals [302]:
				xmin = 80.1289
				xmax = 80.1889
				text = "DH"
			intervals [303]:
				xmin = 80.1889
				xmax = 80.2189
				text = "AH0"
			intervals [304]:
				xmin = 80.2189
				xmax = 80.3089
				text = "M"
			intervals [305]:
				xmin = 80.3089
				xmax = 80.5089
				text = "UW1"
			intervals [306]:
				xmin = 80.5089
				xmax = 80.5589
				text = "V"
			intervals [307]:
				xmin = 80.5589
				xmax = 80.5889
				text = "IY0"
			intervals [308]:
				xmin = 80.5889
				xmax = 80.6189
				text = "Z"
			intervals [309]:
				xmin = 80.6189
				xmax = 81.2589
				text = "spn"
			intervals [310]:
				xmin = 81.2589
				xmax = 81.3189
				text = "sp"
			intervals [311]:
				xmin = 81.3189
				xmax = 81.3589
				text = "DH"
			intervals [312]:
				xmin = 81.3589
				xmax = 81.3889
				text = "AE1"
			intervals [313]:
				xmin = 81.3889
				xmax = 81.4389
				text = "T"
			intervals [314]:
				xmin = 81.4389
				xmax = 81.4989
				text = "sp"
			intervals [315]:
				xmin = 81.4989
				xmax = 81.5589
				text = "S"
			intervals [316]:
				xmin = 81.5589
				xmax = 81.6189
				text = "DH"
			intervals [317]:
				xmin = 81.6189
				xmax = 81.6789
				text = "IY0"
			intervals [318]:
				xmin = 81.6789
				xmax = 81.7689
				text = "OW1"
			intervals [319]:
				xmin = 81.7689
				xmax = 81.7989
				text = "N"
			intervals [320]:
				xmin = 81.7989
				xmax = 81.8489
				text = "L"
			intervals [321]:
				xmin = 81.8489
				xmax = 81.8989
				text = "IY0"
			intervals [322]:
				xmin = 81.8989
				xmax = 82.0689
				text = "TH"
			intervals [323]:
				xmin = 82.0689
				xmax = 82.1089
				text = "IH1"
			intervals [324]:
				xmin = 82.1089
				xmax = 82.1389
				text = "NG"
			intervals [325]:
				xmin = 82.1389
				xmax = 83.5689
				text = "spn"
			intervals [326]:
				xmin = 83.5689
				xmax = 88.1104
				text = ""
			intervals [327]:
				xmin = 88.1104
				xmax = 88.1804
				text = "sil"
			intervals [328]:
				xmin = 88.1804
				xmax = 88.2904
				text = "IH1"
			intervals [329]:
				xmin = 88.2904
				xmax = 88.3404
				text = "T"
			intervals [330]:
				xmin = 88.3404
				xmax = 88.4404
				text = "Z"
			intervals [331]:
				xmin = 88.4404
				xmax = 88.4704
				text = "sp"
			intervals [332]:
				xmin = 88.4704
				xmax = 88.8504
				text = "AH1"
			intervals [333]:
				xmin = 88.8504
				xmax = 88.9204
				text = "sp"
			intervals [334]:
				xmin = 88.9204
				xmax = 89.0404
				text = "AH0"
			intervals [335]:
				xmin = 89.0404
				xmax = 89.1204
				text = "D"
			intervals [336]:
				xmin = 89.1204
				xmax = 89.2604
				text = "IH0"
			intervals [337]:
				xmin = 89.2604
				xmax = 89.3904
				text = "T"
			intervals [338]:
				xmin = 89.3904
				xmax = 89.4504
				text = "EH1"
			intervals [339]:
				xmin = 89.4504
				xmax = 89.5404
				text = "K"
			intervals [340]:
				xmin = 89.5404
				xmax = 89.6004
				text = "T"
			intervals [341]:
				xmin = 89.6004
				xmax = 89.6404
				text = "IH0"
			intervals [342]:
				xmin = 89.6404
				xmax = 89.7104
				text = "V"
			intervals [343]:
				xmin = 89.7104
				xmax = 89.8304
				text = "S"
			intervals [344]:
				xmin = 89.8304
				xmax = 89.8904
				text = "T"
			intervals [345]:
				xmin = 89.8904
				xmax = 89.9704
				text = "AO1"
			intervals [346]:
				xmin = 89.9704
				xmax = 90.1304
				text = "R"
			intervals [347]:
				xmin = 90.1304
				xmax = 90.1704
				text = "IY0"
			intervals [348]:
				xmin = 90.1704
				xmax = 97.8394
				text = "sp"
			intervals [349]:
				xmin = 97.8394
				xmax = 97.8694
				text = "W"
			intervals [350]:
				xmin = 97.8694
				xmax = 97.8994
				text = "AH1"
			intervals [351]:
				xmin = 97.8994
				xmax = 97.9294
				text = "T"
			intervals [352]:
				xmin = 97.9294
				xmax = 97.9594
				text = "D"
			intervals [353]:
				xmin = 97.9594
				xmax = 97.9894
				text = "UW1"
			intervals [354]:
				xmin = 97.9894
				xmax = 98.0194
				text = "Y"
			intervals [355]:
				xmin = 98.0194
				xmax = 98.0494
				text = "UW1"
			intervals [356]:
				xmin = 98.0494
				xmax = 98.0794
				text = "M"
			intervals [357]:
				xmin = 98.0794
				xmax = 98.1994
				text = "IY1"
			intervals [358]:
				xmin = 98.1994
				xmax = 98.2494
				text = "N"
			intervals [359]:
				xmin = 98.2494
				xmax = 98.2894
				text = "W"
			intervals [360]:
				xmin = 98.2894
				xmax = 98.3394
				text = "AH1"
			intervals [361]:
				xmin = 98.3394
				xmax = 98.3794
				text = "T"
			intervals [362]:
				xmin = 98.3794
				xmax = 98.4794
				text = "HH"
			intervals [363]:
				xmin = 98.4794
				xmax = 98.6094
				text = "AE1"
			intervals [364]:
				xmin = 98.6094
				xmax = 98.7194
				text = "P"
			intervals [365]:
				xmin = 98.7194
				xmax = 98.7494
				text = "AH0"
			intervals [366]:
				xmin = 98.7494
				xmax = 98.8294
				text = "N"
			intervals [367]:
				xmin = 98.8294
				xmax = 98.8694
				text = "D"
			intervals [368]:
				xmin = 98.8694
				xmax = 98.9294
				text = "EH1"
			intervals [369]:
				xmin = 98.9294
				xmax = 98.9694
				text = "V"
			intervals [370]:
				xmin = 98.9694
				xmax = 99.0094
				text = "R"
			intervals [371]:
				xmin = 99.0094
				xmax = 99.0594
				text = "IY0"
			intervals [372]:
				xmin = 99.0594
				xmax = 99.1294
				text = "TH"
			intervals [373]:
				xmin = 99.1294
				xmax = 99.1594
				text = "IH2"
			intervals [374]:
				xmin = 99.1594
				xmax = 99.2294
				text = "N"
			intervals [375]:
				xmin = 99.2294
				xmax = 99.2594
				text = "S"
			intervals [376]:
				xmin = 99.2594
				xmax = 99.2994
				text = "S"
			intervals [377]:
				xmin = 99.2994
				xmax = 99.3594
				text = "AH1"
			intervals [378]:
				xmin = 99.3594
				xmax = 99.3994
				text = "M"
			intervals [379]:
				xmin = 99.3994
				xmax = 99.4294
				text = "TH"
			intervals [380]:
				xmin = 99.4294
				xmax = 99.4594
				text = "IH0"
			intervals [381]:
				xmin = 99.4594
				xmax = 99.5094
				text = "N"
			intervals [382]:
				xmin = 99.5094
				xmax = 99.6394
				text = "sp"
			intervals [383]:
				xmin = 99.6394
				xmax = 99.6894
				text = "D"
			intervals [384]:
				xmin = 99.6894
				xmax = 99.7794
				text = "IH1"
			intervals [385]:
				xmin = 99.7794
				xmax = 99.8194
				text = "F"
			intervals [386]:
				xmin = 99.8194
				xmax = 99.8494
				text = "R"
			intervals [387]:
				xmin = 99.8494
				xmax = 99.8994
				text = "AH0"
			intervals [388]:
				xmin = 99.8994
				xmax = 99.9494
				text = "N"
			intervals [389]:
				xmin = 99.9494
				xmax = 99.9994
				text = "T"
			intervals [390]:
				xmin = 99.9994
				xmax = 100.0694
				text = "HH"
			intervals [391]:
				xmin = 100.0694
				xmax = 100.1394
				text = "AE1"
			intervals [392]:
				xmin = 100.1394
				xmax = 100.2394
				text = "P"
			intervals [393]:
				xmin = 100.2394
				xmax = 100.2694
				text = "AH0"
			intervals [394]:
				xmin = 100.2694
				xmax = 100.3394
				text = "N"
			intervals [395]:
				xmin = 100.3394
				xmax = 100.6994
				text = "Z"
			intervals [396]:
				xmin = 100.6994
				xmax = 100.8098
				text = ""
			intervals [397]:
				xmin = 100.8098
				xmax = 100.8498
				text = "sil"
			intervals [398]:
				xmin = 100.8498
				xmax = 101.0198
				text = "OW1"
			intervals [399]:
				xmin = 101.0198
				xmax = 101.0698
				text = "W"
			intervals [400]:
				xmin = 101.0698
				xmax = 101.0998
				text = "EH1"
			intervals [401]:
				xmin = 101.0998
				xmax = 101.2498
				text = "L"
			intervals [402]:
				xmin = 101.2498
				xmax = 101.5098
				text = "sp"
			intervals [403]:
				xmin = 101.5098
				xmax = 101.6498
				text = "IH0"
			intervals [404]:
				xmin = 101.6498
				xmax = 101.7698
				text = "T"
			intervals [405]:
				xmin = 101.7698
				xmax = 102.0198
				text = "sp"
			intervals [406]:
				xmin = 102.0198
				xmax = 102.0798
				text = "Z"
			intervals [407]:
				xmin = 102.0798
				xmax = 102.2898
				text = "sp"
			intervals [408]:
				xmin = 102.2898
				xmax = 102.4898
				text = "AH0"
			intervals [409]:
				xmin = 102.4898
				xmax = 105.2185
				text = "sp"
			intervals [410]:
				xmin = 105.2185
				xmax = 105.7085
				text = "OW1"
			intervals [411]:
				xmin = 105.7085
				xmax = 105.8685
				text = "AH1"
			intervals [412]:
				xmin = 105.8685
				xmax = 105.9785
				text = "sp"
			intervals [413]:
				xmin = 105.9785
				xmax = 106.1585
				text = "W"
			intervals [414]:
				xmin = 106.1585
				xmax = 106.2385
				text = "EH1"
			intervals [415]:
				xmin = 106.2385
				xmax = 106.2885
				text = "L"
			intervals [416]:
				xmin = 106.2885
				xmax = 106.3385
				text = "DH"
			intervals [417]:
				xmin = 106.3385
				xmax = 106.3985
				text = "AH0"
			intervals [418]:
				xmin = 106.3985
				xmax = 106.5085
				text = "F"
			intervals [419]:
				xmin = 106.5085
				xmax = 106.6685
				text = "ER1"
			intervals [420]:
				xmin = 106.6685
				xmax = 106.7585
				text = "S"
			intervals [421]:
				xmin = 106.7585
				xmax = 106.8085
				text = "T"
			intervals [422]:
				xmin = 106.8085
				xmax = 106.8485
				text = "W"
			intervals [423]:
				xmin = 106.8485
				xmax = 106.9185
				text = "AH1"
			intervals [424]:
				xmin = 106.9185
				xmax = 107.0085
				text = "N"
			intervals [425]:
				xmin = 107.0085
				xmax = 107.1585
				text = "SH"
			intervals [426]:
				xmin = 107.1585
				xmax = 107.3385
				text = "OW1"
			intervals [427]:
				xmin = 107.3385
				xmax = 107.3985
				text = "D"
			intervals [428]:
				xmin = 107.3985
				xmax = 107.4685
				text = "HH"
			intervals [429]:
				xmin = 107.4685
				xmax = 107.6485
				text = "AW1"
			intervals [430]:
				xmin = 107.6485
				xmax = 107.7085
				text = "HH"
			intervals [431]:
				xmin = 107.7085
				xmax = 107.8185
				text = "IY1"
			intervals [432]:
				xmin = 107.8185
				xmax = 107.8485
				text = "sp"
			intervals [433]:
				xmin = 107.8485
				xmax = 107.8985
				text = "G"
			intervals [434]:
				xmin = 107.8985
				xmax = 107.9685
				text = "AA1"
			intervals [435]:
				xmin = 107.9685
				xmax = 108.0385
				text = "T"
			intervals [436]:
				xmin = 108.0385
				xmax = 108.0685
				text = "sp"
			intervals [437]:
				xmin = 108.0685
				xmax = 108.2085
				text = "K"
			intervals [438]:
				xmin = 108.2085
				xmax = 108.2385
				text = "R"
			intervals [439]:
				xmin = 108.2385
				xmax = 108.2685
				text = "IH1"
			intervals [440]:
				xmin = 108.2685
				xmax = 108.3785
				text = "P"
			intervals [441]:
				xmin = 108.3785
				xmax = 108.5085
				text = "AH0"
			intervals [442]:
				xmin = 108.5085
				xmax = 108.5985
				text = "L"
			intervals [443]:
				xmin = 108.5985
				xmax = 108.6485
				text = "D"
			intervals [444]:
				xmin = 108.6485
				xmax = 108.7185
				text = "AE1"
			intervals [445]:
				xmin = 108.7185
				xmax = 108.8585
				text = "N"
			intervals [446]:
				xmin = 108.8585
				xmax = 108.9185
				text = "D"
			intervals [447]:
				xmin = 108.9185
				xmax = 109.1185
				text = "AH1"
			intervals [448]:
				xmin = 109.1185
				xmax = 109.1785
				text = "sp"
			intervals [449]:
				xmin = 109.1785
				xmax = 109.6495
				text = ""
			intervals [450]:
				xmin = 109.6495
				xmax = 109.7295
				text = "HH"
			intervals [451]:
				xmin = 109.7295
				xmax = 109.8295
				text = "IY1"
			intervals [452]:
				xmin = 109.8295
				xmax = 110.0195
				text = "sp"
			intervals [453]:
				xmin = 110.0195
				xmax = 110.1395
				text = "Y"
			intervals [454]:
				xmin = 110.1395
				xmax = 110.1895
				text = "UW1"
			intervals [455]:
				xmin = 110.1895
				xmax = 110.2495
				text = "N"
			intervals [456]:
				xmin = 110.2495
				xmax = 110.3895
				text = "OW1"
			intervals [457]:
				xmin = 110.3895
				xmax = 110.4795
				text = "HH"
			intervals [458]:
				xmin = 110.4795
				xmax = 110.7595
				text = "AW1"
			intervals [459]:
				xmin = 110.7595
				xmax = 110.7895
				text = "sp"
			intervals [460]:
				xmin = 110.7895
				xmax = 110.8595
				text = "HH"
			intervals [461]:
				xmin = 110.8595
				xmax = 110.9795
				text = "IY1"
			intervals [462]:
				xmin = 110.9795
				xmax = 111.0395
				text = "B"
			intervals [463]:
				xmin = 111.0395
				xmax = 111.0895
				text = "IY0"
			intervals [464]:
				xmin = 111.0895
				xmax = 111.1995
				text = "K"
			intervals [465]:
				xmin = 111.1995
				xmax = 111.2995
				text = "EY1"
			intervals [466]:
				xmin = 111.2995
				xmax = 111.3695
				text = "M"
			intervals [467]:
				xmin = 111.3695
				xmax = 111.4095
				text = "AH0"
			intervals [468]:
				xmin = 111.4095
				xmax = 111.4595
				text = "D"
			intervals [469]:
				xmin = 111.4595
				xmax = 111.5495
				text = "IH0"
			intervals [470]:
				xmin = 111.5495
				xmax = 111.6695
				text = "T"
			intervals [471]:
				xmin = 111.6695
				xmax = 111.7395
				text = "EH1"
			intervals [472]:
				xmin = 111.7395
				xmax = 111.8195
				text = "K"
			intervals [473]:
				xmin = 111.8195
				xmax = 111.8495
				text = "T"
			intervals [474]:
				xmin = 111.8495
				xmax = 111.8895
				text = "IH0"
			intervals [475]:
				xmin = 111.8895
				xmax = 111.9595
				text = "V"
			intervals [476]:
				xmin = 111.9595
				xmax = 112.0195
				text = "IH1"
			intervals [477]:
				xmin = 112.0195
				xmax = 112.0895
				text = "N"
			intervals [478]:
				xmin = 112.0895
				xmax = 112.1195
				text = "DH"
			intervals [479]:
				xmin = 112.1195
				xmax = 112.1795
				text = "AH0"
			intervals [480]:
				xmin = 112.1795
				xmax = 112.2595
				text = "W"
			intervals [481]:
				xmin = 112.2595
				xmax = 112.3595
				text = "IY1"
			intervals [482]:
				xmin = 112.3595
				xmax = 112.4795
				text = "L"
			intervals [483]:
				xmin = 112.4795
				xmax = 112.6295
				text = "CH"
			intervals [484]:
				xmin = 112.6295
				xmax = 112.7495
				text = "EH2"
			intervals [485]:
				xmin = 112.7495
				xmax = 112.9795
				text = "R"
			intervals [486]:
				xmin = 112.9795
				xmax = 113.0695
				text = "AE1"
			intervals [487]:
				xmin = 113.0695
				xmax = 113.2795
				text = "N"
			intervals [488]:
				xmin = 113.2795
				xmax = 113.3495
				text = "D"
			intervals [489]:
				xmin = 113.3495
				xmax = 113.6095
				text = "AH1"
			intervals [490]:
				xmin = 113.6095
				xmax = 113.6695
				text = "sp"
			intervals [491]:
				xmin = 113.6695
				xmax = 113.6995
				text = "DH"
			intervals [492]:
				xmin = 113.6995
				xmax = 113.7495
				text = "AH0"
			intervals [493]:
				xmin = 113.7495
				xmax = 113.7995
				text = "D"
			intervals [494]:
				xmin = 113.7995
				xmax = 113.8795
				text = "IH1"
			intervals [495]:
				xmin = 113.8795
				xmax = 114.0295
				text = "F"
			intervals [496]:
				xmin = 114.0295
				xmax = 114.0595
				text = "R"
			intervals [497]:
				xmin = 114.0595
				xmax = 114.0995
				text = "AH0"
			intervals [498]:
				xmin = 114.0995
				xmax = 114.2095
				text = "N"
			intervals [499]:
				xmin = 114.2095
				xmax = 114.3895
				text = "T"
			intervals [500]:
				xmin = 114.3895
				xmax = 115.062
				text = ""
			intervals [501]:
				xmin = 115.062
				xmax = 115.132
				text = "sil"
			intervals [502]:
				xmin = 115.132
				xmax = 115.452
				text = "AH1"
			intervals [503]:
				xmin = 115.452
				xmax = 115.492
				text = "AH0"
			intervals [504]:
				xmin = 115.492
				xmax = 115.532
				text = "D"
			intervals [505]:
				xmin = 115.532
				xmax = 115.582
				text = "sp"
			intervals [506]:
				xmin = 115.582
				xmax = 115.850
				text = ""
			intervals [507]:
				xmin = 115.850
				xmax = 116.000
				text = "T"
			intervals [508]:
				xmin = 116.000
				xmax = 116.090
				text = "AY1"
			intervals [509]:
				xmin = 116.090
				xmax = 116.140
				text = "P"
			intervals [510]:
				xmin = 116.140
				xmax = 116.210
				text = "S"
			intervals [511]:
				xmin = 116.210
				xmax = 116.250
				text = "AH0"
			intervals [512]:
				xmin = 116.250
				xmax = 116.330
				text = "V"
			intervals [513]:
				xmin = 116.330
				xmax = 116.410
				text = "IH0"
			intervals [514]:
				xmin = 116.410
				xmax = 116.540
				text = "K"
			intervals [515]:
				xmin = 116.540
				xmax = 116.570
				text = "W"
			intervals [516]:
				xmin = 116.570
				xmax = 116.600
				text = "IH1"
			intervals [517]:
				xmin = 116.600
				xmax = 116.690
				text = "P"
			intervals [518]:
				xmin = 116.690
				xmax = 116.750
				text = "M"
			intervals [519]:
				xmin = 116.750
				xmax = 116.830
				text = "AH0"
			intervals [520]:
				xmin = 116.830
				xmax = 116.860
				text = "N"
			intervals [521]:
				xmin = 116.860
				xmax = 116.890
				text = "T"
			intervals [522]:
				xmin = 116.890
				xmax = 116.950
				text = "DH"
			intervals [523]:
				xmin = 116.950
				xmax = 117.020
				text = "EY1"
			intervals [524]:
				xmin = 117.020
				xmax = 117.110
				text = "HH"
			intervals [525]:
				xmin = 117.110
				xmax = 117.160
				text = "AE1"
			intervals [526]:
				xmin = 117.160
				xmax = 117.220
				text = "D"
			intervals [527]:
				xmin = 117.220
				xmax = 117.250
				text = "T"
			intervals [528]:
				xmin = 117.250
				xmax = 117.310
				text = "AH0"
			intervals [529]:
				xmin = 117.310
				xmax = 117.450
				text = "S"
			intervals [530]:
				xmin = 117.450
				xmax = 117.500
				text = "EH1"
			intervals [531]:
				xmin = 117.500
				xmax = 117.550
				text = "T"
			intervals [532]:
				xmin = 117.550
				xmax = 117.650
				text = "AH1"
			intervals [533]:
				xmin = 117.650
				xmax = 117.690
				text = "P"
			intervals [534]:
				xmin = 117.690
				xmax = 117.860
				text = "F"
			intervals [535]:
				xmin = 117.860
				xmax = 118.000
				text = "AO1"
			intervals [536]:
				xmin = 118.000
				xmax = 118.090
				text = "R"
			intervals [537]:
				xmin = 118.090
				xmax = 118.240
				text = "IH0"
			intervals [538]:
				xmin = 118.240
				xmax = 118.280
				text = "M"
			intervals [539]:
				xmin = 118.280
				xmax = 118.330
				text = "AH0"
			intervals [540]:
				xmin = 118.330
				xmax = 118.360
				text = "N"
			intervals [541]:
				xmin = 118.360
				xmax = 118.390
				text = "DH"
			intervals [542]:
				xmin = 118.390
				xmax = 118.500
				text = "AH0"
			intervals [543]:
				xmin = 118.500
				xmax = 118.530
				text = "sp"
			intervals [544]:
				xmin = 118.530
				xmax = 118.580
				text = "D"
			intervals [545]:
				xmin = 118.580
				xmax = 118.630
				text = "IH1"
			intervals [546]:
				xmin = 118.630
				xmax = 118.710
				text = "F"
			intervals [547]:
				xmin = 118.710
				xmax = 118.740
				text = "R"
			intervals [548]:
				xmin = 118.740
				xmax = 118.770
				text = "AH0"
			intervals [549]:
				xmin = 118.770
				xmax = 118.800
				text = "N"
			intervals [550]:
				xmin = 118.800
				xmax = 118.830
				text = "T"
			intervals [551]:
				xmin = 118.830
				xmax = 118.890
				text = "P"
			intervals [552]:
				xmin = 118.890
				xmax = 118.960
				text = "IY1"
			intervals [553]:
				xmin = 118.960
				xmax = 119.010
				text = "P"
			intervals [554]:
				xmin = 119.010
				xmax = 119.040
				text = "AH0"
			intervals [555]:
				xmin = 119.040
				xmax = 119.260
				text = "L"
			intervals [556]:
				xmin = 119.260
				xmax = 119.290
				text = "sp"
			intervals [557]:
				xmin = 119.290
				xmax = 119.320
				text = "HH"
			intervals [558]:
				xmin = 119.320
				xmax = 119.380
				text = "UW1"
			intervals [559]:
				xmin = 119.380
				xmax = 119.460
				text = "W"
			intervals [560]:
				xmin = 119.460
				xmax = 119.490
				text = "ER1"
			intervals [561]:
				xmin = 119.490
				xmax = 119.520
				text = "W"
			intervals [562]:
				xmin = 119.520
				xmax = 119.570
				text = "ER1"
			intervals [563]:
				xmin = 119.570
				xmax = 119.680
				text = "K"
			intervals [564]:
				xmin = 119.680
				xmax = 119.710
[truncated: 287,765 more chars]
