# Supplementary material for: Considering Performance in the Automated and Manual Coding of Sociolinguistic Variables: Lessons From Variable (ING)
Source: Front Artif Intell. 2021 Apr 29;4:648543. doi: 10.3389/frai.2021.648543 (PMC8117961; doi:10.3389/frai.2021.648543)
Supplement: Supplementary file 5 [file Data_Sheet_5.ZIP › CORAAL_VARAligned_as_TextGrids_p1/DCA_se2_ag3_m_02_1.TextGrid]

File type = "ooTextFile"
Object class = "TextGrid"

xmin = 0.0
xmax = 1972.7949659863946
tiers? <exists>
size = 6
item []:
	item [1]:
		class = "IntervalTier"
		name = "DCA_int_01 - words"
		xmin = 0.0
		xmax = 1972.7949659863946
		intervals: size = 2130
			intervals [1]:
				xmin = 0.0
				xmax = 0.0069
				text = ""
			intervals [2]:
				xmin = 0.0069
				xmax = 0.0669
				text = "you"
			intervals [3]:
				xmin = 0.0669
				xmax = 0.3869
				text = "remember"
			intervals [4]:
				xmin = 0.3869
				xmax = 0.4969
				text = "the"
			intervals [5]:
				xmin = 0.4969
				xmax = 0.8169
				text = "kinds"
			intervals [6]:
				xmin = 0.8169
				xmax = 0.9269
				text = "of"
			intervals [7]:
				xmin = 0.9269
				xmax = 1.2569
				text = "games"
			intervals [8]:
				xmin = 1.2569
				xmax = 1.3769
				text = "you"
			intervals [9]:
				xmin = 1.3769
				xmax = 1.7169
				text = "played"
			intervals [10]:
				xmin = 1.7169
				xmax = 1.8569
				text = "as"
			intervals [11]:
				xmin = 1.8569
				xmax = 1.9669
				text = "a"
			intervals [12]:
				xmin = 1.9669
				xmax = 2.2569
				text = "kid"
			intervals [13]:
				xmin = 2.2569
				xmax = 3.0245
				text = ""
			intervals [14]:
				xmin = 3.0245
				xmax = 3.1645
				text = "say"
			intervals [15]:
				xmin = 3.1645
				xmax = 3.4545
				text = "about"
			intervals [16]:
				xmin = 3.4545
				xmax = 3.7545
				text = "ten"
			intervals [17]:
				xmin = 3.7545
				xmax = 4.0245
				text = "years"
			intervals [18]:
				xmin = 4.0245
				xmax = 4.3345
				text = "old"
			intervals [19]:
				xmin = 4.3345
				xmax = 14.2654
				text = ""
			intervals [20]:
				xmin = 14.2654
				xmax = 14.8054
				text = "mm-hm"
			intervals [21]:
				xmin = 14.8054
				xmax = 23.0169
				text = ""
			intervals [22]:
				xmin = 23.0169
				xmax = 23.1869
				text = "mm"
			intervals [23]:
				xmin = 23.1869
				xmax = 33.2151
				text = ""
			intervals [24]:
				xmin = 33.2151
				xmax = 33.4351
				text = "good"
			intervals [25]:
				xmin = 33.4351
				xmax = 34.3892
				text = ""
			intervals [26]:
				xmin = 34.3892
				xmax = 34.4792
				text = "uh"
			intervals [27]:
				xmin = 34.4792
				xmax = 34.6592
				text = "how"
			intervals [28]:
				xmin = 34.6592
				xmax = 34.8792
				text = "about"
			intervals [29]:
				xmin = 34.8792
				xmax = 35.1292
				text = "hide"
			intervals [30]:
				xmin = 35.1292
				xmax = 35.2592
				text = "and"
			intervals [31]:
				xmin = 35.2592
				xmax = 35.3392
				text = "go"
			intervals [32]:
				xmin = 35.3392
				xmax = 35.7692
				text = "seek"
			intervals [33]:
				xmin = 35.7692
				xmax = 35.8592
				text = "how"
			intervals [34]:
				xmin = 35.8592
				xmax = 36.0392
				text = "did"
			intervals [35]:
				xmin = 36.0392
				xmax = 36.2492
				text = "that"
			intervals [36]:
				xmin = 36.2492
				xmax = 36.6392
				text = "work"
			intervals [37]:
				xmin = 36.6392
				xmax = 54.0578
				text = ""
			intervals [38]:
				xmin = 54.0578
				xmax = 54.4378
				text = "mm-hm"
			intervals [39]:
				xmin = 54.4378
				xmax = 61.7099
				text = ""
			intervals [40]:
				xmin = 61.7099
				xmax = 61.9999
				text = "good"
			intervals [41]:
				xmin = 61.9999
				xmax = 62.6257
				text = ""
			intervals [42]:
				xmin = 62.6257
				xmax = 62.7057
				text = "uh"
			intervals [43]:
				xmin = 62.7057
				xmax = 62.8457
				text = "how"
			intervals [44]:
				xmin = 62.8457
				xmax = 62.9257
				text = "do"
			intervals [45]:
				xmin = 62.9257
				xmax = 63.0557
				text = "you"
			intervals [46]:
				xmin = 63.0557
				xmax = 63.3257
				text = "pick"
			intervals [47]:
				xmin = 63.3257
				xmax = 63.4157
				text = "the"
			intervals [48]:
				xmin = 63.4157
				xmax = 63.6357
				text = "guy"
			intervals [49]:
				xmin = 63.6357
				xmax = 63.7957
				text = "that"
			intervals [50]:
				xmin = 63.7957
				xmax = 63.8557
				text = "s"
			intervals [51]:
				xmin = 63.8557
				xmax = 64.0257
				text = "gonna"
			intervals [52]:
				xmin = 64.0257
				xmax = 64.2757
				text = "hide"
			intervals [53]:
				xmin = 64.2757
				xmax = 64.4657
				text = "his"
			intervals [54]:
				xmin = 64.4657
				xmax = 64.8957
				text = "eyes"
			intervals [55]:
				xmin = 64.8957
				xmax = 76.1037
				text = ""
			intervals [56]:
				xmin = 76.1037
				xmax = 76.2337
				text = "then"
			intervals [57]:
				xmin = 76.2337
				xmax = 76.3737
				text = "you"
			intervals [58]:
				xmin = 76.3737
				xmax = 76.6637
				text = "tag"
			intervals [59]:
				xmin = 76.6637
				xmax = 76.7837
				text = "'em"
			intervals [60]:
				xmin = 76.7837
				xmax = 83.3372
				text = ""
			intervals [61]:
				xmin = 83.3372
				xmax = 83.6772
				text = "uh-huh"
			intervals [62]:
				xmin = 83.6772
				xmax = 86.2287
				text = ""
			intervals [63]:
				xmin = 86.2287
				xmax = 86.4087
				text = "right"
			intervals [64]:
				xmin = 86.4087
				xmax = 91.2025
				text = ""
			intervals [65]:
				xmin = 91.2025
				xmax = 91.4825
				text = "uh"
			intervals [66]:
				xmin = 91.4825
				xmax = 91.5525
				text = ""
			intervals [67]:
				xmin = 91.5525
				xmax = 91.6125
				text = "do"
			intervals [68]:
				xmin = 91.6125
				xmax = 91.7325
				text = "you"
			intervals [69]:
				xmin = 91.7325
				xmax = 92.1325
				text = "remember"
			intervals [70]:
				xmin = 92.1325
				xmax = 92.6525
				text = "ever"
			intervals [71]:
				xmin = 92.6525
				xmax = 93.0225
				text = "using"
			intervals [72]:
				xmin = 93.0225
				xmax = 93.2625
				text = "any"
			intervals [73]:
				xmin = 93.2625
				xmax = 93.9725
				text = "rhymes"
			intervals [74]:
				xmin = 93.9725
				xmax = 94.1547
				text = ""
			intervals [75]:
				xmin = 94.1547
				xmax = 94.3147
				text = "on"
			intervals [76]:
				xmin = 94.3147
				xmax = 94.3647
				text = ""
			intervals [77]:
				xmin = 94.3647
				xmax = 94.6747
				text = "people"
			intervals [78]:
				xmin = 94.6747
				xmax = 94.7547
				text = "s"
			intervals [79]:
				xmin = 94.7547
				xmax = 95.2047
				text = "toes"
			intervals [80]:
				xmin = 95.2047
				xmax = 95.2947
				text = "or"
			intervals [81]:
				xmin = 95.2947
				xmax = 95.4047
				text = "on"
			intervals [82]:
				xmin = 95.4047
				xmax = 95.4547
				text = ""
			intervals [83]:
				xmin = 95.4547
				xmax = 95.5447
				text = "their"
			intervals [84]:
				xmin = 95.5447
				xmax = 96.1847
				text = "hands"
			intervals [85]:
				xmin = 96.1847
				xmax = 97.1614
				text = ""
			intervals [86]:
				xmin = 97.1614
				xmax = 97.2414
				text = "you"
			intervals [87]:
				xmin = 97.2414
				xmax = 97.3514
				text = "know"
			intervals [88]:
				xmin = 97.3514
				xmax = 97.3814
				text = ""
			intervals [89]:
				xmin = 97.3814
				xmax = 97.5514
				text = "like"
			intervals [90]:
				xmin = 97.5514
				xmax = 97.6014
				text = ""
			intervals [91]:
				xmin = 97.6014
				xmax = 98.0714
				text = "tarzan"
			intervals [92]:
				xmin = 98.0714
				xmax = 98.1814
				text = "was"
			intervals [93]:
				xmin = 98.1814
				xmax = 98.3014
				text = "in"
			intervals [94]:
				xmin = 98.3014
				xmax = 98.3714
				text = "a"
			intervals [95]:
				xmin = 98.3714
				xmax = 98.6414
				text = "tree"
			intervals [96]:
				xmin = 98.6414
				xmax = 98.7514
				text = "and"
			intervals [97]:
				xmin = 98.7514
				xmax = 98.9214
				text = "he"
			intervals [98]:
				xmin = 98.9214
				xmax = 99.1914
				text = "fell"
			intervals [99]:
				xmin = 99.1914
				xmax = 99.3814
				text = "out"
			intervals [100]:
				xmin = 99.3814
				xmax = 99.5914
				text = ""
			intervals [101]:
				xmin = 99.5914
				xmax = 99.8814
				text = "anything"
			intervals [102]:
				xmin = 99.8814
				xmax = 99.9114
				text = ""
			intervals [103]:
				xmin = 99.9114
				xmax = 100.0914
				text = "like"
			intervals [104]:
				xmin = 100.0914
				xmax = 100.1514
				text = ""
			intervals [105]:
				xmin = 100.1514
				xmax = 100.3014
				text = "that"
			intervals [106]:
				xmin = 100.3014
				xmax = 104.5591
				text = ""
			intervals [107]:
				xmin = 104.5591
				xmax = 104.8491
				text = "didn't"
			intervals [108]:
				xmin = 104.8491
				xmax = 105.0591
				text = "use"
			intervals [109]:
				xmin = 105.0591
				xmax = 105.3591
				text = "those"
			intervals [110]:
				xmin = 105.3591
				xmax = 106.5745
				text = ""
			intervals [111]:
				xmin = 106.5745
				xmax = 107.0745
				text = "okay"
			intervals [112]:
				xmin = 107.0745
				xmax = 107.1045
				text = ""
			intervals [113]:
				xmin = 107.1045
				xmax = 107.4145
				text = "uh"
			intervals [114]:
				xmin = 107.4145
				xmax = 108.1018
				text = ""
			intervals [115]:
				xmin = 108.1018
				xmax = 108.2018
				text = "how"
			intervals [116]:
				xmin = 108.2018
				xmax = 108.4018
				text = "about"
			intervals [117]:
				xmin = 108.4018
				xmax = 108.8418
				text = "mumblety"
			intervals [118]:
				xmin = 108.8418
				xmax = 109.1718
				text = "peg"
			intervals [119]:
				xmin = 109.1718
				xmax = 109.2618
				text = "how"
			intervals [120]:
				xmin = 109.2618
				xmax = 109.3218
				text = "do"
			intervals [121]:
				xmin = 109.3218
				xmax = 109.3918
				text = "you"
			intervals [122]:
				xmin = 109.3918
				xmax = 109.6418
				text = "play"
			intervals [123]:
				xmin = 109.6418
				xmax = 109.7218
				text = ""
			intervals [124]:
				xmin = 109.7218
				xmax = 109.8418
				text = "that"
			intervals [125]:
				xmin = 109.8418
				xmax = 111.4468
				text = ""
			intervals [126]:
				xmin = 111.4468
				xmax = 111.5768
				text = "with"
			intervals [127]:
				xmin = 111.5768
				xmax = 111.6368
				text = "the"
			intervals [128]:
				xmin = 111.6368
				xmax = 111.9368
				text = ""
			intervals [129]:
				xmin = 111.9368
				xmax = 111.9968
				text = "ice"
			intervals [130]:
				xmin = 111.9968
				xmax = 112.2468
				text = "pick"
			intervals [131]:
				xmin = 112.2468
				xmax = 132.8541
				text = ""
			intervals [132]:
				xmin = 132.8541
				xmax = 133.6241
				text = "mm-hm"
			intervals [133]:
				xmin = 133.6241
				xmax = 139.695
				text = ""
			intervals [134]:
				xmin = 139.695
				xmax = 140.095
				text = "mm-hm"
			intervals [135]:
				xmin = 140.095
				xmax = 147.4719
				text = ""
			intervals [136]:
				xmin = 147.4719
				xmax = 147.7719
				text = "oh"
			intervals [137]:
				xmin = 147.7719
				xmax = 148.1205
				text = ""
			intervals [138]:
				xmin = 148.1205
				xmax = 148.3405
				text = "good"
			intervals [139]:
				xmin = 148.3405
				xmax = 149.5916
				text = ""
			intervals [140]:
				xmin = 149.5916
				xmax = 149.8416
				text = "uh"
			intervals [141]:
				xmin = 149.8416
				xmax = 150.2058
				text = ""
			intervals [142]:
				xmin = 150.2058
				xmax = 150.2658
				text = "you"
			intervals [143]:
				xmin = 150.2658
				xmax = 150.4658
				text = "say"
			intervals [144]:
				xmin = 150.4658
				xmax = 150.5858
				text = "you"
			intervals [145]:
				xmin = 150.5858
				xmax = 150.8058
				text = "really"
			intervals [146]:
				xmin = 150.8058
				xmax = 151.0758
				text = "liked"
			intervals [147]:
				xmin = 151.0758
				xmax = 151.6458
				text = "baseball"
			intervals [148]:
				xmin = 151.6458
				xmax = 153.2615
				text = ""
			intervals [149]:
				xmin = 153.2615
				xmax = 153.4715
				text = "where"
			intervals [150]:
				xmin = 153.4715
				xmax = 153.6115
				text = "did"
			intervals [151]:
				xmin = 153.6115
				xmax = 153.7015
				text = "you"
			intervals [152]:
				xmin = 153.7015
				xmax = 154.0215
				text = "play"
			intervals [153]:
				xmin = 154.0215
				xmax = 154.1215
				text = ""
			intervals [154]:
				xmin = 154.1215
				xmax = 154.5915
				text = "baseball"
			intervals [155]:
				xmin = 154.5915
				xmax = 154.7215
				text = "did"
			intervals [156]:
				xmin = 154.7215
				xmax = 154.8215
				text = "you"
			intervals [157]:
				xmin = 154.8215
				xmax = 154.9915
				text = "were"
			intervals [158]:
				xmin = 154.9915
				xmax = 155.0715
				text = "you"
			intervals [159]:
				xmin = 155.0715
				xmax = 155.1915
				text = "on"
			intervals [160]:
				xmin = 155.1915
				xmax = 155.2715
				text = "a"
			intervals [161]:
				xmin = 155.2715
				xmax = 155.657
				text = ""
			intervals [162]:
				xmin = 155.657
				xmax = 156.267
				text = "organized"
			intervals [163]:
				xmin = 156.267
				xmax = 156.667
				text = "team"
			intervals [164]:
				xmin = 156.667
				xmax = 156.767
				text = "or"
			intervals [165]:
				xmin = 156.767
				xmax = 157.2728
				text = ""
			intervals [166]:
				xmin = 157.2728
				xmax = 157.5128
				text = "just"
			intervals [167]:
				xmin = 157.5128
				xmax = 157.5628
				text = "a"
			intervals [168]:
				xmin = 157.5628
				xmax = 157.8528
				text = "bunch"
			intervals [169]:
				xmin = 157.8528
				xmax = 157.9128
				text = "of"
			intervals [170]:
				xmin = 157.9128
				xmax = 158.1528
				text = "kids"
			intervals [171]:
				xmin = 158.1528
				xmax = 158.3828
				text = "getting"
			intervals [172]:
				xmin = 158.3828
				xmax = 158.4128
				text = ""
			intervals [173]:
				xmin = 158.4128
				xmax = 158.6628
				text = "together"
			intervals [174]:
				xmin = 158.6628
				xmax = 164.103
				text = ""
			intervals [175]:
				xmin = 164.103
				xmax = 164.133
				text = "oh"
			intervals [176]:
				xmin = 164.133
				xmax = 164.253
				text = "really"
			intervals [177]:
				xmin = 164.253
				xmax = 165.2378
				text = ""
			intervals [178]:
				xmin = 165.2378
				xmax = 165.3578
				text = "what"
			intervals [179]:
				xmin = 165.3578
				xmax = 165.8478
				text = "position"
			intervals [180]:
				xmin = 165.8478
				xmax = 165.8978
				text = ""
			intervals [181]:
				xmin = 165.8978
				xmax = 165.9578
				text = "were"
			intervals [182]:
				xmin = 165.9578
				xmax = 166.0078
				text = ""
			intervals [183]:
				xmin = 166.0078
				xmax = 166.0678
				text = "you"
			intervals [184]:
				xmin = 166.0678
				xmax = 169.2165
				text = ""
			intervals [185]:
				xmin = 169.2165
				xmax = 169.4565
				text = "pretty"
			intervals [186]:
				xmin = 169.4565
				xmax = 169.8065
				text = ""
			intervals [187]:
				xmin = 169.8065
				xmax = 169.9465
				text = "good"
			intervals [188]:
				xmin = 169.9465
				xmax = 170.0865
				text = "hitter"
			intervals [189]:
				xmin = 170.0865
				xmax = 175.3817
				text = ""
			intervals [190]:
				xmin = 175.3817
				xmax = 175.5317
				text = "no"
			intervals [191]:
				xmin = 175.5317
				xmax = 175.5817
				text = ""
			intervals [192]:
				xmin = 175.5817
				xmax = 175.9317
				text = "kidding"
			intervals [193]:
				xmin = 175.9317
				xmax = 177.1184
				text = ""
			intervals [194]:
				xmin = 177.1184
				xmax = 177.6284
				text = "competition"
			intervals [195]:
				xmin = 177.6284
				xmax = 177.6884
				text = "s"
			intervals [196]:
				xmin = 177.6884
				xmax = 177.9784
				text = "pretty"
			intervals [197]:
				xmin = 177.9784
				xmax = 178.2084
				text = "tough"
			intervals [198]:
				xmin = 178.2084
				xmax = 178.2384
				text = ""
			intervals [199]:
				xmin = 178.2384
				xmax = 178.3484
				text = "in"
			intervals [200]:
				xmin = 178.3484
				xmax = 178.4484
				text = "the"
			intervals [201]:
				xmin = 178.4484
				xmax = 178.7084
				text = "service"
			intervals [202]:
				xmin = 178.7084
				xmax = 180.8805
				text = ""
			intervals [203]:
				xmin = 180.8805
				xmax = 181.0005
				text = "were"
			intervals [204]:
				xmin = 181.0005
				xmax = 181.1405
				text = "there"
			intervals [205]:
				xmin = 181.1405
				xmax = 181.4805
				text = "any"
			intervals [206]:
				xmin = 181.4805
				xmax = 181.5605
				text = ""
			intervals [207]:
				xmin = 181.5605
				xmax = 182.2805
				text = "professionals"
			intervals [208]:
				xmin = 182.2805
				xmax = 182.3605
				text = "in"
			intervals [209]:
				xmin = 182.3605
				xmax = 182.4205
				text = ""
			intervals [210]:
				xmin = 182.4205
				xmax = 182.5305
				text = "it"
			intervals [211]:
				xmin = 182.5305
				xmax = 182.8599
				text = ""
			intervals [212]:
				xmin = 182.8599
				xmax = 183.1999
				text = "sometimes"
			intervals [213]:
				xmin = 183.1999
				xmax = 184.3099
				text = "<unk>"
			intervals [214]:
				xmin = 184.3099
				xmax = 189.5518
				text = ""
			intervals [215]:
				xmin = 189.5518
				xmax = 190.0718
				text = "mm-hm"
			intervals [216]:
				xmin = 190.0718
				xmax = 191.2184
				text = ""
			intervals [217]:
				xmin = 191.2184
				xmax = 191.2784
				text = "and"
			intervals [218]:
				xmin = 191.2784
				xmax = 191.3884
				text = "you"
			intervals [219]:
				xmin = 191.3884
				xmax = 191.4984
				text = "were"
			intervals [220]:
				xmin = 191.4984
				xmax = 191.6184
				text = "on"
			intervals [221]:
				xmin = 191.6184
				xmax = 191.7284
				text = "the"
			intervals [222]:
				xmin = 191.7284
				xmax = 191.9684
				text = "all"
			intervals [223]:
				xmin = 191.9684
				xmax = 192.3984
				text = "star"
			intervals [224]:
				xmin = 192.3984
				xmax = 193.4453
				text = ""
			intervals [225]:
				xmin = 193.4453
				xmax = 193.8253
				text = "team"
			intervals [226]:
				xmin = 193.8253
				xmax = 193.9253
				text = ""
			intervals [227]:
				xmin = 193.9253
				xmax = 194.0453
				text = "<unk>"
			intervals [228]:
				xmin = 194.0453
				xmax = 195.3702
				text = ""
			intervals [229]:
				xmin = 195.3702
				xmax = 195.5002
				text = "did"
			intervals [230]:
				xmin = 195.5002
				xmax = 195.5702
				text = "you"
			intervals [231]:
				xmin = 195.5702
				xmax = 195.7302
				text = "ever"
			intervals [232]:
				xmin = 195.7302
				xmax = 195.9202
				text = "think"
			intervals [233]:
				xmin = 195.9202
				xmax = 196.2002
				text = "about"
			intervals [234]:
				xmin = 196.2002
				xmax = 196.4802
				text = "going"
			intervals [235]:
				xmin = 196.4802
				xmax = 196.7002
				text = "into"
			intervals [236]:
				xmin = 196.7002
				xmax = 196.7302
				text = ""
			intervals [237]:
				xmin = 196.7302
				xmax = 197.2802
				text = "professional"
			intervals [238]:
				xmin = 197.2802
				xmax = 200.2654
				text = ""
			intervals [239]:
				xmin = 200.2654
				xmax = 201.7954
				text = "<unk>"
			intervals [240]:
				xmin = 201.7954
				xmax = 202.8524
				text = ""
			intervals [241]:
				xmin = 202.8524
				xmax = 203.3024
				text = "you're"
			intervals [242]:
				xmin = 203.3024
				xmax = 203.3324
				text = "a"
			intervals [243]:
				xmin = 203.3324
				xmax = 203.4624
				text = "lot"
			intervals [244]:
				xmin = 203.4624
				xmax = 203.9324
				text = "closer"
			intervals [245]:
				xmin = 203.9324
				xmax = 204.1224
				text = "to"
			intervals [246]:
				xmin = 204.1224
				xmax = 204.2224
				text = "it"
			intervals [247]:
				xmin = 204.2224
				xmax = 204.2924
				text = ""
			intervals [248]:
				xmin = 204.2924
				xmax = 204.3824
				text = "than"
			intervals [249]:
				xmin = 204.3824
				xmax = 204.5524
				text = "i"
			intervals [250]:
				xmin = 204.5524
				xmax = 204.6024
				text = ""
			intervals [251]:
				xmin = 204.6024
				xmax = 204.7724
				text = "am"
			intervals [252]:
				xmin = 204.7724
				xmax = 206.3391
				text = ""
			intervals [253]:
				xmin = 206.3391
				xmax = 206.4891
				text = "did"
			intervals [254]:
				xmin = 206.4891
				xmax = 206.5591
				text = "you"
			intervals [255]:
				xmin = 206.5591
				xmax = 206.6891
				text = "have"
			intervals [256]:
				xmin = 206.6891
				xmax = 206.8991
				text = "pretty"
			intervals [257]:
				xmin = 206.8991
				xmax = 207.0691
				text = "good"
			intervals [258]:
				xmin = 207.0691
				xmax = 207.3991
				text = "teams"
			intervals [259]:
				xmin = 207.3991
				xmax = 207.4691
				text = "in"
			intervals [260]:
				xmin = 207.4691
				xmax = 207.4991
				text = ""
			intervals [261]:
				xmin = 207.4991
				xmax = 207.6891
				text = "high"
			intervals [262]:
				xmin = 207.6891
				xmax = 207.7191
				text = ""
			intervals [263]:
				xmin = 207.7191
				xmax = 208.0591
				text = "school"
			intervals [264]:
				xmin = 208.0591
				xmax = 212.6144
				text = ""
			intervals [265]:
				xmin = 212.6144
				xmax = 212.7244
				text = "oh"
			intervals [266]:
				xmin = 212.7244
				xmax = 212.7544
				text = ""
			intervals [267]:
				xmin = 212.7544
				xmax = 212.8544
				text = "that"
			intervals [268]:
				xmin = 212.8544
				xmax = 212.8844
				text = ""
			intervals [269]:
				xmin = 212.8844
				xmax = 213.0144
				text = "s"
			intervals [270]:
				xmin = 213.0144
				xmax = 213.3244
				text = "alright"
			intervals [271]:
				xmin = 213.3244
				xmax = 215.2622
				text = ""
			intervals [272]:
				xmin = 215.2622
				xmax = 215.3722
				text = "did"
			intervals [273]:
				xmin = 215.3722
				xmax = 215.4422
				text = "you"
			intervals [274]:
				xmin = 215.4422
				xmax = 215.6022
				text = "ever"
			intervals [275]:
				xmin = 215.6022
				xmax = 215.8022
				text = "play"
			intervals [276]:
				xmin = 215.8022
				xmax = 216.3422
				text = "marbles"
			intervals [277]:
				xmin = 216.3422
				xmax = 231.9717
				text = ""
			intervals [278]:
				xmin = 231.9717
				xmax = 232.4017
				text = "yeah"
			intervals [279]:
				xmin = 232.4017
				xmax = 233.495
				text = ""
			intervals [280]:
				xmin = 233.495
				xmax = 233.525
				text = "i"
			intervals [281]:
				xmin = 233.525
				xmax = 233.825
				text = ""
			intervals [282]:
				xmin = 233.825
				xmax = 233.975
				text = "think"
			intervals [283]:
				xmin = 233.975
				xmax = 234.285
				text = "most"
			intervals [284]:
				xmin = 234.285
				xmax = 234.785
				text = ""
			intervals [285]:
				xmin = 234.785
				xmax = 234.945
				text = "people"
			intervals [286]:
				xmin = 234.945
				xmax = 234.985
				text = ""
			intervals [287]:
				xmin = 234.985
				xmax = 235.095
				text = "feel"
			intervals [288]:
				xmin = 235.095
				xmax = 235.205
				text = ""
			intervals [289]:
				xmin = 235.205
				xmax = 235.295
				text = "that"
			intervals [290]:
				xmin = 235.295
				xmax = 235.325
				text = ""
			intervals [291]:
				xmin = 235.325
				xmax = 235.385
				text = "way"
			intervals [292]:
				xmin = 235.385
				xmax = 236.2024
				text = ""
			intervals [293]:
				xmin = 236.2024
				xmax = 236.3024
				text = "do"
			intervals [294]:
				xmin = 236.3024
				xmax = 236.5724
				text = "kids"
			intervals [295]:
				xmin = 236.5724
				xmax = 236.8824
				text = "around"
			intervals [296]:
				xmin = 236.8824
				xmax = 237.1824
				text = "here"
			intervals [297]:
				xmin = 237.1824
				xmax = 237.4324
				text = "as"
			intervals [298]:
				xmin = 237.4324
				xmax = 237.6824
				text = "far"
			intervals [299]:
				xmin = 237.6824
				xmax = 237.8224
				text = "as"
			intervals [300]:
				xmin = 237.8224
				xmax = 237.9224
				text = "you"
			intervals [301]:
				xmin = 237.9224
				xmax = 237.9524
				text = ""
			intervals [302]:
				xmin = 237.9524
				xmax = 238.1324
				text = "know"
			intervals [303]:
				xmin = 238.1324
				xmax = 238.1924
				text = ""
			intervals [304]:
				xmin = 238.1924
				xmax = 238.3824
				text = "play"
			intervals [305]:
				xmin = 238.3824
				xmax = 238.5624
				text = "any"
			intervals [306]:
				xmin = 238.5624
				xmax = 238.8324
				text = "games"
			intervals [307]:
				xmin = 238.8324
				xmax = 238.8924
				text = ""
			intervals [308]:
				xmin = 238.8924
				xmax = 238.9924
				text = "with"
			intervals [309]:
				xmin = 238.9924
				xmax = 239.0524
				text = ""
			intervals [310]:
				xmin = 239.0524
				xmax = 239.3824
				text = "bottle"
			intervals [311]:
				xmin = 239.3824
				xmax = 240.0024
				text = "caps"
			intervals [312]:
				xmin = 240.0024
				xmax = 242.1502
				text = ""
			intervals [313]:
				xmin = 242.1502
				xmax = 242.4602
				text = "bottle"
			intervals [314]:
				xmin = 242.4602
				xmax = 242.4902
				text = ""
			intervals [315]:
				xmin = 242.4902
				xmax = 243.0402
				text = "caps"
			intervals [316]:
				xmin = 243.0402
				xmax = 243.9246
				text = ""
			intervals [317]:
				xmin = 243.9246
				xmax = 244.1446
				text = "off"
			intervals [318]:
				xmin = 244.1446
				xmax = 244.2146
				text = "of"
			intervals [319]:
				xmin = 244.2146
				xmax = 244.5046
				text = "pop"
			intervals [320]:
				xmin = 244.5046
				xmax = 244.7546
				text = ""
			intervals [321]:
				xmin = 244.7546
				xmax = 244.9446
				text = "bottles"
			intervals [322]:
				xmin = 244.9446
				xmax = 244.9746
				text = ""
			intervals [323]:
				xmin = 244.9746
				xmax = 245.0646
				text = "or"
			intervals [324]:
				xmin = 245.0646
				xmax = 245.1246
				text = ""
			intervals [325]:
				xmin = 245.1246
				xmax = 245.5346
				text = "anything"
			intervals [326]:
				xmin = 245.5346
				xmax = 255.4016
				text = ""
			intervals [327]:
				xmin = 255.4016
				xmax = 255.5916
				text = "mm-hm"
			intervals [328]:
				xmin = 255.5916
				xmax = 268.0679
				text = ""
			intervals [329]:
				xmin = 268.0679
				xmax = 268.1179
				text = "oh"
			intervals [330]:
				xmin = 268.1179
				xmax = 269.4755
				text = ""
			intervals [331]:
				xmin = 269.4755
				xmax = 269.5555
				text = "you"
			intervals [332]:
				xmin = 269.5555
				xmax = 269.5855
				text = ""
			intervals [333]:
				xmin = 269.5855
				xmax = 269.6955
				text = "ever"
			intervals [334]:
				xmin = 269.6955
				xmax = 269.8355
				text = "heard"
			intervals [335]:
				xmin = 269.8355
				xmax = 269.9155
				text = "of"
			intervals [336]:
				xmin = 269.9155
				xmax = 269.9855
				text = "a"
			intervals [337]:
				xmin = 269.9855
				xmax = 270.2255
				text = "game"
			intervals [338]:
				xmin = 270.2255
				xmax = 270.2655
				text = ""
			intervals [339]:
				xmin = 270.2655
				xmax = 270.5755
				text = "called"
			intervals [340]:
				xmin = 270.5755
				xmax = 271.2855
				text = "skelzies"
			intervals [341]:
				xmin = 271.2855
				xmax = 272.8685
				text = ""
			intervals [342]:
				xmin = 272.8685
				xmax = 272.9685
				text = "did"
			intervals [343]:
				xmin = 272.9685
				xmax = 273.0685
				text = "you"
			intervals [344]:
				xmin = 273.0685
				xmax = 273.2185
				text = "ever"
			intervals [345]:
				xmin = 273.2185
				xmax = 273.3585
				text = "hear"
			intervals [346]:
				xmin = 273.3585
				xmax = 273.4185
				text = "of"
			intervals [347]:
				xmin = 273.4185
				xmax = 273.5685
				text = "that"
			intervals [348]:
				xmin = 273.5685
				xmax = 273.5985
				text = ""
			intervals [349]:
				xmin = 273.5985
				xmax = 273.9585
				text = "rdx"
			intervals [350]:
				xmin = 273.9585
				xmax = 274.1748
				text = ""
			intervals [351]:
				xmin = 274.1748
				xmax = 274.8148
				text = "<unk>"
			intervals [352]:
				xmin = 274.8148
				xmax = 279.1924
				text = ""
			intervals [353]:
				xmin = 279.1924
				xmax = 279.3524
				text = "what"
			intervals [354]:
				xmin = 279.3524
				xmax = 279.4324
				text = "do"
			intervals [355]:
				xmin = 279.4324
				xmax = 279.6624
				text = "they"
			intervals [356]:
				xmin = 279.6624
				xmax = 279.9624
				text = "do"
			intervals [357]:
				xmin = 279.9624
				xmax = 281.1185
				text = ""
			intervals [358]:
				xmin = 281.1185
				xmax = 281.5385
				text = "mm-hm"
			intervals [359]:
				xmin = 281.5385
				xmax = 287.2982
				text = ""
			intervals [360]:
				xmin = 287.2982
				xmax = 287.4782
				text = "oh"
			intervals [361]:
				xmin = 287.4782
				xmax = 288.7301
				text = ""
			intervals [362]:
				xmin = 288.7301
				xmax = 288.9801
				text = "kids"
			intervals [363]:
				xmin = 288.9801
				xmax = 289.1201
				text = "we"
			intervals [364]:
				xmin = 289.1201
				xmax = 289.4801
				text = "interviewed"
			intervals [365]:
				xmin = 289.4801
				xmax = 289.5401
				text = "in"
			intervals [366]:
				xmin = 289.5401
				xmax = 289.6201
				text = "new"
			intervals [367]:
				xmin = 289.6201
				xmax = 289.9001
				text = "york"
			intervals [368]:
				xmin = 289.9001
				xmax = 289.9701
				text = ""
			intervals [369]:
				xmin = 289.9701
				xmax = 290.2801
				text = "last"
			intervals [370]:
				xmin = 290.2801
				xmax = 290.4501
				text = "week"
			intervals [371]:
				xmin = 290.4501
				xmax = 290.6401
				text = "had"
			intervals [372]:
				xmin = 290.6401
				xmax = 290.6901
				text = "a"
			intervals [373]:
				xmin = 290.6901
				xmax = 290.9101
				text = "game"
			intervals [374]:
				xmin = 290.9101
				xmax = 291.2201
				text = "called"
			intervals [375]:
				xmin = 291.2201
				xmax = 291.8101
				text = "skelzies"
			intervals [376]:
				xmin = 291.8101
				xmax = 291.9201
				text = "i"
			intervals [377]:
				xmin = 291.9201
				xmax = 292.1901
				text = "never"
			intervals [378]:
				xmin = 292.1901
				xmax = 292.3701
				text = "could"
			intervals [379]:
				xmin = 292.3701
				xmax = 293.0201
				text = "understand"
			intervals [380]:
				xmin = 293.0201
				xmax = 293.1501
				text = "s"
			intervals [381]:
				xmin = 293.1501
				xmax = 293.7232
				text = ""
			intervals [382]:
				xmin = 293.7232
				xmax = 293.9232
				text = "something"
			intervals [383]:
				xmin = 293.9232
				xmax = 294.1032
				text = "about"
			intervals [384]:
				xmin = 294.1032
				xmax = 294.4932
				text = "throwing"
			intervals [385]:
				xmin = 294.4932
				xmax = 294.7832
				text = "bottle"
			intervals [386]:
				xmin = 294.7832
				xmax = 295.0732
				text = "caps"
			intervals [387]:
				xmin = 295.0732
				xmax = 295.1332
				text = "in"
			intervals [388]:
				xmin = 295.1332
				xmax = 295.1632
				text = ""
			intervals [389]:
				xmin = 295.1632
				xmax = 295.3132
				text = "a"
			intervals [390]:
				xmin = 295.3132
				xmax = 295.7232
				text = "box"
			intervals [391]:
				xmin = 295.7232
				xmax = 295.7532
				text = ""
			intervals [392]:
				xmin = 295.7532
				xmax = 295.8232
				text = "or"
			intervals [393]:
				xmin = 295.8232
				xmax = 296.0632
				text = "something"
			intervals [394]:
				xmin = 296.0632
				xmax = 298.9747
				text = ""
			intervals [395]:
				xmin = 298.9747
				xmax = 299.0647
				text = "i"
			intervals [396]:
				xmin = 299.0647
				xmax = 299.3147
				text = "never"
			intervals [397]:
				xmin = 299.3147
				xmax = 299.5647
				text = "did"
			intervals [398]:
				xmin = 299.5647
				xmax = 299.5947
				text = ""
			intervals [399]:
				xmin = 299.5947
				xmax = 299.7147
				text = "either"
			intervals [400]:
				xmin = 299.7147
				xmax = 300.9775
				text = ""
			intervals [401]:
				xmin = 300.9775
				xmax = 301.2775
				text = "okay"
			intervals [402]:
				xmin = 301.2775
				xmax = 301.5075
				text = "mr"
			intervals [403]:
				xmin = 301.5075
				xmax = 301.5475
				text = ""
			intervals [404]:
				xmin = 301.5475
				xmax = 302.0075
				text = "rdx"
			intervals [405]:
				xmin = 302.0075
				xmax = 302.1175
				text = "uh"
			intervals [406]:
				xmin = 302.1175
				xmax = 302.3575
				text = "what"
			intervals [407]:
				xmin = 302.3575
				xmax = 302.4075
				text = "s"
			intervals [408]:
				xmin = 302.4075
				xmax = 302.5675
				text = "your"
			intervals [409]:
				xmin = 302.5675
				xmax = 302.8875
				text = "favorite"
			intervals [410]:
				xmin = 302.8875
				xmax = 302.9175
				text = ""
			intervals [411]:
				xmin = 302.9175
				xmax = 303.4275
				text = "tv"
			intervals [412]:
				xmin = 303.4275
				xmax = 303.7829
				text = ""
			intervals [413]:
				xmin = 303.7829
				xmax = 303.9629
				text = "show"
			intervals [414]:
				xmin = 303.9629
				xmax = 304.0229
				text = "do"
			intervals [415]:
				xmin = 304.0229
				xmax = 304.1429
				text = ""
			intervals [416]:
				xmin = 304.1429
				xmax = 304.2529
				text = "you"
			intervals [417]:
				xmin = 304.2529
				xmax = 304.2829
				text = ""
			intervals [418]:
				xmin = 304.2829
				xmax = 304.4429
				text = "have"
			intervals [419]:
				xmin = 304.4429
				xmax = 304.5129
				text = "a"
			intervals [420]:
				xmin = 304.5129
				xmax = 304.6129
				text = ""
			intervals [421]:
				xmin = 304.6129
				xmax = 305.0629
				text = "favorite"
			intervals [422]:
				xmin = 305.0629
				xmax = 308.4297
				text = ""
			intervals [423]:
				xmin = 308.4297
				xmax = 308.4697
				text = "oh"
			intervals [424]:
				xmin = 308.4697
				xmax = 309.1197
				text = ""
			intervals [425]:
				xmin = 309.1197
				xmax = 309.2197
				text = "yeah"
			intervals [426]:
				xmin = 309.2197
				xmax = 309.8846
				text = ""
			intervals [427]:
				xmin = 309.8846
				xmax = 310.9746
				text = "<unk>"
			intervals [428]:
				xmin = 310.9746
				xmax = 312.0764
				text = ""
			intervals [429]:
				xmin = 312.0764
				xmax = 312.1764
				text = "do"
			intervals [430]:
				xmin = 312.1764
				xmax = 312.2364
				text = "you"
			intervals [431]:
				xmin = 312.2364
				xmax = 312.5864
				text = "remember"
			intervals [432]:
				xmin = 312.5864
				xmax = 312.6964
				text = "an"
			intervals [433]:
				xmin = 312.6964
				xmax = 313.2764
				text = "episode"
			intervals [434]:
				xmin = 313.2764
				xmax = 313.3864
				text = "that"
			intervals [435]:
				xmin = 313.3864
				xmax = 314.0764
				text = "happened"
			intervals [436]:
				xmin = 314.0764
				xmax = 314.7797
				text = ""
			intervals [437]:
				xmin = 314.7797
				xmax = 315.0497
				text = "uh"
			intervals [438]:
				xmin = 315.0497
				xmax = 315.2297
				text = "in"
			intervals [439]:
				xmin = 315.2297
				xmax = 315.4297
				text = "that"
			intervals [440]:
				xmin = 315.4297
				xmax = 315.4897
				text = ""
			intervals [441]:
				xmin = 315.4897
				xmax = 315.5797
				text = "that"
			intervals [442]:
				xmin = 315.5797
				xmax = 315.6397
				text = ""
			intervals [443]:
				xmin = 315.6397
				xmax = 315.7997
				text = "was"
			intervals [444]:
				xmin = 315.7997
				xmax = 316.2997
				text = "particularly"
			intervals [445]:
				xmin = 316.2997
				xmax = 316.6497
				text = "funny"
			intervals [446]:
				xmin = 316.6497
				xmax = 316.7497
				text = "that"
			intervals [447]:
				xmin = 316.7497
				xmax = 316.8297
				text = ""
			intervals [448]:
				xmin = 316.8297
				xmax = 317.0797
				text = "stuck"
			intervals [449]:
				xmin = 317.0797
				xmax = 317.1397
				text = "in"
			intervals [450]:
				xmin = 317.1397
				xmax = 317.2897
				text = "your"
			intervals [451]:
				xmin = 317.2897
				xmax = 317.7297
				text = "mind"
			intervals [452]:
				xmin = 317.7297
				xmax = 318.8391
				text = ""
			intervals [453]:
				xmin = 318.8391
				xmax = 318.9991
				text = "one"
			intervals [454]:
				xmin = 318.9991
				xmax = 329.3909
				text = ""
			intervals [455]:
				xmin = 329.3909
				xmax = 329.9009
				text = "<unk>"
			intervals [456]:
				xmin = 329.9009
				xmax = 343.1846
				text = ""
			intervals [457]:
				xmin = 343.1846
				xmax = 343.5646
				text = "mm-hm"
			intervals [458]:
				xmin = 343.5646
				xmax = 363.0522
				text = ""
			intervals [459]:
				xmin = 363.0522
				xmax = 363.3322
				text = "what"
			intervals [460]:
				xmin = 363.3322
				xmax = 363.3622
				text = ""
			intervals [461]:
				xmin = 363.3622
				xmax = 363.6622
				text = "happened"
			intervals [462]:
				xmin = 363.6622
				xmax = 363.9422
				text = "after"
			intervals [463]:
				xmin = 363.9422
				xmax = 363.9822
				text = ""
			intervals [464]:
				xmin = 363.9822
				xmax = 364.2022
				text = "that"
			intervals [465]:
				xmin = 364.2022
				xmax = 374.3805
				text = ""
			intervals [466]:
				xmin = 374.3805
				xmax = 375.1705
				text = "<unk>"
			intervals [467]:
				xmin = 375.1705
				xmax = 381.360
				text = ""
			intervals [468]:
				xmin = 381.360
				xmax = 381.660
				text = "yeah"
			intervals [469]:
				xmin = 381.660
				xmax = 381.740
				text = "he"
			intervals [470]:
				xmin = 381.740
				xmax = 381.990
				text = "never"
			intervals [471]:
				xmin = 381.990
				xmax = 382.2448
				text = ""
			intervals [472]:
				xmin = 382.2448
				xmax = 382.7748
				text = "binghamton"
			intervals [473]:
				xmin = 382.7748
				xmax = 383.0148
				text = "always"
			intervals [474]:
				xmin = 383.0148
				xmax = 383.0448
				text = ""
			intervals [475]:
				xmin = 383.0448
				xmax = 383.2648
				text = "gets"
			intervals [476]:
				xmin = 383.2648
				xmax = 383.3548
				text = "the"
			intervals [477]:
				xmin = 383.3548
				xmax = 383.4148
				text = ""
			intervals [478]:
				xmin = 383.4148
				xmax = 383.7148
				text = "worst"
			intervals [479]:
				xmin = 383.7148
				xmax = 383.8148
				text = "of"
			intervals [480]:
				xmin = 383.8148
				xmax = 383.9848
				text = ""
			intervals [481]:
				xmin = 383.9848
				xmax = 384.1048
				text = "it"
			intervals [482]:
				xmin = 384.1048
				xmax = 384.8318
				text = ""
			intervals [483]:
				xmin = 384.8318
				xmax = 384.9418
				text = "how"
			intervals [484]:
				xmin = 384.9418
				xmax = 385.1818
				text = "about"
			intervals [485]:
				xmin = 385.1818
				xmax = 385.2118
				text = ""
			intervals [486]:
				xmin = 385.2118
				xmax = 385.7618
				text = "movies"
			intervals [487]:
				xmin = 385.7618
				xmax = 386.3356
				text = ""
			intervals [488]:
				xmin = 386.3356
				xmax = 386.4556
				text = "do"
			intervals [489]:
				xmin = 386.4556
				xmax = 386.6356
				text = ""
			intervals [490]:
				xmin = 386.6356
				xmax = 386.8656
				text = "you"
			intervals [491]:
				xmin = 386.8656
				xmax = 387.4505
				text = ""
			intervals [492]:
				xmin = 387.4505
				xmax = 387.5905
				text = "can"
			intervals [493]:
				xmin = 387.5905
				xmax = 387.6505
				text = "you"
			intervals [494]:
				xmin = 387.6505
				xmax = 388.1305
				text = "remember"
			intervals [495]:
				xmin = 388.1305
				xmax = 388.1805
				text = "a"
			intervals [496]:
				xmin = 388.1805
				xmax = 388.2205
				text = ""
			intervals [497]:
				xmin = 388.2205
				xmax = 388.5105
				text = "movie"
			intervals [498]:
				xmin = 388.5105
				xmax = 388.6405
				text = "that"
			intervals [499]:
				xmin = 388.6405
				xmax = 388.6705
				text = ""
			intervals [500]:
				xmin = 388.6705
				xmax = 388.7605
				text = "was"
			intervals [501]:
				xmin = 388.7605
				xmax = 389.2605
				text = "especially"
			intervals [502]:
				xmin = 389.2605
				xmax = 389.3005
				text = ""
			intervals [503]:
				xmin = 389.3005
				xmax = 389.5205
				text = "good"
			intervals [504]:
				xmin = 389.5205
				xmax = 402.1831
				text = ""
			intervals [505]:
				xmin = 402.1831
				xmax = 402.4631
				text = "<unk>"
			intervals [506]:
				xmin = 402.4631
				xmax = 430.6152
				text = ""
			intervals [507]:
				xmin = 430.6152
				xmax = 430.7452
				text = "it"
			intervals [508]:
				xmin = 430.7452
				xmax = 430.9552
				text = "wasn't"
			intervals [509]:
				xmin = 430.9552
				xmax = 431.0152
				text = "the"
			intervals [510]:
				xmin = 431.0152
				xmax = 431.2552
				text = "wild"
			intervals [511]:
				xmin = 431.2552
				xmax = 431.4652
				text = "bunch"
			intervals [512]:
				xmin = 431.4652
				xmax = 431.6452
				text = "was"
			intervals [513]:
				xmin = 431.6452
				xmax = 431.7152
				text = "it"
			intervals [514]:
				xmin = 431.7152
				xmax = 436.1329
				text = ""
			intervals [515]:
				xmin = 436.1329
				xmax = 436.2729
				text = "that"
			intervals [516]:
				xmin = 436.2729
				xmax = 436.3029
				text = "s"
			intervals [517]:
				xmin = 436.3029
				xmax = 436.4429
				text = "the"
			intervals [518]:
				xmin = 436.4429
				xmax = 436.5429
				text = "one"
			intervals [519]:
				xmin = 436.5429
				xmax = 436.6629
				text = ""
			intervals [520]:
				xmin = 436.6629
				xmax = 436.9729
				text = "rdx"
			intervals [521]:
				xmin = 436.9729
				xmax = 437.0129
				text = ""
			intervals [522]:
				xmin = 437.0129
				xmax = 437.1029
				text = "was"
			intervals [523]:
				xmin = 437.1029
				xmax = 437.2929
				text = "gonna"
			intervals [524]:
				xmin = 437.2929
				xmax = 437.5229
				text = "tell"
			intervals [525]:
				xmin = 437.5229
				xmax = 437.6129
				text = "me"
			intervals [526]:
				xmin = 437.6129
				xmax = 437.8929
				text = "about"
			intervals [527]:
				xmin = 437.8929
				xmax = 441.8726
				text = ""
			intervals [528]:
				xmin = 441.8726
				xmax = 441.9926
				text = "what"
			intervals [529]:
				xmin = 441.9926
				xmax = 442.0826
				text = "did"
			intervals [530]:
				xmin = 442.0826
				xmax = 442.2626
				text = "they"
			intervals [531]:
				xmin = 442.2626
				xmax = 442.4826
				text = "do"
			intervals [532]:
				xmin = 442.4826
				xmax = 448.4199
				text = ""
			intervals [533]:
				xmin = 448.4199
				xmax = 448.5099
				text = "uh-huh"
			intervals [534]:
				xmin = 448.5099
				xmax = 468.2647
				text = ""
			intervals [535]:
				xmin = 468.2647
				xmax = 468.6447
				text = "mm-hm"
			intervals [536]:
				xmin = 468.6447
				xmax = 469.8212
				text = ""
			intervals [537]:
				xmin = 469.8212
				xmax = 469.9512
				text = "how"
			intervals [538]:
				xmin = 469.9512
				xmax = 470.1112
				text = "does"
			intervals [539]:
				xmin = 470.1112
				xmax = 470.2512
				text = "it"
			intervals [540]:
				xmin = 470.2512
				xmax = 470.6112
				text = "start"
			intervals [541]:
				xmin = 470.6112
				xmax = 471.1292
				text = ""
			intervals [542]:
				xmin = 471.1292
				xmax = 471.3092
				text = "what"
			intervals [543]:
				xmin = 471.3092
				xmax = 471.4492
				text = "was"
			intervals [544]:
				xmin = 471.4492
				xmax = 471.5792
				text = "the"
			intervals [545]:
				xmin = 471.5792
				xmax = 471.9892
				text = "story"
			intervals [546]:
				xmin = 471.9892
				xmax = 472.0792
				text = "of"
			intervals [547]:
				xmin = 472.0792
				xmax = 472.1192
				text = ""
			intervals [548]:
				xmin = 472.1192
				xmax = 472.1992
				text = "it"
			intervals [549]:
				xmin = 472.1992
				xmax = 516.1929
				text = ""
			intervals [550]:
				xmin = 516.1929
				xmax = 516.5229
				text = "<unk>"
			intervals [551]:
				xmin = 516.5229
				xmax = 517.1607
				text = ""
			intervals [552]:
				xmin = 517.1607
				xmax = 517.5807
				text = "<unk>"
			intervals [553]:
				xmin = 517.5807
				xmax = 523.6289
				text = ""
			intervals [554]:
				xmin = 523.6289
				xmax = 523.7489
				text = "what"
			intervals [555]:
				xmin = 523.7489
				xmax = 524.0589
				text = "happened"
			intervals [556]:
				xmin = 524.0589
				xmax = 524.3089
				text = "after"
			intervals [557]:
				xmin = 524.3089
				xmax = 524.3989
				text = "the"
			intervals [558]:
				xmin = 524.3989
				xmax = 524.4289
				text = ""
			intervals [559]:
				xmin = 524.4289
				xmax = 524.6489
				text = "bank"
			intervals [560]:
				xmin = 524.6489
				xmax = 524.7089
				text = ""
			intervals [561]:
				xmin = 524.7089
				xmax = 524.8889
				text = "robbery"
			intervals [562]:
				xmin = 524.8889
				xmax = 546.8262
				text = ""
			intervals [563]:
				xmin = 546.8262
				xmax = 547.1962
				text = "mm-hm"
			intervals [564]:
				xmin = 547.1962
				xmax = 587.3317
				text = ""
			intervals [565]:
				xmin = 587.3317
				xmax = 588.1317
				text = "<unk>"
			intervals [566]:
				xmin = 588.1317
				xmax = 593.9382
				text = ""
			intervals [567]:
				xmin = 593.9382
				xmax = 594.2282
				text = "uh-huh"
			intervals [568]:
				xmin = 594.2282
				xmax = 644.2844
				text = ""
			intervals [569]:
				xmin = 644.2844
				xmax = 645.3844
				text = "<unk>"
			intervals [570]:
				xmin = 645.3844
				xmax = 655.3684
				text = ""
			intervals [571]:
				xmin = 655.3684
				xmax = 655.4584
				text = "was"
			intervals [572]:
				xmin = 655.4584
				xmax = 655.4984
				text = ""
			intervals [573]:
				xmin = 655.4984
				xmax = 655.5884
				text = "that"
			intervals [574]:
				xmin = 655.5884
				xmax = 655.6584
				text = "the"
			intervals [575]:
				xmin = 655.6584
				xmax = 655.8584
				text = "end"
			intervals [576]:
				xmin = 655.8584
				xmax = 709.5033
				text = ""
			intervals [577]:
				xmin = 709.5033
				xmax = 710.4233
				text = "<unk>"
			intervals [578]:
				xmin = 710.4233
				xmax = 715.6701
				text = ""
			intervals [579]:
				xmin = 715.6701
				xmax = 715.9601
				text = "<unk>"
			intervals [580]:
				xmin = 715.9601
				xmax = 718.5237
				text = ""
			intervals [581]:
				xmin = 718.5237
				xmax = 718.6137
				text = "that"
			intervals [582]:
				xmin = 718.6137
				xmax = 718.6837
				text = "s"
			intervals [583]:
				xmin = 718.6837
				xmax = 718.8237
				text = ""
			intervals [584]:
				xmin = 718.8237
				xmax = 719.0937
				text = "something"
			intervals [585]:
				xmin = 719.0937
				xmax = 719.1837
				text = "else"
			intervals [586]:
				xmin = 719.1837
				xmax = 721.0274
				text = ""
			intervals [587]:
				xmin = 721.0274
				xmax = 721.5974
				text = "okay"
			intervals [588]:
				xmin = 721.5974
				xmax = 721.8474
				text = "good"
			intervals [589]:
				xmin = 721.8474
				xmax = 721.9174
				text = ""
			intervals [590]:
				xmin = 721.9174
				xmax = 722.0174
				text = "uh"
			intervals [591]:
				xmin = 722.0174
				xmax = 722.3174
				text = "what"
			intervals [592]:
				xmin = 722.3174
				xmax = 722.4874
				text = "about"
			intervals [593]:
				xmin = 722.4874
				xmax = 727.9789
				text = ""
			intervals [594]:
				xmin = 727.9789
				xmax = 728.1489
				text = "did"
			intervals [595]:
				xmin = 728.1489
				xmax = 728.2989
				text = "you"
			intervals [596]:
				xmin = 728.2989
				xmax = 728.3689
				text = ""
			intervals [597]:
				xmin = 728.3689
				xmax = 728.5189
				text = "did"
			intervals [598]:
				xmin = 728.5189
				xmax = 728.6289
				text = "you"
			intervals [599]:
				xmin = 728.6289
				xmax = 728.9389
				text = "like"
			intervals [600]:
				xmin = 728.9389
				xmax = 729.0289
				text = "it"
			intervals [601]:
				xmin = 729.0289
				xmax = 729.0689
				text = "or"
			intervals [602]:
				xmin = 729.0689
				xmax = 729.2489
				text = "did"
			intervals [603]:
				xmin = 729.2489
				xmax = 729.3089
				text = "you"
			intervals [604]:
				xmin = 729.3089
				xmax = 729.5289
				text = "think"
			intervals [605]:
				xmin = 729.5289
				xmax = 729.5689
				text = ""
			intervals [606]:
				xmin = 729.5689
				xmax = 730.2989
				text = "<unk>"
			intervals [607]:
				xmin = 730.2989
				xmax = 735.4172
				text = ""
			intervals [608]:
				xmin = 735.4172
				xmax = 735.9472
				text = "okay"
			intervals [609]:
				xmin = 735.9472
				xmax = 736.2105
				text = ""
			intervals [610]:
				xmin = 736.2105
				xmax = 736.5105
				text = "um"
			intervals [611]:
				xmin = 736.5105
				xmax = 739.3666
				text = ""
			intervals [612]:
				xmin = 739.3666
				xmax = 739.5666
				text = "do"
			intervals [613]:
				xmin = 739.5666
				xmax = 739.6366
				text = "you"
			intervals [614]:
				xmin = 739.6366
				xmax = 740.0866
				text = "remember"
			intervals [615]:
				xmin = 740.0866
				xmax = 740.5166
				text = "uh"
			intervals [616]:
				xmin = 740.5166
				xmax = 740.8266
				text = "another"
			intervals [617]:
				xmin = 740.8266
				xmax = 741.1966
				text = "tv"
			intervals [618]:
				xmin = 741.1966
				xmax = 741.4566
				text = "show"
			intervals [619]:
				xmin = 741.4566
				xmax = 741.6166
				text = "that"
			intervals [620]:
				xmin = 741.6166
				xmax = 741.7566
				text = ""
			intervals [621]:
				xmin = 741.7566
				xmax = 741.9566
				text = "that"
			intervals [622]:
				xmin = 741.9566
				xmax = 742.1466
				text = "you"
			intervals [623]:
				xmin = 742.1466
				xmax = 742.4666
				text = "liked"
			intervals [624]:
				xmin = 742.4666
				xmax = 742.5066
				text = ""
			intervals [625]:
				xmin = 742.5066
				xmax = 742.5866
				text = "do"
			intervals [626]:
				xmin = 742.5866
				xmax = 742.6466
				text = "you"
			intervals [627]:
				xmin = 742.6466
				xmax = 742.9066
				text = "remember"
			intervals [628]:
				xmin = 742.9066
				xmax = 743.0366
				text = "the"
			intervals [629]:
				xmin = 743.0366
				xmax = 743.5266
				text = "episode"
			intervals [630]:
				xmin = 743.5266
				xmax = 743.6066
				text = "of"
			intervals [631]:
				xmin = 743.6066
				xmax = 743.6366
				text = ""
			intervals [632]:
				xmin = 743.6366
				xmax = 743.8066
				text = "that"
			intervals [633]:
				xmin = 743.8066
				xmax = 745.5341
				text = ""
			intervals [634]:
				xmin = 745.5341
				xmax = 745.5941
				text = "um"
			intervals [635]:
				xmin = 745.5941
				xmax = 745.8641
				text = ""
			intervals [636]:
				xmin = 745.8641
				xmax = 745.9541
				text = "i"
			intervals [637]:
				xmin = 745.9541
				xmax = 746.0941
				text = "don't"
			intervals [638]:
				xmin = 746.0941
				xmax = 746.1241
				text = ""
			intervals [639]:
				xmin = 746.1241
				xmax = 746.2841
				text = "know"
			intervals [640]:
				xmin = 746.2841
				xmax = 746.8007
				text = ""
			intervals [641]:
				xmin = 746.8007
				xmax = 746.8607
				text = "the"
			intervals [642]:
				xmin = 746.8607
				xmax = 746.8907
				text = ""
			intervals [643]:
				xmin = 746.8907
				xmax = 747.2007
				text = "mod"
			intervals [644]:
				xmin = 747.2007
				xmax = 747.7907
				text = "squad"
			intervals [645]:
				xmin = 747.7907
				xmax = 747.8307
				text = ""
			intervals [646]:
				xmin = 747.8307
				xmax = 747.9207
				text = "the"
			intervals [647]:
				xmin = 747.9207
				xmax = 748.7807
				text = "outcasts"
			intervals [648]:
				xmin = 748.7807
				xmax = 768.0463
				text = ""
			intervals [649]:
				xmin = 768.0463
				xmax = 768.1663
				text = "did"
			intervals [650]:
				xmin = 768.1663
				xmax = 768.2463
				text = "you"
			intervals [651]:
				xmin = 768.2463
				xmax = 768.4363
				text = "see"
			intervals [652]:
				xmin = 768.4363
				xmax = 768.5963
				text = "it"
			intervals [653]:
				xmin = 768.5963
				xmax = 769.1263
				text = "tuesday"
			intervals [654]:
				xmin = 769.1263
				xmax = 771.7811
				text = ""
			intervals [655]:
				xmin = 771.7811
				xmax = 772.0111
				text = "about"
			intervals [656]:
				xmin = 772.0111
				xmax = 772.2311
				text = "that"
			intervals [657]:
				xmin = 772.2311
				xmax = 783.032
				text = ""
			intervals [658]:
				xmin = 783.032
				xmax = 783.282
				text = "mm"
			intervals [659]:
				xmin = 783.282
				xmax = 783.402
				text = ""
			intervals [660]:
				xmin = 783.402
				xmax = 783.722
				text = "well"
			intervals [661]:
				xmin = 783.722
				xmax = 783.832
				text = "it"
			intervals [662]:
				xmin = 783.832
				xmax = 783.912
				text = "s"
			intervals [663]:
				xmin = 783.912
				xmax = 784.4266
				text = ""
			intervals [664]:
				xmin = 784.4266
				xmax = 784.7166
				text = "probably"
			intervals [665]:
				xmin = 784.7166
				xmax = 785.1266
				text = "pushing"
			intervals [666]:
				xmin = 785.1266
				xmax = 785.2966
				text = "too"
			intervals [667]:
				xmin = 785.2966
				xmax = 785.6066
				text = "far"
			intervals [668]:
				xmin = 785.6066
				xmax = 785.6566
				text = ""
			intervals [669]:
				xmin = 785.6566
				xmax = 785.7666
				text = "back"
			intervals [670]:
				xmin = 785.7666
				xmax = 785.8666
				text = ""
			intervals [671]:
				xmin = 785.8666
				xmax = 786.0666
				text = "you've"
			intervals [672]:
				xmin = 786.0666
				xmax = 786.0966
				text = ""
			intervals [673]:
				xmin = 786.0966
				xmax = 786.2966
				text = "given"
			intervals [674]:
				xmin = 786.2966
				xmax = 786.3266
				text = ""
			intervals [675]:
				xmin = 786.3266
				xmax = 786.4566
				text = "me"
			intervals [676]:
				xmin = 786.4566
				xmax = 786.6566
				text = "two"
			intervals [677]:
				xmin = 786.6566
				xmax = 786.8466
				text = "good"
			intervals [678]:
				xmin = 786.8466
				xmax = 787.0966
				text = "ones"
			intervals [679]:
				xmin = 787.0966
				xmax = 787.3866
				text = "anyway"
			intervals [680]:
				xmin = 787.3866
				xmax = 788.441
				text = ""
			intervals [681]:
				xmin = 788.441
				xmax = 788.911
				text = "okay"
			intervals [682]:
				xmin = 788.911
				xmax = 789.131
				text = "uh"
			intervals [683]:
				xmin = 789.131
				xmax = 789.5101
				text = ""
			intervals [684]:
				xmin = 789.5101
				xmax = 789.6101
				text = "do"
			intervals [685]:
				xmin = 789.6101
				xmax = 789.6901
				text = "you"
			intervals [686]:
				xmin = 789.6901
				xmax = 789.8601
				text = "have"
			intervals [687]:
				xmin = 789.8601
				xmax = 790.0301
				text = "a"
			intervals [688]:
				xmin = 790.0301
				xmax = 790.2901
				text = "pet"
			intervals [689]:
				xmin = 790.2901
				xmax = 791.0055
				text = ""
			intervals [690]:
				xmin = 791.0055
				xmax = 791.0755
				text = "or"
			intervals [691]:
				xmin = 791.0755
				xmax = 791.2555
				text = "did"
			intervals [692]:
				xmin = 791.2555
				xmax = 791.3355
				text = "you"
			intervals [693]:
				xmin = 791.3355
				xmax = 791.5255
				text = "ever"
			intervals [694]:
				xmin = 791.5255
				xmax = 791.6655
				text = "have"
			intervals [695]:
				xmin = 791.6655
				xmax = 791.7755
				text = "a"
			intervals [696]:
				xmin = 791.7755
				xmax = 791.8055
				text = ""
			intervals [697]:
				xmin = 791.8055
				xmax = 792.0555
				text = "pet"
			intervals [698]:
				xmin = 792.0555
				xmax = 797.0273
				text = ""
			intervals [699]:
				xmin = 797.0273
				xmax = 797.2373
				text = "was"
			intervals [700]:
				xmin = 797.2373
				xmax = 797.3773
				text = "it"
			intervals [701]:
				xmin = 797.3773
				xmax = 797.4873
				text = "when"
			intervals [702]:
				xmin = 797.4873
				xmax = 797.5873
				text = "you"
			intervals [703]:
				xmin = 797.5873
				xmax = 797.6773
				text = "were"
			intervals [704]:
				xmin = 797.6773
				xmax = 797.7573
				text = "a"
			intervals [705]:
				xmin = 797.7573
				xmax = 798.1773
				text = "youngster"
			intervals [706]:
				xmin = 798.1773
				xmax = 799.6797
				text = ""
			intervals [707]:
				xmin = 799.6797
				xmax = 799.7997
				text = "what"
			intervals [708]:
				xmin = 799.7997
				xmax = 799.8997
				text = "did"
			intervals [709]:
				xmin = 799.8997
				xmax = 799.9397
				text = ""
			intervals [710]:
				xmin = 799.9397
				xmax = 800.0697
				text = "did"
			intervals [711]:
				xmin = 800.0697
				xmax = 800.1497
				text = "he"
			intervals [712]:
				xmin = 800.1497
				xmax = 800.3097
				text = "ever"
			intervals [713]:
				xmin = 800.3097
				xmax = 800.4497
				text = "do"
			intervals [714]:
				xmin = 800.4497
				xmax = 800.6797
				text = "anything"
			intervals [715]:
				xmin = 800.6797
				xmax = 800.8097
				text = "that"
			intervals [716]:
				xmin = 800.8097
				xmax = 800.9997
				text = "was"
			intervals [717]:
				xmin = 800.9997
				xmax = 801.3697
				text = "funny"
			intervals [718]:
				xmin = 801.3697
				xmax = 801.3997
				text = ""
			intervals [719]:
				xmin = 801.3997
				xmax = 801.5597
				text = "that"
			intervals [720]:
				xmin = 801.5597
				xmax = 801.6897
				text = "you"
			intervals [721]:
				xmin = 801.6897
				xmax = 802.1197
				text = "remember"
			intervals [722]:
				xmin = 802.1197
				xmax = 808.6111
				text = ""
			intervals [723]:
				xmin = 808.6111
				xmax = 808.7111
				text = "uh-huh"
			intervals [724]:
				xmin = 808.7111
				xmax = 814.2238
				text = ""
			intervals [725]:
				xmin = 814.2238
				xmax = 814.2838
				text = "no"
			intervals [726]:
				xmin = 814.2838
				xmax = 814.4338
				text = "kidding"
			intervals [727]:
				xmin = 814.4338
				xmax = 815.1138
				text = ""
			intervals [728]:
				xmin = 815.1138
				xmax = 815.2338
				text = "really"
			intervals [729]:
				xmin = 815.2338
				xmax = 819.3186
				text = ""
			intervals [730]:
				xmin = 819.3186
				xmax = 819.3786
				text = "no"
			intervals [731]:
				xmin = 819.3786
				xmax = 819.5786
				text = ""
			intervals [732]:
				xmin = 819.5786
				xmax = 819.8286
				text = "kidding"
			intervals [733]:
				xmin = 819.8286
				xmax = 826.2801
				text = ""
			intervals [734]:
				xmin = 826.2801
				xmax = 826.6601
				text = "mm-hm"
			intervals [735]:
				xmin = 826.6601
				xmax = 826.9299
				text = ""
			intervals [736]:
				xmin = 826.9299
				xmax = 827.0599
				text = "how"
			intervals [737]:
				xmin = 827.0599
				xmax = 827.2899
				text = "old"
			intervals [738]:
				xmin = 827.2899
				xmax = 827.4999
				text = "was"
			intervals [739]:
				xmin = 827.4999
				xmax = 827.6299
				text = "he"
			intervals [740]:
				xmin = 827.6299
				xmax = 832.6731
				text = ""
			intervals [741]:
				xmin = 832.6731
				xmax = 832.8831
				text = "mm-hm"
			intervals [742]:
				xmin = 832.8831
				xmax = 834.3527
				text = ""
			intervals [743]:
				xmin = 834.3527
				xmax = 834.4827
				text = "did"
			intervals [744]:
				xmin = 834.4827
				xmax = 834.6127
				text = "he"
			intervals [745]:
				xmin = 834.6127
				xmax = 834.7927
				text = "know"
			intervals [746]:
				xmin = 834.7927
				xmax = 834.9927
				text = "any"
			intervals [747]:
				xmin = 834.9927
				xmax = 835.0227
				text = ""
			intervals [748]:
				xmin = 835.0227
				xmax = 835.4827
				text = "tricks"
			intervals [749]:
				xmin = 835.4827
				xmax = 835.932
				text = ""
			intervals [750]:
				xmin = 835.932
				xmax = 836.152
				text = "anyone"
			intervals [751]:
				xmin = 836.152
				xmax = 836.402
				text = "ever"
			intervals [752]:
				xmin = 836.402
				xmax = 836.672
				text = "teach"
			intervals [753]:
				xmin = 836.672
				xmax = 836.782
				text = "him"
			intervals [754]:
				xmin = 836.782
				xmax = 837.092
				text = "any"
			intervals [755]:
				xmin = 837.092
				xmax = 857.7102
				text = ""
			intervals [756]:
				xmin = 857.7102
				xmax = 857.9502
				text = "good"
			intervals [757]:
				xmin = 857.9502
				xmax = 859.4336
				text = ""
			intervals [758]:
				xmin = 859.4336
				xmax = 859.8836
				text = "okay"
			intervals [759]:
				xmin = 859.8836
				xmax = 860.0036
				text = "uh"
			intervals [760]:
				xmin = 860.0036
				xmax = 860.1636
				text = "do"
			intervals [761]:
				xmin = 860.1636
				xmax = 860.2236
				text = "you"
			intervals [762]:
				xmin = 860.2236
				xmax = 860.5736
				text = "remember"
			intervals [763]:
				xmin = 860.5736
				xmax = 860.7536
				text = "what"
			intervals [764]:
				xmin = 860.7536
				xmax = 860.8836
				text = "you"
			intervals [765]:
				xmin = 860.8836
				xmax = 861.3136
				text = "studied"
			intervals [766]:
				xmin = 861.3136
				xmax = 861.4236
				text = "in"
			intervals [767]:
				xmin = 861.4236
				xmax = 862.0236
				text = "elementary"
			intervals [768]:
				xmin = 862.0236
				xmax = 862.3536
				text = "school"
			intervals [769]:
				xmin = 862.3536
				xmax = 863.5979
				text = ""
			intervals [770]:
				xmin = 863.5979
				xmax = 864.3779
				text = "subjects"
			intervals [771]:
				xmin = 864.3779
				xmax = 878.6584
				text = ""
			intervals [772]:
				xmin = 878.6584
				xmax = 878.9884
				text = "anything"
			intervals [773]:
				xmin = 878.9884
				xmax = 879.0284
				text = ""
			intervals [774]:
				xmin = 879.0284
				xmax = 879.1984
				text = "with"
			intervals [775]:
				xmin = 879.1984
				xmax = 879.2284
				text = ""
			intervals [776]:
				xmin = 879.2284
				xmax = 879.8384
				text = "numbers"
			intervals [777]:
				xmin = 879.8384
				xmax = 885.3874
				text = ""
			intervals [778]:
				xmin = 885.3874
				xmax = 885.9574
				text = "<unk>"
			intervals [779]:
				xmin = 885.9574
				xmax = 886.1674
				text = "yeah"
			intervals [780]:
				xmin = 886.1674
				xmax = 889.0071
				text = ""
			intervals [781]:
				xmin = 889.0071
				xmax = 889.3671
				text = "mm-hm"
			intervals [782]:
				xmin = 889.3671
				xmax = 891.2111
				text = ""
			intervals [783]:
				xmin = 891.2111
				xmax = 891.6511
				text = "okay"
			intervals [784]:
				xmin = 891.6511
				xmax = 892.0511
				text = "uh"
			intervals [785]:
				xmin = 892.0511
				xmax = 892.8702
				text = ""
			intervals [786]:
				xmin = 892.8702
				xmax = 893.0602
				text = "what"
			intervals [787]:
				xmin = 893.0602
				xmax = 893.2202
				text = "was"
			intervals [788]:
				xmin = 893.2202
				xmax = 893.3502
				text = "there"
			intervals [789]:
				xmin = 893.3502
				xmax = 893.6102
				text = "about"
			intervals [790]:
				xmin = 893.6102
				xmax = 893.6402
				text = ""
			intervals [791]:
				xmin = 893.6402
				xmax = 894.0202
				text = "history"
			intervals [792]:
				xmin = 894.0202
				xmax = 894.0502
				text = ""
			intervals [793]:
				xmin = 894.0502
				xmax = 894.1902
				text = "that"
			intervals [794]:
				xmin = 894.1902
				xmax = 894.944
				text = ""
			intervals [795]:
				xmin = 894.944
				xmax = 895.744
				text = "fascinated"
			intervals [796]:
				xmin = 895.744
				xmax = 896.044
				text = ""
			intervals [797]:
				xmin = 896.044
				xmax = 896.244
				text = "you"
			intervals [798]:
				xmin = 896.244
				xmax = 902.9084
				text = ""
			intervals [799]:
				xmin = 902.9084
				xmax = 903.2284
				text = "mm-hm"
			intervals [800]:
				xmin = 903.2284
				xmax = 904.0129
				text = ""
			intervals [801]:
				xmin = 904.0129
				xmax = 904.2229
				text = "good"
			intervals [802]:
				xmin = 904.2229
				xmax = 906.0061
				text = ""
			intervals [803]:
				xmin = 906.0061
				xmax = 906.2561
				text = "um"
			intervals [804]:
				xmin = 906.2561
				xmax = 907.3424
				text = ""
			intervals [805]:
				xmin = 907.3424
				xmax = 907.5424
				text = "what"
			intervals [806]:
				xmin = 907.5424
				xmax = 907.7924
				text = "about"
			intervals [807]:
				xmin = 907.7924
				xmax = 908.0624
				text = "in"
			intervals [808]:
				xmin = 908.0624
				xmax = 908.1824
				text = "uh"
			intervals [809]:
				xmin = 908.1824
				xmax = 908.2124
				text = ""
			intervals [810]:
				xmin = 908.2124
				xmax = 908.4424
				text = "high"
			intervals [811]:
				xmin = 908.4424
				xmax = 908.7924
				text = "school"
			intervals [812]:
				xmin = 908.7924
				xmax = 909.5937
				text = ""
			intervals [813]:
				xmin = 909.5937
				xmax = 909.7637
				text = "what"
			intervals [814]:
				xmin = 909.7637
				xmax = 909.8637
				text = "did"
			intervals [815]:
				xmin = 909.8637
				xmax = 909.9237
				text = "you"
			intervals [816]:
				xmin = 909.9237
				xmax = 909.9737
				text = ""
			intervals [817]:
				xmin = 909.9737
				xmax = 910.2337
				text = "take"
			intervals [818]:
				xmin = 910.2337
				xmax = 910.2737
				text = ""
			intervals [819]:
				xmin = 910.2737
				xmax = 910.5337
				text = "there"
			intervals [820]:
				xmin = 910.5337
				xmax = 932.1103
				text = ""
			intervals [821]:
				xmin = 932.1103
				xmax = 932.3403
				text = "oh"
			intervals [822]:
				xmin = 932.3403
				xmax = 932.6203
				text = "really"
			intervals [823]:
				xmin = 932.6203
				xmax = 951.7357
				text = ""
			intervals [824]:
				xmin = 951.7357
				xmax = 952.0257
				text = "mm-hm"
			intervals [825]:
				xmin = 952.0257
				xmax = 954.1255
				text = ""
			intervals [826]:
				xmin = 954.1255
				xmax = 954.4855
				text = "mm-hm"
			intervals [827]:
				xmin = 954.4855
				xmax = 954.5155
				text = ""
			intervals [828]:
				xmin = 954.5155
				xmax = 954.7955
				text = "good"
			intervals [829]:
				xmin = 954.7955
				xmax = 955.2792
				text = ""
			intervals [830]:
				xmin = 955.2792
				xmax = 955.3692
				text = "were"
			intervals [831]:
				xmin = 955.3692
				xmax = 955.4392
				text = "you"
			intervals [832]:
				xmin = 955.4392
				xmax = 955.5492
				text = "in"
			intervals [833]:
				xmin = 955.5492
				xmax = 955.6992
				text = "the"
			intervals [834]:
				xmin = 955.6992
				xmax = 956.0492
				text = "army"
			intervals [835]:
				xmin = 956.0492
				xmax = 956.0792
				text = ""
			intervals [836]:
				xmin = 956.0792
				xmax = 956.1292
				text = "or"
			intervals [837]:
				xmin = 956.1292
				xmax = 960.1114
				text = ""
			intervals [838]:
				xmin = 960.1114
				xmax = 960.3114
				text = "what"
			intervals [839]:
				xmin = 960.3114
				xmax = 960.3414
				text = ""
			intervals [840]:
				xmin = 960.3414
				xmax = 960.6414
				text = "did"
			intervals [841]:
				xmin = 960.6414
				xmax = 960.8814
				text = "uh"
			intervals [842]:
				xmin = 960.8814
				xmax = 961.0976
				text = ""
			intervals [843]:
				xmin = 961.0976
				xmax = 961.4476
				text = "kids"
			intervals [844]:
				xmin = 961.4476
				xmax = 961.5976
				text = "when"
			intervals [845]:
				xmin = 961.5976
				xmax = 961.7376
				text = "you"
			intervals [846]:
				xmin = 961.7376
				xmax = 961.8476
				text = "were"
			intervals [847]:
				xmin = 961.8476
				xmax = 962.6524
				text = ""
			intervals [848]:
				xmin = 962.6524
				xmax = 962.6824
				text = "a"
			intervals [849]:
				xmin = 962.6824
				xmax = 963.0924
				text = "youngster"
			intervals [850]:
				xmin = 963.0924
				xmax = 963.2624
				text = "what"
			intervals [851]:
				xmin = 963.2624
				xmax = 963.4224
				text = "they"
			intervals [852]:
				xmin = 963.4224
				xmax = 963.5824
				text = "do"
			intervals [853]:
				xmin = 963.5824
				xmax = 963.7924
				text = "when"
			intervals [854]:
				xmin = 963.7924
				xmax = 964.1324
				text = "school"
			intervals [855]:
				xmin = 964.1324
				xmax = 964.3624
				text = "was"
			intervals [856]:
				xmin = 964.3624
				xmax = 964.5124
				text = "out"
			intervals [857]:
				xmin = 964.5124
				xmax = 965.9578
				text = ""
			intervals [858]:
				xmin = 965.9578
				xmax = 966.2978
				text = "say"
			intervals [859]:
				xmin = 966.2978
				xmax = 966.4078
				text = ""
			intervals [860]:
				xmin = 966.4078
				xmax = 966.7978
				text = "first"
			intervals [861]:
				xmin = 966.7978
				xmax = 967.1978
				text = "around"
			intervals [862]:
				xmin = 967.1978
				xmax = 973.4095
				text = ""
			intervals [863]:
				xmin = 973.4095
				xmax = 973.6895
				text = "mm-hm"
			intervals [864]:
				xmin = 973.6895
				xmax = 973.9826
				text = ""
			intervals [865]:
				xmin = 973.9826
				xmax = 974.0926
				text = "was"
			intervals [866]:
				xmin = 974.0926
				xmax = 974.2426
				text = "this"
			intervals [867]:
				xmin = 974.2426
				xmax = 974.3426
				text = "in"
			intervals [868]:
				xmin = 974.3426
				xmax = 974.5726
				text = "high"
			intervals [869]:
				xmin = 974.5726
				xmax = 974.9226
				text = "school"
			intervals [870]:
				xmin = 974.9226
				xmax = 975.0526
				text = "or"
			intervals [871]:
				xmin = 975.0526
				xmax = 975.5226
				text = "elementary"
			intervals [872]:
				xmin = 975.5226
				xmax = 975.5626
				text = ""
			intervals [873]:
				xmin = 975.5626
				xmax = 975.7626
				text = "school"
			intervals [874]:
				xmin = 975.7626
				xmax = 979.171
				text = ""
			intervals [875]:
				xmin = 979.171
				xmax = 979.241
				text = "do"
			intervals [876]:
				xmin = 979.241
				xmax = 979.331
				text = "the"
			intervals [877]:
				xmin = 979.331
				xmax = 979.541
				text = "kids"
			intervals [878]:
				xmin = 979.541
				xmax = 979.641
				text = "do"
			intervals [879]:
				xmin = 979.641
				xmax = 979.971
				text = "anything"
			intervals [880]:
				xmin = 979.971
				xmax = 980.301
				text = "different"
			intervals [881]:
				xmin = 980.301
				xmax = 980.401
				text = "in"
			intervals [882]:
				xmin = 980.401
				xmax = 980.971
				text = "elementary"
			intervals [883]:
				xmin = 980.971
				xmax = 981.231
				text = "school"
			intervals [884]:
				xmin = 981.231
				xmax = 984.0892
				text = ""
			intervals [885]:
				xmin = 984.0892
				xmax = 984.2792
				text = "yeah"
			intervals [886]:
				xmin = 984.2792
				xmax = 984.3092
				text = ""
			intervals [887]:
				xmin = 984.3092
				xmax = 984.4692
				text = "no"
			intervals [888]:
				xmin = 984.4692
				xmax = 984.6192
				text = "when"
			intervals [889]:
				xmin = 984.6192
				xmax = 984.7292
				text = "you"
			intervals [890]:
				xmin = 984.7292
				xmax = 984.7992
				text = "were"
			intervals [891]:
				xmin = 984.7992
				xmax = 985.4192
				text = ""
			intervals [892]:
				xmin = 985.4192
				xmax = 985.4692
				text = "<unk>"
			intervals [893]:
				xmin = 985.4692
				xmax = 990.6916
				text = ""
			intervals [894]:
				xmin = 990.6916
				xmax = 992.1516
				text = "<unk>"
			intervals [895]:
				xmin = 992.1516
				xmax = 1012.8244
				text = ""
			intervals [896]:
				xmin = 1012.8244
				xmax = 1012.9844
				text = "were"
			intervals [897]:
				xmin = 1012.9844
				xmax = 1013.1444
				text = "you"
			intervals [898]:
				xmin = 1013.1444
				xmax = 1014.4831
				text = ""
			intervals [899]:
				xmin = 1014.4831
				xmax = 1014.6131
				text = "were"
			intervals [900]:
				xmin = 1014.6131
				xmax = 1014.7531
				text = "you"
			intervals [901]:
				xmin = 1014.7531
				xmax = 1014.8631
				text = "in"
			intervals [902]:
				xmin = 1014.8631
				xmax = 1014.9831
				text = "the"
			intervals [903]:
				xmin = 1014.9831
				xmax = 1015.3631
				text = "eighteenth"
			intervals [904]:
				xmin = 1015.3631
				xmax = 1015.6331
				text = "street"
			intervals [905]:
				xmin = 1015.6331
				xmax = 1015.6631
				text = ""
			intervals [906]:
				xmin = 1015.6631
				xmax = 1016.3631
				text = "comanches"
			intervals [907]:
				xmin = 1016.3631
				xmax = 1018.5589
				text = ""
			intervals [908]:
				xmin = 1018.5589
				xmax = 1018.6689
				text = "it"
			intervals [909]:
				xmin = 1018.6689
				xmax = 1018.7289
				text = ""
			intervals [910]:
				xmin = 1018.7289
				xmax = 1018.7589
				text = "s"
			intervals [911]:
				xmin = 1018.7589
				xmax = 1018.8389
				text = "a"
			intervals [912]:
				xmin = 1018.8389
				xmax = 1018.8689
				text = ""
			intervals [913]:
				xmin = 1018.8689
				xmax = 1019.0389
				text = "friend"
			intervals [914]:
				xmin = 1019.0389
				xmax = 1019.0989
				text = "of"
			intervals [915]:
				xmin = 1019.0989
				xmax = 1019.3389
				text = "yours"
			intervals [916]:
				xmin = 1019.3389
				xmax = 1019.3789
				text = ""
			intervals [917]:
				xmin = 1019.3789
				xmax = 1019.5389
				text = "from"
			intervals [918]:
				xmin = 1019.5389
				xmax = 1019.7289
				text = "way"
			intervals [919]:
				xmin = 1019.7289
				xmax = 1019.7889
				text = ""
			intervals [920]:
				xmin = 1019.7889
				xmax = 1019.9989
				text = "back"
			intervals [921]:
				xmin = 1019.9989
				xmax = 1022.2931
				text = ""
			intervals [922]:
				xmin = 1022.2931
				xmax = 1022.4631
				text = "and"
			intervals [923]:
				xmin = 1022.4631
				xmax = 1022.5031
				text = ""
			intervals [924]:
				xmin = 1022.5031
				xmax = 1022.6931
				text = "what"
			intervals [925]:
				xmin = 1022.6931
				xmax = 1022.9231
				text = "about"
			intervals [926]:
				xmin = 1022.9231
				xmax = 1023.5331
				text = "nowadays"
			intervals [927]:
				xmin = 1023.5331
				xmax = 1023.5631
				text = ""
			intervals [928]:
				xmin = 1023.5631
				xmax = 1023.6731
				text = "do"
			intervals [929]:
				xmin = 1023.6731
				xmax = 1024.0382
				text = ""
			intervals [930]:
				xmin = 1024.0382
				xmax = 1024.2382
				text = "uh"
			intervals [931]:
				xmin = 1024.2382
				xmax = 1024.5682
				text = "young"
			intervals [932]:
				xmin = 1024.5682
				xmax = 1024.5982
				text = ""
			intervals [933]:
				xmin = 1024.5982
				xmax = 1024.8882
				text = "kids"
			intervals [934]:
				xmin = 1024.8882
				xmax = 1024.9782
				text = "in"
			intervals [935]:
				xmin = 1024.9782
				xmax = 1025.4482
				text = "elementary"
			intervals [936]:
				xmin = 1025.4482
				xmax = 1025.7582
				text = "school"
			intervals [937]:
				xmin = 1025.7582
				xmax = 1025.8782
				text = "do"
			intervals [938]:
				xmin = 1025.8782
				xmax = 1026.1982
				text = "anything"
			intervals [939]:
				xmin = 1026.1982
				xmax = 1026.2682
				text = ""
			intervals [940]:
				xmin = 1026.2682
				xmax = 1026.6182
				text = "different"
			intervals [941]:
				xmin = 1026.6182
				xmax = 1026.8665
				text = ""
			intervals [942]:
				xmin = 1026.8665
				xmax = 1027.1065
				text = "that"
			intervals [943]:
				xmin = 1027.1065
				xmax = 1027.2765
				text = "what"
			intervals [944]:
				xmin = 1027.2765
				xmax = 1027.3565
				text = ""
			intervals [945]:
				xmin = 1027.3565
				xmax = 1027.4865
				text = "they"
			intervals [946]:
				xmin = 1027.4865
				xmax = 1027.5165
				text = ""
			intervals [947]:
				xmin = 1027.5165
				xmax = 1027.6365
				text = "did"
			intervals [948]:
				xmin = 1027.6365
				xmax = 1027.6665
				text = ""
			intervals [949]:
				xmin = 1027.6665
				xmax = 1027.7565
				text = "when"
			intervals [950]:
				xmin = 1027.7565
				xmax = 1027.7965
				text = ""
			intervals [951]:
				xmin = 1027.7965
				xmax = 1027.8765
				text = "you"
			intervals [952]:
				xmin = 1027.8765
				xmax = 1027.9065
				text = ""
			intervals [953]:
				xmin = 1027.9065
				xmax = 1027.9865
				text = "were"
			intervals [954]:
				xmin = 1027.9865
				xmax = 1028.0265
				text = ""
			intervals [955]:
				xmin = 1028.0265
				xmax = 1028.2465
				text = "coming"
			intervals [956]:
				xmin = 1028.2465
				xmax = 1028.2765
				text = ""
			intervals [957]:
				xmin = 1028.2765
				xmax = 1028.3465
				text = "up"
			intervals [958]:
				xmin = 1028.3465
				xmax = 1045.420
				text = ""
			intervals [959]:
				xmin = 1045.420
				xmax = 1045.790
				text = "mm-hm"
			intervals [960]:
				xmin = 1045.790
				xmax = 1050.6947
				text = ""
			intervals [961]:
				xmin = 1050.6947
				xmax = 1050.8847
				text = "good"
			intervals [962]:
				xmin = 1050.8847
				xmax = 1069.1006
				text = ""
			intervals [963]:
				xmin = 1069.1006
				xmax = 1069.5806
				text = "mm-hm"
			intervals [964]:
				xmin = 1069.5806
				xmax = 1070.8267
				text = ""
			intervals [965]:
				xmin = 1070.8267
				xmax = 1070.8567
				text = "oh"
			intervals [966]:
				xmin = 1070.8567
				xmax = 1070.9567
				text = "that"
			intervals [967]:
				xmin = 1070.9567
				xmax = 1071.0267
				text = ""
			intervals [968]:
				xmin = 1071.0267
				xmax = 1071.1967
				text = "s"
			intervals [969]:
				xmin = 1071.1967
				xmax = 1071.2267
				text = ""
			intervals [970]:
				xmin = 1071.2267
				xmax = 1071.4067
				text = "good"
			intervals [971]:
				xmin = 1071.4067
				xmax = 1072.8492
				text = ""
			intervals [972]:
				xmin = 1072.8492
				xmax = 1072.9692
				text = "did"
			intervals [973]:
				xmin = 1072.9692
				xmax = 1073.0592
				text = "you"
			intervals [974]:
				xmin = 1073.0592
				xmax = 1073.2292
				text = "ever"
			intervals [975]:
				xmin = 1073.2292
				xmax = 1073.2592
				text = ""
			intervals [976]:
				xmin = 1073.2592
				xmax = 1073.4792
				text = "a"
			intervals [977]:
				xmin = 1073.4792
				xmax = 1073.8192
				text = "teacher"
			intervals [978]:
				xmin = 1073.8192
				xmax = 1073.9592
				text = "that"
			intervals [979]:
				xmin = 1073.9592
				xmax = 1074.0092
				text = ""
			intervals [980]:
				xmin = 1074.0092
				xmax = 1074.3592
				text = "hollered"
			intervals [981]:
				xmin = 1074.3592
				xmax = 1074.4392
				text = "a"
			intervals [982]:
				xmin = 1074.4392
				xmax = 1074.6492
				text = "lot"
			intervals [983]:
				xmin = 1074.6492
				xmax = 1074.7292
				text = ""
			intervals [984]:
				xmin = 1074.7292
				xmax = 1074.9092
				text = "that"
			intervals [985]:
				xmin = 1074.9092
				xmax = 1075.0492
				text = "you"
			intervals [986]:
				xmin = 1075.0492
				xmax = 1075.1692
				text = "can"
			intervals [987]:
				xmin = 1075.1692
				xmax = 1075.1992
				text = ""
			intervals [988]:
				xmin = 1075.1992
				xmax = 1075.4692
				text = "remember"
			intervals [989]:
				xmin = 1075.4692
				xmax = 1079.6359
				text = ""
			intervals [990]:
				xmin = 1079.6359
				xmax = 1080.0659
				text = "<unk>"
			intervals [991]:
				xmin = 1080.0659
				xmax = 1080.6807
				text = ""
			intervals [992]:
				xmin = 1080.6807
				xmax = 1080.9507
				text = "either"
			intervals [993]:
				xmin = 1080.9507
				xmax = 1081.0007
				text = ""
			intervals [994]:
				xmin = 1081.0007
				xmax = 1081.2107
				text = "one"
			intervals [995]:
				xmin = 1081.2107
				xmax = 1083.8372
				text = ""
			intervals [996]:
				xmin = 1083.8372
				xmax = 1084.2572
				text = "mostly"
			intervals [997]:
				xmin = 1084.2572
				xmax = 1084.3472
				text = "an"
			intervals [998]:
				xmin = 1084.3472
				xmax = 1084.9772
				text = "individual"
			intervals [999]:
				xmin = 1084.9772
				xmax = 1102.8125
				text = ""
			intervals [1000]:
				xmin = 1102.8125
				xmax = 1103.3325
				text = "mm-hm"
			intervals [1001]:
				xmin = 1103.3325
				xmax = 1109.9823
				text = ""
			intervals [1002]:
				xmin = 1109.9823
				xmax = 1110.1623
				text = "did"
			intervals [1003]:
				xmin = 1110.1623
				xmax = 1110.1923
				text = ""
			intervals [1004]:
				xmin = 1110.1923
				xmax = 1110.2823
				text = "d"
			intervals [1005]:
				xmin = 1110.2823
				xmax = 1110.6648
				text = ""
			intervals [1006]:
				xmin = 1110.6648
				xmax = 1111.0148
				text = "uh"
			intervals [1007]:
				xmin = 1111.0148
				xmax = 1111.4476
				text = ""
			intervals [1008]:
				xmin = 1111.4476
				xmax = 1111.6376
				text = "did"
			intervals [1009]:
				xmin = 1111.6376
				xmax = 1111.7576
				text = "you"
			intervals [1010]:
				xmin = 1111.7576
				xmax = 1112.0076
				text = "ever"
			intervals [1011]:
				xmin = 1112.0076
				xmax = 1112.1676
				text = "get"
			intervals [1012]:
				xmin = 1112.1676
				xmax = 1112.2576
				text = "it"
			intervals [1013]:
				xmin = 1112.2576
				xmax = 1112.3376
				text = ""
			intervals [1014]:
				xmin = 1112.3376
				xmax = 1112.8576
				text = "personally"
			intervals [1015]:
				xmin = 1112.8576
				xmax = 1116.9328
				text = ""
			intervals [1016]:
				xmin = 1116.9328
				xmax = 1117.4028
				text = "<unk>"
			intervals [1017]:
				xmin = 1117.4028
				xmax = 1132.080
				text = ""
			intervals [1018]:
				xmin = 1132.080
				xmax = 1132.350
				text = "mm-hm"
			intervals [1019]:
				xmin = 1132.350
				xmax = 1133.8496
				text = ""
			intervals [1020]:
				xmin = 1133.8496
				xmax = 1134.1296
				text = "mm-hm"
			intervals [1021]:
				xmin = 1134.1296
				xmax = 1139.7145
				text = ""
			intervals [1022]:
				xmin = 1139.7145
				xmax = 1140.0945
				text = "mm-hm"
			intervals [1023]:
				xmin = 1140.0945
				xmax = 1141.9943
				text = ""
			intervals [1024]:
				xmin = 1141.9943
				xmax = 1142.6143
				text = "<unk>"
			intervals [1025]:
				xmin = 1142.6143
				xmax = 1150.0451
				text = ""
			intervals [1026]:
				xmin = 1150.0451
				xmax = 1150.2251
				text = "was"
			intervals [1027]:
				xmin = 1150.2251
				xmax = 1150.3251
				text = "it"
			intervals [1028]:
				xmin = 1150.3251
				xmax = 1150.6951
				text = "fair"
			intervals [1029]:
				xmin = 1150.6951
				xmax = 1150.8951
				text = "what"
			intervals [1030]:
				xmin = 1150.8951
				xmax = 1151.0851
				text = "she"
			intervals [1031]:
				xmin = 1151.0851
				xmax = 1151.4451
				text = "hollered"
			intervals [1032]:
				xmin = 1151.4451
				xmax = 1151.7651
				text = "about"
			intervals [1033]:
				xmin = 1151.7651
				xmax = 1151.8751
				text = "or"
			intervals [1034]:
				xmin = 1151.8751
				xmax = 1151.9551
				text = "do"
			intervals [1035]:
				xmin = 1151.9551
				xmax = 1152.0351
				text = "you"
			intervals [1036]:
				xmin = 1152.0351
				xmax = 1152.1251
				text = ""
			intervals [1037]:
				xmin = 1152.1251
				xmax = 1152.2651
				text = "think"
			intervals [1038]:
				xmin = 1152.2651
				xmax = 1152.4251
				text = ""
			intervals [1039]:
				xmin = 1152.4251
				xmax = 1152.4951
				text = "it"
			intervals [1040]:
				xmin = 1152.4951
				xmax = 1152.7351
				text = "just"
			intervals [1041]:
				xmin = 1152.7351
				xmax = 1155.508
				text = ""
			intervals [1042]:
				xmin = 1155.508
				xmax = 1155.878
				text = "mm-hm"
			intervals [1043]:
				xmin = 1155.878
				xmax = 1157.9715
				text = ""
			intervals [1044]:
				xmin = 1157.9715
				xmax = 1158.1015
				text = "what"
			intervals [1045]:
				xmin = 1158.1015
				xmax = 1158.3315
				text = "about"
			intervals [1046]:
				xmin = 1158.3315
				xmax = 1158.4615
				text = "the"
			intervals [1047]:
				xmin = 1158.4615
				xmax = 1158.4915
				text = ""
			intervals [1048]:
				xmin = 1158.4915
				xmax = 1158.7915
				text = "best"
			intervals [1049]:
				xmin = 1158.7915
				xmax = 1159.1815
				text = "peacher"
			intervals [1050]:
				xmin = 1159.1815
				xmax = 1159.3615
				text = ""
			intervals [1051]:
				xmin = 1159.3615
				xmax = 1159.7715
				text = "teacher"
			intervals [1052]:
				xmin = 1159.7715
				xmax = 1159.9215
				text = "you"
			intervals [1053]:
				xmin = 1159.9215
				xmax = 1160.1615
				text = "ever"
			intervals [1054]:
				xmin = 1160.1615
				xmax = 1160.2215
				text = ""
			intervals [1055]:
				xmin = 1160.2215
				xmax = 1160.5115
				text = "had"
			intervals [1056]:
				xmin = 1160.5115
				xmax = 1161.2195
				text = ""
			intervals [1057]:
				xmin = 1161.2195
				xmax = 1161.2995
				text = "do"
			intervals [1058]:
				xmin = 1161.2995
				xmax = 1161.3595
				text = "you"
			intervals [1059]:
				xmin = 1161.3595
				xmax = 1161.7095
				text = "remember"
			intervals [1060]:
				xmin = 1161.7095
				xmax = 1161.9595
				text = "any"
			intervals [1061]:
				xmin = 1161.9595
				xmax = 1161.9895
				text = ""
			intervals [1062]:
				xmin = 1161.9895
				xmax = 1162.0795
				text = "that"
			intervals [1063]:
				xmin = 1162.0795
				xmax = 1162.1295
				text = ""
			intervals [1064]:
				xmin = 1162.1295
				xmax = 1162.5195
				text = "stick"
			intervals [1065]:
				xmin = 1162.5195
				xmax = 1162.6895
				text = "out"
			intervals [1066]:
				xmin = 1162.6895
				xmax = 1162.8495
				text = "as"
			intervals [1067]:
				xmin = 1162.8495
				xmax = 1172.4589
				text = ""
			intervals [1068]:
				xmin = 1172.4589
				xmax = 1172.7589
				text = "mm-hm"
			intervals [1069]:
				xmin = 1172.7589
				xmax = 1205.1448
				text = ""
			intervals [1070]:
				xmin = 1205.1448
				xmax = 1205.2048
				text = "you"
			intervals [1071]:
				xmin = 1205.2048
				xmax = 1205.3948
				text = "think"
			intervals [1072]:
				xmin = 1205.3948
				xmax = 1205.4848
				text = "that"
			intervals [1073]:
				xmin = 1205.4848
				xmax = 1205.6348
				text = ""
			intervals [1074]:
				xmin = 1205.6348
				xmax = 1205.6948
				text = "s"
			intervals [1075]:
				xmin = 1205.6948
				xmax = 1206.2948
				text = "uh"
			intervals [1076]:
				xmin = 1206.2948
				xmax = 1207.0938
				text = ""
			intervals [1077]:
				xmin = 1207.0938
				xmax = 1207.3938
				text = "something"
			intervals [1078]:
				xmin = 1207.3938
				xmax = 1207.4938
				text = "that"
			intervals [1079]:
				xmin = 1207.4938
				xmax = 1207.6338
				text = "would"
			intervals [1080]:
				xmin = 1207.6338
				xmax = 1207.8838
				text = "make"
			intervals [1081]:
				xmin = 1207.8838
				xmax = 1207.9538
				text = "a"
			intervals [1082]:
				xmin = 1207.9538
				xmax = 1208.1938
				text = "good"
			intervals [1083]:
				xmin = 1208.1938
				xmax = 1208.5738
				text = "teacher"
			intervals [1084]:
				xmin = 1208.5738
				xmax = 1209.0743
				text = ""
			intervals [1085]:
				xmin = 1209.0743
				xmax = 1209.4243
				text = "taking"
			intervals [1086]:
				xmin = 1209.4243
				xmax = 1209.6143
				text = "time"
			intervals [1087]:
				xmin = 1209.6143
				xmax = 1209.6743
				text = "to"
			intervals [1088]:
				xmin = 1209.6743
				xmax = 1210.0843
				text = "explain"
			intervals [1089]:
				xmin = 1210.0843
				xmax = 1213.276
				text = ""
			intervals [1090]:
				xmin = 1213.276
				xmax = 1213.466
				text = "what"
			intervals [1091]:
				xmin = 1213.466
				xmax = 1213.686
				text = "about"
			intervals [1092]:
				xmin = 1213.686
				xmax = 1213.796
				text = "the"
			intervals [1093]:
				xmin = 1213.796
				xmax = 1214.086
				text = "worst"
			intervals [1094]:
				xmin = 1214.086
				xmax = 1214.476
				text = "teacher"
			intervals [1095]:
				xmin = 1214.476
				xmax = 1214.616
				text = "you"
			intervals [1096]:
				xmin = 1214.616
				xmax = 1214.856
				text = "ever"
			intervals [1097]:
				xmin = 1214.856
				xmax = 1215.086
				text = "had"
			intervals [1098]:
				xmin = 1215.086
				xmax = 1215.4486
				text = ""
			intervals [1099]:
				xmin = 1215.4486
				xmax = 1215.6286
				text = "was"
			intervals [1100]:
				xmin = 1215.6286
				xmax = 1215.7386
				text = "there"
			intervals [1101]:
				xmin = 1215.7386
				xmax = 1215.9086
				text = "ever"
			intervals [1102]:
				xmin = 1215.9086
				xmax = 1215.9386
				text = ""
			intervals [1103]:
				xmin = 1215.9386
				xmax = 1216.2286
				text = "one"
			intervals [1104]:
				xmin = 1216.2286
				xmax = 1217.1265
				text = ""
			intervals [1105]:
				xmin = 1217.1265
				xmax = 1217.6965
				text = "stand"
			intervals [1106]:
				xmin = 1217.6965
				xmax = 1250.7536
				text = ""
			intervals [1107]:
				xmin = 1250.7536
				xmax = 1250.9436
				text = "mm"
			intervals [1108]:
				xmin = 1250.9436
				xmax = 1256.3308
				text = ""
			intervals [1109]:
				xmin = 1256.3308
				xmax = 1256.5408
				text = "oh"
			intervals [1110]:
				xmin = 1256.5408
				xmax = 1256.7108
				text = "really"
			intervals [1111]:
				xmin = 1256.7108
				xmax = 1264.501
				text = ""
			intervals [1112]:
				xmin = 1264.501
				xmax = 1264.941
				text = "mm-hm"
			intervals [1113]:
				xmin = 1264.941
				xmax = 1276.5537
				text = ""
			intervals [1114]:
				xmin = 1276.5537
				xmax = 1276.9737
				text = "mm-hm"
			intervals [1115]:
				xmin = 1276.9737
				xmax = 1292.5746
				text = ""
			intervals [1116]:
				xmin = 1292.5746
				xmax = 1294.6846
				text = "<unk>"
			intervals [1117]:
				xmin = 1294.6846
				xmax = 1305.694
				text = ""
			intervals [1118]:
				xmin = 1305.694
				xmax = 1306.124
				text = "mm-hm"
			intervals [1119]:
				xmin = 1306.124
				xmax = 1308.397
				text = ""
			intervals [1120]:
				xmin = 1308.397
				xmax = 1308.487
				text = "were"
			intervals [1121]:
				xmin = 1308.487
				xmax = 1308.567
				text = "you"
			intervals [1122]:
				xmin = 1308.567
				xmax = 1308.767
				text = "ever"
			intervals [1123]:
				xmin = 1308.767
				xmax = 1308.847
				text = "in"
			intervals [1124]:
				xmin = 1308.847
				xmax = 1308.937
				text = "a"
			intervals [1125]:
				xmin = 1308.937
				xmax = 1309.347
				text = "class"
			intervals [1126]:
				xmin = 1309.347
				xmax = 1309.477
				text = "where"
			intervals [1127]:
				xmin = 1309.477
				xmax = 1309.607
				text = "the"
			intervals [1128]:
				xmin = 1309.607
				xmax = 1309.937
				text = "kids"
			intervals [1129]:
				xmin = 1309.937
				xmax = 1310.207
				text = "played"
			intervals [1130]:
				xmin = 1310.207
				xmax = 1310.277
				text = "a"
			intervals [1131]:
				xmin = 1310.277
				xmax = 1310.567
				text = "trick"
			intervals [1132]:
				xmin = 1310.567
				xmax = 1310.687
				text = "on"
			intervals [1133]:
				xmin = 1310.687
				xmax = 1310.717
				text = ""
			intervals [1134]:
				xmin = 1310.717
				xmax = 1310.817
				text = "the"
			intervals [1135]:
				xmin = 1310.817
				xmax = 1311.177
				text = "teacher"
			intervals [1136]:
				xmin = 1311.177
				xmax = 1312.1894
				text = ""
			intervals [1137]:
				xmin = 1312.1894
				xmax = 1312.2494
				text = "at"
			intervals [1138]:
				xmin = 1312.2494
				xmax = 1312.2794
				text = ""
			intervals [1139]:
				xmin = 1312.2794
				xmax = 1312.3794
				text = "some"
			intervals [1140]:
				xmin = 1312.3794
				xmax = 1312.5094
				text = ""
			intervals [1141]:
				xmin = 1312.5094
				xmax = 1312.6994
				text = "point"
			intervals [1142]:
				xmin = 1312.6994
				xmax = 1326.341
				text = ""
			intervals [1143]:
				xmin = 1326.341
				xmax = 1326.481
				text = "how"
			intervals [1144]:
				xmin = 1326.481
				xmax = 1326.631
				text = "would"
			intervals [1145]:
				xmin = 1326.631
				xmax = 1326.781
				text = "they"
			intervals [1146]:
				xmin = 1326.781
				xmax = 1327.181
				text = "react"
			intervals [1147]:
				xmin = 1327.181
				xmax = 1327.301
				text = "to"
			intervals [1148]:
				xmin = 1327.301
				xmax = 1327.531
				text = "that"
			intervals [1149]:
				xmin = 1327.531
				xmax = 1327.581
				text = ""
			intervals [1150]:
				xmin = 1327.581
				xmax = 1327.981
				text = "mostly"
			intervals [1151]:
				xmin = 1327.981
				xmax = 1330.0747
				text = ""
			intervals [1152]:
				xmin = 1330.0747
				xmax = 1330.4347
				text = "yeah"
			intervals [1153]:
				xmin = 1330.4347
				xmax = 1330.8881
				text = ""
			intervals [1154]:
				xmin = 1330.8881
				xmax = 1331.0181
				text = "like"
			intervals [1155]:
				xmin = 1331.0181
				xmax = 1331.2481
				text = "getting"
			intervals [1156]:
				xmin = 1331.2481
				xmax = 1331.4081
				text = "mad"
			intervals [1157]:
				xmin = 1331.4081
				xmax = 1331.4381
				text = "or"
			intervals [1158]:
				xmin = 1331.4381
				xmax = 1331.9281
				text = ""
			intervals [1159]:
				xmin = 1331.9281
				xmax = 1332.0181
				text = "just"
			intervals [1160]:
				xmin = 1332.0181
				xmax = 1332.1481
				text = "laugh"
			intervals [1161]:
				xmin = 1332.1481
				xmax = 1332.3781
				text = "it"
			intervals [1162]:
				xmin = 1332.3781
				xmax = 1332.5081
				text = "off"
			intervals [1163]:
				xmin = 1332.5081
				xmax = 1332.5581
				text = "or"
			intervals [1164]:
				xmin = 1332.5581
				xmax = 1332.7781
				text = "what"
			intervals [1165]:
				xmin = 1332.7781
				xmax = 1343.7423
				text = ""
			intervals [1166]:
				xmin = 1343.7423
				xmax = 1344.1523
				text = "mm-hm"
			intervals [1167]:
				xmin = 1344.1523
				xmax = 1345.2037
				text = ""
			intervals [1168]:
				xmin = 1345.2037
				xmax = 1345.3037
				text = "how"
			intervals [1169]:
				xmin = 1345.3037
				xmax = 1345.6037
				text = "about"
			intervals [1170]:
				xmin = 1345.6037
				xmax = 1345.7437
				text = ""
			intervals [1171]:
				xmin = 1345.7437
				xmax = 1346.0137
				text = "uh"
			intervals [1172]:
				xmin = 1346.0137
				xmax = 1347.0269
				text = ""
			intervals [1173]:
				xmin = 1347.0269
				xmax = 1347.1569
				text = "did"
			intervals [1174]:
				xmin = 1347.1569
				xmax = 1347.4469
				text = "anyone"
			intervals [1175]:
				xmin = 1347.4469
				xmax = 1347.6269
				text = "ever"
			intervals [1176]:
				xmin = 1347.6269
				xmax = 1347.8469
				text = "play"
			intervals [1177]:
				xmin = 1347.8469
				xmax = 1347.9569
				text = "the"
			intervals [1178]:
				xmin = 1347.9569
				xmax = 1348.1669
				text = "old"
			intervals [1179]:
				xmin = 1348.1669
				xmax = 1348.2069
				text = ""
			intervals [1180]:
				xmin = 1348.2069
				xmax = 1348.4069
				text = "thumb"
			intervals [1181]:
				xmin = 1348.4069
				xmax = 1348.4669
				text = ""
			intervals [1182]:
				xmin = 1348.4669
				xmax = 1348.7369
				text = "tack"
			intervals [1183]:
				xmin = 1348.7369
				xmax = 1348.7769
				text = ""
			intervals [1184]:
				xmin = 1348.7769
				xmax = 1349.0069
				text = "trick"
			intervals [1185]:
				xmin = 1349.0069
				xmax = 1349.7721
				text = ""
			intervals [1186]:
				xmin = 1349.7721
				xmax = 1349.9821
				text = "backside"
			intervals [1187]:
				xmin = 1349.9821
				xmax = 1353.3629
				text = ""
			intervals [1188]:
				xmin = 1353.3629
				xmax = 1353.4529
				text = "put"
			intervals [1189]:
				xmin = 1353.4529
				xmax = 1353.6329
				text = "something"
			intervals [1190]:
				xmin = 1353.6329
				xmax = 1353.6929
				text = "in"
			intervals [1191]:
				xmin = 1353.6929
				xmax = 1353.7529
				text = "the"
			intervals [1192]:
				xmin = 1353.7529
				xmax = 1354.0429
				text = "drawer"
			intervals [1193]:
				xmin = 1354.0429
				xmax = 1354.2329
				text = "like"
			intervals [1194]:
				xmin = 1354.2329
				xmax = 1354.2629
				text = ""
			intervals [1195]:
				xmin = 1354.2629
				xmax = 1354.3429
				text = "a"
			intervals [1196]:
				xmin = 1354.3429
				xmax = 1354.4429
				text = ""
			intervals [1197]:
				xmin = 1354.4429
				xmax = 1354.7729
				text = "snake"
			intervals [1198]:
				xmin = 1354.7729
				xmax = 1355.8852
				text = ""
			intervals [1199]:
				xmin = 1355.8852
				xmax = 1356.3852
				text = "<unk>"
			intervals [1200]:
				xmin = 1356.3852
				xmax = 1360.144
				text = ""
			intervals [1201]:
				xmin = 1360.144
				xmax = 1360.634
				text = "okay"
			intervals [1202]:
				xmin = 1360.634
				xmax = 1361.9618
				text = ""
			intervals [1203]:
				xmin = 1361.9618
				xmax = 1362.2418
				text = "um"
			intervals [1204]:
				xmin = 1362.2418
				xmax = 1364.3647
				text = ""
			intervals [1205]:
				xmin = 1364.3647
				xmax = 1364.5147
				text = "was"
			intervals [1206]:
				xmin = 1364.5147
				xmax = 1364.7147
				text = "there"
			intervals [1207]:
				xmin = 1364.7147
				xmax = 1364.8447
				text = "a"
			intervals [1208]:
				xmin = 1364.8447
				xmax = 1365.0547
				text = "group"
			intervals [1209]:
				xmin = 1365.0547
				xmax = 1365.7847
				text = ""
			intervals [1210]:
				xmin = 1365.7847
				xmax = 1365.8447
				text = "of"
			intervals [1211]:
				xmin = 1365.8447
				xmax = 1366.2047
				text = "kids"
			intervals [1212]:
				xmin = 1366.2047
				xmax = 1366.2947
				text = "that"
			intervals [1213]:
				xmin = 1366.2947
				xmax = 1366.3647
				text = "you"
			intervals [1214]:
				xmin = 1366.3647
				xmax = 1366.5447
				text = "used"
			intervals [1215]:
				xmin = 1366.5447
				xmax = 1366.6247
				text = "to"
			intervals [1216]:
				xmin = 1366.6247
				xmax = 1367.0447
				text = "associate"
			intervals [1217]:
				xmin = 1367.0447
				xmax = 1367.2647
				text = "with"
			intervals [1218]:
				xmin = 1367.2647
				xmax = 1367.4547
				text = "as"
			intervals [1219]:
				xmin = 1367.4547
				xmax = 1367.5147
				text = "a"
			intervals [1220]:
				xmin = 1367.5147
				xmax = 1367.7647
				text = "kid"
			intervals [1221]:
				xmin = 1367.7647
				xmax = 1368.9146
				text = ""
			intervals [1222]:
				xmin = 1368.9146
				xmax = 1369.0846
				text = "sort"
			intervals [1223]:
				xmin = 1369.0846
				xmax = 1369.2246
				text = "of"
			intervals [1224]:
				xmin = 1369.2246
				xmax = 1369.4346
				text = "your"
			intervals [1225]:
				xmin = 1369.4346
				xmax = 1369.5046
				text = ""
			intervals [1226]:
				xmin = 1369.5046
				xmax = 1369.8446
				text = "group"
			intervals [1227]:
				xmin = 1369.8446
				xmax = 1379.1438
				text = ""
			intervals [1228]:
				xmin = 1379.1438
				xmax = 1379.7438
				text = "yeah"
			intervals [1229]:
				xmin = 1379.7438
				xmax = 1381.213
				text = ""
			intervals [1230]:
				xmin = 1381.213
				xmax = 1381.593
				text = "special"
			intervals [1231]:
				xmin = 1381.593
				xmax = 1383.6418
				text = ""
			intervals [1232]:
				xmin = 1383.6418
				xmax = 1383.7218
				text = "who"
			intervals [1233]:
				xmin = 1383.7218
				xmax = 1383.9418
				text = "were"
			intervals [1234]:
				xmin = 1383.9418
				xmax = 1384.1118
				text = "they"
			intervals [1235]:
				xmin = 1384.1118
				xmax = 1385.0812
				text = ""
			intervals [1236]:
				xmin = 1385.0812
				xmax = 1385.1912
				text = "you"
			intervals [1237]:
				xmin = 1385.1912
				xmax = 1385.4312
				text = "remember"
			intervals [1238]:
				xmin = 1385.4312
				xmax = 1385.6112
				text = "their"
			intervals [1239]:
				xmin = 1385.6112
				xmax = 1385.9812
				text = "names"
			intervals [1240]:
				xmin = 1385.9812
				xmax = 1386.9052
				text = ""
			intervals [1241]:
				xmin = 1386.9052
				xmax = 1387.1752
				text = "yeah"
			intervals [1242]:
				xmin = 1387.1752
				xmax = 1387.2752
				text = ""
			intervals [1243]:
				xmin = 1387.2752
				xmax = 1387.4252
				text = "can"
			intervals [1244]:
				xmin = 1387.4252
				xmax = 1387.4552
				text = ""
			intervals [1245]:
				xmin = 1387.4552
				xmax = 1387.5152
				text = "you"
			intervals [1246]:
				xmin = 1387.5152
				xmax = 1387.5752
				text = ""
			intervals [1247]:
				xmin = 1387.5752
				xmax = 1387.7952
				text = "still"
			intervals [1248]:
				xmin = 1387.7952
				xmax = 1388.0352
				text = "recall"
			intervals [1249]:
				xmin = 1388.0352
				xmax = 1388.1052
				text = "the"
			intervals [1250]:
				xmin = 1388.1052
				xmax = 1388.2252
				text = "names"
			intervals [1251]:
				xmin = 1388.2252
				xmax = 1389.7704
				text = ""
			intervals [1252]:
				xmin = 1389.7704
				xmax = 1389.8304
				text = "at"
			intervals [1253]:
				xmin = 1389.8304
				xmax = 1390.0304
				text = "least"
			intervals [1254]:
				xmin = 1390.0304
				xmax = 1390.1504
				text = "their"
			intervals [1255]:
				xmin = 1390.1504
				xmax = 1390.4604
				text = "first"
			intervals [1256]:
				xmin = 1390.4604
				xmax = 1390.4904
				text = ""
			intervals [1257]:
				xmin = 1390.4904
				xmax = 1390.5804
				text = "name"
			intervals [1258]:
				xmin = 1390.5804
				xmax = 1403.4423
				text = ""
			intervals [1259]:
				xmin = 1403.4423
				xmax = 1403.7423
				text = "mm-hm"
			intervals [1260]:
				xmin = 1403.7423
				xmax = 1405.0501
				text = ""
			intervals [1261]:
				xmin = 1405.0501
				xmax = 1405.3801
				text = "mm-hm"
			intervals [1262]:
				xmin = 1405.3801
				xmax = 1406.7751
				text = ""
			intervals [1263]:
				xmin = 1406.7751
				xmax = 1406.8951
				text = "was"
			intervals [1264]:
				xmin = 1406.8951
				xmax = 1407.0851
				text = "this"
			intervals [1265]:
				xmin = 1407.0851
				xmax = 1407.2151
				text = "when"
			intervals [1266]:
				xmin = 1407.2151
				xmax = 1407.3451
				text = "you"
			intervals [1267]:
				xmin = 1407.3451
				xmax = 1407.4151
				text = "were"
			intervals [1268]:
				xmin = 1407.4151
				xmax = 1407.4751
				text = "in"
			intervals [1269]:
				xmin = 1407.4751
				xmax = 1407.5051
				text = ""
			intervals [1270]:
				xmin = 1407.5051
				xmax = 1407.6951
				text = "high"
			intervals [1271]:
				xmin = 1407.6951
				xmax = 1408.0851
				text = "school"
			intervals [1272]:
				xmin = 1408.0851
				xmax = 1408.1151
				text = ""
			intervals [1273]:
				xmin = 1408.1151
				xmax = 1408.1651
				text = "or"
			intervals [1274]:
				xmin = 1408.1651
				xmax = 1409.6646
				text = ""
			intervals [1275]:
				xmin = 1409.6646
				xmax = 1409.9946
				text = "elementary"
			intervals [1276]:
				xmin = 1409.9946
				xmax = 1410.4085
				text = ""
			intervals [1277]:
				xmin = 1410.4085
				xmax = 1410.5585
				text = "all"
			intervals [1278]:
				xmin = 1410.5585
				xmax = 1410.5885
				text = ""
			intervals [1279]:
				xmin = 1410.5885
				xmax = 1410.6485
				text = "the"
			intervals [1280]:
				xmin = 1410.6485
				xmax = 1410.8185
				text = "way"
			intervals [1281]:
				xmin = 1410.8185
				xmax = 1410.8485
				text = ""
			intervals [1282]:
				xmin = 1410.8485
				xmax = 1410.9785
				text = "through"
			intervals [1283]:
				xmin = 1410.9785
				xmax = 1413.0735
				text = ""
			intervals [1284]:
				xmin = 1413.0735
				xmax = 1413.2035
				text = "okay"
			intervals [1285]:
				xmin = 1413.2035
				xmax = 1413.3235
				text = "did"
			intervals [1286]:
				xmin = 1413.3235
				xmax = 1413.5535
				text = "any"
			intervals [1287]:
				xmin = 1413.5535
				xmax = 1413.6435
				text = "of"
			intervals [1288]:
				xmin = 1413.6435
				xmax = 1414.0835
				text = "those"
			intervals [1289]:
				xmin = 1414.0835
				xmax = 1414.4435
				text = "uh"
			intervals [1290]:
				xmin = 1414.4435
				xmax = 1415.479
				text = ""
			intervals [1291]:
				xmin = 1415.479
				xmax = 1415.609
				text = "any"
			intervals [1292]:
				xmin = 1415.609
				xmax = 1415.679
				text = "of"
			intervals [1293]:
				xmin = 1415.679
				xmax = 1415.919
				text = "those"
			intervals [1294]:
				xmin = 1415.919
				xmax = 1416.209
				text = "guys"
			intervals [1295]:
				xmin = 1416.209
				xmax = 1416.349
				text = "that"
			intervals [1296]:
				xmin = 1416.349
				xmax = 1416.469
				text = "you"
			intervals [1297]:
				xmin = 1416.469
				xmax = 1416.809
				text = "named"
			intervals [1298]:
				xmin = 1416.809
				xmax = 1417.099
				text = "speak"
			intervals [1299]:
				xmin = 1417.099
				xmax = 1417.279
				text = "any"
			intervals [1300]:
				xmin = 1417.279
				xmax = 1417.329
				text = ""
			intervals [1301]:
				xmin = 1417.329
				xmax = 1417.589
				text = "foreign"
			intervals [1302]:
				xmin = 1417.589
				xmax = 1417.639
				text = ""
			intervals [1303]:
				xmin = 1417.639
				xmax = 1417.869
				text = "language"
			intervals [1304]:
				xmin = 1417.869
				xmax = 1424.6684
				text = ""
			intervals [1305]:
				xmin = 1424.6684
				xmax = 1425.0784
				text = "mm-hm"
			intervals [1306]:
				xmin = 1425.0784
				xmax = 1426.5843
				text = ""
			intervals [1307]:
				xmin = 1426.5843
				xmax = 1426.7443
				text = "did"
			intervals [1308]:
				xmin = 1426.7443
				xmax = 1426.9143
				text = "he"
			intervals [1309]:
				xmin = 1426.9143
				xmax = 1427.3343
				text = "learn"
			intervals [1310]:
				xmin = 1427.3343
				xmax = 1428.125
				text = ""
			intervals [1311]:
				xmin = 1428.125
				xmax = 1428.205
				text = "in"
			intervals [1312]:
				xmin = 1428.205
				xmax = 1428.275
				text = ""
			intervals [1313]:
				xmin = 1428.275
				xmax = 1428.735
				text = "school"
			intervals [1314]:
				xmin = 1428.735
				xmax = 1428.815
				text = ""
			intervals [1315]:
				xmin = 1428.815
				xmax = 1428.855
				text = "or"
			intervals [1316]:
				xmin = 1428.855
				xmax = 1429.2083
				text = ""
			intervals [1317]:
				xmin = 1429.2083
				xmax = 1429.3583
				text = "at"
			intervals [1318]:
				xmin = 1429.3583
				xmax = 1429.3883
				text = ""
			intervals [1319]:
				xmin = 1429.3883
				xmax = 1429.6683
				text = "home"
			intervals [1320]:
				xmin = 1429.6683
				xmax = 1429.7083
				text = "or"
			intervals [1321]:
				xmin = 1429.7083
				xmax = 1429.7483
				text = ""
			intervals [1322]:
				xmin = 1429.7483
				xmax = 1430.1083
				text = "where"
			intervals [1323]:
				xmin = 1430.1083
				xmax = 1434.9173
				text = ""
			intervals [1324]:
				xmin = 1434.9173
				xmax = 1434.9773
				text = "were"
			intervals [1325]:
				xmin = 1434.9773
				xmax = 1435.1073
				text = "there"
			intervals [1326]:
				xmin = 1435.1073
				xmax = 1435.2973
				text = "any"
			intervals [1327]:
				xmin = 1435.2973
				xmax = 1435.5273
				text = "white"
			intervals [1328]:
				xmin = 1435.5273
				xmax = 1435.5573
				text = ""
			intervals [1329]:
				xmin = 1435.5573
				xmax = 1435.8573
				text = "kids"
			intervals [1330]:
				xmin = 1435.8573
				xmax = 1436.0173
				text = "in"
			intervals [1331]:
				xmin = 1436.0173
				xmax = 1436.1973
				text = ""
			intervals [1332]:
				xmin = 1436.1973
				xmax = 1436.3573
				text = "that"
			intervals [1333]:
				xmin = 1436.3573
				xmax = 1436.3973
				text = ""
			intervals [1334]:
				xmin = 1436.3973
				xmax = 1436.5173
				text = "group"
			intervals [1335]:
				xmin = 1436.5173
				xmax = 1439.1425
				text = ""
			intervals [1336]:
				xmin = 1439.1425
				xmax = 1439.2725
				text = "was"
			intervals [1337]:
				xmin = 1439.2725
				xmax = 1439.4125
				text = "there"
			intervals [1338]:
				xmin = 1439.4125
				xmax = 1439.6325
				text = "one"
			intervals [1339]:
				xmin = 1439.6325
				xmax = 1439.7125
				text = ""
			intervals [1340]:
				xmin = 1439.7125
				xmax = 1440.2325
				text = "person"
			intervals [1341]:
				xmin = 1440.2325
				xmax = 1440.5756
				text = ""
			intervals [1342]:
				xmin = 1440.5756
				xmax = 1440.6956
				text = "when"
			intervals [1343]:
				xmin = 1440.6956
				xmax = 1440.8156
				text = "you"
			intervals [1344]:
				xmin = 1440.8156
				xmax = 1440.9056
				text = "were"
			intervals [1345]:
				xmin = 1440.9056
				xmax = 1440.9856
				text = "a"
			intervals [1346]:
				xmin = 1440.9856
				xmax = 1441.2056
				text = "kid"
			intervals [1347]:
				xmin = 1441.2056
				xmax = 1441.3156
				text = "that"
			intervals [1348]:
				xmin = 1441.3156
				xmax = 1441.4356
				text = "you"
			intervals [1349]:
				xmin = 1441.4356
				xmax = 1441.8056
				text = "remember"
			intervals [1350]:
				xmin = 1441.8056
				xmax = 1441.9256
				text = "that"
			intervals [1351]:
				xmin = 1441.9256
				xmax = 1442.4256
				text = "everyone"
			intervals [1352]:
				xmin = 1442.4256
				xmax = 1442.5256
				text = ""
			intervals [1353]:
				xmin = 1442.5256
				xmax = 1443.0856
				text = "considered"
			intervals [1354]:
				xmin = 1443.0856
				xmax = 1443.2156
				text = "the"
			intervals [1355]:
				xmin = 1443.2156
				xmax = 1443.6856
				text = "leader"
			intervals [1356]:
				xmin = 1443.6856
				xmax = 1443.9861
				text = ""
			intervals [1357]:
				xmin = 1443.9861
				xmax = 1444.1361
				text = "and"
			intervals [1358]:
				xmin = 1444.1361
				xmax = 1444.1661
				text = ""
			intervals [1359]:
				xmin = 1444.1661
				xmax = 1444.5261
				text = "listened"
			intervals [1360]:
				xmin = 1444.5261
				xmax = 1444.5861
				text = ""
			intervals [1361]:
				xmin = 1444.5861
				xmax = 1444.8361
				text = "to"
			intervals [1362]:
				xmin = 1444.8361
				xmax = 1444.8761
				text = ""
			intervals [1363]:
				xmin = 1444.8761
				xmax = 1445.0761
				text = "more"
			intervals [1364]:
				xmin = 1445.0761
				xmax = 1445.1061
				text = ""
			intervals [1365]:
				xmin = 1445.1061
				xmax = 1445.2061
				text = "than"
			intervals [1366]:
				xmin = 1445.2061
				xmax = 1445.5461
				text = ""
			intervals [1367]:
				xmin = 1445.5461
				xmax = 1445.6661
				text = "than"
			intervals [1368]:
				xmin = 1445.6661
				xmax = 1445.8061
				text = "the"
			intervals [1369]:
				xmin = 1445.8061
				xmax = 1446.1561
				text = "rest"
			intervals [1370]:
				xmin = 1446.1561
				xmax = 1449.9828
				text = ""
			intervals [1371]:
				xmin = 1449.9828
				xmax = 1450.0728
				text = "what"
			intervals [1372]:
				xmin = 1450.0728
				xmax = 1450.2128
				text = "was"
			intervals [1373]:
				xmin = 1450.2128
				xmax = 1450.3628
				text = "there"
			intervals [1374]:
				xmin = 1450.3628
				xmax = 1450.6328
				text = "about"
			intervals [1375]:
				xmin = 1450.6328
				xmax = 1450.7428
				text = ""
			intervals [1376]:
				xmin = 1450.7428
				xmax = 1450.9028
				text = "him"
			intervals [1377]:
				xmin = 1450.9028
				xmax = 1457.4096
				text = ""
			intervals [1378]:
				xmin = 1457.4096
				xmax = 1457.7296
				text = "mm-hm"
			intervals [1379]:
				xmin = 1457.7296
				xmax = 1467.0942
				text = ""
			intervals [1380]:
				xmin = 1467.0942
				xmax = 1467.4642
				text = "mm-hm"
			intervals [1381]:
				xmin = 1467.4642
				xmax = 1468.9014
				text = ""
			intervals [1382]:
				xmin = 1468.9014
				xmax = 1468.9714
				text = "do"
			intervals [1383]:
				xmin = 1468.9714
				xmax = 1469.0314
				text = "you"
			intervals [1384]:
				xmin = 1469.0314
				xmax = 1469.2714
				text = "remember"
			intervals [1385]:
				xmin = 1469.2714
				xmax = 1469.4514
				text = "how"
			intervals [1386]:
				xmin = 1469.4514
				xmax = 1469.5914
				text = "he"
			intervals [1387]:
				xmin = 1469.5914
				xmax = 1469.9414
				text = "showed"
			intervals [1388]:
				xmin = 1469.9414
				xmax = 1470.1214
				text = "his"
			intervals [1389]:
				xmin = 1470.1214
				xmax = 1470.1914
				text = ""
			intervals [1390]:
				xmin = 1470.1914
				xmax = 1470.8014
				text = "brains"
			intervals [1391]:
				xmin = 1470.8014
				xmax = 1478.4444
				text = ""
			intervals [1392]:
				xmin = 1478.4444
				xmax = 1478.9644
				text = "<unk>"
			intervals [1393]:
				xmin = 1478.9644
				xmax = 1482.485
				text = ""
			intervals [1394]:
				xmin = 1482.485
				xmax = 1482.785
				text = "uh"
			intervals [1395]:
				xmin = 1482.785
				xmax = 1482.855
				text = ""
			intervals [1396]:
				xmin = 1482.855
				xmax = 1483.075
				text = "how"
			intervals [1397]:
				xmin = 1483.075
				xmax = 1483.285
				text = "would"
			intervals [1398]:
				xmin = 1483.285
				xmax = 1483.315
				text = ""
			intervals [1399]:
				xmin = 1483.315
				xmax = 1483.585
				text = "uh"
			intervals [1400]:
				xmin = 1483.585
				xmax = 1483.745
				text = ""
			intervals [1401]:
				xmin = 1483.745
				xmax = 1483.905
				text = "what"
			intervals [1402]:
				xmin = 1483.905
				xmax = 1483.995
				text = "if"
			intervals [1403]:
				xmin = 1483.995
				xmax = 1484.325
				text = "someone"
			intervals [1404]:
				xmin = 1484.325
				xmax = 1484.585
				text = "new"
			intervals [1405]:
				xmin = 1484.585
				xmax = 1484.875
				text = "moved"
			intervals [1406]:
				xmin = 1484.875
				xmax = 1485.135
				text = "into"
			intervals [1407]:
				xmin = 1485.135
				xmax = 1485.235
				text = "the"
			intervals [1408]:
				xmin = 1485.235
				xmax = 1485.265
				text = ""
			intervals [1409]:
				xmin = 1485.265
				xmax = 1485.775
				text = "neighborhood"
			intervals [1410]:
				xmin = 1485.775
				xmax = 1486.4677
				text = ""
			intervals [1411]:
				xmin = 1486.4677
				xmax = 1486.8577
				text = "uh"
			intervals [1412]:
				xmin = 1486.8577
				xmax = 1487.1252
				text = ""
			intervals [1413]:
				xmin = 1487.1252
				xmax = 1487.2452
				text = "was"
			intervals [1414]:
				xmin = 1487.2452
				xmax = 1487.3552
				text = "there"
			intervals [1415]:
				xmin = 1487.3552
				xmax = 1487.7652
				text = "anyway"
			intervals [1416]:
				xmin = 1487.7652
				xmax = 1487.8952
				text = "that"
			intervals [1417]:
				xmin = 1487.8952
				xmax = 1487.9252
				text = ""
			intervals [1418]:
				xmin = 1487.9252
				xmax = 1488.0952
				text = "they"
			intervals [1419]:
				xmin = 1488.0952
				xmax = 1488.2352
				text = "could"
			intervals [1420]:
				xmin = 1488.2352
				xmax = 1488.3652
				text = "have"
			intervals [1421]:
				xmin = 1488.3652
				xmax = 1488.4052
				text = ""
			intervals [1422]:
				xmin = 1488.4052
				xmax = 1488.6852
				text = "gotten"
			intervals [1423]:
				xmin = 1488.6852
				xmax = 1488.9252
				text = "into"
			intervals [1424]:
				xmin = 1488.9252
				xmax = 1489.1152
				text = "your"
			intervals [1425]:
				xmin = 1489.1152
				xmax = 1489.2352
				text = "group"
			intervals [1426]:
				xmin = 1489.2352
				xmax = 1491.907
				text = ""
			intervals [1427]:
				xmin = 1491.907
				xmax = 1491.997
				text = "what"
			intervals [1428]:
				xmin = 1491.997
				xmax = 1492.027
				text = ""
			intervals [1429]:
				xmin = 1492.027
				xmax = 1492.137
				text = "would"
			intervals [1430]:
				xmin = 1492.137
				xmax = 1492.267
				text = "they"
			intervals [1431]:
				xmin = 1492.267
				xmax = 1492.407
				text = "have"
			intervals [1432]:
				xmin = 1492.407
				xmax = 1492.537
				text = "to"
			intervals [1433]:
				xmin = 1492.537
				xmax = 1493.097
				text = "do"
			intervals [1434]:
				xmin = 1493.097
				xmax = 1504.168
				text = ""
			intervals [1435]:
				xmin = 1504.168
				xmax = 1504.318
				text = "what"
			intervals [1436]:
				xmin = 1504.318
				xmax = 1504.488
				text = "if"
			intervals [1437]:
				xmin = 1504.488
				xmax = 1504.518
				text = "a"
			intervals [1438]:
				xmin = 1504.518
				xmax = 1504.758
				text = "kid"
			intervals [1439]:
				xmin = 1504.758
				xmax = 1505.038
				text = "wasn't"
			intervals [1440]:
				xmin = 1505.038
				xmax = 1505.7407
				text = ""
			intervals [1441]:
				xmin = 1505.7407
				xmax = 1506.3407
				text = "athletic"
			intervals [1442]:
				xmin = 1506.3407
				xmax = 1506.411
				text = ""
			intervals [1443]:
				xmin = 1506.411
				xmax = 1506.521
				text = "would"
			intervals [1444]:
				xmin = 1506.521
				xmax = 1506.691
				text = "he"
			intervals [1445]:
				xmin = 1506.691
				xmax = 1506.891
				text = "be"
			intervals [1446]:
				xmin = 1506.891
				xmax = 1507.081
				text = "out"
			intervals [1447]:
				xmin = 1507.081
				xmax = 1508.3035
				text = ""
			intervals [1448]:
				xmin = 1508.3035
				xmax = 1508.3435
				text = "or"
			intervals [1449]:
				xmin = 1508.3435
				xmax = 1508.4435
				text = "would"
			intervals [1450]:
				xmin = 1508.4435
				xmax = 1508.5435
				text = "he"
			intervals [1451]:
				xmin = 1508.5435
				xmax = 1508.7635
				text = "still"
			intervals [1452]:
				xmin = 1508.7635
				xmax = 1508.8735
				text = "have"
			intervals [1453]:
				xmin = 1508.8735
				xmax = 1508.9035
				text = ""
			intervals [1454]:
				xmin = 1508.9035
				xmax = 1508.9735
				text = "a"
			intervals [1455]:
				xmin = 1508.9735
				xmax = 1509.3135
				text = "chance"
			intervals [1456]:
				xmin = 1509.3135
				xmax = 1509.4235
				text = "to"
			intervals [1457]:
				xmin = 1509.4235
				xmax = 1509.6935
				text = "hang"
			intervals [1458]:
				xmin = 1509.6935
				xmax = 1509.7235
				text = ""
			intervals [1459]:
				xmin = 1509.7235
				xmax = 1509.8335
				text = "with"
			intervals [1460]:
				xmin = 1509.8335
				xmax = 1509.8835
				text = ""
			intervals [1461]:
				xmin = 1509.8835
				xmax = 1510.0435
				text = "you"
			intervals [1462]:
				xmin = 1510.0435
				xmax = 1511.3723
				text = ""
			intervals [1463]:
				xmin = 1511.3723
				xmax = 1511.5823
				text = "suppose"
			intervals [1464]:
				xmin = 1511.5823
				xmax = 1511.6823
				text = "he"
			intervals [1465]:
				xmin = 1511.6823
				xmax = 1512.0123
				text = "couldn't"
			intervals [1466]:
				xmin = 1512.0123
				xmax = 1512.5223
				text = "dribble"
			intervals [1467]:
				xmin = 1512.5223
				xmax = 1512.5623
				text = ""
			intervals [1468]:
				xmin = 1512.5623
				xmax = 1512.5923
				text = "or"
			intervals [1469]:
				xmin = 1512.5923
				xmax = 1512.6923
				text = "he"
			intervals [1470]:
				xmin = 1512.6923
				xmax = 1512.7323
				text = ""
			intervals [1471]:
				xmin = 1512.7323
				xmax = 1512.9923
				text = "couldn't"
			intervals [1472]:
				xmin = 1512.9923
				xmax = 1513.6407
				text = ""
			intervals [1473]:
				xmin = 1513.6407
				xmax = 1513.9507
				text = "couldn't"
			intervals [1474]:
				xmin = 1513.9507
				xmax = 1514.0707
				text = "hit"
			intervals [1475]:
				xmin = 1514.0707
				xmax = 1514.1707
				text = "a"
			intervals [1476]:
				xmin = 1514.1707
				xmax = 1514.2107
				text = ""
			intervals [1477]:
				xmin = 1514.2107
				xmax = 1514.5307
				text = "ball"
			intervals [1478]:
				xmin = 1514.5307
				xmax = 1514.6307
				text = "to"
			intervals [1479]:
				xmin = 1514.6307
				xmax = 1514.8607
				text = "save"
			intervals [1480]:
				xmin = 1514.8607
				xmax = 1514.8907
				text = ""
			intervals [1481]:
				xmin = 1514.8907
				xmax = 1515.0607
				text = "his"
			intervals [1482]:
				xmin = 1515.0607
				xmax = 1515.4507
				text = "soul"
			intervals [1483]:
				xmin = 1515.4507
				xmax = 1519.9626
				text = ""
			intervals [1484]:
				xmin = 1519.9626
				xmax = 1520.6826
				text = "<unk>"
			intervals [1485]:
				xmin = 1520.6826
				xmax = 1521.8865
				text = ""
			intervals [1486]:
				xmin = 1521.8865
				xmax = 1521.9765
				text = "but"
			intervals [1487]:
				xmin = 1521.9765
				xmax = 1522.0665
				text = "there"
			intervals [1488]:
				xmin = 1522.0665
				xmax = 1522.1565
				text = "was"
			intervals [1489]:
				xmin = 1522.1565
				xmax = 1522.2865
				text = "no"
			intervals [1490]:
				xmin = 1522.2865
				xmax = 1523.0665
				text = "initiation"
			intervals [1491]:
				xmin = 1523.0665
				xmax = 1523.0965
				text = "or"
			intervals [1492]:
				xmin = 1523.0965
				xmax = 1523.2865
				text = "anything"
			intervals [1493]:
				xmin = 1523.2865
				xmax = 1528.2659
				text = ""
			intervals [1494]:
				xmin = 1528.2659
				xmax = 1528.5059
				text = "uh"
			intervals [1495]:
				xmin = 1528.5059
				xmax = 1529.9479
				text = ""
			intervals [1496]:
				xmin = 1529.9479
				xmax = 1530.0379
				text = "well"
			intervals [1497]:
				xmin = 1530.0379
				xmax = 1530.2479
				text = "you're"
			intervals [1498]:
				xmin = 1530.2479
				xmax = 1530.3079
				text = "a"
			intervals [1499]:
				xmin = 1530.3079
				xmax = 1530.5479
				text = "little"
			intervals [1500]:
				xmin = 1530.5479
				xmax = 1530.8479
				text = "young"
			intervals [1501]:
				xmin = 1530.8479
				xmax = 1530.9279
				text = "to"
			intervals [1502]:
				xmin = 1530.9279
				xmax = 1531.1479
				text = "ask"
			intervals [1503]:
				xmin = 1531.1479
				xmax = 1531.3579
				text = "this"
			intervals [1504]:
				xmin = 1531.3579
				xmax = 1531.7979
				text = "question"
			intervals [1505]:
				xmin = 1531.7979
				xmax = 1531.8579
				text = ""
			intervals [1506]:
				xmin = 1531.8579
				xmax = 1532.1179
				text = "to"
			intervals [1507]:
				xmin = 1532.1179
				xmax = 1532.1479
				text = ""
			intervals [1508]:
				xmin = 1532.1479
				xmax = 1532.2779
				text = "but"
			intervals [1509]:
				xmin = 1532.2779
				xmax = 1532.7045
				text = ""
			intervals [1510]:
				xmin = 1532.7045
				xmax = 1532.7645
				text = "i"
			intervals [1511]:
				xmin = 1532.7645
				xmax = 1532.7945
				text = "<unk>"
			intervals [1512]:
				xmin = 1532.7945
				xmax = 1532.8345
				text = ""
			intervals [1513]:
				xmin = 1532.8345
				xmax = 1532.9045
				text = "do"
			intervals [1514]:
				xmin = 1532.9045
				xmax = 1533.0245
				text = "it"
			intervals [1515]:
				xmin = 1533.0245
				xmax = 1533.3845
				text = "anyway"
			intervals [1516]:
				xmin = 1533.3845
				xmax = 1533.5045
				text = "if"
			intervals [1517]:
				xmin = 1533.5045
				xmax = 1533.6245
				text = "you"
			intervals [1518]:
				xmin = 1533.6245
				xmax = 1533.8245
				text = "could"
			intervals [1519]:
				xmin = 1533.8245
				xmax = 1534.2812
				text = ""
			intervals [1520]:
				xmin = 1534.2812
				xmax = 1534.6412
				text = "start"
			intervals [1521]:
				xmin = 1534.6412
				xmax = 1534.8912
				text = "over"
			intervals [1522]:
				xmin = 1534.8912
				xmax = 1535.1512
				text = "again"
			intervals [1523]:
				xmin = 1535.1512
				xmax = 1535.1912
				text = ""
			intervals [1524]:
				xmin = 1535.1912
				xmax = 1535.4812
				text = "and"
			intervals [1525]:
				xmin = 1535.4812
				xmax = 1536.0671
				text = ""
			intervals [1526]:
				xmin = 1536.0671
				xmax = 1536.4971
				text = "uh"
			intervals [1527]:
				xmin = 1536.4971
				xmax = 1536.5971
				text = ""
			intervals [1528]:
				xmin = 1536.5971
				xmax = 1536.8071
				text = "what"
			intervals [1529]:
				xmin = 1536.8071
				xmax = 1536.9271
				text = "would"
			intervals [1530]:
				xmin = 1536.9271
				xmax = 1537.0771
				text = "you"
			intervals [1531]:
				xmin = 1537.0771
				xmax = 1537.3471
				text = "wanna"
			intervals [1532]:
				xmin = 1537.3471
				xmax = 1537.3971
				text = ""
			intervals [1533]:
				xmin = 1537.3971
				xmax = 1537.7071
				text = "be"
			intervals [1534]:
				xmin = 1537.7071
				xmax = 1539.9175
				text = ""
			intervals [1535]:
				xmin = 1539.9175
				xmax = 1540.1475
				text = "start"
			intervals [1536]:
				xmin = 1540.1475
				xmax = 1540.1875
				text = ""
			intervals [1537]:
				xmin = 1540.1875
				xmax = 1540.4375
				text = "back"
			intervals [1538]:
				xmin = 1540.4375
				xmax = 1540.4975
				text = "in"
			intervals [1539]:
				xmin = 1540.4975
				xmax = 1540.5275
				text = ""
			intervals [1540]:
				xmin = 1540.5275
				xmax = 1540.9775
				text = "school"
			intervals [1541]:
				xmin = 1540.9775
				xmax = 1541.0775
				text = "over"
			intervals [1542]:
				xmin = 1541.0775
				xmax = 1541.1375
				text = ""
			intervals [1543]:
				xmin = 1541.1375
				xmax = 1541.2975
				text = "again"
			intervals [1544]:
				xmin = 1541.2975
				xmax = 1541.3575
				text = "and"
			intervals [1545]:
				xmin = 1541.3575
				xmax = 1541.4575
				text = "come"
			intervals [1546]:
				xmin = 1541.4575
				xmax = 1541.8575
				text = ""
			intervals [1547]:
				xmin = 1541.8575
				xmax = 1541.9175
				text = "up"
			intervals [1548]:
				xmin = 1541.9175
				xmax = 1542.1475
				text = "again"
			intervals [1549]:
				xmin = 1542.1475
				xmax = 1547.2924
				text = ""
			intervals [1550]:
				xmin = 1547.2924
				xmax = 1547.3824
				text = "you"
			intervals [1551]:
				xmin = 1547.3824
				xmax = 1547.4824
				text = "would"
			intervals [1552]:
				xmin = 1547.4824
				xmax = 1547.7224
				text = "a"
			intervals [1553]:
				xmin = 1547.7224
				xmax = 1547.7524
				text = ""
			intervals [1554]:
				xmin = 1547.7524
				xmax = 1547.8824
				text = "you"
			intervals [1555]:
				xmin = 1547.8824
				xmax = 1547.9724
				text = "would"
			intervals [1556]:
				xmin = 1547.9724
				xmax = 1548.1924
				text = "go"
			intervals [1557]:
				xmin = 1548.1924
				xmax = 1548.2624
				text = "for"
			intervals [1558]:
				xmin = 1548.2624
				xmax = 1548.3224
				text = "the"
			intervals [1559]:
				xmin = 1548.3224
				xmax = 1548.9425
				text = ""
			intervals [1560]:
				xmin = 1548.9425
				xmax = 1549.2725
				text = "<unk>"
			intervals [1561]:
				xmin = 1549.2725
				xmax = 1552.2485
				text = ""
			intervals [1562]:
				xmin = 1552.2485
				xmax = 1552.3385
				text = "that"
			intervals [1563]:
				xmin = 1552.3385
				xmax = 1552.3785
				text = ""
			intervals [1564]:
				xmin = 1552.3785
				xmax = 1552.4785
				text = "s"
			intervals [1565]:
				xmin = 1552.4785
				xmax = 1552.5085
				text = ""
			intervals [1566]:
				xmin = 1552.5085
				xmax = 1552.6685
				text = "good"
			intervals [1567]:
				xmin = 1552.6685
				xmax = 1553.9758
				text = ""
			intervals [1568]:
				xmin = 1553.9758
				xmax = 1554.0758
				text = "now"
			intervals [1569]:
				xmin = 1554.0758
				xmax = 1554.2258
				text = "what"
			intervals [1570]:
				xmin = 1554.2258
				xmax = 1554.3658
				text = "did"
			intervals [1571]:
				xmin = 1554.3658
				xmax = 1554.5858
				text = "you"
			intervals [1572]:
				xmin = 1554.5858
				xmax = 1555.1192
				text = ""
			intervals [1573]:
				xmin = 1555.1192
				xmax = 1555.4092
				text = "wanna"
			intervals [1574]:
				xmin = 1555.4092
				xmax = 1555.6492
				text = "be"
			intervals [1575]:
				xmin = 1555.6492
				xmax = 1556.4492
				text = "actually"
			intervals [1576]:
				xmin = 1556.4492
				xmax = 1557.1335
				text = ""
			intervals [1577]:
				xmin = 1557.1335
				xmax = 1557.2735
				text = "when"
			intervals [1578]:
				xmin = 1557.2735
				xmax = 1557.3935
				text = "you"
			intervals [1579]:
				xmin = 1557.3935
				xmax = 1557.5935
				text = "were"
			intervals [1580]:
				xmin = 1557.5935
				xmax = 1557.9035
				text = "coming"
			intervals [1581]:
				xmin = 1557.9035
				xmax = 1558.0335
				text = "up"
			intervals [1582]:
				xmin = 1558.0335
				xmax = 1558.0635
				text = ""
			intervals [1583]:
				xmin = 1558.0635
				xmax = 1558.2235
				text = "did"
			intervals [1584]:
				xmin = 1558.2235
				xmax = 1558.3135
				text = "you"
			intervals [1585]:
				xmin = 1558.3135
				xmax = 1558.5235
				text = "ever"
			intervals [1586]:
				xmin = 1558.5235
				xmax = 1558.6835
				text = "have"
			intervals [1587]:
				xmin = 1558.6835
				xmax = 1558.7735
				text = "a"
			intervals [1588]:
				xmin = 1558.7735
				xmax = 1559.0435
				text = "dream"
			intervals [1589]:
				xmin = 1559.0435
				xmax = 1559.0735
				text = ""
			intervals [1590]:
				xmin = 1559.0735
				xmax = 1559.2535
				text = "of"
			intervals [1591]:
				xmin = 1559.2535
				xmax = 1560.6547
				text = ""
			intervals [1592]:
				xmin = 1560.6547
				xmax = 1560.8347
				text = "being"
			intervals [1593]:
				xmin = 1560.8347
				xmax = 1560.8947
				text = "a"
			intervals [1594]:
				xmin = 1560.8947
				xmax = 1560.9847
				text = ""
			intervals [1595]:
				xmin = 1560.9847
				xmax = 1561.2447
				text = "ball"
			intervals [1596]:
				xmin = 1561.2447
				xmax = 1561.2747
				text = ""
			intervals [1597]:
				xmin = 1561.2747
				xmax = 1561.6147
				text = "player"
			intervals [1598]:
				xmin = 1561.6147
				xmax = 1561.6447
				text = ""
			intervals [1599]:
				xmin = 1561.6447
				xmax = 1561.6947
				text = "or"
			intervals [1600]:
				xmin = 1561.6947
				xmax = 1562.0747
				text = "something"
			intervals [1601]:
				xmin = 1562.0747
				xmax = 1562.2947
				text = "else"
			intervals [1602]:
				xmin = 1562.2947
				xmax = 1569.1389
				text = ""
			intervals [1603]:
				xmin = 1569.1389
				xmax = 1569.5789
				text = "mm-hm"
			intervals [1604]:
				xmin = 1569.5789
				xmax = 1574.1735
				text = ""
			intervals [1605]:
				xmin = 1574.1735
				xmax = 1574.2635
				text = "yeah"
			intervals [1606]:
				xmin = 1574.2635
				xmax = 1574.3535
				text = "that"
			intervals [1607]:
				xmin = 1574.3535
				xmax = 1574.7235
				text = "s"
			intervals [1608]:
				xmin = 1574.7235
				xmax = 1575.1735
				text = ""
			intervals [1609]:
				xmin = 1575.1735
				xmax = 1575.4035
				text = "pretty"
			intervals [1610]:
				xmin = 1575.4035
				xmax = 1575.4335
				text = ""
			intervals [1611]:
				xmin = 1575.4335
				xmax = 1575.6335
				text = "rough"
			intervals [1612]:
				xmin = 1575.6335
				xmax = 1577.7854
				text = ""
			intervals [1613]:
				xmin = 1577.7854
				xmax = 1578.2254
				text = "okay"
			intervals [1614]:
				xmin = 1578.2254
				xmax = 1578.3655
				text = ""
			intervals [1615]:
				xmin = 1578.3655
				xmax = 1578.7755
				text = "uh"
			intervals [1616]:
				xmin = 1578.7755
				xmax = 1579.7253
				text = ""
			intervals [1617]:
				xmin = 1579.7253
				xmax = 1579.8853
				text = "what"
			intervals [1618]:
				xmin = 1579.8853
				xmax = 1580.0653
				text = "is"
			intervals [1619]:
				xmin = 1580.0653
				xmax = 1580.2253
				text = "a"
			intervals [1620]:
				xmin = 1580.2253
				xmax = 1580.500
				text = ""
			intervals [1621]:
				xmin = 1580.500
				xmax = 1580.660
				text = "i"
			intervals [1622]:
				xmin = 1580.660
				xmax = 1580.900
				text = "always"
			intervals [1623]:
				xmin = 1580.900
				xmax = 1580.990
				text = "am"
			intervals [1624]:
				xmin = 1580.990
				xmax = 1581.030
				text = ""
			intervals [1625]:
				xmin = 1581.030
				xmax = 1581.310
				text = "curious"
			intervals [1626]:
				xmin = 1581.310
				xmax = 1581.510
				text = "about"
			intervals [1627]:
				xmin = 1581.510
				xmax = 1581.720
				text = "this"
			intervals [1628]:
				xmin = 1581.720
				xmax = 1581.870
				text = "what"
			intervals [1629]:
				xmin = 1581.870
				xmax = 1582.050
				text = "is"
			intervals [1630]:
				xmin = 1582.050
				xmax = 1582.180
				text = "the"
			intervals [1631]:
				xmin = 1582.180
				xmax = 1582.910
				text = "process"
			intervals [1632]:
				xmin = 1582.910
				xmax = 1583.4096
				text = ""
			intervals [1633]:
				xmin = 1583.4096
				xmax = 1583.5396
				text = "that"
			intervals [1634]:
				xmin = 1583.5396
				xmax = 1583.7696
				text = "these"
			intervals [1635]:
				xmin = 1583.7696
				xmax = 1584.0796
				text = "guys"
			intervals [1636]:
				xmin = 1584.0796
				xmax = 1584.2296
				text = "go"
			intervals [1637]:
				xmin = 1584.2296
				xmax = 1584.5196
				text = "through"
			intervals [1638]:
				xmin = 1584.5196
				xmax = 1584.6096
				text = "to"
			intervals [1639]:
				xmin = 1584.6096
				xmax = 1584.7296
				text = "get"
			intervals [1640]:
				xmin = 1584.7296
				xmax = 1584.9296
				text = "into"
			intervals [1641]:
				xmin = 1584.9296
				xmax = 1585.5196
				text = "professional"
			intervals [1642]:
				xmin = 1585.5196
				xmax = 1585.5696
				text = ""
			intervals [1643]:
				xmin = 1585.5696
				xmax = 1586.0996
				text = "baseball"
			intervals [1644]:
				xmin = 1586.0996
				xmax = 1592.9697
				text = ""
			intervals [1645]:
				xmin = 1592.9697
				xmax = 1593.0397
				text = "how"
			intervals [1646]:
				xmin = 1593.0397
				xmax = 1593.3497
				text = "do"
			intervals [1647]:
				xmin = 1593.3497
				xmax = 1593.4997
				text = "they"
			intervals [1648]:
				xmin = 1593.4997
				xmax = 1593.6797
				text = "get"
			intervals [1649]:
				xmin = 1593.6797
				xmax = 1594.3931
				text = ""
			intervals [1650]:
				xmin = 1594.3931
				xmax = 1594.5731
				text = "into"
			intervals [1651]:
				xmin = 1594.5731
				xmax = 1594.6631
				text = ""
			intervals [1652]:
				xmin = 1594.6631
				xmax = 1594.7231
				text = "the"
			intervals [1653]:
				xmin = 1594.7231
				xmax = 1594.7531
				text = ""
			intervals [1654]:
				xmin = 1594.7531
				xmax = 1594.8731
				text = "minor"
			intervals [1655]:
				xmin = 1594.8731
				xmax = 1594.9331
				text = "to"
			intervals [1656]:
				xmin = 1594.9331
				xmax = 1595.5031
				text = ""
			intervals [1657]:
				xmin = 1595.5031
				xmax = 1595.7331
				text = "start"
			intervals [1658]:
				xmin = 1595.7331
				xmax = 1595.7731
				text = ""
			intervals [1659]:
				xmin = 1595.7731
				xmax = 1595.8631
				text = "with"
			intervals [1660]:
				xmin = 1595.8631
				xmax = 1604.2815
				text = ""
			intervals [1661]:
				xmin = 1604.2815
				xmax = 1604.5515
				text = "oh"
			intervals [1662]:
				xmin = 1604.5515
				xmax = 1606.6595
				text = ""
			intervals [1663]:
				xmin = 1606.6595
				xmax = 1606.9495
				text = "mm-hm"
			intervals [1664]:
				xmin = 1606.9495
				xmax = 1613.3905
				text = ""
			intervals [1665]:
				xmin = 1613.3905
				xmax = 1613.4405
				text = "mm"
			intervals [1666]:
				xmin = 1613.4405
				xmax = 1625.1093
				text = ""
			intervals [1667]:
				xmin = 1625.1093
				xmax = 1625.4593
				text = "mm-hm"
			intervals [1668]:
				xmin = 1625.4593
				xmax = 1627.5093
				text = ""
			intervals [1669]:
				xmin = 1627.5093
				xmax = 1627.8993
				text = "mm-hm"
			intervals [1670]:
				xmin = 1627.8993
				xmax = 1633.5554
				text = ""
			intervals [1671]:
				xmin = 1633.5554
				xmax = 1634.0554
				text = "uh"
			intervals [1672]:
				xmin = 1634.0554
				xmax = 1634.2655
				text = ""
			intervals [1673]:
				xmin = 1634.2655
				xmax = 1634.4555
				text = "if"
			intervals [1674]:
				xmin = 1634.4555
				xmax = 1634.5355
				text = "i"
			intervals [1675]:
				xmin = 1634.5355
				xmax = 1634.7255
				text = "could"
			intervals [1676]:
				xmin = 1634.7255
				xmax = 1634.9155
				text = "give"
			intervals [1677]:
				xmin = 1634.9155
				xmax = 1635.0755
				text = "you"
			intervals [1678]:
				xmin = 1635.0755
				xmax = 1635.3655
				text = "all"
			intervals [1679]:
				xmin = 1635.3655
				xmax = 1635.4455
				text = "the"
			intervals [1680]:
				xmin = 1635.4455
				xmax = 1635.7055
				text = "money"
			intervals [1681]:
				xmin = 1635.7055
				xmax = 1635.8355
				text = "you"
			intervals [1682]:
				xmin = 1635.8355
				xmax = 1636.2355
				text = "wanted"
			intervals [1683]:
				xmin = 1636.2355
				xmax = 1636.2655
				text = ""
			intervals [1684]:
				xmin = 1636.2655
				xmax = 1636.3455
				text = "in"
			intervals [1685]:
				xmin = 1636.3455
				xmax = 1636.3755
				text = ""
			intervals [1686]:
				xmin = 1636.3755
				xmax = 1636.4655
				text = "the"
			intervals [1687]:
				xmin = 1636.4655
				xmax = 1636.4955
				text = ""
			intervals [1688]:
				xmin = 1636.4955
				xmax = 1636.8055
				text = "world"
			intervals [1689]:
				xmin = 1636.8055
				xmax = 1636.8355
				text = ""
			intervals [1690]:
				xmin = 1636.8355
				xmax = 1636.9755
				text = "what"
			intervals [1691]:
				xmin = 1636.9755
				xmax = 1637.1255
				text = "would"
			intervals [1692]:
				xmin = 1637.1255
				xmax = 1637.2055
				text = "you"
			intervals [1693]:
				xmin = 1637.2055
				xmax = 1637.3755
				text = "do"
			intervals [1694]:
				xmin = 1637.3755
				xmax = 1637.4055
				text = ""
			intervals [1695]:
				xmin = 1637.4055
				xmax = 1637.5155
				text = "with"
			intervals [1696]:
				xmin = 1637.5155
				xmax = 1637.6355
				text = "it"
			intervals [1697]:
				xmin = 1637.6355
				xmax = 1641.4978
				text = ""
			intervals [1698]:
				xmin = 1641.4978
				xmax = 1641.5578
				text = "do"
			intervals [1699]:
				xmin = 1641.5578
				xmax = 1641.6178
				text = "you"
			intervals [1700]:
				xmin = 1641.6178
				xmax = 1641.7078
				text = "have"
			intervals [1701]:
				xmin = 1641.7078
				xmax = 1641.8978
				text = "any"
			intervals [1702]:
				xmin = 1641.8978
				xmax = 1641.9778
				text = ""
			intervals [1703]:
				xmin = 1641.9778
				xmax = 1642.2778
				text = "idea"
			intervals [1704]:
				xmin = 1642.2778
				xmax = 1646.2575
				text = ""
			intervals [1705]:
				xmin = 1646.2575
				xmax = 1648.9575
				text = "<unk>"
			intervals [1706]:
				xmin = 1648.9575
				xmax = 1654.2485
				text = ""
			intervals [1707]:
				xmin = 1654.2485
				xmax = 1655.3885
				text = "<unk>"
			intervals [1708]:
				xmin = 1655.3885
				xmax = 1660.3185
				text = ""
			intervals [1709]:
				xmin = 1660.3185
				xmax = 1660.5285
				text = "well"
			intervals [1710]:
				xmin = 1660.5285
				xmax = 1660.5585
				text = ""
			intervals [1711]:
				xmin = 1660.5585
				xmax = 1660.6885
				text = "how"
			intervals [1712]:
				xmin = 1660.6885
				xmax = 1660.8485
				text = "would"
			intervals [1713]:
				xmin = 1660.8485
				xmax = 1660.9685
				text = "you"
			intervals [1714]:
				xmin = 1660.9685
				xmax = 1661.3785
				text = "enjoy"
			intervals [1715]:
				xmin = 1661.3785
				xmax = 1661.4385
				text = ""
			intervals [1716]:
				xmin = 1661.4385
				xmax = 1661.6585
				text = "life"
			intervals [1717]:
				xmin = 1661.6585
				xmax = 1661.8806
				text = ""
			intervals [1718]:
				xmin = 1661.8806
				xmax = 1661.9706
				text = "what"
			intervals [1719]:
				xmin = 1661.9706
				xmax = 1662.0006
				text = ""
			intervals [1720]:
				xmin = 1662.0006
				xmax = 1662.1306
				text = "would"
			intervals [1721]:
				xmin = 1662.1306
				xmax = 1662.2806
				text = "you"
			intervals [1722]:
				xmin = 1662.2806
				xmax = 1662.6906
				text = "buy"
			intervals [1723]:
				xmin = 1662.6906
				xmax = 1662.7306
				text = ""
			intervals [1724]:
				xmin = 1662.7306
				xmax = 1662.8706
				text = "what"
			intervals [1725]:
				xmin = 1662.8706
				xmax = 1663.0206
				text = "would"
			intervals [1726]:
				xmin = 1663.0206
				xmax = 1663.0506
				text = ""
			intervals [1727]:
				xmin = 1663.0506
				xmax = 1663.1306
				text = "you"
			intervals [1728]:
				xmin = 1663.1306
				xmax = 1663.4206
				text = "spend"
			intervals [1729]:
				xmin = 1663.4206
				xmax = 1663.4606
				text = ""
			intervals [1730]:
				xmin = 1663.4606
				xmax = 1663.8106
				text = "money"
			intervals [1731]:
				xmin = 1663.8106
				xmax = 1663.9506
				text = "on"
			intervals [1732]:
				xmin = 1663.9506
				xmax = 1680.7207
				text = ""
			intervals [1733]:
				xmin = 1680.7207
				xmax = 1681.1307
				text = "mm-hm"
			intervals [1734]:
				xmin = 1681.1307
				xmax = 1682.4514
				text = ""
			intervals [1735]:
				xmin = 1682.4514
				xmax = 1682.6114
				text = "that"
			intervals [1736]:
				xmin = 1682.6114
				xmax = 1682.6914
				text = "s"
			intervals [1737]:
				xmin = 1682.6914
				xmax = 1682.9014
				text = "good"
			intervals [1738]:
				xmin = 1682.9014
				xmax = 1684.6122
				text = ""
			intervals [1739]:
				xmin = 1684.6122
				xmax = 1685.1422
				text = "uh"
			intervals [1740]:
				xmin = 1685.1422
				xmax = 1685.2511
				text = ""
			intervals [1741]:
				xmin = 1685.2511
				xmax = 1685.4211
				text = "what"
			intervals [1742]:
				xmin = 1685.4211
				xmax = 1685.5211
				text = "do"
			intervals [1743]:
				xmin = 1685.5211
				xmax = 1685.6411
				text = "you"
			intervals [1744]:
				xmin = 1685.6411
				xmax = 1685.8411
				text = "do"
			intervals [1745]:
				xmin = 1685.8411
				xmax = 1685.9611
				text = "in"
			intervals [1746]:
				xmin = 1685.9611
				xmax = 1686.0311
				text = "a"
			intervals [1747]:
				xmin = 1686.0311
				xmax = 1686.3211
				text = "day"
			intervals [1748]:
				xmin = 1686.3211
				xmax = 1686.4411
				text = "s"
			intervals [1749]:
				xmin = 1686.4411
				xmax = 1686.4711
				text = ""
			intervals [1750]:
				xmin = 1686.4711
				xmax = 1686.9011
				text = "work"
			intervals [1751]:
				xmin = 1686.9011
				xmax = 1688.9989
				text = ""
			intervals [1752]:
				xmin = 1688.9989
				xmax = 1689.0889
				text = "what"
			intervals [1753]:
				xmin = 1689.0889
				xmax = 1689.1989
				text = "is"
			intervals [1754]:
				xmin = 1689.1989
				xmax = 1689.3889
				text = "your"
			intervals [1755]:
				xmin = 1689.3889
				xmax = 1689.6489
				text = "job"
			intervals [1756]:
				xmin = 1689.6489
				xmax = 1689.7089
				text = "and"
			intervals [1757]:
				xmin = 1689.7089
				xmax = 1689.8589
				text = "what"
			intervals [1758]:
				xmin = 1689.8589
				xmax = 1690.0189
				text = "would"
			intervals [1759]:
				xmin = 1690.0189
				xmax = 1690.1389
				text = "be"
			intervals [1760]:
				xmin = 1690.1389
				xmax = 1690.2489
				text = "a"
			intervals [1761]:
				xmin = 1690.2489
				xmax = 1690.7089
				text = "typical"
			intervals [1762]:
				xmin = 1690.7089
				xmax = 1690.9089
				text = "day"
			intervals [1763]:
				xmin = 1690.9089
				xmax = 1691.0389
				text = "at"
			intervals [1764]:
				xmin = 1691.0389
				xmax = 1691.2689
				text = "work"
			intervals [1765]:
				xmin = 1691.2689
				xmax = 1691.3989
				text = ""
			intervals [1766]:
				xmin = 1691.3989
				xmax = 1691.5189
				text = "for"
			intervals [1767]:
				xmin = 1691.5189
				xmax = 1691.6689
				text = "you"
			intervals [1768]:
				xmin = 1691.6689
				xmax = 1708.2533
				text = ""
			intervals [1769]:
				xmin = 1708.2533
				xmax = 1708.4933
				text = "mm"
			intervals [1770]:
				xmin = 1708.4933
				xmax = 1715.3024
				text = ""
			intervals [1771]:
				xmin = 1715.3024
				xmax = 1715.5724
				text = "mm-hm"
			intervals [1772]:
				xmin = 1715.5724
				xmax = 1717.0565
				text = ""
			intervals [1773]:
				xmin = 1717.0565
				xmax = 1717.2065
				text = "so"
			intervals [1774]:
				xmin = 1717.2065
				xmax = 1717.3465
				text = "wha-"
			intervals [1775]:
				xmin = 1717.3465
				xmax = 1717.4765
				text = "wha-"
			intervals [1776]:
				xmin = 1717.4765
				xmax = 1717.5865
				text = ""
			intervals [1777]:
				xmin = 1717.5865
				xmax = 1717.7165
				text = "what"
			intervals [1778]:
				xmin = 1717.7165
				xmax = 1717.8765
				text = "would"
			intervals [1779]:
				xmin = 1717.8765
				xmax = 1717.9965
				text = "you"
			intervals [1780]:
				xmin = 1717.9965
				xmax = 1718.1465
				text = "do"
			intervals [1781]:
				xmin = 1718.1465
				xmax = 1718.3065
				text = "when"
			intervals [1782]:
				xmin = 1718.3065
				xmax = 1718.4065
				text = "you"
			intervals [1783]:
				xmin = 1718.4065
				xmax = 1718.4365
				text = ""
			intervals [1784]:
				xmin = 1718.4365
				xmax = 1718.7365
				text = "first"
			intervals [1785]:
				xmin = 1718.7365
				xmax = 1718.9165
				text = "get"
			intervals [1786]:
				xmin = 1718.9165
				xmax = 1718.9665
				text = ""
			intervals [1787]:
				xmin = 1718.9665
				xmax = 1719.2365
				text = "there"
			intervals [1788]:
				xmin = 1719.2365
				xmax = 1721.1228
				text = ""
			intervals [1789]:
				xmin = 1721.1228
				xmax = 1721.2128
				text = "can"
			intervals [1790]:
				xmin = 1721.2128
				xmax = 1721.2728
				text = "you"
			intervals [1791]:
				xmin = 1721.2728
				xmax = 1721.6328
				text = "describe"
			intervals [1792]:
				xmin = 1721.6328
				xmax = 1721.6628
				text = ""
			intervals [1793]:
				xmin = 1721.6628
				xmax = 1721.7228
				text = "a"
			intervals [1794]:
				xmin = 1721.7228
				xmax = 1721.9528
				text = "day"
			intervals [1795]:
				xmin = 1721.9528
				xmax = 1722.5028
				text = ""
			intervals [1796]:
				xmin = 1722.5028
				xmax = 1722.8128
				text = "typical"
			intervals [1797]:
				xmin = 1722.8128
				xmax = 1728.727
				text = ""
			intervals [1798]:
				xmin = 1728.727
				xmax = 1729.027
				text = "mm-hm"
			intervals [1799]:
				xmin = 1729.027
				xmax = 1739.2226
				text = ""
			intervals [1800]:
				xmin = 1739.2226
				xmax = 1739.5326
				text = "mm-hm"
			intervals [1801]:
				xmin = 1739.5326
				xmax = 1757.8601
				text = ""
			intervals [1802]:
				xmin = 1757.8601
				xmax = 1758.2401
				text = "mm-hm"
			intervals [1803]:
				xmin = 1758.2401
				xmax = 1758.9319
				text = ""
			intervals [1804]:
				xmin = 1758.9319
				xmax = 1759.3819
				text = "somebody"
			intervals [1805]:
				xmin = 1759.3819
				xmax = 1759.5619
				text = "work"
			intervals [1806]:
				xmin = 1759.5619
				xmax = 1759.6019
				text = ""
			intervals [1807]:
				xmin = 1759.6019
				xmax = 1759.8019
				text = "with"
			intervals [1808]:
				xmin = 1759.8019
				xmax = 1760.0019
				text = "you"
			intervals [1809]:
				xmin = 1760.0019
				xmax = 1760.0319
				text = ""
			intervals [1810]:
				xmin = 1760.0319
				xmax = 1760.0619
				text = "or"
			intervals [1811]:
				xmin = 1760.0619
				xmax = 1767.304
				text = ""
			intervals [1812]:
				xmin = 1767.304
				xmax = 1767.334
				text = "i"
			intervals [1813]:
				xmin = 1767.334
				xmax = 1767.464
				text = "mean"
			intervals [1814]:
				xmin = 1767.464
				xmax = 1767.624
				text = "when"
			intervals [1815]:
				xmin = 1767.624
				xmax = 1767.714
				text = "you're"
			intervals [1816]:
				xmin = 1767.714
				xmax = 1767.764
				text = ""
			intervals [1817]:
				xmin = 1767.764
				xmax = 1767.954
				text = "brought"
			intervals [1818]:
				xmin = 1767.954
				xmax = 1768.104
				text = "on"
			intervals [1819]:
				xmin = 1768.104
				xmax = 1768.604
				text = "delivery"
			intervals [1820]:
				xmin = 1768.604
				xmax = 1768.634
				text = "or"
			intervals [1821]:
				xmin = 1768.634
				xmax = 1769.6987
				text = ""
			intervals [1822]:
				xmin = 1769.6987
				xmax = 1769.7887
				text = "are"
			intervals [1823]:
				xmin = 1769.7887
				xmax = 1769.8587
				text = "you"
			intervals [1824]:
				xmin = 1769.8587
				xmax = 1769.9187
				text = "by"
			intervals [1825]:
				xmin = 1769.9187
				xmax = 1770.3087
				text = ""
			intervals [1826]:
				xmin = 1770.3087
				xmax = 1770.4887
				text = "yourself"
			intervals [1827]:
				xmin = 1770.4887
				xmax = 1773.0856
				text = ""
			intervals [1828]:
				xmin = 1773.0856
				xmax = 1773.2156
				text = "good"
			intervals [1829]:
				xmin = 1773.2156
				xmax = 1774.5143
				text = ""
			intervals [1830]:
				xmin = 1774.5143
				xmax = 1774.6443
				text = "how"
			intervals [1831]:
				xmin = 1774.6443
				xmax = 1774.8143
				text = "does"
			intervals [1832]:
				xmin = 1774.8143
				xmax = 1775.0243
				text = "your"
			intervals [1833]:
				xmin = 1775.0243
				xmax = 1775.4143
				text = "family"
			intervals [1834]:
				xmin = 1775.4143
				xmax = 1775.9943
				text = "celebrate"
			intervals [1835]:
				xmin = 1775.9943
				xmax = 1776.208
				text = ""
			intervals [1836]:
				xmin = 1776.208
				xmax = 1776.518
				text = "uh"
			intervals [1837]:
				xmin = 1776.518
				xmax = 1776.6793
				text = ""
			intervals [1838]:
				xmin = 1776.6793
				xmax = 1776.7493
				text = "the"
			intervals [1839]:
				xmin = 1776.7493
				xmax = 1777.4393
				text = "holidays"
			intervals [1840]:
				xmin = 1777.4393
				xmax = 1777.4693
				text = ""
			intervals [1841]:
				xmin = 1777.4693
				xmax = 1777.9893
				text = "christmas"
			intervals [1842]:
				xmin = 1777.9893
				xmax = 1778.0893
				text = "in"
			intervals [1843]:
				xmin = 1778.0893
				xmax = 1778.1693
				text = ""
			intervals [1844]:
				xmin = 1778.1693
				xmax = 1778.6393
				text = "particular"
			intervals [1845]:
				xmin = 1778.6393
				xmax = 1792.1499
				text = ""
			intervals [1846]:
				xmin = 1792.1499
				xmax = 1792.3399
				text = "okay"
			intervals [1847]:
				xmin = 1792.3399
				xmax = 1802.8997
				text = ""
			intervals [1848]:
				xmin = 1802.8997
				xmax = 1803.2097
				text = "mm-hm"
			intervals [1849]:
				xmin = 1803.2097
				xmax = 1808.7201
				text = ""
			intervals [1850]:
				xmin = 1808.7201
				xmax = 1808.8301
				text = "and"
			intervals [1851]:
				xmin = 1808.8301
				xmax = 1809.0201
				text = ""
			intervals [1852]:
				xmin = 1809.0201
				xmax = 1809.1301
				text = "what"
			intervals [1853]:
				xmin = 1809.1301
				xmax = 1809.3901
				text = "about"
			intervals [1854]:
				xmin = 1809.3901
				xmax = 1809.4201
				text = ""
			intervals [1855]:
				xmin = 1809.4201
				xmax = 1810.3501
				text = "decorations"
			intervals [1856]:
				xmin = 1810.3501
				xmax = 1814.5628
				text = ""
			intervals [1857]:
				xmin = 1814.5628
				xmax = 1814.7928
				text = "mm-hm"
			intervals [1858]:
				xmin = 1814.7928
				xmax = 1820.0034
				text = ""
			intervals [1859]:
				xmin = 1820.0034
				xmax = 1821.3934
				text = "<unk>"
			intervals [1860]:
				xmin = 1821.3934
				xmax = 1824.1463
				text = ""
			intervals [1861]:
				xmin = 1824.1463
				xmax = 1824.4163
				text = "was"
			intervals [1862]:
				xmin = 1824.4163
				xmax = 1824.7363
				text = "there"
			intervals [1863]:
				xmin = 1824.7363
				xmax = 1824.9963
				text = "a"
			intervals [1864]:
				xmin = 1824.9963
				xmax = 1825.8192
				text = ""
			intervals [1865]:
				xmin = 1825.8192
				xmax = 1826.0392
				text = "was"
			intervals [1866]:
				xmin = 1826.0392
				xmax = 1826.2292
				text = "there"
			intervals [1867]:
				xmin = 1826.2292
				xmax = 1826.3192
				text = "a"
			intervals [1868]:
				xmin = 1826.3192
				xmax = 1826.7792
				text = "christmas"
			intervals [1869]:
				xmin = 1826.7792
				xmax = 1826.8092
				text = ""
			intervals [1870]:
				xmin = 1826.8092
				xmax = 1827.1592
				text = "dinner"
			intervals [1871]:
				xmin = 1827.1592
				xmax = 1849.436
				text = ""
			intervals [1872]:
				xmin = 1849.436
				xmax = 1850.166
				text = "<unk>"
			intervals [1873]:
				xmin = 1850.166
				xmax = 1851.9185
				text = ""
			intervals [1874]:
				xmin = 1851.9185
				xmax = 1852.0385
				text = "mm"
			intervals [1875]:
				xmin = 1852.0385
				xmax = 1852.4826
				text = ""
			intervals [1876]:
				xmin = 1852.4826
				xmax = 1852.7026
				text = "alright"
			intervals [1877]:
				xmin = 1852.7026
				xmax = 1854.3136
				text = ""
			intervals [1878]:
				xmin = 1854.3136
				xmax = 1854.4836
				text = "uh"
			intervals [1879]:
				xmin = 1854.4836
				xmax = 1854.6136
				text = "if"
			intervals [1880]:
				xmin = 1854.6136
				xmax = 1854.6836
				text = "you"
			intervals [1881]:
				xmin = 1854.6836
				xmax = 1854.8836
				text = "could"
			intervals [1882]:
				xmin = 1854.8836
				xmax = 1855.2036
				text = "pick"
			intervals [1883]:
				xmin = 1855.2036
				xmax = 1855.3736
				text = "if"
			intervals [1884]:
				xmin = 1855.3736
				xmax = 1855.5036
				text = "you"
			intervals [1885]:
				xmin = 1855.5036
				xmax = 1855.6436
				text = "had"
			intervals [1886]:
				xmin = 1855.6436
				xmax = 1855.7836
				text = "a"
			intervals [1887]:
				xmin = 1855.7836
				xmax = 1856.2636
				text = "rich"
			intervals [1888]:
				xmin = 1856.2636
				xmax = 1856.3136
				text = ""
			intervals [1889]:
				xmin = 1856.3136
				xmax = 1856.8136
				text = "relative"
			intervals [1890]:
				xmin = 1856.8136
				xmax = 1856.9536
				text = "or"
			intervals [1891]:
				xmin = 1856.9536
				xmax = 1857.3136
				text = "something"
			intervals [1892]:
				xmin = 1857.3136
				xmax = 1857.6304
				text = ""
			intervals [1893]:
				xmin = 1857.6304
				xmax = 1857.7404
				text = "that"
			intervals [1894]:
				xmin = 1857.7404
				xmax = 1858.0604
				text = "asked"
			intervals [1895]:
				xmin = 1858.0604
				xmax = 1858.2804
				text = "you"
			intervals [1896]:
				xmin = 1858.2804
				xmax = 1858.4404
				text = ""
			intervals [1897]:
				xmin = 1858.4404
				xmax = 1858.5704
				text = "this"
			intervals [1898]:
				xmin = 1858.5704
				xmax = 1858.6304
				text = "is"
			intervals [1899]:
				xmin = 1858.6304
				xmax = 1858.6704
				text = "a"
			intervals [1900]:
				xmin = 1858.6704
				xmax = 1858.8604
				text = "little"
			intervals [1901]:
				xmin = 1858.8604
				xmax = 1859.1404
				text = "early"
			intervals [1902]:
				xmin = 1859.1404
				xmax = 1859.2304
				text = "to"
			intervals [1903]:
				xmin = 1859.2304
				xmax = 1859.4304
				text = "ask"
			intervals [1904]:
				xmin = 1859.4304
				xmax = 1859.6404
				text = "this"
			intervals [1905]:
				xmin = 1859.6404
				xmax = 1859.7404
				text = "but"
			intervals [1906]:
				xmin = 1859.7404
				xmax = 1859.8404
				text = "if"
			intervals [1907]:
				xmin = 1859.8404
				xmax = 1860.0604
				text = "they"
			intervals [1908]:
				xmin = 1860.0604
				xmax = 1860.2504
				text = "asked"
			intervals [1909]:
				xmin = 1860.2504
				xmax = 1860.4204
				text = "you"
			intervals [1910]:
				xmin = 1860.4204
				xmax = 1860.6104
				text = "what"
			intervals [1911]:
				xmin = 1860.6104
				xmax = 1860.7004
				text = "would"
			intervals [1912]:
				xmin = 1860.7004
				xmax = 1861.5347
				text = ""
			intervals [1913]:
				xmin = 1861.5347
				xmax = 1861.7147
				text = "what"
			intervals [1914]:
				xmin = 1861.7147
				xmax = 1861.8247
				text = "would"
			intervals [1915]:
				xmin = 1861.8247
				xmax = 1861.9447
				text = "you"
			intervals [1916]:
				xmin = 1861.9447
				xmax = 1862.1447
				text = "like"
			intervals [1917]:
				xmin = 1862.1447
				xmax = 1862.1947
				text = ""
			intervals [1918]:
				xmin = 1862.1947
				xmax = 1862.3147
				text = "for"
			intervals [1919]:
				xmin = 1862.3147
				xmax = 1862.9947
				text = "christmas"
			intervals [1920]:
				xmin = 1862.9947
				xmax = 1863.3706
				text = ""
			intervals [1921]:
				xmin = 1863.3706
				xmax = 1863.4706
				text = "what"
			intervals [1922]:
				xmin = 1863.4706
				xmax = 1863.5106
				text = ""
			intervals [1923]:
				xmin = 1863.5106
				xmax = 1863.6106
				text = "would"
			intervals [1924]:
				xmin = 1863.6106
				xmax = 1863.6406
				text = ""
			intervals [1925]:
				xmin = 1863.6406
				xmax = 1863.7706
				text = "you"
			intervals [1926]:
				xmin = 1863.7706
				xmax = 1864.0806
				text = "tell"
			intervals [1927]:
				xmin = 1864.0806
				xmax = 1864.2406
				text = ""
			intervals [1928]:
				xmin = 1864.2406
				xmax = 1864.3406
				text = "'em"
			intervals [1929]:
				xmin = 1864.3406
				xmax = 1868.7844
				text = ""
			intervals [1930]:
				xmin = 1868.7844
				xmax = 1868.8444
				text = "you"
			intervals [1931]:
				xmin = 1868.8444
				xmax = 1868.9244
				text = ""
			intervals [1932]:
				xmin = 1868.9244
				xmax = 1869.1744
				text = "don't"
			intervals [1933]:
				xmin = 1869.1744
				xmax = 1869.2744
				text = ""
			intervals [1934]:
				xmin = 1869.2744
				xmax = 1869.4944
				text = "play"
			intervals [1935]:
				xmin = 1869.4944
				xmax = 1869.5544
				text = ""
			intervals [1936]:
				xmin = 1869.5544
				xmax = 1869.7844
				text = "around"
			intervals [1937]:
				xmin = 1869.7844
				xmax = 1869.8544
				text = ""
			intervals [1938]:
				xmin = 1869.8544
				xmax = 1870.0644
				text = "do"
			intervals [1939]:
				xmin = 1870.0644
				xmax = 1870.1644
				text = "you"
			intervals [1940]:
				xmin = 1870.1644
				xmax = 1872.2045
				text = ""
			intervals [1941]:
				xmin = 1872.2045
				xmax = 1872.3745
				text = "yeah"
			intervals [1942]:
				xmin = 1872.3745
				xmax = 1875.0459
				text = ""
			intervals [1943]:
				xmin = 1875.0459
				xmax = 1875.1159
				text = "he"
			intervals [1944]:
				xmin = 1875.1159
				xmax = 1875.2459
				text = ""
			intervals [1945]:
				xmin = 1875.2459
				xmax = 1875.3359
				text = "can"
			intervals [1946]:
				xmin = 1875.3359
				xmax = 1875.4059
				text = "buy"
			intervals [1947]:
				xmin = 1875.4059
				xmax = 1875.5659
				text = "it"
			intervals [1948]:
				xmin = 1875.5659
				xmax = 1875.6559
				text = "for"
			intervals [1949]:
				xmin = 1875.6559
				xmax = 1875.6859
				text = ""
			intervals [1950]:
				xmin = 1875.6859
				xmax = 1875.7459
				text = "you"
			intervals [1951]:
				xmin = 1875.7459
				xmax = 1877.0832
				text = ""
			intervals [1952]:
				xmin = 1877.0832
				xmax = 1877.2332
				text = "what"
			intervals [1953]:
				xmin = 1877.2332
				xmax = 1877.3632
				text = "was"
			intervals [1954]:
				xmin = 1877.3632
				xmax = 1877.4532
				text = "the"
			intervals [1955]:
				xmin = 1877.4532
				xmax = 1877.6932
				text = "best"
			intervals [1956]:
				xmin = 1877.6932
				xmax = 1878.1432
				text = "christmas"
			intervals [1957]:
				xmin = 1878.1432
				xmax = 1878.2632
				text = "you"
			intervals [1958]:
				xmin = 1878.2632
				xmax = 1878.5632
				text = "ever"
			intervals [1959]:
				xmin = 1878.5632
				xmax = 1878.7832
				text = "got"
			intervals [1960]:
				xmin = 1878.7832
				xmax = 1878.8132
				text = ""
			intervals [1961]:
				xmin = 1878.8132
				xmax = 1879.1632
				text = "christmas"
			intervals [1962]:
				xmin = 1879.1632
				xmax = 1879.5632
				text = "present"
			intervals [1963]:
				xmin = 1879.5632
				xmax = 1879.6832
				text = "you"
			intervals [1964]:
				xmin = 1879.6832
				xmax = 1879.9332
				text = "ever"
			intervals [1965]:
				xmin = 1879.9332
				xmax = 1880.2032
				text = ""
			intervals [1966]:
				xmin = 1880.2032
				xmax = 1880.6332
				text = "actually"
			intervals [1967]:
				xmin = 1880.6332
				xmax = 1880.6632
				text = ""
			intervals [1968]:
				xmin = 1880.6632
				xmax = 1880.7532
				text = "got"
			intervals [1969]:
				xmin = 1880.7532
				xmax = 1881.3673
				text = ""
			intervals [1970]:
				xmin = 1881.3673
				xmax = 1881.5173
				text = "that"
			intervals [1971]:
				xmin = 1881.5173
				xmax = 1881.6473
				text = "you"
			intervals [1972]:
				xmin = 1881.6473
				xmax = 1881.9273
				text = "remember"
			intervals [1973]:
				xmin = 1881.9273
				xmax = 1885.4535
				text = ""
			intervals [1974]:
				xmin = 1885.4535
				xmax = 1885.7135
				text = "mm-hm"
			intervals [1975]:
				xmin = 1885.7135
				xmax = 1886.6771
				text = ""
			intervals [1976]:
				xmin = 1886.6771
				xmax = 1886.8971
				text = "was"
			intervals [1977]:
				xmin = 1886.8971
				xmax = 1887.0671
				text = "it"
			intervals [1978]:
				xmin = 1887.0671
				xmax = 1887.6371
				text = "american"
			intervals [1979]:
				xmin = 1887.6371
				xmax = 1887.7671
				text = ""
			intervals [1980]:
				xmin = 1887.7671
				xmax = 1887.8071
				text = "or"
			intervals [1981]:
				xmin = 1887.8071
				xmax = 1888.2471
				text = "english"
			intervals [1982]:
				xmin = 1888.2471
				xmax = 1889.6847
				text = ""
			intervals [1983]:
				xmin = 1889.6847
				xmax = 1889.7747
				text = "that"
			intervals [1984]:
				xmin = 1889.7747
				xmax = 1890.0347
				text = ""
			intervals [1985]:
				xmin = 1890.0347
				xmax = 1890.1347
				text = "s"
			intervals [1986]:
				xmin = 1890.1347
				xmax = 1890.2447
				text = "what"
			intervals [1987]:
				xmin = 1890.2447
				xmax = 1890.3347
				text = "i"
			intervals [1988]:
				xmin = 1890.3347
				xmax = 1890.3647
				text = ""
			intervals [1989]:
				xmin = 1890.3647
				xmax = 1890.6147
				text = "always"
			intervals [1990]:
				xmin = 1890.6147
				xmax = 1890.9247
				text = "wanted"
			intervals [1991]:
				xmin = 1890.9247
				xmax = 1890.9547
				text = ""
			intervals [1992]:
				xmin = 1890.9547
				xmax = 1891.0547
				text = "but"
			intervals [1993]:
				xmin = 1891.0547
				xmax = 1891.0947
				text = ""
			intervals [1994]:
				xmin = 1891.0947
				xmax = 1891.2947
				text = "never"
			intervals [1995]:
				xmin = 1891.2947
				xmax = 1891.3747
				text = ""
			intervals [1996]:
				xmin = 1891.3747
				xmax = 1891.8347
				text = "got"
			intervals [1997]:
				xmin = 1891.8347
				xmax = 1893.4584
				text = ""
			intervals [1998]:
				xmin = 1893.4584
				xmax = 1893.5484
				text = "well"
			intervals [1999]:
				xmin = 1893.5484
				xmax = 1893.5984
				text = ""
			intervals [2000]:
				xmin = 1893.5984
				xmax = 1893.6884
				text = "that"
			intervals [2001]:
				xmin = 1893.6884
				xmax = 1893.7384
				text = ""
			intervals [2002]:
				xmin = 1893.7384
				xmax = 1893.8984
				text = "s"
			intervals [2003]:
				xmin = 1893.8984
				xmax = 1894.0484
				text = "very"
			intervals [2004]:
				xmin = 1894.0484
				xmax = 1895.9712
				text = ""
			intervals [2005]:
				xmin = 1895.9712
				xmax = 1896.3012
				text = "okay"
			intervals [2006]:
				xmin = 1896.3012
				xmax = 1896.4212
				text = "a"
			intervals [2007]:
				xmin = 1896.4212
				xmax = 1896.7512
				text = "couple"
			intervals [2008]:
				xmin = 1896.7512
				xmax = 1896.8212
				text = "of"
			intervals [2009]:
				xmin = 1896.8212
				xmax = 1896.9812
				text = ""
			intervals [2010]:
				xmin = 1896.9812
				xmax = 1897.2812
				text = "little"
			intervals [2011]:
				xmin = 1897.2812
				xmax = 1897.5212
				text = ""
			intervals [2012]:
				xmin = 1897.5212
				xmax = 1897.7712
				text = "more"
			intervals [2013]:
				xmin = 1897.7712
				xmax = 1898.3112
				text = "serious"
			intervals [2014]:
				xmin = 1898.3112
				xmax = 1899.0112
				text = "questions"
			intervals [2015]:
				xmin = 1899.0112
				xmax = 1899.7757
				text = ""
			intervals [2016]:
				xmin = 1899.7757
				xmax = 1899.9257
				text = "now"
			intervals [2017]:
				xmin = 1899.9257
				xmax = 1900.0357
				text = "were"
			intervals [2018]:
				xmin = 1900.0357
				xmax = 1900.1557
				text = "you"
			intervals [2019]:
				xmin = 1900.1557
				xmax = 1900.3257
				text = "ever"
			intervals [2020]:
				xmin = 1900.3257
				xmax = 1900.3957
				text = "in"
			intervals [2021]:
				xmin = 1900.3957
				xmax = 1900.4957
				text = "a"
			intervals [2022]:
				xmin = 1900.4957
				xmax = 1901.1257
				text = "situation"
			intervals [2023]:
				xmin = 1901.1257
				xmax = 1901.1557
				text = ""
			intervals [2024]:
				xmin = 1901.1557
				xmax = 1901.2657
				text = "where"
			intervals [2025]:
				xmin = 1901.2657
				xmax = 1901.3757
				text = "you"
			intervals [2026]:
				xmin = 1901.3757
				xmax = 1901.6257
				text = "thought"
			intervals [2027]:
				xmin = 1901.6257
				xmax = 1901.7357
				text = "you"
			intervals [2028]:
				xmin = 1901.7357
				xmax = 1901.7657
				text = ""
			intervals [2029]:
				xmin = 1901.7657
				xmax = 1901.9657
				text = "might"
			intervals [2030]:
				xmin = 1901.9657
				xmax = 1902.0057
				text = ""
			intervals [2031]:
				xmin = 1902.0057
				xmax = 1902.1557
				text = "be"
			intervals [2032]:
				xmin = 1902.1557
				xmax = 1902.5257
				text = "killed"
			intervals [2033]:
				xmin = 1902.5257
				xmax = 1902.5557
				text = "or"
			intervals [2034]:
				xmin = 1902.5557
				xmax = 1902.7457
				text = "that"
			intervals [2035]:
				xmin = 1902.7457
				xmax = 1902.9657
				text = ""
			intervals [2036]:
				xmin = 1902.9657
				xmax = 1903.0757
				text = "you"
			intervals [2037]:
				xmin = 1903.0757
				xmax = 1903.1257
				text = ""
			intervals [2038]:
				xmin = 1903.1257
				xmax = 1903.2857
				text = "might"
			intervals [2039]:
				xmin = 1903.2857
				xmax = 1903.5757
				text = ""
			intervals [2040]:
				xmin = 1903.5757
				xmax = 1903.7757
				text = "die"
			intervals [2041]:
				xmin = 1903.7757
				xmax = 1930.799
				text = ""
			intervals [2042]:
				xmin = 1930.799
				xmax = 1931.709
				text = "<unk>"
			intervals [2043]:
				xmin = 1931.709
				xmax = 1933.9218
				text = ""
			intervals [2044]:
				xmin = 1933.9218
				xmax = 1934.4118
				text = "sometimes"
			intervals [2045]:
				xmin = 1934.4118
				xmax = 1934.7118
				text = "people"
			intervals [2046]:
				xmin = 1934.7118
				xmax = 1935.1918
				text = "say"
			intervals [2047]:
				xmin = 1935.1918
				xmax = 1935.4166
				text = ""
			intervals [2048]:
				xmin = 1935.4166
				xmax = 1935.5966
				text = "well"
			intervals [2049]:
				xmin = 1935.5966
				xmax = 1935.8866
				text = "whatever"
			intervals [2050]:
				xmin = 1935.8866
				xmax = 1935.9766
				text = "s"
			intervals [2051]:
				xmin = 1935.9766
				xmax = 1936.1566
				text = "gonna"
			intervals [2052]:
				xmin = 1936.1566
				xmax = 1936.4666
				text = "happen"
			intervals [2053]:
				xmin = 1936.4666
				xmax = 1936.5266
				text = "is"
			intervals [2054]:
				xmin = 1936.5266
				xmax = 1936.7166
				text = "gonna"
			intervals [2055]:
				xmin = 1936.7166
				xmax = 1936.9466
				text = "happen"
			intervals [2056]:
				xmin = 1936.9466
				xmax = 1937.0366
				text = ""
			intervals [2057]:
				xmin = 1937.0366
				xmax = 1937.1366
				text = "there"
			intervals [2058]:
				xmin = 1937.1366
				xmax = 1937.3066
				text = "s"
			intervals [2059]:
				xmin = 1937.3066
				xmax = 1937.6166
				text = "nothing"
			intervals [2060]:
				xmin = 1937.6166
				xmax = 1937.7566
				text = "you"
			intervals [2061]:
				xmin = 1937.7566
				xmax = 1937.9366
				text = "can"
			intervals [2062]:
				xmin = 1937.9366
				xmax = 1938.1066
				text = "do"
			intervals [2063]:
				xmin = 1938.1066
				xmax = 1938.3366
				text = "about"
			intervals [2064]:
				xmin = 1938.3366
				xmax = 1938.3666
				text = ""
			intervals [2065]:
				xmin = 1938.3666
				xmax = 1938.4266
				text = "it"
			intervals [2066]:
				xmin = 1938.4266
				xmax = 1938.9305
				text = ""
			intervals [2067]:
				xmin = 1938.9305
				xmax = 1939.2005
				text = "what"
			intervals [2068]:
				xmin = 1939.2005
				xmax = 1939.2605
				text = "you"
			intervals [2069]:
				xmin = 1939.2605
				xmax = 1939.8005
				text = "<unk>"
			intervals [2070]:
				xmin = 1939.8005
				xmax = 1941.8009
				text = ""
			intervals [2071]:
				xmin = 1941.8009
				xmax = 1941.9809
				text = "what"
			intervals [2072]:
				xmin = 1941.9809
				xmax = 1942.0109
				text = ""
			intervals [2073]:
				xmin = 1942.0109
				xmax = 1942.1009
				text = "if"
			intervals [2074]:
				xmin = 1942.1009
				xmax = 1942.1609
				text = "a"
			intervals [2075]:
				xmin = 1942.1609
				xmax = 1942.3609
				text = "guy"
			intervals [2076]:
				xmin = 1942.3609
				xmax = 1942.3909
				text = ""
			intervals [2077]:
				xmin = 1942.3909
				xmax = 1942.7509
				text = "says"
			intervals [2078]:
				xmin = 1942.7509
				xmax = 1942.7809
				text = ""
			intervals [2079]:
				xmin = 1942.7809
				xmax = 1943.0709
				text = "well"
			intervals [2080]:
				xmin = 1943.0709
				xmax = 1944.5561
				text = ""
			intervals [2081]:
				xmin = 1944.5561
				xmax = 1944.7161
				text = "i"
			intervals [2082]:
				xmin = 1944.7161
				xmax = 1944.9561
				text = "can"
			intervals [2083]:
				xmin = 1944.9561
				xmax = 1944.9861
				text = ""
			intervals [2084]:
				xmin = 1944.9861
				xmax = 1945.7361
				text = "control"
			intervals [2085]:
				xmin = 1945.7361
				xmax = 1946.0982
				text = ""
			intervals [2086]:
				xmin = 1946.0982
				xmax = 1946.2782
				text = "my"
			intervals [2087]:
				xmin = 1946.2782
				xmax = 1946.3082
				text = ""
			intervals [2088]:
				xmin = 1946.3082
				xmax = 1946.7582
				text = "future"
			intervals [2089]:
				xmin = 1946.7582
				xmax = 1948.3978
				text = ""
			intervals [2090]:
				xmin = 1948.3978
				xmax = 1948.5978
				text = "what"
			intervals [2091]:
				xmin = 1948.5978
				xmax = 1948.7278
				text = "would"
			intervals [2092]:
				xmin = 1948.7278
				xmax = 1948.7578
				text = ""
			intervals [2093]:
				xmin = 1948.7578
				xmax = 1948.8778
				text = "you"
			intervals [2094]:
				xmin = 1948.8778
				xmax = 1949.2464
				text = ""
			intervals [2095]:
				xmin = 1949.2464
				xmax = 1949.4464
				text = "what"
			intervals [2096]:
				xmin = 1949.4464
				xmax = 1949.5564
				text = "would"
			intervals [2097]:
				xmin = 1949.5564
				xmax = 1949.6864
				text = "you"
			intervals [2098]:
				xmin = 1949.6864
				xmax = 1949.9164
				text = "say"
			intervals [2099]:
				xmin = 1949.9164
				xmax = 1950.0164
				text = "to"
			intervals [2100]:
				xmin = 1950.0164
				xmax = 1950.0464
				text = ""
			intervals [2101]:
				xmin = 1950.0464
				xmax = 1950.3464
				text = "him"
			intervals [2102]:
				xmin = 1950.3464
				xmax = 1952.444
				text = ""
			intervals [2103]:
				xmin = 1952.444
				xmax = 1953.334
				text = "<unk>"
			intervals [2104]:
				xmin = 1953.334
				xmax = 1957.9265
				text = ""
			intervals [2105]:
				xmin = 1957.9265
				xmax = 1958.0565
				text = "he"
			intervals [2106]:
				xmin = 1958.0565
				xmax = 1958.2965
				text = "says"
			intervals [2107]:
				xmin = 1958.2965
				xmax = 1958.4265
				text = "i'm"
			intervals [2108]:
				xmin = 1958.4265
				xmax = 1958.4665
				text = ""
			intervals [2109]:
				xmin = 1958.4665
				xmax = 1958.6165
				text = "gonna"
			intervals [2110]:
				xmin = 1958.6165
				xmax = 1958.8965
				text = ""
			intervals [2111]:
				xmin = 1958.8965
				xmax = 1959.0565
				text = "plan"
			intervals [2112]:
				xmin = 1959.0565
				xmax = 1959.0865
				text = ""
			intervals [2113]:
				xmin = 1959.0865
				xmax = 1959.4165
				text = "this"
			intervals [2114]:
				xmin = 1959.4165
				xmax = 1959.4565
				text = ""
			intervals [2115]:
				xmin = 1959.4565
				xmax = 1959.5365
				text = "and"
			intervals [2116]:
				xmin = 1959.5365
				xmax = 1959.8665
				text = "plan"
			intervals [2117]:
				xmin = 1959.8665
				xmax = 1959.9165
				text = ""
			intervals [2118]:
				xmin = 1959.9165
				xmax = 1960.1565
				text = "that"
			intervals [2119]:
				xmin = 1960.1565
				xmax = 1960.2965
				text = ""
			intervals [2120]:
				xmin = 1960.2965
				xmax = 1960.4365
				text = "and"
			intervals [2121]:
				xmin = 1960.4365
				xmax = 1960.7648
				text = ""
			intervals [2122]:
				xmin = 1960.7648
				xmax = 1961.1348
				text = "carry"
			intervals [2123]:
				xmin = 1961.1348
				xmax = 1961.2348
				text = "on"
			intervals [2124]:
				xmin = 1961.2348
				xmax = 1961.2748
				text = ""
			intervals [2125]:
				xmin = 1961.2748
				xmax = 1961.4348
				text = "my"
			intervals [2126]:
				xmin = 1961.4348
				xmax = 1961.5548
				text = ""
			intervals [2127]:
				xmin = 1961.5548
				xmax = 1961.9748
				text = "plan"
			intervals [2128]:
				xmin = 1961.9748
				xmax = 1971.8721
				text = ""
			intervals [2129]:
				xmin = 1971.8721
				xmax = 1972.2221
				text = "mm-hm"
			intervals [2130]:
				xmin = 1972.2221
				xmax = 1972.7949659863946
				text = ""
	item [2]:
		class = "IntervalTier"
		name = "DCA_int_01 - phones"
		xmin = 0.0
		xmax = 1972.7949659863946
		intervals: size = 5336
			intervals [1]:
				xmin = 0.0
				xmax = 0.0069
				text = ""
			intervals [2]:
				xmin = 0.0069
				xmax = 0.0369
				text = "Y"
			intervals [3]:
				xmin = 0.0369
				xmax = 0.0669
				text = "UW1"
			intervals [4]:
				xmin = 0.0669
				xmax = 0.0969
				text = "R"
			intervals [5]:
				xmin = 0.0969
				xmax = 0.1469
				text = "IY0"
			intervals [6]:
				xmin = 0.1469
				xmax = 0.1969
				text = "M"
			intervals [7]:
				xmin = 0.1969
				xmax = 0.2469
				text = "EH1"
			intervals [8]:
				xmin = 0.2469
				xmax = 0.3069
				text = "M"
			intervals [9]:
				xmin = 0.3069
				xmax = 0.3469
				text = "B"
			intervals [10]:
				xmin = 0.3469
				xmax = 0.3869
				text = "ER0"
			intervals [11]:
				xmin = 0.3869
				xmax = 0.4369
				text = "DH"
			intervals [12]:
				xmin = 0.4369
				xmax = 0.4969
				text = "IY0"
			intervals [13]:
				xmin = 0.4969
				xmax = 0.5969
				text = "K"
			intervals [14]:
				xmin = 0.5969
				xmax = 0.6969
				text = "AY1"
			intervals [15]:
				xmin = 0.6969
				xmax = 0.7269
				text = "N"
			intervals [16]:
				xmin = 0.7269
				xmax = 0.7769
				text = "D"
			intervals [17]:
				xmin = 0.7769
				xmax = 0.8169
				text = "Z"
			intervals [18]:
				xmin = 0.8169
				xmax = 0.8969
				text = "AH0"
			intervals [19]:
				xmin = 0.8969
				xmax = 0.9269
				text = "V"
			intervals [20]:
				xmin = 0.9269
				xmax = 0.9869
				text = "G"
			intervals [21]:
				xmin = 0.9869
				xmax = 1.1069
				text = "EY1"
			intervals [22]:
				xmin = 1.1069
				xmax = 1.2169
				text = "M"
			intervals [23]:
				xmin = 1.2169
				xmax = 1.2569
				text = "Z"
			intervals [24]:
				xmin = 1.2569
				xmax = 1.2969
				text = "Y"
			intervals [25]:
				xmin = 1.2969
				xmax = 1.3769
				text = "UW1"
			intervals [26]:
				xmin = 1.3769
				xmax = 1.4769
				text = "P"
			intervals [27]:
				xmin = 1.4769
				xmax = 1.5569
				text = "L"
			intervals [28]:
				xmin = 1.5569
				xmax = 1.6669
				text = "EY1"
			intervals [29]:
				xmin = 1.6669
				xmax = 1.7169
				text = "D"
			intervals [30]:
				xmin = 1.7169
				xmax = 1.7669
				text = "EH1"
			intervals [31]:
				xmin = 1.7669
				xmax = 1.8569
				text = "Z"
			intervals [32]:
				xmin = 1.8569
				xmax = 1.9669
				text = "AH0"
			intervals [33]:
				xmin = 1.9669
				xmax = 2.0869
				text = "K"
			intervals [34]:
				xmin = 2.0869
				xmax = 2.1769
				text = "IH1"
			intervals [35]:
				xmin = 2.1769
				xmax = 2.2569
				text = "D"
			intervals [36]:
				xmin = 2.2569
				xmax = 2.3069
				text = "sp"
			intervals [37]:
				xmin = 2.3069
				xmax = 3.0245
				text = ""
			intervals [38]:
				xmin = 3.0245
				xmax = 3.1145
				text = "S"
			intervals [39]:
				xmin = 3.1145
				xmax = 3.1645
				text = "EY1"
			intervals [40]:
				xmin = 3.1645
				xmax = 3.2245
				text = "AH0"
			intervals [41]:
				xmin = 3.2245
				xmax = 3.2645
				text = "B"
			intervals [42]:
				xmin = 3.2645
				xmax = 3.3645
				text = "AW1"
			intervals [43]:
				xmin = 3.3645
				xmax = 3.4545
				text = "T"
			intervals [44]:
				xmin = 3.4545
				xmax = 3.5845
				text = "T"
			intervals [45]:
				xmin = 3.5845
				xmax = 3.6445
				text = "EH1"
			intervals [46]:
				xmin = 3.6445
				xmax = 3.7545
				text = "N"
			intervals [47]:
				xmin = 3.7545
				xmax = 3.8245
				text = "Y"
			intervals [48]:
				xmin = 3.8245
				xmax = 3.8645
				text = "IH1"
			intervals [49]:
				xmin = 3.8645
				xmax = 3.9245
				text = "R"
			intervals [50]:
				xmin = 3.9245
				xmax = 4.0245
				text = "Z"
			intervals [51]:
				xmin = 4.0245
				xmax = 4.1745
				text = "OW1"
			intervals [52]:
				xmin = 4.1745
				xmax = 4.2845
				text = "L"
			intervals [53]:
				xmin = 4.2845
				xmax = 4.3345
				text = "D"
			intervals [54]:
				xmin = 4.3345
				xmax = 4.3945
				text = "sp"
			intervals [55]:
				xmin = 4.3945
				xmax = 14.2654
				text = ""
			intervals [56]:
				xmin = 14.2654
				xmax = 14.4154
				text = "M"
			intervals [57]:
				xmin = 14.4154
				xmax = 14.7754
				text = "HH"
			intervals [58]:
				xmin = 14.7754
				xmax = 14.8054
				text = "M"
			intervals [59]:
				xmin = 14.8054
				xmax = 23.0169
				text = ""
			intervals [60]:
				xmin = 23.0169
				xmax = 23.1869
				text = "M"
			intervals [61]:
				xmin = 23.1869
				xmax = 33.2151
				text = "sp"
			intervals [62]:
				xmin = 33.2151
				xmax = 33.2651
				text = "G"
			intervals [63]:
				xmin = 33.2651
				xmax = 33.3951
				text = "IH0"
			intervals [64]:
				xmin = 33.3951
				xmax = 33.4351
				text = "D"
			intervals [65]:
				xmin = 33.4351
				xmax = 34.3892
				text = "sp"
			intervals [66]:
				xmin = 34.3892
				xmax = 34.4792
				text = "AH1"
			intervals [67]:
				xmin = 34.4792
				xmax = 34.5492
				text = "HH"
			intervals [68]:
				xmin = 34.5492
				xmax = 34.6592
				text = "AW1"
			intervals [69]:
				xmin = 34.6592
				xmax = 34.6892
				text = "AH0"
			intervals [70]:
				xmin = 34.6892
				xmax = 34.7192
				text = "B"
			intervals [71]:
				xmin = 34.7192
				xmax = 34.8492
				text = "AW1"
			intervals [72]:
				xmin = 34.8492
				xmax = 34.8792
				text = "T"
			intervals [73]:
				xmin = 34.8792
				xmax = 34.9592
				text = "HH"
			intervals [74]:
				xmin = 34.9592
				xmax = 35.0892
				text = "AY1"
			intervals [75]:
				xmin = 35.0892
				xmax = 35.1292
				text = "D"
			intervals [76]:
				xmin = 35.1292
				xmax = 35.1592
				text = "AH0"
			intervals [77]:
				xmin = 35.1592
				xmax = 35.2592
				text = "N"
			intervals [78]:
				xmin = 35.2592
				xmax = 35.3092
				text = "G"
			intervals [79]:
				xmin = 35.3092
				xmax = 35.3392
				text = "OW1"
			intervals [80]:
				xmin = 35.3392
				xmax = 35.5792
				text = "S"
			intervals [81]:
				xmin = 35.5792
				xmax = 35.7092
				text = "IY1"
			intervals [82]:
				xmin = 35.7092
				xmax = 35.7692
				text = "K"
			intervals [83]:
				xmin = 35.7692
				xmax = 35.8292
				text = "HH"
			intervals [84]:
				xmin = 35.8292
				xmax = 35.8592
				text = "AW1"
			intervals [85]:
				xmin = 35.8592
				xmax = 35.9492
				text = "D"
			intervals [86]:
				xmin = 35.9492
				xmax = 35.9992
				text = "IH0"
			intervals [87]:
				xmin = 35.9992
				xmax = 36.0392
				text = "D"
			intervals [88]:
				xmin = 36.0392
				xmax = 36.0792
				text = "DH"
			intervals [89]:
				xmin = 36.0792
				xmax = 36.1792
				text = "AE1"
			intervals [90]:
				xmin = 36.1792
				xmax = 36.2492
				text = "T"
			intervals [91]:
				xmin = 36.2492
				xmax = 36.3592
				text = "W"
			intervals [92]:
				xmin = 36.3592
				xmax = 36.4392
				text = "ER1"
			intervals [93]:
				xmin = 36.4392
				xmax = 36.6392
				text = "K"
			intervals [94]:
				xmin = 36.6392
				xmax = 54.0178
				text = ""
			intervals [95]:
				xmin = 54.0178
				xmax = 54.0578
				text = "sil"
			intervals [96]:
				xmin = 54.0578
				xmax = 54.1778
				text = "M"
			intervals [97]:
				xmin = 54.1778
				xmax = 54.2078
				text = "HH"
			intervals [98]:
				xmin = 54.2078
				xmax = 54.4378
				text = "M"
			intervals [99]:
				xmin = 54.4378
				xmax = 61.7099
				text = ""
			intervals [100]:
				xmin = 61.7099
				xmax = 61.7399
				text = "G"
			intervals [101]:
				xmin = 61.7399
				xmax = 61.8499
				text = "UH1"
			intervals [102]:
				xmin = 61.8499
				xmax = 61.9999
				text = "D"
			intervals [103]:
				xmin = 61.9999
				xmax = 62.6257
				text = "sp"
			intervals [104]:
				xmin = 62.6257
				xmax = 62.7057
				text = "AH1"
			intervals [105]:
				xmin = 62.7057
				xmax = 62.7557
				text = "HH"
			intervals [106]:
				xmin = 62.7557
				xmax = 62.8457
				text = "AW1"
			intervals [107]:
				xmin = 62.8457
				xmax = 62.8957
				text = "D"
			intervals [108]:
				xmin = 62.8957
				xmax = 62.9257
				text = "UW1"
			intervals [109]:
				xmin = 62.9257
				xmax = 62.9557
				text = "Y"
			intervals [110]:
				xmin = 62.9557
				xmax = 63.0557
				text = "UW1"
			intervals [111]:
				xmin = 63.0557
				xmax = 63.1457
				text = "P"
			intervals [112]:
				xmin = 63.1457
				xmax = 63.2257
				text = "IH1"
			intervals [113]:
				xmin = 63.2257
				xmax = 63.3257
				text = "K"
			intervals [114]:
				xmin = 63.3257
				xmax = 63.3657
				text = "DH"
			intervals [115]:
				xmin = 63.3657
				xmax = 63.4157
				text = "IY0"
			intervals [116]:
				xmin = 63.4157
				xmax = 63.5057
				text = "G"
			intervals [117]:
				xmin = 63.5057
				xmax = 63.6357
				text = "AY1"
			intervals [118]:
				xmin = 63.6357
				xmax = 63.6957
				text = "DH"
			intervals [119]:
				xmin = 63.6957
				xmax = 63.7457
				text = "AH0"
			intervals [120]:
				xmin = 63.7457
				xmax = 63.7957
				text = "T"
			intervals [121]:
				xmin = 63.7957
				xmax = 63.8557
				text = "S"
			intervals [122]:
				xmin = 63.8557
				xmax = 63.9057
				text = "G"
			intervals [123]:
				xmin = 63.9057
				xmax = 63.9357
				text = "AA1"
			intervals [124]:
				xmin = 63.9357
				xmax = 63.9757
				text = "N"
			intervals [125]:
				xmin = 63.9757
				xmax = 64.0257
				text = "AH0"
			intervals [126]:
				xmin = 64.0257
				xmax = 64.0957
				text = "HH"
			intervals [127]:
				xmin = 64.0957
				xmax = 64.2357
				text = "AY1"
			intervals [128]:
				xmin = 64.2357
				xmax = 64.2757
				text = "D"
			intervals [129]:
				xmin = 64.2757
				xmax = 64.3057
				text = "HH"
			intervals [130]:
				xmin = 64.3057
				xmax = 64.3557
				text = "IH0"
			intervals [131]:
				xmin = 64.3557
				xmax = 64.4657
				text = "Z"
			intervals [132]:
				xmin = 64.4657
				xmax = 64.6857
				text = "AY1"
			intervals [133]:
				xmin = 64.6857
				xmax = 64.8957
				text = "Z"
			intervals [134]:
				xmin = 64.8957
				xmax = 76.1037
				text = "sp"
			intervals [135]:
				xmin = 76.1037
				xmax = 76.1637
				text = "DH"
			intervals [136]:
				xmin = 76.1637
				xmax = 76.2037
				text = "EH1"
			intervals [137]:
				xmin = 76.2037
				xmax = 76.2337
				text = "N"
			intervals [138]:
				xmin = 76.2337
				xmax = 76.2637
				text = "Y"
			intervals [139]:
				xmin = 76.2637
				xmax = 76.3737
				text = "UW1"
			intervals [140]:
				xmin = 76.3737
				xmax = 76.4637
				text = "T"
			intervals [141]:
				xmin = 76.4637
				xmax = 76.6037
				text = "AE1"
			intervals [142]:
				xmin = 76.6037
				xmax = 76.6637
				text = "G"
			intervals [143]:
				xmin = 76.6637
				xmax = 76.7037
				text = "AH0"
			intervals [144]:
				xmin = 76.7037
				xmax = 76.7837
				text = "M"
			intervals [145]:
				xmin = 76.7837
				xmax = 83.3072
				text = ""
			intervals [146]:
				xmin = 83.3072
				xmax = 83.3372
				text = "sil"
			intervals [147]:
				xmin = 83.3372
				xmax = 83.4772
				text = "AH1"
			intervals [148]:
				xmin = 83.4772
				xmax = 83.6172
				text = "HH"
			intervals [149]:
				xmin = 83.6172
				xmax = 83.6772
				text = "AH1"
			intervals [150]:
				xmin = 83.6772
				xmax = 86.0687
				text = ""
			intervals [151]:
				xmin = 86.0687
				xmax = 86.2287
				text = "sil"
			intervals [152]:
				xmin = 86.2287
				xmax = 86.2587
				text = "R"
			intervals [153]:
				xmin = 86.2587
				xmax = 86.3087
				text = "AY1"
			intervals [154]:
				xmin = 86.3087
				xmax = 86.4087
				text = "T"
			intervals [155]:
				xmin = 86.4087
				xmax = 91.2025
				text = ""
			intervals [156]:
				xmin = 91.2025
				xmax = 91.4825
				text = "AH1"
			intervals [157]:
				xmin = 91.4825
				xmax = 91.5525
				text = "sp"
			intervals [158]:
				xmin = 91.5525
				xmax = 91.5825
				text = "D"
			intervals [159]:
				xmin = 91.5825
				xmax = 91.6125
				text = "UW1"
			intervals [160]:
				xmin = 91.6125
				xmax = 91.6425
				text = "Y"
			intervals [161]:
				xmin = 91.6425
				xmax = 91.7325
				text = "UW1"
			intervals [162]:
				xmin = 91.7325
				xmax = 91.7625
				text = "R"
			intervals [163]:
				xmin = 91.7625
				xmax = 91.8025
				text = "IY0"
			intervals [164]:
				xmin = 91.8025
				xmax = 91.8725
				text = "M"
			intervals [165]:
				xmin = 91.8725
				xmax = 91.9225
				text = "EH1"
			intervals [166]:
				xmin = 91.9225
				xmax = 92.0225
				text = "M"
			intervals [167]:
				xmin = 92.0225
				xmax = 92.0625
				text = "B"
			intervals [168]:
				xmin = 92.0625
				xmax = 92.1325
				text = "ER0"
			intervals [169]:
				xmin = 92.1325
				xmax = 92.4925
				text = "EH1"
			intervals [170]:
				xmin = 92.4925
				xmax = 92.5625
				text = "V"
			intervals [171]:
				xmin = 92.5625
				xmax = 92.6525
				text = "ER0"
			intervals [172]:
				xmin = 92.6525
				xmax = 92.7425
				text = "Y"
			intervals [173]:
				xmin = 92.7425
				xmax = 92.8225
				text = "UW1"
			intervals [174]:
				xmin = 92.8225
				xmax = 92.8925
				text = "Z"
			intervals [175]:
				xmin = 92.8925
				xmax = 92.9325
				text = "IH0"
			intervals [176]:
				xmin = 92.9325
				xmax = 93.0225
				text = "NG"
			intervals [177]:
				xmin = 93.0225
				xmax = 93.0725
				text = "EH1"
			intervals [178]:
				xmin = 93.0725
				xmax = 93.1225
				text = "N"
			intervals [179]:
				xmin = 93.1225
				xmax = 93.2625
				text = "IY0"
			intervals [180]:
				xmin = 93.2625
				xmax = 93.3725
				text = "R"
			intervals [181]:
				xmin = 93.3725
				xmax = 93.5825
				text = "AY1"
			intervals [182]:
				xmin = 93.5825
				xmax = 93.7025
				text = "M"
			intervals [183]:
				xmin = 93.7025
				xmax = 93.9725
				text = "Z"
			intervals [184]:
				xmin = 93.9725
				xmax = 94.0947
				text = ""
			intervals [185]:
				xmin = 94.0947
				xmax = 94.1547
				text = "sil"
			intervals [186]:
				xmin = 94.1547
				xmax = 94.1947
				text = "AA1"
			intervals [187]:
				xmin = 94.1947
				xmax = 94.3147
				text = "N"
			intervals [188]:
				xmin = 94.3147
				xmax = 94.3647
				text = "sp"
			intervals [189]:
				xmin = 94.3647
				xmax = 94.4247
				text = "P"
			intervals [190]:
				xmin = 94.4247
				xmax = 94.5147
				text = "IY1"
			intervals [191]:
				xmin = 94.5147
				xmax = 94.5747
				text = "P"
			intervals [192]:
				xmin = 94.5747
				xmax = 94.6047
				text = "AH0"
			intervals [193]:
				xmin = 94.6047
				xmax = 94.6747
				text = "L"
			intervals [194]:
				xmin = 94.6747
				xmax = 94.7547
				text = "Z"
			intervals [195]:
				xmin = 94.7547
				xmax = 94.8647
				text = "T"
			intervals [196]:
				xmin = 94.8647
				xmax = 95.0147
				text = "OW1"
			intervals [197]:
				xmin = 95.0147
				xmax = 95.2047
				text = "Z"
			intervals [198]:
				xmin = 95.2047
				xmax = 95.2947
				text = "ER0"
			intervals [199]:
				xmin = 95.2947
				xmax = 95.3547
				text = "AA1"
			intervals [200]:
				xmin = 95.3547
				xmax = 95.4047
				text = "N"
			intervals [201]:
				xmin = 95.4047
				xmax = 95.4547
				text = "sp"
			intervals [202]:
				xmin = 95.4547
				xmax = 95.4847
				text = "DH"
			intervals [203]:
				xmin = 95.4847
				xmax = 95.5147
				text = "EH1"
			intervals [204]:
				xmin = 95.5147
				xmax = 95.5447
				text = "R"
			intervals [205]:
				xmin = 95.5447
				xmax = 95.7847
				text = "HH"
			intervals [206]:
				xmin = 95.7847
				xmax = 95.8547
				text = "AE1"
			intervals [207]:
				xmin = 95.8547
				xmax = 95.9647
				text = "N"
			intervals [208]:
				xmin = 95.9647
				xmax = 96.1847
				text = "Z"
			intervals [209]:
				xmin = 96.1847
				xmax = 97.1014
				text = ""
			intervals [210]:
				xmin = 97.1014
				xmax = 97.1614
				text = "sil"
			intervals [211]:
				xmin = 97.1614
				xmax = 97.2014
				text = "Y"
			intervals [212]:
				xmin = 97.2014
				xmax = 97.2414
				text = "UW1"
			intervals [213]:
				xmin = 97.2414
				xmax = 97.2714
				text = "N"
			intervals [214]:
				xmin = 97.2714
				xmax = 97.3514
				text = "OW1"
			intervals [215]:
				xmin = 97.3514
				xmax = 97.3814
				text = "sp"
			intervals [216]:
				xmin = 97.3814
				xmax = 97.4314
				text = "L"
			intervals [217]:
				xmin = 97.4314
				xmax = 97.4814
				text = "AY1"
			intervals [218]:
				xmin = 97.4814
				xmax = 97.5514
				text = "K"
			intervals [219]:
				xmin = 97.5514
				xmax = 97.6014
				text = "sp"
			intervals [220]:
				xmin = 97.6014
				xmax = 97.7114
				text = "T"
			intervals [221]:
				xmin = 97.7114
				xmax = 97.7714
				text = "AA1"
			intervals [222]:
				xmin = 97.7714
				xmax = 97.8614
				text = "R"
			intervals [223]:
				xmin = 97.8614
				xmax = 97.9514
				text = "Z"
			intervals [224]:
				xmin = 97.9514
				xmax = 98.0314
				text = "AH0"
			intervals [225]:
				xmin = 98.0314
				xmax = 98.0714
				text = "N"
			intervals [226]:
				xmin = 98.0714
				xmax = 98.1014
				text = "W"
			intervals [227]:
				xmin = 98.1014
				xmax = 98.1414
				text = "AH0"
			intervals [228]:
				xmin = 98.1414
				xmax = 98.1814
				text = "Z"
			intervals [229]:
				xmin = 98.1814
				xmax = 98.2314
				text = "IH0"
			intervals [230]:
				xmin = 98.2314
				xmax = 98.3014
				text = "N"
			intervals [231]:
				xmin = 98.3014
				xmax = 98.3714
				text = "AH0"
			intervals [232]:
				xmin = 98.3714
				xmax = 98.5014
				text = "T"
			intervals [233]:
				xmin = 98.5014
				xmax = 98.5314
				text = "R"
			intervals [234]:
				xmin = 98.5314
				xmax = 98.6414
				text = "IY1"
			intervals [235]:
				xmin = 98.6414
				xmax = 98.6714
				text = "AE1"
			intervals [236]:
				xmin = 98.6714
				xmax = 98.7514
				text = "N"
			intervals [237]:
				xmin = 98.7514
				xmax = 98.8114
				text = "HH"
			intervals [238]:
				xmin = 98.8114
				xmax = 98.9214
				text = "IY1"
			intervals [239]:
				xmin = 98.9214
				xmax = 99.0314
				text = "F"
			intervals [240]:
				xmin = 99.0314
				xmax = 99.1214
				text = "EH1"
			intervals [241]:
				xmin = 99.1214
				xmax = 99.1914
				text = "L"
			intervals [242]:
				xmin = 99.1914
				xmax = 99.3414
				text = "AW1"
			intervals [243]:
				xmin = 99.3414
				xmax = 99.3814
				text = "T"
			intervals [244]:
				xmin = 99.3814
				xmax = 99.5914
				text = "sp"
			intervals [245]:
				xmin = 99.5914
				xmax = 99.6814
				text = "EH1"
			intervals [246]:
				xmin = 99.6814
				xmax = 99.7114
				text = "N"
			intervals [247]:
				xmin = 99.7114
				xmax = 99.7414
				text = "IY0"
			intervals [248]:
				xmin = 99.7414
				xmax = 99.8014
				text = "TH"
			intervals [249]:
				xmin = 99.8014
				xmax = 99.8314
				text = "IH2"
			intervals [250]:
				xmin = 99.8314
				xmax = 99.8814
				text = "NG"
			intervals [251]:
				xmin = 99.8814
				xmax = 99.9114
				text = "sp"
			intervals [252]:
				xmin = 99.9114
				xmax = 99.9614
				text = "L"
			intervals [253]:
				xmin = 99.9614
				xmax = 100.0214
				text = "AY1"
			intervals [254]:
				xmin = 100.0214
				xmax = 100.0914
				text = "K"
			intervals [255]:
				xmin = 100.0914
				xmax = 100.1514
				text = "sp"
			intervals [256]:
				xmin = 100.1514
				xmax = 100.2014
				text = "DH"
			intervals [257]:
				xmin = 100.2014
				xmax = 100.2314
				text = "AE1"
			intervals [258]:
				xmin = 100.2314
				xmax = 100.3014
				text = "T"
			intervals [259]:
				xmin = 100.3014
				xmax = 100.3414
				text = "sp"
			intervals [260]:
				xmin = 100.3414
				xmax = 104.5591
				text = ""
			intervals [261]:
				xmin = 104.5591
				xmax = 104.6091
				text = "D"
			intervals [262]:
				xmin = 104.6091
				xmax = 104.6391
				text = "IH1"
			intervals [263]:
				xmin = 104.6391
				xmax = 104.6791
				text = "D"
			intervals [264]:
				xmin = 104.6791
				xmax = 104.7091
				text = "AH0"
			intervals [265]:
				xmin = 104.7091
				xmax = 104.7691
				text = "N"
			intervals [266]:
				xmin = 104.7691
				xmax = 104.8491
				text = "T"
			intervals [267]:
				xmin = 104.8491
				xmax = 104.8791
				text = "Y"
			intervals [268]:
				xmin = 104.8791
				xmax = 104.9891
				text = "UW1"
			intervals [269]:
				xmin = 104.9891
				xmax = 105.0591
				text = "Z"
			intervals [270]:
				xmin = 105.0591
				xmax = 105.1091
				text = "DH"
			intervals [271]:
				xmin = 105.1091
				xmax = 105.2491
				text = "OW1"
			intervals [272]:
				xmin = 105.2491
				xmax = 105.3591
				text = "Z"
			intervals [273]:
				xmin = 105.3591
				xmax = 106.5245
				text = ""
			intervals [274]:
				xmin = 106.5245
				xmax = 106.5745
				text = "sil"
			intervals [275]:
				xmin = 106.5745
				xmax = 106.7045
				text = "OW2"
			intervals [276]:
				xmin = 106.7045
				xmax = 106.8445
				text = "K"
			intervals [277]:
				xmin = 106.8445
				xmax = 107.0745
				text = "EY1"
			intervals [278]:
				xmin = 107.0745
				xmax = 107.1045
				text = "sp"
			intervals [279]:
				xmin = 107.1045
				xmax = 107.4145
				text = "AH1"
			intervals [280]:
				xmin = 107.4145
				xmax = 108.1018
				text = "sp"
			intervals [281]:
				xmin = 108.1018
				xmax = 108.1518
				text = "HH"
			intervals [282]:
				xmin = 108.1518
				xmax = 108.2018
				text = "AW1"
			intervals [283]:
				xmin = 108.2018
				xmax = 108.2318
				text = "AH0"
			intervals [284]:
				xmin = 108.2318
				xmax = 108.2718
				text = "B"
			intervals [285]:
				xmin = 108.2718
				xmax = 108.3518
				text = "AW1"
			intervals [286]:
				xmin = 108.3518
				xmax = 108.4018
				text = "T"
			intervals [287]:
				xmin = 108.4018
				xmax = 108.5018
				text = "M"
			intervals [288]:
				xmin = 108.5018
				xmax = 108.5318
				text = "AH1"
			intervals [289]:
				xmin = 108.5318
				xmax = 108.6118
				text = "M"
			intervals [290]:
				xmin = 108.6118
				xmax = 108.6718
				text = "B"
			intervals [291]:
				xmin = 108.6718
				xmax = 108.7418
				text = "L"
			intervals [292]:
				xmin = 108.7418
				xmax = 108.7718
				text = "T"
			intervals [293]:
				xmin = 108.7718
				xmax = 108.8418
				text = "IY1"
			intervals [294]:
				xmin = 108.8418
				xmax = 108.9818
				text = "P"
			intervals [295]:
				xmin = 108.9818
				xmax = 109.0518
				text = "EH1"
			intervals [296]:
				xmin = 109.0518
				xmax = 109.1718
				text = "G"
			intervals [297]:
				xmin = 109.1718
				xmax = 109.2218
				text = "HH"
			intervals [298]:
				xmin = 109.2218
				xmax = 109.2618
				text = "AW1"
			intervals [299]:
				xmin = 109.2618
				xmax = 109.2918
				text = "D"
			intervals [300]:
				xmin = 109.2918
				xmax = 109.3218
				text = "UW1"
			intervals [301]:
				xmin = 109.3218
				xmax = 109.3518
				text = "Y"
			intervals [302]:
				xmin = 109.3518
				xmax = 109.3918
				text = "UW1"
			intervals [303]:
				xmin = 109.3918
				xmax = 109.5018
				text = "P"
			intervals [304]:
				xmin = 109.5018
				xmax = 109.5418
				text = "L"
			intervals [305]:
				xmin = 109.5418
				xmax = 109.6418
				text = "EY1"
			intervals [306]:
				xmin = 109.6418
				xmax = 109.7218
				text = "sp"
			intervals [307]:
				xmin = 109.7218
				xmax = 109.7518
				text = "DH"
			intervals [308]:
				xmin = 109.7518
				xmax = 109.8118
				text = "AH0"
			intervals [309]:
				xmin = 109.8118
				xmax = 109.8418
				text = "T"
			intervals [310]:
				xmin = 109.8418
				xmax = 111.4468
				text = "sp"
			intervals [311]:
				xmin = 111.4468
				xmax = 111.4868
				text = "W"
			intervals [312]:
				xmin = 111.4868
				xmax = 111.5268
				text = "IH0"
			intervals [313]:
				xmin = 111.5268
				xmax = 111.5768
				text = "TH"
			intervals [314]:
				xmin = 111.5768
				xmax = 111.6068
				text = "DH"
			intervals [315]:
				xmin = 111.6068
				xmax = 111.6368
				text = "IY0"
			intervals [316]:
				xmin = 111.6368
				xmax = 111.9368
				text = "sp"
			intervals [317]:
				xmin = 111.9368
				xmax = 111.9668
				text = "AY1"
			intervals [318]:
				xmin = 111.9668
				xmax = 111.9968
				text = "S"
			intervals [319]:
				xmin = 111.9968
				xmax = 112.0868
				text = "P"
			intervals [320]:
				xmin = 112.0868
				xmax = 112.1168
				text = "IH1"
			intervals [321]:
				xmin = 112.1168
				xmax = 112.2468
				text = "K"
			intervals [322]:
				xmin = 112.2468
				xmax = 132.8041
				text = ""
			intervals [323]:
				xmin = 132.8041
				xmax = 132.8541
				text = "sil"
			intervals [324]:
				xmin = 132.8541
				xmax = 132.9641
				text = "M"
			intervals [325]:
				xmin = 132.9641
				xmax = 133.0241
				text = "HH"
			intervals [326]:
				xmin = 133.0241
				xmax = 133.6241
				text = "M"
			intervals [327]:
				xmin = 133.6241
				xmax = 139.695
				text = ""
			intervals [328]:
				xmin = 139.695
				xmax = 139.785
				text = "M"
			intervals [329]:
				xmin = 139.785
				xmax = 139.945
				text = "HH"
			intervals [330]:
				xmin = 139.945
				xmax = 140.095
				text = "M"
			intervals [331]:
				xmin = 140.095
				xmax = 147.4019
				text = ""
			intervals [332]:
				xmin = 147.4019
				xmax = 147.4719
				text = "sil"
			intervals [333]:
				xmin = 147.4719
				xmax = 147.7719
				text = "OW1"
			intervals [334]:
				xmin = 147.7719
				xmax = 148.1205
				text = "sp"
			intervals [335]:
				xmin = 148.1205
				xmax = 148.1805
				text = "G"
			intervals [336]:
				xmin = 148.1805
				xmax = 148.2805
				text = "IH0"
			intervals [337]:
				xmin = 148.2805
				xmax = 148.3405
				text = "D"
			intervals [338]:
				xmin = 148.3405
				xmax = 149.5916
				text = "sp"
			intervals [339]:
				xmin = 149.5916
				xmax = 149.8416
				text = "AH1"
			intervals [340]:
				xmin = 149.8416
				xmax = 149.9816
				text = "sp"
			intervals [341]:
				xmin = 149.9816
				xmax = 150.2058
				text = ""
			intervals [342]:
				xmin = 150.2058
				xmax = 150.2358
				text = "Y"
			intervals [343]:
				xmin = 150.2358
				xmax = 150.2658
				text = "UW1"
			intervals [344]:
				xmin = 150.2658
				xmax = 150.3758
				text = "S"
			intervals [345]:
				xmin = 150.3758
				xmax = 150.4658
				text = "EY1"
			intervals [346]:
				xmin = 150.4658
				xmax = 150.5058
				text = "Y"
			intervals [347]:
				xmin = 150.5058
				xmax = 150.5858
				text = "UW1"
			intervals [348]:
				xmin = 150.5858
				xmax = 150.6158
				text = "R"
			intervals [349]:
				xmin = 150.6158
				xmax = 150.7058
				text = "IY1"
			intervals [350]:
				xmin = 150.7058
				xmax = 150.7358
				text = "L"
			intervals [351]:
				xmin = 150.7358
				xmax = 150.8058
				text = "IY0"
			intervals [352]:
				xmin = 150.8058
				xmax = 150.8758
				text = "L"
			intervals [353]:
				xmin = 150.8758
				xmax = 150.9358
				text = "AY1"
			intervals [354]:
				xmin = 150.9358
				xmax = 151.0458
				text = "K"
			intervals [355]:
				xmin = 151.0458
				xmax = 151.0758
				text = "T"
			intervals [356]:
				xmin = 151.0758
				xmax = 151.1358
				text = "B"
			intervals [357]:
				xmin = 151.1358
				xmax = 151.2658
				text = "EY1"
			intervals [358]:
				xmin = 151.2658
				xmax = 151.3858
				text = "S"
			intervals [359]:
				xmin = 151.3858
				xmax = 151.4358
				text = "B"
			intervals [360]:
				xmin = 151.4358
				xmax = 151.4658
				text = "AO1"
			intervals [361]:
				xmin = 151.4658
				xmax = 151.6458
				text = "L"
			intervals [362]:
				xmin = 151.6458
				xmax = 151.7358
				text = "sp"
			intervals [363]:
				xmin = 151.7358
				xmax = 153.2615
				text = ""
			intervals [364]:
				xmin = 153.2615
				xmax = 153.3215
				text = "HH"
			intervals [365]:
				xmin = 153.3215
				xmax = 153.3715
				text = "W"
			intervals [366]:
				xmin = 153.3715
				xmax = 153.4315
				text = "EH1"
			intervals [367]:
				xmin = 153.4315
				xmax = 153.4715
				text = "R"
			intervals [368]:
				xmin = 153.4715
				xmax = 153.5015
				text = "D"
			intervals [369]:
				xmin = 153.5015
				xmax = 153.5315
				text = "IH1"
			intervals [370]:
				xmin = 153.5315
				xmax = 153.6115
				text = "D"
			intervals [371]:
				xmin = 153.6115
				xmax = 153.6615
				text = "Y"
			intervals [372]:
				xmin = 153.6615
				xmax = 153.7015
				text = "UW1"
			intervals [373]:
				xmin = 153.7015
				xmax = 153.8015
				text = "P"
			intervals [374]:
				xmin = 153.8015
				xmax = 153.8815
				text = "L"
			intervals [375]:
				xmin = 153.8815
				xmax = 154.0215
				text = "EY1"
			intervals [376]:
				xmin = 154.0215
				xmax = 154.1215
				text = "sp"
			intervals [377]:
				xmin = 154.1215
				xmax = 154.1715
				text = "B"
			intervals [378]:
				xmin = 154.1715
				xmax = 154.2915
				text = "EY1"
			intervals [379]:
				xmin = 154.2915
				xmax = 154.4015
				text = "S"
			intervals [380]:
				xmin = 154.4015
				xmax = 154.4515
				text = "B"
			intervals [381]:
				xmin = 154.4515
				xmax = 154.4915
				text = "AO1"
			intervals [382]:
				xmin = 154.4915
				xmax = 154.5915
				text = "L"
			intervals [383]:
				xmin = 154.5915
				xmax = 154.6215
				text = "D"
			intervals [384]:
				xmin = 154.6215
				xmax = 154.6515
				text = "IH0"
			intervals [385]:
				xmin = 154.6515
				xmax = 154.7215
				text = "D"
			intervals [386]:
				xmin = 154.7215
				xmax = 154.7615
				text = "Y"
			intervals [387]:
				xmin = 154.7615
				xmax = 154.8215
				text = "UW1"
			intervals [388]:
				xmin = 154.8215
				xmax = 154.8815
				text = "W"
			intervals [389]:
				xmin = 154.8815
				xmax = 154.9915
				text = "ER0"
			intervals [390]:
				xmin = 154.9915
				xmax = 155.0215
				text = "Y"
			intervals [391]:
				xmin = 155.0215
				xmax = 155.0715
				text = "UW1"
			intervals [392]:
				xmin = 155.0715
				xmax = 155.1215
				text = "AA1"
			intervals [393]:
				xmin = 155.1215
				xmax = 155.1915
				text = "N"
			intervals [394]:
				xmin = 155.1915
				xmax = 155.2715
				text = "AH0"
			intervals [395]:
				xmin = 155.2715
				xmax = 155.3015
				text = "sp"
			intervals [396]:
				xmin = 155.3015
				xmax = 155.657
				text = ""
			intervals [397]:
				xmin = 155.657
				xmax = 155.737
				text = "AO1"
			intervals [398]:
				xmin = 155.737
				xmax = 155.837
				text = "R"
			intervals [399]:
				xmin = 155.837
				xmax = 155.877
				text = "G"
			intervals [400]:
				xmin = 155.877
				xmax = 155.917
				text = "AH0"
			intervals [401]:
				xmin = 155.917
				xmax = 155.957
				text = "N"
			intervals [402]:
				xmin = 155.957
				xmax = 156.107
				text = "AY2"
			intervals [403]:
				xmin = 156.107
				xmax = 156.237
				text = "Z"
			intervals [404]:
				xmin = 156.237
				xmax = 156.267
				text = "D"
			intervals [405]:
				xmin = 156.267
				xmax = 156.347
				text = "T"
			intervals [406]:
				xmin = 156.347
				xmax = 156.527
				text = "IY1"
			intervals [407]:
				xmin = 156.527
				xmax = 156.667
				text = "M"
			intervals [408]:
				xmin = 156.667
				xmax = 156.767
				text = "ER0"
			intervals [409]:
				xmin = 156.767
				xmax = 156.797
				text = "sp"
			intervals [410]:
				xmin = 156.797
				xmax = 157.2728
				text = ""
			intervals [411]:
				xmin = 157.2728
				xmax = 157.3528
				text = "JH"
			intervals [412]:
				xmin = 157.3528
				xmax = 157.4028
				text = "IH0"
			intervals [413]:
				xmin = 157.4028
				xmax = 157.4528
				text = "S"
			intervals [414]:
				xmin = 157.4528
				xmax = 157.5128
				text = "T"
			intervals [415]:
				xmin = 157.5128
				xmax = 157.5628
				text = "AH0"
			intervals [416]:
				xmin = 157.5628
				xmax = 157.6028
				text = "B"
			intervals [417]:
				xmin = 157.6028
				xmax = 157.6828
				text = "AH1"
			intervals [418]:
				xmin = 157.6828
				xmax = 157.7628
				text = "N"
			intervals [419]:
				xmin = 157.7628
				xmax = 157.8528
				text = "CH"
			intervals [420]:
				xmin = 157.8528
				xmax = 157.8828
				text = "AH0"
			intervals [421]:
				xmin = 157.8828
				xmax = 157.9128
				text = "V"
			intervals [422]:
				xmin = 157.9128
				xmax = 157.9528
				text = "K"
			intervals [423]:
				xmin = 157.9528
				xmax = 158.0228
				text = "IH1"
			intervals [424]:
				xmin = 158.0228
				xmax = 158.0928
				text = "D"
			intervals [425]:
				xmin = 158.0928
				xmax = 158.1528
				text = "Z"
			intervals [426]:
				xmin = 158.1528
				xmax = 158.2128
				text = "G"
			intervals [427]:
				xmin = 158.2128
				xmax = 158.2728
				text = "IH1"
			intervals [428]:
				xmin = 158.2728
				xmax = 158.3128
				text = "T"
			intervals [429]:
				xmin = 158.3128
				xmax = 158.3428
				text = "IH0"
			intervals [430]:
				xmin = 158.3428
				xmax = 158.3828
				text = "N"
			intervals [431]:
				xmin = 158.3828
				xmax = 158.4128
				text = "sp"
			intervals [432]:
				xmin = 158.4128
				xmax = 158.4428
				text = "T"
			intervals [433]:
				xmin = 158.4428
				xmax = 158.4728
				text = "AH0"
			intervals [434]:
				xmin = 158.4728
				xmax = 158.5628
				text = "G"
			intervals [435]:
				xmin = 158.5628
				xmax = 158.6028
				text = "EH1"
			intervals [436]:
				xmin = 158.6028
				xmax = 158.6328
				text = "DH"
			intervals [437]:
				xmin = 158.6328
				xmax = 158.6628
				text = "ER0"
			intervals [438]:
				xmin = 158.6628
				xmax = 164.103
				text = "sp"
			intervals [439]:
				xmin = 164.103
				xmax = 164.133
				text = "OW1"
			intervals [440]:
				xmin = 164.133
				xmax = 164.163
				text = "R"
			intervals [441]:
				xmin = 164.163
				xmax = 164.193
				text = "IH1"
			intervals [442]:
				xmin = 164.193
				xmax = 164.223
				text = "L"
			intervals [443]:
				xmin = 164.223
				xmax = 164.253
				text = "IY0"
			intervals [444]:
				xmin = 164.253
				xmax = 165.2378
				text = "sp"
			intervals [445]:
				xmin = 165.2378
				xmax = 165.2778
				text = "W"
			intervals [446]:
				xmin = 165.2778
				xmax = 165.3078
				text = "AH1"
			intervals [447]:
				xmin = 165.3078
				xmax = 165.3578
				text = "T"
			intervals [448]:
				xmin = 165.3578
				xmax = 165.3878
				text = "P"
			intervals [449]:
				xmin = 165.3878
				xmax = 165.4178
				text = "AH0"
			intervals [450]:
				xmin = 165.4178
				xmax = 165.4578
				text = "Z"
			intervals [451]:
				xmin = 165.4578
				xmax = 165.6878
				text = "IH1"
			intervals [452]:
				xmin = 165.6878
				xmax = 165.7878
				text = "SH"
			intervals [453]:
				xmin = 165.7878
				xmax = 165.8178
				text = "AH0"
			intervals [454]:
				xmin = 165.8178
				xmax = 165.8478
				text = "N"
			intervals [455]:
				xmin = 165.8478
				xmax = 165.8978
				text = "sp"
			intervals [456]:
				xmin = 165.8978
				xmax = 165.9278
				text = "W"
			intervals [457]:
				xmin = 165.9278
				xmax = 165.9578
				text = "ER0"
			intervals [458]:
				xmin = 165.9578
				xmax = 166.0078
				text = "sp"
			intervals [459]:
				xmin = 166.0078
				xmax = 166.0378
				text = "Y"
			intervals [460]:
				xmin = 166.0378
				xmax = 166.0678
				text = "UW1"
			intervals [461]:
				xmin = 166.0678
				xmax = 166.2478
				text = "sp"
			intervals [462]:
				xmin = 166.2478
				xmax = 169.2165
				text = ""
			intervals [463]:
				xmin = 169.2165
				xmax = 169.3165
				text = "P"
			intervals [464]:
				xmin = 169.3165
				xmax = 169.3565
				text = "R"
			intervals [465]:
				xmin = 169.3565
				xmax = 169.3865
				text = "IH1"
			intervals [466]:
				xmin = 169.3865
				xmax = 169.4265
				text = "T"
			intervals [467]:
				xmin = 169.4265
				xmax = 169.4565
				text = "IY0"
			intervals [468]:
				xmin = 169.4565
				xmax = 169.8065
				text = "sp"
			intervals [469]:
				xmin = 169.8065
				xmax = 169.8365
				text = "G"
			intervals [470]:
				xmin = 169.8365
				xmax = 169.9065
				text = "IH0"
			intervals [471]:
				xmin = 169.9065
				xmax = 169.9465
				text = "D"
			intervals [472]:
				xmin = 169.9465
				xmax = 169.9865
				text = "HH"
			intervals [473]:
				xmin = 169.9865
				xmax = 170.0165
				text = "IH1"
			intervals [474]:
				xmin = 170.0165
				xmax = 170.0465
				text = "T"
			intervals [475]:
				xmin = 170.0465
				xmax = 170.0865
				text = "ER0"
			intervals [476]:
				xmin = 170.0865
				xmax = 175.3217
				text = ""
			intervals [477]:
				xmin = 175.3217
				xmax = 175.3817
				text = "sil"
			intervals [478]:
				xmin = 175.3817
				xmax = 175.4417
				text = "N"
			intervals [479]:
				xmin = 175.4417
				xmax = 175.5317
				text = "OW1"
			intervals [480]:
				xmin = 175.5317
				xmax = 175.5817
				text = "sp"
			intervals [481]:
				xmin = 175.5817
				xmax = 175.7117
				text = "K"
			intervals [482]:
				xmin = 175.7117
				xmax = 175.7617
				text = "IH1"
			intervals [483]:
				xmin = 175.7617
				xmax = 175.8317
				text = "D"
			intervals [484]:
				xmin = 175.8317
				xmax = 175.8717
				text = "IH0"
			intervals [485]:
				xmin = 175.8717
				xmax = 175.9317
				text = "NG"
			intervals [486]:
				xmin = 175.9317
				xmax = 175.9917
				text = "sp"
			intervals [487]:
				xmin = 175.9917
				xmax = 177.1184
				text = ""
			intervals [488]:
				xmin = 177.1184
				xmax = 177.1484
				text = "K"
			intervals [489]:
				xmin = 177.1484
				xmax = 177.2084
				text = "AA2"
			intervals [490]:
				xmin = 177.2084
				xmax = 177.2784
				text = "M"
			intervals [491]:
				xmin = 177.2784
				xmax = 177.3184
				text = "P"
			intervals [492]:
				xmin = 177.3184
				xmax = 177.3484
				text = "AH0"
			intervals [493]:
				xmin = 177.3484
				xmax = 177.3884
				text = "T"
			intervals [494]:
				xmin = 177.3884
				xmax = 177.4784
				text = "IH1"
			intervals [495]:
				xmin = 177.4784
				xmax = 177.5584
				text = "SH"
			intervals [496]:
				xmin = 177.5584
				xmax = 177.5984
				text = "AH0"
			intervals [497]:
				xmin = 177.5984
				xmax = 177.6284
				text = "N"
			intervals [498]:
				xmin = 177.6284
				xmax = 177.6884
				text = "Z"
			intervals [499]:
				xmin = 177.6884
				xmax = 177.7484
				text = "P"
			intervals [500]:
				xmin = 177.7484
				xmax = 177.7784
				text = "R"
			intervals [501]:
				xmin = 177.7784
				xmax = 177.8184
				text = "IH1"
			intervals [502]:
				xmin = 177.8184
				xmax = 177.8784
				text = "T"
			intervals [503]:
				xmin = 177.8784
				xmax = 177.9784
				text = "IY0"
			intervals [504]:
				xmin = 177.9784
				xmax = 178.0684
				text = "T"
			intervals [505]:
				xmin = 178.0684
				xmax = 178.1384
				text = "AH1"
			intervals [506]:
				xmin = 178.1384
				xmax = 178.2084
				text = "F"
			intervals [507]:
				xmin = 178.2084
				xmax = 178.2384
				text = "sp"
			intervals [508]:
				xmin = 178.2384
				xmax = 178.3184
				text = "IH0"
			intervals [509]:
				xmin = 178.3184
				xmax = 178.3484
				text = "N"
			intervals [510]:
				xmin = 178.3484
				xmax = 178.3784
				text = "DH"
			intervals [511]:
				xmin = 178.3784
				xmax = 178.4484
				text = "AH0"
			intervals [512]:
				xmin = 178.4484
				xmax = 178.5484
				text = "S"
			intervals [513]:
				xmin = 178.5484
				xmax = 178.5884
				text = "ER1"
			intervals [514]:
				xmin = 178.5884
				xmax = 178.6184
				text = "V"
			intervals [515]:
				xmin = 178.6184
				xmax = 178.6784
				text = "AH0"
			intervals [516]:
				xmin = 178.6784
				xmax = 178.7084
				text = "S"
			intervals [517]:
				xmin = 178.7084
				xmax = 180.8805
				text = ""
			intervals [518]:
				xmin = 180.8805
				xmax = 180.9405
				text = "W"
			intervals [519]:
				xmin = 180.9405
				xmax = 181.0005
				text = "ER0"
			intervals [520]:
				xmin = 181.0005
				xmax = 181.0505
				text = "DH"
			intervals [521]:
				xmin = 181.0505
				xmax = 181.0805
				text = "EH1"
			intervals [522]:
				xmin = 181.0805
				xmax = 181.1405
				text = "R"
			intervals [523]:
				xmin = 181.1405
				xmax = 181.2005
				text = "EH1"
			intervals [524]:
				xmin = 181.2005
				xmax = 181.2805
				text = "N"
			intervals [525]:
				xmin = 181.2805
				xmax = 181.4805
				text = "IY0"
			intervals [526]:
				xmin = 181.4805
				xmax = 181.5605
				text = "sp"
			intervals [527]:
				xmin = 181.5605
				xmax = 181.6005
				text = "P"
			intervals [528]:
				xmin = 181.6005
				xmax = 181.6305
				text = "R"
			intervals [529]:
				xmin = 181.6305
				xmax = 181.7105
				text = "AH0"
			intervals [530]:
				xmin = 181.7105
				xmax = 181.7805
				text = "F"
			intervals [531]:
				xmin = 181.7805
				xmax = 181.8705
				text = "EH1"
			intervals [532]:
				xmin = 181.8705
				xmax = 181.9905
				text = "SH"
			intervals [533]:
				xmin = 181.9905
				xmax = 182.0305
				text = "AH0"
			intervals [534]:
				xmin = 182.0305
				xmax = 182.0605
				text = "N"
			intervals [535]:
				xmin = 182.0605
				xmax = 182.1205
				text = "AH0"
			intervals [536]:
				xmin = 182.1205
				xmax = 182.2105
				text = "L"
			intervals [537]:
				xmin = 182.2105
				xmax = 182.2805
				text = "Z"
			intervals [538]:
				xmin = 182.2805
				xmax = 182.3305
				text = "IH0"
			intervals [539]:
				xmin = 182.3305
				xmax = 182.3605
				text = "N"
			intervals [540]:
				xmin = 182.3605
				xmax = 182.4205
				text = "sp"
			intervals [541]:
				xmin = 182.4205
				xmax = 182.5005
				text = "IH0"
			intervals [542]:
				xmin = 182.5005
				xmax = 182.5305
				text = "T"
			intervals [543]:
				xmin = 182.5305
				xmax = 182.6105
				text = "sp"
			intervals [544]:
				xmin = 182.6105
				xmax = 182.8599
				text = ""
			intervals [545]:
				xmin = 182.8599
				xmax = 182.8899
				text = "S"
			intervals [546]:
				xmin = 182.8899
				xmax = 182.9299
				text = "AH1"
			intervals [547]:
				xmin = 182.9299
				xmax = 183.0299
				text = "M"
			intervals [548]:
				xmin = 183.0299
				xmax = 183.0799
				text = "T"
			intervals [549]:
				xmin = 183.0799
				xmax = 183.1299
				text = "AY2"
			intervals [550]:
				xmin = 183.1299
				xmax = 183.1699
				text = "M"
			intervals [551]:
				xmin = 183.1699
				xmax = 183.1999
				text = "Z"
			intervals [552]:
				xmin = 183.1999
				xmax = 184.3099
				text = "spn"
			intervals [553]:
				xmin = 184.3099
				xmax = 184.9199
				text = "sp"
			intervals [554]:
				xmin = 184.9199
				xmax = 189.5518
				text = ""
			intervals [555]:
				xmin = 189.5518
				xmax = 189.7618
				text = "M"
			intervals [556]:
				xmin = 189.7618
				xmax = 189.8618
				text = "HH"
			intervals [557]:
				xmin = 189.8618
				xmax = 190.0718
				text = "M"
			intervals [558]:
				xmin = 190.0718
				xmax = 191.2184
				text = "sp"
			intervals [559]:
				xmin = 191.2184
				xmax = 191.2484
				text = "AH0"
			intervals [560]:
				xmin = 191.2484
				xmax = 191.2784
				text = "N"
			intervals [561]:
				xmin = 191.2784
				xmax = 191.3184
				text = "Y"
			intervals [562]:
				xmin = 191.3184
				xmax = 191.3884
				text = "UW1"
			intervals [563]:
				xmin = 191.3884
				xmax = 191.4284
				text = "W"
			intervals [564]:
				xmin = 191.4284
				xmax = 191.4984
				text = "ER1"
			intervals [565]:
				xmin = 191.4984
				xmax = 191.5584
				text = "AA1"
			intervals [566]:
				xmin = 191.5584
				xmax = 191.6184
				text = "N"
			intervals [567]:
				xmin = 191.6184
				xmax = 191.6684
				text = "DH"
			intervals [568]:
				xmin = 191.6684
				xmax = 191.7284
				text = "IY0"
			intervals [569]:
				xmin = 191.7284
				xmax = 191.8784
				text = "AO1"
			intervals [570]:
				xmin = 191.8784
				xmax = 191.9684
				text = "L"
			intervals [571]:
				xmin = 191.9684
				xmax = 192.0284
				text = "S"
			intervals [572]:
				xmin = 192.0284
				xmax = 192.0984
				text = "T"
			intervals [573]:
				xmin = 192.0984
				xmax = 192.2484
				text = "AA1"
			intervals [574]:
				xmin = 192.2484
				xmax = 192.3984
				text = "R"
			intervals [575]:
				xmin = 192.3984
				xmax = 193.4453
				text = "sp"
			intervals [576]:
				xmin = 193.4453
				xmax = 193.5353
				text = "T"
			intervals [577]:
				xmin = 193.5353
				xmax = 193.5753
				text = "IY1"
			intervals [578]:
				xmin = 193.5753
				xmax = 193.8253
				text = "M"
			intervals [579]:
				xmin = 193.8253
				xmax = 193.9253
				text = "sp"
			intervals [580]:
				xmin = 193.9253
				xmax = 194.0453
				text = "spn"
			intervals [581]:
				xmin = 194.0453
				xmax = 194.2853
				text = "sp"
			intervals [582]:
				xmin = 194.2853
				xmax = 195.3702
				text = ""
			intervals [583]:
				xmin = 195.3702
				xmax = 195.4402
				text = "D"
			intervals [584]:
				xmin = 195.4402
				xmax = 195.4702
				text = "IH0"
			intervals [585]:
				xmin = 195.4702
				xmax = 195.5002
				text = "D"
			intervals [586]:
				xmin = 195.5002
				xmax = 195.5402
				text = "Y"
			intervals [587]:
				xmin = 195.5402
				xmax = 195.5702
				text = "UW1"
			intervals [588]:
				xmin = 195.5702
				xmax = 195.6002
				text = "EH1"
			intervals [589]:
				xmin = 195.6002
				xmax = 195.6302
				text = "V"
			intervals [590]:
				xmin = 195.6302
				xmax = 195.7302
				text = "ER0"
			intervals [591]:
				xmin = 195.7302
				xmax = 195.7802
				text = "TH"
			intervals [592]:
				xmin = 195.7802
				xmax = 195.8202
				text = "IH1"
			intervals [593]:
				xmin = 195.8202
				xmax = 195.8702
				text = "NG"
			intervals [594]:
				xmin = 195.8702
				xmax = 195.9202
				text = "K"
			intervals [595]:
				xmin = 195.9202
				xmax = 195.9802
				text = "AH0"
			intervals [596]:
				xmin = 195.9802
				xmax = 196.0302
				text = "B"
			intervals [597]:
				xmin = 196.0302
				xmax = 196.1002
				text = "AW1"
			intervals [598]:
				xmin = 196.1002
				xmax = 196.2002
				text = "T"
			intervals [599]:
				xmin = 196.2002
				xmax = 196.2902
				text = "G"
			intervals [600]:
				xmin = 196.2902
				xmax = 196.3502
				text = "OW1"
			intervals [601]:
				xmin = 196.3502
				xmax = 196.4302
				text = "IH0"
			intervals [602]:
				xmin = 196.4302
				xmax = 196.4802
				text = "NG"
			intervals [603]:
				xmin = 196.4802
				xmax = 196.5302
				text = "IH0"
			intervals [604]:
				xmin = 196.5302
				xmax = 196.5802
				text = "N"
			intervals [605]:
				xmin = 196.5802
				xmax = 196.6302
				text = "T"
			intervals [606]:
				xmin = 196.6302
				xmax = 196.7002
				text = "AH0"
			intervals [607]:
				xmin = 196.7002
				xmax = 196.7302
				text = "sp"
			intervals [608]:
				xmin = 196.7302
				xmax = 196.7802
				text = "P"
			intervals [609]:
				xmin = 196.7802
				xmax = 196.8102
				text = "R"
			intervals [610]:
				xmin = 196.8102
				xmax = 196.8802
				text = "AH0"
			intervals [611]:
				xmin = 196.8802
				xmax = 196.9502
				text = "F"
			intervals [612]:
				xmin = 196.9502
				xmax = 197.0302
				text = "EH1"
			intervals [613]:
				xmin = 197.0302
				xmax = 197.1402
				text = "SH"
			intervals [614]:
				xmin = 197.1402
				xmax = 197.1902
				text = "AH0"
			intervals [615]:
				xmin = 197.1902
				xmax = 197.2202
				text = "N"
			intervals [616]:
				xmin = 197.2202
				xmax = 197.2502
				text = "AH0"
			intervals [617]:
				xmin = 197.2502
				xmax = 197.2802
				text = "L"
			intervals [618]:
				xmin = 197.2802
				xmax = 197.4802
				text = "sp"
			intervals [619]:
				xmin = 197.4802
				xmax = 200.2654
				text = ""
			intervals [620]:
				xmin = 200.2654
				xmax = 201.7954
				text = "spn"
			intervals [621]:
				xmin = 201.7954
				xmax = 202.8524
				text = ""
			intervals [622]:
				xmin = 202.8524
				xmax = 203.2424
				text = "Y"
			intervals [623]:
				xmin = 203.2424
				xmax = 203.2724
				text = "UH1"
			intervals [624]:
				xmin = 203.2724
				xmax = 203.3024
				text = "R"
			intervals [625]:
				xmin = 203.3024
				xmax = 203.3324
				text = "AH0"
			intervals [626]:
				xmin = 203.3324
				xmax = 203.3624
				text = "L"
			intervals [627]:
				xmin = 203.3624
				xmax = 203.3924
				text = "AO1"
			intervals [628]:
				xmin = 203.3924
				xmax = 203.4624
				text = "T"
			intervals [629]:
				xmin = 203.4624
				xmax = 203.5924
				text = "K"
			intervals [630]:
				xmin = 203.5924
				xmax = 203.6324
				text = "L"
			intervals [631]:
				xmin = 203.6324
				xmax = 203.7224
				text = "OW1"
			intervals [632]:
				xmin = 203.7224
				xmax = 203.8324
				text = "S"
			intervals [633]:
				xmin = 203.8324
				xmax = 203.9324
				text = "ER0"
			intervals [634]:
				xmin = 203.9324
				xmax = 204.0224
				text = "T"
			intervals [635]:
				xmin = 204.0224
				xmax = 204.1224
				text = "UW1"
			intervals [636]:
				xmin = 204.1224
				xmax = 204.1724
				text = "IH0"
			intervals [637]:
				xmin = 204.1724
				xmax = 204.2224
				text = "T"
			intervals [638]:
				xmin = 204.2224
				xmax = 204.2924
				text = "sp"
			intervals [639]:
				xmin = 204.2924
				xmax = 204.3224
				text = "DH"
			intervals [640]:
				xmin = 204.3224
				xmax = 204.3524
				text = "AH0"
			intervals [641]:
				xmin = 204.3524
				xmax = 204.3824
				text = "N"
			intervals [642]:
				xmin = 204.3824
				xmax = 204.5524
				text = "AY1"
			intervals [643]:
				xmin = 204.5524
				xmax = 204.6024
				text = "sp"
			intervals [644]:
				xmin = 204.6024
				xmax = 204.6424
				text = "AE1"
			intervals [645]:
				xmin = 204.6424
				xmax = 204.7724
				text = "M"
			intervals [646]:
				xmin = 204.7724
				xmax = 206.3391
				text = ""
			intervals [647]:
				xmin = 206.3391
				xmax = 206.4191
				text = "D"
			intervals [648]:
				xmin = 206.4191
				xmax = 206.4491
				text = "IH0"
			intervals [649]:
				xmin = 206.4491
				xmax = 206.4891
				text = "D"
			intervals [650]:
				xmin = 206.4891
				xmax = 206.5291
				text = "Y"
			intervals [651]:
				xmin = 206.5291
				xmax = 206.5591
				text = "UW1"
			intervals [652]:
				xmin = 206.5591
				xmax = 206.5891
				text = "HH"
			intervals [653]:
				xmin = 206.5891
				xmax = 206.6191
				text = "AE1"
			intervals [654]:
				xmin = 206.6191
				xmax = 206.6891
				text = "V"
			intervals [655]:
				xmin = 206.6891
				xmax = 206.7191
				text = "P"
			intervals [656]:
				xmin = 206.7191
				xmax = 206.7591
				text = "R"
			intervals [657]:
				xmin = 206.7591
				xmax = 206.7891
				text = "IH1"
			intervals [658]:
				xmin = 206.7891
				xmax = 206.8391
				text = "T"
			intervals [659]:
				xmin = 206.8391
				xmax = 206.8991
				text = "IY0"
			intervals [660]:
				xmin = 206.8991
				xmax = 206.9391
				text = "G"
			intervals [661]:
				xmin = 206.9391
				xmax = 206.9991
				text = "UH1"
			intervals [662]:
				xmin = 206.9991
				xmax = 207.0691
				text = "D"
			intervals [663]:
				xmin = 207.0691
				xmax = 207.1291
				text = "T"
			intervals [664]:
				xmin = 207.1291
				xmax = 207.2391
				text = "IY1"
			intervals [665]:
				xmin = 207.2391
				xmax = 207.3291
				text = "M"
			intervals [666]:
				xmin = 207.3291
				xmax = 207.3991
				text = "Z"
			intervals [667]:
				xmin = 207.3991
				xmax = 207.4391
				text = "IH0"
			intervals [668]:
				xmin = 207.4391
				xmax = 207.4691
				text = "N"
			intervals [669]:
				xmin = 207.4691
				xmax = 207.4991
				text = "sp"
			intervals [670]:
				xmin = 207.4991
				xmax = 207.5691
				text = "HH"
			intervals [671]:
				xmin = 207.5691
				xmax = 207.6891
				text = "AY1"
			intervals [672]:
				xmin = 207.6891
				xmax = 207.7191
				text = "sp"
			intervals [673]:
				xmin = 207.7191
				xmax = 207.8391
				text = "S"
			intervals [674]:
				xmin = 207.8391
				xmax = 207.8691
				text = "K"
			intervals [675]:
				xmin = 207.8691
				xmax = 207.9191
				text = "UW1"
			intervals [676]:
				xmin = 207.9191
				xmax = 208.0591
				text = "L"
			intervals [677]:
				xmin = 208.0591
				xmax = 212.6144
				text = "sp"
			intervals [678]:
				xmin = 212.6144
				xmax = 212.7244
				text = "OW1"
			intervals [679]:
				xmin = 212.7244
				xmax = 212.7544
				text = "sp"
			intervals [680]:
				xmin = 212.7544
				xmax = 212.7944
				text = "DH"
			intervals [681]:
				xmin = 212.7944
				xmax = 212.8244
				text = "AH0"
			intervals [682]:
				xmin = 212.8244
				xmax = 212.8544
				text = "T"
			intervals [683]:
				xmin = 212.8544
				xmax = 212.8844
				text = "sp"
			intervals [684]:
				xmin = 212.8844
				xmax = 213.0144
				text = "S"
			intervals [685]:
				xmin = 213.0144
				xmax = 213.0444
				text = "AO2"
			intervals [686]:
				xmin = 213.0444
				xmax = 213.0744
				text = "L"
			intervals [687]:
				xmin = 213.0744
				xmax = 213.2144
				text = "R"
			intervals [688]:
				xmin = 213.2144
				xmax = 213.2944
				text = "AY1"
			intervals [689]:
				xmin = 213.2944
				xmax = 213.3244
				text = "T"
			intervals [690]:
				xmin = 213.3244
				xmax = 213.7044
				text = "sp"
			intervals [691]:
				xmin = 213.7044
				xmax = 215.2622
				text = ""
			intervals [692]:
				xmin = 215.2622
				xmax = 215.3022
				text = "D"
			intervals [693]:
				xmin = 215.3022
				xmax = 215.3322
				text = "IH0"
			intervals [694]:
				xmin = 215.3322
				xmax = 215.3722
				text = "D"
			intervals [695]:
				xmin = 215.3722
				xmax = 215.4122
				text = "Y"
			intervals [696]:
				xmin = 215.4122
				xmax = 215.4422
				text = "UW1"
			intervals [697]:
				xmin = 215.4422
				xmax = 215.4722
				text = "EH1"
			intervals [698]:
				xmin = 215.4722
				xmax = 215.5022
				text = "V"
			intervals [699]:
				xmin = 215.5022
				xmax = 215.6022
				text = "ER0"
			intervals [700]:
				xmin = 215.6022
				xmax = 215.6622
				text = "P"
			intervals [701]:
				xmin = 215.6622
				xmax = 215.7322
				text = "L"
			intervals [702]:
				xmin = 215.7322
				xmax = 215.8022
				text = "EY1"
			intervals [703]:
				xmin = 215.8022
				xmax = 215.9022
				text = "M"
			intervals [704]:
				xmin = 215.9022
				xmax = 216.0022
				text = "AA1"
			intervals [705]:
				xmin = 216.0022
				xmax = 216.0722
				text = "R"
			intervals [706]:
				xmin = 216.0722
				xmax = 216.1022
				text = "B"
			intervals [707]:
				xmin = 216.1022
				xmax = 216.1422
				text = "AH0"
			intervals [708]:
				xmin = 216.1422
				xmax = 216.2322
				text = "L"
			intervals [709]:
				xmin = 216.2322
				xmax = 216.3422
				text = "Z"
			intervals [710]:
				xmin = 216.3422
				xmax = 216.5422
				text = "sp"
			intervals [711]:
				xmin = 216.5422
				xmax = 231.9717
				text = ""
			intervals [712]:
				xmin = 231.9717
				xmax = 232.1417
				text = "Y"
			intervals [713]:
				xmin = 232.1417
				xmax = 232.4017
				text = "AE1"
			intervals [714]:
				xmin = 232.4017
				xmax = 233.465
				text = ""
			intervals [715]:
				xmin = 233.465
				xmax = 233.495
				text = "sil"
			intervals [716]:
				xmin = 233.495
				xmax = 233.525
				text = "AY1"
			intervals [717]:
				xmin = 233.525
				xmax = 233.825
				text = "sp"
			intervals [718]:
				xmin = 233.825
				xmax = 233.855
				text = "TH"
			intervals [719]:
				xmin = 233.855
				xmax = 233.885
				text = "IH1"
			intervals [720]:
				xmin = 233.885
				xmax = 233.945
				text = "NG"
			intervals [721]:
				xmin = 233.945
				xmax = 233.975
				text = "K"
			intervals [722]:
				xmin = 233.975
				xmax = 234.045
				text = "M"
			intervals [723]:
				xmin = 234.045
				xmax = 234.185
				text = "OW1"
			intervals [724]:
				xmin = 234.185
				xmax = 234.225
				text = "S"
			intervals [725]:
				xmin = 234.225
				xmax = 234.285
				text = "T"
			intervals [726]:
				xmin = 234.285
				xmax = 234.785
				text = "sp"
			intervals [727]:
				xmin = 234.785
				xmax = 234.815
				text = "P"
			intervals [728]:
				xmin = 234.815
				xmax = 234.845
				text = "IY1"
			intervals [729]:
				xmin = 234.845
				xmax = 234.875
				text = "P"
			intervals [730]:
				xmin = 234.875
				xmax = 234.905
				text = "AH0"
			intervals [731]:
				xmin = 234.905
				xmax = 234.945
				text = "L"
			intervals [732]:
				xmin = 234.945
				xmax = 234.985
				text = "sp"
			intervals [733]:
				xmin = 234.985
				xmax = 235.015
				text = "F"
			intervals [734]:
				xmin = 235.015
				xmax = 235.045
				text = "IY1"
			intervals [735]:
				xmin = 235.045
				xmax = 235.095
				text = "L"
			intervals [736]:
				xmin = 235.095
				xmax = 235.205
				text = "sp"
			intervals [737]:
				xmin = 235.205
				xmax = 235.235
				text = "DH"
			intervals [738]:
				xmin = 235.235
				xmax = 235.265
				text = "AH0"
			intervals [739]:
				xmin = 235.265
				xmax = 235.295
				text = "T"
			intervals [740]:
				xmin = 235.295
				xmax = 235.325
				text = "sp"
			intervals [741]:
				xmin = 235.325
				xmax = 235.355
				text = "W"
			intervals [742]:
				xmin = 235.355
				xmax = 235.385
				text = "EY1"
			intervals [743]:
				xmin = 235.385
				xmax = 235.495
				text = "sp"
			intervals [744]:
				xmin = 235.495
				xmax = 236.2024
				text = ""
			intervals [745]:
				xmin = 236.2024
				xmax = 236.2624
				text = "D"
			intervals [746]:
				xmin = 236.2624
				xmax = 236.3024
				text = "UW1"
			intervals [747]:
				xmin = 236.3024
				xmax = 236.3824
				text = "K"
			intervals [748]:
				xmin = 236.3824
				xmax = 236.4324
				text = "IH1"
			intervals [749]:
				xmin = 236.4324
				xmax = 236.5124
				text = "D"
			intervals [750]:
				xmin = 236.5124
				xmax = 236.5724
				text = "Z"
			intervals [751]:
				xmin = 236.5724
				xmax = 236.6324
				text = "ER0"
			intervals [752]:
				xmin = 236.6324
				xmax = 236.7924
				text = "AW1"
			intervals [753]:
				xmin = 236.7924
				xmax = 236.8224
				text = "N"
			intervals [754]:
				xmin = 236.8224
				xmax = 236.8824
				text = "D"
			intervals [755]:
				xmin = 236.8824
				xmax = 236.9324
				text = "HH"
			intervals [756]:
				xmin = 236.9324
				xmax = 237.0024
				text = "IY1"
			intervals [757]:
				xmin = 237.0024
				xmax = 237.1824
				text = "R"
			intervals [758]:
				xmin = 237.1824
				xmax = 237.3324
				text = "AE1"
			intervals [759]:
				xmin = 237.3324
				xmax = 237.4324
				text = "Z"
			intervals [760]:
				xmin = 237.4324
				xmax = 237.5724
				text = "F"
			intervals [761]:
				xmin = 237.5724
				xmax = 237.6424
				text = "AA1"
			intervals [762]:
				xmin = 237.6424
				xmax = 237.6824
				text = "R"
			intervals [763]:
				xmin = 237.6824
				xmax = 237.7624
				text = "EH1"
			intervals [764]:
				xmin = 237.7624
				xmax = 237.8224
				text = "Z"
			intervals [765]:
				xmin = 237.8224
				xmax = 237.8924
				text = "Y"
			intervals [766]:
				xmin = 237.8924
				xmax = 237.9224
				text = "UW1"
			intervals [767]:
				xmin = 237.9224
				xmax = 237.9524
				text = "sp"
			intervals [768]:
				xmin = 237.9524
				xmax = 238.0024
				text = "N"
			intervals [769]:
				xmin = 238.0024
				xmax = 238.1324
				text = "OW1"
			intervals [770]:
				xmin = 238.1324
				xmax = 238.1924
				text = "sp"
			intervals [771]:
				xmin = 238.1924
				xmax = 238.2424
				text = "P"
			intervals [772]:
				xmin = 238.2424
				xmax = 238.3124
				text = "L"
			intervals [773]:
				xmin = 238.3124
				xmax = 238.3824
				text = "EY1"
			intervals [774]:
				xmin = 238.3824
				xmax = 238.4124
				text = "EH1"
			intervals [775]:
				xmin = 238.4124
				xmax = 238.4624
				text = "N"
			intervals [776]:
				xmin = 238.4624
				xmax = 238.5624
				text = "IY0"
			intervals [777]:
				xmin = 238.5624
				xmax = 238.6424
				text = "G"
			intervals [778]:
				xmin = 238.6424
				xmax = 238.7124
				text = "EY1"
			intervals [779]:
				xmin = 238.7124
				xmax = 238.7924
				text = "M"
			intervals [780]:
				xmin = 238.7924
				xmax = 238.8324
				text = "Z"
			intervals [781]:
				xmin = 238.8324
				xmax = 238.8924
				text = "sp"
			intervals [782]:
				xmin = 238.8924
				xmax = 238.9224
				text = "W"
			intervals [783]:
				xmin = 238.9224
				xmax = 238.9524
				text = "IH0"
			intervals [784]:
				xmin = 238.9524
				xmax = 238.9924
				text = "TH"
			intervals [785]:
				xmin = 238.9924
				xmax = 239.0524
				text = "sp"
			intervals [786]:
				xmin = 239.0524
				xmax = 239.1124
				text = "B"
			intervals [787]:
				xmin = 239.1124
				xmax = 239.2224
				text = "AA1"
			intervals [788]:
				xmin = 239.2224
				xmax = 239.2524
				text = "T"
			intervals [789]:
				xmin = 239.2524
				xmax = 239.2924
				text = "AH0"
			intervals [790]:
				xmin = 239.2924
				xmax = 239.3824
				text = "L"
			intervals [791]:
				xmin = 239.3824
				xmax = 239.4724
				text = "K"
			intervals [792]:
				xmin = 239.4724
				xmax = 239.5524
				text = "AE1"
			intervals [793]:
				xmin = 239.5524
				xmax = 239.8924
				text = "P"
			intervals [794]:
				xmin = 239.8924
				xmax = 240.0024
				text = "S"
			intervals [795]:
				xmin = 240.0024
				xmax = 240.0424
				text = "sp"
			intervals [796]:
				xmin = 240.0424
				xmax = 242.1502
				text = ""
			intervals [797]:
				xmin = 242.1502
				xmax = 242.2402
				text = "B"
			intervals [798]:
				xmin = 242.2402
				xmax = 242.3302
				text = "AA1"
			intervals [799]:
				xmin = 242.3302
				xmax = 242.3702
				text = "T"
			intervals [800]:
				xmin = 242.3702
				xmax = 242.4102
				text = "AH0"
			intervals [801]:
				xmin = 242.4102
				xmax = 242.4602
				text = "L"
			intervals [802]:
				xmin = 242.4602
				xmax = 242.4902
				text = "sp"
			intervals [803]:
				xmin = 242.4902
				xmax = 242.5702
				text = "K"
			intervals [804]:
				xmin = 242.5702
				xmax = 242.7302
				text = "AE1"
			intervals [805]:
				xmin = 242.7302
				xmax = 242.8702
				text = "P"
			intervals [806]:
				xmin = 242.8702
				xmax = 243.0402
				text = "S"
			intervals [807]:
				xmin = 243.0402
				xmax = 243.7546
				text = ""
			intervals [808]:
				xmin = 243.7546
				xmax = 243.9246
				text = "sil"
			intervals [809]:
				xmin = 243.9246
				xmax = 244.0146
				text = "AO1"
			intervals [810]:
				xmin = 244.0146
				xmax = 244.1446
				text = "F"
			intervals [811]:
				xmin = 244.1446
				xmax = 244.1846
				text = "AH0"
			intervals [812]:
				xmin = 244.1846
				xmax = 244.2146
				text = "V"
			intervals [813]:
				xmin = 244.2146
				xmax = 244.3346
				text = "P"
			intervals [814]:
				xmin = 244.3346
				xmax = 244.4446
				text = "AA1"
			intervals [815]:
				xmin = 244.4446
				xmax = 244.5046
				text = "P"
			intervals [816]:
				xmin = 244.5046
				xmax = 244.7546
				text = "sp"
			intervals [817]:
				xmin = 244.7546
				xmax = 244.7846
				text = "B"
			intervals [818]:
				xmin = 244.7846
				xmax = 244.8246
				text = "AA1"
			intervals [819]:
				xmin = 244.8246
				xmax = 244.8546
				text = "T"
			intervals [820]:
				xmin = 244.8546
				xmax = 244.8846
				text = "AH0"
			intervals [821]:
				xmin = 244.8846
				xmax = 244.9146
				text = "L"
			intervals [822]:
				xmin = 244.9146
				xmax = 244.9446
				text = "Z"
			intervals [823]:
				xmin = 244.9446
				xmax = 244.9746
				text = "sp"
			intervals [824]:
				xmin = 244.9746
				xmax = 245.0646
				text = "ER0"
			intervals [825]:
				xmin = 245.0646
				xmax = 245.1246
				text = "sp"
			intervals [826]:
				xmin = 245.1246
				xmax = 245.1546
				text = "EH1"
			intervals [827]:
				xmin = 245.1546
				xmax = 245.1946
				text = "N"
			intervals [828]:
				xmin = 245.1946
				xmax = 245.2246
				text = "IY0"
			intervals [829]:
				xmin = 245.2246
				xmax = 245.2946
				text = "TH"
			intervals [830]:
				xmin = 245.2946
				xmax = 245.3246
				text = "IH2"
			intervals [831]:
				xmin = 245.3246
				xmax = 245.5346
				text = "N"
			intervals [832]:
				xmin = 245.5346
				xmax = 255.1716
				text = ""
			intervals [833]:
				xmin = 255.1716
				xmax = 255.4016
				text = "sil"
			intervals [834]:
				xmin = 255.4016
				xmax = 255.4416
				text = "M"
			intervals [835]:
				xmin = 255.4416
				xmax = 255.4716
				text = "HH"
			intervals [836]:
				xmin = 255.4716
				xmax = 255.5916
				text = "M"
			intervals [837]:
				xmin = 255.5916
				xmax = 268.0079
				text = ""
			intervals [838]:
				xmin = 268.0079
				xmax = 268.0679
				text = "sil"
			intervals [839]:
				xmin = 268.0679
				xmax = 268.1179
				text = "OW1"
			intervals [840]:
				xmin = 268.1179
				xmax = 268.3479
				text = "sp"
			intervals [841]:
				xmin = 268.3479
				xmax = 269.4755
				text = ""
			intervals [842]:
				xmin = 269.4755
				xmax = 269.5255
				text = "Y"
			intervals [843]:
				xmin = 269.5255
				xmax = 269.5555
				text = "UW1"
			intervals [844]:
				xmin = 269.5555
				xmax = 269.5855
				text = "sp"
			intervals [845]:
				xmin = 269.5855
				xmax = 269.6155
				text = "EH1"
			intervals [846]:
				xmin = 269.6155
				xmax = 269.6655
				text = "V"
			intervals [847]:
				xmin = 269.6655
				xmax = 269.6955
				text = "ER0"
			intervals [848]:
				xmin = 269.6955
				xmax = 269.7255
				text = "HH"
			intervals [849]:
				xmin = 269.7255
				xmax = 269.8055
				text = "ER1"
			intervals [850]:
				xmin = 269.8055
				xmax = 269.8355
				text = "D"
			intervals [851]:
				xmin = 269.8355
				xmax = 269.8655
				text = "AH0"
			intervals [852]:
				xmin = 269.8655
				xmax = 269.9155
				text = "V"
			intervals [853]:
				xmin = 269.9155
				xmax = 269.9855
				text = "AH0"
			intervals [854]:
				xmin = 269.9855
				xmax = 270.0755
				text = "G"
			intervals [855]:
				xmin = 270.0755
				xmax = 270.1855
				text = "EY1"
			intervals [856]:
				xmin = 270.1855
				xmax = 270.2255
				text = "M"
			intervals [857]:
				xmin = 270.2255
				xmax = 270.2655
				text = "sp"
			intervals [858]:
				xmin = 270.2655
				xmax = 270.3655
				text = "K"
			intervals [859]:
				xmin = 270.3655
				xmax = 270.4355
				text = "AO1"
			intervals [860]:
				xmin = 270.4355
				xmax = 270.5055
				text = "L"
			intervals [861]:
				xmin = 270.5055
				xmax = 270.5755
				text = "D"
			intervals [862]:
				xmin = 270.5755
				xmax = 270.6655
				text = "S"
			intervals [863]:
				xmin = 270.6655
				xmax = 270.7355
				text = "K"
			intervals [864]:
				xmin = 270.7355
				xmax = 270.7955
				text = "EH1"
			intervals [865]:
				xmin = 270.7955
				xmax = 270.9055
				text = "L"
			intervals [866]:
				xmin = 270.9055
				xmax = 271.0255
				text = "S"
			intervals [867]:
				xmin = 271.0255
				xmax = 271.1755
				text = "IY0"
			intervals [868]:
				xmin = 271.1755
				xmax = 271.2855
				text = "S"
			intervals [869]:
				xmin = 271.2855
				xmax = 272.8685
				text = "sp"
			intervals [870]:
				xmin = 272.8685
				xmax = 272.9085
				text = "D"
			intervals [871]:
				xmin = 272.9085
				xmax = 272.9385
				text = "IH0"
			intervals [872]:
				xmin = 272.9385
				xmax = 272.9685
				text = "D"
			intervals [873]:
				xmin = 272.9685
				xmax = 273.0385
				text = "Y"
			intervals [874]:
				xmin = 273.0385
				xmax = 273.0685
				text = "UW1"
			intervals [875]:
				xmin = 273.0685
				xmax = 273.0985
				text = "EH1"
			intervals [876]:
				xmin = 273.0985
				xmax = 273.1885
				text = "V"
			intervals [877]:
				xmin = 273.1885
				xmax = 273.2185
				text = "ER0"
			intervals [878]:
				xmin = 273.2185
				xmax = 273.2485
				text = "HH"
			intervals [879]:
				xmin = 273.2485
				xmax = 273.3185
				text = "IY1"
			intervals [880]:
				xmin = 273.3185
				xmax = 273.3585
				text = "R"
			intervals [881]:
				xmin = 273.3585
				xmax = 273.3885
				text = "AH0"
			intervals [882]:
				xmin = 273.3885
				xmax = 273.4185
				text = "V"
			intervals [883]:
				xmin = 273.4185
				xmax = 273.4485
				text = "DH"
			intervals [884]:
				xmin = 273.4485
				xmax = 273.5385
				text = "AE1"
			intervals [885]:
				xmin = 273.5385
				xmax = 273.5685
				text = "T"
			intervals [886]:
				xmin = 273.5685
				xmax = 273.5985
				text = "sp"
			intervals [887]:
				xmin = 273.5985
				xmax = 273.9585
				text = "TN"
			intervals [888]:
				xmin = 273.9585
				xmax = 274.1748
				text = ""
			intervals [889]:
				xmin = 274.1748
				xmax = 274.8148
				text = "spn"
			intervals [890]:
				xmin = 274.8148
				xmax = 275.0148
				text = "sp"
			intervals [891]:
				xmin = 275.0148
				xmax = 279.1924
				text = ""
			intervals [892]:
				xmin = 279.1924
				xmax = 279.2624
				text = "HH"
			intervals [893]:
				xmin = 279.2624
				xmax = 279.2924
				text = "W"
			intervals [894]:
				xmin = 279.2924
				xmax = 279.3224
				text = "AH1"
			intervals [895]:
				xmin = 279.3224
				xmax = 279.3524
				text = "T"
			intervals [896]:
				xmin = 279.3524
				xmax = 279.3824
				text = "D"
			intervals [897]:
				xmin = 279.3824
				xmax = 279.4324
				text = "UW1"
			intervals [898]:
				xmin = 279.4324
				xmax = 279.5224
				text = "DH"
			intervals [899]:
				xmin = 279.5224
				xmax = 279.6624
				text = "EY1"
			intervals [900]:
				xmin = 279.6624
				xmax = 279.7024
				text = "D"
			intervals [901]:
				xmin = 279.7024
				xmax = 279.9624
				text = "UW1"
			intervals [902]:
				xmin = 279.9624
				xmax = 281.1185
				text = ""
			intervals [903]:
				xmin = 281.1185
				xmax = 281.1585
				text = "M"
			intervals [904]:
				xmin = 281.1585
				xmax = 281.2085
				text = "HH"
			intervals [905]:
				xmin = 281.2085
				xmax = 281.5385
				text = "M"
			intervals [906]:
				xmin = 281.5385
				xmax = 287.2982
				text = "sp"
			intervals [907]:
				xmin = 287.2982
				xmax = 287.4782
				text = "OW1"
			intervals [908]:
				xmin = 287.4782
				xmax = 287.5682
				text = "sp"
			intervals [909]:
				xmin = 287.5682
				xmax = 288.7301
				text = ""
			intervals [910]:
				xmin = 288.7301
				xmax = 288.8201
				text = "K"
			intervals [911]:
				xmin = 288.8201
				xmax = 288.8701
				text = "IH1"
			intervals [912]:
				xmin = 288.8701
				xmax = 288.9201
				text = "D"
			intervals [913]:
				xmin = 288.9201
				xmax = 288.9801
				text = "Z"
			intervals [914]:
				xmin = 288.9801
				xmax = 289.0301
				text = "W"
			intervals [915]:
				xmin = 289.0301
				xmax = 289.1201
				text = "IY1"
			intervals [916]:
				xmin = 289.1201
				xmax = 289.1701
				text = "IH1"
			intervals [917]:
				xmin = 289.1701
				xmax = 289.2001
				text = "N"
			intervals [918]:
				xmin = 289.2001
				xmax = 289.2701
				text = "ER0"
			intervals [919]:
				xmin = 289.2701
				xmax = 289.3001
				text = "V"
			intervals [920]:
				xmin = 289.3001
				xmax = 289.3901
				text = "Y"
			intervals [921]:
				xmin = 289.3901
				xmax = 289.4401
				text = "UW2"
			intervals [922]:
				xmin = 289.4401
				xmax = 289.4801
				text = "D"
			intervals [923]:
				xmin = 289.4801
				xmax = 289.5101
				text = "IH0"
			intervals [924]:
				xmin = 289.5101
				xmax = 289.5401
				text = "N"
			intervals [925]:
				xmin = 289.5401
				xmax = 289.5901
				text = "N"
			intervals [926]:
				xmin = 289.5901
				xmax = 289.6201
				text = "UW1"
			intervals [927]:
				xmin = 289.6201
				xmax = 289.7401
				text = "Y"
			intervals [928]:
				xmin = 289.7401
				xmax = 289.8001
				text = "AO1"
			intervals [929]:
				xmin = 289.8001
				xmax = 289.8601
				text = "R"
			intervals [930]:
				xmin = 289.8601
				xmax = 289.9001
				text = "K"
			intervals [931]:
				xmin = 289.9001
				xmax = 289.9701
				text = "sp"
			intervals [932]:
				xmin = 289.9701
				xmax = 290.0401
				text = "L"
			intervals [933]:
				xmin = 290.0401
				xmax = 290.1401
				text = "AE1"
			intervals [934]:
				xmin = 290.1401
				xmax = 290.2801
				text = "S"
			intervals [935]:
				xmin = 290.2801
				xmax = 290.3301
				text = "W"
			intervals [936]:
				xmin = 290.3301
				xmax = 290.4201
				text = "IY1"
			intervals [937]:
				xmin = 290.4201
				xmax = 290.4501
				text = "K"
			intervals [938]:
				xmin = 290.4501
				xmax = 290.5301
				text = "HH"
			intervals [939]:
				xmin = 290.5301
				xmax = 290.5701
				text = "AE1"
			intervals [940]:
				xmin = 290.5701
				xmax = 290.6401
				text = "D"
			intervals [941]:
				xmin = 290.6401
				xmax = 290.6901
				text = "EY1"
			intervals [942]:
				xmin = 290.6901
				xmax = 290.7601
				text = "G"
			intervals [943]:
				xmin = 290.7601
				xmax = 290.8401
				text = "EY1"
			intervals [944]:
				xmin = 290.8401
				xmax = 290.9101
				text = "M"
			intervals [945]:
				xmin = 290.9101
				xmax = 291.0101
				text = "K"
			intervals [946]:
				xmin = 291.0101
				xmax = 291.1001
				text = "AO1"
			intervals [947]:
				xmin = 291.1001
				xmax = 291.1501
				text = "L"
			intervals [948]:
				xmin = 291.1501
				xmax = 291.2201
				text = "D"
			intervals [949]:
				xmin = 291.2201
				xmax = 291.3501
				text = "S"
			intervals [950]:
				xmin = 291.3501
				xmax = 291.4101
				text = "K"
			intervals [951]:
				xmin = 291.4101
				xmax = 291.4701
				text = "EH1"
			intervals [952]:
				xmin = 291.4701
				xmax = 291.5801
				text = "L"
			intervals [953]:
				xmin = 291.5801
				xmax = 291.6701
				text = "S"
			intervals [954]:
				xmin = 291.6701
				xmax = 291.7501
				text = "IY0"
			intervals [955]:
				xmin = 291.7501
				xmax = 291.8101
				text = "S"
			intervals [956]:
				xmin = 291.8101
				xmax = 291.9201
				text = "AY1"
			intervals [957]:
				xmin = 291.9201
				xmax = 291.9901
				text = "N"
			intervals [958]:
				xmin = 291.9901
				xmax = 292.0501
				text = "EH1"
			intervals [959]:
				xmin = 292.0501
				xmax = 292.0801
				text = "V"
			intervals [960]:
				xmin = 292.0801
				xmax = 292.1901
				text = "ER0"
			intervals [961]:
				xmin = 292.1901
				xmax = 292.2901
				text = "K"
			intervals [962]:
				xmin = 292.2901
				xmax = 292.3301
				text = "UH1"
			intervals [963]:
				xmin = 292.3301
				xmax = 292.3701
				text = "D"
			intervals [964]:
				xmin = 292.3701
				xmax = 292.4401
				text = "AH2"
			intervals [965]:
				xmin = 292.4401
				xmax = 292.4901
				text = "N"
			intervals [966]:
				xmin = 292.4901
				xmax = 292.5201
				text = "D"
			intervals [967]:
				xmin = 292.5201
				xmax = 292.6201
				text = "ER0"
			intervals [968]:
				xmin = 292.6201
				xmax = 292.7201
				text = "S"
			intervals [969]:
				xmin = 292.7201
				xmax = 292.7801
				text = "T"
			intervals [970]:
				xmin = 292.7801
				xmax = 292.8801
				text = "AE1"
			intervals [971]:
				xmin = 292.8801
				xmax = 292.9301
				text = "N"
			intervals [972]:
				xmin = 292.9301
				xmax = 293.0201
				text = "D"
			intervals [973]:
				xmin = 293.0201
				xmax = 293.1501
				text = "S"
			intervals [974]:
				xmin = 293.1501
				xmax = 293.1901
				text = "sp"
			intervals [975]:
				xmin = 293.1901
				xmax = 293.7232
				text = ""
			intervals [976]:
				xmin = 293.7232
				xmax = 293.7732
				text = "S"
			intervals [977]:
				xmin = 293.7732
				xmax = 293.8032
				text = "AH1"
			intervals [978]:
				xmin = 293.8032
				xmax = 293.8332
				text = "M"
			intervals [979]:
				xmin = 293.8332
				xmax = 293.8632
				text = "TH"
			intervals [980]:
				xmin = 293.8632
				xmax = 293.8932
				text = "IH0"
			intervals [981]:
				xmin = 293.8932
				xmax = 293.9232
				text = "NG"
			intervals [982]:
				xmin = 293.9232
				xmax = 293.9532
				text = "AH0"
			intervals [983]:
				xmin = 293.9532
				xmax = 293.9832
				text = "B"
			intervals [984]:
				xmin = 293.9832
				xmax = 294.0432
				text = "AW1"
			intervals [985]:
				xmin = 294.0432
				xmax = 294.1032
				text = "T"
			intervals [986]:
				xmin = 294.1032
				xmax = 294.2032
				text = "TH"
			intervals [987]:
				xmin = 294.2032
				xmax = 294.2532
				text = "R"
			intervals [988]:
				xmin = 294.2532
				xmax = 294.3432
				text = "OW1"
			intervals [989]:
				xmin = 294.3432
				xmax = 294.4532
				text = "IH0"
			intervals [990]:
				xmin = 294.4532
				xmax = 294.4932
				text = "N"
			intervals [991]:
				xmin = 294.4932
				xmax = 294.5532
				text = "B"
			intervals [992]:
				xmin = 294.5532
				xmax = 294.6432
				text = "AA1"
			intervals [993]:
				xmin = 294.6432
				xmax = 294.6732
				text = "T"
			intervals [994]:
				xmin = 294.6732
				xmax = 294.7032
				text = "AH0"
			intervals [995]:
				xmin = 294.7032
				xmax = 294.7832
				text = "L"
			intervals [996]:
				xmin = 294.7832
				xmax = 294.8732
				text = "K"
			intervals [997]:
				xmin = 294.8732
				xmax = 294.9732
				text = "AE1"
			intervals [998]:
				xmin = 294.9732
				xmax = 295.0332
				text = "P"
			intervals [999]:
				xmin = 295.0332
				xmax = 295.0732
				text = "S"
			intervals [1000]:
				xmin = 295.0732
				xmax = 295.1032
				text = "IH0"
			intervals [1001]:
				xmin = 295.1032
				xmax = 295.1332
				text = "N"
			intervals [1002]:
				xmin = 295.1332
				xmax = 295.1632
				text = "sp"
			intervals [1003]:
				xmin = 295.1632
				xmax = 295.3132
				text = "AH0"
			intervals [1004]:
				xmin = 295.3132
				xmax = 295.3932
				text = "B"
			intervals [1005]:
				xmin = 295.3932
				xmax = 295.5532
				text = "AA1"
			intervals [1006]:
				xmin = 295.5532
				xmax = 295.6532
				text = "K"
			intervals [1007]:
				xmin = 295.6532
				xmax = 295.7232
				text = "S"
			intervals [1008]:
				xmin = 295.7232
				xmax = 295.7532
				text = "sp"
			intervals [1009]:
				xmin = 295.7532
				xmax = 295.8232
				text = "ER0"
			intervals [1010]:
				xmin = 295.8232
				xmax = 295.8932
				text = "S"
			intervals [1011]:
				xmin = 295.8932
				xmax = 295.9232
				text = "AH1"
			intervals [1012]:
				xmin = 295.9232
				xmax = 295.9532
				text = "M"
			intervals [1013]:
				xmin = 295.9532
				xmax = 295.9832
				text = "TH"
			intervals [1014]:
				xmin = 295.9832
				xmax = 296.0132
				text = "IH0"
			intervals [1015]:
				xmin = 296.0132
				xmax = 296.0632
				text = "N"
			intervals [1016]:
				xmin = 296.0632
				xmax = 298.8947
				text = ""
			intervals [1017]:
				xmin = 298.8947
				xmax = 298.9747
				text = "sil"
			intervals [1018]:
				xmin = 298.9747
				xmax = 299.0647
				text = "AY1"
			intervals [1019]:
				xmin = 299.0647
				xmax = 299.1447
				text = "N"
			intervals [1020]:
				xmin = 299.1447
				xmax = 299.1847
				text = "EH1"
			intervals [1021]:
				xmin = 299.1847
				xmax = 299.2347
				text = "V"
			intervals [1022]:
				xmin = 299.2347
				xmax = 299.3147
				text = "ER0"
			intervals [1023]:
				xmin = 299.3147
				xmax = 299.3547
				text = "D"
			intervals [1024]:
				xmin = 299.3547
				xmax = 299.4047
				text = "IH1"
			intervals [1025]:
				xmin = 299.4047
				xmax = 299.5647
				text = "D"
			intervals [1026]:
				xmin = 299.5647
				xmax = 299.5947
				text = "sp"
			intervals [1027]:
				xmin = 299.5947
				xmax = 299.6247
				text = "IY1"
			intervals [1028]:
				xmin = 299.6247
				xmax = 299.6647
				text = "DH"
			intervals [1029]:
				xmin = 299.6647
				xmax = 299.7147
				text = "ER0"
			intervals [1030]:
				xmin = 299.7147
				xmax = 300.9775
				text = "sp"
			intervals [1031]:
				xmin = 300.9775
				xmax = 301.0775
				text = "OW2"
			intervals [1032]:
				xmin = 301.0775
				xmax = 301.1975
				text = "K"
			intervals [1033]:
				xmin = 301.1975
				xmax = 301.2775
				text = "EY1"
			intervals [1034]:
				xmin = 301.2775
				xmax = 301.3475
				text = "M"
			intervals [1035]:
				xmin = 301.3475
				xmax = 301.4075
				text = "IH1"
			intervals [1036]:
				xmin = 301.4075
				xmax = 301.4475
				text = "S"
			intervals [1037]:
				xmin = 301.4475
				xmax = 301.4775
				text = "T"
			intervals [1038]:
				xmin = 301.4775
				xmax = 301.5075
				text = "ER0"
			intervals [1039]:
				xmin = 301.5075
				xmax = 301.5475
				text = "sp"
			intervals [1040]:
				xmin = 301.5475
				xmax = 302.0075
				text = "TN"
			intervals [1041]:
				xmin = 302.0075
				xmax = 302.1175
				text = "AH1"
			intervals [1042]:
				xmin = 302.1175
				xmax = 302.2575
				text = "W"
			intervals [1043]:
				xmin = 302.2575
				xmax = 302.3075
				text = "AH1"
			intervals [1044]:
				xmin = 302.3075
				xmax = 302.3575
				text = "T"
			intervals [1045]:
				xmin = 302.3575
				xmax = 302.4075
				text = "Z"
			intervals [1046]:
				xmin = 302.4075
				xmax = 302.4575
				text = "Y"
			intervals [1047]:
				xmin = 302.4575
				xmax = 302.4875
				text = "UH1"
			intervals [1048]:
				xmin = 302.4875
				xmax = 302.5675
				text = "R"
			intervals [1049]:
				xmin = 302.5675
				xmax = 302.6375
				text = "F"
			intervals [1050]:
				xmin = 302.6375
				xmax = 302.7175
				text = "EY1"
			intervals [1051]:
				xmin = 302.7175
				xmax = 302.7775
				text = "V"
			intervals [1052]:
				xmin = 302.7775
				xmax = 302.8075
				text = "R"
			intervals [1053]:
				xmin = 302.8075
				xmax = 302.8475
				text = "AH0"
			intervals [1054]:
				xmin = 302.8475
				xmax = 302.8875
				text = "T"
			intervals [1055]:
				xmin = 302.8875
				xmax = 302.9175
				text = "sp"
			intervals [1056]:
				xmin = 302.9175
				xmax = 303.0375
				text = "T"
			intervals [1057]:
				xmin = 303.0375
				xmax = 303.1075
				text = "IY1"
			intervals [1058]:
				xmin = 303.1075
				xmax = 303.2375
				text = "V"
			intervals [1059]:
				xmin = 303.2375
				xmax = 303.4275
				text = "IY1"
			intervals [1060]:
				xmin = 303.4275
				xmax = 303.7829
				text = ""
			intervals [1061]:
				xmin = 303.7829
				xmax = 303.9029
				text = "SH"
			intervals [1062]:
				xmin = 303.9029
				xmax = 303.9629
				text = "OW1"
			intervals [1063]:
				xmin = 303.9629
				xmax = 303.9929
				text = "D"
			intervals [1064]:
				xmin = 303.9929
				xmax = 304.0229
				text = "UW1"
			intervals [1065]:
				xmin = 304.0229
				xmax = 304.1429
				text = "sp"
			intervals [1066]:
				xmin = 304.1429
				xmax = 304.2129
				text = "Y"
			intervals [1067]:
				xmin = 304.2129
				xmax = 304.2529
				text = "UW1"
			intervals [1068]:
				xmin = 304.2529
				xmax = 304.2829
				text = "sp"
			intervals [1069]:
				xmin = 304.2829
				xmax = 304.3629
				text = "HH"
			intervals [1070]:
				xmin = 304.3629
				xmax = 304.4029
				text = "AE1"
			intervals [1071]:
				xmin = 304.4029
				xmax = 304.4429
				text = "V"
			intervals [1072]:
				xmin = 304.4429
				xmax = 304.5129
				text = "AH0"
			intervals [1073]:
				xmin = 304.5129
				xmax = 304.6129
				text = "sp"
			intervals [1074]:
				xmin = 304.6129
				xmax = 304.6529
				text = "F"
			intervals [1075]:
				xmin = 304.6529
				xmax = 304.7729
				text = "EY1"
			intervals [1076]:
				xmin = 304.7729
				xmax = 304.8529
				text = "V"
			intervals [1077]:
				xmin = 304.8529
				xmax = 304.8829
				text = "R"
			intervals [1078]:
				xmin = 304.8829
				xmax = 304.9229
				text = "AH0"
			intervals [1079]:
				xmin = 304.9229
				xmax = 305.0629
				text = "T"
			intervals [1080]:
				xmin = 305.0629
				xmax = 305.1229
				text = "sp"
			intervals [1081]:
				xmin = 305.1229
				xmax = 308.4297
				text = ""
			intervals [1082]:
				xmin = 308.4297
				xmax = 308.4697
				text = "OW1"
			intervals [1083]:
				xmin = 308.4697
				xmax = 309.1197
				text = "sp"
			intervals [1084]:
				xmin = 309.1197
				xmax = 309.1497
				text = "Y"
			intervals [1085]:
				xmin = 309.1497
				xmax = 309.2197
				text = "AE1"
			intervals [1086]:
				xmin = 309.2197
				xmax = 309.8846
				text = ""
			intervals [1087]:
				xmin = 309.8846
				xmax = 310.9746
				text = "spn"
			intervals [1088]:
				xmin = 310.9746
				xmax = 312.0764
				text = ""
			intervals [1089]:
				xmin = 312.0764
				xmax = 312.1464
				text = "D"
			intervals [1090]:
				xmin = 312.1464
				xmax = 312.1764
				text = "UW1"
			intervals [1091]:
				xmin = 312.1764
				xmax = 312.2064
				text = "Y"
			intervals [1092]:
				xmin = 312.2064
				xmax = 312.2364
				text = "UW1"
			intervals [1093]:
				xmin = 312.2364
				xmax = 312.2664
				text = "R"
			intervals [1094]:
				xmin = 312.2664
				xmax = 312.3264
				text = "IY0"
			intervals [1095]:
				xmin = 312.3264
				xmax = 312.3664
				text = "M"
			intervals [1096]:
				xmin = 312.3664
				xmax = 312.4264
				text = "EH1"
			intervals [1097]:
				xmin = 312.4264
				xmax = 312.4964
				text = "M"
			intervals [1098]:
				xmin = 312.4964
				xmax = 312.5364
				text = "B"
			intervals [1099]:
				xmin = 312.5364
				xmax = 312.5864
				text = "ER0"
			intervals [1100]:
				xmin = 312.5864
				xmax = 312.6464
				text = "AH0"
			intervals [1101]:
				xmin = 312.6464
				xmax = 312.6964
				text = "N"
			intervals [1102]:
				xmin = 312.6964
				xmax = 312.7864
				text = "EH1"
			intervals [1103]:
				xmin = 312.7864
				xmax = 312.8764
				text = "P"
			intervals [1104]:
				xmin = 312.8764
				xmax = 312.9864
				text = "AH0"
			intervals [1105]:
				xmin = 312.9864
				xmax = 313.0964
				text = "S"
			intervals [1106]:
				xmin = 313.0964
				xmax = 313.2364
				text = "OW2"
			intervals [1107]:
				xmin = 313.2364
				xmax = 313.2764
				text = "D"
			intervals [1108]:
				xmin = 313.2764
				xmax = 313.3064
				text = "DH"
			intervals [1109]:
				xmin = 313.3064
				xmax = 313.3564
				text = "AH0"
			intervals [1110]:
				xmin = 313.3564
				xmax = 313.3864
				text = "T"
			intervals [1111]:
				xmin = 313.3864
				xmax = 313.4764
				text = "HH"
			intervals [1112]:
				xmin = 313.4764
				xmax = 313.5664
				text = "AE1"
			intervals [1113]:
				xmin = 313.5664
				xmax = 313.6864
				text = "P"
			intervals [1114]:
				xmin = 313.6864
				xmax = 313.7164
				text = "AH0"
			intervals [1115]:
				xmin = 313.7164
				xmax = 313.7464
				text = "N"
			intervals [1116]:
				xmin = 313.7464
				xmax = 314.0764
				text = "D"
			intervals [1117]:
				xmin = 314.0764
				xmax = 314.7797
				text = ""
			intervals [1118]:
				xmin = 314.7797
				xmax = 315.0497
				text = "AH1"
			intervals [1119]:
				xmin = 315.0497
				xmax = 315.1397
				text = "IH0"
			intervals [1120]:
				xmin = 315.1397
				xmax = 315.2297
				text = "N"
			intervals [1121]:
				xmin = 315.2297
				xmax = 315.2797
				text = "DH"
			intervals [1122]:
				xmin = 315.2797
				xmax = 315.3897
				text = "AE1"
			intervals [1123]:
				xmin = 315.3897
				xmax = 315.4297
				text = "T"
			intervals [1124]:
				xmin = 315.4297
				xmax = 315.4897
				text = "sp"
			intervals [1125]:
				xmin = 315.4897
				xmax = 315.5197
				text = "DH"
			intervals [1126]:
				xmin = 315.5197
				xmax = 315.5497
				text = "AH0"
			intervals [1127]:
				xmin = 315.5497
				xmax = 315.5797
				text = "T"
			intervals [1128]:
				xmin = 315.5797
				xmax = 315.6397
				text = "sp"
			intervals [1129]:
				xmin = 315.6397
				xmax = 315.6897
				text = "W"
			intervals [1130]:
				xmin = 315.6897
				xmax = 315.7197
				text = "AH0"
			intervals [1131]:
				xmin = 315.7197
				xmax = 315.7997
				text = "Z"
			intervals [1132]:
				xmin = 315.7997
				xmax = 315.8497
				text = "P"
			intervals [1133]:
				xmin = 315.8497
				xmax = 315.8897
				text = "ER0"
			intervals [1134]:
				xmin = 315.8897
				xmax = 315.9497
				text = "T"
			intervals [1135]:
				xmin = 315.9497
				xmax = 316.0197
				text = "IH1"
			intervals [1136]:
				xmin = 316.0197
				xmax = 316.0797
				text = "K"
			intervals [1137]:
				xmin = 316.0797
				xmax = 316.1097
				text = "Y"
			intervals [1138]:
				xmin = 316.1097
				xmax = 316.1397
				text = "AH0"
			intervals [1139]:
				xmin = 316.1397
				xmax = 316.1697
				text = "L"
			intervals [1140]:
				xmin = 316.1697
				xmax = 316.1997
				text = "ER0"
			intervals [1141]:
				xmin = 316.1997
				xmax = 316.2297
				text = "L"
			intervals [1142]:
				xmin = 316.2297
				xmax = 316.2997
				text = "IY0"
			intervals [1143]:
				xmin = 316.2997
				xmax = 316.4097
				text = "F"
			intervals [1144]:
				xmin = 316.4097
				xmax = 316.4797
				text = "AH1"
			intervals [1145]:
				xmin = 316.4797
				xmax = 316.5497
				text = "N"
			intervals [1146]:
				xmin = 316.5497
				xmax = 316.6497
				text = "IY0"
			intervals [1147]:
				xmin = 316.6497
				xmax = 316.6897
				text = "DH"
			intervals [1148]:
				xmin = 316.6897
				xmax = 316.7197
				text = "AE1"
			intervals [1149]:
				xmin = 316.7197
				xmax = 316.7497
				text = "T"
			intervals [1150]:
				xmin = 316.7497
				xmax = 316.8297
				text = "sp"
			intervals [1151]:
				xmin = 316.8297
				xmax = 316.8697
				text = "S"
			intervals [1152]:
				xmin = 316.8697
				xmax = 316.9297
				text = "T"
			intervals [1153]:
				xmin = 316.9297
				xmax = 316.9997
				text = "AH1"
			intervals [1154]:
				xmin = 316.9997
				xmax = 317.0797
				text = "K"
			intervals [1155]:
				xmin = 317.0797
				xmax = 317.1097
				text = "IH0"
			intervals [1156]:
				xmin = 317.1097
				xmax = 317.1397
				text = "N"
			intervals [1157]:
				xmin = 317.1397
				xmax = 317.2097
				text = "Y"
			intervals [1158]:
				xmin = 317.2097
				xmax = 317.2397
				text = "UH1"
			intervals [1159]:
				xmin = 317.2397
				xmax = 317.2897
				text = "R"
			intervals [1160]:
				xmin = 317.2897
				xmax = 317.3697
				text = "M"
			intervals [1161]:
				xmin = 317.3697
				xmax = 317.4797
				text = "AY1"
			intervals [1162]:
				xmin = 317.4797
				xmax = 317.5097
				text = "N"
			intervals [1163]:
				xmin = 317.5097
				xmax = 317.7297
				text = "D"
			intervals [1164]:
				xmin = 317.7297
				xmax = 318.8391
				text = ""
			intervals [1165]:
				xmin = 318.8391
				xmax = 318.9291
				text = "W"
			intervals [1166]:
				xmin = 318.9291
				xmax = 318.9691
				text = "AH1"
			intervals [1167]:
				xmin = 318.9691
				xmax = 318.9991
				text = "N"
			intervals [1168]:
				xmin = 318.9991
				xmax = 319.1591
				text = "sp"
			intervals [1169]:
				xmin = 319.1591
				xmax = 329.3909
				text = ""
			intervals [1170]:
				xmin = 329.3909
				xmax = 329.9009
				text = "spn"
			intervals [1171]:
				xmin = 329.9009
				xmax = 343.1846
				text = ""
			intervals [1172]:
				xmin = 343.1846
				xmax = 343.2246
				text = "M"
			intervals [1173]:
				xmin = 343.2246
				xmax = 343.2546
				text = "HH"
			intervals [1174]:
				xmin = 343.2546
				xmax = 343.5646
				text = "M"
			intervals [1175]:
				xmin = 343.5646
				xmax = 363.0522
				text = ""
			intervals [1176]:
				xmin = 363.0522
				xmax = 363.2222
				text = "HH"
			intervals [1177]:
				xmin = 363.2222
				xmax = 363.2622
				text = "W"
			intervals [1178]:
				xmin = 363.2622
				xmax = 363.3022
				text = "AH1"
			intervals [1179]:
				xmin = 363.3022
				xmax = 363.3322
				text = "T"
			intervals [1180]:
				xmin = 363.3322
				xmax = 363.3622
				text = "sp"
			intervals [1181]:
				xmin = 363.3622
				xmax = 363.4122
				text = "HH"
			intervals [1182]:
				xmin = 363.4122
				xmax = 363.5022
				text = "AE1"
			intervals [1183]:
				xmin = 363.5022
				xmax = 363.5522
				text = "P"
			intervals [1184]:
				xmin = 363.5522
				xmax = 363.5822
				text = "AH0"
			intervals [1185]:
				xmin = 363.5822
				xmax = 363.6122
				text = "N"
			intervals [1186]:
				xmin = 363.6122
				xmax = 363.6622
				text = "D"
			intervals [1187]:
				xmin = 363.6622
				xmax = 363.7922
				text = "AE1"
			intervals [1188]:
				xmin = 363.7922
				xmax = 363.8322
				text = "F"
			intervals [1189]:
				xmin = 363.8322
				xmax = 363.9022
				text = "T"
			intervals [1190]:
				xmin = 363.9022
				xmax = 363.9422
				text = "ER0"
			intervals [1191]:
				xmin = 363.9422
				xmax = 363.9822
				text = "sp"
			intervals [1192]:
				xmin = 363.9822
				xmax = 364.0222
				text = "DH"
			intervals [1193]:
				xmin = 364.0222
				xmax = 364.1122
				text = "AH0"
			intervals [1194]:
				xmin = 364.1122
				xmax = 364.2022
				text = "T"
			intervals [1195]:
				xmin = 364.2022
				xmax = 374.3805
				text = ""
			intervals [1196]:
				xmin = 374.3805
				xmax = 375.1705
				text = "spn"
			intervals [1197]:
				xmin = 375.1705
				xmax = 381.360
				text = ""
			intervals [1198]:
				xmin = 381.360
				xmax = 381.450
				text = "Y"
			intervals [1199]:
				xmin = 381.450
				xmax = 381.660
				text = "AE1"
			intervals [1200]:
				xmin = 381.660
				xmax = 381.700
				text = "HH"
			intervals [1201]:
				xmin = 381.700
				xmax = 381.740
				text = "IY1"
			intervals [1202]:
				xmin = 381.740
				xmax = 381.800
				text = "N"
			intervals [1203]:
				xmin = 381.800
				xmax = 381.910
				text = "EH1"
			intervals [1204]:
				xmin = 381.910
				xmax = 381.960
				text = "V"
			intervals [1205]:
				xmin = 381.960
				xmax = 381.990
				text = "ER0"
			intervals [1206]:
				xmin = 381.990
				xmax = 382.130
				text = "sp"
			intervals [1207]:
				xmin = 382.130
				xmax = 382.2448
				text = ""
			intervals [1208]:
				xmin = 382.2448
				xmax = 382.3748
				text = "B"
			intervals [1209]:
				xmin = 382.3748
				xmax = 382.4448
				text = "IH1"
			intervals [1210]:
				xmin = 382.4448
				xmax = 382.5248
				text = "NG"
			intervals [1211]:
				xmin = 382.5248
				xmax = 382.5548
				text = "AH0"
			intervals [1212]:
				xmin = 382.5548
				xmax = 382.6248
				text = "M"
			intervals [1213]:
				xmin = 382.6248
				xmax = 382.6648
				text = "T"
			intervals [1214]:
				xmin = 382.6648
				xmax = 382.6948
				text = "AH0"
			intervals [1215]:
				xmin = 382.6948
				xmax = 382.7748
				text = "N"
			intervals [1216]:
				xmin = 382.7748
				xmax = 382.8048
				text = "AO1"
			intervals [1217]:
				xmin = 382.8048
				xmax = 382.8348
				text = "L"
			intervals [1218]:
				xmin = 382.8348
				xmax = 382.8648
				text = "W"
			intervals [1219]:
				xmin = 382.8648
				xmax = 382.9348
				text = "EY2"
			intervals [1220]:
				xmin = 382.9348
				xmax = 383.0148
				text = "Z"
			intervals [1221]:
				xmin = 383.0148
				xmax = 383.0448
				text = "sp"
			intervals [1222]:
				xmin = 383.0448
				xmax = 383.0848
				text = "G"
			intervals [1223]:
				xmin = 383.0848
				xmax = 383.1148
				text = "EH1"
			intervals [1224]:
				xmin = 383.1148
				xmax = 383.1848
				text = "T"
			intervals [1225]:
				xmin = 383.1848
				xmax = 383.2648
				text = "S"
			intervals [1226]:
				xmin = 383.2648
				xmax = 383.3048
				text = "DH"
			intervals [1227]:
				xmin = 383.3048
				xmax = 383.3548
				text = "AH0"
			intervals [1228]:
				xmin = 383.3548
				xmax = 383.4148
				text = "sp"
			intervals [1229]:
				xmin = 383.4148
				xmax = 383.4748
				text = "W"
			intervals [1230]:
				xmin = 383.4748
				xmax = 383.5648
				text = "ER1"
			intervals [1231]:
				xmin = 383.5648
				xmax = 383.6648
				text = "S"
			intervals [1232]:
				xmin = 383.6648
				xmax = 383.7148
				text = "T"
			intervals [1233]:
				xmin = 383.7148
				xmax = 383.7448
				text = "AH0"
			intervals [1234]:
				xmin = 383.7448
				xmax = 383.8148
				text = "V"
			intervals [1235]:
				xmin = 383.8148
				xmax = 383.9848
				text = "sp"
			intervals [1236]:
				xmin = 383.9848
				xmax = 384.0548
				text = "IH0"
			intervals [1237]:
				xmin = 384.0548
				xmax = 384.1048
				text = "T"
			intervals [1238]:
				xmin = 384.1048
				xmax = 384.4648
				text = "sp"
			intervals [1239]:
				xmin = 384.4648
				xmax = 384.8318
				text = ""
			intervals [1240]:
				xmin = 384.8318
				xmax = 384.8818
				text = "HH"
			intervals [1241]:
				xmin = 384.8818
				xmax = 384.9418
				text = "AW1"
			intervals [1242]:
				xmin = 384.9418
				xmax = 384.9718
				text = "AH0"
			intervals [1243]:
				xmin = 384.9718
				xmax = 385.0218
				text = "B"
			intervals [1244]:
				xmin = 385.0218
				xmax = 385.1118
				text = "AW1"
			intervals [1245]:
				xmin = 385.1118
				xmax = 385.1818
				text = "T"
			intervals [1246]:
				xmin = 385.1818
				xmax = 385.2118
				text = "sp"
			intervals [1247]:
				xmin = 385.2118
				xmax = 385.2818
				text = "M"
			intervals [1248]:
				xmin = 385.2818
				xmax = 385.3518
				text = "UW1"
			intervals [1249]:
				xmin = 385.3518
				xmax = 385.5018
				text = "V"
			intervals [1250]:
				xmin = 385.5018
				xmax = 385.6018
				text = "IY0"
			intervals [1251]:
				xmin = 385.6018
				xmax = 385.7618
				text = "Z"
			intervals [1252]:
				xmin = 385.7618
				xmax = 385.8618
				text = "sp"
			intervals [1253]:
				xmin = 385.8618
				xmax = 386.3356
				text = ""
			intervals [1254]:
				xmin = 386.3356
				xmax = 386.4256
				text = "D"
			intervals [1255]:
				xmin = 386.4256
				xmax = 386.4556
				text = "UW1"
			intervals [1256]:
				xmin = 386.4556
				xmax = 386.6356
				text = "sp"
			intervals [1257]:
				xmin = 386.6356
				xmax = 386.6856
				text = "Y"
			intervals [1258]:
				xmin = 386.6856
				xmax = 386.8656
				text = "UW1"
			intervals [1259]:
				xmin = 386.8656
				xmax = 387.4505
				text = "sp"
			intervals [1260]:
				xmin = 387.4505
				xmax = 387.5305
				text = "K"
			intervals [1261]:
				xmin = 387.5305
				xmax = 387.5605
				text = "AE1"
			intervals [1262]:
				xmin = 387.5605
				xmax = 387.5905
				text = "N"
			intervals [1263]:
				xmin = 387.5905
				xmax = 387.6205
				text = "Y"
			intervals [1264]:
				xmin = 387.6205
				xmax = 387.6505
				text = "UW1"
			intervals [1265]:
				xmin = 387.6505
				xmax = 387.7005
				text = "R"
			intervals [1266]:
				xmin = 387.7005
				xmax = 387.7705
				text = "IH0"
			intervals [1267]:
				xmin = 387.7705
				xmax = 387.8205
				text = "M"
			intervals [1268]:
				xmin = 387.8205
				xmax = 387.8605
				text = "EH1"
			intervals [1269]:
				xmin = 387.8605
				xmax = 387.9605
				text = "M"
			intervals [1270]:
				xmin = 387.9605
				xmax = 388.0005
				text = "B"
			intervals [1271]:
				xmin = 388.0005
				xmax = 388.1305
				text = "ER0"
			intervals [1272]:
				xmin = 388.1305
				xmax = 388.1805
				text = "AH0"
			intervals [1273]:
				xmin = 388.1805
				xmax = 388.2205
				text = "sp"
			intervals [1274]:
				xmin = 388.2205
				xmax = 388.3005
				text = "M"
			intervals [1275]:
				xmin = 388.3005
				xmax = 388.3305
				text = "UW1"
			intervals [1276]:
				xmin = 388.3305
				xmax = 388.4705
				text = "V"
			intervals [1277]:
				xmin = 388.4705
				xmax = 388.5105
				text = "IY0"
			intervals [1278]:
				xmin = 388.5105
				xmax = 388.5705
				text = "DH"
			intervals [1279]:
				xmin = 388.5705
				xmax = 388.6105
				text = "AH0"
			intervals [1280]:
				xmin = 388.6105
				xmax = 388.6405
				text = "T"
			intervals [1281]:
				xmin = 388.6405
				xmax = 388.6705
				text = "sp"
			intervals [1282]:
				xmin = 388.6705
				xmax = 388.7005
				text = "W"
			intervals [1283]:
				xmin = 388.7005
				xmax = 388.7305
				text = "AO1"
			intervals [1284]:
				xmin = 388.7305
				xmax = 388.7605
				text = "Z"
			intervals [1285]:
				xmin = 388.7605
				xmax = 388.7905
				text = "AH0"
			intervals [1286]:
				xmin = 388.7905
				xmax = 388.8505
				text = "S"
			intervals [1287]:
				xmin = 388.8505
				xmax = 388.9605
				text = "P"
			intervals [1288]:
				xmin = 388.9605
				xmax = 389.0005
				text = "EH1"
			intervals [1289]:
				xmin = 389.0005
				xmax = 389.1505
				text = "SH"
			intervals [1290]:
				xmin = 389.1505
				xmax = 389.2005
				text = "AH0"
			intervals [1291]:
				xmin = 389.2005
				xmax = 389.2305
				text = "L"
			intervals [1292]:
				xmin = 389.2305
				xmax = 389.2605
				text = "IY0"
			intervals [1293]:
				xmin = 389.2605
				xmax = 389.3005
				text = "sp"
			intervals [1294]:
				xmin = 389.3005
				xmax = 389.3905
				text = "G"
			intervals [1295]:
				xmin = 389.3905
				xmax = 389.4505
				text = "IH0"
			intervals [1296]:
				xmin = 389.4505
				xmax = 389.5205
				text = "D"
			intervals [1297]:
				xmin = 389.5205
				xmax = 402.1831
				text = "sp"
			intervals [1298]:
				xmin = 402.1831
				xmax = 402.4631
				text = "spn"
			intervals [1299]:
				xmin = 402.4631
				xmax = 402.5431
				text = "sp"
			intervals [1300]:
				xmin = 402.5431
				xmax = 430.6152
				text = ""
			intervals [1301]:
				xmin = 430.6152
				xmax = 430.7152
				text = "IH0"
			intervals [1302]:
				xmin = 430.7152
				xmax = 430.7452
				text = "T"
			intervals [1303]:
				xmin = 430.7452
				xmax = 430.7952
				text = "W"
			intervals [1304]:
				xmin = 430.7952
				xmax = 430.8352
				text = "AH1"
			intervals [1305]:
				xmin = 430.8352
				xmax = 430.8652
				text = "Z"
			intervals [1306]:
				xmin = 430.8652
				xmax = 430.8952
				text = "AH0"
			intervals [1307]:
				xmin = 430.8952
				xmax = 430.9252
				text = "N"
			intervals [1308]:
				xmin = 430.9252
				xmax = 430.9552
				text = "T"
			intervals [1309]:
				xmin = 430.9552
				xmax = 430.9852
				text = "DH"
			intervals [1310]:
				xmin = 430.9852
				xmax = 431.0152
				text = "AH0"
			intervals [1311]:
				xmin = 431.0152
				xmax = 431.0752
				text = "W"
			intervals [1312]:
				xmin = 431.0752
				xmax = 431.1352
				text = "AY1"
			intervals [1313]:
				xmin = 431.1352
				xmax = 431.2252
				text = "L"
			intervals [1314]:
				xmin = 431.2252
				xmax = 431.2552
				text = "D"
			intervals [1315]:
				xmin = 431.2552
				xmax = 431.2952
				text = "B"
			intervals [1316]:
				xmin = 431.2952
				xmax = 431.3552
				text = "AH1"
			intervals [1317]:
				xmin = 431.3552
				xmax = 431.4152
				text = "N"
			intervals [1318]:
				xmin = 431.4152
				xmax = 431.4652
				text = "CH"
			intervals [1319]:
				xmin = 431.4652
				xmax = 431.5052
				text = "W"
			intervals [1320]:
				xmin = 431.5052
				xmax = 431.5752
				text = "AA1"
			intervals [1321]:
				xmin = 431.5752
				xmax = 431.6452
				text = "Z"
			intervals [1322]:
				xmin = 431.6452
				xmax = 431.6852
				text = "IH0"
			intervals [1323]:
				xmin = 431.6852
				xmax = 431.7152
				text = "T"
			intervals [1324]:
				xmin = 431.7152
				xmax = 436.1329
				text = ""
			intervals [1325]:
				xmin = 436.1329
				xmax = 436.1629
				text = "DH"
			intervals [1326]:
				xmin = 436.1629
				xmax = 436.2029
				text = "AH0"
			intervals [1327]:
				xmin = 436.2029
				xmax = 436.2729
				text = "T"
			intervals [1328]:
				xmin = 436.2729
				xmax = 436.3029
				text = "S"
			intervals [1329]:
				xmin = 436.3029
				xmax = 436.4129
				text = "DH"
			intervals [1330]:
				xmin = 436.4129
				xmax = 436.4429
				text = "AH1"
			intervals [1331]:
				xmin = 436.4429
				xmax = 436.4729
				text = "W"
			intervals [1332]:
				xmin = 436.4729
				xmax = 436.5129
				text = "AH1"
			intervals [1333]:
				xmin = 436.5129
				xmax = 436.5429
				text = "N"
			intervals [1334]:
				xmin = 436.5429
				xmax = 436.6629
				text = "sp"
			intervals [1335]:
				xmin = 436.6629
				xmax = 436.9729
				text = "TN"
			intervals [1336]:
				xmin = 436.9729
				xmax = 437.0129
				text = "sp"
			intervals [1337]:
				xmin = 437.0129
				xmax = 437.0429
				text = "W"
			intervals [1338]:
				xmin = 437.0429
				xmax = 437.0729
				text = "AA1"
			intervals [1339]:
				xmin = 437.0729
				xmax = 437.1029
				text = "Z"
			intervals [1340]:
				xmin = 437.1029
				xmax = 437.1329
				text = "G"
			intervals [1341]:
				xmin = 437.1329
				xmax = 437.1729
				text = "AA1"
			intervals [1342]:
				xmin = 437.1729
				xmax = 437.2129
				text = "N"
			intervals [1343]:
				xmin = 437.2129
				xmax = 437.2929
				text = "AH0"
			intervals [1344]:
				xmin = 437.2929
				xmax = 437.3629
				text = "T"
			intervals [1345]:
				xmin = 437.3629
				xmax = 437.4729
				text = "EH1"
			intervals [1346]:
				xmin = 437.4729
				xmax = 437.5229
				text = "L"
			intervals [1347]:
				xmin = 437.5229
				xmax = 437.5829
				text = "M"
			intervals [1348]:
				xmin = 437.5829
				xmax = 437.6129
				text = "IY1"
			intervals [1349]:
				xmin = 437.6129
				xmax = 437.6629
				text = "AH0"
			intervals [1350]:
				xmin = 437.6629
				xmax = 437.7029
				text = "B"
			intervals [1351]:
				xmin = 437.7029
				xmax = 437.8029
				text = "AW1"
			intervals [1352]:
				xmin = 437.8029
				xmax = 437.8929
				text = "T"
			intervals [1353]:
				xmin = 437.8929
				xmax = 441.7826
				text = ""
			intervals [1354]:
				xmin = 441.7826
				xmax = 441.8726
				text = "sil"
			intervals [1355]:
				xmin = 441.8726
				xmax = 441.9126
				text = "W"
			intervals [1356]:
				xmin = 441.9126
				xmax = 441.9626
				text = "AH1"
			intervals [1357]:
				xmin = 441.9626
				xmax = 441.9926
				text = "T"
			intervals [1358]:
				xmin = 441.9926
				xmax = 442.0226
				text = "D"
			intervals [1359]:
				xmin = 442.0226
				xmax = 442.0526
				text = "IH0"
			intervals [1360]:
				xmin = 442.0526
				xmax = 442.0826
				text = "D"
			intervals [1361]:
				xmin = 442.0826
				xmax = 442.1426
				text = "DH"
			intervals [1362]:
				xmin = 442.1426
				xmax = 442.2626
				text = "EY1"
			intervals [1363]:
				xmin = 442.2626
				xmax = 442.3526
				text = "D"
			intervals [1364]:
				xmin = 442.3526
				xmax = 442.4826
				text = "UW1"
			intervals [1365]:
				xmin = 442.4826
				xmax = 448.3499
				text = ""
			intervals [1366]:
				xmin = 448.3499
				xmax = 448.4199
				text = "sil"
			intervals [1367]:
				xmin = 448.4199
				xmax = 448.4499
				text = "AH1"
			intervals [1368]:
				xmin = 448.4499
				xmax = 448.4799
				text = "HH"
			intervals [1369]:
				xmin = 448.4799
				xmax = 448.5099
				text = "AH1"
			intervals [1370]:
				xmin = 448.5099
				xmax = 468.2647
				text = "sp"
			intervals [1371]:
				xmin = 468.2647
				xmax = 468.4347
				text = "M"
			intervals [1372]:
				xmin = 468.4347
				xmax = 468.5447
				text = "HH"
			intervals [1373]:
				xmin = 468.5447
				xmax = 468.6447
				text = "M"
			intervals [1374]:
				xmin = 468.6447
				xmax = 469.8212
				text = ""
			intervals [1375]:
				xmin = 469.8212
				xmax = 469.8912
				text = "HH"
			intervals [1376]:
				xmin = 469.8912
				xmax = 469.9512
				text = "AW1"
			intervals [1377]:
				xmin = 469.9512
				xmax = 470.0412
				text = "D"
			intervals [1378]:
				xmin = 470.0412
				xmax = 470.0712
				text = "IH0"
			intervals [1379]:
				xmin = 470.0712
				xmax = 470.1112
				text = "Z"
			intervals [1380]:
				xmin = 470.1112
				xmax = 470.1912
				text = "IH0"
			intervals [1381]:
				xmin = 470.1912
				xmax = 470.2512
				text = "T"
			intervals [1382]:
				xmin = 470.2512
				xmax = 470.3312
				text = "S"
			intervals [1383]:
				xmin = 470.3312
				xmax = 470.4012
				text = "T"
			intervals [1384]:
				xmin = 470.4012
				xmax = 470.4512
				text = "AA1"
			intervals [1385]:
				xmin = 470.4512
				xmax = 470.5112
				text = "R"
			intervals [1386]:
				xmin = 470.5112
				xmax = 470.6112
				text = "T"
			intervals [1387]:
				xmin = 470.6112
				xmax = 470.6612
				text = "sp"
			intervals [1388]:
				xmin = 470.6612
				xmax = 471.1292
				text = ""
			intervals [1389]:
				xmin = 471.1292
				xmax = 471.2092
				text = "W"
			intervals [1390]:
				xmin = 471.2092
				xmax = 471.2392
				text = "AH1"
			intervals [1391]:
				xmin = 471.2392
				xmax = 471.3092
				text = "T"
			intervals [1392]:
				xmin = 471.3092
				xmax = 471.3592
				text = "W"
			intervals [1393]:
				xmin = 471.3592
				xmax = 471.4192
				text = "AH0"
			intervals [1394]:
				xmin = 471.4192
				xmax = 471.4492
				text = "Z"
			intervals [1395]:
				xmin = 471.4492
				xmax = 471.4792
				text = "DH"
			intervals [1396]:
				xmin = 471.4792
				xmax = 471.5792
				text = "AH0"
			intervals [1397]:
				xmin = 471.5792
				xmax = 471.6292
				text = "S"
			intervals [1398]:
				xmin = 471.6292
				xmax = 471.7092
				text = "T"
			intervals [1399]:
				xmin = 471.7092
				xmax = 471.7592
				text = "AO1"
			intervals [1400]:
				xmin = 471.7592
				xmax = 471.8792
				text = "R"
			intervals [1401]:
				xmin = 471.8792
				xmax = 471.9892
				text = "IY0"
			intervals [1402]:
				xmin = 471.9892
				xmax = 472.0192
				text = "AH0"
			intervals [1403]:
				xmin = 472.0192
				xmax = 472.0792
				text = "V"
			intervals [1404]:
				xmin = 472.0792
				xmax = 472.1192
				text = "sp"
			intervals [1405]:
				xmin = 472.1192
				xmax = 472.1692
				text = "IH0"
			intervals [1406]:
				xmin = 472.1692
				xmax = 472.1992
				text = "T"
			intervals [1407]:
				xmin = 472.1992
				xmax = 472.3192
				text = "sp"
			intervals [1408]:
				xmin = 472.3192
				xmax = 516.1929
				text = ""
			intervals [1409]:
				xmin = 516.1929
				xmax = 516.5229
				text = "spn"
			intervals [1410]:
				xmin = 516.5229
				xmax = 516.5829
				text = "sp"
			intervals [1411]:
				xmin = 516.5829
				xmax = 517.1607
				text = ""
			intervals [1412]:
				xmin = 517.1607
				xmax = 517.5807
				text = "spn"
			intervals [1413]:
				xmin = 517.5807
				xmax = 523.6289
				text = ""
			intervals [1414]:
				xmin = 523.6289
				xmax = 523.6589
				text = "W"
			intervals [1415]:
				xmin = 523.6589
				xmax = 523.7189
				text = "AH1"
			intervals [1416]:
				xmin = 523.7189
				xmax = 523.7489
				text = "T"
			intervals [1417]:
				xmin = 523.7489
				xmax = 523.7889
				text = "HH"
			intervals [1418]:
				xmin = 523.7889
				xmax = 523.8989
				text = "AE1"
			intervals [1419]:
				xmin = 523.8989
				xmax = 523.9589
				text = "P"
			intervals [1420]:
				xmin = 523.9589
				xmax = 523.9889
				text = "AH0"
			intervals [1421]:
				xmin = 523.9889
				xmax = 524.0189
				text = "N"
			intervals [1422]:
				xmin = 524.0189
				xmax = 524.0589
				text = "D"
			intervals [1423]:
				xmin = 524.0589
				xmax = 524.1589
				text = "AE1"
			intervals [1424]:
				xmin = 524.1589
				xmax = 524.2089
				text = "F"
			intervals [1425]:
				xmin = 524.2089
				xmax = 524.2789
				text = "T"
			intervals [1426]:
				xmin = 524.2789
				xmax = 524.3089
				text = "ER0"
			intervals [1427]:
				xmin = 524.3089
				xmax = 524.3489
				text = "DH"
			intervals [1428]:
				xmin = 524.3489
				xmax = 524.3989
				text = "AH0"
			intervals [1429]:
				xmin = 524.3989
				xmax = 524.4289
				text = "sp"
			intervals [1430]:
				xmin = 524.4289
				xmax = 524.4889
				text = "B"
			intervals [1431]:
				xmin = 524.4889
				xmax = 524.5689
				text = "AE1"
			intervals [1432]:
				xmin = 524.5689
				xmax = 524.5989
				text = "NG"
			intervals [1433]:
				xmin = 524.5989
				xmax = 524.6489
				text = "K"
			intervals [1434]:
				xmin = 524.6489
				xmax = 524.7089
				text = "sp"
			intervals [1435]:
				xmin = 524.7089
				xmax = 524.7589
				text = "R"
			intervals [1436]:
				xmin = 524.7589
				xmax = 524.7989
				text = "AA1"
			intervals [1437]:
				xmin = 524.7989
				xmax = 524.8289
				text = "B"
			intervals [1438]:
				xmin = 524.8289
				xmax = 524.8589
				text = "ER0"
			intervals [1439]:
				xmin = 524.8589
				xmax = 524.8889
				text = "IY0"
			intervals [1440]:
				xmin = 524.8889
				xmax = 546.7562
				text = ""
			intervals [1441]:
				xmin = 546.7562
				xmax = 546.8262
				text = "sil"
			intervals [1442]:
				xmin = 546.8262
				xmax = 546.9362
				text = "M"
			intervals [1443]:
				xmin = 546.9362
				xmax = 547.0762
				text = "HH"
			intervals [1444]:
				xmin = 547.0762
				xmax = 547.1962
				text = "M"
			intervals [1445]:
				xmin = 547.1962
				xmax = 587.3317
				text = ""
			intervals [1446]:
				xmin = 587.3317
				xmax = 588.1317
				text = "spn"
			intervals [1447]:
				xmin = 588.1317
				xmax = 593.9382
				text = ""
			intervals [1448]:
				xmin = 593.9382
				xmax = 593.9982
				text = "AH1"
			intervals [1449]:
				xmin = 593.9982
				xmax = 594.0382
				text = "HH"
			intervals [1450]:
				xmin = 594.0382
				xmax = 594.2282
				text = "AH1"
			intervals [1451]:
				xmin = 594.2282
				xmax = 594.3382
				text = "sp"
			intervals [1452]:
				xmin = 594.3382
				xmax = 644.2844
				text = ""
			intervals [1453]:
				xmin = 644.2844
				xmax = 645.3844
				text = "spn"
			intervals [1454]:
				xmin = 645.3844
				xmax = 655.3284
				text = ""
			intervals [1455]:
				xmin = 655.3284
				xmax = 655.3684
				text = "sil"
			intervals [1456]:
				xmin = 655.3684
				xmax = 655.3984
				text = "W"
			intervals [1457]:
				xmin = 655.3984
				xmax = 655.4284
				text = "AA1"
			intervals [1458]:
				xmin = 655.4284
				xmax = 655.4584
				text = "Z"
			intervals [1459]:
				xmin = 655.4584
				xmax = 655.4984
				text = "sp"
			intervals [1460]:
				xmin = 655.4984
				xmax = 655.5284
				text = "DH"
			intervals [1461]:
				xmin = 655.5284
				xmax = 655.5584
				text = "AH0"
			intervals [1462]:
				xmin = 655.5584
				xmax = 655.5884
				text = "T"
			intervals [1463]:
				xmin = 655.5884
				xmax = 655.6184
				text = "DH"
			intervals [1464]:
				xmin = 655.6184
				xmax = 655.6584
				text = "IY0"
			intervals [1465]:
				xmin = 655.6584
				xmax = 655.7384
				text = "EH1"
			intervals [1466]:
				xmin = 655.7384
				xmax = 655.8184
				text = "N"
			intervals [1467]:
				xmin = 655.8184
				xmax = 655.8584
				text = "D"
			intervals [1468]:
				xmin = 655.8584
				xmax = 656.1184
				text = "sp"
			intervals [1469]:
				xmin = 656.1184
				xmax = 709.5033
				text = ""
			intervals [1470]:
				xmin = 709.5033
				xmax = 710.4233
				text = "spn"
			intervals [1471]:
				xmin = 710.4233
				xmax = 715.6701
				text = ""
			intervals [1472]:
				xmin = 715.6701
				xmax = 715.9601
				text = "spn"
			intervals [1473]:
				xmin = 715.9601
				xmax = 718.5237
				text = ""
			intervals [1474]:
				xmin = 718.5237
				xmax = 718.5537
				text = "DH"
			intervals [1475]:
				xmin = 718.5537
				xmax = 718.5837
				text = "AH0"
			intervals [1476]:
				xmin = 718.5837
				xmax = 718.6137
				text = "T"
			intervals [1477]:
				xmin = 718.6137
				xmax = 718.6837
				text = "Z"
			intervals [1478]:
				xmin = 718.6837
				xmax = 718.8237
				text = "sp"
			intervals [1479]:
				xmin = 718.8237
				xmax = 718.8837
				text = "S"
			intervals [1480]:
				xmin = 718.8837
				xmax = 718.9237
				text = "AH1"
			intervals [1481]:
				xmin = 718.9237
				xmax = 718.9737
				text = "M"
			intervals [1482]:
				xmin = 718.9737
				xmax = 719.0237
				text = "TH"
			intervals [1483]:
				xmin = 719.0237
				xmax = 719.0537
				text = "IH0"
			intervals [1484]:
				xmin = 719.0537
				xmax = 719.0937
				text = "N"
			intervals [1485]:
				xmin = 719.0937
				xmax = 719.1237
				text = "EH1"
			intervals [1486]:
				xmin = 719.1237
				xmax = 719.1537
				text = "L"
			intervals [1487]:
				xmin = 719.1537
				xmax = 719.1837
				text = "S"
			intervals [1488]:
				xmin = 719.1837
				xmax = 719.3137
				text = "sp"
			intervals [1489]:
				xmin = 719.3137
				xmax = 721.0274
				text = ""
			intervals [1490]:
				xmin = 721.0274
				xmax = 721.2374
				text = "OW2"
			intervals [1491]:
				xmin = 721.2374
				xmax = 721.3974
				text = "K"
			intervals [1492]:
				xmin = 721.3974
				xmax = 721.5974
				text = "EY1"
			intervals [1493]:
				xmin = 721.5974
				xmax = 721.6474
				text = "G"
			intervals [1494]:
				xmin = 721.6474
				xmax = 721.7674
				text = "UH1"
			intervals [1495]:
				xmin = 721.7674
				xmax = 721.8474
				text = "D"
			intervals [1496]:
				xmin = 721.8474
				xmax = 721.9174
				text = "sp"
			intervals [1497]:
				xmin = 721.9174
				xmax = 722.0174
				text = "AH1"
			intervals [1498]:
				xmin = 722.0174
				xmax = 722.1674
				text = "HH"
			intervals [1499]:
				xmin = 722.1674
				xmax = 722.2174
				text = "W"
			intervals [1500]:
				xmin = 722.2174
				xmax = 722.2874
				text = "AH1"
			intervals [1501]:
				xmin = 722.2874
				xmax = 722.3174
				text = "T"
			intervals [1502]:
				xmin = 722.3174
				xmax = 722.3674
				text = "AH0"
			intervals [1503]:
				xmin = 722.3674
				xmax = 722.4274
				text = "B"
			intervals [1504]:
				xmin = 722.4274
				xmax = 722.4574
				text = "AW1"
			intervals [1505]:
				xmin = 722.4574
				xmax = 722.4874
				text = "T"
			intervals [1506]:
				xmin = 722.4874
				xmax = 727.9789
				text = ""
			intervals [1507]:
				xmin = 727.9789
				xmax = 728.0389
				text = "D"
			intervals [1508]:
				xmin = 728.0389
				xmax = 728.0689
				text = "IH0"
			intervals [1509]:
				xmin = 728.0689
				xmax = 728.1489
				text = "D"
			intervals [1510]:
				xmin = 728.1489
				xmax = 728.2089
				text = "Y"
			intervals [1511]:
				xmin = 728.2089
				xmax = 728.2989
				text = "UW1"
			intervals [1512]:
				xmin = 728.2989
				xmax = 728.3689
				text = "sp"
			intervals [1513]:
				xmin = 728.3689
				xmax = 728.3989
				text = "D"
			intervals [1514]:
				xmin = 728.3989
				xmax = 728.4389
				text = "IH0"
			intervals [1515]:
				xmin = 728.4389
				xmax = 728.5189
				text = "D"
			intervals [1516]:
				xmin = 728.5189
				xmax = 728.5589
				text = "Y"
			intervals [1517]:
				xmin = 728.5589
				xmax = 728.6289
				text = "UW1"
			intervals [1518]:
				xmin = 728.6289
				xmax = 728.7089
				text = "L"
			intervals [1519]:
				xmin = 728.7089
				xmax = 728.7989
				text = "AY1"
			intervals [1520]:
				xmin = 728.7989
				xmax = 728.9389
				text = "K"
			intervals [1521]:
				xmin = 728.9389
				xmax = 728.9689
				text = "IH0"
			intervals [1522]:
				xmin = 728.9689
				xmax = 729.0289
				text = "T"
			intervals [1523]:
				xmin = 729.0289
				xmax = 729.0689
				text = "ER0"
			intervals [1524]:
				xmin = 729.0689
				xmax = 729.1189
				text = "D"
			intervals [1525]:
				xmin = 729.1189
				xmax = 729.1589
				text = "IH1"
			intervals [1526]:
				xmin = 729.1589
				xmax = 729.2489
				text = "D"
			intervals [1527]:
				xmin = 729.2489
				xmax = 729.2789
				text = "Y"
			intervals [1528]:
				xmin = 729.2789
				xmax = 729.3089
				text = "UW1"
			intervals [1529]:
				xmin = 729.3089
				xmax = 729.3889
				text = "TH"
			intervals [1530]:
				xmin = 729.3889
				xmax = 729.4489
				text = "IH1"
			intervals [1531]:
				xmin = 729.4489
				xmax = 729.4889
				text = "NG"
			intervals [1532]:
				xmin = 729.4889
				xmax = 729.5289
				text = "K"
			intervals [1533]:
				xmin = 729.5289
				xmax = 729.5689
				text = "sp"
			intervals [1534]:
				xmin = 729.5689
				xmax = 730.2989
				text = "spn"
			intervals [1535]:
				xmin = 730.2989
				xmax = 735.3772
				text = ""
			intervals [1536]:
				xmin = 735.3772
				xmax = 735.4172
				text = "sil"
			intervals [1537]:
				xmin = 735.4172
				xmax = 735.6072
				text = "OW2"
			intervals [1538]:
				xmin = 735.6072
				xmax = 735.7172
				text = "K"
			intervals [1539]:
				xmin = 735.7172
				xmax = 735.9472
				text = "EY1"
			intervals [1540]:
				xmin = 735.9472
				xmax = 736.1605
				text = ""
			intervals [1541]:
				xmin = 736.1605
				xmax = 736.2105
				text = "sil"
			intervals [1542]:
				xmin = 736.2105
				xmax = 736.4305
				text = "AH1"
			intervals [1543]:
				xmin = 736.4305
				xmax = 736.5105
				text = "M"
			intervals [1544]:
				xmin = 736.5105
				xmax = 739.3666
				text = "sp"
			intervals [1545]:
				xmin = 739.3666
				xmax = 739.5366
				text = "D"
			intervals [1546]:
				xmin = 739.5366
				xmax = 739.5666
				text = "UW1"
			intervals [1547]:
				xmin = 739.5666
				xmax = 739.5966
				text = "Y"
			intervals [1548]:
				xmin = 739.5966
				xmax = 739.6366
				text = "UW1"
			intervals [1549]:
				xmin = 739.6366
				xmax = 739.6666
				text = "R"
			intervals [1550]:
				xmin = 739.6666
				xmax = 739.6966
				text = "IY0"
			intervals [1551]:
				xmin = 739.6966
				xmax = 739.7466
				text = "M"
			intervals [1552]:
				xmin = 739.7466
				xmax = 739.7866
				text = "EH1"
			intervals [1553]:
				xmin = 739.7866
				xmax = 739.8466
				text = "M"
			intervals [1554]:
				xmin = 739.8466
				xmax = 739.8966
				text = "B"
			intervals [1555]:
				xmin = 739.8966
				xmax = 740.0866
				text = "ER0"
			intervals [1556]:
				xmin = 740.0866
				xmax = 740.5166
				text = "AH1"
			intervals [1557]:
				xmin = 740.5166
				xmax = 740.5466
				text = "AH0"
			intervals [1558]:
				xmin = 740.5466
				xmax = 740.5866
				text = "N"
			intervals [1559]:
				xmin = 740.5866
				xmax = 740.6466
				text = "AH1"
			intervals [1560]:
				xmin = 740.6466
				xmax = 740.6966
				text = "DH"
			intervals [1561]:
				xmin = 740.6966
				xmax = 740.8266
				text = "ER0"
			intervals [1562]:
				xmin = 740.8266
				xmax = 740.9166
				text = "T"
			intervals [1563]:
				xmin = 740.9166
				xmax = 740.9766
				text = "IY1"
			intervals [1564]:
				xmin = 740.9766
				xmax = 741.0966
				text = "V"
			intervals [1565]:
				xmin = 741.0966
				xmax = 741.1966
				text = "IY1"
			intervals [1566]:
				xmin = 741.1966
				xmax = 741.3466
				text = "SH"
			intervals [1567]:
				xmin = 741.3466
				xmax = 741.4566
				text = "OW1"
			intervals [1568]:
				xmin = 741.4566
				xmax = 741.4966
				text = "DH"
			intervals [1569]:
				xmin = 741.4966
				xmax = 741.5566
				text = "AH0"
			intervals [1570]:
				xmin = 741.5566
				xmax = 741.6166
				text = "T"
			intervals [1571]:
				xmin = 741.6166
				xmax = 741.7566
				text = "sp"
			intervals [1572]:
				xmin = 741.7566
				xmax = 741.8566
				text = "DH"
			intervals [1573]:
				xmin = 741.8566
				xmax = 741.8966
				text = "AH0"
			intervals [1574]:
				xmin = 741.8966
				xmax = 741.9566
				text = "T"
			intervals [1575]:
				xmin = 741.9566
				xmax = 742.0566
				text = "Y"
			intervals [1576]:
				xmin = 742.0566
				xmax = 742.1466
				text = "UW1"
			intervals [1577]:
				xmin = 742.1466
				xmax = 742.2166
				text = "L"
			intervals [1578]:
				xmin = 742.2166
				xmax = 742.2966
				text = "AY1"
			intervals [1579]:
				xmin = 742.2966
				xmax = 742.4066
				text = "K"
			intervals [1580]:
				xmin = 742.4066
				xmax = 742.4666
				text = "T"
			intervals [1581]:
				xmin = 742.4666
				xmax = 742.5066
				text = "sp"
			intervals [1582]:
				xmin = 742.5066
				xmax = 742.5566
				text = "D"
			intervals [1583]:
				xmin = 742.5566
				xmax = 742.5866
				text = "UW1"
			intervals [1584]:
				xmin = 742.5866
				xmax = 742.6166
				text = "Y"
			intervals [1585]:
				xmin = 742.6166
				xmax = 742.6466
				text = "UW1"
			intervals [1586]:
				xmin = 742.6466
				xmax = 742.6766
				text = "R"
			intervals [1587]:
				xmin = 742.6766
				xmax = 742.7066
				text = "IH0"
			intervals [1588]:
				xmin = 742.7066
				xmax = 742.7366
				text = "M"
			intervals [1589]:
				xmin = 742.7366
				xmax = 742.7766
				text = "EH1"
			intervals [1590]:
				xmin = 742.7766
				xmax = 742.8066
				text = "M"
			intervals [1591]:
				xmin = 742.8066
				xmax = 742.8366
				text = "B"
			intervals [1592]:
				xmin = 742.8366
				xmax = 742.9066
				text = "ER0"
			intervals [1593]:
				xmin = 742.9066
				xmax = 742.9466
				text = "DH"
			intervals [1594]:
				xmin = 742.9466
				xmax = 743.0366
				text = "IY0"
			intervals [1595]:
				xmin = 743.0366
				xmax = 743.0966
				text = "EH1"
			intervals [1596]:
				xmin = 743.0966
				xmax = 743.1966
				text = "P"
			intervals [1597]:
				xmin = 743.1966
				xmax = 743.2966
				text = "AH0"
			intervals [1598]:
				xmin = 743.2966
				xmax = 743.3866
				text = "S"
			intervals [1599]:
				xmin = 743.3866
				xmax = 743.4766
				text = "OW2"
			intervals [1600]:
				xmin = 743.4766
				xmax = 743.5266
				text = "D"
			intervals [1601]:
				xmin = 743.5266
				xmax = 743.5666
				text = "AH0"
			intervals [1602]:
				xmin = 743.5666
				xmax = 743.6066
				text = "V"
			intervals [1603]:
				xmin = 743.6066
				xmax = 743.6366
				text = "sp"
			intervals [1604]:
				xmin = 743.6366
				xmax = 743.6866
				text = "DH"
			intervals [1605]:
				xmin = 743.6866
				xmax = 743.7766
				text = "AH0"
			intervals [1606]:
				xmin = 743.7766
				xmax = 743.8066
				text = "T"
			intervals [1607]:
				xmin = 743.8066
				xmax = 745.5341
				text = "sp"
			intervals [1608]:
				xmin = 745.5341
				xmax = 745.5641
				text = "AH1"
			intervals [1609]:
				xmin = 745.5641
				xmax = 745.5941
				text = "M"
			intervals [1610]:
				xmin = 745.5941
				xmax = 745.8641
				text = "sp"
			intervals [1611]:
				xmin = 745.8641
				xmax = 745.9541
				text = "AY1"
			intervals [1612]:
				xmin = 745.9541
				xmax = 745.9841
				text = "D"
			intervals [1613]:
				xmin = 745.9841
				xmax = 746.0141
				text = "OW1"
			intervals [1614]:
				xmin = 746.0141
				xmax = 746.0441
				text = "N"
			intervals [1615]:
				xmin = 746.0441
				xmax = 746.0941
				text = "T"
			intervals [1616]:
				xmin = 746.0941
				xmax = 746.1241
				text = "sp"
			intervals [1617]:
				xmin = 746.1241
				xmax = 746.1641
				text = "N"
			intervals [1618]:
				xmin = 746.1641
				xmax = 746.2841
				text = "OW1"
			intervals [1619]:
				xmin = 746.2841
				xmax = 746.3341
				text = "sp"
			intervals [1620]:
				xmin = 746.3341
				xmax = 746.8007
				text = ""
			intervals [1621]:
				xmin = 746.8007
				xmax = 746.8307
				text = "DH"
			intervals [1622]:
				xmin = 746.8307
				xmax = 746.8607
				text = "AH0"
			intervals [1623]:
				xmin = 746.8607
				xmax = 746.8907
				text = "sp"
			intervals [1624]:
				xmin = 746.8907
				xmax = 746.9307
				text = "M"
			intervals [1625]:
				xmin = 746.9307
				xmax = 747.1207
				text = "AO1"
			intervals [1626]:
				xmin = 747.1207
				xmax = 747.2007
				text = "D"
			intervals [1627]:
				xmin = 747.2007
				xmax = 747.3307
				text = "S"
			intervals [1628]:
				xmin = 747.3307
				xmax = 747.3807
				text = "K"
			intervals [1629]:
				xmin = 747.3807
				xmax = 747.4407
				text = "W"
			intervals [1630]:
				xmin = 747.4407
				xmax = 747.6407
				text = "AA1"
			intervals [1631]:
				xmin = 747.6407
				xmax = 747.7907
				text = "D"
			intervals [1632]:
				xmin = 747.7907
				xmax = 747.8307
				text = "sp"
			intervals [1633]:
				xmin = 747.8307
				xmax = 747.8607
				text = "DH"
			intervals [1634]:
				xmin = 747.8607
				xmax = 747.9207
				text = "IY0"
			intervals [1635]:
				xmin = 747.9207
				xmax = 748.0407
				text = "AW1"
			intervals [1636]:
				xmin = 748.0407
				xmax = 748.1407
				text = "T"
			intervals [1637]:
				xmin = 748.1407
				xmax = 748.2607
				text = "K"
			intervals [1638]:
				xmin = 748.2607
				xmax = 748.4407
				text = "AE2"
			intervals [1639]:
				xmin = 748.4407
				xmax = 748.5907
				text = "S"
			intervals [1640]:
				xmin = 748.5907
				xmax = 748.6807
				text = "T"
			intervals [1641]:
				xmin = 748.6807
				xmax = 748.7807
				text = "S"
			intervals [1642]:
				xmin = 748.7807
				xmax = 768.0463
				text = "sp"
			intervals [1643]:
				xmin = 768.0463
				xmax = 768.0763
				text = "D"
			intervals [1644]:
				xmin = 768.0763
				xmax = 768.1163
				text = "IH1"
			intervals [1645]:
				xmin = 768.1163
				xmax = 768.1663
				text = "D"
			intervals [1646]:
				xmin = 768.1663
				xmax = 768.1963
				text = "Y"
			intervals [1647]:
				xmin = 768.1963
				xmax = 768.2463
				text = "UW1"
			intervals [1648]:
				xmin = 768.2463
				xmax = 768.3763
				text = "S"
			intervals [1649]:
				xmin = 768.3763
				xmax = 768.4363
				text = "IY1"
			intervals [1650]:
				xmin = 768.4363
				xmax = 768.5363
				text = "IH0"
			intervals [1651]:
				xmin = 768.5363
				xmax = 768.5963
				text = "T"
			intervals [1652]:
				xmin = 768.5963
				xmax = 768.6763
				text = "T"
			intervals [1653]:
				xmin = 768.6763
				xmax = 768.8263
				text = "UW1"
			intervals [1654]:
				xmin = 768.8263
				xmax = 768.8863
				text = "Z"
			intervals [1655]:
				xmin = 768.8863
				xmax = 768.9263
				text = "D"
			intervals [1656]:
				xmin = 768.9263
				xmax = 769.1263
				text = "IY0"
			intervals [1657]:
				xmin = 769.1263
				xmax = 771.7811
				text = ""
			intervals [1658]:
				xmin = 771.7811
				xmax = 771.8111
				text = "AH0"
			intervals [1659]:
				xmin = 771.8111
				xmax = 771.8611
				text = "B"
			intervals [1660]:
				xmin = 771.8611
				xmax = 771.9311
				text = "AW1"
			intervals [1661]:
				xmin = 771.9311
				xmax = 772.0111
				text = "T"
			intervals [1662]:
				xmin = 772.0111
				xmax = 772.0711
				text = "DH"
			intervals [1663]:
				xmin = 772.0711
				xmax = 772.1211
				text = "AH0"
			intervals [1664]:
				xmin = 772.1211
				xmax = 772.2311
				text = "T"
			intervals [1665]:
				xmin = 772.2311
				xmax = 772.2811
				text = "sp"
			intervals [1666]:
				xmin = 772.2811
				xmax = 783.032
				text = ""
			intervals [1667]:
				xmin = 783.032
				xmax = 783.282
				text = "M"
			intervals [1668]:
				xmin = 783.282
				xmax = 783.342
				text = "sp"
			intervals [1669]:
				xmin = 783.342
				xmax = 783.402
				text = ""
			intervals [1670]:
				xmin = 783.402
				xmax = 783.492
				text = "W"
			intervals [1671]:
				xmin = 783.492
				xmax = 783.692
				text = "EH1"
			intervals [1672]:
				xmin = 783.692
				xmax = 783.722
				text = "L"
			intervals [1673]:
				xmin = 783.722
				xmax = 783.762
				text = "IH0"
			intervals [1674]:
				xmin = 783.762
				xmax = 783.832
				text = "T"
			intervals [1675]:
				xmin = 783.832
				xmax = 783.912
				text = "S"
			intervals [1676]:
				xmin = 783.912
				xmax = 784.4266
				text = "sp"
			intervals [1677]:
				xmin = 784.4266
				xmax = 784.4866
				text = "P"
			intervals [1678]:
				xmin = 784.4866
				xmax = 784.5166
				text = "R"
			intervals [1679]:
				xmin = 784.5166
				xmax = 784.5866
				text = "AA1"
			intervals [1680]:
				xmin = 784.5866
				xmax = 784.6266
				text = "B"
			intervals [1681]:
				xmin = 784.6266
				xmax = 784.6766
				text = "L"
			intervals [1682]:
				xmin = 784.6766
				xmax = 784.7166
				text = "IY0"
			intervals [1683]:
				xmin = 784.7166
				xmax = 784.8466
				text = "P"
			intervals [1684]:
				xmin = 784.8466
				xmax = 784.9166
				text = "UH1"
			intervals [1685]:
				xmin = 784.9166
				xmax = 785.0166
				text = "SH"
			intervals [1686]:
				xmin = 785.0166
				xmax = 785.0966
				text = "IH0"
			intervals [1687]:
				xmin = 785.0966
				xmax = 785.1266
				text = "N"
			intervals [1688]:
				xmin = 785.1266
				xmax = 785.2266
				text = "T"
			intervals [1689]:
				xmin = 785.2266
				xmax = 785.2966
				text = "UW1"
			intervals [1690]:
				xmin = 785.2966
				xmax = 785.4366
				text = "F"
			intervals [1691]:
				xmin = 785.4366
				xmax = 785.5266
				text = "AA1"
			intervals [1692]:
				xmin = 785.5266
				xmax = 785.6066
				text = "R"
			intervals [1693]:
				xmin = 785.6066
				xmax = 785.6566
				text = "sp"
			intervals [1694]:
				xmin = 785.6566
				xmax = 785.6866
				text = "B"
			intervals [1695]:
				xmin = 785.6866
				xmax = 785.7366
				text = "AE1"
			intervals [1696]:
				xmin = 785.7366
				xmax = 785.7666
				text = "K"
			intervals [1697]:
				xmin = 785.7666
				xmax = 785.8666
				text = "sp"
			intervals [1698]:
				xmin = 785.8666
				xmax = 785.9266
				text = "Y"
			intervals [1699]:
				xmin = 785.9266
				xmax = 786.0366
				text = "UW1"
			intervals [1700]:
				xmin = 786.0366
				xmax = 786.0666
				text = "V"
			intervals [1701]:
				xmin = 786.0666
				xmax = 786.0966
				text = "sp"
			intervals [1702]:
				xmin = 786.0966
				xmax = 786.1466
				text = "G"
			intervals [1703]:
				xmin = 786.1466
				xmax = 786.1766
				text = "IH1"
			intervals [1704]:
				xmin = 786.1766
				xmax = 786.2066
				text = "V"
			intervals [1705]:
				xmin = 786.2066
				xmax = 786.2566
				text = "IH0"
			intervals [1706]:
				xmin = 786.2566
				xmax = 786.2966
				text = "N"
			intervals [1707]:
				xmin = 786.2966
				xmax = 786.3266
				text = "sp"
			intervals [1708]:
				xmin = 786.3266
				xmax = 786.3566
				text = "M"
			intervals [1709]:
				xmin = 786.3566
				xmax = 786.4566
				text = "IY1"
			intervals [1710]:
				xmin = 786.4566
				xmax = 786.5666
				text = "T"
			intervals [1711]:
				xmin = 786.5666
				xmax = 786.6566
				text = "UW1"
			intervals [1712]:
				xmin = 786.6566
				xmax = 786.7166
				text = "G"
			intervals [1713]:
				xmin = 786.7166
				xmax = 786.7966
				text = "UH1"
			intervals [1714]:
				xmin = 786.7966
				xmax = 786.8466
				text = "D"
			intervals [1715]:
				xmin = 786.8466
				xmax = 786.8766
				text = "W"
			intervals [1716]:
				xmin = 786.8766
				xmax = 786.9066
				text = "AH1"
			intervals [1717]:
				xmin = 786.9066
				xmax = 786.9966
				text = "N"
			intervals [1718]:
				xmin = 786.9966
				xmax = 787.0966
				text = "Z"
			intervals [1719]:
				xmin = 787.0966
				xmax = 787.1266
				text = "EH1"
			intervals [1720]:
				xmin = 787.1266
				xmax = 787.1966
				text = "N"
			intervals [1721]:
				xmin = 787.1966
				xmax = 787.2366
				text = "IY0"
			intervals [1722]:
				xmin = 787.2366
				xmax = 787.3066
				text = "W"
			intervals [1723]:
				xmin = 787.3066
				xmax = 787.3866
				text = "EY2"
			intervals [1724]:
				xmin = 787.3866
				xmax = 788.441
				text = "sp"
			intervals [1725]:
				xmin = 788.441
				xmax = 788.611
				text = "OW2"
			intervals [1726]:
				xmin = 788.611
				xmax = 788.741
				text = "K"
			intervals [1727]:
				xmin = 788.741
				xmax = 788.911
				text = "EY1"
			intervals [1728]:
				xmin = 788.911
				xmax = 789.131
				text = "AH1"
			intervals [1729]:
				xmin = 789.131
				xmax = 789.161
				text = "sp"
			intervals [1730]:
				xmin = 789.161
				xmax = 789.5101
				text = ""
			intervals [1731]:
				xmin = 789.5101
				xmax = 789.5801
				text = "D"
			intervals [1732]:
				xmin = 789.5801
				xmax = 789.6101
				text = "UW1"
			intervals [1733]:
				xmin = 789.6101
				xmax = 789.6401
				text = "Y"
			intervals [1734]:
				xmin = 789.6401
				xmax = 789.6901
				text = "UW1"
			intervals [1735]:
				xmin = 789.6901
				xmax = 789.7501
				text = "HH"
			intervals [1736]:
				xmin = 789.7501
				xmax = 789.8201
				text = "AE1"
			intervals [1737]:
				xmin = 789.8201
				xmax = 789.8601
				text = "V"
			intervals [1738]:
				xmin = 789.8601
				xmax = 790.0301
				text = "AH0"
			intervals [1739]:
				xmin = 790.0301
				xmax = 790.1601
				text = "P"
			intervals [1740]:
				xmin = 790.1601
				xmax = 790.2401
				text = "EH1"
			intervals [1741]:
				xmin = 790.2401
				xmax = 790.2901
				text = "T"
			intervals [1742]:
				xmin = 790.2901
				xmax = 791.0055
				text = "sp"
			intervals [1743]:
				xmin = 791.0055
				xmax = 791.0755
				text = "ER0"
			intervals [1744]:
				xmin = 791.0755
				xmax = 791.1255
				text = "D"
			intervals [1745]:
				xmin = 791.1255
				xmax = 791.1755
				text = "IH1"
			intervals [1746]:
				xmin = 791.1755
				xmax = 791.2555
				text = "D"
			intervals [1747]:
				xmin = 791.2555
				xmax = 791.2855
				text = "Y"
			intervals [1748]:
				xmin = 791.2855
				xmax = 791.3355
				text = "UW1"
			intervals [1749]:
				xmin = 791.3355
				xmax = 791.3655
				text = "EH1"
			intervals [1750]:
				xmin = 791.3655
				xmax = 791.4255
				text = "V"
			intervals [1751]:
				xmin = 791.4255
				xmax = 791.5255
				text = "ER0"
			intervals [1752]:
				xmin = 791.5255
				xmax = 791.5755
				text = "HH"
			intervals [1753]:
				xmin = 791.5755
				xmax = 791.6355
				text = "AE1"
			intervals [1754]:
				xmin = 791.6355
				xmax = 791.6655
				text = "V"
			intervals [1755]:
				xmin = 791.6655
				xmax = 791.7755
				text = "AH0"
			intervals [1756]:
				xmin = 791.7755
				xmax = 791.8055
				text = "sp"
			intervals [1757]:
				xmin = 791.8055
				xmax = 791.9355
				text = "P"
			intervals [1758]:
				xmin = 791.9355
				xmax = 792.0055
				text = "EH1"
			intervals [1759]:
				xmin = 792.0055
				xmax = 792.0555
				text = "T"
			intervals [1760]:
				xmin = 792.0555
				xmax = 797.0273
				text = ""
			intervals [1761]:
				xmin = 797.0273
				xmax = 797.1073
				text = "W"
			intervals [1762]:
				xmin = 797.1073
				xmax = 797.2073
				text = "AA1"
			intervals [1763]:
				xmin = 797.2073
				xmax = 797.2373
				text = "Z"
			intervals [1764]:
				xmin = 797.2373
				xmax = 797.2773
				text = "IH0"
			intervals [1765]:
				xmin = 797.2773
				xmax = 797.3773
				text = "T"
			intervals [1766]:
				xmin = 797.3773
				xmax = 797.4173
				text = "W"
			intervals [1767]:
				xmin = 797.4173
				xmax = 797.4573
				text = "IH1"
			intervals [1768]:
				xmin = 797.4573
				xmax = 797.4873
				text = "N"
			intervals [1769]:
				xmin = 797.4873
				xmax = 797.5473
				text = "Y"
			intervals [1770]:
				xmin = 797.5473
				xmax = 797.5873
				text = "UW1"
			intervals [1771]:
				xmin = 797.5873
				xmax = 797.6173
				text = "W"
			intervals [1772]:
				xmin = 797.6173
				xmax = 797.6773
				text = "ER0"
			intervals [1773]:
				xmin = 797.6773
				xmax = 797.7573
				text = "EY1"
			intervals [1774]:
				xmin = 797.7573
				xmax = 797.8273
				text = "Y"
			intervals [1775]:
				xmin = 797.8273
				xmax = 797.8873
				text = "AH1"
			intervals [1776]:
				xmin = 797.8873
				xmax = 797.9873
				text = "NG"
			intervals [1777]:
				xmin = 797.9873
				xmax = 798.0373
				text = "S"
			intervals [1778]:
				xmin = 798.0373
				xmax = 798.1073
				text = "T"
			intervals [1779]:
				xmin = 798.1073
				xmax = 798.1773
				text = "ER0"
			intervals [1780]:
				xmin = 798.1773
				xmax = 799.6797
				text = "sp"
			intervals [1781]:
				xmin = 799.6797
				xmax = 799.7197
				text = "W"
			intervals [1782]:
				xmin = 799.7197
				xmax = 799.7697
				text = "AH1"
			intervals [1783]:
				xmin = 799.7697
				xmax = 799.7997
				text = "T"
			intervals [1784]:
				xmin = 799.7997
				xmax = 799.8297
				text = "D"
			intervals [1785]:
				xmin = 799.8297
				xmax = 799.8597
				text = "IH0"
			intervals [1786]:
				xmin = 799.8597
				xmax = 799.8997
				text = "D"
			intervals [1787]:
				xmin = 799.8997
				xmax = 799.9397
				text = "sp"
			intervals [1788]:
				xmin = 799.9397
				xmax = 799.9997
				text = "D"
			intervals [1789]:
				xmin = 799.9997
				xmax = 800.0397
				text = "IH1"
			intervals [1790]:
				xmin = 800.0397
				xmax = 800.0697
				text = "D"
			intervals [1791]:
				xmin = 800.0697
				xmax = 800.0997
				text = "HH"
			intervals [1792]:
				xmin = 800.0997
				xmax = 800.1497
				text = "IY1"
			intervals [1793]:
				xmin = 800.1497
				xmax = 800.1997
				text = "EH1"
			intervals [1794]:
				xmin = 800.1997
				xmax = 800.2397
				text = "V"
			intervals [1795]:
				xmin = 800.2397
				xmax = 800.3097
				text = "ER0"
			intervals [1796]:
				xmin = 800.3097
				xmax = 800.3697
				text = "D"
			intervals [1797]:
				xmin = 800.3697
				xmax = 800.4497
				text = "UW1"
			intervals [1798]:
				xmin = 800.4497
				xmax = 800.4797
				text = "EH1"
			intervals [1799]:
				xmin = 800.4797
				xmax = 800.5097
				text = "N"
			intervals [1800]:
				xmin = 800.5097
				xmax = 800.5797
				text = "IY0"
			intervals [1801]:
				xmin = 800.5797
				xmax = 800.6197
				text = "TH"
			intervals [1802]:
				xmin = 800.6197
				xmax = 800.6497
				text = "IH2"
			intervals [1803]:
				xmin = 800.6497
				xmax = 800.6797
				text = "N"
			intervals [1804]:
				xmin = 800.6797
				xmax = 800.7497
				text = "DH"
			intervals [1805]:
				xmin = 800.7497
				xmax = 800.7797
				text = "AH0"
			intervals [1806]:
				xmin = 800.7797
				xmax = 800.8097
				text = "T"
			intervals [1807]:
				xmin = 800.8097
				xmax = 800.8697
				text = "W"
			intervals [1808]:
				xmin = 800.8697
				xmax = 800.9297
				text = "AH0"
			intervals [1809]:
				xmin = 800.9297
				xmax = 800.9997
				text = "Z"
			intervals [1810]:
				xmin = 800.9997
				xmax = 801.1197
				text = "F"
			intervals [1811]:
				xmin = 801.1197
				xmax = 801.1797
				text = "AH1"
			intervals [1812]:
				xmin = 801.1797
				xmax = 801.2297
				text = "N"
			intervals [1813]:
				xmin = 801.2297
				xmax = 801.3697
				text = "IY0"
			intervals [1814]:
				xmin = 801.3697
				xmax = 801.3997
				text = "sp"
			intervals [1815]:
				xmin = 801.3997
				xmax = 801.4297
				text = "DH"
			intervals [1816]:
				xmin = 801.4297
				xmax = 801.4797
				text = "AH0"
			intervals [1817]:
				xmin = 801.4797
				xmax = 801.5597
				text = "T"
			intervals [1818]:
				xmin = 801.5597
				xmax = 801.6297
				text = "Y"
			intervals [1819]:
				xmin = 801.6297
				xmax = 801.6897
				text = "UW1"
			intervals [1820]:
				xmin = 801.6897
				xmax = 801.7397
				text = "R"
			intervals [1821]:
				xmin = 801.7397
				xmax = 801.8097
				text = "IY0"
			intervals [1822]:
				xmin = 801.8097
				xmax = 801.8897
				text = "M"
			intervals [1823]:
				xmin = 801.8897
				xmax = 801.9197
				text = "EH1"
			intervals [1824]:
				xmin = 801.9197
				xmax = 802.0197
				text = "M"
			intervals [1825]:
				xmin = 802.0197
				xmax = 802.0497
				text = "B"
			intervals [1826]:
				xmin = 802.0497
				xmax = 802.1197
				text = "ER0"
			intervals [1827]:
				xmin = 802.1197
				xmax = 808.6111
				text = "sp"
			intervals [1828]:
				xmin = 808.6111
				xmax = 808.6511
				text = "AH1"
			intervals [1829]:
				xmin = 808.6511
				xmax = 808.6811
				text = "HH"
			intervals [1830]:
				xmin = 808.6811
				xmax = 808.7111
				text = "AH1"
			intervals [1831]:
				xmin = 808.7111
				xmax = 809.0111
				text = "sp"
			intervals [1832]:
				xmin = 809.0111
				xmax = 814.2238
				text = ""
			intervals [1833]:
				xmin = 814.2238
				xmax = 814.2538
				text = "N"
			intervals [1834]:
				xmin = 814.2538
				xmax = 814.2838
				text = "OW1"
			intervals [1835]:
				xmin = 814.2838
				xmax = 814.3138
				text = "K"
			intervals [1836]:
				xmin = 814.3138
				xmax = 814.3438
				text = "IH1"
			intervals [1837]:
				xmin = 814.3438
				xmax = 814.3738
				text = "D"
			intervals [1838]:
				xmin = 814.3738
				xmax = 814.4038
				text = "IH0"
			intervals [1839]:
				xmin = 814.4038
				xmax = 814.4338
				text = "N"
			intervals [1840]:
				xmin = 814.4338
				xmax = 815.1138
				text = "sp"
			intervals [1841]:
				xmin = 815.1138
				xmax = 815.1438
				text = "R"
			intervals [1842]:
				xmin = 815.1438
				xmax = 815.1738
				text = "IH1"
			intervals [1843]:
				xmin = 815.1738
				xmax = 815.2038
				text = "L"
			intervals [1844]:
				xmin = 815.2038
				xmax = 815.2338
				text = "IY0"
			intervals [1845]:
				xmin = 815.2338
				xmax = 819.2086
				text = ""
			intervals [1846]:
				xmin = 819.2086
				xmax = 819.3186
				text = "sil"
			intervals [1847]:
				xmin = 819.3186
				xmax = 819.3486
				text = "N"
			intervals [1848]:
				xmin = 819.3486
				xmax = 819.3786
				text = "OW1"
			intervals [1849]:
				xmin = 819.3786
				xmax = 819.5786
				text = "sp"
			intervals [1850]:
				xmin = 819.5786
				xmax = 819.6086
				text = "K"
			intervals [1851]:
				xmin = 819.6086
				xmax = 819.6386
				text = "IH1"
			intervals [1852]:
				xmin = 819.6386
				xmax = 819.6686
				text = "D"
			intervals [1853]:
				xmin = 819.6686
				xmax = 819.6986
				text = "IH0"
			intervals [1854]:
				xmin = 819.6986
				xmax = 819.8286
				text = "N"
			intervals [1855]:
				xmin = 819.8286
				xmax = 826.2801
				text = ""
			intervals [1856]:
				xmin = 826.2801
				xmax = 826.3101
				text = "M"
			intervals [1857]:
				xmin = 826.3101
				xmax = 826.3501
				text = "HH"
			intervals [1858]:
				xmin = 826.3501
				xmax = 826.6601
				text = "M"
			intervals [1859]:
				xmin = 826.6601
				xmax = 826.6901
				text = "sp"
			intervals [1860]:
				xmin = 826.6901
				xmax = 826.9299
				text = ""
			intervals [1861]:
				xmin = 826.9299
				xmax = 826.9999
				text = "HH"
			intervals [1862]:
				xmin = 826.9999
				xmax = 827.0599
				text = "AW1"
			intervals [1863]:
				xmin = 827.0599
				xmax = 827.2299
				text = "OW1"
			intervals [1864]:
				xmin = 827.2299
				xmax = 827.2599
				text = "L"
			intervals [1865]:
				xmin = 827.2599
				xmax = 827.2899
				text = "D"
			intervals [1866]:
				xmin = 827.2899
				xmax = 827.3499
				text = "W"
			intervals [1867]:
				xmin = 827.3499
				xmax = 827.4399
				text = "AH1"
			intervals [1868]:
				xmin = 827.4399
				xmax = 827.4999
				text = "Z"
			intervals [1869]:
				xmin = 827.4999
				xmax = 827.5399
				text = "HH"
			intervals [1870]:
				xmin = 827.5399
				xmax = 827.6299
				text = "IY1"
			intervals [1871]:
				xmin = 827.6299
				xmax = 827.6799
				text = "sp"
			intervals [1872]:
				xmin = 827.6799
				xmax = 832.6731
				text = ""
			intervals [1873]:
				xmin = 832.6731
				xmax = 832.7231
				text = "M"
			intervals [1874]:
				xmin = 832.7231
				xmax = 832.7531
				text = "HH"
			intervals [1875]:
				xmin = 832.7531
				xmax = 832.8831
				text = "M"
			intervals [1876]:
				xmin = 832.8831
				xmax = 833.1631
				text = "sp"
			intervals [1877]:
				xmin = 833.1631
				xmax = 834.3527
				text = ""
			intervals [1878]:
				xmin = 834.3527
				xmax = 834.4227
				text = "D"
			intervals [1879]:
				xmin = 834.4227
				xmax = 834.4527
				text = "IH0"
			intervals [1880]:
				xmin = 834.4527
				xmax = 834.4827
				text = "D"
			intervals [1881]:
				xmin = 834.4827
				xmax = 834.5527
				text = "HH"
			intervals [1882]:
				xmin = 834.5527
				xmax = 834.6127
				text = "IY1"
			intervals [1883]:
				xmin = 834.6127
				xmax = 834.6727
				text = "N"
			intervals [1884]:
				xmin = 834.6727
				xmax = 834.7927
				text = "OW1"
			intervals [1885]:
				xmin = 834.7927
				xmax = 834.8227
				text = "EH1"
			intervals [1886]:
				xmin = 834.8227
				xmax = 834.8727
				text = "N"
			intervals [1887]:
				xmin = 834.8727
				xmax = 834.9927
				text = "IY0"
			intervals [1888]:
				xmin = 834.9927
				xmax = 835.0227
				text = "sp"
			intervals [1889]:
				xmin = 835.0227
				xmax = 835.1127
				text = "T"
			intervals [1890]:
				xmin = 835.1127
				xmax = 835.1427
				text = "R"
			intervals [1891]:
				xmin = 835.1427
				xmax = 835.2227
				text = "IH1"
			intervals [1892]:
				xmin = 835.2227
				xmax = 835.3527
				text = "K"
			intervals [1893]:
				xmin = 835.3527
				xmax = 835.4827
				text = "S"
			intervals [1894]:
				xmin = 835.4827
				xmax = 835.932
				text = "sp"
			intervals [1895]:
				xmin = 835.932
				xmax = 836.002
				text = "EH1"
			intervals [1896]:
				xmin = 836.002
				xmax = 836.032
				text = "N"
			intervals [1897]:
				xmin = 836.032
				xmax = 836.062
				text = "IY0"
			intervals [1898]:
				xmin = 836.062
				xmax = 836.092
				text = "W"
			intervals [1899]:
				xmin = 836.092
				xmax = 836.122
				text = "AH0"
			intervals [1900]:
				xmin = 836.122
				xmax = 836.152
				text = "N"
			intervals [1901]:
				xmin = 836.152
				xmax = 836.212
				text = "EH1"
			intervals [1902]:
				xmin = 836.212
				xmax = 836.272
				text = "V"
			intervals [1903]:
				xmin = 836.272
				xmax = 836.402
				text = "ER0"
			intervals [1904]:
				xmin = 836.402
				xmax = 836.492
				text = "T"
			intervals [1905]:
				xmin = 836.492
				xmax = 836.582
				text = "IY1"
			intervals [1906]:
				xmin = 836.582
				xmax = 836.672
				text = "CH"
			intervals [1907]:
				xmin = 836.672
				xmax = 836.712
				text = "IH0"
			intervals [1908]:
				xmin = 836.712
				xmax = 836.782
				text = "M"
			intervals [1909]:
				xmin = 836.782
				xmax = 836.832
				text = "EH1"
			intervals [1910]:
				xmin = 836.832
				xmax = 836.862
				text = "N"
			intervals [1911]:
				xmin = 836.862
				xmax = 837.092
				text = "IY0"
			intervals [1912]:
				xmin = 837.092
				xmax = 857.6702
				text = ""
			intervals [1913]:
				xmin = 857.6702
				xmax = 857.7102
				text = "sil"
			intervals [1914]:
				xmin = 857.7102
				xmax = 857.7802
				text = "G"
			intervals [1915]:
				xmin = 857.7802
				xmax = 857.8902
				text = "IH0"
			intervals [1916]:
				xmin = 857.8902
				xmax = 857.9502
				text = "D"
			intervals [1917]:
				xmin = 857.9502
				xmax = 858.0902
				text = "sp"
			intervals [1918]:
				xmin = 858.0902
				xmax = 859.4336
				text = ""
			intervals [1919]:
				xmin = 859.4336
				xmax = 859.4736
				text = "OW2"
			intervals [1920]:
				xmin = 859.4736
				xmax = 859.6336
				text = "K"
			intervals [1921]:
				xmin = 859.6336
				xmax = 859.8836
				text = "EY1"
			intervals [1922]:
				xmin = 859.8836
				xmax = 860.0036
				text = "AH1"
			intervals [1923]:
				xmin = 860.0036
				xmax = 860.1336
				text = "D"
			intervals [1924]:
				xmin = 860.1336
				xmax = 860.1636
				text = "UW1"
			intervals [1925]:
				xmin = 860.1636
				xmax = 860.1936
				text = "Y"
			intervals [1926]:
				xmin = 860.1936
				xmax = 860.2236
				text = "UW1"
			intervals [1927]:
				xmin = 860.2236
				xmax = 860.2536
				text = "R"
			intervals [1928]:
				xmin = 860.2536
				xmax = 860.3136
				text = "IY0"
			intervals [1929]:
				xmin = 860.3136
				xmax = 860.3936
				text = "M"
			intervals [1930]:
				xmin = 860.3936
				xmax = 860.4336
				text = "EH1"
			intervals [1931]:
				xmin = 860.4336
				xmax = 860.4636
				text = "M"
			intervals [1932]:
				xmin = 860.4636
				xmax = 860.4936
				text = "B"
			intervals [1933]:
				xmin = 860.4936
				xmax = 860.5736
				text = "ER0"
			intervals [1934]:
				xmin = 860.5736
				xmax = 860.6036
				text = "W"
			intervals [1935]:
				xmin = 860.6036
				xmax = 860.6736
				text = "AH1"
			intervals [1936]:
				xmin = 860.6736
				xmax = 860.7536
				text = "T"
			intervals [1937]:
				xmin = 860.7536
				xmax = 860.8336
				text = "Y"
			intervals [1938]:
				xmin = 860.8336
				xmax = 860.8836
				text = "UW1"
			intervals [1939]:
				xmin = 860.8836
				xmax = 860.9836
				text = "S"
			intervals [1940]:
				xmin = 860.9836
				xmax = 861.0336
				text = "T"
			intervals [1941]:
				xmin = 861.0336
				xmax = 861.1036
				text = "AH1"
			intervals [1942]:
				xmin = 861.1036
				xmax = 861.1736
				text = "D"
			intervals [1943]:
				xmin = 861.1736
				xmax = 861.2636
				text = "IY0"
			intervals [1944]:
				xmin = 861.2636
				xmax = 861.3136
				text = "D"
			intervals [1945]:
				xmin = 861.3136
				xmax = 861.3536
				text = "IH0"
			intervals [1946]:
				xmin = 861.3536
				xmax = 861.4236
				text = "N"
			intervals [1947]:
				xmin = 861.4236
				xmax = 861.4736
				text = "EH2"
			intervals [1948]:
				xmin = 861.4736
				xmax = 861.5936
				text = "L"
			intervals [1949]:
				xmin = 861.5936
				xmax = 861.6236
				text = "AH0"
			intervals [1950]:
				xmin = 861.6236
				xmax = 861.6536
				text = "M"
			intervals [1951]:
				xmin = 861.6536
				xmax = 861.7236
				text = "EH1"
			intervals [1952]:
				xmin = 861.7236
				xmax = 861.7836
				text = "N"
			intervals [1953]:
				xmin = 861.7836
				xmax = 861.8736
				text = "T"
			intervals [1954]:
				xmin = 861.8736
				xmax = 861.9336
				text = "R"
			intervals [1955]:
				xmin = 861.9336
				xmax = 862.0236
				text = "IY0"
			intervals [1956]:
				xmin = 862.0236
				xmax = 862.1136
				text = "S"
			intervals [1957]:
				xmin = 862.1136
				xmax = 862.1636
				text = "K"
			intervals [1958]:
				xmin = 862.1636
				xmax = 862.2236
				text = "UW1"
			intervals [1959]:
				xmin = 862.2236
				xmax = 862.3536
				text = "L"
			intervals [1960]:
				xmin = 862.3536
				xmax = 862.4236
				text = "sp"
			intervals [1961]:
				xmin = 862.4236
				xmax = 863.5979
				text = ""
			intervals [1962]:
				xmin = 863.5979
				xmax = 863.8379
				text = "S"
			intervals [1963]:
				xmin = 863.8379
				xmax = 863.9079
				text = "AH1"
			intervals [1964]:
				xmin = 863.9079
				xmax = 863.9679
				text = "B"
			intervals [1965]:
				xmin = 863.9679
				xmax = 864.0679
				text = "JH"
			intervals [1966]:
				xmin = 864.0679
				xmax = 864.1479
				text = "IH0"
			intervals [1967]:
				xmin = 864.1479
				xmax = 864.1879
				text = "K"
			intervals [1968]:
				xmin = 864.1879
				xmax = 864.2479
				text = "T"
			intervals [1969]:
				xmin = 864.2479
				xmax = 864.3779
				text = "S"
			intervals [1970]:
				xmin = 864.3779
				xmax = 878.6584
				text = "sp"
			intervals [1971]:
				xmin = 878.6584
				xmax = 878.7084
				text = "EH1"
			intervals [1972]:
				xmin = 878.7084
				xmax = 878.7784
				text = "N"
			intervals [1973]:
				xmin = 878.7784
				xmax = 878.8284
				text = "IY0"
			intervals [1974]:
				xmin = 878.8284
				xmax = 878.8984
				text = "TH"
			intervals [1975]:
				xmin = 878.8984
				xmax = 878.9384
				text = "IH2"
			intervals [1976]:
				xmin = 878.9384
				xmax = 878.9884
				text = "NG"
			intervals [1977]:
				xmin = 878.9884
				xmax = 879.0284
				text = "sp"
			intervals [1978]:
				xmin = 879.0284
				xmax = 879.0784
				text = "W"
			intervals [1979]:
				xmin = 879.0784
				xmax = 879.1384
				text = "IH0"
			intervals [1980]:
				xmin = 879.1384
				xmax = 879.1984
				text = "TH"
			intervals [1981]:
				xmin = 879.1984
				xmax = 879.2284
				text = "sp"
			intervals [1982]:
				xmin = 879.2284
				xmax = 879.3284
				text = "N"
			intervals [1983]:
				xmin = 879.3284
				xmax = 879.3884
				text = "AH1"
			intervals [1984]:
				xmin = 879.3884
				xmax = 879.5084
				text = "M"
			intervals [1985]:
				xmin = 879.5084
				xmax = 879.5484
				text = "B"
			intervals [1986]:
				xmin = 879.5484
				xmax = 879.6084
				text = "ER0"
			intervals [1987]:
				xmin = 879.6084
				xmax = 879.8384
				text = "Z"
			intervals [1988]:
				xmin = 879.8384
				xmax = 879.9384
				text = "sp"
			intervals [1989]:
				xmin = 879.9384
				xmax = 885.3874
				text = ""
			intervals [1990]:
				xmin = 885.3874
				xmax = 885.9574
				text = "spn"
			intervals [1991]:
				xmin = 885.9574
				xmax = 886.0074
				text = "Y"
			intervals [1992]:
				xmin = 886.0074
				xmax = 886.1674
				text = "AE1"
			intervals [1993]:
				xmin = 886.1674
				xmax = 888.9771
				text = ""
			intervals [1994]:
				xmin = 888.9771
				xmax = 889.0071
				text = "sil"
			intervals [1995]:
				xmin = 889.0071
				xmax = 889.1771
				text = "M"
			intervals [1996]:
				xmin = 889.1771
				xmax = 889.2571
				text = "HH"
			intervals [1997]:
				xmin = 889.2571
				xmax = 889.3671
				text = "M"
			intervals [1998]:
				xmin = 889.3671
				xmax = 891.1111
				text = ""
			intervals [1999]:
				xmin = 891.1111
				xmax = 891.2111
				text = "sil"
			intervals [2000]:
				xmin = 891.2111
				xmax = 891.3311
				text = "OW2"
			intervals [2001]:
				xmin = 891.3311
				xmax = 891.4411
				text = "K"
			intervals [2002]:
				xmin = 891.4411
				xmax = 891.6511
				text = "EY1"
			intervals [2003]:
				xmin = 891.6511
				xmax = 892.0511
				text = "AH1"
			intervals [2004]:
				xmin = 892.0511
				xmax = 892.8702
				text = ""
			intervals [2005]:
				xmin = 892.8702
				xmax = 892.9202
				text = "HH"
			intervals [2006]:
				xmin = 892.9202
				xmax = 892.9602
				text = "W"
			intervals [2007]:
				xmin = 892.9602
				xmax = 893.0102
				text = "AH1"
			intervals [2008]:
				xmin = 893.0102
				xmax = 893.0602
				text = "T"
			intervals [2009]:
				xmin = 893.0602
				xmax = 893.0902
				text = "W"
			intervals [2010]:
				xmin = 893.0902
				xmax = 893.1702
				text = "AH1"
			intervals [2011]:
				xmin = 893.1702
				xmax = 893.2202
				text = "Z"
			intervals [2012]:
				xmin = 893.2202
				xmax = 893.2502
				text = "DH"
			intervals [2013]:
				xmin = 893.2502
				xmax = 893.3002
				text = "EH1"
			intervals [2014]:
				xmin = 893.3002
				xmax = 893.3502
				text = "R"
			intervals [2015]:
				xmin = 893.3502
				xmax = 893.4102
				text = "AH0"
			intervals [2016]:
				xmin = 893.4102
				xmax = 893.4502
				text = "B"
			intervals [2017]:
				xmin = 893.4502
				xmax = 893.5802
				text = "AW1"
			intervals [2018]:
				xmin = 893.5802
				xmax = 893.6102
				text = "T"
			intervals [2019]:
				xmin = 893.6102
				xmax = 893.6402
				text = "sp"
			intervals [2020]:
				xmin = 893.6402
				xmax = 893.6802
				text = "HH"
			intervals [2021]:
				xmin = 893.6802
				xmax = 893.7402
				text = "IH1"
			intervals [2022]:
				xmin = 893.7402
				xmax = 893.8102
				text = "S"
			intervals [2023]:
				xmin = 893.8102
				xmax = 893.9102
				text = "T"
			intervals [2024]:
				xmin = 893.9102
				xmax = 893.9602
				text = "R"
			intervals [2025]:
				xmin = 893.9602
				xmax = 894.0202
				text = "IY0"
			intervals [2026]:
				xmin = 894.0202
				xmax = 894.0502
				text = "sp"
			intervals [2027]:
				xmin = 894.0502
				xmax = 894.1102
				text = "DH"
			intervals [2028]:
				xmin = 894.1102
				xmax = 894.1502
				text = "AH0"
			intervals [2029]:
				xmin = 894.1502
				xmax = 894.1902
				text = "T"
			intervals [2030]:
				xmin = 894.1902
				xmax = 894.3302
				text = "sp"
			intervals [2031]:
				xmin = 894.3302
				xmax = 894.944
				text = ""
			intervals [2032]:
				xmin = 894.944
				xmax = 895.084
				text = "F"
			intervals [2033]:
				xmin = 895.084
				xmax = 895.194
				text = "AE1"
			intervals [2034]:
				xmin = 895.194
				xmax = 895.304
				text = "S"
			intervals [2035]:
				xmin = 895.304
				xmax = 895.374
				text = "AH0"
			intervals [2036]:
				xmin = 895.374
				xmax = 895.434
				text = "N"
			intervals [2037]:
				xmin = 895.434
				xmax = 895.554
				text = "EY2"
			intervals [2038]:
				xmin = 895.554
				xmax = 895.594
				text = "T"
			intervals [2039]:
				xmin = 895.594
				xmax = 895.664
				text = "IH0"
			intervals [2040]:
				xmin = 895.664
				xmax = 895.744
				text = "D"
			intervals [2041]:
				xmin = 895.744
				xmax = 896.044
				text = "sp"
			intervals [2042]:
				xmin = 896.044
				xmax = 896.204
				text = "Y"
			intervals [2043]:
				xmin = 896.204
				xmax = 896.244
				text = "UW1"
			intervals [2044]:
				xmin = 896.244
				xmax = 902.9084
				text = "sp"
			intervals [2045]:
				xmin = 902.9084
				xmax = 903.0584
				text = "M"
			intervals [2046]:
				xmin = 903.0584
				xmax = 903.1384
				text = "HH"
			intervals [2047]:
				xmin = 903.1384
				xmax = 903.2284
				text = "M"
			intervals [2048]:
				xmin = 903.2284
				xmax = 904.0129
				text = "sp"
			intervals [2049]:
				xmin = 904.0129
				xmax = 904.0629
				text = "G"
			intervals [2050]:
				xmin = 904.0629
				xmax = 904.1329
				text = "IH0"
			intervals [2051]:
				xmin = 904.1329
				xmax = 904.2229
				text = "D"
			intervals [2052]:
				xmin = 904.2229
				xmax = 905.9261
				text = ""
			intervals [2053]:
				xmin = 905.9261
				xmax = 906.0061
				text = "sil"
			intervals [2054]:
				xmin = 906.0061
				xmax = 906.1961
				text = "AH1"
			intervals [2055]:
				xmin = 906.1961
				xmax = 906.2561
				text = "M"
			intervals [2056]:
				xmin = 906.2561
				xmax = 906.5461
				text = "sp"
			intervals [2057]:
				xmin = 906.5461
				xmax = 907.3424
				text = ""
			intervals [2058]:
				xmin = 907.3424
				xmax = 907.4024
				text = "HH"
			intervals [2059]:
				xmin = 907.4024
				xmax = 907.4624
				text = "W"
			intervals [2060]:
				xmin = 907.4624
				xmax = 907.5124
				text = "AH1"
			intervals [2061]:
				xmin = 907.5124
				xmax = 907.5424
				text = "T"
			intervals [2062]:
				xmin = 907.5424
				xmax = 907.6024
				text = "AH0"
			intervals [2063]:
				xmin = 907.6024
				xmax = 907.6524
				text = "B"
			intervals [2064]:
				xmin = 907.6524
				xmax = 907.7524
				text = "AW1"
			intervals [2065]:
				xmin = 907.7524
				xmax = 907.7924
				text = "T"
			intervals [2066]:
				xmin = 907.7924
				xmax = 907.8424
				text = "IH1"
			intervals [2067]:
				xmin = 907.8424
				xmax = 908.0624
				text = "N"
			intervals [2068]:
				xmin = 908.0624
				xmax = 908.1824
				text = "AH1"
			intervals [2069]:
				xmin = 908.1824
				xmax = 908.2124
				text = "sp"
			intervals [2070]:
				xmin = 908.2124
				xmax = 908.3224
				text = "HH"
			intervals [2071]:
				xmin = 908.3224
				xmax = 908.4424
				text = "AY1"
			intervals [2072]:
				xmin = 908.4424
				xmax = 908.5924
				text = "S"
			intervals [2073]:
				xmin = 908.5924
				xmax = 908.6424
				text = "K"
			intervals [2074]:
				xmin = 908.6424
				xmax = 908.7024
				text = "UW1"
			intervals [2075]:
				xmin = 908.7024
				xmax = 908.7924
				text = "L"
			intervals [2076]:
				xmin = 908.7924
				xmax = 908.9224
				text = "sp"
			intervals [2077]:
				xmin = 908.9224
				xmax = 909.5937
				text = ""
			intervals [2078]:
				xmin = 909.5937
				xmax = 909.6937
				text = "W"
			intervals [2079]:
				xmin = 909.6937
				xmax = 909.7337
				text = "AH1"
			intervals [2080]:
				xmin = 909.7337
				xmax = 909.7637
				text = "T"
			intervals [2081]:
				xmin = 909.7637
				xmax = 909.7937
				text = "D"
			intervals [2082]:
				xmin = 909.7937
				xmax = 909.8237
				text = "IH0"
			intervals [2083]:
				xmin = 909.8237
				xmax = 909.8637
				text = "D"
			intervals [2084]:
				xmin = 909.8637
				xmax = 909.8937
				text = "Y"
			intervals [2085]:
				xmin = 909.8937
				xmax = 909.9237
				text = "UW1"
			intervals [2086]:
				xmin = 909.9237
				xmax = 909.9737
				text = "sp"
			intervals [2087]:
				xmin = 909.9737
				xmax = 910.0837
				text = "T"
			intervals [2088]:
				xmin = 910.0837
				xmax = 910.1737
				text = "EY1"
			intervals [2089]:
				xmin = 910.1737
				xmax = 910.2337
				text = "K"
			intervals [2090]:
				xmin = 910.2337
				xmax = 910.2737
				text = "sp"
			intervals [2091]:
				xmin = 910.2737
				xmax = 910.3237
				text = "DH"
			intervals [2092]:
				xmin = 910.3237
				xmax = 910.3537
				text = "EH1"
			intervals [2093]:
				xmin = 910.3537
				xmax = 910.5337
				text = "R"
			intervals [2094]:
				xmin = 910.5337
				xmax = 932.0203
				text = ""
			intervals [2095]:
				xmin = 932.0203
				xmax = 932.1103
				text = "sil"
			intervals [2096]:
				xmin = 932.1103
				xmax = 932.3403
				text = "OW1"
			intervals [2097]:
				xmin = 932.3403
				xmax = 932.4103
				text = "R"
			intervals [2098]:
				xmin = 932.4103
				xmax = 932.4903
				text = "IY1"
			intervals [2099]:
				xmin = 932.4903
				xmax = 932.5803
				text = "L"
			intervals [2100]:
				xmin = 932.5803
				xmax = 932.6203
				text = "IY0"
			intervals [2101]:
				xmin = 932.6203
				xmax = 951.7357
				text = "sp"
			intervals [2102]:
				xmin = 951.7357
				xmax = 951.8557
				text = "M"
			intervals [2103]:
				xmin = 951.8557
				xmax = 951.9257
				text = "HH"
			intervals [2104]:
				xmin = 951.9257
				xmax = 952.0257
				text = "M"
			intervals [2105]:
				xmin = 952.0257
				xmax = 952.1457
				text = "sp"
			intervals [2106]:
				xmin = 952.1457
				xmax = 954.1255
				text = ""
			intervals [2107]:
				xmin = 954.1255
				xmax = 954.3055
				text = "M"
			intervals [2108]:
				xmin = 954.3055
				xmax = 954.4555
				text = "HH"
			intervals [2109]:
				xmin = 954.4555
				xmax = 954.4855
				text = "M"
			intervals [2110]:
				xmin = 954.4855
				xmax = 954.5155
				text = "sp"
			intervals [2111]:
				xmin = 954.5155
				xmax = 954.6355
				text = "G"
			intervals [2112]:
				xmin = 954.6355
				xmax = 954.7555
				text = "IH0"
			intervals [2113]:
				xmin = 954.7555
				xmax = 954.7955
				text = "D"
			intervals [2114]:
				xmin = 954.7955
				xmax = 955.2792
				text = ""
			intervals [2115]:
				xmin = 955.2792
				xmax = 955.3292
				text = "W"
			intervals [2116]:
				xmin = 955.3292
				xmax = 955.3692
				text = "ER0"
			intervals [2117]:
				xmin = 955.3692
				xmax = 955.4092
				text = "Y"
			intervals [2118]:
				xmin = 955.4092
				xmax = 955.4392
				text = "UW1"
			intervals [2119]:
				xmin = 955.4392
				xmax = 955.4792
				text = "IH1"
			intervals [2120]:
				xmin = 955.4792
				xmax = 955.5492
				text = "N"
			intervals [2121]:
				xmin = 955.5492
				xmax = 955.5792
				text = "DH"
			intervals [2122]:
				xmin = 955.5792
				xmax = 955.6992
				text = "IY0"
			intervals [2123]:
				xmin = 955.6992
				xmax = 955.8192
				text = "AA1"
			intervals [2124]:
				xmin = 955.8192
				xmax = 955.8792
				text = "R"
			intervals [2125]:
				xmin = 955.8792
				xmax = 955.9192
				text = "M"
			intervals [2126]:
				xmin = 955.9192
				xmax = 956.0492
				text = "IY0"
			intervals [2127]:
				xmin = 956.0492
				xmax = 956.0792
				text = "sp"
			intervals [2128]:
				xmin = 956.0792
				xmax = 956.1292
				text = "ER0"
			intervals [2129]:
				xmin = 956.1292
				xmax = 956.2492
				text = "sp"
			intervals [2130]:
				xmin = 956.2492
				xmax = 960.1114
				text = ""
			intervals [2131]:
				xmin = 960.1114
				xmax = 960.1814
				text = "W"
			intervals [2132]:
				xmin = 960.1814
				xmax = 960.2414
				text = "AH1"
			intervals [2133]:
				xmin = 960.2414
				xmax = 960.3114
				text = "T"
			intervals [2134]:
				xmin = 960.3114
				xmax = 960.3414
				text = "sp"
			intervals [2135]:
				xmin = 960.3414
				xmax = 960.3814
				text = "D"
			intervals [2136]:
				xmin = 960.3814
				xmax = 960.4414
				text = "IH1"
			intervals [2137]:
				xmin = 960.4414
				xmax = 960.6414
				text = "D"
			intervals [2138]:
				xmin = 960.6414
				xmax = 960.8814
				text = "AH1"
			intervals [2139]:
				xmin = 960.8814
				xmax = 961.0976
				text = ""
			intervals [2140]:
				xmin = 961.0976
				xmax = 961.2176
				text = "K"
			intervals [2141]:
				xmin = 961.2176
				xmax = 961.2876
				text = "IH1"
			intervals [2142]:
				xmin = 961.2876
				xmax = 961.3776
				text = "D"
			intervals [2143]:
				xmin = 961.3776
				xmax = 961.4476
				text = "Z"
			intervals [2144]:
				xmin = 961.4476
				xmax = 961.5176
				text = "W"
			intervals [2145]:
				xmin = 961.5176
				xmax = 961.5576
				text = "IH1"
			intervals [2146]:
				xmin = 961.5576
				xmax = 961.5976
				text = "N"
			intervals [2147]:
				xmin = 961.5976
				xmax = 961.6676
				text = "Y"
			intervals [2148]:
				xmin = 961.6676
				xmax = 961.7376
				text = "UW1"
			intervals [2149]:
				xmin = 961.7376
				xmax = 961.7976
				text = "W"
			intervals [2150]:
				xmin = 961.7976
				xmax = 961.8476
				text = "ER0"
			intervals [2151]:
				xmin = 961.8476
				xmax = 962.6524
				text = "sp"
			intervals [2152]:
				xmin = 962.6524
				xmax = 962.6824
				text = "EY1"
			intervals [2153]:
				xmin = 962.6824
				xmax = 962.7924
				text = "Y"
			intervals [2154]:
				xmin = 962.7924
				xmax = 962.8524
				text = "AH1"
			intervals [2155]:
				xmin = 962.8524
				xmax = 962.9224
				text = "NG"
			intervals [2156]:
				xmin = 962.9224
				xmax = 962.9824
				text = "S"
			intervals [2157]:
				xmin = 962.9824
				xmax = 963.0424
				text = "T"
			intervals [2158]:
				xmin = 963.0424
				xmax = 963.0924
				text = "ER0"
			intervals [2159]:
				xmin = 963.0924
				xmax = 963.1224
				text = "W"
			intervals [2160]:
				xmin = 963.1224
				xmax = 963.1824
				text = "AH1"
			intervals [2161]:
				xmin = 963.1824
				xmax = 963.2624
				text = "T"
			intervals [2162]:
				xmin = 963.2624
				xmax = 963.3124
				text = "DH"
			intervals [2163]:
				xmin = 963.3124
				xmax = 963.4224
				text = "EY1"
			intervals [2164]:
				xmin = 963.4224
				xmax = 963.4924
				text = "D"
			intervals [2165]:
				xmin = 963.4924
				xmax = 963.5824
				text = "UW1"
			intervals [2166]:
				xmin = 963.5824
				xmax = 963.6324
				text = "W"
			intervals [2167]:
				xmin = 963.6324
				xmax = 963.6924
				text = "EH1"
			intervals [2168]:
				xmin = 963.6924
				xmax = 963.7924
				text = "N"
			intervals [2169]:
				xmin = 963.7924
				xmax = 963.8524
				text = "S"
			intervals [2170]:
				xmin = 963.8524
				xmax = 963.9424
				text = "K"
			intervals [2171]:
				xmin = 963.9424
				xmax = 964.0824
				text = "UW1"
			intervals [2172]:
				xmin = 964.0824
				xmax = 964.1324
				text = "L"
			intervals [2173]:
				xmin = 964.1324
				xmax = 964.1624
				text = "W"
			intervals [2174]:
				xmin = 964.1624
				xmax = 964.2324
				text = "AO1"
			intervals [2175]:
				xmin = 964.2324
				xmax = 964.3624
				text = "Z"
			intervals [2176]:
				xmin = 964.3624
				xmax = 964.4624
				text = "AW1"
			intervals [2177]:
				xmin = 964.4624
				xmax = 964.5124
				text = "T"
			intervals [2178]:
				xmin = 964.5124
				xmax = 965.9578
				text = ""
			intervals [2179]:
				xmin = 965.9578
				xmax = 966.1478
				text = "S"
			intervals [2180]:
				xmin = 966.1478
				xmax = 966.2978
				text = "EY1"
			intervals [2181]:
				xmin = 966.2978
				xmax = 966.4078
				text = "sp"
			intervals [2182]:
				xmin = 966.4078
				xmax = 966.5078
				text = "F"
			intervals [2183]:
				xmin = 966.5078
				xmax = 966.6278
				text = "ER1"
			intervals [2184]:
				xmin = 966.6278
				xmax = 966.7278
				text = "S"
			intervals [2185]:
				xmin = 966.7278
				xmax = 966.7978
				text = "T"
			intervals [2186]:
				xmin = 966.7978
				xmax = 966.9778
				text = "ER0"
			intervals [2187]:
				xmin = 966.9778
				xmax = 967.0578
				text = "AW1"
			intervals [2188]:
				xmin = 967.0578
				xmax = 967.1678
				text = "N"
			intervals [2189]:
				xmin = 967.1678
				xmax = 967.1978
				text = "D"
			intervals [2190]:
				xmin = 967.1978
				xmax = 973.3695
				text = ""
			intervals [2191]:
				xmin = 973.3695
				xmax = 973.4095
				text = "sil"
			intervals [2192]:
				xmin = 973.4095
				xmax = 973.5395
				text = "M"
			intervals [2193]:
				xmin = 973.5395
				xmax = 973.6095
				text = "HH"
			intervals [2194]:
				xmin = 973.6095
				xmax = 973.6895
				text = "M"
			intervals [2195]:
				xmin = 973.6895
				xmax = 973.9826
				text = "sp"
			intervals [2196]:
				xmin = 973.9826
				xmax = 974.0226
				text = "W"
			intervals [2197]:
				xmin = 974.0226
				xmax = 974.0626
				text = "AH0"
			intervals [2198]:
				xmin = 974.0626
				xmax = 974.0926
				text = "Z"
			intervals [2199]:
				xmin = 974.0926
				xmax = 974.1226
				text = "DH"
			intervals [2200]:
				xmin = 974.1226
				xmax = 974.1726
				text = "IH0"
			intervals [2201]:
				xmin = 974.1726
				xmax = 974.2426
				text = "S"
			intervals [2202]:
				xmin = 974.2426
				xmax = 974.3026
				text = "IH0"
			intervals [2203]:
				xmin = 974.3026
				xmax = 974.3426
				text = "N"
			intervals [2204]:
				xmin = 974.3426
				xmax = 974.4426
				text = "HH"
			intervals [2205]:
				xmin = 974.4426
				xmax = 974.5726
				text = "AY1"
			intervals [2206]:
				xmin = 974.5726
				xmax = 974.6926
				text = "S"
			intervals [2207]:
				xmin = 974.6926
				xmax = 974.7426
				text = "K"
			intervals [2208]:
				xmin = 974.7426
				xmax = 974.8326
				text = "UW1"
			intervals [2209]:
				xmin = 974.8326
				xmax = 974.9226
				text = "L"
			intervals [2210]:
				xmin = 974.9226
				xmax = 975.0526
				text = "ER0"
			intervals [2211]:
				xmin = 975.0526
				xmax = 975.1026
				text = "EH2"
			intervals [2212]:
				xmin = 975.1026
				xmax = 975.1826
				text = "L"
			intervals [2213]:
				xmin = 975.1826
				xmax = 975.2126
				text = "AH0"
			intervals [2214]:
				xmin = 975.2126
				xmax = 975.2526
				text = "M"
			intervals [2215]:
				xmin = 975.2526
				xmax = 975.3226
				text = "EH1"
			intervals [2216]:
				xmin = 975.3226
				xmax = 975.3826
				text = "N"
			intervals [2217]:
				xmin = 975.3826
				xmax = 975.4426
				text = "T"
			intervals [2218]:
				xmin = 975.4426
				xmax = 975.4926
				text = "R"
			intervals [2219]:
				xmin = 975.4926
				xmax = 975.5226
				text = "IY0"
			intervals [2220]:
				xmin = 975.5226
				xmax = 975.5626
				text = "sp"
			intervals [2221]:
				xmin = 975.5626
				xmax = 975.6726
				text = "S"
			intervals [2222]:
				xmin = 975.6726
				xmax = 975.7026
				text = "K"
			intervals [2223]:
				xmin = 975.7026
				xmax = 975.7326
				text = "UW1"
			intervals [2224]:
				xmin = 975.7326
				xmax = 975.7626
				text = "L"
			intervals [2225]:
				xmin = 975.7626
				xmax = 979.171
				text = ""
			intervals [2226]:
				xmin = 979.171
				xmax = 979.211
				text = "D"
			intervals [2227]:
				xmin = 979.211
				xmax = 979.241
				text = "UW1"
			intervals [2228]:
				xmin = 979.241
				xmax = 979.281
				text = "DH"
			intervals [2229]:
				xmin = 979.281
				xmax = 979.331
				text = "IY0"
			intervals [2230]:
				xmin = 979.331
				xmax = 979.381
				text = "K"
			intervals [2231]:
				xmin = 979.381
				xmax = 979.441
				text = "IH1"
			intervals [2232]:
				xmin = 979.441
				xmax = 979.511
				text = "D"
			intervals [2233]:
				xmin = 979.511
				xmax = 979.541
				text = "Z"
			intervals [2234]:
				xmin = 979.541
				xmax = 979.591
				text = "D"
			intervals [2235]:
				xmin = 979.591
				xmax = 979.641
				text = "UW1"
			intervals [2236]:
				xmin = 979.641
				xmax = 979.671
				text = "EH1"
			intervals [2237]:
				xmin = 979.671
				xmax = 979.711
				text = "N"
			intervals [2238]:
				xmin = 979.711
				xmax = 979.801
				text = "IY0"
			intervals [2239]:
				xmin = 979.801
				xmax = 979.841
				text = "TH"
			intervals [2240]:
				xmin = 979.841
				xmax = 979.871
				text = "IH2"
			intervals [2241]:
				xmin = 979.871
				xmax = 979.971
				text = "NG"
			intervals [2242]:
				xmin = 979.971
				xmax = 980.011
				text = "D"
			intervals [2243]:
				xmin = 980.011
				xmax = 980.101
				text = "IH1"
			intervals [2244]:
				xmin = 980.101
				xmax = 980.181
				text = "F"
			intervals [2245]:
				xmin = 980.181
				xmax = 980.211
				text = "R"
			intervals [2246]:
				xmin = 980.211
				xmax = 980.241
				text = "AH0"
			intervals [2247]:
				xmin = 980.241
				xmax = 980.271
				text = "N"
			intervals [2248]:
				xmin = 980.271
				xmax = 980.301
				text = "T"
			intervals [2249]:
				xmin = 980.301
				xmax = 980.331
				text = "IH0"
			intervals [2250]:
				xmin = 980.331
				xmax = 980.401
				text = "N"
			intervals [2251]:
				xmin = 980.401
				xmax = 980.451
				text = "EH2"
			intervals [2252]:
				xmin = 980.451
				xmax = 980.551
				text = "L"
			intervals [2253]:
				xmin = 980.551
				xmax = 980.591
				text = "AH0"
			intervals [2254]:
				xmin = 980.591
				xmax = 980.641
				text = "M"
			intervals [2255]:
				xmin = 980.641
				xmax = 980.681
				text = "EH1"
			intervals [2256]:
				xmin = 980.681
				xmax = 980.731
				text = "N"
			intervals [2257]:
				xmin = 980.731
				xmax = 980.841
				text = "T"
			intervals [2258]:
				xmin = 980.841
				xmax = 980.881
				text = "R"
			intervals [2259]:
				xmin = 980.881
				xmax = 980.971
				text = "IY0"
			intervals [2260]:
				xmin = 980.971
				xmax = 981.111
				text = "S"
			intervals [2261]:
				xmin = 981.111
				xmax = 981.171
				text = "K"
			intervals [2262]:
				xmin = 981.171
				xmax = 981.201
				text = "UW1"
			intervals [2263]:
				xmin = 981.201
				xmax = 981.231
				text = "L"
			intervals [2264]:
				xmin = 981.231
				xmax = 984.0892
				text = "sp"
			intervals [2265]:
				xmin = 984.0892
				xmax = 984.1292
				text = "Y"
			intervals [2266]:
				xmin = 984.1292
				xmax = 984.2792
				text = "AE1"
			intervals [2267]:
				xmin = 984.2792
				xmax = 984.3092
				text = "sp"
			intervals [2268]:
				xmin = 984.3092
				xmax = 984.3692
				text = "N"
			intervals [2269]:
				xmin = 984.3692
				xmax = 984.4692
				text = "OW1"
			intervals [2270]:
				xmin = 984.4692
				xmax = 984.5192
				text = "W"
			intervals [2271]:
				xmin = 984.5192
				xmax = 984.5692
				text = "IH1"
			intervals [2272]:
				xmin = 984.5692
				xmax = 984.6192
				text = "N"
			intervals [2273]:
				xmin = 984.6192
				xmax = 984.6792
				text = "Y"
			intervals [2274]:
				xmin = 984.6792
				xmax = 984.7292
				text = "UW1"
			intervals [2275]:
				xmin = 984.7292
				xmax = 984.7692
				text = "W"
			intervals [2276]:
				xmin = 984.7692
				xmax = 984.7992
				text = "ER0"
			intervals [2277]:
				xmin = 984.7992
				xmax = 985.4192
				text = "sp"
			intervals [2278]:
				xmin = 985.4192
				xmax = 985.4692
				text = "spn"
			intervals [2279]:
				xmin = 985.4692
				xmax = 990.6916
				text = ""
			intervals [2280]:
				xmin = 990.6916
				xmax = 992.1516
				text = "spn"
			intervals [2281]:
				xmin = 992.1516
				xmax = 1012.8244
				text = ""
			intervals [2282]:
				xmin = 1012.8244
				xmax = 1012.8844
				text = "W"
			intervals [2283]:
				xmin = 1012.8844
				xmax = 1012.9844
				text = "ER0"
			intervals [2284]:
				xmin = 1012.9844
				xmax = 1013.0544
				text = "Y"
			intervals [2285]:
				xmin = 1013.0544
				xmax = 1013.1444
				text = "UW1"
			intervals [2286]:
				xmin = 1013.1444
				xmax = 1014.4831
				text = "sp"
			intervals [2287]:
				xmin = 1014.4831
				xmax = 1014.5431
				text = "W"
			intervals [2288]:
				xmin = 1014.5431
				xmax = 1014.6131
				text = "ER0"
			intervals [2289]:
				xmin = 1014.6131
				xmax = 1014.6431
				text = "Y"
			intervals [2290]:
				xmin = 1014.6431
				xmax = 1014.7531
				text = "UW1"
			intervals [2291]:
				xmin = 1014.7531
				xmax = 1014.8131
				text = "IH0"
			intervals [2292]:
				xmin = 1014.8131
				xmax = 1014.8631
				text = "N"
			intervals [2293]:
				xmin = 1014.8631
				xmax = 1014.8931
				text = "DH"
			intervals [2294]:
				xmin = 1014.8931
				xmax = 1014.9831
				text = "IY0"
			intervals [2295]:
				xmin = 1014.9831
				xmax = 1015.0531
				text = "EY1"
			intervals [2296]:
				xmin = 1015.0531
				xmax = 1015.2031
				text = "T"
			intervals [2297]:
				xmin = 1015.2031
				xmax = 1015.2331
				text = "IY1"
			intervals [2298]:
				xmin = 1015.2331
				xmax = 1015.3031
				text = "N"
			intervals [2299]:
				xmin = 1015.3031
				xmax = 1015.3631
				text = "TH"
			intervals [2300]:
				xmin = 1015.3631
				xmax = 1015.4131
				text = "S"
			intervals [2301]:
				xmin = 1015.4131
				xmax = 1015.4631
				text = "T"
			intervals [2302]:
				xmin = 1015.4631
				xmax = 1015.5031
				text = "R"
			intervals [2303]:
				xmin = 1015.5031
				xmax = 1015.5831
				text = "IY1"
			intervals [2304]:
				xmin = 1015.5831
				xmax = 1015.6331
				text = "T"
			intervals [2305]:
				xmin = 1015.6331
				xmax = 1015.6631
				text = "sp"
			intervals [2306]:
				xmin = 1015.6631
				xmax = 1015.7231
				text = "K"
			intervals [2307]:
				xmin = 1015.7231
				xmax = 1015.7631
				text = "AH0"
			intervals [2308]:
				xmin = 1015.7631
				xmax = 1015.8431
				text = "M"
			intervals [2309]:
				xmin = 1015.8431
				xmax = 1015.9431
				text = "AE1"
			intervals [2310]:
				xmin = 1015.9431
				xmax = 1016.0331
				text = "N"
			intervals [2311]:
				xmin = 1016.0331
				xmax = 1016.1131
				text = "CH"
			intervals [2312]:
				xmin = 1016.1131
				xmax = 1016.1631
				text = "IY0"
			intervals [2313]:
				xmin = 1016.1631
				xmax = 1016.3631
				text = "Z"
			intervals [2314]:
				xmin = 1016.3631
				xmax = 1018.5589
				text = ""
			intervals [2315]:
				xmin = 1018.5589
				xmax = 1018.6389
				text = "IH0"
			intervals [2316]:
				xmin = 1018.6389
				xmax = 1018.6689
				text = "T"
			intervals [2317]:
				xmin = 1018.6689
				xmax = 1018.7289
				text = "sp"
			intervals [2318]:
				xmin = 1018.7289
				xmax = 1018.7589
				text = "S"
			intervals [2319]:
				xmin = 1018.7589
				xmax = 1018.8389
				text = "EY1"
			intervals [2320]:
				xmin = 1018.8389
				xmax = 1018.8689
				text = "sp"
			intervals [2321]:
				xmin = 1018.8689
				xmax = 1018.8989
				text = "F"
			intervals [2322]:
				xmin = 1018.8989
				xmax = 1018.9389
				text = "R"
			intervals [2323]:
				xmin = 1018.9389
				xmax = 1018.9789
				text = "EH1"
			intervals [2324]:
				xmin = 1018.9789
				xmax = 1019.0089
				text = "N"
			intervals [2325]:
				xmin = 1019.0089
				xmax = 1019.0389
				text = "D"
			intervals [2326]:
				xmin = 1019.0389
				xmax = 1019.0689
				text = "AH0"
			intervals [2327]:
				xmin = 1019.0689
				xmax = 1019.0989
				text = "V"
			intervals [2328]:
				xmin = 1019.0989
				xmax = 1019.1589
				text = "Y"
			intervals [2329]:
				xmin = 1019.1589
				xmax = 1019.2089
				text = "UH1"
			intervals [2330]:
				xmin = 1019.2089
				xmax = 1019.2789
				text = "R"
			intervals [2331]:
				xmin = 1019.2789
				xmax = 1019.3389
				text = "Z"
			intervals [2332]:
				xmin = 1019.3389
				xmax = 1019.3789
				text = "sp"
			intervals [2333]:
				xmin = 1019.3789
				xmax = 1019.4089
				text = "F"
			intervals [2334]:
				xmin = 1019.4089
				xmax = 1019.4489
				text = "ER0"
			intervals [2335]:
				xmin = 1019.4489
				xmax = 1019.5389
				text = "M"
			intervals [2336]:
				xmin = 1019.5389
				xmax = 1019.6289
				text = "W"
			intervals [2337]:
				xmin = 1019.6289
				xmax = 1019.7289
				text = "EY1"
			intervals [2338]:
				xmin = 1019.7289
				xmax = 1019.7889
				text = "sp"
			intervals [2339]:
				xmin = 1019.7889
				xmax = 1019.8189
				text = "B"
			intervals [2340]:
				xmin = 1019.8189
				xmax = 1019.8489
				text = "AE1"
			intervals [2341]:
				xmin = 1019.8489
				xmax = 1019.9989
				text = "K"
			intervals [2342]:
				xmin = 1019.9989
				xmax = 1020.1189
				text = "sp"
			intervals [2343]:
				xmin = 1020.1189
				xmax = 1022.2931
				text = ""
			intervals [2344]:
				xmin = 1022.2931
				xmax = 1022.4231
				text = "AE1"
			intervals [2345]:
				xmin = 1022.4231
				xmax = 1022.4631
				text = "N"
			intervals [2346]:
				xmin = 1022.4631
				xmax = 1022.5031
				text = "sp"
			intervals [2347]:
				xmin = 1022.5031
				xmax = 1022.5931
				text = "W"
			intervals [2348]:
				xmin = 1022.5931
				xmax = 1022.6631
				text = "AH1"
			intervals [2349]:
				xmin = 1022.6631
				xmax = 1022.6931
				text = "T"
			intervals [2350]:
				xmin = 1022.6931
				xmax = 1022.7331
				text = "AH0"
			intervals [2351]:
				xmin = 1022.7331
				xmax = 1022.7731
				text = "B"
			intervals [2352]:
				xmin = 1022.7731
				xmax = 1022.8731
				text = "AW1"
			intervals [2353]:
				xmin = 1022.8731
				xmax = 1022.9231
				text = "T"
			intervals [2354]:
				xmin = 1022.9231
				xmax = 1022.9831
				text = "N"
			intervals [2355]:
				xmin = 1022.9831
				xmax = 1023.1431
				text = "AW1"
			intervals [2356]:
				xmin = 1023.1431
				xmax = 1023.2031
				text = "AH0"
			intervals [2357]:
				xmin = 1023.2031
				xmax = 1023.3131
				text = "D"
			intervals [2358]:
				xmin = 1023.3131
				xmax = 1023.3931
				text = "EY2"
			intervals [2359]:
				xmin = 1023.3931
				xmax = 1023.5331
				text = "Z"
			intervals [2360]:
				xmin = 1023.5331
				xmax = 1023.5631
				text = "sp"
			intervals [2361]:
				xmin = 1023.5631
				xmax = 1023.6131
				text = "D"
			intervals [2362]:
				xmin = 1023.6131
				xmax = 1023.6731
				text = "UW1"
			intervals [2363]:
				xmin = 1023.6731
				xmax = 1024.0382
				text = "sp"
			intervals [2364]:
				xmin = 1024.0382
				xmax = 1024.2382
				text = "AH1"
			intervals [2365]:
				xmin = 1024.2382
				xmax = 1024.4082
				text = "Y"
			intervals [2366]:
				xmin = 1024.4082
				xmax = 1024.4682
				text = "AH1"
			intervals [2367]:
				xmin = 1024.4682
				xmax = 1024.5682
				text = "NG"
			intervals [2368]:
				xmin = 1024.5682
				xmax = 1024.5982
				text = "sp"
			intervals [2369]:
				xmin = 1024.5982
				xmax = 1024.6982
				text = "K"
			intervals [2370]:
				xmin = 1024.6982
				xmax = 1024.7582
				text = "IH1"
			intervals [2371]:
				xmin = 1024.7582
				xmax = 1024.8582
				text = "D"
			intervals [2372]:
				xmin = 1024.8582
				xmax = 1024.8882
				text = "Z"
			intervals [2373]:
				xmin = 1024.8882
				xmax = 1024.9282
				text = "IH0"
			intervals [2374]:
				xmin = 1024.9282
				xmax = 1024.9782
				text = "N"
			intervals [2375]:
				xmin = 1024.9782
				xmax = 1025.0282
				text = "EH2"
			intervals [2376]:
				xmin = 1025.0282
				xmax = 1025.0882
				text = "L"
			intervals [2377]:
				xmin = 1025.0882
				xmax = 1025.1182
				text = "AH0"
			intervals [2378]:
				xmin = 1025.1182
				xmax = 1025.1682
				text = "M"
			intervals [2379]:
				xmin = 1025.1682
				xmax = 1025.2282
				text = "EH1"
			intervals [2380]:
				xmin = 1025.2282
				xmax = 1025.2682
				text = "N"
			intervals [2381]:
				xmin = 1025.2682
				xmax = 1025.3582
				text = "T"
			intervals [2382]:
				xmin = 1025.3582
				xmax = 1025.4082
				text = "R"
			intervals [2383]:
				xmin = 1025.4082
				xmax = 1025.4482
				text = "IY0"
			intervals [2384]:
				xmin = 1025.4482
				xmax = 1025.5382
				text = "S"
			intervals [2385]:
				xmin = 1025.5382
				xmax = 1025.5882
				text = "K"
			intervals [2386]:
				xmin = 1025.5882
				xmax = 1025.6882
				text = "UW1"
			intervals [2387]:
				xmin = 1025.6882
				xmax = 1025.7582
				text = "L"
			intervals [2388]:
				xmin = 1025.7582
				xmax = 1025.7982
				text = "D"
			intervals [2389]:
				xmin = 1025.7982
				xmax = 1025.8782
				text = "UW1"
			intervals [2390]:
				xmin = 1025.8782
				xmax = 1025.9682
				text = "EH1"
			intervals [2391]:
				xmin = 1025.9682
				xmax = 1025.9982
				text = "N"
			intervals [2392]:
				xmin = 1025.9982
				xmax = 1026.0382
				text = "IY0"
			intervals [2393]:
				xmin = 1026.0382
				xmax = 1026.0882
				text = "TH"
			intervals [2394]:
				xmin = 1026.0882
				xmax = 1026.1182
				text = "IH2"
			intervals [2395]:
				xmin = 1026.1182
				xmax = 1026.1982
				text = "NG"
			intervals [2396]:
				xmin = 1026.1982
				xmax = 1026.2682
				text = "sp"
			intervals [2397]:
				xmin = 1026.2682
				xmax = 1026.3082
				text = "D"
			intervals [2398]:
				xmin = 1026.3082
				xmax = 1026.3682
				text = "IH1"
			intervals [2399]:
				xmin = 1026.3682
				xmax = 1026.4982
				text = "F"
			intervals [2400]:
				xmin = 1026.4982
				xmax = 1026.5282
				text = "R"
			intervals [2401]:
				xmin = 1026.5282
				xmax = 1026.5582
				text = "AH0"
			intervals [2402]:
				xmin = 1026.5582
				xmax = 1026.5882
				text = "N"
			intervals [2403]:
				xmin = 1026.5882
				xmax = 1026.6182
				text = "T"
			intervals [2404]:
				xmin = 1026.6182
				xmax = 1026.7582
				text = "sp"
			intervals [2405]:
				xmin = 1026.7582
				xmax = 1026.8665
				text = ""
			intervals [2406]:
				xmin = 1026.8665
				xmax = 1027.0465
				text = "DH"
			intervals [2407]:
				xmin = 1027.0465
				xmax = 1027.0765
				text = "AH0"
			intervals [2408]:
				xmin = 1027.0765
				xmax = 1027.1065
				text = "T"
			intervals [2409]:
				xmin = 1027.1065
				xmax = 1027.1565
				text = "HH"
			intervals [2410]:
				xmin = 1027.1565
				xmax = 1027.1965
				text = "W"
			intervals [2411]:
				xmin = 1027.1965
				xmax = 1027.2465
				text = "AH1"
			intervals [2412]:
				xmin = 1027.2465
				xmax = 1027.2765
				text = "T"
			intervals [2413]:
				xmin = 1027.2765
				xmax = 1027.3565
				text = "sp"
			intervals [2414]:
				xmin = 1027.3565
				xmax = 1027.4065
				text = "DH"
			intervals [2415]:
				xmin = 1027.4065
				xmax = 1027.4865
				text = "EY1"
			intervals [2416]:
				xmin = 1027.4865
				xmax = 1027.5165
				text = "sp"
			intervals [2417]:
				xmin = 1027.5165
				xmax = 1027.5565
				text = "D"
			intervals [2418]:
				xmin = 1027.5565
				xmax = 1027.5965
				text = "IH0"
			intervals [2419]:
				xmin = 1027.5965
				xmax = 1027.6365
				text = "D"
			intervals [2420]:
				xmin = 1027.6365
				xmax = 1027.6665
				text = "sp"
			intervals [2421]:
				xmin = 1027.6665
				xmax = 1027.6965
				text = "W"
			intervals [2422]:
				xmin = 1027.6965
				xmax = 1027.7265
				text = "EH1"
			intervals [2423]:
				xmin = 1027.7265
				xmax = 1027.7565
				text = "N"
			intervals [2424]:
				xmin = 1027.7565
				xmax = 1027.7965
				text = "sp"
			intervals [2425]:
				xmin = 1027.7965
				xmax = 1027.8365
				text = "Y"
			intervals [2426]:
				xmin = 1027.8365
				xmax = 1027.8765
				text = "UW1"
			intervals [2427]:
				xmin = 1027.8765
				xmax = 1027.9065
				text = "sp"
			intervals [2428]:
				xmin = 1027.9065
				xmax = 1027.9365
				text = "W"
			intervals [2429]:
				xmin = 1027.9365
				xmax = 1027.9865
				text = "ER0"
			intervals [2430]:
				xmin = 1027.9865
				xmax = 1028.0265
				text = "sp"
			intervals [2431]:
				xmin = 1028.0265
				xmax = 1028.1265
				text = "K"
			intervals [2432]:
				xmin = 1028.1265
				xmax = 1028.1565
				text = "AH1"
			intervals [2433]:
				xmin = 1028.1565
				xmax = 1028.1865
				text = "M"
			intervals [2434]:
				xmin = 1028.1865
				xmax = 1028.2165
				text = "IH0"
			intervals [2435]:
				xmin = 1028.2165
				xmax = 1028.2465
				text = "N"
			intervals [2436]:
				xmin = 1028.2465
				xmax = 1028.2765
				text = "sp"
			intervals [2437]:
				xmin = 1028.2765
				xmax = 1028.3065
				text = "AH1"
			intervals [2438]:
				xmin = 1028.3065
				xmax = 1028.3465
				text = "P"
			intervals [2439]:
				xmin = 1028.3465
				xmax = 1045.390
				text = ""
			intervals [2440]:
				xmin = 1045.390
				xmax = 1045.420
				text = "sil"
			intervals [2441]:
				xmin = 1045.420
				xmax = 1045.600
				text = "M"
			intervals [2442]:
				xmin = 1045.600
				xmax = 1045.670
				text = "HH"
			intervals [2443]:
				xmin = 1045.670
				xmax = 1045.790
				text = "M"
			intervals [2444]:
				xmin = 1045.790
				xmax = 1050.6447
				text = ""
			intervals [2445]:
				xmin = 1050.6447
				xmax = 1050.6947
				text = "sil"
			intervals [2446]:
				xmin = 1050.6947
				xmax = 1050.7347
				text = "G"
			intervals [2447]:
				xmin = 1050.7347
				xmax = 1050.8547
				text = "UH1"
			intervals [2448]:
				xmin = 1050.8547
				xmax = 1050.8847
				text = "D"
			intervals [2449]:
				xmin = 1050.8847
				xmax = 1051.0347
				text = "sp"
			intervals [2450]:
				xmin = 1051.0347
				xmax = 1069.1006
				text = ""
			intervals [2451]:
				xmin = 1069.1006
				xmax = 1069.1506
				text = "M"
			intervals [2452]:
				xmin = 1069.1506
				xmax = 1069.5506
				text = "HH"
			intervals [2453]:
				xmin = 1069.5506
				xmax = 1069.5806
				text = "M"
			intervals [2454]:
				xmin = 1069.5806
				xmax = 1070.7867
				text = ""
			intervals [2455]:
				xmin = 1070.7867
				xmax = 1070.8267
				text = "sil"
			intervals [2456]:
				xmin = 1070.8267
				xmax = 1070.8567
				text = "OW1"
			intervals [2457]:
				xmin = 1070.8567
				xmax = 1070.8867
				text = "DH"
			intervals [2458]:
				xmin = 1070.8867
				xmax = 1070.9167
				text = "AH0"
			intervals [2459]:
				xmin = 1070.9167
				xmax = 1070.9567
				text = "T"
			intervals [2460]:
				xmin = 1070.9567
				xmax = 1071.0267
				text = "sp"
			intervals [2461]:
				xmin = 1071.0267
				xmax = 1071.1967
				text = "Z"
			intervals [2462]:
				xmin = 1071.1967
				xmax = 1071.2267
				text = "sp"
			intervals [2463]:
				xmin = 1071.2267
				xmax = 1071.2567
				text = "G"
			intervals [2464]:
				xmin = 1071.2567
				xmax = 1071.3767
				text = "IH0"
			intervals [2465]:
				xmin = 1071.3767
				xmax = 1071.4067
				text = "D"
			intervals [2466]:
				xmin = 1071.4067
				xmax = 1071.5467
				text = "sp"
			intervals [2467]:
				xmin = 1071.5467
				xmax = 1072.8492
				text = ""
			intervals [2468]:
				xmin = 1072.8492
				xmax = 1072.8892
				text = "D"
			intervals [2469]:
				xmin = 1072.8892
				xmax = 1072.9192
				text = "IH0"
			intervals [2470]:
				xmin = 1072.9192
				xmax = 1072.9692
				text = "D"
			intervals [2471]:
				xmin = 1072.9692
				xmax = 1073.0292
				text = "Y"
			intervals [2472]:
				xmin = 1073.0292
				xmax = 1073.0592
				text = "UW1"
			intervals [2473]:
				xmin = 1073.0592
				xmax = 1073.1592
				text = "EH1"
			intervals [2474]:
				xmin = 1073.1592
				xmax = 1073.1992
				text = "V"
			intervals [2475]:
				xmin = 1073.1992
				xmax = 1073.2292
				text = "ER0"
			intervals [2476]:
				xmin = 1073.2292
				xmax = 1073.2592
				text = "sp"
			intervals [2477]:
				xmin = 1073.2592
				xmax = 1073.4792
				text = "AH0"
			intervals [2478]:
				xmin = 1073.4792
				xmax = 1073.5692
				text = "T"
			intervals [2479]:
				xmin = 1073.5692
				xmax = 1073.6492
				text = "IY1"
			intervals [2480]:
				xmin = 1073.6492
				xmax = 1073.7592
				text = "CH"
			intervals [2481]:
				xmin = 1073.7592
				xmax = 1073.8192
				text = "ER0"
			intervals [2482]:
				xmin = 1073.8192
				xmax = 1073.8592
				text = "DH"
			intervals [2483]:
				xmin = 1073.8592
				xmax = 1073.9292
				text = "AH0"
			intervals [2484]:
				xmin = 1073.9292
				xmax = 1073.9592
				text = "T"
			intervals [2485]:
				xmin = 1073.9592
				xmax = 1074.0092
				text = "sp"
			intervals [2486]:
				xmin = 1074.0092
				xmax = 1074.0392
				text = "HH"
			intervals [2487]:
				xmin = 1074.0392
				xmax = 1074.1392
				text = "AA1"
			intervals [2488]:
				xmin = 1074.1392
				xmax = 1074.2392
				text = "L"
			intervals [2489]:
				xmin = 1074.2392
				xmax = 1074.3292
				text = "ER0"
			intervals [2490]:
				xmin = 1074.3292
				xmax = 1074.3592
				text = "D"
			intervals [2491]:
				xmin = 1074.3592
				xmax = 1074.4392
				text = "AH0"
			intervals [2492]:
				xmin = 1074.4392
				xmax = 1074.4892
				text = "L"
			intervals [2493]:
				xmin = 1074.4892
				xmax = 1074.5792
				text = "AA1"
			intervals [2494]:
				xmin = 1074.5792
				xmax = 1074.6492
				text = "T"
			intervals [2495]:
				xmin = 1074.6492
				xmax = 1074.7292
				text = "sp"
			intervals [2496]:
				xmin = 1074.7292
				xmax = 1074.7692
				text = "DH"
			intervals [2497]:
				xmin = 1074.7692
				xmax = 1074.8092
				text = "AH0"
			intervals [2498]:
				xmin = 1074.8092
				xmax = 1074.9092
				text = "T"
			intervals [2499]:
				xmin = 1074.9092
				xmax = 1074.9792
				text = "Y"
			intervals [2500]:
				xmin = 1074.9792
				xmax = 1075.0492
				text = "UW1"
			intervals [2501]:
				xmin = 1075.0492
				xmax = 1075.0792
				text = "K"
			intervals [2502]:
				xmin = 1075.0792
				xmax = 1075.1092
				text = "AH0"
			intervals [2503]:
				xmin = 1075.1092
				xmax = 1075.1692
				text = "N"
			intervals [2504]:
				xmin = 1075.1692
				xmax = 1075.1992
				text = "sp"
			intervals [2505]:
				xmin = 1075.1992
				xmax = 1075.2492
				text = "R"
			intervals [2506]:
				xmin = 1075.2492
				xmax = 1075.2992
				text = "IH0"
			intervals [2507]:
				xmin = 1075.2992
				xmax = 1075.3392
				text = "M"
			intervals [2508]:
				xmin = 1075.3392
				xmax = 1075.3692
				text = "EH1"
			intervals [2509]:
				xmin = 1075.3692
				xmax = 1075.4092
				text = "M"
			intervals [2510]:
				xmin = 1075.4092
				xmax = 1075.4392
				text = "B"
			intervals [2511]:
				xmin = 1075.4392
				xmax = 1075.4692
				text = "ER0"
			intervals [2512]:
				xmin = 1075.4692
				xmax = 1079.6359
				text = "sp"
			intervals [2513]:
				xmin = 1079.6359
				xmax = 1080.0659
				text = "spn"
			intervals [2514]:
				xmin = 1080.0659
				xmax = 1080.6007
				text = ""
			intervals [2515]:
				xmin = 1080.6007
				xmax = 1080.6807
				text = "sil"
			intervals [2516]:
				xmin = 1080.6807
				xmax = 1080.7807
				text = "IY1"
			intervals [2517]:
				xmin = 1080.7807
				xmax = 1080.8307
				text = "DH"
			intervals [2518]:
				xmin = 1080.8307
				xmax = 1080.9507
				text = "ER0"
			intervals [2519]:
				xmin = 1080.9507
				xmax = 1081.0007
				text = "sp"
			intervals [2520]:
				xmin = 1081.0007
				xmax = 1081.0807
				text = "W"
			intervals [2521]:
				xmin = 1081.0807
				xmax = 1081.1107
				text = "AH1"
			intervals [2522]:
				xmin = 1081.1107
				xmax = 1081.2107
				text = "N"
			intervals [2523]:
				xmin = 1081.2107
				xmax = 1083.7272
				text = ""
			intervals [2524]:
				xmin = 1083.7272
				xmax = 1083.8372
				text = "sil"
			intervals [2525]:
				xmin = 1083.8372
				xmax = 1083.8972
				text = "M"
			intervals [2526]:
				xmin = 1083.8972
				xmax = 1083.9872
				text = "OW1"
			intervals [2527]:
				xmin = 1083.9872
				xmax = 1084.1172
				text = "S"
			intervals [2528]:
				xmin = 1084.1172
				xmax = 1084.1472
				text = "L"
			intervals [2529]:
				xmin = 1084.1472
				xmax = 1084.2572
				text = "IY0"
			intervals [2530]:
				xmin = 1084.2572
				xmax = 1084.3072
				text = "AE1"
			intervals [2531]:
				xmin = 1084.3072
				xmax = 1084.3472
				text = "N"
			intervals [2532]:
				xmin = 1084.3472
				xmax = 1084.3772
				text = "IH2"
			intervals [2533]:
				xmin = 1084.3772
				xmax = 1084.4072
				text = "N"
			intervals [2534]:
				xmin = 1084.4072
				xmax = 1084.4472
				text = "D"
			intervals [2535]:
				xmin = 1084.4472
				xmax = 1084.4872
				text = "AH0"
			intervals [2536]:
				xmin = 1084.4872
				xmax = 1084.5772
				text = "V"
			intervals [2537]:
				xmin = 1084.5772
				xmax = 1084.7072
				text = "IH1"
			intervals [2538]:
				xmin = 1084.7072
				xmax = 1084.7772
				text = "JH"
			intervals [2539]:
				xmin = 1084.7772
				xmax = 1084.8372
				text = "AH0"
			intervals [2540]:
				xmin = 1084.8372
				xmax = 1084.8672
				text = "W"
			intervals [2541]:
				xmin = 1084.8672
				xmax = 1084.8972
				text = "AH0"
			intervals [2542]:
				xmin = 1084.8972
				xmax = 1084.9772
				text = "L"
			intervals [2543]:
				xmin = 1084.9772
				xmax = 1102.8125
				text = "sp"
			intervals [2544]:
				xmin = 1102.8125
				xmax = 1102.9025
				text = "M"
			intervals [2545]:
				xmin = 1102.9025
				xmax = 1103.0125
				text = "HH"
			intervals [2546]:
				xmin = 1103.0125
				xmax = 1103.3325
				text = "M"
			intervals [2547]:
				xmin = 1103.3325
				xmax = 1109.9823
				text = ""
			intervals [2548]:
				xmin = 1109.9823
				xmax = 1110.0723
				text = "D"
			intervals [2549]:
				xmin = 1110.0723
				xmax = 1110.1123
				text = "IH0"
			intervals [2550]:
				xmin = 1110.1123
				xmax = 1110.1623
				text = "D"
			intervals [2551]:
				xmin = 1110.1623
				xmax = 1110.1923
				text = "sp"
			intervals [2552]:
				xmin = 1110.1923
				xmax = 1110.2423
				text = "D"
			intervals [2553]:
				xmin = 1110.2423
				xmax = 1110.2823
				text = "IY1"
			intervals [2554]:
				xmin = 1110.2823
				xmax = 1110.6648
				text = "sp"
			intervals [2555]:
				xmin = 1110.6648
				xmax = 1111.0148
				text = "AH1"
			intervals [2556]:
				xmin = 1111.0148
				xmax = 1111.0848
				text = "sp"
			intervals [2557]:
				xmin = 1111.0848
				xmax = 1111.4476
				text = ""
			intervals [2558]:
				xmin = 1111.4476
				xmax = 1111.5176
				text = "D"
			intervals [2559]:
				xmin = 1111.5176
				xmax = 1111.5476
				text = "IH0"
			intervals [2560]:
				xmin = 1111.5476
				xmax = 1111.6376
				text = "D"
			intervals [2561]:
				xmin = 1111.6376
				xmax = 1111.6876
				text = "Y"
			intervals [2562]:
				xmin = 1111.6876
				xmax = 1111.7576
				text = "UW1"
			intervals [2563]:
				xmin = 1111.7576
				xmax = 1111.8376
				text = "EH1"
			intervals [2564]:
				xmin = 1111.8376
				xmax = 1111.8876
				text = "V"
			intervals [2565]:
				xmin = 1111.8876
				xmax = 1112.0076
				text = "ER0"
			intervals [2566]:
				xmin = 1112.0076
				xmax = 1112.0576
				text = "G"
			intervals [2567]:
				xmin = 1112.0576
				xmax = 1112.1276
				text = "IH1"
			intervals [2568]:
				xmin = 1112.1276
				xmax = 1112.1676
				text = "T"
			intervals [2569]:
				xmin = 1112.1676
				xmax = 1112.2276
				text = "IH1"
			intervals [2570]:
				xmin = 1112.2276
				xmax = 1112.2576
				text = "T"
			intervals [2571]:
				xmin = 1112.2576
				xmax = 1112.3376
				text = "sp"
			intervals [2572]:
				xmin = 1112.3376
				xmax = 1112.4276
				text = "P"
			intervals [2573]:
				xmin = 1112.4276
				xmax = 1112.5276
				text = "ER1"
			intervals [2574]:
				xmin = 1112.5276
				xmax = 1112.6576
				text = "S"
			intervals [2575]:
				xmin = 1112.6576
				xmax = 1112.6976
				text = "N"
			intervals [2576]:
				xmin = 1112.6976
				xmax = 1112.7676
				text = "AH0"
			intervals [2577]:
				xmin = 1112.7676
				xmax = 1112.7976
				text = "L"
			intervals [2578]:
				xmin = 1112.7976
				xmax = 1112.8576
				text = "IY0"
			intervals [2579]:
				xmin = 1112.8576
				xmax = 1116.9328
				text = "sp"
			intervals [2580]:
				xmin = 1116.9328
				xmax = 1117.4028
				text = "spn"
			intervals [2581]:
				xmin = 1117.4028
				xmax = 1131.980
				text = ""
			intervals [2582]:
				xmin = 1131.980
				xmax = 1132.080
				text = "sil"
			intervals [2583]:
				xmin = 1132.080
				xmax = 1132.110
				text = "M"
			intervals [2584]:
				xmin = 1132.110
				xmax = 1132.140
				text = "HH"
			intervals [2585]:
				xmin = 1132.140
				xmax = 1132.350
				text = "M"
			intervals [2586]:
				xmin = 1132.350
				xmax = 1133.6796
				text = ""
			intervals [2587]:
				xmin = 1133.6796
				xmax = 1133.8496
				text = "sil"
			intervals [2588]:
				xmin = 1133.8496
				xmax = 1133.8996
				text = "M"
			intervals [2589]:
				xmin = 1133.8996
				xmax = 1134.0096
				text = "HH"
			intervals [2590]:
				xmin = 1134.0096
				xmax = 1134.1296
				text = "M"
			intervals [2591]:
				xmin = 1134.1296
				xmax = 1139.6745
				text = ""
			intervals [2592]:
				xmin = 1139.6745
				xmax = 1139.7145
				text = "sil"
			intervals [2593]:
				xmin = 1139.7145
				xmax = 1139.7545
				text = "M"
			intervals [2594]:
				xmin = 1139.7545
				xmax = 1139.9845
				text = "HH"
			intervals [2595]:
				xmin = 1139.9845
				xmax = 1140.0945
				text = "M"
			intervals [2596]:
				xmin = 1140.0945
				xmax = 1141.8443
				text = ""
			intervals [2597]:
				xmin = 1141.8443
				xmax = 1141.9943
				text = "sil"
			intervals [2598]:
				xmin = 1141.9943
				xmax = 1142.6143
				text = "spn"
			intervals [2599]:
				xmin = 1142.6143
				xmax = 1150.0451
				text = ""
			intervals [2600]:
				xmin = 1150.0451
				xmax = 1150.1051
				text = "W"
			intervals [2601]:
				xmin = 1150.1051
				xmax = 1150.1551
				text = "AH1"
			intervals [2602]:
				xmin = 1150.1551
				xmax = 1150.2251
				text = "Z"
			intervals [2603]:
				xmin = 1150.2251
				xmax = 1150.2751
				text = "IH0"
			intervals [2604]:
				xmin = 1150.2751
				xmax = 1150.3251
				text = "T"
			intervals [2605]:
				xmin = 1150.3251
				xmax = 1150.4551
				text = "F"
			intervals [2606]:
				xmin = 1150.4551
				xmax = 1150.6251
				text = "EH1"
			intervals [2607]:
				xmin = 1150.6251
				xmax = 1150.6951
				text = "R"
			intervals [2608]:
				xmin = 1150.6951
				xmax = 1150.7651
				text = "W"
			intervals [2609]:
				xmin = 1150.7651
				xmax = 1150.8251
				text = "AH1"
			intervals [2610]:
				xmin = 1150.8251
				xmax = 1150.8951
				text = "T"
			intervals [2611]:
				xmin = 1150.8951
				xmax = 1151.0051
				text = "SH"
			intervals [2612]:
				xmin = 1151.0051
				xmax = 1151.0851
				text = "IY1"
			intervals [2613]:
				xmin = 1151.0851
				xmax = 1151.1751
				text = "HH"
			intervals [2614]:
				xmin = 1151.1751
				xmax = 1151.2051
				text = "AA1"
			intervals [2615]:
				xmin = 1151.2051
				xmax = 1151.3751
				text = "L"
			intervals [2616]:
				xmin = 1151.3751
				xmax = 1151.4151
				text = "ER0"
			intervals [2617]:
				xmin = 1151.4151
				xmax = 1151.4451
				text = "D"
			intervals [2618]:
				xmin = 1151.4451
				xmax = 1151.5351
				text = "AH0"
			intervals [2619]:
				xmin = 1151.5351
				xmax = 1151.5751
				text = "B"
			intervals [2620]:
				xmin = 1151.5751
				xmax = 1151.7151
				text = "AW1"
			intervals [2621]:
				xmin = 1151.7151
				xmax = 1151.7651
				text = "T"
			intervals [2622]:
				xmin = 1151.7651
				xmax = 1151.8751
				text = "ER0"
			intervals [2623]:
				xmin = 1151.8751
				xmax = 1151.9251
				text = "D"
			intervals [2624]:
				xmin = 1151.9251
				xmax = 1151.9551
				text = "UW1"
			intervals [2625]:
				xmin = 1151.9551
				xmax = 1151.9951
				text = "Y"
			intervals [2626]:
				xmin = 1151.9951
				xmax = 1152.0351
				text = "UW1"
			intervals [2627]:
				xmin = 1152.0351
				xmax = 1152.1251
				text = "sp"
			intervals [2628]:
				xmin = 1152.1251
				xmax = 1152.1551
				text = "TH"
			intervals [2629]:
				xmin = 1152.1551
				xmax = 1152.1951
				text = "IH1"
			intervals [2630]:
				xmin = 1152.1951
				xmax = 1152.2351
				text = "NG"
			intervals [2631]:
				xmin = 1152.2351
				xmax = 1152.2651
				text = "K"
			intervals [2632]:
				xmin = 1152.2651
				xmax = 1152.4251
				text = "sp"
			intervals [2633]:
				xmin = 1152.4251
				xmax = 1152.4651
				text = "IH0"
			intervals [2634]:
				xmin = 1152.4651
				xmax = 1152.4951
				text = "T"
			intervals [2635]:
				xmin = 1152.4951
				xmax = 1152.5551
				text = "JH"
			intervals [2636]:
				xmin = 1152.5551
				xmax = 1152.6251
				text = "IH0"
			intervals [2637]:
				xmin = 1152.6251
				xmax = 1152.7351
				text = "S"
			intervals [2638]:
				xmin = 1152.7351
				xmax = 1152.7651
				text = "sp"
			intervals [2639]:
				xmin = 1152.7651
				xmax = 1155.508
				text = ""
			intervals [2640]:
				xmin = 1155.508
				xmax = 1155.548
				text = "M"
			intervals [2641]:
				xmin = 1155.548
				xmax = 1155.688
				text = "HH"
			intervals [2642]:
				xmin = 1155.688
				xmax = 1155.878
				text = "M"
			intervals [2643]:
				xmin = 1155.878
				xmax = 1155.958
				text = "sp"
			intervals [2644]:
				xmin = 1155.958
				xmax = 1157.9715
				text = ""
			intervals [2645]:
				xmin = 1157.9715
				xmax = 1158.0415
				text = "W"
			intervals [2646]:
				xmin = 1158.0415
				xmax = 1158.0715
				text = "AH1"
			intervals [2647]:
				xmin = 1158.0715
				xmax = 1158.1015
				text = "T"
			intervals [2648]:
				xmin = 1158.1015
				xmax = 1158.1515
				text = "AH0"
			intervals [2649]:
				xmin = 1158.1515
				xmax = 1158.2115
				text = "B"
			intervals [2650]:
				xmin = 1158.2115
				xmax = 1158.2715
				text = "AW1"
			intervals [2651]:
				xmin = 1158.2715
				xmax = 1158.3315
				text = "T"
			intervals [2652]:
				xmin = 1158.3315
				xmax = 1158.3815
				text = "DH"
			intervals [2653]:
				xmin = 1158.3815
				xmax = 1158.4615
				text = "AH1"
			intervals [2654]:
				xmin = 1158.4615
				xmax = 1158.4915
				text = "sp"
			intervals [2655]:
				xmin = 1158.4915
				xmax = 1158.5415
				text = "B"
			intervals [2656]:
				xmin = 1158.5415
				xmax = 1158.6515
				text = "EH1"
			intervals [2657]:
				xmin = 1158.6515
				xmax = 1158.7315
				text = "S"
			intervals [2658]:
				xmin = 1158.7315
				xmax = 1158.7915
				text = "T"
			intervals [2659]:
				xmin = 1158.7915
				xmax = 1158.8515
				text = "P"
			intervals [2660]:
				xmin = 1158.8515
				xmax = 1158.9715
				text = "IY1"
			intervals [2661]:
				xmin = 1158.9715
				xmax = 1159.0615
				text = "CH"
			intervals [2662]:
				xmin = 1159.0615
				xmax = 1159.1815
				text = "ER0"
			intervals [2663]:
				xmin = 1159.1815
				xmax = 1159.3615
				text = "sp"
			intervals [2664]:
				xmin = 1159.3615
				xmax = 1159.4715
				text = "T"
			intervals [2665]:
				xmin = 1159.4715
				xmax = 1159.5515
				text = "IY1"
			intervals [2666]:
				xmin = 1159.5515
				xmax = 1159.6715
				text = "CH"
			intervals [2667]:
				xmin = 1159.6715
				xmax = 1159.7715
				text = "ER0"
			intervals [2668]:
				xmin = 1159.7715
				xmax = 1159.8615
				text = "Y"
			intervals [2669]:
				xmin = 1159.8615
				xmax = 1159.9215
				text = "UW1"
			intervals [2670]:
				xmin = 1159.9215
				xmax = 1159.9715
				text = "EH1"
			intervals [2671]:
				xmin = 1159.9715
				xmax = 1160.0315
				text = "V"
			intervals [2672]:
				xmin = 1160.0315
				xmax = 1160.1615
				text = "ER0"
			intervals [2673]:
				xmin = 1160.1615
				xmax = 1160.2215
				text = "sp"
			intervals [2674]:
				xmin = 1160.2215
				xmax = 1160.3315
				text = "HH"
			intervals [2675]:
				xmin = 1160.3315
				xmax = 1160.3615
				text = "AE1"
			intervals [2676]:
				xmin = 1160.3615
				xmax = 1160.5115
				text = "D"
			intervals [2677]:
				xmin = 1160.5115
				xmax = 1161.2195
				text = ""
			intervals [2678]:
				xmin = 1161.2195
				xmax = 1161.2695
				text = "D"
			intervals [2679]:
				xmin = 1161.2695
				xmax = 1161.2995
				text = "UW1"
			intervals [2680]:
				xmin = 1161.2995
				xmax = 1161.3295
				text = "Y"
			intervals [2681]:
				xmin = 1161.3295
				xmax = 1161.3595
				text = "UW1"
			intervals [2682]:
				xmin = 1161.3595
				xmax = 1161.3895
				text = "R"
			intervals [2683]:
				xmin = 1161.3895
				xmax = 1161.4195
				text = "IH0"
			intervals [2684]:
				xmin = 1161.4195
				xmax = 1161.4695
				text = "M"
			intervals [2685]:
				xmin = 1161.4695
				xmax = 1161.5395
				text = "EH1"
			intervals [2686]:
				xmin = 1161.5395
				xmax = 1161.5995
				text = "M"
			intervals [2687]:
				xmin = 1161.5995
				xmax = 1161.6495
				text = "B"
			intervals [2688]:
				xmin = 1161.6495
				xmax = 1161.7095
				text = "ER0"
			intervals [2689]:
				xmin = 1161.7095
				xmax = 1161.7995
				text = "EH1"
			intervals [2690]:
				xmin = 1161.7995
				xmax = 1161.8395
				text = "N"
			intervals [2691]:
				xmin = 1161.8395
				xmax = 1161.9595
				text = "IY0"
			intervals [2692]:
				xmin = 1161.9595
				xmax = 1161.9895
				text = "sp"
			intervals [2693]:
				xmin = 1161.9895
				xmax = 1162.0195
				text = "DH"
			intervals [2694]:
				xmin = 1162.0195
				xmax = 1162.0495
				text = "AH0"
			intervals [2695]:
				xmin = 1162.0495
				xmax = 1162.0795
				text = "T"
			intervals [2696]:
				xmin = 1162.0795
				xmax = 1162.1295
				text = "sp"
			intervals [2697]:
				xmin = 1162.1295
				xmax = 1162.2695
				text = "S"
			intervals [2698]:
				xmin = 1162.2695
				xmax = 1162.3295
				text = "T"
			intervals [2699]:
				xmin = 1162.3295
				xmax = 1162.3995
				text = "IH1"
			intervals [2700]:
				xmin = 1162.3995
				xmax = 1162.5195
				text = "K"
			intervals [2701]:
				xmin = 1162.5195
				xmax = 1162.6295
				text = "AW1"
			intervals [2702]:
				xmin = 1162.6295
				xmax = 1162.6895
				text = "T"
			intervals [2703]:
				xmin = 1162.6895
				xmax = 1162.7495
				text = "EH1"
			intervals [2704]:
				xmin = 1162.7495
				xmax = 1162.8495
				text = "Z"
			intervals [2705]:
				xmin = 1162.8495
				xmax = 1163.0695
				text = "sp"
			intervals [2706]:
				xmin = 1163.0695
				xmax = 1172.4589
				text = ""
			intervals [2707]:
				xmin = 1172.4589
				xmax = 1172.4989
				text = "M"
			intervals [2708]:
				xmin = 1172.4989
				xmax = 1172.5389
				text = "HH"
			intervals [2709]:
				xmin = 1172.5389
				xmax = 1172.7589
				text = "M"
			intervals [2710]:
				xmin = 1172.7589
				xmax = 1205.1448
				text = "sp"
			intervals [2711]:
				xmin = 1205.1448
				xmax = 1205.1748
				text = "Y"
			intervals [2712]:
				xmin = 1205.1748
				xmax = 1205.2048
				text = "UW1"
			intervals [2713]:
				xmin = 1205.2048
				xmax = 1205.2348
				text = "TH"
			intervals [2714]:
				xmin = 1205.2348
				xmax = 1205.2848
				text = "IH1"
			intervals [2715]:
				xmin = 1205.2848
				xmax = 1205.3648
				text = "NG"
			intervals [2716]:
				xmin = 1205.3648
				xmax = 1205.3948
				text = "K"
			intervals [2717]:
				xmin = 1205.3948
				xmax = 1205.4248
				text = "DH"
			intervals [2718]:
				xmin = 1205.4248
				xmax = 1205.4548
				text = "AE1"
			intervals [2719]:
				xmin = 1205.4548
				xmax = 1205.4848
				text = "T"
			intervals [2720]:
				xmin = 1205.4848
				xmax = 1205.6348
				text = "sp"
			intervals [2721]:
				xmin = 1205.6348
				xmax = 1205.6948
				text = "S"
			intervals [2722]:
				xmin = 1205.6948
				xmax = 1206.2948
				text = "AH1"
			intervals [2723]:
				xmin = 1206.2948
				xmax = 1207.0938
				text = ""
			intervals [2724]:
				xmin = 1207.0938
				xmax = 1207.2238
				text = "S"
			intervals [2725]:
				xmin = 1207.2238
				xmax = 1207.2638
				text = "AH1"
			intervals [2726]:
				xmin = 1207.2638
				xmax = 1207.3038
				text = "M"
			intervals [2727]:
				xmin = 1207.3038
				xmax = 1207.3338
				text = "TH"
			intervals [2728]:
				xmin = 1207.3338
				xmax = 1207.3638
				text = "IH0"
			intervals [2729]:
				xmin = 1207.3638
				xmax = 1207.3938
				text = "N"
			intervals [2730]:
				xmin = 1207.3938
				xmax = 1207.4238
				text = "DH"
			intervals [2731]:
				xmin = 1207.4238
				xmax = 1207.4538
				text = "AE1"
			intervals [2732]:
				xmin = 1207.4538
				xmax = 1207.4938
				text = "T"
			intervals [2733]:
				xmin = 1207.4938
				xmax = 1207.5238
				text = "W"
			intervals [2734]:
				xmin = 1207.5238
				xmax = 1207.5938
				text = "UH1"
			intervals [2735]:
				xmin = 1207.5938
				xmax = 1207.6338
				text = "D"
			intervals [2736]:
				xmin = 1207.6338
				xmax = 1207.7138
				text = "M"
			intervals [2737]:
				xmin = 1207.7138
				xmax = 1207.8038
				text = "EY1"
			intervals [2738]:
				xmin = 1207.8038
				xmax = 1207.8838
				text = "K"
			intervals [2739]:
				xmin = 1207.8838
				xmax = 1207.9538
				text = "EY1"
			intervals [2740]:
				xmin = 1207.9538
				xmax = 1208.0338
				text = "G"
			intervals [2741]:
				xmin = 1208.0338
				xmax = 1208.1538
				text = "IH0"
			intervals [2742]:
				xmin = 1208.1538
				xmax = 1208.1938
				text = "D"
			intervals [2743]:
				xmin = 1208.1938
				xmax = 1208.2738
				text = "T"
			intervals [2744]:
				xmin = 1208.2738
				xmax = 1208.3638
				text = "IY1"
			intervals [2745]:
				xmin = 1208.3638
				xmax = 1208.5038
				text = "CH"
			intervals [2746]:
				xmin = 1208.5038
				xmax = 1208.5738
				text = "ER0"
			intervals [2747]:
				xmin = 1208.5738
				xmax = 1209.0743
				text = "sp"
			intervals [2748]:
				xmin = 1209.0743
				xmax = 1209.1743
				text = "T"
			intervals [2749]:
				xmin = 1209.1743
				xmax = 1209.2443
				text = "EY1"
			intervals [2750]:
				xmin = 1209.2443
				xmax = 1209.3043
				text = "K"
			intervals [2751]:
				xmin = 1209.3043
				xmax = 1209.3343
				text = "IH0"
			intervals [2752]:
				xmin = 1209.3343
				xmax = 1209.4243
				text = "N"
			intervals [2753]:
				xmin = 1209.4243
				xmax = 1209.5243
				text = "T"
			intervals [2754]:
				xmin = 1209.5243
				xmax = 1209.5843
				text = "AY1"
			intervals [2755]:
				xmin = 1209.5843
				xmax = 1209.6143
				text = "M"
			intervals [2756]:
				xmin = 1209.6143
				xmax = 1209.6443
				text = "T"
			intervals [2757]:
				xmin = 1209.6443
				xmax = 1209.6743
				text = "AH0"
			intervals [2758]:
				xmin = 1209.6743
				xmax = 1209.7043
				text = "IH0"
			intervals [2759]:
				xmin = 1209.7043
				xmax = 1209.7343
				text = "K"
			intervals [2760]:
				xmin = 1209.7343
				xmax = 1209.7643
				text = "S"
			intervals [2761]:
				xmin = 1209.7643
				xmax = 1209.7943
				text = "P"
			intervals [2762]:
				xmin = 1209.7943
				xmax = 1209.8243
				text = "L"
			intervals [2763]:
				xmin = 1209.8243
				xmax = 1209.8543
				text = "EY1"
			intervals [2764]:
				xmin = 1209.8543
				xmax = 1210.0843
				text = "N"
			intervals [2765]:
				xmin = 1210.0843
				xmax = 1213.276
				text = ""
			intervals [2766]:
				xmin = 1213.276
				xmax = 1213.406
				text = "W"
			intervals [2767]:
				xmin = 1213.406
				xmax = 1213.436
				text = "AH1"
			intervals [2768]:
				xmin = 1213.436
				xmax = 1213.466
				text = "T"
			intervals [2769]:
				xmin = 1213.466
				xmax = 1213.526
				text = "AH0"
			intervals [2770]:
				xmin = 1213.526
				xmax = 1213.566
				text = "B"
			intervals [2771]:
				xmin = 1213.566
				xmax = 1213.636
				text = "AW1"
			intervals [2772]:
				xmin = 1213.636
				xmax = 1213.686
				text = "T"
			intervals [2773]:
				xmin = 1213.686
				xmax = 1213.716
				text = "DH"
			intervals [2774]:
				xmin = 1213.716
				xmax = 1213.796
				text = "AH0"
			intervals [2775]:
				xmin = 1213.796
				xmax = 1213.886
				text = "W"
			intervals [2776]:
				xmin = 1213.886
				xmax = 1213.976
				text = "ER1"
			intervals [2777]:
				xmin = 1213.976
				xmax = 1214.056
				text = "S"
			intervals [2778]:
				xmin = 1214.056
				xmax = 1214.086
				text = "T"
			intervals [2779]:
				xmin = 1214.086
				xmax = 1214.156
				text = "T"
			intervals [2780]:
				xmin = 1214.156
				xmax = 1214.266
				text = "IY1"
			intervals [2781]:
				xmin = 1214.266
				xmax = 1214.396
				text = "CH"
			intervals [2782]:
				xmin = 1214.396
				xmax = 1214.476
				text = "ER0"
			intervals [2783]:
				xmin = 1214.476
				xmax = 1214.576
				text = "Y"
			intervals [2784]:
				xmin = 1214.576
				xmax = 1214.616
				text = "UW1"
			intervals [2785]:
				xmin = 1214.616
				xmax = 1214.646
				text = "EH1"
			intervals [2786]:
				xmin = 1214.646
				xmax = 1214.746
				text = "V"
			intervals [2787]:
				xmin = 1214.746
				xmax = 1214.856
				text = "ER0"
			intervals [2788]:
				xmin = 1214.856
				xmax = 1214.926
				text = "HH"
			intervals [2789]:
				xmin = 1214.926
				xmax = 1214.966
				text = "AE1"
			intervals [2790]:
				xmin = 1214.966
				xmax = 1215.086
				text = "D"
			intervals [2791]:
				xmin = 1215.086
				xmax = 1215.4486
				text = "sp"
			intervals [2792]:
				xmin = 1215.4486
				xmax = 1215.4986
				text = "W"
			intervals [2793]:
				xmin = 1215.4986
				xmax = 1215.5386
				text = "AO1"
			intervals [2794]:
				xmin = 1215.5386
				xmax = 1215.6286
				text = "Z"
			intervals [2795]:
				xmin = 1215.6286
				xmax = 1215.6586
				text = "DH"
			intervals [2796]:
				xmin = 1215.6586
				xmax = 1215.6986
				text = "EH1"
			intervals [2797]:
				xmin = 1215.6986
				xmax = 1215.7386
				text = "R"
			intervals [2798]:
				xmin = 1215.7386
				xmax = 1215.8486
				text = "EH1"
			intervals [2799]:
				xmin = 1215.8486
				xmax = 1215.8786
				text = "V"
			intervals [2800]:
				xmin = 1215.8786
				xmax = 1215.9086
				text = "ER0"
			intervals [2801]:
				xmin = 1215.9086
				xmax = 1215.9386
				text = "sp"
			intervals [2802]:
				xmin = 1215.9386
				xmax = 1215.9686
				text = "W"
			intervals [2803]:
				xmin = 1215.9686
				xmax = 1215.9986
				text = "AH1"
			intervals [2804]:
				xmin = 1215.9986
				xmax = 1216.2286
				text = "N"
			intervals [2805]:
				xmin = 1216.2286
				xmax = 1217.0765
				text = ""
			intervals [2806]:
				xmin = 1217.0765
				xmax = 1217.1265
				text = "sil"
			intervals [2807]:
				xmin = 1217.1265
				xmax = 1217.2465
				text = "S"
			intervals [2808]:
				xmin = 1217.2465
				xmax = 1217.2965
				text = "T"
			intervals [2809]:
				xmin = 1217.2965
				xmax = 1217.4265
				text = "AE1"
			intervals [2810]:
				xmin = 1217.4265
				xmax = 1217.4665
				text = "N"
			intervals [2811]:
				xmin = 1217.4665
				xmax = 1217.6965
				text = "D"
			intervals [2812]:
				xmin = 1217.6965
				xmax = 1250.6736
				text = ""
			intervals [2813]:
				xmin = 1250.6736
				xmax = 1250.7536
				text = "sil"
			intervals [2814]:
				xmin = 1250.7536
				xmax = 1250.9436
				text = "M"
			intervals [2815]:
				xmin = 1250.9436
				xmax = 1256.2808
				text = ""
			intervals [2816]:
				xmin = 1256.2808
				xmax = 1256.3308
				text = "sil"
			intervals [2817]:
				xmin = 1256.3308
				xmax = 1256.5408
				text = "OW1"
			intervals [2818]:
				xmin = 1256.5408
				xmax = 1256.5808
				text = "R"
			intervals [2819]:
				xmin = 1256.5808
				xmax = 1256.6208
				text = "IY1"
			intervals [2820]:
				xmin = 1256.6208
				xmax = 1256.6708
				text = "L"
			intervals [2821]:
				xmin = 1256.6708
				xmax = 1256.7108
				text = "IY0"
			intervals [2822]:
				xmin = 1256.7108
				xmax = 1256.8708
				text = "sp"
			intervals [2823]:
				xmin = 1256.8708
				xmax = 1264.501
				text = ""
			intervals [2824]:
				xmin = 1264.501
				xmax = 1264.541
				text = "M"
			intervals [2825]:
				xmin = 1264.541
				xmax = 1264.581
				text = "HH"
			intervals [2826]:
				xmin = 1264.581
				xmax = 1264.941
				text = "M"
			intervals [2827]:
				xmin = 1264.941
				xmax = 1264.991
				text = "sp"
			intervals [2828]:
				xmin = 1264.991
				xmax = 1276.5537
				text = ""
			intervals [2829]:
				xmin = 1276.5537
				xmax = 1276.5937
				text = "M"
			intervals [2830]:
				xmin = 1276.5937
				xmax = 1276.6237
				text = "HH"
			intervals [2831]:
				xmin = 1276.6237
				xmax = 1276.9737
				text = "M"
			intervals [2832]:
				xmin = 1276.9737
				xmax = 1292.5746
				text = ""
			intervals [2833]:
				xmin = 1292.5746
				xmax = 1294.6846
				text = "spn"
			intervals [2834]:
				xmin = 1294.6846
				xmax = 1305.694
				text = ""
			intervals [2835]:
				xmin = 1305.694
				xmax = 1305.744
				text = "M"
			intervals [2836]:
				xmin = 1305.744
				xmax = 1306.004
				text = "HH"
			intervals [2837]:
				xmin = 1306.004
				xmax = 1306.124
				text = "M"
			intervals [2838]:
				xmin = 1306.124
				xmax = 1306.214
				text = "sp"
			intervals [2839]:
				xmin = 1306.214
				xmax = 1308.397
				text = ""
			intervals [2840]:
				xmin = 1308.397
				xmax = 1308.437
				text = "W"
			intervals [2841]:
				xmin = 1308.437
				xmax = 1308.487
				text = "ER0"
			intervals [2842]:
				xmin = 1308.487
				xmax = 1308.517
				text = "Y"
			intervals [2843]:
				xmin = 1308.517
				xmax = 1308.567
				text = "UW1"
			intervals [2844]:
				xmin = 1308.567
				xmax = 1308.637
				text = "EH1"
			intervals [2845]:
				xmin = 1308.637
				xmax = 1308.717
				text = "V"
			intervals [2846]:
				xmin = 1308.717
				xmax = 1308.767
				text = "ER0"
			intervals [2847]:
				xmin = 1308.767
				xmax = 1308.797
				text = "IH1"
			intervals [2848]:
				xmin = 1308.797
				xmax = 1308.847
				text = "N"
			intervals [2849]:
				xmin = 1308.847
				xmax = 1308.937
				text = "AH0"
			intervals [2850]:
				xmin = 1308.937
				xmax = 1309.027
				text = "K"
			intervals [2851]:
				xmin = 1309.027
				xmax = 1309.087
				text = "L"
			intervals [2852]:
				xmin = 1309.087
				xmax = 1309.227
				text = "AE1"
			intervals [2853]:
				xmin = 1309.227
				xmax = 1309.347
				text = "S"
			intervals [2854]:
				xmin = 1309.347
				xmax = 1309.387
				text = "W"
			intervals [2855]:
				xmin = 1309.387
				xmax = 1309.427
				text = "EH1"
			intervals [2856]:
				xmin = 1309.427
				xmax = 1309.477
				text = "R"
			intervals [2857]:
				xmin = 1309.477
				xmax = 1309.537
				text = "DH"
			intervals [2858]:
				xmin = 1309.537
				xmax = 1309.607
				text = "IY0"
			intervals [2859]:
				xmin = 1309.607
				xmax = 1309.737
				text = "K"
			intervals [2860]:
				xmin = 1309.737
				xmax = 1309.777
				text = "IH1"
			intervals [2861]:
				xmin = 1309.777
				xmax = 1309.877
				text = "D"
			intervals [2862]:
				xmin = 1309.877
				xmax = 1309.937
				text = "Z"
			intervals [2863]:
				xmin = 1309.937
				xmax = 1310.037
				text = "P"
			intervals [2864]:
				xmin = 1310.037
				xmax = 1310.097
				text = "L"
			intervals [2865]:
				xmin = 1310.097
				xmax = 1310.167
				text = "EY1"
			intervals [2866]:
				xmin = 1310.167
				xmax = 1310.207
				text = "D"
			intervals [2867]:
				xmin = 1310.207
				xmax = 1310.277
				text = "AH0"
			intervals [2868]:
				xmin = 1310.277
				xmax = 1310.377
				text = "T"
			intervals [2869]:
				xmin = 1310.377
				xmax = 1310.407
				text = "R"
			intervals [2870]:
				xmin = 1310.407
				xmax = 1310.477
				text = "IH1"
			intervals [2871]:
				xmin = 1310.477
				xmax = 1310.567
				text = "K"
			intervals [2872]:
				xmin = 1310.567
				xmax = 1310.617
				text = "AA1"
			intervals [2873]:
				xmin = 1310.617
				xmax = 1310.687
				text = "N"
			intervals [2874]:
				xmin = 1310.687
				xmax = 1310.717
				text = "sp"
			intervals [2875]:
				xmin = 1310.717
				xmax = 1310.747
				text = "DH"
			intervals [2876]:
				xmin = 1310.747
				xmax = 1310.817
				text = "AH0"
			intervals [2877]:
				xmin = 1310.817
				xmax = 1310.887
				text = "T"
			intervals [2878]:
				xmin = 1310.887
				xmax = 1310.917
				text = "IY1"
			intervals [2879]:
				xmin = 1310.917
				xmax = 1311.127
				text = "CH"
			intervals [2880]:
				xmin = 1311.127
				xmax = 1311.177
				text = "ER0"
			intervals [2881]:
				xmin = 1311.177
				xmax = 1311.9594
				text = ""
			intervals [2882]:
				xmin = 1311.9594
				xmax = 1312.1894
				text = "sil"
			intervals [2883]:
				xmin = 1312.1894
				xmax = 1312.2194
				text = "AE1"
			intervals [2884]:
				xmin = 1312.2194
				xmax = 1312.2494
				text = "T"
			intervals [2885]:
				xmin = 1312.2494
				xmax = 1312.2794
				text = "sp"
			intervals [2886]:
				xmin = 1312.2794
				xmax = 1312.3094
				text = "S"
			intervals [2887]:
				xmin = 1312.3094
				xmax = 1312.3394
				text = "AH1"
			intervals [2888]:
				xmin = 1312.3394
				xmax = 1312.3794
				text = "M"
			intervals [2889]:
				xmin = 1312.3794
				xmax = 1312.5094
				text = "sp"
			intervals [2890]:
				xmin = 1312.5094
				xmax = 1312.5594
				text = "P"
			intervals [2891]:
				xmin = 1312.5594
				xmax = 1312.6194
				text = "OY1"
			intervals [2892]:
				xmin = 1312.6194
				xmax = 1312.6494
				text = "N"
			intervals [2893]:
				xmin = 1312.6494
				xmax = 1312.6994
				text = "T"
			intervals [2894]:
				xmin = 1312.6994
				xmax = 1312.9794
				text = "sp"
			intervals [2895]:
				xmin = 1312.9794
				xmax = 1326.341
				text = ""
			intervals [2896]:
				xmin = 1326.341
				xmax = 1326.421
				text = "HH"
			intervals [2897]:
				xmin = 1326.421
				xmax = 1326.481
				text = "AW1"
			intervals [2898]:
				xmin = 1326.481
				xmax = 1326.531
				text = "W"
			intervals [2899]:
				xmin = 1326.531
				xmax = 1326.581
				text = "UH1"
			intervals [2900]:
				xmin = 1326.581
				xmax = 1326.631
				text = "D"
			intervals [2901]:
				xmin = 1326.631
				xmax = 1326.691
				text = "DH"
			intervals [2902]:
				xmin = 1326.691
				xmax = 1326.781
				text = "EY1"
			intervals [2903]:
				xmin = 1326.781
				xmax = 1326.871
				text = "R"
			intervals [2904]:
				xmin = 1326.871
				xmax = 1326.991
				text = "IY0"
			intervals [2905]:
				xmin = 1326.991
				xmax = 1327.081
				text = "AE1"
			intervals [2906]:
				xmin = 1327.081
				xmax = 1327.151
				text = "K"
			intervals [2907]:
				xmin = 1327.151
				xmax = 1327.181
				text = "T"
			intervals [2908]:
				xmin = 1327.181
				xmax = 1327.271
				text = "T"
			intervals [2909]:
				xmin = 1327.271
				xmax = 1327.301
				text = "AH0"
			intervals [2910]:
				xmin = 1327.301
				xmax = 1327.351
				text = "DH"
			intervals [2911]:
				xmin = 1327.351
				xmax = 1327.451
				text = "AE1"
			intervals [2912]:
				xmin = 1327.451
				xmax = 1327.531
				text = "T"
			intervals [2913]:
				xmin = 1327.531
				xmax = 1327.581
				text = "sp"
			intervals [2914]:
				xmin = 1327.581
				xmax = 1327.701
				text = "M"
			intervals [2915]:
				xmin = 1327.701
				xmax = 1327.781
				text = "OW1"
			intervals [2916]:
				xmin = 1327.781
				xmax = 1327.901
				text = "S"
			intervals [2917]:
				xmin = 1327.901
				xmax = 1327.951
				text = "L"
			intervals [2918]:
				xmin = 1327.951
				xmax = 1327.981
				text = "IY0"
			intervals [2919]:
				xmin = 1327.981
				xmax = 1330.0747
				text = "sp"
			intervals [2920]:
				xmin = 1330.0747
				xmax = 1330.1647
				text = "Y"
			intervals [2921]:
				xmin = 1330.1647
				xmax = 1330.4347
				text = "AE1"
			intervals [2922]:
				xmin = 1330.4347
				xmax = 1330.8081
				text = ""
			intervals [2923]:
				xmin = 1330.8081
				xmax = 1330.8881
				text = "sil"
			intervals [2924]:
				xmin = 1330.8881
				xmax = 1330.9181
				text = "L"
			intervals [2925]:
				xmin = 1330.9181
				xmax = 1330.9681
				text = "AY1"
			intervals [2926]:
				xmin = 1330.9681
				xmax = 1331.0181
				text = "K"
			intervals [2927]:
				xmin = 1331.0181
				xmax = 1331.0581
				text = "G"
			intervals [2928]:
				xmin = 1331.0581
				xmax = 1331.1381
				text = "EH1"
			intervals [2929]:
				xmin = 1331.1381
				xmax = 1331.1881
				text = "T"
			intervals [2930]:
				xmin = 1331.1881
				xmax = 1331.2181
				text = "IH0"
			intervals [2931]:
				xmin = 1331.2181
				xmax = 1331.2481
				text = "NG"
			intervals [2932]:
				xmin = 1331.2481
				xmax = 1331.3081
				text = "M"
			intervals [2933]:
				xmin = 1331.3081
				xmax = 1331.3781
				text = "AE1"
			intervals [2934]:
				xmin = 1331.3781
				xmax = 1331.4081
				text = "D"
			intervals [2935]:
				xmin = 1331.4081
				xmax = 1331.4381
				text = "ER0"
			intervals [2936]:
				xmin = 1331.4381
				xmax = 1331.9281
				text = "sp"
			intervals [2937]:
				xmin = 1331.9281
				xmax = 1331.9581
				text = "JH"
			intervals [2938]:
				xmin = 1331.9581
				xmax = 1331.9881
				text = "AH1"
			intervals [2939]:
				xmin = 1331.9881
				xmax = 1332.0181
				text = "S"
			intervals [2940]:
				xmin = 1332.0181
				xmax = 1332.0481
				text = "L"
			intervals [2941]:
				xmin = 1332.0481
				xmax = 1332.0781
				text = "AE1"
			intervals [2942]:
				xmin = 1332.0781
				xmax = 1332.1481
				text = "F"
			intervals [2943]:
				xmin = 1332.1481
				xmax = 1332.3181
				text = "IH1"
			intervals [2944]:
				xmin = 1332.3181
				xmax = 1332.3781
				text = "T"
			intervals [2945]:
				xmin = 1332.3781
				xmax = 1332.4781
				text = "AO1"
			intervals [2946]:
				xmin = 1332.4781
				xmax = 1332.5081
				text = "F"
			intervals [2947]:
				xmin = 1332.5081
				xmax = 1332.5581
				text = "ER0"
			intervals [2948]:
				xmin = 1332.5581
				xmax = 1332.6681
				text = "HH"
			intervals [2949]:
				xmin = 1332.6681
				xmax = 1332.6981
				text = "W"
			intervals [2950]:
				xmin = 1332.6981
				xmax = 1332.7281
				text = "AH1"
			intervals [2951]:
				xmin = 1332.7281
				xmax = 1332.7781
				text = "T"
			intervals [2952]:
				xmin = 1332.7781
				xmax = 1332.8581
				text = "sp"
			intervals [2953]:
				xmin = 1332.8581
				xmax = 1343.7423
				text = ""
			intervals [2954]:
				xmin = 1343.7423
				xmax = 1343.7723
				text = "M"
			intervals [2955]:
				xmin = 1343.7723
				xmax = 1343.8423
				text = "HH"
			intervals [2956]:
				xmin = 1343.8423
				xmax = 1344.1523
				text = "M"
			intervals [2957]:
				xmin = 1344.1523
				xmax = 1344.2023
				text = "sp"
			intervals [2958]:
				xmin = 1344.2023
				xmax = 1345.2037
				text = ""
			intervals [2959]:
				xmin = 1345.2037
				xmax = 1345.2737
				text = "HH"
			intervals [2960]:
				xmin = 1345.2737
				xmax = 1345.3037
				text = "AW1"
			intervals [2961]:
				xmin = 1345.3037
				xmax = 1345.3637
				text = "AH0"
			intervals [2962]:
				xmin = 1345.3637
				xmax = 1345.4237
				text = "B"
			intervals [2963]:
				xmin = 1345.4237
				xmax = 1345.5637
				text = "AW1"
			intervals [2964]:
				xmin = 1345.5637
				xmax = 1345.6037
				text = "T"
			intervals [2965]:
				xmin = 1345.6037
				xmax = 1345.7437
				text = "sp"
			intervals [2966]:
				xmin = 1345.7437
				xmax = 1346.0137
				text = "AH1"
			intervals [2967]:
				xmin = 1346.0137
				xmax = 1346.1237
				text = "sp"
			intervals [2968]:
				xmin = 1346.1237
				xmax = 1347.0269
				text = ""
			intervals [2969]:
				xmin = 1347.0269
				xmax = 1347.0869
				text = "D"
			intervals [2970]:
				xmin = 1347.0869
				xmax = 1347.1169
				text = "IH0"
			intervals [2971]:
				xmin = 1347.1169
				xmax = 1347.1569
				text = "D"
			intervals [2972]:
				xmin = 1347.1569
				xmax = 1347.2269
				text = "EH1"
			intervals [2973]:
				xmin = 1347.2269
				xmax = 1347.2869
				text = "N"
			intervals [2974]:
				xmin = 1347.2869
				xmax = 1347.3269
				text = "IY0"
			intervals [2975]:
				xmin = 1347.3269
				xmax = 1347.3669
				text = "W"
			intervals [2976]:
				xmin = 1347.3669
				xmax = 1347.3969
				text = "AH2"
			intervals [2977]:
				xmin = 1347.3969
				xmax = 1347.4469
				text = "N"
			intervals [2978]:
				xmin = 1347.4469
				xmax = 1347.4969
				text = "EH1"
			intervals [2979]:
				xmin = 1347.4969
				xmax = 1347.5369
				text = "V"
			intervals [2980]:
				xmin = 1347.5369
				xmax = 1347.6269
				text = "ER0"
			intervals [2981]:
				xmin = 1347.6269
				xmax = 1347.7169
				text = "P"
			intervals [2982]:
				xmin = 1347.7169
				xmax = 1347.7869
				text = "L"
			intervals [2983]:
				xmin = 1347.7869
				xmax = 1347.8469
				text = "EY1"
			intervals [2984]:
				xmin = 1347.8469
				xmax = 1347.9169
				text = "DH"
			intervals [2985]:
				xmin = 1347.9169
				xmax = 1347.9569
				text = "IY0"
			intervals [2986]:
				xmin = 1347.9569
				xmax = 1348.0669
				text = "OW1"
			intervals [2987]:
				xmin = 1348.0669
				xmax = 1348.1369
				text = "L"
			intervals [2988]:
				xmin = 1348.1369
				xmax = 1348.1669
				text = "D"
			intervals [2989]:
				xmin = 1348.1669
				xmax = 1348.2069
				text = "sp"
			intervals [2990]:
				xmin = 1348.2069
				xmax = 1348.2569
				text = "TH"
			intervals [2991]:
				xmin = 1348.2569
				xmax = 1348.3269
				text = "AH1"
			intervals [2992]:
				xmin = 1348.3269
				xmax = 1348.4069
				text = "M"
			intervals [2993]:
				xmin = 1348.4069
				xmax = 1348.4669
				text = "sp"
			intervals [2994]:
				xmin = 1348.4669
				xmax = 1348.5569
				text = "T"
			intervals [2995]:
				xmin = 1348.5569
				xmax = 1348.6769
				text = "AE1"
			intervals [2996]:
				xmin = 1348.6769
				xmax = 1348.7369
				text = "K"
			intervals [2997]:
				xmin = 1348.7369
				xmax = 1348.7769
				text = "sp"
			intervals [2998]:
				xmin = 1348.7769
				xmax = 1348.8869
				text = "T"
			intervals [2999]:
				xmin = 1348.8869
				xmax = 1348.9169
				text = "R"
			intervals [3000]:
				xmin = 1348.9169
				xmax = 1348.9569
				text = "IH1"
			intervals [3001]:
				xmin = 1348.9569
				xmax = 1349.0069
				text = "K"
			intervals [3002]:
				xmin = 1349.0069
				xmax = 1349.7721
				text = "sp"
			intervals [3003]:
				xmin = 1349.7721
				xmax = 1349.8221
				text = "B"
			intervals [3004]:
				xmin = 1349.8221
				xmax = 1349.8521
				text = "AE1"
			intervals [3005]:
				xmin = 1349.8521
				xmax = 1349.8821
				text = "K"
			intervals [3006]:
				xmin = 1349.8821
				xmax = 1349.9121
				text = "S"
			intervals [3007]:
				xmin = 1349.9121
				xmax = 1349.9421
				text = "AY2"
			intervals [3008]:
				xmin = 1349.9421
				xmax = 1349.9821
				text = "D"
			intervals [3009]:
				xmin = 1349.9821
				xmax = 1352.9429
				text = ""
			intervals [3010]:
				xmin = 1352.9429
				xmax = 1353.3629
				text = "sil"
			intervals [3011]:
				xmin = 1353.3629
				xmax = 1353.3929
				text = "P"
			intervals [3012]:
				xmin = 1353.3929
				xmax = 1353.4229
				text = "UH1"
			intervals [3013]:
				xmin = 1353.4229
				xmax = 1353.4529
				text = "T"
			intervals [3014]:
				xmin = 1353.4529
				xmax = 1353.4829
				text = "S"
			intervals [3015]:
				xmin = 1353.4829
				xmax = 1353.5129
				text = "AH1"
			intervals [3016]:
				xmin = 1353.5129
				xmax = 1353.5429
				text = "M"
			intervals [3017]:
				xmin = 1353.5429
				xmax = 1353.5729
				text = "TH"
			intervals [3018]:
				xmin = 1353.5729
				xmax = 1353.6029
				text = "IH0"
			intervals [3019]:
				xmin = 1353.6029
				xmax = 1353.6329
				text = "N"
			intervals [3020]:
				xmin = 1353.6329
				xmax = 1353.6629
				text = "IH0"
			intervals [3021]:
				xmin = 1353.6629
				xmax = 1353.6929
				text = "N"
			intervals [3022]:
				xmin = 1353.6929
				xmax = 1353.7229
				text = "DH"
			intervals [3023]:
				xmin = 1353.7229
				xmax = 1353.7529
				text = "AH0"
			intervals [3024]:
				xmin = 1353.7529
				xmax = 1353.8129
				text = "D"
			intervals [3025]:
				xmin = 1353.8129
				xmax = 1353.8629
				text = "R"
			intervals [3026]:
				xmin = 1353.8629
				xmax = 1353.9529
				text = "AO1"
			intervals [3027]:
				xmin = 1353.9529
				xmax = 1354.0429
				text = "R"
			intervals [3028]:
				xmin = 1354.0429
				xmax = 1354.1029
				text = "L"
			intervals [3029]:
				xmin = 1354.1029
				xmax = 1354.1729
				text = "AY1"
			intervals [3030]:
				xmin = 1354.1729
				xmax = 1354.2329
				text = "K"
			intervals [3031]:
				xmin = 1354.2329
				xmax = 1354.2629
				text = "sp"
			intervals [3032]:
				xmin = 1354.2629
				xmax = 1354.3429
				text = "AH0"
			intervals [3033]:
				xmin = 1354.3429
				xmax = 1354.4429
				text = "sp"
			intervals [3034]:
				xmin = 1354.4429
				xmax = 1354.6829
				text = "S"
			intervals [3035]:
				xmin = 1354.6829
				xmax = 1354.7129
				text = "N"
			intervals [3036]:
				xmin = 1354.7129
				xmax = 1354.7429
				text = "EY1"
			intervals [3037]:
				xmin = 1354.7429
				xmax = 1354.7729
				text = "K"
			intervals [3038]:
				xmin = 1354.7729
				xmax = 1355.8852
				text = ""
			intervals [3039]:
				xmin = 1355.8852
				xmax = 1356.3852
				text = "spn"
			intervals [3040]:
				xmin = 1356.3852
				xmax = 1360.034
				text = ""
			intervals [3041]:
				xmin = 1360.034
				xmax = 1360.144
				text = "sil"
			intervals [3042]:
				xmin = 1360.144
				xmax = 1360.354
				text = "OW2"
			intervals [3043]:
				xmin = 1360.354
				xmax = 1360.454
				text = "K"
			intervals [3044]:
				xmin = 1360.454
				xmax = 1360.634
				text = "EY1"
[truncated: 1,573,056 more chars]
