# Supplementary material for: Considering Performance in the Automated and Manual Coding of Sociolinguistic Variables: Lessons From Variable (ING)
Source: Front Artif Intell. 2021 Apr 29;4:648543. doi: 10.3389/frai.2021.648543 (PMC8117961; doi:10.3389/frai.2021.648543)
Supplement: Supplementary file 5 [file Data_Sheet_5.ZIP › CORAAL_VARAligned_as_TextGrids_p1/DCA_se1_ag1_m_04_1.TextGrid]

File type = "ooTextFile"
Object class = "TextGrid"

xmin = 0.0
xmax = 2037.9000453514739
tiers? <exists>
size = 4
item []:
	item [1]:
		class = "IntervalTier"
		name = "DCA_int_08 - words"
		xmin = 0.0
		xmax = 2037.9000453514739
		intervals: size = 3426
			intervals [1]:
				xmin = 0.0
				xmax = 0.478
				text = ""
			intervals [2]:
				xmin = 0.478
				xmax = 0.538
				text = "how"
			intervals [3]:
				xmin = 0.538
				xmax = 0.731
				text = ""
			intervals [4]:
				xmin = 0.731
				xmax = 0.791
				text = "how"
			intervals [5]:
				xmin = 0.791
				xmax = 0.841
				text = ""
			intervals [6]:
				xmin = 0.841
				xmax = 1.241
				text = "many"
			intervals [7]:
				xmin = 1.241
				xmax = 1.281
				text = ""
			intervals [8]:
				xmin = 1.281
				xmax = 1.641
				text = "years"
			intervals [9]:
				xmin = 1.641
				xmax = 1.761
				text = "did"
			intervals [10]:
				xmin = 1.761
				xmax = 1.841
				text = ""
			intervals [11]:
				xmin = 1.841
				xmax = 2.091
				text = "your"
			intervals [12]:
				xmin = 2.091
				xmax = 2.5195
				text = ""
			intervals [13]:
				xmin = 2.5195
				xmax = 2.7495
				text = "dad"
			intervals [14]:
				xmin = 2.7495
				xmax = 2.8295
				text = ""
			intervals [15]:
				xmin = 2.8295
				xmax = 2.9695
				text = "go"
			intervals [16]:
				xmin = 2.9695
				xmax = 3.0795
				text = "to"
			intervals [17]:
				xmin = 3.0795
				xmax = 3.4795
				text = "school"
			intervals [18]:
				xmin = 3.4795
				xmax = 3.5295
				text = ""
			intervals [19]:
				xmin = 3.5295
				xmax = 3.5995
				text = "how"
			intervals [20]:
				xmin = 3.5995
				xmax = 3.6795
				text = ""
			intervals [21]:
				xmin = 3.6795
				xmax = 3.7295
				text = "m-"
			intervals [22]:
				xmin = 3.7295
				xmax = 3.9695
				text = ""
			intervals [23]:
				xmin = 3.9695
				xmax = 4.0895
				text = "what"
			intervals [24]:
				xmin = 4.0895
				xmax = 4.1295
				text = ""
			intervals [25]:
				xmin = 4.1295
				xmax = 4.3695
				text = "grade"
			intervals [26]:
				xmin = 4.3695
				xmax = 4.4095
				text = ""
			intervals [27]:
				xmin = 4.4095
				xmax = 4.4995
				text = "did"
			intervals [28]:
				xmin = 4.4995
				xmax = 4.5295
				text = ""
			intervals [29]:
				xmin = 4.5295
				xmax = 4.6695
				text = "he"
			intervals [30]:
				xmin = 4.6695
				xmax = 4.7995
				text = "come"
			intervals [31]:
				xmin = 4.7995
				xmax = 4.9695
				text = ""
			intervals [32]:
				xmin = 4.9695
				xmax = 5.1495
				text = "through"
			intervals [33]:
				xmin = 5.1495
				xmax = 7.8201
				text = ""
			intervals [34]:
				xmin = 7.8201
				xmax = 7.9401
				text = "you"
			intervals [35]:
				xmin = 7.9401
				xmax = 8.1201
				text = "don't"
			intervals [36]:
				xmin = 8.1201
				xmax = 8.2401
				text = "know"
			intervals [37]:
				xmin = 8.2401
				xmax = 8.5601
				text = "that"
			intervals [38]:
				xmin = 8.5601
				xmax = 8.6044
				text = ""
			intervals [39]:
				xmin = 8.6044
				xmax = 9.2044
				text = "alright"
			intervals [40]:
				xmin = 9.2044
				xmax = 9.8624
				text = ""
			intervals [41]:
				xmin = 9.8624
				xmax = 10.0324
				text = "what"
			intervals [42]:
				xmin = 10.0324
				xmax = 10.1424
				text = "does"
			intervals [43]:
				xmin = 10.1424
				xmax = 10.1724
				text = ""
			intervals [44]:
				xmin = 10.1724
				xmax = 10.2624
				text = "your"
			intervals [45]:
				xmin = 10.2624
				xmax = 10.3124
				text = ""
			intervals [46]:
				xmin = 10.3124
				xmax = 10.5624
				text = "dad"
			intervals [47]:
				xmin = 10.5624
				xmax = 10.6524
				text = ""
			intervals [48]:
				xmin = 10.6524
				xmax = 10.8224
				text = "do"
			intervals [49]:
				xmin = 10.8224
				xmax = 12.9828
				text = ""
			intervals [50]:
				xmin = 12.9828
				xmax = 13.1028
				text = "does"
			intervals [51]:
				xmin = 13.1028
				xmax = 13.1328
				text = ""
			intervals [52]:
				xmin = 13.1328
				xmax = 13.2628
				text = "he"
			intervals [53]:
				xmin = 13.2628
				xmax = 13.4828
				text = "live"
			intervals [54]:
				xmin = 13.4828
				xmax = 13.5228
				text = ""
			intervals [55]:
				xmin = 13.5228
				xmax = 13.6728
				text = "with"
			intervals [56]:
				xmin = 13.6728
				xmax = 13.8328
				text = ""
			intervals [57]:
				xmin = 13.8328
				xmax = 13.9228
				text = "you"
			intervals [58]:
				xmin = 13.9228
				xmax = 15.135
				text = ""
			intervals [59]:
				xmin = 15.135
				xmax = 15.315
				text = "what"
			intervals [60]:
				xmin = 15.315
				xmax = 15.455
				text = "does"
			intervals [61]:
				xmin = 15.455
				xmax = 15.545
				text = "your"
			intervals [62]:
				xmin = 15.545
				xmax = 15.755
				text = "mother"
			intervals [63]:
				xmin = 15.755
				xmax = 15.995
				text = ""
			intervals [64]:
				xmin = 15.995
				xmax = 16.095
				text = "do"
			intervals [65]:
				xmin = 16.095
				xmax = 19.3724
				text = ""
			intervals [66]:
				xmin = 19.3724
				xmax = 19.5124
				text = "what"
			intervals [67]:
				xmin = 19.5124
				xmax = 19.6424
				text = "does"
			intervals [68]:
				xmin = 19.6424
				xmax = 19.6724
				text = ""
			intervals [69]:
				xmin = 19.6724
				xmax = 19.7924
				text = "she"
			intervals [70]:
				xmin = 19.7924
				xmax = 19.8624
				text = ""
			intervals [71]:
				xmin = 19.8624
				xmax = 20.0524
				text = "do"
			intervals [72]:
				xmin = 20.0524
				xmax = 20.0924
				text = ""
			intervals [73]:
				xmin = 20.0924
				xmax = 20.1524
				text = "out"
			intervals [74]:
				xmin = 20.1524
				xmax = 20.4824
				text = ""
			intervals [75]:
				xmin = 20.4824
				xmax = 20.5724
				text = "there"
			intervals [76]:
				xmin = 20.5724
				xmax = 23.4813
				text = ""
			intervals [77]:
				xmin = 23.4813
				xmax = 23.9313
				text = "good"
			intervals [78]:
				xmin = 23.9313
				xmax = 24.9575
				text = ""
			intervals [79]:
				xmin = 24.9575
				xmax = 25.0475
				text = "do"
			intervals [80]:
				xmin = 25.0475
				xmax = 25.1575
				text = "you"
			intervals [81]:
				xmin = 25.1575
				xmax = 25.3375
				text = "know"
			intervals [82]:
				xmin = 25.3375
				xmax = 25.5075
				text = "where"
			intervals [83]:
				xmin = 25.5075
				xmax = 25.6475
				text = "your"
			intervals [84]:
				xmin = 25.6475
				xmax = 25.9675
				text = "mom"
			intervals [85]:
				xmin = 25.9675
				xmax = 26.0275
				text = "or"
			intervals [86]:
				xmin = 26.0275
				xmax = 26.1575
				text = "your"
			intervals [87]:
				xmin = 26.1575
				xmax = 26.4075
				text = "dad"
			intervals [88]:
				xmin = 26.4075
				xmax = 26.4475
				text = ""
			intervals [89]:
				xmin = 26.4475
				xmax = 26.5375
				text = "were"
			intervals [90]:
				xmin = 26.5375
				xmax = 26.9075
				text = "born"
			intervals [91]:
				xmin = 26.9075
				xmax = 32.7321
				text = ""
			intervals [92]:
				xmin = 32.7321
				xmax = 33.1121
				text = "good"
			intervals [93]:
				xmin = 33.1121
				xmax = 41.0637
				text = ""
			intervals [94]:
				xmin = 41.0637
				xmax = 41.2237
				text = "alright"
			intervals [95]:
				xmin = 41.2237
				xmax = 41.6938
				text = ""
			intervals [96]:
				xmin = 41.6938
				xmax = 42.0938
				text = "rdx"
			intervals [97]:
				xmin = 42.0938
				xmax = 42.1238
				text = ""
			intervals [98]:
				xmin = 42.1238
				xmax = 42.2938
				text = "what"
			intervals [99]:
				xmin = 42.2938
				xmax = 42.5738
				text = "kind"
			intervals [100]:
				xmin = 42.5738
				xmax = 42.6338
				text = "of"
			intervals [101]:
				xmin = 42.6338
				xmax = 43.1338
				text = "games"
			intervals [102]:
				xmin = 43.1338
				xmax = 43.3038
				text = "do"
			intervals [103]:
				xmin = 43.3038
				xmax = 43.4638
				text = "you"
			intervals [104]:
				xmin = 43.4638
				xmax = 43.5438
				text = ""
			intervals [105]:
				xmin = 43.5438
				xmax = 43.9838
				text = "play"
			intervals [106]:
				xmin = 43.9838
				xmax = 47.7964
				text = ""
			intervals [107]:
				xmin = 47.7964
				xmax = 47.9664
				text = "what"
			intervals [108]:
				xmin = 47.9664
				xmax = 48.0764
				text = "are"
			intervals [109]:
				xmin = 48.0764
				xmax = 48.2864
				text = "some"
			intervals [110]:
				xmin = 48.2864
				xmax = 48.8564
				text = "others"
			intervals [111]:
				xmin = 48.8564
				xmax = 52.4375
				text = ""
			intervals [112]:
				xmin = 52.4375
				xmax = 52.5075
				text = "do"
			intervals [113]:
				xmin = 52.5075
				xmax = 52.5675
				text = "you"
			intervals [114]:
				xmin = 52.5675
				xmax = 52.6675
				text = "ever"
			intervals [115]:
				xmin = 52.6675
				xmax = 52.9275
				text = "play"
			intervals [116]:
				xmin = 52.9275
				xmax = 53.1075
				text = ""
			intervals [117]:
				xmin = 53.1075
				xmax = 53.2275
				text = "with"
			intervals [118]:
				xmin = 53.2275
				xmax = 53.4275
				text = ""
			intervals [119]:
				xmin = 53.4275
				xmax = 53.8075
				text = "marbles"
			intervals [120]:
				xmin = 53.8075
				xmax = 56.335
				text = ""
			intervals [121]:
				xmin = 56.335
				xmax = 56.875
				text = "um"
			intervals [122]:
				xmin = 56.875
				xmax = 57.2423
				text = ""
			intervals [123]:
				xmin = 57.2423
				xmax = 57.4023
				text = "what"
			intervals [124]:
				xmin = 57.4023
				xmax = 57.4623
				text = "are"
			intervals [125]:
				xmin = 57.4623
				xmax = 57.6523
				text = "some"
			intervals [126]:
				xmin = 57.6523
				xmax = 58.0223
				text = "games"
			intervals [127]:
				xmin = 58.0223
				xmax = 58.0823
				text = "you"
			intervals [128]:
				xmin = 58.0823
				xmax = 58.1123
				text = ""
			intervals [129]:
				xmin = 58.1123
				xmax = 58.3123
				text = "play"
			intervals [130]:
				xmin = 58.3123
				xmax = 58.3923
				text = "at"
			intervals [131]:
				xmin = 58.3923
				xmax = 58.4323
				text = ""
			intervals [132]:
				xmin = 58.4323
				xmax = 58.6823
				text = "home"
			intervals [133]:
				xmin = 58.6823
				xmax = 58.7423
				text = "at"
			intervals [134]:
				xmin = 58.7423
				xmax = 58.9423
				text = "night"
			intervals [135]:
				xmin = 58.9423
				xmax = 59.0223
				text = ""
			intervals [136]:
				xmin = 59.0223
				xmax = 59.1423
				text = "like"
			intervals [137]:
				xmin = 59.1423
				xmax = 59.2323
				text = ""
			intervals [138]:
				xmin = 59.2323
				xmax = 59.3923
				text = "if"
			intervals [139]:
				xmin = 59.3923
				xmax = 59.4523
				text = "you"
			intervals [140]:
				xmin = 59.4523
				xmax = 59.6523
				text = "get"
			intervals [141]:
				xmin = 59.6523
				xmax = 59.7123
				text = "out"
			intervals [142]:
				xmin = 59.7123
				xmax = 59.9523
				text = "on"
			intervals [143]:
				xmin = 59.9523
				xmax = 59.9823
				text = ""
			intervals [144]:
				xmin = 59.9823
				xmax = 60.0723
				text = "the"
			intervals [145]:
				xmin = 60.0723
				xmax = 60.4623
				text = "street"
			intervals [146]:
				xmin = 60.4623
				xmax = 60.5023
				text = ""
			intervals [147]:
				xmin = 60.5023
				xmax = 60.5823
				text = "and"
			intervals [148]:
				xmin = 60.5823
				xmax = 61.0123
				text = "play"
			intervals [149]:
				xmin = 61.0123
				xmax = 66.0668
				text = ""
			intervals [150]:
				xmin = 66.0668
				xmax = 66.1468
				text = "do"
			intervals [151]:
				xmin = 66.1468
				xmax = 66.2568
				text = "you"
			intervals [152]:
				xmin = 66.2568
				xmax = 66.3868
				text = "ever"
			intervals [153]:
				xmin = 66.3868
				xmax = 66.6268
				text = "play"
			intervals [154]:
				xmin = 66.6268
				xmax = 66.9768
				text = "games"
			intervals [155]:
				xmin = 66.9768
				xmax = 67.2868
				text = "after"
			intervals [156]:
				xmin = 67.2868
				xmax = 67.8168
				text = "school"
			intervals [157]:
				xmin = 67.8168
				xmax = 68.9438
				text = ""
			intervals [158]:
				xmin = 68.9438
				xmax = 69.0638
				text = "what"
			intervals [159]:
				xmin = 69.0638
				xmax = 69.1238
				text = "do"
			intervals [160]:
				xmin = 69.1238
				xmax = 69.2138
				text = "you"
			intervals [161]:
				xmin = 69.2138
				xmax = 69.4438
				text = "play"
			intervals [162]:
				xmin = 69.4438
				xmax = 71.1016
				text = ""
			intervals [163]:
				xmin = 71.1016
				xmax = 71.2316
				text = "you"
			intervals [164]:
				xmin = 71.2316
				xmax = 71.5216
				text = "stay"
			intervals [165]:
				xmin = 71.5216
				xmax = 71.6516
				text = "up"
			intervals [166]:
				xmin = 71.6516
				xmax = 71.7116
				text = "at"
			intervals [167]:
				xmin = 71.7116
				xmax = 71.7416
				text = ""
			intervals [168]:
				xmin = 71.7416
				xmax = 72.3516
				text = "school"
			intervals [169]:
				xmin = 72.3516
				xmax = 77.5446
				text = ""
			intervals [170]:
				xmin = 77.5446
				xmax = 77.6946
				text = "what"
			intervals [171]:
				xmin = 77.6946
				xmax = 77.9146
				text = "is"
			intervals [172]:
				xmin = 77.9146
				xmax = 78.0346
				text = "your"
			intervals [173]:
				xmin = 78.0346
				xmax = 78.1146
				text = ""
			intervals [174]:
				xmin = 78.1146
				xmax = 78.5646
				text = "favorite"
			intervals [175]:
				xmin = 78.5646
				xmax = 78.9446
				text = "game"
			intervals [176]:
				xmin = 78.9446
				xmax = 81.175
				text = ""
			intervals [177]:
				xmin = 81.175
				xmax = 81.235
				text = "how"
			intervals [178]:
				xmin = 81.235
				xmax = 81.345
				text = "do"
			intervals [179]:
				xmin = 81.345
				xmax = 81.455
				text = "you"
			intervals [180]:
				xmin = 81.455
				xmax = 81.645
				text = "play"
			intervals [181]:
				xmin = 81.645
				xmax = 81.745
				text = ""
			intervals [182]:
				xmin = 81.745
				xmax = 81.945
				text = "football"
			intervals [183]:
				xmin = 81.945
				xmax = 93.7159
				text = ""
			intervals [184]:
				xmin = 93.7159
				xmax = 93.7959
				text = "do"
			intervals [185]:
				xmin = 93.7959
				xmax = 93.9359
				text = "you"
			intervals [186]:
				xmin = 93.9359
				xmax = 94.1559
				text = "make"
			intervals [187]:
				xmin = 94.1559
				xmax = 94.3659
				text = "many"
			intervals [188]:
				xmin = 94.3659
				xmax = 94.9359
				text = "touchdown"
			intervals [189]:
				xmin = 94.9359
				xmax = 95.8384
				text = ""
			intervals [190]:
				xmin = 95.8384
				xmax = 96.0384
				text = "i"
			intervals [191]:
				xmin = 96.0384
				xmax = 96.3184
				text = "bet"
			intervals [192]:
				xmin = 96.3184
				xmax = 96.5184
				text = "you're"
			intervals [193]:
				xmin = 96.5184
				xmax = 96.5784
				text = "a"
			intervals [194]:
				xmin = 96.5784
				xmax = 96.6484
				text = ""
			intervals [195]:
				xmin = 96.6484
				xmax = 96.9484
				text = "good"
			intervals [196]:
				xmin = 96.9484
				xmax = 97.1484
				text = "tell"
			intervals [197]:
				xmin = 97.1484
				xmax = 97.2584
				text = "me"
			intervals [198]:
				xmin = 97.2584
				xmax = 97.4284
				text = "some"
			intervals [199]:
				xmin = 97.4284
				xmax = 97.6084
				text = "more"
			intervals [200]:
				xmin = 97.6084
				xmax = 97.8084
				text = "about"
			intervals [201]:
				xmin = 97.8084
				xmax = 97.8484
				text = ""
			intervals [202]:
				xmin = 97.8484
				xmax = 98.0384
				text = "that"
			intervals [203]:
				xmin = 98.0384
				xmax = 98.0962
				text = ""
			intervals [204]:
				xmin = 98.0962
				xmax = 98.5062
				text = "football"
			intervals [205]:
				xmin = 98.5062
				xmax = 98.8972
				text = ""
			intervals [206]:
				xmin = 98.8972
				xmax = 99.0372
				text = "how"
			intervals [207]:
				xmin = 99.0372
				xmax = 99.3172
				text = "many"
			intervals [208]:
				xmin = 99.3172
				xmax = 99.4472
				text = "are"
			intervals [209]:
				xmin = 99.4472
				xmax = 99.6172
				text = "on"
			intervals [210]:
				xmin = 99.6172
				xmax = 99.6772
				text = "each"
			intervals [211]:
				xmin = 99.6772
				xmax = 99.7472
				text = ""
			intervals [212]:
				xmin = 99.7472
				xmax = 99.9972
				text = "side"
			intervals [213]:
				xmin = 99.9972
				xmax = 101.969
				text = ""
			intervals [214]:
				xmin = 101.969
				xmax = 102.029
				text = "how"
			intervals [215]:
				xmin = 102.029
				xmax = 102.269
				text = "many"
			intervals [216]:
				xmin = 102.269
				xmax = 103.9533
				text = ""
			intervals [217]:
				xmin = 103.9533
				xmax = 103.9933
				text = "oh"
			intervals [218]:
				xmin = 103.9933
				xmax = 104.0233
				text = ""
			intervals [219]:
				xmin = 104.0233
				xmax = 104.1333
				text = "you"
			intervals [220]:
				xmin = 104.1333
				xmax = 104.3233
				text = "could"
			intervals [221]:
				xmin = 104.3233
				xmax = 104.3933
				text = ""
			intervals [222]:
				xmin = 104.3933
				xmax = 104.5333
				text = "play"
			intervals [223]:
				xmin = 104.5333
				xmax = 104.6233
				text = "it"
			intervals [224]:
				xmin = 104.6233
				xmax = 104.7933
				text = "with"
			intervals [225]:
				xmin = 104.7933
				xmax = 104.8433
				text = "a"
			intervals [226]:
				xmin = 104.8433
				xmax = 104.9033
				text = ""
			intervals [227]:
				xmin = 104.9033
				xmax = 105.2533
				text = "few"
			intervals [228]:
				xmin = 105.2533
				xmax = 105.3333
				text = "or"
			intervals [229]:
				xmin = 105.3333
				xmax = 105.3633
				text = "a"
			intervals [230]:
				xmin = 105.3633
				xmax = 105.8233
				text = "whole"
			intervals [231]:
				xmin = 105.8233
				xmax = 105.8533
				text = ""
			intervals [232]:
				xmin = 105.8533
				xmax = 105.9433
				text = "lot"
			intervals [233]:
				xmin = 105.9433
				xmax = 106.9971
				text = ""
			intervals [234]:
				xmin = 106.9971
				xmax = 107.5871
				text = "good"
			intervals [235]:
				xmin = 107.5871
				xmax = 108.0062
				text = ""
			intervals [236]:
				xmin = 108.0062
				xmax = 108.0862
				text = "do"
			intervals [237]:
				xmin = 108.0862
				xmax = 108.2762
				text = "you"
			intervals [238]:
				xmin = 108.2762
				xmax = 108.4662
				text = "ever"
			intervals [239]:
				xmin = 108.4662
				xmax = 108.6562
				text = "play"
			intervals [240]:
				xmin = 108.6562
				xmax = 108.7462
				text = "kick"
			intervals [241]:
				xmin = 108.7462
				xmax = 109.1662
				text = "the"
			intervals [242]:
				xmin = 109.1662
				xmax = 109.8262
				text = "can"
			intervals [243]:
				xmin = 109.8262
				xmax = 111.1599
				text = ""
			intervals [244]:
				xmin = 111.1599
				xmax = 111.2699
				text = "set"
			intervals [245]:
				xmin = 111.2699
				xmax = 111.3699
				text = "your"
			intervals [246]:
				xmin = 111.3699
				xmax = 111.7599
				text = ""
			intervals [247]:
				xmin = 111.7599
				xmax = 111.9499
				text = "pencil"
			intervals [248]:
				xmin = 111.9499
				xmax = 112.0399
				text = ""
			intervals [249]:
				xmin = 112.0399
				xmax = 112.1799
				text = "down"
			intervals [250]:
				xmin = 112.1799
				xmax = 112.2799
				text = ""
			intervals [251]:
				xmin = 112.2799
				xmax = 112.4199
				text = "so"
			intervals [252]:
				xmin = 112.4199
				xmax = 112.4499
				text = ""
			intervals [253]:
				xmin = 112.4499
				xmax = 112.5099
				text = "it"
			intervals [254]:
				xmin = 112.5099
				xmax = 112.5399
				text = ""
			intervals [255]:
				xmin = 112.5399
				xmax = 112.6699
				text = "won't"
			intervals [256]:
				xmin = 112.6699
				xmax = 112.6999
				text = ""
			intervals [257]:
				xmin = 112.6999
				xmax = 112.8999
				text = "make"
			intervals [258]:
				xmin = 112.8999
				xmax = 112.9599
				text = ""
			intervals [259]:
				xmin = 112.9599
				xmax = 113.0299
				text = "a"
			intervals [260]:
				xmin = 113.0299
				xmax = 113.2799
				text = "noise"
			intervals [261]:
				xmin = 113.2799
				xmax = 114.2694
				text = ""
			intervals [262]:
				xmin = 114.2694
				xmax = 114.8294
				text = "alright"
			intervals [263]:
				xmin = 114.8294
				xmax = 115.1334
				text = ""
			intervals [264]:
				xmin = 115.1334
				xmax = 115.4434
				text = "um"
			intervals [265]:
				xmin = 115.4434
				xmax = 116.1651
				text = ""
			intervals [266]:
				xmin = 116.1651
				xmax = 116.3151
				text = "tell"
			intervals [267]:
				xmin = 116.3151
				xmax = 116.4451
				text = "me"
			intervals [268]:
				xmin = 116.4451
				xmax = 116.6851
				text = "about"
			intervals [269]:
				xmin = 116.6851
				xmax = 117.2351
				text = "volleyball"
			intervals [270]:
				xmin = 117.2351
				xmax = 117.3651
				text = "how"
			intervals [271]:
				xmin = 117.3651
				xmax = 117.3951
				text = ""
			intervals [272]:
				xmin = 117.3951
				xmax = 117.5551
				text = "many"
			intervals [273]:
				xmin = 117.5551
				xmax = 117.7051
				text = "do"
			intervals [274]:
				xmin = 117.7051
				xmax = 117.7451
				text = ""
			intervals [275]:
				xmin = 117.7451
				xmax = 117.8551
				text = "you"
			intervals [276]:
				xmin = 117.8551
				xmax = 117.8951
				text = ""
			intervals [277]:
				xmin = 117.8951
				xmax = 118.1351
				text = "play"
			intervals [278]:
				xmin = 118.1351
				xmax = 118.1651
				text = ""
			intervals [279]:
				xmin = 118.1651
				xmax = 118.4151
				text = "with"
			intervals [280]:
				xmin = 118.4151
				xmax = 118.4451
				text = ""
			intervals [281]:
				xmin = 118.4451
				xmax = 118.8651
				text = "volleyball"
			intervals [282]:
				xmin = 118.8651
				xmax = 121.2979
				text = ""
			intervals [283]:
				xmin = 121.2979
				xmax = 121.4679
				text = "what"
			intervals [284]:
				xmin = 121.4679
				xmax = 121.5479
				text = "do"
			intervals [285]:
				xmin = 121.5479
				xmax = 121.6179
				text = "you"
			intervals [286]:
				xmin = 121.6179
				xmax = 121.6779
				text = ""
			intervals [287]:
				xmin = 121.6779
				xmax = 122.0179
				text = "call"
			intervals [288]:
				xmin = 122.0179
				xmax = 122.0879
				text = "it"
			intervals [289]:
				xmin = 122.0879
				xmax = 122.1179
				text = ""
			intervals [290]:
				xmin = 122.1179
				xmax = 122.3579
				text = "when"
			intervals [291]:
				xmin = 122.3579
				xmax = 122.4979
				text = "you"
			intervals [292]:
				xmin = 122.4979
				xmax = 122.8913
				text = ""
			intervals [293]:
				xmin = 122.8913
				xmax = 122.9313
				text = "are"
			intervals [294]:
				xmin = 122.9313
				xmax = 122.9913
				text = ""
			intervals [295]:
				xmin = 122.9913
				xmax = 123.3313
				text = "playing"
			intervals [296]:
				xmin = 123.3313
				xmax = 123.3613
				text = ""
			intervals [297]:
				xmin = 123.3613
				xmax = 124.1113
				text = "basketball"
			intervals [298]:
				xmin = 124.1113
				xmax = 124.1413
				text = ""
			intervals [299]:
				xmin = 124.1413
				xmax = 124.2513
				text = "and"
			intervals [300]:
				xmin = 124.2513
				xmax = 124.3213
				text = "you"
			intervals [301]:
				xmin = 124.3213
				xmax = 124.5913
				text = "try"
			intervals [302]:
				xmin = 124.5913
				xmax = 124.6213
				text = ""
			intervals [303]:
				xmin = 124.6213
				xmax = 124.6813
				text = "to"
			intervals [304]:
				xmin = 124.6813
				xmax = 125.2342
				text = ""
			intervals [305]:
				xmin = 125.2342
				xmax = 125.6842
				text = "shoot"
			intervals [306]:
				xmin = 125.6842
				xmax = 125.8742
				text = "in"
			intervals [307]:
				xmin = 125.8742
				xmax = 125.9942
				text = "the"
			intervals [308]:
				xmin = 125.9942
				xmax = 126.2254
				text = ""
			intervals [309]:
				xmin = 126.2254
				xmax = 126.2954
				text = "wh-"
			intervals [310]:
				xmin = 126.2954
				xmax = 128.1045
				text = ""
			intervals [311]:
				xmin = 128.1045
				xmax = 128.2645
				text = "in"
			intervals [312]:
				xmin = 128.2645
				xmax = 128.3245
				text = "the"
			intervals [313]:
				xmin = 128.3245
				xmax = 128.3545
				text = ""
			intervals [314]:
				xmin = 128.3545
				xmax = 128.8945
				text = "basket"
			intervals [315]:
				xmin = 128.8945
				xmax = 129.4681
				text = ""
			intervals [316]:
				xmin = 129.4681
				xmax = 129.7881
				text = "good"
			intervals [317]:
				xmin = 129.7881
				xmax = 130.3354
				text = ""
			intervals [318]:
				xmin = 130.3354
				xmax = 130.6754
				text = "um"
			intervals [319]:
				xmin = 130.6754
				xmax = 132.5864
				text = ""
			intervals [320]:
				xmin = 132.5864
				xmax = 132.6864
				text = "what"
			intervals [321]:
				xmin = 132.6864
				xmax = 132.7464
				text = "do"
			intervals [322]:
				xmin = 132.7464
				xmax = 132.8464
				text = "you"
			intervals [323]:
				xmin = 132.8464
				xmax = 132.9664
				text = "do"
			intervals [324]:
				xmin = 132.9664
				xmax = 133.0464
				text = "you"
			intervals [325]:
				xmin = 133.0464
				xmax = 133.1464
				text = "ever"
			intervals [326]:
				xmin = 133.1464
				xmax = 133.4064
				text = "play"
			intervals [327]:
				xmin = 133.4064
				xmax = 133.4364
				text = ""
			intervals [328]:
				xmin = 133.4364
				xmax = 133.6264
				text = "hide"
			intervals [329]:
				xmin = 133.6264
				xmax = 133.7264
				text = "and"
			intervals [330]:
				xmin = 133.7264
				xmax = 133.8964
				text = "go"
			intervals [331]:
				xmin = 133.8964
				xmax = 134.1064
				text = "seek"
			intervals [332]:
				xmin = 134.1064
				xmax = 136.1603
				text = ""
			intervals [333]:
				xmin = 136.1603
				xmax = 136.2803
				text = "what"
			intervals [334]:
				xmin = 136.2803
				xmax = 136.3403
				text = "do"
			intervals [335]:
				xmin = 136.3403
				xmax = 136.4003
				text = "you"
			intervals [336]:
				xmin = 136.4003
				xmax = 136.4503
				text = ""
			intervals [337]:
				xmin = 136.4503
				xmax = 136.7403
				text = "call"
			intervals [338]:
				xmin = 136.7403
				xmax = 136.8303
				text = "it"
			intervals [339]:
				xmin = 136.8303
				xmax = 136.9703
				text = "when"
			intervals [340]:
				xmin = 136.9703
				xmax = 137.0703
				text = "the"
			intervals [341]:
				xmin = 137.0703
				xmax = 137.4903
				text = "person"
			intervals [342]:
				xmin = 137.4903
				xmax = 137.5303
				text = ""
			intervals [343]:
				xmin = 137.5303
				xmax = 137.8703
				text = "runs"
			intervals [344]:
				xmin = 137.8703
				xmax = 137.9003
				text = ""
			intervals [345]:
				xmin = 137.9003
				xmax = 138.2803
				text = "in"
			intervals [346]:
				xmin = 138.2803
				xmax = 140.3097
				text = ""
			intervals [347]:
				xmin = 140.3097
				xmax = 140.5197
				text = "when"
			intervals [348]:
				xmin = 140.5197
				xmax = 140.6097
				text = "you're"
			intervals [349]:
				xmin = 140.6097
				xmax = 140.9097
				text = "playing"
			intervals [350]:
				xmin = 140.9097
				xmax = 141.1197
				text = "hide"
			intervals [351]:
				xmin = 141.1197
				xmax = 141.1897
				text = "and"
			intervals [352]:
				xmin = 141.1897
				xmax = 141.3397
				text = "go"
			intervals [353]:
				xmin = 141.3397
				xmax = 141.6697
				text = "seek"
			intervals [354]:
				xmin = 141.6697
				xmax = 141.7897
				text = ""
			intervals [355]:
				xmin = 141.7897
				xmax = 141.9197
				text = "what"
			intervals [356]:
				xmin = 141.9197
				xmax = 141.9797
				text = "do"
			intervals [357]:
				xmin = 141.9797
				xmax = 142.0397
				text = "you"
			intervals [358]:
				xmin = 142.0397
				xmax = 142.1297
				text = ""
			intervals [359]:
				xmin = 142.1297
				xmax = 142.3997
				text = "call"
			intervals [360]:
				xmin = 142.3997
				xmax = 142.4797
				text = "it"
			intervals [361]:
				xmin = 142.4797
				xmax = 142.6597
				text = "when"
			intervals [362]:
				xmin = 142.6597
				xmax = 142.6897
				text = ""
			intervals [363]:
				xmin = 142.6897
				xmax = 142.7597
				text = "you"
			intervals [364]:
				xmin = 142.7597
				xmax = 142.8197
				text = ""
			intervals [365]:
				xmin = 142.8197
				xmax = 143.0897
				text = "try"
			intervals [366]:
				xmin = 143.0897
				xmax = 143.1597
				text = ""
			intervals [367]:
				xmin = 143.1597
				xmax = 143.2197
				text = "to"
			intervals [368]:
				xmin = 143.2197
				xmax = 143.6399
				text = ""
			intervals [369]:
				xmin = 143.6399
				xmax = 143.8999
				text = "run"
			intervals [370]:
				xmin = 143.8999
				xmax = 144.1099
				text = "in"
			intervals [371]:
				xmin = 144.1099
				xmax = 144.2199
				text = "and"
			intervals [372]:
				xmin = 144.2199
				xmax = 144.3299
				text = "they"
			intervals [373]:
				xmin = 144.3299
				xmax = 144.3599
				text = ""
			intervals [374]:
				xmin = 144.3599
				xmax = 144.4799
				text = "don't"
			intervals [375]:
				xmin = 144.4799
				xmax = 144.7496
				text = ""
			intervals [376]:
				xmin = 144.7496
				xmax = 144.9096
				text = "they"
			intervals [377]:
				xmin = 144.9096
				xmax = 144.9396
				text = ""
			intervals [378]:
				xmin = 144.9396
				xmax = 145.1096
				text = "won't"
			intervals [379]:
				xmin = 145.1096
				xmax = 145.3296
				text = "catch"
			intervals [380]:
				xmin = 145.3296
				xmax = 145.4696
				text = ""
			intervals [381]:
				xmin = 145.4696
				xmax = 145.6096
				text = "you"
			intervals [382]:
				xmin = 145.6096
				xmax = 145.6496
				text = ""
			intervals [383]:
				xmin = 145.6496
				xmax = 145.7696
				text = "what"
			intervals [384]:
				xmin = 145.7696
				xmax = 145.8296
				text = "do"
			intervals [385]:
				xmin = 145.8296
				xmax = 145.8896
				text = "you"
			intervals [386]:
				xmin = 145.8896
				xmax = 145.9196
				text = ""
			intervals [387]:
				xmin = 145.9196
				xmax = 146.1696
				text = "call"
			intervals [388]:
				xmin = 146.1696
				xmax = 146.1996
				text = ""
			intervals [389]:
				xmin = 146.1996
				xmax = 146.2896
				text = "that"
			intervals [390]:
				xmin = 146.2896
				xmax = 148.970
				text = ""
			intervals [391]:
				xmin = 148.970
				xmax = 149.320
				text = "okay"
			intervals [392]:
				xmin = 149.320
				xmax = 152.5428
				text = ""
			intervals [393]:
				xmin = 152.5428
				xmax = 152.7328
				text = "do"
			intervals [394]:
				xmin = 152.7328
				xmax = 152.8028
				text = "you"
			intervals [395]:
				xmin = 152.8028
				xmax = 153.0828
				text = ""
			intervals [396]:
				xmin = 153.0828
				xmax = 153.2728
				text = "play"
			intervals [397]:
				xmin = 153.2728
				xmax = 153.3528
				text = ""
			intervals [398]:
				xmin = 153.3528
				xmax = 153.7028
				text = "baseball"
			intervals [399]:
				xmin = 153.7028
				xmax = 153.7528
				text = ""
			intervals [400]:
				xmin = 153.7528
				xmax = 154.0928
				text = "too"
			intervals [401]:
				xmin = 154.0928
				xmax = 155.8078
				text = ""
			intervals [402]:
				xmin = 155.8078
				xmax = 155.9678
				text = "what"
			intervals [403]:
				xmin = 155.9678
				xmax = 156.0278
				text = "do"
			intervals [404]:
				xmin = 156.0278
				xmax = 156.1578
				text = "you"
			intervals [405]:
				xmin = 156.1578
				xmax = 156.4478
				text = "call"
			intervals [406]:
				xmin = 156.4478
				xmax = 156.7478
				text = "those"
			intervals [407]:
				xmin = 156.7478
				xmax = 156.8278
				text = "the"
			intervals [408]:
				xmin = 156.8278
				xmax = 156.8878
				text = "the"
			intervals [409]:
				xmin = 156.8878
				xmax = 157.4778
				text = ""
			intervals [410]:
				xmin = 157.4778
				xmax = 157.9078
				text = "bases"
			intervals [411]:
				xmin = 157.9078
				xmax = 158.0678
				text = "when"
			intervals [412]:
				xmin = 158.0678
				xmax = 158.1778
				text = "you"
			intervals [413]:
				xmin = 158.1778
				xmax = 158.4278
				text = "run"
			intervals [414]:
				xmin = 158.4278
				xmax = 158.6378
				text = "in"
			intervals [415]:
				xmin = 158.6378
				xmax = 158.7778
				text = "to"
			intervals [416]:
				xmin = 158.7778
				xmax = 158.8078
				text = ""
			intervals [417]:
				xmin = 158.8078
				xmax = 158.9678
				text = "the"
			intervals [418]:
				xmin = 158.9678
				xmax = 159.7505
				text = ""
			intervals [419]:
				xmin = 159.7505
				xmax = 160.0205
				text = "first"
			intervals [420]:
				xmin = 160.0205
				xmax = 160.3705
				text = "second"
			intervals [421]:
				xmin = 160.3705
				xmax = 160.4005
				text = ""
			intervals [422]:
				xmin = 160.4005
				xmax = 160.6805
				text = "third"
			intervals [423]:
				xmin = 160.6805
				xmax = 160.7905
				text = "and"
			intervals [424]:
				xmin = 160.7905
				xmax = 160.9205
				text = "then"
			intervals [425]:
				xmin = 160.9205
				xmax = 161.0105
				text = ""
			intervals [426]:
				xmin = 161.0105
				xmax = 161.1305
				text = "what"
			intervals [427]:
				xmin = 161.1305
				xmax = 161.8477
				text = ""
			intervals [428]:
				xmin = 161.8477
				xmax = 162.2377
				text = "home"
			intervals [429]:
				xmin = 162.2377
				xmax = 162.3577
				text = ""
			intervals [430]:
				xmin = 162.3577
				xmax = 163.0077
				text = "good"
			intervals [431]:
				xmin = 163.0077
				xmax = 164.2365
				text = ""
			intervals [432]:
				xmin = 164.2365
				xmax = 164.3165
				text = "do"
			intervals [433]:
				xmin = 164.3165
				xmax = 164.4365
				text = "you"
			intervals [434]:
				xmin = 164.4365
				xmax = 164.6465
				text = "ever"
			intervals [435]:
				xmin = 164.6465
				xmax = 164.9665
				text = "jump"
			intervals [436]:
				xmin = 164.9665
				xmax = 165.0765
				text = "a"
			intervals [437]:
				xmin = 165.0765
				xmax = 165.4065
				text = "rope"
			intervals [438]:
				xmin = 165.4065
				xmax = 168.6477
				text = ""
			intervals [439]:
				xmin = 168.6477
				xmax = 168.7077
				text = "how"
			intervals [440]:
				xmin = 168.7077
				xmax = 168.9077
				text = "many"
			intervals [441]:
				xmin = 168.9077
				xmax = 168.9477
				text = ""
			intervals [442]:
				xmin = 168.9477
				xmax = 169.7577
				text = "sisters"
			intervals [443]:
				xmin = 169.7577
				xmax = 170.706
				text = ""
			intervals [444]:
				xmin = 170.706
				xmax = 170.846
				text = "four"
			intervals [445]:
				xmin = 170.846
				xmax = 171.356
				text = ""
			intervals [446]:
				xmin = 171.356
				xmax = 171.696
				text = "sisters"
			intervals [447]:
				xmin = 171.696
				xmax = 173.6425
				text = ""
			intervals [448]:
				xmin = 173.6425
				xmax = 173.7925
				text = "what"
			intervals [449]:
				xmin = 173.7925
				xmax = 173.8425
				text = "are"
			intervals [450]:
				xmin = 173.8425
				xmax = 174.0225
				text = "your"
			intervals [451]:
				xmin = 174.0225
				xmax = 174.1225
				text = ""
			intervals [452]:
				xmin = 174.1225
				xmax = 174.4725
				text = "favorite"
			intervals [453]:
				xmin = 174.4725
				xmax = 174.5625
				text = ""
			intervals [454]:
				xmin = 174.5625
				xmax = 175.1025
				text = "television"
			intervals [455]:
				xmin = 175.1025
				xmax = 175.2725
				text = ""
			intervals [456]:
				xmin = 175.2725
				xmax = 176.0825
				text = "programs"
			intervals [457]:
				xmin = 176.0825
				xmax = 182.6801
				text = ""
			intervals [458]:
				xmin = 182.6801
				xmax = 182.7901
				text = "do"
			intervals [459]:
				xmin = 182.7901
				xmax = 182.9301
				text = "you"
			intervals [460]:
				xmin = 182.9301
				xmax = 183.1101
				text = "ever"
			intervals [461]:
				xmin = 183.1101
				xmax = 183.4601
				text = "watch"
			intervals [462]:
				xmin = 183.4601
				xmax = 183.5101
				text = ""
			intervals [463]:
				xmin = 183.5101
				xmax = 184.1601
				text = "batman"
			intervals [464]:
				xmin = 184.1601
				xmax = 184.3801
				text = ""
			intervals [465]:
				xmin = 184.3801
				xmax = 184.8601
				text = "or"
			intervals [466]:
				xmin = 184.8601
				xmax = 184.9001
				text = ""
			intervals [467]:
				xmin = 184.9001
				xmax = 184.9301
				text = "<unk>"
			intervals [468]:
				xmin = 184.9301
				xmax = 185.0201
				text = ""
			intervals [469]:
				xmin = 185.0201
				xmax = 185.2301
				text = "or"
			intervals [470]:
				xmin = 185.2301
				xmax = 189.4568
				text = ""
			intervals [471]:
				xmin = 189.4568
				xmax = 189.6568
				text = "what"
			intervals [472]:
				xmin = 189.6568
				xmax = 189.6968
				text = "s"
			intervals [473]:
				xmin = 189.6968
				xmax = 189.7268
				text = ""
			intervals [474]:
				xmin = 189.7268
				xmax = 190.1068
				text = "batman"
			intervals [475]:
				xmin = 190.1068
				xmax = 190.2668
				text = ""
			intervals [476]:
				xmin = 190.2668
				xmax = 190.3868
				text = "about"
			intervals [477]:
				xmin = 190.3868
				xmax = 195.9021
				text = ""
			intervals [478]:
				xmin = 195.9021
				xmax = 196.0321
				text = "what"
			intervals [479]:
				xmin = 196.0321
				xmax = 196.1121
				text = ""
			intervals [480]:
				xmin = 196.1121
				xmax = 196.1421
				text = "s"
			intervals [481]:
				xmin = 196.1421
				xmax = 196.2621
				text = "that"
			intervals [482]:
				xmin = 196.2621
				xmax = 196.3021
				text = ""
			intervals [483]:
				xmin = 196.3021
				xmax = 196.5421
				text = "boy"
			intervals [484]:
				xmin = 196.5421
				xmax = 196.8421
				text = "wonder"
			intervals [485]:
				xmin = 196.8421
				xmax = 196.8721
				text = ""
			intervals [486]:
				xmin = 196.8721
				xmax = 196.9421
				text = "s"
			intervals [487]:
				xmin = 196.9421
				xmax = 197.0721
				text = ""
			intervals [488]:
				xmin = 197.0721
				xmax = 197.1721
				text = "name"
			intervals [489]:
				xmin = 197.1721
				xmax = 201.0445
				text = ""
			intervals [490]:
				xmin = 201.0445
				xmax = 201.1345
				text = "do"
			intervals [491]:
				xmin = 201.1345
				xmax = 201.2745
				text = "you"
			intervals [492]:
				xmin = 201.2745
				xmax = 201.4745
				text = "ever"
			intervals [493]:
				xmin = 201.4745
				xmax = 201.8145
				text = "watch"
			intervals [494]:
				xmin = 201.8145
				xmax = 201.9445
				text = "any"
			intervals [495]:
				xmin = 201.9445
				xmax = 201.9745
				text = ""
			intervals [496]:
				xmin = 201.9745
				xmax = 202.4945
				text = "scary"
			intervals [497]:
				xmin = 202.4945
				xmax = 202.6045
				text = ""
			intervals [498]:
				xmin = 202.6045
				xmax = 202.8945
				text = "things"
			intervals [499]:
				xmin = 202.8945
				xmax = 202.9445
				text = ""
			intervals [500]:
				xmin = 202.9445
				xmax = 203.0945
				text = "on"
			intervals [501]:
				xmin = 203.0945
				xmax = 203.1545
				text = ""
			intervals [502]:
				xmin = 203.1545
				xmax = 203.6045
				text = "television"
			intervals [503]:
				xmin = 203.6045
				xmax = 205.1807
				text = ""
			intervals [504]:
				xmin = 205.1807
				xmax = 205.6107
				text = "ooh"
			intervals [505]:
				xmin = 205.6107
				xmax = 205.7148
				text = ""
			intervals [506]:
				xmin = 205.7148
				xmax = 205.8748
				text = "that"
			intervals [507]:
				xmin = 205.8748
				xmax = 205.9048
				text = ""
			intervals [508]:
				xmin = 205.9048
				xmax = 206.0948
				text = "just"
			intervals [509]:
				xmin = 206.0948
				xmax = 206.3048
				text = "makes"
			intervals [510]:
				xmin = 206.3048
				xmax = 206.3348
				text = ""
			intervals [511]:
				xmin = 206.3348
				xmax = 206.4748
				text = "my"
			intervals [512]:
				xmin = 206.4748
				xmax = 206.5048
				text = ""
			intervals [513]:
				xmin = 206.5048
				xmax = 206.9548
				text = "spine"
			intervals [514]:
				xmin = 206.9548
				xmax = 207.1748
				text = ""
			intervals [515]:
				xmin = 207.1748
				xmax = 207.4348
				text = "tingle"
			intervals [516]:
				xmin = 207.4348
				xmax = 208.8024
				text = ""
			intervals [517]:
				xmin = 208.8024
				xmax = 208.9124
				text = "do"
			intervals [518]:
				xmin = 208.9124
				xmax = 209.1524
				text = "you"
			intervals [519]:
				xmin = 209.1524
				xmax = 209.3624
				text = "have"
			intervals [520]:
				xmin = 209.3624
				xmax = 209.7224
				text = "a"
			intervals [521]:
				xmin = 209.7224
				xmax = 209.7524
				text = ""
			intervals [522]:
				xmin = 209.7524
				xmax = 209.8524
				text = "pet"
			intervals [523]:
				xmin = 209.8524
				xmax = 211.1067
				text = ""
			intervals [524]:
				xmin = 211.1067
				xmax = 211.1967
				text = "do"
			intervals [525]:
				xmin = 211.1967
				xmax = 211.2867
				text = "you"
			intervals [526]:
				xmin = 211.2867
				xmax = 211.4467
				text = "have"
			intervals [527]:
				xmin = 211.4467
				xmax = 211.4767
				text = "a"
			intervals [528]:
				xmin = 211.4767
				xmax = 211.5867
				text = ""
			intervals [529]:
				xmin = 211.5867
				xmax = 211.9467
				text = "pet"
			intervals [530]:
				xmin = 211.9467
				xmax = 216.1228
				text = ""
			intervals [531]:
				xmin = 216.1228
				xmax = 216.2528
				text = "what"
			intervals [532]:
				xmin = 216.2528
				xmax = 216.2828
				text = ""
			intervals [533]:
				xmin = 216.2828
				xmax = 216.4028
				text = "did"
			intervals [534]:
				xmin = 216.4028
				xmax = 216.4528
				text = ""
			intervals [535]:
				xmin = 216.4528
				xmax = 216.5928
				text = "you"
			intervals [536]:
				xmin = 216.5928
				xmax = 216.6228
				text = ""
			intervals [537]:
				xmin = 216.6228
				xmax = 216.8828
				text = "used"
			intervals [538]:
				xmin = 216.8828
				xmax = 216.9528
				text = "to"
			intervals [539]:
				xmin = 216.9528
				xmax = 217.0228
				text = ""
			intervals [540]:
				xmin = 217.0228
				xmax = 217.1728
				text = "have"
			intervals [541]:
				xmin = 217.1728
				xmax = 220.7926
				text = ""
			intervals [542]:
				xmin = 220.7926
				xmax = 221.6326
				text = "wonderful"
			intervals [543]:
				xmin = 221.6326
				xmax = 221.7726
				text = ""
			intervals [544]:
				xmin = 221.7726
				xmax = 221.9326
				text = "was"
			intervals [545]:
				xmin = 221.9326
				xmax = 222.0726
				text = "he"
			intervals [546]:
				xmin = 222.0726
				xmax = 222.1226
				text = ""
			intervals [547]:
				xmin = 222.1226
				xmax = 222.4826
				text = "big"
			intervals [548]:
				xmin = 222.4826
				xmax = 224.7733
				text = ""
			intervals [549]:
				xmin = 224.7733
				xmax = 224.9633
				text = "did"
			intervals [550]:
				xmin = 224.9633
				xmax = 225.1333
				text = "he"
			intervals [551]:
				xmin = 225.1333
				xmax = 225.2333
				text = "eat"
			intervals [552]:
				xmin = 225.2333
				xmax = 225.3433
				text = "a"
			intervals [553]:
				xmin = 225.3433
				xmax = 225.7133
				text = "lot"
			intervals [554]:
				xmin = 225.7133
				xmax = 227.2342
				text = ""
			intervals [555]:
				xmin = 227.2342
				xmax = 227.3942
				text = "when"
			intervals [556]:
				xmin = 227.3942
				xmax = 227.5542
				text = "did"
			intervals [557]:
				xmin = 227.5542
				xmax = 227.6542
				text = "your"
			intervals [558]:
				xmin = 227.6542
				xmax = 228.0442
				text = "sister"
			intervals [559]:
				xmin = 228.0442
				xmax = 228.1142
				text = ""
			intervals [560]:
				xmin = 228.1142
				xmax = 228.2542
				text = "get"
			intervals [561]:
				xmin = 228.2542
				xmax = 228.5042
				text = ""
			intervals [562]:
				xmin = 228.5042
				xmax = 228.7142
				text = "asthma"
			intervals [563]:
				xmin = 228.7142
				xmax = 237.7019
				text = ""
			intervals [564]:
				xmin = 237.7019
				xmax = 238.1719
				text = "oh"
			intervals [565]:
				xmin = 238.1719
				xmax = 240.4445
				text = ""
			intervals [566]:
				xmin = 240.4445
				xmax = 240.5345
				text = "have"
			intervals [567]:
				xmin = 240.5345
				xmax = 240.6445
				text = ""
			intervals [568]:
				xmin = 240.6445
				xmax = 240.7945
				text = "you"
			intervals [569]:
				xmin = 240.7945
				xmax = 241.3345
				text = "ever"
			intervals [570]:
				xmin = 241.3345
				xmax = 241.4304
				text = ""
			intervals [571]:
				xmin = 241.4304
				xmax = 241.9104
				text = "um"
			intervals [572]:
				xmin = 241.9104
				xmax = 242.2631
				text = ""
			intervals [573]:
				xmin = 242.2631
				xmax = 242.5331
				text = "wanted"
			intervals [574]:
				xmin = 242.5331
				xmax = 242.5631
				text = ""
			intervals [575]:
				xmin = 242.5631
				xmax = 242.6431
				text = "to"
			intervals [576]:
				xmin = 242.6431
				xmax = 242.6831
				text = ""
			intervals [577]:
				xmin = 242.6831
				xmax = 242.8631
				text = "get"
			intervals [578]:
				xmin = 242.8631
				xmax = 243.0731
				text = ""
			intervals [579]:
				xmin = 243.0731
				xmax = 243.3331
				text = "a"
			intervals [580]:
				xmin = 243.3331
				xmax = 243.3831
				text = ""
			intervals [581]:
				xmin = 243.3831
				xmax = 243.6731
				text = "wish"
			intervals [582]:
				xmin = 243.6731
				xmax = 244.3007
				text = ""
			intervals [583]:
				xmin = 244.3007
				xmax = 244.4707
				text = "here"
			intervals [584]:
				xmin = 244.4707
				xmax = 244.5707
				text = "i"
			intervals [585]:
				xmin = 244.5707
				xmax = 244.6007
				text = "<unk>"
			intervals [586]:
				xmin = 244.6007
				xmax = 244.8907
				text = "hold"
			intervals [587]:
				xmin = 244.8907
				xmax = 245.1307
				text = "this"
			intervals [588]:
				xmin = 245.1307
				xmax = 245.4107
				text = "for"
			intervals [589]:
				xmin = 245.4107
				xmax = 245.6107
				text = "you"
			intervals [590]:
				xmin = 245.6107
				xmax = 246.0322
				text = ""
			intervals [591]:
				xmin = 246.0322
				xmax = 246.1222
				text = "have"
			intervals [592]:
				xmin = 246.1222
				xmax = 246.1522
				text = ""
			intervals [593]:
				xmin = 246.1522
				xmax = 246.3122
				text = "you"
			intervals [594]:
				xmin = 246.3122
				xmax = 246.4822
				text = "ever"
			intervals [595]:
				xmin = 246.4822
				xmax = 246.8622
				text = "wanted"
			intervals [596]:
				xmin = 246.8622
				xmax = 246.9922
				text = "to"
			intervals [597]:
				xmin = 246.9922
				xmax = 247.1822
				text = "get"
			intervals [598]:
				xmin = 247.1822
				xmax = 247.2522
				text = "a"
			intervals [599]:
				xmin = 247.2522
				xmax = 247.3022
				text = ""
			intervals [600]:
				xmin = 247.3022
				xmax = 248.0322
				text = "wish"
			intervals [601]:
				xmin = 248.0322
				xmax = 248.7946
				text = ""
			intervals [602]:
				xmin = 248.7946
				xmax = 248.9346
				text = "what"
			intervals [603]:
				xmin = 248.9346
				xmax = 248.9946
				text = "do"
			intervals [604]:
				xmin = 248.9946
				xmax = 249.1746
				text = "you"
			intervals [605]:
				xmin = 249.1746
				xmax = 249.2946
				text = "what"
			intervals [606]:
				xmin = 249.2946
				xmax = 249.3546
				text = "do"
			intervals [607]:
				xmin = 249.3546
				xmax = 249.4946
				text = "you"
			intervals [608]:
				xmin = 249.4946
				xmax = 249.7146
				text = "do"
			intervals [609]:
				xmin = 249.7146
				xmax = 249.8146
				text = "to"
			intervals [610]:
				xmin = 249.8146
				xmax = 250.0146
				text = "get"
			intervals [611]:
				xmin = 250.0146
				xmax = 250.0746
				text = "a"
			intervals [612]:
				xmin = 250.0746
				xmax = 250.6846
				text = "wish"
			intervals [613]:
				xmin = 250.6846
				xmax = 253.1646
				text = ""
			intervals [614]:
				xmin = 253.1646
				xmax = 253.3146
				text = "are"
			intervals [615]:
				xmin = 253.3146
				xmax = 253.4946
				text = "there"
			intervals [616]:
				xmin = 253.4946
				xmax = 253.7046
				text = "some"
			intervals [617]:
				xmin = 253.7046
				xmax = 254.0746
				text = "things"
			intervals [618]:
				xmin = 254.0746
				xmax = 254.2046
				text = "you"
			intervals [619]:
				xmin = 254.2046
				xmax = 254.3046
				text = "can"
			intervals [620]:
				xmin = 254.3046
				xmax = 254.7346
				text = "do"
			intervals [621]:
				xmin = 254.7346
				xmax = 255.1816
				text = ""
			intervals [622]:
				xmin = 255.1816
				xmax = 255.2916
				text = "to"
			intervals [623]:
				xmin = 255.2916
				xmax = 255.4916
				text = "get"
			intervals [624]:
				xmin = 255.4916
				xmax = 255.5416
				text = "a"
			intervals [625]:
				xmin = 255.5416
				xmax = 255.5816
				text = ""
			intervals [626]:
				xmin = 255.5816
				xmax = 255.9016
				text = "wish"
			intervals [627]:
				xmin = 255.9016
				xmax = 255.9416
				text = "i"
			intervals [628]:
				xmin = 255.9416
				xmax = 256.1616
				text = "mean"
			intervals [629]:
				xmin = 256.1616
				xmax = 256.2416
				text = "if"
			intervals [630]:
				xmin = 256.2416
				xmax = 256.3116
				text = "you"
			intervals [631]:
				xmin = 256.3116
				xmax = 256.5716
				text = "see"
			intervals [632]:
				xmin = 256.5716
				xmax = 256.6616
				text = "a"
			intervals [633]:
				xmin = 256.6616
				xmax = 256.9416
				text = "white"
			intervals [634]:
				xmin = 256.9416
				xmax = 257.4116
				text = "horse"
			intervals [635]:
				xmin = 257.4116
				xmax = 257.5316
				text = "or"
			intervals [636]:
				xmin = 257.5316
				xmax = 257.9216
				text = "something"
			intervals [637]:
				xmin = 257.9216
				xmax = 258.0016
				text = "do"
			intervals [638]:
				xmin = 258.0016
				xmax = 258.2116
				text = "you"
			intervals [639]:
				xmin = 258.2116
				xmax = 258.7916
				text = "wish"
			intervals [640]:
				xmin = 258.7916
				xmax = 260.2304
				text = ""
			intervals [641]:
				xmin = 260.2304
				xmax = 260.3704
				text = "how"
			intervals [642]:
				xmin = 260.3704
				xmax = 260.4604
				text = "do"
			intervals [643]:
				xmin = 260.4604
				xmax = 260.5804
				text = "you"
			intervals [644]:
				xmin = 260.5804
				xmax = 260.6904
				text = "do"
			intervals [645]:
				xmin = 260.6904
				xmax = 260.8104
				text = "it"
			intervals [646]:
				xmin = 260.8104
				xmax = 260.9304
				text = "what"
			intervals [647]:
				xmin = 260.9304
				xmax = 261.0004
				text = "do"
			intervals [648]:
				xmin = 261.0004
				xmax = 261.0804
				text = "you"
			intervals [649]:
				xmin = 261.0804
				xmax = 261.6104
				text = "say"
			intervals [650]:
				xmin = 261.6104
				xmax = 264.4386
				text = ""
			intervals [651]:
				xmin = 264.4386
				xmax = 264.5586
				text = "do"
			intervals [652]:
				xmin = 264.5586
				xmax = 264.8186
				text = "you"
			intervals [653]:
				xmin = 264.8186
				xmax = 264.9186
				text = ""
			intervals [654]:
				xmin = 264.9186
				xmax = 265.4786
				text = "um"
			intervals [655]:
				xmin = 265.4786
				xmax = 266.0113
				text = ""
			intervals [656]:
				xmin = 266.0113
				xmax = 266.1413
				text = "what"
			intervals [657]:
				xmin = 266.1413
				xmax = 266.2613
				text = "is"
			intervals [658]:
				xmin = 266.2613
				xmax = 266.6313
				text = "something"
			intervals [659]:
				xmin = 266.6313
				xmax = 266.8713
				text = "else"
			intervals [660]:
				xmin = 266.8713
				xmax = 266.9713
				text = "you"
			intervals [661]:
				xmin = 266.9713
				xmax = 267.1313
				text = "can"
			intervals [662]:
				xmin = 267.1313
				xmax = 267.1613
				text = ""
			intervals [663]:
				xmin = 267.1613
				xmax = 267.5213
				text = "wish"
			intervals [664]:
				xmin = 267.5213
				xmax = 267.7213
				text = "on"
			intervals [665]:
				xmin = 267.7213
				xmax = 270.9252
				text = ""
			intervals [666]:
				xmin = 270.9252
				xmax = 271.1952
				text = "good"
			intervals [667]:
				xmin = 271.1952
				xmax = 271.3852
				text = "how"
			intervals [668]:
				xmin = 271.3852
				xmax = 271.4752
				text = "do"
			intervals [669]:
				xmin = 271.4752
				xmax = 271.6052
				text = "you"
			intervals [670]:
				xmin = 271.6052
				xmax = 271.7852
				text = "do"
			intervals [671]:
				xmin = 271.7852
				xmax = 272.0252
				text = "that"
			intervals [672]:
				xmin = 272.0252
				xmax = 274.4628
				text = ""
			intervals [673]:
				xmin = 274.4628
				xmax = 274.6228
				text = "and"
			intervals [674]:
				xmin = 274.6228
				xmax = 274.7528
				text = "then"
			intervals [675]:
				xmin = 274.7528
				xmax = 275.0328
				text = "make"
			intervals [676]:
				xmin = 275.0328
				xmax = 275.1728
				text = "your"
			intervals [677]:
				xmin = 275.1728
				xmax = 275.8028
				text = "wish"
			intervals [678]:
				xmin = 275.8028
				xmax = 276.6637
				text = ""
			intervals [679]:
				xmin = 276.6637
				xmax = 277.1737
				text = "um"
			intervals [680]:
				xmin = 277.1737
				xmax = 277.9387
				text = ""
			intervals [681]:
				xmin = 277.9387
				xmax = 278.1187
				text = "have"
			intervals [682]:
				xmin = 278.1187
				xmax = 278.2587
				text = "you"
			intervals [683]:
				xmin = 278.2587
				xmax = 278.3987
				text = "ever"
			intervals [684]:
				xmin = 278.3987
				xmax = 278.5387
				text = "had"
			intervals [685]:
				xmin = 278.5387
				xmax = 278.6887
				text = "one"
			intervals [686]:
				xmin = 278.6887
				xmax = 278.7487
				text = "of"
			intervals [687]:
				xmin = 278.7487
				xmax = 278.9687
				text = "these"
			intervals [688]:
				xmin = 278.9687
				xmax = 279.3087
				text = "things"
			intervals [689]:
				xmin = 279.3087
				xmax = 279.5787
				text = "around"
			intervals [690]:
				xmin = 279.5787
				xmax = 279.6887
				text = "your"
			intervals [691]:
				xmin = 279.6887
				xmax = 280.0387
				text = "eye"
			intervals [692]:
				xmin = 280.0387
				xmax = 280.4087
				text = "fall"
			intervals [693]:
				xmin = 280.4087
				xmax = 280.7187
				text = "out"
			intervals [694]:
				xmin = 280.7187
				xmax = 281.456
				text = ""
			intervals [695]:
				xmin = 281.456
				xmax = 281.656
				text = "can"
			intervals [696]:
				xmin = 281.656
				xmax = 281.816
				text = "you"
			intervals [697]:
				xmin = 281.816
				xmax = 282.126
				text = "wish"
			intervals [698]:
				xmin = 282.126
				xmax = 282.306
				text = "on"
			intervals [699]:
				xmin = 282.306
				xmax = 282.716
				text = "them"
			intervals [700]:
				xmin = 282.716
				xmax = 285.8038
				text = ""
			intervals [701]:
				xmin = 285.8038
				xmax = 286.1138
				text = "um"
			intervals [702]:
				xmin = 286.1138
				xmax = 286.9991
				text = ""
			intervals [703]:
				xmin = 286.9991
				xmax = 287.1991
				text = "what"
			intervals [704]:
				xmin = 287.1991
				xmax = 287.2591
				text = "do"
			intervals [705]:
				xmin = 287.2591
				xmax = 287.3991
				text = "you"
			intervals [706]:
				xmin = 287.3991
				xmax = 287.5991
				text = "do"
			intervals [707]:
				xmin = 287.5991
				xmax = 287.7891
				text = "on"
			intervals [708]:
				xmin = 287.7891
				xmax = 287.9391
				text = "the"
			intervals [709]:
				xmin = 287.9391
				xmax = 287.9691
				text = ""
			intervals [710]:
				xmin = 287.9691
				xmax = 288.1991
				text = "when"
			intervals [711]:
				xmin = 288.1991
				xmax = 288.3791
				text = "you"
			intervals [712]:
				xmin = 288.3791
				xmax = 288.5391
				text = "have"
			intervals [713]:
				xmin = 288.5391
				xmax = 288.8891
				text = "fried"
			intervals [714]:
				xmin = 288.8891
				xmax = 289.3391
				text = "chicken"
			intervals [715]:
				xmin = 289.3391
				xmax = 289.5091
				text = "for"
			intervals [716]:
				xmin = 289.5091
				xmax = 290.0191
				text = "supper"
			intervals [717]:
				xmin = 290.0191
				xmax = 290.2391
				text = "isn't"
			intervals [718]:
				xmin = 290.2391
				xmax = 290.3691
				text = "there"
			intervals [719]:
				xmin = 290.3691
				xmax = 290.6191
				text = "some"
			intervals [720]:
				xmin = 290.6191
				xmax = 290.7791
				text = "way"
			intervals [721]:
				xmin = 290.7791
				xmax = 290.8791
				text = "you"
			intervals [722]:
				xmin = 290.8791
				xmax = 290.9691
				text = "can"
			intervals [723]:
				xmin = 290.9691
				xmax = 291.1991
				text = "make"
			intervals [724]:
				xmin = 291.1991
				xmax = 291.2591
				text = "a"
			intervals [725]:
				xmin = 291.2591
				xmax = 291.9091
				text = "wish"
			intervals [726]:
				xmin = 291.9091
				xmax = 298.7519
				text = ""
			intervals [727]:
				xmin = 298.7519
				xmax = 298.9219
				text = "what"
			intervals [728]:
				xmin = 298.9219
				xmax = 299.2419
				text = "happens"
			intervals [729]:
				xmin = 299.2419
				xmax = 299.3419
				text = "to"
			intervals [730]:
				xmin = 299.3419
				xmax = 299.4119
				text = "the"
			intervals [731]:
				xmin = 299.4119
				xmax = 299.6419
				text = "one"
			intervals [732]:
				xmin = 299.6419
				xmax = 299.7219
				text = "who"
			intervals [733]:
				xmin = 299.7219
				xmax = 300.0219
				text = "gets"
			intervals [734]:
				xmin = 300.0219
				xmax = 300.0919
				text = "the"
			intervals [735]:
				xmin = 300.0919
				xmax = 300.4019
				text = "little"
			intervals [736]:
				xmin = 300.4019
				xmax = 300.7519
				text = "end"
			intervals [737]:
				xmin = 300.7519
				xmax = 302.5549
				text = ""
			intervals [738]:
				xmin = 302.5549
				xmax = 303.0549
				text = "oh"
			intervals [739]:
				xmin = 303.0549
				xmax = 304.1689
				text = ""
			intervals [740]:
				xmin = 304.1689
				xmax = 304.2789
				text = "do"
			intervals [741]:
				xmin = 304.2789
				xmax = 304.4589
				text = "you"
			intervals [742]:
				xmin = 304.4589
				xmax = 304.6689
				text = "get"
			intervals [743]:
				xmin = 304.6689
				xmax = 304.7689
				text = "to"
			intervals [744]:
				xmin = 304.7689
				xmax = 305.1389
				text = "wish"
			intervals [745]:
				xmin = 305.1389
				xmax = 305.3089
				text = "if"
			intervals [746]:
				xmin = 305.3089
				xmax = 305.5189
				text = "uh"
			intervals [747]:
				xmin = 305.5189
				xmax = 305.6239
				text = ""
			intervals [748]:
				xmin = 305.6239
				xmax = 305.7839
				text = "if"
			intervals [749]:
				xmin = 305.7839
				xmax = 305.8439
				text = ""
			intervals [750]:
				xmin = 305.8439
				xmax = 306.0339
				text = "one"
			intervals [751]:
				xmin = 306.0339
				xmax = 306.0939
				text = "of"
			intervals [752]:
				xmin = 306.0939
				xmax = 306.3439
				text = "these"
			intervals [753]:
				xmin = 306.3439
				xmax = 306.7039
				text = "things"
			intervals [754]:
				xmin = 306.7039
				xmax = 307.0039
				text = "comes"
			intervals [755]:
				xmin = 307.0039
				xmax = 307.3139
				text = "out"
			intervals [756]:
				xmin = 307.3139
				xmax = 307.4339
				text = "if"
			intervals [757]:
				xmin = 307.4339
				xmax = 307.6039
				text = ""
			intervals [758]:
				xmin = 307.6039
				xmax = 307.7139
				text = "you"
			intervals [759]:
				xmin = 307.7139
				xmax = 308.0239
				text = "lose"
			intervals [760]:
				xmin = 308.0239
				xmax = 308.4739
				text = "one"
			intervals [761]:
				xmin = 308.4739
				xmax = 309.3868
				text = ""
			intervals [762]:
				xmin = 309.3868
				xmax = 309.5768
				text = "if"
			intervals [763]:
				xmin = 309.5768
				xmax = 309.6768
				text = "you"
			intervals [764]:
				xmin = 309.6768
				xmax = 310.0468
				text = "lose"
			intervals [765]:
				xmin = 310.0468
				xmax = 310.2868
				text = "a"
			intervals [766]:
				xmin = 310.2868
				xmax = 310.3665
				text = ""
			intervals [767]:
				xmin = 310.3665
				xmax = 310.7165
				text = "tooth"
			intervals [768]:
				xmin = 310.7165
				xmax = 310.8265
				text = "do"
			intervals [769]:
				xmin = 310.8265
				xmax = 311.0265
				text = "you"
			intervals [770]:
				xmin = 311.0265
				xmax = 311.6465
				text = "wish"
			intervals [771]:
				xmin = 311.6465
				xmax = 316.2795
				text = ""
			intervals [772]:
				xmin = 316.2795
				xmax = 316.6495
				text = "oh"
			intervals [773]:
				xmin = 316.6495
				xmax = 316.8295
				text = "and"
			intervals [774]:
				xmin = 316.8295
				xmax = 316.9295
				text = "you"
			intervals [775]:
				xmin = 316.9295
				xmax = 317.1395
				text = "get"
			intervals [776]:
				xmin = 317.1395
				xmax = 317.4695
				text = "one"
			intervals [777]:
				xmin = 317.4695
				xmax = 317.8095
				text = "don't"
			intervals [778]:
				xmin = 317.8095
				xmax = 317.9295
				text = "you"
			intervals [779]:
				xmin = 317.9295
				xmax = 319.1813
				text = ""
			intervals [780]:
				xmin = 319.1813
				xmax = 319.5813
				text = "alright"
			intervals [781]:
				xmin = 319.5813
				xmax = 319.8621
				text = ""
			intervals [782]:
				xmin = 319.8621
				xmax = 320.0721
				text = "tell"
			intervals [783]:
				xmin = 320.0721
				xmax = 320.2021
				text = "me"
			intervals [784]:
				xmin = 320.2021
				xmax = 320.5021
				text = "something"
			intervals [785]:
				xmin = 320.5021
				xmax = 320.7921
				text = "about"
			intervals [786]:
				xmin = 320.7921
				xmax = 321.0321
				text = "this"
			intervals [787]:
				xmin = 321.0321
				xmax = 321.3721
				text = "nice"
			intervals [788]:
				xmin = 321.3721
				xmax = 322.0921
				text = "school"
			intervals [789]:
				xmin = 322.0921
				xmax = 322.1609
				text = ""
			intervals [790]:
				xmin = 322.1609
				xmax = 322.2709
				text = "how"
			intervals [791]:
				xmin = 322.2709
				xmax = 322.4309
				text = "long"
			intervals [792]:
				xmin = 322.4309
				xmax = 322.5309
				text = "have"
			intervals [793]:
				xmin = 322.5309
				xmax = 322.6809
				text = "you"
			intervals [794]:
				xmin = 322.6809
				xmax = 322.8809
				text = "been"
			intervals [795]:
				xmin = 322.8809
				xmax = 323.1609
				text = "going"
			intervals [796]:
				xmin = 323.1609
				xmax = 323.4909
				text = "here"
			intervals [797]:
				xmin = 323.4909
				xmax = 325.0554
				text = ""
			intervals [798]:
				xmin = 325.0554
				xmax = 325.2354
				text = "you"
			intervals [799]:
				xmin = 325.2354
				xmax = 325.4954
				text = "like"
			intervals [800]:
				xmin = 325.4954
				xmax = 325.5954
				text = ""
			intervals [801]:
				xmin = 325.5954
				xmax = 325.6654
				text = "it"
			intervals [802]:
				xmin = 325.6654
				xmax = 327.6759
				text = ""
			intervals [803]:
				xmin = 327.6759
				xmax = 327.7759
				text = "do"
			intervals [804]:
				xmin = 327.7759
				xmax = 327.9359
				text = "you"
			intervals [805]:
				xmin = 327.9359
				xmax = 328.0959
				text = "what"
			intervals [806]:
				xmin = 328.0959
				xmax = 328.1659
				text = "do"
			intervals [807]:
				xmin = 328.1659
				xmax = 328.3259
				text = "you"
			intervals [808]:
				xmin = 328.3259
				xmax = 329.0159
				text = "study"
			intervals [809]:
				xmin = 329.0159
				xmax = 334.0256
				text = ""
			intervals [810]:
				xmin = 334.0256
				xmax = 334.1956
				text = "and"
			intervals [811]:
				xmin = 334.1956
				xmax = 334.4456
				text = "what"
			intervals [812]:
				xmin = 334.4456
				xmax = 334.6656
				text = "else"
			intervals [813]:
				xmin = 334.6656
				xmax = 334.7456
				text = "do"
			intervals [814]:
				xmin = 334.7456
				xmax = 334.8956
				text = "you"
			intervals [815]:
				xmin = 334.8956
				xmax = 335.2956
				text = "take"
			intervals [816]:
				xmin = 335.2956
				xmax = 341.9856
				text = ""
			intervals [817]:
				xmin = 341.9856
				xmax = 342.3556
				text = "oh"
			intervals [818]:
				xmin = 342.3556
				xmax = 342.8722
				text = ""
			intervals [819]:
				xmin = 342.8722
				xmax = 343.0622
				text = "when"
			intervals [820]:
				xmin = 343.0622
				xmax = 343.1722
				text = "you"
			intervals [821]:
				xmin = 343.1722
				xmax = 343.5622
				text = "sit"
			intervals [822]:
				xmin = 343.5622
				xmax = 343.7522
				text = "in"
			intervals [823]:
				xmin = 343.7522
				xmax = 343.9422
				text = "your"
			intervals [824]:
				xmin = 343.9422
				xmax = 343.9922
				text = ""
			intervals [825]:
				xmin = 343.9922
				xmax = 344.7322
				text = "class"
			intervals [826]:
				xmin = 344.7322
				xmax = 344.7622
				text = ""
			intervals [827]:
				xmin = 344.7622
				xmax = 344.9822
				text = "in"
			intervals [828]:
				xmin = 344.9822
				xmax = 345.1722
				text = "your"
			intervals [829]:
				xmin = 345.1722
				xmax = 345.6422
				text = "seat"
			intervals [830]:
				xmin = 345.6422
				xmax = 345.7722
				text = ""
			intervals [831]:
				xmin = 345.7722
				xmax = 345.9722
				text = "what"
			intervals [832]:
				xmin = 345.9722
				xmax = 346.1422
				text = "all"
			intervals [833]:
				xmin = 346.1422
				xmax = 346.1822
				text = ""
			intervals [834]:
				xmin = 346.1822
				xmax = 346.4022
				text = "can"
			intervals [835]:
				xmin = 346.4022
				xmax = 346.5122
				text = "you"
			intervals [836]:
				xmin = 346.5122
				xmax = 347.0922
				text = "see"
			intervals [837]:
				xmin = 347.0922
				xmax = 347.1222
				text = ""
			intervals [838]:
				xmin = 347.1222
				xmax = 347.1822
				text = "in"
			intervals [839]:
				xmin = 347.1822
				xmax = 347.3422
				text = "the"
			intervals [840]:
				xmin = 347.3422
				xmax = 347.7122
				text = "room"
			intervals [841]:
				xmin = 347.7122
				xmax = 354.8342
				text = ""
			intervals [842]:
				xmin = 354.8342
				xmax = 355.3942
				text = "good"
			intervals [843]:
				xmin = 355.3942
				xmax = 356.1445
				text = ""
			intervals [844]:
				xmin = 356.1445
				xmax = 356.3945
				text = "if"
			intervals [845]:
				xmin = 356.3945
				xmax = 356.5645
				text = "you"
			intervals [846]:
				xmin = 356.5645
				xmax = 356.9045
				text = "walk"
			intervals [847]:
				xmin = 356.9045
				xmax = 357.5145
				text = "outside"
			intervals [848]:
				xmin = 357.5145
				xmax = 357.6945
				text = "of"
			intervals [849]:
				xmin = 357.6945
				xmax = 357.8045
				text = "your"
			intervals [850]:
				xmin = 357.8045
				xmax = 357.8745
				text = ""
			intervals [851]:
				xmin = 357.8745
				xmax = 358.7345
				text = "classroom"
			intervals [852]:
				xmin = 358.7345
				xmax = 358.8345
				text = "what"
			intervals [853]:
				xmin = 358.8345
				xmax = 358.8945
				text = "do"
			intervals [854]:
				xmin = 358.8945
				xmax = 359.0045
				text = "you"
			intervals [855]:
				xmin = 359.0045
				xmax = 359.0545
				text = ""
			intervals [856]:
				xmin = 359.0545
				xmax = 359.4145
				text = "call"
			intervals [857]:
				xmin = 359.4145
				xmax = 359.6545
				text = "this"
			intervals [858]:
				xmin = 359.6545
				xmax = 359.9545
				text = "part"
			intervals [859]:
				xmin = 359.9545
				xmax = 360.1545
				text = "out"
			intervals [860]:
				xmin = 360.1545
				xmax = 360.3445
				text = "in"
			intervals [861]:
				xmin = 360.3445
				xmax = 360.6045
				text = "here"
			intervals [862]:
				xmin = 360.6045
				xmax = 363.4928
				text = ""
			intervals [863]:
				xmin = 363.4928
				xmax = 363.8328
				text = "um"
			intervals [864]:
				xmin = 363.8328
				xmax = 364.2821
				text = ""
			intervals [865]:
				xmin = 364.2821
				xmax = 364.4921
				text = "where"
			intervals [866]:
				xmin = 364.4921
				xmax = 364.6621
				text = "would"
			intervals [867]:
				xmin = 364.6621
				xmax = 364.7921
				text = "you"
			intervals [868]:
				xmin = 364.7921
				xmax = 365.0021
				text = "go"
			intervals [869]:
				xmin = 365.0021
				xmax = 365.1021
				text = "to"
			intervals [870]:
				xmin = 365.1021
				xmax = 365.2821
				text = "get"
			intervals [871]:
				xmin = 365.2821
				xmax = 365.3421
				text = "a"
			intervals [872]:
				xmin = 365.3421
				xmax = 365.5421
				text = "drink"
			intervals [873]:
				xmin = 365.5421
				xmax = 365.6921
				text = "of"
			intervals [874]:
				xmin = 365.6921
				xmax = 366.1221
				text = "water"
			intervals [875]:
				xmin = 366.1221
				xmax = 368.2618
				text = ""
			intervals [876]:
				xmin = 368.2618
				xmax = 368.3718
				text = "and"
			intervals [877]:
				xmin = 368.3718
				xmax = 368.5318
				text = "where"
			intervals [878]:
				xmin = 368.5318
				xmax = 368.5918
				text = "do"
			intervals [879]:
				xmin = 368.5918
				xmax = 368.7518
				text = "you"
			intervals [880]:
				xmin = 368.7518
				xmax = 368.9618
				text = "keep"
			intervals [881]:
				xmin = 368.9618
				xmax = 369.0218
				text = ""
			intervals [882]:
				xmin = 369.0218
				xmax = 369.1518
				text = "your"
			intervals [883]:
				xmin = 369.1518
				xmax = 369.4418
				text = "books"
			intervals [884]:
				xmin = 369.4418
				xmax = 371.6658
				text = ""
			intervals [885]:
				xmin = 371.6658
				xmax = 371.9358
				text = "what"
			intervals [886]:
				xmin = 371.9358
				xmax = 372.1974
				text = ""
			intervals [887]:
				xmin = 372.1974
				xmax = 372.3774
				text = "what"
			intervals [888]:
				xmin = 372.3774
				xmax = 372.5074
				text = "if"
			intervals [889]:
				xmin = 372.5074
				xmax = 372.5374
				text = ""
			intervals [890]:
				xmin = 372.5374
				xmax = 372.9474
				text = "you"
			intervals [891]:
				xmin = 372.9474
				xmax = 372.9774
				text = ""
			intervals [892]:
				xmin = 372.9774
				xmax = 373.2274
				text = "are"
			intervals [893]:
				xmin = 373.2274
				xmax = 373.4274
				text = "all"
			intervals [894]:
				xmin = 373.4274
				xmax = 373.5374
				text = "of"
			intervals [895]:
				xmin = 373.5374
				xmax = 373.7374
				text = "your"
			intervals [896]:
				xmin = 373.7374
				xmax = 373.7674
				text = ""
			intervals [897]:
				xmin = 373.7674
				xmax = 374.2774
				text = "courses"
			intervals [898]:
				xmin = 374.2774
				xmax = 374.4474
				text = "on"
			intervals [899]:
				xmin = 374.4474
				xmax = 374.7374
				text = "one"
			intervals [900]:
				xmin = 374.7374
				xmax = 374.8599
				text = ""
			intervals [901]:
				xmin = 374.8599
				xmax = 375.3799
				text = "floor"
			intervals [902]:
				xmin = 375.3799
				xmax = 375.4799
				text = "or"
			intervals [903]:
				xmin = 375.4799
				xmax = 375.6399
				text = "do"
			intervals [904]:
				xmin = 375.6399
				xmax = 375.8399
				text = "you"
			intervals [905]:
				xmin = 375.8399
				xmax = 376.0399
				text = "have"
			intervals [906]:
				xmin = 376.0399
				xmax = 376.1299
				text = ""
			intervals [907]:
				xmin = 376.1299
				xmax = 376.3499
				text = "to"
			intervals [908]:
				xmin = 376.3499
				xmax = 377.7858
				text = ""
			intervals [909]:
				xmin = 377.7858
				xmax = 377.8758
				text = "do"
			intervals [910]:
				xmin = 377.8758
				xmax = 378.0058
				text = "you"
			intervals [911]:
				xmin = 378.0058
				xmax = 378.3258
				text = "go"
			intervals [912]:
				xmin = 378.3258
				xmax = 382.8032
				text = ""
			intervals [913]:
				xmin = 382.8032
				xmax = 382.9032
				text = "well"
			intervals [914]:
				xmin = 382.9032
				xmax = 383.0232
				text = "how"
			intervals [915]:
				xmin = 383.0232
				xmax = 383.1132
				text = "do"
			intervals [916]:
				xmin = 383.1132
				xmax = 383.2232
				text = "you"
			intervals [917]:
				xmin = 383.2232
				xmax = 383.4432
				text = "get"
			intervals [918]:
				xmin = 383.4432
				xmax = 383.6332
				text = "from"
			intervals [919]:
				xmin = 383.6332
				xmax = 383.8932
				text = "these"
			intervals [920]:
				xmin = 383.8932
				xmax = 384.5132
				text = "floors"
			intervals [921]:
				xmin = 384.5132
				xmax = 388.1349
				text = ""
			intervals [922]:
				xmin = 388.1349
				xmax = 388.4649
				text = "oh"
			intervals [923]:
				xmin = 388.4649
				xmax = 388.8149
				text = "what"
			intervals [924]:
				xmin = 388.8149
				xmax = 388.9949
				text = "all"
			intervals [925]:
				xmin = 388.9949
				xmax = 389.0749
				text = "do"
			intervals [926]:
				xmin = 389.0749
				xmax = 389.2149
				text = "you"
			intervals [927]:
				xmin = 389.2149
				xmax = 389.4749
				text = "have"
			intervals [928]:
				xmin = 389.4749
				xmax = 390.1449
				text = "outside"
			intervals [929]:
				xmin = 390.1449
				xmax = 390.4259
				text = ""
			intervals [930]:
				xmin = 390.4259
				xmax = 390.8759
				text = "outside"
			intervals [931]:
				xmin = 390.8759
				xmax = 390.9559
				text = "of"
			intervals [932]:
				xmin = 390.9559
				xmax = 391.0859
				text = "your"
			intervals [933]:
				xmin = 391.0859
				xmax = 391.3459
				text = "school"
			intervals [934]:
				xmin = 391.3459
				xmax = 396.6077
				text = ""
			intervals [935]:
				xmin = 396.6077
				xmax = 396.7977
				text = "what"
			intervals [936]:
				xmin = 396.7977
				xmax = 396.9477
				text = "all"
			intervals [937]:
				xmin = 396.9477
				xmax = 397.0677
				text = "is"
			intervals [938]:
				xmin = 397.0677
				xmax = 397.6277
				text = "outside"
			intervals [939]:
				xmin = 397.6277
				xmax = 397.7077
				text = "to"
			intervals [940]:
				xmin = 397.7077
				xmax = 398.1477
				text = "do"
			intervals [941]:
				xmin = 398.1477
				xmax = 404.8317
				text = ""
			intervals [942]:
				xmin = 404.8317
				xmax = 404.9317
				text = "what"
			intervals [943]:
				xmin = 404.9317
				xmax = 404.9917
				text = "do"
			intervals [944]:
				xmin = 404.9917
				xmax = 405.1317
				text = "you"
			intervals [945]:
				xmin = 405.1317
				xmax = 405.4417
				text = "call"
			intervals [946]:
				xmin = 405.4417
				xmax = 405.6217
				text = "all"
			intervals [947]:
				xmin = 405.6217
				xmax = 405.8317
				text = "this"
			intervals [948]:
				xmin = 405.8317
				xmax = 406.2017
				text = "place"
			intervals [949]:
				xmin = 406.2017
				xmax = 406.4617
				text = "around"
			intervals [950]:
				xmin = 406.4617
				xmax = 406.5617
				text = "the"
			intervals [951]:
				xmin = 406.5617
				xmax = 406.9517
				text = "school"
			intervals [952]:
				xmin = 406.9517
				xmax = 407.1517
				text = "where"
			intervals [953]:
				xmin = 407.1517
				xmax = 407.5917
				text = "y'all"
			intervals [954]:
				xmin = 407.5917
				xmax = 407.6217
				text = ""
			intervals [955]:
				xmin = 407.6217
				xmax = 407.7117
				text = "will"
			intervals [956]:
				xmin = 407.7117
				xmax = 407.7717
				text = "go"
			intervals [957]:
				xmin = 407.7717
				xmax = 408.3117
				text = "outside"
			intervals [958]:
				xmin = 408.3117
				xmax = 408.6617
				text = "and"
			intervals [959]:
				xmin = 408.6617
				xmax = 410.4746
				text = ""
			intervals [960]:
				xmin = 410.4746
				xmax = 410.6546
				text = "you"
			intervals [961]:
				xmin = 410.6546
				xmax = 411.3246
				text = ""
			intervals [962]:
				xmin = 411.3246
				xmax = 411.5546
				text = "call"
			intervals [963]:
				xmin = 411.5546
				xmax = 411.6146
				text = "it"
			intervals [964]:
				xmin = 411.6146
				xmax = 411.6546
				text = "a"
			intervals [965]:
				xmin = 411.6546
				xmax = 411.8246
				text = "yard"
			intervals [966]:
				xmin = 411.8246
				xmax = 413.5069
				text = ""
			intervals [967]:
				xmin = 413.5069
				xmax = 413.7269
				text = "what"
			intervals [968]:
				xmin = 413.7269
				xmax = 413.8169
				text = "do"
			intervals [969]:
				xmin = 413.8169
				xmax = 414.2069
				text = "kids"
			intervals [970]:
				xmin = 414.2069
				xmax = 414.4769
				text = "do"
			intervals [971]:
				xmin = 414.4769
				xmax = 415.0469
				text = "outside"
			intervals [972]:
				xmin = 415.0469
				xmax = 415.2069
				text = "do"
			intervals [973]:
				xmin = 415.2069
				xmax = 415.3769
				text = "they"
			intervals [974]:
				xmin = 415.3769
				xmax = 415.5569
				text = "do"
			intervals [975]:
				xmin = 415.5569
				xmax = 415.8169
				text = "they"
			intervals [976]:
				xmin = 415.8169
				xmax = 429.9228
				text = ""
			intervals [977]:
				xmin = 429.9228
				xmax = 430.0228
				text = "well"
			intervals [978]:
				xmin = 430.0228
				xmax = 430.2528
				text = "that"
			intervals [979]:
				xmin = 430.2528
				xmax = 430.5928
				text = "sounds"
			intervals [980]:
				xmin = 430.5928
				xmax = 430.8228
				text = "like"
			intervals [981]:
				xmin = 430.8228
				xmax = 430.9028
				text = "it"
			intervals [982]:
				xmin = 430.9028
				xmax = 430.9328
				text = "d"
			intervals [983]:
				xmin = 430.9328
				xmax = 431.0728
				text = "be"
			intervals [984]:
				xmin = 431.0728
				xmax = 431.2028
				text = ""
			intervals [985]:
				xmin = 431.2028
				xmax = 431.4828
				text = "fun"
			intervals [986]:
				xmin = 431.4828
				xmax = 431.6528
				text = "out"
			intervals [987]:
				xmin = 431.6528
				xmax = 431.6928
				text = ""
			intervals [988]:
				xmin = 431.6928
				xmax = 432.0028
				text = "there"
			intervals [989]:
				xmin = 432.0028
				xmax = 432.4288
				text = ""
			intervals [990]:
				xmin = 432.4288
				xmax = 432.5588
				text = "do"
			intervals [991]:
				xmin = 432.5588
				xmax = 432.7288
				text = "they"
			intervals [992]:
				xmin = 432.7288
				xmax = 432.9688
				text = "have"
			intervals [993]:
				xmin = 432.9688
				xmax = 433.8288
				text = "swings"
			intervals [994]:
				xmin = 433.8288
				xmax = 436.6482
				text = ""
			intervals [995]:
				xmin = 436.6482
				xmax = 436.7982
				text = "do"
			intervals [996]:
				xmin = 436.7982
				xmax = 436.9582
				text = "they"
			intervals [997]:
				xmin = 436.9582
				xmax = 437.0782
				text = "have"
			intervals [998]:
				xmin = 437.0782
				xmax = 437.2082
				text = "any"
			intervals [999]:
				xmin = 437.2082
				xmax = 437.6482
				text = "monkey"
			intervals [1000]:
				xmin = 437.6482
				xmax = 438.3882
				text = "bars"
			intervals [1001]:
				xmin = 438.3882
				xmax = 439.8385
				text = ""
			intervals [1002]:
				xmin = 439.8385
				xmax = 439.9585
				text = "do"
			intervals [1003]:
				xmin = 439.9585
				xmax = 440.0185
				text = "you"
			intervals [1004]:
				xmin = 440.0185
				xmax = 440.0985
				text = "know"
			intervals [1005]:
				xmin = 440.0985
				xmax = 440.2285
				text = "what"
			intervals [1006]:
				xmin = 440.2285
				xmax = 440.5485
				text = "monkey"
			intervals [1007]:
				xmin = 440.5485
				xmax = 440.5885
				text = ""
			intervals [1008]:
				xmin = 440.5885
				xmax = 440.9985
				text = "bars"
			intervals [1009]:
				xmin = 440.9985
				xmax = 441.4785
				text = "are"
			intervals [1010]:
				xmin = 441.4785
				xmax = 452.8617
				text = ""
			intervals [1011]:
				xmin = 452.8617
				xmax = 453.0117
				text = "have"
			intervals [1012]:
				xmin = 453.0117
				xmax = 453.1617
				text = "you"
			intervals [1013]:
				xmin = 453.1617
				xmax = 453.3317
				text = "ever"
			intervals [1014]:
				xmin = 453.3317
				xmax = 453.6917
				text = "played"
			intervals [1015]:
				xmin = 453.6917
				xmax = 453.9317
				text = "on"
			intervals [1016]:
				xmin = 453.9317
				xmax = 454.2417
				text = "one"
			intervals [1017]:
				xmin = 454.2417
				xmax = 460.5849
				text = ""
			intervals [1018]:
				xmin = 460.5849
				xmax = 460.7249
				text = "i"
			intervals [1019]:
				xmin = 460.7249
				xmax = 460.9149
				text = "bet"
			intervals [1020]:
				xmin = 460.9149
				xmax = 461.0349
				text = "they're"
			intervals [1021]:
				xmin = 461.0349
				xmax = 461.3949
				text = "fun"
			intervals [1022]:
				xmin = 461.3949
				xmax = 461.5849
				text = "aren't"
			intervals [1023]:
				xmin = 461.5849
				xmax = 461.6949
				text = ""
			intervals [1024]:
				xmin = 461.6949
				xmax = 461.7749
				text = "they"
			intervals [1025]:
				xmin = 461.7749
				xmax = 464.2721
				text = ""
			intervals [1026]:
				xmin = 464.2721
				xmax = 464.6021
				text = "what"
			intervals [1027]:
				xmin = 464.6021
				xmax = 464.9021
				text = "do"
			intervals [1028]:
				xmin = 464.9021
				xmax = 465.0126
				text = ""
			intervals [1029]:
				xmin = 465.0126
				xmax = 465.3826
				text = "kids"
			intervals [1030]:
				xmin = 465.3826
				xmax = 465.6726
				text = "do"
			intervals [1031]:
				xmin = 465.6726
				xmax = 465.8926
				text = "when"
			intervals [1032]:
				xmin = 465.8926
				xmax = 466.3226
				text = "school"
			intervals [1033]:
				xmin = 466.3226
				xmax = 466.5226
				text = "is"
			intervals [1034]:
				xmin = 466.5226
				xmax = 467.0726
				text = "out"
			intervals [1035]:
				xmin = 467.0726
				xmax = 472.7761
				text = ""
			intervals [1036]:
				xmin = 472.7761
				xmax = 472.9561
				text = "well"
			intervals [1037]:
				xmin = 472.9561
				xmax = 473.1361
				text = "when"
			intervals [1038]:
				xmin = 473.1361
				xmax = 473.2961
				text = "you"
			intervals [1039]:
				xmin = 473.2961
				xmax = 473.5561
				text = "leave"
			intervals [1040]:
				xmin = 473.5561
				xmax = 473.8461
				text = "here"
			intervals [1041]:
				xmin = 473.8461
				xmax = 474.1261
				text = "after"
			intervals [1042]:
				xmin = 474.1261
				xmax = 474.5261
				text = "school"
			intervals [1043]:
				xmin = 474.5261
				xmax = 474.6161
				text = "do"
			intervals [1044]:
				xmin = 474.6161
				xmax = 474.8161
				text = "you"
			intervals [1045]:
				xmin = 474.8161
				xmax = 474.8461
				text = ""
			intervals [1046]:
				xmin = 474.8461
				xmax = 474.9461
				text = "go"
			intervals [1047]:
				xmin = 474.9461
				xmax = 475.0061
				text = ""
			intervals [1048]:
				xmin = 475.0061
				xmax = 475.2661
				text = "right"
			intervals [1049]:
				xmin = 475.2661
				xmax = 475.4661
				text = "home"
			intervals [1050]:
				xmin = 475.4661
				xmax = 483.9108
				text = ""
			intervals [1051]:
				xmin = 483.9108
				xmax = 484.2608
				text = "uh"
			intervals [1052]:
				xmin = 484.2608
				xmax = 484.3808
				text = "do"
			intervals [1053]:
				xmin = 484.3808
				xmax = 484.6308
				text = "you"
			intervals [1054]:
				xmin = 484.6308
				xmax = 484.7308
				text = "do"
			intervals [1055]:
				xmin = 484.7308
				xmax = 484.9008
				text = "you"
			intervals [1056]:
				xmin = 484.9008
				xmax = 485.2308
				text = "like"
			intervals [1057]:
				xmin = 485.2308
				xmax = 485.3008
				text = "to"
			intervals [1058]:
				xmin = 485.3008
				xmax = 485.4108
				text = ""
			intervals [1059]:
				xmin = 485.4108
				xmax = 485.6508
				text = "play"
			intervals [1060]:
				xmin = 485.6508
				xmax = 486.1608
				text = "games"
			intervals [1061]:
				xmin = 486.1608
				xmax = 486.3208
				text = "where"
			intervals [1062]:
				xmin = 486.3208
				xmax = 486.6208
				text = "you"
			intervals [1063]:
				xmin = 486.6208
				xmax = 489.216
				text = ""
			intervals [1064]:
				xmin = 489.216
				xmax = 489.346
				text = "do"
			intervals [1065]:
				xmin = 489.346
				xmax = 489.556
				text = "you"
			intervals [1066]:
				xmin = 489.556
				xmax = 489.906
				text = "play"
			intervals [1067]:
				xmin = 489.906
				xmax = 490.326
				text = "running"
			intervals [1068]:
				xmin = 490.326
				xmax = 490.946
				text = "games"
			intervals [1069]:
				xmin = 490.946
				xmax = 493.0784
				text = ""
			intervals [1070]:
				xmin = 493.0784
				xmax = 493.8584
				text = "relays"
			intervals [1071]:
				xmin = 493.8584
				xmax = 493.9439
				text = ""
			intervals [1072]:
				xmin = 493.9439
				xmax = 494.6239
				text = "good"
			intervals [1073]:
				xmin = 494.6239
				xmax = 496.2165
				text = ""
			intervals [1074]:
				xmin = 496.2165
				xmax = 496.3065
				text = "do"
			intervals [1075]:
				xmin = 496.3065
				xmax = 496.5365
				text = "you"
			intervals [1076]:
				xmin = 496.5365
				xmax = 496.7965
				text = "did"
			intervals [1077]:
				xmin = 496.7965
				xmax = 497.0165
				text = "you"
			intervals [1078]:
				xmin = 497.0165
				xmax = 497.2165
				text = "ever"
			intervals [1079]:
				xmin = 497.2165
				xmax = 497.4765
				text = "have"
			intervals [1080]:
				xmin = 497.4765
				xmax = 497.6065
				text = "a"
			intervals [1081]:
				xmin = 497.6065
				xmax = 497.9545
				text = ""
			intervals [1082]:
				xmin = 497.9545
				xmax = 498.0245
				text = "a"
			intervals [1083]:
				xmin = 498.0245
				xmax = 498.0845
				text = ""
			intervals [1084]:
				xmin = 498.0845
				xmax = 498.4745
				text = "teacher"
			intervals [1085]:
				xmin = 498.4745
				xmax = 498.7645
				text = "who"
			intervals [1086]:
				xmin = 498.7645
				xmax = 499.1745
				text = "hollered"
			intervals [1087]:
				xmin = 499.1745
				xmax = 499.3545
				text = "a"
			intervals [1088]:
				xmin = 499.3545
				xmax = 499.6445
				text = "lot"
			intervals [1089]:
				xmin = 499.6445
				xmax = 500.6778
				text = ""
			intervals [1090]:
				xmin = 500.6778
				xmax = 500.8378
				text = "have"
			intervals [1091]:
				xmin = 500.8378
				xmax = 500.9478
				text = "you"
			intervals [1092]:
				xmin = 500.9478
				xmax = 501.1078
				text = "got"
			intervals [1093]:
				xmin = 501.1078
				xmax = 501.3978
				text = "one"
			intervals [1094]:
				xmin = 501.3978
				xmax = 501.6878
				text = "this"
			intervals [1095]:
				xmin = 501.6878
				xmax = 501.9778
				text = "year"
			intervals [1096]:
				xmin = 501.9778
				xmax = 503.5874
				text = ""
			intervals [1097]:
				xmin = 503.5874
				xmax = 503.7474
				text = "did"
			intervals [1098]:
				xmin = 503.7474
				xmax = 503.8474
				text = "you"
			intervals [1099]:
				xmin = 503.8474
				xmax = 503.9774
				text = "have"
			intervals [1100]:
				xmin = 503.9774
				xmax = 504.1974
				text = "one"
			intervals [1101]:
				xmin = 504.1974
				xmax = 504.5574
				text = "last"
			intervals [1102]:
				xmin = 504.5574
				xmax = 504.6374
				text = ""
			intervals [1103]:
				xmin = 504.6374
				xmax = 504.9174
				text = "year"
			intervals [1104]:
				xmin = 504.9174
				xmax = 507.0135
				text = ""
			intervals [1105]:
				xmin = 507.0135
				xmax = 507.2135
				text = "tell"
			intervals [1106]:
				xmin = 507.2135
				xmax = 507.3535
				text = "me"
			intervals [1107]:
				xmin = 507.3535
				xmax = 507.5435
				text = "about"
			intervals [1108]:
				xmin = 507.5435
				xmax = 507.6835
				text = "her"
			intervals [1109]:
				xmin = 507.6835
				xmax = 528.6062
				text = ""
			intervals [1110]:
				xmin = 528.6062
				xmax = 528.7762
				text = "you"
			intervals [1111]:
				xmin = 528.7762
				xmax = 528.9462
				text = "mean"
			intervals [1112]:
				xmin = 528.9462
				xmax = 529.1362
				text = "she"
			intervals [1113]:
				xmin = 529.1362
				xmax = 529.3562
				text = "just"
			intervals [1114]:
				xmin = 529.3562
				xmax = 529.6862
				text = "hollered"
			intervals [1115]:
				xmin = 529.6862
				xmax = 529.9162
				text = "about"
			intervals [1116]:
				xmin = 529.9162
				xmax = 530.3462
				text = "little"
			intervals [1117]:
				xmin = 530.3462
				xmax = 530.3762
				text = ""
			intervals [1118]:
				xmin = 530.3762
				xmax = 530.7162
				text = "things"
			intervals [1119]:
				xmin = 530.7162
				xmax = 530.8662
				text = "like"
			intervals [1120]:
				xmin = 530.8662
				xmax = 530.9462
				text = ""
			intervals [1121]:
				xmin = 530.9462
				xmax = 531.2262
				text = "that"
			intervals [1122]:
				xmin = 531.2262
				xmax = 533.6081
				text = ""
			intervals [1123]:
				xmin = 533.6081
				xmax = 534.2681
				text = "mm"
			intervals [1124]:
				xmin = 534.2681
				xmax = 534.8906
				text = ""
			intervals [1125]:
				xmin = 534.8906
				xmax = 535.0406
				text = "did"
			intervals [1126]:
				xmin = 535.0406
				xmax = 535.2806
				text = "she"
			intervals [1127]:
				xmin = 535.2806
				xmax = 535.4506
				text = "ever"
			intervals [1128]:
				xmin = 535.4506
				xmax = 535.8906
				text = "holler"
			intervals [1129]:
				xmin = 535.8906
				xmax = 535.9506
				text = "or"
			intervals [1130]:
				xmin = 535.9506
				xmax = 536.2206
				text = "yell"
			intervals [1131]:
				xmin = 536.2206
				xmax = 536.2906
				text = ""
			intervals [1132]:
				xmin = 536.2906
				xmax = 536.5406
				text = "much"
			intervals [1133]:
				xmin = 536.5406
				xmax = 536.6906
				text = "at"
			intervals [1134]:
				xmin = 536.6906
				xmax = 537.0906
				text = "you"
			intervals [1135]:
				xmin = 537.0906
				xmax = 539.3636
				text = ""
			intervals [1136]:
				xmin = 539.3636
				xmax = 539.4036
				text = "a"
			intervals [1137]:
				xmin = 539.4036
				xmax = 539.4336
				text = ""
			intervals [1138]:
				xmin = 539.4336
				xmax = 539.6936
				text = "whole"
			intervals [1139]:
				xmin = 539.6936
				xmax = 540.1336
				text = "lot"
			intervals [1140]:
				xmin = 540.1336
				xmax = 541.167
				text = ""
			intervals [1141]:
				xmin = 541.167
				xmax = 541.327
				text = "what"
			intervals [1142]:
				xmin = 541.327
				xmax = 541.517
				text = "she"
			intervals [1143]:
				xmin = 541.517
				xmax = 541.787
				text = "yell"
			intervals [1144]:
				xmin = 541.787
				xmax = 541.937
				text = "at"
			intervals [1145]:
				xmin = 541.937
				xmax = 542.197
				text = "you"
			intervals [1146]:
				xmin = 542.197
				xmax = 542.447
				text = "about"
			intervals [1147]:
				xmin = 542.447
				xmax = 552.309
				text = ""
			intervals [1148]:
				xmin = 552.309
				xmax = 552.529
				text = "wow"
			intervals [1149]:
				xmin = 552.529
				xmax = 552.579
				text = ""
			intervals [1150]:
				xmin = 552.579
				xmax = 552.819
				text = "was"
			intervals [1151]:
				xmin = 552.819
				xmax = 552.959
				text = "it"
			intervals [1152]:
				xmin = 552.959
				xmax = 553.169
				text = "your"
			intervals [1153]:
				xmin = 553.169
				xmax = 553.709
				text = "fault"
			intervals [1154]:
				xmin = 553.709
				xmax = 562.3025
				text = ""
			intervals [1155]:
				xmin = 562.3025
				xmax = 562.6525
				text = "oh"
			intervals [1156]:
				xmin = 562.6525
				xmax = 562.6825
				text = ""
			intervals [1157]:
				xmin = 562.6825
				xmax = 562.7525
				text = "and"
			intervals [1158]:
				xmin = 562.7525
				xmax = 562.9225
				text = "then"
			intervals [1159]:
				xmin = 562.9225
				xmax = 563.0925
				text = "she"
			intervals [1160]:
				xmin = 563.0925
				xmax = 563.5825
				text = "started"
			intervals [1161]:
				xmin = 563.5825
				xmax = 566.9809
				text = ""
			intervals [1162]:
				xmin = 566.9809
				xmax = 567.4709
				text = "oh"
			intervals [1163]:
				xmin = 567.4709
				xmax = 567.5309
				text = ""
			intervals [1164]:
				xmin = 567.5309
				xmax = 567.9009
				text = "golly"
			intervals [1165]:
				xmin = 567.9009
				xmax = 568.5523
				text = ""
			intervals [1166]:
				xmin = 568.5523
				xmax = 568.7023
				text = "can"
			intervals [1167]:
				xmin = 568.7023
				xmax = 568.8023
				text = "you"
			intervals [1168]:
				xmin = 568.8023
				xmax = 569.0223
				text = "tell"
			intervals [1169]:
				xmin = 569.0223
				xmax = 569.1623
				text = "me"
			intervals [1170]:
				xmin = 569.1623
				xmax = 569.4223
				text = "about"
			intervals [1171]:
				xmin = 569.4223
				xmax = 569.5523
				text = "the"
			intervals [1172]:
				xmin = 569.5523
				xmax = 569.5823
				text = ""
			intervals [1173]:
				xmin = 569.5823
				xmax = 569.9023
				text = "best"
			intervals [1174]:
				xmin = 569.9023
				xmax = 570.2523
				text = "teacher"
			intervals [1175]:
				xmin = 570.2523
				xmax = 570.3523
				text = "you"
			intervals [1176]:
				xmin = 570.3523
				xmax = 570.5323
				text = "ever"
			intervals [1177]:
				xmin = 570.5323
				xmax = 570.7023
				text = ""
			intervals [1178]:
				xmin = 570.7023
				xmax = 571.0823
				text = "had"
			intervals [1179]:
				xmin = 571.0823
				xmax = 584.0237
				text = ""
			intervals [1180]:
				xmin = 584.0237
				xmax = 584.3537
				text = "this"
			intervals [1181]:
				xmin = 584.3537
				xmax = 584.7037
				text = "year"
			intervals [1182]:
				xmin = 584.7037
				xmax = 585.8302
				text = ""
			intervals [1183]:
				xmin = 585.8302
				xmax = 586.1702
				text = "uh"
			intervals [1184]:
				xmin = 586.1702
				xmax = 587.0999
				text = ""
			intervals [1185]:
				xmin = 587.0999
				xmax = 587.3699
				text = "why"
			intervals [1186]:
				xmin = 587.3699
				xmax = 587.6199
				text = "did"
			intervals [1187]:
				xmin = 587.6199
				xmax = 587.7699
				text = "you"
			intervals [1188]:
				xmin = 587.7699
				xmax = 587.9599
				text = "like"
			intervals [1189]:
				xmin = 587.9599
				xmax = 588.351
				text = ""
			intervals [1190]:
				xmin = 588.351
				xmax = 588.571
				text = "why"
			intervals [1191]:
				xmin = 588.571
				xmax = 588.681
				text = "do"
			intervals [1192]:
				xmin = 588.681
				xmax = 588.861
				text = "you"
			intervals [1193]:
				xmin = 588.861
				xmax = 589.081
				text = "like"
			intervals [1194]:
				xmin = 589.081
				xmax = 589.461
				text = "mister"
			intervals [1195]:
				xmin = 589.461
				xmax = 589.861
				text = "rdx"
			intervals [1196]:
				xmin = 589.861
				xmax = 590.051
				text = "so"
			intervals [1197]:
				xmin = 590.051
				xmax = 590.131
				text = ""
			intervals [1198]:
				xmin = 590.131
				xmax = 590.251
				text = "well"
			intervals [1199]:
				xmin = 590.251
				xmax = 615.9275
				text = ""
			intervals [1200]:
				xmin = 615.9275
				xmax = 615.9875
				text = "you"
			intervals [1201]:
				xmin = 615.9875
				xmax = 616.1175
				text = "mean"
			intervals [1202]:
				xmin = 616.1175
				xmax = 616.2375
				text = "he"
			intervals [1203]:
				xmin = 616.2375
				xmax = 616.6175
				text = "tries"
			intervals [1204]:
				xmin = 616.6175
				xmax = 616.7175
				text = "to"
			intervals [1205]:
				xmin = 616.7175
				xmax = 617.0075
				text = "help"
			intervals [1206]:
				xmin = 617.0075
				xmax = 617.1375
				text = ""
			intervals [1207]:
				xmin = 617.1375
				xmax = 617.2075
				text = "you"
			intervals [1208]:
				xmin = 617.2075
				xmax = 619.8598
				text = ""
			intervals [1209]:
				xmin = 619.8598
				xmax = 620.1098
				text = "did"
			intervals [1210]:
				xmin = 620.1098
				xmax = 620.2798
				text = "you"
			intervals [1211]:
				xmin = 620.2798
				xmax = 620.5198
				text = "ever"
			intervals [1212]:
				xmin = 620.5198
				xmax = 620.6998
				text = "have"
			intervals [1213]:
				xmin = 620.6998
				xmax = 620.8098
				text = "a"
			intervals [1214]:
				xmin = 620.8098
				xmax = 621.2298
				text = "teacher"
			intervals [1215]:
				xmin = 621.2298
				xmax = 621.4098
				text = "you"
			intervals [1216]:
				xmin = 621.4098
				xmax = 621.7398
				text = "just"
			intervals [1217]:
				xmin = 621.7398
				xmax = 622.0598
				text = "couldn't"
			intervals [1218]:
				xmin = 622.0598
				xmax = 622.0898
				text = ""
			intervals [1219]:
				xmin = 622.0898
				xmax = 622.8498
				text = "stand"
			intervals [1220]:
				xmin = 622.8498
				xmax = 623.922
				text = ""
			intervals [1221]:
				xmin = 623.922
				xmax = 624.112
				text = "who"
			intervals [1222]:
				xmin = 624.112
				xmax = 624.262
				text = "was"
			intervals [1223]:
				xmin = 624.262
				xmax = 624.512
				text = "that"
			intervals [1224]:
				xmin = 624.512
				xmax = 626.1182
				text = ""
			intervals [1225]:
				xmin = 626.1182
				xmax = 626.2682
				text = "do"
			intervals [1226]:
				xmin = 626.2682
				xmax = 626.3382
				text = "you"
			intervals [1227]:
				xmin = 626.3382
				xmax = 626.5382
				text = "have"
			intervals [1228]:
				xmin = 626.5382
				xmax = 626.6582
				text = "her"
			intervals [1229]:
				xmin = 626.6582
				xmax = 626.9582
				text = "this"
			intervals [1230]:
				xmin = 626.9582
				xmax = 627.2882
				text = "year"
			intervals [1231]:
				xmin = 627.2882
				xmax = 628.2725
				text = ""
			intervals [1232]:
				xmin = 628.2725
				xmax = 628.4425
				text = "does"
			intervals [1233]:
				xmin = 628.4425
				xmax = 628.6225
				text = "she"
			intervals [1234]:
				xmin = 628.6225
				xmax = 628.9925
				text = "yell"
			intervals [1235]:
				xmin = 628.9925
				xmax = 629.1825
				text = "at"
			intervals [1236]:
				xmin = 629.1825
				xmax = 629.5225
				text = "you"
			intervals [1237]:
				xmin = 629.5225
				xmax = 635.0066
				text = ""
			intervals [1238]:
				xmin = 635.0066
				xmax = 635.1166
				text = "do"
			intervals [1239]:
				xmin = 635.1166
				xmax = 635.5866
				text = "your"
			intervals [1240]:
				xmin = 635.5866
				xmax = 636.0066
				text = "um"
			intervals [1241]:
				xmin = 636.0066
				xmax = 636.6214
				text = ""
			intervals [1242]:
				xmin = 636.6214
				xmax = 636.8414
				text = "what"
			intervals [1243]:
				xmin = 636.8414
				xmax = 637.0514
				text = "else"
			intervals [1244]:
				xmin = 637.0514
				xmax = 637.2114
				text = "does"
			intervals [1245]:
				xmin = 637.2114
				xmax = 637.4114
				text = "she"
			intervals [1246]:
				xmin = 637.4114
				xmax = 637.6414
				text = "do"
			intervals [1247]:
				xmin = 637.6414
				xmax = 637.8014
				text = "that"
			intervals [1248]:
				xmin = 637.8014
				xmax = 637.9414
				text = "you"
			intervals [1249]:
				xmin = 637.9414
				xmax = 638.4014
				text = "don't"
			intervals [1250]:
				xmin = 638.4014
				xmax = 638.4314
				text = ""
			intervals [1251]:
				xmin = 638.4314
				xmax = 638.7314
				text = "like"
			intervals [1252]:
				xmin = 638.7314
				xmax = 646.5383
				text = ""
			intervals [1253]:
				xmin = 646.5383
				xmax = 646.7083
				text = "they"
			intervals [1254]:
				xmin = 646.7083
				xmax = 646.8983
				text = "do"
			intervals [1255]:
				xmin = 646.8983
				xmax = 646.9283
				text = ""
			intervals [1256]:
				xmin = 646.9283
				xmax = 647.2383
				text = "what"
			intervals [1257]:
				xmin = 647.2383
				xmax = 670.4344
				text = ""
			intervals [1258]:
				xmin = 670.4344
				xmax = 670.7344
				text = "mm"
			intervals [1259]:
				xmin = 670.7344
				xmax = 671.6807
				text = ""
			intervals [1260]:
				xmin = 671.6807
				xmax = 671.7707
				text = "do"
			intervals [1261]:
				xmin = 671.7707
				xmax = 672.1407
				text = "your"
			intervals [1262]:
				xmin = 672.1407
				xmax = 672.5207
				text = "kids"
			intervals [1263]:
				xmin = 672.5207
				xmax = 672.7007
				text = "in"
			intervals [1264]:
				xmin = 672.7007
				xmax = 672.7907
				text = ""
			intervals [1265]:
				xmin = 672.7907
				xmax = 673.1407
				text = "class"
			intervals [1266]:
				xmin = 673.1407
				xmax = 673.2607
				text = "do"
			intervals [1267]:
				xmin = 673.2607
				xmax = 673.3807
				text = "the"
			intervals [1268]:
				xmin = 673.3807
				xmax = 673.7307
				text = "kids"
			intervals [1269]:
				xmin = 673.7307
				xmax = 673.9407
				text = "ever"
			intervals [1270]:
				xmin = 673.9407
				xmax = 674.2007
				text = "really"
			intervals [1271]:
				xmin = 674.2007
				xmax = 674.4287
				text = ""
			intervals [1272]:
				xmin = 674.4287
				xmax = 674.6687
				text = "trick"
			intervals [1273]:
				xmin = 674.6687
				xmax = 675.5264
				text = ""
			intervals [1274]:
				xmin = 675.5264
				xmax = 675.6764
				text = "your"
			intervals [1275]:
				xmin = 675.6764
				xmax = 676.1664
				text = "teacher"
			intervals [1276]:
				xmin = 676.1664
				xmax = 677.1584
				text = ""
			intervals [1277]:
				xmin = 677.1584
				xmax = 677.3184
				text = "what"
			intervals [1278]:
				xmin = 677.3184
				xmax = 677.5184
				text = "kind"
			intervals [1279]:
				xmin = 677.5184
				xmax = 677.5984
				text = "of"
			intervals [1280]:
				xmin = 677.5984
				xmax = 677.9384
				text = "tricks"
			intervals [1281]:
				xmin = 677.9384
				xmax = 678.0684
				text = "do"
			intervals [1282]:
				xmin = 678.0684
				xmax = 678.1084
				text = ""
			intervals [1283]:
				xmin = 678.1084
				xmax = 678.2184
				text = "they"
			intervals [1284]:
				xmin = 678.2184
				xmax = 678.2684
				text = ""
			intervals [1285]:
				xmin = 678.2684
				xmax = 678.3584
				text = "do"
			intervals [1286]:
				xmin = 678.3584
				xmax = 683.8066
				text = ""
			intervals [1287]:
				xmin = 683.8066
				xmax = 683.9566
				text = "what"
			intervals [1288]:
				xmin = 683.9566
				xmax = 683.9866
				text = ""
			intervals [1289]:
				xmin = 683.9866
				xmax = 684.0866
				text = "does"
			intervals [1290]:
				xmin = 684.0866
				xmax = 684.2666
				text = "she"
			intervals [1291]:
				xmin = 684.2666
				xmax = 684.2966
				text = ""
			intervals [1292]:
				xmin = 684.2966
				xmax = 684.6166
				text = "do"
			intervals [1293]:
				xmin = 684.6166
				xmax = 690.738
				text = ""
			intervals [1294]:
				xmin = 690.738
				xmax = 690.938
				text = "who"
			intervals [1295]:
				xmin = 690.938
				xmax = 691.048
				text = "s"
			intervals [1296]:
				xmin = 691.048
				xmax = 691.138
				text = "the"
			intervals [1297]:
				xmin = 691.138
				xmax = 691.728
				text = "smartest"
			intervals [1298]:
				xmin = 691.728
				xmax = 691.968
				text = "kid"
			intervals [1299]:
				xmin = 691.968
				xmax = 692.098
				text = "in"
			intervals [1300]:
				xmin = 692.098
				xmax = 692.198
				text = "your"
			intervals [1301]:
				xmin = 692.198
				xmax = 692.298
				text = ""
			intervals [1302]:
				xmin = 692.298
				xmax = 692.558
				text = "class"
			intervals [1303]:
				xmin = 692.558
				xmax = 697.3489
				text = ""
			intervals [1304]:
				xmin = 697.3489
				xmax = 697.5089
				text = "m-"
			intervals [1305]:
				xmin = 697.5089
				xmax = 697.5587
				text = ""
			intervals [1306]:
				xmin = 697.5587
				xmax = 697.7787
				text = "have"
			intervals [1307]:
				xmin = 697.7787
				xmax = 697.9587
				text = "you"
			intervals [1308]:
				xmin = 697.9587
				xmax = 698.1987
				text = "ever"
			intervals [1309]:
				xmin = 698.1987
				xmax = 698.3587
				text = "been"
			intervals [1310]:
				xmin = 698.3587
				xmax = 698.4987
				text = "in"
			intervals [1311]:
				xmin = 698.4987
				xmax = 698.5587
				text = "a"
			intervals [1312]:
				xmin = 698.5587
				xmax = 698.9887
				text = "class"
			intervals [1313]:
				xmin = 698.9887
				xmax = 699.0987
				text = "where"
			intervals [1314]:
				xmin = 699.0987
				xmax = 699.2587
				text = "there"
			intervals [1315]:
				xmin = 699.2587
				xmax = 699.3987
				text = "was"
			intervals [1316]:
				xmin = 699.3987
				xmax = 699.6987
				text = "one"
			intervals [1317]:
				xmin = 699.6987
				xmax = 699.9287
				text = "kid"
			intervals [1318]:
				xmin = 699.9287
				xmax = 700.1087
				text = "who"
			intervals [1319]:
				xmin = 700.1087
				xmax = 700.1387
				text = ""
			intervals [1320]:
				xmin = 700.1387
				xmax = 700.2987
				text = "was"
			intervals [1321]:
				xmin = 700.2987
				xmax = 700.3687
				text = "a"
			intervals [1322]:
				xmin = 700.3687
				xmax = 700.6187
				text = "lot"
			intervals [1323]:
				xmin = 700.6187
				xmax = 700.9887
				text = "smarter"
			intervals [1324]:
				xmin = 700.9887
				xmax = 701.0987
				text = "than"
			intervals [1325]:
				xmin = 701.0987
				xmax = 701.2487
				text = "the"
			intervals [1326]:
				xmin = 701.2487
				xmax = 701.3987
				text = ""
			intervals [1327]:
				xmin = 701.3987
				xmax = 701.8587
				text = "others"
			intervals [1328]:
				xmin = 701.8587
				xmax = 706.8414
				text = ""
			intervals [1329]:
				xmin = 706.8414
				xmax = 707.4514
				text = "yeah"
			intervals [1330]:
				xmin = 707.4514
				xmax = 747.6543
				text = ""
			intervals [1331]:
				xmin = 747.6543
				xmax = 747.8843
				text = "do"
			intervals [1332]:
				xmin = 747.8843
				xmax = 748.1243
				text = "the"
			intervals [1333]:
				xmin = 748.1243
				xmax = 748.7341
				text = ""
			intervals [1334]:
				xmin = 748.7341
				xmax = 749.0941
				text = "kids"
			intervals [1335]:
				xmin = 749.0941
				xmax = 749.2741
				text = "who"
			intervals [1336]:
				xmin = 749.2741
				xmax = 749.4141
				text = "are"
			intervals [1337]:
				xmin = 749.4141
				xmax = 749.8541
				text = "smart"
			intervals [1338]:
				xmin = 749.8541
				xmax = 749.9641
				text = "do"
			intervals [1339]:
				xmin = 749.9641
				xmax = 749.9941
				text = ""
			intervals [1340]:
				xmin = 749.9941
				xmax = 750.1541
				text = "they"
			intervals [1341]:
				xmin = 750.1541
				xmax = 750.3541
				text = "get"
			intervals [1342]:
				xmin = 750.3541
				xmax = 750.5241
				text = ""
			intervals [1343]:
				xmin = 750.5241
				xmax = 751.0541
				text = "favors"
			intervals [1344]:
				xmin = 751.0541
				xmax = 751.2341
				text = "and"
			intervals [1345]:
				xmin = 751.2341
				xmax = 752.0941
				text = "rewards"
			intervals [1346]:
				xmin = 752.0941
				xmax = 752.9389
				text = ""
			intervals [1347]:
				xmin = 752.9389
				xmax = 753.0789
				text = "what"
			intervals [1348]:
				xmin = 753.0789
				xmax = 753.5289
				text = "kind"
			intervals [1349]:
				xmin = 753.5289
				xmax = 761.0679
				text = ""
			intervals [1350]:
				xmin = 761.0679
				xmax = 761.1479
				text = "the"
			intervals [1351]:
				xmin = 761.1479
				xmax = 761.5679
				text = "teacher"
			intervals [1352]:
				xmin = 761.5679
				xmax = 761.5979
				text = ""
			intervals [1353]:
				xmin = 761.5979
				xmax = 761.9379
				text = "did"
			intervals [1354]:
				xmin = 761.9379
				xmax = 763.4981
				text = ""
			intervals [1355]:
				xmin = 763.4981
				xmax = 763.6681
				text = "did"
			intervals [1356]:
				xmin = 763.6681
				xmax = 763.8081
				text = "you"
			intervals [1357]:
				xmin = 763.8081
				xmax = 764.1181
				text = ""
			intervals [1358]:
				xmin = 764.1181
				xmax = 764.2981
				text = "ever"
			intervals [1359]:
				xmin = 764.2981
				xmax = 764.3281
				text = ""
			intervals [1360]:
				xmin = 764.3281
				xmax = 764.4181
				text = "get"
			intervals [1361]:
				xmin = 764.4181
				xmax = 764.6681
				text = "one"
			intervals [1362]:
				xmin = 764.6681
				xmax = 767.718
				text = ""
			intervals [1363]:
				xmin = 767.718
				xmax = 767.978
				text = "who"
			intervals [1364]:
				xmin = 767.978
				xmax = 768.188
				text = "was"
			intervals [1365]:
				xmin = 768.188
				xmax = 768.278
				text = "the"
			intervals [1366]:
				xmin = 768.278
				xmax = 768.308
				text = ""
			intervals [1367]:
				xmin = 768.308
				xmax = 768.798
				text = "dumbest"
			intervals [1368]:
				xmin = 768.798
				xmax = 769.088
				text = "kid"
			intervals [1369]:
				xmin = 769.088
				xmax = 769.148
				text = "in"
			intervals [1370]:
				xmin = 769.148
				xmax = 769.278
				text = "your"
			intervals [1371]:
				xmin = 769.278
				xmax = 769.388
				text = ""
			intervals [1372]:
				xmin = 769.388
				xmax = 769.568
				text = "class"
			intervals [1373]:
				xmin = 769.568
				xmax = 773.8168
				text = ""
			intervals [1374]:
				xmin = 773.8168
				xmax = 773.9468
				text = "what"
			intervals [1375]:
				xmin = 773.9468
				xmax = 773.9768
				text = ""
			intervals [1376]:
				xmin = 773.9768
				xmax = 774.0968
				text = "did"
			intervals [1377]:
				xmin = 774.0968
				xmax = 774.5268
				text = "rdx"
			intervals [1378]:
				xmin = 774.5268
				xmax = 774.5568
				text = ""
			intervals [1379]:
				xmin = 774.5568
				xmax = 774.6668
				text = "do"
			intervals [1380]:
				xmin = 774.6668
				xmax = 774.6968
				text = ""
			intervals [1381]:
				xmin = 774.6968
				xmax = 774.8668
				text = "that"
			intervals [1382]:
				xmin = 774.8668
				xmax = 774.9868
				text = "was"
			intervals [1383]:
				xmin = 774.9868
				xmax = 775.1268
				text = ""
			intervals [1384]:
				xmin = 775.1268
				xmax = 775.2368
				text = "so"
			intervals [1385]:
				xmin = 775.2368
				xmax = 775.3168
				text = ""
			intervals [1386]:
				xmin = 775.3168
				xmax = 775.5568
				text = "dumb"
			intervals [1387]:
				xmin = 775.5568
				xmax = 780.6727
				text = ""
			intervals [1388]:
				xmin = 780.6727
				xmax = 780.7427
				text = "do"
			intervals [1389]:
				xmin = 780.7427
				xmax = 781.0127
				text = "you"
			intervals [1390]:
				xmin = 781.0127
				xmax = 781.1727
				text = "ever"
			intervals [1391]:
				xmin = 781.1727
				xmax = 781.3727
				text = "not"
			intervals [1392]:
				xmin = 781.3727
				xmax = 781.7027
				text = "come"
			intervals [1393]:
				xmin = 781.7027
				xmax = 781.8127
				text = "to"
			intervals [1394]:
				xmin = 781.8127
				xmax = 782.0627
				text = "school"
			intervals [1395]:
				xmin = 782.0627
				xmax = 784.6536
				text = ""
			intervals [1396]:
				xmin = 784.6536
				xmax = 784.9136
				text = "well"
			intervals [1397]:
				xmin = 784.9136
				xmax = 784.9436
				text = ""
			intervals [1398]:
				xmin = 784.9436
				xmax = 785.0836
				text = "that"
			intervals [1399]:
				xmin = 785.0836
				xmax = 785.1436
				text = ""
			intervals [1400]:
				xmin = 785.1436
				xmax = 785.1736
				text = "s"
			intervals [1401]:
				xmin = 785.1736
				xmax = 785.4236
				text = ""
			intervals [1402]:
				xmin = 785.4236
				xmax = 785.7136
				text = "good"
			intervals [1403]:
				xmin = 785.7136
				xmax = 786.9945
				text = ""
			intervals [1404]:
				xmin = 786.9945
				xmax = 787.1945
				text = "what"
			intervals [1405]:
				xmin = 787.1945
				xmax = 787.2245
				text = ""
			intervals [1406]:
				xmin = 787.2245
				xmax = 787.3945
				text = "did"
			intervals [1407]:
				xmin = 787.3945
				xmax = 787.4245
				text = ""
			intervals [1408]:
				xmin = 787.4245
				xmax = 787.6045
				text = "uh"
			intervals [1409]:
				xmin = 787.6045
				xmax = 787.6845
				text = ""
			intervals [1410]:
				xmin = 787.6845
				xmax = 787.8845
				text = "what"
			intervals [1411]:
				xmin = 787.8845
				xmax = 788.1145
				text = "else"
			intervals [1412]:
				xmin = 788.1145
				xmax = 788.2445
				text = "did"
			intervals [1413]:
				xmin = 788.2445
				xmax = 788.6045
				text = "rdx"
			intervals [1414]:
				xmin = 788.6045
				xmax = 788.7945
				text = "do"
			intervals [1415]:
				xmin = 788.7945
				xmax = 788.8245
				text = ""
			intervals [1416]:
				xmin = 788.8245
				xmax = 788.9345
				text = "that"
			intervals [1417]:
				xmin = 788.9345
				xmax = 789.1345
				text = "was"
			intervals [1418]:
				xmin = 789.1345
				xmax = 789.1645
				text = ""
			intervals [1419]:
				xmin = 789.1645
				xmax = 789.4645
				text = "kind"
			intervals [1420]:
				xmin = 789.4645
				xmax = 789.4945
				text = ""
			intervals [1421]:
				xmin = 789.4945
				xmax = 789.5545
				text = "of"
			intervals [1422]:
				xmin = 789.5545
				xmax = 789.6345
				text = ""
			intervals [1423]:
				xmin = 789.6345
				xmax = 790.0245
				text = "dumb"
			intervals [1424]:
				xmin = 790.0245
				xmax = 794.0876
				text = ""
			intervals [1425]:
				xmin = 794.0876
				xmax = 794.1976
				text = "did"
			intervals [1426]:
				xmin = 794.1976
				xmax = 794.3576
				text = "he"
			intervals [1427]:
				xmin = 794.3576
				xmax = 794.5776
				text = "have"
			intervals [1428]:
				xmin = 794.5776
				xmax = 794.6576
				text = "a"
			intervals [1429]:
				xmin = 794.6576
				xmax = 795.0176
				text = "smart"
			intervals [1430]:
				xmin = 795.0176
				xmax = 795.0476
				text = ""
			intervals [1431]:
				xmin = 795.0476
				xmax = 795.1576
				text = "lip"
			intervals [1432]:
				xmin = 795.1576
				xmax = 795.4676
				text = ""
			intervals [1433]:
				xmin = 795.4676
				xmax = 795.7176
				text = "too"
			intervals [1434]:
				xmin = 795.7176
				xmax = 801.0682
				text = ""
			intervals [1435]:
				xmin = 801.0682
				xmax = 801.1282
				text = "and"
			intervals [1436]:
				xmin = 801.1282
				xmax = 801.1682
				text = ""
			intervals [1437]:
				xmin = 801.1682
				xmax = 801.3782
				text = "what"
			intervals [1438]:
				xmin = 801.3782
				xmax = 801.7282
				text = "happened"
			intervals [1439]:
				xmin = 801.7282
				xmax = 801.9182
				text = "to"
			intervals [1440]:
				xmin = 801.9182
				xmax = 801.9682
				text = ""
			intervals [1441]:
				xmin = 801.9682
				xmax = 802.0282
				text = "him"
			intervals [1442]:
				xmin = 802.0282
				xmax = 802.1882
				text = "when"
			intervals [1443]:
				xmin = 802.1882
				xmax = 802.3082
				text = "he"
			intervals [1444]:
				xmin = 802.3082
				xmax = 802.4582
				text = "hit"
			intervals [1445]:
				xmin = 802.4582
				xmax = 802.5282
				text = "the"
			intervals [1446]:
				xmin = 802.5282
				xmax = 802.6482
				text = ""
			intervals [1447]:
				xmin = 802.6482
				xmax = 803.1782
				text = "principal"
			intervals [1448]:
				xmin = 803.1782
				xmax = 803.4882
				text = "honey"
			intervals [1449]:
				xmin = 803.4882
				xmax = 809.9625
				text = ""
			intervals [1450]:
				xmin = 809.9625
				xmax = 810.1425
				text = "what"
			intervals [1451]:
				xmin = 810.1425
				xmax = 810.1725
				text = ""
			intervals [1452]:
				xmin = 810.1725
				xmax = 810.3225
				text = "time"
			intervals [1453]:
				xmin = 810.3225
				xmax = 810.3525
				text = ""
			intervals [1454]:
				xmin = 810.3525
				xmax = 810.4625
				text = "in"
			intervals [1455]:
				xmin = 810.4625
				xmax = 810.6325
				text = "the"
			intervals [1456]:
				xmin = 810.6325
				xmax = 810.7025
				text = ""
			intervals [1457]:
				xmin = 810.7025
				xmax = 811.1525
				text = "afternoon"
			intervals [1458]:
				xmin = 811.1525
				xmax = 811.2425
				text = "do"
			intervals [1459]:
				xmin = 811.2425
				xmax = 811.3825
				text = "you"
			intervals [1460]:
				xmin = 811.3825
				xmax = 811.5325
				text = "get"
			intervals [1461]:
				xmin = 811.5325
				xmax = 811.5625
				text = ""
			intervals [1462]:
				xmin = 811.5625
				xmax = 811.6225
				text = "out"
			intervals [1463]:
				xmin = 811.6225
				xmax = 811.6525
				text = ""
			intervals [1464]:
				xmin = 811.6525
				xmax = 811.7125
				text = "of"
			intervals [1465]:
				xmin = 811.7125
				xmax = 811.7525
				text = ""
			intervals [1466]:
				xmin = 811.7525
				xmax = 812.2225
				text = "school"
			intervals [1467]:
				xmin = 812.2225
				xmax = 816.8493
				text = ""
			intervals [1468]:
				xmin = 816.8493
				xmax = 816.9193
				text = "and"
			intervals [1469]:
				xmin = 816.9193
				xmax = 817.0693
				text = "that"
			intervals [1470]:
				xmin = 817.0693
				xmax = 817.1193
				text = ""
			intervals [1471]:
				xmin = 817.1193
				xmax = 817.3693
				text = "gives"
			intervals [1472]:
				xmin = 817.3693
				xmax = 817.4493
				text = "you"
			intervals [1473]:
				xmin = 817.4493
				xmax = 817.5193
				text = ""
			intervals [1474]:
				xmin = 817.5193
				xmax = 817.7893
				text = "time"
			intervals [1475]:
				xmin = 817.7893
				xmax = 817.9093
				text = ""
			intervals [1476]:
				xmin = 817.9093
				xmax = 817.9693
				text = "to"
			intervals [1477]:
				xmin = 817.9693
				xmax = 825.7529
				text = ""
			intervals [1478]:
				xmin = 825.7529
				xmax = 825.8529
				text = "what"
			intervals [1479]:
				xmin = 825.8529
				xmax = 826.1529
				text = "time"
			intervals [1480]:
				xmin = 826.1529
				xmax = 827.0329
				text = ""
			intervals [1481]:
				xmin = 827.0329
				xmax = 827.1329
				text = "do"
			intervals [1482]:
				xmin = 827.1329
				xmax = 827.2729
				text = ""
			intervals [1483]:
				xmin = 827.2729
				xmax = 827.4429
				text = "<unk>"
			intervals [1484]:
				xmin = 827.4429
				xmax = 828.0118
				text = ""
			intervals [1485]:
				xmin = 828.0118
				xmax = 828.1418
				text = "school"
			intervals [1486]:
				xmin = 828.1418
				xmax = 828.2018
				text = "in"
			intervals [1487]:
				xmin = 828.2018
				xmax = 828.2318
				text = ""
			intervals [1488]:
				xmin = 828.2318
				xmax = 828.2918
				text = "the"
			intervals [1489]:
				xmin = 828.2918
				xmax = 828.4718
				text = ""
			intervals [1490]:
				xmin = 828.4718
				xmax = 828.6518
				text = "morning"
			intervals [1491]:
				xmin = 828.6518
				xmax = 845.6714
				text = ""
			intervals [1492]:
				xmin = 845.6714
				xmax = 845.7714
				text = "well"
			intervals [1493]:
				xmin = 845.7714
				xmax = 845.8314
				text = "do"
			intervals [1494]:
				xmin = 845.8314
				xmax = 845.9614
				text = "you"
			intervals [1495]:
				xmin = 845.9614
				xmax = 846.1414
				text = "ever"
			intervals [1496]:
				xmin = 846.1414
				xmax = 846.3014
				text = "get"
			intervals [1497]:
				xmin = 846.3014
				xmax = 846.4614
				text = "here"
			intervals [1498]:
				xmin = 846.4614
				xmax = 846.8114
				text = "about"
			intervals [1499]:
				xmin = 846.8114
				xmax = 847.4255
				text = ""
			intervals [1500]:
				xmin = 847.4255
				xmax = 847.6355
				text = "oh"
			intervals [1501]:
				xmin = 847.6355
				xmax = 847.6755
				text = "a"
			intervals [1502]:
				xmin = 847.6755
				xmax = 847.8855
				text = "little"
			intervals [1503]:
				xmin = 847.8855
				xmax = 848.1855
				text = "before"
			intervals [1504]:
				xmin = 848.1855
				xmax = 848.6155
				text = "nine"
			intervals [1505]:
				xmin = 848.6155
				xmax = 852.9618
				text = ""
			intervals [1506]:
				xmin = 852.9618
				xmax = 853.2518
				text = "quarter"
			intervals [1507]:
				xmin = 853.2518
				xmax = 853.3318
				text = ""
			intervals [1508]:
				xmin = 853.3318
				xmax = 853.6018
				text = "after"
			intervals [1509]:
				xmin = 853.6018
				xmax = 853.6818
				text = ""
			intervals [1510]:
				xmin = 853.6818
				xmax = 853.7418
				text = "eight"
			intervals [1511]:
				xmin = 853.7418
				xmax = 853.9364
				text = ""
			intervals [1512]:
				xmin = 853.9364
				xmax = 854.5564
				text = "good"
			intervals [1513]:
				xmin = 854.5564
				xmax = 855.641
				text = ""
			intervals [1514]:
				xmin = 855.641
				xmax = 855.981
				text = "um"
			intervals [1515]:
				xmin = 855.981
				xmax = 856.031
				text = ""
			intervals [1516]:
				xmin = 856.031
				xmax = 856.261
				text = "is"
			intervals [1517]:
				xmin = 856.261
				xmax = 856.441
				text = "there"
			intervals [1518]:
				xmin = 856.441
				xmax = 856.511
				text = "a"
			intervals [1519]:
				xmin = 856.511
				xmax = 856.791
				text = "bunch"
			intervals [1520]:
				xmin = 856.791
				xmax = 856.851
				text = "of"
			intervals [1521]:
				xmin = 856.851
				xmax = 856.881
				text = ""
			intervals [1522]:
				xmin = 856.881
				xmax = 857.371
				text = "guys"
			intervals [1523]:
				xmin = 857.371
				xmax = 857.521
				text = "up"
			intervals [1524]:
				xmin = 857.521
				xmax = 857.551
				text = ""
			intervals [1525]:
				xmin = 857.551
				xmax = 857.651
				text = "here"
			intervals [1526]:
				xmin = 857.651
				xmax = 857.741
				text = "at"
			intervals [1527]:
				xmin = 857.741
				xmax = 858.041
				text = "school"
			intervals [1528]:
				xmin = 858.041
				xmax = 858.121
				text = ""
			intervals [1529]:
				xmin = 858.121
				xmax = 858.221
				text = "that"
			intervals [1530]:
				xmin = 858.221
				xmax = 858.251
				text = ""
			intervals [1531]:
				xmin = 858.251
				xmax = 858.391
				text = "you"
			intervals [1532]:
				xmin = 858.391
				xmax = 858.431
				text = ""
			intervals [1533]:
				xmin = 858.431
				xmax = 858.671
				text = "like"
			intervals [1534]:
				xmin = 858.671
				xmax = 858.721
				text = ""
			intervals [1535]:
				xmin = 858.721
				xmax = 859.081
				text = "best"
			intervals [1536]:
				xmin = 859.081
				xmax = 859.111
				text = ""
			intervals [1537]:
				xmin = 859.111
				xmax = 859.261
				text = "that"
			intervals [1538]:
				xmin = 859.261
				xmax = 859.361
				text = "you"
			intervals [1539]:
				xmin = 859.361
				xmax = 859.391
				text = ""
			intervals [1540]:
				xmin = 859.391
				xmax = 859.541
				text = "like"
			intervals [1541]:
				xmin = 859.541
				xmax = 859.601
				text = ""
			intervals [1542]:
				xmin = 859.601
				xmax = 859.671
				text = "to"
			intervals [1543]:
				xmin = 859.671
				xmax = 859.761
				text = ""
			intervals [1544]:
				xmin = 859.761
				xmax = 859.851
				text = "hang"
			intervals [1545]:
				xmin = 859.851
				xmax = 860.131
				text = ""
			intervals [1546]:
				xmin = 860.131
				xmax = 860.261
				text = "around"
			intervals [1547]:
				xmin = 860.261
				xmax = 860.291
				text = ""
			intervals [1548]:
				xmin = 860.291
				xmax = 860.381
				text = "with"
			intervals [1549]:
				xmin = 860.381
				xmax = 860.421
				text = ""
			intervals [1550]:
				xmin = 860.421
				xmax = 860.551
				text = "them"
			intervals [1551]:
				xmin = 860.551
				xmax = 866.5872
				text = ""
			intervals [1552]:
				xmin = 866.5872
				xmax = 866.6572
				text = "are"
			intervals [1553]:
				xmin = 866.6572
				xmax = 866.7972
				text = "they"
			intervals [1554]:
				xmin = 866.7972
				xmax = 867.0472
				text = "kind"
			intervals [1555]:
				xmin = 867.0472
				xmax = 867.1172
				text = "of"
			intervals [1556]:
				xmin = 867.1172
				xmax = 867.1472
				text = ""
			intervals [1557]:
				xmin = 867.1472
				xmax = 867.3772
				text = "rough"
			intervals [1558]:
				xmin = 867.3772
				xmax = 867.4072
				text = ""
			intervals [1559]:
				xmin = 867.4072
				xmax = 867.5772
				text = "on"
			intervals [1560]:
				xmin = 867.5772
				xmax = 867.7472
				text = "little"
			intervals [1561]:
				xmin = 867.7472
				xmax = 868.2672
				text = "boys"
			intervals [1562]:
				xmin = 868.2672
				xmax = 872.7431
				text = ""
			intervals [1563]:
				xmin = 872.7431
				xmax = 872.8231
				text = "you"
			intervals [1564]:
				xmin = 872.8231
				xmax = 872.9831
				text = "mean"
			intervals [1565]:
				xmin = 872.9831
				xmax = 873.1531
				text = "they"
			intervals [1566]:
				xmin = 873.1531
				xmax = 873.3631
				text = "take"
			intervals [1567]:
				xmin = 873.3631
				xmax = 873.4031
				text = ""
			intervals [1568]:
				xmin = 873.4031
				xmax = 873.5231
				text = "it"
			intervals [1569]:
				xmin = 873.5231
				xmax = 873.5831
				text = ""
			intervals [1570]:
				xmin = 873.5831
				xmax = 873.7431
				text = "away"
			intervals [1571]:
				xmin = 873.7431
				xmax = 873.7731
				text = ""
			intervals [1572]:
				xmin = 873.7731
				xmax = 874.0131
				text = "from"
			intervals [1573]:
				xmin = 874.0131
				xmax = 874.2031
				text = ""
			intervals [1574]:
				xmin = 874.2031
				xmax = 874.2931
				text = "'em"
			intervals [1575]:
				xmin = 874.2931
				xmax = 881.1478
				text = ""
			intervals [1576]:
				xmin = 881.1478
				xmax = 881.3178
				text = "well"
			intervals [1577]:
				xmin = 881.3178
				xmax = 881.3578
				text = "are"
			intervals [1578]:
				xmin = 881.3578
				xmax = 881.5278
				text = "there"
			intervals [1579]:
				xmin = 881.5278
				xmax = 881.9378
				text = "certain"
			intervals [1580]:
				xmin = 881.9378
				xmax = 882.3378
				text = "boys"
			intervals [1581]:
				xmin = 882.3378
				xmax = 882.4778
				text = "you"
			intervals [1582]:
				xmin = 882.4778
				xmax = 882.7178
				text = "like"
			intervals [1583]:
				xmin = 882.7178
				xmax = 882.7778
				text = "to"
			intervals [1584]:
				xmin = 882.7778
				xmax = 882.9878
				text = "play"
			intervals [1585]:
				xmin = 882.9878
				xmax = 883.0678
				text = ""
			intervals [1586]:
				xmin = 883.0678
				xmax = 883.3578
				text = "football"
			intervals [1587]:
				xmin = 883.3578
				xmax = 883.3878
				text = ""
			intervals [1588]:
				xmin = 883.3878
				xmax = 883.5678
				text = "and"
			intervals [1589]:
				xmin = 883.5678
				xmax = 883.5978
				text = ""
			intervals [1590]:
				xmin = 883.5978
				xmax = 884.5078
				text = "basketball"
			intervals [1591]:
				xmin = 884.5078
				xmax = 884.5378
				text = ""
			intervals [1592]:
				xmin = 884.5378
				xmax = 884.7578
				text = "with"
			intervals [1593]:
				xmin = 884.7578
				xmax = 886.1792
				text = ""
			intervals [1594]:
				xmin = 886.1792
				xmax = 886.2892
				text = "well"
			intervals [1595]:
				xmin = 886.2892
				xmax = 886.5192
				text = "who"
			intervals [1596]:
				xmin = 886.5192
				xmax = 886.6692
				text = "are"
			intervals [1597]:
				xmin = 886.6692
				xmax = 886.7392
				text = ""
			intervals [1598]:
				xmin = 886.7392
				xmax = 887.0292
				text = "they"
			intervals [1599]:
				xmin = 887.0292
				xmax = 900.1264
				text = ""
			intervals [1600]:
				xmin = 900.1264
				xmax = 900.2164
				text = "and"
			intervals [1601]:
				xmin = 900.2164
				xmax = 900.3264
				text = "you"
			intervals [1602]:
				xmin = 900.3264
				xmax = 900.4964
				text = "like"
			intervals [1603]:
				xmin = 900.4964
				xmax = 900.5564
				text = "to"
			intervals [1604]:
				xmin = 900.5564
				xmax = 900.6264
				text = ""
			intervals [1605]:
				xmin = 900.6264
				xmax = 900.7864
				text = "play"
			intervals [1606]:
				xmin = 900.7864
				xmax = 900.8764
				text = "with"
			intervals [1607]:
				xmin = 900.8764
				xmax = 900.9764
				text = ""
			intervals [1608]:
				xmin = 900.9764
				xmax = 901.1964
				text = "them"
			intervals [1609]:
				xmin = 901.1964
				xmax = 901.4364
				text = "better"
			intervals [1610]:
				xmin = 901.4364
				xmax = 901.4664
				text = ""
			intervals [1611]:
				xmin = 901.4664
				xmax = 901.5964
				text = "than"
			intervals [1612]:
				xmin = 901.5964
				xmax = 901.6664
				text = "the"
			intervals [1613]:
				xmin = 901.6664
				xmax = 901.9764
				text = "boys"
			intervals [1614]:
				xmin = 901.9764
				xmax = 902.0064
				text = ""
			intervals [1615]:
				xmin = 902.0064
				xmax = 902.1664
				text = "up"
			intervals [1616]:
				xmin = 902.1664
				xmax = 902.7564
				text = "here"
			intervals [1617]:
				xmin = 902.7564
				xmax = 905.0113
				text = ""
			intervals [1618]:
				xmin = 905.0113
				xmax = 905.1813
				text = "oh"
			intervals [1619]:
				xmin = 905.1813
				xmax = 905.4513
				text = "all"
			intervals [1620]:
				xmin = 905.4513
				xmax = 905.5113
				text = "of"
			intervals [1621]:
				xmin = 905.5113
				xmax = 905.6113
				text = "'em"
			intervals [1622]:
				xmin = 905.6113
				xmax = 906.0513
				text = "do"
			intervals [1623]:
				xmin = 906.0513
				xmax = 906.5946
				text = ""
			intervals [1624]:
				xmin = 906.5946
				xmax = 906.8346
				text = "how"
			intervals [1625]:
				xmin = 906.8346
				xmax = 906.8646
				text = ""
			intervals [1626]:
				xmin = 906.8646
				xmax = 907.1346
				text = "old"
			intervals [1627]:
				xmin = 907.1346
				xmax = 907.1846
				text = "are"
			intervals [1628]:
				xmin = 907.1846
				xmax = 907.2346
				text = ""
			intervals [1629]:
				xmin = 907.2346
				xmax = 907.5346
				text = "these"
			intervals [1630]:
				xmin = 907.5346
				xmax = 907.5646
				text = ""
			intervals [1631]:
				xmin = 907.5646
				xmax = 907.8346
				text = "boys"
			intervals [1632]:
				xmin = 907.8346
				xmax = 919.5115
				text = ""
			intervals [1633]:
				xmin = 919.5115
				xmax = 919.5715
				text = "and"
			intervals [1634]:
				xmin = 919.5715
				xmax = 919.7015
				text = "how"
			intervals [1635]:
				xmin = 919.7015
				xmax = 919.8215
				text = "old"
			intervals [1636]:
				xmin = 919.8215
				xmax = 919.8715
				text = ""
			intervals [1637]:
				xmin = 919.8715
				xmax = 920.0615
				text = "are"
			intervals [1638]:
				xmin = 920.0615
				xmax = 920.1015
				text = ""
			intervals [1639]:
				xmin = 920.1015
				xmax = 920.1615
				text = "they"
			intervals [1640]:
				xmin = 920.1615
				xmax = 924.0118
				text = ""
			intervals [1641]:
				xmin = 924.0118
				xmax = 924.1818
				text = "and"
			intervals [1642]:
				xmin = 924.1818
				xmax = 924.3218
				text = "how"
			intervals [1643]:
				xmin = 924.3218
				xmax = 924.5218
				text = "old"
			intervals [1644]:
				xmin = 924.5218
				xmax = 924.5818
				text = "are"
			intervals [1645]:
				xmin = 924.5818
				xmax = 924.6418
				text = ""
			intervals [1646]:
				xmin = 924.6418
				xmax = 924.9118
				text = "you"
			intervals [1647]:
				xmin = 924.9118
				xmax = 928.7095
				text = ""
			intervals [1648]:
				xmin = 928.7095
				xmax = 928.9395
				text = "do"
			intervals [1649]:
				xmin = 928.9395
				xmax = 929.2795
				text = "any"
			intervals [1650]:
				xmin = 929.2795
				xmax = 929.3895
				text = "of"
			intervals [1651]:
				xmin = 929.3895
				xmax = 929.4195
				text = ""
			intervals [1652]:
				xmin = 929.4195
				xmax = 929.9295
				text = "the"
			intervals [1653]:
				xmin = 929.9295
				xmax = 930.3295
				text = "guys"
			intervals [1654]:
				xmin = 930.3295
				xmax = 930.3695
				text = ""
			intervals [1655]:
				xmin = 930.3695
				xmax = 930.5295
				text = "at"
			intervals [1656]:
				xmin = 930.5295
				xmax = 930.6895
				text = "your"
			intervals [1657]:
				xmin = 930.6895
				xmax = 931.2695
				text = "school"
			intervals [1658]:
				xmin = 931.2695
				xmax = 931.3495
				text = ""
			intervals [1659]:
				xmin = 931.3495
				xmax = 931.7295
				text = "speak"
			intervals [1660]:
				xmin = 931.7295
				xmax = 931.8095
				text = ""
			intervals [1661]:
				xmin = 931.8095
				xmax = 932.5895
				text = "polish"
			intervals [1662]:
				xmin = 932.5895
				xmax = 938.426
				text = ""
			intervals [1663]:
				xmin = 938.426
				xmax = 938.616
				text = "do"
			intervals [1664]:
				xmin = 938.616
				xmax = 938.646
				text = ""
			intervals [1665]:
				xmin = 938.646
				xmax = 938.706
				text = "do"
			intervals [1666]:
				xmin = 938.706
				xmax = 938.806
				text = "you"
			intervals [1667]:
				xmin = 938.806
				xmax = 938.906
				text = "know"
			intervals [1668]:
				xmin = 938.906
				xmax = 939.076
				text = "any"
			intervals [1669]:
				xmin = 939.076
				xmax = 939.156
				text = "of"
			intervals [1670]:
				xmin = 939.156
				xmax = 939.216
				text = "'em"
			intervals [1671]:
				xmin = 939.216
				xmax = 939.306
				text = "who"
			intervals [1672]:
				xmin = 939.306
				xmax = 939.626
				text = "speak"
			intervals [1673]:
				xmin = 939.626
				xmax = 940.536
				text = "spanish"
			intervals [1674]:
				xmin = 940.536
				xmax = 941.8299
				text = ""
			intervals [1675]:
				xmin = 941.8299
				xmax = 941.9699
				text = "he"
			intervals [1676]:
				xmin = 941.9699
				xmax = 942.0899
				text = "can"
			intervals [1677]:
				xmin = 942.0899
				xmax = 942.3099
				text = "speak"
			intervals [1678]:
				xmin = 942.3099
				xmax = 942.3399
				text = ""
			intervals [1679]:
				xmin = 942.3399
				xmax = 942.6799
				text = "spanish"
			intervals [1680]:
				xmin = 942.6799
				xmax = 945.0415
				text = ""
			intervals [1681]:
				xmin = 945.0415
				xmax = 945.2615
				text = "does"
			intervals [1682]:
				xmin = 945.2615
				xmax = 945.3515
				text = "it"
			intervals [1683]:
				xmin = 945.3515
				xmax = 945.3815
				text = ""
			intervals [1684]:
				xmin = 945.3815
				xmax = 945.7515
				text = "sound"
			intervals [1685]:
				xmin = 945.7515
				xmax = 945.8015
				text = ""
			intervals [1686]:
				xmin = 945.8015
				xmax = 946.0715
				text = "funny"
			intervals [1687]:
				xmin = 946.0715
				xmax = 946.1315
				text = ""
			intervals [1688]:
				xmin = 946.1315
				xmax = 946.2515
				text = "to"
			intervals [1689]:
				xmin = 946.2515
				xmax = 946.2815
				text = ""
			intervals [1690]:
				xmin = 946.2815
				xmax = 946.4815
				text = "you"
			intervals [1691]:
				xmin = 946.4815
				xmax = 953.0932
				text = ""
			intervals [1692]:
				xmin = 953.0932
				xmax = 953.2232
				text = "are"
			intervals [1693]:
				xmin = 953.2232
				xmax = 953.5532
				text = ""
			intervals [1694]:
				xmin = 953.5532
				xmax = 953.7832
				text = "there"
			intervals [1695]:
				xmin = 953.7832
				xmax = 953.8132
				text = ""
			intervals [1696]:
				xmin = 953.8132
				xmax = 954.3332
				text = "any"
			intervals [1697]:
				xmin = 954.3332
				xmax = 954.7532
				text = "um"
			intervals [1698]:
				xmin = 954.7532
				xmax = 955.2622
				text = ""
			intervals [1699]:
				xmin = 955.2622
				xmax = 955.3722
				text = "there"
			intervals [1700]:
				xmin = 955.3722
				xmax = 955.6222
				text = "many"
			intervals [1701]:
				xmin = 955.6222
				xmax = 955.6622
				text = ""
			intervals [1702]:
				xmin = 955.6622
				xmax = 955.9422
				text = "white"
			intervals [1703]:
				xmin = 955.9422
				xmax = 956.0022
				text = ""
			intervals [1704]:
				xmin = 956.0022
				xmax = 956.5422
				text = "kids"
			intervals [1705]:
				xmin = 956.5422
				xmax = 956.6078
				text = ""
			intervals [1706]:
				xmin = 956.6078
				xmax = 956.7678
				text = "at"
			intervals [1707]:
				xmin = 956.7678
				xmax = 956.9478
				text = "your"
			intervals [1708]:
				xmin = 956.9478
				xmax = 957.4678
				text = "school"
			intervals [1709]:
				xmin = 957.4678
				xmax = 958.2772
				text = ""
			intervals [1710]:
				xmin = 958.2772
				xmax = 958.4872
				text = "this"
			intervals [1711]:
				xmin = 958.4872
				xmax = 958.5772
				text = ""
			intervals [1712]:
				xmin = 958.5772
				xmax = 958.7872
				text = "they're"
			intervals [1713]:
				xmin = 958.7872
				xmax = 958.9372
				text = "all"
			intervals [1714]:
				xmin = 958.9372
				xmax = 958.9672
				text = ""
			intervals [1715]:
				xmin = 958.9672
				xmax = 959.3772
				text = "negro"
			intervals [1716]:
				xmin = 959.3772
				xmax = 959.4472
				text = ""
			intervals [1717]:
				xmin = 959.4472
				xmax = 959.5772
				text = "here"
			intervals [1718]:
				xmin = 959.5772
				xmax = 961.5747
				text = ""
			intervals [1719]:
				xmin = 961.5747
				xmax = 961.9547
				text = "um"
			intervals [1720]:
				xmin = 961.9547
				xmax = 963.4751
				text = ""
			intervals [1721]:
				xmin = 963.4751
				xmax = 963.7451
				text = "is"
			intervals [1722]:
				xmin = 963.7451
				xmax = 963.9351
				text = "there"
			intervals [1723]:
				xmin = 963.9351
				xmax = 964.2151
				text = "any"
			intervals [1724]:
				xmin = 964.2151
				xmax = 964.5551
				text = "one"
			intervals [1725]:
				xmin = 964.5551
				xmax = 964.6151
				text = ""
			intervals [1726]:
				xmin = 964.6151
				xmax = 965.2251
				text = "guy"
			intervals [1727]:
				xmin = 965.2251
				xmax = 965.2751
				text = ""
			intervals [1728]:
				xmin = 965.2751
				xmax = 965.5251
				text = "in"
			intervals [1729]:
				xmin = 965.5251
				xmax = 965.8151
				text = "your"
			intervals [1730]:
				xmin = 965.8151
				xmax = 966.0751
				text = "group"
			intervals [1731]:
				xmin = 966.0751
				xmax = 966.1451
				text = ""
			intervals [1732]:
				xmin = 966.1451
				xmax = 966.2951
				text = "that"
			intervals [1733]:
				xmin = 966.2951
				xmax = 966.4051
				text = "you"
			intervals [1734]:
				xmin = 966.4051
				xmax = 966.6351
				text = "like"
			intervals [1735]:
				xmin = 966.6351
				xmax = 966.6951
				text = "to"
			intervals [1736]:
				xmin = 966.6951
				xmax = 966.9451
				text = "play"
			intervals [1737]:
				xmin = 966.9451
				xmax = 967.3951
				text = "sports"
			intervals [1738]:
				xmin = 967.3951
				xmax = 967.5851
				text = "with"
			intervals [1739]:
				xmin = 967.5851
				xmax = 967.7451
				text = "who"
			intervals [1740]:
				xmin = 967.7451
				xmax = 967.8451
				text = "s"
			intervals [1741]:
				xmin = 967.8451
				xmax = 967.9151
				text = "the"
			intervals [1742]:
				xmin = 967.9151
				xmax = 967.9451
				text = ""
			intervals [1743]:
				xmin = 967.9451
				xmax = 968.1851
				text = "kind"
			intervals [1744]:
				xmin = 968.1851
				xmax = 968.2651
				text = "of"
			intervals [1745]:
				xmin = 968.2651
				xmax = 968.3451
				text = "the"
			intervals [1746]:
				xmin = 968.3451
				xmax = 968.8351
				text = "leader"
			intervals [1747]:
				xmin = 968.8351
				xmax = 975.0088
				text = ""
			intervals [1748]:
				xmin = 975.0088
				xmax = 975.0988
				text = "do"
			intervals [1749]:
				xmin = 975.0988
				xmax = 975.3588
				text = "y'all"
			intervals [1750]:
				xmin = 975.3588
				xmax = 975.3888
				text = ""
			intervals [1751]:
				xmin = 975.3888
				xmax = 975.7488
				text = "listen"
			intervals [1752]:
				xmin = 975.7488
				xmax = 975.7788
				text = ""
			intervals [1753]:
				xmin = 975.7788
				xmax = 975.8388
				text = "to"
			intervals [1754]:
				xmin = 975.8388
				xmax = 975.8688
				text = ""
			intervals [1755]:
				xmin = 975.8688
				xmax = 976.4888
				text = "rdx"
			intervals [1756]:
				xmin = 976.4888
				xmax = 980.9203
				text = ""
			intervals [1757]:
				xmin = 980.9203
				xmax = 981.1403
				text = "is"
			intervals [1758]:
				xmin = 981.1403
				xmax = 981.2703
				text = "he"
			intervals [1759]:
				xmin = 981.2703
				xmax = 981.3403
				text = ""
			intervals [1760]:
				xmin = 981.3403
				xmax = 981.6603
				text = "bigger"
			intervals [1761]:
				xmin = 981.6603
				xmax = 981.8603
				text = "than"
			intervals [1762]:
				xmin = 981.8603
				xmax = 982.2503
				text = "y'all"
			intervals [1763]:
				xmin = 982.2503
				xmax = 982.3403
				text = ""
			intervals [1764]:
				xmin = 982.3403
				xmax = 982.3703
				text = "are"
			intervals [1765]:
				xmin = 982.3703
				xmax = 982.4803
				text = ""
			intervals [1766]:
				xmin = 982.4803
				xmax = 982.5203
				text = "or"
			intervals [1767]:
				xmin = 982.5203
				xmax = 984.9093
				text = ""
			intervals [1768]:
				xmin = 984.9093
				xmax = 985.0593
				text = "is"
			intervals [1769]:
				xmin = 985.0593
				xmax = 985.1693
				text = "he"
			intervals [1770]:
				xmin = 985.1693
				xmax = 985.8193
				text = "smarter"
			intervals [1771]:
				xmin = 985.8193
				xmax = 989.7308
				text = ""
			intervals [1772]:
				xmin = 989.7308
				xmax = 989.9808
				text = "can"
			intervals [1773]:
				xmin = 989.9808
				xmax = 990.0208
				text = ""
			intervals [1774]:
				xmin = 990.0208
				xmax = 990.2708
				text = "if"
			intervals [1775]:
				xmin = 990.2708
				xmax = 990.3108
				text = "a"
			intervals [1776]:
				xmin = 990.3108
				xmax = 990.5608
				text = "new"
			intervals [1777]:
				xmin = 990.5608
				xmax = 990.8808
				text = "kid"
			intervals [1778]:
				xmin = 990.8808
				xmax = 991.3408
				text = "came"
			intervals [1779]:
				xmin = 991.3408
				xmax = 991.4508
				text = "to"
			intervals [1780]:
				xmin = 991.4508
				xmax = 991.4808
				text = ""
			intervals [1781]:
				xmin = 991.4808
				xmax = 991.6708
				text = "this"
			intervals [1782]:
				xmin = 991.6708
				xmax = 992.0308
				text = "school"
			intervals [1783]:
				xmin = 992.0308
				xmax = 992.0708
				text = ""
			intervals [1784]:
				xmin = 992.0708
				xmax = 992.2308
				text = "could"
			intervals [1785]:
				xmin = 992.2308
				xmax = 992.3908
				text = "he"
			intervals [1786]:
				xmin = 992.3908
				xmax = 992.5908
				text = "get"
			intervals [1787]:
				xmin = 992.5908
				xmax = 992.7708
				text = "in"
			intervals [1788]:
				xmin = 992.7708
				xmax = 992.9308
				text = "your"
			intervals [1789]:
				xmin = 992.9308
				xmax = 993.5408
				text = "bunch"
			intervals [1790]:
				xmin = 993.5408
				xmax = 998.6545
				text = ""
			intervals [1791]:
				xmin = 998.6545
				xmax = 998.8145
				text = "if"
			intervals [1792]:
				xmin = 998.8145
				xmax = 998.9145
				text = "he"
			intervals [1793]:
				xmin = 998.9145
				xmax = 999.0245
				text = "can"
			intervals [1794]:
				xmin = 999.0245
				xmax = 999.2645
				text = "play"
			intervals [1795]:
				xmin = 999.2645
				xmax = 999.5445
				text = "what"
			intervals [1796]:
				xmin = 999.5445
				xmax = 1003.5307
				text = ""
			intervals [1797]:
				xmin = 1003.5307
				xmax = 1003.7207
				text = "then"
			intervals [1798]:
				xmin = 1003.7207
				xmax = 1003.8207
				text = "you"
			intervals [1799]:
				xmin = 1003.8207
				xmax = 1003.8507
				text = "<unk>"
			intervals [1800]:
				xmin = 1003.8507
				xmax = 1004.0307
				text = "let"
			intervals [1801]:
				xmin = 1004.0307
				xmax = 1004.1607
				text = "him"
			intervals [1802]:
				xmin = 1004.1607
				xmax = 1004.2807
				text = "in"
			intervals [1803]:
				xmin = 1004.2807
				xmax = 1004.3807
				text = "your"
			intervals [1804]:
				xmin = 1004.3807
				xmax = 1004.4507
				text = ""
			intervals [1805]:
				xmin = 1004.4507
				xmax = 1005.1307
				text = "bunch"
			intervals [1806]:
				xmin = 1005.1307
				xmax = 1006.8714
				text = ""
			intervals [1807]:
				xmin = 1006.8714
				xmax = 1007.1014
				text = "what"
			intervals [1808]:
				xmin = 1007.1014
				xmax = 1007.1714
				text = "do"
			intervals [1809]:
				xmin = 1007.1714
				xmax = 1007.2914
				text = "you"
			intervals [1810]:
				xmin = 1007.2914
				xmax = 1007.5514
				text = "wanna"
			intervals [1811]:
				xmin = 1007.5514
				xmax = 1007.6114
				text = ""
			intervals [1812]:
				xmin = 1007.6114
				xmax = 1007.7514
				text = "do"
			intervals [1813]:
				xmin = 1007.7514
				xmax = 1008.0514
				text = "when"
			intervals [1814]:
				xmin = 1008.0514
				xmax = 1008.1314
				text = "you"
			intervals [1815]:
				xmin = 1008.1314
				xmax = 1008.6214
				text = "finish"
			intervals [1816]:
				xmin = 1008.6214
				xmax = 1009.2114
				text = "school"
			intervals [1817]:
				xmin = 1009.2114
				xmax = 1009.7405
				text = ""
			intervals [1818]:
				xmin = 1009.7405
				xmax = 1009.9005
				text = "when"
			intervals [1819]:
				xmin = 1009.9005
				xmax = 1010.0505
				text = "you"
			intervals [1820]:
				xmin = 1010.0505
				xmax = 1010.2305
				text = "get"
			intervals [1821]:
				xmin = 1010.2305
				xmax = 1010.3205
				text = "out"
			intervals [1822]:
				xmin = 1010.3205
				xmax = 1010.4505
				text = "of"
			intervals [1823]:
				xmin = 1010.4505
				xmax = 1010.5305
				text = ""
			intervals [1824]:
				xmin = 1010.5305
				xmax = 1010.6605
				text = "high"
			intervals [1825]:
				xmin = 1010.6605
				xmax = 1010.7005
				text = ""
			intervals [1826]:
				xmin = 1010.7005
				xmax = 1011.2505
				text = "school"
			intervals [1827]:
				xmin = 1011.2505
				xmax = 1013.796
				text = ""
			intervals [1828]:
				xmin = 1013.796
				xmax = 1013.856
				text = "and"
			intervals [1829]:
				xmin = 1013.856
				xmax = 1014.016
				text = "what"
			intervals [1830]:
				xmin = 1014.016
				xmax = 1014.076
				text = "do"
			intervals [1831]:
				xmin = 1014.076
				xmax = 1014.226
				text = "you"
			intervals [1832]:
				xmin = 1014.226
				xmax = 1014.256
				text = ""
			intervals [1833]:
				xmin = 1014.256
				xmax = 1014.506
				text = "wanna"
			intervals [1834]:
				xmin = 1014.506
				xmax = 1014.806
				text = "do"
			intervals [1835]:
				xmin = 1014.806
				xmax = 1014.836
				text = ""
			intervals [1836]:
				xmin = 1014.836
				xmax = 1015.036
				text = "when"
			intervals [1837]:
				xmin = 1015.036
				xmax = 1015.166
				text = "you're"
			intervals [1838]:
				xmin = 1015.166
				xmax = 1015.216
				text = "a"
			intervals [1839]:
				xmin = 1015.216
				xmax = 1015.266
				text = ""
			intervals [1840]:
				xmin = 1015.266
				xmax = 1015.586
				text = "grown"
			intervals [1841]:
				xmin = 1015.586
				xmax = 1015.616
				text = ""
			intervals [1842]:
				xmin = 1015.616
				xmax = 1015.886
				text = "man"
			intervals [1843]:
				xmin = 1015.886
				xmax = 1020.4909
				text = ""
			intervals [1844]:
				xmin = 1020.4909
				xmax = 1020.7109
				text = "oh"
			intervals [1845]:
				xmin = 1020.7109
				xmax = 1020.7709
				text = ""
			intervals [1846]:
				xmin = 1020.7709
				xmax = 1021.0109
				text = "that"
			intervals [1847]:
				xmin = 1021.0109
				xmax = 1021.0909
				text = "s"
			intervals [1848]:
				xmin = 1021.0909
				xmax = 1021.5109
				text = "wonderful"
			intervals [1849]:
				xmin = 1021.5109
				xmax = 1021.6209
				text = "you"
			intervals [1850]:
				xmin = 1021.6209
				xmax = 1021.9209
				text = "must"
			intervals [1851]:
				xmin = 1021.9209
				xmax = 1022.2209
				text = "like"
			intervals [1852]:
				xmin = 1022.2209
				xmax = 1022.9409
				text = "science"
			intervals [1853]:
				xmin = 1022.9409
				xmax = 1023.7876
				text = ""
			intervals [1854]:
				xmin = 1023.7876
				xmax = 1023.9376
				text = "did"
			intervals [1855]:
				xmin = 1023.9376
				xmax = 1024.0376
				text = "you"
			intervals [1856]:
				xmin = 1024.0376
				xmax = 1024.2576
				text = "tell"
			intervals [1857]:
				xmin = 1024.2576
				xmax = 1024.3476
				text = "me"
			intervals [1858]:
				xmin = 1024.3476
				xmax = 1024.4876
				text = "you're"
			intervals [1859]:
				xmin = 1024.4876
				xmax = 1024.7876
				text = "having"
			intervals [1860]:
				xmin = 1024.7876
				xmax = 1025.2676
				text = "science"
			intervals [1861]:
				xmin = 1025.2676
				xmax = 1025.3776
				text = "this"
			intervals [1862]:
				xmin = 1025.3776
				xmax = 1025.9876
				text = "year"
			intervals [1863]:
				xmin = 1025.9876
				xmax = 1026.7893
				text = ""
			intervals [1864]:
				xmin = 1026.7893
				xmax = 1026.9793
				text = "tell"
			intervals [1865]:
				xmin = 1026.9793
				xmax = 1027.0693
				text = "me"
			intervals [1866]:
				xmin = 1027.0693
				xmax = 1027.2893
				text = "about"
			intervals [1867]:
				xmin = 1027.2893
				xmax = 1027.4893
				text = "what"
			intervals [1868]:
				xmin = 1027.4893
				xmax = 1027.6093
				text = "you"
			intervals [1869]:
				xmin = 1027.6093
				xmax = 1027.6993
				text = "do"
			intervals [1870]:
				xmin = 1027.6993
				xmax = 1027.8793
				text = "in"
			intervals [1871]:
				xmin = 1027.8793
				xmax = 1028.4593
				text = "science"
			intervals [1872]:
				xmin = 1028.4593
				xmax = 1029.0893
				text = "class"
			intervals [1873]:
				xmin = 1029.0893
				xmax = 1044.7594
				text = ""
			intervals [1874]:
				xmin = 1044.7594
				xmax = 1045.1594
				text = "good"
			intervals [1875]:
				xmin = 1045.1594
				xmax = 1045.1894
				text = ""
			intervals [1876]:
				xmin = 1045.1894
				xmax = 1045.3294
				text = "where"
			intervals [1877]:
				xmin = 1045.3294
				xmax = 1045.3994
				text = "do"
			intervals [1878]:
				xmin = 1045.3994
				xmax = 1045.5294
				text = "you"
			intervals [1879]:
				xmin = 1045.5294
				xmax = 1045.6894
				text = "go"
			intervals [1880]:
				xmin = 1045.6894
				xmax = 1045.7994
				text = "to"
			intervals [1881]:
				xmin = 1045.7994
				xmax = 1045.9794
				text = "do"
			intervals [1882]:
				xmin = 1045.9794
				xmax = 1046.3694
				text = "that"
			intervals [1883]:
				xmin = 1046.3694
				xmax = 1052.7664
				text = ""
			intervals [1884]:
				xmin = 1052.7664
				xmax = 1053.0364
				text = "how"
			intervals [1885]:
				xmin = 1053.0364
				xmax = 1053.3164
				text = "long"
			intervals [1886]:
				xmin = 1053.3164
				xmax = 1053.4964
				text = "does"
			intervals [1887]:
				xmin = 1053.4964
				xmax = 1053.5864
				text = "it"
			intervals [1888]:
				xmin = 1053.5864
				xmax = 1053.6464
				text = ""
			intervals [1889]:
				xmin = 1053.6464
				xmax = 1053.9564
				text = "take"
			intervals [1890]:
				xmin = 1053.9564
				xmax = 1054.0364
				text = ""
			intervals [1891]:
				xmin = 1054.0364
				xmax = 1054.1464
				text = "to"
			intervals [1892]:
				xmin = 1054.1464
				xmax = 1054.5264
				text = "become"
			intervals [1893]:
				xmin = 1054.5264
				xmax = 1054.5664
				text = ""
			intervals [1894]:
				xmin = 1054.5664
				xmax = 1054.6664
				text = "a"
			intervals [1895]:
				xmin = 1054.6664
				xmax = 1055.5864
				text = "scientist"
			intervals [1896]:
				xmin = 1055.5864
				xmax = 1062.5841
				text = ""
			intervals [1897]:
				xmin = 1062.5841
				xmax = 1062.8041
				text = "what"
			intervals [1898]:
				xmin = 1062.8041
				xmax = 1062.8441
				text = ""
			intervals [1899]:
				xmin = 1062.8441
				xmax = 1063.1841
				text = "would"
			intervals [1900]:
				xmin = 1063.1841
				xmax = 1063.3841
				text = "you"
			intervals [1901]:
				xmin = 1063.3841
				xmax = 1063.6241
				text = "do"
			intervals [1902]:
				xmin = 1063.6241
				xmax = 1063.8441
				text = "if"
			intervals [1903]:
				xmin = 1063.8441
				xmax = 1063.9841
				text = "you"
			intervals [1904]:
				xmin = 1063.9841
				xmax = 1064.1241
				text = "were"
			intervals [1905]:
				xmin = 1064.1241
				xmax = 1064.1641
				text = "a"
			intervals [1906]:
				xmin = 1064.1641
				xmax = 1064.4141
				text = "grown"
			intervals [1907]:
				xmin = 1064.4141
				xmax = 1064.6841
				text = "man"
			intervals [1908]:
				xmin = 1064.6841
				xmax = 1064.7441
				text = "and"
			intervals [1909]:
				xmin = 1064.7441
				xmax = 1064.8841
				text = "you"
			intervals [1910]:
				xmin = 1064.8841
				xmax = 1064.9941
				text = "were"
			intervals [1911]:
				xmin = 1064.9941
				xmax = 1065.0641
				text = "a"
			intervals [1912]:
				xmin = 1065.0641
				xmax = 1065.6341
				text = "scientist"
			intervals [1913]:
				xmin = 1065.6341
				xmax = 1065.7741
				text = "what"
			intervals [1914]:
				xmin = 1065.7741
				xmax = 1065.9541
				text = "does"
			intervals [1915]:
				xmin = 1065.9541
				xmax = 1066.0341
				text = "a"
			intervals [1916]:
				xmin = 1066.0341
				xmax = 1066.6441
				text = "scientist"
			intervals [1917]:
				xmin = 1066.6441
				xmax = 1067.0341
				text = "do"
			intervals [1918]:
				xmin = 1067.0341
				xmax = 1067.0941
				text = ""
			intervals [1919]:
				xmin = 1067.0941
				xmax = 1067.2341
				text = "honey"
			intervals [1920]:
				xmin = 1067.2341
				xmax = 1069.7405
				text = ""
			intervals [1921]:
				xmin = 1069.7405
				xmax = 1069.8705
				text = "is"
			intervals [1922]:
				xmin = 1069.8705
				xmax = 1070.0605
				text = "that"
			intervals [1923]:
				xmin = 1070.0605
				xmax = 1070.2705
				text = "all"
			intervals [1924]:
				xmin = 1070.2705
				xmax = 1070.4505
				text = "they"
			intervals [1925]:
				xmin = 1070.4505
				xmax = 1070.4805
				text = ""
			intervals [1926]:
				xmin = 1070.4805
				xmax = 1070.8305
				text = "do"
			intervals [1927]:
				xmin = 1070.8305
				xmax = 1087.3675
				text = ""
			intervals [1928]:
				xmin = 1087.3675
				xmax = 1087.4775
				text = "and"
			intervals [1929]:
				xmin = 1087.4775
				xmax = 1087.5875
				text = "that"
			intervals [1930]:
				xmin = 1087.5875
				xmax = 1087.8075
				text = "s"
			intervals [1931]:
				xmin = 1087.8075
				xmax = 1088.0275
				text = "what"
			intervals [1932]:
				xmin = 1088.0275
				xmax = 1088.4175
				text = "you"
			intervals [1933]:
				xmin = 1088.4175
				xmax = 1088.6175
				text = "like"
			intervals [1934]:
				xmin = 1088.6175
				xmax = 1089.2675
				text = "huh"
			intervals [1935]:
				xmin = 1089.2675
				xmax = 1090.0766
				text = ""
			intervals [1936]:
				xmin = 1090.0766
				xmax = 1090.3766
				text = "good"
			intervals [1937]:
				xmin = 1090.3766
				xmax = 1090.5466
				text = "for"
			intervals [1938]:
				xmin = 1090.5466
				xmax = 1090.9666
				text = "you"
			intervals [1939]:
				xmin = 1090.9666
				xmax = 1103.4522
				text = ""
			intervals [1940]:
				xmin = 1103.4522
				xmax = 1103.7722
				text = "why"
			intervals [1941]:
				xmin = 1103.7722
				xmax = 1113.3865
				text = ""
			intervals [1942]:
				xmin = 1113.3865
				xmax = 1113.6265
				text = "what"
			intervals [1943]:
				xmin = 1113.6265
				xmax = 1113.8165
				text = "would"
			intervals [1944]:
				xmin = 1113.8165
				xmax = 1113.9765
				text = "you"
			intervals [1945]:
				xmin = 1113.9765
				xmax = 1114.1765
				text = "do"
			intervals [1946]:
				xmin = 1114.1765
				xmax = 1114.2065
				text = ""
			intervals [1947]:
				xmin = 1114.2065
				xmax = 1114.4765
				text = "right"
			intervals [1948]:
				xmin = 1114.4765
				xmax = 1114.9665
				text = "now"
			intervals [1949]:
				xmin = 1114.9665
				xmax = 1115.0065
				text = ""
			intervals [1950]:
				xmin = 1115.0065
				xmax = 1115.1565
				text = "if"
			intervals [1951]:
				xmin = 1115.1565
				xmax = 1115.3865
				text = "you"
			intervals [1952]:
				xmin = 1115.3865
				xmax = 1115.6465
				text = "had"
			intervals [1953]:
				xmin = 1115.6465
				xmax = 1115.8065
				text = "some"
			intervals [1954]:
				xmin = 1115.8065
				xmax = 1115.8365
				text = ""
			intervals [1955]:
				xmin = 1115.8365
				xmax = 1116.2065
				text = "money"
			intervals [1956]:
				xmin = 1116.2065
				xmax = 1116.3465
				text = "to"
			intervals [1957]:
				xmin = 1116.3465
				xmax = 1116.3865
				text = ""
			intervals [1958]:
				xmin = 1116.3865
				xmax = 1116.4965
				text = "go"
			intervals [1959]:
				xmin = 1116.4965
				xmax = 1116.5265
				text = ""
			intervals [1960]:
				xmin = 1116.5265
				xmax = 1116.8465
				text = "spend"
			intervals [1961]:
				xmin = 1116.8465
				xmax = 1116.8765
				text = "a"
			intervals [1962]:
				xmin = 1116.8765
				xmax = 1117.1965
				text = "whole"
			intervals [1963]:
				xmin = 1117.1965
				xmax = 1117.5665
				text = "bunch"
			intervals [1964]:
				xmin = 1117.5665
				xmax = 1117.7365
				text = "would"
			intervals [1965]:
				xmin = 1117.7365
				xmax = 1117.8765
				text = "you"
			intervals [1966]:
				xmin = 1117.8765
				xmax = 1118.1136
				text = ""
			intervals [1967]:
				xmin = 1118.1136
				xmax = 1118.2636
				text = "what"
			intervals [1968]:
				xmin = 1118.2636
				xmax = 1118.4636
				text = "would"
			intervals [1969]:
				xmin = 1118.4636
				xmax = 1118.5636
				text = "you"
			intervals [1970]:
				xmin = 1118.5636
				xmax = 1118.6236
				text = "do"
			intervals [1971]:
				xmin = 1118.6236
				xmax = 1118.7136
				text = "with"
			intervals [1972]:
				xmin = 1118.7136
				xmax = 1119.0236
				text = "it"
			intervals [1973]:
				xmin = 1119.0236
				xmax = 1130.7897
				text = ""
			intervals [1974]:
				xmin = 1130.7897
				xmax = 1130.9797
				text = "what"
			intervals [1975]:
				xmin = 1130.9797
				xmax = 1131.1497
				text = "would"
			intervals [1976]:
				xmin = 1131.1497
				xmax = 1131.2997
				text = "you"
			intervals [1977]:
				xmin = 1131.2997
				xmax = 1131.4997
				text = "buy"
			intervals [1978]:
				xmin = 1131.4997
				xmax = 1131.5297
				text = ""
			intervals [1979]:
				xmin = 1131.5297
				xmax = 1131.5897
				text = "for"
			intervals [1980]:
				xmin = 1131.5897
				xmax = 1132.1797
				text = "them"
			intervals [1981]:
				xmin = 1132.1797
				xmax = 1150.6828
				text = ""
			intervals [1982]:
				xmin = 1150.6828
				xmax = 1151.0128
				text = "what"
			intervals [1983]:
				xmin = 1151.0128
				xmax = 1151.1828
				text = "do"
			intervals [1984]:
				xmin = 1151.1828
				xmax = 1151.6628
				text = "they"
			intervals [1985]:
				xmin = 1151.6628
				xmax = 1151.7128
				text = "uh"
			intervals [1986]:
				xmin = 1151.7128
				xmax = 1151.9428
				text = "i"
			intervals [1987]:
				xmin = 1151.9428
				xmax = 1152.1728
				text = "don't"
			intervals [1988]:
				xmin = 1152.1728
				xmax = 1152.3228
				text = "know"
			intervals [1989]:
				xmin = 1152.3228
				xmax = 1152.7328
				text = "anything"
			intervals [1990]:
				xmin = 1152.7328
				xmax = 1152.9428
				text = "about"
			intervals [1991]:
				xmin = 1152.9428
				xmax = 1153.4028
				text = "washington"
			intervals [1992]:
				xmin = 1153.4028
				xmax = 1153.6628
				text = "what"
			intervals [1993]:
				xmin = 1153.6628
				xmax = 1153.7828
				text = "do"
			intervals [1994]:
				xmin = 1153.7828
				xmax = 1153.8228
				text = ""
			intervals [1995]:
				xmin = 1153.8228
				xmax = 1153.9928
				text = "they"
			intervals [1996]:
				xmin = 1153.9928
				xmax = 1154.3828
				text = "call"
			intervals [1997]:
				xmin = 1154.3828
				xmax = 1154.6428
				text = "this"
			intervals [1998]:
				xmin = 1154.6428
				xmax = 1154.6828
				text = ""
			intervals [1999]:
				xmin = 1154.6828
				xmax = 1154.9228
				text = "part"
			intervals [2000]:
				xmin = 1154.9228
				xmax = 1155.0028
				text = "of"
			intervals [2001]:
				xmin = 1155.0028
				xmax = 1155.0528
				text = ""
			intervals [2002]:
				xmin = 1155.0528
				xmax = 1155.6828
				text = "town"
			intervals [2003]:
				xmin = 1155.6828
				xmax = 1156.9606
				text = ""
			intervals [2004]:
				xmin = 1156.9606
				xmax = 1157.1106
				text = "the"
			intervals [2005]:
				xmin = 1157.1106
				xmax = 1157.9406
				text = "northwest"
			intervals [2006]:
				xmin = 1157.9406
				xmax = 1158.796
				text = ""
			intervals [2007]:
				xmin = 1158.796
				xmax = 1159.106
				text = "um"
			intervals [2008]:
				xmin = 1159.106
				xmax = 1159.554
				text = ""
			intervals [2009]:
				xmin = 1159.554
				xmax = 1159.764
				text = "what"
			intervals [2010]:
				xmin = 1159.764
				xmax = 1159.814
				text = "are"
			intervals [2011]:
				xmin = 1159.814
				xmax = 1159.914
				text = "the"
			intervals [2012]:
				xmin = 1159.914
				xmax = 1160.544
				text = "boundaries"
			intervals [2013]:
				xmin = 1160.544
				xmax = 1160.624
				text = "of"
			intervals [2014]:
				xmin = 1160.624
				xmax = 1160.654
				text = ""
			intervals [2015]:
				xmin = 1160.654
				xmax = 1160.754
				text = "the"
			intervals [2016]:
				xmin = 1160.754
				xmax = 1161.744
				text = "northwest"
			intervals [2017]:
				xmin = 1161.744
				xmax = 1165.2929
				text = ""
			intervals [2018]:
				xmin = 1165.2929
				xmax = 1165.4829
				text = "what"
			intervals [2019]:
				xmin = 1165.4829
				xmax = 1165.5529
				text = "are"
			intervals [2020]:
				xmin = 1165.5529
				xmax = 1165.6829
				text = "the"
			intervals [2021]:
				xmin = 1165.6829
				xmax = 1166.1229
				text = "boundaries"
			intervals [2022]:
				xmin = 1166.1229
				xmax = 1166.5029
				text = ""
			intervals [2023]:
				xmin = 1166.5029
				xmax = 1166.5829
				text = "are"
			intervals [2024]:
				xmin = 1166.5829
				xmax = 1166.7829
				text = "there"
			intervals [2025]:
				xmin = 1166.7829
				xmax = 1167.2329
				text = "certain"
			intervals [2026]:
				xmin = 1167.2329
				xmax = 1167.9729
				text = "streets"
			intervals [2027]:
				xmin = 1167.9729
				xmax = 1168.0129
				text = ""
			intervals [2028]:
				xmin = 1168.0129
				xmax = 1168.1929
				text = "that"
			intervals [2029]:
				xmin = 1168.1929
				xmax = 1168.8134
				text = ""
			intervals [2030]:
				xmin = 1168.8134
				xmax = 1168.9734
				text = "what"
			intervals [2031]:
				xmin = 1168.9734
				xmax = 1169.0434
				text = ""
			intervals [2032]:
				xmin = 1169.0434
				xmax = 1169.6834
				text = "reets"
			intervals [2033]:
				xmin = 1169.6834
				xmax = 1177.6522
				text = ""
			intervals [2034]:
				xmin = 1177.6522
				xmax = 1177.7122
				text = "and"
			intervals [2035]:
				xmin = 1177.7122
				xmax = 1181.8812
				text = ""
			intervals [2036]:
				xmin = 1181.8812
				xmax = 1182.1812
				text = "what"
			intervals [2037]:
				xmin = 1182.1812
				xmax = 1182.3012
				text = "are"
			intervals [2038]:
				xmin = 1182.3012
				xmax = 1182.6212
				text = "some"
			intervals [2039]:
				xmin = 1182.6212
				xmax = 1182.6912
				text = "of"
			intervals [2040]:
				xmin = 1182.6912
				xmax = 1182.8712
				text = "the"
			intervals [2041]:
				xmin = 1182.8712
				xmax = 1183.2012
				text = "the"
			intervals [2042]:
				xmin = 1183.2012
				xmax = 1183.6212
				text = "biggest"
			intervals [2043]:
				xmin = 1183.6212
				xmax = 1184.1312
				text = "streets"
			intervals [2044]:
				xmin = 1184.1312
				xmax = 1184.3112
				text = "in"
			intervals [2045]:
				xmin = 1184.3112
				xmax = 1184.5212
				text = "this"
			intervals [2046]:
				xmin = 1184.5212
				xmax = 1184.5512
				text = ""
			intervals [2047]:
				xmin = 1184.5512
				xmax = 1184.7812
				text = "town"
			intervals [2048]:
				xmin = 1184.7812
				xmax = 1184.9112
				text = "what"
			intervals [2049]:
				xmin = 1184.9112
				xmax = 1184.9412
				text = ""
			intervals [2050]:
				xmin = 1184.9412
				xmax = 1185.0012
				text = "s"
			intervals [2051]:
				xmin = 1185.0012
				xmax = 1185.0712
				text = "the"
			intervals [2052]:
				xmin = 1185.0712
				xmax = 1185.2912
				text = "name"
			intervals [2053]:
				xmin = 1185.2912
				xmax = 1185.3612
				text = "of"
			intervals [2054]:
				xmin = 1185.3612
				xmax = 1185.5512
				text = "this"
			intervals [2055]:
				xmin = 1185.5512
				xmax = 1185.5812
				text = ""
			intervals [2056]:
				xmin = 1185.5812
				xmax = 1185.9312
				text = "town"
			intervals [2057]:
				xmin = 1185.9312
				xmax = 1187.2331
				text = ""
			intervals [2058]:
				xmin = 1187.2331
				xmax = 1187.6631
				text = "yeah"
			intervals [2059]:
				xmin = 1187.6631
				xmax = 1189.3162
				text = ""
			intervals [2060]:
				xmin = 1189.3162
				xmax = 1189.4362
				text = "but"
			intervals [2061]:
				xmin = 1189.4362
				xmax = 1189.4962
				text = "the"
			intervals [2062]:
				xmin = 1189.4962
				xmax = 1189.6162
				text = "name"
			intervals [2063]:
				xmin = 1189.6162
				xmax = 1189.6762
				text = "of"
			intervals [2064]:
				xmin = 1189.6762
				xmax = 1189.7862
				text = "the"
			intervals [2065]:
				xmin = 1189.7862
				xmax = 1191.3113
				text = ""
			intervals [2066]:
				xmin = 1191.3113
				xmax = 1191.5313
				text = "what"
			intervals [2067]:
				xmin = 1191.5313
				xmax = 1191.6013
				text = "s"
			intervals [2068]:
				xmin = 1191.6013
				xmax = 1191.6713
				text = "the"
			intervals [2069]:
				xmin = 1191.6713
				xmax = 1191.9013
				text = "name"
			intervals [2070]:
				xmin = 1191.9013
				xmax = 1191.9613
				text = "of"
			intervals [2071]:
				xmin = 1191.9613
				xmax = 1192.0613
				text = "the"
			intervals [2072]:
				xmin = 1192.0613
				xmax = 1192.6313
				text = "town"
			intervals [2073]:
				xmin = 1192.6313
				xmax = 1194.7154
				text = ""
			intervals [2074]:
				xmin = 1194.7154
				xmax = 1195.3054
				text = "washington"
			intervals [2075]:
				xmin = 1195.3054
				xmax = 1195.8405
				text = ""
			intervals [2076]:
				xmin = 1195.8405
				xmax = 1196.1105
				text = "um"
			intervals [2077]:
				xmin = 1196.1105
				xmax = 1196.4913
				text = ""
			intervals [2078]:
				xmin = 1196.4913
				xmax = 1196.6813
				text = "what"
			intervals [2079]:
				xmin = 1196.6813
				xmax = 1196.8013
				text = "are"
			intervals [2080]:
				xmin = 1196.8013
				xmax = 1197.0513
				text = "some"
			intervals [2081]:
				xmin = 1197.0513
				xmax = 1197.1113
				text = "of"
			intervals [2082]:
				xmin = 1197.1113
				xmax = 1197.1913
				text = "the"
			intervals [2083]:
				xmin = 1197.1913
				xmax = 1197.2413
				text = ""
			intervals [2084]:
				xmin = 1197.2413
				xmax = 1197.6013
				text = "biggest"
			intervals [2085]:
				xmin = 1197.6013
				xmax = 1198.3113
				text = "streets"
			intervals [2086]:
				xmin = 1198.3113
				xmax = 1208.7058
				text = ""
			intervals [2087]:
				xmin = 1208.7058
				xmax = 1208.9558
				text = "what"
			intervals [2088]:
				xmin = 1208.9558
				xmax = 1209.3358
				text = "street"
			intervals [2089]:
				xmin = 1209.3358
				xmax = 1209.4458
				text = ""
			intervals [2090]:
				xmin = 1209.4458
				xmax = 1209.6858
				text = "is"
			intervals [2091]:
				xmin = 1209.6858
				xmax = 1209.8458
				text = "the"
			intervals [2092]:
				xmin = 1209.8458
				xmax = 1209.9858
				text = ""
			intervals [2093]:
				xmin = 1209.9858
				xmax = 1210.2158
				text = "white"
			intervals [2094]:
				xmin = 1210.2158
				xmax = 1210.6058
				text = "house"
			intervals [2095]:
				xmin = 1210.6058
				xmax = 1210.6358
				text = ""
			intervals [2096]:
				xmin = 1210.6358
				xmax = 1211.0358
				text = "on"
			intervals [2097]:
				xmin = 1211.0358
				xmax = 1220.2534
				text = ""
			intervals [2098]:
				xmin = 1220.2534
				xmax = 1220.3834
				text = "you"
			intervals [2099]:
				xmin = 1220.3834
				xmax = 1220.5334
				text = "know"
			intervals [2100]:
				xmin = 1220.5334
				xmax = 1220.7434
				text = "where"
			intervals [2101]:
				xmin = 1220.7434
				xmax = 1221.0334
				text = "the"
			intervals [2102]:
				xmin = 1221.0334
				xmax = 1221.3959
				text = ""
			intervals [2103]:
				xmin = 1221.3959
				xmax = 1221.4859
				text = "uh"
			intervals [2104]:
				xmin = 1221.4859
				xmax = 1221.6859
				text = "you"
			intervals [2105]:
				xmin = 1221.6859
				xmax = 1221.7859
				text = "know"
			intervals [2106]:
				xmin = 1221.7859
				xmax = 1221.8459
				text = "who"
			intervals [2107]:
				xmin = 1221.8459
				xmax = 1222.2659
				text = "lives"
			intervals [2108]:
				xmin = 1222.2659
				xmax = 1222.3359
				text = "in"
			intervals [2109]:
				xmin = 1222.3359
				xmax = 1222.5759
				text = "the"
			intervals [2110]:
				xmin = 1222.5759
				xmax = 1223.2097
				text = ""
			intervals [2111]:
				xmin = 1223.2097
				xmax = 1223.6997
				text = "white"
			intervals [2112]:
				xmin = 1223.6997
				xmax = 1223.7897
				text = "house"
			intervals [2113]:
				xmin = 1223.7897
				xmax = 1225.7182
				text = ""
			intervals [2114]:
				xmin = 1225.7182
				xmax = 1225.7782
				text = "yeah"
			intervals [2115]:
				xmin = 1225.7782
				xmax = 1226.2161
				text = ""
			intervals [2116]:
				xmin = 1226.2161
				xmax = 1226.4161
				text = "what"
			intervals [2117]:
				xmin = 1226.4161
				xmax = 1226.7477
				text = ""
			intervals [2118]:
				xmin = 1226.7477
				xmax = 1226.9077
				text = "you"
			intervals [2119]:
				xmin = 1226.9077
				xmax = 1227.0377
				text = "don't"
			intervals [2120]:
				xmin = 1227.0377
				xmax = 1227.1277
				text = "know"
			intervals [2121]:
				xmin = 1227.1277
				xmax = 1227.3677
				text = "what"
			intervals [2122]:
				xmin = 1227.3677
				xmax = 1227.6777
				text = "street"
			intervals [2123]:
				xmin = 1227.6777
				xmax = 1227.7477
				text = ""
			intervals [2124]:
				xmin = 1227.7477
				xmax = 1227.9577
				text = "that"
			intervals [2125]:
				xmin = 1227.9577
				xmax = 1230.0559
				text = ""
			intervals [2126]:
				xmin = 1230.0559
				xmax = 1230.2759
				text = "what"
			intervals [2127]:
				xmin = 1230.2759
				xmax = 1230.6959
				text = "street"
			intervals [2128]:
				xmin = 1230.6959
				xmax = 1230.9059
				text = "is"
			intervals [2129]:
				xmin = 1230.9059
				xmax = 1231.1459
				text = "this"
			intervals [2130]:
				xmin = 1231.1459
				xmax = 1231.2359
				text = "one"
			intervals [2131]:
				xmin = 1231.2359
				xmax = 1231.4659
				text = "right"
			intervals [2132]:
				xmin = 1231.4659
				xmax = 1231.5659
				text = "out"
			intervals [2133]:
				xmin = 1231.5659
				xmax = 1231.6859
				text = "here"
			intervals [2134]:
				xmin = 1231.6859
				xmax = 1231.7859
				text = "in"
			intervals [2135]:
				xmin = 1231.7859
				xmax = 1232.0359
				text = "front"
			intervals [2136]:
				xmin = 1232.0359
				xmax = 1232.0959
				text = "of"
			intervals [2137]:
				xmin = 1232.0959
				xmax = 1232.2259
				text = "your"
			intervals [2138]:
				xmin = 1232.2259
				xmax = 1232.7659
				text = "school"
			intervals [2139]:
				xmin = 1232.7659
				xmax = 1236.492
				text = ""
			intervals [2140]:
				xmin = 1236.492
				xmax = 1236.672
				text = "and"
			intervals [2141]:
				xmin = 1236.672
				xmax = 1236.832
				text = "what"
			intervals [2142]:
				xmin = 1236.832
				xmax = 1236.882
				text = "s"
			intervals [2143]:
				xmin = 1236.882
				xmax = 1236.952
				text = "the"
			intervals [2144]:
				xmin = 1236.952
				xmax = 1237.162
				text = "name"
			intervals [2145]:
				xmin = 1237.162
				xmax = 1237.252
				text = "of"
			intervals [2146]:
				xmin = 1237.252
				xmax = 1237.332
				text = "the"
			intervals [2147]:
				xmin = 1237.332
				xmax = 1237.582
				text = "school"
			intervals [2148]:
				xmin = 1237.582
				xmax = 1240.5729
				text = ""
			intervals [2149]:
				xmin = 1240.5729
				xmax = 1240.8729
				text = "um"
			intervals [2150]:
				xmin = 1240.8729
				xmax = 1243.7479
				text = ""
			intervals [2151]:
				xmin = 1243.7479
				xmax = 1243.9179
				text = "do"
			intervals [2152]:
				xmin = 1243.9179
				xmax = 1244.0279
				text = "you"
			intervals [2153]:
				xmin = 1244.0279
				xmax = 1244.1879
				text = "know"
			intervals [2154]:
				xmin = 1244.1879
				xmax = 1244.6279
				text = "where"
			intervals [2155]:
				xmin = 1244.6279
				xmax = 1245.0779
				text = "um"
			intervals [2156]:
				xmin = 1245.0779
				xmax = 1246.8134
				text = ""
			intervals [2157]:
				xmin = 1246.8134
				xmax = 1246.9734
				text = "what"
			intervals [2158]:
				xmin = 1246.9734
				xmax = 1247.1834
				text = "is"
			intervals [2159]:
				xmin = 1247.1834
				xmax = 1247.3434
				text = "that"
			intervals [2160]:
				xmin = 1247.3434
				xmax = 1247.4334
				text = ""
			intervals [2161]:
				xmin = 1247.4334
				xmax = 1247.6834
				text = "big"
			intervals [2162]:
				xmin = 1247.6834
				xmax = 1248.1634
				text = "highway"
			intervals [2163]:
				xmin = 1248.1634
				xmax = 1248.3334
				text = "that"
			intervals [2164]:
				xmin = 1248.3334
				xmax = 1248.6334
				text = "goes"
			intervals [2165]:
				xmin = 1248.6334
				xmax = 1249.0934
				text = "around"
			intervals [2166]:
				xmin = 1249.0934
				xmax = 1249.8134
				text = "washington"
			intervals [2167]:
				xmin = 1249.8134
				xmax = 1249.8734
				text = "do"
			intervals [2168]:
				xmin = 1249.8734
				xmax = 1249.9534
				text = "you"
			intervals [2169]:
				xmin = 1249.9534
				xmax = 1250.0334
				text = "know"
			intervals [2170]:
				xmin = 1250.0334
				xmax = 1250.2334
				text = "what"
			intervals [2171]:
				xmin = 1250.2334
				xmax = 1250.3434
				text = "it"
			intervals [2172]:
				xmin = 1250.3434
				xmax = 1250.3834
				text = ""
			intervals [2173]:
				xmin = 1250.3834
				xmax = 1250.5034
				text = "s"
			intervals [2174]:
				xmin = 1250.5034
				xmax = 1250.8534
				text = ""
			intervals [2175]:
				xmin = 1250.8534
				xmax = 1250.9934
				text = "called"
			intervals [2176]:
				xmin = 1250.9934
				xmax = 1253.1258
				text = ""
			intervals [2177]:
				xmin = 1253.1258
				xmax = 1253.7058
				text = "uh-huh"
			intervals [2178]:
				xmin = 1253.7058
				xmax = 1255.1417
				text = ""
			intervals [2179]:
				xmin = 1255.1417
				xmax = 1255.3317
				text = "isn't"
			intervals [2180]:
				xmin = 1255.3317
				xmax = 1255.4417
				text = "there"
			intervals [2181]:
				xmin = 1255.4417
				xmax = 1255.5017
				text = "a"
			intervals [2182]:
				xmin = 1255.5017
				xmax = 1255.6917
				text = "big"
			intervals [2183]:
				xmin = 1255.6917
				xmax = 1255.7317
				text = ""
			intervals [2184]:
				xmin = 1255.7317
				xmax = 1256.1417
				text = "road"
			intervals [2185]:
				xmin = 1256.1417
				xmax = 1256.2017
				text = ""
			intervals [2186]:
				xmin = 1256.2017
				xmax = 1256.3217
				text = "that"
			intervals [2187]:
				xmin = 1256.3217
				xmax = 1256.3717
				text = ""
			intervals [2188]:
				xmin = 1256.3717
				xmax = 1256.6717
				text = "goes"
			intervals [2189]:
				xmin = 1256.6717
				xmax = 1256.7017
				text = ""
			intervals [2190]:
				xmin = 1256.7017
				xmax = 1256.9417
				text = "around"
			intervals [2191]:
				xmin = 1256.9417
				xmax = 1257.6317
				text = "washington"
			intervals [2192]:
				xmin = 1257.6317
				xmax = 1257.7917
				text = "that"
			intervals [2193]:
				xmin = 1257.7917
				xmax = 1262.4466
				text = ""
			intervals [2194]:
				xmin = 1262.4466
				xmax = 1262.6466
				text = "where"
			intervals [2195]:
				xmin = 1262.6466
				xmax = 1262.7466
				text = "were"
			intervals [2196]:
				xmin = 1262.7466
				xmax = 1263.0366
				text = "you"
			intervals [2197]:
				xmin = 1263.0366
				xmax = 1263.4666
				text = "born"
			intervals [2198]:
				xmin = 1263.4666
				xmax = 1266.1936
				text = ""
			intervals [2199]:
				xmin = 1266.1936
				xmax = 1266.4336
				text = "you've"
			intervals [2200]:
				xmin = 1266.4336
				xmax = 1266.6736
				text = "lived"
			intervals [2201]:
				xmin = 1266.6736
				xmax = 1267.0136
				text = "here"
			intervals [2202]:
				xmin = 1267.0136
				xmax = 1270.6191
				text = ""
			intervals [2203]:
				xmin = 1270.6191
				xmax = 1270.7391
				text = "good"
			intervals [2204]:
				xmin = 1270.7391
				xmax = 1270.8591
				text = ""
			intervals [2205]:
				xmin = 1270.8591
				xmax = 1270.9691
				text = "for"
			intervals [2206]:
				xmin = 1270.9691
				xmax = 1271.1691
				text = ""
			intervals [2207]:
				xmin = 1271.1691
				xmax = 1271.4691
				text = "you"
			intervals [2208]:
				xmin = 1271.4691
				xmax = 1272.161
				text = ""
			intervals [2209]:
				xmin = 1272.161
				xmax = 1272.381
				text = "and"
			intervals [2210]:
				xmin = 1272.381
				xmax = 1272.591
				text = "and"
			intervals [2211]:
				xmin = 1272.591
				xmax = 1272.741
				text = "you've"
			intervals [2212]:
				xmin = 1272.741
				xmax = 1273.051
				text = "never"
			intervals [2213]:
				xmin = 1273.051
				xmax = 1273.291
				text = "lived"
			intervals [2214]:
				xmin = 1273.291
				xmax = 1274.001
				text = "anywhere"
			intervals [2215]:
				xmin = 1274.001
				xmax = 1274.101
				text = "else"
			intervals [2216]:
				xmin = 1274.101
				xmax = 1274.3641
				text = ""
			intervals [2217]:
				xmin = 1274.3641
				xmax = 1274.5941
				text = "um"
			intervals [2218]:
				xmin = 1274.5941
				xmax = 1274.7197
				text = ""
			intervals [2219]:
				xmin = 1274.7197
				xmax = 1274.8097
				text = "have"
			intervals [2220]:
				xmin = 1274.8097
				xmax = 1274.8697
				text = "you"
			intervals [2221]:
				xmin = 1274.8697
				xmax = 1275.0497
				text = ""
			intervals [2222]:
				xmin = 1275.0497
				xmax = 1275.1597
				text = "ever"
			intervals [2223]:
				xmin = 1275.1597
				xmax = 1275.5591
				text = ""
			intervals [2224]:
				xmin = 1275.5591
				xmax = 1276.0391
				text = "where"
			intervals [2225]:
				xmin = 1276.0391
				xmax = 1281.3865
				text = ""
			intervals [2226]:
				xmin = 1281.3865
				xmax = 1281.5465
				text = "and"
			intervals [2227]:
				xmin = 1281.5465
				xmax = 1281.7465
				text = "now"
			intervals [2228]:
				xmin = 1281.7465
				xmax = 1281.8965
				text = "what"
			intervals [2229]:
				xmin = 1281.8965
				xmax = 1281.9265
				text = ""
			intervals [2230]:
				xmin = 1281.9265
				xmax = 1282.2265
				text = "street"
			intervals [2231]:
				xmin = 1282.2265
				xmax = 1282.2865
				text = "do"
			intervals [2232]:
				xmin = 1282.2865
				xmax = 1282.4665
				text = "you"
			intervals [2233]:
				xmin = 1282.4665
				xmax = 1282.6965
				text = "live"
			intervals [2234]:
				xmin = 1282.6965
				xmax = 1282.9065
				text = "on"
			intervals [2235]:
				xmin = 1282.9065
				xmax = 1286.9016
				text = ""
			intervals [2236]:
				xmin = 1286.9016
				xmax = 1287.1616
				text = "where"
			intervals [2237]:
				xmin = 1287.1616
				xmax = 1287.3216
				text = "all"
			intervals [2238]:
				xmin = 1287.3216
				xmax = 1287.5016
				text = "have"
			intervals [2239]:
				xmin = 1287.5016
				xmax = 1287.5316
				text = ""
			intervals [2240]:
				xmin = 1287.5316
				xmax = 1287.6816
				text = "you"
			intervals [2241]:
				xmin = 1287.6816
				xmax = 1287.9816
				text = "gone"
			intervals [2242]:
				xmin = 1287.9816
				xmax = 1288.1316
				text = "on"
			intervals [2243]:
				xmin = 1288.1316
				xmax = 1288.1616
				text = ""
			intervals [2244]:
				xmin = 1288.1616
				xmax = 1288.4516
				text = "trips"
			intervals [2245]:
				xmin = 1288.4516
				xmax = 1308.4815
				text = ""
			intervals [2246]:
				xmin = 1308.4815
				xmax = 1308.6215
				text = "have"
			intervals [2247]:
				xmin = 1308.6215
				xmax = 1308.7915
				text = "you"
			intervals [2248]:
				xmin = 1308.7915
				xmax = 1308.9815
				text = "ever"
			intervals [2249]:
				xmin = 1308.9815
				xmax = 1309.2715
				text = "gone"
			intervals [2250]:
				xmin = 1309.2715
				xmax = 1309.3915
				text = "on"
			intervals [2251]:
				xmin = 1309.3915
				xmax = 1309.6415
				text = "any"
			intervals [2252]:
				xmin = 1309.6415
				xmax = 1310.0015
				text = "trips"
			intervals [2253]:
				xmin = 1310.0015
				xmax = 1310.2315
				text = "with"
			intervals [2254]:
				xmin = 1310.2315
				xmax = 1310.3915
				text = "your"
			intervals [2255]:
				xmin = 1310.3915
				xmax = 1310.7215
				text = "mama"
			intervals [2256]:
				xmin = 1310.7215
				xmax = 1311.8482
				text = ""
			intervals [2257]:
				xmin = 1311.8482
				xmax = 1311.9682
				text = "where"
			intervals [2258]:
				xmin = 1311.9682
				xmax = 1312.1482
				text = ""
			intervals [2259]:
				xmin = 1312.1482
				xmax = 1312.2782
				text = "did"
			intervals [2260]:
				xmin = 1312.2782
				xmax = 1312.3382
				text = "you"
			intervals [2261]:
				xmin = 1312.3382
				xmax = 1312.4282
				text = "go"
			intervals [2262]:
				xmin = 1312.4282
				xmax = 1314.5468
				text = ""
			intervals [2263]:
				xmin = 1314.5468
				xmax = 1314.6868
				text = "and"
			intervals [2264]:
				xmin = 1314.6868
				xmax = 1314.8168
				text = "what"
			intervals [2265]:
				xmin = 1314.8168
				xmax = 1314.9968
				text = "is"
			intervals [2266]:
				xmin = 1314.9968
				xmax = 1315.2968
				text = "that"
			intervals [2267]:
				xmin = 1315.2968
				xmax = 1316.5546
				text = ""
			intervals [2268]:
				xmin = 1316.5546
				xmax = 1316.6446
				text = "oh"
			intervals [2269]:
				xmin = 1316.6446
				xmax = 1316.8246
				text = "that"
			intervals [2270]:
				xmin = 1316.8246
				xmax = 1316.8946
				text = "s"
			intervals [2271]:
				xmin = 1316.8946
				xmax = 1317.0046
				text = "where"
			intervals [2272]:
				xmin = 1317.0046
				xmax = 1317.1446
				text = "your"
			intervals [2273]:
				xmin = 1317.1446
				xmax = 1317.5046
				text = "mama"
			intervals [2274]:
				xmin = 1317.5046
				xmax = 1318.363
				text = ""
			intervals [2275]:
				xmin = 1318.363
				xmax = 1318.623
				text = "yeah"
			intervals [2276]:
				xmin = 1318.623
				xmax = 1343.0646
				text = ""
			intervals [2277]:
				xmin = 1343.0646
				xmax = 1343.6046
				text = "mm"
			intervals [2278]:
				xmin = 1343.6046
				xmax = 1347.629
				text = ""
			intervals [2279]:
				xmin = 1347.629
				xmax = 1347.799
				text = "what"
			intervals [2280]:
				xmin = 1347.799
				xmax = 1347.909
				text = "are"
			intervals [2281]:
				xmin = 1347.909
				xmax = 1348.099
				text = "some"
			intervals [2282]:
				xmin = 1348.099
				xmax = 1348.759
				text = "holidays"
			intervals [2283]:
				xmin = 1348.759
				xmax = 1348.919
				text = "you"
			intervals [2284]:
				xmin = 1348.919
				xmax = 1349.729
				text = "celebrate"
			intervals [2285]:
				xmin = 1349.729
				xmax = 1363.3395
				text = ""
			intervals [2286]:
				xmin = 1363.3395
				xmax = 1363.6495
				text = "what"
			intervals [2287]:
				xmin = 1363.6495
				xmax = 1363.8595
				text = "did"
			intervals [2288]:
				xmin = 1363.8595
				xmax = 1364.0195
				text = "you"
			intervals [2289]:
				xmin = 1364.0195
				xmax = 1364.1995
				text = "get"
			intervals [2290]:
				xmin = 1364.1995
				xmax = 1364.4295
				text = "for"
			intervals [2291]:
				xmin = 1364.4295
				xmax = 1364.4595
				text = ""
			intervals [2292]:
				xmin = 1364.4595
				xmax = 1364.9195
				text = "christmas"
			intervals [2293]:
				xmin = 1364.9195
				xmax = 1365.1895
				text = "this"
			intervals [2294]:
				xmin = 1365.1895
				xmax = 1365.5795
				text = "year"
			intervals [2295]:
				xmin = 1365.5795
				xmax = 1367.3594
				text = ""
			intervals [2296]:
				xmin = 1367.3594
				xmax = 1367.3894
				text = "<unk>"
			intervals [2297]:
				xmin = 1367.3894
				xmax = 1367.5408
				text = ""
			intervals [2298]:
				xmin = 1367.5408
				xmax = 1367.6008
				text = "do"
			intervals [2299]:
				xmin = 1367.6008
				xmax = 1367.8108
				text = "you"
			intervals [2300]:
				xmin = 1367.8108
				xmax = 1368.3508
				text = "play"
			intervals [2301]:
				xmin = 1368.3508
				xmax = 1376.895
				text = ""
			intervals [2302]:
				xmin = 1376.895
				xmax = 1377.025
				text = "what"
			intervals [2303]:
				xmin = 1377.025
				xmax = 1377.085
				text = "do"
			intervals [2304]:
				xmin = 1377.085
				xmax = 1377.165
				text = "you"
			intervals [2305]:
				xmin = 1377.165
				xmax = 1377.325
				text = "do"
			intervals [2306]:
				xmin = 1377.325
				xmax = 1377.385
				text = "at"
			intervals [2307]:
				xmin = 1377.385
				xmax = 1377.765
				text = "noon"
			intervals [2308]:
				xmin = 1377.765
				xmax = 1377.855
				text = "you"
			intervals [2309]:
				xmin = 1377.855
				xmax = 1378.415
				text = "practice"
			intervals [2310]:
				xmin = 1378.415
				xmax = 1384.0347
				text = ""
			intervals [2311]:
				xmin = 1384.0347
				xmax = 1384.2047
				text = "and"
			intervals [2312]:
				xmin = 1384.2047
				xmax = 1384.4647
				text = "play"
			intervals [2313]:
				xmin = 1384.4647
				xmax = 1384.6247
				text = "the"
			intervals [2314]:
				xmin = 1384.6247
				xmax = 1385.5547
				text = "saxophone"
			intervals [2315]:
				xmin = 1385.5547
				xmax = 1386.0351
				text = ""
			intervals [2316]:
				xmin = 1386.0351
				xmax = 1386.2051
				text = "is"
			intervals [2317]:
				xmin = 1386.2051
				xmax = 1386.2751
				text = "it"
			intervals [2318]:
				xmin = 1386.2751
				xmax = 1386.5751
				text = "hard"
			intervals [2319]:
				xmin = 1386.5751
				xmax = 1386.6651
				text = "to"
			intervals [2320]:
				xmin = 1386.6651
				xmax = 1387.1251
				text = "play"
			intervals [2321]:
				xmin = 1387.1251
				xmax = 1390.453
				text = ""
			intervals [2322]:
				xmin = 1390.453
				xmax = 1390.653
				text = "what"
			intervals [2323]:
				xmin = 1390.653
				xmax = 1390.853
				text = "was"
			intervals [2324]:
				xmin = 1390.853
				xmax = 1390.913
				text = "the"
			intervals [2325]:
				xmin = 1390.913
				xmax = 1391.1631
				text = ""
			intervals [2326]:
				xmin = 1391.1631
				xmax = 1391.4331
				text = "best"
			intervals [2327]:
				xmin = 1391.4331
				xmax = 1391.9131
				text = "christmas"
			intervals [2328]:
				xmin = 1391.9131
				xmax = 1391.9531
				text = ""
			intervals [2329]:
				xmin = 1391.9531
				xmax = 1392.2931
				text = "present"
			intervals [2330]:
				xmin = 1392.2931
				xmax = 1392.4531
				text = ""
			intervals [2331]:
				xmin = 1392.4531
				xmax = 1392.5331
				text = "you"
			intervals [2332]:
				xmin = 1392.5331
				xmax = 1392.6531
				text = "ever"
			intervals [2333]:
				xmin = 1392.6531
				xmax = 1393.1631
				text = "got"
			intervals [2334]:
				xmin = 1393.1631
				xmax = 1397.1351
				text = ""
			intervals [2335]:
				xmin = 1397.1351
				xmax = 1397.2451
				text = "do"
			intervals [2336]:
				xmin = 1397.2451
				xmax = 1397.4251
				text = "you"
			intervals [2337]:
				xmin = 1397.4251
				xmax = 1397.5351
				text = ""
			intervals [2338]:
				xmin = 1397.5351
				xmax = 1397.6551
				text = "have"
			intervals [2339]:
				xmin = 1397.6551
				xmax = 1397.7451
				text = ""
			intervals [2340]:
				xmin = 1397.7451
				xmax = 1397.8651
				text = "one"
			intervals [2341]:
				xmin = 1397.8651
				xmax = 1397.8951
				text = ""
			intervals [2342]:
				xmin = 1397.8951
				xmax = 1397.9551
				text = "of"
			intervals [2343]:
				xmin = 1397.9551
				xmax = 1398.0451
				text = "those"
			intervals [2344]:
				xmin = 1398.0451
				xmax = 1399.6706
				text = ""
			intervals [2345]:
				xmin = 1399.6706
				xmax = 1399.7606
				text = "do"
			intervals [2346]:
				xmin = 1399.7606
				xmax = 1399.9206
				text = "you"
			intervals [2347]:
				xmin = 1399.9206
				xmax = 1400.0606
				text = "mean"
			intervals [2348]:
				xmin = 1400.0606
				xmax = 1400.1306
				text = ""
			intervals [2349]:
				xmin = 1400.1306
				xmax = 1400.2106
				text = "you"
			intervals [2350]:
				xmin = 1400.2106
				xmax = 1404.9838
				text = ""
			intervals [2351]:
				xmin = 1404.9838
				xmax = 1405.1338
				text = "can"
			intervals [2352]:
				xmin = 1405.1338
				xmax = 1405.2038
				text = "you"
			intervals [2353]:
				xmin = 1405.2038
				xmax = 1405.3538
				text = ""
			intervals [2354]:
				xmin = 1405.3538
				xmax = 1405.4938
				text = "play"
			intervals [2355]:
				xmin = 1405.4938
				xmax = 1405.6738
				text = ""
			intervals [2356]:
				xmin = 1405.6738
				xmax = 1405.7638
				text = "pool"
			intervals [2357]:
				xmin = 1405.7638
				xmax = 1407.242
				text = ""
			intervals [2358]:
				xmin = 1407.242
				xmax = 1407.462
				text = "how"
			intervals [2359]:
				xmin = 1407.462
				xmax = 1407.552
				text = "do"
			intervals [2360]:
				xmin = 1407.552
				xmax = 1407.652
				text = "you"
			intervals [2361]:
				xmin = 1407.652
				xmax = 1408.082
				text = "play"
			intervals [2362]:
				xmin = 1408.082
				xmax = 1419.2074
				text = ""
			intervals [2363]:
				xmin = 1419.2074
				xmax = 1419.5574
				text = "um"
			intervals [2364]:
				xmin = 1419.5574
				xmax = 1421.289
				text = ""
			intervals [2365]:
				xmin = 1421.289
				xmax = 1421.659
				text = "what"
			intervals [2366]:
				xmin = 1421.659
				xmax = 1421.749
				text = "did"
			intervals [2367]:
				xmin = 1421.749
				xmax = 1421.869
				text = "you"
			intervals [2368]:
				xmin = 1421.869
				xmax = 1422.149
				text = "do"
			intervals [2369]:
				xmin = 1422.149
				xmax = 1422.509
				text = "on"
			intervals [2370]:
				xmin = 1422.509
				xmax = 1423.149
				text = "october"
			intervals [2371]:
				xmin = 1423.149
				xmax = 1423.219
				text = "the"
			intervals [2372]:
				xmin = 1423.219
				xmax = 1423.299
				text = ""
			intervals [2373]:
				xmin = 1423.299
				xmax = 1423.569
				text = "thirty"
			intervals [2374]:
				xmin = 1423.569
				xmax = 1423.679
				text = ""
			intervals [2375]:
				xmin = 1423.679
				xmax = 1424.199
				text = "first"
			intervals [2376]:
				xmin = 1424.199
				xmax = 1425.3013
				text = ""
			intervals [2377]:
				xmin = 1425.3013
				xmax = 1425.3713
				text = "you"
			intervals [2378]:
				xmin = 1425.3713
				xmax = 1425.4313
				text = "know"
			intervals [2379]:
				xmin = 1425.4313
				xmax = 1425.5513
				text = "what"
			intervals [2380]:
				xmin = 1425.5513
				xmax = 1425.6113
				text = "day"
			intervals [2381]:
				xmin = 1425.6113
				xmax = 1425.7213
				text = "that"
			intervals [2382]:
				xmin = 1425.7213
				xmax = 1426.9393
				text = ""
			intervals [2383]:
				xmin = 1426.9393
				xmax = 1427.0293
				text = "what"
			intervals [2384]:
				xmin = 1427.0293
				xmax = 1427.1893
				text = "did"
			intervals [2385]:
				xmin = 1427.1893
				xmax = 1427.2293
				text = ""
			intervals [2386]:
				xmin = 1427.2293
				xmax = 1427.3093
				text = "you"
			intervals [2387]:
				xmin = 1427.3093
				xmax = 1427.3393
				text = ""
			intervals [2388]:
				xmin = 1427.3393
				xmax = 1427.6793
				text = "do"
			intervals [2389]:
				xmin = 1427.6793
				xmax = 1430.6951
				text = ""
			intervals [2390]:
				xmin = 1430.6951
				xmax = 1431.1051
				text = "where"
			intervals [2391]:
				xmin = 1431.1051
				xmax = 1431.4951
				text = "all"
			intervals [2392]:
				xmin = 1431.4951
				xmax = 1431.5851
				text = "did"
			intervals [2393]:
				xmin = 1431.5851
				xmax = 1431.6451
				text = "you"
			intervals [2394]:
				xmin = 1431.6451
				xmax = 1431.9651
				text = "go"
			intervals [2395]:
				xmin = 1431.9651
				xmax = 1443.0255
				text = ""
			intervals [2396]:
				xmin = 1443.0255
				xmax = 1443.1955
				text = "have"
			intervals [2397]:
				xmin = 1443.1955
				xmax = 1443.3755
				text = "you"
			intervals [2398]:
				xmin = 1443.3755
				xmax = 1443.7055
				text = "ever"
			intervals [2399]:
				xmin = 1443.7055
				xmax = 1444.0955
				text = "seen"
			intervals [2400]:
				xmin = 1444.0955
				xmax = 1444.5255
				text = "anything"
			intervals [2401]:
				xmin = 1444.5255
				xmax = 1444.9155
				text = "riding"
			intervals [2402]:
				xmin = 1444.9155
				xmax = 1445.0255
				text = "on"
			intervals [2403]:
				xmin = 1445.0255
				xmax = 1445.1055
				text = "a"
			intervals [2404]:
				xmin = 1445.1055
				xmax = 1445.8255
				text = "broomstick"
			intervals [2405]:
				xmin = 1445.8255
				xmax = 1446.9878
				text = ""
			intervals [2406]:
				xmin = 1446.9878
				xmax = 1447.1578
				text = "you"
			intervals [2407]:
				xmin = 1447.1578
				xmax = 1447.2378
				text = "know"
			intervals [2408]:
				xmin = 1447.2378
				xmax = 1447.4178
				text = "what"
			intervals [2409]:
				xmin = 1447.4178
				xmax = 1447.4978
				text = "you"
			intervals [2410]:
				xmin = 1447.4978
				xmax = 1447.7878
				text = "call"
			intervals [2411]:
				xmin = 1447.7878
				xmax = 1448.0178
				text = "those"
			intervals [2412]:
				xmin = 1448.0178
				xmax = 1448.0678
				text = ""
			intervals [2413]:
				xmin = 1448.0678
				xmax = 1448.4778
				text = "things"
			intervals [2414]:
				xmin = 1448.4778
				xmax = 1449.1954
				text = ""
			intervals [2415]:
				xmin = 1449.1954
				xmax = 1449.7054
				text = "witches"
			intervals [2416]:
				xmin = 1449.7054
				xmax = 1450.6782
				text = ""
			intervals [2417]:
				xmin = 1450.6782
				xmax = 1450.8182
				text = "what"
			intervals [2418]:
				xmin = 1450.8182
				xmax = 1450.8882
				text = "do"
			intervals [2419]:
				xmin = 1450.8882
				xmax = 1451.0282
				text = "you"
			intervals [2420]:
				xmin = 1451.0282
				xmax = 1451.0682
				text = ""
			intervals [2421]:
				xmin = 1451.0682
				xmax = 1451.3882
				text = "call"
			intervals [2422]:
				xmin = 1451.3882
				xmax = 1451.7482
				text = "those"
			intervals [2423]:
				xmin = 1451.7482
				xmax = 1452.3696
				text = ""
			intervals [2424]:
				xmin = 1452.3696
				xmax = 1452.5496
				text = "big"
			intervals [2425]:
				xmin = 1452.5496
				xmax = 1452.6696
				text = "old"
			intervals [2426]:
				xmin = 1452.6696
				xmax = 1453.1096
				text = "orange"
			intervals [2427]:
				xmin = 1453.1096
				xmax = 1453.3696
				text = "things"
			intervals [2428]:
				xmin = 1453.3696
				xmax = 1453.6796
				text = "that"
			intervals [2429]:
				xmin = 1453.6796
				xmax = 1453.7596
				text = "you"
			intervals [2430]:
				xmin = 1453.7596
				xmax = 1454.0896
				text = "cut"
			intervals [2431]:
				xmin = 1454.0896
				xmax = 1454.2896
				text = "holes"
			intervals [2432]:
				xmin = 1454.2896
				xmax = 1454.3496
				text = "in"
			intervals [2433]:
				xmin = 1454.3496
				xmax = 1455.4798
				text = ""
			intervals [2434]:
				xmin = 1455.4798
				xmax = 1455.6198
				text = "and"
			intervals [2435]:
				xmin = 1455.6198
				xmax = 1455.7398
				text = "you"
			intervals [2436]:
				xmin = 1455.7398
				xmax = 1455.9098
				text = "make"
			intervals [2437]:
				xmin = 1455.9098
				xmax = 1456.0298
				text = "a"
			intervals [2438]:
				xmin = 1456.0298
				xmax = 1456.0598
				text = ""
			intervals [2439]:
				xmin = 1456.0598
				xmax = 1456.2698
				text = "what"
			intervals [2440]:
				xmin = 1456.2698
				xmax = 1456.4498
				text = "out"
			intervals [2441]:
				xmin = 1456.4498
				xmax = 1456.6498
				text = "of"
			intervals [2442]:
				xmin = 1456.6498
				xmax = 1456.8498
				text = "'em"
			intervals [2443]:
				xmin = 1456.8498
				xmax = 1458.6214
				text = ""
			intervals [2444]:
				xmin = 1458.6214
				xmax = 1458.7614
				text = "yeah"
			intervals [2445]:
				xmin = 1458.7614
				xmax = 1459.3114
				text = "that"
			intervals [2446]:
				xmin = 1459.3114
				xmax = 1459.3714
				text = "s"
			intervals [2447]:
				xmin = 1459.3714
				xmax = 1459.9514
				text = "right"
			intervals [2448]:
				xmin = 1459.9514
				xmax = 1460.6964
				text = ""
			intervals [2449]:
				xmin = 1460.6964
				xmax = 1460.9064
				text = "when"
			intervals [2450]:
				xmin = 1460.9064
				xmax = 1461.0564
				text = "you"
			intervals [2451]:
				xmin = 1461.0564
				xmax = 1461.3564
				text = "ring"
			intervals [2452]:
				xmin = 1461.3564
				xmax = 1461.4264
				text = "a"
			intervals [2453]:
				xmin = 1461.4264
				xmax = 1461.9864
				text = "doorbell"
			intervals [2454]:
				xmin = 1461.9864
				xmax = 1462.1264
				text = "on"
			intervals [2455]:
				xmin = 1462.1264
				xmax = 1462.6164
				text = "halloween"
			intervals [2456]:
				xmin = 1462.6164
				xmax = 1462.7964
				text = "what"
			intervals [2457]:
				xmin = 1462.7964
				xmax = 1462.8664
				text = "do"
			intervals [2458]:
				xmin = 1462.8664
				xmax = 1462.9764
				text = "you"
			intervals [2459]:
				xmin = 1462.9764
				xmax = 1463.5864
				text = "say"
			intervals [2460]:
				xmin = 1463.5864
				xmax = 1464.9265
				text = ""
			intervals [2461]:
				xmin = 1464.9265
				xmax = 1465.0165
				text = "and"
			intervals [2462]:
				xmin = 1465.0165
				xmax = 1465.1765
				text = "what"
			intervals [2463]:
				xmin = 1465.1765
				xmax = 1465.2365
				text = "do"
			intervals [2464]:
				xmin = 1465.2365
				xmax = 1465.3265
				text = "the"
			intervals [2465]:
				xmin = 1465.3265
				xmax = 1465.6965
				text = "people"
			intervals [2466]:
				xmin = 1465.6965
				xmax = 1465.9965
				text = "do"
			intervals [2467]:
				xmin = 1465.9965
				xmax = 1468.1979
				text = ""
			intervals [2468]:
				xmin = 1468.1979
				xmax = 1468.3579
				text = "if"
			intervals [2469]:
				xmin = 1468.3579
				xmax = 1468.5179
				text = "they"
			intervals [2470]:
				xmin = 1468.5179
				xmax = 1468.7779
				text = "didn't"
			intervals [2471]:
				xmin = 1468.7779
				xmax = 1468.9279
				text = "give"
			intervals [2472]:
				xmin = 1468.9279
				xmax = 1469.0079
				text = "you"
			intervals [2473]:
				xmin = 1469.0079
				xmax = 1469.0879
				text = "the"
			intervals [2474]:
				xmin = 1469.0879
				xmax = 1469.4879
				text = "candy"
			intervals [2475]:
				xmin = 1469.4879
				xmax = 1469.6979
				text = "w"
			intervals [2476]:
				xmin = 1469.6979
				xmax = 1469.8579
				text = "what"
			intervals [2477]:
				xmin = 1469.8579
				xmax = 1470.0379
				text = "would"
			intervals [2478]:
				xmin = 1470.0379
				xmax = 1470.1679
				text = "you"
			intervals [2479]:
				xmin = 1470.1679
				xmax = 1470.3979
				text = "do"
			intervals [2480]:
				xmin = 1470.3979
				xmax = 1477.6333
				text = ""
			intervals [2481]:
				xmin = 1477.6333
				xmax = 1477.8433
				text = "would"
			intervals [2482]:
				xmin = 1477.8433
				xmax = 1477.9533
				text = "you"
			intervals [2483]:
				xmin = 1477.9533
				xmax = 1478.0233
				text = ""
			intervals [2484]:
				xmin = 1478.0233
				xmax = 1478.2133
				text = "pull"
			intervals [2485]:
				xmin = 1478.2133
				xmax = 1478.2933
				text = "a"
			intervals [2486]:
				xmin = 1478.2933
				xmax = 1478.6433
				text = "trick"
			intervals [2487]:
				xmin = 1478.6433
				xmax = 1478.7433
				text = "on"
			intervals [2488]:
				xmin = 1478.7433
				xmax = 1478.9733
				text = "'em"
			intervals [2489]:
				xmin = 1478.9733
				xmax = 1479.979
				text = ""
			intervals [2490]:
				xmin = 1479.979
				xmax = 1480.029
				text = "<unk>"
			intervals [2491]:
				xmin = 1480.029
				xmax = 1487.2891
				text = ""
			intervals [2492]:
				xmin = 1487.2891
				xmax = 1487.5591
				text = "<unk>"
			intervals [2493]:
				xmin = 1487.5591
				xmax = 1487.8139
				text = ""
			intervals [2494]:
				xmin = 1487.8139
				xmax = 1488.0839
				text = "<unk>"
			intervals [2495]:
				xmin = 1488.0839
				xmax = 1488.824
				text = ""
			intervals [2496]:
				xmin = 1488.824
				xmax = 1488.934
				text = "you"
			intervals [2497]:
				xmin = 1488.934
				xmax = 1489.074
				text = "mean"
			intervals [2498]:
				xmin = 1489.074
				xmax = 1489.224
				text = "a"
			intervals [2499]:
				xmin = 1489.224
				xmax = 1489.704
				text = "buzzer"
			intervals [2500]:
				xmin = 1489.704
				xmax = 1489.804
				text = "in"
			intervals [2501]:
				xmin = 1489.804
				xmax = 1489.934
				text = "your"
			intervals [2502]:
				xmin = 1489.934
				xmax = 1490.434
				text = "hand"
			intervals [2503]:
				xmin = 1490.434
				xmax = 1491.7969
				text = ""
			intervals [2504]:
				xmin = 1491.7969
				xmax = 1491.9669
				text = "did"
			intervals [2505]:
				xmin = 1491.9669
				xmax = 1492.0969
				text = "you"
			intervals [2506]:
				xmin = 1492.0969
				xmax = 1492.4669
				text = "dress"
			intervals [2507]:
				xmin = 1492.4669
				xmax = 1492.6169
				text = "up"
			intervals [2508]:
				xmin = 1492.6169
				xmax = 1492.6569
				text = ""
			intervals [2509]:
				xmin = 1492.6569
				xmax = 1492.8369
				text = "on"
			intervals [2510]:
				xmin = 1492.8369
				xmax = 1493.5169
				text = "halloween"
			intervals [2511]:
				xmin = 1493.5169
				xmax = 1500.3635
				text = ""
			intervals [2512]:
				xmin = 1500.3635
				xmax = 1500.6935
				text = "do"
			intervals [2513]:
				xmin = 1500.6935
				xmax = 1500.8035
				text = ""
			intervals [2514]:
				xmin = 1500.8035
				xmax = 1500.9835
				text = "um"
			intervals [2515]:
				xmin = 1500.9835
				xmax = 1501.6127
				text = ""
			intervals [2516]:
				xmin = 1501.6127
				xmax = 1501.7427
				text = "do"
			intervals [2517]:
				xmin = 1501.7427
				xmax = 1502.0227
				text = "y'all"
			intervals [2518]:
				xmin = 1502.0227
				xmax = 1502.2427
				text = "have"
			intervals [2519]:
				xmin = 1502.2427
				xmax = 1502.4927
				text = "many"
			intervals [2520]:
				xmin = 1502.4927
				xmax = 1502.5827
				text = ""
			intervals [2521]:
				xmin = 1502.5827
				xmax = 1503.0327
				text = "fights"
			intervals [2522]:
				xmin = 1503.0327
				xmax = 1503.3227
				text = "around"
			intervals [2523]:
				xmin = 1503.3227
				xmax = 1503.4527
				text = "here"
			intervals [2524]:
				xmin = 1503.4527
				xmax = 1503.5527
				text = "on"
			intervals [2525]:
				xmin = 1503.5527
				xmax = 1503.6427
				text = "the"
			intervals [2526]:
				xmin = 1503.6427
				xmax = 1503.9227
				text = "school"
			intervals [2527]:
				xmin = 1503.9227
				xmax = 1503.9527
				text = ""
			intervals [2528]:
				xmin = 1503.9527
				xmax = 1504.2627
				text = "grounds"
			intervals [2529]:
				xmin = 1504.2627
				xmax = 1532.1156
				text = ""
			intervals [2530]:
				xmin = 1532.1156
				xmax = 1532.5456
				text = "um"
			intervals [2531]:
				xmin = 1532.5456
				xmax = 1532.6456
				text = ""
			intervals [2532]:
				xmin = 1532.6456
				xmax = 1532.7956
				text = "are"
			intervals [2533]:
				xmin = 1532.7956
				xmax = 1532.9956
				text = "there"
			intervals [2534]:
				xmin = 1532.9956
				xmax = 1533.5056
				text = "rules"
			intervals [2535]:
				xmin = 1533.5056
				xmax = 1533.6656
				text = "for"
			intervals [2536]:
				xmin = 1533.6656
				xmax = 1533.7156
				text = "a"
			intervals [2537]:
				xmin = 1533.7156
				xmax = 1533.8156
				text = ""
			intervals [2538]:
				xmin = 1533.8156
				xmax = 1534.1656
				text = "fair"
			intervals [2539]:
				xmin = 1534.1656
				xmax = 1534.1956
				text = ""
			intervals [2540]:
				xmin = 1534.1956
				xmax = 1534.4656
				text = "fight"
			intervals [2541]:
				xmin = 1534.4656
				xmax = 1534.7481
				text = ""
			intervals [2542]:
				xmin = 1534.7481
				xmax = 1534.8881
				text = "what"
			intervals [2543]:
				xmin = 1534.8881
				xmax = 1535.0681
				text = "does"
			intervals [2544]:
				xmin = 1535.0681
				xmax = 1535.2281
				text = "that"
			intervals [2545]:
				xmin = 1535.2281
				xmax = 1535.5581
				text = "mean"
			intervals [2546]:
				xmin = 1535.5581
				xmax = 1536.5235
				text = ""
			intervals [2547]:
				xmin = 1536.5235
				xmax = 1536.7235
				text = "what"
			intervals [2548]:
				xmin = 1536.7235
				xmax = 1536.8135
				text = "does"
			intervals [2549]:
				xmin = 1536.8135
				xmax = 1537.0135
				text = ""
			intervals [2550]:
				xmin = 1537.0135
				xmax = 1537.0635
				text = "a"
			intervals [2551]:
				xmin = 1537.0635
				xmax = 1537.4235
				text = "fair"
			intervals [2552]:
				xmin = 1537.4235
				xmax = 1537.5035
				text = ""
			intervals [2553]:
				xmin = 1537.5035
				xmax = 1537.9135
				text = "fight"
			intervals [2554]:
				xmin = 1537.9135
				xmax = 1537.9635
				text = ""
			intervals [2555]:
				xmin = 1537.9635
				xmax = 1538.4535
				text = "mean"
			intervals [2556]:
				xmin = 1538.4535
				xmax = 1543.9643
				text = ""
			intervals [2557]:
				xmin = 1543.9643
				xmax = 1544.1243
				text = "do"
			intervals [2558]:
				xmin = 1544.1243
				xmax = 1544.5043
				text = "boys"
			intervals [2559]:
				xmin = 1544.5043
				xmax = 1544.9043
				text = "always"
			intervals [2560]:
				xmin = 1544.9043
				xmax = 1544.9343
				text = ""
			intervals [2561]:
				xmin = 1544.9343
				xmax = 1545.1443
				text = "fight"
			intervals [2562]:
				xmin = 1545.1443
				xmax = 1545.2243
				text = ""
			intervals [2563]:
				xmin = 1545.2243
				xmax = 1545.6643
				text = "fair"
			intervals [2564]:
				xmin = 1545.6643
				xmax = 1560.5869
				text = ""
			intervals [2565]:
				xmin = 1560.5869
				xmax = 1560.6669
				text = "oh"
			intervals [2566]:
				xmin = 1560.6669
				xmax = 1560.6969
				text = ""
			intervals [2567]:
				xmin = 1560.6969
				xmax = 1560.8469
				text = "my"
			intervals [2568]:
				xmin = 1560.8469
				xmax = 1560.9869
				text = ""
			intervals [2569]:
				xmin = 1560.9869
				xmax = 1561.3369
				text = "goodness"
			intervals [2570]:
				xmin = 1561.3369
				xmax = 1561.5569
				text = "what"
			intervals [2571]:
				xmin = 1561.5569
				xmax = 1561.8069
				text = "else"
			intervals [2572]:
				xmin = 1561.8069
				xmax = 1561.9969
				text = "can"
			intervals [2573]:
				xmin = 1561.9969
				xmax = 1562.0769
				text = "you"
			intervals [2574]:
				xmin = 1562.0769
				xmax = 1562.1469
				text = ""
			intervals [2575]:
				xmin = 1562.1469
				xmax = 1562.4069
				text = "pick"
			intervals [2576]:
				xmin = 1562.4069
				xmax = 1562.5069
				text = "up"
			intervals [2577]:
				xmin = 1562.5069
				xmax = 1562.7069
				text = ""
			intervals [2578]:
				xmin = 1562.7069
				xmax = 1562.8869
				text = "to"
			intervals [2579]:
				xmin = 1562.8869
				xmax = 1563.4658
				text = ""
			intervals [2580]:
				xmin = 1563.4658
				xmax = 1563.6458
				text = "have"
			intervals [2581]:
				xmin = 1563.6458
				xmax = 1563.6858
				text = ""
			intervals [2582]:
				xmin = 1563.6858
				xmax = 1564.1958
				text = "a"
			intervals [2583]:
				xmin = 1564.1958
				xmax = 1564.3458
				text = "f"
			intervals [2584]:
				xmin = 1564.3458
				xmax = 1564.3758
				text = ""
			intervals [2585]:
				xmin = 1564.3758
				xmax = 1564.6658
				text = "fight"
			intervals [2586]:
				xmin = 1564.6658
				xmax = 1568.9129
				text = ""
			intervals [2587]:
				xmin = 1568.9129
				xmax = 1569.1029
				text = "is"
			intervals [2588]:
				xmin = 1569.1029
				xmax = 1569.2529
				text = "there"
			intervals [2589]:
				xmin = 1569.2529
				xmax = 1569.6529
				text = "anyway"
			intervals [2590]:
				xmin = 1569.6529
				xmax = 1569.7629
				text = "to"
			intervals [2591]:
				xmin = 1569.7629
				xmax = 1570.1229
				text = "stop"
			intervals [2592]:
				xmin = 1570.1229
				xmax = 1570.2529
				text = "the"
			intervals [2593]:
				xmin = 1570.2529
				xmax = 1570.5529
				text = "fight"
			intervals [2594]:
				xmin = 1570.5529
				xmax = 1570.6029
				text = "i"
			intervals [2595]:
				xmin = 1570.6029
				xmax = 1570.6329
				text = ""
			intervals [2596]:
				xmin = 1570.6329
				xmax = 1570.8129
				text = "mean"
			intervals [2597]:
				xmin = 1570.8129
				xmax = 1570.9429
				text = "if"
			intervals [2598]:
				xmin = 1570.9429
				xmax = 1571.3429
				text = "someone"
			intervals [2599]:
				xmin = 1571.3429
				xmax = 1571.5729
				text = "doesn't"
			intervals [2600]:
				xmin = 1571.5729
				xmax = 1571.7529
				text = "wanna"
			intervals [2601]:
				xmin = 1571.7529
				xmax = 1571.8729
				text = ""
			intervals [2602]:
				xmin = 1571.8729
				xmax = 1572.1629
				text = "fight"
			intervals [2603]:
				xmin = 1572.1629
				xmax = 1572.4029
				text = "what"
			intervals [2604]:
				xmin = 1572.4029
				xmax = 1572.4429
				text = ""
			intervals [2605]:
				xmin = 1572.4429
				xmax = 1572.5629
				text = "could"
			intervals [2606]:
				xmin = 1572.5629
				xmax = 1572.6929
				text = "he"
			intervals [2607]:
				xmin = 1572.6929
				xmax = 1573.2029
				text = "say"
			intervals [2608]:
				xmin = 1573.2029
				xmax = 1573.7732
				text = ""
			intervals [2609]:
				xmin = 1573.7732
				xmax = 1573.9532
				text = "does"
			intervals [2610]:
				xmin = 1573.9532
				xmax = 1574.0532
				text = "the"
			intervals [2611]:
				xmin = 1574.0532
				xmax = 1574.4332
				text = "loser"
			intervals [2612]:
				xmin = 1574.4332
				xmax = 1574.6532
				text = "have"
			intervals [2613]:
				xmin = 1574.6532
				xmax = 1575.1032
				text = "anything"
			intervals [2614]:
				xmin = 1575.1032
				xmax = 1575.2532
				text = "he"
			intervals [2615]:
				xmin = 1575.2532
				xmax = 1575.3732
				text = "can"
			intervals [2616]:
				xmin = 1575.3732
				xmax = 1575.8132
				text = "say"
			intervals [2617]:
				xmin = 1575.8132
				xmax = 1576.7341
				text = ""
			intervals [2618]:
				xmin = 1576.7341
				xmax = 1576.7941
				text = "to"
			intervals [2619]:
				xmin = 1576.7941
				xmax = 1576.9041
				text = "make"
			intervals [2620]:
				xmin = 1576.9041
				xmax = 1577.1041
				text = "the"
			intervals [2621]:
				xmin = 1577.1041
				xmax = 1577.2941
				text = ""
			intervals [2622]:
				xmin = 1577.2941
				xmax = 1577.7341
				text = "boys"
			intervals [2623]:
				xmin = 1577.7341
				xmax = 1577.8641
				text = "quit"
			intervals [2624]:
				xmin = 1577.8641
				xmax = 1578.4041
				text = "hitting"
			intervals [2625]:
				xmin = 1578.4041
				xmax = 1578.4441
				text = ""
			intervals [2626]:
				xmin = 1578.4441
				xmax = 1578.5441
				text = "him"
			intervals [2627]:
				xmin = 1578.5441
				xmax = 1581.2094
				text = ""
			intervals [2628]:
				xmin = 1581.2094
				xmax = 1581.3094
				text = "you"
			intervals [2629]:
				xmin = 1581.3094
				xmax = 1581.4394
				text = "mean"
			intervals [2630]:
				xmin = 1581.4394
				xmax = 1581.5094
				text = "you"
			intervals [2631]:
				xmin = 1581.5094
				xmax = 1581.6594
				text = "just"
			intervals [2632]:
				xmin = 1581.6594
				xmax = 1581.8394
				text = "have"
			intervals [2633]:
				xmin = 1581.8394
				xmax = 1582.0194
				text = "to"
			intervals [2634]:
				xmin = 1582.0194
				xmax = 1582.7694
				text = "leave"
			intervals [2635]:
				xmin = 1582.7694
				xmax = 1585.8898
				text = ""
			intervals [2636]:
				xmin = 1585.8898
				xmax = 1586.0998
				text = "if"
			intervals [2637]:
				xmin = 1586.0998
				xmax = 1586.2298
				text = "you"
			intervals [2638]:
				xmin = 1586.2298
				xmax = 1586.5398
				text = "saw"
			intervals [2639]:
				xmin = 1586.5398
				xmax = 1586.6798
				text = ""
			intervals [2640]:
				xmin = 1586.6798
				xmax = 1587.0898
				text = "someone"
			intervals [2641]:
				xmin = 1587.0898
				xmax = 1587.2298
				text = ""
			intervals [2642]:
				xmin = 1587.2298
				xmax = 1587.6198
				text = "kicking"
			intervals [2643]:
				xmin = 1587.6198
				xmax = 1588.0598
				text = "someone"
			intervals [2644]:
				xmin = 1588.0598
				xmax = 1588.3898
				text = "else"
			intervals [2645]:
				xmin = 1588.3898
				xmax = 1588.5498
				text = "on"
			intervals [2646]:
				xmin = 1588.5498
				xmax = 1588.7198
				text = "the"
			intervals [2647]:
				xmin = 1588.7198
				xmax = 1588.8414
				text = ""
			intervals [2648]:
				xmin = 1588.8414
				xmax = 1589.2014
				text = "lying"
			intervals [2649]:
				xmin = 1589.2014
				xmax = 1589.3314
				text = "on"
			intervals [2650]:
				xmin = 1589.3314
				xmax = 1589.4114
				text = "the"
			intervals [2651]:
				xmin = 1589.4114
				xmax = 1589.7914
				text = "ground"
			intervals [2652]:
				xmin = 1589.7914
				xmax = 1589.8914
				text = "or"
			intervals [2653]:
				xmin = 1589.8914
				xmax = 1590.2214
				text = "hitting"
			intervals [2654]:
				xmin = 1590.2214
				xmax = 1590.2814
				text = "him"
			intervals [2655]:
				xmin = 1590.2814
				xmax = 1590.5314
				text = "with"
			intervals [2656]:
				xmin = 1590.5314
				xmax = 1590.5914
				text = "a"
			intervals [2657]:
				xmin = 1590.5914
				xmax = 1591.0514
				text = "chain"
			intervals [2658]:
				xmin = 1591.0514
				xmax = 1591.2214
				text = "or"
			intervals [2659]:
				xmin = 1591.2214
				xmax = 1591.3214
				text = "a"
			intervals [2660]:
				xmin = 1591.3214
				xmax = 1591.8618
				text = ""
			intervals [2661]:
				xmin = 1591.8618
				xmax = 1592.4218
				text = "stick"
			intervals [2662]:
				xmin = 1592.4218
				xmax = 1592.5218
				text = "and"
			intervals [2663]:
				xmin = 1592.5218
				xmax = 1592.6118
				text = "it"
			intervals [2664]:
				xmin = 1592.6118
				xmax = 1592.7418
				text = "was"
			intervals [2665]:
				xmin = 1592.7418
				xmax = 1593.0318
				text = "supposed"
			intervals [2666]:
				xmin = 1593.0318
				xmax = 1593.0918
				text = "to"
			intervals [2667]:
				xmin = 1593.0918
				xmax = 1593.2018
				text = "be"
			intervals [2668]:
				xmin = 1593.2018
				xmax = 1593.2718
				text = "a"
			intervals [2669]:
				xmin = 1593.2718
				xmax = 1593.3618
				text = ""
			intervals [2670]:
				xmin = 1593.3618
				xmax = 1593.5818
				text = "fair"
			intervals [2671]:
				xmin = 1593.5818
				xmax = 1593.6218
				text = ""
			intervals [2672]:
				xmin = 1593.6218
				xmax = 1593.8518
				text = "fight"
			intervals [2673]:
				xmin = 1593.8518
				xmax = 1593.8818
				text = ""
			intervals [2674]:
				xmin = 1593.8818
				xmax = 1594.0718
				text = "what"
			intervals [2675]:
				xmin = 1594.0718
				xmax = 1594.2418
				text = "would"
			intervals [2676]:
				xmin = 1594.2418
				xmax = 1594.3818
				text = "you"
			intervals [2677]:
				xmin = 1594.3818
				xmax = 1594.4118
				text = ""
			intervals [2678]:
				xmin = 1594.4118
				xmax = 1594.6818
				text = "do"
			intervals [2679]:
				xmin = 1594.6818
				xmax = 1598.9296
				text = ""
			intervals [2680]:
				xmin = 1598.9296
				xmax = 1599.0296
				text = "how"
			intervals [2681]:
				xmin = 1599.0296
				xmax = 1599.1396
				text = "do"
			intervals [2682]:
				xmin = 1599.1396
				xmax = 1599.2796
				text = "you"
			intervals [2683]:
				xmin = 1599.2796
				xmax = 1599.3396
				text = ""
			intervals [2684]:
				xmin = 1599.3396
				xmax = 1599.6396
				text = "break"
			intervals [2685]:
				xmin = 1599.6396
				xmax = 1599.7596
				text = "up"
			intervals [2686]:
				xmin = 1599.7596
				xmax = 1599.7896
				text = "a"
			intervals [2687]:
				xmin = 1599.7896
				xmax = 1599.9396
				text = ""
			intervals [2688]:
				xmin = 1599.9396
				xmax = 1600.1796
				text = "fight"
			intervals [2689]:
				xmin = 1600.1796
				xmax = 1607.9371
				text = ""
			intervals [2690]:
				xmin = 1607.9371
				xmax = 1608.1671
				text = "try"
			intervals [2691]:
				xmin = 1608.1671
				xmax = 1608.2371
				text = "to"
			intervals [2692]:
				xmin = 1608.2371
				xmax = 1608.2871
				text = ""
			intervals [2693]:
				xmin = 1608.2871
				xmax = 1608.5271
				text = "hold"
			intervals [2694]:
				xmin = 1608.5271
				xmax = 1608.6771
				text = "'em"
			intervals [2695]:
				xmin = 1608.6771
				xmax = 1608.7671
				text = ""
			intervals [2696]:
				xmin = 1608.7671
				xmax = 1609.2671
				text = "apart"
			intervals [2697]:
				xmin = 1609.2671
				xmax = 1611.1141
				text = ""
			intervals [2698]:
				xmin = 1611.1141
				xmax = 1611.3441
				text = "did"
			intervals [2699]:
				xmin = 1611.3441
				xmax = 1611.4941
				text = "you"
			intervals [2700]:
				xmin = 1611.4941
				xmax = 1611.7641
				text = "ever"
			intervals [2701]:
				xmin = 1611.7641
				xmax = 1611.9441
				text = "see"
			intervals [2702]:
				xmin = 1611.9441
				xmax = 1612.4141
				text = "anybody"
			intervals [2703]:
				xmin = 1612.4141
				xmax = 1612.6341
				text = "get"
			intervals [2704]:
				xmin = 1612.6341
				xmax = 1612.6741
				text = ""
			intervals [2705]:
				xmin = 1612.6741
				xmax = 1612.9341
				text = "beat"
			intervals [2706]:
				xmin = 1612.9341
				xmax = 1613.1141
				text = "up"
			intervals [2707]:
				xmin = 1613.1141
				xmax = 1613.2841
				text = "real"
			intervals [2708]:
				xmin = 1613.2841
				xmax = 1613.3241
				text = ""
			intervals [2709]:
				xmin = 1613.3241
				xmax = 1613.6941
				text = "bad"
			intervals [2710]:
				xmin = 1613.6941
				xmax = 1614.6494
				text = ""
			intervals [2711]:
				xmin = 1614.6494
				xmax = 1614.8594
				text = "what"
			intervals [2712]:
				xmin = 1614.8594
				xmax = 1614.9694
				text = "were"
			intervals [2713]:
				xmin = 1614.9694
				xmax = 1615.1394
				text = "they"
			intervals [2714]:
				xmin = 1615.1394
				xmax = 1615.2094
				text = ""
			intervals [2715]:
				xmin = 1615.2094
				xmax = 1615.6394
				text = "using"
			intervals [2716]:
				xmin = 1615.6394
				xmax = 1640.9259
				text = ""
			intervals [2717]:
				xmin = 1640.9259
				xmax = 1641.0759
				text = "did"
			intervals [2718]:
				xmin = 1641.0759
				xmax = 1641.2259
				text = "they"
			intervals [2719]:
				xmin = 1641.2259
				xmax = 1641.4559
				text = "beat"
			intervals [2720]:
				xmin = 1641.4559
				xmax = 1641.6059
				text = "him"
			intervals [2721]:
				xmin = 1641.6059
				xmax = 1641.9159
				text = "up"
			intervals [2722]:
				xmin = 1641.9159
				xmax = 1651.7762
				text = ""
			intervals [2723]:
				xmin = 1651.7762
				xmax = 1652.0262
				text = "oh"
			intervals [2724]:
				xmin = 1652.0262
				xmax = 1652.4362
				text = ""
			intervals [2725]:
				xmin = 1652.4362
				xmax = 1652.5962
				text = "golly"
			intervals [2726]:
				xmin = 1652.5962
				xmax = 1653.3776
				text = ""
			intervals [2727]:
				xmin = 1653.3776
				xmax = 1653.7176
				text = "mm"
			intervals [2728]:
				xmin = 1653.7176
				xmax = 1654.7107
				text = ""
			intervals [2729]:
				xmin = 1654.7107
				xmax = 1654.9107
				text = "did"
			intervals [2730]:
				xmin = 1654.9107
				xmax = 1655.0907
				text = "they"
			intervals [2731]:
				xmin = 1655.0907
				xmax = 1655.3908
				text = ""
			intervals [2732]:
				xmin = 1655.3908
				xmax = 1655.5708
				text = "what"
			intervals [2733]:
				xmin = 1655.5708
				xmax = 1655.8908
				text = "happened"
			intervals [2734]:
				xmin = 1655.8908
				xmax = 1655.9808
				text = "to"
			intervals [2735]:
				xmin = 1655.9808
				xmax = 1656.0708
				text = "the"
			intervals [2736]:
				xmin = 1656.0708
				xmax = 1656.3708
				text = "man"
			intervals [2737]:
				xmin = 1656.3708
				xmax = 1656.4808
				text = "did"
			intervals [2738]:
				xmin = 1656.4808
				xmax = 1656.5908
				text = ""
			intervals [2739]:
				xmin = 1656.5908
				xmax = 1656.8108
				text = "some"
			intervals [2740]:
				xmin = 1656.8108
				xmax = 1657.0608
				text = "kids"
			intervals [2741]:
				xmin = 1657.0608
				xmax = 1657.2108
				text = ""
			intervals [2742]:
				xmin = 1657.2108
				xmax = 1657.3808
				text = "pick"
			intervals [2743]:
				xmin = 1657.3808
				xmax = 1657.5608
				text = "him"
			intervals [2744]:
				xmin = 1657.5608
				xmax = 1657.8408
				text = "up"
			intervals [2745]:
				xmin = 1657.8408
				xmax = 1657.8708
				text = ""
			intervals [2746]:
				xmin = 1657.8708
				xmax = 1658.1108
				text = "or"
			intervals [2747]:
				xmin = 1658.1108
				xmax = 1658.2845
				text = ""
			intervals [2748]:
				xmin = 1658.2845
				xmax = 1658.3745
				text = "what"
			intervals [2749]:
				xmin = 1658.3745
				xmax = 1658.5545
				text = "happened"
			intervals [2750]:
				xmin = 1658.5545
				xmax = 1664.7554
				text = ""
			intervals [2751]:
				xmin = 1664.7554
				xmax = 1664.9554
				text = "oh"
			intervals [2752]:
				xmin = 1664.9554
				xmax = 1669.0887
				text = ""
			intervals [2753]:
				xmin = 1669.0887
				xmax = 1669.7387
				text = "mm-hm"
			intervals [2754]:
				xmin = 1669.7387
				xmax = 1670.1565
				text = ""
			intervals [2755]:
				xmin = 1670.1565
				xmax = 1670.2465
				text = "did"
			intervals [2756]:
				xmin = 1670.2465
				xmax = 1670.3965
				text = "you"
			intervals [2757]:
				xmin = 1670.3965
				xmax = 1670.6365
				text = "ever"
			intervals [2758]:
				xmin = 1670.6365
				xmax = 1670.7665
				text = "get"
			intervals [2759]:
				xmin = 1670.7665
				xmax = 1670.8365
				text = "in"
			intervals [2760]:
				xmin = 1670.8365
				xmax = 1670.9065
				text = "a"
			intervals [2761]:
				xmin = 1670.9065
				xmax = 1670.9765
				text = ""
			intervals [2762]:
				xmin = 1670.9765
				xmax = 1671.2965
				text = "fight"
			intervals [2763]:
				xmin = 1671.2965
				xmax = 1671.4665
				text = "with"
			intervals [2764]:
				xmin = 1671.4665
				xmax = 1671.5765
				text = "a"
			intervals [2765]:
				xmin = 1671.5765
				xmax = 1671.6165
				text = ""
			intervals [2766]:
				xmin = 1671.6165
				xmax = 1671.9265
				text = "bigger"
			intervals [2767]:
				xmin = 1671.9265
				xmax = 1672.2265
				text = "guy"
			intervals [2768]:
				xmin = 1672.2265
				xmax = 1672.2565
				text = ""
			intervals [2769]:
				xmin = 1672.2565
				xmax = 1672.5565
				text = "than"
			intervals [2770]:
				xmin = 1672.5565
				xmax = 1672.5865
				text = ""
			intervals [2771]:
				xmin = 1672.5865
				xmax = 1672.7065
				text = "you"
			intervals [2772]:
				xmin = 1672.7065
				xmax = 1675.3705
				text = ""
			intervals [2773]:
				xmin = 1675.3705
				xmax = 1675.5005
				text = "you"
			intervals [2774]:
				xmin = 1675.5005
				xmax = 1675.7005
				text = "don't"
			intervals [2775]:
				xmin = 1675.7005
				xmax = 1675.9005
				text = "like"
			intervals [2776]:
				xmin = 1675.9005
				xmax = 1675.9405
				text = ""
			intervals [2777]:
				xmin = 1675.9405
				xmax = 1676.0405
				text = "to"
			intervals [2778]:
				xmin = 1676.0405
				xmax = 1676.5205
				text = "fight"
			intervals [2779]:
				xmin = 1676.5205
				xmax = 1679.8145
				text = ""
			intervals [2780]:
				xmin = 1679.8145
				xmax = 1680.0145
				text = "do"
			intervals [2781]:
				xmin = 1680.0145
				xmax = 1680.1545
				text = "the"
			intervals [2782]:
				xmin = 1680.1545
				xmax = 1680.3547
				text = ""
			intervals [2783]:
				xmin = 1680.3547
				xmax = 1680.7447
				text = "guys"
			intervals [2784]:
				xmin = 1680.7447
				xmax = 1681.0847
				text = "usually"
			intervals [2785]:
				xmin = 1681.0847
				xmax = 1681.1247
				text = ""
			intervals [2786]:
				xmin = 1681.1247
				xmax = 1681.3947
				text = "fight"
			intervals [2787]:
				xmin = 1681.3947
				xmax = 1681.7247
				text = "like"
			intervals [2788]:
				xmin = 1681.7247
				xmax = 1681.8347
				text = ""
			intervals [2789]:
				xmin = 1681.8347
				xmax = 1682.1047
				text = "one"
			intervals [2790]:
				xmin = 1682.1047
				xmax = 1682.5947
				text = "against"
			intervals [2791]:
				xmin = 1682.5947
				xmax = 1682.9247
				text = "one"
			intervals [2792]:
				xmin = 1682.9247
				xmax = 1683.0147
				text = "or"
			intervals [2793]:
				xmin = 1683.0147
				xmax = 1683.1647
				text = "do"
			intervals [2794]:
				xmin = 1683.1647
				xmax = 1683.3147
				text = "they"
			intervals [2795]:
				xmin = 1683.3147
				xmax = 1683.4747
				text = "have"
			intervals [2796]:
				xmin = 1683.4747
				xmax = 1683.5447
				text = ""
			intervals [2797]:
				xmin = 1683.5447
				xmax = 1683.9347
				text = "gang"
			intervals [2798]:
				xmin = 1683.9347
				xmax = 1684.0047
				text = ""
			intervals [2799]:
				xmin = 1684.0047
				xmax = 1684.4347
				text = "fights"
			intervals [2800]:
				xmin = 1684.4347
				xmax = 1689.1078
				text = ""
			intervals [2801]:
				xmin = 1689.1078
				xmax = 1689.2478
				text = "they"
			intervals [2802]:
				xmin = 1689.2478
				xmax = 1689.6178
				text = "double"
			intervals [2803]:
				xmin = 1689.6178
				xmax = 1689.6478
				text = ""
			intervals [2804]:
				xmin = 1689.6478
				xmax = 1689.9278
				text = "what"
			intervals [2805]:
				xmin = 1689.9278
				xmax = 1697.4641
				text = ""
			intervals [2806]:
				xmin = 1697.4641
				xmax = 1697.6741
				text = "oh"
			intervals [2807]:
				xmin = 1697.6741
				xmax = 1697.9141
				text = "my"
			intervals [2808]:
				xmin = 1697.9141
				xmax = 1697.9541
				text = ""
			intervals [2809]:
				xmin = 1697.9541
				xmax = 1698.3841
				text = "goodness"
			intervals [2810]:
				xmin = 1698.3841
				xmax = 1698.5199
				text = ""
			intervals [2811]:
				xmin = 1698.5199
				xmax = 1698.7299
				text = "what"
			intervals [2812]:
				xmin = 1698.7299
				xmax = 1699.0199
				text = "are"
			intervals [2813]:
				xmin = 1699.0199
				xmax = 1699.5399
				text = "uh"
			intervals [2814]:
				xmin = 1699.5399
				xmax = 1699.6499
				text = "do"
			intervals [2815]:
				xmin = 1699.6499
				xmax = 1699.7799
				text = "you"
			intervals [2816]:
				xmin = 1699.7799
				xmax = 1699.9699
				text = "have"
			intervals [2817]:
				xmin = 1699.9699
				xmax = 1700.1399
				text = "any"
			intervals [2818]:
				xmin = 1700.1399
				xmax = 1700.6599
				text = "rules"
			intervals [2819]:
				xmin = 1700.6599
				xmax = 1700.8299
				text = "when"
			intervals [2820]:
				xmin = 1700.8299
				xmax = 1700.9099
				text = "you"
			intervals [2821]:
				xmin = 1700.9099
				xmax = 1701.1299
				text = "have"
			intervals [2822]:
				xmin = 1701.1299
				xmax = 1701.3299
				text = "these"
			intervals [2823]:
				xmin = 1701.3299
				xmax = 1701.3599
				text = ""
			intervals [2824]:
				xmin = 1701.3599
				xmax = 1701.7099
				text = "gang"
			intervals [2825]:
				xmin = 1701.7099
				xmax = 1701.7599
				text = ""
			intervals [2826]:
				xmin = 1701.7599
				xmax = 1702.2899
				text = "fights"
			intervals [2827]:
				xmin = 1702.2899
				xmax = 1712.2525
				text = ""
			intervals [2828]:
				xmin = 1712.2525
				xmax = 1712.3625
				text = "have"
			intervals [2829]:
				xmin = 1712.3625
				xmax = 1712.5325
				text = "you"
			intervals [2830]:
				xmin = 1712.5325
				xmax = 1712.7425
				text = "ever"
			intervals [2831]:
				xmin = 1712.7425
				xmax = 1712.9125
				text = "been"
			intervals [2832]:
				xmin = 1712.9125
				xmax = 1713.0225
				text = "in"
			intervals [2833]:
				xmin = 1713.0225
				xmax = 1713.0925
				text = "the"
			intervals [2834]:
				xmin = 1713.0925
				xmax = 1713.8425
				text = "hospital"
			intervals [2835]:
				xmin = 1713.8425
				xmax = 1715.171
				text = ""
			intervals [2836]:
				xmin = 1715.171
				xmax = 1715.441
				text = "when"
			intervals [2837]:
				xmin = 1715.441
				xmax = 1719.5787
				text = ""
			intervals [2838]:
				xmin = 1719.5787
				xmax = 1719.6087
				text = "oh"
			intervals [2839]:
				xmin = 1719.6087
				xmax = 1721.8344
				text = ""
			intervals [2840]:
				xmin = 1721.8344
				xmax = 1722.0144
				text = "did"
			intervals [2841]:
				xmin = 1722.0144
				xmax = 1722.1044
				text = "it"
			intervals [2842]:
				xmin = 1722.1044
				xmax = 1722.3844
				text = "hurt"
			intervals [2843]:
				xmin = 1722.3844
				xmax = 1735.0514
				text = ""
			intervals [2844]:
				xmin = 1735.0514
				xmax = 1735.2414
				text = "do"
			intervals [2845]:
				xmin = 1735.2414
				xmax = 1735.4014
				text = "you"
			intervals [2846]:
				xmin = 1735.4014
				xmax = 1735.4614
				text = ""
			intervals [2847]:
				xmin = 1735.4614
				xmax = 1735.6914
				text = "was"
			intervals [2848]:
				xmin = 1735.6914
				xmax = 1735.7214
				text = ""
			intervals [2849]:
				xmin = 1735.7214
				xmax = 1735.7514
				text = "th-"
			intervals [2850]:
				xmin = 1735.7514
				xmax = 1735.9214
				text = "when"
			intervals [2851]:
				xmin = 1735.9214
				xmax = 1736.1314
				text = "was"
			intervals [2852]:
				xmin = 1736.1314
				xmax = 1736.6614
				text = "this"
			intervals [2853]:
				xmin = 1736.6614
				xmax = 1740.1542
				text = ""
			intervals [2854]:
				xmin = 1740.1542
				xmax = 1740.5442
				text = "mm"
			intervals [2855]:
				xmin = 1740.5442
				xmax = 1740.6442
				text = ""
			intervals [2856]:
				xmin = 1740.6442
				xmax = 1740.8042
				text = "have"
			intervals [2857]:
				xmin = 1740.8042
				xmax = 1741.0142
				text = "you"
			intervals [2858]:
				xmin = 1741.0142
				xmax = 1741.1542
				text = "ever"
			intervals [2859]:
				xmin = 1741.1542
				xmax = 1741.3542
				text = "been"
			intervals [2860]:
				xmin = 1741.3542
				xmax = 1741.5642
				text = "real"
			intervals [2861]:
				xmin = 1741.5642
				xmax = 1742.2242
				text = "sick"
			intervals [2862]:
				xmin = 1742.2242
				xmax = 1742.2806
				text = ""
			intervals [2863]:
				xmin = 1742.2806
				xmax = 1742.3706
				text = "have"
			intervals [2864]:
				xmin = 1742.3706
				xmax = 1742.4706
				text = "you"
			intervals [2865]:
				xmin = 1742.4706
				xmax = 1742.6106
				text = "ever"
			intervals [2866]:
				xmin = 1742.6106
				xmax = 1742.7906
				text = "had"
			intervals [2867]:
				xmin = 1742.7906
				xmax = 1742.8906
				text = "an"
			intervals [2868]:
				xmin = 1742.8906
				xmax = 1743.5706
				text = "illness"
			intervals [2869]:
				xmin = 1743.5706
				xmax = 1747.3685
				text = ""
			intervals [2870]:
				xmin = 1747.3685
				xmax = 1747.5985
				text = "what"
			intervals [2871]:
				xmin = 1747.5985
				xmax = 1747.6785
				text = "s"
			intervals [2872]:
				xmin = 1747.6785
				xmax = 1748.0285
				text = "chicken"
			intervals [2873]:
				xmin = 1748.0285
				xmax = 1748.3485
				text = "pox"
			intervals [2874]:
				xmin = 1748.3485
				xmax = 1748.6985
				text = "like"
			intervals [2875]:
				xmin = 1748.6985
				xmax = 1752.8463
				text = ""
			intervals [2876]:
				xmin = 1752.8463
				xmax = 1753.0263
				text = "did"
			intervals [2877]:
				xmin = 1753.0263
				xmax = 1753.1463
				text = "they"
			intervals [2878]:
				xmin = 1753.1463
				xmax = 1753.5663
				text = "hurt"
			intervals [2879]:
				xmin = 1753.5663
				xmax = 1756.8153
				text = ""
			intervals [2880]:
				xmin = 1756.8153
				xmax = 1756.9453
				text = "do"
			intervals [2881]:
				xmin = 1756.9453
				xmax = 1757.0653
				text = "they"
			intervals [2882]:
				xmin = 1757.0653
				xmax = 1757.3153
				text = "leave"
			intervals [2883]:
				xmin = 1757.3153
				xmax = 1758.0353
				text = "scars"
			intervals [2884]:
				xmin = 1758.0353
				xmax = 1764.0722
				text = ""
			intervals [2885]:
				xmin = 1764.0722
				xmax = 1764.2322
				text = "if"
			intervals [2886]:
				xmin = 1764.2322
				xmax = 1764.7322
				text = "someone"
			intervals [2887]:
				xmin = 1764.7322
				xmax = 1764.8622
				text = "in"
			intervals [2888]:
				xmin = 1764.8622
				xmax = 1764.9922
				text = "your"
			intervals [2889]:
				xmin = 1764.9922
				xmax = 1765.4522
				text = "class"
			intervals [2890]:
				xmin = 1765.4522
				xmax = 1765.8422
				text = "starts"
			intervals [2891]:
				xmin = 1765.8422
				xmax = 1766.0122
				text = "to"
			intervals [2892]:
				xmin = 1766.0122
				xmax = 1766.5922
				text = "sneeze"
			intervals [2893]:
				xmin = 1766.5922
				xmax = 1766.7022
				text = "or"
			intervals [2894]:
				xmin = 1766.7022
				xmax = 1767.1522
				text = "cough"
			intervals [2895]:
				xmin = 1767.1522
				xmax = 1767.2622
				text = "you"
			intervals [2896]:
				xmin = 1767.2622
				xmax = 1767.5822
				text = "might"
			intervals [2897]:
				xmin = 1767.5822
				xmax = 1767.8822
				text = "say"
			intervals [2898]:
				xmin = 1767.8822
				xmax = 1768.1022
				text = "that"
			intervals [2899]:
				xmin = 1768.1022
				xmax = 1768.3822
				text = "he"
			intervals [2900]:
				xmin = 1768.3822
				xmax = 1768.4722
				text = "s"
			intervals [2901]:
				xmin = 1768.4722
				xmax = 1768.7722
				text = "what"
			intervals [2902]:
				xmin = 1768.7722
				xmax = 1775.8678
				text = ""
			intervals [2903]:
				xmin = 1775.8678
				xmax = 1776.0578
				text = "have"
			intervals [2904]:
				xmin = 1776.0578
				xmax = 1776.2278
				text = "you"
			intervals [2905]:
				xmin = 1776.2278
				xmax = 1776.4378
				text = "ever"
			intervals [2906]:
				xmin = 1776.4378
				xmax = 1776.5978
				text = "been"
			intervals [2907]:
				xmin = 1776.5978
				xmax = 1776.7378
				text = "in"
			intervals [2908]:
				xmin = 1776.7378
				xmax = 1776.8478
				text = "an"
			intervals [2909]:
				xmin = 1776.8478
				xmax = 1777.4578
				text = "automobile"
			intervals [2910]:
				xmin = 1777.4578
				xmax = 1777.9578
				text = "accident"
			intervals [2911]:
				xmin = 1777.9578
				xmax = 1781.2982
				text = ""
			intervals [2912]:
				xmin = 1781.2982
				xmax = 1781.4482
				text = "have"
			intervals [2913]:
				xmin = 1781.4482
				xmax = 1781.5782
				text = "you"
			intervals [2914]:
				xmin = 1781.5782
				xmax = 1781.7382
				text = "ever"
			intervals [2915]:
				xmin = 1781.7382
				xmax = 1781.9982
				text = "seen"
			intervals [2916]:
				xmin = 1781.9982
				xmax = 1782.1582
				text = ""
			intervals [2917]:
				xmin = 1782.1582
				xmax = 1782.2482
				text = "one"
			intervals [2918]:
				xmin = 1782.2482
				xmax = 1786.6521
				text = ""
			intervals [2919]:
				xmin = 1786.6521
				xmax = 1786.9921
				text = "bad"
			intervals [2920]:
				xmin = 1786.9921
				xmax = 1787.0221
				text = ""
			intervals [2921]:
				xmin = 1787.0221
				xmax = 1787.5021
				text = "ones"
			intervals [2922]:
				xmin = 1787.5021
				xmax = 1789.1633
				text = ""
			intervals [2923]:
				xmin = 1789.1633
				xmax = 1789.3333
				text = "can"
			intervals [2924]:
				xmin = 1789.3333
				xmax = 1789.4533
				text = "you"
			intervals [2925]:
				xmin = 1789.4533
				xmax = 1789.6933
				text = "tell"
			intervals [2926]:
				xmin = 1789.6933
				xmax = 1789.8533
				text = "me"
			intervals [2927]:
				xmin = 1789.8533
				xmax = 1790.2033
				text = "about"
			intervals [2928]:
				xmin = 1790.2033
				xmax = 1790.2333
				text = ""
			intervals [2929]:
				xmin = 1790.2333
				xmax = 1790.3633
				text = "it"
			intervals [2930]:
				xmin = 1790.3633
				xmax = 1805.9444
				text = ""
			intervals [2931]:
				xmin = 1805.9444
				xmax = 1806.2544
				text = "um"
			intervals [2932]:
				xmin = 1806.2544
				xmax = 1806.5832
				text = ""
			intervals [2933]:
				xmin = 1806.5832
				xmax = 1806.7232
				text = "were"
			intervals [2934]:
				xmin = 1806.7232
				xmax = 1806.9432
				text = "you"
			intervals [2935]:
				xmin = 1806.9432
				xmax = 1807.2432
				text = "ever"
			intervals [2936]:
				xmin = 1807.2432
				xmax = 1807.4032
				text = ""
			intervals [2937]:
				xmin = 1807.4032
				xmax = 1807.4732
				text = "in"
			intervals [2938]:
				xmin = 1807.4732
				xmax = 1807.5532
				text = "a"
			intervals [2939]:
				xmin = 1807.5532
				xmax = 1808.2685
				text = ""
			intervals [2940]:
				xmin = 1808.2685
				xmax = 1808.6185
				text = "place"
			intervals [2941]:
				xmin = 1808.6185
				xmax = 1808.7185
				text = "where"
			intervals [2942]:
				xmin = 1808.7185
				xmax = 1808.8685
				text = "you"
			intervals [2943]:
				xmin = 1808.8685
				xmax = 1809.1885
				text = "thought"
			intervals [2944]:
				xmin = 1809.1885
				xmax = 1809.3385
				text = "you"
			intervals [2945]:
				xmin = 1809.3385
				xmax = 1809.6385
				text = "might"
			intervals [2946]:
				xmin = 1809.6385
				xmax = 1810.1385
				text = "die"
			intervals [2947]:
				xmin = 1810.1385
				xmax = 1810.3285
				text = "or"
			intervals [2948]:
				xmin = 1810.3285
				xmax = 1811.2189
				text = ""
			intervals [2949]:
				xmin = 1811.2189
				xmax = 1811.3989
				text = "be"
			intervals [2950]:
				xmin = 1811.3989
				xmax = 1811.4589
				text = ""
			intervals [2951]:
				xmin = 1811.4589
				xmax = 1811.9489
				text = "killed"
			intervals [2952]:
				xmin = 1811.9489
				xmax = 1816.4336
				text = ""
			intervals [2953]:
				xmin = 1816.4336
				xmax = 1816.8136
				text = "when"
			intervals [2954]:
				xmin = 1816.8136
				xmax = 1843.5904
				text = ""
			intervals [2955]:
				xmin = 1843.5904
				xmax = 1844.0104
				text = "oh"
			intervals [2956]:
				xmin = 1844.0104
				xmax = 1844.441
				text = ""
			intervals [2957]:
				xmin = 1844.441
				xmax = 1844.681
				text = "did"
			intervals [2958]:
				xmin = 1844.681
				xmax = 1844.801
				text = "you"
			intervals [2959]:
				xmin = 1844.801
				xmax = 1845.101
				text = "think"
			intervals [2960]:
				xmin = 1845.101
				xmax = 1845.241
				text = "you"
			intervals [2961]:
				xmin = 1845.241
				xmax = 1845.341
				text = "were"
			intervals [2962]:
				xmin = 1845.341
				xmax = 1845.511
				text = "gonna"
			intervals [2963]:
				xmin = 1845.511
				xmax = 1845.731
				text = "h"
			intervals [2964]:
				xmin = 1845.731
				xmax = 1845.881
				text = ""
			intervals [2965]:
				xmin = 1845.881
				xmax = 1846.321
				text = "killed"
			intervals [2966]:
				xmin = 1846.321
				xmax = 1853.578
				text = ""
			intervals [2967]:
				xmin = 1853.578
				xmax = 1853.688
				text = "oh"
			intervals [2968]:
				xmin = 1853.688
				xmax = 1853.788
				text = ""
			intervals [2969]:
				xmin = 1853.788
				xmax = 1853.928
				text = "my"
			intervals [2970]:
				xmin = 1853.928
				xmax = 1853.998
				text = ""
			intervals [2971]:
				xmin = 1853.998
				xmax = 1854.498
				text = "goodness"
			intervals [2972]:
				xmin = 1854.498
				xmax = 1855.2286
				text = ""
			intervals [2973]:
				xmin = 1855.2286
				xmax = 1855.4086
				text = "were"
			intervals [2974]:
				xmin = 1855.4086
				xmax = 1855.6586
				text = "you"
			intervals [2975]:
				xmin = 1855.6586
				xmax = 1856.1386
				text = "ever"
			intervals [2976]:
				xmin = 1856.1386
				xmax = 1856.4086
				text = "um"
			intervals [2977]:
				xmin = 1856.4086
				xmax = 1858.0952
				text = ""
			intervals [2978]:
				xmin = 1858.0952
				xmax = 1858.2652
				text = "how"
			intervals [2979]:
				xmin = 1858.2652
				xmax = 1858.3852
				text = "do"
			intervals [2980]:
				xmin = 1858.3852
				xmax = 1858.5252
				text = "you"
			intervals [2981]:
				xmin = 1858.5252
				xmax = 1858.6152
				text = "have"
			intervals [2982]:
				xmin = 1858.6152
				xmax = 1858.7552
				text = "you"
			intervals [2983]:
				xmin = 1858.7552
				xmax = 1858.9152
				text = "ever"
			intervals [2984]:
				xmin = 1858.9152
				xmax = 1859.1252
				text = "heard"
			intervals [2985]:
				xmin = 1859.1252
				xmax = 1859.4852
				text = "people"
			intervals [2986]:
				xmin = 1859.4852
				xmax = 1859.8652
				text = "say"
			intervals [2987]:
				xmin = 1859.8652
				xmax = 1859.8952
				text = ""
			intervals [2988]:
				xmin = 1859.8952
				xmax = 1860.0852
				text = "that"
			intervals [2989]:
				xmin = 1860.0852
				xmax = 1860.394
				text = ""
			intervals [2990]:
				xmin = 1860.394
				xmax = 1860.894
				text = "whatever"
			intervals [2991]:
				xmin = 1860.894
				xmax = 1860.954
				text = "s"
			intervals [2992]:
				xmin = 1860.954
				xmax = 1861.214
				text = "gonna"
			intervals [2993]:
				xmin = 1861.214
				xmax = 1861.614
				text = "happen"
			intervals [2994]:
				xmin = 1861.614
				xmax = 1861.804
				text = "is"
			intervals [2995]:
				xmin = 1861.804
				xmax = 1862.084
				text = "gonna"
			intervals [2996]:
				xmin = 1862.084
				xmax = 1862.584
				text = "happen"
			intervals [2997]:
				xmin = 1862.584
				xmax = 1862.764
				text = "how"
			intervals [2998]:
				xmin = 1862.764
				xmax = 1862.844
				text = "do"
			intervals [2999]:
				xmin = 1862.844
				xmax = 1863.024
				text = "you"
			intervals [3000]:
				xmin = 1863.024
				xmax = 1863.354
				text = "feel"
			intervals [3001]:
				xmin = 1863.354
				xmax = 1863.584
				text = "about"
			intervals [3002]:
				xmin = 1863.584
				xmax = 1863.684
				text = ""
			intervals [3003]:
				xmin = 1863.684
				xmax = 1863.864
				text = "that"
			intervals [3004]:
				xmin = 1863.864
				xmax = 1879.1427
				text = ""
			intervals [3005]:
				xmin = 1879.1427
				xmax = 1879.2627
				text = "let"
			intervals [3006]:
				xmin = 1879.2627
				xmax = 1879.4027
				text = "me"
			intervals [3007]:
				xmin = 1879.4027
				xmax = 1879.7127
				text = "ask"
			intervals [3008]:
				xmin = 1879.7127
				xmax = 1879.7827
				text = "you"
			intervals [3009]:
				xmin = 1879.7827
				xmax = 1879.8127
				text = "a"
			intervals [3010]:
				xmin = 1879.8127
				xmax = 1879.8927
				text = ""
			intervals [3011]:
				xmin = 1879.8927
				xmax = 1880.0527
				text = "few"
			intervals [3012]:
				xmin = 1880.0527
				xmax = 1880.2027
				text = "little"
			intervals [3013]:
				xmin = 1880.2027
				xmax = 1880.5427
				text = "things"
			intervals [3014]:
				xmin = 1880.5427
				xmax = 1880.8727
				text = "about"
			intervals [3015]:
				xmin = 1880.8727
				xmax = 1881.0027
				text = "your"
			intervals [3016]:
				xmin = 1881.0027
				xmax = 1881.5927
				text = "house"
			intervals [3017]:
				xmin = 1881.5927
				xmax = 1882.5754
				text = ""
			intervals [3018]:
				xmin = 1882.5754
				xmax = 1882.7254
				text = "what"
			intervals [3019]:
				xmin = 1882.7254
				xmax = 1882.7954
				text = "do"
			intervals [3020]:
				xmin = 1882.7954
				xmax = 1882.9654
				text = "you"
			intervals [3021]:
				xmin = 1882.9654
				xmax = 1883.3554
				text = "call"
			intervals [3022]:
				xmin = 1883.3554
				xmax = 1883.5654
				text = "the"
			intervals [3023]:
				xmin = 1883.5654
				xmax = 1883.6754
				text = ""
			intervals [3024]:
				xmin = 1883.6754
				xmax = 1883.7854
				text = "the"
			intervals [3025]:
				xmin = 1883.7854
				xmax = 1884.2154
				text = "main"
			intervals [3026]:
				xmin = 1884.2154
				xmax = 1884.6354
				text = "room"
			intervals [3027]:
				xmin = 1884.6354
				xmax = 1885.8581
				text = ""
			intervals [3028]:
				xmin = 1885.8581
				xmax = 1886.1481
				text = "front"
			intervals [3029]:
				xmin = 1886.1481
				xmax = 1886.1781
				text = ""
			intervals [3030]:
				xmin = 1886.1781
				xmax = 1886.3781
				text = "room"
			intervals [3031]:
				xmin = 1886.3781
				xmax = 1886.8606
				text = ""
			intervals [3032]:
				xmin = 1886.8606
				xmax = 1887.0406
				text = "and"
			intervals [3033]:
				xmin = 1887.0406
				xmax = 1887.2406
				text = "where"
			intervals [3034]:
				xmin = 1887.2406
				xmax = 1887.3006
				text = "do"
			intervals [3035]:
				xmin = 1887.3006
				xmax = 1887.4506
				text = "you"
			intervals [3036]:
				xmin = 1887.4506
				xmax = 1887.7606
				text = "eat"
			intervals [3037]:
				xmin = 1887.7606
				xmax = 1890.9742
				text = ""
			intervals [3038]:
				xmin = 1890.9742
				xmax = 1891.0642
				text = "do"
			intervals [3039]:
				xmin = 1891.0642
				xmax = 1891.1642
				text = "you"
			intervals [3040]:
				xmin = 1891.1642
				xmax = 1891.7342
				text = "sometimes"
			intervals [3041]:
				xmin = 1891.7342
				xmax = 1891.8742
				text = "eat"
			intervals [3042]:
				xmin = 1891.8742
				xmax = 1892.0242
				text = "in"
			intervals [3043]:
				xmin = 1892.0242
				xmax = 1892.1042
				text = "the"
			intervals [3044]:
				xmin = 1892.1042
				xmax = 1892.5742
				text = "kitchen"
			intervals [3045]:
				xmin = 1892.5742
				xmax = 1893.0342
				text = "<unk>"
			intervals [3046]:
				xmin = 1893.0342
				xmax = 1894.2144
				text = ""
			intervals [3047]:
				xmin = 1894.2144
				xmax = 1894.6044
				text = "um"
			intervals [3048]:
				xmin = 1894.6044
				xmax = 1895.6805
				text = ""
			intervals [3049]:
				xmin = 1895.6805
				xmax = 1895.9005
				text = "and"
			intervals [3050]:
				xmin = 1895.9005
				xmax = 1896.0105
				text = "what"
			intervals [3051]:
				xmin = 1896.0105
				xmax = 1896.0705
				text = "do"
			intervals [3052]:
				xmin = 1896.0705
				xmax = 1896.1805
				text = "you"
			intervals [3053]:
				xmin = 1896.1805
				xmax = 1896.5005
				text = "call"
			intervals [3054]:
				xmin = 1896.5005
				xmax = 1896.5805
				text = "it"
			intervals [3055]:
				xmin = 1896.5805
				xmax = 1896.8005
				text = "when"
			intervals [3056]:
				xmin = 1896.8005
				xmax = 1896.9005
				text = "you"
			intervals [3057]:
				xmin = 1896.9005
				xmax = 1896.9405
				text = ""
			intervals [3058]:
				xmin = 1896.9405
				xmax = 1897.1205
				text = "where"
			intervals [3059]:
				xmin = 1897.1205
				xmax = 1897.4705
				text = "you"
			intervals [3060]:
				xmin = 1897.4705
				xmax = 1898.062
				text = ""
			intervals [3061]:
				xmin = 1898.062
				xmax = 1898.202
				text = "go"
			intervals [3062]:
				xmin = 1898.202
				xmax = 1898.532
				text = "wash"
			intervals [3063]:
				xmin = 1898.532
				xmax = 1898.622
				text = "your"
			intervals [3064]:
				xmin = 1898.622
				xmax = 1898.922
				text = "face"
			intervals [3065]:
				xmin = 1898.922
				xmax = 1899.012
				text = "and"
			intervals [3066]:
				xmin = 1899.012
				xmax = 1899.322
				text = "brush"
			intervals [3067]:
				xmin = 1899.322
				xmax = 1899.372
				text = ""
			intervals [3068]:
				xmin = 1899.372
				xmax = 1899.582
				text = "your"
			intervals [3069]:
				xmin = 1899.582
				xmax = 1899.742
				text = "teeth"
			intervals [3070]:
				xmin = 1899.742
				xmax = 1901.4614
				text = ""
			intervals [3071]:
				xmin = 1901.4614
				xmax = 1901.5914
				text = "and"
			intervals [3072]:
				xmin = 1901.5914
				xmax = 1901.7714
				text = "where"
			intervals [3073]:
				xmin = 1901.7714
				xmax = 1901.8414
				text = "do"
			intervals [3074]:
				xmin = 1901.8414
				xmax = 1901.9814
				text = "you"
			intervals [3075]:
				xmin = 1901.9814
				xmax = 1902.3814
				text = "sleep"
			intervals [3076]:
				xmin = 1902.3814
				xmax = 1916.3751
				text = ""
			intervals [3077]:
				xmin = 1916.3751
				xmax = 1916.4551
				text = "do"
			intervals [3078]:
				xmin = 1916.4551
				xmax = 1916.6051
				text = "you"
			intervals [3079]:
				xmin = 1916.6051
				xmax = 1916.8851
				text = "have"
			intervals [3080]:
				xmin = 1916.8851
				xmax = 1917.9165
				text = ""
			intervals [3081]:
				xmin = 1917.9165
				xmax = 1918.1065
				text = "uh"
			intervals [3082]:
				xmin = 1918.1065
				xmax = 1918.3365
				text = "when"
			intervals [3083]:
				xmin = 1918.3365
				xmax = 1918.4165
				text = "you"
			intervals [3084]:
				xmin = 1918.4165
				xmax = 1918.5965
				text = "go"
			intervals [3085]:
				xmin = 1918.5965
				xmax = 1918.7465
				text = "out"
			intervals [3086]:
				xmin = 1918.7465
				xmax = 1918.8565
				text = "of"
			intervals [3087]:
				xmin = 1918.8565
				xmax = 1918.9665
				text = "your"
			intervals [3088]:
				xmin = 1918.9665
				xmax = 1919.4965
				text = "bedroom"
			intervals [3089]:
				xmin = 1919.4965
				xmax = 1919.6465
				text = "what"
			intervals [3090]:
				xmin = 1919.6465
				xmax = 1919.6765
				text = "are"
			intervals [3091]:
				xmin = 1919.6765
				xmax = 1919.8665
				text = "you"
			intervals [3092]:
				xmin = 1919.8665
				xmax = 1920.0865
				text = "in"
			intervals [3093]:
				xmin = 1920.0865
				xmax = 1921.9721
				text = ""
			intervals [3094]:
				xmin = 1921.9721
				xmax = 1922.2921
				text = "mm-hm"
			intervals [3095]:
				xmin = 1922.2921
				xmax = 1927.0688
				text = ""
			intervals [3096]:
				xmin = 1927.0688
				xmax = 1927.3488
				text = "uh"
			intervals [3097]:
				xmin = 1927.3488
				xmax = 1927.3888
				text = ""
			intervals [3098]:
				xmin = 1927.3888
				xmax = 1927.5988
				text = "where"
			intervals [3099]:
				xmin = 1927.5988
				xmax = 1927.6688
				text = "do"
			intervals [3100]:
				xmin = 1927.6688
				xmax = 1927.7488
				text = "you"
			intervals [3101]:
				xmin = 1927.7488
				xmax = 1928.0488
				text = "keep"
			intervals [3102]:
				xmin = 1928.0488
				xmax = 1928.1388
				text = "your"
			intervals [3103]:
				xmin = 1928.1388
				xmax = 1928.8688
				text = "clothes"
			intervals [3104]:
				xmin = 1928.8688
				xmax = 1931.1256
				text = ""
			intervals [3105]:
				xmin = 1931.1256
				xmax = 1931.3556
				text = "and"
			intervals [3106]:
				xmin = 1931.3556
				xmax = 1931.4456
				text = "do"
			intervals [3107]:
				xmin = 1931.4456
				xmax = 1931.6356
				text = "you"
			intervals [3108]:
				xmin = 1931.6356
				xmax = 1931.9256
				text = "have"
			intervals [3109]:
				xmin = 1931.9256
				xmax = 1932.1056
				text = "a"
			intervals [3110]:
				xmin = 1932.1056
				xmax = 1932.1356
				text = ""
			intervals [3111]:
				xmin = 1932.1356
				xmax = 1932.3156
				text = "one"
			intervals [3112]:
				xmin = 1932.3156
				xmax = 1932.3756
				text = "of"
			intervals [3113]:
				xmin = 1932.3756
				xmax = 1932.5756
				text = "those"
			intervals [3114]:
				xmin = 1932.5756
				xmax = 1932.8756
				text = "things"
			intervals [3115]:
				xmin = 1932.8756
				xmax = 1933.0056
				text = "up"
			intervals [3116]:
				xmin = 1933.0056
				xmax = 1933.0456
				text = ""
			intervals [3117]:
				xmin = 1933.0456
				xmax = 1933.4756
				text = "above"
			intervals [3118]:
				xmin = 1933.4756
				xmax = 1933.6756
				text = "your"
			intervals [3119]:
				xmin = 1933.6756
				xmax = 1934.0656
				text = "house"
			intervals [3120]:
				xmin = 1934.0656
				xmax = 1934.2056
				text = "to"
			intervals [3121]:
				xmin = 1934.2056
				xmax = 1934.7056
				text = "store"
			intervals [3122]:
				xmin = 1934.7056
				xmax = 1935.3969
				text = ""
			intervals [3123]:
				xmin = 1935.3969
				xmax = 1935.7869
				text = "things"
			intervals [3124]:
				xmin = 1935.7869
				xmax = 1936.1169
				text = "in"
			intervals [3125]:
				xmin = 1936.1169
				xmax = 1936.1969
				text = ""
			intervals [3126]:
				xmin = 1936.1969
				xmax = 1936.3269
				text = "you"
			intervals [3127]:
				xmin = 1936.3269
				xmax = 1936.4269
				text = "know"
			intervals [3128]:
				xmin = 1936.4269
				xmax = 1936.7669
				text = "some"
			intervals [3129]:
				xmin = 1936.7669
				xmax = 1936.8569
				text = "house"
			intervals [3130]:
				xmin = 1936.8569
				xmax = 1937.4354
				text = ""
			intervals [3131]:
				xmin = 1937.4354
				xmax = 1937.7154
				text = "yeah"
			intervals [3132]:
				xmin = 1937.7154
				xmax = 1937.8154
				text = "do"
			intervals [3133]:
				xmin = 1937.8154
				xmax = 1937.9554
				text = "you"
			intervals [3134]:
				xmin = 1937.9554
				xmax = 1938.1054
				text = "have"
			intervals [3135]:
				xmin = 1938.1054
				xmax = 1938.2954
				text = "one"
			intervals [3136]:
				xmin = 1938.2954
				xmax = 1938.3254
				text = ""
			intervals [3137]:
				xmin = 1938.3254
				xmax = 1938.5554
				text = "of"
			intervals [3138]:
				xmin = 1938.5554
				xmax = 1938.6754
				text = ""
			intervals [3139]:
				xmin = 1938.6754
				xmax = 1938.8554
				text = "those"
			intervals [3140]:
				xmin = 1938.8554
				xmax = 1939.527
				text = ""
			intervals [3141]:
				xmin = 1939.527
				xmax = 1939.597
				text = "do"
			intervals [3142]:
				xmin = 1939.597
				xmax = 1939.687
				text = "you"
			intervals [3143]:
				xmin = 1939.687
				xmax = 1939.957
				text = "go"
			intervals [3144]:
				xmin = 1939.957
				xmax = 1940.167
				text = "up"
			intervals [3145]:
				xmin = 1940.167
				xmax = 1940.197
				text = ""
			intervals [3146]:
				xmin = 1940.197
				xmax = 1940.587
				text = "there"
			intervals [3147]:
				xmin = 1940.587
				xmax = 1944.725
				text = ""
			intervals [3148]:
				xmin = 1944.725
				xmax = 1944.935
				text = "w"
			intervals [3149]:
				xmin = 1944.935
				xmax = 1944.995
				text = "do"
			intervals [3150]:
				xmin = 1944.995
				xmax = 1945.115
				text = "you"
			intervals [3151]:
				xmin = 1945.115
				xmax = 1945.295
				text = "have"
			intervals [3152]:
				xmin = 1945.295
				xmax = 1945.405
				text = "a"
			intervals [3153]:
				xmin = 1945.405
				xmax = 1945.665
				text = "room"
			intervals [3154]:
				xmin = 1945.665
				xmax = 1945.895
				text = "down"
			intervals [3155]:
				xmin = 1945.895
				xmax = 1946.135
				text = "under"
			intervals [3156]:
				xmin = 1946.135
				xmax = 1946.645
				text = "your"
			intervals [3157]:
				xmin = 1946.645
				xmax = 1946.675
				text = ""
			intervals [3158]:
				xmin = 1946.675
				xmax = 1946.905
				text = "house"
			intervals [3159]:
				xmin = 1946.905
				xmax = 1947.6475
				text = ""
			intervals [3160]:
				xmin = 1947.6475
				xmax = 1948.0575
				text = "uh-huh"
			intervals [3161]:
				xmin = 1948.0575
				xmax = 1948.7993
				text = ""
			intervals [3162]:
				xmin = 1948.7993
				xmax = 1948.9093
				text = "what"
			intervals [3163]:
				xmin = 1948.9093
				xmax = 1948.9693
				text = "do"
			intervals [3164]:
				xmin = 1948.9693
				xmax = 1949.1793
				text = "you"
			intervals [3165]:
				xmin = 1949.1793
				xmax = 1949.2793
				text = "k"
			intervals [3166]:
				xmin = 1949.2793
				xmax = 1949.3093
				text = ""
			intervals [3167]:
				xmin = 1949.3093
				xmax = 1949.4993
				text = "do"
			intervals [3168]:
				xmin = 1949.4993
				xmax = 1949.9493
				text = "down"
			intervals [3169]:
				xmin = 1949.9493
				xmax = 1949.9793
				text = ""
			intervals [3170]:
				xmin = 1949.9793
				xmax = 1950.0693
				text = "there"
			intervals [3171]:
				xmin = 1950.0693
				xmax = 1952.3404
				text = ""
			intervals [3172]:
				xmin = 1952.3404
				xmax = 1952.8804
				text = "oh"
			intervals [3173]:
				xmin = 1952.8804
				xmax = 1954.2051
				text = ""
			intervals [3174]:
				xmin = 1954.2051
				xmax = 1954.3151
				text = "and"
			intervals [3175]:
				xmin = 1954.3151
				xmax = 1954.4751
				text = "what"
			intervals [3176]:
				xmin = 1954.4751
				xmax = 1954.5351
				text = "do"
			intervals [3177]:
				xmin = 1954.5351
				xmax = 1954.7151
				text = "you"
			intervals [3178]:
				xmin = 1954.7151
				xmax = 1955.0551
				text = "call"
			intervals [3179]:
				xmin = 1955.0551
				xmax = 1955.0851
				text = ""
			intervals [3180]:
				xmin = 1955.0851
				xmax = 1955.1551
				text = "the"
			intervals [3181]:
				xmin = 1955.1551
				xmax = 1955.2151
				text = ""
			intervals [3182]:
				xmin = 1955.2151
				xmax = 1955.4851
				text = "thing"
			intervals [3183]:
				xmin = 1955.4851
				xmax = 1955.6351
				text = "on"
			intervals [3184]:
				xmin = 1955.6351
				xmax = 1955.7451
				text = ""
			intervals [3185]:
				xmin = 1955.7451
				xmax = 1955.9951
				text = "top"
			intervals [3186]:
				xmin = 1955.9951
				xmax = 1956.0851
				text = "of"
			intervals [3187]:
				xmin = 1956.0851
				xmax = 1956.1251
				text = "a"
			intervals [3188]:
				xmin = 1956.1251
				xmax = 1956.4851
				text = "house"
			intervals [3189]:
				xmin = 1956.4851
				xmax = 1956.5951
				text = "that"
			intervals [3190]:
				xmin = 1956.5951
				xmax = 1956.9351
				text = "keeps"
			intervals [3191]:
				xmin = 1956.9351
				xmax = 1957.0651
				text = "the"
			intervals [3192]:
				xmin = 1957.0651
				xmax = 1957.4451
				text = "rain"
			intervals [3193]:
				xmin = 1957.4451
				xmax = 1957.7151
				text = "out"
			intervals [3194]:
				xmin = 1957.7151
				xmax = 1959.3583
				text = ""
			intervals [3195]:
				xmin = 1959.3583
				xmax = 1959.4783
				text = "do"
			intervals [3196]:
				xmin = 1959.4783
				xmax = 1959.5483
				text = "you"
			intervals [3197]:
				xmin = 1959.5483
				xmax = 1959.6783
				text = "have"
			intervals [3198]:
				xmin = 1959.6783
				xmax = 1959.7483
				text = "a"
			intervals [3199]:
				xmin = 1959.7483
				xmax = 1959.9483
				text = "good"
			intervals [3200]:
				xmin = 1959.9483
				xmax = 1959.9983
				text = ""
			intervals [3201]:
				xmin = 1959.9983
				xmax = 1960.1283
				text = "one"
			intervals [3202]:
				xmin = 1960.1283
				xmax = 1960.2883
				text = "on"
			intervals [3203]:
				xmin = 1960.2883
				xmax = 1960.7483
				text = "your"
			intervals [3204]:
				xmin = 1960.7483
				xmax = 1960.7783
				text = ""
			intervals [3205]:
				xmin = 1960.7783
				xmax = 1960.9583
				text = "house"
			intervals [3206]:
				xmin = 1960.9583
				xmax = 1961.7299
				text = ""
			intervals [3207]:
				xmin = 1961.7299
				xmax = 1961.8399
				text = "it"
			intervals [3208]:
				xmin = 1961.8399
				xmax = 1962.0799
				text = "doesn't"
			intervals [3209]:
				xmin = 1962.0799
				xmax = 1962.3599
				text = "rain"
			intervals [3210]:
				xmin = 1962.3599
				xmax = 1962.6399
				text = "in"
			intervals [3211]:
				xmin = 1962.6399
				xmax = 1964.6402
				text = ""
			intervals [3212]:
				xmin = 1964.6402
				xmax = 1964.9002
				text = "uh"
			intervals [3213]:
				xmin = 1964.9002
				xmax = 1965.2204
				text = ""
			intervals [3214]:
				xmin = 1965.2204
				xmax = 1965.2504
				text = "uh"
			intervals [3215]:
				xmin = 1965.2504
				xmax = 1965.4604
				text = ""
			intervals [3216]:
				xmin = 1965.4604
				xmax = 1965.5804
				text = "do"
			intervals [3217]:
				xmin = 1965.5804
				xmax = 1965.8104
				text = "you"
			intervals [3218]:
				xmin = 1965.8104
				xmax = 1966.2304
				text = "have"
			intervals [3219]:
				xmin = 1966.2304
				xmax = 1966.3104
				text = "do"
			intervals [3220]:
				xmin = 1966.3104
				xmax = 1966.4804
				text = "you"
			intervals [3221]:
				xmin = 1966.4804
				xmax = 1966.7104
				text = "have"
			intervals [3222]:
				xmin = 1966.7104
				xmax = 1966.9504
				text = "a"
			intervals [3223]:
				xmin = 1966.9504
				xmax = 1967.8158
				text = ""
			intervals [3224]:
				xmin = 1967.8158
				xmax = 1968.0758
				text = "fire"
			intervals [3225]:
				xmin = 1968.0758
				xmax = 1968.1258
				text = ""
			intervals [3226]:
				xmin = 1968.1258
				xmax = 1968.4758
				text = "place"
			intervals [3227]:
				xmin = 1968.4758
				xmax = 1968.5658
				text = "of"
			intervals [3228]:
				xmin = 1968.5658
				xmax = 1968.6558
				text = "any"
			intervals [3229]:
				xmin = 1968.6558
				xmax = 1968.7858
				text = ""
			intervals [3230]:
				xmin = 1968.7858
				xmax = 1969.0958
				text = "kind"
			intervals [3231]:
				xmin = 1969.0958
				xmax = 1969.1858
				text = ""
			intervals [3232]:
				xmin = 1969.1858
				xmax = 1969.2958
				text = "in"
			intervals [3233]:
				xmin = 1969.2958
				xmax = 1969.3258
				text = ""
			intervals [3234]:
				xmin = 1969.3258
				xmax = 1969.5858
				text = "your"
			intervals [3235]:
				xmin = 1969.5858
				xmax = 1969.7058
				text = ""
			intervals [3236]:
				xmin = 1969.7058
				xmax = 1969.8758
				text = "house"
			intervals [3237]:
				xmin = 1969.8758
				xmax = 1970.2591
				text = ""
			intervals [3238]:
				xmin = 1970.2591
				xmax = 1970.3191
				text = "to"
			intervals [3239]:
				xmin = 1970.3191
				xmax = 1970.6391
				text = ""
			intervals [3240]:
				xmin = 1970.6391
				xmax = 1971.1491
				text = "burn"
			intervals [3241]:
				xmin = 1971.1491
				xmax = 1971.3591
				text = "wood"
			intervals [3242]:
				xmin = 1971.3591
				xmax = 1972.0578
				text = ""
			intervals [3243]:
				xmin = 1972.0578
				xmax = 1972.1778
				text = "do"
			intervals [3244]:
				xmin = 1972.1778
				xmax = 1972.2578
				text = "you"
			intervals [3245]:
				xmin = 1972.2578
				xmax = 1972.3578
				text = "know"
			intervals [3246]:
				xmin = 1972.3578
				xmax = 1972.5578
				text = "what"
			intervals [3247]:
				xmin = 1972.5578
				xmax = 1972.6378
				text = "you"
			intervals [3248]:
				xmin = 1972.6378
				xmax = 1972.6678
				text = ""
			intervals [3249]:
				xmin = 1972.6678
				xmax = 1972.9578
				text = "call"
			intervals [3250]:
				xmin = 1972.9578
				xmax = 1973.1978
				text = "those"
			intervals [3251]:
				xmin = 1973.1978
				xmax = 1973.5978
				text = "things"
			intervals [3252]:
				xmin = 1973.5978
				xmax = 1974.2681
				text = ""
			intervals [3253]:
				xmin = 1974.2681
				xmax = 1974.4381
				text = "where"
			intervals [3254]:
				xmin = 1974.4381
				xmax = 1974.5481
				text = "the"
			intervals [3255]:
				xmin = 1974.5481
				xmax = 1974.9181
				text = "smoke"
			intervals [3256]:
				xmin = 1974.9181
				xmax = 1975.2281
				text = "goes"
			intervals [3257]:
				xmin = 1975.2281
				xmax = 1975.4481
				text = "up"
			intervals [3258]:
				xmin = 1975.4481
				xmax = 1975.6281
				text = "out"
			intervals [3259]:
				xmin = 1975.6281
				xmax = 1975.7181
				text = ""
			intervals [3260]:
				xmin = 1975.7181
				xmax = 1975.8281
				text = "the"
			intervals [3261]:
				xmin = 1975.8281
				xmax = 1976.5809
				text = ""
			intervals [3262]:
				xmin = 1976.5809
				xmax = 1976.9609
				text = "yeah"
			intervals [3263]:
				xmin = 1976.9609
				xmax = 1978.1325
				text = ""
			intervals [3264]:
				xmin = 1978.1325
				xmax = 1978.5825
				text = "chim-"
			intervals [3265]:
				xmin = 1978.5825
				xmax = 1979.6945
				text = ""
			intervals [3266]:
				xmin = 1979.6945
				xmax = 1980.0845
				text = "<unk>"
			intervals [3267]:
				xmin = 1980.0845
				xmax = 1980.7883
				text = ""
			intervals [3268]:
				xmin = 1980.7883
				xmax = 1981.0883
				text = "um"
			intervals [3269]:
				xmin = 1981.0883
				xmax = 1981.7602
				text = ""
			intervals [3270]:
				xmin = 1981.7602
				xmax = 1982.0002
				text = "and"
			intervals [3271]:
				xmin = 1982.0002
				xmax = 1982.0702
				text = ""
			intervals [3272]:
				xmin = 1982.0702
				xmax = 1982.4102
				text = "people"
			intervals [3273]:
				xmin = 1982.4102
				xmax = 1982.5802
				text = "who"
			intervals [3274]:
				xmin = 1982.5802
				xmax = 1982.8602
				text = "have"
			intervals [3275]:
				xmin = 1982.8602
				xmax = 1983.1804
				text = ""
			intervals [3276]:
				xmin = 1983.1804
				xmax = 1983.4304
				text = "fire"
			intervals [3277]:
				xmin = 1983.4304
				xmax = 1983.9004
				text = "places"
			intervals [3278]:
				xmin = 1983.9004
				xmax = 1984.0604
				text = "get"
			intervals [3279]:
				xmin = 1984.0604
				xmax = 1984.1704
				text = "a"
			intervals [3280]:
				xmin = 1984.1704
				xmax = 1984.3604
				text = "lot"
			intervals [3281]:
				xmin = 1984.3604
				xmax = 1984.4304
				text = "of"
			intervals [3282]:
				xmin = 1984.4304
				xmax = 1984.5804
				text = "that"
			intervals [3283]:
				xmin = 1984.5804
				xmax = 1984.7304
				text = "old"
			intervals [3284]:
				xmin = 1984.7304
				xmax = 1984.7704
				text = ""
			intervals [3285]:
				xmin = 1984.7704
				xmax = 1985.0804
				text = "black"
			intervals [3286]:
				xmin = 1985.0804
				xmax = 1985.3004
				text = "stuff"
			intervals [3287]:
				xmin = 1985.3004
				xmax = 1985.9504
				text = ""
			intervals [3288]:
				xmin = 1985.9504
				xmax = 1986.3304
				text = "yeah"
			intervals [3289]:
				xmin = 1986.3304
				xmax = 1987.3265
				text = ""
			intervals [3290]:
				xmin = 1987.3265
				xmax = 1987.4665
				text = "what"
			intervals [3291]:
				xmin = 1987.4665
				xmax = 1987.5265
				text = "do"
			intervals [3292]:
				xmin = 1987.5265
				xmax = 1987.6265
				text = "you"
			intervals [3293]:
				xmin = 1987.6265
				xmax = 1987.8865
				text = "call"
			intervals [3294]:
				xmin = 1987.8865
				xmax = 1988.1265
				text = "those"
			intervals [3295]:
				xmin = 1988.1265
				xmax = 1988.4465
				text = "things"
			intervals [3296]:
				xmin = 1988.4465
				xmax = 1988.5365
				text = "on"
			intervals [3297]:
				xmin = 1988.5365
				xmax = 1988.6765
				text = "the"
			intervals [3298]:
				xmin = 1988.6765
				xmax = 1989.0765
				text = "outside"
			intervals [3299]:
				xmin = 1989.0765
				xmax = 1989.1665
				text = "of"
			intervals [3300]:
				xmin = 1989.1665
				xmax = 1989.2065
				text = "a"
			intervals [3301]:
				xmin = 1989.2065
				xmax = 1989.5765
				text = "house"
			intervals [3302]:
				xmin = 1989.5765
				xmax = 1989.7465
				text = "where"
			intervals [3303]:
				xmin = 1989.7465
				xmax = 1989.8365
				text = "you"
			intervals [3304]:
				xmin = 1989.8365
				xmax = 1989.8665
				text = ""
			intervals [3305]:
				xmin = 1989.8665
				xmax = 1990.0465
				text = "if"
			intervals [3306]:
				xmin = 1990.0465
				xmax = 1990.1565
				text = "it"
			intervals [3307]:
				xmin = 1990.1565
				xmax = 1990.7265
				text = "rains"
			intervals [3308]:
				xmin = 1990.7265
				xmax = 1990.8065
				text = "the"
			intervals [3309]:
				xmin = 1990.8065
				xmax = 1991.1365
				text = "water"
			intervals [3310]:
				xmin = 1991.1365
				xmax = 1991.4565
				text = "goes"
			intervals [3311]:
				xmin = 1991.4565
				xmax = 1991.5665
				text = "in"
			intervals [3312]:
				xmin = 1991.5665
				xmax = 1992.0965
				text = "those"
			intervals [3313]:
				xmin = 1992.0965
				xmax = 1993.9161
				text = ""
			intervals [3314]:
				xmin = 1993.9161
				xmax = 1994.1361
				text = "uh"
			intervals [3315]:
				xmin = 1994.1361
				xmax = 1994.2661
				text = "it"
			intervals [3316]:
				xmin = 1994.2661
				xmax = 1994.2961
				text = ""
			intervals [3317]:
				xmin = 1994.2961
				xmax = 1994.3961
				text = "s"
			intervals [3318]:
				xmin = 1994.3961
				xmax = 1994.5661
				text = "up"
			intervals [3319]:
				xmin = 1994.5661
				xmax = 1994.6261
				text = "a"
			intervals [3320]:
				xmin = 1994.6261
				xmax = 1994.8361
				text = "by"
			intervals [3321]:
				xmin = 1994.8361
				xmax = 1995.0461
				text = "your"
			intervals [3322]:
				xmin = 1995.0461
				xmax = 1995.0761
				text = ""
			intervals [3323]:
				xmin = 1995.0761
				xmax = 1995.6661
				text = "roof"
			intervals [3324]:
				xmin = 1995.6661
				xmax = 1996.6454
				text = ""
			intervals [3325]:
				xmin = 1996.6454
				xmax = 1996.8354
				text = "and"
			intervals [3326]:
				xmin = 1996.8354
				xmax = 1996.8954
				text = "it"
			intervals [3327]:
				xmin = 1996.8954
				xmax = 1997.0254
				text = "<unk>"
			intervals [3328]:
				xmin = 1997.0254
				xmax = 1997.0754
				text = ""
			intervals [3329]:
				xmin = 1997.0754
				xmax = 1997.3854
				text = "have"
			intervals [3330]:
				xmin = 1997.3854
				xmax = 1997.4354
				text = "a"
			intervals [3331]:
				xmin = 1997.4354
				xmax = 1997.7754
				text = "thing"
			intervals [3332]:
				xmin = 1997.7754
				xmax = 1997.8154
				text = "i"
			intervals [3333]:
				xmin = 1997.8154
				xmax = 1997.9854
				text = "think"
			intervals [3334]:
				xmin = 1997.9854
				xmax = 1998.0554
				text = "you"
			intervals [3335]:
				xmin = 1998.0554
				xmax = 1998.2554
				text = "have"
			intervals [3336]:
				xmin = 1998.2554
				xmax = 1998.3954
				text = "one"
			intervals [3337]:
				xmin = 1998.3954
				xmax = 1998.4854
				text = "on"
			intervals [3338]:
				xmin = 1998.4854
				xmax = 1998.6954
				text = ""
			intervals [3339]:
				xmin = 1998.6954
				xmax = 1998.8154
				text = "your"
			intervals [3340]:
				xmin = 1998.8154
				xmax = 1998.9354
				text = "school"
			intervals [3341]:
				xmin = 1998.9354
				xmax = 1999.0454
				text = "that"
			intervals [3342]:
				xmin = 1999.0454
				xmax = 1999.4554
				text = "water"
			intervals [3343]:
				xmin = 1999.4554
				xmax = 1999.4854
				text = ""
			intervals [3344]:
				xmin = 1999.4854
				xmax = 1999.5154
				text = "<unk>"
			intervals [3345]:
				xmin = 1999.5154
				xmax = 1999.7754
				text = "come"
			intervals [3346]:
				xmin = 1999.7754
				xmax = 2000.0954
				text = "down"
			intervals [3347]:
				xmin = 2000.0954
				xmax = 2000.2254
				text = "and"
			intervals [3348]:
				xmin = 2000.2254
				xmax = 2000.4654
				text = "roll"
			intervals [3349]:
				xmin = 2000.4654
				xmax = 2000.5554
				text = "down"
			intervals [3350]:
				xmin = 2000.5554
				xmax = 2000.6754
				text = "on"
			intervals [3351]:
				xmin = 2000.6754
				xmax = 2000.7454
				text = "the"
			intervals [3352]:
				xmin = 2000.7454
				xmax = 2001.2854
				text = "ground"
			intervals [3353]:
				xmin = 2001.2854
				xmax = 2002.1811
				text = ""
			intervals [3354]:
				xmin = 2002.1811
				xmax = 2002.2611
				text = "you"
			intervals [3355]:
				xmin = 2002.2611
				xmax = 2002.3211
				text = "know"
			intervals [3356]:
				xmin = 2002.3211
				xmax = 2002.4411
				text = "what"
			intervals [3357]:
				xmin = 2002.4411
				xmax = 2002.4911
				text = ""
			intervals [3358]:
				xmin = 2002.4911
				xmax = 2002.7611
				text = "those"
			intervals [3359]:
				xmin = 2002.7611
				xmax = 2002.7911
				text = ""
			intervals [3360]:
				xmin = 2002.7911
				xmax = 2002.8711
				text = "are"
			intervals [3361]:
				xmin = 2002.8711
				xmax = 2003.3111
				text = "called"
			intervals [3362]:
				xmin = 2003.3111
				xmax = 2009.9024
				text = ""
			intervals [3363]:
				xmin = 2009.9024
				xmax = 2010.1524
				text = "do"
			intervals [3364]:
				xmin = 2010.1524
				xmax = 2010.2524
				text = "you"
			intervals [3365]:
				xmin = 2010.2524
				xmax = 2010.2824
				text = "uh"
			intervals [3366]:
				xmin = 2010.2824
				xmax = 2010.3424
				text = "own"
			intervals [3367]:
				xmin = 2010.3424
				xmax = 2011.0324
				text = ""
			intervals [3368]:
				xmin = 2011.0324
				xmax = 2011.0624
				text = "a"
			intervals [3369]:
				xmin = 2011.0624
				xmax = 2011.3624
				text = "car"
			intervals [3370]:
				xmin = 2011.3624
				xmax = 2012.6442
				text = ""
			intervals [3371]:
				xmin = 2012.6442
				xmax = 2012.7442
				text = "do"
			intervals [3372]:
				xmin = 2012.7442
				xmax = 2012.8042
				text = "you"
			intervals [3373]:
				xmin = 2012.8042
				xmax = 2012.9142
				text = "have"
			intervals [3374]:
				xmin = 2012.9142
				xmax = 2012.9742
				text = "a"
			intervals [3375]:
				xmin = 2012.9742
				xmax = 2013.5242
				text = "car"
			intervals [3376]:
				xmin = 2013.5242
				xmax = 2014.6734
				text = ""
			intervals [3377]:
				xmin = 2014.6734
				xmax = 2014.8534
				text = "where"
			intervals [3378]:
				xmin = 2014.8534
				xmax = 2014.9634
				text = "does"
			intervals [3379]:
				xmin = 2014.9634
				xmax = 2015.1534
				text = "she"
			intervals [3380]:
				xmin = 2015.1534
				xmax = 2015.3734
				text = "keep"
			intervals [3381]:
				xmin = 2015.3734
				xmax = 2015.4734
				text = ""
			intervals [3382]:
				xmin = 2015.4734
				xmax = 2015.6034
				text = "it"
			intervals [3383]:
				xmin = 2015.6034
				xmax = 2020.2237
				text = ""
			intervals [3384]:
				xmin = 2020.2237
				xmax = 2020.3337
				text = "do"
			intervals [3385]:
				xmin = 2020.3337
				xmax = 2020.5037
				text = "you"
			intervals [3386]:
				xmin = 2020.5037
				xmax = 2020.7137
				text = "have"
			intervals [3387]:
				xmin = 2020.7137
				xmax = 2020.9837
				text = "any"
			intervals [3388]:
				xmin = 2020.9837
				xmax = 2021.3637
				text = "store"
			intervals [3389]:
				xmin = 2021.3637
				xmax = 2021.7237
				text = "rooms"
			intervals [3390]:
				xmin = 2021.7237
				xmax = 2021.7737
				text = "or"
			intervals [3391]:
				xmin = 2021.7737
				xmax = 2021.8237
				text = ""
			intervals [3392]:
				xmin = 2021.8237
				xmax = 2022.4237
				text = "things"
			intervals [3393]:
				xmin = 2022.4237
				xmax = 2028.1142
				text = ""
			intervals [3394]:
				xmin = 2028.1142
				xmax = 2028.3342
				text = "and"
			intervals [3395]:
				xmin = 2028.3342
				xmax = 2028.5642
				text = "you're"
			intervals [3396]:
				xmin = 2028.5642
				xmax = 2028.6142
				text = "a"
			intervals [3397]:
				xmin = 2028.6142
				xmax = 2028.8442
				text = "good"
			intervals [3398]:
				xmin = 2028.8442
				xmax = 2028.8742
				text = ""
			intervals [3399]:
				xmin = 2028.8742
				xmax = 2029.4842
				text = "basketball"
			intervals [3400]:
				xmin = 2029.4842
				xmax = 2029.5342
				text = ""
			intervals [3401]:
				xmin = 2029.5342
				xmax = 2029.9342
				text = "player"
			intervals [3402]:
				xmin = 2029.9342
				xmax = 2033.1797
				text = ""
			intervals [3403]:
				xmin = 2033.1797
				xmax = 2033.3297
				text = "i"
			intervals [3404]:
				xmin = 2033.3297
				xmax = 2033.3597
				text = "<unk>"
			intervals [3405]:
				xmin = 2033.3597
				xmax = 2033.5297
				text = "let"
			intervals [3406]:
				xmin = 2033.5297
				xmax = 2033.6297
				text = "you"
			intervals [3407]:
				xmin = 2033.6297
				xmax = 2033.7897
				text = "hear"
			intervals [3408]:
				xmin = 2033.7897
				xmax = 2033.8297
				text = "a"
			intervals [3409]:
				xmin = 2033.8297
				xmax = 2034.0297
				text = "little"
			intervals [3410]:
				xmin = 2034.0297
				xmax = 2034.2997
				text = "bit"
			intervals [3411]:
				xmin = 2034.2997
				xmax = 2034.5433
				text = ""
			intervals [3412]:
				xmin = 2034.5433
				xmax = 2034.9833
				text = "okay"
			intervals [3413]:
				xmin = 2034.9833
				xmax = 2035.4879
				text = ""
			intervals [3414]:
				xmin = 2035.4879
				xmax = 2035.6879
				text = "cause"
			intervals [3415]:
				xmin = 2035.6879
				xmax = 2035.8079
				text = "i've"
			intervals [3416]:
				xmin = 2035.8079
				xmax = 2035.8379
				text = ""
			intervals [3417]:
				xmin = 2035.8379
				xmax = 2036.0179
				text = "got"
			intervals [3418]:
				xmin = 2036.0179
				xmax = 2036.0479
				text = ""
			intervals [3419]:
				xmin = 2036.0479
				xmax = 2036.1979
				text = "to"
			intervals [3420]:
				xmin = 2036.1979
				xmax = 2036.4279
				text = "go"
			intervals [3421]:
				xmin = 2036.4279
				xmax = 2036.6079
				text = "they're"
			intervals [3422]:
				xmin = 2036.6079
				xmax = 2036.9179
				text = "waiting"
			intervals [3423]:
				xmin = 2036.9179
				xmax = 2037.1579
				text = "for"
			intervals [3424]:
				xmin = 2037.1579
				xmax = 2037.3579
				text = ""
			intervals [3425]:
				xmin = 2037.3579
				xmax = 2037.4179
				text = "me"
			intervals [3426]:
				xmin = 2037.4179
				xmax = 2037.9000453514739
				text = ""
	item [2]:
		class = "IntervalTier"
		name = "DCA_int_08 - phones"
		xmin = 0.0
		xmax = 2037.9000453514739
		intervals: size = 8269
			intervals [1]:
				xmin = 0.0
				xmax = 0.258
				text = ""
			intervals [2]:
				xmin = 0.258
				xmax = 0.478
				text = "sil"
			intervals [3]:
				xmin = 0.478
				xmax = 0.508
				text = "HH"
			intervals [4]:
				xmin = 0.508
				xmax = 0.538
				text = "AW1"
			intervals [5]:
				xmin = 0.538
				xmax = 0.731
				text = "sp"
			intervals [6]:
				xmin = 0.731
				xmax = 0.761
				text = "HH"
			intervals [7]:
				xmin = 0.761
				xmax = 0.791
				text = "AW1"
			intervals [8]:
				xmin = 0.791
				xmax = 0.841
				text = "sp"
			intervals [9]:
				xmin = 0.841
				xmax = 0.871
				text = "M"
			intervals [10]:
				xmin = 0.871
				xmax = 0.901
				text = "EH1"
			intervals [11]:
				xmin = 0.901
				xmax = 1.011
				text = "N"
			intervals [12]:
				xmin = 1.011
				xmax = 1.241
				text = "IY0"
			intervals [13]:
				xmin = 1.241
				xmax = 1.281
				text = "sp"
			intervals [14]:
				xmin = 1.281
				xmax = 1.411
				text = "Y"
			intervals [15]:
				xmin = 1.411
				xmax = 1.481
				text = "IH1"
			intervals [16]:
				xmin = 1.481
				xmax = 1.551
				text = "R"
			intervals [17]:
				xmin = 1.551
				xmax = 1.641
				text = "Z"
			intervals [18]:
				xmin = 1.641
				xmax = 1.701
				text = "D"
			intervals [19]:
				xmin = 1.701
				xmax = 1.731
				text = "IH0"
			intervals [20]:
				xmin = 1.731
				xmax = 1.761
				text = "D"
			intervals [21]:
				xmin = 1.761
				xmax = 1.841
				text = "sp"
			intervals [22]:
				xmin = 1.841
				xmax = 1.981
				text = "Y"
			intervals [23]:
				xmin = 1.981
				xmax = 2.011
				text = "UH1"
			intervals [24]:
				xmin = 2.011
				xmax = 2.091
				text = "R"
			intervals [25]:
				xmin = 2.091
				xmax = 2.151
				text = "sp"
			intervals [26]:
				xmin = 2.151
				xmax = 2.5195
				text = ""
			intervals [27]:
				xmin = 2.5195
				xmax = 2.5795
				text = "D"
			intervals [28]:
				xmin = 2.5795
				xmax = 2.6495
				text = "AE1"
			intervals [29]:
				xmin = 2.6495
				xmax = 2.7495
				text = "D"
			intervals [30]:
				xmin = 2.7495
				xmax = 2.8295
				text = "sp"
			intervals [31]:
				xmin = 2.8295
				xmax = 2.8595
				text = "G"
			intervals [32]:
				xmin = 2.8595
				xmax = 2.9695
				text = "OW1"
			intervals [33]:
				xmin = 2.9695
				xmax = 3.0095
				text = "T"
			intervals [34]:
				xmin = 3.0095
				xmax = 3.0795
				text = "AH0"
			intervals [35]:
				xmin = 3.0795
				xmax = 3.2095
				text = "S"
			intervals [36]:
				xmin = 3.2095
				xmax = 3.2595
				text = "K"
			intervals [37]:
				xmin = 3.2595
				xmax = 3.2895
				text = "UW1"
			intervals [38]:
				xmin = 3.2895
				xmax = 3.4795
				text = "L"
			intervals [39]:
				xmin = 3.4795
				xmax = 3.5295
				text = "sp"
			intervals [40]:
				xmin = 3.5295
				xmax = 3.5595
				text = "HH"
			intervals [41]:
				xmin = 3.5595
				xmax = 3.5995
				text = "AW1"
			intervals [42]:
				xmin = 3.5995
				xmax = 3.6795
				text = "sp"
			intervals [43]:
				xmin = 3.6795
				xmax = 3.7295
				text = "M"
			intervals [44]:
				xmin = 3.7295
				xmax = 3.9695
				text = "sp"
			intervals [45]:
				xmin = 3.9695
				xmax = 4.0095
				text = "W"
			intervals [46]:
				xmin = 4.0095
				xmax = 4.0595
				text = "AH1"
			intervals [47]:
				xmin = 4.0595
				xmax = 4.0895
				text = "T"
			intervals [48]:
				xmin = 4.0895
				xmax = 4.1295
				text = "sp"
			intervals [49]:
				xmin = 4.1295
				xmax = 4.1895
				text = "G"
			intervals [50]:
				xmin = 4.1895
				xmax = 4.2595
				text = "R"
			intervals [51]:
				xmin = 4.2595
				xmax = 4.3195
				text = "EY1"
			intervals [52]:
				xmin = 4.3195
				xmax = 4.3695
				text = "D"
			intervals [53]:
				xmin = 4.3695
				xmax = 4.4095
				text = "sp"
			intervals [54]:
				xmin = 4.4095
				xmax = 4.4395
				text = "D"
			intervals [55]:
				xmin = 4.4395
				xmax = 4.4695
				text = "IH0"
			intervals [56]:
				xmin = 4.4695
				xmax = 4.4995
				text = "D"
			intervals [57]:
				xmin = 4.4995
				xmax = 4.5295
				text = "sp"
			intervals [58]:
				xmin = 4.5295
				xmax = 4.5895
				text = "HH"
			intervals [59]:
				xmin = 4.5895
				xmax = 4.6695
				text = "IY1"
			intervals [60]:
				xmin = 4.6695
				xmax = 4.7295
				text = "K"
			intervals [61]:
				xmin = 4.7295
				xmax = 4.7695
				text = "AH1"
			intervals [62]:
				xmin = 4.7695
				xmax = 4.7995
				text = "M"
			intervals [63]:
				xmin = 4.7995
				xmax = 4.9695
				text = "sp"
			intervals [64]:
				xmin = 4.9695
				xmax = 4.9995
				text = "TH"
			intervals [65]:
				xmin = 4.9995
				xmax = 5.0295
				text = "R"
			intervals [66]:
				xmin = 5.0295
				xmax = 5.1495
				text = "UW1"
			intervals [67]:
				xmin = 5.1495
				xmax = 5.3595
				text = "sp"
			intervals [68]:
				xmin = 5.3595
				xmax = 7.8201
				text = ""
			intervals [69]:
				xmin = 7.8201
				xmax = 7.9001
				text = "Y"
			intervals [70]:
				xmin = 7.9001
				xmax = 7.9401
				text = "UW1"
			intervals [71]:
				xmin = 7.9401
				xmax = 8.0001
				text = "D"
			intervals [72]:
				xmin = 8.0001
				xmax = 8.0501
				text = "OW1"
			intervals [73]:
				xmin = 8.0501
				xmax = 8.1201
				text = "N"
			intervals [74]:
				xmin = 8.1201
				xmax = 8.1501
				text = "N"
			intervals [75]:
				xmin = 8.1501
				xmax = 8.2401
				text = "OW1"
			intervals [76]:
				xmin = 8.2401
				xmax = 8.3101
				text = "DH"
			intervals [77]:
				xmin = 8.3101
				xmax = 8.4801
				text = "AH0"
			intervals [78]:
				xmin = 8.4801
				xmax = 8.5601
				text = "T"
			intervals [79]:
				xmin = 8.5601
				xmax = 8.6044
				text = ""
			intervals [80]:
				xmin = 8.6044
				xmax = 8.6544
				text = "AO2"
			intervals [81]:
				xmin = 8.6544
				xmax = 8.6844
				text = "L"
			intervals [82]:
				xmin = 8.6844
				xmax = 8.8844
				text = "R"
			intervals [83]:
				xmin = 8.8844
				xmax = 9.1244
				text = "AY1"
			intervals [84]:
				xmin = 9.1244
				xmax = 9.2044
				text = "T"
			intervals [85]:
				xmin = 9.2044
				xmax = 9.8624
				text = ""
			intervals [86]:
				xmin = 9.8624
				xmax = 9.9124
				text = "HH"
			intervals [87]:
				xmin = 9.9124
				xmax = 9.9424
				text = "W"
			intervals [88]:
				xmin = 9.9424
				xmax = 10.0024
				text = "AH1"
			intervals [89]:
				xmin = 10.0024
				xmax = 10.0324
				text = "T"
			intervals [90]:
				xmin = 10.0324
				xmax = 10.0824
				text = "D"
			intervals [91]:
				xmin = 10.0824
				xmax = 10.1124
				text = "IH0"
			intervals [92]:
				xmin = 10.1124
				xmax = 10.1424
				text = "Z"
			intervals [93]:
				xmin = 10.1424
				xmax = 10.1724
				text = "sp"
			intervals [94]:
				xmin = 10.1724
				xmax = 10.2024
				text = "Y"
			intervals [95]:
				xmin = 10.2024
				xmax = 10.2324
				text = "UH1"
			intervals [96]:
				xmin = 10.2324
				xmax = 10.2624
				text = "R"
			intervals [97]:
				xmin = 10.2624
				xmax = 10.3124
				text = "sp"
			intervals [98]:
				xmin = 10.3124
				xmax = 10.3624
				text = "D"
			intervals [99]:
				xmin = 10.3624
				xmax = 10.4024
				text = "AE1"
			intervals [100]:
				xmin = 10.4024
				xmax = 10.5624
				text = "D"
			intervals [101]:
				xmin = 10.5624
				xmax = 10.6524
				text = "sp"
			intervals [102]:
				xmin = 10.6524
				xmax = 10.6824
				text = "D"
			intervals [103]:
				xmin = 10.6824
				xmax = 10.8224
				text = "UW1"
			intervals [104]:
				xmin = 10.8224
				xmax = 12.9828
				text = "sp"
			intervals [105]:
				xmin = 12.9828
				xmax = 13.0128
				text = "D"
			intervals [106]:
				xmin = 13.0128
				xmax = 13.0628
				text = "IH0"
			intervals [107]:
				xmin = 13.0628
				xmax = 13.1028
				text = "Z"
			intervals [108]:
				xmin = 13.1028
				xmax = 13.1328
				text = "sp"
			intervals [109]:
				xmin = 13.1328
				xmax = 13.1928
				text = "HH"
			intervals [110]:
				xmin = 13.1928
				xmax = 13.2628
				text = "IY1"
			intervals [111]:
				xmin = 13.2628
				xmax = 13.3228
				text = "L"
			intervals [112]:
				xmin = 13.3228
				xmax = 13.4228
				text = "IH1"
			intervals [113]:
				xmin = 13.4228
				xmax = 13.4828
				text = "V"
			intervals [114]:
				xmin = 13.4828
				xmax = 13.5228
				text = "sp"
			intervals [115]:
				xmin = 13.5228
				xmax = 13.5928
				text = "W"
			intervals [116]:
				xmin = 13.5928
				xmax = 13.6228
				text = "IH0"
			intervals [117]:
				xmin = 13.6228
				xmax = 13.6728
				text = "DH"
			intervals [118]:
				xmin = 13.6728
				xmax = 13.8328
				text = "sp"
			intervals [119]:
				xmin = 13.8328
				xmax = 13.8828
				text = "Y"
			intervals [120]:
				xmin = 13.8828
				xmax = 13.9228
				text = "UW1"
			intervals [121]:
				xmin = 13.9228
				xmax = 14.0228
				text = "sp"
			intervals [122]:
				xmin = 14.0228
				xmax = 15.135
				text = ""
			intervals [123]:
				xmin = 15.135
				xmax = 15.205
				text = "HH"
			intervals [124]:
				xmin = 15.205
				xmax = 15.245
				text = "W"
			intervals [125]:
				xmin = 15.245
				xmax = 15.275
				text = "AH1"
			intervals [126]:
				xmin = 15.275
				xmax = 15.315
				text = "T"
			intervals [127]:
				xmin = 15.315
				xmax = 15.345
				text = "D"
			intervals [128]:
				xmin = 15.345
				xmax = 15.385
				text = "IH0"
			intervals [129]:
				xmin = 15.385
				xmax = 15.455
				text = "Z"
			intervals [130]:
				xmin = 15.455
				xmax = 15.485
				text = "Y"
			intervals [131]:
				xmin = 15.485
				xmax = 15.515
				text = "UH1"
			intervals [132]:
				xmin = 15.515
				xmax = 15.545
				text = "R"
			intervals [133]:
				xmin = 15.545
				xmax = 15.625
				text = "M"
			intervals [134]:
				xmin = 15.625
				xmax = 15.665
				text = "AH1"
			intervals [135]:
				xmin = 15.665
				xmax = 15.695
				text = "DH"
			intervals [136]:
				xmin = 15.695
				xmax = 15.755
				text = "ER0"
			intervals [137]:
				xmin = 15.755
				xmax = 15.995
				text = "sp"
			intervals [138]:
				xmin = 15.995
				xmax = 16.025
				text = "D"
			intervals [139]:
				xmin = 16.025
				xmax = 16.095
				text = "UW1"
			intervals [140]:
				xmin = 16.095
				xmax = 16.155
				text = "sp"
			intervals [141]:
				xmin = 16.155
				xmax = 19.3724
				text = ""
			intervals [142]:
				xmin = 19.3724
				xmax = 19.4224
				text = "HH"
			intervals [143]:
				xmin = 19.4224
				xmax = 19.4524
				text = "W"
			intervals [144]:
				xmin = 19.4524
				xmax = 19.4824
				text = "AH1"
			intervals [145]:
				xmin = 19.4824
				xmax = 19.5124
				text = "T"
			intervals [146]:
				xmin = 19.5124
				xmax = 19.5424
				text = "D"
			intervals [147]:
				xmin = 19.5424
				xmax = 19.5724
				text = "IH0"
			intervals [148]:
				xmin = 19.5724
				xmax = 19.6424
				text = "Z"
			intervals [149]:
				xmin = 19.6424
				xmax = 19.6724
				text = "sp"
			intervals [150]:
				xmin = 19.6724
				xmax = 19.7624
				text = "SH"
			intervals [151]:
				xmin = 19.7624
				xmax = 19.7924
				text = "IY1"
			intervals [152]:
				xmin = 19.7924
				xmax = 19.8624
				text = "sp"
			intervals [153]:
				xmin = 19.8624
				xmax = 19.9024
				text = "D"
			intervals [154]:
				xmin = 19.9024
				xmax = 20.0524
				text = "UW1"
			intervals [155]:
				xmin = 20.0524
				xmax = 20.0924
				text = "sp"
			intervals [156]:
				xmin = 20.0924
				xmax = 20.1224
				text = "AW1"
			intervals [157]:
				xmin = 20.1224
				xmax = 20.1524
				text = "T"
			intervals [158]:
				xmin = 20.1524
				xmax = 20.4824
				text = "sp"
			intervals [159]:
				xmin = 20.4824
				xmax = 20.5124
				text = "DH"
			intervals [160]:
				xmin = 20.5124
				xmax = 20.5424
				text = "EH1"
			intervals [161]:
				xmin = 20.5424
				xmax = 20.5724
				text = "R"
			intervals [162]:
				xmin = 20.5724
				xmax = 23.4813
				text = "sp"
			intervals [163]:
				xmin = 23.4813
				xmax = 23.6413
				text = "G"
			intervals [164]:
				xmin = 23.6413
				xmax = 23.7513
				text = "IH0"
			intervals [165]:
				xmin = 23.7513
				xmax = 23.9313
				text = "D"
			intervals [166]:
				xmin = 23.9313
				xmax = 24.9575
				text = ""
			intervals [167]:
				xmin = 24.9575
				xmax = 25.0175
				text = "D"
			intervals [168]:
				xmin = 25.0175
				xmax = 25.0475
				text = "UW1"
			intervals [169]:
				xmin = 25.0475
				xmax = 25.1075
				text = "Y"
			intervals [170]:
				xmin = 25.1075
				xmax = 25.1575
				text = "UW1"
			intervals [171]:
				xmin = 25.1575
				xmax = 25.2175
				text = "N"
			intervals [172]:
				xmin = 25.2175
				xmax = 25.3375
				text = "OW1"
			intervals [173]:
				xmin = 25.3375
				xmax = 25.3675
				text = "HH"
			intervals [174]:
				xmin = 25.3675
				xmax = 25.3975
				text = "W"
			intervals [175]:
				xmin = 25.3975
				xmax = 25.4775
				text = "EH1"
			intervals [176]:
				xmin = 25.4775
				xmax = 25.5075
				text = "R"
			intervals [177]:
				xmin = 25.5075
				xmax = 25.5875
				text = "Y"
			intervals [178]:
				xmin = 25.5875
				xmax = 25.6175
				text = "UH1"
			intervals [179]:
				xmin = 25.6175
				xmax = 25.6475
				text = "R"
			intervals [180]:
				xmin = 25.6475
				xmax = 25.7175
				text = "M"
			intervals [181]:
				xmin = 25.7175
				xmax = 25.8575
				text = "AA1"
			intervals [182]:
				xmin = 25.8575
				xmax = 25.9675
				text = "M"
			intervals [183]:
				xmin = 25.9675
				xmax = 26.0275
				text = "ER0"
			intervals [184]:
				xmin = 26.0275
				xmax = 26.0975
				text = "Y"
			intervals [185]:
				xmin = 26.0975
				xmax = 26.1275
				text = "UH1"
			intervals [186]:
				xmin = 26.1275
				xmax = 26.1575
				text = "R"
			intervals [187]:
				xmin = 26.1575
				xmax = 26.2275
				text = "D"
			intervals [188]:
				xmin = 26.2275
				xmax = 26.3175
				text = "AE1"
			intervals [189]:
				xmin = 26.3175
				xmax = 26.4075
				text = "D"
			intervals [190]:
				xmin = 26.4075
				xmax = 26.4475
				text = "sp"
			intervals [191]:
				xmin = 26.4475
				xmax = 26.4975
				text = "W"
			intervals [192]:
				xmin = 26.4975
				xmax = 26.5375
				text = "ER0"
			intervals [193]:
				xmin = 26.5375
				xmax = 26.6275
				text = "B"
			intervals [194]:
				xmin = 26.6275
				xmax = 26.6575
				text = "AO1"
			intervals [195]:
				xmin = 26.6575
				xmax = 26.6875
				text = "R"
			intervals [196]:
				xmin = 26.6875
				xmax = 26.9075
				text = "N"
			intervals [197]:
				xmin = 26.9075
				xmax = 32.7321
				text = "sp"
			intervals [198]:
				xmin = 32.7321
				xmax = 32.8021
				text = "G"
			intervals [199]:
				xmin = 32.8021
				xmax = 33.0821
				text = "UH1"
			intervals [200]:
				xmin = 33.0821
				xmax = 33.1121
				text = "D"
			intervals [201]:
				xmin = 33.1121
				xmax = 41.0637
				text = "sp"
			intervals [202]:
				xmin = 41.0637
				xmax = 41.1037
				text = "AO2"
			intervals [203]:
				xmin = 41.1037
				xmax = 41.1337
				text = "L"
			intervals [204]:
				xmin = 41.1337
				xmax = 41.1637
				text = "R"
			intervals [205]:
				xmin = 41.1637
				xmax = 41.1937
				text = "AY1"
			intervals [206]:
				xmin = 41.1937
				xmax = 41.2237
				text = "T"
			intervals [207]:
				xmin = 41.2237
				xmax = 41.2737
				text = "sp"
			intervals [208]:
				xmin = 41.2737
				xmax = 41.6938
				text = ""
			intervals [209]:
				xmin = 41.6938
				xmax = 42.0938
				text = "TN"
			intervals [210]:
				xmin = 42.0938
				xmax = 42.1238
				text = "sp"
			intervals [211]:
				xmin = 42.1238
				xmax = 42.1538
				text = "HH"
			intervals [212]:
				xmin = 42.1538
				xmax = 42.1938
				text = "W"
			intervals [213]:
				xmin = 42.1938
				xmax = 42.2538
				text = "AH1"
			intervals [214]:
				xmin = 42.2538
				xmax = 42.2938
				text = "T"
			intervals [215]:
				xmin = 42.2938
				xmax = 42.3938
				text = "K"
			intervals [216]:
				xmin = 42.3938
				xmax = 42.4938
				text = "AY1"
			intervals [217]:
				xmin = 42.4938
				xmax = 42.5338
				text = "N"
			intervals [218]:
				xmin = 42.5338
				xmax = 42.5738
				text = "D"
			intervals [219]:
				xmin = 42.5738
				xmax = 42.6038
				text = "AH0"
			intervals [220]:
				xmin = 42.6038
				xmax = 42.6338
				text = "V"
			intervals [221]:
				xmin = 42.6338
				xmax = 42.7438
				text = "G"
			intervals [222]:
				xmin = 42.7438
				xmax = 42.7938
				text = "EY1"
			intervals [223]:
				xmin = 42.7938
				xmax = 43.0838
				text = "M"
			intervals [224]:
				xmin = 43.0838
				xmax = 43.1338
				text = "Z"
			intervals [225]:
				xmin = 43.1338
				xmax = 43.1738
				text = "D"
			intervals [226]:
				xmin = 43.1738
				xmax = 43.3038
				text = "UW1"
			intervals [227]:
				xmin = 43.3038
				xmax = 43.4238
				text = "Y"
			intervals [228]:
				xmin = 43.4238
				xmax = 43.4638
				text = "UW1"
			intervals [229]:
				xmin = 43.4638
				xmax = 43.5438
				text = "sp"
			intervals [230]:
				xmin = 43.5438
				xmax = 43.6438
				text = "P"
			intervals [231]:
				xmin = 43.6438
				xmax = 43.7738
				text = "L"
			intervals [232]:
				xmin = 43.7738
				xmax = 43.9838
				text = "EY1"
			intervals [233]:
				xmin = 43.9838
				xmax = 44.0538
				text = "sp"
			intervals [234]:
				xmin = 44.0538
				xmax = 47.7964
				text = ""
			intervals [235]:
				xmin = 47.7964
				xmax = 47.8364
				text = "HH"
			intervals [236]:
				xmin = 47.8364
				xmax = 47.8764
				text = "W"
			intervals [237]:
				xmin = 47.8764
				xmax = 47.9264
				text = "AH1"
			intervals [238]:
				xmin = 47.9264
				xmax = 47.9664
				text = "T"
			intervals [239]:
				xmin = 47.9664
				xmax = 48.0764
				text = "ER0"
			intervals [240]:
				xmin = 48.0764
				xmax = 48.1564
				text = "S"
			intervals [241]:
				xmin = 48.1564
				xmax = 48.1864
				text = "AH1"
			intervals [242]:
				xmin = 48.1864
				xmax = 48.2864
				text = "M"
			intervals [243]:
				xmin = 48.2864
				xmax = 48.4164
				text = "AH1"
			intervals [244]:
				xmin = 48.4164
				xmax = 48.4964
				text = "DH"
			intervals [245]:
				xmin = 48.4964
				xmax = 48.5464
				text = "ER0"
			intervals [246]:
				xmin = 48.5464
				xmax = 48.8564
				text = "Z"
			intervals [247]:
				xmin = 48.8564
				xmax = 52.3975
				text = ""
			intervals [248]:
				xmin = 52.3975
				xmax = 52.4375
				text = "sil"
			intervals [249]:
				xmin = 52.4375
				xmax = 52.4775
				text = "D"
			intervals [250]:
				xmin = 52.4775
				xmax = 52.5075
				text = "UW1"
			intervals [251]:
				xmin = 52.5075
				xmax = 52.5375
				text = "Y"
			intervals [252]:
				xmin = 52.5375
				xmax = 52.5675
				text = "UW1"
			intervals [253]:
				xmin = 52.5675
				xmax = 52.5975
				text = "EH1"
			intervals [254]:
				xmin = 52.5975
				xmax = 52.6275
				text = "V"
			intervals [255]:
				xmin = 52.6275
				xmax = 52.6675
				text = "ER0"
			intervals [256]:
				xmin = 52.6675
				xmax = 52.8175
				text = "P"
			intervals [257]:
				xmin = 52.8175
				xmax = 52.8575
				text = "L"
			intervals [258]:
				xmin = 52.8575
				xmax = 52.9275
				text = "EY1"
			intervals [259]:
				xmin = 52.9275
				xmax = 53.1075
				text = "sp"
			intervals [260]:
				xmin = 53.1075
				xmax = 53.1675
				text = "W"
			intervals [261]:
				xmin = 53.1675
				xmax = 53.1975
				text = "IH0"
			intervals [262]:
				xmin = 53.1975
				xmax = 53.2275
				text = "TH"
			intervals [263]:
				xmin = 53.2275
				xmax = 53.4275
				text = "sp"
			intervals [264]:
				xmin = 53.4275
				xmax = 53.5075
				text = "M"
			intervals [265]:
				xmin = 53.5075
				xmax = 53.5675
				text = "AA1"
			intervals [266]:
				xmin = 53.5675
				xmax = 53.5975
				text = "R"
			intervals [267]:
				xmin = 53.5975
				xmax = 53.6275
				text = "B"
			intervals [268]:
				xmin = 53.6275
				xmax = 53.6675
				text = "AH0"
			intervals [269]:
				xmin = 53.6675
				xmax = 53.6975
				text = "L"
			intervals [270]:
				xmin = 53.6975
				xmax = 53.8075
				text = "Z"
			intervals [271]:
				xmin = 53.8075
				xmax = 56.335
				text = "sp"
			intervals [272]:
				xmin = 56.335
				xmax = 56.655
				text = "AH1"
			intervals [273]:
				xmin = 56.655
				xmax = 56.875
				text = "M"
			intervals [274]:
				xmin = 56.875
				xmax = 56.935
				text = "sp"
			intervals [275]:
				xmin = 56.935
				xmax = 57.2423
				text = ""
			intervals [276]:
				xmin = 57.2423
				xmax = 57.3123
				text = "W"
			intervals [277]:
				xmin = 57.3123
				xmax = 57.3523
				text = "AH1"
			intervals [278]:
				xmin = 57.3523
				xmax = 57.4023
				text = "T"
			intervals [279]:
				xmin = 57.4023
				xmax = 57.4623
				text = "ER0"
			intervals [280]:
				xmin = 57.4623
				xmax = 57.5523
				text = "S"
			intervals [281]:
				xmin = 57.5523
				xmax = 57.6023
				text = "AH1"
			intervals [282]:
				xmin = 57.6023
				xmax = 57.6523
				text = "M"
			intervals [283]:
				xmin = 57.6523
				xmax = 57.7323
				text = "G"
			intervals [284]:
				xmin = 57.7323
				xmax = 57.8523
				text = "EY1"
			intervals [285]:
				xmin = 57.8523
				xmax = 57.9423
				text = "M"
			intervals [286]:
				xmin = 57.9423
				xmax = 58.0223
				text = "Z"
			intervals [287]:
				xmin = 58.0223
				xmax = 58.0523
				text = "Y"
			intervals [288]:
				xmin = 58.0523
				xmax = 58.0823
				text = "UW1"
			intervals [289]:
				xmin = 58.0823
				xmax = 58.1123
				text = "sp"
			intervals [290]:
				xmin = 58.1123
				xmax = 58.1923
				text = "P"
			intervals [291]:
				xmin = 58.1923
				xmax = 58.2423
				text = "L"
			intervals [292]:
				xmin = 58.2423
				xmax = 58.3123
				text = "EY1"
			intervals [293]:
				xmin = 58.3123
				xmax = 58.3623
				text = "AE1"
			intervals [294]:
				xmin = 58.3623
				xmax = 58.3923
				text = "T"
			intervals [295]:
				xmin = 58.3923
				xmax = 58.4323
				text = "sp"
			intervals [296]:
				xmin = 58.4323
				xmax = 58.5123
				text = "HH"
			intervals [297]:
				xmin = 58.5123
				xmax = 58.6023
				text = "OW1"
			intervals [298]:
				xmin = 58.6023
				xmax = 58.6823
				text = "M"
			intervals [299]:
				xmin = 58.6823
				xmax = 58.7123
				text = "AE1"
			intervals [300]:
				xmin = 58.7123
				xmax = 58.7423
				text = "T"
			intervals [301]:
				xmin = 58.7423
				xmax = 58.8423
				text = "N"
			intervals [302]:
				xmin = 58.8423
				xmax = 58.8723
				text = "AY1"
			intervals [303]:
				xmin = 58.8723
				xmax = 58.9423
				text = "T"
			intervals [304]:
				xmin = 58.9423
				xmax = 59.0223
				text = "sp"
			intervals [305]:
				xmin = 59.0223
				xmax = 59.0823
				text = "L"
			intervals [306]:
				xmin = 59.0823
				xmax = 59.1123
				text = "AY1"
			intervals [307]:
				xmin = 59.1123
				xmax = 59.1423
				text = "K"
			intervals [308]:
				xmin = 59.1423
				xmax = 59.2323
				text = "sp"
			intervals [309]:
				xmin = 59.2323
				xmax = 59.3023
				text = "IH0"
			intervals [310]:
				xmin = 59.3023
				xmax = 59.3923
				text = "F"
			intervals [311]:
				xmin = 59.3923
				xmax = 59.4223
				text = "Y"
			intervals [312]:
				xmin = 59.4223
				xmax = 59.4523
				text = "UW1"
			intervals [313]:
				xmin = 59.4523
				xmax = 59.5223
				text = "G"
			intervals [314]:
				xmin = 59.5223
				xmax = 59.5923
				text = "IH1"
			intervals [315]:
				xmin = 59.5923
				xmax = 59.6523
				text = "T"
			intervals [316]:
				xmin = 59.6523
				xmax = 59.6823
				text = "AW1"
			intervals [317]:
				xmin = 59.6823
				xmax = 59.7123
				text = "T"
			intervals [318]:
				xmin = 59.7123
				xmax = 59.7523
				text = "AA1"
			intervals [319]:
				xmin = 59.7523
				xmax = 59.9523
				text = "N"
			intervals [320]:
				xmin = 59.9523
				xmax = 59.9823
				text = "sp"
			intervals [321]:
				xmin = 59.9823
				xmax = 60.0123
				text = "DH"
			intervals [322]:
				xmin = 60.0123
				xmax = 60.0723
				text = "AH0"
			intervals [323]:
				xmin = 60.0723
				xmax = 60.1923
				text = "S"
			intervals [324]:
				xmin = 60.1923
				xmax = 60.2523
				text = "T"
			intervals [325]:
				xmin = 60.2523
				xmax = 60.3223
				text = "R"
			intervals [326]:
				xmin = 60.3223
				xmax = 60.4123
				text = "IY1"
			intervals [327]:
				xmin = 60.4123
				xmax = 60.4623
				text = "T"
			intervals [328]:
				xmin = 60.4623
				xmax = 60.5023
				text = "sp"
			intervals [329]:
				xmin = 60.5023
				xmax = 60.5423
				text = "AH0"
			intervals [330]:
				xmin = 60.5423
				xmax = 60.5823
				text = "N"
			intervals [331]:
				xmin = 60.5823
				xmax = 60.7123
				text = "P"
			intervals [332]:
				xmin = 60.7123
				xmax = 60.8123
				text = "L"
			intervals [333]:
				xmin = 60.8123
				xmax = 61.0123
				text = "EY1"
			intervals [334]:
				xmin = 61.0123
				xmax = 61.1323
				text = "sp"
			intervals [335]:
				xmin = 61.1323
				xmax = 66.0668
				text = ""
			intervals [336]:
				xmin = 66.0668
				xmax = 66.1168
				text = "D"
			intervals [337]:
				xmin = 66.1168
				xmax = 66.1468
				text = "UW1"
			intervals [338]:
				xmin = 66.1468
				xmax = 66.2268
				text = "Y"
			intervals [339]:
				xmin = 66.2268
				xmax = 66.2568
				text = "UW1"
			intervals [340]:
				xmin = 66.2568
				xmax = 66.2868
				text = "EH1"
			intervals [341]:
				xmin = 66.2868
				xmax = 66.3268
				text = "V"
			intervals [342]:
				xmin = 66.3268
				xmax = 66.3868
				text = "ER0"
			intervals [343]:
				xmin = 66.3868
				xmax = 66.4868
				text = "P"
			intervals [344]:
				xmin = 66.4868
				xmax = 66.5468
				text = "L"
			intervals [345]:
				xmin = 66.5468
				xmax = 66.6268
				text = "EY1"
			intervals [346]:
				xmin = 66.6268
				xmax = 66.7168
				text = "G"
			intervals [347]:
				xmin = 66.7168
				xmax = 66.7568
				text = "EY1"
			intervals [348]:
				xmin = 66.7568
				xmax = 66.8568
				text = "M"
			intervals [349]:
				xmin = 66.8568
				xmax = 66.9768
				text = "Z"
			intervals [350]:
				xmin = 66.9768
				xmax = 67.0968
				text = "AE1"
			intervals [351]:
				xmin = 67.0968
				xmax = 67.1868
				text = "F"
			intervals [352]:
				xmin = 67.1868
				xmax = 67.2368
				text = "T"
			intervals [353]:
				xmin = 67.2368
				xmax = 67.2868
				text = "ER0"
			intervals [354]:
				xmin = 67.2868
				xmax = 67.4668
				text = "S"
			intervals [355]:
				xmin = 67.4668
				xmax = 67.5068
				text = "K"
			intervals [356]:
				xmin = 67.5068
				xmax = 67.5368
				text = "UW1"
			intervals [357]:
				xmin = 67.5368
				xmax = 67.8168
				text = "L"
			intervals [358]:
				xmin = 67.8168
				xmax = 68.0468
				text = "sp"
			intervals [359]:
				xmin = 68.0468
				xmax = 68.9438
				text = ""
			intervals [360]:
				xmin = 68.9438
				xmax = 69.0038
				text = "W"
			intervals [361]:
				xmin = 69.0038
				xmax = 69.0338
				text = "AH1"
			intervals [362]:
				xmin = 69.0338
				xmax = 69.0638
				text = "T"
			intervals [363]:
				xmin = 69.0638
				xmax = 69.0938
				text = "D"
			intervals [364]:
				xmin = 69.0938
				xmax = 69.1238
				text = "UW1"
			intervals [365]:
				xmin = 69.1238
				xmax = 69.1638
				text = "Y"
			intervals [366]:
				xmin = 69.1638
				xmax = 69.2138
				text = "UW1"
			intervals [367]:
				xmin = 69.2138
				xmax = 69.3238
				text = "P"
			intervals [368]:
				xmin = 69.3238
				xmax = 69.3938
				text = "L"
			intervals [369]:
				xmin = 69.3938
				xmax = 69.4438
				text = "EY1"
			intervals [370]:
				xmin = 69.4438
				xmax = 69.6538
				text = "sp"
			intervals [371]:
				xmin = 69.6538
				xmax = 71.1016
				text = ""
			intervals [372]:
				xmin = 71.1016
				xmax = 71.1916
				text = "Y"
			intervals [373]:
				xmin = 71.1916
				xmax = 71.2316
				text = "UW1"
			intervals [374]:
				xmin = 71.2316
				xmax = 71.3316
				text = "S"
			intervals [375]:
				xmin = 71.3316
				xmax = 71.4016
				text = "T"
			intervals [376]:
				xmin = 71.4016
				xmax = 71.5216
				text = "EY1"
			intervals [377]:
				xmin = 71.5216
				xmax = 71.5716
				text = "AH1"
			intervals [378]:
				xmin = 71.5716
				xmax = 71.6516
				text = "P"
			intervals [379]:
				xmin = 71.6516
				xmax = 71.6816
				text = "AE1"
			intervals [380]:
				xmin = 71.6816
				xmax = 71.7116
				text = "T"
			intervals [381]:
				xmin = 71.7116
				xmax = 71.7416
				text = "sp"
			intervals [382]:
				xmin = 71.7416
				xmax = 71.9716
				text = "S"
			intervals [383]:
				xmin = 71.9716
				xmax = 72.0016
				text = "K"
			intervals [384]:
				xmin = 72.0016
				xmax = 72.0316
				text = "UW1"
			intervals [385]:
				xmin = 72.0316
				xmax = 72.3516
				text = "L"
			intervals [386]:
				xmin = 72.3516
				xmax = 72.4816
				text = "sp"
			intervals [387]:
				xmin = 72.4816
				xmax = 77.5446
				text = ""
			intervals [388]:
				xmin = 77.5446
				xmax = 77.5946
				text = "HH"
			intervals [389]:
				xmin = 77.5946
				xmax = 77.6246
				text = "W"
			intervals [390]:
				xmin = 77.6246
				xmax = 77.6646
				text = "AH1"
			intervals [391]:
				xmin = 77.6646
				xmax = 77.6946
				text = "T"
			intervals [392]:
				xmin = 77.6946
				xmax = 77.8046
				text = "IH1"
			intervals [393]:
				xmin = 77.8046
				xmax = 77.9146
				text = "Z"
			intervals [394]:
				xmin = 77.9146
				xmax = 77.9446
				text = "Y"
			intervals [395]:
				xmin = 77.9446
				xmax = 77.9746
				text = "UH1"
			intervals [396]:
				xmin = 77.9746
				xmax = 78.0346
				text = "R"
			intervals [397]:
				xmin = 78.0346
				xmax = 78.1146
				text = "sp"
			intervals [398]:
				xmin = 78.1146
				xmax = 78.1846
				text = "F"
			intervals [399]:
				xmin = 78.1846
				xmax = 78.3046
				text = "EY1"
			intervals [400]:
				xmin = 78.3046
				xmax = 78.4346
				text = "V"
			intervals [401]:
				xmin = 78.4346
				xmax = 78.4746
				text = "R"
			intervals [402]:
				xmin = 78.4746
				xmax = 78.5346
				text = "AH0"
			intervals [403]:
				xmin = 78.5346
				xmax = 78.5646
				text = "T"
			intervals [404]:
				xmin = 78.5646
				xmax = 78.6746
				text = "G"
			intervals [405]:
				xmin = 78.6746
				xmax = 78.7146
				text = "EY1"
			intervals [406]:
				xmin = 78.7146
				xmax = 78.9446
				text = "M"
			intervals [407]:
				xmin = 78.9446
				xmax = 81.175
				text = "sp"
			intervals [408]:
				xmin = 81.175
				xmax = 81.205
				text = "HH"
			intervals [409]:
				xmin = 81.205
				xmax = 81.235
				text = "AW1"
			intervals [410]:
				xmin = 81.235
				xmax = 81.265
				text = "D"
			intervals [411]:
				xmin = 81.265
				xmax = 81.345
				text = "UW1"
			intervals [412]:
				xmin = 81.345
				xmax = 81.425
				text = "Y"
			intervals [413]:
				xmin = 81.425
				xmax = 81.455
				text = "UW1"
			intervals [414]:
				xmin = 81.455
				xmax = 81.585
				text = "P"
			intervals [415]:
				xmin = 81.585
				xmax = 81.615
				text = "L"
			intervals [416]:
				xmin = 81.615
				xmax = 81.645
				text = "EY1"
			intervals [417]:
				xmin = 81.645
				xmax = 81.745
				text = "sp"
			intervals [418]:
				xmin = 81.745
				xmax = 81.775
				text = "F"
			intervals [419]:
				xmin = 81.775
				xmax = 81.805
				text = "UH1"
			intervals [420]:
				xmin = 81.805
				xmax = 81.855
				text = "T"
			intervals [421]:
				xmin = 81.855
				xmax = 81.885
				text = "B"
			intervals [422]:
				xmin = 81.885
				xmax = 81.915
				text = "AO2"
			intervals [423]:
				xmin = 81.915
				xmax = 81.945
				text = "L"
			intervals [424]:
				xmin = 81.945
				xmax = 93.7159
				text = "sp"
			intervals [425]:
				xmin = 93.7159
				xmax = 93.7659
				text = "D"
			intervals [426]:
				xmin = 93.7659
				xmax = 93.7959
				text = "UW1"
			intervals [427]:
				xmin = 93.7959
				xmax = 93.8559
				text = "Y"
			intervals [428]:
				xmin = 93.8559
				xmax = 93.9359
				text = "UW1"
			intervals [429]:
				xmin = 93.9359
				xmax = 93.9859
				text = "M"
			intervals [430]:
				xmin = 93.9859
				xmax = 94.0659
				text = "EY1"
			intervals [431]:
				xmin = 94.0659
				xmax = 94.1559
				text = "K"
			intervals [432]:
				xmin = 94.1559
				xmax = 94.2359
				text = "M"
			intervals [433]:
				xmin = 94.2359
				xmax = 94.2659
				text = "EH1"
			intervals [434]:
				xmin = 94.2659
				xmax = 94.3059
				text = "N"
			intervals [435]:
				xmin = 94.3059
				xmax = 94.3659
				text = "IY0"
			intervals [436]:
				xmin = 94.3659
				xmax = 94.4559
				text = "T"
			intervals [437]:
				xmin = 94.4559
				xmax = 94.5459
				text = "AH1"
			intervals [438]:
				xmin = 94.5459
				xmax = 94.6959
				text = "CH"
			intervals [439]:
				xmin = 94.6959
				xmax = 94.7859
				text = "D"
			intervals [440]:
				xmin = 94.7859
				xmax = 94.9059
				text = "AW2"
			intervals [441]:
				xmin = 94.9059
				xmax = 94.9359
				text = "N"
			intervals [442]:
				xmin = 94.9359
				xmax = 95.1259
				text = "sp"
			intervals [443]:
				xmin = 95.1259
				xmax = 95.8384
				text = ""
			intervals [444]:
				xmin = 95.8384
				xmax = 96.0384
				text = "AY1"
			intervals [445]:
				xmin = 96.0384
				xmax = 96.1184
				text = "B"
			intervals [446]:
				xmin = 96.1184
				xmax = 96.1484
				text = "EH1"
			intervals [447]:
				xmin = 96.1484
				xmax = 96.3184
				text = "T"
			intervals [448]:
				xmin = 96.3184
				xmax = 96.3984
				text = "Y"
			intervals [449]:
				xmin = 96.3984
				xmax = 96.4484
				text = "UW1"
			intervals [450]:
				xmin = 96.4484
				xmax = 96.5184
				text = "R"
			intervals [451]:
				xmin = 96.5184
				xmax = 96.5784
				text = "AH0"
			intervals [452]:
				xmin = 96.5784
				xmax = 96.6484
				text = "sp"
			intervals [453]:
				xmin = 96.6484
				xmax = 96.7484
				text = "G"
			intervals [454]:
				xmin = 96.7484
				xmax = 96.8884
				text = "UH1"
			intervals [455]:
				xmin = 96.8884
				xmax = 96.9484
				text = "D"
			intervals [456]:
				xmin = 96.9484
				xmax = 97.0384
				text = "T"
			intervals [457]:
				xmin = 97.0384
				xmax = 97.1084
				text = "EH1"
			intervals [458]:
				xmin = 97.1084
				xmax = 97.1484
				text = "L"
			intervals [459]:
				xmin = 97.1484
				xmax = 97.1984
				text = "M"
			intervals [460]:
				xmin = 97.1984
				xmax = 97.2584
				text = "IY1"
			intervals [461]:
				xmin = 97.2584
				xmax = 97.3684
				text = "S"
			intervals [462]:
				xmin = 97.3684
				xmax = 97.3984
				text = "AH1"
			intervals [463]:
				xmin = 97.3984
				xmax = 97.4284
				text = "M"
			intervals [464]:
				xmin = 97.4284
				xmax = 97.4784
				text = "M"
			intervals [465]:
				xmin = 97.4784
				xmax = 97.5284
				text = "AO1"
			intervals [466]:
				xmin = 97.5284
				xmax = 97.6084
				text = "R"
			intervals [467]:
				xmin = 97.6084
				xmax = 97.6484
				text = "AH0"
			intervals [468]:
				xmin = 97.6484
				xmax = 97.6984
				text = "B"
			intervals [469]:
				xmin = 97.6984
				xmax = 97.7684
				text = "AW1"
			intervals [470]:
				xmin = 97.7684
				xmax = 97.8084
				text = "T"
			intervals [471]:
				xmin = 97.8084
				xmax = 97.8484
				text = "sp"
			intervals [472]:
				xmin = 97.8484
				xmax = 97.8884
				text = "DH"
			intervals [473]:
				xmin = 97.8884
				xmax = 97.9184
				text = "AH0"
			intervals [474]:
				xmin = 97.9184
				xmax = 98.0384
				text = "T"
			intervals [475]:
				xmin = 98.0384
				xmax = 98.0962
				text = ""
			intervals [476]:
				xmin = 98.0962
				xmax = 98.1462
				text = "F"
			intervals [477]:
				xmin = 98.1462
				xmax = 98.2562
				text = "UH1"
			intervals [478]:
				xmin = 98.2562
				xmax = 98.3062
				text = "T"
			intervals [479]:
				xmin = 98.3062
				xmax = 98.3462
				text = "B"
			intervals [480]:
				xmin = 98.3462
				xmax = 98.4762
				text = "AO2"
			intervals [481]:
				xmin = 98.4762
				xmax = 98.5062
				text = "L"
			intervals [482]:
				xmin = 98.5062
				xmax = 98.5662
				text = "sp"
			intervals [483]:
				xmin = 98.5662
				xmax = 98.8972
				text = ""
			intervals [484]:
				xmin = 98.8972
				xmax = 98.9672
				text = "HH"
			intervals [485]:
				xmin = 98.9672
				xmax = 99.0372
				text = "AW1"
			intervals [486]:
				xmin = 99.0372
				xmax = 99.1072
				text = "M"
			intervals [487]:
				xmin = 99.1072
				xmax = 99.1472
				text = "EH1"
			intervals [488]:
				xmin = 99.1472
				xmax = 99.1972
				text = "N"
			intervals [489]:
				xmin = 99.1972
				xmax = 99.3172
				text = "IY0"
			intervals [490]:
				xmin = 99.3172
				xmax = 99.3572
				text = "AA1"
			intervals [491]:
				xmin = 99.3572
				xmax = 99.4472
				text = "R"
			intervals [492]:
				xmin = 99.4472
				xmax = 99.5172
				text = "AO1"
			intervals [493]:
				xmin = 99.5172
				xmax = 99.6172
				text = "N"
			intervals [494]:
				xmin = 99.6172
				xmax = 99.6472
				text = "IY1"
			intervals [495]:
				xmin = 99.6472
				xmax = 99.6772
				text = "CH"
			intervals [496]:
				xmin = 99.6772
				xmax = 99.7472
				text = "sp"
			intervals [497]:
				xmin = 99.7472
				xmax = 99.9372
				text = "S"
			intervals [498]:
				xmin = 99.9372
				xmax = 99.9672
				text = "AY1"
			intervals [499]:
				xmin = 99.9672
				xmax = 99.9972
				text = "D"
			intervals [500]:
				xmin = 99.9972
				xmax = 101.969
				text = "sp"
			intervals [501]:
				xmin = 101.969
				xmax = 101.999
				text = "HH"
			intervals [502]:
				xmin = 101.999
				xmax = 102.029
				text = "AW1"
			intervals [503]:
				xmin = 102.029
				xmax = 102.069
				text = "M"
			intervals [504]:
				xmin = 102.069
				xmax = 102.099
				text = "EH1"
			intervals [505]:
				xmin = 102.099
				xmax = 102.139
				text = "N"
			intervals [506]:
				xmin = 102.139
				xmax = 102.269
				text = "IY0"
			intervals [507]:
				xmin = 102.269
				xmax = 103.9533
				text = "sp"
			intervals [508]:
				xmin = 103.9533
				xmax = 103.9933
				text = "OW1"
			intervals [509]:
				xmin = 103.9933
				xmax = 104.0233
				text = "sp"
			intervals [510]:
				xmin = 104.0233
				xmax = 104.1033
				text = "Y"
			intervals [511]:
				xmin = 104.1033
				xmax = 104.1333
				text = "UW1"
			intervals [512]:
				xmin = 104.1333
				xmax = 104.1833
				text = "K"
			intervals [513]:
				xmin = 104.1833
				xmax = 104.2533
				text = "UH1"
			intervals [514]:
				xmin = 104.2533
				xmax = 104.3233
				text = "D"
			intervals [515]:
				xmin = 104.3233
				xmax = 104.3933
				text = "sp"
			intervals [516]:
				xmin = 104.3933
				xmax = 104.4333
				text = "P"
			intervals [517]:
				xmin = 104.4333
				xmax = 104.5033
				text = "L"
			intervals [518]:
				xmin = 104.5033
				xmax = 104.5333
				text = "EY1"
			intervals [519]:
				xmin = 104.5333
				xmax = 104.5733
				text = "IH1"
			intervals [520]:
				xmin = 104.5733
				xmax = 104.6233
				text = "T"
			intervals [521]:
				xmin = 104.6233
				xmax = 104.6633
				text = "W"
			intervals [522]:
				xmin = 104.6633
				xmax = 104.7233
				text = "IH0"
			intervals [523]:
				xmin = 104.7233
				xmax = 104.7933
				text = "TH"
			intervals [524]:
				xmin = 104.7933
				xmax = 104.8433
				text = "AH0"
			intervals [525]:
				xmin = 104.8433
				xmax = 104.9033
				text = "sp"
			intervals [526]:
				xmin = 104.9033
				xmax = 104.9933
				text = "F"
			intervals [527]:
				xmin = 104.9933
				xmax = 105.1233
				text = "Y"
			intervals [528]:
				xmin = 105.1233
				xmax = 105.2533
				text = "UW1"
			intervals [529]:
				xmin = 105.2533
				xmax = 105.3033
				text = "AO1"
			intervals [530]:
				xmin = 105.3033
				xmax = 105.3333
				text = "R"
			intervals [531]:
				xmin = 105.3333
				xmax = 105.3633
				text = "AH0"
			intervals [532]:
				xmin = 105.3633
				xmax = 105.3933
				text = "HH"
			intervals [533]:
				xmin = 105.3933
				xmax = 105.4233
				text = "OW1"
			intervals [534]:
				xmin = 105.4233
				xmax = 105.8233
				text = "L"
			intervals [535]:
				xmin = 105.8233
				xmax = 105.8533
				text = "sp"
			intervals [536]:
				xmin = 105.8533
				xmax = 105.8833
				text = "L"
			intervals [537]:
				xmin = 105.8833
				xmax = 105.9133
				text = "AA1"
			intervals [538]:
				xmin = 105.9133
				xmax = 105.9433
				text = "T"
			intervals [539]:
				xmin = 105.9433
				xmax = 106.9971
				text = "sp"
			intervals [540]:
				xmin = 106.9971
				xmax = 107.0571
				text = "G"
			intervals [541]:
				xmin = 107.0571
				xmax = 107.5071
				text = "IH0"
			intervals [542]:
				xmin = 107.5071
				xmax = 107.5871
				text = "D"
			intervals [543]:
				xmin = 107.5871
				xmax = 108.0062
				text = ""
			intervals [544]:
				xmin = 108.0062
				xmax = 108.0562
				text = "D"
			intervals [545]:
				xmin = 108.0562
				xmax = 108.0862
				text = "UW1"
			intervals [546]:
				xmin = 108.0862
				xmax = 108.2262
				text = "Y"
			intervals [547]:
				xmin = 108.2262
				xmax = 108.2762
				text = "UW1"
			intervals [548]:
				xmin = 108.2762
				xmax = 108.3262
				text = "EH1"
			intervals [549]:
				xmin = 108.3262
				xmax = 108.3962
				text = "V"
			intervals [550]:
				xmin = 108.3962
				xmax = 108.4662
				text = "ER0"
			intervals [551]:
				xmin = 108.4662
				xmax = 108.5962
				text = "P"
			intervals [552]:
				xmin = 108.5962
				xmax = 108.6262
				text = "L"
			intervals [553]:
				xmin = 108.6262
				xmax = 108.6562
				text = "EY1"
			intervals [554]:
				xmin = 108.6562
				xmax = 108.6862
				text = "K"
			intervals [555]:
				xmin = 108.6862
				xmax = 108.7162
				text = "IH1"
			intervals [556]:
				xmin = 108.7162
				xmax = 108.7462
				text = "K"
			intervals [557]:
				xmin = 108.7462
				xmax = 108.8262
				text = "DH"
			intervals [558]:
				xmin = 108.8262
				xmax = 109.1662
				text = "AH1"
			intervals [559]:
				xmin = 109.1662
				xmax = 109.2462
				text = "K"
			intervals [560]:
				xmin = 109.2462
				xmax = 109.2762
				text = "AH0"
			intervals [561]:
				xmin = 109.2762
				xmax = 109.8262
				text = "N"
			intervals [562]:
				xmin = 109.8262
				xmax = 110.9299
				text = ""
			intervals [563]:
				xmin = 110.9299
				xmax = 111.1599
				text = "sil"
			intervals [564]:
				xmin = 111.1599
				xmax = 111.1899
				text = "S"
			intervals [565]:
				xmin = 111.1899
				xmax = 111.2199
				text = "EH1"
			intervals [566]:
				xmin = 111.2199
				xmax = 111.2699
				text = "T"
			intervals [567]:
				xmin = 111.2699
				xmax = 111.3099
				text = "Y"
			intervals [568]:
				xmin = 111.3099
				xmax = 111.3399
				text = "UH1"
			intervals [569]:
				xmin = 111.3399
				xmax = 111.3699
				text = "R"
			intervals [570]:
				xmin = 111.3699
				xmax = 111.7599
				text = "sp"
			intervals [571]:
				xmin = 111.7599
				xmax = 111.7999
				text = "P"
			intervals [572]:
				xmin = 111.7999
				xmax = 111.8299
				text = "EH1"
			intervals [573]:
				xmin = 111.8299
				xmax = 111.8599
				text = "N"
			intervals [574]:
				xmin = 111.8599
				xmax = 111.8899
				text = "S"
			intervals [575]:
				xmin = 111.8899
				xmax = 111.9199
				text = "AH0"
			intervals [576]:
				xmin = 111.9199
				xmax = 111.9499
				text = "L"
			intervals [577]:
				xmin = 111.9499
				xmax = 112.0399
				text = "sp"
			intervals [578]:
				xmin = 112.0399
				xmax = 112.0699
				text = "D"
			intervals [579]:
				xmin = 112.0699
				xmax = 112.1299
				text = "AW1"
			intervals [580]:
				xmin = 112.1299
				xmax = 112.1799
				text = "N"
			intervals [581]:
				xmin = 112.1799
				xmax = 112.2799
				text = "sp"
			intervals [582]:
				xmin = 112.2799
				xmax = 112.3699
				text = "S"
			intervals [583]:
				xmin = 112.3699
				xmax = 112.4199
				text = "OW1"
			intervals [584]:
				xmin = 112.4199
				xmax = 112.4499
				text = "sp"
			intervals [585]:
				xmin = 112.4499
				xmax = 112.4799
				text = "IH0"
			intervals [586]:
				xmin = 112.4799
				xmax = 112.5099
				text = "T"
			intervals [587]:
				xmin = 112.5099
				xmax = 112.5399
				text = "sp"
			intervals [588]:
				xmin = 112.5399
				xmax = 112.5799
				text = "W"
			intervals [589]:
				xmin = 112.5799
				xmax = 112.6099
				text = "OW1"
			intervals [590]:
				xmin = 112.6099
				xmax = 112.6399
				text = "N"
			intervals [591]:
				xmin = 112.6399
				xmax = 112.6699
				text = "T"
			intervals [592]:
				xmin = 112.6699
				xmax = 112.6999
				text = "sp"
			intervals [593]:
				xmin = 112.6999
				xmax = 112.8299
				text = "M"
			intervals [594]:
				xmin = 112.8299
				xmax = 112.8699
				text = "EY1"
			intervals [595]:
				xmin = 112.8699
				xmax = 112.8999
				text = "K"
			intervals [596]:
				xmin = 112.8999
				xmax = 112.9599
				text = "sp"
			intervals [597]:
				xmin = 112.9599
				xmax = 113.0299
				text = "AH0"
			intervals [598]:
				xmin = 113.0299
				xmax = 113.0599
				text = "N"
			intervals [599]:
				xmin = 113.0599
				xmax = 113.0899
				text = "OY1"
			intervals [600]:
				xmin = 113.0899
				xmax = 113.2799
				text = "Z"
			intervals [601]:
				xmin = 113.2799
				xmax = 114.2694
				text = "sp"
			intervals [602]:
				xmin = 114.2694
				xmax = 114.3194
				text = "AO2"
			intervals [603]:
				xmin = 114.3194
				xmax = 114.3494
				text = "L"
			intervals [604]:
				xmin = 114.3494
				xmax = 114.7394
				text = "R"
			intervals [605]:
				xmin = 114.7394
				xmax = 114.7794
				text = "AY1"
			intervals [606]:
				xmin = 114.7794
				xmax = 114.8294
				text = "T"
			intervals [607]:
				xmin = 114.8294
				xmax = 115.1334
				text = "sp"
			intervals [608]:
				xmin = 115.1334
				xmax = 115.3234
				text = "AH1"
			intervals [609]:
				xmin = 115.3234
				xmax = 115.4434
				text = "M"
			intervals [610]:
				xmin = 115.4434
				xmax = 115.4934
				text = "sp"
			intervals [611]:
				xmin = 115.4934
				xmax = 116.1651
				text = ""
			intervals [612]:
				xmin = 116.1651
				xmax = 116.2151
				text = "T"
			intervals [613]:
				xmin = 116.2151
				xmax = 116.2851
				text = "EH1"
			intervals [614]:
				xmin = 116.2851
				xmax = 116.3151
				text = "L"
			intervals [615]:
				xmin = 116.3151
				xmax = 116.3851
				text = "M"
			intervals [616]:
				xmin = 116.3851
				xmax = 116.4451
				text = "IY1"
			intervals [617]:
				xmin = 116.4451
				xmax = 116.4951
				text = "AH0"
			intervals [618]:
				xmin = 116.4951
				xmax = 116.5351
				text = "B"
			intervals [619]:
				xmin = 116.5351
				xmax = 116.6351
				text = "AW1"
			intervals [620]:
				xmin = 116.6351
				xmax = 116.6851
				text = "T"
			intervals [621]:
				xmin = 116.6851
				xmax = 116.7651
				text = "V"
			intervals [622]:
				xmin = 116.7651
				xmax = 116.8051
				text = "AA1"
			intervals [623]:
				xmin = 116.8051
				xmax = 117.0151
				text = "L"
			intervals [624]:
				xmin = 117.0151
				xmax = 117.1351
				text = "IY0"
			intervals [625]:
				xmin = 117.1351
				xmax = 117.1651
				text = "B"
			intervals [626]:
				xmin = 117.1651
				xmax = 117.2051
				text = "AO2"
			intervals [627]:
				xmin = 117.2051
				xmax = 117.2351
				text = "L"
			intervals [628]:
				xmin = 117.2351
				xmax = 117.2651
				text = "HH"
			intervals [629]:
				xmin = 117.2651
				xmax = 117.3651
				text = "AW1"
			intervals [630]:
				xmin = 117.3651
				xmax = 117.3951
				text = "sp"
			intervals [631]:
				xmin = 117.3951
				xmax = 117.4451
				text = "M"
			intervals [632]:
				xmin = 117.4451
				xmax = 117.4851
				text = "EH1"
			intervals [633]:
				xmin = 117.4851
				xmax = 117.5251
				text = "N"
			intervals [634]:
				xmin = 117.5251
				xmax = 117.5551
				text = "IY0"
			intervals [635]:
				xmin = 117.5551
				xmax = 117.5851
				text = "D"
			intervals [636]:
				xmin = 117.5851
				xmax = 117.7051
				text = "UW1"
			intervals [637]:
				xmin = 117.7051
				xmax = 117.7451
				text = "sp"
			intervals [638]:
				xmin = 117.7451
				xmax = 117.7751
				text = "Y"
			intervals [639]:
				xmin = 117.7751
				xmax = 117.8551
				text = "UW1"
			intervals [640]:
				xmin = 117.8551
				xmax = 117.8951
				text = "sp"
			intervals [641]:
				xmin = 117.8951
				xmax = 117.9951
				text = "P"
			intervals [642]:
				xmin = 117.9951
				xmax = 118.0451
				text = "L"
			intervals [643]:
				xmin = 118.0451
				xmax = 118.1351
				text = "EY1"
			intervals [644]:
				xmin = 118.1351
				xmax = 118.1651
				text = "sp"
			intervals [645]:
				xmin = 118.1651
				xmax = 118.1951
				text = "W"
			intervals [646]:
				xmin = 118.1951
				xmax = 118.2251
				text = "IH1"
			intervals [647]:
				xmin = 118.2251
				xmax = 118.4151
				text = "TH"
			intervals [648]:
				xmin = 118.4151
				xmax = 118.4451
				text = "sp"
			intervals [649]:
				xmin = 118.4451
				xmax = 118.4751
				text = "V"
			intervals [650]:
				xmin = 118.4751
				xmax = 118.5051
				text = "AA1"
			intervals [651]:
				xmin = 118.5051
				xmax = 118.6151
				text = "L"
			intervals [652]:
				xmin = 118.6151
				xmax = 118.7451
				text = "IY0"
			intervals [653]:
				xmin = 118.7451
				xmax = 118.7751
				text = "B"
			intervals [654]:
				xmin = 118.7751
				xmax = 118.8251
				text = "AO2"
			intervals [655]:
				xmin = 118.8251
				xmax = 118.8651
				text = "L"
			intervals [656]:
				xmin = 118.8651
				xmax = 121.2979
				text = "sp"
			intervals [657]:
				xmin = 121.2979
				xmax = 121.3679
				text = "HH"
			intervals [658]:
				xmin = 121.3679
				xmax = 121.3979
				text = "W"
			intervals [659]:
				xmin = 121.3979
				xmax = 121.4379
				text = "AH1"
			intervals [660]:
				xmin = 121.4379
				xmax = 121.4679
				text = "T"
			intervals [661]:
				xmin = 121.4679
				xmax = 121.4979
				text = "D"
			intervals [662]:
				xmin = 121.4979
				xmax = 121.5479
				text = "UW1"
			intervals [663]:
				xmin = 121.5479
				xmax = 121.5879
				text = "Y"
			intervals [664]:
				xmin = 121.5879
				xmax = 121.6179
				text = "UW1"
			intervals [665]:
				xmin = 121.6179
				xmax = 121.6779
				text = "sp"
			intervals [666]:
				xmin = 121.6779
				xmax = 121.9279
				text = "K"
			intervals [667]:
				xmin = 121.9279
				xmax = 121.9579
				text = "AO1"
			intervals [668]:
				xmin = 121.9579
				xmax = 122.0179
				text = "L"
			intervals [669]:
				xmin = 122.0179
				xmax = 122.0479
				text = "IH1"
			intervals [670]:
				xmin = 122.0479
				xmax = 122.0879
				text = "T"
			intervals [671]:
				xmin = 122.0879
				xmax = 122.1179
				text = "sp"
			intervals [672]:
				xmin = 122.1179
				xmax = 122.1779
				text = "W"
			intervals [673]:
				xmin = 122.1779
				xmax = 122.2079
				text = "IH1"
			intervals [674]:
				xmin = 122.2079
				xmax = 122.3579
				text = "N"
			intervals [675]:
				xmin = 122.3579
				xmax = 122.3879
				text = "Y"
			intervals [676]:
				xmin = 122.3879
				xmax = 122.4979
				text = "UW1"
			intervals [677]:
				xmin = 122.4979
				xmax = 122.8913
				text = "sp"
			intervals [678]:
				xmin = 122.8913
				xmax = 122.9313
				text = "ER0"
			intervals [679]:
				xmin = 122.9313
				xmax = 122.9913
				text = "sp"
			intervals [680]:
				xmin = 122.9913
				xmax = 123.0813
				text = "P"
			intervals [681]:
				xmin = 123.0813
				xmax = 123.1213
				text = "L"
			intervals [682]:
				xmin = 123.1213
				xmax = 123.1513
				text = "EY1"
			intervals [683]:
				xmin = 123.1513
				xmax = 123.1813
				text = "IH0"
			intervals [684]:
				xmin = 123.1813
				xmax = 123.3313
				text = "N"
			intervals [685]:
				xmin = 123.3313
				xmax = 123.3613
				text = "sp"
			intervals [686]:
				xmin = 123.3613
				xmax = 123.4013
				text = "B"
			intervals [687]:
				xmin = 123.4013
				xmax = 123.5413
				text = "AE1"
			intervals [688]:
				xmin = 123.5413
				xmax = 123.6613
				text = "S"
			intervals [689]:
				xmin = 123.6613
				xmax = 123.7213
				text = "K"
			intervals [690]:
				xmin = 123.7213
				xmax = 123.7913
				text = "AH0"
			intervals [691]:
				xmin = 123.7913
				xmax = 123.8513
				text = "T"
			intervals [692]:
				xmin = 123.8513
				xmax = 123.8913
				text = "B"
			intervals [693]:
				xmin = 123.8913
				xmax = 124.0213
				text = "AO2"
			intervals [694]:
				xmin = 124.0213
				xmax = 124.1113
				text = "L"
			intervals [695]:
				xmin = 124.1113
				xmax = 124.1413
				text = "sp"
			intervals [696]:
				xmin = 124.1413
				xmax = 124.1713
				text = "AH0"
			intervals [697]:
				xmin = 124.1713
				xmax = 124.2513
				text = "N"
			intervals [698]:
				xmin = 124.2513
				xmax = 124.2913
				text = "Y"
			intervals [699]:
				xmin = 124.2913
				xmax = 124.3213
				text = "UW1"
			intervals [700]:
				xmin = 124.3213
				xmax = 124.4213
				text = "T"
			intervals [701]:
				xmin = 124.4213
				xmax = 124.4713
				text = "R"
			intervals [702]:
				xmin = 124.4713
				xmax = 124.5913
				text = "AY1"
			intervals [703]:
				xmin = 124.5913
				xmax = 124.6213
				text = "sp"
			intervals [704]:
				xmin = 124.6213
				xmax = 124.6513
				text = "T"
			intervals [705]:
				xmin = 124.6513
				xmax = 124.6813
				text = "AH0"
			intervals [706]:
				xmin = 124.6813
				xmax = 125.2342
				text = "sp"
			intervals [707]:
				xmin = 125.2342
				xmax = 125.4942
				text = "SH"
			intervals [708]:
				xmin = 125.4942
				xmax = 125.6542
				text = "UW1"
			intervals [709]:
				xmin = 125.6542
				xmax = 125.6842
				text = "T"
			intervals [710]:
				xmin = 125.6842
				xmax = 125.7742
				text = "IH0"
			intervals [711]:
				xmin = 125.7742
				xmax = 125.8742
				text = "N"
			intervals [712]:
				xmin = 125.8742
				xmax = 125.9042
				text = "DH"
			intervals [713]:
				xmin = 125.9042
				xmax = 125.9942
				text = "AH1"
			intervals [714]:
				xmin = 125.9942
				xmax = 126.0942
				text = "sp"
			intervals [715]:
				xmin = 126.0942
				xmax = 126.2254
				text = ""
			intervals [716]:
				xmin = 126.2254
				xmax = 126.2954
				text = "W"
			intervals [717]:
				xmin = 126.2954
				xmax = 126.4554
				text = "sp"
			intervals [718]:
				xmin = 126.4554
				xmax = 128.1045
				text = ""
			intervals [719]:
				xmin = 128.1045
				xmax = 128.2045
				text = "IH1"
			intervals [720]:
				xmin = 128.2045
				xmax = 128.2645
				text = "N"
			intervals [721]:
				xmin = 128.2645
				xmax = 128.2945
				text = "DH"
			intervals [722]:
				xmin = 128.2945
				xmax = 128.3245
				text = "AH0"
			intervals [723]:
				xmin = 128.3245
				xmax = 128.3545
				text = "sp"
			intervals [724]:
				xmin = 128.3545
				xmax = 128.4145
				text = "B"
			intervals [725]:
				xmin = 128.4145
				xmax = 128.5745
				text = "AE1"
			intervals [726]:
				xmin = 128.5745
				xmax = 128.7445
				text = "S"
			intervals [727]:
				xmin = 128.7445
				xmax = 128.8245
				text = "K"
			intervals [728]:
				xmin = 128.8245
				xmax = 128.8545
				text = "AH0"
			intervals [729]:
				xmin = 128.8545
				xmax = 128.8945
				text = "T"
			intervals [730]:
				xmin = 128.8945
				xmax = 129.4681
				text = "sp"
			intervals [731]:
				xmin = 129.4681
				xmax = 129.5081
				text = "G"
			intervals [732]:
				xmin = 129.5081
				xmax = 129.7481
				text = "UH1"
			intervals [733]:
				xmin = 129.7481
				xmax = 129.7881
				text = "D"
			intervals [734]:
				xmin = 129.7881
				xmax = 130.3354
				text = "sp"
			intervals [735]:
				xmin = 130.3354
				xmax = 130.5754
				text = "AH1"
			intervals [736]:
				xmin = 130.5754
				xmax = 130.6754
				text = "M"
			intervals [737]:
				xmin = 130.6754
				xmax = 132.5864
				text = "sp"
			intervals [738]:
				xmin = 132.5864
				xmax = 132.6164
				text = "W"
			intervals [739]:
				xmin = 132.6164
				xmax = 132.6564
				text = "AH1"
			intervals [740]:
				xmin = 132.6564
				xmax = 132.6864
				text = "T"
			intervals [741]:
				xmin = 132.6864
				xmax = 132.7164
				text = "D"
			intervals [742]:
				xmin = 132.7164
				xmax = 132.7464
				text = "UW1"
			intervals [743]:
				xmin = 132.7464
				xmax = 132.7764
				text = "Y"
			intervals [744]:
				xmin = 132.7764
				xmax = 132.8464
				text = "UW1"
			intervals [745]:
				xmin = 132.8464
				xmax = 132.9364
				text = "D"
			intervals [746]:
				xmin = 132.9364
				xmax = 132.9664
				text = "UW1"
			intervals [747]:
				xmin = 132.9664
				xmax = 133.0164
				text = "Y"
			intervals [748]:
				xmin = 133.0164
				xmax = 133.0464
				text = "UW1"
			intervals [749]:
				xmin = 133.0464
				xmax = 133.0764
				text = "EH1"
			intervals [750]:
				xmin = 133.0764
				xmax = 133.1064
				text = "V"
			intervals [751]:
				xmin = 133.1064
				xmax = 133.1464
				text = "ER0"
			intervals [752]:
				xmin = 133.1464
				xmax = 133.2664
				text = "P"
			intervals [753]:
				xmin = 133.2664
				xmax = 133.3264
				text = "L"
			intervals [754]:
				xmin = 133.3264
				xmax = 133.4064
				text = "EY1"
			intervals [755]:
				xmin = 133.4064
				xmax = 133.4364
				text = "sp"
			intervals [756]:
				xmin = 133.4364
				xmax = 133.5064
				text = "HH"
			intervals [757]:
				xmin = 133.5064
				xmax = 133.5764
				text = "AY1"
			intervals [758]:
				xmin = 133.5764
				xmax = 133.6264
				text = "D"
			intervals [759]:
				xmin = 133.6264
				xmax = 133.6664
				text = "AH0"
			intervals [760]:
				xmin = 133.6664
				xmax = 133.7264
				text = "N"
			intervals [761]:
				xmin = 133.7264
				xmax = 133.7764
				text = "G"
			intervals [762]:
				xmin = 133.7764
				xmax = 133.8964
				text = "OW1"
			intervals [763]:
				xmin = 133.8964
				xmax = 134.0464
				text = "S"
			intervals [764]:
				xmin = 134.0464
				xmax = 134.0764
				text = "IY1"
			intervals [765]:
				xmin = 134.0764
				xmax = 134.1064
				text = "K"
			intervals [766]:
				xmin = 134.1064
				xmax = 136.1603
				text = "sp"
			intervals [767]:
				xmin = 136.1603
				xmax = 136.1903
				text = "W"
			intervals [768]:
				xmin = 136.1903
				xmax = 136.2203
				text = "AH1"
			intervals [769]:
				xmin = 136.2203
				xmax = 136.2803
				text = "T"
			intervals [770]:
				xmin = 136.2803
				xmax = 136.3103
				text = "D"
			intervals [771]:
				xmin = 136.3103
				xmax = 136.3403
				text = "UW1"
			intervals [772]:
				xmin = 136.3403
				xmax = 136.3703
				text = "Y"
			intervals [773]:
				xmin = 136.3703
				xmax = 136.4003
				text = "UW1"
			intervals [774]:
				xmin = 136.4003
				xmax = 136.4503
				text = "sp"
			intervals [775]:
				xmin = 136.4503
				xmax = 136.6003
				text = "K"
			intervals [776]:
				xmin = 136.6003
				xmax = 136.6303
				text = "AO1"
			intervals [777]:
				xmin = 136.6303
				xmax = 136.7403
				text = "L"
			intervals [778]:
				xmin = 136.7403
				xmax = 136.7803
				text = "IH0"
			intervals [779]:
				xmin = 136.7803
				xmax = 136.8303
				text = "T"
			intervals [780]:
				xmin = 136.8303
				xmax = 136.8903
				text = "W"
			intervals [781]:
				xmin = 136.8903
				xmax = 136.9303
				text = "EH1"
			intervals [782]:
				xmin = 136.9303
				xmax = 136.9703
				text = "N"
			intervals [783]:
				xmin = 136.9703
				xmax = 137.0303
				text = "DH"
			intervals [784]:
				xmin = 137.0303
				xmax = 137.0703
				text = "AH0"
			intervals [785]:
				xmin = 137.0703
				xmax = 137.2003
				text = "P"
			intervals [786]:
				xmin = 137.2003
				xmax = 137.3303
				text = "ER1"
			intervals [787]:
				xmin = 137.3303
				xmax = 137.4203
				text = "S"
			intervals [788]:
				xmin = 137.4203
				xmax = 137.4503
				text = "AH0"
			intervals [789]:
				xmin = 137.4503
				xmax = 137.4903
				text = "N"
			intervals [790]:
				xmin = 137.4903
				xmax = 137.5303
				text = "sp"
			intervals [791]:
				xmin = 137.5303
				xmax = 137.6303
				text = "R"
			intervals [792]:
				xmin = 137.6303
				xmax = 137.6803
				text = "AH1"
			intervals [793]:
				xmin = 137.6803
				xmax = 137.7103
				text = "N"
			intervals [794]:
				xmin = 137.7103
				xmax = 137.8703
				text = "Z"
			intervals [795]:
				xmin = 137.8703
				xmax = 137.9003
				text = "sp"
			intervals [796]:
				xmin = 137.9003
				xmax = 138.1003
				text = "IH0"
			intervals [797]:
				xmin = 138.1003
				xmax = 138.2803
				text = "N"
			intervals [798]:
				xmin = 138.2803
				xmax = 138.3503
				text = "sp"
			intervals [799]:
				xmin = 138.3503
				xmax = 140.3097
				text = ""
			intervals [800]:
				xmin = 140.3097
				xmax = 140.4197
				text = "W"
			intervals [801]:
				xmin = 140.4197
				xmax = 140.4597
				text = "IH1"
			intervals [802]:
				xmin = 140.4597
				xmax = 140.5197
				text = "N"
			intervals [803]:
				xmin = 140.5197
				xmax = 140.5497
				text = "Y"
			intervals [804]:
				xmin = 140.5497
				xmax = 140.5797
				text = "UH1"
			intervals [805]:
				xmin = 140.5797
				xmax = 140.6097
				text = "R"
			intervals [806]:
				xmin = 140.6097
				xmax = 140.6997
				text = "P"
			intervals [807]:
				xmin = 140.6997
				xmax = 140.7497
				text = "L"
			intervals [808]:
				xmin = 140.7497
				xmax = 140.8197
				text = "EY1"
			intervals [809]:
				xmin = 140.8197
				xmax = 140.8597
				text = "IH0"
			intervals [810]:
				xmin = 140.8597
				xmax = 140.9097
				text = "N"
			intervals [811]:
				xmin = 140.9097
				xmax = 141.0397
				text = "HH"
			intervals [812]:
				xmin = 141.0397
				xmax = 141.0897
				text = "AY1"
			intervals [813]:
				xmin = 141.0897
				xmax = 141.1197
				text = "D"
			intervals [814]:
				xmin = 141.1197
				xmax = 141.1497
				text = "AH0"
			intervals [815]:
				xmin = 141.1497
				xmax = 141.1897
				text = "N"
			intervals [816]:
				xmin = 141.1897
				xmax = 141.2697
				text = "G"
			intervals [817]:
				xmin = 141.2697
				xmax = 141.3397
				text = "OW1"
			intervals [818]:
				xmin = 141.3397
				xmax = 141.5497
				text = "S"
			intervals [819]:
				xmin = 141.5497
				xmax = 141.6297
				text = "IY1"
			intervals [820]:
				xmin = 141.6297
				xmax = 141.6697
				text = "K"
			intervals [821]:
				xmin = 141.6697
				xmax = 141.7897
				text = "sp"
			intervals [822]:
				xmin = 141.7897
				xmax = 141.8297
				text = "HH"
			intervals [823]:
				xmin = 141.8297
				xmax = 141.8597
				text = "W"
			intervals [824]:
				xmin = 141.8597
				xmax = 141.8897
				text = "AH1"
			intervals [825]:
				xmin = 141.8897
				xmax = 141.9197
				text = "T"
			intervals [826]:
				xmin = 141.9197
				xmax = 141.9497
				text = "D"
			intervals [827]:
				xmin = 141.9497
				xmax = 141.9797
				text = "UW1"
			intervals [828]:
				xmin = 141.9797
				xmax = 142.0097
				text = "Y"
			intervals [829]:
				xmin = 142.0097
				xmax = 142.0397
				text = "UW1"
			intervals [830]:
				xmin = 142.0397
				xmax = 142.1297
				text = "sp"
			intervals [831]:
				xmin = 142.1297
				xmax = 142.2597
				text = "K"
			intervals [832]:
				xmin = 142.2597
				xmax = 142.2997
				text = "AO1"
			intervals [833]:
				xmin = 142.2997
				xmax = 142.3997
				text = "L"
			intervals [834]:
				xmin = 142.3997
				xmax = 142.4497
				text = "IH0"
			intervals [835]:
				xmin = 142.4497
				xmax = 142.4797
				text = "T"
			intervals [836]:
				xmin = 142.4797
				xmax = 142.5397
				text = "HH"
			intervals [837]:
				xmin = 142.5397
				xmax = 142.5897
				text = "W"
			intervals [838]:
				xmin = 142.5897
				xmax = 142.6297
				text = "IH1"
			intervals [839]:
				xmin = 142.6297
				xmax = 142.6597
				text = "N"
			intervals [840]:
				xmin = 142.6597
				xmax = 142.6897
				text = "sp"
			intervals [841]:
				xmin = 142.6897
				xmax = 142.7197
				text = "Y"
			intervals [842]:
				xmin = 142.7197
				xmax = 142.7597
				text = "UW1"
			intervals [843]:
				xmin = 142.7597
				xmax = 142.8197
				text = "sp"
			intervals [844]:
				xmin = 142.8197
				xmax = 142.9097
				text = "T"
			intervals [845]:
				xmin = 142.9097
				xmax = 142.9797
				text = "R"
			intervals [846]:
				xmin = 142.9797
				xmax = 143.0897
				text = "AY1"
			intervals [847]:
				xmin = 143.0897
				xmax = 143.1597
				text = "sp"
			intervals [848]:
				xmin = 143.1597
				xmax = 143.1897
				text = "T"
			intervals [849]:
				xmin = 143.1897
				xmax = 143.2197
				text = "IH0"
			intervals [850]:
				xmin = 143.2197
				xmax = 143.6399
				text = "sp"
			intervals [851]:
				xmin = 143.6399
				xmax = 143.7599
				text = "R"
			intervals [852]:
				xmin = 143.7599
				xmax = 143.8399
				text = "AH1"
			intervals [853]:
				xmin = 143.8399
				xmax = 143.8999
				text = "N"
			intervals [854]:
				xmin = 143.8999
				xmax = 144.0599
				text = "IH1"
			intervals [855]:
				xmin = 144.0599
				xmax = 144.1099
				text = "N"
			intervals [856]:
				xmin = 144.1099
				xmax = 144.1499
				text = "AH0"
			intervals [857]:
				xmin = 144.1499
				xmax = 144.2199
				text = "N"
			intervals [858]:
				xmin = 144.2199
				xmax = 144.2599
				text = "DH"
			intervals [859]:
				xmin = 144.2599
				xmax = 144.3299
				text = "EY1"
			intervals [860]:
				xmin = 144.3299
				xmax = 144.3599
				text = "sp"
			intervals [861]:
				xmin = 144.3599
				xmax = 144.4099
				text = "D"
			intervals [862]:
				xmin = 144.4099
				xmax = 144.4499
				text = "OW1"
			intervals [863]:
				xmin = 144.4499
				xmax = 144.4799
				text = "N"
			intervals [864]:
				xmin = 144.4799
				xmax = 144.7496
				text = "sp"
			intervals [865]:
				xmin = 144.7496
				xmax = 144.8096
				text = "DH"
			intervals [866]:
				xmin = 144.8096
				xmax = 144.9096
				text = "EY1"
			intervals [867]:
				xmin = 144.9096
				xmax = 144.9396
				text = "sp"
			intervals [868]:
				xmin = 144.9396
				xmax = 145.0196
				text = "W"
			intervals [869]:
				xmin = 145.0196
				xmax = 145.0496
				text = "OW1"
			intervals [870]:
				xmin = 145.0496
				xmax = 145.0796
				text = "N"
			intervals [871]:
				xmin = 145.0796
				xmax = 145.1096
				text = "T"
			intervals [872]:
				xmin = 145.1096
				xmax = 145.2596
				text = "K"
			intervals [873]:
				xmin = 145.2596
				xmax = 145.2996
				text = "AE1"
			intervals [874]:
				xmin = 145.2996
				xmax = 145.3296
				text = "CH"
			intervals [875]:
				xmin = 145.3296
				xmax = 145.4696
				text = "sp"
			intervals [876]:
				xmin = 145.4696
				xmax = 145.5796
				text = "Y"
			intervals [877]:
				xmin = 145.5796
				xmax = 145.6096
				text = "UW1"
			intervals [878]:
				xmin = 145.6096
				xmax = 145.6496
				text = "sp"
			intervals [879]:
				xmin = 145.6496
				xmax = 145.6796
				text = "HH"
			intervals [880]:
				xmin = 145.6796
				xmax = 145.7096
				text = "W"
			intervals [881]:
				xmin = 145.7096
				xmax = 145.7396
				text = "AH1"
			intervals [882]:
				xmin = 145.7396
				xmax = 145.7696
				text = "T"
			intervals [883]:
				xmin = 145.7696
				xmax = 145.7996
				text = "D"
			intervals [884]:
				xmin = 145.7996
				xmax = 145.8296
				text = "UW1"
			intervals [885]:
				xmin = 145.8296
				xmax = 145.8596
				text = "Y"
			intervals [886]:
				xmin = 145.8596
				xmax = 145.8896
				text = "UW1"
			intervals [887]:
				xmin = 145.8896
				xmax = 145.9196
				text = "sp"
			intervals [888]:
				xmin = 145.9196
				xmax = 146.0296
				text = "K"
			intervals [889]:
				xmin = 146.0296
				xmax = 146.0596
				text = "AO1"
			intervals [890]:
				xmin = 146.0596
				xmax = 146.1696
				text = "L"
			intervals [891]:
				xmin = 146.1696
				xmax = 146.1996
				text = "sp"
			intervals [892]:
				xmin = 146.1996
				xmax = 146.2296
				text = "DH"
			intervals [893]:
				xmin = 146.2296
				xmax = 146.2596
				text = "AH0"
			intervals [894]:
				xmin = 146.2596
				xmax = 146.2896
				text = "T"
			intervals [895]:
				xmin = 146.2896
				xmax = 148.970
				text = "sp"
			intervals [896]:
				xmin = 148.970
				xmax = 149.000
				text = "OW2"
			intervals [897]:
				xmin = 149.000
				xmax = 149.100
				text = "K"
			intervals [898]:
				xmin = 149.100
				xmax = 149.320
				text = "EY1"
			intervals [899]:
				xmin = 149.320
				xmax = 149.540
				text = "sp"
			intervals [900]:
				xmin = 149.540
				xmax = 152.5428
				text = ""
			intervals [901]:
				xmin = 152.5428
				xmax = 152.6228
				text = "D"
			intervals [902]:
				xmin = 152.6228
				xmax = 152.7328
				text = "UW1"
			intervals [903]:
				xmin = 152.7328
				xmax = 152.7628
				text = "Y"
			intervals [904]:
				xmin = 152.7628
				xmax = 152.8028
				text = "UW1"
			intervals [905]:
				xmin = 152.8028
				xmax = 153.0828
				text = "sp"
			intervals [906]:
				xmin = 153.0828
				xmax = 153.1128
				text = "P"
			intervals [907]:
				xmin = 153.1128
				xmax = 153.1428
				text = "L"
			intervals [908]:
				xmin = 153.1428
				xmax = 153.2728
				text = "EY1"
			intervals [909]:
				xmin = 153.2728
				xmax = 153.3528
				text = "sp"
			intervals [910]:
				xmin = 153.3528
				xmax = 153.3828
				text = "B"
			intervals [911]:
				xmin = 153.3828
				xmax = 153.4128
				text = "EY1"
			intervals [912]:
				xmin = 153.4128
				xmax = 153.4428
				text = "S"
			intervals [913]:
				xmin = 153.4428
				xmax = 153.4728
				text = "B"
			intervals [914]:
				xmin = 153.4728
				xmax = 153.5628
				text = "AO1"
			intervals [915]:
				xmin = 153.5628
				xmax = 153.7028
				text = "L"
			intervals [916]:
				xmin = 153.7028
				xmax = 153.7528
				text = "sp"
			intervals [917]:
				xmin = 153.7528
				xmax = 153.8328
				text = "T"
			intervals [918]:
				xmin = 153.8328
				xmax = 154.0928
				text = "UW1"
			intervals [919]:
				xmin = 154.0928
				xmax = 155.8078
				text = "sp"
			intervals [920]:
				xmin = 155.8078
				xmax = 155.8978
				text = "W"
			intervals [921]:
				xmin = 155.8978
				xmax = 155.9378
				text = "AH1"
			intervals [922]:
				xmin = 155.9378
				xmax = 155.9678
				text = "T"
			intervals [923]:
				xmin = 155.9678
				xmax = 155.9978
				text = "D"
			intervals [924]:
				xmin = 155.9978
				xmax = 156.0278
				text = "UW1"
			intervals [925]:
				xmin = 156.0278
				xmax = 156.0978
				text = "Y"
			intervals [926]:
				xmin = 156.0978
				xmax = 156.1578
				text = "UW1"
			intervals [927]:
				xmin = 156.1578
				xmax = 156.2878
				text = "K"
			intervals [928]:
				xmin = 156.2878
				xmax = 156.3978
				text = "AO1"
			intervals [929]:
				xmin = 156.3978
				xmax = 156.4478
				text = "L"
			intervals [930]:
				xmin = 156.4478
				xmax = 156.5678
				text = "DH"
			intervals [931]:
				xmin = 156.5678
				xmax = 156.6178
				text = "OW1"
			intervals [932]:
				xmin = 156.6178
				xmax = 156.7478
				text = "Z"
			intervals [933]:
				xmin = 156.7478
				xmax = 156.7778
				text = "DH"
			intervals [934]:
				xmin = 156.7778
				xmax = 156.8278
				text = "AH0"
			intervals [935]:
				xmin = 156.8278
				xmax = 156.8578
				text = "DH"
			intervals [936]:
				xmin = 156.8578
				xmax = 156.8878
				text = "AH0"
			intervals [937]:
				xmin = 156.8878
				xmax = 157.4778
				text = "sp"
			intervals [938]:
				xmin = 157.4778
				xmax = 157.5078
				text = "B"
			intervals [939]:
				xmin = 157.5078
				xmax = 157.6178
				text = "EY1"
			intervals [940]:
				xmin = 157.6178
				xmax = 157.7478
				text = "S"
			intervals [941]:
				xmin = 157.7478
				xmax = 157.8078
				text = "IH0"
			intervals [942]:
				xmin = 157.8078
				xmax = 157.9078
				text = "Z"
			intervals [943]:
				xmin = 157.9078
				xmax = 157.9478
				text = "W"
			intervals [944]:
				xmin = 157.9478
				xmax = 157.9878
				text = "IH1"
			intervals [945]:
				xmin = 157.9878
				xmax = 158.0678
				text = "N"
			intervals [946]:
				xmin = 158.0678
				xmax = 158.1178
				text = "Y"
			intervals [947]:
				xmin = 158.1178
				xmax = 158.1778
				text = "UW1"
			intervals [948]:
				xmin = 158.1778
				xmax = 158.2978
				text = "R"
			intervals [949]:
				xmin = 158.2978
				xmax = 158.3778
				text = "AH1"
			intervals [950]:
				xmin = 158.3778
				xmax = 158.4278
				text = "N"
			intervals [951]:
				xmin = 158.4278
				xmax = 158.5278
				text = "IH1"
			intervals [952]:
				xmin = 158.5278
				xmax = 158.6378
				text = "N"
			intervals [953]:
				xmin = 158.6378
				xmax = 158.6978
				text = "T"
			intervals [954]:
				xmin = 158.6978
				xmax = 158.7778
				text = "AH0"
			intervals [955]:
				xmin = 158.7778
				xmax = 158.8078
				text = "sp"
			intervals [956]:
				xmin = 158.8078
				xmax = 158.8578
				text = "DH"
			intervals [957]:
				xmin = 158.8578
				xmax = 158.9678
				text = "AH1"
			intervals [958]:
				xmin = 158.9678
				xmax = 159.2278
				text = "sp"
			intervals [959]:
				xmin = 159.2278
				xmax = 159.7505
				text = ""
			intervals [960]:
				xmin = 159.7505
				xmax = 159.8005
				text = "F"
			intervals [961]:
				xmin = 159.8005
				xmax = 159.9405
				text = "ER1"
			intervals [962]:
				xmin = 159.9405
				xmax = 159.9905
				text = "S"
			intervals [963]:
				xmin = 159.9905
				xmax = 160.0205
				text = "T"
			intervals [964]:
				xmin = 160.0205
				xmax = 160.0905
				text = "S"
			intervals [965]:
				xmin = 160.0905
				xmax = 160.1605
				text = "EH1"
			intervals [966]:
				xmin = 160.1605
				xmax = 160.2405
				text = "K"
			intervals [967]:
				xmin = 160.2405
				xmax = 160.2805
				text = "AH0"
			intervals [968]:
				xmin = 160.2805
				xmax = 160.3205
				text = "N"
			intervals [969]:
				xmin = 160.3205
				xmax = 160.3705
				text = "D"
			intervals [970]:
				xmin = 160.3705
				xmax = 160.4005
				text = "sp"
			intervals [971]:
				xmin = 160.4005
				xmax = 160.4705
				text = "TH"
			intervals [972]:
				xmin = 160.4705
				xmax = 160.6505
				text = "ER1"
			intervals [973]:
				xmin = 160.6505
				xmax = 160.6805
				text = "D"
			intervals [974]:
				xmin = 160.6805
				xmax = 160.7205
				text = "AH0"
			intervals [975]:
				xmin = 160.7205
				xmax = 160.7905
				text = "N"
			intervals [976]:
				xmin = 160.7905
				xmax = 160.8305
				text = "DH"
			intervals [977]:
				xmin = 160.8305
				xmax = 160.8605
				text = "EH1"
			intervals [978]:
				xmin = 160.8605
				xmax = 160.9205
				text = "N"
			intervals [979]:
				xmin = 160.9205
				xmax = 161.0105
				text = "sp"
			intervals [980]:
				xmin = 161.0105
				xmax = 161.0605
				text = "W"
			intervals [981]:
				xmin = 161.0605
				xmax = 161.0905
				text = "AH1"
			intervals [982]:
				xmin = 161.0905
				xmax = 161.1305
				text = "T"
			intervals [983]:
				xmin = 161.1305
				xmax = 161.3205
				text = "sp"
			intervals [984]:
				xmin = 161.3205
				xmax = 161.8477
				text = ""
			intervals [985]:
				xmin = 161.8477
				xmax = 161.9377
				text = "HH"
			intervals [986]:
				xmin = 161.9377
				xmax = 162.1277
				text = "OW1"
			intervals [987]:
				xmin = 162.1277
				xmax = 162.2377
				text = "M"
			intervals [988]:
				xmin = 162.2377
				xmax = 162.3577
				text = "sp"
			intervals [989]:
				xmin = 162.3577
				xmax = 162.3977
				text = "G"
			intervals [990]:
				xmin = 162.3977
				xmax = 162.8877
				text = "IH0"
			intervals [991]:
				xmin = 162.8877
				xmax = 163.0077
				text = "D"
			intervals [992]:
				xmin = 163.0077
				xmax = 164.1465
				text = ""
			intervals [993]:
				xmin = 164.1465
				xmax = 164.2365
				text = "sil"
			intervals [994]:
				xmin = 164.2365
				xmax = 164.2865
				text = "D"
			intervals [995]:
				xmin = 164.2865
				xmax = 164.3165
				text = "UW1"
			intervals [996]:
				xmin = 164.3165
				xmax = 164.3865
				text = "Y"
			intervals [997]:
				xmin = 164.3865
				xmax = 164.4365
				text = "UW1"
			intervals [998]:
				xmin = 164.4365
				xmax = 164.5065
				text = "EH1"
			intervals [999]:
				xmin = 164.5065
				xmax = 164.5565
				text = "V"
			intervals [1000]:
				xmin = 164.5565
				xmax = 164.6465
				text = "ER0"
			intervals [1001]:
				xmin = 164.6465
				xmax = 164.7465
				text = "JH"
			intervals [1002]:
				xmin = 164.7465
				xmax = 164.8365
				text = "AH1"
			intervals [1003]:
				xmin = 164.8365
				xmax = 164.9065
				text = "M"
			intervals [1004]:
				xmin = 164.9065
				xmax = 164.9665
				text = "P"
			intervals [1005]:
				xmin = 164.9665
				xmax = 165.0765
				text = "AH0"
			intervals [1006]:
				xmin = 165.0765
				xmax = 165.1565
				text = "R"
			intervals [1007]:
				xmin = 165.1565
				xmax = 165.3365
				text = "OW1"
			intervals [1008]:
				xmin = 165.3365
				xmax = 165.4065
				text = "P"
			intervals [1009]:
				xmin = 165.4065
				xmax = 168.6477
				text = "sp"
			intervals [1010]:
				xmin = 168.6477
				xmax = 168.6777
				text = "HH"
			intervals [1011]:
				xmin = 168.6777
				xmax = 168.7077
				text = "AW1"
			intervals [1012]:
				xmin = 168.7077
				xmax = 168.7377
				text = "M"
			intervals [1013]:
				xmin = 168.7377
				xmax = 168.7677
				text = "EH1"
			intervals [1014]:
				xmin = 168.7677
				xmax = 168.8377
				text = "N"
			intervals [1015]:
				xmin = 168.8377
				xmax = 168.9077
				text = "IY0"
			intervals [1016]:
				xmin = 168.9077
				xmax = 168.9477
				text = "sp"
			intervals [1017]:
				xmin = 168.9477
				xmax = 169.0977
				text = "S"
			intervals [1018]:
				xmin = 169.0977
				xmax = 169.1377
				text = "IH1"
			intervals [1019]:
				xmin = 169.1377
				xmax = 169.3477
				text = "S"
			intervals [1020]:
				xmin = 169.3477
				xmax = 169.3977
				text = "T"
			intervals [1021]:
				xmin = 169.3977
				xmax = 169.4877
				text = "ER0"
			intervals [1022]:
				xmin = 169.4877
				xmax = 169.7577
				text = "Z"
			intervals [1023]:
				xmin = 169.7577
				xmax = 170.706
				text = ""
			intervals [1024]:
				xmin = 170.706
				xmax = 170.776
				text = "F"
			intervals [1025]:
				xmin = 170.776
				xmax = 170.806
				text = "AO1"
			intervals [1026]:
				xmin = 170.806
				xmax = 170.846
				text = "R"
			intervals [1027]:
				xmin = 170.846
				xmax = 171.356
				text = "sp"
			intervals [1028]:
				xmin = 171.356
				xmax = 171.396
				text = "S"
			intervals [1029]:
				xmin = 171.396
				xmax = 171.426
				text = "IH1"
			intervals [1030]:
				xmin = 171.426
				xmax = 171.506
				text = "S"
			intervals [1031]:
				xmin = 171.506
				xmax = 171.556
				text = "T"
			intervals [1032]:
				xmin = 171.556
				xmax = 171.666
				text = "ER0"
			intervals [1033]:
				xmin = 171.666
				xmax = 171.696
				text = "Z"
			intervals [1034]:
				xmin = 171.696
				xmax = 172.046
				text = "sp"
			intervals [1035]:
				xmin = 172.046
				xmax = 173.6425
				text = ""
			intervals [1036]:
				xmin = 173.6425
				xmax = 173.6725
				text = "HH"
			intervals [1037]:
				xmin = 173.6725
				xmax = 173.7125
				text = "W"
			intervals [1038]:
				xmin = 173.7125
				xmax = 173.7625
				text = "AH1"
			intervals [1039]:
				xmin = 173.7625
				xmax = 173.7925
				text = "T"
			intervals [1040]:
				xmin = 173.7925
				xmax = 173.8425
				text = "ER0"
			intervals [1041]:
				xmin = 173.8425
				xmax = 173.9525
				text = "Y"
			intervals [1042]:
				xmin = 173.9525
				xmax = 173.9925
				text = "UH1"
			intervals [1043]:
				xmin = 173.9925
				xmax = 174.0225
				text = "R"
			intervals [1044]:
				xmin = 174.0225
				xmax = 174.1225
				text = "sp"
			intervals [1045]:
				xmin = 174.1225
				xmax = 174.1725
				text = "F"
			intervals [1046]:
				xmin = 174.1725
				xmax = 174.3025
				text = "EY1"
			intervals [1047]:
				xmin = 174.3025
				xmax = 174.3725
				text = "V"
			intervals [1048]:
				xmin = 174.3725
				xmax = 174.4025
				text = "R"
			intervals [1049]:
				xmin = 174.4025
				xmax = 174.4325
				text = "AH0"
			intervals [1050]:
				xmin = 174.4325
				xmax = 174.4725
				text = "T"
			intervals [1051]:
				xmin = 174.4725
				xmax = 174.5625
				text = "sp"
			intervals [1052]:
				xmin = 174.5625
				xmax = 174.6025
				text = "T"
			intervals [1053]:
				xmin = 174.6025
				xmax = 174.7025
				text = "EH1"
			intervals [1054]:
				xmin = 174.7025
				xmax = 174.7725
				text = "L"
			intervals [1055]:
				xmin = 174.7725
				xmax = 174.8025
				text = "AH0"
			intervals [1056]:
				xmin = 174.8025
				xmax = 174.8625
				text = "V"
			intervals [1057]:
				xmin = 174.8625
				xmax = 174.9625
				text = "IH2"
			intervals [1058]:
				xmin = 174.9625
				xmax = 175.0425
				text = "ZH"
			intervals [1059]:
				xmin = 175.0425
				xmax = 175.0725
				text = "AH0"
			intervals [1060]:
				xmin = 175.0725
				xmax = 175.1025
				text = "N"
			intervals [1061]:
				xmin = 175.1025
				xmax = 175.2725
				text = "sp"
			intervals [1062]:
				xmin = 175.2725
				xmax = 175.3125
				text = "P"
			intervals [1063]:
				xmin = 175.3125
				xmax = 175.3625
				text = "R"
			intervals [1064]:
				xmin = 175.3625
				xmax = 175.4425
				text = "OW1"
			intervals [1065]:
				xmin = 175.4425
				xmax = 175.5725
				text = "G"
			intervals [1066]:
				xmin = 175.5725
				xmax = 175.6025
				text = "R"
			intervals [1067]:
				xmin = 175.6025
				xmax = 175.6325
				text = "AE2"
			intervals [1068]:
				xmin = 175.6325
				xmax = 175.6625
				text = "M"
			intervals [1069]:
				xmin = 175.6625
				xmax = 176.0825
				text = "Z"
			intervals [1070]:
				xmin = 176.0825
				xmax = 182.6501
				text = ""
			intervals [1071]:
				xmin = 182.6501
				xmax = 182.6801
				text = "sil"
			intervals [1072]:
				xmin = 182.6801
				xmax = 182.7601
				text = "D"
			intervals [1073]:
				xmin = 182.7601
				xmax = 182.7901
				text = "UW1"
			intervals [1074]:
				xmin = 182.7901
				xmax = 182.8901
				text = "Y"
			intervals [1075]:
				xmin = 182.8901
				xmax = 182.9301
				text = "UW1"
			intervals [1076]:
				xmin = 182.9301
				xmax = 182.9801
				text = "EH1"
			intervals [1077]:
				xmin = 182.9801
				xmax = 183.0501
				text = "V"
			intervals [1078]:
				xmin = 183.0501
				xmax = 183.1101
				text = "ER0"
			intervals [1079]:
				xmin = 183.1101
				xmax = 183.2501
				text = "W"
			intervals [1080]:
				xmin = 183.2501
				xmax = 183.3601
				text = "AA1"
			intervals [1081]:
				xmin = 183.3601
				xmax = 183.4601
				text = "CH"
			intervals [1082]:
				xmin = 183.4601
				xmax = 183.5101
				text = "sp"
			intervals [1083]:
				xmin = 183.5101
				xmax = 183.5701
				text = "B"
			intervals [1084]:
				xmin = 183.5701
				xmax = 183.7601
				text = "AE1"
			intervals [1085]:
				xmin = 183.7601
				xmax = 183.8601
				text = "T"
			intervals [1086]:
				xmin = 183.8601
				xmax = 183.9101
				text = "M"
			intervals [1087]:
				xmin = 183.9101
				xmax = 183.9401
				text = "AE2"
			intervals [1088]:
				xmin = 183.9401
				xmax = 184.1601
				text = "N"
			intervals [1089]:
				xmin = 184.1601
				xmax = 184.3801
				text = "sp"
			intervals [1090]:
				xmin = 184.3801
				xmax = 184.4101
				text = "AO1"
			intervals [1091]:
				xmin = 184.4101
				xmax = 184.8601
				text = "R"
			intervals [1092]:
				xmin = 184.8601
				xmax = 184.9001
				text = "sp"
			intervals [1093]:
				xmin = 184.9001
				xmax = 184.9301
				text = "spn"
			intervals [1094]:
				xmin = 184.9301
				xmax = 185.0201
				text = "sp"
			intervals [1095]:
				xmin = 185.0201
				xmax = 185.0701
				text = "AO1"
			intervals [1096]:
				xmin = 185.0701
				xmax = 185.2301
				text = "R"
			intervals [1097]:
				xmin = 185.2301
				xmax = 185.4701
				text = "sp"
			intervals [1098]:
				xmin = 185.4701
				xmax = 189.4568
				text = ""
			intervals [1099]:
				xmin = 189.4568
				xmax = 189.5368
				text = "W"
			intervals [1100]:
				xmin = 189.5368
				xmax = 189.5668
				text = "AH1"
			intervals [1101]:
				xmin = 189.5668
				xmax = 189.6568
				text = "T"
			intervals [1102]:
				xmin = 189.6568
				xmax = 189.6968
				text = "S"
			intervals [1103]:
				xmin = 189.6968
				xmax = 189.7268
				text = "sp"
			intervals [1104]:
				xmin = 189.7268
				xmax = 189.7868
				text = "B"
			intervals [1105]:
				xmin = 189.7868
				xmax = 189.8868
				text = "AE1"
			intervals [1106]:
				xmin = 189.8868
				xmax = 190.0068
				text = "T"
			intervals [1107]:
				xmin = 190.0068
				xmax = 190.0368
				text = "M"
			intervals [1108]:
				xmin = 190.0368
				xmax = 190.0668
				text = "AE2"
			intervals [1109]:
				xmin = 190.0668
				xmax = 190.1068
				text = "N"
			intervals [1110]:
				xmin = 190.1068
				xmax = 190.2668
				text = "sp"
			intervals [1111]:
				xmin = 190.2668
				xmax = 190.2968
				text = "AH0"
			intervals [1112]:
				xmin = 190.2968
				xmax = 190.3268
				text = "B"
			intervals [1113]:
				xmin = 190.3268
				xmax = 190.3568
				text = "AW1"
			intervals [1114]:
				xmin = 190.3568
				xmax = 190.3868
				text = "T"
			intervals [1115]:
				xmin = 190.3868
				xmax = 190.7168
				text = "sp"
			intervals [1116]:
				xmin = 190.7168
				xmax = 195.9021
				text = ""
			intervals [1117]:
				xmin = 195.9021
				xmax = 195.9521
				text = "W"
			intervals [1118]:
				xmin = 195.9521
				xmax = 196.0021
				text = "AH1"
			intervals [1119]:
				xmin = 196.0021
				xmax = 196.0321
				text = "T"
			intervals [1120]:
				xmin = 196.0321
				xmax = 196.1121
				text = "sp"
			intervals [1121]:
				xmin = 196.1121
				xmax = 196.1421
				text = "S"
			intervals [1122]:
				xmin = 196.1421
				xmax = 196.1821
				text = "DH"
			intervals [1123]:
				xmin = 196.1821
				xmax = 196.2221
				text = "AH0"
			intervals [1124]:
				xmin = 196.2221
				xmax = 196.2621
				text = "T"
			intervals [1125]:
				xmin = 196.2621
				xmax = 196.3021
				text = "sp"
			intervals [1126]:
				xmin = 196.3021
				xmax = 196.3921
				text = "B"
			intervals [1127]:
				xmin = 196.3921
				xmax = 196.5421
				text = "OY1"
			intervals [1128]:
				xmin = 196.5421
				xmax = 196.6521
				text = "W"
			intervals [1129]:
				xmin = 196.6521
				xmax = 196.7121
				text = "AH1"
			intervals [1130]:
				xmin = 196.7121
				xmax = 196.7721
				text = "N"
			intervals [1131]:
				xmin = 196.7721
				xmax = 196.8121
				text = "D"
			intervals [1132]:
				xmin = 196.8121
				xmax = 196.8421
				text = "ER0"
			intervals [1133]:
				xmin = 196.8421
				xmax = 196.8721
				text = "sp"
			intervals [1134]:
				xmin = 196.8721
				xmax = 196.9421
				text = "Z"
			intervals [1135]:
				xmin = 196.9421
				xmax = 197.0721
				text = "sp"
			intervals [1136]:
				xmin = 197.0721
				xmax = 197.1121
				text = "N"
			intervals [1137]:
				xmin = 197.1121
				xmax = 197.1421
				text = "EY1"
			intervals [1138]:
				xmin = 197.1421
				xmax = 197.1721
				text = "M"
			intervals [1139]:
				xmin = 197.1721
				xmax = 201.0445
				text = "sp"
			intervals [1140]:
				xmin = 201.0445
				xmax = 201.0745
				text = "D"
			intervals [1141]:
				xmin = 201.0745
				xmax = 201.1345
				text = "UW1"
			intervals [1142]:
				xmin = 201.1345
				xmax = 201.2245
				text = "Y"
			intervals [1143]:
				xmin = 201.2245
				xmax = 201.2745
				text = "UW1"
			intervals [1144]:
				xmin = 201.2745
				xmax = 201.3345
				text = "EH1"
			intervals [1145]:
				xmin = 201.3345
				xmax = 201.3845
				text = "V"
			intervals [1146]:
				xmin = 201.3845
				xmax = 201.4745
				text = "ER0"
			intervals [1147]:
				xmin = 201.4745
				xmax = 201.5645
				text = "W"
			intervals [1148]:
				xmin = 201.5645
				xmax = 201.6845
				text = "AA1"
			intervals [1149]:
				xmin = 201.6845
				xmax = 201.8145
				text = "CH"
			intervals [1150]:
				xmin = 201.8145
				xmax = 201.8445
				text = "EH1"
			intervals [1151]:
				xmin = 201.8445
				xmax = 201.9045
				text = "N"
			intervals [1152]:
				xmin = 201.9045
				xmax = 201.9445
				text = "IY0"
			intervals [1153]:
				xmin = 201.9445
				xmax = 201.9745
				text = "sp"
			intervals [1154]:
				xmin = 201.9745
				xmax = 202.1745
				text = "S"
			intervals [1155]:
				xmin = 202.1745
				xmax = 202.2245
				text = "K"
			intervals [1156]:
				xmin = 202.2245
				xmax = 202.3045
				text = "EH1"
			intervals [1157]:
				xmin = 202.3045
				xmax = 202.4445
				text = "R"
			intervals [1158]:
				xmin = 202.4445
				xmax = 202.4945
				text = "IY0"
			intervals [1159]:
				xmin = 202.4945
				xmax = 202.6045
				text = "sp"
			intervals [1160]:
				xmin = 202.6045
				xmax = 202.6345
				text = "TH"
			intervals [1161]:
				xmin = 202.6345
				xmax = 202.7645
				text = "IH1"
			intervals [1162]:
				xmin = 202.7645
				xmax = 202.8645
				text = "NG"
			intervals [1163]:
				xmin = 202.8645
				xmax = 202.8945
				text = "Z"
			intervals [1164]:
				xmin = 202.8945
				xmax = 202.9445
				text = "sp"
			intervals [1165]:
				xmin = 202.9445
				xmax = 203.0245
				text = "AA1"
			intervals [1166]:
				xmin = 203.0245
				xmax = 203.0945
				text = "N"
			intervals [1167]:
				xmin = 203.0945
				xmax = 203.1545
				text = "sp"
			intervals [1168]:
				xmin = 203.1545
				xmax = 203.1945
				text = "T"
			intervals [1169]:
				xmin = 203.1945
				xmax = 203.3145
				text = "EH1"
			intervals [1170]:
				xmin = 203.3145
				xmax = 203.3545
				text = "L"
			intervals [1171]:
				xmin = 203.3545
				xmax = 203.3845
				text = "AH0"
			intervals [1172]:
				xmin = 203.3845
				xmax = 203.4545
				text = "V"
			intervals [1173]:
				xmin = 203.4545
				xmax = 203.4845
				text = "IH2"
			intervals [1174]:
				xmin = 203.4845
				xmax = 203.5145
				text = "ZH"
			intervals [1175]:
				xmin = 203.5145
				xmax = 203.5445
				text = "AH0"
			intervals [1176]:
				xmin = 203.5445
				xmax = 203.6045
				text = "N"
			intervals [1177]:
				xmin = 203.6045
				xmax = 205.1807
				text = "sp"
			intervals [1178]:
				xmin = 205.1807
				xmax = 205.6107
				text = "UW1"
			intervals [1179]:
				xmin = 205.6107
				xmax = 205.6607
				text = "sp"
			intervals [1180]:
				xmin = 205.6607
				xmax = 205.7148
				text = ""
			intervals [1181]:
				xmin = 205.7148
				xmax = 205.7948
				text = "DH"
			intervals [1182]:
				xmin = 205.7948
				xmax = 205.8448
				text = "AH0"
			intervals [1183]:
				xmin = 205.8448
				xmax = 205.8748
				text = "T"
			intervals [1184]:
				xmin = 205.8748
				xmax = 205.9048
				text = "sp"
			intervals [1185]:
				xmin = 205.9048
				xmax = 205.9348
				text = "JH"
			intervals [1186]:
				xmin = 205.9348
				xmax = 205.9848
				text = "IH0"
			intervals [1187]:
				xmin = 205.9848
				xmax = 206.0548
				text = "S"
			intervals [1188]:
				xmin = 206.0548
				xmax = 206.0948
				text = "T"
			intervals [1189]:
				xmin = 206.0948
				xmax = 206.1648
				text = "M"
			intervals [1190]:
				xmin = 206.1648
				xmax = 206.2248
				text = "EY1"
			intervals [1191]:
				xmin = 206.2248
				xmax = 206.2748
				text = "K"
			intervals [1192]:
				xmin = 206.2748
				xmax = 206.3048
				text = "S"
			intervals [1193]:
				xmin = 206.3048
				xmax = 206.3348
				text = "sp"
			intervals [1194]:
				xmin = 206.3348
				xmax = 206.4048
				text = "M"
			intervals [1195]:
				xmin = 206.4048
				xmax = 206.4748
				text = "AY1"
			intervals [1196]:
				xmin = 206.4748
				xmax = 206.5048
				text = "sp"
			intervals [1197]:
				xmin = 206.5048
				xmax = 206.6148
				text = "S"
			intervals [1198]:
				xmin = 206.6148
				xmax = 206.7148
				text = "P"
			intervals [1199]:
				xmin = 206.7148
				xmax = 206.7748
				text = "AY1"
			intervals [1200]:
				xmin = 206.7748
				xmax = 206.9548
				text = "N"
			intervals [1201]:
				xmin = 206.9548
				xmax = 207.1748
				text = "sp"
			intervals [1202]:
				xmin = 207.1748
				xmax = 207.2048
				text = "T"
			intervals [1203]:
				xmin = 207.2048
				xmax = 207.2348
				text = "IH1"
			intervals [1204]:
				xmin = 207.2348
				xmax = 207.2648
				text = "NG"
			intervals [1205]:
				xmin = 207.2648
				xmax = 207.2948
				text = "G"
			intervals [1206]:
				xmin = 207.2948
				xmax = 207.3248
				text = "AH0"
			intervals [1207]:
				xmin = 207.3248
				xmax = 207.4348
				text = "L"
			intervals [1208]:
				xmin = 207.4348
				xmax = 208.8024
				text = "sp"
			intervals [1209]:
				xmin = 208.8024
				xmax = 208.8724
				text = "D"
			intervals [1210]:
				xmin = 208.8724
				xmax = 208.9124
				text = "UW1"
			intervals [1211]:
				xmin = 208.9124
				xmax = 209.0424
				text = "Y"
			intervals [1212]:
				xmin = 209.0424
				xmax = 209.1524
				text = "UW1"
			intervals [1213]:
				xmin = 209.1524
				xmax = 209.2324
				text = "HH"
			intervals [1214]:
				xmin = 209.2324
				xmax = 209.2824
				text = "AE1"
			intervals [1215]:
				xmin = 209.2824
				xmax = 209.3624
				text = "V"
			intervals [1216]:
				xmin = 209.3624
				xmax = 209.7224
				text = "EY1"
			intervals [1217]:
				xmin = 209.7224
				xmax = 209.7524
				text = "sp"
			intervals [1218]:
				xmin = 209.7524
				xmax = 209.7824
				text = "P"
			intervals [1219]:
				xmin = 209.7824
				xmax = 209.8124
				text = "EH1"
			intervals [1220]:
				xmin = 209.8124
				xmax = 209.8524
				text = "T"
			intervals [1221]:
				xmin = 209.8524
				xmax = 211.1067
				text = ""
			intervals [1222]:
				xmin = 211.1067
				xmax = 211.1667
				text = "D"
			intervals [1223]:
				xmin = 211.1667
				xmax = 211.1967
				text = "UW1"
			intervals [1224]:
				xmin = 211.1967
				xmax = 211.2267
				text = "Y"
			intervals [1225]:
				xmin = 211.2267
				xmax = 211.2867
				text = "UW1"
			intervals [1226]:
				xmin = 211.2867
				xmax = 211.3367
				text = "HH"
			intervals [1227]:
				xmin = 211.3367
				xmax = 211.3767
				text = "AE1"
			intervals [1228]:
				xmin = 211.3767
				xmax = 211.4467
				text = "V"
			intervals [1229]:
				xmin = 211.4467
				xmax = 211.4767
				text = "AH0"
			intervals [1230]:
				xmin = 211.4767
				xmax = 211.5867
				text = "sp"
			intervals [1231]:
				xmin = 211.5867
				xmax = 211.7067
				text = "P"
			intervals [1232]:
				xmin = 211.7067
				xmax = 211.8667
				text = "EH1"
			intervals [1233]:
				xmin = 211.8667
				xmax = 211.9467
				text = "T"
			intervals [1234]:
				xmin = 211.9467
				xmax = 212.0467
				text = "sp"
			intervals [1235]:
				xmin = 212.0467
				xmax = 216.1228
				text = ""
			intervals [1236]:
				xmin = 216.1228
				xmax = 216.1728
				text = "W"
			intervals [1237]:
				xmin = 216.1728
				xmax = 216.2228
				text = "AH1"
			intervals [1238]:
				xmin = 216.2228
				xmax = 216.2528
				text = "T"
			intervals [1239]:
				xmin = 216.2528
				xmax = 216.2828
				text = "sp"
			intervals [1240]:
				xmin = 216.2828
				xmax = 216.3128
				text = "D"
			intervals [1241]:
				xmin = 216.3128
				xmax = 216.3428
				text = "IH0"
			intervals [1242]:
				xmin = 216.3428
				xmax = 216.4028
				text = "D"
			intervals [1243]:
				xmin = 216.4028
				xmax = 216.4528
				text = "sp"
			intervals [1244]:
				xmin = 216.4528
				xmax = 216.5428
				text = "Y"
			intervals [1245]:
				xmin = 216.5428
				xmax = 216.5928
				text = "UW1"
			intervals [1246]:
				xmin = 216.5928
				xmax = 216.6228
				text = "sp"
			intervals [1247]:
				xmin = 216.6228
				xmax = 216.7028
				text = "Y"
			intervals [1248]:
				xmin = 216.7028
				xmax = 216.7828
				text = "UW1"
			intervals [1249]:
				xmin = 216.7828
				xmax = 216.8528
				text = "Z"
			intervals [1250]:
				xmin = 216.8528
				xmax = 216.8828
				text = "D"
			intervals [1251]:
				xmin = 216.8828
				xmax = 216.9228
				text = "T"
			intervals [1252]:
				xmin = 216.9228
				xmax = 216.9528
				text = "IH0"
			intervals [1253]:
				xmin = 216.9528
				xmax = 217.0228
				text = "sp"
			intervals [1254]:
				xmin = 217.0228
				xmax = 217.0928
				text = "HH"
			intervals [1255]:
				xmin = 217.0928
				xmax = 217.1228
				text = "AE1"
			intervals [1256]:
				xmin = 217.1228
				xmax = 217.1728
				text = "V"
			intervals [1257]:
				xmin = 217.1728
				xmax = 220.7926
				text = "sp"
			intervals [1258]:
				xmin = 220.7926
				xmax = 220.8826
				text = "W"
			intervals [1259]:
				xmin = 220.8826
				xmax = 221.0026
				text = "AH1"
			intervals [1260]:
				xmin = 221.0026
				xmax = 221.0926
				text = "N"
			intervals [1261]:
				xmin = 221.0926
				xmax = 221.1526
				text = "D"
			intervals [1262]:
				xmin = 221.1526
				xmax = 221.2726
				text = "ER0"
			intervals [1263]:
				xmin = 221.2726
				xmax = 221.4126
				text = "F"
			intervals [1264]:
				xmin = 221.4126
				xmax = 221.4426
				text = "AH0"
			intervals [1265]:
				xmin = 221.4426
				xmax = 221.6326
				text = "L"
			intervals [1266]:
				xmin = 221.6326
				xmax = 221.7726
				text = "sp"
			intervals [1267]:
				xmin = 221.7726
				xmax = 221.8226
				text = "W"
			intervals [1268]:
				xmin = 221.8226
				xmax = 221.8726
				text = "AH0"
			intervals [1269]:
				xmin = 221.8726
				xmax = 221.9326
				text = "Z"
			intervals [1270]:
				xmin = 221.9326
				xmax = 221.9926
				text = "HH"
			intervals [1271]:
				xmin = 221.9926
				xmax = 222.0726
				text = "IY1"
			intervals [1272]:
				xmin = 222.0726
				xmax = 222.1226
				text = "sp"
			intervals [1273]:
				xmin = 222.1226
				xmax = 222.1626
				text = "B"
			intervals [1274]:
				xmin = 222.1626
				xmax = 222.2226
				text = "IH1"
			intervals [1275]:
				xmin = 222.2226
				xmax = 222.4826
				text = "G"
			intervals [1276]:
				xmin = 222.4826
				xmax = 224.7733
				text = "sp"
			intervals [1277]:
				xmin = 224.7733
				xmax = 224.8533
				text = "D"
			intervals [1278]:
				xmin = 224.8533
				xmax = 224.9133
				text = "IH1"
			intervals [1279]:
				xmin = 224.9133
				xmax = 224.9633
				text = "D"
			intervals [1280]:
				xmin = 224.9633
				xmax = 224.9933
				text = "HH"
			intervals [1281]:
				xmin = 224.9933
				xmax = 225.1333
				text = "IY1"
			intervals [1282]:
				xmin = 225.1333
				xmax = 225.2033
				text = "IY1"
			intervals [1283]:
				xmin = 225.2033
				xmax = 225.2333
				text = "T"
			intervals [1284]:
				xmin = 225.2333
				xmax = 225.3433
				text = "AH0"
			intervals [1285]:
				xmin = 225.3433
				xmax = 225.4033
				text = "L"
			intervals [1286]:
				xmin = 225.4033
				xmax = 225.6233
				text = "AO1"
			intervals [1287]:
				xmin = 225.6233
				xmax = 225.7133
				text = "T"
			intervals [1288]:
				xmin = 225.7133
				xmax = 227.2042
				text = ""
			intervals [1289]:
				xmin = 227.2042
				xmax = 227.2342
				text = "sil"
			intervals [1290]:
				xmin = 227.2342
				xmax = 227.3342
				text = "W"
			intervals [1291]:
				xmin = 227.3342
				xmax = 227.3642
				text = "EH1"
			intervals [1292]:
				xmin = 227.3642
				xmax = 227.3942
				text = "N"
			intervals [1293]:
				xmin = 227.3942
				xmax = 227.4242
				text = "D"
			intervals [1294]:
				xmin = 227.4242
				xmax = 227.4542
				text = "IH0"
			intervals [1295]:
				xmin = 227.4542
				xmax = 227.5542
				text = "D"
			intervals [1296]:
				xmin = 227.5542
				xmax = 227.5842
				text = "Y"
			intervals [1297]:
				xmin = 227.5842
				xmax = 227.6142
				text = "UH1"
			intervals [1298]:
				xmin = 227.6142
				xmax = 227.6542
				text = "R"
			intervals [1299]:
				xmin = 227.6542
				xmax = 227.7742
				text = "S"
			intervals [1300]:
				xmin = 227.7742
				xmax = 227.8642
				text = "IH1"
			intervals [1301]:
				xmin = 227.8642
				xmax = 227.9642
				text = "S"
			intervals [1302]:
				xmin = 227.9642
				xmax = 228.0042
				text = "T"
			intervals [1303]:
				xmin = 228.0042
				xmax = 228.0442
				text = "ER0"
			intervals [1304]:
				xmin = 228.0442
				xmax = 228.1142
				text = "sp"
			intervals [1305]:
				xmin = 228.1142
				xmax = 228.1542
				text = "G"
			intervals [1306]:
				xmin = 228.1542
				xmax = 228.2242
				text = "EH1"
			intervals [1307]:
				xmin = 228.2242
				xmax = 228.2542
				text = "T"
			intervals [1308]:
				xmin = 228.2542
				xmax = 228.5042
				text = "sp"
			intervals [1309]:
				xmin = 228.5042
				xmax = 228.5342
				text = "AE1"
			intervals [1310]:
				xmin = 228.5342
				xmax = 228.6542
				text = "Z"
			intervals [1311]:
				xmin = 228.6542
				xmax = 228.6842
				text = "M"
			intervals [1312]:
				xmin = 228.6842
				xmax = 228.7142
				text = "AH0"
			intervals [1313]:
				xmin = 228.7142
				xmax = 237.7019
				text = "sp"
			intervals [1314]:
				xmin = 237.7019
				xmax = 238.1719
				text = "OW1"
			intervals [1315]:
				xmin = 238.1719
				xmax = 238.4719
				text = "sp"
			intervals [1316]:
				xmin = 238.4719
				xmax = 240.4445
				text = ""
			intervals [1317]:
				xmin = 240.4445
				xmax = 240.4745
				text = "HH"
			intervals [1318]:
				xmin = 240.4745
				xmax = 240.5045
				text = "AE1"
			intervals [1319]:
				xmin = 240.5045
				xmax = 240.5345
				text = "V"
			intervals [1320]:
				xmin = 240.5345
				xmax = 240.6445
				text = "sp"
			intervals [1321]:
				xmin = 240.6445
				xmax = 240.7645
				text = "Y"
			intervals [1322]:
				xmin = 240.7645
				xmax = 240.7945
				text = "UW1"
			intervals [1323]:
				xmin = 240.7945
				xmax = 240.9245
				text = "EH1"
			intervals [1324]:
				xmin = 240.9245
				xmax = 241.0545
				text = "V"
			intervals [1325]:
				xmin = 241.0545
				xmax = 241.3345
				text = "ER0"
			intervals [1326]:
				xmin = 241.3345
				xmax = 241.4004
				text = ""
			intervals [1327]:
				xmin = 241.4004
				xmax = 241.4304
				text = "sil"
			intervals [1328]:
				xmin = 241.4304
				xmax = 241.6104
				text = "AH1"
			intervals [1329]:
				xmin = 241.6104
				xmax = 241.9104
				text = "M"
			intervals [1330]:
				xmin = 241.9104
				xmax = 242.2631
				text = ""
			intervals [1331]:
				xmin = 242.2631
				xmax = 242.2931
				text = "W"
			intervals [1332]:
				xmin = 242.2931
				xmax = 242.3431
				text = "AO1"
			intervals [1333]:
				xmin = 242.3431
				xmax = 242.4431
				text = "N"
			intervals [1334]:
				xmin = 242.4431
				xmax = 242.5031
				text = "IH0"
			intervals [1335]:
				xmin = 242.5031
				xmax = 242.5331
				text = "D"
			intervals [1336]:
				xmin = 242.5331
				xmax = 242.5631
				text = "sp"
			intervals [1337]:
				xmin = 242.5631
				xmax = 242.6031
				text = "T"
			intervals [1338]:
				xmin = 242.6031
				xmax = 242.6431
				text = "IH0"
			intervals [1339]:
				xmin = 242.6431
				xmax = 242.6831
				text = "sp"
			intervals [1340]:
				xmin = 242.6831
				xmax = 242.7731
				text = "G"
			intervals [1341]:
				xmin = 242.7731
				xmax = 242.8331
				text = "IH1"
			intervals [1342]:
				xmin = 242.8331
				xmax = 242.8631
				text = "T"
			intervals [1343]:
				xmin = 242.8631
				xmax = 243.0731
				text = "sp"
			intervals [1344]:
				xmin = 243.0731
				xmax = 243.3331
				text = "EY1"
			intervals [1345]:
				xmin = 243.3331
				xmax = 243.3831
				text = "sp"
			intervals [1346]:
				xmin = 243.3831
				xmax = 243.4131
				text = "W"
			intervals [1347]:
				xmin = 243.4131
				xmax = 243.4431
				text = "IH1"
			intervals [1348]:
				xmin = 243.4431
				xmax = 243.6731
				text = "SH"
			intervals [1349]:
				xmin = 243.6731
				xmax = 243.8031
				text = "sp"
			intervals [1350]:
				xmin = 243.8031
				xmax = 244.3007
				text = ""
			intervals [1351]:
				xmin = 244.3007
				xmax = 244.3607
				text = "HH"
			intervals [1352]:
				xmin = 244.3607
				xmax = 244.4307
				text = "IY1"
			intervals [1353]:
				xmin = 244.4307
				xmax = 244.4707
				text = "R"
			intervals [1354]:
				xmin = 244.4707
				xmax = 244.5707
				text = "AY1"
			intervals [1355]:
				xmin = 244.5707
				xmax = 244.6007
				text = "spn"
			intervals [1356]:
				xmin = 244.6007
				xmax = 244.6907
				text = "HH"
			intervals [1357]:
				xmin = 244.6907
				xmax = 244.7207
				text = "OW1"
			intervals [1358]:
				xmin = 244.7207
				xmax = 244.8607
				text = "L"
			intervals [1359]:
				xmin = 244.8607
				xmax = 244.8907
				text = "D"
			intervals [1360]:
				xmin = 244.8907
				xmax = 244.9207
				text = "DH"
			intervals [1361]:
				xmin = 244.9207
				xmax = 244.9907
				text = "IH0"
			intervals [1362]:
				xmin = 244.9907
				xmax = 245.1307
				text = "S"
			intervals [1363]:
				xmin = 245.1307
				xmax = 245.2207
				text = "F"
			intervals [1364]:
				xmin = 245.2207
				xmax = 245.3307
				text = "AO1"
			intervals [1365]:
				xmin = 245.3307
				xmax = 245.4107
				text = "R"
			intervals [1366]:
				xmin = 245.4107
				xmax = 245.5307
				text = "Y"
			intervals [1367]:
				xmin = 245.5307
				xmax = 245.6107
				text = "UW1"
			intervals [1368]:
				xmin = 245.6107
				xmax = 246.0322
				text = "sp"
			intervals [1369]:
				xmin = 246.0322
				xmax = 246.0622
				text = "HH"
			intervals [1370]:
				xmin = 246.0622
				xmax = 246.0922
				text = "AE1"
			intervals [1371]:
				xmin = 246.0922
				xmax = 246.1222
				text = "V"
			intervals [1372]:
				xmin = 246.1222
				xmax = 246.1522
				text = "sp"
			intervals [1373]:
				xmin = 246.1522
				xmax = 246.2722
				text = "Y"
			intervals [1374]:
				xmin = 246.2722
				xmax = 246.3122
				text = "UW1"
			intervals [1375]:
				xmin = 246.3122
				xmax = 246.3622
				text = "EH1"
			intervals [1376]:
				xmin = 246.3622
				xmax = 246.4222
				text = "V"
			intervals [1377]:
				xmin = 246.4222
				xmax = 246.4822
				text = "ER0"
			intervals [1378]:
				xmin = 246.4822
				xmax = 246.6022
				text = "W"
			intervals [1379]:
				xmin = 246.6022
				xmax = 246.6722
				text = "AO1"
			intervals [1380]:
				xmin = 246.6722
				xmax = 246.7322
				text = "N"
			intervals [1381]:
				xmin = 246.7322
				xmax = 246.8122
				text = "IH0"
			intervals [1382]:
				xmin = 246.8122
				xmax = 246.8622
				text = "D"
			intervals [1383]:
				xmin = 246.8622
				xmax = 246.9022
				text = "T"
			intervals [1384]:
				xmin = 246.9022
				xmax = 246.9922
				text = "IH0"
			intervals [1385]:
				xmin = 246.9922
				xmax = 247.0422
				text = "G"
			intervals [1386]:
				xmin = 247.0422
				xmax = 247.1222
				text = "IH1"
			intervals [1387]:
				xmin = 247.1222
				xmax = 247.1822
				text = "T"
			intervals [1388]:
				xmin = 247.1822
				xmax = 247.2522
				text = "AH0"
			intervals [1389]:
				xmin = 247.2522
				xmax = 247.3022
				text = "sp"
			intervals [1390]:
				xmin = 247.3022
				xmax = 247.4222
				text = "W"
			intervals [1391]:
				xmin = 247.4222
				xmax = 247.6622
				text = "IH1"
			intervals [1392]:
				xmin = 247.6622
				xmax = 248.0322
				text = "SH"
			intervals [1393]:
				xmin = 248.0322
				xmax = 248.7946
				text = ""
			intervals [1394]:
				xmin = 248.7946
				xmax = 248.8646
				text = "W"
			intervals [1395]:
				xmin = 248.8646
				xmax = 248.9046
				text = "AH1"
			intervals [1396]:
				xmin = 248.9046
				xmax = 248.9346
				text = "T"
			intervals [1397]:
				xmin = 248.9346
				xmax = 248.9646
				text = "D"
			intervals [1398]:
				xmin = 248.9646
				xmax = 248.9946
				text = "UW1"
			intervals [1399]:
				xmin = 248.9946
				xmax = 249.0646
				text = "Y"
			intervals [1400]:
				xmin = 249.0646
				xmax = 249.1746
				text = "UW1"
			intervals [1401]:
				xmin = 249.1746
				xmax = 249.2246
				text = "W"
			intervals [1402]:
				xmin = 249.2246
				xmax = 249.2646
				text = "AH1"
			intervals [1403]:
				xmin = 249.2646
				xmax = 249.2946
				text = "T"
			intervals [1404]:
				xmin = 249.2946
				xmax = 249.3246
				text = "D"
			intervals [1405]:
				xmin = 249.3246
				xmax = 249.3546
				text = "UW1"
			intervals [1406]:
				xmin = 249.3546
				xmax = 249.4346
				text = "Y"
			intervals [1407]:
				xmin = 249.4346
				xmax = 249.4946
				text = "UW1"
			intervals [1408]:
				xmin = 249.4946
				xmax = 249.5646
				text = "D"
			intervals [1409]:
				xmin = 249.5646
				xmax = 249.7146
				text = "UW1"
			intervals [1410]:
				xmin = 249.7146
				xmax = 249.7446
				text = "T"
			intervals [1411]:
				xmin = 249.7446
				xmax = 249.8146
				text = "IH0"
			intervals [1412]:
				xmin = 249.8146
				xmax = 249.8946
				text = "G"
			intervals [1413]:
				xmin = 249.8946
				xmax = 249.9646
				text = "IH1"
			intervals [1414]:
				xmin = 249.9646
				xmax = 250.0146
				text = "T"
			intervals [1415]:
				xmin = 250.0146
				xmax = 250.0746
				text = "AH0"
			intervals [1416]:
				xmin = 250.0746
				xmax = 250.2246
				text = "W"
			intervals [1417]:
				xmin = 250.2246
				xmax = 250.3046
				text = "IH1"
			intervals [1418]:
				xmin = 250.3046
				xmax = 250.6846
				text = "SH"
			intervals [1419]:
				xmin = 250.6846
				xmax = 253.1646
				text = "sp"
			intervals [1420]:
				xmin = 253.1646
				xmax = 253.2246
				text = "AA1"
			intervals [1421]:
				xmin = 253.2246
				xmax = 253.3146
				text = "R"
			intervals [1422]:
				xmin = 253.3146
				xmax = 253.3746
				text = "DH"
			intervals [1423]:
				xmin = 253.3746
				xmax = 253.4046
				text = "EH1"
			intervals [1424]:
				xmin = 253.4046
				xmax = 253.4946
				text = "R"
			intervals [1425]:
				xmin = 253.4946
				xmax = 253.6046
				text = "S"
			intervals [1426]:
				xmin = 253.6046
				xmax = 253.6346
				text = "AH1"
			intervals [1427]:
				xmin = 253.6346
				xmax = 253.7046
				text = "M"
			intervals [1428]:
				xmin = 253.7046
				xmax = 253.7746
				text = "TH"
			intervals [1429]:
				xmin = 253.7746
				xmax = 253.8846
				text = "IH1"
			intervals [1430]:
				xmin = 253.8846
				xmax = 253.9846
				text = "NG"
			intervals [1431]:
				xmin = 253.9846
				xmax = 254.0746
				text = "Z"
			intervals [1432]:
				xmin = 254.0746
				xmax = 254.1546
				text = "Y"
			intervals [1433]:
				xmin = 254.1546
				xmax = 254.2046
				text = "UW1"
			intervals [1434]:
				xmin = 254.2046
				xmax = 254.2346
				text = "K"
			intervals [1435]:
				xmin = 254.2346
				xmax = 254.2646
				text = "AH0"
			intervals [1436]:
				xmin = 254.2646
				xmax = 254.3046
				text = "N"
			intervals [1437]:
				xmin = 254.3046
				xmax = 254.4046
				text = "D"
			intervals [1438]:
				xmin = 254.4046
				xmax = 254.7346
				text = "UW1"
			intervals [1439]:
				xmin = 254.7346
				xmax = 254.7746
				text = "sp"
			intervals [1440]:
				xmin = 254.7746
				xmax = 255.1816
				text = ""
			intervals [1441]:
				xmin = 255.1816
				xmax = 255.2416
				text = "T"
			intervals [1442]:
				xmin = 255.2416
				xmax = 255.2916
				text = "IH0"
			intervals [1443]:
				xmin = 255.2916
				xmax = 255.3816
				text = "G"
			intervals [1444]:
				xmin = 255.3816
				xmax = 255.4416
				text = "EH1"
			intervals [1445]:
				xmin = 255.4416
				xmax = 255.4916
				text = "T"
			intervals [1446]:
				xmin = 255.4916
				xmax = 255.5416
				text = "AH0"
			intervals [1447]:
				xmin = 255.5416
				xmax = 255.5816
				text = "sp"
			intervals [1448]:
				xmin = 255.5816
				xmax = 255.6516
				text = "W"
			intervals [1449]:
				xmin = 255.6516
				xmax = 255.7916
				text = "IH1"
			intervals [1450]:
				xmin = 255.7916
				xmax = 255.9016
				text = "SH"
			intervals [1451]:
				xmin = 255.9016
				xmax = 255.9416
				text = "AY1"
			intervals [1452]:
				xmin = 255.9416
				xmax = 256.0016
				text = "M"
			intervals [1453]:
				xmin = 256.0016
				xmax = 256.1116
				text = "IY1"
			intervals [1454]:
				xmin = 256.1116
				xmax = 256.1616
				text = "N"
			intervals [1455]:
				xmin = 256.1616
				xmax = 256.2016
				text = "IH0"
			intervals [1456]:
				xmin = 256.2016
				xmax = 256.2416
				text = "F"
			intervals [1457]:
				xmin = 256.2416
				xmax = 256.2816
				text = "Y"
			intervals [1458]:
				xmin = 256.2816
				xmax = 256.3116
				text = "UW1"
			intervals [1459]:
				xmin = 256.3116
				xmax = 256.4916
				text = "S"
			intervals [1460]:
				xmin = 256.4916
				xmax = 256.5716
				text = "IY1"
			intervals [1461]:
				xmin = 256.5716
				xmax = 256.6616
				text = "AH0"
			intervals [1462]:
				xmin = 256.6616
				xmax = 256.8016
				text = "W"
			intervals [1463]:
				xmin = 256.8016
				xmax = 256.9116
				text = "AY1"
			intervals [1464]:
				xmin = 256.9116
				xmax = 256.9416
				text = "T"
			intervals [1465]:
				xmin = 256.9416
				xmax = 257.0616
				text = "HH"
			intervals [1466]:
				xmin = 257.0616
				xmax = 257.2016
				text = "AO1"
			intervals [1467]:
				xmin = 257.2016
				xmax = 257.3116
				text = "R"
			intervals [1468]:
				xmin = 257.3116
				xmax = 257.4116
				text = "S"
			intervals [1469]:
				xmin = 257.4116
				xmax = 257.5316
				text = "ER0"
			intervals [1470]:
				xmin = 257.5316
				xmax = 257.6216
				text = "S"
			intervals [1471]:
				xmin = 257.6216
				xmax = 257.7316
				text = "AH1"
			intervals [1472]:
				xmin = 257.7316
				xmax = 257.7716
				text = "M"
			intervals [1473]:
				xmin = 257.7716
				xmax = 257.8016
				text = "TH"
			intervals [1474]:
				xmin = 257.8016
				xmax = 257.8416
				text = "IH0"
			intervals [1475]:
				xmin = 257.8416
				xmax = 257.9216
				text = "N"
			intervals [1476]:
				xmin = 257.9216
				xmax = 257.9716
				text = "D"
			intervals [1477]:
				xmin = 257.9716
				xmax = 258.0016
				text = "UW1"
			intervals [1478]:
				xmin = 258.0016
				xmax = 258.1016
				text = "Y"
			intervals [1479]:
				xmin = 258.1016
				xmax = 258.2116
				text = "UW1"
			intervals [1480]:
				xmin = 258.2116
				xmax = 258.2716
				text = "W"
			intervals [1481]:
				xmin = 258.2716
				xmax = 258.3816
				text = "IH1"
			intervals [1482]:
				xmin = 258.3816
				xmax = 258.7916
				text = "SH"
			intervals [1483]:
				xmin = 258.7916
				xmax = 260.2304
				text = ""
			intervals [1484]:
				xmin = 260.2304
				xmax = 260.3204
				text = "HH"
			intervals [1485]:
				xmin = 260.3204
				xmax = 260.3704
				text = "AW1"
			intervals [1486]:
				xmin = 260.3704
				xmax = 260.4104
				text = "D"
			intervals [1487]:
				xmin = 260.4104
				xmax = 260.4604
				text = "UW1"
			intervals [1488]:
				xmin = 260.4604
				xmax = 260.5404
				text = "Y"
			intervals [1489]:
				xmin = 260.5404
				xmax = 260.5804
				text = "UW1"
			intervals [1490]:
				xmin = 260.5804
				xmax = 260.6504
				text = "D"
			intervals [1491]:
				xmin = 260.6504
				xmax = 260.6904
				text = "UW1"
			intervals [1492]:
				xmin = 260.6904
				xmax = 260.7204
				text = "IH1"
			intervals [1493]:
				xmin = 260.7204
				xmax = 260.8104
				text = "T"
			intervals [1494]:
				xmin = 260.8104
				xmax = 260.8604
				text = "W"
			intervals [1495]:
				xmin = 260.8604
				xmax = 260.9004
				text = "AH1"
			intervals [1496]:
				xmin = 260.9004
				xmax = 260.9304
				text = "T"
			intervals [1497]:
				xmin = 260.9304
				xmax = 260.9604
				text = "D"
			intervals [1498]:
				xmin = 260.9604
				xmax = 261.0004
				text = "UW1"
			intervals [1499]:
				xmin = 261.0004
				xmax = 261.0504
				text = "Y"
			intervals [1500]:
				xmin = 261.0504
				xmax = 261.0804
				text = "UW1"
			intervals [1501]:
				xmin = 261.0804
				xmax = 261.2804
				text = "S"
			intervals [1502]:
				xmin = 261.2804
				xmax = 261.6104
				text = "EY1"
			intervals [1503]:
				xmin = 261.6104
				xmax = 264.4386
				text = "sp"
			intervals [1504]:
				xmin = 264.4386
				xmax = 264.4886
				text = "D"
			intervals [1505]:
				xmin = 264.4886
				xmax = 264.5586
				text = "UW1"
			intervals [1506]:
				xmin = 264.5586
				xmax = 264.7286
				text = "Y"
			intervals [1507]:
				xmin = 264.7286
				xmax = 264.8186
				text = "UW1"
			intervals [1508]:
				xmin = 264.8186
				xmax = 264.9186
				text = "sp"
			intervals [1509]:
				xmin = 264.9186
				xmax = 265.2086
				text = "AH1"
			intervals [1510]:
				xmin = 265.2086
				xmax = 265.4786
				text = "M"
			intervals [1511]:
				xmin = 265.4786
				xmax = 266.0113
				text = ""
			intervals [1512]:
				xmin = 266.0113
				xmax = 266.0613
				text = "W"
			intervals [1513]:
				xmin = 266.0613
				xmax = 266.1113
				text = "AH1"
			intervals [1514]:
				xmin = 266.1113
				xmax = 266.1413
				text = "T"
			intervals [1515]:
				xmin = 266.1413
				xmax = 266.2013
				text = "IH1"
			intervals [1516]:
				xmin = 266.2013
				xmax = 266.2613
				text = "Z"
			intervals [1517]:
				xmin = 266.2613
				xmax = 266.3713
				text = "S"
			intervals [1518]:
				xmin = 266.3713
				xmax = 266.4513
				text = "AH1"
			intervals [1519]:
				xmin = 266.4513
				xmax = 266.4813
				text = "M"
			intervals [1520]:
				xmin = 266.4813
				xmax = 266.5513
				text = "TH"
			intervals [1521]:
				xmin = 266.5513
				xmax = 266.5813
				text = "IH0"
			intervals [1522]:
				xmin = 266.5813
				xmax = 266.6313
				text = "NG"
			intervals [1523]:
				xmin = 266.6313
				xmax = 266.6913
				text = "EH1"
			intervals [1524]:
				xmin = 266.6913
				xmax = 266.7413
				text = "L"
			intervals [1525]:
				xmin = 266.7413
				xmax = 266.8713
				text = "S"
			intervals [1526]:
				xmin = 266.8713
				xmax = 266.9313
				text = "Y"
			intervals [1527]:
				xmin = 266.9313
				xmax = 266.9713
				text = "UW1"
			intervals [1528]:
				xmin = 266.9713
				xmax = 267.0013
				text = "K"
			intervals [1529]:
				xmin = 267.0013
				xmax = 267.0313
				text = "AH0"
			intervals [1530]:
				xmin = 267.0313
				xmax = 267.1313
				text = "N"
			intervals [1531]:
				xmin = 267.1313
				xmax = 267.1613
				text = "sp"
			intervals [1532]:
				xmin = 267.1613
				xmax = 267.2313
				text = "W"
			intervals [1533]:
				xmin = 267.2313
				xmax = 267.3513
				text = "IH1"
			intervals [1534]:
				xmin = 267.3513
				xmax = 267.5213
				text = "SH"
			intervals [1535]:
				xmin = 267.5213
				xmax = 267.5613
				text = "AA1"
			intervals [1536]:
				xmin = 267.5613
				xmax = 267.7213
				text = "N"
			intervals [1537]:
				xmin = 267.7213
				xmax = 270.9252
				text = "sp"
			intervals [1538]:
				xmin = 270.9252
				xmax = 270.9652
				text = "G"
			intervals [1539]:
				xmin = 270.9652
				xmax = 271.1552
				text = "UH1"
			intervals [1540]:
				xmin = 271.1552
				xmax = 271.1952
				text = "D"
			intervals [1541]:
				xmin = 271.1952
				xmax = 271.3352
				text = "HH"
			intervals [1542]:
				xmin = 271.3352
				xmax = 271.3852
				text = "AW1"
			intervals [1543]:
				xmin = 271.3852
				xmax = 271.4252
				text = "D"
			intervals [1544]:
				xmin = 271.4252
				xmax = 271.4752
				text = "UW1"
			intervals [1545]:
				xmin = 271.4752
				xmax = 271.5452
				text = "Y"
			intervals [1546]:
				xmin = 271.5452
				xmax = 271.6052
				text = "UW1"
			intervals [1547]:
				xmin = 271.6052
				xmax = 271.6552
				text = "D"
			intervals [1548]:
				xmin = 271.6552
				xmax = 271.7852
				text = "UW1"
			intervals [1549]:
				xmin = 271.7852
				xmax = 271.8452
				text = "DH"
			intervals [1550]:
				xmin = 271.8452
				xmax = 271.9452
				text = "AE1"
			intervals [1551]:
				xmin = 271.9452
				xmax = 272.0252
				text = "T"
			intervals [1552]:
				xmin = 272.0252
				xmax = 272.2652
				text = "sp"
			intervals [1553]:
				xmin = 272.2652
				xmax = 274.4628
				text = ""
			intervals [1554]:
				xmin = 274.4628
				xmax = 274.5528
				text = "AE1"
			intervals [1555]:
				xmin = 274.5528
				xmax = 274.6228
				text = "N"
			intervals [1556]:
				xmin = 274.6228
				xmax = 274.6628
				text = "DH"
			intervals [1557]:
				xmin = 274.6628
				xmax = 274.7228
				text = "EH1"
			intervals [1558]:
				xmin = 274.7228
				xmax = 274.7528
				text = "N"
			intervals [1559]:
				xmin = 274.7528
				xmax = 274.8428
				text = "M"
			intervals [1560]:
				xmin = 274.8428
				xmax = 274.9428
				text = "EY1"
			intervals [1561]:
				xmin = 274.9428
				xmax = 275.0328
				text = "K"
			intervals [1562]:
				xmin = 275.0328
				xmax = 275.1028
				text = "Y"
			intervals [1563]:
				xmin = 275.1028
				xmax = 275.1328
				text = "UH1"
			intervals [1564]:
				xmin = 275.1328
				xmax = 275.1728
				text = "R"
			intervals [1565]:
				xmin = 275.1728
				xmax = 275.2728
				text = "W"
			intervals [1566]:
				xmin = 275.2728
				xmax = 275.3728
				text = "IH1"
			intervals [1567]:
				xmin = 275.3728
				xmax = 275.8028
				text = "SH"
			intervals [1568]:
				xmin = 275.8028
				xmax = 276.6637
				text = ""
			intervals [1569]:
				xmin = 276.6637
				xmax = 277.0037
				text = "AH1"
			intervals [1570]:
				xmin = 277.0037
				xmax = 277.1737
				text = "M"
			intervals [1571]:
				xmin = 277.1737
				xmax = 277.9087
				text = ""
			intervals [1572]:
				xmin = 277.9087
				xmax = 277.9387
				text = "sil"
			intervals [1573]:
				xmin = 277.9387
				xmax = 278.0387
				text = "HH"
			intervals [1574]:
				xmin = 278.0387
				xmax = 278.0787
				text = "AE1"
			intervals [1575]:
				xmin = 278.0787
				xmax = 278.1187
				text = "V"
			intervals [1576]:
				xmin = 278.1187
				xmax = 278.2287
				text = "Y"
			intervals [1577]:
				xmin = 278.2287
				xmax = 278.2587
				text = "UW1"
			intervals [1578]:
				xmin = 278.2587
				xmax = 278.2987
				text = "EH1"
			intervals [1579]:
				xmin = 278.2987
				xmax = 278.3387
				text = "V"
			intervals [1580]:
				xmin = 278.3387
				xmax = 278.3987
				text = "ER0"
			intervals [1581]:
				xmin = 278.3987
				xmax = 278.4387
				text = "HH"
			intervals [1582]:
				xmin = 278.4387
				xmax = 278.4987
				text = "AE1"
			intervals [1583]:
				xmin = 278.4987
				xmax = 278.5387
				text = "D"
			intervals [1584]:
				xmin = 278.5387
				xmax = 278.5887
				text = "HH"
			intervals [1585]:
				xmin = 278.5887
				xmax = 278.6187
				text = "W"
			intervals [1586]:
				xmin = 278.6187
				xmax = 278.6587
				text = "AH1"
			intervals [1587]:
				xmin = 278.6587
				xmax = 278.6887
				text = "N"
			intervals [1588]:
				xmin = 278.6887
				xmax = 278.7187
				text = "AH0"
			intervals [1589]:
				xmin = 278.7187
				xmax = 278.7487
				text = "V"
			intervals [1590]:
				xmin = 278.7487
				xmax = 278.7787
				text = "DH"
			intervals [1591]:
				xmin = 278.7787
				xmax = 278.8587
				text = "IY1"
			intervals [1592]:
				xmin = 278.8587
				xmax = 278.9687
				text = "Z"
			intervals [1593]:
				xmin = 278.9687
				xmax = 279.0487
				text = "TH"
			intervals [1594]:
				xmin = 279.0487
				xmax = 279.1687
				text = "IH1"
			intervals [1595]:
				xmin = 279.1687
				xmax = 279.2587
				text = "NG"
			intervals [1596]:
				xmin = 279.2587
				xmax = 279.3087
				text = "Z"
			intervals [1597]:
				xmin = 279.3087
				xmax = 279.4087
				text = "ER0"
			intervals [1598]:
				xmin = 279.4087
				xmax = 279.4787
				text = "AW1"
			intervals [1599]:
				xmin = 279.4787
				xmax = 279.5287
				text = "N"
			intervals [1600]:
				xmin = 279.5287
				xmax = 279.5787
				text = "D"
			intervals [1601]:
				xmin = 279.5787
				xmax = 279.6087
				text = "Y"
			intervals [1602]:
				xmin = 279.6087
				xmax = 279.6487
				text = "UH1"
			intervals [1603]:
				xmin = 279.6487
				xmax = 279.6887
				text = "R"
			intervals [1604]:
				xmin = 279.6887
				xmax = 280.0387
				text = "AY1"
			intervals [1605]:
				xmin = 280.0387
				xmax = 280.1587
				text = "F"
			intervals [1606]:
				xmin = 280.1587
				xmax = 280.3787
				text = "AA1"
			intervals [1607]:
				xmin = 280.3787
				xmax = 280.4087
				text = "L"
			intervals [1608]:
				xmin = 280.4087
				xmax = 280.6887
				text = "AW1"
			intervals [1609]:
				xmin = 280.6887
				xmax = 280.7187
				text = "T"
			intervals [1610]:
				xmin = 280.7187
				xmax = 280.8287
				text = "sp"
			intervals [1611]:
				xmin = 280.8287
				xmax = 281.456
				text = ""
			intervals [1612]:
				xmin = 281.456
				xmax = 281.566
				text = "K"
			intervals [1613]:
				xmin = 281.566
				xmax = 281.596
				text = "AE1"
			intervals [1614]:
				xmin = 281.596
				xmax = 281.656
				text = "N"
			intervals [1615]:
				xmin = 281.656
				xmax = 281.716
				text = "Y"
			intervals [1616]:
				xmin = 281.716
				xmax = 281.816
				text = "UW1"
			intervals [1617]:
				xmin = 281.816
				xmax = 281.876
				text = "W"
			intervals [1618]:
				xmin = 281.876
				xmax = 281.986
				text = "IH1"
			intervals [1619]:
				xmin = 281.986
				xmax = 282.126
				text = "SH"
			intervals [1620]:
				xmin = 282.126
				xmax = 282.156
				text = "AA1"
			intervals [1621]:
				xmin = 282.156
				xmax = 282.306
				text = "N"
			intervals [1622]:
				xmin = 282.306
				xmax = 282.346
				text = "DH"
			intervals [1623]:
				xmin = 282.346
				xmax = 282.376
				text = "AH0"
			intervals [1624]:
				xmin = 282.376
				xmax = 282.716
				text = "M"
			intervals [1625]:
				xmin = 282.716
				xmax = 285.7738
				text = ""
			intervals [1626]:
				xmin = 285.7738
				xmax = 285.8038
				text = "sil"
			intervals [1627]:
				xmin = 285.8038
				xmax = 286.0438
				text = "AH1"
			intervals [1628]:
				xmin = 286.0438
				xmax = 286.1138
				text = "M"
			intervals [1629]:
				xmin = 286.1138
				xmax = 286.9991
				text = "sp"
			intervals [1630]:
				xmin = 286.9991
				xmax = 287.0891
				text = "HH"
			intervals [1631]:
				xmin = 287.0891
				xmax = 287.1291
				text = "W"
			intervals [1632]:
				xmin = 287.1291
				xmax = 287.1691
				text = "AH1"
			intervals [1633]:
				xmin = 287.1691
				xmax = 287.1991
				text = "T"
			intervals [1634]:
				xmin = 287.1991
				xmax = 287.2291
				text = "D"
			intervals [1635]:
				xmin = 287.2291
				xmax = 287.2591
				text = "UW1"
			intervals [1636]:
				xmin = 287.2591
				xmax = 287.3391
				text = "Y"
			intervals [1637]:
				xmin = 287.3391
				xmax = 287.3991
				text = "UW1"
			intervals [1638]:
				xmin = 287.3991
				xmax = 287.4591
				text = "D"
			intervals [1639]:
				xmin = 287.4591
				xmax = 287.5991
				text = "UW1"
			intervals [1640]:
				xmin = 287.5991
				xmax = 287.6491
				text = "AO1"
			intervals [1641]:
				xmin = 287.6491
				xmax = 287.7891
				text = "N"
			intervals [1642]:
				xmin = 287.7891
				xmax = 287.8191
				text = "DH"
			intervals [1643]:
				xmin = 287.8191
				xmax = 287.9391
				text = "AH1"
			intervals [1644]:
				xmin = 287.9391
				xmax = 287.9691
				text = "sp"
			intervals [1645]:
				xmin = 287.9691
				xmax = 288.0291
				text = "HH"
			intervals [1646]:
				xmin = 288.0291
				xmax = 288.0691
				text = "W"
			intervals [1647]:
				xmin = 288.0691
				xmax = 288.1091
				text = "IH1"
			intervals [1648]:
				xmin = 288.1091
				xmax = 288.1991
				text = "N"
			intervals [1649]:
				xmin = 288.1991
				xmax = 288.2891
				text = "Y"
			intervals [1650]:
				xmin = 288.2891
				xmax = 288.3791
				text = "UW1"
			intervals [1651]:
				xmin = 288.3791
				xmax = 288.4491
				text = "HH"
			intervals [1652]:
				xmin = 288.4491
				xmax = 288.4991
				text = "AE1"
			intervals [1653]:
				xmin = 288.4991
				xmax = 288.5391
				text = "V"
			intervals [1654]:
				xmin = 288.5391
				xmax = 288.6291
				text = "F"
			intervals [1655]:
				xmin = 288.6291
				xmax = 288.6791
				text = "R"
			intervals [1656]:
				xmin = 288.6791
				xmax = 288.8091
				text = "AY1"
			intervals [1657]:
				xmin = 288.8091
				xmax = 288.8891
				text = "D"
			intervals [1658]:
				xmin = 288.8891
				xmax = 289.0191
				text = "CH"
			intervals [1659]:
				xmin = 289.0191
				xmax = 289.0791
				text = "IH1"
			intervals [1660]:
				xmin = 289.0791
				xmax = 289.1991
				text = "K"
			intervals [1661]:
				xmin = 289.1991
				xmax = 289.2591
				text = "AH0"
			intervals [1662]:
				xmin = 289.2591
				xmax = 289.3391
				text = "N"
			intervals [1663]:
				xmin = 289.3391
				xmax = 289.3991
				text = "F"
			intervals [1664]:
				xmin = 289.3991
				xmax = 289.4291
				text = "R"
			intervals [1665]:
				xmin = 289.4291
				xmax = 289.5091
				text = "ER0"
			intervals [1666]:
				xmin = 289.5091
				xmax = 289.6291
				text = "S"
			intervals [1667]:
				xmin = 289.6291
				xmax = 289.7191
				text = "AH1"
			intervals [1668]:
				xmin = 289.7191
				xmax = 289.8291
				text = "P"
			intervals [1669]:
				xmin = 289.8291
				xmax = 290.0191
				text = "ER0"
			intervals [1670]:
				xmin = 290.0191
				xmax = 290.1191
				text = "IH1"
			intervals [1671]:
				xmin = 290.1191
				xmax = 290.1491
				text = "Z"
			intervals [1672]:
				xmin = 290.1491
				xmax = 290.1791
				text = "AH0"
			intervals [1673]:
				xmin = 290.1791
				xmax = 290.2091
				text = "N"
			intervals [1674]:
				xmin = 290.2091
				xmax = 290.2391
				text = "T"
			intervals [1675]:
				xmin = 290.2391
				xmax = 290.2691
				text = "DH"
			intervals [1676]:
				xmin = 290.2691
				xmax = 290.2991
				text = "EH1"
			intervals [1677]:
				xmin = 290.2991
				xmax = 290.3691
				text = "R"
			intervals [1678]:
				xmin = 290.3691
				xmax = 290.4691
				text = "S"
			intervals [1679]:
				xmin = 290.4691
				xmax = 290.5191
				text = "AH1"
			intervals [1680]:
				xmin = 290.5191
				xmax = 290.6191
				text = "M"
			intervals [1681]:
				xmin = 290.6191
				xmax = 290.7091
				text = "W"
			intervals [1682]:
				xmin = 290.7091
				xmax = 290.7791
				text = "EY1"
			intervals [1683]:
				xmin = 290.7791
				xmax = 290.8491
				text = "Y"
			intervals [1684]:
				xmin = 290.8491
				xmax = 290.8791
				text = "UW1"
			intervals [1685]:
				xmin = 290.8791
				xmax = 290.9091
				text = "K"
			intervals [1686]:
				xmin = 290.9091
				xmax = 290.9391
				text = "AH0"
			intervals [1687]:
				xmin = 290.9391
				xmax = 290.9691
				text = "N"
			intervals [1688]:
				xmin = 290.9691
				xmax = 291.0591
				text = "M"
			intervals [1689]:
				xmin = 291.0591
				xmax = 291.1291
				text = "EY1"
			intervals [1690]:
				xmin = 291.1291
				xmax = 291.1991
				text = "K"
			intervals [1691]:
				xmin = 291.1991
				xmax = 291.2591
				text = "AH0"
			intervals [1692]:
				xmin = 291.2591
				xmax = 291.3791
				text = "W"
			intervals [1693]:
				xmin = 291.3791
				xmax = 291.4991
				text = "IH1"
			intervals [1694]:
				xmin = 291.4991
				xmax = 291.9091
				text = "SH"
			intervals [1695]:
				xmin = 291.9091
				xmax = 298.7519
				text = ""
			intervals [1696]:
				xmin = 298.7519
				xmax = 298.7919
				text = "HH"
			intervals [1697]:
				xmin = 298.7919
				xmax = 298.8219
				text = "W"
			intervals [1698]:
				xmin = 298.8219
				xmax = 298.8819
				text = "AH1"
			intervals [1699]:
				xmin = 298.8819
				xmax = 298.9219
				text = "T"
			intervals [1700]:
				xmin = 298.9219
				xmax = 299.0419
				text = "HH"
			intervals [1701]:
				xmin = 299.0419
				xmax = 299.0719
				text = "AE1"
			intervals [1702]:
				xmin = 299.0719
				xmax = 299.1019
				text = "P"
			intervals [1703]:
				xmin = 299.1019
				xmax = 299.1319
				text = "AH0"
			intervals [1704]:
				xmin = 299.1319
				xmax = 299.1619
				text = "N"
			intervals [1705]:
				xmin = 299.1619
				xmax = 299.2419
				text = "Z"
			intervals [1706]:
				xmin = 299.2419
				xmax = 299.3119
				text = "T"
			intervals [1707]:
				xmin = 299.3119
				xmax = 299.3419
				text = "AH0"
			intervals [1708]:
				xmin = 299.3419
				xmax = 299.3819
				text = "DH"
			intervals [1709]:
				xmin = 299.3819
				xmax = 299.4119
				text = "AH0"
			intervals [1710]:
				xmin = 299.4119
				xmax = 299.5219
				text = "W"
			intervals [1711]:
				xmin = 299.5219
				xmax = 299.5719
				text = "AH1"
			intervals [1712]:
				xmin = 299.5719
				xmax = 299.6419
				text = "N"
			intervals [1713]:
				xmin = 299.6419
				xmax = 299.6819
				text = "HH"
			intervals [1714]:
				xmin = 299.6819
				xmax = 299.7219
				text = "UW1"
			intervals [1715]:
				xmin = 299.7219
				xmax = 299.7919
				text = "G"
			intervals [1716]:
				xmin = 299.7919
				xmax = 299.8619
				text = "IH1"
			intervals [1717]:
				xmin = 299.8619
				xmax = 299.9519
				text = "T"
			intervals [1718]:
				xmin = 299.9519
				xmax = 300.0219
				text = "S"
			intervals [1719]:
				xmin = 300.0219
				xmax = 300.0519
				text = "DH"
			intervals [1720]:
				xmin = 300.0519
				xmax = 300.0919
				text = "AH0"
			intervals [1721]:
				xmin = 300.0919
				xmax = 300.1719
				text = "L"
			intervals [1722]:
				xmin = 300.1719
				xmax = 300.2619
				text = "IH1"
			intervals [1723]:
				xmin = 300.2619
				xmax = 300.2919
				text = "T"
			intervals [1724]:
				xmin = 300.2919
				xmax = 300.3619
				text = "AH0"
			intervals [1725]:
				xmin = 300.3619
				xmax = 300.4019
				text = "L"
			intervals [1726]:
				xmin = 300.4019
				xmax = 300.5819
				text = "EH1"
			intervals [1727]:
				xmin = 300.5819
				xmax = 300.6219
				text = "N"
			intervals [1728]:
				xmin = 300.6219
				xmax = 300.7519
				text = "D"
			intervals [1729]:
				xmin = 300.7519
				xmax = 302.5549
				text = "sp"
			intervals [1730]:
				xmin = 302.5549
				xmax = 303.0549
				text = "OW1"
			intervals [1731]:
				xmin = 303.0549
				xmax = 304.1689
				text = "sp"
			intervals [1732]:
				xmin = 304.1689
				xmax = 304.2389
				text = "D"
			intervals [1733]:
				xmin = 304.2389
				xmax = 304.2789
				text = "UW1"
			intervals [1734]:
				xmin = 304.2789
				xmax = 304.4189
				text = "Y"
			intervals [1735]:
				xmin = 304.4189
				xmax = 304.4589
				text = "UW1"
			intervals [1736]:
				xmin = 304.4589
				xmax = 304.5089
				text = "G"
			intervals [1737]:
				xmin = 304.5089
				xmax = 304.5989
				text = "IH1"
			intervals [1738]:
				xmin = 304.5989
				xmax = 304.6689
				text = "T"
			intervals [1739]:
				xmin = 304.6689
				xmax = 304.7089
				text = "T"
			intervals [1740]:
				xmin = 304.7089
				xmax = 304.7689
				text = "AH0"
			intervals [1741]:
				xmin = 304.7689
				xmax = 304.8789
				text = "W"
			intervals [1742]:
				xmin = 304.8789
				xmax = 304.9989
				text = "IH1"
			intervals [1743]:
				xmin = 304.9989
				xmax = 305.1389
				text = "SH"
			intervals [1744]:
				xmin = 305.1389
				xmax = 305.1689
				text = "IH0"
			intervals [1745]:
				xmin = 305.1689
				xmax = 305.3089
				text = "F"
			intervals [1746]:
				xmin = 305.3089
				xmax = 305.5189
				text = "AH1"
			intervals [1747]:
				xmin = 305.5189
				xmax = 305.6239
				text = ""
			intervals [1748]:
				xmin = 305.6239
				xmax = 305.7539
				text = "IH1"
			intervals [1749]:
				xmin = 305.7539
				xmax = 305.7839
				text = "F"
			intervals [1750]:
				xmin = 305.7839
				xmax = 305.8439
				text = "sp"
			intervals [1751]:
				xmin = 305.8439
				xmax = 305.8839
				text = "HH"
			intervals [1752]:
				xmin = 305.8839
				xmax = 305.9439
				text = "W"
			intervals [1753]:
				xmin = 305.9439
				xmax = 306.0039
				text = "AH1"
			intervals [1754]:
				xmin = 306.0039
				xmax = 306.0339
				text = "N"
			intervals [1755]:
				xmin = 306.0339
				xmax = 306.0639
[truncated: 1,598,004 more chars]
