# Supplementary material for: Considering Performance in the Automated and Manual Coding of Sociolinguistic Variables: Lessons From Variable (ING)
Source: Front Artif Intell. 2021 Apr 29;4:648543. doi: 10.3389/frai.2021.648543 (PMC8117961; doi:10.3389/frai.2021.648543)
Supplement: Supplementary file 5 [file Data_Sheet_5.ZIP › CORAAL_VARAligned_as_TextGrids_p1/DCA_se3_ag3_m_02_1.TextGrid]

File type = "ooTextFile"
Object class = "TextGrid"

xmin = 0.0
xmax = 629.9949886621315
tiers? <exists>
size = 4
item []:
	item [1]:
		class = "IntervalTier"
		name = "DCA_int_01 - words"
		xmin = 0.0
		xmax = 629.9949886621315
		intervals: size = 1005
			intervals [1]:
				xmin = 0.0
				xmax = 0.0013
				text = ""
			intervals [2]:
				xmin = 0.0013
				xmax = 0.1713
				text = "what"
			intervals [3]:
				xmin = 0.1713
				xmax = 0.2013
				text = ""
			intervals [4]:
				xmin = 0.2013
				xmax = 0.6013
				text = "kinds"
			intervals [5]:
				xmin = 0.6013
				xmax = 0.6713
				text = "of"
			intervals [6]:
				xmin = 0.6713
				xmax = 0.7013
				text = ""
			intervals [7]:
				xmin = 0.7013
				xmax = 1.1013
				text = "games"
			intervals [8]:
				xmin = 1.1013
				xmax = 1.1813
				text = "you"
			intervals [9]:
				xmin = 1.1813
				xmax = 1.3913
				text = "used"
			intervals [10]:
				xmin = 1.3913
				xmax = 1.4613
				text = "to"
			intervals [11]:
				xmin = 1.4613
				xmax = 1.7313
				text = "play"
			intervals [12]:
				xmin = 1.7313
				xmax = 1.8713
				text = "as"
			intervals [13]:
				xmin = 1.8713
				xmax = 1.9313
				text = "a"
			intervals [14]:
				xmin = 1.9313
				xmax = 2.1913
				text = "kid"
			intervals [15]:
				xmin = 2.1913
				xmax = 8.1144
				text = ""
			intervals [16]:
				xmin = 8.1144
				xmax = 8.3544
				text = "i"
			intervals [17]:
				xmin = 8.3544
				xmax = 8.3844
				text = ""
			intervals [18]:
				xmin = 8.3844
				xmax = 8.4844
				text = "uh"
			intervals [19]:
				xmin = 8.4844
				xmax = 8.5344
				text = ""
			intervals [20]:
				xmin = 8.5344
				xmax = 8.7244
				text = "what"
			intervals [21]:
				xmin = 8.7244
				xmax = 8.7644
				text = ""
			intervals [22]:
				xmin = 8.7644
				xmax = 8.9944
				text = "kind"
			intervals [23]:
				xmin = 8.9944
				xmax = 9.0244
				text = ""
			intervals [24]:
				xmin = 9.0244
				xmax = 9.3244
				text = "of"
			intervals [25]:
				xmin = 9.3244
				xmax = 9.5244
				text = "uh"
			intervals [26]:
				xmin = 9.5244
				xmax = 9.5844
				text = ""
			intervals [27]:
				xmin = 9.5844
				xmax = 9.7644
				text = "what"
			intervals [28]:
				xmin = 9.7644
				xmax = 9.8244
				text = "s"
			intervals [29]:
				xmin = 9.8244
				xmax = 9.8544
				text = ""
			intervals [30]:
				xmin = 9.8544
				xmax = 10.2444
				text = "mumblety"
			intervals [31]:
				xmin = 10.2444
				xmax = 10.2944
				text = ""
			intervals [32]:
				xmin = 10.2944
				xmax = 10.5344
				text = "peg"
			intervals [33]:
				xmin = 10.5344
				xmax = 13.6063
				text = ""
			intervals [34]:
				xmin = 13.6063
				xmax = 13.7663
				text = "what"
			intervals [35]:
				xmin = 13.7663
				xmax = 13.8263
				text = "do"
			intervals [36]:
				xmin = 13.8263
				xmax = 13.9063
				text = "you"
			intervals [37]:
				xmin = 13.9063
				xmax = 14.0463
				text = "do"
			intervals [38]:
				xmin = 14.0463
				xmax = 14.0763
				text = ""
			intervals [39]:
				xmin = 14.0763
				xmax = 14.1663
				text = "with"
			intervals [40]:
				xmin = 14.1663
				xmax = 14.2263
				text = "it"
			intervals [41]:
				xmin = 14.2263
				xmax = 23.1035
				text = ""
			intervals [42]:
				xmin = 23.1035
				xmax = 23.3035
				text = "hm"
			intervals [43]:
				xmin = 23.3035
				xmax = 23.8037
				text = ""
			intervals [44]:
				xmin = 23.8037
				xmax = 23.9037
				text = "how"
			intervals [45]:
				xmin = 23.9037
				xmax = 23.9537
				text = ""
			intervals [46]:
				xmin = 23.9537
				xmax = 24.0137
				text = "do"
			intervals [47]:
				xmin = 24.0137
				xmax = 24.1837
				text = "you"
			intervals [48]:
				xmin = 24.1837
				xmax = 24.3137
				text = "win"
			intervals [49]:
				xmin = 24.3137
				xmax = 24.3437
				text = ""
			intervals [50]:
				xmin = 24.3437
				xmax = 24.4037
				text = "or"
			intervals [51]:
				xmin = 24.4037
				xmax = 24.4437
				text = ""
			intervals [52]:
				xmin = 24.4437
				xmax = 24.8337
				text = "lose"
			intervals [53]:
				xmin = 24.8337
				xmax = 32.6847
				text = ""
			intervals [54]:
				xmin = 32.6847
				xmax = 33.1447
				text = "mm-hm"
			intervals [55]:
				xmin = 33.1447
				xmax = 34.1733
				text = ""
			intervals [56]:
				xmin = 34.1733
				xmax = 34.2933
				text = "once"
			intervals [57]:
				xmin = 34.2933
				xmax = 34.3233
				text = ""
			intervals [58]:
				xmin = 34.3233
				xmax = 34.4433
				text = "you"
			intervals [59]:
				xmin = 34.4433
				xmax = 34.6233
				text = "get"
			intervals [60]:
				xmin = 34.6233
				xmax = 34.7233
				text = "the"
			intervals [61]:
				xmin = 34.7233
				xmax = 34.7533
				text = ""
			intervals [62]:
				xmin = 34.7533
				xmax = 34.9133
				text = "move"
			intervals [63]:
				xmin = 34.9133
				xmax = 35.4533
				text = ""
			intervals [64]:
				xmin = 35.4533
				xmax = 35.4833
				text = "<unk>"
			intervals [65]:
				xmin = 35.4833
				xmax = 35.6633
				text = ""
			intervals [66]:
				xmin = 35.6633
				xmax = 35.8333
				text = "there"
			intervals [67]:
				xmin = 35.8333
				xmax = 35.8633
				text = ""
			intervals [68]:
				xmin = 35.8633
				xmax = 36.1433
				text = "different"
			intervals [69]:
				xmin = 36.1433
				xmax = 36.2333
				text = ""
			intervals [70]:
				xmin = 36.2333
				xmax = 36.5533
				text = "points"
			intervals [71]:
				xmin = 36.5533
				xmax = 36.5833
				text = ""
			intervals [72]:
				xmin = 36.5833
				xmax = 36.7533
				text = "to"
			intervals [73]:
				xmin = 36.7533
				xmax = 36.8633
				text = ""
			intervals [74]:
				xmin = 36.8633
				xmax = 36.9633
				text = "it"
			intervals [75]:
				xmin = 36.9633
				xmax = 37.0233
				text = ""
			intervals [76]:
				xmin = 37.0233
				xmax = 37.0733
				text = "or"
			intervals [77]:
				xmin = 37.0733
				xmax = 42.6219
				text = ""
			intervals [78]:
				xmin = 42.6219
				xmax = 42.8319
				text = "mm-hm"
			intervals [79]:
				xmin = 42.8319
				xmax = 44.0485
				text = ""
			intervals [80]:
				xmin = 44.0485
				xmax = 44.1485
				text = "what"
			intervals [81]:
				xmin = 44.1485
				xmax = 44.3885
				text = "about"
			intervals [82]:
				xmin = 44.3885
				xmax = 44.4185
				text = ""
			intervals [83]:
				xmin = 44.4185
				xmax = 44.9385
				text = "marbles"
			intervals [84]:
				xmin = 44.9385
				xmax = 44.9785
				text = ""
			intervals [85]:
				xmin = 44.9785
				xmax = 45.0585
				text = "how"
			intervals [86]:
				xmin = 45.0585
				xmax = 45.1185
				text = ""
			intervals [87]:
				xmin = 45.1185
				xmax = 45.2485
				text = "does"
			intervals [88]:
				xmin = 45.2485
				xmax = 45.2785
				text = ""
			intervals [89]:
				xmin = 45.2785
				xmax = 45.3785
				text = "that"
			intervals [90]:
				xmin = 45.3785
				xmax = 45.4985
				text = ""
			intervals [91]:
				xmin = 45.4985
				xmax = 45.5885
				text = "work"
			intervals [92]:
				xmin = 45.5885
				xmax = 46.1312
				text = ""
			intervals [93]:
				xmin = 46.1312
				xmax = 46.3412
				text = "say"
			intervals [94]:
				xmin = 46.3412
				xmax = 46.4012
				text = "i"
			intervals [95]:
				xmin = 46.4012
				xmax = 46.5112
				text = "was"
			intervals [96]:
				xmin = 46.5112
				xmax = 46.5512
				text = ""
			intervals [97]:
				xmin = 46.5512
				xmax = 46.6412
				text = "a"
			intervals [98]:
				xmin = 46.6412
				xmax = 46.7412
				text = ""
			intervals [99]:
				xmin = 46.7412
				xmax = 47.1212
				text = "foreigner"
			intervals [100]:
				xmin = 47.1212
				xmax = 47.1512
				text = ""
			intervals [101]:
				xmin = 47.1512
				xmax = 47.2212
				text = "and"
			intervals [102]:
				xmin = 47.2212
				xmax = 47.3112
				text = "i've"
			intervals [103]:
				xmin = 47.3112
				xmax = 47.3412
				text = ""
			intervals [104]:
				xmin = 47.3412
				xmax = 47.5512
				text = "never"
			intervals [105]:
				xmin = 47.5512
				xmax = 47.5812
				text = ""
			intervals [106]:
				xmin = 47.5812
				xmax = 47.8312
				text = "seen"
			intervals [107]:
				xmin = 47.8312
				xmax = 48.0012
				text = ""
			intervals [108]:
				xmin = 48.0012
				xmax = 48.0612
				text = "it"
			intervals [109]:
				xmin = 48.0612
				xmax = 48.5658
				text = ""
			intervals [110]:
				xmin = 48.5658
				xmax = 48.6558
				text = "what"
			intervals [111]:
				xmin = 48.6558
				xmax = 48.8258
				text = ""
			intervals [112]:
				xmin = 48.8258
				xmax = 48.9258
				text = "would"
			intervals [113]:
				xmin = 48.9258
				xmax = 49.0358
				text = "you"
			intervals [114]:
				xmin = 49.0358
				xmax = 49.0658
				text = ""
			intervals [115]:
				xmin = 49.0658
				xmax = 49.3758
				text = "say"
			intervals [116]:
				xmin = 49.3758
				xmax = 56.435
				text = ""
			intervals [117]:
				xmin = 56.435
				xmax = 56.815
				text = "mm-hm"
			intervals [118]:
				xmin = 56.815
				xmax = 62.1548
				text = ""
			intervals [119]:
				xmin = 62.1548
				xmax = 62.2948
				text = "i"
			intervals [120]:
				xmin = 62.2948
				xmax = 62.3348
				text = ""
			intervals [121]:
				xmin = 62.3348
				xmax = 62.4548
				text = "see"
			intervals [122]:
				xmin = 62.4548
				xmax = 64.7836
				text = ""
			intervals [123]:
				xmin = 64.7836
				xmax = 64.8836
				text = "did"
			intervals [124]:
				xmin = 64.8836
				xmax = 65.0336
				text = "you"
			intervals [125]:
				xmin = 65.0336
				xmax = 65.2136
				text = "ever"
			intervals [126]:
				xmin = 65.2136
				xmax = 65.3836
				text = ""
			intervals [127]:
				xmin = 65.3836
				xmax = 65.5836
				text = "what"
			intervals [128]:
				xmin = 65.5836
				xmax = 65.6736
				text = "did"
			intervals [129]:
				xmin = 65.6736
				xmax = 65.7036
				text = ""
			intervals [130]:
				xmin = 65.7036
				xmax = 65.7836
				text = "you"
			intervals [131]:
				xmin = 65.7836
				xmax = 65.9536
				text = ""
			intervals [132]:
				xmin = 65.9536
				xmax = 66.0836
				text = "do"
			intervals [133]:
				xmin = 66.0836
				xmax = 66.2036
				text = "you"
			intervals [134]:
				xmin = 66.2036
				xmax = 66.3536
				text = "get"
			intervals [135]:
				xmin = 66.3536
				xmax = 66.4336
				text = "to"
			intervals [136]:
				xmin = 66.4336
				xmax = 66.7036
				text = "keep"
			intervals [137]:
				xmin = 66.7036
				xmax = 66.8036
				text = "the"
			intervals [138]:
				xmin = 66.8036
				xmax = 66.8336
				text = ""
			intervals [139]:
				xmin = 66.8336
				xmax = 67.2536
				text = "marbles"
			intervals [140]:
				xmin = 67.2536
				xmax = 67.2836
				text = ""
			intervals [141]:
				xmin = 67.2836
				xmax = 67.3836
				text = "that"
			intervals [142]:
				xmin = 67.3836
				xmax = 67.4536
				text = "you"
			intervals [143]:
				xmin = 67.4536
				xmax = 67.5436
				text = "knock"
			intervals [144]:
				xmin = 67.5436
				xmax = 67.7336
				text = ""
			intervals [145]:
				xmin = 67.7336
				xmax = 67.7936
				text = "out"
			intervals [146]:
				xmin = 67.7936
				xmax = 70.6578
				text = ""
			intervals [147]:
				xmin = 70.6578
				xmax = 70.6878
				text = "ah"
			intervals [148]:
				xmin = 70.6878
				xmax = 70.7478
				text = ""
			intervals [149]:
				xmin = 70.7478
				xmax = 70.9078
				text = "that"
			intervals [150]:
				xmin = 70.9078
				xmax = 70.9578
				text = ""
			intervals [151]:
				xmin = 70.9578
				xmax = 71.1178
				text = "s"
			intervals [152]:
				xmin = 71.1178
				xmax = 71.4378
				text = "good"
			intervals [153]:
				xmin = 71.4378
				xmax = 72.5805
				text = ""
			intervals [154]:
				xmin = 72.5805
				xmax = 72.8005
				text = "what"
			intervals [155]:
				xmin = 72.8005
				xmax = 72.9205
				text = "was"
			intervals [156]:
				xmin = 72.9205
				xmax = 72.9505
				text = ""
			intervals [157]:
				xmin = 72.9505
				xmax = 73.1805
				text = "uh"
			intervals [158]:
				xmin = 73.1805
				xmax = 73.785
				text = ""
			intervals [159]:
				xmin = 73.785
				xmax = 74.115
				text = "<unk>"
			intervals [160]:
				xmin = 74.115
				xmax = 74.175
				text = ""
			intervals [161]:
				xmin = 74.175
				xmax = 74.315
				text = "wha-"
			intervals [162]:
				xmin = 74.315
				xmax = 74.345
				text = ""
			intervals [163]:
				xmin = 74.345
				xmax = 74.535
				text = "what"
			intervals [164]:
				xmin = 74.535
				xmax = 74.615
				text = "s"
			intervals [165]:
				xmin = 74.615
				xmax = 74.775
				text = "ch-"
			intervals [166]:
				xmin = 74.775
				xmax = 74.965
				text = ""
			intervals [167]:
				xmin = 74.965
				xmax = 75.525
				text = "checkers"
			intervals [168]:
				xmin = 75.525
				xmax = 75.875
				text = ""
			intervals [169]:
				xmin = 75.875
				xmax = 76.725
				text = "<unk>"
			intervals [170]:
				xmin = 76.725
				xmax = 87.2331
				text = ""
			intervals [171]:
				xmin = 87.2331
				xmax = 87.4431
				text = "mm-hm"
			intervals [172]:
				xmin = 87.4431
				xmax = 89.3381
				text = ""
			intervals [173]:
				xmin = 89.3381
				xmax = 89.5381
				text = "mm-hm"
			intervals [174]:
				xmin = 89.5381
				xmax = 90.9123
				text = ""
			intervals [175]:
				xmin = 90.9123
				xmax = 91.0223
				text = "and"
			intervals [176]:
				xmin = 91.0223
				xmax = 91.1423
				text = "you"
			intervals [177]:
				xmin = 91.1423
				xmax = 91.3923
				text = "take"
			intervals [178]:
				xmin = 91.3923
				xmax = 91.4523
				text = "a"
			intervals [179]:
				xmin = 91.4523
				xmax = 91.8423
				text = "checker"
			intervals [180]:
				xmin = 91.8423
				xmax = 91.9523
				text = ""
			intervals [181]:
				xmin = 91.9523
				xmax = 92.0523
				text = "by"
			intervals [182]:
				xmin = 92.0523
				xmax = 92.4623
				text = ""
			intervals [183]:
				xmin = 92.4623
				xmax = 92.5723
				text = "what"
			intervals [184]:
				xmin = 92.5723
				xmax = 96.5106
				text = ""
			intervals [185]:
				xmin = 96.5106
				xmax = 96.9706
				text = "okay"
			intervals [186]:
				xmin = 96.9706
				xmax = 97.1806
				text = ""
			intervals [187]:
				xmin = 97.1806
				xmax = 97.5706
				text = "uh"
			intervals [188]:
				xmin = 97.5706
				xmax = 98.2149
				text = ""
			intervals [189]:
				xmin = 98.2149
				xmax = 98.3449
				text = "have"
			intervals [190]:
				xmin = 98.3449
				xmax = 98.4049
				text = "you"
			intervals [191]:
				xmin = 98.4049
				xmax = 98.5049
				text = "ever"
			intervals [192]:
				xmin = 98.5049
				xmax = 98.7449
				text = "played"
			intervals [193]:
				xmin = 98.7449
				xmax = 98.8049
				text = "a"
			intervals [194]:
				xmin = 98.8049
				xmax = 99.0849
				text = "game"
			intervals [195]:
				xmin = 99.0849
				xmax = 99.1749
				text = "where"
			intervals [196]:
				xmin = 99.1749
				xmax = 99.2049
				text = ""
			intervals [197]:
				xmin = 99.2049
				xmax = 99.4049
				text = "one"
			intervals [198]:
				xmin = 99.4049
				xmax = 99.4349
				text = ""
			intervals [199]:
				xmin = 99.4349
				xmax = 99.6349
				text = "kid"
			intervals [200]:
				xmin = 99.6349
				xmax = 99.7949
				text = "has"
			intervals [201]:
				xmin = 99.7949
				xmax = 99.8949
				text = "to"
			intervals [202]:
				xmin = 99.8949
				xmax = 100.2349
				text = "chase"
			intervals [203]:
				xmin = 100.2349
				xmax = 100.6349
				text = "everybody"
			intervals [204]:
				xmin = 100.6349
				xmax = 100.6649
				text = ""
			intervals [205]:
				xmin = 100.6649
				xmax = 101.0549
				text = "else"
			intervals [206]:
				xmin = 101.0549
				xmax = 107.703
				text = ""
			intervals [207]:
				xmin = 107.703
				xmax = 107.843
				text = "how"
			intervals [208]:
				xmin = 107.843
				xmax = 107.933
				text = ""
			intervals [209]:
				xmin = 107.933
				xmax = 108.103
				text = "does"
			intervals [210]:
				xmin = 108.103
				xmax = 108.133
				text = ""
			intervals [211]:
				xmin = 108.133
				xmax = 108.233
				text = "that"
			intervals [212]:
				xmin = 108.233
				xmax = 108.343
				text = ""
			intervals [213]:
				xmin = 108.343
				xmax = 108.513
				text = "work"
			intervals [214]:
				xmin = 108.513
				xmax = 118.6599
				text = ""
			intervals [215]:
				xmin = 118.6599
				xmax = 119.0599
				text = "mm-hm"
			intervals [216]:
				xmin = 119.0599
				xmax = 119.9465
				text = ""
			intervals [217]:
				xmin = 119.9465
				xmax = 120.0865
				text = "what"
			intervals [218]:
				xmin = 120.0865
				xmax = 120.1465
				text = ""
			intervals [219]:
				xmin = 120.1465
				xmax = 120.4465
				text = "happens"
			intervals [220]:
				xmin = 120.4465
				xmax = 120.6365
				text = "when"
			intervals [221]:
				xmin = 120.6365
				xmax = 120.7365
				text = "you"
			intervals [222]:
				xmin = 120.7365
				xmax = 120.7965
				text = ""
			intervals [223]:
				xmin = 120.7965
				xmax = 121.0065
				text = "catch"
			intervals [224]:
				xmin = 121.0065
				xmax = 121.0365
				text = ""
			intervals [225]:
				xmin = 121.0365
				xmax = 121.1865
				text = "him"
			intervals [226]:
				xmin = 121.1865
				xmax = 123.5456
				text = ""
			intervals [227]:
				xmin = 123.5456
				xmax = 123.7256
				text = "what"
			intervals [228]:
				xmin = 123.7256
				xmax = 123.9256
				text = "about"
			intervals [229]:
				xmin = 123.9256
				xmax = 124.0256
				text = "the"
			intervals [230]:
				xmin = 124.0256
				xmax = 124.0956
				text = ""
			intervals [231]:
				xmin = 124.0956
				xmax = 124.3856
				text = "first"
			intervals [232]:
				xmin = 124.3856
				xmax = 124.6056
				text = "time"
			intervals [233]:
				xmin = 124.6056
				xmax = 124.7056
				text = "you"
			intervals [234]:
				xmin = 124.7056
				xmax = 125.0056
				text = "start"
			intervals [235]:
				xmin = 125.0056
				xmax = 125.0456
				text = ""
			intervals [236]:
				xmin = 125.0456
				xmax = 125.3656
				text = "playing"
			intervals [237]:
				xmin = 125.3656
				xmax = 125.3956
				text = "a"
			intervals [238]:
				xmin = 125.3956
				xmax = 125.6456
				text = "game"
			intervals [239]:
				xmin = 125.6456
				xmax = 125.6756
				text = ""
			intervals [240]:
				xmin = 125.6756
				xmax = 125.9456
				text = "like"
			intervals [241]:
				xmin = 125.9456
				xmax = 126.0956
				text = "that"
			intervals [242]:
				xmin = 126.0956
				xmax = 126.1656
				text = ""
			intervals [243]:
				xmin = 126.1656
				xmax = 126.2256
				text = "how"
			intervals [244]:
				xmin = 126.2256
				xmax = 126.2956
				text = "do"
			intervals [245]:
				xmin = 126.2956
				xmax = 126.3756
				text = "you"
			intervals [246]:
				xmin = 126.3756
				xmax = 126.4156
				text = ""
			intervals [247]:
				xmin = 126.4156
				xmax = 126.6156
				text = "pick"
			intervals [248]:
				xmin = 126.6156
				xmax = 126.7056
				text = "the"
			intervals [249]:
				xmin = 126.7056
				xmax = 126.7356
				text = ""
			intervals [250]:
				xmin = 126.7356
				xmax = 126.9356
				text = "guy"
			intervals [251]:
				xmin = 126.9356
				xmax = 126.9856
				text = ""
			intervals [252]:
				xmin = 126.9856
				xmax = 127.1456
				text = "that"
			intervals [253]:
				xmin = 127.1456
				xmax = 127.2456
				text = "s"
			intervals [254]:
				xmin = 127.2456
				xmax = 127.4256
				text = "gonna"
			intervals [255]:
				xmin = 127.4256
				xmax = 127.4656
				text = ""
			intervals [256]:
				xmin = 127.4656
				xmax = 127.5456
				text = "be"
			intervals [257]:
				xmin = 127.5456
				xmax = 127.7356
				text = "it"
			intervals [258]:
				xmin = 127.7356
				xmax = 131.8662
				text = ""
			intervals [259]:
				xmin = 131.8662
				xmax = 132.0362
				text = "did"
			intervals [260]:
				xmin = 132.0362
				xmax = 132.1162
				text = "you"
			intervals [261]:
				xmin = 132.1162
				xmax = 132.2362
				text = "ever"
			intervals [262]:
				xmin = 132.2362
				xmax = 132.4162
				text = "use"
			intervals [263]:
				xmin = 132.4162
				xmax = 132.6362
				text = "any"
			intervals [264]:
				xmin = 132.6362
				xmax = 133.3062
				text = "rhymes"
			intervals [265]:
				xmin = 133.3062
				xmax = 133.3362
				text = ""
			intervals [266]:
				xmin = 133.3362
				xmax = 133.4262
				text = "that"
			intervals [267]:
				xmin = 133.4262
				xmax = 133.4762
				text = ""
			intervals [268]:
				xmin = 133.4762
				xmax = 133.5462
				text = "you"
			intervals [269]:
				xmin = 133.5462
				xmax = 133.7362
				text = ""
			intervals [270]:
				xmin = 133.7362
				xmax = 134.0762
				text = "remember"
			intervals [271]:
				xmin = 134.0762
				xmax = 134.1062
				text = ""
			intervals [272]:
				xmin = 134.1062
				xmax = 134.3362
				text = "like"
			intervals [273]:
				xmin = 134.3362
				xmax = 134.3762
				text = ""
			intervals [274]:
				xmin = 134.3762
				xmax = 134.7462
				text = "engine"
			intervals [275]:
				xmin = 134.7462
				xmax = 135.0362
				text = "engine"
			intervals [276]:
				xmin = 135.0362
				xmax = 135.0662
				text = ""
			intervals [277]:
				xmin = 135.0662
				xmax = 135.2262
				text = "number"
			intervals [278]:
				xmin = 135.2262
				xmax = 135.4062
				text = ""
			intervals [279]:
				xmin = 135.4062
				xmax = 135.5062
				text = "nine"
			intervals [280]:
				xmin = 135.5062
				xmax = 136.810
				text = ""
			intervals [281]:
				xmin = 136.810
				xmax = 136.920
				text = "hot"
			intervals [282]:
				xmin = 136.920
				xmax = 137.050
				text = ""
			intervals [283]:
				xmin = 137.050
				xmax = 137.490
				text = "potato"
			intervals [284]:
				xmin = 137.490
				xmax = 137.600
				text = "or"
			intervals [285]:
				xmin = 137.600
				xmax = 137.670
				text = ""
			intervals [286]:
				xmin = 137.670
				xmax = 137.950
				text = "hi"
			intervals [287]:
				xmin = 137.950
				xmax = 137.980
				text = ""
			intervals [288]:
				xmin = 137.980
				xmax = 138.540
				text = "spy"
			intervals [289]:
				xmin = 138.540
				xmax = 138.9831
				text = ""
			intervals [290]:
				xmin = 138.9831
				xmax = 139.2031
				text = "stick"
			intervals [291]:
				xmin = 139.2031
				xmax = 139.2731
				text = ""
			intervals [292]:
				xmin = 139.2731
				xmax = 139.3331
				text = "'em"
			intervals [293]:
				xmin = 139.3331
				xmax = 139.3931
				text = "in"
			intervals [294]:
				xmin = 139.3931
				xmax = 139.4231
				text = ""
			intervals [295]:
				xmin = 139.4231
				xmax = 139.5831
				text = "the"
			intervals [296]:
				xmin = 139.5831
				xmax = 139.7031
				text = "oven"
			intervals [297]:
				xmin = 139.7031
				xmax = 139.9031
				text = ""
			intervals [298]:
				xmin = 139.9031
				xmax = 140.0031
				text = "what"
			intervals [299]:
				xmin = 140.0031
				xmax = 140.0531
				text = ""
			intervals [300]:
				xmin = 140.0531
				xmax = 140.0831
				text = "are"
			intervals [301]:
				xmin = 140.0831
				xmax = 140.1431
				text = ""
			intervals [302]:
				xmin = 140.1431
				xmax = 140.2031
				text = "you"
			intervals [303]:
				xmin = 140.2031
				xmax = 140.2331
				text = ""
			intervals [304]:
				xmin = 140.2331
				xmax = 140.3531
				text = "gonna"
			intervals [305]:
				xmin = 140.3531
				xmax = 140.4931
				text = ""
			intervals [306]:
				xmin = 140.4931
				xmax = 140.8331
				text = "get"
			intervals [307]:
				xmin = 140.8331
				xmax = 147.628
				text = ""
			intervals [308]:
				xmin = 147.628
				xmax = 147.868
				text = "did"
			intervals [309]:
				xmin = 147.868
				xmax = 147.928
				text = ""
			intervals [310]:
				xmin = 147.928
				xmax = 147.988
				text = "you"
			intervals [311]:
				xmin = 147.988
				xmax = 148.128
				text = "ever"
			intervals [312]:
				xmin = 148.128
				xmax = 148.218
				text = "play"
			intervals [313]:
				xmin = 148.218
				xmax = 148.488
				text = "tag"
			intervals [314]:
				xmin = 148.488
				xmax = 150.6508
				text = ""
			intervals [315]:
				xmin = 150.6508
				xmax = 150.7108
				text = "how"
			intervals [316]:
				xmin = 150.7108
				xmax = 150.7708
				text = ""
			intervals [317]:
				xmin = 150.7708
				xmax = 150.9508
				text = "does"
			intervals [318]:
				xmin = 150.9508
				xmax = 150.9808
				text = ""
			intervals [319]:
				xmin = 150.9808
				xmax = 151.0808
				text = "that"
			intervals [320]:
				xmin = 151.0808
				xmax = 151.1308
				text = ""
			intervals [321]:
				xmin = 151.1308
				xmax = 151.5408
				text = "work"
			intervals [322]:
				xmin = 151.5408
				xmax = 163.4533
				text = ""
			intervals [323]:
				xmin = 163.4533
				xmax = 163.5333
				text = "so"
			intervals [324]:
				xmin = 163.5333
				xmax = 163.5633
				text = "uh"
			intervals [325]:
				xmin = 163.5633
				xmax = 166.6784
				text = ""
			intervals [326]:
				xmin = 166.6784
				xmax = 166.7484
				text = "how"
			intervals [327]:
				xmin = 166.7484
				xmax = 166.9284
				text = "about"
			intervals [328]:
				xmin = 166.9284
				xmax = 166.9784
				text = ""
			intervals [329]:
				xmin = 166.9784
				xmax = 167.1984
				text = "hide"
			intervals [330]:
				xmin = 167.1984
				xmax = 167.2384
				text = ""
			intervals [331]:
				xmin = 167.2384
				xmax = 167.3384
				text = "and"
			intervals [332]:
				xmin = 167.3384
				xmax = 167.8984
				text = "seek"
			intervals [333]:
				xmin = 167.8984
				xmax = 172.4243
				text = ""
			intervals [334]:
				xmin = 172.4243
				xmax = 172.7343
				text = "mm-hm"
			intervals [335]:
				xmin = 172.7343
				xmax = 173.3106
				text = ""
			intervals [336]:
				xmin = 173.3106
				xmax = 173.3706
				text = "you"
			intervals [337]:
				xmin = 173.3706
				xmax = 173.5106
				text = "ever"
			intervals [338]:
				xmin = 173.5106
				xmax = 173.5506
				text = "n-"
			intervals [339]:
				xmin = 173.5506
				xmax = 173.7906
				text = ""
			intervals [340]:
				xmin = 173.7906
				xmax = 174.0206
				text = "heard"
			intervals [341]:
				xmin = 174.0206
				xmax = 174.2506
				text = "any"
			intervals [342]:
				xmin = 174.2506
				xmax = 174.4506
				text = "other"
			intervals [343]:
				xmin = 174.4506
				xmax = 174.8006
				text = "names"
			intervals [344]:
				xmin = 174.8006
				xmax = 175.0106
				text = "for"
			intervals [345]:
				xmin = 175.0106
				xmax = 175.0706
				text = ""
			intervals [346]:
				xmin = 175.0706
				xmax = 175.1306
				text = "it"
			intervals [347]:
				xmin = 175.1306
				xmax = 180.5627
				text = ""
			intervals [348]:
				xmin = 180.5627
				xmax = 180.8127
				text = "some"
			intervals [349]:
				xmin = 180.8127
				xmax = 180.8427
				text = ""
			intervals [350]:
				xmin = 180.8427
				xmax = 181.1027
				text = "people"
			intervals [351]:
				xmin = 181.1027
				xmax = 181.3327
				text = "say"
			intervals [352]:
				xmin = 181.3327
				xmax = 181.3627
				text = ""
			intervals [353]:
				xmin = 181.3627
				xmax = 181.5827
				text = "hide"
			intervals [354]:
				xmin = 181.5827
				xmax = 181.6427
				text = "and"
			intervals [355]:
				xmin = 181.6427
				xmax = 181.7627
				text = ""
			intervals [356]:
				xmin = 181.7627
				xmax = 182.0027
				text = "go"
			intervals [357]:
				xmin = 182.0027
				xmax = 182.2127
				text = "seek"
			intervals [358]:
				xmin = 182.2127
				xmax = 182.3627
				text = ""
			intervals [359]:
				xmin = 182.3627
				xmax = 182.5627
				text = "some"
			intervals [360]:
				xmin = 182.5627
				xmax = 182.6527
				text = ""
			intervals [361]:
				xmin = 182.6527
				xmax = 182.8027
				text = "say"
			intervals [362]:
				xmin = 182.8027
				xmax = 182.8627
				text = ""
			intervals [363]:
				xmin = 182.8627
				xmax = 182.9527
				text = "hide"
			intervals [364]:
				xmin = 182.9527
				xmax = 183.0727
				text = ""
			intervals [365]:
				xmin = 183.0727
				xmax = 183.1327
				text = "and"
			intervals [366]:
				xmin = 183.1327
				xmax = 183.2627
				text = ""
			intervals [367]:
				xmin = 183.2627
				xmax = 183.5827
				text = "seek"
			intervals [368]:
				xmin = 183.5827
				xmax = 183.6727
				text = ""
			intervals [369]:
				xmin = 183.6727
				xmax = 183.8827
				text = "some"
			intervals [370]:
				xmin = 183.8827
				xmax = 184.2127
				text = ""
			intervals [371]:
				xmin = 184.2127
				xmax = 184.4527
				text = "some"
			intervals [372]:
				xmin = 184.4527
				xmax = 184.6827
				text = "call"
			intervals [373]:
				xmin = 184.6827
				xmax = 184.7427
				text = "it"
			intervals [374]:
				xmin = 184.7427
				xmax = 184.8127
				text = ""
			intervals [375]:
				xmin = 184.8127
				xmax = 185.0527
				text = "hi"
			intervals [376]:
				xmin = 185.0527
				xmax = 185.0827
				text = ""
			intervals [377]:
				xmin = 185.0827
				xmax = 185.5027
				text = "spy"
			intervals [378]:
				xmin = 185.5027
				xmax = 186.8533
				text = ""
			intervals [379]:
				xmin = 186.8533
				xmax = 187.2233
				text = "okay"
			intervals [380]:
				xmin = 187.2233
				xmax = 187.4133
				text = ""
			intervals [381]:
				xmin = 187.4133
				xmax = 187.8633
				text = "uh"
			intervals [382]:
				xmin = 187.8633
				xmax = 188.1019
				text = ""
			intervals [383]:
				xmin = 188.1019
				xmax = 188.2919
				text = "what"
			intervals [384]:
				xmin = 188.2919
				xmax = 188.3319
				text = "s"
			intervals [385]:
				xmin = 188.3319
				xmax = 188.4619
				text = "your"
			intervals [386]:
				xmin = 188.4619
				xmax = 188.4919
				text = ""
			intervals [387]:
				xmin = 188.4919
				xmax = 188.8319
				text = "favorite"
			intervals [388]:
				xmin = 188.8319
				xmax = 189.2019
				text = "tv"
			intervals [389]:
				xmin = 189.2019
				xmax = 189.2319
				text = ""
			intervals [390]:
				xmin = 189.2319
				xmax = 189.6919
				text = "program"
			intervals [391]:
				xmin = 189.6919
				xmax = 193.8994
				text = ""
			intervals [392]:
				xmin = 193.8994
				xmax = 194.3294
				text = "mm-hm"
			intervals [393]:
				xmin = 194.3294
				xmax = 195.238
				text = ""
			intervals [394]:
				xmin = 195.238
				xmax = 195.458
				text = "uh"
			intervals [395]:
				xmin = 195.458
				xmax = 195.518
				text = ""
			intervals [396]:
				xmin = 195.518
				xmax = 195.588
				text = "do"
			intervals [397]:
				xmin = 195.588
				xmax = 195.648
				text = "you"
			intervals [398]:
				xmin = 195.648
				xmax = 195.928
				text = "remember"
			intervals [399]:
				xmin = 195.928
				xmax = 196.018
				text = "an"
			intervals [400]:
				xmin = 196.018
				xmax = 196.538
				text = "episode"
			intervals [401]:
				xmin = 196.538
				xmax = 196.608
				text = "of"
			intervals [402]:
				xmin = 196.608
				xmax = 196.638
				text = ""
			intervals [403]:
				xmin = 196.638
				xmax = 196.828
				text = "that"
			intervals [404]:
				xmin = 196.828
				xmax = 206.6039
				text = ""
			intervals [405]:
				xmin = 206.6039
				xmax = 206.6639
				text = "do"
			intervals [406]:
				xmin = 206.6639
				xmax = 206.7239
				text = "you"
			intervals [407]:
				xmin = 206.7239
				xmax = 206.8139
				text = ""
			intervals [408]:
				xmin = 206.8139
				xmax = 207.0239
				text = "remember"
			intervals [409]:
				xmin = 207.0239
				xmax = 207.0639
				text = "a"
			intervals [410]:
				xmin = 207.0639
				xmax = 207.1239
				text = ""
			intervals [411]:
				xmin = 207.1239
				xmax = 207.2839
				text = "story"
			intervals [412]:
				xmin = 207.2839
				xmax = 209.3009
				text = ""
			intervals [413]:
				xmin = 209.3009
				xmax = 209.4209
				text = "first"
			intervals [414]:
				xmin = 209.4209
				xmax = 209.6709
				text = "talk"
			intervals [415]:
				xmin = 209.6709
				xmax = 209.8709
				text = "about"
			intervals [416]:
				xmin = 209.8709
				xmax = 210.0175
				text = ""
			intervals [417]:
				xmin = 210.0175
				xmax = 210.2075
				text = "how"
			intervals [418]:
				xmin = 210.2075
				xmax = 210.2975
				text = "it"
			intervals [419]:
				xmin = 210.2975
				xmax = 210.3675
				text = "s"
			intervals [420]:
				xmin = 210.3675
				xmax = 210.4275
				text = ""
			intervals [421]:
				xmin = 210.4275
				xmax = 210.9575
				text = "based"
			intervals [422]:
				xmin = 210.9575
				xmax = 229.6378
				text = ""
			intervals [423]:
				xmin = 229.6378
				xmax = 229.8878
				text = "do"
			intervals [424]:
				xmin = 229.8878
				xmax = 229.9178
				text = ""
			intervals [425]:
				xmin = 229.9178
				xmax = 229.9778
				text = "you"
			intervals [426]:
				xmin = 229.9778
				xmax = 230.0078
				text = ""
			intervals [427]:
				xmin = 230.0078
				xmax = 230.5278
				text = "remember"
			intervals [428]:
				xmin = 230.5278
				xmax = 230.7478
				text = "a"
			intervals [429]:
				xmin = 230.7478
				xmax = 230.8757
				text = ""
			intervals [430]:
				xmin = 230.8757
				xmax = 231.3657
				text = "particular"
			intervals [431]:
				xmin = 231.3657
				xmax = 231.6657
				text = "time"
			intervals [432]:
				xmin = 231.6657
				xmax = 231.7657
				text = "when"
			intervals [433]:
				xmin = 231.7657
				xmax = 231.8057
				text = ""
			intervals [434]:
				xmin = 231.8057
				xmax = 231.8957
				text = "they"
			intervals [435]:
				xmin = 231.8957
				xmax = 231.9657
				text = ""
			intervals [436]:
				xmin = 231.9657
				xmax = 232.1457
				text = "went"
			intervals [437]:
				xmin = 232.1457
				xmax = 232.3157
				text = ""
			intervals [438]:
				xmin = 232.3157
				xmax = 232.4357
				text = "after"
			intervals [439]:
				xmin = 232.4357
				xmax = 232.9057
				text = "somebody"
			intervals [440]:
				xmin = 232.9057
				xmax = 239.129
				text = ""
			intervals [441]:
				xmin = 239.129
				xmax = 239.359
				text = "oh"
			intervals [442]:
				xmin = 239.359
				xmax = 239.539
				text = ""
			intervals [443]:
				xmin = 239.539
				xmax = 239.899
				text = "okay"
			intervals [444]:
				xmin = 239.899
				xmax = 239.959
				text = ""
			intervals [445]:
				xmin = 239.959
				xmax = 240.129
				text = "no"
			intervals [446]:
				xmin = 240.129
				xmax = 240.159
				text = ""
			intervals [447]:
				xmin = 240.159
				xmax = 240.209
				text = "uh"
			intervals [448]:
				xmin = 240.209
				xmax = 240.329
				text = "it"
			intervals [449]:
				xmin = 240.329
				xmax = 240.359
				text = ""
			intervals [450]:
				xmin = 240.359
				xmax = 240.549
				text = "used"
			intervals [451]:
				xmin = 240.549
				xmax = 240.609
				text = "to"
			intervals [452]:
				xmin = 240.609
				xmax = 240.709
				text = "be"
			intervals [453]:
				xmin = 240.709
				xmax = 240.819
				text = "one"
			intervals [454]:
				xmin = 240.819
				xmax = 240.859
				text = ""
			intervals [455]:
				xmin = 240.859
				xmax = 240.919
				text = "of"
			intervals [456]:
				xmin = 240.919
				xmax = 240.999
				text = "my"
			intervals [457]:
				xmin = 240.999
				xmax = 241.539
				text = ""
			intervals [458]:
				xmin = 241.539
				xmax = 241.829
				text = "favorites"
			intervals [459]:
				xmin = 241.829
				xmax = 241.889
				text = "too"
			intervals [460]:
				xmin = 241.889
				xmax = 242.4541
				text = ""
			intervals [461]:
				xmin = 242.4541
				xmax = 242.5541
				text = "did"
			intervals [462]:
				xmin = 242.5541
				xmax = 242.6641
				text = "you"
			intervals [463]:
				xmin = 242.6641
				xmax = 242.8041
				text = "see"
			intervals [464]:
				xmin = 242.8041
				xmax = 242.9241
				text = "the"
			intervals [465]:
				xmin = 242.9241
				xmax = 243.1141
				text = "one"
			intervals [466]:
				xmin = 243.1141
				xmax = 243.4541
				text = "about"
			intervals [467]:
				xmin = 243.4541
				xmax = 243.5941
				text = "the"
			intervals [468]:
				xmin = 243.5941
				xmax = 245.2807
				text = ""
			intervals [469]:
				xmin = 245.2807
				xmax = 245.5607
				text = "about"
			intervals [470]:
				xmin = 245.5607
				xmax = 245.6407
				text = "the"
			intervals [471]:
				xmin = 245.6407
				xmax = 246.6607
				text = "nitroglycerin"
			intervals [472]:
				xmin = 246.6607
				xmax = 254.0638
				text = ""
			intervals [473]:
				xmin = 254.0638
				xmax = 254.2438
				text = "what"
			intervals [474]:
				xmin = 254.2438
				xmax = 254.5338
				text = "others"
			intervals [475]:
				xmin = 254.5338
				xmax = 254.5938
				text = ""
			intervals [476]:
				xmin = 254.5938
				xmax = 254.6738
				text = "do"
			intervals [477]:
				xmin = 254.6738
				xmax = 254.7438
				text = "you"
			intervals [478]:
				xmin = 254.7438
				xmax = 254.8538
				text = ""
			intervals [479]:
				xmin = 254.8538
				xmax = 254.9738
				text = "like"
			intervals [480]:
				xmin = 254.9738
				xmax = 260.3281
				text = ""
			intervals [481]:
				xmin = 260.3281
				xmax = 260.5881
				text = "probably"
			intervals [482]:
				xmin = 260.5881
				xmax = 260.7281
				text = "don't"
			intervals [483]:
				xmin = 260.7281
				xmax = 261.1781
				text = "remember"
			intervals [484]:
				xmin = 261.1781
				xmax = 261.2481
				text = ""
			intervals [485]:
				xmin = 261.2481
				xmax = 261.3581
				text = "a"
			intervals [486]:
				xmin = 261.3581
				xmax = 261.3981
				text = ""
			intervals [487]:
				xmin = 261.3981
				xmax = 261.5781
				text = "lot"
			intervals [488]:
				xmin = 261.5781
				xmax = 261.6381
				text = "of"
			intervals [489]:
				xmin = 261.6381
				xmax = 261.8181
				text = "those"
			intervals [490]:
				xmin = 261.8181
				xmax = 304.0372
				text = ""
			intervals [491]:
				xmin = 304.0372
				xmax = 304.1772
				text = "they"
			intervals [492]:
				xmin = 304.1772
				xmax = 304.3672
				text = "have"
			intervals [493]:
				xmin = 304.3672
				xmax = 304.6072
				text = "any"
			intervals [494]:
				xmin = 304.6072
				xmax = 304.6372
				text = ""
			intervals [495]:
				xmin = 304.6372
				xmax = 305.3072
				text = "gimmicks"
			intervals [496]:
				xmin = 305.3072
				xmax = 305.3672
				text = ""
			intervals [497]:
				xmin = 305.3672
				xmax = 305.4572
				text = "or"
			intervals [498]:
				xmin = 305.4572
				xmax = 305.5972
				text = ""
			intervals [499]:
				xmin = 305.5972
				xmax = 305.6372
				text = "<unk>"
			intervals [500]:
				xmin = 305.6372
				xmax = 306.6139
				text = ""
			intervals [501]:
				xmin = 306.6139
				xmax = 306.8139
				text = "of"
			intervals [502]:
				xmin = 306.8139
				xmax = 306.9439
				text = ""
			intervals [503]:
				xmin = 306.9439
				xmax = 307.1639
				text = "any"
			intervals [504]:
				xmin = 307.1639
				xmax = 307.2039
				text = ""
			intervals [505]:
				xmin = 307.2039
				xmax = 307.7439
				text = "kind"
			intervals [506]:
				xmin = 307.7439
				xmax = 307.8239
				text = ""
			intervals [507]:
				xmin = 307.8239
				xmax = 307.9039
				text = "of"
			intervals [508]:
				xmin = 307.9039
				xmax = 327.399
				text = ""
			intervals [509]:
				xmin = 327.399
				xmax = 327.689
				text = "okay"
			intervals [510]:
				xmin = 327.689
				xmax = 327.799
				text = ""
			intervals [511]:
				xmin = 327.799
				xmax = 328.209
				text = "good"
			intervals [512]:
				xmin = 328.209
				xmax = 328.8136
				text = ""
			intervals [513]:
				xmin = 328.8136
				xmax = 328.8736
				text = "do"
			intervals [514]:
				xmin = 328.8736
				xmax = 328.9336
				text = "you"
			intervals [515]:
				xmin = 328.9336
				xmax = 329.0836
				text = "have"
			intervals [516]:
				xmin = 329.0836
				xmax = 329.2136
				text = "a"
			intervals [517]:
				xmin = 329.2136
				xmax = 329.2836
				text = ""
			intervals [518]:
				xmin = 329.2836
				xmax = 329.5236
				text = "pet"
			intervals [519]:
				xmin = 329.5236
				xmax = 329.5936
				text = ""
			intervals [520]:
				xmin = 329.5936
				xmax = 329.7336
				text = "now"
			intervals [521]:
				xmin = 329.7336
				xmax = 331.2401
				text = ""
			intervals [522]:
				xmin = 331.2401
				xmax = 331.3901
				text = "what"
			intervals [523]:
				xmin = 331.3901
				xmax = 331.4201
				text = ""
			intervals [524]:
				xmin = 331.4201
				xmax = 331.5901
				text = "is"
			intervals [525]:
				xmin = 331.5901
				xmax = 331.8301
				text = "it"
			intervals [526]:
				xmin = 331.8301
				xmax = 334.3191
				text = ""
			intervals [527]:
				xmin = 334.3191
				xmax = 334.6991
				text = "mm-hm"
			intervals [528]:
				xmin = 334.6991
				xmax = 334.8791
				text = ""
			intervals [529]:
				xmin = 334.8791
				xmax = 335.0091
				text = "what"
			intervals [530]:
				xmin = 335.0091
				xmax = 335.1591
				text = "does"
			intervals [531]:
				xmin = 335.1591
				xmax = 335.2891
				text = "he"
			intervals [532]:
				xmin = 335.2891
				xmax = 335.3291
				text = ""
			intervals [533]:
				xmin = 335.3291
				xmax = 335.5191
				text = "do"
			intervals [534]:
				xmin = 335.5191
				xmax = 335.5491
				text = ""
			intervals [535]:
				xmin = 335.5491
				xmax = 335.6791
				text = "it"
			intervals [536]:
				xmin = 335.6791
				xmax = 335.7091
				text = ""
			intervals [537]:
				xmin = 335.7091
				xmax = 335.9591
				text = "s"
			intervals [538]:
				xmin = 335.9591
				xmax = 336.0191
				text = ""
			intervals [539]:
				xmin = 336.0191
				xmax = 336.1091
				text = "did"
			intervals [540]:
				xmin = 336.1091
				xmax = 336.1791
				text = "he"
			intervals [541]:
				xmin = 336.1791
				xmax = 336.2691
				text = "ever"
			intervals [542]:
				xmin = 336.2691
				xmax = 336.3591
				text = ""
			intervals [543]:
				xmin = 336.3591
				xmax = 336.5091
				text = "do"
			intervals [544]:
				xmin = 336.5091
				xmax = 336.7891
				text = "anything"
			intervals [545]:
				xmin = 336.7891
				xmax = 336.8891
				text = ""
			intervals [546]:
				xmin = 336.8891
				xmax = 337.1491
				text = "funny"
			intervals [547]:
				xmin = 337.1491
				xmax = 342.0336
				text = ""
			intervals [548]:
				xmin = 342.0336
				xmax = 342.2136
				text = "mm-hm"
			intervals [549]:
				xmin = 342.2136
				xmax = 346.1255
				text = ""
			intervals [550]:
				xmin = 346.1255
				xmax = 346.3555
				text = "mm-hm"
			intervals [551]:
				xmin = 346.3555
				xmax = 346.4555
				text = ""
			intervals [552]:
				xmin = 346.4555
				xmax = 346.6055
				text = "oh"
			intervals [553]:
				xmin = 346.6055
				xmax = 346.7355
				text = "is"
			intervals [554]:
				xmin = 346.7355
				xmax = 346.8055
				text = "he"
			intervals [555]:
				xmin = 346.8055
				xmax = 347.0455
				text = "a"
			intervals [556]:
				xmin = 347.0455
				xmax = 347.7322
				text = ""
			intervals [557]:
				xmin = 347.7322
				xmax = 348.2022
				text = "pedigree"
			intervals [558]:
				xmin = 348.2022
				xmax = 348.6184
				text = ""
			intervals [559]:
				xmin = 348.6184
				xmax = 348.8884
				text = "really"
			intervals [560]:
				xmin = 348.8884
				xmax = 349.6128
				text = ""
			intervals [561]:
				xmin = 349.6128
				xmax = 350.0128
				text = "great"
			intervals [562]:
				xmin = 350.0128
				xmax = 350.567
				text = ""
			intervals [563]:
				xmin = 350.567
				xmax = 350.657
				text = "have"
			intervals [564]:
				xmin = 350.657
				xmax = 350.687
				text = ""
			intervals [565]:
				xmin = 350.687
				xmax = 350.827
				text = "you"
			intervals [566]:
				xmin = 350.827
				xmax = 351.107
				text = "taught"
			intervals [567]:
				xmin = 351.107
				xmax = 351.187
				text = "him"
			intervals [568]:
				xmin = 351.187
				xmax = 351.547
				text = "anything"
			intervals [569]:
				xmin = 351.547
				xmax = 356.9088
				text = ""
			intervals [570]:
				xmin = 356.9088
				xmax = 357.5288
				text = "mm-hm"
			intervals [571]:
				xmin = 357.5288
				xmax = 358.1535
				text = ""
			intervals [572]:
				xmin = 358.1535
				xmax = 358.2435
				text = "did"
			intervals [573]:
				xmin = 358.2435
				xmax = 358.3235
				text = "you"
			intervals [574]:
				xmin = 358.3235
				xmax = 358.5035
				text = "have"
			intervals [575]:
				xmin = 358.5035
				xmax = 358.8035
				text = "pets"
			intervals [576]:
				xmin = 358.8035
				xmax = 358.9635
				text = "as"
			intervals [577]:
				xmin = 358.9635
				xmax = 359.0135
				text = "a"
			intervals [578]:
				xmin = 359.0135
				xmax = 359.1035
				text = ""
			intervals [579]:
				xmin = 359.1035
				xmax = 359.3635
				text = "kid"
			intervals [580]:
				xmin = 359.3635
				xmax = 365.7899
				text = ""
			intervals [581]:
				xmin = 365.7899
				xmax = 366.3899
				text = "good"
			intervals [582]:
				xmin = 366.3899
				xmax = 368.0908
				text = ""
			intervals [583]:
				xmin = 368.0908
				xmax = 368.2208
				text = "what"
			intervals [584]:
				xmin = 368.2208
				xmax = 368.4408
				text = "about"
			intervals [585]:
				xmin = 368.4408
				xmax = 368.5708
				text = "when"
			intervals [586]:
				xmin = 368.5708
				xmax = 368.6908
				text = "you"
			intervals [587]:
				xmin = 368.6908
				xmax = 368.8008
				text = "were"
			intervals [588]:
				xmin = 368.8008
				xmax = 368.9108
				text = "in"
			intervals [589]:
				xmin = 368.9108
				xmax = 368.9408
				text = ""
			intervals [590]:
				xmin = 368.9408
				xmax = 369.3908
				text = "school"
			intervals [591]:
				xmin = 369.3908
				xmax = 369.4208
				text = ""
			intervals [592]:
				xmin = 369.4208
				xmax = 369.5508
				text = "what"
			intervals [593]:
				xmin = 369.5508
				xmax = 369.5808
				text = ""
			intervals [594]:
				xmin = 369.5808
				xmax = 369.6708
				text = "did"
			intervals [595]:
				xmin = 369.6708
				xmax = 369.7008
				text = ""
			intervals [596]:
				xmin = 369.7008
				xmax = 369.9008
				text = "you"
			intervals [597]:
				xmin = 369.9008
				xmax = 370.3008
				text = "study"
			intervals [598]:
				xmin = 370.3008
				xmax = 373.3504
				text = ""
			intervals [599]:
				xmin = 373.3504
				xmax = 373.5004
				text = "did"
			intervals [600]:
				xmin = 373.5004
				xmax = 373.5804
				text = "you"
			intervals [601]:
				xmin = 373.5804
				xmax = 373.7604
				text = "ever"
			intervals [602]:
				xmin = 373.7604
				xmax = 373.9304
				text = "do"
			intervals [603]:
				xmin = 373.9304
				xmax = 374.2604
				text = "anything"
			intervals [604]:
				xmin = 374.2604
				xmax = 374.2904
				text = ""
			intervals [605]:
				xmin = 374.2904
				xmax = 374.3804
				text = "with"
			intervals [606]:
				xmin = 374.3804
				xmax = 374.4204
				text = ""
			intervals [607]:
				xmin = 374.4204
				xmax = 374.5604
				text = "that"
			intervals [608]:
				xmin = 374.5604
				xmax = 383.4397
				text = ""
			intervals [609]:
				xmin = 383.4397
				xmax = 383.7697
				text = "mm-hm"
			intervals [610]:
				xmin = 383.7697
				xmax = 384.7683
				text = ""
			intervals [611]:
				xmin = 384.7683
				xmax = 384.8383
				text = "do"
			intervals [612]:
				xmin = 384.8383
				xmax = 384.8983
				text = "you"
			intervals [613]:
				xmin = 384.8983
				xmax = 385.0783
				text = "like"
			intervals [614]:
				xmin = 385.0783
				xmax = 385.1183
				text = ""
			intervals [615]:
				xmin = 385.1183
				xmax = 385.2883
				text = "that"
			intervals [616]:
				xmin = 385.2883
				xmax = 385.3483
				text = ""
			intervals [617]:
				xmin = 385.3483
				xmax = 385.5483
				text = "better"
			intervals [618]:
				xmin = 385.5483
				xmax = 388.8036
				text = ""
			intervals [619]:
				xmin = 388.8036
				xmax = 388.9636
				text = "what"
			intervals [620]:
				xmin = 388.9636
				xmax = 389.1836
				text = "about"
			intervals [621]:
				xmin = 389.1836
				xmax = 389.3036
				text = "when"
			intervals [622]:
				xmin = 389.3036
				xmax = 389.4036
				text = "you"
			intervals [623]:
				xmin = 389.4036
				xmax = 389.5236
				text = "were"
			intervals [624]:
				xmin = 389.5236
				xmax = 389.6236
				text = "in"
			intervals [625]:
				xmin = 389.6236
				xmax = 389.6636
				text = ""
			intervals [626]:
				xmin = 389.6636
				xmax = 390.0136
				text = "grammar"
			intervals [627]:
				xmin = 390.0136
				xmax = 390.0436
				text = ""
			intervals [628]:
				xmin = 390.0436
				xmax = 390.4936
				text = "school"
			intervals [629]:
				xmin = 390.4936
				xmax = 390.5236
				text = ""
			intervals [630]:
				xmin = 390.5236
				xmax = 390.5536
				text = "or"
			intervals [631]:
				xmin = 390.5536
				xmax = 390.6336
				text = ""
			intervals [632]:
				xmin = 390.6336
				xmax = 391.1336
				text = "elementary"
			intervals [633]:
				xmin = 391.1336
				xmax = 391.1636
				text = ""
			intervals [634]:
				xmin = 391.1636
				xmax = 391.4736
				text = "school"
			intervals [635]:
				xmin = 391.4736
				xmax = 391.5136
				text = ""
			intervals [636]:
				xmin = 391.5136
				xmax = 391.6636
				text = "what"
			intervals [637]:
				xmin = 391.6636
				xmax = 391.7536
				text = "did"
			intervals [638]:
				xmin = 391.7536
				xmax = 391.7836
				text = ""
			intervals [639]:
				xmin = 391.7836
				xmax = 391.9736
				text = "they"
			intervals [640]:
				xmin = 391.9736
				xmax = 392.0036
				text = ""
			intervals [641]:
				xmin = 392.0036
				xmax = 392.3036
				text = "have"
			intervals [642]:
				xmin = 392.3036
				xmax = 392.5836
				text = ""
			intervals [643]:
				xmin = 392.5836
				xmax = 392.7036
				text = "then"
			intervals [644]:
				xmin = 392.7036
				xmax = 403.6309
				text = ""
			intervals [645]:
				xmin = 403.6309
				xmax = 404.1909
				text = "mm-hm"
			intervals [646]:
				xmin = 404.1909
				xmax = 407.6384
				text = ""
			intervals [647]:
				xmin = 407.6384
				xmax = 407.8384
				text = "oh"
			intervals [648]:
				xmin = 407.8384
				xmax = 408.1084
				text = "really"
			intervals [649]:
				xmin = 408.1084
				xmax = 410.123
				text = ""
			intervals [650]:
				xmin = 410.123
				xmax = 410.413
				text = "what"
			intervals [651]:
				xmin = 410.413
				xmax = 410.503
				text = ""
			intervals [652]:
				xmin = 410.503
				xmax = 410.763
				text = "what"
			intervals [653]:
				xmin = 410.763
				xmax = 410.803
				text = ""
			intervals [654]:
				xmin = 410.803
				xmax = 411.053
				text = "uh"
			intervals [655]:
				xmin = 411.053
				xmax = 411.7475
				text = ""
			intervals [656]:
				xmin = 411.7475
				xmax = 412.0775
				text = "drill"
			intervals [657]:
				xmin = 412.0775
				xmax = 412.3375
				text = "team"
			intervals [658]:
				xmin = 412.3375
				xmax = 412.3675
				text = ""
			intervals [659]:
				xmin = 412.3675
				xmax = 412.5075
				text = "with"
			intervals [660]:
				xmin = 412.5075
				xmax = 412.6375
				text = ""
			intervals [661]:
				xmin = 412.6375
				xmax = 412.8375
				text = "the"
			intervals [662]:
				xmin = 412.8375
				xmax = 412.8675
				text = ""
			intervals [663]:
				xmin = 412.8675
				xmax = 413.3575
				text = "rifles"
			intervals [664]:
				xmin = 413.3575
				xmax = 413.3875
				text = ""
			intervals [665]:
				xmin = 413.3875
				xmax = 413.4475
				text = "and"
			intervals [666]:
				xmin = 413.4475
				xmax = 413.4875
				text = ""
			intervals [667]:
				xmin = 413.4875
				xmax = 413.6575
				text = "stuff"
			intervals [668]:
				xmin = 413.6575
				xmax = 414.4567
				text = ""
			intervals [669]:
				xmin = 414.4567
				xmax = 414.5267
				text = "no"
			intervals [670]:
				xmin = 414.5267
				xmax = 414.7467
				text = ""
			intervals [671]:
				xmin = 414.7467
				xmax = 415.0367
				text = "kidding"
			intervals [672]:
				xmin = 415.0367
				xmax = 415.0667
				text = ""
			intervals [673]:
				xmin = 415.0667
				xmax = 415.1867
				text = "i"
			intervals [674]:
				xmin = 415.1867
				xmax = 415.2167
				text = ""
			intervals [675]:
				xmin = 415.2167
				xmax = 415.3167
				text = "did"
			intervals [676]:
				xmin = 415.3167
				xmax = 415.3467
				text = ""
			intervals [677]:
				xmin = 415.3467
				xmax = 415.5467
				text = "that"
			intervals [678]:
				xmin = 415.5467
				xmax = 415.5767
				text = ""
			intervals [679]:
				xmin = 415.5767
				xmax = 415.6367
				text = "in"
			intervals [680]:
				xmin = 415.6367
				xmax = 415.6967
				text = ""
			intervals [681]:
				xmin = 415.6967
				xmax = 415.9767
				text = "college"
			intervals [682]:
				xmin = 415.9767
				xmax = 417.3436
				text = ""
			intervals [683]:
				xmin = 417.3436
				xmax = 417.7036
				text = "ours"
			intervals [684]:
				xmin = 417.7036
				xmax = 417.7336
				text = ""
			intervals [685]:
				xmin = 417.7336
				xmax = 417.8836
				text = "was"
			intervals [686]:
				xmin = 417.8836
				xmax = 417.9136
				text = ""
			intervals [687]:
				xmin = 417.9136
				xmax = 418.0436
				text = "no"
			intervals [688]:
				xmin = 418.0436
				xmax = 418.1036
				text = ""
			intervals [689]:
				xmin = 418.1036
				xmax = 418.2936
				text = "good"
			intervals [690]:
				xmin = 418.2936
				xmax = 418.4336
				text = "was"
			intervals [691]:
				xmin = 418.4336
				xmax = 418.6336
				text = "yours"
			intervals [692]:
				xmin = 418.6336
				xmax = 418.8036
				text = "any"
			intervals [693]:
				xmin = 418.8036
				xmax = 418.8436
				text = ""
			intervals [694]:
				xmin = 418.8436
				xmax = 418.9936
				text = "good"
			intervals [695]:
				xmin = 418.9936
				xmax = 420.3689
				text = ""
			intervals [696]:
				xmin = 420.3689
				xmax = 420.5389
				text = "did"
			intervals [697]:
				xmin = 420.5389
				xmax = 420.6489
				text = "you"
			intervals [698]:
				xmin = 420.6489
				xmax = 421.1189
				text = "compete"
			intervals [699]:
				xmin = 421.1189
				xmax = 428.2455
				text = ""
			intervals [700]:
				xmin = 428.2455
				xmax = 428.7355
				text = "mm-hm"
			intervals [701]:
				xmin = 428.7355
				xmax = 430.5419
				text = ""
			intervals [702]:
				xmin = 430.5419
				xmax = 430.7519
				text = "did"
			intervals [703]:
				xmin = 430.7519
				xmax = 430.8219
				text = "you"
			intervals [704]:
				xmin = 430.8219
				xmax = 430.8519
				text = ""
			intervals [705]:
				xmin = 430.8519
				xmax = 431.2619
				text = "win"
			intervals [706]:
				xmin = 431.2619
				xmax = 434.443
				text = ""
			intervals [707]:
				xmin = 434.443
				xmax = 434.493
				text = "i"
			intervals [708]:
				xmin = 434.493
				xmax = 434.523
				text = ""
			intervals [709]:
				xmin = 434.523
				xmax = 434.973
				text = "remember"
			intervals [710]:
				xmin = 434.973
				xmax = 435.283
				text = "ours"
			intervals [711]:
				xmin = 435.283
				xmax = 435.513
				text = "came"
			intervals [712]:
				xmin = 435.513
				xmax = 435.653
				text = "in"
			intervals [713]:
				xmin = 435.653
				xmax = 435.933
				text = "next"
			intervals [714]:
				xmin = 435.933
				xmax = 436.043
				text = "to"
			intervals [715]:
				xmin = 436.043
				xmax = 436.223
				text = "last"
			intervals [716]:
				xmin = 436.223
				xmax = 438.093
				text = "<unk>"
			intervals [717]:
				xmin = 438.093
				xmax = 443.4006
				text = ""
			intervals [718]:
				xmin = 443.4006
				xmax = 443.7006
				text = "oh"
			intervals [719]:
				xmin = 443.7006
				xmax = 443.9106
				text = "really"
			intervals [720]:
				xmin = 443.9106
				xmax = 444.9067
				text = ""
			intervals [721]:
				xmin = 444.9067
				xmax = 445.1167
				text = "what"
			intervals [722]:
				xmin = 445.1167
				xmax = 445.1767
				text = ""
			intervals [723]:
				xmin = 445.1767
				xmax = 445.4367
				text = "uh"
			intervals [724]:
				xmin = 445.4367
				xmax = 445.8933
				text = ""
			intervals [725]:
				xmin = 445.8933
				xmax = 446.0433
				text = "what"
			intervals [726]:
				xmin = 446.0433
				xmax = 446.0733
				text = ""
			intervals [727]:
				xmin = 446.0733
				xmax = 446.1933
				text = "do"
			intervals [728]:
				xmin = 446.1933
				xmax = 446.3233
				text = "you"
			intervals [729]:
				xmin = 446.3233
				xmax = 446.5733
				text = "swim"
			intervals [730]:
				xmin = 446.5733
				xmax = 447.9096
				text = ""
			intervals [731]:
				xmin = 447.9096
				xmax = 448.0096
				text = "what"
			intervals [732]:
				xmin = 448.0096
				xmax = 448.0396
				text = ""
			intervals [733]:
				xmin = 448.0396
				xmax = 448.3696
				text = "events"
			intervals [734]:
				xmin = 448.3696
				xmax = 448.9661
				text = ""
			intervals [735]:
				xmin = 448.9661
				xmax = 449.2261
				text = "freestyle"
			intervals [736]:
				xmin = 449.2261
				xmax = 450.851
				text = ""
			intervals [737]:
				xmin = 450.851
				xmax = 451.231
				text = "good"
			intervals [738]:
				xmin = 451.231
				xmax = 451.8991
				text = ""
			intervals [739]:
				xmin = 451.8991
				xmax = 452.0791
				text = "that"
			intervals [740]:
				xmin = 452.0791
				xmax = 452.1391
				text = ""
			intervals [741]:
				xmin = 452.1391
				xmax = 452.1991
				text = "s"
			intervals [742]:
				xmin = 452.1991
				xmax = 452.2391
				text = ""
			intervals [743]:
				xmin = 452.2391
				xmax = 452.8191
				text = "terrific"
			intervals [744]:
				xmin = 452.8191
				xmax = 453.7719
				text = ""
			intervals [745]:
				xmin = 453.7719
				xmax = 453.9519
				text = "what"
			intervals [746]:
				xmin = 453.9519
				xmax = 453.9819
				text = ""
			intervals [747]:
				xmin = 453.9819
				xmax = 454.1519
				text = "did"
			intervals [748]:
				xmin = 454.1519
				xmax = 454.1819
				text = ""
			intervals [749]:
				xmin = 454.1819
				xmax = 454.4919
				text = "kids"
			intervals [750]:
				xmin = 454.4919
				xmax = 454.5219
				text = ""
			intervals [751]:
				xmin = 454.5219
				xmax = 454.6819
				text = "do"
			intervals [752]:
				xmin = 454.6819
				xmax = 454.7119
				text = ""
			intervals [753]:
				xmin = 454.7119
				xmax = 454.8919
				text = "when"
			intervals [754]:
				xmin = 454.8919
				xmax = 454.9819
				text = "you"
			intervals [755]:
				xmin = 454.9819
				xmax = 455.1119
				text = "were"
			intervals [756]:
				xmin = 455.1119
				xmax = 455.2019
				text = "a"
			intervals [757]:
				xmin = 455.2019
				xmax = 455.4519
				text = "kid"
			intervals [758]:
				xmin = 455.4519
				xmax = 455.7019
				text = "after"
			intervals [759]:
				xmin = 455.7019
				xmax = 455.7419
				text = ""
			intervals [760]:
				xmin = 455.7419
				xmax = 456.0219
				text = "school"
			intervals [761]:
				xmin = 456.0219
				xmax = 456.0919
				text = ""
			intervals [762]:
				xmin = 456.0919
				xmax = 456.3119
				text = "was"
			intervals [763]:
				xmin = 456.3119
				xmax = 456.5019
				text = "out"
			intervals [764]:
				xmin = 456.5019
				xmax = 466.8741
				text = ""
			intervals [765]:
				xmin = 466.8741
				xmax = 467.3841
				text = "mm-hm"
			intervals [766]:
				xmin = 467.3841
				xmax = 467.9026
				text = ""
			intervals [767]:
				xmin = 467.9026
				xmax = 468.0326
				text = "what"
			intervals [768]:
				xmin = 468.0326
				xmax = 468.2726
				text = "about"
			intervals [769]:
				xmin = 468.2726
				xmax = 468.5426
				text = "little"
			intervals [770]:
				xmin = 468.5426
				xmax = 468.8426
				text = "kids"
			intervals [771]:
				xmin = 468.8426
				xmax = 469.0526
				text = "about"
			intervals [772]:
				xmin = 469.0526
				xmax = 469.1126
				text = ""
			intervals [773]:
				xmin = 469.1126
				xmax = 469.5926
				text = "ten"
			intervals [774]:
				xmin = 469.5926
				xmax = 473.0565
				text = ""
			intervals [775]:
				xmin = 473.0565
				xmax = 473.4165
				text = "mm-hm"
			intervals [776]:
				xmin = 473.4165
				xmax = 474.6852
				text = ""
			intervals [777]:
				xmin = 474.6852
				xmax = 475.0752
				text = "good"
			intervals [778]:
				xmin = 475.0752
				xmax = 475.9433
				text = ""
			intervals [779]:
				xmin = 475.9433
				xmax = 476.0333
				text = "did"
			intervals [780]:
				xmin = 476.0333
				xmax = 476.0933
				text = "you"
			intervals [781]:
				xmin = 476.0933
				xmax = 476.2333
				text = "ever"
			intervals [782]:
				xmin = 476.2333
				xmax = 476.4033
				text = "have"
			intervals [783]:
				xmin = 476.4033
				xmax = 476.4933
				text = "a"
			intervals [784]:
				xmin = 476.4933
				xmax = 476.8333
				text = "teacher"
			intervals [785]:
				xmin = 476.8333
				xmax = 476.9833
				text = "that"
			intervals [786]:
				xmin = 476.9833
				xmax = 477.0133
				text = ""
			intervals [787]:
				xmin = 477.0133
				xmax = 477.3533
				text = "hollered"
			intervals [788]:
				xmin = 477.3533
				xmax = 477.4433
				text = "a"
			intervals [789]:
				xmin = 477.4433
				xmax = 477.6133
				text = "lot"
			intervals [790]:
				xmin = 477.6133
				xmax = 477.7533
				text = ""
			intervals [791]:
				xmin = 477.7533
				xmax = 477.9033
				text = "that"
			intervals [792]:
				xmin = 477.9033
				xmax = 477.9733
				text = "you"
			intervals [793]:
				xmin = 477.9733
				xmax = 478.0633
				text = ""
			intervals [794]:
				xmin = 478.0633
				xmax = 478.2733
				text = "remember"
			intervals [795]:
				xmin = 478.2733
				xmax = 494.3637
				text = ""
			intervals [796]:
				xmin = 494.3637
				xmax = 494.9137
				text = "<unk>"
			intervals [797]:
				xmin = 494.9137
				xmax = 495.5423
				text = ""
			intervals [798]:
				xmin = 495.5423
				xmax = 495.8323
				text = "win"
			intervals [799]:
				xmin = 495.8323
				xmax = 496.0023
				text = "too"
			intervals [800]:
				xmin = 496.0023
				xmax = 496.0623
				text = "huh"
			intervals [801]:
				xmin = 496.0623
				xmax = 497.2947
				text = ""
			intervals [802]:
				xmin = 497.2947
				xmax = 497.4947
				text = "what"
			intervals [803]:
				xmin = 497.4947
				xmax = 497.7947
				text = "grade"
			intervals [804]:
				xmin = 497.7947
				xmax = 497.8247
				text = ""
			intervals [805]:
				xmin = 497.8247
				xmax = 497.9147
				text = "was"
			intervals [806]:
				xmin = 497.9147
				xmax = 498.0147
				text = "that"
			intervals [807]:
				xmin = 498.0147
				xmax = 503.4145
				text = ""
			intervals [808]:
				xmin = 503.4145
				xmax = 503.6045
				text = "well"
			intervals [809]:
				xmin = 503.6045
				xmax = 503.8845
				text = "what"
			intervals [810]:
				xmin = 503.8845
				xmax = 504.0645
				text = "set"
			intervals [811]:
				xmin = 504.0645
				xmax = 504.1945
				text = "him"
			intervals [812]:
				xmin = 504.1945
				xmax = 504.5145
				text = "off"
			intervals [813]:
				xmin = 504.5145
				xmax = 504.7045
				text = ""
			intervals [814]:
				xmin = 504.7045
				xmax = 504.9445
				text = "<unk>"
			intervals [815]:
				xmin = 504.9445
				xmax = 519.7479
				text = ""
			intervals [816]:
				xmin = 519.7479
				xmax = 519.8079
				text = "no"
			intervals [817]:
				xmin = 519.8079
				xmax = 520.1579
				text = "kidding"
			intervals [818]:
				xmin = 520.1579
				xmax = 521.9692
				text = ""
			intervals [819]:
				xmin = 521.9692
				xmax = 522.1592
				text = "can"
			intervals [820]:
				xmin = 522.1592
				xmax = 522.5492
				text = "parents"
			intervals [821]:
				xmin = 522.5492
				xmax = 522.6792
				text = "ev-"
			intervals [822]:
				xmin = 522.6792
				xmax = 522.8592
				text = ""
			intervals [823]:
				xmin = 522.8592
				xmax = 522.9592
				text = "did"
			intervals [824]:
				xmin = 522.9592
				xmax = 522.9992
				text = ""
			intervals [825]:
				xmin = 522.9992
				xmax = 523.3792
				text = "parents"
			intervals [826]:
				xmin = 523.3792
				xmax = 523.5492
				text = "ever"
			intervals [827]:
				xmin = 523.5492
				xmax = 523.5892
				text = ""
			intervals [828]:
				xmin = 523.5892
				xmax = 524.0392
				text = "complain"
			intervals [829]:
				xmin = 524.0392
				xmax = 530.0877
				text = ""
			intervals [830]:
				xmin = 530.0877
				xmax = 531.1677
				text = "<unk>"
			intervals [831]:
				xmin = 531.1677
				xmax = 534.0814
				text = ""
			intervals [832]:
				xmin = 534.0814
				xmax = 534.1114
				text = "mm"
			intervals [833]:
				xmin = 534.1114
				xmax = 534.2914
				text = ""
			intervals [834]:
				xmin = 534.2914
				xmax = 534.3814
				text = "that"
			intervals [835]:
				xmin = 534.3814
				xmax = 534.4114
				text = ""
			intervals [836]:
				xmin = 534.4114
				xmax = 534.4814
				text = "s"
			intervals [837]:
				xmin = 534.4814
				xmax = 534.5814
				text = ""
			intervals [838]:
				xmin = 534.5814
				xmax = 534.8514
				text = "great"
			intervals [839]:
				xmin = 534.8514
				xmax = 535.1414
				text = ""
			intervals [840]:
				xmin = 535.1414
				xmax = 535.2314
				text = "did"
			intervals [841]:
				xmin = 535.2314
				xmax = 535.2714
				text = ""
			intervals [842]:
				xmin = 535.2714
				xmax = 535.4014
				text = "you"
			intervals [843]:
				xmin = 535.4014
				xmax = 535.6014
				text = "ever"
			intervals [844]:
				xmin = 535.6014
				xmax = 535.6914
				text = "have"
			intervals [845]:
				xmin = 535.6914
				xmax = 535.7214
				text = ""
			intervals [846]:
				xmin = 535.7214
				xmax = 535.7814
				text = "to"
			intervals [847]:
				xmin = 535.7814
				xmax = 535.8814
				text = "get"
			intervals [848]:
				xmin = 535.8814
				xmax = 536.3714
				text = "hit"
			intervals [849]:
				xmin = 536.3714
				xmax = 536.8582
				text = ""
			intervals [850]:
				xmin = 536.8582
				xmax = 538.6682
				text = "<unk>"
			intervals [851]:
				xmin = 538.6682
				xmax = 545.2127
				text = ""
			intervals [852]:
				xmin = 545.2127
				xmax = 545.3427
				text = "that"
			intervals [853]:
				xmin = 545.3427
				xmax = 545.3727
				text = "s"
			intervals [854]:
				xmin = 545.3727
				xmax = 545.4927
				text = "how"
			intervals [855]:
				xmin = 545.4927
				xmax = 545.6227
				text = "he"
			intervals [856]:
				xmin = 545.6227
				xmax = 545.8827
				text = "kept"
			intervals [857]:
				xmin = 545.8827
				xmax = 545.9127
				text = ""
			intervals [858]:
				xmin = 545.9127
				xmax = 546.2127
				text = "order"
			intervals [859]:
				xmin = 546.2127
				xmax = 549.0822
				text = ""
			intervals [860]:
				xmin = 549.0822
				xmax = 549.2922
				text = "uh"
			intervals [861]:
				xmin = 549.2922
				xmax = 550.2808
				text = ""
			intervals [862]:
				xmin = 550.2808
				xmax = 550.4408
				text = "well"
			intervals [863]:
				xmin = 550.4408
				xmax = 550.5708
				text = "did"
			intervals [864]:
				xmin = 550.5708
				xmax = 550.6808
				text = "you"
			intervals [865]:
				xmin = 550.6808
				xmax = 551.2208
				text = "ever"
			intervals [866]:
				xmin = 551.2208
				xmax = 551.2508
				text = "uh"
			intervals [867]:
				xmin = 551.2508
				xmax = 551.8571
				text = ""
			intervals [868]:
				xmin = 551.8571
				xmax = 552.0371
				text = "get"
			intervals [869]:
				xmin = 552.0371
				xmax = 552.0671
				text = ""
			intervals [870]:
				xmin = 552.0671
				xmax = 552.3471
				text = "hollered"
			intervals [871]:
				xmin = 552.3471
				xmax = 552.3771
				text = ""
			intervals [872]:
				xmin = 552.3771
				xmax = 552.5171
				text = "at"
			intervals [873]:
				xmin = 552.5171
				xmax = 552.5871
				text = ""
			intervals [874]:
				xmin = 552.5871
				xmax = 552.6871
				text = "by"
			intervals [875]:
				xmin = 552.6871
				xmax = 552.7171
				text = ""
			intervals [876]:
				xmin = 552.7171
				xmax = 552.7871
				text = "a"
			intervals [877]:
				xmin = 552.7871
				xmax = 552.9571
				text = ""
			intervals [878]:
				xmin = 552.9571
				xmax = 553.1471
				text = "teacher"
			intervals [879]:
				xmin = 553.1471
				xmax = 557.4131
				text = ""
			intervals [880]:
				xmin = 557.4131
				xmax = 557.5931
				text = "was"
			intervals [881]:
				xmin = 557.5931
				xmax = 557.6831
				text = "it"
			intervals [882]:
				xmin = 557.6831
				xmax = 557.7231
				text = ""
			intervals [883]:
				xmin = 557.7231
				xmax = 558.1131
				text = "usually"
			intervals [884]:
				xmin = 558.1131
				xmax = 558.2031
				text = ""
			intervals [885]:
				xmin = 558.2031
				xmax = 558.5831
				text = "fair"
			intervals [886]:
				xmin = 558.5831
				xmax = 558.6331
				text = "or"
			intervals [887]:
				xmin = 558.6331
				xmax = 559.8465
				text = ""
			intervals [888]:
				xmin = 559.8465
				xmax = 560.0065
				text = "do"
			intervals [889]:
				xmin = 560.0065
				xmax = 560.0465
				text = ""
			intervals [890]:
				xmin = 560.0465
				xmax = 560.1065
				text = "you"
			intervals [891]:
				xmin = 560.1065
				xmax = 560.2265
				text = "think"
			intervals [892]:
				xmin = 560.2265
				xmax = 560.3165
				text = ""
			intervals [893]:
				xmin = 560.3165
				xmax = 560.4565
				text = "that"
			intervals [894]:
				xmin = 560.4565
				xmax = 560.5365
				text = ""
			intervals [895]:
				xmin = 560.5365
				xmax = 560.5965
				text = "they"
			intervals [896]:
				xmin = 560.5965
				xmax = 560.6265
				text = ""
			intervals [897]:
				xmin = 560.6265
				xmax = 560.6865
				text = "were"
			intervals [898]:
				xmin = 560.6865
				xmax = 566.3321
				text = ""
			intervals [899]:
				xmin = 566.3321
				xmax = 566.4221
				text = "what"
			intervals [900]:
				xmin = 566.4221
				xmax = 566.5221
				text = ""
			intervals [901]:
				xmin = 566.5221
				xmax = 566.8021
				text = "kinds"
			intervals [902]:
				xmin = 566.8021
				xmax = 566.8721
				text = "of"
			intervals [903]:
				xmin = 566.8721
				xmax = 566.9221
				text = ""
			intervals [904]:
				xmin = 566.9221
				xmax = 567.1321
				text = "things"
			intervals [905]:
				xmin = 567.1321
				xmax = 568.0209
				text = ""
			intervals [906]:
				xmin = 568.0209
				xmax = 568.1109
				text = "did"
			intervals [907]:
				xmin = 568.1109
				xmax = 568.2209
				text = ""
			intervals [908]:
				xmin = 568.2209
				xmax = 568.5009
				text = "kids"
			intervals [909]:
				xmin = 568.5009
				xmax = 568.5409
				text = ""
			intervals [910]:
				xmin = 568.5409
				xmax = 568.6709
				text = "get"
			intervals [911]:
				xmin = 568.6709
				xmax = 569.1409
				text = ""
			intervals [912]:
				xmin = 569.1409
				xmax = 569.2609
				text = "into"
			intervals [913]:
				xmin = 569.2609
				xmax = 571.4705
				text = ""
			intervals [914]:
				xmin = 571.4705
				xmax = 571.6005
				text = "oh"
			intervals [915]:
				xmin = 571.6005
				xmax = 575.193
				text = ""
			intervals [916]:
				xmin = 575.193
				xmax = 575.293
				text = "mm-hm"
			intervals [917]:
				xmin = 575.293
				xmax = 577.4241
				text = ""
			intervals [918]:
				xmin = 577.4241
				xmax = 577.5541
				text = "what"
			intervals [919]:
				xmin = 577.5541
				xmax = 577.7641
				text = "about"
			intervals [920]:
				xmin = 577.7641
				xmax = 577.8741
				text = "the"
			intervals [921]:
				xmin = 577.8741
				xmax = 577.9041
				text = ""
			intervals [922]:
				xmin = 577.9041
				xmax = 578.1741
				text = "best"
			intervals [923]:
				xmin = 578.1741
				xmax = 578.5941
				text = "teacher"
			intervals [924]:
				xmin = 578.5941
				xmax = 578.8704
				text = ""
			intervals [925]:
				xmin = 578.8704
				xmax = 578.9904
				text = "you"
			intervals [926]:
				xmin = 578.9904
				xmax = 579.2204
				text = "ever"
			intervals [927]:
				xmin = 579.2204
				xmax = 579.3004
				text = ""
			intervals [928]:
				xmin = 579.3004
				xmax = 579.6104
				text = "had"
			intervals [929]:
				xmin = 579.6104
				xmax = 589.3717
				text = ""
			intervals [930]:
				xmin = 589.3717
				xmax = 589.6817
				text = "mm-hm"
			intervals [931]:
				xmin = 589.6817
				xmax = 589.7617
				text = ""
			intervals [932]:
				xmin = 589.7617
				xmax = 589.9017
				text = "what"
			intervals [933]:
				xmin = 589.9017
				xmax = 590.0017
				text = "did"
			intervals [934]:
				xmin = 590.0017
				xmax = 590.0317
				text = ""
			intervals [935]:
				xmin = 590.0317
				xmax = 590.2217
				text = "she"
			intervals [936]:
				xmin = 590.2217
				xmax = 590.4617
				text = "do"
			intervals [937]:
				xmin = 590.4617
				xmax = 590.5017
				text = ""
			intervals [938]:
				xmin = 590.5017
				xmax = 590.5917
				text = "that"
			intervals [939]:
				xmin = 590.5917
				xmax = 590.6217
				text = ""
			intervals [940]:
				xmin = 590.6217
				xmax = 590.8017
				text = "was"
			intervals [941]:
				xmin = 590.8017
				xmax = 602.4462
				text = ""
			intervals [942]:
				xmin = 602.4462
				xmax = 602.5462
				text = "mm-hm"
			intervals [943]:
				xmin = 602.5462
				xmax = 604.1931
				text = ""
			intervals [944]:
				xmin = 604.1931
				xmax = 604.3431
				text = "what"
			intervals [945]:
				xmin = 604.3431
				xmax = 604.3731
				text = ""
			intervals [946]:
				xmin = 604.3731
				xmax = 604.4331
				text = "are"
			intervals [947]:
				xmin = 604.4331
				xmax = 604.4631
				text = ""
			intervals [948]:
				xmin = 604.4631
				xmax = 604.5731
				text = "the"
			intervals [949]:
				xmin = 604.5731
				xmax = 605.2231
				text = "ingredients"
			intervals [950]:
				xmin = 605.2231
				xmax = 605.3031
				text = "of"
			intervals [951]:
				xmin = 605.3031
				xmax = 605.3531
				text = ""
			intervals [952]:
				xmin = 605.3531
				xmax = 605.4431
				text = "a"
			intervals [953]:
				xmin = 605.4431
				xmax = 605.4831
				text = ""
			intervals [954]:
				xmin = 605.4831
				xmax = 605.6531
				text = "good"
			intervals [955]:
				xmin = 605.6531
				xmax = 605.6931
				text = ""
			intervals [956]:
				xmin = 605.6931
				xmax = 606.0531
				text = "teacher"
			intervals [957]:
				xmin = 606.0531
				xmax = 606.1131
				text = "to"
			intervals [958]:
				xmin = 606.1131
				xmax = 606.2231
				text = ""
			intervals [959]:
				xmin = 606.2231
				xmax = 606.3331
				text = "you"
			intervals [960]:
				xmin = 606.3331
				xmax = 611.0074
				text = ""
			intervals [961]:
				xmin = 611.0074
				xmax = 611.0674
				text = "you"
			intervals [962]:
				xmin = 611.0674
				xmax = 611.1874
				text = ""
			intervals [963]:
				xmin = 611.1874
				xmax = 611.3074
				text = "think"
			intervals [964]:
				xmin = 611.3074
				xmax = 611.3874
				text = ""
			intervals [965]:
				xmin = 611.3874
				xmax = 611.5874
				text = "many"
			intervals [966]:
				xmin = 611.5874
				xmax = 611.6274
				text = ""
			intervals [967]:
				xmin = 611.6274
				xmax = 612.0374
				text = "teachers"
			intervals [968]:
				xmin = 612.0374
				xmax = 612.2374
				text = "aren't"
			intervals [969]:
				xmin = 612.2374
				xmax = 612.3074
				text = ""
			intervals [970]:
				xmin = 612.3074
				xmax = 612.4774
				text = "that"
			intervals [971]:
				xmin = 612.4774
				xmax = 612.5174
				text = ""
			intervals [972]:
				xmin = 612.5174
				xmax = 612.6274
				text = "way"
			intervals [973]:
				xmin = 612.6274
				xmax = 615.7891
				text = ""
			intervals [974]:
				xmin = 615.7891
				xmax = 616.2391
				text = "oh"
			intervals [975]:
				xmin = 616.2391
				xmax = 616.3491
				text = ""
			intervals [976]:
				xmin = 616.3491
				xmax = 616.4791
				text = "really"
			intervals [977]:
				xmin = 616.4791
				xmax = 617.3392
				text = ""
			intervals [978]:
				xmin = 617.3392
				xmax = 617.5392
				text = "was"
			intervals [979]:
				xmin = 617.5392
				xmax = 617.5692
				text = ""
			intervals [980]:
				xmin = 617.5692
				xmax = 617.7392
				text = "this"
			intervals [981]:
				xmin = 617.7392
				xmax = 617.7692
				text = ""
			intervals [982]:
				xmin = 617.7692
				xmax = 617.8392
				text = "in"
			intervals [983]:
				xmin = 617.8392
				xmax = 617.8692
				text = ""
			intervals [984]:
				xmin = 617.8692
				xmax = 618.2392
				text = "dc"
			intervals [985]:
				xmin = 618.2392
				xmax = 618.2692
				text = ""
			intervals [986]:
				xmin = 618.2692
				xmax = 618.4092
				text = "that"
			intervals [987]:
				xmin = 618.4092
				xmax = 618.4692
				text = ""
			intervals [988]:
				xmin = 618.4692
				xmax = 618.8192
				text = "this"
			intervals [989]:
				xmin = 618.8192
				xmax = 618.9192
				text = ""
			intervals [990]:
				xmin = 618.9192
				xmax = 619.1092
				text = "art"
			intervals [991]:
				xmin = 619.1092
				xmax = 619.1392
				text = ""
			intervals [992]:
				xmin = 619.1392
				xmax = 619.5292
				text = "teacher"
			intervals [993]:
				xmin = 619.5292
				xmax = 619.6592
				text = ""
			intervals [994]:
				xmin = 619.6592
				xmax = 619.7692
				text = "was"
			intervals [995]:
				xmin = 619.7692
				xmax = 622.4049
				text = ""
			intervals [996]:
				xmin = 622.4049
				xmax = 622.5349
				text = "new"
			intervals [997]:
				xmin = 622.5349
				xmax = 622.8249
				text = "york"
			intervals [998]:
				xmin = 622.8249
				xmax = 622.8549
				text = ""
			intervals [999]:
				xmin = 622.8549
				xmax = 623.0649
				text = "was"
			intervals [1000]:
				xmin = 623.0649
				xmax = 623.0949
				text = ""
			intervals [1001]:
				xmin = 623.0949
				xmax = 623.4449
				text = "worse"
			intervals [1002]:
				xmin = 623.4449
				xmax = 623.5449
				text = "or"
			intervals [1003]:
				xmin = 623.5449
				xmax = 623.6249
				text = ""
			intervals [1004]:
				xmin = 623.6249
				xmax = 623.7549
				text = "what"
			intervals [1005]:
				xmin = 623.7549
				xmax = 629.9949886621315
				text = ""
	item [2]:
		class = "IntervalTier"
		name = "DCA_int_01 - phones"
		xmin = 0.0
		xmax = 629.9949886621315
		intervals: size = 2281
			intervals [1]:
				xmin = 0.0
				xmax = 0.0013
				text = ""
			intervals [2]:
				xmin = 0.0013
				xmax = 0.0313
				text = "HH"
			intervals [3]:
				xmin = 0.0313
				xmax = 0.0913
				text = "W"
			intervals [4]:
				xmin = 0.0913
				xmax = 0.1313
				text = "AH1"
			intervals [5]:
				xmin = 0.1313
				xmax = 0.1713
				text = "T"
			intervals [6]:
				xmin = 0.1713
				xmax = 0.2013
				text = "sp"
			intervals [7]:
				xmin = 0.2013
				xmax = 0.2913
				text = "K"
			intervals [8]:
				xmin = 0.2913
				xmax = 0.4013
				text = "AY1"
			intervals [9]:
				xmin = 0.4013
				xmax = 0.4613
				text = "N"
			intervals [10]:
				xmin = 0.4613
				xmax = 0.5413
				text = "D"
			intervals [11]:
				xmin = 0.5413
				xmax = 0.6013
				text = "Z"
			intervals [12]:
				xmin = 0.6013
				xmax = 0.6413
				text = "AH0"
			intervals [13]:
				xmin = 0.6413
				xmax = 0.6713
				text = "V"
			intervals [14]:
				xmin = 0.6713
				xmax = 0.7013
				text = "sp"
			intervals [15]:
				xmin = 0.7013
				xmax = 0.7913
				text = "G"
			intervals [16]:
				xmin = 0.7913
				xmax = 0.9013
				text = "EY1"
			intervals [17]:
				xmin = 0.9013
				xmax = 1.0413
				text = "M"
			intervals [18]:
				xmin = 1.0413
				xmax = 1.1013
				text = "Z"
			intervals [19]:
				xmin = 1.1013
				xmax = 1.1513
				text = "Y"
			intervals [20]:
				xmin = 1.1513
				xmax = 1.1813
				text = "UW1"
			intervals [21]:
				xmin = 1.1813
				xmax = 1.2313
				text = "Y"
			intervals [22]:
				xmin = 1.2313
				xmax = 1.2913
				text = "UW1"
			intervals [23]:
				xmin = 1.2913
				xmax = 1.3513
				text = "Z"
			intervals [24]:
				xmin = 1.3513
				xmax = 1.3913
				text = "D"
			intervals [25]:
				xmin = 1.3913
				xmax = 1.4213
				text = "T"
			intervals [26]:
				xmin = 1.4213
				xmax = 1.4613
				text = "AH0"
			intervals [27]:
				xmin = 1.4613
				xmax = 1.5513
				text = "P"
			intervals [28]:
				xmin = 1.5513
				xmax = 1.6413
				text = "L"
			intervals [29]:
				xmin = 1.6413
				xmax = 1.7313
				text = "EY1"
			intervals [30]:
				xmin = 1.7313
				xmax = 1.7713
				text = "EH1"
			intervals [31]:
				xmin = 1.7713
				xmax = 1.8713
				text = "Z"
			intervals [32]:
				xmin = 1.8713
				xmax = 1.9313
				text = "EY1"
			intervals [33]:
				xmin = 1.9313
				xmax = 2.0613
				text = "K"
			intervals [34]:
				xmin = 2.0613
				xmax = 2.1213
				text = "IH1"
			intervals [35]:
				xmin = 2.1213
				xmax = 2.1913
				text = "D"
			intervals [36]:
				xmin = 2.1913
				xmax = 8.1144
				text = "sp"
			intervals [37]:
				xmin = 8.1144
				xmax = 8.3544
				text = "AY1"
			intervals [38]:
				xmin = 8.3544
				xmax = 8.3844
				text = "sp"
			intervals [39]:
				xmin = 8.3844
				xmax = 8.4844
				text = "AH1"
			intervals [40]:
				xmin = 8.4844
				xmax = 8.5344
				text = "sp"
			intervals [41]:
				xmin = 8.5344
				xmax = 8.6144
				text = "HH"
			intervals [42]:
				xmin = 8.6144
				xmax = 8.6644
				text = "W"
			intervals [43]:
				xmin = 8.6644
				xmax = 8.6944
				text = "AH1"
			intervals [44]:
				xmin = 8.6944
				xmax = 8.7244
				text = "T"
			intervals [45]:
				xmin = 8.7244
				xmax = 8.7644
				text = "sp"
			intervals [46]:
				xmin = 8.7644
				xmax = 8.8544
				text = "K"
			intervals [47]:
				xmin = 8.8544
				xmax = 8.9444
				text = "AY1"
			intervals [48]:
				xmin = 8.9444
				xmax = 8.9944
				text = "N"
			intervals [49]:
				xmin = 8.9944
				xmax = 9.0244
				text = "sp"
			intervals [50]:
				xmin = 9.0244
				xmax = 9.1444
				text = "AH0"
			intervals [51]:
				xmin = 9.1444
				xmax = 9.3244
				text = "V"
			intervals [52]:
				xmin = 9.3244
				xmax = 9.5244
				text = "AH1"
			intervals [53]:
				xmin = 9.5244
				xmax = 9.5844
				text = "sp"
			intervals [54]:
				xmin = 9.5844
				xmax = 9.6344
				text = "HH"
			intervals [55]:
				xmin = 9.6344
				xmax = 9.6644
				text = "W"
			intervals [56]:
				xmin = 9.6644
				xmax = 9.7144
				text = "AH1"
			intervals [57]:
				xmin = 9.7144
				xmax = 9.7644
				text = "T"
			intervals [58]:
				xmin = 9.7644
				xmax = 9.8244
				text = "Z"
			intervals [59]:
				xmin = 9.8244
				xmax = 9.8544
				text = "sp"
			intervals [60]:
				xmin = 9.8544
				xmax = 9.9144
				text = "M"
			intervals [61]:
				xmin = 9.9144
				xmax = 9.9844
				text = "AH1"
			intervals [62]:
				xmin = 9.9844
				xmax = 10.0444
				text = "M"
			intervals [63]:
				xmin = 10.0444
				xmax = 10.0944
				text = "B"
			intervals [64]:
				xmin = 10.0944
				xmax = 10.1444
				text = "L"
			intervals [65]:
				xmin = 10.1444
				xmax = 10.1744
				text = "T"
			intervals [66]:
				xmin = 10.1744
				xmax = 10.2444
				text = "IY1"
			intervals [67]:
				xmin = 10.2444
				xmax = 10.2944
				text = "sp"
			intervals [68]:
				xmin = 10.2944
				xmax = 10.3644
				text = "P"
			intervals [69]:
				xmin = 10.3644
				xmax = 10.4744
				text = "EH1"
			intervals [70]:
				xmin = 10.4744
				xmax = 10.5344
				text = "G"
			intervals [71]:
				xmin = 10.5344
				xmax = 10.5944
				text = "sp"
			intervals [72]:
				xmin = 10.5944
				xmax = 13.6063
				text = ""
			intervals [73]:
				xmin = 13.6063
				xmax = 13.7063
				text = "W"
			intervals [74]:
				xmin = 13.7063
				xmax = 13.7363
				text = "AH1"
			intervals [75]:
				xmin = 13.7363
				xmax = 13.7663
				text = "T"
			intervals [76]:
				xmin = 13.7663
				xmax = 13.7963
				text = "D"
			intervals [77]:
				xmin = 13.7963
				xmax = 13.8263
				text = "UW1"
			intervals [78]:
				xmin = 13.8263
				xmax = 13.8563
				text = "Y"
			intervals [79]:
				xmin = 13.8563
				xmax = 13.9063
				text = "UW1"
			intervals [80]:
				xmin = 13.9063
				xmax = 13.9563
				text = "D"
			intervals [81]:
				xmin = 13.9563
				xmax = 14.0463
				text = "UW1"
			intervals [82]:
				xmin = 14.0463
				xmax = 14.0763
				text = "sp"
			intervals [83]:
				xmin = 14.0763
				xmax = 14.1063
				text = "W"
			intervals [84]:
				xmin = 14.1063
				xmax = 14.1363
				text = "IH0"
			intervals [85]:
				xmin = 14.1363
				xmax = 14.1663
				text = "DH"
			intervals [86]:
				xmin = 14.1663
				xmax = 14.1963
				text = "IH0"
			intervals [87]:
				xmin = 14.1963
				xmax = 14.2263
				text = "T"
			intervals [88]:
				xmin = 14.2263
				xmax = 23.1035
				text = "sp"
			intervals [89]:
				xmin = 23.1035
				xmax = 23.2435
				text = "HH"
			intervals [90]:
				xmin = 23.2435
				xmax = 23.3035
				text = "M"
			intervals [91]:
				xmin = 23.3035
				xmax = 23.8037
				text = "sp"
			intervals [92]:
				xmin = 23.8037
				xmax = 23.8437
				text = "HH"
			intervals [93]:
				xmin = 23.8437
				xmax = 23.9037
				text = "AW1"
			intervals [94]:
				xmin = 23.9037
				xmax = 23.9537
				text = "sp"
			intervals [95]:
				xmin = 23.9537
				xmax = 23.9837
				text = "D"
			intervals [96]:
				xmin = 23.9837
				xmax = 24.0137
				text = "UW1"
			intervals [97]:
				xmin = 24.0137
				xmax = 24.0437
				text = "Y"
			intervals [98]:
				xmin = 24.0437
				xmax = 24.1837
				text = "UW1"
			intervals [99]:
				xmin = 24.1837
				xmax = 24.2237
				text = "W"
			intervals [100]:
				xmin = 24.2237
				xmax = 24.2537
				text = "IH1"
			intervals [101]:
				xmin = 24.2537
				xmax = 24.3137
				text = "N"
			intervals [102]:
				xmin = 24.3137
				xmax = 24.3437
				text = "sp"
			intervals [103]:
				xmin = 24.3437
				xmax = 24.4037
				text = "ER0"
			intervals [104]:
				xmin = 24.4037
				xmax = 24.4437
				text = "sp"
			intervals [105]:
				xmin = 24.4437
				xmax = 24.5937
				text = "L"
			intervals [106]:
				xmin = 24.5937
				xmax = 24.6437
				text = "UW1"
			intervals [107]:
				xmin = 24.6437
				xmax = 24.8337
				text = "Z"
			intervals [108]:
				xmin = 24.8337
				xmax = 24.9137
				text = "sp"
			intervals [109]:
				xmin = 24.9137
				xmax = 32.6847
				text = ""
			intervals [110]:
				xmin = 32.6847
				xmax = 32.7747
				text = "M"
			intervals [111]:
				xmin = 32.7747
				xmax = 32.8047
				text = "HH"
			intervals [112]:
				xmin = 32.8047
				xmax = 33.1447
				text = "M"
			intervals [113]:
				xmin = 33.1447
				xmax = 34.1733
				text = "sp"
			intervals [114]:
				xmin = 34.1733
				xmax = 34.2033
				text = "W"
			intervals [115]:
				xmin = 34.2033
				xmax = 34.2333
				text = "AH1"
			intervals [116]:
				xmin = 34.2333
				xmax = 34.2633
				text = "N"
			intervals [117]:
				xmin = 34.2633
				xmax = 34.2933
				text = "S"
			intervals [118]:
				xmin = 34.2933
				xmax = 34.3233
				text = "sp"
			intervals [119]:
				xmin = 34.3233
				xmax = 34.4133
				text = "Y"
			intervals [120]:
				xmin = 34.4133
				xmax = 34.4433
				text = "UW1"
			intervals [121]:
				xmin = 34.4433
				xmax = 34.4933
				text = "G"
			intervals [122]:
				xmin = 34.4933
				xmax = 34.5433
				text = "EH1"
			intervals [123]:
				xmin = 34.5433
				xmax = 34.6233
				text = "T"
			intervals [124]:
				xmin = 34.6233
				xmax = 34.6733
				text = "DH"
			intervals [125]:
				xmin = 34.6733
				xmax = 34.7233
				text = "AH1"
			intervals [126]:
				xmin = 34.7233
				xmax = 34.7533
				text = "sp"
			intervals [127]:
				xmin = 34.7533
				xmax = 34.7933
				text = "M"
			intervals [128]:
				xmin = 34.7933
				xmax = 34.8533
				text = "UW1"
			intervals [129]:
				xmin = 34.8533
				xmax = 34.9133
				text = "V"
			intervals [130]:
				xmin = 34.9133
				xmax = 35.4533
				text = "sp"
			intervals [131]:
				xmin = 35.4533
				xmax = 35.4833
				text = "spn"
			intervals [132]:
				xmin = 35.4833
				xmax = 35.6633
				text = "sp"
			intervals [133]:
				xmin = 35.6633
				xmax = 35.7033
				text = "DH"
			intervals [134]:
				xmin = 35.7033
				xmax = 35.7833
				text = "EH1"
			intervals [135]:
				xmin = 35.7833
				xmax = 35.8333
				text = "R"
			intervals [136]:
				xmin = 35.8333
				xmax = 35.8633
				text = "sp"
			intervals [137]:
				xmin = 35.8633
				xmax = 35.9033
				text = "D"
			intervals [138]:
				xmin = 35.9033
				xmax = 35.9533
				text = "IH1"
			intervals [139]:
				xmin = 35.9533
				xmax = 36.0233
				text = "F"
			intervals [140]:
				xmin = 36.0233
				xmax = 36.0533
				text = "R"
			intervals [141]:
				xmin = 36.0533
				xmax = 36.0833
				text = "AH0"
			intervals [142]:
				xmin = 36.0833
				xmax = 36.1133
				text = "N"
			intervals [143]:
				xmin = 36.1133
				xmax = 36.1433
				text = "T"
			intervals [144]:
				xmin = 36.1433
				xmax = 36.2333
				text = "sp"
			intervals [145]:
				xmin = 36.2333
				xmax = 36.2833
				text = "P"
			intervals [146]:
				xmin = 36.2833
				xmax = 36.3933
				text = "OY1"
			intervals [147]:
				xmin = 36.3933
				xmax = 36.4433
				text = "N"
			intervals [148]:
				xmin = 36.4433
				xmax = 36.5033
				text = "T"
			intervals [149]:
				xmin = 36.5033
				xmax = 36.5533
				text = "S"
			intervals [150]:
				xmin = 36.5533
				xmax = 36.5833
				text = "sp"
			intervals [151]:
				xmin = 36.5833
				xmax = 36.6533
				text = "T"
			intervals [152]:
				xmin = 36.6533
				xmax = 36.7533
				text = "UW1"
			intervals [153]:
				xmin = 36.7533
				xmax = 36.8633
				text = "sp"
			intervals [154]:
				xmin = 36.8633
				xmax = 36.8933
				text = "IH0"
			intervals [155]:
				xmin = 36.8933
				xmax = 36.9633
				text = "T"
			intervals [156]:
				xmin = 36.9633
				xmax = 37.0233
				text = "sp"
			intervals [157]:
				xmin = 37.0233
				xmax = 37.0733
				text = "ER0"
			intervals [158]:
				xmin = 37.0733
				xmax = 42.6219
				text = ""
			intervals [159]:
				xmin = 42.6219
				xmax = 42.7719
				text = "M"
			intervals [160]:
				xmin = 42.7719
				xmax = 42.8019
				text = "HH"
			intervals [161]:
				xmin = 42.8019
				xmax = 42.8319
				text = "M"
			intervals [162]:
				xmin = 42.8319
				xmax = 44.0485
				text = "sp"
			intervals [163]:
				xmin = 44.0485
				xmax = 44.0785
				text = "W"
			intervals [164]:
				xmin = 44.0785
				xmax = 44.1185
				text = "AH1"
			intervals [165]:
				xmin = 44.1185
				xmax = 44.1485
				text = "T"
			intervals [166]:
				xmin = 44.1485
				xmax = 44.1885
				text = "AH0"
			intervals [167]:
				xmin = 44.1885
				xmax = 44.2485
				text = "B"
			intervals [168]:
				xmin = 44.2485
				xmax = 44.2985
				text = "AW1"
			intervals [169]:
				xmin = 44.2985
				xmax = 44.3885
				text = "T"
			intervals [170]:
				xmin = 44.3885
				xmax = 44.4185
				text = "sp"
			intervals [171]:
				xmin = 44.4185
				xmax = 44.4785
				text = "M"
			intervals [172]:
				xmin = 44.4785
				xmax = 44.6185
				text = "AA1"
			intervals [173]:
				xmin = 44.6185
				xmax = 44.6885
				text = "R"
			intervals [174]:
				xmin = 44.6885
				xmax = 44.7185
				text = "B"
			intervals [175]:
				xmin = 44.7185
				xmax = 44.7585
				text = "AH0"
			intervals [176]:
				xmin = 44.7585
				xmax = 44.8585
				text = "L"
			intervals [177]:
				xmin = 44.8585
				xmax = 44.9385
				text = "Z"
			intervals [178]:
				xmin = 44.9385
				xmax = 44.9785
				text = "sp"
			intervals [179]:
				xmin = 44.9785
				xmax = 45.0185
				text = "HH"
			intervals [180]:
				xmin = 45.0185
				xmax = 45.0585
				text = "AW1"
			intervals [181]:
				xmin = 45.0585
				xmax = 45.1185
				text = "sp"
			intervals [182]:
				xmin = 45.1185
				xmax = 45.1485
				text = "D"
			intervals [183]:
				xmin = 45.1485
				xmax = 45.1785
				text = "IH0"
			intervals [184]:
				xmin = 45.1785
				xmax = 45.2485
				text = "Z"
			intervals [185]:
				xmin = 45.2485
				xmax = 45.2785
				text = "sp"
			intervals [186]:
				xmin = 45.2785
				xmax = 45.3085
				text = "DH"
			intervals [187]:
				xmin = 45.3085
				xmax = 45.3385
				text = "AH0"
			intervals [188]:
				xmin = 45.3385
				xmax = 45.3785
				text = "T"
			intervals [189]:
				xmin = 45.3785
				xmax = 45.4985
				text = "sp"
			intervals [190]:
				xmin = 45.4985
				xmax = 45.5285
				text = "W"
			intervals [191]:
				xmin = 45.5285
				xmax = 45.5585
				text = "ER1"
			intervals [192]:
				xmin = 45.5585
				xmax = 45.5885
				text = "K"
			intervals [193]:
				xmin = 45.5885
				xmax = 45.8485
				text = "sp"
			intervals [194]:
				xmin = 45.8485
				xmax = 46.1312
				text = ""
			intervals [195]:
				xmin = 46.1312
				xmax = 46.2412
				text = "S"
			intervals [196]:
				xmin = 46.2412
				xmax = 46.3412
				text = "EY1"
			intervals [197]:
				xmin = 46.3412
				xmax = 46.4012
				text = "AY1"
			intervals [198]:
				xmin = 46.4012
				xmax = 46.4512
				text = "W"
			intervals [199]:
				xmin = 46.4512
				xmax = 46.4812
				text = "AA1"
			intervals [200]:
				xmin = 46.4812
				xmax = 46.5112
				text = "Z"
			intervals [201]:
				xmin = 46.5112
				xmax = 46.5512
				text = "sp"
			intervals [202]:
				xmin = 46.5512
				xmax = 46.6412
				text = "AH0"
			intervals [203]:
				xmin = 46.6412
				xmax = 46.7412
				text = "sp"
			intervals [204]:
				xmin = 46.7412
				xmax = 46.7812
				text = "F"
			intervals [205]:
				xmin = 46.7812
				xmax = 46.8812
				text = "AO1"
			intervals [206]:
				xmin = 46.8812
				xmax = 46.9512
				text = "R"
			intervals [207]:
				xmin = 46.9512
				xmax = 46.9812
				text = "AH0"
			intervals [208]:
				xmin = 46.9812
				xmax = 47.0112
				text = "N"
			intervals [209]:
				xmin = 47.0112
				xmax = 47.1212
				text = "ER0"
			intervals [210]:
				xmin = 47.1212
				xmax = 47.1512
				text = "sp"
			intervals [211]:
				xmin = 47.1512
				xmax = 47.1912
				text = "AH0"
			intervals [212]:
				xmin = 47.1912
				xmax = 47.2212
				text = "N"
			intervals [213]:
				xmin = 47.2212
				xmax = 47.2812
				text = "AY1"
			intervals [214]:
				xmin = 47.2812
				xmax = 47.3112
				text = "V"
			intervals [215]:
				xmin = 47.3112
				xmax = 47.3412
				text = "sp"
			intervals [216]:
				xmin = 47.3412
				xmax = 47.3812
				text = "N"
			intervals [217]:
				xmin = 47.3812
				xmax = 47.4412
				text = "EH1"
			intervals [218]:
				xmin = 47.4412
				xmax = 47.4712
				text = "V"
			intervals [219]:
				xmin = 47.4712
				xmax = 47.5512
				text = "ER0"
			intervals [220]:
				xmin = 47.5512
				xmax = 47.5812
				text = "sp"
			intervals [221]:
				xmin = 47.5812
				xmax = 47.7112
				text = "S"
			intervals [222]:
				xmin = 47.7112
				xmax = 47.7912
				text = "IY1"
			intervals [223]:
				xmin = 47.7912
				xmax = 47.8312
				text = "N"
			intervals [224]:
				xmin = 47.8312
				xmax = 48.0012
				text = "sp"
			intervals [225]:
				xmin = 48.0012
				xmax = 48.0312
				text = "IH0"
			intervals [226]:
				xmin = 48.0312
				xmax = 48.0612
				text = "T"
			intervals [227]:
				xmin = 48.0612
				xmax = 48.5658
				text = ""
			intervals [228]:
				xmin = 48.5658
				xmax = 48.5958
				text = "W"
			intervals [229]:
				xmin = 48.5958
				xmax = 48.6258
				text = "AH1"
			intervals [230]:
				xmin = 48.6258
				xmax = 48.6558
				text = "T"
			intervals [231]:
				xmin = 48.6558
				xmax = 48.8258
				text = "sp"
			intervals [232]:
				xmin = 48.8258
				xmax = 48.8558
				text = "W"
			intervals [233]:
				xmin = 48.8558
				xmax = 48.8858
				text = "UH1"
			intervals [234]:
				xmin = 48.8858
				xmax = 48.9258
				text = "D"
			intervals [235]:
				xmin = 48.9258
				xmax = 48.9958
				text = "Y"
			intervals [236]:
				xmin = 48.9958
				xmax = 49.0358
				text = "UW1"
			intervals [237]:
				xmin = 49.0358
				xmax = 49.0658
				text = "sp"
			intervals [238]:
				xmin = 49.0658
				xmax = 49.1458
				text = "S"
			intervals [239]:
				xmin = 49.1458
				xmax = 49.3758
				text = "EY1"
			intervals [240]:
				xmin = 49.3758
				xmax = 49.4558
				text = "sp"
			intervals [241]:
				xmin = 49.4558
				xmax = 56.435
				text = ""
			intervals [242]:
				xmin = 56.435
				xmax = 56.465
				text = "M"
			intervals [243]:
				xmin = 56.465
				xmax = 56.495
				text = "HH"
			intervals [244]:
				xmin = 56.495
				xmax = 56.815
				text = "M"
			intervals [245]:
				xmin = 56.815
				xmax = 62.1548
				text = "sp"
			intervals [246]:
				xmin = 62.1548
				xmax = 62.2948
				text = "AY1"
			intervals [247]:
				xmin = 62.2948
				xmax = 62.3348
				text = "sp"
			intervals [248]:
				xmin = 62.3348
				xmax = 62.4248
				text = "S"
			intervals [249]:
				xmin = 62.4248
				xmax = 62.4548
				text = "IY1"
			intervals [250]:
				xmin = 62.4548
				xmax = 62.6848
				text = "sp"
			intervals [251]:
				xmin = 62.6848
				xmax = 64.7836
				text = ""
			intervals [252]:
				xmin = 64.7836
				xmax = 64.8236
				text = "D"
			intervals [253]:
				xmin = 64.8236
				xmax = 64.8536
				text = "IH0"
			intervals [254]:
				xmin = 64.8536
				xmax = 64.8836
				text = "D"
			intervals [255]:
				xmin = 64.8836
				xmax = 64.9936
				text = "Y"
			intervals [256]:
				xmin = 64.9936
				xmax = 65.0336
				text = "UW1"
			intervals [257]:
				xmin = 65.0336
				xmax = 65.0836
				text = "EH1"
			intervals [258]:
				xmin = 65.0836
				xmax = 65.1636
				text = "V"
			intervals [259]:
				xmin = 65.1636
				xmax = 65.2136
				text = "ER0"
			intervals [260]:
				xmin = 65.2136
				xmax = 65.3836
				text = "sp"
			intervals [261]:
				xmin = 65.3836
				xmax = 65.4536
				text = "HH"
			intervals [262]:
				xmin = 65.4536
				xmax = 65.5036
				text = "W"
			intervals [263]:
				xmin = 65.5036
				xmax = 65.5536
				text = "AH1"
			intervals [264]:
				xmin = 65.5536
				xmax = 65.5836
				text = "T"
			intervals [265]:
				xmin = 65.5836
				xmax = 65.6136
				text = "D"
			intervals [266]:
				xmin = 65.6136
				xmax = 65.6436
				text = "IH0"
			intervals [267]:
				xmin = 65.6436
				xmax = 65.6736
				text = "D"
			intervals [268]:
				xmin = 65.6736
				xmax = 65.7036
				text = "sp"
			intervals [269]:
				xmin = 65.7036
				xmax = 65.7436
				text = "Y"
			intervals [270]:
				xmin = 65.7436
				xmax = 65.7836
				text = "UW1"
			intervals [271]:
				xmin = 65.7836
				xmax = 65.9536
				text = "sp"
			intervals [272]:
				xmin = 65.9536
				xmax = 66.0236
				text = "D"
			intervals [273]:
				xmin = 66.0236
				xmax = 66.0836
				text = "UW1"
			intervals [274]:
				xmin = 66.0836
				xmax = 66.1536
				text = "Y"
			intervals [275]:
				xmin = 66.1536
				xmax = 66.2036
				text = "UW1"
			intervals [276]:
				xmin = 66.2036
				xmax = 66.2436
				text = "G"
			intervals [277]:
				xmin = 66.2436
				xmax = 66.3036
				text = "IH1"
			intervals [278]:
				xmin = 66.3036
				xmax = 66.3536
				text = "T"
			intervals [279]:
				xmin = 66.3536
				xmax = 66.4036
				text = "T"
			intervals [280]:
				xmin = 66.4036
				xmax = 66.4336
				text = "IH0"
			intervals [281]:
				xmin = 66.4336
				xmax = 66.5536
				text = "K"
			intervals [282]:
				xmin = 66.5536
				xmax = 66.6336
				text = "IY1"
			intervals [283]:
				xmin = 66.6336
				xmax = 66.7036
				text = "P"
			intervals [284]:
				xmin = 66.7036
				xmax = 66.7436
				text = "DH"
			intervals [285]:
				xmin = 66.7436
				xmax = 66.8036
				text = "AH0"
			intervals [286]:
				xmin = 66.8036
				xmax = 66.8336
				text = "sp"
			intervals [287]:
				xmin = 66.8336
				xmax = 66.8836
				text = "M"
			intervals [288]:
				xmin = 66.8836
				xmax = 66.9836
				text = "AA1"
			intervals [289]:
				xmin = 66.9836
				xmax = 67.0336
				text = "R"
			intervals [290]:
				xmin = 67.0336
				xmax = 67.0736
				text = "B"
			intervals [291]:
				xmin = 67.0736
				xmax = 67.1236
				text = "AH0"
			intervals [292]:
				xmin = 67.1236
				xmax = 67.1736
				text = "L"
			intervals [293]:
				xmin = 67.1736
				xmax = 67.2536
				text = "Z"
			intervals [294]:
				xmin = 67.2536
				xmax = 67.2836
				text = "sp"
			intervals [295]:
				xmin = 67.2836
				xmax = 67.3136
				text = "DH"
			intervals [296]:
				xmin = 67.3136
				xmax = 67.3436
				text = "AH0"
			intervals [297]:
				xmin = 67.3436
				xmax = 67.3836
				text = "T"
			intervals [298]:
				xmin = 67.3836
				xmax = 67.4236
				text = "Y"
			intervals [299]:
				xmin = 67.4236
				xmax = 67.4536
				text = "UW1"
			intervals [300]:
				xmin = 67.4536
				xmax = 67.4836
				text = "N"
			intervals [301]:
				xmin = 67.4836
				xmax = 67.5136
				text = "AA1"
			intervals [302]:
				xmin = 67.5136
				xmax = 67.5436
				text = "K"
			intervals [303]:
				xmin = 67.5436
				xmax = 67.7336
				text = "sp"
			intervals [304]:
				xmin = 67.7336
				xmax = 67.7636
				text = "AW1"
			intervals [305]:
				xmin = 67.7636
				xmax = 67.7936
				text = "T"
			intervals [306]:
				xmin = 67.7936
				xmax = 70.6578
				text = "sp"
			intervals [307]:
				xmin = 70.6578
				xmax = 70.6878
				text = "AA1"
			intervals [308]:
				xmin = 70.6878
				xmax = 70.7478
				text = "sp"
			intervals [309]:
				xmin = 70.7478
				xmax = 70.7778
				text = "DH"
			intervals [310]:
				xmin = 70.7778
				xmax = 70.8178
				text = "AH0"
			intervals [311]:
				xmin = 70.8178
				xmax = 70.9078
				text = "T"
			intervals [312]:
				xmin = 70.9078
				xmax = 70.9578
				text = "sp"
			intervals [313]:
				xmin = 70.9578
				xmax = 71.1178
				text = "S"
			intervals [314]:
				xmin = 71.1178
				xmax = 71.1678
				text = "G"
			intervals [315]:
				xmin = 71.1678
				xmax = 71.2778
				text = "IH0"
			intervals [316]:
				xmin = 71.2778
				xmax = 71.4378
				text = "D"
			intervals [317]:
				xmin = 71.4378
				xmax = 72.5805
				text = ""
			intervals [318]:
				xmin = 72.5805
				xmax = 72.6105
				text = "HH"
			intervals [319]:
				xmin = 72.6105
				xmax = 72.6505
				text = "W"
			intervals [320]:
				xmin = 72.6505
				xmax = 72.6905
				text = "AH1"
			intervals [321]:
				xmin = 72.6905
				xmax = 72.8005
				text = "T"
			intervals [322]:
				xmin = 72.8005
				xmax = 72.8305
				text = "W"
			intervals [323]:
				xmin = 72.8305
				xmax = 72.8705
				text = "AH0"
			intervals [324]:
				xmin = 72.8705
				xmax = 72.9205
				text = "Z"
			intervals [325]:
				xmin = 72.9205
				xmax = 72.9505
				text = "sp"
			intervals [326]:
				xmin = 72.9505
				xmax = 73.1805
				text = "AH1"
			intervals [327]:
				xmin = 73.1805
				xmax = 73.4805
				text = "sp"
			intervals [328]:
				xmin = 73.4805
				xmax = 73.785
				text = ""
			intervals [329]:
				xmin = 73.785
				xmax = 74.115
				text = "spn"
			intervals [330]:
				xmin = 74.115
				xmax = 74.175
				text = "sp"
			intervals [331]:
				xmin = 74.175
				xmax = 74.225
				text = "W"
			intervals [332]:
				xmin = 74.225
				xmax = 74.315
				text = "AH1"
			intervals [333]:
				xmin = 74.315
				xmax = 74.345
				text = "sp"
			intervals [334]:
				xmin = 74.345
				xmax = 74.385
				text = "HH"
			intervals [335]:
				xmin = 74.385
				xmax = 74.425
				text = "W"
			intervals [336]:
				xmin = 74.425
				xmax = 74.475
				text = "AH1"
			intervals [337]:
				xmin = 74.475
				xmax = 74.535
				text = "T"
			intervals [338]:
				xmin = 74.535
				xmax = 74.615
				text = "Z"
			intervals [339]:
				xmin = 74.615
				xmax = 74.775
				text = "CH"
			intervals [340]:
				xmin = 74.775
				xmax = 74.965
				text = "sp"
			intervals [341]:
				xmin = 74.965
				xmax = 75.095
				text = "CH"
			intervals [342]:
				xmin = 75.095
				xmax = 75.145
				text = "EH1"
			intervals [343]:
				xmin = 75.145
				xmax = 75.275
				text = "K"
			intervals [344]:
				xmin = 75.275
				xmax = 75.315
				text = "ER0"
			intervals [345]:
				xmin = 75.315
				xmax = 75.525
				text = "Z"
			intervals [346]:
				xmin = 75.525
				xmax = 75.875
				text = "sp"
			intervals [347]:
				xmin = 75.875
				xmax = 76.725
				text = "spn"
			intervals [348]:
				xmin = 76.725
				xmax = 87.2331
				text = ""
			intervals [349]:
				xmin = 87.2331
				xmax = 87.3231
				text = "M"
			intervals [350]:
				xmin = 87.3231
				xmax = 87.3531
				text = "HH"
			intervals [351]:
				xmin = 87.3531
				xmax = 87.4431
				text = "M"
			intervals [352]:
				xmin = 87.4431
				xmax = 87.8231
				text = "sp"
			intervals [353]:
				xmin = 87.8231
				xmax = 89.3381
				text = ""
			intervals [354]:
				xmin = 89.3381
				xmax = 89.3881
				text = "M"
			intervals [355]:
				xmin = 89.3881
				xmax = 89.4181
				text = "HH"
			intervals [356]:
				xmin = 89.4181
				xmax = 89.5381
				text = "M"
			intervals [357]:
				xmin = 89.5381
				xmax = 90.9123
				text = "sp"
			intervals [358]:
				xmin = 90.9123
				xmax = 90.9723
				text = "AH0"
			intervals [359]:
				xmin = 90.9723
				xmax = 91.0223
				text = "N"
			intervals [360]:
				xmin = 91.0223
				xmax = 91.0623
				text = "Y"
			intervals [361]:
				xmin = 91.0623
				xmax = 91.1423
				text = "UW1"
			intervals [362]:
				xmin = 91.1423
				xmax = 91.2423
				text = "T"
			intervals [363]:
				xmin = 91.2423
				xmax = 91.3423
				text = "EY1"
			intervals [364]:
				xmin = 91.3423
				xmax = 91.3923
				text = "K"
			intervals [365]:
				xmin = 91.3923
				xmax = 91.4523
				text = "EY1"
			intervals [366]:
				xmin = 91.4523
				xmax = 91.5823
				text = "CH"
			intervals [367]:
				xmin = 91.5823
				xmax = 91.6123
				text = "EH1"
			intervals [368]:
				xmin = 91.6123
				xmax = 91.7723
				text = "K"
			intervals [369]:
				xmin = 91.7723
				xmax = 91.8423
				text = "ER0"
			intervals [370]:
				xmin = 91.8423
				xmax = 91.9523
				text = "sp"
			intervals [371]:
				xmin = 91.9523
				xmax = 91.9923
				text = "B"
			intervals [372]:
				xmin = 91.9923
				xmax = 92.0523
				text = "AY1"
			intervals [373]:
				xmin = 92.0523
				xmax = 92.4623
				text = "sp"
			intervals [374]:
				xmin = 92.4623
				xmax = 92.5123
				text = "W"
			intervals [375]:
				xmin = 92.5123
				xmax = 92.5423
				text = "AH1"
			intervals [376]:
				xmin = 92.5423
				xmax = 92.5723
				text = "T"
			intervals [377]:
				xmin = 92.5723
				xmax = 96.5106
				text = "sp"
			intervals [378]:
				xmin = 96.5106
				xmax = 96.6306
				text = "OW2"
			intervals [379]:
				xmin = 96.6306
				xmax = 96.7506
				text = "K"
			intervals [380]:
				xmin = 96.7506
				xmax = 96.9706
				text = "EY1"
			intervals [381]:
				xmin = 96.9706
				xmax = 97.1806
				text = "sp"
			intervals [382]:
				xmin = 97.1806
				xmax = 97.5706
				text = "AH1"
			intervals [383]:
				xmin = 97.5706
				xmax = 98.2149
				text = "sp"
			intervals [384]:
				xmin = 98.2149
				xmax = 98.2849
				text = "HH"
			intervals [385]:
				xmin = 98.2849
				xmax = 98.3149
				text = "AE1"
			intervals [386]:
				xmin = 98.3149
				xmax = 98.3449
				text = "V"
			intervals [387]:
				xmin = 98.3449
				xmax = 98.3749
				text = "Y"
			intervals [388]:
				xmin = 98.3749
				xmax = 98.4049
				text = "UW1"
			intervals [389]:
				xmin = 98.4049
				xmax = 98.4349
				text = "EH1"
			intervals [390]:
				xmin = 98.4349
				xmax = 98.4649
				text = "V"
			intervals [391]:
				xmin = 98.4649
				xmax = 98.5049
				text = "ER0"
			intervals [392]:
				xmin = 98.5049
				xmax = 98.5649
				text = "P"
			intervals [393]:
				xmin = 98.5649
				xmax = 98.6349
				text = "L"
			intervals [394]:
				xmin = 98.6349
				xmax = 98.6949
				text = "EY1"
			intervals [395]:
				xmin = 98.6949
				xmax = 98.7449
				text = "D"
			intervals [396]:
				xmin = 98.7449
				xmax = 98.8049
				text = "EY1"
			intervals [397]:
				xmin = 98.8049
				xmax = 98.8949
				text = "G"
			intervals [398]:
				xmin = 98.8949
				xmax = 98.9749
				text = "EY1"
			intervals [399]:
				xmin = 98.9749
				xmax = 99.0849
				text = "M"
			intervals [400]:
				xmin = 99.0849
				xmax = 99.1149
				text = "W"
			intervals [401]:
				xmin = 99.1149
				xmax = 99.1449
				text = "EH1"
			intervals [402]:
				xmin = 99.1449
				xmax = 99.1749
				text = "R"
			intervals [403]:
				xmin = 99.1749
				xmax = 99.2049
				text = "sp"
			intervals [404]:
				xmin = 99.2049
				xmax = 99.2449
				text = "HH"
			intervals [405]:
				xmin = 99.2449
				xmax = 99.2949
				text = "W"
			intervals [406]:
				xmin = 99.2949
				xmax = 99.3349
				text = "AH1"
			intervals [407]:
				xmin = 99.3349
				xmax = 99.4049
				text = "N"
			intervals [408]:
				xmin = 99.4049
				xmax = 99.4349
				text = "sp"
			intervals [409]:
				xmin = 99.4349
				xmax = 99.5349
				text = "K"
			intervals [410]:
				xmin = 99.5349
				xmax = 99.5749
				text = "IH1"
			intervals [411]:
				xmin = 99.5749
				xmax = 99.6349
				text = "D"
			intervals [412]:
				xmin = 99.6349
				xmax = 99.6749
				text = "HH"
			intervals [413]:
				xmin = 99.6749
				xmax = 99.7349
				text = "AH0"
			intervals [414]:
				xmin = 99.7349
				xmax = 99.7949
				text = "Z"
			intervals [415]:
				xmin = 99.7949
				xmax = 99.8349
				text = "T"
			intervals [416]:
				xmin = 99.8349
				xmax = 99.8949
				text = "IH0"
			intervals [417]:
				xmin = 99.8949
				xmax = 100.0149
				text = "CH"
			intervals [418]:
				xmin = 100.0149
				xmax = 100.1249
				text = "EY1"
			intervals [419]:
				xmin = 100.1249
				xmax = 100.2349
				text = "S"
			intervals [420]:
				xmin = 100.2349
				xmax = 100.2649
				text = "EH1"
			intervals [421]:
				xmin = 100.2649
				xmax = 100.2949
				text = "V"
			intervals [422]:
				xmin = 100.2949
				xmax = 100.3449
				text = "R"
			intervals [423]:
				xmin = 100.3449
				xmax = 100.4149
				text = "IY0"
			intervals [424]:
				xmin = 100.4149
				xmax = 100.4749
				text = "B"
			intervals [425]:
				xmin = 100.4749
				xmax = 100.5049
				text = "AA2"
			intervals [426]:
				xmin = 100.5049
				xmax = 100.5649
				text = "D"
			intervals [427]:
				xmin = 100.5649
				xmax = 100.6349
				text = "IY0"
			intervals [428]:
				xmin = 100.6349
				xmax = 100.6649
				text = "sp"
			intervals [429]:
				xmin = 100.6649
				xmax = 100.7249
				text = "EH1"
			intervals [430]:
				xmin = 100.7249
				xmax = 100.8049
				text = "L"
			intervals [431]:
				xmin = 100.8049
				xmax = 101.0549
				text = "S"
			intervals [432]:
				xmin = 101.0549
				xmax = 107.593
				text = ""
			intervals [433]:
				xmin = 107.593
				xmax = 107.703
				text = "sil"
			intervals [434]:
				xmin = 107.703
				xmax = 107.773
				text = "HH"
			intervals [435]:
				xmin = 107.773
				xmax = 107.843
				text = "AW1"
			intervals [436]:
				xmin = 107.843
				xmax = 107.933
				text = "sp"
			intervals [437]:
				xmin = 107.933
				xmax = 107.973
				text = "D"
			intervals [438]:
				xmin = 107.973
				xmax = 108.003
				text = "AH1"
			intervals [439]:
				xmin = 108.003
				xmax = 108.103
				text = "Z"
			intervals [440]:
				xmin = 108.103
				xmax = 108.133
				text = "sp"
			intervals [441]:
				xmin = 108.133
				xmax = 108.173
				text = "DH"
			intervals [442]:
				xmin = 108.173
				xmax = 108.203
				text = "AH0"
			intervals [443]:
				xmin = 108.203
				xmax = 108.233
				text = "T"
			intervals [444]:
				xmin = 108.233
				xmax = 108.343
				text = "sp"
			intervals [445]:
				xmin = 108.343
				xmax = 108.393
				text = "W"
			intervals [446]:
				xmin = 108.393
				xmax = 108.423
				text = "ER1"
			intervals [447]:
				xmin = 108.423
				xmax = 108.513
				text = "K"
			intervals [448]:
				xmin = 108.513
				xmax = 118.6599
				text = ""
			intervals [449]:
				xmin = 118.6599
				xmax = 118.8199
				text = "M"
			intervals [450]:
				xmin = 118.8199
				xmax = 118.8799
				text = "HH"
			intervals [451]:
				xmin = 118.8799
				xmax = 119.0599
				text = "M"
			intervals [452]:
				xmin = 119.0599
				xmax = 119.9465
				text = "sp"
			intervals [453]:
				xmin = 119.9465
				xmax = 120.0265
				text = "W"
			intervals [454]:
				xmin = 120.0265
				xmax = 120.0565
				text = "AH1"
			intervals [455]:
				xmin = 120.0565
				xmax = 120.0865
				text = "T"
			intervals [456]:
				xmin = 120.0865
				xmax = 120.1465
				text = "sp"
			intervals [457]:
				xmin = 120.1465
				xmax = 120.1765
				text = "HH"
			intervals [458]:
				xmin = 120.1765
				xmax = 120.2565
				text = "AE1"
			intervals [459]:
				xmin = 120.2565
				xmax = 120.3265
				text = "P"
			intervals [460]:
				xmin = 120.3265
				xmax = 120.3565
				text = "AH0"
			intervals [461]:
				xmin = 120.3565
				xmax = 120.3865
				text = "N"
			intervals [462]:
				xmin = 120.3865
				xmax = 120.4465
				text = "Z"
			intervals [463]:
				xmin = 120.4465
				xmax = 120.4965
				text = "W"
			intervals [464]:
				xmin = 120.4965
				xmax = 120.5565
				text = "EH1"
			intervals [465]:
				xmin = 120.5565
				xmax = 120.6365
				text = "N"
			intervals [466]:
				xmin = 120.6365
				xmax = 120.6765
				text = "Y"
			intervals [467]:
				xmin = 120.6765
				xmax = 120.7365
				text = "UW1"
			intervals [468]:
				xmin = 120.7365
				xmax = 120.7965
				text = "sp"
			intervals [469]:
				xmin = 120.7965
				xmax = 120.8365
				text = "K"
			intervals [470]:
				xmin = 120.8365
				xmax = 120.8765
				text = "AE1"
			intervals [471]:
				xmin = 120.8765
				xmax = 121.0065
				text = "CH"
			intervals [472]:
				xmin = 121.0065
				xmax = 121.0365
				text = "sp"
			intervals [473]:
				xmin = 121.0365
				xmax = 121.0665
				text = "IH0"
			intervals [474]:
				xmin = 121.0665
				xmax = 121.1865
				text = "M"
			intervals [475]:
				xmin = 121.1865
				xmax = 123.5456
				text = ""
			intervals [476]:
				xmin = 123.5456
				xmax = 123.6056
				text = "HH"
			intervals [477]:
				xmin = 123.6056
				xmax = 123.6456
				text = "W"
			intervals [478]:
				xmin = 123.6456
				xmax = 123.6956
				text = "AH1"
			intervals [479]:
				xmin = 123.6956
				xmax = 123.7256
				text = "T"
			intervals [480]:
				xmin = 123.7256
				xmax = 123.7556
				text = "AH0"
			intervals [481]:
				xmin = 123.7556
				xmax = 123.7856
				text = "B"
			intervals [482]:
				xmin = 123.7856
				xmax = 123.8756
				text = "AW1"
			intervals [483]:
				xmin = 123.8756
				xmax = 123.9256
				text = "T"
			intervals [484]:
				xmin = 123.9256
				xmax = 123.9656
				text = "DH"
			intervals [485]:
				xmin = 123.9656
				xmax = 124.0256
				text = "AH1"
			intervals [486]:
				xmin = 124.0256
				xmax = 124.0956
				text = "sp"
			intervals [487]:
				xmin = 124.0956
				xmax = 124.1656
				text = "F"
			intervals [488]:
				xmin = 124.1656
				xmax = 124.1956
				text = "ER1"
			intervals [489]:
				xmin = 124.1956
				xmax = 124.3556
				text = "S"
			intervals [490]:
				xmin = 124.3556
				xmax = 124.3856
				text = "T"
			intervals [491]:
				xmin = 124.3856
				xmax = 124.4556
				text = "T"
			intervals [492]:
				xmin = 124.4556
				xmax = 124.5656
				text = "AY1"
			intervals [493]:
				xmin = 124.5656
				xmax = 124.6056
				text = "M"
			intervals [494]:
				xmin = 124.6056
				xmax = 124.6456
				text = "Y"
			intervals [495]:
				xmin = 124.6456
				xmax = 124.7056
				text = "UW1"
			intervals [496]:
				xmin = 124.7056
				xmax = 124.7756
				text = "S"
			intervals [497]:
				xmin = 124.7756
				xmax = 124.8356
				text = "T"
			intervals [498]:
				xmin = 124.8356
				xmax = 124.8656
				text = "AA1"
			intervals [499]:
				xmin = 124.8656
				xmax = 124.9756
				text = "R"
			intervals [500]:
				xmin = 124.9756
				xmax = 125.0056
				text = "T"
			intervals [501]:
				xmin = 125.0056
				xmax = 125.0456
				text = "sp"
			intervals [502]:
				xmin = 125.0456
				xmax = 125.1056
				text = "P"
			intervals [503]:
				xmin = 125.1056
				xmax = 125.1956
				text = "L"
			intervals [504]:
				xmin = 125.1956
				xmax = 125.2956
				text = "EY1"
			intervals [505]:
				xmin = 125.2956
				xmax = 125.3256
				text = "IH0"
			intervals [506]:
				xmin = 125.3256
				xmax = 125.3656
				text = "NG"
			intervals [507]:
				xmin = 125.3656
				xmax = 125.3956
				text = "EY1"
			intervals [508]:
				xmin = 125.3956
				xmax = 125.4956
				text = "G"
			intervals [509]:
				xmin = 125.4956
				xmax = 125.5856
				text = "EY1"
			intervals [510]:
				xmin = 125.5856
				xmax = 125.6456
				text = "M"
			intervals [511]:
				xmin = 125.6456
				xmax = 125.6756
				text = "sp"
			intervals [512]:
				xmin = 125.6756
				xmax = 125.7756
				text = "L"
			intervals [513]:
				xmin = 125.7756
				xmax = 125.8256
				text = "AY1"
			intervals [514]:
				xmin = 125.8256
				xmax = 125.9456
				text = "K"
			intervals [515]:
				xmin = 125.9456
				xmax = 125.9856
				text = "DH"
			intervals [516]:
				xmin = 125.9856
				xmax = 126.0156
				text = "AE1"
			intervals [517]:
				xmin = 126.0156
				xmax = 126.0956
				text = "T"
			intervals [518]:
				xmin = 126.0956
				xmax = 126.1656
				text = "sp"
			intervals [519]:
				xmin = 126.1656
				xmax = 126.1956
				text = "HH"
			intervals [520]:
				xmin = 126.1956
				xmax = 126.2256
				text = "AW1"
			intervals [521]:
				xmin = 126.2256
				xmax = 126.2656
				text = "D"
			intervals [522]:
				xmin = 126.2656
				xmax = 126.2956
				text = "UW1"
			intervals [523]:
				xmin = 126.2956
				xmax = 126.3256
				text = "Y"
			intervals [524]:
				xmin = 126.3256
				xmax = 126.3756
				text = "UW1"
			intervals [525]:
				xmin = 126.3756
				xmax = 126.4156
				text = "sp"
			intervals [526]:
				xmin = 126.4156
				xmax = 126.4556
				text = "P"
			intervals [527]:
				xmin = 126.4556
				xmax = 126.4956
				text = "IH1"
			intervals [528]:
				xmin = 126.4956
				xmax = 126.6156
				text = "K"
			intervals [529]:
				xmin = 126.6156
				xmax = 126.6556
				text = "DH"
			intervals [530]:
				xmin = 126.6556
				xmax = 126.7056
				text = "IY0"
			intervals [531]:
				xmin = 126.7056
				xmax = 126.7356
				text = "sp"
			intervals [532]:
				xmin = 126.7356
				xmax = 126.7656
				text = "G"
			intervals [533]:
				xmin = 126.7656
				xmax = 126.9356
				text = "AY1"
			intervals [534]:
				xmin = 126.9356
				xmax = 126.9856
				text = "sp"
			intervals [535]:
				xmin = 126.9856
				xmax = 127.0156
				text = "DH"
			intervals [536]:
				xmin = 127.0156
				xmax = 127.0856
				text = "AH0"
			intervals [537]:
				xmin = 127.0856
				xmax = 127.1456
				text = "T"
			intervals [538]:
				xmin = 127.1456
				xmax = 127.2456
				text = "S"
			intervals [539]:
				xmin = 127.2456
				xmax = 127.2756
				text = "G"
			intervals [540]:
				xmin = 127.2756
				xmax = 127.3056
				text = "AH1"
			intervals [541]:
				xmin = 127.3056
				xmax = 127.3456
				text = "N"
			intervals [542]:
				xmin = 127.3456
				xmax = 127.4256
				text = "AH0"
			intervals [543]:
				xmin = 127.4256
				xmax = 127.4656
				text = "sp"
			intervals [544]:
				xmin = 127.4656
				xmax = 127.4956
				text = "B"
			intervals [545]:
				xmin = 127.4956
				xmax = 127.5456
				text = "IY0"
			intervals [546]:
				xmin = 127.5456
				xmax = 127.5756
				text = "IH1"
			intervals [547]:
				xmin = 127.5756
				xmax = 127.7356
				text = "T"
			intervals [548]:
				xmin = 127.7356
				xmax = 131.8662
				text = ""
			intervals [549]:
				xmin = 131.8662
				xmax = 131.9362
				text = "D"
			intervals [550]:
				xmin = 131.9362
				xmax = 131.9762
				text = "IH0"
			intervals [551]:
				xmin = 131.9762
				xmax = 132.0362
				text = "D"
			intervals [552]:
				xmin = 132.0362
				xmax = 132.0862
				text = "Y"
			intervals [553]:
				xmin = 132.0862
				xmax = 132.1162
				text = "UW1"
			intervals [554]:
				xmin = 132.1162
				xmax = 132.1462
				text = "EH1"
			intervals [555]:
				xmin = 132.1462
				xmax = 132.1962
				text = "V"
			intervals [556]:
				xmin = 132.1962
				xmax = 132.2362
				text = "ER0"
			intervals [557]:
				xmin = 132.2362
				xmax = 132.3162
				text = "Y"
			intervals [558]:
				xmin = 132.3162
				xmax = 132.3462
				text = "UW1"
			intervals [559]:
				xmin = 132.3462
				xmax = 132.4162
				text = "Z"
			intervals [560]:
				xmin = 132.4162
				xmax = 132.4662
				text = "EH1"
			intervals [561]:
				xmin = 132.4662
				xmax = 132.5362
				text = "N"
			intervals [562]:
				xmin = 132.5362
				xmax = 132.6362
				text = "IY0"
			intervals [563]:
				xmin = 132.6362
				xmax = 132.7262
				text = "R"
			intervals [564]:
				xmin = 132.7262
				xmax = 132.9962
				text = "AY1"
			intervals [565]:
				xmin = 132.9962
				xmax = 133.0462
				text = "M"
			intervals [566]:
				xmin = 133.0462
				xmax = 133.3062
				text = "Z"
			intervals [567]:
				xmin = 133.3062
				xmax = 133.3362
				text = "sp"
			intervals [568]:
				xmin = 133.3362
				xmax = 133.3662
				text = "DH"
			intervals [569]:
				xmin = 133.3662
				xmax = 133.3962
				text = "AH0"
			intervals [570]:
				xmin = 133.3962
				xmax = 133.4262
				text = "T"
			intervals [571]:
				xmin = 133.4262
				xmax = 133.4762
				text = "sp"
			intervals [572]:
				xmin = 133.4762
				xmax = 133.5162
				text = "Y"
			intervals [573]:
				xmin = 133.5162
				xmax = 133.5462
				text = "UW1"
			intervals [574]:
				xmin = 133.5462
				xmax = 133.7362
				text = "sp"
			intervals [575]:
				xmin = 133.7362
				xmax = 133.7662
				text = "R"
			intervals [576]:
				xmin = 133.7662
				xmax = 133.7962
				text = "IH0"
			intervals [577]:
				xmin = 133.7962
				xmax = 133.8262
				text = "M"
			intervals [578]:
				xmin = 133.8262
				xmax = 133.8562
				text = "EH1"
			intervals [579]:
				xmin = 133.8562
				xmax = 133.9462
				text = "M"
			intervals [580]:
				xmin = 133.9462
				xmax = 134.0062
				text = "B"
			intervals [581]:
				xmin = 134.0062
				xmax = 134.0762
				text = "ER0"
			intervals [582]:
				xmin = 134.0762
				xmax = 134.1062
				text = "sp"
			intervals [583]:
				xmin = 134.1062
				xmax = 134.2262
				text = "L"
			intervals [584]:
				xmin = 134.2262
				xmax = 134.2562
				text = "AY1"
			intervals [585]:
				xmin = 134.2562
				xmax = 134.3362
				text = "K"
			intervals [586]:
				xmin = 134.3362
				xmax = 134.3762
				text = "sp"
			intervals [587]:
				xmin = 134.3762
				xmax = 134.4862
				text = "IH1"
			intervals [588]:
				xmin = 134.4862
				xmax = 134.5862
				text = "N"
			intervals [589]:
				xmin = 134.5862
				xmax = 134.6262
				text = "JH"
			intervals [590]:
				xmin = 134.6262
				xmax = 134.6962
				text = "AH0"
			intervals [591]:
				xmin = 134.6962
				xmax = 134.7462
				text = "N"
			intervals [592]:
				xmin = 134.7462
				xmax = 134.8162
				text = "EH1"
			intervals [593]:
				xmin = 134.8162
				xmax = 134.9162
				text = "N"
			intervals [594]:
				xmin = 134.9162
				xmax = 134.9562
				text = "JH"
			intervals [595]:
				xmin = 134.9562
				xmax = 135.0062
				text = "AH0"
			intervals [596]:
				xmin = 135.0062
				xmax = 135.0362
				text = "N"
			intervals [597]:
				xmin = 135.0362
				xmax = 135.0662
				text = "sp"
			intervals [598]:
				xmin = 135.0662
				xmax = 135.1062
				text = "N"
			intervals [599]:
				xmin = 135.1062
				xmax = 135.1362
				text = "AH1"
			intervals [600]:
				xmin = 135.1362
				xmax = 135.1662
				text = "M"
			intervals [601]:
				xmin = 135.1662
				xmax = 135.1962
				text = "B"
			intervals [602]:
				xmin = 135.1962
				xmax = 135.2262
				text = "ER0"
			intervals [603]:
				xmin = 135.2262
				xmax = 135.4062
				text = "sp"
			intervals [604]:
				xmin = 135.4062
				xmax = 135.4462
				text = "N"
			intervals [605]:
				xmin = 135.4462
				xmax = 135.4762
				text = "AY1"
			intervals [606]:
				xmin = 135.4762
				xmax = 135.5062
				text = "N"
			intervals [607]:
				xmin = 135.5062
				xmax = 136.810
				text = "sp"
			intervals [608]:
				xmin = 136.810
				xmax = 136.840
				text = "HH"
			intervals [609]:
				xmin = 136.840
				xmax = 136.870
				text = "AA1"
			intervals [610]:
				xmin = 136.870
				xmax = 136.920
				text = "T"
			intervals [611]:
				xmin = 136.920
				xmax = 137.050
				text = "sp"
			intervals [612]:
				xmin = 137.050
				xmax = 137.080
				text = "P"
			intervals [613]:
				xmin = 137.080
				xmax = 137.170
				text = "AH0"
			intervals [614]:
				xmin = 137.170
				xmax = 137.260
				text = "T"
			intervals [615]:
				xmin = 137.260
				xmax = 137.400
				text = "EY1"
			intervals [616]:
				xmin = 137.400
				xmax = 137.460
				text = "T"
			intervals [617]:
				xmin = 137.460
				xmax = 137.490
				text = "OW2"
			intervals [618]:
				xmin = 137.490
				xmax = 137.600
				text = "ER0"
			intervals [619]:
				xmin = 137.600
				xmax = 137.670
				text = "sp"
			intervals [620]:
				xmin = 137.670
				xmax = 137.780
				text = "HH"
			intervals [621]:
				xmin = 137.780
				xmax = 137.950
				text = "AY1"
			intervals [622]:
				xmin = 137.950
				xmax = 137.980
				text = "sp"
			intervals [623]:
				xmin = 137.980
				xmax = 138.060
				text = "S"
			intervals [624]:
				xmin = 138.060
				xmax = 138.210
				text = "P"
			intervals [625]:
				xmin = 138.210
				xmax = 138.540
				text = "AY1"
			intervals [626]:
				xmin = 138.540
				xmax = 138.9831
				text = ""
			intervals [627]:
				xmin = 138.9831
				xmax = 139.0731
				text = "S"
			intervals [628]:
				xmin = 139.0731
				xmax = 139.1331
				text = "T"
			intervals [629]:
				xmin = 139.1331
				xmax = 139.1631
				text = "IH1"
			intervals [630]:
				xmin = 139.1631
				xmax = 139.2031
				text = "K"
			intervals [631]:
				xmin = 139.2031
				xmax = 139.2731
				text = "sp"
			intervals [632]:
				xmin = 139.2731
				xmax = 139.3031
				text = "AH0"
			intervals [633]:
				xmin = 139.3031
				xmax = 139.3331
				text = "M"
			intervals [634]:
				xmin = 139.3331
				xmax = 139.3631
				text = "IH0"
			intervals [635]:
				xmin = 139.3631
				xmax = 139.3931
				text = "N"
			intervals [636]:
				xmin = 139.3931
				xmax = 139.4231
				text = "sp"
			intervals [637]:
				xmin = 139.4231
				xmax = 139.4831
				text = "DH"
			intervals [638]:
				xmin = 139.4831
				xmax = 139.5831
				text = "IY0"
			intervals [639]:
				xmin = 139.5831
				xmax = 139.6131
				text = "AH1"
			intervals [640]:
				xmin = 139.6131
				xmax = 139.6431
				text = "V"
			intervals [641]:
				xmin = 139.6431
				xmax = 139.6731
				text = "AH0"
			intervals [642]:
				xmin = 139.6731
				xmax = 139.7031
				text = "N"
			intervals [643]:
				xmin = 139.7031
				xmax = 139.9031
				text = "sp"
			intervals [644]:
				xmin = 139.9031
				xmax = 139.9331
				text = "W"
			intervals [645]:
				xmin = 139.9331
				xmax = 139.9631
				text = "AH1"
			intervals [646]:
				xmin = 139.9631
				xmax = 140.0031
				text = "T"
			intervals [647]:
				xmin = 140.0031
				xmax = 140.0531
				text = "sp"
			intervals [648]:
				xmin = 140.0531
				xmax = 140.0831
				text = "ER0"
			intervals [649]:
				xmin = 140.0831
				xmax = 140.1431
				text = "sp"
			intervals [650]:
				xmin = 140.1431
				xmax = 140.1731
				text = "Y"
			intervals [651]:
				xmin = 140.1731
				xmax = 140.2031
				text = "UW1"
			intervals [652]:
				xmin = 140.2031
				xmax = 140.2331
				text = "sp"
			intervals [653]:
				xmin = 140.2331
				xmax = 140.2631
				text = "G"
			intervals [654]:
				xmin = 140.2631
				xmax = 140.2931
				text = "AA1"
			intervals [655]:
				xmin = 140.2931
				xmax = 140.3231
				text = "N"
			intervals [656]:
				xmin = 140.3231
				xmax = 140.3531
				text = "AH0"
			intervals [657]:
				xmin = 140.3531
				xmax = 140.4931
				text = "sp"
			intervals [658]:
				xmin = 140.4931
				xmax = 140.5231
				text = "G"
			intervals [659]:
				xmin = 140.5231
				xmax = 140.5531
				text = "EH1"
			intervals [660]:
				xmin = 140.5531
				xmax = 140.8331
				text = "T"
			intervals [661]:
				xmin = 140.8331
				xmax = 147.628
				text = ""
			intervals [662]:
				xmin = 147.628
				xmax = 147.708
				text = "D"
			intervals [663]:
				xmin = 147.708
				xmax = 147.808
				text = "IH0"
			intervals [664]:
				xmin = 147.808
				xmax = 147.868
				text = "D"
			intervals [665]:
				xmin = 147.868
				xmax = 147.928
				text = "sp"
			intervals [666]:
				xmin = 147.928
				xmax = 147.958
				text = "Y"
			intervals [667]:
				xmin = 147.958
				xmax = 147.988
				text = "UW1"
			intervals [668]:
				xmin = 147.988
				xmax = 148.018
				text = "EH1"
			intervals [669]:
				xmin = 148.018
				xmax = 148.048
				text = "V"
			intervals [670]:
				xmin = 148.048
				xmax = 148.128
				text = "ER0"
			intervals [671]:
				xmin = 148.128
				xmax = 148.158
				text = "P"
			intervals [672]:
				xmin = 148.158
				xmax = 148.188
				text = "L"
			intervals [673]:
				xmin = 148.188
				xmax = 148.218
				text = "EY1"
			intervals [674]:
				xmin = 148.218
				xmax = 148.258
				text = "T"
			intervals [675]:
				xmin = 148.258
				xmax = 148.388
				text = "AE1"
			intervals [676]:
				xmin = 148.388
				xmax = 148.488
				text = "G"
			intervals [677]:
				xmin = 148.488
				xmax = 150.6508
				text = "sp"
			intervals [678]:
				xmin = 150.6508
				xmax = 150.6808
				text = "HH"
			intervals [679]:
				xmin = 150.6808
				xmax = 150.7108
				text = "AW1"
			intervals [680]:
				xmin = 150.7108
				xmax = 150.7708
				text = "sp"
			intervals [681]:
				xmin = 150.7708
				xmax = 150.8208
				text = "D"
			intervals [682]:
				xmin = 150.8208
				xmax = 150.8508
				text = "IH0"
			intervals [683]:
				xmin = 150.8508
				xmax = 150.9508
				text = "Z"
			intervals [684]:
				xmin = 150.9508
				xmax = 150.9808
				text = "sp"
			intervals [685]:
				xmin = 150.9808
				xmax = 151.0108
				text = "DH"
			intervals [686]:
				xmin = 151.0108
				xmax = 151.0508
				text = "AH0"
			intervals [687]:
				xmin = 151.0508
				xmax = 151.0808
				text = "T"
			intervals [688]:
				xmin = 151.0808
				xmax = 151.1308
				text = "sp"
			intervals [689]:
				xmin = 151.1308
				xmax = 151.2108
				text = "W"
			intervals [690]:
				xmin = 151.2108
				xmax = 151.2708
				text = "ER1"
			intervals [691]:
				xmin = 151.2708
				xmax = 151.5408
				text = "K"
			intervals [692]:
				xmin = 151.5408
				xmax = 163.3133
				text = ""
			intervals [693]:
				xmin = 163.3133
				xmax = 163.4533
				text = "sil"
			intervals [694]:
				xmin = 163.4533
				xmax = 163.4933
				text = "S"
			intervals [695]:
				xmin = 163.4933
				xmax = 163.5333
				text = "OW1"
			intervals [696]:
				xmin = 163.5333
				xmax = 163.5633
				text = "AH1"
			intervals [697]:
				xmin = 163.5633
				xmax = 163.8033
				text = "sp"
			intervals [698]:
				xmin = 163.8033
				xmax = 166.6784
				text = ""
			intervals [699]:
				xmin = 166.6784
				xmax = 166.7184
				text = "HH"
			intervals [700]:
				xmin = 166.7184
				xmax = 166.7484
				text = "AW1"
			intervals [701]:
				xmin = 166.7484
				xmax = 166.7784
				text = "AH0"
			intervals [702]:
				xmin = 166.7784
				xmax = 166.8084
				text = "B"
			intervals [703]:
				xmin = 166.8084
				xmax = 166.8884
				text = "AW1"
			intervals [704]:
				xmin = 166.8884
				xmax = 166.9284
				text = "T"
			intervals [705]:
				xmin = 166.9284
				xmax = 166.9784
				text = "sp"
			intervals [706]:
				xmin = 166.9784
				xmax = 167.0784
				text = "HH"
			intervals [707]:
				xmin = 167.0784
				xmax = 167.1084
				text = "AY1"
			intervals [708]:
				xmin = 167.1084
				xmax = 167.1984
				text = "D"
			intervals [709]:
				xmin = 167.1984
				xmax = 167.2384
				text = "sp"
			intervals [710]:
				xmin = 167.2384
				xmax = 167.2684
				text = "AH0"
			intervals [711]:
				xmin = 167.2684
				xmax = 167.3384
				text = "N"
			intervals [712]:
				xmin = 167.3384
				xmax = 167.4384
				text = "S"
			intervals [713]:
				xmin = 167.4384
				xmax = 167.4684
				text = "IY1"
			intervals [714]:
				xmin = 167.4684
				xmax = 167.8984
				text = "K"
			intervals [715]:
				xmin = 167.8984
				xmax = 172.3543
				text = ""
			intervals [716]:
				xmin = 172.3543
				xmax = 172.4243
				text = "sil"
			intervals [717]:
				xmin = 172.4243
				xmax = 172.4543
				text = "M"
			intervals [718]:
				xmin = 172.4543
				xmax = 172.5043
				text = "HH"
			intervals [719]:
				xmin = 172.5043
				xmax = 172.7343
				text = "M"
			intervals [720]:
				xmin = 172.7343
				xmax = 173.3106
				text = "sp"
			intervals [721]:
				xmin = 173.3106
				xmax = 173.3406
				text = "Y"
			intervals [722]:
				xmin = 173.3406
				xmax = 173.3706
				text = "UW1"
			intervals [723]:
				xmin = 173.3706
				xmax = 173.4006
				text = "EH1"
			intervals [724]:
				xmin = 173.4006
				xmax = 173.4306
				text = "V"
			intervals [725]:
				xmin = 173.4306
				xmax = 173.5106
				text = "ER0"
			intervals [726]:
				xmin = 173.5106
				xmax = 173.5506
				text = "N"
			intervals [727]:
				xmin = 173.5506
				xmax = 173.7906
				text = "sp"
			intervals [728]:
				xmin = 173.7906
				xmax = 173.8806
				text = "HH"
			intervals [729]:
				xmin = 173.8806
				xmax = 173.9706
				text = "ER1"
			intervals [730]:
				xmin = 173.9706
				xmax = 174.0206
				text = "D"
			intervals [731]:
				xmin = 174.0206
				xmax = 174.0806
				text = "EH1"
			intervals [732]:
				xmin = 174.0806
				xmax = 174.1406
				text = "N"
			intervals [733]:
				xmin = 174.1406
				xmax = 174.2506
				text = "IY0"
			intervals [734]:
				xmin = 174.2506
				xmax = 174.2906
				text = "AH1"
			intervals [735]:
				xmin = 174.2906
				xmax = 174.3306
				text = "DH"
			intervals [736]:
				xmin = 174.3306
				xmax = 174.4506
				text = "ER0"
			intervals [737]:
				xmin = 174.4506
				xmax = 174.5106
				text = "N"
			intervals [738]:
				xmin = 174.5106
				xmax = 174.6006
				text = "EY1"
			intervals [739]:
				xmin = 174.6006
				xmax = 174.7306
				text = "M"
			intervals [740]:
				xmin = 174.7306
				xmax = 174.8006
				text = "Z"
			intervals [741]:
				xmin = 174.8006
				xmax = 174.8906
				text = "F"
			intervals [742]:
				xmin = 174.8906
				xmax = 175.0106
				text = "ER0"
			intervals [743]:
				xmin = 175.0106
				xmax = 175.0706
				text = "sp"
			intervals [744]:
				xmin = 175.0706
				xmax = 175.1006
				text = "IH0"
			intervals [745]:
				xmin = 175.1006
				xmax = 175.1306
				text = "T"
			intervals [746]:
				xmin = 175.1306
				xmax = 175.3906
				text = "sp"
			intervals [747]:
				xmin = 175.3906
				xmax = 180.5627
				text = ""
			intervals [748]:
				xmin = 180.5627
				xmax = 180.7527
				text = "S"
			intervals [749]:
				xmin = 180.7527
				xmax = 180.7827
				text = "AH1"
			intervals [750]:
				xmin = 180.7827
				xmax = 180.8127
				text = "M"
			intervals [751]:
				xmin = 180.8127
				xmax = 180.8427
				text = "sp"
			intervals [752]:
				xmin = 180.8427
				xmax = 180.9527
				text = "P"
			intervals [753]:
				xmin = 180.9527
				xmax = 180.9827
				text = "IY1"
			intervals [754]:
				xmin = 180.9827
				xmax = 181.0227
				text = "P"
			intervals [755]:
				xmin = 181.0227
				xmax = 181.0527
				text = "AH0"
			intervals [756]:
				xmin = 181.0527
				xmax = 181.1027
				text = "L"
			intervals [757]:
				xmin = 181.1027
				xmax = 181.2227
				text = "S"
			intervals [758]:
				xmin = 181.2227
				xmax = 181.3327
				text = "EY1"
			intervals [759]:
				xmin = 181.3327
				xmax = 181.3627
				text = "sp"
			intervals [760]:
				xmin = 181.3627
				xmax = 181.4427
				text = "HH"
			intervals [761]:
				xmin = 181.4427
				xmax = 181.5027
				text = "AY1"
			intervals [762]:
				xmin = 181.5027
				xmax = 181.5827
				text = "D"
			intervals [763]:
				xmin = 181.5827
				xmax = 181.6127
				text = "AH0"
			intervals [764]:
				xmin = 181.6127
				xmax = 181.6427
				text = "N"
			intervals [765]:
				xmin = 181.6427
				xmax = 181.7627
				text = "sp"
			intervals [766]:
				xmin = 181.7627
				xmax = 181.8327
				text = "G"
			intervals [767]:
				xmin = 181.8327
				xmax = 182.0027
				text = "OW1"
			intervals [768]:
				xmin = 182.0027
				xmax = 182.1527
				text = "S"
			intervals [769]:
				xmin = 182.1527
				xmax = 182.1827
				text = "IY1"
			intervals [770]:
				xmin = 182.1827
				xmax = 182.2127
				text = "K"
			intervals [771]:
				xmin = 182.2127
				xmax = 182.3627
				text = "sp"
			intervals [772]:
				xmin = 182.3627
				xmax = 182.4827
				text = "S"
			intervals [773]:
				xmin = 182.4827
				xmax = 182.5327
				text = "AH1"
			intervals [774]:
				xmin = 182.5327
				xmax = 182.5627
				text = "M"
			intervals [775]:
				xmin = 182.5627
				xmax = 182.6527
				text = "sp"
			intervals [776]:
				xmin = 182.6527
				xmax = 182.7527
				text = "S"
			intervals [777]:
				xmin = 182.7527
				xmax = 182.8027
				text = "EY1"
			intervals [778]:
				xmin = 182.8027
				xmax = 182.8627
				text = "sp"
			intervals [779]:
				xmin = 182.8627
				xmax = 182.8927
				text = "HH"
			intervals [780]:
				xmin = 182.8927
				xmax = 182.9227
				text = "AY1"
			intervals [781]:
				xmin = 182.9227
				xmax = 182.9527
				text = "D"
			intervals [782]:
				xmin = 182.9527
				xmax = 183.0727
				text = "sp"
			intervals [783]:
				xmin = 183.0727
				xmax = 183.1027
				text = "AH0"
			intervals [784]:
				xmin = 183.1027
				xmax = 183.1327
				text = "N"
			intervals [785]:
				xmin = 183.1327
				xmax = 183.2627
				text = "sp"
			intervals [786]:
				xmin = 183.2627
				xmax = 183.4527
				text = "S"
			intervals [787]:
				xmin = 183.4527
				xmax = 183.5327
				text = "IY1"
			intervals [788]:
				xmin = 183.5327
				xmax = 183.5827
				text = "K"
			intervals [789]:
				xmin = 183.5827
				xmax = 183.6727
				text = "sp"
			intervals [790]:
				xmin = 183.6727
				xmax = 183.8227
				text = "S"
			intervals [791]:
				xmin = 183.8227
				xmax = 183.8527
				text = "AH1"
			intervals [792]:
				xmin = 183.8527
				xmax = 183.8827
				text = "M"
			intervals [793]:
				xmin = 183.8827
				xmax = 184.2127
				text = "sp"
			intervals [794]:
				xmin = 184.2127
				xmax = 184.3327
				text = "S"
			intervals [795]:
				xmin = 184.3327
				xmax = 184.3627
				text = "AH1"
			intervals [796]:
				xmin = 184.3627
				xmax = 184.4527
				text = "M"
			intervals [797]:
				xmin = 184.4527
				xmax = 184.5627
				text = "K"
			intervals [798]:
				xmin = 184.5627
				xmax = 184.6227
				text = "AO1"
			intervals [799]:
				xmin = 184.6227
				xmax = 184.6827
				text = "L"
			intervals [800]:
				xmin = 184.6827
				xmax = 184.7127
				text = "IH0"
			intervals [801]:
				xmin = 184.7127
				xmax = 184.7427
				text = "T"
			intervals [802]:
				xmin = 184.7427
				xmax = 184.8127
				text = "sp"
			intervals [803]:
				xmin = 184.8127
				xmax = 184.8827
				text = "HH"
			intervals [804]:
				xmin = 184.8827
				xmax = 185.0527
				text = "AY1"
			intervals [805]:
				xmin = 185.0527
				xmax = 185.0827
				text = "sp"
			intervals [806]:
				xmin = 185.0827
				xmax = 185.2127
				text = "S"
			intervals [807]:
				xmin = 185.2127
				xmax = 185.3227
				text = "P"
			intervals [808]:
				xmin = 185.3227
				xmax = 185.5027
				text = "AY1"
			intervals [809]:
				xmin = 185.5027
				xmax = 186.8533
				text = "sp"
			intervals [810]:
				xmin = 186.8533
				xmax = 186.9533
				text = "OW2"
			intervals [811]:
				xmin = 186.9533
				xmax = 187.1733
				text = "K"
			intervals [812]:
				xmin = 187.1733
				xmax = 187.2233
				text = "EY1"
			intervals [813]:
				xmin = 187.2233
				xmax = 187.4133
				text = "sp"
			intervals [814]:
				xmin = 187.4133
				xmax = 187.8633
				text = "AH1"
			intervals [815]:
				xmin = 187.8633
				xmax = 188.1019
				text = ""
			intervals [816]:
				xmin = 188.1019
				xmax = 188.1919
				text = "W"
			intervals [817]:
				xmin = 188.1919
				xmax = 188.2519
				text = "AH1"
			intervals [818]:
				xmin = 188.2519
				xmax = 188.2919
				text = "T"
			intervals [819]:
				xmin = 188.2919
				xmax = 188.3319
				text = "Z"
			intervals [820]:
				xmin = 188.3319
				xmax = 188.3819
				text = "Y"
			intervals [821]:
				xmin = 188.3819
				xmax = 188.4119
				text = "UH1"
			intervals [822]:
				xmin = 188.4119
				xmax = 188.4619
				text = "R"
			intervals [823]:
				xmin = 188.4619
				xmax = 188.4919
				text = "sp"
			intervals [824]:
				xmin = 188.4919
				xmax = 188.5319
				text = "F"
			intervals [825]:
				xmin = 188.5319
				xmax = 188.6319
				text = "EY1"
			intervals [826]:
				xmin = 188.6319
				xmax = 188.6819
				text = "V"
			intervals [827]:
				xmin = 188.6819
				xmax = 188.7119
				text = "R"
			intervals [828]:
				xmin = 188.7119
				xmax = 188.7519
				text = "AH0"
			intervals [829]:
				xmin = 188.7519
				xmax = 188.8319
				text = "T"
			intervals [830]:
				xmin = 188.8319
				xmax = 188.9219
				text = "T"
			intervals [831]:
				xmin = 188.9219
				xmax = 188.9819
				text = "IY1"
			intervals [832]:
				xmin = 188.9819
				xmax = 189.0919
				text = "V"
			intervals [833]:
				xmin = 189.0919
				xmax = 189.2019
				text = "IY1"
			intervals [834]:
				xmin = 189.2019
				xmax = 189.2319
				text = "sp"
			intervals [835]:
				xmin = 189.2319
				xmax = 189.2819
				text = "P"
			intervals [836]:
				xmin = 189.2819
				xmax = 189.3419
				text = "R"
			intervals [837]:
				xmin = 189.3419
				xmax = 189.4119
				text = "OW1"
			intervals [838]:
				xmin = 189.4119
				xmax = 189.5319
				text = "G"
			intervals [839]:
				xmin = 189.5319
				xmax = 189.5719
				text = "R"
			intervals [840]:
				xmin = 189.5719
				xmax = 189.6619
				text = "AE2"
			intervals [841]:
				xmin = 189.6619
				xmax = 189.6919
				text = "M"
			intervals [842]:
				xmin = 189.6919
				xmax = 189.9419
				text = "sp"
			intervals [843]:
				xmin = 189.9419
				xmax = 193.8994
				text = ""
			intervals [844]:
				xmin = 193.8994
				xmax = 193.9494
				text = "M"
			intervals [845]:
				xmin = 193.9494
				xmax = 193.9794
				text = "HH"
			intervals [846]:
				xmin = 193.9794
				xmax = 194.3294
				text = "M"
			intervals [847]:
				xmin = 194.3294
				xmax = 195.238
				text = "sp"
			intervals [848]:
				xmin = 195.238
				xmax = 195.458
				text = "AH1"
			intervals [849]:
				xmin = 195.458
				xmax = 195.518
				text = "sp"
			intervals [850]:
				xmin = 195.518
				xmax = 195.558
				text = "D"
			intervals [851]:
				xmin = 195.558
				xmax = 195.588
				text = "UW1"
			intervals [852]:
				xmin = 195.588
				xmax = 195.618
				text = "Y"
			intervals [853]:
				xmin = 195.618
				xmax = 195.648
				text = "UW1"
			intervals [854]:
				xmin = 195.648
				xmax = 195.678
				text = "R"
			intervals [855]:
				xmin = 195.678
				xmax = 195.708
				text = "IH0"
			intervals [856]:
				xmin = 195.708
				xmax = 195.738
				text = "M"
			intervals [857]:
				xmin = 195.738
				xmax = 195.798
				text = "EH1"
			intervals [858]:
				xmin = 195.798
				xmax = 195.858
				text = "M"
			intervals [859]:
				xmin = 195.858
				xmax = 195.888
				text = "B"
			intervals [860]:
				xmin = 195.888
				xmax = 195.928
				text = "ER0"
			intervals [861]:
				xmin = 195.928
				xmax = 195.958
				text = "AH0"
			intervals [862]:
				xmin = 195.958
				xmax = 196.018
				text = "N"
			intervals [863]:
				xmin = 196.018
				xmax = 196.078
				text = "EH1"
			intervals [864]:
				xmin = 196.078
				xmax = 196.188
				text = "P"
			intervals [865]:
				xmin = 196.188
				xmax = 196.268
				text = "AH0"
			intervals [866]:
				xmin = 196.268
				xmax = 196.378
				text = "S"
			intervals [867]:
				xmin = 196.378
				xmax = 196.498
				text = "OW2"
			intervals [868]:
				xmin = 196.498
				xmax = 196.538
				text = "D"
			intervals [869]:
				xmin = 196.538
				xmax = 196.568
				text = "AH1"
			intervals [870]:
				xmin = 196.568
				xmax = 196.608
				text = "V"
			intervals [871]:
				xmin = 196.608
				xmax = 196.638
				text = "sp"
			intervals [872]:
				xmin = 196.638
				xmax = 196.678
				text = "DH"
			intervals [873]:
				xmin = 196.678
				xmax = 196.728
				text = "AE1"
			intervals [874]:
				xmin = 196.728
				xmax = 196.828
				text = "T"
			intervals [875]:
				xmin = 196.828
				xmax = 206.6039
				text = "sp"
			intervals [876]:
				xmin = 206.6039
				xmax = 206.6339
				text = "D"
			intervals [877]:
				xmin = 206.6339
				xmax = 206.6639
				text = "UW1"
			intervals [878]:
				xmin = 206.6639
				xmax = 206.6939
				text = "Y"
			intervals [879]:
				xmin = 206.6939
				xmax = 206.7239
				text = "UW1"
			intervals [880]:
				xmin = 206.7239
				xmax = 206.8139
				text = "sp"
			intervals [881]:
				xmin = 206.8139
				xmax = 206.8439
				text = "R"
			intervals [882]:
				xmin = 206.8439
				xmax = 206.8739
				text = "IY0"
			intervals [883]:
				xmin = 206.8739
				xmax = 206.9039
				text = "M"
			intervals [884]:
				xmin = 206.9039
				xmax = 206.9339
				text = "EH1"
			intervals [885]:
				xmin = 206.9339
				xmax = 206.9639
				text = "M"
			intervals [886]:
				xmin = 206.9639
				xmax = 206.9939
				text = "B"
			intervals [887]:
				xmin = 206.9939
				xmax = 207.0239
				text = "ER0"
			intervals [888]:
				xmin = 207.0239
				xmax = 207.0639
				text = "EY1"
			intervals [889]:
				xmin = 207.0639
				xmax = 207.1239
				text = "sp"
			intervals [890]:
				xmin = 207.1239
				xmax = 207.1639
				text = "S"
			intervals [891]:
				xmin = 207.1639
				xmax = 207.1939
				text = "T"
			intervals [892]:
				xmin = 207.1939
				xmax = 207.2239
				text = "AO1"
			intervals [893]:
				xmin = 207.2239
				xmax = 207.2539
				text = "R"
			intervals [894]:
				xmin = 207.2539
				xmax = 207.2839
				text = "IY0"
			intervals [895]:
				xmin = 207.2839
				xmax = 209.0009
				text = ""
			intervals [896]:
				xmin = 209.0009
				xmax = 209.3009
				text = "sil"
			intervals [897]:
				xmin = 209.3009
				xmax = 209.3309
				text = "F"
			intervals [898]:
				xmin = 209.3309
				xmax = 209.3609
				text = "ER1"
			intervals [899]:
				xmin = 209.3609
				xmax = 209.3909
				text = "S"
			intervals [900]:
				xmin = 209.3909
				xmax = 209.4209
				text = "T"
			intervals [901]:
				xmin = 209.4209
				xmax = 209.4509
				text = "T"
			intervals [902]:
				xmin = 209.4509
				xmax = 209.6409
				text = "AO1"
			intervals [903]:
				xmin = 209.6409
				xmax = 209.6709
				text = "K"
			intervals [904]:
				xmin = 209.6709
				xmax = 209.7009
				text = "AH0"
			intervals [905]:
				xmin = 209.7009
				xmax = 209.7409
				text = "B"
			intervals [906]:
				xmin = 209.7409
				xmax = 209.8309
				text = "AW1"
			intervals [907]:
				xmin = 209.8309
				xmax = 209.8709
				text = "T"
			intervals [908]:
				xmin = 209.8709
				xmax = 209.9875
				text = ""
			intervals [909]:
				xmin = 209.9875
				xmax = 210.0175
				text = "sil"
			intervals [910]:
				xmin = 210.0175
				xmax = 210.0775
				text = "HH"
			intervals [911]:
				xmin = 210.0775
				xmax = 210.2075
				text = "AW1"
			intervals [912]:
				xmin = 210.2075
				xmax = 210.2475
				text = "IH0"
			intervals [913]:
				xmin = 210.2475
				xmax = 210.2975
				text = "T"
			intervals [914]:
				xmin = 210.2975
				xmax = 210.3675
				text = "S"
			intervals [915]:
				xmin = 210.3675
				xmax = 210.4275
				text = "sp"
			intervals [916]:
				xmin = 210.4275
				xmax = 210.4675
				text = "B"
			intervals [917]:
				xmin = 210.4675
				xmax = 210.6575
				text = "EY1"
			intervals [918]:
				xmin = 210.6575
				xmax = 210.7375
				text = "S"
			intervals [919]:
				xmin = 210.7375
				xmax = 210.9575
				text = "T"
			intervals [920]:
				xmin = 210.9575
				xmax = 229.6378
				text = ""
			intervals [921]:
				xmin = 229.6378
				xmax = 229.8578
				text = "D"
			intervals [922]:
				xmin = 229.8578
				xmax = 229.8878
				text = "UW1"
			intervals [923]:
				xmin = 229.8878
				xmax = 229.9178
				text = "sp"
			intervals [924]:
				xmin = 229.9178
				xmax = 229.9478
				text = "Y"
			intervals [925]:
				xmin = 229.9478
				xmax = 229.9778
				text = "UW1"
			intervals [926]:
				xmin = 229.9778
				xmax = 230.0078
				text = "sp"
			intervals [927]:
				xmin = 230.0078
				xmax = 230.0478
				text = "R"
			intervals [928]:
				xmin = 230.0478
				xmax = 230.1078
				text = "IY0"
			intervals [929]:
				xmin = 230.1078
				xmax = 230.1778
				text = "M"
			intervals [930]:
				xmin = 230.1778
				xmax = 230.2278
				text = "EH1"
			intervals [931]:
				xmin = 230.2278
				xmax = 230.2978
				text = "M"
			intervals [932]:
				xmin = 230.2978
				xmax = 230.3478
				text = "B"
			intervals [933]:
				xmin = 230.3478
				xmax = 230.5278
				text = "ER0"
			intervals [934]:
				xmin = 230.5278
				xmax = 230.7478
				text = "AH0"
			intervals [935]:
				xmin = 230.7478
				xmax = 230.8057
				text = ""
			intervals [936]:
				xmin = 230.8057
				xmax = 230.8757
				text = "sil"
			intervals [937]:
				xmin = 230.8757
				xmax = 230.9057
				text = "P"
			intervals [938]:
				xmin = 230.9057
				xmax = 230.9357
				text = "ER0"
			intervals [939]:
				xmin = 230.9357
				xmax = 231.0157
				text = "T"
			intervals [940]:
				xmin = 231.0157
				xmax = 231.0557
				text = "IH1"
			intervals [941]:
				xmin = 231.0557
				xmax = 231.1557
				text = "K"
			intervals [942]:
				xmin = 231.1557
				xmax = 231.1857
				text = "Y"
			intervals [943]:
				xmin = 231.1857
				xmax = 231.2157
				text = "AH0"
			intervals [944]:
				xmin = 231.2157
				xmax = 231.2457
				text = "L"
			intervals [945]:
				xmin = 231.2457
				xmax = 231.3657
				text = "ER0"
			intervals [946]:
				xmin = 231.3657
				xmax = 231.4757
				text = "T"
			intervals [947]:
				xmin = 231.4757
				xmax = 231.6357
				text = "AY1"
			intervals [948]:
				xmin = 231.6357
				xmax = 231.6657
				text = "M"
			intervals [949]:
				xmin = 231.6657
				xmax = 231.7057
				text = "W"
			intervals [950]:
				xmin = 231.7057
				xmax = 231.7357
				text = "EH1"
			intervals [951]:
				xmin = 231.7357
				xmax = 231.7657
				text = "N"
			intervals [952]:
				xmin = 231.7657
				xmax = 231.8057
				text = "sp"
			intervals [953]:
				xmin = 231.8057
				xmax = 231.8357
				text = "DH"
			intervals [954]:
				xmin = 231.8357
				xmax = 231.8957
				text = "EY1"
			intervals [955]:
				xmin = 231.8957
				xmax = 231.9657
				text = "sp"
			intervals [956]:
				xmin = 231.9657
				xmax = 231.9957
				text = "W"
			intervals [957]:
				xmin = 231.9957
				xmax = 232.0257
				text = "EH1"
			intervals [958]:
				xmin = 232.0257
				xmax = 232.0557
				text = "N"
			intervals [959]:
				xmin = 232.0557
				xmax = 232.1457
				text = "T"
			intervals [960]:
				xmin = 232.1457
				xmax = 232.3157
				text = "sp"
			intervals [961]:
				xmin = 232.3157
				xmax = 232.3457
				text = "AE1"
			intervals [962]:
				xmin = 232.3457
				xmax = 232.3757
				text = "F"
			intervals [963]:
				xmin = 232.3757
				xmax = 232.4057
				text = "T"
			intervals [964]:
				xmin = 232.4057
				xmax = 232.4357
				text = "ER0"
			intervals [965]:
				xmin = 232.4357
				xmax = 232.4957
				text = "S"
			intervals [966]:
				xmin = 232.4957
				xmax = 232.5257
				text = "AH1"
			intervals [967]:
				xmin = 232.5257
				xmax = 232.6157
				text = "M"
			intervals [968]:
				xmin = 232.6157
				xmax = 232.7057
				text = "B"
			intervals [969]:
				xmin = 232.7057
				xmax = 232.8057
				text = "AH0"
			intervals [970]:
				xmin = 232.8057
				xmax = 232.8657
				text = "D"
			intervals [971]:
				xmin = 232.8657
				xmax = 232.9057
				text = "IY0"
			intervals [972]:
				xmin = 232.9057
				xmax = 239.129
				text = "sp"
			intervals [973]:
				xmin = 239.129
				xmax = 239.359
				text = "OW1"
			intervals [974]:
				xmin = 239.359
				xmax = 239.539
				text = "sp"
			intervals [975]:
				xmin = 239.539
				xmax = 239.579
				text = "OW2"
			intervals [976]:
				xmin = 239.579
				xmax = 239.869
				text = "K"
			intervals [977]:
				xmin = 239.869
				xmax = 239.899
				text = "EY1"
			intervals [978]:
				xmin = 239.899
				xmax = 239.959
				text = "sp"
			intervals [979]:
				xmin = 239.959
				xmax = 240.019
				text = "N"
			intervals [980]:
				xmin = 240.019
				xmax = 240.129
				text = "OW1"
			intervals [981]:
				xmin = 240.129
				xmax = 240.159
				text = "sp"
			intervals [982]:
				xmin = 240.159
				xmax = 240.209
				text = "AH1"
			intervals [983]:
				xmin = 240.209
				xmax = 240.279
				text = "IH0"
			intervals [984]:
				xmin = 240.279
				xmax = 240.329
				text = "T"
			intervals [985]:
				xmin = 240.329
				xmax = 240.359
				text = "sp"
			intervals [986]:
				xmin = 240.359
				xmax = 240.389
				text = "Y"
			intervals [987]:
				xmin = 240.389
				xmax = 240.449
				text = "UW1"
			intervals [988]:
				xmin = 240.449
				xmax = 240.519
				text = "Z"
			intervals [989]:
				xmin = 240.519
				xmax = 240.549
				text = "D"
			intervals [990]:
				xmin = 240.549
				xmax = 240.579
				text = "T"
			intervals [991]:
				xmin = 240.579
				xmax = 240.609
				text = "AH0"
			intervals [992]:
				xmin = 240.609
				xmax = 240.649
				text = "B"
			intervals [993]:
				xmin = 240.649
				xmax = 240.709
				text = "IY0"
			intervals [994]:
				xmin = 240.709
				xmax = 240.739
				text = "W"
			intervals [995]:
				xmin = 240.739
				xmax = 240.789
				text = "AH1"
			intervals [996]:
				xmin = 240.789
				xmax = 240.819
				text = "N"
			intervals [997]:
				xmin = 240.819
				xmax = 240.859
				text = "sp"
			intervals [998]:
				xmin = 240.859
				xmax = 240.889
				text = "AH0"
			intervals [999]:
				xmin = 240.889
				xmax = 240.919
				text = "V"
			intervals [1000]:
				xmin = 240.919
				xmax = 240.969
				text = "M"
			intervals [1001]:
				xmin = 240.969
				xmax = 240.999
				text = "AY1"
			intervals [1002]:
				xmin = 240.999
				xmax = 241.539
				text = "sp"
			intervals [1003]:
				xmin = 241.539
				xmax = 241.649
				text = "F"
			intervals [1004]:
				xmin = 241.649
				xmax = 241.679
				text = "EY1"
			intervals [1005]:
				xmin = 241.679
				xmax = 241.709
				text = "V"
			intervals [1006]:
				xmin = 241.709
				xmax = 241.739
				text = "R"
			intervals [1007]:
				xmin = 241.739
				xmax = 241.769
				text = "AH0"
			intervals [1008]:
				xmin = 241.769
				xmax = 241.799
				text = "T"
			intervals [1009]:
				xmin = 241.799
				xmax = 241.829
				text = "S"
			intervals [1010]:
				xmin = 241.829
				xmax = 241.859
				text = "T"
			intervals [1011]:
				xmin = 241.859
				xmax = 241.889
				text = "UW1"
			intervals [1012]:
				xmin = 241.889
				xmax = 242.069
				text = "sp"
			intervals [1013]:
				xmin = 242.069
				xmax = 242.4541
				text = ""
			intervals [1014]:
				xmin = 242.4541
				xmax = 242.4841
				text = "D"
			intervals [1015]:
				xmin = 242.4841
				xmax = 242.5141
				text = "IH0"
			intervals [1016]:
				xmin = 242.5141
				xmax = 242.5541
				text = "D"
			intervals [1017]:
				xmin = 242.5541
				xmax = 242.6141
				text = "Y"
			intervals [1018]:
				xmin = 242.6141
				xmax = 242.6641
				text = "UW1"
			intervals [1019]:
				xmin = 242.6641
				xmax = 242.7541
				text = "S"
			intervals [1020]:
				xmin = 242.7541
				xmax = 242.8041
				text = "IY1"
			intervals [1021]:
				xmin = 242.8041
				xmax = 242.8641
				text = "DH"
			intervals [1022]:
				xmin = 242.8641
				xmax = 242.9241
				text = "AH0"
			intervals [1023]:
				xmin = 242.9241
				xmax = 243.0041
				text = "W"
			intervals [1024]:
				xmin = 243.0041
				xmax = 243.0641
				text = "AH1"
			intervals [1025]:
				xmin = 243.0641
				xmax = 243.1141
				text = "N"
			intervals [1026]:
				xmin = 243.1141
				xmax = 243.1841
				text = "AH0"
			intervals [1027]:
				xmin = 243.1841
				xmax = 243.2341
				text = "B"
			intervals [1028]:
				xmin = 243.2341
				xmax = 243.2941
				text = "AW1"
			intervals [1029]:
				xmin = 243.2941
				xmax = 243.4541
				text = "T"
			intervals [1030]:
				xmin = 243.4541
				xmax = 243.5041
				text = "DH"
			intervals [1031]:
				xmin = 243.5041
				xmax = 243.5941
				text = "AH1"
			intervals [1032]:
				xmin = 243.5941
				xmax = 243.8041
				text = "sp"
			intervals [1033]:
				xmin = 243.8041
				xmax = 245.2807
				text = ""
			intervals [1034]:
				xmin = 245.2807
				xmax = 245.3907
				text = "AH0"
			intervals [1035]:
				xmin = 245.3907
				xmax = 245.4307
				text = "B"
			intervals [1036]:
				xmin = 245.4307
				xmax = 245.4807
				text = "AW1"
			intervals [1037]:
				xmin = 245.4807
				xmax = 245.5607
				text = "T"
			intervals [1038]:
				xmin = 245.5607
				xmax = 245.6107
				text = "DH"
			intervals [1039]:
				xmin = 245.6107
				xmax = 245.6407
				text = "AH0"
			intervals [1040]:
				xmin = 245.6407
				xmax = 245.7107
				text = "N"
			intervals [1041]:
				xmin = 245.7107
				xmax = 245.7907
				text = "AY2"
			intervals [1042]:
				xmin = 245.7907
				xmax = 245.9307
				text = "T"
			intervals [1043]:
				xmin = 245.9307
				xmax = 245.9707
				text = "R"
			intervals [1044]:
				xmin = 245.9707
				xmax = 246.0307
				text = "OW0"
			intervals [1045]:
				xmin = 246.0307
				xmax = 246.1407
				text = "G"
			intervals [1046]:
				xmin = 246.1407
				xmax = 246.1807
				text = "L"
			intervals [1047]:
				xmin = 246.1807
				xmax = 246.2707
				text = "IH1"
			intervals [1048]:
				xmin = 246.2707
				xmax = 246.3607
				text = "S"
			intervals [1049]:
				xmin = 246.3607
				xmax = 246.3907
				text = "ER0"
			intervals [1050]:
				xmin = 246.3907
				xmax = 246.4207
				text = "AH0"
			intervals [1051]:
				xmin = 246.4207
				xmax = 246.6607
				text = "N"
			intervals [1052]:
				xmin = 246.6607
				xmax = 254.0638
				text = ""
			intervals [1053]:
				xmin = 254.0638
				xmax = 254.1238
				text = "HH"
			intervals [1054]:
				xmin = 254.1238
				xmax = 254.1538
				text = "W"
			intervals [1055]:
				xmin = 254.1538
				xmax = 254.1838
				text = "AH1"
			intervals [1056]:
				xmin = 254.1838
				xmax = 254.2438
				text = "T"
			intervals [1057]:
				xmin = 254.2438
				xmax = 254.3038
				text = "AH1"
			intervals [1058]:
				xmin = 254.3038
				xmax = 254.3638
				text = "DH"
			intervals [1059]:
				xmin = 254.3638
				xmax = 254.4438
				text = "ER0"
			intervals [1060]:
				xmin = 254.4438
				xmax = 254.5338
				text = "Z"
			intervals [1061]:
				xmin = 254.5338
				xmax = 254.5938
				text = "sp"
			intervals [1062]:
				xmin = 254.5938
				xmax = 254.6338
				text = "D"
			intervals [1063]:
				xmin = 254.6338
				xmax = 254.6738
				text = "UW1"
			intervals [1064]:
				xmin = 254.6738
				xmax = 254.7138
				text = "Y"
			intervals [1065]:
				xmin = 254.7138
				xmax = 254.7438
				text = "UW1"
			intervals [1066]:
				xmin = 254.7438
				xmax = 254.8538
				text = "sp"
			intervals [1067]:
				xmin = 254.8538
				xmax = 254.9138
				text = "L"
			intervals [1068]:
				xmin = 254.9138
				xmax = 254.9438
				text = "AY1"
			intervals [1069]:
				xmin = 254.9438
				xmax = 254.9738
				text = "K"
			intervals [1070]:
				xmin = 254.9738
				xmax = 255.1938
				text = "sp"
			intervals [1071]:
				xmin = 255.1938
				xmax = 260.3281
				text = ""
			intervals [1072]:
				xmin = 260.3281
				xmax = 260.3981
				text = "P"
			intervals [1073]:
				xmin = 260.3981
				xmax = 260.4281
				text = "R"
			intervals [1074]:
				xmin = 260.4281
				xmax = 260.4781
				text = "AA1"
			intervals [1075]:
				xmin = 260.4781
				xmax = 260.5081
				text = "B"
			intervals [1076]:
				xmin = 260.5081
				xmax = 260.5581
				text = "L"
			intervals [1077]:
				xmin = 260.5581
				xmax = 260.5881
				text = "IY0"
			intervals [1078]:
				xmin = 260.5881
				xmax = 260.6481
				text = "D"
			intervals [1079]:
				xmin = 260.6481
				xmax = 260.6981
				text = "OW1"
			intervals [1080]:
				xmin = 260.6981
				xmax = 260.7281
				text = "N"
			intervals [1081]:
				xmin = 260.7281
				xmax = 260.7981
				text = "R"
			intervals [1082]:
				xmin = 260.7981
				xmax = 260.8681
				text = "IY0"
			intervals [1083]:
				xmin = 260.8681
				xmax = 260.9181
				text = "M"
			intervals [1084]:
				xmin = 260.9181
				xmax = 260.9781
				text = "EH1"
			intervals [1085]:
				xmin = 260.9781
				xmax = 261.0481
				text = "M"
			intervals [1086]:
				xmin = 261.0481
				xmax = 261.1381
				text = "B"
			intervals [1087]:
				xmin = 261.1381
				xmax = 261.1781
				text = "ER0"
			intervals [1088]:
				xmin = 261.1781
				xmax = 261.2481
				text = "sp"
			intervals [1089]:
				xmin = 261.2481
				xmax = 261.3581
				text = "EY1"
			intervals [1090]:
				xmin = 261.3581
				xmax = 261.3981
				text = "sp"
			intervals [1091]:
				xmin = 261.3981
				xmax = 261.5181
				text = "L"
			intervals [1092]:
				xmin = 261.5181
				xmax = 261.5481
				text = "AO1"
			intervals [1093]:
				xmin = 261.5481
				xmax = 261.5781
				text = "T"
			intervals [1094]:
				xmin = 261.5781
				xmax = 261.6081
				text = "AH0"
			intervals [1095]:
				xmin = 261.6081
				xmax = 261.6381
				text = "V"
			intervals [1096]:
				xmin = 261.6381
				xmax = 261.6681
				text = "DH"
			intervals [1097]:
				xmin = 261.6681
				xmax = 261.6981
				text = "OW1"
			intervals [1098]:
				xmin = 261.6981
				xmax = 261.8181
				text = "Z"
			intervals [1099]:
				xmin = 261.8181
				xmax = 261.9981
				text = "sp"
			intervals [1100]:
				xmin = 261.9981
				xmax = 304.0372
				text = ""
			intervals [1101]:
				xmin = 304.0372
				xmax = 304.1072
				text = "DH"
			intervals [1102]:
				xmin = 304.1072
				xmax = 304.1772
				text = "EY1"
			intervals [1103]:
				xmin = 304.1772
				xmax = 304.2172
				text = "HH"
			intervals [1104]:
				xmin = 304.2172
				xmax = 304.2772
				text = "AE1"
			intervals [1105]:
				xmin = 304.2772
				xmax = 304.3672
				text = "V"
			intervals [1106]:
				xmin = 304.3672
				xmax = 304.4072
				text = "EH1"
			intervals [1107]:
				xmin = 304.4072
				xmax = 304.4772
				text = "N"
			intervals [1108]:
				xmin = 304.4772
				xmax = 304.6072
				text = "IY0"
			intervals [1109]:
				xmin = 304.6072
				xmax = 304.6372
				text = "sp"
			intervals [1110]:
				xmin = 304.6372
				xmax = 304.6972
				text = "G"
			intervals [1111]:
				xmin = 304.6972
				xmax = 304.7972
				text = "IH1"
			intervals [1112]:
				xmin = 304.7972
				xmax = 304.8672
				text = "M"
			intervals [1113]:
				xmin = 304.8672
				xmax = 304.9172
				text = "IH0"
			intervals [1114]:
				xmin = 304.9172
				xmax = 305.1772
				text = "K"
			intervals [1115]:
				xmin = 305.1772
				xmax = 305.3072
				text = "S"
			intervals [1116]:
				xmin = 305.3072
				xmax = 305.3672
				text = "sp"
			intervals [1117]:
				xmin = 305.3672
				xmax = 305.4572
				text = "ER0"
			intervals [1118]:
				xmin = 305.4572
				xmax = 305.5972
				text = "sp"
			intervals [1119]:
				xmin = 305.5972
				xmax = 305.6372
				text = "spn"
			intervals [1120]:
				xmin = 305.6372
				xmax = 305.9272
				text = "sp"
			intervals [1121]:
				xmin = 305.9272
				xmax = 306.6139
				text = ""
			intervals [1122]:
				xmin = 306.6139
				xmax = 306.6439
				text = "AH0"
			intervals [1123]:
				xmin = 306.6439
				xmax = 306.8139
				text = "V"
			intervals [1124]:
				xmin = 306.8139
				xmax = 306.9439
				text = "sp"
			intervals [1125]:
				xmin = 306.9439
				xmax = 307.0039
				text = "EH1"
			intervals [1126]:
				xmin = 307.0039
				xmax = 307.0539
				text = "N"
			intervals [1127]:
				xmin = 307.0539
				xmax = 307.1639
				text = "IY0"
			intervals [1128]:
				xmin = 307.1639
				xmax = 307.2039
				text = "sp"
			intervals [1129]:
				xmin = 307.2039
				xmax = 307.2739
				text = "K"
			intervals [1130]:
				xmin = 307.2739
				xmax = 307.3439
				text = "AY1"
			intervals [1131]:
				xmin = 307.3439
				xmax = 307.7439
				text = "N"
			intervals [1132]:
				xmin = 307.7439
				xmax = 307.8239
				text = "sp"
			intervals [1133]:
				xmin = 307.8239
				xmax = 307.8539
				text = "AH0"
			intervals [1134]:
				xmin = 307.8539
				xmax = 307.9039
				text = "V"
			intervals [1135]:
				xmin = 307.9039
				xmax = 327.399
				text = "sp"
			intervals [1136]:
				xmin = 327.399
				xmax = 327.429
				text = "OW2"
			intervals [1137]:
				xmin = 327.429
				xmax = 327.569
				text = "K"
			intervals [1138]:
				xmin = 327.569
				xmax = 327.689
				text = "EY1"
			intervals [1139]:
				xmin = 327.689
				xmax = 327.799
				text = "sp"
			intervals [1140]:
				xmin = 327.799
				xmax = 327.909
				text = "G"
			intervals [1141]:
				xmin = 327.909
				xmax = 327.949
				text = "IH0"
			intervals [1142]:
				xmin = 327.949
				xmax = 328.209
				text = "D"
			intervals [1143]:
				xmin = 328.209
				xmax = 328.8136
				text = ""
			intervals [1144]:
				xmin = 328.8136
				xmax = 328.8436
				text = "D"
			intervals [1145]:
				xmin = 328.8436
				xmax = 328.8736
				text = "UW1"
			intervals [1146]:
				xmin = 328.8736
				xmax = 328.9036
				text = "Y"
			intervals [1147]:
				xmin = 328.9036
				xmax = 328.9336
				text = "UW1"
			intervals [1148]:
				xmin = 328.9336
				xmax = 329.0036
				text = "HH"
			intervals [1149]:
				xmin = 329.0036
				xmax = 329.0336
				text = "AE1"
			intervals [1150]:
				xmin = 329.0336
				xmax = 329.0836
				text = "V"
			intervals [1151]:
				xmin = 329.0836
				xmax = 329.2136
				text = "AH0"
			intervals [1152]:
				xmin = 329.2136
				xmax = 329.2836
				text = "sp"
			intervals [1153]:
				xmin = 329.2836
				xmax = 329.3436
				text = "P"
			intervals [1154]:
				xmin = 329.3436
				xmax = 329.3836
				text = "EH1"
			intervals [1155]:
				xmin = 329.3836
				xmax = 329.5236
				text = "T"
			intervals [1156]:
				xmin = 329.5236
				xmax = 329.5936
				text = "sp"
			intervals [1157]:
				xmin = 329.5936
				xmax = 329.6236
				text = "N"
			intervals [1158]:
				xmin = 329.6236
				xmax = 329.7336
				text = "AW1"
			intervals [1159]:
				xmin = 329.7336
				xmax = 329.9836
				text = "sp"
			intervals [1160]:
				xmin = 329.9836
				xmax = 331.2401
				text = ""
			intervals [1161]:
				xmin = 331.2401
				xmax = 331.3201
				text = "W"
			intervals [1162]:
				xmin = 331.3201
				xmax = 331.3501
				text = "AH1"
			intervals [1163]:
				xmin = 331.3501
				xmax = 331.3901
				text = "T"
			intervals [1164]:
				xmin = 331.3901
				xmax = 331.4201
				text = "sp"
			intervals [1165]:
				xmin = 331.4201
				xmax = 331.5401
				text = "IH0"
			intervals [1166]:
				xmin = 331.5401
				xmax = 331.5901
				text = "Z"
			intervals [1167]:
				xmin = 331.5901
				xmax = 331.6301
				text = "IH0"
			intervals [1168]:
				xmin = 331.6301
				xmax = 331.8301
				text = "T"
			intervals [1169]:
				xmin = 331.8301
				xmax = 334.3191
				text = ""
			intervals [1170]:
				xmin = 334.3191
				xmax = 334.5691
				text = "M"
			intervals [1171]:
				xmin = 334.5691
				xmax = 334.6591
				text = "HH"
			intervals [1172]:
				xmin = 334.6591
				xmax = 334.6991
				text = "M"
			intervals [1173]:
				xmin = 334.6991
				xmax = 334.8791
				text = "sp"
			intervals [1174]:
				xmin = 334.8791
				xmax = 334.9091
				text = "HH"
			intervals [1175]:
				xmin = 334.9091
				xmax = 334.9391
				text = "W"
			intervals [1176]:
				xmin = 334.9391
				xmax = 334.9791
				text = "AH1"
			intervals [1177]:
				xmin = 334.9791
				xmax = 335.0091
				text = "T"
			intervals [1178]:
				xmin = 335.0091
				xmax = 335.0391
				text = "D"
			intervals [1179]:
				xmin = 335.0391
				xmax = 335.0891
				text = "IH0"
			intervals [1180]:
				xmin = 335.0891
				xmax = 335.1591
				text = "Z"
			intervals [1181]:
				xmin = 335.1591
				xmax = 335.2191
				text = "HH"
			intervals [1182]:
				xmin = 335.2191
				xmax = 335.2891
				text = "IY1"
			intervals [1183]:
				xmin = 335.2891
				xmax = 335.3291
				text = "sp"
			intervals [1184]:
				xmin = 335.3291
				xmax = 335.3791
				text = "D"
			intervals [1185]:
				xmin = 335.3791
				xmax = 335.5191
				text = "UW1"
			intervals [1186]:
				xmin = 335.5191
				xmax = 335.5491
				text = "sp"
			intervals [1187]:
				xmin = 335.5491
				xmax = 335.5991
				text = "IH0"
			intervals [1188]:
				xmin = 335.5991
				xmax = 335.6791
				text = "T"
			intervals [1189]:
				xmin = 335.6791
				xmax = 335.7091
				text = "sp"
			intervals [1190]:
				xmin = 335.7091
				xmax = 335.9591
				text = "S"
			intervals [1191]:
				xmin = 335.9591
				xmax = 336.0191
				text = "sp"
			intervals [1192]:
				xmin = 336.0191
				xmax = 336.0491
				text = "D"
			intervals [1193]:
				xmin = 336.0491
				xmax = 336.0791
				text = "IH0"
			intervals [1194]:
				xmin = 336.0791
				xmax = 336.1091
				text = "D"
			intervals [1195]:
				xmin = 336.1091
				xmax = 336.1491
				text = "HH"
			intervals [1196]:
				xmin = 336.1491
				xmax = 336.1791
				text = "IY1"
			intervals [1197]:
				xmin = 336.1791
				xmax = 336.2091
				text = "EH1"
			intervals [1198]:
				xmin = 336.2091
				xmax = 336.2391
				text = "V"
			intervals [1199]:
				xmin = 336.2391
				xmax = 336.2691
				text = "ER0"
			intervals [1200]:
				xmin = 336.2691
				xmax = 336.3591
				text = "sp"
			intervals [1201]:
				xmin = 336.3591
				xmax = 336.3891
				text = "D"
			intervals [1202]:
				xmin = 336.3891
				xmax = 336.5091
				text = "UW1"
			intervals [1203]:
				xmin = 336.5091
				xmax = 336.5491
				text = "EH1"
			intervals [1204]:
				xmin = 336.5491
				xmax = 336.5791
				text = "N"
			intervals [1205]:
				xmin = 336.5791
				xmax = 336.6091
				text = "IY0"
			intervals [1206]:
				xmin = 336.6091
				xmax = 336.6891
				text = "TH"
			intervals [1207]:
				xmin = 336.6891
				xmax = 336.7191
				text = "IH2"
			intervals [1208]:
				xmin = 336.7191
				xmax = 336.7891
				text = "NG"
			intervals [1209]:
				xmin = 336.7891
				xmax = 336.8891
				text = "sp"
			intervals [1210]:
				xmin = 336.8891
				xmax = 336.9691
				text = "F"
			intervals [1211]:
				xmin = 336.9691
				xmax = 337.0391
				text = "AH1"
			intervals [1212]:
				xmin = 337.0391
				xmax = 337.0791
				text = "N"
			intervals [1213]:
				xmin = 337.0791
				xmax = 337.1491
				text = "IY0"
			intervals [1214]:
				xmin = 337.1491
				xmax = 342.0336
				text = "sp"
			intervals [1215]:
				xmin = 342.0336
				xmax = 342.0636
				text = "M"
			intervals [1216]:
				xmin = 342.0636
				xmax = 342.1136
				text = "HH"
			intervals [1217]:
				xmin = 342.1136
				xmax = 342.2136
				text = "M"
			intervals [1218]:
				xmin = 342.2136
				xmax = 346.1255
				text = "sp"
			intervals [1219]:
				xmin = 346.1255
				xmax = 346.1555
				text = "M"
			intervals [1220]:
				xmin = 346.1555
				xmax = 346.2655
				text = "HH"
			intervals [1221]:
				xmin = 346.2655
				xmax = 346.3555
				text = "M"
			intervals [1222]:
				xmin = 346.3555
				xmax = 346.4555
				text = "sp"
			intervals [1223]:
				xmin = 346.4555
				xmax = 346.6055
				text = "OW1"
			intervals [1224]:
				xmin = 346.6055
				xmax = 346.6955
				text = "IH0"
			intervals [1225]:
				xmin = 346.6955
				xmax = 346.7355
				text = "Z"
			intervals [1226]:
				xmin = 346.7355
				xmax = 346.7755
				text = "HH"
			intervals [1227]:
				xmin = 346.7755
				xmax = 346.8055
				text = "IY1"
			intervals [1228]:
				xmin = 346.8055
				xmax = 347.0455
				text = "EY1"
			intervals [1229]:
				xmin = 347.0455
				xmax = 347.7322
				text = "sp"
			intervals [1230]:
				xmin = 347.7322
				xmax = 347.7622
				text = "P"
			intervals [1231]:
				xmin = 347.7622
				xmax = 347.8022
				text = "EH1"
			intervals [1232]:
				xmin = 347.8022
				xmax = 347.8622
				text = "D"
			intervals [1233]:
				xmin = 347.8622
				xmax = 347.9122
				text = "AH0"
			intervals [1234]:
				xmin = 347.9122
				xmax = 347.9722
				text = "G"
			intervals [1235]:
				xmin = 347.9722
				xmax = 348.0322
				text = "R"
			intervals [1236]:
				xmin = 348.0322
				xmax = 348.2022
				text = "IY0"
			intervals [1237]:
				xmin = 348.2022
				xmax = 348.2922
				text = "sp"
			intervals [1238]:
				xmin = 348.2922
				xmax = 348.6184
				text = ""
			intervals [1239]:
				xmin = 348.6184
				xmax = 348.7484
				text = "R"
			intervals [1240]:
				xmin = 348.7484
				xmax = 348.8184
				text = "IY1"
			intervals [1241]:
				xmin = 348.8184
				xmax = 348.8584
				text = "L"
			intervals [1242]:
				xmin = 348.8584
				xmax = 348.8884
				text = "IY0"
			intervals [1243]:
				xmin = 348.8884
				xmax = 349.6128
				text = "sp"
			intervals [1244]:
				xmin = 349.6128
				xmax = 349.6528
				text = "G"
			intervals [1245]:
				xmin = 349.6528
				xmax = 349.6828
				text = "R"
			intervals [1246]:
				xmin = 349.6828
				xmax = 349.8128
				text = "EY1"
			intervals [1247]:
				xmin = 349.8128
				xmax = 350.0128
				text = "T"
			intervals [1248]:
				xmin = 350.0128
				xmax = 350.567
				text = ""
			intervals [1249]:
				xmin = 350.567
				xmax = 350.597
				text = "HH"
			intervals [1250]:
				xmin = 350.597
				xmax = 350.627
				text = "AE1"
			intervals [1251]:
				xmin = 350.627
				xmax = 350.657
				text = "V"
			intervals [1252]:
				xmin = 350.657
				xmax = 350.687
				text = "sp"
			intervals [1253]:
				xmin = 350.687
				xmax = 350.777
				text = "Y"
			intervals [1254]:
				xmin = 350.777
				xmax = 350.827
				text = "UW1"
			intervals [1255]:
				xmin = 350.827
				xmax = 350.927
				text = "T"
			intervals [1256]:
				xmin = 350.927
				xmax = 351.077
				text = "AO1"
			intervals [1257]:
				xmin = 351.077
				xmax = 351.107
				text = "T"
			intervals [1258]:
				xmin = 351.107
				xmax = 351.137
				text = "IH0"
			intervals [1259]:
				xmin = 351.137
				xmax = 351.187
				text = "M"
			intervals [1260]:
				xmin = 351.187
				xmax = 351.227
				text = "EH1"
			intervals [1261]:
				xmin = 351.227
				xmax = 351.297
				text = "N"
			intervals [1262]:
				xmin = 351.297
				xmax = 351.327
				text = "IY0"
			intervals [1263]:
				xmin = 351.327
				xmax = 351.487
				text = "TH"
			intervals [1264]:
				xmin = 351.487
				xmax = 351.517
				text = "IH2"
			intervals [1265]:
				xmin = 351.517
				xmax = 351.547
				text = "N"
			intervals [1266]:
				xmin = 351.547
				xmax = 356.9088
				text = "sp"
			intervals [1267]:
				xmin = 356.9088
				xmax = 356.9488
				text = "M"
			intervals [1268]:
				xmin = 356.9488
				xmax = 357.1088
				text = "HH"
			intervals [1269]:
				xmin = 357.1088
				xmax = 357.5288
				text = "M"
			intervals [1270]:
				xmin = 357.5288
				xmax = 358.1535
				text = ""
			intervals [1271]:
				xmin = 358.1535
				xmax = 358.1835
				text = "D"
			intervals [1272]:
				xmin = 358.1835
				xmax = 358.2135
				text = "IH0"
			intervals [1273]:
				xmin = 358.2135
				xmax = 358.2435
				text = "D"
			intervals [1274]:
				xmin = 358.2435
				xmax = 358.2935
				text = "Y"
			intervals [1275]:
				xmin = 358.2935
				xmax = 358.3235
				text = "UW1"
			intervals [1276]:
				xmin = 358.3235
				xmax = 358.3735
				text = "HH"
			intervals [1277]:
				xmin = 358.3735
				xmax = 358.4035
				text = "AE1"
			intervals [1278]:
				xmin = 358.4035
				xmax = 358.5035
				text = "V"
			intervals [1279]:
				xmin = 358.5035
				xmax = 358.5835
				text = "P"
			intervals [1280]:
				xmin = 358.5835
				xmax = 358.6635
				text = "EH1"
			intervals [1281]:
				xmin = 358.6635
				xmax = 358.7435
				text = "T"
			intervals [1282]:
				xmin = 358.7435
				xmax = 358.8035
				text = "S"
			intervals [1283]:
				xmin = 358.8035
				xmax = 358.8635
				text = "EH1"
			intervals [1284]:
				xmin = 358.8635
				xmax = 358.9635
				text = "Z"
			intervals [1285]:
				xmin = 358.9635
				xmax = 359.0135
				text = "EY1"
			intervals [1286]:
				xmin = 359.0135
				xmax = 359.1035
				text = "sp"
			intervals [1287]:
				xmin = 359.1035
				xmax = 359.1535
				text = "K"
			intervals [1288]:
				xmin = 359.1535
				xmax = 359.2335
				text = "IH1"
			intervals [1289]:
				xmin = 359.2335
				xmax = 359.3635
				text = "D"
			intervals [1290]:
				xmin = 359.3635
				xmax = 359.4035
				text = "sp"
			intervals [1291]:
				xmin = 359.4035
				xmax = 365.7899
				text = ""
			intervals [1292]:
				xmin = 365.7899
				xmax = 365.9899
				text = "G"
			intervals [1293]:
				xmin = 365.9899
				xmax = 366.0799
				text = "IH0"
			intervals [1294]:
				xmin = 366.0799
				xmax = 366.3899
				text = "D"
			intervals [1295]:
				xmin = 366.3899
				xmax = 368.0508
				text = ""
			intervals [1296]:
				xmin = 368.0508
				xmax = 368.0908
				text = "sil"
			intervals [1297]:
				xmin = 368.0908
				xmax = 368.1208
				text = "W"
			intervals [1298]:
				xmin = 368.1208
				xmax = 368.1708
				text = "AH1"
			intervals [1299]:
				xmin = 368.1708
				xmax = 368.2208
				text = "T"
			intervals [1300]:
				xmin = 368.2208
				xmax = 368.2508
				text = "AH0"
			intervals [1301]:
				xmin = 368.2508
				xmax = 368.2808
				text = "B"
			intervals [1302]:
				xmin = 368.2808
				xmax = 368.3708
				text = "AW1"
			intervals [1303]:
				xmin = 368.3708
				xmax = 368.4408
				text = "T"
			intervals [1304]:
				xmin = 368.4408
				xmax = 368.4708
				text = "W"
			intervals [1305]:
				xmin = 368.4708
				xmax = 368.5208
				text = "EH1"
			intervals [1306]:
				xmin = 368.5208
				xmax = 368.5708
				text = "N"
			intervals [1307]:
				xmin = 368.5708
				xmax = 368.6208
				text = "Y"
			intervals [1308]:
				xmin = 368.6208
				xmax = 368.6908
				text = "UW1"
			intervals [1309]:
				xmin = 368.6908
				xmax = 368.7208
				text = "W"
			intervals [1310]:
				xmin = 368.7208
				xmax = 368.8008
				text = "ER0"
			intervals [1311]:
				xmin = 368.8008
				xmax = 368.8508
				text = "IH0"
			intervals [1312]:
				xmin = 368.8508
				xmax = 368.9108
				text = "N"
			intervals [1313]:
				xmin = 368.9108
				xmax = 368.9408
				text = "sp"
			intervals [1314]:
				xmin = 368.9408
				xmax = 369.0708
				text = "S"
			intervals [1315]:
				xmin = 369.0708
				xmax = 369.1908
				text = "K"
			intervals [1316]:
				xmin = 369.1908
				xmax = 369.3308
				text = "UW1"
			intervals [1317]:
				xmin = 369.3308
				xmax = 369.3908
				text = "L"
			intervals [1318]:
				xmin = 369.3908
				xmax = 369.4208
				text = "sp"
			intervals [1319]:
				xmin = 369.4208
				xmax = 369.4608
				text = "HH"
			intervals [1320]:
				xmin = 369.4608
				xmax = 369.4908
				text = "W"
			intervals [1321]:
				xmin = 369.4908
				xmax = 369.5208
				text = "AH1"
			intervals [1322]:
				xmin = 369.5208
				xmax = 369.5508
				text = "T"
			intervals [1323]:
				xmin = 369.5508
				xmax = 369.5808
				text = "sp"
			intervals [1324]:
				xmin = 369.5808
				xmax = 369.6108
				text = "D"
			intervals [1325]:
				xmin = 369.6108
				xmax = 369.6408
				text = "IH0"
			intervals [1326]:
				xmin = 369.6408
				xmax = 369.6708
				text = "D"
			intervals [1327]:
				xmin = 369.6708
				xmax = 369.7008
				text = "sp"
			intervals [1328]:
				xmin = 369.7008
				xmax = 369.8308
				text = "Y"
			intervals [1329]:
				xmin = 369.8308
				xmax = 369.9008
				text = "UW1"
			intervals [1330]:
				xmin = 369.9008
				xmax = 370.0008
				text = "S"
			intervals [1331]:
				xmin = 370.0008
				xmax = 370.0508
				text = "T"
			intervals [1332]:
				xmin = 370.0508
				xmax = 370.1408
				text = "AH1"
			intervals [1333]:
				xmin = 370.1408
				xmax = 370.1908
				text = "D"
			intervals [1334]:
				xmin = 370.1908
				xmax = 370.3008
				text = "IY0"
			intervals [1335]:
				xmin = 370.3008
				xmax = 370.4008
				text = "sp"
			intervals [1336]:
				xmin = 370.4008
				xmax = 373.3504
				text = ""
			intervals [1337]:
				xmin = 373.3504
				xmax = 373.4204
				text = "D"
			intervals [1338]:
				xmin = 373.4204
				xmax = 373.4504
				text = "IH0"
			intervals [1339]:
				xmin = 373.4504
				xmax = 373.5004
				text = "D"
			intervals [1340]:
				xmin = 373.5004
				xmax = 373.5504
				text = "Y"
			intervals [1341]:
				xmin = 373.5504
				xmax = 373.5804
				text = "UW1"
			intervals [1342]:
				xmin = 373.5804
				xmax = 373.6104
				text = "EH1"
			intervals [1343]:
				xmin = 373.6104
				xmax = 373.6804
				text = "V"
			intervals [1344]:
				xmin = 373.6804
				xmax = 373.7604
				text = "ER0"
			intervals [1345]:
				xmin = 373.7604
				xmax = 373.8304
				text = "D"
			intervals [1346]:
				xmin = 373.8304
				xmax = 373.9304
				text = "UW1"
			intervals [1347]:
				xmin = 373.9304
				xmax = 373.9604
				text = "EH1"
			intervals [1348]:
				xmin = 373.9604
				xmax = 374.0304
				text = "N"
			intervals [1349]:
				xmin = 374.0304
				xmax = 374.1004
				text = "IY0"
			intervals [1350]:
				xmin = 374.1004
				xmax = 374.1804
				text = "TH"
			intervals [1351]:
				xmin = 374.1804
				xmax = 374.2204
				text = "IH2"
			intervals [1352]:
				xmin = 374.2204
				xmax = 374.2604
				text = "N"
			intervals [1353]:
				xmin = 374.2604
				xmax = 374.2904
				text = "sp"
			intervals [1354]:
				xmin = 374.2904
				xmax = 374.3204
				text = "W"
			intervals [1355]:
				xmin = 374.3204
				xmax = 374.3504
				text = "IH0"
			intervals [1356]:
				xmin = 374.3504
				xmax = 374.3804
				text = "DH"
			intervals [1357]:
				xmin = 374.3804
				xmax = 374.4204
				text = "sp"
			intervals [1358]:
				xmin = 374.4204
				xmax = 374.5004
				text = "DH"
			intervals [1359]:
				xmin = 374.5004
				xmax = 374.5304
				text = "AH0"
			intervals [1360]:
				xmin = 374.5304
				xmax = 374.5604
				text = "T"
			intervals [1361]:
				xmin = 374.5604
				xmax = 374.7504
				text = "sp"
			intervals [1362]:
				xmin = 374.7504
				xmax = 383.4397
				text = ""
			intervals [1363]:
				xmin = 383.4397
				xmax = 383.4797
				text = "M"
			intervals [1364]:
				xmin = 383.4797
				xmax = 383.5197
				text = "HH"
			intervals [1365]:
				xmin = 383.5197
				xmax = 383.7697
				text = "M"
			intervals [1366]:
				xmin = 383.7697
				xmax = 384.0397
				text = "sp"
			intervals [1367]:
				xmin = 384.0397
				xmax = 384.7683
				text = ""
			intervals [1368]:
				xmin = 384.7683
				xmax = 384.8083
				text = "D"
			intervals [1369]:
				xmin = 384.8083
				xmax = 384.8383
				text = "UW1"
			intervals [1370]:
				xmin = 384.8383
				xmax = 384.8683
				text = "Y"
			intervals [1371]:
				xmin = 384.8683
				xmax = 384.8983
				text = "UW1"
			intervals [1372]:
				xmin = 384.8983
				xmax = 384.9683
				text = "L"
			intervals [1373]:
				xmin = 384.9683
				xmax = 385.0183
				text = "AY1"
			intervals [1374]:
				xmin = 385.0183
				xmax = 385.0783
				text = "K"
			intervals [1375]:
				xmin = 385.0783
				xmax = 385.1183
				text = "sp"
			intervals [1376]:
				xmin = 385.1183
				xmax = 385.1683
				text = "DH"
			intervals [1377]:
				xmin = 385.1683
				xmax = 385.1983
				text = "AE1"
			intervals [1378]:
				xmin = 385.1983
				xmax = 385.2883
				text = "T"
			intervals [1379]:
				xmin = 385.2883
				xmax = 385.3483
				text = "sp"
			intervals [1380]:
				xmin = 385.3483
				xmax = 385.3983
				text = "B"
			intervals [1381]:
				xmin = 385.3983
				xmax = 385.4683
				text = "EH1"
			intervals [1382]:
				xmin = 385.4683
				xmax = 385.5083
				text = "T"
			intervals [1383]:
				xmin = 385.5083
				xmax = 385.5483
				text = "ER0"
			intervals [1384]:
				xmin = 385.5483
				xmax = 385.6383
				text = "sp"
			intervals [1385]:
				xmin = 385.6383
				xmax = 388.8036
				text = ""
			intervals [1386]:
				xmin = 388.8036
				xmax = 388.8636
				text = "HH"
			intervals [1387]:
				xmin = 388.8636
				xmax = 388.9036
				text = "W"
			intervals [1388]:
				xmin = 388.9036
				xmax = 388.9336
				text = "AH1"
			intervals [1389]:
				xmin = 388.9336
				xmax = 388.9636
				text = "T"
			intervals [1390]:
				xmin = 388.9636
				xmax = 388.9936
				text = "AH0"
			intervals [1391]:
				xmin = 388.9936
				xmax = 389.0536
				text = "B"
			intervals [1392]:
				xmin = 389.0536
				xmax = 389.1236
				text = "AW1"
			intervals [1393]:
				xmin = 389.1236
				xmax = 389.1836
				text = "T"
			intervals [1394]:
				xmin = 389.1836
				xmax = 389.2236
				text = "W"
			intervals [1395]:
				xmin = 389.2236
				xmax = 389.2636
				text = "IH1"
			intervals [1396]:
				xmin = 389.2636
				xmax = 389.3036
				text = "N"
			intervals [1397]:
				xmin = 389.3036
				xmax = 389.3536
				text = "Y"
			intervals [1398]:
				xmin = 389.3536
				xmax = 389.4036
				text = "UW1"
			intervals [1399]:
				xmin = 389.4036
				xmax = 389.4336
				text = "W"
			intervals [1400]:
				xmin = 389.4336
				xmax = 389.5236
				text = "ER0"
			intervals [1401]:
				xmin = 389.5236
				xmax = 389.5536
				text = "IH1"
			intervals [1402]:
				xmin = 389.5536
				xmax = 389.6236
				text = "N"
			intervals [1403]:
				xmin = 389.6236
				xmax = 389.6636
				text = "sp"
			intervals [1404]:
				xmin = 389.6636
				xmax = 389.7036
				text = "G"
			intervals [1405]:
				xmin = 389.7036
				xmax = 389.7536
				text = "R"
			intervals [1406]:
				xmin = 389.7536
				xmax = 389.8536
				text = "AE1"
			intervals [1407]:
				xmin = 389.8536
				xmax = 389.9236
				text = "M"
			intervals [1408]:
				xmin = 389.9236
				xmax = 390.0136
				text = "ER0"
			intervals [1409]:
				xmin = 390.0136
				xmax = 390.0436
				text = "sp"
			intervals [1410]:
				xmin = 390.0436
				xmax = 390.1836
				text = "S"
			intervals [1411]:
				xmin = 390.1836
				xmax = 390.2536
				text = "K"
			intervals [1412]:
				xmin = 390.2536
				xmax = 390.3236
				text = "UW1"
			intervals [1413]:
				xmin = 390.3236
				xmax = 390.4936
				text = "L"
			intervals [1414]:
				xmin = 390.4936
				xmax = 390.5236
				text = "sp"
			intervals [1415]:
				xmin = 390.5236
				xmax = 390.5536
				text = "ER0"
			intervals [1416]:
				xmin = 390.5536
				xmax = 390.6336
				text = "sp"
			intervals [1417]:
				xmin = 390.6336
				xmax = 390.6636
				text = "EH2"
			intervals [1418]:
				xmin = 390.6636
				xmax = 390.7136
				text = "L"
			intervals [1419]:
				xmin = 390.7136
				xmax = 390.7436
				text = "AH0"
			intervals [1420]:
				xmin = 390.7436
				xmax = 390.7736
				text = "M"
			intervals [1421]:
				xmin = 390.7736
				xmax = 390.8036
				text = "EH1"
			intervals [1422]:
				xmin = 390.8036
				xmax = 390.8636
				text = "N"
			intervals [1423]:
				xmin = 390.8636
				xmax = 391.0236
				text = "CH"
			intervals [1424]:
				xmin = 391.0236
				xmax = 391.0836
				text = "R"
			intervals [1425]:
				xmin = 391.0836
				xmax = 391.1336
				text = "IY0"
			intervals [1426]:
				xmin = 391.1336
				xmax = 391.1636
				text = "sp"
			intervals [1427]:
				xmin = 391.1636
				xmax = 391.3236
				text = "S"
			intervals [1428]:
				xmin = 391.3236
				xmax = 391.3636
				text = "K"
			intervals [1429]:
				xmin = 391.3636
				xmax = 391.4236
				text = "UW1"
			intervals [1430]:
				xmin = 391.4236
				xmax = 391.4736
				text = "L"
			intervals [1431]:
				xmin = 391.4736
				xmax = 391.5136
				text = "sp"
			intervals [1432]:
				xmin = 391.5136
				xmax = 391.5436
				text = "HH"
			intervals [1433]:
				xmin = 391.5436
				xmax = 391.5836
				text = "W"
			intervals [1434]:
				xmin = 391.5836
				xmax = 391.6336
				text = "AH1"
			intervals [1435]:
				xmin = 391.6336
				xmax = 391.6636
				text = "T"
			intervals [1436]:
				xmin = 391.6636
				xmax = 391.6936
				text = "D"
			intervals [1437]:
				xmin = 391.6936
				xmax = 391.7236
				text = "IH0"
			intervals [1438]:
				xmin = 391.7236
				xmax = 391.7536
				text = "D"
			intervals [1439]:
				xmin = 391.7536
				xmax = 391.7836
				text = "sp"
			intervals [1440]:
				xmin = 391.7836
				xmax = 391.8336
				text = "DH"
			intervals [1441]:
				xmin = 391.8336
				xmax = 391.9736
				text = "EY1"
			intervals [1442]:
				xmin = 391.9736
				xmax = 392.0036
				text = "sp"
			intervals [1443]:
				xmin = 392.0036
				xmax = 392.1036
				text = "HH"
			intervals [1444]:
				xmin = 392.1036
				xmax = 392.1336
				text = "AE1"
			intervals [1445]:
				xmin = 392.1336
				xmax = 392.3036
				text = "V"
			intervals [1446]:
				xmin = 392.3036
				xmax = 392.5836
				text = "sp"
			intervals [1447]:
				xmin = 392.5836
				xmax = 392.6136
				text = "DH"
			intervals [1448]:
				xmin = 392.6136
				xmax = 392.6436
				text = "EH1"
			intervals [1449]:
				xmin = 392.6436
				xmax = 392.7036
				text = "N"
			intervals [1450]:
				xmin = 392.7036
				xmax = 403.5309
				text = ""
			intervals [1451]:
				xmin = 403.5309
				xmax = 403.6309
				text = "sil"
			intervals [1452]:
				xmin = 403.6309
				xmax = 403.6709
				text = "M"
			intervals [1453]:
				xmin = 403.6709
				xmax = 403.7509
				text = "HH"
			intervals [1454]:
				xmin = 403.7509
				xmax = 404.1909
				text = "M"
			intervals [1455]:
				xmin = 404.1909
				xmax = 407.6084
				text = ""
			intervals [1456]:
				xmin = 407.6084
				xmax = 407.6384
				text = "sil"
			intervals [1457]:
				xmin = 407.6384
				xmax = 407.8384
				text = "OW1"
			intervals [1458]:
				xmin = 407.8384
				xmax = 407.8984
				text = "R"
			intervals [1459]:
				xmin = 407.8984
				xmax = 408.0084
				text = "IY1"
			intervals [1460]:
				xmin = 408.0084
				xmax = 408.0784
				text = "L"
			intervals [1461]:
				xmin = 408.0784
				xmax = 408.1084
				text = "IY0"
			intervals [1462]:
				xmin = 408.1084
				xmax = 410.123
				text = "sp"
			intervals [1463]:
				xmin = 410.123
				xmax = 410.233
				text = "HH"
			intervals [1464]:
				xmin = 410.233
				xmax = 410.273
				text = "W"
			intervals [1465]:
				xmin = 410.273
				xmax = 410.323
				text = "AH1"
			intervals [1466]:
				xmin = 410.323
				xmax = 410.413
				text = "T"
			intervals [1467]:
				xmin = 410.413
				xmax = 410.503
				text = "sp"
			intervals [1468]:
				xmin = 410.503
				xmax = 410.543
				text = "HH"
			intervals [1469]:
				xmin = 410.543
				xmax = 410.583
				text = "W"
			intervals [1470]:
				xmin = 410.583
				xmax = 410.643
				text = "AH1"
			intervals [1471]:
				xmin = 410.643
				xmax = 410.763
				text = "T"
			intervals [1472]:
				xmin = 410.763
				xmax = 410.803
				text = "sp"
			intervals [1473]:
				xmin = 410.803
				xmax = 411.053
				text = "AH1"
			intervals [1474]:
				xmin = 411.053
				xmax = 411.223
				text = "sp"
			intervals [1475]:
				xmin = 411.223
				xmax = 411.7475
				text = ""
			intervals [1476]:
				xmin = 411.7475
				xmax = 411.8775
				text = "D"
			intervals [1477]:
				xmin = 411.8775
				xmax = 411.9075
				text = "R"
			intervals [1478]:
				xmin = 411.9075
				xmax = 411.9775
				text = "IH1"
			intervals [1479]:
				xmin = 411.9775
				xmax = 412.0775
				text = "L"
			intervals [1480]:
				xmin = 412.0775
				xmax = 412.1475
				text = "T"
			intervals [1481]:
				xmin = 412.1475
				xmax = 412.2475
				text = "IY1"
			intervals [1482]:
				xmin = 412.2475
				xmax = 412.3375
				text = "M"
			intervals [1483]:
				xmin = 412.3375
				xmax = 412.3675
				text = "sp"
			intervals [1484]:
				xmin = 412.3675
				xmax = 412.3975
				text = "W"
			intervals [1485]:
				xmin = 412.3975
				xmax = 412.4475
				text = "IH0"
			intervals [1486]:
				xmin = 412.4475
				xmax = 412.5075
				text = "TH"
			intervals [1487]:
				xmin = 412.5075
				xmax = 412.6375
				text = "sp"
			intervals [1488]:
				xmin = 412.6375
				xmax = 412.7175
				text = "DH"
			intervals [1489]:
				xmin = 412.7175
				xmax = 412.8375
				text = "AH1"
			intervals [1490]:
				xmin = 412.8375
				xmax = 412.8675
				text = "sp"
			intervals [1491]:
				xmin = 412.8675
				xmax = 412.9475
				text = "R"
			intervals [1492]:
				xmin = 412.9475
				xmax = 413.0275
				text = "AY1"
			intervals [1493]:
				xmin = 413.0275
				xmax = 413.1375
				text = "F"
			intervals [1494]:
				xmin = 413.1375
				xmax = 413.1775
				text = "AH0"
			intervals [1495]:
				xmin = 413.1775
				xmax = 413.2775
				text = "L"
			intervals [1496]:
				xmin = 413.2775
				xmax = 413.3575
				text = "Z"
			intervals [1497]:
				xmin = 413.3575
				xmax = 413.3875
				text = "sp"
			intervals [1498]:
				xmin = 413.3875
				xmax = 413.4175
				text = "AH0"
			intervals [1499]:
				xmin = 413.4175
				xmax = 413.4475
				text = "N"
			intervals [1500]:
				xmin = 413.4475
				xmax = 413.4875
				text = "sp"
			intervals [1501]:
				xmin = 413.4875
				xmax = 413.5275
				text = "S"
			intervals [1502]:
				xmin = 413.5275
				xmax = 413.5975
				text = "T"
			intervals [1503]:
				xmin = 413.5975
				xmax = 413.6275
				text = "AH1"
			intervals [1504]:
				xmin = 413.6275
				xmax = 413.6575
				text = "F"
			intervals [1505]:
				xmin = 413.6575
				xmax = 413.8575
				text = "sp"
			intervals [1506]:
				xmin = 413.8575
				xmax = 414.4567
				text = ""
			intervals [1507]:
				xmin = 414.4567
				xmax = 414.4967
				text = "N"
			intervals [1508]:
				xmin = 414.4967
				xmax = 414.5267
				text = "OW1"
			intervals [1509]:
				xmin = 414.5267
				xmax = 414.7467
				text = "sp"
			intervals [1510]:
				xmin = 414.7467
				xmax = 414.8367
				text = "K"
			intervals [1511]:
				xmin = 414.8367
				xmax = 414.8867
				text = "IH1"
			intervals [1512]:
				xmin = 414.8867
				xmax = 414.9467
				text = "D"
			intervals [1513]:
				xmin = 414.9467
				xmax = 414.9767
				text = "IH0"
			intervals [1514]:
				xmin = 414.9767
				xmax = 415.0367
				text = "N"
			intervals [1515]:
				xmin = 415.0367
				xmax = 415.0667
				text = "sp"
			intervals [1516]:
				xmin = 415.0667
				xmax = 415.1867
				text = "AY1"
			intervals [1517]:
				xmin = 415.1867
				xmax = 415.2167
				text = "sp"
			intervals [1518]:
				xmin = 415.2167
				xmax = 415.2567
				text = "D"
			intervals [1519]:
				xmin = 415.2567
				xmax = 415.2867
				text = "IH0"
			intervals [1520]:
				xmin = 415.2867
				xmax = 415.3167
				text = "D"
			intervals [1521]:
				xmin = 415.3167
				xmax = 415.3467
				text = "sp"
			intervals [1522]:
				xmin = 415.3467
				xmax = 415.3867
				text = "DH"
			intervals [1523]:
				xmin = 415.3867
				xmax = 415.4367
				text = "AE1"
			intervals [1524]:
				xmin = 415.4367
				xmax = 415.5467
				text = "T"
			intervals [1525]:
				xmin = 415.5467
				xmax = 415.5767
				text = "sp"
			intervals [1526]:
				xmin = 415.5767
				xmax = 415.6067
				text = "IH0"
			intervals [1527]:
				xmin = 415.6067
				xmax = 415.6367
				text = "N"
			intervals [1528]:
				xmin = 415.6367
				xmax = 415.6967
				text = "sp"
			intervals [1529]:
				xmin = 415.6967
				xmax = 415.7567
				text = "K"
			intervals [1530]:
				xmin = 415.7567
				xmax = 415.7867
				text = "AA1"
			intervals [1531]:
				xmin = 415.7867
				xmax = 415.9167
				text = "L"
			intervals [1532]:
				xmin = 415.9167
				xmax = 415.9467
				text = "IH0"
			intervals [1533]:
				xmin = 415.9467
				xmax = 415.9767
				text = "JH"
			intervals [1534]:
				xmin = 415.9767
				xmax = 416.1767
				text = "sp"
			intervals [1535]:
				xmin = 416.1767
				xmax = 417.3436
				text = ""
			intervals [1536]:
				xmin = 417.3436
				xmax = 417.4636
				text = "AW1"
			intervals [1537]:
				xmin = 417.4636
				xmax = 417.4936
				text = "ER0"
			intervals [1538]:
				xmin = 417.4936
				xmax = 417.7036
				text = "Z"
			intervals [1539]:
				xmin = 417.7036
				xmax = 417.7336
				text = "sp"
			intervals [1540]:
				xmin = 417.7336
				xmax = 417.7736
				text = "W"
			intervals [1541]:
				xmin = 417.7736
				xmax = 417.8136
				text = "AH0"
			intervals [1542]:
				xmin = 417.8136
				xmax = 417.8836
				text = "Z"
			intervals [1543]:
				xmin = 417.8836
				xmax = 417.9136
				text = "sp"
			intervals [1544]:
				xmin = 417.9136
				xmax = 417.9536
				text = "N"
			intervals [1545]:
				xmin = 417.9536
				xmax = 418.0436
				text = "OW1"
			intervals [1546]:
				xmin = 418.0436
				xmax = 418.1036
				text = "sp"
			intervals [1547]:
				xmin = 418.1036
				xmax = 418.1736
				text = "G"
			intervals [1548]:
				xmin = 418.1736
				xmax = 418.2536
				text = "IH0"
			intervals [1549]:
				xmin = 418.2536
				xmax = 418.2936
				text = "D"
			intervals [1550]:
				xmin = 418.2936
				xmax = 418.3236
				text = "W"
			intervals [1551]:
				xmin = 418.3236
				xmax = 418.3536
				text = "AA1"
			intervals [1552]:
				xmin = 418.3536
				xmax = 418.4336
				text = "Z"
			intervals [1553]:
				xmin = 418.4336
				xmax = 418.4736
				text = "Y"
			intervals [1554]:
				xmin = 418.4736
				xmax = 418.5036
				text = "UH1"
			intervals [1555]:
				xmin = 418.5036
				xmax = 418.5736
				text = "R"
			intervals [1556]:
				xmin = 418.5736
				xmax = 418.6336
				text = "Z"
			intervals [1557]:
				xmin = 418.6336
				xmax = 418.6636
				text = "EH1"
			intervals [1558]:
				xmin = 418.6636
				xmax = 418.7036
				text = "N"
			intervals [1559]:
				xmin = 418.7036
				xmax = 418.8036
				text = "IY0"
			intervals [1560]:
				xmin = 418.8036
				xmax = 418.8436
				text = "sp"
			intervals [1561]:
				xmin = 418.8436
				xmax = 418.8936
				text = "G"
			intervals [1562]:
				xmin = 418.8936
				xmax = 418.9436
				text = "IH0"
			intervals [1563]:
				xmin = 418.9436
				xmax = 418.9936
				text = "D"
			intervals [1564]:
				xmin = 418.9936
				xmax = 419.1336
				text = "sp"
			intervals [1565]:
				xmin = 419.1336
				xmax = 420.3689
				text = ""
			intervals [1566]:
				xmin = 420.3689
				xmax = 420.4389
				text = "D"
			intervals [1567]:
				xmin = 420.4389
				xmax = 420.4689
				text = "IH1"
			intervals [1568]:
				xmin = 420.4689
				xmax = 420.5389
				text = "D"
			intervals [1569]:
				xmin = 420.5389
				xmax = 420.5989
				text = "Y"
			intervals [1570]:
				xmin = 420.5989
				xmax = 420.6489
				text = "UW1"
			intervals [1571]:
				xmin = 420.6489
				xmax = 420.7389
				text = "K"
			intervals [1572]:
				xmin = 420.7389
				xmax = 420.7789
				text = "AH0"
			intervals [1573]:
				xmin = 420.7789
				xmax = 420.8089
				text = "M"
			intervals [1574]:
				xmin = 420.8089
				xmax = 420.9389
				text = "P"
			intervals [1575]:
				xmin = 420.9389
				xmax = 421.0189
				text = "IY1"
			intervals [1576]:
				xmin = 421.0189
				xmax = 421.1189
				text = "T"
			intervals [1577]:
				xmin = 421.1189
				xmax = 421.2389
				text = "sp"
			intervals [1578]:
				xmin = 421.2389
				xmax = 428.2455
				text = ""
			intervals [1579]:
				xmin = 428.2455
				xmax = 428.3655
				text = "M"
			intervals [1580]:
				xmin = 428.3655
				xmax = 428.4055
				text = "HH"
			intervals [1581]:
				xmin = 428.4055
				xmax = 428.7355
				text = "M"
			intervals [1582]:
				xmin = 428.7355
				xmax = 428.7755
				text = "sp"
			intervals [1583]:
				xmin = 428.7755
				xmax = 430.5419
				text = ""
			intervals [1584]:
				xmin = 430.5419
				xmax = 430.6319
				text = "D"
			intervals [1585]:
				xmin = 430.6319
				xmax = 430.6619
				text = "IH0"
			intervals [1586]:
				xmin = 430.6619
				xmax = 430.7519
				text = "D"
			intervals [1587]:
				xmin = 430.7519
				xmax = 430.7819
				text = "Y"
			intervals [1588]:
				xmin = 430.7819
				xmax = 430.8219
				text = "UW1"
			intervals [1589]:
				xmin = 430.8219
				xmax = 430.8519
				text = "sp"
			intervals [1590]:
				xmin = 430.8519
				xmax = 430.9419
				text = "W"
			intervals [1591]:
				xmin = 430.9419
				xmax = 431.0019
				text = "IH1"
			intervals [1592]:
				xmin = 431.0019
				xmax = 431.2619
				text = "N"
			intervals [1593]:
				xmin = 431.2619
				xmax = 434.443
				text = ""
			intervals [1594]:
				xmin = 434.443
				xmax = 434.493
				text = "AY1"
			intervals [1595]:
				xmin = 434.493
				xmax = 434.523
				text = "sp"
			intervals [1596]:
				xmin = 434.523
				xmax = 434.553
				text = "R"
			intervals [1597]:
				xmin = 434.553
				xmax = 434.613
				text = "IH0"
			intervals [1598]:
				xmin = 434.613
				xmax = 434.663
				text = "M"
			intervals [1599]:
				xmin = 434.663
				xmax = 434.703
				text = "EH1"
			intervals [1600]:
				xmin = 434.703
				xmax = 434.743
				text = "M"
			intervals [1601]:
				xmin = 434.743
				xmax = 434.823
				text = "B"
			intervals [1602]:
				xmin = 434.823
				xmax = 434.973
				text = "ER0"
			intervals [1603]:
				xmin = 434.973
				xmax = 435.003
				text = "AA1"
			intervals [1604]:
				xmin = 435.003
				xmax = 435.153
				text = "R"
			intervals [1605]:
				xmin = 435.153
				xmax = 435.283
				text = "Z"
			intervals [1606]:
				xmin = 435.283
				xmax = 435.373
				text = "K"
			intervals [1607]:
				xmin = 435.373
				xmax = 435.453
				text = "EY1"
			intervals [1608]:
				xmin = 435.453
				xmax = 435.513
				text = "M"
			intervals [1609]:
				xmin = 435.513
				xmax = 435.553
				text = "IH1"
			intervals [1610]:
				xmin = 435.553
				xmax = 435.653
				text = "N"
			intervals [1611]:
				xmin = 435.653
				xmax = 435.703
				text = "N"
			intervals [1612]:
				xmin = 435.703
				xmax = 435.763
				text = "EH1"
			intervals [1613]:
				xmin = 435.763
				xmax = 435.853
				text = "K"
			intervals [1614]:
				xmin = 435.853
				xmax = 435.893
				text = "S"
			intervals [1615]:
				xmin = 435.893
				xmax = 435.933
				text = "T"
			intervals [1616]:
				xmin = 435.933
				xmax = 435.973
				text = "T"
			intervals [1617]:
				xmin = 435.973
				xmax = 436.043
				text = "AH0"
			intervals [1618]:
				xmin = 436.043
				xmax = 436.123
				text = "L"
			intervals [1619]:
				xmin = 436.123
				xmax = 436.193
				text = "AE1"
			intervals [1620]:
				xmin = 436.193
				xmax = 436.223
				text = "S"
			intervals [1621]:
				xmin = 436.223
				xmax = 438.093
				text = "spn"
			intervals [1622]:
				xmin = 438.093
				xmax = 443.4006
				text = ""
			intervals [1623]:
				xmin = 443.4006
				xmax = 443.7006
				text = "OW1"
			intervals [1624]:
				xmin = 443.7006
				xmax = 443.7606
				text = "R"
			intervals [1625]:
				xmin = 443.7606
				xmax = 443.8506
				text = "IY1"
			intervals [1626]:
				xmin = 443.8506
				xmax = 443.8806
				text = "L"
			intervals [1627]:
				xmin = 443.8806
				xmax = 443.9106
				text = "IY0"
			intervals [1628]:
				xmin = 443.9106
				xmax = 444.9067
				text = "sp"
			intervals [1629]:
				xmin = 444.9067
				xmax = 444.9467
				text = "HH"
			intervals [1630]:
				xmin = 444.9467
				xmax = 444.9867
				text = "W"
			intervals [1631]:
				xmin = 444.9867
				xmax = 445.0367
				text = "AH1"
			intervals [1632]:
				xmin = 445.0367
				xmax = 445.1167
				text = "T"
			intervals [1633]:
				xmin = 445.1167
				xmax = 445.1767
				text = "sp"
			intervals [1634]:
				xmin = 445.1767
				xmax = 445.4367
				text = "AH1"
			intervals [1635]:
				xmin = 445.4367
				xmax = 445.6167
				text = "sp"
			intervals [1636]:
				xmin = 445.6167
				xmax = 445.8933
				text = ""
			intervals [1637]:
				xmin = 445.8933
				xmax = 445.9833
				text = "W"
			intervals [1638]:
				xmin = 445.9833
				xmax = 446.0133
				text = "AH1"
			intervals [1639]:
				xmin = 446.0133
				xmax = 446.0433
				text = "T"
			intervals [1640]:
				xmin = 446.0433
				xmax = 446.0733
				text = "sp"
			intervals [1641]:
				xmin = 446.0733
				xmax = 446.1433
				text = "D"
			intervals [1642]:
				xmin = 446.1433
				xmax = 446.1933
				text = "UW1"
			intervals [1643]:
				xmin = 446.1933
				xmax = 446.2533
				text = "Y"
			intervals [1644]:
				xmin = 446.2533
				xmax = 446.3233
				text = "UW1"
			intervals [1645]:
				xmin = 446.3233
				xmax = 446.4633
				text = "S"
			intervals [1646]:
				xmin = 446.4633
				xmax = 446.5133
				text = "W"
			intervals [1647]:
				xmin = 446.5133
				xmax = 446.5433
				text = "IH1"
			intervals [1648]:
				xmin = 446.5433
				xmax = 446.5733
				text = "M"
			intervals [1649]:
				xmin = 446.5733
				xmax = 447.9096
				text = "sp"
			intervals [1650]:
				xmin = 447.9096
				xmax = 447.9396
				text = "W"
			intervals [1651]:
				xmin = 447.9396
				xmax = 447.9696
				text = "AH1"
			intervals [1652]:
				xmin = 447.9696
				xmax = 448.0096
				text = "T"
			intervals [1653]:
				xmin = 448.0096
				xmax = 448.0396
				text = "sp"
			intervals [1654]:
				xmin = 448.0396
				xmax = 448.0896
				text = "IH0"
			intervals [1655]:
				xmin = 448.0896
				xmax = 448.1196
				text = "V"
			intervals [1656]:
				xmin = 448.1196
				xmax = 448.1496
				text = "EH1"
			intervals [1657]:
				xmin = 448.1496
				xmax = 448.1896
				text = "N"
			intervals [1658]:
				xmin = 448.1896
				xmax = 448.3396
				text = "T"
			intervals [1659]:
				xmin = 448.3396
				xmax = 448.3696
				text = "S"
			intervals [1660]:
				xmin = 448.3696
				xmax = 448.9661
				text = "sp"
			intervals [1661]:
				xmin = 448.9661
				xmax = 448.9961
				text = "F"
			intervals [1662]:
				xmin = 448.9961
				xmax = 449.0261
				text = "R"
			intervals [1663]:
				xmin = 449.0261
				xmax = 449.0561
				text = "IY1"
			intervals [1664]:
				xmin = 449.0561
				xmax = 449.1061
				text = "S"
			intervals [1665]:
				xmin = 449.1061
				xmax = 449.1661
				text = "T"
			intervals [1666]:
				xmin = 449.1661
				xmax = 449.1961
				text = "AY2"
			intervals [1667]:
				xmin = 449.1961
				xmax = 449.2261
				text = "L"
			intervals [1668]:
				xmin = 449.2261
				xmax = 450.851
				text = "sp"
			intervals [1669]:
				xmin = 450.851
				xmax = 450.901
				text = "G"
			intervals [1670]:
				xmin = 450.901
				xmax = 451.011
				text = "IH0"
			intervals [1671]:
				xmin = 451.011
				xmax = 451.231
				text = "D"
			intervals [1672]:
				xmin = 451.231
				xmax = 451.8991
				text = ""
			intervals [1673]:
				xmin = 451.8991
				xmax = 452.0191
				text = "DH"
			intervals [1674]:
				xmin = 452.0191
				xmax = 452.0491
				text = "AH0"
			intervals [1675]:
				xmin = 452.0491
				xmax = 452.0791
				text = "T"
			intervals [1676]:
				xmin = 452.0791
				xmax = 452.1391
				text = "sp"
			intervals [1677]:
				xmin = 452.1391
				xmax = 452.1991
				text = "Z"
			intervals [1678]:
				xmin = 452.1991
				xmax = 452.2391
				text = "sp"
			intervals [1679]:
				xmin = 452.2391
				xmax = 452.2991
				text = "T"
			intervals [1680]:
				xmin = 452.2991
				xmax = 452.3391
				text = "ER0"
			intervals [1681]:
				xmin = 452.3391
				xmax = 452.3691
				text = "IH1"
			intervals [1682]:
				xmin = 452.3691
				xmax = 452.3991
				text = "F"
			intervals [1683]:
				xmin = 452.3991
				xmax = 452.4291
				text = "IH0"
			intervals [1684]:
				xmin = 452.4291
				xmax = 452.8191
				text = "K"
			intervals [1685]:
				xmin = 452.8191
				xmax = 453.7719
				text = ""
			intervals [1686]:
				xmin = 453.7719
				xmax = 453.8519
				text = "HH"
			intervals [1687]:
				xmin = 453.8519
				xmax = 453.8819
				text = "W"
			intervals [1688]:
				xmin = 453.8819
				xmax = 453.9219
				text = "AH1"
			intervals [1689]:
				xmin = 453.9219
				xmax = 453.9519
				text = "T"
			intervals [1690]:
				xmin = 453.9519
				xmax = 453.9819
				text = "sp"
			intervals [1691]:
				xmin = 453.9819
				xmax = 454.0319
				text = "D"
			intervals [1692]:
				xmin = 454.0319
				xmax = 454.0819
				text = "IH0"
			intervals [1693]:
				xmin = 454.0819
				xmax = 454.1519
				text = "D"
			intervals [1694]:
				xmin = 454.1519
				xmax = 454.1819
				text = "sp"
			intervals [1695]:
				xmin = 454.1819
				xmax = 454.2619
				text = "K"
			intervals [1696]:
				xmin = 454.2619
				xmax = 454.3119
				text = "IH1"
			intervals [1697]:
				xmin = 454.3119
				xmax = 454.4119
				text = "D"
			intervals [1698]:
				xmin = 454.4119
				xmax = 454.4919
				text = "Z"
			intervals [1699]:
				xmin = 454.4919
				xmax = 454.5219
				text = "sp"
			intervals [1700]:
				xmin = 454.5219
				xmax = 454.5919
				text = "D"
			intervals [1701]:
				xmin = 454.5919
				xmax = 454.6819
				text = "UW1"
			intervals [1702]:
				xmin = 454.6819
				xmax = 454.7119
				text = "sp"
			intervals [1703]:
				xmin = 454.7119
				xmax = 454.7619
				text = "W"
			intervals [1704]:
				xmin = 454.7619
				xmax = 454.8119
				text = "EH1"
			intervals [1705]:
				xmin = 454.8119
				xmax = 454.8919
				text = "N"
			intervals [1706]:
				xmin = 454.8919
				xmax = 454.9419
				text = "Y"
			intervals [1707]:
				xmin = 454.9419
				xmax = 454.9819
				text = "UW1"
			intervals [1708]:
				xmin = 454.9819
				xmax = 455.0219
				text = "W"
			intervals [1709]:
				xmin = 455.0219
				xmax = 455.1119
				text = "ER0"
			intervals [1710]:
				xmin = 455.1119
				xmax = 455.2019
				text = "AH0"
			intervals [1711]:
				xmin = 455.2019
				xmax = 455.3019
				text = "K"
			intervals [1712]:
				xmin = 455.3019
				xmax = 455.3819
				text = "IH1"
			intervals [1713]:
				xmin = 455.3819
				xmax = 455.4519
				text = "D"
			intervals [1714]:
				xmin = 455.4519
				xmax = 455.5319
				text = "AE1"
			intervals [1715]:
				xmin = 455.5319
				xmax = 455.5819
				text = "F"
			intervals [1716]:
				xmin = 455.5819
				xmax = 455.6719
				text = "T"
			intervals [1717]:
				xmin = 455.6719
				xmax = 455.7019
				text = "ER0"
			intervals [1718]:
				xmin = 455.7019
				xmax = 455.7419
				text = "sp"
			intervals [1719]:
				xmin = 455.7419
				xmax = 455.8819
				text = "S"
			intervals [1720]:
				xmin = 455.8819
				xmax = 455.9119
				text = "K"
			intervals [1721]:
				xmin = 455.9119
				xmax = 455.9519
				text = "UW1"
			intervals [1722]:
				xmin = 455.9519
				xmax = 456.0219
				text = "L"
			intervals [1723]:
				xmin = 456.0219
				xmax = 456.0919
				text = "sp"
			intervals [1724]:
				xmin = 456.0919
				xmax = 456.1719
				text = "W"
			intervals [1725]:
				xmin = 456.1719
				xmax = 456.2319
				text = "AH0"
			intervals [1726]:
				xmin = 456.2319
				xmax = 456.3119
				text = "Z"
			intervals [1727]:
				xmin = 456.3119
				xmax = 456.3919
				text = "AW1"
			intervals [1728]:
				xmin = 456.3919
				xmax = 456.5019
				text = "T"
			intervals [1729]:
				xmin = 456.5019
				xmax = 456.7119
				text = "sp"
			intervals [1730]:
				xmin = 456.7119
				xmax = 466.8741
				text = ""
			intervals [1731]:
				xmin = 466.8741
				xmax = 466.9941
				text = "M"
			intervals [1732]:
				xmin = 466.9941
				xmax = 467.0341
				text = "HH"
			intervals [1733]:
				xmin = 467.0341
				xmax = 467.3841
				text = "M"
			intervals [1734]:
				xmin = 467.3841
				xmax = 467.4641
				text = "sp"
			intervals [1735]:
				xmin = 467.4641
				xmax = 467.9026
				text = ""
			intervals [1736]:
				xmin = 467.9026
				xmax = 467.9326
				text = "HH"
			intervals [1737]:
				xmin = 467.9326
				xmax = 467.9726
				text = "W"
			intervals [1738]:
				xmin = 467.9726
				xmax = 468.0026
				text = "AH1"
			intervals [1739]:
				xmin = 468.0026
				xmax = 468.0326
				text = "T"
			intervals [1740]:
				xmin = 468.0326
				xmax = 468.0626
				text = "AH0"
			intervals [1741]:
				xmin = 468.0626
				xmax = 468.1126
				text = "B"
			intervals [1742]:
				xmin = 468.1126
				xmax = 468.2226
				text = "AW1"
			intervals [1743]:
				xmin = 468.2226
				xmax = 468.2726
				text = "T"
			intervals [1744]:
				xmin = 468.2726
				xmax = 468.3226
				text = "L"
			intervals [1745]:
				xmin = 468.3226
				xmax = 468.3526
				text = "IH1"
			intervals [1746]:
				xmin = 468.3526
				xmax = 468.4026
				text = "T"
			intervals [1747]:
				xmin = 468.4026
				xmax = 468.4326
				text = "AH0"
			intervals [1748]:
				xmin = 468.4326
				xmax = 468.5426
				text = "L"
			intervals [1749]:
				xmin = 468.5426
				xmax = 468.6326
				text = "K"
			intervals [1750]:
				xmin = 468.6326
				xmax = 468.7026
				text = "IH1"
			intervals [1751]:
				xmin = 468.7026
				xmax = 468.8126
				text = "D"
			intervals [1752]:
				xmin = 468.8126
				xmax = 468.8426
				text = "Z"
			intervals [1753]:
				xmin = 468.8426
				xmax = 468.8826
				text = "AH0"
			intervals [1754]:
				xmin = 468.8826
				xmax = 468.9226
				text = "B"
			intervals [1755]:
				xmin = 468.9226
				xmax = 469.0126
				text = "AW1"
			intervals [1756]:
				xmin = 469.0126
				xmax = 469.0526
				text = "T"
			intervals [1757]:
				xmin = 469.0526
				xmax = 469.1126
				text = "sp"
			intervals [1758]:
				xmin = 469.1126
				xmax = 469.2626
				text = "T"
			intervals [1759]:
				xmin = 469.2626
				xmax = 469.3126
				text = "EH1"
			intervals [1760]:
				xmin = 469.3126
				xmax = 469.5926
				text = "N"
			intervals [1761]:
				xmin = 469.5926
				xmax = 472.9965
				text = ""
			intervals [1762]:
				xmin = 472.9965
				xmax = 473.0565
				text = "sil"
			intervals [1763]:
				xmin = 473.0565
				xmax = 473.0865
				text = "M"
			intervals [1764]:
				xmin = 473.0865
				xmax = 473.1165
				text = "HH"
			intervals [1765]:
				xmin = 473.1165
				xmax = 473.4165
				text = "M"
			intervals [1766]:
				xmin = 473.4165
				xmax = 474.6852
				text = "sp"
			intervals [1767]:
				xmin = 474.6852
				xmax = 474.7552
				text = "G"
			intervals [1768]:
				xmin = 474.7552
				xmax = 474.8552
				text = "IH0"
			intervals [1769]:
				xmin = 474.8552
				xmax = 475.0752
				text = "D"
			intervals [1770]:
				xmin = 475.0752
				xmax = 475.9433
				text = ""
			intervals [1771]:
				xmin = 475.9433
				xmax = 475.9733
				text = "D"
			intervals [1772]:
				xmin = 475.9733
				xmax = 476.0033
				text = "IH0"
			intervals [1773]:
				xmin = 476.0033
				xmax = 476.0333
				text = "D"
			intervals [1774]:
				xmin = 476.0333
				xmax = 476.0633
				text = "Y"
			intervals [1775]:
				xmin = 476.0633
				xmax = 476.0933
				text = "UW1"
			intervals [1776]:
				xmin = 476.0933
				xmax = 476.1533
				text = "EH1"
			intervals [1777]:
				xmin = 476.1533
				xmax = 476.1833
				text = "V"
			intervals [1778]:
				xmin = 476.1833
				xmax = 476.2333
				text = "ER0"
			intervals [1779]:
				xmin = 476.2333
				xmax = 476.3133
				text = "HH"
			intervals [1780]:
				xmin = 476.3133
				xmax = 476.3433
				text = "AE1"
			intervals [1781]:
				xmin = 476.3433
				xmax = 476.4033
				text = "V"
			intervals [1782]:
				xmin = 476.4033
				xmax = 476.4933
				text = "AH0"
			intervals [1783]:
				xmin = 476.4933
				xmax = 476.5733
				text = "T"
			intervals [1784]:
				xmin = 476.5733
				xmax = 476.6833
				text = "IY1"
			intervals [1785]:
				xmin = 476.6833
				xmax = 476.7733
				text = "CH"
			intervals [1786]:
				xmin = 476.7733
				xmax = 476.8333
				text = "ER0"
			intervals [1787]:
				xmin = 476.8333
				xmax = 476.8833
				text = "DH"
			intervals [1788]:
				xmin = 476.8833
				xmax = 476.9133
				text = "AE1"
			intervals [1789]:
				xmin = 476.9133
				xmax = 476.9833
				text = "T"
			intervals [1790]:
				xmin = 476.9833
				xmax = 477.0133
				text = "sp"
			intervals [1791]:
				xmin = 477.0133
				xmax = 477.0633
				text = "HH"
			intervals [1792]:
				xmin = 477.0633
				xmax = 477.1233
				text = "AA1"
			intervals [1793]:
				xmin = 477.1233
				xmax = 477.2533
				text = "L"
			intervals [1794]:
				xmin = 477.2533
				xmax = 477.3233
				text = "ER0"
			intervals [1795]:
				xmin = 477.3233
				xmax = 477.3533
				text = "D"
			intervals [1796]:
				xmin = 477.3533
				xmax = 477.4433
				text = "AH0"
			intervals [1797]:
				xmin = 477.4433
				xmax = 477.4933
				text = "L"
			intervals [1798]:
				xmin = 477.4933
				xmax = 477.5533
				text = "AA1"
			intervals [1799]:
				xmin = 477.5533
				xmax = 477.6133
				text = "T"
			intervals [1800]:
				xmin = 477.6133
				xmax = 477.7533
				text = "sp"
			intervals [1801]:
				xmin = 477.7533
				xmax = 477.8133
				text = "DH"
			intervals [1802]:
				xmin = 477.8133
				xmax = 477.8633
				text = "AH0"
			intervals [1803]:
				xmin = 477.8633
				xmax = 477.9033
				text = "T"
			intervals [1804]:
				xmin = 477.9033
				xmax = 477.9433
				text = "Y"
			intervals [1805]:
				xmin = 477.9433
				xmax = 477.9733
				text = "UW1"
			intervals [1806]:
				xmin = 477.9733
				xmax = 478.0633
				text = "sp"
			intervals [1807]:
				xmin = 478.0633
				xmax = 478.0933
				text = "R"
			intervals [1808]:
				xmin = 478.0933
				xmax = 478.1233
				text = "IH0"
			intervals [1809]:
				xmin = 478.1233
				xmax = 478.1533
				text = "M"
			intervals [1810]:
				xmin = 478.1533
				xmax = 478.1833
				text = "EH1"
			intervals [1811]:
				xmin = 478.1833
				xmax = 478.2133
				text = "M"
			intervals [1812]:
				xmin = 478.2133
				xmax = 478.2433
				text = "B"
			intervals [1813]:
				xmin = 478.2433
				xmax = 478.2733
				text = "ER0"
			intervals [1814]:
				xmin = 478.2733
				xmax = 478.5333
				text = "sp"
			intervals [1815]:
				xmin = 478.5333
				xmax = 494.3637
				text = ""
			intervals [1816]:
				xmin = 494.3637
				xmax = 494.9137
				text = "spn"
			intervals [1817]:
				xmin = 494.9137
				xmax = 495.5423
				text = "sp"
			intervals [1818]:
				xmin = 495.5423
				xmax = 495.6423
				text = "W"
			intervals [1819]:
				xmin = 495.6423
				xmax = 495.6923
				text = "IH1"
			intervals [1820]:
				xmin = 495.6923
				xmax = 495.8323
				text = "N"
			intervals [1821]:
				xmin = 495.8323
				xmax = 495.9123
				text = "T"
			intervals [1822]:
				xmin = 495.9123
				xmax = 496.0023
				text = "UW1"
			intervals [1823]:
				xmin = 496.0023
				xmax = 496.0323
				text = "HH"
			intervals [1824]:
				xmin = 496.0323
				xmax = 496.0623
				text = "AH1"
			intervals [1825]:
				xmin = 496.0623
				xmax = 496.4723
				text = "sp"
			intervals [1826]:
				xmin = 496.4723
				xmax = 497.2947
				text = ""
			intervals [1827]:
				xmin = 497.2947
				xmax = 497.3747
				text = "W"
			intervals [1828]:
				xmin = 497.3747
				xmax = 497.4247
				text = "AH1"
			intervals [1829]:
				xmin = 497.4247
				xmax = 497.4947
				text = "T"
			intervals [1830]:
				xmin = 497.4947
				xmax = 497.5347
				text = "G"
			intervals [1831]:
				xmin = 497.5347
				xmax = 497.5847
				text = "R"
			intervals [1832]:
				xmin = 497.5847
				xmax = 497.7447
				text = "EY1"
			intervals [1833]:
				xmin = 497.7447
				xmax = 497.7947
				text = "D"
			intervals [1834]:
				xmin = 497.7947
				xmax = 497.8247
				text = "sp"
			intervals [1835]:
				xmin = 497.8247
				xmax = 497.8547
				text = "W"
			intervals [1836]:
				xmin = 497.8547
				xmax = 497.8847
				text = "AA1"
			intervals [1837]:
				xmin = 497.8847
				xmax = 497.9147
				text = "Z"
			intervals [1838]:
				xmin = 497.9147
				xmax = 497.9447
				text = "DH"
			intervals [1839]:
				xmin = 497.9447
				xmax = 497.9847
				text = "AH0"
			intervals [1840]:
				xmin = 497.9847
				xmax = 498.0147
				text = "T"
			intervals [1841]:
				xmin = 498.0147
				xmax = 498.3547
				text = "sp"
			intervals [1842]:
				xmin = 498.3547
				xmax = 503.4145
				text = ""
			intervals [1843]:
				xmin = 503.4145
				xmax = 503.5045
				text = "W"
			intervals [1844]:
				xmin = 503.5045
				xmax = 503.5345
				text = "EH1"
			intervals [1845]:
				xmin = 503.5345
				xmax = 503.6045
				text = "L"
			intervals [1846]:
				xmin = 503.6045
				xmax = 503.6745
				text = "HH"
			intervals [1847]:
				xmin = 503.6745
				xmax = 503.7145
				text = "W"
			intervals [1848]:
				xmin = 503.7145
				xmax = 503.7645
				text = "AH1"
			intervals [1849]:
				xmin = 503.7645
				xmax = 503.8845
				text = "T"
			intervals [1850]:
				xmin = 503.8845
				xmax = 503.9445
				text = "S"
			intervals [1851]:
				xmin = 503.9445
				xmax = 504.0145
				text = "EH1"
			intervals [1852]:
				xmin = 504.0145
				xmax = 504.0645
				text = "T"
			intervals [1853]:
				xmin = 504.0645
				xmax = 504.1045
				text = "IH0"
			intervals [1854]:
				xmin = 504.1045
				xmax = 504.1945
				text = "M"
			intervals [1855]:
				xmin = 504.1945
				xmax = 504.2845
				text = "AO1"
			intervals [1856]:
				xmin = 504.2845
				xmax = 504.5145
				text = "F"
			intervals [1857]:
				xmin = 504.5145
				xmax = 504.7045
				text = "sp"
			intervals [1858]:
				xmin = 504.7045
				xmax = 504.9445
				text = "spn"
			intervals [1859]:
				xmin = 504.9445
				xmax = 519.7479
				text = "sp"
			intervals [1860]:
				xmin = 519.7479
				xmax = 519.7779
				text = "N"
			intervals [1861]:
				xmin = 519.7779
				xmax = 519.8079
				text = "OW1"
			intervals [1862]:
				xmin = 519.8079
				xmax = 519.8579
				text = "K"
			intervals [1863]:
				xmin = 519.8579
				xmax = 519.9279
				text = "IH1"
			intervals [1864]:
				xmin = 519.9279
				xmax = 520.0879
				text = "D"
			intervals [1865]:
				xmin = 520.0879
				xmax = 520.1279
				text = "IH0"
			intervals [1866]:
				xmin = 520.1279
				xmax = 520.1579
				text = "NG"
			intervals [1867]:
				xmin = 520.1579
				xmax = 521.9392
				text = ""
			intervals [1868]:
				xmin = 521.9392
				xmax = 521.9692
				text = "sil"
			intervals [1869]:
				xmin = 521.9692
				xmax = 522.0292
				text = "K"
			intervals [1870]:
				xmin = 522.0292
				xmax = 522.0592
				text = "AH0"
			intervals [1871]:
				xmin = 522.0592
				xmax = 522.1592
				text = "N"
			intervals [1872]:
				xmin = 522.1592
				xmax = 522.2292
				text = "P"
			intervals [1873]:
				xmin = 522.2292
				xmax = 522.3092
				text = "EH1"
			intervals [1874]:
				xmin = 522.3092
				xmax = 522.3692
				text = "R"
			intervals [1875]:
				xmin = 522.3692
				xmax = 522.3992
				text = "AH0"
			intervals [1876]:
				xmin = 522.3992
				xmax = 522.4492
				text = "N"
			intervals [1877]:
				xmin = 522.4492
				xmax = 522.4892
				text = "T"
			intervals [1878]:
				xmin = 522.4892
				xmax = 522.5492
				text = "S"
			intervals [1879]:
				xmin = 522.5492
				xmax = 522.5992
				text = "EH1"
			intervals [1880]:
				xmin = 522.5992
				xmax = 522.6792
				text = "V"
			intervals [1881]:
				xmin = 522.6792
				xmax = 522.8592
				text = "sp"
			intervals [1882]:
				xmin = 522.8592
				xmax = 522.8992
				text = "D"
			intervals [1883]:
				xmin = 522.8992
				xmax = 522.9292
				text = "IH0"
			intervals [1884]:
				xmin = 522.9292
				xmax = 522.9592
				text = "D"
			intervals [1885]:
				xmin = 522.9592
				xmax = 522.9992
				text = "sp"
			intervals [1886]:
				xmin = 522.9992
				xmax = 523.0792
				text = "P"
			intervals [1887]:
				xmin = 523.0792
				xmax = 523.1292
				text = "EH1"
			intervals [1888]:
				xmin = 523.1292
				xmax = 523.1992
				text = "R"
			intervals [1889]:
				xmin = 523.1992
				xmax = 523.2292
				text = "AH0"
			intervals [1890]:
				xmin = 523.2292
				xmax = 523.2592
				text = "N"
			intervals [1891]:
				xmin = 523.2592
				xmax = 523.3192
				text = "T"
			intervals [1892]:
				xmin = 523.3192
				xmax = 523.3792
				text = "S"
			intervals [1893]:
				xmin = 523.3792
				xmax = 523.4192
				text = "EH1"
			intervals [1894]:
				xmin = 523.4192
				xmax = 523.4692
				text = "V"
			intervals [1895]:
				xmin = 523.4692
				xmax = 523.5492
				text = "ER0"
			intervals [1896]:
				xmin = 523.5492
				xmax = 523.5892
				text = "sp"
			intervals [1897]:
				xmin = 523.5892
				xmax = 523.6492
				text = "K"
			intervals [1898]:
				xmin = 523.6492
				xmax = 523.6892
				text = "AH0"
			intervals [1899]:
				xmin = 523.6892
				xmax = 523.7592
				text = "M"
			intervals [1900]:
				xmin = 523.7592
				xmax = 523.8292
				text = "P"
			intervals [1901]:
				xmin = 523.8292
				xmax = 523.9392
				text = "L"
			intervals [1902]:
				xmin = 523.9392
				xmax = 523.9692
				text = "EY1"
			intervals [1903]:
				xmin = 523.9692
				xmax = 524.0392
				text = "N"
			intervals [1904]:
				xmin = 524.0392
				xmax = 530.0877
				text = ""
			intervals [1905]:
				xmin = 530.0877
				xmax = 531.1677
				text = "spn"
			intervals [1906]:
				xmin = 531.1677
				xmax = 534.0814
				text = ""
			intervals [1907]:
				xmin = 534.0814
				xmax = 534.1114
				text = "M"
			intervals [1908]:
				xmin = 534.1114
				xmax = 534.2914
				text = "sp"
			intervals [1909]:
				xmin = 534.2914
				xmax = 534.3214
				text = "DH"
			intervals [1910]:
				xmin = 534.3214
				xmax = 534.3514
				text = "AH0"
			intervals [1911]:
				xmin = 534.3514
				xmax = 534.3814
				text = "T"
			intervals [1912]:
				xmin = 534.3814
				xmax = 534.4114
				text = "sp"
			intervals [1913]:
				xmin = 534.4114
				xmax = 534.4814
				text = "Z"
			intervals [1914]:
				xmin = 534.4814
				xmax = 534.5814
				text = "sp"
			intervals [1915]:
				xmin = 534.5814
				xmax = 534.6214
				text = "G"
			intervals [1916]:
				xmin = 534.6214
				xmax = 534.6514
				text = "R"
			intervals [1917]:
				xmin = 534.6514
				xmax = 534.7814
				text = "EY1"
			intervals [1918]:
				xmin = 534.7814
				xmax = 534.8514
				text = "T"
			intervals [1919]:
				xmin = 534.8514
				xmax = 535.1414
				text = "sp"
			intervals [1920]:
				xmin = 535.1414
				xmax = 535.1714
				text = "D"
			intervals [1921]:
				xmin = 535.1714
				xmax = 535.2014
				text = "IH0"
			intervals [1922]:
				xmin = 535.2014
				xmax = 535.2314
				text = "D"
			intervals [1923]:
				xmin = 535.2314
				xmax = 535.2714
				text = "sp"
			intervals [1924]:
				xmin = 535.2714
				xmax = 535.3314
				text = "Y"
			intervals [1925]:
				xmin = 535.3314
				xmax = 535.4014
				text = "UW1"
			intervals [1926]:
				xmin = 535.4014
				xmax = 535.4714
				text = "EH1"
			intervals [1927]:
				xmin = 535.4714
				xmax = 535.5214
				text = "V"
			intervals [1928]:
				xmin = 535.5214
				xmax = 535.6014
				text = "ER0"
			intervals [1929]:
				xmin = 535.6014
				xmax = 535.6314
				text = "HH"
			intervals [1930]:
				xmin = 535.6314
				xmax = 535.6614
				text = "AE1"
			intervals [1931]:
				xmin = 535.6614
				xmax = 535.6914
				text = "V"
			intervals [1932]:
				xmin = 535.6914
				xmax = 535.7214
				text = "sp"
			intervals [1933]:
				xmin = 535.7214
				xmax = 535.7514
				text = "T"
			intervals [1934]:
				xmin = 535.7514
				xmax = 535.7814
				text = "AH0"
			intervals [1935]:
				xmin = 535.7814
				xmax = 535.8114
				text = "G"
			intervals [1936]:
				xmin = 535.8114
				xmax = 535.8414
				text = "IH1"
			intervals [1937]:
				xmin = 535.8414
				xmax = 535.8814
				text = "T"
			intervals [1938]:
				xmin = 535.8814
				xmax = 535.9114
				text = "HH"
			intervals [1939]:
				xmin = 535.9114
				xmax = 535.9614
				text = "IH1"
			intervals [1940]:
				xmin = 535.9614
				xmax = 536.3714
				text = "T"
			intervals [1941]:
				xmin = 536.3714
				xmax = 536.8582
				text = ""
			intervals [1942]:
				xmin = 536.8582
				xmax = 538.6682
				text = "spn"
			intervals [1943]:
				xmin = 538.6682
				xmax = 545.1627
				text = ""
			intervals [1944]:
				xmin = 545.1627
				xmax = 545.2127
				text = "sil"
			intervals [1945]:
				xmin = 545.2127
				xmax = 545.2427
				text = "DH"
			intervals [1946]:
				xmin = 545.2427
				xmax = 545.2827
				text = "AH0"
			intervals [1947]:
				xmin = 545.2827
				xmax = 545.3427
				text = "T"
			intervals [1948]:
				xmin = 545.3427
				xmax = 545.3727
				text = "S"
			intervals [1949]:
				xmin = 545.3727
				xmax = 545.4227
				text = "HH"
			intervals [1950]:
				xmin = 545.4227
				xmax = 545.4927
				text = "AW1"
			intervals [1951]:
				xmin = 545.4927
				xmax = 545.5627
				text = "HH"
			intervals [1952]:
				xmin = 545.5627
				xmax = 545.6227
				text = "IY1"
			intervals [1953]:
				xmin = 545.6227
				xmax = 545.7327
				text = "K"
			intervals [1954]:
				xmin = 545.7327
				xmax = 545.7727
				text = "EH1"
			intervals [1955]:
				xmin = 545.7727
				xmax = 545.8127
				text = "P"
			intervals [1956]:
				xmin = 545.8127
				xmax = 545.8827
				text = "T"
			intervals [1957]:
				xmin = 545.8827
				xmax = 545.9127
				text = "sp"
			intervals [1958]:
				xmin = 545.9127
				xmax = 546.0527
				text = "AO1"
			intervals [1959]:
				xmin = 546.0527
				xmax = 546.1127
				text = "R"
			intervals [1960]:
				xmin = 546.1127
				xmax = 546.1527
				text = "D"
			intervals [1961]:
				xmin = 546.1527
				xmax = 546.2127
				text = "ER0"
			intervals [1962]:
				xmin = 546.2127
				xmax = 546.2827
				text = "sp"
			intervals [1963]:
				xmin = 546.2827
				xmax = 549.0822
				text = ""
			intervals [1964]:
				xmin = 549.0822
				xmax = 549.2922
				text = "AH1"
			intervals [1965]:
				xmin = 549.2922
				xmax = 550.2808
				text = "sp"
			intervals [1966]:
				xmin = 550.2808
				xmax = 550.3108
				text = "W"
			intervals [1967]:
				xmin = 550.3108
				xmax = 550.3808
				text = "EH1"
			intervals [1968]:
				xmin = 550.3808
				xmax = 550.4408
				text = "L"
			intervals [1969]:
				xmin = 550.4408
				xmax = 550.4808
				text = "D"
			intervals [1970]:
				xmin = 550.4808
				xmax = 550.5108
				text = "IH0"
			intervals [1971]:
				xmin = 550.5108
				xmax = 550.5708
				text = "D"
			intervals [1972]:
				xmin = 550.5708
				xmax = 550.6108
				text = "Y"
			intervals [1973]:
				xmin = 550.6108
				xmax = 550.6808
				text = "UW1"
			intervals [1974]:
				xmin = 550.6808
				xmax = 550.7708
				text = "EH1"
			intervals [1975]:
				xmin = 550.7708
				xmax = 550.8608
				text = "V"
			intervals [1976]:
				xmin = 550.8608
				xmax = 551.2208
				text = "ER0"
			intervals [1977]:
				xmin = 551.2208
				xmax = 551.2508
				text = "AH1"
			intervals [1978]:
				xmin = 551.2508
				xmax = 551.3608
				text = "sp"
			intervals [1979]:
				xmin = 551.3608
				xmax = 551.8571
				text = ""
			intervals [1980]:
				xmin = 551.8571
				xmax = 551.9471
				text = "G"
			intervals [1981]:
				xmin = 551.9471
				xmax = 551.9971
				text = "EH1"
			intervals [1982]:
				xmin = 551.9971
				xmax = 552.0371
				text = "T"
			intervals [1983]:
				xmin = 552.0371
				xmax = 552.0671
				text = "sp"
			intervals [1984]:
				xmin = 552.0671
				xmax = 552.1071
				text = "HH"
			intervals [1985]:
				xmin = 552.1071
				xmax = 552.2171
				text = "AA1"
			intervals [1986]:
				xmin = 552.2171
				xmax = 552.2771
				text = "L"
			intervals [1987]:
				xmin = 552.2771
				xmax = 552.3071
				text = "ER0"
			intervals [1988]:
				xmin = 552.3071
				xmax = 552.3471
				text = "D"
			intervals [1989]:
				xmin = 552.3471
				xmax = 552.3771
				text = "sp"
			intervals [1990]:
				xmin = 552.3771
				xmax = 552.4671
				text = "AE1"
			intervals [1991]:
				xmin = 552.4671
				xmax = 552.5171
				text = "T"
			intervals [1992]:
				xmin = 552.5171
				xmax = 552.5871
				text = "sp"
			intervals [1993]:
				xmin = 552.5871
				xmax = 552.6271
				text = "B"
			intervals [1994]:
				xmin = 552.6271
				xmax = 552.6871
				text = "AY1"
			intervals [1995]:
				xmin = 552.6871
				xmax = 552.7171
				text = "sp"
			intervals [1996]:
				xmin = 552.7171
				xmax = 552.7871
				text = "EY1"
			intervals [1997]:
				xmin = 552.7871
				xmax = 552.9571
				text = "sp"
			intervals [1998]:
				xmin = 552.9571
				xmax = 553.0571
				text = "T"
			intervals [1999]:
				xmin = 553.0571
				xmax = 553.0871
				text = "IY1"
			intervals [2000]:
				xmin = 553.0871
				xmax = 553.1171
				text = "CH"
			intervals [2001]:
				xmin = 553.1171
				xmax = 553.1471
				text = "ER0"
			intervals [2002]:
				xmin = 553.1471
				xmax = 553.4971
				text = "sp"
			intervals [2003]:
				xmin = 553.4971
				xmax = 557.4131
				text = ""
			intervals [2004]:
				xmin = 557.4131
				xmax = 557.4831
				text = "W"
			intervals [2005]:
				xmin = 557.4831
				xmax = 557.5631
				text = "AH1"
			intervals [2006]:
				xmin = 557.5631
				xmax = 557.5931
				text = "Z"
			intervals [2007]:
				xmin = 557.5931
				xmax = 557.6431
				text = "IH0"
			intervals [2008]:
				xmin = 557.6431
				xmax = 557.6831
				text = "T"
			intervals [2009]:
				xmin = 557.6831
				xmax = 557.7231
				text = "sp"
			intervals [2010]:
				xmin = 557.7231
				xmax = 557.7831
				text = "Y"
			intervals [2011]:
				xmin = 557.7831
				xmax = 557.8831
				text = "UW1"
			intervals [2012]:
				xmin = 557.8831
				xmax = 557.9431
				text = "ZH"
			intervals [2013]:
				xmin = 557.9431
				xmax = 557.9931
				text = "AH0"
			intervals [2014]:
				xmin = 557.9931
				xmax = 558.0531
				text = "L"
			intervals [2015]:
				xmin = 558.0531
				xmax = 558.1131
				text = "IY0"
			intervals [2016]:
				xmin = 558.1131
				xmax = 558.2031
				text = "sp"
			intervals [2017]:
				xmin = 558.2031
				xmax = 558.2731
				text = "F"
			intervals [2018]:
				xmin = 558.2731
				xmax = 558.3931
				text = "EH1"
			intervals [2019]:
				xmin = 558.3931
				xmax = 558.5831
				text = "R"
			intervals [2020]:
				xmin = 558.5831
				xmax = 558.6331
				text = "ER0"
			intervals [2021]:
				xmin = 558.6331
				xmax = 558.8131
				text = "sp"
			intervals [2022]:
				xmin = 558.8131
				xmax = 559.8465
				text = ""
			intervals [2023]:
				xmin = 559.8465
				xmax = 559.9765
				text = "D"
			intervals [2024]:
				xmin = 559.9765
				xmax = 560.0065
				text = "UW1"
			intervals [2025]:
				xmin = 560.0065
				xmax = 560.0465
				text = "sp"
			intervals [2026]:
				xmin = 560.0465
				xmax = 560.0765
				text = "Y"
			intervals [2027]:
				xmin = 560.0765
				xmax = 560.1065
				text = "UW1"
			intervals [2028]:
				xmin = 560.1065
				xmax = 560.1365
				text = "TH"
			intervals [2029]:
				xmin = 560.1365
				xmax = 560.1665
				text = "IH1"
			intervals [2030]:
				xmin = 560.1665
				xmax = 560.1965
				text = "NG"
			intervals [2031]:
				xmin = 560.1965
				xmax = 560.2265
				text = "K"
			intervals [2032]:
				xmin = 560.2265
				xmax = 560.3165
				text = "sp"
			intervals [2033]:
				xmin = 560.3165
				xmax = 560.3665
				text = "DH"
			intervals [2034]:
				xmin = 560.3665
				xmax = 560.3965
				text = "AH0"
			intervals [2035]:
				xmin = 560.3965
				xmax = 560.4565
				text = "T"
			intervals [2036]:
				xmin = 560.4565
				xmax = 560.5365
				text = "sp"
			intervals [2037]:
				xmin = 560.5365
				xmax = 560.5665
				text = "DH"
			intervals [2038]:
				xmin = 560.5665
				xmax = 560.5965
				text = "EY1"
			intervals [2039]:
				xmin = 560.5965
				xmax = 560.6265
				text = "sp"
			intervals [2040]:
				xmin = 560.6265
				xmax = 560.6565
				text = "W"
			intervals [2041]:
				xmin = 560.6565
				xmax = 560.6865
				text = "ER0"
			intervals [2042]:
				xmin = 560.6865
				xmax = 566.3321
				text = "sp"
			intervals [2043]:
				xmin = 566.3321
				xmax = 566.3621
				text = "W"
			intervals [2044]:
				xmin = 566.3621
				xmax = 566.3921
				text = "AH1"
			intervals [2045]:
				xmin = 566.3921
				xmax = 566.4221
				text = "T"
			intervals [2046]:
				xmin = 566.4221
				xmax = 566.5221
				text = "sp"
			intervals [2047]:
				xmin = 566.5221
				xmax = 566.5721
				text = "K"
			intervals [2048]:
				xmin = 566.5721
				xmax = 566.6521
				text = "AY1"
			intervals [2049]:
				xmin = 566.6521
				xmax = 566.7421
				text = "N"
			intervals [2050]:
				xmin = 566.7421
				xmax = 566.8021
				text = "Z"
			intervals [2051]:
				xmin = 566.8021
				xmax = 566.8421
				text = "AH0"
			intervals [2052]:
				xmin = 566.8421
				xmax = 566.8721
				text = "V"
			intervals [2053]:
				xmin = 566.8721
				xmax = 566.9221
				text = "sp"
			intervals [2054]:
				xmin = 566.9221
				xmax = 566.9621
				text = "TH"
			intervals [2055]:
				xmin = 566.9621
				xmax = 567.0221
				text = "IH1"
			intervals [2056]:
				xmin = 567.0221
				xmax = 567.0721
				text = "NG"
			intervals [2057]:
				xmin = 567.0721
				xmax = 567.1321
				text = "Z"
			intervals [2058]:
				xmin = 567.1321
				xmax = 567.5421
				text = "sp"
			intervals [2059]:
				xmin = 567.5421
				xmax = 568.0209
				text = ""
			intervals [2060]:
				xmin = 568.0209
				xmax = 568.0509
				text = "D"
			intervals [2061]:
				xmin = 568.0509
				xmax = 568.0809
				text = "IH0"
			intervals [2062]:
				xmin = 568.0809
				xmax = 568.1109
				text = "D"
			intervals [2063]:
				xmin = 568.1109
				xmax = 568.2209
				text = "sp"
			intervals [2064]:
				xmin = 568.2209
				xmax = 568.2909
				text = "K"
			intervals [2065]:
				xmin = 568.2909
				xmax = 568.3309
				text = "IH1"
			intervals [2066]:
				xmin = 568.3309
				xmax = 568.4009
				text = "D"
			intervals [2067]:
				xmin = 568.4009
				xmax = 568.5009
				text = "Z"
			intervals [2068]:
				xmin = 568.5009
				xmax = 568.5409
				text = "sp"
			intervals [2069]:
				xmin = 568.5409
				xmax = 568.6109
				text = "G"
			intervals [2070]:
				xmin = 568.6109
				xmax = 568.6409
				text = "IH1"
			intervals [2071]:
				xmin = 568.6409
				xmax = 568.6709
				text = "T"
			intervals [2072]:
				xmin = 568.6709
				xmax = 569.1409
				text = "sp"
			intervals [2073]:
				xmin = 569.1409
				xmax = 569.1709
				text = "IH0"
			intervals [2074]:
				xmin = 569.1709
				xmax = 569.2009
				text = "N"
			intervals [2075]:
				xmin = 569.2009
				xmax = 569.2309
				text = "T"
			intervals [2076]:
				xmin = 569.2309
				xmax = 569.2609
				text = "AH0"
			intervals [2077]:
				xmin = 569.2609
				xmax = 571.4705
				text = "sp"
			intervals [2078]:
				xmin = 571.4705
				xmax = 571.6005
				text = "OW1"
			intervals [2079]:
				xmin = 571.6005
				xmax = 575.193
				text = "sp"
			intervals [2080]:
				xmin = 575.193
				xmax = 575.233
				text = "M"
			intervals [2081]:
				xmin = 575.233
				xmax = 575.263
				text = "HH"
			intervals [2082]:
				xmin = 575.263
				xmax = 575.293
				text = "M"
			intervals [2083]:
				xmin = 575.293
				xmax = 575.653
				text = "sp"
			intervals [2084]:
				xmin = 575.653
				xmax = 577.4241
				text = ""
			intervals [2085]:
				xmin = 577.4241
				xmax = 577.4941
				text = "W"
			intervals [2086]:
				xmin = 577.4941
				xmax = 577.5241
				text = "AH1"
			intervals [2087]:
				xmin = 577.5241
				xmax = 577.5541
				text = "T"
			intervals [2088]:
				xmin = 577.5541
				xmax = 577.5841
				text = "AH0"
			intervals [2089]:
				xmin = 577.5841
				xmax = 577.6441
				text = "B"
			intervals [2090]:
				xmin = 577.6441
				xmax = 577.6741
				text = "AW1"
			intervals [2091]:
				xmin = 577.6741
				xmax = 577.7641
				text = "T"
			intervals [2092]:
				xmin = 577.7641
				xmax = 577.8141
				text = "DH"
			intervals [2093]:
				xmin = 577.8141
				xmax = 577.8741
				text = "AH1"
			intervals [2094]:
				xmin = 577.8741
				xmax = 577.9041
				text = "sp"
			intervals [2095]:
				xmin = 577.9041
				xmax = 577.9541
				text = "B"
			intervals [2096]:
				xmin = 577.9541
				xmax = 578.0441
				text = "EH1"
			intervals [2097]:
				xmin = 578.0441
				xmax = 578.1441
				text = "S"
			intervals [2098]:
				xmin = 578.1441
				xmax = 578.1741
				text = "T"
			intervals [2099]:
				xmin = 578.1741
				xmax = 578.2441
				text = "T"
			intervals [2100]:
				xmin = 578.2441
				xmax = 578.3841
				text = "IY1"
			intervals [2101]:
				xmin = 578.3841
				xmax = 578.4741
				text = "CH"
			intervals [2102]:
				xmin = 578.4741
				xmax = 578.5941
				text = "ER0"
			intervals [2103]:
				xmin = 578.5941
				xmax = 578.6241
				text = "sp"
			intervals [2104]:
				xmin = 578.6241
				xmax = 578.8704
				text = ""
			intervals [2105]:
				xmin = 578.8704
				xmax = 578.9604
				text = "Y"
			intervals [2106]:
				xmin = 578.9604
				xmax = 578.9904
				text = "UW1"
			intervals [2107]:
				xmin = 578.9904
				xmax = 579.0704
				text = "EH1"
			intervals [2108]:
				xmin = 579.0704
				xmax = 579.1204
				text = "V"
			intervals [2109]:
				xmin = 579.1204
				xmax = 579.2204
				text = "ER0"
			intervals [2110]:
				xmin = 579.2204
				xmax = 579.3004
				text = "sp"
			intervals [2111]:
				xmin = 579.3004
				xmax = 579.3404
				text = "HH"
			intervals [2112]:
				xmin = 579.3404
				xmax = 579.3704
				text = "AE1"
			intervals [2113]:
				xmin = 579.3704
				xmax = 579.6104
				text = "D"
			intervals [2114]:
				xmin = 579.6104
				xmax = 589.2417
				text = ""
			intervals [2115]:
				xmin = 589.2417
				xmax = 589.3717
				text = "sil"
			intervals [2116]:
				xmin = 589.3717
				xmax = 589.4117
				text = "M"
			intervals [2117]:
				xmin = 589.4117
				xmax = 589.4417
				text = "HH"
			intervals [2118]:
				xmin = 589.4417
				xmax = 589.6817
				text = "M"
			intervals [2119]:
				xmin = 589.6817
				xmax = 589.7617
				text = "sp"
			intervals [2120]:
				xmin = 589.7617
				xmax = 589.8017
				text = "HH"
			intervals [2121]:
				xmin = 589.8017
				xmax = 589.8417
				text = "W"
			intervals [2122]:
				xmin = 589.8417
				xmax = 589.8717
				text = "AH1"
			intervals [2123]:
				xmin = 589.8717
				xmax = 589.9017
				text = "T"
			intervals [2124]:
				xmin = 589.9017
				xmax = 589.9317
				text = "D"
			intervals [2125]:
				xmin = 589.9317
				xmax = 589.9717
				text = "IH0"
			intervals [2126]:
				xmin = 589.9717
				xmax = 590.0017
				text = "D"
			intervals [2127]:
				xmin = 590.0017
				xmax = 590.0317
				text = "sp"
			intervals [2128]:
				xmin = 590.0317
				xmax = 590.1217
				text = "SH"
			intervals [2129]:
				xmin = 590.1217
				xmax = 590.2217
				text = "IY1"
			intervals [2130]:
				xmin = 590.2217
				xmax = 590.3217
				text = "D"
			intervals [2131]:
				xmin = 590.3217
				xmax = 590.4617
				text = "UW1"
			intervals [2132]:
				xmin = 590.4617
				xmax = 590.5017
				text = "sp"
			intervals [2133]:
				xmin = 590.5017
				xmax = 590.5317
				text = "DH"
			intervals [2134]:
				xmin = 590.5317
				xmax = 590.5617
				text = "AH0"
			intervals [2135]:
				xmin = 590.5617
				xmax = 590.5917
				text = "T"
			intervals [2136]:
				xmin = 590.5917
				xmax = 590.6217
				text = "sp"
			intervals [2137]:
				xmin = 590.6217
				xmax = 590.6817
				text = "W"
			intervals [2138]:
				xmin = 590.6817
				xmax = 590.7317
				text = "AH0"
			intervals [2139]:
				xmin = 590.7317
				xmax = 590.8017
				text = "Z"
			intervals [2140]:
				xmin = 590.8017
				xmax = 602.4462
				text = "sp"
			intervals [2141]:
				xmin = 602.4462
				xmax = 602.4762
				text = "M"
			intervals [2142]:
				xmin = 602.4762
				xmax = 602.5162
				text = "HH"
			intervals [2143]:
				xmin = 602.5162
				xmax = 602.5462
				text = "M"
			intervals [2144]:
				xmin = 602.5462
				xmax = 603.0062
				text = "sp"
			intervals [2145]:
				xmin = 603.0062
				xmax = 604.1931
				text = ""
			intervals [2146]:
				xmin = 604.1931
				xmax = 604.2431
				text = "HH"
			intervals [2147]:
				xmin = 604.2431
				xmax = 604.2731
				text = "W"
			intervals [2148]:
				xmin = 604.2731
				xmax = 604.3131
				text = "AH1"
			intervals [2149]:
				xmin = 604.3131
				xmax = 604.3431
				text = "T"
			intervals [2150]:
				xmin = 604.3431
				xmax = 604.3731
				text = "sp"
			intervals [2151]:
				xmin = 604.3731
				xmax = 604.4331
				text = "ER0"
			intervals [2152]:
				xmin = 604.4331
				xmax = 604.4631
				text = "sp"
			intervals [2153]:
				xmin = 604.4631
				xmax = 604.5231
				text = "DH"
			intervals [2154]:
				xmin = 604.5231
				xmax = 604.5731
				text = "IY0"
			intervals [2155]:
				xmin = 604.5731
				xmax = 604.6131
				text = "IH0"
			intervals [2156]:
				xmin = 604.6131
				xmax = 604.7331
				text = "N"
			intervals [2157]:
				xmin = 604.7331
				xmax = 604.7831
				text = "G"
			intervals [2158]:
				xmin = 604.7831
				xmax = 604.8331
				text = "R"
			intervals [2159]:
				xmin = 604.8331
				xmax = 604.8631
				text = "IY1"
			intervals [2160]:
				xmin = 604.8631
				xmax = 604.9231
				text = "D"
			intervals [2161]:
				xmin = 604.9231
				xmax = 604.9531
				text = "IY0"
			intervals [2162]:
				xmin = 604.9531
				xmax = 604.9831
				text = "AH0"
			intervals [2163]:
				xmin = 604.9831
				xmax = 605.0131
				text = "N"
			intervals [2164]:
				xmin = 605.0131
				xmax = 605.1431
				text = "T"
			intervals [2165]:
				xmin = 605.1431
				xmax = 605.2231
				text = "S"
			intervals [2166]:
				xmin = 605.2231
				xmax = 605.2631
				text = "AH1"
			intervals [2167]:
				xmin = 605.2631
				xmax = 605.3031
				text = "V"
			intervals [2168]:
				xmin = 605.3031
				xmax = 605.3531
				text = "sp"
			intervals [2169]:
				xmin = 605.3531
				xmax = 605.4431
				text = "AH0"
			intervals [2170]:
				xmin = 605.4431
				xmax = 605.4831
				text = "sp"
			intervals [2171]:
				xmin = 605.4831
				xmax = 605.5531
				text = "G"
			intervals [2172]:
				xmin = 605.5531
				xmax = 605.5931
				text = "IH0"
			intervals [2173]:
				xmin = 605.5931
				xmax = 605.6531
				text = "D"
			intervals [2174]:
				xmin = 605.6531
				xmax = 605.6931
				text = "sp"
			intervals [2175]:
				xmin = 605.6931
				xmax = 605.8131
				text = "T"
			intervals [2176]:
				xmin = 605.8131
				xmax = 605.9431
				text = "IY1"
			intervals [2177]:
				xmin = 605.9431
				xmax = 606.0231
				text = "CH"
			intervals [2178]:
				xmin = 606.0231
				xmax = 606.0531
				text = "ER0"
			intervals [2179]:
				xmin = 606.0531
				xmax = 606.0831
				text = "T"
			intervals [2180]:
				xmin = 606.0831
				xmax = 606.1131
				text = "IH0"
			intervals [2181]:
				xmin = 606.1131
				xmax = 606.2231
				text = "sp"
			intervals [2182]:
				xmin = 606.2231
				xmax = 606.3031
				text = "Y"
			intervals [2183]:
				xmin = 606.3031
				xmax = 606.3331
				text = "UW1"
			intervals [2184]:
				xmin = 606.3331
				xmax = 606.6631
				text = "sp"
			intervals [2185]:
				xmin = 606.6631
				xmax = 611.0074
				text = ""
			intervals [2186]:
				xmin = 611.0074
				xmax = 611.0374
				text = "Y"
			intervals [2187]:
				xmin = 611.0374
				xmax = 611.0674
				text = "UW1"
			intervals [2188]:
				xmin = 611.0674
				xmax = 611.1874
				text = "sp"
			intervals [2189]:
				xmin = 611.1874
				xmax = 611.2174
				text = "TH"
			intervals [2190]:
				xmin = 611.2174
				xmax = 611.2474
				text = "IH1"
			intervals [2191]:
				xmin = 611.2474
				xmax = 611.2774
				text = "NG"
			intervals [2192]:
				xmin = 611.2774
				xmax = 611.3074
				text = "K"
			intervals [2193]:
				xmin = 611.3074
				xmax = 611.3874
				text = "sp"
			intervals [2194]:
				xmin = 611.3874
				xmax = 611.4374
				text = "M"
			intervals [2195]:
				xmin = 611.4374
				xmax = 611.4774
				text = "EH1"
			intervals [2196]:
				xmin = 611.4774
				xmax = 611.5174
				text = "N"
			intervals [2197]:
				xmin = 611.5174
				xmax = 611.5874
				text = "IY0"
			intervals [2198]:
				xmin = 611.5874
				xmax = 611.6274
				text = "sp"
			intervals [2199]:
				xmin = 611.6274
				xmax = 611.7274
				text = "T"
			intervals [2200]:
				xmin = 611.7274
				xmax = 611.8274
				text = "IY1"
			intervals [2201]:
				xmin = 611.8274
				xmax = 611.9074
				text = "CH"
			intervals [2202]:
				xmin = 611.9074
				xmax = 611.9874
				text = "ER0"
			intervals [2203]:
				xmin = 611.9874
				xmax = 612.0374
				text = "Z"
			intervals [2204]:
				xmin = 612.0374
				xmax = 612.1474
				text = "AA1"
			intervals [2205]:
				xmin = 612.1474
				xmax = 612.1774
				text = "R"
			intervals [2206]:
				xmin = 612.1774
				xmax = 612.2074
				text = "N"
			intervals [2207]:
				xmin = 612.2074
				xmax = 612.2374
				text = "T"
			intervals [2208]:
				xmin = 612.2374
				xmax = 612.3074
				text = "sp"
			intervals [2209]:
				xmin = 612.3074
				xmax = 612.3574
				text = "DH"
			intervals [2210]:
				xmin = 612.3574
				xmax = 612.3874
				text = "AE1"
			intervals [2211]:
				xmin = 612.3874
				xmax = 612.4774
				text = "T"
			intervals [2212]:
				xmin = 612.4774
				xmax = 612.5174
				text = "sp"
			intervals [2213]:
				xmin = 612.5174
				xmax = 612.5974
				text = "W"
			intervals [2214]:
				xmin = 612.5974
				xmax = 612.6274
				text = "EY1"
			intervals [2215]:
				xmin = 612.6274
				xmax = 612.7874
				text = "sp"
			intervals [2216]:
				xmin = 612.7874
				xmax = 615.7891
				text = ""
			intervals [2217]:
				xmin = 615.7891
				xmax = 616.2391
				text = "OW1"
			intervals [2218]:
				xmin = 616.2391
				xmax = 616.3491
				text = "sp"
			intervals [2219]:
				xmin = 616.3491
				xmax = 616.3891
				text = "R"
			intervals [2220]:
				xmin = 616.3891
				xmax = 616.4191
				text = "IY1"
			intervals [2221]:
				xmin = 616.4191
				xmax = 616.4491
				text = "L"
			intervals [2222]:
				xmin = 616.4491
				xmax = 616.4791
				text = "IY0"
			intervals [2223]:
				xmin = 616.4791
				xmax = 617.3392
				text = "sp"
			intervals [2224]:
				xmin = 617.3392
				xmax = 617.4192
				text = "W"
			intervals [2225]:
				xmin = 617.4192
				xmax = 617.5092
				text = "AA1"
			intervals [2226]:
				xmin = 617.5092
				xmax = 617.5392
				text = "Z"
			intervals [2227]:
				xmin = 617.5392
				xmax = 617.5692
				text = "sp"
			intervals [2228]:
				xmin = 617.5692
				xmax = 617.5992
				text = "DH"
			intervals [2229]:
				xmin = 617.5992
				xmax = 617.6492
				text = "IH0"
			intervals [2230]:
				xmin = 617.6492
				xmax = 617.7392
				text = "S"
			intervals [2231]:
				xmin = 617.7392
				xmax = 617.7692
				text = "sp"
			intervals [2232]:
				xmin = 617.7692
				xmax = 617.8092
				text = "IH0"
			intervals [2233]:
				xmin = 617.8092
				xmax = 617.8392
				text = "N"
			intervals [2234]:
				xmin = 617.8392
				xmax = 617.8692
				text = "sp"
			intervals [2235]:
				xmin = 617.8692
				xmax = 617.9292
				text = "D"
			intervals [2236]:
				xmin = 617.9292
				xmax = 618.0692
				text = "IY1"
			intervals [2237]:
				xmin = 618.0692
				xmax = 618.1592
				text = "S"
			intervals [2238]:
				xmin = 618.1592
				xmax = 618.2392
				text = "IY1"
			intervals [2239]:
				xmin = 618.2392
				xmax = 618.2692
				text = "sp"
			intervals [2240]:
				xmin = 618.2692
				xmax = 618.2992
				text = "DH"
			intervals [2241]:
				xmin = 618.2992
				xmax = 618.3792
				text = "AH0"
			intervals [2242]:
				xmin = 618.3792
				xmax = 618.4092
				text = "T"
			intervals [2243]:
				xmin = 618.4092
				xmax = 618.4692
				text = "sp"
			intervals [2244]:
				xmin = 618.4692
				xmax = 618.5292
				text = "DH"
			intervals [2245]:
				xmin = 618.5292
				xmax = 618.5892
				text = "IH0"
			intervals [2246]:
				xmin = 618.5892
				xmax = 618.8192
				text = "S"
			intervals [2247]:
				xmin = 618.8192
				xmax = 618.9192
				text = "sp"
			intervals [2248]:
				xmin = 618.9192
				xmax = 618.9992
				text = "AA1"
			intervals [2249]:
				xmin = 618.9992
				xmax = 619.0592
				text = "R"
			intervals [2250]:
				xmin = 619.0592
				xmax = 619.1092
				text = "T"
			intervals [2251]:
				xmin = 619.1092
				xmax = 619.1392
				text = "sp"
			intervals [2252]:
				xmin = 619.1392
				xmax = 619.2192
				text = "T"
			intervals [2253]:
				xmin = 619.2192
				xmax = 619.2992
				text = "IY1"
			intervals [2254]:
				xmin = 619.2992
				xmax = 619.4292
				text = "CH"
			intervals [2255]:
				xmin = 619.4292
				xmax = 619.5292
				text = "ER0"
			intervals [2256]:
				xmin = 619.5292
				xmax = 619.6592
				text = "sp"
			intervals [2257]:
				xmin = 619.6592
				xmax = 619.6892
				text = "W"
			intervals [2258]:
				xmin = 619.6892
				xmax = 619.7392
				text = "AO1"
			intervals [2259]:
				xmin = 619.7392
				xmax = 619.7692
				text = "Z"
			intervals [2260]:
				xmin = 619.7692
				xmax = 622.4049
				text = "sp"
			intervals [2261]:
				xmin = 622.4049
				xmax = 622.5049
				text = "N"
			intervals [2262]:
				xmin = 622.5049
				xmax = 622.5349
				text = "UW1"
			intervals [2263]:
				xmin = 622.5349
				xmax = 622.6649
				text = "Y"
			intervals [2264]:
				xmin = 622.6649
				xmax = 622.7049
				text = "AO1"
			intervals [2265]:
				xmin = 622.7049
				xmax = 622.7849
				text = "R"
			intervals [2266]:
				xmin = 622.7849
				xmax = 622.8249
				text = "K"
			intervals [2267]:
				xmin = 622.8249
				xmax = 622.8549
				text = "sp"
			intervals [2268]:
				xmin = 622.8549
				xmax = 622.9149
				text = "W"
			intervals [2269]:
				xmin = 622.9149
				xmax = 622.9849
				text = "AO1"
			intervals [2270]:
				xmin = 622.9849
				xmax = 623.0649
				text = "Z"
			intervals [2271]:
				xmin = 623.0649
				xmax = 623.0949
				text = "sp"
			intervals [2272]:
				xmin = 623.0949
				xmax = 623.2049
				text = "W"
			intervals [2273]:
				xmin = 623.2049
				xmax = 623.3549
				text = "ER1"
			intervals [2274]:
				xmin = 623.3549
				xmax = 623.4449
				text = "S"
			intervals [2275]:
				xmin = 623.4449
				xmax = 623.5449
				text = "ER0"
			intervals [2276]:
				xmin = 623.5449
				xmax = 623.6249
				text = "sp"
			intervals [2277]:
				xmin = 623.6249
				xmax = 623.6949
				text = "W"
			intervals [2278]:
				xmin = 623.6949
				xmax = 623.7249
				text = "AH1"
			intervals [2279]:
				xmin = 623.7249
				xmax = 623.7549
				text = "T"
			intervals [2280]:
				xmin = 623.7549
				xmax = 623.9349
				text = "sp"
			intervals [2281]:
				xmin = 623.9349
				xmax = 629.9949886621315
				text = ""
	item [3]:
		class = "IntervalTier"
		name = "DCA_se3_ag3_m_02 - words"
		xmin = 0.0
		xmax = 629.9949886621315
		intervals: size = 1312
			intervals [1]:
				xmin = 0.0
				xmax = 2.9146
				text = ""
			intervals [2]:
				xmin = 2.9146
				xmax = 3.5746
				text = "marbles"
			intervals [3]:
				xmin = 3.5746
				xmax = 4.1332
				text = ""
			intervals [4]:
				xmin = 4.1332
				xmax = 4.4532
				text = "mumblety"
			intervals [5]:
				xmin = 4.4532
				xmax = 4.7832
				text = "peg"
			intervals [6]:
				xmin = 4.7832
				xmax = 5.5338
				text = ""
			intervals [7]:
				xmin = 5.5338
				xmax = 6.1238
				text = "checkers"
			intervals [8]:
				xmin = 6.1238
				xmax = 6.6559
				text = ""
			intervals [9]:
				xmin = 6.6559
				xmax = 7.0859
				text = "chess"
			intervals [10]:
				xmin = 7.0859
				xmax = 11.3014
				text = ""
			intervals [11]:
				xmin = 11.3014
				xmax = 11.4214
				text = "uh"
			intervals [12]:
				xmin = 11.4214
				xmax = 11.5114
				text = "it"
			intervals [13]:
				xmin = 11.5114
				xmax = 11.5714
				text = "s"
			intervals [14]:
				xmin = 11.5714
				xmax = 11.7914
				text = "with"
			intervals [15]:
				xmin = 11.7914
				xmax = 11.9214
				text = "of"
			intervals [16]:
				xmin = 11.9214
				xmax = 12.1114
				text = "uh"
			intervals [17]:
				xmin = 12.1114
				xmax = 12.5814
				text = "icepick"
			intervals [18]:
				xmin = 12.5814
				xmax = 14.5587
				text = ""
			intervals [19]:
				xmin = 14.5587
				xmax = 14.6587
				text = "you"
			intervals [20]:
				xmin = 14.6587
				xmax = 14.8387
				text = "throw"
			intervals [21]:
				xmin = 14.8387
				xmax = 14.9087
				text = "it"
			intervals [22]:
				xmin = 14.9087
				xmax = 14.9687
				text = "in"
			intervals [23]:
				xmin = 14.9687
				xmax = 15.0587
				text = "the"
			intervals [24]:
				xmin = 15.0587
				xmax = 15.5387
				text = "ground"
			intervals [25]:
				xmin = 15.5387
				xmax = 16.0151
				text = ""
			intervals [26]:
				xmin = 16.0151
				xmax = 16.2651
				text = "and"
			intervals [27]:
				xmin = 16.2651
				xmax = 16.5151
				text = "uh"
			intervals [28]:
				xmin = 16.5151
				xmax = 17.2197
				text = ""
			intervals [29]:
				xmin = 17.2197
				xmax = 17.3597
				text = "when"
			intervals [30]:
				xmin = 17.3597
				xmax = 17.4297
				text = "it"
			intervals [31]:
				xmin = 17.4297
				xmax = 17.4797
				text = "s"
			intervals [32]:
				xmin = 17.4797
				xmax = 17.6497
				text = "your"
			intervals [33]:
				xmin = 17.6497
				xmax = 17.9697
				text = "chance"
			intervals [34]:
				xmin = 17.9697
				xmax = 18.0797
				text = "to"
			intervals [35]:
				xmin = 18.0797
				xmax = 18.3397
				text = "come"
			intervals [36]:
				xmin = 18.3397
				xmax = 18.6597
				text = "in"
			intervals [37]:
				xmin = 18.6597
				xmax = 18.8283
				text = ""
			intervals [38]:
				xmin = 18.8283
				xmax = 18.9683
				text = "it"
			intervals [39]:
				xmin = 18.9683
				xmax = 19.4783
				text = "sticks"
			intervals [40]:
				xmin = 19.4783
				xmax = 19.5962
				text = ""
			intervals [41]:
				xmin = 19.5962
				xmax = 19.8462
				text = "if"
			intervals [42]:
				xmin = 19.8462
				xmax = 20.0362
				text = "not"
			intervals [43]:
				xmin = 20.0362
				xmax = 20.0662
				text = ""
			intervals [44]:
				xmin = 20.0662
				xmax = 20.2262
				text = "you"
			intervals [45]:
				xmin = 20.2262
				xmax = 20.4362
				text = "lose"
			intervals [46]:
				xmin = 20.4362
				xmax = 20.5762
				text = "your"
			intervals [47]:
				xmin = 20.5762
				xmax = 20.9862
				text = "chance"
			intervals [48]:
				xmin = 20.9862
				xmax = 21.1862
				text = "and"
			intervals [49]:
				xmin = 21.1862
				xmax = 21.4262
				text = "someone"
			intervals [50]:
				xmin = 21.4262
				xmax = 21.6362
				text = "else"
			intervals [51]:
				xmin = 21.6362
				xmax = 21.9662
				text = "goes"
			intervals [52]:
				xmin = 21.9662
				xmax = 25.9864
				text = ""
			intervals [53]:
				xmin = 25.9864
				xmax = 26.1664
				text = "well"
			intervals [54]:
				xmin = 26.1664
				xmax = 26.2264
				text = "it"
			intervals [55]:
				xmin = 26.2264
				xmax = 26.2664
				text = "s"
			intervals [56]:
				xmin = 26.2664
				xmax = 26.5164
				text = "just"
			intervals [57]:
				xmin = 26.5164
				xmax = 26.6364
				text = "of"
			intervals [58]:
				xmin = 26.6364
				xmax = 26.9064
				text = "uh"
			intervals [59]:
				xmin = 26.9064
				xmax = 28.1093
				text = ""
			intervals [60]:
				xmin = 28.1093
				xmax = 28.2793
				text = "say"
			intervals [61]:
				xmin = 28.2793
				xmax = 28.5493
				text = "about"
			intervals [62]:
				xmin = 28.5493
				xmax = 28.6664
				text = ""
			intervals [63]:
				xmin = 28.6664
				xmax = 29.2164
				text = "nine"
			intervals [64]:
				xmin = 29.2164
				xmax = 29.2399
				text = ""
			intervals [65]:
				xmin = 29.2399
				xmax = 29.3599
				text = "or"
			intervals [66]:
				xmin = 29.3599
				xmax = 29.5799
				text = "ten"
			intervals [67]:
				xmin = 29.5799
				xmax = 29.8199
				text = "different"
			intervals [68]:
				xmin = 29.8199
				xmax = 30.0799
				text = "moves"
			intervals [69]:
				xmin = 30.0799
				xmax = 30.1499
				text = "in"
			intervals [70]:
				xmin = 30.1499
				xmax = 30.2299
				text = "the"
			intervals [71]:
				xmin = 30.2299
				xmax = 30.6399
				text = "hand"
			intervals [72]:
				xmin = 30.6399
				xmax = 30.6999
				text = "of"
			intervals [73]:
				xmin = 30.6999
				xmax = 30.9699
				text = "different"
			intervals [74]:
				xmin = 30.9699
				xmax = 31.1099
				text = "ways"
			intervals [75]:
				xmin = 31.1099
				xmax = 31.1999
				text = "to"
			intervals [76]:
				xmin = 31.1999
				xmax = 31.4199
				text = "throw"
			intervals [77]:
				xmin = 31.4199
				xmax = 31.5099
				text = "it"
			intervals [78]:
				xmin = 31.5099
				xmax = 37.1483
				text = ""
			intervals [79]:
				xmin = 37.1483
				xmax = 37.9283
				text = "mm"
			intervals [80]:
				xmin = 37.9283
				xmax = 39.1908
				text = ""
			intervals [81]:
				xmin = 39.1908
				xmax = 39.4308
				text = "no"
			intervals [82]:
				xmin = 39.4308
				xmax = 39.5308
				text = "it"
			intervals [83]:
				xmin = 39.5308
				xmax = 39.6208
				text = "s"
			intervals [84]:
				xmin = 39.6208
				xmax = 39.8508
				text = "just"
			intervals [85]:
				xmin = 39.8508
				xmax = 40.0508
				text = "the"
			intervals [86]:
				xmin = 40.0508
				xmax = 40.2508
				text = "one"
			intervals [87]:
				xmin = 40.2508
				xmax = 40.5408
				text = "point"
			intervals [88]:
				xmin = 40.5408
				xmax = 40.6608
				text = "is"
			intervals [89]:
				xmin = 40.6608
				xmax = 40.8208
				text = "just"
			intervals [90]:
				xmin = 40.8208
				xmax = 40.9708
				text = "to"
			intervals [91]:
				xmin = 40.9708
				xmax = 41.0108
				text = ""
			intervals [92]:
				xmin = 41.0108
				xmax = 41.1208
				text = "to"
			intervals [93]:
				xmin = 41.1208
				xmax = 41.3308
				text = "use"
			intervals [94]:
				xmin = 41.3308
				xmax = 41.4408
				text = "an"
			intervals [95]:
				xmin = 41.4408
				xmax = 41.8908
				text = "icepick"
			intervals [96]:
				xmin = 41.8908
				xmax = 48.036
				text = ""
			intervals [97]:
				xmin = 48.036
				xmax = 48.626
				text = "well"
			intervals [98]:
				xmin = 48.626
				xmax = 49.4607
				text = ""
			intervals [99]:
				xmin = 49.4607
				xmax = 49.6307
				text = "you"
			intervals [100]:
				xmin = 49.6307
				xmax = 49.6807
				text = "d"
			intervals [101]:
				xmin = 49.6807
				xmax = 49.8707
				text = "have"
			intervals [102]:
				xmin = 49.8707
				xmax = 49.9307
				text = "a"
			intervals [103]:
				xmin = 49.9307
				xmax = 50.4207
				text = "bumper"
			intervals [104]:
				xmin = 50.4207
				xmax = 50.6887
				text = ""
			intervals [105]:
				xmin = 50.6887
				xmax = 50.9087
				text = "and"
			intervals [106]:
				xmin = 50.9087
				xmax = 50.9887
				text = "you"
			intervals [107]:
				xmin = 50.9887
				xmax = 51.0887
				text = "would"
			intervals [108]:
				xmin = 51.0887
				xmax = 51.3287
				text = "have"
			intervals [109]:
				xmin = 51.3287
				xmax = 51.7187
				text = "say"
			intervals [110]:
				xmin = 51.7187
				xmax = 53.524
				text = ""
			intervals [111]:
				xmin = 53.524
				xmax = 53.764
				text = "maybe"
			intervals [112]:
				xmin = 53.764
				xmax = 53.814
				text = ""
			intervals [113]:
				xmin = 53.814
				xmax = 54.194
				text = "ten"
			intervals [114]:
				xmin = 54.194
				xmax = 54.446
				text = ""
			intervals [115]:
				xmin = 54.446
				xmax = 54.836
				text = "maybe"
			intervals [116]:
				xmin = 54.836
				xmax = 55.016
				text = "put"
			intervals [117]:
				xmin = 55.016
				xmax = 55.356
				text = "five"
			intervals [118]:
				xmin = 55.356
				xmax = 55.536
				text = "in"
			intervals [119]:
				xmin = 55.536
				xmax = 55.696
				text = "the"
			intervals [120]:
				xmin = 55.696
				xmax = 55.746
				text = ""
			intervals [121]:
				xmin = 55.746
				xmax = 55.856
				text = "a"
			intervals [122]:
				xmin = 55.856
				xmax = 56.246
				text = "circle"
			intervals [123]:
				xmin = 56.246
				xmax = 57.3014
				text = ""
			intervals [124]:
				xmin = 57.3014
				xmax = 57.5114
				text = "and"
			intervals [125]:
				xmin = 57.5114
				xmax = 57.7514
				text = "what"
			intervals [126]:
				xmin = 57.7514
				xmax = 57.9597
				text = ""
			intervals [127]:
				xmin = 57.9597
				xmax = 58.1897
				text = "you"
			intervals [128]:
				xmin = 58.1897
				xmax = 58.4097
				text = "try"
			intervals [129]:
				xmin = 58.4097
				xmax = 58.5097
				text = "to"
			intervals [130]:
				xmin = 58.5097
				xmax = 58.6797
				text = "do"
			intervals [131]:
				xmin = 58.6797
				xmax = 58.8397
				text = "is"
			intervals [132]:
				xmin = 58.8397
				xmax = 59.0597
				text = "take"
			intervals [133]:
				xmin = 59.0597
				xmax = 59.1597
				text = "the"
			intervals [134]:
				xmin = 59.1597
				xmax = 59.2897
				text = "other"
			intervals [135]:
				xmin = 59.2897
				xmax = 59.6097
				text = "man"
			intervals [136]:
				xmin = 59.6097
				xmax = 59.6397
				text = "s"
			intervals [137]:
				xmin = 59.6397
				xmax = 60.0797
				text = "marbles"
			intervals [138]:
				xmin = 60.0797
				xmax = 60.8442
				text = ""
			intervals [139]:
				xmin = 60.8442
				xmax = 60.9742
				text = "by"
			intervals [140]:
				xmin = 60.9742
				xmax = 61.2442
				text = "knocking"
			intervals [141]:
				xmin = 61.2442
				xmax = 61.3042
				text = "'em"
			intervals [142]:
				xmin = 61.3042
				xmax = 61.4442
				text = "out"
			intervals [143]:
				xmin = 61.4442
				xmax = 61.5342
				text = "the"
			intervals [144]:
				xmin = 61.5342
				xmax = 61.8342
				text = "circle"
			intervals [145]:
				xmin = 61.8342
				xmax = 67.5609
				text = ""
			intervals [146]:
				xmin = 67.5609
				xmax = 67.8809
				text = "yes"
			intervals [147]:
				xmin = 67.8809
				xmax = 67.9609
				text = "you"
			intervals [148]:
				xmin = 67.9609
				xmax = 68.1409
				text = "do"
			intervals [149]:
				xmin = 68.1409
				xmax = 75.9871
				text = ""
			intervals [150]:
				xmin = 75.9871
				xmax = 76.7171
				text = "checkers"
			intervals [151]:
				xmin = 76.7171
				xmax = 76.7471
				text = ""
			intervals [152]:
				xmin = 76.7471
				xmax = 76.9571
				text = "uh"
			intervals [153]:
				xmin = 76.9571
				xmax = 77.2071
				text = "that"
			intervals [154]:
				xmin = 77.2071
				xmax = 77.4371
				text = "s"
			intervals [155]:
				xmin = 77.4371
				xmax = 77.8771
				text = "um"
			intervals [156]:
				xmin = 77.8771
				xmax = 78.7026
				text = ""
			intervals [157]:
				xmin = 78.7026
				xmax = 79.0526
				text = "round"
			intervals [158]:
				xmin = 79.0526
				xmax = 79.3626
				text = "disc"
			intervals [159]:
				xmin = 79.3626
				xmax = 79.7488
				text = ""
			intervals [160]:
				xmin = 79.7488
				xmax = 80.0488
				text = "black"
			intervals [161]:
				xmin = 80.0488
				xmax = 80.1588
				text = "and"
			intervals [162]:
				xmin = 80.1588
				xmax = 80.4088
				text = "red"
			intervals [163]:
				xmin = 80.4088
				xmax = 80.5852
				text = ""
			intervals [164]:
				xmin = 80.5852
				xmax = 80.7952
				text = "on"
			intervals [165]:
				xmin = 80.7952
				xmax = 80.8552
				text = "a"
			intervals [166]:
				xmin = 80.8552
				xmax = 81.1552
				text = "checker"
			intervals [167]:
				xmin = 81.1552
				xmax = 81.4652
				text = "board"
			intervals [168]:
				xmin = 81.4652
				xmax = 83.388
				text = ""
			intervals [169]:
				xmin = 83.388
				xmax = 83.508
				text = "the"
			intervals [170]:
				xmin = 83.508
				xmax = 83.828
				text = "object"
			intervals [171]:
				xmin = 83.828
				xmax = 83.998
				text = "is"
			intervals [172]:
				xmin = 83.998
				xmax = 84.458
				text = "to"
			intervals [173]:
				xmin = 84.458
				xmax = 84.6986
				text = ""
			intervals [174]:
				xmin = 84.6986
				xmax = 84.9586
				text = "take"
			intervals [175]:
				xmin = 84.9586
				xmax = 85.9212
				text = ""
			intervals [176]:
				xmin = 85.9212
				xmax = 86.1912
				text = "all"
			intervals [177]:
				xmin = 86.1912
				xmax = 86.2712
				text = "the"
			intervals [178]:
				xmin = 86.2712
				xmax = 86.4212
				text = "other"
			intervals [179]:
				xmin = 86.4212
				xmax = 86.6912
				text = "man"
			intervals [180]:
				xmin = 86.6912
				xmax = 86.7312
				text = "s"
			intervals [181]:
				xmin = 86.7312
				xmax = 87.1912
				text = "checkers"
			intervals [182]:
				xmin = 87.1912
				xmax = 87.9895
				text = ""
			intervals [183]:
				xmin = 87.9895
				xmax = 88.1295
				text = "and"
			intervals [184]:
				xmin = 88.1295
				xmax = 88.3095
				text = "keep"
			intervals [185]:
				xmin = 88.3095
				xmax = 88.4095
				text = "him"
			intervals [186]:
				xmin = 88.4095
				xmax = 88.5395
				text = "from"
			intervals [187]:
				xmin = 88.5395
				xmax = 88.8395
				text = "taking"
			intervals [188]:
				xmin = 88.8395
				xmax = 89.2295
				text = "yours"
			intervals [189]:
				xmin = 89.2295
				xmax = 92.9053
				text = ""
			intervals [190]:
				xmin = 92.9053
				xmax = 93.2953
				text = "jumping"
			intervals [191]:
				xmin = 93.2953
				xmax = 102.8085
				text = ""
			intervals [192]:
				xmin = 102.8085
				xmax = 103.4285
				text = "um"
			intervals [193]:
				xmin = 103.4285
				xmax = 105.2516
				text = ""
			intervals [194]:
				xmin = 105.2516
				xmax = 105.4816
				text = "just"
			intervals [195]:
				xmin = 105.4816
				xmax = 105.7816
				text = "blind"
			intervals [196]:
				xmin = 105.7816
				xmax = 106.1316
				text = "man"
			intervals [197]:
				xmin = 106.1316
				xmax = 106.1716
				text = ""
			intervals [198]:
				xmin = 106.1716
				xmax = 106.2716
				text = "s"
			intervals [199]:
				xmin = 106.2716
				xmax = 106.3697
				text = ""
			intervals [200]:
				xmin = 106.3697
				xmax = 106.8197
				text = "bluff"
			intervals [201]:
				xmin = 106.8197
				xmax = 106.8497
				text = ""
			intervals [202]:
				xmin = 106.8497
				xmax = 106.9097
				text = "i"
			intervals [203]:
				xmin = 106.9097
				xmax = 106.9697
				text = ""
			intervals [204]:
				xmin = 106.9697
				xmax = 107.1497
				text = "think"
			intervals [205]:
				xmin = 107.1497
				xmax = 107.2397
				text = "it"
			intervals [206]:
				xmin = 107.2397
				xmax = 107.6297
				text = "is"
			intervals [207]:
				xmin = 107.6297
				xmax = 108.7765
				text = ""
			intervals [208]:
				xmin = 108.7765
				xmax = 108.8065
				text = "th-"
			intervals [209]:
				xmin = 108.8065
				xmax = 108.8765
				text = ""
			intervals [210]:
				xmin = 108.8765
				xmax = 109.0665
				text = "that"
			intervals [211]:
				xmin = 109.0665
				xmax = 109.1965
				text = "is"
			intervals [212]:
				xmin = 109.1965
				xmax = 109.3665
				text = "the"
			intervals [213]:
				xmin = 109.3665
				xmax = 109.5165
				text = "one"
			intervals [214]:
				xmin = 109.5165
				xmax = 109.6365
				text = "you"
			intervals [215]:
				xmin = 109.6365
				xmax = 109.8065
				text = "uh"
			intervals [216]:
				xmin = 109.8065
				xmax = 110.9376
				text = ""
			intervals [217]:
				xmin = 110.9376
				xmax = 111.1876
				text = "close"
			intervals [218]:
				xmin = 111.1876
				xmax = 111.3376
				text = "your"
			intervals [219]:
				xmin = 111.3376
				xmax = 111.6276
				text = "eyes"
			intervals [220]:
				xmin = 111.6276
				xmax = 111.7276
				text = "and"
			intervals [221]:
				xmin = 111.7276
				xmax = 111.9876
				text = "count"
			intervals [222]:
				xmin = 111.9876
				xmax = 112.0576
				text = "a"
			intervals [223]:
				xmin = 112.0576
				xmax = 112.3576
				text = "certain"
			intervals [224]:
				xmin = 112.3576
				xmax = 112.6876
				text = "amount"
			intervals [225]:
				xmin = 112.6876
				xmax = 112.880
				text = ""
			intervals [226]:
				xmin = 112.880
				xmax = 113.050
				text = "and"
			intervals [227]:
				xmin = 113.050
				xmax = 113.240
				text = "then"
			intervals [228]:
				xmin = 113.240
				xmax = 113.610
				text = "uh"
			intervals [229]:
				xmin = 113.610
				xmax = 113.7424
				text = ""
			intervals [230]:
				xmin = 113.7424
				xmax = 114.1624
				text = "everybody"
			intervals [231]:
				xmin = 114.1624
				xmax = 114.5224
				text = "hides"
			intervals [232]:
				xmin = 114.5224
				xmax = 114.7424
				text = "and"
			intervals [233]:
				xmin = 114.7424
				xmax = 115.4828
				text = ""
			intervals [234]:
				xmin = 115.4828
				xmax = 115.6028
				text = "you"
			intervals [235]:
				xmin = 115.6028
				xmax = 115.8128
				text = "try"
			intervals [236]:
				xmin = 115.8128
				xmax = 115.9028
				text = "to"
			intervals [237]:
				xmin = 115.9028
				xmax = 116.1828
				text = "find"
			intervals [238]:
				xmin = 116.1828
				xmax = 116.2828
				text = "that"
			intervals [239]:
				xmin = 116.2828
				xmax = 116.4728
				text = "one"
			intervals [240]:
				xmin = 116.4728
				xmax = 116.8228
				text = "person"
			intervals [241]:
				xmin = 116.8228
				xmax = 116.9828
				text = "or"
			intervals [242]:
				xmin = 116.9828
				xmax = 117.0635
				text = ""
			intervals [243]:
				xmin = 117.0635
				xmax = 117.5035
				text = "whoever"
			intervals [244]:
				xmin = 117.5035
				xmax = 117.5835
				text = "is"
			intervals [245]:
				xmin = 117.5835
				xmax = 117.7335
				text = "happy"
			intervals [246]:
				xmin = 117.7335
				xmax = 117.8335
				text = "to"
			intervals [247]:
				xmin = 117.8335
				xmax = 118.2935
				text = "explain"
			intervals [248]:
				xmin = 118.2935
				xmax = 121.7373
				text = ""
			intervals [249]:
				xmin = 121.7373
				xmax = 121.9673
				text = "he"
			intervals [250]:
				xmin = 121.9673
				xmax = 122.0273
				text = "s"
			intervals [251]:
				xmin = 122.0273
				xmax = 122.2473
				text = "it"
			intervals [252]:
				xmin = 122.2473
				xmax = 128.223
				text = ""
			intervals [253]:
				xmin = 128.223
				xmax = 128.863
				text = "<unk>"
			intervals [254]:
				xmin = 128.863
				xmax = 128.9672
				text = ""
			intervals [255]:
				xmin = 128.9672
				xmax = 129.2272
				text = "that"
			intervals [256]:
				xmin = 129.2272
				xmax = 129.3791
				text = ""
			intervals [257]:
				xmin = 129.3791
				xmax = 129.6791
				text = "i"
			intervals [258]:
				xmin = 129.6791
				xmax = 129.7391
				text = ""
			intervals [259]:
				xmin = 129.7391
				xmax = 129.9491
				text = "don't"
			intervals [260]:
				xmin = 129.9491
				xmax = 129.9791
				text = ""
			intervals [261]:
				xmin = 129.9791
				xmax = 130.3891
				text = "remember"
			intervals [262]:
				xmin = 130.3891
				xmax = 130.5091
				text = "i"
			intervals [263]:
				xmin = 130.5091
				xmax = 130.7891
				text = "couldn't"
			intervals [264]:
				xmin = 130.7891
				xmax = 131.0991
				text = "say"
			intervals [265]:
				xmin = 131.0991
				xmax = 136.008
				text = ""
			intervals [266]:
				xmin = 136.008
				xmax = 136.618
				text = "um"
			intervals [267]:
				xmin = 136.618
				xmax = 141.960
				text = ""
			intervals [268]:
				xmin = 141.960
				xmax = 142.310
				text = "not"
			intervals [269]:
				xmin = 142.310
				xmax = 142.420
				text = "that"
			intervals [270]:
				xmin = 142.420
				xmax = 142.530
				text = "i"
			intervals [271]:
				xmin = 142.530
				xmax = 142.650
				text = "can"
			intervals [272]:
				xmin = 142.650
				xmax = 143.230
				text = "recall"
			intervals [273]:
				xmin = 143.230
				xmax = 144.9326
				text = ""
			intervals [274]:
				xmin = 144.9326
				xmax = 145.1626
				text = "might"
			intervals [275]:
				xmin = 145.1626
				xmax = 145.4826
				text = "have"
			intervals [276]:
				xmin = 145.4826
				xmax = 145.5226
				text = ""
			intervals [277]:
				xmin = 145.5226
				xmax = 145.6626
				text = "but"
			intervals [278]:
				xmin = 145.6626
				xmax = 145.8726
				text = "i"
			intervals [279]:
				xmin = 145.8726
				xmax = 145.9026
				text = ""
			intervals [280]:
				xmin = 145.9026
				xmax = 146.1226
				text = "couldn't"
			intervals [281]:
				xmin = 146.1226
				xmax = 146.3126
				text = "say"
			intervals [282]:
				xmin = 146.3126
				xmax = 146.3926
				text = "for"
			intervals [283]:
				xmin = 146.3926
				xmax = 146.6626
				text = "sure"
			intervals [284]:
				xmin = 146.6626
				xmax = 149.082
				text = ""
			intervals [285]:
				xmin = 149.082
				xmax = 149.522
				text = "yes"
			intervals [286]:
				xmin = 149.522
				xmax = 149.6683
				text = ""
			intervals [287]:
				xmin = 149.6683
				xmax = 149.9983
				text = "mm-hm"
			intervals [288]:
				xmin = 149.9983
				xmax = 152.9357
				text = ""
			intervals [289]:
				xmin = 152.9357
				xmax = 153.3657
				text = "well"
			intervals [290]:
				xmin = 153.3657
				xmax = 155.4025
				text = ""
			intervals [291]:
				xmin = 155.4025
				xmax = 155.5625
				text = "i"
			intervals [292]:
				xmin = 155.5625
				xmax = 155.6925
				text = "would"
			intervals [293]:
				xmin = 155.6925
				xmax = 155.8625
				text = "run"
			intervals [294]:
				xmin = 155.8625
				xmax = 156.1325
				text = "after"
			intervals [295]:
				xmin = 156.1325
				xmax = 156.4225
				text = "you"
			intervals [296]:
				xmin = 156.4225
				xmax = 156.8031
				text = ""
			intervals [297]:
				xmin = 156.8031
				xmax = 157.2131
				text = "and"
			intervals [298]:
				xmin = 157.2131
				xmax = 157.2457
				text = ""
			intervals [299]:
				xmin = 157.2457
				xmax = 157.5557
				text = "tag"
			intervals [300]:
				xmin = 157.5557
				xmax = 157.8357
				text = "you"
			intervals [301]:
				xmin = 157.8357
				xmax = 158.1157
				text = "and"
			intervals [302]:
				xmin = 158.1157
				xmax = 158.3957
				text = "uh"
			intervals [303]:
				xmin = 158.3957
				xmax = 158.9117
				text = ""
			intervals [304]:
				xmin = 158.9117
				xmax = 159.0217
				text = "you"
			intervals [305]:
				xmin = 159.0217
				xmax = 159.1117
				text = "would"
			intervals [306]:
				xmin = 159.1117
				xmax = 159.2617
				text = "run"
			intervals [307]:
				xmin = 159.2617
				xmax = 159.5017
				text = "after"
			intervals [308]:
				xmin = 159.5017
				xmax = 159.7817
				text = "someone"
			intervals [309]:
				xmin = 159.7817
				xmax = 160.0817
				text = "else"
			intervals [310]:
				xmin = 160.0817
				xmax = 160.1466
				text = ""
			intervals [311]:
				xmin = 160.1466
				xmax = 160.4166
				text = "and"
			intervals [312]:
				xmin = 160.4166
				xmax = 160.7066
				text = "tag"
			intervals [313]:
				xmin = 160.7066
				xmax = 160.9966
				text = "them"
			intervals [314]:
				xmin = 160.9966
				xmax = 161.0766
				text = "and"
			intervals [315]:
				xmin = 161.0766
				xmax = 161.2266
				text = "they"
			intervals [316]:
				xmin = 161.2266
				xmax = 161.3266
				text = "would"
			intervals [317]:
				xmin = 161.3266
				xmax = 161.4966
				text = "run"
			intervals [318]:
				xmin = 161.4966
				xmax = 161.7366
				text = "after"
			intervals [319]:
				xmin = 161.7366
				xmax = 162.0366
				text = "someone"
			intervals [320]:
				xmin = 162.0366
				xmax = 162.3566
				text = "else"
			intervals [321]:
				xmin = 162.3566
				xmax = 162.4366
				text = ""
			intervals [322]:
				xmin = 162.4366
				xmax = 162.5966
				text = "and"
			intervals [323]:
				xmin = 162.5966
				xmax = 163.5894
				text = ""
			intervals [324]:
				xmin = 163.5894
				xmax = 163.6794
				text = "it"
			intervals [325]:
				xmin = 163.6794
				xmax = 163.7394
				text = "s"
			intervals [326]:
				xmin = 163.7394
				xmax = 163.8894
				text = "in"
			intervals [327]:
				xmin = 163.8894
				xmax = 163.9594
				text = "a"
			intervals [328]:
				xmin = 163.9594
				xmax = 164.4894
				text = "cycle"
			intervals [329]:
				xmin = 164.4894
				xmax = 164.6994
				text = "so"
			intervals [330]:
				xmin = 164.6994
				xmax = 168.9168
				text = ""
			intervals [331]:
				xmin = 168.9168
				xmax = 168.9868
				text = "it"
			intervals [332]:
				xmin = 168.9868
				xmax = 169.0168
				text = "s"
			intervals [333]:
				xmin = 169.0168
				xmax = 169.1068
				text = "the"
			intervals [334]:
				xmin = 169.1068
				xmax = 169.4468
				text = "same"
			intervals [335]:
				xmin = 169.4468
				xmax = 169.7368
				text = "thing"
			intervals [336]:
				xmin = 169.7368
				xmax = 170.2474
				text = ""
			intervals [337]:
				xmin = 170.2474
				xmax = 170.5374
				text = "as"
			intervals [338]:
				xmin = 170.5374
				xmax = 170.7574
				text = "uh"
			intervals [339]:
				xmin = 170.7574
				xmax = 171.0974
				text = "blind"
			intervals [340]:
				xmin = 171.0974
				xmax = 171.2974
				text = "man"
			intervals [341]:
				xmin = 171.2974
				xmax = 171.3574
				text = "s"
			intervals [342]:
				xmin = 171.3574
				xmax = 171.6274
				text = "bluff"
			intervals [343]:
				xmin = 171.6274
				xmax = 171.6574
				text = ""
			intervals [344]:
				xmin = 171.6574
				xmax = 171.8274
				text = "as"
			intervals [345]:
				xmin = 171.8274
				xmax = 171.9274
				text = "you"
			intervals [346]:
				xmin = 171.9274
				xmax = 172.0874
				text = "say"
			intervals [347]:
				xmin = 172.0874
				xmax = 178.1739
				text = ""
			intervals [348]:
				xmin = 178.1739
				xmax = 178.5139
				text = "no"
			intervals [349]:
				xmin = 178.5139
				xmax = 178.5539
				text = ""
			intervals [350]:
				xmin = 178.5539
				xmax = 178.6839
				text = "that"
			intervals [351]:
				xmin = 178.6839
				xmax = 178.9939
				text = "s"
			intervals [352]:
				xmin = 178.9939
				xmax = 179.1339
				text = ""
			intervals [353]:
				xmin = 179.1339
				xmax = 179.2539
				text = "the"
			intervals [354]:
				xmin = 179.2539
				xmax = 179.4339
				text = "only"
			intervals [355]:
				xmin = 179.4339
				xmax = 179.6739
				text = "two"
			intervals [356]:
				xmin = 179.6739
				xmax = 185.6531
				text = ""
			intervals [357]:
				xmin = 185.6531
				xmax = 185.9631
				text = "mm"
			intervals [358]:
				xmin = 185.9631
				xmax = 190.6546
				text = ""
			intervals [359]:
				xmin = 190.6546
				xmax = 191.1446
				text = "uh"
			intervals [360]:
				xmin = 191.1446
				xmax = 191.8309
				text = ""
			intervals [361]:
				xmin = 191.8309
				xmax = 192.0909
				text = "right"
			intervals [362]:
				xmin = 192.0909
				xmax = 192.4009
				text = "now"
			intervals [363]:
				xmin = 192.4009
				xmax = 192.4809
				text = "i"
			intervals [364]:
				xmin = 192.4809
				xmax = 192.6909
				text = "like"
			intervals [365]:
				xmin = 192.6909
				xmax = 192.7709
				text = "the"
			intervals [366]:
				xmin = 192.7709
				xmax = 193.3909
				text = "outcasts"
			intervals [367]:
				xmin = 193.3909
				xmax = 197.437
				text = ""
			intervals [368]:
				xmin = 197.437
				xmax = 197.947
				text = "uh"
			intervals [369]:
				xmin = 197.947
				xmax = 201.7721
				text = ""
			intervals [370]:
				xmin = 201.7721
				xmax = 202.2021
				text = "well"
			intervals [371]:
				xmin = 202.2021
				xmax = 202.4021
				text = "i"
			intervals [372]:
				xmin = 202.4021
				xmax = 202.4721
				text = ""
			intervals [373]:
				xmin = 202.4721
				xmax = 202.6021
				text = "i"
			intervals [374]:
				xmin = 202.6021
				xmax = 202.8321
				text = "just"
			intervals [375]:
				xmin = 202.8321
				xmax = 203.0021
				text = "like"
			intervals [376]:
				xmin = 203.0021
				xmax = 203.0821
				text = "the"
			intervals [377]:
				xmin = 203.0821
				xmax = 203.1921
				text = "way"
			intervals [378]:
				xmin = 203.1921
				xmax = 203.3021
				text = "the"
			intervals [379]:
				xmin = 203.3021
				xmax = 203.5821
				text = "story"
			intervals [380]:
				xmin = 203.5821
				xmax = 203.6621
				text = "s"
			intervals [381]:
				xmin = 203.6621
				xmax = 204.1021
				text = "based"
			intervals [382]:
				xmin = 204.1021
				xmax = 205.7277
				text = ""
			intervals [383]:
				xmin = 205.7277
				xmax = 205.9677
				text = "this"
			intervals [384]:
				xmin = 205.9677
				xmax = 206.2177
				text = "one"
			intervals [385]:
				xmin = 206.2177
				xmax = 206.6077
				text = "uh"
			intervals [386]:
				xmin = 206.6077
				xmax = 208.7928
				text = ""
			intervals [387]:
				xmin = 208.7928
				xmax = 209.1928
				text = "about"
			intervals [388]:
				xmin = 209.1928
				xmax = 209.2728
				text = ""
			intervals [389]:
				xmin = 209.2728
				xmax = 209.4528
				text = "the"
			intervals [390]:
				xmin = 209.4528
				xmax = 209.7128
				text = "um"
			intervals [391]:
				xmin = 209.7128
				xmax = 211.4355
				text = ""
			intervals [392]:
				xmin = 211.4355
				xmax = 211.6755
				text = "well"
			intervals [393]:
				xmin = 211.6755
				xmax = 211.7355
				text = "it"
			intervals [394]:
				xmin = 211.7355
				xmax = 211.8155
				text = "s"
			intervals [395]:
				xmin = 211.8155
				xmax = 211.9755
				text = "the"
			intervals [396]:
				xmin = 211.9755
				xmax = 212.2255
				text = "uh"
			intervals [397]:
				xmin = 212.2255
				xmax = 212.5981
				text = ""
			intervals [398]:
				xmin = 212.5981
				xmax = 212.8481
				text = "black"
			intervals [399]:
				xmin = 212.8481
				xmax = 213.2681
				text = "fella"
			intervals [400]:
				xmin = 213.2681
				xmax = 213.4281
				text = "and"
			intervals [401]:
				xmin = 213.4281
				xmax = 213.5881
				text = "white"
			intervals [402]:
				xmin = 213.5881
				xmax = 213.8581
				text = "fella"
			intervals [403]:
				xmin = 213.8581
				xmax = 215.1145
				text = ""
			intervals [404]:
				xmin = 215.1145
				xmax = 215.5545
				text = "and"
			intervals [405]:
				xmin = 215.5545
				xmax = 215.7545
				text = "they"
			intervals [406]:
				xmin = 215.7545
				xmax = 215.7845
				text = "are"
			intervals [407]:
				xmin = 215.7845
				xmax = 216.4545
				text = "always"
			intervals [408]:
				xmin = 216.4545
				xmax = 216.8036
				text = ""
			intervals [409]:
				xmin = 216.8036
				xmax = 217.1936
				text = "against"
			intervals [410]:
				xmin = 217.1936
				xmax = 217.3936
				text = "each"
			intervals [411]:
				xmin = 217.3936
				xmax = 217.5936
				text = "other"
			intervals [412]:
				xmin = 217.5936
				xmax = 217.7236
				text = "but"
			intervals [413]:
				xmin = 217.7236
				xmax = 217.9036
				text = "help"
			intervals [414]:
				xmin = 217.9036
				xmax = 218.0436
				text = "each"
			intervals [415]:
				xmin = 218.0436
				xmax = 218.2836
				text = "other"
			intervals [416]:
				xmin = 218.2836
				xmax = 218.4436
				text = "out"
			intervals [417]:
				xmin = 218.4436
				xmax = 218.6336
				text = "all"
			intervals [418]:
				xmin = 218.6336
				xmax = 218.6936
				text = "the"
			intervals [419]:
				xmin = 218.6936
				xmax = 219.0336
				text = "time"
			intervals [420]:
				xmin = 219.0336
				xmax = 219.4082
				text = ""
			intervals [421]:
				xmin = 219.4082
				xmax = 220.4982
				text = "<unk>"
			intervals [422]:
				xmin = 220.4982
				xmax = 220.5651
				text = ""
			intervals [423]:
				xmin = 220.5651
				xmax = 220.6351
				text = "and"
			intervals [424]:
				xmin = 220.6351
				xmax = 220.7751
				text = "that"
			intervals [425]:
				xmin = 220.7751
				xmax = 220.8051
				text = "s"
			intervals [426]:
				xmin = 220.8051
				xmax = 221.0151
				text = "how"
			intervals [427]:
				xmin = 221.0151
				xmax = 221.1251
				text = "th-"
			intervals [428]:
				xmin = 221.1251
				xmax = 221.1551
				text = ""
			intervals [429]:
				xmin = 221.1551
				xmax = 221.3451
				text = "each"
			intervals [430]:
				xmin = 221.3451
				xmax = 221.6851
				text = "story"
			intervals [431]:
				xmin = 221.6851
				xmax = 221.7751
				text = "is"
			intervals [432]:
				xmin = 221.7751
				xmax = 222.1551
				text = "based"
			intervals [433]:
				xmin = 222.1551
				xmax = 222.3951
				text = "on"
			intervals [434]:
				xmin = 222.3951
				xmax = 222.6835
				text = ""
			intervals [435]:
				xmin = 222.6835
				xmax = 222.7935
				text = "th-"
			intervals [436]:
				xmin = 222.7935
				xmax = 222.8948
				text = ""
			intervals [437]:
				xmin = 222.8948
				xmax = 223.0548
				text = "one"
			intervals [438]:
				xmin = 223.0548
				xmax = 223.1348
				text = "of"
			intervals [439]:
				xmin = 223.1348
				xmax = 223.1948
				text = "'em"
			intervals [440]:
				xmin = 223.1948
				xmax = 223.3448
				text = "get"
			intervals [441]:
				xmin = 223.3448
				xmax = 223.4148
				text = "in"
			intervals [442]:
				xmin = 223.4148
				xmax = 223.7648
				text = "trouble"
			intervals [443]:
				xmin = 223.7648
				xmax = 223.9548
				text = "and"
			intervals [444]:
				xmin = 223.9548
				xmax = 224.1048
				text = "the"
			intervals [445]:
				xmin = 224.1048
				xmax = 224.2748
				text = "other"
			intervals [446]:
				xmin = 224.2748
				xmax = 224.4248
				text = "one"
			intervals [447]:
				xmin = 224.4248
				xmax = 224.6448
				text = "goes"
			intervals [448]:
				xmin = 224.6448
				xmax = 224.9948
				text = "after"
			intervals [449]:
				xmin = 224.9948
				xmax = 225.0748
				text = "him"
			intervals [450]:
				xmin = 225.0748
				xmax = 225.7226
				text = ""
			intervals [451]:
				xmin = 225.7226
				xmax = 225.8926
				text = "they're"
			intervals [452]:
				xmin = 225.8926
				xmax = 226.1326
				text = "bounty"
			intervals [453]:
				xmin = 226.1326
				xmax = 226.5326
				text = "hunters"
			intervals [454]:
				xmin = 226.5326
				xmax = 234.8053
				text = ""
			intervals [455]:
				xmin = 234.8053
				xmax = 235.5553
				text = "no"
			intervals [456]:
				xmin = 235.5553
				xmax = 235.6553
				text = "i"
			intervals [457]:
				xmin = 235.6553
				xmax = 236.0053
				text = "couldn't"
			intervals [458]:
				xmin = 236.0053
				xmax = 236.3653
				text = "say"
			intervals [459]:
				xmin = 236.3653
				xmax = 237.3024
				text = ""
			intervals [460]:
				xmin = 237.3024
				xmax = 237.3924
				text = "it"
			intervals [461]:
				xmin = 237.3924
				xmax = 237.4624
				text = "s"
			intervals [462]:
				xmin = 237.4624
				xmax = 237.5824
				text = "been"
			intervals [463]:
				xmin = 237.5824
				xmax = 238.3324
				text = "discontinued"
			intervals [464]:
				xmin = 238.3324
				xmax = 238.4024
				text = "you"
			intervals [465]:
				xmin = 238.4024
				xmax = 238.5324
				text = "see"
			intervals [466]:
				xmin = 238.5324
				xmax = 238.8724
				text = "<unk>"
			intervals [467]:
				xmin = 238.8724
				xmax = 240.9894
				text = ""
			intervals [468]:
				xmin = 240.9894
				xmax = 241.4694
				text = "yeah"
			intervals [469]:
				xmin = 241.4694
				xmax = 251.4751
				text = ""
			intervals [470]:
				xmin = 251.4751
				xmax = 251.7851
				text = "no"
			intervals [471]:
				xmin = 251.7851
				xmax = 251.8851
				text = "i"
			intervals [472]:
				xmin = 251.8851
				xmax = 252.1151
				text = "don't"
			intervals [473]:
				xmin = 252.1151
				xmax = 252.5251
				text = "recall"
			intervals [474]:
				xmin = 252.5251
				xmax = 252.6451
				text = "that"
			intervals [475]:
				xmin = 252.6451
				xmax = 252.7451
				text = ""
			intervals [476]:
				xmin = 252.7451
				xmax = 252.9251
				text = "one"
			intervals [477]:
				xmin = 252.9251
				xmax = 255.6605
				text = ""
			intervals [478]:
				xmin = 255.6605
				xmax = 255.7205
				text = "uh"
			intervals [479]:
				xmin = 255.7205
				xmax = 256.0805
				text = "mission"
			intervals [480]:
				xmin = 256.0805
				xmax = 256.8605
				text = "impossible"
			intervals [481]:
				xmin = 256.8605
				xmax = 256.9751
				text = ""
			intervals [482]:
				xmin = 256.9751
				xmax = 257.2051
				text = "when"
			intervals [483]:
				xmin = 257.2051
				xmax = 257.2951
				text = "i"
			intervals [484]:
				xmin = 257.2951
				xmax = 257.3851
				text = "get"
			intervals [485]:
				xmin = 257.3851
				xmax = 257.4351
				text = "a"
			intervals [486]:
				xmin = 257.4351
				xmax = 257.7051
				text = "chance"
			intervals [487]:
				xmin = 257.7051
				xmax = 257.8351
				text = "to"
			intervals [488]:
				xmin = 257.8351
				xmax = 258.0051
				text = "see"
			intervals [489]:
				xmin = 258.0051
				xmax = 258.2551
				text = "that"
			intervals [490]:
				xmin = 258.2551
				xmax = 261.8928
				text = ""
			intervals [491]:
				xmin = 261.8928
				xmax = 262.3528
				text = "mm"
			intervals [492]:
				xmin = 262.3528
				xmax = 266.7503
				text = ""
			intervals [493]:
				xmin = 266.7503
				xmax = 266.8703
				text = "it"
			intervals [494]:
				xmin = 266.8703
				xmax = 266.9003
				text = ""
			intervals [495]:
				xmin = 266.9003
				xmax = 267.1503
				text = "<unk>"
			intervals [496]:
				xmin = 267.1503
				xmax = 267.2803
				text = "up"
			intervals [497]:
				xmin = 267.2803
				xmax = 267.6226
				text = ""
			intervals [498]:
				xmin = 267.6226
				xmax = 267.9326
				text = "when"
			intervals [499]:
				xmin = 267.9326
				xmax = 268.2526
				text = "um"
			intervals [500]:
				xmin = 268.2526
				xmax = 268.8012
				text = ""
			intervals [501]:
				xmin = 268.8012
				xmax = 268.9812
				text = "they"
			intervals [502]:
				xmin = 268.9812
				xmax = 269.1012
				text = "were"
			intervals [503]:
				xmin = 269.1012
				xmax = 269.3112
				text = "going"
			intervals [504]:
				xmin = 269.3112
				xmax = 269.3812
				text = "to"
			intervals [505]:
				xmin = 269.3812
				xmax = 269.5512
				text = "this"
			intervals [506]:
				xmin = 269.5512
				xmax = 269.8312
				text = "foreign"
			intervals [507]:
				xmin = 269.8312
				xmax = 270.3312
				text = "country"
			intervals [508]:
				xmin = 270.3312
				xmax = 271.6702
				text = ""
			intervals [509]:
				xmin = 271.6702
				xmax = 271.8602
				text = "and"
			intervals [510]:
				xmin = 271.8602
				xmax = 271.9902
				text = "they"
			intervals [511]:
				xmin = 271.9902
				xmax = 272.1102
				text = "were"
			intervals [512]:
				xmin = 272.1102
				xmax = 272.4302
				text = "trying"
			intervals [513]:
				xmin = 272.4302
				xmax = 272.5402
				text = "to"
			intervals [514]:
				xmin = 272.5402
				xmax = 272.8902
				text = "uh"
			intervals [515]:
				xmin = 272.8902
				xmax = 273.1369
				text = ""
			intervals [516]:
				xmin = 273.1369
				xmax = 273.1969
				text = "uh"
			intervals [517]:
				xmin = 273.1969
				xmax = 273.6469
				text = "liberate"
			intervals [518]:
				xmin = 273.6469
				xmax = 274.6752
				text = ""
			intervals [519]:
				xmin = 274.6752
				xmax = 274.8052
				text = "i"
			intervals [520]:
				xmin = 274.8052
				xmax = 274.9952
				text = "think"
			intervals [521]:
				xmin = 274.9952
				xmax = 275.1552
				text = "this"
			intervals [522]:
				xmin = 275.1552
				xmax = 275.4652
				text = "w"
			intervals [523]:
				xmin = 275.4652
				xmax = 275.7552
				text = "wa-"
			intervals [524]:
				xmin = 275.7552
				xmax = 275.7852
				text = ""
			intervals [525]:
				xmin = 275.7852
				xmax = 275.9652
				text = "a"
			intervals [526]:
				xmin = 275.9652
				xmax = 276.5252
				text = "prince"
			intervals [527]:
				xmin = 276.5252
				xmax = 276.7558
				text = ""
			intervals [528]:
				xmin = 276.7558
				xmax = 276.9158
				text = "if"
			intervals [529]:
				xmin = 276.9158
				xmax = 277.0958
				text = "i'm"
			intervals [530]:
				xmin = 277.0958
				xmax = 277.1658
				text = ""
			intervals [531]:
				xmin = 277.1658
				xmax = 277.3558
				text = "not"
			intervals [532]:
				xmin = 277.3558
				xmax = 277.3858
				text = ""
			intervals [533]:
				xmin = 277.3858
				xmax = 278.2258
				text = "mistaken"
			intervals [534]:
				xmin = 278.2258
				xmax = 278.3558
				text = ""
			intervals [535]:
				xmin = 278.3558
				xmax = 278.8058
				text = "and"
			intervals [536]:
				xmin = 278.8058
				xmax = 282.0154
				text = ""
			intervals [537]:
				xmin = 282.0154
				xmax = 282.1654
				text = "they"
			intervals [538]:
				xmin = 282.1654
				xmax = 282.2954
				text = "had"
			intervals [539]:
				xmin = 282.2954
				xmax = 282.3854
				text = "to"
			intervals [540]:
				xmin = 282.3854
				xmax = 282.6054
				text = "go"
			intervals [541]:
				xmin = 282.6054
				xmax = 282.9154
				text = "over"
			intervals [542]:
				xmin = 282.9154
				xmax = 283.0254
				text = "a"
			intervals [543]:
				xmin = 283.0254
				xmax = 283.6554
				text = "wall"
			intervals [544]:
				xmin = 283.6554
				xmax = 284.2965
				text = ""
			intervals [545]:
				xmin = 284.2965
				xmax = 284.6165
				text = "climb"
			intervals [546]:
				xmin = 284.6165
				xmax = 284.6465
				text = "a"
			intervals [547]:
				xmin = 284.6465
				xmax = 285.1365
				text = "roof"
			intervals [548]:
				xmin = 285.1365
				xmax = 286.2572
				text = ""
			intervals [549]:
				xmin = 286.2572
				xmax = 286.4772
				text = "and"
			intervals [550]:
				xmin = 286.4772
				xmax = 286.6272
				text = "go"
			intervals [551]:
				xmin = 286.6272
				xmax = 287.0072
				text = "down"
			intervals [552]:
				xmin = 287.0072
				xmax = 287.1772
				text = "through"
			intervals [553]:
				xmin = 287.1772
				xmax = 287.2472
				text = "a"
			intervals [554]:
				xmin = 287.2472
				xmax = 287.3772
				text = ""
			intervals [555]:
				xmin = 287.3772
				xmax = 287.9372
				text = "um"
			intervals [556]:
				xmin = 287.9372
				xmax = 288.7238
				text = ""
			intervals [557]:
				xmin = 288.7238
				xmax = 289.0138
				text = "this"
			intervals [558]:
				xmin = 289.0138
				xmax = 289.0538
				text = ""
			intervals [559]:
				xmin = 289.0538
				xmax = 289.1738
				text = "the"
			intervals [560]:
				xmin = 289.1738
				xmax = 289.3738
				text = "uh"
			intervals [561]:
				xmin = 289.3738
				xmax = 290.3425
				text = ""
			intervals [562]:
				xmin = 290.3425
				xmax = 290.7225
				text = "ceiling"
			intervals [563]:
				xmin = 290.7225
				xmax = 294.0415
				text = ""
			intervals [564]:
				xmin = 294.0415
				xmax = 294.4615
				text = "and"
			intervals [565]:
				xmin = 294.4615
				xmax = 294.6515
				text = "uh"
			intervals [566]:
				xmin = 294.6515
				xmax = 301.436
				text = ""
			intervals [567]:
				xmin = 301.436
				xmax = 301.616
				text = "that"
			intervals [568]:
				xmin = 301.616
				xmax = 301.796
				text = "was"
			intervals [569]:
				xmin = 301.796
				xmax = 302.006
				text = "it"
			intervals [570]:
				xmin = 302.006
				xmax = 302.076
				text = ""
			intervals [571]:
				xmin = 302.076
				xmax = 302.356
				text = "really"
			intervals [572]:
				xmin = 302.356
				xmax = 302.526
				text = ""
			intervals [573]:
				xmin = 302.526
				xmax = 302.756
				text = "<unk>"
			intervals [574]:
				xmin = 302.756
				xmax = 302.856
				text = ""
			intervals [575]:
				xmin = 302.856
				xmax = 302.986
				text = "you"
			intervals [576]:
				xmin = 302.986
				xmax = 303.176
				text = "know"
			intervals [577]:
				xmin = 303.176
				xmax = 306.1737
				text = ""
			intervals [578]:
				xmin = 306.1737
				xmax = 306.5237
				text = "um"
			intervals [579]:
				xmin = 306.5237
				xmax = 309.4887
				text = ""
			intervals [580]:
				xmin = 309.4887
				xmax = 309.8487
				text = "they"
			intervals [581]:
				xmin = 309.8487
				xmax = 310.0387
				text = "had"
			intervals [582]:
				xmin = 310.0387
				xmax = 310.1387
				text = "a"
			intervals [583]:
				xmin = 310.1387
				xmax = 310.1687
				text = ""
			intervals [584]:
				xmin = 310.1687
				xmax = 310.2987
				text = "a"
			intervals [585]:
				xmin = 310.2987
				xmax = 310.5287
				text = "little"
			intervals [586]:
				xmin = 310.5287
				xmax = 310.8887
				text = "gun"
			intervals [587]:
				xmin = 310.8887
				xmax = 311.0087
				text = "that"
			intervals [588]:
				xmin = 311.0087
				xmax = 311.4987
				text = "shoots"
			intervals [589]:
				xmin = 311.4987
				xmax = 311.9978
				text = ""
			intervals [590]:
				xmin = 311.9978
				xmax = 312.4978
				text = "uh"
			intervals [591]:
				xmin = 312.4978
				xmax = 313.0103
				text = ""
			intervals [592]:
				xmin = 313.0103
				xmax = 313.1303
				text = "a"
			intervals [593]:
				xmin = 313.1303
				xmax = 313.5003
				text = "rope"
			intervals [594]:
				xmin = 313.5003
				xmax = 313.6506
				text = ""
			intervals [595]:
				xmin = 313.6506
				xmax = 314.3206
				text = "across"
			intervals [596]:
				xmin = 314.3206
				xmax = 314.9809
				text = ""
			intervals [597]:
				xmin = 314.9809
				xmax = 315.0109
				text = "a"
			intervals [598]:
				xmin = 315.0109
				xmax = 315.2609
				text = "w"
			intervals [599]:
				xmin = 315.2609
				xmax = 315.3209
				text = "you"
			intervals [600]:
				xmin = 315.3209
				xmax = 315.6609
				text = "know"
			intervals [601]:
				xmin = 315.6609
				xmax = 315.7309
				text = "a"
			intervals [602]:
				xmin = 315.7309
				xmax = 316.0409
				text = "certain"
			intervals [603]:
				xmin = 316.0409
				xmax = 316.2609
				text = "length"
			intervals [604]:
				xmin = 316.2609
				xmax = 316.3309
				text = "of"
			intervals [605]:
				xmin = 316.3309
				xmax = 316.8309
				text = "distance"
			intervals [606]:
				xmin = 316.8309
				xmax = 318.200
				text = ""
			intervals [607]:
				xmin = 318.200
				xmax = 318.600
				text = "and"
			intervals [608]:
				xmin = 318.600
				xmax = 318.730
				text = "they"
			intervals [609]:
				xmin = 318.730
				xmax = 318.980
				text = "have"
			intervals [610]:
				xmin = 318.980
				xmax = 319.180
				text = "uh"
			intervals [611]:
				xmin = 319.180
				xmax = 319.3707
				text = ""
			intervals [612]:
				xmin = 319.3707
				xmax = 319.5607
				text = "all"
			intervals [613]:
				xmin = 319.5607
				xmax = 319.8307
				text = "types"
			intervals [614]:
				xmin = 319.8307
				xmax = 320.0607
				text = "of"
			intervals [615]:
				xmin = 320.0607
				xmax = 320.4507
				text = "um"
			intervals [616]:
				xmin = 320.4507
				xmax = 320.5105
				text = ""
			intervals [617]:
				xmin = 320.5105
				xmax = 320.9805
				text = "electrical"
			intervals [618]:
				xmin = 320.9805
				xmax = 321.6673
				text = ""
			intervals [619]:
				xmin = 321.6673
				xmax = 321.7473
				text = "uh"
			intervals [620]:
				xmin = 321.7473
				xmax = 322.0873
				text = "plans"
			intervals [621]:
				xmin = 322.0873
				xmax = 322.2573
				text = "that"
			intervals [622]:
				xmin = 322.2573
				xmax = 322.3773
				text = "they"
			intervals [623]:
				xmin = 322.3773
				xmax = 322.7873
				text = "use"
			intervals [624]:
				xmin = 322.7873
				xmax = 323.4237
				text = ""
			intervals [625]:
				xmin = 323.4237
				xmax = 323.7737
				text = "make"
			intervals [626]:
				xmin = 323.7737
				xmax = 324.1037
				text = "ups"
			intervals [627]:
				xmin = 324.1037
				xmax = 330.3522
				text = ""
			intervals [628]:
				xmin = 330.3522
				xmax = 330.8422
				text = "yes"
			intervals [629]:
				xmin = 330.8422
				xmax = 332.0565
				text = ""
			intervals [630]:
				xmin = 332.0565
				xmax = 332.1565
				text = "it"
			intervals [631]:
				xmin = 332.1565
				xmax = 332.1965
				text = "s"
			intervals [632]:
				xmin = 332.1965
				xmax = 332.2565
				text = "a"
			intervals [633]:
				xmin = 332.2565
				xmax = 332.7665
				text = "collie"
			intervals [634]:
				xmin = 332.7665
				xmax = 333.175
				text = ""
			intervals [635]:
				xmin = 333.175
				xmax = 333.305
				text = "his"
			intervals [636]:
				xmin = 333.305
				xmax = 333.525
				text = "name"
			intervals [637]:
				xmin = 333.525
				xmax = 333.645
				text = "is"
			intervals [638]:
				xmin = 333.645
				xmax = 334.135
				text = "rex"
			intervals [639]:
				xmin = 334.135
				xmax = 337.5242
				text = ""
			intervals [640]:
				xmin = 337.5242
				xmax = 337.9842
				text = "no"
			intervals [641]:
				xmin = 337.9842
				xmax = 338.1842
				text = ""
			intervals [642]:
				xmin = 338.1842
				xmax = 338.3842
				text = "he"
			intervals [643]:
				xmin = 338.3842
				xmax = 338.5042
				text = "s"
			intervals [644]:
				xmin = 338.5042
				xmax = 338.7942
				text = "uh"
			intervals [645]:
				xmin = 338.7942
				xmax = 339.0142
				text = "about"
			intervals [646]:
				xmin = 339.0142
				xmax = 339.0742
				text = "a"
			intervals [647]:
				xmin = 339.0742
				xmax = 339.2342
				text = "year"
			intervals [648]:
				xmin = 339.2342
				xmax = 339.6142
				text = "old"
			intervals [649]:
				xmin = 339.6142
				xmax = 340.6816
				text = ""
			intervals [650]:
				xmin = 340.6816
				xmax = 340.8316
				text = "i"
			intervals [651]:
				xmin = 340.8316
				xmax = 341.0516
				text = "bought"
			intervals [652]:
				xmin = 341.0516
				xmax = 341.1216
				text = "him"
			intervals [653]:
				xmin = 341.1216
				xmax = 341.1916
				text = "in"
			intervals [654]:
				xmin = 341.1916
				xmax = 341.2916
				text = "new"
			intervals [655]:
				xmin = 341.2916
				xmax = 341.7716
				text = "york"
			intervals [656]:
				xmin = 341.7716
				xmax = 342.6059
				text = ""
			intervals [657]:
				xmin = 342.6059
				xmax = 342.7759
				text = "i"
			intervals [658]:
				xmin = 342.7759
				xmax = 342.9459
				text = "have"
			intervals [659]:
				xmin = 342.9459
				xmax = 343.3859
				text = "him"
			intervals [660]:
				xmin = 343.3859
				xmax = 343.6984
				text = ""
			intervals [661]:
				xmin = 343.6984
				xmax = 344.0784
				text = "registered"
			intervals [662]:
				xmin = 344.0784
				xmax = 344.1649
				text = ""
			intervals [663]:
				xmin = 344.1649
				xmax = 344.3549
				text = "at"
			intervals [664]:
				xmin = 344.3549
				xmax = 344.4249
				text = ""
			intervals [665]:
				xmin = 344.4249
				xmax = 344.6449
				text = "the"
			intervals [666]:
				xmin = 344.6449
				xmax = 344.8549
				text = "uh"
			intervals [667]:
				xmin = 344.8549
				xmax = 344.9249
				text = ""
			intervals [668]:
				xmin = 344.9249
				xmax = 345.2549
				text = "american"
			intervals [669]:
				xmin = 345.2549
				xmax = 345.5349
				text = "kennel"
			intervals [670]:
				xmin = 345.5349
				xmax = 345.7349
				text = "club"
			intervals [671]:
				xmin = 345.7349
				xmax = 348.1721
				text = ""
			intervals [672]:
				xmin = 348.1721
				xmax = 348.5821
				text = "mm-hm"
			intervals [673]:
				xmin = 348.5821
				xmax = 352.3137
				text = ""
			intervals [674]:
				xmin = 352.3137
				xmax = 352.5937
				text = "nah"
			intervals [675]:
				xmin = 352.5937
				xmax = 352.6637
				text = ""
			intervals [676]:
				xmin = 352.6637
				xmax = 352.9337
				text = "ju-"
			intervals [677]:
				xmin = 352.9337
				xmax = 353.1137
				text = "lay"
			intervals [678]:
				xmin = 353.1137
				xmax = 353.3937
				text = "down"
			intervals [679]:
				xmin = 353.3937
				xmax = 353.5537
				text = "and"
			intervals [680]:
				xmin = 353.5537
				xmax = 354.9037
				text = "<unk>"
			intervals [681]:
				xmin = 354.9037
				xmax = 355.1214
				text = ""
			intervals [682]:
				xmin = 355.1214
				xmax = 355.2014
				text = "s"
			intervals [683]:
				xmin = 355.2014
				xmax = 355.5114
				text = "sit"
			intervals [684]:
				xmin = 355.5114
				xmax = 355.7014
				text = "up"
			intervals [685]:
				xmin = 355.7014
				xmax = 355.8314
				text = "that"
			intervals [686]:
				xmin = 355.8314
				xmax = 355.9814
				text = "s"
			intervals [687]:
				xmin = 355.9814
				xmax = 356.2814
				text = "about"
			intervals [688]:
				xmin = 356.2814
				xmax = 356.5014
				text = "it"
			intervals [689]:
				xmin = 356.5014
				xmax = 359.9918
				text = ""
			intervals [690]:
				xmin = 359.9918
				xmax = 360.2218
				text = "uh"
			intervals [691]:
				xmin = 360.2218
				xmax = 360.6118
				text = "no"
			intervals [692]:
				xmin = 360.6118
				xmax = 361.1744
				text = ""
			intervals [693]:
				xmin = 361.1744
				xmax = 361.2744
				text = "i"
			intervals [694]:
				xmin = 361.2744
				xmax = 361.4144
				text = "didn't"
			intervals [695]:
				xmin = 361.4144
				xmax = 361.5544
				text = "live"
			intervals [696]:
				xmin = 361.5544
				xmax = 361.6244
				text = "in"
			intervals [697]:
				xmin = 361.6244
				xmax = 361.6544
				text = "a"
			intervals [698]:
				xmin = 361.6544
				xmax = 361.9344
				text = "neighborhood"
			intervals [699]:
				xmin = 361.9344
				xmax = 362.0544
				text = "where"
			intervals [700]:
				xmin = 362.0544
				xmax = 362.1244
				text = "i"
			intervals [701]:
				xmin = 362.1244
				xmax = 362.2444
				text = "could"
			intervals [702]:
				xmin = 362.2444
				xmax = 362.4744
				text = "have"
			intervals [703]:
				xmin = 362.4744
				xmax = 362.6444
				text = "one"
			intervals [704]:
				xmin = 362.6444
				xmax = 370.7756
				text = ""
			intervals [705]:
				xmin = 370.7756
				xmax = 371.2256
				text = "commercial"
			intervals [706]:
				xmin = 371.2256
				xmax = 371.4356
				text = "art"
			intervals [707]:
				xmin = 371.4356
				xmax = 375.0271
				text = ""
			intervals [708]:
				xmin = 375.0271
				xmax = 375.2571
				text = "uh"
			intervals [709]:
				xmin = 375.2571
				xmax = 375.5771
				text = "well"
			intervals [710]:
				xmin = 375.5771
				xmax = 375.6771
				text = "i"
			intervals [711]:
				xmin = 375.6771
				xmax = 375.8771
				text = "had"
			intervals [712]:
				xmin = 375.8771
				xmax = 375.9371
				text = "an"
			intervals [713]:
				xmin = 375.9371
				xmax = 376.3671
				text = "opportunity"
			intervals [714]:
				xmin = 376.3671
				xmax = 376.4471
				text = "to"
			intervals [715]:
				xmin = 376.4471
				xmax = 376.5271
				text = "go"
			intervals [716]:
				xmin = 376.5271
				xmax = 376.6171
				text = "to"
			intervals [717]:
				xmin = 376.6171
				xmax = 376.9371
				text = "school"
			intervals [718]:
				xmin = 376.9371
				xmax = 377.1571
				text = "for"
			intervals [719]:
				xmin = 377.1571
				xmax = 377.2571
				text = "it"
			intervals [720]:
				xmin = 377.2571
				xmax = 378.6464
				text = ""
			intervals [721]:
				xmin = 378.6464
				xmax = 378.8364
				text = "but"
			intervals [722]:
				xmin = 378.8364
				xmax = 379.1164
				text = "i"
			intervals [723]:
				xmin = 379.1164
				xmax = 379.2887
				text = ""
			intervals [724]:
				xmin = 379.2887
				xmax = 379.5187
				text = "gave"
			intervals [725]:
				xmin = 379.5187
				xmax = 379.7687
				text = "that"
			intervals [726]:
				xmin = 379.7687
				xmax = 379.9787
				text = "up"
			intervals [727]:
				xmin = 379.9787
				xmax = 381.0972
				text = ""
			intervals [728]:
				xmin = 381.0972
				xmax = 381.3072
				text = "went"
			intervals [729]:
				xmin = 381.3072
				xmax = 381.4372
				text = "to"
			intervals [730]:
				xmin = 381.4372
				xmax = 382.1572
				text = "refrigeration"
			intervals [731]:
				xmin = 382.1572
				xmax = 382.3816
				text = ""
			intervals [732]:
				xmin = 382.3816
				xmax = 382.4616
				text = "and"
			intervals [733]:
				xmin = 382.4616
				xmax = 382.5616
				text = "air"
			intervals [734]:
				xmin = 382.5616
				xmax = 383.1016
				text = "conditioning"
			intervals [735]:
				xmin = 383.1016
				xmax = 385.7047
				text = ""
			intervals [736]:
				xmin = 385.7047
				xmax = 386.2547
				text = "yes"
			intervals [737]:
				xmin = 386.2547
				xmax = 395.5681
				text = ""
			intervals [738]:
				xmin = 395.5681
				xmax = 395.8081
				text = "uh"
			intervals [739]:
				xmin = 395.8081
				xmax = 396.0481
				text = "all"
			intervals [740]:
				xmin = 396.0481
				xmax = 396.1281
				text = "i"
			intervals [741]:
				xmin = 396.1281
				xmax = 396.2381
				text = "can"
			intervals [742]:
				xmin = 396.2381
				xmax = 396.6481
				text = "remember"
			intervals [743]:
				xmin = 396.6481
				xmax = 396.7381
				text = "is"
			intervals [744]:
				xmin = 396.7381
				xmax = 396.8281
				text = "the"
			intervals [745]:
				xmin = 396.8281
				xmax = 397.1681
				text = "regular"
			intervals [746]:
				xmin = 397.1681
				xmax = 397.6381
				text = "courses"
			intervals [747]:
				xmin = 397.6381
				xmax = 397.7281
				text = "that"
			intervals [748]:
				xmin = 397.7281
				xmax = 397.8181
				text = "they"
			intervals [749]:
				xmin = 397.8181
				xmax = 397.9381
				text = "would"
			intervals [750]:
				xmin = 397.9381
				xmax = 398.2881
				text = "have"
			intervals [751]:
				xmin = 398.2881
				xmax = 398.3788
				text = ""
			intervals [752]:
				xmin = 398.3788
				xmax = 398.4988
				text = "you"
			intervals [753]:
				xmin = 398.4988
				xmax = 398.5788
				text = "know"
			intervals [754]:
				xmin = 398.5788
				xmax = 398.9988
				text = "uh"
			intervals [755]:
				xmin = 398.9988
				xmax = 400.510
				text = ""
			intervals [756]:
				xmin = 400.510
				xmax = 400.910
				text = "reading"
			intervals [757]:
				xmin = 400.910
				xmax = 401.000
				text = "and"
			intervals [758]:
				xmin = 401.000
				xmax = 401.360
				text = "writing"
			intervals [759]:
				xmin = 401.360
				xmax = 401.600
				text = "and"
			intervals [760]:
				xmin = 401.600
				xmax = 402.1022
				text = ""
			intervals [761]:
				xmin = 402.1022
				xmax = 402.6422
				text = "arithmetic"
			intervals [762]:
				xmin = 402.6422
				xmax = 402.8822
				text = "<unk>"
			intervals [763]:
				xmin = 402.8822
				xmax = 402.9622
				text = "you"
			intervals [764]:
				xmin = 402.9622
				xmax = 403.0322
				text = "know"
			intervals [765]:
				xmin = 403.0322
				xmax = 404.8134
				text = ""
			intervals [766]:
				xmin = 404.8134
				xmax = 405.0534
				text = "going"
			intervals [767]:
				xmin = 405.0534
				xmax = 405.1334
				text = "to"
			intervals [768]:
				xmin = 405.1334
				xmax = 405.3334
				text = "high"
			intervals [769]:
				xmin = 405.3334
				xmax = 405.5534
				text = "school"
			intervals [770]:
				xmin = 405.5534
				xmax = 405.6634
				text = "well"
			intervals [771]:
				xmin = 405.6634
				xmax = 405.8134
				text = "i"
			intervals [772]:
				xmin = 405.8134
				xmax = 405.8434
				text = ""
			intervals [773]:
				xmin = 405.8434
				xmax = 405.9634
				text = "uh"
			intervals [774]:
				xmin = 405.9634
				xmax = 406.213
				text = ""
			intervals [775]:
				xmin = 406.213
				xmax = 406.303
				text = "was"
			intervals [776]:
				xmin = 406.303
				xmax = 406.443
				text = "on"
			intervals [777]:
				xmin = 406.443
				xmax = 406.523
				text = "the"
			intervals [778]:
				xmin = 406.523
				xmax = 406.813
				text = "drill"
			intervals [779]:
				xmin = 406.813
				xmax = 407.153
				text = "team"
			intervals [780]:
				xmin = 407.153
				xmax = 408.0626
				text = ""
			intervals [781]:
				xmin = 408.0626
				xmax = 408.2426
				text = "and"
			intervals [782]:
				xmin = 408.2426
				xmax = 408.6626
				text = "swam"
			intervals [783]:
				xmin = 408.6626
				xmax = 413.5683
				text = ""
			intervals [784]:
				xmin = 413.5683
				xmax = 413.8883
				text = "right"
			intervals [785]:
				xmin = 413.8883
				xmax = 416.1751
				text = ""
			intervals [786]:
				xmin = 416.1751
				xmax = 416.2051
				text = "oh"
			intervals [787]:
				xmin = 416.2051
				xmax = 416.3651
				text = "yeah"
			intervals [788]:
				xmin = 416.3651
				xmax = 416.4351
				text = ""
			intervals [789]:
				xmin = 416.4351
				xmax = 417.3851
				text = "<unk>"
			intervals [790]:
				xmin = 417.3851
				xmax = 419.1503
				text = ""
			intervals [791]:
				xmin = 419.1503
				xmax = 419.5003
				text = "no"
			intervals [792]:
				xmin = 419.5003
				xmax = 419.5603
				text = ""
			intervals [793]:
				xmin = 419.5603
				xmax = 419.8903
				text = "<unk>"
			intervals [794]:
				xmin = 419.8903
				xmax = 421.4548
				text = ""
			intervals [795]:
				xmin = 421.4548
				xmax = 421.8648
				text = "yes"
			intervals [796]:
				xmin = 421.8648
				xmax = 421.9448
				text = "we"
			intervals [797]:
				xmin = 421.9448
				xmax = 422.1648
				text = "did"
			intervals [798]:
				xmin = 422.1648
				xmax = 422.9815
				text = ""
			intervals [799]:
				xmin = 422.9815
				xmax = 423.1015
				text = "but"
			intervals [800]:
				xmin = 423.1015
				xmax = 423.1815
				text = "it"
			intervals [801]:
				xmin = 423.1815
				xmax = 423.4115
				text = "was"
			intervals [802]:
				xmin = 423.4115
				xmax = 423.7515
				text = "uh"
			intervals [803]:
				xmin = 423.7515
				xmax = 423.8223
				text = ""
			intervals [804]:
				xmin = 423.8223
				xmax = 424.1323
				text = "like"
			intervals [805]:
				xmin = 424.1323
				xmax = 424.2221
				text = ""
			intervals [806]:
				xmin = 424.2221
				xmax = 424.3421
				text = "it"
			intervals [807]:
				xmin = 424.3421
				xmax = 424.4721
				text = "was"
			intervals [808]:
				xmin = 424.4721
				xmax = 424.9721
				text = "segregated"
			intervals [809]:
				xmin = 424.9721
				xmax = 425.4121
				text = "schools"
			intervals [810]:
				xmin = 425.4121
				xmax = 425.5021
				text = "at"
			intervals [811]:
				xmin = 425.5021
				xmax = 425.5721
				text = "the"
			intervals [812]:
				xmin = 425.5721
				xmax = 425.9221
				text = "time"
			intervals [813]:
				xmin = 425.9221
				xmax = 426.5967
				text = ""
			intervals [814]:
				xmin = 426.5967
				xmax = 426.6667
				text = "it"
			intervals [815]:
				xmin = 426.6667
				xmax = 426.7867
				text = "was"
			intervals [816]:
				xmin = 426.7867
				xmax = 427.0267
				text = "just"
			intervals [817]:
				xmin = 427.0267
				xmax = 427.1567
				text = "the"
			intervals [818]:
				xmin = 427.1567
				xmax = 427.3467
				text = "uh"
			intervals [819]:
				xmin = 427.3467
				xmax = 427.5015
				text = ""
			intervals [820]:
				xmin = 427.5015
				xmax = 427.7515
				text = "black"
			intervals [821]:
				xmin = 427.7515
				xmax = 428.2015
				text = "schools"
			intervals [822]:
				xmin = 428.2015
				xmax = 428.7377
				text = ""
			intervals [823]:
				xmin = 428.7377
				xmax = 429.1777
				text = "competing"
			intervals [824]:
				xmin = 429.1777
				xmax = 431.5743
				text = ""
			intervals [825]:
				xmin = 431.5743
				xmax = 431.8443
				text = "no"
			intervals [826]:
				xmin = 431.8443
				xmax = 431.9743
				text = "we"
			intervals [827]:
				xmin = 431.9743
				xmax = 432.2043
				text = "never"
			intervals [828]:
				xmin = 432.2043
				xmax = 432.3943
				text = "did"
			intervals [829]:
				xmin = 432.3943
				xmax = 432.6171
				text = ""
			intervals [830]:
				xmin = 432.6171
				xmax = 432.9271
				text = "<unk>"
			intervals [831]:
				xmin = 432.9271
				xmax = 433.7693
				text = ""
			intervals [832]:
				xmin = 433.7693
				xmax = 434.3793
				text = "<unk>"
			intervals [833]:
				xmin = 434.3793
				xmax = 436.2557
				text = ""
			intervals [834]:
				xmin = 436.2557
				xmax = 436.6257
				text = "<unk>"
			intervals [835]:
				xmin = 436.6257
				xmax = 437.1157
				text = "yeah"
			intervals [836]:
				xmin = 437.1157
				xmax = 437.3657
				text = "that"
			intervals [837]:
				xmin = 437.3657
				xmax = 437.5257
				text = "s"
			intervals [838]:
				xmin = 437.5257
				xmax = 437.8757
				text = "alright"
			intervals [839]:
				xmin = 437.8757
				xmax = 437.9657
				text = "that"
			intervals [840]:
				xmin = 437.9657
				xmax = 438.1157
				text = "s"
			intervals [841]:
				xmin = 438.1157
				xmax = 438.2157
				text = "what"
			intervals [842]:
				xmin = 438.2157
				xmax = 438.3457
				text = "i"
			intervals [843]:
				xmin = 438.3457
				xmax = 438.5857
				text = "did"
			intervals [844]:
				xmin = 438.5857
				xmax = 438.9357
				text = "that"
			intervals [845]:
				xmin = 438.9357
				xmax = 439.0057
				text = "s"
			intervals [846]:
				xmin = 439.0057
				xmax = 439.1557
				text = "what"
			intervals [847]:
				xmin = 439.1557
				xmax = 439.3357
				text = "we"
			intervals [848]:
				xmin = 439.3357
				xmax = 439.6357
				text = "did"
			intervals [849]:
				xmin = 439.6357
				xmax = 439.7657
				text = "too"
			intervals [850]:
				xmin = 439.7657
				xmax = 440.5757
				text = "<unk>"
			intervals [851]:
				xmin = 440.5757
				xmax = 441.2536
				text = ""
			intervals [852]:
				xmin = 441.2536
				xmax = 441.4136
				text = "we"
			intervals [853]:
				xmin = 441.4136
				xmax = 441.5536
				text = "had"
			intervals [854]:
				xmin = 441.5536
				xmax = 441.6336
				text = "the"
			intervals [855]:
				xmin = 441.6336
				xmax = 441.8436
				text = "best"
			intervals [856]:
				xmin = 441.8436
				xmax = 442.1336
				text = "swimming"
			intervals [857]:
				xmin = 442.1336
				xmax = 442.3636
				text = "team"
			intervals [858]:
				xmin = 442.3636
				xmax = 442.4936
				text = "for"
			intervals [859]:
				xmin = 442.4936
				xmax = 442.7436
				text = "about"
			intervals [860]:
				xmin = 442.7436
				xmax = 442.8359
				text = ""
			intervals [861]:
				xmin = 442.8359
				xmax = 443.0259
				text = "eight"
			intervals [862]:
				xmin = 443.0259
				xmax = 443.3659
				text = "years"
			intervals [863]:
				xmin = 443.3659
				xmax = 443.6359
				text = "though"
			intervals [864]:
				xmin = 443.6359
				xmax = 447.2259
				text = ""
			intervals [865]:
				xmin = 447.2259
				xmax = 447.4259
				text = "uh"
			intervals [866]:
				xmin = 447.4259
				xmax = 447.4859
				text = ""
			intervals [867]:
				xmin = 447.4859
				xmax = 448.0459
				text = "freestyle"
			intervals [868]:
				xmin = 448.0459
				xmax = 457.8192
				text = ""
			intervals [869]:
				xmin = 457.8192
				xmax = 458.0792
				text = "<unk>"
			intervals [870]:
				xmin = 458.0792
				xmax = 458.9818
				text = ""
			intervals [871]:
				xmin = 458.9818
				xmax = 459.2218
				text = "we"
			intervals [872]:
				xmin = 459.2218
				xmax = 459.2618
				text = ""
			intervals [873]:
				xmin = 459.2618
				xmax = 459.5118
				text = "well"
			intervals [874]:
				xmin = 459.5118
				xmax = 459.5818
				text = "it"
			intervals [875]:
				xmin = 459.5818
				xmax = 459.8918
				text = "depends"
			intervals [876]:
				xmin = 459.8918
				xmax = 459.9518
				text = "on"
			intervals [877]:
				xmin = 459.9518
				xmax = 460.0818
				text = "what"
			intervals [878]:
				xmin = 460.0818
				xmax = 460.4318
				text = "season"
			intervals [879]:
				xmin = 460.4318
				xmax = 460.5318
				text = "it"
			intervals [880]:
				xmin = 460.5318
				xmax = 460.9018
				text = "was"
			intervals [881]:
				xmin = 460.9018
				xmax = 461.6245
				text = ""
			intervals [882]:
				xmin = 461.6245
				xmax = 461.9845
				text = "like"
			intervals [883]:
				xmin = 461.9845
				xmax = 462.0545
				text = "it"
			intervals [884]:
				xmin = 462.0545
				xmax = 462.2045
				text = "was"
			intervals [885]:
				xmin = 462.2045
				xmax = 462.3145
				text = "uh"
			intervals [886]:
				xmin = 462.3145
				xmax = 463.0745
				text = "football"
			intervals [887]:
				xmin = 463.0745
				xmax = 463.2947
				text = ""
			intervals [888]:
				xmin = 463.2947
				xmax = 463.4847
				text = "if"
			intervals [889]:
				xmin = 463.4847
				xmax = 463.5447
				text = "it"
			intervals [890]:
				xmin = 463.5447
				xmax = 463.6347
				text = "was"
			intervals [891]:
				xmin = 463.6347
				xmax = 463.9947
				text = "football"
			intervals [892]:
				xmin = 463.9947
				xmax = 464.4547
				text = "season"
			intervals [893]:
				xmin = 464.4547
				xmax = 464.8647
				text = "baseball"
			intervals [894]:
				xmin = 464.8647
				xmax = 464.9247
				text = "if"
			intervals [895]:
				xmin = 464.9247
				xmax = 464.9847
				text = "it"
			intervals [896]:
				xmin = 464.9847
				xmax = 465.0747
				text = "was"
			intervals [897]:
				xmin = 465.0747
				xmax = 465.4947
				text = "baseball"
			intervals [898]:
				xmin = 465.4947
				xmax = 465.8147
				text = "season"
			intervals [899]:
				xmin = 465.8147
				xmax = 465.8747
				text = "or"
			intervals [900]:
				xmin = 465.8747
				xmax = 466.5847
				text = "basketball"
			intervals [901]:
				xmin = 466.5847
				xmax = 469.7514
				text = ""
			intervals [902]:
				xmin = 469.7514
				xmax = 470.3114
				text = "well"
			intervals [903]:
				xmin = 470.3114
				xmax = 470.3714
				text = "i"
			intervals [904]:
				xmin = 470.3714
				xmax = 470.4314
				text = "d"
			intervals [905]:
				xmin = 470.4314
				xmax = 470.6214
				text = "say"
			intervals [906]:
				xmin = 470.6214
				xmax = 470.7214
				text = "we"
			intervals [907]:
				xmin = 470.7214
				xmax = 470.8214
				text = "would"
			intervals [908]:
				xmin = 470.8214
				xmax = 471.0614
				text = "play"
			intervals [909]:
				xmin = 471.0614
				xmax = 471.1514
				text = "in"
			intervals [910]:
				xmin = 471.1514
				xmax = 471.2114
				text = "the"
			intervals [911]:
				xmin = 471.2114
				xmax = 471.5414
				text = "alley"
			intervals [912]:
				xmin = 471.5414
				xmax = 471.6314
				text = "and"
			intervals [913]:
				xmin = 471.6314
				xmax = 471.8714
				text = "play"
			intervals [914]:
				xmin = 471.8714
				xmax = 472.2014
				text = "ball"
			intervals [915]:
				xmin = 472.2014
				xmax = 472.4714
				text = "there"
			intervals [916]:
				xmin = 472.4714
				xmax = 472.5014
				text = ""
			intervals [917]:
				xmin = 472.5014
				xmax = 472.5814
				text = "you"
			intervals [918]:
				xmin = 472.5814
				xmax = 472.7614
				text = "know"
			intervals [919]:
				xmin = 472.7614
				xmax = 479.3168
				text = ""
			intervals [920]:
				xmin = 479.3168
				xmax = 479.4168
				text = "i"
			intervals [921]:
				xmin = 479.4168
				xmax = 479.6068
				text = "had"
			intervals [922]:
				xmin = 479.6068
				xmax = 479.9268
				text = "one"
			intervals [923]:
				xmin = 479.9268
				xmax = 480.3468
				text = "teacher"
			intervals [924]:
				xmin = 480.3468
				xmax = 480.5268
				text = "in"
			intervals [925]:
				xmin = 480.5268
				xmax = 480.9968
				text = "um"
			intervals [926]:
				xmin = 480.9968
				xmax = 481.0437
				text = ""
			intervals [927]:
				xmin = 481.0437
				xmax = 481.3937
				text = "junior"
			intervals [928]:
				xmin = 481.3937
				xmax = 481.7037
				text = "high"
			intervals [929]:
				xmin = 481.7037
				xmax = 482.8939
				text = ""
			intervals [930]:
				xmin = 482.8939
				xmax = 482.9839
				text = "i"
			intervals [931]:
				xmin = 482.9839
				xmax = 483.1839
				text = "think"
			intervals [932]:
				xmin = 483.1839
				xmax = 483.3039
				text = "his"
			intervals [933]:
				xmin = 483.3039
				xmax = 483.5139
				text = "name"
			intervals [934]:
				xmin = 483.5139
				xmax = 483.6839
				text = "was"
			intervals [935]:
				xmin = 483.6839
				xmax = 484.1739
				text = "rdx"
			intervals [936]:
				xmin = 484.1739
				xmax = 485.1265
				text = ""
			intervals [937]:
				xmin = 485.1265
				xmax = 485.2365
				text = "he"
			intervals [938]:
				xmin = 485.2365
				xmax = 485.3765
				text = "used"
			intervals [939]:
				xmin = 485.3765
				xmax = 485.4565
				text = "to"
			intervals [940]:
				xmin = 485.4565
				xmax = 485.6065
				text = "have"
			intervals [941]:
				xmin = 485.6065
				xmax = 485.7165
				text = "a"
			intervals [942]:
				xmin = 485.7165
				xmax = 486.0165
				text = "ruler"
			intervals [943]:
				xmin = 486.0165
				xmax = 486.0765
				text = "and"
			intervals [944]:
				xmin = 486.0765
				xmax = 486.2065
				text = "had"
			intervals [945]:
				xmin = 486.2065
				xmax = 486.2565
				text = "a"
			intervals [946]:
				xmin = 486.2565
				xmax = 486.5065
				text = "bad"
			intervals [947]:
				xmin = 486.5065
				xmax = 486.7765
				text = "habit"
			intervals [948]:
				xmin = 486.7765
				xmax = 486.8365
				text = "of"
			intervals [949]:
				xmin = 486.8365
				xmax = 487.0165
				text = "hitting"
			intervals [950]:
				xmin = 487.0165
				xmax = 487.4465
				text = "everybody"
			intervals [951]:
				xmin = 487.4465
				xmax = 487.5265
				text = "on"
			intervals [952]:
				xmin = 487.5265
				xmax = 487.6465
				text = "the"
			intervals [953]:
				xmin = 487.6465
				xmax = 488.1465
				text = "hands"
			intervals [954]:
				xmin = 488.1465
				xmax = 488.2165
				text = ""
			intervals [955]:
				xmin = 488.2165
				xmax = 488.2765
				text = "you"
			intervals [956]:
				xmin = 488.2765
				xmax = 488.3665
				text = "know"
			intervals [957]:
				xmin = 488.3665
				xmax = 488.7265
				text = "<unk>"
			intervals [958]:
				xmin = 488.7265
				xmax = 489.5321
				text = ""
			intervals [959]:
				xmin = 489.5321
				xmax = 489.6821
				text = "and"
			intervals [960]:
				xmin = 489.6821
				xmax = 489.7421
				text = "he"
			intervals [961]:
				xmin = 489.7421
				xmax = 489.8821
				text = "used"
			intervals [962]:
				xmin = 489.8821
				xmax = 489.9521
				text = "to"
			intervals [963]:
				xmin = 489.9521
				xmax = 490.1921
				text = "take"
			intervals [964]:
				xmin = 490.1921
				xmax = 490.3121
				text = "us"
			intervals [965]:
				xmin = 490.3121
				xmax = 490.3721
				text = "in"
			intervals [966]:
				xmin = 490.3721
				xmax = 490.4721
				text = "the"
			intervals [967]:
				xmin = 490.4721
				xmax = 490.8421
				text = "bathroom"
			intervals [968]:
				xmin = 490.8421
				xmax = 490.9421
				text = "if"
			intervals [969]:
				xmin = 490.9421
				xmax = 491.0321
				text = "we"
			intervals [970]:
				xmin = 491.0321
				xmax = 491.2021
				text = "didn't"
			intervals [971]:
				xmin = 491.2021
				xmax = 491.4021
				text = "like"
			intervals [972]:
				xmin = 491.4021
				xmax = 491.4921
				text = "it"
			intervals [973]:
				xmin = 491.4921
				xmax = 491.5921
				text = "and"
			intervals [974]:
				xmin = 491.5921
				xmax = 491.8421
				text = "fight"
			intervals [975]:
				xmin = 491.8421
				xmax = 491.8721
				text = ""
			intervals [976]:
				xmin = 491.8721
				xmax = 491.9621
				text = "us"
			intervals [977]:
				xmin = 491.9621
				xmax = 492.0821
				text = "you"
			intervals [978]:
				xmin = 492.0821
				xmax = 492.1121
				text = ""
			intervals [979]:
				xmin = 492.1121
				xmax = 492.2221
				text = "know"
			intervals [980]:
				xmin = 492.2221
				xmax = 492.4021
				text = ""
			intervals [981]:
				xmin = 492.4021
				xmax = 492.6021
				text = "and"
			intervals [982]:
				xmin = 492.6021
				xmax = 492.8521
				text = "win"
			intervals [983]:
				xmin = 492.8521
				xmax = 492.8755
				text = ""
			intervals [984]:
				xmin = 492.8755
				xmax = 493.2455
				text = "<unk>"
			intervals [985]:
				xmin = 493.2455
				xmax = 493.6455
				text = "yeah"
			intervals [986]:
				xmin = 493.6455
				xmax = 493.6829
				text = ""
			intervals [987]:
				xmin = 493.6829
				xmax = 494.0029
				text = "<unk>"
			intervals [988]:
				xmin = 494.0029
				xmax = 494.264
				text = ""
			intervals [989]:
				xmin = 494.264
				xmax = 494.424
				text = "and"
			intervals [990]:
				xmin = 494.424
				xmax = 494.784
				text = "win"
			intervals [991]:
				xmin = 494.784
				xmax = 496.0945
				text = ""
			intervals [992]:
				xmin = 496.0945
				xmax = 496.2845
				text = "that"
			intervals [993]:
				xmin = 496.2845
				xmax = 496.3345
				text = "s"
			intervals [994]:
				xmin = 496.3345
				xmax = 496.6145
				text = "right"
			intervals [995]:
				xmin = 496.6145
				xmax = 496.6445
				text = ""
			intervals [996]:
				xmin = 496.6445
				xmax = 496.9645
				text = "<unk>"
			intervals [997]:
				xmin = 496.9645
				xmax = 498.4032
				text = ""
			intervals [998]:
				xmin = 498.4032
				xmax = 498.5232
				text = "this"
			intervals [999]:
				xmin = 498.5232
				xmax = 498.6432
				text = "was"
			intervals [1000]:
				xmin = 498.6432
				xmax = 498.9432
				text = "about"
			intervals [1001]:
				xmin = 498.9432
				xmax = 499.1432
				text = "the"
			intervals [1002]:
				xmin = 499.1432
				xmax = 499.4532
				text = "um"
			intervals [1003]:
				xmin = 499.4532
				xmax = 500.2936
				text = ""
			intervals [1004]:
				xmin = 500.2936
				xmax = 500.5236
				text = "eighth"
			intervals [1005]:
				xmin = 500.5236
				xmax = 501.1036
				text = "grade"
			intervals [1006]:
				xmin = 501.1036
				xmax = 501.1636
				text = ""
			intervals [1007]:
				xmin = 501.1636
				xmax = 501.4736
				text = "something"
			intervals [1008]:
				xmin = 501.4736
				xmax = 501.6636
				text = "like"
			intervals [1009]:
				xmin = 501.6636
				xmax = 501.8836
				text = "that"
			intervals [1010]:
				xmin = 501.8836
				xmax = 505.4334
				text = ""
			intervals [1011]:
				xmin = 505.4334
				xmax = 505.5634
				text = "i"
			intervals [1012]:
				xmin = 505.5634
				xmax = 505.7534
				text = "mean"
			intervals [1013]:
				xmin = 505.7534
				xmax = 505.9734
				text = "like"
			intervals [1014]:
				xmin = 505.9734
				xmax = 506.2234
				text = "if"
			intervals [1015]:
				xmin = 506.2234
				xmax = 506.5134
				text = "uh"
			intervals [1016]:
				xmin = 506.5134
				xmax = 507.8605
				text = ""
			intervals [1017]:
				xmin = 507.8605
				xmax = 507.9905
				text = "he"
			intervals [1018]:
				xmin = 507.9905
				xmax = 508.2105
				text = "says"
			intervals [1019]:
				xmin = 508.2105
				xmax = 508.4005
				text = "keep"
			intervals [1020]:
				xmin = 508.4005
				xmax = 508.7805
				text = "quiet"
			intervals [1021]:
				xmin = 508.7805
				xmax = 509.7509
				text = ""
			intervals [1022]:
				xmin = 509.7509
				xmax = 509.8909
				text = "and"
			intervals [1023]:
				xmin = 509.8909
				xmax = 510.2409
				text = "somebody"
			intervals [1024]:
				xmin = 510.2409
				xmax = 510.4909
				text = "says"
			intervals [1025]:
				xmin = 510.4909
				xmax = 510.8809
				text = "something"
			intervals [1026]:
				xmin = 510.8809
				xmax = 510.9109
				text = ""
			intervals [1027]:
				xmin = 510.9109
				xmax = 511.2609
				text = "and"
			intervals [1028]:
				xmin = 511.2609
				xmax = 511.4437
				text = ""
			intervals [1029]:
				xmin = 511.4437
				xmax = 511.5337
				text = "he"
			intervals [1030]:
				xmin = 511.5337
				xmax = 511.5637
				text = "<unk>"
			intervals [1031]:
				xmin = 511.5637
				xmax = 511.6637
				text = "say"
			intervals [1032]:
				xmin = 511.6637
				xmax = 512.0937
				text = "stand"
			intervals [1033]:
				xmin = 512.0937
				xmax = 512.2637
				text = "up"
			intervals [1034]:
				xmin = 512.2637
				xmax = 512.6522
				text = ""
			intervals [1035]:
				xmin = 512.6522
				xmax = 512.8122
				text = "so"
			intervals [1036]:
				xmin = 512.8122
				xmax = 512.9222
				text = "you"
			intervals [1037]:
				xmin = 512.9222
				xmax = 513.2922
				text = "stand"
			intervals [1038]:
				xmin = 513.2922
				xmax = 513.4822
				text = "up"
			intervals [1039]:
				xmin = 513.4822
				xmax = 514.4167
				text = ""
			intervals [1040]:
				xmin = 514.4167
				xmax = 514.7467
				text = "so"
			intervals [1041]:
				xmin = 514.7467
				xmax = 514.8767
				text = "he"
			intervals [1042]:
				xmin = 514.8767
				xmax = 515.0967
				text = "says"
			intervals [1043]:
				xmin = 515.0967
				xmax = 515.2967
				text = "stick"
			intervals [1044]:
				xmin = 515.2967
				xmax = 515.3867
				text = "your"
			intervals [1045]:
				xmin = 515.3867
				xmax = 515.6467
				text = "hand"
			intervals [1046]:
				xmin = 515.6467
				xmax = 515.8467
				text = "out"
			intervals [1047]:
				xmin = 515.8467
				xmax = 516.3031
				text = ""
			intervals [1048]:
				xmin = 516.3031
				xmax = 516.4031
				text = "now"
			intervals [1049]:
				xmin = 516.4031
				xmax = 516.4731
				text = "if"
			intervals [1050]:
				xmin = 516.4731
				xmax = 516.5531
				text = "you"
			intervals [1051]:
				xmin = 516.5531
				xmax = 516.6631
				text = "don't"
			intervals [1052]:
				xmin = 516.6631
				xmax = 516.8931
				text = "stick"
			intervals [1053]:
				xmin = 516.8931
				xmax = 516.9831
				text = "your"
			intervals [1054]:
				xmin = 516.9831
				xmax = 517.2431
				text = "hand"
			intervals [1055]:
				xmin = 517.2431
				xmax = 517.4631
				text = "out"
			intervals [1056]:
				xmin = 517.4631
				xmax = 517.5717
				text = ""
			intervals [1057]:
				xmin = 517.5717
				xmax = 517.6917
				text = "you"
			intervals [1058]:
				xmin = 517.6917
				xmax = 517.8317
				text = "have"
			intervals [1059]:
				xmin = 517.8317
				xmax = 517.9017
				text = "to"
			intervals [1060]:
				xmin = 517.9017
				xmax = 518.0017
				text = "go"
			intervals [1061]:
				xmin = 518.0017
				xmax = 518.0817
				text = "to"
			intervals [1062]:
				xmin = 518.0817
				xmax = 518.1517
				text = "the"
			intervals [1063]:
				xmin = 518.1517
				xmax = 518.5217
				text = "bathroom"
			intervals [1064]:
				xmin = 518.5217
				xmax = 518.5817
				text = "and"
			intervals [1065]:
				xmin = 518.5817
				xmax = 518.7817
				text = "fight"
			intervals [1066]:
				xmin = 518.7817
				xmax = 518.8817
				text = "him"
			intervals [1067]:
				xmin = 518.8817
				xmax = 519.0017
				text = ""
			intervals [1068]:
				xmin = 519.0017
				xmax = 519.8217
				text = "<unk>"
			intervals [1069]:
				xmin = 519.8217
				xmax = 519.9617
				text = "yeah"
			intervals [1070]:
				xmin = 519.9617
				xmax = 520.0617
				text = ""
			intervals [1071]:
				xmin = 520.0617
				xmax = 521.6117
				text = "<unk>"
			intervals [1072]:
				xmin = 521.6117
				xmax = 523.9917
				text = ""
			intervals [1073]:
				xmin = 523.9917
				xmax = 524.5417
				text = "no"
			intervals [1074]:
				xmin = 524.5417
				xmax = 524.8521
				text = ""
			intervals [1075]:
				xmin = 524.8521
				xmax = 525.0421
				text = "they"
			intervals [1076]:
				xmin = 525.0421
				xmax = 525.3921
				text = "wanted"
			intervals [1077]:
				xmin = 525.3921
				xmax = 525.4821
				text = "it"
			intervals [1078]:
				xmin = 525.4821
				xmax = 525.5294
				text = ""
			intervals [1079]:
				xmin = 525.5294
				xmax = 525.8594
				text = "because"
			intervals [1080]:
				xmin = 525.8594
				xmax = 525.9294
				text = "if"
			intervals [1081]:
				xmin = 525.9294
				xmax = 526.0794
				text = "he"
			intervals [1082]:
				xmin = 526.0794
				xmax = 526.2894
				text = "ever"
			intervals [1083]:
				xmin = 526.2894
				xmax = 526.6108
				text = ""
			intervals [1084]:
				xmin = 526.6108
				xmax = 526.9108
				text = "went"
			intervals [1085]:
				xmin = 526.9108
				xmax = 527.1308
				text = "back"
			intervals [1086]:
				xmin = 527.1308
				xmax = 527.3408
				text = "they"
			intervals [1087]:
				xmin = 527.3408
				xmax = 527.5908
				text = "found"
			intervals [1088]:
				xmin = 527.5908
				xmax = 527.6508
				text = "out"
			intervals [1089]:
				xmin = 527.6508
				xmax = 527.8208
				text = "about"
			intervals [1090]:
				xmin = 527.8208
				xmax = 527.9108
				text = "it"
			intervals [1091]:
				xmin = 527.9108
				xmax = 527.9708
				text = "you"
			intervals [1092]:
				xmin = 527.9708
				xmax = 528.0608
				text = "would"
			intervals [1093]:
				xmin = 528.0608
				xmax = 528.1808
				text = "get"
			intervals [1094]:
				xmin = 528.1808
				xmax = 528.4208
				text = "whipped"
			intervals [1095]:
				xmin = 528.4208
				xmax = 528.9108
				text = "anyway"
			intervals [1096]:
				xmin = 528.9108
				xmax = 528.9408
				text = ""
			intervals [1097]:
				xmin = 528.9408
				xmax = 529.3008
				text = "<unk>"
			intervals [1098]:
				xmin = 529.3008
				xmax = 529.4008
				text = "so"
			intervals [1099]:
				xmin = 529.4008
				xmax = 529.5208
				text = "what"
			intervals [1100]:
				xmin = 529.5208
				xmax = 529.5708
				text = "s"
			intervals [1101]:
				xmin = 529.5708
				xmax = 529.6308
				text = "the"
			intervals [1102]:
				xmin = 529.6308
				xmax = 530.2008
				text = "difference"
			intervals [1103]:
				xmin = 530.2008
				xmax = 532.2908
				text = "<unk>"
			intervals [1104]:
				xmin = 532.2908
				xmax = 533.169
				text = ""
			intervals [1105]:
				xmin = 533.169
				xmax = 533.399
				text = "so"
			intervals [1106]:
				xmin = 533.399
				xmax = 533.669
				text = "<unk>"
			intervals [1107]:
				xmin = 533.669
				xmax = 536.4981
				text = ""
			intervals [1108]:
				xmin = 536.4981
				xmax = 536.8081
				text = "no"
			intervals [1109]:
				xmin = 536.8081
				xmax = 536.9481
				text = "i"
			intervals [1110]:
				xmin = 536.9481
				xmax = 537.1781
				text = "haven't"
			intervals [1111]:
				xmin = 537.1781
				xmax = 537.3781
				text = "had"
			intervals [1112]:
				xmin = 537.3781
				xmax = 537.5981
				text = "that"
			intervals [1113]:
				xmin = 537.5981
				xmax = 538.1181
				text = "problem"
			intervals [1114]:
				xmin = 538.1181
				xmax = 538.4781
				text = "no"
			intervals [1115]:
				xmin = 538.4781
				xmax = 539.0781
				text = "<unk>"
			intervals [1116]:
				xmin = 539.0781
				xmax = 541.0495
				text = ""
			intervals [1117]:
				xmin = 541.0495
				xmax = 541.1595
				text = "but"
			intervals [1118]:
				xmin = 541.1595
				xmax = 541.2595
				text = "i've"
			intervals [1119]:
				xmin = 541.2595
				xmax = 541.4795
				text = "seen"
			intervals [1120]:
				xmin = 541.4795
				xmax = 541.5895
				text = "what"
			intervals [1121]:
				xmin = 541.5895
				xmax = 541.6795
				text = "they"
			intervals [1122]:
				xmin = 541.6795
				xmax = 541.7595
				text = "do"
			intervals [1123]:
				xmin = 541.7595
				xmax = 541.8495
				text = "with"
			intervals [1124]:
				xmin = 541.8495
				xmax = 541.9595
				text = "some"
			intervals [1125]:
				xmin = 541.9595
				xmax = 542.0295
				text = "of"
			intervals [1126]:
				xmin = 542.0295
				xmax = 542.0995
				text = "the"
			intervals [1127]:
				xmin = 542.0995
				xmax = 542.3695
				text = "bigger"
			intervals [1128]:
				xmin = 542.3695
				xmax = 542.7195
				text = "boys"
			intervals [1129]:
				xmin = 542.7195
				xmax = 543.3495
				text = "<unk>"
			intervals [1130]:
				xmin = 543.3495
				xmax = 543.5795
				text = "<unk>"
			intervals [1131]:
				xmin = 543.5795
				xmax = 546.3213
				text = ""
			intervals [1132]:
				xmin = 546.3213
				xmax = 546.6513
				text = "mm-hm"
			intervals [1133]:
				xmin = 546.6513
				xmax = 554.9045
				text = ""
			intervals [1134]:
				xmin = 554.9045
				xmax = 555.3045
				text = "yes"
			intervals [1135]:
				xmin = 555.3045
				xmax = 555.4045
				text = "i"
			intervals [1136]:
				xmin = 555.4045
				xmax = 555.6145
				text = "have"
			intervals [1137]:
				xmin = 555.6145
				xmax = 555.7745
				text = "been"
			intervals [1138]:
				xmin = 555.7745
				xmax = 556.1045
				text = "bad"
			intervals [1139]:
				xmin = 556.1045
				xmax = 559.3863
				text = ""
			intervals [1140]:
				xmin = 559.3863
				xmax = 559.8763
				text = "yes"
			intervals [1141]:
				xmin = 559.8763
				xmax = 560.7622
				text = ""
			intervals [1142]:
				xmin = 560.7622
				xmax = 561.0422
				text = "they"
			intervals [1143]:
				xmin = 561.0422
				xmax = 561.2122
				text = "were"
			intervals [1144]:
				xmin = 561.2122
				xmax = 561.2922
				text = ""
			intervals [1145]:
				xmin = 561.2922
				xmax = 561.6722
				text = "<unk>"
			intervals [1146]:
				xmin = 561.6722
				xmax = 561.7122
				text = ""
			intervals [1147]:
				xmin = 561.7122
				xmax = 561.9022
				text = "and"
			intervals [1148]:
				xmin = 561.9022
				xmax = 562.0322
				text = "i"
			intervals [1149]:
				xmin = 562.0322
				xmax = 562.3222
				text = "was"
			intervals [1150]:
				xmin = 562.3222
				xmax = 562.6989
				text = ""
			intervals [1151]:
				xmin = 562.6989
				xmax = 562.9989
				text = "doing"
			intervals [1152]:
				xmin = 562.9989
				xmax = 563.2589
				text = "something"
			intervals [1153]:
				xmin = 563.2589
				xmax = 563.5789
				text = "wrong"
			intervals [1154]:
				xmin = 563.5789
				xmax = 563.7189
				text = "so"
			intervals [1155]:
				xmin = 563.7189
				xmax = 563.8289
				text = "i"
			intervals [1156]:
				xmin = 563.8289
				xmax = 564.1289
				text = "knew"
			intervals [1157]:
				xmin = 564.1289
				xmax = 564.2189
				text = "i"
			intervals [1158]:
				xmin = 564.2189
				xmax = 564.3689
				text = "it"
			intervals [1159]:
				xmin = 564.3689
				xmax = 564.7189
				text = "was"
			intervals [1160]:
				xmin = 564.7189
				xmax = 564.7489
				text = ""
			intervals [1161]:
				xmin = 564.7489
				xmax = 565.0489
				text = "really"
			intervals [1162]:
				xmin = 565.0489
				xmax = 565.2689
				text = "my"
			intervals [1163]:
				xmin = 565.2689
				xmax = 565.6789
				text = "fault"
			intervals [1164]:
				xmin = 565.6789
				xmax = 565.9689
				text = "so"
			intervals [1165]:
				xmin = 565.9689
				xmax = 568.6127
				text = ""
			intervals [1166]:
				xmin = 568.6127
				xmax = 568.8727
				text = "mm"
			intervals [1167]:
				xmin = 568.8727
				xmax = 569.1927
				text = "well"
			intervals [1168]:
				xmin = 569.1927
				xmax = 569.7298
				text = ""
			intervals [1169]:
				xmin = 569.7298
				xmax = 569.9898
				text = "like"
			intervals [1170]:
				xmin = 569.9898
				xmax = 570.2798
				text = "throwing"
			intervals [1171]:
				xmin = 570.2798
				xmax = 570.3098
				text = "a"
			intervals [1172]:
				xmin = 570.3098
				xmax = 570.6398
				text = "eraser"
			intervals [1173]:
				xmin = 570.6398
				xmax = 570.7298
				text = "at"
			intervals [1174]:
				xmin = 570.7298
				xmax = 571.1398
				text = "somebody"
			intervals [1175]:
				xmin = 571.1398
				xmax = 572.030
				text = ""
			intervals [1176]:
				xmin = 572.030
				xmax = 572.210
				text = "you"
			intervals [1177]:
				xmin = 572.210
				xmax = 572.380
				text = "know"
			intervals [1178]:
				xmin = 572.380
				xmax = 572.450
				text = ""
			intervals [1179]:
				xmin = 572.450
				xmax = 573.050
				text = "<unk>"
			intervals [1180]:
				xmin = 573.050
				xmax = 573.130
				text = "s"
			intervals [1181]:
				xmin = 573.130
				xmax = 573.380
				text = "something"
			intervals [1182]:
				xmin = 573.380
				xmax = 573.630
				text = "like"
			intervals [1183]:
				xmin = 573.630
				xmax = 573.900
				text = "that"
			intervals [1184]:
				xmin = 573.900
				xmax = 574.140
				text = ""
			intervals [1185]:
				xmin = 574.140
				xmax = 574.270
				text = "or"
			intervals [1186]:
				xmin = 574.270
				xmax = 574.300
				text = "a"
			intervals [1187]:
				xmin = 574.300
				xmax = 574.520
				text = "piece"
			intervals [1188]:
				xmin = 574.520
				xmax = 574.590
				text = "of"
			intervals [1189]:
				xmin = 574.590
				xmax = 574.950
				text = "chalk"
			intervals [1190]:
				xmin = 574.950
				xmax = 579.7127
				text = ""
			intervals [1191]:
				xmin = 579.7127
				xmax = 580.0627
				text = "uh"
			intervals [1192]:
				xmin = 580.0627
				xmax = 580.2427
				text = "she"
			intervals [1193]:
				xmin = 580.2427
				xmax = 580.4327
				text = "was"
			intervals [1194]:
				xmin = 580.4327
				xmax = 580.7827
				text = "my"
			intervals [1195]:
				xmin = 580.7827
				xmax = 580.8527
				text = ""
			intervals [1196]:
				xmin = 580.8527
				xmax = 581.2127
				text = "um"
			intervals [1197]:
				xmin = 581.2127
				xmax = 581.3227
				text = ""
			intervals [1198]:
				xmin = 581.3227
				xmax = 581.4927
				text = "m-"
			intervals [1199]:
				xmin = 581.4927
				xmax = 583.4041
				text = ""
			intervals [1200]:
				xmin = 583.4041
				xmax = 583.5741
				text = "art"
			intervals [1201]:
				xmin = 583.5741
				xmax = 583.6141
				text = ""
			intervals [1202]:
				xmin = 583.6141
				xmax = 583.9741
				text = "teacher"
			intervals [1203]:
				xmin = 583.9741
				xmax = 584.4981
				text = ""
			intervals [1204]:
				xmin = 584.4981
				xmax = 584.5581
				text = "her"
			intervals [1205]:
				xmin = 584.5581
				xmax = 584.7381
				text = "name"
			intervals [1206]:
				xmin = 584.7381
				xmax = 584.8881
				text = "was"
			intervals [1207]:
				xmin = 584.8881
				xmax = 585.2581
				text = "rdx"
			intervals [1208]:
				xmin = 585.2581
				xmax = 585.3481
				text = "i"
			intervals [1209]:
				xmin = 585.3481
				xmax = 585.3781
				text = ""
			intervals [1210]:
				xmin = 585.3781
				xmax = 585.5581
				text = "think"
			intervals [1211]:
				xmin = 585.5581
				xmax = 585.6381
				text = "it"
			intervals [1212]:
				xmin = 585.6381
				xmax = 585.9781
				text = "was"
			intervals [1213]:
				xmin = 585.9781
				xmax = 587.1153
				text = ""
			intervals [1214]:
				xmin = 587.1153
				xmax = 587.4253
				text = "and"
			intervals [1215]:
				xmin = 587.4253
				xmax = 587.5953
				text = "she"
			intervals [1216]:
				xmin = 587.5953
				xmax = 587.7253
				text = "was"
			intervals [1217]:
				xmin = 587.7253
				xmax = 587.9153
				text = "about"
			intervals [1218]:
				xmin = 587.9153
				xmax = 587.9853
				text = "the"
			intervals [1219]:
				xmin = 587.9853
				xmax = 588.1753
				text = "best"
			intervals [1220]:
				xmin = 588.1753
				xmax = 588.4353
				text = "teacher"
			intervals [1221]:
				xmin = 588.4353
				xmax = 588.5253
				text = "i've"
			intervals [1222]:
				xmin = 588.5253
				xmax = 588.5553
				text = ""
			intervals [1223]:
				xmin = 588.5553
				xmax = 588.8853
				text = "had"
			intervals [1224]:
				xmin = 588.8853
				xmax = 590.6963
				text = ""
			intervals [1225]:
				xmin = 590.6963
				xmax = 590.8763
				text = "she"
			intervals [1226]:
				xmin = 590.8763
				xmax = 591.0263
				text = "was"
			intervals [1227]:
				xmin = 591.0263
				xmax = 591.3763
				text = "teaching"
			intervals [1228]:
				xmin = 591.3763
				xmax = 591.8163
				text = "commercial"
			intervals [1229]:
				xmin = 591.8163
				xmax = 592.0163
				text = "art"
			intervals [1230]:
				xmin = 592.0163
				xmax = 592.0566
				text = ""
			intervals [1231]:
				xmin = 592.0566
				xmax = 592.2566
				text = "to"
			intervals [1232]:
				xmin = 592.2566
				xmax = 592.5666
				text = "me"
			intervals [1233]:
				xmin = 592.5666
				xmax = 592.6556
				text = ""
			intervals [1234]:
				xmin = 592.6556
				xmax = 592.9456
				text = "and"
			intervals [1235]:
				xmin = 592.9456
				xmax = 593.1756
				text = "uh"
			intervals [1236]:
				xmin = 593.1756
				xmax = 593.7514
				text = ""
			intervals [1237]:
				xmin = 593.7514
				xmax = 593.9814
				text = "she"
			intervals [1238]:
				xmin = 593.9814
				xmax = 594.0114
				text = "uh"
			intervals [1239]:
				xmin = 594.0114
				xmax = 594.2114
				text = "could"
			intervals [1240]:
				xmin = 594.2114
				xmax = 594.6514
				text = "understand"
			intervals [1241]:
				xmin = 594.6514
				xmax = 594.7214
				text = "the"
			intervals [1242]:
				xmin = 594.7214
				xmax = 595.1014
				text = "kids"
			intervals [1243]:
				xmin = 595.1014
				xmax = 595.6183
				text = ""
			intervals [1244]:
				xmin = 595.6183
				xmax = 595.7383
				text = "we"
			intervals [1245]:
				xmin = 595.7383
				xmax = 595.8483
				text = "had"
			intervals [1246]:
				xmin = 595.8483
				xmax = 595.9083
				text = "a"
			intervals [1247]:
				xmin = 595.9083
				xmax = 596.2083
				text = "small"
			intervals [1248]:
				xmin = 596.2083
				xmax = 596.5683
				text = "class"
			intervals [1249]:
				xmin = 596.5683
				xmax = 596.9183
				text = "anyway"
			intervals [1250]:
				xmin = 596.9183
				xmax = 598.1489
				text = ""
			intervals [1251]:
				xmin = 598.1489
				xmax = 598.3389
				text = "and"
			intervals [1252]:
				xmin = 598.3389
				xmax = 598.5189
				text = "she"
			intervals [1253]:
				xmin = 598.5189
				xmax = 598.7589
				text = "really"
			intervals [1254]:
				xmin = 598.7589
				xmax = 598.9889
				text = "just"
			intervals [1255]:
				xmin = 598.9889
				xmax = 599.4115
				text = ""
			intervals [1256]:
				xmin = 599.4115
				xmax = 599.7215
				text = "chipped"
			intervals [1257]:
				xmin = 599.7215
				xmax = 599.8515
				text = "in"
			intervals [1258]:
				xmin = 599.8515
				xmax = 600.1415
				text = "and"
			intervals [1259]:
				xmin = 600.1415
				xmax = 600.8722
				text = ""
			intervals [1260]:
				xmin = 600.8722
				xmax = 601.0422
				text = "put"
			intervals [1261]:
				xmin = 601.0422
				xmax = 601.1822
				text = "her"
			intervals [1262]:
				xmin = 601.1822
				xmax = 601.4822
				text = "time"
			intervals [1263]:
				xmin = 601.4822
				xmax = 601.6622
				text = "out"
			intervals [1264]:
				xmin = 601.6622
				xmax = 601.7673
				text = ""
			intervals [1265]:
				xmin = 601.7673
				xmax = 602.0273
				text = "for"
			intervals [1266]:
				xmin = 602.0273
				xmax = 602.0973
				text = "it"
			intervals [1267]:
				xmin = 602.0973
				xmax = 606.9079
				text = ""
			intervals [1268]:
				xmin = 606.9079
				xmax = 607.2579
				text = "uh"
			intervals [1269]:
				xmin = 607.2579
				xmax = 607.2979
				text = ""
			intervals [1270]:
				xmin = 607.2979
				xmax = 607.4379
				text = "i"
			intervals [1271]:
				xmin = 607.4379
				xmax = 607.4679
				text = ""
			intervals [1272]:
				xmin = 607.4679
				xmax = 607.6479
				text = "think"
			intervals [1273]:
				xmin = 607.6479
				xmax = 608.1579
				text = "understanding"
			intervals [1274]:
				xmin = 608.1579
				xmax = 612.9878
				text = ""
			intervals [1275]:
				xmin = 612.9878
				xmax = 613.2878
				text = "right"
			intervals [1276]:
				xmin = 613.2878
				xmax = 613.3978
				text = ""
			intervals [1277]:
				xmin = 613.3978
				xmax = 613.7078
				text = "<unk>"
			intervals [1278]:
				xmin = 613.7078
				xmax = 614.0181
				text = ""
			intervals [1279]:
				xmin = 614.0181
				xmax = 614.0881
				text = "and"
			intervals [1280]:
				xmin = 614.0881
				xmax = 614.1181
				text = ""
			intervals [1281]:
				xmin = 614.1181
				xmax = 614.2681
				text = "i"
			intervals [1282]:
				xmin = 614.2681
				xmax = 614.5481
				text = "found"
			intervals [1283]:
				xmin = 614.5481
				xmax = 614.7181
				text = "that"
			intervals [1284]:
				xmin = 614.7181
				xmax = 614.8181
				text = "out"
			intervals [1285]:
				xmin = 614.8181
				xmax = 614.9081
				text = "in"
			intervals [1286]:
				xmin = 614.9081
				xmax = 615.0381
				text = "new"
			intervals [1287]:
				xmin = 615.0381
				xmax = 615.5781
				text = "york"
			intervals [1288]:
				xmin = 615.5781
				xmax = 619.8299
				text = ""
			intervals [1289]:
				xmin = 619.8299
				xmax = 620.3299
				text = "yes"
			intervals [1290]:
				xmin = 620.3299
				xmax = 620.3599
				text = ""
			intervals [1291]:
				xmin = 620.3599
				xmax = 620.6499
				text = "uh-huh"
			intervals [1292]:
				xmin = 620.6499
				xmax = 623.8656
				text = ""
			intervals [1293]:
				xmin = 623.8656
				xmax = 624.1556
				text = "well"
			intervals [1294]:
				xmin = 624.1556
				xmax = 624.3256
				text = "i"
			intervals [1295]:
				xmin = 624.3256
				xmax = 624.7656
				text = "am"
			intervals [1296]:
				xmin = 624.7656
				xmax = 625.8065
				text = ""
			intervals [1297]:
				xmin = 625.8065
				xmax = 626.0165
				text = "went"
			intervals [1298]:
				xmin = 626.0165
				xmax = 626.1165
				text = "to"
			intervals [1299]:
				xmin = 626.1165
				xmax = 626.5565
				text = "school"
			intervals [1300]:
				xmin = 626.5565
				xmax = 626.6965
				text = ""
			intervals [1301]:
				xmin = 626.6965
				xmax = 626.8265
				text = "a"
			intervals [1302]:
				xmin = 626.8265
				xmax = 626.8765
				text = ""
			intervals [1303]:
				xmin = 626.8765
				xmax = 627.2465
				text = "private"
			intervals [1304]:
				xmin = 627.2465
				xmax = 627.5365
				text = "school"
			intervals [1305]:
				xmin = 627.5365
				xmax = 627.6165
				text = "in"
			intervals [1306]:
				xmin = 627.6165
				xmax = 627.7165
				text = "new"
			intervals [1307]:
				xmin = 627.7165
				xmax = 628.0665
				text = "york"
			intervals [1308]:
				xmin = 628.0665
				xmax = 629.0576
				text = ""
			intervals [1309]:
				xmin = 629.0576
				xmax = 629.1876
				text = "for"
			intervals [1310]:
				xmin = 629.1876
				xmax = 629.3376
				text = "air"
			intervals [1311]:
				xmin = 629.3376
				xmax = 629.7276
				text = "conditioning"
			intervals [1312]:
				xmin = 629.7276
				xmax = 629.9949886621315
				text = ""
	item [4]:
		class = "IntervalTier"
		name = "DCA_se3_ag3_m_02 - phones"
		xmin = 0.0
		xmax = 629.9949886621315
		intervals: size = 3287
			intervals [1]:
				xmin = 0.0
				xmax = 2.8746
				text = ""
			intervals [2]:
				xmin = 2.8746
				xmax = 2.9146
				text = "sil"
			intervals [3]:
				xmin = 2.9146
				xmax = 3.0146
				text = "M"
			intervals [4]:
				xmin = 3.0146
				xmax = 3.1046
				text = "AA1"
			intervals [5]:
				xmin = 3.1046
				xmax = 3.1446
				text = "R"
			intervals [6]:
				xmin = 3.1446
				xmax = 3.1946
				text = "B"
			intervals [7]:
				xmin = 3.1946
				xmax = 3.2946
				text = "AH0"
			intervals [8]:
				xmin = 3.2946
				xmax = 3.3646
				text = "L"
			intervals [9]:
				xmin = 3.3646
				xmax = 3.5746
				text = "Z"
			intervals [10]:
				xmin = 3.5746
				xmax = 4.1332
				text = "sp"
			intervals [11]:
				xmin = 4.1332
				xmax = 4.2132
				text = "M"
			intervals [12]:
				xmin = 4.2132
				xmax = 4.2532
				text = "AH1"
			intervals [13]:
				xmin = 4.2532
				xmax = 4.3032
				text = "M"
			intervals [14]:
				xmin = 4.3032
				xmax = 4.3332
				text = "B"
			intervals [15]:
				xmin = 4.3332
				xmax = 4.3932
				text = "L"
			intervals [16]:
				xmin = 4.3932
				xmax = 4.4232
				text = "T"
			intervals [17]:
				xmin = 4.4232
				xmax = 4.4532
				text = "IY1"
			intervals [18]:
				xmin = 4.4532
				xmax = 4.5232
				text = "P"
			intervals [19]:
				xmin = 4.5232
				xmax = 4.6832
				text = "EH1"
			intervals [20]:
				xmin = 4.6832
				xmax = 4.7832
				text = "G"
			intervals [21]:
				xmin = 4.7832
				xmax = 5.5338
				text = "sp"
			intervals [22]:
				xmin = 5.5338
				xmax = 5.6338
				text = "CH"
			intervals [23]:
				xmin = 5.6338
				xmax = 5.7238
				text = "EH1"
			intervals [24]:
				xmin = 5.7238
				xmax = 5.7838
				text = "K"
			intervals [25]:
				xmin = 5.7838
				xmax = 5.8938
				text = "ER0"
			intervals [26]:
				xmin = 5.8938
				xmax = 6.1238
				text = "Z"
			intervals [27]:
				xmin = 6.1238
				xmax = 6.6259
				text = ""
			intervals [28]:
				xmin = 6.6259
				xmax = 6.6559
				text = "sil"
			intervals [29]:
				xmin = 6.6559
				xmax = 6.7559
				text = "CH"
			intervals [30]:
				xmin = 6.7559
				xmax = 6.8859
				text = "EH1"
			intervals [31]:
				xmin = 6.8859
				xmax = 7.0859
				text = "S"
			intervals [32]:
				xmin = 7.0859
				xmax = 11.2314
				text = ""
			intervals [33]:
				xmin = 11.2314
				xmax = 11.3014
				text = "sil"
			intervals [34]:
				xmin = 11.3014
				xmax = 11.4214
				text = "AH1"
			intervals [35]:
				xmin = 11.4214
				xmax = 11.4714
				text = "IH0"
			intervals [36]:
				xmin = 11.4714
				xmax = 11.5114
				text = "T"
			intervals [37]:
				xmin = 11.5114
				xmax = 11.5714
				text = "S"
			intervals [38]:
				xmin = 11.5714
				xmax = 11.6214
				text = "W"
			intervals [39]:
				xmin = 11.6214
				xmax = 11.7014
				text = "IH0"
			intervals [40]:
				xmin = 11.7014
				xmax = 11.7914
				text = "TH"
			intervals [41]:
				xmin = 11.7914
				xmax = 11.8514
				text = "AH1"
			intervals [42]:
				xmin = 11.8514
				xmax = 11.9214
				text = "V"
			intervals [43]:
				xmin = 11.9214
				xmax = 12.1114
				text = "AH1"
			intervals [44]:
				xmin = 12.1114
				xmax = 12.2814
				text = "AY1"
			intervals [45]:
				xmin = 12.2814
				xmax = 12.3614
				text = "S"
			intervals [46]:
				xmin = 12.3614
				xmax = 12.4214
				text = "P"
			intervals [47]:
				xmin = 12.4214
				xmax = 12.5014
				text = "IH0"
			intervals [48]:
				xmin = 12.5014
				xmax = 12.5814
				text = "K"
			intervals [49]:
				xmin = 12.5814
				xmax = 14.5187
				text = ""
			intervals [50]:
				xmin = 14.5187
				xmax = 14.5587
				text = "sil"
			intervals [51]:
				xmin = 14.5587
				xmax = 14.6187
				text = "Y"
			intervals [52]:
				xmin = 14.6187
				xmax = 14.6587
				text = "UW1"
			intervals [53]:
				xmin = 14.6587
				xmax = 14.7587
				text = "TH"
			intervals [54]:
				xmin = 14.7587
				xmax = 14.7887
				text = "R"
			intervals [55]:
				xmin = 14.7887
				xmax = 14.8387
				text = "OW1"
			intervals [56]:
				xmin = 14.8387
				xmax = 14.8787
				text = "IH0"
			intervals [57]:
				xmin = 14.8787
				xmax = 14.9087
				text = "T"
			intervals [58]:
				xmin = 14.9087
				xmax = 14.9387
				text = "IH0"
			intervals [59]:
				xmin = 14.9387
				xmax = 14.9687
				text = "N"
			intervals [60]:
				xmin = 14.9687
				xmax = 14.9987
				text = "DH"
			intervals [61]:
				xmin = 14.9987
				xmax = 15.0587
				text = "IY0"
			intervals [62]:
				xmin = 15.0587
				xmax = 15.1187
				text = "G"
			intervals [63]:
				xmin = 15.1187
				xmax = 15.1887
				text = "R"
			intervals [64]:
				xmin = 15.1887
				xmax = 15.3387
				text = "AW1"
			intervals [65]:
				xmin = 15.3387
				xmax = 15.3887
				text = "N"
			intervals [66]:
				xmin = 15.3887
				xmax = 15.5387
				text = "D"
			intervals [67]:
				xmin = 15.5387
				xmax = 16.0151
				text = "sp"
			intervals [68]:
				xmin = 16.0151
				xmax = 16.0751
				text = "AE1"
			intervals [69]:
				xmin = 16.0751
				xmax = 16.2651
				text = "N"
			intervals [70]:
				xmin = 16.2651
				xmax = 16.5151
				text = "AH1"
			intervals [71]:
				xmin = 16.5151
				xmax = 17.2197
				text = "sp"
			intervals [72]:
				xmin = 17.2197
				xmax = 17.2597
				text = "W"
			intervals [73]:
				xmin = 17.2597
				xmax = 17.3097
				text = "EH1"
			intervals [74]:
				xmin = 17.3097
				xmax = 17.3597
				text = "N"
			intervals [75]:
				xmin = 17.3597
				xmax = 17.3997
				text = "IH0"
			intervals [76]:
				xmin = 17.3997
				xmax = 17.4297
				text = "T"
			intervals [77]:
				xmin = 17.4297
				xmax = 17.4797
				text = "Z"
			intervals [78]:
				xmin = 17.4797
				xmax = 17.5397
				text = "Y"
			intervals [79]:
				xmin = 17.5397
				xmax = 17.5897
				text = "UH1"
			intervals [80]:
				xmin = 17.5897
				xmax = 17.6497
				text = "R"
			intervals [81]:
				xmin = 17.6497
				xmax = 17.7697
				text = "CH"
			intervals [82]:
				xmin = 17.7697
				xmax = 17.8797
				text = "AE1"
			intervals [83]:
				xmin = 17.8797
				xmax = 17.9397
				text = "N"
			intervals [84]:
				xmin = 17.9397
				xmax = 17.9697
				text = "S"
			intervals [85]:
				xmin = 17.9697
				xmax = 18.0397
				text = "T"
			intervals [86]:
				xmin = 18.0397
				xmax = 18.0797
				text = "IH0"
			intervals [87]:
				xmin = 18.0797
				xmax = 18.1597
				text = "K"
			intervals [88]:
				xmin = 18.1597
				xmax = 18.2397
				text = "AH1"
			intervals [89]:
				xmin = 18.2397
				xmax = 18.3397
				text = "M"
			intervals [90]:
				xmin = 18.3397
				xmax = 18.4997
				text = "IH0"
			intervals [91]:
				xmin = 18.4997
				xmax = 18.6597
				text = "N"
			intervals [92]:
				xmin = 18.6597
				xmax = 18.7783
				text = ""
			intervals [93]:
				xmin = 18.7783
				xmax = 18.8283
				text = "sil"
			intervals [94]:
				xmin = 18.8283
				xmax = 18.9083
				text = "IH0"
			intervals [95]:
				xmin = 18.9083
				xmax = 18.9683
				text = "T"
			intervals [96]:
				xmin = 18.9683
				xmax = 19.0383
				text = "S"
			intervals [97]:
				xmin = 19.0383
				xmax = 19.1083
				text = "T"
			intervals [98]:
				xmin = 19.1083
				xmax = 19.1983
				text = "IH1"
			intervals [99]:
				xmin = 19.1983
				xmax = 19.3083
				text = "K"
			intervals [100]:
				xmin = 19.3083
				xmax = 19.4783
				text = "S"
			intervals [101]:
				xmin = 19.4783
				xmax = 19.5562
				text = ""
			intervals [102]:
				xmin = 19.5562
				xmax = 19.5962
				text = "sil"
			intervals [103]:
				xmin = 19.5962
				xmax = 19.7362
				text = "IH0"
			intervals [104]:
				xmin = 19.7362
				xmax = 19.8462
				text = "F"
			intervals [105]:
				xmin = 19.8462
				xmax = 19.9062
				text = "N"
			intervals [106]:
				xmin = 19.9062
				xmax = 19.9762
				text = "AA1"
			intervals [107]:
				xmin = 19.9762
				xmax = 20.0362
				text = "T"
			intervals [108]:
				xmin = 20.0362
				xmax = 20.0662
				text = "sp"
			intervals [109]:
				xmin = 20.0662
				xmax = 20.1662
				text = "Y"
			intervals [110]:
				xmin = 20.1662
				xmax = 20.2262
				text = "UW1"
			intervals [111]:
				xmin = 20.2262
				xmax = 20.2662
				text = "L"
			intervals [112]:
				xmin = 20.2662
				xmax = 20.3862
				text = "UW1"
			intervals [113]:
				xmin = 20.3862
				xmax = 20.4362
				text = "Z"
			intervals [114]:
				xmin = 20.4362
				xmax = 20.4862
				text = "Y"
			intervals [115]:
				xmin = 20.4862
				xmax = 20.5362
				text = "UH1"
			intervals [116]:
				xmin = 20.5362
				xmax = 20.5762
				text = "R"
			intervals [117]:
				xmin = 20.5762
				xmax = 20.6862
				text = "CH"
			intervals [118]:
				xmin = 20.6862
				xmax = 20.8162
				text = "AE1"
			intervals [119]:
				xmin = 20.8162
				xmax = 20.9162
				text = "N"
			intervals [120]:
				xmin = 20.9162
				xmax = 20.9862
				text = "S"
			intervals [121]:
				xmin = 20.9862
				xmax = 21.0162
				text = "AH0"
			intervals [122]:
				xmin = 21.0162
				xmax = 21.1362
				text = "N"
			intervals [123]:
				xmin = 21.1362
				xmax = 21.1862
				text = "D"
			intervals [124]:
				xmin = 21.1862
				xmax = 21.2562
				text = "S"
			intervals [125]:
				xmin = 21.2562
				xmax = 21.2862
				text = "AH1"
			intervals [126]:
				xmin = 21.2862
				xmax = 21.3162
				text = "M"
			intervals [127]:
				xmin = 21.3162
				xmax = 21.3462
				text = "W"
			intervals [128]:
				xmin = 21.3462
				xmax = 21.3862
				text = "AH2"
			intervals [129]:
				xmin = 21.3862
				xmax = 21.4262
				text = "N"
			intervals [130]:
				xmin = 21.4262
				xmax = 21.4662
				text = "EH1"
			intervals [131]:
				xmin = 21.4662
				xmax = 21.5562
				text = "L"
			intervals [132]:
				xmin = 21.5562
				xmax = 21.6362
				text = "S"
			intervals [133]:
				xmin = 21.6362
				xmax = 21.6662
				text = "G"
			intervals [134]:
				xmin = 21.6662
				xmax = 21.6962
				text = "OW1"
			intervals [135]:
				xmin = 21.6962
				xmax = 21.9662
				text = "Z"
			intervals [136]:
				xmin = 21.9662
				xmax = 25.9864
				text = ""
			intervals [137]:
				xmin = 25.9864
				xmax = 26.0764
				text = "W"
			intervals [138]:
				xmin = 26.0764
				xmax = 26.1164
				text = "EH1"
			intervals [139]:
				xmin = 26.1164
				xmax = 26.1664
				text = "L"
			intervals [140]:
				xmin = 26.1664
				xmax = 26.1964
				text = "IH0"
			intervals [141]:
				xmin = 26.1964
				xmax = 26.2264
				text = "T"
			intervals [142]:
				xmin = 26.2264
				xmax = 26.2664
				text = "S"
			intervals [143]:
				xmin = 26.2664
				xmax = 26.3264
				text = "JH"
			intervals [144]:
				xmin = 26.3264
				xmax = 26.3864
				text = "IH0"
			intervals [145]:
				xmin = 26.3864
				xmax = 26.4264
				text = "S"
			intervals [146]:
				xmin = 26.4264
				xmax = 26.5164
				text = "T"
			intervals [147]:
				xmin = 26.5164
				xmax = 26.5664
				text = "AH0"
			intervals [148]:
				xmin = 26.5664
				xmax = 26.6364
				text = "V"
			intervals [149]:
				xmin = 26.6364
				xmax = 26.9064
				text = "AH1"
			intervals [150]:
				xmin = 26.9064
				xmax = 28.1093
				text = "sp"
			intervals [151]:
				xmin = 28.1093
				xmax = 28.2393
				text = "S"
			intervals [152]:
				xmin = 28.2393
				xmax = 28.2793
				text = "EY1"
			intervals [153]:
				xmin = 28.2793
				xmax = 28.3693
				text = "AH0"
			intervals [154]:
				xmin = 28.3693
				xmax = 28.4093
				text = "B"
			intervals [155]:
				xmin = 28.4093
				xmax = 28.4693
				text = "AW1"
			intervals [156]:
				xmin = 28.4693
				xmax = 28.5493
				text = "T"
			intervals [157]:
				xmin = 28.5493
				xmax = 28.6664
				text = "sp"
			intervals [158]:
				xmin = 28.6664
				xmax = 28.8164
				text = "N"
			intervals [159]:
				xmin = 28.8164
				xmax = 29.0764
				text = "AY1"
			intervals [160]:
				xmin = 29.0764
				xmax = 29.2164
				text = "N"
			intervals [161]:
				xmin = 29.2164
				xmax = 29.2399
				text = ""
			intervals [162]:
				xmin = 29.2399
				xmax = 29.2999
				text = "AO1"
			intervals [163]:
				xmin = 29.2999
				xmax = 29.3599
				text = "R"
			intervals [164]:
				xmin = 29.3599
				xmax = 29.4599
				text = "T"
			intervals [165]:
				xmin = 29.4599
				xmax = 29.5199
				text = "EH1"
			intervals [166]:
				xmin = 29.5199
				xmax = 29.5799
				text = "N"
			intervals [167]:
				xmin = 29.5799
				xmax = 29.6199
				text = "D"
			intervals [168]:
				xmin = 29.6199
				xmax = 29.6699
				text = "IH1"
			intervals [169]:
				xmin = 29.6699
				xmax = 29.6999
				text = "F"
			intervals [170]:
				xmin = 29.6999
				xmax = 29.7299
				text = "R"
			intervals [171]:
				xmin = 29.7299
				xmax = 29.7599
				text = "AH0"
			intervals [172]:
				xmin = 29.7599
				xmax = 29.7899
				text = "N"
			intervals [173]:
				xmin = 29.7899
				xmax = 29.8199
				text = "T"
			intervals [174]:
				xmin = 29.8199
				xmax = 29.8599
				text = "M"
			intervals [175]:
				xmin = 29.8599
				xmax = 29.9799
				text = "UW1"
			intervals [176]:
				xmin = 29.9799
				xmax = 30.0099
				text = "V"
			intervals [177]:
				xmin = 30.0099
				xmax = 30.0799
				text = "Z"
			intervals [178]:
				xmin = 30.0799
				xmax = 30.1099
				text = "IH0"
			intervals [179]:
				xmin = 30.1099
				xmax = 30.1499
				text = "N"
			intervals [180]:
				xmin = 30.1499
				xmax = 30.1999
				text = "DH"
			intervals [181]:
				xmin = 30.1999
				xmax = 30.2299
				text = "AH0"
			intervals [182]:
				xmin = 30.2299
				xmax = 30.2999
				text = "HH"
			intervals [183]:
				xmin = 30.2999
				xmax = 30.4599
				text = "AE1"
			intervals [184]:
				xmin = 30.4599
				xmax = 30.5399
				text = "N"
			intervals [185]:
				xmin = 30.5399
				xmax = 30.6399
				text = "D"
			intervals [186]:
				xmin = 30.6399
				xmax = 30.6699
				text = "AH0"
			intervals [187]:
				xmin = 30.6699
				xmax = 30.6999
				text = "V"
			intervals [188]:
				xmin = 30.6999
				xmax = 30.7399
				text = "D"
			intervals [189]:
				xmin = 30.7399
				xmax = 30.8099
				text = "IH1"
			intervals [190]:
				xmin = 30.8099
				xmax = 30.8499
				text = "F"
			intervals [191]:
				xmin = 30.8499
				xmax = 30.8799
				text = "R"
			intervals [192]:
				xmin = 30.8799
				xmax = 30.9099
				text = "AH0"
			intervals [193]:
				xmin = 30.9099
				xmax = 30.9399
				text = "N"
			intervals [194]:
				xmin = 30.9399
				xmax = 30.9699
				text = "T"
			intervals [195]:
				xmin = 30.9699
				xmax = 31.0199
				text = "W"
			intervals [196]:
				xmin = 31.0199
				xmax = 31.0799
				text = "EY1"
			intervals [197]:
				xmin = 31.0799
				xmax = 31.1099
				text = "Z"
			intervals [198]:
				xmin = 31.1099
				xmax = 31.1399
				text = "T"
			intervals [199]:
				xmin = 31.1399
				xmax = 31.1999
				text = "AH0"
			intervals [200]:
				xmin = 31.1999
				xmax = 31.2599
				text = "TH"
			intervals [201]:
				xmin = 31.2599
				xmax = 31.3099
				text = "R"
			intervals [202]:
				xmin = 31.3099
				xmax = 31.4199
				text = "OW1"
			intervals [203]:
				xmin = 31.4199
				xmax = 31.4499
				text = "IH1"
			intervals [204]:
				xmin = 31.4499
				xmax = 31.5099
				text = "T"
			intervals [205]:
				xmin = 31.5099
				xmax = 37.1083
				text = ""
			intervals [206]:
				xmin = 37.1083
				xmax = 37.1483
				text = "sil"
			intervals [207]:
				xmin = 37.1483
				xmax = 37.9283
				text = "M"
			intervals [208]:
				xmin = 37.9283
				xmax = 39.1908
				text = "sp"
			intervals [209]:
				xmin = 39.1908
				xmax = 39.3308
				text = "N"
			intervals [210]:
				xmin = 39.3308
				xmax = 39.4308
				text = "OW1"
			intervals [211]:
				xmin = 39.4308
				xmax = 39.5008
				text = "IH0"
			intervals [212]:
				xmin = 39.5008
				xmax = 39.5308
				text = "T"
			intervals [213]:
				xmin = 39.5308
				xmax = 39.6208
				text = "Z"
			intervals [214]:
				xmin = 39.6208
				xmax = 39.6608
				text = "JH"
			intervals [215]:
				xmin = 39.6608
				xmax = 39.7008
				text = "IH0"
			intervals [216]:
				xmin = 39.7008
				xmax = 39.8008
				text = "S"
			intervals [217]:
				xmin = 39.8008
				xmax = 39.8508
				text = "T"
			intervals [218]:
				xmin = 39.8508
				xmax = 39.9208
				text = "DH"
			intervals [219]:
				xmin = 39.9208
				xmax = 40.0508
				text = "AH0"
			intervals [220]:
				xmin = 40.0508
				xmax = 40.0908
				text = "W"
			intervals [221]:
				xmin = 40.0908
				xmax = 40.1408
				text = "AH1"
			intervals [222]:
				xmin = 40.1408
				xmax = 40.2508
				text = "N"
			intervals [223]:
				xmin = 40.2508
				xmax = 40.3708
				text = "P"
			intervals [224]:
				xmin = 40.3708
				xmax = 40.4808
				text = "OY1"
			intervals [225]:
				xmin = 40.4808
				xmax = 40.5108
				text = "N"
			intervals [226]:
				xmin = 40.5108
				xmax = 40.5408
				text = "T"
			intervals [227]:
				xmin = 40.5408
				xmax = 40.5808
				text = "IH0"
			intervals [228]:
				xmin = 40.5808
				xmax = 40.6608
				text = "Z"
			intervals [229]:
				xmin = 40.6608
				xmax = 40.7108
				text = "JH"
			intervals [230]:
				xmin = 40.7108
				xmax = 40.7508
				text = "IH0"
			intervals [231]:
				xmin = 40.7508
				xmax = 40.8208
				text = "S"
			intervals [232]:
				xmin = 40.8208
				xmax = 40.8808
				text = "T"
			intervals [233]:
				xmin = 40.8808
				xmax = 40.9708
				text = "IH0"
			intervals [234]:
				xmin = 40.9708
				xmax = 41.0108
				text = "sp"
			intervals [235]:
				xmin = 41.0108
				xmax = 41.0908
				text = "T"
			intervals [236]:
				xmin = 41.0908
				xmax = 41.1208
				text = "IH0"
			intervals [237]:
				xmin = 41.1208
				xmax = 41.2308
				text = "Y"
			intervals [238]:
				xmin = 41.2308
				xmax = 41.2908
				text = "UW1"
			intervals [239]:
				xmin = 41.2908
				xmax = 41.3308
				text = "Z"
			intervals [240]:
				xmin = 41.3308
				xmax = 41.3608
				text = "AH0"
			intervals [241]:
				xmin = 41.3608
				xmax = 41.4408
				text = "N"
			intervals [242]:
				xmin = 41.4408
				xmax = 41.6008
				text = "AY1"
			intervals [243]:
				xmin = 41.6008
				xmax = 41.6708
				text = "S"
			intervals [244]:
				xmin = 41.6708
				xmax = 41.7208
				text = "P"
			intervals [245]:
				xmin = 41.7208
				xmax = 41.8308
				text = "IH0"
			intervals [246]:
				xmin = 41.8308
				xmax = 41.8908
				text = "K"
			intervals [247]:
				xmin = 41.8908
				xmax = 47.996
				text = ""
			intervals [248]:
				xmin = 47.996
				xmax = 48.036
				text = "sil"
			intervals [249]:
				xmin = 48.036
				xmax = 48.216
				text = "W"
			intervals [250]:
				xmin = 48.216
				xmax = 48.376
				text = "EH1"
			intervals [251]:
				xmin = 48.376
				xmax = 48.626
				text = "L"
			intervals [252]:
				xmin = 48.626
				xmax = 48.666
				text = "sp"
			intervals [253]:
				xmin = 48.666
				xmax = 49.4607
				text = ""
			intervals [254]:
				xmin = 49.4607
				xmax = 49.5907
				text = "Y"
			intervals [255]:
				xmin = 49.5907
				xmax = 49.6307
				text = "UW1"
			intervals [256]:
				xmin = 49.6307
				xmax = 49.6807
				text = "D"
			intervals [257]:
				xmin = 49.6807
				xmax = 49.7407
				text = "HH"
			intervals [258]:
				xmin = 49.7407
				xmax = 49.8107
				text = "AE1"
			intervals [259]:
				xmin = 49.8107
				xmax = 49.8707
				text = "V"
			intervals [260]:
				xmin = 49.8707
				xmax = 49.9307
				text = "AH0"
			intervals [261]:
				xmin = 49.9307
				xmax = 50.0307
				text = "B"
			intervals [262]:
				xmin = 50.0307
				xmax = 50.0807
				text = "AH1"
			intervals [263]:
				xmin = 50.0807
				xmax = 50.1807
				text = "M"
			intervals [264]:
				xmin = 50.1807
				xmax = 50.2307
				text = "P"
			intervals [265]:
				xmin = 50.2307
				xmax = 50.4207
				text = "ER0"
			intervals [266]:
				xmin = 50.4207
				xmax = 50.6887
				text = "sp"
			intervals [267]:
				xmin = 50.6887
				xmax = 50.7987
				text = "AH0"
			intervals [268]:
				xmin = 50.7987
				xmax = 50.9087
				text = "N"
			intervals [269]:
				xmin = 50.9087
				xmax = 50.9587
				text = "Y"
			intervals [270]:
				xmin = 50.9587
				xmax = 50.9887
				text = "UW1"
			intervals [271]:
				xmin = 50.9887
				xmax = 51.0187
				text = "W"
			intervals [272]:
				xmin = 51.0187
				xmax = 51.0487
				text = "UH1"
			intervals [273]:
				xmin = 51.0487
				xmax = 51.0887
				text = "D"
			intervals [274]:
				xmin = 51.0887
				xmax = 51.1487
				text = "HH"
			intervals [275]:
				xmin = 51.1487
				xmax = 51.2587
				text = "AE1"
			intervals [276]:
				xmin = 51.2587
				xmax = 51.3287
				text = "V"
			intervals [277]:
				xmin = 51.3287
				xmax = 51.4587
				text = "S"
			intervals [278]:
				xmin = 51.4587
				xmax = 51.7187
				text = "EY1"
			intervals [279]:
				xmin = 51.7187
				xmax = 53.524
				text = "sp"
			intervals [280]:
				xmin = 53.524
				xmax = 53.584
				text = "M"
			intervals [281]:
				xmin = 53.584
				xmax = 53.644
				text = "EY1"
			intervals [282]:
				xmin = 53.644
				xmax = 53.674
				text = "B"
			intervals [283]:
				xmin = 53.674
				xmax = 53.764
				text = "IY0"
			intervals [284]:
				xmin = 53.764
				xmax = 53.814
				text = "sp"
			intervals [285]:
				xmin = 53.814
				xmax = 53.924
				text = "T"
			intervals [286]:
				xmin = 53.924
				xmax = 54.064
				text = "EH1"
			intervals [287]:
				xmin = 54.064
				xmax = 54.194
				text = "N"
			intervals [288]:
				xmin = 54.194
				xmax = 54.254
				text = "sp"
			intervals [289]:
				xmin = 54.254
				xmax = 54.446
				text = ""
			intervals [290]:
				xmin = 54.446
				xmax = 54.666
				text = "M"
			intervals [291]:
				xmin = 54.666
				xmax = 54.716
				text = "EY1"
			intervals [292]:
				xmin = 54.716
				xmax = 54.766
				text = "B"
			intervals [293]:
				xmin = 54.766
				xmax = 54.836
				text = "IY0"
			intervals [294]:
				xmin = 54.836
				xmax = 54.926
				text = "P"
			intervals [295]:
				xmin = 54.926
				xmax = 54.976
				text = "UH1"
			intervals [296]:
				xmin = 54.976
				xmax = 55.016
				text = "T"
			intervals [297]:
				xmin = 55.016
				xmax = 55.156
				text = "F"
			intervals [298]:
				xmin = 55.156
				xmax = 55.296
				text = "AY1"
			intervals [299]:
				xmin = 55.296
				xmax = 55.356
				text = "V"
			intervals [300]:
				xmin = 55.356
				xmax = 55.456
				text = "IH1"
			intervals [301]:
				xmin = 55.456
				xmax = 55.536
				text = "N"
			intervals [302]:
				xmin = 55.536
				xmax = 55.586
				text = "DH"
			intervals [303]:
				xmin = 55.586
				xmax = 55.696
				text = "AH0"
			intervals [304]:
				xmin = 55.696
				xmax = 55.746
				text = "sp"
			intervals [305]:
				xmin = 55.746
				xmax = 55.856
				text = "AH0"
			intervals [306]:
				xmin = 55.856
				xmax = 55.966
				text = "S"
			intervals [307]:
				xmin = 55.966
				xmax = 56.066
				text = "ER1"
			intervals [308]:
				xmin = 56.066
				xmax = 56.126
				text = "K"
			intervals [309]:
				xmin = 56.126
				xmax = 56.156
				text = "AH0"
			intervals [310]:
				xmin = 56.156
				xmax = 56.246
				text = "L"
			intervals [311]:
				xmin = 56.246
				xmax = 57.3014
				text = "sp"
			intervals [312]:
				xmin = 57.3014
				xmax = 57.3914
				text = "AE1"
			intervals [313]:
				xmin = 57.3914
				xmax = 57.5114
				text = "N"
			intervals [314]:
				xmin = 57.5114
				xmax = 57.5414
				text = "W"
			intervals [315]:
				xmin = 57.5414
				xmax = 57.5914
				text = "AH1"
			intervals [316]:
				xmin = 57.5914
				xmax = 57.7514
				text = "T"
			intervals [317]:
				xmin = 57.7514
				xmax = 57.9197
				text = ""
			intervals [318]:
				xmin = 57.9197
				xmax = 57.9597
				text = "sil"
			intervals [319]:
				xmin = 57.9597
				xmax = 58.1297
				text = "Y"
			intervals [320]:
				xmin = 58.1297
				xmax = 58.1897
				text = "UW1"
			intervals [321]:
				xmin = 58.1897
				xmax = 58.2697
				text = "T"
			intervals [322]:
				xmin = 58.2697
				xmax = 58.3097
				text = "R"
			intervals [323]:
				xmin = 58.3097
				xmax = 58.4097
				text = "AY1"
			intervals [324]:
				xmin = 58.4097
				xmax = 58.4597
				text = "T"
			intervals [325]:
				xmin = 58.4597
				xmax = 58.5097
				text = "AH0"
			intervals [326]:
				xmin = 58.5097
				xmax = 58.5797
				text = "D"
			intervals [327]:
				xmin = 58.5797
				xmax = 58.6797
				text = "UW1"
			intervals [328]:
				xmin = 58.6797
				xmax = 58.7397
				text = "IH0"
			intervals [329]:
				xmin = 58.7397
				xmax = 58.8397
				text = "Z"
			intervals [330]:
				xmin = 58.8397
				xmax = 58.9097
				text = "T"
			intervals [331]:
				xmin = 58.9097
				xmax = 58.9997
				text = "EY1"
			intervals [332]:
				xmin = 58.9997
				xmax = 59.0597
				text = "K"
			intervals [333]:
				xmin = 59.0597
				xmax = 59.1297
				text = "DH"
			intervals [334]:
				xmin = 59.1297
				xmax = 59.1597
				text = "IY0"
			intervals [335]:
				xmin = 59.1597
				xmax = 59.2097
				text = "AH1"
			intervals [336]:
				xmin = 59.2097
				xmax = 59.2497
				text = "DH"
			intervals [337]:
				xmin = 59.2497
				xmax = 59.2897
				text = "ER0"
			intervals [338]:
				xmin = 59.2897
				xmax = 59.4297
				text = "M"
			intervals [339]:
				xmin = 59.4297
				xmax = 59.5297
				text = "AE1"
			intervals [340]:
				xmin = 59.5297
				xmax = 59.6097
				text = "N"
			intervals [341]:
				xmin = 59.6097
				xmax = 59.6397
				text = "Z"
			intervals [342]:
				xmin = 59.6397
				xmax = 59.7097
				text = "M"
			intervals [343]:
				xmin = 59.7097
				xmax = 59.7997
				text = "AA1"
			intervals [344]:
				xmin = 59.7997
				xmax = 59.8397
				text = "R"
			intervals [345]:
				xmin = 59.8397
				xmax = 59.8697
				text = "B"
			intervals [346]:
				xmin = 59.8697
				xmax = 59.8997
				text = "AH0"
			intervals [347]:
				xmin = 59.8997
				xmax = 59.9997
				text = "L"
			intervals [348]:
				xmin = 59.9997
				xmax = 60.0797
				text = "Z"
			intervals [349]:
				xmin = 60.0797
				xmax = 60.8042
				text = ""
			intervals [350]:
				xmin = 60.8042
				xmax = 60.8442
				text = "sil"
			intervals [351]:
				xmin = 60.8442
				xmax = 60.9042
				text = "B"
			intervals [352]:
				xmin = 60.9042
				xmax = 60.9742
				text = "AY1"
			intervals [353]:
				xmin = 60.9742
				xmax = 61.0542
				text = "N"
			intervals [354]:
				xmin = 61.0542
				xmax = 61.1442
				text = "AA1"
			intervals [355]:
				xmin = 61.1442
				xmax = 61.1842
				text = "K"
			intervals [356]:
				xmin = 61.1842
				xmax = 61.2142
				text = "IH0"
			intervals [357]:
				xmin = 61.2142
				xmax = 61.2442
				text = "N"
			intervals [358]:
				xmin = 61.2442
				xmax = 61.2742
				text = "AH0"
			intervals [359]:
				xmin = 61.2742
				xmax = 61.3042
				text = "M"
			intervals [360]:
				xmin = 61.3042
				xmax = 61.3742
				text = "AW1"
			intervals [361]:
				xmin = 61.3742
				xmax = 61.4442
				text = "T"
			intervals [362]:
				xmin = 61.4442
				xmax = 61.4842
				text = "DH"
			intervals [363]:
				xmin = 61.4842
				xmax = 61.5342
				text = "AH0"
			intervals [364]:
				xmin = 61.5342
				xmax = 61.6142
				text = "S"
			intervals [365]:
				xmin = 61.6142
				xmax = 61.7142
				text = "ER1"
			intervals [366]:
				xmin = 61.7142
				xmax = 61.7742
				text = "K"
			intervals [367]:
				xmin = 61.7742
				xmax = 61.8042
				text = "AH0"
			intervals [368]:
				xmin = 61.8042
				xmax = 61.8342
				text = "L"
			intervals [369]:
				xmin = 61.8342
				xmax = 67.5609
				text = "sp"
			intervals [370]:
				xmin = 67.5609
				xmax = 67.6909
				text = "Y"
			intervals [371]:
				xmin = 67.6909
				xmax = 67.7909
				text = "EH1"
			intervals [372]:
				xmin = 67.7909
				xmax = 67.8809
				text = "S"
			intervals [373]:
				xmin = 67.8809
				xmax = 67.9309
				text = "Y"
			intervals [374]:
				xmin = 67.9309
				xmax = 67.9609
				text = "UW1"
			intervals [375]:
				xmin = 67.9609
				xmax = 68.0009
				text = "D"
			intervals [376]:
				xmin = 68.0009
				xmax = 68.1409
				text = "UW1"
			intervals [377]:
				xmin = 68.1409
				xmax = 75.9871
				text = "sp"
			intervals [378]:
				xmin = 75.9871
				xmax = 76.1171
				text = "CH"
			intervals [379]:
				xmin = 76.1171
				xmax = 76.1771
				text = "EH1"
			intervals [380]:
				xmin = 76.1771
				xmax = 76.2771
				text = "K"
			intervals [381]:
				xmin = 76.2771
				xmax = 76.3971
				text = "ER0"
			intervals [382]:
				xmin = 76.3971
				xmax = 76.7171
				text = "Z"
			intervals [383]:
				xmin = 76.7171
				xmax = 76.7471
				text = "sp"
			intervals [384]:
				xmin = 76.7471
				xmax = 76.9571
				text = "AH1"
			intervals [385]:
				xmin = 76.9571
				xmax = 77.0371
				text = "DH"
			intervals [386]:
				xmin = 77.0371
				xmax = 77.1171
				text = "AE1"
			intervals [387]:
				xmin = 77.1171
				xmax = 77.2071
				text = "T"
			intervals [388]:
				xmin = 77.2071
				xmax = 77.4371
				text = "S"
			intervals [389]:
				xmin = 77.4371
				xmax = 77.6171
				text = "AH1"
			intervals [390]:
				xmin = 77.6171
				xmax = 77.8771
				text = "M"
			intervals [391]:
				xmin = 77.8771
				xmax = 78.6626
				text = ""
			intervals [392]:
				xmin = 78.6626
				xmax = 78.7026
				text = "sil"
			intervals [393]:
				xmin = 78.7026
				xmax = 78.8626
				text = "R"
			intervals [394]:
				xmin = 78.8626
				xmax = 78.9626
				text = "AW1"
			intervals [395]:
				xmin = 78.9626
				xmax = 79.0226
				text = "N"
			intervals [396]:
				xmin = 79.0226
				xmax = 79.0526
				text = "D"
			intervals [397]:
				xmin = 79.0526
				xmax = 79.0826
				text = "D"
			intervals [398]:
				xmin = 79.0826
				xmax = 79.1926
				text = "IH1"
			intervals [399]:
				xmin = 79.1926
				xmax = 79.3126
				text = "S"
			intervals [400]:
				xmin = 79.3126
				xmax = 79.3626
				text = "K"
			intervals [401]:
				xmin = 79.3626
				xmax = 79.7488
				text = "sp"
			intervals [402]:
				xmin = 79.7488
				xmax = 79.8288
				text = "B"
			intervals [403]:
				xmin = 79.8288
				xmax = 79.8788
				text = "L"
			intervals [404]:
				xmin = 79.8788
				xmax = 79.9688
				text = "AE1"
			intervals [405]:
				xmin = 79.9688
				xmax = 80.0488
				text = "K"
			intervals [406]:
				xmin = 80.0488
				xmax = 80.0888
				text = "AH0"
			intervals [407]:
				xmin = 80.0888
				xmax = 80.1588
				text = "N"
			intervals [408]:
				xmin = 80.1588
				xmax = 80.2088
				text = "R"
			intervals [409]:
				xmin = 80.2088
				xmax = 80.3088
				text = "EH1"
			intervals [410]:
				xmin = 80.3088
				xmax = 80.4088
				text = "D"
			intervals [411]:
				xmin = 80.4088
				xmax = 80.5588
				text = "sp"
			intervals [412]:
				xmin = 80.5588
				xmax = 80.5852
				text = ""
			intervals [413]:
				xmin = 80.5852
				xmax = 80.7352
				text = "AO1"
			intervals [414]:
				xmin = 80.7352
				xmax = 80.7952
				text = "N"
			intervals [415]:
				xmin = 80.7952
				xmax = 80.8552
				text = "AH0"
			intervals [416]:
				xmin = 80.8552
				xmax = 80.9652
				text = "CH"
			intervals [417]:
				xmin = 80.9652
				xmax = 81.0252
				text = "EH1"
			intervals [418]:
				xmin = 81.0252
				xmax = 81.0852
				text = "K"
			intervals [419]:
				xmin = 81.0852
				xmax = 81.1552
				text = "ER0"
			intervals [420]:
				xmin = 81.1552
				xmax = 81.2252
				text = "B"
			intervals [421]:
				xmin = 81.2252
				xmax = 81.3552
				text = "AO1"
			intervals [422]:
				xmin = 81.3552
				xmax = 81.4152
				text = "R"
			intervals [423]:
				xmin = 81.4152
				xmax = 81.4652
				text = "D"
			intervals [424]:
				xmin = 81.4652
				xmax = 83.388
				text = ""
			intervals [425]:
				xmin = 83.388
				xmax = 83.468
				text = "DH"
			intervals [426]:
				xmin = 83.468
				xmax = 83.508
				text = "AH1"
			intervals [427]:
				xmin = 83.508
				xmax = 83.618
				text = "AA1"
			intervals [428]:
				xmin = 83.618
				xmax = 83.658
				text = "B"
			intervals [429]:
				xmin = 83.658
				xmax = 83.708
				text = "JH"
			intervals [430]:
				xmin = 83.708
				xmax = 83.748
				text = "EH0"
			intervals [431]:
				xmin = 83.748
				xmax = 83.788
				text = "K"
			intervals [432]:
				xmin = 83.788
				xmax = 83.828
				text = "T"
			intervals [433]:
				xmin = 83.828
				xmax = 83.918
				text = "IH0"
			intervals [434]:
				xmin = 83.918
				xmax = 83.998
				text = "Z"
			intervals [435]:
				xmin = 83.998
				xmax = 84.078
				text = "T"
			intervals [436]:
				xmin = 84.078
				xmax = 84.458
				text = "UW1"
			intervals [437]:
				xmin = 84.458
				xmax = 84.6486
				text = ""
			intervals [438]:
				xmin = 84.6486
				xmax = 84.6986
				text = "sil"
			intervals [439]:
				xmin = 84.6986
				xmax = 84.7586
				text = "T"
			intervals [440]:
				xmin = 84.7586
				xmax = 84.8686
				text = "EY1"
			intervals [441]:
				xmin = 84.8686
				xmax = 84.9586
				text = "K"
			intervals [442]:
				xmin = 84.9586
				xmax = 85.8612
				text = ""
			intervals [443]:
				xmin = 85.8612
				xmax = 85.9212
				text = "sil"
			intervals [444]:
				xmin = 85.9212
				xmax = 86.1412
				text = "AO1"
			intervals [445]:
				xmin = 86.1412
				xmax = 86.1912
				text = "L"
			intervals [446]:
				xmin = 86.1912
				xmax = 86.2412
				text = "DH"
			intervals [447]:
				xmin = 86.2412
				xmax = 86.2712
				text = "AH1"
			intervals [448]:
				xmin = 86.2712
				xmax = 86.3312
				text = "AH1"
			intervals [449]:
				xmin = 86.3312
				xmax = 86.3912
				text = "DH"
			intervals [450]:
				xmin = 86.3912
				xmax = 86.4212
				text = "ER0"
			intervals [451]:
				xmin = 86.4212
				xmax = 86.5012
				text = "M"
			intervals [452]:
				xmin = 86.5012
				xmax = 86.5912
				text = "AE1"
			intervals [453]:
				xmin = 86.5912
				xmax = 86.6912
				text = "N"
			intervals [454]:
				xmin = 86.6912
				xmax = 86.7312
				text = "S"
			intervals [455]:
				xmin = 86.7312
				xmax = 86.8012
				text = "CH"
			intervals [456]:
				xmin = 86.8012
				xmax = 86.8812
				text = "EH1"
			intervals [457]:
				xmin = 86.8812
				xmax = 86.9512
				text = "K"
			intervals [458]:
				xmin = 86.9512
				xmax = 87.0312
				text = "ER0"
			intervals [459]:
				xmin = 87.0312
				xmax = 87.1912
				text = "Z"
			intervals [460]:
				xmin = 87.1912
				xmax = 87.9495
				text = ""
			intervals [461]:
				xmin = 87.9495
				xmax = 87.9895
				text = "sil"
			intervals [462]:
				xmin = 87.9895
				xmax = 88.0495
				text = "AH0"
			intervals [463]:
				xmin = 88.0495
				xmax = 88.1295
				text = "N"
			intervals [464]:
				xmin = 88.1295
				xmax = 88.1895
				text = "K"
			intervals [465]:
				xmin = 88.1895
				xmax = 88.2795
				text = "IY1"
			intervals [466]:
				xmin = 88.2795
				xmax = 88.3095
				text = "P"
			intervals [467]:
				xmin = 88.3095
				xmax = 88.3795
				text = "IH0"
			intervals [468]:
				xmin = 88.3795
				xmax = 88.4095
				text = "M"
			intervals [469]:
				xmin = 88.4095
				xmax = 88.4495
				text = "F"
			intervals [470]:
				xmin = 88.4495
				xmax = 88.4795
				text = "ER0"
			intervals [471]:
				xmin = 88.4795
				xmax = 88.5395
				text = "M"
			intervals [472]:
				xmin = 88.5395
				xmax = 88.6095
				text = "T"
			intervals [473]:
				xmin = 88.6095
				xmax = 88.7095
				text = "EY1"
			intervals [474]:
				xmin = 88.7095
				xmax = 88.7495
				text = "K"
			intervals [475]:
				xmin = 88.7495
				xmax = 88.7895
				text = "IH0"
			intervals [476]:
				xmin = 88.7895
				xmax = 88.8395
				text = "N"
			intervals [477]:
				xmin = 88.8395
				xmax = 88.8795
				text = "Y"
			intervals [478]:
				xmin = 88.8795
				xmax = 89.1295
				text = "ER0"
			intervals [479]:
				xmin = 89.1295
				xmax = 89.2295
				text = "Z"
			intervals [480]:
				xmin = 89.2295
				xmax = 92.8353
				text = ""
			intervals [481]:
				xmin = 92.8353
				xmax = 92.9053
				text = "sil"
			intervals [482]:
				xmin = 92.9053
				xmax = 93.0453
				text = "JH"
			intervals [483]:
				xmin = 93.0453
				xmax = 93.0953
				text = "AH1"
			intervals [484]:
				xmin = 93.0953
				xmax = 93.1353
				text = "M"
			intervals [485]:
				xmin = 93.1353
				xmax = 93.1753
				text = "P"
			intervals [486]:
				xmin = 93.1753
				xmax = 93.2353
				text = "IH0"
			intervals [487]:
				xmin = 93.2353
				xmax = 93.2953
				text = "NG"
			intervals [488]:
				xmin = 93.2953
				xmax = 102.8085
				text = "sp"
			intervals [489]:
				xmin = 102.8085
				xmax = 103.1185
				text = "AH1"
			intervals [490]:
				xmin = 103.1185
				xmax = 103.4285
				text = "M"
			intervals [491]:
				xmin = 103.4285
				xmax = 105.2516
				text = "sp"
			intervals [492]:
				xmin = 105.2516
				xmax = 105.3016
				text = "JH"
			intervals [493]:
				xmin = 105.3016
				xmax = 105.3616
				text = "IH0"
			intervals [494]:
				xmin = 105.3616
				xmax = 105.4816
				text = "S"
			intervals [495]:
				xmin = 105.4816
				xmax = 105.5316
				text = "B"
			intervals [496]:
				xmin = 105.5316
				xmax = 105.5716
				text = "L"
			intervals [497]:
				xmin = 105.5716
				xmax = 105.7016
				text = "AY1"
			intervals [498]:
				xmin = 105.7016
				xmax = 105.7516
				text = "N"
			intervals [499]:
				xmin = 105.7516
				xmax = 105.7816
				text = "D"
			intervals [500]:
				xmin = 105.7816
				xmax = 105.8316
				text = "M"
			intervals [501]:
				xmin = 105.8316
				xmax = 105.9816
				text = "AE1"
			intervals [502]:
				xmin = 105.9816
				xmax = 106.1316
				text = "N"
			intervals [503]:
				xmin = 106.1316
				xmax = 106.1716
				text = "sp"
			intervals [504]:
				xmin = 106.1716
				xmax = 106.2716
				text = "Z"
			intervals [505]:
				xmin = 106.2716
				xmax = 106.3397
				text = ""
			intervals [506]:
				xmin = 106.3397
				xmax = 106.3697
				text = "sil"
			intervals [507]:
				xmin = 106.3697
				xmax = 106.5497
				text = "B"
			intervals [508]:
				xmin = 106.5497
				xmax = 106.5797
				text = "L"
			intervals [509]:
				xmin = 106.5797
				xmax = 106.6797
				text = "AH1"
			intervals [510]:
				xmin = 106.6797
				xmax = 106.8197
				text = "F"
			intervals [511]:
				xmin = 106.8197
				xmax = 106.8497
				text = "sp"
			intervals [512]:
				xmin = 106.8497
				xmax = 106.9097
				text = "AY1"
			intervals [513]:
				xmin = 106.9097
				xmax = 106.9697
				text = "sp"
			intervals [514]:
				xmin = 106.9697
				xmax = 107.0097
				text = "TH"
			intervals [515]:
				xmin = 107.0097
				xmax = 107.0397
				text = "IH1"
			intervals [516]:
				xmin = 107.0397
				xmax = 107.0997
				text = "NG"
			intervals [517]:
				xmin = 107.0997
				xmax = 107.1497
				text = "K"
			intervals [518]:
				xmin = 107.1497
				xmax = 107.1897
				text = "IH0"
			intervals [519]:
				xmin = 107.1897
				xmax = 107.2397
				text = "T"
			intervals [520]:
				xmin = 107.2397
				xmax = 107.3697
				text = "IH0"
			intervals [521]:
				xmin = 107.3697
				xmax = 107.6297
				text = "Z"
			intervals [522]:
				xmin = 107.6297
				xmax = 108.5265
				text = ""
			intervals [523]:
				xmin = 108.5265
				xmax = 108.7765
				text = "sil"
			intervals [524]:
				xmin = 108.7765
				xmax = 108.8065
				text = "TH"
			intervals [525]:
				xmin = 108.8065
				xmax = 108.8765
				text = "sp"
			intervals [526]:
				xmin = 108.8765
				xmax = 108.9465
				text = "DH"
			intervals [527]:
				xmin = 108.9465
				xmax = 109.0365
				text = "AE1"
			intervals [528]:
				xmin = 109.0365
				xmax = 109.0665
				text = "T"
			intervals [529]:
				xmin = 109.0665
				xmax = 109.1165
				text = "IH0"
			intervals [530]:
				xmin = 109.1165
				xmax = 109.1965
				text = "Z"
			intervals [531]:
				xmin = 109.1965
				xmax = 109.2465
				text = "DH"
			intervals [532]:
				xmin = 109.2465
				xmax = 109.3665
				text = "AH0"
			intervals [533]:
				xmin = 109.3665
				xmax = 109.4365
				text = "W"
			intervals [534]:
				xmin = 109.4365
				xmax = 109.4765
				text = "AH1"
			intervals [535]:
				xmin = 109.4765
				xmax = 109.5165
				text = "N"
			intervals [536]:
				xmin = 109.5165
				xmax = 109.5565
				text = "Y"
			intervals [537]:
				xmin = 109.5565
				xmax = 109.6365
				text = "UW1"
			intervals [538]:
				xmin = 109.6365
				xmax = 109.8065
				text = "AH1"
			intervals [539]:
				xmin = 109.8065
				xmax = 110.9376
				text = "sp"
			intervals [540]:
				xmin = 110.9376
				xmax = 110.9676
				text = "K"
			intervals [541]:
				xmin = 110.9676
				xmax = 111.0276
				text = "L"
			intervals [542]:
				xmin = 111.0276
				xmax = 111.0976
				text = "OW1"
			intervals [543]:
				xmin = 111.0976
				xmax = 111.1876
				text = "Z"
			intervals [544]:
				xmin = 111.1876
				xmax = 111.2276
				text = "Y"
			intervals [545]:
				xmin = 111.2276
				xmax = 111.2576
				text = "UH1"
			intervals [546]:
				xmin = 111.2576
				xmax = 111.3376
				text = "R"
			intervals [547]:
				xmin = 111.3376
				xmax = 111.5376
				text = "AY1"
			intervals [548]:
				xmin = 111.5376
				xmax = 111.6276
				text = "Z"
			intervals [549]:
				xmin = 111.6276
				xmax = 111.6576
				text = "AH0"
			intervals [550]:
				xmin = 111.6576
				xmax = 111.7276
				text = "N"
			intervals [551]:
				xmin = 111.7276
				xmax = 111.8376
				text = "K"
			intervals [552]:
				xmin = 111.8376
				xmax = 111.9176
				text = "AW1"
			intervals [553]:
				xmin = 111.9176
				xmax = 111.9576
				text = "N"
			intervals [554]:
				xmin = 111.9576
				xmax = 111.9876
				text = "T"
			intervals [555]:
				xmin = 111.9876
				xmax = 112.0576
				text = "AH0"
			intervals [556]:
				xmin = 112.0576
				xmax = 112.1576
				text = "S"
			intervals [557]:
				xmin = 112.1576
				xmax = 112.2576
				text = "ER1"
			intervals [558]:
				xmin = 112.2576
				xmax = 112.2876
				text = "T"
			intervals [559]:
				xmin = 112.2876
				xmax = 112.3176
				text = "AH0"
			intervals [560]:
				xmin = 112.3176
				xmax = 112.3576
				text = "N"
			intervals [561]:
				xmin = 112.3576
				xmax = 112.3876
				text = "AH0"
			intervals [562]:
				xmin = 112.3876
				xmax = 112.4476
				text = "M"
			intervals [563]:
				xmin = 112.4476
				xmax = 112.5776
				text = "AW1"
			intervals [564]:
				xmin = 112.5776
				xmax = 112.6576
				text = "N"
			intervals [565]:
				xmin = 112.6576
				xmax = 112.6876
				text = "T"
			intervals [566]:
				xmin = 112.6876
				xmax = 112.840
				text = ""
			intervals [567]:
				xmin = 112.840
				xmax = 112.880
				text = "sil"
			intervals [568]:
				xmin = 112.880
				xmax = 112.990
				text = "AH0"
			intervals [569]:
				xmin = 112.990
				xmax = 113.050
				text = "N"
			intervals [570]:
				xmin = 113.050
				xmax = 113.090
				text = "DH"
			intervals [571]:
				xmin = 113.090
				xmax = 113.160
				text = "EH1"
			intervals [572]:
				xmin = 113.160
				xmax = 113.240
				text = "N"
			intervals [573]:
				xmin = 113.240
				xmax = 113.610
				text = "AH1"
			intervals [574]:
				xmin = 113.610
				xmax = 113.6924
				text = ""
			intervals [575]:
				xmin = 113.6924
				xmax = 113.7424
				text = "sil"
			intervals [576]:
				xmin = 113.7424
				xmax = 113.8524
				text = "EH1"
			intervals [577]:
				xmin = 113.8524
				xmax = 113.8824
				text = "V"
			intervals [578]:
				xmin = 113.8824
				xmax = 113.9124
				text = "R"
			intervals [579]:
				xmin = 113.9124
				xmax = 113.9424
				text = "IY0"
			intervals [580]:
				xmin = 113.9424
				xmax = 113.9924
				text = "B"
			intervals [581]:
				xmin = 113.9924
				xmax = 114.0424
				text = "AA2"
			intervals [582]:
				xmin = 114.0424
				xmax = 114.1124
				text = "D"
			intervals [583]:
				xmin = 114.1124
				xmax = 114.1624
				text = "IY0"
			intervals [584]:
				xmin = 114.1624
				xmax = 114.2124
				text = "HH"
			intervals [585]:
				xmin = 114.2124
				xmax = 114.3924
				text = "AY1"
			intervals [586]:
				xmin = 114.3924
				xmax = 114.4624
				text = "D"
			intervals [587]:
				xmin = 114.4624
				xmax = 114.5224
				text = "Z"
			intervals [588]:
				xmin = 114.5224
				xmax = 114.5724
				text = "AH0"
			intervals [589]:
				xmin = 114.5724
				xmax = 114.6824
				text = "N"
			intervals [590]:
				xmin = 114.6824
				xmax = 114.7424
				text = "D"
			intervals [591]:
				xmin = 114.7424
				xmax = 115.4828
				text = "sp"
			intervals [592]:
				xmin = 115.4828
				xmax = 115.5728
				text = "Y"
			intervals [593]:
				xmin = 115.5728
				xmax = 115.6028
				text = "UW1"
			intervals [594]:
				xmin = 115.6028
				xmax = 115.6728
				text = "T"
			intervals [595]:
				xmin = 115.6728
				xmax = 115.7228
				text = "R"
			intervals [596]:
				xmin = 115.7228
				xmax = 115.8128
				text = "AY1"
			intervals [597]:
				xmin = 115.8128
				xmax = 115.8528
				text = "T"
			intervals [598]:
				xmin = 115.8528
				xmax = 115.9028
				text = "AH0"
			intervals [599]:
				xmin = 115.9028
				xmax = 116.0028
				text = "F"
			intervals [600]:
				xmin = 116.0028
				xmax = 116.1228
				text = "AY1"
			intervals [601]:
				xmin = 116.1228
				xmax = 116.1528
				text = "N"
			intervals [602]:
				xmin = 116.1528
				xmax = 116.1828
				text = "D"
			intervals [603]:
				xmin = 116.1828
				xmax = 116.2128
				text = "DH"
			intervals [604]:
				xmin = 116.2128
				xmax = 116.2428
				text = "AH0"
			intervals [605]:
				xmin = 116.2428
				xmax = 116.2828
				text = "T"
			intervals [606]:
				xmin = 116.2828
				xmax = 116.3528
				text = "W"
			intervals [607]:
				xmin = 116.3528
				xmax = 116.4028
				text = "AH1"
			intervals [608]:
				xmin = 116.4028
				xmax = 116.4728
				text = "N"
			intervals [609]:
				xmin = 116.4728
				xmax = 116.5228
				text = "P"
			intervals [610]:
				xmin = 116.5228
				xmax = 116.6628
				text = "ER1"
			intervals [611]:
				xmin = 116.6628
				xmax = 116.7228
				text = "S"
			intervals [612]:
				xmin = 116.7228
				xmax = 116.7528
				text = "AH0"
			intervals [613]:
				xmin = 116.7528
				xmax = 116.8228
				text = "N"
			intervals [614]:
				xmin = 116.8228
				xmax = 116.8728
				text = "AO1"
			intervals [615]:
				xmin = 116.8728
				xmax = 116.9828
				text = "R"
			intervals [616]:
				xmin = 116.9828
				xmax = 117.0228
				text = "sp"
			intervals [617]:
				xmin = 117.0228
				xmax = 117.0635
				text = ""
			intervals [618]:
				xmin = 117.0635
				xmax = 117.0935
				text = "HH"
			intervals [619]:
				xmin = 117.0935
				xmax = 117.3635
				text = "UW0"
			intervals [620]:
				xmin = 117.3635
				xmax = 117.3935
				text = "EH1"
			intervals [621]:
				xmin = 117.3935
				xmax = 117.4335
				text = "V"
			intervals [622]:
				xmin = 117.4335
				xmax = 117.5035
				text = "ER0"
			intervals [623]:
				xmin = 117.5035
				xmax = 117.5435
				text = "IH1"
			intervals [624]:
				xmin = 117.5435
				xmax = 117.5835
				text = "Z"
			intervals [625]:
				xmin = 117.5835
				xmax = 117.6435
				text = "HH"
			intervals [626]:
				xmin = 117.6435
				xmax = 117.6735
				text = "AE1"
			intervals [627]:
				xmin = 117.6735
				xmax = 117.7035
				text = "P"
			intervals [628]:
				xmin = 117.7035
				xmax = 117.7335
				text = "IY0"
			intervals [629]:
				xmin = 117.7335
				xmax = 117.8035
				text = "T"
			intervals [630]:
				xmin = 117.8035
				xmax = 117.8335
				text = "IH0"
			intervals [631]:
				xmin = 117.8335
				xmax = 117.8735
				text = "IH0"
			intervals [632]:
				xmin = 117.8735
				xmax = 117.9135
				text = "K"
			intervals [633]:
				xmin = 117.9135
				xmax = 117.9635
				text = "S"
			intervals [634]:
				xmin = 117.9635
				xmax = 118.0135
				text = "P"
			intervals [635]:
				xmin = 118.0135
				xmax = 118.0935
				text = "L"
			intervals [636]:
				xmin = 118.0935
				xmax = 118.2035
				text = "EY1"
			intervals [637]:
				xmin = 118.2035
				xmax = 118.2935
				text = "N"
			intervals [638]:
				xmin = 118.2935
				xmax = 121.5773
				text = ""
			intervals [639]:
				xmin = 121.5773
				xmax = 121.7373
				text = "sil"
			intervals [640]:
				xmin = 121.7373
				xmax = 121.8473
				text = "HH"
			intervals [641]:
				xmin = 121.8473
				xmax = 121.9673
				text = "IY1"
			intervals [642]:
				xmin = 121.9673
				xmax = 122.0273
				text = "Z"
			intervals [643]:
				xmin = 122.0273
				xmax = 122.0573
				text = "IH1"
			intervals [644]:
				xmin = 122.0573
				xmax = 122.2473
				text = "T"
			intervals [645]:
				xmin = 122.2473
				xmax = 128.163
				text = ""
			intervals [646]:
				xmin = 128.163
				xmax = 128.223
				text = "sil"
			intervals [647]:
				xmin = 128.223
				xmax = 128.863
				text = "spn"
			intervals [648]:
				xmin = 128.863
				xmax = 128.9272
				text = ""
			intervals [649]:
				xmin = 128.9272
				xmax = 128.9672
				text = "sil"
			intervals [650]:
				xmin = 128.9672
				xmax = 129.0772
				text = "DH"
			intervals [651]:
				xmin = 129.0772
				xmax = 129.1572
				text = "AE1"
			intervals [652]:
				xmin = 129.1572
				xmax = 129.2272
				text = "T"
			intervals [653]:
				xmin = 129.2272
				xmax = 129.3391
				text = ""
			intervals [654]:
				xmin = 129.3391
				xmax = 129.3791
				text = "sil"
			intervals [655]:
				xmin = 129.3791
				xmax = 129.6791
				text = "AY1"
			intervals [656]:
				xmin = 129.6791
				xmax = 129.7391
				text = "sp"
			intervals [657]:
				xmin = 129.7391
				xmax = 129.8191
				text = "D"
			intervals [658]:
				xmin = 129.8191
				xmax = 129.8591
				text = "OW1"
			intervals [659]:
				xmin = 129.8591
				xmax = 129.9191
				text = "N"
			intervals [660]:
				xmin = 129.9191
				xmax = 129.9491
				text = "T"
			intervals [661]:
				xmin = 129.9491
				xmax = 129.9791
				text = "sp"
			intervals [662]:
				xmin = 129.9791
				xmax = 130.0591
				text = "R"
			intervals [663]:
				xmin = 130.0591
				xmax = 130.1091
				text = "IH0"
			intervals [664]:
				xmin = 130.1091
				xmax = 130.1691
				text = "M"
			intervals [665]:
				xmin = 130.1691
				xmax = 130.2391
				text = "EH1"
			intervals [666]:
				xmin = 130.2391
				xmax = 130.2791
				text = "M"
			intervals [667]:
				xmin = 130.2791
				xmax = 130.3091
				text = "B"
			intervals [668]:
				xmin = 130.3091
				xmax = 130.3891
				text = "ER0"
			intervals [669]:
				xmin = 130.3891
				xmax = 130.5091
				text = "AY1"
			intervals [670]:
				xmin = 130.5091
				xmax = 130.5891
				text = "K"
			intervals [671]:
				xmin = 130.5891
				xmax = 130.6491
				text = "UH1"
			intervals [672]:
				xmin = 130.6491
				xmax = 130.6791
				text = "D"
			intervals [673]:
				xmin = 130.6791
				xmax = 130.7091
				text = "AH0"
			intervals [674]:
				xmin = 130.7091
				xmax = 130.7391
				text = "N"
			intervals [675]:
				xmin = 130.7391
				xmax = 130.7891
				text = "T"
			intervals [676]:
				xmin = 130.7891
				xmax = 130.9091
				text = "S"
			intervals [677]:
				xmin = 130.9091
				xmax = 131.0991
				text = "EY1"
			intervals [678]:
				xmin = 131.0991
				xmax = 136.008
[truncated: 199,966 more chars]
