# Supplementary material for: Considering Performance in the Automated and Manual Coding of Sociolinguistic Variables: Lessons From Variable (ING)
Source: Front Artif Intell. 2021 Apr 29;4:648543. doi: 10.3389/frai.2021.648543 (PMC8117961; doi:10.3389/frai.2021.648543)
Supplement: Supplementary file 5 [file Data_Sheet_5.ZIP › CORAAL_VARAligned_as_TextGrids_p1/DCA_se3_ag4_m_02_1.TextGrid]

File type = "ooTextFile"
Object class = "TextGrid"

xmin = 0.0
xmax = 1966.500022675737
tiers? <exists>
size = 4
item []:
	item [1]:
		class = "IntervalTier"
		name = "DCA_int_06 - words"
		xmin = 0.0
		xmax = 1966.500022675737
		intervals: size = 1651
			intervals [1]:
				xmin = 0.0
				xmax = 0.3891
				text = ""
			intervals [2]:
				xmin = 0.3891
				xmax = 0.5091
				text = "what"
			intervals [3]:
				xmin = 0.5091
				xmax = 0.6791
				text = "kind"
			intervals [4]:
				xmin = 0.6791
				xmax = 0.7691
				text = "of"
			intervals [5]:
				xmin = 0.7691
				xmax = 1.0191
				text = "games"
			intervals [6]:
				xmin = 1.0191
				xmax = 1.1791
				text = "did"
			intervals [7]:
				xmin = 1.1791
				xmax = 1.3091
				text = "you"
			intervals [8]:
				xmin = 1.3091
				xmax = 1.5391
				text = "play"
			intervals [9]:
				xmin = 1.5391
				xmax = 1.6891
				text = "as"
			intervals [10]:
				xmin = 1.6891
				xmax = 1.7691
				text = "a"
			intervals [11]:
				xmin = 1.7691
				xmax = 2.2991
				text = "child"
			intervals [12]:
				xmin = 2.2991
				xmax = 12.8321
				text = ""
			intervals [13]:
				xmin = 12.8321
				xmax = 13.1821
				text = "hm"
			intervals [14]:
				xmin = 13.1821
				xmax = 13.9499
				text = ""
			intervals [15]:
				xmin = 13.9499
				xmax = 14.2899
				text = "mm-hm"
			intervals [16]:
				xmin = 14.2899
				xmax = 15.9843
				text = ""
			intervals [17]:
				xmin = 15.9843
				xmax = 16.5643
				text = "interesting"
			intervals [18]:
				xmin = 16.5643
				xmax = 16.6943
				text = "did"
			intervals [19]:
				xmin = 16.6943
				xmax = 16.8143
				text = "you"
			intervals [20]:
				xmin = 16.8143
				xmax = 16.9743
				text = "ever"
			intervals [21]:
				xmin = 16.9743
				xmax = 17.3943
				text = "play"
			intervals [22]:
				xmin = 17.3943
				xmax = 17.5543
				text = "uh"
			intervals [23]:
				xmin = 17.5543
				xmax = 18.2543
				text = "marbles"
			intervals [24]:
				xmin = 18.2543
				xmax = 18.5144
				text = ""
			intervals [25]:
				xmin = 18.5144
				xmax = 19.0544
				text = "<unk>"
			intervals [26]:
				xmin = 19.0544
				xmax = 20.0692
				text = ""
			intervals [27]:
				xmin = 20.0692
				xmax = 20.1792
				text = "what"
			intervals [28]:
				xmin = 20.1792
				xmax = 20.2092
				text = ""
			intervals [29]:
				xmin = 20.2092
				xmax = 20.4292
				text = "about"
			intervals [30]:
				xmin = 20.4292
				xmax = 20.4792
				text = ""
			intervals [31]:
				xmin = 20.4792
				xmax = 20.6992
				text = "red"
			intervals [32]:
				xmin = 20.6992
				xmax = 21.1492
				text = "rover"
			intervals [33]:
				xmin = 21.1492
				xmax = 23.3479
				text = ""
			intervals [34]:
				xmin = 23.3479
				xmax = 23.6779
				text = "red"
			intervals [35]:
				xmin = 23.6779
				xmax = 24.1779
				text = "rover"
			intervals [36]:
				xmin = 24.1779
				xmax = 26.7619
				text = ""
			intervals [37]:
				xmin = 26.7619
				xmax = 26.8819
				text = "it"
			intervals [38]:
				xmin = 26.8819
				xmax = 26.9119
				text = "s"
			intervals [39]:
				xmin = 26.9119
				xmax = 26.9619
				text = ""
			intervals [40]:
				xmin = 26.9619
				xmax = 27.2019
				text = "similar"
			intervals [41]:
				xmin = 27.2019
				xmax = 27.2319
				text = ""
			intervals [42]:
				xmin = 27.2319
				xmax = 27.3319
				text = "to"
			intervals [43]:
				xmin = 27.3319
				xmax = 27.4619
				text = "that"
			intervals [44]:
				xmin = 27.4619
				xmax = 27.4919
				text = ""
			intervals [45]:
				xmin = 27.4919
				xmax = 27.7819
				text = "yeah"
			intervals [46]:
				xmin = 27.7819
				xmax = 27.9919
				text = "kick"
			intervals [47]:
				xmin = 27.9919
				xmax = 28.0519
				text = ""
			intervals [48]:
				xmin = 28.0519
				xmax = 28.1419
				text = "the"
			intervals [49]:
				xmin = 28.1419
				xmax = 28.7119
				text = "can"
			intervals [50]:
				xmin = 28.7119
				xmax = 29.7363
				text = ""
			intervals [51]:
				xmin = 29.7363
				xmax = 30.1063
				text = "mm"
			intervals [52]:
				xmin = 30.1063
				xmax = 31.9959
				text = ""
			intervals [53]:
				xmin = 31.9959
				xmax = 32.2859
				text = "yeah"
			intervals [54]:
				xmin = 32.2859
				xmax = 32.3359
				text = ""
			intervals [55]:
				xmin = 32.3359
				xmax = 32.4859
				text = "other"
			intervals [56]:
				xmin = 32.4859
				xmax = 32.5159
				text = ""
			intervals [57]:
				xmin = 32.5159
				xmax = 32.7459
				text = "than"
			intervals [58]:
				xmin = 32.7459
				xmax = 32.7859
				text = ""
			intervals [59]:
				xmin = 32.7859
				xmax = 33.1659
				text = "that"
			intervals [60]:
				xmin = 33.1659
				xmax = 33.7159
				text = "okay"
			intervals [61]:
				xmin = 33.7159
				xmax = 33.7459
				text = ""
			intervals [62]:
				xmin = 33.7459
				xmax = 34.0959
				text = "um"
			intervals [63]:
				xmin = 34.0959
				xmax = 34.6311
				text = ""
			intervals [64]:
				xmin = 34.6311
				xmax = 34.6811
				text = "<unk>"
			intervals [65]:
				xmin = 34.6811
				xmax = 34.7111
				text = ""
			intervals [66]:
				xmin = 34.7111
				xmax = 34.8211
				text = "did"
			intervals [67]:
				xmin = 34.8211
				xmax = 34.8911
				text = "you"
			intervals [68]:
				xmin = 34.8911
				xmax = 35.0311
				text = "play"
			intervals [69]:
				xmin = 35.0311
				xmax = 35.3211
				text = "may"
			intervals [70]:
				xmin = 35.3211
				xmax = 35.6211
				text = "i"
			intervals [71]:
				xmin = 35.6211
				xmax = 37.4257
				text = ""
			intervals [72]:
				xmin = 37.4257
				xmax = 37.7857
				text = "may"
			intervals [73]:
				xmin = 37.7857
				xmax = 38.3257
				text = "i"
			intervals [74]:
				xmin = 38.3257
				xmax = 38.4408
				text = ""
			intervals [75]:
				xmin = 38.4408
				xmax = 38.5808
				text = "an"
			intervals [76]:
				xmin = 38.5808
				xmax = 38.6208
				text = ""
			intervals [77]:
				xmin = 38.6208
				xmax = 38.7408
				text = "old"
			intervals [78]:
				xmin = 38.7408
				xmax = 39.0508
				text = "game"
			intervals [79]:
				xmin = 39.0508
				xmax = 40.2174
				text = ""
			intervals [80]:
				xmin = 40.2174
				xmax = 40.6574
				text = "oh"
			intervals [81]:
				xmin = 40.6574
				xmax = 40.6874
				text = ""
			intervals [82]:
				xmin = 40.6874
				xmax = 40.8074
				text = "what"
			intervals [83]:
				xmin = 40.8074
				xmax = 40.9674
				text = "about"
			intervals [84]:
				xmin = 40.9674
				xmax = 41.0974
				text = ""
			intervals [85]:
				xmin = 41.0974
				xmax = 41.4174
				text = "capture"
			intervals [86]:
				xmin = 41.4174
				xmax = 41.5074
				text = "the"
			intervals [87]:
				xmin = 41.5074
				xmax = 41.5874
				text = ""
			intervals [88]:
				xmin = 41.5874
				xmax = 41.9774
				text = "flag"
			intervals [89]:
				xmin = 41.9774
				xmax = 43.5968
				text = ""
			intervals [90]:
				xmin = 43.5968
				xmax = 44.0768
				text = "rdx"
			intervals [91]:
				xmin = 44.0768
				xmax = 44.1068
				text = ""
			intervals [92]:
				xmin = 44.1068
				xmax = 44.2568
				text = "can"
			intervals [93]:
				xmin = 44.2568
				xmax = 44.3368
				text = "you"
			intervals [94]:
				xmin = 44.3368
				xmax = 44.6868
				text = "tell"
			intervals [95]:
				xmin = 44.6868
				xmax = 44.7768
				text = "how"
			intervals [96]:
				xmin = 44.7768
				xmax = 45.0168
				text = "did"
			intervals [97]:
				xmin = 45.0168
				xmax = 45.2768
				text = "you"
			intervals [98]:
				xmin = 45.2768
				xmax = 45.4527
				text = ""
			intervals [99]:
				xmin = 45.4527
				xmax = 45.6927
				text = "play"
			intervals [100]:
				xmin = 45.6927
				xmax = 45.9927
				text = "hide"
			intervals [101]:
				xmin = 45.9927
				xmax = 46.1727
				text = "and"
			intervals [102]:
				xmin = 46.1727
				xmax = 46.7127
				text = "seek"
			intervals [103]:
				xmin = 46.7127
				xmax = 58.7756
				text = ""
			intervals [104]:
				xmin = 58.7756
				xmax = 59.0556
				text = "mm-hm"
			intervals [105]:
				xmin = 59.0556
				xmax = 67.7834
				text = ""
			intervals [106]:
				xmin = 67.7834
				xmax = 68.0834
				text = "mm-hm"
			intervals [107]:
				xmin = 68.0834
				xmax = 69.2801
				text = ""
			intervals [108]:
				xmin = 69.2801
				xmax = 69.6201
				text = "mm-hm"
			intervals [109]:
				xmin = 69.6201
				xmax = 70.1575
				text = ""
			intervals [110]:
				xmin = 70.1575
				xmax = 70.4575
				text = "um"
			intervals [111]:
				xmin = 70.4575
				xmax = 70.7775
				text = ""
			intervals [112]:
				xmin = 70.7775
				xmax = 70.9175
				text = "how"
			intervals [113]:
				xmin = 70.9175
				xmax = 71.0775
				text = "did"
			intervals [114]:
				xmin = 71.0775
				xmax = 71.1675
				text = "you"
			intervals [115]:
				xmin = 71.1675
				xmax = 71.3575
				text = "play"
			intervals [116]:
				xmin = 71.3575
				xmax = 71.9775
				text = "marbles"
			intervals [117]:
				xmin = 71.9775
				xmax = 75.7491
				text = ""
			intervals [118]:
				xmin = 75.7491
				xmax = 76.0591
				text = "mm-hm"
			intervals [119]:
				xmin = 76.0591
				xmax = 76.3526
				text = ""
			intervals [120]:
				xmin = 76.3526
				xmax = 78.0226
				text = "<unk>"
			intervals [121]:
				xmin = 78.0226
				xmax = 78.4451
				text = ""
			intervals [122]:
				xmin = 78.4451
				xmax = 78.4751
				text = "ah"
			intervals [123]:
				xmin = 78.4751
				xmax = 80.1098
				text = ""
			intervals [124]:
				xmin = 80.1098
				xmax = 80.6098
				text = "yeah"
			intervals [125]:
				xmin = 80.6098
				xmax = 80.6398
				text = ""
			intervals [126]:
				xmin = 80.6398
				xmax = 80.7198
				text = "we"
			intervals [127]:
				xmin = 80.7198
				xmax = 80.8898
				text = ""
			intervals [128]:
				xmin = 80.8898
				xmax = 81.1098
				text = "played"
			intervals [129]:
				xmin = 81.1098
				xmax = 81.3998
				text = "on"
			intervals [130]:
				xmin = 81.3998
				xmax = 84.5311
				text = ""
			intervals [131]:
				xmin = 84.5311
				xmax = 85.0111
				text = "mm-hm"
			intervals [132]:
				xmin = 85.0111
				xmax = 85.1519
				text = ""
			intervals [133]:
				xmin = 85.1519
				xmax = 85.3319
				text = "can"
			intervals [134]:
				xmin = 85.3319
				xmax = 85.3919
				text = "you"
			intervals [135]:
				xmin = 85.3919
				xmax = 85.6919
				text = "explain"
			intervals [136]:
				xmin = 85.6919
				xmax = 85.7919
				text = "to"
			intervals [137]:
				xmin = 85.7919
				xmax = 85.8519
				text = "me"
			intervals [138]:
				xmin = 85.8519
				xmax = 86.0019
				text = "how"
			intervals [139]:
				xmin = 86.0019
				xmax = 86.1419
				text = "you"
			intervals [140]:
				xmin = 86.1419
				xmax = 86.4119
				text = "played"
			intervals [141]:
				xmin = 86.4119
				xmax = 86.6719
				text = "king"
			intervals [142]:
				xmin = 86.6719
				xmax = 86.8219
				text = "in"
			intervals [143]:
				xmin = 86.8219
				xmax = 87.0419
				text = "ring"
			intervals [144]:
				xmin = 87.0419
				xmax = 90.8022
				text = ""
			intervals [145]:
				xmin = 90.8022
				xmax = 91.1722
				text = "mm-hm"
			intervals [146]:
				xmin = 91.1722
				xmax = 94.2088
				text = ""
			intervals [147]:
				xmin = 94.2088
				xmax = 94.4788
				text = "right"
			intervals [148]:
				xmin = 94.4788
				xmax = 111.0963
				text = ""
			intervals [149]:
				xmin = 111.0963
				xmax = 111.4663
				text = "mm-hm"
			intervals [150]:
				xmin = 111.4663
				xmax = 128.9918
				text = ""
			intervals [151]:
				xmin = 128.9918
				xmax = 129.4218
				text = "mm-hm"
			intervals [152]:
				xmin = 129.4218
				xmax = 132.6545
				text = ""
			intervals [153]:
				xmin = 132.6545
				xmax = 133.5445
				text = "<unk>"
			intervals [154]:
				xmin = 133.5445
				xmax = 134.325
				text = ""
			intervals [155]:
				xmin = 134.325
				xmax = 134.755
				text = "yeah"
			intervals [156]:
				xmin = 134.755
				xmax = 137.5172
				text = ""
			intervals [157]:
				xmin = 137.5172
				xmax = 137.5872
				text = "so"
			intervals [158]:
				xmin = 137.5872
				xmax = 137.7272
				text = "long"
			intervals [159]:
				xmin = 137.7272
				xmax = 137.7772
				text = ""
			intervals [160]:
				xmin = 137.7772
				xmax = 137.8972
				text = "you"
			intervals [161]:
				xmin = 137.8972
				xmax = 137.9972
				text = "don't"
			intervals [162]:
				xmin = 137.9972
				xmax = 138.1472
				text = "ever"
			intervals [163]:
				xmin = 138.1472
				xmax = 138.3272
				text = "need"
			intervals [164]:
				xmin = 138.3272
				xmax = 138.4272
				text = "to"
			intervals [165]:
				xmin = 138.4272
				xmax = 138.6172
				text = "shoot"
			intervals [166]:
				xmin = 138.6172
				xmax = 139.0472
				text = "marbles"
			intervals [167]:
				xmin = 139.0472
				xmax = 139.0772
				text = ""
			intervals [168]:
				xmin = 139.0772
				xmax = 139.4472
				text = "now"
			intervals [169]:
				xmin = 139.4472
				xmax = 139.7772
				text = ""
			intervals [170]:
				xmin = 139.7772
				xmax = 140.9472
				text = "<unk>"
			intervals [171]:
				xmin = 140.9472
				xmax = 141.7605
				text = ""
			intervals [172]:
				xmin = 141.7605
				xmax = 142.2605
				text = "okay"
			intervals [173]:
				xmin = 142.2605
				xmax = 142.5905
				text = "um"
			intervals [174]:
				xmin = 142.5905
				xmax = 144.2899
				text = ""
			intervals [175]:
				xmin = 144.2899
				xmax = 144.4699
				text = "what"
			intervals [176]:
				xmin = 144.4699
				xmax = 144.6299
				text = "is"
			intervals [177]:
				xmin = 144.6299
				xmax = 144.8099
				text = "your"
			intervals [178]:
				xmin = 144.8099
				xmax = 144.9199
				text = "or"
			intervals [179]:
				xmin = 144.9199
				xmax = 145.0799
				text = "what"
			intervals [180]:
				xmin = 145.0799
				xmax = 145.1299
				text = "are"
			intervals [181]:
				xmin = 145.1299
				xmax = 145.3399
				text = "your"
			intervals [182]:
				xmin = 145.3399
				xmax = 145.7999
				text = "favorite"
			intervals [183]:
				xmin = 145.7999
				xmax = 146.1699
				text = "tv"
			intervals [184]:
				xmin = 146.1699
				xmax = 146.8599
				text = "program"
			intervals [185]:
				xmin = 146.8599
				xmax = 168.2953
				text = ""
			intervals [186]:
				xmin = 168.2953
				xmax = 168.5253
				text = "hm"
			intervals [187]:
				xmin = 168.5253
				xmax = 180.8508
				text = ""
			intervals [188]:
				xmin = 180.8508
				xmax = 180.9708
				text = "what"
			intervals [189]:
				xmin = 180.9708
				xmax = 181.2008
				text = ""
			intervals [190]:
				xmin = 181.2008
				xmax = 181.4208
				text = "night"
			intervals [191]:
				xmin = 181.4208
				xmax = 181.5908
				text = "does"
			intervals [192]:
				xmin = 181.5908
				xmax = 181.7108
				text = "it"
			intervals [193]:
				xmin = 181.7108
				xmax = 181.8808
				text = "come"
			intervals [194]:
				xmin = 181.8808
				xmax = 182.2608
				text = "on"
			intervals [195]:
				xmin = 182.2608
				xmax = 186.8448
				text = ""
			intervals [196]:
				xmin = 186.8448
				xmax = 187.4048
				text = "tarzan"
			intervals [197]:
				xmin = 187.4048
				xmax = 188.6926
				text = ""
			intervals [198]:
				xmin = 188.6926
				xmax = 191.4226
				text = "<unk>"
			intervals [199]:
				xmin = 191.4226
				xmax = 196.7477
				text = ""
			intervals [200]:
				xmin = 196.7477
				xmax = 197.1977
				text = "lost"
			intervals [201]:
				xmin = 197.1977
				xmax = 197.2577
				text = "in"
			intervals [202]:
				xmin = 197.2577
				xmax = 197.9377
				text = "space"
			intervals [203]:
				xmin = 197.9377
				xmax = 197.9677
				text = ""
			intervals [204]:
				xmin = 197.9677
				xmax = 198.0177
				text = "or"
			intervals [205]:
				xmin = 198.0177
				xmax = 198.6036
				text = ""
			intervals [206]:
				xmin = 198.6036
				xmax = 198.9136
				text = "star"
			intervals [207]:
				xmin = 198.9136
				xmax = 199.2736
				text = "trek"
			intervals [208]:
				xmin = 199.2736
				xmax = 199.4429
				text = ""
			intervals [209]:
				xmin = 199.4429
				xmax = 200.2129
				text = "<unk>"
			intervals [210]:
				xmin = 200.2129
				xmax = 200.688
				text = ""
			intervals [211]:
				xmin = 200.688
				xmax = 200.988
				text = "hm"
			intervals [212]:
				xmin = 200.988
				xmax = 201.1896
				text = ""
			intervals [213]:
				xmin = 201.1896
				xmax = 201.3496
				text = "mm-"
			intervals [214]:
				xmin = 201.3496
				xmax = 201.4096
				text = ""
			intervals [215]:
				xmin = 201.4096
				xmax = 201.6996
				text = "kay"
			intervals [216]:
				xmin = 201.6996
				xmax = 201.7296
				text = ""
			intervals [217]:
				xmin = 201.7296
				xmax = 202.0496
				text = "um"
			intervals [218]:
				xmin = 202.0496
				xmax = 202.346
				text = ""
			intervals [219]:
				xmin = 202.346
				xmax = 202.486
				text = "can"
			intervals [220]:
				xmin = 202.486
				xmax = 202.576
				text = "you"
			intervals [221]:
				xmin = 202.576
				xmax = 202.706
				text = "give"
			intervals [222]:
				xmin = 202.706
				xmax = 203.156
				text = "me"
			intervals [223]:
				xmin = 203.156
				xmax = 203.226
				text = "a"
			intervals [224]:
				xmin = 203.226
				xmax = 203.5739
				text = ""
			intervals [225]:
				xmin = 203.5739
				xmax = 203.7239
				text = "an"
			intervals [226]:
				xmin = 203.7239
				xmax = 204.5139
				text = "episode"
			intervals [227]:
				xmin = 204.5139
				xmax = 205.062
				text = ""
			intervals [228]:
				xmin = 205.062
				xmax = 205.152
				text = "on"
			intervals [229]:
				xmin = 205.152
				xmax = 205.222
				text = ""
			intervals [230]:
				xmin = 205.222
				xmax = 205.462
				text = "what"
			intervals [231]:
				xmin = 205.462
				xmax = 206.142
				text = "happened"
			intervals [232]:
				xmin = 206.142
				xmax = 206.552
				text = "in"
			intervals [233]:
				xmin = 206.552
				xmax = 206.622
				text = ""
			intervals [234]:
				xmin = 206.622
				xmax = 206.812
				text = "in"
			intervals [235]:
				xmin = 206.812
				xmax = 206.992
				text = "the"
			intervals [236]:
				xmin = 206.992
				xmax = 207.032
				text = "uh"
			intervals [237]:
				xmin = 207.032
				xmax = 207.732
				text = "virginians"
			intervals [238]:
				xmin = 207.732
				xmax = 220.1005
				text = ""
			intervals [239]:
				xmin = 220.1005
				xmax = 220.4205
				text = "mm-hm"
			intervals [240]:
				xmin = 220.4205
				xmax = 220.7325
				text = ""
			intervals [241]:
				xmin = 220.7325
				xmax = 220.9325
				text = "well"
			intervals [242]:
				xmin = 220.9325
				xmax = 221.0225
				text = "let"
			intervals [243]:
				xmin = 221.0225
				xmax = 221.0525
				text = "s"
			intervals [244]:
				xmin = 221.0525
				xmax = 221.1725
				text = "see"
			intervals [245]:
				xmin = 221.1725
				xmax = 221.4025
				text = "from"
			intervals [246]:
				xmin = 221.4025
				xmax = 221.6825
				text = "the"
			intervals [247]:
				xmin = 221.6825
				xmax = 221.9825
				text = "<unk>"
			intervals [248]:
				xmin = 221.9825
				xmax = 222.3425
				text = "from"
			intervals [249]:
				xmin = 222.3425
				xmax = 222.4025
				text = ""
			intervals [250]:
				xmin = 222.4025
				xmax = 222.5725
				text = "one"
			intervals [251]:
				xmin = 222.5725
				xmax = 222.6625
				text = "of"
			intervals [252]:
				xmin = 222.6625
				xmax = 222.7225
				text = "the"
			intervals [253]:
				xmin = 222.7225
				xmax = 223.1025
				text = "movies"
			intervals [254]:
				xmin = 223.1025
				xmax = 223.1325
				text = ""
			intervals [255]:
				xmin = 223.1325
				xmax = 223.2225
				text = "that"
			intervals [256]:
				xmin = 223.2225
				xmax = 223.2725
				text = ""
			intervals [257]:
				xmin = 223.2725
				xmax = 223.4425
				text = "you"
			intervals [258]:
				xmin = 223.4425
				xmax = 223.6225
				text = "have"
			intervals [259]:
				xmin = 223.6225
				xmax = 224.2225
				text = "seen"
			intervals [260]:
				xmin = 224.2225
				xmax = 224.8112
				text = ""
			intervals [261]:
				xmin = 224.8112
				xmax = 224.9412
				text = "can"
			intervals [262]:
				xmin = 224.9412
				xmax = 225.0012
				text = "you"
			intervals [263]:
				xmin = 225.0012
				xmax = 225.1212
				text = "give"
			intervals [264]:
				xmin = 225.1212
				xmax = 225.2412
				text = "me"
			intervals [265]:
				xmin = 225.2412
				xmax = 225.6512
				text = "something"
			intervals [266]:
				xmin = 225.6512
				xmax = 225.7212
				text = ""
			intervals [267]:
				xmin = 225.7212
				xmax = 225.8612
				text = "some"
			intervals [268]:
				xmin = 225.8612
				xmax = 226.0412
				text = "type"
			intervals [269]:
				xmin = 226.0412
				xmax = 226.1312
				text = "an"
			intervals [270]:
				xmin = 226.1312
				xmax = 226.4312
				text = "idea"
			intervals [271]:
				xmin = 226.4312
				xmax = 226.4912
				text = "of"
			intervals [272]:
				xmin = 226.4912
				xmax = 226.6012
				text = "what"
			intervals [273]:
				xmin = 226.6012
				xmax = 226.9612
				text = "happened"
			intervals [274]:
				xmin = 226.9612
				xmax = 227.0412
				text = "on"
			intervals [275]:
				xmin = 227.0412
				xmax = 227.1012
				text = "the"
			intervals [276]:
				xmin = 227.1012
				xmax = 227.5412
				text = "virginian"
			intervals [277]:
				xmin = 227.5412
				xmax = 245.1593
				text = ""
			intervals [278]:
				xmin = 245.1593
				xmax = 245.4993
				text = "mm-hm"
			intervals [279]:
				xmin = 245.4993
				xmax = 278.4277
				text = ""
			intervals [280]:
				xmin = 278.4277
				xmax = 278.7877
				text = "mm-hm"
			intervals [281]:
				xmin = 278.7877
				xmax = 302.6262
				text = ""
			intervals [282]:
				xmin = 302.6262
				xmax = 302.8962
				text = "mm-hm"
			intervals [283]:
				xmin = 302.8962
				xmax = 315.205
				text = ""
			intervals [284]:
				xmin = 315.205
				xmax = 315.545
				text = "mm-hm"
			intervals [285]:
				xmin = 315.545
				xmax = 339.247
				text = ""
			intervals [286]:
				xmin = 339.247
				xmax = 339.787
				text = "mm-hm"
			intervals [287]:
				xmin = 339.787
				xmax = 342.8629
				text = ""
			intervals [288]:
				xmin = 342.8629
				xmax = 343.3429
				text = "mm-hm"
			intervals [289]:
				xmin = 343.3429
				xmax = 343.8801
				text = ""
			intervals [290]:
				xmin = 343.8801
				xmax = 344.3201
				text = "um"
			intervals [291]:
				xmin = 344.3201
				xmax = 344.3901
				text = ""
			intervals [292]:
				xmin = 344.3901
				xmax = 344.8201
				text = "<unk>"
			intervals [293]:
				xmin = 344.8201
				xmax = 344.9101
				text = "you"
			intervals [294]:
				xmin = 344.9101
				xmax = 345.2101
				text = "mentioned"
			intervals [295]:
				xmin = 345.2101
				xmax = 345.5201
				text = "something"
			intervals [296]:
				xmin = 345.5201
				xmax = 345.8101
				text = "earlier"
			intervals [297]:
				xmin = 345.8101
				xmax = 346.1401
				text = "about"
			intervals [298]:
				xmin = 346.1401
				xmax = 346.8801
				text = "baseball"
			intervals [299]:
				xmin = 346.8801
				xmax = 347.7219
				text = ""
			intervals [300]:
				xmin = 347.7219
				xmax = 347.8719
				text = "can"
			intervals [301]:
				xmin = 347.8719
				xmax = 347.9519
				text = "you"
			intervals [302]:
				xmin = 347.9519
				xmax = 348.1519
				text = "tell"
			intervals [303]:
				xmin = 348.1519
				xmax = 348.2519
				text = "me"
			intervals [304]:
				xmin = 348.2519
				xmax = 348.4519
				text = "one"
			intervals [305]:
				xmin = 348.4519
				xmax = 348.5419
				text = "of"
			intervals [306]:
				xmin = 348.5419
				xmax = 348.6219
				text = ""
			intervals [307]:
				xmin = 348.6219
				xmax = 348.8319
				text = "the"
			intervals [308]:
				xmin = 348.8319
				xmax = 349.0219
				text = "um"
			intervals [309]:
				xmin = 349.0219
				xmax = 349.3025
				text = ""
			intervals [310]:
				xmin = 349.3025
				xmax = 349.6325
				text = "this"
			intervals [311]:
				xmin = 349.6325
				xmax = 350.4025
				text = "season"
			intervals [312]:
				xmin = 350.4025
				xmax = 350.5642
				text = ""
			intervals [313]:
				xmin = 350.5642
				xmax = 350.6742
				text = "one"
			intervals [314]:
				xmin = 350.6742
				xmax = 350.7442
				text = "of"
			intervals [315]:
				xmin = 350.7442
				xmax = 350.8142
				text = "the"
			intervals [316]:
				xmin = 350.8142
				xmax = 351.1342
				text = "best"
			intervals [317]:
				xmin = 351.1342
				xmax = 351.4242
				text = "games"
			intervals [318]:
				xmin = 351.4242
				xmax = 351.4642
				text = ""
			intervals [319]:
				xmin = 351.4642
				xmax = 351.6042
				text = "that"
			intervals [320]:
				xmin = 351.6042
				xmax = 351.8242
				text = "you've"
			intervals [321]:
				xmin = 351.8242
				xmax = 352.1642
				text = "seen"
			intervals [322]:
				xmin = 352.1642
				xmax = 353.7405
				text = ""
			intervals [323]:
				xmin = 353.7405
				xmax = 353.9105
				text = "on"
			intervals [324]:
				xmin = 353.9105
				xmax = 353.9505
				text = ""
			intervals [325]:
				xmin = 353.9505
				xmax = 354.4105
				text = "tv"
			intervals [326]:
				xmin = 354.4105
				xmax = 354.7105
				text = ""
			intervals [327]:
				xmin = 354.7105
				xmax = 355.9705
				text = "<unk>"
			intervals [328]:
				xmin = 355.9705
				xmax = 365.1195
				text = ""
			intervals [329]:
				xmin = 365.1195
				xmax = 365.6395
				text = "mm-hm"
			intervals [330]:
				xmin = 365.6395
				xmax = 371.6812
				text = ""
			intervals [331]:
				xmin = 371.6812
				xmax = 372.0912
				text = "mm-hm"
			intervals [332]:
				xmin = 372.0912
				xmax = 375.2818
				text = ""
			intervals [333]:
				xmin = 375.2818
				xmax = 375.3818
				text = "mm-hm"
			intervals [334]:
				xmin = 375.3818
				xmax = 375.9118
				text = ""
			intervals [335]:
				xmin = 375.9118
				xmax = 376.0718
				text = "yeah"
			intervals [336]:
				xmin = 376.0718
				xmax = 376.3418
				text = "mm-hm"
			intervals [337]:
				xmin = 376.3418
				xmax = 376.8346
				text = ""
			intervals [338]:
				xmin = 376.8346
				xmax = 377.1646
				text = "<unk>"
			intervals [339]:
				xmin = 377.1646
				xmax = 380.3797
				text = ""
			intervals [340]:
				xmin = 380.3797
				xmax = 380.8697
				text = "mm-hm"
			intervals [341]:
				xmin = 380.8697
				xmax = 381.4975
				text = ""
			intervals [342]:
				xmin = 381.4975
				xmax = 381.7775
				text = "right"
			intervals [343]:
				xmin = 381.7775
				xmax = 389.6425
				text = ""
			intervals [344]:
				xmin = 389.6425
				xmax = 390.1125
				text = "mm-hm"
			intervals [345]:
				xmin = 390.1125
				xmax = 392.5649
				text = ""
			intervals [346]:
				xmin = 392.5649
				xmax = 392.9749
				text = "mm-hm"
			intervals [347]:
				xmin = 392.9749
				xmax = 401.1028
				text = ""
			intervals [348]:
				xmin = 401.1028
				xmax = 401.5528
				text = "mm-hm"
			intervals [349]:
				xmin = 401.5528
				xmax = 406.6706
				text = ""
			intervals [350]:
				xmin = 406.6706
				xmax = 406.9006
				text = "right"
			intervals [351]:
				xmin = 406.9006
				xmax = 411.8426
				text = ""
			intervals [352]:
				xmin = 411.8426
				xmax = 412.0826
				text = "mm-hm"
			intervals [353]:
				xmin = 412.0826
				xmax = 418.4627
				text = ""
			intervals [354]:
				xmin = 418.4627
				xmax = 418.8027
				text = "right"
			intervals [355]:
				xmin = 418.8027
				xmax = 420.2262
				text = ""
			intervals [356]:
				xmin = 420.2262
				xmax = 420.3462
				text = "i've"
			intervals [357]:
				xmin = 420.3462
				xmax = 420.3762
				text = ""
			intervals [358]:
				xmin = 420.3762
				xmax = 420.6462
				text = "had"
			intervals [359]:
				xmin = 420.6462
				xmax = 420.7162
				text = "a"
			intervals [360]:
				xmin = 420.7162
				xmax = 420.8862
				text = "lot"
			intervals [361]:
				xmin = 420.8862
				xmax = 420.9762
				text = "of"
			intervals [362]:
				xmin = 420.9762
				xmax = 421.2606
				text = ""
			intervals [363]:
				xmin = 421.2606
				xmax = 421.5606
				text = "fun"
			intervals [364]:
				xmin = 421.5606
				xmax = 421.6006
				text = ""
			intervals [365]:
				xmin = 421.6006
				xmax = 421.8606
				text = "playing"
			intervals [366]:
				xmin = 421.8606
				xmax = 422.3606
				text = "baseball"
			intervals [367]:
				xmin = 422.3606
				xmax = 422.3906
				text = ""
			intervals [368]:
				xmin = 422.3906
				xmax = 422.5406
				text = "too"
			intervals [369]:
				xmin = 422.5406
				xmax = 422.5706
				text = ""
			intervals [370]:
				xmin = 422.5706
				xmax = 422.6606
				text = "but"
			intervals [371]:
				xmin = 422.6606
				xmax = 422.8406
				text = ""
			intervals [372]:
				xmin = 422.8406
				xmax = 422.9306
				text = "i"
			intervals [373]:
				xmin = 422.9306
				xmax = 423.0606
				text = "had"
			intervals [374]:
				xmin = 423.0606
				xmax = 423.1006
				text = "a"
			intervals [375]:
				xmin = 423.1006
				xmax = 423.7606
				text = "mishap"
			intervals [376]:
				xmin = 423.7606
				xmax = 423.8506
				text = "there"
			intervals [377]:
				xmin = 423.8506
				xmax = 424.0206
				text = "and"
			intervals [378]:
				xmin = 424.0206
				xmax = 424.0606
				text = ""
			intervals [379]:
				xmin = 424.0606
				xmax = 424.2406
				text = "broke"
			intervals [380]:
				xmin = 424.2406
				xmax = 424.3206
				text = ""
			intervals [381]:
				xmin = 424.3206
				xmax = 424.4506
				text = "my"
			intervals [382]:
				xmin = 424.4506
				xmax = 424.9906
				text = "hand"
			intervals [383]:
				xmin = 424.9906
				xmax = 425.6228
				text = ""
			intervals [384]:
				xmin = 425.6228
				xmax = 426.3428
				text = "<unk>"
			intervals [385]:
				xmin = 426.3428
				xmax = 427.060
				text = ""
			intervals [386]:
				xmin = 427.060
				xmax = 427.260
				text = "play"
			intervals [387]:
				xmin = 427.260
				xmax = 428.030
				text = "anymore"
			intervals [388]:
				xmin = 428.030
				xmax = 428.2798
				text = ""
			intervals [389]:
				xmin = 428.2798
				xmax = 428.3698
				text = "with"
			intervals [390]:
				xmin = 428.3698
				xmax = 428.6298
				text = "my"
			intervals [391]:
				xmin = 428.6298
				xmax = 428.9298
				text = "left"
			intervals [392]:
				xmin = 428.9298
				xmax = 428.9598
				text = ""
			intervals [393]:
				xmin = 428.9598
				xmax = 429.5398
				text = "hand"
			intervals [394]:
				xmin = 429.5398
				xmax = 432.4606
				text = ""
			intervals [395]:
				xmin = 432.4606
				xmax = 433.1906
				text = "mm-hm"
			intervals [396]:
				xmin = 433.1906
				xmax = 433.5577
				text = ""
			intervals [397]:
				xmin = 433.5577
				xmax = 433.7277
				text = "just"
			intervals [398]:
				xmin = 433.7277
				xmax = 433.8577
				text = "some"
			intervals [399]:
				xmin = 433.8577
				xmax = 434.0177
				text = "old"
			intervals [400]:
				xmin = 434.0177
				xmax = 434.3977
				text = "raggedy"
			intervals [401]:
				xmin = 434.3977
				xmax = 434.6277
				text = "glove"
			intervals [402]:
				xmin = 434.6277
				xmax = 434.6677
				text = "i"
			intervals [403]:
				xmin = 434.6677
				xmax = 434.7577
				text = "have"
			intervals [404]:
				xmin = 434.7577
				xmax = 438.1368
				text = ""
			intervals [405]:
				xmin = 438.1368
				xmax = 438.4768
				text = "<unk>"
			intervals [406]:
				xmin = 438.4768
				xmax = 441.3122
				text = ""
			intervals [407]:
				xmin = 441.3122
				xmax = 441.6622
				text = "yeah"
			intervals [408]:
				xmin = 441.6622
				xmax = 442.3148
				text = ""
			intervals [409]:
				xmin = 442.3148
				xmax = 442.8148
				text = "oh"
			intervals [410]:
				xmin = 442.8148
				xmax = 442.9148
				text = "that"
			intervals [411]:
				xmin = 442.9148
				xmax = 442.9448
				text = ""
			intervals [412]:
				xmin = 442.9448
				xmax = 443.0448
				text = "s"
			intervals [413]:
				xmin = 443.0448
				xmax = 443.4848
				text = "glove"
			intervals [414]:
				xmin = 443.4848
				xmax = 443.6048
				text = "know"
			intervals [415]:
				xmin = 443.6048
				xmax = 443.8148
				text = "how"
			intervals [416]:
				xmin = 443.8148
				xmax = 443.8848
				text = "you"
			intervals [417]:
				xmin = 443.8848
				xmax = 444.1548
				text = "used"
			intervals [418]:
				xmin = 444.1548
				xmax = 444.2148
				text = "to"
			intervals [419]:
				xmin = 444.2148
				xmax = 444.3948
				text = "take"
			intervals [420]:
				xmin = 444.3948
				xmax = 444.4748
				text = "the"
			intervals [421]:
				xmin = 444.4748
				xmax = 444.8548
				text = "pads"
			intervals [422]:
				xmin = 444.8548
				xmax = 445.0648
				text = "out"
			intervals [423]:
				xmin = 445.0648
				xmax = 446.6175
				text = ""
			intervals [424]:
				xmin = 446.6175
				xmax = 446.8675
				text = "came"
			intervals [425]:
				xmin = 446.8675
				xmax = 446.9075
				text = "a"
			intervals [426]:
				xmin = 446.9075
				xmax = 447.0875
				text = "little"
			intervals [427]:
				xmin = 447.0875
				xmax = 447.2775
				text = "too"
			intervals [428]:
				xmin = 447.2775
				xmax = 447.6675
				text = "hard"
			intervals [429]:
				xmin = 447.6675
				xmax = 447.6975
				text = ""
			intervals [430]:
				xmin = 447.6975
				xmax = 448.1175
				text = "from"
			intervals [431]:
				xmin = 448.1175
				xmax = 448.1575
				text = ""
			intervals [432]:
				xmin = 448.1575
				xmax = 448.2575
				text = "it"
			intervals [433]:
				xmin = 448.2575
				xmax = 449.5633
				text = ""
			intervals [434]:
				xmin = 449.5633
				xmax = 449.8133
				text = "it"
			intervals [435]:
				xmin = 449.8133
				xmax = 450.0533
				text = "stopped"
			intervals [436]:
				xmin = 450.0533
				xmax = 450.1133
				text = "me"
			intervals [437]:
				xmin = 450.1133
				xmax = 450.1533
				text = ""
			intervals [438]:
				xmin = 450.1533
				xmax = 450.2833
				text = "from"
			intervals [439]:
				xmin = 450.2833
				xmax = 450.5433
				text = "playing"
			intervals [440]:
				xmin = 450.5433
				xmax = 451.0733
				text = "baseball"
			intervals [441]:
				xmin = 451.0733
				xmax = 451.1033
				text = ""
			intervals [442]:
				xmin = 451.1033
				xmax = 451.2133
				text = "for"
			intervals [443]:
				xmin = 451.2133
				xmax = 451.2833
				text = ""
			intervals [444]:
				xmin = 451.2833
				xmax = 451.5133
				text = "awhile"
			intervals [445]:
				xmin = 451.5133
				xmax = 452.0707
				text = ""
			intervals [446]:
				xmin = 452.0707
				xmax = 452.7807
				text = "okay"
			intervals [447]:
				xmin = 452.7807
				xmax = 452.8107
				text = ""
			intervals [448]:
				xmin = 452.8107
				xmax = 453.1307
				text = "um"
			intervals [449]:
				xmin = 453.1307
				xmax = 453.9691
				text = ""
			intervals [450]:
				xmin = 453.9691
				xmax = 454.0591
				text = "did"
			intervals [451]:
				xmin = 454.0591
				xmax = 454.2491
				text = "you"
			intervals [452]:
				xmin = 454.2491
				xmax = 454.4791
				text = "uh"
			intervals [453]:
				xmin = 454.4791
				xmax = 454.6191
				text = "do"
			intervals [454]:
				xmin = 454.6191
				xmax = 454.7091
				text = ""
			intervals [455]:
				xmin = 454.7091
				xmax = 454.8591
				text = "you"
			intervals [456]:
				xmin = 454.8591
				xmax = 455.0591
				text = "have"
			intervals [457]:
				xmin = 455.0591
				xmax = 455.1991
				text = "a"
			intervals [458]:
				xmin = 455.1991
				xmax = 455.7591
				text = "pet"
			intervals [459]:
				xmin = 455.7591
				xmax = 457.9494
				text = ""
			intervals [460]:
				xmin = 457.9494
				xmax = 458.1294
				text = "yeah"
			intervals [461]:
				xmin = 458.1294
				xmax = 458.2294
				text = "do"
			intervals [462]:
				xmin = 458.2294
				xmax = 458.3294
				text = "you"
			intervals [463]:
				xmin = 458.3294
				xmax = 458.4394
				text = "have"
			intervals [464]:
				xmin = 458.4394
				xmax = 458.5094
				text = "a"
			intervals [465]:
				xmin = 458.5094
				xmax = 458.7994
				text = "pet"
			intervals [466]:
				xmin = 458.7994
				xmax = 460.1376
				text = ""
			intervals [467]:
				xmin = 460.1376
				xmax = 460.3976
				text = "something"
			intervals [468]:
				xmin = 460.3976
				xmax = 460.5376
				text = "like"
			intervals [469]:
				xmin = 460.5376
				xmax = 460.6076
				text = "a"
			intervals [470]:
				xmin = 460.6076
				xmax = 460.6476
				text = ""
			intervals [471]:
				xmin = 460.6476
				xmax = 461.1776
				text = "dog"
			intervals [472]:
				xmin = 461.1776
				xmax = 461.3876
				text = "or"
			intervals [473]:
				xmin = 461.3876
				xmax = 461.4376
				text = ""
			intervals [474]:
				xmin = 461.4376
				xmax = 461.4676
				text = "a"
			intervals [475]:
				xmin = 461.4676
				xmax = 461.6376
				text = ""
			intervals [476]:
				xmin = 461.6376
				xmax = 461.9176
				text = "cat"
			intervals [477]:
				xmin = 461.9176
				xmax = 467.9716
				text = ""
			intervals [478]:
				xmin = 467.9716
				xmax = 468.3516
				text = "mm-hm"
			intervals [479]:
				xmin = 468.3516
				xmax = 472.1503
				text = ""
			intervals [480]:
				xmin = 472.1503
				xmax = 472.4703
				text = "mm-hm"
			intervals [481]:
				xmin = 472.4703
				xmax = 472.9823
				text = ""
			intervals [482]:
				xmin = 472.9823
				xmax = 473.4023
				text = "yeah"
			intervals [483]:
				xmin = 473.4023
				xmax = 473.8337
				text = ""
			intervals [484]:
				xmin = 473.8337
				xmax = 474.2537
				text = "<unk>"
			intervals [485]:
				xmin = 474.2537
				xmax = 474.6025
				text = ""
			intervals [486]:
				xmin = 474.6025
				xmax = 474.7325
				text = "can"
			intervals [487]:
				xmin = 474.7325
				xmax = 474.8425
				text = "you"
			intervals [488]:
				xmin = 474.8425
				xmax = 474.9625
				text = "s"
			intervals [489]:
				xmin = 474.9625
				xmax = 475.1625
				text = ""
			intervals [490]:
				xmin = 475.1625
				xmax = 475.3725
				text = "tell"
			intervals [491]:
				xmin = 475.3725
				xmax = 475.4925
				text = "me"
			intervals [492]:
				xmin = 475.4925
				xmax = 475.8025
				text = "something"
			intervals [493]:
				xmin = 475.8025
				xmax = 476.0825
				text = "about"
			intervals [494]:
				xmin = 476.0825
				xmax = 476.1425
				text = "the"
			intervals [495]:
				xmin = 476.1425
				xmax = 476.5125
				text = "dog"
			intervals [496]:
				xmin = 476.5125
				xmax = 478.7571
				text = ""
			intervals [497]:
				xmin = 478.7571
				xmax = 478.9871
				text = "mm-hm"
			intervals [498]:
				xmin = 478.9871
				xmax = 495.3442
				text = ""
			intervals [499]:
				xmin = 495.3442
				xmax = 495.8942
				text = "mm-hm"
			intervals [500]:
				xmin = 495.8942
				xmax = 496.1655
				text = ""
			intervals [501]:
				xmin = 496.1655
				xmax = 496.6655
				text = "yeah"
			intervals [502]:
				xmin = 496.6655
				xmax = 502.3921
				text = ""
			intervals [503]:
				xmin = 502.3921
				xmax = 502.7721
				text = "yeah"
			intervals [504]:
				xmin = 502.7721
				xmax = 503.0821
				text = "right"
			intervals [505]:
				xmin = 503.0821
				xmax = 511.8388
				text = ""
			intervals [506]:
				xmin = 511.8388
				xmax = 511.8688
				text = "oh"
			intervals [507]:
				xmin = 511.8688
				xmax = 511.8988
				text = ""
			intervals [508]:
				xmin = 511.8988
				xmax = 512.1788
				text = "yeah"
			intervals [509]:
				xmin = 512.1788
				xmax = 512.2188
				text = "i"
			intervals [510]:
				xmin = 512.2188
				xmax = 512.3688
				text = "know"
			intervals [511]:
				xmin = 512.3688
				xmax = 512.4588
				text = "what"
			intervals [512]:
				xmin = 512.4588
				xmax = 512.4888
				text = ""
			intervals [513]:
				xmin = 512.4888
				xmax = 512.6588
				text = "you"
			intervals [514]:
				xmin = 512.6588
				xmax = 512.6988
				text = ""
			intervals [515]:
				xmin = 512.6988
				xmax = 512.8488
				text = "mean"
			intervals [516]:
				xmin = 512.8488
				xmax = 513.0688
				text = "there"
			intervals [517]:
				xmin = 513.0688
				xmax = 513.7054
				text = ""
			intervals [518]:
				xmin = 513.7054
				xmax = 513.8954
				text = "i"
			intervals [519]:
				xmin = 513.8954
				xmax = 514.0354
				text = ""
			intervals [520]:
				xmin = 514.0354
				xmax = 514.1354
				text = "had"
			intervals [521]:
				xmin = 514.1354
				xmax = 514.2154
				text = ""
			intervals [522]:
				xmin = 514.2154
				xmax = 514.4054
				text = "a"
			intervals [523]:
				xmin = 514.4054
				xmax = 514.6454
				text = "cocker"
			intervals [524]:
				xmin = 514.6454
				xmax = 514.9554
				text = "spaniel"
			intervals [525]:
				xmin = 514.9554
				xmax = 521.679
				text = ""
			intervals [526]:
				xmin = 521.679
				xmax = 521.999
				text = "mm"
			intervals [527]:
				xmin = 521.999
				xmax = 522.6311
				text = ""
			intervals [528]:
				xmin = 522.6311
				xmax = 522.7011
				text = "uh"
			intervals [529]:
				xmin = 522.7011
				xmax = 522.8211
				text = ""
			intervals [530]:
				xmin = 522.8211
				xmax = 522.8611
				text = "i"
			intervals [531]:
				xmin = 522.8611
				xmax = 523.0711
				text = "think"
			intervals [532]:
				xmin = 523.0711
				xmax = 523.2911
				text = "my"
			intervals [533]:
				xmin = 523.2911
				xmax = 523.4011
				text = ""
			intervals [534]:
				xmin = 523.4011
				xmax = 523.5511
				text = "my"
			intervals [535]:
				xmin = 523.5511
				xmax = 523.9411
				text = "mother"
			intervals [536]:
				xmin = 523.9411
				xmax = 524.1911
				text = "spoiled"
			intervals [537]:
				xmin = 524.1911
				xmax = 524.5511
				text = ""
			intervals [538]:
				xmin = 524.5511
				xmax = 524.6411
				text = "mine"
			intervals [539]:
				xmin = 524.6411
				xmax = 525.2011
				text = "<unk>"
			intervals [540]:
				xmin = 525.2011
				xmax = 525.736
				text = ""
			intervals [541]:
				xmin = 525.736
				xmax = 525.936
				text = "cause"
			intervals [542]:
				xmin = 525.936
				xmax = 525.966
				text = ""
			intervals [543]:
				xmin = 525.966
				xmax = 526.096
				text = "you"
			intervals [544]:
				xmin = 526.096
				xmax = 526.256
				text = "know"
			intervals [545]:
				xmin = 526.256
				xmax = 526.346
				text = "he"
			intervals [546]:
				xmin = 526.346
				xmax = 526.446
				text = "was"
			intervals [547]:
				xmin = 526.446
				xmax = 526.476
				text = "a"
			intervals [548]:
				xmin = 526.476
				xmax = 526.826
				text = "very"
			intervals [549]:
				xmin = 526.826
				xmax = 526.886
				text = "he"
			intervals [550]:
				xmin = 526.886
				xmax = 527.116
				text = "was"
			intervals [551]:
				xmin = 527.116
				xmax = 527.216
				text = "a"
			intervals [552]:
				xmin = 527.216
				xmax = 527.326
				text = ""
			intervals [553]:
				xmin = 527.326
				xmax = 527.546
				text = "good"
			intervals [554]:
				xmin = 527.546
				xmax = 527.926
				text = "watch"
			intervals [555]:
				xmin = 527.926
				xmax = 528.286
				text = "dog"
			intervals [556]:
				xmin = 528.286
				xmax = 528.636
				text = ""
			intervals [557]:
				xmin = 528.636
				xmax = 529.236
				text = "<unk>"
			intervals [558]:
				xmin = 529.236
				xmax = 530.5283
				text = ""
			intervals [559]:
				xmin = 530.5283
				xmax = 530.6283
				text = "my"
			intervals [560]:
				xmin = 530.6283
				xmax = 531.1783
				text = "mother"
			intervals [561]:
				xmin = 531.1783
				xmax = 531.3402
				text = ""
			intervals [562]:
				xmin = 531.3402
				xmax = 531.5102
				text = "she"
			intervals [563]:
				xmin = 531.5102
				xmax = 531.9702
				text = "spoils"
			intervals [564]:
				xmin = 531.9702
				xmax = 532.4902
				text = "him"
			intervals [565]:
				xmin = 532.4902
				xmax = 533.0902
				text = "<unk>"
			intervals [566]:
				xmin = 533.0902
				xmax = 541.3352
				text = ""
			intervals [567]:
				xmin = 541.3352
				xmax = 541.7352
				text = "mm-hm"
			intervals [568]:
				xmin = 541.7352
				xmax = 558.7277
				text = ""
			intervals [569]:
				xmin = 558.7277
				xmax = 559.1377
				text = "mm-hm"
			intervals [570]:
				xmin = 559.1377
				xmax = 566.5009
				text = ""
			intervals [571]:
				xmin = 566.5009
				xmax = 566.8509
				text = "mm-hm"
			intervals [572]:
				xmin = 566.8509
				xmax = 570.7137
				text = ""
			intervals [573]:
				xmin = 570.7137
				xmax = 570.9937
				text = "mm"
			intervals [574]:
				xmin = 570.9937
				xmax = 578.4123
				text = ""
			intervals [575]:
				xmin = 578.4123
				xmax = 578.9123
				text = "mm-hm"
			intervals [576]:
				xmin = 578.9123
				xmax = 583.4621
				text = ""
			intervals [577]:
				xmin = 583.4621
				xmax = 583.8821
				text = "um"
			intervals [578]:
				xmin = 583.8821
				xmax = 585.2104
				text = ""
			intervals [579]:
				xmin = 585.2104
				xmax = 585.3904
				text = "tell"
			intervals [580]:
				xmin = 585.3904
				xmax = 585.4704
				text = "me"
			intervals [581]:
				xmin = 585.4704
				xmax = 585.7504
				text = "about"
			intervals [582]:
				xmin = 585.7504
				xmax = 585.9204
				text = "your"
			intervals [583]:
				xmin = 585.9204
				xmax = 586.6004
				text = "school"
			intervals [584]:
				xmin = 586.6004
				xmax = 587.4514
				text = ""
			intervals [585]:
				xmin = 587.4514
				xmax = 587.5314
				text = "the"
			intervals [586]:
				xmin = 587.5314
				xmax = 587.8114
				text = "school"
			intervals [587]:
				xmin = 587.8114
				xmax = 588.0114
				text = "that"
			intervals [588]:
				xmin = 588.0114
				xmax = 588.2714
				text = "you"
			intervals [589]:
				xmin = 588.2714
				xmax = 588.3214
				text = ""
			intervals [590]:
				xmin = 588.3214
				xmax = 588.4914
				text = "that"
			intervals [591]:
				xmin = 588.4914
				xmax = 588.7514
				text = "you"
			intervals [592]:
				xmin = 588.7514
				xmax = 588.8114
				text = ""
			intervals [593]:
				xmin = 588.8114
				xmax = 589.1014
				text = "attend"
			intervals [594]:
				xmin = 589.1014
				xmax = 589.1914
				text = "when"
			intervals [595]:
				xmin = 589.1914
				xmax = 589.3814
				text = ""
			intervals [596]:
				xmin = 589.3814
				xmax = 589.4414
				text = "you"
			intervals [597]:
				xmin = 589.4414
				xmax = 589.5414
				text = ""
			intervals [598]:
				xmin = 589.5414
				xmax = 589.6914
				text = "was"
			intervals [599]:
				xmin = 589.6914
				xmax = 589.8014
				text = ""
			intervals [600]:
				xmin = 589.8014
				xmax = 590.0314
				text = "little"
			intervals [601]:
				xmin = 590.0314
				xmax = 598.4826
				text = ""
			intervals [602]:
				xmin = 598.4826
				xmax = 598.8226
				text = "grant"
			intervals [603]:
				xmin = 598.8226
				xmax = 606.7643
				text = ""
			intervals [604]:
				xmin = 606.7643
				xmax = 606.7943
				text = "<unk>"
			intervals [605]:
				xmin = 606.7943
				xmax = 608.2677
				text = ""
			intervals [606]:
				xmin = 608.2677
				xmax = 608.5977
				text = "mm-hm"
			intervals [607]:
				xmin = 608.5977
				xmax = 614.9392
				text = ""
			intervals [608]:
				xmin = 614.9392
				xmax = 615.2592
				text = "mm-hm"
			intervals [609]:
				xmin = 615.2592
				xmax = 618.7616
				text = ""
			intervals [610]:
				xmin = 618.7616
				xmax = 619.0916
				text = "oh"
			intervals [611]:
				xmin = 619.0916
				xmax = 624.358
				text = ""
			intervals [612]:
				xmin = 624.358
				xmax = 624.788
				text = "mm-hm"
			intervals [613]:
				xmin = 624.788
				xmax = 626.5615
				text = ""
			intervals [614]:
				xmin = 626.5615
				xmax = 626.8415
				text = "mm-hm"
			intervals [615]:
				xmin = 626.8415
				xmax = 634.1276
				text = ""
			intervals [616]:
				xmin = 634.1276
				xmax = 634.3376
				text = "yeah"
			intervals [617]:
				xmin = 634.3376
				xmax = 644.9792
				text = ""
			intervals [618]:
				xmin = 644.9792
				xmax = 645.5992
				text = "mm-hm"
			intervals [619]:
				xmin = 645.5992
				xmax = 646.2795
				text = ""
			intervals [620]:
				xmin = 646.2795
				xmax = 646.4595
				text = "mm"
			intervals [621]:
				xmin = 646.4595
				xmax = 647.8377
				text = ""
			intervals [622]:
				xmin = 647.8377
				xmax = 648.2277
				text = "okay"
			intervals [623]:
				xmin = 648.2277
				xmax = 649.1577
				text = "<unk>"
			intervals [624]:
				xmin = 649.1577
				xmax = 649.2839
				text = ""
			intervals [625]:
				xmin = 649.2839
				xmax = 649.4539
				text = "what"
			intervals [626]:
				xmin = 649.4539
				xmax = 649.6239
				text = "did"
			intervals [627]:
				xmin = 649.6239
				xmax = 649.7339
				text = "you"
			intervals [628]:
				xmin = 649.7339
				xmax = 650.2939
				text = "study"
			intervals [629]:
				xmin = 650.2939
				xmax = 650.7001
				text = ""
			intervals [630]:
				xmin = 650.7001
				xmax = 650.7401
				text = "<unk>"
			intervals [631]:
				xmin = 650.7401
				xmax = 651.1201
				text = "in"
			intervals [632]:
				xmin = 651.1201
				xmax = 651.2801
				text = ""
			intervals [633]:
				xmin = 651.2801
				xmax = 651.6001
				text = "school"
			intervals [634]:
				xmin = 651.6001
				xmax = 651.7401
				text = ""
			intervals [635]:
				xmin = 651.7401
				xmax = 651.9201
				text = "tell"
			intervals [636]:
				xmin = 651.9201
				xmax = 651.9901
				text = "me"
			intervals [637]:
				xmin = 651.9901
				xmax = 652.0201
				text = ""
			intervals [638]:
				xmin = 652.0201
				xmax = 652.2601
				text = "some"
			intervals [639]:
				xmin = 652.2601
				xmax = 652.3301
				text = "of"
			intervals [640]:
				xmin = 652.3301
				xmax = 652.4401
				text = "the"
			intervals [641]:
				xmin = 652.4401
				xmax = 652.9301
				text = "subjects"
			intervals [642]:
				xmin = 652.9301
				xmax = 653.1201
				text = "that"
			intervals [643]:
				xmin = 653.1201
				xmax = 653.3101
				text = "you"
			intervals [644]:
				xmin = 653.3101
				xmax = 663.3728
				text = ""
			intervals [645]:
				xmin = 663.3728
				xmax = 663.5928
				text = "mm-hm"
			intervals [646]:
				xmin = 663.5928
				xmax = 678.757
				text = ""
			intervals [647]:
				xmin = 678.757
				xmax = 679.147
				text = "yeah"
			intervals [648]:
				xmin = 679.147
				xmax = 691.8362
				text = ""
			intervals [649]:
				xmin = 691.8362
				xmax = 691.8662
				text = "<unk>"
			intervals [650]:
				xmin = 691.8662
				xmax = 692.5609
				text = ""
			intervals [651]:
				xmin = 692.5609
				xmax = 692.6809
				text = "uh"
			intervals [652]:
				xmin = 692.6809
				xmax = 694.077
				text = ""
			intervals [653]:
				xmin = 694.077
				xmax = 694.457
				text = "um"
			intervals [654]:
				xmin = 694.457
				xmax = 695.0903
				text = ""
			intervals [655]:
				xmin = 695.0903
				xmax = 695.2403
				text = "what"
			intervals [656]:
				xmin = 695.2403
				xmax = 695.4103
				text = "did"
			intervals [657]:
				xmin = 695.4103
				xmax = 695.5203
				text = "you"
			intervals [658]:
				xmin = 695.5203
				xmax = 695.6903
				text = "do"
			intervals [659]:
				xmin = 695.6903
				xmax = 695.9203
				text = "as"
			intervals [660]:
				xmin = 695.9203
				xmax = 696.0103
				text = "a"
			intervals [661]:
				xmin = 696.0103
				xmax = 696.6003
				text = "child"
			intervals [662]:
				xmin = 696.6003
				xmax = 696.7203
				text = ""
			intervals [663]:
				xmin = 696.7203
				xmax = 697.0203
				text = "after"
			intervals [664]:
				xmin = 697.0203
				xmax = 697.3903
				text = "school"
			intervals [665]:
				xmin = 697.3903
				xmax = 697.6803
				text = "was"
			intervals [666]:
				xmin = 697.6803
				xmax = 697.9103
				text = "out"
			intervals [667]:
				xmin = 697.9103
				xmax = 711.1304
				text = ""
			intervals [668]:
				xmin = 711.1304
				xmax = 711.7004
				text = "alright"
			intervals [669]:
				xmin = 711.7004
				xmax = 711.9464
				text = ""
			intervals [670]:
				xmin = 711.9464
				xmax = 712.0864
				text = "i've"
			intervals [671]:
				xmin = 712.0864
				xmax = 712.1164
				text = ""
			intervals [672]:
				xmin = 712.1164
				xmax = 712.2864
				text = "had"
			intervals [673]:
				xmin = 712.2864
				xmax = 712.3464
				text = "to"
			intervals [674]:
				xmin = 712.3464
				xmax = 712.4364
				text = "take"
			intervals [675]:
				xmin = 712.4364
				xmax = 712.7164
				text = ""
			intervals [676]:
				xmin = 712.7164
				xmax = 712.8364
				text = "by"
			intervals [677]:
				xmin = 712.8364
				xmax = 713.2164
				text = "horse"
			intervals [678]:
				xmin = 713.2164
				xmax = 713.2464
				text = ""
			intervals [679]:
				xmin = 713.2464
				xmax = 713.4664
				text = "one"
			intervals [680]:
				xmin = 713.4664
				xmax = 713.8664
				text = "time"
			intervals [681]:
				xmin = 713.8664
				xmax = 715.1766
				text = ""
			intervals [682]:
				xmin = 715.1766
				xmax = 715.4666
				text = "mm"
			intervals [683]:
				xmin = 715.4666
				xmax = 725.3828
				text = ""
			intervals [684]:
				xmin = 725.3828
				xmax = 725.9028
				text = "mm-hm"
			intervals [685]:
				xmin = 725.9028
				xmax = 738.1343
				text = ""
			intervals [686]:
				xmin = 738.1343
				xmax = 738.4243
				text = "mm-hm"
			intervals [687]:
				xmin = 738.4243
				xmax = 756.2347
				text = ""
			intervals [688]:
				xmin = 756.2347
				xmax = 756.5347
				text = "yeah"
			intervals [689]:
				xmin = 756.5347
				xmax = 765.9231
				text = ""
			intervals [690]:
				xmin = 765.9231
				xmax = 767.8131
				text = "<unk>"
			intervals [691]:
				xmin = 767.8131
				xmax = 769.5636
				text = ""
			intervals [692]:
				xmin = 769.5636
				xmax = 770.0436
				text = "ah"
			intervals [693]:
				xmin = 770.0436
				xmax = 778.5693
				text = ""
			intervals [694]:
				xmin = 778.5693
				xmax = 778.9093
				text = "uh-huh"
			intervals [695]:
				xmin = 778.9093
				xmax = 780.0293
				text = "<unk>"
			intervals [696]:
				xmin = 780.0293
				xmax = 783.0931
				text = ""
			intervals [697]:
				xmin = 783.0931
				xmax = 783.7031
				text = "mm-hm"
			intervals [698]:
				xmin = 783.7031
				xmax = 787.6563
				text = ""
			intervals [699]:
				xmin = 787.6563
				xmax = 788.0763
				text = "<unk>"
			intervals [700]:
				xmin = 788.0763
				xmax = 790.682
				text = ""
			intervals [701]:
				xmin = 790.682
				xmax = 790.712
				text = "uh"
			intervals [702]:
				xmin = 790.712
				xmax = 791.7478
				text = ""
			intervals [703]:
				xmin = 791.7478
				xmax = 792.1878
				text = "oh"
			intervals [704]:
				xmin = 792.1878
				xmax = 800.3304
				text = ""
			intervals [705]:
				xmin = 800.3304
				xmax = 800.6404
				text = "mm"
			intervals [706]:
				xmin = 800.6404
				xmax = 803.7265
				text = ""
			intervals [707]:
				xmin = 803.7265
				xmax = 805.8565
				text = "<unk>"
			intervals [708]:
				xmin = 805.8565
				xmax = 806.4337
				text = ""
			intervals [709]:
				xmin = 806.4337
				xmax = 807.3537
				text = "<unk>"
			intervals [710]:
				xmin = 807.3537
				xmax = 807.7226
				text = ""
			intervals [711]:
				xmin = 807.7226
				xmax = 807.8426
				text = "hear"
			intervals [712]:
				xmin = 807.8426
				xmax = 807.8826
				text = "s"
			intervals [713]:
				xmin = 807.8826
				xmax = 808.0526
				text = "some"
			intervals [714]:
				xmin = 808.0526
				xmax = 808.1226
				text = "of"
			intervals [715]:
				xmin = 808.1226
				xmax = 808.6926
				text = "everything"
			intervals [716]:
				xmin = 808.6926
				xmax = 808.7726
				text = "i"
			intervals [717]:
				xmin = 808.7726
				xmax = 808.8226
				text = ""
			intervals [718]:
				xmin = 808.8226
				xmax = 809.0726
				text = "tell"
			intervals [719]:
				xmin = 809.0726
				xmax = 809.1626
				text = "him"
			intervals [720]:
				xmin = 809.1626
				xmax = 809.2726
				text = "he"
			intervals [721]:
				xmin = 809.2726
				xmax = 809.3226
				text = "s"
			intervals [722]:
				xmin = 809.3226
				xmax = 809.5626
				text = "can't"
			intervals [723]:
				xmin = 809.5626
				xmax = 809.6626
				text = "be"
			intervals [724]:
				xmin = 809.6626
				xmax = 809.8826
				text = "all"
			intervals [725]:
				xmin = 809.8826
				xmax = 810.1326
				text = "mad"
			intervals [726]:
				xmin = 810.1326
				xmax = 810.1726
				text = ""
			intervals [727]:
				xmin = 810.1726
				xmax = 810.3026
				text = "when"
			intervals [728]:
				xmin = 810.3026
				xmax = 811.3898
				text = ""
			intervals [729]:
				xmin = 811.3898
				xmax = 811.7698
				text = "okay"
			intervals [730]:
				xmin = 811.7698
				xmax = 811.7998
				text = ""
			intervals [731]:
				xmin = 811.7998
				xmax = 812.1998
				text = "um"
			intervals [732]:
				xmin = 812.1998
				xmax = 813.3063
				text = ""
			intervals [733]:
				xmin = 813.3063
				xmax = 813.4263
				text = "did"
			intervals [734]:
				xmin = 813.4263
				xmax = 813.5563
				text = "you"
			intervals [735]:
				xmin = 813.5563
				xmax = 813.7263
				text = "ever"
			intervals [736]:
				xmin = 813.7263
				xmax = 813.9263
				text = "have"
			intervals [737]:
				xmin = 813.9263
				xmax = 814.0163
				text = "a"
			intervals [738]:
				xmin = 814.0163
				xmax = 814.2163
				text = ""
			intervals [739]:
				xmin = 814.2163
				xmax = 814.4663
				text = "have"
			intervals [740]:
				xmin = 814.4663
				xmax = 814.5463
				text = "a"
			intervals [741]:
				xmin = 814.5463
				xmax = 815.0563
				text = "teacher"
			intervals [742]:
				xmin = 815.0563
				xmax = 815.1863
				text = ""
			intervals [743]:
				xmin = 815.1863
				xmax = 815.3663
				text = "who"
			intervals [744]:
				xmin = 815.3663
				xmax = 815.3963
				text = ""
			intervals [745]:
				xmin = 815.3963
				xmax = 815.7563
				text = "hollered"
			intervals [746]:
				xmin = 815.7563
				xmax = 815.8763
				text = "a"
			intervals [747]:
				xmin = 815.8763
				xmax = 816.1663
				text = "lot"
			intervals [748]:
				xmin = 816.1663
				xmax = 820.6831
				text = ""
			intervals [749]:
				xmin = 820.6831
				xmax = 821.0631
				text = "mm-hm"
			intervals [750]:
				xmin = 821.0631
				xmax = 824.778
				text = ""
			intervals [751]:
				xmin = 824.778
				xmax = 825.188
				text = "mm"
			intervals [752]:
				xmin = 825.188
				xmax = 825.4008
				text = ""
			intervals [753]:
				xmin = 825.4008
				xmax = 825.5908
				text = "what"
			intervals [754]:
				xmin = 825.5908
				xmax = 826.0708
				text = "about"
			intervals [755]:
				xmin = 826.0708
				xmax = 826.1008
				text = ""
			intervals [756]:
				xmin = 826.1008
				xmax = 826.1908
				text = "did"
			intervals [757]:
				xmin = 826.1908
				xmax = 826.3408
				text = ""
			intervals [758]:
				xmin = 826.3408
				xmax = 826.5208
				text = "she"
			intervals [759]:
				xmin = 826.5208
				xmax = 826.5608
				text = ""
			intervals [760]:
				xmin = 826.5608
				xmax = 826.8008
				text = "holler"
			intervals [761]:
				xmin = 826.8008
				xmax = 826.8608
				text = ""
			intervals [762]:
				xmin = 826.8608
				xmax = 827.2308
				text = "about"
			intervals [763]:
				xmin = 827.2308
				xmax = 834.1881
				text = ""
			intervals [764]:
				xmin = 834.1881
				xmax = 835.1881
				text = "<unk>"
			intervals [765]:
				xmin = 835.1881
				xmax = 835.8621
				text = ""
			intervals [766]:
				xmin = 835.8621
				xmax = 836.3021
				text = "ah"
			intervals [767]:
				xmin = 836.3021
				xmax = 844.9815
				text = ""
			intervals [768]:
				xmin = 844.9815
				xmax = 845.2315
				text = "some"
			intervals [769]:
				xmin = 845.2315
				xmax = 845.6715
				text = "belt"
			intervals [770]:
				xmin = 845.6715
				xmax = 846.1821
				text = ""
			intervals [771]:
				xmin = 846.1821
				xmax = 846.2121
				text = "<unk>"
			intervals [772]:
				xmin = 846.2121
				xmax = 847.317
				text = ""
			intervals [773]:
				xmin = 847.317
				xmax = 847.647
				text = "stick"
			intervals [774]:
				xmin = 847.647
				xmax = 847.7549
				text = ""
			intervals [775]:
				xmin = 847.7549
				xmax = 848.0449
				text = "wow"
			intervals [776]:
				xmin = 848.0449
				xmax = 852.0575
				text = ""
			intervals [777]:
				xmin = 852.0575
				xmax = 852.8575
				text = "<unk>"
			intervals [778]:
				xmin = 852.8575
				xmax = 854.5942
				text = ""
			intervals [779]:
				xmin = 854.5942
				xmax = 855.4042
				text = "uh"
			intervals [780]:
				xmin = 855.4042
				xmax = 855.7399
				text = ""
			intervals [781]:
				xmin = 855.7399
				xmax = 855.9299
				text = "did"
			intervals [782]:
				xmin = 855.9299
				xmax = 856.0699
				text = "you"
			intervals [783]:
				xmin = 856.0699
				xmax = 856.2499
				text = "ever"
			intervals [784]:
				xmin = 856.2499
				xmax = 856.4299
				text = "get"
			intervals [785]:
				xmin = 856.4299
				xmax = 856.8699
				text = "yelled"
			intervals [786]:
				xmin = 856.8699
				xmax = 857.0699
				text = "at"
			intervals [787]:
				xmin = 857.0699
				xmax = 859.1008
				text = ""
			intervals [788]:
				xmin = 859.1008
				xmax = 859.4008
				text = "okay"
			intervals [789]:
				xmin = 859.4008
				xmax = 860.1039
				text = ""
			intervals [790]:
				xmin = 860.1039
				xmax = 860.3039
				text = "what"
			intervals [791]:
				xmin = 860.3039
				xmax = 860.7539
				text = "about"
			intervals [792]:
				xmin = 860.7539
				xmax = 879.3596
				text = ""
			intervals [793]:
				xmin = 879.3596
				xmax = 879.6896
				text = "mm"
			intervals [794]:
				xmin = 879.6896
				xmax = 902.0766
				text = ""
			intervals [795]:
				xmin = 902.0766
				xmax = 902.4866
				text = "mm-hm"
			intervals [796]:
				xmin = 902.4866
				xmax = 907.6756
				text = ""
			intervals [797]:
				xmin = 907.6756
				xmax = 908.0056
				text = "mm-hm"
			intervals [798]:
				xmin = 908.0056
				xmax = 910.3782
				text = ""
			intervals [799]:
				xmin = 910.3782
				xmax = 910.6582
				text = "was"
			intervals [800]:
				xmin = 910.6582
				xmax = 910.7682
				text = "it"
			intervals [801]:
				xmin = 910.7682
				xmax = 911.3782
				text = "fair"
			intervals [802]:
				xmin = 911.3782
				xmax = 912.0669
				text = ""
			intervals [803]:
				xmin = 912.0669
				xmax = 912.1669
				text = "do"
			intervals [804]:
				xmin = 912.1669
				xmax = 912.3169
				text = "you"
			intervals [805]:
				xmin = 912.3169
				xmax = 912.6069
				text = "think"
			intervals [806]:
				xmin = 912.6069
				xmax = 912.6669
				text = "it"
			intervals [807]:
				xmin = 912.6669
				xmax = 912.6969
				text = ""
			intervals [808]:
				xmin = 912.6969
				xmax = 912.9269
				text = "was"
			intervals [809]:
				xmin = 912.9269
				xmax = 913.2769
				text = "fair"
			intervals [810]:
				xmin = 913.2769
				xmax = 913.3769
				text = ""
			intervals [811]:
				xmin = 913.3769
				xmax = 913.6669
				text = "<unk>"
			intervals [812]:
				xmin = 913.6669
				xmax = 913.7169
				text = ""
			intervals [813]:
				xmin = 913.7169
				xmax = 913.9369
				text = "send"
			intervals [814]:
				xmin = 913.9369
				xmax = 914.0369
				text = ""
			intervals [815]:
				xmin = 914.0369
				xmax = 914.3769
				text = "you"
			intervals [816]:
				xmin = 914.3769
				xmax = 914.4069
				text = ""
			intervals [817]:
				xmin = 914.4069
				xmax = 914.6969
				text = "home"
			intervals [818]:
				xmin = 914.6969
				xmax = 914.9169
				text = "and"
			intervals [819]:
				xmin = 914.9169
				xmax = 915.1169
				text = ""
			intervals [820]:
				xmin = 915.1169
				xmax = 915.5469
				text = "yell"
			intervals [821]:
				xmin = 915.5469
				xmax = 915.6069
				text = ""
			intervals [822]:
				xmin = 915.6069
				xmax = 915.6769
				text = "at"
			intervals [823]:
				xmin = 915.6769
				xmax = 915.8369
				text = "you"
			intervals [824]:
				xmin = 915.8369
				xmax = 919.5578
				text = ""
			intervals [825]:
				xmin = 919.5578
				xmax = 919.9578
				text = "mm-hm"
			intervals [826]:
				xmin = 919.9578
				xmax = 921.1257
				text = ""
			intervals [827]:
				xmin = 921.1257
				xmax = 921.5257
				text = "mm-hm"
			intervals [828]:
				xmin = 921.5257
				xmax = 929.5571
				text = ""
			intervals [829]:
				xmin = 929.5571
				xmax = 930.0471
				text = "mm-hm"
			intervals [830]:
				xmin = 930.0471
				xmax = 930.1571
				text = "right"
			intervals [831]:
				xmin = 930.1571
				xmax = 931.9041
				text = ""
			intervals [832]:
				xmin = 931.9041
				xmax = 932.0141
				text = "right"
			intervals [833]:
				xmin = 932.0141
				xmax = 934.7287
				text = ""
			intervals [834]:
				xmin = 934.7287
				xmax = 934.8587
				text = "<unk>"
			intervals [835]:
				xmin = 934.8587
				xmax = 935.699
				text = ""
			intervals [836]:
				xmin = 935.699
				xmax = 936.209
				text = "um"
			intervals [837]:
				xmin = 936.209
				xmax = 937.2772
				text = ""
			intervals [838]:
				xmin = 937.2772
				xmax = 937.4172
				text = "can"
			intervals [839]:
				xmin = 937.4172
				xmax = 937.4772
				text = "you"
			intervals [840]:
				xmin = 937.4772
				xmax = 937.6872
				text = "tell"
			intervals [841]:
				xmin = 937.6872
				xmax = 937.8172
				text = "me"
			intervals [842]:
				xmin = 937.8172
				xmax = 938.1072
				text = "about"
			intervals [843]:
				xmin = 938.1072
				xmax = 938.1872
				text = "the"
			intervals [844]:
				xmin = 938.1872
				xmax = 938.4372
				text = "best"
			intervals [845]:
				xmin = 938.4372
				xmax = 938.7272
				text = "teacher"
			intervals [846]:
				xmin = 938.7272
				xmax = 938.8572
				text = "you"
			intervals [847]:
				xmin = 938.8572
				xmax = 939.0572
				text = "ever"
			intervals [848]:
				xmin = 939.0572
				xmax = 939.5072
				text = "had"
			intervals [849]:
				xmin = 939.5072
				xmax = 971.4152
				text = ""
			intervals [850]:
				xmin = 971.4152
				xmax = 971.9852
				text = "mm-hm"
			intervals [851]:
				xmin = 971.9852
				xmax = 973.6889
				text = ""
			intervals [852]:
				xmin = 973.6889
				xmax = 973.9689
				text = "those"
			intervals [853]:
				xmin = 973.9689
				xmax = 974.3789
				text = "germans"
			intervals [854]:
				xmin = 974.3789
				xmax = 974.6389
				text = "can"
			intervals [855]:
				xmin = 974.6389
				xmax = 974.8089
				text = "really"
			intervals [856]:
				xmin = 974.8089
				xmax = 974.9789
				text = "cook"
			intervals [857]:
				xmin = 974.9789
				xmax = 976.6886
				text = ""
			intervals [858]:
				xmin = 976.6886
				xmax = 977.6686
				text = "<unk>"
			intervals [859]:
				xmin = 977.6686
				xmax = 980.5336
				text = ""
			intervals [860]:
				xmin = 980.5336
				xmax = 981.6136
				text = "<unk>"
			intervals [861]:
				xmin = 981.6136
				xmax = 982.366
				text = ""
			intervals [862]:
				xmin = 982.366
				xmax = 982.436
				text = "wh-"
			intervals [863]:
				xmin = 982.436
				xmax = 983.006
				text = "um"
			intervals [864]:
				xmin = 983.006
				xmax = 983.076
				text = ""
			intervals [865]:
				xmin = 983.076
				xmax = 983.286
				text = "why"
			intervals [866]:
				xmin = 983.286
				xmax = 983.486
				text = "did"
			intervals [867]:
				xmin = 983.486
				xmax = 983.626
				text = "you"
			intervals [868]:
				xmin = 983.626
				xmax = 983.946
				text = "like"
			intervals [869]:
				xmin = 983.946
				xmax = 984.166
				text = "her"
			intervals [870]:
				xmin = 984.166
				xmax = 991.8341
				text = ""
			intervals [871]:
				xmin = 991.8341
				xmax = 992.1741
				text = "mm-hm"
			intervals [872]:
				xmin = 992.1741
				xmax = 996.8083
				text = ""
			intervals [873]:
				xmin = 996.8083
				xmax = 997.1783
				text = "yeah"
			intervals [874]:
				xmin = 997.1783
				xmax = 1003.6942
				text = ""
			intervals [875]:
				xmin = 1003.6942
				xmax = 1005.3142
				text = "<unk>"
			intervals [876]:
				xmin = 1005.3142
				xmax = 1005.4968
				text = ""
			intervals [877]:
				xmin = 1005.4968
				xmax = 1005.8968
				text = "bragging"
			intervals [878]:
				xmin = 1005.8968
				xmax = 1006.0468
				text = "on"
			intervals [879]:
				xmin = 1006.0468
				xmax = 1006.1268
				text = ""
			intervals [880]:
				xmin = 1006.1268
				xmax = 1006.4768
				text = "yourself"
			intervals [881]:
				xmin = 1006.4768
				xmax = 1006.7484
				text = ""
			intervals [882]:
				xmin = 1006.7484
				xmax = 1007.2984
				text = "<unk>"
			intervals [883]:
				xmin = 1007.2984
				xmax = 1007.6379
				text = ""
			intervals [884]:
				xmin = 1007.6379
				xmax = 1007.6679
				text = "uh"
			intervals [885]:
				xmin = 1007.6679
				xmax = 1010.0807
				text = ""
			intervals [886]:
				xmin = 1010.0807
				xmax = 1010.2807
				text = "oh"
			intervals [887]:
				xmin = 1010.2807
				xmax = 1021.960
				text = ""
			intervals [888]:
				xmin = 1021.960
				xmax = 1022.190
				text = "hm"
			intervals [889]:
				xmin = 1022.190
				xmax = 1025.4599
				text = ""
			intervals [890]:
				xmin = 1025.4599
				xmax = 1025.6399
				text = "hm"
			intervals [891]:
				xmin = 1025.6399
				xmax = 1028.7097
				text = ""
			intervals [892]:
				xmin = 1028.7097
				xmax = 1029.5497
				text = "<unk>"
			intervals [893]:
				xmin = 1029.5497
				xmax = 1031.7125
				text = ""
			intervals [894]:
				xmin = 1031.7125
				xmax = 1032.0425
				text = "uh-huh"
			intervals [895]:
				xmin = 1032.0425
				xmax = 1032.5039
				text = ""
			intervals [896]:
				xmin = 1032.5039
				xmax = 1032.9939
				text = "okay"
			intervals [897]:
				xmin = 1032.9939
				xmax = 1033.2439
				text = ""
			intervals [898]:
				xmin = 1033.2439
				xmax = 1033.5739
				text = "um"
			intervals [899]:
				xmin = 1033.5739
				xmax = 1033.8139
				text = "did"
			intervals [900]:
				xmin = 1033.8139
				xmax = 1033.9339
				text = "you"
			intervals [901]:
				xmin = 1033.9339
				xmax = 1034.1139
				text = "ever"
			intervals [902]:
				xmin = 1034.1139
				xmax = 1034.3039
				text = "have"
			intervals [903]:
				xmin = 1034.3039
				xmax = 1034.4139
				text = "a"
			intervals [904]:
				xmin = 1034.4139
				xmax = 1034.7739
				text = "teacher"
			intervals [905]:
				xmin = 1034.7739
				xmax = 1034.9539
				text = "you"
			intervals [906]:
				xmin = 1034.9539
				xmax = 1035.2339
				text = "just"
			intervals [907]:
				xmin = 1035.2339
				xmax = 1035.5539
				text = "couldn't"
			intervals [908]:
				xmin = 1035.5539
				xmax = 1036.1239
				text = "stand"
			intervals [909]:
				xmin = 1036.1239
				xmax = 1037.7158
				text = ""
			intervals [910]:
				xmin = 1037.7158
				xmax = 1038.0658
				text = "teacher"
			intervals [911]:
				xmin = 1038.0658
				xmax = 1038.1958
				text = "one"
			intervals [912]:
				xmin = 1038.1958
				xmax = 1038.2558
				text = ""
			intervals [913]:
				xmin = 1038.2558
				xmax = 1038.3958
				text = "like"
			intervals [914]:
				xmin = 1038.3958
				xmax = 1038.5058
				text = ""
			intervals [915]:
				xmin = 1038.5058
				xmax = 1038.6758
				text = "you"
			intervals [916]:
				xmin = 1038.6758
				xmax = 1038.7658
				text = ""
			intervals [917]:
				xmin = 1038.7658
				xmax = 1039.1458
				text = "hated"
			intervals [918]:
				xmin = 1039.1458
				xmax = 1047.1035
				text = ""
			intervals [919]:
				xmin = 1047.1035
				xmax = 1047.4635
				text = "mm-hm"
			intervals [920]:
				xmin = 1047.4635
				xmax = 1049.706
				text = ""
			intervals [921]:
				xmin = 1049.706
				xmax = 1050.236
				text = "<unk>"
			intervals [922]:
				xmin = 1050.236
				xmax = 1056.0223
				text = ""
			intervals [923]:
				xmin = 1056.0223
				xmax = 1056.3323
				text = "mm-hm"
			intervals [924]:
				xmin = 1056.3323
				xmax = 1062.741
				text = ""
			intervals [925]:
				xmin = 1062.741
				xmax = 1063.101
				text = "right"
			intervals [926]:
				xmin = 1063.101
				xmax = 1065.8105
				text = ""
			intervals [927]:
				xmin = 1065.8105
				xmax = 1065.8805
				text = "i"
			intervals [928]:
				xmin = 1065.8805
				xmax = 1065.9105
				text = ""
			intervals [929]:
				xmin = 1065.9105
				xmax = 1066.0905
				text = "had"
			intervals [930]:
				xmin = 1066.0905
				xmax = 1066.1805
				text = "a"
			intervals [931]:
				xmin = 1066.1805
				xmax = 1066.4805
				text = "teacher"
			intervals [932]:
				xmin = 1066.4805
				xmax = 1066.5705
				text = "that"
			intervals [933]:
				xmin = 1066.5705
				xmax = 1066.7605
				text = "was"
			intervals [934]:
				xmin = 1066.7605
				xmax = 1066.7905
				text = ""
			intervals [935]:
				xmin = 1066.7905
				xmax = 1067.0505
				text = "pretty"
			intervals [936]:
				xmin = 1067.0505
				xmax = 1067.1705
				text = ""
			intervals [937]:
				xmin = 1067.1705
				xmax = 1067.3205
				text = "rough"
			intervals [938]:
				xmin = 1067.3205
				xmax = 1067.5005
				text = "when"
			intervals [939]:
				xmin = 1067.5005
				xmax = 1067.5505
				text = "i"
			intervals [940]:
				xmin = 1067.5505
				xmax = 1067.6905
				text = "was"
			intervals [941]:
				xmin = 1067.6905
				xmax = 1067.7505
				text = ""
			intervals [942]:
				xmin = 1067.7505
				xmax = 1067.8405
				text = "in"
			intervals [943]:
				xmin = 1067.8405
				xmax = 1068.2305
				text = "school"
			intervals [944]:
				xmin = 1068.2305
				xmax = 1069.5125
				text = ""
			intervals [945]:
				xmin = 1069.5125
				xmax = 1069.5425
				text = "ah"
			intervals [946]:
				xmin = 1069.5425
				xmax = 1070.1732
				text = ""
			intervals [947]:
				xmin = 1070.1732
				xmax = 1070.6832
				text = "okay"
			intervals [948]:
				xmin = 1070.6832
				xmax = 1071.0017
				text = ""
			intervals [949]:
				xmin = 1071.0017
				xmax = 1071.1217
				text = "did"
			intervals [950]:
				xmin = 1071.1217
				xmax = 1071.1917
				text = "the"
			intervals [951]:
				xmin = 1071.1917
				xmax = 1071.4417
				text = "kids"
			intervals [952]:
				xmin = 1071.4417
				xmax = 1071.5517
				text = "in"
			intervals [953]:
				xmin = 1071.5517
				xmax = 1071.7017
				text = "your"
			intervals [954]:
				xmin = 1071.7017
				xmax = 1072.0917
				text = "class"
			intervals [955]:
				xmin = 1072.0917
				xmax = 1072.2717
				text = "ever"
			intervals [956]:
				xmin = 1072.2717
				xmax = 1072.3417
				text = ""
			intervals [957]:
				xmin = 1072.3417
				xmax = 1072.5217
				text = "play"
			intervals [958]:
				xmin = 1072.5217
				xmax = 1072.8917
				text = "tricks"
			intervals [959]:
				xmin = 1072.8917
				xmax = 1073.0317
				text = "on"
			intervals [960]:
				xmin = 1073.0317
				xmax = 1073.1417
				text = "the"
			intervals [961]:
				xmin = 1073.1417
				xmax = 1073.5917
				text = "teacher"
			intervals [962]:
				xmin = 1073.5917
				xmax = 1075.5263
				text = ""
			intervals [963]:
				xmin = 1075.5263
				xmax = 1075.6963
				text = "what"
			intervals [964]:
				xmin = 1075.6963
				xmax = 1075.9263
				text = "types"
			intervals [965]:
				xmin = 1075.9263
				xmax = 1075.9863
				text = "of"
			intervals [966]:
				xmin = 1075.9863
				xmax = 1076.1663
				text = "tricks"
			intervals [967]:
				xmin = 1076.1663
				xmax = 1076.3363
				text = "did"
			intervals [968]:
				xmin = 1076.3363
				xmax = 1076.4663
				text = "you"
			intervals [969]:
				xmin = 1076.4663
				xmax = 1076.6863
				text = "play"
			intervals [970]:
				xmin = 1076.6863
				xmax = 1076.8363
				text = "on"
			intervals [971]:
				xmin = 1076.8363
				xmax = 1076.9763
				text = "the"
			intervals [972]:
				xmin = 1076.9763
				xmax = 1077.0063
				text = ""
			intervals [973]:
				xmin = 1077.0063
				xmax = 1077.1963
				text = "teachers"
			intervals [974]:
				xmin = 1077.1963
				xmax = 1086.1662
				text = ""
			intervals [975]:
				xmin = 1086.1662
				xmax = 1086.2362
				text = "oh"
			intervals [976]:
				xmin = 1086.2362
				xmax = 1096.2541
				text = ""
			intervals [977]:
				xmin = 1096.2541
				xmax = 1096.7441
				text = "mm-hm"
			intervals [978]:
				xmin = 1096.7441
				xmax = 1100.7309
				text = ""
			intervals [979]:
				xmin = 1100.7309
				xmax = 1100.9109
				text = "i"
			intervals [980]:
				xmin = 1100.9109
				xmax = 1100.9409
				text = ""
			intervals [981]:
				xmin = 1100.9409
				xmax = 1101.1909
				text = "see"
			intervals [982]:
				xmin = 1101.1909
				xmax = 1102.4767
				text = ""
			intervals [983]:
				xmin = 1102.4767
				xmax = 1102.5667
				text = "is"
			intervals [984]:
				xmin = 1102.5667
				xmax = 1102.7867
				text = ""
			intervals [985]:
				xmin = 1102.7867
				xmax = 1102.9067
				text = "there"
			intervals [986]:
				xmin = 1102.9067
				xmax = 1102.9367
				text = "a"
			intervals [987]:
				xmin = 1102.9367
				xmax = 1103.1667
				text = "group"
			intervals [988]:
				xmin = 1103.1667
				xmax = 1103.2267
				text = "of"
			intervals [989]:
				xmin = 1103.2267
				xmax = 1103.5667
				text = "people"
			intervals [990]:
				xmin = 1103.5667
				xmax = 1103.6767
				text = "that"
			intervals [991]:
				xmin = 1103.6767
				xmax = 1103.7067
				text = ""
			intervals [992]:
				xmin = 1103.7067
				xmax = 1103.8467
				text = "you"
			intervals [993]:
				xmin = 1103.8467
				xmax = 1104.1467
				text = "used"
			intervals [994]:
				xmin = 1104.1467
				xmax = 1104.2867
				text = "to"
			intervals [995]:
				xmin = 1104.2867
				xmax = 1104.9067
				text = "associate"
			intervals [996]:
				xmin = 1104.9067
				xmax = 1104.9367
				text = ""
			intervals [997]:
				xmin = 1104.9367
				xmax = 1105.3067
				text = "with"
			intervals [998]:
				xmin = 1105.3067
				xmax = 1106.5354
				text = ""
			intervals [999]:
				xmin = 1106.5354
				xmax = 1106.5654
				text = "uh"
			intervals [1000]:
				xmin = 1106.5654
				xmax = 1106.8354
				text = "what"
			intervals [1001]:
				xmin = 1106.8354
				xmax = 1106.9454
				text = ""
			intervals [1002]:
				xmin = 1106.9454
				xmax = 1107.4454
				text = "type"
			intervals [1003]:
				xmin = 1107.4454
				xmax = 1107.5054
				text = "of"
			intervals [1004]:
				xmin = 1107.5054
				xmax = 1107.7554
				text = "group"
			intervals [1005]:
				xmin = 1107.7554
				xmax = 1107.8354
				text = "of"
			intervals [1006]:
				xmin = 1107.8354
				xmax = 1107.8854
				text = ""
			intervals [1007]:
				xmin = 1107.8854
				xmax = 1108.1754
				text = "people"
			intervals [1008]:
				xmin = 1108.1754
				xmax = 1108.2354
				text = ""
			intervals [1009]:
				xmin = 1108.2354
				xmax = 1108.3054
				text = "is"
			intervals [1010]:
				xmin = 1108.3054
				xmax = 1108.3354
				text = ""
			intervals [1011]:
				xmin = 1108.3354
				xmax = 1108.6954
				text = "this"
			intervals [1012]:
				xmin = 1108.6954
				xmax = 1109.4867
				text = ""
			intervals [1013]:
				xmin = 1109.4867
				xmax = 1109.6067
				text = "can"
			intervals [1014]:
				xmin = 1109.6067
				xmax = 1109.6367
				text = ""
			intervals [1015]:
				xmin = 1109.6367
				xmax = 1109.6967
				text = "you"
			intervals [1016]:
				xmin = 1109.6967
				xmax = 1109.7867
				text = ""
			intervals [1017]:
				xmin = 1109.7867
				xmax = 1109.8967
				text = "give"
			intervals [1018]:
				xmin = 1109.8967
				xmax = 1109.9667
				text = "me"
			intervals [1019]:
				xmin = 1109.9667
				xmax = 1110.0067
				text = ""
			intervals [1020]:
				xmin = 1110.0067
				xmax = 1110.2167
				text = "some"
			intervals [1021]:
				xmin = 1110.2167
				xmax = 1110.3367
				text = ""
			intervals [1022]:
				xmin = 1110.3367
				xmax = 1110.7667
				text = "idea"
			intervals [1023]:
				xmin = 1110.7667
				xmax = 1116.8909
				text = ""
			intervals [1024]:
				xmin = 1116.8909
				xmax = 1117.0909
				text = "hm"
			intervals [1025]:
				xmin = 1117.0909
				xmax = 1132.2931
				text = ""
			intervals [1026]:
				xmin = 1132.2931
				xmax = 1132.5231
				text = "yeah"
			intervals [1027]:
				xmin = 1132.5231
				xmax = 1132.9331
				text = ""
			intervals [1028]:
				xmin = 1132.9331
				xmax = 1132.9631
				text = "i"
			intervals [1029]:
				xmin = 1132.9631
				xmax = 1132.9931
				text = ""
			intervals [1030]:
				xmin = 1132.9931
				xmax = 1133.0531
				text = "know"
			intervals [1031]:
				xmin = 1133.0531
				xmax = 1141.8236
				text = ""
			intervals [1032]:
				xmin = 1141.8236
				xmax = 1142.2536
				text = "mm-hm"
			intervals [1033]:
				xmin = 1142.2536
				xmax = 1156.6823
				text = ""
			intervals [1034]:
				xmin = 1156.6823
				xmax = 1157.1223
				text = "mm-hm"
			intervals [1035]:
				xmin = 1157.1223
				xmax = 1161.4467
				text = ""
			intervals [1036]:
				xmin = 1161.4467
				xmax = 1161.7067
				text = "mm-hm"
			intervals [1037]:
				xmin = 1161.7067
				xmax = 1166.5492
				text = ""
			intervals [1038]:
				xmin = 1166.5492
				xmax = 1166.9692
				text = "yeah"
			intervals [1039]:
				xmin = 1166.9692
				xmax = 1173.0225
				text = ""
			intervals [1040]:
				xmin = 1173.0225
				xmax = 1173.3225
				text = "right"
			intervals [1041]:
				xmin = 1173.3225
				xmax = 1177.146
				text = ""
			intervals [1042]:
				xmin = 1177.146
				xmax = 1177.876
				text = "mm-hm"
			intervals [1043]:
				xmin = 1177.876
				xmax = 1183.905
				text = ""
			intervals [1044]:
				xmin = 1183.905
				xmax = 1184.245
				text = "mm-hm"
			intervals [1045]:
				xmin = 1184.245
				xmax = 1196.3101
				text = ""
			intervals [1046]:
				xmin = 1196.3101
				xmax = 1196.9001
				text = "mm-hm"
			intervals [1047]:
				xmin = 1196.9001
				xmax = 1208.8921
				text = ""
			intervals [1048]:
				xmin = 1208.8921
				xmax = 1209.0821
				text = "mm"
			intervals [1049]:
				xmin = 1209.0821
				xmax = 1216.4087
				text = ""
			intervals [1050]:
				xmin = 1216.4087
				xmax = 1216.6887
				text = "hm"
			intervals [1051]:
				xmin = 1216.6887
				xmax = 1222.9484
				text = ""
			intervals [1052]:
				xmin = 1222.9484
				xmax = 1223.4684
				text = "mm-hm"
			intervals [1053]:
				xmin = 1223.4684
				xmax = 1228.1784
				text = ""
			intervals [1054]:
				xmin = 1228.1784
				xmax = 1228.8484
				text = "mm-hm"
			intervals [1055]:
				xmin = 1228.8484
				xmax = 1247.8054
				text = ""
			intervals [1056]:
				xmin = 1247.8054
				xmax = 1248.3054
				text = "mm-hm"
			intervals [1057]:
				xmin = 1248.3054
				xmax = 1254.8189
				text = ""
			intervals [1058]:
				xmin = 1254.8189
				xmax = 1255.1689
				text = "mm-hm"
			intervals [1059]:
				xmin = 1255.1689
				xmax = 1255.2589
				text = ""
			intervals [1060]:
				xmin = 1255.2589
				xmax = 1255.4289
				text = "no"
			intervals [1061]:
				xmin = 1255.4289
				xmax = 1277.0913
				text = ""
			intervals [1062]:
				xmin = 1277.0913
				xmax = 1277.5313
				text = "mm-hm"
			intervals [1063]:
				xmin = 1277.5313
				xmax = 1281.8545
				text = ""
			intervals [1064]:
				xmin = 1281.8545
				xmax = 1282.2645
				text = "mm-hm"
			intervals [1065]:
				xmin = 1282.2645
				xmax = 1286.4798
				text = ""
			intervals [1066]:
				xmin = 1286.4798
				xmax = 1288.5398
				text = "<unk>"
			intervals [1067]:
				xmin = 1288.5398
				xmax = 1289.0481
				text = ""
			intervals [1068]:
				xmin = 1289.0481
				xmax = 1290.2681
				text = "<unk>"
			intervals [1069]:
				xmin = 1290.2681
				xmax = 1294.4028
				text = ""
			intervals [1070]:
				xmin = 1294.4028
				xmax = 1294.7728
				text = "mm-hm"
			intervals [1071]:
				xmin = 1294.7728
				xmax = 1316.2071
				text = ""
			intervals [1072]:
				xmin = 1316.2071
				xmax = 1316.5271
				text = "mm-hm"
			intervals [1073]:
				xmin = 1316.5271
				xmax = 1321.3093
				text = ""
			intervals [1074]:
				xmin = 1321.3093
				xmax = 1321.7393
				text = "mm-hm"
			intervals [1075]:
				xmin = 1321.7393
				xmax = 1330.9859
				text = ""
			intervals [1076]:
				xmin = 1330.9859
				xmax = 1331.3159
				text = "mm-hm"
			intervals [1077]:
				xmin = 1331.3159
				xmax = 1335.6068
				text = ""
			intervals [1078]:
				xmin = 1335.6068
				xmax = 1335.9768
				text = "mm-hm"
			intervals [1079]:
				xmin = 1335.9768
				xmax = 1341.4849
				text = ""
			intervals [1080]:
				xmin = 1341.4849
				xmax = 1341.8649
				text = "right"
			intervals [1081]:
				xmin = 1341.8649
				xmax = 1352.4416
				text = ""
			intervals [1082]:
				xmin = 1352.4416
				xmax = 1352.8016
				text = "right"
			intervals [1083]:
				xmin = 1352.8016
				xmax = 1356.2229
				text = ""
			intervals [1084]:
				xmin = 1356.2229
				xmax = 1356.9329
				text = "yeah"
			intervals [1085]:
				xmin = 1356.9329
				xmax = 1357.3629
				text = "<unk>"
			intervals [1086]:
				xmin = 1357.3629
				xmax = 1358.719
				text = ""
			intervals [1087]:
				xmin = 1358.719
				xmax = 1359.139
				text = "right"
			intervals [1088]:
				xmin = 1359.139
				xmax = 1364.2885
				text = ""
			intervals [1089]:
				xmin = 1364.2885
				xmax = 1364.4985
				text = "right"
			intervals [1090]:
				xmin = 1364.4985
				xmax = 1366.0816
				text = ""
			intervals [1091]:
				xmin = 1366.0816
				xmax = 1366.1416
				text = "so"
			intervals [1092]:
				xmin = 1366.1416
				xmax = 1366.1716
				text = ""
			intervals [1093]:
				xmin = 1366.1716
				xmax = 1366.3616
				text = "that"
			intervals [1094]:
				xmin = 1366.3616
				xmax = 1366.4816
				text = "s"
			intervals [1095]:
				xmin = 1366.4816
				xmax = 1366.5516
				text = ""
			intervals [1096]:
				xmin = 1366.5516
				xmax = 1366.7416
				text = "the"
			intervals [1097]:
				xmin = 1366.7416
				xmax = 1367.4016
				text = ""
			intervals [1098]:
				xmin = 1367.4016
				xmax = 1367.4916
				text = "who"
			intervals [1099]:
				xmin = 1367.4916
				xmax = 1367.6516
				text = "does"
			intervals [1100]:
				xmin = 1367.6516
				xmax = 1367.6816
				text = ""
			intervals [1101]:
				xmin = 1367.6816
				xmax = 1367.7516
				text = "it"
			intervals [1102]:
				xmin = 1367.7516
				xmax = 1368.3546
				text = ""
			intervals [1103]:
				xmin = 1368.3546
				xmax = 1368.4846
				text = "they"
			intervals [1104]:
				xmin = 1368.4846
				xmax = 1368.5346
				text = ""
			intervals [1105]:
				xmin = 1368.5346
				xmax = 1368.8246
				text = "can't"
			intervals [1106]:
				xmin = 1368.8246
				xmax = 1368.8646
				text = ""
			intervals [1107]:
				xmin = 1368.8646
				xmax = 1369.1346
				text = "hole"
			intervals [1108]:
				xmin = 1369.1346
				xmax = 1369.3346
				text = "you"
			intervals [1109]:
				xmin = 1369.3346
				xmax = 1369.4346
				text = "for"
			intervals [1110]:
				xmin = 1369.4346
				xmax = 1369.4946
				text = ""
			intervals [1111]:
				xmin = 1369.4946
				xmax = 1369.8246
				text = "playing"
			intervals [1112]:
				xmin = 1369.8246
				xmax = 1369.9146
				text = "your"
			intervals [1113]:
				xmin = 1369.9146
				xmax = 1369.9746
				text = "own"
			intervals [1114]:
				xmin = 1369.9746
				xmax = 1370.1846
				text = "numbers"
			intervals [1115]:
				xmin = 1370.1846
				xmax = 1371.8527
				text = ""
			intervals [1116]:
				xmin = 1371.8527
				xmax = 1372.0427
				text = "can"
			intervals [1117]:
				xmin = 1372.0427
				xmax = 1372.1927
				text = "any"
			intervals [1118]:
				xmin = 1372.1927
				xmax = 1372.2227
				text = ""
			intervals [1119]:
				xmin = 1372.2227
				xmax = 1372.3127
				text = "of"
			intervals [1120]:
				xmin = 1372.3127
				xmax = 1372.4427
				text = "the"
			intervals [1121]:
				xmin = 1372.4427
				xmax = 1372.6727
				text = "people"
			intervals [1122]:
				xmin = 1372.6727
				xmax = 1372.7527
				text = "in"
			intervals [1123]:
				xmin = 1372.7527
				xmax = 1372.8927
				text = "your"
			intervals [1124]:
				xmin = 1372.8927
				xmax = 1373.0927
				text = "group"
			intervals [1125]:
				xmin = 1373.0927
				xmax = 1373.4027
				text = "speak"
			intervals [1126]:
				xmin = 1373.4027
				xmax = 1373.5927
				text = "any"
			intervals [1127]:
				xmin = 1373.5927
				xmax = 1373.6427
				text = ""
			intervals [1128]:
				xmin = 1373.6427
				xmax = 1373.9427
				text = "foreign"
			intervals [1129]:
				xmin = 1373.9427
				xmax = 1374.6627
				text = "languages"
			intervals [1130]:
				xmin = 1374.6627
				xmax = 1379.2503
				text = ""
			intervals [1131]:
				xmin = 1379.2503
				xmax = 1379.5903
				text = "mm-hm"
			intervals [1132]:
				xmin = 1379.5903
				xmax = 1381.0996
				text = ""
			intervals [1133]:
				xmin = 1381.0996
				xmax = 1381.2796
				text = "are"
			intervals [1134]:
				xmin = 1381.2796
				xmax = 1381.4496
				text = "there"
			intervals [1135]:
				xmin = 1381.4496
				xmax = 1381.6396
				text = "any"
			intervals [1136]:
				xmin = 1381.6396
				xmax = 1381.8696
				text = "white"
			intervals [1137]:
				xmin = 1381.8696
				xmax = 1382.1896
				text = "people"
			intervals [1138]:
				xmin = 1382.1896
				xmax = 1382.2896
				text = "in"
			intervals [1139]:
				xmin = 1382.2896
				xmax = 1382.4296
				text = "your"
			intervals [1140]:
				xmin = 1382.4296
				xmax = 1382.8296
				text = "group"
			intervals [1141]:
				xmin = 1382.8296
				xmax = 1385.5988
				text = ""
			intervals [1142]:
				xmin = 1385.5988
				xmax = 1385.7388
				text = "yeah"
			intervals [1143]:
				xmin = 1385.7388
				xmax = 1385.8788
				text = ""
			intervals [1144]:
				xmin = 1385.8788
				xmax = 1386.2188
				text = "mm-hm"
			intervals [1145]:
				xmin = 1386.2188
				xmax = 1387.1762
				text = ""
			intervals [1146]:
				xmin = 1387.1762
				xmax = 1387.2362
				text = "mm"
			intervals [1147]:
				xmin = 1387.2362
				xmax = 1389.6765
				text = ""
			intervals [1148]:
				xmin = 1389.6765
				xmax = 1389.9665
				text = "yeah"
			intervals [1149]:
				xmin = 1389.9665
				xmax = 1390.0165
				text = ""
			intervals [1150]:
				xmin = 1390.0165
				xmax = 1390.2965
				text = "yeah"
			intervals [1151]:
				xmin = 1390.2965
				xmax = 1393.7848
				text = ""
			intervals [1152]:
				xmin = 1393.7848
				xmax = 1393.9848
				text = "oh"
			intervals [1153]:
				xmin = 1393.9848
				xmax = 1394.870
				text = ""
			intervals [1154]:
				xmin = 1394.870
				xmax = 1395.070
				text = "in"
			intervals [1155]:
				xmin = 1395.070
				xmax = 1395.310
				text = "your"
			intervals [1156]:
				xmin = 1395.310
				xmax = 1395.560
				text = "group"
			intervals [1157]:
				xmin = 1395.560
				xmax = 1395.660
				text = ""
			intervals [1158]:
				xmin = 1395.660
				xmax = 1395.820
				text = "is"
			intervals [1159]:
				xmin = 1395.820
				xmax = 1395.910
				text = ""
			intervals [1160]:
				xmin = 1395.910
				xmax = 1396.100
				text = "there"
			intervals [1161]:
				xmin = 1396.100
				xmax = 1396.310
				text = "any"
			intervals [1162]:
				xmin = 1396.310
				xmax = 1396.570
				text = "one"
			intervals [1163]:
				xmin = 1396.570
				xmax = 1396.980
				text = "person"
			intervals [1164]:
				xmin = 1396.980
				xmax = 1397.090
				text = "that"
			intervals [1165]:
				xmin = 1397.090
				xmax = 1397.560
				text = "everybody"
			intervals [1166]:
				xmin = 1397.560
				xmax = 1398.010
				text = "listens"
			intervals [1167]:
				xmin = 1398.010
				xmax = 1398.200
				text = "to"
			intervals [1168]:
				xmin = 1398.200
				xmax = 1398.230
				text = ""
			intervals [1169]:
				xmin = 1398.230
				xmax = 1398.500
				text = "and"
			intervals [1170]:
				xmin = 1398.500
				xmax = 1399.090
				text = "regard"
			intervals [1171]:
				xmin = 1399.090
				xmax = 1399.200
				text = ""
			intervals [1172]:
				xmin = 1399.200
				xmax = 1399.580
				text = "as"
			intervals [1173]:
				xmin = 1399.580
				xmax = 1399.8082
				text = ""
			intervals [1174]:
				xmin = 1399.8082
				xmax = 1399.9482
				text = "the"
			intervals [1175]:
				xmin = 1399.9482
				xmax = 1400.4082
				text = "leader"
			intervals [1176]:
				xmin = 1400.4082
				xmax = 1403.9664
				text = ""
			intervals [1177]:
				xmin = 1403.9664
				xmax = 1404.2064
				text = "oh"
			intervals [1178]:
				xmin = 1404.2064
				xmax = 1404.6623
				text = ""
			intervals [1179]:
				xmin = 1404.6623
				xmax = 1405.0623
				text = "oh"
			intervals [1180]:
				xmin = 1405.0623
				xmax = 1405.7706
				text = ""
			intervals [1181]:
				xmin = 1405.7706
				xmax = 1406.2006
				text = "why"
			intervals [1182]:
				xmin = 1406.2006
				xmax = 1406.4247
				text = ""
			intervals [1183]:
				xmin = 1406.4247
				xmax = 1407.4647
				text = "<unk>"
			intervals [1184]:
				xmin = 1407.4647
				xmax = 1416.4956
				text = ""
			intervals [1185]:
				xmin = 1416.4956
				xmax = 1416.8256
				text = "<unk>"
			intervals [1186]:
				xmin = 1416.8256
				xmax = 1429.755
				text = ""
			intervals [1187]:
				xmin = 1429.755
				xmax = 1430.095
				text = "yeah"
			intervals [1188]:
				xmin = 1430.095
				xmax = 1430.125
				text = ""
			intervals [1189]:
				xmin = 1430.125
				xmax = 1430.185
				text = "no"
			intervals [1190]:
				xmin = 1430.185
				xmax = 1430.5587
				text = ""
			intervals [1191]:
				xmin = 1430.5587
				xmax = 1430.8887
				text = "mm-hm"
			intervals [1192]:
				xmin = 1430.8887
				xmax = 1438.7357
				text = ""
			intervals [1193]:
				xmin = 1438.7357
				xmax = 1439.0457
				text = "really"
			intervals [1194]:
				xmin = 1439.0457
				xmax = 1442.8818
				text = ""
			intervals [1195]:
				xmin = 1442.8818
				xmax = 1443.3518
				text = "mm-hm"
			intervals [1196]:
				xmin = 1443.3518
				xmax = 1446.9284
				text = ""
			intervals [1197]:
				xmin = 1446.9284
				xmax = 1447.0884
				text = "mm"
			intervals [1198]:
				xmin = 1447.0884
				xmax = 1447.7152
				text = ""
			intervals [1199]:
				xmin = 1447.7152
				xmax = 1447.8852
				text = "if"
			intervals [1200]:
				xmin = 1447.8852
				xmax = 1447.9652
				text = "you"
			intervals [1201]:
				xmin = 1447.9652
				xmax = 1448.1352
				text = "can"
			intervals [1202]:
				xmin = 1448.1352
				xmax = 1448.2852
				text = "do"
			intervals [1203]:
				xmin = 1448.2852
				xmax = 1448.3652
				text = "it"
			intervals [1204]:
				xmin = 1448.3652
				xmax = 1448.8552
				text = "all"
			intervals [1205]:
				xmin = 1448.8552
				xmax = 1449.2752
				text = "again"
			intervals [1206]:
				xmin = 1449.2752
				xmax = 1449.3052
				text = ""
			intervals [1207]:
				xmin = 1449.3052
				xmax = 1449.4352
				text = "what"
			intervals [1208]:
				xmin = 1449.4352
				xmax = 1449.6152
				text = "would"
			intervals [1209]:
				xmin = 1449.6152
				xmax = 1449.7152
				text = "you"
			intervals [1210]:
				xmin = 1449.7152
				xmax = 1449.9552
				text = "want"
			intervals [1211]:
				xmin = 1449.9552
				xmax = 1450.0652
				text = "to"
			intervals [1212]:
				xmin = 1450.0652
				xmax = 1450.0952
				text = ""
			intervals [1213]:
				xmin = 1450.0952
				xmax = 1450.3452
				text = "be"
			intervals [1214]:
				xmin = 1450.3452
				xmax = 1466.8156
				text = ""
			intervals [1215]:
				xmin = 1466.8156
				xmax = 1467.3056
				text = "mm-hm"
			intervals [1216]:
				xmin = 1467.3056
				xmax = 1482.0227
				text = ""
			intervals [1217]:
				xmin = 1482.0227
				xmax = 1482.4127
				text = "mm-hm"
			intervals [1218]:
				xmin = 1482.4127
				xmax = 1495.942
				text = ""
			intervals [1219]:
				xmin = 1495.942
				xmax = 1496.342
				text = "mm-hm"
			intervals [1220]:
				xmin = 1496.342
				xmax = 1501.0066
				text = ""
			intervals [1221]:
				xmin = 1501.0066
				xmax = 1501.0366
				text = "oh"
			intervals [1222]:
				xmin = 1501.0366
				xmax = 1501.0666
				text = ""
			intervals [1223]:
				xmin = 1501.0666
				xmax = 1501.4866
				text = "yeah"
			intervals [1224]:
				xmin = 1501.4866
				xmax = 1517.7515
				text = ""
			intervals [1225]:
				xmin = 1517.7515
				xmax = 1518.1315
				text = "mm-hm"
			intervals [1226]:
				xmin = 1518.1315
				xmax = 1527.4952
				text = ""
			intervals [1227]:
				xmin = 1527.4952
				xmax = 1527.8452
				text = "yeah"
			intervals [1228]:
				xmin = 1527.8452
				xmax = 1527.9052
				text = "i'm"
			intervals [1229]:
				xmin = 1527.9052
				xmax = 1528.1552
				text = "familiar"
			intervals [1230]:
				xmin = 1528.1552
				xmax = 1528.2252
				text = ""
			intervals [1231]:
				xmin = 1528.2252
				xmax = 1528.5352
				text = "with"
			intervals [1232]:
				xmin = 1528.5352
				xmax = 1528.5652
				text = ""
			intervals [1233]:
				xmin = 1528.5652
				xmax = 1528.8752
				text = "that"
			intervals [1234]:
				xmin = 1528.8752
				xmax = 1532.0653
				text = ""
			intervals [1235]:
				xmin = 1532.0653
				xmax = 1532.4953
				text = "right"
			intervals [1236]:
				xmin = 1532.4953
				xmax = 1535.2147
				text = ""
			intervals [1237]:
				xmin = 1535.2147
				xmax = 1535.3647
				text = "yeah"
			intervals [1238]:
				xmin = 1535.3647
				xmax = 1541.5515
				text = ""
			intervals [1239]:
				xmin = 1541.5515
				xmax = 1541.8815
				text = "right"
			intervals [1240]:
				xmin = 1541.8815
				xmax = 1543.0498
				text = ""
			intervals [1241]:
				xmin = 1543.0498
				xmax = 1543.4798
				text = "<unk>"
			intervals [1242]:
				xmin = 1543.4798
				xmax = 1544.3276
				text = ""
			intervals [1243]:
				xmin = 1544.3276
				xmax = 1544.4276
				text = "<unk>"
			intervals [1244]:
				xmin = 1544.4276
				xmax = 1545.4176
				text = ""
			intervals [1245]:
				xmin = 1545.4176
				xmax = 1545.6476
				text = "ah"
			intervals [1246]:
				xmin = 1545.6476
				xmax = 1547.3135
				text = ""
			intervals [1247]:
				xmin = 1547.3135
				xmax = 1547.4335
				text = "made"
			intervals [1248]:
				xmin = 1547.4335
				xmax = 1547.4735
				text = "a"
			intervals [1249]:
				xmin = 1547.4735
				xmax = 1547.5535
				text = ""
			intervals [1250]:
				xmin = 1547.5535
				xmax = 1547.6435
				text = "good"
			intervals [1251]:
				xmin = 1547.6435
				xmax = 1547.9135
				text = "fortune"
			intervals [1252]:
				xmin = 1547.9135
				xmax = 1548.0635
				text = "out"
			intervals [1253]:
				xmin = 1548.0635
				xmax = 1548.1235
				text = "of"
			intervals [1254]:
				xmin = 1548.1235
				xmax = 1548.3135
				text = "that"
			intervals [1255]:
				xmin = 1548.3135
				xmax = 1548.3743
				text = ""
			intervals [1256]:
				xmin = 1548.3743
				xmax = 1548.5943
				text = "oh"
			intervals [1257]:
				xmin = 1548.5943
				xmax = 1550.0214
				text = ""
			intervals [1258]:
				xmin = 1550.0214
				xmax = 1550.6414
				text = "okay"
			intervals [1259]:
				xmin = 1550.6414
				xmax = 1550.6714
				text = ""
			intervals [1260]:
				xmin = 1550.6714
				xmax = 1551.0814
				text = "um"
			intervals [1261]:
				xmin = 1551.0814
				xmax = 1552.8059
				text = ""
			intervals [1262]:
				xmin = 1552.8059
				xmax = 1552.9059
				text = "what"
			intervals [1263]:
				xmin = 1552.9059
				xmax = 1553.0859
				text = "did"
			intervals [1264]:
				xmin = 1553.0859
				xmax = 1553.1959
				text = "you"
			intervals [1265]:
				xmin = 1553.1959
				xmax = 1553.5359
				text = "hope"
			intervals [1266]:
				xmin = 1553.5359
				xmax = 1553.6259
				text = "to"
			intervals [1267]:
				xmin = 1553.6259
				xmax = 1553.7159
				text = ""
			intervals [1268]:
				xmin = 1553.7159
				xmax = 1554.1159
				text = "be"
			intervals [1269]:
				xmin = 1554.1159
				xmax = 1554.8449
				text = ""
			intervals [1270]:
				xmin = 1554.8449
				xmax = 1555.1049
				text = "when"
			intervals [1271]:
				xmin = 1555.1049
				xmax = 1555.2049
				text = "you"
			intervals [1272]:
				xmin = 1555.2049
				xmax = 1555.3249
				text = "were"
			intervals [1273]:
				xmin = 1555.3249
				xmax = 1555.9649
				text = "younger"
			intervals [1274]:
				xmin = 1555.9649
				xmax = 1559.086
				text = ""
			intervals [1275]:
				xmin = 1559.086
				xmax = 1559.146
				text = "say"
			intervals [1276]:
				xmin = 1559.146
				xmax = 1559.266
				text = ""
			intervals [1277]:
				xmin = 1559.266
				xmax = 1559.556
				text = "something"
			intervals [1278]:
				xmin = 1559.556
				xmax = 1559.586
				text = ""
			intervals [1279]:
				xmin = 1559.586
				xmax = 1559.746
				text = "like"
			intervals [1280]:
				xmin = 1559.746
				xmax = 1559.786
				text = ""
			intervals [1281]:
				xmin = 1559.786
				xmax = 1559.856
				text = "a"
			intervals [1282]:
				xmin = 1559.856
				xmax = 1559.896
				text = ""
			intervals [1283]:
				xmin = 1559.896
				xmax = 1560.286
				text = "doctor"
			intervals [1284]:
				xmin = 1560.286
				xmax = 1560.316
				text = ""
			intervals [1285]:
				xmin = 1560.316
				xmax = 1560.506
				text = "or"
			intervals [1286]:
				xmin = 1560.506
				xmax = 1560.536
				text = ""
			intervals [1287]:
				xmin = 1560.536
				xmax = 1560.926
				text = "lawyer"
			intervals [1288]:
				xmin = 1560.926
				xmax = 1563.5028
				text = ""
			intervals [1289]:
				xmin = 1563.5028
				xmax = 1564.7228
				text = "<unk>"
			intervals [1290]:
				xmin = 1564.7228
				xmax = 1570.662
				text = ""
			intervals [1291]:
				xmin = 1570.662
				xmax = 1570.992
				text = "hm"
			intervals [1292]:
				xmin = 1570.992
				xmax = 1574.4682
				text = ""
			intervals [1293]:
				xmin = 1574.4682
				xmax = 1574.5882
				text = "mm"
			intervals [1294]:
				xmin = 1574.5882
				xmax = 1577.8192
				text = ""
			intervals [1295]:
				xmin = 1577.8192
				xmax = 1577.9792
				text = "mm-hm"
			intervals [1296]:
				xmin = 1577.9792
				xmax = 1578.8733
				text = ""
			intervals [1297]:
				xmin = 1578.8733
				xmax = 1578.9633
				text = "now"
			intervals [1298]:
				xmin = 1578.9633
				xmax = 1579.0333
				text = "how"
			intervals [1299]:
				xmin = 1579.0333
				xmax = 1579.3633
				text = "long"
			intervals [1300]:
				xmin = 1579.3633
				xmax = 1579.5033
				text = "does"
			intervals [1301]:
				xmin = 1579.5033
				xmax = 1579.6733
				text = "it"
			intervals [1302]:
				xmin = 1579.6733
				xmax = 1579.8633
				text = "take"
			intervals [1303]:
				xmin = 1579.8633
				xmax = 1580.0533
				text = ""
			intervals [1304]:
				xmin = 1580.0533
				xmax = 1580.1133
				text = "to"
			intervals [1305]:
				xmin = 1580.1133
				xmax = 1580.6714
				text = ""
			intervals [1306]:
				xmin = 1580.6714
				xmax = 1580.8414
				text = "to"
			intervals [1307]:
				xmin = 1580.8414
				xmax = 1581.0614
				text = "make"
			intervals [1308]:
				xmin = 1581.0614
				xmax = 1581.1514
				text = ""
			intervals [1309]:
				xmin = 1581.1514
				xmax = 1581.5114
				text = "fast"
			intervals [1310]:
				xmin = 1581.5114
				xmax = 1581.5514
				text = ""
			intervals [1311]:
				xmin = 1581.5514
				xmax = 1581.7514
				text = "money"
			intervals [1312]:
				xmin = 1581.7514
				xmax = 1585.3911
				text = ""
			intervals [1313]:
				xmin = 1585.3911
				xmax = 1585.7011
				text = "mm-hm"
			intervals [1314]:
				xmin = 1585.7011
				xmax = 1592.9863
				text = ""
			intervals [1315]:
				xmin = 1592.9863
				xmax = 1593.2863
				text = "mm-hm"
			intervals [1316]:
				xmin = 1593.2863
				xmax = 1593.7871
				text = ""
			intervals [1317]:
				xmin = 1593.7871
				xmax = 1594.0971
				text = "mm"
			intervals [1318]:
				xmin = 1594.0971
				xmax = 1597.4848
				text = ""
			intervals [1319]:
				xmin = 1597.4848
				xmax = 1597.5548
				text = "oh"
			intervals [1320]:
				xmin = 1597.5548
				xmax = 1600.8439
				text = ""
			intervals [1321]:
				xmin = 1600.8439
				xmax = 1601.3639
				text = "mm-hm"
			intervals [1322]:
				xmin = 1601.3639
				xmax = 1607.6217
				text = ""
			intervals [1323]:
				xmin = 1607.6217
				xmax = 1607.9017
				text = "right"
			intervals [1324]:
				xmin = 1607.9017
				xmax = 1611.7933
				text = ""
			intervals [1325]:
				xmin = 1611.7933
				xmax = 1612.0933
				text = "mm-hm"
			intervals [1326]:
				xmin = 1612.0933
				xmax = 1616.3305
				text = ""
			intervals [1327]:
				xmin = 1616.3305
				xmax = 1616.4505
				text = "mm"
			intervals [1328]:
				xmin = 1616.4505
				xmax = 1627.118
				text = ""
			intervals [1329]:
				xmin = 1627.118
				xmax = 1627.348
				text = "right"
			intervals [1330]:
				xmin = 1627.348
				xmax = 1629.4836
				text = ""
			intervals [1331]:
				xmin = 1629.4836
				xmax = 1629.8936
				text = "mm-hm"
			intervals [1332]:
				xmin = 1629.8936
				xmax = 1631.8353
				text = ""
			intervals [1333]:
				xmin = 1631.8353
				xmax = 1631.9153
				text = "mm"
			intervals [1334]:
				xmin = 1631.9153
				xmax = 1632.695
				text = ""
			intervals [1335]:
				xmin = 1632.695
				xmax = 1632.805
				text = "and"
			intervals [1336]:
				xmin = 1632.805
				xmax = 1632.995
				text = "what"
			intervals [1337]:
				xmin = 1632.995
				xmax = 1633.175
				text = "does"
			intervals [1338]:
				xmin = 1633.175
				xmax = 1633.255
				text = "a"
			intervals [1339]:
				xmin = 1633.255
				xmax = 1633.635
				text = "number"
			intervals [1340]:
				xmin = 1633.635
				xmax = 1633.935
				text = "writer"
			intervals [1341]:
				xmin = 1633.935
				xmax = 1634.005
				text = ""
			intervals [1342]:
				xmin = 1634.005
				xmax = 1634.265
				text = "do"
			intervals [1343]:
				xmin = 1634.265
				xmax = 1638.2754
				text = ""
			intervals [1344]:
				xmin = 1638.2754
				xmax = 1638.5754
				text = "mm-hm"
			intervals [1345]:
				xmin = 1638.5754
				xmax = 1647.0846
				text = ""
			intervals [1346]:
				xmin = 1647.0846
				xmax = 1647.3046
				text = "mm"
			intervals [1347]:
				xmin = 1647.3046
				xmax = 1648.1371
				text = ""
			intervals [1348]:
				xmin = 1648.1371
				xmax = 1648.2371
				text = "yeah"
			intervals [1349]:
				xmin = 1648.2371
				xmax = 1649.5543
				text = ""
			intervals [1350]:
				xmin = 1649.5543
				xmax = 1649.6543
				text = "if"
			intervals [1351]:
				xmin = 1649.6543
				xmax = 1649.7143
				text = "you"
			intervals [1352]:
				xmin = 1649.7143
				xmax = 1649.8943
				text = "had"
			intervals [1353]:
				xmin = 1649.8943
				xmax = 1650.0443
				text = "all"
			intervals [1354]:
				xmin = 1650.0443
				xmax = 1650.1143
				text = "the"
			intervals [1355]:
				xmin = 1650.1143
				xmax = 1650.4343
				text = "money"
			intervals [1356]:
				xmin = 1650.4343
				xmax = 1650.6243
				text = "you"
			intervals [1357]:
				xmin = 1650.6243
				xmax = 1650.9543
				text = "wanted"
			intervals [1358]:
				xmin = 1650.9543
				xmax = 1651.1143
				text = "what"
			intervals [1359]:
				xmin = 1651.1143
				xmax = 1651.2843
				text = "would"
			intervals [1360]:
				xmin = 1651.2843
				xmax = 1651.3643
				text = "you"
			intervals [1361]:
				xmin = 1651.3643
				xmax = 1651.5743
				text = "do"
			intervals [1362]:
				xmin = 1651.5743
				xmax = 1651.7543
				text = "with"
			intervals [1363]:
				xmin = 1651.7543
				xmax = 1651.8343
				text = "it"
			intervals [1364]:
				xmin = 1651.8343
				xmax = 1654.3919
				text = ""
			intervals [1365]:
				xmin = 1654.3919
				xmax = 1654.5519
				text = "m-"
			intervals [1366]:
				xmin = 1654.5519
				xmax = 1654.7319
				text = "all"
			intervals [1367]:
				xmin = 1654.7319
				xmax = 1654.8019
				text = "the"
			intervals [1368]:
				xmin = 1654.8019
				xmax = 1655.0819
				text = "money"
			intervals [1369]:
				xmin = 1655.0819
				xmax = 1660.7469
				text = ""
			intervals [1370]:
				xmin = 1660.7469
				xmax = 1662.3469
				text = "<unk>"
			intervals [1371]:
				xmin = 1662.3469
				xmax = 1664.1983
				text = ""
			intervals [1372]:
				xmin = 1664.1983
				xmax = 1664.6683
				text = "right"
			intervals [1373]:
				xmin = 1664.6683
				xmax = 1665.1153
				text = ""
			intervals [1374]:
				xmin = 1665.1153
				xmax = 1665.4953
				text = "<unk>"
			intervals [1375]:
				xmin = 1665.4953
				xmax = 1672.2973
				text = ""
			intervals [1376]:
				xmin = 1672.2973
				xmax = 1672.6973
				text = "mm-hm"
			intervals [1377]:
				xmin = 1672.6973
				xmax = 1676.1673
				text = ""
			intervals [1378]:
				xmin = 1676.1673
				xmax = 1676.5673
				text = "yeah"
			intervals [1379]:
				xmin = 1676.5673
				xmax = 1686.1525
				text = ""
			intervals [1380]:
				xmin = 1686.1525
				xmax = 1686.7025
				text = "yeah"
			intervals [1381]:
				xmin = 1686.7025
				xmax = 1686.7761
				text = ""
			intervals [1382]:
				xmin = 1686.7761
				xmax = 1687.1761
				text = "mm-hm"
			intervals [1383]:
				xmin = 1687.1761
				xmax = 1687.8964
				text = ""
			intervals [1384]:
				xmin = 1687.8964
				xmax = 1687.9764
				text = "the"
			intervals [1385]:
				xmin = 1687.9764
				xmax = 1688.0064
				text = ""
			intervals [1386]:
				xmin = 1688.0064
				xmax = 1688.3264
				text = "best"
			intervals [1387]:
				xmin = 1688.3264
				xmax = 1688.4564
				text = "thing"
			intervals [1388]:
				xmin = 1688.4564
				xmax = 1688.6364
				text = "you"
			intervals [1389]:
				xmin = 1688.6364
				xmax = 1688.6664
				text = ""
			intervals [1390]:
				xmin = 1688.6664
				xmax = 1689.0864
				text = "doing"
			intervals [1391]:
				xmin = 1689.0864
				xmax = 1689.8913
				text = ""
			intervals [1392]:
				xmin = 1689.8913
				xmax = 1690.5213
				text = "okay"
			intervals [1393]:
				xmin = 1690.5213
				xmax = 1690.5513
				text = ""
			intervals [1394]:
				xmin = 1690.5513
				xmax = 1690.9913
				text = "um"
			intervals [1395]:
				xmin = 1690.9913
				xmax = 1691.1213
				text = ""
			intervals [1396]:
				xmin = 1691.1213
				xmax = 1691.4013
				text = "your"
			intervals [1397]:
				xmin = 1691.4013
				xmax = 1691.9213
				text = "job"
			intervals [1398]:
				xmin = 1691.9213
				xmax = 1692.5713
				text = "describe"
			intervals [1399]:
				xmin = 1692.5713
				xmax = 1693.3335
				text = ""
			intervals [1400]:
				xmin = 1693.3335
				xmax = 1693.5535
				text = "what"
			intervals [1401]:
				xmin = 1693.5535
				xmax = 1693.6935
				text = "you"
			intervals [1402]:
				xmin = 1693.6935
				xmax = 1693.8735
				text = "do"
			intervals [1403]:
				xmin = 1693.8735
				xmax = 1693.9735
				text = "in"
			intervals [1404]:
				xmin = 1693.9735
				xmax = 1694.0535
				text = "a"
			intervals [1405]:
				xmin = 1694.0535
				xmax = 1694.0835
				text = ""
			intervals [1406]:
				xmin = 1694.0835
				xmax = 1694.2035
				text = "day"
			intervals [1407]:
				xmin = 1694.2035
				xmax = 1694.4335
				text = "s"
			intervals [1408]:
				xmin = 1694.4335
				xmax = 1694.4935
				text = ""
			intervals [1409]:
				xmin = 1694.4935
				xmax = 1694.9035
				text = "work"
			intervals [1410]:
				xmin = 1694.9035
				xmax = 1697.0487
				text = ""
			intervals [1411]:
				xmin = 1697.0487
				xmax = 1697.2187
				text = "uh"
			intervals [1412]:
				xmin = 1697.2187
				xmax = 1697.2487
				text = ""
			intervals [1413]:
				xmin = 1697.2487
				xmax = 1697.4987
				text = "yeah"
			intervals [1414]:
				xmin = 1697.4987
				xmax = 1711.302
				text = ""
			intervals [1415]:
				xmin = 1711.302
				xmax = 1711.632
				text = "mm-hm"
			intervals [1416]:
				xmin = 1711.632
				xmax = 1735.9546
				text = ""
			intervals [1417]:
				xmin = 1735.9546
				xmax = 1736.2146
				text = "when"
			intervals [1418]:
				xmin = 1736.2146
				xmax = 1736.3646
				text = "do"
			intervals [1419]:
				xmin = 1736.3646
				xmax = 1736.3946
				text = ""
			intervals [1420]:
				xmin = 1736.3946
				xmax = 1736.5546
				text = "you"
			intervals [1421]:
				xmin = 1736.5546
				xmax = 1737.0746
				text = "work"
			intervals [1422]:
				xmin = 1737.0746
				xmax = 1738.7783
				text = ""
			intervals [1423]:
				xmin = 1738.7783
				xmax = 1739.1283
				text = "hm"
			intervals [1424]:
				xmin = 1739.1283
				xmax = 1746.7263
				text = ""
			intervals [1425]:
				xmin = 1746.7263
				xmax = 1747.0863
				text = "describe"
			intervals [1426]:
				xmin = 1747.0863
				xmax = 1747.1463
				text = "to"
			intervals [1427]:
				xmin = 1747.1463
				xmax = 1747.2863
				text = "me"
			intervals [1428]:
				xmin = 1747.2863
				xmax = 1747.4463
				text = "what"
			intervals [1429]:
				xmin = 1747.4463
				xmax = 1747.5563
				text = "you"
			intervals [1430]:
				xmin = 1747.5563
				xmax = 1747.7763
				text = "do"
			intervals [1431]:
				xmin = 1747.7763
				xmax = 1747.8663
				text = "in"
			intervals [1432]:
				xmin = 1747.8663
				xmax = 1747.9363
				text = "a"
			intervals [1433]:
				xmin = 1747.9363
				xmax = 1747.9663
				text = ""
			intervals [1434]:
				xmin = 1747.9663
				xmax = 1748.1963
				text = "day"
			intervals [1435]:
				xmin = 1748.1963
				xmax = 1748.3163
				text = "s"
			intervals [1436]:
				xmin = 1748.3163
				xmax = 1748.6763
				text = "work"
			intervals [1437]:
				xmin = 1748.6763
				xmax = 1748.7763
				text = "when"
			intervals [1438]:
				xmin = 1748.7763
				xmax = 1748.8063
				text = ""
			intervals [1439]:
				xmin = 1748.8063
				xmax = 1748.8763
				text = "you"
			intervals [1440]:
				xmin = 1748.8763
				xmax = 1748.9763
				text = "you"
			intervals [1441]:
				xmin = 1748.9763
				xmax = 1749.0163
				text = ""
			intervals [1442]:
				xmin = 1749.0163
				xmax = 1749.2963
				text = "were"
			intervals [1443]:
				xmin = 1749.2963
				xmax = 1749.5063
				text = "at"
			intervals [1444]:
				xmin = 1749.5063
				xmax = 1749.6263
				text = "your"
			intervals [1445]:
				xmin = 1749.6263
				xmax = 1750.2463
				text = "store"
			intervals [1446]:
				xmin = 1750.2463
				xmax = 1751.9101
				text = ""
			intervals [1447]:
				xmin = 1751.9101
				xmax = 1752.1501
				text = "yeah"
			intervals [1448]:
				xmin = 1752.1501
				xmax = 1770.1667
				text = ""
			intervals [1449]:
				xmin = 1770.1667
				xmax = 1770.1967
				text = "mm"
			intervals [1450]:
				xmin = 1770.1967
				xmax = 1771.0713
				text = ""
			intervals [1451]:
				xmin = 1771.0713
				xmax = 1771.1613
				text = "hm"
			intervals [1452]:
				xmin = 1771.1613
				xmax = 1773.358
				text = ""
			intervals [1453]:
				xmin = 1773.358
				xmax = 1773.668
				text = "mm"
			intervals [1454]:
				xmin = 1773.668
				xmax = 1773.823
				text = ""
			intervals [1455]:
				xmin = 1773.823
				xmax = 1773.873
				text = "i"
			intervals [1456]:
				xmin = 1773.873
				xmax = 1773.953
				text = ""
			intervals [1457]:
				xmin = 1773.953
				xmax = 1774.533
				text = "understand"
			intervals [1458]:
				xmin = 1774.533
				xmax = 1774.643
				text = "see"
			intervals [1459]:
				xmin = 1774.643
				xmax = 1775.3518
				text = ""
			intervals [1460]:
				xmin = 1775.3518
				xmax = 1775.4918
				text = "now"
			intervals [1461]:
				xmin = 1775.4918
				xmax = 1775.5818
				text = "how"
			intervals [1462]:
				xmin = 1775.5818
				xmax = 1775.7618
				text = "did"
			intervals [1463]:
				xmin = 1775.7618
				xmax = 1775.9018
				text = "your"
			intervals [1464]:
				xmin = 1775.9018
				xmax = 1776.2418
				text = "family"
			intervals [1465]:
				xmin = 1776.2418
				xmax = 1776.6818
				text = "celebrate"
			intervals [1466]:
				xmin = 1776.6818
				xmax = 1776.7818
				text = "the"
			intervals [1467]:
				xmin = 1776.7818
				xmax = 1777.2618
				text = "holidays"
			intervals [1468]:
				xmin = 1777.2618
				xmax = 1777.4518
				text = ""
			intervals [1469]:
				xmin = 1777.4518
				xmax = 1777.8518
				text = "especially"
			intervals [1470]:
				xmin = 1777.8518
				xmax = 1777.9118
				text = ""
			intervals [1471]:
				xmin = 1777.9118
				xmax = 1778.4618
				text = "christmas"
			intervals [1472]:
				xmin = 1778.4618
				xmax = 1783.329
				text = ""
			intervals [1473]:
				xmin = 1783.329
				xmax = 1783.629
				text = "mm-hm"
			intervals [1474]:
				xmin = 1783.629
				xmax = 1789.4245
				text = ""
			intervals [1475]:
				xmin = 1789.4245
				xmax = 1789.8745
				text = "mm-hm"
			intervals [1476]:
				xmin = 1789.8745
				xmax = 1790.3714
				text = ""
			intervals [1477]:
				xmin = 1790.3714
				xmax = 1790.4114
				text = "uh"
			intervals [1478]:
				xmin = 1790.4114
				xmax = 1801.6228
				text = ""
			intervals [1479]:
				xmin = 1801.6228
				xmax = 1801.9428
				text = "mm-hm"
			intervals [1480]:
				xmin = 1801.9428
				xmax = 1802.1228
				text = "tell"
			intervals [1481]:
				xmin = 1802.1228
				xmax = 1802.2428
				text = "me"
			intervals [1482]:
				xmin = 1802.2428
				xmax = 1802.5528
				text = "something"
			intervals [1483]:
				xmin = 1802.5528
				xmax = 1802.7828
				text = "about"
			intervals [1484]:
				xmin = 1802.7828
				xmax = 1803.0128
				text = "when"
			intervals [1485]:
				xmin = 1803.0128
				xmax = 1803.0828
				text = "you"
			intervals [1486]:
				xmin = 1803.0828
				xmax = 1803.2528
				text = "used"
			intervals [1487]:
				xmin = 1803.2528
				xmax = 1803.3628
				text = "to"
			intervals [1488]:
				xmin = 1803.3628
				xmax = 1803.5628
				text = "have"
			intervals [1489]:
				xmin = 1803.5628
				xmax = 1803.9328
				text = "christmas"
			intervals [1490]:
				xmin = 1803.9328
				xmax = 1804.1928
				text = "years"
			intervals [1491]:
				xmin = 1804.1928
				xmax = 1804.6528
				text = "ago"
			intervals [1492]:
				xmin = 1804.6528
				xmax = 1807.6024
				text = ""
			intervals [1493]:
				xmin = 1807.6024
				xmax = 1808.3524
				text = "<unk>"
			intervals [1494]:
				xmin = 1808.3524
				xmax = 1808.7124
				text = "<unk>"
			intervals [1495]:
				xmin = 1808.7124
				xmax = 1809.1373
				text = ""
			intervals [1496]:
				xmin = 1809.1373
				xmax = 1809.7173
				text = "oh"
			intervals [1497]:
				xmin = 1809.7173
				xmax = 1810.5246
				text = ""
			intervals [1498]:
				xmin = 1810.5246
				xmax = 1810.5546
				text = "oh"
			intervals [1499]:
				xmin = 1810.5546
				xmax = 1810.6246
				text = "yeah"
			intervals [1500]:
				xmin = 1810.6246
				xmax = 1831.0908
				text = ""
			intervals [1501]:
				xmin = 1831.0908
				xmax = 1831.4108
				text = "right"
			intervals [1502]:
				xmin = 1831.4108
				xmax = 1835.7581
				text = ""
			intervals [1503]:
				xmin = 1835.7581
				xmax = 1836.2081
				text = "mm-hm"
			intervals [1504]:
				xmin = 1836.2081
				xmax = 1844.4221
				text = ""
			intervals [1505]:
				xmin = 1844.4221
				xmax = 1844.8021
				text = "mm-hm"
			intervals [1506]:
				xmin = 1844.8021
				xmax = 1847.503
				text = ""
			intervals [1507]:
				xmin = 1847.503
				xmax = 1847.733
				text = "mm-hm"
			intervals [1508]:
				xmin = 1847.733
				xmax = 1848.073
				text = ""
			intervals [1509]:
				xmin = 1848.073
				xmax = 1848.303
				text = "what"
			intervals [1510]:
				xmin = 1848.303
				xmax = 1848.443
				text = "would"
			intervals [1511]:
				xmin = 1848.443
				xmax = 1848.513
				text = "you"
			intervals [1512]:
				xmin = 1848.513
				xmax = 1848.733
				text = "like"
			intervals [1513]:
				xmin = 1848.733
				xmax = 1848.763
				text = ""
			intervals [1514]:
				xmin = 1848.763
				xmax = 1848.823
				text = "for"
			intervals [1515]:
				xmin = 1848.823
				xmax = 1849.213
				text = "christmas"
			intervals [1516]:
				xmin = 1849.213
				xmax = 1849.463
				text = "this"
			intervals [1517]:
				xmin = 1849.463
				xmax = 1849.813
				text = "year"
			intervals [1518]:
				xmin = 1849.813
				xmax = 1851.1503
				text = ""
			intervals [1519]:
				xmin = 1851.1503
				xmax = 1851.6703
				text = "mm-hm"
			intervals [1520]:
				xmin = 1851.6703
				xmax = 1854.5321
				text = ""
			intervals [1521]:
				xmin = 1854.5321
				xmax = 1855.7921
				text = "<unk>"
			intervals [1522]:
				xmin = 1855.7921
				xmax = 1857.0506
				text = ""
			intervals [1523]:
				xmin = 1857.0506
				xmax = 1857.1506
				text = "just"
			intervals [1524]:
				xmin = 1857.1506
				xmax = 1857.1806
				text = "a"
			intervals [1525]:
				xmin = 1857.1806
				xmax = 1857.2106
				text = ""
			intervals [1526]:
				xmin = 1857.2106
				xmax = 1857.5306
				text = "quiet"
			intervals [1527]:
				xmin = 1857.5306
				xmax = 1857.6806
				text = "one"
			intervals [1528]:
				xmin = 1857.6806
				xmax = 1858.6698
				text = ""
			intervals [1529]:
				xmin = 1858.6698
				xmax = 1858.9698
				text = "yeah"
			intervals [1530]:
				xmin = 1858.9698
				xmax = 1869.0172
				text = ""
			intervals [1531]:
				xmin = 1869.0172
				xmax = 1869.4472
				text = "mm-hm"
			intervals [1532]:
				xmin = 1869.4472
				xmax = 1874.0782
				text = ""
			intervals [1533]:
				xmin = 1874.0782
				xmax = 1874.5782
				text = "mm-hm"
			intervals [1534]:
				xmin = 1874.5782
				xmax = 1877.5232
				text = ""
			intervals [1535]:
				xmin = 1877.5232
				xmax = 1877.6332
				text = "what"
			intervals [1536]:
				xmin = 1877.6332
				xmax = 1877.8032
				text = "was"
			intervals [1537]:
				xmin = 1877.8032
				xmax = 1877.8732
				text = "the"
			intervals [1538]:
				xmin = 1877.8732
				xmax = 1878.1332
				text = "best"
			intervals [1539]:
				xmin = 1878.1332
				xmax = 1878.5332
				text = "present"
			intervals [1540]:
				xmin = 1878.5332
				xmax = 1878.6832
				text = "you"
			intervals [1541]:
				xmin = 1878.6832
				xmax = 1878.8832
				text = "ever"
			intervals [1542]:
				xmin = 1878.8832
				xmax = 1879.3032
				text = "gotten"
			intervals [1543]:
				xmin = 1879.3032
				xmax = 1879.3532
				text = ""
			intervals [1544]:
				xmin = 1879.3532
				xmax = 1879.4332
				text = "for"
			intervals [1545]:
				xmin = 1879.4332
				xmax = 1879.5432
				text = ""
			intervals [1546]:
				xmin = 1879.5432
				xmax = 1880.0732
				text = "christmas"
			intervals [1547]:
				xmin = 1880.0732
				xmax = 1886.3358
				text = ""
			intervals [1548]:
				xmin = 1886.3358
				xmax = 1889.0158
				text = "<unk>"
			intervals [1549]:
				xmin = 1889.0158
				xmax = 1889.1324
				text = ""
			intervals [1550]:
				xmin = 1889.1324
				xmax = 1889.1624
				text = "ah"
			intervals [1551]:
				xmin = 1889.1624
				xmax = 1891.2324
				text = "<unk>"
			intervals [1552]:
				xmin = 1891.2324
				xmax = 1891.2624
				text = "ah"
			intervals [1553]:
				xmin = 1891.2624
				xmax = 1893.0989
				text = ""
			intervals [1554]:
				xmin = 1893.0989
				xmax = 1893.4389
				text = "every"
			intervals [1555]:
				xmin = 1893.4389
				xmax = 1893.8589
				text = "christmas"
			intervals [1556]:
				xmin = 1893.8589
				xmax = 1893.8989
				text = ""
			intervals [1557]:
				xmin = 1893.8989
				xmax = 1894.0689
				text = "huh"
			intervals [1558]:
				xmin = 1894.0689
				xmax = 1896.164
				text = ""
			intervals [1559]:
				xmin = 1896.164
				xmax = 1896.194
				text = "i"
			intervals [1560]:
				xmin = 1896.194
				xmax = 1896.234
				text = "d"
			intervals [1561]:
				xmin = 1896.234
				xmax = 1896.334
				text = "like"
			intervals [1562]:
				xmin = 1896.334
				xmax = 1896.394
				text = "to"
			intervals [1563]:
				xmin = 1896.394
				xmax = 1896.644
				text = ""
			intervals [1564]:
				xmin = 1896.644
				xmax = 1896.734
				text = "meet"
			intervals [1565]:
				xmin = 1896.734
				xmax = 1896.794
				text = "him"
			intervals [1566]:
				xmin = 1896.794
				xmax = 1897.684
				text = "<unk>"
			intervals [1567]:
				xmin = 1897.684
				xmax = 1898.5216
				text = ""
			intervals [1568]:
				xmin = 1898.5216
				xmax = 1899.1716
				text = "uh-huh"
			intervals [1569]:
				xmin = 1899.1716
				xmax = 1899.6948
				text = ""
			intervals [1570]:
				xmin = 1899.6948
				xmax = 1900.3948
				text = "okay"
			intervals [1571]:
				xmin = 1900.3948
				xmax = 1900.4248
				text = ""
			intervals [1572]:
				xmin = 1900.4248
				xmax = 1900.8448
				text = "um"
			intervals [1573]:
				xmin = 1900.8448
				xmax = 1901.5304
				text = ""
			intervals [1574]:
				xmin = 1901.5304
				xmax = 1901.7404
				text = "<unk>"
			intervals [1575]:
				xmin = 1901.7404
				xmax = 1902.7056
				text = ""
			intervals [1576]:
				xmin = 1902.7056
				xmax = 1902.9956
				text = "said"
			intervals [1577]:
				xmin = 1902.9956
				xmax = 1903.4656
				text = "five"
			intervals [1578]:
				xmin = 1903.4656
				xmax = 1903.9756
				text = "bills"
			intervals [1579]:
				xmin = 1903.9756
				xmax = 1905.5786
				text = ""
			intervals [1580]:
				xmin = 1905.5786
				xmax = 1905.8186
				text = "five"
			intervals [1581]:
				xmin = 1905.8186
				xmax = 1906.0486
				text = "hundred"
			intervals [1582]:
				xmin = 1906.0486
				xmax = 1906.4086
				text = "dollars"
			intervals [1583]:
				xmin = 1906.4086
				xmax = 1906.4586
				text = ""
			intervals [1584]:
				xmin = 1906.4586
				xmax = 1906.9886
				text = "okay"
			intervals [1585]:
				xmin = 1906.9886
				xmax = 1907.7263
				text = ""
			intervals [1586]:
				xmin = 1907.7263
				xmax = 1908.1263
				text = "um"
			intervals [1587]:
				xmin = 1908.1263
				xmax = 1909.4365
				text = ""
			intervals [1588]:
				xmin = 1909.4365
				xmax = 1909.6265
				text = "were"
			intervals [1589]:
				xmin = 1909.6265
				xmax = 1909.8365
				text = "you"
			intervals [1590]:
				xmin = 1909.8365
				xmax = 1910.2965
				text = "ever"
			intervals [1591]:
				xmin = 1910.2965
				xmax = 1910.5086
				text = ""
			intervals [1592]:
				xmin = 1910.5086
				xmax = 1910.6286
				text = "in"
			intervals [1593]:
				xmin = 1910.6286
				xmax = 1910.7386
				text = "a"
			intervals [1594]:
				xmin = 1910.7386
				xmax = 1911.3686
				text = "situation"
			intervals [1595]:
				xmin = 1911.3686
				xmax = 1911.5186
				text = "where"
			intervals [1596]:
				xmin = 1911.5186
				xmax = 1911.6286
				text = "you"
			intervals [1597]:
				xmin = 1911.6286
				xmax = 1911.6686
				text = ""
			intervals [1598]:
				xmin = 1911.6686
				xmax = 1911.9586
				text = "thought"
			intervals [1599]:
				xmin = 1911.9586
				xmax = 1912.0486
				text = "you"
			intervals [1600]:
				xmin = 1912.0486
				xmax = 1912.3486
				text = "might"
			intervals [1601]:
				xmin = 1912.3486
				xmax = 1912.3786
				text = ""
			intervals [1602]:
				xmin = 1912.3786
				xmax = 1912.5186
				text = "be"
			intervals [1603]:
				xmin = 1912.5186
				xmax = 1912.5586
				text = ""
			intervals [1604]:
				xmin = 1912.5586
				xmax = 1913.1486
				text = "killed"
			intervals [1605]:
				xmin = 1913.1486
				xmax = 1913.3144
				text = ""
			intervals [1606]:
				xmin = 1913.3144
				xmax = 1913.5444
				text = "or"
			intervals [1607]:
				xmin = 1913.5444
				xmax = 1913.8344
				text = "might"
			intervals [1608]:
				xmin = 1913.8344
				xmax = 1913.8744
				text = ""
			intervals [1609]:
				xmin = 1913.8744
				xmax = 1914.2844
				text = "die"
			intervals [1610]:
				xmin = 1914.2844
				xmax = 1924.9413
				text = ""
			intervals [1611]:
				xmin = 1924.9413
				xmax = 1925.5913
				text = "mm-hm"
			intervals [1612]:
				xmin = 1925.5913
				xmax = 1927.3026
				text = ""
			intervals [1613]:
				xmin = 1927.3026
				xmax = 1927.4526
				text = "huh"
			intervals [1614]:
				xmin = 1927.4526
				xmax = 1928.2456
				text = ""
			intervals [1615]:
				xmin = 1928.2456
				xmax = 1928.5656
				text = "right"
			intervals [1616]:
				xmin = 1928.5656
				xmax = 1929.2116
				text = ""
			intervals [1617]:
				xmin = 1929.2116
				xmax = 1929.4616
				text = "okay"
			intervals [1618]:
				xmin = 1929.4616
				xmax = 1929.7016
				text = ""
			intervals [1619]:
				xmin = 1929.7016
				xmax = 1930.2916
				text = "sometime"
			intervals [1620]:
				xmin = 1930.2916
				xmax = 1930.5716
				text = "people"
			intervals [1621]:
				xmin = 1930.5716
				xmax = 1930.8516
				text = "say"
			intervals [1622]:
				xmin = 1930.8516
				xmax = 1931.2916
				text = "whatever"
			intervals [1623]:
				xmin = 1931.2916
				xmax = 1931.3716
				text = "s"
			intervals [1624]:
				xmin = 1931.3716
				xmax = 1931.5916
				text = "going"
			intervals [1625]:
				xmin = 1931.5916
				xmax = 1931.7116
				text = "to"
			intervals [1626]:
				xmin = 1931.7116
				xmax = 1932.0916
				text = "happen"
			intervals [1627]:
				xmin = 1932.0916
				xmax = 1932.1516
				text = ""
			intervals [1628]:
				xmin = 1932.1516
				xmax = 1932.2516
				text = "is"
			intervals [1629]:
				xmin = 1932.2516
				xmax = 1932.2816
				text = ""
			intervals [1630]:
				xmin = 1932.2816
				xmax = 1932.5416
				text = "going"
			intervals [1631]:
				xmin = 1932.5416
				xmax = 1932.6116
				text = "to"
			intervals [1632]:
				xmin = 1932.6116
				xmax = 1932.6816
				text = ""
			intervals [1633]:
				xmin = 1932.6816
				xmax = 1933.0916
				text = "happen"
			intervals [1634]:
				xmin = 1933.0916
				xmax = 1933.1316
				text = ""
			intervals [1635]:
				xmin = 1933.1316
				xmax = 1933.2516
				text = "what"
			intervals [1636]:
				xmin = 1933.2516
				xmax = 1933.3416
				text = ""
			intervals [1637]:
				xmin = 1933.3416
				xmax = 1933.5116
				text = "do"
			intervals [1638]:
				xmin = 1933.5116
				xmax = 1933.5416
				text = ""
			intervals [1639]:
				xmin = 1933.5416
				xmax = 1933.6116
				text = "you"
			intervals [1640]:
				xmin = 1933.6116
				xmax = 1933.8616
				text = "say"
			intervals [1641]:
				xmin = 1933.8616
				xmax = 1934.1416
				text = "about"
			intervals [1642]:
				xmin = 1934.1416
				xmax = 1934.4216
				text = "that"
			intervals [1643]:
				xmin = 1934.4216
				xmax = 1941.643
				text = ""
			intervals [1644]:
				xmin = 1941.643
				xmax = 1941.913
				text = "mm-hm"
			intervals [1645]:
				xmin = 1941.913
				xmax = 1951.3608
				text = ""
			intervals [1646]:
				xmin = 1951.3608
				xmax = 1951.7808
				text = "mm-hm"
			intervals [1647]:
				xmin = 1951.7808
				xmax = 1959.5172
				text = ""
			intervals [1648]:
				xmin = 1959.5172
				xmax = 1959.7772
				text = "right"
			intervals [1649]:
				xmin = 1959.7772
				xmax = 1965.6508
				text = ""
			intervals [1650]:
				xmin = 1965.6508
				xmax = 1966.0408
				text = "mm-hm"
			intervals [1651]:
				xmin = 1966.0408
				xmax = 1966.500022675737
				text = ""
	item [2]:
		class = "IntervalTier"
		name = "DCA_int_06 - phones"
		xmin = 0.0
		xmax = 1966.500022675737
		intervals: size = 3773
			intervals [1]:
				xmin = 0.0
				xmax = 0.3891
				text = ""
			intervals [2]:
				xmin = 0.3891
				xmax = 0.4391
				text = "W"
			intervals [3]:
				xmin = 0.4391
				xmax = 0.4691
				text = "AH1"
			intervals [4]:
				xmin = 0.4691
				xmax = 0.5091
				text = "T"
			intervals [5]:
				xmin = 0.5091
				xmax = 0.5791
				text = "K"
			intervals [6]:
				xmin = 0.5791
				xmax = 0.6291
				text = "AY1"
			intervals [7]:
				xmin = 0.6291
				xmax = 0.6791
				text = "N"
			intervals [8]:
				xmin = 0.6791
				xmax = 0.7291
				text = "AH0"
			intervals [9]:
				xmin = 0.7291
				xmax = 0.7691
				text = "V"
			intervals [10]:
				xmin = 0.7691
				xmax = 0.8391
				text = "G"
			intervals [11]:
				xmin = 0.8391
				xmax = 0.9491
				text = "EY1"
			intervals [12]:
				xmin = 0.9491
				xmax = 0.9891
				text = "M"
			intervals [13]:
				xmin = 0.9891
				xmax = 1.0191
				text = "Z"
			intervals [14]:
				xmin = 1.0191
				xmax = 1.0491
				text = "D"
			intervals [15]:
				xmin = 1.0491
				xmax = 1.0891
				text = "IH1"
			intervals [16]:
				xmin = 1.0891
				xmax = 1.1791
				text = "D"
			intervals [17]:
				xmin = 1.1791
				xmax = 1.2391
				text = "Y"
			intervals [18]:
				xmin = 1.2391
				xmax = 1.3091
				text = "UW1"
			intervals [19]:
				xmin = 1.3091
				xmax = 1.3691
				text = "P"
			intervals [20]:
				xmin = 1.3691
				xmax = 1.4291
				text = "L"
			intervals [21]:
				xmin = 1.4291
				xmax = 1.5391
				text = "EY1"
			intervals [22]:
				xmin = 1.5391
				xmax = 1.6391
				text = "AE1"
			intervals [23]:
				xmin = 1.6391
				xmax = 1.6891
				text = "Z"
			intervals [24]:
				xmin = 1.6891
				xmax = 1.7691
				text = "AH0"
			intervals [25]:
				xmin = 1.7691
				xmax = 1.8991
				text = "CH"
			intervals [26]:
				xmin = 1.8991
				xmax = 2.1391
				text = "AY1"
			intervals [27]:
				xmin = 2.1391
				xmax = 2.1691
				text = "L"
			intervals [28]:
				xmin = 2.1691
				xmax = 2.2991
				text = "D"
			intervals [29]:
				xmin = 2.2991
				xmax = 2.3791
				text = "sp"
			intervals [30]:
				xmin = 2.3791
				xmax = 12.8321
				text = ""
			intervals [31]:
				xmin = 12.8321
				xmax = 12.8921
				text = "HH"
			intervals [32]:
				xmin = 12.8921
				xmax = 13.1821
				text = "M"
			intervals [33]:
				xmin = 13.1821
				xmax = 13.8999
				text = ""
			intervals [34]:
				xmin = 13.8999
				xmax = 13.9499
				text = "sil"
			intervals [35]:
				xmin = 13.9499
				xmax = 14.0099
				text = "M"
			intervals [36]:
				xmin = 14.0099
				xmax = 14.1999
				text = "HH"
			intervals [37]:
				xmin = 14.1999
				xmax = 14.2899
				text = "M"
			intervals [38]:
				xmin = 14.2899
				xmax = 15.9143
				text = ""
			intervals [39]:
				xmin = 15.9143
				xmax = 15.9843
				text = "sil"
			intervals [40]:
				xmin = 15.9843
				xmax = 16.0843
				text = "IH1"
			intervals [41]:
				xmin = 16.0843
				xmax = 16.1343
				text = "N"
			intervals [42]:
				xmin = 16.1343
				xmax = 16.2243
				text = "T"
			intervals [43]:
				xmin = 16.2243
				xmax = 16.3143
				text = "R"
			intervals [44]:
				xmin = 16.3143
				xmax = 16.3843
				text = "IH0"
			intervals [45]:
				xmin = 16.3843
				xmax = 16.4143
				text = "S"
			intervals [46]:
				xmin = 16.4143
				xmax = 16.4443
				text = "T"
			intervals [47]:
				xmin = 16.4443
				xmax = 16.5143
				text = "IH0"
			intervals [48]:
				xmin = 16.5143
				xmax = 16.5643
				text = "NG"
			intervals [49]:
				xmin = 16.5643
				xmax = 16.6043
				text = "D"
			intervals [50]:
				xmin = 16.6043
				xmax = 16.6343
				text = "IH1"
			intervals [51]:
				xmin = 16.6343
				xmax = 16.6943
				text = "D"
			intervals [52]:
				xmin = 16.6943
				xmax = 16.7743
				text = "Y"
			intervals [53]:
				xmin = 16.7743
				xmax = 16.8143
				text = "UW1"
			intervals [54]:
				xmin = 16.8143
				xmax = 16.8443
				text = "EH1"
			intervals [55]:
				xmin = 16.8443
				xmax = 16.9243
				text = "V"
			intervals [56]:
				xmin = 16.9243
				xmax = 16.9743
				text = "ER0"
			intervals [57]:
				xmin = 16.9743
				xmax = 17.0943
				text = "P"
			intervals [58]:
				xmin = 17.0943
				xmax = 17.1743
				text = "L"
			intervals [59]:
				xmin = 17.1743
				xmax = 17.3943
				text = "EY1"
			intervals [60]:
				xmin = 17.3943
				xmax = 17.5543
				text = "AH1"
			intervals [61]:
				xmin = 17.5543
				xmax = 17.7243
				text = "M"
			intervals [62]:
				xmin = 17.7243
				xmax = 17.9043
				text = "AA1"
			intervals [63]:
				xmin = 17.9043
				xmax = 17.9643
				text = "R"
			intervals [64]:
				xmin = 17.9643
				xmax = 18.0143
				text = "B"
			intervals [65]:
				xmin = 18.0143
				xmax = 18.0443
				text = "AH0"
			intervals [66]:
				xmin = 18.0443
				xmax = 18.2243
				text = "L"
			intervals [67]:
				xmin = 18.2243
				xmax = 18.2543
				text = "Z"
			intervals [68]:
				xmin = 18.2543
				xmax = 18.5144
				text = "sp"
			intervals [69]:
				xmin = 18.5144
				xmax = 19.0544
				text = "spn"
			intervals [70]:
				xmin = 19.0544
				xmax = 20.0692
				text = "sp"
			intervals [71]:
				xmin = 20.0692
				xmax = 20.1192
				text = "W"
			intervals [72]:
				xmin = 20.1192
				xmax = 20.1492
				text = "AH1"
			intervals [73]:
				xmin = 20.1492
				xmax = 20.1792
				text = "T"
			intervals [74]:
				xmin = 20.1792
				xmax = 20.2092
				text = "sp"
			intervals [75]:
				xmin = 20.2092
				xmax = 20.2792
				text = "AH0"
			intervals [76]:
				xmin = 20.2792
				xmax = 20.3092
				text = "B"
			intervals [77]:
				xmin = 20.3092
				xmax = 20.3792
				text = "AW1"
			intervals [78]:
				xmin = 20.3792
				xmax = 20.4292
				text = "T"
			intervals [79]:
				xmin = 20.4292
				xmax = 20.4792
				text = "sp"
			intervals [80]:
				xmin = 20.4792
				xmax = 20.5492
				text = "R"
			intervals [81]:
				xmin = 20.5492
				xmax = 20.6192
				text = "EH1"
			intervals [82]:
				xmin = 20.6192
				xmax = 20.6992
				text = "D"
			intervals [83]:
				xmin = 20.6992
				xmax = 20.7692
				text = "R"
			intervals [84]:
				xmin = 20.7692
				xmax = 20.8992
				text = "OW1"
			intervals [85]:
				xmin = 20.8992
				xmax = 20.9892
				text = "V"
			intervals [86]:
				xmin = 20.9892
				xmax = 21.1492
				text = "ER0"
			intervals [87]:
				xmin = 21.1492
				xmax = 23.3479
				text = "sp"
			intervals [88]:
				xmin = 23.3479
				xmax = 23.4779
				text = "R"
			intervals [89]:
				xmin = 23.4779
				xmax = 23.5879
				text = "EH1"
			intervals [90]:
				xmin = 23.5879
				xmax = 23.6779
				text = "D"
			intervals [91]:
				xmin = 23.6779
				xmax = 23.7379
				text = "R"
			intervals [92]:
				xmin = 23.7379
				xmax = 23.8679
				text = "OW1"
			intervals [93]:
				xmin = 23.8679
				xmax = 23.9879
				text = "V"
			intervals [94]:
				xmin = 23.9879
				xmax = 24.1779
				text = "ER0"
			intervals [95]:
				xmin = 24.1779
				xmax = 26.7019
				text = ""
			intervals [96]:
				xmin = 26.7019
				xmax = 26.7619
				text = "sil"
			intervals [97]:
				xmin = 26.7619
				xmax = 26.8519
				text = "IH0"
			intervals [98]:
				xmin = 26.8519
				xmax = 26.8819
				text = "T"
			intervals [99]:
				xmin = 26.8819
				xmax = 26.9119
				text = "Z"
			intervals [100]:
				xmin = 26.9119
				xmax = 26.9619
				text = "sp"
			intervals [101]:
				xmin = 26.9619
				xmax = 26.9919
				text = "S"
			intervals [102]:
				xmin = 26.9919
				xmax = 27.0519
				text = "IH1"
			intervals [103]:
				xmin = 27.0519
				xmax = 27.0919
				text = "M"
			intervals [104]:
				xmin = 27.0919
				xmax = 27.1219
				text = "AH0"
			intervals [105]:
				xmin = 27.1219
				xmax = 27.1519
				text = "L"
			intervals [106]:
				xmin = 27.1519
				xmax = 27.2019
				text = "ER0"
			intervals [107]:
				xmin = 27.2019
				xmax = 27.2319
				text = "sp"
			intervals [108]:
				xmin = 27.2319
				xmax = 27.3019
				text = "T"
			intervals [109]:
				xmin = 27.3019
				xmax = 27.3319
				text = "IH0"
			intervals [110]:
				xmin = 27.3319
				xmax = 27.4019
				text = "DH"
			intervals [111]:
				xmin = 27.4019
				xmax = 27.4319
				text = "AE1"
			intervals [112]:
				xmin = 27.4319
				xmax = 27.4619
				text = "T"
			intervals [113]:
				xmin = 27.4619
				xmax = 27.4919
				text = "sp"
			intervals [114]:
				xmin = 27.4919
				xmax = 27.6119
				text = "Y"
			intervals [115]:
				xmin = 27.6119
				xmax = 27.7819
				text = "AE1"
			intervals [116]:
				xmin = 27.7819
				xmax = 27.9119
				text = "K"
			intervals [117]:
				xmin = 27.9119
				xmax = 27.9619
				text = "IH1"
			intervals [118]:
				xmin = 27.9619
				xmax = 27.9919
				text = "K"
			intervals [119]:
				xmin = 27.9919
				xmax = 28.0519
				text = "sp"
			intervals [120]:
				xmin = 28.0519
				xmax = 28.0919
				text = "DH"
			intervals [121]:
				xmin = 28.0919
				xmax = 28.1419
				text = "IY0"
			intervals [122]:
				xmin = 28.1419
				xmax = 28.2619
				text = "K"
			intervals [123]:
				xmin = 28.2619
				xmax = 28.4619
				text = "AE1"
			intervals [124]:
				xmin = 28.4619
				xmax = 28.7119
				text = "N"
			intervals [125]:
				xmin = 28.7119
				xmax = 28.7819
				text = "sp"
			intervals [126]:
				xmin = 28.7819
				xmax = 29.7363
				text = ""
			intervals [127]:
				xmin = 29.7363
				xmax = 30.1063
				text = "M"
			intervals [128]:
				xmin = 30.1063
				xmax = 31.9559
				text = ""
			intervals [129]:
				xmin = 31.9559
				xmax = 31.9959
				text = "sil"
			intervals [130]:
				xmin = 31.9959
				xmax = 32.0859
				text = "Y"
			intervals [131]:
				xmin = 32.0859
				xmax = 32.2859
				text = "AE1"
			intervals [132]:
				xmin = 32.2859
				xmax = 32.3359
				text = "sp"
			intervals [133]:
				xmin = 32.3359
				xmax = 32.3959
				text = "AH1"
			intervals [134]:
				xmin = 32.3959
				xmax = 32.4259
				text = "DH"
			intervals [135]:
				xmin = 32.4259
				xmax = 32.4859
				text = "ER0"
			intervals [136]:
				xmin = 32.4859
				xmax = 32.5159
				text = "sp"
			intervals [137]:
				xmin = 32.5159
				xmax = 32.5559
				text = "DH"
			intervals [138]:
				xmin = 32.5559
				xmax = 32.5859
				text = "AH0"
			intervals [139]:
				xmin = 32.5859
				xmax = 32.7459
				text = "N"
			intervals [140]:
				xmin = 32.7459
				xmax = 32.7859
				text = "sp"
			intervals [141]:
				xmin = 32.7859
				xmax = 32.8559
				text = "DH"
			intervals [142]:
				xmin = 32.8559
				xmax = 33.1259
				text = "AH0"
			intervals [143]:
				xmin = 33.1259
				xmax = 33.1659
				text = "T"
			intervals [144]:
				xmin = 33.1659
				xmax = 33.3859
				text = "OW2"
			intervals [145]:
				xmin = 33.3859
				xmax = 33.5259
				text = "K"
			intervals [146]:
				xmin = 33.5259
				xmax = 33.7159
				text = "EY1"
			intervals [147]:
				xmin = 33.7159
				xmax = 33.7459
				text = "sp"
			intervals [148]:
				xmin = 33.7459
				xmax = 33.8059
				text = "AH1"
			intervals [149]:
				xmin = 33.8059
				xmax = 34.0959
				text = "M"
			intervals [150]:
				xmin = 34.0959
				xmax = 34.5811
				text = ""
			intervals [151]:
				xmin = 34.5811
				xmax = 34.6311
				text = "sil"
			intervals [152]:
				xmin = 34.6311
				xmax = 34.6811
				text = "spn"
			intervals [153]:
				xmin = 34.6811
				xmax = 34.7111
				text = "sp"
			intervals [154]:
				xmin = 34.7111
				xmax = 34.7511
				text = "D"
			intervals [155]:
				xmin = 34.7511
				xmax = 34.7811
				text = "IH0"
			intervals [156]:
				xmin = 34.7811
				xmax = 34.8211
				text = "D"
			intervals [157]:
				xmin = 34.8211
				xmax = 34.8511
				text = "Y"
			intervals [158]:
				xmin = 34.8511
				xmax = 34.8911
				text = "UW1"
			intervals [159]:
				xmin = 34.8911
				xmax = 34.9311
				text = "P"
			intervals [160]:
				xmin = 34.9311
				xmax = 34.9711
				text = "L"
			intervals [161]:
				xmin = 34.9711
				xmax = 35.0311
				text = "EY1"
			intervals [162]:
				xmin = 35.0311
				xmax = 35.1811
				text = "M"
			intervals [163]:
				xmin = 35.1811
				xmax = 35.3211
				text = "EY1"
			intervals [164]:
				xmin = 35.3211
				xmax = 35.6211
				text = "AY1"
			intervals [165]:
				xmin = 35.6211
				xmax = 37.4257
				text = "sp"
			intervals [166]:
				xmin = 37.4257
				xmax = 37.6057
				text = "M"
			intervals [167]:
				xmin = 37.6057
				xmax = 37.7857
				text = "EY1"
			intervals [168]:
				xmin = 37.7857
				xmax = 38.3257
				text = "AY1"
			intervals [169]:
				xmin = 38.3257
				xmax = 38.4408
				text = ""
			intervals [170]:
				xmin = 38.4408
				xmax = 38.5308
				text = "AH0"
			intervals [171]:
				xmin = 38.5308
				xmax = 38.5808
				text = "N"
			intervals [172]:
				xmin = 38.5808
				xmax = 38.6208
				text = "sp"
			intervals [173]:
				xmin = 38.6208
				xmax = 38.6808
				text = "OW1"
			intervals [174]:
				xmin = 38.6808
				xmax = 38.7108
				text = "L"
			intervals [175]:
				xmin = 38.7108
				xmax = 38.7408
				text = "D"
			intervals [176]:
				xmin = 38.7408
				xmax = 38.9008
				text = "G"
			intervals [177]:
				xmin = 38.9008
				xmax = 39.0208
				text = "EY1"
			intervals [178]:
				xmin = 39.0208
				xmax = 39.0508
				text = "M"
			intervals [179]:
				xmin = 39.0508
				xmax = 39.2308
				text = "sp"
			intervals [180]:
				xmin = 39.2308
				xmax = 40.2174
				text = ""
			intervals [181]:
				xmin = 40.2174
				xmax = 40.6574
				text = "OW1"
			intervals [182]:
				xmin = 40.6574
				xmax = 40.6874
				text = "sp"
			intervals [183]:
				xmin = 40.6874
				xmax = 40.7474
				text = "W"
			intervals [184]:
				xmin = 40.7474
				xmax = 40.7774
				text = "AH1"
			intervals [185]:
				xmin = 40.7774
				xmax = 40.8074
				text = "T"
			intervals [186]:
				xmin = 40.8074
				xmax = 40.8374
				text = "AH0"
			intervals [187]:
				xmin = 40.8374
				xmax = 40.8774
				text = "B"
			intervals [188]:
				xmin = 40.8774
				xmax = 40.9374
				text = "AW1"
			intervals [189]:
				xmin = 40.9374
				xmax = 40.9674
				text = "T"
			intervals [190]:
				xmin = 40.9674
				xmax = 41.0974
				text = "sp"
			intervals [191]:
				xmin = 41.0974
				xmax = 41.1674
				text = "K"
			intervals [192]:
				xmin = 41.1674
				xmax = 41.2574
				text = "AE1"
			intervals [193]:
				xmin = 41.2574
				xmax = 41.3274
				text = "P"
			intervals [194]:
				xmin = 41.3274
				xmax = 41.3574
				text = "CH"
			intervals [195]:
				xmin = 41.3574
				xmax = 41.4174
				text = "ER0"
			intervals [196]:
				xmin = 41.4174
				xmax = 41.4674
				text = "DH"
			intervals [197]:
				xmin = 41.4674
				xmax = 41.5074
				text = "AH0"
			intervals [198]:
				xmin = 41.5074
				xmax = 41.5874
				text = "sp"
			intervals [199]:
				xmin = 41.5874
				xmax = 41.6174
				text = "F"
			intervals [200]:
				xmin = 41.6174
				xmax = 41.6874
				text = "L"
			intervals [201]:
				xmin = 41.6874
				xmax = 41.9274
				text = "AE1"
			intervals [202]:
				xmin = 41.9274
				xmax = 41.9774
				text = "G"
			intervals [203]:
				xmin = 41.9774
				xmax = 42.0374
				text = "sp"
			intervals [204]:
				xmin = 42.0374
				xmax = 43.5968
				text = ""
			intervals [205]:
				xmin = 43.5968
				xmax = 44.0768
				text = "TN"
			intervals [206]:
				xmin = 44.0768
				xmax = 44.1068
				text = "sp"
			intervals [207]:
				xmin = 44.1068
				xmax = 44.1968
				text = "K"
			intervals [208]:
				xmin = 44.1968
				xmax = 44.2268
				text = "AE1"
			intervals [209]:
				xmin = 44.2268
				xmax = 44.2568
				text = "N"
			intervals [210]:
				xmin = 44.2568
				xmax = 44.3068
				text = "Y"
			intervals [211]:
				xmin = 44.3068
				xmax = 44.3368
				text = "UW1"
			intervals [212]:
				xmin = 44.3368
				xmax = 44.4068
				text = "T"
			intervals [213]:
				xmin = 44.4068
				xmax = 44.4868
				text = "EH1"
			intervals [214]:
				xmin = 44.4868
				xmax = 44.6868
				text = "L"
			intervals [215]:
				xmin = 44.6868
				xmax = 44.7368
				text = "HH"
			intervals [216]:
				xmin = 44.7368
				xmax = 44.7768
				text = "AW1"
			intervals [217]:
				xmin = 44.7768
				xmax = 44.9068
				text = "D"
			intervals [218]:
				xmin = 44.9068
				xmax = 44.9368
				text = "IH0"
			intervals [219]:
				xmin = 44.9368
				xmax = 45.0168
				text = "D"
			intervals [220]:
				xmin = 45.0168
				xmax = 45.0868
				text = "Y"
			intervals [221]:
				xmin = 45.0868
				xmax = 45.2768
				text = "UW1"
			intervals [222]:
				xmin = 45.2768
				xmax = 45.3868
				text = "sp"
			intervals [223]:
				xmin = 45.3868
				xmax = 45.4527
				text = ""
			intervals [224]:
				xmin = 45.4527
				xmax = 45.5227
				text = "P"
			intervals [225]:
				xmin = 45.5227
				xmax = 45.5827
				text = "L"
			intervals [226]:
				xmin = 45.5827
				xmax = 45.6927
				text = "EY1"
			intervals [227]:
				xmin = 45.6927
				xmax = 45.7827
				text = "HH"
			intervals [228]:
				xmin = 45.7827
				xmax = 45.9427
				text = "AY1"
			intervals [229]:
				xmin = 45.9427
				xmax = 45.9927
				text = "D"
			intervals [230]:
				xmin = 45.9927
				xmax = 46.0227
				text = "AH0"
			intervals [231]:
				xmin = 46.0227
				xmax = 46.0727
				text = "N"
			intervals [232]:
				xmin = 46.0727
				xmax = 46.1727
				text = "D"
			intervals [233]:
				xmin = 46.1727
				xmax = 46.2527
				text = "S"
			intervals [234]:
				xmin = 46.2527
				xmax = 46.4527
				text = "IY1"
			intervals [235]:
				xmin = 46.4527
				xmax = 46.7127
				text = "K"
			intervals [236]:
				xmin = 46.7127
				xmax = 58.7256
				text = ""
			intervals [237]:
				xmin = 58.7256
				xmax = 58.7756
				text = "sil"
			intervals [238]:
				xmin = 58.7756
				xmax = 58.9556
				text = "M"
			intervals [239]:
				xmin = 58.9556
				xmax = 59.0056
				text = "HH"
			intervals [240]:
				xmin = 59.0056
				xmax = 59.0556
				text = "M"
			intervals [241]:
				xmin = 59.0556
				xmax = 67.7834
				text = "sp"
			intervals [242]:
				xmin = 67.7834
				xmax = 67.8234
				text = "M"
			intervals [243]:
				xmin = 67.8234
				xmax = 67.8534
				text = "HH"
			intervals [244]:
				xmin = 67.8534
				xmax = 68.0834
				text = "M"
			intervals [245]:
				xmin = 68.0834
				xmax = 68.1634
				text = "sp"
			intervals [246]:
				xmin = 68.1634
				xmax = 69.2801
				text = ""
			intervals [247]:
				xmin = 69.2801
				xmax = 69.3101
				text = "M"
			intervals [248]:
				xmin = 69.3101
				xmax = 69.4101
				text = "HH"
			intervals [249]:
				xmin = 69.4101
				xmax = 69.6201
				text = "M"
			intervals [250]:
				xmin = 69.6201
				xmax = 70.1575
				text = "sp"
			intervals [251]:
				xmin = 70.1575
				xmax = 70.3875
				text = "AH1"
			intervals [252]:
				xmin = 70.3875
				xmax = 70.4575
				text = "M"
			intervals [253]:
				xmin = 70.4575
				xmax = 70.7775
				text = "sp"
			intervals [254]:
				xmin = 70.7775
				xmax = 70.8075
				text = "HH"
			intervals [255]:
				xmin = 70.8075
				xmax = 70.9175
				text = "AW1"
			intervals [256]:
				xmin = 70.9175
				xmax = 70.9675
				text = "D"
			intervals [257]:
				xmin = 70.9675
				xmax = 70.9975
				text = "IH0"
			intervals [258]:
				xmin = 70.9975
				xmax = 71.0775
				text = "D"
			intervals [259]:
				xmin = 71.0775
				xmax = 71.1275
				text = "Y"
			intervals [260]:
				xmin = 71.1275
				xmax = 71.1675
				text = "UW1"
			intervals [261]:
				xmin = 71.1675
				xmax = 71.2275
				text = "P"
			intervals [262]:
				xmin = 71.2275
				xmax = 71.3075
				text = "L"
			intervals [263]:
				xmin = 71.3075
				xmax = 71.3575
				text = "EY1"
			intervals [264]:
				xmin = 71.3575
				xmax = 71.4775
				text = "M"
			intervals [265]:
				xmin = 71.4775
				xmax = 71.6275
				text = "AA1"
			intervals [266]:
				xmin = 71.6275
				xmax = 71.6975
				text = "R"
			intervals [267]:
				xmin = 71.6975
				xmax = 71.7275
				text = "B"
			intervals [268]:
				xmin = 71.7275
				xmax = 71.7675
				text = "AH0"
			intervals [269]:
				xmin = 71.7675
				xmax = 71.9175
				text = "L"
			intervals [270]:
				xmin = 71.9175
				xmax = 71.9775
				text = "Z"
			intervals [271]:
				xmin = 71.9775
				xmax = 75.7491
				text = "sp"
			intervals [272]:
				xmin = 75.7491
				xmax = 75.8291
				text = "M"
			intervals [273]:
				xmin = 75.8291
				xmax = 75.8591
				text = "HH"
			intervals [274]:
				xmin = 75.8591
				xmax = 76.0591
				text = "M"
			intervals [275]:
				xmin = 76.0591
				xmax = 76.2591
				text = "sp"
			intervals [276]:
				xmin = 76.2591
				xmax = 76.3526
				text = ""
			intervals [277]:
				xmin = 76.3526
				xmax = 78.0226
				text = "spn"
			intervals [278]:
				xmin = 78.0226
				xmax = 78.4451
				text = ""
			intervals [279]:
				xmin = 78.4451
				xmax = 78.4751
				text = "AA1"
			intervals [280]:
				xmin = 78.4751
				xmax = 79.1351
				text = "sp"
			intervals [281]:
				xmin = 79.1351
				xmax = 80.1098
				text = ""
			intervals [282]:
				xmin = 80.1098
				xmax = 80.3198
				text = "Y"
			intervals [283]:
				xmin = 80.3198
				xmax = 80.6098
				text = "AE1"
			intervals [284]:
				xmin = 80.6098
				xmax = 80.6398
				text = "sp"
			intervals [285]:
				xmin = 80.6398
				xmax = 80.6698
				text = "W"
			intervals [286]:
				xmin = 80.6698
				xmax = 80.7198
				text = "IY1"
			intervals [287]:
				xmin = 80.7198
				xmax = 80.8898
				text = "sp"
			intervals [288]:
				xmin = 80.8898
				xmax = 80.9298
				text = "P"
			intervals [289]:
				xmin = 80.9298
				xmax = 80.9698
				text = "L"
			intervals [290]:
				xmin = 80.9698
				xmax = 81.0698
				text = "EY1"
			intervals [291]:
				xmin = 81.0698
				xmax = 81.1098
				text = "D"
			intervals [292]:
				xmin = 81.1098
				xmax = 81.2198
				text = "AA1"
			intervals [293]:
				xmin = 81.2198
				xmax = 81.3998
				text = "N"
			intervals [294]:
				xmin = 81.3998
				xmax = 84.5011
				text = ""
			intervals [295]:
				xmin = 84.5011
				xmax = 84.5311
				text = "sil"
			intervals [296]:
				xmin = 84.5311
				xmax = 84.8111
				text = "M"
			intervals [297]:
				xmin = 84.8111
				xmax = 84.8511
				text = "HH"
			intervals [298]:
				xmin = 84.8511
				xmax = 85.0111
				text = "M"
			intervals [299]:
				xmin = 85.0111
				xmax = 85.1119
				text = ""
			intervals [300]:
				xmin = 85.1119
				xmax = 85.1519
				text = "sil"
			intervals [301]:
				xmin = 85.1519
				xmax = 85.2519
				text = "K"
			intervals [302]:
				xmin = 85.2519
				xmax = 85.3019
				text = "AE1"
			intervals [303]:
				xmin = 85.3019
				xmax = 85.3319
				text = "N"
			intervals [304]:
				xmin = 85.3319
				xmax = 85.3619
				text = "Y"
			intervals [305]:
				xmin = 85.3619
				xmax = 85.3919
				text = "UW1"
			intervals [306]:
				xmin = 85.3919
				xmax = 85.4219
				text = "IH0"
			intervals [307]:
				xmin = 85.4219
				xmax = 85.4519
				text = "K"
			intervals [308]:
				xmin = 85.4519
				xmax = 85.4819
				text = "S"
			intervals [309]:
				xmin = 85.4819
				xmax = 85.5219
				text = "P"
			intervals [310]:
				xmin = 85.5219
				xmax = 85.5819
				text = "L"
			intervals [311]:
				xmin = 85.5819
				xmax = 85.6219
				text = "EY1"
			intervals [312]:
				xmin = 85.6219
				xmax = 85.6919
				text = "N"
			intervals [313]:
				xmin = 85.6919
				xmax = 85.7619
				text = "T"
			intervals [314]:
				xmin = 85.7619
				xmax = 85.7919
				text = "UW1"
			intervals [315]:
				xmin = 85.7919
				xmax = 85.8219
				text = "M"
			intervals [316]:
				xmin = 85.8219
				xmax = 85.8519
				text = "IY1"
			intervals [317]:
				xmin = 85.8519
				xmax = 85.9619
				text = "HH"
			intervals [318]:
				xmin = 85.9619
				xmax = 86.0019
				text = "AW1"
			intervals [319]:
				xmin = 86.0019
				xmax = 86.1019
				text = "Y"
			intervals [320]:
				xmin = 86.1019
				xmax = 86.1419
				text = "UW1"
			intervals [321]:
				xmin = 86.1419
				xmax = 86.2319
				text = "P"
			intervals [322]:
				xmin = 86.2319
				xmax = 86.2719
				text = "L"
			intervals [323]:
				xmin = 86.2719
				xmax = 86.3419
				text = "EY1"
			intervals [324]:
				xmin = 86.3419
				xmax = 86.4119
				text = "D"
			intervals [325]:
				xmin = 86.4119
				xmax = 86.5219
				text = "K"
			intervals [326]:
				xmin = 86.5219
				xmax = 86.5519
				text = "IH1"
			intervals [327]:
				xmin = 86.5519
				xmax = 86.6719
				text = "NG"
			intervals [328]:
				xmin = 86.6719
				xmax = 86.7019
				text = "IH0"
			intervals [329]:
				xmin = 86.7019
				xmax = 86.8219
				text = "N"
			intervals [330]:
				xmin = 86.8219
				xmax = 86.8919
				text = "R"
			intervals [331]:
				xmin = 86.8919
				xmax = 86.9519
				text = "IH1"
			intervals [332]:
				xmin = 86.9519
				xmax = 87.0419
				text = "NG"
			intervals [333]:
				xmin = 87.0419
				xmax = 90.8022
				text = "sp"
			intervals [334]:
				xmin = 90.8022
				xmax = 90.9422
				text = "M"
			intervals [335]:
				xmin = 90.9422
				xmax = 90.9822
				text = "HH"
			intervals [336]:
				xmin = 90.9822
				xmax = 91.1722
				text = "M"
			intervals [337]:
				xmin = 91.1722
				xmax = 94.2088
				text = "sp"
			intervals [338]:
				xmin = 94.2088
				xmax = 94.3388
				text = "R"
			intervals [339]:
				xmin = 94.3388
				xmax = 94.3788
				text = "AY1"
			intervals [340]:
				xmin = 94.3788
				xmax = 94.4788
				text = "T"
			intervals [341]:
				xmin = 94.4788
				xmax = 111.0963
				text = "sp"
			intervals [342]:
				xmin = 111.0963
				xmax = 111.2863
				text = "M"
			intervals [343]:
				xmin = 111.2863
				xmax = 111.3163
				text = "HH"
			intervals [344]:
				xmin = 111.3163
				xmax = 111.4663
				text = "M"
			intervals [345]:
				xmin = 111.4663
				xmax = 128.9918
				text = "sp"
			intervals [346]:
				xmin = 128.9918
				xmax = 129.0518
				text = "M"
			intervals [347]:
				xmin = 129.0518
				xmax = 129.1518
				text = "HH"
			intervals [348]:
				xmin = 129.1518
				xmax = 129.4218
				text = "M"
			intervals [349]:
				xmin = 129.4218
				xmax = 132.6545
				text = "sp"
			intervals [350]:
				xmin = 132.6545
				xmax = 133.5445
				text = "spn"
			intervals [351]:
				xmin = 133.5445
				xmax = 134.245
				text = ""
			intervals [352]:
				xmin = 134.245
				xmax = 134.325
				text = "sil"
			intervals [353]:
				xmin = 134.325
				xmax = 134.455
				text = "Y"
			intervals [354]:
				xmin = 134.455
				xmax = 134.755
				text = "AE1"
			intervals [355]:
				xmin = 134.755
				xmax = 134.845
				text = "sp"
			intervals [356]:
				xmin = 134.845
				xmax = 137.5172
				text = ""
			intervals [357]:
				xmin = 137.5172
				xmax = 137.5472
				text = "S"
			intervals [358]:
				xmin = 137.5472
				xmax = 137.5872
				text = "OW1"
			intervals [359]:
				xmin = 137.5872
				xmax = 137.6172
				text = "L"
			intervals [360]:
				xmin = 137.6172
				xmax = 137.6572
				text = "AO1"
			intervals [361]:
				xmin = 137.6572
				xmax = 137.7272
				text = "NG"
			intervals [362]:
				xmin = 137.7272
				xmax = 137.7772
				text = "sp"
			intervals [363]:
				xmin = 137.7772
				xmax = 137.8672
				text = "Y"
			intervals [364]:
				xmin = 137.8672
				xmax = 137.8972
				text = "UW1"
			intervals [365]:
				xmin = 137.8972
				xmax = 137.9372
				text = "D"
			intervals [366]:
				xmin = 137.9372
				xmax = 137.9672
				text = "OW1"
			intervals [367]:
				xmin = 137.9672
				xmax = 137.9972
				text = "N"
			intervals [368]:
				xmin = 137.9972
				xmax = 138.0272
				text = "EH1"
			intervals [369]:
				xmin = 138.0272
				xmax = 138.0772
				text = "V"
			intervals [370]:
				xmin = 138.0772
				xmax = 138.1472
				text = "ER0"
			intervals [371]:
				xmin = 138.1472
				xmax = 138.1872
				text = "N"
			intervals [372]:
				xmin = 138.1872
				xmax = 138.2872
				text = "IY1"
			intervals [373]:
				xmin = 138.2872
				xmax = 138.3272
				text = "D"
			intervals [374]:
				xmin = 138.3272
				xmax = 138.3572
				text = "T"
			intervals [375]:
				xmin = 138.3572
				xmax = 138.4272
				text = "IH0"
			intervals [376]:
				xmin = 138.4272
				xmax = 138.5372
				text = "SH"
			intervals [377]:
				xmin = 138.5372
				xmax = 138.5872
				text = "UW1"
			intervals [378]:
				xmin = 138.5872
				xmax = 138.6172
				text = "T"
			intervals [379]:
				xmin = 138.6172
				xmax = 138.7272
				text = "M"
			intervals [380]:
				xmin = 138.7272
				xmax = 138.8672
				text = "AA1"
			intervals [381]:
				xmin = 138.8672
				xmax = 138.8972
				text = "R"
			intervals [382]:
				xmin = 138.8972
				xmax = 138.9272
				text = "B"
			intervals [383]:
				xmin = 138.9272
				xmax = 138.9572
				text = "AH0"
			intervals [384]:
				xmin = 138.9572
				xmax = 139.0172
				text = "L"
			intervals [385]:
				xmin = 139.0172
				xmax = 139.0472
				text = "Z"
			intervals [386]:
				xmin = 139.0472
				xmax = 139.0772
				text = "sp"
			intervals [387]:
				xmin = 139.0772
				xmax = 139.1972
				text = "N"
			intervals [388]:
				xmin = 139.1972
				xmax = 139.4472
				text = "AW1"
			intervals [389]:
				xmin = 139.4472
				xmax = 139.7772
				text = "sp"
			intervals [390]:
				xmin = 139.7772
				xmax = 140.9472
				text = "spn"
			intervals [391]:
				xmin = 140.9472
				xmax = 141.6905
				text = ""
			intervals [392]:
				xmin = 141.6905
				xmax = 141.7605
				text = "sil"
			intervals [393]:
				xmin = 141.7605
				xmax = 141.9805
				text = "OW2"
			intervals [394]:
				xmin = 141.9805
				xmax = 142.1105
				text = "K"
			intervals [395]:
				xmin = 142.1105
				xmax = 142.2605
				text = "EY1"
			intervals [396]:
				xmin = 142.2605
				xmax = 142.4805
				text = "AH1"
			intervals [397]:
				xmin = 142.4805
				xmax = 142.5905
				text = "M"
			intervals [398]:
				xmin = 142.5905
				xmax = 144.2899
				text = "sp"
			intervals [399]:
				xmin = 144.2899
				xmax = 144.3599
				text = "HH"
			intervals [400]:
				xmin = 144.3599
				xmax = 144.3899
				text = "W"
			intervals [401]:
				xmin = 144.3899
				xmax = 144.4199
				text = "AH1"
			intervals [402]:
				xmin = 144.4199
				xmax = 144.4699
				text = "T"
			intervals [403]:
				xmin = 144.4699
				xmax = 144.5299
				text = "IH1"
			intervals [404]:
				xmin = 144.5299
				xmax = 144.6299
				text = "Z"
			intervals [405]:
				xmin = 144.6299
				xmax = 144.6699
				text = "Y"
			intervals [406]:
				xmin = 144.6699
				xmax = 144.7299
				text = "UH1"
			intervals [407]:
				xmin = 144.7299
				xmax = 144.8099
				text = "R"
			intervals [408]:
				xmin = 144.8099
				xmax = 144.8399
				text = "AO1"
			intervals [409]:
				xmin = 144.8399
				xmax = 144.9199
				text = "R"
			intervals [410]:
				xmin = 144.9199
				xmax = 144.9899
				text = "W"
			intervals [411]:
				xmin = 144.9899
				xmax = 145.0399
				text = "AH1"
			intervals [412]:
				xmin = 145.0399
				xmax = 145.0799
				text = "T"
			intervals [413]:
				xmin = 145.0799
				xmax = 145.1299
				text = "ER0"
			intervals [414]:
				xmin = 145.1299
				xmax = 145.1999
				text = "Y"
			intervals [415]:
				xmin = 145.1999
				xmax = 145.2399
				text = "UH1"
			intervals [416]:
				xmin = 145.2399
				xmax = 145.3399
				text = "R"
			intervals [417]:
				xmin = 145.3399
				xmax = 145.4399
				text = "F"
			intervals [418]:
				xmin = 145.4399
				xmax = 145.5199
				text = "EY1"
			intervals [419]:
				xmin = 145.5199
				xmax = 145.6199
				text = "V"
			intervals [420]:
				xmin = 145.6199
				xmax = 145.6499
				text = "ER0"
			intervals [421]:
				xmin = 145.6499
				xmax = 145.7699
				text = "IH0"
			intervals [422]:
				xmin = 145.7699
				xmax = 145.7999
				text = "T"
			intervals [423]:
				xmin = 145.7999
				xmax = 145.8999
				text = "T"
			intervals [424]:
				xmin = 145.8999
				xmax = 145.9599
				text = "IY1"
			intervals [425]:
				xmin = 145.9599
				xmax = 146.0499
				text = "V"
			intervals [426]:
				xmin = 146.0499
				xmax = 146.1699
				text = "IY1"
			intervals [427]:
				xmin = 146.1699
				xmax = 146.2599
				text = "P"
			intervals [428]:
				xmin = 146.2599
				xmax = 146.3099
				text = "R"
			intervals [429]:
				xmin = 146.3099
				xmax = 146.4399
				text = "OW1"
			intervals [430]:
				xmin = 146.4399
				xmax = 146.5099
				text = "G"
			intervals [431]:
				xmin = 146.5099
				xmax = 146.5599
				text = "R"
			intervals [432]:
				xmin = 146.5599
				xmax = 146.6999
				text = "AE2"
			intervals [433]:
				xmin = 146.6999
				xmax = 146.8599
				text = "M"
			intervals [434]:
				xmin = 146.8599
				xmax = 168.1653
				text = ""
			intervals [435]:
				xmin = 168.1653
				xmax = 168.2953
				text = "sil"
			intervals [436]:
				xmin = 168.2953
				xmax = 168.3253
				text = "HH"
			intervals [437]:
				xmin = 168.3253
				xmax = 168.5253
				text = "M"
			intervals [438]:
				xmin = 168.5253
				xmax = 168.6553
				text = "sp"
			intervals [439]:
				xmin = 168.6553
				xmax = 180.8508
				text = ""
			intervals [440]:
				xmin = 180.8508
				xmax = 180.9108
				text = "W"
			intervals [441]:
				xmin = 180.9108
				xmax = 180.9408
				text = "AH1"
			intervals [442]:
				xmin = 180.9408
				xmax = 180.9708
				text = "T"
			intervals [443]:
				xmin = 180.9708
				xmax = 181.2008
				text = "sp"
			intervals [444]:
				xmin = 181.2008
				xmax = 181.2808
				text = "N"
			intervals [445]:
				xmin = 181.2808
				xmax = 181.3708
				text = "AY1"
			intervals [446]:
				xmin = 181.3708
				xmax = 181.4208
				text = "T"
			intervals [447]:
				xmin = 181.4208
				xmax = 181.4608
				text = "D"
			intervals [448]:
				xmin = 181.4608
				xmax = 181.5408
				text = "AH1"
			intervals [449]:
				xmin = 181.5408
				xmax = 181.5908
				text = "Z"
			intervals [450]:
				xmin = 181.5908
				xmax = 181.6208
				text = "IH1"
			intervals [451]:
				xmin = 181.6208
				xmax = 181.7108
				text = "T"
			intervals [452]:
				xmin = 181.7108
				xmax = 181.7608
				text = "K"
			intervals [453]:
				xmin = 181.7608
				xmax = 181.8108
				text = "AH1"
			intervals [454]:
				xmin = 181.8108
				xmax = 181.8808
				text = "M"
			intervals [455]:
				xmin = 181.8808
				xmax = 182.0908
				text = "AO1"
			intervals [456]:
				xmin = 182.0908
				xmax = 182.2608
				text = "N"
			intervals [457]:
				xmin = 182.2608
				xmax = 186.8448
				text = "sp"
			intervals [458]:
				xmin = 186.8448
				xmax = 186.9548
				text = "T"
			intervals [459]:
				xmin = 186.9548
				xmax = 187.1048
				text = "AA1"
			intervals [460]:
				xmin = 187.1048
				xmax = 187.2048
				text = "R"
			intervals [461]:
				xmin = 187.2048
				xmax = 187.3048
				text = "Z"
			intervals [462]:
				xmin = 187.3048
				xmax = 187.3348
				text = "AH0"
			intervals [463]:
				xmin = 187.3348
				xmax = 187.4048
				text = "N"
			intervals [464]:
				xmin = 187.4048
				xmax = 187.4848
				text = "sp"
			intervals [465]:
				xmin = 187.4848
				xmax = 188.6926
				text = ""
			intervals [466]:
				xmin = 188.6926
				xmax = 191.4226
				text = "spn"
			intervals [467]:
				xmin = 191.4226
				xmax = 196.6977
				text = ""
			intervals [468]:
				xmin = 196.6977
				xmax = 196.7477
				text = "sil"
			intervals [469]:
				xmin = 196.7477
				xmax = 196.9077
				text = "L"
			intervals [470]:
				xmin = 196.9077
				xmax = 197.1177
				text = "AO1"
			intervals [471]:
				xmin = 197.1177
				xmax = 197.1477
				text = "S"
			intervals [472]:
				xmin = 197.1477
				xmax = 197.1977
				text = "T"
			intervals [473]:
				xmin = 197.1977
				xmax = 197.2277
				text = "IH0"
			intervals [474]:
				xmin = 197.2277
				xmax = 197.2577
				text = "N"
			intervals [475]:
				xmin = 197.2577
				xmax = 197.3277
				text = "S"
			intervals [476]:
				xmin = 197.3277
				xmax = 197.4977
				text = "P"
			intervals [477]:
				xmin = 197.4977
				xmax = 197.6777
				text = "EY1"
			intervals [478]:
				xmin = 197.6777
				xmax = 197.9377
				text = "S"
			intervals [479]:
				xmin = 197.9377
				xmax = 197.9677
				text = "sp"
			intervals [480]:
				xmin = 197.9677
				xmax = 198.0177
				text = "ER0"
			intervals [481]:
				xmin = 198.0177
				xmax = 198.6036
				text = ""
			intervals [482]:
				xmin = 198.6036
				xmax = 198.7036
				text = "S"
			intervals [483]:
				xmin = 198.7036
				xmax = 198.7536
				text = "T"
			intervals [484]:
				xmin = 198.7536
				xmax = 198.8536
				text = "AA1"
			intervals [485]:
				xmin = 198.8536
				xmax = 198.9136
				text = "R"
			intervals [486]:
				xmin = 198.9136
				xmax = 198.9936
				text = "T"
			intervals [487]:
				xmin = 198.9936
				xmax = 199.0336
				text = "R"
			intervals [488]:
				xmin = 199.0336
				xmax = 199.0836
				text = "EH1"
			intervals [489]:
				xmin = 199.0836
				xmax = 199.2736
				text = "K"
			intervals [490]:
				xmin = 199.2736
				xmax = 199.4429
				text = ""
			intervals [491]:
				xmin = 199.4429
				xmax = 200.2129
				text = "spn"
			intervals [492]:
				xmin = 200.2129
				xmax = 200.688
				text = ""
			intervals [493]:
				xmin = 200.688
				xmax = 200.878
				text = "HH"
			intervals [494]:
				xmin = 200.878
				xmax = 200.988
				text = "M"
			intervals [495]:
				xmin = 200.988
				xmax = 201.1496
				text = ""
			intervals [496]:
				xmin = 201.1496
				xmax = 201.1896
				text = "sil"
			intervals [497]:
				xmin = 201.1896
				xmax = 201.3496
				text = "M"
			intervals [498]:
				xmin = 201.3496
				xmax = 201.4096
				text = "sp"
			intervals [499]:
				xmin = 201.4096
				xmax = 201.4996
				text = "K"
			intervals [500]:
				xmin = 201.4996
				xmax = 201.6996
				text = "EY1"
			intervals [501]:
				xmin = 201.6996
				xmax = 201.7296
				text = "sp"
			intervals [502]:
				xmin = 201.7296
				xmax = 201.8596
				text = "AH1"
			intervals [503]:
				xmin = 201.8596
				xmax = 202.0496
				text = "M"
			intervals [504]:
				xmin = 202.0496
				xmax = 202.346
				text = "sp"
			intervals [505]:
				xmin = 202.346
				xmax = 202.406
				text = "K"
			intervals [506]:
				xmin = 202.406
				xmax = 202.436
				text = "AH0"
			intervals [507]:
				xmin = 202.436
				xmax = 202.486
				text = "N"
			intervals [508]:
				xmin = 202.486
				xmax = 202.546
				text = "Y"
			intervals [509]:
				xmin = 202.546
				xmax = 202.576
				text = "UW1"
			intervals [510]:
				xmin = 202.576
				xmax = 202.616
				text = "G"
			intervals [511]:
				xmin = 202.616
				xmax = 202.646
				text = "IH1"
			intervals [512]:
				xmin = 202.646
				xmax = 202.706
				text = "V"
			intervals [513]:
				xmin = 202.706
				xmax = 202.746
				text = "M"
			intervals [514]:
				xmin = 202.746
				xmax = 203.156
				text = "IY1"
			intervals [515]:
				xmin = 203.156
				xmax = 203.226
				text = "AH0"
			intervals [516]:
				xmin = 203.226
				xmax = 203.5739
				text = "sp"
			intervals [517]:
				xmin = 203.5739
				xmax = 203.6439
				text = "AH0"
			intervals [518]:
				xmin = 203.6439
				xmax = 203.7239
				text = "N"
			intervals [519]:
				xmin = 203.7239
				xmax = 203.8139
				text = "EH1"
			intervals [520]:
				xmin = 203.8139
				xmax = 203.9239
				text = "P"
			intervals [521]:
				xmin = 203.9239
				xmax = 203.9939
				text = "IH0"
			intervals [522]:
				xmin = 203.9939
				xmax = 204.1239
				text = "S"
			intervals [523]:
				xmin = 204.1239
				xmax = 204.3439
				text = "OW2"
			intervals [524]:
				xmin = 204.3439
				xmax = 204.5139
				text = "D"
			intervals [525]:
				xmin = 204.5139
				xmax = 205.062
				text = "sp"
			intervals [526]:
				xmin = 205.062
				xmax = 205.092
				text = "AA1"
			intervals [527]:
				xmin = 205.092
				xmax = 205.152
				text = "N"
			intervals [528]:
				xmin = 205.152
				xmax = 205.222
				text = "sp"
			intervals [529]:
				xmin = 205.222
				xmax = 205.272
				text = "HH"
			intervals [530]:
				xmin = 205.272
				xmax = 205.332
				text = "W"
			intervals [531]:
				xmin = 205.332
				xmax = 205.392
				text = "AH1"
			intervals [532]:
				xmin = 205.392
				xmax = 205.462
				text = "T"
			intervals [533]:
				xmin = 205.462
				xmax = 205.582
				text = "HH"
			intervals [534]:
				xmin = 205.582
				xmax = 205.722
				text = "AE1"
			intervals [535]:
				xmin = 205.722
				xmax = 205.802
				text = "P"
			intervals [536]:
				xmin = 205.802
				xmax = 205.952
				text = "AH0"
			intervals [537]:
				xmin = 205.952
				xmax = 206.052
				text = "N"
			intervals [538]:
				xmin = 206.052
				xmax = 206.142
				text = "D"
			intervals [539]:
				xmin = 206.142
				xmax = 206.182
				text = "IH1"
			intervals [540]:
				xmin = 206.182
				xmax = 206.552
				text = "N"
			intervals [541]:
				xmin = 206.552
				xmax = 206.622
				text = "sp"
			intervals [542]:
				xmin = 206.622
				xmax = 206.712
				text = "IH1"
			intervals [543]:
				xmin = 206.712
				xmax = 206.812
				text = "N"
			intervals [544]:
				xmin = 206.812
				xmax = 206.852
				text = "DH"
			intervals [545]:
				xmin = 206.852
				xmax = 206.992
				text = "IY0"
			intervals [546]:
				xmin = 206.992
				xmax = 207.032
				text = "AH1"
			intervals [547]:
				xmin = 207.032
				xmax = 207.132
				text = "V"
			intervals [548]:
				xmin = 207.132
				xmax = 207.172
				text = "ER0"
			intervals [549]:
				xmin = 207.172
				xmax = 207.262
				text = "JH"
			intervals [550]:
				xmin = 207.262
				xmax = 207.302
				text = "IH1"
			intervals [551]:
				xmin = 207.302
				xmax = 207.402
				text = "N"
			intervals [552]:
				xmin = 207.402
				xmax = 207.452
				text = "Y"
			intervals [553]:
				xmin = 207.452
				xmax = 207.482
				text = "AH0"
			intervals [554]:
				xmin = 207.482
				xmax = 207.572
				text = "N"
			intervals [555]:
				xmin = 207.572
				xmax = 207.732
				text = "Z"
			intervals [556]:
				xmin = 207.732
				xmax = 220.1005
				text = "sp"
			intervals [557]:
				xmin = 220.1005
				xmax = 220.2605
				text = "M"
			intervals [558]:
				xmin = 220.2605
				xmax = 220.3105
				text = "HH"
			intervals [559]:
				xmin = 220.3105
				xmax = 220.4205
				text = "M"
			intervals [560]:
				xmin = 220.4205
				xmax = 220.7325
				text = "sp"
			intervals [561]:
				xmin = 220.7325
				xmax = 220.7625
				text = "W"
			intervals [562]:
				xmin = 220.7625
				xmax = 220.9025
				text = "EH1"
			intervals [563]:
				xmin = 220.9025
				xmax = 220.9325
				text = "L"
			intervals [564]:
				xmin = 220.9325
				xmax = 220.9625
				text = "L"
			intervals [565]:
				xmin = 220.9625
				xmax = 220.9925
				text = "EH1"
			intervals [566]:
				xmin = 220.9925
				xmax = 221.0225
				text = "T"
			intervals [567]:
				xmin = 221.0225
				xmax = 221.0525
				text = "Z"
			intervals [568]:
				xmin = 221.0525
				xmax = 221.0925
				text = "S"
			intervals [569]:
				xmin = 221.0925
				xmax = 221.1725
				text = "IY1"
			intervals [570]:
				xmin = 221.1725
				xmax = 221.2425
				text = "F"
			intervals [571]:
				xmin = 221.2425
				xmax = 221.3325
				text = "ER0"
			intervals [572]:
				xmin = 221.3325
				xmax = 221.4025
				text = "M"
			intervals [573]:
				xmin = 221.4025
				xmax = 221.4325
				text = "DH"
			intervals [574]:
				xmin = 221.4325
				xmax = 221.6825
				text = "IY0"
			intervals [575]:
				xmin = 221.6825
				xmax = 221.9825
				text = "spn"
			intervals [576]:
				xmin = 221.9825
				xmax = 222.0225
				text = "F"
			intervals [577]:
				xmin = 222.0225
				xmax = 222.0525
				text = "R"
			intervals [578]:
				xmin = 222.0525
				xmax = 222.0925
				text = "AH1"
			intervals [579]:
				xmin = 222.0925
				xmax = 222.3425
				text = "M"
			intervals [580]:
				xmin = 222.3425
				xmax = 222.4025
				text = "sp"
			intervals [581]:
				xmin = 222.4025
				xmax = 222.5025
				text = "W"
			intervals [582]:
				xmin = 222.5025
				xmax = 222.5325
				text = "AH1"
			intervals [583]:
				xmin = 222.5325
				xmax = 222.5725
				text = "N"
			intervals [584]:
				xmin = 222.5725
				xmax = 222.6225
				text = "AH0"
			intervals [585]:
				xmin = 222.6225
				xmax = 222.6625
				text = "V"
			intervals [586]:
				xmin = 222.6625
				xmax = 222.6925
				text = "DH"
			intervals [587]:
				xmin = 222.6925
				xmax = 222.7225
				text = "AH0"
			intervals [588]:
				xmin = 222.7225
				xmax = 222.8025
				text = "M"
			intervals [589]:
				xmin = 222.8025
				xmax = 222.9025
				text = "UW1"
			intervals [590]:
				xmin = 222.9025
				xmax = 222.9925
				text = "V"
			intervals [591]:
				xmin = 222.9925
				xmax = 223.0325
				text = "IY0"
			intervals [592]:
				xmin = 223.0325
				xmax = 223.1025
				text = "Z"
			intervals [593]:
				xmin = 223.1025
				xmax = 223.1325
				text = "sp"
			intervals [594]:
				xmin = 223.1325
				xmax = 223.1625
				text = "DH"
			intervals [595]:
				xmin = 223.1625
				xmax = 223.1925
				text = "AH0"
			intervals [596]:
				xmin = 223.1925
				xmax = 223.2225
				text = "T"
			intervals [597]:
				xmin = 223.2225
				xmax = 223.2725
				text = "sp"
			intervals [598]:
				xmin = 223.2725
				xmax = 223.4125
				text = "Y"
			intervals [599]:
				xmin = 223.4125
				xmax = 223.4425
				text = "UW1"
			intervals [600]:
				xmin = 223.4425
				xmax = 223.4825
				text = "HH"
			intervals [601]:
				xmin = 223.4825
				xmax = 223.5125
				text = "AE1"
			intervals [602]:
				xmin = 223.5125
				xmax = 223.6225
				text = "V"
			intervals [603]:
				xmin = 223.6225
				xmax = 223.7125
				text = "S"
			intervals [604]:
				xmin = 223.7125
				xmax = 223.9025
				text = "IY1"
			intervals [605]:
				xmin = 223.9025
				xmax = 224.2225
				text = "N"
			intervals [606]:
				xmin = 224.2225
				xmax = 224.8112
				text = "sp"
			intervals [607]:
				xmin = 224.8112
				xmax = 224.8512
				text = "K"
			intervals [608]:
				xmin = 224.8512
				xmax = 224.8912
				text = "AH0"
			intervals [609]:
				xmin = 224.8912
				xmax = 224.9412
				text = "N"
			intervals [610]:
				xmin = 224.9412
				xmax = 224.9712
				text = "Y"
			intervals [611]:
				xmin = 224.9712
				xmax = 225.0012
				text = "UW1"
			intervals [612]:
				xmin = 225.0012
				xmax = 225.0412
				text = "G"
			intervals [613]:
				xmin = 225.0412
				xmax = 225.0912
				text = "IH1"
			intervals [614]:
				xmin = 225.0912
				xmax = 225.1212
				text = "V"
			intervals [615]:
				xmin = 225.1212
				xmax = 225.1812
				text = "M"
			intervals [616]:
				xmin = 225.1812
				xmax = 225.2412
				text = "IY1"
			intervals [617]:
				xmin = 225.2412
				xmax = 225.3312
				text = "S"
			intervals [618]:
				xmin = 225.3312
				xmax = 225.3712
				text = "AH1"
			intervals [619]:
				xmin = 225.3712
				xmax = 225.4512
				text = "M"
			intervals [620]:
				xmin = 225.4512
				xmax = 225.4812
				text = "TH"
			intervals [621]:
				xmin = 225.4812
				xmax = 225.5112
				text = "IH0"
			intervals [622]:
				xmin = 225.5112
				xmax = 225.6512
				text = "NG"
			intervals [623]:
				xmin = 225.6512
				xmax = 225.7212
				text = "sp"
			intervals [624]:
				xmin = 225.7212
				xmax = 225.7612
				text = "S"
			intervals [625]:
				xmin = 225.7612
				xmax = 225.7912
				text = "AH1"
			intervals [626]:
				xmin = 225.7912
				xmax = 225.8612
				text = "M"
			intervals [627]:
				xmin = 225.8612
				xmax = 225.9312
				text = "T"
			intervals [628]:
				xmin = 225.9312
				xmax = 225.9712
				text = "AY1"
			intervals [629]:
				xmin = 225.9712
				xmax = 226.0412
				text = "P"
			intervals [630]:
				xmin = 226.0412
				xmax = 226.0712
				text = "AH0"
			intervals [631]:
				xmin = 226.0712
				xmax = 226.1312
				text = "N"
			intervals [632]:
				xmin = 226.1312
				xmax = 226.2512
				text = "AY0"
			intervals [633]:
				xmin = 226.2512
				xmax = 226.3012
				text = "D"
			intervals [634]:
				xmin = 226.3012
				xmax = 226.4012
				text = "IY1"
			intervals [635]:
				xmin = 226.4012
				xmax = 226.4312
				text = "AH0"
			intervals [636]:
				xmin = 226.4312
				xmax = 226.4612
				text = "AH0"
			intervals [637]:
				xmin = 226.4612
				xmax = 226.4912
				text = "V"
			intervals [638]:
				xmin = 226.4912
				xmax = 226.5412
				text = "W"
			intervals [639]:
				xmin = 226.5412
				xmax = 226.5712
				text = "AH1"
			intervals [640]:
				xmin = 226.5712
				xmax = 226.6012
				text = "T"
			intervals [641]:
				xmin = 226.6012
				xmax = 226.7112
				text = "HH"
			intervals [642]:
				xmin = 226.7112
				xmax = 226.7912
				text = "AE1"
			intervals [643]:
				xmin = 226.7912
				xmax = 226.8712
				text = "P"
			intervals [644]:
				xmin = 226.8712
				xmax = 226.9012
				text = "AH0"
			intervals [645]:
				xmin = 226.9012
				xmax = 226.9312
				text = "N"
			intervals [646]:
				xmin = 226.9312
				xmax = 226.9612
				text = "D"
			intervals [647]:
				xmin = 226.9612
				xmax = 226.9912
				text = "AO1"
			intervals [648]:
				xmin = 226.9912
				xmax = 227.0412
				text = "N"
			intervals [649]:
				xmin = 227.0412
				xmax = 227.0712
				text = "DH"
			intervals [650]:
				xmin = 227.0712
				xmax = 227.1012
				text = "AH0"
			intervals [651]:
				xmin = 227.1012
				xmax = 227.1712
				text = "V"
			intervals [652]:
				xmin = 227.1712
				xmax = 227.2012
				text = "ER0"
			intervals [653]:
				xmin = 227.2012
				xmax = 227.3012
				text = "JH"
			intervals [654]:
				xmin = 227.3012
				xmax = 227.3412
				text = "IH1"
			intervals [655]:
				xmin = 227.3412
				xmax = 227.4212
				text = "N"
			intervals [656]:
				xmin = 227.4212
				xmax = 227.4612
				text = "Y"
			intervals [657]:
				xmin = 227.4612
				xmax = 227.4912
				text = "AH0"
			intervals [658]:
				xmin = 227.4912
				xmax = 227.5412
				text = "N"
			intervals [659]:
				xmin = 227.5412
				xmax = 245.1593
				text = "sp"
			intervals [660]:
				xmin = 245.1593
				xmax = 245.2593
				text = "M"
			intervals [661]:
				xmin = 245.2593
				xmax = 245.4193
				text = "HH"
			intervals [662]:
				xmin = 245.4193
				xmax = 245.4993
				text = "M"
			intervals [663]:
				xmin = 245.4993
				xmax = 278.4277
				text = "sp"
			intervals [664]:
				xmin = 278.4277
				xmax = 278.6077
				text = "M"
			intervals [665]:
				xmin = 278.6077
				xmax = 278.6477
				text = "HH"
			intervals [666]:
				xmin = 278.6477
				xmax = 278.7877
				text = "M"
			intervals [667]:
				xmin = 278.7877
				xmax = 302.5662
				text = ""
			intervals [668]:
				xmin = 302.5662
				xmax = 302.6262
				text = "sil"
			intervals [669]:
				xmin = 302.6262
				xmax = 302.7362
				text = "M"
			intervals [670]:
				xmin = 302.7362
				xmax = 302.8462
				text = "HH"
			intervals [671]:
				xmin = 302.8462
				xmax = 302.8962
				text = "M"
			intervals [672]:
				xmin = 302.8962
				xmax = 302.9862
				text = "sp"
			intervals [673]:
				xmin = 302.9862
				xmax = 315.205
				text = ""
			intervals [674]:
				xmin = 315.205
				xmax = 315.355
				text = "M"
			intervals [675]:
				xmin = 315.355
				xmax = 315.445
				text = "HH"
			intervals [676]:
				xmin = 315.445
				xmax = 315.545
				text = "M"
			intervals [677]:
				xmin = 315.545
				xmax = 339.247
				text = ""
			intervals [678]:
				xmin = 339.247
				xmax = 339.567
				text = "M"
			intervals [679]:
				xmin = 339.567
				xmax = 339.607
				text = "HH"
			intervals [680]:
				xmin = 339.607
				xmax = 339.787
				text = "M"
			intervals [681]:
				xmin = 339.787
				xmax = 342.8129
				text = ""
			intervals [682]:
				xmin = 342.8129
				xmax = 342.8629
				text = "sil"
			intervals [683]:
				xmin = 342.8629
				xmax = 343.1929
				text = "M"
			intervals [684]:
				xmin = 343.1929
				xmax = 343.2229
				text = "HH"
			intervals [685]:
				xmin = 343.2229
				xmax = 343.3429
				text = "M"
			intervals [686]:
				xmin = 343.3429
				xmax = 343.8801
				text = "sp"
			intervals [687]:
				xmin = 343.8801
				xmax = 344.0901
				text = "AH1"
			intervals [688]:
				xmin = 344.0901
				xmax = 344.3201
				text = "M"
			intervals [689]:
				xmin = 344.3201
				xmax = 344.3901
				text = "sp"
			intervals [690]:
				xmin = 344.3901
				xmax = 344.8201
				text = "spn"
			intervals [691]:
				xmin = 344.8201
				xmax = 344.8701
				text = "Y"
			intervals [692]:
				xmin = 344.8701
				xmax = 344.9101
				text = "UW1"
			intervals [693]:
				xmin = 344.9101
				xmax = 344.9601
				text = "M"
			intervals [694]:
				xmin = 344.9601
				xmax = 345.0001
				text = "EH1"
			intervals [695]:
				xmin = 345.0001
				xmax = 345.0701
				text = "N"
			intervals [696]:
				xmin = 345.0701
				xmax = 345.1001
				text = "SH"
			intervals [697]:
				xmin = 345.1001
				xmax = 345.1301
				text = "AH0"
			intervals [698]:
				xmin = 345.1301
				xmax = 345.1601
				text = "N"
			intervals [699]:
				xmin = 345.1601
				xmax = 345.2101
				text = "D"
			intervals [700]:
				xmin = 345.2101
				xmax = 345.2501
				text = "S"
			intervals [701]:
				xmin = 345.2501
				xmax = 345.2801
				text = "AH1"
			intervals [702]:
				xmin = 345.2801
				xmax = 345.3201
				text = "M"
			intervals [703]:
				xmin = 345.3201
				xmax = 345.3601
				text = "TH"
			intervals [704]:
				xmin = 345.3601
				xmax = 345.3901
				text = "IH0"
			intervals [705]:
				xmin = 345.3901
				xmax = 345.5201
				text = "NG"
			intervals [706]:
				xmin = 345.5201
				xmax = 345.6301
				text = "ER1"
			intervals [707]:
				xmin = 345.6301
				xmax = 345.7201
				text = "L"
			intervals [708]:
				xmin = 345.7201
				xmax = 345.7601
				text = "IY0"
			intervals [709]:
				xmin = 345.7601
				xmax = 345.8101
				text = "ER0"
			intervals [710]:
				xmin = 345.8101
				xmax = 345.8801
				text = "AH0"
			intervals [711]:
				xmin = 345.8801
				xmax = 345.9201
				text = "B"
			intervals [712]:
				xmin = 345.9201
				xmax = 346.0401
				text = "AW1"
			intervals [713]:
				xmin = 346.0401
				xmax = 346.1401
				text = "T"
			intervals [714]:
				xmin = 346.1401
				xmax = 346.2101
				text = "B"
			intervals [715]:
				xmin = 346.2101
				xmax = 346.4001
				text = "EY1"
			intervals [716]:
				xmin = 346.4001
				xmax = 346.5301
				text = "S"
			intervals [717]:
				xmin = 346.5301
				xmax = 346.5801
				text = "B"
			intervals [718]:
				xmin = 346.5801
				xmax = 346.6801
				text = "AO1"
			intervals [719]:
				xmin = 346.6801
				xmax = 346.8801
				text = "L"
			intervals [720]:
				xmin = 346.8801
				xmax = 347.6519
				text = ""
			intervals [721]:
				xmin = 347.6519
				xmax = 347.7219
				text = "sil"
			intervals [722]:
				xmin = 347.7219
				xmax = 347.8019
				text = "K"
			intervals [723]:
				xmin = 347.8019
				xmax = 347.8319
				text = "AH0"
			intervals [724]:
				xmin = 347.8319
				xmax = 347.8719
				text = "N"
			intervals [725]:
				xmin = 347.8719
				xmax = 347.9219
				text = "Y"
			intervals [726]:
				xmin = 347.9219
				xmax = 347.9519
				text = "UW1"
			intervals [727]:
				xmin = 347.9519
				xmax = 348.0519
				text = "T"
			intervals [728]:
				xmin = 348.0519
				xmax = 348.1119
				text = "EH1"
			intervals [729]:
				xmin = 348.1119
				xmax = 348.1519
				text = "L"
			intervals [730]:
				xmin = 348.1519
				xmax = 348.2219
				text = "M"
			intervals [731]:
				xmin = 348.2219
				xmax = 348.2519
				text = "IY1"
			intervals [732]:
				xmin = 348.2519
				xmax = 348.3519
				text = "W"
			intervals [733]:
				xmin = 348.3519
				xmax = 348.4019
				text = "AH1"
			intervals [734]:
				xmin = 348.4019
				xmax = 348.4519
				text = "N"
			intervals [735]:
				xmin = 348.4519
				xmax = 348.5019
				text = "AH0"
			intervals [736]:
				xmin = 348.5019
				xmax = 348.5419
				text = "V"
			intervals [737]:
				xmin = 348.5419
				xmax = 348.6219
				text = "sp"
			intervals [738]:
				xmin = 348.6219
				xmax = 348.6819
				text = "DH"
			intervals [739]:
				xmin = 348.6819
				xmax = 348.8319
				text = "IY0"
			intervals [740]:
				xmin = 348.8319
				xmax = 348.9119
				text = "AH1"
			intervals [741]:
				xmin = 348.9119
				xmax = 349.0219
				text = "M"
			intervals [742]:
				xmin = 349.0219
				xmax = 349.1619
				text = "sp"
			intervals [743]:
				xmin = 349.1619
				xmax = 349.3025
				text = ""
			intervals [744]:
				xmin = 349.3025
				xmax = 349.4025
				text = "DH"
			intervals [745]:
				xmin = 349.4025
				xmax = 349.4925
				text = "IH1"
			intervals [746]:
				xmin = 349.4925
				xmax = 349.6325
				text = "S"
			intervals [747]:
				xmin = 349.6325
				xmax = 349.6825
				text = "S"
			intervals [748]:
				xmin = 349.6825
				xmax = 349.8825
				text = "IY1"
			intervals [749]:
				xmin = 349.8825
				xmax = 349.9825
				text = "Z"
			intervals [750]:
				xmin = 349.9825
				xmax = 350.0625
				text = "AH0"
			intervals [751]:
				xmin = 350.0625
				xmax = 350.4025
				text = "N"
			intervals [752]:
				xmin = 350.4025
				xmax = 350.5242
				text = ""
			intervals [753]:
				xmin = 350.5242
				xmax = 350.5642
				text = "sil"
			intervals [754]:
				xmin = 350.5642
				xmax = 350.6142
				text = "W"
			intervals [755]:
				xmin = 350.6142
				xmax = 350.6442
				text = "AH1"
			intervals [756]:
				xmin = 350.6442
				xmax = 350.6742
				text = "N"
			intervals [757]:
				xmin = 350.6742
				xmax = 350.7142
				text = "AH0"
			intervals [758]:
				xmin = 350.7142
				xmax = 350.7442
				text = "V"
			intervals [759]:
				xmin = 350.7442
				xmax = 350.7742
				text = "DH"
			intervals [760]:
				xmin = 350.7742
				xmax = 350.8142
				text = "AH0"
			intervals [761]:
				xmin = 350.8142
				xmax = 350.8942
				text = "B"
			intervals [762]:
				xmin = 350.8942
				xmax = 351.0242
				text = "EH1"
			intervals [763]:
				xmin = 351.0242
				xmax = 351.1042
				text = "S"
			intervals [764]:
				xmin = 351.1042
				xmax = 351.1342
				text = "T"
			intervals [765]:
				xmin = 351.1342
				xmax = 351.2242
				text = "G"
			intervals [766]:
				xmin = 351.2242
				xmax = 351.2542
				text = "EY1"
			intervals [767]:
				xmin = 351.2542
				xmax = 351.3942
				text = "M"
			intervals [768]:
				xmin = 351.3942
				xmax = 351.4242
				text = "Z"
			intervals [769]:
				xmin = 351.4242
				xmax = 351.4642
				text = "sp"
			intervals [770]:
				xmin = 351.4642
				xmax = 351.5042
				text = "DH"
			intervals [771]:
				xmin = 351.5042
				xmax = 351.5342
				text = "AH0"
			intervals [772]:
				xmin = 351.5342
				xmax = 351.6042
				text = "T"
			intervals [773]:
				xmin = 351.6042
				xmax = 351.6942
				text = "Y"
			intervals [774]:
				xmin = 351.6942
				xmax = 351.7542
				text = "UW1"
			intervals [775]:
				xmin = 351.7542
				xmax = 351.8242
				text = "V"
			intervals [776]:
				xmin = 351.8242
				xmax = 351.9242
				text = "S"
			intervals [777]:
				xmin = 351.9242
				xmax = 351.9742
				text = "IY1"
			intervals [778]:
				xmin = 351.9742
				xmax = 352.1642
				text = "N"
			intervals [779]:
				xmin = 352.1642
				xmax = 353.7405
				text = "sp"
			intervals [780]:
				xmin = 353.7405
				xmax = 353.8205
				text = "AO1"
			intervals [781]:
				xmin = 353.8205
				xmax = 353.9105
				text = "N"
			intervals [782]:
				xmin = 353.9105
				xmax = 353.9505
				text = "sp"
			intervals [783]:
				xmin = 353.9505
				xmax = 354.0505
				text = "T"
			intervals [784]:
				xmin = 354.0505
				xmax = 354.1105
				text = "IY1"
			intervals [785]:
				xmin = 354.1105
				xmax = 354.2205
				text = "V"
			intervals [786]:
				xmin = 354.2205
				xmax = 354.4105
				text = "IY1"
			intervals [787]:
				xmin = 354.4105
				xmax = 354.7105
				text = "sp"
			intervals [788]:
				xmin = 354.7105
				xmax = 355.9705
				text = "spn"
			intervals [789]:
				xmin = 355.9705
				xmax = 365.1195
				text = "sp"
			intervals [790]:
				xmin = 365.1195
				xmax = 365.1495
				text = "M"
			intervals [791]:
				xmin = 365.1495
				xmax = 365.1795
				text = "HH"
			intervals [792]:
				xmin = 365.1795
				xmax = 365.6395
				text = "M"
			intervals [793]:
				xmin = 365.6395
				xmax = 371.5912
				text = ""
			intervals [794]:
				xmin = 371.5912
				xmax = 371.6812
				text = "sil"
			intervals [795]:
				xmin = 371.6812
				xmax = 371.8812
				text = "M"
			intervals [796]:
				xmin = 371.8812
				xmax = 371.9312
				text = "HH"
			intervals [797]:
				xmin = 371.9312
				xmax = 372.0912
				text = "M"
			intervals [798]:
				xmin = 372.0912
				xmax = 375.2818
				text = "sp"
			intervals [799]:
				xmin = 375.2818
				xmax = 375.3218
				text = "M"
			intervals [800]:
				xmin = 375.3218
				xmax = 375.3518
				text = "HH"
			intervals [801]:
				xmin = 375.3518
				xmax = 375.3818
				text = "M"
			intervals [802]:
				xmin = 375.3818
				xmax = 375.8018
				text = ""
			intervals [803]:
				xmin = 375.8018
				xmax = 375.9118
				text = "sil"
			intervals [804]:
				xmin = 375.9118
				xmax = 375.9418
				text = "Y"
			intervals [805]:
				xmin = 375.9418
				xmax = 376.0718
				text = "AE1"
			intervals [806]:
				xmin = 376.0718
				xmax = 376.1018
				text = "M"
			intervals [807]:
				xmin = 376.1018
				xmax = 376.1518
				text = "HH"
			intervals [808]:
				xmin = 376.1518
				xmax = 376.3418
				text = "M"
			intervals [809]:
				xmin = 376.3418
				xmax = 376.8346
				text = "sp"
			intervals [810]:
				xmin = 376.8346
				xmax = 377.1646
				text = "spn"
			intervals [811]:
				xmin = 377.1646
				xmax = 380.3097
				text = ""
			intervals [812]:
				xmin = 380.3097
				xmax = 380.3797
				text = "sil"
			intervals [813]:
				xmin = 380.3797
				xmax = 380.4097
				text = "M"
			intervals [814]:
				xmin = 380.4097
				xmax = 380.4597
				text = "HH"
			intervals [815]:
				xmin = 380.4597
				xmax = 380.8697
				text = "M"
			intervals [816]:
				xmin = 380.8697
				xmax = 381.4475
				text = ""
			intervals [817]:
				xmin = 381.4475
				xmax = 381.4975
				text = "sil"
			intervals [818]:
				xmin = 381.4975
				xmax = 381.5675
				text = "R"
			intervals [819]:
				xmin = 381.5675
				xmax = 381.5975
				text = "AY1"
			intervals [820]:
				xmin = 381.5975
				xmax = 381.7775
				text = "T"
			intervals [821]:
				xmin = 381.7775
				xmax = 381.8875
				text = "sp"
			intervals [822]:
				xmin = 381.8875
				xmax = 389.6425
				text = ""
			intervals [823]:
				xmin = 389.6425
				xmax = 389.6725
				text = "M"
			intervals [824]:
				xmin = 389.6725
				xmax = 389.7325
				text = "HH"
			intervals [825]:
				xmin = 389.7325
				xmax = 390.1125
				text = "M"
			intervals [826]:
				xmin = 390.1125
				xmax = 392.4449
				text = ""
			intervals [827]:
				xmin = 392.4449
				xmax = 392.5649
				text = "sil"
			intervals [828]:
				xmin = 392.5649
				xmax = 392.7149
				text = "M"
			intervals [829]:
				xmin = 392.7149
				xmax = 392.7449
				text = "HH"
			intervals [830]:
				xmin = 392.7449
				xmax = 392.9749
				text = "M"
			intervals [831]:
				xmin = 392.9749
				xmax = 393.0149
				text = "sp"
			intervals [832]:
				xmin = 393.0149
				xmax = 401.1028
				text = ""
			intervals [833]:
				xmin = 401.1028
				xmax = 401.3228
				text = "M"
			intervals [834]:
				xmin = 401.3228
				xmax = 401.4028
				text = "HH"
			intervals [835]:
				xmin = 401.4028
				xmax = 401.5528
				text = "M"
			intervals [836]:
				xmin = 401.5528
				xmax = 406.6706
				text = "sp"
			intervals [837]:
				xmin = 406.6706
				xmax = 406.7006
				text = "R"
			intervals [838]:
				xmin = 406.7006
				xmax = 406.8506
				text = "AY1"
			intervals [839]:
				xmin = 406.8506
				xmax = 406.9006
				text = "T"
			intervals [840]:
				xmin = 406.9006
				xmax = 411.8426
				text = "sp"
			intervals [841]:
				xmin = 411.8426
				xmax = 411.9526
				text = "M"
			intervals [842]:
				xmin = 411.9526
				xmax = 412.0026
				text = "HH"
			intervals [843]:
				xmin = 412.0026
				xmax = 412.0826
				text = "M"
			intervals [844]:
				xmin = 412.0826
				xmax = 418.4627
				text = "sp"
			intervals [845]:
				xmin = 418.4627
				xmax = 418.6527
				text = "R"
			intervals [846]:
				xmin = 418.6527
				xmax = 418.6827
				text = "AY1"
			intervals [847]:
				xmin = 418.6827
				xmax = 418.8027
				text = "T"
			intervals [848]:
				xmin = 418.8027
				xmax = 420.2262
				text = "sp"
			intervals [849]:
				xmin = 420.2262
				xmax = 420.2562
				text = "AY1"
			intervals [850]:
				xmin = 420.2562
				xmax = 420.3462
				text = "V"
			intervals [851]:
				xmin = 420.3462
				xmax = 420.3762
				text = "sp"
			intervals [852]:
				xmin = 420.3762
				xmax = 420.4462
				text = "HH"
			intervals [853]:
				xmin = 420.4462
				xmax = 420.5962
				text = "AE1"
			intervals [854]:
				xmin = 420.5962
				xmax = 420.6462
				text = "D"
			intervals [855]:
				xmin = 420.6462
				xmax = 420.7162
				text = "AH0"
			intervals [856]:
				xmin = 420.7162
				xmax = 420.7762
				text = "L"
			intervals [857]:
				xmin = 420.7762
				xmax = 420.8362
				text = "AA1"
			intervals [858]:
				xmin = 420.8362
				xmax = 420.8862
				text = "T"
			intervals [859]:
				xmin = 420.8862
				xmax = 420.9162
				text = "AH1"
			intervals [860]:
				xmin = 420.9162
				xmax = 420.9762
				text = "V"
			intervals [861]:
				xmin = 420.9762
				xmax = 421.1462
				text = "sp"
			intervals [862]:
				xmin = 421.1462
				xmax = 421.2606
				text = ""
			intervals [863]:
				xmin = 421.2606
				xmax = 421.3306
				text = "F"
			intervals [864]:
				xmin = 421.3306
				xmax = 421.4206
				text = "AH1"
			intervals [865]:
				xmin = 421.4206
				xmax = 421.5606
				text = "N"
			intervals [866]:
				xmin = 421.5606
				xmax = 421.6006
				text = "sp"
			intervals [867]:
				xmin = 421.6006
				xmax = 421.6506
				text = "P"
			intervals [868]:
				xmin = 421.6506
				xmax = 421.6906
				text = "L"
			intervals [869]:
				xmin = 421.6906
				xmax = 421.7206
				text = "EY1"
			intervals [870]:
				xmin = 421.7206
				xmax = 421.8006
				text = "IH0"
			intervals [871]:
				xmin = 421.8006
				xmax = 421.8606
				text = "N"
			intervals [872]:
				xmin = 421.8606
				xmax = 421.9206
				text = "B"
			intervals [873]:
				xmin = 421.9206
				xmax = 422.0306
				text = "EY1"
			intervals [874]:
				xmin = 422.0306
				xmax = 422.1106
				text = "S"
			intervals [875]:
				xmin = 422.1106
				xmax = 422.1706
				text = "B"
			intervals [876]:
				xmin = 422.1706
				xmax = 422.2006
				text = "AO1"
			intervals [877]:
				xmin = 422.2006
				xmax = 422.3606
				text = "L"
			intervals [878]:
				xmin = 422.3606
				xmax = 422.3906
				text = "sp"
			intervals [879]:
				xmin = 422.3906
				xmax = 422.4306
				text = "T"
			intervals [880]:
				xmin = 422.4306
				xmax = 422.5406
				text = "UW1"
			intervals [881]:
				xmin = 422.5406
				xmax = 422.5706
				text = "sp"
			intervals [882]:
				xmin = 422.5706
				xmax = 422.6006
				text = "B"
			intervals [883]:
				xmin = 422.6006
				xmax = 422.6306
				text = "AH1"
			intervals [884]:
				xmin = 422.6306
				xmax = 422.6606
				text = "T"
			intervals [885]:
				xmin = 422.6606
				xmax = 422.8406
				text = "sp"
			intervals [886]:
				xmin = 422.8406
				xmax = 422.9306
				text = "AY1"
			intervals [887]:
				xmin = 422.9306
				xmax = 423.0006
				text = "HH"
			intervals [888]:
				xmin = 423.0006
				xmax = 423.0306
				text = "AE1"
			intervals [889]:
				xmin = 423.0306
				xmax = 423.0606
				text = "D"
			intervals [890]:
				xmin = 423.0606
				xmax = 423.1006
				text = "AH0"
			intervals [891]:
				xmin = 423.1006
				xmax = 423.2706
				text = "M"
			intervals [892]:
				xmin = 423.2706
				xmax = 423.3706
				text = "IH1"
			intervals [893]:
				xmin = 423.3706
				xmax = 423.4706
				text = "S"
			intervals [894]:
				xmin = 423.4706
				xmax = 423.5406
				text = "HH"
			intervals [895]:
				xmin = 423.5406
				xmax = 423.7306
				text = "AE2"
			intervals [896]:
				xmin = 423.7306
				xmax = 423.7606
				text = "P"
			intervals [897]:
				xmin = 423.7606
				xmax = 423.7906
				text = "DH"
			intervals [898]:
				xmin = 423.7906
				xmax = 423.8206
				text = "EH1"
			intervals [899]:
				xmin = 423.8206
				xmax = 423.8506
				text = "R"
			intervals [900]:
				xmin = 423.8506
				xmax = 423.8806
				text = "AE1"
			intervals [901]:
				xmin = 423.8806
				xmax = 423.9706
				text = "N"
			intervals [902]:
				xmin = 423.9706
				xmax = 424.0206
				text = "D"
			intervals [903]:
				xmin = 424.0206
				xmax = 424.0606
				text = "sp"
			intervals [904]:
				xmin = 424.0606
				xmax = 424.1106
				text = "B"
			intervals [905]:
				xmin = 424.1106
				xmax = 424.1506
				text = "R"
			intervals [906]:
				xmin = 424.1506
				xmax = 424.1906
				text = "OW1"
			intervals [907]:
				xmin = 424.1906
				xmax = 424.2406
				text = "K"
			intervals [908]:
				xmin = 424.2406
				xmax = 424.3206
				text = "sp"
			intervals [909]:
				xmin = 424.3206
				xmax = 424.3606
				text = "M"
			intervals [910]:
				xmin = 424.3606
				xmax = 424.4506
				text = "AY1"
			intervals [911]:
				xmin = 424.4506
				xmax = 424.5206
				text = "HH"
			intervals [912]:
				xmin = 424.5206
				xmax = 424.8106
				text = "AE1"
			intervals [913]:
				xmin = 424.8106
				xmax = 424.8906
				text = "N"
			intervals [914]:
				xmin = 424.8906
				xmax = 424.9906
				text = "D"
			intervals [915]:
				xmin = 424.9906
				xmax = 425.5828
				text = ""
			intervals [916]:
				xmin = 425.5828
				xmax = 425.6228
				text = "sil"
			intervals [917]:
				xmin = 425.6228
				xmax = 426.3428
				text = "spn"
			intervals [918]:
				xmin = 426.3428
				xmax = 427.060
				text = ""
			intervals [919]:
				xmin = 427.060
				xmax = 427.170
				text = "P"
			intervals [920]:
				xmin = 427.170
				xmax = 427.230
				text = "L"
			intervals [921]:
				xmin = 427.230
				xmax = 427.260
				text = "EY1"
			intervals [922]:
				xmin = 427.260
				xmax = 427.290
				text = "EH2"
			intervals [923]:
				xmin = 427.290
				xmax = 427.320
				text = "N"
			intervals [924]:
				xmin = 427.320
				xmax = 427.350
				text = "IY0"
			intervals [925]:
				xmin = 427.350
				xmax = 427.680
				text = "M"
			intervals [926]:
				xmin = 427.680
				xmax = 427.910
				text = "AO1"
			intervals [927]:
				xmin = 427.910
				xmax = 428.030
				text = "R"
			intervals [928]:
				xmin = 428.030
				xmax = 428.2798
				text = "sp"
			intervals [929]:
				xmin = 428.2798
				xmax = 428.3098
				text = "W"
			intervals [930]:
				xmin = 428.3098
				xmax = 428.3398
				text = "IH0"
			intervals [931]:
				xmin = 428.3398
				xmax = 428.3698
				text = "DH"
			intervals [932]:
				xmin = 428.3698
				xmax = 428.5998
				text = "M"
			intervals [933]:
				xmin = 428.5998
				xmax = 428.6298
				text = "AY1"
			intervals [934]:
				xmin = 428.6298
				xmax = 428.6698
				text = "L"
			intervals [935]:
				xmin = 428.6698
				xmax = 428.7698
				text = "EH1"
			intervals [936]:
				xmin = 428.7698
				xmax = 428.8998
				text = "F"
			intervals [937]:
				xmin = 428.8998
				xmax = 428.9298
				text = "T"
			intervals [938]:
				xmin = 428.9298
				xmax = 428.9598
				text = "sp"
			intervals [939]:
				xmin = 428.9598
				xmax = 429.0498
				text = "HH"
			intervals [940]:
				xmin = 429.0498
				xmax = 429.2598
				text = "AE1"
			intervals [941]:
				xmin = 429.2598
				xmax = 429.3598
				text = "N"
			intervals [942]:
				xmin = 429.3598
				xmax = 429.5398
				text = "D"
			intervals [943]:
				xmin = 429.5398
				xmax = 432.4606
				text = "sp"
			intervals [944]:
				xmin = 432.4606
				xmax = 432.5006
				text = "M"
			intervals [945]:
				xmin = 432.5006
				xmax = 432.5406
				text = "HH"
			intervals [946]:
				xmin = 432.5406
				xmax = 433.1906
				text = "M"
			intervals [947]:
				xmin = 433.1906
				xmax = 433.5077
				text = ""
			intervals [948]:
				xmin = 433.5077
				xmax = 433.5577
				text = "sil"
			intervals [949]:
				xmin = 433.5577
				xmax = 433.6077
				text = "JH"
			intervals [950]:
				xmin = 433.6077
				xmax = 433.6677
				text = "AH1"
			intervals [951]:
				xmin = 433.6677
				xmax = 433.7277
				text = "S"
			intervals [952]:
				xmin = 433.7277
				xmax = 433.7577
				text = "S"
			intervals [953]:
				xmin = 433.7577
				xmax = 433.7877
				text = "AH1"
			intervals [954]:
				xmin = 433.7877
				xmax = 433.8577
				text = "M"
			intervals [955]:
				xmin = 433.8577
				xmax = 433.9277
				text = "OW1"
			intervals [956]:
				xmin = 433.9277
				xmax = 433.9877
				text = "L"
			intervals [957]:
				xmin = 433.9877
				xmax = 434.0177
				text = "D"
			intervals [958]:
				xmin = 434.0177
				xmax = 434.1077
				text = "R"
			intervals [959]:
				xmin = 434.1077
				xmax = 434.1877
				text = "AE1"
			intervals [960]:
				xmin = 434.1877
				xmax = 434.2577
				text = "G"
			intervals [961]:
				xmin = 434.2577
				xmax = 434.2877
				text = "AH0"
			intervals [962]:
				xmin = 434.2877
				xmax = 434.3277
				text = "D"
			intervals [963]:
				xmin = 434.3277
				xmax = 434.3977
				text = "IY0"
			intervals [964]:
				xmin = 434.3977
				xmax = 434.4977
				text = "G"
			intervals [965]:
				xmin = 434.4977
				xmax = 434.5577
				text = "L"
			intervals [966]:
				xmin = 434.5577
				xmax = 434.5877
				text = "AH1"
			intervals [967]:
				xmin = 434.5877
				xmax = 434.6277
				text = "V"
			intervals [968]:
				xmin = 434.6277
				xmax = 434.6677
				text = "AY1"
			intervals [969]:
				xmin = 434.6677
				xmax = 434.6977
				text = "HH"
			intervals [970]:
				xmin = 434.6977
				xmax = 434.7277
				text = "AE1"
			intervals [971]:
				xmin = 434.7277
				xmax = 434.7577
				text = "V"
			intervals [972]:
				xmin = 434.7577
				xmax = 435.4577
				text = "sp"
			intervals [973]:
				xmin = 435.4577
				xmax = 438.1368
				text = ""
			intervals [974]:
				xmin = 438.1368
				xmax = 438.4768
				text = "spn"
			intervals [975]:
				xmin = 438.4768
				xmax = 440.3268
				text = "sp"
			intervals [976]:
				xmin = 440.3268
				xmax = 441.3122
				text = ""
			intervals [977]:
				xmin = 441.3122
				xmax = 441.4822
				text = "Y"
			intervals [978]:
				xmin = 441.4822
				xmax = 441.6622
				text = "AE1"
			intervals [979]:
				xmin = 441.6622
				xmax = 441.8122
				text = "sp"
			intervals [980]:
				xmin = 441.8122
				xmax = 442.3148
				text = ""
			intervals [981]:
				xmin = 442.3148
				xmax = 442.8148
				text = "OW1"
			intervals [982]:
				xmin = 442.8148
				xmax = 442.8548
				text = "DH"
			intervals [983]:
				xmin = 442.8548
				xmax = 442.8848
				text = "AH0"
			intervals [984]:
				xmin = 442.8848
				xmax = 442.9148
				text = "T"
			intervals [985]:
				xmin = 442.9148
				xmax = 442.9448
				text = "sp"
			intervals [986]:
				xmin = 442.9448
				xmax = 443.0448
				text = "Z"
			intervals [987]:
				xmin = 443.0448
				xmax = 443.0848
				text = "G"
			intervals [988]:
				xmin = 443.0848
				xmax = 443.1548
				text = "L"
			intervals [989]:
				xmin = 443.1548
				xmax = 443.2848
				text = "AH1"
			intervals [990]:
				xmin = 443.2848
				xmax = 443.4848
				text = "V"
			intervals [991]:
				xmin = 443.4848
				xmax = 443.5548
				text = "N"
			intervals [992]:
				xmin = 443.5548
				xmax = 443.6048
				text = "OW1"
			intervals [993]:
				xmin = 443.6048
				xmax = 443.6548
				text = "HH"
			intervals [994]:
				xmin = 443.6548
				xmax = 443.8148
				text = "AW1"
			intervals [995]:
				xmin = 443.8148
				xmax = 443.8448
				text = "Y"
			intervals [996]:
				xmin = 443.8448
				xmax = 443.8848
				text = "UW1"
			intervals [997]:
				xmin = 443.8848
				xmax = 444.0648
				text = "Y"
			intervals [998]:
				xmin = 444.0648
				xmax = 444.0948
				text = "UW1"
			intervals [999]:
				xmin = 444.0948
				xmax = 444.1248
				text = "Z"
			intervals [1000]:
				xmin = 444.1248
				xmax = 444.1548
				text = "D"
			intervals [1001]:
				xmin = 444.1548
				xmax = 444.1848
				text = "T"
			intervals [1002]:
				xmin = 444.1848
				xmax = 444.2148
				text = "AH0"
			intervals [1003]:
				xmin = 444.2148
				xmax = 444.2748
				text = "T"
			intervals [1004]:
				xmin = 444.2748
				xmax = 444.3248
				text = "EY1"
			intervals [1005]:
				xmin = 444.3248
				xmax = 444.3948
				text = "K"
			intervals [1006]:
				xmin = 444.3948
				xmax = 444.4248
				text = "DH"
			intervals [1007]:
				xmin = 444.4248
				xmax = 444.4748
				text = "IY0"
			intervals [1008]:
				xmin = 444.4748
				xmax = 444.5948
				text = "P"
			intervals [1009]:
				xmin = 444.5948
				xmax = 444.7648
				text = "AE1"
			intervals [1010]:
				xmin = 444.7648
				xmax = 444.8248
				text = "D"
			intervals [1011]:
				xmin = 444.8248
				xmax = 444.8548
				text = "Z"
			intervals [1012]:
				xmin = 444.8548
				xmax = 445.0348
				text = "AW1"
			intervals [1013]:
				xmin = 445.0348
				xmax = 445.0648
				text = "T"
			intervals [1014]:
				xmin = 445.0648
				xmax = 445.7648
				text = "sp"
			intervals [1015]:
				xmin = 445.7648
				xmax = 446.6175
				text = ""
			intervals [1016]:
				xmin = 446.6175
				xmax = 446.6875
				text = "K"
			intervals [1017]:
				xmin = 446.6875
				xmax = 446.7975
				text = "EY1"
			intervals [1018]:
				xmin = 446.7975
				xmax = 446.8675
				text = "M"
			intervals [1019]:
				xmin = 446.8675
				xmax = 446.9075
				text = "EY1"
			intervals [1020]:
				xmin = 446.9075
				xmax = 446.9375
				text = "L"
			intervals [1021]:
				xmin = 446.9375
				xmax = 446.9675
				text = "IH1"
			intervals [1022]:
				xmin = 446.9675
				xmax = 446.9975
				text = "T"
			intervals [1023]:
				xmin = 446.9975
				xmax = 447.0275
				text = "AH0"
			intervals [1024]:
				xmin = 447.0275
				xmax = 447.0875
				text = "L"
			intervals [1025]:
				xmin = 447.0875
				xmax = 447.1775
				text = "T"
			intervals [1026]:
				xmin = 447.1775
				xmax = 447.2775
				text = "UW1"
			intervals [1027]:
				xmin = 447.2775
				xmax = 447.3375
				text = "HH"
			intervals [1028]:
				xmin = 447.3375
				xmax = 447.5775
				text = "AA1"
			intervals [1029]:
				xmin = 447.5775
				xmax = 447.6375
				text = "R"
			intervals [1030]:
				xmin = 447.6375
				xmax = 447.6675
				text = "D"
			intervals [1031]:
				xmin = 447.6675
				xmax = 447.6975
				text = "sp"
			intervals [1032]:
				xmin = 447.6975
				xmax = 447.7275
				text = "F"
			intervals [1033]:
				xmin = 447.7275
				xmax = 447.8975
				text = "R"
			intervals [1034]:
				xmin = 447.8975
				xmax = 447.9375
				text = "AH1"
			intervals [1035]:
				xmin = 447.9375
				xmax = 448.1175
				text = "M"
			intervals [1036]:
				xmin = 448.1175
				xmax = 448.1575
				text = "sp"
			intervals [1037]:
				xmin = 448.1575
				xmax = 448.2075
				text = "IH0"
			intervals [1038]:
				xmin = 448.2075
				xmax = 448.2575
				text = "T"
			intervals [1039]:
				xmin = 448.2575
				xmax = 448.3475
				text = "sp"
			intervals [1040]:
				xmin = 448.3475
				xmax = 449.5633
				text = ""
			intervals [1041]:
				xmin = 449.5633
				xmax = 449.7633
				text = "IH0"
			intervals [1042]:
				xmin = 449.7633
				xmax = 449.8133
				text = "T"
			intervals [1043]:
				xmin = 449.8133
				xmax = 449.8733
				text = "S"
			intervals [1044]:
				xmin = 449.8733
				xmax = 449.9233
				text = "T"
			intervals [1045]:
				xmin = 449.9233
				xmax = 449.9833
				text = "AA1"
			intervals [1046]:
				xmin = 449.9833
				xmax = 450.0233
				text = "P"
			intervals [1047]:
				xmin = 450.0233
				xmax = 450.0533
				text = "T"
			intervals [1048]:
				xmin = 450.0533
				xmax = 450.0833
				text = "M"
			intervals [1049]:
				xmin = 450.0833
				xmax = 450.1133
				text = "IY1"
			intervals [1050]:
				xmin = 450.1133
				xmax = 450.1533
				text = "sp"
			intervals [1051]:
				xmin = 450.1533
				xmax = 450.2033
				text = "F"
			intervals [1052]:
				xmin = 450.2033
				xmax = 450.2433
				text = "ER0"
			intervals [1053]:
				xmin = 450.2433
				xmax = 450.2833
				text = "M"
			intervals [1054]:
				xmin = 450.2833
				xmax = 450.3533
				text = "P"
			intervals [1055]:
				xmin = 450.3533
				xmax = 450.3933
				text = "L"
			intervals [1056]:
				xmin = 450.3933
				xmax = 450.4633
				text = "EY1"
			intervals [1057]:
				xmin = 450.4633
				xmax = 450.5033
				text = "IH0"
			intervals [1058]:
				xmin = 450.5033
				xmax = 450.5433
				text = "N"
			intervals [1059]:
				xmin = 450.5433
				xmax = 450.6433
				text = "B"
			intervals [1060]:
				xmin = 450.6433
				xmax = 450.7733
				text = "EY1"
			intervals [1061]:
				xmin = 450.7733
				xmax = 450.8533
				text = "S"
			intervals [1062]:
				xmin = 450.8533
				xmax = 450.9233
				text = "B"
			intervals [1063]:
				xmin = 450.9233
				xmax = 450.9633
				text = "AO1"
			intervals [1064]:
				xmin = 450.9633
				xmax = 451.0733
				text = "L"
			intervals [1065]:
				xmin = 451.0733
				xmax = 451.1033
				text = "sp"
			intervals [1066]:
				xmin = 451.1033
				xmax = 451.1433
				text = "F"
			intervals [1067]:
				xmin = 451.1433
				xmax = 451.2133
				text = "ER0"
			intervals [1068]:
				xmin = 451.2133
				xmax = 451.2833
				text = "sp"
			intervals [1069]:
				xmin = 451.2833
				xmax = 451.3133
				text = "AH0"
			intervals [1070]:
				xmin = 451.3133
				xmax = 451.3433
				text = "W"
			intervals [1071]:
				xmin = 451.3433
				xmax = 451.3733
				text = "AY1"
			intervals [1072]:
				xmin = 451.3733
				xmax = 451.5133
				text = "L"
			intervals [1073]:
				xmin = 451.5133
				xmax = 451.9507
				text = ""
			intervals [1074]:
				xmin = 451.9507
				xmax = 452.0707
				text = "sil"
			intervals [1075]:
				xmin = 452.0707
				xmax = 452.5007
				text = "OW2"
			intervals [1076]:
				xmin = 452.5007
				xmax = 452.6107
				text = "K"
			intervals [1077]:
				xmin = 452.6107
				xmax = 452.7807
				text = "EY1"
			intervals [1078]:
				xmin = 452.7807
				xmax = 452.8107
				text = "sp"
			intervals [1079]:
				xmin = 452.8107
				xmax = 452.8807
				text = "AH1"
			intervals [1080]:
				xmin = 452.8807
				xmax = 453.1307
				text = "M"
			intervals [1081]:
				xmin = 453.1307
				xmax = 453.9691
				text = "sp"
			intervals [1082]:
				xmin = 453.9691
				xmax = 453.9991
				text = "D"
			intervals [1083]:
				xmin = 453.9991
				xmax = 454.0291
				text = "IH0"
			intervals [1084]:
				xmin = 454.0291
				xmax = 454.0591
				text = "D"
			intervals [1085]:
				xmin = 454.0591
				xmax = 454.0991
				text = "Y"
			intervals [1086]:
				xmin = 454.0991
				xmax = 454.2491
				text = "UW1"
			intervals [1087]:
				xmin = 454.2491
				xmax = 454.4791
				text = "AH1"
			intervals [1088]:
				xmin = 454.4791
				xmax = 454.5691
				text = "D"
			intervals [1089]:
				xmin = 454.5691
				xmax = 454.6191
				text = "UW1"
			intervals [1090]:
				xmin = 454.6191
				xmax = 454.7091
				text = "sp"
			intervals [1091]:
				xmin = 454.7091
				xmax = 454.8091
				text = "Y"
			intervals [1092]:
				xmin = 454.8091
				xmax = 454.8591
				text = "UW1"
			intervals [1093]:
				xmin = 454.8591
				xmax = 454.9391
				text = "HH"
			intervals [1094]:
				xmin = 454.9391
				xmax = 454.9891
				text = "AE1"
			intervals [1095]:
				xmin = 454.9891
				xmax = 455.0591
				text = "V"
			intervals [1096]:
				xmin = 455.0591
				xmax = 455.1991
				text = "AH0"
			intervals [1097]:
				xmin = 455.1991
				xmax = 455.2891
				text = "P"
			intervals [1098]:
				xmin = 455.2891
				xmax = 455.4191
				text = "EH1"
			intervals [1099]:
				xmin = 455.4191
				xmax = 455.7591
				text = "T"
			intervals [1100]:
				xmin = 455.7591
				xmax = 457.8994
				text = ""
			intervals [1101]:
				xmin = 457.8994
				xmax = 457.9494
				text = "sil"
			intervals [1102]:
				xmin = 457.9494
				xmax = 458.0794
				text = "Y"
			intervals [1103]:
				xmin = 458.0794
				xmax = 458.1294
				text = "AE1"
			intervals [1104]:
				xmin = 458.1294
				xmax = 458.1794
				text = "D"
			intervals [1105]:
				xmin = 458.1794
				xmax = 458.2294
				text = "UW1"
			intervals [1106]:
				xmin = 458.2294
				xmax = 458.2894
				text = "Y"
			intervals [1107]:
				xmin = 458.2894
				xmax = 458.3294
				text = "UW1"
			intervals [1108]:
				xmin = 458.3294
				xmax = 458.3594
				text = "HH"
			intervals [1109]:
				xmin = 458.3594
				xmax = 458.3894
				text = "AE1"
			intervals [1110]:
				xmin = 458.3894
				xmax = 458.4394
				text = "V"
			intervals [1111]:
				xmin = 458.4394
				xmax = 458.5094
				text = "AH0"
			intervals [1112]:
				xmin = 458.5094
				xmax = 458.6394
				text = "P"
			intervals [1113]:
				xmin = 458.6394
				xmax = 458.7294
				text = "EH1"
			intervals [1114]:
				xmin = 458.7294
				xmax = 458.7994
				text = "T"
			intervals [1115]:
				xmin = 458.7994
				xmax = 458.9194
				text = "sp"
			intervals [1116]:
				xmin = 458.9194
				xmax = 460.1376
				text = ""
			intervals [1117]:
				xmin = 460.1376
				xmax = 460.2376
				text = "S"
			intervals [1118]:
				xmin = 460.2376
				xmax = 460.2776
				text = "AH1"
			intervals [1119]:
				xmin = 460.2776
				xmax = 460.3076
				text = "M"
			intervals [1120]:
				xmin = 460.3076
				xmax = 460.3376
				text = "TH"
			intervals [1121]:
				xmin = 460.3376
				xmax = 460.3676
				text = "IH0"
			intervals [1122]:
				xmin = 460.3676
				xmax = 460.3976
				text = "N"
			intervals [1123]:
				xmin = 460.3976
				xmax = 460.4376
				text = "L"
			intervals [1124]:
				xmin = 460.4376
				xmax = 460.4776
				text = "AY1"
			intervals [1125]:
				xmin = 460.4776
				xmax = 460.5376
				text = "K"
			intervals [1126]:
				xmin = 460.5376
				xmax = 460.6076
				text = "AH0"
			intervals [1127]:
				xmin = 460.6076
				xmax = 460.6476
				text = "sp"
			intervals [1128]:
				xmin = 460.6476
				xmax = 460.7276
				text = "D"
			intervals [1129]:
				xmin = 460.7276
				xmax = 461.1376
				text = "AO1"
			intervals [1130]:
				xmin = 461.1376
				xmax = 461.1776
				text = "G"
			intervals [1131]:
				xmin = 461.1776
				xmax = 461.3876
				text = "ER0"
			intervals [1132]:
				xmin = 461.3876
				xmax = 461.4376
				text = "sp"
			intervals [1133]:
				xmin = 461.4376
				xmax = 461.4676
				text = "AH0"
			intervals [1134]:
				xmin = 461.4676
				xmax = 461.6376
				text = "sp"
			intervals [1135]:
				xmin = 461.6376
				xmax = 461.6676
				text = "K"
			intervals [1136]:
				xmin = 461.6676
				xmax = 461.8676
				text = "AE1"
			intervals [1137]:
				xmin = 461.8676
				xmax = 461.9176
				text = "T"
			intervals [1138]:
				xmin = 461.9176
				xmax = 467.9716
				text = "sp"
			intervals [1139]:
				xmin = 467.9716
				xmax = 468.0016
				text = "M"
			intervals [1140]:
				xmin = 468.0016
				xmax = 468.0416
				text = "HH"
			intervals [1141]:
				xmin = 468.0416
				xmax = 468.3516
				text = "M"
			intervals [1142]:
				xmin = 468.3516
				xmax = 472.1503
				text = "sp"
			intervals [1143]:
				xmin = 472.1503
				xmax = 472.2203
				text = "M"
			intervals [1144]:
				xmin = 472.2203
				xmax = 472.3103
				text = "HH"
			intervals [1145]:
				xmin = 472.3103
				xmax = 472.4703
				text = "M"
			intervals [1146]:
				xmin = 472.4703
				xmax = 472.9823
				text = "sp"
			intervals [1147]:
				xmin = 472.9823
				xmax = 473.0123
				text = "Y"
			intervals [1148]:
				xmin = 473.0123
				xmax = 473.4023
				text = "AE1"
			intervals [1149]:
				xmin = 473.4023
				xmax = 473.8337
				text = ""
			intervals [1150]:
				xmin = 473.8337
				xmax = 474.2537
				text = "spn"
			intervals [1151]:
				xmin = 474.2537
				xmax = 474.5425
				text = ""
			intervals [1152]:
				xmin = 474.5425
				xmax = 474.6025
				text = "sil"
			intervals [1153]:
				xmin = 474.6025
				xmax = 474.6625
				text = "K"
			intervals [1154]:
				xmin = 474.6625
				xmax = 474.6925
				text = "AH0"
			intervals [1155]:
				xmin = 474.6925
				xmax = 474.7325
				text = "N"
			intervals [1156]:
				xmin = 474.7325
				xmax = 474.8025
				text = "Y"
			intervals [1157]:
				xmin = 474.8025
				xmax = 474.8425
				text = "UW1"
			intervals [1158]:
				xmin = 474.8425
				xmax = 474.9625
				text = "S"
			intervals [1159]:
				xmin = 474.9625
				xmax = 475.1625
				text = "sp"
			intervals [1160]:
				xmin = 475.1625
				xmax = 475.2525
				text = "T"
			intervals [1161]:
				xmin = 475.2525
				xmax = 475.2925
				text = "EH1"
			intervals [1162]:
				xmin = 475.2925
				xmax = 475.3725
				text = "L"
			intervals [1163]:
				xmin = 475.3725
				xmax = 475.4225
				text = "M"
			intervals [1164]:
				xmin = 475.4225
				xmax = 475.4925
				text = "IY1"
			intervals [1165]:
				xmin = 475.4925
				xmax = 475.5625
				text = "S"
			intervals [1166]:
				xmin = 475.5625
				xmax = 475.6025
				text = "AH1"
			intervals [1167]:
				xmin = 475.6025
				xmax = 475.6525
				text = "M"
			intervals [1168]:
				xmin = 475.6525
				xmax = 475.6825
				text = "TH"
			intervals [1169]:
				xmin = 475.6825
				xmax = 475.7225
				text = "IH0"
			intervals [1170]:
				xmin = 475.7225
				xmax = 475.8025
				text = "NG"
			intervals [1171]:
				xmin = 475.8025
				xmax = 475.8525
				text = "AH0"
			intervals [1172]:
				xmin = 475.8525
				xmax = 475.9025
				text = "B"
			intervals [1173]:
				xmin = 475.9025
				xmax = 475.9825
				text = "AW1"
			intervals [1174]:
				xmin = 475.9825
				xmax = 476.0825
				text = "T"
			intervals [1175]:
				xmin = 476.0825
				xmax = 476.1125
				text = "DH"
			intervals [1176]:
				xmin = 476.1125
				xmax = 476.1425
				text = "AH0"
			intervals [1177]:
				xmin = 476.1425
				xmax = 476.2125
				text = "D"
			intervals [1178]:
				xmin = 476.2125
				xmax = 476.4825
				text = "AO1"
			intervals [1179]:
				xmin = 476.4825
				xmax = 476.5125
				text = "G"
			intervals [1180]:
				xmin = 476.5125
				xmax = 478.7571
				text = "sp"
			intervals [1181]:
				xmin = 478.7571
				xmax = 478.8271
				text = "M"
			intervals [1182]:
				xmin = 478.8271
				xmax = 478.8871
				text = "HH"
			intervals [1183]:
				xmin = 478.8871
				xmax = 478.9871
				text = "M"
			intervals [1184]:
				xmin = 478.9871
				xmax = 495.3442
				text = "sp"
			intervals [1185]:
				xmin = 495.3442
				xmax = 495.4242
				text = "M"
			intervals [1186]:
				xmin = 495.4242
				xmax = 495.4542
				text = "HH"
			intervals [1187]:
				xmin = 495.4542
				xmax = 495.8942
				text = "M"
			intervals [1188]:
				xmin = 495.8942
				xmax = 496.1655
				text = ""
			intervals [1189]:
				xmin = 496.1655
				xmax = 496.3655
				text = "Y"
			intervals [1190]:
				xmin = 496.3655
				xmax = 496.6655
				text = "AE1"
			intervals [1191]:
				xmin = 496.6655
				xmax = 502.3521
				text = ""
			intervals [1192]:
				xmin = 502.3521
				xmax = 502.3921
				text = "sil"
			intervals [1193]:
				xmin = 502.3921
				xmax = 502.4521
				text = "Y"
			intervals [1194]:
				xmin = 502.4521
				xmax = 502.7721
				text = "AE1"
			intervals [1195]:
				xmin = 502.7721
				xmax = 502.8521
				text = "R"
			intervals [1196]:
				xmin = 502.8521
				xmax = 503.0221
				text = "AY1"
			intervals [1197]:
				xmin = 503.0221
				xmax = 503.0821
				text = "T"
			intervals [1198]:
				xmin = 503.0821
				xmax = 503.1621
				text = "sp"
			intervals [1199]:
				xmin = 503.1621
				xmax = 511.8388
				text = ""
			intervals [1200]:
				xmin = 511.8388
				xmax = 511.8688
				text = "OW1"
			intervals [1201]:
				xmin = 511.8688
				xmax = 511.8988
				text = "sp"
			intervals [1202]:
				xmin = 511.8988
				xmax = 511.9688
				text = "Y"
			intervals [1203]:
				xmin = 511.9688
				xmax = 512.1788
				text = "AE1"
			intervals [1204]:
				xmin = 512.1788
				xmax = 512.2188
				text = "AY1"
			intervals [1205]:
				xmin = 512.2188
				xmax = 512.3188
				text = "N"
			intervals [1206]:
				xmin = 512.3188
				xmax = 512.3688
				text = "OW1"
			intervals [1207]:
				xmin = 512.3688
				xmax = 512.3988
				text = "W"
			intervals [1208]:
				xmin = 512.3988
				xmax = 512.4288
				text = "AH1"
			intervals [1209]:
				xmin = 512.4288
				xmax = 512.4588
				text = "T"
			intervals [1210]:
				xmin = 512.4588
				xmax = 512.4888
				text = "sp"
			intervals [1211]:
				xmin = 512.4888
				xmax = 512.6088
				text = "Y"
			intervals [1212]:
				xmin = 512.6088
				xmax = 512.6588
				text = "UW1"
			intervals [1213]:
				xmin = 512.6588
				xmax = 512.6988
				text = "sp"
			intervals [1214]:
				xmin = 512.6988
				xmax = 512.7888
				text = "M"
			intervals [1215]:
				xmin = 512.7888
				xmax = 512.8188
				text = "IY1"
			intervals [1216]:
				xmin = 512.8188
				xmax = 512.8488
				text = "N"
			intervals [1217]:
				xmin = 512.8488
				xmax = 512.8788
				text = "DH"
			intervals [1218]:
				xmin = 512.8788
				xmax = 512.9088
				text = "EH1"
			intervals [1219]:
				xmin = 512.9088
				xmax = 513.0688
				text = "R"
			intervals [1220]:
				xmin = 513.0688
				xmax = 513.7054
				text = "sp"
			intervals [1221]:
				xmin = 513.7054
				xmax = 513.8954
				text = "AY1"
			intervals [1222]:
				xmin = 513.8954
				xmax = 514.0354
				text = "sp"
			intervals [1223]:
				xmin = 514.0354
				xmax = 514.0654
				text = "HH"
			intervals [1224]:
				xmin = 514.0654
				xmax = 514.1054
				text = "AE1"
			intervals [1225]:
				xmin = 514.1054
				xmax = 514.1354
				text = "D"
			intervals [1226]:
				xmin = 514.1354
				xmax = 514.2154
				text = "sp"
			intervals [1227]:
				xmin = 514.2154
				xmax = 514.4054
				text = "AH0"
			intervals [1228]:
				xmin = 514.4054
				xmax = 514.5054
				text = "K"
			intervals [1229]:
				xmin = 514.5054
				xmax = 514.5554
				text = "AA1"
			intervals [1230]:
				xmin = 514.5554
				xmax = 514.5854
				text = "K"
			intervals [1231]:
				xmin = 514.5854
				xmax = 514.6454
				text = "ER0"
			intervals [1232]:
				xmin = 514.6454
				xmax = 514.7754
				text = "S"
			intervals [1233]:
				xmin = 514.7754
				xmax = 514.8054
				text = "P"
			intervals [1234]:
				xmin = 514.8054
				xmax = 514.8354
				text = "AE1"
			intervals [1235]:
				xmin = 514.8354
				xmax = 514.8654
				text = "N"
			intervals [1236]:
				xmin = 514.8654
				xmax = 514.8954
				text = "Y"
			intervals [1237]:
				xmin = 514.8954
				xmax = 514.9254
				text = "AH0"
			intervals [1238]:
				xmin = 514.9254
				xmax = 514.9554
				text = "L"
			intervals [1239]:
				xmin = 514.9554
				xmax = 521.639
				text = ""
			intervals [1240]:
				xmin = 521.639
				xmax = 521.679
				text = "sil"
			intervals [1241]:
				xmin = 521.679
				xmax = 521.999
				text = "M"
			intervals [1242]:
				xmin = 521.999
				xmax = 522.049
				text = "sp"
			intervals [1243]:
				xmin = 522.049
				xmax = 522.6311
				text = ""
			intervals [1244]:
				xmin = 522.6311
				xmax = 522.7011
				text = "AH1"
			intervals [1245]:
				xmin = 522.7011
				xmax = 522.8211
				text = "sp"
			intervals [1246]:
				xmin = 522.8211
				xmax = 522.8611
				text = "AY1"
			intervals [1247]:
				xmin = 522.8611
				xmax = 522.9011
				text = "TH"
			intervals [1248]:
				xmin = 522.9011
				xmax = 522.9611
				text = "IH1"
			intervals [1249]:
				xmin = 522.9611
				xmax = 523.0011
				text = "NG"
			intervals [1250]:
				xmin = 523.0011
				xmax = 523.0711
				text = "K"
			intervals [1251]:
				xmin = 523.0711
				xmax = 523.1211
				text = "M"
			intervals [1252]:
				xmin = 523.1211
				xmax = 523.2911
				text = "AY1"
			intervals [1253]:
				xmin = 523.2911
				xmax = 523.4011
				text = "sp"
			intervals [1254]:
				xmin = 523.4011
				xmax = 523.4911
				text = "M"
			intervals [1255]:
				xmin = 523.4911
				xmax = 523.5511
				text = "AY1"
			intervals [1256]:
				xmin = 523.5511
				xmax = 523.6711
				text = "M"
			intervals [1257]:
				xmin = 523.6711
				xmax = 523.7511
				text = "AH1"
			intervals [1258]:
				xmin = 523.7511
				xmax = 523.8311
				text = "DH"
			intervals [1259]:
				xmin = 523.8311
				xmax = 523.9411
				text = "ER0"
			intervals [1260]:
				xmin = 523.9411
				xmax = 524.0211
				text = "S"
			intervals [1261]:
				xmin = 524.0211
				xmax = 524.0911
				text = "P"
			intervals [1262]:
				xmin = 524.0911
				xmax = 524.1211
				text = "OY1"
			intervals [1263]:
				xmin = 524.1211
				xmax = 524.1611
				text = "L"
			intervals [1264]:
				xmin = 524.1611
				xmax = 524.1911
				text = "D"
			intervals [1265]:
				xmin = 524.1911
				xmax = 524.5511
				text = "sp"
			intervals [1266]:
				xmin = 524.5511
				xmax = 524.5811
				text = "M"
			intervals [1267]:
				xmin = 524.5811
				xmax = 524.6111
				text = "AY1"
			intervals [1268]:
				xmin = 524.6111
				xmax = 524.6411
				text = "N"
			intervals [1269]:
				xmin = 524.6411
				xmax = 525.2011
				text = "spn"
			intervals [1270]:
				xmin = 525.2011
				xmax = 525.2511
				text = "sp"
			intervals [1271]:
				xmin = 525.2511
				xmax = 525.736
				text = ""
			intervals [1272]:
				xmin = 525.736
				xmax = 525.786
				text = "K"
			intervals [1273]:
				xmin = 525.786
				xmax = 525.816
				text = "AA1"
			intervals [1274]:
				xmin = 525.816
				xmax = 525.936
				text = "Z"
			intervals [1275]:
				xmin = 525.936
				xmax = 525.966
				text = "sp"
			intervals [1276]:
				xmin = 525.966
				xmax = 526.006
				text = "Y"
			intervals [1277]:
				xmin = 526.006
				xmax = 526.096
				text = "UW1"
			intervals [1278]:
				xmin = 526.096
				xmax = 526.146
				text = "N"
			intervals [1279]:
				xmin = 526.146
				xmax = 526.256
				text = "OW1"
			intervals [1280]:
				xmin = 526.256
				xmax = 526.316
				text = "HH"
			intervals [1281]:
				xmin = 526.316
				xmax = 526.346
				text = "IY1"
			intervals [1282]:
				xmin = 526.346
				xmax = 526.376
				text = "W"
			intervals [1283]:
				xmin = 526.376
				xmax = 526.416
				text = "AA1"
			intervals [1284]:
				xmin = 526.416
				xmax = 526.446
				text = "Z"
			intervals [1285]:
				xmin = 526.446
				xmax = 526.476
				text = "AH0"
			intervals [1286]:
				xmin = 526.476
				xmax = 526.516
				text = "V"
			intervals [1287]:
				xmin = 526.516
				xmax = 526.616
				text = "EH1"
			intervals [1288]:
				xmin = 526.616
				xmax = 526.796
				text = "R"
			intervals [1289]:
				xmin = 526.796
				xmax = 526.826
				text = "IY0"
			intervals [1290]:
				xmin = 526.826
				xmax = 526.856
				text = "HH"
			intervals [1291]:
				xmin = 526.856
				xmax = 526.886
				text = "IY1"
			intervals [1292]:
				xmin = 526.886
				xmax = 527.006
				text = "W"
			intervals [1293]:
				xmin = 527.006
				xmax = 527.036
				text = "AH0"
			intervals [1294]:
				xmin = 527.036
				xmax = 527.116
				text = "Z"
			intervals [1295]:
				xmin = 527.116
				xmax = 527.216
				text = "EY1"
			intervals [1296]:
				xmin = 527.216
				xmax = 527.326
				text = "sp"
			intervals [1297]:
				xmin = 527.326
				xmax = 527.426
				text = "G"
			intervals [1298]:
				xmin = 527.426
				xmax = 527.466
				text = "UH1"
			intervals [1299]:
				xmin = 527.466
				xmax = 527.546
				text = "D"
			intervals [1300]:
				xmin = 527.546
				xmax = 527.666
				text = "W"
			intervals [1301]:
				xmin = 527.666
				xmax = 527.826
				text = "AA1"
			intervals [1302]:
				xmin = 527.826
				xmax = 527.926
				text = "CH"
			intervals [1303]:
				xmin = 527.926
				xmax = 527.986
				text = "D"
			intervals [1304]:
				xmin = 527.986
				xmax = 528.216
				text = "AO1"
			intervals [1305]:
				xmin = 528.216
				xmax = 528.286
				text = "G"
			intervals [1306]:
				xmin = 528.286
				xmax = 528.636
				text = "sp"
			intervals [1307]:
				xmin = 528.636
				xmax = 529.236
				text = "spn"
			intervals [1308]:
				xmin = 529.236
				xmax = 530.5283
				text = "sp"
			intervals [1309]:
				xmin = 530.5283
				xmax = 530.5983
				text = "M"
			intervals [1310]:
				xmin = 530.5983
				xmax = 530.6283
				text = "AY1"
			intervals [1311]:
				xmin = 530.6283
				xmax = 530.7483
				text = "M"
			intervals [1312]:
				xmin = 530.7483
				xmax = 530.8083
				text = "AH1"
			intervals [1313]:
				xmin = 530.8083
				xmax = 530.8883
				text = "DH"
			intervals [1314]:
				xmin = 530.8883
				xmax = 531.1783
				text = "ER0"
			intervals [1315]:
				xmin = 531.1783
				xmax = 531.2183
				text = "sp"
			intervals [1316]:
				xmin = 531.2183
				xmax = 531.3402
				text = ""
			intervals [1317]:
				xmin = 531.3402
				xmax = 531.3902
				text = "SH"
			intervals [1318]:
				xmin = 531.3902
				xmax = 531.5102
				text = "IY1"
			intervals [1319]:
				xmin = 531.5102
				xmax = 531.5702
				text = "S"
			intervals [1320]:
				xmin = 531.5702
				xmax = 531.6602
				text = "P"
			intervals [1321]:
				xmin = 531.6602
				xmax = 531.8702
				text = "OY1"
			intervals [1322]:
				xmin = 531.8702
				xmax = 531.9402
				text = "L"
			intervals [1323]:
				xmin = 531.9402
				xmax = 531.9702
				text = "Z"
			intervals [1324]:
				xmin = 531.9702
				xmax = 532.0002
				text = "HH"
			intervals [1325]:
				xmin = 532.0002
				xmax = 532.0502
				text = "IH1"
			intervals [1326]:
				xmin = 532.0502
				xmax = 532.4902
				text = "M"
			intervals [1327]:
				xmin = 532.4902
				xmax = 533.0902
				text = "spn"
			intervals [1328]:
				xmin = 533.0902
				xmax = 533.6602
				text = "sp"
			intervals [1329]:
				xmin = 533.6602
				xmax = 541.3352
				text = ""
			intervals [1330]:
				xmin = 541.3352
				xmax = 541.3652
				text = "M"
			intervals [1331]:
				xmin = 541.3652
				xmax = 541.3952
				text = "HH"
			intervals [1332]:
				xmin = 541.3952
				xmax = 541.7352
				text = "M"
			intervals [1333]:
				xmin = 541.7352
				xmax = 558.6777
				text = ""
			intervals [1334]:
				xmin = 558.6777
				xmax = 558.7277
				text = "sil"
			intervals [1335]:
				xmin = 558.7277
				xmax = 558.9877
				text = "M"
			intervals [1336]:
				xmin = 558.9877
				xmax = 559.0977
				text = "HH"
			intervals [1337]:
				xmin = 559.0977
				xmax = 559.1377
				text = "M"
			intervals [1338]:
				xmin = 559.1377
				xmax = 566.5009
				text = ""
			intervals [1339]:
				xmin = 566.5009
				xmax = 566.5409
				text = "M"
			intervals [1340]:
				xmin = 566.5409
				xmax = 566.7909
				text = "HH"
			intervals [1341]:
				xmin = 566.7909
				xmax = 566.8509
				text = "M"
			intervals [1342]:
				xmin = 566.8509
				xmax = 570.7137
				text = "sp"
			intervals [1343]:
				xmin = 570.7137
				xmax = 570.9937
				text = "M"
			intervals [1344]:
				xmin = 570.9937
				xmax = 571.0737
				text = "sp"
			intervals [1345]:
				xmin = 571.0737
				xmax = 578.4123
				text = ""
			intervals [1346]:
				xmin = 578.4123
				xmax = 578.7423
				text = "M"
			intervals [1347]:
				xmin = 578.7423
				xmax = 578.8823
				text = "HH"
			intervals [1348]:
				xmin = 578.8823
				xmax = 578.9123
				text = "M"
			intervals [1349]:
				xmin = 578.9123
				xmax = 583.4021
				text = ""
			intervals [1350]:
				xmin = 583.4021
				xmax = 583.4621
				text = "sil"
			intervals [1351]:
				xmin = 583.4621
				xmax = 583.7321
				text = "AH1"
			intervals [1352]:
				xmin = 583.7321
				xmax = 583.8821
				text = "M"
			intervals [1353]:
				xmin = 583.8821
				xmax = 585.2104
				text = "sp"
			intervals [1354]:
				xmin = 585.2104
				xmax = 585.2804
				text = "T"
			intervals [1355]:
				xmin = 585.2804
				xmax = 585.3504
				text = "EH1"
			intervals [1356]:
				xmin = 585.3504
				xmax = 585.3904
				text = "L"
			intervals [1357]:
				xmin = 585.3904
				xmax = 585.4204
				text = "M"
			intervals [1358]:
				xmin = 585.4204
				xmax = 585.4704
				text = "IY1"
			intervals [1359]:
				xmin = 585.4704
				xmax = 585.5404
				text = "AH0"
			intervals [1360]:
				xmin = 585.5404
				xmax = 585.5904
				text = "B"
			intervals [1361]:
				xmin = 585.5904
				xmax = 585.7104
				text = "AW1"
			intervals [1362]:
				xmin = 585.7104
				xmax = 585.7504
				text = "T"
			intervals [1363]:
				xmin = 585.7504
				xmax = 585.7904
				text = "Y"
			intervals [1364]:
				xmin = 585.7904
				xmax = 585.8204
				text = "UH1"
			intervals [1365]:
				xmin = 585.8204
				xmax = 585.9204
				text = "R"
			intervals [1366]:
				xmin = 585.9204
				xmax = 586.0504
				text = "S"
			intervals [1367]:
				xmin = 586.0504
				xmax = 586.1404
				text = "K"
			intervals [1368]:
				xmin = 586.1404
				xmax = 586.4904
				text = "UW1"
			intervals [1369]:
				xmin = 586.4904
				xmax = 586.6004
				text = "L"
			intervals [1370]:
				xmin = 586.6004
				xmax = 586.6304
				text = "sp"
			intervals [1371]:
				xmin = 586.6304
				xmax = 587.4514
				text = ""
			intervals [1372]:
				xmin = 587.4514
				xmax = 587.4914
				text = "DH"
			intervals [1373]:
				xmin = 587.4914
				xmax = 587.5314
				text = "AH0"
			intervals [1374]:
				xmin = 587.5314
				xmax = 587.6214
				text = "S"
			intervals [1375]:
				xmin = 587.6214
				xmax = 587.6614
				text = "K"
			intervals [1376]:
				xmin = 587.6614
				xmax = 587.7114
				text = "UW1"
			intervals [1377]:
				xmin = 587.7114
				xmax = 587.8114
				text = "L"
			intervals [1378]:
				xmin = 587.8114
				xmax = 587.8614
				text = "DH"
			intervals [1379]:
				xmin = 587.8614
				xmax = 587.9314
				text = "AH0"
			intervals [1380]:
				xmin = 587.9314
				xmax = 588.0114
				text = "T"
			intervals [1381]:
				xmin = 588.0114
				xmax = 588.0814
				text = "Y"
			intervals [1382]:
				xmin = 588.0814
				xmax = 588.2714
				text = "UW1"
			intervals [1383]:
				xmin = 588.2714
				xmax = 588.3214
				text = "sp"
			intervals [1384]:
				xmin = 588.3214
				xmax = 588.3814
				text = "DH"
			intervals [1385]:
				xmin = 588.3814
				xmax = 588.4214
				text = "AH0"
			intervals [1386]:
				xmin = 588.4214
				xmax = 588.4914
				text = "T"
			intervals [1387]:
				xmin = 588.4914
				xmax = 588.5514
				text = "Y"
			intervals [1388]:
				xmin = 588.5514
				xmax = 588.7514
				text = "UW1"
			intervals [1389]:
				xmin = 588.7514
				xmax = 588.8114
				text = "sp"
			intervals [1390]:
				xmin = 588.8114
				xmax = 588.8414
				text = "AH0"
			intervals [1391]:
				xmin = 588.8414
				xmax = 588.9514
				text = "T"
			intervals [1392]:
				xmin = 588.9514
				xmax = 589.0114
				text = "EH1"
			intervals [1393]:
				xmin = 589.0114
				xmax = 589.0714
				text = "N"
			intervals [1394]:
				xmin = 589.0714
				xmax = 589.1014
				text = "D"
			intervals [1395]:
				xmin = 589.1014
				xmax = 589.1314
				text = "W"
			intervals [1396]:
				xmin = 589.1314
				xmax = 589.1614
				text = "IH1"
			intervals [1397]:
				xmin = 589.1614
				xmax = 589.1914
				text = "N"
			intervals [1398]:
				xmin = 589.1914
				xmax = 589.3814
				text = "sp"
			intervals [1399]:
				xmin = 589.3814
				xmax = 589.4114
				text = "Y"
			intervals [1400]:
				xmin = 589.4114
				xmax = 589.4414
				text = "UW1"
			intervals [1401]:
				xmin = 589.4414
				xmax = 589.5414
				text = "sp"
			intervals [1402]:
				xmin = 589.5414
				xmax = 589.6114
				text = "W"
			intervals [1403]:
				xmin = 589.6114
				xmax = 589.6414
				text = "AO1"
			intervals [1404]:
				xmin = 589.6414
				xmax = 589.6914
				text = "Z"
			intervals [1405]:
				xmin = 589.6914
				xmax = 589.8014
				text = "sp"
			intervals [1406]:
				xmin = 589.8014
				xmax = 589.8814
				text = "L"
			intervals [1407]:
				xmin = 589.8814
				xmax = 589.9114
				text = "IH1"
			intervals [1408]:
				xmin = 589.9114
				xmax = 589.9414
				text = "T"
			intervals [1409]:
				xmin = 589.9414
				xmax = 589.9714
				text = "AH0"
			intervals [1410]:
				xmin = 589.9714
				xmax = 590.0314
				text = "L"
			intervals [1411]:
				xmin = 590.0314
				xmax = 590.1614
				text = "sp"
			intervals [1412]:
				xmin = 590.1614
				xmax = 598.4826
				text = ""
			intervals [1413]:
				xmin = 598.4826
				xmax = 598.5426
				text = "G"
			intervals [1414]:
				xmin = 598.5426
				xmax = 598.6026
				text = "R"
			intervals [1415]:
				xmin = 598.6026
				xmax = 598.7626
				text = "AE1"
			intervals [1416]:
				xmin = 598.7626
				xmax = 598.7926
				text = "N"
			intervals [1417]:
				xmin = 598.7926
				xmax = 598.8226
				text = "T"
			intervals [1418]:
				xmin = 598.8226
				xmax = 606.7643
				text = "sp"
			intervals [1419]:
				xmin = 606.7643
				xmax = 606.7943
				text = "spn"
			intervals [1420]:
				xmin = 606.7943
				xmax = 607.3043
				text = "sp"
			intervals [1421]:
				xmin = 607.3043
				xmax = 608.2677
				text = ""
			intervals [1422]:
				xmin = 608.2677
				xmax = 608.3077
				text = "M"
			intervals [1423]:
				xmin = 608.3077
				xmax = 608.3477
				text = "HH"
			intervals [1424]:
				xmin = 608.3477
				xmax = 608.5977
				text = "M"
			intervals [1425]:
				xmin = 608.5977
				xmax = 608.7877
				text = "sp"
			intervals [1426]:
				xmin = 608.7877
				xmax = 614.9392
				text = ""
			intervals [1427]:
				xmin = 614.9392
				xmax = 614.9892
				text = "M"
			intervals [1428]:
				xmin = 614.9892
				xmax = 615.1392
				text = "HH"
			intervals [1429]:
				xmin = 615.1392
				xmax = 615.2592
				text = "M"
			intervals [1430]:
				xmin = 615.2592
				xmax = 615.2892
				text = "sp"
			intervals [1431]:
				xmin = 615.2892
				xmax = 618.7616
				text = ""
			intervals [1432]:
				xmin = 618.7616
				xmax = 619.0916
				text = "OW1"
			intervals [1433]:
				xmin = 619.0916
				xmax = 624.328
				text = ""
			intervals [1434]:
				xmin = 624.328
				xmax = 624.358
				text = "sil"
			intervals [1435]:
				xmin = 624.358
				xmax = 624.408
				text = "M"
			intervals [1436]:
				xmin = 624.408
				xmax = 624.438
				text = "HH"
			intervals [1437]:
				xmin = 624.438
				xmax = 624.788
				text = "M"
			intervals [1438]:
				xmin = 624.788
				xmax = 626.5615
				text = ""
			intervals [1439]:
				xmin = 626.5615
				xmax = 626.5915
				text = "M"
			intervals [1440]:
				xmin = 626.5915
				xmax = 626.6815
				text = "HH"
			intervals [1441]:
				xmin = 626.6815
				xmax = 626.8415
				text = "M"
			intervals [1442]:
				xmin = 626.8415
				xmax = 634.1276
				text = "sp"
			intervals [1443]:
				xmin = 634.1276
				xmax = 634.2376
				text = "Y"
			intervals [1444]:
				xmin = 634.2376
				xmax = 634.3376
				text = "AE1"
			intervals [1445]:
				xmin = 634.3376
				xmax = 644.9792
				text = "sp"
			intervals [1446]:
				xmin = 644.9792
				xmax = 645.2192
				text = "M"
			intervals [1447]:
				xmin = 645.2192
				xmax = 645.3892
				text = "HH"
			intervals [1448]:
				xmin = 645.3892
				xmax = 645.5992
				text = "M"
			intervals [1449]:
				xmin = 645.5992
				xmax = 646.2495
				text = ""
			intervals [1450]:
				xmin = 646.2495
				xmax = 646.2795
				text = "sil"
			intervals [1451]:
				xmin = 646.2795
				xmax = 646.4595
				text = "M"
			intervals [1452]:
				xmin = 646.4595
				xmax = 647.8377
				text = "sp"
			intervals [1453]:
				xmin = 647.8377
				xmax = 648.1277
				text = "OW2"
			intervals [1454]:
				xmin = 648.1277
				xmax = 648.1877
				text = "K"
			intervals [1455]:
				xmin = 648.1877
				xmax = 648.2277
				text = "EY1"
			intervals [1456]:
				xmin = 648.2277
				xmax = 649.1577
				text = "spn"
			intervals [1457]:
				xmin = 649.1577
				xmax = 649.2839
				text = ""
			intervals [1458]:
				xmin = 649.2839
				xmax = 649.3639
				text = "HH"
			intervals [1459]:
				xmin = 649.3639
				xmax = 649.3939
				text = "W"
			intervals [1460]:
				xmin = 649.3939
				xmax = 649.4239
				text = "AH1"
			intervals [1461]:
				xmin = 649.4239
				xmax = 649.4539
				text = "T"
			intervals [1462]:
				xmin = 649.4539
				xmax = 649.5039
				text = "D"
			intervals [1463]:
				xmin = 649.5039
				xmax = 649.5339
				text = "IH0"
			intervals [1464]:
				xmin = 649.5339
				xmax = 649.6239
				text = "D"
			intervals [1465]:
				xmin = 649.6239
				xmax = 649.6839
				text = "Y"
			intervals [1466]:
				xmin = 649.6839
				xmax = 649.7339
				text = "UW1"
			intervals [1467]:
				xmin = 649.7339
				xmax = 649.8439
				text = "S"
			intervals [1468]:
				xmin = 649.8439
				xmax = 649.9139
				text = "T"
			intervals [1469]:
				xmin = 649.9139
				xmax = 649.9939
				text = "AH1"
			intervals [1470]:
				xmin = 649.9939
				xmax = 650.0439
				text = "D"
			intervals [1471]:
				xmin = 650.0439
				xmax = 650.2939
				text = "IY0"
			intervals [1472]:
				xmin = 650.2939
				xmax = 650.7001
				text = "sp"
			intervals [1473]:
				xmin = 650.7001
				xmax = 650.7401
				text = "spn"
			intervals [1474]:
				xmin = 650.7401
				xmax = 650.7701
				text = "IH0"
			intervals [1475]:
				xmin = 650.7701
				xmax = 651.1201
				text = "N"
			intervals [1476]:
				xmin = 651.1201
				xmax = 651.2801
				text = "sp"
			intervals [1477]:
				xmin = 651.2801
				xmax = 651.4201
				text = "S"
			intervals [1478]:
				xmin = 651.4201
				xmax = 651.4801
				text = "K"
			intervals [1479]:
				xmin = 651.4801
				xmax = 651.5101
				text = "UW1"
			intervals [1480]:
				xmin = 651.5101
				xmax = 651.6001
				text = "L"
			intervals [1481]:
				xmin = 651.6001
				xmax = 651.7401
				text = "sp"
			intervals [1482]:
				xmin = 651.7401
				xmax = 651.8201
				text = "T"
			intervals [1483]:
				xmin = 651.8201
				xmax = 651.8601
				text = "EH1"
			intervals [1484]:
				xmin = 651.8601
				xmax = 651.9201
				text = "L"
			intervals [1485]:
				xmin = 651.9201
				xmax = 651.9601
				text = "M"
			intervals [1486]:
				xmin = 651.9601
				xmax = 651.9901
				text = "IY1"
			intervals [1487]:
				xmin = 651.9901
				xmax = 652.0201
				text = "sp"
			intervals [1488]:
				xmin = 652.0201
				xmax = 652.1201
				text = "S"
			intervals [1489]:
				xmin = 652.1201
				xmax = 652.1601
				text = "AH1"
			intervals [1490]:
				xmin = 652.1601
				xmax = 652.2601
				text = "M"
			intervals [1491]:
				xmin = 652.2601
				xmax = 652.2901
				text = "AH0"
			intervals [1492]:
				xmin = 652.2901
				xmax = 652.3301
				text = "V"
			intervals [1493]:
				xmin = 652.3301
				xmax = 652.4101
				text = "DH"
			intervals [1494]:
				xmin = 652.4101
				xmax = 652.4401
				text = "AH1"
			intervals [1495]:
				xmin = 652.4401
				xmax = 652.5701
				text = "S"
			intervals [1496]:
				xmin = 652.5701
				xmax = 652.6301
				text = "AH1"
			intervals [1497]:
				xmin = 652.6301
				xmax = 652.7001
				text = "B"
			intervals [1498]:
				xmin = 652.7001
				xmax = 652.7501
				text = "JH"
			intervals [1499]:
				xmin = 652.7501
				xmax = 652.8101
				text = "IH0"
			intervals [1500]:
				xmin = 652.8101
				xmax = 652.8401
				text = "K"
			intervals [1501]:
				xmin = 652.8401
				xmax = 652.8801
				text = "T"
			intervals [1502]:
				xmin = 652.8801
				xmax = 652.9301
				text = "S"
			intervals [1503]:
				xmin = 652.9301
				xmax = 652.9701
				text = "DH"
			intervals [1504]:
				xmin = 652.9701
				xmax = 653.0001
				text = "AH0"
			intervals [1505]:
				xmin = 653.0001
				xmax = 653.1201
				text = "T"
			intervals [1506]:
				xmin = 653.1201
				xmax = 653.1901
				text = "Y"
			intervals [1507]:
				xmin = 653.1901
				xmax = 653.3101
				text = "UW1"
			intervals [1508]:
				xmin = 653.3101
				xmax = 653.5901
				text = "sp"
			intervals [1509]:
				xmin = 653.5901
				xmax = 663.3728
				text = ""
			intervals [1510]:
				xmin = 663.3728
				xmax = 663.4028
				text = "M"
			intervals [1511]:
				xmin = 663.4028
				xmax = 663.4428
				text = "HH"
			intervals [1512]:
				xmin = 663.4428
				xmax = 663.5928
				text = "M"
			intervals [1513]:
				xmin = 663.5928
				xmax = 663.8228
				text = "sp"
			intervals [1514]:
				xmin = 663.8228
				xmax = 678.757
				text = ""
			intervals [1515]:
				xmin = 678.757
				xmax = 679.057
				text = "Y"
			intervals [1516]:
				xmin = 679.057
				xmax = 679.147
				text = "AE1"
			intervals [1517]:
				xmin = 679.147
				xmax = 691.8362
				text = "sp"
			intervals [1518]:
				xmin = 691.8362
				xmax = 691.8662
				text = "spn"
			intervals [1519]:
				xmin = 691.8662
				xmax = 692.5609
				text = "sp"
			intervals [1520]:
				xmin = 692.5609
				xmax = 692.6809
				text = "AH1"
			intervals [1521]:
				xmin = 692.6809
				xmax = 694.077
				text = "sp"
			intervals [1522]:
				xmin = 694.077
				xmax = 694.377
				text = "AH1"
			intervals [1523]:
				xmin = 694.377
				xmax = 694.457
				text = "M"
			intervals [1524]:
				xmin = 694.457
				xmax = 695.0903
				text = "sp"
			intervals [1525]:
				xmin = 695.0903
				xmax = 695.1503
				text = "W"
			intervals [1526]:
				xmin = 695.1503
				xmax = 695.1803
				text = "AH1"
			intervals [1527]:
				xmin = 695.1803
				xmax = 695.2403
				text = "T"
			intervals [1528]:
				xmin = 695.2403
				xmax = 695.2803
				text = "D"
			intervals [1529]:
				xmin = 695.2803
				xmax = 695.3203
				text = "IH1"
			intervals [1530]:
				xmin = 695.3203
				xmax = 695.4103
				text = "D"
			intervals [1531]:
				xmin = 695.4103
				xmax = 695.4603
				text = "Y"
			intervals [1532]:
				xmin = 695.4603
				xmax = 695.5203
				text = "UW1"
			intervals [1533]:
				xmin = 695.5203
				xmax = 695.5803
				text = "D"
			intervals [1534]:
				xmin = 695.5803
				xmax = 695.6903
				text = "UW1"
			intervals [1535]:
				xmin = 695.6903
				xmax = 695.8403
				text = "EH1"
			intervals [1536]:
				xmin = 695.8403
				xmax = 695.9203
				text = "Z"
			intervals [1537]:
				xmin = 695.9203
				xmax = 696.0103
				text = "EY1"
			intervals [1538]:
				xmin = 696.0103
				xmax = 696.1603
				text = "CH"
			intervals [1539]:
				xmin = 696.1603
				xmax = 696.3703
				text = "AY1"
			intervals [1540]:
				xmin = 696.3703
				xmax = 696.5403
				text = "L"
			intervals [1541]:
				xmin = 696.5403
				xmax = 696.6003
				text = "D"
			intervals [1542]:
				xmin = 696.6003
				xmax = 696.7203
				text = "sp"
			intervals [1543]:
				xmin = 696.7203
				xmax = 696.8403
				text = "AE1"
			intervals [1544]:
				xmin = 696.8403
				xmax = 696.9503
				text = "F"
			intervals [1545]:
				xmin = 696.9503
				xmax = 696.9803
				text = "T"
			intervals [1546]:
				xmin = 696.9803
				xmax = 697.0203
				text = "ER0"
			intervals [1547]:
				xmin = 697.0203
				xmax = 697.1903
				text = "S"
			intervals [1548]:
				xmin = 697.1903
				xmax = 697.2703
				text = "K"
			intervals [1549]:
				xmin = 697.2703
				xmax = 697.3203
				text = "UW1"
			intervals [1550]:
				xmin = 697.3203
				xmax = 697.3903
				text = "L"
			intervals [1551]:
				xmin = 697.3903
				xmax = 697.4203
				text = "W"
			intervals [1552]:
				xmin = 697.4203
				xmax = 697.6103
				text = "AA1"
			intervals [1553]:
				xmin = 697.6103
				xmax = 697.6803
				text = "Z"
			intervals [1554]:
				xmin = 697.6803
				xmax = 697.8603
				text = "AW1"
			intervals [1555]:
				xmin = 697.8603
				xmax = 697.9103
				text = "T"
			intervals [1556]:
				xmin = 697.9103
				xmax = 698.0503
				text = "sp"
			intervals [1557]:
				xmin = 698.0503
				xmax = 711.1304
				text = ""
			intervals [1558]:
				xmin = 711.1304
				xmax = 711.1604
				text = "AO2"
			intervals [1559]:
				xmin = 711.1604
				xmax = 711.1904
				text = "L"
			intervals [1560]:
				xmin = 711.1904
				xmax = 711.2204
				text = "R"
			intervals [1561]:
				xmin = 711.2204
				xmax = 711.6504
				text = "AY1"
			intervals [1562]:
				xmin = 711.6504
				xmax = 711.7004
				text = "T"
			intervals [1563]:
				xmin = 711.7004
				xmax = 711.9464
				text = "sp"
			intervals [1564]:
				xmin = 711.9464
				xmax = 712.0564
				text = "AY1"
			intervals [1565]:
				xmin = 712.0564
				xmax = 712.0864
				text = "V"
			intervals [1566]:
				xmin = 712.0864
				xmax = 712.1164
				text = "sp"
			intervals [1567]:
				xmin = 712.1164
				xmax = 712.2164
				text = "HH"
			intervals [1568]:
				xmin = 712.2164
				xmax = 712.2564
				text = "AE1"
			intervals [1569]:
				xmin = 712.2564
				xmax = 712.2864
				text = "D"
			intervals [1570]:
				xmin = 712.2864
				xmax = 712.3164
				text = "T"
			intervals [1571]:
				xmin = 712.3164
				xmax = 712.3464
				text = "UW1"
			intervals [1572]:
				xmin = 712.3464
				xmax = 712.3764
				text = "T"
			intervals [1573]:
				xmin = 712.3764
				xmax = 712.4064
				text = "EY1"
			intervals [1574]:
				xmin = 712.4064
				xmax = 712.4364
				text = "K"
			intervals [1575]:
				xmin = 712.4364
				xmax = 712.7164
				text = "sp"
			intervals [1576]:
				xmin = 712.7164
				xmax = 712.7764
				text = "B"
			intervals [1577]:
				xmin = 712.7764
				xmax = 712.8364
				text = "AY1"
			intervals [1578]:
				xmin = 712.8364
				xmax = 712.9664
				text = "HH"
			intervals [1579]:
				xmin = 712.9664
				xmax = 713.0764
				text = "AO1"
			intervals [1580]:
				xmin = 713.0764
				xmax = 713.1664
				text = "R"
			intervals [1581]:
				xmin = 713.1664
				xmax = 713.2164
				text = "S"
			intervals [1582]:
				xmin = 713.2164
				xmax = 713.2464
				text = "sp"
			intervals [1583]:
				xmin = 713.2464
				xmax = 713.3164
				text = "W"
			intervals [1584]:
				xmin = 713.3164
				xmax = 713.3664
				text = "AH1"
			intervals [1585]:
				xmin = 713.3664
				xmax = 713.4664
				text = "N"
			intervals [1586]:
				xmin = 713.4664
				xmax = 713.5864
				text = "T"
			intervals [1587]:
				xmin = 713.5864
				xmax = 713.7864
				text = "AY1"
			intervals [1588]:
				xmin = 713.7864
				xmax = 713.8664
				text = "M"
			intervals [1589]:
				xmin = 713.8664
				xmax = 715.1766
				text = ""
			intervals [1590]:
				xmin = 715.1766
				xmax = 715.4666
				text = "M"
			intervals [1591]:
				xmin = 715.4666
				xmax = 725.3828
				text = "sp"
			intervals [1592]:
				xmin = 725.3828
				xmax = 725.4128
				text = "M"
			intervals [1593]:
				xmin = 725.4128
				xmax = 725.4828
				text = "HH"
			intervals [1594]:
				xmin = 725.4828
				xmax = 725.9028
				text = "M"
			intervals [1595]:
				xmin = 725.9028
				xmax = 737.8943
				text = ""
			intervals [1596]:
				xmin = 737.8943
				xmax = 738.1343
				text = "sil"
			intervals [1597]:
				xmin = 738.1343
				xmax = 738.2343
				text = "M"
			intervals [1598]:
				xmin = 738.2343
				xmax = 738.3843
				text = "HH"
			intervals [1599]:
				xmin = 738.3843
				xmax = 738.4243
				text = "M"
			intervals [1600]:
				xmin = 738.4243
				xmax = 756.2347
				text = ""
			intervals [1601]:
				xmin = 756.2347
				xmax = 756.4647
				text = "Y"
			intervals [1602]:
				xmin = 756.4647
				xmax = 756.5347
				text = "AE1"
			intervals [1603]:
				xmin = 756.5347
				xmax = 756.7747
				text = "sp"
			intervals [1604]:
				xmin = 756.7747
				xmax = 765.9231
				text = ""
			intervals [1605]:
				xmin = 765.9231
				xmax = 767.8131
				text = "spn"
			intervals [1606]:
				xmin = 767.8131
				xmax = 769.5636
				text = ""
			intervals [1607]:
				xmin = 769.5636
				xmax = 770.0436
				text = "AA1"
			intervals [1608]:
				xmin = 770.0436
				xmax = 778.5693
				text = "sp"
			intervals [1609]:
				xmin = 778.5693
				xmax = 778.6993
				text = "AH1"
			intervals [1610]:
				xmin = 778.6993
				xmax = 778.7593
				text = "HH"
			intervals [1611]:
				xmin = 778.7593
				xmax = 778.9093
				text = "AH1"
			intervals [1612]:
				xmin = 778.9093
				xmax = 780.0293
				text = "spn"
			intervals [1613]:
				xmin = 780.0293
				xmax = 783.0931
				text = ""
			intervals [1614]:
				xmin = 783.0931
				xmax = 783.1231
				text = "M"
			intervals [1615]:
				xmin = 783.1231
				xmax = 783.1931
				text = "HH"
			intervals [1616]:
				xmin = 783.1931
				xmax = 783.7031
				text = "M"
			intervals [1617]:
				xmin = 783.7031
				xmax = 787.5963
				text = ""
			intervals [1618]:
				xmin = 787.5963
				xmax = 787.6563
				text = "sil"
			intervals [1619]:
				xmin = 787.6563
				xmax = 788.0763
				text = "spn"
			intervals [1620]:
				xmin = 788.0763
				xmax = 790.682
				text = ""
			intervals [1621]:
				xmin = 790.682
				xmax = 790.712
				text = "AH1"
			intervals [1622]:
				xmin = 790.712
				xmax = 791.7478
				text = "sp"
			intervals [1623]:
				xmin = 791.7478
				xmax = 792.1878
				text = "OW1"
			intervals [1624]:
				xmin = 792.1878
				xmax = 800.3004
				text = ""
			intervals [1625]:
				xmin = 800.3004
				xmax = 800.3304
				text = "sil"
			intervals [1626]:
				xmin = 800.3304
				xmax = 800.6404
				text = "M"
			intervals [1627]:
				xmin = 800.6404
				xmax = 800.6704
				text = "sp"
			intervals [1628]:
				xmin = 800.6704
				xmax = 803.7265
				text = ""
			intervals [1629]:
				xmin = 803.7265
				xmax = 805.8565
				text = "spn"
			intervals [1630]:
				xmin = 805.8565
				xmax = 806.3237
				text = ""
			intervals [1631]:
				xmin = 806.3237
				xmax = 806.4337
				text = "sil"
			intervals [1632]:
				xmin = 806.4337
				xmax = 807.3537
				text = "spn"
			intervals [1633]:
				xmin = 807.3537
				xmax = 807.7226
				text = ""
			intervals [1634]:
				xmin = 807.7226
				xmax = 807.7826
				text = "HH"
			intervals [1635]:
				xmin = 807.7826
				xmax = 807.8126
				text = "IY1"
			intervals [1636]:
				xmin = 807.8126
				xmax = 807.8426
				text = "R"
			intervals [1637]:
				xmin = 807.8426
				xmax = 807.8826
				text = "Z"
			intervals [1638]:
				xmin = 807.8826
				xmax = 807.9426
				text = "S"
			intervals [1639]:
				xmin = 807.9426
				xmax = 807.9726
				text = "AH1"
			intervals [1640]:
				xmin = 807.9726
				xmax = 808.0526
				text = "M"
			intervals [1641]:
				xmin = 808.0526
				xmax = 808.0826
				text = "AH0"
			intervals [1642]:
				xmin = 808.0826
				xmax = 808.1226
				text = "V"
			intervals [1643]:
				xmin = 808.1226
				xmax = 808.2626
				text = "EH1"
			intervals [1644]:
				xmin = 808.2626
				xmax = 808.3226
				text = "V"
			intervals [1645]:
				xmin = 808.3226
				xmax = 808.3526
				text = "R"
			intervals [1646]:
				xmin = 808.3526
				xmax = 808.4426
				text = "IY0"
			intervals [1647]:
				xmin = 808.4426
				xmax = 808.4926
				text = "TH"
			intervals [1648]:
				xmin = 808.4926
				xmax = 808.5926
				text = "IH2"
			intervals [1649]:
				xmin = 808.5926
				xmax = 808.6926
				text = "NG"
			intervals [1650]:
				xmin = 808.6926
				xmax = 808.7726
				text = "AY1"
			intervals [1651]:
				xmin = 808.7726
				xmax = 808.8226
				text = "sp"
			intervals [1652]:
				xmin = 808.8226
				xmax = 808.8626
				text = "T"
			intervals [1653]:
				xmin = 808.8626
				xmax = 808.9726
				text = "EH1"
			intervals [1654]:
				xmin = 808.9726
				xmax = 809.0726
				text = "L"
			intervals [1655]:
				xmin = 809.0726
				xmax = 809.1226
				text = "IH0"
			intervals [1656]:
				xmin = 809.1226
				xmax = 809.1626
				text = "M"
			intervals [1657]:
				xmin = 809.1626
				xmax = 809.2126
				text = "HH"
			intervals [1658]:
				xmin = 809.2126
				xmax = 809.2726
				text = "IY1"
			intervals [1659]:
				xmin = 809.2726
				xmax = 809.3226
				text = "S"
			intervals [1660]:
				xmin = 809.3226
				xmax = 809.4126
				text = "K"
			intervals [1661]:
				xmin = 809.4126
				xmax = 809.5026
				text = "AE1"
			intervals [1662]:
				xmin = 809.5026
				xmax = 809.5326
				text = "N"
			intervals [1663]:
				xmin = 809.5326
				xmax = 809.5626
				text = "T"
			intervals [1664]:
				xmin = 809.5626
				xmax = 809.6026
				text = "B"
			intervals [1665]:
				xmin = 809.6026
				xmax = 809.6626
				text = "IY0"
			intervals [1666]:
				xmin = 809.6626
				xmax = 809.8526
				text = "AO1"
			intervals [1667]:
				xmin = 809.8526
				xmax = 809.8826
				text = "L"
			intervals [1668]:
				xmin = 809.8826
				xmax = 809.9426
				text = "M"
			intervals [1669]:
				xmin = 809.9426
				xmax = 810.0326
				text = "AE1"
			intervals [1670]:
				xmin = 810.0326
				xmax = 810.1326
				text = "D"
			intervals [1671]:
				xmin = 810.1326
				xmax = 810.1726
				text = "sp"
			intervals [1672]:
				xmin = 810.1726
				xmax = 810.2026
				text = "HH"
			intervals [1673]:
				xmin = 810.2026
				xmax = 810.2326
				text = "W"
			intervals [1674]:
				xmin = 810.2326
				xmax = 810.2726
				text = "EH1"
			intervals [1675]:
				xmin = 810.2726
				xmax = 810.3026
				text = "N"
			intervals [1676]:
				xmin = 810.3026
				xmax = 811.3898
				text = "sp"
			intervals [1677]:
				xmin = 811.3898
				xmax = 811.5998
				text = "OW2"
			intervals [1678]:
				xmin = 811.5998
				xmax = 811.6798
				text = "K"
			intervals [1679]:
				xmin = 811.6798
				xmax = 811.7698
				text = "EY1"
			intervals [1680]:
				xmin = 811.7698
				xmax = 811.7998
				text = "sp"
			intervals [1681]:
				xmin = 811.7998
				xmax = 812.0198
				text = "AH1"
			intervals [1682]:
				xmin = 812.0198
				xmax = 812.1998
				text = "M"
			intervals [1683]:
				xmin = 812.1998
				xmax = 813.3063
				text = "sp"
			intervals [1684]:
				xmin = 813.3063
				xmax = 813.3363
				text = "D"
			intervals [1685]:
				xmin = 813.3363
				xmax = 813.3663
				text = "IH1"
			intervals [1686]:
				xmin = 813.3663
				xmax = 813.4263
				text = "D"
			intervals [1687]:
				xmin = 813.4263
				xmax = 813.4963
				text = "Y"
			intervals [1688]:
				xmin = 813.4963
				xmax = 813.5563
				text = "UW1"
			intervals [1689]:
				xmin = 813.5563
				xmax = 813.5963
				text = "EH1"
			intervals [1690]:
				xmin = 813.5963
				xmax = 813.6663
				text = "V"
			intervals [1691]:
				xmin = 813.6663
				xmax = 813.7263
				text = "ER0"
			intervals [1692]:
				xmin = 813.7263
				xmax = 813.7663
				text = "HH"
			intervals [1693]:
				xmin = 813.7663
				xmax = 813.8763
				text = "AE1"
			intervals [1694]:
				xmin = 813.8763
				xmax = 813.9263
				text = "V"
			intervals [1695]:
				xmin = 813.9263
				xmax = 814.0163
				text = "AH0"
			intervals [1696]:
				xmin = 814.0163
				xmax = 814.2163
				text = "sp"
			intervals [1697]:
				xmin = 814.2163
				xmax = 814.3463
				text = "HH"
			intervals [1698]:
				xmin = 814.3463
				xmax = 814.3863
				text = "AE1"
			intervals [1699]:
				xmin = 814.3863
				xmax = 814.4663
				text = "V"
			intervals [1700]:
				xmin = 814.4663
				xmax = 814.5463
				text = "AH0"
			intervals [1701]:
				xmin = 814.5463
				xmax = 814.6663
				text = "T"
			intervals [1702]:
				xmin = 814.6663
				xmax = 814.7763
				text = "IY1"
			intervals [1703]:
				xmin = 814.7763
				xmax = 814.8863
				text = "CH"
			intervals [1704]:
				xmin = 814.8863
				xmax = 815.0563
				text = "ER0"
			intervals [1705]:
				xmin = 815.0563
				xmax = 815.1863
				text = "sp"
			intervals [1706]:
				xmin = 815.1863
				xmax = 815.2363
				text = "HH"
			intervals [1707]:
				xmin = 815.2363
				xmax = 815.3663
				text = "UW1"
			intervals [1708]:
				xmin = 815.3663
				xmax = 815.3963
				text = "sp"
			intervals [1709]:
				xmin = 815.3963
				xmax = 815.4263
				text = "HH"
			intervals [1710]:
				xmin = 815.4263
				xmax = 815.5463
				text = "AA1"
			intervals [1711]:
				xmin = 815.5463
				xmax = 815.6463
				text = "L"
			intervals [1712]:
				xmin = 815.6463
				xmax = 815.6963
				text = "ER0"
			intervals [1713]:
				xmin = 815.6963
				xmax = 815.7563
				text = "D"
			intervals [1714]:
				xmin = 815.7563
				xmax = 815.8763
				text = "AH0"
			intervals [1715]:
				xmin = 815.8763
				xmax = 815.9163
				text = "L"
			intervals [1716]:
				xmin = 815.9163
				xmax = 816.0763
				text = "AA1"
			intervals [1717]:
				xmin = 816.0763
				xmax = 816.1663
				text = "T"
			intervals [1718]:
				xmin = 816.1663
				xmax = 816.3163
				text = "sp"
			intervals [1719]:
				xmin = 816.3163
				xmax = 820.6831
				text = ""
			intervals [1720]:
				xmin = 820.6831
				xmax = 820.7131
				text = "M"
			intervals [1721]:
				xmin = 820.7131
				xmax = 820.8131
				text = "HH"
			intervals [1722]:
				xmin = 820.8131
				xmax = 821.0631
				text = "M"
			intervals [1723]:
				xmin = 821.0631
				xmax = 824.778
				text = "sp"
			intervals [1724]:
				xmin = 824.778
				xmax = 825.188
				text = "M"
			intervals [1725]:
				xmin = 825.188
				xmax = 825.4008
				text = ""
			intervals [1726]:
				xmin = 825.4008
				xmax = 825.4408
				text = "HH"
			intervals [1727]:
				xmin = 825.4408
				xmax = 825.5308
				text = "W"
			intervals [1728]:
				xmin = 825.5308
				xmax = 825.5608
				text = "AH1"
			intervals [1729]:
				xmin = 825.5608
				xmax = 825.5908
				text = "T"
			intervals [1730]:
				xmin = 825.5908
				xmax = 825.7308
				text = "AH0"
			intervals [1731]:
				xmin = 825.7308
				xmax = 825.7708
				text = "B"
			intervals [1732]:
				xmin = 825.7708
				xmax = 825.9408
				text = "AW1"
			intervals [1733]:
				xmin = 825.9408
				xmax = 826.0708
				text = "T"
			intervals [1734]:
				xmin = 826.0708
				xmax = 826.1008
				text = "sp"
			intervals [1735]:
				xmin = 826.1008
				xmax = 826.1308
				text = "D"
			intervals [1736]:
				xmin = 826.1308
				xmax = 826.1608
				text = "IH0"
			intervals [1737]:
				xmin = 826.1608
				xmax = 826.1908
				text = "D"
			intervals [1738]:
				xmin = 826.1908
				xmax = 826.3408
				text = "sp"
			intervals [1739]:
				xmin = 826.3408
				xmax = 826.4708
				text = "SH"
			intervals [1740]:
				xmin = 826.4708
				xmax = 826.5208
				text = "IY1"
			intervals [1741]:
				xmin = 826.5208
				xmax = 826.5608
				text = "sp"
			intervals [1742]:
				xmin = 826.5608
				xmax = 826.5908
				text = "HH"
			intervals [1743]:
				xmin = 826.5908
				xmax = 826.6708
				text = "AA1"
			intervals [1744]:
				xmin = 826.6708
				xmax = 826.7608
				text = "L"
			intervals [1745]:
				xmin = 826.7608
				xmax = 826.8008
				text = "ER0"
			intervals [1746]:
				xmin = 826.8008
				xmax = 826.8608
				text = "sp"
			intervals [1747]:
				xmin = 826.8608
				xmax = 826.9808
				text = "AH0"
			intervals [1748]:
				xmin = 826.9808
				xmax = 827.0308
				text = "B"
			intervals [1749]:
				xmin = 827.0308
				xmax = 827.0708
				text = "AW1"
			intervals [1750]:
				xmin = 827.0708
				xmax = 827.2308
				text = "T"
			intervals [1751]:
				xmin = 827.2308
				xmax = 827.2608
				text = "sp"
			intervals [1752]:
				xmin = 827.2608
				xmax = 834.1881
				text = ""
			intervals [1753]:
				xmin = 834.1881
				xmax = 835.1881
				text = "spn"
			intervals [1754]:
				xmin = 835.1881
				xmax = 835.8621
				text = ""
			intervals [1755]:
				xmin = 835.8621
				xmax = 836.3021
				text = "AA1"
			intervals [1756]:
				xmin = 836.3021
				xmax = 836.3621
				text = "sp"
			intervals [1757]:
				xmin = 836.3621
				xmax = 844.9815
				text = ""
			intervals [1758]:
				xmin = 844.9815
				xmax = 845.0115
				text = "S"
			intervals [1759]:
				xmin = 845.0115
				xmax = 845.0415
				text = "AH1"
			intervals [1760]:
				xmin = 845.0415
				xmax = 845.2315
				text = "M"
			intervals [1761]:
				xmin = 845.2315
				xmax = 845.3815
				text = "B"
			intervals [1762]:
				xmin = 845.3815
				xmax = 845.4715
				text = "EH1"
			intervals [1763]:
				xmin = 845.4715
				xmax = 845.6015
				text = "L"
			intervals [1764]:
				xmin = 845.6015
				xmax = 845.6715
				text = "T"
			intervals [1765]:
				xmin = 845.6715
				xmax = 846.1821
				text = "sp"
			intervals [1766]:
				xmin = 846.1821
				xmax = 846.2121
				text = "spn"
			intervals [1767]:
				xmin = 846.2121
				xmax = 847.0421
				text = "sp"
			intervals [1768]:
				xmin = 847.0421
				xmax = 847.317
				text = ""
			intervals [1769]:
				xmin = 847.317
				xmax = 847.417
				text = "S"
			intervals [1770]:
				xmin = 847.417
				xmax = 847.477
				text = "T"
			intervals [1771]:
				xmin = 847.477
				xmax = 847.507
				text = "IH1"
			intervals [1772]:
				xmin = 847.507
				xmax = 847.647
				text = "K"
			intervals [1773]:
				xmin = 847.647
				xmax = 847.687
				text = "sp"
			intervals [1774]:
				xmin = 847.687
				xmax = 847.7549
				text = ""
			intervals [1775]:
				xmin = 847.7549
				xmax = 847.8549
				text = "W"
			intervals [1776]:
				xmin = 847.8549
				xmax = 848.0449
				text = "AW1"
			intervals [1777]:
				xmin = 848.0449
				xmax = 848.1649
				text = "sp"
			intervals [1778]:
				xmin = 848.1649
				xmax = 852.0575
				text = ""
			intervals [1779]:
				xmin = 852.0575
				xmax = 852.8575
				text = "spn"
			intervals [1780]:
				xmin = 852.8575
				xmax = 854.5942
				text = ""
			intervals [1781]:
				xmin = 854.5942
				xmax = 855.4042
				text = "AH1"
			intervals [1782]:
				xmin = 855.4042
				xmax = 855.7399
				text = "sp"
			intervals [1783]:
				xmin = 855.7399
				xmax = 855.8099
				text = "D"
			intervals [1784]:
				xmin = 855.8099
				xmax = 855.8799
				text = "IH0"
			intervals [1785]:
				xmin = 855.8799
				xmax = 855.9299
				text = "D"
			intervals [1786]:
				xmin = 855.9299
				xmax = 856.0299
				text = "Y"
			intervals [1787]:
				xmin = 856.0299
				xmax = 856.0699
				text = "UW1"
			intervals [1788]:
				xmin = 856.0699
				xmax = 856.1099
				text = "EH1"
			intervals [1789]:
				xmin = 856.1099
				xmax = 856.1799
				text = "V"
			intervals [1790]:
				xmin = 856.1799
				xmax = 856.2499
				text = "ER0"
			intervals [1791]:
				xmin = 856.2499
				xmax = 856.3099
				text = "G"
			intervals [1792]:
				xmin = 856.3099
				xmax = 856.3699
				text = "IH1"
			intervals [1793]:
				xmin = 856.3699
				xmax = 856.4299
				text = "T"
			intervals [1794]:
				xmin = 856.4299
				xmax = 856.5699
				text = "Y"
			intervals [1795]:
				xmin = 856.5699
				xmax = 856.6499
				text = "EH1"
			intervals [1796]:
				xmin = 856.6499
				xmax = 856.7999
				text = "L"
			intervals [1797]:
				xmin = 856.7999
				xmax = 856.8699
				text = "D"
			intervals [1798]:
				xmin = 856.8699
				xmax = 856.9099
				text = "AE1"
			intervals [1799]:
				xmin = 856.9099
				xmax = 857.0699
				text = "T"
			intervals [1800]:
				xmin = 857.0699
				xmax = 858.9808
				text = ""
			intervals [1801]:
				xmin = 858.9808
				xmax = 859.1008
				text = "sil"
			intervals [1802]:
				xmin = 859.1008
				xmax = 859.2408
				text = "OW2"
			intervals [1803]:
				xmin = 859.2408
				xmax = 859.3208
				text = "K"
			intervals [1804]:
				xmin = 859.3208
				xmax = 859.4008
				text = "EY1"
			intervals [1805]:
				xmin = 859.4008
				xmax = 860.1039
				text = "sp"
			intervals [1806]:
				xmin = 860.1039
				xmax = 860.1639
				text = "HH"
			intervals [1807]:
				xmin = 860.1639
				xmax = 860.2139
				text = "W"
			intervals [1808]:
				xmin = 860.2139
				xmax = 860.2739
				text = "AH1"
			intervals [1809]:
				xmin = 860.2739
				xmax = 860.3039
				text = "T"
			intervals [1810]:
				xmin = 860.3039
				xmax = 860.4039
				text = "AH0"
			intervals [1811]:
				xmin = 860.4039
				xmax = 860.4439
				text = "B"
			intervals [1812]:
				xmin = 860.4439
				xmax = 860.5839
				text = "AW1"
			intervals [1813]:
				xmin = 860.5839
				xmax = 860.7539
				text = "T"
			intervals [1814]:
				xmin = 860.7539
				xmax = 879.3596
				text = "sp"
			intervals [1815]:
				xmin = 879.3596
				xmax = 879.6896
				text = "M"
			intervals [1816]:
				xmin = 879.6896
				xmax = 902.0766
				text = ""
			intervals [1817]:
				xmin = 902.0766
				xmax = 902.1066
				text = "M"
			intervals [1818]:
				xmin = 902.1066
				xmax = 902.1466
				text = "HH"
			intervals [1819]:
				xmin = 902.1466
				xmax = 902.4866
				text = "M"
			intervals [1820]:
				xmin = 902.4866
				xmax = 907.6756
				text = ""
			intervals [1821]:
				xmin = 907.6756
				xmax = 907.7156
				text = "M"
			intervals [1822]:
				xmin = 907.7156
				xmax = 907.7556
				text = "HH"
			intervals [1823]:
				xmin = 907.7556
				xmax = 908.0056
				text = "M"
			intervals [1824]:
				xmin = 908.0056
				xmax = 910.3782
				text = "sp"
			intervals [1825]:
				xmin = 910.3782
				xmax = 910.5282
				text = "W"
			intervals [1826]:
				xmin = 910.5282
				xmax = 910.6082
				text = "AA1"
			intervals [1827]:
				xmin = 910.6082
				xmax = 910.6582
				text = "Z"
			intervals [1828]:
				xmin = 910.6582
				xmax = 910.7082
				text = "IH0"
			intervals [1829]:
				xmin = 910.7082
				xmax = 910.7682
				text = "T"
			intervals [1830]:
				xmin = 910.7682
				xmax = 910.9282
				text = "F"
			intervals [1831]:
				xmin = 910.9282
				xmax = 911.1882
				text = "EH1"
			intervals [1832]:
				xmin = 911.1882
				xmax = 911.3782
				text = "R"
			intervals [1833]:
				xmin = 911.3782
				xmax = 911.4082
				text = "sp"
			intervals [1834]:
				xmin = 911.4082
				xmax = 912.0669
				text = ""
			intervals [1835]:
				xmin = 912.0669
				xmax = 912.1369
				text = "D"
			intervals [1836]:
				xmin = 912.1369
				xmax = 912.1669
				text = "UW1"
			intervals [1837]:
				xmin = 912.1669
				xmax = 912.2669
				text = "Y"
			intervals [1838]:
				xmin = 912.2669
				xmax = 912.3169
				text = "UW1"
			intervals [1839]:
				xmin = 912.3169
				xmax = 912.4369
				text = "TH"
			intervals [1840]:
				xmin = 912.4369
				xmax = 912.4769
				text = "IH1"
			intervals [1841]:
				xmin = 912.4769
				xmax = 912.5269
				text = "NG"
			intervals [1842]:
				xmin = 912.5269
				xmax = 912.6069
				text = "K"
			intervals [1843]:
				xmin = 912.6069
				xmax = 912.6369
				text = "IH0"
			intervals [1844]:
				xmin = 912.6369
				xmax = 912.6669
				text = "T"
			intervals [1845]:
				xmin = 912.6669
				xmax = 912.6969
				text = "sp"
			intervals [1846]:
				xmin = 912.6969
				xmax = 912.7369
				text = "W"
			intervals [1847]:
				xmin = 912.7369
				xmax = 912.7869
				text = "AO1"
			intervals [1848]:
				xmin = 912.7869
				xmax = 912.9269
				text = "Z"
			intervals [1849]:
				xmin = 912.9269
				xmax = 912.9969
				text = "F"
			intervals [1850]:
				xmin = 912.9969
				xmax = 913.1669
				text = "EH1"
			intervals [1851]:
				xmin = 913.1669
				xmax = 913.2769
				text = "R"
			intervals [1852]:
				xmin = 913.2769
				xmax = 913.3769
				text = "sp"
			intervals [1853]:
				xmin = 913.3769
				xmax = 913.6669
				text = "spn"
			intervals [1854]:
				xmin = 913.6669
				xmax = 913.7169
				text = "sp"
			intervals [1855]:
				xmin = 913.7169
				xmax = 913.8169
				text = "S"
			intervals [1856]:
				xmin = 913.8169
				xmax = 913.8469
				text = "EH1"
			intervals [1857]:
				xmin = 913.8469
				xmax = 913.8769
				text = "N"
			intervals [1858]:
				xmin = 913.8769
				xmax = 913.9369
				text = "D"
			intervals [1859]:
				xmin = 913.9369
				xmax = 914.0369
				text = "sp"
			intervals [1860]:
				xmin = 914.0369
				xmax = 914.0769
				text = "Y"
			intervals [1861]:
				xmin = 914.0769
				xmax = 914.3769
				text = "UW1"
			intervals [1862]:
				xmin = 914.3769
				xmax = 914.4069
				text = "sp"
			intervals [1863]:
				xmin = 914.4069
				xmax = 914.4569
				text = "HH"
			intervals [1864]:
				xmin = 914.4569
				xmax = 914.6269
				text = "OW1"
			intervals [1865]:
				xmin = 914.6269
				xmax = 914.6969
				text = "M"
			intervals [1866]:
				xmin = 914.6969
				xmax = 914.7569
				text = "AH0"
			intervals [1867]:
				xmin = 914.7569
				xmax = 914.7869
				text = "N"
			intervals [1868]:
				xmin = 914.7869
				xmax = 914.9169
				text = "D"
			intervals [1869]:
				xmin = 914.9169
				xmax = 915.1169
				text = "sp"
			intervals [1870]:
				xmin = 915.1169
				xmax = 915.2769
				text = "Y"
			intervals [1871]:
				xmin = 915.2769
				xmax = 915.3269
				text = "EH1"
			intervals [1872]:
				xmin = 915.3269
				xmax = 915.5469
				text = "L"
			intervals [1873]:
				xmin = 915.5469
				xmax = 915.6069
				text = "sp"
			intervals [1874]:
				xmin = 915.6069
				xmax = 915.6369
				text = "AE1"
			intervals [1875]:
				xmin = 915.6369
				xmax = 915.6769
				text = "T"
			intervals [1876]:
				xmin = 915.6769
				xmax = 915.7569
				text = "Y"
			intervals [1877]:
				xmin = 915.7569
				xmax = 915.8369
				text = "UW1"
			intervals [1878]:
				xmin = 915.8369
				xmax = 919.5578
				text = "sp"
			intervals [1879]:
				xmin = 919.5578
				xmax = 919.6078
				text = "M"
			intervals [1880]:
				xmin = 919.6078
				xmax = 919.6378
				text = "HH"
			intervals [1881]:
				xmin = 919.6378
				xmax = 919.9578
				text = "M"
			intervals [1882]:
				xmin = 919.9578
				xmax = 921.1257
				text = ""
			intervals [1883]:
				xmin = 921.1257
				xmax = 921.1557
				text = "M"
			intervals [1884]:
				xmin = 921.1557
				xmax = 921.1957
				text = "HH"
			intervals [1885]:
				xmin = 921.1957
				xmax = 921.5257
				text = "M"
			intervals [1886]:
				xmin = 921.5257
				xmax = 929.5571
				text = "sp"
			intervals [1887]:
				xmin = 929.5571
				xmax = 929.7071
				text = "M"
			intervals [1888]:
				xmin = 929.7071
				xmax = 929.7571
				text = "HH"
			intervals [1889]:
				xmin = 929.7571
				xmax = 930.0471
				text = "M"
			intervals [1890]:
				xmin = 930.0471
				xmax = 930.0771
				text = "R"
			intervals [1891]:
				xmin = 930.0771
				xmax = 930.1271
				text = "AY1"
			intervals [1892]:
				xmin = 930.1271
				xmax = 930.1571
				text = "T"
			intervals [1893]:
				xmin = 930.1571
				xmax = 931.9041
				text = "sp"
			intervals [1894]:
				xmin = 931.9041
				xmax = 931.9541
				text = "R"
			intervals [1895]:
				xmin = 931.9541
				xmax = 931.9841
				text = "AY1"
			intervals [1896]:
				xmin = 931.9841
				xmax = 932.0141
				text = "T"
			intervals [1897]:
				xmin = 932.0141
				xmax = 934.7287
				text = "sp"
			intervals [1898]:
				xmin = 934.7287
				xmax = 934.8587
				text = "spn"
			intervals [1899]:
				xmin = 934.8587
				xmax = 935.699
				text = "sp"
			intervals [1900]:
				xmin = 935.699
				xmax = 935.939
				text = "AH1"
			intervals [1901]:
				xmin = 935.939
				xmax = 936.209
				text = "M"
			intervals [1902]:
				xmin = 936.209
				xmax = 937.2772
				text = "sp"
			intervals [1903]:
				xmin = 937.2772
				xmax = 937.3272
				text = "K"
			intervals [1904]:
				xmin = 937.3272
				xmax = 937.3572
				text = "AH0"
			intervals [1905]:
				xmin = 937.3572
				xmax = 937.4172
				text = "N"
			intervals [1906]:
				xmin = 937.4172
				xmax = 937.4472
				text = "Y"
			intervals [1907]:
				xmin = 937.4472
				xmax = 937.4772
				text = "UW1"
			intervals [1908]:
				xmin = 937.4772
				xmax = 937.5872
				text = "T"
			intervals [1909]:
				xmin = 937.5872
				xmax = 937.6472
				text = "EH1"
			intervals [1910]:
				xmin = 937.6472
				xmax = 937.6872
				text = "L"
			intervals [1911]:
				xmin = 937.6872
				xmax = 937.7572
				text = "M"
			intervals [1912]:
				xmin = 937.7572
				xmax = 937.8172
				text = "IY1"
			intervals [1913]:
				xmin = 937.8172
				xmax = 937.8872
				text = "AH0"
			intervals [1914]:
				xmin = 937.8872
				xmax = 937.9472
				text = "B"
			intervals [1915]:
				xmin = 937.9472
				xmax = 938.0072
				text = "AW1"
			intervals [1916]:
				xmin = 938.0072
				xmax = 938.1072
				text = "T"
			intervals [1917]:
				xmin = 938.1072
				xmax = 938.1372
				text = "DH"
			intervals [1918]:
				xmin = 938.1372
				xmax = 938.1872
				text = "AH0"
			intervals [1919]:
				xmin = 938.1872
				xmax = 938.2472
				text = "B"
			intervals [1920]:
				xmin = 938.2472
				xmax = 938.3372
				text = "EH1"
			intervals [1921]:
				xmin = 938.3372
				xmax = 938.4072
				text = "S"
			intervals [1922]:
				xmin = 938.4072
				xmax = 938.4372
				text = "T"
			intervals [1923]:
				xmin = 938.4372
				xmax = 938.4872
				text = "T"
			intervals [1924]:
				xmin = 938.4872
				xmax = 938.5372
				text = "IY1"
			intervals [1925]:
				xmin = 938.5372
				xmax = 938.6972
				text = "CH"
			intervals [1926]:
				xmin = 938.6972
				xmax = 938.7272
				text = "ER0"
			intervals [1927]:
				xmin = 938.7272
				xmax = 938.7772
				text = "Y"
			intervals [1928]:
				xmin = 938.7772
				xmax = 938.8572
				text = "UW1"
			intervals [1929]:
				xmin = 938.8572
				xmax = 938.8872
				text = "EH1"
			intervals [1930]:
				xmin = 938.8872
				xmax = 938.9672
				text = "V"
			intervals [1931]:
				xmin = 938.9672
				xmax = 939.0572
				text = "ER0"
			intervals [1932]:
				xmin = 939.0572
				xmax = 939.1672
				text = "HH"
			intervals [1933]:
				xmin = 939.1672
				xmax = 939.3872
				text = "AE1"
			intervals [1934]:
				xmin = 939.3872
				xmax = 939.5072
				text = "D"
			intervals [1935]:
				xmin = 939.5072
				xmax = 939.5772
				text = "sp"
			intervals [1936]:
				xmin = 939.5772
				xmax = 971.4152
				text = ""
			intervals [1937]:
				xmin = 971.4152
				xmax = 971.7452
				text = "M"
			intervals [1938]:
				xmin = 971.7452
				xmax = 971.9152
				text = "HH"
			intervals [1939]:
				xmin = 971.9152
				xmax = 971.9852
				text = "M"
			intervals [1940]:
				xmin = 971.9852
				xmax = 973.6289
				text = ""
			intervals [1941]:
				xmin = 973.6289
				xmax = 973.6889
				text = "sil"
			intervals [1942]:
				xmin = 973.6889
				xmax = 973.7189
				text = "DH"
			intervals [1943]:
				xmin = 973.7189
				xmax = 973.9189
				text = "OW1"
			intervals [1944]:
				xmin = 973.9189
				xmax = 973.9689
				text = "Z"
			intervals [1945]:
				xmin = 973.9689
				xmax = 974.0689
				text = "JH"
			intervals [1946]:
				xmin = 974.0689
				xmax = 974.1489
				text = "ER1"
			intervals [1947]:
				xmin = 974.1489
				xmax = 974.2289
				text = "M"
			intervals [1948]:
				xmin = 974.2289
				xmax = 974.2589
				text = "AH0"
			intervals [1949]:
				xmin = 974.2589
				xmax = 974.2889
				text = "N"
			intervals [1950]:
				xmin = 974.2889
				xmax = 974.3789
				text = "Z"
			intervals [1951]:
				xmin = 974.3789
				xmax = 974.4089
				text = "K"
			intervals [1952]:
				xmin = 974.4089
				xmax = 974.4589
				text = "AH0"
			intervals [1953]:
				xmin = 974.4589
				xmax = 974.6389
				text = "N"
			intervals [1954]:
				xmin = 974.6389
				xmax = 974.6689
				text = "R"
			intervals [1955]:
				xmin = 974.6689
				xmax = 974.6989
				text = "IH1"
			intervals [1956]:
				xmin = 974.6989
				xmax = 974.7289
				text = "L"
			intervals [1957]:
				xmin = 974.7289
				xmax = 974.8089
				text = "IY0"
			intervals [1958]:
				xmin = 974.8089
				xmax = 974.9189
				text = "K"
			intervals [1959]:
				xmin = 974.9189
				xmax = 974.9489
				text = "UH1"
			intervals [1960]:
				xmin = 974.9489
				xmax = 974.9789
				text = "K"
			intervals [1961]:
				xmin = 974.9789
				xmax = 976.6886
				text = "sp"
			intervals [1962]:
				xmin = 976.6886
				xmax = 977.6686
				text = "spn"
			intervals [1963]:
				xmin = 977.6686
				xmax = 980.5336
				text = "sp"
			intervals [1964]:
				xmin = 980.5336
				xmax = 981.6136
				text = "spn"
			intervals [1965]:
				xmin = 981.6136
				xmax = 982.366
				text = ""
			intervals [1966]:
				xmin = 982.366
				xmax = 982.436
				text = "W"
			intervals [1967]:
				xmin = 982.436
				xmax = 982.766
				text = "AH1"
			intervals [1968]:
				xmin = 982.766
				xmax = 983.006
				text = "M"
			intervals [1969]:
				xmin = 983.006
				xmax = 983.076
				text = "sp"
			intervals [1970]:
				xmin = 983.076
				xmax = 983.116
				text = "HH"
			intervals [1971]:
				xmin = 983.116
				xmax = 983.206
				text = "W"
			intervals [1972]:
				xmin = 983.206
				xmax = 983.286
				text = "AY1"
			intervals [1973]:
				xmin = 983.286
				xmax = 983.336
				text = "D"
			intervals [1974]:
				xmin = 983.336
				xmax = 983.386
				text = "IH0"
			intervals [1975]:
				xmin = 983.386
				xmax = 983.486
				text = "D"
			intervals [1976]:
				xmin = 983.486
				xmax = 983.526
				text = "Y"
			intervals [1977]:
				xmin = 983.526
				xmax = 983.626
				text = "UW1"
			intervals [1978]:
				xmin = 983.626
				xmax = 983.726
				text = "L"
			intervals [1979]:
				xmin = 983.726
				xmax = 983.846
				text = "AY1"
			intervals [1980]:
				xmin = 983.846
				xmax = 983.946
				text = "K"
			intervals [1981]:
				xmin = 983.946
				xmax = 984.006
				text = "HH"
			intervals [1982]:
				xmin = 984.006
				xmax = 984.166
				text = "ER0"
			intervals [1983]:
				xmin = 984.166
				xmax = 984.236
				text = "sp"
			intervals [1984]:
				xmin = 984.236
				xmax = 991.8341
				text = ""
			intervals [1985]:
				xmin = 991.8341
				xmax = 991.8841
				text = "M"
			intervals [1986]:
				xmin = 991.8841
				xmax = 991.9341
				text = "HH"
			intervals [1987]:
				xmin = 991.9341
				xmax = 992.1741
				text = "M"
			intervals [1988]:
				xmin = 992.1741
				xmax = 992.2941
				text = "sp"
			intervals [1989]:
				xmin = 992.2941
				xmax = 996.8083
				text = ""
			intervals [1990]:
				xmin = 996.8083
				xmax = 997.1183
				text = "Y"
			intervals [1991]:
				xmin = 997.1183
				xmax = 997.1783
				text = "AE1"
			intervals [1992]:
				xmin = 997.1783
				xmax = 997.3483
				text = "sp"
			intervals [1993]:
				xmin = 997.3483
				xmax = 1003.6942
				text = ""
			intervals [1994]:
				xmin = 1003.6942
				xmax = 1005.3142
				text = "spn"
			intervals [1995]:
				xmin = 1005.3142
				xmax = 1005.4568
				text = ""
			intervals [1996]:
				xmin = 1005.4568
				xmax = 1005.4968
				text = "sil"
			intervals [1997]:
				xmin = 1005.4968
				xmax = 1005.5268
				text = "B"
			intervals [1998]:
				xmin = 1005.5268
				xmax = 1005.5568
				text = "R"
			intervals [1999]:
				xmin = 1005.5568
				xmax = 1005.7468
				text = "AE1"
			intervals [2000]:
				xmin = 1005.7468
				xmax = 1005.7968
				text = "G"
			intervals [2001]:
				xmin = 1005.7968
				xmax = 1005.8268
				text = "IH0"
			intervals [2002]:
				xmin = 1005.8268
				xmax = 1005.8968
				text = "N"
			intervals [2003]:
				xmin = 1005.8968
				xmax = 1005.9268
				text = "AA1"
			intervals [2004]:
				xmin = 1005.9268
				xmax = 1006.0468
				text = "N"
			intervals [2005]:
				xmin = 1006.0468
				xmax = 1006.1268
				text = "sp"
			intervals [2006]:
				xmin = 1006.1268
				xmax = 1006.1768
				text = "Y"
			intervals [2007]:
				xmin = 1006.1768
				xmax = 1006.2068
				text = "ER0"
			intervals [2008]:
				xmin = 1006.2068
				xmax = 1006.2368
				text = "S"
			intervals [2009]:
				xmin = 1006.2368
				xmax = 1006.4068
				text = "EH1"
			intervals [2010]:
				xmin = 1006.4068
				xmax = 1006.4368
				text = "L"
			intervals [2011]:
				xmin = 1006.4368
				xmax = 1006.4768
				text = "F"
			intervals [2012]:
				xmin = 1006.4768
				xmax = 1006.5268
				text = "sp"
			intervals [2013]:
				xmin = 1006.5268
				xmax = 1006.7484
				text = ""
			intervals [2014]:
				xmin = 1006.7484
				xmax = 1007.2984
				text = "spn"
			intervals [2015]:
				xmin = 1007.2984
				xmax = 1007.6379
				text = ""
			intervals [2016]:
				xmin = 1007.6379
				xmax = 1007.6679
				text = "AH1"
			intervals [2017]:
				xmin = 1007.6679
				xmax = 1010.0807
				text = "sp"
			intervals [2018]:
				xmin = 1010.0807
				xmax = 1010.2807
				text = "OW1"
			intervals [2019]:
				xmin = 1010.2807
				xmax = 1010.3907
				text = "sp"
			intervals [2020]:
				xmin = 1010.3907
				xmax = 1021.960
				text = ""
			intervals [2021]:
				xmin = 1021.960
				xmax = 1022.140
				text = "HH"
			intervals [2022]:
				xmin = 1022.140
				xmax = 1022.190
				text = "M"
			intervals [2023]:
				xmin = 1022.190
				xmax = 1025.3499
				text = ""
			intervals [2024]:
				xmin = 1025.3499
				xmax = 1025.4599
				text = "sil"
			intervals [2025]:
				xmin = 1025.4599
				xmax = 1025.4899
				text = "HH"
			intervals [2026]:
				xmin = 1025.4899
				xmax = 1025.6399
				text = "M"
			intervals [2027]:
				xmin = 1025.6399
				xmax = 1028.3097
				text = ""
			intervals [2028]:
				xmin = 1028.3097
				xmax = 1028.7097
				text = "sil"
			intervals [2029]:
				xmin = 1028.7097
				xmax = 1029.5497
				text = "spn"
			intervals [2030]:
				xmin = 1029.5497
				xmax = 1031.7125
				text = ""
			intervals [2031]:
				xmin = 1031.7125
				xmax = 1031.7925
				text = "AH1"
			intervals [2032]:
				xmin = 1031.7925
				xmax = 1031.9025
				text = "HH"
			intervals [2033]:
				xmin = 1031.9025
				xmax = 1032.0425
				text = "AH1"
			intervals [2034]:
				xmin = 1032.0425
				xmax = 1032.5039
				text = "sp"
			intervals [2035]:
				xmin = 1032.5039
				xmax = 1032.7539
				text = "OW2"
			intervals [2036]:
				xmin = 1032.7539
				xmax = 1032.8639
				text = "K"
			intervals [2037]:
				xmin = 1032.8639
				xmax = 1032.9939
				text = "EY1"
			intervals [2038]:
				xmin = 1032.9939
				xmax = 1033.2439
				text = "sp"
			intervals [2039]:
				xmin = 1033.2439
				xmax = 1033.4539
				text = "AH1"
			intervals [2040]:
				xmin = 1033.4539
				xmax = 1033.5739
				text = "M"
			intervals [2041]:
				xmin = 1033.5739
				xmax = 1033.6039
				text = "D"
			intervals [2042]:
				xmin = 1033.6039
				xmax = 1033.6339
				text = "IH0"
			intervals [2043]:
				xmin = 1033.6339
				xmax = 1033.8139
				text = "D"
			intervals [2044]:
				xmin = 1033.8139
				xmax = 1033.8739
				text = "Y"
			intervals [2045]:
				xmin = 1033.8739
				xmax = 1033.9339
				text = "UW1"
			intervals [2046]:
				xmin = 1033.9339
				xmax = 1033.9739
				text = "EH1"
			intervals [2047]:
				xmin = 1033.9739
				xmax = 1034.0439
				text = "V"
			intervals [2048]:
				xmin = 1034.0439
				xmax = 1034.1139
				text = "ER0"
			intervals [2049]:
				xmin = 1034.1139
				xmax = 1034.1739
				text = "HH"
			intervals [2050]:
				xmin = 1034.1739
				xmax = 1034.2339
				text = "AE1"
			intervals [2051]:
				xmin = 1034.2339
				xmax = 1034.3039
				text = "V"
			intervals [2052]:
				xmin = 1034.3039
				xmax = 1034.4139
				text = "AH0"
			intervals [2053]:
				xmin = 1034.4139
				xmax = 1034.5139
				text = "T"
			intervals [2054]:
				xmin = 1034.5139
				xmax = 1034.6239
				text = "IY1"
			intervals [2055]:
				xmin = 1034.6239
				xmax = 1034.7239
				text = "CH"
			intervals [2056]:
				xmin = 1034.7239
				xmax = 1034.7739
				text = "ER0"
			intervals [2057]:
				xmin = 1034.7739
				xmax = 1034.8939
				text = "Y"
			intervals [2058]:
				xmin = 1034.8939
				xmax = 1034.9539
				text = "UW1"
			intervals [2059]:
				xmin = 1034.9539
				xmax = 1035.0539
				text = "JH"
			intervals [2060]:
				xmin = 1035.0539
				xmax = 1035.1439
				text = "AH1"
			intervals [2061]:
				xmin = 1035.1439
				xmax = 1035.2039
				text = "S"
			intervals [2062]:
				xmin = 1035.2039
				xmax = 1035.2339
				text = "T"
			intervals [2063]:
				xmin = 1035.2339
				xmax = 1035.2939
				text = "K"
			intervals [2064]:
				xmin = 1035.2939
				xmax = 1035.3539
				text = "UH1"
			intervals [2065]:
				xmin = 1035.3539
				xmax = 1035.3839
				text = "D"
			intervals [2066]:
				xmin = 1035.3839
				xmax = 1035.4339
				text = "AH0"
			intervals [2067]:
				xmin = 1035.4339
				xmax = 1035.4839
				text = "N"
			intervals [2068]:
				xmin = 1035.4839
				xmax = 1035.5539
				text = "T"
			intervals [2069]:
				xmin = 1035.5539
				xmax = 1035.6239
				text = "S"
			intervals [2070]:
				xmin = 1035.6239
				xmax = 1035.6839
				text = "T"
			intervals [2071]:
				xmin = 1035.6839
				xmax = 1035.7339
				text = "AE1"
			intervals [2072]:
				xmin = 1035.7339
				xmax = 1036.0339
				text = "N"
			intervals [2073]:
				xmin = 1036.0339
				xmax = 1036.1239
				text = "D"
			intervals [2074]:
				xmin = 1036.1239
				xmax = 1037.7158
				text = "sp"
			intervals [2075]:
				xmin = 1037.7158
				xmax = 1037.7858
				text = "T"
			intervals [2076]:
				xmin = 1037.7858
				xmax = 1037.8258
				text = "IY1"
			intervals [2077]:
				xmin = 1037.8258
				xmax = 1037.9458
				text = "CH"
			intervals [2078]:
				xmin = 1037.9458
				xmax = 1038.0658
				text = "ER0"
			intervals [2079]:
				xmin = 1038.0658
				xmax = 1038.0958
				text = "W"
			intervals [2080]:
				xmin = 1038.0958
				xmax = 1038.1258
				text = "AH1"
			intervals [2081]:
				xmin = 1038.1258
				xmax = 1038.1958
				text = "N"
			intervals [2082]:
				xmin = 1038.1958
				xmax = 1038.2558
				text = "sp"
			intervals [2083]:
				xmin = 1038.2558
				xmax = 1038.3158
				text = "L"
			intervals [2084]:
				xmin = 1038.3158
				xmax = 1038.3558
				text = "AY1"
			intervals [2085]:
				xmin = 1038.3558
				xmax = 1038.3958
				text = "K"
			intervals [2086]:
				xmin = 1038.3958
				xmax = 1038.5058
				text = "sp"
			intervals [2087]:
				xmin = 1038.5058
				xmax = 1038.5358
				text = "Y"
			intervals [2088]:
				xmin = 1038.5358
				xmax = 1038.6758
				text = "UW1"
			intervals [2089]:
				xmin = 1038.6758
				xmax = 1038.7658
				text = "sp"
			intervals [2090]:
				xmin = 1038.7658
				xmax = 1038.8058
				text = "HH"
			intervals [2091]:
				xmin = 1038.8058
				xmax = 1038.8858
				text = "EY1"
			intervals [2092]:
				xmin = 1038.8858
				xmax = 1038.9258
				text = "T"
			intervals [2093]:
				xmin = 1038.9258
				xmax = 1038.9558
				text = "IH0"
			intervals [2094]:
				xmin = 1038.9558
				xmax = 1039.1458
				text = "D"
			intervals [2095]:
				xmin = 1039.1458
				xmax = 1039.2758
				text = "sp"
			intervals [2096]:
				xmin = 1039.2758
				xmax = 1047.1035
				text = ""
			intervals [2097]:
				xmin = 1047.1035
				xmax = 1047.1435
				text = "M"
			intervals [2098]:
				xmin = 1047.1435
				xmax = 1047.1735
				text = "HH"
			intervals [2099]:
				xmin = 1047.1735
				xmax = 1047.4635
				text = "M"
			intervals [2100]:
				xmin = 1047.4635
				xmax = 1049.706
				text = ""
			intervals [2101]:
				xmin = 1049.706
				xmax = 1050.236
				text = "spn"
			intervals [2102]:
				xmin = 1050.236
				xmax = 1055.9923
				text = ""
			intervals [2103]:
				xmin = 1055.9923
				xmax = 1056.0223
				text = "sil"
			intervals [2104]:
				xmin = 1056.0223
				xmax = 1056.1523
				text = "M"
			intervals [2105]:
				xmin = 1056.1523
				xmax = 1056.2123
				text = "HH"
			intervals [2106]:
				xmin = 1056.2123
				xmax = 1056.3323
				text = "M"
			intervals [2107]:
				xmin = 1056.3323
				xmax = 1062.741
				text = "sp"
			intervals [2108]:
				xmin = 1062.741
				xmax = 1062.781
				text = "R"
			intervals [2109]:
				xmin = 1062.781
				xmax = 1062.811
				text = "AY1"
			intervals [2110]:
				xmin = 1062.811
				xmax = 1063.101
				text = "T"
			intervals [2111]:
				xmin = 1063.101
				xmax = 1065.7505
				text = ""
			intervals [2112]:
				xmin = 1065.7505
				xmax = 1065.8105
				text = "sil"
			intervals [2113]:
				xmin = 1065.8105
				xmax = 1065.8805
				text = "AY1"
			intervals [2114]:
				xmin = 1065.8805
				xmax = 1065.9105
				text = "sp"
			intervals [2115]:
				xmin = 1065.9105
				xmax = 1065.9605
				text = "HH"
			intervals [2116]:
				xmin = 1065.9605
				xmax = 1066.0505
				text = "AE1"
			intervals [2117]:
				xmin = 1066.0505
				xmax = 1066.0905
				text = "D"
			intervals [2118]:
				xmin = 1066.0905
				xmax = 1066.1805
				text = "AH0"
			intervals [2119]:
				xmin = 1066.1805
				xmax = 1066.2505
				text = "T"
			intervals [2120]:
				xmin = 1066.2505
				xmax = 1066.3505
				text = "IY1"
			intervals [2121]:
				xmin = 1066.3505
				xmax = 1066.4505
				text = "CH"
			intervals [2122]:
				xmin = 1066.4505
				xmax = 1066.4805
				text = "ER0"
			intervals [2123]:
				xmin = 1066.4805
				xmax = 1066.5105
				text = "DH"
			intervals [2124]:
				xmin = 1066.5105
				xmax = 1066.5405
				text = "AH0"
			intervals [2125]:
				xmin = 1066.5405
				xmax = 1066.5705
				text = "T"
			intervals [2126]:
				xmin = 1066.5705
				xmax = 1066.6205
				text = "W"
			intervals [2127]:
				xmin = 1066.6205
				xmax = 1066.6605
				text = "AO1"
			intervals [2128]:
				xmin = 1066.6605
				xmax = 1066.7605
				text = "Z"
			intervals [2129]:
				xmin = 1066.7605
				xmax = 1066.7905
				text = "sp"
			intervals [2130]:
				xmin = 1066.7905
				xmax = 1066.8205
				text = "P"
			intervals [2131]:
				xmin = 1066.8205
				xmax = 1066.8605
				text = "R"
			intervals [2132]:
				xmin = 1066.8605
				xmax = 1066.8905
				text = "IH1"
			intervals [2133]:
				xmin = 1066.8905
				xmax = 1066.9305
				text = "T"
			intervals [2134]:
				xmin = 1066.9305
				xmax = 1067.0505
				text = "IY0"
			intervals [2135]:
				xmin = 1067.0505
				xmax = 1067.1705
				text = "sp"
			intervals [2136]:
				xmin = 1067.1705
				xmax = 1067.2205
				text = "R"
			intervals [2137]:
				xmin = 1067.2205
				xmax = 1067.2505
				text = "AH1"
			intervals [2138]:
				xmin = 1067.2505
				xmax = 1067.3205
				text = "F"
			intervals [2139]:
				xmin = 1067.3205
				xmax = 1067.3705
				text = "HH"
			intervals [2140]:
				xmin = 1067.3705
				xmax = 1067.4005
				text = "W"
			intervals [2141]:
				xmin = 1067.4005
				xmax = 1067.4505
				text = "EH1"
			intervals [2142]:
				xmin = 1067.4505
				xmax = 1067.5005
				text = "N"
			intervals [2143]:
				xmin = 1067.5005
				xmax = 1067.5505
				text = "AY1"
			intervals [2144]:
				xmin = 1067.5505
				xmax = 1067.6005
				text = "W"
			intervals [2145]:
				xmin = 1067.6005
				xmax = 1067.6405
				text = "AO1"
			intervals [2146]:
				xmin = 1067.6405
				xmax = 1067.6905
				text = "Z"
			intervals [2147]:
				xmin = 1067.6905
				xmax = 1067.7505
				text = "sp"
			intervals [2148]:
				xmin = 1067.7505
				xmax = 1067.7805
				text = "IH0"
			intervals [2149]:
				xmin = 1067.7805
				xmax = 1067.8405
				text = "N"
			intervals [2150]:
				xmin = 1067.8405
				xmax = 1067.9205
				text = "S"
			intervals [2151]:
				xmin = 1067.9205
				xmax = 1068.1605
				text = "K"
			intervals [2152]:
				xmin = 1068.1605
				xmax = 1068.1905
				text = "UW1"
			intervals [2153]:
				xmin = 1068.1905
				xmax = 1068.2305
				text = "L"
			intervals [2154]:
				xmin = 1068.2305
				xmax = 1069.3725
				text = ""
			intervals [2155]:
				xmin = 1069.3725
				xmax = 1069.5125
				text = "sil"
			intervals [2156]:
				xmin = 1069.5125
				xmax = 1069.5425
				text = "AA1"
			intervals [2157]:
				xmin = 1069.5425
				xmax = 1070.1732
				text = "sp"
			intervals [2158]:
				xmin = 1070.1732
				xmax = 1070.3532
				text = "OW2"
			intervals [2159]:
				xmin = 1070.3532
				xmax = 1070.5332
				text = "K"
			intervals [2160]:
				xmin = 1070.5332
				xmax = 1070.6832
				text = "EY1"
			intervals [2161]:
				xmin = 1070.6832
				xmax = 1070.9532
				text = "sp"
			intervals [2162]:
				xmin = 1070.9532
				xmax = 1071.0017
				text = ""
			intervals [2163]:
				xmin = 1071.0017
				xmax = 1071.0417
				text = "D"
			intervals [2164]:
				xmin = 1071.0417
				xmax = 1071.0917
				text = "IH0"
			intervals [2165]:
				xmin = 1071.0917
				xmax = 1071.1217
				text = "D"
			intervals [2166]:
				xmin = 1071.1217
				xmax = 1071.1617
				text = "DH"
			intervals [2167]:
				xmin = 1071.1617
				xmax = 1071.1917
				text = "IY0"
			intervals [2168]:
				xmin = 1071.1917
				xmax = 1071.2817
				text = "K"
			intervals [2169]:
				xmin = 1071.2817
				xmax = 1071.3317
				text = "IH1"
			intervals [2170]:
				xmin = 1071.3317
				xmax = 1071.4117
				text = "D"
			intervals [2171]:
				xmin = 1071.4117
				xmax = 1071.4417
				text = "Z"
			intervals [2172]:
				xmin = 1071.4417
				xmax = 1071.5117
				text = "IH0"
			intervals [2173]:
				xmin = 1071.5117
				xmax = 1071.5517
				text = "N"
			intervals [2174]:
				xmin = 1071.5517
				xmax = 1071.6217
				text = "Y"
			intervals [2175]:
				xmin = 1071.6217
				xmax = 1071.6517
				text = "AO1"
			intervals [2176]:
				xmin = 1071.6517
				xmax = 1071.7017
				text = "R"
			intervals [2177]:
				xmin = 1071.7017
				xmax = 1071.7917
				text = "K"
			intervals [2178]:
				xmin = 1071.7917
				xmax = 1071.8517
				text = "L"
			intervals [2179]:
				xmin = 1071.8517
				xmax = 1071.9817
				text = "AE1"
			intervals [2180]:
				xmin = 1071.9817
				xmax = 1072.0917
				text = "S"
			intervals [2181]:
				xmin = 1072.0917
				xmax = 1072.1617
				text = "EH1"
			intervals [2182]:
				xmin = 1072.1617
				xmax = 1072.1917
				text = "V"
			intervals [2183]:
				xmin = 1072.1917
				xmax = 1072.2717
				text = "ER0"
			intervals [2184]:
				xmin = 1072.2717
				xmax = 1072.3417
				text = "sp"
			intervals [2185]:
				xmin = 1072.3417
				xmax = 1072.3717
				text = "P"
			intervals [2186]:
				xmin = 1072.3717
				xmax = 1072.4117
				text = "L"
			intervals [2187]:
				xmin = 1072.4117
				xmax = 1072.5217
				text = "EY1"
			intervals [2188]:
				xmin = 1072.5217
				xmax = 1072.6317
				text = "T"
			intervals [2189]:
				xmin = 1072.6317
				xmax = 1072.6617
				text = "R"
			intervals [2190]:
				xmin = 1072.6617
				xmax = 1072.7317
				text = "IH1"
			intervals [2191]:
				xmin = 1072.7317
				xmax = 1072.8017
				text = "K"
			intervals [2192]:
				xmin = 1072.8017
				xmax = 1072.8917
				text = "S"
			intervals [2193]:
				xmin = 1072.8917
				xmax = 1072.9517
				text = "AA1"
			intervals [2194]:
				xmin = 1072.9517
				xmax = 1073.0317
				text = "N"
			intervals [2195]:
				xmin = 1073.0317
				xmax = 1073.0817
				text = "DH"
			intervals [2196]:
				xmin = 1073.0817
				xmax = 1073.1417
				text = "AH0"
			intervals [2197]:
				xmin = 1073.1417
				xmax = 1073.2417
				text = "T"
			intervals [2198]:
				xmin = 1073.2417
				xmax = 1073.3317
				text = "IY1"
			intervals [2199]:
				xmin = 1073.3317
				xmax = 1073.4317
				text = "CH"
			intervals [2200]:
				xmin = 1073.4317
				xmax = 1073.5917
				text = "ER0"
			intervals [2201]:
				xmin = 1073.5917
				xmax = 1075.5263
				text = ""
			intervals [2202]:
				xmin = 1075.5263
				xmax = 1075.6263
				text = "W"
			intervals [2203]:
				xmin = 1075.6263
				xmax = 1075.6563
				text = "AH1"
			intervals [2204]:
				xmin = 1075.6563
				xmax = 1075.6963
				text = "T"
			intervals [2205]:
				xmin = 1075.6963
				xmax = 1075.7463
				text = "T"
			intervals [2206]:
				xmin = 1075.7463
				xmax = 1075.8463
				text = "AY1"
			intervals [2207]:
				xmin = 1075.8463
				xmax = 1075.8963
				text = "P"
			intervals [2208]:
				xmin = 1075.8963
				xmax = 1075.9263
				text = "S"
			intervals [2209]:
				xmin = 1075.9263
				xmax = 1075.9563
				text = "AH0"
			intervals [2210]:
				xmin = 1075.9563
				xmax = 1075.9863
				text = "V"
			intervals [2211]:
				xmin = 1075.9863
				xmax = 1076.0363
				text = "T"
			intervals [2212]:
				xmin = 1076.0363
				xmax = 1076.0663
				text = "R"
			intervals [2213]:
				xmin = 1076.0663
				xmax = 1076.1063
				text = "IH1"
			intervals [2214]:
				xmin = 1076.1063
				xmax = 1076.1363
				text = "K"
			intervals [2215]:
				xmin = 1076.1363
				xmax = 1076.1663
				text = "S"
			intervals [2216]:
				xmin = 1076.1663
				xmax = 1076.2163
				text = "D"
			intervals [2217]:
				xmin = 1076.2163
				xmax = 1076.2563
				text = "IH1"
			intervals [2218]:
				xmin = 1076.2563
				xmax = 1076.3363
				text = "D"
			intervals [2219]:
				xmin = 1076.3363
				xmax = 1076.3763
				text = "Y"
			intervals [2220]:
				xmin = 1076.3763
				xmax = 1076.4663
				text = "UW1"
			intervals [2221]:
				xmin = 1076.4663
				xmax = 1076.4963
				text = "P"
			intervals [2222]:
				xmin = 1076.4963
				xmax = 1076.5463
				text = "L"
			intervals [2223]:
				xmin = 1076.5463
				xmax = 1076.6863
				text = "EY1"
			intervals [2224]:
				xmin = 1076.6863
				xmax = 1076.7963
				text = "AO1"
			intervals [2225]:
				xmin = 1076.7963
				xmax = 1076.8363
				text = "N"
			intervals [2226]:
				xmin = 1076.8363
				xmax = 1076.8863
				text = "DH"
			intervals [2227]:
				xmin = 1076.8863
				xmax = 1076.9763
				text = "AH0"
			intervals [2228]:
				xmin = 1076.9763
				xmax = 1077.0063
				text = "sp"
			intervals [2229]:
				xmin = 1077.0063
				xmax = 1077.0463
				text = "T"
			intervals [2230]:
				xmin = 1077.0463
				xmax = 1077.1063
				text = "IY1"
			intervals [2231]:
				xmin = 1077.1063
				xmax = 1077.1363
				text = "CH"
			intervals [2232]:
				xmin = 1077.1363
				xmax = 1077.1663
				text = "ER0"
			intervals [2233]:
				xmin = 1077.1663
				xmax = 1077.1963
				text = "Z"
			intervals [2234]:
				xmin = 1077.1963
				xmax = 1086.1662
				text = "sp"
			intervals [2235]:
				xmin = 1086.1662
				xmax = 1086.2362
				text = "OW1"
			intervals [2236]:
				xmin = 1086.2362
				xmax = 1096.2541
				text = ""
			intervals [2237]:
				xmin = 1096.2541
				xmax = 1096.2841
				text = "M"
			intervals [2238]:
				xmin = 1096.2841
				xmax = 1096.3141
				text = "HH"
			intervals [2239]:
				xmin = 1096.3141
				xmax = 1096.7441
				text = "M"
			intervals [2240]:
				xmin = 1096.7441
				xmax = 1100.5009
				text = ""
			intervals [2241]:
				xmin = 1100.5009
				xmax = 1100.7309
				text = "sil"
			intervals [2242]:
				xmin = 1100.7309
				xmax = 1100.9109
				text = "AY1"
			intervals [2243]:
				xmin = 1100.9109
				xmax = 1100.9409
				text = "sp"
			intervals [2244]:
				xmin = 1100.9409
				xmax = 1101.1309
				text = "S"
			intervals [2245]:
				xmin = 1101.1309
				xmax = 1101.1909
				text = "IY1"
			intervals [2246]:
				xmin = 1101.1909
				xmax = 1102.4767
				text = "sp"
			intervals [2247]:
				xmin = 1102.4767
				xmax = 1102.5367
				text = "IH1"
			intervals [2248]:
				xmin = 1102.5367
				xmax = 1102.5667
				text = "Z"
			intervals [2249]:
				xmin = 1102.5667
				xmax = 1102.7867
				text = "sp"
			intervals [2250]:
				xmin = 1102.7867
				xmax = 1102.8167
				text = "DH"
			intervals [2251]:
				xmin = 1102.8167
				xmax = 1102.8767
				text = "EH1"
			intervals [2252]:
				xmin = 1102.8767
				xmax = 1102.9067
				text = "R"
			intervals [2253]:
				xmin = 1102.9067
				xmax = 1102.9367
				text = "AH0"
			intervals [2254]:
				xmin = 1102.9367
				xmax = 1102.9767
				text = "G"
			intervals [2255]:
				xmin = 1102.9767
				xmax = 1103.0167
				text = "R"
			intervals [2256]:
				xmin = 1103.0167
				xmax = 1103.1367
				text = "UW1"
			intervals [2257]:
				xmin = 1103.1367
				xmax = 1103.1667
				text = "P"
			intervals [2258]:
				xmin = 1103.1667
				xmax = 1103.1967
				text = "AH0"
			intervals [2259]:
				xmin = 1103.1967
				xmax = 1103.2267
				text = "V"
			intervals [2260]:
				xmin = 1103.2267
				xmax = 1103.2567
				text = "P"
			intervals [2261]:
				xmin = 1103.2567
				xmax = 1103.3667
				text = "IY1"
			intervals [2262]:
				xmin = 1103.3667
				xmax = 1103.4467
				text = "P"
			intervals [2263]:
				xmin = 1103.4467
				xmax = 1103.4867
				text = "AH0"
			intervals [2264]:
				xmin = 1103.4867
				xmax = 1103.5667
				text = "L"
			intervals [2265]:
				xmin = 1103.5667
				xmax = 1103.5967
				text = "DH"
			intervals [2266]:
				xmin = 1103.5967
				xmax = 1103.6267
				text = "AH0"
			intervals [2267]:
				xmin = 1103.6267
				xmax = 1103.6767
				text = "T"
			intervals [2268]:
				xmin = 1103.6767
				xmax = 1103.7067
				text = "sp"
			intervals [2269]:
				xmin = 1103.7067
				xmax = 1103.7667
				text = "Y"
			intervals [2270]:
				xmin = 1103.7667
				xmax = 1103.8467
				text = "UW1"
			intervals [2271]:
				xmin = 1103.8467
				xmax = 1103.9767
				text = "Y"
			intervals [2272]:
				xmin = 1103.9767
				xmax = 1104.0667
				text = "UW1"
			intervals [2273]:
				xmin = 1104.0667
				xmax = 1104.1167
				text = "Z"
			intervals [2274]:
				xmin = 1104.1167
				xmax = 1104.1467
				text = "D"
			intervals [2275]:
				xmin = 1104.1467
				xmax = 1104.2267
				text = "T"
			intervals [2276]:
				xmin = 1104.2267
				xmax = 1104.2867
				text = "UW1"
			intervals [2277]:
				xmin = 1104.2867
				xmax = 1104.3767
				text = "AH0"
			intervals [2278]:
				xmin = 1104.3767
				xmax = 1104.4667
				text = "S"
			intervals [2279]:
				xmin = 1104.4667
				xmax = 1104.6167
				text = "OW1"
			intervals [2280]:
				xmin = 1104.6167
				xmax = 1104.7367
				text = "SH"
			intervals [2281]:
				xmin = 1104.7367
				xmax = 1104.7767
				text = "IY0"
			intervals [2282]:
				xmin = 1104.7767
				xmax = 1104.8667
				text = "EY2"
			intervals [2283]:
				xmin = 1104.8667
				xmax = 1104.9067
				text = "T"
			intervals [2284]:
				xmin = 1104.9067
				xmax = 1104.9367
				text = "sp"
			intervals [2285]:
				xmin = 1104.9367
				xmax = 1105.0467
				text = "W"
			intervals [2286]:
				xmin = 1105.0467
				xmax = 1105.1467
				text = "IH0"
			intervals [2287]:
				xmin = 1105.1467
				xmax = 1105.3067
				text = "TH"
			intervals [2288]:
				xmin = 1105.3067
				xmax = 1106.4354
				text = ""
			intervals [2289]:
				xmin = 1106.4354
				xmax = 1106.5354
				text = "sil"
			intervals [2290]:
				xmin = 1106.5354
				xmax = 1106.5654
				text = "AH1"
			intervals [2291]:
				xmin = 1106.5654
				xmax = 1106.7754
				text = "W"
			intervals [2292]:
				xmin = 1106.7754
				xmax = 1106.8054
				text = "AH1"
			intervals [2293]:
				xmin = 1106.8054
				xmax = 1106.8354
				text = "T"
			intervals [2294]:
				xmin = 1106.8354
				xmax = 1106.9454
				text = "sp"
			intervals [2295]:
				xmin = 1106.9454
				xmax = 1107.2254
				text = "T"
			intervals [2296]:
				xmin = 1107.2254
				xmax = 1107.3254
				text = "AY1"
			intervals [2297]:
				xmin = 1107.3254
				xmax = 1107.4454
				text = "P"
			intervals [2298]:
				xmin = 1107.4454
				xmax = 1107.4754
				text = "AH0"
			intervals [2299]:
				xmin = 1107.4754
				xmax = 1107.5054
				text = "V"
			intervals [2300]:
				xmin = 1107.5054
				xmax = 1107.5954
				text = "G"
			intervals [2301]:
				xmin = 1107.5954
				xmax = 1107.6254
				text = "R"
			intervals [2302]:
				xmin = 1107.6254
				xmax = 1107.7254
				text = "UW1"
			intervals [2303]:
				xmin = 1107.7254
				xmax = 1107.7554
				text = "P"
			intervals [2304]:
				xmin = 1107.7554
				xmax = 1107.7854
				text = "AH0"
			intervals [2305]:
				xmin = 1107.7854
				xmax = 1107.8354
				text = "V"
			intervals [2306]:
				xmin = 1107.8354
				xmax = 1107.8854
				text = "sp"
			intervals [2307]:
				xmin = 1107.8854
				xmax = 1107.9254
				text = "P"
			intervals [2308]:
				xmin = 1107.9254
				xmax = 1107.9754
				text = "IY1"
			intervals [2309]:
				xmin = 1107.9754
				xmax = 1108.1154
				text = "P"
			intervals [2310]:
				xmin = 1108.1154
				xmax = 1108.1454
				text = "AH0"
			intervals [2311]:
				xmin = 1108.1454
				xmax = 1108.1754
				text = "L"
			intervals [2312]:
				xmin = 1108.1754
				xmax = 1108.2354
				text = "sp"
			intervals [2313]:
				xmin = 1108.2354
				xmax = 1108.2654
				text = "IH0"
			intervals [2314]:
				xmin = 1108.2654
				xmax = 1108.3054
				text = "Z"
			intervals [2315]:
				xmin = 1108.3054
				xmax = 1108.3354
				text = "sp"
			intervals [2316]:
				xmin = 1108.3354
				xmax = 1108.3654
				text = "DH"
			intervals [2317]:
				xmin = 1108.3654
				xmax = 1108.5254
				text = "IH0"
			intervals [2318]:
				xmin = 1108.5254
				xmax = 1108.6954
				text = "S"
			intervals [2319]:
				xmin = 1108.6954
				xmax = 1109.3767
				text = ""
			intervals [2320]:
				xmin = 1109.3767
				xmax = 1109.4867
				text = "sil"
			intervals [2321]:
				xmin = 1109.4867
				xmax = 1109.5167
				text = "K"
			intervals [2322]:
				xmin = 1109.5167
				xmax = 1109.5467
				text = "AH0"
			intervals [2323]:
				xmin = 1109.5467
				xmax = 1109.6067
				text = "N"
			intervals [2324]:
				xmin = 1109.6067
				xmax = 1109.6367
				text = "sp"
			intervals [2325]:
				xmin = 1109.6367
				xmax = 1109.6667
				text = "Y"
			intervals [2326]:
				xmin = 1109.6667
				xmax = 1109.6967
				text = "UW1"
			intervals [2327]:
				xmin = 1109.6967
				xmax = 1109.7867
				text = "sp"
			intervals [2328]:
				xmin = 1109.7867
				xmax = 1109.8167
				text = "G"
			intervals [2329]:
				xmin = 1109.8167
				xmax = 1109.8467
				text = "IH1"
			intervals [2330]:
				xmin = 1109.8467
				xmax = 1109.8967
				text = "V"
			intervals [2331]:
				xmin = 1109.8967
				xmax = 1109.9367
				text = "M"
			intervals [2332]:
				xmin = 1109.9367
				xmax = 1109.9667
				text = "IY1"
			intervals [2333]:
				xmin = 1109.9667
				xmax = 1110.0067
				text = "sp"
			intervals [2334]:
				xmin = 1110.0067
				xmax = 1110.1567
				text = "S"
			intervals [2335]:
				xmin = 1110.1567
				xmax = 1110.1867
				text = "AH1"
			intervals [2336]:
				xmin = 1110.1867
				xmax = 1110.2167
				text = "M"
			intervals [2337]:
				xmin = 1110.2167
				xmax = 1110.3367
				text = "sp"
			intervals [2338]:
				xmin = 1110.3367
				xmax = 1110.4267
				text = "AY0"
			intervals [2339]:
				xmin = 1110.4267
				xmax = 1110.5167
				text = "D"
			intervals [2340]:
				xmin = 1110.5167
				xmax = 1110.6467
				text = "IY1"
			intervals [2341]:
				xmin = 1110.6467
				xmax = 1110.7667
				text = "AH0"
			intervals [2342]:
				xmin = 1110.7667
				xmax = 1116.8909
				text = "sp"
			intervals [2343]:
				xmin = 1116.8909
				xmax = 1116.9609
				text = "HH"
			intervals [2344]:
				xmin = 1116.9609
				xmax = 1117.0909
				text = "M"
			intervals [2345]:
				xmin = 1117.0909
				xmax = 1117.2109
				text = "sp"
			intervals [2346]:
				xmin = 1117.2109
				xmax = 1132.2931
				text = ""
			intervals [2347]:
				xmin = 1132.2931
				xmax = 1132.4931
				text = "Y"
			intervals [2348]:
				xmin = 1132.4931
				xmax = 1132.5231
				text = "AE1"
			intervals [2349]:
				xmin = 1132.5231
				xmax = 1132.9331
				text = "sp"
			intervals [2350]:
				xmin = 1132.9331
				xmax = 1132.9631
				text = "AY1"
			intervals [2351]:
				xmin = 1132.9631
				xmax = 1132.9931
				text = "sp"
			intervals [2352]:
				xmin = 1132.9931
				xmax = 1133.0231
				text = "N"
			intervals [2353]:
				xmin = 1133.0231
				xmax = 1133.0531
				text = "OW1"
			intervals [2354]:
				xmin = 1133.0531
				xmax = 1141.8236
				text = ""
			intervals [2355]:
				xmin = 1141.8236
				xmax = 1141.8536
				text = "M"
			intervals [2356]:
				xmin = 1141.8536
				xmax = 1142.0736
				text = "HH"
			intervals [2357]:
				xmin = 1142.0736
				xmax = 1142.2536
				text = "M"
			intervals [2358]:
				xmin = 1142.2536
				xmax = 1156.6823
				text = "sp"
			intervals [2359]:
				xmin = 1156.6823
				xmax = 1156.7623
				text = "M"
			intervals [2360]:
				xmin = 1156.7623
				xmax = 1156.8223
				text = "HH"
			intervals [2361]:
				xmin = 1156.8223
				xmax = 1157.1223
				text = "M"
			intervals [2362]:
				xmin = 1157.1223
				xmax = 1161.4167
				text = ""
			intervals [2363]:
				xmin = 1161.4167
				xmax = 1161.4467
				text = "sil"
			intervals [2364]:
				xmin = 1161.4467
				xmax = 1161.5267
				text = "M"
			intervals [2365]:
				xmin = 1161.5267
				xmax = 1161.6267
				text = "HH"
			intervals [2366]:
				xmin = 1161.6267
				xmax = 1161.7067
				text = "M"
			intervals [2367]:
				xmin = 1161.7067
				xmax = 1161.7367
				text = "sp"
			intervals [2368]:
				xmin = 1161.7367
				xmax = 1166.5492
				text = ""
			intervals [2369]:
				xmin = 1166.5492
				xmax = 1166.6292
				text = "Y"
			intervals [2370]:
				xmin = 1166.6292
				xmax = 1166.9692
				text = "AE1"
			intervals [2371]:
				xmin = 1166.9692
				xmax = 1173.0225
				text = ""
			intervals [2372]:
				xmin = 1173.0225
				xmax = 1173.2025
				text = "R"
			intervals [2373]:
				xmin = 1173.2025
				xmax = 1173.2925
				text = "AY1"
			intervals [2374]:
				xmin = 1173.2925
				xmax = 1173.3225
				text = "T"
			intervals [2375]:
				xmin = 1173.3225
				xmax = 1173.3525
				text = "sp"
			intervals [2376]:
				xmin = 1173.3525
				xmax = 1177.146
				text = ""
			intervals [2377]:
				xmin = 1177.146
				xmax = 1177.636
				text = "M"
			intervals [2378]:
				xmin = 1177.636
				xmax = 1177.666
				text = "HH"
			intervals [2379]:
				xmin = 1177.666
				xmax = 1177.876
				text = "M"
			intervals [2380]:
				xmin = 1177.876
				xmax = 1183.905
				text = ""
			intervals [2381]:
				xmin = 1183.905
				xmax = 1183.935
				text = "M"
			intervals [2382]:
				xmin = 1183.935
				xmax = 1183.995
				text = "HH"
			intervals [2383]:
				xmin = 1183.995
				xmax = 1184.245
				text = "M"
			intervals [2384]:
				xmin = 1184.245
				xmax = 1196.3101
				text = "sp"
			intervals [2385]:
				xmin = 1196.3101
				xmax = 1196.4901
				text = "M"
			intervals [2386]:
				xmin = 1196.4901
				xmax = 1196.7501
				text = "HH"
			intervals [2387]:
				xmin = 1196.7501
				xmax = 1196.9001
				text = "M"
			intervals [2388]:
				xmin = 1196.9001
				xmax = 1208.8921
				text = ""
			intervals [2389]:
				xmin = 1208.8921
				xmax = 1209.0821
				text = "M"
			intervals [2390]:
				xmin = 1209.0821
				xmax = 1216.4087
				text = "sp"
			intervals [2391]:
				xmin = 1216.4087
				xmax = 1216.4787
				text = "HH"
			intervals [2392]:
				xmin = 1216.4787
				xmax = 1216.6887
				text = "M"
			intervals [2393]:
				xmin = 1216.6887
				xmax = 1222.9484
				text = ""
			intervals [2394]:
				xmin = 1222.9484
				xmax = 1223.0084
				text = "M"
			intervals [2395]:
				xmin = 1223.0084
				xmax = 1223.0384
				text = "HH"
			intervals [2396]:
				xmin = 1223.0384
				xmax = 1223.4684
				text = "M"
			intervals [2397]:
				xmin = 1223.4684
				xmax = 1228.1784
				text = ""
			intervals [2398]:
				xmin = 1228.1784
				xmax = 1228.5284
				text = "M"
			intervals [2399]:
				xmin = 1228.5284
				xmax = 1228.5684
				text = "HH"
			intervals [2400]:
				xmin = 1228.5684
				xmax = 1228.8484
				text = "M"
			intervals [2401]:
				xmin = 1228.8484
				xmax = 1247.7554
				text = ""
			intervals [2402]:
				xmin = 1247.7554
				xmax = 1247.8054
				text = "sil"
			intervals [2403]:
				xmin = 1247.8054
				xmax = 1247.8954
				text = "M"
			intervals [2404]:
				xmin = 1247.8954
				xmax = 1247.9454
				text = "HH"
			intervals [2405]:
				xmin = 1247.9454
				xmax = 1248.3054
				text = "M"
			intervals [2406]:
				xmin = 1248.3054
				xmax = 1254.8189
				text = "sp"
			intervals [2407]:
				xmin = 1254.8189
				xmax = 1254.9889
				text = "M"
			intervals [2408]:
				xmin = 1254.9889
				xmax = 1255.0189
				text = "HH"
			intervals [2409]:
				xmin = 1255.0189
				xmax = 1255.1689
				text = "M"
			intervals [2410]:
				xmin = 1255.1689
				xmax = 1255.2589
				text = "sp"
			intervals [2411]:
				xmin = 1255.2589
				xmax = 1255.3489
				text = "N"
			intervals [2412]:
				xmin = 1255.3489
				xmax = 1255.4289
				text = "OW1"
			intervals [2413]:
				xmin = 1255.4289
				xmax = 1255.6089
				text = "sp"
			intervals [2414]:
				xmin = 1255.6089
				xmax = 1277.0913
				text = ""
			intervals [2415]:
				xmin = 1277.0913
				xmax = 1277.1713
				text = "M"
			intervals [2416]:
				xmin = 1277.1713
				xmax = 1277.2613
				text = "HH"
			intervals [2417]:
				xmin = 1277.2613
				xmax = 1277.5313
				text = "M"
			intervals [2418]:
				xmin = 1277.5313
				xmax = 1277.6613
				text = "sp"
			intervals [2419]:
				xmin = 1277.6613
				xmax = 1281.8545
				text = ""
			intervals [2420]:
				xmin = 1281.8545
				xmax = 1281.8845
				text = "M"
			intervals [2421]:
				xmin = 1281.8845
				xmax = 1281.9645
				text = "HH"
			intervals [2422]:
				xmin = 1281.9645
				xmax = 1282.2645
				text = "M"
			intervals [2423]:
				xmin = 1282.2645
				xmax = 1285.6198
				text = ""
			intervals [2424]:
				xmin = 1285.6198
				xmax = 1286.4798
				text = "sil"
			intervals [2425]:
				xmin = 1286.4798
				xmax = 1288.5398
				text = "spn"
			intervals [2426]:
				xmin = 1288.5398
				xmax = 1289.0481
				text = ""
			intervals [2427]:
				xmin = 1289.0481
				xmax = 1290.2681
				text = "spn"
			intervals [2428]:
				xmin = 1290.2681
				xmax = 1294.4028
				text = ""
			intervals [2429]:
				xmin = 1294.4028
				xmax = 1294.4428
				text = "M"
			intervals [2430]:
				xmin = 1294.4428
				xmax = 1294.5628
				text = "HH"
			intervals [2431]:
				xmin = 1294.5628
				xmax = 1294.7728
				text = "M"
			intervals [2432]:
				xmin = 1294.7728
				xmax = 1316.2071
				text = ""
			intervals [2433]:
				xmin = 1316.2071
				xmax = 1316.2471
				text = "M"
			intervals [2434]:
				xmin = 1316.2471
				xmax = 1316.2871
				text = "HH"
			intervals [2435]:
				xmin = 1316.2871
				xmax = 1316.5271
				text = "M"
			intervals [2436]:
				xmin = 1316.5271
				xmax = 1316.5771
				text = "sp"
			intervals [2437]:
				xmin = 1316.5771
				xmax = 1321.3093
				text = ""
			intervals [2438]:
				xmin = 1321.3093
				xmax = 1321.3493
				text = "M"
			intervals [2439]:
				xmin = 1321.3493
				xmax = 1321.4193
				text = "HH"
			intervals [2440]:
				xmin = 1321.4193
				xmax = 1321.7393
				text = "M"
			intervals [2441]:
				xmin = 1321.7393
				xmax = 1330.8559
				text = ""
			intervals [2442]:
				xmin = 1330.8559
				xmax = 1330.9859
				text = "sil"
			intervals [2443]:
				xmin = 1330.9859
				xmax = 1331.0159
				text = "M"
			intervals [2444]:
				xmin = 1331.0159
				xmax = 1331.0459
				text = "HH"
			intervals [2445]:
				xmin = 1331.0459
				xmax = 1331.3159
				text = "M"
			intervals [2446]:
				xmin = 1331.3159
				xmax = 1335.5668
				text = ""
			intervals [2447]:
				xmin = 1335.5668
				xmax = 1335.6068
				text = "sil"
			intervals [2448]:
				xmin = 1335.6068
				xmax = 1335.7268
				text = "M"
			intervals [2449]:
				xmin = 1335.7268
				xmax = 1335.7868
				text = "HH"
			intervals [2450]:
				xmin = 1335.7868
				xmax = 1335.9768
				text = "M"
			intervals [2451]:
				xmin = 1335.9768
				xmax = 1336.0068
				text = "sp"
			intervals [2452]:
				xmin = 1336.0068
				xmax = 1341.4849
				text = ""
			intervals [2453]:
				xmin = 1341.4849
				xmax = 1341.7049
				text = "R"
			intervals [2454]:
				xmin = 1341.7049
				xmax = 1341.7349
				text = "AY1"
			intervals [2455]:
				xmin = 1341.7349
				xmax = 1341.8649
				text = "T"
			intervals [2456]:
				xmin = 1341.8649
				xmax = 1352.4116
				text = ""
			intervals [2457]:
				xmin = 1352.4116
				xmax = 1352.4416
				text = "sil"
			intervals [2458]:
				xmin = 1352.4416
				xmax = 1352.5616
				text = "R"
			intervals [2459]:
				xmin = 1352.5616
				xmax = 1352.5916
				text = "AY1"
			intervals [2460]:
				xmin = 1352.5916
				xmax = 1352.8016
				text = "T"
			intervals [2461]:
				xmin = 1352.8016
				xmax = 1356.1729
				text = ""
			intervals [2462]:
				xmin = 1356.1729
				xmax = 1356.2229
				text = "sil"
			intervals [2463]:
				xmin = 1356.2229
				xmax = 1356.3029
				text = "Y"
			intervals [2464]:
				xmin = 1356.3029
				xmax = 1356.9329
				text = "AE1"
			intervals [2465]:
				xmin = 1356.9329
				xmax = 1357.3629
				text = "spn"
			intervals [2466]:
				xmin = 1357.3629
				xmax = 1358.719
				text = ""
			intervals [2467]:
				xmin = 1358.719
				xmax = 1358.919
				text = "R"
			intervals [2468]:
				xmin = 1358.919
				xmax = 1358.969
				text = "AY1"
			intervals [2469]:
				xmin = 1358.969
				xmax = 1359.139
				text = "T"
			intervals [2470]:
				xmin = 1359.139
				xmax = 1364.1985
				text = ""
			intervals [2471]:
				xmin = 1364.1985
				xmax = 1364.2885
				text = "sil"
			intervals [2472]:
				xmin = 1364.2885
				xmax = 1364.3785
				text = "R"
			intervals [2473]:
				xmin = 1364.3785
				xmax = 1364.4685
				text = "AY1"
			intervals [2474]:
				xmin = 1364.4685
				xmax = 1364.4985
				text = "T"
			intervals [2475]:
				xmin = 1364.4985
				xmax = 1364.5985
				text = "sp"
			intervals [2476]:
				xmin = 1364.5985
				xmax = 1366.0816
				text = ""
			intervals [2477]:
				xmin = 1366.0816
				xmax = 1366.1116
				text = "S"
			intervals [2478]:
				xmin = 1366.1116
				xmax = 1366.1416
				text = "OW1"
			intervals [2479]:
				xmin = 1366.1416
				xmax = 1366.1716
				text = "sp"
			intervals [2480]:
				xmin = 1366.1716
				xmax = 1366.2216
				text = "DH"
			intervals [2481]:
				xmin = 1366.2216
				xmax = 1366.3016
				text = "AH0"
			intervals [2482]:
				xmin = 1366.3016
				xmax = 1366.3616
				text = "T"
			intervals [2483]:
				xmin = 1366.3616
				xmax = 1366.4816
				text = "S"
			intervals [2484]:
				xmin = 1366.4816
				xmax = 1366.5516
				text = "sp"
			intervals [2485]:
				xmin = 1366.5516
				xmax = 1366.6116
				text = "DH"
			intervals [2486]:
				xmin = 1366.6116
				xmax = 1366.7416
				text = "AH1"
			intervals [2487]:
				xmin = 1366.7416
				xmax = 1367.4016
				text = "sp"
			intervals [2488]:
				xmin = 1367.4016
				xmax = 1367.4616
				text = "HH"
			intervals [2489]:
				xmin = 1367.4616
				xmax = 1367.4916
				text = "UW1"
			intervals [2490]:
				xmin = 1367.4916
				xmax = 1367.5216
				text = "D"
			intervals [2491]:
				xmin = 1367.5216
				xmax = 1367.5616
				text = "IH0"
			intervals [2492]:
				xmin = 1367.5616
				xmax = 1367.6516
				text = "Z"
			intervals [2493]:
				xmin = 1367.6516
				xmax = 1367.6816
				text = "sp"
			intervals [2494]:
				xmin = 1367.6816
				xmax = 1367.7116
				text = "IH0"
			intervals [2495]:
				xmin = 1367.7116
				xmax = 1367.7516
				text = "T"
			intervals [2496]:
				xmin = 1367.7516
				xmax = 1368.2746
				text = ""
			intervals [2497]:
				xmin = 1368.2746
				xmax = 1368.3546
				text = "sil"
			intervals [2498]:
				xmin = 1368.3546
				xmax = 1368.4146
				text = "DH"
			intervals [2499]:
				xmin = 1368.4146
				xmax = 1368.4846
				text = "EY1"
			intervals [2500]:
				xmin = 1368.4846
				xmax = 1368.5346
				text = "sp"
			intervals [2501]:
				xmin = 1368.5346
				xmax = 1368.6146
				text = "K"
			intervals [2502]:
				xmin = 1368.6146
				xmax = 1368.7446
				text = "AE1"
			intervals [2503]:
				xmin = 1368.7446
				xmax = 1368.7946
				text = "N"
			intervals [2504]:
				xmin = 1368.7946
				xmax = 1368.8246
				text = "T"
			intervals [2505]:
				xmin = 1368.8246
				xmax = 1368.8646
				text = "sp"
			intervals [2506]:
				xmin = 1368.8646
				xmax = 1368.9446
				text = "HH"
			intervals [2507]:
				xmin = 1368.9446
				xmax = 1369.0446
				text = "OW1"
			intervals [2508]:
				xmin = 1369.0446
				xmax = 1369.1346
				text = "L"
			intervals [2509]:
				xmin = 1369.1346
				xmax = 1369.2046
				text = "Y"
			intervals [2510]:
				xmin = 1369.2046
				xmax = 1369.3346
				text = "UW1"
			intervals [2511]:
				xmin = 1369.3346
				xmax = 1369.3846
				text = "F"
			intervals [2512]:
				xmin = 1369.3846
				xmax = 1369.4346
				text = "ER0"
			intervals [2513]:
				xmin = 1369.4346
				xmax = 1369.4946
				text = "sp"
			intervals [2514]:
				xmin = 1369.4946
				xmax = 1369.5546
				text = "P"
			intervals [2515]:
				xmin = 1369.5546
				xmax = 1369.5946
				text = "L"
			intervals [2516]:
				xmin = 1369.5946
				xmax = 1369.6746
				text = "EY1"
			intervals [2517]:
				xmin = 1369.6746
				xmax = 1369.7046
				text = "IH0"
			intervals [2518]:
				xmin = 1369.7046
				xmax = 1369.8246
				text = "N"
			intervals [2519]:
				xmin = 1369.8246
				xmax = 1369.8546
				text = "Y"
			intervals [2520]:
				xmin = 1369.8546
				xmax = 1369.8846
				text = "UH1"
			intervals [2521]:
				xmin = 1369.8846
				xmax = 1369.9146
				text = "R"
			intervals [2522]:
				xmin = 1369.9146
				xmax = 1369.9446
				text = "OW1"
			intervals [2523]:
				xmin = 1369.9446
				xmax = 1369.9746
				text = "N"
			intervals [2524]:
				xmin = 1369.9746
				xmax = 1370.0046
				text = "N"
			intervals [2525]:
				xmin = 1370.0046
				xmax = 1370.0346
				text = "AH1"
			intervals [2526]:
				xmin = 1370.0346
				xmax = 1370.0946
				text = "M"
			intervals [2527]:
				xmin = 1370.0946
				xmax = 1370.1246
				text = "B"
			intervals [2528]:
				xmin = 1370.1246
				xmax = 1370.1546
				text = "ER0"
			intervals [2529]:
				xmin = 1370.1546
				xmax = 1370.1846
				text = "Z"
			intervals [2530]:
				xmin = 1370.1846
				xmax = 1371.8527
				text = "sp"
			intervals [2531]:
				xmin = 1371.8527
				xmax = 1371.9427
				text = "K"
			intervals [2532]:
				xmin = 1371.9427
				xmax = 1372.0127
				text = "AE1"
			intervals [2533]:
				xmin = 1372.0127
				xmax = 1372.0427
				text = "N"
			intervals [2534]:
				xmin = 1372.0427
				xmax = 1372.1027
				text = "EH1"
			intervals [2535]:
				xmin = 1372.1027
				xmax = 1372.1427
				text = "N"
			intervals [2536]:
				xmin = 1372.1427
				xmax = 1372.1927
				text = "IY0"
			intervals [2537]:
				xmin = 1372.1927
				xmax = 1372.2227
				text = "sp"
			intervals [2538]:
				xmin = 1372.2227
				xmax = 1372.2527
				text = "AH0"
			intervals [2539]:
				xmin = 1372.2527
				xmax = 1372.3127
				text = "V"
			intervals [2540]:
				xmin = 1372.3127
				xmax = 1372.3427
				text = "DH"
			intervals [2541]:
				xmin = 1372.3427
				xmax = 1372.4427
				text = "AH1"
			intervals [2542]:
				xmin = 1372.4427
				xmax = 1372.4727
				text = "P"
			intervals [2543]:
				xmin = 1372.4727
				xmax = 1372.5327
				text = "IY1"
			intervals [2544]:
				xmin = 1372.5327
				xmax = 1372.5827
				text = "P"
			intervals [2545]:
				xmin = 1372.5827
				xmax = 1372.6127
				text = "AH0"
			intervals [2546]:
				xmin = 1372.6127
				xmax = 1372.6727
				text = "L"
			intervals [2547]:
				xmin = 1372.6727
				xmax = 1372.7127
				text = "IH0"
			intervals [2548]:
				xmin = 1372.7127
				xmax = 1372.7527
				text = "N"
			intervals [2549]:
				xmin = 1372.7527
				xmax = 1372.7827
				text = "Y"
			intervals [2550]:
				xmin = 1372.7827
				xmax = 1372.8227
				text = "UH1"
			intervals [2551]:
				xmin = 1372.8227
				xmax = 1372.8927
				text = "R"
			intervals [2552]:
				xmin = 1372.8927
				xmax = 1372.9227
				text = "G"
			intervals [2553]:
				xmin = 1372.9227
				xmax = 1372.9627
				text = "R"
			intervals [2554]:
				xmin = 1372.9627
				xmax = 1373.0327
				text = "UW1"
			intervals [2555]:
				xmin = 1373.0327
				xmax = 1373.0927
				text = "P"
			intervals [2556]:
				xmin = 1373.0927
				xmax = 1373.1727
				text = "S"
			intervals [2557]:
				xmin = 1373.1727
				xmax = 1373.2327
				text = "P"
			intervals [2558]:
				xmin = 1373.2327
				xmax = 1373.3227
				text = "IY1"
			intervals [2559]:
				xmin = 1373.3227
				xmax = 1373.4027
				text = "K"
			intervals [2560]:
				xmin = 1373.4027
				xmax = 1373.4427
				text = "EH1"
			intervals [2561]:
				xmin = 1373.4427
				xmax = 1373.4927
				text = "N"
			intervals [2562]:
				xmin = 1373.4927
				xmax = 1373.5927
				text = "IY0"
			intervals [2563]:
				xmin = 1373.5927
				xmax = 1373.6427
				text = "sp"
			intervals [2564]:
				xmin = 1373.6427
				xmax = 1373.7227
				text = "F"
			intervals [2565]:
				xmin = 1373.7227
				xmax = 1373.8327
				text = "AO1"
			intervals [2566]:
				xmin = 1373.8327
				xmax = 1373.8627
				text = "R"
			intervals [2567]:
				xmin = 1373.8627
				xmax = 1373.8927
				text = "AH0"
			intervals [2568]:
				xmin = 1373.8927
				xmax = 1373.9427
				text = "N"
			intervals [2569]:
				xmin = 1373.9427
				xmax = 1374.0427
				text = "L"
			intervals [2570]:
				xmin = 1374.0427
				xmax = 1374.1027
				text = "AE1"
			intervals [2571]:
				xmin = 1374.1027
				xmax = 1374.1627
				text = "NG"
			intervals [2572]:
				xmin = 1374.1627
				xmax = 1374.1927
				text = "G"
			intervals [2573]:
				xmin = 1374.1927
				xmax = 1374.2327
				text = "W"
			intervals [2574]:
				xmin = 1374.2327
				xmax = 1374.2827
				text = "IH0"
			intervals [2575]:
				xmin = 1374.2827
				xmax = 1374.3627
				text = "JH"
			intervals [2576]:
				xmin = 1374.3627
				xmax = 1374.4127
				text = "IH0"
			intervals [2577]:
				xmin = 1374.4127
				xmax = 1374.6627
				text = "Z"
			intervals [2578]:
				xmin = 1374.6627
				xmax = 1379.1803
				text = ""
			intervals [2579]:
				xmin = 1379.1803
				xmax = 1379.2503
				text = "sil"
			intervals [2580]:
				xmin = 1379.2503
				xmax = 1379.3703
				text = "M"
			intervals [2581]:
				xmin = 1379.3703
				xmax = 1379.4003
				text = "HH"
			intervals [2582]:
				xmin = 1379.4003
				xmax = 1379.5903
				text = "M"
			intervals [2583]:
				xmin = 1379.5903
				xmax = 1381.0996
				text = ""
			intervals [2584]:
				xmin = 1381.0996
				xmax = 1381.2396
				text = "AA1"
			intervals [2585]:
				xmin = 1381.2396
				xmax = 1381.2796
				text = "R"
			intervals [2586]:
				xmin = 1381.2796
				xmax = 1381.3496
				text = "DH"
			intervals [2587]:
				xmin = 1381.3496
				xmax = 1381.3796
				text = "EH1"
			intervals [2588]:
				xmin = 1381.3796
				xmax = 1381.4496
				text = "R"
			intervals [2589]:
				xmin = 1381.4496
				xmax = 1381.4796
				text = "EH1"
			intervals [2590]:
				xmin = 1381.4796
				xmax = 1381.5496
				text = "N"
			intervals [2591]:
				xmin = 1381.5496
				xmax = 1381.6396
				text = "IY0"
			intervals [2592]:
				xmin = 1381.6396
				xmax = 1381.7496
				text = "W"
			intervals [2593]:
				xmin = 1381.7496
				xmax = 1381.7796
				text = "AY1"
			intervals [2594]:
				xmin = 1381.7796
				xmax = 1381.8696
				text = "T"
			intervals [2595]:
				xmin = 1381.8696
				xmax = 1381.9896
				text = "P"
			intervals [2596]:
				xmin = 1381.9896
				xmax = 1382.0396
				text = "IY1"
			intervals [2597]:
				xmin = 1382.0396
				xmax = 1382.1196
				text = "P"
			intervals [2598]:
				xmin = 1382.1196
				xmax = 1382.1496
				text = "AH0"
			intervals [2599]:
				xmin = 1382.1496
				xmax = 1382.1896
				text = "L"
			intervals [2600]:
				xmin = 1382.1896
				xmax = 1382.2396
				text = "IH0"
			intervals [2601]:
				xmin = 1382.2396
				xmax = 1382.2896
				text = "N"
			intervals [2602]:
				xmin = 1382.2896
				xmax = 1382.3596
				text = "Y"
			intervals [2603]:
				xmin = 1382.3596
				xmax = 1382.3896
				text = "UH1"
			intervals [2604]:
				xmin = 1382.3896
				xmax = 1382.4296
				text = "R"
			intervals [2605]:
				xmin = 1382.4296
				xmax = 1382.5096
				text = "G"
			intervals [2606]:
				xmin = 1382.5096
				xmax = 1382.5696
				text = "R"
			intervals [2607]:
				xmin = 1382.5696
				xmax = 1382.7396
				text = "UW1"
			intervals [2608]:
				xmin = 1382.7396
				xmax = 1382.8296
				text = "P"
			intervals [2609]:
				xmin = 1382.8296
				xmax = 1385.5988
				text = "sp"
			intervals [2610]:
				xmin = 1385.5988
				xmax = 1385.6988
				text = "Y"
			intervals [2611]:
				xmin = 1385.6988
				xmax = 1385.7388
				text = "AE1"
			intervals [2612]:
				xmin = 1385.7388
				xmax = 1385.8788
				text = "sp"
			intervals [2613]:
				xmin = 1385.8788
				xmax = 1385.9588
				text = "M"
			intervals [2614]:
				xmin = 1385.9588
				xmax = 1386.0688
				text = "HH"
			intervals [2615]:
				xmin = 1386.0688
				xmax = 1386.2188
				text = "M"
			intervals [2616]:
				xmin = 1386.2188
				xmax = 1387.1762
				text = "sp"
			intervals [2617]:
				xmin = 1387.1762
				xmax = 1387.2362
				text = "M"
			intervals [2618]:
				xmin = 1387.2362
				xmax = 1387.3362
				text = "sp"
			intervals [2619]:
				xmin = 1387.3362
				xmax = 1389.6765
				text = ""
			intervals [2620]:
				xmin = 1389.6765
				xmax = 1389.8165
				text = "Y"
			intervals [2621]:
				xmin = 1389.8165
				xmax = 1389.9665
				text = "AE1"
			intervals [2622]:
				xmin = 1389.9665
				xmax = 1390.0165
				text = "sp"
			intervals [2623]:
				xmin = 1390.0165
				xmax = 1390.0965
				text = "Y"
			intervals [2624]:
				xmin = 1390.0965
				xmax = 1390.2965
				text = "AE1"
			intervals [2625]:
				xmin = 1390.2965
				xmax = 1390.3565
				text = "sp"
			intervals [2626]:
				xmin = 1390.3565
				xmax = 1393.7848
				text = ""
			intervals [2627]:
				xmin = 1393.7848
				xmax = 1393.9848
				text = "OW1"
			intervals [2628]:
				xmin = 1393.9848
				xmax = 1394.870
				text = "sp"
			intervals [2629]:
				xmin = 1394.870
				xmax = 1394.970
				text = "IH1"
			intervals [2630]:
				xmin = 1394.970
				xmax = 1395.070
				text = "N"
			intervals [2631]:
				xmin = 1395.070
				xmax = 1395.130
				text = "Y"
			intervals [2632]:
				xmin = 1395.130
				xmax = 1395.170
				text = "UH1"
			intervals [2633]:
				xmin = 1395.170
				xmax = 1395.310
				text = "R"
			intervals [2634]:
				xmin = 1395.310
				xmax = 1395.360
				text = "G"
			intervals [2635]:
				xmin = 1395.360
				xmax = 1395.430
				text = "R"
			intervals [2636]:
				xmin = 1395.430
				xmax = 1395.530
				text = "UW1"
			intervals [2637]:
				xmin = 1395.530
				xmax = 1395.560
				text = "P"
			intervals [2638]:
				xmin = 1395.560
				xmax = 1395.660
				text = "sp"
			intervals [2639]:
				xmin = 1395.660
				xmax = 1395.790
				text = "IH0"
			intervals [2640]:
				xmin = 1395.790
				xmax = 1395.820
				text = "Z"
			intervals [2641]:
				xmin = 1395.820
				xmax = 1395.910
				text = "sp"
			intervals [2642]:
				xmin = 1395.910
				xmax = 1395.960
				text = "DH"
			intervals [2643]:
				xmin = 1395.960
				xmax = 1395.990
				text = "EH1"
			intervals [2644]:
				xmin = 1395.990
				xmax = 1396.100
				text = "R"
			intervals [2645]:
				xmin = 1396.100
				xmax = 1396.180
				text = "EH1"
			intervals [2646]:
				xmin = 1396.180
				xmax = 1396.210
				text = "N"
			intervals [2647]:
				xmin = 1396.210
				xmax = 1396.310
				text = "IY0"
			intervals [2648]:
				xmin = 1396.310
				xmax = 1396.410
				text = "W"
			intervals [2649]:
				xmin = 1396.410
				xmax = 1396.470
				text = "AH1"
			intervals [2650]:
				xmin = 1396.470
				xmax = 1396.570
				text = "N"
			intervals [2651]:
				xmin = 1396.570
				xmax = 1396.710
				text = "P"
			intervals [2652]:
				xmin = 1396.710
				xmax = 1396.810
				text = "ER1"
			intervals [2653]:
				xmin = 1396.810
				xmax = 1396.920
				text = "S"
			intervals [2654]:
				xmin = 1396.920
				xmax = 1396.950
				text = "AH0"
			intervals [2655]:
				xmin = 1396.950
				xmax = 1396.980
				text = "N"
			intervals [2656]:
				xmin = 1396.980
				xmax = 1397.010
				text = "DH"
			intervals [2657]:
				xmin = 1397.010
				xmax = 1397.050
				text = "AH0"
			intervals [2658]:
				xmin = 1397.050
				xmax = 1397.090
				text = "T"
			intervals [2659]:
				xmin = 1397.090
				xmax = 1397.150
				text = "EH1"
			intervals [2660]:
				xmin = 1397.150
				xmax = 1397.200
				text = "V"
			intervals [2661]:
				xmin = 1397.200
				xmax = 1397.280
				text = "R"
			intervals [2662]:
				xmin = 1397.280
				xmax = 1397.330
				text = "IY0"
			intervals [2663]:
				xmin = 1397.330
				xmax = 1397.380
				text = "B"
			intervals [2664]:
				xmin = 1397.380
				xmax = 1397.450
				text = "AA2"
			intervals [2665]:
				xmin = 1397.450
				xmax = 1397.530
				text = "D"
			intervals [2666]:
				xmin = 1397.530
				xmax = 1397.560
				text = "IY0"
			intervals [2667]:
				xmin = 1397.560
				xmax = 1397.590
				text = "L"
			intervals [2668]:
				xmin = 1397.590
				xmax = 1397.670
				text = "IH1"
			intervals [2669]:
				xmin = 1397.670
				xmax = 1397.760
				text = "S"
			intervals [2670]:
				xmin = 1397.760
				xmax = 1397.790
				text = "AH0"
			intervals [2671]:
				xmin = 1397.790
				xmax = 1397.860
				text = "N"
			intervals [2672]:
				xmin = 1397.860
				xmax = 1398.010
				text = "Z"
			intervals [2673]:
				xmin = 1398.010
				xmax = 1398.110
				text = "T"
			intervals [2674]:
				xmin = 1398.110
				xmax = 1398.200
				text = "UW1"
			intervals [2675]:
				xmin = 1398.200
				xmax = 1398.230
				text = "sp"
			intervals [2676]:
				xmin = 1398.230
				xmax = 1398.400
				text = "AH0"
			intervals [2677]:
				xmin = 1398.400
				xmax = 1398.500
				text = "N"
			intervals [2678]:
				xmin = 1398.500
				xmax = 1398.530
				text = "R"
			intervals [2679]:
				xmin = 1398.530
				xmax = 1398.660
				text = "IH0"
			intervals [2680]:
				xmin = 1398.660
				xmax = 1398.750
				text = "G"
			intervals [2681]:
				xmin = 1398.750
				xmax = 1398.950
				text = "AA1"
			intervals [2682]:
				xmin = 1398.950
				xmax = 1399.020
				text = "R"
			intervals [2683]:
				xmin = 1399.020
				xmax = 1399.090
				text = "D"
			intervals [2684]:
				xmin = 1399.090
				xmax = 1399.200
				text = "sp"
			intervals [2685]:
				xmin = 1399.200
				xmax = 1399.390
				text = "AE1"
			intervals [2686]:
				xmin = 1399.390
				xmax = 1399.580
				text = "Z"
			intervals [2687]:
				xmin = 1399.580
				xmax = 1399.8082
				text = "sp"
			intervals [2688]:
				xmin = 1399.8082
				xmax = 1399.8482
				text = "DH"
			intervals [2689]:
				xmin = 1399.8482
				xmax = 1399.9482
				text = "AH0"
			intervals [2690]:
				xmin = 1399.9482
				xmax = 1400.0082
				text = "L"
			intervals [2691]:
				xmin = 1400.0082
				xmax = 1400.1482
				text = "IY1"
			intervals [2692]:
				xmin = 1400.1482
				xmax = 1400.1982
				text = "D"
			intervals [2693]:
				xmin = 1400.1982
				xmax = 1400.4082
				text = "ER0"
			intervals [2694]:
				xmin = 1400.4082
				xmax = 1403.8464
				text = ""
			intervals [2695]:
				xmin = 1403.8464
				xmax = 1403.9664
				text = "sil"
			intervals [2696]:
				xmin = 1403.9664
				xmax = 1404.2064
				text = "OW1"
			intervals [2697]:
				xmin = 1404.2064
				xmax = 1404.3064
				text = "sp"
			intervals [2698]:
				xmin = 1404.3064
				xmax = 1404.6623
				text = ""
			intervals [2699]:
				xmin = 1404.6623
				xmax = 1405.0623
				text = "OW1"
			intervals [2700]:
				xmin = 1405.0623
				xmax = 1405.7206
				text = ""
			intervals [2701]:
				xmin = 1405.7206
				xmax = 1405.7706
				text = "sil"
			intervals [2702]:
				xmin = 1405.7706
				xmax = 1405.8106
				text = "HH"
			intervals [2703]:
				xmin = 1405.8106
				xmax = 1405.9106
				text = "W"
			intervals [2704]:
				xmin = 1405.9106
				xmax = 1406.2006
				text = "AY1"
			intervals [2705]:
				xmin = 1406.2006
				xmax = 1406.4247
				text = ""
			intervals [2706]:
				xmin = 1406.4247
				xmax = 1407.4647
				text = "spn"
			intervals [2707]:
				xmin = 1407.4647
				xmax = 1416.3656
				text = ""
			intervals [2708]:
				xmin = 1416.3656
				xmax = 1416.4956
				text = "sil"
			intervals [2709]:
				xmin = 1416.4956
				xmax = 1416.8256
				text = "spn"
			intervals [2710]:
				xmin = 1416.8256
				xmax = 1417.0156
				text = "sp"
			intervals [2711]:
				xmin = 1417.0156
				xmax = 1429.755
				text = ""
			intervals [2712]:
				xmin = 1429.755
				xmax = 1429.945
				text = "Y"
			intervals [2713]:
				xmin = 1429.945
				xmax = 1430.095
				text = "AE1"
			intervals [2714]:
				xmin = 1430.095
				xmax = 1430.125
				text = "sp"
			intervals [2715]:
				xmin = 1430.125
				xmax = 1430.155
				text = "N"
			intervals [2716]:
				xmin = 1430.155
				xmax = 1430.185
				text = "OW1"
			intervals [2717]:
				xmin = 1430.185
				xmax = 1430.375
				text = "sp"
			intervals [2718]:
				xmin = 1430.375
				xmax = 1430.5587
				text = ""
			intervals [2719]:
				xmin = 1430.5587
				xmax = 1430.5887
				text = "M"
			intervals [2720]:
				xmin = 1430.5887
				xmax = 1430.6287
				text = "HH"
			intervals [2721]:
				xmin = 1430.6287
				xmax = 1430.8887
				text = "M"
			intervals [2722]:
				xmin = 1430.8887
				xmax = 1438.7357
				text = "sp"
			intervals [2723]:
				xmin = 1438.7357
				xmax = 1438.8657
				text = "R"
			intervals [2724]:
				xmin = 1438.8657
				xmax = 1438.9057
				text = "IY1"
			intervals [2725]:
				xmin = 1438.9057
				xmax = 1438.9357
				text = "L"
			intervals [2726]:
				xmin = 1438.9357
				xmax = 1439.0457
				text = "IY0"
			intervals [2727]:
				xmin = 1439.0457
				xmax = 1439.1657
				text = "sp"
			intervals [2728]:
				xmin = 1439.1657
				xmax = 1442.8818
				text = ""
			intervals [2729]:
				xmin = 1442.8818
				xmax = 1442.9118
				text = "M"
			intervals [2730]:
				xmin = 1442.9118
				xmax = 1442.9418
				text = "HH"
			intervals [2731]:
				xmin = 1442.9418
				xmax = 1443.3518
				text = "M"
			intervals [2732]:
				xmin = 1443.3518
				xmax = 1446.9284
				text = "sp"
			intervals [2733]:
				xmin = 1446.9284
				xmax = 1447.0884
				text = "M"
			intervals [2734]:
				xmin = 1447.0884
				xmax = 1447.7152
				text = "sp"
			intervals [2735]:
				xmin = 1447.7152
				xmax = 1447.7852
				text = "IH1"
			intervals [2736]:
				xmin = 1447.7852
				xmax = 1447.8852
				text = "F"
			intervals [2737]:
				xmin = 1447.8852
				xmax = 1447.9152
				text = "Y"
			intervals [2738]:
				xmin = 1447.9152
				xmax = 1447.9652
				text = "UW1"
			intervals [2739]:
				xmin = 1447.9652
				xmax = 1448.0252
				text = "K"
			intervals [2740]:
				xmin = 1448.0252
				xmax = 1448.0552
				text = "AH0"
			intervals [2741]:
				xmin = 1448.0552
				xmax = 1448.1352
				text = "N"
			intervals [2742]:
				xmin = 1448.1352
				xmax = 1448.1752
				text = "D"
			intervals [2743]:
				xmin = 1448.1752
				xmax = 1448.2852
				text = "UW1"
			intervals [2744]:
				xmin = 1448.2852
				xmax = 1448.3152
				text = "IH0"
			intervals [2745]:
				xmin = 1448.3152
				xmax = 1448.3652
				text = "T"
			intervals [2746]:
				xmin = 1448.3652
				xmax = 1448.7152
				text = "AO1"
			intervals [2747]:
				xmin = 1448.7152
				xmax = 1448.8552
				text = "L"
			intervals [2748]:
				xmin = 1448.8552
				xmax = 1448.9752
				text = "AH0"
			intervals [2749]:
				xmin = 1448.9752
				xmax = 1449.0552
				text = "G"
			intervals [2750]:
				xmin = 1449.0552
				xmax = 1449.1652
				text = "EH1"
			intervals [2751]:
				xmin = 1449.1652
				xmax = 1449.2752
				text = "N"
			intervals [2752]:
				xmin = 1449.2752
				xmax = 1449.3052
				text = "sp"
			intervals [2753]:
				xmin = 1449.3052
				xmax = 1449.3552
				text = "W"
			intervals [2754]:
				xmin = 1449.3552
				xmax = 1449.3852
				text = "AH1"
			intervals [2755]:
				xmin = 1449.3852
				xmax = 1449.4352
				text = "T"
			intervals [2756]:
				xmin = 1449.4352
				xmax = 1449.5052
				text = "W"
			intervals [2757]:
				xmin = 1449.5052
				xmax = 1449.5452
				text = "UH1"
			intervals [2758]:
				xmin = 1449.5452
				xmax = 1449.6152
				text = "D"
			intervals [2759]:
				xmin = 1449.6152
				xmax = 1449.6752
				text = "Y"
			intervals [2760]:
				xmin = 1449.6752
				xmax = 1449.7152
				text = "UW1"
			intervals [2761]:
				xmin = 1449.7152
				xmax = 1449.7552
				text = "W"
			intervals [2762]:
				xmin = 1449.7552
				xmax = 1449.8952
				text = "AO1"
			intervals [2763]:
				xmin = 1449.8952
				xmax = 1449.9252
				text = "N"
			intervals [2764]:
				xmin = 1449.9252
				xmax = 1449.9552
				text = "T"
			intervals [2765]:
				xmin = 1449.9552
				xmax = 1449.9852
				text = "T"
			intervals [2766]:
				xmin = 1449.9852
				xmax = 1450.0652
				text = "AH0"
			intervals [2767]:
				xmin = 1450.0652
				xmax = 1450.0952
				text = "sp"
			intervals [2768]:
				xmin = 1450.0952
				xmax = 1450.1452
				text = "B"
			intervals [2769]:
				xmin = 1450.1452
				xmax = 1450.3452
				text = "IY0"
			intervals [2770]:
				xmin = 1450.3452
				xmax = 1450.4452
				text = "sp"
			intervals [2771]:
				xmin = 1450.4452
				xmax = 1466.8156
				text = ""
			intervals [2772]:
				xmin = 1466.8156
				xmax = 1466.9056
				text = "M"
			intervals [2773]:
				xmin = 1466.9056
				xmax = 1466.9456
				text = "HH"
			intervals [2774]:
				xmin = 1466.9456
				xmax = 1467.3056
				text = "M"
			intervals [2775]:
				xmin = 1467.3056
				xmax = 1482.0227
				text = ""
			intervals [2776]:
				xmin = 1482.0227
				xmax = 1482.0727
				text = "M"
			intervals [2777]:
				xmin = 1482.0727
				xmax = 1482.1327
				text = "HH"
			intervals [2778]:
				xmin = 1482.1327
				xmax = 1482.4127
				text = "M"
			intervals [2779]:
				xmin = 1482.4127
				xmax = 1495.942
				text = "sp"
			intervals [2780]:
				xmin = 1495.942
				xmax = 1496.072
				text = "M"
			intervals [2781]:
				xmin = 1496.072
				xmax = 1496.122
				text = "HH"
			intervals [2782]:
				xmin = 1496.122
				xmax = 1496.342
				text = "M"
			intervals [2783]:
				xmin = 1496.342
				xmax = 1501.0066
				text = "sp"
			intervals [2784]:
				xmin = 1501.0066
				xmax = 1501.0366
				text = "OW1"
			intervals [2785]:
				xmin = 1501.0366
				xmax = 1501.0666
				text = "sp"
			intervals [2786]:
				xmin = 1501.0666
				xmax = 1501.4166
				text = "Y"
			intervals [2787]:
				xmin = 1501.4166
				xmax = 1501.4866
				text = "AE1"
			intervals [2788]:
				xmin = 1501.4866
				xmax = 1517.7515
				text = ""
			intervals [2789]:
				xmin = 1517.7515
				xmax = 1517.7815
				text = "M"
			intervals [2790]:
				xmin = 1517.7815
				xmax = 1517.8115
				text = "HH"
			intervals [2791]:
				xmin = 1517.8115
				xmax = 1518.1315
				text = "M"
			intervals [2792]:
				xmin = 1518.1315
				xmax = 1518.1615
				text = "sp"
			intervals [2793]:
				xmin = 1518.1615
				xmax = 1527.4952
				text = ""
			intervals [2794]:
				xmin = 1527.4952
				xmax = 1527.7852
				text = "Y"
			intervals [2795]:
				xmin = 1527.7852
				xmax = 1527.8452
				text = "AE1"
			intervals [2796]:
				xmin = 1527.8452
				xmax = 1527.8752
				text = "AH0"
			intervals [2797]:
				xmin = 1527.8752
				xmax = 1527.9052
				text = "M"
			intervals [2798]:
				xmin = 1527.9052
				xmax = 1527.9452
				text = "F"
			intervals [2799]:
				xmin = 1527.9452
				xmax = 1527.9752
				text = "AH0"
			intervals [2800]:
				xmin = 1527.9752
				xmax = 1528.0152
				text = "M"
			intervals [2801]:
				xmin = 1528.0152
				xmax = 1528.0552
				text = "IH1"
			intervals [2802]:
				xmin = 1528.0552
				xmax = 1528.0852
				text = "L"
			intervals [2803]:
				xmin = 1528.0852
				xmax = 1528.1152
				text = "Y"
			intervals [2804]:
				xmin = 1528.1152
				xmax = 1528.1552
				text = "ER0"
			intervals [2805]:
				xmin = 1528.1552
				xmax = 1528.2252
				text = "sp"
			intervals [2806]:
				xmin = 1528.2252
				xmax = 1528.2552
				text = "W"
			intervals [2807]:
				xmin = 1528.2552
				xmax = 1528.2852
				text = "IH0"
			intervals [2808]:
				xmin = 1528.2852
				xmax = 1528.5352
				text = "TH"
			intervals [2809]:
				xmin = 1528.5352
				xmax = 1528.5652
				text = "sp"
			intervals [2810]:
				xmin = 1528.5652
				xmax = 1528.6152
				text = "DH"
			intervals [2811]:
				xmin = 1528.6152
				xmax = 1528.6452
				text = "AH0"
			intervals [2812]:
				xmin = 1528.6452
				xmax = 1528.8752
				text = "T"
			intervals [2813]:
				xmin = 1528.8752
				xmax = 1532.0653
				text = ""
			intervals [2814]:
				xmin = 1532.0653
				xmax = 1532.2853
				text = "R"
			intervals [2815]:
				xmin = 1532.2853
				xmax = 1532.4053
				text = "AY1"
			intervals [2816]:
				xmin = 1532.4053
				xmax = 1532.4953
				text = "T"
			intervals [2817]:
				xmin = 1532.4953
				xmax = 1535.2147
				text = "sp"
			intervals [2818]:
				xmin = 1535.2147
				xmax = 1535.2547
				text = "Y"
			intervals [2819]:
				xmin = 1535.2547
				xmax = 1535.3647
				text = "AE1"
			intervals [2820]:
				xmin = 1535.3647
				xmax = 1535.5047
				text = "sp"
			intervals [2821]:
				xmin = 1535.5047
				xmax = 1541.5515
				text = ""
			intervals [2822]:
				xmin = 1541.5515
				xmax = 1541.6715
				text = "R"
			intervals [2823]:
				xmin = 1541.6715
				xmax = 1541.8115
				text = "AY1"
			intervals [2824]:
				xmin = 1541.8115
				xmax = 1541.8815
				text = "T"
			intervals [2825]:
				xmin = 1541.8815
				xmax = 1543.0498
				text = "sp"
			intervals [2826]:
				xmin = 1543.0498
				xmax = 1543.4798
				text = "spn"
			intervals [2827]:
				xmin = 1543.4798
				xmax = 1544.2798
				text = "sp"
			intervals [2828]:
				xmin = 1544.2798
				xmax = 1544.3276
				text = ""
			intervals [2829]:
				xmin = 1544.3276
				xmax = 1544.4276
				text = "spn"
			intervals [2830]:
				xmin = 1544.4276
				xmax = 1545.4176
				text = "sp"
			intervals [2831]:
				xmin = 1545.4176
				xmax = 1545.6476
				text = "AA1"
			intervals [2832]:
				xmin = 1545.6476
				xmax = 1547.1235
				text = ""
			intervals [2833]:
				xmin = 1547.1235
				xmax = 1547.3135
				text = "sil"
			intervals [2834]:
				xmin = 1547.3135
				xmax = 1547.3435
				text = "M"
			intervals [2835]:
				xmin = 1547.3435
				xmax = 1547.3735
				text = "EY1"
			intervals [2836]:
				xmin = 1547.3735
				xmax = 1547.4335
				text = "D"
			intervals [2837]:
				xmin = 1547.4335
				xmax = 1547.4735
				text = "AH0"
			intervals [2838]:
				xmin = 1547.4735
				xmax = 1547.5535
				text = "sp"
			intervals [2839]:
				xmin = 1547.5535
				xmax = 1547.5835
				text = "G"
			intervals [2840]:
				xmin = 1547.5835
				xmax = 1547.6135
				text = "UH1"
			intervals [2841]:
				xmin = 1547.6135
				xmax = 1547.6435
				text = "D"
			intervals [2842]:
				xmin = 1547.6435
				xmax = 1547.6735
				text = "F"
			intervals [2843]:
				xmin = 1547.6735
				xmax = 1547.7435
				text = "AO1"
			intervals [2844]:
				xmin = 1547.7435
				xmax = 1547.8235
				text = "R"
			intervals [2845]:
				xmin = 1547.8235
				xmax = 1547.8535
				text = "CH"
			intervals [2846]:
				xmin = 1547.8535
				xmax = 1547.8835
				text = "AH0"
			intervals [2847]:
				xmin = 1547.8835
				xmax = 1547.9135
				text = "N"
			intervals [2848]:
				xmin = 1547.9135
				xmax = 1548.0335
				text = "AW1"
			intervals [2849]:
				xmin = 1548.0335
				xmax = 1548.0635
				text = "T"
			intervals [2850]:
				xmin = 1548.0635
				xmax = 1548.0935
				text = "AH0"
			intervals [2851]:
				xmin = 1548.0935
				xmax = 1548.1235
				text = "V"
			intervals [2852]:
				xmin = 1548.1235
				xmax = 1548.1535
				text = "DH"
			intervals [2853]:
				xmin = 1548.1535
				xmax = 1548.1935
				text = "AH0"
			intervals [2854]:
				xmin = 1548.1935
				xmax = 1548.3135
				text = "T"
			intervals [2855]:
				xmin = 1548.3135
				xmax = 1548.3743
				text = ""
			intervals [2856]:
				xmin = 1548.3743
				xmax = 1548.5943
				text = "OW1"
			intervals [2857]:
				xmin = 1548.5943
				xmax = 1550.0214
				text = "sp"
			intervals [2858]:
				xmin = 1550.0214
				xmax = 1550.3114
				text = "OW2"
			intervals [2859]:
				xmin = 1550.3114
				xmax = 1550.4314
				text = "K"
			intervals [2860]:
				xmin = 1550.4314
				xmax = 1550.6414
				text = "EY1"
			intervals [2861]:
				xmin = 1550.6414
				xmax = 1550.6714
				text = "sp"
			intervals [2862]:
				xmin = 1550.6714
				xmax = 1550.8914
				text = "AH1"
			intervals [2863]:
				xmin = 1550.8914
				xmax = 1551.0814
				text = "M"
			intervals [2864]:
				xmin = 1551.0814
				xmax = 1552.8059
				text = "sp"
			intervals [2865]:
				xmin = 1552.8059
				xmax = 1552.8359
				text = "W"
			intervals [2866]:
				xmin = 1552.8359
				xmax = 1552.8759
				text = "AH1"
			intervals [2867]:
				xmin = 1552.8759
				xmax = 1552.9059
				text = "T"
			intervals [2868]:
				xmin = 1552.9059
				xmax = 1552.9559
				text = "D"
			intervals [2869]:
				xmin = 1552.9559
				xmax = 1552.9859
				text = "IH1"
			intervals [2870]:
				xmin = 1552.9859
				xmax = 1553.0859
				text = "D"
			intervals [2871]:
				xmin = 1553.0859
				xmax = 1553.1659
				text = "Y"
			intervals [2872]:
				xmin = 1553.1659
				xmax = 1553.1959
				text = "UW1"
			intervals [2873]:
				xmin = 1553.1959
				xmax = 1553.2459
				text = "HH"
			intervals [2874]:
				xmin = 1553.2459
				xmax = 1553.3359
				text = "OW1"
			intervals [2875]:
				xmin = 1553.3359
				xmax = 1553.5359
				text = "P"
			intervals [2876]:
				xmin = 1553.5359
				xmax = 1553.5959
				text = "T"
			intervals [2877]:
				xmin = 1553.5959
				xmax = 1553.6259
				text = "IH0"
			intervals [2878]:
				xmin = 1553.6259
				xmax = 1553.7159
				text = "sp"
			intervals [2879]:
				xmin = 1553.7159
				xmax = 1553.7759
				text = "B"
			intervals [2880]:
				xmin = 1553.7759
				xmax = 1554.1159
				text = "IY1"
			intervals [2881]:
				xmin = 1554.1159
				xmax = 1554.8449
				text = "sp"
			intervals [2882]:
				xmin = 1554.8449
				xmax = 1554.9449
				text = "HH"
			intervals [2883]:
				xmin = 1554.9449
				xmax = 1554.9949
				text = "W"
			intervals [2884]:
				xmin = 1554.9949
				xmax = 1555.0749
				text = "IH1"
			intervals [2885]:
				xmin = 1555.0749
				xmax = 1555.1049
				text = "N"
			intervals [2886]:
				xmin = 1555.1049
				xmax = 1555.1449
				text = "Y"
			intervals [2887]:
				xmin = 1555.1449
				xmax = 1555.2049
				text = "UW1"
			intervals [2888]:
				xmin = 1555.2049
				xmax = 1555.2749
				text = "W"
			intervals [2889]:
				xmin = 1555.2749
				xmax = 1555.3249
				text = "ER0"
			intervals [2890]:
				xmin = 1555.3249
				xmax = 1555.4549
				text = "Y"
			intervals [2891]:
				xmin = 1555.4549
				xmax = 1555.5549
				text = "AH1"
			intervals [2892]:
				xmin = 1555.5549
				xmax = 1555.6349
				text = "NG"
			intervals [2893]:
				xmin = 1555.6349
				xmax = 1555.6849
				text = "G"
			intervals [2894]:
				xmin = 1555.6849
				xmax = 1555.9649
				text = "ER0"
			intervals [2895]:
				xmin = 1555.9649
				xmax = 1559.016
				text = ""
			intervals [2896]:
				xmin = 1559.016
				xmax = 1559.086
				text = "sil"
			intervals [2897]:
				xmin = 1559.086
				xmax = 1559.116
				text = "S"
			intervals [2898]:
				xmin = 1559.116
				xmax = 1559.146
				text = "EY1"
			intervals [2899]:
				xmin = 1559.146
				xmax = 1559.266
				text = "sp"
			intervals [2900]:
				xmin = 1559.266
				xmax = 1559.356
				text = "S"
			intervals [2901]:
				xmin = 1559.356
				xmax = 1559.406
				text = "AH1"
			intervals [2902]:
				xmin = 1559.406
				xmax = 1559.436
				text = "M"
			intervals [2903]:
				xmin = 1559.436
				xmax = 1559.496
				text = "TH"
			intervals [2904]:
				xmin = 1559.496
				xmax = 1559.526
				text = "IH0"
			intervals [2905]:
				xmin = 1559.526
				xmax = 1559.556
				text = "N"
			intervals [2906]:
				xmin = 1559.556
				xmax = 1559.586
				text = "sp"
			intervals [2907]:
				xmin = 1559.586
				xmax = 1559.666
				text = "L"
			intervals [2908]:
				xmin = 1559.666
				xmax = 1559.716
				text = "AY1"
			intervals [2909]:
				xmin = 1559.716
				xmax = 1559.746
				text = "K"
			intervals [2910]:
				xmin = 1559.746
				xmax = 1559.786
				text = "sp"
			intervals [2911]:
				xmin = 1559.786
				xmax = 1559.856
				text = "AH0"
			intervals [2912]:
				xmin = 1559.856
				xmax = 1559.896
				text = "sp"
			intervals [2913]:
				xmin = 1559.896
				xmax = 1559.956
				text = "D"
			intervals [2914]:
				xmin = 1559.956
				xmax = 1560.126
				text = "AA1"
			intervals [2915]:
				xmin = 1560.126
				xmax = 1560.196
				text = "K"
			intervals [2916]:
				xmin = 1560.196
				xmax = 1560.246
				text = "T"
			intervals [2917]:
				xmin = 1560.246
				xmax = 1560.286
				text = "ER0"
			intervals [2918]:
				xmin = 1560.286
				xmax = 1560.316
				text = "sp"
			intervals [2919]:
				xmin = 1560.316
				xmax = 1560.506
				text = "ER0"
			intervals [2920]:
				xmin = 1560.506
				xmax = 1560.536
				text = "sp"
			intervals [2921]:
				xmin = 1560.536
				xmax = 1560.686
				text = "L"
			intervals [2922]:
				xmin = 1560.686
				xmax = 1560.776
				text = "AO1"
			intervals [2923]:
				xmin = 1560.776
				xmax = 1560.806
				text = "Y"
			intervals [2924]:
				xmin = 1560.806
				xmax = 1560.926
				text = "ER0"
			intervals [2925]:
				xmin = 1560.926
				xmax = 1563.5028
				text = "sp"
			intervals [2926]:
				xmin = 1563.5028
				xmax = 1564.7228
				text = "spn"
			intervals [2927]:
				xmin = 1564.7228
				xmax = 1570.662
				text = ""
			intervals [2928]:
				xmin = 1570.662
				xmax = 1570.752
				text = "HH"
			intervals [2929]:
				xmin = 1570.752
				xmax = 1570.992
				text = "M"
			intervals [2930]:
				xmin = 1570.992
				xmax = 1574.4082
				text = ""
			intervals [2931]:
				xmin = 1574.4082
				xmax = 1574.4682
				text = "sil"
			intervals [2932]:
				xmin = 1574.4682
				xmax = 1574.5882
				text = "M"
			intervals [2933]:
				xmin = 1574.5882
				xmax = 1577.8192
				text = "sp"
			intervals [2934]:
				xmin = 1577.8192
				xmax = 1577.8792
				text = "M"
			intervals [2935]:
				xmin = 1577.8792
				xmax = 1577.9092
				text = "HH"
			intervals [2936]:
				xmin = 1577.9092
				xmax = 1577.9792
				text = "M"
			intervals [2937]:
				xmin = 1577.9792
				xmax = 1578.8733
				text = "sp"
			intervals [2938]:
				xmin = 1578.8733
				xmax = 1578.9033
				text = "N"
			intervals [2939]:
				xmin = 1578.9033
				xmax = 1578.9633
				text = "AW1"
			intervals [2940]:
				xmin = 1578.9633
				xmax = 1579.0033
				text = "HH"
			intervals [2941]:
				xmin = 1579.0033
				xmax = 1579.0333
				text = "AW1"
			intervals [2942]:
				xmin = 1579.0333
				xmax = 1579.0833
				text = "L"
			intervals [2943]:
				xmin = 1579.0833
				xmax = 1579.3033
				text = "AO1"
			intervals [2944]:
				xmin = 1579.3033
				xmax = 1579.3633
				text = "NG"
			intervals [2945]:
				xmin = 1579.3633
				xmax = 1579.4033
				text = "D"
			intervals [2946]:
				xmin = 1579.4033
				xmax = 1579.4433
				text = "AH1"
			intervals [2947]:
				xmin = 1579.4433
				xmax = 1579.5033
				text = "Z"
			intervals [2948]:
				xmin = 1579.5033
				xmax = 1579.5833
				text = "IH0"
			intervals [2949]:
				xmin = 1579.5833
				xmax = 1579.6733
				text = "T"
			intervals [2950]:
				xmin = 1579.6733
				xmax = 1579.7333
				text = "T"
			intervals [2951]:
				xmin = 1579.7333
				xmax = 1579.7933
				text = "EY1"
			intervals [2952]:
				xmin = 1579.7933
				xmax = 1579.8633
				text = "K"
			intervals [2953]:
				xmin = 1579.8633
				xmax = 1580.0533
				text = "sp"
			intervals [2954]:
				xmin = 1580.0533
				xmax = 1580.0833
				text = "T"
			intervals [2955]:
				xmin = 1580.0833
				xmax = 1580.1133
				text = "IH0"
			intervals [2956]:
				xmin = 1580.1133
				xmax = 1580.2533
				text = "sp"
			intervals [2957]:
				xmin = 1580.2533
				xmax = 1580.6714
				text = ""
			intervals [2958]:
				xmin = 1580.6714
				xmax = 1580.7914
				text = "T"
			intervals [2959]:
				xmin = 1580.7914
				xmax = 1580.8414
				text = "UW1"
			intervals [2960]:
				xmin = 1580.8414
				xmax = 1580.9414
				text = "M"
			intervals [2961]:
				xmin = 1580.9414
				xmax = 1581.0314
				text = "EY1"
			intervals [2962]:
				xmin = 1581.0314
				xmax = 1581.0614
				text = "K"
			intervals [2963]:
				xmin = 1581.0614
				xmax = 1581.1514
				text = "sp"
			intervals [2964]:
				xmin = 1581.1514
				xmax = 1581.2214
				text = "F"
			intervals [2965]:
				xmin = 1581.2214
				xmax = 1581.4114
				text = "AE1"
			intervals [2966]:
				xmin = 1581.4114
				xmax = 1581.4414
				text = "S"
			intervals [2967]:
				xmin = 1581.4414
				xmax = 1581.5114
				text = "T"
			intervals [2968]:
				xmin = 1581.5114
				xmax = 1581.5514
				text = "sp"
			intervals [2969]:
				xmin = 1581.5514
				xmax = 1581.6514
				text = "M"
			intervals [2970]:
				xmin = 1581.6514
				xmax = 1581.6914
				text = "AH1"
			intervals [2971]:
				xmin = 1581.6914
				xmax = 1581.7214
				text = "N"
			intervals [2972]:
				xmin = 1581.7214
				xmax = 1581.7514
				text = "IY0"
			intervals [2973]:
				xmin = 1581.7514
				xmax = 1585.3911
				text = "sp"
			intervals [2974]:
				xmin = 1585.3911
				xmax = 1585.4911
				text = "M"
			intervals [2975]:
				xmin = 1585.4911
				xmax = 1585.6611
				text = "HH"
			intervals [2976]:
				xmin = 1585.6611
				xmax = 1585.7011
				text = "M"
			intervals [2977]:
				xmin = 1585.7011
				xmax = 1585.7611
				text = "sp"
			intervals [2978]:
				xmin = 1585.7611
				xmax = 1592.9863
				text = ""
			intervals [2979]:
				xmin = 1592.9863
				xmax = 1593.1263
				text = "M"
			intervals [2980]:
				xmin = 1593.1263
				xmax = 1593.2363
				text = "HH"
			intervals [2981]:
				xmin = 1593.2363
				xmax = 1593.2863
				text = "M"
			intervals [2982]:
				xmin = 1593.2863
				xmax = 1593.3963
				text = "sp"
			intervals [2983]:
				xmin = 1593.3963
				xmax = 1593.7871
				text = ""
			intervals [2984]:
				xmin = 1593.7871
				xmax = 1594.0971
				text = "M"
			intervals [2985]:
				xmin = 1594.0971
				xmax = 1597.2748
				text = ""
			intervals [2986]:
				xmin = 1597.2748
				xmax = 1597.4848
				text = "sil"
			intervals [2987]:
				xmin = 1597.4848
				xmax = 1597.5548
				text = "OW1"
			intervals [2988]:
				xmin = 1597.5548
				xmax = 1597.6048
				text = "sp"
			intervals [2989]:
				xmin = 1597.6048
				xmax = 1600.8439
				text = ""
			intervals [2990]:
				xmin = 1600.8439
				xmax = 1600.9139
				text = "M"
			intervals [2991]:
				xmin = 1600.9139
				xmax = 1600.9539
				text = "HH"
			intervals [2992]:
				xmin = 1600.9539
				xmax = 1601.3639
				text = "M"
			intervals [2993]:
				xmin = 1601.3639
				xmax = 1607.5617
				text = ""
			intervals [2994]:
				xmin = 1607.5617
				xmax = 1607.6217
				text = "sil"
			intervals [2995]:
				xmin = 1607.6217
				xmax = 1607.7117
				text = "R"
			intervals [2996]:
				xmin = 1607.7117
				xmax = 1607.8017
				text = "AY1"
			intervals [2997]:
				xmin = 1607.8017
				xmax = 1607.9017
				text = "T"
			intervals [2998]:
				xmin = 1607.9017
				xmax = 1611.7933
				text = "sp"
			intervals [2999]:
				xmin = 1611.7933
				xmax = 1611.8733
				text = "M"
			intervals [3000]:
				xmin = 1611.8733
				xmax = 1612.0433
				text = "HH"
			intervals [3001]:
				xmin = 1612.0433
				xmax = 1612.0933
				text = "M"
			intervals [3002]:
				xmin = 1612.0933
				xmax = 1616.3005
				text = ""
			intervals [3003]:
				xmin = 1616.3005
				xmax = 1616.3305
				text = "sil"
			intervals [3004]:
				xmin = 1616.3305
				xmax = 1616.4505
				text = "M"
			intervals [3005]:
				xmin = 1616.4505
				xmax = 1627.118
				text = "sp"
			intervals [3006]:
				xmin = 1627.118
				xmax = 1627.218
				text = "R"
			intervals [3007]:
				xmin = 1627.218
				xmax = 1627.278
				text = "AY1"
			intervals [3008]:
				xmin = 1627.278
				xmax = 1627.348
				text = "T"
			intervals [3009]:
				xmin = 1627.348
				xmax = 1627.468
				text = "sp"
			intervals [3010]:
				xmin = 1627.468
				xmax = 1629.4836
				text = ""
			intervals [3011]:
				xmin = 1629.4836
				xmax = 1629.5136
				text = "M"
			intervals [3012]:
				xmin = 1629.5136
				xmax = 1629.5836
				text = "HH"
			intervals [3013]:
				xmin = 1629.5836
				xmax = 1629.8936
				text = "M"
			intervals [3014]:
				xmin = 1629.8936
				xmax = 1631.8353
				text = "sp"
			intervals [3015]:
				xmin = 1631.8353
				xmax = 1631.9153
				text = "M"
			intervals [3016]:
				xmin = 1631.9153
				xmax = 1632.695
				text = "sp"
			intervals [3017]:
				xmin = 1632.695
				xmax = 1632.725
				text = "AH0"
			intervals [3018]:
				xmin = 1632.725
				xmax = 1632.755
				text = "N"
			intervals [3019]:
				xmin = 1632.755
				xmax = 1632.805
				text = "D"
			intervals [3020]:
				xmin = 1632.805
				xmax = 1632.845
				text = "W"
			intervals [3021]:
				xmin = 1632.845
				xmax = 1632.895
				text = "AH1"
			intervals [3022]:
				xmin = 1632.895
				xmax = 1632.995
				text = "T"
			intervals [3023]:
				xmin = 1632.995
				xmax = 1633.025
				text = "D"
			intervals [3024]:
				xmin = 1633.025
				xmax = 1633.095
				text = "AH1"
			intervals [3025]:
				xmin = 1633.095
				xmax = 1633.175
				text = "Z"
			intervals [3026]:
				xmin = 1633.175
				xmax = 1633.255
				text = "AH0"
			intervals [3027]:
				xmin = 1633.255
				xmax = 1633.385
				text = "N"
			intervals [3028]:
				xmin = 1633.385
				xmax = 1633.425
				text = "AH1"
			intervals [3029]:
				xmin = 1633.425
				xmax = 1633.495
				text = "M"
			intervals [3030]:
				xmin = 1633.495
				xmax = 1633.525
				text = "B"
			intervals [3031]:
				xmin = 1633.525
				xmax = 1633.635
				text = "ER0"
			intervals [3032]:
				xmin = 1633.635
				xmax = 1633.705
				text = "R"
			intervals [3033]:
				xmin = 1633.705
				xmax = 1633.775
				text = "AY1"
			intervals [3034]:
				xmin = 1633.775
				xmax = 1633.865
				text = "T"
			intervals [3035]:
				xmin = 1633.865
				xmax = 1633.935
				text = "ER0"
			intervals [3036]:
				xmin = 1633.935
				xmax = 1634.005
				text = "sp"
			intervals [3037]:
				xmin = 1634.005
				xmax = 1634.075
				text = "D"
			intervals [3038]:
				xmin = 1634.075
				xmax = 1634.265
				text = "UW1"
			intervals [3039]:
				xmin = 1634.265
				xmax = 1638.2754
				text = "sp"
			intervals [3040]:
				xmin = 1638.2754
				xmax = 1638.3754
				text = "M"
			intervals [3041]:
				xmin = 1638.3754
				xmax = 1638.4054
				text = "HH"
			intervals [3042]:
				xmin = 1638.4054
				xmax = 1638.5754
				text = "M"
			intervals [3043]:
				xmin = 1638.5754
				xmax = 1647.0846
				text = "sp"
			intervals [3044]:
				xmin = 1647.0846
				xmax = 1647.3046
				text = "M"
			intervals [3045]:
				xmin = 1647.3046
				xmax = 1648.1371
				text = "sp"
			intervals [3046]:
				xmin = 1648.1371
				xmax = 1648.1771
				text = "Y"
			intervals [3047]:
				xmin = 1648.1771
				xmax = 1648.2371
				text = "AE1"
			intervals [3048]:
				xmin = 1648.2371
				xmax = 1649.5543
				text = "sp"
			intervals [3049]:
				xmin = 1649.5543
				xmax = 1649.5943
				text = "IH0"
			intervals [3050]:
				xmin = 1649.5943
				xmax = 1649.6543
				text = "F"
			intervals [3051]:
				xmin = 1649.6543
				xmax = 1649.6843
				text = "Y"
			intervals [3052]:
				xmin = 1649.6843
				xmax = 1649.7143
				text = "UW1"
			intervals [3053]:
				xmin = 1649.7143
				xmax = 1649.8243
				text = "HH"
			intervals [3054]:
				xmin = 1649.8243
				xmax = 1649.8543
				text = "AE1"
			intervals [3055]:
				xmin = 1649.8543
				xmax = 1649.8943
				text = "D"
			intervals [3056]:
				xmin = 1649.8943
				xmax = 1650.0043
				text = "AO1"
			intervals [3057]:
				xmin = 1650.0043
				xmax = 1650.0443
				text = "L"
			intervals [3058]:
				xmin = 1650.0443
				xmax = 1650.0743
				text = "DH"
			intervals [3059]:
				xmin = 1650.0743
				xmax = 1650.1143
				text = "AH1"
			intervals [3060]:
				xmin = 1650.1143
				xmax = 1650.2443
				text = "M"
			intervals [3061]:
				xmin = 1650.2443
				xmax = 1650.3043
				text = "AH1"
			intervals [3062]:
				xmin = 1650.3043
				xmax = 1650.3943
				text = "N"
			intervals [3063]:
				xmin = 1650.3943
				xmax = 1650.4343
				text = "IY0"
			intervals [3064]:
				xmin = 1650.4343
				xmax = 1650.5343
				text = "Y"
			intervals [3065]:
				xmin = 1650.5343
				xmax = 1650.6243
				text = "UW1"
			intervals [3066]:
				xmin = 1650.6243
				xmax = 1650.6943
				text = "W"
			intervals [3067]:
				xmin = 1650.6943
				xmax = 1650.8243
				text = "AO1"
			intervals [3068]:
				xmin = 1650.8243
				xmax = 1650.8843
				text = "N"
			intervals [3069]:
				xmin = 1650.8843
				xmax = 1650.9243
				text = "IH0"
			intervals [3070]:
				xmin = 1650.9243
				xmax = 1650.9543
				text = "D"
			intervals [3071]:
				xmin = 1650.9543
				xmax = 1651.0143
				text = "HH"
			intervals [3072]:
				xmin = 1651.0143
				xmax = 1651.0443
				text = "W"
			intervals [3073]:
				xmin = 1651.0443
				xmax = 1651.0743
				text = "AH1"
			intervals [3074]:
				xmin = 1651.0743
				xmax = 1651.1143
				text = "T"
			intervals [3075]:
				xmin = 1651.1143
				xmax = 1651.1743
				text = "W"
			intervals [3076]:
				xmin = 1651.1743
				xmax = 1651.2143
				text = "UH1"
			intervals [3077]:
				xmin = 1651.2143
				xmax = 1651.2843
				text = "D"
			intervals [3078]:
				xmin = 1651.2843
				xmax = 1651.3243
				text = "Y"
			intervals [3079]:
				xmin = 1651.3243
				xmax = 1651.3643
				text = "UW1"
			intervals [3080]:
				xmin = 1651.3643
				xmax = 1651.4343
				text = "D"
			intervals [3081]:
				xmin = 1651.4343
				xmax = 1651.5743
				text = "UW1"
			intervals [3082]:
				xmin = 1651.5743
				xmax = 1651.6243
				text = "W"
			intervals [3083]:
				xmin = 1651.6243
				xmax = 1651.6943
				text = "IH0"
			intervals [3084]:
				xmin = 1651.6943
				xmax = 1651.7543
				text = "TH"
			intervals [3085]:
				xmin = 1651.7543
				xmax = 1651.7943
				text = "IH0"
			intervals [3086]:
				xmin = 1651.7943
				xmax = 1651.8343
				text = "T"
			intervals [3087]:
				xmin = 1651.8343
				xmax = 1654.3919
				text = "sp"
			intervals [3088]:
				xmin = 1654.3919
				xmax = 1654.5519
				text = "M"
			intervals [3089]:
				xmin = 1654.5519
				xmax = 1654.6719
				text = "AO1"
			intervals [3090]:
				xmin = 1654.6719
				xmax = 1654.7319
				text = "L"
			intervals [3091]:
				xmin = 1654.7319
				xmax = 1654.7719
				text = "DH"
			intervals [3092]:
				xmin = 1654.7719
				xmax = 1654.8019
				text = "AH0"
			intervals [3093]:
				xmin = 1654.8019
				xmax = 1654.8919
				text = "M"
			intervals [3094]:
				xmin = 1654.8919
				xmax = 1654.9519
				text = "AH1"
			intervals [3095]:
				xmin = 1654.9519
				xmax = 1654.9919
				text = "N"
			intervals [3096]:
				xmin = 1654.9919
				xmax = 1655.0819
				text = "IY0"
			intervals [3097]:
				xmin = 1655.0819
				xmax = 1655.1919
				text = "sp"
			intervals [3098]:
				xmin = 1655.1919
				xmax = 1660.7469
				text = ""
			intervals [3099]:
				xmin = 1660.7469
				xmax = 1662.3469
				text = "spn"
			intervals [3100]:
				xmin = 1662.3469
				xmax = 1663.7869
				text = "sp"
			intervals [3101]:
				xmin = 1663.7869
				xmax = 1664.1983
				text = ""
			intervals [3102]:
				xmin = 1664.1983
				xmax = 1664.2583
				text = "R"
			intervals [3103]:
				xmin = 1664.2583
				xmax = 1664.4983
				text = "AY1"
			intervals [3104]:
				xmin = 1664.4983
				xmax = 1664.6683
				text = "T"
			intervals [3105]:
				xmin = 1664.6683
				xmax = 1665.1153
				text = "sp"
			intervals [3106]:
				xmin = 1665.1153
				xmax = 1665.4953
				text = "spn"
			intervals [3107]:
				xmin = 1665.4953
				xmax = 1672.2973
				text = ""
			intervals [3108]:
				xmin = 1672.2973
				xmax = 1672.3273
				text = "M"
			intervals [3109]:
				xmin = 1672.3273
				xmax = 1672.3773
				text = "HH"
			intervals [3110]:
				xmin = 1672.3773
				xmax = 1672.6973
				text = "M"
			intervals [3111]:
				xmin = 1672.6973
				xmax = 1672.7273
				text = "sp"
			intervals [3112]:
				xmin = 1672.7273
				xmax = 1676.1673
				text = ""
			intervals [3113]:
				xmin = 1676.1673
				xmax = 1676.4073
				text = "Y"
			intervals [3114]:
				xmin = 1676.4073
				xmax = 1676.5673
				text = "AE1"
			intervals [3115]:
				xmin = 1676.5673
				xmax = 1676.6273
				text = "sp"
			intervals [3116]:
				xmin = 1676.6273
				xmax = 1686.1525
				text = ""
			intervals [3117]:
				xmin = 1686.1525
				xmax = 1686.3325
				text = "Y"
			intervals [3118]:
				xmin = 1686.3325
				xmax = 1686.7025
				text = "AE1"
			intervals [3119]:
				xmin = 1686.7025
				xmax = 1686.7761
				text = ""
			intervals [3120]:
				xmin = 1686.7761
				xmax = 1687.0861
				text = "M"
			intervals [3121]:
				xmin = 1687.0861
				xmax = 1687.1261
				text = "HH"
			intervals [3122]:
				xmin = 1687.1261
				xmax = 1687.1761
				text = "M"
			intervals [3123]:
				xmin = 1687.1761
				xmax = 1687.8964
				text = "sp"
			intervals [3124]:
				xmin = 1687.8964
				xmax = 1687.9264
				text = "DH"
			intervals [3125]:
				xmin = 1687.9264
				xmax = 1687.9764
				text = "AH0"
			intervals [3126]:
				xmin = 1687.9764
				xmax = 1688.0064
				text = "sp"
			intervals [3127]:
				xmin = 1688.0064
				xmax = 1688.0564
				text = "B"
			intervals [3128]:
				xmin = 1688.0564
				xmax = 1688.2064
				text = "EH1"
			intervals [3129]:
				xmin = 1688.2064
				xmax = 1688.2964
				text = "S"
			intervals [3130]:
				xmin = 1688.2964
				xmax = 1688.3264
				text = "T"
			intervals [3131]:
				xmin = 1688.3264
				xmax = 1688.3664
				text = "TH"
			intervals [3132]:
				xmin = 1688.3664
				xmax = 1688.4164
				text = "IH1"
			intervals [3133]:
				xmin = 1688.4164
				xmax = 1688.4564
				text = "NG"
			intervals [3134]:
				xmin = 1688.4564
				xmax = 1688.5264
				text = "Y"
			intervals [3135]:
				xmin = 1688.5264
				xmax = 1688.6364
				text = "UW1"
			intervals [3136]:
				xmin = 1688.6364
				xmax = 1688.6664
				text = "sp"
			intervals [3137]:
				xmin = 1688.6664
				xmax = 1688.7564
				text = "D"
			intervals [3138]:
				xmin = 1688.7564
				xmax = 1688.8664
				text = "UW1"
			intervals [3139]:
				xmin = 1688.8664
				xmax = 1688.9064
				text = "IH0"
			intervals [3140]:
				xmin = 1688.9064
				xmax = 1689.0864
				text = "N"
			intervals [3141]:
				xmin = 1689.0864
				xmax = 1689.8913
				text = "sp"
			intervals [3142]:
				xmin = 1689.8913
				xmax = 1690.2213
				text = "OW2"
			intervals [3143]:
				xmin = 1690.2213
				xmax = 1690.3313
				text = "K"
			intervals [3144]:
				xmin = 1690.3313
				xmax = 1690.5213
				text = "EY1"
			intervals [3145]:
				xmin = 1690.5213
				xmax = 1690.5513
				text = "sp"
			intervals [3146]:
				xmin = 1690.5513
				xmax = 1690.8013
				text = "AH1"
			intervals [3147]:
				xmin = 1690.8013
				xmax = 1690.9913
				text = "M"
			intervals [3148]:
				xmin = 1690.9913
				xmax = 1691.1213
				text = "sp"
			intervals [3149]:
				xmin = 1691.1213
				xmax = 1691.2413
				text = "Y"
			intervals [3150]:
				xmin = 1691.2413
				xmax = 1691.2713
				text = "UH1"
			intervals [3151]:
				xmin = 1691.2713
				xmax = 1691.4013
				text = "R"
			intervals [3152]:
				xmin = 1691.4013
				xmax = 1691.5213
				text = "JH"
			intervals [3153]:
				xmin = 1691.5213
				xmax = 1691.7913
				text = "AA1"
			intervals [3154]:
				xmin = 1691.7913
				xmax = 1691.9213
				text = "B"
			intervals [3155]:
				xmin = 1691.9213
				xmax = 1691.9513
				text = "D"
			intervals [3156]:
				xmin = 1691.9513
				xmax = 1691.9913
				text = "IH0"
			intervals [3157]:
				xmin = 1691.9913
				xmax = 1692.0513
				text = "S"
			intervals [3158]:
				xmin = 1692.0513
				xmax = 1692.1213
				text = "K"
			intervals [3159]:
				xmin = 1692.1213
				xmax = 1692.1613
				text = "R"
			intervals [3160]:
				xmin = 1692.1613
				xmax = 1692.4413
				text = "AY1"
			intervals [3161]:
				xmin = 1692.4413
				xmax = 1692.5713
				text = "B"
			intervals [3162]:
				xmin = 1692.5713
				xmax = 1693.3335
				text = "sp"
			intervals [3163]:
				xmin = 1693.3335
				xmax = 1693.3735
				text = "HH"
			intervals [3164]:
				xmin = 1693.3735
				xmax = 1693.4035
				text = "W"
			intervals [3165]:
				xmin = 1693.4035
				xmax = 1693.4435
				text = "AH1"
			intervals [3166]:
				xmin = 1693.4435
				xmax = 1693.5535
				text = "T"
			intervals [3167]:
				xmin = 1693.5535
				xmax = 1693.6335
				text = "Y"
			intervals [3168]:
				xmin = 1693.6335
				xmax = 1693.6935
				text = "UW1"
			intervals [3169]:
				xmin = 1693.6935
				xmax = 1693.7435
				text = "D"
			intervals [3170]:
				xmin = 1693.7435
				xmax = 1693.8735
				text = "UW1"
			intervals [3171]:
				xmin = 1693.8735
				xmax = 1693.9435
				text = "IH0"
			intervals [3172]:
				xmin = 1693.9435
				xmax = 1693.9735
				text = "N"
			intervals [3173]:
				xmin = 1693.9735
				xmax = 1694.0535
				text = "AH0"
			intervals [3174]:
				xmin = 1694.0535
				xmax = 1694.0835
				text = "sp"
			intervals [3175]:
				xmin = 1694.0835
				xmax = 1694.1435
				text = "D"
			intervals [3176]:
				xmin = 1694.1435
				xmax = 1694.2035
				text = "EY1"
			intervals [3177]:
				xmin = 1694.2035
				xmax = 1694.4335
				text = "Z"
			intervals [3178]:
				xmin = 1694.4335
				xmax = 1694.4935
				text = "sp"
			intervals [3179]:
				xmin = 1694.4935
				xmax = 1694.6835
				text = "W"
			intervals [3180]:
				xmin = 1694.6835
				xmax = 1694.8735
				text = "ER1"
			intervals [3181]:
				xmin = 1694.8735
				xmax = 1694.9035
				text = "K"
			intervals [3182]:
				xmin = 1694.9035
				xmax = 1697.0487
				text = "sp"
			intervals [3183]:
				xmin = 1697.0487
				xmax = 1697.2187
				text = "AH1"
			intervals [3184]:
				xmin = 1697.2187
				xmax = 1697.2487
				text = "sp"
			intervals [3185]:
				xmin = 1697.2487
				xmax = 1697.3787
				text = "Y"
			intervals [3186]:
				xmin = 1697.3787
				xmax = 1697.4987
				text = "AE1"
			intervals [3187]:
				xmin = 1697.4987
				xmax = 1711.302
				text = "sp"
			intervals [3188]:
				xmin = 1711.302
				xmax = 1711.412
				text = "M"
			intervals [3189]:
				xmin = 1711.412
				xmax = 1711.472
				text = "HH"
			intervals [3190]:
				xmin = 1711.472
				xmax = 1711.632
				text = "M"
			intervals [3191]:
				xmin = 1711.632
				xmax = 1711.722
				text = "sp"
			intervals [3192]:
				xmin = 1711.722
				xmax = 1735.9546
				text = ""
			intervals [3193]:
				xmin = 1735.9546
				xmax = 1736.0346
				text = "HH"
			intervals [3194]:
				xmin = 1736.0346
				xmax = 1736.0946
				text = "W"
			intervals [3195]:
				xmin = 1736.0946
				xmax = 1736.1446
				text = "IH1"
			intervals [3196]:
				xmin = 1736.1446
				xmax = 1736.2146
				text = "N"
			intervals [3197]:
				xmin = 1736.2146
				xmax = 1736.2646
				text = "D"
			intervals [3198]:
				xmin = 1736.2646
				xmax = 1736.3646
				text = "UW1"
			intervals [3199]:
				xmin = 1736.3646
				xmax = 1736.3946
				text = "sp"
			intervals [3200]:
				xmin = 1736.3946
				xmax = 1736.4446
				text = "Y"
			intervals [3201]:
				xmin = 1736.4446
				xmax = 1736.5546
				text = "UW1"
			intervals [3202]:
				xmin = 1736.5546
				xmax = 1736.7146
				text = "W"
			intervals [3203]:
				xmin = 1736.7146
				xmax = 1736.8546
				text = "ER1"
			intervals [3204]:
				xmin = 1736.8546
				xmax = 1737.0746
				text = "K"
			intervals [3205]:
				xmin = 1737.0746
				xmax = 1738.7783
				text = ""
			intervals [3206]:
				xmin = 1738.7783
				xmax = 1738.8583
				text = "HH"
			intervals [3207]:
				xmin = 1738.8583
				xmax = 1739.1283
				text = "M"
			intervals [3208]:
				xmin = 1739.1283
				xmax = 1739.1583
				text = "sp"
			intervals [3209]:
				xmin = 1739.1583
				xmax = 1746.7263
				text = ""
			intervals [3210]:
				xmin = 1746.7263
				xmax = 1746.7963
				text = "D"
			intervals [3211]:
				xmin = 1746.7963
				xmax = 1746.8363
				text = "IH0"
			intervals [3212]:
				xmin = 1746.8363
				xmax = 1746.8963
				text = "S"
			intervals [3213]:
				xmin = 1746.8963
				xmax = 1746.9263
				text = "K"
			intervals [3214]:
				xmin = 1746.9263
				xmax = 1746.9763
				text = "R"
			intervals [3215]:
				xmin = 1746.9763
				xmax = 1747.0563
				text = "AY1"
			intervals [3216]:
				xmin = 1747.0563
				xmax = 1747.0863
				text = "B"
			intervals [3217]:
				xmin = 1747.0863
				xmax = 1747.1163
				text = "T"
			intervals [3218]:
				xmin = 1747.1163
				xmax = 1747.1463
				text = "AH0"
			intervals [3219]:
				xmin = 1747.1463
				xmax = 1747.1763
				text = "M"
			intervals [3220]:
				xmin = 1747.1763
				xmax = 1747.2863
				text = "IY1"
			intervals [3221]:
				xmin = 1747.2863
				xmax = 1747.3163
				text = "W"
			intervals [3222]:
				xmin = 1747.3163
				xmax = 1747.3663
				text = "AH1"
			intervals [3223]:
				xmin = 1747.3663
				xmax = 1747.4463
				text = "T"
			intervals [3224]:
				xmin = 1747.4463
				xmax = 1747.5163
				text = "Y"
			intervals [3225]:
				xmin = 1747.5163
				xmax = 1747.5563
				text = "UW1"
			intervals [3226]:
				xmin = 1747.5563
				xmax = 1747.6063
				text = "D"
			intervals [3227]:
				xmin = 1747.6063
				xmax = 1747.7763
				text = "UW1"
			intervals [3228]:
				xmin = 1747.7763
				xmax = 1747.8363
				text = "IH0"
			intervals [3229]:
				xmin = 1747.8363
				xmax = 1747.8663
				text = "N"
			intervals [3230]:
				xmin = 1747.8663
				xmax = 1747.9363
				text = "AH0"
			intervals [3231]:
				xmin = 1747.9363
				xmax = 1747.9663
				text = "sp"
			intervals [3232]:
				xmin = 1747.9663
				xmax = 1748.0263
				text = "D"
			intervals [3233]:
				xmin = 1748.0263
				xmax = 1748.1963
				text = "EY1"
			intervals [3234]:
				xmin = 1748.1963
				xmax = 1748.3163
				text = "Z"
			intervals [3235]:
				xmin = 1748.3163
				xmax = 1748.4163
				text = "W"
			intervals [3236]:
				xmin = 1748.4163
				xmax = 1748.4963
				text = "ER1"
			intervals [3237]:
				xmin = 1748.4963
				xmax = 1748.6763
				text = "K"
			intervals [3238]:
				xmin = 1748.6763
				xmax = 1748.7063
				text = "W"
			intervals [3239]:
				xmin = 1748.7063
				xmax = 1748.7363
				text = "EH1"
			intervals [3240]:
				xmin = 1748.7363
				xmax = 1748.7763
				text = "N"
			intervals [3241]:
				xmin = 1748.7763
				xmax = 1748.8063
				text = "sp"
			intervals [3242]:
				xmin = 1748.8063
				xmax = 1748.8463
				text = "Y"
			intervals [3243]:
				xmin = 1748.8463
				xmax = 1748.8763
				text = "UW1"
			intervals [3244]:
				xmin = 1748.8763
				xmax = 1748.9063
				text = "Y"
			intervals [3245]:
				xmin = 1748.9063
				xmax = 1748.9763
				text = "UW1"
			intervals [3246]:
				xmin = 1748.9763
				xmax = 1749.0163
				text = "sp"
			intervals [3247]:
				xmin = 1749.0163
				xmax = 1749.1063
				text = "W"
			intervals [3248]:
				xmin = 1749.1063
				xmax = 1749.2963
				text = "ER0"
			intervals [3249]:
				xmin = 1749.2963
				xmax = 1749.3863
				text = "AE1"
			intervals [3250]:
				xmin = 1749.3863
				xmax = 1749.5063
				text = "T"
			intervals [3251]:
				xmin = 1749.5063
				xmax = 1749.5463
				text = "Y"
			intervals [3252]:
				xmin = 1749.5463
				xmax = 1749.5863
				text = "UH1"
			intervals [3253]:
				xmin = 1749.5863
				xmax = 1749.6263
				text = "R"
			intervals [3254]:
				xmin = 1749.6263
				xmax = 1749.7663
				text = "S"
			intervals [3255]:
				xmin = 1749.7663
				xmax = 1749.8163
				text = "T"
			intervals [3256]:
				xmin = 1749.8163
				xmax = 1750.0563
				text = "AO1"
			intervals [3257]:
				xmin = 1750.0563
				xmax = 1750.2463
				text = "R"
			intervals [3258]:
				xmin = 1750.2463
				xmax = 1751.9101
				text = ""
			intervals [3259]:
				xmin = 1751.9101
				xmax = 1752.0501
				text = "Y"
			intervals [3260]:
				xmin = 1752.0501
				xmax = 1752.1501
				text = "AE1"
			intervals [3261]:
				xmin = 1752.1501
				xmax = 1770.1667
				text = "sp"
			intervals [3262]:
				xmin = 1770.1667
				xmax = 1770.1967
				text = "M"
			intervals [3263]:
				xmin = 1770.1967
				xmax = 1771.0113
				text = ""
			intervals [3264]:
				xmin = 1771.0113
				xmax = 1771.0713
				text = "sil"
			intervals [3265]:
				xmin = 1771.0713
				xmax = 1771.1013
				text = "HH"
			intervals [3266]:
				xmin = 1771.1013
				xmax = 1771.1613
				text = "M"
			intervals [3267]:
				xmin = 1771.1613
				xmax = 1773.358
				text = "sp"
			intervals [3268]:
				xmin = 1773.358
				xmax = 1773.668
				text = "M"
			intervals [3269]:
				xmin = 1773.668
				xmax = 1773.698
				text = "sp"
			intervals [3270]:
				xmin = 1773.698
				xmax = 1773.823
				text = ""
			intervals [3271]:
				xmin = 1773.823
				xmax = 1773.873
				text = "AY1"
			intervals [3272]:
				xmin = 1773.873
				xmax = 1773.953
				text = "sp"
			intervals [3273]:
				xmin = 1773.953
				xmax = 1773.983
				text = "AH2"
			intervals [3274]:
				xmin = 1773.983
				xmax = 1774.053
				text = "N"
			intervals [3275]:
				xmin = 1774.053
				xmax = 1774.093
				text = "D"
			intervals [3276]:
				xmin = 1774.093
				xmax = 1774.153
				text = "ER0"
			intervals [3277]:
				xmin = 1774.153
				xmax = 1774.183
				text = "S"
			intervals [3278]:
				xmin = 1774.183
				xmax = 1774.273
				text = "T"
			intervals [3279]:
				xmin = 1774.273
				xmax = 1774.323
				text = "AE1"
			intervals [3280]:
				xmin = 1774.323
				xmax = 1774.453
				text = "N"
			intervals [3281]:
				xmin = 1774.453
				xmax = 1774.533
				text = "D"
			intervals [3282]:
				xmin = 1774.533
				xmax = 1774.613
				text = "S"
			intervals [3283]:
				xmin = 1774.613
				xmax = 1774.643
				text = "IY1"
			intervals [3284]:
				xmin = 1774.643
				xmax = 1775.3518
				text = "sp"
			intervals [3285]:
				xmin = 1775.3518
				xmax = 1775.3918
				text = "N"
			intervals [3286]:
				xmin = 1775.3918
				xmax = 1775.4918
				text = "AW1"
			intervals [3287]:
				xmin = 1775.4918
				xmax = 1775.5318
				text = "HH"
			intervals [3288]:
				xmin = 1775.5318
				xmax = 1775.5818
				text = "AW1"
			intervals [3289]:
				xmin = 1775.5818
				xmax = 1775.6318
				text = "D"
			intervals [3290]:
				xmin = 1775.6318
				xmax = 1775.7118
				text = "IH0"
			intervals [3291]:
				xmin = 1775.7118
				xmax = 1775.7618
				text = "D"
			intervals [3292]:
				xmin = 1775.7618
				xmax = 1775.7918
				text = "Y"
			intervals [3293]:
				xmin = 1775.7918
				xmax = 1775.8318
				text = "UH1"
			intervals [3294]:
				xmin = 1775.8318
				xmax = 1775.9018
				text = "R"
			intervals [3295]:
				xmin = 1775.9018
				xmax = 1775.9718
				text = "F"
			intervals [3296]:
				xmin = 1775.9718
				xmax = 1776.0818
				text = "AE1"
			intervals [3297]:
				xmin = 1776.0818
				xmax = 1776.1218
				text = "M"
			intervals [3298]:
				xmin = 1776.1218
				xmax = 1776.1518
				text = "AH0"
			intervals [3299]:
				xmin = 1776.1518
				xmax = 1776.1818
				text = "L"
			intervals [3300]:
				xmin = 1776.1818
				xmax = 1776.2418
				text = "IY0"
			intervals [3301]:
				xmin = 1776.2418
				xmax = 1776.3218
				text = "S"
			intervals [3302]:
				xmin = 1776.3218
				xmax = 1776.3618
				text = "EH1"
			intervals [3303]:
				xmin = 1776.3618
				xmax = 1776.4318
				text = "L"
			intervals [3304]:
				xmin = 1776.4318
				xmax = 1776.4918
				text = "AH0"
			intervals [3305]:
				xmin = 1776.4918
				xmax = 1776.5418
				text = "B"
			intervals [3306]:
				xmin = 1776.5418
				xmax = 1776.6018
				text = "R"
			intervals [3307]:
				xmin = 1776.6018
				xmax = 1776.6318
				text = "EY2"
			intervals [3308]:
				xmin = 1776.6318
				xmax = 1776.6818
				text = "T"
			intervals [3309]:
				xmin = 1776.6818
				xmax = 1776.7318
				text = "DH"
			intervals [3310]:
				xmin = 1776.7318
				xmax = 1776.7818
				text = "AH1"
			intervals [3311]:
				xmin = 1776.7818
				xmax = 1776.8218
				text = "HH"
			intervals [3312]:
				xmin = 1776.8218
				xmax = 1776.9118
				text = "AA1"
			intervals [3313]:
				xmin = 1776.9118
				xmax = 1777.0518
				text = "L"
			intervals [3314]:
				xmin = 1777.0518
				xmax = 1777.0818
				text = "AH0"
			intervals [3315]:
				xmin = 1777.0818
				xmax = 1777.1318
				text = "D"
			intervals [3316]:
				xmin = 1777.1318
				xmax = 1777.2318
				text = "EY2"
			intervals [3317]:
				xmin = 1777.2318
				xmax = 1777.2618
				text = "Z"
			intervals [3318]:
				xmin = 1777.2618
				xmax = 1777.4518
				text = "sp"
			intervals [3319]:
				xmin = 1777.4518
				xmax = 1777.4918
				text = "AH0"
			intervals [3320]:
				xmin = 1777.4918
				xmax = 1777.5518
				text = "S"
			intervals [3321]:
				xmin = 1777.5518
				xmax = 1777.6118
				text = "P"
			intervals [3322]:
				xmin = 1777.6118
				xmax = 1777.7118
				text = "EH1"
			intervals [3323]:
				xmin = 1777.7118
				xmax = 1777.7918
				text = "SH"
			intervals [3324]:
				xmin = 1777.7918
				xmax = 1777.8218
				text = "L"
			intervals [3325]:
				xmin = 1777.8218
				xmax = 1777.8518
				text = "IY0"
			intervals [3326]:
				xmin = 1777.8518
				xmax = 1777.9118
				text = "sp"
			intervals [3327]:
				xmin = 1777.9118
				xmax = 1777.9818
				text = "K"
			intervals [3328]:
				xmin = 1777.9818
				xmax = 1778.0118
				text = "R"
			intervals [3329]:
				xmin = 1778.0118
				xmax = 1778.0718
				text = "IH1"
			intervals [3330]:
				xmin = 1778.0718
				xmax = 1778.2018
				text = "S"
			intervals [3331]:
				xmin = 1778.2018
				xmax = 1778.2318
				text = "M"
			intervals [3332]:
				xmin = 1778.2318
				xmax = 1778.2618
				text = "AH0"
			intervals [3333]:
				xmin = 1778.2618
				xmax = 1778.4618
				text = "S"
			intervals [3334]:
				xmin = 1778.4618
				xmax = 1783.269
				text = ""
			intervals [3335]:
				xmin = 1783.269
				xmax = 1783.329
				text = "sil"
			intervals [3336]:
				xmin = 1783.329
				xmax = 1783.479
				text = "M"
			intervals [3337]:
				xmin = 1783.479
				xmax = 1783.519
				text = "HH"
			intervals [3338]:
				xmin = 1783.519
				xmax = 1783.629
				text = "M"
			intervals [3339]:
				xmin = 1783.629
				xmax = 1783.729
				text = "sp"
			intervals [3340]:
				xmin = 1783.729
				xmax = 1789.4245
				text = ""
			intervals [3341]:
				xmin = 1789.4245
				xmax = 1789.7445
				text = "M"
			intervals [3342]:
				xmin = 1789.7445
				xmax = 1789.7945
				text = "HH"
			intervals [3343]:
				xmin = 1789.7945
				xmax = 1789.8745
				text = "M"
			intervals [3344]:
				xmin = 1789.8745
				xmax = 1790.2614
				text = ""
			intervals [3345]:
				xmin = 1790.2614
				xmax = 1790.3714
				text = "sil"
			intervals [3346]:
				xmin = 1790.3714
				xmax = 1790.4114
				text = "AH1"
			intervals [3347]:
				xmin = 1790.4114
				xmax = 1790.9814
				text = "sp"
			intervals [3348]:
				xmin = 1790.9814
				xmax = 1801.6228
				text = ""
			intervals [3349]:
				xmin = 1801.6228
				xmax = 1801.6628
				text = "M"
			intervals [3350]:
				xmin = 1801.6628
				xmax = 1801.7028
				text = "HH"
			intervals [3351]:
				xmin = 1801.7028
				xmax = 1801.9428
				text = "M"
			intervals [3352]:
				xmin = 1801.9428
				xmax = 1802.0228
				text = "T"
			intervals [3353]:
				xmin = 1802.0228
				xmax = 1802.0828
				text = "EH1"
			intervals [3354]:
				xmin = 1802.0828
				xmax = 1802.1228
				text = "L"
			intervals [3355]:
				xmin = 1802.1228
				xmax = 1802.1728
				text = "M"
			intervals [3356]:
				xmin = 1802.1728
				xmax = 1802.2428
				text = "IY1"
			intervals [3357]:
				xmin = 1802.2428
				xmax = 1802.3028
				text = "S"
			intervals [3358]:
				xmin = 1802.3028
				xmax = 1802.3428
				text = "AH1"
			intervals [3359]:
				xmin = 1802.3428
				xmax = 1802.3828
				text = "M"
			intervals [3360]:
				xmin = 1802.3828
				xmax = 1802.4828
				text = "TH"
			intervals [3361]:
				xmin = 1802.4828
				xmax = 1802.5128
				text = "IH0"
			intervals [3362]:
				xmin = 1802.5128
				xmax = 1802.5528
				text = "N"
			intervals [3363]:
				xmin = 1802.5528
				xmax = 1802.5828
				text = "AH0"
			intervals [3364]:
				xmin = 1802.5828
				xmax = 1802.6328
				text = "B"
			intervals [3365]:
				xmin = 1802.6328
				xmax = 1802.7128
				text = "AW1"
			intervals [3366]:
				xmin = 1802.7128
				xmax = 1802.7828
				text = "T"
			intervals [3367]:
				xmin = 1802.7828
				xmax = 1802.9228
				text = "HH"
			intervals [3368]:
				xmin = 1802.9228
				xmax = 1802.9528
				text = "W"
			intervals [3369]:
				xmin = 1802.9528
				xmax = 1802.9828
				text = "EH1"
			intervals [3370]:
				xmin = 1802.9828
				xmax = 1803.0128
				text = "N"
			intervals [3371]:
				xmin = 1803.0128
				xmax = 1803.0428
				text = "Y"
			intervals [3372]:
				xmin = 1803.0428
				xmax = 1803.0828
				text = "UW1"
			intervals [3373]:
				xmin = 1803.0828
				xmax = 1803.1128
				text = "Y"
			intervals [3374]:
				xmin = 1803.1128
				xmax = 1803.1928
				text = "UW1"
			intervals [3375]:
				xmin = 1803.1928
				xmax = 1803.2228
				text = "Z"
			intervals [3376]:
				xmin = 1803.2228
				xmax = 1803.2528
				text = "D"
			intervals [3377]:
				xmin = 1803.2528
				xmax = 1803.3028
				text = "T"
			intervals [3378]:
				xmin = 1803.3028
				xmax = 1803.3628
				text = "AH0"
			intervals [3379]:
				xmin = 1803.3628
				xmax = 1803.3928
				text = "HH"
			intervals [3380]:
				xmin = 1803.3928
				xmax = 1803.4528
				text = "AE1"
			intervals [3381]:
				xmin = 1803.4528
				xmax = 1803.5628
				text = "V"
			intervals [3382]:
				xmin = 1803.5628
				xmax = 1803.6128
				text = "K"
			intervals [3383]:
				xmin = 1803.6128
				xmax = 1803.6428
				text = "R"
			intervals [3384]:
				xmin = 1803.6428
				xmax = 1803.6728
				text = "IH1"
			intervals [3385]:
				xmin = 1803.6728
				xmax = 1803.7828
				text = "S"
			intervals [3386]:
				xmin = 1803.7828
				xmax = 1803.8328
				text = "M"
			intervals [3387]:
				xmin = 1803.8328
				xmax = 1803.8728
				text = "AH0"
			intervals [3388]:
				xmin = 1803.8728
				xmax = 1803.9328
				text = "S"
			intervals [3389]:
				xmin = 1803.9328
				xmax = 1803.9928
				text = "Y"
			intervals [3390]:
				xmin = 1803.9928
				xmax = 1804.0628
				text = "IH1"
			intervals [3391]:
				xmin = 1804.0628
				xmax = 1804.1328
				text = "R"
			intervals [3392]:
				xmin = 1804.1328
				xmax = 1804.1928
				text = "Z"
			intervals [3393]:
				xmin = 1804.1928
				xmax = 1804.2628
				text = "AH0"
			intervals [3394]:
				xmin = 1804.2628
				xmax = 1804.3328
				text = "G"
			intervals [3395]:
				xmin = 1804.3328
				xmax = 1804.6528
				text = "OW1"
			intervals [3396]:
				xmin = 1804.6528
				xmax = 1807.1224
				text = ""
			intervals [3397]:
				xmin = 1807.1224
				xmax = 1807.6024
				text = "sil"
			intervals [3398]:
				xmin = 1807.6024
				xmax = 1808.3524
				text = "spn"
			intervals [3399]:
				xmin = 1808.3524
				xmax = 1808.7124
				text = "spn"
			intervals [3400]:
				xmin = 1808.7124
				xmax = 1809.1373
				text = ""
			intervals [3401]:
				xmin = 1809.1373
				xmax = 1809.7173
				text = "OW1"
			intervals [3402]:
				xmin = 1809.7173
				xmax = 1810.5246
				text = "sp"
			intervals [3403]:
				xmin = 1810.5246
				xmax = 1810.5546
				text = "OW1"
			intervals [3404]:
				xmin = 1810.5546
				xmax = 1810.5846
				text = "Y"
			intervals [3405]:
				xmin = 1810.5846
				xmax = 1810.6246
				text = "AE1"
			intervals [3406]:
				xmin = 1810.6246
				xmax = 1830.9908
				text = ""
			intervals [3407]:
				xmin = 1830.9908
				xmax = 1831.0908
				text = "sil"
			intervals [3408]:
				xmin = 1831.0908
				xmax = 1831.2708
				text = "R"
			intervals [3409]:
				xmin = 1831.2708
				xmax = 1831.3808
				text = "AY1"
			intervals [3410]:
				xmin = 1831.3808
				xmax = 1831.4108
				text = "T"
			intervals [3411]:
				xmin = 1831.4108
				xmax = 1831.5208
				text = "sp"
			intervals [3412]:
				xmin = 1831.5208
				xmax = 1835.7581
				text = ""
			intervals [3413]:
				xmin = 1835.7581
				xmax = 1835.7881
				text = "M"
			intervals [3414]:
				xmin = 1835.7881
				xmax = 1835.8181
				text = "HH"
			intervals [3415]:
				xmin = 1835.8181
				xmax = 1836.2081
				text = "M"
			intervals [3416]:
				xmin = 1836.2081
				xmax = 1844.3721
				text = ""
			intervals [3417]:
				xmin = 1844.3721
				xmax = 1844.4221
				text = "sil"
			intervals [3418]:
				xmin = 1844.4221
				xmax = 1844.4821
				text = "M"
			intervals [3419]:
				xmin = 1844.4821
				xmax = 1844.7321
				text = "HH"
			intervals [3420]:
				xmin = 1844.7321
				xmax = 1844.8021
				text = "M"
			intervals [3421]:
				xmin = 1844.8021
				xmax = 1847.503
				text = "sp"
			intervals [3422]:
				xmin = 1847.503
				xmax = 1847.533
				text = "M"
			intervals [3423]:
				xmin = 1847.533
				xmax = 1847.563
				text = "HH"
			intervals [3424]:
				xmin = 1847.563
				xmax = 1847.733
				text = "M"
			intervals [3425]:
				xmin = 1847.733
				xmax = 1847.793
				text = "sp"
			intervals [3426]:
				xmin = 1847.793
				xmax = 1848.073
				text = ""
			intervals [3427]:
				xmin = 1848.073
				xmax = 1848.163
				text = "W"
			intervals [3428]:
				xmin = 1848.163
				xmax = 1848.193
				text = "AH1"
			intervals [3429]:
				xmin = 1848.193
				xmax = 1848.303
				text = "T"
			intervals [3430]:
				xmin = 1848.303
				xmax = 1848.333
				text = "W"
			intervals [3431]:
				xmin = 1848.333
				xmax = 1848.373
				text = "UH1"
			intervals [3432]:
				xmin = 1848.373
				xmax = 1848.443
				text = "D"
			intervals [3433]:
				xmin = 1848.443
				xmax = 1848.473
				text = "Y"
			intervals [3434]:
				xmin = 1848.473
				xmax = 1848.513
				text = "UW1"
			intervals [3435]:
				xmin = 1848.513
				xmax = 1848.623
				text = "L"
			intervals [3436]:
				xmin = 1848.623
				xmax = 1848.663
				text = "AY1"
			intervals [3437]:
				xmin = 1848.663
				xmax = 1848.733
				text = "K"
			intervals [3438]:
				xmin = 1848.733
				xmax = 1848.763
				text = "sp"
			intervals [3439]:
				xmin = 1848.763
				xmax = 1848.793
				text = "F"
			intervals [3440]:
				xmin = 1848.793
				xmax = 1848.823
				text = "ER0"
			intervals [3441]:
				xmin = 1848.823
				xmax = 1848.903
				text = "K"
			intervals [3442]:
				xmin = 1848.903
				xmax = 1848.933
				text = "R"
			intervals [3443]:
				xmin = 1848.933
				xmax = 1848.963
				text = "IH1"
			intervals [3444]:
				xmin = 1848.963
				xmax = 1849.033
				text = "S"
			intervals [3445]:
				xmin = 1849.033
				xmax = 1849.063
				text = "M"
			intervals [3446]:
				xmin = 1849.063
				xmax = 1849.093
				text = "AH0"
			intervals [3447]:
				xmin = 1849.093
				xmax = 1849.213
				text = "S"
			intervals [3448]:
				xmin = 1849.213
				xmax = 1849.263
				text = "DH"
			intervals [3449]:
				xmin = 1849.263
				xmax = 1849.343
				text = "IH0"
			intervals [3450]:
				xmin = 1849.343
				xmax = 1849.463
				text = "S"
			intervals [3451]:
				xmin = 1849.463
				xmax = 1849.623
				text = "Y"
			intervals [3452]:
				xmin = 1849.623
				xmax = 1849.693
				text = "IH1"
			intervals [3453]:
				xmin = 1849.693
				xmax = 1849.813
				text = "R"
			intervals [3454]:
				xmin = 1849.813
				xmax = 1850.033
				text = "sp"
			intervals [3455]:
				xmin = 1850.033
				xmax = 1851.1503
				text = ""
			intervals [3456]:
				xmin = 1851.1503
				xmax = 1851.1803
				text = "M"
			intervals [3457]:
				xmin = 1851.1803
				xmax = 1851.2903
				text = "HH"
			intervals [3458]:
				xmin = 1851.2903
				xmax = 1851.6703
				text = "M"
			intervals [3459]:
				xmin = 1851.6703
				xmax = 1854.5021
				text = ""
			intervals [3460]:
				xmin = 1854.5021
				xmax = 1854.5321
				text = "sil"
			intervals [3461]:
				xmin = 1854.5321
				xmax = 1855.7921
				text = "spn"
			intervals [3462]:
				xmin = 1855.7921
				xmax = 1856.7706
				text = ""
			intervals [3463]:
				xmin = 1856.7706
				xmax = 1857.0506
				text = "sil"
			intervals [3464]:
				xmin = 1857.0506
				xmax = 1857.0806
				text = "JH"
			intervals [3465]:
				xmin = 1857.0806
				xmax = 1857.1106
				text = "IH0"
			intervals [3466]:
				xmin = 1857.1106
				xmax = 1857.1506
				text = "S"
			intervals [3467]:
				xmin = 1857.1506
				xmax = 1857.1806
				text = "AH0"
			intervals [3468]:
				xmin = 1857.1806
				xmax = 1857.2106
				text = "sp"
			intervals [3469]:
				xmin = 1857.2106
				xmax = 1857.2406
				text = "K"
			intervals [3470]:
				xmin = 1857.2406
				xmax = 1857.2806
				text = "W"
			intervals [3471]:
				xmin = 1857.2806
				xmax = 1857.4606
				text = "AY1"
			intervals [3472]:
				xmin = 1857.4606
				xmax = 1857.5006
				text = "AH0"
			intervals [3473]:
				xmin = 1857.5006
				xmax = 1857.5306
				text = "T"
			intervals [3474]:
				xmin = 1857.5306
				xmax = 1857.5606
				text = "W"
			intervals [3475]:
				xmin = 1857.5606
				xmax = 1857.5906
				text = "AH1"
			intervals [3476]:
				xmin = 1857.5906
				xmax = 1857.6806
				text = "N"
			intervals [3477]:
				xmin = 1857.6806
				xmax = 1858.6698
				text = ""
			intervals [3478]:
				xmin = 1858.6698
				xmax = 1858.7198
				text = "Y"
			intervals [3479]:
				xmin = 1858.7198
				xmax = 1858.9698
				text = "AE1"
			intervals [3480]:
				xmin = 1858.9698
				xmax = 1869.0172
				text = ""
			intervals [3481]:
				xmin = 1869.0172
				xmax = 1869.2072
				text = "M"
			intervals [3482]:
				xmin = 1869.2072
				xmax = 1869.4172
				text = "HH"
			intervals [3483]:
				xmin = 1869.4172
				xmax = 1869.4472
				text = "M"
			intervals [3484]:
				xmin = 1869.4472
				xmax = 1869.4872
				text = "sp"
			intervals [3485]:
				xmin = 1869.4872
				xmax = 1874.0782
				text = ""
			intervals [3486]:
				xmin = 1874.0782
				xmax = 1874.3482
				text = "M"
			intervals [3487]:
				xmin = 1874.3482
				xmax = 1874.5082
				text = "HH"
			intervals [3488]:
				xmin = 1874.5082
				xmax = 1874.5782
				text = "M"
			intervals [3489]:
				xmin = 1874.5782
				xmax = 1877.4532
				text = ""
			intervals [3490]:
				xmin = 1877.4532
				xmax = 1877.5232
				text = "sil"
			intervals [3491]:
				xmin = 1877.5232
				xmax = 1877.5532
				text = "W"
			intervals [3492]:
				xmin = 1877.5532
				xmax = 1877.5832
				text = "AH1"
			intervals [3493]:
				xmin = 1877.5832
				xmax = 1877.6332
				text = "T"
			intervals [3494]:
				xmin = 1877.6332
				xmax = 1877.6632
				text = "W"
			intervals [3495]:
				xmin = 1877.6632
				xmax = 1877.7632
				text = "AA1"
			intervals [3496]:
				xmin = 1877.7632
				xmax = 1877.8032
				text = "Z"
			intervals [3497]:
				xmin = 1877.8032
				xmax = 1877.8332
				text = "DH"
			intervals [3498]:
				xmin = 1877.8332
				xmax = 1877.8732
				text = "AH0"
			intervals [3499]:
				xmin = 1877.8732
				xmax = 1877.9232
				text = "B"
			intervals [3500]:
				xmin = 1877.9232
				xmax = 1877.9832
				text = "EH1"
			intervals [3501]:
				xmin = 1877.9832
				xmax = 1878.1032
				text = "S"
			intervals [3502]:
				xmin = 1878.1032
				xmax = 1878.1332
				text = "T"
			intervals [3503]:
				xmin = 1878.1332
				xmax = 1878.1632
				text = "P"
			intervals [3504]:
				xmin = 1878.1632
				xmax = 1878.2032
				text = "R"
			intervals [3505]:
				xmin = 1878.2032
				xmax = 1878.2632
				text = "EH1"
			intervals [3506]:
				xmin = 1878.2632
				xmax = 1878.3132
				text = "Z"
			intervals [3507]:
				xmin = 1878.3132
				xmax = 1878.3632
				text = "AH0"
			intervals [3508]:
				xmin = 1878.3632
				xmax = 1878.4332
				text = "N"
			intervals [3509]:
				xmin = 1878.4332
				xmax = 1878.5332
				text = "T"
			intervals [3510]:
				xmin = 1878.5332
				xmax = 1878.6132
				text = "Y"
			intervals [3511]:
				xmin = 1878.6132
				xmax = 1878.6832
				text = "UW1"
			intervals [3512]:
				xmin = 1878.6832
				xmax = 1878.7132
				text = "EH1"
			intervals [3513]:
				xmin = 1878.7132
				xmax = 1878.7732
				text = "V"
			intervals [3514]:
				xmin = 1878.7732
				xmax = 1878.8832
				text = "ER0"
			intervals [3515]:
				xmin = 1878.8832
				xmax = 1878.9532
				text = "G"
			intervals [3516]:
				xmin = 1878.9532
				xmax = 1879.1532
				text = "AA1"
			intervals [3517]:
				xmin = 1879.1532
				xmax = 1879.1932
				text = "T"
			intervals [3518]:
				xmin = 1879.1932
				xmax = 1879.2232
				text = "AH0"
			intervals [3519]:
				xmin = 1879.2232
				xmax = 1879.3032
				text = "N"
			intervals [3520]:
				xmin = 1879.3032
				xmax = 1879.3532
				text = "sp"
			intervals [3521]:
				xmin = 1879.3532
				xmax = 1879.4032
				text = "F"
			intervals [3522]:
				xmin = 1879.4032
				xmax = 1879.4332
				text = "ER0"
			intervals [3523]:
				xmin = 1879.4332
				xmax = 1879.5432
				text = "sp"
			intervals [3524]:
				xmin = 1879.5432
				xmax = 1879.5832
				text = "K"
			intervals [3525]:
				xmin = 1879.5832
				xmax = 1879.6132
				text = "R"
			intervals [3526]:
				xmin = 1879.6132
				xmax = 1879.6732
				text = "IH1"
			intervals [3527]:
				xmin = 1879.6732
				xmax = 1879.8032
				text = "S"
			intervals [3528]:
				xmin = 1879.8032
				xmax = 1879.8832
				text = "M"
			intervals [3529]:
				xmin = 1879.8832
				xmax = 1879.9332
				text = "AH0"
			intervals [3530]:
				xmin = 1879.9332
				xmax = 1880.0732
				text = "S"
			intervals [3531]:
				xmin = 1880.0732
				xmax = 1880.1732
				text = "sp"
			intervals [3532]:
				xmin = 1880.1732
				xmax = 1886.3358
				text = ""
			intervals [3533]:
				xmin = 1886.3358
				xmax = 1889.0158
				text = "spn"
			intervals [3534]:
[truncated: 1,558,633 more chars]
