# Supplementary material for: Considering Performance in the Automated and Manual Coding of Sociolinguistic Variables: Lessons From Variable (ING)
Source: Front Artif Intell. 2021 Apr 29;4:648543. doi: 10.3389/frai.2021.648543 (PMC8117961; doi:10.3389/frai.2021.648543)
Supplement: Supplementary file 5 [file Data_Sheet_5.ZIP › CORAAL_VARAligned_as_TextGrids_p1/DCA_se1_ag1_f_05_1.TextGrid]

File type = "ooTextFile"
Object class = "TextGrid"

xmin = 0.0
xmax = 1678.199931972789
tiers? <exists>
size = 4
item []:
	item [1]:
		class = "IntervalTier"
		name = "DCA_int_03 - words"
		xmin = 0.0
		xmax = 1678.199931972789
		intervals: size = 2588
			intervals [1]:
				xmin = 0.0
				xmax = 0.2755
				text = ""
			intervals [2]:
				xmin = 0.2755
				xmax = 0.6455
				text = "alright"
			intervals [3]:
				xmin = 0.6455
				xmax = 0.9155
				text = ""
			intervals [4]:
				xmin = 0.9155
				xmax = 1.3955
				text = "um"
			intervals [5]:
				xmin = 1.3955
				xmax = 1.4255
				text = ""
			intervals [6]:
				xmin = 1.4255
				xmax = 1.5255
				text = "let"
			intervals [7]:
				xmin = 1.5255
				xmax = 1.5655
				text = "s"
			intervals [8]:
				xmin = 1.5655
				xmax = 1.7755
				text = "see"
			intervals [9]:
				xmin = 1.7755
				xmax = 2.4246
				text = ""
			intervals [10]:
				xmin = 2.4246
				xmax = 2.5746
				text = "what"
			intervals [11]:
				xmin = 2.5746
				xmax = 2.7646
				text = "kind"
			intervals [12]:
				xmin = 2.7646
				xmax = 2.8246
				text = "of"
			intervals [13]:
				xmin = 2.8246
				xmax = 3.1346
				text = "games"
			intervals [14]:
				xmin = 3.1346
				xmax = 3.2646
				text = "did"
			intervals [15]:
				xmin = 3.2646
				xmax = 3.3646
				text = "you"
			intervals [16]:
				xmin = 3.3646
				xmax = 3.6746
				text = "play"
			intervals [17]:
				xmin = 3.6746
				xmax = 4.1466
				text = ""
			intervals [18]:
				xmin = 4.1466
				xmax = 4.3066
				text = "when"
			intervals [19]:
				xmin = 4.3066
				xmax = 4.3366
				text = ""
			intervals [20]:
				xmin = 4.3366
				xmax = 4.4266
				text = "you"
			intervals [21]:
				xmin = 4.4266
				xmax = 4.4566
				text = ""
			intervals [22]:
				xmin = 4.4566
				xmax = 4.5166
				text = "were"
			intervals [23]:
				xmin = 4.5166
				xmax = 4.5466
				text = "a"
			intervals [24]:
				xmin = 4.5466
				xmax = 4.9066
				text = "child"
			intervals [25]:
				xmin = 4.9066
				xmax = 14.6125
				text = ""
			intervals [26]:
				xmin = 14.6125
				xmax = 15.1425
				text = "mm-hm"
			intervals [27]:
				xmin = 15.1425
				xmax = 22.6968
				text = ""
			intervals [28]:
				xmin = 22.6968
				xmax = 23.1968
				text = "hopscotch"
			intervals [29]:
				xmin = 23.1968
				xmax = 23.3168
				text = "how"
			intervals [30]:
				xmin = 23.3168
				xmax = 23.3768
				text = "do"
			intervals [31]:
				xmin = 23.3768
				xmax = 23.4468
				text = "you"
			intervals [32]:
				xmin = 23.4468
				xmax = 23.6468
				text = "play"
			intervals [33]:
				xmin = 23.6468
				xmax = 23.9868
				text = "hopsco-"
			intervals [34]:
				xmin = 23.9868
				xmax = 24.0268
				text = ""
			intervals [35]:
				xmin = 24.0268
				xmax = 24.6868
				text = "hopscotch"
			intervals [36]:
				xmin = 24.6868
				xmax = 29.8951
				text = ""
			intervals [37]:
				xmin = 29.8951
				xmax = 30.1651
				text = "uh-huh"
			intervals [38]:
				xmin = 30.1651
				xmax = 36.4687
				text = ""
			intervals [39]:
				xmin = 36.4687
				xmax = 36.7487
				text = "uh-huh"
			intervals [40]:
				xmin = 36.7487
				xmax = 41.4009
				text = ""
			intervals [41]:
				xmin = 41.4009
				xmax = 41.8109
				text = "mm-hm"
			intervals [42]:
				xmin = 41.8109
				xmax = 51.8722
				text = ""
			intervals [43]:
				xmin = 51.8722
				xmax = 52.2422
				text = "mm-hm"
			intervals [44]:
				xmin = 52.2422
				xmax = 53.9371
				text = ""
			intervals [45]:
				xmin = 53.9371
				xmax = 54.2971
				text = "mm-hm"
			intervals [46]:
				xmin = 54.2971
				xmax = 54.5246
				text = ""
			intervals [47]:
				xmin = 54.5246
				xmax = 54.8846
				text = "and"
			intervals [48]:
				xmin = 54.8846
				xmax = 55.0946
				text = "who"
			intervals [49]:
				xmin = 55.0946
				xmax = 55.4546
				text = "wins"
			intervals [50]:
				xmin = 55.4546
				xmax = 63.6277
				text = ""
			intervals [51]:
				xmin = 63.6277
				xmax = 63.7677
				text = "uh-huh"
			intervals [52]:
				xmin = 63.7677
				xmax = 67.5365
				text = ""
			intervals [53]:
				xmin = 67.5365
				xmax = 68.0165
				text = "mm-hm"
			intervals [54]:
				xmin = 68.0165
				xmax = 77.2697
				text = ""
			intervals [55]:
				xmin = 77.2697
				xmax = 77.5097
				text = "wow"
			intervals [56]:
				xmin = 77.5097
				xmax = 78.2615
				text = ""
			intervals [57]:
				xmin = 78.2615
				xmax = 78.3515
				text = "let"
			intervals [58]:
				xmin = 78.3515
				xmax = 78.5015
				text = "s"
			intervals [59]:
				xmin = 78.5015
				xmax = 78.5315
				text = ""
			intervals [60]:
				xmin = 78.5315
				xmax = 78.6115
				text = "see"
			intervals [61]:
				xmin = 78.6115
				xmax = 79.0096
				text = ""
			intervals [62]:
				xmin = 79.0096
				xmax = 79.1096
				text = "now"
			intervals [63]:
				xmin = 79.1096
				xmax = 79.2796
				text = "what"
			intervals [64]:
				xmin = 79.2796
				xmax = 79.4396
				text = "else"
			intervals [65]:
				xmin = 79.4396
				xmax = 79.5696
				text = "did"
			intervals [66]:
				xmin = 79.5696
				xmax = 79.6596
				text = "you"
			intervals [67]:
				xmin = 79.6596
				xmax = 79.8496
				text = "say"
			intervals [68]:
				xmin = 79.8496
				xmax = 79.9396
				text = "you"
			intervals [69]:
				xmin = 79.9396
				xmax = 80.2896
				text = "played"
			intervals [70]:
				xmin = 80.2896
				xmax = 81.1494
				text = ""
			intervals [71]:
				xmin = 81.1494
				xmax = 81.7594
				text = "hopscotch"
			intervals [72]:
				xmin = 81.7594
				xmax = 82.0894
				text = "and"
			intervals [73]:
				xmin = 82.0894
				xmax = 84.3941
				text = ""
			intervals [74]:
				xmin = 84.3941
				xmax = 84.5741
				text = "how"
			intervals [75]:
				xmin = 84.5741
				xmax = 84.6441
				text = "do"
			intervals [76]:
				xmin = 84.6441
				xmax = 84.7541
				text = "you"
			intervals [77]:
				xmin = 84.7541
				xmax = 84.9341
				text = "play"
			intervals [78]:
				xmin = 84.9341
				xmax = 85.1541
				text = "that"
			intervals [79]:
				xmin = 85.1541
				xmax = 116.3189
				text = ""
			intervals [80]:
				xmin = 116.3189
				xmax = 116.9589
				text = "mm-hm"
			intervals [81]:
				xmin = 116.9589
				xmax = 136.6577
				text = ""
			intervals [82]:
				xmin = 136.6577
				xmax = 137.1477
				text = "mm-hm"
			intervals [83]:
				xmin = 137.1477
				xmax = 137.4617
				text = ""
			intervals [84]:
				xmin = 137.4617
				xmax = 137.8617
				text = "mm-hm"
			intervals [85]:
				xmin = 137.8617
				xmax = 138.3605
				text = ""
			intervals [86]:
				xmin = 138.3605
				xmax = 138.7505
				text = "well"
			intervals [87]:
				xmin = 138.7505
				xmax = 138.7805
				text = ""
			intervals [88]:
				xmin = 138.7805
				xmax = 138.9805
				text = "the"
			intervals [89]:
				xmin = 138.9805
				xmax = 139.3205
				text = "person"
			intervals [90]:
				xmin = 139.3205
				xmax = 139.4405
				text = "who"
			intervals [91]:
				xmin = 139.4405
				xmax = 139.9305
				text = "hides"
			intervals [92]:
				xmin = 139.9305
				xmax = 140.0105
				text = ""
			intervals [93]:
				xmin = 140.0105
				xmax = 140.0705
				text = "th-"
			intervals [94]:
				xmin = 140.0705
				xmax = 140.2405
				text = "the"
			intervals [95]:
				xmin = 140.2405
				xmax = 140.2705
				text = ""
			intervals [96]:
				xmin = 140.2705
				xmax = 140.5005
				text = "his"
			intervals [97]:
				xmin = 140.5005
				xmax = 140.9405
				text = "face"
			intervals [98]:
				xmin = 140.9405
				xmax = 141.3105
				text = "um"
			intervals [99]:
				xmin = 141.3105
				xmax = 141.7605
				text = ""
			intervals [100]:
				xmin = 141.7605
				xmax = 141.8905
				text = "is"
			intervals [101]:
				xmin = 141.8905
				xmax = 141.9205
				text = ""
			intervals [102]:
				xmin = 141.9205
				xmax = 142.0805
				text = "this"
			intervals [103]:
				xmin = 142.0805
				xmax = 142.1105
				text = ""
			intervals [104]:
				xmin = 142.1105
				xmax = 142.1805
				text = "the"
			intervals [105]:
				xmin = 142.1805
				xmax = 142.3405
				text = "one"
			intervals [106]:
				xmin = 142.3405
				xmax = 142.4005
				text = "you"
			intervals [107]:
				xmin = 142.4005
				xmax = 142.4305
				text = ""
			intervals [108]:
				xmin = 142.4305
				xmax = 142.7505
				text = "call"
			intervals [109]:
				xmin = 142.7505
				xmax = 142.7805
				text = ""
			intervals [110]:
				xmin = 142.7805
				xmax = 142.9705
				text = "it"
			intervals [111]:
				xmin = 142.9705
				xmax = 145.3001
				text = ""
			intervals [112]:
				xmin = 145.3001
				xmax = 145.3901
				text = "what"
			intervals [113]:
				xmin = 145.3901
				xmax = 145.4501
				text = "do"
			intervals [114]:
				xmin = 145.4501
				xmax = 145.5101
				text = "you"
			intervals [115]:
				xmin = 145.5101
				xmax = 145.6001
				text = "call"
			intervals [116]:
				xmin = 145.6001
				xmax = 145.6301
				text = ""
			intervals [117]:
				xmin = 145.6301
				xmax = 145.6901
				text = "him"
			intervals [118]:
				xmin = 145.6901
				xmax = 145.7801
				text = "you"
			intervals [119]:
				xmin = 145.7801
				xmax = 145.9001
				text = "know"
			intervals [120]:
				xmin = 145.9001
				xmax = 146.1001
				text = "that"
			intervals [121]:
				xmin = 146.1001
				xmax = 146.1401
				text = "s"
			intervals [122]:
				xmin = 146.1401
				xmax = 146.3601
				text = "it"
			intervals [123]:
				xmin = 146.3601
				xmax = 146.4201
				text = ""
			intervals [124]:
				xmin = 146.4201
				xmax = 146.9401
				text = "okay"
			intervals [125]:
				xmin = 146.9401
				xmax = 146.9701
				text = ""
			intervals [126]:
				xmin = 146.9701
				xmax = 147.1101
				text = "well"
			intervals [127]:
				xmin = 147.1101
				xmax = 147.1901
				text = "how"
			intervals [128]:
				xmin = 147.1901
				xmax = 147.3201
				text = "do"
			intervals [129]:
				xmin = 147.3201
				xmax = 147.5101
				text = "you"
			intervals [130]:
				xmin = 147.5101
				xmax = 147.5401
				text = ""
			intervals [131]:
				xmin = 147.5401
				xmax = 148.0101
				text = "decide"
			intervals [132]:
				xmin = 148.0101
				xmax = 148.2101
				text = "which"
			intervals [133]:
				xmin = 148.2101
				xmax = 148.3601
				text = "one"
			intervals [134]:
				xmin = 148.3601
				xmax = 148.3901
				text = ""
			intervals [135]:
				xmin = 148.3901
				xmax = 148.5001
				text = "is"
			intervals [136]:
				xmin = 148.5001
				xmax = 148.5301
				text = ""
			intervals [137]:
				xmin = 148.5301
				xmax = 148.7401
				text = "going"
			intervals [138]:
				xmin = 148.7401
				xmax = 148.8201
				text = "to"
			intervals [139]:
				xmin = 148.8201
				xmax = 148.8501
				text = ""
			intervals [140]:
				xmin = 148.8501
				xmax = 149.0301
				text = "be"
			intervals [141]:
				xmin = 149.0301
				xmax = 149.0601
				text = ""
			intervals [142]:
				xmin = 149.0601
				xmax = 149.2101
				text = "it"
			intervals [143]:
				xmin = 149.2101
				xmax = 156.1786
				text = ""
			intervals [144]:
				xmin = 156.1786
				xmax = 156.5586
				text = "mm-hm"
			intervals [145]:
				xmin = 156.5586
				xmax = 170.3982
				text = ""
			intervals [146]:
				xmin = 170.3982
				xmax = 170.7682
				text = "mm-hm"
			intervals [147]:
				xmin = 170.7682
				xmax = 175.7261
				text = ""
			intervals [148]:
				xmin = 175.7261
				xmax = 175.9461
				text = "oh"
			intervals [149]:
				xmin = 175.9461
				xmax = 176.0561
				text = "in"
			intervals [150]:
				xmin = 176.0561
				xmax = 176.1961
				text = "other"
			intervals [151]:
				xmin = 176.1961
				xmax = 176.3561
				text = "words"
			intervals [152]:
				xmin = 176.3561
				xmax = 176.4461
				text = "you"
			intervals [153]:
				xmin = 176.4461
				xmax = 176.6661
				text = "say"
			intervals [154]:
				xmin = 176.6661
				xmax = 177.2461
				text = "rhymes"
			intervals [155]:
				xmin = 177.2461
				xmax = 177.3661
				text = "or"
			intervals [156]:
				xmin = 177.3661
				xmax = 177.9061
				text = "something"
			intervals [157]:
				xmin = 177.9061
				xmax = 177.9961
				text = "like"
			intervals [158]:
				xmin = 177.9961
				xmax = 178.1961
				text = ""
			intervals [159]:
				xmin = 178.1961
				xmax = 178.2861
				text = "that"
			intervals [160]:
				xmin = 178.2861
				xmax = 178.3461
				text = "do"
			intervals [161]:
				xmin = 178.3461
				xmax = 178.4061
				text = "you"
			intervals [162]:
				xmin = 178.4061
				xmax = 178.6461
				text = "remember"
			intervals [163]:
				xmin = 178.6461
				xmax = 178.8261
				text = "any"
			intervals [164]:
				xmin = 178.8261
				xmax = 178.8561
				text = ""
			intervals [165]:
				xmin = 178.8561
				xmax = 178.9561
				text = "of"
			intervals [166]:
				xmin = 178.9561
				xmax = 179.0261
				text = ""
			intervals [167]:
				xmin = 179.0261
				xmax = 179.1361
				text = "them"
			intervals [168]:
				xmin = 179.1361
				xmax = 195.8832
				text = ""
			intervals [169]:
				xmin = 195.8832
				xmax = 196.1332
				text = "mm-hm"
			intervals [170]:
				xmin = 196.1332
				xmax = 199.7947
				text = ""
			intervals [171]:
				xmin = 199.7947
				xmax = 200.0647
				text = "mm-hm"
			intervals [172]:
				xmin = 200.0647
				xmax = 205.5861
				text = ""
			intervals [173]:
				xmin = 205.5861
				xmax = 205.8261
				text = "oh"
			intervals [174]:
				xmin = 205.8261
				xmax = 205.8861
				text = "the"
			intervals [175]:
				xmin = 205.8861
				xmax = 206.1661
				text = "last"
			intervals [176]:
				xmin = 206.1661
				xmax = 206.4561
				text = "person"
			intervals [177]:
				xmin = 206.4561
				xmax = 206.7161
				text = "left"
			intervals [178]:
				xmin = 206.7161
				xmax = 206.7961
				text = "in"
			intervals [179]:
				xmin = 206.7961
				xmax = 206.8261
				text = "i"
			intervals [180]:
				xmin = 206.8261
				xmax = 207.2561
				text = ""
			intervals [181]:
				xmin = 207.2561
				xmax = 207.5161
				text = "see"
			intervals [182]:
				xmin = 207.5161
				xmax = 207.5461
				text = ""
			intervals [183]:
				xmin = 207.5461
				xmax = 207.9261
				text = "uh-huh"
			intervals [184]:
				xmin = 207.9261
				xmax = 208.7811
				text = ""
			intervals [185]:
				xmin = 208.7811
				xmax = 209.1111
				text = "um"
			intervals [186]:
				xmin = 209.1111
				xmax = 209.4416
				text = ""
			intervals [187]:
				xmin = 209.4416
				xmax = 209.6016
				text = "did"
			intervals [188]:
				xmin = 209.6016
				xmax = 209.7216
				text = "you"
			intervals [189]:
				xmin = 209.7216
				xmax = 209.9216
				text = "ever"
			intervals [190]:
				xmin = 209.9216
				xmax = 210.5616
				text = "play"
			intervals [191]:
				xmin = 210.5616
				xmax = 210.6316
				text = ""
			intervals [192]:
				xmin = 210.6316
				xmax = 211.0216
				text = "games"
			intervals [193]:
				xmin = 211.0216
				xmax = 211.2116
				text = "like"
			intervals [194]:
				xmin = 211.2116
				xmax = 211.2416
				text = ""
			intervals [195]:
				xmin = 211.2416
				xmax = 211.4816
				text = "red"
			intervals [196]:
				xmin = 211.4816
				xmax = 211.9516
				text = "rover"
			intervals [197]:
				xmin = 211.9516
				xmax = 213.108
				text = ""
			intervals [198]:
				xmin = 213.108
				xmax = 213.168
				text = "you"
			intervals [199]:
				xmin = 213.168
				xmax = 213.198
				text = ""
			intervals [200]:
				xmin = 213.198
				xmax = 213.318
				text = "never"
			intervals [201]:
				xmin = 213.318
				xmax = 213.478
				text = "played"
			intervals [202]:
				xmin = 213.478
				xmax = 213.658
				text = "that"
			intervals [203]:
				xmin = 213.658
				xmax = 213.798
				text = ""
			intervals [204]:
				xmin = 213.798
				xmax = 214.398
				text = "marbles"
			intervals [205]:
				xmin = 214.398
				xmax = 215.217
				text = ""
			intervals [206]:
				xmin = 215.217
				xmax = 215.247
				text = "oh"
			intervals [207]:
				xmin = 215.247
				xmax = 215.277
				text = ""
			intervals [208]:
				xmin = 215.277
				xmax = 215.347
				text = "you"
			intervals [209]:
				xmin = 215.347
				xmax = 215.397
				text = ""
			intervals [210]:
				xmin = 215.397
				xmax = 215.537
				text = "played"
			intervals [211]:
				xmin = 215.537
				xmax = 215.647
				text = ""
			intervals [212]:
				xmin = 215.647
				xmax = 215.747
				text = "how"
			intervals [213]:
				xmin = 215.747
				xmax = 215.807
				text = "do"
			intervals [214]:
				xmin = 215.807
				xmax = 215.887
				text = "you"
			intervals [215]:
				xmin = 215.887
				xmax = 216.067
				text = "play"
			intervals [216]:
				xmin = 216.067
				xmax = 216.107
				text = ""
			intervals [217]:
				xmin = 216.107
				xmax = 216.357
				text = "marbles"
			intervals [218]:
				xmin = 216.357
				xmax = 216.437
				text = ""
			intervals [219]:
				xmin = 216.437
				xmax = 216.527
				text = "what"
			intervals [220]:
				xmin = 216.527
				xmax = 216.617
				text = "can"
			intervals [221]:
				xmin = 216.617
				xmax = 216.777
				text = "kind"
			intervals [222]:
				xmin = 216.777
				xmax = 216.837
				text = "of"
			intervals [223]:
				xmin = 216.837
				xmax = 217.117
				text = "games"
			intervals [224]:
				xmin = 217.117
				xmax = 217.7754
				text = ""
			intervals [225]:
				xmin = 217.7754
				xmax = 218.0554
				text = "marble"
			intervals [226]:
				xmin = 218.0554
				xmax = 218.1154
				text = ""
			intervals [227]:
				xmin = 218.1154
				xmax = 218.3454
				text = "games"
			intervals [228]:
				xmin = 218.3454
				xmax = 218.4454
				text = "did"
			intervals [229]:
				xmin = 218.4454
				xmax = 218.5054
				text = "you"
			intervals [230]:
				xmin = 218.5054
				xmax = 218.6654
				text = ""
			intervals [231]:
				xmin = 218.6654
				xmax = 218.7754
				text = "play"
			intervals [232]:
				xmin = 218.7754
				xmax = 225.0429
				text = ""
			intervals [233]:
				xmin = 225.0429
				xmax = 225.8929
				text = "<unk>"
			intervals [234]:
				xmin = 225.8929
				xmax = 226.5444
				text = ""
			intervals [235]:
				xmin = 226.5444
				xmax = 226.7844
				text = "uh"
			intervals [236]:
				xmin = 226.7844
				xmax = 227.2191
				text = ""
			intervals [237]:
				xmin = 227.2191
				xmax = 227.3991
				text = "did"
			intervals [238]:
				xmin = 227.3991
				xmax = 227.4291
				text = ""
			intervals [239]:
				xmin = 227.4291
				xmax = 227.5291
				text = "you"
			intervals [240]:
				xmin = 227.5291
				xmax = 227.8091
				text = "jump"
			intervals [241]:
				xmin = 227.8091
				xmax = 228.0391
				text = "rope"
			intervals [242]:
				xmin = 228.0391
				xmax = 228.8368
				text = ""
			intervals [243]:
				xmin = 228.8368
				xmax = 229.1268
				text = "uh-huh"
			intervals [244]:
				xmin = 229.1268
				xmax = 230.2889
				text = ""
			intervals [245]:
				xmin = 230.2889
				xmax = 230.4489
				text = "mm-hm"
			intervals [246]:
				xmin = 230.4489
				xmax = 231.137
				text = ""
			intervals [247]:
				xmin = 231.137
				xmax = 231.277
				text = "do"
			intervals [248]:
				xmin = 231.277
				xmax = 231.407
				text = "you"
			intervals [249]:
				xmin = 231.407
				xmax = 231.557
				text = "have"
			intervals [250]:
				xmin = 231.557
				xmax = 231.687
				text = "any"
			intervals [251]:
				xmin = 231.687
				xmax = 231.907
				text = "kind"
			intervals [252]:
				xmin = 231.907
				xmax = 232.017
				text = "of"
			intervals [253]:
				xmin = 232.017
				xmax = 232.147
				text = ""
			intervals [254]:
				xmin = 232.147
				xmax = 232.357
				text = "uh"
			intervals [255]:
				xmin = 232.357
				xmax = 232.387
				text = ""
			intervals [256]:
				xmin = 232.387
				xmax = 232.847
				text = "rhymes"
			intervals [257]:
				xmin = 232.847
				xmax = 233.027
				text = "or"
			intervals [258]:
				xmin = 233.027
				xmax = 233.127
				text = ""
			intervals [259]:
				xmin = 233.127
				xmax = 233.517
				text = "chants"
			intervals [260]:
				xmin = 233.517
				xmax = 233.557
				text = "or"
			intervals [261]:
				xmin = 233.557
				xmax = 233.917
				text = "anything"
			intervals [262]:
				xmin = 233.917
				xmax = 233.947
				text = ""
			intervals [263]:
				xmin = 233.947
				xmax = 234.047
				text = "that"
			intervals [264]:
				xmin = 234.047
				xmax = 234.077
				text = ""
			intervals [265]:
				xmin = 234.077
				xmax = 234.187
				text = "you"
			intervals [266]:
				xmin = 234.187
				xmax = 234.457
				text = "say"
			intervals [267]:
				xmin = 234.457
				xmax = 234.517
				text = "you"
			intervals [268]:
				xmin = 234.517
				xmax = 234.787
				text = ""
			intervals [269]:
				xmin = 234.787
				xmax = 234.907
				text = "know"
			intervals [270]:
				xmin = 234.907
				xmax = 234.937
				text = ""
			intervals [271]:
				xmin = 234.937
				xmax = 235.027
				text = "when"
			intervals [272]:
				xmin = 235.027
				xmax = 235.147
				text = ""
			intervals [273]:
				xmin = 235.147
				xmax = 235.237
				text = "you"
			intervals [274]:
				xmin = 235.237
				xmax = 235.437
				text = "turn"
			intervals [275]:
				xmin = 235.437
				xmax = 235.537
				text = "the"
			intervals [276]:
				xmin = 235.537
				xmax = 235.777
				text = ""
			intervals [277]:
				xmin = 235.777
				xmax = 236.007
				text = "uh-huh"
			intervals [278]:
				xmin = 236.007
				xmax = 250.1032
				text = ""
			intervals [279]:
				xmin = 250.1032
				xmax = 250.5032
				text = "mm-hm"
			intervals [280]:
				xmin = 250.5032
				xmax = 256.2242
				text = ""
			intervals [281]:
				xmin = 256.2242
				xmax = 256.6542
				text = "uh-huh"
			intervals [282]:
				xmin = 256.6542
				xmax = 257.0141
				text = ""
			intervals [283]:
				xmin = 257.0141
				xmax = 257.1041
				text = "that"
			intervals [284]:
				xmin = 257.1041
				xmax = 257.1341
				text = "s"
			intervals [285]:
				xmin = 257.1341
				xmax = 257.2841
				text = ""
			intervals [286]:
				xmin = 257.2841
				xmax = 257.3841
				text = "good"
			intervals [287]:
				xmin = 257.3841
				xmax = 257.7097
				text = ""
			intervals [288]:
				xmin = 257.7097
				xmax = 257.7597
				text = "are"
			intervals [289]:
				xmin = 257.7597
				xmax = 257.8897
				text = "you"
			intervals [290]:
				xmin = 257.8897
				xmax = 258.2097
				text = "good"
			intervals [291]:
				xmin = 258.2097
				xmax = 258.5666
				text = ""
			intervals [292]:
				xmin = 258.5666
				xmax = 258.7766
				text = "<unk>"
			intervals [293]:
				xmin = 258.7766
				xmax = 259.4137
				text = ""
			intervals [294]:
				xmin = 259.4137
				xmax = 259.9737
				text = "<unk>"
			intervals [295]:
				xmin = 259.9737
				xmax = 261.3831
				text = ""
			intervals [296]:
				xmin = 261.3831
				xmax = 261.6731
				text = "uh"
			intervals [297]:
				xmin = 261.6731
				xmax = 261.8131
				text = "let"
			intervals [298]:
				xmin = 261.8131
				xmax = 261.8631
				text = ""
			intervals [299]:
				xmin = 261.8631
				xmax = 261.8931
				text = "s"
			intervals [300]:
				xmin = 261.8931
				xmax = 262.0831
				text = "see"
			intervals [301]:
				xmin = 262.0831
				xmax = 262.4879
				text = ""
			intervals [302]:
				xmin = 262.4879
				xmax = 262.6779
				text = "do"
			intervals [303]:
				xmin = 262.6779
				xmax = 262.7679
				text = "you"
			intervals [304]:
				xmin = 262.7679
				xmax = 263.2379
				text = "play"
			intervals [305]:
				xmin = 263.2379
				xmax = 263.3179
				text = ""
			intervals [306]:
				xmin = 263.3179
				xmax = 263.8579
				text = "games"
			intervals [307]:
				xmin = 263.8579
				xmax = 264.0479
				text = "with"
			intervals [308]:
				xmin = 264.0479
				xmax = 264.1279
				text = ""
			intervals [309]:
				xmin = 264.1279
				xmax = 264.5979
				text = "girls"
			intervals [310]:
				xmin = 264.5979
				xmax = 264.7079
				text = "and"
			intervals [311]:
				xmin = 264.7079
				xmax = 265.3579
				text = "boys"
			intervals [312]:
				xmin = 265.3579
				xmax = 266.6548
				text = ""
			intervals [313]:
				xmin = 266.6548
				xmax = 266.7148
				text = "i"
			intervals [314]:
				xmin = 266.7148
				xmax = 266.9048
				text = "mean"
			intervals [315]:
				xmin = 266.9048
				xmax = 266.9948
				text = "you"
			intervals [316]:
				xmin = 266.9948
				xmax = 267.1648
				text = "know"
			intervals [317]:
				xmin = 267.1648
				xmax = 267.5322
				text = ""
			intervals [318]:
				xmin = 267.5322
				xmax = 267.7522
				text = "both"
			intervals [319]:
				xmin = 267.7522
				xmax = 268.0422
				text = "girls"
			intervals [320]:
				xmin = 268.0422
				xmax = 268.1022
				text = "and"
			intervals [321]:
				xmin = 268.1022
				xmax = 268.5322
				text = "boys"
			intervals [322]:
				xmin = 268.5322
				xmax = 268.5622
				text = ""
			intervals [323]:
				xmin = 268.5622
				xmax = 269.0122
				text = "together"
			intervals [324]:
				xmin = 269.0122
				xmax = 270.6723
				text = ""
			intervals [325]:
				xmin = 270.6723
				xmax = 270.9323
				text = "none"
			intervals [326]:
				xmin = 270.9323
				xmax = 270.9923
				text = "at"
			intervals [327]:
				xmin = 270.9923
				xmax = 271.1823
				text = "all"
			intervals [328]:
				xmin = 271.1823
				xmax = 271.8612
				text = ""
			intervals [329]:
				xmin = 271.8612
				xmax = 272.1512
				text = "mm"
			intervals [330]:
				xmin = 272.1512
				xmax = 273.6238
				text = ""
			intervals [331]:
				xmin = 273.6238
				xmax = 273.9938
				text = "um"
			intervals [332]:
				xmin = 273.9938
				xmax = 276.3109
				text = ""
			intervals [333]:
				xmin = 276.3109
				xmax = 276.5809
				text = "well"
			intervals [334]:
				xmin = 276.5809
				xmax = 276.6909
				text = "let"
			intervals [335]:
				xmin = 276.6909
				xmax = 276.7209
				text = "s"
			intervals [336]:
				xmin = 276.7209
				xmax = 276.9809
				text = "see"
			intervals [337]:
				xmin = 276.9809
				xmax = 277.0809
				text = "we"
			intervals [338]:
				xmin = 277.0809
				xmax = 277.1909
				text = "can"
			intervals [339]:
				xmin = 277.1909
				xmax = 277.4409
				text = "talk"
			intervals [340]:
				xmin = 277.4409
				xmax = 277.6409
				text = "about"
			intervals [341]:
				xmin = 277.6409
				xmax = 278.2509
				text = "television"
			intervals [342]:
				xmin = 278.2509
				xmax = 278.3509
				text = "do"
			intervals [343]:
				xmin = 278.3509
				xmax = 278.4509
				text = "you"
			intervals [344]:
				xmin = 278.4509
				xmax = 278.6509
				text = "watch"
			intervals [345]:
				xmin = 278.6509
				xmax = 278.9109
				text = "tv"
			intervals [346]:
				xmin = 278.9109
				xmax = 280.0288
				text = ""
			intervals [347]:
				xmin = 280.0288
				xmax = 280.1488
				text = "mm"
			intervals [348]:
				xmin = 280.1488
				xmax = 280.2888
				text = ""
			intervals [349]:
				xmin = 280.2888
				xmax = 280.4188
				text = "what"
			intervals [350]:
				xmin = 280.4188
				xmax = 280.4488
				text = ""
			intervals [351]:
				xmin = 280.4488
				xmax = 280.4788
				text = "are"
			intervals [352]:
				xmin = 280.4788
				xmax = 280.5688
				text = "your"
			intervals [353]:
				xmin = 280.5688
				xmax = 280.9388
				text = "favorite"
			intervals [354]:
				xmin = 280.9388
				xmax = 281.3588
				text = "shows"
			intervals [355]:
				xmin = 281.3588
				xmax = 296.0592
				text = ""
			intervals [356]:
				xmin = 296.0592
				xmax = 296.4092
				text = "mm"
			intervals [357]:
				xmin = 296.4092
				xmax = 301.5813
				text = ""
			intervals [358]:
				xmin = 301.5813
				xmax = 301.7713
				text = "could"
			intervals [359]:
				xmin = 301.7713
				xmax = 302.0013
				text = "you"
			intervals [360]:
				xmin = 302.0013
				xmax = 302.3613
				text = "uh"
			intervals [361]:
				xmin = 302.3613
				xmax = 302.5513
				text = ""
			intervals [362]:
				xmin = 302.5513
				xmax = 302.6613
				text = "could"
			intervals [363]:
				xmin = 302.6613
				xmax = 302.7613
				text = "you"
			intervals [364]:
				xmin = 302.7613
				xmax = 303.0113
				text = "tell"
			intervals [365]:
				xmin = 303.0113
				xmax = 303.2113
				text = "me"
			intervals [366]:
				xmin = 303.2113
				xmax = 303.3013
				text = "a"
			intervals [367]:
				xmin = 303.3013
				xmax = 303.4613
				text = ""
			intervals [368]:
				xmin = 303.4613
				xmax = 303.7213
				text = "one"
			intervals [369]:
				xmin = 303.7213
				xmax = 303.7813
				text = "of"
			intervals [370]:
				xmin = 303.7813
				xmax = 303.9213
				text = "the"
			intervals [371]:
				xmin = 303.9213
				xmax = 304.2413
				text = "funny"
			intervals [372]:
				xmin = 304.2413
				xmax = 304.8213
				text = "episodes"
			intervals [373]:
				xmin = 304.8213
				xmax = 305.0313
				text = "on"
			intervals [374]:
				xmin = 305.0313
				xmax = 305.1313
				text = ""
			intervals [375]:
				xmin = 305.1313
				xmax = 305.3013
				text = "on"
			intervals [376]:
				xmin = 305.3013
				xmax = 305.3313
				text = ""
			intervals [377]:
				xmin = 305.3313
				xmax = 305.7213
				text = "beverly"
			intervals [378]:
				xmin = 305.7213
				xmax = 305.9413
				text = "hillb-"
			intervals [379]:
				xmin = 305.9413
				xmax = 306.1013
				text = ""
			intervals [380]:
				xmin = 306.1013
				xmax = 306.6513
				text = "hillbillies"
			intervals [381]:
				xmin = 306.6513
				xmax = 315.3001
				text = ""
			intervals [382]:
				xmin = 315.3001
				xmax = 315.3801
				text = "do"
			intervals [383]:
				xmin = 315.3801
				xmax = 315.4401
				text = "you"
			intervals [384]:
				xmin = 315.4401
				xmax = 315.6701
				text = "remember"
			intervals [385]:
				xmin = 315.6701
				xmax = 316.2401
				text = "any"
			intervals [386]:
				xmin = 316.2401
				xmax = 316.3401
				text = "an"
			intervals [387]:
				xmin = 316.3401
				xmax = 316.4201
				text = ""
			intervals [388]:
				xmin = 316.4201
				xmax = 316.5301
				text = "do"
			intervals [389]:
				xmin = 316.5301
				xmax = 316.6201
				text = "you"
			intervals [390]:
				xmin = 316.6201
				xmax = 316.9501
				text = "remember"
			intervals [391]:
				xmin = 316.9501
				xmax = 317.1401
				text = "any"
			intervals [392]:
				xmin = 317.1401
				xmax = 317.2001
				text = "of"
			intervals [393]:
				xmin = 317.2001
				xmax = 317.2701
				text = ""
			intervals [394]:
				xmin = 317.2701
				xmax = 317.5301
				text = "the"
			intervals [395]:
				xmin = 317.5301
				xmax = 317.7101
				text = "uh"
			intervals [396]:
				xmin = 317.7101
				xmax = 318.3801
				text = "episodes"
			intervals [397]:
				xmin = 318.3801
				xmax = 318.6585
				text = ""
			intervals [398]:
				xmin = 318.6585
				xmax = 318.8685
				text = "of"
			intervals [399]:
				xmin = 318.8685
				xmax = 319.0285
				text = "uh"
			intervals [400]:
				xmin = 319.0285
				xmax = 320.7841
				text = ""
			intervals [401]:
				xmin = 320.7841
				xmax = 320.8441
				text = "say"
			intervals [402]:
				xmin = 320.8441
				xmax = 321.0341
				text = "mod"
			intervals [403]:
				xmin = 321.0341
				xmax = 321.4741
				text = "squad"
			intervals [404]:
				xmin = 321.4741
				xmax = 321.5341
				text = "do"
			intervals [405]:
				xmin = 321.5341
				xmax = 321.5941
				text = "you"
			intervals [406]:
				xmin = 321.5941
				xmax = 321.9141
				text = "remember"
			intervals [407]:
				xmin = 321.9141
				xmax = 322.1141
				text = "that"
			intervals [408]:
				xmin = 322.1141
				xmax = 322.9265
				text = ""
			intervals [409]:
				xmin = 322.9265
				xmax = 323.2565
				text = "mm-hm"
			intervals [410]:
				xmin = 323.2565
				xmax = 329.7426
				text = ""
			intervals [411]:
				xmin = 329.7426
				xmax = 330.2926
				text = "mm-hm"
			intervals [412]:
				xmin = 330.2926
				xmax = 340.6024
				text = ""
			intervals [413]:
				xmin = 340.6024
				xmax = 341.0124
				text = "mm-hm"
			intervals [414]:
				xmin = 341.0124
				xmax = 354.4943
				text = ""
			intervals [415]:
				xmin = 354.4943
				xmax = 354.8943
				text = "mm-hm"
			intervals [416]:
				xmin = 354.8943
				xmax = 359.6431
				text = ""
			intervals [417]:
				xmin = 359.6431
				xmax = 359.8431
				text = "why"
			intervals [418]:
				xmin = 359.8431
				xmax = 359.9231
				text = "were"
			intervals [419]:
				xmin = 359.9231
				xmax = 360.0231
				text = "they"
			intervals [420]:
				xmin = 360.0231
				xmax = 360.1831
				text = "gonna"
			intervals [421]:
				xmin = 360.1831
				xmax = 360.4531
				text = "kill"
			intervals [422]:
				xmin = 360.4531
				xmax = 360.5831
				text = "him"
			intervals [423]:
				xmin = 360.5831
				xmax = 365.697
				text = ""
			intervals [424]:
				xmin = 365.697
				xmax = 366.447
				text = "mm-hm"
			intervals [425]:
				xmin = 366.447
				xmax = 370.3832
				text = ""
			intervals [426]:
				xmin = 370.3832
				xmax = 370.6432
				text = "mm-hm"
			intervals [427]:
				xmin = 370.6432
				xmax = 371.1188
				text = ""
			intervals [428]:
				xmin = 371.1188
				xmax = 371.2888
				text = "so"
			intervals [429]:
				xmin = 371.2888
				xmax = 371.4288
				text = "what"
			intervals [430]:
				xmin = 371.4288
				xmax = 371.6288
				text = "else"
			intervals [431]:
				xmin = 371.6288
				xmax = 372.0688
				text = "happened"
			intervals [432]:
				xmin = 372.0688
				xmax = 391.8699
				text = ""
			intervals [433]:
				xmin = 391.8699
				xmax = 392.3199
				text = "mm-hm"
			intervals [434]:
				xmin = 392.3199
				xmax = 399.3075
				text = ""
			intervals [435]:
				xmin = 399.3075
				xmax = 399.7575
				text = "mm-hm"
			intervals [436]:
				xmin = 399.7575
				xmax = 401.1242
				text = ""
			intervals [437]:
				xmin = 401.1242
				xmax = 401.2842
				text = "did"
			intervals [438]:
				xmin = 401.2842
				xmax = 401.3542
				text = "you"
			intervals [439]:
				xmin = 401.3542
				xmax = 401.5642
				text = "see"
			intervals [440]:
				xmin = 401.5642
				xmax = 402.0542
				text = "julia"
			intervals [441]:
				xmin = 402.0542
				xmax = 402.2742
				text = ""
			intervals [442]:
				xmin = 402.2742
				xmax = 402.6942
				text = "tuesday"
			intervals [443]:
				xmin = 402.6942
				xmax = 404.0638
				text = ""
			intervals [444]:
				xmin = 404.0638
				xmax = 404.4338
				text = "uh-huh"
			intervals [445]:
				xmin = 404.4338
				xmax = 404.913
				text = ""
			intervals [446]:
				xmin = 404.913
				xmax = 405.143
				text = "well"
			intervals [447]:
				xmin = 405.143
				xmax = 405.173
				text = ""
			intervals [448]:
				xmin = 405.173
				xmax = 405.403
				text = "did"
			intervals [449]:
				xmin = 405.403
				xmax = 405.443
				text = ""
			intervals [450]:
				xmin = 405.443
				xmax = 405.603
				text = "what"
			intervals [451]:
				xmin = 405.603
				xmax = 405.693
				text = "was"
			intervals [452]:
				xmin = 405.693
				xmax = 405.853
				text = "that"
			intervals [453]:
				xmin = 405.853
				xmax = 406.033
				text = "one"
			intervals [454]:
				xmin = 406.033
				xmax = 406.073
				text = ""
			intervals [455]:
				xmin = 406.073
				xmax = 406.283
				text = "about"
			intervals [456]:
				xmin = 406.283
				xmax = 406.313
				text = ""
			intervals [457]:
				xmin = 406.313
				xmax = 406.433
				text = "i"
			intervals [458]:
				xmin = 406.433
				xmax = 406.633
				text = "didn't"
			intervals [459]:
				xmin = 406.633
				xmax = 406.663
				text = ""
			intervals [460]:
				xmin = 406.663
				xmax = 406.813
				text = "get"
			intervals [461]:
				xmin = 406.813
				xmax = 406.863
				text = ""
			intervals [462]:
				xmin = 406.863
				xmax = 406.953
				text = "to"
			intervals [463]:
				xmin = 406.953
				xmax = 407.183
				text = "see"
			intervals [464]:
				xmin = 407.183
				xmax = 407.213
				text = ""
			intervals [465]:
				xmin = 407.213
				xmax = 407.333
				text = "it"
			intervals [466]:
				xmin = 407.333
				xmax = 412.7637
				text = ""
			intervals [467]:
				xmin = 412.7637
				xmax = 413.1837
				text = "corey"
			intervals [468]:
				xmin = 413.1837
				xmax = 414.7728
				text = ""
			intervals [469]:
				xmin = 414.7728
				xmax = 414.9728
				text = "earl"
			intervals [470]:
				xmin = 414.9728
				xmax = 415.0328
				text = "j"
			intervals [471]:
				xmin = 415.0328
				xmax = 415.0628
				text = ""
			intervals [472]:
				xmin = 415.0628
				xmax = 415.3328
				text = "waggedorn"
			intervals [473]:
				xmin = 415.3328
				xmax = 416.3328
				text = "<unk>"
			intervals [474]:
				xmin = 416.3328
				xmax = 424.5265
				text = ""
			intervals [475]:
				xmin = 424.5265
				xmax = 424.9665
				text = "mm-hm"
			intervals [476]:
				xmin = 424.9665
				xmax = 426.2873
				text = ""
			intervals [477]:
				xmin = 426.2873
				xmax = 426.7473
				text = "mm-hm"
			intervals [478]:
				xmin = 426.7473
				xmax = 432.2942
				text = ""
			intervals [479]:
				xmin = 432.2942
				xmax = 433.0342
				text = "mm-hm"
			intervals [480]:
				xmin = 433.0342
				xmax = 463.3825
				text = ""
			intervals [481]:
				xmin = 463.3825
				xmax = 463.9425
				text = "mm-hm"
			intervals [482]:
				xmin = 463.9425
				xmax = 476.5993
				text = ""
			intervals [483]:
				xmin = 476.5993
				xmax = 477.2093
				text = "mm-hm"
			intervals [484]:
				xmin = 477.2093
				xmax = 477.7769
				text = ""
			intervals [485]:
				xmin = 477.7769
				xmax = 477.8369
				text = "so"
			intervals [486]:
				xmin = 477.8369
				xmax = 477.9269
				text = "that"
			intervals [487]:
				xmin = 477.9269
				xmax = 478.0669
				text = "was"
			intervals [488]:
				xmin = 478.0669
				xmax = 478.2569
				text = "the"
			intervals [489]:
				xmin = 478.2569
				xmax = 478.3469
				text = "end"
			intervals [490]:
				xmin = 478.3469
				xmax = 478.3769
				text = ""
			intervals [491]:
				xmin = 478.3769
				xmax = 478.5369
				text = "huh"
			intervals [492]:
				xmin = 478.5369
				xmax = 478.7916
				text = ""
			intervals [493]:
				xmin = 478.7916
				xmax = 479.2016
				text = "did"
			intervals [494]:
				xmin = 479.2016
				xmax = 479.3516
				text = "did"
			intervals [495]:
				xmin = 479.3516
				xmax = 479.4516
				text = "you"
			intervals [496]:
				xmin = 479.4516
				xmax = 479.6016
				text = "think"
			intervals [497]:
				xmin = 479.6016
				xmax = 479.6616
				text = "it"
			intervals [498]:
				xmin = 479.6616
				xmax = 479.8016
				text = "was"
			intervals [499]:
				xmin = 479.8016
				xmax = 479.9716
				text = "very"
			intervals [500]:
				xmin = 479.9716
				xmax = 480.0916
				text = ""
			intervals [501]:
				xmin = 480.0916
				xmax = 480.3916
				text = "funny"
			intervals [502]:
				xmin = 480.3916
				xmax = 480.4316
				text = ""
			intervals [503]:
				xmin = 480.4316
				xmax = 480.6216
				text = "or"
			intervals [504]:
				xmin = 480.6216
				xmax = 481.7751
				text = ""
			intervals [505]:
				xmin = 481.7751
				xmax = 481.9351
				text = "was"
			intervals [506]:
				xmin = 481.9351
				xmax = 482.0551
				text = "it"
			intervals [507]:
				xmin = 482.0551
				xmax = 482.4151
				text = "funny"
			intervals [508]:
				xmin = 482.4151
				xmax = 482.4451
				text = "or"
			intervals [509]:
				xmin = 482.4451
				xmax = 482.7351
				text = "what"
			intervals [510]:
				xmin = 482.7351
				xmax = 482.7751
				text = ""
			intervals [511]:
				xmin = 482.7751
				xmax = 483.3251
				text = "<unk>"
			intervals [512]:
				xmin = 483.3251
				xmax = 486.1838
				text = ""
			intervals [513]:
				xmin = 486.1838
				xmax = 486.3938
				text = "oh"
			intervals [514]:
				xmin = 486.3938
				xmax = 487.2565
				text = ""
			intervals [515]:
				xmin = 487.2565
				xmax = 487.4465
				text = "what"
			intervals [516]:
				xmin = 487.4465
				xmax = 487.5165
				text = "s"
			intervals [517]:
				xmin = 487.5165
				xmax = 487.8165
				text = "funny"
			intervals [518]:
				xmin = 487.8165
				xmax = 489.5082
				text = ""
			intervals [519]:
				xmin = 489.5082
				xmax = 490.3082
				text = "<unk>"
			intervals [520]:
				xmin = 490.3082
				xmax = 490.4082
				text = "what"
			intervals [521]:
				xmin = 490.4082
				xmax = 490.5282
				text = "kind"
			intervals [522]:
				xmin = 490.5282
				xmax = 490.6382
				text = "of"
			intervals [523]:
				xmin = 490.6382
				xmax = 490.9782
				text = "things"
			intervals [524]:
				xmin = 490.9782
				xmax = 491.0382
				text = ""
			intervals [525]:
				xmin = 491.0382
				xmax = 491.1282
				text = "do"
			intervals [526]:
				xmin = 491.1282
				xmax = 491.3082
				text = "you"
			intervals [527]:
				xmin = 491.3082
				xmax = 491.5782
				text = "laugh"
			intervals [528]:
				xmin = 491.5782
				xmax = 491.6082
				text = ""
			intervals [529]:
				xmin = 491.6082
				xmax = 491.7382
				text = "at"
			intervals [530]:
				xmin = 491.7382
				xmax = 500.0471
				text = ""
			intervals [531]:
				xmin = 500.0471
				xmax = 500.6071
				text = "<unk>"
			intervals [532]:
				xmin = 500.6071
				xmax = 501.4467
				text = ""
			intervals [533]:
				xmin = 501.4467
				xmax = 501.7967
				text = "um"
			intervals [534]:
				xmin = 501.7967
				xmax = 502.0267
				text = ""
			intervals [535]:
				xmin = 502.0267
				xmax = 502.1267
				text = "do"
			intervals [536]:
				xmin = 502.1267
				xmax = 502.2367
				text = "you"
			intervals [537]:
				xmin = 502.2367
				xmax = 502.3467
				text = "go"
			intervals [538]:
				xmin = 502.3467
				xmax = 502.4567
				text = "to"
			intervals [539]:
				xmin = 502.4567
				xmax = 502.8267
				text = "movies"
			intervals [540]:
				xmin = 502.8267
				xmax = 503.0067
				text = "very"
			intervals [541]:
				xmin = 503.0067
				xmax = 503.3167
				text = "much"
			intervals [542]:
				xmin = 503.3167
				xmax = 506.4409
				text = ""
			intervals [543]:
				xmin = 506.4409
				xmax = 506.7009
				text = "oh"
			intervals [544]:
				xmin = 506.7009
				xmax = 506.7609
				text = ""
			intervals [545]:
				xmin = 506.7609
				xmax = 506.9209
				text = "what"
			intervals [546]:
				xmin = 506.9209
				xmax = 507.0109
				text = "was"
			intervals [547]:
				xmin = 507.0109
				xmax = 507.0809
				text = "the"
			intervals [548]:
				xmin = 507.0809
				xmax = 507.3509
				text = "last"
			intervals [549]:
				xmin = 507.3509
				xmax = 507.6109
				text = "movie"
			intervals [550]:
				xmin = 507.6109
				xmax = 507.6909
				text = "you"
			intervals [551]:
				xmin = 507.6909
				xmax = 507.9009
				text = "saw"
			intervals [552]:
				xmin = 507.9009
				xmax = 511.008
				text = ""
			intervals [553]:
				xmin = 511.008
				xmax = 511.118
				text = "oh"
			intervals [554]:
				xmin = 511.118
				xmax = 511.218
				text = "you"
			intervals [555]:
				xmin = 511.218
				xmax = 511.398
				text = "saw"
			intervals [556]:
				xmin = 511.398
				xmax = 511.468
				text = "a"
			intervals [557]:
				xmin = 511.468
				xmax = 511.808
				text = "stage"
			intervals [558]:
				xmin = 511.808
				xmax = 512.008
				text = "show"
			intervals [559]:
				xmin = 512.008
				xmax = 512.468
				text = ""
			intervals [560]:
				xmin = 512.468
				xmax = 512.558
				text = "where"
			intervals [561]:
				xmin = 512.558
				xmax = 512.668
				text = "where"
			intervals [562]:
				xmin = 512.668
				xmax = 512.708
				text = "d"
			intervals [563]:
				xmin = 512.708
				xmax = 512.768
				text = "you"
			intervals [564]:
				xmin = 512.768
				xmax = 513.008
				text = "see"
			intervals [565]:
				xmin = 513.008
				xmax = 513.258
				text = "it"
			intervals [566]:
				xmin = 513.258
				xmax = 514.5417
				text = ""
			intervals [567]:
				xmin = 514.5417
				xmax = 514.5717
				text = "oh"
			intervals [568]:
				xmin = 514.5717
				xmax = 514.8117
				text = "yeah"
			intervals [569]:
				xmin = 514.8117
				xmax = 515.0594
				text = ""
			intervals [570]:
				xmin = 515.0594
				xmax = 515.2494
				text = "who"
			intervals [571]:
				xmin = 515.2494
				xmax = 515.3694
				text = "was"
			intervals [572]:
				xmin = 515.3694
				xmax = 515.6294
				text = "there"
			intervals [573]:
				xmin = 515.6294
				xmax = 520.0396
				text = ""
			intervals [574]:
				xmin = 520.0396
				xmax = 520.5696
				text = "mm-hm"
			intervals [575]:
				xmin = 520.5696
				xmax = 534.7868
				text = ""
			intervals [576]:
				xmin = 534.7868
				xmax = 534.9768
				text = "oh"
			intervals [577]:
				xmin = 534.9768
				xmax = 535.0068
				text = ""
			intervals [578]:
				xmin = 535.0068
				xmax = 535.1268
				text = "who"
			intervals [579]:
				xmin = 535.1268
				xmax = 535.2368
				text = "s"
			intervals [580]:
				xmin = 535.2368
				xmax = 535.4168
				text = "there"
			intervals [581]:
				xmin = 535.4168
				xmax = 535.5868
				text = "now"
			intervals [582]:
				xmin = 535.5868
				xmax = 554.3241
				text = ""
			intervals [583]:
				xmin = 554.3241
				xmax = 554.8041
				text = "uh-huh"
			intervals [584]:
				xmin = 554.8041
				xmax = 559.2808
				text = ""
			intervals [585]:
				xmin = 559.2808
				xmax = 559.8208
				text = "mm-hm"
			intervals [586]:
				xmin = 559.8208
				xmax = 561.0528
				text = ""
			intervals [587]:
				xmin = 561.0528
				xmax = 561.1928
				text = "who"
			intervals [588]:
				xmin = 561.1928
				xmax = 561.3228
				text = "are"
			intervals [589]:
				xmin = 561.3228
				xmax = 561.4128
				text = "your"
			intervals [590]:
				xmin = 561.4128
				xmax = 561.7728
				text = "favorite"
			intervals [591]:
				xmin = 561.7728
				xmax = 562.2728
				text = "singers"
			intervals [592]:
				xmin = 562.2728
				xmax = 569.8939
				text = ""
			intervals [593]:
				xmin = 569.8939
				xmax = 570.6939
				text = "mm-hm"
			intervals [594]:
				xmin = 570.6939
				xmax = 573.7826
				text = ""
			intervals [595]:
				xmin = 573.7826
				xmax = 574.2526
				text = "mm-hm"
			intervals [596]:
				xmin = 574.2526
				xmax = 580.3353
				text = ""
			intervals [597]:
				xmin = 580.3353
				xmax = 580.5953
				text = "mm"
			intervals [598]:
				xmin = 580.5953
				xmax = 581.9078
				text = ""
			intervals [599]:
				xmin = 581.9078
				xmax = 582.2378
				text = "well"
			intervals [600]:
				xmin = 582.2378
				xmax = 582.5578
				text = "um"
			intervals [601]:
				xmin = 582.5578
				xmax = 582.6578
				text = ""
			intervals [602]:
				xmin = 582.6578
				xmax = 582.7478
				text = "let"
			intervals [603]:
				xmin = 582.7478
				xmax = 582.7778
				text = "s"
			intervals [604]:
				xmin = 582.7778
				xmax = 582.8678
				text = "see"
			intervals [605]:
				xmin = 582.8678
				xmax = 583.0378
				text = "what"
			intervals [606]:
				xmin = 583.0378
				xmax = 583.2478
				text = "school"
			intervals [607]:
				xmin = 583.2478
				xmax = 583.3178
				text = "do"
			intervals [608]:
				xmin = 583.3178
				xmax = 583.3878
				text = "you"
			intervals [609]:
				xmin = 583.3878
				xmax = 583.5078
				text = "go"
			intervals [610]:
				xmin = 583.5078
				xmax = 583.5778
				text = ""
			intervals [611]:
				xmin = 583.5778
				xmax = 583.6878
				text = "to"
			intervals [612]:
				xmin = 583.6878
				xmax = 585.4548
				text = ""
			intervals [613]:
				xmin = 585.4548
				xmax = 585.5148
				text = "oh"
			intervals [614]:
				xmin = 585.5148
				xmax = 585.6748
				text = "you"
			intervals [615]:
				xmin = 585.6748
				xmax = 585.7448
				text = "go"
			intervals [616]:
				xmin = 585.7448
				xmax = 585.8048
				text = "to"
			intervals [617]:
				xmin = 585.8048
				xmax = 585.8348
				text = ""
			intervals [618]:
				xmin = 585.8348
				xmax = 586.3648
				text = "rdx"
			intervals [619]:
				xmin = 586.3648
				xmax = 586.4548
				text = "huh"
			intervals [620]:
				xmin = 586.4548
				xmax = 587.1399
				text = ""
			intervals [621]:
				xmin = 587.1399
				xmax = 587.4899
				text = "um"
			intervals [622]:
				xmin = 587.4899
				xmax = 589.147
				text = ""
			intervals [623]:
				xmin = 589.147
				xmax = 589.347
				text = "what"
			intervals [624]:
				xmin = 589.347
				xmax = 589.427
				text = ""
			intervals [625]:
				xmin = 589.427
				xmax = 589.617
				text = "what"
			intervals [626]:
				xmin = 589.617
				xmax = 589.737
				text = ""
			intervals [627]:
				xmin = 589.737
				xmax = 590.007
				text = "uh"
			intervals [628]:
				xmin = 590.007
				xmax = 590.147
				text = "what"
			intervals [629]:
				xmin = 590.147
				xmax = 590.207
				text = "do"
			intervals [630]:
				xmin = 590.207
				xmax = 590.307
				text = "you"
			intervals [631]:
				xmin = 590.307
				xmax = 590.577
				text = "take"
			intervals [632]:
				xmin = 590.577
				xmax = 590.607
				text = ""
			intervals [633]:
				xmin = 590.607
				xmax = 590.747
				text = "there"
			intervals [634]:
				xmin = 590.747
				xmax = 623.1971
				text = ""
			intervals [635]:
				xmin = 623.1971
				xmax = 623.4871
				text = "mm-hm"
			intervals [636]:
				xmin = 623.4871
				xmax = 627.1032
				text = ""
			intervals [637]:
				xmin = 627.1032
				xmax = 627.5732
				text = "mm-hm"
			intervals [638]:
				xmin = 627.5732
				xmax = 634.3424
				text = ""
			intervals [639]:
				xmin = 634.3424
				xmax = 634.8824
				text = "mm-hm"
			intervals [640]:
				xmin = 634.8824
				xmax = 659.0748
				text = ""
			intervals [641]:
				xmin = 659.0748
				xmax = 659.6948
				text = "mm-hm"
			intervals [642]:
				xmin = 659.6948
				xmax = 660.716
				text = ""
			intervals [643]:
				xmin = 660.716
				xmax = 660.786
				text = "are"
			intervals [644]:
				xmin = 660.786
				xmax = 660.926
				text = "you"
			intervals [645]:
				xmin = 660.926
				xmax = 661.146
				text = "learning"
			intervals [646]:
				xmin = 661.146
				xmax = 661.406
				text = "very"
			intervals [647]:
				xmin = 661.406
				xmax = 661.696
				text = "much"
			intervals [648]:
				xmin = 661.696
				xmax = 662.206
				text = "french"
			intervals [649]:
				xmin = 662.206
				xmax = 662.8341
				text = ""
			intervals [650]:
				xmin = 662.8341
				xmax = 663.0841
				text = "<unk>"
			intervals [651]:
				xmin = 663.0841
				xmax = 663.5169
				text = ""
			intervals [652]:
				xmin = 663.5169
				xmax = 663.7469
				text = "which"
			intervals [653]:
				xmin = 663.7469
				xmax = 663.8869
				text = "is"
			intervals [654]:
				xmin = 663.8869
				xmax = 664.0569
				text = "your"
			intervals [655]:
				xmin = 664.0569
				xmax = 664.4369
				text = "favorite"
			intervals [656]:
				xmin = 664.4369
				xmax = 664.9769
				text = "course"
			intervals [657]:
				xmin = 664.9769
				xmax = 666.4501
				text = ""
			intervals [658]:
				xmin = 666.4501
				xmax = 666.6501
				text = "mm-hm"
			intervals [659]:
				xmin = 666.6501
				xmax = 666.9601
				text = ""
			intervals [660]:
				xmin = 666.9601
				xmax = 667.0801
				text = "what"
			intervals [661]:
				xmin = 667.0801
				xmax = 667.1101
				text = "are"
			intervals [662]:
				xmin = 667.1101
				xmax = 667.2701
				text = "you"
			intervals [663]:
				xmin = 667.2701
				xmax = 667.6901
				text = "studying"
			intervals [664]:
				xmin = 667.6901
				xmax = 667.7201
				text = ""
			intervals [665]:
				xmin = 667.7201
				xmax = 667.8501
				text = "there"
			intervals [666]:
				xmin = 667.8501
				xmax = 671.9348
				text = ""
			intervals [667]:
				xmin = 671.9348
				xmax = 672.2748
				text = "mm"
			intervals [668]:
				xmin = 672.2748
				xmax = 673.2798
				text = ""
			intervals [669]:
				xmin = 673.2798
				xmax = 673.3998
				text = "oh"
			intervals [670]:
				xmin = 673.3998
				xmax = 673.5998
				text = "see"
			intervals [671]:
				xmin = 673.5998
				xmax = 673.7398
				text = "what"
			intervals [672]:
				xmin = 673.7398
				xmax = 673.9798
				text = "grade"
			intervals [673]:
				xmin = 673.9798
				xmax = 674.0098
				text = "are"
			intervals [674]:
				xmin = 674.0098
				xmax = 674.1298
				text = "you"
			intervals [675]:
				xmin = 674.1298
				xmax = 674.2598
				text = "in"
			intervals [676]:
				xmin = 674.2598
				xmax = 675.1092
				text = ""
			intervals [677]:
				xmin = 675.1092
				xmax = 675.4492
				text = "uh-huh"
			intervals [678]:
				xmin = 675.4492
				xmax = 676.1712
				text = ""
			intervals [679]:
				xmin = 676.1712
				xmax = 676.2612
				text = "so"
			intervals [680]:
				xmin = 676.2612
				xmax = 676.3512
				text = "you're"
			intervals [681]:
				xmin = 676.3512
				xmax = 676.6712
				text = "taking"
			intervals [682]:
				xmin = 676.6712
				xmax = 677.1712
				text = "geometry"
			intervals [683]:
				xmin = 677.1712
				xmax = 677.2012
				text = ""
			intervals [684]:
				xmin = 677.2012
				xmax = 677.3412
				text = "that"
			intervals [685]:
				xmin = 677.3412
				xmax = 677.4812
				text = "s"
			intervals [686]:
				xmin = 677.4812
				xmax = 677.5312
				text = ""
			intervals [687]:
				xmin = 677.5312
				xmax = 677.6712
				text = "that"
			intervals [688]:
				xmin = 677.6712
				xmax = 677.7112
				text = ""
			intervals [689]:
				xmin = 677.7112
				xmax = 677.9012
				text = "s"
			intervals [690]:
				xmin = 677.9012
				xmax = 678.0812
				text = "fun"
			intervals [691]:
				xmin = 678.0812
				xmax = 678.1112
				text = ""
			intervals [692]:
				xmin = 678.1112
				xmax = 678.4312
				text = "isn't"
			intervals [693]:
				xmin = 678.4312
				xmax = 678.4912
				text = "it"
			intervals [694]:
				xmin = 678.4912
				xmax = 681.744
				text = ""
			intervals [695]:
				xmin = 681.744
				xmax = 681.994
				text = "well"
			intervals [696]:
				xmin = 681.994
				xmax = 682.184
				text = "why"
			intervals [697]:
				xmin = 682.184
				xmax = 682.264
				text = "is"
			intervals [698]:
				xmin = 682.264
				xmax = 682.374
				text = "it"
			intervals [699]:
				xmin = 682.374
				xmax = 682.544
				text = "your"
			intervals [700]:
				xmin = 682.544
				xmax = 682.954
				text = "favorite"
			intervals [701]:
				xmin = 682.954
				xmax = 683.374
				text = "course"
			intervals [702]:
				xmin = 683.374
				xmax = 686.275
				text = ""
			intervals [703]:
				xmin = 686.275
				xmax = 686.515
				text = "well"
			intervals [704]:
				xmin = 686.515
				xmax = 686.615
				text = "is"
			intervals [705]:
				xmin = 686.615
				xmax = 686.735
				text = "it"
			intervals [706]:
				xmin = 686.735
				xmax = 686.865
				text = "the"
			intervals [707]:
				xmin = 686.865
				xmax = 687.195
				text = "teacher"
			intervals [708]:
				xmin = 687.195
				xmax = 687.375
				text = "you"
			intervals [709]:
				xmin = 687.375
				xmax = 687.715
				text = "like"
			intervals [710]:
				xmin = 687.715
				xmax = 687.795
				text = "or"
			intervals [711]:
				xmin = 687.795
				xmax = 688.115
				text = "what"
			intervals [712]:
				xmin = 688.115
				xmax = 693.6993
				text = ""
			intervals [713]:
				xmin = 693.6993
				xmax = 694.2193
				text = "mm-hm"
			intervals [714]:
				xmin = 694.2193
				xmax = 695.1178
				text = ""
			intervals [715]:
				xmin = 695.1178
				xmax = 695.2178
				text = "well"
			intervals [716]:
				xmin = 695.2178
				xmax = 695.3378
				text = "who"
			intervals [717]:
				xmin = 695.3378
				xmax = 695.3778
				text = "s"
			intervals [718]:
				xmin = 695.3778
				xmax = 695.5078
				text = "your"
			intervals [719]:
				xmin = 695.5078
				xmax = 695.8478
				text = "favorite"
			intervals [720]:
				xmin = 695.8478
				xmax = 696.2078
				text = "teacher"
			intervals [721]:
				xmin = 696.2078
				xmax = 699.2059
				text = ""
			intervals [722]:
				xmin = 699.2059
				xmax = 699.2959
				text = "have"
			intervals [723]:
				xmin = 699.2959
				xmax = 699.3559
				text = "you"
			intervals [724]:
				xmin = 699.3559
				xmax = 699.4459
				text = "ever"
			intervals [725]:
				xmin = 699.4459
				xmax = 699.5359
				text = "had"
			intervals [726]:
				xmin = 699.5359
				xmax = 699.5659
				text = "a"
			intervals [727]:
				xmin = 699.5659
				xmax = 699.8659
				text = "favorite"
			intervals [728]:
				xmin = 699.8659
				xmax = 700.2359
				text = "teacher"
			intervals [729]:
				xmin = 700.2359
				xmax = 700.3259
				text = "you"
			intervals [730]:
				xmin = 700.3259
				xmax = 700.4059
				text = "know"
			intervals [731]:
				xmin = 700.4059
				xmax = 700.5559
				text = "as"
			intervals [732]:
				xmin = 700.5559
				xmax = 700.7259
				text = "long"
			intervals [733]:
				xmin = 700.7259
				xmax = 700.8159
				text = "as"
			intervals [734]:
				xmin = 700.8159
				xmax = 700.9459
				text = "you've"
			intervals [735]:
				xmin = 700.9459
				xmax = 701.1059
				text = "been"
			intervals [736]:
				xmin = 701.1059
				xmax = 701.2859
				text = "in"
			intervals [737]:
				xmin = 701.2859
				xmax = 701.6159
				text = "school"
			intervals [738]:
				xmin = 701.6159
				xmax = 705.9584
				text = ""
			intervals [739]:
				xmin = 705.9584
				xmax = 706.0584
				text = "who"
			intervals [740]:
				xmin = 706.0584
				xmax = 706.1484
				text = "was"
			intervals [741]:
				xmin = 706.1484
				xmax = 706.2784
				text = ""
			intervals [742]:
				xmin = 706.2784
				xmax = 706.3984
				text = "that"
			intervals [743]:
				xmin = 706.3984
				xmax = 714.5874
				text = ""
			intervals [744]:
				xmin = 714.5874
				xmax = 715.1474
				text = "uh-huh"
			intervals [745]:
				xmin = 715.1474
				xmax = 716.2207
				text = ""
			intervals [746]:
				xmin = 716.2207
				xmax = 716.5507
				text = "well"
			intervals [747]:
				xmin = 716.5507
				xmax = 716.7207
				text = "what"
			intervals [748]:
				xmin = 716.7207
				xmax = 716.7507
				text = ""
			intervals [749]:
				xmin = 716.7507
				xmax = 716.9507
				text = "why"
			intervals [750]:
				xmin = 716.9507
				xmax = 717.1307
				text = "did"
			intervals [751]:
				xmin = 717.1307
				xmax = 717.2607
				text = "you"
			intervals [752]:
				xmin = 717.2607
				xmax = 717.4207
				text = "like"
			intervals [753]:
				xmin = 717.4207
				xmax = 717.4607
				text = ""
			intervals [754]:
				xmin = 717.4607
				xmax = 717.7207
				text = "her"
			intervals [755]:
				xmin = 717.7207
				xmax = 727.1202
				text = ""
			intervals [756]:
				xmin = 727.1202
				xmax = 727.1502
				text = "or"
			intervals [757]:
				xmin = 727.1502
				xmax = 727.3602
				text = "w"
			intervals [758]:
				xmin = 727.3602
				xmax = 727.4802
				text = "what"
			intervals [759]:
				xmin = 727.4802
				xmax = 727.5102
				text = ""
			intervals [760]:
				xmin = 727.5102
				xmax = 727.8302
				text = "was"
			intervals [761]:
				xmin = 727.8302
				xmax = 727.9702
				text = "she"
			intervals [762]:
				xmin = 727.9702
				xmax = 728.0102
				text = ""
			intervals [763]:
				xmin = 728.0102
				xmax = 728.2302
				text = "nice"
			intervals [764]:
				xmin = 728.2302
				xmax = 728.3202
				text = "or"
			intervals [765]:
				xmin = 728.3202
				xmax = 728.4502
				text = "you"
			intervals [766]:
				xmin = 728.4502
				xmax = 728.4902
				text = ""
			intervals [767]:
				xmin = 728.4902
				xmax = 728.5602
				text = "know"
			intervals [768]:
				xmin = 728.5602
				xmax = 728.6502
				text = "what"
			intervals [769]:
				xmin = 728.6502
				xmax = 728.7102
				text = "were"
			intervals [770]:
				xmin = 728.7102
				xmax = 728.7702
				text = "the"
			intervals [771]:
				xmin = 728.7702
				xmax = 728.8402
				text = ""
			intervals [772]:
				xmin = 728.8402
				xmax = 729.0902
				text = "reasons"
			intervals [773]:
				xmin = 729.0902
				xmax = 730.1902
				text = ""
			intervals [774]:
				xmin = 730.1902
				xmax = 730.4102
				text = "that"
			intervals [775]:
				xmin = 730.4102
				xmax = 730.5802
				text = "you"
			intervals [776]:
				xmin = 730.5802
				xmax = 730.6602
				text = "were"
			intervals [777]:
				xmin = 730.6602
				xmax = 730.8402
				text = "you"
			intervals [778]:
				xmin = 730.8402
				xmax = 731.1102
				text = "picked"
			intervals [779]:
				xmin = 731.1102
				xmax = 731.2502
				text = "her"
			intervals [780]:
				xmin = 731.2502
				xmax = 731.4102
				text = "of"
			intervals [781]:
				xmin = 731.4102
				xmax = 731.6002
				text = "all"
			intervals [782]:
				xmin = 731.6002
				xmax = 731.6802
				text = "the"
			intervals [783]:
				xmin = 731.6802
				xmax = 732.0502
				text = "teachers"
			intervals [784]:
				xmin = 732.0502
				xmax = 732.2302
				text = "you've"
			intervals [785]:
				xmin = 732.2302
				xmax = 732.2602
				text = ""
			intervals [786]:
				xmin = 732.2602
				xmax = 732.5602
				text = "had"
			intervals [787]:
				xmin = 732.5602
				xmax = 733.1694
				text = ""
			intervals [788]:
				xmin = 733.1694
				xmax = 733.4394
				text = "why"
			intervals [789]:
				xmin = 733.4394
				xmax = 733.5394
				text = "is"
			intervals [790]:
				xmin = 733.5394
				xmax = 733.7794
				text = "she"
			intervals [791]:
				xmin = 733.7794
				xmax = 733.9094
				text = "the"
			intervals [792]:
				xmin = 733.9094
				xmax = 734.0794
				text = "li-"
			intervals [793]:
				xmin = 734.0794
				xmax = 734.1894
				text = "the"
			intervals [794]:
				xmin = 734.1894
				xmax = 734.3694
				text = "one"
			intervals [795]:
				xmin = 734.3694
				xmax = 734.4994
				text = "that"
			intervals [796]:
				xmin = 734.4994
				xmax = 734.6594
				text = "you"
			intervals [797]:
				xmin = 734.6594
				xmax = 734.8594
				text = "liked"
			intervals [798]:
				xmin = 734.8594
				xmax = 734.8894
				text = ""
			intervals [799]:
				xmin = 734.8894
				xmax = 734.9794
				text = "the"
			intervals [800]:
				xmin = 734.9794
				xmax = 735.0094
				text = ""
			intervals [801]:
				xmin = 735.0094
				xmax = 735.4694
				text = "most"
			intervals [802]:
				xmin = 735.4694
				xmax = 738.5896
				text = ""
			intervals [803]:
				xmin = 738.5896
				xmax = 739.1096
				text = "mm-hm"
			intervals [804]:
				xmin = 739.1096
				xmax = 740.6139
				text = ""
			intervals [805]:
				xmin = 740.6139
				xmax = 740.7939
				text = "what"
			intervals [806]:
				xmin = 740.7939
				xmax = 740.9539
				text = "would"
			intervals [807]:
				xmin = 740.9539
				xmax = 741.0739
				text = "you"
			intervals [808]:
				xmin = 741.0739
				xmax = 741.3039
				text = "do"
			intervals [809]:
				xmin = 741.3039
				xmax = 741.4339
				text = "in"
			intervals [810]:
				xmin = 741.4339
				xmax = 741.7539
				text = "first"
			intervals [811]:
				xmin = 741.7539
				xmax = 742.0539
				text = "grade"
			intervals [812]:
				xmin = 742.0539
				xmax = 753.1736
				text = ""
			intervals [813]:
				xmin = 753.1736
				xmax = 753.5936
				text = "<unk>"
			intervals [814]:
				xmin = 753.5936
				xmax = 755.076
				text = ""
			intervals [815]:
				xmin = 755.076
				xmax = 755.136
				text = "do"
			intervals [816]:
				xmin = 755.136
				xmax = 755.206
				text = "you"
			intervals [817]:
				xmin = 755.206
				xmax = 755.406
				text = ""
			intervals [818]:
				xmin = 755.406
				xmax = 755.556
				text = "like"
			intervals [819]:
				xmin = 755.556
				xmax = 755.686
				text = "to"
			intervals [820]:
				xmin = 755.686
				xmax = 755.996
				text = "read"
			intervals [821]:
				xmin = 755.996
				xmax = 757.8735
				text = ""
			intervals [822]:
				xmin = 757.8735
				xmax = 758.0435
				text = "what"
			intervals [823]:
				xmin = 758.0435
				xmax = 758.1935
				text = "kind"
			intervals [824]:
				xmin = 758.1935
				xmax = 758.2835
				text = "of"
			intervals [825]:
				xmin = 758.2835
				xmax = 758.5035
				text = "things"
			intervals [826]:
				xmin = 758.5035
				xmax = 758.6135
				text = "do"
			intervals [827]:
				xmin = 758.6135
				xmax = 758.7335
				text = "you"
			intervals [828]:
				xmin = 758.7335
				xmax = 758.9335
				text = "read"
			intervals [829]:
				xmin = 758.9335
				xmax = 759.1935
				text = "now"
			intervals [830]:
				xmin = 759.1935
				xmax = 759.2835
				text = "in"
			intervals [831]:
				xmin = 759.2835
				xmax = 759.4135
				text = "your"
			intervals [832]:
				xmin = 759.4135
				xmax = 759.6935
				text = "reading"
			intervals [833]:
				xmin = 759.6935
				xmax = 759.9835
				text = "class"
			intervals [834]:
				xmin = 759.9835
				xmax = 769.4118
				text = ""
			intervals [835]:
				xmin = 769.4118
				xmax = 769.8018
				text = "oh"
			intervals [836]:
				xmin = 769.8018
				xmax = 769.8318
				text = ""
			intervals [837]:
				xmin = 769.8318
				xmax = 769.9618
				text = "that"
			intervals [838]:
				xmin = 769.9618
				xmax = 770.0018
				text = ""
			intervals [839]:
				xmin = 770.0018
				xmax = 770.1218
				text = "s"
			intervals [840]:
				xmin = 770.1218
				xmax = 770.4618
				text = "good"
			intervals [841]:
				xmin = 770.4618
				xmax = 770.5118
				text = ""
			intervals [842]:
				xmin = 770.5118
				xmax = 770.7218
				text = "about"
			intervals [843]:
				xmin = 770.7218
				xmax = 771.0218
				text = "helen"
			intervals [844]:
				xmin = 771.0218
				xmax = 771.4018
				text = "keller"
			intervals [845]:
				xmin = 771.4018
				xmax = 772.1583
				text = ""
			intervals [846]:
				xmin = 772.1583
				xmax = 772.3983
				text = "oh"
			intervals [847]:
				xmin = 772.3983
				xmax = 772.4283
				text = ""
			intervals [848]:
				xmin = 772.4283
				xmax = 772.6883
				text = "yeah"
			intervals [849]:
				xmin = 772.6883
				xmax = 772.7183
				text = ""
			intervals [850]:
				xmin = 772.7183
				xmax = 772.8583
				text = "that"
			intervals [851]:
				xmin = 772.8583
				xmax = 772.9783
				text = "s"
			intervals [852]:
				xmin = 772.9783
				xmax = 773.0083
				text = ""
			intervals [853]:
				xmin = 773.0083
				xmax = 773.3283
				text = "nice"
			intervals [854]:
				xmin = 773.3283
				xmax = 774.2061
				text = ""
			intervals [855]:
				xmin = 774.2061
				xmax = 774.3461
				text = "so"
			intervals [856]:
				xmin = 774.3461
				xmax = 774.4661
				text = "you"
			intervals [857]:
				xmin = 774.4661
				xmax = 774.6361
				text = "like"
			intervals [858]:
				xmin = 774.6361
				xmax = 774.6761
				text = ""
			intervals [859]:
				xmin = 774.6761
				xmax = 774.9961
				text = "read"
			intervals [860]:
				xmin = 774.9961
				xmax = 775.0361
				text = ""
			intervals [861]:
				xmin = 775.0361
				xmax = 775.2861
				text = "now"
			intervals [862]:
				xmin = 775.2861
				xmax = 775.4661
				text = ""
			intervals [863]:
				xmin = 775.4661
				xmax = 775.5561
				text = "huh"
			intervals [864]:
				xmin = 775.5561
				xmax = 776.4232
				text = ""
			intervals [865]:
				xmin = 776.4232
				xmax = 776.6632
				text = "you"
			intervals [866]:
				xmin = 776.6632
				xmax = 776.8732
				text = "don't"
			intervals [867]:
				xmin = 776.8732
				xmax = 777.8425
				text = ""
			intervals [868]:
				xmin = 777.8425
				xmax = 777.9525
				text = "do"
			intervals [869]:
				xmin = 777.9525
				xmax = 778.1125
				text = "you"
			intervals [870]:
				xmin = 778.1125
				xmax = 778.3125
				text = "read"
			intervals [871]:
				xmin = 778.3125
				xmax = 778.5725
				text = "well"
			intervals [872]:
				xmin = 778.5725
				xmax = 779.3505
				text = ""
			intervals [873]:
				xmin = 779.3505
				xmax = 780.2005
				text = "<unk>"
			intervals [874]:
				xmin = 780.2005
				xmax = 781.663
				text = ""
			intervals [875]:
				xmin = 781.663
				xmax = 782.103
				text = "uh"
			intervals [876]:
				xmin = 782.103
				xmax = 782.143
				text = ""
			intervals [877]:
				xmin = 782.143
				xmax = 782.473
				text = "well"
			intervals [878]:
				xmin = 782.473
				xmax = 782.7471
				text = ""
			intervals [879]:
				xmin = 782.7471
				xmax = 782.8671
				text = "we"
			intervals [880]:
				xmin = 782.8671
				xmax = 783.1371
				text = "talked"
			intervals [881]:
				xmin = 783.1371
				xmax = 783.3371
				text = "about"
			intervals [882]:
				xmin = 783.3371
				xmax = 783.4671
				text = "your"
			intervals [883]:
				xmin = 783.4671
				xmax = 783.8471
				text = "favorite"
			intervals [884]:
				xmin = 783.8471
				xmax = 784.1171
				text = "teacher"
			intervals [885]:
				xmin = 784.1171
				xmax = 784.2771
				text = "what"
			intervals [886]:
				xmin = 784.2771
				xmax = 784.3971
				text = ""
			intervals [887]:
				xmin = 784.3971
				xmax = 784.5171
				text = "what"
			intervals [888]:
				xmin = 784.5171
				xmax = 784.7271
				text = "who"
			intervals [889]:
				xmin = 784.7271
				xmax = 784.8871
				text = "was"
			intervals [890]:
				xmin = 784.8871
				xmax = 784.9171
				text = ""
			intervals [891]:
				xmin = 784.9171
				xmax = 785.0571
				text = "the"
			intervals [892]:
				xmin = 785.0571
				xmax = 785.0871
				text = ""
			intervals [893]:
				xmin = 785.0871
				xmax = 785.4171
				text = "worst"
			intervals [894]:
				xmin = 785.4171
				xmax = 785.6771
				text = "teacher"
			intervals [895]:
				xmin = 785.6771
				xmax = 785.8471
				text = "you"
			intervals [896]:
				xmin = 785.8471
				xmax = 785.8771
				text = ""
			intervals [897]:
				xmin = 785.8771
				xmax = 785.9771
				text = "ever"
			intervals [898]:
				xmin = 785.9771
				xmax = 786.0071
				text = ""
			intervals [899]:
				xmin = 786.0071
				xmax = 786.1671
				text = "had"
			intervals [900]:
				xmin = 786.1671
				xmax = 790.9714
				text = ""
			intervals [901]:
				xmin = 790.9714
				xmax = 791.1614
				text = "who"
			intervals [902]:
				xmin = 791.1614
				xmax = 791.4614
				text = "couldn't"
			intervals [903]:
				xmin = 791.4614
				xmax = 791.6114
				text = "you"
			intervals [904]:
				xmin = 791.6114
				xmax = 792.1314
				text = "stand"
			intervals [905]:
				xmin = 792.1314
				xmax = 792.2214
				text = "at"
			intervals [906]:
				xmin = 792.2214
				xmax = 792.5614
				text = "all"
			intervals [907]:
				xmin = 792.5614
				xmax = 809.6799
				text = ""
			intervals [908]:
				xmin = 809.6799
				xmax = 809.8399
				text = "or"
			intervals [909]:
				xmin = 809.8399
				xmax = 809.9299
				text = "who"
			intervals [910]:
				xmin = 809.9299
				xmax = 810.0699
				text = "was"
			intervals [911]:
				xmin = 810.0699
				xmax = 810.2099
				text = "your"
			intervals [912]:
				xmin = 810.2099
				xmax = 810.5399
				text = "least"
			intervals [913]:
				xmin = 810.5399
				xmax = 810.8999
				text = "favorite"
			intervals [914]:
				xmin = 810.8999
				xmax = 811.1799
				text = "teacher"
			intervals [915]:
				xmin = 811.1799
				xmax = 811.3199
				text = "of"
			intervals [916]:
				xmin = 811.3199
				xmax = 811.5299
				text = "all"
			intervals [917]:
				xmin = 811.5299
				xmax = 811.5899
				text = "'em"
			intervals [918]:
				xmin = 811.5899
				xmax = 811.7199
				text = ""
			intervals [919]:
				xmin = 811.7199
				xmax = 811.8799
				text = "that"
			intervals [920]:
				xmin = 811.8799
				xmax = 812.0399
				text = "you've"
			intervals [921]:
				xmin = 812.0399
				xmax = 812.0699
				text = ""
			intervals [922]:
				xmin = 812.0699
				xmax = 812.3699
				text = "had"
			intervals [923]:
				xmin = 812.3699
				xmax = 824.3149
				text = ""
			intervals [924]:
				xmin = 824.3149
				xmax = 824.6249
				text = "oh"
			intervals [925]:
				xmin = 824.6249
				xmax = 824.8349
				text = ""
			intervals [926]:
				xmin = 824.8349
				xmax = 825.1349
				text = "why"
			intervals [927]:
				xmin = 825.1349
				xmax = 825.1649
				text = ""
			intervals [928]:
				xmin = 825.1649
				xmax = 825.3149
				text = "didn't"
			intervals [929]:
				xmin = 825.3149
				xmax = 825.4249
				text = "you"
			intervals [930]:
				xmin = 825.4249
				xmax = 825.4549
				text = ""
			intervals [931]:
				xmin = 825.4549
				xmax = 825.6349
				text = "like"
			intervals [932]:
				xmin = 825.6349
				xmax = 825.7049
				text = ""
			intervals [933]:
				xmin = 825.7049
				xmax = 825.8749
				text = "her"
			intervals [934]:
				xmin = 825.8749
				xmax = 829.6654
				text = ""
			intervals [935]:
				xmin = 829.6654
				xmax = 829.8054
				text = "what"
			intervals [936]:
				xmin = 829.8054
				xmax = 829.8954
				text = "did"
			intervals [937]:
				xmin = 829.8954
				xmax = 830.0454
				text = "she"
			intervals [938]:
				xmin = 830.0454
				xmax = 830.2054
				text = "do"
			intervals [939]:
				xmin = 830.2054
				xmax = 830.3354
				text = "that"
			intervals [940]:
				xmin = 830.3354
				xmax = 830.4254
				text = "was"
			intervals [941]:
				xmin = 830.4254
				xmax = 830.6154
				text = "so"
			intervals [942]:
				xmin = 830.6154
				xmax = 830.9654
				text = "mean"
			intervals [943]:
				xmin = 830.9654
				xmax = 841.3474
				text = ""
			intervals [944]:
				xmin = 841.3474
				xmax = 841.9274
				text = "strict"
			intervals [945]:
				xmin = 841.9274
				xmax = 842.2691
				text = ""
			intervals [946]:
				xmin = 842.2691
				xmax = 842.3891
				text = "what"
			intervals [947]:
				xmin = 842.3891
				xmax = 842.4691
				text = "do"
			intervals [948]:
				xmin = 842.4691
				xmax = 842.6691
				text = "mean"
			intervals [949]:
				xmin = 842.6691
				xmax = 842.7791
				text = "she"
			intervals [950]:
				xmin = 842.7791
				xmax = 842.9491
				text = "didn't"
			intervals [951]:
				xmin = 842.9491
				xmax = 843.1491
				text = "let"
			intervals [952]:
				xmin = 843.1491
				xmax = 843.2491
				text = "you"
			intervals [953]:
				xmin = 843.2491
				xmax = 843.4491
				text = "do"
			intervals [954]:
				xmin = 843.4491
				xmax = 843.8291
				text = "things"
			intervals [955]:
				xmin = 843.8291
				xmax = 843.9191
				text = "or"
			intervals [956]:
				xmin = 843.9191
				xmax = 844.1791
				text = "what"
			intervals [957]:
				xmin = 844.1791
				xmax = 854.9667
				text = ""
			intervals [958]:
				xmin = 854.9667
				xmax = 855.3667
				text = "oh"
			intervals [959]:
				xmin = 855.3667
				xmax = 856.8472
				text = ""
			intervals [960]:
				xmin = 856.8472
				xmax = 856.9872
				text = "so"
			intervals [961]:
				xmin = 856.9872
				xmax = 857.2172
				text = "she"
			intervals [962]:
				xmin = 857.2172
				xmax = 857.3572
				text = "was"
			intervals [963]:
				xmin = 857.3572
				xmax = 857.7772
				text = "strict"
			intervals [964]:
				xmin = 857.7772
				xmax = 857.8072
				text = ""
			intervals [965]:
				xmin = 857.8072
				xmax = 857.9572
				text = "huh"
			intervals [966]:
				xmin = 857.9572
				xmax = 858.0572
				text = ""
			intervals [967]:
				xmin = 858.0572
				xmax = 858.1672
				text = "did"
			intervals [968]:
				xmin = 858.1672
				xmax = 858.2272
				text = "you"
			intervals [969]:
				xmin = 858.2272
				xmax = 858.5472
				text = "ever"
			intervals [970]:
				xmin = 858.5472
				xmax = 858.6672
				text = "have"
			intervals [971]:
				xmin = 858.6672
				xmax = 858.7672
				text = "a"
			intervals [972]:
				xmin = 858.7672
				xmax = 859.0972
				text = "teacher"
			intervals [973]:
				xmin = 859.0972
				xmax = 859.2672
				text = "that"
			intervals [974]:
				xmin = 859.2672
				xmax = 859.6772
				text = "hollered"
			intervals [975]:
				xmin = 859.6772
				xmax = 859.8172
				text = "a"
			intervals [976]:
				xmin = 859.8172
				xmax = 860.0872
				text = "lot"
			intervals [977]:
				xmin = 860.0872
				xmax = 862.247
				text = ""
			intervals [978]:
				xmin = 862.247
				xmax = 863.027
				text = "<unk>"
			intervals [979]:
				xmin = 863.027
				xmax = 863.087
				text = ""
			intervals [980]:
				xmin = 863.087
				xmax = 863.357
				text = "who"
			intervals [981]:
				xmin = 863.357
				xmax = 863.577
				text = "was"
			intervals [982]:
				xmin = 863.577
				xmax = 863.667
				text = "that"
			intervals [983]:
				xmin = 863.667
				xmax = 866.1973
				text = ""
			intervals [984]:
				xmin = 866.1973
				xmax = 866.3073
				text = "the"
			intervals [985]:
				xmin = 866.3073
				xmax = 866.4773
				text = "one"
			intervals [986]:
				xmin = 866.4773
				xmax = 866.6973
				text = "you"
			intervals [987]:
				xmin = 866.6973
				xmax = 866.7273
				text = ""
			intervals [988]:
				xmin = 866.7273
				xmax = 866.8473
				text = "have"
			intervals [989]:
				xmin = 866.8473
				xmax = 866.9173
				text = "now"
			intervals [990]:
				xmin = 866.9173
				xmax = 868.1746
				text = ""
			intervals [991]:
				xmin = 868.1746
				xmax = 868.5646
				text = "wow"
			intervals [992]:
				xmin = 868.5646
				xmax = 868.5946
				text = ""
			intervals [993]:
				xmin = 868.5946
				xmax = 868.6846
				text = "and"
			intervals [994]:
				xmin = 868.6846
				xmax = 868.8846
				text = "that"
			intervals [995]:
				xmin = 868.8846
				xmax = 868.9146
				text = "s"
			intervals [996]:
				xmin = 868.9146
				xmax = 869.0646
				text = "your"
			intervals [997]:
				xmin = 869.0646
				xmax = 869.4346
				text = "favorite"
			intervals [998]:
				xmin = 869.4346
				xmax = 869.8346
				text = "teacher"
			intervals [999]:
				xmin = 869.8346
				xmax = 871.1198
				text = ""
			intervals [1000]:
				xmin = 871.1198
				xmax = 871.2898
				text = "well"
			intervals [1001]:
				xmin = 871.2898
				xmax = 871.3698
				text = ""
			intervals [1002]:
				xmin = 871.3698
				xmax = 871.5898
				text = "how"
			intervals [1003]:
				xmin = 871.5898
				xmax = 872.3172
				text = ""
			intervals [1004]:
				xmin = 872.3172
				xmax = 872.4372
				text = "well"
			intervals [1005]:
				xmin = 872.4372
				xmax = 872.5672
				text = "what"
			intervals [1006]:
				xmin = 872.5672
				xmax = 872.6872
				text = "does"
			intervals [1007]:
				xmin = 872.6872
				xmax = 872.8172
				text = "she"
			intervals [1008]:
				xmin = 872.8172
				xmax = 873.2272
				text = "holler"
			intervals [1009]:
				xmin = 873.2272
				xmax = 873.5372
				text = "about"
			intervals [1010]:
				xmin = 873.5372
				xmax = 874.728
				text = ""
			intervals [1011]:
				xmin = 874.728
				xmax = 875.028
				text = "oh"
			intervals [1012]:
				xmin = 875.028
				xmax = 875.328
				text = "what"
			intervals [1013]:
				xmin = 875.328
				xmax = 875.458
				text = "does"
			intervals [1014]:
				xmin = 875.458
				xmax = 875.608
				text = "he"
			intervals [1015]:
				xmin = 875.608
				xmax = 875.968
				text = "holler"
			intervals [1016]:
				xmin = 875.968
				xmax = 876.208
				text = "about"
			intervals [1017]:
				xmin = 876.208
				xmax = 890.6494
				text = ""
			intervals [1018]:
				xmin = 890.6494
				xmax = 890.7794
				text = "does"
			intervals [1019]:
				xmin = 890.7794
				xmax = 890.8894
				text = "he"
			intervals [1020]:
				xmin = 890.8894
				xmax = 891.0394
				text = "ever"
			intervals [1021]:
				xmin = 891.0394
				xmax = 891.2894
				text = "holler"
			intervals [1022]:
				xmin = 891.2894
				xmax = 891.4594
				text = "at"
			intervals [1023]:
				xmin = 891.4594
				xmax = 891.6594
				text = "you"
			intervals [1024]:
				xmin = 891.6594
				xmax = 893.6712
				text = ""
			intervals [1025]:
				xmin = 893.6712
				xmax = 893.8812
				text = "oh"
			intervals [1026]:
				xmin = 893.8812
				xmax = 893.9712
				text = ""
			intervals [1027]:
				xmin = 893.9712
				xmax = 894.2612
				text = "why"
			intervals [1028]:
				xmin = 894.2612
				xmax = 894.5212
				text = "why"
			intervals [1029]:
				xmin = 894.5212
				xmax = 894.7112
				text = "does"
			intervals [1030]:
				xmin = 894.7112
				xmax = 894.8012
				text = "he"
			intervals [1031]:
				xmin = 894.8012
				xmax = 895.0512
				text = "holler"
			intervals [1032]:
				xmin = 895.0512
				xmax = 895.1112
				text = "at"
			intervals [1033]:
				xmin = 895.1112
				xmax = 895.1412
				text = ""
			intervals [1034]:
				xmin = 895.1412
				xmax = 895.3412
				text = "you"
			intervals [1035]:
				xmin = 895.3412
				xmax = 905.1333
				text = ""
			intervals [1036]:
				xmin = 905.1333
				xmax = 905.8533
				text = "mm-hm"
			intervals [1037]:
				xmin = 905.8533
				xmax = 907.9322
				text = ""
			intervals [1038]:
				xmin = 907.9322
				xmax = 908.1622
				text = "why"
			intervals [1039]:
				xmin = 908.1622
				xmax = 908.3722
				text = "didn't"
			intervals [1040]:
				xmin = 908.3722
				xmax = 908.5022
				text = "you"
			intervals [1041]:
				xmin = 908.5022
				xmax = 908.6322
				text = "know"
			intervals [1042]:
				xmin = 908.6322
				xmax = 908.8722
				text = "the"
			intervals [1043]:
				xmin = 908.8722
				xmax = 909.1622
				text = "answer"
			intervals [1044]:
				xmin = 909.1622
				xmax = 912.5264
				text = ""
			intervals [1045]:
				xmin = 912.5264
				xmax = 912.8064
				text = "oh"
			intervals [1046]:
				xmin = 912.8064
				xmax = 914.0155
				text = ""
			intervals [1047]:
				xmin = 914.0155
				xmax = 914.2255
				text = "why"
			intervals [1048]:
				xmin = 914.2255
				xmax = 914.3355
				text = "is"
			intervals [1049]:
				xmin = 914.3355
				xmax = 914.5855
				text = "he"
			intervals [1050]:
				xmin = 914.5855
				xmax = 914.9455
				text = "favorite"
			intervals [1051]:
				xmin = 914.9455
				xmax = 915.3455
				text = "teacher"
			intervals [1052]:
				xmin = 915.3455
				xmax = 915.6355
				text = "then"
			intervals [1053]:
				xmin = 915.6355
				xmax = 915.6855
				text = "i"
			intervals [1054]:
				xmin = 915.6855
				xmax = 915.8955
				text = "don't"
			intervals [1055]:
				xmin = 915.8955
				xmax = 916.5655
				text = "understand"
			intervals [1056]:
				xmin = 916.5655
				xmax = 917.0955
				text = "<unk>"
			intervals [1057]:
				xmin = 917.0955
				xmax = 921.9577
				text = ""
			intervals [1058]:
				xmin = 921.9577
				xmax = 922.0477
				text = "is"
			intervals [1059]:
				xmin = 922.0477
				xmax = 922.2377
				text = "that"
			intervals [1060]:
				xmin = 922.2377
				xmax = 922.3477
				text = "your"
			intervals [1061]:
				xmin = 922.3477
				xmax = 922.5677
				text = "best"
			intervals [1062]:
				xmin = 922.5677
				xmax = 923.0277
				text = "subject"
			intervals [1063]:
				xmin = 923.0277
				xmax = 923.0977
				text = "do"
			intervals [1064]:
				xmin = 923.0977
				xmax = 923.1977
				text = "you"
			intervals [1065]:
				xmin = 923.1977
				xmax = 923.3377
				text = "get"
			intervals [1066]:
				xmin = 923.3377
				xmax = 923.4477
				text = "the"
			intervals [1067]:
				xmin = 923.4477
				xmax = 923.7077
				text = "best"
			intervals [1068]:
				xmin = 923.7077
				xmax = 923.9977
				text = "grades"
			intervals [1069]:
				xmin = 923.9977
				xmax = 924.0277
				text = ""
			intervals [1070]:
				xmin = 924.0277
				xmax = 924.1077
				text = "in"
			intervals [1071]:
				xmin = 924.1077
				xmax = 924.2777
				text = "that"
			intervals [1072]:
				xmin = 924.2777
				xmax = 926.405
				text = ""
			intervals [1073]:
				xmin = 926.405
				xmax = 926.505
				text = "the"
			intervals [1074]:
				xmin = 926.505
				xmax = 926.795
				text = "worst"
			intervals [1075]:
				xmin = 926.795
				xmax = 926.995
				text = "grade"
			intervals [1076]:
				xmin = 926.995
				xmax = 927.775
				text = "<unk>"
			intervals [1077]:
				xmin = 927.775
				xmax = 928.6206
				text = ""
			intervals [1078]:
				xmin = 928.6206
				xmax = 928.7306
				text = "what"
			intervals [1079]:
				xmin = 928.7306
				xmax = 928.8206
				text = "is"
			intervals [1080]:
				xmin = 928.8206
				xmax = 928.8806
				text = "it"
			intervals [1081]:
				xmin = 928.8806
				xmax = 929.1906
				text = "because"
			intervals [1082]:
				xmin = 929.1906
				xmax = 929.2706
				text = "he"
			intervals [1083]:
				xmin = 929.2706
				xmax = 929.3106
				text = "s"
			intervals [1084]:
				xmin = 929.3106
				xmax = 929.6306
				text = ""
			intervals [1085]:
				xmin = 929.6306
				xmax = 929.6606
				text = "a"
			intervals [1086]:
				xmin = 929.6606
				xmax = 929.7506
				text = "man"
			intervals [1087]:
				xmin = 929.7506
				xmax = 929.9006
				text = "that"
			intervals [1088]:
				xmin = 929.9006
				xmax = 930.0106
				text = "you"
			intervals [1089]:
				xmin = 930.0106
				xmax = 930.3306
				text = "like"
			intervals [1090]:
				xmin = 930.3306
				xmax = 930.4506
				text = "him"
			intervals [1091]:
				xmin = 930.4506
				xmax = 930.5906
				text = "or"
			intervals [1092]:
				xmin = 930.5906
				xmax = 930.8106
				text = "what"
			intervals [1093]:
				xmin = 930.8106
				xmax = 931.2106
				text = "<unk>"
			intervals [1094]:
				xmin = 931.2106
				xmax = 933.6852
				text = ""
			intervals [1095]:
				xmin = 933.6852
				xmax = 934.0152
				text = "something"
			intervals [1096]:
				xmin = 934.0152
				xmax = 934.4052
				text = "about"
			intervals [1097]:
				xmin = 934.4052
				xmax = 934.4952
				text = "him"
			intervals [1098]:
				xmin = 934.4952
				xmax = 934.8252
				text = "huh"
			intervals [1099]:
				xmin = 934.8252
				xmax = 934.9352
				text = ""
			intervals [1100]:
				xmin = 934.9352
				xmax = 935.1052
				text = "got"
			intervals [1101]:
				xmin = 935.1052
				xmax = 935.1352
				text = "a"
			intervals [1102]:
				xmin = 935.1352
				xmax = 935.3752
				text = "nice"
			intervals [1103]:
				xmin = 935.3752
				xmax = 936.1252
				text = "personality"
			intervals [1104]:
				xmin = 936.1252
				xmax = 940.122
				text = ""
			intervals [1105]:
				xmin = 940.122
				xmax = 940.472
				text = "uh-huh"
			intervals [1106]:
				xmin = 940.472
				xmax = 943.3477
				text = ""
			intervals [1107]:
				xmin = 943.3477
				xmax = 943.9177
				text = "mm-hm"
			intervals [1108]:
				xmin = 943.9177
				xmax = 944.9965
				text = ""
			intervals [1109]:
				xmin = 944.9965
				xmax = 945.2765
				text = "well"
			intervals [1110]:
				xmin = 945.2765
				xmax = 945.9795
				text = ""
			intervals [1111]:
				xmin = 945.9795
				xmax = 946.3995
				text = "um"
			intervals [1112]:
				xmin = 946.3995
				xmax = 946.5495
				text = ""
			intervals [1113]:
				xmin = 946.5495
				xmax = 946.9095
				text = "what"
			intervals [1114]:
				xmin = 946.9095
				xmax = 947.0895
				text = "do"
			intervals [1115]:
				xmin = 947.0895
				xmax = 947.1195
				text = ""
			intervals [1116]:
				xmin = 947.1195
				xmax = 947.3895
				text = "you"
			intervals [1117]:
				xmin = 947.3895
				xmax = 947.4195
				text = ""
			intervals [1118]:
				xmin = 947.4195
				xmax = 947.8195
				text = "after"
			intervals [1119]:
				xmin = 947.8195
				xmax = 948.2695
				text = "school"
			intervals [1120]:
				xmin = 948.2695
				xmax = 948.2995
				text = ""
			intervals [1121]:
				xmin = 948.2995
				xmax = 948.4695
				text = "now"
			intervals [1122]:
				xmin = 948.4695
				xmax = 953.1644
				text = ""
			intervals [1123]:
				xmin = 953.1644
				xmax = 953.6444
				text = "uh-huh"
			intervals [1124]:
				xmin = 953.6444
				xmax = 957.6331
				text = ""
			intervals [1125]:
				xmin = 957.6331
				xmax = 957.8031
				text = "you"
			intervals [1126]:
				xmin = 957.8031
				xmax = 957.8331
				text = ""
			intervals [1127]:
				xmin = 957.8331
				xmax = 958.1531
				text = "do"
			intervals [1128]:
				xmin = 958.1531
				xmax = 958.3031
				text = "so"
			intervals [1129]:
				xmin = 958.3031
				xmax = 958.6931
				text = "early"
			intervals [1130]:
				xmin = 958.6931
				xmax = 959.3982
				text = ""
			intervals [1131]:
				xmin = 959.3982
				xmax = 959.4582
				text = "you"
			intervals [1132]:
				xmin = 959.4582
				xmax = 959.5882
				text = "mean"
			intervals [1133]:
				xmin = 959.5882
				xmax = 959.6882
				text = "for"
			intervals [1134]:
				xmin = 959.6882
				xmax = 959.7782
				text = "the"
			intervals [1135]:
				xmin = 959.7782
				xmax = 960.0182
				text = "rest"
			intervals [1136]:
				xmin = 960.0182
				xmax = 960.0882
				text = "of"
			intervals [1137]:
				xmin = 960.0882
				xmax = 960.1582
				text = "the"
			intervals [1138]:
				xmin = 960.1582
				xmax = 960.4582
				text = "night"
			intervals [1139]:
				xmin = 960.4582
				xmax = 964.2908
				text = ""
			intervals [1140]:
				xmin = 964.2908
				xmax = 964.8308
				text = "mm-hm"
			intervals [1141]:
				xmin = 964.8308
				xmax = 965.6745
				text = ""
			intervals [1142]:
				xmin = 965.6745
				xmax = 965.7845
				text = "do"
			intervals [1143]:
				xmin = 965.7845
				xmax = 965.9045
				text = "you"
			intervals [1144]:
				xmin = 965.9045
				xmax = 965.9845
				text = "do"
			intervals [1145]:
				xmin = 965.9845
				xmax = 966.1745
				text = "any"
			intervals [1146]:
				xmin = 966.1745
				xmax = 966.5745
				text = "homework"
			intervals [1147]:
				xmin = 966.5745
				xmax = 970.2981
				text = ""
			intervals [1148]:
				xmin = 970.2981
				xmax = 970.4681
				text = "oh"
			intervals [1149]:
				xmin = 970.4681
				xmax = 972.1695
				text = ""
			intervals [1150]:
				xmin = 972.1695
				xmax = 972.9295
				text = "sometimes"
			intervals [1151]:
				xmin = 972.9295
				xmax = 974.3347
				text = ""
			intervals [1152]:
				xmin = 974.3347
				xmax = 974.4647
				text = "well"
			intervals [1153]:
				xmin = 974.4647
				xmax = 974.6347
				text = "how"
			intervals [1154]:
				xmin = 974.6347
				xmax = 974.7547
				text = "you"
			intervals [1155]:
				xmin = 974.7547
				xmax = 974.9447
				text = "gonna"
			intervals [1156]:
				xmin = 974.9447
				xmax = 975.1247
				text = "get"
			intervals [1157]:
				xmin = 975.1247
				xmax = 975.2447
				text = "your"
			intervals [1158]:
				xmin = 975.2447
				xmax = 975.4547
				text = "work"
			intervals [1159]:
				xmin = 975.4547
				xmax = 975.5047
				text = ""
			intervals [1160]:
				xmin = 975.5047
				xmax = 975.6847
				text = "done"
			intervals [1161]:
				xmin = 975.6847
				xmax = 975.7947
				text = "if"
			intervals [1162]:
				xmin = 975.7947
				xmax = 975.8547
				text = "you"
			intervals [1163]:
				xmin = 975.8547
				xmax = 976.0947
				text = "don't"
			intervals [1164]:
				xmin = 976.0947
				xmax = 976.4747
				text = "study"
			intervals [1165]:
				xmin = 976.4747
				xmax = 977.1047
				text = "<unk>"
			intervals [1166]:
				xmin = 977.1047
				xmax = 978.2556
				text = ""
			intervals [1167]:
				xmin = 978.2556
				xmax = 978.5456
				text = "mm"
			intervals [1168]:
				xmin = 978.5456
				xmax = 982.3308
				text = ""
			intervals [1169]:
				xmin = 982.3308
				xmax = 982.7108
				text = "mm-hm"
			intervals [1170]:
				xmin = 982.7108
				xmax = 984.6309
				text = ""
			intervals [1171]:
				xmin = 984.6309
				xmax = 985.0409
				text = "well"
			intervals [1172]:
				xmin = 985.0409
				xmax = 985.0709
				text = ""
			intervals [1173]:
				xmin = 985.0709
				xmax = 985.6909
				text = "um"
			intervals [1174]:
				xmin = 985.6909
				xmax = 986.2254
				text = ""
			intervals [1175]:
				xmin = 986.2254
				xmax = 986.3254
				text = "do"
			intervals [1176]:
				xmin = 986.3254
				xmax = 986.4954
				text = "you"
			intervals [1177]:
				xmin = 986.4954
				xmax = 986.7354
				text = "ever"
			intervals [1178]:
				xmin = 986.7354
				xmax = 986.9254
				text = "do"
			intervals [1179]:
				xmin = 986.9254
				xmax = 987.3054
				text = "anything"
			intervals [1180]:
				xmin = 987.3054
				xmax = 987.4954
				text = "with"
			intervals [1181]:
				xmin = 987.4954
				xmax = 987.7554
				text = "other"
			intervals [1182]:
				xmin = 987.7554
				xmax = 987.7854
				text = ""
			intervals [1183]:
				xmin = 987.7854
				xmax = 987.9154
				text = "you"
			intervals [1184]:
				xmin = 987.9154
				xmax = 988.0854
				text = "know"
			intervals [1185]:
				xmin = 988.0854
				xmax = 988.2554
				text = "your"
			intervals [1186]:
				xmin = 988.2554
				xmax = 988.4254
				text = "other"
			intervals [1187]:
				xmin = 988.4254
				xmax = 988.9454
				text = "friends"
			intervals [1188]:
				xmin = 988.9454
				xmax = 989.2254
				text = "after"
			intervals [1189]:
				xmin = 989.2254
				xmax = 989.5654
				text = "school"
			intervals [1190]:
				xmin = 989.5654
				xmax = 996.0053
				text = ""
			intervals [1191]:
				xmin = 996.0053
				xmax = 996.5053
				text = "uh-huh"
			intervals [1192]:
				xmin = 996.5053
				xmax = 996.5353
				text = ""
			intervals [1193]:
				xmin = 996.5353
				xmax = 996.5753
				text = "i"
			intervals [1194]:
				xmin = 996.5753
				xmax = 996.6453
				text = ""
			intervals [1195]:
				xmin = 996.6453
				xmax = 996.9153
				text = "see"
			intervals [1196]:
				xmin = 996.9153
				xmax = 998.3208
				text = ""
			intervals [1197]:
				xmin = 998.3208
				xmax = 998.6108
				text = "um"
			intervals [1198]:
				xmin = 998.6108
				xmax = 1000.9137
				text = ""
			intervals [1199]:
				xmin = 1000.9137
				xmax = 1001.0537
				text = "is"
			intervals [1200]:
				xmin = 1001.0537
				xmax = 1001.2437
				text = "there"
			intervals [1201]:
				xmin = 1001.2437
				xmax = 1001.3037
				text = "a"
			intervals [1202]:
				xmin = 1001.3037
				xmax = 1001.5837
				text = "bunch"
			intervals [1203]:
				xmin = 1001.5837
				xmax = 1001.6437
				text = "of"
			intervals [1204]:
				xmin = 1001.6437
				xmax = 1002.0737
				text = "friends"
			intervals [1205]:
				xmin = 1002.0737
				xmax = 1002.1837
				text = "that"
			intervals [1206]:
				xmin = 1002.1837
				xmax = 1002.3237
				text = "you"
			intervals [1207]:
				xmin = 1002.3237
				xmax = 1002.6837
				text = "have"
			intervals [1208]:
				xmin = 1002.6837
				xmax = 1002.8037
				text = ""
			intervals [1209]:
				xmin = 1002.8037
				xmax = 1002.9837
				text = "you"
			intervals [1210]:
				xmin = 1002.9837
				xmax = 1003.1737
				text = "know"
			intervals [1211]:
				xmin = 1003.1737
				xmax = 1003.3237
				text = "that"
			intervals [1212]:
				xmin = 1003.3237
				xmax = 1003.4537
				text = "you"
			intervals [1213]:
				xmin = 1003.4537
				xmax = 1003.7037
				text = "hang"
			intervals [1214]:
				xmin = 1003.7037
				xmax = 1003.9937
				text = "around"
			intervals [1215]:
				xmin = 1003.9937
				xmax = 1004.0337
				text = ""
			intervals [1216]:
				xmin = 1004.0337
				xmax = 1004.2137
				text = "with"
			intervals [1217]:
				xmin = 1004.2137
				xmax = 1007.252
				text = ""
			intervals [1218]:
				xmin = 1007.252
				xmax = 1007.472
				text = "any"
			intervals [1219]:
				xmin = 1007.472
				xmax = 1007.932
				text = "particular"
			intervals [1220]:
				xmin = 1007.932
				xmax = 1008.202
				text = "friends"
			intervals [1221]:
				xmin = 1008.202
				xmax = 1008.312
				text = "what"
			intervals [1222]:
				xmin = 1008.312
				xmax = 1008.512
				text = "about"
			intervals [1223]:
				xmin = 1008.512
				xmax = 1008.642
				text = "the"
			intervals [1224]:
				xmin = 1008.642
				xmax = 1008.882
				text = "girl"
			intervals [1225]:
				xmin = 1008.882
				xmax = 1009.312
				text = "outside"
			intervals [1226]:
				xmin = 1009.312
				xmax = 1009.342
				text = ""
			intervals [1227]:
				xmin = 1009.342
				xmax = 1009.512
				text = "there"
			intervals [1228]:
				xmin = 1009.512
				xmax = 1014.7201
				text = ""
			intervals [1229]:
				xmin = 1014.7201
				xmax = 1015.1201
				text = "mm-hm"
			intervals [1230]:
				xmin = 1015.1201
				xmax = 1016.2985
				text = ""
			intervals [1231]:
				xmin = 1016.2985
				xmax = 1016.5385
				text = "wow"
			intervals [1232]:
				xmin = 1016.5385
				xmax = 1016.7885
				text = "you're"
			intervals [1233]:
				xmin = 1016.7885
				xmax = 1016.8285
				text = "a"
			intervals [1234]:
				xmin = 1016.8285
				xmax = 1017.2585
				text = "loner"
			intervals [1235]:
				xmin = 1017.2585
				xmax = 1017.3385
				text = "or"
			intervals [1236]:
				xmin = 1017.3385
				xmax = 1017.6285
				text = "something"
			intervals [1237]:
				xmin = 1017.6285
				xmax = 1017.6685
				text = ""
			intervals [1238]:
				xmin = 1017.6685
				xmax = 1017.7585
				text = "huh"
			intervals [1239]:
				xmin = 1017.7585
				xmax = 1018.3285
				text = "<unk>"
			intervals [1240]:
				xmin = 1018.3285
				xmax = 1020.6038
				text = ""
			intervals [1241]:
				xmin = 1020.6038
				xmax = 1021.0038
				text = "mm-hm"
			intervals [1242]:
				xmin = 1021.0038
				xmax = 1021.2338
				text = ""
			intervals [1243]:
				xmin = 1021.2338
				xmax = 1021.3438
				text = "what"
			intervals [1244]:
				xmin = 1021.3438
				xmax = 1021.4038
				text = "do"
			intervals [1245]:
				xmin = 1021.4038
				xmax = 1021.5138
				text = "you"
			intervals [1246]:
				xmin = 1021.5138
				xmax = 1021.7838
				text = "do"
			intervals [1247]:
				xmin = 1021.7838
				xmax = 1021.8838
				text = "what"
			intervals [1248]:
				xmin = 1021.8838
				xmax = 1021.9438
				text = "do"
			intervals [1249]:
				xmin = 1021.9438
				xmax = 1021.9738
				text = ""
			intervals [1250]:
				xmin = 1021.9738
				xmax = 1022.0538
				text = "you"
			intervals [1251]:
				xmin = 1022.0538
				xmax = 1022.2238
				text = "like"
			intervals [1252]:
				xmin = 1022.2238
				xmax = 1022.3138
				text = "to"
			intervals [1253]:
				xmin = 1022.3138
				xmax = 1022.3638
				text = ""
			intervals [1254]:
				xmin = 1022.3638
				xmax = 1022.5938
				text = "do"
			intervals [1255]:
				xmin = 1022.5938
				xmax = 1022.7238
				text = "when"
			intervals [1256]:
				xmin = 1022.7238
				xmax = 1022.8938
				text = "you're"
			intervals [1257]:
				xmin = 1022.8938
				xmax = 1023.3238
				text = "alone"
			intervals [1258]:
				xmin = 1023.3238
				xmax = 1024.9147
				text = ""
			intervals [1259]:
				xmin = 1024.9147
				xmax = 1025.0047
				text = "what"
			intervals [1260]:
				xmin = 1025.0047
				xmax = 1025.0747
				text = "do"
			intervals [1261]:
				xmin = 1025.0747
				xmax = 1025.1347
				text = "you"
			intervals [1262]:
				xmin = 1025.1347
				xmax = 1025.2247
				text = "like"
			intervals [1263]:
				xmin = 1025.2247
				xmax = 1025.2947
				text = "to"
			intervals [1264]:
				xmin = 1025.2947
				xmax = 1025.4847
				text = "do"
			intervals [1265]:
				xmin = 1025.4847
				xmax = 1025.5847
				text = "by"
			intervals [1266]:
				xmin = 1025.5847
				xmax = 1026.0647
				text = "yourself"
			intervals [1267]:
				xmin = 1026.0647
				xmax = 1027.2576
				text = ""
			intervals [1268]:
				xmin = 1027.2576
				xmax = 1027.5976
				text = "<unk>"
			intervals [1269]:
				xmin = 1027.5976
				xmax = 1028.4352
				text = ""
			intervals [1270]:
				xmin = 1028.4352
				xmax = 1028.5852
				text = "are"
			intervals [1271]:
				xmin = 1028.5852
				xmax = 1028.6852
				text = "you"
			intervals [1272]:
				xmin = 1028.6852
				xmax = 1029.1452
				text = "usually"
			intervals [1273]:
				xmin = 1029.1452
				xmax = 1029.6952
				text = "tired"
			intervals [1274]:
				xmin = 1029.6952
				xmax = 1032.8028
				text = ""
			intervals [1275]:
				xmin = 1032.8028
				xmax = 1032.9428
				text = "and"
			intervals [1276]:
				xmin = 1032.9428
				xmax = 1033.0628
				text = "you"
			intervals [1277]:
				xmin = 1033.0628
				xmax = 1033.1828
				text = "have"
			intervals [1278]:
				xmin = 1033.1828
				xmax = 1033.2128
				text = ""
			intervals [1279]:
				xmin = 1033.2128
				xmax = 1033.3428
				text = "to"
			intervals [1280]:
				xmin = 1033.3428
				xmax = 1033.7628
				text = "sleep"
			intervals [1281]:
				xmin = 1033.7628
				xmax = 1034.2132
				text = ""
			intervals [1282]:
				xmin = 1034.2132
				xmax = 1034.2732
				text = "you"
			intervals [1283]:
				xmin = 1034.2732
				xmax = 1034.4132
				text = "don't"
			intervals [1284]:
				xmin = 1034.4132
				xmax = 1034.5332
				text = "what"
			intervals [1285]:
				xmin = 1034.5332
				xmax = 1034.7132
				text = "time"
			intervals [1286]:
				xmin = 1034.7132
				xmax = 1034.8332
				text = "of"
			intervals [1287]:
				xmin = 1034.8332
				xmax = 1034.9932
				text = "night"
			intervals [1288]:
				xmin = 1034.9932
				xmax = 1035.0232
				text = ""
			intervals [1289]:
				xmin = 1035.0232
				xmax = 1035.1232
				text = "do"
			intervals [1290]:
				xmin = 1035.1232
				xmax = 1035.2332
				text = "you"
			intervals [1291]:
				xmin = 1035.2332
				xmax = 1035.2632
				text = ""
			intervals [1292]:
				xmin = 1035.2632
				xmax = 1035.3232
				text = "go"
			intervals [1293]:
				xmin = 1035.3232
				xmax = 1035.4932
				text = "to"
			intervals [1294]:
				xmin = 1035.4932
				xmax = 1035.7432
				text = "bed"
			intervals [1295]:
				xmin = 1035.7432
				xmax = 1039.4749
				text = ""
			intervals [1296]:
				xmin = 1039.4749
				xmax = 1039.9249
				text = "twelve"
			intervals [1297]:
				xmin = 1039.9249
				xmax = 1040.1093
				text = ""
			intervals [1298]:
				xmin = 1040.1093
				xmax = 1040.4493
				text = "mm-hm"
			intervals [1299]:
				xmin = 1040.4493
				xmax = 1040.7193
				text = ""
			intervals [1300]:
				xmin = 1040.7193
				xmax = 1040.8793
				text = "and"
			intervals [1301]:
				xmin = 1040.8793
				xmax = 1040.9993
				text = "what"
			intervals [1302]:
				xmin = 1040.9993
				xmax = 1041.1993
				text = "time"
			intervals [1303]:
				xmin = 1041.1993
				xmax = 1041.2593
				text = "do"
			intervals [1304]:
				xmin = 1041.2593
				xmax = 1041.3193
				text = "you"
			intervals [1305]:
				xmin = 1041.3193
				xmax = 1041.4993
				text = "get"
			intervals [1306]:
				xmin = 1041.4993
				xmax = 1041.6293
				text = "up"
			intervals [1307]:
				xmin = 1041.6293
				xmax = 1041.7093
				text = "in"
			intervals [1308]:
				xmin = 1041.7093
				xmax = 1041.7793
				text = "the"
			intervals [1309]:
				xmin = 1041.7793
				xmax = 1042.0093
				text = "morning"
			intervals [1310]:
				xmin = 1042.0093
				xmax = 1047.325
				text = ""
			intervals [1311]:
				xmin = 1047.325
				xmax = 1047.875
				text = "mm-hm"
			intervals [1312]:
				xmin = 1047.875
				xmax = 1051.6084
				text = ""
			intervals [1313]:
				xmin = 1051.6084
				xmax = 1052.1884
				text = "mm-hm"
			intervals [1314]:
				xmin = 1052.1884
				xmax = 1056.8526
				text = ""
			intervals [1315]:
				xmin = 1056.8526
				xmax = 1057.0326
				text = "so"
			intervals [1316]:
				xmin = 1057.0326
				xmax = 1057.2326
				text = "you're"
			intervals [1317]:
				xmin = 1057.2326
				xmax = 1057.7326
				text = "always"
			intervals [1318]:
				xmin = 1057.7326
				xmax = 1058.1926
				text = "tired"
			intervals [1319]:
				xmin = 1058.1926
				xmax = 1058.2226
				text = ""
			intervals [1320]:
				xmin = 1058.2226
				xmax = 1058.3626
				text = "my"
			intervals [1321]:
				xmin = 1058.3626
				xmax = 1058.3926
				text = ""
			intervals [1322]:
				xmin = 1058.3926
				xmax = 1058.6226
				text = "goodness"
			intervals [1323]:
				xmin = 1058.6226
				xmax = 1063.4404
				text = ""
			intervals [1324]:
				xmin = 1063.4404
				xmax = 1063.6504
				text = "well"
			intervals [1325]:
				xmin = 1063.6504
				xmax = 1063.7804
				text = "that"
			intervals [1326]:
				xmin = 1063.7804
				xmax = 1063.8404
				text = "s"
			intervals [1327]:
				xmin = 1063.8404
				xmax = 1063.8704
				text = ""
			intervals [1328]:
				xmin = 1063.8704
				xmax = 1064.4904
				text = "something"
			intervals [1329]:
				xmin = 1064.4904
				xmax = 1064.5704
				text = "you"
			intervals [1330]:
				xmin = 1064.5704
				xmax = 1064.7504
				text = "should"
			intervals [1331]:
				xmin = 1064.7504
				xmax = 1064.9604
				text = "get"
			intervals [1332]:
				xmin = 1064.9604
				xmax = 1065.1904
				text = "more"
			intervals [1333]:
				xmin = 1065.1904
				xmax = 1065.6304
				text = "rest"
			intervals [1334]:
				xmin = 1065.6304
				xmax = 1065.8204
				text = "and"
			intervals [1335]:
				xmin = 1065.8204
				xmax = 1065.8904
				text = "you"
			intervals [1336]:
				xmin = 1065.8904
				xmax = 1066.0604
				text = "know"
			intervals [1337]:
				xmin = 1066.0604
				xmax = 1066.3504
				text = "maybe"
			intervals [1338]:
				xmin = 1066.3504
				xmax = 1066.4204
				text = "you"
			intervals [1339]:
				xmin = 1066.4204
				xmax = 1066.6004
				text = "could"
			intervals [1340]:
				xmin = 1066.6004
				xmax = 1066.7304
				text = "do"
			intervals [1341]:
				xmin = 1066.7304
				xmax = 1066.7604
				text = ""
			intervals [1342]:
				xmin = 1066.7604
				xmax = 1066.9804
				text = "better"
			intervals [1343]:
				xmin = 1066.9804
				xmax = 1067.1604
				text = "in"
			intervals [1344]:
				xmin = 1067.1604
				xmax = 1067.5304
				text = "school"
			intervals [1345]:
				xmin = 1067.5304
				xmax = 1067.5604
				text = ""
			intervals [1346]:
				xmin = 1067.5604
				xmax = 1067.6904
				text = "too"
			intervals [1347]:
				xmin = 1067.6904
				xmax = 1067.8004
				text = "you"
			intervals [1348]:
				xmin = 1067.8004
				xmax = 1067.8304
				text = ""
			intervals [1349]:
				xmin = 1067.8304
				xmax = 1068.0704
				text = "know"
			intervals [1350]:
				xmin = 1068.0704
				xmax = 1068.3804
				text = "answer"
			intervals [1351]:
				xmin = 1068.3804
				xmax = 1068.5104
				text = "all"
			intervals [1352]:
				xmin = 1068.5104
				xmax = 1068.6104
				text = "your"
			intervals [1353]:
				xmin = 1068.6104
				xmax = 1069.1004
				text = "questions"
			intervals [1354]:
				xmin = 1069.1004
				xmax = 1069.1304
				text = ""
			intervals [1355]:
				xmin = 1069.1304
				xmax = 1069.2104
				text = "and"
			intervals [1356]:
				xmin = 1069.2104
				xmax = 1070.0987
				text = ""
			intervals [1357]:
				xmin = 1070.0987
				xmax = 1070.3987
				text = "yeah"
			intervals [1358]:
				xmin = 1070.3987
				xmax = 1071.4631
				text = ""
			intervals [1359]:
				xmin = 1071.4631
				xmax = 1071.9431
				text = "what"
			intervals [1360]:
				xmin = 1071.9431
				xmax = 1072.9031
				text = "<unk>"
			intervals [1361]:
				xmin = 1072.9031
				xmax = 1073.1792
				text = ""
			intervals [1362]:
				xmin = 1073.1792
				xmax = 1073.7492
				text = "hm"
			intervals [1363]:
				xmin = 1073.7492
				xmax = 1074.8691
				text = ""
			intervals [1364]:
				xmin = 1074.8691
				xmax = 1075.0991
				text = "don't"
			intervals [1365]:
				xmin = 1075.0991
				xmax = 1075.2191
				text = "you"
			intervals [1366]:
				xmin = 1075.2191
				xmax = 1075.3891
				text = "want"
			intervals [1367]:
				xmin = 1075.3891
				xmax = 1075.4491
				text = "to"
			intervals [1368]:
				xmin = 1075.4491
				xmax = 1075.6091
				text = "do"
			intervals [1369]:
				xmin = 1075.6091
				xmax = 1075.9191
				text = "better"
			intervals [1370]:
				xmin = 1075.9191
				xmax = 1076.9624
				text = ""
			intervals [1371]:
				xmin = 1076.9624
				xmax = 1077.2424
				text = "mm"
			intervals [1372]:
				xmin = 1077.2424
				xmax = 1077.3824
				text = "do"
			intervals [1373]:
				xmin = 1077.3824
				xmax = 1077.4924
				text = "you"
			intervals [1374]:
				xmin = 1077.4924
				xmax = 1077.6524
				text = "get"
			intervals [1375]:
				xmin = 1077.6524
				xmax = 1077.6824
				text = "a"
			intervals [1376]:
				xmin = 1077.6824
				xmax = 1077.8524
				text = "good"
			intervals [1377]:
				xmin = 1077.8524
				xmax = 1078.1724
				text = "report"
			intervals [1378]:
				xmin = 1078.1724
				xmax = 1078.4524
				text = "card"
			intervals [1379]:
				xmin = 1078.4524
				xmax = 1083.3053
				text = ""
			intervals [1380]:
				xmin = 1083.3053
				xmax = 1083.8853
				text = "mm-hm"
			intervals [1381]:
				xmin = 1083.8853
				xmax = 1092.5263
				text = ""
			intervals [1382]:
				xmin = 1092.5263
				xmax = 1092.6363
				text = "uh-huh"
			intervals [1383]:
				xmin = 1092.6363
				xmax = 1095.994
				text = ""
			intervals [1384]:
				xmin = 1095.994
				xmax = 1096.354
				text = "hm"
			intervals [1385]:
				xmin = 1096.354
				xmax = 1104.3776
				text = ""
			intervals [1386]:
				xmin = 1104.3776
				xmax = 1104.4276
				text = "<unk>"
			intervals [1387]:
				xmin = 1104.4276
				xmax = 1109.5218
				text = ""
			intervals [1388]:
				xmin = 1109.5218
				xmax = 1110.0518
				text = "mm-hm"
			intervals [1389]:
				xmin = 1110.0518
				xmax = 1116.5674
				text = ""
			intervals [1390]:
				xmin = 1116.5674
				xmax = 1117.1174
				text = "mm-hm"
			intervals [1391]:
				xmin = 1117.1174
				xmax = 1126.4001
				text = ""
			intervals [1392]:
				xmin = 1126.4001
				xmax = 1126.5001
				text = "did"
			intervals [1393]:
				xmin = 1126.5001
				xmax = 1126.5901
				text = "you"
			intervals [1394]:
				xmin = 1126.5901
				xmax = 1126.7201
				text = "get"
			intervals [1395]:
				xmin = 1126.7201
				xmax = 1126.8801
				text = "any"
			intervals [1396]:
				xmin = 1126.8801
				xmax = 1127.1701
				text = "bad"
			intervals [1397]:
				xmin = 1127.1701
				xmax = 1127.5201
				text = "grades"
			intervals [1398]:
				xmin = 1127.5201
				xmax = 1139.0819
				text = ""
			intervals [1399]:
				xmin = 1139.0819
				xmax = 1139.2019
				text = "and"
			intervals [1400]:
				xmin = 1139.2019
				xmax = 1139.3619
				text = "then"
			intervals [1401]:
				xmin = 1139.3619
				xmax = 1139.4519
				text = "you"
			intervals [1402]:
				xmin = 1139.4519
				xmax = 1139.6319
				text = "got"
			intervals [1403]:
				xmin = 1139.6319
				xmax = 1139.7219
				text = "a"
			intervals [1404]:
				xmin = 1139.7219
				xmax = 1140.1819
				text = "b"
			intervals [1405]:
				xmin = 1140.1819
				xmax = 1140.2682
				text = ""
			intervals [1406]:
				xmin = 1140.2682
				xmax = 1140.4082
				text = "well"
			intervals [1407]:
				xmin = 1140.4082
				xmax = 1140.5782
				text = "that"
			intervals [1408]:
				xmin = 1140.5782
				xmax = 1141.0282
				text = "s"
			intervals [1409]:
				xmin = 1141.0282
				xmax = 1141.1382
				text = "good"
			intervals [1410]:
				xmin = 1141.1382
				xmax = 1142.2045
				text = ""
			intervals [1411]:
				xmin = 1142.2045
				xmax = 1142.4345
				text = "that"
			intervals [1412]:
				xmin = 1142.4345
				xmax = 1142.5045
				text = "s"
			intervals [1413]:
				xmin = 1142.5045
				xmax = 1142.7745
				text = "very"
			intervals [1414]:
				xmin = 1142.7745
				xmax = 1142.8245
				text = ""
			intervals [1415]:
				xmin = 1142.8245
				xmax = 1143.1245
				text = "good"
			intervals [1416]:
				xmin = 1143.1245
				xmax = 1143.6949
				text = ""
			intervals [1417]:
				xmin = 1143.6949
				xmax = 1143.9049
				text = "well"
			intervals [1418]:
				xmin = 1143.9049
				xmax = 1144.0649
				text = "you're"
			intervals [1419]:
				xmin = 1144.0649
				xmax = 1144.1349
				text = "a"
			intervals [1420]:
				xmin = 1144.1349
				xmax = 1144.4249
				text = "seem"
			intervals [1421]:
				xmin = 1144.4249
				xmax = 1144.5249
				text = "to"
			intervals [1422]:
				xmin = 1144.5249
				xmax = 1144.7149
				text = "be"
			intervals [1423]:
				xmin = 1144.7149
				xmax = 1144.7949
				text = "a"
			intervals [1424]:
				xmin = 1144.7949
				xmax = 1145.0449
				text = "pretty"
			intervals [1425]:
				xmin = 1145.0449
				xmax = 1145.3049
				text = "good"
			intervals [1426]:
				xmin = 1145.3049
				xmax = 1145.9949
				text = "student"
			intervals [1427]:
				xmin = 1145.9949
				xmax = 1146.8209
				text = ""
			intervals [1428]:
				xmin = 1146.8209
				xmax = 1147.4709
				text = "uh-huh"
			intervals [1429]:
				xmin = 1147.4709
				xmax = 1148.2056
				text = ""
			intervals [1430]:
				xmin = 1148.2056
				xmax = 1148.2956
				text = "what"
			intervals [1431]:
				xmin = 1148.2956
				xmax = 1148.3556
				text = "do"
			intervals [1432]:
				xmin = 1148.3556
				xmax = 1148.4156
				text = "you"
			intervals [1433]:
				xmin = 1148.4156
				xmax = 1148.6156
				text = "think"
			intervals [1434]:
				xmin = 1148.6156
				xmax = 1148.6956
				text = "you"
			intervals [1435]:
				xmin = 1148.6956
				xmax = 1148.8756
				text = "need"
			intervals [1436]:
				xmin = 1148.8756
				xmax = 1149.0156
				text = "to"
			intervals [1437]:
				xmin = 1149.0156
				xmax = 1149.3356
				text = "do"
			intervals [1438]:
				xmin = 1149.3356
				xmax = 1149.7256
				text = "to"
			intervals [1439]:
				xmin = 1149.7256
				xmax = 1149.7556
				text = ""
			intervals [1440]:
				xmin = 1149.7556
				xmax = 1149.9456
				text = "do"
			intervals [1441]:
				xmin = 1149.9456
				xmax = 1150.2956
				text = "better"
			intervals [1442]:
				xmin = 1150.2956
				xmax = 1150.4456
				text = "in"
			intervals [1443]:
				xmin = 1150.4456
				xmax = 1150.8356
				text = "school"
			intervals [1444]:
				xmin = 1150.8356
				xmax = 1154.7524
				text = ""
			intervals [1445]:
				xmin = 1154.7524
				xmax = 1155.5324
				text = "mm-hm"
			intervals [1446]:
				xmin = 1155.5324
				xmax = 1156.7218
				text = ""
			intervals [1447]:
				xmin = 1156.7218
				xmax = 1156.9018
				text = "uh"
			intervals [1448]:
				xmin = 1156.9018
				xmax = 1157.0918
				text = "how"
			intervals [1449]:
				xmin = 1157.0918
				xmax = 1157.2818
				text = "old"
			intervals [1450]:
				xmin = 1157.2818
				xmax = 1157.3318
				text = "are"
			intervals [1451]:
				xmin = 1157.3318
				xmax = 1157.5218
				text = "you"
			intervals [1452]:
				xmin = 1157.5218
				xmax = 1158.8763
				text = ""
			intervals [1453]:
				xmin = 1158.8763
				xmax = 1159.3863
				text = "uh-huh"
			intervals [1454]:
				xmin = 1159.3863
				xmax = 1159.4163
				text = ""
			intervals [1455]:
				xmin = 1159.4163
				xmax = 1159.5063
				text = "do"
			intervals [1456]:
				xmin = 1159.5063
				xmax = 1159.5863
				text = "you"
			intervals [1457]:
				xmin = 1159.5863
				xmax = 1159.7163
				text = "ever"
			intervals [1458]:
				xmin = 1159.7163
				xmax = 1159.8563
				text = "go"
			intervals [1459]:
				xmin = 1159.8563
				xmax = 1159.9263
				text = "to"
			intervals [1460]:
				xmin = 1159.9263
				xmax = 1160.4963
				text = "parties"
			intervals [1461]:
				xmin = 1160.4963
				xmax = 1164.2416
				text = ""
			intervals [1462]:
				xmin = 1164.2416
				xmax = 1164.4816
				text = "oh"
			intervals [1463]:
				xmin = 1164.4816
				xmax = 1164.5116
				text = ""
			intervals [1464]:
				xmin = 1164.5116
				xmax = 1164.6316
				text = "how"
			intervals [1465]:
				xmin = 1164.6316
				xmax = 1164.9216
				text = "was"
			intervals [1466]:
				xmin = 1164.9216
				xmax = 1165.0016
				text = "it"
			intervals [1467]:
				xmin = 1165.0016
				xmax = 1167.4753
				text = ""
			intervals [1468]:
				xmin = 1167.4753
				xmax = 1168.1053
				text = "oh"
			intervals [1469]:
				xmin = 1168.1053
				xmax = 1172.0973
				text = ""
			intervals [1470]:
				xmin = 1172.0973
				xmax = 1172.3873
				text = "oh"
			intervals [1471]:
				xmin = 1172.3873
				xmax = 1172.4273
				text = ""
			intervals [1472]:
				xmin = 1172.4273
				xmax = 1172.6273
				text = "very"
			intervals [1473]:
				xmin = 1172.6273
				xmax = 1172.6773
				text = ""
			intervals [1474]:
				xmin = 1172.6773
				xmax = 1172.8473
				text = "good"
			intervals [1475]:
				xmin = 1172.8473
				xmax = 1173.0773
				text = "what"
			intervals [1476]:
				xmin = 1173.0773
				xmax = 1173.2773
				text = "was"
			intervals [1477]:
				xmin = 1173.2773
				xmax = 1173.4073
				text = "it"
			intervals [1478]:
				xmin = 1173.4073
				xmax = 1179.732
				text = ""
			intervals [1479]:
				xmin = 1179.732
				xmax = 1179.872
				text = "at"
			intervals [1480]:
				xmin = 1179.872
				xmax = 1180.222
				text = "school"
			intervals [1481]:
				xmin = 1180.222
				xmax = 1181.5924
				text = ""
			intervals [1482]:
				xmin = 1181.5924
				xmax = 1181.7924
				text = "what"
			intervals [1483]:
				xmin = 1181.7924
				xmax = 1181.8224
				text = "s"
			intervals [1484]:
				xmin = 1181.8224
				xmax = 1182.1224
				text = "study"
			intervals [1485]:
				xmin = 1182.1224
				xmax = 1182.2924
				text = "hall"
			intervals [1486]:
				xmin = 1182.2924
				xmax = 1189.5416
				text = ""
			intervals [1487]:
				xmin = 1189.5416
				xmax = 1189.9916
				text = "uh-huh"
			intervals [1488]:
				xmin = 1189.9916
				xmax = 1190.7254
				text = ""
			intervals [1489]:
				xmin = 1190.7254
				xmax = 1191.0654
				text = "uh-huh"
			intervals [1490]:
				xmin = 1191.0654
				xmax = 1191.2654
				text = "what"
			intervals [1491]:
				xmin = 1191.2654
				xmax = 1191.5554
				text = "church"
			intervals [1492]:
				xmin = 1191.5554
				xmax = 1191.6654
				text = "is"
			intervals [1493]:
				xmin = 1191.6654
				xmax = 1191.7254
				text = "it"
			intervals [1494]:
				xmin = 1191.7254
				xmax = 1197.947
				text = ""
			intervals [1495]:
				xmin = 1197.947
				xmax = 1198.017
				text = "is"
			intervals [1496]:
				xmin = 1198.017
				xmax = 1198.077
				text = "it"
			intervals [1497]:
				xmin = 1198.077
				xmax = 1198.287
				text = ""
			intervals [1498]:
				xmin = 1198.287
				xmax = 1198.317
				text = "a"
			intervals [1499]:
				xmin = 1198.317
				xmax = 1198.467
				text = "big"
			intervals [1500]:
				xmin = 1198.467
				xmax = 1198.897
				text = "church"
			intervals [1501]:
				xmin = 1198.897
				xmax = 1207.129
				text = ""
			intervals [1502]:
				xmin = 1207.129
				xmax = 1207.579
				text = "mm-hm"
			intervals [1503]:
				xmin = 1207.579
				xmax = 1208.6187
				text = ""
			intervals [1504]:
				xmin = 1208.6187
				xmax = 1208.7387
				text = "well"
			intervals [1505]:
				xmin = 1208.7387
				xmax = 1208.8287
				text = "that"
			intervals [1506]:
				xmin = 1208.8287
				xmax = 1208.9187
				text = "s"
			intervals [1507]:
				xmin = 1208.9187
				xmax = 1209.1587
				text = "nice"
			intervals [1508]:
				xmin = 1209.1587
				xmax = 1209.2487
				text = "you"
			intervals [1509]:
				xmin = 1209.2487
				xmax = 1209.3887
				text = "have"
			intervals [1510]:
				xmin = 1209.3887
				xmax = 1209.4187
				text = ""
			intervals [1511]:
				xmin = 1209.4187
				xmax = 1209.7487
				text = "some"
			intervals [1512]:
				xmin = 1209.7487
				xmax = 1210.0387
				text = "study"
			intervals [1513]:
				xmin = 1210.0387
				xmax = 1210.2087
				text = "hall"
			intervals [1514]:
				xmin = 1210.2087
				xmax = 1210.2387
				text = ""
			intervals [1515]:
				xmin = 1210.2387
				xmax = 1210.3887
				text = "like"
			intervals [1516]:
				xmin = 1210.3887
				xmax = 1210.4187
				text = ""
			intervals [1517]:
				xmin = 1210.4187
				xmax = 1210.6487
				text = "that"
			intervals [1518]:
				xmin = 1210.6487
				xmax = 1210.7387
				text = "so"
			intervals [1519]:
				xmin = 1210.7387
				xmax = 1210.8987
				text = "you"
			intervals [1520]:
				xmin = 1210.8987
				xmax = 1211.0087
				text = "had"
			intervals [1521]:
				xmin = 1211.0087
				xmax = 1211.0387
				text = ""
			intervals [1522]:
				xmin = 1211.0387
				xmax = 1211.0687
				text = "a"
			intervals [1523]:
				xmin = 1211.0687
				xmax = 1211.4187
				text = "band"
			intervals [1524]:
				xmin = 1211.4187
				xmax = 1211.5787
				text = ""
			intervals [1525]:
				xmin = 1211.5787
				xmax = 1211.7887
				text = "what"
			intervals [1526]:
				xmin = 1211.7887
				xmax = 1211.9787
				text = "else"
			intervals [1527]:
				xmin = 1211.9787
				xmax = 1212.0887
				text = "did"
			intervals [1528]:
				xmin = 1212.0887
				xmax = 1212.1787
				text = "you"
			intervals [1529]:
				xmin = 1212.1787
				xmax = 1212.3687
				text = "do"
			intervals [1530]:
				xmin = 1212.3687
				xmax = 1212.5487
				text = "there"
			intervals [1531]:
				xmin = 1212.5487
				xmax = 1215.6591
				text = ""
			intervals [1532]:
				xmin = 1215.6591
				xmax = 1215.9991
				text = "uh-huh"
			intervals [1533]:
				xmin = 1215.9991
				xmax = 1218.9325
				text = ""
			intervals [1534]:
				xmin = 1218.9325
				xmax = 1219.5425
				text = "mm-hm"
			intervals [1535]:
				xmin = 1219.5425
				xmax = 1220.4742
				text = ""
			intervals [1536]:
				xmin = 1220.4742
				xmax = 1220.5742
				text = "did"
			intervals [1537]:
				xmin = 1220.5742
				xmax = 1220.6142
				text = ""
			intervals [1538]:
				xmin = 1220.6142
				xmax = 1220.7242
				text = "you"
			intervals [1539]:
				xmin = 1220.7242
				xmax = 1221.0242
				text = "dance"
			intervals [1540]:
				xmin = 1221.0242
				xmax = 1221.1142
				text = "with"
			intervals [1541]:
				xmin = 1221.1142
				xmax = 1221.1642
				text = ""
			intervals [1542]:
				xmin = 1221.1642
				xmax = 1221.7542
				text = "boys"
			intervals [1543]:
				xmin = 1221.7542
				xmax = 1222.7392
				text = ""
			intervals [1544]:
				xmin = 1222.7392
				xmax = 1222.8192
				text = "do"
			intervals [1545]:
				xmin = 1222.8192
				xmax = 1222.8792
				text = "you"
			intervals [1546]:
				xmin = 1222.8792
				xmax = 1222.9692
				text = "have"
			intervals [1547]:
				xmin = 1222.9692
				xmax = 1223.0192
				text = "a"
			intervals [1548]:
				xmin = 1223.0192
				xmax = 1223.4792
				text = "boyfriend"
			intervals [1549]:
				xmin = 1223.4792
				xmax = 1224.3234
				text = ""
			intervals [1550]:
				xmin = 1224.3234
				xmax = 1224.6634
				text = "oh"
			intervals [1551]:
				xmin = 1224.6634
				xmax = 1224.7834
				text = "you"
			intervals [1552]:
				xmin = 1224.7834
				xmax = 1225.3934
				text = "do"
			intervals [1553]:
				xmin = 1225.3934
				xmax = 1225.9077
				text = ""
			intervals [1554]:
				xmin = 1225.9077
				xmax = 1226.1477
				text = "who"
			intervals [1555]:
				xmin = 1226.1477
				xmax = 1226.2777
				text = "is"
			intervals [1556]:
				xmin = 1226.2777
				xmax = 1226.3277
				text = ""
			intervals [1557]:
				xmin = 1226.3277
				xmax = 1226.4977
				text = "it"
			intervals [1558]:
				xmin = 1226.4977
				xmax = 1227.7652
				text = ""
			intervals [1559]:
				xmin = 1227.7652
				xmax = 1228.1352
				text = "oh"
			intervals [1560]:
				xmin = 1228.1352
				xmax = 1228.2452
				text = ""
			intervals [1561]:
				xmin = 1228.2452
				xmax = 1228.3752
				text = "where"
			intervals [1562]:
				xmin = 1228.3752
				xmax = 1228.4452
				text = "d"
			intervals [1563]:
				xmin = 1228.4452
				xmax = 1228.5352
				text = "you"
			intervals [1564]:
				xmin = 1228.5352
				xmax = 1228.6452
				text = "meet"
			intervals [1565]:
				xmin = 1228.6452
				xmax = 1228.8452
				text = ""
			intervals [1566]:
				xmin = 1228.8452
				xmax = 1228.9552
				text = "him"
			intervals [1567]:
				xmin = 1228.9552
				xmax = 1235.4107
				text = ""
			intervals [1568]:
				xmin = 1235.4107
				xmax = 1235.8107
				text = "mm-hm"
			intervals [1569]:
				xmin = 1235.8107
				xmax = 1236.5423
				text = ""
			intervals [1570]:
				xmin = 1236.5423
				xmax = 1236.9423
				text = "uh-huh"
			intervals [1571]:
				xmin = 1236.9423
				xmax = 1238.8109
				text = ""
			intervals [1572]:
				xmin = 1238.8109
				xmax = 1238.9109
				text = "well"
			intervals [1573]:
				xmin = 1238.9109
				xmax = 1239.0509
				text = "that"
			intervals [1574]:
				xmin = 1239.0509
				xmax = 1239.1309
				text = ""
			intervals [1575]:
				xmin = 1239.1309
				xmax = 1239.2009
				text = "s"
			intervals [1576]:
				xmin = 1239.2009
				xmax = 1239.3709
				text = "nice"
			intervals [1577]:
				xmin = 1239.3709
				xmax = 1239.4709
				text = ""
			intervals [1578]:
				xmin = 1239.4709
				xmax = 1239.5509
				text = "do"
			intervals [1579]:
				xmin = 1239.5509
				xmax = 1239.6509
				text = "you"
			intervals [1580]:
				xmin = 1239.6509
				xmax = 1239.8909
				text = "ever"
			intervals [1581]:
				xmin = 1239.8909
				xmax = 1239.9209
				text = ""
			intervals [1582]:
				xmin = 1239.9209
				xmax = 1240.1509
				text = "uh"
			intervals [1583]:
				xmin = 1240.1509
				xmax = 1240.2409
				text = "do"
			intervals [1584]:
				xmin = 1240.2409
				xmax = 1240.3609
				text = "you"
			intervals [1585]:
				xmin = 1240.3609
				xmax = 1240.4009
				text = ""
			intervals [1586]:
				xmin = 1240.4009
				xmax = 1240.5509
				text = "go"
			intervals [1587]:
				xmin = 1240.5509
				xmax = 1240.7109
				text = "out"
			intervals [1588]:
				xmin = 1240.7109
				xmax = 1240.8009
				text = "on"
			intervals [1589]:
				xmin = 1240.8009
				xmax = 1241.1109
				text = "dates"
			intervals [1590]:
				xmin = 1241.1109
				xmax = 1241.2209
				text = "with"
			intervals [1591]:
				xmin = 1241.2209
				xmax = 1241.2809
				text = ""
			intervals [1592]:
				xmin = 1241.2809
				xmax = 1241.3909
				text = "him"
			intervals [1593]:
				xmin = 1241.3909
				xmax = 1243.0229
				text = ""
			intervals [1594]:
				xmin = 1243.0229
				xmax = 1243.8729
				text = "<unk>"
			intervals [1595]:
				xmin = 1243.8729
				xmax = 1244.6399
				text = ""
			intervals [1596]:
				xmin = 1244.6399
				xmax = 1244.8199
				text = "well"
			intervals [1597]:
				xmin = 1244.8199
				xmax = 1244.9699
				text = "how"
			intervals [1598]:
				xmin = 1244.9699
				xmax = 1245.0699
				text = "do"
			intervals [1599]:
				xmin = 1245.0699
				xmax = 1245.1599
				text = "you"
			intervals [1600]:
				xmin = 1245.1599
				xmax = 1245.3599
				text = "get"
			intervals [1601]:
				xmin = 1245.3599
				xmax = 1245.4699
				text = "to"
			intervals [1602]:
				xmin = 1245.4699
				xmax = 1245.7299
				text = "see"
			intervals [1603]:
				xmin = 1245.7299
				xmax = 1245.8299
				text = "him"
			intervals [1604]:
				xmin = 1245.8299
				xmax = 1246.0099
				text = "does"
			intervals [1605]:
				xmin = 1246.0099
				xmax = 1246.0699
				text = "he"
			intervals [1606]:
				xmin = 1246.0699
				xmax = 1246.1099
				text = ""
			intervals [1607]:
				xmin = 1246.1099
				xmax = 1246.2099
				text = "go"
			intervals [1608]:
				xmin = 1246.2099
				xmax = 1246.3099
				text = "to"
			intervals [1609]:
				xmin = 1246.3099
				xmax = 1246.7999
				text = "francis"
			intervals [1610]:
				xmin = 1246.7999
				xmax = 1246.9899
				text = "too"
			intervals [1611]:
				xmin = 1246.9899
				xmax = 1252.001
				text = ""
			intervals [1612]:
				xmin = 1252.001
				xmax = 1252.551
				text = "mm-hm"
			intervals [1613]:
				xmin = 1252.551
				xmax = 1255.3455
				text = ""
			intervals [1614]:
				xmin = 1255.3455
				xmax = 1255.4755
				text = "well"
			intervals [1615]:
				xmin = 1255.4755
				xmax = 1255.5655
				text = "i"
			intervals [1616]:
				xmin = 1255.5655
				xmax = 1255.7955
				text = "guess"
			intervals [1617]:
				xmin = 1255.7955
				xmax = 1255.8555
				text = "at"
			intervals [1618]:
				xmin = 1255.8555
				xmax = 1256.3155
				text = "fifteen"
			intervals [1619]:
				xmin = 1256.3155
				xmax = 1256.3755
				text = "you"
			intervals [1620]:
				xmin = 1256.3755
				xmax = 1256.4055
				text = ""
			intervals [1621]:
				xmin = 1256.4055
				xmax = 1256.4655
				text = "know"
			intervals [1622]:
				xmin = 1256.4655
				xmax = 1256.5555
				text = "you're"
			intervals [1623]:
				xmin = 1256.5555
				xmax = 1256.6755
				text = "allowed"
			intervals [1624]:
				xmin = 1256.6755
				xmax = 1256.7355
				text = "to"
			intervals [1625]:
				xmin = 1256.7355
				xmax = 1257.2355
				text = ""
			intervals [1626]:
				xmin = 1257.2355
				xmax = 1258.0055
				text = "have"
			intervals [1627]:
				xmin = 1258.0055
				xmax = 1258.0655
				text = ""
			intervals [1628]:
				xmin = 1258.0655
				xmax = 1258.5555
				text = "boyfriends"
			intervals [1629]:
				xmin = 1258.5555
				xmax = 1258.6755
				text = "come"
			intervals [1630]:
				xmin = 1258.6755
				xmax = 1258.7055
				text = ""
			intervals [1631]:
				xmin = 1258.7055
				xmax = 1258.7955
				text = "over"
			intervals [1632]:
				xmin = 1258.7955
				xmax = 1259.9655
				text = "<unk>"
			intervals [1633]:
				xmin = 1259.9655
				xmax = 1260.0955
				text = "what"
			intervals [1634]:
				xmin = 1260.0955
				xmax = 1260.2155
				text = "does"
			intervals [1635]:
				xmin = 1260.2155
				xmax = 1260.3455
				text = "your"
			intervals [1636]:
				xmin = 1260.3455
				xmax = 1260.6255
				text = "mother"
			intervals [1637]:
				xmin = 1260.6255
				xmax = 1260.8955
				text = "think"
			intervals [1638]:
				xmin = 1260.8955
				xmax = 1261.2155
				text = "about"
			intervals [1639]:
				xmin = 1261.2155
				xmax = 1261.3455
				text = "it"
			intervals [1640]:
				xmin = 1261.3455
				xmax = 1263.5255
				text = ""
			intervals [1641]:
				xmin = 1263.5255
				xmax = 1264.0955
				text = "mm-hm"
			intervals [1642]:
				xmin = 1264.0955
				xmax = 1264.480
				text = ""
			intervals [1643]:
				xmin = 1264.480
				xmax = 1264.570
				text = "do"
			intervals [1644]:
				xmin = 1264.570
				xmax = 1264.630
				text = "you"
			intervals [1645]:
				xmin = 1264.630
				xmax = 1264.730
				text = "have"
			intervals [1646]:
				xmin = 1264.730
				xmax = 1264.900
				text = "any"
			intervals [1647]:
				xmin = 1264.900
				xmax = 1265.040
				text = "other"
			intervals [1648]:
				xmin = 1265.040
				xmax = 1265.380
				text = "brothers"
			intervals [1649]:
				xmin = 1265.380
				xmax = 1265.490
				text = "and"
			intervals [1650]:
				xmin = 1265.490
				xmax = 1265.950
				text = "sisters"
			intervals [1651]:
				xmin = 1265.950
				xmax = 1268.5976
				text = ""
			intervals [1652]:
				xmin = 1268.5976
				xmax = 1268.7476
				text = "how"
			intervals [1653]:
				xmin = 1268.7476
				xmax = 1269.0076
				text = "many"
			intervals [1654]:
				xmin = 1269.0076
				xmax = 1273.2177
				text = ""
			intervals [1655]:
				xmin = 1273.2177
				xmax = 1273.2477
				text = "oh"
			intervals [1656]:
				xmin = 1273.2477
				xmax = 1274.5023
				text = ""
			intervals [1657]:
				xmin = 1274.5023
				xmax = 1274.7023
				text = "that"
			intervals [1658]:
				xmin = 1274.7023
				xmax = 1274.9023
				text = "is"
			intervals [1659]:
				xmin = 1274.9023
				xmax = 1274.9623
				text = "a"
			intervals [1660]:
				xmin = 1274.9623
				xmax = 1275.1223
				text = ""
			intervals [1661]:
				xmin = 1275.1223
				xmax = 1275.2223
				text = "lot"
			intervals [1662]:
				xmin = 1275.2223
				xmax = 1275.3223
				text = ""
			intervals [1663]:
				xmin = 1275.3223
				xmax = 1275.5123
				text = "well"
			intervals [1664]:
				xmin = 1275.5123
				xmax = 1275.6523
				text = "how"
			intervals [1665]:
				xmin = 1275.6523
				xmax = 1275.7523
				text = "do"
			intervals [1666]:
				xmin = 1275.7523
				xmax = 1275.8923
				text = "you"
			intervals [1667]:
				xmin = 1275.8923
				xmax = 1276.3023
				text = "fall"
			intervals [1668]:
				xmin = 1276.3023
				xmax = 1276.4523
				text = "in"
			intervals [1669]:
				xmin = 1276.4523
				xmax = 1278.3481
				text = ""
			intervals [1670]:
				xmin = 1278.3481
				xmax = 1278.6281
				text = "third"
			intervals [1671]:
				xmin = 1278.6281
				xmax = 1279.0781
				text = "oldest"
			intervals [1672]:
				xmin = 1279.0781
				xmax = 1279.6828
				text = ""
			intervals [1673]:
				xmin = 1279.6828
				xmax = 1279.7828
				text = "uh"
			intervals [1674]:
				xmin = 1279.7828
				xmax = 1279.9328
				text = "hm"
			intervals [1675]:
				xmin = 1279.9328
				xmax = 1280.8113
				text = ""
			intervals [1676]:
				xmin = 1280.8113
				xmax = 1280.9513
				text = "that"
			intervals [1677]:
				xmin = 1280.9513
				xmax = 1281.0413
				text = ""
			intervals [1678]:
				xmin = 1281.0413
				xmax = 1281.1013
				text = "s"
			intervals [1679]:
				xmin = 1281.1013
				xmax = 1281.2913
				text = "very"
			intervals [1680]:
				xmin = 1281.2913
				xmax = 1281.3313
				text = ""
			intervals [1681]:
				xmin = 1281.3313
				xmax = 1281.5613
				text = "good"
			intervals [1682]:
				xmin = 1281.5613
				xmax = 1282.938
				text = ""
			intervals [1683]:
				xmin = 1282.938
				xmax = 1283.058
				text = "uh"
			intervals [1684]:
				xmin = 1283.058
				xmax = 1283.248
				text = "do"
			intervals [1685]:
				xmin = 1283.248
				xmax = 1283.378
				text = "you"
			intervals [1686]:
				xmin = 1283.378
				xmax = 1283.678
				text = "know"
			intervals [1687]:
				xmin = 1283.678
				xmax = 1283.778
				text = "any"
			intervals [1688]:
				xmin = 1283.778
				xmax = 1283.848
				text = "do"
			intervals [1689]:
				xmin = 1283.848
				xmax = 1283.948
				text = "you"
			intervals [1690]:
				xmin = 1283.948
				xmax = 1284.038
				text = "have"
			intervals [1691]:
				xmin = 1284.038
				xmax = 1284.188
				text = "any"
			intervals [1692]:
				xmin = 1284.188
				xmax = 1284.488
				text = "friends"
			intervals [1693]:
				xmin = 1284.488
				xmax = 1284.598
				text = "who"
			intervals [1694]:
				xmin = 1284.598
				xmax = 1284.908
				text = "speak"
			intervals [1695]:
				xmin = 1284.908
				xmax = 1284.958
				text = "a"
			intervals [1696]:
				xmin = 1284.958
				xmax = 1285.298
				text = "foreign"
			intervals [1697]:
				xmin = 1285.298
				xmax = 1285.838
				text = "language"
			intervals [1698]:
				xmin = 1285.838
				xmax = 1288.6548
				text = ""
			intervals [1699]:
				xmin = 1288.6548
				xmax = 1288.8248
				text = "oh"
			intervals [1700]:
				xmin = 1288.8248
				xmax = 1288.8548
				text = ""
			intervals [1701]:
				xmin = 1288.8548
				xmax = 1289.0348
				text = "yeah"
			intervals [1702]:
				xmin = 1289.0348
				xmax = 1289.2548
				text = ""
			intervals [1703]:
				xmin = 1289.2548
				xmax = 1289.3348
				text = "who"
			intervals [1704]:
				xmin = 1289.3348
				xmax = 1289.6348
				text = "is"
			intervals [1705]:
				xmin = 1289.6348
				xmax = 1289.6648
				text = ""
			intervals [1706]:
				xmin = 1289.6648
				xmax = 1289.7348
				text = "it"
			intervals [1707]:
				xmin = 1289.7348
				xmax = 1289.8348
				text = ""
			intervals [1708]:
				xmin = 1289.8348
				xmax = 1290.0148
				text = "your"
			intervals [1709]:
				xmin = 1290.0148
				xmax = 1290.2148
				text = "friend"
			intervals [1710]:
				xmin = 1290.2148
				xmax = 1290.3348
				text = "<unk>"
			intervals [1711]:
				xmin = 1290.3348
				xmax = 1291.8173
				text = ""
			intervals [1712]:
				xmin = 1291.8173
				xmax = 1291.9973
				text = "oh"
			intervals [1713]:
				xmin = 1291.9973
				xmax = 1292.4275
				text = ""
			intervals [1714]:
				xmin = 1292.4275
				xmax = 1292.6075
				text = "what"
			intervals [1715]:
				xmin = 1292.6075
				xmax = 1292.7375
				text = "does"
			intervals [1716]:
				xmin = 1292.7375
				xmax = 1292.8875
				text = "she"
			intervals [1717]:
				xmin = 1292.8875
				xmax = 1293.5275
				text = "speak"
			intervals [1718]:
				xmin = 1293.5275
				xmax = 1294.4987
				text = ""
			intervals [1719]:
				xmin = 1294.4987
				xmax = 1294.8087
				text = "oh"
			intervals [1720]:
				xmin = 1294.8087
				xmax = 1294.9387
				text = ""
			intervals [1721]:
				xmin = 1294.9387
				xmax = 1295.0787
				text = "well"
			intervals [1722]:
				xmin = 1295.0787
				xmax = 1295.1887
				text = "is"
			intervals [1723]:
				xmin = 1295.1887
				xmax = 1295.4887
				text = "she"
			intervals [1724]:
				xmin = 1295.4887
				xmax = 1295.6687
				text = "uh"
			intervals [1725]:
				xmin = 1295.6687
				xmax = 1295.9525
				text = ""
			intervals [1726]:
				xmin = 1295.9525
				xmax = 1296.1225
				text = "where"
			intervals [1727]:
				xmin = 1296.1225
				xmax = 1296.1525
				text = "s"
			intervals [1728]:
				xmin = 1296.1525
				xmax = 1296.2625
				text = "she"
			intervals [1729]:
				xmin = 1296.2625
				xmax = 1296.4925
				text = "from"
			intervals [1730]:
				xmin = 1296.4925
				xmax = 1299.1488
				text = ""
			intervals [1731]:
				xmin = 1299.1488
				xmax = 1299.3488
				text = "oh"
			intervals [1732]:
				xmin = 1299.3488
				xmax = 1299.4088
				text = ""
			intervals [1733]:
				xmin = 1299.4088
				xmax = 1299.5388
				text = "but"
			intervals [1734]:
				xmin = 1299.5388
				xmax = 1299.6688
				text = "she"
			intervals [1735]:
				xmin = 1299.6688
				xmax = 1299.7588
				text = "s"
			intervals [1736]:
				xmin = 1299.7588
				xmax = 1299.9188
				text = "not"
			intervals [1737]:
				xmin = 1299.9188
				xmax = 1299.9488
				text = "a"
			intervals [1738]:
				xmin = 1299.9488
				xmax = 1300.3288
				text = "foreigner"
			intervals [1739]:
				xmin = 1300.3288
				xmax = 1301.6912
				text = ""
			intervals [1740]:
				xmin = 1301.6912
				xmax = 1301.8612
				text = "oh"
			intervals [1741]:
				xmin = 1301.8612
				xmax = 1301.8912
				text = ""
			intervals [1742]:
				xmin = 1301.8912
				xmax = 1302.0312
				text = "she"
			intervals [1743]:
				xmin = 1302.0312
				xmax = 1302.1512
				text = "just"
			intervals [1744]:
				xmin = 1302.1512
				xmax = 1302.4212
				text = "speaks"
			intervals [1745]:
				xmin = 1302.4212
				xmax = 1302.7012
				text = "spanish"
			intervals [1746]:
				xmin = 1302.7012
				xmax = 1303.2744
				text = ""
			intervals [1747]:
				xmin = 1303.2744
				xmax = 1303.5544
				text = "oh"
			intervals [1748]:
				xmin = 1303.5544
				xmax = 1303.5844
				text = ""
			intervals [1749]:
				xmin = 1303.5844
				xmax = 1303.6144
				text = "i"
			intervals [1750]:
				xmin = 1303.6144
				xmax = 1303.6544
				text = ""
			intervals [1751]:
				xmin = 1303.6544
				xmax = 1303.8744
				text = "see"
			intervals [1752]:
				xmin = 1303.8744
				xmax = 1305.0934
				text = ""
			intervals [1753]:
				xmin = 1305.0934
				xmax = 1305.4234
				text = "um"
			intervals [1754]:
				xmin = 1305.4234
				xmax = 1305.5434
				text = "do"
			intervals [1755]:
				xmin = 1305.5434
				xmax = 1305.6434
				text = "you"
			intervals [1756]:
				xmin = 1305.6434
				xmax = 1305.7534
				text = "have"
			intervals [1757]:
				xmin = 1305.7534
				xmax = 1305.9034
				text = "any"
			intervals [1758]:
				xmin = 1305.9034
				xmax = 1306.1434
				text = "white"
			intervals [1759]:
				xmin = 1306.1434
				xmax = 1306.5934
				text = "friends"
			intervals [1760]:
				xmin = 1306.5934
				xmax = 1306.6834
				text = "at"
			intervals [1761]:
				xmin = 1306.6834
				xmax = 1306.8534
				text = "all"
			intervals [1762]:
				xmin = 1306.8534
				xmax = 1309.4044
				text = ""
			intervals [1763]:
				xmin = 1309.4044
				xmax = 1309.7444
				text = "mm-hm"
			intervals [1764]:
				xmin = 1309.7444
				xmax = 1312.0643
				text = ""
			intervals [1765]:
				xmin = 1312.0643
				xmax = 1312.4343
				text = "hm"
			intervals [1766]:
				xmin = 1312.4343
				xmax = 1313.5876
				text = ""
			intervals [1767]:
				xmin = 1313.5876
				xmax = 1314.0176
				text = "well"
			intervals [1768]:
				xmin = 1314.0176
				xmax = 1314.3476
				text = "um"
			intervals [1769]:
				xmin = 1314.3476
				xmax = 1315.1638
				text = ""
			intervals [1770]:
				xmin = 1315.1638
				xmax = 1315.2638
				text = "i"
			intervals [1771]:
				xmin = 1315.2638
				xmax = 1315.2938
				text = ""
			intervals [1772]:
				xmin = 1315.2938
				xmax = 1315.5038
				text = "you"
			intervals [1773]:
				xmin = 1315.5038
				xmax = 1315.6938
				text = "don't"
			intervals [1774]:
				xmin = 1315.6938
				xmax = 1315.9138
				text = "have"
			intervals [1775]:
				xmin = 1315.9138
				xmax = 1315.9838
				text = "a"
			intervals [1776]:
				xmin = 1315.9838
				xmax = 1316.0338
				text = ""
			intervals [1777]:
				xmin = 1316.0338
				xmax = 1316.4838
				text = "particular"
			intervals [1778]:
				xmin = 1316.4838
				xmax = 1316.8038
				text = "group"
			intervals [1779]:
				xmin = 1316.8038
				xmax = 1316.8738
				text = "of"
			intervals [1780]:
				xmin = 1316.8738
				xmax = 1317.4238
				text = "friends"
			intervals [1781]:
				xmin = 1317.4238
				xmax = 1317.5738
				text = ""
			intervals [1782]:
				xmin = 1317.5738
				xmax = 1317.7238
				text = "you"
			intervals [1783]:
				xmin = 1317.7238
				xmax = 1317.8338
				text = "know"
			intervals [1784]:
				xmin = 1317.8338
				xmax = 1318.4733
				text = ""
			intervals [1785]:
				xmin = 1318.4733
				xmax = 1318.5633
				text = "that"
			intervals [1786]:
				xmin = 1318.5633
				xmax = 1318.6233
				text = "you"
			intervals [1787]:
				xmin = 1318.6233
				xmax = 1318.7133
				text = "hang"
			intervals [1788]:
				xmin = 1318.7133
				xmax = 1318.8433
				text = "around"
			intervals [1789]:
				xmin = 1318.8433
				xmax = 1319.3233
				text = "with"
			intervals [1790]:
				xmin = 1319.3233
				xmax = 1319.958
				text = ""
			intervals [1791]:
				xmin = 1319.958
				xmax = 1320.158
				text = "oh"
			intervals [1792]:
				xmin = 1320.158
				xmax = 1320.238
				text = ""
			intervals [1793]:
				xmin = 1320.238
				xmax = 1320.398
				text = "when"
			intervals [1794]:
				xmin = 1320.398
				xmax = 1320.538
				text = "you"
			intervals [1795]:
				xmin = 1320.538
				xmax = 1320.818
				text = "are"
			intervals [1796]:
				xmin = 1320.818
				xmax = 1320.848
				text = ""
			intervals [1797]:
				xmin = 1320.848
				xmax = 1321.238
				text = "with"
			intervals [1798]:
				xmin = 1321.238
				xmax = 1321.488
				text = "um"
			intervals [1799]:
				xmin = 1321.488
				xmax = 1321.9123
				text = ""
			intervals [1800]:
				xmin = 1321.9123
				xmax = 1322.2123
				text = "say"
			intervals [1801]:
				xmin = 1322.2123
				xmax = 1322.8323
				text = "girls"
			intervals [1802]:
				xmin = 1322.8323
				xmax = 1322.8823
				text = ""
			intervals [1803]:
				xmin = 1322.8823
				xmax = 1323.3823
				text = "girlfriends"
			intervals [1804]:
				xmin = 1323.3823
				xmax = 1323.4723
				text = "and"
			intervals [1805]:
				xmin = 1323.4723
				xmax = 1323.5023
				text = ""
			intervals [1806]:
				xmin = 1323.5023
				xmax = 1324.1623
				text = "boyfriends"
			intervals [1807]:
				xmin = 1324.1623
				xmax = 1324.4423
				text = "uh"
			intervals [1808]:
				xmin = 1324.4423
				xmax = 1324.7923
				text = ""
			intervals [1809]:
				xmin = 1324.7923
				xmax = 1325.0323
				text = "who"
			intervals [1810]:
				xmin = 1325.0323
				xmax = 1325.2523
				text = "s"
			intervals [1811]:
				xmin = 1325.2523
				xmax = 1325.4523
				text = "who"
			intervals [1812]:
				xmin = 1325.4523
				xmax = 1325.6023
				text = "s"
			intervals [1813]:
				xmin = 1325.6023
				xmax = 1325.7823
				text = "like"
			intervals [1814]:
				xmin = 1325.7823
				xmax = 1325.8223
				text = ""
			intervals [1815]:
				xmin = 1325.8223
				xmax = 1325.9523
				text = "the"
			intervals [1816]:
				xmin = 1325.9523
				xmax = 1326.4223
				text = "boss"
			intervals [1817]:
				xmin = 1326.4223
				xmax = 1326.5023
				text = "or"
			intervals [1818]:
				xmin = 1326.5023
				xmax = 1326.6523
				text = "the"
			intervals [1819]:
				xmin = 1326.6523
				xmax = 1326.9323
				text = "leader"
			intervals [1820]:
				xmin = 1326.9323
				xmax = 1326.9623
				text = ""
			intervals [1821]:
				xmin = 1326.9623
				xmax = 1327.1023
				text = "of"
			intervals [1822]:
				xmin = 1327.1023
				xmax = 1327.1323
				text = ""
			intervals [1823]:
				xmin = 1327.1323
				xmax = 1327.2023
				text = "the"
			intervals [1824]:
				xmin = 1327.2023
				xmax = 1327.2723
				text = ""
			intervals [1825]:
				xmin = 1327.2723
				xmax = 1327.5123
				text = "group"
			intervals [1826]:
				xmin = 1327.5123
				xmax = 1328.3359
				text = ""
			intervals [1827]:
				xmin = 1328.3359
				xmax = 1328.5059
				text = "who"
			intervals [1828]:
				xmin = 1328.5059
				xmax = 1328.5659
				text = "s"
			intervals [1829]:
				xmin = 1328.5659
				xmax = 1328.6359
				text = "the"
			intervals [1830]:
				xmin = 1328.6359
				xmax = 1328.7959
				text = "one"
			intervals [1831]:
				xmin = 1328.7959
				xmax = 1328.9059
				text = "that"
			intervals [1832]:
				xmin = 1328.9059
				xmax = 1329.3159
				text = "everybody"
			intervals [1833]:
				xmin = 1329.3159
				xmax = 1329.3659
				text = ""
			intervals [1834]:
				xmin = 1329.3659
				xmax = 1329.7559
				text = "listens"
			intervals [1835]:
				xmin = 1329.7559
				xmax = 1329.7859
				text = ""
			intervals [1836]:
				xmin = 1329.7859
				xmax = 1329.9459
				text = "to"
			intervals [1837]:
				xmin = 1329.9459
				xmax = 1332.2496
				text = ""
			intervals [1838]:
				xmin = 1332.2496
				xmax = 1332.8796
				text = "nobody"
			intervals [1839]:
				xmin = 1332.8796
				xmax = 1333.2619
				text = ""
			intervals [1840]:
				xmin = 1333.2619
				xmax = 1333.3719
				text = "you"
			intervals [1841]:
				xmin = 1333.3719
				xmax = 1333.5819
				text = "all"
			intervals [1842]:
				xmin = 1333.5819
				xmax = 1333.7419
				text = "just"
			intervals [1843]:
				xmin = 1333.7419
				xmax = 1333.7719
				text = ""
			intervals [1844]:
				xmin = 1333.7719
				xmax = 1333.9619
				text = "<unk>"
			intervals [1845]:
				xmin = 1333.9619
				xmax = 1334.4122
				text = ""
			intervals [1846]:
				xmin = 1334.4122
				xmax = 1334.5522
				text = "do"
			intervals [1847]:
				xmin = 1334.5522
				xmax = 1334.6822
				text = "you"
			intervals [1848]:
				xmin = 1334.6822
				xmax = 1334.7722
				text = "what"
			intervals [1849]:
				xmin = 1334.7722
				xmax = 1334.9022
				text = "you"
			intervals [1850]:
				xmin = 1334.9022
				xmax = 1335.1222
				text = "want"
			intervals [1851]:
				xmin = 1335.1222
				xmax = 1335.2122
				text = "to"
			intervals [1852]:
				xmin = 1335.2122
				xmax = 1335.2522
				text = ""
			intervals [1853]:
				xmin = 1335.2522
				xmax = 1335.4022
				text = "do"
			intervals [1854]:
				xmin = 1335.4022
				xmax = 1336.7823
				text = ""
			intervals [1855]:
				xmin = 1336.7823
				xmax = 1337.0123
				text = "<unk>"
			intervals [1856]:
				xmin = 1337.0123
				xmax = 1337.482
				text = ""
			intervals [1857]:
				xmin = 1337.482
				xmax = 1337.892
				text = "well"
			intervals [1858]:
				xmin = 1337.892
				xmax = 1338.8375
				text = ""
			intervals [1859]:
				xmin = 1338.8375
				xmax = 1339.0775
				text = "is"
			intervals [1860]:
				xmin = 1339.0775
				xmax = 1339.2875
				text = "there"
			intervals [1861]:
				xmin = 1339.2875
				xmax = 1339.5275
				text = "any"
			intervals [1862]:
				xmin = 1339.5275
				xmax = 1339.5675
				text = ""
			intervals [1863]:
				xmin = 1339.5675
				xmax = 1340.0775
				text = "particular"
			intervals [1864]:
				xmin = 1340.0775
				xmax = 1340.3675
				text = "group"
			intervals [1865]:
				xmin = 1340.3675
				xmax = 1340.4375
				text = "of"
			intervals [1866]:
				xmin = 1340.4375
				xmax = 1340.7075
				text = "kids"
			intervals [1867]:
				xmin = 1340.7075
				xmax = 1340.8475
				text = "that"
			intervals [1868]:
				xmin = 1340.8475
				xmax = 1340.9975
				text = "you"
			intervals [1869]:
				xmin = 1340.9975
				xmax = 1341.0375
				text = "d"
			intervals [1870]:
				xmin = 1341.0375
				xmax = 1341.2475
				text = "like"
			intervals [1871]:
				xmin = 1341.2475
				xmax = 1341.3675
				text = "to"
			intervals [1872]:
				xmin = 1341.3675
				xmax = 1341.6975
				text = "belong"
			intervals [1873]:
				xmin = 1341.6975
				xmax = 1341.8975
				text = "to"
			intervals [1874]:
				xmin = 1341.8975
				xmax = 1343.3658
				text = ""
			intervals [1875]:
				xmin = 1343.3658
				xmax = 1343.4858
				text = "like"
			intervals [1876]:
				xmin = 1343.4858
				xmax = 1343.6158
				text = ""
			intervals [1877]:
				xmin = 1343.6158
				xmax = 1343.6758
				text = "to"
			intervals [1878]:
				xmin = 1343.6758
				xmax = 1343.7358
				text = "be"
			intervals [1879]:
				xmin = 1343.7358
				xmax = 1344.1958
				text = "friends"
			intervals [1880]:
				xmin = 1344.1958
				xmax = 1344.4258
				text = ""
			intervals [1881]:
				xmin = 1344.4258
				xmax = 1344.5458
				text = "with"
			intervals [1882]:
				xmin = 1344.5458
				xmax = 1344.5958
				text = ""
			intervals [1883]:
				xmin = 1344.5958
				xmax = 1344.6258
				text = "<unk>"
			intervals [1884]:
				xmin = 1344.6258
				xmax = 1346.7456
				text = ""
			intervals [1885]:
				xmin = 1346.7456
				xmax = 1347.1256
				text = "um"
			intervals [1886]:
				xmin = 1347.1256
				xmax = 1348.541
				text = ""
			intervals [1887]:
				xmin = 1348.541
				xmax = 1348.891
				text = "what"
			intervals [1888]:
				xmin = 1348.891
				xmax = 1349.081
				text = "is"
			intervals [1889]:
				xmin = 1349.081
				xmax = 1349.191
				text = "it"
			intervals [1890]:
				xmin = 1349.191
				xmax = 1349.6016
				text = ""
			intervals [1891]:
				xmin = 1349.6016
				xmax = 1349.8316
				text = "that"
			intervals [1892]:
				xmin = 1349.8316
				xmax = 1349.8716
				text = ""
			intervals [1893]:
				xmin = 1349.8716
				xmax = 1350.3416
				text = "say"
			intervals [1894]:
				xmin = 1350.3416
				xmax = 1350.5616
				text = ""
			intervals [1895]:
				xmin = 1350.5616
				xmax = 1350.7416
				text = "you"
			intervals [1896]:
				xmin = 1350.7416
				xmax = 1350.9416
				text = "could"
			intervals [1897]:
				xmin = 1350.9416
				xmax = 1351.0916
				text = ""
			intervals [1898]:
				xmin = 1351.0916
				xmax = 1351.5416
				text = "do"
			intervals [1899]:
				xmin = 1351.5416
				xmax = 1351.8757
				text = ""
			intervals [1900]:
				xmin = 1351.8757
				xmax = 1351.9857
				text = "you"
			intervals [1901]:
				xmin = 1351.9857
				xmax = 1352.1457
				text = "could"
			intervals [1902]:
				xmin = 1352.1457
				xmax = 1352.2457
				text = "have"
			intervals [1903]:
				xmin = 1352.2457
				xmax = 1352.2957
				text = ""
			intervals [1904]:
				xmin = 1352.2957
				xmax = 1352.4757
				text = "done"
			intervals [1905]:
				xmin = 1352.4757
				xmax = 1352.5557
				text = "in"
			intervals [1906]:
				xmin = 1352.5557
				xmax = 1352.5857
				text = ""
			intervals [1907]:
				xmin = 1352.5857
				xmax = 1352.6457
				text = "the"
			intervals [1908]:
				xmin = 1352.6457
				xmax = 1353.0057
				text = "past"
			intervals [1909]:
				xmin = 1353.0057
				xmax = 1353.1457
				text = "that"
			intervals [1910]:
				xmin = 1353.1457
				xmax = 1353.2957
				text = "you"
			intervals [1911]:
				xmin = 1353.2957
				xmax = 1353.3457
				text = "d"
			intervals [1912]:
				xmin = 1353.3457
				xmax = 1353.5457
				text = "like"
			intervals [1913]:
				xmin = 1353.5457
				xmax = 1353.6357
				text = "to"
			intervals [1914]:
				xmin = 1353.6357
				xmax = 1354.0257
				text = "change"
			intervals [1915]:
				xmin = 1354.0257
				xmax = 1354.1157
				text = "that"
			intervals [1916]:
				xmin = 1354.1157
				xmax = 1354.1457
				text = ""
			intervals [1917]:
				xmin = 1354.1457
				xmax = 1354.2157
				text = "you"
			intervals [1918]:
				xmin = 1354.2157
				xmax = 1354.3057
				text = "could"
			intervals [1919]:
				xmin = 1354.3057
				xmax = 1354.4857
				text = "do"
			intervals [1920]:
				xmin = 1354.4857
				xmax = 1354.5957
				text = "all"
			intervals [1921]:
				xmin = 1354.5957
				xmax = 1354.9057
				text = "over"
			intervals [1922]:
				xmin = 1354.9057
				xmax = 1355.1657
				text = "again"
			intervals [1923]:
				xmin = 1355.1657
				xmax = 1355.1957
				text = ""
			intervals [1924]:
				xmin = 1355.1957
				xmax = 1355.6357
				text = "differently"
			intervals [1925]:
				xmin = 1355.6357
				xmax = 1368.2636
				text = ""
			intervals [1926]:
				xmin = 1368.2636
				xmax = 1368.3836
				text = "could"
			intervals [1927]:
				xmin = 1368.3836
				xmax = 1368.4836
				text = "you"
			intervals [1928]:
				xmin = 1368.4836
				xmax = 1368.7036
				text = "talk"
			intervals [1929]:
				xmin = 1368.7036
				xmax = 1368.7336
				text = "a"
			intervals [1930]:
				xmin = 1368.7336
				xmax = 1368.8836
				text = "little"
			intervals [1931]:
				xmin = 1368.8836
				xmax = 1369.1836
				text = "louder"
			intervals [1932]:
				xmin = 1369.1836
				xmax = 1369.3436
				text = "yeah"
			intervals [1933]:
				xmin = 1369.3436
				xmax = 1369.9652
				text = ""
			intervals [1934]:
				xmin = 1369.9652
				xmax = 1371.7952
				text = "<unk>"
			intervals [1935]:
				xmin = 1371.7952
				xmax = 1385.4704
				text = ""
			intervals [1936]:
				xmin = 1385.4704
				xmax = 1386.4004
				text = "<unk>"
			intervals [1937]:
				xmin = 1386.4004
				xmax = 1392.6333
				text = ""
			intervals [1938]:
				xmin = 1392.6333
				xmax = 1393.2133
				text = "mm-hm"
			intervals [1939]:
				xmin = 1393.2133
				xmax = 1393.8182
				text = ""
			intervals [1940]:
				xmin = 1393.8182
				xmax = 1393.9682
				text = "a"
			intervals [1941]:
				xmin = 1393.9682
				xmax = 1394.2382
				text = "boy"
			intervals [1942]:
				xmin = 1394.2382
				xmax = 1394.4482
				text = ""
			intervals [1943]:
				xmin = 1394.4482
				xmax = 1394.7582
				text = "huh"
			intervals [1944]:
				xmin = 1394.7582
				xmax = 1395.4128
				text = ""
			intervals [1945]:
				xmin = 1395.4128
				xmax = 1395.5228
				text = "i"
			intervals [1946]:
				xmin = 1395.5228
				xmax = 1395.9628
				text = "say"
			intervals [1947]:
				xmin = 1395.9628
				xmax = 1396.6028
				text = "<unk>"
			intervals [1948]:
				xmin = 1396.6028
				xmax = 1397.4253
				text = ""
			intervals [1949]:
				xmin = 1397.4253
				xmax = 1397.5653
				text = "how"
			intervals [1950]:
				xmin = 1397.5653
				xmax = 1397.7753
				text = "old"
			intervals [1951]:
				xmin = 1397.7753
				xmax = 1397.8653
				text = "were"
			intervals [1952]:
				xmin = 1397.8653
				xmax = 1397.9853
				text = "you"
			intervals [1953]:
				xmin = 1397.9853
				xmax = 1398.0153
				text = ""
			intervals [1954]:
				xmin = 1398.0153
				xmax = 1398.1553
				text = "then"
			intervals [1955]:
				xmin = 1398.1553
				xmax = 1398.1853
				text = ""
			intervals [1956]:
				xmin = 1398.1853
				xmax = 1398.3453
				text = "oh"
			intervals [1957]:
				xmin = 1398.3453
				xmax = 1398.5653
				text = "this"
			intervals [1958]:
				xmin = 1398.5653
				xmax = 1398.6853
				text = "was"
			intervals [1959]:
				xmin = 1398.6853
				xmax = 1398.9953
				text = "last"
			intervals [1960]:
				xmin = 1398.9953
				xmax = 1399.1353
				text = "year"
			intervals [1961]:
				xmin = 1399.1353
				xmax = 1399.1753
				text = ""
			intervals [1962]:
				xmin = 1399.1753
				xmax = 1399.3853
				text = "huh"
			intervals [1963]:
				xmin = 1399.3853
				xmax = 1403.4393
				text = ""
			intervals [1964]:
				xmin = 1403.4393
				xmax = 1403.4993
				text = "you"
			intervals [1965]:
				xmin = 1403.4993
				xmax = 1403.5793
				text = "were"
			intervals [1966]:
				xmin = 1403.5793
				xmax = 1403.6693
				text = "just"
			intervals [1967]:
				xmin = 1403.6693
				xmax = 1403.9093
				text = "a"
			intervals [1968]:
				xmin = 1403.9093
				xmax = 1404.0593
				text = "little"
			intervals [1969]:
				xmin = 1404.0593
				xmax = 1404.2693
				text = "girl"
			intervals [1970]:
				xmin = 1404.2693
				xmax = 1405.040
				text = ""
			intervals [1971]:
				xmin = 1405.040
				xmax = 1405.340
				text = "aw"
			intervals [1972]:
				xmin = 1405.340
				xmax = 1405.400
				text = ""
			intervals [1973]:
				xmin = 1405.400
				xmax = 1405.600
				text = "so"
			intervals [1974]:
				xmin = 1405.600
				xmax = 1405.700
				text = "you"
			intervals [1975]:
				xmin = 1405.700
				xmax = 1405.950
				text = "played"
			intervals [1976]:
				xmin = 1405.950
				xmax = 1406.270
				text = "house"
			intervals [1977]:
				xmin = 1406.270
				xmax = 1406.430
				text = "huh"
			intervals [1978]:
				xmin = 1406.430
				xmax = 1407.2152
				text = ""
			intervals [1979]:
				xmin = 1407.2152
				xmax = 1407.4452
				text = "aw"
			intervals [1980]:
				xmin = 1407.4452
				xmax = 1408.2911
				text = ""
			intervals [1981]:
				xmin = 1408.2911
				xmax = 1408.4411
				text = "that"
			intervals [1982]:
				xmin = 1408.4411
				xmax = 1408.6211
				text = "was"
			intervals [1983]:
				xmin = 1408.6211
				xmax = 1408.6511
				text = ""
			intervals [1984]:
				xmin = 1408.6511
				xmax = 1409.0911
				text = "nice"
			intervals [1985]:
				xmin = 1409.0911
				xmax = 1410.7498
				text = ""
			intervals [1986]:
				xmin = 1410.7498
				xmax = 1411.0798
				text = "um"
			intervals [1987]:
				xmin = 1411.0798
				xmax = 1411.8954
				text = ""
			intervals [1988]:
				xmin = 1411.8954
				xmax = 1412.0854
				text = "what"
			intervals [1989]:
				xmin = 1412.0854
				xmax = 1412.1454
				text = "do"
			intervals [1990]:
				xmin = 1412.1454
				xmax = 1412.2754
				text = "you"
			intervals [1991]:
				xmin = 1412.2754
				xmax = 1412.4854
				text = "want"
			intervals [1992]:
				xmin = 1412.4854
				xmax = 1412.5654
				text = "to"
			intervals [1993]:
				xmin = 1412.5654
				xmax = 1412.5954
				text = ""
			intervals [1994]:
				xmin = 1412.5954
				xmax = 1412.7954
				text = "do"
			intervals [1995]:
				xmin = 1412.7954
				xmax = 1412.9254
				text = "when"
			intervals [1996]:
				xmin = 1412.9254
				xmax = 1412.9854
				text = "you"
			intervals [1997]:
				xmin = 1412.9854
				xmax = 1413.0454
				text = ""
			intervals [1998]:
				xmin = 1413.0454
				xmax = 1413.2554
				text = "finish"
			intervals [1999]:
				xmin = 1413.2554
				xmax = 1413.2854
				text = ""
			intervals [2000]:
				xmin = 1413.2854
				xmax = 1413.7254
				text = "school"
			intervals [2001]:
				xmin = 1413.7254
				xmax = 1415.9806
				text = ""
			intervals [2002]:
				xmin = 1415.9806
				xmax = 1416.3706
				text = "mm"
			intervals [2003]:
				xmin = 1416.3706
				xmax = 1416.966
				text = ""
			intervals [2004]:
				xmin = 1416.966
				xmax = 1417.226
				text = "oh"
			intervals [2005]:
				xmin = 1417.226
				xmax = 1417.496
				text = "uh"
			intervals [2006]:
				xmin = 1417.496
				xmax = 1419.4069
				text = ""
			intervals [2007]:
				xmin = 1419.4069
				xmax = 1419.5969
				text = "what"
			intervals [2008]:
				xmin = 1419.5969
				xmax = 1419.6669
				text = "do"
			intervals [2009]:
				xmin = 1419.6669
				xmax = 1419.7869
				text = "you"
			intervals [2010]:
				xmin = 1419.7869
				xmax = 1419.9969
				text = "think"
			intervals [2011]:
				xmin = 1419.9969
				xmax = 1420.0569
				text = ""
			intervals [2012]:
				xmin = 1420.0569
				xmax = 1420.1369
				text = "do"
			intervals [2013]:
				xmin = 1420.1369
				xmax = 1420.2669
				text = "you"
			intervals [2014]:
				xmin = 1420.2669
				xmax = 1420.2969
				text = ""
			intervals [2015]:
				xmin = 1420.2969
				xmax = 1420.3869
				text = "ha"
			intervals [2016]:
				xmin = 1420.3869
				xmax = 1420.4869
				text = ""
			intervals [2017]:
				xmin = 1420.4869
				xmax = 1420.6469
				text = "that"
			intervals [2018]:
				xmin = 1420.6469
				xmax = 1420.7669
				text = "you"
			intervals [2019]:
				xmin = 1420.7669
				xmax = 1420.9169
				text = "have"
			intervals [2020]:
				xmin = 1420.9169
				xmax = 1420.9769
				text = ""
			intervals [2021]:
				xmin = 1420.9769
				xmax = 1421.0469
				text = "to"
			intervals [2022]:
				xmin = 1421.0469
				xmax = 1421.0769
				text = ""
			intervals [2023]:
				xmin = 1421.0769
				xmax = 1421.3669
				text = "do"
			intervals [2024]:
				xmin = 1421.3669
				xmax = 1421.3969
				text = ""
			intervals [2025]:
				xmin = 1421.3969
				xmax = 1421.5469
				text = "in"
			intervals [2026]:
				xmin = 1421.5469
				xmax = 1421.7969
				text = "order"
			intervals [2027]:
				xmin = 1421.7969
				xmax = 1422.0169
				text = "to"
			intervals [2028]:
				xmin = 1422.0169
				xmax = 1423.1508
				text = ""
			intervals [2029]:
				xmin = 1423.1508
				xmax = 1423.2508
				text = "uh"
			intervals [2030]:
				xmin = 1423.2508
				xmax = 1423.3908
				text = ""
			intervals [2031]:
				xmin = 1423.3908
				xmax = 1423.5508
				text = "be"
			intervals [2032]:
				xmin = 1423.5508
				xmax = 1423.6208
				text = "a"
			intervals [2033]:
				xmin = 1423.6208
				xmax = 1423.9708
				text = "teacher"
			intervals [2034]:
				xmin = 1423.9708
				xmax = 1433.9363
				text = ""
			intervals [2035]:
				xmin = 1433.9363
				xmax = 1434.0763
				text = "oh"
			intervals [2036]:
				xmin = 1434.0763
				xmax = 1434.2063
				text = ""
			intervals [2037]:
				xmin = 1434.2063
				xmax = 1434.4463
				text = "why"
			intervals [2038]:
				xmin = 1434.4463
				xmax = 1434.7463
				text = "not"
			intervals [2039]:
				xmin = 1434.7463
				xmax = 1438.9377
				text = ""
			intervals [2040]:
				xmin = 1438.9377
				xmax = 1439.1177
				text = "why"
			intervals [2041]:
				xmin = 1439.1177
				xmax = 1439.5077
				text = "not"
			intervals [2042]:
				xmin = 1439.5077
				xmax = 1443.0984
				text = ""
			intervals [2043]:
				xmin = 1443.0984
				xmax = 1443.2284
				text = "well"
			intervals [2044]:
				xmin = 1443.2284
				xmax = 1443.3184
				text = "if"
			intervals [2045]:
				xmin = 1443.3184
				xmax = 1443.4384
				text = "you"
			intervals [2046]:
				xmin = 1443.4384
				xmax = 1443.6584
				text = "want"
			intervals [2047]:
				xmin = 1443.6584
				xmax = 1443.7184
				text = "to"
			intervals [2048]:
				xmin = 1443.7184
				xmax = 1443.9484
				text = "go"
			intervals [2049]:
				xmin = 1443.9484
				xmax = 1444.2384
				text = "why"
			intervals [2050]:
				xmin = 1444.2384
				xmax = 1444.6684
				text = "shouldn't"
			intervals [2051]:
				xmin = 1444.6684
				xmax = 1444.8284
				text = "you"
			intervals [2052]:
				xmin = 1444.8284
				xmax = 1448.3054
				text = ""
			intervals [2053]:
				xmin = 1448.3054
				xmax = 1448.6354
				text = "hm"
			intervals [2054]:
				xmin = 1448.6354
				xmax = 1448.9654
				text = ""
			intervals [2055]:
				xmin = 1448.9654
				xmax = 1449.1154
				text = "if"
			intervals [2056]:
				xmin = 1449.1154
				xmax = 1449.2454
				text = "you're"
			intervals [2057]:
				xmin = 1449.2454
				xmax = 1449.6154
				text = "smart"
			intervals [2058]:
				xmin = 1449.6154
				xmax = 1449.7954
				text = "enough"
			intervals [2059]:
				xmin = 1449.7954
				xmax = 1449.9454
				text = "so"
			intervals [2060]:
				xmin = 1449.9454
				xmax = 1450.0554
				text = "you"
			intervals [2061]:
				xmin = 1450.0554
				xmax = 1450.1454
				text = "can"
			intervals [2062]:
				xmin = 1450.1454
				xmax = 1450.3054
				text = "get"
			intervals [2063]:
				xmin = 1450.3054
				xmax = 1450.3854
				text = "a"
			intervals [2064]:
				xmin = 1450.3854
				xmax = 1450.9454
				text = "scholarship"
			intervals [2065]:
				xmin = 1450.9454
				xmax = 1453.0236
				text = ""
			intervals [2066]:
				xmin = 1453.0236
				xmax = 1453.2136
				text = "oh"
			intervals [2067]:
				xmin = 1453.2136
				xmax = 1453.2436
				text = ""
			intervals [2068]:
				xmin = 1453.2436
				xmax = 1453.3536
				text = "well"
			intervals [2069]:
				xmin = 1453.3536
				xmax = 1453.4536
				text = ""
			intervals [2070]:
				xmin = 1453.4536
				xmax = 1453.6536
				text = "you"
			intervals [2071]:
				xmin = 1453.6536
				xmax = 1453.8736
				text = "never"
			intervals [2072]:
				xmin = 1453.8736
				xmax = 1454.1136
				text = "can"
			intervals [2073]:
				xmin = 1454.1136
				xmax = 1454.5336
				text = "tell"
			intervals [2074]:
				xmin = 1454.5336
				xmax = 1454.9989
				text = ""
			intervals [2075]:
				xmin = 1454.9989
				xmax = 1455.2089
				text = "you"
			intervals [2076]:
				xmin = 1455.2089
				xmax = 1455.2989
				text = "have"
			intervals [2077]:
				xmin = 1455.2989
				xmax = 1455.4289
				text = "to"
			intervals [2078]:
				xmin = 1455.4289
				xmax = 1455.6689
				text = "work"
			intervals [2079]:
				xmin = 1455.6689
				xmax = 1455.9189
				text = "for"
			intervals [2080]:
				xmin = 1455.9189
				xmax = 1455.9789
				text = "it"
			intervals [2081]:
				xmin = 1455.9789
				xmax = 1456.0089
				text = ""
			intervals [2082]:
				xmin = 1456.0089
				xmax = 1456.2889
				text = "see"
			intervals [2083]:
				xmin = 1456.2889
				xmax = 1456.9704
				text = ""
			intervals [2084]:
				xmin = 1456.9704
				xmax = 1457.7004
				text = "<unk>"
			intervals [2085]:
				xmin = 1457.7004
				xmax = 1459.1869
				text = ""
			intervals [2086]:
				xmin = 1459.1869
				xmax = 1459.5169
				text = "um"
			intervals [2087]:
				xmin = 1459.5169
				xmax = 1461.911
				text = ""
			intervals [2088]:
				xmin = 1461.911
				xmax = 1462.161
				text = "well"
			intervals [2089]:
				xmin = 1462.161
				xmax = 1462.291
				text = "what"
			intervals [2090]:
				xmin = 1462.291
				xmax = 1462.351
				text = "do"
			intervals [2091]:
				xmin = 1462.351
				xmax = 1462.451
				text = "you"
			intervals [2092]:
				xmin = 1462.451
				xmax = 1462.701
				text = "think"
			intervals [2093]:
				xmin = 1462.701
				xmax = 1462.771
				text = "a"
			intervals [2094]:
				xmin = 1462.771
				xmax = 1463.171
				text = "teacher"
			intervals [2095]:
				xmin = 1463.171
				xmax = 1463.211
				text = ""
			intervals [2096]:
				xmin = 1463.211
				xmax = 1463.731
				text = "does"
			intervals [2097]:
				xmin = 1463.731
				xmax = 1464.9801
				text = ""
			intervals [2098]:
				xmin = 1464.9801
				xmax = 1465.2401
				text = "why"
			intervals [2099]:
				xmin = 1465.2401
				xmax = 1465.4101
				text = "is"
			intervals [2100]:
				xmin = 1465.4101
				xmax = 1465.5001
				text = "it"
			intervals [2101]:
				xmin = 1465.5001
				xmax = 1465.6601
				text = "that"
			intervals [2102]:
				xmin = 1465.6601
				xmax = 1465.8701
				text = "you"
			intervals [2103]:
				xmin = 1465.8701
				xmax = 1466.0101
				text = "want"
			intervals [2104]:
				xmin = 1466.0101
				xmax = 1466.0701
				text = "to"
			intervals [2105]:
				xmin = 1466.0701
				xmax = 1466.1001
				text = ""
			intervals [2106]:
				xmin = 1466.1001
				xmax = 1466.3201
				text = "be"
			intervals [2107]:
				xmin = 1466.3201
				xmax = 1466.3601
				text = ""
			intervals [2108]:
				xmin = 1466.3601
				xmax = 1466.4001
				text = "a"
			intervals [2109]:
				xmin = 1466.4001
				xmax = 1466.4301
				text = ""
			intervals [2110]:
				xmin = 1466.4301
				xmax = 1466.7201
				text = "teacher"
			intervals [2111]:
				xmin = 1466.7201
				xmax = 1469.8412
				text = ""
			intervals [2112]:
				xmin = 1469.8412
				xmax = 1469.9512
				text = "aw"
			intervals [2113]:
				xmin = 1469.9512
				xmax = 1473.9851
				text = ""
			intervals [2114]:
				xmin = 1473.9851
				xmax = 1474.1851
				text = "you"
			intervals [2115]:
				xmin = 1474.1851
				xmax = 1474.3251
				text = "like"
			intervals [2116]:
				xmin = 1474.3251
				xmax = 1474.3651
				text = ""
			intervals [2117]:
				xmin = 1474.3651
				xmax = 1474.6051
				text = "being"
			intervals [2118]:
				xmin = 1474.6051
				xmax = 1474.6951
				text = "with"
			intervals [2119]:
				xmin = 1474.6951
				xmax = 1474.7451
				text = ""
			intervals [2120]:
				xmin = 1474.7451
				xmax = 1474.9551
				text = "children"
			intervals [2121]:
				xmin = 1474.9551
				xmax = 1475.6761
				text = ""
			intervals [2122]:
				xmin = 1475.6761
				xmax = 1475.7961
				text = "uh-huh"
			intervals [2123]:
				xmin = 1475.7961
				xmax = 1476.5756
				text = ""
			intervals [2124]:
				xmin = 1476.5756
				xmax = 1476.7156
				text = "well"
			intervals [2125]:
				xmin = 1476.7156
				xmax = 1476.8156
				text = "what"
			intervals [2126]:
				xmin = 1476.8156
				xmax = 1476.9456
				text = "does"
			intervals [2127]:
				xmin = 1476.9456
				xmax = 1477.0256
				text = "a"
			intervals [2128]:
				xmin = 1477.0256
				xmax = 1477.2656
				text = "to"
			intervals [2129]:
				xmin = 1477.2656
				xmax = 1477.6256
				text = "teacher"
			intervals [2130]:
				xmin = 1477.6256
				xmax = 1477.8456
				text = "do"
			intervals [2131]:
				xmin = 1477.8456
				xmax = 1478.0056
				text = "that"
			intervals [2132]:
				xmin = 1478.0056
				xmax = 1478.1856
				text = "you"
			intervals [2133]:
				xmin = 1478.1856
				xmax = 1478.3856
				text = "want"
			intervals [2134]:
				xmin = 1478.3856
				xmax = 1478.4456
				text = "to"
			intervals [2135]:
				xmin = 1478.4456
				xmax = 1478.4956
				text = ""
			intervals [2136]:
				xmin = 1478.4956
				xmax = 1478.6456
				text = "do"
			intervals [2137]:
				xmin = 1478.6456
				xmax = 1487.7724
				text = ""
			intervals [2138]:
				xmin = 1487.7724
				xmax = 1488.1924
				text = "<unk>"
			intervals [2139]:
				xmin = 1488.1924
				xmax = 1488.8901
				text = ""
			intervals [2140]:
				xmin = 1488.8901
				xmax = 1489.1801
				text = "well"
			intervals [2141]:
				xmin = 1489.1801
				xmax = 1490.7795
				text = ""
			intervals [2142]:
				xmin = 1490.7795
				xmax = 1490.8995
				text = "what"
			intervals [2143]:
				xmin = 1490.8995
				xmax = 1491.6741
				text = ""
			intervals [2144]:
				xmin = 1491.6741
				xmax = 1491.8641
				text = "ah"
			intervals [2145]:
				xmin = 1491.8641
				xmax = 1491.9841
				text = ""
			intervals [2146]:
				xmin = 1491.9841
				xmax = 1492.1841
				text = "ha"
			intervals [2147]:
				xmin = 1492.1841
				xmax = 1493.2539
				text = ""
			intervals [2148]:
				xmin = 1493.2539
				xmax = 1493.5639
				text = "what"
			intervals [2149]:
				xmin = 1493.5639
				xmax = 1493.6239
				text = ""
			intervals [2150]:
				xmin = 1493.6239
				xmax = 1493.9439
				text = "um"
			intervals [2151]:
				xmin = 1493.9439
				xmax = 1494.5397
				text = ""
			intervals [2152]:
				xmin = 1494.5397
				xmax = 1494.7597
				text = "you"
			intervals [2153]:
				xmin = 1494.7597
				xmax = 1494.8897
				text = "want"
			intervals [2154]:
				xmin = 1494.8897
				xmax = 1494.9497
				text = "to"
			intervals [2155]:
				xmin = 1494.9497
				xmax = 1495.1497
				text = "make"
			intervals [2156]:
				xmin = 1495.1497
				xmax = 1495.2597
				text = "um"
			intervals [2157]:
				xmin = 1495.2597
				xmax = 1495.3297
				text = "a"
			intervals [2158]:
				xmin = 1495.3297
				xmax = 1495.4997
				text = "lot"
			intervals [2159]:
				xmin = 1495.4997
				xmax = 1495.6097
				text = "of"
			intervals [2160]:
				xmin = 1495.6097
				xmax = 1495.7997
				text = "money"
			intervals [2161]:
				xmin = 1495.7997
				xmax = 1495.8897
				text = ""
			intervals [2162]:
				xmin = 1495.8897
				xmax = 1495.9497
				text = "huh"
			intervals [2163]:
				xmin = 1495.9497
				xmax = 1496.8418
				text = ""
			intervals [2164]:
				xmin = 1496.8418
				xmax = 1497.6118
				text = "<unk>"
			intervals [2165]:
				xmin = 1497.6118
				xmax = 1498.0352
				text = ""
			intervals [2166]:
				xmin = 1498.0352
				xmax = 1498.2052
				text = "if"
			intervals [2167]:
				xmin = 1498.2052
				xmax = 1498.3452
				text = "you"
			intervals [2168]:
				xmin = 1498.3452
				xmax = 1498.5852
				text = "had"
			intervals [2169]:
				xmin = 1498.5852
				xmax = 1498.7352
				text = "all"
			intervals [2170]:
				xmin = 1498.7352
				xmax = 1498.8352
				text = "the"
			intervals [2171]:
				xmin = 1498.8352
				xmax = 1499.2652
				text = "money"
			intervals [2172]:
				xmin = 1499.2652
				xmax = 1499.5614
				text = ""
			intervals [2173]:
				xmin = 1499.5614
				xmax = 1499.8014
				text = "that"
			intervals [2174]:
				xmin = 1499.8014
				xmax = 1499.9314
				text = "you"
			intervals [2175]:
				xmin = 1499.9314
				xmax = 1499.9614
				text = ""
			intervals [2176]:
				xmin = 1499.9614
				xmax = 1500.3714
				text = "wanted"
			intervals [2177]:
				xmin = 1500.3714
				xmax = 1501.742
				text = ""
			intervals [2178]:
				xmin = 1501.742
				xmax = 1501.822
				text = "<unk>"
			intervals [2179]:
				xmin = 1501.822
				xmax = 1501.852
				text = ""
			intervals [2180]:
				xmin = 1501.852
				xmax = 1502.182
				text = "first"
			intervals [2181]:
				xmin = 1502.182
				xmax = 1502.252
				text = "of"
			intervals [2182]:
				xmin = 1502.252
				xmax = 1502.362
				text = "all"
			intervals [2183]:
				xmin = 1502.362
				xmax = 1502.442
				text = "how"
			intervals [2184]:
				xmin = 1502.442
				xmax = 1502.702
				text = "much"
			intervals [2185]:
				xmin = 1502.702
				xmax = 1502.872
				text = "would"
			intervals [2186]:
				xmin = 1502.872
				xmax = 1502.942
				text = "it"
			intervals [2187]:
				xmin = 1502.942
				xmax = 1502.992
				text = ""
			intervals [2188]:
				xmin = 1502.992
				xmax = 1503.252
				text = "be"
			intervals [2189]:
				xmin = 1503.252
				xmax = 1505.6875
				text = ""
			intervals [2190]:
				xmin = 1505.6875
				xmax = 1505.7175
				text = "a"
			intervals [2191]:
				xmin = 1505.7175
				xmax = 1506.0275
				text = "million"
			intervals [2192]:
				xmin = 1506.0275
				xmax = 1506.3575
				text = "dollars"
			intervals [2193]:
				xmin = 1506.3575
				xmax = 1506.7175
				text = ""
			intervals [2194]:
				xmin = 1506.7175
				xmax = 1506.8575
				text = "if"
			intervals [2195]:
				xmin = 1506.8575
				xmax = 1506.9975
				text = "you"
			intervals [2196]:
				xmin = 1506.9975
				xmax = 1507.2975
				text = "had"
			intervals [2197]:
				xmin = 1507.2975
				xmax = 1507.3275
				text = "a"
			intervals [2198]:
				xmin = 1507.3275
				xmax = 1507.6275
				text = "million"
			intervals [2199]:
				xmin = 1507.6275
				xmax = 1507.8875
				text = "dollars"
			intervals [2200]:
				xmin = 1507.8875
				xmax = 1507.9775
				text = "say"
			intervals [2201]:
				xmin = 1507.9775
				xmax = 1508.1075
				text = "if"
			intervals [2202]:
				xmin = 1508.1075
				xmax = 1508.1675
				text = "i"
			intervals [2203]:
				xmin = 1508.1675
				xmax = 1508.2975
				text = "had"
			intervals [2204]:
				xmin = 1508.2975
				xmax = 1508.3475
				text = "a"
			intervals [2205]:
				xmin = 1508.3475
				xmax = 1508.6175
				text = "million"
			intervals [2206]:
				xmin = 1508.6175
				xmax = 1508.8675
				text = "dollars"
			intervals [2207]:
				xmin = 1508.8675
				xmax = 1508.9375
				text = "and"
			intervals [2208]:
				xmin = 1508.9375
				xmax = 1509.0375
				text = "i"
			intervals [2209]:
				xmin = 1509.0375
				xmax = 1509.3475
				text = "gave"
			intervals [2210]:
				xmin = 1509.3475
				xmax = 1509.4075
				text = "you"
			intervals [2211]:
				xmin = 1509.4075
				xmax = 1509.4475
				text = "a"
			intervals [2212]:
				xmin = 1509.4475
				xmax = 1509.8275
				text = "million"
			intervals [2213]:
				xmin = 1509.8275
				xmax = 1510.1075
				text = "dollars"
			intervals [2214]:
				xmin = 1510.1075
				xmax = 1510.2275
				text = "what"
			intervals [2215]:
				xmin = 1510.2275
				xmax = 1510.3475
				text = "would"
			intervals [2216]:
				xmin = 1510.3475
				xmax = 1510.4475
				text = "you"
			intervals [2217]:
				xmin = 1510.4475
				xmax = 1510.4775
				text = ""
			intervals [2218]:
				xmin = 1510.4775
				xmax = 1510.5975
				text = "do"
			intervals [2219]:
				xmin = 1510.5975
				xmax = 1510.6275
				text = ""
			intervals [2220]:
				xmin = 1510.6275
				xmax = 1510.7275
				text = "with"
			intervals [2221]:
				xmin = 1510.7275
				xmax = 1510.7775
				text = ""
			intervals [2222]:
				xmin = 1510.7775
				xmax = 1510.8575
				text = "it"
			intervals [2223]:
				xmin = 1510.8575
				xmax = 1512.4949
				text = ""
			intervals [2224]:
				xmin = 1512.4949
				xmax = 1513.4949
				text = "<unk>"
			intervals [2225]:
				xmin = 1513.4949
				xmax = 1513.8462
				text = ""
			intervals [2226]:
				xmin = 1513.8462
				xmax = 1514.0262
				text = "and"
			intervals [2227]:
				xmin = 1514.0262
				xmax = 1514.2162
				text = "what"
			intervals [2228]:
				xmin = 1514.2162
				xmax = 1514.3162
				text = ""
			intervals [2229]:
				xmin = 1514.3162
				xmax = 1514.6062
				text = "then"
			intervals [2230]:
				xmin = 1514.6062
				xmax = 1514.8262
				text = "what"
			intervals [2231]:
				xmin = 1514.8262
				xmax = 1518.9772
				text = ""
			intervals [2232]:
				xmin = 1518.9772
				xmax = 1519.7172
				text = "mm-hm"
			intervals [2233]:
				xmin = 1519.7172
				xmax = 1528.3127
				text = ""
			intervals [2234]:
				xmin = 1528.3127
				xmax = 1528.8927
				text = "oh"
			intervals [2235]:
				xmin = 1528.8927
				xmax = 1529.6842
				text = ""
			intervals [2236]:
				xmin = 1529.6842
				xmax = 1529.8442
				text = "well"
			intervals [2237]:
				xmin = 1529.8442
				xmax = 1530.1042
				text = "shoot"
			intervals [2238]:
				xmin = 1530.1042
				xmax = 1530.1642
				text = "if"
			intervals [2239]:
				xmin = 1530.1642
				xmax = 1530.3042
				text = "you"
			intervals [2240]:
				xmin = 1530.3042
				xmax = 1530.4542
				text = "had"
			intervals [2241]:
				xmin = 1530.4542
				xmax = 1530.6342
				text = "that"
			intervals [2242]:
				xmin = 1530.6342
				xmax = 1530.8842
				text = "much"
			intervals [2243]:
				xmin = 1530.8842
				xmax = 1530.9542
				text = "you"
			intervals [2244]:
				xmin = 1530.9542
				xmax = 1531.0842
				text = "could"
			intervals [2245]:
				xmin = 1531.0842
				xmax = 1531.2542
				text = "go"
			intervals [2246]:
				xmin = 1531.2542
				xmax = 1531.3442
				text = "to"
			intervals [2247]:
				xmin = 1531.3442
				xmax = 1531.7342
				text = "college"
			intervals [2248]:
				xmin = 1531.7342
				xmax = 1532.0142
				text = "couldn't"
			intervals [2249]:
				xmin = 1532.0142
				xmax = 1532.0942
				text = ""
			intervals [2250]:
				xmin = 1532.0942
				xmax = 1532.2042
				text = "you"
			intervals [2251]:
				xmin = 1532.2042
				xmax = 1532.9069
				text = ""
			intervals [2252]:
				xmin = 1532.9069
				xmax = 1533.4869
				text = "mm-hm"
			intervals [2253]:
				xmin = 1533.4869
				xmax = 1533.9899
				text = ""
			intervals [2254]:
				xmin = 1533.9899
				xmax = 1534.0399
				text = "i"
			intervals [2255]:
				xmin = 1534.0399
				xmax = 1534.1399
				text = ""
			intervals [2256]:
				xmin = 1534.1399
				xmax = 1534.3799
				text = "see"
			intervals [2257]:
				xmin = 1534.3799
				xmax = 1536.1263
				text = ""
			intervals [2258]:
				xmin = 1536.1263
				xmax = 1536.5063
				text = "um"
			intervals [2259]:
				xmin = 1536.5063
				xmax = 1538.1213
				text = ""
			intervals [2260]:
				xmin = 1538.1213
				xmax = 1538.5213
				text = "well"
			intervals [2261]:
				xmin = 1538.5213
				xmax = 1538.7013
				text = "what"
			intervals [2262]:
				xmin = 1538.7013
				xmax = 1538.9313
				text = "what"
			intervals [2263]:
				xmin = 1538.9313
				xmax = 1538.9913
				text = "do"
			intervals [2264]:
				xmin = 1538.9913
				xmax = 1539.1413
				text = "you"
			intervals [2265]:
				xmin = 1539.1413
				xmax = 1539.3613
				text = "do"
			intervals [2266]:
				xmin = 1539.3613
				xmax = 1539.5113
				text = "on"
			intervals [2267]:
				xmin = 1539.5113
				xmax = 1540.4613
				text = "holidays"
			intervals [2268]:
				xmin = 1540.4613
				xmax = 1540.8187
				text = ""
			intervals [2269]:
				xmin = 1540.8187
				xmax = 1540.9087
				text = "you"
			intervals [2270]:
				xmin = 1540.9087
				xmax = 1540.9387
				text = ""
			intervals [2271]:
				xmin = 1540.9387
				xmax = 1541.0987
				text = "know"
			intervals [2272]:
				xmin = 1541.0987
				xmax = 1541.2287
				text = ""
			intervals [2273]:
				xmin = 1541.2287
				xmax = 1541.3287
				text = "how"
			intervals [2274]:
				xmin = 1541.3287
				xmax = 1541.4687
				text = "does"
			intervals [2275]:
				xmin = 1541.4687
				xmax = 1541.5587
				text = "your"
			intervals [2276]:
				xmin = 1541.5587
				xmax = 1541.6187
				text = ""
			intervals [2277]:
				xmin = 1541.6187
				xmax = 1541.9087
				text = "family"
			intervals [2278]:
				xmin = 1541.9087
				xmax = 1541.9387
				text = ""
			intervals [2279]:
				xmin = 1541.9387
				xmax = 1542.2287
				text = "spend"
			intervals [2280]:
				xmin = 1542.2287
				xmax = 1542.2587
				text = ""
			intervals [2281]:
				xmin = 1542.2587
				xmax = 1542.2887
				text = "ch-"
			intervals [2282]:
				xmin = 1542.2887
				xmax = 1542.4587
				text = ""
			intervals [2283]:
				xmin = 1542.4587
				xmax = 1542.6787
				text = "s"
			intervals [2284]:
				xmin = 1542.6787
				xmax = 1542.8887
				text = ""
			intervals [2285]:
				xmin = 1542.8887
				xmax = 1543.3887
				text = "holidays"
			intervals [2286]:
				xmin = 1543.3887
				xmax = 1543.4587
				text = ""
			intervals [2287]:
				xmin = 1543.4587
				xmax = 1543.6087
				text = "like"
			intervals [2288]:
				xmin = 1543.6087
				xmax = 1544.2875
				text = ""
			intervals [2289]:
				xmin = 1544.2875
				xmax = 1544.9075
				text = "christmas"
			intervals [2290]:
				xmin = 1544.9075
				xmax = 1545.0675
				text = "and"
			intervals [2291]:
				xmin = 1545.0675
				xmax = 1545.3175
				text = ""
			intervals [2292]:
				xmin = 1545.3175
				xmax = 1545.4375
				text = "you"
			intervals [2293]:
				xmin = 1545.4375
				xmax = 1545.4675
				text = ""
			intervals [2294]:
				xmin = 1545.4675
				xmax = 1545.6175
				text = "know"
			intervals [2295]:
				xmin = 1545.6175
				xmax = 1549.1935
				text = ""
			intervals [2296]:
				xmin = 1549.1935
				xmax = 1549.3035
				text = "what"
			intervals [2297]:
				xmin = 1549.3035
				xmax = 1549.3935
				text = "did"
			intervals [2298]:
				xmin = 1549.3935
				xmax = 1549.4535
				text = "you"
			intervals [2299]:
				xmin = 1549.4535
				xmax = 1549.7135
				text = "say"
			intervals [2300]:
				xmin = 1549.7135
				xmax = 1551.3209
				text = ""
			intervals [2301]:
				xmin = 1551.3209
				xmax = 1551.7909
				text = "uh-huh"
			intervals [2302]:
				xmin = 1551.7909
				xmax = 1554.5537
				text = ""
			intervals [2303]:
				xmin = 1554.5537
				xmax = 1554.7837
				text = "most"
			intervals [2304]:
				xmin = 1554.7837
				xmax = 1554.8137
				text = ""
			intervals [2305]:
				xmin = 1554.8137
				xmax = 1554.9737
				text = "of"
			intervals [2306]:
				xmin = 1554.9737
				xmax = 1555.0037
				text = ""
			intervals [2307]:
				xmin = 1555.0037
				xmax = 1555.0637
				text = "the"
			intervals [2308]:
				xmin = 1555.0637
				xmax = 1555.2237
				text = "time"
			intervals [2309]:
				xmin = 1555.2237
				xmax = 1556.1834
				text = ""
			intervals [2310]:
				xmin = 1556.1834
				xmax = 1556.2934
				text = "what"
			intervals [2311]:
				xmin = 1556.2934
				xmax = 1556.3834
				text = "does"
			intervals [2312]:
				xmin = 1556.3834
				xmax = 1556.4734
				text = "your"
			intervals [2313]:
				xmin = 1556.4734
				xmax = 1556.5234
				text = ""
			intervals [2314]:
				xmin = 1556.5234
				xmax = 1556.6934
				text = "fa-"
			intervals [2315]:
				xmin = 1556.6934
				xmax = 1556.7534
				text = ""
			intervals [2316]:
				xmin = 1556.7534
				xmax = 1556.8834
				text = "oh"
			intervals [2317]:
				xmin = 1556.8834
				xmax = 1557.0534
				text = ""
			intervals [2318]:
				xmin = 1557.0534
				xmax = 1557.3534
				text = "mother"
			intervals [2319]:
				xmin = 1557.3534
				xmax = 1557.6634
				text = "father"
			intervals [2320]:
				xmin = 1557.6634
				xmax = 1558.1416
				text = ""
			intervals [2321]:
				xmin = 1558.1416
				xmax = 1558.2416
				text = "do"
			intervals [2322]:
				xmin = 1558.2416
				xmax = 1558.3116
				text = "they"
			intervals [2323]:
				xmin = 1558.3116
				xmax = 1558.5016
				text = "with"
			intervals [2324]:
				xmin = 1558.5016
				xmax = 1558.7116
				text = "both"
			intervals [2325]:
				xmin = 1558.7116
				xmax = 1558.8416
				text = "of"
			intervals [2326]:
				xmin = 1558.8416
				xmax = 1559.1516
				text = "'em"
			intervals [2327]:
				xmin = 1559.1516
				xmax = 1561.845
				text = ""
			intervals [2328]:
				xmin = 1561.845
				xmax = 1562.265
				text = "uh-huh"
			intervals [2329]:
				xmin = 1562.265
				xmax = 1565.855
				text = ""
			intervals [2330]:
				xmin = 1565.855
				xmax = 1566.255
				text = "mm-hm"
			intervals [2331]:
				xmin = 1566.255
				xmax = 1567.5628
				text = ""
			intervals [2332]:
				xmin = 1567.5628
				xmax = 1567.6528
				text = "well"
			intervals [2333]:
				xmin = 1567.6528
				xmax = 1567.7428
				text = "what"
			intervals [2334]:
				xmin = 1567.7428
				xmax = 1567.8328
				text = "does"
			intervals [2335]:
				xmin = 1567.8328
				xmax = 1567.9228
				text = "your"
			intervals [2336]:
				xmin = 1567.9228
				xmax = 1568.1828
				text = "mother"
			intervals [2337]:
				xmin = 1568.1828
				xmax = 1568.3428
				text = "do"
			intervals [2338]:
				xmin = 1568.3428
				xmax = 1570.8034
				text = ""
			intervals [2339]:
				xmin = 1570.8034
				xmax = 1571.3534
				text = "mm-hm"
			intervals [2340]:
				xmin = 1571.3534
				xmax = 1571.694
				text = ""
			intervals [2341]:
				xmin = 1571.694
				xmax = 1571.754
				text = "and"
			intervals [2342]:
				xmin = 1571.754
				xmax = 1571.784
				text = ""
			intervals [2343]:
				xmin = 1571.784
				xmax = 1571.874
				text = "what"
			intervals [2344]:
				xmin = 1571.874
				xmax = 1571.994
				text = "does"
			intervals [2345]:
				xmin = 1571.994
				xmax = 1572.094
				text = "your"
			intervals [2346]:
				xmin = 1572.094
				xmax = 1572.424
				text = "father"
			intervals [2347]:
				xmin = 1572.424
				xmax = 1572.494
				text = ""
			intervals [2348]:
				xmin = 1572.494
				xmax = 1572.614
				text = "do"
			intervals [2349]:
				xmin = 1572.614
				xmax = 1575.1861
				text = ""
			intervals [2350]:
				xmin = 1575.1861
				xmax = 1575.4161
				text = "oh"
			intervals [2351]:
				xmin = 1575.4161
				xmax = 1575.5761
				text = ""
			intervals [2352]:
				xmin = 1575.5761
				xmax = 1575.6361
				text = "yeah"
			intervals [2353]:
				xmin = 1575.6361
				xmax = 1577.6046
				text = ""
			intervals [2354]:
				xmin = 1577.6046
				xmax = 1577.8846
				text = "don't"
			intervals [2355]:
				xmin = 1577.8846
				xmax = 1577.9446
				text = ""
			intervals [2356]:
				xmin = 1577.9446
				xmax = 1578.1146
				text = "worry"
			intervals [2357]:
				xmin = 1578.1146
				xmax = 1579.5433
				text = ""
			intervals [2358]:
				xmin = 1579.5433
				xmax = 1579.6533
				text = "<unk>"
			intervals [2359]:
				xmin = 1579.6533
				xmax = 1580.0633
				text = "well"
			intervals [2360]:
				xmin = 1580.0633
				xmax = 1580.2433
				text = "when"
			intervals [2361]:
				xmin = 1580.2433
				xmax = 1580.4233
				text = "they"
			intervals [2362]:
				xmin = 1580.4233
				xmax = 1580.6533
				text = "are"
			intervals [2363]:
				xmin = 1580.6533
				xmax = 1581.0733
				text = "what"
			intervals [2364]:
				xmin = 1581.0733
				xmax = 1581.2233
				text = "what"
			intervals [2365]:
				xmin = 1581.2233
				xmax = 1581.2833
				text = "do"
			intervals [2366]:
				xmin = 1581.2833
				xmax = 1581.3833
				text = "you"
			intervals [2367]:
				xmin = 1581.3833
				xmax = 1581.4133
				text = ""
			intervals [2368]:
				xmin = 1581.4133
				xmax = 1581.6133
				text = "do"
			intervals [2369]:
				xmin = 1581.6133
				xmax = 1581.7433
				text = ""
			intervals [2370]:
				xmin = 1581.7433
				xmax = 1582.0133
				text = "say"
			intervals [2371]:
				xmin = 1582.0133
				xmax = 1582.0733
				text = "on"
			intervals [2372]:
				xmin = 1582.0733
				xmax = 1582.1233
				text = ""
			intervals [2373]:
				xmin = 1582.1233
				xmax = 1582.7133
				text = "christmas"
			intervals [2374]:
				xmin = 1582.7133
				xmax = 1587.0487
				text = ""
			intervals [2375]:
				xmin = 1587.0487
				xmax = 1587.4787
				text = "mm-hm"
			intervals [2376]:
				xmin = 1587.4787
				xmax = 1588.4323
				text = ""
			intervals [2377]:
				xmin = 1588.4323
				xmax = 1589.1423
				text = "<unk>"
			intervals [2378]:
				xmin = 1589.1423
				xmax = 1590.2804
				text = ""
			intervals [2379]:
				xmin = 1590.2804
				xmax = 1590.5104
				text = "and"
			intervals [2380]:
				xmin = 1590.5104
				xmax = 1590.5904
				text = "do"
			intervals [2381]:
				xmin = 1590.5904
				xmax = 1590.9504
				text = "anything"
			intervals [2382]:
				xmin = 1590.9504
				xmax = 1591.4204
				text = "special"
			intervals [2383]:
				xmin = 1591.4204
				xmax = 1591.5104
				text = "at"
			intervals [2384]:
				xmin = 1591.5104
				xmax = 1591.6804
				text = "all"
			intervals [2385]:
				xmin = 1591.6804
				xmax = 1596.9141
				text = ""
			intervals [2386]:
				xmin = 1596.9141
				xmax = 1597.5441
				text = "mm-hm"
			intervals [2387]:
				xmin = 1597.5441
				xmax = 1598.3477
				text = ""
			intervals [2388]:
				xmin = 1598.3477
				xmax = 1598.4077
				text = "<unk>"
			intervals [2389]:
				xmin = 1598.4077
				xmax = 1598.7477
				text = ""
			intervals [2390]:
				xmin = 1598.7477
				xmax = 1598.8377
				text = "do"
			intervals [2391]:
				xmin = 1598.8377
				xmax = 1598.9277
				text = "you"
			intervals [2392]:
				xmin = 1598.9277
				xmax = 1599.0177
				text = "have"
			intervals [2393]:
				xmin = 1599.0177
				xmax = 1599.0577
				text = "a"
			intervals [2394]:
				xmin = 1599.0577
				xmax = 1599.0877
				text = ""
			intervals [2395]:
				xmin = 1599.0877
				xmax = 1599.5077
				text = "christmas"
			intervals [2396]:
				xmin = 1599.5077
				xmax = 1599.7377
				text = "tree"
			intervals [2397]:
				xmin = 1599.7377
				xmax = 1602.1062
				text = ""
			intervals [2398]:
				xmin = 1602.1062
				xmax = 1602.6362
				text = "mm-hm"
			intervals [2399]:
				xmin = 1602.6362
				xmax = 1604.1611
				text = ""
			intervals [2400]:
				xmin = 1604.1611
				xmax = 1604.4511
				text = "well"
			intervals [2401]:
				xmin = 1604.4511
				xmax = 1604.4811
				text = ""
			intervals [2402]:
				xmin = 1604.4811
				xmax = 1604.8411
				text = "um"
			intervals [2403]:
				xmin = 1604.8411
				xmax = 1607.2348
				text = ""
			intervals [2404]:
				xmin = 1607.2348
				xmax = 1607.4048
				text = "were"
			intervals [2405]:
				xmin = 1607.4048
				xmax = 1607.7848
				text = "you"
			intervals [2406]:
				xmin = 1607.7848
				xmax = 1607.8648
				text = "in"
			intervals [2407]:
				xmin = 1607.8648
				xmax = 1607.9748
				text = ""
			intervals [2408]:
				xmin = 1607.9748
				xmax = 1608.3448
				text = "ever"
			intervals [2409]:
				xmin = 1608.3448
				xmax = 1608.4648
				text = "in"
			intervals [2410]:
				xmin = 1608.4648
				xmax = 1608.7048
				text = "a"
			intervals [2411]:
				xmin = 1608.7048
				xmax = 1608.7948
				text = ""
			intervals [2412]:
				xmin = 1608.7948
				xmax = 1609.6148
				text = "situation"
			intervals [2413]:
				xmin = 1609.6148
				xmax = 1609.7348
				text = "where"
			intervals [2414]:
				xmin = 1609.7348
				xmax = 1609.8448
				text = "you"
			intervals [2415]:
				xmin = 1609.8448
				xmax = 1610.0848
				text = "thought"
			intervals [2416]:
				xmin = 1610.0848
				xmax = 1610.2048
				text = "you"
			intervals [2417]:
				xmin = 1610.2048
				xmax = 1610.2648
				text = "were"
			intervals [2418]:
				xmin = 1610.2648
				xmax = 1610.2948
				text = ""
			intervals [2419]:
				xmin = 1610.2948
				xmax = 1610.4248
				text = "going"
			intervals [2420]:
				xmin = 1610.4248
				xmax = 1610.5248
				text = "to"
			intervals [2421]:
				xmin = 1610.5248
				xmax = 1610.9548
				text = "die"
			intervals [2422]:
				xmin = 1610.9548
				xmax = 1610.9848
				text = ""
			intervals [2423]:
				xmin = 1610.9848
				xmax = 1611.1348
				text = "you"
			intervals [2424]:
				xmin = 1611.1348
				xmax = 1611.3548
				text = "know"
			intervals [2425]:
				xmin = 1611.3548
				xmax = 1612.0918
				text = ""
			intervals [2426]:
				xmin = 1612.0918
				xmax = 1612.7018
				text = "scared"
			intervals [2427]:
				xmin = 1612.7018
				xmax = 1612.8518
				text = ""
			intervals [2428]:
				xmin = 1612.8518
				xmax = 1613.0718
				text = "so"
			intervals [2429]:
				xmin = 1613.0718
				xmax = 1613.4818
				text = "scared"
			intervals [2430]:
				xmin = 1613.4818
				xmax = 1613.6218
				text = "that"
			intervals [2431]:
				xmin = 1613.6218
				xmax = 1613.7718
				text = "you"
			intervals [2432]:
				xmin = 1613.7718
				xmax = 1614.0118
				text = "thought"
			intervals [2433]:
				xmin = 1614.0118
				xmax = 1614.1418
				text = "you"
			intervals [2434]:
				xmin = 1614.1418
				xmax = 1614.3118
				text = "weren't"
			intervals [2435]:
				xmin = 1614.3118
				xmax = 1614.5018
				text = "going"
			intervals [2436]:
				xmin = 1614.5018
				xmax = 1614.5918
				text = "to"
			intervals [2437]:
				xmin = 1614.5918
				xmax = 1614.7918
				text = "may"
			intervals [2438]:
				xmin = 1614.7918
				xmax = 1614.9918
				text = "not"
			intervals [2439]:
				xmin = 1614.9918
				xmax = 1615.1718
				text = "of"
			intervals [2440]:
				xmin = 1615.1718
				xmax = 1615.6095
				text = ""
			intervals [2441]:
				xmin = 1615.6095
				xmax = 1615.8495
				text = "made"
			intervals [2442]:
				xmin = 1615.8495
				xmax = 1615.9695
				text = "it"
			intervals [2443]:
				xmin = 1615.9695
				xmax = 1616.1695
				text = "out"
			intervals [2444]:
				xmin = 1616.1695
				xmax = 1616.3295
				text = "of"
			intervals [2445]:
				xmin = 1616.3295
				xmax = 1616.4195
				text = "it"
			intervals [2446]:
				xmin = 1616.4195
				xmax = 1616.4895
				text = ""
			intervals [2447]:
				xmin = 1616.4895
				xmax = 1616.5995
				text = "or"
			intervals [2448]:
				xmin = 1616.5995
				xmax = 1616.6395
				text = ""
			intervals [2449]:
				xmin = 1616.6395
				xmax = 1616.9995
				text = "something"
			intervals [2450]:
				xmin = 1616.9995
				xmax = 1618.4094
				text = ""
			intervals [2451]:
				xmin = 1618.4094
				xmax = 1618.7594
				text = "hm"
			intervals [2452]:
				xmin = 1618.7594
				xmax = 1620.3587
				text = ""
			intervals [2453]:
				xmin = 1620.3587
				xmax = 1620.5787
				text = "you've"
			intervals [2454]:
				xmin = 1620.5787
				xmax = 1620.6987
				text = ""
			intervals [2455]:
				xmin = 1620.6987
				xmax = 1620.8687
				text = "had"
			intervals [2456]:
				xmin = 1620.8687
				xmax = 1620.8987
				text = "a"
			intervals [2457]:
				xmin = 1620.8987
				xmax = 1621.1587
				text = "nice"
			intervals [2458]:
				xmin = 1621.1587
				xmax = 1621.4987
				text = "safe"
			intervals [2459]:
				xmin = 1621.4987
				xmax = 1621.7987
				text = "life"
			intervals [2460]:
				xmin = 1621.7987
				xmax = 1622.1187
				text = "<unk>"
			intervals [2461]:
				xmin = 1622.1187
				xmax = 1624.5533
				text = ""
			intervals [2462]:
				xmin = 1624.5533
				xmax = 1625.0433
				text = "sometimes"
			intervals [2463]:
				xmin = 1625.0433
				xmax = 1625.3333
				text = "people"
			intervals [2464]:
				xmin = 1625.3333
				xmax = 1625.6033
				text = "say"
			intervals [2465]:
				xmin = 1625.6033
				xmax = 1626.0033
				text = "whatever"
			intervals [2466]:
				xmin = 1626.0033
				xmax = 1626.0733
				text = "s"
			intervals [2467]:
				xmin = 1626.0733
				xmax = 1626.2133
				text = "going"
			intervals [2468]:
				xmin = 1626.2133
				xmax = 1626.2733
				text = "to"
			intervals [2469]:
				xmin = 1626.2733
				xmax = 1626.8733
				text = "happen"
			intervals [2470]:
				xmin = 1626.8733
				xmax = 1626.9033
				text = ""
			intervals [2471]:
				xmin = 1626.9033
				xmax = 1627.0633
				text = "you"
			intervals [2472]:
				xmin = 1627.0633
				xmax = 1627.2333
				text = "know"
			intervals [2473]:
				xmin = 1627.2333
				xmax = 1627.3533
				text = "is"
			intervals [2474]:
				xmin = 1627.3533
				xmax = 1627.5733
				text = "going"
			intervals [2475]:
				xmin = 1627.5733
				xmax = 1627.6533
				text = "to"
			intervals [2476]:
				xmin = 1627.6533
				xmax = 1628.0633
				text = "happen"
			intervals [2477]:
				xmin = 1628.0633
				xmax = 1629.2677
				text = ""
			intervals [2478]:
				xmin = 1629.2677
				xmax = 1629.2977
				text = "n-"
			intervals [2479]:
				xmin = 1629.2977
				xmax = 1629.4677
				text = ""
			intervals [2480]:
				xmin = 1629.4677
				xmax = 1629.5777
				text = "do"
			intervals [2481]:
				xmin = 1629.5777
				xmax = 1629.7077
				text = "you"
			intervals [2482]:
				xmin = 1629.7077
				xmax = 1629.9577
				text = "feel"
			intervals [2483]:
				xmin = 1629.9577
				xmax = 1630.1177
				text = "that"
			intervals [2484]:
				xmin = 1630.1177
				xmax = 1630.2777
				text = "way"
			intervals [2485]:
				xmin = 1630.2777
				xmax = 1632.595
				text = ""
			intervals [2486]:
				xmin = 1632.595
				xmax = 1632.755
				text = "well"
			intervals [2487]:
				xmin = 1632.755
				xmax = 1632.945
				text = "what"
			intervals [2488]:
				xmin = 1632.945
				xmax = 1633.115
				text = "how"
			intervals [2489]:
				xmin = 1633.115
				xmax = 1633.295
				text = "what"
			intervals [2490]:
				xmin = 1633.295
				xmax = 1633.455
				text = "is"
			intervals [2491]:
				xmin = 1633.455
				xmax = 1633.565
				text = "it"
			intervals [2492]:
				xmin = 1633.565
				xmax = 1633.755
				text = "then"
			intervals [2493]:
				xmin = 1633.755
				xmax = 1634.7849
				text = ""
			intervals [2494]:
				xmin = 1634.7849
				xmax = 1634.9049
				text = "if"
			intervals [2495]:
				xmin = 1634.9049
				xmax = 1634.9849
				text = "you"
			intervals [2496]:
				xmin = 1634.9849
				xmax = 1635.1849
				text = "don't"
			intervals [2497]:
				xmin = 1635.1849
				xmax = 1635.3949
				text = "think"
			intervals [2498]:
				xmin = 1635.3949
				xmax = 1635.6549
				text = "things"
			intervals [2499]:
				xmin = 1635.6549
				xmax = 1635.6949
				text = "are"
			intervals [2500]:
				xmin = 1635.6949
				xmax = 1635.8449
				text = "going"
			intervals [2501]:
				xmin = 1635.8449
				xmax = 1635.9249
				text = "to"
			intervals [2502]:
				xmin = 1635.9249
				xmax = 1636.0949
				text = "just"
			intervals [2503]:
				xmin = 1636.0949
				xmax = 1636.1249
				text = ""
			intervals [2504]:
				xmin = 1636.1249
				xmax = 1636.4849
				text = "happen"
			intervals [2505]:
				xmin = 1636.4849
				xmax = 1636.5449
				text = ""
			intervals [2506]:
				xmin = 1636.5449
				xmax = 1636.6749
				text = "to"
			intervals [2507]:
				xmin = 1636.6749
				xmax = 1636.9249
				text = "you"
			intervals [2508]:
				xmin = 1636.9249
				xmax = 1637.2149
				text = "then"
			intervals [2509]:
				xmin = 1637.2149
				xmax = 1640.2127
				text = ""
			intervals [2510]:
				xmin = 1640.2127
				xmax = 1640.3927
				text = "how"
			intervals [2511]:
				xmin = 1640.3927
				xmax = 1640.5727
				text = "do"
			intervals [2512]:
				xmin = 1640.5727
				xmax = 1640.7427
				text = "they"
			intervals [2513]:
				xmin = 1640.7427
				xmax = 1641.0227
				text = "happen"
			intervals [2514]:
				xmin = 1641.0227
				xmax = 1641.0627
				text = ""
			intervals [2515]:
				xmin = 1641.0627
				xmax = 1641.1827
				text = "to"
			intervals [2516]:
				xmin = 1641.1827
				xmax = 1641.3927
				text = "you"
			intervals [2517]:
				xmin = 1641.3927
				xmax = 1645.444
				text = ""
			intervals [2518]:
				xmin = 1645.444
				xmax = 1645.954
				text = "hm"
			intervals [2519]:
				xmin = 1645.954
				xmax = 1648.1658
				text = ""
			intervals [2520]:
				xmin = 1648.1658
				xmax = 1648.2158
				text = "i"
			intervals [2521]:
				xmin = 1648.2158
				xmax = 1648.4758
				text = "mean"
			intervals [2522]:
				xmin = 1648.4758
				xmax = 1648.7258
				text = "look"
			intervals [2523]:
				xmin = 1648.7258
				xmax = 1649.0208
				text = ""
			intervals [2524]:
				xmin = 1649.0208
				xmax = 1649.1708
				text = "you"
			intervals [2525]:
				xmin = 1649.1708
				xmax = 1649.4708
				text = "said"
			intervals [2526]:
				xmin = 1649.4708
				xmax = 1649.5708
				text = "you"
			intervals [2527]:
				xmin = 1649.5708
				xmax = 1649.8608
				text = "don't"
			intervals [2528]:
				xmin = 1649.8608
				xmax = 1650.4208
				text = "believe"
			intervals [2529]:
				xmin = 1650.4208
				xmax = 1650.6608
				text = "that"
			intervals [2530]:
				xmin = 1650.6608
				xmax = 1651.1308
				text = "whatever"
			intervals [2531]:
				xmin = 1651.1308
				xmax = 1651.1908
				text = "s"
			intervals [2532]:
				xmin = 1651.1908
				xmax = 1651.3808
				text = "going"
			intervals [2533]:
				xmin = 1651.3808
				xmax = 1651.4608
				text = "to"
			intervals [2534]:
				xmin = 1651.4608
				xmax = 1651.8308
				text = "happen"
			intervals [2535]:
				xmin = 1651.8308
				xmax = 1651.9708
				text = "is"
			intervals [2536]:
				xmin = 1651.9708
				xmax = 1652.1608
				text = "going"
			intervals [2537]:
				xmin = 1652.1608
				xmax = 1652.2208
				text = "to"
			intervals [2538]:
				xmin = 1652.2208
				xmax = 1652.6008
				text = "happen"
			intervals [2539]:
				xmin = 1652.6008
				xmax = 1654.4576
				text = ""
			intervals [2540]:
				xmin = 1654.4576
				xmax = 1654.6476
				text = "c"
			intervals [2541]:
				xmin = 1654.6476
				xmax = 1654.7076
				text = ""
			intervals [2542]:
				xmin = 1654.7076
				xmax = 1654.8976
				text = "are"
			intervals [2543]:
				xmin = 1654.8976
				xmax = 1655.0876
				text = "you"
			intervals [2544]:
				xmin = 1655.0876
				xmax = 1655.1776
				text = "the"
			intervals [2545]:
				xmin = 1655.1776
				xmax = 1655.6576
				text = "master"
			intervals [2546]:
				xmin = 1655.6576
				xmax = 1655.7776
				text = "of"
			intervals [2547]:
				xmin = 1655.7776
				xmax = 1655.9576
				text = "your"
			intervals [2548]:
				xmin = 1655.9576
				xmax = 1656.3476
				text = "life"
			intervals [2549]:
				xmin = 1656.3476
				xmax = 1656.3776
				text = "i"
			intervals [2550]:
				xmin = 1656.3776
				xmax = 1656.5476
				text = "mean"
			intervals [2551]:
				xmin = 1656.5476
				xmax = 1656.5776
				text = ""
			intervals [2552]:
				xmin = 1656.5776
				xmax = 1656.7976
				text = "can"
			intervals [2553]:
				xmin = 1656.7976
				xmax = 1656.9676
				text = "you"
			intervals [2554]:
				xmin = 1656.9676
				xmax = 1657.4891
				text = ""
			intervals [2555]:
				xmin = 1657.4891
				xmax = 1657.7391
				text = "do"
			intervals [2556]:
				xmin = 1657.7391
				xmax = 1657.8891
				text = "you"
			intervals [2557]:
				xmin = 1657.8891
				xmax = 1658.0491
				text = "do"
			intervals [2558]:
				xmin = 1658.0491
				xmax = 1658.1691
				text = "what"
			intervals [2559]:
				xmin = 1658.1691
				xmax = 1658.2791
				text = "you"
			intervals [2560]:
				xmin = 1658.2791
				xmax = 1658.4591
				text = "want"
			intervals [2561]:
				xmin = 1658.4591
				xmax = 1658.5191
				text = "to"
			intervals [2562]:
				xmin = 1658.5191
				xmax = 1658.6891
				text = "do"
			intervals [2563]:
				xmin = 1658.6891
				xmax = 1660.427
				text = ""
			intervals [2564]:
				xmin = 1660.427
				xmax = 1660.577
				text = "you"
			intervals [2565]:
				xmin = 1660.577
				xmax = 1660.907
				text = "don't"
			intervals [2566]:
				xmin = 1660.907
				xmax = 1662.4573
				text = ""
			intervals [2567]:
				xmin = 1662.4573
				xmax = 1662.7573
				text = "oh"
			intervals [2568]:
				xmin = 1662.7573
				xmax = 1664.1585
				text = ""
			intervals [2569]:
				xmin = 1664.1585
				xmax = 1664.3485
				text = "well"
			intervals [2570]:
				xmin = 1664.3485
				xmax = 1664.5285
				text = "who"
			intervals [2571]:
				xmin = 1664.5285
				xmax = 1664.7785
				text = "runs"
			intervals [2572]:
				xmin = 1664.7785
				xmax = 1664.9385
				text = "your"
			intervals [2573]:
				xmin = 1664.9385
				xmax = 1665.2785
				text = "life"
			intervals [2574]:
				xmin = 1665.2785
				xmax = 1668.3387
				text = ""
			intervals [2575]:
				xmin = 1668.3387
				xmax = 1668.7787
				text = "hm"
			intervals [2576]:
				xmin = 1668.7787
				xmax = 1670.4003
				text = ""
			intervals [2577]:
				xmin = 1670.4003
				xmax = 1670.6703
				text = "you"
			intervals [2578]:
				xmin = 1670.6703
				xmax = 1671.1503
				text = "do"
			intervals [2579]:
				xmin = 1671.1503
				xmax = 1671.8853
				text = ""
			intervals [2580]:
				xmin = 1671.8853
				xmax = 1672.2853
				text = "alright"
			intervals [2581]:
				xmin = 1672.2853
				xmax = 1672.3553
				text = ""
			intervals [2582]:
				xmin = 1672.3553
				xmax = 1672.6853
				text = "then"
			intervals [2583]:
				xmin = 1672.6853
				xmax = 1675.0134
				text = ""
			intervals [2584]:
				xmin = 1675.0134
				xmax = 1675.4434
				text = "alright"
			intervals [2585]:
				xmin = 1675.4434
				xmax = 1675.4934
				text = ""
			intervals [2586]:
				xmin = 1675.4934
				xmax = 1676.0634
				text = "okay"
			intervals [2587]:
				xmin = 1676.0634
				xmax = 1678.0234
				text = "<unk>"
			intervals [2588]:
				xmin = 1678.0234
				xmax = 1678.199931972789
				text = ""
	item [2]:
		class = "IntervalTier"
		name = "DCA_int_03 - phones"
		xmin = 0.0
		xmax = 1678.199931972789
		intervals: size = 6114
			intervals [1]:
				xmin = 0.0
				xmax = 0.2355
				text = ""
			intervals [2]:
				xmin = 0.2355
				xmax = 0.2755
				text = "sil"
			intervals [3]:
				xmin = 0.2755
				xmax = 0.3655
				text = "AO2"
			intervals [4]:
				xmin = 0.3655
				xmax = 0.3955
				text = "L"
			intervals [5]:
				xmin = 0.3955
				xmax = 0.4255
				text = "R"
			intervals [6]:
				xmin = 0.4255
				xmax = 0.4955
				text = "AY1"
			intervals [7]:
				xmin = 0.4955
				xmax = 0.6455
				text = "T"
			intervals [8]:
				xmin = 0.6455
				xmax = 0.9155
				text = "sp"
			intervals [9]:
				xmin = 0.9155
				xmax = 1.2855
				text = "AH1"
			intervals [10]:
				xmin = 1.2855
				xmax = 1.3955
				text = "M"
			intervals [11]:
				xmin = 1.3955
				xmax = 1.4255
				text = "sp"
			intervals [12]:
				xmin = 1.4255
				xmax = 1.4655
				text = "L"
			intervals [13]:
				xmin = 1.4655
				xmax = 1.4955
				text = "EH1"
			intervals [14]:
				xmin = 1.4955
				xmax = 1.5255
				text = "T"
			intervals [15]:
				xmin = 1.5255
				xmax = 1.5655
				text = "Z"
			intervals [16]:
				xmin = 1.5655
				xmax = 1.6955
				text = "S"
			intervals [17]:
				xmin = 1.6955
				xmax = 1.7755
				text = "IY1"
			intervals [18]:
				xmin = 1.7755
				xmax = 2.4246
				text = "sp"
			intervals [19]:
				xmin = 2.4246
				xmax = 2.4646
				text = "W"
			intervals [20]:
				xmin = 2.4646
				xmax = 2.5346
				text = "AH1"
			intervals [21]:
				xmin = 2.5346
				xmax = 2.5746
				text = "T"
			intervals [22]:
				xmin = 2.5746
				xmax = 2.6646
				text = "K"
			intervals [23]:
				xmin = 2.6646
				xmax = 2.7046
				text = "AY1"
			intervals [24]:
				xmin = 2.7046
				xmax = 2.7346
				text = "N"
			intervals [25]:
				xmin = 2.7346
				xmax = 2.7646
				text = "D"
			intervals [26]:
				xmin = 2.7646
				xmax = 2.7946
				text = "AH0"
			intervals [27]:
				xmin = 2.7946
				xmax = 2.8246
				text = "V"
			intervals [28]:
				xmin = 2.8246
				xmax = 2.9046
				text = "G"
			intervals [29]:
				xmin = 2.9046
				xmax = 2.9446
				text = "EY1"
			intervals [30]:
				xmin = 2.9446
				xmax = 3.0446
				text = "M"
			intervals [31]:
				xmin = 3.0446
				xmax = 3.1346
				text = "Z"
			intervals [32]:
				xmin = 3.1346
				xmax = 3.1646
				text = "D"
			intervals [33]:
				xmin = 3.1646
				xmax = 3.2046
				text = "IH0"
			intervals [34]:
				xmin = 3.2046
				xmax = 3.2646
				text = "D"
			intervals [35]:
				xmin = 3.2646
				xmax = 3.3146
				text = "Y"
			intervals [36]:
				xmin = 3.3146
				xmax = 3.3646
				text = "UW1"
			intervals [37]:
				xmin = 3.3646
				xmax = 3.5046
				text = "P"
			intervals [38]:
				xmin = 3.5046
				xmax = 3.5646
				text = "L"
			intervals [39]:
				xmin = 3.5646
				xmax = 3.6746
				text = "EY1"
			intervals [40]:
				xmin = 3.6746
				xmax = 3.8346
				text = "sp"
			intervals [41]:
				xmin = 3.8346
				xmax = 4.1466
				text = ""
			intervals [42]:
				xmin = 4.1466
				xmax = 4.2366
				text = "W"
			intervals [43]:
				xmin = 4.2366
				xmax = 4.2666
				text = "EH1"
			intervals [44]:
				xmin = 4.2666
				xmax = 4.3066
				text = "N"
			intervals [45]:
				xmin = 4.3066
				xmax = 4.3366
				text = "sp"
			intervals [46]:
				xmin = 4.3366
				xmax = 4.3666
				text = "Y"
			intervals [47]:
				xmin = 4.3666
				xmax = 4.4266
				text = "UW1"
			intervals [48]:
				xmin = 4.4266
				xmax = 4.4566
				text = "sp"
			intervals [49]:
				xmin = 4.4566
				xmax = 4.4866
				text = "W"
			intervals [50]:
				xmin = 4.4866
				xmax = 4.5166
				text = "ER0"
			intervals [51]:
				xmin = 4.5166
				xmax = 4.5466
				text = "AH0"
			intervals [52]:
				xmin = 4.5466
				xmax = 4.6766
				text = "CH"
			intervals [53]:
				xmin = 4.6766
				xmax = 4.8166
				text = "AY1"
			intervals [54]:
				xmin = 4.8166
				xmax = 4.8766
				text = "L"
			intervals [55]:
				xmin = 4.8766
				xmax = 4.9066
				text = "D"
			intervals [56]:
				xmin = 4.9066
				xmax = 5.0466
				text = "sp"
			intervals [57]:
				xmin = 5.0466
				xmax = 14.6125
				text = ""
			intervals [58]:
				xmin = 14.6125
				xmax = 14.6825
				text = "M"
			intervals [59]:
				xmin = 14.6825
				xmax = 14.7325
				text = "HH"
			intervals [60]:
				xmin = 14.7325
				xmax = 15.1425
				text = "M"
			intervals [61]:
				xmin = 15.1425
				xmax = 15.2525
				text = "sp"
			intervals [62]:
				xmin = 15.2525
				xmax = 22.6968
				text = ""
			intervals [63]:
				xmin = 22.6968
				xmax = 22.7568
				text = "HH"
			intervals [64]:
				xmin = 22.7568
				xmax = 22.8368
				text = "AA1"
			intervals [65]:
				xmin = 22.8368
				xmax = 22.9168
				text = "P"
			intervals [66]:
				xmin = 22.9168
				xmax = 22.9768
				text = "S"
			intervals [67]:
				xmin = 22.9768
				xmax = 23.0468
				text = "K"
			intervals [68]:
				xmin = 23.0468
				xmax = 23.1668
				text = "AA2"
			intervals [69]:
				xmin = 23.1668
				xmax = 23.1968
				text = "CH"
			intervals [70]:
				xmin = 23.1968
				xmax = 23.2768
				text = "HH"
			intervals [71]:
				xmin = 23.2768
				xmax = 23.3168
				text = "AW1"
			intervals [72]:
				xmin = 23.3168
				xmax = 23.3468
				text = "D"
			intervals [73]:
				xmin = 23.3468
				xmax = 23.3768
				text = "UW1"
			intervals [74]:
				xmin = 23.3768
				xmax = 23.4168
				text = "Y"
			intervals [75]:
				xmin = 23.4168
				xmax = 23.4468
				text = "UW1"
			intervals [76]:
				xmin = 23.4468
				xmax = 23.5368
				text = "P"
			intervals [77]:
				xmin = 23.5368
				xmax = 23.5768
				text = "L"
			intervals [78]:
				xmin = 23.5768
				xmax = 23.6468
				text = "EY1"
			intervals [79]:
				xmin = 23.6468
				xmax = 23.7468
				text = "HH"
			intervals [80]:
				xmin = 23.7468
				xmax = 23.7768
				text = "AA1"
			intervals [81]:
				xmin = 23.7768
				xmax = 23.8868
				text = "P"
			intervals [82]:
				xmin = 23.8868
				xmax = 23.9268
				text = "S"
			intervals [83]:
				xmin = 23.9268
				xmax = 23.9568
				text = "K"
			intervals [84]:
				xmin = 23.9568
				xmax = 23.9868
				text = "AA2"
			intervals [85]:
				xmin = 23.9868
				xmax = 24.0268
				text = "sp"
			intervals [86]:
				xmin = 24.0268
				xmax = 24.1268
				text = "HH"
			intervals [87]:
				xmin = 24.1268
				xmax = 24.1568
				text = "AA1"
			intervals [88]:
				xmin = 24.1568
				xmax = 24.2268
				text = "P"
			intervals [89]:
				xmin = 24.2268
				xmax = 24.2768
				text = "S"
			intervals [90]:
				xmin = 24.2768
				xmax = 24.3568
				text = "K"
			intervals [91]:
				xmin = 24.3568
				xmax = 24.3968
				text = "AA2"
			intervals [92]:
				xmin = 24.3968
				xmax = 24.6868
				text = "CH"
			intervals [93]:
				xmin = 24.6868
				xmax = 29.8951
				text = ""
			intervals [94]:
				xmin = 29.8951
				xmax = 30.1051
				text = "AH1"
			intervals [95]:
				xmin = 30.1051
				xmax = 30.1351
				text = "HH"
			intervals [96]:
				xmin = 30.1351
				xmax = 30.1651
				text = "AH1"
			intervals [97]:
				xmin = 30.1651
				xmax = 30.2751
				text = "sp"
			intervals [98]:
				xmin = 30.2751
				xmax = 36.4687
				text = ""
			intervals [99]:
				xmin = 36.4687
				xmax = 36.6687
				text = "AH1"
			intervals [100]:
				xmin = 36.6687
				xmax = 36.7187
				text = "HH"
			intervals [101]:
				xmin = 36.7187
				xmax = 36.7487
				text = "AH1"
			intervals [102]:
				xmin = 36.7487
				xmax = 36.9587
				text = "sp"
			intervals [103]:
				xmin = 36.9587
				xmax = 41.4009
				text = ""
			intervals [104]:
				xmin = 41.4009
				xmax = 41.7009
				text = "M"
			intervals [105]:
				xmin = 41.7009
				xmax = 41.7609
				text = "HH"
			intervals [106]:
				xmin = 41.7609
				xmax = 41.8109
				text = "M"
			intervals [107]:
				xmin = 41.8109
				xmax = 51.7922
				text = ""
			intervals [108]:
				xmin = 51.7922
				xmax = 51.8722
				text = "sil"
			intervals [109]:
				xmin = 51.8722
				xmax = 51.9222
				text = "M"
			intervals [110]:
				xmin = 51.9222
				xmax = 52.0322
				text = "HH"
			intervals [111]:
				xmin = 52.0322
				xmax = 52.2422
				text = "M"
			intervals [112]:
				xmin = 52.2422
				xmax = 53.9371
				text = ""
			intervals [113]:
				xmin = 53.9371
				xmax = 54.1171
				text = "M"
			intervals [114]:
				xmin = 54.1171
				xmax = 54.1871
				text = "HH"
			intervals [115]:
				xmin = 54.1871
				xmax = 54.2971
				text = "M"
			intervals [116]:
				xmin = 54.2971
				xmax = 54.4171
				text = "sp"
			intervals [117]:
				xmin = 54.4171
				xmax = 54.5246
				text = ""
			intervals [118]:
				xmin = 54.5246
				xmax = 54.7446
				text = "AE1"
			intervals [119]:
				xmin = 54.7446
				xmax = 54.8546
				text = "N"
			intervals [120]:
				xmin = 54.8546
				xmax = 54.8846
				text = "D"
			intervals [121]:
				xmin = 54.8846
				xmax = 54.9546
				text = "HH"
			intervals [122]:
				xmin = 54.9546
				xmax = 55.0946
				text = "UW1"
			intervals [123]:
				xmin = 55.0946
				xmax = 55.1346
				text = "W"
			intervals [124]:
				xmin = 55.1346
				xmax = 55.2346
				text = "IH1"
			intervals [125]:
				xmin = 55.2346
				xmax = 55.3846
				text = "N"
			intervals [126]:
				xmin = 55.3846
				xmax = 55.4546
				text = "Z"
			intervals [127]:
				xmin = 55.4546
				xmax = 63.6277
				text = "sp"
			intervals [128]:
				xmin = 63.6277
				xmax = 63.6977
				text = "AH1"
			intervals [129]:
				xmin = 63.6977
				xmax = 63.7277
				text = "HH"
			intervals [130]:
				xmin = 63.7277
				xmax = 63.7677
				text = "AH1"
			intervals [131]:
				xmin = 63.7677
				xmax = 64.6177
				text = "sp"
			intervals [132]:
				xmin = 64.6177
				xmax = 67.5365
				text = ""
			intervals [133]:
				xmin = 67.5365
				xmax = 67.7365
				text = "M"
			intervals [134]:
				xmin = 67.7365
				xmax = 67.8465
				text = "HH"
			intervals [135]:
				xmin = 67.8465
				xmax = 68.0165
				text = "M"
			intervals [136]:
				xmin = 68.0165
				xmax = 77.2697
				text = "sp"
			intervals [137]:
				xmin = 77.2697
				xmax = 77.2997
				text = "W"
			intervals [138]:
				xmin = 77.2997
				xmax = 77.5097
				text = "AW1"
			intervals [139]:
				xmin = 77.5097
				xmax = 78.2615
				text = "sp"
			intervals [140]:
				xmin = 78.2615
				xmax = 78.2915
				text = "L"
			intervals [141]:
				xmin = 78.2915
				xmax = 78.3215
				text = "EH1"
			intervals [142]:
				xmin = 78.3215
				xmax = 78.3515
				text = "T"
			intervals [143]:
				xmin = 78.3515
				xmax = 78.5015
				text = "Z"
			intervals [144]:
				xmin = 78.5015
				xmax = 78.5315
				text = "sp"
			intervals [145]:
				xmin = 78.5315
				xmax = 78.5615
				text = "S"
			intervals [146]:
				xmin = 78.5615
				xmax = 78.6115
				text = "IY1"
			intervals [147]:
				xmin = 78.6115
				xmax = 79.0096
				text = "sp"
			intervals [148]:
				xmin = 79.0096
				xmax = 79.0396
				text = "N"
			intervals [149]:
				xmin = 79.0396
				xmax = 79.1096
				text = "AW1"
			intervals [150]:
				xmin = 79.1096
				xmax = 79.1696
				text = "W"
			intervals [151]:
				xmin = 79.1696
				xmax = 79.2296
				text = "AH1"
			intervals [152]:
				xmin = 79.2296
				xmax = 79.2796
				text = "T"
			intervals [153]:
				xmin = 79.2796
				xmax = 79.3096
				text = "EH1"
			intervals [154]:
				xmin = 79.3096
				xmax = 79.3696
				text = "L"
			intervals [155]:
				xmin = 79.3696
				xmax = 79.4396
				text = "S"
			intervals [156]:
				xmin = 79.4396
				xmax = 79.4696
				text = "D"
			intervals [157]:
				xmin = 79.4696
				xmax = 79.5096
				text = "IH0"
			intervals [158]:
				xmin = 79.5096
				xmax = 79.5696
				text = "D"
			intervals [159]:
				xmin = 79.5696
				xmax = 79.5996
				text = "Y"
			intervals [160]:
				xmin = 79.5996
				xmax = 79.6596
				text = "UW1"
			intervals [161]:
				xmin = 79.6596
				xmax = 79.7796
				text = "S"
			intervals [162]:
				xmin = 79.7796
				xmax = 79.8496
				text = "EY1"
			intervals [163]:
				xmin = 79.8496
				xmax = 79.8996
				text = "Y"
			intervals [164]:
				xmin = 79.8996
				xmax = 79.9396
				text = "UW1"
			intervals [165]:
				xmin = 79.9396
				xmax = 80.0296
				text = "P"
			intervals [166]:
				xmin = 80.0296
				xmax = 80.0996
				text = "L"
			intervals [167]:
				xmin = 80.0996
				xmax = 80.2196
				text = "EY1"
			intervals [168]:
				xmin = 80.2196
				xmax = 80.2896
				text = "D"
			intervals [169]:
				xmin = 80.2896
				xmax = 81.1494
				text = "sp"
			intervals [170]:
				xmin = 81.1494
				xmax = 81.1994
				text = "HH"
			intervals [171]:
				xmin = 81.1994
				xmax = 81.2394
				text = "AA1"
			intervals [172]:
				xmin = 81.2394
				xmax = 81.2994
				text = "P"
			intervals [173]:
				xmin = 81.2994
				xmax = 81.3894
				text = "S"
			intervals [174]:
				xmin = 81.3894
				xmax = 81.4694
				text = "K"
			intervals [175]:
				xmin = 81.4694
				xmax = 81.6094
				text = "AA2"
			intervals [176]:
				xmin = 81.6094
				xmax = 81.7594
				text = "CH"
			intervals [177]:
				xmin = 81.7594
				xmax = 81.8194
				text = "AH0"
			intervals [178]:
				xmin = 81.8194
				xmax = 82.0894
				text = "N"
			intervals [179]:
				xmin = 82.0894
				xmax = 84.3941
				text = ""
			intervals [180]:
				xmin = 84.3941
				xmax = 84.5341
				text = "HH"
			intervals [181]:
				xmin = 84.5341
				xmax = 84.5741
				text = "AW1"
			intervals [182]:
				xmin = 84.5741
				xmax = 84.6141
				text = "D"
			intervals [183]:
				xmin = 84.6141
				xmax = 84.6441
				text = "UW1"
			intervals [184]:
				xmin = 84.6441
				xmax = 84.6741
				text = "Y"
			intervals [185]:
				xmin = 84.6741
				xmax = 84.7541
				text = "UW1"
			intervals [186]:
				xmin = 84.7541
				xmax = 84.8141
				text = "P"
			intervals [187]:
				xmin = 84.8141
				xmax = 84.8641
				text = "L"
			intervals [188]:
				xmin = 84.8641
				xmax = 84.9341
				text = "EY1"
			intervals [189]:
				xmin = 84.9341
				xmax = 84.9941
				text = "DH"
			intervals [190]:
				xmin = 84.9941
				xmax = 85.0441
				text = "AH0"
			intervals [191]:
				xmin = 85.0441
				xmax = 85.1541
				text = "T"
			intervals [192]:
				xmin = 85.1541
				xmax = 85.3141
				text = "sp"
			intervals [193]:
				xmin = 85.3141
				xmax = 116.3189
				text = ""
			intervals [194]:
				xmin = 116.3189
				xmax = 116.4089
				text = "M"
			intervals [195]:
				xmin = 116.4089
				xmax = 116.4389
				text = "HH"
			intervals [196]:
				xmin = 116.4389
				xmax = 116.9589
				text = "M"
			intervals [197]:
				xmin = 116.9589
				xmax = 136.6177
				text = ""
			intervals [198]:
				xmin = 136.6177
				xmax = 136.6577
				text = "sil"
			intervals [199]:
				xmin = 136.6577
				xmax = 136.8277
				text = "M"
			intervals [200]:
				xmin = 136.8277
				xmax = 136.9777
				text = "HH"
			intervals [201]:
				xmin = 136.9777
				xmax = 137.1477
				text = "M"
			intervals [202]:
				xmin = 137.1477
				xmax = 137.1877
				text = "sp"
			intervals [203]:
				xmin = 137.1877
				xmax = 137.4617
				text = ""
			intervals [204]:
				xmin = 137.4617
				xmax = 137.7017
				text = "M"
			intervals [205]:
				xmin = 137.7017
				xmax = 137.7617
				text = "HH"
			intervals [206]:
				xmin = 137.7617
				xmax = 137.8617
				text = "M"
			intervals [207]:
				xmin = 137.8617
				xmax = 137.9417
				text = "sp"
			intervals [208]:
				xmin = 137.9417
				xmax = 138.3605
				text = ""
			intervals [209]:
				xmin = 138.3605
				xmax = 138.4805
				text = "W"
			intervals [210]:
				xmin = 138.4805
				xmax = 138.6505
				text = "EH1"
			intervals [211]:
				xmin = 138.6505
				xmax = 138.7505
				text = "L"
			intervals [212]:
				xmin = 138.7505
				xmax = 138.7805
				text = "sp"
			intervals [213]:
				xmin = 138.7805
				xmax = 138.8205
				text = "DH"
			intervals [214]:
				xmin = 138.8205
				xmax = 138.9805
				text = "AH0"
			intervals [215]:
				xmin = 138.9805
				xmax = 139.0605
				text = "P"
			intervals [216]:
				xmin = 139.0605
				xmax = 139.1605
				text = "ER1"
			intervals [217]:
				xmin = 139.1605
				xmax = 139.2605
				text = "S"
			intervals [218]:
				xmin = 139.2605
				xmax = 139.2905
				text = "AH0"
			intervals [219]:
				xmin = 139.2905
				xmax = 139.3205
				text = "N"
			intervals [220]:
				xmin = 139.3205
				xmax = 139.3505
				text = "HH"
			intervals [221]:
				xmin = 139.3505
				xmax = 139.4405
				text = "UW1"
			intervals [222]:
				xmin = 139.4405
				xmax = 139.5405
				text = "HH"
			intervals [223]:
				xmin = 139.5405
				xmax = 139.6605
				text = "AY1"
			intervals [224]:
				xmin = 139.6605
				xmax = 139.7405
				text = "D"
			intervals [225]:
				xmin = 139.7405
				xmax = 139.9305
				text = "Z"
			intervals [226]:
				xmin = 139.9305
				xmax = 140.0105
				text = "sp"
			intervals [227]:
				xmin = 140.0105
				xmax = 140.0705
				text = "TH"
			intervals [228]:
				xmin = 140.0705
				xmax = 140.1305
				text = "DH"
			intervals [229]:
				xmin = 140.1305
				xmax = 140.2405
				text = "IY0"
			intervals [230]:
				xmin = 140.2405
				xmax = 140.2705
				text = "sp"
			intervals [231]:
				xmin = 140.2705
				xmax = 140.3005
				text = "HH"
			intervals [232]:
				xmin = 140.3005
				xmax = 140.3805
				text = "IH0"
			intervals [233]:
				xmin = 140.3805
				xmax = 140.5005
				text = "Z"
			intervals [234]:
				xmin = 140.5005
				xmax = 140.5805
				text = "F"
			intervals [235]:
				xmin = 140.5805
				xmax = 140.7505
				text = "EY1"
			intervals [236]:
				xmin = 140.7505
				xmax = 140.9405
				text = "S"
			intervals [237]:
				xmin = 140.9405
				xmax = 141.1805
				text = "AH1"
			intervals [238]:
				xmin = 141.1805
				xmax = 141.3105
				text = "M"
			intervals [239]:
				xmin = 141.3105
				xmax = 141.7605
				text = "sp"
			intervals [240]:
				xmin = 141.7605
				xmax = 141.8505
				text = "IH1"
			intervals [241]:
				xmin = 141.8505
				xmax = 141.8905
				text = "Z"
			intervals [242]:
				xmin = 141.8905
				xmax = 141.9205
				text = "sp"
			intervals [243]:
				xmin = 141.9205
				xmax = 141.9605
				text = "DH"
			intervals [244]:
				xmin = 141.9605
				xmax = 142.0205
				text = "IH0"
			intervals [245]:
				xmin = 142.0205
				xmax = 142.0805
				text = "S"
			intervals [246]:
				xmin = 142.0805
				xmax = 142.1105
				text = "sp"
			intervals [247]:
				xmin = 142.1105
				xmax = 142.1505
				text = "DH"
			intervals [248]:
				xmin = 142.1505
				xmax = 142.1805
				text = "AH0"
			intervals [249]:
				xmin = 142.1805
				xmax = 142.2505
				text = "W"
			intervals [250]:
				xmin = 142.2505
				xmax = 142.2905
				text = "AH1"
			intervals [251]:
				xmin = 142.2905
				xmax = 142.3405
				text = "N"
			intervals [252]:
				xmin = 142.3405
				xmax = 142.3705
				text = "Y"
			intervals [253]:
				xmin = 142.3705
				xmax = 142.4005
				text = "UW1"
			intervals [254]:
				xmin = 142.4005
				xmax = 142.4305
				text = "sp"
			intervals [255]:
				xmin = 142.4305
				xmax = 142.5705
				text = "K"
			intervals [256]:
				xmin = 142.5705
				xmax = 142.6005
				text = "AO1"
			intervals [257]:
				xmin = 142.6005
				xmax = 142.7505
				text = "L"
			intervals [258]:
				xmin = 142.7505
				xmax = 142.7805
				text = "sp"
			intervals [259]:
				xmin = 142.7805
				xmax = 142.8905
				text = "IH1"
			intervals [260]:
				xmin = 142.8905
				xmax = 142.9705
				text = "T"
			intervals [261]:
				xmin = 142.9705
				xmax = 145.3001
				text = "sp"
			intervals [262]:
				xmin = 145.3001
				xmax = 145.3301
				text = "W"
			intervals [263]:
				xmin = 145.3301
				xmax = 145.3601
				text = "AH1"
			intervals [264]:
				xmin = 145.3601
				xmax = 145.3901
				text = "T"
			intervals [265]:
				xmin = 145.3901
				xmax = 145.4201
				text = "D"
			intervals [266]:
				xmin = 145.4201
				xmax = 145.4501
				text = "UW1"
			intervals [267]:
				xmin = 145.4501
				xmax = 145.4801
				text = "Y"
			intervals [268]:
				xmin = 145.4801
				xmax = 145.5101
				text = "UW1"
			intervals [269]:
				xmin = 145.5101
				xmax = 145.5401
				text = "K"
			intervals [270]:
				xmin = 145.5401
				xmax = 145.5701
				text = "AO1"
			intervals [271]:
				xmin = 145.5701
				xmax = 145.6001
				text = "L"
			intervals [272]:
				xmin = 145.6001
				xmax = 145.6301
				text = "sp"
			intervals [273]:
				xmin = 145.6301
				xmax = 145.6601
				text = "IH0"
			intervals [274]:
				xmin = 145.6601
				xmax = 145.6901
				text = "M"
			intervals [275]:
				xmin = 145.6901
				xmax = 145.7501
				text = "Y"
			intervals [276]:
				xmin = 145.7501
				xmax = 145.7801
				text = "UW1"
			intervals [277]:
				xmin = 145.7801
				xmax = 145.8401
				text = "N"
			intervals [278]:
				xmin = 145.8401
				xmax = 145.9001
				text = "OW1"
			intervals [279]:
				xmin = 145.9001
				xmax = 145.9601
				text = "DH"
			intervals [280]:
				xmin = 145.9601
				xmax = 146.0301
				text = "AE1"
			intervals [281]:
				xmin = 146.0301
				xmax = 146.1001
				text = "T"
			intervals [282]:
				xmin = 146.1001
				xmax = 146.1401
				text = "Z"
			intervals [283]:
				xmin = 146.1401
				xmax = 146.2901
				text = "IH1"
			intervals [284]:
				xmin = 146.2901
				xmax = 146.3601
				text = "T"
			intervals [285]:
				xmin = 146.3601
				xmax = 146.4201
				text = "sp"
			intervals [286]:
				xmin = 146.4201
				xmax = 146.5801
				text = "OW2"
			intervals [287]:
				xmin = 146.5801
				xmax = 146.6701
				text = "K"
			intervals [288]:
				xmin = 146.6701
				xmax = 146.9401
				text = "EY1"
			intervals [289]:
				xmin = 146.9401
				xmax = 146.9701
				text = "sp"
			intervals [290]:
				xmin = 146.9701
				xmax = 147.0001
				text = "W"
			intervals [291]:
				xmin = 147.0001
				xmax = 147.0601
				text = "EH1"
			intervals [292]:
				xmin = 147.0601
				xmax = 147.1101
				text = "L"
			intervals [293]:
				xmin = 147.1101
				xmax = 147.1601
				text = "HH"
			intervals [294]:
				xmin = 147.1601
				xmax = 147.1901
				text = "AW1"
			intervals [295]:
				xmin = 147.1901
				xmax = 147.2801
				text = "D"
			intervals [296]:
				xmin = 147.2801
				xmax = 147.3201
				text = "UW1"
			intervals [297]:
				xmin = 147.3201
				xmax = 147.4001
				text = "Y"
			intervals [298]:
				xmin = 147.4001
				xmax = 147.5101
				text = "UW1"
			intervals [299]:
				xmin = 147.5101
				xmax = 147.5401
				text = "sp"
			intervals [300]:
				xmin = 147.5401
				xmax = 147.5801
				text = "D"
			intervals [301]:
				xmin = 147.5801
				xmax = 147.6301
				text = "IH2"
			intervals [302]:
				xmin = 147.6301
				xmax = 147.7701
				text = "S"
			intervals [303]:
				xmin = 147.7701
				xmax = 147.9301
				text = "AY1"
			intervals [304]:
				xmin = 147.9301
				xmax = 148.0101
				text = "D"
			intervals [305]:
				xmin = 148.0101
				xmax = 148.0401
				text = "W"
			intervals [306]:
				xmin = 148.0401
				xmax = 148.1001
				text = "IH1"
			intervals [307]:
				xmin = 148.1001
				xmax = 148.2101
				text = "CH"
			intervals [308]:
				xmin = 148.2101
				xmax = 148.2601
				text = "W"
			intervals [309]:
				xmin = 148.2601
				xmax = 148.3001
				text = "AH1"
			intervals [310]:
				xmin = 148.3001
				xmax = 148.3601
				text = "N"
			intervals [311]:
				xmin = 148.3601
				xmax = 148.3901
				text = "sp"
			intervals [312]:
				xmin = 148.3901
				xmax = 148.4201
				text = "IH0"
			intervals [313]:
				xmin = 148.4201
				xmax = 148.5001
				text = "Z"
			intervals [314]:
				xmin = 148.5001
				xmax = 148.5301
				text = "sp"
			intervals [315]:
				xmin = 148.5301
				xmax = 148.5801
				text = "G"
			intervals [316]:
				xmin = 148.5801
				xmax = 148.6201
				text = "OW1"
			intervals [317]:
				xmin = 148.6201
				xmax = 148.6801
				text = "IH0"
			intervals [318]:
				xmin = 148.6801
				xmax = 148.7401
				text = "N"
			intervals [319]:
				xmin = 148.7401
				xmax = 148.7801
				text = "T"
			intervals [320]:
				xmin = 148.7801
				xmax = 148.8201
				text = "IH0"
			intervals [321]:
				xmin = 148.8201
				xmax = 148.8501
				text = "sp"
			intervals [322]:
				xmin = 148.8501
				xmax = 148.9001
				text = "B"
			intervals [323]:
				xmin = 148.9001
				xmax = 149.0301
				text = "IY0"
			intervals [324]:
				xmin = 149.0301
				xmax = 149.0601
				text = "sp"
			intervals [325]:
				xmin = 149.0601
				xmax = 149.1701
				text = "IH0"
			intervals [326]:
				xmin = 149.1701
				xmax = 149.2101
				text = "T"
			intervals [327]:
				xmin = 149.2101
				xmax = 149.2701
				text = "sp"
			intervals [328]:
				xmin = 149.2701
				xmax = 156.1786
				text = ""
			intervals [329]:
				xmin = 156.1786
				xmax = 156.3186
				text = "M"
			intervals [330]:
				xmin = 156.3186
				xmax = 156.4486
				text = "HH"
			intervals [331]:
				xmin = 156.4486
				xmax = 156.5586
				text = "M"
			intervals [332]:
				xmin = 156.5586
				xmax = 156.6986
				text = "sp"
			intervals [333]:
				xmin = 156.6986
				xmax = 170.3982
				text = ""
			intervals [334]:
				xmin = 170.3982
				xmax = 170.5882
				text = "M"
			intervals [335]:
				xmin = 170.5882
				xmax = 170.6482
				text = "HH"
			intervals [336]:
				xmin = 170.6482
				xmax = 170.7682
				text = "M"
			intervals [337]:
				xmin = 170.7682
				xmax = 175.6661
				text = ""
			intervals [338]:
				xmin = 175.6661
				xmax = 175.7261
				text = "sil"
			intervals [339]:
				xmin = 175.7261
				xmax = 175.9461
				text = "OW1"
			intervals [340]:
				xmin = 175.9461
				xmax = 176.0061
				text = "IH1"
			intervals [341]:
				xmin = 176.0061
				xmax = 176.0561
				text = "N"
			intervals [342]:
				xmin = 176.0561
				xmax = 176.1361
				text = "AH1"
			intervals [343]:
				xmin = 176.1361
				xmax = 176.1661
				text = "DH"
			intervals [344]:
				xmin = 176.1661
				xmax = 176.1961
				text = "ER0"
			intervals [345]:
				xmin = 176.1961
				xmax = 176.2261
				text = "W"
			intervals [346]:
				xmin = 176.2261
				xmax = 176.2661
				text = "ER1"
			intervals [347]:
				xmin = 176.2661
				xmax = 176.3161
				text = "D"
			intervals [348]:
				xmin = 176.3161
				xmax = 176.3561
				text = "Z"
			intervals [349]:
				xmin = 176.3561
				xmax = 176.4061
				text = "Y"
			intervals [350]:
				xmin = 176.4061
				xmax = 176.4461
				text = "UW1"
			intervals [351]:
				xmin = 176.4461
				xmax = 176.5561
				text = "S"
			intervals [352]:
				xmin = 176.5561
				xmax = 176.6661
				text = "EY1"
			intervals [353]:
				xmin = 176.6661
				xmax = 176.7861
				text = "R"
			intervals [354]:
				xmin = 176.7861
				xmax = 177.0561
				text = "AY1"
			intervals [355]:
				xmin = 177.0561
				xmax = 177.1661
				text = "M"
			intervals [356]:
				xmin = 177.1661
				xmax = 177.2461
				text = "Z"
			intervals [357]:
				xmin = 177.2461
				xmax = 177.3661
				text = "ER0"
			intervals [358]:
				xmin = 177.3661
				xmax = 177.4561
				text = "S"
			intervals [359]:
				xmin = 177.4561
				xmax = 177.4961
				text = "AH1"
			intervals [360]:
				xmin = 177.4961
				xmax = 177.5461
				text = "M"
			intervals [361]:
				xmin = 177.5461
				xmax = 177.6161
				text = "TH"
			intervals [362]:
				xmin = 177.6161
				xmax = 177.6761
				text = "IH0"
			intervals [363]:
				xmin = 177.6761
				xmax = 177.9061
				text = "NG"
			intervals [364]:
				xmin = 177.9061
				xmax = 177.9361
				text = "L"
			intervals [365]:
				xmin = 177.9361
				xmax = 177.9661
				text = "AY1"
			intervals [366]:
				xmin = 177.9661
				xmax = 177.9961
				text = "K"
			intervals [367]:
				xmin = 177.9961
				xmax = 178.1961
				text = "sp"
			intervals [368]:
				xmin = 178.1961
				xmax = 178.2261
				text = "DH"
			intervals [369]:
				xmin = 178.2261
				xmax = 178.2561
				text = "AH0"
			intervals [370]:
				xmin = 178.2561
				xmax = 178.2861
				text = "T"
			intervals [371]:
				xmin = 178.2861
				xmax = 178.3161
				text = "D"
			intervals [372]:
				xmin = 178.3161
				xmax = 178.3461
				text = "UW1"
			intervals [373]:
				xmin = 178.3461
				xmax = 178.3761
				text = "Y"
			intervals [374]:
				xmin = 178.3761
				xmax = 178.4061
				text = "UW1"
			intervals [375]:
				xmin = 178.4061
				xmax = 178.4361
				text = "R"
			intervals [376]:
				xmin = 178.4361
				xmax = 178.4961
				text = "IY0"
			intervals [377]:
				xmin = 178.4961
				xmax = 178.5261
				text = "M"
			intervals [378]:
				xmin = 178.5261
				xmax = 178.5561
				text = "EH1"
			intervals [379]:
				xmin = 178.5561
				xmax = 178.5861
				text = "M"
			intervals [380]:
				xmin = 178.5861
				xmax = 178.6161
				text = "B"
			intervals [381]:
				xmin = 178.6161
				xmax = 178.6461
				text = "ER0"
			intervals [382]:
				xmin = 178.6461
				xmax = 178.6961
				text = "EH1"
			intervals [383]:
				xmin = 178.6961
				xmax = 178.7461
				text = "N"
			intervals [384]:
				xmin = 178.7461
				xmax = 178.8261
				text = "IY0"
			intervals [385]:
				xmin = 178.8261
				xmax = 178.8561
				text = "sp"
			intervals [386]:
				xmin = 178.8561
				xmax = 178.9261
				text = "AH0"
			intervals [387]:
				xmin = 178.9261
				xmax = 178.9561
				text = "V"
			intervals [388]:
				xmin = 178.9561
				xmax = 179.0261
				text = "sp"
			intervals [389]:
				xmin = 179.0261
				xmax = 179.0561
				text = "DH"
			intervals [390]:
				xmin = 179.0561
				xmax = 179.0861
				text = "AH0"
			intervals [391]:
				xmin = 179.0861
				xmax = 179.1361
				text = "M"
			intervals [392]:
				xmin = 179.1361
				xmax = 195.8832
				text = "sp"
			intervals [393]:
				xmin = 195.8832
				xmax = 195.9932
				text = "M"
			intervals [394]:
				xmin = 195.9932
				xmax = 196.0632
				text = "HH"
			intervals [395]:
				xmin = 196.0632
				xmax = 196.1332
				text = "M"
			intervals [396]:
				xmin = 196.1332
				xmax = 199.7947
				text = "sp"
			intervals [397]:
				xmin = 199.7947
				xmax = 199.8847
				text = "M"
			intervals [398]:
				xmin = 199.8847
				xmax = 200.0247
				text = "HH"
			intervals [399]:
				xmin = 200.0247
				xmax = 200.0647
				text = "M"
			intervals [400]:
				xmin = 200.0647
				xmax = 205.5861
				text = "sp"
			intervals [401]:
				xmin = 205.5861
				xmax = 205.8261
				text = "OW1"
			intervals [402]:
				xmin = 205.8261
				xmax = 205.8561
				text = "DH"
			intervals [403]:
				xmin = 205.8561
				xmax = 205.8861
				text = "AH0"
			intervals [404]:
				xmin = 205.8861
				xmax = 205.9861
				text = "L"
			intervals [405]:
				xmin = 205.9861
				xmax = 206.0761
				text = "AE1"
			intervals [406]:
				xmin = 206.0761
				xmax = 206.1361
				text = "S"
			intervals [407]:
				xmin = 206.1361
				xmax = 206.1661
				text = "T"
			intervals [408]:
				xmin = 206.1661
				xmax = 206.2161
				text = "P"
			intervals [409]:
				xmin = 206.2161
				xmax = 206.2861
				text = "ER1"
			intervals [410]:
				xmin = 206.2861
				xmax = 206.3561
				text = "S"
			intervals [411]:
				xmin = 206.3561
				xmax = 206.3861
				text = "AH0"
			intervals [412]:
				xmin = 206.3861
				xmax = 206.4561
				text = "N"
			intervals [413]:
				xmin = 206.4561
				xmax = 206.5061
				text = "L"
			intervals [414]:
				xmin = 206.5061
				xmax = 206.5761
				text = "EH1"
			intervals [415]:
				xmin = 206.5761
				xmax = 206.6661
				text = "F"
			intervals [416]:
				xmin = 206.6661
				xmax = 206.7161
				text = "T"
			intervals [417]:
				xmin = 206.7161
				xmax = 206.7661
				text = "IH1"
			intervals [418]:
				xmin = 206.7661
				xmax = 206.7961
				text = "N"
			intervals [419]:
				xmin = 206.7961
				xmax = 206.8261
				text = "AY1"
			intervals [420]:
				xmin = 206.8261
				xmax = 207.2561
				text = "sp"
			intervals [421]:
				xmin = 207.2561
				xmax = 207.2861
				text = "S"
			intervals [422]:
				xmin = 207.2861
				xmax = 207.5161
				text = "IY1"
			intervals [423]:
				xmin = 207.5161
				xmax = 207.5461
				text = "sp"
			intervals [424]:
				xmin = 207.5461
				xmax = 207.5961
				text = "AH1"
			intervals [425]:
				xmin = 207.5961
				xmax = 207.8061
				text = "HH"
			intervals [426]:
				xmin = 207.8061
				xmax = 207.9261
				text = "AH1"
			intervals [427]:
				xmin = 207.9261
				xmax = 208.7811
				text = "sp"
			intervals [428]:
				xmin = 208.7811
				xmax = 208.9111
				text = "AH1"
			intervals [429]:
				xmin = 208.9111
				xmax = 209.1111
				text = "M"
			intervals [430]:
				xmin = 209.1111
				xmax = 209.1711
				text = "sp"
			intervals [431]:
				xmin = 209.1711
				xmax = 209.4416
				text = ""
			intervals [432]:
				xmin = 209.4416
				xmax = 209.5016
				text = "D"
			intervals [433]:
				xmin = 209.5016
				xmax = 209.5416
				text = "IH1"
			intervals [434]:
				xmin = 209.5416
				xmax = 209.6016
				text = "D"
			intervals [435]:
				xmin = 209.6016
				xmax = 209.6616
				text = "Y"
			intervals [436]:
				xmin = 209.6616
				xmax = 209.7216
				text = "UW1"
			intervals [437]:
				xmin = 209.7216
				xmax = 209.7516
				text = "EH1"
			intervals [438]:
				xmin = 209.7516
				xmax = 209.8416
				text = "V"
			intervals [439]:
				xmin = 209.8416
				xmax = 209.9216
				text = "ER0"
			intervals [440]:
				xmin = 209.9216
				xmax = 210.0216
				text = "P"
			intervals [441]:
				xmin = 210.0216
				xmax = 210.0716
				text = "L"
			intervals [442]:
				xmin = 210.0716
				xmax = 210.5616
				text = "EY1"
			intervals [443]:
				xmin = 210.5616
				xmax = 210.6316
				text = "sp"
			intervals [444]:
				xmin = 210.6316
				xmax = 210.7316
				text = "G"
			intervals [445]:
				xmin = 210.7316
				xmax = 210.8316
				text = "EY1"
			intervals [446]:
				xmin = 210.8316
				xmax = 210.8916
				text = "M"
			intervals [447]:
				xmin = 210.8916
				xmax = 211.0216
				text = "Z"
			intervals [448]:
				xmin = 211.0216
				xmax = 211.0816
				text = "L"
			intervals [449]:
				xmin = 211.0816
				xmax = 211.1716
				text = "AY1"
			intervals [450]:
				xmin = 211.1716
				xmax = 211.2116
				text = "K"
			intervals [451]:
				xmin = 211.2116
				xmax = 211.2416
				text = "sp"
			intervals [452]:
				xmin = 211.2416
				xmax = 211.3316
				text = "R"
			intervals [453]:
				xmin = 211.3316
				xmax = 211.4216
				text = "EH1"
			intervals [454]:
				xmin = 211.4216
				xmax = 211.4816
				text = "D"
			intervals [455]:
				xmin = 211.4816
				xmax = 211.6116
				text = "R"
			intervals [456]:
				xmin = 211.6116
				xmax = 211.6616
				text = "OW1"
			intervals [457]:
				xmin = 211.6616
				xmax = 211.8116
				text = "V"
			intervals [458]:
				xmin = 211.8116
				xmax = 211.9516
				text = "ER0"
			intervals [459]:
				xmin = 211.9516
				xmax = 213.108
				text = "sp"
			intervals [460]:
				xmin = 213.108
				xmax = 213.138
				text = "Y"
			intervals [461]:
				xmin = 213.138
				xmax = 213.168
				text = "UW1"
			intervals [462]:
				xmin = 213.168
				xmax = 213.198
				text = "sp"
			intervals [463]:
				xmin = 213.198
				xmax = 213.228
				text = "N"
			intervals [464]:
				xmin = 213.228
				xmax = 213.258
				text = "EH1"
			intervals [465]:
				xmin = 213.258
				xmax = 213.288
				text = "V"
			intervals [466]:
				xmin = 213.288
				xmax = 213.318
				text = "ER0"
			intervals [467]:
				xmin = 213.318
				xmax = 213.358
				text = "P"
			intervals [468]:
				xmin = 213.358
				xmax = 213.388
				text = "L"
			intervals [469]:
				xmin = 213.388
				xmax = 213.438
				text = "EY1"
			intervals [470]:
				xmin = 213.438
				xmax = 213.478
				text = "D"
			intervals [471]:
				xmin = 213.478
				xmax = 213.518
				text = "DH"
			intervals [472]:
				xmin = 213.518
				xmax = 213.568
				text = "AE1"
			intervals [473]:
				xmin = 213.568
				xmax = 213.658
				text = "T"
			intervals [474]:
				xmin = 213.658
				xmax = 213.798
				text = "sp"
			intervals [475]:
				xmin = 213.798
				xmax = 213.908
				text = "M"
			intervals [476]:
				xmin = 213.908
				xmax = 214.028
				text = "AA1"
			intervals [477]:
				xmin = 214.028
				xmax = 214.088
				text = "R"
			intervals [478]:
				xmin = 214.088
				xmax = 214.118
				text = "B"
			intervals [479]:
				xmin = 214.118
				xmax = 214.208
				text = "AH0"
			intervals [480]:
				xmin = 214.208
				xmax = 214.278
				text = "L"
			intervals [481]:
				xmin = 214.278
				xmax = 214.398
				text = "Z"
			intervals [482]:
				xmin = 214.398
				xmax = 215.217
				text = "sp"
			intervals [483]:
				xmin = 215.217
				xmax = 215.247
				text = "OW1"
			intervals [484]:
				xmin = 215.247
				xmax = 215.277
				text = "sp"
			intervals [485]:
				xmin = 215.277
				xmax = 215.307
				text = "Y"
			intervals [486]:
				xmin = 215.307
				xmax = 215.347
				text = "UW1"
			intervals [487]:
				xmin = 215.347
				xmax = 215.397
				text = "sp"
			intervals [488]:
				xmin = 215.397
				xmax = 215.427
				text = "P"
			intervals [489]:
				xmin = 215.427
				xmax = 215.467
				text = "L"
			intervals [490]:
				xmin = 215.467
				xmax = 215.507
				text = "EY1"
			intervals [491]:
				xmin = 215.507
				xmax = 215.537
				text = "D"
			intervals [492]:
				xmin = 215.537
				xmax = 215.647
				text = "sp"
			intervals [493]:
				xmin = 215.647
				xmax = 215.717
				text = "HH"
			intervals [494]:
				xmin = 215.717
				xmax = 215.747
				text = "AW1"
			intervals [495]:
				xmin = 215.747
				xmax = 215.777
				text = "D"
			intervals [496]:
				xmin = 215.777
				xmax = 215.807
				text = "UW1"
			intervals [497]:
				xmin = 215.807
				xmax = 215.837
				text = "Y"
			intervals [498]:
				xmin = 215.837
				xmax = 215.887
				text = "UW1"
			intervals [499]:
				xmin = 215.887
				xmax = 215.977
				text = "P"
			intervals [500]:
				xmin = 215.977
				xmax = 216.007
				text = "L"
			intervals [501]:
				xmin = 216.007
				xmax = 216.067
				text = "EY1"
			intervals [502]:
				xmin = 216.067
				xmax = 216.107
				text = "sp"
			intervals [503]:
				xmin = 216.107
				xmax = 216.157
				text = "M"
			intervals [504]:
				xmin = 216.157
				xmax = 216.187
				text = "AA1"
			intervals [505]:
				xmin = 216.187
				xmax = 216.217
				text = "R"
			intervals [506]:
				xmin = 216.217
				xmax = 216.247
				text = "B"
			intervals [507]:
				xmin = 216.247
				xmax = 216.277
				text = "AH0"
			intervals [508]:
				xmin = 216.277
				xmax = 216.307
				text = "L"
			intervals [509]:
				xmin = 216.307
				xmax = 216.357
				text = "Z"
			intervals [510]:
				xmin = 216.357
				xmax = 216.437
				text = "sp"
			intervals [511]:
				xmin = 216.437
				xmax = 216.467
				text = "W"
			intervals [512]:
				xmin = 216.467
				xmax = 216.497
				text = "AH1"
			intervals [513]:
				xmin = 216.497
				xmax = 216.527
				text = "T"
			intervals [514]:
				xmin = 216.527
				xmax = 216.557
				text = "K"
			intervals [515]:
				xmin = 216.557
				xmax = 216.587
				text = "AH0"
			intervals [516]:
				xmin = 216.587
				xmax = 216.617
				text = "N"
			intervals [517]:
				xmin = 216.617
				xmax = 216.697
				text = "K"
			intervals [518]:
				xmin = 216.697
				xmax = 216.747
				text = "AY1"
			intervals [519]:
				xmin = 216.747
				xmax = 216.777
				text = "N"
			intervals [520]:
				xmin = 216.777
				xmax = 216.807
				text = "AH0"
			intervals [521]:
				xmin = 216.807
				xmax = 216.837
				text = "V"
			intervals [522]:
				xmin = 216.837
				xmax = 216.917
				text = "G"
			intervals [523]:
				xmin = 216.917
				xmax = 216.957
				text = "EY1"
			intervals [524]:
				xmin = 216.957
				xmax = 217.037
				text = "M"
			intervals [525]:
				xmin = 217.037
				xmax = 217.117
				text = "Z"
			intervals [526]:
				xmin = 217.117
				xmax = 217.7754
				text = "sp"
			intervals [527]:
				xmin = 217.7754
				xmax = 217.8254
				text = "M"
			intervals [528]:
				xmin = 217.8254
				xmax = 217.8854
				text = "AA1"
			intervals [529]:
				xmin = 217.8854
				xmax = 217.9354
				text = "R"
			intervals [530]:
				xmin = 217.9354
				xmax = 217.9654
				text = "B"
			intervals [531]:
				xmin = 217.9654
				xmax = 218.0154
				text = "AH0"
			intervals [532]:
				xmin = 218.0154
				xmax = 218.0554
				text = "L"
			intervals [533]:
				xmin = 218.0554
				xmax = 218.1154
				text = "sp"
			intervals [534]:
				xmin = 218.1154
				xmax = 218.1454
				text = "G"
			intervals [535]:
				xmin = 218.1454
				xmax = 218.1754
				text = "EY1"
			intervals [536]:
				xmin = 218.1754
				xmax = 218.2654
				text = "M"
			intervals [537]:
				xmin = 218.2654
				xmax = 218.3454
				text = "Z"
			intervals [538]:
				xmin = 218.3454
				xmax = 218.3754
				text = "D"
			intervals [539]:
				xmin = 218.3754
				xmax = 218.4054
				text = "IH0"
			intervals [540]:
				xmin = 218.4054
				xmax = 218.4454
				text = "D"
			intervals [541]:
				xmin = 218.4454
				xmax = 218.4754
				text = "Y"
			intervals [542]:
				xmin = 218.4754
				xmax = 218.5054
				text = "UW1"
			intervals [543]:
				xmin = 218.5054
				xmax = 218.6654
				text = "sp"
			intervals [544]:
				xmin = 218.6654
				xmax = 218.6954
				text = "P"
			intervals [545]:
				xmin = 218.6954
				xmax = 218.7254
				text = "L"
			intervals [546]:
				xmin = 218.7254
				xmax = 218.7754
				text = "EY1"
			intervals [547]:
				xmin = 218.7754
				xmax = 218.9554
				text = "sp"
			intervals [548]:
				xmin = 218.9554
				xmax = 225.0429
				text = ""
			intervals [549]:
				xmin = 225.0429
				xmax = 225.8929
				text = "spn"
			intervals [550]:
				xmin = 225.8929
				xmax = 226.5444
				text = ""
			intervals [551]:
				xmin = 226.5444
				xmax = 226.7844
				text = "AH1"
			intervals [552]:
				xmin = 226.7844
				xmax = 227.0044
				text = "sp"
			intervals [553]:
				xmin = 227.0044
				xmax = 227.2191
				text = ""
			intervals [554]:
				xmin = 227.2191
				xmax = 227.3391
				text = "D"
			intervals [555]:
				xmin = 227.3391
				xmax = 227.3691
				text = "IH0"
			intervals [556]:
				xmin = 227.3691
				xmax = 227.3991
				text = "D"
			intervals [557]:
				xmin = 227.3991
				xmax = 227.4291
				text = "sp"
			intervals [558]:
				xmin = 227.4291
				xmax = 227.4991
				text = "Y"
			intervals [559]:
				xmin = 227.4991
				xmax = 227.5291
				text = "UW1"
			intervals [560]:
				xmin = 227.5291
				xmax = 227.6491
				text = "JH"
			intervals [561]:
				xmin = 227.6491
				xmax = 227.6891
				text = "AH1"
			intervals [562]:
				xmin = 227.6891
				xmax = 227.7491
				text = "M"
			intervals [563]:
				xmin = 227.7491
				xmax = 227.8091
				text = "P"
			intervals [564]:
				xmin = 227.8091
				xmax = 227.8891
				text = "R"
			intervals [565]:
				xmin = 227.8891
				xmax = 227.9991
				text = "OW1"
			intervals [566]:
				xmin = 227.9991
				xmax = 228.0391
				text = "P"
			intervals [567]:
				xmin = 228.0391
				xmax = 228.1291
				text = "sp"
			intervals [568]:
				xmin = 228.1291
				xmax = 228.8368
				text = ""
			intervals [569]:
				xmin = 228.8368
				xmax = 229.0268
				text = "AH1"
			intervals [570]:
				xmin = 229.0268
				xmax = 229.0668
				text = "HH"
			intervals [571]:
				xmin = 229.0668
				xmax = 229.1268
				text = "AH1"
			intervals [572]:
				xmin = 229.1268
				xmax = 230.2889
				text = "sp"
			intervals [573]:
				xmin = 230.2889
				xmax = 230.3289
				text = "M"
			intervals [574]:
				xmin = 230.3289
				xmax = 230.4189
				text = "HH"
			intervals [575]:
				xmin = 230.4189
				xmax = 230.4489
				text = "M"
			intervals [576]:
				xmin = 230.4489
				xmax = 230.8489
				text = "sp"
			intervals [577]:
				xmin = 230.8489
				xmax = 231.137
				text = ""
			intervals [578]:
				xmin = 231.137
				xmax = 231.227
				text = "D"
			intervals [579]:
				xmin = 231.227
				xmax = 231.277
				text = "UW1"
			intervals [580]:
				xmin = 231.277
				xmax = 231.377
				text = "Y"
			intervals [581]:
				xmin = 231.377
				xmax = 231.407
				text = "UW1"
			intervals [582]:
				xmin = 231.407
				xmax = 231.437
				text = "HH"
			intervals [583]:
				xmin = 231.437
				xmax = 231.487
				text = "AE1"
			intervals [584]:
				xmin = 231.487
				xmax = 231.557
				text = "V"
			intervals [585]:
				xmin = 231.557
				xmax = 231.597
				text = "EH1"
			intervals [586]:
				xmin = 231.597
				xmax = 231.627
				text = "N"
			intervals [587]:
				xmin = 231.627
				xmax = 231.687
				text = "IY0"
			intervals [588]:
				xmin = 231.687
				xmax = 231.797
				text = "K"
			intervals [589]:
				xmin = 231.797
				xmax = 231.827
				text = "AY1"
			intervals [590]:
				xmin = 231.827
				xmax = 231.877
				text = "N"
			intervals [591]:
				xmin = 231.877
				xmax = 231.907
				text = "D"
			intervals [592]:
				xmin = 231.907
				xmax = 231.937
				text = "AH0"
			intervals [593]:
				xmin = 231.937
				xmax = 232.017
				text = "V"
			intervals [594]:
				xmin = 232.017
				xmax = 232.147
				text = "sp"
			intervals [595]:
				xmin = 232.147
				xmax = 232.357
				text = "AH1"
			intervals [596]:
				xmin = 232.357
				xmax = 232.387
				text = "sp"
			intervals [597]:
				xmin = 232.387
				xmax = 232.477
				text = "R"
			intervals [598]:
				xmin = 232.477
				xmax = 232.647
				text = "AY1"
			intervals [599]:
				xmin = 232.647
				xmax = 232.737
				text = "M"
			intervals [600]:
				xmin = 232.737
				xmax = 232.847
				text = "Z"
			intervals [601]:
				xmin = 232.847
				xmax = 233.027
				text = "ER0"
			intervals [602]:
				xmin = 233.027
				xmax = 233.127
				text = "sp"
			intervals [603]:
				xmin = 233.127
				xmax = 233.237
				text = "CH"
			intervals [604]:
				xmin = 233.237
				xmax = 233.367
				text = "AE1"
			intervals [605]:
				xmin = 233.367
				xmax = 233.397
				text = "N"
			intervals [606]:
				xmin = 233.397
				xmax = 233.457
				text = "T"
			intervals [607]:
				xmin = 233.457
				xmax = 233.517
				text = "S"
			intervals [608]:
				xmin = 233.517
				xmax = 233.557
				text = "ER0"
			intervals [609]:
				xmin = 233.557
				xmax = 233.587
				text = "EH1"
			intervals [610]:
				xmin = 233.587
				xmax = 233.617
				text = "N"
			intervals [611]:
				xmin = 233.617
				xmax = 233.647
				text = "IY0"
			intervals [612]:
				xmin = 233.647
				xmax = 233.807
				text = "TH"
			intervals [613]:
				xmin = 233.807
				xmax = 233.837
				text = "IH2"
			intervals [614]:
				xmin = 233.837
				xmax = 233.917
				text = "NG"
			intervals [615]:
				xmin = 233.917
				xmax = 233.947
				text = "sp"
			intervals [616]:
				xmin = 233.947
				xmax = 233.977
				text = "DH"
			intervals [617]:
				xmin = 233.977
				xmax = 234.007
				text = "AH0"
			intervals [618]:
				xmin = 234.007
				xmax = 234.047
				text = "T"
			intervals [619]:
				xmin = 234.047
				xmax = 234.077
				text = "sp"
			intervals [620]:
				xmin = 234.077
				xmax = 234.147
				text = "Y"
			intervals [621]:
				xmin = 234.147
				xmax = 234.187
				text = "UW1"
			intervals [622]:
				xmin = 234.187
				xmax = 234.337
				text = "S"
			intervals [623]:
				xmin = 234.337
				xmax = 234.457
				text = "EY1"
			intervals [624]:
				xmin = 234.457
				xmax = 234.487
				text = "Y"
			intervals [625]:
				xmin = 234.487
				xmax = 234.517
				text = "UW1"
			intervals [626]:
				xmin = 234.517
				xmax = 234.787
				text = "sp"
			intervals [627]:
				xmin = 234.787
				xmax = 234.877
				text = "N"
			intervals [628]:
				xmin = 234.877
				xmax = 234.907
				text = "OW1"
			intervals [629]:
				xmin = 234.907
				xmax = 234.937
				text = "sp"
			intervals [630]:
				xmin = 234.937
				xmax = 234.967
				text = "W"
			intervals [631]:
				xmin = 234.967
				xmax = 234.997
				text = "EH1"
			intervals [632]:
				xmin = 234.997
				xmax = 235.027
				text = "N"
			intervals [633]:
				xmin = 235.027
				xmax = 235.147
				text = "sp"
			intervals [634]:
				xmin = 235.147
				xmax = 235.207
				text = "Y"
			intervals [635]:
				xmin = 235.207
				xmax = 235.237
				text = "UW1"
			intervals [636]:
				xmin = 235.237
				xmax = 235.297
				text = "T"
			intervals [637]:
				xmin = 235.297
				xmax = 235.377
				text = "ER1"
			intervals [638]:
				xmin = 235.377
				xmax = 235.437
				text = "N"
			intervals [639]:
				xmin = 235.437
				xmax = 235.497
				text = "DH"
			intervals [640]:
				xmin = 235.497
				xmax = 235.537
				text = "AH1"
			intervals [641]:
				xmin = 235.537
				xmax = 235.777
				text = "sp"
			intervals [642]:
				xmin = 235.777
				xmax = 235.877
				text = "AH1"
			intervals [643]:
				xmin = 235.877
				xmax = 235.937
				text = "HH"
			intervals [644]:
				xmin = 235.937
				xmax = 236.007
				text = "AH1"
			intervals [645]:
				xmin = 236.007
				xmax = 236.127
				text = "sp"
			intervals [646]:
				xmin = 236.127
				xmax = 250.1032
				text = ""
			intervals [647]:
				xmin = 250.1032
				xmax = 250.2132
				text = "M"
			intervals [648]:
				xmin = 250.2132
				xmax = 250.4132
				text = "HH"
			intervals [649]:
				xmin = 250.4132
				xmax = 250.5032
				text = "M"
			intervals [650]:
				xmin = 250.5032
				xmax = 250.5732
				text = "sp"
			intervals [651]:
				xmin = 250.5732
				xmax = 256.2242
				text = ""
			intervals [652]:
				xmin = 256.2242
				xmax = 256.5242
				text = "AH1"
			intervals [653]:
				xmin = 256.5242
				xmax = 256.6042
				text = "HH"
			intervals [654]:
				xmin = 256.6042
				xmax = 256.6542
				text = "AH1"
			intervals [655]:
				xmin = 256.6542
				xmax = 257.0141
				text = "sp"
			intervals [656]:
				xmin = 257.0141
				xmax = 257.0441
				text = "DH"
			intervals [657]:
				xmin = 257.0441
				xmax = 257.0741
				text = "AH0"
			intervals [658]:
				xmin = 257.0741
				xmax = 257.1041
				text = "T"
			intervals [659]:
				xmin = 257.1041
				xmax = 257.1341
				text = "Z"
			intervals [660]:
				xmin = 257.1341
				xmax = 257.2841
				text = "sp"
			intervals [661]:
				xmin = 257.2841
				xmax = 257.3241
				text = "G"
			intervals [662]:
				xmin = 257.3241
				xmax = 257.3541
				text = "IH0"
			intervals [663]:
				xmin = 257.3541
				xmax = 257.3841
				text = "D"
			intervals [664]:
				xmin = 257.3841
				xmax = 257.7097
				text = "sp"
			intervals [665]:
				xmin = 257.7097
				xmax = 257.7597
				text = "ER0"
			intervals [666]:
				xmin = 257.7597
				xmax = 257.8397
				text = "Y"
			intervals [667]:
				xmin = 257.8397
				xmax = 257.8897
				text = "UW1"
			intervals [668]:
				xmin = 257.8897
				xmax = 257.9197
				text = "G"
			intervals [669]:
				xmin = 257.9197
				xmax = 258.1597
				text = "UH1"
			intervals [670]:
				xmin = 258.1597
				xmax = 258.2097
				text = "D"
			intervals [671]:
				xmin = 258.2097
				xmax = 258.5666
				text = "sp"
			intervals [672]:
				xmin = 258.5666
				xmax = 258.7766
				text = "spn"
			intervals [673]:
				xmin = 258.7766
				xmax = 259.4137
				text = ""
			intervals [674]:
				xmin = 259.4137
				xmax = 259.9737
				text = "spn"
			intervals [675]:
				xmin = 259.9737
				xmax = 261.3831
				text = "sp"
			intervals [676]:
				xmin = 261.3831
				xmax = 261.6731
				text = "AH1"
			intervals [677]:
				xmin = 261.6731
				xmax = 261.7131
				text = "L"
			intervals [678]:
				xmin = 261.7131
				xmax = 261.7631
				text = "EH1"
			intervals [679]:
				xmin = 261.7631
				xmax = 261.8131
				text = "T"
			intervals [680]:
				xmin = 261.8131
				xmax = 261.8631
				text = "sp"
			intervals [681]:
				xmin = 261.8631
				xmax = 261.8931
				text = "Z"
			intervals [682]:
				xmin = 261.8931
				xmax = 261.9431
				text = "S"
			intervals [683]:
				xmin = 261.9431
				xmax = 262.0831
				text = "IY1"
			intervals [684]:
				xmin = 262.0831
				xmax = 262.4879
				text = "sp"
			intervals [685]:
				xmin = 262.4879
				xmax = 262.6279
				text = "D"
			intervals [686]:
				xmin = 262.6279
				xmax = 262.6779
				text = "UW1"
			intervals [687]:
				xmin = 262.6779
				xmax = 262.7079
				text = "Y"
			intervals [688]:
				xmin = 262.7079
				xmax = 262.7679
				text = "UW1"
			intervals [689]:
				xmin = 262.7679
				xmax = 262.8879
				text = "P"
			intervals [690]:
				xmin = 262.8879
				xmax = 262.9679
				text = "L"
			intervals [691]:
				xmin = 262.9679
				xmax = 263.2379
				text = "EY1"
			intervals [692]:
				xmin = 263.2379
				xmax = 263.3179
				text = "sp"
			intervals [693]:
				xmin = 263.3179
				xmax = 263.4279
				text = "G"
			intervals [694]:
				xmin = 263.4279
				xmax = 263.6379
				text = "EY1"
			intervals [695]:
				xmin = 263.6379
				xmax = 263.7279
				text = "M"
			intervals [696]:
				xmin = 263.7279
				xmax = 263.8579
				text = "Z"
			intervals [697]:
				xmin = 263.8579
				xmax = 263.9379
				text = "W"
			intervals [698]:
				xmin = 263.9379
				xmax = 263.9979
				text = "IH1"
			intervals [699]:
				xmin = 263.9979
				xmax = 264.0479
				text = "DH"
			intervals [700]:
				xmin = 264.0479
				xmax = 264.1279
				text = "sp"
			intervals [701]:
				xmin = 264.1279
				xmax = 264.1979
				text = "G"
			intervals [702]:
				xmin = 264.1979
				xmax = 264.3679
				text = "ER1"
			intervals [703]:
				xmin = 264.3679
				xmax = 264.5479
				text = "L"
			intervals [704]:
				xmin = 264.5479
				xmax = 264.5979
				text = "Z"
			intervals [705]:
				xmin = 264.5979
				xmax = 264.6279
				text = "AH0"
			intervals [706]:
				xmin = 264.6279
				xmax = 264.7079
				text = "N"
			intervals [707]:
				xmin = 264.7079
				xmax = 264.8179
				text = "B"
			intervals [708]:
				xmin = 264.8179
				xmax = 265.0679
				text = "OY1"
			intervals [709]:
				xmin = 265.0679
				xmax = 265.3579
				text = "Z"
			intervals [710]:
				xmin = 265.3579
				xmax = 266.6548
				text = "sp"
			intervals [711]:
				xmin = 266.6548
				xmax = 266.7148
				text = "AY1"
			intervals [712]:
				xmin = 266.7148
				xmax = 266.7748
				text = "M"
			intervals [713]:
				xmin = 266.7748
				xmax = 266.8548
				text = "IY1"
			intervals [714]:
				xmin = 266.8548
				xmax = 266.9048
				text = "N"
			intervals [715]:
				xmin = 266.9048
				xmax = 266.9648
				text = "Y"
			intervals [716]:
				xmin = 266.9648
				xmax = 266.9948
				text = "UW1"
			intervals [717]:
				xmin = 266.9948
				xmax = 267.0448
				text = "N"
			intervals [718]:
				xmin = 267.0448
				xmax = 267.1648
				text = "OW1"
			intervals [719]:
				xmin = 267.1648
				xmax = 267.3048
				text = "sp"
			intervals [720]:
				xmin = 267.3048
				xmax = 267.5322
				text = ""
			intervals [721]:
				xmin = 267.5322
				xmax = 267.6122
				text = "B"
			intervals [722]:
				xmin = 267.6122
				xmax = 267.6722
				text = "OW1"
			intervals [723]:
				xmin = 267.6722
				xmax = 267.7522
				text = "TH"
			intervals [724]:
				xmin = 267.7522
				xmax = 267.8222
				text = "G"
			intervals [725]:
				xmin = 267.8222
				xmax = 267.9222
				text = "ER1"
			intervals [726]:
				xmin = 267.9222
				xmax = 267.9922
				text = "L"
			intervals [727]:
				xmin = 267.9922
				xmax = 268.0422
				text = "Z"
			intervals [728]:
				xmin = 268.0422
				xmax = 268.0722
				text = "AH0"
			intervals [729]:
				xmin = 268.0722
				xmax = 268.1022
				text = "N"
			intervals [730]:
				xmin = 268.1022
				xmax = 268.2022
				text = "B"
			intervals [731]:
				xmin = 268.2022
				xmax = 268.4022
				text = "OY1"
			intervals [732]:
				xmin = 268.4022
				xmax = 268.5322
				text = "Z"
			intervals [733]:
				xmin = 268.5322
				xmax = 268.5622
				text = "sp"
			intervals [734]:
				xmin = 268.5622
				xmax = 268.6122
				text = "T"
			intervals [735]:
				xmin = 268.6122
				xmax = 268.6822
				text = "AH0"
			intervals [736]:
				xmin = 268.6822
				xmax = 268.7422
				text = "G"
			intervals [737]:
				xmin = 268.7422
				xmax = 268.8422
				text = "EH1"
			intervals [738]:
				xmin = 268.8422
				xmax = 268.9022
				text = "DH"
			intervals [739]:
				xmin = 268.9022
				xmax = 269.0122
				text = "ER0"
			intervals [740]:
				xmin = 269.0122
				xmax = 270.6723
				text = "sp"
			intervals [741]:
				xmin = 270.6723
				xmax = 270.7523
				text = "N"
			intervals [742]:
				xmin = 270.7523
				xmax = 270.8723
				text = "AH1"
			intervals [743]:
				xmin = 270.8723
				xmax = 270.9323
				text = "N"
			intervals [744]:
				xmin = 270.9323
				xmax = 270.9623
				text = "AE1"
			intervals [745]:
				xmin = 270.9623
				xmax = 270.9923
				text = "T"
			intervals [746]:
				xmin = 270.9923
				xmax = 271.0723
				text = "AO1"
			intervals [747]:
				xmin = 271.0723
				xmax = 271.1823
				text = "L"
			intervals [748]:
				xmin = 271.1823
				xmax = 271.2823
				text = "sp"
			intervals [749]:
				xmin = 271.2823
				xmax = 271.8612
				text = ""
			intervals [750]:
				xmin = 271.8612
				xmax = 272.1512
				text = "M"
			intervals [751]:
				xmin = 272.1512
				xmax = 273.6238
				text = "sp"
			intervals [752]:
				xmin = 273.6238
				xmax = 273.8538
				text = "AH1"
			intervals [753]:
				xmin = 273.8538
				xmax = 273.9938
				text = "M"
			intervals [754]:
				xmin = 273.9938
				xmax = 274.2438
				text = "sp"
			intervals [755]:
				xmin = 274.2438
				xmax = 276.3109
				text = ""
			intervals [756]:
				xmin = 276.3109
				xmax = 276.3809
				text = "W"
			intervals [757]:
				xmin = 276.3809
				xmax = 276.5509
				text = "EH1"
			intervals [758]:
				xmin = 276.5509
				xmax = 276.5809
				text = "L"
			intervals [759]:
				xmin = 276.5809
				xmax = 276.6109
				text = "L"
			intervals [760]:
				xmin = 276.6109
				xmax = 276.6409
				text = "EH1"
			intervals [761]:
				xmin = 276.6409
				xmax = 276.6909
				text = "T"
			intervals [762]:
				xmin = 276.6909
				xmax = 276.7209
				text = "S"
			intervals [763]:
				xmin = 276.7209
				xmax = 276.8309
				text = "S"
			intervals [764]:
				xmin = 276.8309
				xmax = 276.9809
				text = "IY1"
			intervals [765]:
				xmin = 276.9809
				xmax = 277.0309
				text = "W"
			intervals [766]:
				xmin = 277.0309
				xmax = 277.0809
				text = "IY1"
			intervals [767]:
				xmin = 277.0809
				xmax = 277.1109
				text = "K"
			intervals [768]:
				xmin = 277.1109
				xmax = 277.1409
				text = "AH0"
			intervals [769]:
				xmin = 277.1409
				xmax = 277.1909
				text = "N"
			intervals [770]:
				xmin = 277.1909
				xmax = 277.2909
				text = "T"
			intervals [771]:
				xmin = 277.2909
				xmax = 277.3709
				text = "AO1"
			intervals [772]:
				xmin = 277.3709
				xmax = 277.4409
				text = "K"
			intervals [773]:
				xmin = 277.4409
				xmax = 277.4709
				text = "AH0"
			intervals [774]:
				xmin = 277.4709
				xmax = 277.5009
				text = "B"
			intervals [775]:
				xmin = 277.5009
				xmax = 277.5909
				text = "AW1"
			intervals [776]:
				xmin = 277.5909
				xmax = 277.6409
				text = "T"
			intervals [777]:
				xmin = 277.6409
				xmax = 277.7309
				text = "T"
			intervals [778]:
				xmin = 277.7309
				xmax = 277.8109
				text = "EH1"
			intervals [779]:
				xmin = 277.8109
				xmax = 277.8709
				text = "L"
			intervals [780]:
				xmin = 277.8709
				xmax = 277.9109
				text = "AH0"
			intervals [781]:
				xmin = 277.9109
				xmax = 278.0009
				text = "V"
			intervals [782]:
				xmin = 278.0009
				xmax = 278.0609
				text = "IH2"
			intervals [783]:
				xmin = 278.0609
				xmax = 278.1709
				text = "ZH"
			intervals [784]:
				xmin = 278.1709
				xmax = 278.2209
				text = "AH0"
			intervals [785]:
				xmin = 278.2209
				xmax = 278.2509
				text = "N"
			intervals [786]:
				xmin = 278.2509
				xmax = 278.2909
				text = "D"
			intervals [787]:
				xmin = 278.2909
				xmax = 278.3509
				text = "UW1"
			intervals [788]:
				xmin = 278.3509
				xmax = 278.4209
				text = "Y"
			intervals [789]:
				xmin = 278.4209
				xmax = 278.4509
				text = "UW1"
			intervals [790]:
				xmin = 278.4509
				xmax = 278.4809
				text = "W"
			intervals [791]:
				xmin = 278.4809
				xmax = 278.5509
				text = "AA1"
			intervals [792]:
				xmin = 278.5509
				xmax = 278.6509
				text = "CH"
			intervals [793]:
				xmin = 278.6509
				xmax = 278.7109
				text = "T"
			intervals [794]:
				xmin = 278.7109
				xmax = 278.7609
				text = "IY1"
			intervals [795]:
				xmin = 278.7609
				xmax = 278.8509
				text = "V"
			intervals [796]:
				xmin = 278.8509
				xmax = 278.9109
				text = "IY1"
			intervals [797]:
				xmin = 278.9109
				xmax = 279.1309
				text = "sp"
			intervals [798]:
				xmin = 279.1309
				xmax = 280.0288
				text = ""
			intervals [799]:
				xmin = 280.0288
				xmax = 280.1488
				text = "M"
			intervals [800]:
				xmin = 280.1488
				xmax = 280.2888
				text = "sp"
			intervals [801]:
				xmin = 280.2888
				xmax = 280.3588
				text = "W"
			intervals [802]:
				xmin = 280.3588
				xmax = 280.3888
				text = "AH1"
			intervals [803]:
				xmin = 280.3888
				xmax = 280.4188
				text = "T"
			intervals [804]:
				xmin = 280.4188
				xmax = 280.4488
				text = "sp"
			intervals [805]:
				xmin = 280.4488
				xmax = 280.4788
				text = "ER0"
			intervals [806]:
				xmin = 280.4788
				xmax = 280.5088
				text = "Y"
			intervals [807]:
				xmin = 280.5088
				xmax = 280.5388
				text = "UH1"
			intervals [808]:
				xmin = 280.5388
				xmax = 280.5688
				text = "R"
			intervals [809]:
				xmin = 280.5688
				xmax = 280.6588
				text = "F"
			intervals [810]:
				xmin = 280.6588
				xmax = 280.7188
				text = "EY1"
			intervals [811]:
				xmin = 280.7188
				xmax = 280.7488
				text = "V"
			intervals [812]:
				xmin = 280.7488
				xmax = 280.8488
				text = "ER0"
			intervals [813]:
				xmin = 280.8488
				xmax = 280.8988
				text = "IH0"
			intervals [814]:
				xmin = 280.8988
				xmax = 280.9388
				text = "T"
			intervals [815]:
				xmin = 280.9388
				xmax = 281.0588
				text = "SH"
			intervals [816]:
				xmin = 281.0588
				xmax = 281.1788
				text = "OW1"
			intervals [817]:
				xmin = 281.1788
				xmax = 281.3588
				text = "Z"
			intervals [818]:
				xmin = 281.3588
				xmax = 281.5488
				text = "sp"
			intervals [819]:
				xmin = 281.5488
				xmax = 296.0592
				text = ""
			intervals [820]:
				xmin = 296.0592
				xmax = 296.4092
				text = "M"
			intervals [821]:
				xmin = 296.4092
				xmax = 301.5813
				text = ""
			intervals [822]:
				xmin = 301.5813
				xmax = 301.6413
				text = "K"
			intervals [823]:
				xmin = 301.6413
				xmax = 301.7313
				text = "UH1"
			intervals [824]:
				xmin = 301.7313
				xmax = 301.7713
				text = "D"
			intervals [825]:
				xmin = 301.7713
				xmax = 301.8513
				text = "Y"
			intervals [826]:
				xmin = 301.8513
				xmax = 302.0013
				text = "UW1"
			intervals [827]:
				xmin = 302.0013
				xmax = 302.3613
				text = "AH1"
			intervals [828]:
				xmin = 302.3613
				xmax = 302.5513
				text = "sp"
			intervals [829]:
				xmin = 302.5513
				xmax = 302.5913
				text = "K"
			intervals [830]:
				xmin = 302.5913
				xmax = 302.6313
				text = "UH1"
			intervals [831]:
				xmin = 302.6313
				xmax = 302.6613
				text = "D"
			intervals [832]:
				xmin = 302.6613
				xmax = 302.7013
				text = "Y"
			intervals [833]:
				xmin = 302.7013
				xmax = 302.7613
				text = "UW1"
			intervals [834]:
				xmin = 302.7613
				xmax = 302.8813
				text = "T"
			intervals [835]:
				xmin = 302.8813
				xmax = 302.9513
				text = "EH1"
			intervals [836]:
				xmin = 302.9513
				xmax = 303.0113
				text = "L"
			intervals [837]:
				xmin = 303.0113
				xmax = 303.1313
				text = "M"
			intervals [838]:
				xmin = 303.1313
				xmax = 303.2113
				text = "IY1"
			intervals [839]:
				xmin = 303.2113
				xmax = 303.3013
				text = "AH0"
			intervals [840]:
				xmin = 303.3013
				xmax = 303.4613
				text = "sp"
			intervals [841]:
				xmin = 303.4613
				xmax = 303.5613
				text = "HH"
			intervals [842]:
				xmin = 303.5613
				xmax = 303.6113
				text = "W"
			intervals [843]:
				xmin = 303.6113
				xmax = 303.6413
				text = "AH1"
			intervals [844]:
				xmin = 303.6413
				xmax = 303.7213
				text = "N"
			intervals [845]:
				xmin = 303.7213
				xmax = 303.7513
				text = "AH0"
			intervals [846]:
				xmin = 303.7513
				xmax = 303.7813
				text = "V"
			intervals [847]:
				xmin = 303.7813
				xmax = 303.8113
				text = "DH"
			intervals [848]:
				xmin = 303.8113
				xmax = 303.9213
				text = "AH1"
			intervals [849]:
				xmin = 303.9213
				xmax = 303.9813
				text = "F"
			intervals [850]:
				xmin = 303.9813
				xmax = 304.0413
				text = "AH1"
			intervals [851]:
				xmin = 304.0413
				xmax = 304.1013
				text = "N"
			intervals [852]:
				xmin = 304.1013
				xmax = 304.2413
				text = "IY0"
			intervals [853]:
				xmin = 304.2413
				xmax = 304.2813
				text = "EH1"
			intervals [854]:
				xmin = 304.2813
				xmax = 304.3613
				text = "P"
			intervals [855]:
				xmin = 304.3613
				xmax = 304.4213
				text = "AH0"
			intervals [856]:
				xmin = 304.4213
				xmax = 304.5513
				text = "S"
			intervals [857]:
				xmin = 304.5513
				xmax = 304.6713
				text = "OW2"
			intervals [858]:
				xmin = 304.6713
				xmax = 304.7613
				text = "D"
			intervals [859]:
				xmin = 304.7613
				xmax = 304.8213
				text = "Z"
			intervals [860]:
				xmin = 304.8213
				xmax = 304.9013
				text = "AO1"
			intervals [861]:
				xmin = 304.9013
				xmax = 305.0313
				text = "N"
			intervals [862]:
				xmin = 305.0313
				xmax = 305.1313
				text = "sp"
			intervals [863]:
				xmin = 305.1313
				xmax = 305.2613
				text = "AA1"
			intervals [864]:
				xmin = 305.2613
				xmax = 305.3013
				text = "N"
			intervals [865]:
				xmin = 305.3013
				xmax = 305.3313
				text = "sp"
			intervals [866]:
				xmin = 305.3313
				xmax = 305.3813
				text = "B"
			intervals [867]:
				xmin = 305.3813
				xmax = 305.4413
				text = "EH1"
			intervals [868]:
				xmin = 305.4413
				xmax = 305.5513
				text = "V"
			intervals [869]:
				xmin = 305.5513
				xmax = 305.5813
				text = "ER0"
			intervals [870]:
				xmin = 305.5813
				xmax = 305.6413
				text = "L"
			intervals [871]:
				xmin = 305.6413
				xmax = 305.7213
				text = "IY0"
			intervals [872]:
				xmin = 305.7213
				xmax = 305.7613
				text = "HH"
			intervals [873]:
				xmin = 305.7613
				xmax = 305.8313
				text = "IH1"
			intervals [874]:
				xmin = 305.8313
				xmax = 305.8813
				text = "L"
			intervals [875]:
				xmin = 305.8813
				xmax = 305.9413
				text = "B"
			intervals [876]:
				xmin = 305.9413
				xmax = 306.1013
				text = "sp"
			intervals [877]:
				xmin = 306.1013
				xmax = 306.1513
				text = "HH"
			intervals [878]:
				xmin = 306.1513
				xmax = 306.2013
				text = "IH1"
			intervals [879]:
				xmin = 306.2013
				xmax = 306.2513
				text = "L"
			intervals [880]:
				xmin = 306.2513
				xmax = 306.2913
				text = "B"
			intervals [881]:
				xmin = 306.2913
				xmax = 306.4413
				text = "IH2"
			intervals [882]:
				xmin = 306.4413
				xmax = 306.4713
				text = "L"
			intervals [883]:
				xmin = 306.4713
				xmax = 306.5313
				text = "IY0"
			intervals [884]:
				xmin = 306.5313
				xmax = 306.6513
				text = "Z"
			intervals [885]:
				xmin = 306.6513
				xmax = 306.7013
				text = "sp"
			intervals [886]:
				xmin = 306.7013
				xmax = 315.3001
				text = ""
			intervals [887]:
				xmin = 315.3001
				xmax = 315.3501
				text = "D"
			intervals [888]:
				xmin = 315.3501
				xmax = 315.3801
				text = "UW1"
			intervals [889]:
				xmin = 315.3801
				xmax = 315.4101
				text = "Y"
			intervals [890]:
				xmin = 315.4101
				xmax = 315.4401
				text = "UW1"
			intervals [891]:
				xmin = 315.4401
				xmax = 315.4801
				text = "R"
			intervals [892]:
				xmin = 315.4801
				xmax = 315.5101
				text = "IY0"
			intervals [893]:
				xmin = 315.5101
				xmax = 315.5401
				text = "M"
			intervals [894]:
				xmin = 315.5401
				xmax = 315.5701
				text = "EH1"
			intervals [895]:
				xmin = 315.5701
				xmax = 315.6001
				text = "M"
			intervals [896]:
				xmin = 315.6001
				xmax = 315.6301
				text = "B"
			intervals [897]:
				xmin = 315.6301
				xmax = 315.6701
				text = "ER0"
			intervals [898]:
				xmin = 315.6701
				xmax = 315.7501
				text = "EH1"
			intervals [899]:
				xmin = 315.7501
				xmax = 315.8101
				text = "N"
			intervals [900]:
				xmin = 315.8101
				xmax = 316.2401
				text = "IY0"
			intervals [901]:
				xmin = 316.2401
				xmax = 316.3101
				text = "AE1"
			intervals [902]:
				xmin = 316.3101
				xmax = 316.3401
				text = "N"
			intervals [903]:
				xmin = 316.3401
				xmax = 316.4201
				text = "sp"
			intervals [904]:
				xmin = 316.4201
				xmax = 316.4801
				text = "D"
			intervals [905]:
				xmin = 316.4801
				xmax = 316.5301
				text = "UW1"
			intervals [906]:
				xmin = 316.5301
				xmax = 316.5901
				text = "Y"
			intervals [907]:
				xmin = 316.5901
				xmax = 316.6201
				text = "UW1"
			intervals [908]:
				xmin = 316.6201
				xmax = 316.6501
				text = "R"
			intervals [909]:
				xmin = 316.6501
				xmax = 316.6801
				text = "IH0"
			intervals [910]:
				xmin = 316.6801
				xmax = 316.7101
				text = "M"
			intervals [911]:
				xmin = 316.7101
				xmax = 316.7801
				text = "EH1"
			intervals [912]:
				xmin = 316.7801
				xmax = 316.8501
				text = "M"
			intervals [913]:
				xmin = 316.8501
				xmax = 316.8801
				text = "B"
			intervals [914]:
				xmin = 316.8801
				xmax = 316.9501
				text = "ER0"
			intervals [915]:
				xmin = 316.9501
				xmax = 317.0101
				text = "EH1"
			intervals [916]:
				xmin = 317.0101
				xmax = 317.0901
				text = "N"
			intervals [917]:
				xmin = 317.0901
				xmax = 317.1401
				text = "IY0"
			intervals [918]:
				xmin = 317.1401
				xmax = 317.1701
				text = "AH0"
			intervals [919]:
				xmin = 317.1701
				xmax = 317.2001
				text = "V"
			intervals [920]:
				xmin = 317.2001
				xmax = 317.2701
				text = "sp"
			intervals [921]:
				xmin = 317.2701
				xmax = 317.3201
				text = "DH"
			intervals [922]:
				xmin = 317.3201
				xmax = 317.5301
				text = "IY0"
			intervals [923]:
				xmin = 317.5301
				xmax = 317.7101
				text = "AH1"
			intervals [924]:
				xmin = 317.7101
				xmax = 317.8001
				text = "EH1"
			intervals [925]:
				xmin = 317.8001
				xmax = 317.9001
				text = "P"
			intervals [926]:
				xmin = 317.9001
				xmax = 317.9801
				text = "AH0"
			intervals [927]:
				xmin = 317.9801
				xmax = 318.0901
				text = "S"
			intervals [928]:
				xmin = 318.0901
				xmax = 318.1501
				text = "OW2"
			intervals [929]:
				xmin = 318.1501
				xmax = 318.3001
				text = "D"
			intervals [930]:
				xmin = 318.3001
				xmax = 318.3801
				text = "Z"
			intervals [931]:
				xmin = 318.3801
				xmax = 318.6585
				text = "sp"
			intervals [932]:
				xmin = 318.6585
				xmax = 318.6985
				text = "AH0"
			intervals [933]:
				xmin = 318.6985
				xmax = 318.8685
				text = "V"
			intervals [934]:
				xmin = 318.8685
				xmax = 319.0285
				text = "AH1"
			intervals [935]:
				xmin = 319.0285
				xmax = 320.7841
				text = "sp"
			intervals [936]:
				xmin = 320.7841
				xmax = 320.8141
				text = "S"
			intervals [937]:
				xmin = 320.8141
				xmax = 320.8441
				text = "EY1"
			intervals [938]:
				xmin = 320.8441
				xmax = 320.8741
				text = "M"
			intervals [939]:
				xmin = 320.8741
				xmax = 320.9041
				text = "AO1"
			intervals [940]:
				xmin = 320.9041
				xmax = 321.0341
				text = "D"
			intervals [941]:
				xmin = 321.0341
				xmax = 321.1041
				text = "S"
			intervals [942]:
				xmin = 321.1041
				xmax = 321.1541
				text = "K"
			intervals [943]:
				xmin = 321.1541
				xmax = 321.2241
				text = "W"
			intervals [944]:
				xmin = 321.2241
				xmax = 321.4041
				text = "AA1"
			intervals [945]:
				xmin = 321.4041
				xmax = 321.4741
				text = "D"
			intervals [946]:
				xmin = 321.4741
				xmax = 321.5041
				text = "D"
			intervals [947]:
				xmin = 321.5041
				xmax = 321.5341
				text = "UW1"
			intervals [948]:
				xmin = 321.5341
				xmax = 321.5641
				text = "Y"
			intervals [949]:
				xmin = 321.5641
				xmax = 321.5941
				text = "UW1"
			intervals [950]:
				xmin = 321.5941
				xmax = 321.6241
				text = "R"
			intervals [951]:
				xmin = 321.6241
				xmax = 321.6541
				text = "IH0"
			intervals [952]:
				xmin = 321.6541
				xmax = 321.7341
				text = "M"
			intervals [953]:
				xmin = 321.7341
				xmax = 321.7841
				text = "EH1"
			intervals [954]:
				xmin = 321.7841
				xmax = 321.8241
				text = "M"
			intervals [955]:
				xmin = 321.8241
				xmax = 321.8641
				text = "B"
			intervals [956]:
				xmin = 321.8641
				xmax = 321.9141
				text = "ER0"
			intervals [957]:
				xmin = 321.9141
				xmax = 321.9741
				text = "DH"
			intervals [958]:
				xmin = 321.9741
				xmax = 322.0741
				text = "AE1"
			intervals [959]:
				xmin = 322.0741
				xmax = 322.1141
				text = "T"
			intervals [960]:
				xmin = 322.1141
				xmax = 322.1841
				text = "sp"
			intervals [961]:
				xmin = 322.1841
				xmax = 322.9265
				text = ""
			intervals [962]:
				xmin = 322.9265
				xmax = 323.1765
				text = "M"
			intervals [963]:
				xmin = 323.1765
				xmax = 323.2165
				text = "HH"
			intervals [964]:
				xmin = 323.2165
				xmax = 323.2565
				text = "M"
			intervals [965]:
				xmin = 323.2565
				xmax = 329.7426
				text = ""
			intervals [966]:
				xmin = 329.7426
				xmax = 330.0826
				text = "M"
			intervals [967]:
				xmin = 330.0826
				xmax = 330.1626
				text = "HH"
			intervals [968]:
				xmin = 330.1626
				xmax = 330.2926
				text = "M"
			intervals [969]:
				xmin = 330.2926
				xmax = 330.4026
				text = "sp"
			intervals [970]:
				xmin = 330.4026
				xmax = 340.6024
				text = ""
			intervals [971]:
				xmin = 340.6024
				xmax = 340.9324
				text = "M"
			intervals [972]:
				xmin = 340.9324
				xmax = 340.9724
				text = "HH"
			intervals [973]:
				xmin = 340.9724
				xmax = 341.0124
				text = "M"
			intervals [974]:
				xmin = 341.0124
				xmax = 341.0824
				text = "sp"
			intervals [975]:
				xmin = 341.0824
				xmax = 354.4943
				text = ""
			intervals [976]:
				xmin = 354.4943
				xmax = 354.7243
				text = "M"
			intervals [977]:
				xmin = 354.7243
				xmax = 354.8543
				text = "HH"
			intervals [978]:
				xmin = 354.8543
				xmax = 354.8943
				text = "M"
			intervals [979]:
				xmin = 354.8943
				xmax = 359.6431
				text = "sp"
			intervals [980]:
				xmin = 359.6431
				xmax = 359.6831
				text = "HH"
			intervals [981]:
				xmin = 359.6831
				xmax = 359.7631
				text = "W"
			intervals [982]:
				xmin = 359.7631
				xmax = 359.8431
				text = "AY1"
			intervals [983]:
				xmin = 359.8431
				xmax = 359.8931
				text = "W"
			intervals [984]:
				xmin = 359.8931
				xmax = 359.9231
				text = "ER0"
			intervals [985]:
				xmin = 359.9231
				xmax = 359.9731
				text = "DH"
			intervals [986]:
				xmin = 359.9731
				xmax = 360.0231
				text = "EY1"
			intervals [987]:
				xmin = 360.0231
				xmax = 360.0631
				text = "G"
			intervals [988]:
				xmin = 360.0631
				xmax = 360.1131
				text = "AA1"
			intervals [989]:
				xmin = 360.1131
				xmax = 360.1431
				text = "N"
			intervals [990]:
				xmin = 360.1431
				xmax = 360.1831
				text = "AH0"
			intervals [991]:
				xmin = 360.1831
				xmax = 360.2931
				text = "K"
			intervals [992]:
				xmin = 360.2931
				xmax = 360.3631
				text = "IH1"
			intervals [993]:
				xmin = 360.3631
				xmax = 360.4531
				text = "L"
			intervals [994]:
				xmin = 360.4531
				xmax = 360.5231
				text = "IH0"
			intervals [995]:
				xmin = 360.5231
				xmax = 360.5831
				text = "M"
			intervals [996]:
				xmin = 360.5831
				xmax = 360.7031
				text = "sp"
			intervals [997]:
				xmin = 360.7031
				xmax = 365.697
				text = ""
			intervals [998]:
				xmin = 365.697
				xmax = 365.757
				text = "M"
			intervals [999]:
				xmin = 365.757
				xmax = 365.797
				text = "HH"
			intervals [1000]:
				xmin = 365.797
				xmax = 366.447
				text = "M"
			intervals [1001]:
				xmin = 366.447
				xmax = 370.3832
				text = ""
			intervals [1002]:
				xmin = 370.3832
				xmax = 370.5832
				text = "M"
			intervals [1003]:
				xmin = 370.5832
				xmax = 370.6132
				text = "HH"
			intervals [1004]:
				xmin = 370.6132
				xmax = 370.6432
				text = "M"
			intervals [1005]:
				xmin = 370.6432
				xmax = 370.8232
				text = "sp"
			intervals [1006]:
				xmin = 370.8232
				xmax = 371.1188
				text = ""
			intervals [1007]:
				xmin = 371.1188
				xmax = 371.2388
				text = "S"
			intervals [1008]:
				xmin = 371.2388
				xmax = 371.2888
				text = "OW1"
			intervals [1009]:
				xmin = 371.2888
				xmax = 371.3488
				text = "W"
			intervals [1010]:
				xmin = 371.3488
				xmax = 371.3888
				text = "AH1"
			intervals [1011]:
				xmin = 371.3888
				xmax = 371.4288
				text = "T"
			intervals [1012]:
				xmin = 371.4288
				xmax = 371.5088
				text = "EH1"
			intervals [1013]:
				xmin = 371.5088
				xmax = 371.5588
				text = "L"
			intervals [1014]:
				xmin = 371.5588
				xmax = 371.6288
				text = "S"
			intervals [1015]:
				xmin = 371.6288
				xmax = 371.6788
				text = "HH"
			intervals [1016]:
				xmin = 371.6788
				xmax = 371.7688
				text = "AE1"
			intervals [1017]:
				xmin = 371.7688
				xmax = 371.8688
				text = "P"
			intervals [1018]:
				xmin = 371.8688
				xmax = 371.9088
				text = "AH0"
			intervals [1019]:
				xmin = 371.9088
				xmax = 371.9488
				text = "N"
			intervals [1020]:
				xmin = 371.9488
				xmax = 372.0688
				text = "D"
			intervals [1021]:
				xmin = 372.0688
				xmax = 372.1888
				text = "sp"
			intervals [1022]:
				xmin = 372.1888
				xmax = 391.8699
				text = ""
			intervals [1023]:
				xmin = 391.8699
				xmax = 392.1399
				text = "M"
			intervals [1024]:
				xmin = 392.1399
				xmax = 392.2399
				text = "HH"
			intervals [1025]:
				xmin = 392.2399
				xmax = 392.3199
				text = "M"
			intervals [1026]:
				xmin = 392.3199
				xmax = 392.5099
				text = "sp"
			intervals [1027]:
				xmin = 392.5099
				xmax = 399.3075
				text = ""
			intervals [1028]:
				xmin = 399.3075
				xmax = 399.4675
				text = "M"
			intervals [1029]:
				xmin = 399.4675
				xmax = 399.5675
				text = "HH"
			intervals [1030]:
				xmin = 399.5675
				xmax = 399.7575
				text = "M"
			intervals [1031]:
				xmin = 399.7575
				xmax = 399.7975
				text = "sp"
			intervals [1032]:
				xmin = 399.7975
				xmax = 401.1242
				text = ""
			intervals [1033]:
				xmin = 401.1242
				xmax = 401.1742
				text = "D"
			intervals [1034]:
				xmin = 401.1742
				xmax = 401.2142
				text = "IH1"
			intervals [1035]:
				xmin = 401.2142
				xmax = 401.2842
				text = "D"
			intervals [1036]:
				xmin = 401.2842
				xmax = 401.3142
				text = "Y"
			intervals [1037]:
				xmin = 401.3142
				xmax = 401.3542
				text = "UW1"
			intervals [1038]:
				xmin = 401.3542
				xmax = 401.5042
				text = "S"
			intervals [1039]:
				xmin = 401.5042
				xmax = 401.5642
				text = "IY1"
			intervals [1040]:
				xmin = 401.5642
				xmax = 401.6742
				text = "JH"
			intervals [1041]:
				xmin = 401.6742
				xmax = 401.7942
				text = "UW1"
			intervals [1042]:
				xmin = 401.7942
				xmax = 401.8542
				text = "L"
			intervals [1043]:
				xmin = 401.8542
				xmax = 402.0242
				text = "Y"
			intervals [1044]:
				xmin = 402.0242
				xmax = 402.0542
				text = "AH0"
			intervals [1045]:
				xmin = 402.0542
				xmax = 402.2742
				text = "sp"
			intervals [1046]:
				xmin = 402.2742
				xmax = 402.3542
				text = "T"
			intervals [1047]:
				xmin = 402.3542
				xmax = 402.4242
				text = "UW1"
			intervals [1048]:
				xmin = 402.4242
				xmax = 402.5342
				text = "Z"
			intervals [1049]:
				xmin = 402.5342
				xmax = 402.5842
				text = "D"
			intervals [1050]:
				xmin = 402.5842
				xmax = 402.6942
				text = "IY0"
			intervals [1051]:
				xmin = 402.6942
				xmax = 402.7442
				text = "sp"
			intervals [1052]:
				xmin = 402.7442
				xmax = 404.0638
				text = ""
			intervals [1053]:
				xmin = 404.0638
				xmax = 404.1738
				text = "AH1"
			intervals [1054]:
				xmin = 404.1738
				xmax = 404.3738
				text = "HH"
			intervals [1055]:
				xmin = 404.3738
				xmax = 404.4338
				text = "AH1"
			intervals [1056]:
				xmin = 404.4338
				xmax = 404.5938
				text = "sp"
			intervals [1057]:
				xmin = 404.5938
				xmax = 404.913
				text = ""
			intervals [1058]:
				xmin = 404.913
				xmax = 404.993
				text = "W"
			intervals [1059]:
				xmin = 404.993
				xmax = 405.023
				text = "EH1"
			intervals [1060]:
				xmin = 405.023
				xmax = 405.143
				text = "L"
			intervals [1061]:
				xmin = 405.143
				xmax = 405.173
				text = "sp"
			intervals [1062]:
				xmin = 405.173
				xmax = 405.233
				text = "D"
			intervals [1063]:
				xmin = 405.233
				xmax = 405.283
				text = "IH1"
			intervals [1064]:
				xmin = 405.283
				xmax = 405.403
				text = "D"
			intervals [1065]:
				xmin = 405.403
				xmax = 405.443
				text = "sp"
			intervals [1066]:
				xmin = 405.443
				xmax = 405.523
				text = "W"
			intervals [1067]:
				xmin = 405.523
				xmax = 405.553
				text = "AH1"
			intervals [1068]:
				xmin = 405.553
				xmax = 405.603
				text = "T"
			intervals [1069]:
				xmin = 405.603
				xmax = 405.633
				text = "W"
			intervals [1070]:
				xmin = 405.633
				xmax = 405.663
				text = "AH0"
			intervals [1071]:
				xmin = 405.663
				xmax = 405.693
				text = "Z"
			intervals [1072]:
				xmin = 405.693
				xmax = 405.753
				text = "DH"
			intervals [1073]:
				xmin = 405.753
				xmax = 405.803
				text = "AH0"
			intervals [1074]:
				xmin = 405.803
				xmax = 405.853
				text = "T"
			intervals [1075]:
				xmin = 405.853
				xmax = 405.913
				text = "W"
			intervals [1076]:
				xmin = 405.913
				xmax = 405.943
				text = "AH1"
			intervals [1077]:
				xmin = 405.943
				xmax = 406.033
				text = "N"
			intervals [1078]:
				xmin = 406.033
				xmax = 406.073
				text = "sp"
			intervals [1079]:
				xmin = 406.073
				xmax = 406.103
				text = "AH0"
			intervals [1080]:
				xmin = 406.103
				xmax = 406.133
				text = "B"
			intervals [1081]:
				xmin = 406.133
				xmax = 406.173
				text = "AW1"
			intervals [1082]:
				xmin = 406.173
				xmax = 406.283
				text = "T"
			intervals [1083]:
				xmin = 406.283
				xmax = 406.313
				text = "sp"
			intervals [1084]:
				xmin = 406.313
				xmax = 406.433
				text = "AY1"
			intervals [1085]:
				xmin = 406.433
				xmax = 406.473
				text = "D"
			intervals [1086]:
				xmin = 406.473
				xmax = 406.513
				text = "IH1"
			intervals [1087]:
				xmin = 406.513
				xmax = 406.543
				text = "N"
			intervals [1088]:
				xmin = 406.543
				xmax = 406.633
				text = "T"
			intervals [1089]:
				xmin = 406.633
				xmax = 406.663
				text = "sp"
			intervals [1090]:
				xmin = 406.663
				xmax = 406.743
				text = "G"
			intervals [1091]:
				xmin = 406.743
				xmax = 406.783
				text = "IH1"
			intervals [1092]:
				xmin = 406.783
				xmax = 406.813
				text = "T"
			intervals [1093]:
				xmin = 406.813
				xmax = 406.863
				text = "sp"
			intervals [1094]:
				xmin = 406.863
				xmax = 406.903
				text = "T"
			intervals [1095]:
				xmin = 406.903
				xmax = 406.953
				text = "IH0"
			intervals [1096]:
				xmin = 406.953
				xmax = 407.103
				text = "S"
			intervals [1097]:
				xmin = 407.103
				xmax = 407.183
				text = "IY1"
			intervals [1098]:
				xmin = 407.183
				xmax = 407.213
				text = "sp"
			intervals [1099]:
				xmin = 407.213
				xmax = 407.263
				text = "IH1"
			intervals [1100]:
				xmin = 407.263
				xmax = 407.333
				text = "T"
			intervals [1101]:
				xmin = 407.333
				xmax = 412.6437
				text = ""
			intervals [1102]:
				xmin = 412.6437
				xmax = 412.7637
				text = "sil"
			intervals [1103]:
				xmin = 412.7637
				xmax = 412.8337
				text = "K"
			intervals [1104]:
				xmin = 412.8337
				xmax = 412.9737
				text = "AO1"
			intervals [1105]:
				xmin = 412.9737
				xmax = 413.0837
				text = "R"
			intervals [1106]:
				xmin = 413.0837
				xmax = 413.1837
				text = "IY0"
			intervals [1107]:
				xmin = 413.1837
				xmax = 414.7728
				text = "sp"
			intervals [1108]:
				xmin = 414.7728
				xmax = 414.8628
				text = "ER1"
			intervals [1109]:
				xmin = 414.8628
				xmax = 414.9728
				text = "L"
			intervals [1110]:
				xmin = 414.9728
				xmax = 415.0028
				text = "JH"
			intervals [1111]:
				xmin = 415.0028
				xmax = 415.0328
				text = "EY1"
			intervals [1112]:
				xmin = 415.0328
				xmax = 415.0628
				text = "sp"
			intervals [1113]:
				xmin = 415.0628
				xmax = 415.0928
				text = "W"
			intervals [1114]:
				xmin = 415.0928
				xmax = 415.1228
				text = "AE1"
			intervals [1115]:
				xmin = 415.1228
				xmax = 415.1528
				text = "G"
			intervals [1116]:
				xmin = 415.1528
				xmax = 415.1828
				text = "EH0"
			intervals [1117]:
				xmin = 415.1828
				xmax = 415.2128
				text = "N"
			intervals [1118]:
				xmin = 415.2128
				xmax = 415.2428
				text = "D"
			intervals [1119]:
				xmin = 415.2428
				xmax = 415.2728
				text = "AO2"
			intervals [1120]:
				xmin = 415.2728
				xmax = 415.3028
				text = "R"
			intervals [1121]:
				xmin = 415.3028
				xmax = 415.3328
				text = "N"
			intervals [1122]:
				xmin = 415.3328
				xmax = 416.3328
				text = "spn"
			intervals [1123]:
				xmin = 416.3328
				xmax = 424.5265
				text = ""
			intervals [1124]:
				xmin = 424.5265
				xmax = 424.6665
				text = "M"
			intervals [1125]:
				xmin = 424.6665
				xmax = 424.6965
				text = "HH"
			intervals [1126]:
				xmin = 424.6965
				xmax = 424.9665
				text = "M"
			intervals [1127]:
				xmin = 424.9665
				xmax = 426.2873
				text = ""
			intervals [1128]:
				xmin = 426.2873
				xmax = 426.3773
				text = "M"
			intervals [1129]:
				xmin = 426.3773
				xmax = 426.4073
				text = "HH"
			intervals [1130]:
				xmin = 426.4073
				xmax = 426.7473
				text = "M"
			intervals [1131]:
				xmin = 426.7473
				xmax = 432.2942
				text = ""
			intervals [1132]:
				xmin = 432.2942
				xmax = 432.3242
				text = "M"
			intervals [1133]:
				xmin = 432.3242
				xmax = 432.3542
				text = "HH"
			intervals [1134]:
				xmin = 432.3542
				xmax = 433.0342
				text = "M"
			intervals [1135]:
				xmin = 433.0342
				xmax = 463.3825
				text = ""
			intervals [1136]:
				xmin = 463.3825
				xmax = 463.6525
				text = "M"
			intervals [1137]:
				xmin = 463.6525
				xmax = 463.7725
				text = "HH"
			intervals [1138]:
				xmin = 463.7725
				xmax = 463.9425
				text = "M"
			intervals [1139]:
				xmin = 463.9425
				xmax = 476.5993
				text = "sp"
			intervals [1140]:
				xmin = 476.5993
				xmax = 476.7793
				text = "M"
			intervals [1141]:
				xmin = 476.7793
				xmax = 476.9693
				text = "HH"
			intervals [1142]:
				xmin = 476.9693
				xmax = 477.2093
				text = "M"
			intervals [1143]:
				xmin = 477.2093
				xmax = 477.7769
				text = "sp"
			intervals [1144]:
				xmin = 477.7769
				xmax = 477.8069
				text = "S"
			intervals [1145]:
				xmin = 477.8069
				xmax = 477.8369
				text = "OW1"
			intervals [1146]:
				xmin = 477.8369
				xmax = 477.8669
				text = "DH"
			intervals [1147]:
				xmin = 477.8669
				xmax = 477.8969
				text = "AH0"
			intervals [1148]:
				xmin = 477.8969
				xmax = 477.9269
				text = "T"
			intervals [1149]:
				xmin = 477.9269
				xmax = 477.9569
				text = "W"
			intervals [1150]:
				xmin = 477.9569
				xmax = 478.0069
				text = "AO1"
			intervals [1151]:
				xmin = 478.0069
				xmax = 478.0669
				text = "Z"
			intervals [1152]:
				xmin = 478.0669
				xmax = 478.1169
				text = "DH"
			intervals [1153]:
				xmin = 478.1169
				xmax = 478.2569
				text = "IY0"
			intervals [1154]:
				xmin = 478.2569
				xmax = 478.2869
				text = "EH1"
			intervals [1155]:
				xmin = 478.2869
				xmax = 478.3169
				text = "N"
			intervals [1156]:
				xmin = 478.3169
				xmax = 478.3469
				text = "D"
			intervals [1157]:
				xmin = 478.3469
				xmax = 478.3769
				text = "sp"
			intervals [1158]:
				xmin = 478.3769
				xmax = 478.4369
				text = "HH"
			intervals [1159]:
				xmin = 478.4369
				xmax = 478.5369
				text = "AH1"
			intervals [1160]:
				xmin = 478.5369
				xmax = 478.7369
				text = "sp"
			intervals [1161]:
				xmin = 478.7369
				xmax = 478.7916
				text = ""
			intervals [1162]:
				xmin = 478.7916
				xmax = 478.8416
				text = "D"
			intervals [1163]:
				xmin = 478.8416
				xmax = 479.1716
				text = "IH1"
			intervals [1164]:
				xmin = 479.1716
				xmax = 479.2016
				text = "D"
			intervals [1165]:
				xmin = 479.2016
				xmax = 479.2316
				text = "D"
			intervals [1166]:
				xmin = 479.2316
				xmax = 479.2716
				text = "IH1"
			intervals [1167]:
				xmin = 479.2716
				xmax = 479.3516
				text = "D"
			intervals [1168]:
				xmin = 479.3516
				xmax = 479.4116
				text = "Y"
			intervals [1169]:
				xmin = 479.4116
				xmax = 479.4516
				text = "UW1"
			intervals [1170]:
				xmin = 479.4516
				xmax = 479.4916
				text = "TH"
			intervals [1171]:
				xmin = 479.4916
				xmax = 479.5316
				text = "IH1"
			intervals [1172]:
				xmin = 479.5316
				xmax = 479.5716
				text = "NG"
			intervals [1173]:
				xmin = 479.5716
				xmax = 479.6016
				text = "K"
			intervals [1174]:
				xmin = 479.6016
				xmax = 479.6316
				text = "IH0"
			intervals [1175]:
				xmin = 479.6316
				xmax = 479.6616
				text = "T"
			intervals [1176]:
				xmin = 479.6616
				xmax = 479.7016
				text = "W"
			intervals [1177]:
				xmin = 479.7016
				xmax = 479.7316
				text = "AH0"
			intervals [1178]:
				xmin = 479.7316
				xmax = 479.8016
				text = "Z"
			intervals [1179]:
				xmin = 479.8016
				xmax = 479.8416
				text = "V"
			intervals [1180]:
				xmin = 479.8416
				xmax = 479.8816
				text = "EH1"
			intervals [1181]:
				xmin = 479.8816
				xmax = 479.9416
				text = "R"
			intervals [1182]:
				xmin = 479.9416
				xmax = 479.9716
				text = "IY0"
			intervals [1183]:
				xmin = 479.9716
				xmax = 480.0916
				text = "sp"
			intervals [1184]:
				xmin = 480.0916
				xmax = 480.1416
				text = "F"
			intervals [1185]:
				xmin = 480.1416
				xmax = 480.2216
				text = "AH1"
			intervals [1186]:
				xmin = 480.2216
				xmax = 480.2716
				text = "N"
			intervals [1187]:
				xmin = 480.2716
				xmax = 480.3916
				text = "IY0"
			intervals [1188]:
				xmin = 480.3916
				xmax = 480.4316
				text = "sp"
			intervals [1189]:
				xmin = 480.4316
				xmax = 480.6216
				text = "ER0"
			intervals [1190]:
				xmin = 480.6216
				xmax = 481.7751
				text = "sp"
			intervals [1191]:
				xmin = 481.7751
				xmax = 481.8451
				text = "W"
			intervals [1192]:
				xmin = 481.8451
				xmax = 481.8851
				text = "AH0"
			intervals [1193]:
				xmin = 481.8851
				xmax = 481.9351
				text = "Z"
			intervals [1194]:
				xmin = 481.9351
				xmax = 481.9851
				text = "IH0"
			intervals [1195]:
				xmin = 481.9851
				xmax = 482.0551
				text = "T"
			intervals [1196]:
				xmin = 482.0551
				xmax = 482.1351
				text = "F"
			intervals [1197]:
				xmin = 482.1351
				xmax = 482.2151
				text = "AH1"
			intervals [1198]:
				xmin = 482.2151
				xmax = 482.3051
				text = "N"
			intervals [1199]:
				xmin = 482.3051
				xmax = 482.4151
				text = "IY0"
			intervals [1200]:
				xmin = 482.4151
				xmax = 482.4451
				text = "ER0"
			intervals [1201]:
				xmin = 482.4451
				xmax = 482.5151
				text = "HH"
			intervals [1202]:
				xmin = 482.5151
				xmax = 482.5851
				text = "W"
			intervals [1203]:
				xmin = 482.5851
				xmax = 482.6251
				text = "AH1"
			intervals [1204]:
				xmin = 482.6251
				xmax = 482.7351
				text = "T"
			intervals [1205]:
				xmin = 482.7351
				xmax = 482.7751
				text = "sp"
			intervals [1206]:
				xmin = 482.7751
				xmax = 483.3251
				text = "spn"
			intervals [1207]:
				xmin = 483.3251
				xmax = 486.1438
				text = ""
			intervals [1208]:
				xmin = 486.1438
				xmax = 486.1838
				text = "sil"
			intervals [1209]:
				xmin = 486.1838
				xmax = 486.3938
				text = "OW1"
			intervals [1210]:
				xmin = 486.3938
				xmax = 487.2565
				text = "sp"
			intervals [1211]:
				xmin = 487.2565
				xmax = 487.3365
				text = "W"
			intervals [1212]:
				xmin = 487.3365
				xmax = 487.3865
				text = "AH1"
			intervals [1213]:
				xmin = 487.3865
				xmax = 487.4465
				text = "T"
			intervals [1214]:
				xmin = 487.4465
				xmax = 487.5165
				text = "Z"
			intervals [1215]:
				xmin = 487.5165
				xmax = 487.5965
				text = "F"
			intervals [1216]:
				xmin = 487.5965
				xmax = 487.6565
				text = "AH1"
			intervals [1217]:
				xmin = 487.6565
				xmax = 487.7265
				text = "N"
			intervals [1218]:
				xmin = 487.7265
				xmax = 487.8165
				text = "IY0"
			intervals [1219]:
				xmin = 487.8165
				xmax = 489.5082
				text = "sp"
			intervals [1220]:
				xmin = 489.5082
				xmax = 490.3082
				text = "spn"
			intervals [1221]:
				xmin = 490.3082
				xmax = 490.3382
				text = "W"
			intervals [1222]:
				xmin = 490.3382
				xmax = 490.3682
				text = "AH1"
			intervals [1223]:
				xmin = 490.3682
				xmax = 490.4082
				text = "T"
			intervals [1224]:
				xmin = 490.4082
				xmax = 490.4482
				text = "K"
			intervals [1225]:
				xmin = 490.4482
				xmax = 490.4982
				text = "AY1"
			intervals [1226]:
				xmin = 490.4982
				xmax = 490.5282
				text = "N"
			intervals [1227]:
				xmin = 490.5282
				xmax = 490.5882
				text = "AH0"
			intervals [1228]:
				xmin = 490.5882
				xmax = 490.6382
				text = "V"
			intervals [1229]:
				xmin = 490.6382
				xmax = 490.6782
				text = "TH"
			intervals [1230]:
				xmin = 490.6782
				xmax = 490.7182
				text = "IH1"
			intervals [1231]:
				xmin = 490.7182
				xmax = 490.8482
				text = "NG"
			intervals [1232]:
				xmin = 490.8482
				xmax = 490.9782
				text = "Z"
			intervals [1233]:
				xmin = 490.9782
				xmax = 491.0382
				text = "sp"
			intervals [1234]:
				xmin = 491.0382
				xmax = 491.0982
				text = "D"
			intervals [1235]:
				xmin = 491.0982
				xmax = 491.1282
				text = "UW1"
			intervals [1236]:
				xmin = 491.1282
				xmax = 491.2082
				text = "Y"
			intervals [1237]:
				xmin = 491.2082
				xmax = 491.3082
				text = "UW1"
			intervals [1238]:
				xmin = 491.3082
				xmax = 491.3782
				text = "L"
			intervals [1239]:
				xmin = 491.3782
				xmax = 491.4682
				text = "AE1"
			intervals [1240]:
				xmin = 491.4682
				xmax = 491.5782
				text = "F"
			intervals [1241]:
				xmin = 491.5782
				xmax = 491.6082
				text = "sp"
			intervals [1242]:
				xmin = 491.6082
				xmax = 491.6882
				text = "AE1"
			intervals [1243]:
				xmin = 491.6882
				xmax = 491.7382
				text = "T"
			intervals [1244]:
				xmin = 491.7382
				xmax = 491.8582
				text = "sp"
			intervals [1245]:
				xmin = 491.8582
				xmax = 500.0471
				text = ""
			intervals [1246]:
				xmin = 500.0471
				xmax = 500.6071
				text = "spn"
			intervals [1247]:
				xmin = 500.6071
				xmax = 501.3967
				text = ""
			intervals [1248]:
				xmin = 501.3967
				xmax = 501.4467
				text = "sil"
			intervals [1249]:
				xmin = 501.4467
				xmax = 501.6867
				text = "AH1"
			intervals [1250]:
				xmin = 501.6867
				xmax = 501.7967
				text = "M"
			intervals [1251]:
				xmin = 501.7967
				xmax = 502.0267
				text = "sp"
			intervals [1252]:
				xmin = 502.0267
				xmax = 502.0767
				text = "D"
			intervals [1253]:
				xmin = 502.0767
				xmax = 502.1267
				text = "UW1"
			intervals [1254]:
				xmin = 502.1267
				xmax = 502.1867
				text = "Y"
			intervals [1255]:
				xmin = 502.1867
				xmax = 502.2367
				text = "UW1"
			intervals [1256]:
				xmin = 502.2367
				xmax = 502.2867
				text = "G"
			intervals [1257]:
				xmin = 502.2867
				xmax = 502.3467
				text = "OW1"
			intervals [1258]:
				xmin = 502.3467
				xmax = 502.4267
				text = "T"
			intervals [1259]:
				xmin = 502.4267
				xmax = 502.4567
				text = "AH0"
			intervals [1260]:
				xmin = 502.4567
				xmax = 502.5267
				text = "M"
			intervals [1261]:
				xmin = 502.5267
				xmax = 502.6167
				text = "UW1"
			intervals [1262]:
				xmin = 502.6167
				xmax = 502.6767
				text = "V"
			intervals [1263]:
				xmin = 502.6767
				xmax = 502.7367
				text = "IY0"
			intervals [1264]:
				xmin = 502.7367
				xmax = 502.8267
				text = "Z"
			intervals [1265]:
				xmin = 502.8267
				xmax = 502.8667
				text = "V"
			intervals [1266]:
				xmin = 502.8667
				xmax = 502.8967
				text = "EH1"
			intervals [1267]:
				xmin = 502.8967
				xmax = 502.9567
				text = "R"
			intervals [1268]:
				xmin = 502.9567
				xmax = 503.0067
				text = "IY0"
			intervals [1269]:
				xmin = 503.0067
				xmax = 503.0367
				text = "M"
			intervals [1270]:
				xmin = 503.0367
				xmax = 503.0767
				text = "AH1"
			intervals [1271]:
				xmin = 503.0767
				xmax = 503.3167
				text = "CH"
			intervals [1272]:
				xmin = 503.3167
				xmax = 506.4409
				text = "sp"
			intervals [1273]:
				xmin = 506.4409
				xmax = 506.7009
				text = "OW1"
			intervals [1274]:
				xmin = 506.7009
				xmax = 506.7609
				text = "sp"
			intervals [1275]:
				xmin = 506.7609
				xmax = 506.8209
				text = "HH"
			intervals [1276]:
				xmin = 506.8209
				xmax = 506.8509
				text = "W"
			intervals [1277]:
				xmin = 506.8509
				xmax = 506.8809
				text = "AH1"
			intervals [1278]:
				xmin = 506.8809
				xmax = 506.9209
				text = "T"
			intervals [1279]:
				xmin = 506.9209
				xmax = 506.9509
				text = "W"
			intervals [1280]:
				xmin = 506.9509
				xmax = 506.9809
				text = "AH0"
			intervals [1281]:
				xmin = 506.9809
				xmax = 507.0109
				text = "Z"
			intervals [1282]:
				xmin = 507.0109
				xmax = 507.0409
				text = "DH"
			intervals [1283]:
				xmin = 507.0409
				xmax = 507.0809
				text = "AH0"
			intervals [1284]:
				xmin = 507.0809
				xmax = 507.1609
				text = "L"
			intervals [1285]:
				xmin = 507.1609
				xmax = 507.2509
				text = "AE1"
			intervals [1286]:
				xmin = 507.2509
				xmax = 507.3509
				text = "S"
			intervals [1287]:
				xmin = 507.3509
				xmax = 507.4009
				text = "M"
			intervals [1288]:
				xmin = 507.4009
				xmax = 507.4809
				text = "UW1"
			intervals [1289]:
				xmin = 507.4809
				xmax = 507.5809
				text = "V"
			intervals [1290]:
				xmin = 507.5809
				xmax = 507.6109
				text = "IY0"
			intervals [1291]:
				xmin = 507.6109
				xmax = 507.6509
				text = "Y"
			intervals [1292]:
				xmin = 507.6509
				xmax = 507.6909
				text = "UW1"
			intervals [1293]:
				xmin = 507.6909
				xmax = 507.8509
				text = "S"
			intervals [1294]:
				xmin = 507.8509
				xmax = 507.9009
				text = "AO1"
			intervals [1295]:
				xmin = 507.9009
				xmax = 511.008
				text = "sp"
			intervals [1296]:
				xmin = 511.008
				xmax = 511.118
				text = "OW1"
			intervals [1297]:
				xmin = 511.118
				xmax = 511.168
				text = "Y"
			intervals [1298]:
				xmin = 511.168
				xmax = 511.218
				text = "UW1"
			intervals [1299]:
				xmin = 511.218
				xmax = 511.328
				text = "S"
			intervals [1300]:
				xmin = 511.328
				xmax = 511.398
				text = "AO1"
			intervals [1301]:
				xmin = 511.398
				xmax = 511.468
				text = "AH0"
			intervals [1302]:
				xmin = 511.468
				xmax = 511.508
				text = "S"
			intervals [1303]:
				xmin = 511.508
				xmax = 511.568
				text = "T"
			intervals [1304]:
				xmin = 511.568
				xmax = 511.728
				text = "EY1"
			intervals [1305]:
				xmin = 511.728
				xmax = 511.808
				text = "JH"
			intervals [1306]:
				xmin = 511.808
				xmax = 511.878
				text = "SH"
			intervals [1307]:
				xmin = 511.878
				xmax = 512.008
				text = "OW1"
			intervals [1308]:
				xmin = 512.008
				xmax = 512.468
				text = "sp"
			intervals [1309]:
				xmin = 512.468
				xmax = 512.498
				text = "W"
			intervals [1310]:
				xmin = 512.498
				xmax = 512.528
				text = "EH1"
			intervals [1311]:
				xmin = 512.528
				xmax = 512.558
				text = "R"
			intervals [1312]:
				xmin = 512.558
				xmax = 512.588
				text = "W"
			intervals [1313]:
				xmin = 512.588
				xmax = 512.618
				text = "EH1"
			intervals [1314]:
				xmin = 512.618
				xmax = 512.668
				text = "R"
			intervals [1315]:
				xmin = 512.668
				xmax = 512.708
				text = "D"
			intervals [1316]:
				xmin = 512.708
				xmax = 512.738
				text = "Y"
			intervals [1317]:
				xmin = 512.738
				xmax = 512.768
				text = "UW1"
			intervals [1318]:
				xmin = 512.768
				xmax = 512.908
				text = "S"
			intervals [1319]:
				xmin = 512.908
				xmax = 513.008
				text = "IY1"
			intervals [1320]:
				xmin = 513.008
				xmax = 513.058
				text = "IH1"
			intervals [1321]:
				xmin = 513.058
				xmax = 513.258
				text = "T"
			intervals [1322]:
				xmin = 513.258
				xmax = 514.1617
				text = ""
			intervals [1323]:
				xmin = 514.1617
				xmax = 514.5417
				text = "sil"
			intervals [1324]:
				xmin = 514.5417
				xmax = 514.5717
				text = "OW1"
			intervals [1325]:
				xmin = 514.5717
				xmax = 514.6917
				text = "Y"
			intervals [1326]:
				xmin = 514.6917
				xmax = 514.8117
				text = "AE1"
			intervals [1327]:
				xmin = 514.8117
				xmax = 514.8917
				text = "sp"
			intervals [1328]:
				xmin = 514.8917
				xmax = 515.0594
				text = ""
			intervals [1329]:
				xmin = 515.0594
				xmax = 515.1394
				text = "HH"
			intervals [1330]:
				xmin = 515.1394
				xmax = 515.2494
				text = "UW1"
			intervals [1331]:
				xmin = 515.2494
				xmax = 515.2794
				text = "W"
			intervals [1332]:
				xmin = 515.2794
				xmax = 515.3094
				text = "AH0"
			intervals [1333]:
				xmin = 515.3094
				xmax = 515.3694
				text = "Z"
			intervals [1334]:
				xmin = 515.3694
				xmax = 515.4394
				text = "DH"
			intervals [1335]:
				xmin = 515.4394
				xmax = 515.5494
				text = "EH1"
			intervals [1336]:
				xmin = 515.5494
				xmax = 515.6294
				text = "R"
			intervals [1337]:
				xmin = 515.6294
				xmax = 515.8094
				text = "sp"
			intervals [1338]:
				xmin = 515.8094
				xmax = 520.0396
				text = ""
			intervals [1339]:
				xmin = 520.0396
				xmax = 520.2396
				text = "M"
			intervals [1340]:
				xmin = 520.2396
				xmax = 520.3596
				text = "HH"
			intervals [1341]:
				xmin = 520.3596
				xmax = 520.5696
				text = "M"
			intervals [1342]:
				xmin = 520.5696
				xmax = 534.7868
				text = "sp"
			intervals [1343]:
				xmin = 534.7868
				xmax = 534.9768
				text = "OW1"
			intervals [1344]:
				xmin = 534.9768
				xmax = 535.0068
				text = "sp"
			intervals [1345]:
				xmin = 535.0068
				xmax = 535.0568
				text = "HH"
			intervals [1346]:
				xmin = 535.0568
				xmax = 535.1268
				text = "UW1"
			intervals [1347]:
				xmin = 535.1268
				xmax = 535.2368
				text = "Z"
			intervals [1348]:
				xmin = 535.2368
				xmax = 535.2968
				text = "DH"
			intervals [1349]:
				xmin = 535.2968
				xmax = 535.3868
				text = "EH1"
			intervals [1350]:
				xmin = 535.3868
				xmax = 535.4168
				text = "R"
			intervals [1351]:
				xmin = 535.4168
				xmax = 535.4768
				text = "N"
			intervals [1352]:
				xmin = 535.4768
				xmax = 535.5868
				text = "AW1"
			intervals [1353]:
				xmin = 535.5868
				xmax = 535.7768
				text = "sp"
			intervals [1354]:
				xmin = 535.7768
				xmax = 554.3241
				text = ""
			intervals [1355]:
				xmin = 554.3241
				xmax = 554.7341
				text = "AH1"
			intervals [1356]:
				xmin = 554.7341
				xmax = 554.7641
				text = "HH"
			intervals [1357]:
				xmin = 554.7641
				xmax = 554.8041
				text = "AH1"
			intervals [1358]:
				xmin = 554.8041
				xmax = 555.0341
				text = "sp"
			intervals [1359]:
				xmin = 555.0341
				xmax = 559.2808
				text = ""
			intervals [1360]:
				xmin = 559.2808
				xmax = 559.6008
				text = "M"
			intervals [1361]:
				xmin = 559.6008
				xmax = 559.6708
				text = "HH"
			intervals [1362]:
				xmin = 559.6708
				xmax = 559.8208
				text = "M"
			intervals [1363]:
				xmin = 559.8208
				xmax = 559.9308
				text = "sp"
			intervals [1364]:
				xmin = 559.9308
				xmax = 561.0528
				text = ""
			intervals [1365]:
				xmin = 561.0528
				xmax = 561.1428
				text = "HH"
			intervals [1366]:
				xmin = 561.1428
				xmax = 561.1928
				text = "UW1"
			intervals [1367]:
				xmin = 561.1928
				xmax = 561.3228
				text = "ER0"
			intervals [1368]:
				xmin = 561.3228
				xmax = 561.3528
				text = "Y"
			intervals [1369]:
				xmin = 561.3528
				xmax = 561.3828
				text = "UH1"
			intervals [1370]:
				xmin = 561.3828
				xmax = 561.4128
				text = "R"
			intervals [1371]:
				xmin = 561.4128
				xmax = 561.4828
				text = "F"
			intervals [1372]:
				xmin = 561.4828
				xmax = 561.5828
				text = "EY1"
			intervals [1373]:
				xmin = 561.5828
				xmax = 561.6428
				text = "V"
			intervals [1374]:
				xmin = 561.6428
				xmax = 561.6728
				text = "R"
			intervals [1375]:
				xmin = 561.6728
				xmax = 561.7228
				text = "AH0"
			intervals [1376]:
				xmin = 561.7228
				xmax = 561.7728
				text = "T"
			intervals [1377]:
				xmin = 561.7728
				xmax = 561.8628
				text = "S"
			intervals [1378]:
				xmin = 561.8628
				xmax = 561.9028
				text = "IH1"
			intervals [1379]:
				xmin = 561.9028
				xmax = 562.0428
				text = "NG"
			intervals [1380]:
				xmin = 562.0428
				xmax = 562.1028
				text = "ER0"
			intervals [1381]:
				xmin = 562.1028
				xmax = 562.2728
				text = "Z"
			intervals [1382]:
				xmin = 562.2728
				xmax = 562.4028
				text = "sp"
			intervals [1383]:
				xmin = 562.4028
				xmax = 569.8939
				text = ""
			intervals [1384]:
				xmin = 569.8939
				xmax = 570.3239
				text = "M"
			intervals [1385]:
				xmin = 570.3239
				xmax = 570.3839
				text = "HH"
			intervals [1386]:
				xmin = 570.3839
				xmax = 570.6939
				text = "M"
			intervals [1387]:
				xmin = 570.6939
				xmax = 570.7539
				text = "sp"
			intervals [1388]:
				xmin = 570.7539
				xmax = 573.7826
				text = ""
			intervals [1389]:
				xmin = 573.7826
				xmax = 573.9826
				text = "M"
			intervals [1390]:
				xmin = 573.9826
				xmax = 574.1626
				text = "HH"
			intervals [1391]:
				xmin = 574.1626
				xmax = 574.2526
				text = "M"
			intervals [1392]:
				xmin = 574.2526
				xmax = 574.3026
				text = "sp"
			intervals [1393]:
				xmin = 574.3026
				xmax = 580.3353
				text = ""
			intervals [1394]:
				xmin = 580.3353
				xmax = 580.5953
				text = "M"
			intervals [1395]:
				xmin = 580.5953
				xmax = 580.7853
				text = "sp"
			intervals [1396]:
				xmin = 580.7853
				xmax = 581.9078
				text = ""
			intervals [1397]:
				xmin = 581.9078
				xmax = 582.0078
				text = "W"
			intervals [1398]:
				xmin = 582.0078
				xmax = 582.1678
				text = "EH1"
			intervals [1399]:
				xmin = 582.1678
				xmax = 582.2378
				text = "L"
			intervals [1400]:
				xmin = 582.2378
				xmax = 582.4078
				text = "AH1"
			intervals [1401]:
				xmin = 582.4078
				xmax = 582.5578
				text = "M"
			intervals [1402]:
				xmin = 582.5578
				xmax = 582.6578
				text = "sp"
			intervals [1403]:
				xmin = 582.6578
				xmax = 582.6878
				text = "L"
			intervals [1404]:
				xmin = 582.6878
				xmax = 582.7178
				text = "EH1"
			intervals [1405]:
				xmin = 582.7178
				xmax = 582.7478
				text = "T"
			intervals [1406]:
				xmin = 582.7478
				xmax = 582.7778
				text = "Z"
			intervals [1407]:
				xmin = 582.7778
				xmax = 582.8278
				text = "S"
			intervals [1408]:
				xmin = 582.8278
				xmax = 582.8678
				text = "IY1"
			intervals [1409]:
				xmin = 582.8678
				xmax = 582.9278
				text = "W"
			intervals [1410]:
				xmin = 582.9278
				xmax = 582.9778
				text = "AH1"
			intervals [1411]:
				xmin = 582.9778
				xmax = 583.0378
				text = "T"
			intervals [1412]:
				xmin = 583.0378
				xmax = 583.0778
				text = "S"
			intervals [1413]:
				xmin = 583.0778
				xmax = 583.1478
				text = "K"
			intervals [1414]:
				xmin = 583.1478
				xmax = 583.2078
				text = "UW1"
			intervals [1415]:
				xmin = 583.2078
				xmax = 583.2478
				text = "L"
			intervals [1416]:
				xmin = 583.2478
				xmax = 583.2778
				text = "D"
			intervals [1417]:
				xmin = 583.2778
				xmax = 583.3178
				text = "UW1"
			intervals [1418]:
				xmin = 583.3178
				xmax = 583.3478
				text = "Y"
			intervals [1419]:
				xmin = 583.3478
				xmax = 583.3878
				text = "UW1"
			intervals [1420]:
				xmin = 583.3878
				xmax = 583.4278
				text = "G"
			intervals [1421]:
				xmin = 583.4278
				xmax = 583.5078
				text = "OW1"
			intervals [1422]:
				xmin = 583.5078
				xmax = 583.5778
				text = "sp"
			intervals [1423]:
				xmin = 583.5778
				xmax = 583.6178
				text = "T"
			intervals [1424]:
				xmin = 583.6178
				xmax = 583.6878
				text = "IH0"
			intervals [1425]:
				xmin = 583.6878
				xmax = 585.4548
				text = "sp"
			intervals [1426]:
				xmin = 585.4548
				xmax = 585.5148
				text = "OW1"
			intervals [1427]:
				xmin = 585.5148
				xmax = 585.6048
				text = "Y"
			intervals [1428]:
				xmin = 585.6048
				xmax = 585.6748
				text = "UW1"
			intervals [1429]:
				xmin = 585.6748
				xmax = 585.7148
				text = "G"
			intervals [1430]:
				xmin = 585.7148
				xmax = 585.7448
				text = "OW1"
			intervals [1431]:
				xmin = 585.7448
				xmax = 585.7748
				text = "T"
			intervals [1432]:
				xmin = 585.7748
				xmax = 585.8048
				text = "AH0"
			intervals [1433]:
				xmin = 585.8048
				xmax = 585.8348
				text = "sp"
			intervals [1434]:
				xmin = 585.8348
				xmax = 586.3648
				text = "TN"
			intervals [1435]:
				xmin = 586.3648
				xmax = 586.3948
				text = "HH"
			intervals [1436]:
				xmin = 586.3948
				xmax = 586.4548
				text = "AH1"
			intervals [1437]:
				xmin = 586.4548
				xmax = 587.1399
				text = "sp"
			intervals [1438]:
				xmin = 587.1399
				xmax = 587.3199
				text = "AH1"
			intervals [1439]:
				xmin = 587.3199
				xmax = 587.4899
				text = "M"
			intervals [1440]:
				xmin = 587.4899
				xmax = 587.8399
				text = "sp"
			intervals [1441]:
				xmin = 587.8399
				xmax = 589.147
				text = ""
			intervals [1442]:
				xmin = 589.147
				xmax = 589.217
				text = "HH"
			intervals [1443]:
				xmin = 589.217
				xmax = 589.247
				text = "W"
			intervals [1444]:
				xmin = 589.247
				xmax = 589.277
				text = "AH1"
			intervals [1445]:
				xmin = 589.277
				xmax = 589.347
				text = "T"
			intervals [1446]:
				xmin = 589.347
				xmax = 589.427
				text = "sp"
			intervals [1447]:
				xmin = 589.427
				xmax = 589.477
				text = "HH"
			intervals [1448]:
				xmin = 589.477
				xmax = 589.547
				text = "W"
			intervals [1449]:
				xmin = 589.547
				xmax = 589.587
				text = "AH1"
			intervals [1450]:
				xmin = 589.587
				xmax = 589.617
				text = "T"
			intervals [1451]:
				xmin = 589.617
				xmax = 589.737
				text = "sp"
			intervals [1452]:
				xmin = 589.737
				xmax = 590.007
				text = "AH1"
			intervals [1453]:
				xmin = 590.007
				xmax = 590.057
				text = "HH"
			intervals [1454]:
				xmin = 590.057
				xmax = 590.087
				text = "W"
			intervals [1455]:
				xmin = 590.087
				xmax = 590.117
				text = "AH1"
			intervals [1456]:
				xmin = 590.117
				xmax = 590.147
				text = "T"
			intervals [1457]:
				xmin = 590.147
				xmax = 590.177
				text = "D"
			intervals [1458]:
				xmin = 590.177
				xmax = 590.207
				text = "UW1"
			intervals [1459]:
				xmin = 590.207
				xmax = 590.267
				text = "Y"
			intervals [1460]:
				xmin = 590.267
				xmax = 590.307
				text = "UW1"
			intervals [1461]:
				xmin = 590.307
				xmax = 590.437
				text = "T"
			intervals [1462]:
				xmin = 590.437
				xmax = 590.487
				text = "EY1"
			intervals [1463]:
				xmin = 590.487
				xmax = 590.577
				text = "K"
			intervals [1464]:
				xmin = 590.577
				xmax = 590.607
				text = "sp"
			intervals [1465]:
				xmin = 590.607
				xmax = 590.647
				text = "DH"
			intervals [1466]:
				xmin = 590.647
				xmax = 590.687
				text = "EH1"
			intervals [1467]:
				xmin = 590.687
				xmax = 590.747
				text = "R"
			intervals [1468]:
				xmin = 590.747
				xmax = 623.1971
				text = "sp"
			intervals [1469]:
				xmin = 623.1971
				xmax = 623.3271
				text = "M"
			intervals [1470]:
				xmin = 623.3271
				xmax = 623.3871
				text = "HH"
			intervals [1471]:
				xmin = 623.3871
				xmax = 623.4871
				text = "M"
			intervals [1472]:
				xmin = 623.4871
				xmax = 627.1032
				text = ""
			intervals [1473]:
				xmin = 627.1032
				xmax = 627.2932
				text = "M"
			intervals [1474]:
				xmin = 627.2932
				xmax = 627.4632
				text = "HH"
			intervals [1475]:
				xmin = 627.4632
				xmax = 627.5732
				text = "M"
			intervals [1476]:
				xmin = 627.5732
				xmax = 627.6632
				text = "sp"
			intervals [1477]:
				xmin = 627.6632
				xmax = 634.3424
				text = ""
			intervals [1478]:
				xmin = 634.3424
				xmax = 634.6224
				text = "M"
			intervals [1479]:
				xmin = 634.6224
				xmax = 634.6924
				text = "HH"
			intervals [1480]:
				xmin = 634.6924
				xmax = 634.8824
				text = "M"
			intervals [1481]:
				xmin = 634.8824
				xmax = 659.0748
				text = "sp"
			intervals [1482]:
				xmin = 659.0748
				xmax = 659.2348
				text = "M"
			intervals [1483]:
				xmin = 659.2348
				xmax = 659.4648
				text = "HH"
			intervals [1484]:
				xmin = 659.4648
				xmax = 659.6948
				text = "M"
			intervals [1485]:
				xmin = 659.6948
				xmax = 660.716
				text = "sp"
			intervals [1486]:
				xmin = 660.716
				xmax = 660.786
				text = "ER0"
			intervals [1487]:
				xmin = 660.786
				xmax = 660.856
				text = "Y"
			intervals [1488]:
				xmin = 660.856
				xmax = 660.926
				text = "UW1"
			intervals [1489]:
				xmin = 660.926
				xmax = 660.976
				text = "L"
			intervals [1490]:
				xmin = 660.976
				xmax = 661.056
				text = "ER1"
			intervals [1491]:
				xmin = 661.056
				xmax = 661.086
				text = "N"
			intervals [1492]:
				xmin = 661.086
				xmax = 661.116
				text = "IH0"
			intervals [1493]:
				xmin = 661.116
				xmax = 661.146
				text = "N"
			intervals [1494]:
				xmin = 661.146
				xmax = 661.206
				text = "V"
			intervals [1495]:
				xmin = 661.206
				xmax = 661.246
				text = "EH1"
			intervals [1496]:
				xmin = 661.246
				xmax = 661.286
				text = "R"
			intervals [1497]:
				xmin = 661.286
				xmax = 661.406
				text = "IY0"
			intervals [1498]:
				xmin = 661.406
				xmax = 661.476
				text = "M"
			intervals [1499]:
				xmin = 661.476
				xmax = 661.596
				text = "AH1"
			intervals [1500]:
				xmin = 661.596
				xmax = 661.696
				text = "CH"
			intervals [1501]:
				xmin = 661.696
				xmax = 661.816
				text = "F"
			intervals [1502]:
				xmin = 661.816
				xmax = 661.866
				text = "R"
			intervals [1503]:
				xmin = 661.866
				xmax = 661.896
				text = "EH1"
			intervals [1504]:
				xmin = 661.896
				xmax = 662.016
				text = "N"
			intervals [1505]:
				xmin = 662.016
				xmax = 662.206
				text = "CH"
			intervals [1506]:
				xmin = 662.206
				xmax = 662.8341
				text = "sp"
			intervals [1507]:
				xmin = 662.8341
				xmax = 663.0841
				text = "spn"
			intervals [1508]:
				xmin = 663.0841
				xmax = 663.4869
				text = ""
			intervals [1509]:
				xmin = 663.4869
				xmax = 663.5169
				text = "sil"
			intervals [1510]:
				xmin = 663.5169
				xmax = 663.5569
				text = "HH"
			intervals [1511]:
				xmin = 663.5569
				xmax = 663.5969
				text = "W"
			intervals [1512]:
				xmin = 663.5969
				xmax = 663.6469
				text = "IH1"
			intervals [1513]:
				xmin = 663.6469
				xmax = 663.7469
				text = "CH"
			intervals [1514]:
				xmin = 663.7469
				xmax = 663.7869
				text = "IH1"
			intervals [1515]:
				xmin = 663.7869
				xmax = 663.8869
				text = "Z"
			intervals [1516]:
				xmin = 663.8869
				xmax = 663.9269
				text = "Y"
			intervals [1517]:
				xmin = 663.9269
				xmax = 663.9569
				text = "UH1"
			intervals [1518]:
				xmin = 663.9569
				xmax = 664.0569
				text = "R"
			intervals [1519]:
				xmin = 664.0569
				xmax = 664.1069
				text = "F"
			intervals [1520]:
				xmin = 664.1069
				xmax = 664.2069
				text = "EY1"
			intervals [1521]:
				xmin = 664.2069
				xmax = 664.2969
				text = "V"
			intervals [1522]:
				xmin = 664.2969
				xmax = 664.3569
				text = "R"
			intervals [1523]:
				xmin = 664.3569
				xmax = 664.3969
				text = "AH0"
			intervals [1524]:
				xmin = 664.3969
				xmax = 664.4369
				text = "T"
			intervals [1525]:
				xmin = 664.4369
				xmax = 664.5569
				text = "K"
			intervals [1526]:
				xmin = 664.5569
				xmax = 664.6669
				text = "AO1"
			intervals [1527]:
				xmin = 664.6669
				xmax = 664.7369
				text = "R"
			intervals [1528]:
				xmin = 664.7369
				xmax = 664.9769
				text = "S"
			intervals [1529]:
				xmin = 664.9769
				xmax = 666.4501
				text = ""
			intervals [1530]:
				xmin = 666.4501
				xmax = 666.5701
				text = "M"
			intervals [1531]:
				xmin = 666.5701
				xmax = 666.6201
				text = "HH"
			intervals [1532]:
				xmin = 666.6201
				xmax = 666.6501
				text = "M"
			intervals [1533]:
				xmin = 666.6501
				xmax = 666.9601
				text = "sp"
			intervals [1534]:
				xmin = 666.9601
				xmax = 667.0201
				text = "W"
			intervals [1535]:
				xmin = 667.0201
				xmax = 667.0501
				text = "AH1"
			intervals [1536]:
				xmin = 667.0501
				xmax = 667.0801
				text = "T"
			intervals [1537]:
				xmin = 667.0801
				xmax = 667.1101
				text = "ER0"
			intervals [1538]:
				xmin = 667.1101
				xmax = 667.2001
				text = "Y"
			intervals [1539]:
				xmin = 667.2001
				xmax = 667.2701
				text = "UW1"
			intervals [1540]:
				xmin = 667.2701
				xmax = 667.3901
				text = "S"
			intervals [1541]:
				xmin = 667.3901
				xmax = 667.4501
				text = "T"
			intervals [1542]:
				xmin = 667.4501
				xmax = 667.4901
				text = "AH1"
			intervals [1543]:
				xmin = 667.4901
				xmax = 667.5401
				text = "D"
			intervals [1544]:
				xmin = 667.5401
				xmax = 667.5701
				text = "IY0"
			intervals [1545]:
				xmin = 667.5701
				xmax = 667.6001
				text = "IH0"
			intervals [1546]:
				xmin = 667.6001
				xmax = 667.6901
				text = "N"
			intervals [1547]:
				xmin = 667.6901
				xmax = 667.7201
				text = "sp"
			intervals [1548]:
				xmin = 667.7201
				xmax = 667.7501
				text = "DH"
			intervals [1549]:
				xmin = 667.7501
				xmax = 667.8101
				text = "EH1"
			intervals [1550]:
				xmin = 667.8101
				xmax = 667.8501
				text = "R"
			intervals [1551]:
				xmin = 667.8501
				xmax = 667.9201
				text = "sp"
			intervals [1552]:
				xmin = 667.9201
				xmax = 671.9348
				text = ""
			intervals [1553]:
				xmin = 671.9348
				xmax = 672.2748
				text = "M"
			intervals [1554]:
				xmin = 672.2748
				xmax = 673.2798
				text = "sp"
			intervals [1555]:
				xmin = 673.2798
				xmax = 673.3998
				text = "OW1"
			intervals [1556]:
				xmin = 673.3998
				xmax = 673.5398
				text = "S"
			intervals [1557]:
				xmin = 673.5398
				xmax = 673.5998
				text = "IY1"
			intervals [1558]:
				xmin = 673.5998
				xmax = 673.6598
				text = "W"
			intervals [1559]:
				xmin = 673.6598
				xmax = 673.7098
				text = "AH1"
			intervals [1560]:
				xmin = 673.7098
				xmax = 673.7398
				text = "T"
			intervals [1561]:
				xmin = 673.7398
				xmax = 673.8198
				text = "G"
			intervals [1562]:
				xmin = 673.8198
				xmax = 673.8598
				text = "R"
			intervals [1563]:
				xmin = 673.8598
				xmax = 673.9398
				text = "EY1"
			intervals [1564]:
				xmin = 673.9398
				xmax = 673.9798
				text = "D"
			intervals [1565]:
				xmin = 673.9798
				xmax = 674.0098
				text = "ER0"
			intervals [1566]:
				xmin = 674.0098
				xmax = 674.0898
				text = "Y"
			intervals [1567]:
				xmin = 674.0898
				xmax = 674.1298
				text = "UW1"
			intervals [1568]:
				xmin = 674.1298
				xmax = 674.1598
				text = "IH0"
			intervals [1569]:
				xmin = 674.1598
				xmax = 674.2598
				text = "N"
			intervals [1570]:
				xmin = 674.2598
				xmax = 674.4198
				text = "sp"
			intervals [1571]:
				xmin = 674.4198
				xmax = 675.1092
				text = ""
			intervals [1572]:
				xmin = 675.1092
				xmax = 675.2892
				text = "AH1"
			intervals [1573]:
				xmin = 675.2892
				xmax = 675.3192
				text = "HH"
			intervals [1574]:
				xmin = 675.3192
				xmax = 675.4492
				text = "AH1"
			intervals [1575]:
				xmin = 675.4492
				xmax = 675.6892
				text = "sp"
			intervals [1576]:
				xmin = 675.6892
				xmax = 676.1712
				text = ""
			intervals [1577]:
				xmin = 676.1712
				xmax = 676.2312
				text = "S"
			intervals [1578]:
				xmin = 676.2312
				xmax = 676.2612
				text = "OW1"
			intervals [1579]:
				xmin = 676.2612
				xmax = 676.2912
				text = "Y"
			intervals [1580]:
				xmin = 676.2912
				xmax = 676.3212
				text = "UW1"
			intervals [1581]:
				xmin = 676.3212
				xmax = 676.3512
				text = "R"
			intervals [1582]:
				xmin = 676.3512
				xmax = 676.4312
				text = "T"
			intervals [1583]:
				xmin = 676.4312
				xmax = 676.4812
				text = "EY1"
			intervals [1584]:
				xmin = 676.4812
				xmax = 676.5912
				text = "K"
			intervals [1585]:
				xmin = 676.5912
				xmax = 676.6212
				text = "IH0"
			intervals [1586]:
				xmin = 676.6212
				xmax = 676.6712
				text = "N"
			intervals [1587]:
				xmin = 676.6712
				xmax = 676.7412
				text = "JH"
			intervals [1588]:
				xmin = 676.7412
				xmax = 676.7812
				text = "IY0"
			intervals [1589]:
				xmin = 676.7812
				xmax = 676.8612
				text = "AA1"
			intervals [1590]:
				xmin = 676.8612
				xmax = 676.9412
				text = "M"
			intervals [1591]:
				xmin = 676.9412
				xmax = 676.9912
				text = "AH0"
			intervals [1592]:
				xmin = 676.9912
				xmax = 677.0912
				text = "T"
			intervals [1593]:
				xmin = 677.0912
				xmax = 677.1312
				text = "R"
			intervals [1594]:
				xmin = 677.1312
				xmax = 677.1712
				text = "IY0"
			intervals [1595]:
				xmin = 677.1712
				xmax = 677.2012
				text = "sp"
			intervals [1596]:
				xmin = 677.2012
				xmax = 677.2612
				text = "DH"
			intervals [1597]:
				xmin = 677.2612
				xmax = 677.2912
				text = "AE1"
			intervals [1598]:
				xmin = 677.2912
				xmax = 677.3412
				text = "T"
			intervals [1599]:
				xmin = 677.3412
				xmax = 677.4812
				text = "Z"
			intervals [1600]:
				xmin = 677.4812
				xmax = 677.5312
				text = "sp"
			intervals [1601]:
				xmin = 677.5312
				xmax = 677.6112
				text = "DH"
			intervals [1602]:
				xmin = 677.6112
				xmax = 677.6412
				text = "AH0"
			intervals [1603]:
				xmin = 677.6412
				xmax = 677.6712
				text = "T"
			intervals [1604]:
				xmin = 677.6712
				xmax = 677.7112
				text = "sp"
			intervals [1605]:
				xmin = 677.7112
				xmax = 677.9012
				text = "S"
			intervals [1606]:
				xmin = 677.9012
				xmax = 677.9912
				text = "F"
			intervals [1607]:
				xmin = 677.9912
				xmax = 678.0512
				text = "AH1"
			intervals [1608]:
				xmin = 678.0512
				xmax = 678.0812
				text = "N"
			intervals [1609]:
				xmin = 678.0812
				xmax = 678.1112
				text = "sp"
			intervals [1610]:
				xmin = 678.1112
				xmax = 678.2412
				text = "IH0"
			intervals [1611]:
				xmin = 678.2412
				xmax = 678.3212
				text = "Z"
			intervals [1612]:
				xmin = 678.3212
				xmax = 678.3712
				text = "AH0"
			intervals [1613]:
				xmin = 678.3712
				xmax = 678.4012
				text = "N"
			intervals [1614]:
				xmin = 678.4012
				xmax = 678.4312
				text = "T"
			intervals [1615]:
				xmin = 678.4312
				xmax = 678.4612
				text = "IH0"
			intervals [1616]:
				xmin = 678.4612
				xmax = 678.4912
				text = "T"
			intervals [1617]:
				xmin = 678.4912
				xmax = 678.5312
				text = "sp"
			intervals [1618]:
				xmin = 678.5312
				xmax = 681.744
				text = ""
			intervals [1619]:
				xmin = 681.744
				xmax = 681.854
				text = "W"
			intervals [1620]:
				xmin = 681.854
				xmax = 681.944
				text = "EH1"
			intervals [1621]:
				xmin = 681.944
				xmax = 681.994
				text = "L"
			intervals [1622]:
				xmin = 681.994
				xmax = 682.074
				text = "W"
			intervals [1623]:
				xmin = 682.074
				xmax = 682.184
				text = "AY1"
			intervals [1624]:
				xmin = 682.184
				xmax = 682.214
				text = "IH0"
			intervals [1625]:
				xmin = 682.214
				xmax = 682.264
				text = "Z"
			intervals [1626]:
				xmin = 682.264
				xmax = 682.324
				text = "IH1"
			intervals [1627]:
				xmin = 682.324
				xmax = 682.374
				text = "T"
			intervals [1628]:
				xmin = 682.374
				xmax = 682.434
				text = "Y"
			intervals [1629]:
				xmin = 682.434
				xmax = 682.464
				text = "UH1"
			intervals [1630]:
				xmin = 682.464
				xmax = 682.544
				text = "R"
			intervals [1631]:
				xmin = 682.544
				xmax = 682.634
				text = "F"
			intervals [1632]:
				xmin = 682.634
				xmax = 682.724
				text = "EY1"
			intervals [1633]:
				xmin = 682.724
				xmax = 682.844
				text = "V"
			intervals [1634]:
				xmin = 682.844
				xmax = 682.874
				text = "R"
			intervals [1635]:
				xmin = 682.874
				xmax = 682.904
				text = "AH0"
			intervals [1636]:
				xmin = 682.904
				xmax = 682.954
				text = "T"
			intervals [1637]:
				xmin = 682.954
				xmax = 683.044
				text = "K"
			intervals [1638]:
				xmin = 683.044
				xmax = 683.184
				text = "AO1"
			intervals [1639]:
				xmin = 683.184
				xmax = 683.274
				text = "R"
			intervals [1640]:
				xmin = 683.274
				xmax = 683.374
				text = "S"
			intervals [1641]:
				xmin = 683.374
				xmax = 686.275
				text = "sp"
			intervals [1642]:
				xmin = 686.275
				xmax = 686.315
				text = "W"
			intervals [1643]:
				xmin = 686.315
				xmax = 686.455
				text = "EH1"
			intervals [1644]:
				xmin = 686.455
				xmax = 686.515
				text = "L"
			intervals [1645]:
				xmin = 686.515
				xmax = 686.575
				text = "IH0"
			intervals [1646]:
				xmin = 686.575
				xmax = 686.615
				text = "Z"
			intervals [1647]:
				xmin = 686.615
				xmax = 686.695
				text = "IH0"
			intervals [1648]:
				xmin = 686.695
				xmax = 686.735
				text = "T"
			intervals [1649]:
				xmin = 686.735
				xmax = 686.785
				text = "DH"
			intervals [1650]:
				xmin = 686.785
				xmax = 686.865
				text = "IY0"
			intervals [1651]:
				xmin = 686.865
				xmax = 686.975
				text = "T"
			intervals [1652]:
				xmin = 686.975
				xmax = 687.075
				text = "IY1"
			intervals [1653]:
				xmin = 687.075
				xmax = 687.155
				text = "CH"
			intervals [1654]:
				xmin = 687.155
				xmax = 687.195
				text = "ER0"
			intervals [1655]:
				xmin = 687.195
				xmax = 687.295
				text = "Y"
			intervals [1656]:
				xmin = 687.295
				xmax = 687.375
				text = "UW1"
			intervals [1657]:
				xmin = 687.375
				xmax = 687.465
				text = "L"
			intervals [1658]:
				xmin = 687.465
				xmax = 687.595
				text = "AY1"
			intervals [1659]:
				xmin = 687.595
				xmax = 687.715
				text = "K"
			intervals [1660]:
				xmin = 687.715
				xmax = 687.795
				text = "ER0"
			intervals [1661]:
				xmin = 687.795
				xmax = 687.865
				text = "W"
			intervals [1662]:
				xmin = 687.865
				xmax = 687.935
				text = "AH1"
			intervals [1663]:
				xmin = 687.935
				xmax = 688.115
				text = "T"
			intervals [1664]:
				xmin = 688.115
				xmax = 693.6993
				text = ""
			intervals [1665]:
				xmin = 693.6993
				xmax = 693.9893
				text = "M"
			intervals [1666]:
				xmin = 693.9893
				xmax = 694.0893
				text = "HH"
			intervals [1667]:
				xmin = 694.0893
				xmax = 694.2193
				text = "M"
			intervals [1668]:
				xmin = 694.2193
				xmax = 695.1178
				text = "sp"
			intervals [1669]:
				xmin = 695.1178
				xmax = 695.1578
				text = "W"
			intervals [1670]:
				xmin = 695.1578
				xmax = 695.1878
				text = "EH1"
			intervals [1671]:
				xmin = 695.1878
				xmax = 695.2178
				text = "L"
			intervals [1672]:
				xmin = 695.2178
				xmax = 695.2478
				text = "HH"
			intervals [1673]:
				xmin = 695.2478
				xmax = 695.3378
				text = "UW1"
			intervals [1674]:
				xmin = 695.3378
				xmax = 695.3778
				text = "Z"
			intervals [1675]:
				xmin = 695.3778
				xmax = 695.4178
				text = "Y"
			intervals [1676]:
				xmin = 695.4178
				xmax = 695.4478
				text = "UH1"
			intervals [1677]:
				xmin = 695.4478
				xmax = 695.5078
				text = "R"
			intervals [1678]:
				xmin = 695.5078
				xmax = 695.5878
				text = "F"
			intervals [1679]:
				xmin = 695.5878
				xmax = 695.6778
				text = "EY1"
			intervals [1680]:
				xmin = 695.6778
				xmax = 695.7378
				text = "V"
			intervals [1681]:
				xmin = 695.7378
				xmax = 695.7678
				text = "R"
			intervals [1682]:
				xmin = 695.7678
				xmax = 695.8078
				text = "AH0"
			intervals [1683]:
				xmin = 695.8078
				xmax = 695.8478
				text = "T"
			intervals [1684]:
				xmin = 695.8478
				xmax = 695.9078
				text = "T"
			intervals [1685]:
				xmin = 695.9078
				xmax = 695.9978
				text = "IY1"
			intervals [1686]:
				xmin = 695.9978
				xmax = 696.1078
				text = "CH"
			intervals [1687]:
				xmin = 696.1078
				xmax = 696.2078
				text = "ER0"
			intervals [1688]:
				xmin = 696.2078
				xmax = 699.2059
				text = "sp"
			intervals [1689]:
				xmin = 699.2059
				xmax = 699.2359
				text = "HH"
			intervals [1690]:
				xmin = 699.2359
				xmax = 699.2659
				text = "AE1"
			intervals [1691]:
				xmin = 699.2659
				xmax = 699.2959
				text = "V"
			intervals [1692]:
				xmin = 699.2959
				xmax = 699.3259
				text = "Y"
			intervals [1693]:
				xmin = 699.3259
				xmax = 699.3559
				text = "UW1"
			intervals [1694]:
				xmin = 699.3559
				xmax = 699.3859
				text = "EH1"
			intervals [1695]:
				xmin = 699.3859
				xmax = 699.4159
				text = "V"
			intervals [1696]:
				xmin = 699.4159
				xmax = 699.4459
				text = "ER0"
			intervals [1697]:
				xmin = 699.4459
				xmax = 699.4759
				text = "HH"
			intervals [1698]:
				xmin = 699.4759
				xmax = 699.5059
				text = "AE1"
			intervals [1699]:
				xmin = 699.5059
				xmax = 699.5359
				text = "D"
			intervals [1700]:
				xmin = 699.5359
				xmax = 699.5659
				text = "AH0"
			intervals [1701]:
				xmin = 699.5659
				xmax = 699.6159
				text = "F"
			intervals [1702]:
				xmin = 699.6159
				xmax = 699.7159
				text = "EY1"
			intervals [1703]:
				xmin = 699.7159
				xmax = 699.7659
				text = "V"
			intervals [1704]:
				xmin = 699.7659
				xmax = 699.7959
				text = "R"
			intervals [1705]:
				xmin = 699.7959
				xmax = 699.8259
				text = "AH0"
			intervals [1706]:
				xmin = 699.8259
				xmax = 699.8659
				text = "T"
			intervals [1707]:
				xmin = 699.8659
				xmax = 699.9559
				text = "T"
			intervals [1708]:
				xmin = 699.9559
				xmax = 700.0359
				text = "IY1"
			intervals [1709]:
				xmin = 700.0359
				xmax = 700.1359
				text = "CH"
			intervals [1710]:
				xmin = 700.1359
				xmax = 700.2359
				text = "ER0"
			intervals [1711]:
				xmin = 700.2359
				xmax = 700.2959
				text = "Y"
			intervals [1712]:
				xmin = 700.2959
				xmax = 700.3259
				text = "UW1"
			intervals [1713]:
				xmin = 700.3259
				xmax = 700.3759
				text = "N"
			intervals [1714]:
				xmin = 700.3759
				xmax = 700.4059
				text = "OW1"
			intervals [1715]:
				xmin = 700.4059
				xmax = 700.4659
				text = "EH1"
			intervals [1716]:
				xmin = 700.4659
				xmax = 700.5559
				text = "Z"
			intervals [1717]:
				xmin = 700.5559
				xmax = 700.6059
				text = "L"
			intervals [1718]:
				xmin = 700.6059
				xmax = 700.6659
				text = "AO1"
			intervals [1719]:
				xmin = 700.6659
				xmax = 700.7259
				text = "NG"
			intervals [1720]:
				xmin = 700.7259
				xmax = 700.7559
				text = "EH1"
			intervals [1721]:
				xmin = 700.7559
				xmax = 700.8159
				text = "Z"
			intervals [1722]:
				xmin = 700.8159
				xmax = 700.8659
				text = "Y"
			intervals [1723]:
				xmin = 700.8659
				xmax = 700.9059
				text = "UW1"
			intervals [1724]:
				xmin = 700.9059
				xmax = 700.9459
				text = "V"
			intervals [1725]:
				xmin = 700.9459
				xmax = 701.0059
				text = "B"
			intervals [1726]:
				xmin = 701.0059
				xmax = 701.0559
				text = "IH1"
			intervals [1727]:
				xmin = 701.0559
				xmax = 701.1059
				text = "N"
			intervals [1728]:
				xmin = 701.1059
				xmax = 701.1859
				text = "IH0"
			intervals [1729]:
				xmin = 701.1859
				xmax = 701.2859
				text = "N"
			intervals [1730]:
				xmin = 701.2859
				xmax = 701.3559
				text = "S"
			intervals [1731]:
				xmin = 701.3559
				xmax = 701.4159
				text = "K"
			intervals [1732]:
				xmin = 701.4159
				xmax = 701.5059
				text = "UW1"
			intervals [1733]:
				xmin = 701.5059
				xmax = 701.6159
				text = "L"
			intervals [1734]:
				xmin = 701.6159
				xmax = 705.9584
				text = "sp"
			intervals [1735]:
				xmin = 705.9584
				xmax = 706.0084
				text = "HH"
			intervals [1736]:
				xmin = 706.0084
				xmax = 706.0584
				text = "UW1"
			intervals [1737]:
				xmin = 706.0584
				xmax = 706.0884
				text = "W"
			intervals [1738]:
				xmin = 706.0884
				xmax = 706.1184
				text = "AO1"
			intervals [1739]:
				xmin = 706.1184
				xmax = 706.1484
				text = "Z"
			intervals [1740]:
				xmin = 706.1484
				xmax = 706.2784
				text = "sp"
			intervals [1741]:
				xmin = 706.2784
				xmax = 706.3384
				text = "DH"
			intervals [1742]:
				xmin = 706.3384
				xmax = 706.3684
				text = "AH0"
			intervals [1743]:
				xmin = 706.3684
				xmax = 706.3984
				text = "T"
			intervals [1744]:
				xmin = 706.3984
				xmax = 714.5874
				text = "sp"
			intervals [1745]:
				xmin = 714.5874
				xmax = 714.6774
				text = "AH1"
			intervals [1746]:
				xmin = 714.6774
				xmax = 714.9274
				text = "HH"
			intervals [1747]:
				xmin = 714.9274
				xmax = 715.1474
				text = "AH1"
			intervals [1748]:
				xmin = 715.1474
				xmax = 715.1774
				text = "sp"
			intervals [1749]:
				xmin = 715.1774
				xmax = 716.2207
				text = ""
			intervals [1750]:
				xmin = 716.2207
				xmax = 716.3307
				text = "W"
			intervals [1751]:
				xmin = 716.3307
				xmax = 716.4007
				text = "EH1"
			intervals [1752]:
				xmin = 716.4007
				xmax = 716.5507
				text = "L"
			intervals [1753]:
				xmin = 716.5507
				xmax = 716.5807
				text = "W"
			intervals [1754]:
				xmin = 716.5807
				xmax = 716.6907
				text = "AH1"
			intervals [1755]:
				xmin = 716.6907
				xmax = 716.7207
				text = "T"
			intervals [1756]:
				xmin = 716.7207
				xmax = 716.7507
				text = "sp"
			intervals [1757]:
				xmin = 716.7507
				xmax = 716.8307
				text = "HH"
			intervals [1758]:
				xmin = 716.8307
				xmax = 716.8907
				text = "W"
			intervals [1759]:
				xmin = 716.8907
				xmax = 716.9507
				text = "AY1"
			intervals [1760]:
				xmin = 716.9507
				xmax = 717.0207
				text = "D"
			intervals [1761]:
				xmin = 717.0207
				xmax = 717.0507
				text = "IH1"
			intervals [1762]:
				xmin = 717.0507
				xmax = 717.1307
				text = "D"
			intervals [1763]:
				xmin = 717.1307
				xmax = 717.2007
				text = "Y"
			intervals [1764]:
				xmin = 717.2007
				xmax = 717.2607
				text = "UW1"
			intervals [1765]:
				xmin = 717.2607
				xmax = 717.3407
				text = "L"
			intervals [1766]:
				xmin = 717.3407
				xmax = 717.3907
				text = "AY1"
			intervals [1767]:
				xmin = 717.3907
				xmax = 717.4207
				text = "K"
			intervals [1768]:
				xmin = 717.4207
				xmax = 717.4607
				text = "sp"
			intervals [1769]:
				xmin = 717.4607
				xmax = 717.5607
				text = "HH"
			intervals [1770]:
				xmin = 717.5607
				xmax = 717.7207
				text = "ER1"
			intervals [1771]:
				xmin = 717.7207
				xmax = 727.1202
				text = "sp"
			intervals [1772]:
				xmin = 727.1202
				xmax = 727.1502
				text = "ER0"
			intervals [1773]:
				xmin = 727.1502
				xmax = 727.1802
				text = "D"
			intervals [1774]:
				xmin = 727.1802
				xmax = 727.2102
				text = "AH1"
			intervals [1775]:
				xmin = 727.2102
				xmax = 727.2402
				text = "B"
			intervals [1776]:
				xmin = 727.2402
				xmax = 727.2702
				text = "AH0"
			intervals [1777]:
				xmin = 727.2702
				xmax = 727.3002
				text = "L"
			intervals [1778]:
				xmin = 727.3002
				xmax = 727.3302
				text = "Y"
			intervals [1779]:
				xmin = 727.3302
				xmax = 727.3602
				text = "UW0"
			intervals [1780]:
				xmin = 727.3602
				xmax = 727.3902
				text = "W"
			intervals [1781]:
				xmin = 727.3902
				xmax = 727.4402
				text = "AH1"
			intervals [1782]:
				xmin = 727.4402
				xmax = 727.4802
				text = "T"
			intervals [1783]:
				xmin = 727.4802
				xmax = 727.5102
				text = "sp"
			intervals [1784]:
				xmin = 727.5102
				xmax = 727.5702
				text = "W"
			intervals [1785]:
				xmin = 727.5702
				xmax = 727.7302
				text = "AO1"
			intervals [1786]:
				xmin = 727.7302
				xmax = 727.8302
				text = "Z"
			intervals [1787]:
				xmin = 727.8302
				xmax = 727.8902
				text = "SH"
			intervals [1788]:
				xmin = 727.8902
				xmax = 727.9702
				text = "IY1"
			intervals [1789]:
				xmin = 727.9702
				xmax = 728.0102
				text = "sp"
			intervals [1790]:
				xmin = 728.0102
				xmax = 728.0702
				text = "N"
			intervals [1791]:
				xmin = 728.0702
				xmax = 728.2002
				text = "AY1"
			intervals [1792]:
				xmin = 728.2002
				xmax = 728.2302
				text = "S"
			intervals [1793]:
				xmin = 728.2302
				xmax = 728.3202
				text = "ER0"
			intervals [1794]:
				xmin = 728.3202
				xmax = 728.3502
				text = "Y"
			intervals [1795]:
				xmin = 728.3502
				xmax = 728.4502
				text = "UW1"
			intervals [1796]:
				xmin = 728.4502
				xmax = 728.4902
				text = "sp"
			intervals [1797]:
				xmin = 728.4902
				xmax = 728.5302
				text = "N"
			intervals [1798]:
				xmin = 728.5302
				xmax = 728.5602
				text = "OW1"
			intervals [1799]:
				xmin = 728.5602
				xmax = 728.5902
				text = "W"
			intervals [1800]:
				xmin = 728.5902
				xmax = 728.6202
				text = "AH1"
			intervals [1801]:
				xmin = 728.6202
				xmax = 728.6502
				text = "T"
			intervals [1802]:
				xmin = 728.6502
				xmax = 728.6802
				text = "W"
			intervals [1803]:
				xmin = 728.6802
				xmax = 728.7102
				text = "ER0"
			intervals [1804]:
				xmin = 728.7102
				xmax = 728.7402
				text = "DH"
			intervals [1805]:
				xmin = 728.7402
				xmax = 728.7702
				text = "AH0"
			intervals [1806]:
				xmin = 728.7702
				xmax = 728.8402
				text = "sp"
			intervals [1807]:
				xmin = 728.8402
				xmax = 728.8802
				text = "R"
			intervals [1808]:
				xmin = 728.8802
				xmax = 728.9102
				text = "IY1"
			intervals [1809]:
				xmin = 728.9102
				xmax = 728.9602
				text = "Z"
			intervals [1810]:
				xmin = 728.9602
				xmax = 728.9902
				text = "AH0"
			intervals [1811]:
				xmin = 728.9902
				xmax = 729.0202
				text = "N"
			intervals [1812]:
				xmin = 729.0202
				xmax = 729.0902
				text = "Z"
			intervals [1813]:
				xmin = 729.0902
				xmax = 730.1902
				text = "sp"
			intervals [1814]:
				xmin = 730.1902
				xmax = 730.2502
				text = "DH"
			intervals [1815]:
				xmin = 730.2502
				xmax = 730.3202
				text = "AE1"
			intervals [1816]:
				xmin = 730.3202
				xmax = 730.4102
				text = "T"
			intervals [1817]:
				xmin = 730.4102
				xmax = 730.4902
				text = "Y"
			intervals [1818]:
				xmin = 730.4902
				xmax = 730.5802
				text = "UW1"
			intervals [1819]:
				xmin = 730.5802
				xmax = 730.6202
				text = "W"
			intervals [1820]:
				xmin = 730.6202
				xmax = 730.6602
				text = "ER0"
			intervals [1821]:
				xmin = 730.6602
				xmax = 730.7202
				text = "Y"
			intervals [1822]:
				xmin = 730.7202
				xmax = 730.8402
				text = "UW1"
			intervals [1823]:
				xmin = 730.8402
				xmax = 730.9202
				text = "P"
			intervals [1824]:
				xmin = 730.9202
				xmax = 731.0102
				text = "IH1"
			intervals [1825]:
				xmin = 731.0102
				xmax = 731.0802
				text = "K"
			intervals [1826]:
				xmin = 731.0802
				xmax = 731.1102
				text = "T"
			intervals [1827]:
				xmin = 731.1102
				xmax = 731.1502
				text = "HH"
			intervals [1828]:
				xmin = 731.1502
				xmax = 731.2502
				text = "ER0"
			intervals [1829]:
				xmin = 731.2502
				xmax = 731.2902
				text = "AH0"
			intervals [1830]:
				xmin = 731.2902
				xmax = 731.4102
				text = "V"
			intervals [1831]:
				xmin = 731.4102
				xmax = 731.5502
				text = "AO1"
			intervals [1832]:
				xmin = 731.5502
				xmax = 731.6002
				text = "L"
			intervals [1833]:
				xmin = 731.6002
				xmax = 731.6302
				text = "DH"
			intervals [1834]:
				xmin = 731.6302
				xmax = 731.6802
				text = "AH0"
			intervals [1835]:
				xmin = 731.6802
				xmax = 731.7702
				text = "T"
			intervals [1836]:
				xmin = 731.7702
				xmax = 731.8702
				text = "IY1"
			intervals [1837]:
				xmin = 731.8702
				xmax = 731.9602
				text = "CH"
			intervals [1838]:
				xmin = 731.9602
				xmax = 732.0002
				text = "ER0"
			intervals [1839]:
				xmin = 732.0002
				xmax = 732.0502
				text = "Z"
			intervals [1840]:
				xmin = 732.0502
				xmax = 732.1102
				text = "Y"
			intervals [1841]:
				xmin = 732.1102
				xmax = 732.1802
				text = "UW1"
			intervals [1842]:
				xmin = 732.1802
				xmax = 732.2302
				text = "V"
			intervals [1843]:
				xmin = 732.2302
				xmax = 732.2602
				text = "sp"
			intervals [1844]:
				xmin = 732.2602
				xmax = 732.3102
				text = "HH"
			intervals [1845]:
				xmin = 732.3102
				xmax = 732.5202
				text = "AE1"
			intervals [1846]:
				xmin = 732.5202
				xmax = 732.5602
				text = "D"
			intervals [1847]:
				xmin = 732.5602
				xmax = 732.6002
				text = "sp"
			intervals [1848]:
				xmin = 732.6002
				xmax = 733.1694
				text = ""
			intervals [1849]:
				xmin = 733.1694
				xmax = 733.2694
				text = "HH"
			intervals [1850]:
				xmin = 733.2694
				xmax = 733.3294
				text = "W"
			intervals [1851]:
				xmin = 733.3294
				xmax = 733.4394
				text = "AY1"
			intervals [1852]:
				xmin = 733.4394
				xmax = 733.4794
				text = "IH0"
			intervals [1853]:
				xmin = 733.4794
				xmax = 733.5394
				text = "Z"
			intervals [1854]:
				xmin = 733.5394
				xmax = 733.6294
				text = "SH"
			intervals [1855]:
				xmin = 733.6294
				xmax = 733.7794
				text = "IY1"
			intervals [1856]:
				xmin = 733.7794
				xmax = 733.8294
				text = "DH"
			intervals [1857]:
				xmin = 733.8294
				xmax = 733.9094
				text = "AH0"
			intervals [1858]:
				xmin = 733.9094
				xmax = 733.9894
				text = "L"
			intervals [1859]:
				xmin = 733.9894
				xmax = 734.0794
				text = "AY1"
			intervals [1860]:
				xmin = 734.0794
				xmax = 734.1394
				text = "DH"
			intervals [1861]:
				xmin = 734.1394
				xmax = 734.1894
				text = "AH0"
			intervals [1862]:
				xmin = 734.1894
				xmax = 734.2694
				text = "W"
			intervals [1863]:
				xmin = 734.2694
				xmax = 734.3194
				text = "AH1"
			intervals [1864]:
				xmin = 734.3194
				xmax = 734.3694
				text = "N"
			intervals [1865]:
				xmin = 734.3694
				xmax = 734.3994
				text = "DH"
			intervals [1866]:
				xmin = 734.3994
				xmax = 734.4294
				text = "AH0"
			intervals [1867]:
				xmin = 734.4294
				xmax = 734.4994
				text = "T"
			intervals [1868]:
				xmin = 734.4994
				xmax = 734.5694
				text = "Y"
			intervals [1869]:
				xmin = 734.5694
				xmax = 734.6594
				text = "UW1"
			intervals [1870]:
				xmin = 734.6594
				xmax = 734.7394
				text = "L"
			intervals [1871]:
				xmin = 734.7394
				xmax = 734.7894
				text = "AY1"
			intervals [1872]:
				xmin = 734.7894
				xmax = 734.8294
				text = "K"
			intervals [1873]:
				xmin = 734.8294
				xmax = 734.8594
				text = "T"
			intervals [1874]:
				xmin = 734.8594
				xmax = 734.8894
				text = "sp"
			intervals [1875]:
				xmin = 734.8894
				xmax = 734.9394
				text = "DH"
			intervals [1876]:
				xmin = 734.9394
				xmax = 734.9794
				text = "AH0"
			intervals [1877]:
				xmin = 734.9794
				xmax = 735.0094
				text = "sp"
			intervals [1878]:
				xmin = 735.0094
				xmax = 735.0694
				text = "M"
			intervals [1879]:
				xmin = 735.0694
				xmax = 735.1794
				text = "OW1"
			intervals [1880]:
				xmin = 735.1794
				xmax = 735.4694
				text = "S"
			intervals [1881]:
				xmin = 735.4694
				xmax = 738.5896
				text = ""
			intervals [1882]:
				xmin = 738.5896
				xmax = 738.8596
				text = "M"
			intervals [1883]:
				xmin = 738.8596
				xmax = 738.9796
				text = "HH"
			intervals [1884]:
				xmin = 738.9796
				xmax = 739.1096
				text = "M"
			intervals [1885]:
				xmin = 739.1096
				xmax = 739.2296
				text = "sp"
			intervals [1886]:
				xmin = 739.2296
				xmax = 740.6139
				text = ""
			intervals [1887]:
				xmin = 740.6139
				xmax = 740.7339
				text = "W"
			intervals [1888]:
				xmin = 740.7339
				xmax = 740.7639
				text = "AH1"
			intervals [1889]:
				xmin = 740.7639
				xmax = 740.7939
				text = "T"
			intervals [1890]:
				xmin = 740.7939
				xmax = 740.8339
				text = "W"
			intervals [1891]:
				xmin = 740.8339
				xmax = 740.8839
				text = "UH1"
			intervals [1892]:
				xmin = 740.8839
				xmax = 740.9539
				text = "D"
			intervals [1893]:
				xmin = 740.9539
				xmax = 741.0139
				text = "Y"
			intervals [1894]:
				xmin = 741.0139
				xmax = 741.0739
				text = "UW1"
			intervals [1895]:
				xmin = 741.0739
				xmax = 741.1639
				text = "D"
			intervals [1896]:
				xmin = 741.1639
				xmax = 741.3039
				text = "UW1"
			intervals [1897]:
				xmin = 741.3039
				xmax = 741.4039
				text = "IH0"
			intervals [1898]:
				xmin = 741.4039
				xmax = 741.4339
				text = "N"
			intervals [1899]:
				xmin = 741.4339
				xmax = 741.5239
				text = "F"
			intervals [1900]:
				xmin = 741.5239
				xmax = 741.6239
				text = "ER1"
			intervals [1901]:
				xmin = 741.6239
				xmax = 741.7239
				text = "S"
			intervals [1902]:
				xmin = 741.7239
				xmax = 741.7539
				text = "T"
			intervals [1903]:
				xmin = 741.7539
				xmax = 741.7939
				text = "G"
			intervals [1904]:
				xmin = 741.7939
				xmax = 741.8639
				text = "R"
			intervals [1905]:
				xmin = 741.8639
				xmax = 741.9639
				text = "EY1"
			intervals [1906]:
				xmin = 741.9639
				xmax = 742.0539
				text = "D"
			intervals [1907]:
				xmin = 742.0539
				xmax = 742.1239
				text = "sp"
			intervals [1908]:
				xmin = 742.1239
				xmax = 753.1736
				text = ""
			intervals [1909]:
				xmin = 753.1736
				xmax = 753.5936
				text = "spn"
			intervals [1910]:
				xmin = 753.5936
				xmax = 755.076
				text = "sp"
			intervals [1911]:
				xmin = 755.076
				xmax = 755.106
				text = "D"
			intervals [1912]:
				xmin = 755.106
				xmax = 755.136
				text = "UW1"
			intervals [1913]:
				xmin = 755.136
				xmax = 755.176
				text = "Y"
			intervals [1914]:
				xmin = 755.176
				xmax = 755.206
				text = "UW1"
			intervals [1915]:
				xmin = 755.206
				xmax = 755.406
				text = "sp"
			intervals [1916]:
				xmin = 755.406
				xmax = 755.436
				text = "L"
			intervals [1917]:
				xmin = 755.436
				xmax = 755.496
				text = "AY1"
			intervals [1918]:
				xmin = 755.496
				xmax = 755.556
				text = "K"
			intervals [1919]:
				xmin = 755.556
				xmax = 755.636
				text = "T"
			intervals [1920]:
				xmin = 755.636
				xmax = 755.686
				text = "UW1"
			intervals [1921]:
				xmin = 755.686
				xmax = 755.756
				text = "R"
			intervals [1922]:
				xmin = 755.756
				xmax = 755.926
				text = "IY1"
			intervals [1923]:
				xmin = 755.926
				xmax = 755.996
				text = "D"
			intervals [1924]:
				xmin = 755.996
				xmax = 756.056
				text = "sp"
			intervals [1925]:
				xmin = 756.056
				xmax = 757.8735
				text = ""
			intervals [1926]:
				xmin = 757.8735
				xmax = 757.9635
				text = "W"
			intervals [1927]:
				xmin = 757.9635
				xmax = 757.9935
				text = "AH1"
			intervals [1928]:
				xmin = 757.9935
				xmax = 758.0435
				text = "T"
			intervals [1929]:
				xmin = 758.0435
				xmax = 758.1135
				text = "K"
			intervals [1930]:
				xmin = 758.1135
				xmax = 758.1435
				text = "AY1"
			intervals [1931]:
				xmin = 758.1435
				xmax = 758.1935
				text = "N"
			intervals [1932]:
				xmin = 758.1935
				xmax = 758.2235
				text = "AH0"
			intervals [1933]:
				xmin = 758.2235
				xmax = 758.2835
				text = "V"
			intervals [1934]:
				xmin = 758.2835
				xmax = 758.3435
				text = "TH"
			intervals [1935]:
				xmin = 758.3435
				xmax = 758.3735
				text = "IH1"
			intervals [1936]:
				xmin = 758.3735
				xmax = 758.4535
				text = "NG"
			intervals [1937]:
				xmin = 758.4535
				xmax = 758.5035
				text = "Z"
			intervals [1938]:
				xmin = 758.5035
				xmax = 758.5735
				text = "D"
			intervals [1939]:
				xmin = 758.5735
				xmax = 758.6135
				text = "UW1"
			intervals [1940]:
				xmin = 758.6135
				xmax = 758.6635
				text = "Y"
			intervals [1941]:
				xmin = 758.6635
				xmax = 758.7335
				text = "UW1"
			intervals [1942]:
				xmin = 758.7335
				xmax = 758.7935
				text = "R"
			intervals [1943]:
				xmin = 758.7935
				xmax = 758.8735
				text = "IY1"
			intervals [1944]:
				xmin = 758.8735
				xmax = 758.9335
				text = "D"
			intervals [1945]:
				xmin = 758.9335
				xmax = 759.0135
				text = "N"
			intervals [1946]:
				xmin = 759.0135
				xmax = 759.1935
				text = "AW1"
			intervals [1947]:
				xmin = 759.1935
				xmax = 759.2335
				text = "IH0"
			intervals [1948]:
				xmin = 759.2335
				xmax = 759.2835
				text = "N"
			intervals [1949]:
				xmin = 759.2835
				xmax = 759.3535
				text = "Y"
			intervals [1950]:
				xmin = 759.3535
				xmax = 759.3835
				text = "UH1"
			intervals [1951]:
				xmin = 759.3835
				xmax = 759.4135
				text = "R"
			intervals [1952]:
				xmin = 759.4135
				xmax = 759.4835
				text = "R"
			intervals [1953]:
				xmin = 759.4835
				xmax = 759.5435
				text = "IY1"
			intervals [1954]:
				xmin = 759.5435
				xmax = 759.5835
				text = "D"
			intervals [1955]:
				xmin = 759.5835
				xmax = 759.6235
				text = "IH0"
			intervals [1956]:
				xmin = 759.6235
				xmax = 759.6935
				text = "NG"
			intervals [1957]:
				xmin = 759.6935
				xmax = 759.8135
				text = "K"
			intervals [1958]:
				xmin = 759.8135
				xmax = 759.8535
				text = "L"
			intervals [1959]:
				xmin = 759.8535
				xmax = 759.9235
				text = "AE1"
			intervals [1960]:
				xmin = 759.9235
				xmax = 759.9835
				text = "S"
			intervals [1961]:
				xmin = 759.9835
				xmax = 769.4118
				text = "sp"
			intervals [1962]:
				xmin = 769.4118
				xmax = 769.8018
				text = "OW1"
			intervals [1963]:
				xmin = 769.8018
				xmax = 769.8318
				text = "sp"
			intervals [1964]:
				xmin = 769.8318
				xmax = 769.9018
				text = "DH"
			intervals [1965]:
				xmin = 769.9018
				xmax = 769.9318
				text = "AH0"
			intervals [1966]:
				xmin = 769.9318
				xmax = 769.9618
				text = "T"
			intervals [1967]:
				xmin = 769.9618
				xmax = 770.0018
				text = "sp"
			intervals [1968]:
				xmin = 770.0018
				xmax = 770.1218
				text = "S"
			intervals [1969]:
				xmin = 770.1218
				xmax = 770.1918
				text = "G"
			intervals [1970]:
				xmin = 770.1918
				xmax = 770.4018
				text = "UH1"
			intervals [1971]:
				xmin = 770.4018
				xmax = 770.4618
				text = "D"
			intervals [1972]:
				xmin = 770.4618
				xmax = 770.5118
				text = "sp"
			intervals [1973]:
				xmin = 770.5118
				xmax = 770.5418
				text = "AH0"
			intervals [1974]:
				xmin = 770.5418
				xmax = 770.5918
				text = "B"
			intervals [1975]:
				xmin = 770.5918
				xmax = 770.6618
				text = "AW1"
			intervals [1976]:
				xmin = 770.6618
				xmax = 770.7218
				text = "T"
			intervals [1977]:
				xmin = 770.7218
				xmax = 770.8018
				text = "HH"
			intervals [1978]:
				xmin = 770.8018
				xmax = 770.8518
				text = "EH1"
			intervals [1979]:
				xmin = 770.8518
				xmax = 770.9118
				text = "L"
			intervals [1980]:
				xmin = 770.9118
				xmax = 770.9718
				text = "AH0"
			intervals [1981]:
				xmin = 770.9718
				xmax = 771.0218
				text = "N"
			intervals [1982]:
				xmin = 771.0218
				xmax = 771.1218
				text = "K"
			intervals [1983]:
				xmin = 771.1218
				xmax = 771.2118
				text = "EH1"
			intervals [1984]:
				xmin = 771.2118
				xmax = 771.3218
				text = "L"
			intervals [1985]:
				xmin = 771.3218
				xmax = 771.4018
				text = "ER0"
			intervals [1986]:
				xmin = 771.4018
				xmax = 771.4518
				text = "sp"
			intervals [1987]:
				xmin = 771.4518
				xmax = 772.1583
				text = ""
			intervals [1988]:
				xmin = 772.1583
				xmax = 772.3983
				text = "OW1"
			intervals [1989]:
				xmin = 772.3983
				xmax = 772.4283
				text = "sp"
			intervals [1990]:
				xmin = 772.4283
				xmax = 772.5783
				text = "Y"
			intervals [1991]:
				xmin = 772.5783
				xmax = 772.6883
				text = "AE1"
			intervals [1992]:
				xmin = 772.6883
				xmax = 772.7183
				text = "sp"
			intervals [1993]:
				xmin = 772.7183
				xmax = 772.7883
				text = "DH"
			intervals [1994]:
				xmin = 772.7883
				xmax = 772.8183
				text = "AH0"
			intervals [1995]:
				xmin = 772.8183
				xmax = 772.8583
				text = "T"
			intervals [1996]:
				xmin = 772.8583
				xmax = 772.9783
				text = "Z"
			intervals [1997]:
				xmin = 772.9783
				xmax = 773.0083
				text = "sp"
			intervals [1998]:
				xmin = 773.0083
				xmax = 773.0683
				text = "N"
			intervals [1999]:
				xmin = 773.0683
				xmax = 773.1683
				text = "AY1"
			intervals [2000]:
				xmin = 773.1683
				xmax = 773.3283
				text = "S"
			intervals [2001]:
				xmin = 773.3283
				xmax = 773.4583
				text = "sp"
			intervals [2002]:
				xmin = 773.4583
				xmax = 774.2061
				text = ""
			intervals [2003]:
				xmin = 774.2061
				xmax = 774.3061
				text = "S"
			intervals [2004]:
				xmin = 774.3061
				xmax = 774.3461
				text = "OW1"
			intervals [2005]:
				xmin = 774.3461
				xmax = 774.4261
				text = "Y"
			intervals [2006]:
				xmin = 774.4261
				xmax = 774.4661
				text = "UW1"
			intervals [2007]:
				xmin = 774.4661
				xmax = 774.5461
				text = "L"
			intervals [2008]:
				xmin = 774.5461
				xmax = 774.5961
				text = "AY1"
			intervals [2009]:
				xmin = 774.5961
				xmax = 774.6361
				text = "K"
			intervals [2010]:
				xmin = 774.6361
				xmax = 774.6761
				text = "sp"
			intervals [2011]:
				xmin = 774.6761
				xmax = 774.8361
				text = "R"
			intervals [2012]:
				xmin = 774.8361
				xmax = 774.9261
				text = "IY1"
			intervals [2013]:
				xmin = 774.9261
				xmax = 774.9961
				text = "D"
			intervals [2014]:
				xmin = 774.9961
				xmax = 775.0361
				text = "sp"
			intervals [2015]:
				xmin = 775.0361
				xmax = 775.1061
				text = "N"
			intervals [2016]:
				xmin = 775.1061
				xmax = 775.2861
				text = "AW1"
			intervals [2017]:
				xmin = 775.2861
				xmax = 775.4661
				text = "sp"
			intervals [2018]:
				xmin = 775.4661
				xmax = 775.4961
				text = "HH"
			intervals [2019]:
				xmin = 775.4961
				xmax = 775.5561
				text = "AH1"
			intervals [2020]:
				xmin = 775.5561
				xmax = 776.4232
				text = "sp"
			intervals [2021]:
				xmin = 776.4232
				xmax = 776.4732
				text = "Y"
			intervals [2022]:
				xmin = 776.4732
				xmax = 776.6632
				text = "UW1"
			intervals [2023]:
				xmin = 776.6632
				xmax = 776.6932
				text = "D"
			intervals [2024]:
				xmin = 776.6932
				xmax = 776.7232
				text = "OW1"
			intervals [2025]:
				xmin = 776.7232
				xmax = 776.8732
				text = "N"
			intervals [2026]:
				xmin = 776.8732
				xmax = 777.8425
				text = ""
			intervals [2027]:
				xmin = 777.8425
				xmax = 777.9225
				text = "D"
			intervals [2028]:
				xmin = 777.9225
				xmax = 777.9525
				text = "UW1"
			intervals [2029]:
				xmin = 777.9525
				xmax = 777.9825
				text = "Y"
			intervals [2030]:
				xmin = 777.9825
				xmax = 778.1125
				text = "UW1"
			intervals [2031]:
				xmin = 778.1125
				xmax = 778.1625
				text = "R"
			intervals [2032]:
				xmin = 778.1625
				xmax = 778.2225
				text = "IY1"
			intervals [2033]:
				xmin = 778.2225
				xmax = 778.3125
				text = "D"
			intervals [2034]:
				xmin = 778.3125
				xmax = 778.3525
				text = "W"
			intervals [2035]:
				xmin = 778.3525
				xmax = 778.4725
				text = "EH1"
			intervals [2036]:
				xmin = 778.4725
				xmax = 778.5725
				text = "L"
			intervals [2037]:
				xmin = 778.5725
				xmax = 779.3505
				text = ""
			intervals [2038]:
				xmin = 779.3505
				xmax = 780.2005
				text = "spn"
			intervals [2039]:
				xmin = 780.2005
				xmax = 781.663
				text = "sp"
			intervals [2040]:
				xmin = 781.663
				xmax = 782.103
				text = "AH1"
			intervals [2041]:
				xmin = 782.103
				xmax = 782.143
				text = "sp"
			intervals [2042]:
				xmin = 782.143
				xmax = 782.243
				text = "W"
			intervals [2043]:
				xmin = 782.243
				xmax = 782.383
				text = "EH1"
			intervals [2044]:
				xmin = 782.383
				xmax = 782.473
				text = "L"
			intervals [2045]:
				xmin = 782.473
				xmax = 782.7471
				text = "sp"
			intervals [2046]:
				xmin = 782.7471
				xmax = 782.8071
				text = "W"
			intervals [2047]:
				xmin = 782.8071
				xmax = 782.8671
				text = "IY1"
			intervals [2048]:
				xmin = 782.8671
				xmax = 782.9571
				text = "T"
			intervals [2049]:
				xmin = 782.9571
				xmax = 783.0571
				text = "AO1"
			intervals [2050]:
				xmin = 783.0571
				xmax = 783.0871
				text = "K"
			intervals [2051]:
				xmin = 783.0871
				xmax = 783.1371
				text = "T"
			intervals [2052]:
				xmin = 783.1371
				xmax = 783.1671
				text = "AH0"
			intervals [2053]:
				xmin = 783.1671
				xmax = 783.2071
				text = "B"
			intervals [2054]:
				xmin = 783.2071
				xmax = 783.2671
				text = "AW1"
			intervals [2055]:
				xmin = 783.2671
				xmax = 783.3371
				text = "T"
			intervals [2056]:
				xmin = 783.3371
				xmax = 783.3871
				text = "Y"
			intervals [2057]:
				xmin = 783.3871
				xmax = 783.4171
				text = "UH1"
			intervals [2058]:
				xmin = 783.4171
				xmax = 783.4671
				text = "R"
			intervals [2059]:
				xmin = 783.4671
				xmax = 783.5771
				text = "F"
			intervals [2060]:
				xmin = 783.5771
				xmax = 783.6671
				text = "EY1"
			intervals [2061]:
				xmin = 783.6671
				xmax = 783.7271
				text = "V"
			intervals [2062]:
				xmin = 783.7271
				xmax = 783.7671
				text = "R"
			intervals [2063]:
				xmin = 783.7671
				xmax = 783.8171
				text = "AH0"
			intervals [2064]:
				xmin = 783.8171
				xmax = 783.8471
				text = "T"
			intervals [2065]:
				xmin = 783.8471
				xmax = 783.9371
				text = "T"
			intervals [2066]:
				xmin = 783.9371
				xmax = 783.9871
				text = "IY1"
			intervals [2067]:
				xmin = 783.9871
				xmax = 784.0871
				text = "CH"
			intervals [2068]:
				xmin = 784.0871
				xmax = 784.1171
				text = "ER0"
			intervals [2069]:
				xmin = 784.1171
				xmax = 784.1771
				text = "W"
			intervals [2070]:
				xmin = 784.1771
				xmax = 784.2471
				text = "AH1"
			intervals [2071]:
				xmin = 784.2471
				xmax = 784.2771
				text = "T"
			intervals [2072]:
				xmin = 784.2771
				xmax = 784.3971
				text = "sp"
			intervals [2073]:
				xmin = 784.3971
				xmax = 784.4571
				text = "W"
			intervals [2074]:
				xmin = 784.4571
				xmax = 784.4871
				text = "AH1"
			intervals [2075]:
				xmin = 784.4871
				xmax = 784.5171
				text = "T"
			intervals [2076]:
				xmin = 784.5171
				xmax = 784.5571
				text = "HH"
			intervals [2077]:
				xmin = 784.5571
				xmax = 784.7271
				text = "UW1"
			intervals [2078]:
				xmin = 784.7271
				xmax = 784.7571
				text = "W"
			intervals [2079]:
				xmin = 784.7571
				xmax = 784.7971
				text = "AH0"
			intervals [2080]:
				xmin = 784.7971
				xmax = 784.8871
				text = "Z"
			intervals [2081]:
				xmin = 784.8871
				xmax = 784.9171
				text = "sp"
			intervals [2082]:
				xmin = 784.9171
				xmax = 784.9871
				text = "DH"
			intervals [2083]:
				xmin = 784.9871
				xmax = 785.0571
				text = "AH1"
			intervals [2084]:
				xmin = 785.0571
				xmax = 785.0871
				text = "sp"
			intervals [2085]:
				xmin = 785.0871
				xmax = 785.2071
				text = "W"
			intervals [2086]:
				xmin = 785.2071
				xmax = 785.2871
				text = "ER1"
			intervals [2087]:
				xmin = 785.2871
				xmax = 785.3771
				text = "S"
			intervals [2088]:
				xmin = 785.3771
				xmax = 785.4171
				text = "T"
			intervals [2089]:
				xmin = 785.4171
				xmax = 785.4671
				text = "T"
			intervals [2090]:
				xmin = 785.4671
				xmax = 785.5471
				text = "IY1"
			intervals [2091]:
				xmin = 785.5471
				xmax = 785.6371
				text = "CH"
			intervals [2092]:
				xmin = 785.6371
				xmax = 785.6771
				text = "ER0"
			intervals [2093]:
				xmin = 785.6771
				xmax = 785.7771
				text = "Y"
			intervals [2094]:
				xmin = 785.7771
				xmax = 785.8471
				text = "UW1"
			intervals [2095]:
				xmin = 785.8471
				xmax = 785.8771
				text = "sp"
			intervals [2096]:
				xmin = 785.8771
				xmax = 785.9071
				text = "EH1"
			intervals [2097]:
				xmin = 785.9071
				xmax = 785.9371
				text = "V"
			intervals [2098]:
				xmin = 785.9371
				xmax = 785.9771
				text = "ER0"
			intervals [2099]:
				xmin = 785.9771
				xmax = 786.0071
				text = "sp"
			intervals [2100]:
				xmin = 786.0071
				xmax = 786.0971
				text = "HH"
			intervals [2101]:
				xmin = 786.0971
				xmax = 786.1271
				text = "AE1"
			intervals [2102]:
				xmin = 786.1271
				xmax = 786.1671
				text = "D"
			intervals [2103]:
				xmin = 786.1671
				xmax = 786.7071
				text = "sp"
			intervals [2104]:
				xmin = 786.7071
				xmax = 790.9714
				text = ""
			intervals [2105]:
				xmin = 790.9714
				xmax = 791.0814
				text = "HH"
			intervals [2106]:
				xmin = 791.0814
				xmax = 791.1614
				text = "UW1"
			intervals [2107]:
				xmin = 791.1614
				xmax = 791.2614
				text = "K"
			intervals [2108]:
				xmin = 791.2614
				xmax = 791.3014
				text = "UH1"
			intervals [2109]:
				xmin = 791.3014
				xmax = 791.3314
				text = "D"
			intervals [2110]:
				xmin = 791.3314
				xmax = 791.3614
				text = "AH0"
			intervals [2111]:
				xmin = 791.3614
				xmax = 791.3914
				text = "N"
			intervals [2112]:
				xmin = 791.3914
				xmax = 791.4614
				text = "T"
			intervals [2113]:
				xmin = 791.4614
				xmax = 791.5514
				text = "Y"
			intervals [2114]:
				xmin = 791.5514
				xmax = 791.6114
				text = "UW1"
			intervals [2115]:
				xmin = 791.6114
				xmax = 791.7414
				text = "S"
			intervals [2116]:
				xmin = 791.7414
				xmax = 791.8114
				text = "T"
			intervals [2117]:
				xmin = 791.8114
				xmax = 792.0114
				text = "AE1"
			intervals [2118]:
				xmin = 792.0114
				xmax = 792.0714
				text = "N"
			intervals [2119]:
				xmin = 792.0714
				xmax = 792.1314
				text = "D"
			intervals [2120]:
				xmin = 792.1314
				xmax = 792.1614
				text = "AE1"
			intervals [2121]:
				xmin = 792.1614
				xmax = 792.2214
				text = "T"
			intervals [2122]:
				xmin = 792.2214
				xmax = 792.3714
				text = "AO1"
			intervals [2123]:
				xmin = 792.3714
				xmax = 792.5614
				text = "L"
			intervals [2124]:
				xmin = 792.5614
				xmax = 809.6799
				text = "sp"
			intervals [2125]:
				xmin = 809.6799
				xmax = 809.8099
				text = "AO1"
			intervals [2126]:
				xmin = 809.8099
				xmax = 809.8399
				text = "R"
			intervals [2127]:
				xmin = 809.8399
				xmax = 809.8999
				text = "HH"
			intervals [2128]:
				xmin = 809.8999
				xmax = 809.9299
				text = "UW1"
			intervals [2129]:
				xmin = 809.9299
				xmax = 809.9899
				text = "W"
			intervals [2130]:
				xmin = 809.9899
				xmax = 810.0299
				text = "AH0"
			intervals [2131]:
				xmin = 810.0299
				xmax = 810.0699
				text = "Z"
			intervals [2132]:
				xmin = 810.0699
				xmax = 810.1099
				text = "Y"
			intervals [2133]:
				xmin = 810.1099
				xmax = 810.1499
				text = "UH1"
			intervals [2134]:
				xmin = 810.1499
				xmax = 810.2099
				text = "R"
			intervals [2135]:
				xmin = 810.2099
				xmax = 810.2599
				text = "L"
			intervals [2136]:
				xmin = 810.2599
				xmax = 810.3899
				text = "IY1"
			intervals [2137]:
				xmin = 810.3899
				xmax = 810.4999
				text = "S"
			intervals [2138]:
				xmin = 810.4999
				xmax = 810.5399
				text = "T"
			intervals [2139]:
				xmin = 810.5399
				xmax = 810.5899
				text = "F"
			intervals [2140]:
				xmin = 810.5899
				xmax = 810.7199
				text = "EY1"
			intervals [2141]:
				xmin = 810.7199
				xmax = 810.7999
				text = "V"
			intervals [2142]:
				xmin = 810.7999
				xmax = 810.8299
				text = "R"
			intervals [2143]:
				xmin = 810.8299
				xmax = 810.8699
				text = "AH0"
			intervals [2144]:
				xmin = 810.8699
				xmax = 810.8999
				text = "T"
			intervals [2145]:
				xmin = 810.8999
				xmax = 810.9899
				text = "T"
			intervals [2146]:
				xmin = 810.9899
				xmax = 811.0599
				text = "IY1"
			intervals [2147]:
				xmin = 811.0599
				xmax = 811.1399
				text = "CH"
			intervals [2148]:
				xmin = 811.1399
				xmax = 811.1799
				text = "ER0"
			intervals [2149]:
				xmin = 811.1799
				xmax = 811.2099
				text = "AH0"
			intervals [2150]:
				xmin = 811.2099
				xmax = 811.3199
				text = "V"
			intervals [2151]:
				xmin = 811.3199
				xmax = 811.4399
				text = "AO1"
			intervals [2152]:
				xmin = 811.4399
				xmax = 811.5299
				text = "L"
			intervals [2153]:
				xmin = 811.5299
				xmax = 811.5599
				text = "AH0"
			intervals [2154]:
				xmin = 811.5599
				xmax = 811.5899
				text = "M"
			intervals [2155]:
				xmin = 811.5899
				xmax = 811.7199
				text = "sp"
			intervals [2156]:
				xmin = 811.7199
				xmax = 811.7899
				text = "DH"
			intervals [2157]:
				xmin = 811.7899
				xmax = 811.8199
				text = "AH0"
			intervals [2158]:
				xmin = 811.8199
				xmax = 811.8799
				text = "T"
			intervals [2159]:
				xmin = 811.8799
				xmax = 811.9599
				text = "Y"
			intervals [2160]:
				xmin = 811.9599
				xmax = 811.9899
				text = "UW1"
			intervals [2161]:
				xmin = 811.9899
				xmax = 812.0399
				text = "V"
			intervals [2162]:
				xmin = 812.0399
				xmax = 812.0699
				text = "sp"
			intervals [2163]:
				xmin = 812.0699
				xmax = 812.1199
				text = "HH"
			intervals [2164]:
				xmin = 812.1199
				xmax = 812.1499
				text = "AE1"
			intervals [2165]:
				xmin = 812.1499
				xmax = 812.3699
				text = "D"
			intervals [2166]:
				xmin = 812.3699
				xmax = 824.3149
				text = "sp"
			intervals [2167]:
				xmin = 824.3149
				xmax = 824.6249
				text = "OW1"
			intervals [2168]:
				xmin = 824.6249
				xmax = 824.8349
				text = "sp"
			intervals [2169]:
				xmin = 824.8349
				xmax = 824.9549
				text = "HH"
			intervals [2170]:
				xmin = 824.9549
				xmax = 825.0349
				text = "W"
			intervals [2171]:
				xmin = 825.0349
				xmax = 825.1349
				text = "AY1"
			intervals [2172]:
				xmin = 825.1349
				xmax = 825.1649
				text = "sp"
			intervals [2173]:
				xmin = 825.1649
				xmax = 825.1949
				text = "D"
			intervals [2174]:
				xmin = 825.1949
				xmax = 825.2249
				text = "IH1"
			intervals [2175]:
				xmin = 825.2249
				xmax = 825.2549
				text = "N"
			intervals [2176]:
				xmin = 825.2549
				xmax = 825.3149
				text = "T"
			intervals [2177]:
				xmin = 825.3149
				xmax = 825.3949
				text = "Y"
			intervals [2178]:
				xmin = 825.3949
				xmax = 825.4249
				text = "UW1"
			intervals [2179]:
				xmin = 825.4249
				xmax = 825.4549
				text = "sp"
			intervals [2180]:
				xmin = 825.4549
				xmax = 825.5249
				text = "L"
			intervals [2181]:
				xmin = 825.5249
				xmax = 825.5749
				text = "AY1"
			intervals [2182]:
				xmin = 825.5749
				xmax = 825.6349
				text = "K"
			intervals [2183]:
				xmin = 825.6349
				xmax = 825.7049
				text = "sp"
			intervals [2184]:
				xmin = 825.7049
				xmax = 825.7549
				text = "HH"
			intervals [2185]:
				xmin = 825.7549
				xmax = 825.8749
				text = "ER0"
			intervals [2186]:
				xmin = 825.8749
				xmax = 829.6654
				text = "sp"
			intervals [2187]:
				xmin = 829.6654
				xmax = 829.7354
				text = "W"
			intervals [2188]:
				xmin = 829.7354
				xmax = 829.7754
				text = "AH1"
			intervals [2189]:
				xmin = 829.7754
				xmax = 829.8054
				text = "T"
			intervals [2190]:
				xmin = 829.8054
				xmax = 829.8354
				text = "D"
			intervals [2191]:
				xmin = 829.8354
				xmax = 829.8654
				text = "IH0"
			intervals [2192]:
				xmin = 829.8654
				xmax = 829.8954
				text = "D"
			intervals [2193]:
				xmin = 829.8954
				xmax = 829.9854
				text = "SH"
			intervals [2194]:
				xmin = 829.9854
				xmax = 830.0454
				text = "IY1"
			intervals [2195]:
				xmin = 830.0454
				xmax = 830.1154
				text = "D"
			intervals [2196]:
				xmin = 830.1154
				xmax = 830.2054
				text = "UW1"
			intervals [2197]:
				xmin = 830.2054
				xmax = 830.2554
				text = "DH"
			intervals [2198]:
				xmin = 830.2554
				xmax = 830.3054
				text = "AH0"
			intervals [2199]:
				xmin = 830.3054
				xmax = 830.3354
				text = "T"
			intervals [2200]:
				xmin = 830.3354
				xmax = 830.3654
				text = "W"
			intervals [2201]:
				xmin = 830.3654
				xmax = 830.3954
				text = "AH0"
			intervals [2202]:
				xmin = 830.3954
				xmax = 830.4254
				text = "Z"
			intervals [2203]:
				xmin = 830.4254
				xmax = 830.5354
				text = "S"
			intervals [2204]:
				xmin = 830.5354
				xmax = 830.6154
				text = "OW1"
			intervals [2205]:
				xmin = 830.6154
				xmax = 830.6954
				text = "M"
			intervals [2206]:
				xmin = 830.6954
				xmax = 830.8754
				text = "IY1"
			intervals [2207]:
				xmin = 830.8754
				xmax = 830.9654
				text = "N"
			intervals [2208]:
				xmin = 830.9654
				xmax = 841.3474
				text = "sp"
			intervals [2209]:
				xmin = 841.3474
				xmax = 841.4674
				text = "S"
			intervals [2210]:
				xmin = 841.4674
				xmax = 841.5474
				text = "T"
			intervals [2211]:
				xmin = 841.5474
				xmax = 841.5874
				text = "R"
			intervals [2212]:
				xmin = 841.5874
				xmax = 841.7674
				text = "IH1"
			intervals [2213]:
				xmin = 841.7674
				xmax = 841.8674
				text = "K"
			intervals [2214]:
				xmin = 841.8674
				xmax = 841.9274
				text = "T"
			intervals [2215]:
				xmin = 841.9274
				xmax = 842.2691
				text = ""
			intervals [2216]:
				xmin = 842.2691
				xmax = 842.3291
				text = "W"
			intervals [2217]:
				xmin = 842.3291
				xmax = 842.3591
				text = "AH1"
			intervals [2218]:
				xmin = 842.3591
				xmax = 842.3891
				text = "T"
			intervals [2219]:
				xmin = 842.3891
				xmax = 842.4191
				text = "D"
			intervals [2220]:
				xmin = 842.4191
				xmax = 842.4691
				text = "UW1"
			intervals [2221]:
				xmin = 842.4691
				xmax = 842.5091
				text = "M"
			intervals [2222]:
				xmin = 842.5091
				xmax = 842.6191
				text = "IY1"
			intervals [2223]:
				xmin = 842.6191
				xmax = 842.6691
				text = "N"
			intervals [2224]:
				xmin = 842.6691
				xmax = 842.7291
				text = "SH"
			intervals [2225]:
				xmin = 842.7291
				xmax = 842.7791
				text = "IY1"
			intervals [2226]:
				xmin = 842.7791
				xmax = 842.8191
				text = "D"
			intervals [2227]:
				xmin = 842.8191
				xmax = 842.8791
				text = "IH1"
			intervals [2228]:
				xmin = 842.8791
				xmax = 842.9191
				text = "N"
			intervals [2229]:
				xmin = 842.9191
				xmax = 842.9491
				text = "T"
			intervals [2230]:
				xmin = 842.9491
				xmax = 842.9991
				text = "L"
			intervals [2231]:
				xmin = 842.9991
				xmax = 843.0591
				text = "EH1"
			intervals [2232]:
				xmin = 843.0591
				xmax = 843.1491
				text = "T"
			intervals [2233]:
				xmin = 843.1491
				xmax = 843.2191
				text = "Y"
			intervals [2234]:
				xmin = 843.2191
				xmax = 843.2491
				text = "UW1"
			intervals [2235]:
				xmin = 843.2491
				xmax = 843.3191
				text = "D"
			intervals [2236]:
				xmin = 843.3191
				xmax = 843.4491
				text = "UW1"
			intervals [2237]:
				xmin = 843.4491
				xmax = 843.4891
				text = "TH"
			intervals [2238]:
				xmin = 843.4891
				xmax = 843.5991
				text = "IH1"
			intervals [2239]:
				xmin = 843.5991
				xmax = 843.7591
				text = "NG"
			intervals [2240]:
				xmin = 843.7591
				xmax = 843.8291
				text = "Z"
			intervals [2241]:
				xmin = 843.8291
				xmax = 843.9191
				text = "ER0"
			intervals [2242]:
				xmin = 843.9191
				xmax = 844.0091
				text = "W"
			intervals [2243]:
				xmin = 844.0091
				xmax = 844.0691
				text = "AH1"
			intervals [2244]:
				xmin = 844.0691
				xmax = 844.1791
				text = "T"
			intervals [2245]:
				xmin = 844.1791
				xmax = 854.9667
				text = "sp"
			intervals [2246]:
				xmin = 854.9667
				xmax = 855.3667
				text = "OW1"
			intervals [2247]:
				xmin = 855.3667
				xmax = 855.4067
				text = "sp"
			intervals [2248]:
				xmin = 855.4067
				xmax = 856.8472
				text = ""
			intervals [2249]:
				xmin = 856.8472
				xmax = 856.9172
				text = "S"
			intervals [2250]:
				xmin = 856.9172
				xmax = 856.9872
				text = "OW1"
			intervals [2251]:
				xmin = 856.9872
				xmax = 857.1272
				text = "SH"
			intervals [2252]:
				xmin = 857.1272
				xmax = 857.2172
				text = "IY1"
			intervals [2253]:
				xmin = 857.2172
				xmax = 857.2872
				text = "W"
			intervals [2254]:
				xmin = 857.2872
				xmax = 857.3172
				text = "AH0"
			intervals [2255]:
				xmin = 857.3172
				xmax = 857.3572
				text = "Z"
			intervals [2256]:
				xmin = 857.3572
				xmax = 857.4872
				text = "S"
			intervals [2257]:
				xmin = 857.4872
				xmax = 857.5272
				text = "T"
			intervals [2258]:
				xmin = 857.5272
				xmax = 857.5672
				text = "R"
			intervals [2259]:
				xmin = 857.5672
				xmax = 857.6572
				text = "IH1"
			intervals [2260]:
				xmin = 857.6572
				xmax = 857.7472
				text = "K"
			intervals [2261]:
				xmin = 857.7472
				xmax = 857.7772
				text = "T"
			intervals [2262]:
				xmin = 857.7772
				xmax = 857.8072
				text = "sp"
			intervals [2263]:
				xmin = 857.8072
				xmax = 857.8472
				text = "HH"
			intervals [2264]:
				xmin = 857.8472
				xmax = 857.9572
				text = "AH1"
			intervals [2265]:
				xmin = 857.9572
				xmax = 858.0572
				text = "sp"
			intervals [2266]:
				xmin = 858.0572
				xmax = 858.0872
				text = "D"
			intervals [2267]:
				xmin = 858.0872
				xmax = 858.1172
				text = "IH0"
			intervals [2268]:
				xmin = 858.1172
				xmax = 858.1672
				text = "D"
			intervals [2269]:
				xmin = 858.1672
				xmax = 858.1972
				text = "Y"
			intervals [2270]:
				xmin = 858.1972
				xmax = 858.2272
				text = "UW1"
			intervals [2271]:
				xmin = 858.2272
				xmax = 858.4872
				text = "EH1"
			intervals [2272]:
				xmin = 858.4872
				xmax = 858.5172
				text = "V"
			intervals [2273]:
				xmin = 858.5172
				xmax = 858.5472
				text = "ER0"
			intervals [2274]:
				xmin = 858.5472
				xmax = 858.6072
				text = "HH"
			intervals [2275]:
				xmin = 858.6072
				xmax = 858.6372
				text = "AE1"
			intervals [2276]:
				xmin = 858.6372
				xmax = 858.6672
				text = "V"
			intervals [2277]:
				xmin = 858.6672
				xmax = 858.7672
				text = "AH0"
			intervals [2278]:
				xmin = 858.7672
				xmax = 858.8672
				text = "T"
			intervals [2279]:
				xmin = 858.8672
				xmax = 858.9272
				text = "IY1"
			intervals [2280]:
				xmin = 858.9272
				xmax = 859.0272
				text = "CH"
			intervals [2281]:
				xmin = 859.0272
				xmax = 859.0972
				text = "ER0"
			intervals [2282]:
				xmin = 859.0972
				xmax = 859.1472
				text = "DH"
			intervals [2283]:
				xmin = 859.1472
				xmax = 859.2272
				text = "AE1"
			intervals [2284]:
				xmin = 859.2272
				xmax = 859.2672
				text = "T"
			intervals [2285]:
				xmin = 859.2672
				xmax = 859.3772
				text = "HH"
			intervals [2286]:
				xmin = 859.3772
				xmax = 859.4772
				text = "AA1"
			intervals [2287]:
				xmin = 859.4772
				xmax = 859.5772
				text = "L"
			intervals [2288]:
				xmin = 859.5772
				xmax = 859.6272
				text = "ER0"
			intervals [2289]:
				xmin = 859.6272
				xmax = 859.6772
				text = "D"
			intervals [2290]:
				xmin = 859.6772
				xmax = 859.8172
				text = "AH0"
			intervals [2291]:
				xmin = 859.8172
				xmax = 859.8872
				text = "L"
			intervals [2292]:
				xmin = 859.8872
				xmax = 860.0272
				text = "AO1"
			intervals [2293]:
				xmin = 860.0272
				xmax = 860.0872
				text = "T"
			intervals [2294]:
				xmin = 860.0872
				xmax = 862.247
				text = "sp"
			intervals [2295]:
				xmin = 862.247
				xmax = 863.027
				text = "spn"
			intervals [2296]:
				xmin = 863.027
				xmax = 863.087
				text = "sp"
			intervals [2297]:
				xmin = 863.087
				xmax = 863.147
				text = "HH"
			intervals [2298]:
				xmin = 863.147
				xmax = 863.357
				text = "UW1"
			intervals [2299]:
				xmin = 863.357
				xmax = 863.387
				text = "W"
			intervals [2300]:
				xmin = 863.387
				xmax = 863.547
				text = "AA1"
			intervals [2301]:
				xmin = 863.547
				xmax = 863.577
				text = "Z"
			intervals [2302]:
				xmin = 863.577
				xmax = 863.607
				text = "DH"
			intervals [2303]:
				xmin = 863.607
				xmax = 863.637
				text = "AH0"
			intervals [2304]:
				xmin = 863.637
				xmax = 863.667
				text = "T"
			intervals [2305]:
				xmin = 863.667
				xmax = 866.1973
				text = ""
			intervals [2306]:
				xmin = 866.1973
				xmax = 866.2573
				text = "DH"
			intervals [2307]:
				xmin = 866.2573
				xmax = 866.3073
				text = "AH0"
			intervals [2308]:
				xmin = 866.3073
				xmax = 866.3673
				text = "W"
			intervals [2309]:
				xmin = 866.3673
				xmax = 866.4173
				text = "AH1"
			intervals [2310]:
				xmin = 866.4173
				xmax = 866.4773
				text = "N"
			intervals [2311]:
				xmin = 866.4773
				xmax = 866.6273
				text = "Y"
			intervals [2312]:
				xmin = 866.6273
				xmax = 866.6973
				text = "UW1"
			intervals [2313]:
				xmin = 866.6973
				xmax = 866.7273
				text = "sp"
			intervals [2314]:
				xmin = 866.7273
				xmax = 866.7873
				text = "HH"
			intervals [2315]:
				xmin = 866.7873
				xmax = 866.8173
				text = "AE1"
			intervals [2316]:
				xmin = 866.8173
				xmax = 866.8473
				text = "V"
			intervals [2317]:
				xmin = 866.8473
				xmax = 866.8773
				text = "N"
			intervals [2318]:
				xmin = 866.8773
				xmax = 866.9173
				text = "AW1"
			intervals [2319]:
				xmin = 866.9173
				xmax = 867.0573
				text = "sp"
			intervals [2320]:
				xmin = 867.0573
				xmax = 868.1746
				text = ""
			intervals [2321]:
				xmin = 868.1746
				xmax = 868.2546
				text = "W"
			intervals [2322]:
				xmin = 868.2546
				xmax = 868.5646
				text = "AW1"
			intervals [2323]:
				xmin = 868.5646
				xmax = 868.5946
				text = "sp"
			intervals [2324]:
				xmin = 868.5946
				xmax = 868.6546
				text = "AH0"
			intervals [2325]:
				xmin = 868.6546
				xmax = 868.6846
				text = "N"
			intervals [2326]:
				xmin = 868.6846
				xmax = 868.7246
				text = "DH"
			intervals [2327]:
				xmin = 868.7246
				xmax = 868.7746
				text = "AE1"
			intervals [2328]:
				xmin = 868.7746
				xmax = 868.8846
				text = "T"
			intervals [2329]:
				xmin = 868.8846
				xmax = 868.9146
				text = "Z"
			intervals [2330]:
				xmin = 868.9146
				xmax = 868.9546
				text = "Y"
			intervals [2331]:
				xmin = 868.9546
				xmax = 869.0146
				text = "UH1"
			intervals [2332]:
				xmin = 869.0146
				xmax = 869.0646
				text = "R"
			intervals [2333]:
				xmin = 869.0646
				xmax = 869.1246
				text = "F"
			intervals [2334]:
				xmin = 869.1246
				xmax = 869.2146
				text = "EY1"
			intervals [2335]:
				xmin = 869.2146
				xmax = 869.3046
				text = "V"
			intervals [2336]:
				xmin = 869.3046
				xmax = 869.3346
				text = "R"
			intervals [2337]:
				xmin = 869.3346
				xmax = 869.3946
				text = "AH0"
			intervals [2338]:
				xmin = 869.3946
				xmax = 869.4346
				text = "T"
			intervals [2339]:
				xmin = 869.4346
				xmax = 869.5146
				text = "T"
			intervals [2340]:
				xmin = 869.5146
				xmax = 869.6146
				text = "IY1"
			intervals [2341]:
				xmin = 869.6146
				xmax = 869.7246
				text = "CH"
			intervals [2342]:
				xmin = 869.7246
				xmax = 869.8346
				text = "ER0"
			intervals [2343]:
				xmin = 869.8346
				xmax = 871.1198
				text = "sp"
			intervals [2344]:
				xmin = 871.1198
				xmax = 871.1598
				text = "W"
			intervals [2345]:
				xmin = 871.1598
				xmax = 871.2398
				text = "EH1"
			intervals [2346]:
				xmin = 871.2398
				xmax = 871.2898
				text = "L"
			intervals [2347]:
				xmin = 871.2898
				xmax = 871.3698
				text = "sp"
			intervals [2348]:
				xmin = 871.3698
				xmax = 871.4298
				text = "HH"
			intervals [2349]:
				xmin = 871.4298
				xmax = 871.5898
				text = "AW1"
			intervals [2350]:
				xmin = 871.5898
				xmax = 871.7598
				text = "sp"
			intervals [2351]:
				xmin = 871.7598
				xmax = 872.3172
				text = ""
			intervals [2352]:
				xmin = 872.3172
				xmax = 872.3772
				text = "W"
			intervals [2353]:
				xmin = 872.3772
				xmax = 872.4072
				text = "EH1"
			intervals [2354]:
				xmin = 872.4072
				xmax = 872.4372
				text = "L"
			intervals [2355]:
				xmin = 872.4372
				xmax = 872.4872
				text = "W"
			intervals [2356]:
				xmin = 872.4872
				xmax = 872.5372
				text = "AH1"
			intervals [2357]:
				xmin = 872.5372
				xmax = 872.5672
				text = "T"
			intervals [2358]:
				xmin = 872.5672
				xmax = 872.5972
				text = "D"
			intervals [2359]:
				xmin = 872.5972
				xmax = 872.6272
				text = "IH0"
			intervals [2360]:
				xmin = 872.6272
				xmax = 872.6872
				text = "Z"
			intervals [2361]:
				xmin = 872.6872
				xmax = 872.7472
				text = "SH"
			intervals [2362]:
				xmin = 872.7472
				xmax = 872.8172
				text = "IY1"
			intervals [2363]:
				xmin = 872.8172
				xmax = 872.9272
				text = "HH"
			intervals [2364]:
				xmin = 872.9272
				xmax = 873.1072
				text = "AA1"
			intervals [2365]:
				xmin = 873.1072
				xmax = 873.1772
				text = "L"
			intervals [2366]:
				xmin = 873.1772
				xmax = 873.2272
				text = "ER0"
			intervals [2367]:
				xmin = 873.2272
				xmax = 873.3072
				text = "AH0"
			intervals [2368]:
				xmin = 873.3072
				xmax = 873.3572
				text = "B"
			intervals [2369]:
				xmin = 873.3572
				xmax = 873.4372
				text = "AW1"
			intervals [2370]:
				xmin = 873.4372
				xmax = 873.5372
				text = "T"
			intervals [2371]:
				xmin = 873.5372
				xmax = 874.728
				text = "sp"
			intervals [2372]:
				xmin = 874.728
				xmax = 875.028
				text = "OW1"
			intervals [2373]:
				xmin = 875.028
				xmax = 875.208
				text = "HH"
			intervals [2374]:
				xmin = 875.208
				xmax = 875.258
				text = "W"
			intervals [2375]:
				xmin = 875.258
				xmax = 875.298
				text = "AH1"
			intervals [2376]:
				xmin = 875.298
				xmax = 875.328
				text = "T"
			intervals [2377]:
				xmin = 875.328
				xmax = 875.358
				text = "D"
			intervals [2378]:
				xmin = 875.358
				xmax = 875.408
				text = "IH0"
			intervals [2379]:
				xmin = 875.408
				xmax = 875.458
				text = "Z"
			intervals [2380]:
				xmin = 875.458
				xmax = 875.498
				text = "HH"
			intervals [2381]:
				xmin = 875.498
				xmax = 875.608
				text = "IY1"
			intervals [2382]:
				xmin = 875.608
				xmax = 875.668
				text = "HH"
			intervals [2383]:
				xmin = 875.668
				xmax = 875.908
				text = "AA1"
			intervals [2384]:
				xmin = 875.908
				xmax = 875.938
				text = "L"
			intervals [2385]:
				xmin = 875.938
				xmax = 875.968
				text = "ER0"
			intervals [2386]:
				xmin = 875.968
				xmax = 876.028
				text = "AH0"
			intervals [2387]:
				xmin = 876.028
				xmax = 876.058
				text = "B"
			intervals [2388]:
				xmin = 876.058
				xmax = 876.178
				text = "AW1"
			intervals [2389]:
				xmin = 876.178
				xmax = 876.208
				text = "T"
			intervals [2390]:
				xmin = 876.208
				xmax = 890.6494
				text = "sp"
			intervals [2391]:
				xmin = 890.6494
				xmax = 890.6994
				text = "D"
			intervals [2392]:
				xmin = 890.6994
				xmax = 890.7394
				text = "IH0"
			intervals [2393]:
				xmin = 890.7394
				xmax = 890.7794
				text = "Z"
			intervals [2394]:
				xmin = 890.7794
				xmax = 890.8294
				text = "HH"
			intervals [2395]:
				xmin = 890.8294
				xmax = 890.8894
				text = "IY1"
			intervals [2396]:
				xmin = 890.8894
				xmax = 890.9294
				text = "EH1"
			intervals [2397]:
				xmin = 890.9294
				xmax = 890.9894
				text = "V"
			intervals [2398]:
				xmin = 890.9894
				xmax = 891.0394
				text = "ER0"
			intervals [2399]:
				xmin = 891.0394
				xmax = 891.1094
				text = "HH"
			intervals [2400]:
				xmin = 891.1094
				xmax = 891.1994
				text = "AA1"
			intervals [2401]:
				xmin = 891.1994
				xmax = 891.2594
				text = "L"
			intervals [2402]:
				xmin = 891.2594
				xmax = 891.2894
				text = "ER0"
			intervals [2403]:
				xmin = 891.2894
				xmax = 891.3194
				text = "AE1"
			intervals [2404]:
				xmin = 891.3194
				xmax = 891.4594
				text = "T"
			intervals [2405]:
				xmin = 891.4594
				xmax = 891.5094
				text = "Y"
			intervals [2406]:
				xmin = 891.5094
				xmax = 891.6594
				text = "UW1"
			intervals [2407]:
				xmin = 891.6594
				xmax = 893.6712
				text = "sp"
			intervals [2408]:
				xmin = 893.6712
				xmax = 893.8812
				text = "OW1"
			intervals [2409]:
				xmin = 893.8812
				xmax = 893.9712
				text = "sp"
			intervals [2410]:
				xmin = 893.9712
				xmax = 894.0812
				text = "HH"
			intervals [2411]:
				xmin = 894.0812
				xmax = 894.1512
				text = "W"
			intervals [2412]:
				xmin = 894.1512
				xmax = 894.2612
				text = "AY1"
			intervals [2413]:
				xmin = 894.2612
				xmax = 894.4412
				text = "W"
			intervals [2414]:
				xmin = 894.4412
				xmax = 894.5212
				text = "AY1"
			intervals [2415]:
				xmin = 894.5212
				xmax = 894.5712
				text = "D"
			intervals [2416]:
				xmin = 894.5712
				xmax = 894.6312
				text = "IH0"
			intervals [2417]:
				xmin = 894.6312
				xmax = 894.7112
				text = "Z"
			intervals [2418]:
				xmin = 894.7112
				xmax = 894.7512
				text = "HH"
			intervals [2419]:
				xmin = 894.7512
				xmax = 894.8012
				text = "IY1"
			intervals [2420]:
				xmin = 894.8012
				xmax = 894.8912
				text = "HH"
			intervals [2421]:
				xmin = 894.8912
				xmax = 894.9412
				text = "AA1"
			intervals [2422]:
				xmin = 894.9412
				xmax = 895.0212
				text = "L"
			intervals [2423]:
				xmin = 895.0212
				xmax = 895.0512
				text = "ER0"
			intervals [2424]:
				xmin = 895.0512
				xmax = 895.0812
				text = "AE1"
			intervals [2425]:
				xmin = 895.0812
				xmax = 895.1112
				text = "T"
			intervals [2426]:
				xmin = 895.1112
				xmax = 895.1412
				text = "sp"
			intervals [2427]:
				xmin = 895.1412
				xmax = 895.2612
				text = "Y"
			intervals [2428]:
				xmin = 895.2612
				xmax = 895.3412
				text = "UW1"
			intervals [2429]:
				xmin = 895.3412
				xmax = 895.4412
				text = "sp"
			intervals [2430]:
				xmin = 895.4412
				xmax = 905.1333
				text = ""
			intervals [2431]:
				xmin = 905.1333
				xmax = 905.1633
				text = "M"
			intervals [2432]:
				xmin = 905.1633
				xmax = 905.1933
				text = "HH"
			intervals [2433]:
				xmin = 905.1933
				xmax = 905.8533
				text = "M"
			intervals [2434]:
				xmin = 905.8533
				xmax = 907.9322
				text = ""
			intervals [2435]:
				xmin = 907.9322
				xmax = 908.0322
				text = "HH"
			intervals [2436]:
				xmin = 908.0322
				xmax = 908.1022
				text = "W"
			intervals [2437]:
				xmin = 908.1022
				xmax = 908.1622
				text = "AY1"
			intervals [2438]:
				xmin = 908.1622
				xmax = 908.2122
				text = "D"
			intervals [2439]:
				xmin = 908.2122
				xmax = 908.2822
				text = "IH1"
			intervals [2440]:
				xmin = 908.2822
				xmax = 908.3322
				text = "N"
			intervals [2441]:
				xmin = 908.3322
				xmax = 908.3722
				text = "T"
			intervals [2442]:
				xmin = 908.3722
				xmax = 908.4722
				text = "Y"
			intervals [2443]:
				xmin = 908.4722
				xmax = 908.5022
				text = "UW1"
			intervals [2444]:
				xmin = 908.5022
				xmax = 908.5422
				text = "N"
			intervals [2445]:
				xmin = 908.5422
				xmax = 908.6322
				text = "OW1"
			intervals [2446]:
				xmin = 908.6322
				xmax = 908.6922
				text = "DH"
			intervals [2447]:
				xmin = 908.6922
				xmax = 908.8722
				text = "IY0"
			intervals [2448]:
				xmin = 908.8722
				xmax = 908.9022
				text = "AE1"
			intervals [2449]:
				xmin = 908.9022
				xmax = 908.9922
				text = "N"
			intervals [2450]:
				xmin = 908.9922
				xmax = 909.0822
				text = "S"
			intervals [2451]:
				xmin = 909.0822
				xmax = 909.1622
				text = "ER0"
			intervals [2452]:
				xmin = 909.1622
				xmax = 912.5264
				text = "sp"
			intervals [2453]:
				xmin = 912.5264
				xmax = 912.8064
				text = "OW1"
			intervals [2454]:
				xmin = 912.8064
				xmax = 912.9964
				text = "sp"
			intervals [2455]:
				xmin = 912.9964
				xmax = 914.0155
				text = ""
			intervals [2456]:
				xmin = 914.0155
				xmax = 914.0755
				text = "HH"
			intervals [2457]:
				xmin = 914.0755
				xmax = 914.1455
				text = "W"
			intervals [2458]:
				xmin = 914.1455
				xmax = 914.2255
				text = "AY1"
			intervals [2459]:
				xmin = 914.2255
				xmax = 914.2555
				text = "IH0"
			intervals [2460]:
				xmin = 914.2555
				xmax = 914.3355
				text = "Z"
			intervals [2461]:
				xmin = 914.3355
				xmax = 914.3755
				text = "HH"
			intervals [2462]:
				xmin = 914.3755
				xmax = 914.5855
				text = "IY1"
			intervals [2463]:
				xmin = 914.5855
				xmax = 914.6655
				text = "F"
			intervals [2464]:
				xmin = 914.6655
				xmax = 914.7855
				text = "EY1"
			intervals [2465]:
				xmin = 914.7855
				xmax = 914.8155
				text = "V"
			intervals [2466]:
				xmin = 914.8155
				xmax = 914.8555
				text = "R"
			intervals [2467]:
				xmin = 914.8555
				xmax = 914.9155
				text = "AH0"
			intervals [2468]:
				xmin = 914.9155
				xmax = 914.9455
				text = "T"
			intervals [2469]:
				xmin = 914.9455
				xmax = 915.0155
				text = "T"
			intervals [2470]:
				xmin = 915.0155
				xmax = 915.1755
				text = "IY1"
			intervals [2471]:
				xmin = 915.1755
				xmax = 915.2755
				text = "CH"
			intervals [2472]:
				xmin = 915.2755
				xmax = 915.3455
				text = "ER0"
			intervals [2473]:
				xmin = 915.3455
				xmax = 915.4555
				text = "DH"
			intervals [2474]:
				xmin = 915.4555
				xmax = 915.5555
				text = "EH1"
			intervals [2475]:
				xmin = 915.5555
				xmax = 915.6355
				text = "N"
			intervals [2476]:
				xmin = 915.6355
				xmax = 915.6855
				text = "AY1"
			intervals [2477]:
				xmin = 915.6855
				xmax = 915.8355
				text = "D"
			intervals [2478]:
				xmin = 915.8355
				xmax = 915.8655
				text = "OW1"
			intervals [2479]:
				xmin = 915.8655
				xmax = 915.8955
				text = "N"
			intervals [2480]:
				xmin = 915.8955
				xmax = 915.9255
				text = "AH2"
			intervals [2481]:
				xmin = 915.9255
				xmax = 915.9755
				text = "N"
			intervals [2482]:
				xmin = 915.9755
				xmax = 916.0055
				text = "D"
			intervals [2483]:
				xmin = 916.0055
				xmax = 916.0455
				text = "ER0"
			intervals [2484]:
				xmin = 916.0455
				xmax = 916.1655
				text = "S"
			intervals [2485]:
				xmin = 916.1655
				xmax = 916.2255
				text = "T"
			intervals [2486]:
				xmin = 916.2255
				xmax = 916.5055
				text = "AE1"
			intervals [2487]:
				xmin = 916.5055
				xmax = 916.5355
				text = "N"
			intervals [2488]:
				xmin = 916.5355
				xmax = 916.5655
				text = "D"
			intervals [2489]:
				xmin = 916.5655
				xmax = 917.0955
				text = "spn"
			intervals [2490]:
				xmin = 917.0955
				xmax = 921.9577
				text = "sp"
			intervals [2491]:
				xmin = 921.9577
				xmax = 922.0077
				text = "IH0"
			intervals [2492]:
				xmin = 922.0077
				xmax = 922.0477
				text = "Z"
			intervals [2493]:
				xmin = 922.0477
				xmax = 922.1077
				text = "DH"
			intervals [2494]:
				xmin = 922.1077
				xmax = 922.1577
				text = "AE1"
			intervals [2495]:
				xmin = 922.1577
				xmax = 922.2377
				text = "T"
			intervals [2496]:
				xmin = 922.2377
				xmax = 922.2877
				text = "Y"
			intervals [2497]:
				xmin = 922.2877
				xmax = 922.3177
				text = "UH1"
			intervals [2498]:
				xmin = 922.3177
				xmax = 922.3477
				text = "R"
			intervals [2499]:
				xmin = 922.3477
				xmax = 922.3877
				text = "B"
			intervals [2500]:
				xmin = 922.3877
				xmax = 922.4977
				text = "EH1"
			intervals [2501]:
				xmin = 922.4977
				xmax = 922.5377
				text = "S"
			intervals [2502]:
				xmin = 922.5377
				xmax = 922.5677
				text = "T"
			intervals [2503]:
				xmin = 922.5677
				xmax = 922.6477
				text = "S"
			intervals [2504]:
				xmin = 922.6477
				xmax = 922.7377
				text = "AH1"
			intervals [2505]:
				xmin = 922.7377
				xmax = 922.7677
				text = "B"
			intervals [2506]:
				xmin = 922.7677
				xmax = 922.8677
				text = "JH"
			intervals [2507]:
				xmin = 922.8677
				xmax = 922.9277
				text = "IH0"
			intervals [2508]:
				xmin = 922.9277
				xmax = 922.9977
				text = "K"
			intervals [2509]:
				xmin = 922.9977
				xmax = 923.0277
				text = "T"
			intervals [2510]:
				xmin = 923.0277
				xmax = 923.0577
				text = "D"
			intervals [2511]:
				xmin = 923.0577
				xmax = 923.0977
				text = "UW1"
			intervals [2512]:
				xmin = 923.0977
				xmax = 923.1677
				text = "Y"
			intervals [2513]:
				xmin = 923.1677
				xmax = 923.1977
				text = "UW1"
			intervals [2514]:
				xmin = 923.1977
				xmax = 923.2477
				text = "G"
			intervals [2515]:
				xmin = 923.2477
				xmax = 923.2977
				text = "IH1"
			intervals [2516]:
				xmin = 923.2977
				xmax = 923.3377
				text = "T"
			intervals [2517]:
				xmin = 923.3377
				xmax = 923.3777
				text = "DH"
			intervals [2518]:
				xmin = 923.3777
				xmax = 923.4477
				text = "AH0"
			intervals [2519]:
				xmin = 923.4477
				xmax = 923.4977
				text = "B"
			intervals [2520]:
				xmin = 923.4977
				xmax = 923.5677
				text = "EH1"
			intervals [2521]:
				xmin = 923.5677
				xmax = 923.6777
				text = "S"
			intervals [2522]:
				xmin = 923.6777
				xmax = 923.7077
				text = "T"
			intervals [2523]:
				xmin = 923.7077
				xmax = 923.7477
				text = "G"
			intervals [2524]:
				xmin = 923.7477
				xmax = 923.7977
				text = "R"
			intervals [2525]:
				xmin = 923.7977
				xmax = 923.9077
				text = "EY1"
			intervals [2526]:
				xmin = 923.9077
				xmax = 923.9677
				text = "D"
			intervals [2527]:
				xmin = 923.9677
				xmax = 923.9977
				text = "Z"
			intervals [2528]:
				xmin = 923.9977
				xmax = 924.0277
				text = "sp"
			intervals [2529]:
				xmin = 924.0277
				xmax = 924.0777
				text = "IH0"
			intervals [2530]:
				xmin = 924.0777
				xmax = 924.1077
				text = "N"
			intervals [2531]:
				xmin = 924.1077
				xmax = 924.2077
				text = "DH"
			intervals [2532]:
				xmin = 924.2077
				xmax = 924.2377
				text = "AH0"
			intervals [2533]:
				xmin = 924.2377
				xmax = 924.2777
				text = "T"
			intervals [2534]:
				xmin = 924.2777
				xmax = 924.6077
				text = "sp"
			intervals [2535]:
				xmin = 924.6077
				xmax = 926.405
				text = ""
			intervals [2536]:
				xmin = 926.405
				xmax = 926.435
				text = "DH"
			intervals [2537]:
				xmin = 926.435
				xmax = 926.505
				text = "AH0"
			intervals [2538]:
				xmin = 926.505
				xmax = 926.595
				text = "W"
			intervals [2539]:
				xmin = 926.595
				xmax = 926.695
				text = "ER1"
			intervals [2540]:
				xmin = 926.695
				xmax = 926.765
				text = "S"
			intervals [2541]:
				xmin = 926.765
				xmax = 926.795
				text = "T"
			intervals [2542]:
				xmin = 926.795
				xmax = 926.895
				text = "G"
			intervals [2543]:
				xmin = 926.895
				xmax = 926.925
				text = "R"
			intervals [2544]:
				xmin = 926.925
				xmax = 926.965
				text = "EY1"
			intervals [2545]:
				xmin = 926.965
				xmax = 926.995
				text = "D"
			intervals [2546]:
				xmin = 926.995
				xmax = 927.775
				text = "spn"
			intervals [2547]:
				xmin = 927.775
				xmax = 928.3706
				text = ""
			intervals [2548]:
				xmin = 928.3706
				xmax = 928.6206
				text = "sil"
			intervals [2549]:
				xmin = 928.6206
				xmax = 928.6506
				text = "W"
			intervals [2550]:
				xmin = 928.6506
				xmax = 928.7006
				text = "AH1"
			intervals [2551]:
				xmin = 928.7006
				xmax = 928.7306
				text = "T"
			intervals [2552]:
				xmin = 928.7306
				xmax = 928.7706
				text = "IH0"
			intervals [2553]:
				xmin = 928.7706
				xmax = 928.8206
				text = "Z"
			intervals [2554]:
				xmin = 928.8206
				xmax = 928.8506
				text = "IH1"
			intervals [2555]:
				xmin = 928.8506
				xmax = 928.8806
				text = "T"
			intervals [2556]:
				xmin = 928.8806
				xmax = 928.9106
				text = "B"
			intervals [2557]:
				xmin = 928.9106
				xmax = 928.9806
				text = "IH0"
			intervals [2558]:
				xmin = 928.9806
				xmax = 929.0406
				text = "K"
			intervals [2559]:
				xmin = 929.0406
				xmax = 929.1506
				text = "AA1"
			intervals [2560]:
				xmin = 929.1506
				xmax = 929.1906
				text = "Z"
			intervals [2561]:
				xmin = 929.1906
				xmax = 929.2306
				text = "HH"
			intervals [2562]:
				xmin = 929.2306
				xmax = 929.2706
				text = "IY1"
			intervals [2563]:
				xmin = 929.2706
				xmax = 929.3106
				text = "Z"
			intervals [2564]:
				xmin = 929.3106
				xmax = 929.6306
				text = "sp"
			intervals [2565]:
				xmin = 929.6306
				xmax = 929.6606
				text = "EY1"
			intervals [2566]:
				xmin = 929.6606
				xmax = 929.6906
				text = "M"
			intervals [2567]:
				xmin = 929.6906
				xmax = 929.7206
				text = "AE1"
			intervals [2568]:
				xmin = 929.7206
				xmax = 929.7506
				text = "N"
			intervals [2569]:
				xmin = 929.7506
				xmax = 929.7906
				text = "DH"
			intervals [2570]:
				xmin = 929.7906
				xmax = 929.8206
				text = "AE1"
			intervals [2571]:
				xmin = 929.8206
				xmax = 929.9006
				text = "T"
			intervals [2572]:
				xmin = 929.9006
				xmax = 929.9706
				text = "Y"
			intervals [2573]:
				xmin = 929.9706
				xmax = 930.0106
				text = "UW1"
			intervals [2574]:
				xmin = 930.0106
				xmax = 930.1006
				text = "L"
			intervals [2575]:
				xmin = 930.1006
				xmax = 930.1806
				text = "AY1"
			intervals [2576]:
				xmin = 930.1806
				xmax = 930.3306
				text = "K"
			intervals [2577]:
				xmin = 930.3306
				xmax = 930.3806
				text = "IH0"
			intervals [2578]:
				xmin = 930.3806
				xmax = 930.4506
				text = "M"
			intervals [2579]:
				xmin = 930.4506
				xmax = 930.5906
				text = "ER0"
			intervals [2580]:
				xmin = 930.5906
				xmax = 930.6406
				text = "W"
			intervals [2581]:
				xmin = 930.6406
				xmax = 930.7006
				text = "AH1"
			intervals [2582]:
				xmin = 930.7006
				xmax = 930.8106
				text = "T"
			intervals [2583]:
				xmin = 930.8106
				xmax = 931.2106
				text = "spn"
			intervals [2584]:
				xmin = 931.2106
				xmax = 933.6852
				text = ""
			intervals [2585]:
				xmin = 933.6852
				xmax = 933.8552
				text = "S"
			intervals [2586]:
				xmin = 933.8552
				xmax = 933.8952
				text = "AH1"
			intervals [2587]:
				xmin = 933.8952
				xmax = 933.9252
				text = "M"
			intervals [2588]:
				xmin = 933.9252
				xmax = 933.9552
				text = "TH"
			intervals [2589]:
				xmin = 933.9552
				xmax = 933.9852
				text = "IH0"
			intervals [2590]:
				xmin = 933.9852
				xmax = 934.0152
				text = "N"
			intervals [2591]:
				xmin = 934.0152
				xmax = 934.0952
				text = "AH0"
			intervals [2592]:
				xmin = 934.0952
				xmax = 934.1552
				text = "B"
			intervals [2593]:
				xmin = 934.1552
				xmax = 934.3752
				text = "AW1"
			intervals [2594]:
				xmin = 934.3752
				xmax = 934.4052
				text = "T"
			intervals [2595]:
				xmin = 934.4052
				xmax = 934.4552
				text = "IH0"
			intervals [2596]:
				xmin = 934.4552
				xmax = 934.4952
				text = "M"
			intervals [2597]:
				xmin = 934.4952
				xmax = 934.5352
				text = "HH"
			intervals [2598]:
				xmin = 934.5352
				xmax = 934.8252
				text = "AH1"
			intervals [2599]:
				xmin = 934.8252
				xmax = 934.9352
				text = "sp"
			intervals [2600]:
				xmin = 934.9352
				xmax = 935.0152
				text = "G"
			intervals [2601]:
				xmin = 935.0152
				xmax = 935.0652
				text = "AA1"
			intervals [2602]:
				xmin = 935.0652
				xmax = 935.1052
				text = "T"
[truncated: 1,002,054 more chars]
