# Supplementary material for: Considering Performance in the Automated and Manual Coding of Sociolinguistic Variables: Lessons From Variable (ING)
Source: Front Artif Intell. 2021 Apr 29;4:648543. doi: 10.3389/frai.2021.648543 (PMC8117961; doi:10.3389/frai.2021.648543)
Supplement: Supplementary file 5 [file Data_Sheet_5.ZIP › CORAAL_VARAligned_as_TextGrids_p1/DCA_se1_ag1_m_01_1.TextGrid]

File type = "ooTextFile"
Object class = "TextGrid"

xmin = 0.0
xmax = 944.800022675737
tiers? <exists>
size = 4
item []:
	item [1]:
		class = "IntervalTier"
		name = "DCA_int_02 - words"
		xmin = 0.0
		xmax = 944.800022675737
		intervals: size = 1364
			intervals [1]:
				xmin = 0.0
				xmax = 0.4537
				text = ""
			intervals [2]:
				xmin = 0.4537
				xmax = 0.8637
				text = "okay"
			intervals [3]:
				xmin = 0.8637
				xmax = 1.2737
				text = ""
			intervals [4]:
				xmin = 1.2737
				xmax = 1.3737
				text = "dude"
			intervals [5]:
				xmin = 1.3737
				xmax = 1.8033
				text = ""
			intervals [6]:
				xmin = 1.8033
				xmax = 2.0133
				text = "uh"
			intervals [7]:
				xmin = 2.0133
				xmax = 2.1733
				text = "what"
			intervals [8]:
				xmin = 2.1733
				xmax = 2.2033
				text = ""
			intervals [9]:
				xmin = 2.2033
				xmax = 2.4633
				text = "kinds"
			intervals [10]:
				xmin = 2.4633
				xmax = 2.5433
				text = "of"
			intervals [11]:
				xmin = 2.5433
				xmax = 2.9333
				text = "games"
			intervals [12]:
				xmin = 2.9333
				xmax = 3.0233
				text = "do"
			intervals [13]:
				xmin = 3.0233
				xmax = 3.0833
				text = "you"
			intervals [14]:
				xmin = 3.0833
				xmax = 3.1133
				text = ""
			intervals [15]:
				xmin = 3.1133
				xmax = 3.3133
				text = "play"
			intervals [16]:
				xmin = 3.3133
				xmax = 3.5333
				text = "around"
			intervals [17]:
				xmin = 3.5333
				xmax = 3.6133
				text = "the"
			intervals [18]:
				xmin = 3.6133
				xmax = 4.2433
				text = "neighborhood"
			intervals [19]:
				xmin = 4.2433
				xmax = 22.8497
				text = ""
			intervals [20]:
				xmin = 22.8497
				xmax = 22.9397
				text = "how"
			intervals [21]:
				xmin = 22.9397
				xmax = 23.0197
				text = "do"
			intervals [22]:
				xmin = 23.0197
				xmax = 23.1097
				text = "you"
			intervals [23]:
				xmin = 23.1097
				xmax = 23.1397
				text = ""
			intervals [24]:
				xmin = 23.1397
				xmax = 23.3497
				text = "play"
			intervals [25]:
				xmin = 23.3497
				xmax = 23.4697
				text = ""
			intervals [26]:
				xmin = 23.4697
				xmax = 23.7897
				text = "freeze"
			intervals [27]:
				xmin = 23.7897
				xmax = 23.8497
				text = ""
			intervals [28]:
				xmin = 23.8497
				xmax = 24.1097
				text = "tag"
			intervals [29]:
				xmin = 24.1097
				xmax = 42.8854
				text = ""
			intervals [30]:
				xmin = 42.8854
				xmax = 43.0854
				text = "good"
			intervals [31]:
				xmin = 43.0854
				xmax = 44.5707
				text = ""
			intervals [32]:
				xmin = 44.5707
				xmax = 44.7307
				text = "how"
			intervals [33]:
				xmin = 44.7307
				xmax = 45.0407
				text = "about"
			intervals [34]:
				xmin = 45.0407
				xmax = 45.0707
				text = ""
			intervals [35]:
				xmin = 45.0707
				xmax = 45.2507
				text = "uh"
			intervals [36]:
				xmin = 45.2507
				xmax = 45.7307
				text = "football"
			intervals [37]:
				xmin = 45.7307
				xmax = 45.8707
				text = "how"
			intervals [38]:
				xmin = 45.8707
				xmax = 45.9607
				text = "do"
			intervals [39]:
				xmin = 45.9607
				xmax = 46.0207
				text = "you"
			intervals [40]:
				xmin = 46.0207
				xmax = 46.0707
				text = ""
			intervals [41]:
				xmin = 46.0707
				xmax = 46.3007
				text = "play"
			intervals [42]:
				xmin = 46.3007
				xmax = 46.6107
				text = "that"
			intervals [43]:
				xmin = 46.6107
				xmax = 46.7658
				text = ""
			intervals [44]:
				xmin = 46.7658
				xmax = 47.1558
				text = "pretend"
			intervals [45]:
				xmin = 47.1558
				xmax = 47.2558
				text = "i"
			intervals [46]:
				xmin = 47.2558
				xmax = 47.4558
				text = "don't"
			intervals [47]:
				xmin = 47.4558
				xmax = 47.6058
				text = "know"
			intervals [48]:
				xmin = 47.6058
				xmax = 47.7858
				text = "how"
			intervals [49]:
				xmin = 47.7858
				xmax = 47.8458
				text = "to"
			intervals [50]:
				xmin = 47.8458
				xmax = 47.9058
				text = ""
			intervals [51]:
				xmin = 47.9058
				xmax = 48.1358
				text = "play"
			intervals [52]:
				xmin = 48.1358
				xmax = 48.1858
				text = ""
			intervals [53]:
				xmin = 48.1858
				xmax = 48.6558
				text = "football"
			intervals [54]:
				xmin = 48.6558
				xmax = 48.6958
				text = ""
			intervals [55]:
				xmin = 48.6958
				xmax = 48.8258
				text = "and"
			intervals [56]:
				xmin = 48.8258
				xmax = 49.0058
				text = "you're"
			intervals [57]:
				xmin = 49.0058
				xmax = 49.1258
				text = "gonna"
			intervals [58]:
				xmin = 49.1258
				xmax = 49.225
				text = ""
			intervals [59]:
				xmin = 49.225
				xmax = 49.435
				text = "tell"
			intervals [60]:
				xmin = 49.435
				xmax = 49.465
				text = ""
			intervals [61]:
				xmin = 49.465
				xmax = 49.535
				text = "me"
			intervals [62]:
				xmin = 49.535
				xmax = 49.665
				text = "how"
			intervals [63]:
				xmin = 49.665
				xmax = 49.775
				text = "to"
			intervals [64]:
				xmin = 49.775
				xmax = 49.835
				text = ""
			intervals [65]:
				xmin = 49.835
				xmax = 50.135
				text = "play"
			intervals [66]:
				xmin = 50.135
				xmax = 64.3041
				text = ""
			intervals [67]:
				xmin = 64.3041
				xmax = 64.3741
				text = "do"
			intervals [68]:
				xmin = 64.3741
				xmax = 64.4341
				text = "you"
			intervals [69]:
				xmin = 64.4341
				xmax = 64.6141
				text = "like"
			intervals [70]:
				xmin = 64.6141
				xmax = 64.7541
				text = "the"
			intervals [71]:
				xmin = 64.7541
				xmax = 65.3241
				text = "redskins"
			intervals [72]:
				xmin = 65.3241
				xmax = 68.5474
				text = ""
			intervals [73]:
				xmin = 68.5474
				xmax = 68.6974
				text = "did"
			intervals [74]:
				xmin = 68.6974
				xmax = 68.8074
				text = "you"
			intervals [75]:
				xmin = 68.8074
				xmax = 68.9974
				text = "see"
			intervals [76]:
				xmin = 68.9974
				xmax = 69.0874
				text = "the"
			intervals [77]:
				xmin = 69.0874
				xmax = 69.3774
				text = "game"
			intervals [78]:
				xmin = 69.3774
				xmax = 69.8574
				text = "yesterday"
			intervals [79]:
				xmin = 69.8574
				xmax = 69.9174
				text = ""
			intervals [80]:
				xmin = 69.9174
				xmax = 70.0474
				text = "on"
			intervals [81]:
				xmin = 70.0474
				xmax = 70.1074
				text = ""
			intervals [82]:
				xmin = 70.1074
				xmax = 70.6774
				text = "television"
			intervals [83]:
				xmin = 70.6774
				xmax = 73.2138
				text = ""
			intervals [84]:
				xmin = 73.2138
				xmax = 73.3438
				text = "how"
			intervals [85]:
				xmin = 73.3438
				xmax = 73.5838
				text = "about"
			intervals [86]:
				xmin = 73.5838
				xmax = 73.8138
				text = "any"
			intervals [87]:
				xmin = 73.8138
				xmax = 74.0538
				text = "other"
			intervals [88]:
				xmin = 74.0538
				xmax = 74.3638
				text = "games"
			intervals [89]:
				xmin = 74.3638
				xmax = 74.4338
				text = "you"
			intervals [90]:
				xmin = 74.4338
				xmax = 74.7138
				text = "play"
			intervals [91]:
				xmin = 74.7138
				xmax = 74.7938
				text = "you"
			intervals [92]:
				xmin = 74.7938
				xmax = 74.8238
				text = ""
			intervals [93]:
				xmin = 74.8238
				xmax = 74.9938
				text = "play"
			intervals [94]:
				xmin = 74.9938
				xmax = 75.0638
				text = ""
			intervals [95]:
				xmin = 75.0638
				xmax = 75.6238
				text = "marbles"
			intervals [96]:
				xmin = 75.6238
				xmax = 78.8967
				text = ""
			intervals [97]:
				xmin = 78.8967
				xmax = 79.0467
				text = "how"
			intervals [98]:
				xmin = 79.0467
				xmax = 79.1667
				text = "about"
			intervals [99]:
				xmin = 79.1667
				xmax = 81.1045
				text = ""
			intervals [100]:
				xmin = 81.1045
				xmax = 81.1645
				text = "u"
			intervals [101]:
				xmin = 81.1645
				xmax = 81.3045
				text = ""
			intervals [102]:
				xmin = 81.3045
				xmax = 81.5245
				text = "oh"
			intervals [103]:
				xmin = 81.5245
				xmax = 81.6145
				text = "how"
			intervals [104]:
				xmin = 81.6145
				xmax = 81.7245
				text = "do"
			intervals [105]:
				xmin = 81.7245
				xmax = 81.7945
				text = "you"
			intervals [106]:
				xmin = 81.7945
				xmax = 81.9445
				text = "do"
			intervals [107]:
				xmin = 81.9445
				xmax = 82.2845
				text = "that"
			intervals [108]:
				xmin = 82.2845
				xmax = 87.5001
				text = ""
			intervals [109]:
				xmin = 87.5001
				xmax = 87.6001
				text = "you"
			intervals [110]:
				xmin = 87.6001
				xmax = 87.6301
				text = ""
			intervals [111]:
				xmin = 87.6301
				xmax = 87.8501
				text = "get"
			intervals [112]:
				xmin = 87.8501
				xmax = 87.9101
				text = "in"
			intervals [113]:
				xmin = 87.9101
				xmax = 88.0501
				text = "the"
			intervals [114]:
				xmin = 88.0501
				xmax = 88.2901
				text = "ring"
			intervals [115]:
				xmin = 88.2901
				xmax = 88.3801
				text = "or"
			intervals [116]:
				xmin = 88.3801
				xmax = 88.9401
				text = "anything"
			intervals [117]:
				xmin = 88.9401
				xmax = 91.2418
				text = ""
			intervals [118]:
				xmin = 91.2418
				xmax = 91.3518
				text = "oh"
			intervals [119]:
				xmin = 91.3518
				xmax = 91.6018
				text = "that"
			intervals [120]:
				xmin = 91.6018
				xmax = 91.6818
				text = "s"
			intervals [121]:
				xmin = 91.6818
				xmax = 91.7518
				text = ""
			intervals [122]:
				xmin = 91.7518
				xmax = 91.9818
				text = "pretty"
			intervals [123]:
				xmin = 91.9818
				xmax = 92.0118
				text = ""
			intervals [124]:
				xmin = 92.0118
				xmax = 92.2818
				text = "good"
			intervals [125]:
				xmin = 92.2818
				xmax = 95.6051
				text = ""
			intervals [126]:
				xmin = 95.6051
				xmax = 95.6951
				text = "how"
			intervals [127]:
				xmin = 95.6951
				xmax = 95.8351
				text = "do"
			intervals [128]:
				xmin = 95.8351
				xmax = 95.8951
				text = "you"
			intervals [129]:
				xmin = 95.8951
				xmax = 96.3451
				text = "decide"
			intervals [130]:
				xmin = 96.3451
				xmax = 96.4451
				text = "who"
			intervals [131]:
				xmin = 96.4451
				xmax = 96.5451
				text = "s"
			intervals [132]:
				xmin = 96.5451
				xmax = 96.5751
				text = ""
			intervals [133]:
				xmin = 96.5751
				xmax = 96.8051
				text = "gonna"
			intervals [134]:
				xmin = 96.8051
				xmax = 96.8751
				text = ""
			intervals [135]:
				xmin = 96.8751
				xmax = 96.9751
				text = "be"
			intervals [136]:
				xmin = 96.9751
				xmax = 97.1151
				text = "it"
			intervals [137]:
				xmin = 97.1151
				xmax = 97.1851
				text = "at"
			intervals [138]:
				xmin = 97.1851
				xmax = 97.3351
				text = "the"
			intervals [139]:
				xmin = 97.3351
				xmax = 97.3651
				text = ""
			intervals [140]:
				xmin = 97.3651
				xmax = 97.8751
				text = "beginning"
			intervals [141]:
				xmin = 97.8751
				xmax = 97.9051
				text = ""
			intervals [142]:
				xmin = 97.9051
				xmax = 98.0251
				text = "of"
			intervals [143]:
				xmin = 98.0251
				xmax = 98.1051
				text = "the"
			intervals [144]:
				xmin = 98.1051
				xmax = 98.1851
				text = ""
			intervals [145]:
				xmin = 98.1851
				xmax = 98.3851
				text = "game"
			intervals [146]:
				xmin = 98.3851
				xmax = 98.4451
				text = ""
			intervals [147]:
				xmin = 98.4451
				xmax = 98.6251
				text = "say"
			intervals [148]:
				xmin = 98.6251
				xmax = 98.7451
				text = "you're"
			intervals [149]:
				xmin = 98.7451
				xmax = 98.9151
				text = "gonna"
			intervals [150]:
				xmin = 98.9151
				xmax = 98.9751
				text = ""
			intervals [151]:
				xmin = 98.9751
				xmax = 99.1551
				text = "play"
			intervals [152]:
				xmin = 99.1551
				xmax = 99.3051
				text = ""
			intervals [153]:
				xmin = 99.3051
				xmax = 99.6751
				text = "tag"
			intervals [154]:
				xmin = 99.6751
				xmax = 99.9498
				text = ""
			intervals [155]:
				xmin = 99.9498
				xmax = 100.0598
				text = "how"
			intervals [156]:
				xmin = 100.0598
				xmax = 100.1698
				text = "do"
			intervals [157]:
				xmin = 100.1698
				xmax = 100.2298
				text = "you"
			intervals [158]:
				xmin = 100.2298
				xmax = 100.2998
				text = ""
			intervals [159]:
				xmin = 100.2998
				xmax = 100.7098
				text = "decide"
			intervals [160]:
				xmin = 100.7098
				xmax = 100.7698
				text = "who"
			intervals [161]:
				xmin = 100.7698
				xmax = 100.8998
				text = "s"
			intervals [162]:
				xmin = 100.8998
				xmax = 100.9298
				text = ""
			intervals [163]:
				xmin = 100.9298
				xmax = 101.0898
				text = "gonna"
			intervals [164]:
				xmin = 101.0898
				xmax = 101.1698
				text = ""
			intervals [165]:
				xmin = 101.1698
				xmax = 101.3698
				text = "be"
			intervals [166]:
				xmin = 101.3698
				xmax = 101.4598
				text = "it"
			intervals [167]:
				xmin = 101.4598
				xmax = 105.2503
				text = ""
			intervals [168]:
				xmin = 105.2503
				xmax = 105.7103
				text = "uh-huh"
			intervals [169]:
				xmin = 105.7103
				xmax = 115.3677
				text = ""
			intervals [170]:
				xmin = 115.3677
				xmax = 115.8877
				text = "uh-huh"
			intervals [171]:
				xmin = 115.8877
				xmax = 117.5421
				text = ""
			intervals [172]:
				xmin = 117.5421
				xmax = 117.8921
				text = "yeah"
			intervals [173]:
				xmin = 117.8921
				xmax = 118.0002
				text = ""
			intervals [174]:
				xmin = 118.0002
				xmax = 118.0702
				text = "do"
			intervals [175]:
				xmin = 118.0702
				xmax = 118.1402
				text = "you"
			intervals [176]:
				xmin = 118.1402
				xmax = 118.4302
				text = "say"
			intervals [177]:
				xmin = 118.4302
				xmax = 118.5602
				text = "s"
			intervals [178]:
				xmin = 118.5602
				xmax = 118.7302
				text = "uh"
			intervals [179]:
				xmin = 118.7302
				xmax = 118.9002
				text = "what"
			intervals [180]:
				xmin = 118.9002
				xmax = 118.9402
				text = "are"
			intervals [181]:
				xmin = 118.9402
				xmax = 119.0202
				text = "the"
			intervals [182]:
				xmin = 119.0202
				xmax = 119.3902
				text = "words"
			intervals [183]:
				xmin = 119.3902
				xmax = 119.4902
				text = "you"
			intervals [184]:
				xmin = 119.4902
				xmax = 119.8702
				text = "say"
			intervals [185]:
				xmin = 119.8702
				xmax = 119.9602
				text = ""
			intervals [186]:
				xmin = 119.9602
				xmax = 120.0302
				text = "do"
			intervals [187]:
				xmin = 120.0302
				xmax = 120.1602
				text = "you"
			intervals [188]:
				xmin = 120.1602
				xmax = 120.1902
				text = ""
			intervals [189]:
				xmin = 120.1902
				xmax = 120.4102
				text = "say"
			intervals [190]:
				xmin = 120.4102
				xmax = 120.8002
				text = "anything"
			intervals [191]:
				xmin = 120.8002
				xmax = 120.8302
				text = ""
			intervals [192]:
				xmin = 120.8302
				xmax = 121.0702
				text = "like"
			intervals [193]:
				xmin = 121.0702
				xmax = 121.1502
				text = ""
			intervals [194]:
				xmin = 121.1502
				xmax = 121.3902
				text = "eenie"
			intervals [195]:
				xmin = 121.3902
				xmax = 121.6702
				text = "meenie"
			intervals [196]:
				xmin = 121.6702
				xmax = 122.1202
				text = "miney"
			intervals [197]:
				xmin = 122.1202
				xmax = 122.5402
				text = "moe"
			intervals [198]:
				xmin = 122.5402
				xmax = 122.5802
				text = "or"
			intervals [199]:
				xmin = 122.5802
				xmax = 122.6202
				text = ""
			intervals [200]:
				xmin = 122.6202
				xmax = 122.7102
				text = "what"
			intervals [201]:
				xmin = 122.7102
				xmax = 123.0202
				text = "what"
			intervals [202]:
				xmin = 123.0202
				xmax = 123.1202
				text = "are"
			intervals [203]:
				xmin = 123.1202
				xmax = 123.1502
				text = ""
			intervals [204]:
				xmin = 123.1502
				xmax = 123.3602
				text = "some"
			intervals [205]:
				xmin = 123.3602
				xmax = 123.4402
				text = "of"
			intervals [206]:
				xmin = 123.4402
				xmax = 123.5302
				text = "the"
			intervals [207]:
				xmin = 123.5302
				xmax = 123.5802
				text = ""
			intervals [208]:
				xmin = 123.5802
				xmax = 123.8502
				text = "things"
			intervals [209]:
				xmin = 123.8502
				xmax = 123.8802
				text = ""
			intervals [210]:
				xmin = 123.8802
				xmax = 123.9602
				text = "you"
			intervals [211]:
				xmin = 123.9602
				xmax = 124.0002
				text = ""
			intervals [212]:
				xmin = 124.0002
				xmax = 124.2802
				text = "use"
			intervals [213]:
				xmin = 124.2802
				xmax = 126.174
				text = ""
			intervals [214]:
				xmin = 126.174
				xmax = 126.264
				text = "how"
			intervals [215]:
				xmin = 126.264
				xmax = 126.354
				text = "do"
			intervals [216]:
				xmin = 126.354
				xmax = 126.494
				text = "you"
			intervals [217]:
				xmin = 126.494
				xmax = 126.524
				text = ""
			intervals [218]:
				xmin = 126.524
				xmax = 126.644
				text = "how"
			intervals [219]:
				xmin = 126.644
				xmax = 126.754
				text = "does"
			intervals [220]:
				xmin = 126.754
				xmax = 126.974
				text = "that"
			intervals [221]:
				xmin = 126.974
				xmax = 127.024
				text = ""
			intervals [222]:
				xmin = 127.024
				xmax = 127.204
				text = "go"
			intervals [223]:
				xmin = 127.204
				xmax = 135.4089
				text = ""
			intervals [224]:
				xmin = 135.4089
				xmax = 135.5289
				text = "and"
			intervals [225]:
				xmin = 135.5289
				xmax = 135.7189
				text = "then"
			intervals [226]:
				xmin = 135.7189
				xmax = 135.8389
				text = "what"
			intervals [227]:
				xmin = 135.8389
				xmax = 135.8989
				text = "do"
			intervals [228]:
				xmin = 135.8989
				xmax = 135.9789
				text = "you"
			intervals [229]:
				xmin = 135.9789
				xmax = 136.0089
				text = ""
			intervals [230]:
				xmin = 136.0089
				xmax = 136.1289
				text = "do"
			intervals [231]:
				xmin = 136.1289
				xmax = 149.302
				text = ""
			intervals [232]:
				xmin = 149.302
				xmax = 149.612
				text = "good"
			intervals [233]:
				xmin = 149.612
				xmax = 151.1146
				text = ""
			intervals [234]:
				xmin = 151.1146
				xmax = 151.4446
				text = "okay"
			intervals [235]:
				xmin = 151.4446
				xmax = 151.5846
				text = "how"
			intervals [236]:
				xmin = 151.5846
				xmax = 152.0046
				text = "about"
			intervals [237]:
				xmin = 152.0046
				xmax = 152.2146
				text = "uh"
			intervals [238]:
				xmin = 152.2146
				xmax = 152.2846
				text = "do"
			intervals [239]:
				xmin = 152.2846
				xmax = 152.3646
				text = "you"
			intervals [240]:
				xmin = 152.3646
				xmax = 152.5746
				text = "watch"
			intervals [241]:
				xmin = 152.5746
				xmax = 152.6046
				text = "a"
			intervals [242]:
				xmin = 152.6046
				xmax = 152.6346
				text = ""
			intervals [243]:
				xmin = 152.6346
				xmax = 152.8246
				text = "little"
			intervals [244]:
				xmin = 152.8246
				xmax = 152.8546
				text = ""
			intervals [245]:
				xmin = 152.8546
				xmax = 153.2746
				text = "tv"
			intervals [246]:
				xmin = 153.2746
				xmax = 154.514
				text = ""
			intervals [247]:
				xmin = 154.514
				xmax = 154.674
				text = "what"
			intervals [248]:
				xmin = 154.674
				xmax = 154.744
				text = "are"
			intervals [249]:
				xmin = 154.744
				xmax = 154.864
				text = "your"
			intervals [250]:
				xmin = 154.864
				xmax = 155.204
				text = "favorite"
			intervals [251]:
				xmin = 155.204
				xmax = 155.264
				text = ""
			intervals [252]:
				xmin = 155.264
				xmax = 155.664
				text = "programs"
			intervals [253]:
				xmin = 155.664
				xmax = 165.9078
				text = ""
			intervals [254]:
				xmin = 165.9078
				xmax = 166.0878
				text = "how"
			intervals [255]:
				xmin = 166.0878
				xmax = 166.5178
				text = "about"
			intervals [256]:
				xmin = 166.5178
				xmax = 166.8178
				text = "um"
			intervals [257]:
				xmin = 166.8178
				xmax = 167.6331
				text = ""
			intervals [258]:
				xmin = 167.6331
				xmax = 167.7731
				text = "what"
			intervals [259]:
				xmin = 167.7731
				xmax = 167.8331
				text = "do"
			intervals [260]:
				xmin = 167.8331
				xmax = 167.8931
				text = "you"
			intervals [261]:
				xmin = 167.8931
				xmax = 168.1231
				text = "like"
			intervals [262]:
				xmin = 168.1231
				xmax = 168.4331
				text = "about"
			intervals [263]:
				xmin = 168.4331
				xmax = 168.8131
				text = "rowan"
			intervals [264]:
				xmin = 168.8131
				xmax = 168.8731
				text = "and"
			intervals [265]:
				xmin = 168.8731
				xmax = 169.1931
				text = "martin"
			intervals [266]:
				xmin = 169.1931
				xmax = 172.8351
				text = ""
			intervals [267]:
				xmin = 172.8351
				xmax = 172.9451
				text = "is"
			intervals [268]:
				xmin = 172.9451
				xmax = 173.2051
				text = "that"
			intervals [269]:
				xmin = 173.2051
				xmax = 173.3151
				text = "right"
			intervals [270]:
				xmin = 173.3151
				xmax = 174.2206
				text = ""
			intervals [271]:
				xmin = 174.2206
				xmax = 174.3206
				text = "how"
			intervals [272]:
				xmin = 174.3206
				xmax = 174.4506
				text = "about"
			intervals [273]:
				xmin = 174.4506
				xmax = 174.5106
				text = "do"
			intervals [274]:
				xmin = 174.5106
				xmax = 174.5706
				text = "you"
			intervals [275]:
				xmin = 174.5706
				xmax = 174.7406
				text = "ever"
			intervals [276]:
				xmin = 174.7406
				xmax = 174.9906
				text = "watch"
			intervals [277]:
				xmin = 174.9906
				xmax = 175.1706
				text = "any"
			intervals [278]:
				xmin = 175.1706
				xmax = 175.5906
				text = "movies"
			intervals [279]:
				xmin = 175.5906
				xmax = 175.7706
				text = "on"
			intervals [280]:
				xmin = 175.7706
				xmax = 176.3706
				text = "television"
			intervals [281]:
				xmin = 176.3706
				xmax = 177.0078
				text = ""
			intervals [282]:
				xmin = 177.0078
				xmax = 177.2278
				text = "what"
			intervals [283]:
				xmin = 177.2278
				xmax = 177.2578
				text = "s"
			intervals [284]:
				xmin = 177.2578
				xmax = 177.4278
				text = "one"
			intervals [285]:
				xmin = 177.4278
				xmax = 177.4978
				text = "of"
			intervals [286]:
				xmin = 177.4978
				xmax = 177.6278
				text = "the"
			intervals [287]:
				xmin = 177.6278
				xmax = 177.9178
				text = "real"
			intervals [288]:
				xmin = 177.9178
				xmax = 177.9478
				text = ""
			intervals [289]:
				xmin = 177.9478
				xmax = 178.1678
				text = "good"
			intervals [290]:
				xmin = 178.1678
				xmax = 178.3178
				text = "ones"
			intervals [291]:
				xmin = 178.3178
				xmax = 178.4378
				text = ""
			intervals [292]:
				xmin = 178.4378
				xmax = 178.5378
				text = "you"
			intervals [293]:
				xmin = 178.5378
				xmax = 178.5678
				text = ""
			intervals [294]:
				xmin = 178.5678
				xmax = 178.8178
				text = "watched"
			intervals [295]:
				xmin = 178.8178
				xmax = 183.1955
				text = ""
			intervals [296]:
				xmin = 183.1955
				xmax = 183.4055
				text = "how"
			intervals [297]:
				xmin = 183.4055
				xmax = 183.7655
				text = "about"
			intervals [298]:
				xmin = 183.7655
				xmax = 183.8555
				text = ""
			intervals [299]:
				xmin = 183.8555
				xmax = 184.1655
				text = "uh"
			intervals [300]:
				xmin = 184.1655
				xmax = 184.2155
				text = ""
			intervals [301]:
				xmin = 184.2155
				xmax = 184.2855
				text = "do"
			intervals [302]:
				xmin = 184.2855
				xmax = 184.3655
				text = "you"
			intervals [303]:
				xmin = 184.3655
				xmax = 184.5155
				text = "go"
			intervals [304]:
				xmin = 184.5155
				xmax = 184.5955
				text = "to"
			intervals [305]:
				xmin = 184.5955
				xmax = 184.6655
				text = "the"
			intervals [306]:
				xmin = 184.6655
				xmax = 185.0855
				text = "movies"
			intervals [307]:
				xmin = 185.0855
				xmax = 185.5555
				text = "sometime"
			intervals [308]:
				xmin = 185.5555
				xmax = 185.9128
				text = ""
			intervals [309]:
				xmin = 185.9128
				xmax = 186.0628
				text = "what"
			intervals [310]:
				xmin = 186.0628
				xmax = 186.1528
				text = "s"
			intervals [311]:
				xmin = 186.1528
				xmax = 186.1828
				text = ""
			intervals [312]:
				xmin = 186.1828
				xmax = 186.2428
				text = "the"
			intervals [313]:
				xmin = 186.2428
				xmax = 186.2928
				text = ""
			intervals [314]:
				xmin = 186.2928
				xmax = 186.5628
				text = "best"
			intervals [315]:
				xmin = 186.5628
				xmax = 186.9128
				text = "movie"
			intervals [316]:
				xmin = 186.9128
				xmax = 187.0928
				text = "you've"
			intervals [317]:
				xmin = 187.0928
				xmax = 187.3428
				text = "seen"
			intervals [318]:
				xmin = 187.3428
				xmax = 187.5228
				text = "lately"
			intervals [319]:
				xmin = 187.5228
				xmax = 189.4275
				text = ""
			intervals [320]:
				xmin = 189.4275
				xmax = 189.5875
				text = "what"
			intervals [321]:
				xmin = 189.5875
				xmax = 189.7175
				text = "was"
			intervals [322]:
				xmin = 189.7175
				xmax = 189.9675
				text = "that"
			intervals [323]:
				xmin = 189.9675
				xmax = 189.9975
				text = ""
			intervals [324]:
				xmin = 189.9975
				xmax = 190.1375
				text = "about"
			intervals [325]:
				xmin = 190.1375
				xmax = 196.7052
				text = ""
			intervals [326]:
				xmin = 196.7052
				xmax = 196.8852
				text = "what"
			intervals [327]:
				xmin = 196.8852
				xmax = 197.3152
				text = "happened"
			intervals [328]:
				xmin = 197.3152
				xmax = 202.8151
				text = ""
			intervals [329]:
				xmin = 202.8151
				xmax = 203.0551
				text = "right"
			intervals [330]:
				xmin = 203.0551
				xmax = 203.1444
				text = ""
			intervals [331]:
				xmin = 203.1444
				xmax = 203.4144
				text = "hm"
			intervals [332]:
				xmin = 203.4144
				xmax = 204.4817
				text = ""
			intervals [333]:
				xmin = 204.4817
				xmax = 204.6717
				text = "what"
			intervals [334]:
				xmin = 204.6717
				xmax = 204.7617
				text = "were"
			intervals [335]:
				xmin = 204.7617
				xmax = 204.9517
				text = "some"
			intervals [336]:
				xmin = 204.9517
				xmax = 205.0317
				text = "of"
			intervals [337]:
				xmin = 205.0317
				xmax = 205.0917
				text = "the"
			intervals [338]:
				xmin = 205.0917
				xmax = 205.4017
				text = "funny"
			intervals [339]:
				xmin = 205.4017
				xmax = 205.7117
				text = "things"
			intervals [340]:
				xmin = 205.7117
				xmax = 205.8217
				text = "that"
			intervals [341]:
				xmin = 205.8217
				xmax = 206.1917
				text = "happened"
			intervals [342]:
				xmin = 206.1917
				xmax = 206.2517
				text = "in"
			intervals [343]:
				xmin = 206.2517
				xmax = 206.3317
				text = "it"
			intervals [344]:
				xmin = 206.3317
				xmax = 219.1244
				text = ""
			intervals [345]:
				xmin = 219.1244
				xmax = 219.2844
				text = "hm"
			intervals [346]:
				xmin = 219.2844
				xmax = 220.899
				text = ""
			intervals [347]:
				xmin = 220.899
				xmax = 221.149
				text = "any"
			intervals [348]:
				xmin = 221.149
				xmax = 221.369
				text = "other"
			intervals [349]:
				xmin = 221.369
				xmax = 221.759
				text = "movies"
			intervals [350]:
				xmin = 221.759
				xmax = 221.789
				text = ""
			intervals [351]:
				xmin = 221.789
				xmax = 221.939
				text = "you've"
			intervals [352]:
				xmin = 221.939
				xmax = 222.259
				text = "seen"
			intervals [353]:
				xmin = 222.259
				xmax = 230.9966
				text = ""
			intervals [354]:
				xmin = 230.9966
				xmax = 231.1266
				text = "oh"
			intervals [355]:
				xmin = 231.1266
				xmax = 231.2166
				text = "what"
			intervals [356]:
				xmin = 231.2166
				xmax = 231.3966
				text = "was"
			intervals [357]:
				xmin = 231.3966
				xmax = 231.6566
				text = "that"
			intervals [358]:
				xmin = 231.6566
				xmax = 231.6866
				text = ""
			intervals [359]:
				xmin = 231.6866
				xmax = 231.8066
				text = "about"
			intervals [360]:
				xmin = 231.8066
				xmax = 250.3974
				text = ""
			intervals [361]:
				xmin = 250.3974
				xmax = 250.7074
				text = "hm"
			intervals [362]:
				xmin = 250.7074
				xmax = 251.9476
				text = ""
			intervals [363]:
				xmin = 251.9476
				xmax = 252.1376
				text = "good"
			intervals [364]:
				xmin = 252.1376
				xmax = 253.6688
				text = ""
			intervals [365]:
				xmin = 253.6688
				xmax = 253.9188
				text = "uh"
			intervals [366]:
				xmin = 253.9188
				xmax = 253.9788
				text = "do"
			intervals [367]:
				xmin = 253.9788
				xmax = 254.0288
				text = ""
			intervals [368]:
				xmin = 254.0288
				xmax = 254.0888
				text = "you"
			intervals [369]:
				xmin = 254.0888
				xmax = 254.2388
				text = "have"
			intervals [370]:
				xmin = 254.2388
				xmax = 254.6188
				text = "a"
			intervals [371]:
				xmin = 254.6188
				xmax = 254.8007
				text = ""
			intervals [372]:
				xmin = 254.8007
				xmax = 254.9007
				text = "a"
			intervals [373]:
				xmin = 254.9007
				xmax = 254.9907
				text = ""
			intervals [374]:
				xmin = 254.9907
				xmax = 255.3107
				text = "pet"
			intervals [375]:
				xmin = 255.3107
				xmax = 255.3807
				text = "or"
			intervals [376]:
				xmin = 255.3807
				xmax = 255.8307
				text = "anything"
			intervals [377]:
				xmin = 255.8307
				xmax = 255.9107
				text = "at"
			intervals [378]:
				xmin = 255.9107
				xmax = 256.1707
				text = "home"
			intervals [379]:
				xmin = 256.1707
				xmax = 258.0641
				text = ""
			intervals [380]:
				xmin = 258.0641
				xmax = 258.1941
				text = "would"
			intervals [381]:
				xmin = 258.1941
				xmax = 258.2841
				text = "you"
			intervals [382]:
				xmin = 258.2841
				xmax = 258.5041
				text = "like"
			intervals [383]:
				xmin = 258.5041
				xmax = 258.6341
				text = "to"
			intervals [384]:
				xmin = 258.6341
				xmax = 258.8741
				text = "have"
			intervals [385]:
				xmin = 258.8741
				xmax = 259.0041
				text = "one"
			intervals [386]:
				xmin = 259.0041
				xmax = 260.6908
				text = ""
			intervals [387]:
				xmin = 260.6908
				xmax = 260.9608
				text = "no"
			intervals [388]:
				xmin = 260.9608
				xmax = 264.4164
				text = ""
			intervals [389]:
				xmin = 264.4164
				xmax = 264.5364
				text = "how"
			intervals [390]:
				xmin = 264.5364
				xmax = 264.6664
				text = ""
			intervals [391]:
				xmin = 264.6664
				xmax = 264.8664
				text = "come"
			intervals [392]:
				xmin = 264.8664
				xmax = 273.1291
				text = ""
			intervals [393]:
				xmin = 273.1291
				xmax = 273.2391
				text = "tell"
			intervals [394]:
				xmin = 273.2391
				xmax = 273.2991
				text = "me"
			intervals [395]:
				xmin = 273.2991
				xmax = 273.6091
				text = "about"
			intervals [396]:
				xmin = 273.6091
				xmax = 273.7291
				text = "your"
			intervals [397]:
				xmin = 273.7291
				xmax = 274.1991
				text = "school"
			intervals [398]:
				xmin = 274.1991
				xmax = 274.2991
				text = "what"
			intervals [399]:
				xmin = 274.2991
				xmax = 274.3591
				text = "do"
			intervals [400]:
				xmin = 274.3591
				xmax = 274.4791
				text = "you"
			intervals [401]:
				xmin = 274.4791
				xmax = 274.5091
				text = ""
			intervals [402]:
				xmin = 274.5091
				xmax = 274.6491
				text = "do"
			intervals [403]:
				xmin = 274.6491
				xmax = 274.7991
				text = "what"
			intervals [404]:
				xmin = 274.7991
				xmax = 274.8691
				text = "do"
			intervals [405]:
				xmin = 274.8691
				xmax = 274.9691
				text = "you"
			intervals [406]:
				xmin = 274.9691
				xmax = 275.4591
				text = "study"
			intervals [407]:
				xmin = 275.4591
				xmax = 275.6091
				text = "and"
			intervals [408]:
				xmin = 275.6091
				xmax = 275.6791
				text = ""
			intervals [409]:
				xmin = 275.6791
				xmax = 276.0191
				text = "stuff"
			intervals [410]:
				xmin = 276.0191
				xmax = 276.1391
				text = "like"
			intervals [411]:
				xmin = 276.1391
				xmax = 276.2291
				text = ""
			intervals [412]:
				xmin = 276.2291
				xmax = 276.4691
				text = "that"
			intervals [413]:
				xmin = 276.4691
				xmax = 288.2886
				text = ""
			intervals [414]:
				xmin = 288.2886
				xmax = 288.9686
				text = "arithmetic"
			intervals [415]:
				xmin = 288.9686
				xmax = 289.0886
				text = ""
			intervals [416]:
				xmin = 289.0886
				xmax = 289.2386
				text = "too"
			intervals [417]:
				xmin = 289.2386
				xmax = 292.127
				text = ""
			intervals [418]:
				xmin = 292.127
				xmax = 292.337
				text = "and"
			intervals [419]:
				xmin = 292.337
				xmax = 292.717
				text = "uh"
			intervals [420]:
				xmin = 292.717
				xmax = 293.360
				text = ""
			intervals [421]:
				xmin = 293.360
				xmax = 293.460
				text = "what"
			intervals [422]:
				xmin = 293.460
				xmax = 293.580
				text = "do"
			intervals [423]:
				xmin = 293.580
				xmax = 293.690
				text = "the"
			intervals [424]:
				xmin = 293.690
				xmax = 293.980
				text = "kids"
			intervals [425]:
				xmin = 293.980
				xmax = 294.160
				text = "do"
			intervals [426]:
				xmin = 294.160
				xmax = 294.390
				text = "after"
			intervals [427]:
				xmin = 294.390
				xmax = 294.670
				text = "school"
			intervals [428]:
				xmin = 294.670
				xmax = 294.710
				text = "s"
			intervals [429]:
				xmin = 294.710
				xmax = 294.780
				text = ""
			intervals [430]:
				xmin = 294.780
				xmax = 294.900
				text = "out"
			intervals [431]:
				xmin = 294.900
				xmax = 302.9018
				text = ""
			intervals [432]:
				xmin = 302.9018
				xmax = 303.1518
				text = "huh"
			intervals [433]:
				xmin = 303.1518
				xmax = 305.7543
				text = ""
			intervals [434]:
				xmin = 305.7543
				xmax = 305.9143
				text = "how"
			intervals [435]:
				xmin = 305.9143
				xmax = 306.2043
				text = "about"
			intervals [436]:
				xmin = 306.2043
				xmax = 306.4043
				text = ""
			intervals [437]:
				xmin = 306.4043
				xmax = 306.7143
				text = "um"
			intervals [438]:
				xmin = 306.7143
				xmax = 307.4423
				text = ""
			intervals [439]:
				xmin = 307.4423
				xmax = 307.5623
				text = "did"
			intervals [440]:
				xmin = 307.5623
				xmax = 307.6223
				text = "you"
			intervals [441]:
				xmin = 307.6223
				xmax = 307.8023
				text = "ever"
			intervals [442]:
				xmin = 307.8023
				xmax = 307.8923
				text = "have"
			intervals [443]:
				xmin = 307.8923
				xmax = 308.0123
				text = ""
			intervals [444]:
				xmin = 308.0123
				xmax = 308.0423
				text = "a"
			intervals [445]:
				xmin = 308.0423
				xmax = 308.4423
				text = "teacher"
			intervals [446]:
				xmin = 308.4423
				xmax = 308.4723
				text = ""
			intervals [447]:
				xmin = 308.4723
				xmax = 308.5923
				text = "that"
			intervals [448]:
				xmin = 308.5923
				xmax = 309.1123
				text = "hollered"
			intervals [449]:
				xmin = 309.1123
				xmax = 309.2123
				text = "at"
			intervals [450]:
				xmin = 309.2123
				xmax = 309.3423
				text = ""
			intervals [451]:
				xmin = 309.3423
				xmax = 309.4123
				text = "you"
			intervals [452]:
				xmin = 309.4123
				xmax = 309.4623
				text = "a"
			intervals [453]:
				xmin = 309.4623
				xmax = 309.4923
				text = ""
			intervals [454]:
				xmin = 309.4923
				xmax = 309.6923
				text = "lot"
			intervals [455]:
				xmin = 309.6923
				xmax = 314.6966
				text = ""
			intervals [456]:
				xmin = 314.6966
				xmax = 314.9766
				text = "no"
			intervals [457]:
				xmin = 314.9766
				xmax = 315.1166
				text = "how"
			intervals [458]:
				xmin = 315.1166
				xmax = 315.2366
				text = "did"
			intervals [459]:
				xmin = 315.2366
				xmax = 315.3566
				text = "she"
			intervals [460]:
				xmin = 315.3566
				xmax = 315.6266
				text = "holler"
			intervals [461]:
				xmin = 315.6266
				xmax = 315.7166
				text = "at"
			intervals [462]:
				xmin = 315.7166
				xmax = 315.8566
				text = "some"
			intervals [463]:
				xmin = 315.8566
				xmax = 315.9166
				text = "of"
			intervals [464]:
				xmin = 315.9166
				xmax = 316.0166
				text = "the"
			intervals [465]:
				xmin = 316.0166
				xmax = 316.1866
				text = "other"
			intervals [466]:
				xmin = 316.1866
				xmax = 316.3166
				text = ""
			intervals [467]:
				xmin = 316.3166
				xmax = 316.6866
				text = "kids"
			intervals [468]:
				xmin = 316.6866
				xmax = 319.8666
				text = ""
			intervals [469]:
				xmin = 319.8666
				xmax = 320.0666
				text = "what"
			intervals [470]:
				xmin = 320.0666
				xmax = 320.0966
				text = ""
			intervals [471]:
				xmin = 320.0966
				xmax = 320.2166
				text = "do"
			intervals [472]:
				xmin = 320.2166
				xmax = 320.3766
				text = "they"
			intervals [473]:
				xmin = 320.3766
				xmax = 320.4066
				text = ""
			intervals [474]:
				xmin = 320.4066
				xmax = 320.5666
				text = "do"
			intervals [475]:
				xmin = 320.5666
				xmax = 320.6666
				text = "to"
			intervals [476]:
				xmin = 320.6666
				xmax = 320.8566
				text = "make"
			intervals [477]:
				xmin = 320.8566
				xmax = 320.8866
				text = ""
			intervals [478]:
				xmin = 320.8866
				xmax = 320.9466
				text = "her"
			intervals [479]:
				xmin = 320.9466
				xmax = 321.0166
				text = ""
			intervals [480]:
				xmin = 321.0166
				xmax = 321.3766
				text = "mad"
			intervals [481]:
				xmin = 321.3766
				xmax = 324.0887
				text = ""
			intervals [482]:
				xmin = 324.0887
				xmax = 324.1787
				text = "is"
			intervals [483]:
				xmin = 324.1787
				xmax = 324.4187
				text = "that"
			intervals [484]:
				xmin = 324.4187
				xmax = 324.6087
				text = "right"
			intervals [485]:
				xmin = 324.6087
				xmax = 328.873
				text = ""
			intervals [486]:
				xmin = 328.873
				xmax = 328.963
				text = "can"
			intervals [487]:
				xmin = 328.963
				xmax = 329.073
				text = "you"
			intervals [488]:
				xmin = 329.073
				xmax = 329.193
				text = "tell"
			intervals [489]:
				xmin = 329.193
				xmax = 329.253
				text = "me"
			intervals [490]:
				xmin = 329.253
				xmax = 329.503
				text = "about"
			intervals [491]:
				xmin = 329.503
				xmax = 329.603
				text = "the"
			intervals [492]:
				xmin = 329.603
				xmax = 329.633
				text = ""
			intervals [493]:
				xmin = 329.633
				xmax = 329.943
				text = "best"
			intervals [494]:
				xmin = 329.943
				xmax = 330.233
				text = "teacher"
			intervals [495]:
				xmin = 330.233
				xmax = 330.313
				text = "you"
			intervals [496]:
				xmin = 330.313
				xmax = 330.513
				text = "ever"
			intervals [497]:
				xmin = 330.513
				xmax = 330.843
				text = "had"
			intervals [498]:
				xmin = 330.843
				xmax = 335.7936
				text = ""
			intervals [499]:
				xmin = 335.7936
				xmax = 335.8936
				text = "what"
			intervals [500]:
				xmin = 335.8936
				xmax = 336.0836
				text = "was"
			intervals [501]:
				xmin = 336.0836
				xmax = 336.2136
				text = "so"
			intervals [502]:
				xmin = 336.2136
				xmax = 336.4436
				text = "good"
			intervals [503]:
				xmin = 336.4436
				xmax = 336.4736
				text = ""
			intervals [504]:
				xmin = 336.4736
				xmax = 336.7136
				text = "about"
			intervals [505]:
				xmin = 336.7136
				xmax = 336.7636
				text = ""
			intervals [506]:
				xmin = 336.7636
				xmax = 336.9836
				text = "her"
			intervals [507]:
				xmin = 336.9836
				xmax = 348.1867
				text = ""
			intervals [508]:
				xmin = 348.1867
				xmax = 348.4767
				text = "good"
			intervals [509]:
				xmin = 348.4767
				xmax = 350.3329
				text = ""
			intervals [510]:
				xmin = 350.3329
				xmax = 350.4929
				text = "did"
			intervals [511]:
				xmin = 350.4929
				xmax = 350.5629
				text = "you"
			intervals [512]:
				xmin = 350.5629
				xmax = 350.7429
				text = "ever"
			intervals [513]:
				xmin = 350.7429
				xmax = 350.9129
				text = "have"
			intervals [514]:
				xmin = 350.9129
				xmax = 351.0329
				text = "a"
			intervals [515]:
				xmin = 351.0329
				xmax = 351.3329
				text = "teacher"
			intervals [516]:
				xmin = 351.3329
				xmax = 351.4129
				text = "you"
			intervals [517]:
				xmin = 351.4129
				xmax = 351.4429
				text = ""
			intervals [518]:
				xmin = 351.4429
				xmax = 351.6929
				text = "just"
			intervals [519]:
				xmin = 351.6929
				xmax = 351.9329
				text = "couldn't"
			intervals [520]:
				xmin = 351.9329
				xmax = 352.4229
				text = "stand"
			intervals [521]:
				xmin = 352.4229
				xmax = 352.4529
				text = ""
			intervals [522]:
				xmin = 352.4529
				xmax = 352.5529
				text = "y-"
			intervals [523]:
				xmin = 352.5529
				xmax = 352.7229
				text = "you"
			intervals [524]:
				xmin = 352.7229
				xmax = 352.901
				text = ""
			intervals [525]:
				xmin = 352.901
				xmax = 353.091
				text = "she"
			intervals [526]:
				xmin = 353.091
				xmax = 353.141
				text = ""
			intervals [527]:
				xmin = 353.141
				xmax = 353.311
				text = "was"
			intervals [528]:
				xmin = 353.311
				xmax = 353.341
				text = ""
			intervals [529]:
				xmin = 353.341
				xmax = 353.781
				text = "terrible"
			intervals [530]:
				xmin = 353.781
				xmax = 354.7455
				text = ""
			intervals [531]:
				xmin = 354.7455
				xmax = 354.9555
				text = "no"
			intervals [532]:
				xmin = 354.9555
				xmax = 355.0655
				text = "you"
			intervals [533]:
				xmin = 355.0655
				xmax = 355.3755
				text = "liked"
			intervals [534]:
				xmin = 355.3755
				xmax = 355.4955
				text = "'em"
			intervals [535]:
				xmin = 355.4955
				xmax = 355.7455
				text = "all"
			intervals [536]:
				xmin = 355.7455
				xmax = 357.3463
				text = ""
			intervals [537]:
				xmin = 357.3463
				xmax = 357.4063
				text = "i"
			intervals [538]:
				xmin = 357.4063
				xmax = 357.4363
				text = ""
			intervals [539]:
				xmin = 357.4363
				xmax = 357.5863
				text = "bet"
			intervals [540]:
				xmin = 357.5863
				xmax = 357.6463
				text = ""
			intervals [541]:
				xmin = 357.6463
				xmax = 357.7863
				text = "there"
			intervals [542]:
				xmin = 357.7863
				xmax = 358.0163
				text = "must"
			intervals [543]:
				xmin = 358.0163
				xmax = 358.1063
				text = "have"
			intervals [544]:
				xmin = 358.1063
				xmax = 358.1963
				text = "been"
			intervals [545]:
				xmin = 358.1963
				xmax = 358.2263
				text = ""
			intervals [546]:
				xmin = 358.2263
				xmax = 358.5163
				text = "one"
			intervals [547]:
				xmin = 358.5163
				xmax = 358.7363
				text = "teacher"
			intervals [548]:
				xmin = 358.7363
				xmax = 358.7663
				text = ""
			intervals [549]:
				xmin = 358.7663
				xmax = 358.9063
				text = "you"
			intervals [550]:
				xmin = 358.9063
				xmax = 358.9363
				text = ""
			intervals [551]:
				xmin = 358.9363
				xmax = 359.0663
				text = "didn't"
			intervals [552]:
				xmin = 359.0663
				xmax = 359.1163
				text = ""
			intervals [553]:
				xmin = 359.1163
				xmax = 359.3463
				text = "like"
			intervals [554]:
				xmin = 359.3463
				xmax = 359.5663
				text = "so"
			intervals [555]:
				xmin = 359.5663
				xmax = 359.6563
				text = "much"
			intervals [556]:
				xmin = 359.6563
				xmax = 367.9199
				text = ""
			intervals [557]:
				xmin = 367.9199
				xmax = 368.0799
				text = "is"
			intervals [558]:
				xmin = 368.0799
				xmax = 368.3199
				text = "that"
			intervals [559]:
				xmin = 368.3199
				xmax = 368.3599
				text = ""
			intervals [560]:
				xmin = 368.3599
				xmax = 368.5499
				text = "right"
			intervals [561]:
				xmin = 368.5499
				xmax = 375.4601
				text = ""
			intervals [562]:
				xmin = 375.4601
				xmax = 375.6601
				text = "is"
			intervals [563]:
				xmin = 375.6601
				xmax = 375.8901
				text = "that"
			intervals [564]:
				xmin = 375.8901
				xmax = 375.9801
				text = "right"
			intervals [565]:
				xmin = 375.9801
				xmax = 376.7212
				text = ""
			intervals [566]:
				xmin = 376.7212
				xmax = 376.8812
				text = "mm"
			intervals [567]:
				xmin = 376.8812
				xmax = 379.4096
				text = ""
			intervals [568]:
				xmin = 379.4096
				xmax = 379.5596
				text = "does"
			intervals [569]:
				xmin = 379.5596
				xmax = 379.6296
				text = "the"
			intervals [570]:
				xmin = 379.6296
				xmax = 379.6596
				text = ""
			intervals [571]:
				xmin = 379.6596
				xmax = 379.8896
				text = "kids"
			intervals [572]:
				xmin = 379.8896
				xmax = 379.9496
				text = "in"
			intervals [573]:
				xmin = 379.9496
				xmax = 380.0396
				text = "your"
			intervals [574]:
				xmin = 380.0396
				xmax = 380.0696
				text = ""
			intervals [575]:
				xmin = 380.0696
				xmax = 380.4096
				text = "class"
			intervals [576]:
				xmin = 380.4096
				xmax = 380.5996
				text = "ever"
			intervals [577]:
				xmin = 380.5996
				xmax = 381.628
				text = ""
			intervals [578]:
				xmin = 381.628
				xmax = 381.778
				text = "play"
			intervals [579]:
				xmin = 381.778
				xmax = 381.878
				text = "a"
			intervals [580]:
				xmin = 381.878
				xmax = 382.138
				text = "trick"
			intervals [581]:
				xmin = 382.138
				xmax = 382.228
				text = "on"
			intervals [582]:
				xmin = 382.228
				xmax = 382.298
				text = "the"
			intervals [583]:
				xmin = 382.298
				xmax = 382.368
				text = ""
			intervals [584]:
				xmin = 382.368
				xmax = 382.728
				text = "teacher"
			intervals [585]:
				xmin = 382.728
				xmax = 385.0406
				text = ""
			intervals [586]:
				xmin = 385.0406
				xmax = 385.1906
				text = "what"
			intervals [587]:
				xmin = 385.1906
				xmax = 385.3506
				text = "they"
			intervals [588]:
				xmin = 385.3506
				xmax = 385.4706
				text = "be"
			intervals [589]:
				xmin = 385.4706
				xmax = 385.5006
				text = ""
			intervals [590]:
				xmin = 385.5006
				xmax = 385.7506
				text = "doing"
			intervals [591]:
				xmin = 385.7506
				xmax = 398.5796
				text = ""
			intervals [592]:
				xmin = 398.5796
				xmax = 398.7596
				text = "hm"
			intervals [593]:
				xmin = 398.7596
				xmax = 402.9021
				text = ""
			intervals [594]:
				xmin = 402.9021
				xmax = 403.0221
				text = "how"
			intervals [595]:
				xmin = 403.0221
				xmax = 403.3121
				text = "about"
			intervals [596]:
				xmin = 403.3121
				xmax = 403.4521
				text = "is"
			intervals [597]:
				xmin = 403.4521
				xmax = 403.6121
				text = "there"
			intervals [598]:
				xmin = 403.6121
				xmax = 403.6421
				text = "a"
			intervals [599]:
				xmin = 403.6421
				xmax = 403.8621
				text = "bunch"
			intervals [600]:
				xmin = 403.8621
				xmax = 403.9421
				text = "of"
			intervals [601]:
				xmin = 403.9421
				xmax = 404.3021
				text = "guys"
			intervals [602]:
				xmin = 404.3021
				xmax = 404.4321
				text = "you"
			intervals [603]:
				xmin = 404.4321
				xmax = 404.4621
				text = ""
			intervals [604]:
				xmin = 404.4621
				xmax = 404.6721
				text = "hang"
			intervals [605]:
				xmin = 404.6721
				xmax = 405.0321
				text = "around"
			intervals [606]:
				xmin = 405.0321
				xmax = 405.2621
				text = "with"
			intervals [607]:
				xmin = 405.2621
				xmax = 408.184
				text = ""
			intervals [608]:
				xmin = 408.184
				xmax = 408.304
				text = "who"
			intervals [609]:
				xmin = 408.304
				xmax = 408.374
				text = "do"
			intervals [610]:
				xmin = 408.374
				xmax = 408.474
				text = "you"
			intervals [611]:
				xmin = 408.474
				xmax = 408.624
				text = "go"
			intervals [612]:
				xmin = 408.624
				xmax = 408.934
				text = "around"
			intervals [613]:
				xmin = 408.934
				xmax = 409.164
				text = "with"
			intervals [614]:
				xmin = 409.164
				xmax = 409.534
				text = "mostly"
			intervals [615]:
				xmin = 409.534
				xmax = 412.3935
				text = ""
			intervals [616]:
				xmin = 412.3935
				xmax = 412.5435
				text = "who"
			intervals [617]:
				xmin = 412.5435
				xmax = 412.6635
				text = "are"
			intervals [618]:
				xmin = 412.6635
				xmax = 412.9235
				text = "they"
			intervals [619]:
				xmin = 412.9235
				xmax = 430.1417
				text = ""
			intervals [620]:
				xmin = 430.1417
				xmax = 430.3017
				text = "what"
			intervals [621]:
				xmin = 430.3017
				xmax = 430.3617
				text = "do"
			intervals [622]:
				xmin = 430.3617
				xmax = 430.4717
				text = "you"
			intervals [623]:
				xmin = 430.4717
				xmax = 430.5017
				text = ""
			intervals [624]:
				xmin = 430.5017
				xmax = 430.6317
				text = "do"
			intervals [625]:
				xmin = 430.6317
				xmax = 431.0317
				text = "together"
			intervals [626]:
				xmin = 431.0317
				xmax = 439.3777
				text = ""
			intervals [627]:
				xmin = 439.3777
				xmax = 439.5577
				text = "what"
			intervals [628]:
				xmin = 439.5577
				xmax = 439.5877
				text = ""
			intervals [629]:
				xmin = 439.5877
				xmax = 439.7377
				text = "kind"
			intervals [630]:
				xmin = 439.7377
				xmax = 439.9177
				text = "of"
			intervals [631]:
				xmin = 439.9177
				xmax = 440.0977
				text = "things"
			intervals [632]:
				xmin = 440.0977
				xmax = 440.1677
				text = "do"
			intervals [633]:
				xmin = 440.1677
				xmax = 440.2577
				text = ""
			intervals [634]:
				xmin = 440.2577
				xmax = 440.4077
				text = "you"
			intervals [635]:
				xmin = 440.4077
				xmax = 440.4677
				text = ""
			intervals [636]:
				xmin = 440.4677
				xmax = 440.7277
				text = "play"
			intervals [637]:
				xmin = 440.7277
				xmax = 448.191
				text = ""
			intervals [638]:
				xmin = 448.191
				xmax = 448.511
				text = "alright"
			intervals [639]:
				xmin = 448.511
				xmax = 448.541
				text = ""
			intervals [640]:
				xmin = 448.541
				xmax = 448.671
				text = "did"
			intervals [641]:
				xmin = 448.671
				xmax = 448.761
				text = "you"
			intervals [642]:
				xmin = 448.761
				xmax = 448.941
				text = "play"
			intervals [643]:
				xmin = 448.941
				xmax = 448.971
				text = ""
			intervals [644]:
				xmin = 448.971
				xmax = 449.101
				text = "on"
			intervals [645]:
				xmin = 449.101
				xmax = 449.131
				text = "a"
			intervals [646]:
				xmin = 449.131
				xmax = 449.171
				text = ""
			intervals [647]:
				xmin = 449.171
				xmax = 449.651
				text = "baseball"
			intervals [648]:
				xmin = 449.651
				xmax = 449.711
				text = ""
			intervals [649]:
				xmin = 449.711
				xmax = 449.981
				text = "team"
			intervals [650]:
				xmin = 449.981
				xmax = 455.1209
				text = ""
			intervals [651]:
				xmin = 455.1209
				xmax = 455.6509
				text = "mm-hm"
			intervals [652]:
				xmin = 455.6509
				xmax = 455.9555
				text = ""
			intervals [653]:
				xmin = 455.9555
				xmax = 456.2355
				text = "wha-"
			intervals [654]:
				xmin = 456.2355
				xmax = 456.2655
				text = ""
			intervals [655]:
				xmin = 456.2655
				xmax = 456.3955
				text = "what"
			intervals [656]:
				xmin = 456.3955
				xmax = 456.4655
				text = "do"
			intervals [657]:
				xmin = 456.4655
				xmax = 456.6655
				text = "you"
			intervals [658]:
				xmin = 456.6655
				xmax = 456.7948
				text = ""
			intervals [659]:
				xmin = 456.7948
				xmax = 457.0048
				text = "play"
			intervals [660]:
				xmin = 457.0048
				xmax = 457.3248
				text = "best"
			intervals [661]:
				xmin = 457.3248
				xmax = 457.3948
				text = "you"
			intervals [662]:
				xmin = 457.3948
				xmax = 457.5248
				text = ""
			intervals [663]:
				xmin = 457.5248
				xmax = 457.7648
				text = "pitch"
			intervals [664]:
				xmin = 457.7648
				xmax = 457.8348
				text = ""
			intervals [665]:
				xmin = 457.8348
				xmax = 458.2448
				text = "best"
			intervals [666]:
				xmin = 458.2448
				xmax = 458.3248
				text = "or"
			intervals [667]:
				xmin = 458.3248
				xmax = 458.3648
				text = ""
			intervals [668]:
				xmin = 458.3648
				xmax = 458.4248
				text = "you"
			intervals [669]:
				xmin = 458.4248
				xmax = 458.4748
				text = ""
			intervals [670]:
				xmin = 458.4748
				xmax = 458.7348
				text = "bat"
			intervals [671]:
				xmin = 458.7348
				xmax = 458.7848
				text = ""
			intervals [672]:
				xmin = 458.7848
				xmax = 459.1048
				text = "best"
			intervals [673]:
				xmin = 459.1048
				xmax = 459.1448
				text = ""
			intervals [674]:
				xmin = 459.1448
				xmax = 459.1748
				text = "or"
			intervals [675]:
				xmin = 459.1748
				xmax = 459.3648
				text = "what"
			intervals [676]:
				xmin = 459.3648
				xmax = 462.5784
				text = ""
			intervals [677]:
				xmin = 462.5784
				xmax = 462.6384
				text = "oh"
			intervals [678]:
				xmin = 462.6384
				xmax = 462.6684
				text = ""
			intervals [679]:
				xmin = 462.6684
				xmax = 462.9784
				text = "yeah"
			intervals [680]:
				xmin = 462.9784
				xmax = 463.0084
				text = ""
			intervals [681]:
				xmin = 463.0084
				xmax = 463.0884
				text = "you"
			intervals [682]:
				xmin = 463.0884
				xmax = 463.2884
				text = "like"
			intervals [683]:
				xmin = 463.2884
				xmax = 463.3384
				text = ""
			intervals [684]:
				xmin = 463.3384
				xmax = 463.4084
				text = "to"
			intervals [685]:
				xmin = 463.4084
				xmax = 463.5084
				text = ""
			intervals [686]:
				xmin = 463.5084
				xmax = 463.6584
				text = "catch"
			intervals [687]:
				xmin = 463.6584
				xmax = 465.8246
				text = ""
			intervals [688]:
				xmin = 465.8246
				xmax = 465.9746
				text = "that"
			intervals [689]:
				xmin = 465.9746
				xmax = 466.0346
				text = ""
			intervals [690]:
				xmin = 466.0346
				xmax = 466.1146
				text = "s"
			intervals [691]:
				xmin = 466.1146
				xmax = 466.1446
				text = ""
			intervals [692]:
				xmin = 466.1446
				xmax = 466.3246
				text = "good"
			intervals [693]:
				xmin = 466.3246
				xmax = 466.3846
				text = "you"
			intervals [694]:
				xmin = 466.3846
				xmax = 466.6846
				text = "pretty"
			intervals [695]:
				xmin = 466.6846
				xmax = 466.8846
				text = "good"
			intervals [696]:
				xmin = 466.8846
				xmax = 467.1446
				text = "hitter"
			intervals [697]:
				xmin = 467.1446
				xmax = 470.1972
				text = ""
			intervals [698]:
				xmin = 470.1972
				xmax = 470.4772
				text = "<unk>"
			intervals [699]:
				xmin = 470.4772
				xmax = 475.056
				text = ""
			intervals [700]:
				xmin = 475.056
				xmax = 475.206
				text = "how"
			intervals [701]:
				xmin = 475.206
				xmax = 475.326
				text = "about"
			intervals [702]:
				xmin = 475.326
				xmax = 475.396
				text = ""
			intervals [703]:
				xmin = 475.396
				xmax = 475.546
				text = "the"
			intervals [704]:
				xmin = 475.546
				xmax = 475.856
				text = "guys"
			intervals [705]:
				xmin = 475.856
				xmax = 475.886
				text = ""
			intervals [706]:
				xmin = 475.886
				xmax = 475.946
				text = "you"
			intervals [707]:
				xmin = 475.946
				xmax = 476.496
				text = "mentioned"
			intervals [708]:
				xmin = 476.496
				xmax = 476.586
				text = "they're"
			intervals [709]:
				xmin = 476.586
				xmax = 477.046
				text = "uh"
			intervals [710]:
				xmin = 477.046
				xmax = 477.7753
				text = ""
			intervals [711]:
				xmin = 477.7753
				xmax = 477.9053
				text = "are"
			intervals [712]:
				xmin = 477.9053
				xmax = 478.0953
				text = "any"
			intervals [713]:
				xmin = 478.0953
				xmax = 478.1853
				text = "of"
			intervals [714]:
				xmin = 478.1853
				xmax = 478.2253
				text = ""
			intervals [715]:
				xmin = 478.2253
				xmax = 478.6053
				text = "those"
			intervals [716]:
				xmin = 478.6053
				xmax = 478.6353
				text = ""
			intervals [717]:
				xmin = 478.6353
				xmax = 478.9153
				text = "guys"
			intervals [718]:
				xmin = 478.9153
				xmax = 478.9453
				text = ""
			intervals [719]:
				xmin = 478.9453
				xmax = 479.1953
				text = "white"
			intervals [720]:
				xmin = 479.1953
				xmax = 479.2253
				text = ""
			intervals [721]:
				xmin = 479.2253
				xmax = 479.7053
				text = "guys"
			intervals [722]:
				xmin = 479.7053
				xmax = 479.7353
				text = ""
			intervals [723]:
				xmin = 479.7353
				xmax = 479.9253
				text = "or"
			intervals [724]:
				xmin = 479.9253
				xmax = 479.9553
				text = ""
			intervals [725]:
				xmin = 479.9553
				xmax = 480.1253
				text = "most"
			intervals [726]:
				xmin = 480.1253
				xmax = 480.2453
				text = ""
			intervals [727]:
				xmin = 480.2453
				xmax = 480.3853
				text = "of"
			intervals [728]:
				xmin = 480.3853
				xmax = 480.5153
				text = "'em"
			intervals [729]:
				xmin = 480.5153
				xmax = 480.5453
				text = ""
			intervals [730]:
				xmin = 480.5453
				xmax = 480.9653
				text = "negro"
			intervals [731]:
				xmin = 480.9653
				xmax = 482.878
				text = ""
			intervals [732]:
				xmin = 482.878
				xmax = 483.388
				text = "uh-huh"
			intervals [733]:
				xmin = 483.388
				xmax = 485.0976
				text = ""
			intervals [734]:
				xmin = 485.0976
				xmax = 485.7376
				text = "okay"
			intervals [735]:
				xmin = 485.7376
				xmax = 485.7676
				text = ""
			intervals [736]:
				xmin = 485.7676
				xmax = 486.0676
				text = "good"
			intervals [737]:
				xmin = 486.0676
				xmax = 486.8508
				text = ""
			intervals [738]:
				xmin = 486.8508
				xmax = 486.9808
				text = "how"
			intervals [739]:
				xmin = 486.9808
				xmax = 487.2808
				text = "about"
			intervals [740]:
				xmin = 487.2808
				xmax = 487.3508
				text = "in"
			intervals [741]:
				xmin = 487.3508
				xmax = 487.5508
				text = "the"
			intervals [742]:
				xmin = 487.5508
				xmax = 487.7908
				text = "group"
			intervals [743]:
				xmin = 487.7908
				xmax = 487.8808
				text = "of"
			intervals [744]:
				xmin = 487.8808
				xmax = 488.0508
				text = "guys"
			intervals [745]:
				xmin = 488.0508
				xmax = 488.1308
				text = ""
			intervals [746]:
				xmin = 488.1308
				xmax = 488.2008
				text = "you"
			intervals [747]:
				xmin = 488.2008
				xmax = 488.4208
				text = "go"
			intervals [748]:
				xmin = 488.4208
				xmax = 488.6808
				text = "around"
			intervals [749]:
				xmin = 488.6808
				xmax = 488.8508
				text = "with"
			intervals [750]:
				xmin = 488.8508
				xmax = 489.2008
				text = ""
			intervals [751]:
				xmin = 489.2008
				xmax = 489.3608
				text = "is"
			intervals [752]:
				xmin = 489.3608
				xmax = 489.4608
				text = "there"
			intervals [753]:
				xmin = 489.4608
				xmax = 489.8308
				text = "any"
			intervals [754]:
				xmin = 489.8308
				xmax = 489.8608
				text = ""
			intervals [755]:
				xmin = 489.8608
				xmax = 489.9708
				text = "one"
			intervals [756]:
				xmin = 489.9708
				xmax = 490.0008
				text = ""
			intervals [757]:
				xmin = 490.0008
				xmax = 490.2308
				text = "guy"
			intervals [758]:
				xmin = 490.2308
				xmax = 490.3708
				text = "that"
			intervals [759]:
				xmin = 490.3708
				xmax = 490.4208
				text = ""
			intervals [760]:
				xmin = 490.4208
				xmax = 490.4508
				text = "s"
			intervals [761]:
				xmin = 490.4508
				xmax = 490.5408
				text = "the"
			intervals [762]:
				xmin = 490.5408
				xmax = 490.9808
				text = "leader"
			intervals [763]:
				xmin = 490.9808
				xmax = 491.1535
				text = ""
			intervals [764]:
				xmin = 491.1535
				xmax = 491.3235
				text = "that"
			intervals [765]:
				xmin = 491.3235
				xmax = 491.3835
				text = ""
			intervals [766]:
				xmin = 491.3835
				xmax = 491.5335
				text = "he"
			intervals [767]:
				xmin = 491.5335
				xmax = 491.6135
				text = ""
			intervals [768]:
				xmin = 491.6135
				xmax = 491.9335
				text = "tells"
			intervals [769]:
				xmin = 491.9335
				xmax = 492.0835
				text = "'em"
			intervals [770]:
				xmin = 492.0835
				xmax = 492.1835
				text = "and"
			intervals [771]:
				xmin = 492.1835
				xmax = 492.3335
				text = "then"
			intervals [772]:
				xmin = 492.3335
				xmax = 492.3935
				text = "they"
			intervals [773]:
				xmin = 492.3935
				xmax = 492.4235
				text = ""
			intervals [774]:
				xmin = 492.4235
				xmax = 492.5835
				text = "do"
			intervals [775]:
				xmin = 492.5835
				xmax = 492.7435
				text = "it"
			intervals [776]:
				xmin = 492.7435
				xmax = 497.7177
				text = ""
			intervals [777]:
				xmin = 497.7177
				xmax = 497.9977
				text = "say"
			intervals [778]:
				xmin = 497.9977
				xmax = 498.1277
				text = "if"
			intervals [779]:
				xmin = 498.1277
				xmax = 498.1677
				text = "i"
			intervals [780]:
				xmin = 498.1677
				xmax = 498.4377
				text = "was"
			intervals [781]:
				xmin = 498.4377
				xmax = 498.4977
				text = "a"
			intervals [782]:
				xmin = 498.4977
				xmax = 498.6677
				text = "new"
			intervals [783]:
				xmin = 498.6677
				xmax = 498.7677
				text = ""
			intervals [784]:
				xmin = 498.7677
				xmax = 498.9677
				text = "kid"
			intervals [785]:
				xmin = 498.9677
				xmax = 499.1577
				text = "and"
			intervals [786]:
				xmin = 499.1577
				xmax = 499.3927
				text = ""
			intervals [787]:
				xmin = 499.3927
				xmax = 499.6227
				text = "came"
			intervals [788]:
				xmin = 499.6227
				xmax = 499.7627
				text = "into"
			intervals [789]:
				xmin = 499.7627
				xmax = 499.8227
				text = ""
			intervals [790]:
				xmin = 499.8227
				xmax = 500.0227
				text = "the"
			intervals [791]:
				xmin = 500.0227
				xmax = 500.0527
				text = ""
			intervals [792]:
				xmin = 500.0527
				xmax = 500.6027
				text = "neighborhood"
			intervals [793]:
				xmin = 500.6027
				xmax = 501.6707
				text = ""
			intervals [794]:
				xmin = 501.6707
				xmax = 502.0607
				text = "uh"
			intervals [795]:
				xmin = 502.0607
				xmax = 502.1407
				text = ""
			intervals [796]:
				xmin = 502.1407
				xmax = 502.3107
				text = "is"
			intervals [797]:
				xmin = 502.3107
				xmax = 502.4207
				text = "there"
			intervals [798]:
				xmin = 502.4207
				xmax = 502.6107
				text = "any"
			intervals [799]:
				xmin = 502.6107
				xmax = 502.8007
				text = "way"
			intervals [800]:
				xmin = 502.8007
				xmax = 502.9307
				text = "i"
			intervals [801]:
				xmin = 502.9307
				xmax = 503.0007
				text = ""
			intervals [802]:
				xmin = 503.0007
				xmax = 503.1207
				text = "could"
			intervals [803]:
				xmin = 503.1207
				xmax = 503.2707
				text = "get"
			intervals [804]:
				xmin = 503.2707
				xmax = 503.3007
				text = ""
			intervals [805]:
				xmin = 503.3007
				xmax = 503.5507
				text = "into"
			intervals [806]:
				xmin = 503.5507
				xmax = 503.7007
				text = "your"
			intervals [807]:
				xmin = 503.7007
				xmax = 503.7807
				text = ""
			intervals [808]:
				xmin = 503.7807
				xmax = 504.0107
				text = "group"
			intervals [809]:
				xmin = 504.0107
				xmax = 504.0807
				text = "of"
			intervals [810]:
				xmin = 504.0807
				xmax = 504.1307
				text = ""
			intervals [811]:
				xmin = 504.1307
				xmax = 504.4207
				text = "guys"
			intervals [812]:
				xmin = 504.4207
				xmax = 504.4607
				text = ""
			intervals [813]:
				xmin = 504.4607
				xmax = 504.5907
				text = "what"
			intervals [814]:
				xmin = 504.5907
				xmax = 504.7107
				text = "would"
			intervals [815]:
				xmin = 504.7107
				xmax = 504.7907
				text = "i"
			intervals [816]:
				xmin = 504.7907
				xmax = 505.0407
				text = "have"
			intervals [817]:
				xmin = 505.0407
				xmax = 505.1207
				text = "to"
			intervals [818]:
				xmin = 505.1207
				xmax = 505.1807
				text = ""
			intervals [819]:
				xmin = 505.1807
				xmax = 505.3207
				text = "do"
			intervals [820]:
				xmin = 505.3207
				xmax = 507.9831
				text = ""
			intervals [821]:
				xmin = 507.9831
				xmax = 508.1531
				text = "is"
			intervals [822]:
				xmin = 508.1531
				xmax = 508.2131
				text = ""
			intervals [823]:
				xmin = 508.2131
				xmax = 508.5031
				text = "that"
			intervals [824]:
				xmin = 508.5031
				xmax = 508.6331
				text = "all"
			intervals [825]:
				xmin = 508.6331
				xmax = 509.8656
				text = ""
			intervals [826]:
				xmin = 509.8656
				xmax = 509.9256
				text = "i"
			intervals [827]:
				xmin = 509.9256
				xmax = 510.0456
				text = "don't"
			intervals [828]:
				xmin = 510.0456
				xmax = 510.1356
				text = "have"
			intervals [829]:
				xmin = 510.1356
				xmax = 510.2556
				text = "to"
			intervals [830]:
				xmin = 510.2556
				xmax = 510.2856
				text = ""
			intervals [831]:
				xmin = 510.2856
				xmax = 510.4956
				text = "do"
			intervals [832]:
				xmin = 510.4956
				xmax = 510.8256
				text = "anything"
			intervals [833]:
				xmin = 510.8256
				xmax = 510.9656
				text = "with"
			intervals [834]:
				xmin = 510.9656
				xmax = 511.0956
				text = "'em"
			intervals [835]:
				xmin = 511.0956
				xmax = 511.1656
				text = ""
			intervals [836]:
				xmin = 511.1656
				xmax = 511.3956
				text = "or"
			intervals [837]:
				xmin = 511.3956
				xmax = 516.5664
				text = ""
			intervals [838]:
				xmin = 516.5664
				xmax = 516.7264
				text = "how"
			intervals [839]:
				xmin = 516.7264
				xmax = 517.0864
				text = "about"
			intervals [840]:
				xmin = 517.0864
				xmax = 517.3564
				text = "uh"
			intervals [841]:
				xmin = 517.3564
				xmax = 517.4029
				text = ""
			intervals [842]:
				xmin = 517.4029
				xmax = 517.7629
				text = "hey"
			intervals [843]:
				xmin = 517.7629
				xmax = 517.8708
				text = ""
			intervals [844]:
				xmin = 517.8708
				xmax = 518.0808
				text = "there"
			intervals [845]:
				xmin = 518.0808
				xmax = 518.2308
				text = "was"
			intervals [846]:
				xmin = 518.2308
				xmax = 518.4208
				text = "this"
			intervals [847]:
				xmin = 518.4208
				xmax = 518.4708
				text = ""
			intervals [848]:
				xmin = 518.4708
				xmax = 518.6208
				text = "big"
			intervals [849]:
				xmin = 518.6208
				xmax = 518.6508
				text = ""
			intervals [850]:
				xmin = 518.6508
				xmax = 519.0808
				text = "holi-"
			intervals [851]:
				xmin = 519.0808
				xmax = 519.1308
				text = ""
			intervals [852]:
				xmin = 519.1308
				xmax = 519.6708
				text = "holiday"
			intervals [853]:
				xmin = 519.6708
				xmax = 520.0308
				text = "last"
			intervals [854]:
				xmin = 520.0308
				xmax = 520.0908
				text = ""
			intervals [855]:
				xmin = 520.0908
				xmax = 520.2808
				text = "week"
			intervals [856]:
				xmin = 520.2808
				xmax = 520.3808
				text = ""
			intervals [857]:
				xmin = 520.3808
				xmax = 520.4908
				text = "what"
			intervals [858]:
				xmin = 520.4908
				xmax = 520.6208
				text = "was"
			intervals [859]:
				xmin = 520.6208
				xmax = 520.6508
				text = ""
			intervals [860]:
				xmin = 520.6508
				xmax = 520.8908
				text = "that"
			intervals [861]:
				xmin = 520.8908
				xmax = 523.3284
				text = ""
			intervals [862]:
				xmin = 523.3284
				xmax = 523.8184
				text = "halloween"
			intervals [863]:
				xmin = 523.8184
				xmax = 523.9884
				text = "what"
			intervals [864]:
				xmin = 523.9884
				xmax = 524.1684
				text = "did"
			intervals [865]:
				xmin = 524.1684
				xmax = 524.2684
				text = "you"
			intervals [866]:
				xmin = 524.2684
				xmax = 524.4584
				text = "do"
			intervals [867]:
				xmin = 524.4584
				xmax = 524.6384
				text = "on"
			intervals [868]:
				xmin = 524.6384
				xmax = 525.1484
				text = "halloween"
			intervals [869]:
				xmin = 525.1484
				xmax = 525.2791
				text = ""
			intervals [870]:
				xmin = 525.2791
				xmax = 525.3691
				text = "tell"
			intervals [871]:
				xmin = 525.3691
				xmax = 525.4291
				text = "me"
			intervals [872]:
				xmin = 525.4291
				xmax = 525.4691
				text = ""
			intervals [873]:
				xmin = 525.4691
				xmax = 525.6391
				text = "what"
			intervals [874]:
				xmin = 525.6391
				xmax = 525.6691
				text = ""
			intervals [875]:
				xmin = 525.6691
				xmax = 525.7791
				text = "you"
			intervals [876]:
				xmin = 525.7791
				xmax = 525.8091
				text = ""
			intervals [877]:
				xmin = 525.8091
				xmax = 525.9991
				text = "did"
			intervals [878]:
				xmin = 525.9991
				xmax = 531.4702
				text = ""
			intervals [879]:
				xmin = 531.4702
				xmax = 531.6602
				text = "what"
			intervals [880]:
				xmin = 531.6602
				xmax = 531.6902
				text = "d"
			intervals [881]:
				xmin = 531.6902
				xmax = 531.7302
				text = ""
			intervals [882]:
				xmin = 531.7302
				xmax = 531.8602
				text = "you"
			intervals [883]:
				xmin = 531.8602
				xmax = 531.8902
				text = ""
			intervals [884]:
				xmin = 531.8902
				xmax = 532.1202
				text = "do"
			intervals [885]:
				xmin = 532.1202
				xmax = 532.1902
				text = ""
			intervals [886]:
				xmin = 532.1902
				xmax = 532.3102
				text = "what"
			intervals [887]:
				xmin = 532.3102
				xmax = 532.3702
				text = "were"
			intervals [888]:
				xmin = 532.3702
				xmax = 532.4602
				text = "you"
			intervals [889]:
				xmin = 532.4602
				xmax = 532.4902
				text = ""
			intervals [890]:
				xmin = 532.4902
				xmax = 532.8102
				text = "dressed"
			intervals [891]:
				xmin = 532.8102
				xmax = 532.9002
				text = "up"
			intervals [892]:
				xmin = 532.9002
				xmax = 533.0102
				text = ""
			intervals [893]:
				xmin = 533.0102
				xmax = 533.1302
				text = "like"
			intervals [894]:
				xmin = 533.1302
				xmax = 536.6029
				text = ""
			intervals [895]:
				xmin = 536.6029
				xmax = 536.6829
				text = "and"
			intervals [896]:
				xmin = 536.6829
				xmax = 536.8029
				text = "did"
			intervals [897]:
				xmin = 536.8029
				xmax = 537.0429
				text = "you"
			intervals [898]:
				xmin = 537.0429
				xmax = 537.0729
				text = ""
			intervals [899]:
				xmin = 537.0729
				xmax = 537.2329
				text = "get"
			intervals [900]:
				xmin = 537.2329
				xmax = 537.2629
				text = ""
			intervals [901]:
				xmin = 537.2629
				xmax = 537.4229
				text = "good"
			intervals [902]:
				xmin = 537.4229
				xmax = 537.5329
				text = ""
			intervals [903]:
				xmin = 537.5329
				xmax = 537.9429
				text = "candy"
			intervals [904]:
				xmin = 537.9429
				xmax = 537.9929
				text = ""
			intervals [905]:
				xmin = 537.9929
				xmax = 538.0529
				text = "and"
			intervals [906]:
				xmin = 538.0529
				xmax = 538.0829
				text = ""
			intervals [907]:
				xmin = 538.0829
				xmax = 538.2829
				text = "stuff"
			intervals [908]:
				xmin = 538.2829
				xmax = 539.755
				text = ""
			intervals [909]:
				xmin = 539.755
				xmax = 539.885
				text = "you"
			intervals [910]:
				xmin = 539.885
				xmax = 539.915
				text = ""
			intervals [911]:
				xmin = 539.915
				xmax = 540.085
				text = "play"
			intervals [912]:
				xmin = 540.085
				xmax = 540.285
				text = "any"
			intervals [913]:
				xmin = 540.285
				xmax = 540.735
				text = "tricks"
			intervals [914]:
				xmin = 540.735
				xmax = 540.765
				text = ""
			intervals [915]:
				xmin = 540.765
				xmax = 540.885
				text = "on"
			intervals [916]:
				xmin = 540.885
				xmax = 540.945
				text = "the"
			intervals [917]:
				xmin = 540.945
				xmax = 541.065
				text = ""
			intervals [918]:
				xmin = 541.065
				xmax = 541.425
				text = "people"
			intervals [919]:
				xmin = 541.425
				xmax = 543.6008
				text = ""
			intervals [920]:
				xmin = 543.6008
				xmax = 543.8008
				text = "what"
			intervals [921]:
				xmin = 543.8008
				xmax = 543.8308
				text = "d"
			intervals [922]:
				xmin = 543.8308
				xmax = 543.9308
				text = "he"
			intervals [923]:
				xmin = 543.9308
				xmax = 543.9608
				text = ""
			intervals [924]:
				xmin = 543.9608
				xmax = 544.2008
				text = "do"
			intervals [925]:
				xmin = 544.2008
				xmax = 549.0972
				text = ""
			intervals [926]:
				xmin = 549.0972
				xmax = 549.2972
				text = "she"
			intervals [927]:
				xmin = 549.2972
				xmax = 549.3272
				text = ""
			intervals [928]:
				xmin = 549.3272
				xmax = 549.4472
				text = "give"
			intervals [929]:
				xmin = 549.4472
				xmax = 549.5872
				text = "me"
			intervals [930]:
				xmin = 549.5872
				xmax = 549.7372
				text = "some"
			intervals [931]:
				xmin = 549.7372
				xmax = 549.9672
				text = "more"
			intervals [932]:
				xmin = 549.9672
				xmax = 551.2748
				text = ""
			intervals [933]:
				xmin = 551.2748
				xmax = 551.3648
				text = "hey"
			intervals [934]:
				xmin = 551.3648
				xmax = 551.7248
				text = "that"
			intervals [935]:
				xmin = 551.7248
				xmax = 551.7648
				text = ""
			intervals [936]:
				xmin = 551.7648
				xmax = 551.8948
				text = "s"
			intervals [937]:
				xmin = 551.8948
				xmax = 552.3248
				text = "alright"
			intervals [938]:
				xmin = 552.3248
				xmax = 555.2231
				text = ""
			intervals [939]:
				xmin = 555.2231
				xmax = 555.3531
				text = "how"
			intervals [940]:
				xmin = 555.3531
				xmax = 555.6031
				text = "about"
			intervals [941]:
				xmin = 555.6031
				xmax = 555.6331
				text = ""
			intervals [942]:
				xmin = 555.6331
				xmax = 556.1531
				text = "christmas"
			intervals [943]:
				xmin = 556.1531
				xmax = 556.2378
				text = ""
			intervals [944]:
				xmin = 556.2378
				xmax = 556.3378
				text = "tell"
			intervals [945]:
				xmin = 556.3378
				xmax = 556.5378
				text = "me"
			intervals [946]:
				xmin = 556.5378
				xmax = 556.8085
				text = ""
			intervals [947]:
				xmin = 556.8085
				xmax = 556.9885
				text = "what"
			intervals [948]:
				xmin = 556.9885
				xmax = 557.0385
				text = ""
			intervals [949]:
				xmin = 557.0385
				xmax = 557.1385
				text = "you"
			intervals [950]:
				xmin = 557.1385
				xmax = 557.3085
				text = "do"
			intervals [951]:
				xmin = 557.3085
				xmax = 557.4785
				text = "for"
			intervals [952]:
				xmin = 557.4785
				xmax = 557.5685
				text = ""
			intervals [953]:
				xmin = 557.5685
				xmax = 558.0985
				text = "christmas"
			intervals [954]:
				xmin = 558.0985
				xmax = 566.8967
				text = ""
			intervals [955]:
				xmin = 566.8967
				xmax = 567.0167
				text = "what"
			intervals [956]:
				xmin = 567.0167
				xmax = 567.1067
				text = "did"
			intervals [957]:
				xmin = 567.1067
				xmax = 567.2667
				text = "you"
			intervals [958]:
				xmin = 567.2667
				xmax = 567.4467
				text = "get"
			intervals [959]:
				xmin = 567.4467
				xmax = 567.6067
				text = "some"
			intervals [960]:
				xmin = 567.6067
				xmax = 567.6767
				text = ""
			intervals [961]:
				xmin = 567.6767
				xmax = 567.9867
				text = "present"
			intervals [962]:
				xmin = 567.9867
				xmax = 568.1367
				text = "what"
			intervals [963]:
				xmin = 568.1367
				xmax = 568.1667
				text = "s"
			intervals [964]:
				xmin = 568.1667
				xmax = 568.2267
				text = "the"
			intervals [965]:
				xmin = 568.2267
				xmax = 568.2667
				text = ""
			intervals [966]:
				xmin = 568.2667
				xmax = 568.4867
				text = "best"
			intervals [967]:
				xmin = 568.4867
				xmax = 568.5167
				text = ""
			intervals [968]:
				xmin = 568.5167
				xmax = 568.8367
				text = "present"
			intervals [969]:
				xmin = 568.8367
				xmax = 568.8667
				text = ""
			intervals [970]:
				xmin = 568.8667
				xmax = 568.9767
				text = "you"
			intervals [971]:
				xmin = 568.9767
				xmax = 569.1767
				text = "ever"
			intervals [972]:
				xmin = 569.1767
				xmax = 569.2567
				text = ""
			intervals [973]:
				xmin = 569.2567
				xmax = 569.3967
				text = "got"
			intervals [974]:
				xmin = 569.3967
				xmax = 573.2358
				text = ""
			intervals [975]:
				xmin = 573.2358
				xmax = 573.5058
				text = "oh"
			intervals [976]:
				xmin = 573.5058
				xmax = 573.5358
				text = ""
			intervals [977]:
				xmin = 573.5358
				xmax = 573.8258
				text = "really"
			intervals [978]:
				xmin = 573.8258
				xmax = 573.9924
				text = ""
			intervals [979]:
				xmin = 573.9924
				xmax = 574.1924
				text = "when"
			intervals [980]:
				xmin = 574.1924
				xmax = 574.3324
				text = "did"
			intervals [981]:
				xmin = 574.3324
				xmax = 574.3924
				text = "you"
			intervals [982]:
				xmin = 574.3924
				xmax = 574.4224
				text = ""
			intervals [983]:
				xmin = 574.4224
				xmax = 574.5424
				text = "get"
			intervals [984]:
				xmin = 574.5424
				xmax = 574.6024
				text = ""
			intervals [985]:
				xmin = 574.6024
				xmax = 574.8424
				text = "that"
			intervals [986]:
				xmin = 574.8424
				xmax = 574.9124
				text = ""
			intervals [987]:
				xmin = 574.9124
				xmax = 575.0424
				text = "did"
			intervals [988]:
				xmin = 575.0424
				xmax = 575.1324
				text = "you"
			intervals [989]:
				xmin = 575.1324
				xmax = 575.1624
				text = ""
			intervals [990]:
				xmin = 575.1624
				xmax = 575.3124
				text = "know"
			intervals [991]:
				xmin = 575.3124
				xmax = 575.4324
				text = "you"
			intervals [992]:
				xmin = 575.4324
				xmax = 575.5724
				text = "were"
			intervals [993]:
				xmin = 575.5724
				xmax = 575.8124
				text = "getting"
			intervals [994]:
				xmin = 575.8124
				xmax = 575.8424
				text = ""
			intervals [995]:
				xmin = 575.8424
				xmax = 576.0024
				text = "it"
			intervals [996]:
				xmin = 576.0024
				xmax = 576.0917
				text = ""
			intervals [997]:
				xmin = 576.0917
				xmax = 576.2217
				text = "were"
			intervals [998]:
				xmin = 576.2217
				xmax = 576.2817
				text = "you"
			intervals [999]:
				xmin = 576.2817
				xmax = 576.3117
				text = ""
			intervals [1000]:
				xmin = 576.3117
				xmax = 577.0017
				text = "surprised"
			intervals [1001]:
				xmin = 577.0017
				xmax = 579.5961
				text = ""
			intervals [1002]:
				xmin = 579.5961
				xmax = 579.7561
				text = "is"
			intervals [1003]:
				xmin = 579.7561
				xmax = 580.0261
				text = "that"
			intervals [1004]:
				xmin = 580.0261
				xmax = 580.1761
				text = "right"
			intervals [1005]:
				xmin = 580.1761
				xmax = 583.5922
				text = ""
			intervals [1006]:
				xmin = 583.5922
				xmax = 583.7722
				text = "what"
			intervals [1007]:
				xmin = 583.7722
				xmax = 583.8322
				text = "s"
			intervals [1008]:
				xmin = 583.8322
				xmax = 583.9522
				text = "it"
			intervals [1009]:
				xmin = 583.9522
				xmax = 583.9822
				text = ""
			intervals [1010]:
				xmin = 583.9822
				xmax = 584.3222
				text = "like"
			intervals [1011]:
				xmin = 584.3222
				xmax = 590.3964
				text = ""
			intervals [1012]:
				xmin = 590.3964
				xmax = 590.8264
				text = "uh-huh"
			intervals [1013]:
				xmin = 590.8264
				xmax = 592.7199
				text = ""
			intervals [1014]:
				xmin = 592.7199
				xmax = 592.8699
				text = "what"
			intervals [1015]:
				xmin = 592.8699
				xmax = 592.9299
				text = "do"
			intervals [1016]:
				xmin = 592.9299
				xmax = 592.9899
				text = "you"
			intervals [1017]:
				xmin = 592.9899
				xmax = 593.1699
				text = "want"
			intervals [1018]:
				xmin = 593.1699
				xmax = 593.2199
				text = ""
			intervals [1019]:
				xmin = 593.2199
				xmax = 593.4299
				text = "this"
			intervals [1020]:
				xmin = 593.4299
				xmax = 593.4699
				text = ""
			intervals [1021]:
				xmin = 593.4699
				xmax = 593.9999
				text = "christmas"
			intervals [1022]:
				xmin = 593.9999
				xmax = 598.4241
				text = ""
			intervals [1023]:
				xmin = 598.4241
				xmax = 598.8141
				text = "another"
			intervals [1024]:
				xmin = 598.8141
				xmax = 604.5054
				text = ""
			intervals [1025]:
				xmin = 604.5054
				xmax = 604.7954
				text = "hm"
			intervals [1026]:
				xmin = 604.7954
				xmax = 609.7873
				text = ""
			intervals [1027]:
				xmin = 609.7873
				xmax = 609.8973
				text = "how"
			intervals [1028]:
				xmin = 609.8973
				xmax = 610.1173
				text = "about"
			intervals [1029]:
				xmin = 610.1173
				xmax = 610.5273
				text = "easter"
			intervals [1030]:
				xmin = 610.5273
				xmax = 610.6573
				text = "what"
			intervals [1031]:
				xmin = 610.6573
				xmax = 610.6873
				text = ""
			intervals [1032]:
				xmin = 610.6873
				xmax = 610.7973
				text = "did"
			intervals [1033]:
				xmin = 610.7973
				xmax = 610.8373
				text = ""
			intervals [1034]:
				xmin = 610.8373
				xmax = 610.9873
				text = "your"
			intervals [1035]:
				xmin = 610.9873
				xmax = 611.3473
				text = "family"
			intervals [1036]:
				xmin = 611.3473
				xmax = 611.3873
				text = ""
			intervals [1037]:
				xmin = 611.3873
				xmax = 611.5273
				text = "do"
			intervals [1038]:
				xmin = 611.5273
				xmax = 611.7973
				text = "on"
			intervals [1039]:
				xmin = 611.7973
				xmax = 612.0473
				text = "easter"
			intervals [1040]:
				xmin = 612.0473
				xmax = 616.5473
				text = ""
			intervals [1041]:
				xmin = 616.5473
				xmax = 616.6873
				text = "they"
			intervals [1042]:
				xmin = 616.6873
				xmax = 616.9673
				text = "hide"
			intervals [1043]:
				xmin = 616.9673
				xmax = 617.2673
				text = "eggs"
			intervals [1044]:
				xmin = 617.2673
				xmax = 617.4173
				text = "and"
			intervals [1045]:
				xmin = 617.4173
				xmax = 617.7173
				text = "stuff"
			intervals [1046]:
				xmin = 617.7173
				xmax = 621.5215
				text = ""
			intervals [1047]:
				xmin = 621.5215
				xmax = 621.6115
				text = "do"
			intervals [1048]:
				xmin = 621.6115
				xmax = 621.6815
				text = "you"
			intervals [1049]:
				xmin = 621.6815
				xmax = 621.7115
				text = ""
			intervals [1050]:
				xmin = 621.7115
				xmax = 621.8615
				text = "go"
			intervals [1051]:
				xmin = 621.8615
				xmax = 622.1915
				text = "looking"
			intervals [1052]:
				xmin = 622.1915
				xmax = 622.2215
				text = ""
			intervals [1053]:
				xmin = 622.2215
				xmax = 622.4315
				text = "down"
			intervals [1054]:
				xmin = 622.4315
				xmax = 622.4615
				text = ""
			intervals [1055]:
				xmin = 622.4615
				xmax = 622.5715
				text = "there"
			intervals [1056]:
				xmin = 622.5715
				xmax = 624.4918
				text = ""
			intervals [1057]:
				xmin = 624.4918
				xmax = 624.5818
				text = "you"
			intervals [1058]:
				xmin = 624.5818
				xmax = 624.7918
				text = "ever"
			intervals [1059]:
				xmin = 624.7918
				xmax = 625.1518
				text = "find"
			intervals [1060]:
				xmin = 625.1518
				xmax = 625.3318
				text = "any"
			intervals [1061]:
				xmin = 625.3318
				xmax = 627.7507
				text = ""
			intervals [1062]:
				xmin = 627.7507
				xmax = 627.8607
				text = "what"
			intervals [1063]:
				xmin = 627.8607
				xmax = 630.3799
				text = ""
			intervals [1064]:
				xmin = 630.3799
				xmax = 630.6199
				text = "hm"
			intervals [1065]:
				xmin = 630.6199
				xmax = 631.2285
				text = ""
			intervals [1066]:
				xmin = 631.2285
				xmax = 631.5185
				text = "pretty"
			intervals [1067]:
				xmin = 631.5185
				xmax = 631.5485
				text = ""
			intervals [1068]:
				xmin = 631.5485
				xmax = 631.8285
				text = "good"
			intervals [1069]:
				xmin = 631.8285
				xmax = 634.1323
				text = ""
			intervals [1070]:
				xmin = 634.1323
				xmax = 634.3023
				text = "were"
			intervals [1071]:
				xmin = 634.3023
				xmax = 634.3723
				text = "you"
			intervals [1072]:
				xmin = 634.3723
				xmax = 634.6723
				text = "ever"
			intervals [1073]:
				xmin = 634.6723
				xmax = 634.8023
				text = "in"
			intervals [1074]:
				xmin = 634.8023
				xmax = 635.2323
				text = "a"
			intervals [1075]:
				xmin = 635.2323
				xmax = 635.4659
				text = ""
			intervals [1076]:
				xmin = 635.4659
				xmax = 636.1159
				text = "situation"
			intervals [1077]:
				xmin = 636.1159
				xmax = 636.2159
				text = ""
			intervals [1078]:
				xmin = 636.2159
				xmax = 636.3859
				text = "said"
			intervals [1079]:
				xmin = 636.3859
				xmax = 636.4759
				text = "uh"
			intervals [1080]:
				xmin = 636.4759
				xmax = 636.9559
				text = "oh"
			intervals [1081]:
				xmin = 636.9559
				xmax = 636.9859
				text = ""
			intervals [1082]:
				xmin = 636.9859
				xmax = 637.0859
				text = "now"
			intervals [1083]:
				xmin = 637.0859
				xmax = 637.3659
				text = "i'm"
			intervals [1084]:
				xmin = 637.3659
				xmax = 637.3959
				text = ""
			intervals [1085]:
				xmin = 637.3959
				xmax = 637.5759
				text = "gonna"
			intervals [1086]:
				xmin = 637.5759
				xmax = 637.6559
				text = ""
			intervals [1087]:
				xmin = 637.6559
				xmax = 637.9659
				text = "die"
			intervals [1088]:
				xmin = 637.9659
				xmax = 638.0559
				text = ""
			intervals [1089]:
				xmin = 638.0559
				xmax = 638.1259
				text = "for"
			intervals [1090]:
				xmin = 638.1259
				xmax = 638.2259
				text = ""
			intervals [1091]:
				xmin = 638.2259
				xmax = 638.3759
				text = "sure"
			intervals [1092]:
				xmin = 638.3759
				xmax = 644.8733
				text = ""
			intervals [1093]:
				xmin = 644.8733
				xmax = 644.9933
				text = "how"
			intervals [1094]:
				xmin = 644.9933
				xmax = 645.2233
				text = "about"
			intervals [1095]:
				xmin = 645.2233
				xmax = 645.3433
				text = "when"
			intervals [1096]:
				xmin = 645.3433
				xmax = 645.4333
				text = "you"
			intervals [1097]:
				xmin = 645.4333
				xmax = 645.6033
				text = "get"
			intervals [1098]:
				xmin = 645.6033
				xmax = 645.9033
				text = "older"
			intervals [1099]:
				xmin = 645.9033
				xmax = 646.0033
				text = "what"
			intervals [1100]:
				xmin = 646.0033
				xmax = 646.0633
				text = "do"
			intervals [1101]:
				xmin = 646.0633
				xmax = 646.1233
				text = "you"
			intervals [1102]:
				xmin = 646.1233
				xmax = 646.3033
				text = "want"
			intervals [1103]:
				xmin = 646.3033
				xmax = 646.3333
				text = ""
			intervals [1104]:
				xmin = 646.3333
				xmax = 646.4033
				text = "to"
			intervals [1105]:
				xmin = 646.4033
				xmax = 646.5333
				text = "do"
			intervals [1106]:
				xmin = 646.5333
				xmax = 646.7733
				text = "then"
			intervals [1107]:
				xmin = 646.7733
				xmax = 651.7034
				text = ""
			intervals [1108]:
				xmin = 651.7034
				xmax = 651.8734
				text = "is"
			intervals [1109]:
				xmin = 651.8734
				xmax = 652.0234
				text = "that"
			intervals [1110]:
				xmin = 652.0234
				xmax = 652.1234
				text = "right"
			intervals [1111]:
				xmin = 652.1234
				xmax = 652.2434
				text = "how"
			intervals [1112]:
				xmin = 652.2434
				xmax = 652.3334
				text = "come"
			intervals [1113]:
				xmin = 652.3334
				xmax = 652.3634
				text = ""
			intervals [1114]:
				xmin = 652.3634
				xmax = 652.4834
				text = "you"
			intervals [1115]:
				xmin = 652.4834
				xmax = 652.5134
				text = ""
			intervals [1116]:
				xmin = 652.5134
				xmax = 652.7234
				text = "wanna"
			intervals [1117]:
				xmin = 652.7234
				xmax = 652.7734
				text = ""
			intervals [1118]:
				xmin = 652.7734
				xmax = 652.8834
				text = "be"
			intervals [1119]:
				xmin = 652.8834
				xmax = 652.9134
				text = "a"
			intervals [1120]:
				xmin = 652.9134
				xmax = 653.0134
				text = ""
			intervals [1121]:
				xmin = 653.0134
				xmax = 653.3034
				text = "doctor"
			intervals [1122]:
				xmin = 653.3034
				xmax = 656.3884
				text = ""
			intervals [1123]:
				xmin = 656.3884
				xmax = 656.5184
				text = "what"
			intervals [1124]:
				xmin = 656.5184
				xmax = 656.5484
				text = ""
			intervals [1125]:
				xmin = 656.5484
				xmax = 656.7384
				text = "does"
			intervals [1126]:
				xmin = 656.7384
				xmax = 656.7684
				text = "a"
			intervals [1127]:
				xmin = 656.7684
				xmax = 656.8384
				text = ""
			intervals [1128]:
				xmin = 656.8384
				xmax = 657.2384
				text = "doctor"
			intervals [1129]:
				xmin = 657.2384
				xmax = 657.2984
				text = ""
			intervals [1130]:
				xmin = 657.2984
				xmax = 657.5684
				text = "do"
			intervals [1131]:
				xmin = 657.5684
				xmax = 668.0119
				text = ""
			intervals [1132]:
				xmin = 668.0119
				xmax = 668.1519
				text = "how"
			intervals [1133]:
				xmin = 668.1519
				xmax = 668.3519
				text = "long"
			intervals [1134]:
				xmin = 668.3519
				xmax = 668.3819
				text = ""
			intervals [1135]:
				xmin = 668.3819
				xmax = 668.5019
				text = "does"
			intervals [1136]:
				xmin = 668.5019
				xmax = 668.5619
				text = "it"
			intervals [1137]:
				xmin = 668.5619
				xmax = 668.7419
				text = "take"
			intervals [1138]:
				xmin = 668.7419
				xmax = 668.8019
				text = ""
			intervals [1139]:
				xmin = 668.8019
				xmax = 668.9119
				text = "to"
			intervals [1140]:
				xmin = 668.9119
				xmax = 668.9519
				text = ""
			intervals [1141]:
				xmin = 668.9519
				xmax = 669.1519
				text = "be"
			intervals [1142]:
				xmin = 669.1519
				xmax = 669.1819
				text = "a"
			intervals [1143]:
				xmin = 669.1819
				xmax = 669.2419
				text = ""
			intervals [1144]:
				xmin = 669.2419
				xmax = 669.6419
				text = "doctor"
			intervals [1145]:
				xmin = 669.6419
				xmax = 675.4049
				text = ""
			intervals [1146]:
				xmin = 675.4049
				xmax = 675.8349
				text = "uh-huh"
			intervals [1147]:
				xmin = 675.8349
				xmax = 680.2404
				text = ""
			intervals [1148]:
				xmin = 680.2404
				xmax = 680.3404
				text = "how"
			intervals [1149]:
				xmin = 680.3404
				xmax = 680.5704
				text = "about"
			intervals [1150]:
				xmin = 680.5704
				xmax = 680.6004
				text = ""
			intervals [1151]:
				xmin = 680.6004
				xmax = 680.7504
				text = "this"
			intervals [1152]:
				xmin = 680.7504
				xmax = 681.0904
				text = "summer"
			intervals [1153]:
				xmin = 681.0904
				xmax = 681.2104
				text = "what"
			intervals [1154]:
				xmin = 681.2104
				xmax = 681.2504
				text = ""
			intervals [1155]:
				xmin = 681.2504
				xmax = 681.3604
				text = "did"
			intervals [1156]:
				xmin = 681.3604
				xmax = 681.3904
				text = ""
			intervals [1157]:
				xmin = 681.3904
				xmax = 681.4904
				text = "you"
			intervals [1158]:
				xmin = 681.4904
				xmax = 681.5204
				text = ""
			intervals [1159]:
				xmin = 681.5204
				xmax = 681.6504
				text = "do"
			intervals [1160]:
				xmin = 681.6504
				xmax = 681.8904
				text = "this"
			intervals [1161]:
				xmin = 681.8904
				xmax = 681.9204
				text = ""
			intervals [1162]:
				xmin = 681.9204
				xmax = 682.0404
				text = "summer"
			intervals [1163]:
				xmin = 682.0404
				xmax = 689.7737
				text = ""
			intervals [1164]:
				xmin = 689.7737
				xmax = 689.8937
				text = "did"
			intervals [1165]:
				xmin = 689.8937
				xmax = 689.9637
				text = "you"
			intervals [1166]:
				xmin = 689.9637
				xmax = 690.0537
				text = "go"
			intervals [1167]:
				xmin = 690.0537
				xmax = 690.0937
				text = ""
			intervals [1168]:
				xmin = 690.0937
				xmax = 690.5437
				text = "swimming"
			intervals [1169]:
				xmin = 690.5437
				xmax = 690.6637
				text = "a"
			intervals [1170]:
				xmin = 690.6637
				xmax = 691.0037
				text = "lot"
			intervals [1171]:
				xmin = 691.0037
				xmax = 691.1073
				text = ""
			intervals [1172]:
				xmin = 691.1073
				xmax = 691.1773
				text = "and"
			intervals [1173]:
				xmin = 691.1773
				xmax = 691.2673
				text = ""
			intervals [1174]:
				xmin = 691.2673
				xmax = 691.5373
				text = "stuff"
			intervals [1175]:
				xmin = 691.5373
				xmax = 693.2837
				text = ""
			intervals [1176]:
				xmin = 693.2837
				xmax = 693.4237
				text = "did"
			intervals [1177]:
				xmin = 693.4237
				xmax = 693.4837
				text = "you"
			intervals [1178]:
				xmin = 693.4837
				xmax = 693.6337
				text = "have"
			intervals [1179]:
				xmin = 693.6337
				xmax = 693.8837
				text = "any"
			intervals [1180]:
				xmin = 693.8837
				xmax = 694.3337
				text = "special"
			intervals [1181]:
				xmin = 694.3337
				xmax = 695.0637
				text = "activities"
			intervals [1182]:
				xmin = 695.0637
				xmax = 695.0937
				text = ""
			intervals [1183]:
				xmin = 695.0937
				xmax = 695.1637
				text = "at"
			intervals [1184]:
				xmin = 695.1637
				xmax = 695.3037
				text = ""
			intervals [1185]:
				xmin = 695.3037
				xmax = 695.4037
				text = "the"
			intervals [1186]:
				xmin = 695.4037
				xmax = 695.4337
				text = ""
			intervals [1187]:
				xmin = 695.4337
				xmax = 696.2437
				text = "recreation"
			intervals [1188]:
				xmin = 696.2437
				xmax = 696.3637
				text = ""
			intervals [1189]:
				xmin = 696.3637
				xmax = 696.5337
				text = "center"
			intervals [1190]:
				xmin = 696.5337
				xmax = 696.6637
				text = "or"
			intervals [1191]:
				xmin = 696.6637
				xmax = 696.6937
				text = ""
			intervals [1192]:
				xmin = 696.6937
				xmax = 696.9137
				text = "anything"
			intervals [1193]:
				xmin = 696.9137
				xmax = 696.9537
				text = ""
			intervals [1194]:
				xmin = 696.9537
				xmax = 697.0737
				text = "like"
			intervals [1195]:
				xmin = 697.0737
				xmax = 697.1037
				text = ""
			intervals [1196]:
				xmin = 697.1037
				xmax = 697.2737
				text = "that"
			intervals [1197]:
				xmin = 697.2737
				xmax = 701.1815
				text = ""
			intervals [1198]:
				xmin = 701.1815
				xmax = 701.2615
				text = "you"
			intervals [1199]:
				xmin = 701.2615
				xmax = 701.4015
				text = "went"
			intervals [1200]:
				xmin = 701.4015
				xmax = 701.5015
				text = "to"
			intervals [1201]:
				xmin = 701.5015
				xmax = 701.7715
				text = "summer"
			intervals [1202]:
				xmin = 701.7715
				xmax = 701.8015
				text = ""
			intervals [1203]:
				xmin = 701.8015
				xmax = 702.1015
				text = "school"
			intervals [1204]:
				xmin = 702.1015
				xmax = 703.0606
				text = ""
			intervals [1205]:
				xmin = 703.0606
				xmax = 703.2206
				text = "what"
			intervals [1206]:
				xmin = 703.2206
				xmax = 703.2606
				text = ""
			intervals [1207]:
				xmin = 703.2606
				xmax = 703.3706
				text = "did"
			intervals [1208]:
				xmin = 703.3706
				xmax = 703.4706
				text = "you"
			intervals [1209]:
				xmin = 703.4706
				xmax = 703.8106
				text = "study"
			intervals [1210]:
				xmin = 703.8106
				xmax = 703.9006
				text = ""
			intervals [1211]:
				xmin = 703.9006
				xmax = 704.0406
				text = "there"
			intervals [1212]:
				xmin = 704.0406
				xmax = 709.6528
				text = ""
			intervals [1213]:
				xmin = 709.6528
				xmax = 709.8228
				text = "hey"
			intervals [1214]:
				xmin = 709.8228
				xmax = 709.9228
				text = "do"
			intervals [1215]:
				xmin = 709.9228
				xmax = 710.2028
				text = "you"
			intervals [1216]:
				xmin = 710.2028
				xmax = 710.2628
				text = "re-"
			intervals [1217]:
				xmin = 710.2628
				xmax = 710.4817
				text = ""
			intervals [1218]:
				xmin = 710.4817
				xmax = 710.5417
				text = "do"
			intervals [1219]:
				xmin = 710.5417
				xmax = 710.7117
				text = "you"
			intervals [1220]:
				xmin = 710.7117
				xmax = 711.0017
				text = "remember"
			intervals [1221]:
				xmin = 711.0017
				xmax = 711.2317
				text = "the"
			intervals [1222]:
				xmin = 711.2317
				xmax = 711.2617
				text = ""
			intervals [1223]:
				xmin = 711.2617
				xmax = 711.6117
				text = "story"
			intervals [1224]:
				xmin = 711.6117
				xmax = 711.7017
				text = "of"
			intervals [1225]:
				xmin = 711.7017
				xmax = 711.7417
				text = ""
			intervals [1226]:
				xmin = 711.7417
				xmax = 712.0017
				text = "little"
			intervals [1227]:
				xmin = 712.0017
				xmax = 712.2017
				text = "red"
			intervals [1228]:
				xmin = 712.2017
				xmax = 712.5717
				text = "riding"
			intervals [1229]:
				xmin = 712.5717
				xmax = 712.8517
				text = "hood"
			intervals [1230]:
				xmin = 712.8517
				xmax = 715.5596
				text = ""
			intervals [1231]:
				xmin = 715.5596
				xmax = 715.6996
				text = "could"
			intervals [1232]:
				xmin = 715.6996
				xmax = 715.8396
				text = "you"
			intervals [1233]:
				xmin = 715.8396
				xmax = 716.0096
				text = "tell"
			intervals [1234]:
				xmin = 716.0096
				xmax = 716.1296
				text = "me"
			intervals [1235]:
				xmin = 716.1296
				xmax = 716.2196
				text = "as"
			intervals [1236]:
				xmin = 716.2196
				xmax = 716.2496
				text = ""
			intervals [1237]:
				xmin = 716.2496
				xmax = 716.4096
				text = "much"
			intervals [1238]:
				xmin = 716.4096
				xmax = 716.4396
				text = ""
			intervals [1239]:
				xmin = 716.4396
				xmax = 716.5796
				text = "as"
			intervals [1240]:
				xmin = 716.5796
				xmax = 716.6096
				text = ""
			intervals [1241]:
				xmin = 716.6096
				xmax = 716.6896
				text = "you"
			intervals [1242]:
				xmin = 716.6896
				xmax = 716.7196
				text = ""
			intervals [1243]:
				xmin = 716.7196
				xmax = 717.0196
				text = "know"
			intervals [1244]:
				xmin = 717.0196
				xmax = 717.8852
				text = ""
			intervals [1245]:
				xmin = 717.8852
				xmax = 718.2752
				text = "pretend"
			intervals [1246]:
				xmin = 718.2752
				xmax = 718.3652
				text = "i"
			intervals [1247]:
				xmin = 718.3652
				xmax = 718.6052
				text = "don't"
			intervals [1248]:
				xmin = 718.6052
				xmax = 718.8552
				text = "know"
			intervals [1249]:
				xmin = 718.8552
				xmax = 718.9252
				text = "it"
			intervals [1250]:
				xmin = 718.9252
				xmax = 719.0352
				text = ""
			intervals [1251]:
				xmin = 719.0352
				xmax = 719.1552
				text = "and"
			intervals [1252]:
				xmin = 719.1552
				xmax = 719.2852
				text = "you"
			intervals [1253]:
				xmin = 719.2852
				xmax = 719.3152
				text = ""
			intervals [1254]:
				xmin = 719.3152
				xmax = 719.6352
				text = "telling"
			intervals [1255]:
				xmin = 719.6352
				xmax = 719.6652
				text = ""
			intervals [1256]:
				xmin = 719.6652
				xmax = 719.7252
				text = "it"
			intervals [1257]:
				xmin = 719.7252
				xmax = 719.7952
				text = ""
			intervals [1258]:
				xmin = 719.7952
				xmax = 719.9152
				text = "to"
			intervals [1259]:
				xmin = 719.9152
				xmax = 719.9452
				text = ""
			intervals [1260]:
				xmin = 719.9452
				xmax = 720.0252
				text = "me"
			intervals [1261]:
				xmin = 720.0252
				xmax = 720.1252
				text = ""
			intervals [1262]:
				xmin = 720.1252
				xmax = 720.5452
				text = "okay"
			intervals [1263]:
				xmin = 720.5452
				xmax = 792.1081
				text = ""
			intervals [1264]:
				xmin = 792.1081
				xmax = 792.5181
				text = "good"
			intervals [1265]:
				xmin = 792.5181
				xmax = 792.5981
				text = ""
			intervals [1266]:
				xmin = 792.5981
				xmax = 792.7981
				text = "boy"
			intervals [1267]:
				xmin = 792.7981
				xmax = 792.9181
				text = "you"
			intervals [1268]:
				xmin = 792.9181
				xmax = 792.9481
				text = ""
			intervals [1269]:
				xmin = 792.9481
				xmax = 793.1281
				text = "tell"
			intervals [1270]:
				xmin = 793.1281
				xmax = 793.2081
				text = "a"
			intervals [1271]:
				xmin = 793.2081
				xmax = 793.2581
				text = ""
			intervals [1272]:
				xmin = 793.2581
				xmax = 793.4581
				text = "good"
			intervals [1273]:
				xmin = 793.4581
				xmax = 793.9881
				text = "story"
			intervals [1274]:
				xmin = 793.9881
				xmax = 794.932
				text = ""
			intervals [1275]:
				xmin = 794.932
				xmax = 795.162
				text = "any"
			intervals [1276]:
				xmin = 795.162
				xmax = 795.342
				text = "other"
			intervals [1277]:
				xmin = 795.342
				xmax = 795.562
				text = ""
			intervals [1278]:
				xmin = 795.562
				xmax = 795.902
				text = "stories"
			intervals [1279]:
				xmin = 795.902
				xmax = 796.032
				text = "you"
			intervals [1280]:
				xmin = 796.032
				xmax = 796.122
				text = "can"
			intervals [1281]:
				xmin = 796.122
				xmax = 796.602
				text = ""
			intervals [1282]:
				xmin = 796.602
				xmax = 796.772
				text = "think"
			intervals [1283]:
				xmin = 796.772
				xmax = 796.802
				text = ""
			intervals [1284]:
				xmin = 796.802
				xmax = 796.862
				text = "of"
			intervals [1285]:
				xmin = 796.862
				xmax = 796.952
				text = "that"
			intervals [1286]:
				xmin = 796.952
				xmax = 797.012
				text = "you"
			intervals [1287]:
				xmin = 797.012
				xmax = 797.312
				text = "learned"
			intervals [1288]:
				xmin = 797.312
				xmax = 797.532
				text = "say"
			intervals [1289]:
				xmin = 797.532
				xmax = 797.822
				text = "uh"
			intervals [1290]:
				xmin = 797.822
				xmax = 798.252
				text = "hansel"
			intervals [1291]:
				xmin = 798.252
				xmax = 798.402
				text = "and"
			intervals [1292]:
				xmin = 798.402
				xmax = 798.812
				text = "gretel"
			intervals [1293]:
				xmin = 798.812
				xmax = 857.312
				text = ""
			intervals [1294]:
				xmin = 857.312
				xmax = 857.422
				text = "is"
			intervals [1295]:
				xmin = 857.422
				xmax = 857.452
				text = ""
			intervals [1296]:
				xmin = 857.452
				xmax = 857.762
				text = "that"
			intervals [1297]:
				xmin = 857.762
				xmax = 857.992
				text = "right"
			intervals [1298]:
				xmin = 857.992
				xmax = 858.7976
				text = ""
			intervals [1299]:
				xmin = 858.7976
				xmax = 859.2376
				text = "good"
			intervals [1300]:
				xmin = 859.2376
				xmax = 859.874
				text = ""
			intervals [1301]:
				xmin = 859.874
				xmax = 860.004
				text = "uh"
			intervals [1302]:
				xmin = 860.004
				xmax = 860.204
				text = "any"
			intervals [1303]:
				xmin = 860.204
				xmax = 860.684
				text = "movies"
			intervals [1304]:
				xmin = 860.684
				xmax = 860.814
				text = "you"
			intervals [1305]:
				xmin = 860.814
				xmax = 860.954
				text = "can"
			intervals [1306]:
				xmin = 860.954
				xmax = 861.034
				text = ""
			intervals [1307]:
				xmin = 861.034
				xmax = 861.244
				text = "think"
			intervals [1308]:
				xmin = 861.244
				xmax = 861.374
				text = "of"
			intervals [1309]:
				xmin = 861.374
				xmax = 861.484
				text = "that"
			intervals [1310]:
				xmin = 861.484
				xmax = 861.514
				text = ""
			intervals [1311]:
				xmin = 861.514
				xmax = 861.644
				text = "you've"
			intervals [1312]:
				xmin = 861.644
				xmax = 861.934
				text = "seen"
			intervals [1313]:
				xmin = 861.934
				xmax = 862.444
				text = "lately"
			intervals [1314]:
				xmin = 862.444
				xmax = 865.3544
				text = ""
			intervals [1315]:
				xmin = 865.3544
				xmax = 865.4344
				text = "how"
			intervals [1316]:
				xmin = 865.4344
				xmax = 865.6544
				text = "about"
			intervals [1317]:
				xmin = 865.6544
				xmax = 865.8544
				text = "any"
			intervals [1318]:
				xmin = 865.8544
				xmax = 866.0844
				text = "other"
			intervals [1319]:
				xmin = 866.0844
				xmax = 866.5244
				text = "stories"
			intervals [1320]:
				xmin = 866.5244
				xmax = 866.5544
				text = ""
			intervals [1321]:
				xmin = 866.5544
				xmax = 866.7344
				text = "you've"
			intervals [1322]:
				xmin = 866.7344
				xmax = 866.9944
				text = "learned"
			intervals [1323]:
				xmin = 866.9944
				xmax = 867.1544
				text = "in"
			intervals [1324]:
				xmin = 867.1544
				xmax = 867.5844
				text = "school"
			intervals [1325]:
				xmin = 867.5844
				xmax = 867.6444
				text = "or"
			intervals [1326]:
				xmin = 867.6444
				xmax = 867.7744
				text = "in"
			intervals [1327]:
				xmin = 867.7744
				xmax = 868.0844
				text = "home"
			intervals [1328]:
				xmin = 868.0844
				xmax = 869.0602
				text = ""
			intervals [1329]:
				xmin = 869.0602
				xmax = 869.1602
				text = "what"
			intervals [1330]:
				xmin = 869.1602
				xmax = 869.2202
				text = "were"
			intervals [1331]:
				xmin = 869.2202
				xmax = 869.3502
				text = "the"
			intervals [1332]:
				xmin = 869.3502
				xmax = 869.6302
				text = "three"
			intervals [1333]:
				xmin = 869.6302
				xmax = 869.7102
				text = ""
			intervals [1334]:
				xmin = 869.7102
				xmax = 869.9802
				text = "bears"
			intervals [1335]:
				xmin = 869.9802
				xmax = 870.0102
				text = ""
			intervals [1336]:
				xmin = 870.0102
				xmax = 870.1102
				text = "what"
			intervals [1337]:
				xmin = 870.1102
				xmax = 870.1402
				text = ""
			intervals [1338]:
				xmin = 870.1402
				xmax = 870.2202
				text = "s"
			intervals [1339]:
				xmin = 870.2202
				xmax = 870.3702
				text = "that"
			intervals [1340]:
				xmin = 870.3702
				xmax = 870.4002
				text = ""
			intervals [1341]:
				xmin = 870.4002
				xmax = 870.5802
				text = "one"
			intervals [1342]:
				xmin = 870.5802
				xmax = 870.6102
				text = ""
			intervals [1343]:
				xmin = 870.6102
				xmax = 870.8702
				text = "about"
			intervals [1344]:
				xmin = 870.8702
				xmax = 871.2825
				text = ""
			intervals [1345]:
				xmin = 871.2825
				xmax = 871.3925
				text = "i"
			intervals [1346]:
				xmin = 871.3925
				xmax = 871.8725
				text = "remember"
			intervals [1347]:
				xmin = 871.8725
				xmax = 872.1425
				text = "that"
			intervals [1348]:
				xmin = 872.1425
				xmax = 872.2625
				text = "when"
			intervals [1349]:
				xmin = 872.2625
				xmax = 872.3125
				text = "i"
			intervals [1350]:
				xmin = 872.3125
				xmax = 872.5125
				text = "was"
			intervals [1351]:
				xmin = 872.5125
				xmax = 872.5725
				text = "a"
			intervals [1352]:
				xmin = 872.5725
				xmax = 872.6925
				text = ""
			intervals [1353]:
				xmin = 872.6925
				xmax = 872.7825
				text = "kid"
			intervals [1354]:
				xmin = 872.7825
				xmax = 872.8325
				text = ""
			intervals [1355]:
				xmin = 872.8325
				xmax = 872.9225
				text = "but"
			intervals [1356]:
				xmin = 872.9225
				xmax = 872.9525
				text = "i"
			intervals [1357]:
				xmin = 872.9525
				xmax = 873.1025
				text = "don't"
			intervals [1358]:
				xmin = 873.1025
				xmax = 873.1325
				text = ""
			intervals [1359]:
				xmin = 873.1325
				xmax = 873.5025
				text = "remember"
			intervals [1360]:
				xmin = 873.5025
				xmax = 873.5825
				text = "it"
			intervals [1361]:
				xmin = 873.5825
				xmax = 873.7225
				text = ""
			intervals [1362]:
				xmin = 873.7225
				xmax = 873.8825
				text = "to"
			intervals [1363]:
				xmin = 873.8825
				xmax = 874.1325
				text = "well"
			intervals [1364]:
				xmin = 874.1325
				xmax = 944.800022675737
				text = ""
	item [2]:
		class = "IntervalTier"
		name = "DCA_int_02 - phones"
		xmin = 0.0
		xmax = 944.800022675737
		intervals: size = 3253
			intervals [1]:
				xmin = 0.0
				xmax = 0.4537
				text = ""
			intervals [2]:
				xmin = 0.4537
				xmax = 0.7537
				text = "OW2"
			intervals [3]:
				xmin = 0.7537
				xmax = 0.8337
				text = "K"
			intervals [4]:
				xmin = 0.8337
				xmax = 0.8637
				text = "EY1"
			intervals [5]:
				xmin = 0.8637
				xmax = 1.2737
				text = "sp"
			intervals [6]:
				xmin = 1.2737
				xmax = 1.3037
				text = "D"
			intervals [7]:
				xmin = 1.3037
				xmax = 1.3337
				text = "UW1"
			intervals [8]:
				xmin = 1.3337
				xmax = 1.3737
				text = "D"
			intervals [9]:
				xmin = 1.3737
				xmax = 1.7733
				text = ""
			intervals [10]:
				xmin = 1.7733
				xmax = 1.8033
				text = "sil"
			intervals [11]:
				xmin = 1.8033
				xmax = 2.0133
				text = "AH1"
			intervals [12]:
				xmin = 2.0133
				xmax = 2.0933
				text = "W"
			intervals [13]:
				xmin = 2.0933
				xmax = 2.1333
				text = "AH1"
			intervals [14]:
				xmin = 2.1333
				xmax = 2.1733
				text = "T"
			intervals [15]:
				xmin = 2.1733
				xmax = 2.2033
				text = "sp"
			intervals [16]:
				xmin = 2.2033
				xmax = 2.2533
				text = "K"
			intervals [17]:
				xmin = 2.2533
				xmax = 2.3633
				text = "AY1"
			intervals [18]:
				xmin = 2.3633
				xmax = 2.4033
				text = "N"
			intervals [19]:
				xmin = 2.4033
				xmax = 2.4333
				text = "D"
			intervals [20]:
				xmin = 2.4333
				xmax = 2.4633
				text = "Z"
			intervals [21]:
				xmin = 2.4633
				xmax = 2.4933
				text = "AH0"
			intervals [22]:
				xmin = 2.4933
				xmax = 2.5433
				text = "V"
			intervals [23]:
				xmin = 2.5433
				xmax = 2.6133
				text = "G"
			intervals [24]:
				xmin = 2.6133
				xmax = 2.7433
				text = "EY1"
			intervals [25]:
				xmin = 2.7433
				xmax = 2.8933
				text = "M"
			intervals [26]:
				xmin = 2.8933
				xmax = 2.9333
				text = "Z"
			intervals [27]:
				xmin = 2.9333
				xmax = 2.9933
				text = "D"
			intervals [28]:
				xmin = 2.9933
				xmax = 3.0233
				text = "UW1"
			intervals [29]:
				xmin = 3.0233
				xmax = 3.0533
				text = "Y"
			intervals [30]:
				xmin = 3.0533
				xmax = 3.0833
				text = "UW1"
			intervals [31]:
				xmin = 3.0833
				xmax = 3.1133
				text = "sp"
			intervals [32]:
				xmin = 3.1133
				xmax = 3.1633
				text = "P"
			intervals [33]:
				xmin = 3.1633
				xmax = 3.2233
				text = "L"
			intervals [34]:
				xmin = 3.2233
				xmax = 3.3133
				text = "EY1"
			intervals [35]:
				xmin = 3.3133
				xmax = 3.4133
				text = "ER0"
			intervals [36]:
				xmin = 3.4133
				xmax = 3.4733
				text = "AW1"
			intervals [37]:
				xmin = 3.4733
				xmax = 3.5033
				text = "N"
			intervals [38]:
				xmin = 3.5033
				xmax = 3.5333
				text = "D"
			intervals [39]:
				xmin = 3.5333
				xmax = 3.5833
				text = "DH"
			intervals [40]:
				xmin = 3.5833
				xmax = 3.6133
				text = "AH0"
			intervals [41]:
				xmin = 3.6133
				xmax = 3.7233
				text = "N"
			intervals [42]:
				xmin = 3.7233
				xmax = 3.8533
				text = "EY1"
			intervals [43]:
				xmin = 3.8533
				xmax = 3.9133
				text = "B"
			intervals [44]:
				xmin = 3.9133
				xmax = 3.9833
				text = "ER0"
			intervals [45]:
				xmin = 3.9833
				xmax = 4.1533
				text = "HH"
			intervals [46]:
				xmin = 4.1533
				xmax = 4.2133
				text = "UH2"
			intervals [47]:
				xmin = 4.2133
				xmax = 4.2433
				text = "D"
			intervals [48]:
				xmin = 4.2433
				xmax = 4.3133
				text = "sp"
			intervals [49]:
				xmin = 4.3133
				xmax = 22.8497
				text = ""
			intervals [50]:
				xmin = 22.8497
				xmax = 22.9097
				text = "HH"
			intervals [51]:
				xmin = 22.9097
				xmax = 22.9397
				text = "AW1"
			intervals [52]:
				xmin = 22.9397
				xmax = 22.9897
				text = "D"
			intervals [53]:
				xmin = 22.9897
				xmax = 23.0197
				text = "UW1"
			intervals [54]:
				xmin = 23.0197
				xmax = 23.0497
				text = "Y"
			intervals [55]:
				xmin = 23.0497
				xmax = 23.1097
				text = "UW1"
			intervals [56]:
				xmin = 23.1097
				xmax = 23.1397
				text = "sp"
			intervals [57]:
				xmin = 23.1397
				xmax = 23.1897
				text = "P"
			intervals [58]:
				xmin = 23.1897
				xmax = 23.2597
				text = "L"
			intervals [59]:
				xmin = 23.2597
				xmax = 23.3497
				text = "EY1"
			intervals [60]:
				xmin = 23.3497
				xmax = 23.4697
				text = "sp"
			intervals [61]:
				xmin = 23.4697
				xmax = 23.4997
				text = "F"
			intervals [62]:
				xmin = 23.4997
				xmax = 23.5597
				text = "R"
			intervals [63]:
				xmin = 23.5597
				xmax = 23.6497
				text = "IY1"
			intervals [64]:
				xmin = 23.6497
				xmax = 23.7897
				text = "Z"
			intervals [65]:
				xmin = 23.7897
				xmax = 23.8497
				text = "sp"
			intervals [66]:
				xmin = 23.8497
				xmax = 23.9097
				text = "T"
			intervals [67]:
				xmin = 23.9097
				xmax = 24.0797
				text = "AE1"
			intervals [68]:
				xmin = 24.0797
				xmax = 24.1097
				text = "G"
			intervals [69]:
				xmin = 24.1097
				xmax = 42.8854
				text = "sp"
			intervals [70]:
				xmin = 42.8854
				xmax = 42.9154
				text = "G"
			intervals [71]:
				xmin = 42.9154
				xmax = 43.0454
				text = "UH1"
			intervals [72]:
				xmin = 43.0454
				xmax = 43.0854
				text = "D"
			intervals [73]:
				xmin = 43.0854
				xmax = 43.2054
				text = "sp"
			intervals [74]:
				xmin = 43.2054
				xmax = 44.5707
				text = ""
			intervals [75]:
				xmin = 44.5707
				xmax = 44.6207
				text = "HH"
			intervals [76]:
				xmin = 44.6207
				xmax = 44.7307
				text = "AW1"
			intervals [77]:
				xmin = 44.7307
				xmax = 44.7607
				text = "AH0"
			intervals [78]:
				xmin = 44.7607
				xmax = 44.8007
				text = "B"
			intervals [79]:
				xmin = 44.8007
				xmax = 44.9707
				text = "AW1"
			intervals [80]:
				xmin = 44.9707
				xmax = 45.0407
				text = "T"
			intervals [81]:
				xmin = 45.0407
				xmax = 45.0707
				text = "sp"
			intervals [82]:
				xmin = 45.0707
				xmax = 45.2507
				text = "AH1"
			intervals [83]:
				xmin = 45.2507
				xmax = 45.3607
				text = "F"
			intervals [84]:
				xmin = 45.3607
				xmax = 45.4107
				text = "UH1"
			intervals [85]:
				xmin = 45.4107
				xmax = 45.4607
				text = "T"
			intervals [86]:
				xmin = 45.4607
				xmax = 45.5707
				text = "B"
			intervals [87]:
				xmin = 45.5707
				xmax = 45.6107
				text = "AO2"
			intervals [88]:
				xmin = 45.6107
				xmax = 45.7307
				text = "L"
			intervals [89]:
				xmin = 45.7307
				xmax = 45.8007
				text = "HH"
			intervals [90]:
				xmin = 45.8007
				xmax = 45.8707
				text = "AW1"
			intervals [91]:
				xmin = 45.8707
				xmax = 45.9307
				text = "D"
			intervals [92]:
				xmin = 45.9307
				xmax = 45.9607
				text = "UW1"
			intervals [93]:
				xmin = 45.9607
				xmax = 45.9907
				text = "Y"
			intervals [94]:
				xmin = 45.9907
				xmax = 46.0207
				text = "UW1"
			intervals [95]:
				xmin = 46.0207
				xmax = 46.0707
				text = "sp"
			intervals [96]:
				xmin = 46.0707
				xmax = 46.1107
				text = "P"
			intervals [97]:
				xmin = 46.1107
				xmax = 46.1907
				text = "L"
			intervals [98]:
				xmin = 46.1907
				xmax = 46.3007
				text = "EY1"
			intervals [99]:
				xmin = 46.3007
				xmax = 46.3307
				text = "DH"
			intervals [100]:
				xmin = 46.3307
				xmax = 46.5407
				text = "AH0"
			intervals [101]:
				xmin = 46.5407
				xmax = 46.6107
				text = "T"
			intervals [102]:
				xmin = 46.6107
				xmax = 46.7658
				text = ""
			intervals [103]:
				xmin = 46.7658
				xmax = 46.7958
				text = "P"
			intervals [104]:
				xmin = 46.7958
				xmax = 46.8258
				text = "R"
			intervals [105]:
				xmin = 46.8258
				xmax = 46.8558
				text = "IY0"
			intervals [106]:
				xmin = 46.8558
				xmax = 46.9858
				text = "T"
			intervals [107]:
				xmin = 46.9858
				xmax = 47.0558
				text = "EH1"
			intervals [108]:
				xmin = 47.0558
				xmax = 47.1058
				text = "N"
			intervals [109]:
				xmin = 47.1058
				xmax = 47.1558
				text = "D"
			intervals [110]:
				xmin = 47.1558
				xmax = 47.2558
				text = "AY1"
			intervals [111]:
				xmin = 47.2558
				xmax = 47.3058
				text = "D"
			intervals [112]:
				xmin = 47.3058
				xmax = 47.4158
				text = "OW1"
			intervals [113]:
				xmin = 47.4158
				xmax = 47.4558
				text = "N"
			intervals [114]:
				xmin = 47.4558
				xmax = 47.4958
				text = "N"
			intervals [115]:
				xmin = 47.4958
				xmax = 47.6058
				text = "OW1"
			intervals [116]:
				xmin = 47.6058
				xmax = 47.6758
				text = "HH"
			intervals [117]:
				xmin = 47.6758
				xmax = 47.7858
				text = "AW1"
			intervals [118]:
				xmin = 47.7858
				xmax = 47.8158
				text = "T"
			intervals [119]:
				xmin = 47.8158
				xmax = 47.8458
				text = "AH0"
			intervals [120]:
				xmin = 47.8458
				xmax = 47.9058
				text = "sp"
			intervals [121]:
				xmin = 47.9058
				xmax = 47.9358
				text = "P"
			intervals [122]:
				xmin = 47.9358
				xmax = 47.9958
				text = "L"
			intervals [123]:
				xmin = 47.9958
				xmax = 48.1358
				text = "EY1"
			intervals [124]:
				xmin = 48.1358
				xmax = 48.1858
				text = "sp"
			intervals [125]:
				xmin = 48.1858
				xmax = 48.2358
				text = "F"
			intervals [126]:
				xmin = 48.2358
				xmax = 48.2758
				text = "UH1"
			intervals [127]:
				xmin = 48.2758
				xmax = 48.4258
				text = "T"
			intervals [128]:
				xmin = 48.4258
				xmax = 48.4658
				text = "B"
			intervals [129]:
				xmin = 48.4658
				xmax = 48.5458
				text = "AO2"
			intervals [130]:
				xmin = 48.5458
				xmax = 48.6558
				text = "L"
			intervals [131]:
				xmin = 48.6558
				xmax = 48.6958
				text = "sp"
			intervals [132]:
				xmin = 48.6958
				xmax = 48.7758
				text = "AH0"
			intervals [133]:
				xmin = 48.7758
				xmax = 48.8258
				text = "N"
			intervals [134]:
				xmin = 48.8258
				xmax = 48.8958
				text = "Y"
			intervals [135]:
				xmin = 48.8958
				xmax = 48.9558
				text = "UH1"
			intervals [136]:
				xmin = 48.9558
				xmax = 49.0058
				text = "R"
			intervals [137]:
				xmin = 49.0058
				xmax = 49.0358
				text = "G"
			intervals [138]:
				xmin = 49.0358
				xmax = 49.0658
				text = "AH1"
			intervals [139]:
				xmin = 49.0658
				xmax = 49.0958
				text = "N"
			intervals [140]:
				xmin = 49.0958
				xmax = 49.1258
				text = "AH0"
			intervals [141]:
				xmin = 49.1258
				xmax = 49.1658
				text = "sp"
			intervals [142]:
				xmin = 49.1658
				xmax = 49.225
				text = ""
			intervals [143]:
				xmin = 49.225
				xmax = 49.265
				text = "T"
			intervals [144]:
				xmin = 49.265
				xmax = 49.295
				text = "EH1"
			intervals [145]:
				xmin = 49.295
				xmax = 49.435
				text = "L"
			intervals [146]:
				xmin = 49.435
				xmax = 49.465
				text = "sp"
			intervals [147]:
				xmin = 49.465
				xmax = 49.505
				text = "M"
			intervals [148]:
				xmin = 49.505
				xmax = 49.535
				text = "IY1"
			intervals [149]:
				xmin = 49.535
				xmax = 49.595
				text = "HH"
			intervals [150]:
				xmin = 49.595
				xmax = 49.665
				text = "AW1"
			intervals [151]:
				xmin = 49.665
				xmax = 49.695
				text = "T"
			intervals [152]:
				xmin = 49.695
				xmax = 49.775
				text = "AH0"
			intervals [153]:
				xmin = 49.775
				xmax = 49.835
				text = "sp"
			intervals [154]:
				xmin = 49.835
				xmax = 49.935
				text = "P"
			intervals [155]:
				xmin = 49.935
				xmax = 50.065
				text = "L"
			intervals [156]:
				xmin = 50.065
				xmax = 50.135
				text = "EY1"
			intervals [157]:
				xmin = 50.135
				xmax = 50.165
				text = "sp"
			intervals [158]:
				xmin = 50.165
				xmax = 64.3041
				text = ""
			intervals [159]:
				xmin = 64.3041
				xmax = 64.3441
				text = "D"
			intervals [160]:
				xmin = 64.3441
				xmax = 64.3741
				text = "UW1"
			intervals [161]:
				xmin = 64.3741
				xmax = 64.4041
				text = "Y"
			intervals [162]:
				xmin = 64.4041
				xmax = 64.4341
				text = "UW1"
			intervals [163]:
				xmin = 64.4341
				xmax = 64.5241
				text = "L"
			intervals [164]:
				xmin = 64.5241
				xmax = 64.5641
				text = "AY1"
			intervals [165]:
				xmin = 64.5641
				xmax = 64.6141
				text = "K"
			intervals [166]:
				xmin = 64.6141
				xmax = 64.6941
				text = "DH"
			intervals [167]:
				xmin = 64.6941
				xmax = 64.7541
				text = "AH0"
			intervals [168]:
				xmin = 64.7541
				xmax = 64.8241
				text = "R"
			intervals [169]:
				xmin = 64.8241
				xmax = 64.8841
				text = "EH1"
			intervals [170]:
				xmin = 64.8841
				xmax = 64.9541
				text = "D"
			intervals [171]:
				xmin = 64.9541
				xmax = 65.0241
				text = "S"
			intervals [172]:
				xmin = 65.0241
				xmax = 65.0841
				text = "K"
			intervals [173]:
				xmin = 65.0841
				xmax = 65.1141
				text = "IH2"
			intervals [174]:
				xmin = 65.1141
				xmax = 65.1641
				text = "N"
			intervals [175]:
				xmin = 65.1641
				xmax = 65.3241
				text = "Z"
			intervals [176]:
				xmin = 65.3241
				xmax = 65.4241
				text = "sp"
			intervals [177]:
				xmin = 65.4241
				xmax = 68.5474
				text = ""
			intervals [178]:
				xmin = 68.5474
				xmax = 68.5874
				text = "D"
			intervals [179]:
				xmin = 68.5874
				xmax = 68.6174
				text = "IH0"
			intervals [180]:
				xmin = 68.6174
				xmax = 68.6974
				text = "D"
			intervals [181]:
				xmin = 68.6974
				xmax = 68.7474
				text = "Y"
			intervals [182]:
				xmin = 68.7474
				xmax = 68.8074
				text = "UW1"
			intervals [183]:
				xmin = 68.8074
				xmax = 68.9374
				text = "S"
			intervals [184]:
				xmin = 68.9374
				xmax = 68.9974
				text = "IY1"
			intervals [185]:
				xmin = 68.9974
				xmax = 69.0474
				text = "DH"
			intervals [186]:
				xmin = 69.0474
				xmax = 69.0874
				text = "IY0"
			intervals [187]:
				xmin = 69.0874
				xmax = 69.1874
				text = "G"
			intervals [188]:
				xmin = 69.1874
				xmax = 69.2974
				text = "EY1"
			intervals [189]:
				xmin = 69.2974
				xmax = 69.3774
				text = "M"
			intervals [190]:
				xmin = 69.3774
				xmax = 69.4374
				text = "Y"
			intervals [191]:
				xmin = 69.4374
				xmax = 69.4874
				text = "EH1"
			intervals [192]:
				xmin = 69.4874
				xmax = 69.5674
				text = "S"
			intervals [193]:
				xmin = 69.5674
				xmax = 69.6574
				text = "T"
			intervals [194]:
				xmin = 69.6574
				xmax = 69.6974
				text = "ER0"
			intervals [195]:
				xmin = 69.6974
				xmax = 69.7674
				text = "D"
			intervals [196]:
				xmin = 69.7674
				xmax = 69.8574
				text = "EY2"
			intervals [197]:
				xmin = 69.8574
				xmax = 69.9174
				text = "sp"
			intervals [198]:
				xmin = 69.9174
				xmax = 69.9874
				text = "AA1"
			intervals [199]:
				xmin = 69.9874
				xmax = 70.0474
				text = "N"
			intervals [200]:
				xmin = 70.0474
				xmax = 70.1074
				text = "sp"
			intervals [201]:
				xmin = 70.1074
				xmax = 70.1574
				text = "T"
			intervals [202]:
				xmin = 70.1574
				xmax = 70.2074
				text = "EH1"
			intervals [203]:
				xmin = 70.2074
				xmax = 70.2974
				text = "L"
			intervals [204]:
				xmin = 70.2974
				xmax = 70.3274
				text = "AH0"
			intervals [205]:
				xmin = 70.3274
				xmax = 70.5574
				text = "V"
			intervals [206]:
				xmin = 70.5574
				xmax = 70.5874
				text = "IH2"
			intervals [207]:
				xmin = 70.5874
				xmax = 70.6174
				text = "ZH"
			intervals [208]:
				xmin = 70.6174
				xmax = 70.6474
				text = "AH0"
			intervals [209]:
				xmin = 70.6474
				xmax = 70.6774
				text = "N"
			intervals [210]:
				xmin = 70.6774
				xmax = 73.2138
				text = ""
			intervals [211]:
				xmin = 73.2138
				xmax = 73.2738
				text = "HH"
			intervals [212]:
				xmin = 73.2738
				xmax = 73.3438
				text = "AW1"
			intervals [213]:
				xmin = 73.3438
				xmax = 73.3838
				text = "AH0"
			intervals [214]:
				xmin = 73.3838
				xmax = 73.4238
				text = "B"
			intervals [215]:
				xmin = 73.4238
				xmax = 73.4538
				text = "AW1"
			intervals [216]:
				xmin = 73.4538
				xmax = 73.5838
				text = "T"
			intervals [217]:
				xmin = 73.5838
				xmax = 73.6638
				text = "EH1"
			intervals [218]:
				xmin = 73.6638
				xmax = 73.7238
				text = "N"
			intervals [219]:
				xmin = 73.7238
				xmax = 73.8138
				text = "IY0"
			intervals [220]:
				xmin = 73.8138
				xmax = 73.8738
				text = "AH1"
			intervals [221]:
				xmin = 73.8738
				xmax = 73.9138
				text = "DH"
			intervals [222]:
				xmin = 73.9138
				xmax = 74.0538
				text = "ER0"
			intervals [223]:
				xmin = 74.0538
				xmax = 74.1338
				text = "G"
			intervals [224]:
				xmin = 74.1338
				xmax = 74.2238
				text = "EY1"
			intervals [225]:
				xmin = 74.2238
				xmax = 74.3038
				text = "M"
			intervals [226]:
				xmin = 74.3038
				xmax = 74.3638
				text = "Z"
			intervals [227]:
				xmin = 74.3638
				xmax = 74.3938
				text = "Y"
			intervals [228]:
				xmin = 74.3938
				xmax = 74.4338
				text = "UW1"
			intervals [229]:
				xmin = 74.4338
				xmax = 74.5438
				text = "P"
			intervals [230]:
				xmin = 74.5438
				xmax = 74.6838
				text = "L"
			intervals [231]:
				xmin = 74.6838
				xmax = 74.7138
				text = "EY1"
			intervals [232]:
				xmin = 74.7138
				xmax = 74.7438
				text = "Y"
			intervals [233]:
				xmin = 74.7438
				xmax = 74.7938
				text = "UW1"
			intervals [234]:
				xmin = 74.7938
				xmax = 74.8238
				text = "sp"
			intervals [235]:
				xmin = 74.8238
				xmax = 74.8638
				text = "P"
			intervals [236]:
				xmin = 74.8638
				xmax = 74.9238
				text = "L"
			intervals [237]:
				xmin = 74.9238
				xmax = 74.9938
				text = "EY1"
			intervals [238]:
				xmin = 74.9938
				xmax = 75.0638
				text = "sp"
			intervals [239]:
				xmin = 75.0638
				xmax = 75.1138
				text = "M"
			intervals [240]:
				xmin = 75.1138
				xmax = 75.2538
				text = "AA1"
			intervals [241]:
				xmin = 75.2538
				xmax = 75.3238
				text = "R"
			intervals [242]:
				xmin = 75.3238
				xmax = 75.3538
				text = "B"
			intervals [243]:
				xmin = 75.3538
				xmax = 75.3838
				text = "AH0"
			intervals [244]:
				xmin = 75.3838
				xmax = 75.4238
				text = "L"
			intervals [245]:
				xmin = 75.4238
				xmax = 75.6238
				text = "Z"
			intervals [246]:
				xmin = 75.6238
				xmax = 75.6838
				text = "sp"
			intervals [247]:
				xmin = 75.6838
				xmax = 78.8967
				text = ""
			intervals [248]:
				xmin = 78.8967
				xmax = 78.9367
				text = "HH"
			intervals [249]:
				xmin = 78.9367
				xmax = 79.0467
				text = "AW1"
			intervals [250]:
				xmin = 79.0467
				xmax = 79.0767
				text = "AH0"
			intervals [251]:
				xmin = 79.0767
				xmax = 79.1067
				text = "B"
			intervals [252]:
				xmin = 79.1067
				xmax = 79.1367
				text = "AW1"
			intervals [253]:
				xmin = 79.1367
				xmax = 79.1667
				text = "T"
			intervals [254]:
				xmin = 79.1667
				xmax = 81.1045
				text = "sp"
			intervals [255]:
				xmin = 81.1045
				xmax = 81.1345
				text = "Y"
			intervals [256]:
				xmin = 81.1345
				xmax = 81.1645
				text = "UW1"
			intervals [257]:
				xmin = 81.1645
				xmax = 81.3045
				text = "sp"
			intervals [258]:
				xmin = 81.3045
				xmax = 81.5245
				text = "OW1"
			intervals [259]:
				xmin = 81.5245
				xmax = 81.5545
				text = "HH"
			intervals [260]:
				xmin = 81.5545
				xmax = 81.6145
				text = "AW1"
			intervals [261]:
				xmin = 81.6145
				xmax = 81.6945
				text = "D"
			intervals [262]:
				xmin = 81.6945
				xmax = 81.7245
				text = "UW1"
			intervals [263]:
				xmin = 81.7245
				xmax = 81.7545
				text = "Y"
			intervals [264]:
				xmin = 81.7545
				xmax = 81.7945
				text = "UW1"
			intervals [265]:
				xmin = 81.7945
				xmax = 81.8445
				text = "D"
			intervals [266]:
				xmin = 81.8445
				xmax = 81.9445
				text = "UW1"
			intervals [267]:
				xmin = 81.9445
				xmax = 82.0045
				text = "DH"
			intervals [268]:
				xmin = 82.0045
				xmax = 82.2045
				text = "AH0"
			intervals [269]:
				xmin = 82.2045
				xmax = 82.2845
				text = "T"
			intervals [270]:
				xmin = 82.2845
				xmax = 87.5001
				text = "sp"
			intervals [271]:
				xmin = 87.5001
				xmax = 87.5501
				text = "Y"
			intervals [272]:
				xmin = 87.5501
				xmax = 87.6001
				text = "UW1"
			intervals [273]:
				xmin = 87.6001
				xmax = 87.6301
				text = "sp"
			intervals [274]:
				xmin = 87.6301
				xmax = 87.6801
				text = "G"
			intervals [275]:
				xmin = 87.6801
				xmax = 87.8201
				text = "EH1"
			intervals [276]:
				xmin = 87.8201
				xmax = 87.8501
				text = "T"
			intervals [277]:
				xmin = 87.8501
				xmax = 87.8801
				text = "IH0"
			intervals [278]:
				xmin = 87.8801
				xmax = 87.9101
				text = "N"
			intervals [279]:
				xmin = 87.9101
				xmax = 87.9701
				text = "DH"
			intervals [280]:
				xmin = 87.9701
				xmax = 88.0501
				text = "AH0"
			intervals [281]:
				xmin = 88.0501
				xmax = 88.1101
				text = "R"
			intervals [282]:
				xmin = 88.1101
				xmax = 88.2101
				text = "IH1"
			intervals [283]:
				xmin = 88.2101
				xmax = 88.2901
				text = "NG"
			intervals [284]:
				xmin = 88.2901
				xmax = 88.3801
				text = "ER0"
			intervals [285]:
				xmin = 88.3801
				xmax = 88.4901
				text = "EH1"
			intervals [286]:
				xmin = 88.4901
				xmax = 88.6101
				text = "N"
			intervals [287]:
				xmin = 88.6101
				xmax = 88.6401
				text = "IY0"
			intervals [288]:
				xmin = 88.6401
				xmax = 88.7601
				text = "TH"
			intervals [289]:
				xmin = 88.7601
				xmax = 88.8101
				text = "IH2"
			intervals [290]:
				xmin = 88.8101
				xmax = 88.9401
				text = "N"
			intervals [291]:
				xmin = 88.9401
				xmax = 89.0401
				text = "sp"
			intervals [292]:
				xmin = 89.0401
				xmax = 91.2418
				text = ""
			intervals [293]:
				xmin = 91.2418
				xmax = 91.3518
				text = "OW1"
			intervals [294]:
				xmin = 91.3518
				xmax = 91.4318
				text = "DH"
			intervals [295]:
				xmin = 91.4318
				xmax = 91.5718
				text = "AH0"
			intervals [296]:
				xmin = 91.5718
				xmax = 91.6018
				text = "T"
			intervals [297]:
				xmin = 91.6018
				xmax = 91.6818
				text = "Z"
			intervals [298]:
				xmin = 91.6818
				xmax = 91.7518
				text = "sp"
			intervals [299]:
				xmin = 91.7518
				xmax = 91.7818
				text = "P"
			intervals [300]:
				xmin = 91.7818
				xmax = 91.8118
				text = "R"
			intervals [301]:
				xmin = 91.8118
				xmax = 91.8418
				text = "IH1"
			intervals [302]:
				xmin = 91.8418
				xmax = 91.8718
				text = "T"
			intervals [303]:
				xmin = 91.8718
				xmax = 91.9818
				text = "IY0"
			intervals [304]:
				xmin = 91.9818
				xmax = 92.0118
				text = "sp"
			intervals [305]:
				xmin = 92.0118
				xmax = 92.0518
				text = "G"
			intervals [306]:
				xmin = 92.0518
				xmax = 92.2418
				text = "IH0"
			intervals [307]:
				xmin = 92.2418
				xmax = 92.2818
				text = "D"
			intervals [308]:
				xmin = 92.2818
				xmax = 92.3218
				text = "sp"
			intervals [309]:
				xmin = 92.3218
				xmax = 95.6051
				text = ""
			intervals [310]:
				xmin = 95.6051
				xmax = 95.6651
				text = "HH"
			intervals [311]:
				xmin = 95.6651
				xmax = 95.6951
				text = "AW1"
			intervals [312]:
				xmin = 95.6951
				xmax = 95.8051
				text = "D"
			intervals [313]:
				xmin = 95.8051
				xmax = 95.8351
				text = "UW1"
			intervals [314]:
				xmin = 95.8351
				xmax = 95.8651
				text = "Y"
			intervals [315]:
				xmin = 95.8651
				xmax = 95.8951
				text = "UW1"
			intervals [316]:
				xmin = 95.8951
				xmax = 95.9351
				text = "D"
			intervals [317]:
				xmin = 95.9351
				xmax = 95.9951
				text = "IH2"
			intervals [318]:
				xmin = 95.9951
				xmax = 96.1551
				text = "S"
			intervals [319]:
				xmin = 96.1551
				xmax = 96.2551
				text = "AY1"
			intervals [320]:
				xmin = 96.2551
				xmax = 96.3451
				text = "D"
			intervals [321]:
				xmin = 96.3451
				xmax = 96.3951
				text = "HH"
			intervals [322]:
				xmin = 96.3951
				xmax = 96.4451
				text = "UW1"
			intervals [323]:
				xmin = 96.4451
				xmax = 96.5451
				text = "Z"
			intervals [324]:
				xmin = 96.5451
				xmax = 96.5751
				text = "sp"
			intervals [325]:
				xmin = 96.5751
				xmax = 96.6151
				text = "G"
			intervals [326]:
				xmin = 96.6151
				xmax = 96.6551
				text = "AH1"
			intervals [327]:
				xmin = 96.6551
				xmax = 96.7251
				text = "N"
			intervals [328]:
				xmin = 96.7251
				xmax = 96.8051
				text = "AH0"
			intervals [329]:
				xmin = 96.8051
				xmax = 96.8751
				text = "sp"
			intervals [330]:
				xmin = 96.8751
				xmax = 96.9151
				text = "B"
			intervals [331]:
				xmin = 96.9151
				xmax = 96.9751
				text = "IY0"
			intervals [332]:
				xmin = 96.9751
				xmax = 97.0051
				text = "IH0"
			intervals [333]:
				xmin = 97.0051
				xmax = 97.1151
				text = "T"
			intervals [334]:
				xmin = 97.1151
				xmax = 97.1451
				text = "AE1"
			intervals [335]:
				xmin = 97.1451
				xmax = 97.1851
				text = "T"
			intervals [336]:
				xmin = 97.1851
				xmax = 97.2351
				text = "DH"
			intervals [337]:
				xmin = 97.2351
				xmax = 97.3351
				text = "AH0"
			intervals [338]:
				xmin = 97.3351
				xmax = 97.3651
				text = "sp"
			intervals [339]:
				xmin = 97.3651
				xmax = 97.3951
				text = "B"
			intervals [340]:
				xmin = 97.3951
				xmax = 97.4951
				text = "IH0"
			intervals [341]:
				xmin = 97.4951
				xmax = 97.5251
				text = "G"
			intervals [342]:
				xmin = 97.5251
				xmax = 97.5551
				text = "IH1"
			intervals [343]:
				xmin = 97.5551
				xmax = 97.5851
				text = "N"
			intervals [344]:
				xmin = 97.5851
				xmax = 97.6151
				text = "IH0"
			intervals [345]:
				xmin = 97.6151
				xmax = 97.8751
				text = "N"
			intervals [346]:
				xmin = 97.8751
				xmax = 97.9051
				text = "sp"
			intervals [347]:
				xmin = 97.9051
				xmax = 97.9951
				text = "AH0"
			intervals [348]:
				xmin = 97.9951
				xmax = 98.0251
				text = "V"
			intervals [349]:
				xmin = 98.0251
				xmax = 98.0551
				text = "DH"
			intervals [350]:
				xmin = 98.0551
				xmax = 98.1051
				text = "IY0"
			intervals [351]:
				xmin = 98.1051
				xmax = 98.1851
				text = "sp"
			intervals [352]:
				xmin = 98.1851
				xmax = 98.2251
				text = "G"
			intervals [353]:
				xmin = 98.2251
				xmax = 98.3451
				text = "EY1"
			intervals [354]:
				xmin = 98.3451
				xmax = 98.3851
				text = "M"
			intervals [355]:
				xmin = 98.3851
				xmax = 98.4451
				text = "sp"
			intervals [356]:
				xmin = 98.4451
				xmax = 98.5651
				text = "S"
			intervals [357]:
				xmin = 98.5651
				xmax = 98.6251
				text = "EY1"
			intervals [358]:
				xmin = 98.6251
				xmax = 98.6551
				text = "Y"
			intervals [359]:
				xmin = 98.6551
				xmax = 98.7051
				text = "UW1"
			intervals [360]:
				xmin = 98.7051
				xmax = 98.7451
				text = "R"
			intervals [361]:
				xmin = 98.7451
				xmax = 98.7751
				text = "G"
			intervals [362]:
				xmin = 98.7751
				xmax = 98.8051
				text = "AA1"
			intervals [363]:
				xmin = 98.8051
				xmax = 98.8351
				text = "N"
			intervals [364]:
				xmin = 98.8351
				xmax = 98.9151
				text = "AH0"
			intervals [365]:
				xmin = 98.9151
				xmax = 98.9751
				text = "sp"
			intervals [366]:
				xmin = 98.9751
				xmax = 99.0351
				text = "P"
			intervals [367]:
				xmin = 99.0351
				xmax = 99.0951
				text = "L"
			intervals [368]:
				xmin = 99.0951
				xmax = 99.1551
				text = "EY1"
			intervals [369]:
				xmin = 99.1551
				xmax = 99.3051
				text = "sp"
			intervals [370]:
				xmin = 99.3051
				xmax = 99.3551
				text = "T"
			intervals [371]:
				xmin = 99.3551
				xmax = 99.6451
				text = "AE1"
			intervals [372]:
				xmin = 99.6451
				xmax = 99.6751
				text = "G"
			intervals [373]:
				xmin = 99.6751
				xmax = 99.7051
				text = "sp"
			intervals [374]:
				xmin = 99.7051
				xmax = 99.9498
				text = ""
			intervals [375]:
				xmin = 99.9498
				xmax = 100.0198
				text = "HH"
			intervals [376]:
				xmin = 100.0198
				xmax = 100.0598
				text = "AW1"
			intervals [377]:
				xmin = 100.0598
				xmax = 100.1398
				text = "D"
			intervals [378]:
				xmin = 100.1398
				xmax = 100.1698
				text = "UW1"
			intervals [379]:
				xmin = 100.1698
				xmax = 100.1998
				text = "Y"
			intervals [380]:
				xmin = 100.1998
				xmax = 100.2298
				text = "UW1"
			intervals [381]:
				xmin = 100.2298
				xmax = 100.2998
				text = "sp"
			intervals [382]:
				xmin = 100.2998
				xmax = 100.3298
				text = "D"
			intervals [383]:
				xmin = 100.3298
				xmax = 100.3898
				text = "IH2"
			intervals [384]:
				xmin = 100.3898
				xmax = 100.5498
				text = "S"
			intervals [385]:
				xmin = 100.5498
				xmax = 100.6498
				text = "AY1"
			intervals [386]:
				xmin = 100.6498
				xmax = 100.7098
				text = "D"
			intervals [387]:
				xmin = 100.7098
				xmax = 100.7398
				text = "HH"
			intervals [388]:
				xmin = 100.7398
				xmax = 100.7698
				text = "UW1"
			intervals [389]:
				xmin = 100.7698
				xmax = 100.8998
				text = "Z"
			intervals [390]:
				xmin = 100.8998
				xmax = 100.9298
				text = "sp"
			intervals [391]:
				xmin = 100.9298
				xmax = 100.9598
				text = "G"
			intervals [392]:
				xmin = 100.9598
				xmax = 100.9998
				text = "AH1"
			intervals [393]:
				xmin = 100.9998
				xmax = 101.0498
				text = "N"
			intervals [394]:
				xmin = 101.0498
				xmax = 101.0898
				text = "AH0"
			intervals [395]:
				xmin = 101.0898
				xmax = 101.1698
				text = "sp"
			intervals [396]:
				xmin = 101.1698
				xmax = 101.2098
				text = "B"
			intervals [397]:
				xmin = 101.2098
				xmax = 101.3698
				text = "IY0"
			intervals [398]:
				xmin = 101.3698
				xmax = 101.4298
				text = "IH0"
			intervals [399]:
				xmin = 101.4298
				xmax = 101.4598
				text = "T"
			intervals [400]:
				xmin = 101.4598
				xmax = 101.5498
				text = "sp"
			intervals [401]:
				xmin = 101.5498
				xmax = 105.2503
				text = ""
			intervals [402]:
				xmin = 105.2503
				xmax = 105.5303
				text = "AH1"
			intervals [403]:
				xmin = 105.5303
				xmax = 105.5603
				text = "HH"
			intervals [404]:
				xmin = 105.5603
				xmax = 105.7103
				text = "AH1"
			intervals [405]:
				xmin = 105.7103
				xmax = 115.3677
				text = ""
			intervals [406]:
				xmin = 115.3677
				xmax = 115.7577
				text = "AH1"
			intervals [407]:
				xmin = 115.7577
				xmax = 115.7877
				text = "HH"
			intervals [408]:
				xmin = 115.7877
				xmax = 115.8877
				text = "AH1"
			intervals [409]:
				xmin = 115.8877
				xmax = 117.5421
				text = "sp"
			intervals [410]:
				xmin = 117.5421
				xmax = 117.6121
				text = "Y"
			intervals [411]:
				xmin = 117.6121
				xmax = 117.8921
				text = "AE1"
			intervals [412]:
				xmin = 117.8921
				xmax = 117.9421
				text = "sp"
			intervals [413]:
				xmin = 117.9421
				xmax = 118.0002
				text = ""
			intervals [414]:
				xmin = 118.0002
				xmax = 118.0402
				text = "D"
			intervals [415]:
				xmin = 118.0402
				xmax = 118.0702
				text = "UW1"
			intervals [416]:
				xmin = 118.0702
				xmax = 118.1002
				text = "Y"
			intervals [417]:
				xmin = 118.1002
				xmax = 118.1402
				text = "UW1"
			intervals [418]:
				xmin = 118.1402
				xmax = 118.2902
				text = "S"
			intervals [419]:
				xmin = 118.2902
				xmax = 118.4302
				text = "EY1"
			intervals [420]:
				xmin = 118.4302
				xmax = 118.5602
				text = "Z"
			intervals [421]:
				xmin = 118.5602
				xmax = 118.7302
				text = "AH1"
			intervals [422]:
				xmin = 118.7302
				xmax = 118.8102
				text = "W"
			intervals [423]:
				xmin = 118.8102
				xmax = 118.8402
				text = "AH1"
			intervals [424]:
				xmin = 118.8402
				xmax = 118.9002
				text = "T"
			intervals [425]:
				xmin = 118.9002
				xmax = 118.9402
				text = "ER0"
			intervals [426]:
				xmin = 118.9402
				xmax = 118.9902
				text = "DH"
			intervals [427]:
				xmin = 118.9902
				xmax = 119.0202
				text = "AH1"
			intervals [428]:
				xmin = 119.0202
				xmax = 119.1602
				text = "W"
			intervals [429]:
				xmin = 119.1602
				xmax = 119.3002
				text = "ER1"
			intervals [430]:
				xmin = 119.3002
				xmax = 119.3402
				text = "D"
			intervals [431]:
				xmin = 119.3402
				xmax = 119.3902
				text = "Z"
			intervals [432]:
				xmin = 119.3902
				xmax = 119.4302
				text = "Y"
			intervals [433]:
				xmin = 119.4302
				xmax = 119.4902
				text = "UW1"
			intervals [434]:
				xmin = 119.4902
				xmax = 119.6702
				text = "S"
			intervals [435]:
				xmin = 119.6702
				xmax = 119.8702
				text = "EY1"
			intervals [436]:
				xmin = 119.8702
				xmax = 119.9602
				text = "sp"
			intervals [437]:
				xmin = 119.9602
				xmax = 120.0002
				text = "D"
			intervals [438]:
				xmin = 120.0002
				xmax = 120.0302
				text = "UW1"
			intervals [439]:
				xmin = 120.0302
				xmax = 120.0602
				text = "Y"
			intervals [440]:
				xmin = 120.0602
				xmax = 120.1602
				text = "UW1"
			intervals [441]:
				xmin = 120.1602
				xmax = 120.1902
				text = "sp"
			intervals [442]:
				xmin = 120.1902
				xmax = 120.2902
				text = "S"
			intervals [443]:
				xmin = 120.2902
				xmax = 120.4102
				text = "EY1"
			intervals [444]:
				xmin = 120.4102
				xmax = 120.5502
				text = "EH1"
			intervals [445]:
				xmin = 120.5502
				xmax = 120.5902
				text = "N"
			intervals [446]:
				xmin = 120.5902
				xmax = 120.6202
				text = "IY0"
			intervals [447]:
				xmin = 120.6202
				xmax = 120.6502
				text = "TH"
			intervals [448]:
				xmin = 120.6502
				xmax = 120.6802
				text = "IH2"
			intervals [449]:
				xmin = 120.6802
				xmax = 120.8002
				text = "N"
			intervals [450]:
				xmin = 120.8002
				xmax = 120.8302
				text = "sp"
			intervals [451]:
				xmin = 120.8302
				xmax = 120.9102
				text = "L"
			intervals [452]:
				xmin = 120.9102
				xmax = 121.0102
				text = "AY1"
			intervals [453]:
				xmin = 121.0102
				xmax = 121.0702
				text = "K"
			intervals [454]:
				xmin = 121.0702
				xmax = 121.1502
				text = "sp"
			intervals [455]:
				xmin = 121.1502
				xmax = 121.2602
				text = "IY1"
			intervals [456]:
				xmin = 121.2602
				xmax = 121.3602
				text = "N"
			intervals [457]:
				xmin = 121.3602
				xmax = 121.3902
				text = "IY1"
			intervals [458]:
				xmin = 121.3902
				xmax = 121.5002
				text = "M"
			intervals [459]:
				xmin = 121.5002
				xmax = 121.6002
				text = "IY1"
			intervals [460]:
				xmin = 121.6002
				xmax = 121.6402
				text = "N"
			intervals [461]:
				xmin = 121.6402
				xmax = 121.6702
				text = "IY1"
			intervals [462]:
				xmin = 121.6702
				xmax = 121.8502
				text = "M"
			intervals [463]:
				xmin = 121.8502
				xmax = 121.9502
				text = "AY1"
			intervals [464]:
				xmin = 121.9502
				xmax = 122.0802
				text = "N"
			intervals [465]:
				xmin = 122.0802
				xmax = 122.1202
				text = "IY0"
			intervals [466]:
				xmin = 122.1202
				xmax = 122.2002
				text = "M"
			intervals [467]:
				xmin = 122.2002
				xmax = 122.5402
				text = "OW1"
			intervals [468]:
				xmin = 122.5402
				xmax = 122.5802
				text = "ER0"
			intervals [469]:
				xmin = 122.5802
				xmax = 122.6202
				text = "sp"
			intervals [470]:
				xmin = 122.6202
				xmax = 122.6502
				text = "W"
			intervals [471]:
				xmin = 122.6502
				xmax = 122.6802
				text = "AH1"
			intervals [472]:
				xmin = 122.6802
				xmax = 122.7102
				text = "T"
			intervals [473]:
				xmin = 122.7102
				xmax = 122.9302
				text = "HH"
			intervals [474]:
				xmin = 122.9302
				xmax = 122.9602
				text = "W"
			intervals [475]:
				xmin = 122.9602
				xmax = 122.9902
				text = "AH1"
			intervals [476]:
				xmin = 122.9902
				xmax = 123.0202
				text = "T"
			intervals [477]:
				xmin = 123.0202
				xmax = 123.1202
				text = "ER0"
			intervals [478]:
				xmin = 123.1202
				xmax = 123.1502
				text = "sp"
			intervals [479]:
				xmin = 123.1502
				xmax = 123.2302
				text = "S"
			intervals [480]:
				xmin = 123.2302
				xmax = 123.2702
				text = "AH1"
			intervals [481]:
				xmin = 123.2702
				xmax = 123.3602
				text = "M"
			intervals [482]:
				xmin = 123.3602
				xmax = 123.3902
				text = "AH0"
			intervals [483]:
				xmin = 123.3902
				xmax = 123.4402
				text = "V"
			intervals [484]:
				xmin = 123.4402
				xmax = 123.4702
				text = "DH"
			intervals [485]:
				xmin = 123.4702
				xmax = 123.5302
				text = "AH0"
			intervals [486]:
				xmin = 123.5302
				xmax = 123.5802
				text = "sp"
			intervals [487]:
				xmin = 123.5802
				xmax = 123.6202
				text = "TH"
			intervals [488]:
				xmin = 123.6202
				xmax = 123.6502
				text = "IH1"
			intervals [489]:
				xmin = 123.6502
				xmax = 123.6802
				text = "NG"
			intervals [490]:
				xmin = 123.6802
				xmax = 123.8502
				text = "Z"
			intervals [491]:
				xmin = 123.8502
				xmax = 123.8802
				text = "sp"
			intervals [492]:
				xmin = 123.8802
				xmax = 123.9202
				text = "Y"
			intervals [493]:
				xmin = 123.9202
				xmax = 123.9602
				text = "UW1"
			intervals [494]:
				xmin = 123.9602
				xmax = 124.0002
				text = "sp"
			intervals [495]:
				xmin = 124.0002
				xmax = 124.0302
				text = "Y"
			intervals [496]:
				xmin = 124.0302
				xmax = 124.0602
				text = "UW1"
			intervals [497]:
				xmin = 124.0602
				xmax = 124.2802
				text = "Z"
			intervals [498]:
				xmin = 124.2802
				xmax = 124.4002
				text = "sp"
			intervals [499]:
				xmin = 124.4002
				xmax = 126.174
				text = ""
			intervals [500]:
				xmin = 126.174
				xmax = 126.234
				text = "HH"
			intervals [501]:
				xmin = 126.234
				xmax = 126.264
				text = "AW1"
			intervals [502]:
				xmin = 126.264
				xmax = 126.324
				text = "D"
			intervals [503]:
				xmin = 126.324
				xmax = 126.354
				text = "UW1"
			intervals [504]:
				xmin = 126.354
				xmax = 126.394
				text = "Y"
			intervals [505]:
				xmin = 126.394
				xmax = 126.494
				text = "UW1"
			intervals [506]:
				xmin = 126.494
				xmax = 126.524
				text = "sp"
			intervals [507]:
				xmin = 126.524
				xmax = 126.584
				text = "HH"
			intervals [508]:
				xmin = 126.584
				xmax = 126.644
				text = "AW1"
			intervals [509]:
				xmin = 126.644
				xmax = 126.684
				text = "D"
			intervals [510]:
				xmin = 126.684
				xmax = 126.714
				text = "IH0"
			intervals [511]:
				xmin = 126.714
				xmax = 126.754
				text = "Z"
			intervals [512]:
				xmin = 126.754
				xmax = 126.804
				text = "DH"
			intervals [513]:
				xmin = 126.804
				xmax = 126.914
				text = "AH0"
			intervals [514]:
				xmin = 126.914
				xmax = 126.974
				text = "T"
			intervals [515]:
				xmin = 126.974
				xmax = 127.024
				text = "sp"
			intervals [516]:
				xmin = 127.024
				xmax = 127.064
				text = "G"
			intervals [517]:
				xmin = 127.064
				xmax = 127.204
				text = "OW1"
			intervals [518]:
				xmin = 127.204
				xmax = 127.354
				text = "sp"
			intervals [519]:
				xmin = 127.354
				xmax = 135.4089
				text = ""
			intervals [520]:
				xmin = 135.4089
				xmax = 135.4989
				text = "AH0"
			intervals [521]:
				xmin = 135.4989
				xmax = 135.5289
				text = "N"
			intervals [522]:
				xmin = 135.5289
				xmax = 135.5589
				text = "DH"
			intervals [523]:
				xmin = 135.5589
				xmax = 135.6389
				text = "EH1"
			intervals [524]:
				xmin = 135.6389
				xmax = 135.7189
				text = "N"
			intervals [525]:
				xmin = 135.7189
				xmax = 135.7589
				text = "W"
			intervals [526]:
				xmin = 135.7589
				xmax = 135.7989
				text = "AH1"
			intervals [527]:
				xmin = 135.7989
				xmax = 135.8389
				text = "T"
			intervals [528]:
				xmin = 135.8389
				xmax = 135.8689
				text = "D"
			intervals [529]:
				xmin = 135.8689
				xmax = 135.8989
				text = "UW1"
			intervals [530]:
				xmin = 135.8989
				xmax = 135.9289
				text = "Y"
			intervals [531]:
				xmin = 135.9289
				xmax = 135.9789
				text = "UW1"
			intervals [532]:
				xmin = 135.9789
				xmax = 136.0089
				text = "sp"
			intervals [533]:
				xmin = 136.0089
				xmax = 136.0489
				text = "D"
			intervals [534]:
				xmin = 136.0489
				xmax = 136.1289
				text = "UW1"
			intervals [535]:
				xmin = 136.1289
				xmax = 136.3189
				text = "sp"
			intervals [536]:
				xmin = 136.3189
				xmax = 149.302
				text = ""
			intervals [537]:
				xmin = 149.302
				xmax = 149.382
				text = "G"
			intervals [538]:
				xmin = 149.382
				xmax = 149.552
				text = "IH0"
			intervals [539]:
				xmin = 149.552
				xmax = 149.612
				text = "D"
			intervals [540]:
				xmin = 149.612
				xmax = 151.1146
				text = "sp"
			intervals [541]:
				xmin = 151.1146
				xmax = 151.2746
				text = "OW2"
			intervals [542]:
				xmin = 151.2746
				xmax = 151.3346
				text = "K"
			intervals [543]:
				xmin = 151.3346
				xmax = 151.4446
				text = "EY1"
			intervals [544]:
				xmin = 151.4446
				xmax = 151.4746
				text = "HH"
			intervals [545]:
				xmin = 151.4746
				xmax = 151.5846
				text = "AW1"
			intervals [546]:
				xmin = 151.5846
				xmax = 151.6146
				text = "AH0"
			intervals [547]:
				xmin = 151.6146
				xmax = 151.6546
				text = "B"
			intervals [548]:
				xmin = 151.6546
				xmax = 151.8546
				text = "AW1"
			intervals [549]:
				xmin = 151.8546
				xmax = 152.0046
				text = "T"
			intervals [550]:
				xmin = 152.0046
				xmax = 152.2146
				text = "AH1"
			intervals [551]:
				xmin = 152.2146
				xmax = 152.2546
				text = "D"
			intervals [552]:
				xmin = 152.2546
				xmax = 152.2846
				text = "UW1"
			intervals [553]:
				xmin = 152.2846
				xmax = 152.3146
				text = "Y"
			intervals [554]:
				xmin = 152.3146
				xmax = 152.3646
				text = "UW1"
			intervals [555]:
				xmin = 152.3646
				xmax = 152.4146
				text = "W"
			intervals [556]:
				xmin = 152.4146
				xmax = 152.5446
				text = "AA1"
			intervals [557]:
				xmin = 152.5446
				xmax = 152.5746
				text = "CH"
			intervals [558]:
				xmin = 152.5746
				xmax = 152.6046
				text = "AH0"
			intervals [559]:
				xmin = 152.6046
				xmax = 152.6346
				text = "sp"
			intervals [560]:
				xmin = 152.6346
				xmax = 152.6746
				text = "L"
			intervals [561]:
				xmin = 152.6746
				xmax = 152.7046
				text = "IH1"
			intervals [562]:
				xmin = 152.7046
				xmax = 152.7346
				text = "T"
			intervals [563]:
				xmin = 152.7346
				xmax = 152.7646
				text = "AH0"
			intervals [564]:
				xmin = 152.7646
				xmax = 152.8246
				text = "L"
			intervals [565]:
				xmin = 152.8246
				xmax = 152.8546
				text = "sp"
			intervals [566]:
				xmin = 152.8546
				xmax = 152.9546
				text = "T"
			intervals [567]:
				xmin = 152.9546
				xmax = 153.0646
				text = "IY1"
			intervals [568]:
				xmin = 153.0646
				xmax = 153.1746
				text = "V"
			intervals [569]:
				xmin = 153.1746
				xmax = 153.2746
				text = "IY1"
			intervals [570]:
				xmin = 153.2746
				xmax = 153.3346
				text = "sp"
			intervals [571]:
				xmin = 153.3346
				xmax = 154.514
				text = ""
			intervals [572]:
				xmin = 154.514
				xmax = 154.574
				text = "HH"
			intervals [573]:
				xmin = 154.574
				xmax = 154.604
				text = "W"
			intervals [574]:
				xmin = 154.604
				xmax = 154.644
				text = "AH1"
			intervals [575]:
				xmin = 154.644
				xmax = 154.674
				text = "T"
			intervals [576]:
				xmin = 154.674
				xmax = 154.744
				text = "ER0"
			intervals [577]:
				xmin = 154.744
				xmax = 154.774
				text = "Y"
			intervals [578]:
				xmin = 154.774
				xmax = 154.804
				text = "UH1"
			intervals [579]:
				xmin = 154.804
				xmax = 154.864
				text = "R"
			intervals [580]:
				xmin = 154.864
				xmax = 154.944
				text = "F"
			intervals [581]:
				xmin = 154.944
				xmax = 155.004
				text = "EY1"
			intervals [582]:
				xmin = 155.004
				xmax = 155.094
				text = "V"
			intervals [583]:
				xmin = 155.094
				xmax = 155.134
				text = "R"
			intervals [584]:
				xmin = 155.134
				xmax = 155.164
				text = "AH0"
			intervals [585]:
				xmin = 155.164
				xmax = 155.204
				text = "T"
			intervals [586]:
				xmin = 155.204
				xmax = 155.264
				text = "sp"
			intervals [587]:
				xmin = 155.264
				xmax = 155.304
				text = "P"
			intervals [588]:
				xmin = 155.304
				xmax = 155.334
				text = "R"
			intervals [589]:
				xmin = 155.334
				xmax = 155.474
				text = "OW1"
			intervals [590]:
				xmin = 155.474
				xmax = 155.524
				text = "G"
			intervals [591]:
				xmin = 155.524
				xmax = 155.554
				text = "R"
			intervals [592]:
				xmin = 155.554
				xmax = 155.584
				text = "AE2"
			intervals [593]:
				xmin = 155.584
				xmax = 155.624
				text = "M"
			intervals [594]:
				xmin = 155.624
				xmax = 155.664
				text = "Z"
			intervals [595]:
				xmin = 155.664
				xmax = 155.824
				text = "sp"
			intervals [596]:
				xmin = 155.824
				xmax = 165.9078
				text = ""
			intervals [597]:
				xmin = 165.9078
				xmax = 165.9478
				text = "HH"
			intervals [598]:
				xmin = 165.9478
				xmax = 166.0878
				text = "AW1"
			intervals [599]:
				xmin = 166.0878
				xmax = 166.1178
				text = "AH0"
			intervals [600]:
				xmin = 166.1178
				xmax = 166.1578
				text = "B"
			intervals [601]:
				xmin = 166.1578
				xmax = 166.3678
				text = "AW1"
			intervals [602]:
				xmin = 166.3678
				xmax = 166.5178
				text = "T"
			intervals [603]:
				xmin = 166.5178
				xmax = 166.6878
				text = "AH1"
			intervals [604]:
				xmin = 166.6878
				xmax = 166.8178
				text = "M"
			intervals [605]:
				xmin = 166.8178
				xmax = 166.8978
				text = "sp"
			intervals [606]:
				xmin = 166.8978
				xmax = 167.6331
				text = ""
			intervals [607]:
				xmin = 167.6331
				xmax = 167.6831
				text = "HH"
			intervals [608]:
				xmin = 167.6831
				xmax = 167.7131
				text = "W"
			intervals [609]:
				xmin = 167.7131
				xmax = 167.7431
				text = "AH1"
			intervals [610]:
				xmin = 167.7431
				xmax = 167.7731
				text = "T"
			intervals [611]:
				xmin = 167.7731
				xmax = 167.8031
				text = "D"
			intervals [612]:
				xmin = 167.8031
				xmax = 167.8331
				text = "UW1"
			intervals [613]:
				xmin = 167.8331
				xmax = 167.8631
				text = "Y"
			intervals [614]:
				xmin = 167.8631
				xmax = 167.8931
				text = "UW1"
			intervals [615]:
				xmin = 167.8931
				xmax = 167.9531
				text = "L"
			intervals [616]:
				xmin = 167.9531
				xmax = 168.0231
				text = "AY1"
			intervals [617]:
				xmin = 168.0231
				xmax = 168.1231
				text = "K"
			intervals [618]:
				xmin = 168.1231
				xmax = 168.2031
				text = "AH0"
			intervals [619]:
				xmin = 168.2031
				xmax = 168.2531
				text = "B"
			intervals [620]:
				xmin = 168.2531
				xmax = 168.3931
				text = "AW1"
			intervals [621]:
				xmin = 168.3931
				xmax = 168.4331
				text = "T"
			intervals [622]:
				xmin = 168.4331
				xmax = 168.4931
				text = "R"
			intervals [623]:
				xmin = 168.4931
				xmax = 168.6531
				text = "OW1"
			intervals [624]:
				xmin = 168.6531
				xmax = 168.7831
				text = "AH0"
			intervals [625]:
				xmin = 168.7831
				xmax = 168.8131
				text = "N"
			intervals [626]:
				xmin = 168.8131
				xmax = 168.8431
				text = "AH0"
			intervals [627]:
				xmin = 168.8431
				xmax = 168.8731
				text = "N"
			intervals [628]:
				xmin = 168.8731
				xmax = 168.9231
				text = "M"
			intervals [629]:
				xmin = 168.9231
				xmax = 169.0231
				text = "AA1"
			intervals [630]:
				xmin = 169.0231
				xmax = 169.0931
				text = "R"
			intervals [631]:
				xmin = 169.0931
				xmax = 169.1331
				text = "T"
			intervals [632]:
				xmin = 169.1331
				xmax = 169.1631
				text = "AH0"
			intervals [633]:
				xmin = 169.1631
				xmax = 169.1931
				text = "N"
			intervals [634]:
				xmin = 169.1931
				xmax = 172.8351
				text = "sp"
			intervals [635]:
				xmin = 172.8351
				xmax = 172.9151
				text = "IH0"
			intervals [636]:
				xmin = 172.9151
				xmax = 172.9451
				text = "Z"
			intervals [637]:
				xmin = 172.9451
				xmax = 172.9751
				text = "DH"
			intervals [638]:
				xmin = 172.9751
				xmax = 173.0651
				text = "AH0"
			intervals [639]:
				xmin = 173.0651
				xmax = 173.2051
				text = "T"
			intervals [640]:
				xmin = 173.2051
				xmax = 173.2351
				text = "R"
			intervals [641]:
				xmin = 173.2351
				xmax = 173.2651
				text = "AY1"
			intervals [642]:
				xmin = 173.2651
				xmax = 173.3151
				text = "T"
			intervals [643]:
				xmin = 173.3151
				xmax = 173.3751
				text = "sp"
			intervals [644]:
				xmin = 173.3751
				xmax = 174.2206
				text = ""
			intervals [645]:
				xmin = 174.2206
				xmax = 174.2606
				text = "HH"
			intervals [646]:
				xmin = 174.2606
				xmax = 174.3206
				text = "AW1"
			intervals [647]:
				xmin = 174.3206
				xmax = 174.3606
				text = "AH0"
			intervals [648]:
				xmin = 174.3606
				xmax = 174.3906
				text = "B"
			intervals [649]:
				xmin = 174.3906
				xmax = 174.4206
				text = "AW1"
			intervals [650]:
				xmin = 174.4206
				xmax = 174.4506
				text = "T"
			intervals [651]:
				xmin = 174.4506
				xmax = 174.4806
				text = "D"
			intervals [652]:
				xmin = 174.4806
				xmax = 174.5106
				text = "UW1"
			intervals [653]:
				xmin = 174.5106
				xmax = 174.5406
				text = "Y"
			intervals [654]:
				xmin = 174.5406
				xmax = 174.5706
				text = "UW1"
			intervals [655]:
				xmin = 174.5706
				xmax = 174.6006
				text = "EH1"
			intervals [656]:
				xmin = 174.6006
				xmax = 174.6606
				text = "V"
			intervals [657]:
				xmin = 174.6606
				xmax = 174.7406
				text = "ER0"
			intervals [658]:
				xmin = 174.7406
				xmax = 174.8006
				text = "W"
			intervals [659]:
				xmin = 174.8006
				xmax = 174.8906
				text = "AA1"
			intervals [660]:
				xmin = 174.8906
				xmax = 174.9906
				text = "CH"
			intervals [661]:
				xmin = 174.9906
				xmax = 175.0306
				text = "EH1"
			intervals [662]:
				xmin = 175.0306
				xmax = 175.1306
				text = "N"
			intervals [663]:
				xmin = 175.1306
				xmax = 175.1706
				text = "IY0"
			intervals [664]:
				xmin = 175.1706
				xmax = 175.2306
				text = "M"
			intervals [665]:
				xmin = 175.2306
				xmax = 175.3306
				text = "UW1"
			intervals [666]:
				xmin = 175.3306
				xmax = 175.4306
				text = "V"
			intervals [667]:
				xmin = 175.4306
				xmax = 175.5206
				text = "IY0"
			intervals [668]:
				xmin = 175.5206
				xmax = 175.5906
				text = "Z"
			intervals [669]:
				xmin = 175.5906
				xmax = 175.6806
				text = "AA1"
			intervals [670]:
				xmin = 175.6806
				xmax = 175.7706
				text = "N"
			intervals [671]:
				xmin = 175.7706
				xmax = 175.8406
				text = "T"
			intervals [672]:
				xmin = 175.8406
				xmax = 175.9006
				text = "EH1"
			intervals [673]:
				xmin = 175.9006
				xmax = 176.0706
				text = "L"
			intervals [674]:
				xmin = 176.0706
				xmax = 176.1106
				text = "AH0"
			intervals [675]:
				xmin = 176.1106
				xmax = 176.2306
				text = "V"
			intervals [676]:
				xmin = 176.2306
				xmax = 176.2806
				text = "IH2"
			intervals [677]:
				xmin = 176.2806
				xmax = 176.3106
				text = "ZH"
			intervals [678]:
				xmin = 176.3106
				xmax = 176.3406
				text = "AH0"
			intervals [679]:
				xmin = 176.3406
				xmax = 176.3706
				text = "N"
			intervals [680]:
				xmin = 176.3706
				xmax = 176.4306
				text = "sp"
			intervals [681]:
				xmin = 176.4306
				xmax = 177.0078
				text = ""
			intervals [682]:
				xmin = 177.0078
				xmax = 177.0778
				text = "HH"
			intervals [683]:
				xmin = 177.0778
				xmax = 177.1078
				text = "W"
			intervals [684]:
				xmin = 177.1078
				xmax = 177.1678
				text = "AH1"
			intervals [685]:
				xmin = 177.1678
				xmax = 177.2278
				text = "T"
			intervals [686]:
				xmin = 177.2278
				xmax = 177.2578
				text = "S"
			intervals [687]:
				xmin = 177.2578
				xmax = 177.3178
				text = "HH"
			intervals [688]:
				xmin = 177.3178
				xmax = 177.3578
				text = "W"
			intervals [689]:
				xmin = 177.3578
				xmax = 177.3978
				text = "AH1"
			intervals [690]:
				xmin = 177.3978
				xmax = 177.4278
				text = "N"
			intervals [691]:
				xmin = 177.4278
				xmax = 177.4578
				text = "AH0"
			intervals [692]:
				xmin = 177.4578
				xmax = 177.4978
				text = "V"
			intervals [693]:
				xmin = 177.4978
				xmax = 177.5378
				text = "DH"
			intervals [694]:
				xmin = 177.5378
				xmax = 177.6278
				text = "AH0"
			intervals [695]:
				xmin = 177.6278
				xmax = 177.6978
				text = "R"
			intervals [696]:
				xmin = 177.6978
				xmax = 177.8578
				text = "IY1"
			intervals [697]:
				xmin = 177.8578
				xmax = 177.9178
				text = "L"
			intervals [698]:
				xmin = 177.9178
				xmax = 177.9478
				text = "sp"
			intervals [699]:
				xmin = 177.9478
				xmax = 177.9978
				text = "G"
			intervals [700]:
				xmin = 177.9978
				xmax = 178.1378
				text = "IH0"
			intervals [701]:
				xmin = 178.1378
				xmax = 178.1678
				text = "D"
			intervals [702]:
				xmin = 178.1678
				xmax = 178.1978
				text = "W"
			intervals [703]:
				xmin = 178.1978
				xmax = 178.2278
				text = "AH1"
			intervals [704]:
				xmin = 178.2278
				xmax = 178.2578
				text = "N"
			intervals [705]:
				xmin = 178.2578
				xmax = 178.3178
				text = "Z"
			intervals [706]:
				xmin = 178.3178
				xmax = 178.4378
				text = "sp"
			intervals [707]:
				xmin = 178.4378
				xmax = 178.4878
				text = "Y"
			intervals [708]:
				xmin = 178.4878
				xmax = 178.5378
				text = "UW1"
			intervals [709]:
				xmin = 178.5378
				xmax = 178.5678
				text = "sp"
			intervals [710]:
				xmin = 178.5678
				xmax = 178.5978
				text = "W"
			intervals [711]:
				xmin = 178.5978
				xmax = 178.7478
				text = "AO1"
			intervals [712]:
				xmin = 178.7478
				xmax = 178.7778
				text = "CH"
			intervals [713]:
				xmin = 178.7778
				xmax = 178.8178
				text = "T"
			intervals [714]:
				xmin = 178.8178
				xmax = 178.9778
				text = "sp"
			intervals [715]:
				xmin = 178.9778
				xmax = 183.1955
				text = ""
			intervals [716]:
				xmin = 183.1955
				xmax = 183.2455
				text = "HH"
			intervals [717]:
				xmin = 183.2455
				xmax = 183.4055
				text = "AW1"
			intervals [718]:
				xmin = 183.4055
				xmax = 183.4355
				text = "AH0"
			intervals [719]:
				xmin = 183.4355
				xmax = 183.4755
				text = "B"
			intervals [720]:
				xmin = 183.4755
				xmax = 183.6855
				text = "AW1"
			intervals [721]:
				xmin = 183.6855
				xmax = 183.7655
				text = "T"
			intervals [722]:
				xmin = 183.7655
				xmax = 183.8555
				text = "sp"
			intervals [723]:
				xmin = 183.8555
				xmax = 184.1655
				text = "AH1"
			intervals [724]:
				xmin = 184.1655
				xmax = 184.2155
				text = "sp"
			intervals [725]:
				xmin = 184.2155
				xmax = 184.2555
				text = "D"
			intervals [726]:
				xmin = 184.2555
				xmax = 184.2855
				text = "UW1"
			intervals [727]:
				xmin = 184.2855
				xmax = 184.3155
				text = "Y"
			intervals [728]:
				xmin = 184.3155
				xmax = 184.3655
				text = "UW1"
			intervals [729]:
				xmin = 184.3655
				xmax = 184.3955
				text = "G"
			intervals [730]:
				xmin = 184.3955
				xmax = 184.5155
				text = "OW1"
			intervals [731]:
				xmin = 184.5155
				xmax = 184.5655
				text = "T"
			intervals [732]:
				xmin = 184.5655
				xmax = 184.5955
				text = "AH0"
			intervals [733]:
				xmin = 184.5955
				xmax = 184.6355
				text = "DH"
			intervals [734]:
				xmin = 184.6355
				xmax = 184.6655
				text = "AH0"
			intervals [735]:
				xmin = 184.6655
				xmax = 184.7155
				text = "M"
			intervals [736]:
				xmin = 184.7155
				xmax = 184.8355
				text = "UW1"
			intervals [737]:
				xmin = 184.8355
				xmax = 184.9255
				text = "V"
			intervals [738]:
				xmin = 184.9255
				xmax = 185.0255
				text = "IY0"
			intervals [739]:
				xmin = 185.0255
				xmax = 185.0855
				text = "Z"
			intervals [740]:
				xmin = 185.0855
				xmax = 185.1455
				text = "S"
			intervals [741]:
				xmin = 185.1455
				xmax = 185.1755
				text = "AH1"
			intervals [742]:
				xmin = 185.1755
				xmax = 185.2955
				text = "M"
			intervals [743]:
				xmin = 185.2955
				xmax = 185.3755
				text = "T"
			intervals [744]:
				xmin = 185.3755
				xmax = 185.4255
				text = "AY2"
			intervals [745]:
				xmin = 185.4255
				xmax = 185.5555
				text = "M"
			intervals [746]:
				xmin = 185.5555
				xmax = 185.5855
				text = "sp"
			intervals [747]:
				xmin = 185.5855
				xmax = 185.9128
				text = ""
			intervals [748]:
				xmin = 185.9128
				xmax = 185.9628
				text = "HH"
			intervals [749]:
				xmin = 185.9628
				xmax = 185.9928
				text = "W"
			intervals [750]:
				xmin = 185.9928
				xmax = 186.0328
				text = "AH1"
			intervals [751]:
				xmin = 186.0328
				xmax = 186.0628
				text = "T"
			intervals [752]:
				xmin = 186.0628
				xmax = 186.1528
				text = "Z"
			intervals [753]:
				xmin = 186.1528
				xmax = 186.1828
				text = "sp"
			intervals [754]:
				xmin = 186.1828
				xmax = 186.2128
				text = "DH"
			intervals [755]:
				xmin = 186.2128
				xmax = 186.2428
				text = "AH0"
			intervals [756]:
				xmin = 186.2428
				xmax = 186.2928
				text = "sp"
			intervals [757]:
				xmin = 186.2928
				xmax = 186.3528
				text = "B"
			intervals [758]:
				xmin = 186.3528
				xmax = 186.4528
				text = "EH1"
			intervals [759]:
				xmin = 186.4528
				xmax = 186.5228
				text = "S"
			intervals [760]:
				xmin = 186.5228
				xmax = 186.5628
				text = "T"
			intervals [761]:
				xmin = 186.5628
				xmax = 186.5928
				text = "M"
			intervals [762]:
				xmin = 186.5928
				xmax = 186.6228
				text = "UW1"
			intervals [763]:
				xmin = 186.6228
				xmax = 186.8528
				text = "V"
			intervals [764]:
				xmin = 186.8528
				xmax = 186.9128
				text = "IY0"
			intervals [765]:
				xmin = 186.9128
				xmax = 186.9428
				text = "Y"
			intervals [766]:
				xmin = 186.9428
				xmax = 186.9728
				text = "UW1"
			intervals [767]:
				xmin = 186.9728
				xmax = 187.0928
				text = "V"
			intervals [768]:
				xmin = 187.0928
				xmax = 187.1528
				text = "S"
			intervals [769]:
				xmin = 187.1528
				xmax = 187.1828
				text = "IY1"
			intervals [770]:
				xmin = 187.1828
				xmax = 187.3428
				text = "N"
			intervals [771]:
				xmin = 187.3428
				xmax = 187.4028
				text = "L"
			intervals [772]:
				xmin = 187.4028
				xmax = 187.4328
				text = "EY1"
			intervals [773]:
				xmin = 187.4328
				xmax = 187.4628
				text = "T"
			intervals [774]:
				xmin = 187.4628
				xmax = 187.4928
				text = "L"
			intervals [775]:
				xmin = 187.4928
				xmax = 187.5228
				text = "IY0"
			intervals [776]:
				xmin = 187.5228
				xmax = 187.7828
				text = "sp"
			intervals [777]:
				xmin = 187.7828
				xmax = 189.4275
				text = ""
			intervals [778]:
				xmin = 189.4275
				xmax = 189.4975
				text = "W"
			intervals [779]:
				xmin = 189.4975
				xmax = 189.5275
				text = "AH1"
			intervals [780]:
				xmin = 189.5275
				xmax = 189.5875
				text = "T"
			intervals [781]:
				xmin = 189.5875
				xmax = 189.6475
				text = "W"
			intervals [782]:
				xmin = 189.6475
				xmax = 189.6775
				text = "AH0"
			intervals [783]:
				xmin = 189.6775
				xmax = 189.7175
				text = "Z"
			intervals [784]:
				xmin = 189.7175
				xmax = 189.7675
				text = "DH"
			intervals [785]:
				xmin = 189.7675
				xmax = 189.9375
				text = "AH0"
			intervals [786]:
				xmin = 189.9375
				xmax = 189.9675
				text = "T"
			intervals [787]:
				xmin = 189.9675
				xmax = 189.9975
				text = "sp"
			intervals [788]:
				xmin = 189.9975
				xmax = 190.0275
				text = "AH0"
			intervals [789]:
				xmin = 190.0275
				xmax = 190.0675
				text = "B"
			intervals [790]:
				xmin = 190.0675
				xmax = 190.1075
				text = "AW1"
			intervals [791]:
				xmin = 190.1075
				xmax = 190.1375
				text = "T"
			intervals [792]:
				xmin = 190.1375
				xmax = 190.2975
				text = "sp"
			intervals [793]:
				xmin = 190.2975
				xmax = 196.7052
				text = ""
			intervals [794]:
				xmin = 196.7052
				xmax = 196.7652
				text = "HH"
			intervals [795]:
				xmin = 196.7652
				xmax = 196.8152
				text = "W"
			intervals [796]:
				xmin = 196.8152
				xmax = 196.8452
				text = "AH1"
			intervals [797]:
				xmin = 196.8452
				xmax = 196.8852
				text = "T"
			intervals [798]:
				xmin = 196.8852
				xmax = 196.9552
				text = "HH"
			intervals [799]:
				xmin = 196.9552
				xmax = 197.0952
				text = "AE1"
			intervals [800]:
				xmin = 197.0952
				xmax = 197.2252
				text = "P"
			intervals [801]:
				xmin = 197.2252
				xmax = 197.2552
				text = "AH0"
			intervals [802]:
				xmin = 197.2552
				xmax = 197.2852
				text = "N"
			intervals [803]:
				xmin = 197.2852
				xmax = 197.3152
				text = "D"
			intervals [804]:
				xmin = 197.3152
				xmax = 202.8151
				text = "sp"
			intervals [805]:
				xmin = 202.8151
				xmax = 202.8951
				text = "R"
			intervals [806]:
				xmin = 202.8951
				xmax = 203.0051
				text = "AY1"
			intervals [807]:
				xmin = 203.0051
				xmax = 203.0551
				text = "T"
			intervals [808]:
				xmin = 203.0551
				xmax = 203.1051
				text = "sp"
			intervals [809]:
				xmin = 203.1051
				xmax = 203.1444
				text = ""
			intervals [810]:
				xmin = 203.1444
				xmax = 203.1944
				text = "HH"
			intervals [811]:
				xmin = 203.1944
				xmax = 203.4144
				text = "M"
			intervals [812]:
				xmin = 203.4144
				xmax = 204.4817
				text = ""
			intervals [813]:
				xmin = 204.4817
				xmax = 204.5617
				text = "HH"
			intervals [814]:
				xmin = 204.5617
				xmax = 204.5917
				text = "W"
			intervals [815]:
				xmin = 204.5917
				xmax = 204.6217
				text = "AH1"
			intervals [816]:
				xmin = 204.6217
				xmax = 204.6717
				text = "T"
			intervals [817]:
				xmin = 204.6717
				xmax = 204.7017
				text = "W"
			intervals [818]:
				xmin = 204.7017
				xmax = 204.7617
				text = "ER0"
			intervals [819]:
				xmin = 204.7617
				xmax = 204.8417
				text = "S"
			intervals [820]:
				xmin = 204.8417
				xmax = 204.8717
				text = "AH1"
			intervals [821]:
				xmin = 204.8717
				xmax = 204.9517
				text = "M"
			intervals [822]:
				xmin = 204.9517
				xmax = 205.0017
				text = "AH0"
			intervals [823]:
				xmin = 205.0017
				xmax = 205.0317
				text = "V"
			intervals [824]:
				xmin = 205.0317
				xmax = 205.0617
				text = "DH"
			intervals [825]:
				xmin = 205.0617
				xmax = 205.0917
				text = "AH0"
			intervals [826]:
				xmin = 205.0917
				xmax = 205.2117
				text = "F"
			intervals [827]:
				xmin = 205.2117
				xmax = 205.2417
				text = "AH1"
			intervals [828]:
				xmin = 205.2417
				xmax = 205.3117
				text = "N"
			intervals [829]:
				xmin = 205.3117
				xmax = 205.4017
				text = "IY0"
			intervals [830]:
				xmin = 205.4017
				xmax = 205.4917
				text = "TH"
			intervals [831]:
				xmin = 205.4917
				xmax = 205.5417
				text = "IH1"
			intervals [832]:
				xmin = 205.5417
				xmax = 205.6417
				text = "NG"
			intervals [833]:
				xmin = 205.6417
				xmax = 205.7117
				text = "Z"
			intervals [834]:
				xmin = 205.7117
				xmax = 205.7417
				text = "DH"
			intervals [835]:
				xmin = 205.7417
				xmax = 205.7717
				text = "AH0"
			intervals [836]:
				xmin = 205.7717
				xmax = 205.8217
				text = "T"
			intervals [837]:
				xmin = 205.8217
				xmax = 205.9117
				text = "HH"
			intervals [838]:
				xmin = 205.9117
				xmax = 205.9717
				text = "AE1"
			intervals [839]:
				xmin = 205.9717
				xmax = 206.1017
				text = "P"
			intervals [840]:
				xmin = 206.1017
				xmax = 206.1317
				text = "AH0"
			intervals [841]:
				xmin = 206.1317
				xmax = 206.1617
				text = "N"
			intervals [842]:
				xmin = 206.1617
				xmax = 206.1917
				text = "D"
			intervals [843]:
				xmin = 206.1917
				xmax = 206.2217
				text = "IH0"
			intervals [844]:
				xmin = 206.2217
				xmax = 206.2517
				text = "N"
			intervals [845]:
				xmin = 206.2517
				xmax = 206.2917
				text = "IH0"
			intervals [846]:
				xmin = 206.2917
				xmax = 206.3317
				text = "T"
			intervals [847]:
				xmin = 206.3317
				xmax = 206.3817
				text = "sp"
			intervals [848]:
				xmin = 206.3817
				xmax = 219.1244
				text = ""
			intervals [849]:
				xmin = 219.1244
				xmax = 219.2044
				text = "HH"
			intervals [850]:
				xmin = 219.2044
				xmax = 219.2844
				text = "M"
			intervals [851]:
				xmin = 219.2844
				xmax = 220.899
				text = "sp"
			intervals [852]:
				xmin = 220.899
				xmax = 220.949
				text = "EH1"
			intervals [853]:
				xmin = 220.949
				xmax = 221.009
				text = "N"
			intervals [854]:
				xmin = 221.009
				xmax = 221.149
				text = "IY0"
			intervals [855]:
				xmin = 221.149
				xmax = 221.249
				text = "AH1"
			intervals [856]:
				xmin = 221.249
				xmax = 221.289
				text = "DH"
			intervals [857]:
				xmin = 221.289
				xmax = 221.369
				text = "ER0"
			intervals [858]:
				xmin = 221.369
				xmax = 221.419
				text = "M"
			intervals [859]:
				xmin = 221.419
				xmax = 221.549
				text = "UW1"
			intervals [860]:
				xmin = 221.549
				xmax = 221.639
				text = "V"
			intervals [861]:
				xmin = 221.639
				xmax = 221.669
				text = "IY0"
			intervals [862]:
				xmin = 221.669
				xmax = 221.759
				text = "Z"
			intervals [863]:
				xmin = 221.759
				xmax = 221.789
				text = "sp"
			intervals [864]:
				xmin = 221.789
				xmax = 221.829
				text = "Y"
			intervals [865]:
				xmin = 221.829
				xmax = 221.859
				text = "UW1"
			intervals [866]:
				xmin = 221.859
				xmax = 221.939
				text = "V"
			intervals [867]:
				xmin = 221.939
				xmax = 222.019
				text = "S"
			intervals [868]:
				xmin = 222.019
				xmax = 222.059
				text = "IY1"
			intervals [869]:
				xmin = 222.059
				xmax = 222.259
				text = "N"
			intervals [870]:
				xmin = 222.259
				xmax = 230.9566
				text = ""
			intervals [871]:
				xmin = 230.9566
				xmax = 230.9966
				text = "sil"
			intervals [872]:
				xmin = 230.9966
				xmax = 231.1266
				text = "OW1"
			intervals [873]:
				xmin = 231.1266
				xmax = 231.1566
				text = "W"
			intervals [874]:
				xmin = 231.1566
				xmax = 231.1866
				text = "AH1"
			intervals [875]:
				xmin = 231.1866
				xmax = 231.2166
				text = "T"
			intervals [876]:
				xmin = 231.2166
				xmax = 231.2466
				text = "W"
			intervals [877]:
				xmin = 231.2466
				xmax = 231.3066
				text = "AO1"
			intervals [878]:
				xmin = 231.3066
				xmax = 231.3966
				text = "Z"
			intervals [879]:
				xmin = 231.3966
				xmax = 231.4466
				text = "DH"
			intervals [880]:
				xmin = 231.4466
				xmax = 231.6066
				text = "AH0"
			intervals [881]:
				xmin = 231.6066
				xmax = 231.6566
				text = "T"
			intervals [882]:
				xmin = 231.6566
				xmax = 231.6866
				text = "sp"
			intervals [883]:
				xmin = 231.6866
				xmax = 231.7166
				text = "AH0"
			intervals [884]:
				xmin = 231.7166
				xmax = 231.7466
				text = "B"
			intervals [885]:
				xmin = 231.7466
				xmax = 231.7766
				text = "AW1"
			intervals [886]:
				xmin = 231.7766
				xmax = 231.8066
				text = "T"
			intervals [887]:
				xmin = 231.8066
				xmax = 231.9166
				text = "sp"
			intervals [888]:
				xmin = 231.9166
				xmax = 250.3974
				text = ""
			intervals [889]:
				xmin = 250.3974
				xmax = 250.4674
				text = "HH"
			intervals [890]:
				xmin = 250.4674
				xmax = 250.7074
				text = "M"
			intervals [891]:
				xmin = 250.7074
				xmax = 251.8476
				text = ""
			intervals [892]:
				xmin = 251.8476
				xmax = 251.9476
				text = "sil"
			intervals [893]:
				xmin = 251.9476
				xmax = 251.9776
				text = "G"
			intervals [894]:
				xmin = 251.9776
				xmax = 252.0976
				text = "IH0"
			intervals [895]:
				xmin = 252.0976
				xmax = 252.1376
				text = "D"
			intervals [896]:
				xmin = 252.1376
				xmax = 253.6688
				text = "sp"
			intervals [897]:
				xmin = 253.6688
				xmax = 253.9188
				text = "AH1"
			intervals [898]:
				xmin = 253.9188
				xmax = 253.9488
				text = "D"
			intervals [899]:
				xmin = 253.9488
				xmax = 253.9788
				text = "UW1"
			intervals [900]:
				xmin = 253.9788
				xmax = 254.0288
				text = "sp"
			intervals [901]:
				xmin = 254.0288
				xmax = 254.0588
				text = "Y"
			intervals [902]:
				xmin = 254.0588
				xmax = 254.0888
				text = "UW1"
			intervals [903]:
				xmin = 254.0888
				xmax = 254.1188
				text = "HH"
			intervals [904]:
				xmin = 254.1188
				xmax = 254.1588
				text = "AE1"
			intervals [905]:
				xmin = 254.1588
				xmax = 254.2388
				text = "V"
			intervals [906]:
				xmin = 254.2388
				xmax = 254.6188
				text = "AH0"
			intervals [907]:
				xmin = 254.6188
				xmax = 254.8007
				text = "sp"
			intervals [908]:
				xmin = 254.8007
				xmax = 254.9007
				text = "AH0"
			intervals [909]:
				xmin = 254.9007
				xmax = 254.9907
				text = "sp"
			intervals [910]:
				xmin = 254.9907
				xmax = 255.0707
				text = "P"
			intervals [911]:
				xmin = 255.0707
				xmax = 255.2207
				text = "EH1"
			intervals [912]:
				xmin = 255.2207
				xmax = 255.3107
				text = "T"
			intervals [913]:
				xmin = 255.3107
				xmax = 255.3807
				text = "ER0"
			intervals [914]:
				xmin = 255.3807
				xmax = 255.4407
				text = "EH1"
			intervals [915]:
				xmin = 255.4407
				xmax = 255.5307
				text = "N"
			intervals [916]:
				xmin = 255.5307
				xmax = 255.5707
				text = "IY0"
			intervals [917]:
				xmin = 255.5707
				xmax = 255.6807
				text = "TH"
			intervals [918]:
				xmin = 255.6807
				xmax = 255.7307
				text = "IH2"
			intervals [919]:
				xmin = 255.7307
				xmax = 255.8307
				text = "NG"
			intervals [920]:
				xmin = 255.8307
				xmax = 255.8707
				text = "AE1"
			intervals [921]:
				xmin = 255.8707
				xmax = 255.9107
				text = "T"
			intervals [922]:
				xmin = 255.9107
				xmax = 255.9707
				text = "HH"
			intervals [923]:
				xmin = 255.9707
				xmax = 256.1307
				text = "OW1"
			intervals [924]:
				xmin = 256.1307
				xmax = 256.1707
				text = "M"
			intervals [925]:
				xmin = 256.1707
				xmax = 258.0641
				text = "sp"
			intervals [926]:
				xmin = 258.0641
				xmax = 258.1041
				text = "W"
			intervals [927]:
				xmin = 258.1041
				xmax = 258.1341
				text = "UH1"
			intervals [928]:
				xmin = 258.1341
				xmax = 258.1941
				text = "D"
			intervals [929]:
				xmin = 258.1941
				xmax = 258.2441
				text = "Y"
			intervals [930]:
				xmin = 258.2441
				xmax = 258.2841
				text = "UW1"
			intervals [931]:
				xmin = 258.2841
				xmax = 258.3841
				text = "L"
			intervals [932]:
				xmin = 258.3841
				xmax = 258.4641
				text = "AY1"
			intervals [933]:
				xmin = 258.4641
				xmax = 258.5041
				text = "K"
			intervals [934]:
				xmin = 258.5041
				xmax = 258.5741
				text = "T"
			intervals [935]:
				xmin = 258.5741
				xmax = 258.6341
				text = "IH0"
			intervals [936]:
				xmin = 258.6341
				xmax = 258.7241
				text = "HH"
			intervals [937]:
				xmin = 258.7241
				xmax = 258.8141
				text = "AE1"
			intervals [938]:
				xmin = 258.8141
				xmax = 258.8741
				text = "V"
			intervals [939]:
				xmin = 258.8741
				xmax = 258.9141
				text = "HH"
			intervals [940]:
				xmin = 258.9141
				xmax = 258.9441
				text = "W"
			intervals [941]:
				xmin = 258.9441
				xmax = 258.9741
				text = "AH1"
			intervals [942]:
				xmin = 258.9741
				xmax = 259.0041
				text = "N"
			intervals [943]:
				xmin = 259.0041
				xmax = 259.1041
				text = "sp"
			intervals [944]:
				xmin = 259.1041
				xmax = 260.6908
				text = ""
			intervals [945]:
				xmin = 260.6908
				xmax = 260.8008
				text = "N"
			intervals [946]:
				xmin = 260.8008
				xmax = 260.9608
				text = "OW1"
			intervals [947]:
				xmin = 260.9608
				xmax = 264.4164
				text = ""
			intervals [948]:
				xmin = 264.4164
				xmax = 264.4864
				text = "HH"
			intervals [949]:
				xmin = 264.4864
				xmax = 264.5364
				text = "AW1"
			intervals [950]:
				xmin = 264.5364
				xmax = 264.6664
				text = "sp"
			intervals [951]:
				xmin = 264.6664
				xmax = 264.7264
				text = "K"
			intervals [952]:
				xmin = 264.7264
				xmax = 264.8064
				text = "AH1"
			intervals [953]:
				xmin = 264.8064
				xmax = 264.8664
				text = "M"
			intervals [954]:
				xmin = 264.8664
				xmax = 264.9564
				text = "sp"
			intervals [955]:
				xmin = 264.9564
				xmax = 273.1291
				text = ""
			intervals [956]:
				xmin = 273.1291
				xmax = 273.1691
				text = "T"
			intervals [957]:
				xmin = 273.1691
				xmax = 273.2091
				text = "EH1"
			intervals [958]:
				xmin = 273.2091
				xmax = 273.2391
				text = "L"
			intervals [959]:
				xmin = 273.2391
				xmax = 273.2691
				text = "M"
			intervals [960]:
				xmin = 273.2691
				xmax = 273.2991
				text = "IY1"
			intervals [961]:
				xmin = 273.2991
				xmax = 273.3991
				text = "AH0"
			intervals [962]:
				xmin = 273.3991
				xmax = 273.4491
				text = "B"
			intervals [963]:
				xmin = 273.4491
				xmax = 273.5091
				text = "AW1"
			intervals [964]:
				xmin = 273.5091
				xmax = 273.6091
				text = "T"
			intervals [965]:
				xmin = 273.6091
				xmax = 273.6691
				text = "Y"
			intervals [966]:
				xmin = 273.6691
				xmax = 273.6991
				text = "UH1"
			intervals [967]:
				xmin = 273.6991
				xmax = 273.7291
				text = "R"
			intervals [968]:
				xmin = 273.7291
				xmax = 273.8991
				text = "S"
			intervals [969]:
				xmin = 273.8991
				xmax = 273.9591
				text = "K"
			intervals [970]:
				xmin = 273.9591
				xmax = 274.0391
				text = "UW1"
			intervals [971]:
				xmin = 274.0391
				xmax = 274.1991
				text = "L"
			intervals [972]:
				xmin = 274.1991
				xmax = 274.2391
				text = "W"
			intervals [973]:
				xmin = 274.2391
				xmax = 274.2691
				text = "AH1"
			intervals [974]:
				xmin = 274.2691
				xmax = 274.2991
				text = "T"
			intervals [975]:
				xmin = 274.2991
				xmax = 274.3291
				text = "D"
			intervals [976]:
				xmin = 274.3291
				xmax = 274.3591
				text = "UW1"
			intervals [977]:
				xmin = 274.3591
				xmax = 274.3891
				text = "Y"
			intervals [978]:
				xmin = 274.3891
				xmax = 274.4791
				text = "UW1"
			intervals [979]:
				xmin = 274.4791
				xmax = 274.5091
				text = "sp"
			intervals [980]:
				xmin = 274.5091
				xmax = 274.5491
				text = "D"
			intervals [981]:
				xmin = 274.5491
				xmax = 274.6491
				text = "UW1"
			intervals [982]:
				xmin = 274.6491
				xmax = 274.7091
				text = "HH"
			intervals [983]:
				xmin = 274.7091
				xmax = 274.7391
				text = "W"
			intervals [984]:
				xmin = 274.7391
				xmax = 274.7691
				text = "AH1"
			intervals [985]:
				xmin = 274.7691
				xmax = 274.7991
				text = "T"
			intervals [986]:
				xmin = 274.7991
				xmax = 274.8391
				text = "D"
			intervals [987]:
				xmin = 274.8391
				xmax = 274.8691
				text = "UW1"
			intervals [988]:
				xmin = 274.8691
				xmax = 274.9091
				text = "Y"
			intervals [989]:
				xmin = 274.9091
				xmax = 274.9691
				text = "UW1"
			intervals [990]:
				xmin = 274.9691
				xmax = 275.1391
				text = "S"
			intervals [991]:
				xmin = 275.1391
				xmax = 275.1891
				text = "T"
			intervals [992]:
				xmin = 275.1891
				xmax = 275.3091
				text = "AH1"
			intervals [993]:
				xmin = 275.3091
				xmax = 275.3791
				text = "D"
			intervals [994]:
				xmin = 275.3791
				xmax = 275.4591
				text = "IY0"
			intervals [995]:
				xmin = 275.4591
				xmax = 275.4891
				text = "AH0"
			intervals [996]:
				xmin = 275.4891
				xmax = 275.6091
				text = "N"
			intervals [997]:
				xmin = 275.6091
				xmax = 275.6791
				text = "sp"
			intervals [998]:
				xmin = 275.6791
				xmax = 275.7791
				text = "S"
			intervals [999]:
				xmin = 275.7791
				xmax = 275.8191
				text = "T"
			intervals [1000]:
				xmin = 275.8191
				xmax = 275.8691
				text = "AH1"
			intervals [1001]:
				xmin = 275.8691
				xmax = 276.0191
				text = "F"
			intervals [1002]:
				xmin = 276.0191
				xmax = 276.0791
				text = "L"
			intervals [1003]:
				xmin = 276.0791
				xmax = 276.1091
				text = "AY1"
			intervals [1004]:
				xmin = 276.1091
				xmax = 276.1391
				text = "K"
			intervals [1005]:
				xmin = 276.1391
				xmax = 276.2291
				text = "sp"
			intervals [1006]:
				xmin = 276.2291
				xmax = 276.2991
				text = "DH"
			intervals [1007]:
				xmin = 276.2991
				xmax = 276.4391
				text = "AH0"
			intervals [1008]:
				xmin = 276.4391
				xmax = 276.4691
				text = "T"
			intervals [1009]:
				xmin = 276.4691
				xmax = 288.2886
				text = "sp"
			intervals [1010]:
				xmin = 288.2886
				xmax = 288.4086
				text = "ER0"
			intervals [1011]:
				xmin = 288.4086
				xmax = 288.4986
				text = "IH1"
			intervals [1012]:
				xmin = 288.4986
				xmax = 288.6586
				text = "TH"
			intervals [1013]:
				xmin = 288.6586
				xmax = 288.7086
				text = "M"
			intervals [1014]:
				xmin = 288.7086
				xmax = 288.7486
				text = "AH0"
			intervals [1015]:
				xmin = 288.7486
				xmax = 288.7986
				text = "T"
			intervals [1016]:
				xmin = 288.7986
				xmax = 288.8786
				text = "IH2"
			intervals [1017]:
				xmin = 288.8786
				xmax = 288.9686
				text = "K"
			intervals [1018]:
				xmin = 288.9686
				xmax = 289.0886
				text = "sp"
			intervals [1019]:
				xmin = 289.0886
				xmax = 289.1286
				text = "T"
			intervals [1020]:
				xmin = 289.1286
				xmax = 289.2386
				text = "UW1"
			intervals [1021]:
				xmin = 289.2386
				xmax = 289.3186
				text = "sp"
			intervals [1022]:
				xmin = 289.3186
				xmax = 292.127
				text = ""
			intervals [1023]:
				xmin = 292.127
				xmax = 292.217
				text = "AH0"
			intervals [1024]:
				xmin = 292.217
				xmax = 292.277
				text = "N"
			intervals [1025]:
				xmin = 292.277
				xmax = 292.337
				text = "D"
			intervals [1026]:
				xmin = 292.337
				xmax = 292.717
				text = "AH1"
			intervals [1027]:
				xmin = 292.717
				xmax = 293.360
				text = "sp"
			intervals [1028]:
				xmin = 293.360
				xmax = 293.400
				text = "W"
			intervals [1029]:
				xmin = 293.400
				xmax = 293.430
				text = "AH1"
			intervals [1030]:
				xmin = 293.430
				xmax = 293.460
				text = "T"
			intervals [1031]:
				xmin = 293.460
				xmax = 293.500
				text = "D"
			intervals [1032]:
				xmin = 293.500
				xmax = 293.580
				text = "UW1"
			intervals [1033]:
				xmin = 293.580
				xmax = 293.620
				text = "DH"
			intervals [1034]:
				xmin = 293.620
				xmax = 293.690
				text = "IY0"
			intervals [1035]:
				xmin = 293.690
				xmax = 293.770
				text = "K"
			intervals [1036]:
				xmin = 293.770
				xmax = 293.820
				text = "IH1"
			intervals [1037]:
				xmin = 293.820
				xmax = 293.930
				text = "D"
			intervals [1038]:
				xmin = 293.930
				xmax = 293.980
				text = "Z"
			intervals [1039]:
				xmin = 293.980
				xmax = 294.040
				text = "D"
			intervals [1040]:
				xmin = 294.040
				xmax = 294.160
				text = "UW1"
			intervals [1041]:
				xmin = 294.160
				xmax = 294.220
				text = "AE1"
			intervals [1042]:
				xmin = 294.220
				xmax = 294.310
				text = "F"
			intervals [1043]:
				xmin = 294.310
				xmax = 294.350
				text = "T"
			intervals [1044]:
				xmin = 294.350
				xmax = 294.390
				text = "ER0"
			intervals [1045]:
				xmin = 294.390
				xmax = 294.480
				text = "S"
			intervals [1046]:
				xmin = 294.480
				xmax = 294.560
				text = "K"
			intervals [1047]:
				xmin = 294.560
				xmax = 294.640
				text = "UW1"
			intervals [1048]:
				xmin = 294.640
				xmax = 294.670
				text = "L"
			intervals [1049]:
				xmin = 294.670
				xmax = 294.710
				text = "S"
			intervals [1050]:
				xmin = 294.710
				xmax = 294.780
				text = "sp"
			intervals [1051]:
				xmin = 294.780
				xmax = 294.820
				text = "AW1"
			intervals [1052]:
				xmin = 294.820
				xmax = 294.900
				text = "T"
			intervals [1053]:
				xmin = 294.900
				xmax = 295.040
				text = "sp"
			intervals [1054]:
				xmin = 295.040
				xmax = 302.9018
				text = ""
			intervals [1055]:
				xmin = 302.9018
				xmax = 302.9718
				text = "HH"
			intervals [1056]:
				xmin = 302.9718
				xmax = 303.1518
				text = "AH1"
			intervals [1057]:
				xmin = 303.1518
				xmax = 303.2118
				text = "sp"
			intervals [1058]:
				xmin = 303.2118
				xmax = 305.7543
				text = ""
			intervals [1059]:
				xmin = 305.7543
				xmax = 305.8043
				text = "HH"
			intervals [1060]:
				xmin = 305.8043
				xmax = 305.9143
				text = "AW1"
			intervals [1061]:
				xmin = 305.9143
				xmax = 305.9743
				text = "AH0"
			intervals [1062]:
				xmin = 305.9743
				xmax = 306.0243
				text = "B"
			intervals [1063]:
				xmin = 306.0243
				xmax = 306.1743
				text = "AW1"
			intervals [1064]:
				xmin = 306.1743
				xmax = 306.2043
				text = "T"
			intervals [1065]:
				xmin = 306.2043
				xmax = 306.4043
				text = "sp"
			intervals [1066]:
				xmin = 306.4043
				xmax = 306.5843
				text = "AH1"
			intervals [1067]:
				xmin = 306.5843
				xmax = 306.7143
				text = "M"
			intervals [1068]:
				xmin = 306.7143
				xmax = 306.7943
				text = "sp"
			intervals [1069]:
				xmin = 306.7943
				xmax = 307.4423
				text = ""
			intervals [1070]:
				xmin = 307.4423
				xmax = 307.5023
				text = "D"
			intervals [1071]:
				xmin = 307.5023
				xmax = 307.5323
				text = "IH0"
			intervals [1072]:
				xmin = 307.5323
				xmax = 307.5623
				text = "D"
			intervals [1073]:
				xmin = 307.5623
				xmax = 307.5923
				text = "Y"
			intervals [1074]:
				xmin = 307.5923
				xmax = 307.6223
				text = "UW1"
			intervals [1075]:
				xmin = 307.6223
				xmax = 307.6523
				text = "EH1"
			intervals [1076]:
				xmin = 307.6523
				xmax = 307.7223
				text = "V"
			intervals [1077]:
				xmin = 307.7223
				xmax = 307.8023
				text = "ER0"
			intervals [1078]:
				xmin = 307.8023
				xmax = 307.8323
				text = "HH"
			intervals [1079]:
				xmin = 307.8323
				xmax = 307.8623
				text = "AE1"
			intervals [1080]:
				xmin = 307.8623
				xmax = 307.8923
				text = "V"
			intervals [1081]:
				xmin = 307.8923
				xmax = 308.0123
				text = "sp"
			intervals [1082]:
				xmin = 308.0123
				xmax = 308.0423
				text = "AH0"
			intervals [1083]:
				xmin = 308.0423
				xmax = 308.1423
				text = "T"
			intervals [1084]:
				xmin = 308.1423
				xmax = 308.2423
				text = "IY1"
			intervals [1085]:
				xmin = 308.2423
				xmax = 308.3523
				text = "CH"
			intervals [1086]:
				xmin = 308.3523
				xmax = 308.4423
				text = "ER0"
			intervals [1087]:
				xmin = 308.4423
				xmax = 308.4723
				text = "sp"
			intervals [1088]:
				xmin = 308.4723
				xmax = 308.5123
				text = "DH"
			intervals [1089]:
				xmin = 308.5123
				xmax = 308.5623
				text = "AH0"
			intervals [1090]:
				xmin = 308.5623
				xmax = 308.5923
				text = "T"
			intervals [1091]:
				xmin = 308.5923
				xmax = 308.6723
				text = "HH"
			intervals [1092]:
				xmin = 308.6723
				xmax = 308.7523
				text = "AA1"
			intervals [1093]:
				xmin = 308.7523
				xmax = 308.8823
				text = "L"
			intervals [1094]:
				xmin = 308.8823
				xmax = 308.9723
				text = "ER0"
			intervals [1095]:
				xmin = 308.9723
				xmax = 309.1123
				text = "D"
			intervals [1096]:
				xmin = 309.1123
				xmax = 309.1423
				text = "AE1"
			intervals [1097]:
				xmin = 309.1423
				xmax = 309.2123
				text = "T"
			intervals [1098]:
				xmin = 309.2123
				xmax = 309.3423
				text = "sp"
			intervals [1099]:
				xmin = 309.3423
				xmax = 309.3823
				text = "Y"
			intervals [1100]:
				xmin = 309.3823
				xmax = 309.4123
				text = "UW1"
			intervals [1101]:
				xmin = 309.4123
				xmax = 309.4623
				text = "AH0"
			intervals [1102]:
				xmin = 309.4623
				xmax = 309.4923
				text = "sp"
			intervals [1103]:
				xmin = 309.4923
				xmax = 309.5423
				text = "L"
			intervals [1104]:
				xmin = 309.5423
				xmax = 309.5723
				text = "AO1"
			intervals [1105]:
				xmin = 309.5723
				xmax = 309.6923
				text = "T"
			intervals [1106]:
				xmin = 309.6923
				xmax = 309.7223
				text = "sp"
			intervals [1107]:
				xmin = 309.7223
				xmax = 314.6966
				text = ""
			intervals [1108]:
				xmin = 314.6966
				xmax = 314.7766
				text = "N"
			intervals [1109]:
				xmin = 314.7766
				xmax = 314.9766
				text = "OW1"
			intervals [1110]:
				xmin = 314.9766
				xmax = 315.0766
				text = "HH"
			intervals [1111]:
				xmin = 315.0766
				xmax = 315.1166
				text = "AW1"
			intervals [1112]:
				xmin = 315.1166
				xmax = 315.1466
				text = "D"
			intervals [1113]:
				xmin = 315.1466
				xmax = 315.2066
				text = "IH0"
			intervals [1114]:
				xmin = 315.2066
				xmax = 315.2366
				text = "D"
			intervals [1115]:
				xmin = 315.2366
				xmax = 315.3066
				text = "SH"
			intervals [1116]:
				xmin = 315.3066
				xmax = 315.3566
				text = "IY1"
			intervals [1117]:
				xmin = 315.3566
				xmax = 315.4366
				text = "HH"
			intervals [1118]:
				xmin = 315.4366
				xmax = 315.4966
				text = "AA1"
			intervals [1119]:
				xmin = 315.4966
				xmax = 315.5966
				text = "L"
			intervals [1120]:
				xmin = 315.5966
				xmax = 315.6266
				text = "ER0"
			intervals [1121]:
				xmin = 315.6266
				xmax = 315.6666
				text = "AE1"
			intervals [1122]:
				xmin = 315.6666
				xmax = 315.7166
				text = "T"
			intervals [1123]:
				xmin = 315.7166
				xmax = 315.7766
				text = "S"
			intervals [1124]:
				xmin = 315.7766
				xmax = 315.8166
				text = "AH1"
			intervals [1125]:
				xmin = 315.8166
				xmax = 315.8566
				text = "M"
			intervals [1126]:
				xmin = 315.8566
				xmax = 315.8866
				text = "AH0"
			intervals [1127]:
				xmin = 315.8866
				xmax = 315.9166
				text = "V"
			intervals [1128]:
				xmin = 315.9166
				xmax = 315.9466
				text = "DH"
			intervals [1129]:
				xmin = 315.9466
				xmax = 316.0166
				text = "IY0"
			intervals [1130]:
				xmin = 316.0166
				xmax = 316.0866
				text = "AH1"
			intervals [1131]:
				xmin = 316.0866
				xmax = 316.1166
				text = "DH"
			intervals [1132]:
				xmin = 316.1166
				xmax = 316.1866
				text = "ER0"
			intervals [1133]:
				xmin = 316.1866
				xmax = 316.3166
				text = "sp"
			intervals [1134]:
				xmin = 316.3166
				xmax = 316.3566
				text = "K"
			intervals [1135]:
				xmin = 316.3566
				xmax = 316.4466
				text = "IH1"
			intervals [1136]:
				xmin = 316.4466
				xmax = 316.5066
				text = "D"
			intervals [1137]:
				xmin = 316.5066
				xmax = 316.6866
				text = "Z"
			intervals [1138]:
				xmin = 316.6866
				xmax = 316.7166
				text = "sp"
			intervals [1139]:
				xmin = 316.7166
				xmax = 319.8666
				text = ""
			intervals [1140]:
				xmin = 319.8666
				xmax = 319.9566
				text = "HH"
			intervals [1141]:
				xmin = 319.9566
				xmax = 319.9866
				text = "W"
			intervals [1142]:
				xmin = 319.9866
				xmax = 320.0266
				text = "AH1"
			intervals [1143]:
				xmin = 320.0266
				xmax = 320.0666
				text = "T"
			intervals [1144]:
				xmin = 320.0666
				xmax = 320.0966
				text = "sp"
			intervals [1145]:
				xmin = 320.0966
				xmax = 320.1566
				text = "D"
			intervals [1146]:
				xmin = 320.1566
				xmax = 320.2166
				text = "UW1"
			intervals [1147]:
				xmin = 320.2166
				xmax = 320.2666
				text = "DH"
			intervals [1148]:
				xmin = 320.2666
				xmax = 320.3766
				text = "EY1"
			intervals [1149]:
				xmin = 320.3766
				xmax = 320.4066
				text = "sp"
			intervals [1150]:
				xmin = 320.4066
				xmax = 320.4466
				text = "D"
			intervals [1151]:
				xmin = 320.4466
				xmax = 320.5666
				text = "UW1"
			intervals [1152]:
				xmin = 320.5666
				xmax = 320.5966
				text = "T"
			intervals [1153]:
				xmin = 320.5966
				xmax = 320.6666
				text = "IH0"
			intervals [1154]:
				xmin = 320.6666
				xmax = 320.7366
				text = "M"
			intervals [1155]:
				xmin = 320.7366
				xmax = 320.7866
				text = "EY1"
			intervals [1156]:
				xmin = 320.7866
				xmax = 320.8566
				text = "K"
			intervals [1157]:
				xmin = 320.8566
				xmax = 320.8866
				text = "sp"
			intervals [1158]:
				xmin = 320.8866
				xmax = 320.9166
				text = "HH"
			intervals [1159]:
				xmin = 320.9166
				xmax = 320.9466
				text = "ER0"
			intervals [1160]:
				xmin = 320.9466
				xmax = 321.0166
				text = "sp"
			intervals [1161]:
				xmin = 321.0166
				xmax = 321.0666
				text = "M"
			intervals [1162]:
				xmin = 321.0666
				xmax = 321.2866
				text = "AE1"
			intervals [1163]:
				xmin = 321.2866
				xmax = 321.3766
				text = "D"
			intervals [1164]:
				xmin = 321.3766
				xmax = 324.0887
				text = "sp"
			intervals [1165]:
				xmin = 324.0887
				xmax = 324.1487
				text = "IH0"
			intervals [1166]:
				xmin = 324.1487
				xmax = 324.1787
				text = "Z"
			intervals [1167]:
				xmin = 324.1787
				xmax = 324.2487
				text = "DH"
			intervals [1168]:
				xmin = 324.2487
				xmax = 324.3587
				text = "AH0"
			intervals [1169]:
				xmin = 324.3587
				xmax = 324.4187
				text = "T"
			intervals [1170]:
				xmin = 324.4187
				xmax = 324.4587
				text = "R"
			intervals [1171]:
				xmin = 324.4587
				xmax = 324.5287
				text = "AY1"
			intervals [1172]:
				xmin = 324.5287
				xmax = 324.6087
				text = "T"
			intervals [1173]:
				xmin = 324.6087
				xmax = 324.7087
				text = "sp"
			intervals [1174]:
				xmin = 324.7087
				xmax = 328.873
				text = ""
			intervals [1175]:
				xmin = 328.873
				xmax = 328.903
				text = "K"
			intervals [1176]:
				xmin = 328.903
				xmax = 328.933
				text = "AH0"
			intervals [1177]:
				xmin = 328.933
				xmax = 328.963
				text = "N"
			intervals [1178]:
				xmin = 328.963
				xmax = 328.993
				text = "Y"
			intervals [1179]:
				xmin = 328.993
				xmax = 329.073
				text = "UW1"
			intervals [1180]:
				xmin = 329.073
				xmax = 329.113
				text = "T"
			intervals [1181]:
				xmin = 329.113
				xmax = 329.163
				text = "EH1"
			intervals [1182]:
				xmin = 329.163
				xmax = 329.193
				text = "L"
			intervals [1183]:
				xmin = 329.193
				xmax = 329.223
				text = "M"
			intervals [1184]:
				xmin = 329.223
				xmax = 329.253
				text = "IY1"
			intervals [1185]:
				xmin = 329.253
				xmax = 329.333
				text = "AH0"
			intervals [1186]:
				xmin = 329.333
				xmax = 329.373
				text = "B"
			intervals [1187]:
				xmin = 329.373
				xmax = 329.443
				text = "AW1"
			intervals [1188]:
				xmin = 329.443
				xmax = 329.503
				text = "T"
			intervals [1189]:
				xmin = 329.503
				xmax = 329.533
				text = "DH"
			intervals [1190]:
				xmin = 329.533
				xmax = 329.603
				text = "AH0"
			intervals [1191]:
				xmin = 329.603
				xmax = 329.633
				text = "sp"
			intervals [1192]:
				xmin = 329.633
				xmax = 329.683
				text = "B"
			intervals [1193]:
				xmin = 329.683
				xmax = 329.763
				text = "EH1"
			intervals [1194]:
				xmin = 329.763
				xmax = 329.913
				text = "S"
			intervals [1195]:
				xmin = 329.913
				xmax = 329.943
				text = "T"
			intervals [1196]:
				xmin = 329.943
				xmax = 329.993
				text = "T"
			intervals [1197]:
				xmin = 329.993
				xmax = 330.053
				text = "IY1"
			intervals [1198]:
				xmin = 330.053
				xmax = 330.203
				text = "CH"
			intervals [1199]:
				xmin = 330.203
				xmax = 330.233
				text = "ER0"
			intervals [1200]:
				xmin = 330.233
				xmax = 330.283
				text = "Y"
			intervals [1201]:
				xmin = 330.283
				xmax = 330.313
				text = "UW1"
			intervals [1202]:
				xmin = 330.313
				xmax = 330.393
				text = "EH1"
			intervals [1203]:
				xmin = 330.393
				xmax = 330.463
				text = "V"
			intervals [1204]:
				xmin = 330.463
				xmax = 330.513
				text = "ER0"
			intervals [1205]:
				xmin = 330.513
				xmax = 330.703
				text = "HH"
			intervals [1206]:
				xmin = 330.703
				xmax = 330.743
				text = "AE1"
			intervals [1207]:
				xmin = 330.743
				xmax = 330.843
				text = "D"
			intervals [1208]:
				xmin = 330.843
				xmax = 335.7936
				text = "sp"
			intervals [1209]:
				xmin = 335.7936
				xmax = 335.8336
				text = "W"
			intervals [1210]:
				xmin = 335.8336
				xmax = 335.8636
				text = "AH1"
			intervals [1211]:
				xmin = 335.8636
				xmax = 335.8936
				text = "T"
			intervals [1212]:
				xmin = 335.8936
				xmax = 335.9636
				text = "W"
			intervals [1213]:
				xmin = 335.9636
				xmax = 336.0136
				text = "AH0"
			intervals [1214]:
				xmin = 336.0136
				xmax = 336.0836
				text = "Z"
			intervals [1215]:
				xmin = 336.0836
				xmax = 336.1336
				text = "S"
			intervals [1216]:
				xmin = 336.1336
				xmax = 336.2136
				text = "OW1"
			intervals [1217]:
				xmin = 336.2136
				xmax = 336.2836
				text = "G"
			intervals [1218]:
				xmin = 336.2836
				xmax = 336.4036
				text = "IH0"
			intervals [1219]:
				xmin = 336.4036
				xmax = 336.4436
				text = "D"
			intervals [1220]:
				xmin = 336.4436
				xmax = 336.4736
				text = "sp"
			intervals [1221]:
				xmin = 336.4736
				xmax = 336.5136
				text = "AH0"
			intervals [1222]:
				xmin = 336.5136
				xmax = 336.5636
				text = "B"
			intervals [1223]:
				xmin = 336.5636
				xmax = 336.6536
				text = "AW1"
			intervals [1224]:
				xmin = 336.6536
				xmax = 336.7136
				text = "T"
			intervals [1225]:
				xmin = 336.7136
				xmax = 336.7636
				text = "sp"
			intervals [1226]:
				xmin = 336.7636
				xmax = 336.7936
				text = "HH"
			intervals [1227]:
				xmin = 336.7936
				xmax = 336.9836
				text = "ER0"
			intervals [1228]:
				xmin = 336.9836
				xmax = 348.1867
				text = "sp"
			intervals [1229]:
				xmin = 348.1867
				xmax = 348.2167
				text = "G"
			intervals [1230]:
				xmin = 348.2167
				xmax = 348.4067
				text = "IH0"
			intervals [1231]:
				xmin = 348.4067
				xmax = 348.4767
				text = "D"
			intervals [1232]:
				xmin = 348.4767
				xmax = 348.5167
				text = "sp"
			intervals [1233]:
				xmin = 348.5167
				xmax = 350.3329
				text = ""
			intervals [1234]:
				xmin = 350.3329
				xmax = 350.3829
				text = "D"
			intervals [1235]:
				xmin = 350.3829
				xmax = 350.4129
				text = "IH0"
			intervals [1236]:
				xmin = 350.4129
				xmax = 350.4929
				text = "D"
			intervals [1237]:
				xmin = 350.4929
				xmax = 350.5229
				text = "Y"
			intervals [1238]:
				xmin = 350.5229
				xmax = 350.5629
				text = "UW1"
			intervals [1239]:
				xmin = 350.5629
				xmax = 350.6229
				text = "EH1"
			intervals [1240]:
				xmin = 350.6229
				xmax = 350.6929
				text = "V"
			intervals [1241]:
				xmin = 350.6929
				xmax = 350.7429
				text = "ER0"
			intervals [1242]:
				xmin = 350.7429
				xmax = 350.7729
				text = "HH"
			intervals [1243]:
				xmin = 350.7729
				xmax = 350.8129
				text = "AE1"
			intervals [1244]:
				xmin = 350.8129
				xmax = 350.9129
				text = "V"
			intervals [1245]:
				xmin = 350.9129
				xmax = 351.0329
				text = "AH0"
			intervals [1246]:
				xmin = 351.0329
				xmax = 351.1129
				text = "T"
			intervals [1247]:
				xmin = 351.1129
				xmax = 351.2429
				text = "IY1"
			intervals [1248]:
				xmin = 351.2429
				xmax = 351.3029
				text = "CH"
			intervals [1249]:
				xmin = 351.3029
				xmax = 351.3329
				text = "ER0"
			intervals [1250]:
				xmin = 351.3329
				xmax = 351.3629
				text = "Y"
			intervals [1251]:
				xmin = 351.3629
				xmax = 351.4129
				text = "UW1"
			intervals [1252]:
				xmin = 351.4129
				xmax = 351.4429
				text = "sp"
			intervals [1253]:
				xmin = 351.4429
				xmax = 351.5329
				text = "JH"
			intervals [1254]:
				xmin = 351.5329
				xmax = 351.6029
				text = "IH0"
			intervals [1255]:
				xmin = 351.6029
				xmax = 351.6629
				text = "S"
			intervals [1256]:
				xmin = 351.6629
				xmax = 351.6929
				text = "T"
			intervals [1257]:
				xmin = 351.6929
				xmax = 351.7329
				text = "K"
			intervals [1258]:
				xmin = 351.7329
				xmax = 351.7629
				text = "UH1"
			intervals [1259]:
				xmin = 351.7629
				xmax = 351.7929
				text = "D"
			intervals [1260]:
				xmin = 351.7929
				xmax = 351.8329
				text = "AH0"
			intervals [1261]:
				xmin = 351.8329
				xmax = 351.8829
				text = "N"
			intervals [1262]:
				xmin = 351.8829
				xmax = 351.9329
				text = "T"
			intervals [1263]:
				xmin = 351.9329
				xmax = 352.0729
				text = "S"
			intervals [1264]:
				xmin = 352.0729
				xmax = 352.1229
				text = "T"
			intervals [1265]:
				xmin = 352.1229
				xmax = 352.3429
				text = "AE1"
			intervals [1266]:
				xmin = 352.3429
				xmax = 352.3929
				text = "N"
			intervals [1267]:
				xmin = 352.3929
				xmax = 352.4229
				text = "D"
			intervals [1268]:
				xmin = 352.4229
				xmax = 352.4529
				text = "sp"
			intervals [1269]:
				xmin = 352.4529
				xmax = 352.5529
				text = "Y"
			intervals [1270]:
				xmin = 352.5529
				xmax = 352.6029
				text = "Y"
			intervals [1271]:
				xmin = 352.6029
				xmax = 352.7229
				text = "UW1"
			intervals [1272]:
				xmin = 352.7229
				xmax = 352.8029
				text = "sp"
			intervals [1273]:
				xmin = 352.8029
				xmax = 352.901
				text = ""
			intervals [1274]:
				xmin = 352.901
				xmax = 353.021
				text = "SH"
			intervals [1275]:
				xmin = 353.021
				xmax = 353.091
				text = "IY1"
			intervals [1276]:
				xmin = 353.091
				xmax = 353.141
				text = "sp"
			intervals [1277]:
				xmin = 353.141
				xmax = 353.171
				text = "W"
			intervals [1278]:
				xmin = 353.171
				xmax = 353.201
				text = "AA1"
			intervals [1279]:
				xmin = 353.201
				xmax = 353.311
				text = "Z"
			intervals [1280]:
				xmin = 353.311
				xmax = 353.341
				text = "sp"
			intervals [1281]:
				xmin = 353.341
				xmax = 353.381
				text = "T"
			intervals [1282]:
				xmin = 353.381
				xmax = 353.481
				text = "EH1"
			intervals [1283]:
				xmin = 353.481
				xmax = 353.531
				text = "R"
			intervals [1284]:
				xmin = 353.531
				xmax = 353.621
				text = "AH0"
			intervals [1285]:
				xmin = 353.621
				xmax = 353.651
				text = "B"
			intervals [1286]:
				xmin = 353.651
				xmax = 353.681
				text = "AH0"
			intervals [1287]:
				xmin = 353.681
				xmax = 353.781
				text = "L"
			intervals [1288]:
				xmin = 353.781
				xmax = 354.7455
				text = "sp"
			intervals [1289]:
				xmin = 354.7455
				xmax = 354.7855
				text = "N"
			intervals [1290]:
				xmin = 354.7855
				xmax = 354.9555
				text = "OW1"
			intervals [1291]:
				xmin = 354.9555
				xmax = 355.0155
				text = "Y"
			intervals [1292]:
				xmin = 355.0155
				xmax = 355.0655
				text = "UW1"
			intervals [1293]:
				xmin = 355.0655
				xmax = 355.1655
				text = "L"
			intervals [1294]:
				xmin = 355.1655
				xmax = 355.2255
				text = "AY1"
			intervals [1295]:
				xmin = 355.2255
				xmax = 355.3355
				text = "K"
			intervals [1296]:
				xmin = 355.3355
				xmax = 355.3755
				text = "T"
			intervals [1297]:
				xmin = 355.3755
				xmax = 355.4055
				text = "AH0"
			intervals [1298]:
				xmin = 355.4055
				xmax = 355.4955
				text = "M"
			intervals [1299]:
				xmin = 355.4955
				xmax = 355.6355
				text = "AO1"
			intervals [1300]:
				xmin = 355.6355
				xmax = 355.7455
				text = "L"
			intervals [1301]:
				xmin = 355.7455
				xmax = 357.3463
				text = "sp"
			intervals [1302]:
				xmin = 357.3463
				xmax = 357.4063
				text = "AY1"
			intervals [1303]:
				xmin = 357.4063
				xmax = 357.4363
				text = "sp"
			intervals [1304]:
				xmin = 357.4363
				xmax = 357.4763
				text = "B"
			intervals [1305]:
				xmin = 357.4763
				xmax = 357.5563
				text = "EH1"
			intervals [1306]:
				xmin = 357.5563
				xmax = 357.5863
				text = "T"
			intervals [1307]:
				xmin = 357.5863
				xmax = 357.6463
				text = "sp"
			intervals [1308]:
				xmin = 357.6463
				xmax = 357.6863
				text = "DH"
			intervals [1309]:
				xmin = 357.6863
				xmax = 357.7563
				text = "EH1"
			intervals [1310]:
				xmin = 357.7563
				xmax = 357.7863
				text = "R"
			intervals [1311]:
				xmin = 357.7863
				xmax = 357.8463
				text = "M"
			intervals [1312]:
				xmin = 357.8463
				xmax = 357.9063
				text = "AH1"
			intervals [1313]:
				xmin = 357.9063
				xmax = 357.9563
				text = "S"
			intervals [1314]:
				xmin = 357.9563
				xmax = 358.0163
				text = "T"
			intervals [1315]:
				xmin = 358.0163
				xmax = 358.0463
				text = "HH"
			intervals [1316]:
				xmin = 358.0463
				xmax = 358.0763
				text = "AE1"
			intervals [1317]:
				xmin = 358.0763
				xmax = 358.1063
				text = "V"
			intervals [1318]:
				xmin = 358.1063
				xmax = 358.1363
				text = "B"
			intervals [1319]:
				xmin = 358.1363
				xmax = 358.1663
				text = "IH0"
			intervals [1320]:
				xmin = 358.1663
				xmax = 358.1963
				text = "N"
			intervals [1321]:
				xmin = 358.1963
				xmax = 358.2263
				text = "sp"
			intervals [1322]:
				xmin = 358.2263
				xmax = 358.3063
				text = "HH"
			intervals [1323]:
				xmin = 358.3063
				xmax = 358.3363
				text = "W"
			intervals [1324]:
				xmin = 358.3363
				xmax = 358.3663
				text = "AH1"
			intervals [1325]:
				xmin = 358.3663
				xmax = 358.5163
				text = "N"
			intervals [1326]:
				xmin = 358.5163
				xmax = 358.5863
				text = "T"
			intervals [1327]:
				xmin = 358.5863
				xmax = 358.6763
				text = "IY1"
			intervals [1328]:
				xmin = 358.6763
				xmax = 358.7063
				text = "CH"
			intervals [1329]:
				xmin = 358.7063
				xmax = 358.7363
				text = "ER0"
			intervals [1330]:
				xmin = 358.7363
				xmax = 358.7663
				text = "sp"
			intervals [1331]:
				xmin = 358.7663
				xmax = 358.8063
				text = "Y"
			intervals [1332]:
				xmin = 358.8063
				xmax = 358.9063
				text = "UW1"
			intervals [1333]:
				xmin = 358.9063
				xmax = 358.9363
				text = "sp"
			intervals [1334]:
				xmin = 358.9363
				xmax = 358.9663
				text = "D"
			intervals [1335]:
				xmin = 358.9663
				xmax = 358.9963
				text = "IH1"
			intervals [1336]:
				xmin = 358.9963
				xmax = 359.0263
				text = "N"
			intervals [1337]:
				xmin = 359.0263
				xmax = 359.0663
				text = "T"
			intervals [1338]:
				xmin = 359.0663
				xmax = 359.1163
				text = "sp"
			intervals [1339]:
				xmin = 359.1163
				xmax = 359.2263
				text = "L"
			intervals [1340]:
				xmin = 359.2263
				xmax = 359.2863
				text = "AY1"
			intervals [1341]:
				xmin = 359.2863
				xmax = 359.3463
				text = "K"
			intervals [1342]:
				xmin = 359.3463
				xmax = 359.5363
				text = "S"
			intervals [1343]:
				xmin = 359.5363
				xmax = 359.5663
				text = "OW1"
			intervals [1344]:
				xmin = 359.5663
				xmax = 359.5963
				text = "M"
			intervals [1345]:
				xmin = 359.5963
				xmax = 359.6263
				text = "AH1"
			intervals [1346]:
				xmin = 359.6263
				xmax = 359.6563
				text = "CH"
			intervals [1347]:
				xmin = 359.6563
				xmax = 367.9199
				text = "sp"
			intervals [1348]:
				xmin = 367.9199
				xmax = 367.9999
				text = "IH1"
			intervals [1349]:
				xmin = 367.9999
				xmax = 368.0799
				text = "Z"
			intervals [1350]:
				xmin = 368.0799
				xmax = 368.1199
				text = "DH"
			intervals [1351]:
				xmin = 368.1199
				xmax = 368.2799
				text = "AH0"
			intervals [1352]:
				xmin = 368.2799
				xmax = 368.3199
				text = "T"
			intervals [1353]:
				xmin = 368.3199
				xmax = 368.3599
				text = "sp"
			intervals [1354]:
				xmin = 368.3599
				xmax = 368.3999
				text = "R"
			intervals [1355]:
				xmin = 368.3999
				xmax = 368.4899
				text = "AY1"
			intervals [1356]:
				xmin = 368.4899
				xmax = 368.5499
				text = "T"
			intervals [1357]:
				xmin = 368.5499
				xmax = 368.5999
				text = "sp"
			intervals [1358]:
				xmin = 368.5999
				xmax = 375.4601
				text = ""
			intervals [1359]:
				xmin = 375.4601
				xmax = 375.5901
				text = "IH0"
			intervals [1360]:
				xmin = 375.5901
				xmax = 375.6601
				text = "Z"
			intervals [1361]:
				xmin = 375.6601
				xmax = 375.7001
				text = "DH"
			intervals [1362]:
				xmin = 375.7001
				xmax = 375.8601
				text = "AE1"
			intervals [1363]:
				xmin = 375.8601
				xmax = 375.8901
				text = "T"
			intervals [1364]:
				xmin = 375.8901
				xmax = 375.9201
				text = "R"
			intervals [1365]:
				xmin = 375.9201
				xmax = 375.9501
				text = "AY1"
			intervals [1366]:
				xmin = 375.9501
				xmax = 375.9801
				text = "T"
			intervals [1367]:
				xmin = 375.9801
				xmax = 376.7212
				text = "sp"
			intervals [1368]:
				xmin = 376.7212
				xmax = 376.8812
				text = "M"
			intervals [1369]:
				xmin = 376.8812
				xmax = 376.9812
				text = "sp"
			intervals [1370]:
				xmin = 376.9812
				xmax = 379.4096
				text = ""
			intervals [1371]:
				xmin = 379.4096
				xmax = 379.4596
				text = "D"
			intervals [1372]:
				xmin = 379.4596
				xmax = 379.5296
				text = "IH0"
			intervals [1373]:
				xmin = 379.5296
				xmax = 379.5596
				text = "Z"
			intervals [1374]:
				xmin = 379.5596
				xmax = 379.5896
				text = "DH"
			intervals [1375]:
				xmin = 379.5896
				xmax = 379.6296
				text = "IY0"
			intervals [1376]:
				xmin = 379.6296
				xmax = 379.6596
				text = "sp"
			intervals [1377]:
				xmin = 379.6596
				xmax = 379.7296
				text = "K"
			intervals [1378]:
				xmin = 379.7296
				xmax = 379.7696
				text = "IH1"
			intervals [1379]:
				xmin = 379.7696
				xmax = 379.8396
				text = "D"
			intervals [1380]:
				xmin = 379.8396
				xmax = 379.8896
				text = "Z"
			intervals [1381]:
				xmin = 379.8896
				xmax = 379.9196
				text = "IH0"
			intervals [1382]:
				xmin = 379.9196
				xmax = 379.9496
				text = "N"
			intervals [1383]:
				xmin = 379.9496
				xmax = 379.9796
				text = "Y"
			intervals [1384]:
				xmin = 379.9796
				xmax = 380.0096
				text = "UH1"
			intervals [1385]:
				xmin = 380.0096
				xmax = 380.0396
				text = "R"
			intervals [1386]:
				xmin = 380.0396
				xmax = 380.0696
				text = "sp"
			intervals [1387]:
				xmin = 380.0696
				xmax = 380.1196
				text = "K"
			intervals [1388]:
				xmin = 380.1196
				xmax = 380.1696
				text = "L"
			intervals [1389]:
				xmin = 380.1696
				xmax = 380.2696
				text = "AE1"
			intervals [1390]:
				xmin = 380.2696
				xmax = 380.4096
				text = "S"
			intervals [1391]:
				xmin = 380.4096
				xmax = 380.4396
				text = "EH1"
			intervals [1392]:
				xmin = 380.4396
				xmax = 380.5496
				text = "V"
			intervals [1393]:
				xmin = 380.5496
				xmax = 380.5996
				text = "ER0"
			intervals [1394]:
				xmin = 380.5996
				xmax = 380.7096
				text = "sp"
			intervals [1395]:
				xmin = 380.7096
				xmax = 381.628
				text = ""
			intervals [1396]:
				xmin = 381.628
				xmax = 381.658
				text = "P"
			intervals [1397]:
				xmin = 381.658
				xmax = 381.748
				text = "L"
			intervals [1398]:
				xmin = 381.748
				xmax = 381.778
				text = "EY1"
			intervals [1399]:
				xmin = 381.778
				xmax = 381.878
				text = "AH0"
			intervals [1400]:
				xmin = 381.878
				xmax = 381.958
				text = "T"
			intervals [1401]:
				xmin = 381.958
				xmax = 381.988
				text = "R"
			intervals [1402]:
				xmin = 381.988
				xmax = 382.088
				text = "IH1"
			intervals [1403]:
				xmin = 382.088
				xmax = 382.138
				text = "K"
			intervals [1404]:
				xmin = 382.138
				xmax = 382.178
				text = "AO1"
			intervals [1405]:
				xmin = 382.178
				xmax = 382.228
				text = "N"
			intervals [1406]:
				xmin = 382.228
				xmax = 382.258
				text = "DH"
			intervals [1407]:
				xmin = 382.258
				xmax = 382.298
				text = "AH0"
			intervals [1408]:
				xmin = 382.298
				xmax = 382.368
				text = "sp"
			intervals [1409]:
				xmin = 382.368
				xmax = 382.428
				text = "T"
			intervals [1410]:
				xmin = 382.428
				xmax = 382.548
				text = "IY1"
			intervals [1411]:
				xmin = 382.548
				xmax = 382.618
				text = "CH"
			intervals [1412]:
				xmin = 382.618
				xmax = 382.728
				text = "ER0"
			intervals [1413]:
				xmin = 382.728
				xmax = 385.0406
				text = "sp"
			intervals [1414]:
				xmin = 385.0406
				xmax = 385.0906
				text = "W"
			intervals [1415]:
				xmin = 385.0906
				xmax = 385.1206
				text = "AH1"
			intervals [1416]:
				xmin = 385.1206
				xmax = 385.1906
				text = "T"
			intervals [1417]:
				xmin = 385.1906
				xmax = 385.2506
				text = "DH"
			intervals [1418]:
				xmin = 385.2506
				xmax = 385.3506
				text = "EY1"
			intervals [1419]:
				xmin = 385.3506
				xmax = 385.4006
				text = "B"
			intervals [1420]:
				xmin = 385.4006
				xmax = 385.4706
				text = "IY0"
			intervals [1421]:
				xmin = 385.4706
				xmax = 385.5006
				text = "sp"
			intervals [1422]:
				xmin = 385.5006
				xmax = 385.5506
				text = "D"
			intervals [1423]:
				xmin = 385.5506
				xmax = 385.6806
				text = "UW1"
			intervals [1424]:
				xmin = 385.6806
				xmax = 385.7106
				text = "IH0"
			intervals [1425]:
				xmin = 385.7106
				xmax = 385.7506
				text = "N"
			intervals [1426]:
				xmin = 385.7506
				xmax = 385.8806
				text = "sp"
			intervals [1427]:
				xmin = 385.8806
				xmax = 398.5796
				text = ""
			intervals [1428]:
				xmin = 398.5796
				xmax = 398.6496
				text = "HH"
			intervals [1429]:
				xmin = 398.6496
				xmax = 398.7596
				text = "M"
			intervals [1430]:
				xmin = 398.7596
				xmax = 398.8096
				text = "sp"
			intervals [1431]:
				xmin = 398.8096
				xmax = 402.9021
				text = ""
			intervals [1432]:
				xmin = 402.9021
				xmax = 402.9521
				text = "HH"
			intervals [1433]:
				xmin = 402.9521
				xmax = 403.0221
				text = "AW1"
			intervals [1434]:
				xmin = 403.0221
				xmax = 403.0521
				text = "AH0"
			intervals [1435]:
				xmin = 403.0521
				xmax = 403.0921
				text = "B"
			intervals [1436]:
				xmin = 403.0921
				xmax = 403.1921
				text = "AW1"
			intervals [1437]:
				xmin = 403.1921
				xmax = 403.3121
				text = "T"
			intervals [1438]:
				xmin = 403.3121
				xmax = 403.4021
				text = "IH0"
			intervals [1439]:
				xmin = 403.4021
				xmax = 403.4521
				text = "Z"
			intervals [1440]:
				xmin = 403.4521
				xmax = 403.4921
				text = "DH"
			intervals [1441]:
				xmin = 403.4921
				xmax = 403.5321
				text = "EH1"
			intervals [1442]:
				xmin = 403.5321
				xmax = 403.6121
				text = "R"
			intervals [1443]:
				xmin = 403.6121
				xmax = 403.6421
				text = "AH0"
			intervals [1444]:
				xmin = 403.6421
				xmax = 403.6821
				text = "B"
			intervals [1445]:
				xmin = 403.6821
				xmax = 403.7421
				text = "AH1"
			intervals [1446]:
				xmin = 403.7421
				xmax = 403.8221
				text = "N"
			intervals [1447]:
				xmin = 403.8221
				xmax = 403.8621
				text = "CH"
			intervals [1448]:
				xmin = 403.8621
				xmax = 403.9021
				text = "AH0"
			intervals [1449]:
				xmin = 403.9021
				xmax = 403.9421
				text = "V"
			intervals [1450]:
				xmin = 403.9421
				xmax = 404.0221
				text = "G"
			intervals [1451]:
				xmin = 404.0221
				xmax = 404.1721
				text = "AY1"
			intervals [1452]:
				xmin = 404.1721
				xmax = 404.3021
				text = "Z"
			intervals [1453]:
				xmin = 404.3021
				xmax = 404.3421
				text = "Y"
			intervals [1454]:
				xmin = 404.3421
				xmax = 404.4321
				text = "UW1"
			intervals [1455]:
				xmin = 404.4321
				xmax = 404.4621
				text = "sp"
			intervals [1456]:
				xmin = 404.4621
				xmax = 404.5221
				text = "HH"
			intervals [1457]:
				xmin = 404.5221
				xmax = 404.5821
				text = "AE1"
			intervals [1458]:
				xmin = 404.5821
				xmax = 404.6721
				text = "NG"
			intervals [1459]:
				xmin = 404.6721
				xmax = 404.7921
				text = "ER0"
			intervals [1460]:
				xmin = 404.7921
				xmax = 404.9221
				text = "AW1"
			intervals [1461]:
				xmin = 404.9221
				xmax = 405.0021
				text = "N"
			intervals [1462]:
				xmin = 405.0021
				xmax = 405.0321
				text = "D"
			intervals [1463]:
				xmin = 405.0321
				xmax = 405.0721
				text = "W"
			intervals [1464]:
				xmin = 405.0721
				xmax = 405.1621
				text = "IH1"
			intervals [1465]:
				xmin = 405.1621
				xmax = 405.2621
				text = "TH"
			intervals [1466]:
				xmin = 405.2621
				xmax = 408.184
				text = ""
			intervals [1467]:
				xmin = 408.184
				xmax = 408.254
				text = "HH"
			intervals [1468]:
				xmin = 408.254
				xmax = 408.304
				text = "UW1"
			intervals [1469]:
				xmin = 408.304
				xmax = 408.344
				text = "D"
			intervals [1470]:
				xmin = 408.344
				xmax = 408.374
				text = "UW1"
			intervals [1471]:
				xmin = 408.374
				xmax = 408.404
				text = "Y"
			intervals [1472]:
				xmin = 408.404
				xmax = 408.474
				text = "UW1"
			intervals [1473]:
				xmin = 408.474
				xmax = 408.524
				text = "G"
			intervals [1474]:
				xmin = 408.524
				xmax = 408.624
				text = "OW1"
			intervals [1475]:
				xmin = 408.624
				xmax = 408.774
				text = "ER0"
			intervals [1476]:
				xmin = 408.774
				xmax = 408.854
				text = "AW1"
			intervals [1477]:
				xmin = 408.854
				xmax = 408.904
				text = "N"
			intervals [1478]:
				xmin = 408.904
				xmax = 408.934
				text = "D"
			intervals [1479]:
				xmin = 408.934
				xmax = 408.964
				text = "W"
			intervals [1480]:
				xmin = 408.964
				xmax = 409.014
				text = "IH1"
			intervals [1481]:
				xmin = 409.014
				xmax = 409.164
				text = "TH"
			intervals [1482]:
				xmin = 409.164
				xmax = 409.194
				text = "M"
			intervals [1483]:
				xmin = 409.194
				xmax = 409.274
				text = "OW1"
			intervals [1484]:
				xmin = 409.274
				xmax = 409.414
				text = "S"
			intervals [1485]:
				xmin = 409.414
				xmax = 409.454
				text = "T"
			intervals [1486]:
				xmin = 409.454
				xmax = 409.484
				text = "L"
			intervals [1487]:
				xmin = 409.484
				xmax = 409.534
				text = "IY0"
			intervals [1488]:
				xmin = 409.534
				xmax = 409.654
				text = "sp"
			intervals [1489]:
				xmin = 409.654
				xmax = 412.3935
				text = ""
			intervals [1490]:
				xmin = 412.3935
				xmax = 412.4535
				text = "HH"
			intervals [1491]:
				xmin = 412.4535
				xmax = 412.5435
				text = "UW1"
			intervals [1492]:
				xmin = 412.5435
				xmax = 412.6635
				text = "ER0"
			intervals [1493]:
				xmin = 412.6635
				xmax = 412.7435
				text = "DH"
			intervals [1494]:
				xmin = 412.7435
				xmax = 412.9235
				text = "EY1"
			intervals [1495]:
				xmin = 412.9235
				xmax = 413.0035
				text = "sp"
			intervals [1496]:
				xmin = 413.0035
				xmax = 430.1417
				text = ""
			intervals [1497]:
				xmin = 430.1417
				xmax = 430.2017
				text = "HH"
			intervals [1498]:
				xmin = 430.2017
				xmax = 430.2417
				text = "W"
			intervals [1499]:
				xmin = 430.2417
				xmax = 430.2717
				text = "AH1"
			intervals [1500]:
				xmin = 430.2717
				xmax = 430.3017
				text = "T"
			intervals [1501]:
				xmin = 430.3017
				xmax = 430.3317
				text = "D"
			intervals [1502]:
				xmin = 430.3317
				xmax = 430.3617
				text = "UW1"
			intervals [1503]:
				xmin = 430.3617
				xmax = 430.4217
				text = "Y"
			intervals [1504]:
				xmin = 430.4217
				xmax = 430.4717
				text = "UW1"
			intervals [1505]:
				xmin = 430.4717
				xmax = 430.5017
				text = "sp"
			intervals [1506]:
				xmin = 430.5017
				xmax = 430.5417
				text = "D"
			intervals [1507]:
				xmin = 430.5417
				xmax = 430.6317
				text = "UW1"
			intervals [1508]:
				xmin = 430.6317
				xmax = 430.7317
				text = "T"
			intervals [1509]:
				xmin = 430.7317
				xmax = 430.7817
				text = "AH0"
			intervals [1510]:
				xmin = 430.7817
				xmax = 430.8717
				text = "G"
			intervals [1511]:
				xmin = 430.8717
				xmax = 430.9617
				text = "EH1"
			intervals [1512]:
				xmin = 430.9617
				xmax = 431.0017
				text = "DH"
			intervals [1513]:
				xmin = 431.0017
				xmax = 431.0317
				text = "ER0"
			intervals [1514]:
				xmin = 431.0317
				xmax = 431.1917
				text = "sp"
			intervals [1515]:
				xmin = 431.1917
				xmax = 439.3777
				text = ""
			intervals [1516]:
				xmin = 439.3777
				xmax = 439.4577
				text = "W"
			intervals [1517]:
				xmin = 439.4577
				xmax = 439.4877
				text = "AH1"
			intervals [1518]:
				xmin = 439.4877
				xmax = 439.5577
				text = "T"
			intervals [1519]:
				xmin = 439.5577
				xmax = 439.5877
				text = "sp"
			intervals [1520]:
				xmin = 439.5877
				xmax = 439.6477
				text = "K"
			intervals [1521]:
				xmin = 439.6477
				xmax = 439.7077
				text = "AY1"
			intervals [1522]:
				xmin = 439.7077
				xmax = 439.7377
				text = "N"
			intervals [1523]:
				xmin = 439.7377
				xmax = 439.8577
				text = "AH1"
			intervals [1524]:
				xmin = 439.8577
				xmax = 439.9177
				text = "V"
			intervals [1525]:
				xmin = 439.9177
				xmax = 439.9977
				text = "TH"
			intervals [1526]:
				xmin = 439.9977
				xmax = 440.0277
				text = "IH1"
			intervals [1527]:
				xmin = 440.0277
				xmax = 440.0577
				text = "NG"
			intervals [1528]:
				xmin = 440.0577
				xmax = 440.0977
				text = "Z"
			intervals [1529]:
				xmin = 440.0977
				xmax = 440.1377
				text = "D"
			intervals [1530]:
				xmin = 440.1377
				xmax = 440.1677
				text = "UW1"
			intervals [1531]:
				xmin = 440.1677
				xmax = 440.2577
				text = "sp"
			intervals [1532]:
				xmin = 440.2577
				xmax = 440.3177
				text = "Y"
			intervals [1533]:
				xmin = 440.3177
				xmax = 440.4077
				text = "UW1"
			intervals [1534]:
				xmin = 440.4077
				xmax = 440.4677
				text = "sp"
			intervals [1535]:
				xmin = 440.4677
				xmax = 440.5077
				text = "P"
			intervals [1536]:
				xmin = 440.5077
				xmax = 440.5877
				text = "L"
			intervals [1537]:
				xmin = 440.5877
				xmax = 440.7277
				text = "EY1"
			intervals [1538]:
				xmin = 440.7277
				xmax = 448.191
				text = "sp"
			intervals [1539]:
				xmin = 448.191
				xmax = 448.221
				text = "AO2"
			intervals [1540]:
				xmin = 448.221
				xmax = 448.251
				text = "L"
			intervals [1541]:
				xmin = 448.251
				xmax = 448.351
				text = "R"
			intervals [1542]:
				xmin = 448.351
				xmax = 448.431
				text = "AY1"
			intervals [1543]:
				xmin = 448.431
				xmax = 448.511
				text = "T"
			intervals [1544]:
				xmin = 448.511
				xmax = 448.541
				text = "sp"
			intervals [1545]:
				xmin = 448.541
				xmax = 448.571
				text = "D"
			intervals [1546]:
				xmin = 448.571
				xmax = 448.601
				text = "IH0"
			intervals [1547]:
				xmin = 448.601
				xmax = 448.671
				text = "D"
			intervals [1548]:
				xmin = 448.671
				xmax = 448.701
				text = "Y"
			intervals [1549]:
				xmin = 448.701
				xmax = 448.761
				text = "UW1"
			intervals [1550]:
				xmin = 448.761
				xmax = 448.861
				text = "P"
			intervals [1551]:
				xmin = 448.861
				xmax = 448.911
				text = "L"
			intervals [1552]:
				xmin = 448.911
				xmax = 448.941
				text = "EY1"
			intervals [1553]:
				xmin = 448.941
				xmax = 448.971
				text = "sp"
			intervals [1554]:
				xmin = 448.971
				xmax = 449.061
				text = "AA1"
			intervals [1555]:
				xmin = 449.061
				xmax = 449.101
				text = "N"
			intervals [1556]:
				xmin = 449.101
				xmax = 449.131
				text = "AH0"
			intervals [1557]:
				xmin = 449.131
				xmax = 449.171
				text = "sp"
			intervals [1558]:
				xmin = 449.171
				xmax = 449.231
				text = "B"
			intervals [1559]:
				xmin = 449.231
				xmax = 449.341
				text = "EY1"
			intervals [1560]:
				xmin = 449.341
				xmax = 449.441
				text = "S"
			intervals [1561]:
				xmin = 449.441
				xmax = 449.501
				text = "B"
			intervals [1562]:
				xmin = 449.501
				xmax = 449.541
				text = "AO1"
			intervals [1563]:
				xmin = 449.541
				xmax = 449.651
				text = "L"
			intervals [1564]:
				xmin = 449.651
				xmax = 449.711
				text = "sp"
			intervals [1565]:
				xmin = 449.711
				xmax = 449.751
				text = "T"
			intervals [1566]:
				xmin = 449.751
				xmax = 449.791
				text = "IY1"
			intervals [1567]:
				xmin = 449.791
				xmax = 449.981
				text = "M"
			intervals [1568]:
				xmin = 449.981
				xmax = 450.081
				text = "sp"
			intervals [1569]:
				xmin = 450.081
				xmax = 455.1209
				text = ""
			intervals [1570]:
				xmin = 455.1209
				xmax = 455.3409
				text = "M"
			intervals [1571]:
				xmin = 455.3409
				xmax = 455.4009
				text = "HH"
			intervals [1572]:
				xmin = 455.4009
				xmax = 455.6509
				text = "M"
			intervals [1573]:
				xmin = 455.6509
				xmax = 455.7209
				text = "sp"
			intervals [1574]:
				xmin = 455.7209
				xmax = 455.9555
				text = ""
			intervals [1575]:
				xmin = 455.9555
				xmax = 456.0955
				text = "W"
			intervals [1576]:
				xmin = 456.0955
				xmax = 456.2355
				text = "AH1"
			intervals [1577]:
				xmin = 456.2355
				xmax = 456.2655
				text = "sp"
			intervals [1578]:
				xmin = 456.2655
				xmax = 456.3355
				text = "W"
			intervals [1579]:
				xmin = 456.3355
				xmax = 456.3655
				text = "AH1"
			intervals [1580]:
				xmin = 456.3655
				xmax = 456.3955
				text = "T"
			intervals [1581]:
				xmin = 456.3955
				xmax = 456.4255
				text = "D"
			intervals [1582]:
				xmin = 456.4255
				xmax = 456.4655
				text = "UW1"
			intervals [1583]:
				xmin = 456.4655
				xmax = 456.5655
				text = "Y"
			intervals [1584]:
				xmin = 456.5655
				xmax = 456.6655
				text = "UW1"
			intervals [1585]:
				xmin = 456.6655
				xmax = 456.7155
				text = "sp"
			intervals [1586]:
				xmin = 456.7155
				xmax = 456.7948
				text = ""
			intervals [1587]:
				xmin = 456.7948
				xmax = 456.8248
				text = "P"
			intervals [1588]:
				xmin = 456.8248
				xmax = 456.8848
				text = "L"
			intervals [1589]:
				xmin = 456.8848
				xmax = 457.0048
				text = "EY1"
			intervals [1590]:
				xmin = 457.0048
				xmax = 457.0648
				text = "B"
			intervals [1591]:
				xmin = 457.0648
				xmax = 457.2048
				text = "EH1"
			intervals [1592]:
				xmin = 457.2048
				xmax = 457.2948
				text = "S"
			intervals [1593]:
				xmin = 457.2948
				xmax = 457.3248
				text = "T"
			intervals [1594]:
				xmin = 457.3248
				xmax = 457.3548
				text = "Y"
			intervals [1595]:
				xmin = 457.3548
				xmax = 457.3948
				text = "UW1"
			intervals [1596]:
				xmin = 457.3948
				xmax = 457.5248
				text = "sp"
			intervals [1597]:
				xmin = 457.5248
				xmax = 457.5648
				text = "P"
			intervals [1598]:
				xmin = 457.5648
				xmax = 457.7048
				text = "IH1"
			intervals [1599]:
				xmin = 457.7048
				xmax = 457.7648
				text = "CH"
			intervals [1600]:
				xmin = 457.7648
				xmax = 457.8348
				text = "sp"
			intervals [1601]:
				xmin = 457.8348
				xmax = 457.8948
				text = "B"
			intervals [1602]:
				xmin = 457.8948
				xmax = 458.0348
				text = "EH1"
			intervals [1603]:
				xmin = 458.0348
				xmax = 458.1848
				text = "S"
			intervals [1604]:
				xmin = 458.1848
				xmax = 458.2448
				text = "T"
			intervals [1605]:
				xmin = 458.2448
				xmax = 458.3248
				text = "ER0"
			intervals [1606]:
				xmin = 458.3248
				xmax = 458.3648
				text = "sp"
			intervals [1607]:
				xmin = 458.3648
				xmax = 458.3948
				text = "Y"
			intervals [1608]:
				xmin = 458.3948
				xmax = 458.4248
				text = "UW1"
			intervals [1609]:
				xmin = 458.4248
				xmax = 458.4748
				text = "sp"
			intervals [1610]:
				xmin = 458.4748
				xmax = 458.5348
				text = "B"
			intervals [1611]:
				xmin = 458.5348
				xmax = 458.6548
				text = "AE1"
			intervals [1612]:
				xmin = 458.6548
				xmax = 458.7348
				text = "T"
			intervals [1613]:
				xmin = 458.7348
				xmax = 458.7848
				text = "sp"
			intervals [1614]:
				xmin = 458.7848
				xmax = 458.8348
				text = "B"
			intervals [1615]:
				xmin = 458.8348
				xmax = 458.9248
				text = "EH1"
			intervals [1616]:
				xmin = 458.9248
				xmax = 459.0048
				text = "S"
			intervals [1617]:
				xmin = 459.0048
				xmax = 459.1048
				text = "T"
			intervals [1618]:
				xmin = 459.1048
				xmax = 459.1448
				text = "sp"
			intervals [1619]:
				xmin = 459.1448
				xmax = 459.1748
				text = "ER0"
			intervals [1620]:
				xmin = 459.1748
				xmax = 459.2748
				text = "HH"
			intervals [1621]:
				xmin = 459.2748
				xmax = 459.3048
				text = "W"
			intervals [1622]:
				xmin = 459.3048
				xmax = 459.3348
				text = "AH1"
			intervals [1623]:
				xmin = 459.3348
				xmax = 459.3648
				text = "T"
			intervals [1624]:
				xmin = 459.3648
				xmax = 462.5784
				text = "sp"
			intervals [1625]:
				xmin = 462.5784
				xmax = 462.6384
				text = "OW1"
			intervals [1626]:
				xmin = 462.6384
				xmax = 462.6684
				text = "sp"
			intervals [1627]:
				xmin = 462.6684
				xmax = 462.7084
				text = "Y"
			intervals [1628]:
				xmin = 462.7084
				xmax = 462.9784
				text = "AE1"
			intervals [1629]:
				xmin = 462.9784
				xmax = 463.0084
				text = "sp"
			intervals [1630]:
				xmin = 463.0084
				xmax = 463.0484
				text = "Y"
			intervals [1631]:
				xmin = 463.0484
				xmax = 463.0884
				text = "UW1"
			intervals [1632]:
				xmin = 463.0884
				xmax = 463.1684
				text = "L"
			intervals [1633]:
				xmin = 463.1684
				xmax = 463.2284
				text = "AY1"
			intervals [1634]:
				xmin = 463.2284
				xmax = 463.2884
				text = "K"
			intervals [1635]:
				xmin = 463.2884
				xmax = 463.3384
				text = "sp"
			intervals [1636]:
				xmin = 463.3384
				xmax = 463.3784
				text = "T"
			intervals [1637]:
				xmin = 463.3784
				xmax = 463.4084
				text = "IH0"
			intervals [1638]:
				xmin = 463.4084
				xmax = 463.5084
				text = "sp"
			intervals [1639]:
				xmin = 463.5084
				xmax = 463.5484
				text = "K"
			intervals [1640]:
				xmin = 463.5484
				xmax = 463.6284
				text = "AE1"
			intervals [1641]:
				xmin = 463.6284
				xmax = 463.6584
				text = "CH"
			intervals [1642]:
				xmin = 463.6584
				xmax = 463.7884
				text = "sp"
			intervals [1643]:
				xmin = 463.7884
				xmax = 465.8246
				text = ""
			intervals [1644]:
				xmin = 465.8246
				xmax = 465.8846
				text = "DH"
			intervals [1645]:
				xmin = 465.8846
				xmax = 465.9446
				text = "AH0"
			intervals [1646]:
				xmin = 465.9446
				xmax = 465.9746
				text = "T"
			intervals [1647]:
				xmin = 465.9746
				xmax = 466.0346
				text = "sp"
			intervals [1648]:
				xmin = 466.0346
				xmax = 466.1146
				text = "Z"
			intervals [1649]:
				xmin = 466.1146
				xmax = 466.1446
				text = "sp"
			intervals [1650]:
				xmin = 466.1446
				xmax = 466.2046
				text = "G"
			intervals [1651]:
				xmin = 466.2046
				xmax = 466.2746
				text = "IH0"
			intervals [1652]:
				xmin = 466.2746
				xmax = 466.3246
				text = "D"
			intervals [1653]:
				xmin = 466.3246
				xmax = 466.3546
				text = "Y"
			intervals [1654]:
				xmin = 466.3546
				xmax = 466.3846
				text = "UW1"
			intervals [1655]:
				xmin = 466.3846
				xmax = 466.4946
				text = "P"
			intervals [1656]:
				xmin = 466.4946
				xmax = 466.5346
				text = "R"
			intervals [1657]:
				xmin = 466.5346
				xmax = 466.6046
				text = "IH1"
			intervals [1658]:
				xmin = 466.6046
				xmax = 466.6446
				text = "T"
			intervals [1659]:
				xmin = 466.6446
				xmax = 466.6846
				text = "IY0"
			intervals [1660]:
				xmin = 466.6846
				xmax = 466.7246
				text = "G"
			intervals [1661]:
				xmin = 466.7246
				xmax = 466.8546
				text = "IH0"
			intervals [1662]:
				xmin = 466.8546
				xmax = 466.8846
				text = "D"
			intervals [1663]:
				xmin = 466.8846
				xmax = 466.9446
				text = "HH"
			intervals [1664]:
				xmin = 466.9446
				xmax = 466.9846
				text = "IH1"
			intervals [1665]:
				xmin = 466.9846
				xmax = 467.0346
				text = "T"
			intervals [1666]:
				xmin = 467.0346
				xmax = 467.1446
				text = "ER0"
			intervals [1667]:
				xmin = 467.1446
				xmax = 467.2546
				text = "sp"
			intervals [1668]:
				xmin = 467.2546
				xmax = 470.1972
				text = ""
			intervals [1669]:
				xmin = 470.1972
				xmax = 470.4772
				text = "spn"
			intervals [1670]:
				xmin = 470.4772
				xmax = 470.7972
				text = "sp"
			intervals [1671]:
				xmin = 470.7972
				xmax = 475.056
				text = ""
			intervals [1672]:
				xmin = 475.056
				xmax = 475.106
				text = "HH"
			intervals [1673]:
				xmin = 475.106
				xmax = 475.206
				text = "AW1"
			intervals [1674]:
				xmin = 475.206
				xmax = 475.236
				text = "AH0"
			intervals [1675]:
				xmin = 475.236
				xmax = 475.266
				text = "B"
			intervals [1676]:
				xmin = 475.266
				xmax = 475.296
				text = "AW1"
			intervals [1677]:
				xmin = 475.296
				xmax = 475.326
				text = "T"
			intervals [1678]:
				xmin = 475.326
				xmax = 475.396
				text = "sp"
			intervals [1679]:
				xmin = 475.396
				xmax = 475.466
				text = "DH"
			intervals [1680]:
				xmin = 475.466
				xmax = 475.546
				text = "IY0"
			intervals [1681]:
				xmin = 475.546
				xmax = 475.626
				text = "G"
			intervals [1682]:
				xmin = 475.626
				xmax = 475.756
				text = "AY1"
			intervals [1683]:
				xmin = 475.756
				xmax = 475.856
				text = "Z"
			intervals [1684]:
				xmin = 475.856
				xmax = 475.886
				text = "sp"
			intervals [1685]:
				xmin = 475.886
				xmax = 475.916
				text = "Y"
			intervals [1686]:
				xmin = 475.916
				xmax = 475.946
				text = "UW1"
			intervals [1687]:
				xmin = 475.946
				xmax = 476.026
				text = "M"
			intervals [1688]:
				xmin = 476.026
				xmax = 476.096
				text = "EH1"
			intervals [1689]:
				xmin = 476.096
				xmax = 476.196
				text = "N"
			intervals [1690]:
				xmin = 476.196
				xmax = 476.266
				text = "SH"
			intervals [1691]:
				xmin = 476.266
				xmax = 476.336
				text = "AH0"
			intervals [1692]:
				xmin = 476.336
				xmax = 476.366
				text = "N"
			intervals [1693]:
				xmin = 476.366
				xmax = 476.496
				text = "D"
			intervals [1694]:
				xmin = 476.496
				xmax = 476.526
				text = "DH"
			intervals [1695]:
				xmin = 476.526
				xmax = 476.556
				text = "EH1"
			intervals [1696]:
				xmin = 476.556
				xmax = 476.586
				text = "R"
			intervals [1697]:
				xmin = 476.586
				xmax = 477.046
				text = "AH1"
			intervals [1698]:
				xmin = 477.046
				xmax = 477.7753
				text = "sp"
			intervals [1699]:
				xmin = 477.7753
				xmax = 477.9053
				text = "ER0"
			intervals [1700]:
				xmin = 477.9053
				xmax = 477.9353
				text = "EH1"
			intervals [1701]:
				xmin = 477.9353
				xmax = 477.9853
				text = "N"
			intervals [1702]:
				xmin = 477.9853
				xmax = 478.0953
				text = "IY0"
			intervals [1703]:
				xmin = 478.0953
				xmax = 478.1453
				text = "AH0"
			intervals [1704]:
				xmin = 478.1453
				xmax = 478.1853
				text = "V"
			intervals [1705]:
				xmin = 478.1853
				xmax = 478.2253
				text = "sp"
			intervals [1706]:
				xmin = 478.2253
				xmax = 478.2953
				text = "DH"
			intervals [1707]:
				xmin = 478.2953
				xmax = 478.5153
				text = "OW1"
			intervals [1708]:
				xmin = 478.5153
				xmax = 478.6053
				text = "Z"
			intervals [1709]:
				xmin = 478.6053
				xmax = 478.6353
				text = "sp"
			intervals [1710]:
				xmin = 478.6353
				xmax = 478.7153
				text = "G"
			intervals [1711]:
				xmin = 478.7153
				xmax = 478.8153
				text = "AY1"
			intervals [1712]:
				xmin = 478.8153
				xmax = 478.9153
				text = "Z"
			intervals [1713]:
				xmin = 478.9153
				xmax = 478.9453
				text = "sp"
			intervals [1714]:
				xmin = 478.9453
				xmax = 478.9853
				text = "HH"
			intervals [1715]:
				xmin = 478.9853
				xmax = 479.0553
				text = "W"
			intervals [1716]:
				xmin = 479.0553
				xmax = 479.1153
				text = "AY1"
			intervals [1717]:
				xmin = 479.1153
				xmax = 479.1953
				text = "T"
			intervals [1718]:
				xmin = 479.1953
				xmax = 479.2253
				text = "sp"
			intervals [1719]:
				xmin = 479.2253
				xmax = 479.3453
				text = "G"
			intervals [1720]:
				xmin = 479.3453
				xmax = 479.5153
				text = "AY1"
			intervals [1721]:
				xmin = 479.5153
				xmax = 479.7053
				text = "Z"
			intervals [1722]:
				xmin = 479.7053
				xmax = 479.7353
				text = "sp"
			intervals [1723]:
				xmin = 479.7353
				xmax = 479.9253
				text = "ER0"
			intervals [1724]:
				xmin = 479.9253
				xmax = 479.9553
				text = "sp"
			intervals [1725]:
				xmin = 479.9553
				xmax = 479.9953
				text = "M"
			intervals [1726]:
				xmin = 479.9953
				xmax = 480.0953
				text = "OW1"
			intervals [1727]:
				xmin = 480.0953
				xmax = 480.1253
				text = "S"
			intervals [1728]:
				xmin = 480.1253
				xmax = 480.2453
				text = "sp"
			intervals [1729]:
				xmin = 480.2453
				xmax = 480.3553
				text = "AH0"
			intervals [1730]:
				xmin = 480.3553
				xmax = 480.3853
				text = "V"
			intervals [1731]:
				xmin = 480.3853
				xmax = 480.4153
				text = "AH0"
			intervals [1732]:
				xmin = 480.4153
				xmax = 480.5153
				text = "M"
			intervals [1733]:
				xmin = 480.5153
				xmax = 480.5453
				text = "sp"
			intervals [1734]:
				xmin = 480.5453
				xmax = 480.6753
				text = "N"
			intervals [1735]:
				xmin = 480.6753
				xmax = 480.7053
				text = "IY1"
			intervals [1736]:
				xmin = 480.7053
				xmax = 480.7953
				text = "G"
			intervals [1737]:
				xmin = 480.7953
				xmax = 480.8253
				text = "R"
			intervals [1738]:
				xmin = 480.8253
				xmax = 480.9653
				text = "OW0"
			intervals [1739]:
				xmin = 480.9653
				xmax = 481.0253
				text = "sp"
			intervals [1740]:
				xmin = 481.0253
				xmax = 482.878
				text = ""
			intervals [1741]:
				xmin = 482.878
				xmax = 483.148
				text = "AH1"
			intervals [1742]:
				xmin = 483.148
				xmax = 483.258
				text = "HH"
			intervals [1743]:
				xmin = 483.258
				xmax = 483.388
				text = "AH1"
			intervals [1744]:
				xmin = 483.388
				xmax = 485.0976
				text = ""
			intervals [1745]:
				xmin = 485.0976
				xmax = 485.4676
				text = "OW2"
			intervals [1746]:
				xmin = 485.4676
				xmax = 485.5176
				text = "K"
			intervals [1747]:
				xmin = 485.5176
				xmax = 485.7376
				text = "EY1"
			intervals [1748]:
				xmin = 485.7376
				xmax = 485.7676
				text = "sp"
			intervals [1749]:
				xmin = 485.7676
				xmax = 485.8076
				text = "G"
			intervals [1750]:
				xmin = 485.8076
				xmax = 485.9476
				text = "UH1"
			intervals [1751]:
				xmin = 485.9476
				xmax = 486.0676
				text = "D"
			intervals [1752]:
				xmin = 486.0676
				xmax = 486.1076
				text = "sp"
			intervals [1753]:
				xmin = 486.1076
				xmax = 486.8508
				text = ""
			intervals [1754]:
				xmin = 486.8508
				xmax = 486.8908
				text = "HH"
			intervals [1755]:
				xmin = 486.8908
				xmax = 486.9808
				text = "AW1"
			intervals [1756]:
				xmin = 486.9808
				xmax = 487.0208
				text = "AH0"
			intervals [1757]:
				xmin = 487.0208
				xmax = 487.0508
				text = "B"
			intervals [1758]:
				xmin = 487.0508
				xmax = 487.2208
				text = "AW1"
			intervals [1759]:
				xmin = 487.2208
				xmax = 487.2808
				text = "T"
			intervals [1760]:
				xmin = 487.2808
				xmax = 487.3208
				text = "IH1"
			intervals [1761]:
				xmin = 487.3208
				xmax = 487.3508
				text = "N"
			intervals [1762]:
				xmin = 487.3508
				xmax = 487.3808
				text = "DH"
			intervals [1763]:
				xmin = 487.3808
				xmax = 487.5508
				text = "AH1"
			intervals [1764]:
				xmin = 487.5508
				xmax = 487.6108
				text = "G"
			intervals [1765]:
				xmin = 487.6108
				xmax = 487.6808
				text = "R"
			intervals [1766]:
				xmin = 487.6808
				xmax = 487.7308
				text = "UW1"
			intervals [1767]:
				xmin = 487.7308
				xmax = 487.7908
				text = "P"
			intervals [1768]:
				xmin = 487.7908
				xmax = 487.8208
				text = "AH0"
			intervals [1769]:
				xmin = 487.8208
				xmax = 487.8808
				text = "V"
			intervals [1770]:
				xmin = 487.8808
				xmax = 487.9408
				text = "G"
			intervals [1771]:
				xmin = 487.9408
				xmax = 488.0208
				text = "AY1"
			intervals [1772]:
				xmin = 488.0208
				xmax = 488.0508
				text = "Z"
			intervals [1773]:
				xmin = 488.0508
				xmax = 488.1308
				text = "sp"
			intervals [1774]:
				xmin = 488.1308
				xmax = 488.1708
				text = "Y"
			intervals [1775]:
				xmin = 488.1708
				xmax = 488.2008
				text = "UW1"
			intervals [1776]:
				xmin = 488.2008
				xmax = 488.2908
				text = "G"
			intervals [1777]:
				xmin = 488.2908
				xmax = 488.4208
				text = "OW1"
			intervals [1778]:
				xmin = 488.4208
				xmax = 488.5708
				text = "ER0"
			intervals [1779]:
				xmin = 488.5708
				xmax = 488.6108
				text = "AW1"
			intervals [1780]:
				xmin = 488.6108
				xmax = 488.6508
				text = "N"
			intervals [1781]:
				xmin = 488.6508
				xmax = 488.6808
				text = "D"
			intervals [1782]:
				xmin = 488.6808
				xmax = 488.7108
				text = "W"
			intervals [1783]:
				xmin = 488.7108
				xmax = 488.7708
				text = "IH0"
			intervals [1784]:
				xmin = 488.7708
				xmax = 488.8508
				text = "TH"
			intervals [1785]:
				xmin = 488.8508
				xmax = 489.2008
				text = "sp"
			intervals [1786]:
				xmin = 489.2008
				xmax = 489.2808
				text = "IH0"
			intervals [1787]:
				xmin = 489.2808
				xmax = 489.3608
				text = "Z"
			intervals [1788]:
				xmin = 489.3608
				xmax = 489.4008
				text = "DH"
			intervals [1789]:
				xmin = 489.4008
				xmax = 489.4308
				text = "EH1"
			intervals [1790]:
				xmin = 489.4308
				xmax = 489.4608
				text = "R"
			intervals [1791]:
				xmin = 489.4608
				xmax = 489.7608
				text = "EH1"
			intervals [1792]:
				xmin = 489.7608
				xmax = 489.7908
				text = "N"
			intervals [1793]:
				xmin = 489.7908
				xmax = 489.8308
				text = "IY0"
			intervals [1794]:
				xmin = 489.8308
				xmax = 489.8608
				text = "sp"
			intervals [1795]:
				xmin = 489.8608
				xmax = 489.9008
				text = "W"
			intervals [1796]:
				xmin = 489.9008
				xmax = 489.9308
				text = "AH1"
			intervals [1797]:
				xmin = 489.9308
				xmax = 489.9708
				text = "N"
			intervals [1798]:
				xmin = 489.9708
				xmax = 490.0008
				text = "sp"
			intervals [1799]:
				xmin = 490.0008
				xmax = 490.1008
				text = "G"
			intervals [1800]:
				xmin = 490.1008
				xmax = 490.2308
				text = "AY1"
			intervals [1801]:
				xmin = 490.2308
				xmax = 490.2808
				text = "DH"
			intervals [1802]:
				xmin = 490.2808
				xmax = 490.3408
				text = "AH0"
			intervals [1803]:
				xmin = 490.3408
				xmax = 490.3708
				text = "T"
			intervals [1804]:
				xmin = 490.3708
				xmax = 490.4208
				text = "sp"
			intervals [1805]:
				xmin = 490.4208
				xmax = 490.4508
				text = "Z"
			intervals [1806]:
				xmin = 490.4508
				xmax = 490.4808
				text = "DH"
			intervals [1807]:
				xmin = 490.4808
				xmax = 490.5408
				text = "AH0"
			intervals [1808]:
				xmin = 490.5408
				xmax = 490.6408
				text = "L"
			intervals [1809]:
				xmin = 490.6408
				xmax = 490.7408
				text = "IY1"
			intervals [1810]:
				xmin = 490.7408
				xmax = 490.8108
				text = "D"
			intervals [1811]:
				xmin = 490.8108
				xmax = 490.9808
				text = "ER0"
			intervals [1812]:
				xmin = 490.9808
				xmax = 491.0408
				text = "sp"
			intervals [1813]:
				xmin = 491.0408
				xmax = 491.1535
				text = ""
			intervals [1814]:
				xmin = 491.1535
				xmax = 491.2235
				text = "DH"
			intervals [1815]:
				xmin = 491.2235
				xmax = 491.2735
				text = "AH0"
			intervals [1816]:
				xmin = 491.2735
				xmax = 491.3235
				text = "T"
			intervals [1817]:
				xmin = 491.3235
				xmax = 491.3835
				text = "sp"
			intervals [1818]:
				xmin = 491.3835
				xmax = 491.4335
				text = "HH"
			intervals [1819]:
				xmin = 491.4335
				xmax = 491.5335
				text = "IY1"
			intervals [1820]:
				xmin = 491.5335
				xmax = 491.6135
				text = "sp"
			intervals [1821]:
				xmin = 491.6135
				xmax = 491.6635
				text = "T"
			intervals [1822]:
				xmin = 491.6635
				xmax = 491.7735
				text = "EH1"
			intervals [1823]:
				xmin = 491.7735
				xmax = 491.8635
				text = "L"
			intervals [1824]:
				xmin = 491.8635
				xmax = 491.9335
				text = "Z"
			intervals [1825]:
				xmin = 491.9335
				xmax = 492.0135
				text = "AH0"
			intervals [1826]:
				xmin = 492.0135
				xmax = 492.0835
				text = "M"
			intervals [1827]:
				xmin = 492.0835
				xmax = 492.1535
				text = "AH0"
			intervals [1828]:
				xmin = 492.1535
				xmax = 492.1835
				text = "N"
			intervals [1829]:
				xmin = 492.1835
				xmax = 492.2135
				text = "DH"
			intervals [1830]:
				xmin = 492.2135
				xmax = 492.3035
				text = "EH1"
			intervals [1831]:
				xmin = 492.3035
				xmax = 492.3335
				text = "N"
			intervals [1832]:
				xmin = 492.3335
				xmax = 492.3635
				text = "DH"
			intervals [1833]:
				xmin = 492.3635
				xmax = 492.3935
				text = "EY1"
			intervals [1834]:
				xmin = 492.3935
				xmax = 492.4235
				text = "sp"
			intervals [1835]:
				xmin = 492.4235
				xmax = 492.4635
				text = "D"
			intervals [1836]:
				xmin = 492.4635
				xmax = 492.5835
				text = "UW1"
			intervals [1837]:
				xmin = 492.5835
				xmax = 492.6535
				text = "IH0"
			intervals [1838]:
				xmin = 492.6535
				xmax = 492.7435
				text = "T"
			intervals [1839]:
				xmin = 492.7435
				xmax = 497.7177
				text = ""
			intervals [1840]:
				xmin = 497.7177
				xmax = 497.8677
				text = "S"
			intervals [1841]:
				xmin = 497.8677
				xmax = 497.9977
				text = "EY1"
			intervals [1842]:
				xmin = 497.9977
				xmax = 498.0277
				text = "IH0"
			intervals [1843]:
				xmin = 498.0277
				xmax = 498.1277
				text = "F"
			intervals [1844]:
				xmin = 498.1277
				xmax = 498.1677
				text = "AY1"
			intervals [1845]:
				xmin = 498.1677
				xmax = 498.2077
				text = "W"
			intervals [1846]:
				xmin = 498.2077
				xmax = 498.3677
				text = "AA1"
			intervals [1847]:
				xmin = 498.3677
				xmax = 498.4377
				text = "Z"
			intervals [1848]:
				xmin = 498.4377
				xmax = 498.4977
				text = "AH0"
			intervals [1849]:
				xmin = 498.4977
				xmax = 498.5277
				text = "N"
			intervals [1850]:
				xmin = 498.5277
				xmax = 498.5877
				text = "Y"
			intervals [1851]:
				xmin = 498.5877
				xmax = 498.6677
				text = "UW1"
			intervals [1852]:
				xmin = 498.6677
				xmax = 498.7677
				text = "sp"
			intervals [1853]:
				xmin = 498.7677
				xmax = 498.8177
				text = "K"
			intervals [1854]:
				xmin = 498.8177
				xmax = 498.8977
				text = "IH1"
			intervals [1855]:
				xmin = 498.8977
				xmax = 498.9677
				text = "D"
			intervals [1856]:
				xmin = 498.9677
				xmax = 498.9977
				text = "AH0"
			intervals [1857]:
				xmin = 498.9977
				xmax = 499.1577
				text = "N"
			intervals [1858]:
				xmin = 499.1577
				xmax = 499.3377
				text = "sp"
			intervals [1859]:
				xmin = 499.3377
				xmax = 499.3927
				text = ""
			intervals [1860]:
				xmin = 499.3927
				xmax = 499.4227
				text = "K"
			intervals [1861]:
				xmin = 499.4227
				xmax = 499.5627
				text = "EY1"
			intervals [1862]:
				xmin = 499.5627
				xmax = 499.6227
				text = "M"
			intervals [1863]:
				xmin = 499.6227
				xmax = 499.6627
				text = "IH1"
			intervals [1864]:
				xmin = 499.6627
				xmax = 499.7027
				text = "N"
			intervals [1865]:
				xmin = 499.7027
				xmax = 499.7327
				text = "T"
			intervals [1866]:
				xmin = 499.7327
				xmax = 499.7627
				text = "UW0"
			intervals [1867]:
				xmin = 499.7627
				xmax = 499.8227
				text = "sp"
			intervals [1868]:
				xmin = 499.8227
				xmax = 499.8927
				text = "DH"
			intervals [1869]:
				xmin = 499.8927
				xmax = 500.0227
				text = "AH0"
			intervals [1870]:
				xmin = 500.0227
				xmax = 500.0527
				text = "sp"
			intervals [1871]:
				xmin = 500.0527
				xmax = 500.1127
				text = "N"
			intervals [1872]:
				xmin = 500.1127
				xmax = 500.2627
				text = "EY1"
			intervals [1873]:
				xmin = 500.2627
				xmax = 500.3327
				text = "B"
			intervals [1874]:
				xmin = 500.3327
				xmax = 500.3627
				text = "ER0"
			intervals [1875]:
				xmin = 500.3627
				xmax = 500.5227
				text = "HH"
			intervals [1876]:
				xmin = 500.5227
				xmax = 500.5527
				text = "UH2"
			intervals [1877]:
				xmin = 500.5527
				xmax = 500.6027
				text = "D"
			intervals [1878]:
				xmin = 500.6027
				xmax = 500.6627
				text = "sp"
			intervals [1879]:
				xmin = 500.6627
				xmax = 501.6707
				text = ""
			intervals [1880]:
				xmin = 501.6707
				xmax = 502.0607
				text = "AH1"
			intervals [1881]:
				xmin = 502.0607
				xmax = 502.1407
				text = "sp"
			intervals [1882]:
				xmin = 502.1407
				xmax = 502.2307
				text = "IH0"
			intervals [1883]:
				xmin = 502.2307
				xmax = 502.3107
				text = "Z"
			intervals [1884]:
				xmin = 502.3107
				xmax = 502.3407
				text = "DH"
			intervals [1885]:
				xmin = 502.3407
				xmax = 502.3707
				text = "EH1"
			intervals [1886]:
				xmin = 502.3707
				xmax = 502.4207
				text = "R"
			intervals [1887]:
				xmin = 502.4207
				xmax = 502.5207
				text = "EH1"
			intervals [1888]:
				xmin = 502.5207
				xmax = 502.5507
				text = "N"
			intervals [1889]:
				xmin = 502.5507
				xmax = 502.6107
				text = "IY0"
			intervals [1890]:
				xmin = 502.6107
				xmax = 502.7107
				text = "W"
			intervals [1891]:
				xmin = 502.7107
				xmax = 502.8007
				text = "EY1"
			intervals [1892]:
				xmin = 502.8007
				xmax = 502.9307
				text = "AY1"
			intervals [1893]:
				xmin = 502.9307
				xmax = 503.0007
				text = "sp"
			intervals [1894]:
				xmin = 503.0007
				xmax = 503.0307
				text = "K"
			intervals [1895]:
				xmin = 503.0307
				xmax = 503.0807
				text = "UH1"
			intervals [1896]:
				xmin = 503.0807
				xmax = 503.1207
				text = "D"
			intervals [1897]:
				xmin = 503.1207
				xmax = 503.1507
				text = "G"
			intervals [1898]:
				xmin = 503.1507
				xmax = 503.2107
				text = "IH1"
			intervals [1899]:
				xmin = 503.2107
				xmax = 503.2707
				text = "T"
			intervals [1900]:
				xmin = 503.2707
				xmax = 503.3007
				text = "sp"
			intervals [1901]:
				xmin = 503.3007
				xmax = 503.3507
				text = "IH0"
			intervals [1902]:
				xmin = 503.3507
				xmax = 503.4707
				text = "N"
			intervals [1903]:
				xmin = 503.4707
				xmax = 503.5107
				text = "T"
			intervals [1904]:
				xmin = 503.5107
				xmax = 503.5507
				text = "UW1"
			intervals [1905]:
				xmin = 503.5507
				xmax = 503.6407
				text = "Y"
			intervals [1906]:
				xmin = 503.6407
				xmax = 503.6707
				text = "UH1"
			intervals [1907]:
				xmin = 503.6707
				xmax = 503.7007
				text = "R"
			intervals [1908]:
				xmin = 503.7007
				xmax = 503.7807
				text = "sp"
			intervals [1909]:
				xmin = 503.7807
				xmax = 503.8107
				text = "G"
			intervals [1910]:
				xmin = 503.8107
				xmax = 503.8807
				text = "R"
			intervals [1911]:
				xmin = 503.8807
				xmax = 503.9207
				text = "UW1"
			intervals [1912]:
				xmin = 503.9207
				xmax = 504.0107
				text = "P"
			intervals [1913]:
				xmin = 504.0107
				xmax = 504.0507
				text = "AH0"
			intervals [1914]:
				xmin = 504.0507
				xmax = 504.0807
				text = "V"
			intervals [1915]:
				xmin = 504.0807
				xmax = 504.1307
				text = "sp"
			intervals [1916]:
				xmin = 504.1307
				xmax = 504.1907
				text = "G"
			intervals [1917]:
				xmin = 504.1907
				xmax = 504.3507
				text = "AY1"
			intervals [1918]:
				xmin = 504.3507
				xmax = 504.4207
				text = "Z"
			intervals [1919]:
				xmin = 504.4207
				xmax = 504.4607
				text = "sp"
			intervals [1920]:
				xmin = 504.4607
				xmax = 504.5107
				text = "W"
			intervals [1921]:
				xmin = 504.5107
				xmax = 504.5407
				text = "AH1"
			intervals [1922]:
				xmin = 504.5407
				xmax = 504.5907
				text = "T"
			intervals [1923]:
				xmin = 504.5907
				xmax = 504.6307
				text = "W"
			intervals [1924]:
				xmin = 504.6307
				xmax = 504.6607
				text = "UH1"
			intervals [1925]:
				xmin = 504.6607
				xmax = 504.7107
				text = "D"
			intervals [1926]:
				xmin = 504.7107
				xmax = 504.7907
				text = "AY1"
			intervals [1927]:
				xmin = 504.7907
				xmax = 504.8707
				text = "HH"
			intervals [1928]:
				xmin = 504.8707
				xmax = 504.9107
				text = "AE1"
			intervals [1929]:
				xmin = 504.9107
				xmax = 505.0407
				text = "V"
			intervals [1930]:
				xmin = 505.0407
				xmax = 505.0807
				text = "T"
			intervals [1931]:
				xmin = 505.0807
				xmax = 505.1207
				text = "IH0"
			intervals [1932]:
				xmin = 505.1207
				xmax = 505.1807
				text = "sp"
			intervals [1933]:
				xmin = 505.1807
				xmax = 505.2307
				text = "D"
			intervals [1934]:
				xmin = 505.2307
				xmax = 505.3207
				text = "UW1"
			intervals [1935]:
				xmin = 505.3207
				xmax = 505.4207
				text = "sp"
			intervals [1936]:
				xmin = 505.4207
				xmax = 507.9831
				text = ""
			intervals [1937]:
				xmin = 507.9831
				xmax = 508.1131
				text = "IH0"
			intervals [1938]:
				xmin = 508.1131
				xmax = 508.1531
				text = "Z"
			intervals [1939]:
				xmin = 508.1531
				xmax = 508.2131
				text = "sp"
			intervals [1940]:
				xmin = 508.2131
				xmax = 508.2531
				text = "DH"
			intervals [1941]:
				xmin = 508.2531
				xmax = 508.3831
				text = "AH0"
			intervals [1942]:
				xmin = 508.3831
				xmax = 508.5031
				text = "T"
			intervals [1943]:
				xmin = 508.5031
				xmax = 508.5431
				text = "AO1"
			intervals [1944]:
				xmin = 508.5431
				xmax = 508.6331
				text = "L"
			intervals [1945]:
				xmin = 508.6331
				xmax = 509.8656
				text = "sp"
			intervals [1946]:
				xmin = 509.8656
				xmax = 509.9256
				text = "AY1"
			intervals [1947]:
				xmin = 509.9256
				xmax = 509.9856
				text = "D"
			intervals [1948]:
				xmin = 509.9856
				xmax = 510.0156
				text = "OW1"
			intervals [1949]:
				xmin = 510.0156
				xmax = 510.0456
				text = "N"
			intervals [1950]:
				xmin = 510.0456
				xmax = 510.0756
				text = "HH"
			intervals [1951]:
				xmin = 510.0756
				xmax = 510.1056
				text = "AE1"
			intervals [1952]:
				xmin = 510.1056
				xmax = 510.1356
				text = "V"
			intervals [1953]:
				xmin = 510.1356
				xmax = 510.1756
				text = "T"
			intervals [1954]:
				xmin = 510.1756
				xmax = 510.2556
				text = "IH0"
			intervals [1955]:
				xmin = 510.2556
				xmax = 510.2856
				text = "sp"
			intervals [1956]:
				xmin = 510.2856
				xmax = 510.3156
				text = "D"
			intervals [1957]:
				xmin = 510.3156
				xmax = 510.4956
				text = "UW1"
			intervals [1958]:
				xmin = 510.4956
				xmax = 510.5356
				text = "EH1"
			intervals [1959]:
				xmin = 510.5356
				xmax = 510.6256
				text = "N"
			intervals [1960]:
				xmin = 510.6256
				xmax = 510.6656
				text = "IY0"
			intervals [1961]:
				xmin = 510.6656
				xmax = 510.7656
				text = "TH"
			intervals [1962]:
				xmin = 510.7656
				xmax = 510.7956
				text = "IH2"
			intervals [1963]:
				xmin = 510.7956
				xmax = 510.8256
				text = "N"
			intervals [1964]:
				xmin = 510.8256
				xmax = 510.8656
				text = "W"
			intervals [1965]:
				xmin = 510.8656
				xmax = 510.9356
				text = "IH0"
			intervals [1966]:
				xmin = 510.9356
				xmax = 510.9656
				text = "DH"
			intervals [1967]:
				xmin = 510.9656
				xmax = 510.9956
				text = "AH0"
			intervals [1968]:
				xmin = 510.9956
				xmax = 511.0956
				text = "M"
			intervals [1969]:
				xmin = 511.0956
				xmax = 511.1656
				text = "sp"
			intervals [1970]:
				xmin = 511.1656
				xmax = 511.3956
				text = "ER0"
			intervals [1971]:
				xmin = 511.3956
				xmax = 511.6556
				text = "sp"
			intervals [1972]:
				xmin = 511.6556
				xmax = 516.5664
				text = ""
			intervals [1973]:
				xmin = 516.5664
				xmax = 516.6064
				text = "HH"
			intervals [1974]:
				xmin = 516.6064
				xmax = 516.7264
				text = "AW1"
			intervals [1975]:
				xmin = 516.7264
				xmax = 516.7664
				text = "AH0"
			intervals [1976]:
				xmin = 516.7664
				xmax = 516.7964
				text = "B"
			intervals [1977]:
				xmin = 516.7964
				xmax = 516.9764
				text = "AW1"
			intervals [1978]:
				xmin = 516.9764
				xmax = 517.0864
				text = "T"
			intervals [1979]:
				xmin = 517.0864
				xmax = 517.3564
				text = "AH1"
			intervals [1980]:
				xmin = 517.3564
				xmax = 517.4029
				text = ""
			intervals [1981]:
				xmin = 517.4029
				xmax = 517.4629
				text = "HH"
			intervals [1982]:
				xmin = 517.4629
				xmax = 517.7629
				text = "EY1"
			intervals [1983]:
				xmin = 517.7629
				xmax = 517.8029
				text = "sp"
			intervals [1984]:
				xmin = 517.8029
				xmax = 517.8708
				text = ""
			intervals [1985]:
				xmin = 517.8708
				xmax = 518.0108
				text = "DH"
			intervals [1986]:
				xmin = 518.0108
				xmax = 518.0408
				text = "EH1"
			intervals [1987]:
				xmin = 518.0408
				xmax = 518.0808
				text = "R"
			intervals [1988]:
				xmin = 518.0808
				xmax = 518.1508
				text = "W"
			intervals [1989]:
				xmin = 518.1508
				xmax = 518.1908
				text = "AH0"
			intervals [1990]:
				xmin = 518.1908
				xmax = 518.2308
				text = "Z"
			intervals [1991]:
				xmin = 518.2308
				xmax = 518.2708
				text = "DH"
			intervals [1992]:
				xmin = 518.2708
				xmax = 518.3208
				text = "IH0"
			intervals [1993]:
				xmin = 518.3208
				xmax = 518.4208
				text = "S"
			intervals [1994]:
				xmin = 518.4208
				xmax = 518.4708
				text = "sp"
			intervals [1995]:
				xmin = 518.4708
				xmax = 518.5108
				text = "B"
			intervals [1996]:
				xmin = 518.5108
				xmax = 518.5508
				text = "IH1"
			intervals [1997]:
				xmin = 518.5508
				xmax = 518.6208
				text = "G"
			intervals [1998]:
				xmin = 518.6208
				xmax = 518.6508
				text = "sp"
			intervals [1999]:
				xmin = 518.6508
				xmax = 518.7308
				text = "HH"
			intervals [2000]:
				xmin = 518.7308
				xmax = 518.8108
				text = "AA1"
			intervals [2001]:
				xmin = 518.8108
				xmax = 518.9008
				text = "L"
			intervals [2002]:
				xmin = 518.9008
				xmax = 519.0808
				text = "AH0"
			intervals [2003]:
				xmin = 519.0808
				xmax = 519.1308
				text = "sp"
			intervals [2004]:
				xmin = 519.1308
				xmax = 519.1908
				text = "HH"
			intervals [2005]:
				xmin = 519.1908
				xmax = 519.2808
				text = "AA1"
			intervals [2006]:
				xmin = 519.2808
				xmax = 519.3908
				text = "L"
			intervals [2007]:
				xmin = 519.3908
				xmax = 519.4508
				text = "AH0"
			intervals [2008]:
				xmin = 519.4508
				xmax = 519.5508
				text = "D"
			intervals [2009]:
				xmin = 519.5508
				xmax = 519.6708
				text = "EY2"
			intervals [2010]:
				xmin = 519.6708
				xmax = 519.7808
				text = "L"
			intervals [2011]:
				xmin = 519.7808
				xmax = 519.9108
				text = "AE1"
			intervals [2012]:
				xmin = 519.9108
				xmax = 520.0008
				text = "S"
			intervals [2013]:
				xmin = 520.0008
				xmax = 520.0308
				text = "T"
			intervals [2014]:
				xmin = 520.0308
				xmax = 520.0908
				text = "sp"
			intervals [2015]:
				xmin = 520.0908
				xmax = 520.1908
				text = "W"
			intervals [2016]:
				xmin = 520.1908
				xmax = 520.2308
				text = "IY1"
			intervals [2017]:
				xmin = 520.2308
				xmax = 520.2808
				text = "K"
			intervals [2018]:
				xmin = 520.2808
				xmax = 520.3808
				text = "sp"
			intervals [2019]:
				xmin = 520.3808
				xmax = 520.4208
				text = "W"
			intervals [2020]:
				xmin = 520.4208
				xmax = 520.4608
				text = "AH1"
			intervals [2021]:
				xmin = 520.4608
				xmax = 520.4908
				text = "T"
			intervals [2022]:
				xmin = 520.4908
				xmax = 520.5208
				text = "W"
			intervals [2023]:
				xmin = 520.5208
				xmax = 520.5508
				text = "AO1"
			intervals [2024]:
				xmin = 520.5508
				xmax = 520.6208
				text = "Z"
			intervals [2025]:
				xmin = 520.6208
				xmax = 520.6508
				text = "sp"
			intervals [2026]:
				xmin = 520.6508
				xmax = 520.7208
				text = "DH"
			intervals [2027]:
				xmin = 520.7208
				xmax = 520.8408
				text = "AH0"
			intervals [2028]:
				xmin = 520.8408
				xmax = 520.8908
				text = "T"
			intervals [2029]:
				xmin = 520.8908
				xmax = 523.3284
				text = "sp"
			intervals [2030]:
				xmin = 523.3284
				xmax = 523.3584
				text = "HH"
			intervals [2031]:
				xmin = 523.3584
				xmax = 523.3884
				text = "AE2"
			intervals [2032]:
				xmin = 523.3884
				xmax = 523.6484
				text = "L"
			intervals [2033]:
				xmin = 523.6484
				xmax = 523.6884
				text = "AH0"
			intervals [2034]:
				xmin = 523.6884
				xmax = 523.7284
				text = "W"
			intervals [2035]:
				xmin = 523.7284
				xmax = 523.7884
				text = "IY1"
			intervals [2036]:
				xmin = 523.7884
				xmax = 523.8184
				text = "N"
			intervals [2037]:
				xmin = 523.8184
				xmax = 523.8984
				text = "HH"
			intervals [2038]:
				xmin = 523.8984
				xmax = 523.9284
				text = "W"
			intervals [2039]:
				xmin = 523.9284
				xmax = 523.9584
				text = "AH1"
			intervals [2040]:
				xmin = 523.9584
				xmax = 523.9884
				text = "T"
			intervals [2041]:
				xmin = 523.9884
				xmax = 524.0684
				text = "D"
			intervals [2042]:
				xmin = 524.0684
				xmax = 524.0984
				text = "IH0"
			intervals [2043]:
				xmin = 524.0984
				xmax = 524.1684
				text = "D"
			intervals [2044]:
				xmin = 524.1684
				xmax = 524.2184
				text = "Y"
			intervals [2045]:
				xmin = 524.2184
				xmax = 524.2684
				text = "UW1"
			intervals [2046]:
				xmin = 524.2684
				xmax = 524.3484
				text = "D"
			intervals [2047]:
				xmin = 524.3484
				xmax = 524.4584
				text = "UW1"
			intervals [2048]:
				xmin = 524.4584
				xmax = 524.5484
				text = "AO1"
			intervals [2049]:
				xmin = 524.5484
				xmax = 524.6384
				text = "N"
			intervals [2050]:
				xmin = 524.6384
				xmax = 524.7184
				text = "HH"
			intervals [2051]:
				xmin = 524.7184
				xmax = 524.7584
				text = "AE2"
			intervals [2052]:
				xmin = 524.7584
				xmax = 524.9384
				text = "L"
			intervals [2053]:
				xmin = 524.9384
				xmax = 524.9684
				text = "AH0"
			intervals [2054]:
				xmin = 524.9684
				xmax = 525.0584
				text = "W"
			intervals [2055]:
				xmin = 525.0584
				xmax = 525.0984
				text = "IY1"
			intervals [2056]:
				xmin = 525.0984
				xmax = 525.1484
				text = "N"
			intervals [2057]:
				xmin = 525.1484
				xmax = 525.2084
				text = "sp"
			intervals [2058]:
				xmin = 525.2084
				xmax = 525.2791
				text = ""
			intervals [2059]:
				xmin = 525.2791
				xmax = 525.3091
				text = "T"
			intervals [2060]:
				xmin = 525.3091
				xmax = 525.3391
				text = "EH1"
			intervals [2061]:
				xmin = 525.3391
				xmax = 525.3691
				text = "L"
			intervals [2062]:
				xmin = 525.3691
				xmax = 525.3991
				text = "M"
			intervals [2063]:
				xmin = 525.3991
				xmax = 525.4291
				text = "IY1"
			intervals [2064]:
				xmin = 525.4291
				xmax = 525.4691
				text = "sp"
			intervals [2065]:
				xmin = 525.4691
				xmax = 525.4991
				text = "W"
			intervals [2066]:
				xmin = 525.4991
				xmax = 525.5291
				text = "AH1"
			intervals [2067]:
				xmin = 525.5291
				xmax = 525.6391
				text = "T"
			intervals [2068]:
				xmin = 525.6391
				xmax = 525.6691
				text = "sp"
			intervals [2069]:
				xmin = 525.6691
				xmax = 525.7191
				text = "Y"
			intervals [2070]:
				xmin = 525.7191
				xmax = 525.7791
				text = "UW1"
			intervals [2071]:
				xmin = 525.7791
				xmax = 525.8091
				text = "sp"
			intervals [2072]:
				xmin = 525.8091
				xmax = 525.8491
				text = "D"
			intervals [2073]:
				xmin = 525.8491
				xmax = 525.9191
				text = "IH1"
			intervals [2074]:
				xmin = 525.9191
				xmax = 525.9991
				text = "D"
			intervals [2075]:
				xmin = 525.9991
				xmax = 526.0291
				text = "sp"
			intervals [2076]:
				xmin = 526.0291
				xmax = 531.4702
				text = ""
			intervals [2077]:
				xmin = 531.4702
				xmax = 531.5502
				text = "HH"
			intervals [2078]:
				xmin = 531.5502
				xmax = 531.6002
				text = "W"
			intervals [2079]:
				xmin = 531.6002
				xmax = 531.6302
				text = "AH1"
			intervals [2080]:
				xmin = 531.6302
				xmax = 531.6602
				text = "T"
			intervals [2081]:
				xmin = 531.6602
				xmax = 531.6902
				text = "D"
			intervals [2082]:
				xmin = 531.6902
				xmax = 531.7302
				text = "sp"
			intervals [2083]:
				xmin = 531.7302
				xmax = 531.7802
				text = "Y"
			intervals [2084]:
				xmin = 531.7802
				xmax = 531.8602
				text = "UW1"
			intervals [2085]:
				xmin = 531.8602
				xmax = 531.8902
				text = "sp"
			intervals [2086]:
				xmin = 531.8902
				xmax = 531.9202
				text = "D"
			intervals [2087]:
				xmin = 531.9202
				xmax = 532.1202
				text = "UW1"
			intervals [2088]:
				xmin = 532.1202
				xmax = 532.1902
				text = "sp"
			intervals [2089]:
				xmin = 532.1902
				xmax = 532.2202
				text = "HH"
			intervals [2090]:
				xmin = 532.2202
				xmax = 532.2502
				text = "W"
			intervals [2091]:
				xmin = 532.2502
				xmax = 532.2802
				text = "AH1"
			intervals [2092]:
				xmin = 532.2802
				xmax = 532.3102
				text = "T"
			intervals [2093]:
				xmin = 532.3102
				xmax = 532.3402
				text = "W"
			intervals [2094]:
				xmin = 532.3402
				xmax = 532.3702
				text = "ER0"
			intervals [2095]:
				xmin = 532.3702
				xmax = 532.4002
				text = "Y"
			intervals [2096]:
				xmin = 532.4002
				xmax = 532.4602
				text = "UW1"
			intervals [2097]:
				xmin = 532.4602
				xmax = 532.4902
				text = "sp"
			intervals [2098]:
				xmin = 532.4902
				xmax = 532.5302
				text = "D"
			intervals [2099]:
				xmin = 532.5302
				xmax = 532.5602
				text = "R"
			intervals [2100]:
				xmin = 532.5602
				xmax = 532.6402
				text = "EH1"
			intervals [2101]:
				xmin = 532.6402
				xmax = 532.7602
				text = "S"
			intervals [2102]:
				xmin = 532.7602
				xmax = 532.8102
				text = "T"
			intervals [2103]:
				xmin = 532.8102
				xmax = 532.8502
				text = "AH1"
			intervals [2104]:
				xmin = 532.8502
				xmax = 532.9002
				text = "P"
			intervals [2105]:
				xmin = 532.9002
				xmax = 533.0102
				text = "sp"
			intervals [2106]:
				xmin = 533.0102
				xmax = 533.0702
				text = "L"
			intervals [2107]:
				xmin = 533.0702
				xmax = 533.1002
				text = "AY1"
			intervals [2108]:
				xmin = 533.1002
				xmax = 533.1302
				text = "K"
			intervals [2109]:
				xmin = 533.1302
				xmax = 533.2902
				text = "sp"
			intervals [2110]:
				xmin = 533.2902
				xmax = 536.6029
				text = ""
			intervals [2111]:
				xmin = 536.6029
				xmax = 536.6529
				text = "AH0"
			intervals [2112]:
				xmin = 536.6529
				xmax = 536.6829
				text = "N"
			intervals [2113]:
				xmin = 536.6829
				xmax = 536.7129
				text = "D"
			intervals [2114]:
				xmin = 536.7129
				xmax = 536.7729
				text = "IH0"
			intervals [2115]:
				xmin = 536.7729
				xmax = 536.8029
				text = "D"
			intervals [2116]:
				xmin = 536.8029
				xmax = 536.8329
				text = "Y"
			intervals [2117]:
				xmin = 536.8329
				xmax = 537.0429
				text = "UW1"
			intervals [2118]:
				xmin = 537.0429
				xmax = 537.0729
				text = "sp"
			intervals [2119]:
				xmin = 537.0729
				xmax = 537.1029
				text = "G"
			intervals [2120]:
				xmin = 537.1029
				xmax = 537.1429
				text = "IH1"
			intervals [2121]:
				xmin = 537.1429
				xmax = 537.2329
				text = "T"
			intervals [2122]:
				xmin = 537.2329
				xmax = 537.2629
				text = "sp"
			intervals [2123]:
				xmin = 537.2629
				xmax = 537.3329
				text = "G"
			intervals [2124]:
				xmin = 537.3329
				xmax = 537.3929
				text = "IH0"
			intervals [2125]:
				xmin = 537.3929
				xmax = 537.4229
				text = "D"
			intervals [2126]:
				xmin = 537.4229
				xmax = 537.5329
				text = "sp"
			intervals [2127]:
				xmin = 537.5329
				xmax = 537.5629
				text = "K"
			intervals [2128]:
				xmin = 537.5629
				xmax = 537.6929
				text = "AE1"
			intervals [2129]:
				xmin = 537.6929
				xmax = 537.7329
				text = "N"
			intervals [2130]:
				xmin = 537.7329
				xmax = 537.8029
				text = "D"
			intervals [2131]:
				xmin = 537.8029
				xmax = 537.9429
				text = "IY0"
			intervals [2132]:
				xmin = 537.9429
				xmax = 537.9929
				text = "sp"
			intervals [2133]:
				xmin = 537.9929
				xmax = 538.0229
				text = "AH0"
			intervals [2134]:
				xmin = 538.0229
				xmax = 538.0529
				text = "N"
			intervals [2135]:
				xmin = 538.0529
				xmax = 538.0829
				text = "sp"
			intervals [2136]:
				xmin = 538.0829
				xmax = 538.1429
				text = "S"
			intervals [2137]:
				xmin = 538.1429
				xmax = 538.1829
				text = "T"
			intervals [2138]:
				xmin = 538.1829
				xmax = 538.2529
				text = "AH1"
			intervals [2139]:
				xmin = 538.2529
				xmax = 538.2829
				text = "F"
			intervals [2140]:
				xmin = 538.2829
				xmax = 538.4929
				text = "sp"
			intervals [2141]:
				xmin = 538.4929
				xmax = 539.755
				text = ""
			intervals [2142]:
				xmin = 539.755
				xmax = 539.815
				text = "Y"
			intervals [2143]:
				xmin = 539.815
				xmax = 539.885
				text = "UW1"
			intervals [2144]:
				xmin = 539.885
				xmax = 539.915
				text = "sp"
			intervals [2145]:
				xmin = 539.915
				xmax = 539.975
				text = "P"
			intervals [2146]:
				xmin = 539.975
				xmax = 540.025
				text = "L"
			intervals [2147]:
				xmin = 540.025
				xmax = 540.085
				text = "EY1"
			intervals [2148]:
				xmin = 540.085
				xmax = 540.115
				text = "EH1"
			intervals [2149]:
				xmin = 540.115
				xmax = 540.165
				text = "N"
			intervals [2150]:
				xmin = 540.165
				xmax = 540.285
				text = "IY0"
			intervals [2151]:
				xmin = 540.285
				xmax = 540.405
				text = "T"
			intervals [2152]:
				xmin = 540.405
				xmax = 540.445
				text = "R"
			intervals [2153]:
				xmin = 540.445
				xmax = 540.545
				text = "IH1"
			intervals [2154]:
				xmin = 540.545
				xmax = 540.655
				text = "K"
			intervals [2155]:
				xmin = 540.655
				xmax = 540.735
				text = "S"
			intervals [2156]:
				xmin = 540.735
				xmax = 540.765
				text = "sp"
			intervals [2157]:
				xmin = 540.765
				xmax = 540.815
				text = "AO1"
			intervals [2158]:
				xmin = 540.815
				xmax = 540.885
				text = "N"
			intervals [2159]:
				xmin = 540.885
				xmax = 540.915
				text = "DH"
			intervals [2160]:
				xmin = 540.915
				xmax = 540.945
				text = "AH0"
			intervals [2161]:
				xmin = 540.945
				xmax = 541.065
				text = "sp"
			intervals [2162]:
				xmin = 541.065
				xmax = 541.095
				text = "P"
			intervals [2163]:
				xmin = 541.095
				xmax = 541.185
				text = "IY1"
			intervals [2164]:
				xmin = 541.185
				xmax = 541.285
				text = "P"
			intervals [2165]:
				xmin = 541.285
				xmax = 541.315
				text = "AH0"
			intervals [2166]:
				xmin = 541.315
				xmax = 541.425
				text = "L"
			intervals [2167]:
				xmin = 541.425
				xmax = 541.565
				text = "sp"
			intervals [2168]:
				xmin = 541.565
				xmax = 543.6008
				text = ""
			intervals [2169]:
				xmin = 543.6008
				xmax = 543.6708
				text = "HH"
			intervals [2170]:
				xmin = 543.6708
				xmax = 543.7308
				text = "W"
			intervals [2171]:
				xmin = 543.7308
				xmax = 543.7708
				text = "AH1"
			intervals [2172]:
				xmin = 543.7708
				xmax = 543.8008
				text = "T"
			intervals [2173]:
				xmin = 543.8008
				xmax = 543.8308
				text = "D"
			intervals [2174]:
				xmin = 543.8308
				xmax = 543.8608
				text = "HH"
			intervals [2175]:
				xmin = 543.8608
				xmax = 543.9308
				text = "IY1"
			intervals [2176]:
				xmin = 543.9308
				xmax = 543.9608
				text = "sp"
			intervals [2177]:
				xmin = 543.9608
				xmax = 544.0108
				text = "D"
			intervals [2178]:
				xmin = 544.0108
				xmax = 544.2008
				text = "UW1"
			intervals [2179]:
				xmin = 544.2008
				xmax = 544.2808
				text = "sp"
			intervals [2180]:
				xmin = 544.2808
				xmax = 549.0972
				text = ""
			intervals [2181]:
				xmin = 549.0972
				xmax = 549.2172
				text = "SH"
			intervals [2182]:
				xmin = 549.2172
				xmax = 549.2972
				text = "IY1"
			intervals [2183]:
				xmin = 549.2972
				xmax = 549.3272
				text = "sp"
			intervals [2184]:
				xmin = 549.3272
				xmax = 549.3572
				text = "G"
			intervals [2185]:
				xmin = 549.3572
				xmax = 549.3972
				text = "IH1"
			intervals [2186]:
				xmin = 549.3972
				xmax = 549.4472
				text = "V"
			intervals [2187]:
				xmin = 549.4472
				xmax = 549.5172
				text = "M"
			intervals [2188]:
				xmin = 549.5172
				xmax = 549.5872
				text = "IY1"
			intervals [2189]:
				xmin = 549.5872
				xmax = 549.6372
				text = "S"
			intervals [2190]:
				xmin = 549.6372
				xmax = 549.6672
				text = "AH1"
			intervals [2191]:
				xmin = 549.6672
				xmax = 549.7372
				text = "M"
			intervals [2192]:
				xmin = 549.7372
				xmax = 549.7672
				text = "M"
			intervals [2193]:
				xmin = 549.7672
				xmax = 549.7972
				text = "AO1"
			intervals [2194]:
				xmin = 549.7972
				xmax = 549.9672
				text = "R"
			intervals [2195]:
				xmin = 549.9672
				xmax = 550.0372
				text = "sp"
			intervals [2196]:
				xmin = 550.0372
				xmax = 551.2748
				text = ""
			intervals [2197]:
				xmin = 551.2748
				xmax = 551.3348
				text = "HH"
			intervals [2198]:
				xmin = 551.3348
				xmax = 551.3648
				text = "EY1"
			intervals [2199]:
				xmin = 551.3648
				xmax = 551.3948
				text = "DH"
			intervals [2200]:
				xmin = 551.3948
				xmax = 551.6948
				text = "AH0"
			intervals [2201]:
				xmin = 551.6948
				xmax = 551.7248
				text = "T"
			intervals [2202]:
				xmin = 551.7248
				xmax = 551.7648
				text = "sp"
			intervals [2203]:
				xmin = 551.7648
				xmax = 551.8948
				text = "S"
			intervals [2204]:
				xmin = 551.8948
				xmax = 551.9248
				text = "AO2"
			intervals [2205]:
				xmin = 551.9248
				xmax = 551.9848
				text = "L"
			intervals [2206]:
				xmin = 551.9848
				xmax = 552.1648
				text = "R"
			intervals [2207]:
				xmin = 552.1648
				xmax = 552.2248
				text = "AY1"
			intervals [2208]:
				xmin = 552.2248
				xmax = 552.3248
				text = "T"
			intervals [2209]:
				xmin = 552.3248
				xmax = 552.3748
				text = "sp"
			intervals [2210]:
				xmin = 552.3748
				xmax = 555.2231
				text = ""
			intervals [2211]:
				xmin = 555.2231
				xmax = 555.2731
				text = "HH"
			intervals [2212]:
				xmin = 555.2731
				xmax = 555.3531
				text = "AW1"
			intervals [2213]:
				xmin = 555.3531
				xmax = 555.3931
				text = "AH0"
			intervals [2214]:
				xmin = 555.3931
				xmax = 555.4231
				text = "B"
			intervals [2215]:
				xmin = 555.4231
				xmax = 555.5531
				text = "AW1"
			intervals [2216]:
				xmin = 555.5531
				xmax = 555.6031
				text = "T"
			intervals [2217]:
				xmin = 555.6031
				xmax = 555.6331
				text = "sp"
			intervals [2218]:
				xmin = 555.6331
				xmax = 555.6731
				text = "K"
			intervals [2219]:
				xmin = 555.6731
				xmax = 555.7131
				text = "R"
			intervals [2220]:
				xmin = 555.7131
				xmax = 555.7831
				text = "IH1"
			intervals [2221]:
				xmin = 555.7831
				xmax = 555.8731
				text = "S"
			intervals [2222]:
				xmin = 555.8731
				xmax = 555.9731
				text = "M"
			intervals [2223]:
				xmin = 555.9731
				xmax = 556.1031
				text = "AH0"
			intervals [2224]:
				xmin = 556.1031
				xmax = 556.1531
				text = "S"
			intervals [2225]:
				xmin = 556.1531
				xmax = 556.1831
				text = "sp"
			intervals [2226]:
				xmin = 556.1831
				xmax = 556.2378
				text = ""
			intervals [2227]:
				xmin = 556.2378
				xmax = 556.2678
				text = "T"
			intervals [2228]:
				xmin = 556.2678
				xmax = 556.2978
				text = "EH1"
			intervals [2229]:
				xmin = 556.2978
				xmax = 556.3378
				text = "L"
			intervals [2230]:
				xmin = 556.3378
				xmax = 556.4378
				text = "M"
			intervals [2231]:
				xmin = 556.4378
				xmax = 556.5378
				text = "IY1"
			intervals [2232]:
				xmin = 556.5378
				xmax = 556.6378
				text = "sp"
			intervals [2233]:
				xmin = 556.6378
				xmax = 556.8085
				text = ""
			intervals [2234]:
				xmin = 556.8085
				xmax = 556.8685
				text = "W"
			intervals [2235]:
				xmin = 556.8685
				xmax = 556.8985
				text = "AH1"
			intervals [2236]:
				xmin = 556.8985
				xmax = 556.9885
				text = "T"
			intervals [2237]:
				xmin = 556.9885
				xmax = 557.0385
				text = "sp"
			intervals [2238]:
				xmin = 557.0385
				xmax = 557.0885
				text = "Y"
			intervals [2239]:
				xmin = 557.0885
				xmax = 557.1385
				text = "UW1"
			intervals [2240]:
				xmin = 557.1385
				xmax = 557.1885
				text = "D"
			intervals [2241]:
				xmin = 557.1885
				xmax = 557.3085
				text = "UW1"
			intervals [2242]:
				xmin = 557.3085
				xmax = 557.3885
				text = "F"
			intervals [2243]:
				xmin = 557.3885
				xmax = 557.4185
				text = "R"
			intervals [2244]:
				xmin = 557.4185
				xmax = 557.4785
				text = "ER0"
			intervals [2245]:
				xmin = 557.4785
				xmax = 557.5685
				text = "sp"
			intervals [2246]:
				xmin = 557.5685
				xmax = 557.5985
				text = "K"
			intervals [2247]:
				xmin = 557.5985
				xmax = 557.6285
				text = "R"
			intervals [2248]:
				xmin = 557.6285
				xmax = 557.6585
				text = "IH1"
			intervals [2249]:
				xmin = 557.6585
				xmax = 557.7485
				text = "S"
			intervals [2250]:
				xmin = 557.7485
				xmax = 557.8685
				text = "M"
			intervals [2251]:
				xmin = 557.8685
				xmax = 557.9485
				text = "AH0"
			intervals [2252]:
				xmin = 557.9485
				xmax = 558.0985
				text = "S"
			intervals [2253]:
				xmin = 558.0985
				xmax = 558.1385
				text = "sp"
			intervals [2254]:
				xmin = 558.1385
				xmax = 566.8967
				text = ""
			intervals [2255]:
				xmin = 566.8967
				xmax = 566.9567
				text = "W"
			intervals [2256]:
				xmin = 566.9567
				xmax = 566.9867
				text = "AH1"
			intervals [2257]:
				xmin = 566.9867
				xmax = 567.0167
				text = "T"
			intervals [2258]:
				xmin = 567.0167
				xmax = 567.0467
				text = "D"
			intervals [2259]:
				xmin = 567.0467
				xmax = 567.0767
				text = "IH0"
			intervals [2260]:
				xmin = 567.0767
				xmax = 567.1067
				text = "D"
			intervals [2261]:
				xmin = 567.1067
				xmax = 567.1567
				text = "Y"
			intervals [2262]:
				xmin = 567.1567
				xmax = 567.2667
				text = "UW1"
			intervals [2263]:
				xmin = 567.2667
				xmax = 567.3067
				text = "G"
			intervals [2264]:
				xmin = 567.3067
				xmax = 567.3467
				text = "IH1"
			intervals [2265]:
				xmin = 567.3467
				xmax = 567.4467
				text = "T"
			intervals [2266]:
				xmin = 567.4467
				xmax = 567.5067
				text = "S"
			intervals [2267]:
				xmin = 567.5067
				xmax = 567.5467
				text = "AH1"
			intervals [2268]:
				xmin = 567.5467
				xmax = 567.6067
				text = "M"
			intervals [2269]:
				xmin = 567.6067
				xmax = 567.6767
				text = "sp"
			intervals [2270]:
				xmin = 567.6767
				xmax = 567.7167
				text = "P"
			intervals [2271]:
				xmin = 567.7167
				xmax = 567.7567
				text = "R"
			intervals [2272]:
				xmin = 567.7567
				xmax = 567.8267
				text = "EH1"
			intervals [2273]:
				xmin = 567.8267
				xmax = 567.8767
				text = "Z"
			intervals [2274]:
				xmin = 567.8767
				xmax = 567.9067
				text = "AH0"
			intervals [2275]:
				xmin = 567.9067
				xmax = 567.9467
				text = "N"
			intervals [2276]:
				xmin = 567.9467
				xmax = 567.9867
				text = "T"
			intervals [2277]:
				xmin = 567.9867
				xmax = 568.0267
				text = "W"
			intervals [2278]:
				xmin = 568.0267
				xmax = 568.1067
				text = "AH1"
			intervals [2279]:
				xmin = 568.1067
				xmax = 568.1367
				text = "T"
			intervals [2280]:
				xmin = 568.1367
				xmax = 568.1667
				text = "Z"
			intervals [2281]:
				xmin = 568.1667
				xmax = 568.1967
				text = "DH"
			intervals [2282]:
				xmin = 568.1967
				xmax = 568.2267
				text = "AH0"
			intervals [2283]:
				xmin = 568.2267
				xmax = 568.2667
				text = "sp"
			intervals [2284]:
				xmin = 568.2667
				xmax = 568.3167
				text = "B"
			intervals [2285]:
				xmin = 568.3167
				xmax = 568.4067
				text = "EH1"
			intervals [2286]:
				xmin = 568.4067
				xmax = 568.4467
				text = "S"
			intervals [2287]:
				xmin = 568.4467
				xmax = 568.4867
				text = "T"
			intervals [2288]:
				xmin = 568.4867
				xmax = 568.5167
				text = "sp"
			intervals [2289]:
				xmin = 568.5167
				xmax = 568.5567
				text = "P"
			intervals [2290]:
				xmin = 568.5567
				xmax = 568.5967
				text = "R"
			intervals [2291]:
				xmin = 568.5967
				xmax = 568.6867
				text = "EH1"
			intervals [2292]:
				xmin = 568.6867
				xmax = 568.7467
				text = "Z"
			intervals [2293]:
				xmin = 568.7467
				xmax = 568.7767
				text = "AH0"
			intervals [2294]:
				xmin = 568.7767
				xmax = 568.8067
				text = "N"
			intervals [2295]:
				xmin = 568.8067
				xmax = 568.8367
				text = "T"
			intervals [2296]:
				xmin = 568.8367
				xmax = 568.8667
				text = "sp"
			intervals [2297]:
				xmin = 568.8667
				xmax = 568.9467
				text = "Y"
			intervals [2298]:
				xmin = 568.9467
				xmax = 568.9767
				text = "UW1"
			intervals [2299]:
				xmin = 568.9767
				xmax = 569.0067
				text = "EH1"
			intervals [2300]:
				xmin = 569.0067
				xmax = 569.0867
				text = "V"
			intervals [2301]:
				xmin = 569.0867
				xmax = 569.1767
				text = "ER0"
			intervals [2302]:
				xmin = 569.1767
				xmax = 569.2567
				text = "sp"
			intervals [2303]:
				xmin = 569.2567
				xmax = 569.2867
				text = "G"
			intervals [2304]:
				xmin = 569.2867
				xmax = 569.3167
				text = "AA1"
			intervals [2305]:
				xmin = 569.3167
				xmax = 569.3967
				text = "T"
			intervals [2306]:
				xmin = 569.3967
				xmax = 573.2358
				text = "sp"
			intervals [2307]:
				xmin = 573.2358
				xmax = 573.5058
				text = "OW1"
			intervals [2308]:
				xmin = 573.5058
				xmax = 573.5358
				text = "sp"
			intervals [2309]:
				xmin = 573.5358
				xmax = 573.5958
				text = "R"
			intervals [2310]:
				xmin = 573.5958
				xmax = 573.7058
				text = "IY1"
			intervals [2311]:
				xmin = 573.7058
				xmax = 573.7858
				text = "L"
			intervals [2312]:
				xmin = 573.7858
				xmax = 573.8258
				text = "IY0"
			intervals [2313]:
				xmin = 573.8258
				xmax = 573.8958
				text = "sp"
			intervals [2314]:
				xmin = 573.8958
				xmax = 573.9924
				text = ""
			intervals [2315]:
				xmin = 573.9924
				xmax = 574.0224
				text = "HH"
			intervals [2316]:
				xmin = 574.0224
				xmax = 574.0624
				text = "W"
			intervals [2317]:
				xmin = 574.0624
				xmax = 574.1224
				text = "EH1"
			intervals [2318]:
				xmin = 574.1224
				xmax = 574.1924
				text = "N"
			intervals [2319]:
				xmin = 574.1924
				xmax = 574.2324
				text = "D"
			intervals [2320]:
				xmin = 574.2324
				xmax = 574.2724
				text = "IH0"
			intervals [2321]:
				xmin = 574.2724
				xmax = 574.3324
				text = "D"
			intervals [2322]:
				xmin = 574.3324
				xmax = 574.3624
				text = "Y"
			intervals [2323]:
				xmin = 574.3624
				xmax = 574.3924
				text = "UW1"
			intervals [2324]:
				xmin = 574.3924
				xmax = 574.4224
				text = "sp"
			intervals [2325]:
				xmin = 574.4224
				xmax = 574.4524
				text = "G"
			intervals [2326]:
				xmin = 574.4524
				xmax = 574.5024
				text = "IH1"
			intervals [2327]:
				xmin = 574.5024
				xmax = 574.5424
				text = "T"
			intervals [2328]:
				xmin = 574.5424
				xmax = 574.6024
				text = "sp"
			intervals [2329]:
				xmin = 574.6024
				xmax = 574.6624
				text = "DH"
			intervals [2330]:
				xmin = 574.6624
				xmax = 574.7924
				text = "AE1"
			intervals [2331]:
				xmin = 574.7924
				xmax = 574.8424
				text = "T"
			intervals [2332]:
				xmin = 574.8424
				xmax = 574.9124
				text = "sp"
			intervals [2333]:
				xmin = 574.9124
				xmax = 574.9524
				text = "D"
			intervals [2334]:
				xmin = 574.9524
				xmax = 574.9824
				text = "IH0"
			intervals [2335]:
				xmin = 574.9824
				xmax = 575.0424
				text = "D"
			intervals [2336]:
				xmin = 575.0424
				xmax = 575.0824
				text = "Y"
			intervals [2337]:
				xmin = 575.0824
				xmax = 575.1324
				text = "UW1"
			intervals [2338]:
				xmin = 575.1324
				xmax = 575.1624
				text = "sp"
			intervals [2339]:
				xmin = 575.1624
				xmax = 575.2224
				text = "N"
			intervals [2340]:
				xmin = 575.2224
				xmax = 575.3124
				text = "OW1"
			intervals [2341]:
				xmin = 575.3124
				xmax = 575.3624
				text = "Y"
			intervals [2342]:
				xmin = 575.3624
				xmax = 575.4324
				text = "UW1"
			intervals [2343]:
				xmin = 575.4324
				xmax = 575.4924
				text = "W"
			intervals [2344]:
				xmin = 575.4924
				xmax = 575.5724
				text = "ER0"
			intervals [2345]:
				xmin = 575.5724
				xmax = 575.6024
				text = "G"
			intervals [2346]:
				xmin = 575.6024
				xmax = 575.6324
				text = "EH1"
			intervals [2347]:
				xmin = 575.6324
				xmax = 575.6624
				text = "T"
			intervals [2348]:
				xmin = 575.6624
				xmax = 575.7024
				text = "IH0"
			intervals [2349]:
				xmin = 575.7024
				xmax = 575.8124
				text = "N"
			intervals [2350]:
				xmin = 575.8124
				xmax = 575.8424
				text = "sp"
			intervals [2351]:
				xmin = 575.8424
				xmax = 575.9724
				text = "IH0"
			intervals [2352]:
				xmin = 575.9724
				xmax = 576.0024
				text = "T"
			intervals [2353]:
				xmin = 576.0024
				xmax = 576.0324
				text = "sp"
			intervals [2354]:
				xmin = 576.0324
				xmax = 576.0917
				text = ""
			intervals [2355]:
				xmin = 576.0917
				xmax = 576.1717
				text = "W"
			intervals [2356]:
				xmin = 576.1717
				xmax = 576.2217
				text = "ER0"
			intervals [2357]:
				xmin = 576.2217
				xmax = 576.2517
				text = "Y"
			intervals [2358]:
				xmin = 576.2517
				xmax = 576.2817
				text = "UW1"
			intervals [2359]:
				xmin = 576.2817
				xmax = 576.3117
				text = "sp"
			intervals [2360]:
				xmin = 576.3117
				xmax = 576.4117
				text = "S"
			intervals [2361]:
				xmin = 576.4117
				xmax = 576.4517
				text = "AH0"
			intervals [2362]:
				xmin = 576.4517
				xmax = 576.5917
				text = "P"
			intervals [2363]:
				xmin = 576.5917
				xmax = 576.6317
				text = "R"
			intervals [2364]:
				xmin = 576.6317
				xmax = 576.8817
				text = "AY1"
			intervals [2365]:
				xmin = 576.8817
				xmax = 576.9717
				text = "Z"
			intervals [2366]:
				xmin = 576.9717
				xmax = 577.0017
				text = "D"
			intervals [2367]:
				xmin = 577.0017
				xmax = 577.1117
				text = "sp"
			intervals [2368]:
				xmin = 577.1117
				xmax = 579.5961
				text = ""
			intervals [2369]:
				xmin = 579.5961
				xmax = 579.7261
				text = "IH0"
			intervals [2370]:
				xmin = 579.7261
				xmax = 579.7561
				text = "Z"
			intervals [2371]:
				xmin = 579.7561
				xmax = 579.8061
				text = "DH"
			intervals [2372]:
				xmin = 579.8061
				xmax = 579.9761
				text = "AH0"
			intervals [2373]:
				xmin = 579.9761
				xmax = 580.0261
				text = "T"
			intervals [2374]:
				xmin = 580.0261
				xmax = 580.0561
				text = "R"
			intervals [2375]:
				xmin = 580.0561
				xmax = 580.1261
				text = "AY1"
			intervals [2376]:
				xmin = 580.1261
				xmax = 580.1761
				text = "T"
			intervals [2377]:
				xmin = 580.1761
				xmax = 580.2661
				text = "sp"
			intervals [2378]:
				xmin = 580.2661
				xmax = 583.5922
				text = ""
			intervals [2379]:
				xmin = 583.5922
				xmax = 583.6222
				text = "HH"
			intervals [2380]:
				xmin = 583.6222
				xmax = 583.6622
				text = "W"
			intervals [2381]:
				xmin = 583.6622
				xmax = 583.7222
				text = "AH1"
			intervals [2382]:
				xmin = 583.7222
				xmax = 583.7722
				text = "T"
			intervals [2383]:
				xmin = 583.7722
				xmax = 583.8322
				text = "Z"
			intervals [2384]:
				xmin = 583.8322
				xmax = 583.9222
				text = "IH0"
			intervals [2385]:
				xmin = 583.9222
				xmax = 583.9522
				text = "T"
			intervals [2386]:
				xmin = 583.9522
				xmax = 583.9822
				text = "sp"
			intervals [2387]:
				xmin = 583.9822
				xmax = 584.1022
				text = "L"
			intervals [2388]:
				xmin = 584.1022
				xmax = 584.2422
				text = "AY1"
			intervals [2389]:
				xmin = 584.2422
				xmax = 584.3222
				text = "K"
			intervals [2390]:
				xmin = 584.3222
				xmax = 590.3964
				text = "sp"
			intervals [2391]:
				xmin = 590.3964
				xmax = 590.5764
				text = "AH1"
			intervals [2392]:
				xmin = 590.5764
				xmax = 590.6064
				text = "HH"
			intervals [2393]:
				xmin = 590.6064
				xmax = 590.8264
				text = "AH1"
			intervals [2394]:
				xmin = 590.8264
				xmax = 590.8964
				text = "sp"
			intervals [2395]:
				xmin = 590.8964
				xmax = 592.7199
				text = ""
			intervals [2396]:
				xmin = 592.7199
				xmax = 592.7799
				text = "HH"
			intervals [2397]:
				xmin = 592.7799
				xmax = 592.8099
				text = "W"
			intervals [2398]:
				xmin = 592.8099
				xmax = 592.8399
				text = "AH1"
			intervals [2399]:
				xmin = 592.8399
				xmax = 592.8699
				text = "T"
			intervals [2400]:
				xmin = 592.8699
				xmax = 592.8999
				text = "D"
			intervals [2401]:
				xmin = 592.8999
				xmax = 592.9299
				text = "UW1"
			intervals [2402]:
				xmin = 592.9299
				xmax = 592.9599
				text = "Y"
			intervals [2403]:
				xmin = 592.9599
				xmax = 592.9899
				text = "UW1"
			intervals [2404]:
				xmin = 592.9899
				xmax = 593.0399
				text = "W"
			intervals [2405]:
				xmin = 593.0399
				xmax = 593.0899
				text = "AA1"
			intervals [2406]:
				xmin = 593.0899
				xmax = 593.1399
				text = "N"
			intervals [2407]:
				xmin = 593.1399
				xmax = 593.1699
				text = "T"
			intervals [2408]:
				xmin = 593.1699
				xmax = 593.2199
				text = "sp"
			intervals [2409]:
				xmin = 593.2199
				xmax = 593.2499
				text = "DH"
			intervals [2410]:
				xmin = 593.2499
				xmax = 593.3299
				text = "IH0"
			intervals [2411]:
				xmin = 593.3299
				xmax = 593.4299
				text = "S"
			intervals [2412]:
				xmin = 593.4299
				xmax = 593.4699
				text = "sp"
			intervals [2413]:
				xmin = 593.4699
				xmax = 593.4999
				text = "K"
			intervals [2414]:
				xmin = 593.4999
				xmax = 593.5299
				text = "R"
			intervals [2415]:
				xmin = 593.5299
				xmax = 593.6099
				text = "IH1"
			intervals [2416]:
				xmin = 593.6099
				xmax = 593.6499
				text = "S"
			intervals [2417]:
				xmin = 593.6499
				xmax = 593.8499
				text = "M"
			intervals [2418]:
				xmin = 593.8499
				xmax = 593.8799
				text = "AH0"
			intervals [2419]:
				xmin = 593.8799
				xmax = 593.9999
				text = "S"
			intervals [2420]:
				xmin = 593.9999
				xmax = 598.4241
				text = "sp"
			intervals [2421]:
				xmin = 598.4241
				xmax = 598.4841
				text = "AH0"
			intervals [2422]:
				xmin = 598.4841
				xmax = 598.6141
				text = "N"
			intervals [2423]:
				xmin = 598.6141
				xmax = 598.7241
				text = "AH1"
			intervals [2424]:
				xmin = 598.7241
				xmax = 598.7641
				text = "DH"
			intervals [2425]:
				xmin = 598.7641
				xmax = 598.8141
				text = "ER0"
			intervals [2426]:
				xmin = 598.8141
				xmax = 598.8641
				text = "sp"
			intervals [2427]:
				xmin = 598.8641
				xmax = 604.5054
				text = ""
			intervals [2428]:
				xmin = 604.5054
				xmax = 604.5754
				text = "HH"
			intervals [2429]:
				xmin = 604.5754
				xmax = 604.7954
				text = "M"
			intervals [2430]:
				xmin = 604.7954
				xmax = 604.8854
				text = "sp"
			intervals [2431]:
				xmin = 604.8854
				xmax = 609.7873
				text = ""
			intervals [2432]:
				xmin = 609.7873
				xmax = 609.8273
				text = "HH"
			intervals [2433]:
				xmin = 609.8273
				xmax = 609.8973
				text = "AW1"
			intervals [2434]:
				xmin = 609.8973
				xmax = 609.9473
				text = "AH0"
			intervals [2435]:
				xmin = 609.9473
				xmax = 609.9973
				text = "B"
			intervals [2436]:
				xmin = 609.9973
				xmax = 610.0773
				text = "AW1"
			intervals [2437]:
				xmin = 610.0773
				xmax = 610.1173
				text = "T"
			intervals [2438]:
				xmin = 610.1173
				xmax = 610.2873
				text = "IY1"
			intervals [2439]:
				xmin = 610.2873
				xmax = 610.3773
				text = "S"
			intervals [2440]:
				xmin = 610.3773
				xmax = 610.4573
				text = "T"
			intervals [2441]:
				xmin = 610.4573
				xmax = 610.5273
				text = "ER0"
			intervals [2442]:
				xmin = 610.5273
				xmax = 610.5673
				text = "W"
			intervals [2443]:
				xmin = 610.5673
				xmax = 610.6073
				text = "AH1"
			intervals [2444]:
				xmin = 610.6073
				xmax = 610.6573
				text = "T"
			intervals [2445]:
				xmin = 610.6573
				xmax = 610.6873
				text = "sp"
			intervals [2446]:
				xmin = 610.6873
				xmax = 610.7273
				text = "D"
			intervals [2447]:
				xmin = 610.7273
				xmax = 610.7573
				text = "IH0"
			intervals [2448]:
				xmin = 610.7573
				xmax = 610.7973
				text = "D"
			intervals [2449]:
				xmin = 610.7973
				xmax = 610.8373
				text = "sp"
			intervals [2450]:
				xmin = 610.8373
				xmax = 610.8773
				text = "Y"
			intervals [2451]:
				xmin = 610.8773
				xmax = 610.9173
				text = "UH1"
			intervals [2452]:
				xmin = 610.9173
				xmax = 610.9873
				text = "R"
			intervals [2453]:
				xmin = 610.9873
				xmax = 611.0773
				text = "F"
			intervals [2454]:
				xmin = 611.0773
				xmax = 611.1573
				text = "AE1"
			intervals [2455]:
				xmin = 611.1573
				xmax = 611.2573
				text = "M"
			intervals [2456]:
				xmin = 611.2573
				xmax = 611.2873
				text = "L"
			intervals [2457]:
				xmin = 611.2873
				xmax = 611.3473
				text = "IY0"
			intervals [2458]:
				xmin = 611.3473
				xmax = 611.3873
				text = "sp"
			intervals [2459]:
				xmin = 611.3873
				xmax = 611.4373
				text = "D"
			intervals [2460]:
				xmin = 611.4373
				xmax = 611.5273
				text = "UW1"
			intervals [2461]:
				xmin = 611.5273
				xmax = 611.6073
				text = "AO1"
			intervals [2462]:
				xmin = 611.6073
				xmax = 611.7973
				text = "N"
			intervals [2463]:
				xmin = 611.7973
				xmax = 611.8373
				text = "IY1"
			intervals [2464]:
				xmin = 611.8373
				xmax = 611.9273
				text = "S"
			intervals [2465]:
				xmin = 611.9273
				xmax = 611.9573
				text = "T"
			intervals [2466]:
				xmin = 611.9573
				xmax = 612.0473
				text = "ER0"
			intervals [2467]:
				xmin = 612.0473
				xmax = 612.1273
				text = "sp"
			intervals [2468]:
				xmin = 612.1273
				xmax = 616.5473
				text = ""
			intervals [2469]:
				xmin = 616.5473
				xmax = 616.6073
				text = "DH"
			intervals [2470]:
				xmin = 616.6073
				xmax = 616.6873
				text = "EY1"
			intervals [2471]:
				xmin = 616.6873
				xmax = 616.7473
				text = "HH"
			intervals [2472]:
				xmin = 616.7473
				xmax = 616.8473
				text = "AY1"
			intervals [2473]:
				xmin = 616.8473
				xmax = 616.9673
				text = "D"
			intervals [2474]:
				xmin = 616.9673
				xmax = 617.1173
				text = "EH1"
			intervals [2475]:
				xmin = 617.1173
				xmax = 617.2173
				text = "G"
			intervals [2476]:
				xmin = 617.2173
				xmax = 617.2673
				text = "Z"
			intervals [2477]:
				xmin = 617.2673
				xmax = 617.3173
				text = "AH0"
			intervals [2478]:
				xmin = 617.3173
				xmax = 617.3573
				text = "N"
			intervals [2479]:
				xmin = 617.3573
				xmax = 617.4173
				text = "D"
			intervals [2480]:
				xmin = 617.4173
				xmax = 617.5073
				text = "S"
			intervals [2481]:
				xmin = 617.5073
				xmax = 617.5573
				text = "T"
			intervals [2482]:
				xmin = 617.5573
				xmax = 617.6373
				text = "AH1"
			intervals [2483]:
				xmin = 617.6373
				xmax = 617.7173
				text = "F"
			intervals [2484]:
				xmin = 617.7173
				xmax = 617.7773
				text = "sp"
			intervals [2485]:
				xmin = 617.7773
				xmax = 621.5215
				text = ""
			intervals [2486]:
				xmin = 621.5215
				xmax = 621.5815
				text = "D"
			intervals [2487]:
				xmin = 621.5815
				xmax = 621.6115
				text = "UW1"
			intervals [2488]:
				xmin = 621.6115
				xmax = 621.6415
				text = "Y"
			intervals [2489]:
				xmin = 621.6415
				xmax = 621.6815
				text = "UW1"
			intervals [2490]:
				xmin = 621.6815
				xmax = 621.7115
				text = "sp"
			intervals [2491]:
				xmin = 621.7115
				xmax = 621.7515
				text = "G"
			intervals [2492]:
				xmin = 621.7515
				xmax = 621.8615
				text = "OW1"
			intervals [2493]:
				xmin = 621.8615
				xmax = 621.9415
				text = "L"
			intervals [2494]:
				xmin = 621.9415
				xmax = 622.0515
				text = "UH1"
			intervals [2495]:
				xmin = 622.0515
				xmax = 622.0815
				text = "K"
			intervals [2496]:
				xmin = 622.0815
				xmax = 622.1215
				text = "IH0"
			intervals [2497]:
				xmin = 622.1215
				xmax = 622.1915
				text = "N"
			intervals [2498]:
				xmin = 622.1915
				xmax = 622.2215
				text = "sp"
			intervals [2499]:
				xmin = 622.2215
				xmax = 622.2615
				text = "D"
			intervals [2500]:
				xmin = 622.2615
				xmax = 622.4015
				text = "AW1"
			intervals [2501]:
				xmin = 622.4015
				xmax = 622.4315
				text = "N"
			intervals [2502]:
				xmin = 622.4315
				xmax = 622.4615
				text = "sp"
			intervals [2503]:
				xmin = 622.4615
				xmax = 622.4915
				text = "DH"
			intervals [2504]:
				xmin = 622.4915
				xmax = 622.5215
				text = "EH1"
			intervals [2505]:
				xmin = 622.5215
				xmax = 622.5715
				text = "R"
			intervals [2506]:
				xmin = 622.5715
				xmax = 622.7115
				text = "sp"
			intervals [2507]:
				xmin = 622.7115
				xmax = 624.4918
				text = ""
			intervals [2508]:
				xmin = 624.4918
				xmax = 624.5518
				text = "Y"
			intervals [2509]:
				xmin = 624.5518
				xmax = 624.5818
				text = "UW1"
			intervals [2510]:
				xmin = 624.5818
				xmax = 624.6218
				text = "EH1"
			intervals [2511]:
				xmin = 624.6218
				xmax = 624.7318
				text = "V"
			intervals [2512]:
				xmin = 624.7318
				xmax = 624.7918
				text = "ER0"
			intervals [2513]:
				xmin = 624.7918
				xmax = 624.9318
				text = "F"
			intervals [2514]:
				xmin = 624.9318
				xmax = 625.0718
				text = "AY1"
			intervals [2515]:
				xmin = 625.0718
				xmax = 625.1218
				text = "N"
			intervals [2516]:
				xmin = 625.1218
				xmax = 625.1518
				text = "D"
			intervals [2517]:
				xmin = 625.1518
				xmax = 625.1818
				text = "EH1"
			intervals [2518]:
				xmin = 625.1818
				xmax = 625.3018
				text = "N"
			intervals [2519]:
				xmin = 625.3018
				xmax = 625.3318
				text = "IY0"
			intervals [2520]:
				xmin = 625.3318
				xmax = 627.7507
				text = "sp"
			intervals [2521]:
				xmin = 627.7507
				xmax = 627.7907
				text = "W"
			intervals [2522]:
				xmin = 627.7907
				xmax = 627.8307
				text = "AH1"
			intervals [2523]:
				xmin = 627.8307
				xmax = 627.8607
				text = "T"
			intervals [2524]:
				xmin = 627.8607
				xmax = 627.8907
				text = "sp"
			intervals [2525]:
				xmin = 627.8907
				xmax = 630.3799
				text = ""
			intervals [2526]:
				xmin = 630.3799
				xmax = 630.4499
				text = "HH"
			intervals [2527]:
				xmin = 630.4499
				xmax = 630.6199
				text = "M"
			intervals [2528]:
				xmin = 630.6199
				xmax = 630.7199
				text = "sp"
			intervals [2529]:
				xmin = 630.7199
				xmax = 631.2285
				text = ""
			intervals [2530]:
				xmin = 631.2285
				xmax = 631.2585
				text = "P"
			intervals [2531]:
				xmin = 631.2585
				xmax = 631.2885
				text = "R"
			intervals [2532]:
				xmin = 631.2885
				xmax = 631.3185
				text = "IH1"
			intervals [2533]:
				xmin = 631.3185
				xmax = 631.3685
				text = "T"
			intervals [2534]:
				xmin = 631.3685
				xmax = 631.5185
				text = "IY0"
			intervals [2535]:
				xmin = 631.5185
				xmax = 631.5485
				text = "sp"
			intervals [2536]:
				xmin = 631.5485
				xmax = 631.5885
				text = "G"
			intervals [2537]:
				xmin = 631.5885
				xmax = 631.7385
				text = "IH0"
			intervals [2538]:
				xmin = 631.7385
				xmax = 631.8285
				text = "D"
			intervals [2539]:
				xmin = 631.8285
				xmax = 631.8585
				text = "sp"
			intervals [2540]:
				xmin = 631.8585
				xmax = 634.1323
				text = ""
			intervals [2541]:
				xmin = 634.1323
				xmax = 634.2123
				text = "W"
			intervals [2542]:
				xmin = 634.2123
				xmax = 634.3023
				text = "ER0"
			intervals [2543]:
				xmin = 634.3023
				xmax = 634.3323
				text = "Y"
			intervals [2544]:
				xmin = 634.3323
				xmax = 634.3723
				text = "UW1"
			intervals [2545]:
				xmin = 634.3723
				xmax = 634.4223
				text = "EH1"
			intervals [2546]:
				xmin = 634.4223
				xmax = 634.5523
				text = "V"
			intervals [2547]:
				xmin = 634.5523
				xmax = 634.6723
				text = "ER0"
			intervals [2548]:
				xmin = 634.6723
				xmax = 634.7323
				text = "IH0"
			intervals [2549]:
				xmin = 634.7323
				xmax = 634.8023
				text = "N"
			intervals [2550]:
				xmin = 634.8023
				xmax = 635.2323
				text = "AH0"
			intervals [2551]:
				xmin = 635.2323
				xmax = 635.3423
				text = "sp"
			intervals [2552]:
				xmin = 635.3423
				xmax = 635.4659
				text = ""
			intervals [2553]:
				xmin = 635.4659
				xmax = 635.5059
				text = "S"
			intervals [2554]:
				xmin = 635.5059
				xmax = 635.5959
				text = "IH2"
			intervals [2555]:
				xmin = 635.5959
				xmax = 635.7059
				text = "CH"
			intervals [2556]:
				xmin = 635.7059
				xmax = 635.8259
				text = "UW0"
			intervals [2557]:
				xmin = 635.8259
				xmax = 635.9159
				text = "EY1"
			intervals [2558]:
				xmin = 635.9159
				xmax = 636.0259
				text = "SH"
			intervals [2559]:
				xmin = 636.0259
				xmax = 636.0759
				text = "AH0"
			intervals [2560]:
				xmin = 636.0759
				xmax = 636.1159
				text = "N"
			intervals [2561]:
				xmin = 636.1159
				xmax = 636.2159
				text = "sp"
			intervals [2562]:
				xmin = 636.2159
				xmax = 636.2459
				text = "S"
			intervals [2563]:
				xmin = 636.2459
				xmax = 636.3159
				text = "EH1"
			intervals [2564]:
				xmin = 636.3159
				xmax = 636.3859
				text = "D"
			intervals [2565]:
				xmin = 636.3859
				xmax = 636.4759
				text = "AH1"
			intervals [2566]:
				xmin = 636.4759
				xmax = 636.9559
				text = "OW1"
			intervals [2567]:
				xmin = 636.9559
				xmax = 636.9859
				text = "sp"
			intervals [2568]:
				xmin = 636.9859
				xmax = 637.0359
				text = "N"
			intervals [2569]:
				xmin = 637.0359
				xmax = 637.0859
				text = "AW1"
			intervals [2570]:
				xmin = 637.0859
				xmax = 637.1159
				text = "AH0"
			intervals [2571]:
				xmin = 637.1159
				xmax = 637.3659
				text = "M"
			intervals [2572]:
				xmin = 637.3659
				xmax = 637.3959
				text = "sp"
			intervals [2573]:
				xmin = 637.3959
				xmax = 637.4259
				text = "G"
			intervals [2574]:
				xmin = 637.4259
				xmax = 637.4559
				text = "AH1"
			intervals [2575]:
				xmin = 637.4559
				xmax = 637.4859
				text = "N"
			intervals [2576]:
				xmin = 637.4859
				xmax = 637.5759
				text = "AH0"
			intervals [2577]:
				xmin = 637.5759
				xmax = 637.6559
				text = "sp"
			intervals [2578]:
				xmin = 637.6559
				xmax = 637.7159
				text = "D"
			intervals [2579]:
				xmin = 637.7159
				xmax = 637.9659
				text = "AY1"
			intervals [2580]:
				xmin = 637.9659
				xmax = 638.0559
				text = "sp"
			intervals [2581]:
				xmin = 638.0559
				xmax = 638.0859
				text = "F"
			intervals [2582]:
				xmin = 638.0859
				xmax = 638.1259
				text = "ER0"
			intervals [2583]:
				xmin = 638.1259
				xmax = 638.2259
				text = "sp"
			intervals [2584]:
				xmin = 638.2259
				xmax = 638.2959
				text = "SH"
			intervals [2585]:
				xmin = 638.2959
				xmax = 638.3359
				text = "UH1"
			intervals [2586]:
				xmin = 638.3359
				xmax = 638.3759
				text = "R"
			intervals [2587]:
				xmin = 638.3759
				xmax = 638.5659
				text = "sp"
			intervals [2588]:
				xmin = 638.5659
				xmax = 644.8733
				text = ""
			intervals [2589]:
				xmin = 644.8733
				xmax = 644.9133
				text = "HH"
			intervals [2590]:
				xmin = 644.9133
				xmax = 644.9933
				text = "AW1"
			intervals [2591]:
				xmin = 644.9933
				xmax = 645.0333
				text = "AH0"
			intervals [2592]:
				xmin = 645.0333
				xmax = 645.0733
				text = "B"
			intervals [2593]:
				xmin = 645.0733
				xmax = 645.1433
				text = "AW1"
			intervals [2594]:
				xmin = 645.1433
				xmax = 645.2233
				text = "T"
			intervals [2595]:
				xmin = 645.2233
				xmax = 645.2533
				text = "W"
			intervals [2596]:
				xmin = 645.2533
				xmax = 645.2933
				text = "IH1"
			intervals [2597]:
				xmin = 645.2933
				xmax = 645.3433
				text = "N"
			intervals [2598]:
				xmin = 645.3433
				xmax = 645.3733
				text = "Y"
			intervals [2599]:
				xmin = 645.3733
				xmax = 645.4333
				text = "UW1"
			intervals [2600]:
				xmin = 645.4333
				xmax = 645.4833
				text = "G"
			intervals [2601]:
				xmin = 645.4833
				xmax = 645.5333
				text = "EH1"
			intervals [2602]:
				xmin = 645.5333
				xmax = 645.6033
				text = "T"
			intervals [2603]:
				xmin = 645.6033
				xmax = 645.6933
				text = "OW1"
			intervals [2604]:
				xmin = 645.6933
				xmax = 645.7333
				text = "L"
			intervals [2605]:
				xmin = 645.7333
				xmax = 645.8033
				text = "D"
			intervals [2606]:
				xmin = 645.8033
				xmax = 645.9033
				text = "ER0"
			intervals [2607]:
				xmin = 645.9033
				xmax = 645.9433
				text = "W"
			intervals [2608]:
				xmin = 645.9433
				xmax = 645.9733
				text = "AH1"
			intervals [2609]:
				xmin = 645.9733
				xmax = 646.0033
				text = "T"
			intervals [2610]:
				xmin = 646.0033
				xmax = 646.0333
				text = "D"
			intervals [2611]:
				xmin = 646.0333
				xmax = 646.0633
				text = "UW1"
			intervals [2612]:
				xmin = 646.0633
				xmax = 646.0933
				text = "Y"
			intervals [2613]:
				xmin = 646.0933
				xmax = 646.1233
				text = "UW1"
			intervals [2614]:
				xmin = 646.1233
				xmax = 646.1533
				text = "W"
			intervals [2615]:
				xmin = 646.1533
				xmax = 646.2133
				text = "AA1"
			intervals [2616]:
				xmin = 646.2133
				xmax = 646.2633
				text = "N"
			intervals [2617]:
				xmin = 646.2633
				xmax = 646.3033
				text = "T"
			intervals [2618]:
				xmin = 646.3033
				xmax = 646.3333
				text = "sp"
			intervals [2619]:
				xmin = 646.3333
				xmax = 646.3633
				text = "T"
			intervals [2620]:
				xmin = 646.3633
				xmax = 646.4033
				text = "IH0"
			intervals [2621]:
				xmin = 646.4033
				xmax = 646.4333
				text = "D"
			intervals [2622]:
				xmin = 646.4333
				xmax = 646.5333
				text = "UW1"
			intervals [2623]:
				xmin = 646.5333
				xmax = 646.5633
				text = "DH"
			intervals [2624]:
				xmin = 646.5633
				xmax = 646.5933
				text = "EH1"
			intervals [2625]:
				xmin = 646.5933
				xmax = 646.7733
				text = "N"
			intervals [2626]:
				xmin = 646.7733
				xmax = 646.8633
				text = "sp"
			intervals [2627]:
				xmin = 646.8633
				xmax = 651.7034
				text = ""
			intervals [2628]:
				xmin = 651.7034
				xmax = 651.8134
				text = "IH0"
			intervals [2629]:
				xmin = 651.8134
				xmax = 651.8734
				text = "Z"
			intervals [2630]:
				xmin = 651.8734
				xmax = 651.9134
				text = "DH"
			intervals [2631]:
				xmin = 651.9134
				xmax = 651.9934
				text = "AE1"
			intervals [2632]:
				xmin = 651.9934
				xmax = 652.0234
				text = "T"
			intervals [2633]:
				xmin = 652.0234
				xmax = 652.0534
				text = "R"
			intervals [2634]:
				xmin = 652.0534
				xmax = 652.0834
				text = "AY1"
			intervals [2635]:
				xmin = 652.0834
				xmax = 652.1234
				text = "T"
			intervals [2636]:
				xmin = 652.1234
				xmax = 652.1934
				text = "HH"
			intervals [2637]:
				xmin = 652.1934
				xmax = 652.2434
				text = "AW1"
			intervals [2638]:
				xmin = 652.2434
				xmax = 652.2734
				text = "K"
			intervals [2639]:
				xmin = 652.2734
				xmax = 652.3034
				text = "AH1"
			intervals [2640]:
				xmin = 652.3034
				xmax = 652.3334
				text = "M"
			intervals [2641]:
				xmin = 652.3334
				xmax = 652.3634
				text = "sp"
			intervals [2642]:
				xmin = 652.3634
				xmax = 652.4034
				text = "Y"
			intervals [2643]:
				xmin = 652.4034
				xmax = 652.4834
				text = "UW1"
			intervals [2644]:
				xmin = 652.4834
				xmax = 652.5134
				text = "sp"
			intervals [2645]:
				xmin = 652.5134
				xmax = 652.5634
				text = "W"
			intervals [2646]:
				xmin = 652.5634
				xmax = 652.5934
				text = "AA1"
			intervals [2647]:
				xmin = 652.5934
				xmax = 652.6434
				text = "N"
			intervals [2648]:
				xmin = 652.6434
				xmax = 652.7234
				text = "AH0"
			intervals [2649]:
				xmin = 652.7234
				xmax = 652.7734
				text = "sp"
			intervals [2650]:
				xmin = 652.7734
				xmax = 652.8234
				text = "B"
			intervals [2651]:
				xmin = 652.8234
				xmax = 652.8834
				text = "IY0"
			intervals [2652]:
				xmin = 652.8834
				xmax = 652.9134
				text = "AH0"
			intervals [2653]:
				xmin = 652.9134
				xmax = 653.0134
				text = "sp"
			intervals [2654]:
				xmin = 653.0134
				xmax = 653.0534
				text = "D"
			intervals [2655]:
				xmin = 653.0534
				xmax = 653.1534
				text = "AA1"
			intervals [2656]:
				xmin = 653.1534
				xmax = 653.2434
				text = "K"
			intervals [2657]:
				xmin = 653.2434
				xmax = 653.2734
				text = "T"
			intervals [2658]:
				xmin = 653.2734
				xmax = 653.3034
				text = "ER0"
			intervals [2659]:
				xmin = 653.3034
				xmax = 653.4134
				text = "sp"
			intervals [2660]:
				xmin = 653.4134
				xmax = 656.3884
				text = ""
			intervals [2661]:
				xmin = 656.3884
				xmax = 656.4584
				text = "W"
			intervals [2662]:
				xmin = 656.4584
				xmax = 656.4884
				text = "AH1"
			intervals [2663]:
				xmin = 656.4884
				xmax = 656.5184
				text = "T"
			intervals [2664]:
				xmin = 656.5184
				xmax = 656.5484
				text = "sp"
			intervals [2665]:
				xmin = 656.5484
				xmax = 656.5784
				text = "D"
			intervals [2666]:
				xmin = 656.5784
				xmax = 656.6484
				text = "IH0"
			intervals [2667]:
				xmin = 656.6484
				xmax = 656.7384
				text = "Z"
			intervals [2668]:
				xmin = 656.7384
				xmax = 656.7684
				text = "AH0"
			intervals [2669]:
				xmin = 656.7684
				xmax = 656.8384
				text = "sp"
			intervals [2670]:
				xmin = 656.8384
				xmax = 656.8884
				text = "D"
			intervals [2671]:
				xmin = 656.8884
				xmax = 657.0384
				text = "AA1"
			intervals [2672]:
				xmin = 657.0384
				xmax = 657.1184
				text = "K"
			intervals [2673]:
				xmin = 657.1184
				xmax = 657.1584
				text = "T"
			intervals [2674]:
				xmin = 657.1584
				xmax = 657.2384
				text = "ER0"
			intervals [2675]:
				xmin = 657.2384
				xmax = 657.2984
				text = "sp"
			intervals [2676]:
				xmin = 657.2984
				xmax = 657.3384
				text = "D"
			intervals [2677]:
				xmin = 657.3384
				xmax = 657.5684
				text = "UW1"
			intervals [2678]:
				xmin = 657.5684
				xmax = 657.6484
				text = "sp"
			intervals [2679]:
				xmin = 657.6484
				xmax = 668.0119
				text = ""
			intervals [2680]:
				xmin = 668.0119
				xmax = 668.0819
				text = "HH"
			intervals [2681]:
				xmin = 668.0819
				xmax = 668.1519
				text = "AW1"
			intervals [2682]:
				xmin = 668.1519
				xmax = 668.1919
				text = "L"
			intervals [2683]:
				xmin = 668.1919
				xmax = 668.2619
				text = "AO1"
			intervals [2684]:
				xmin = 668.2619
				xmax = 668.3519
				text = "NG"
			intervals [2685]:
				xmin = 668.3519
				xmax = 668.3819
				text = "sp"
			intervals [2686]:
				xmin = 668.3819
				xmax = 668.4319
				text = "D"
			intervals [2687]:
				xmin = 668.4319
				xmax = 668.4719
				text = "IH0"
			intervals [2688]:
				xmin = 668.4719
				xmax = 668.5019
				text = "Z"
			intervals [2689]:
				xmin = 668.5019
				xmax = 668.5319
				text = "IH0"
			intervals [2690]:
				xmin = 668.5319
				xmax = 668.5619
				text = "T"
			intervals [2691]:
				xmin = 668.5619
				xmax = 668.6219
				text = "T"
			intervals [2692]:
				xmin = 668.6219
				xmax = 668.7019
				text = "EY1"
			intervals [2693]:
				xmin = 668.7019
				xmax = 668.7419
				text = "K"
			intervals [2694]:
				xmin = 668.7419
				xmax = 668.8019
				text = "sp"
			intervals [2695]:
				xmin = 668.8019
				xmax = 668.8319
				text = "T"
			intervals [2696]:
				xmin = 668.8319
				xmax = 668.9119
				text = "IH0"
			intervals [2697]:
				xmin = 668.9119
				xmax = 668.9519
				text = "sp"
			intervals [2698]:
				xmin = 668.9519
				xmax = 669.0019
				text = "B"
			intervals [2699]:
				xmin = 669.0019
				xmax = 669.1519
				text = "IY0"
			intervals [2700]:
				xmin = 669.1519
				xmax = 669.1819
				text = "AH0"
			intervals [2701]:
				xmin = 669.1819
				xmax = 669.2419
				text = "sp"
			intervals [2702]:
				xmin = 669.2419
				xmax = 669.2919
				text = "D"
			intervals [2703]:
				xmin = 669.2919
				xmax = 669.3519
				text = "AA1"
			intervals [2704]:
				xmin = 669.3519
				xmax = 669.5819
				text = "K"
			intervals [2705]:
				xmin = 669.5819
				xmax = 669.6119
				text = "T"
			intervals [2706]:
				xmin = 669.6119
				xmax = 669.6419
				text = "ER0"
			intervals [2707]:
				xmin = 669.6419
				xmax = 669.7919
				text = "sp"
			intervals [2708]:
				xmin = 669.7919
				xmax = 675.4049
				text = ""
			intervals [2709]:
				xmin = 675.4049
				xmax = 675.4349
				text = "AH1"
			intervals [2710]:
				xmin = 675.4349
				xmax = 675.4649
				text = "HH"
			intervals [2711]:
				xmin = 675.4649
				xmax = 675.8349
				text = "AH1"
			intervals [2712]:
				xmin = 675.8349
				xmax = 675.9249
				text = "sp"
			intervals [2713]:
				xmin = 675.9249
				xmax = 680.2404
				text = ""
			intervals [2714]:
				xmin = 680.2404
				xmax = 680.2904
				text = "HH"
			intervals [2715]:
				xmin = 680.2904
				xmax = 680.3404
				text = "AW1"
			intervals [2716]:
				xmin = 680.3404
				xmax = 680.3804
				text = "AH0"
			intervals [2717]:
				xmin = 680.3804
				xmax = 680.4204
				text = "B"
			intervals [2718]:
				xmin = 680.4204
				xmax = 680.4904
				text = "AW1"
			intervals [2719]:
				xmin = 680.4904
				xmax = 680.5704
				text = "T"
			intervals [2720]:
				xmin = 680.5704
				xmax = 680.6004
				text = "sp"
			intervals [2721]:
				xmin = 680.6004
				xmax = 680.6404
				text = "DH"
			intervals [2722]:
				xmin = 680.6404
				xmax = 680.7104
				text = "IH0"
			intervals [2723]:
				xmin = 680.7104
				xmax = 680.7504
				text = "S"
			intervals [2724]:
				xmin = 680.7504
				xmax = 680.8404
				text = "S"
			intervals [2725]:
				xmin = 680.8404
				xmax = 680.9104
				text = "AH1"
			intervals [2726]:
				xmin = 680.9104
				xmax = 681.0004
				text = "M"
			intervals [2727]:
				xmin = 681.0004
				xmax = 681.0904
				text = "ER0"
			intervals [2728]:
				xmin = 681.0904
				xmax = 681.1504
				text = "W"
			intervals [2729]:
				xmin = 681.1504
				xmax = 681.1804
				text = "AH1"
			intervals [2730]:
				xmin = 681.1804
				xmax = 681.2104
				text = "T"
			intervals [2731]:
				xmin = 681.2104
				xmax = 681.2504
				text = "sp"
			intervals [2732]:
				xmin = 681.2504
				xmax = 681.2904
				text = "D"
			intervals [2733]:
				xmin = 681.2904
				xmax = 681.3204
				text = "IH0"
			intervals [2734]:
				xmin = 681.3204
				xmax = 681.3604
				text = "D"
			intervals [2735]:
				xmin = 681.3604
				xmax = 681.3904
				text = "sp"
			intervals [2736]:
				xmin = 681.3904
				xmax = 681.4304
				text = "Y"
			intervals [2737]:
				xmin = 681.4304
				xmax = 681.4904
				text = "UW1"
			intervals [2738]:
				xmin = 681.4904
				xmax = 681.5204
				text = "sp"
			intervals [2739]:
				xmin = 681.5204
				xmax = 681.5704
				text = "D"
			intervals [2740]:
				xmin = 681.5704
				xmax = 681.6504
				text = "UW1"
			intervals [2741]:
				xmin = 681.6504
				xmax = 681.7204
				text = "DH"
			intervals [2742]:
				xmin = 681.7204
				xmax = 681.8304
				text = "IH0"
			intervals [2743]:
				xmin = 681.8304
				xmax = 681.8904
				text = "S"
			intervals [2744]:
				xmin = 681.8904
				xmax = 681.9204
				text = "sp"
			intervals [2745]:
				xmin = 681.9204
				xmax = 681.9504
				text = "S"
			intervals [2746]:
				xmin = 681.9504
				xmax = 681.9804
				text = "AH1"
			intervals [2747]:
				xmin = 681.9804
				xmax = 682.0104
				text = "M"
			intervals [2748]:
				xmin = 682.0104
				xmax = 682.0404
				text = "ER0"
			intervals [2749]:
				xmin = 682.0404
				xmax = 682.2104
				text = "sp"
			intervals [2750]:
				xmin = 682.2104
				xmax = 689.7737
				text = ""
			intervals [2751]:
				xmin = 689.7737
				xmax = 689.8037
				text = "D"
			intervals [2752]:
				xmin = 689.8037
				xmax = 689.8337
				text = "IH0"
			intervals [2753]:
				xmin = 689.8337
				xmax = 689.8937
				text = "D"
			intervals [2754]:
				xmin = 689.8937
				xmax = 689.9237
				text = "Y"
			intervals [2755]:
				xmin = 689.9237
				xmax = 689.9637
				text = "UW1"
			intervals [2756]:
				xmin = 689.9637
				xmax = 690.0137
				text = "G"
			intervals [2757]:
				xmin = 690.0137
				xmax = 690.0537
				text = "OW1"
			intervals [2758]:
				xmin = 690.0537
				xmax = 690.0937
				text = "sp"
			intervals [2759]:
				xmin = 690.0937
				xmax = 690.2737
				text = "S"
			intervals [2760]:
				xmin = 690.2737
				xmax = 690.3037
				text = "W"
			intervals [2761]:
				xmin = 690.3037
				xmax = 690.3337
				text = "IH1"
			intervals [2762]:
				xmin = 690.3337
				xmax = 690.4737
				text = "M"
			intervals [2763]:
				xmin = 690.4737
				xmax = 690.5037
				text = "IH0"
			intervals [2764]:
				xmin = 690.5037
				xmax = 690.5437
				text = "N"
			intervals [2765]:
				xmin = 690.5437
				xmax = 690.6637
				text = "AH0"
			intervals [2766]:
				xmin = 690.6637
				xmax = 690.7237
				text = "L"
			intervals [2767]:
				xmin = 690.7237
				xmax = 690.9537
				text = "AO1"
			intervals [2768]:
				xmin = 690.9537
				xmax = 691.0037
				text = "T"
			intervals [2769]:
				xmin = 691.0037
				xmax = 691.0337
				text = "sp"
			intervals [2770]:
				xmin = 691.0337
				xmax = 691.1073
				text = ""
			intervals [2771]:
				xmin = 691.1073
				xmax = 691.1473
				text = "AH0"
			intervals [2772]:
				xmin = 691.1473
				xmax = 691.1773
				text = "N"
			intervals [2773]:
				xmin = 691.1773
				xmax = 691.2673
				text = "sp"
			intervals [2774]:
				xmin = 691.2673
				xmax = 691.3673
				text = "S"
			intervals [2775]:
				xmin = 691.3673
				xmax = 691.4173
				text = "T"
			intervals [2776]:
				xmin = 691.4173
				xmax = 691.4473
				text = "AH1"
			intervals [2777]:
				xmin = 691.4473
				xmax = 691.5373
				text = "F"
			intervals [2778]:
				xmin = 691.5373
				xmax = 691.5773
				text = "sp"
			intervals [2779]:
				xmin = 691.5773
				xmax = 693.2837
				text = ""
			intervals [2780]:
				xmin = 693.2837
				xmax = 693.3337
				text = "D"
			intervals [2781]:
				xmin = 693.3337
				xmax = 693.3637
				text = "IH0"
			intervals [2782]:
				xmin = 693.3637
				xmax = 693.4237
				text = "D"
			intervals [2783]:
				xmin = 693.4237
				xmax = 693.4537
				text = "Y"
			intervals [2784]:
				xmin = 693.4537
				xmax = 693.4837
				text = "UW1"
			intervals [2785]:
				xmin = 693.4837
				xmax = 693.5637
				text = "HH"
			intervals [2786]:
				xmin = 693.5637
				xmax = 693.6037
				text = "AE1"
			intervals [2787]:
				xmin = 693.6037
				xmax = 693.6337
				text = "V"
			intervals [2788]:
				xmin = 693.6337
				xmax = 693.6637
				text = "EH1"
			intervals [2789]:
				xmin = 693.6637
				xmax = 693.8537
				text = "N"
			intervals [2790]:
				xmin = 693.8537
				xmax = 693.8837
				text = "IY0"
			intervals [2791]:
				xmin = 693.8837
				xmax = 693.9337
				text = "S"
			intervals [2792]:
				xmin = 693.9337
				xmax = 694.0537
				text = "P"
			intervals [2793]:
				xmin = 694.0537
				xmax = 694.1037
				text = "EH1"
			intervals [2794]:
				xmin = 694.1037
				xmax = 694.1737
				text = "SH"
			intervals [2795]:
				xmin = 694.1737
				xmax = 694.2137
				text = "AH0"
			intervals [2796]:
				xmin = 694.2137
				xmax = 694.3337
				text = "L"
			intervals [2797]:
				xmin = 694.3337
				xmax = 694.3937
				text = "AE0"
			intervals [2798]:
				xmin = 694.3937
				xmax = 694.5337
				text = "K"
			intervals [2799]:
				xmin = 694.5337
				xmax = 694.5637
				text = "T"
			intervals [2800]:
				xmin = 694.5637
				xmax = 694.6137
				text = "IH1"
			intervals [2801]:
				xmin = 694.6137
				xmax = 694.7237
				text = "V"
			intervals [2802]:
				xmin = 694.7237
				xmax = 694.7637
				text = "IH0"
			intervals [2803]:
				xmin = 694.7637
				xmax = 694.8037
				text = "T"
			intervals [2804]:
				xmin = 694.8037
				xmax = 694.8837
				text = "IY0"
			intervals [2805]:
				xmin = 694.8837
				xmax = 695.0637
				text = "Z"
			intervals [2806]:
				xmin = 695.0637
				xmax = 695.0937
				text = "sp"
			intervals [2807]:
				xmin = 695.0937
				xmax = 695.1337
				text = "AE1"
			intervals [2808]:
				xmin = 695.1337
				xmax = 695.1637
				text = "T"
			intervals [2809]:
				xmin = 695.1637
				xmax = 695.3037
				text = "sp"
			intervals [2810]:
				xmin = 695.3037
				xmax = 695.3737
				text = "DH"
			intervals [2811]:
				xmin = 695.3737
				xmax = 695.4037
				text = "AH0"
			intervals [2812]:
				xmin = 695.4037
				xmax = 695.4337
				text = "sp"
			intervals [2813]:
				xmin = 695.4337
				xmax = 695.5237
				text = "R"
			intervals [2814]:
				xmin = 695.5237
				xmax = 695.5737
				text = "EH2"
			intervals [2815]:
				xmin = 695.5737
				xmax = 695.8037
				text = "K"
			intervals [2816]:
				xmin = 695.8037
				xmax = 695.8637
				text = "R"
			intervals [2817]:
				xmin = 695.8637
				xmax = 695.9137
				text = "IY0"
			intervals [2818]:
				xmin = 695.9137
				xmax = 696.0637
				text = "EY1"
			intervals [2819]:
				xmin = 696.0637
				xmax = 696.1637
				text = "SH"
			intervals [2820]:
				xmin = 696.1637
				xmax = 696.1937
				text = "AH0"
			intervals [2821]:
				xmin = 696.1937
				xmax = 696.2437
				text = "N"
			intervals [2822]:
				xmin = 696.2437
				xmax = 696.3637
				text = "sp"
			intervals [2823]:
				xmin = 696.3637
				xmax = 696.4437
				text = "S"
			intervals [2824]:
				xmin = 696.4437
				xmax = 696.4737
				text = "EH1"
			intervals [2825]:
				xmin = 696.4737
				xmax = 696.5037
				text = "N"
			intervals [2826]:
				xmin = 696.5037
				xmax = 696.5337
				text = "ER0"
			intervals [2827]:
				xmin = 696.5337
				xmax = 696.6637
				text = "ER0"
			intervals [2828]:
				xmin = 696.6637
				xmax = 696.6937
				text = "sp"
			intervals [2829]:
				xmin = 696.6937
				xmax = 696.7237
				text = "EH1"
			intervals [2830]:
				xmin = 696.7237
				xmax = 696.7637
				text = "N"
			intervals [2831]:
				xmin = 696.7637
				xmax = 696.7937
				text = "IY0"
			intervals [2832]:
				xmin = 696.7937
				xmax = 696.8337
				text = "TH"
			intervals [2833]:
				xmin = 696.8337
				xmax = 696.8637
				text = "IH2"
			intervals [2834]:
				xmin = 696.8637
				xmax = 696.9137
				text = "N"
			intervals [2835]:
				xmin = 696.9137
				xmax = 696.9537
				text = "sp"
			intervals [2836]:
				xmin = 696.9537
				xmax = 697.0137
				text = "L"
			intervals [2837]:
				xmin = 697.0137
				xmax = 697.0437
				text = "AY1"
			intervals [2838]:
				xmin = 697.0437
				xmax = 697.0737
				text = "K"
			intervals [2839]:
				xmin = 697.0737
				xmax = 697.1037
				text = "sp"
			intervals [2840]:
				xmin = 697.1037
				xmax = 697.1837
				text = "DH"
			intervals [2841]:
				xmin = 697.1837
				xmax = 697.2137
				text = "AH0"
			intervals [2842]:
				xmin = 697.2137
				xmax = 697.2737
				text = "T"
			intervals [2843]:
				xmin = 697.2737
				xmax = 697.6337
				text = "sp"
			intervals [2844]:
				xmin = 697.6337
				xmax = 701.1815
				text = ""
			intervals [2845]:
				xmin = 701.1815
				xmax = 701.2315
				text = "Y"
			intervals [2846]:
				xmin = 701.2315
				xmax = 701.2615
				text = "UW1"
			intervals [2847]:
				xmin = 701.2615
				xmax = 701.2915
				text = "W"
			intervals [2848]:
				xmin = 701.2915
				xmax = 701.3315
				text = "EH1"
			intervals [2849]:
				xmin = 701.3315
				xmax = 701.3715
				text = "N"
			intervals [2850]:
				xmin = 701.3715
				xmax = 701.4015
				text = "T"
			intervals [2851]:
				xmin = 701.4015
				xmax = 701.4315
				text = "T"
			intervals [2852]:
				xmin = 701.4315
				xmax = 701.5015
				text = "AH0"
			intervals [2853]:
				xmin = 701.5015
				xmax = 701.5915
				text = "S"
			intervals [2854]:
				xmin = 701.5915
				xmax = 701.6515
				text = "AH1"
			intervals [2855]:
				xmin = 701.6515
				xmax = 701.7415
				text = "M"
			intervals [2856]:
				xmin = 701.7415
				xmax = 701.7715
				text = "ER0"
			intervals [2857]:
				xmin = 701.7715
				xmax = 701.8015
				text = "sp"
			intervals [2858]:
				xmin = 701.8015
				xmax = 701.9415
				text = "S"
			intervals [2859]:
				xmin = 701.9415
				xmax = 701.9715
				text = "K"
			intervals [2860]:
				xmin = 701.9715
				xmax = 702.0015
				text = "UW1"
			intervals [2861]:
				xmin = 702.0015
				xmax = 702.1015
				text = "L"
			intervals [2862]:
				xmin = 702.1015
				xmax = 702.2015
				text = "sp"
			intervals [2863]:
				xmin = 702.2015
				xmax = 703.0606
				text = ""
			intervals [2864]:
				xmin = 703.0606
				xmax = 703.1106
				text = "HH"
			intervals [2865]:
				xmin = 703.1106
				xmax = 703.1406
				text = "W"
			intervals [2866]:
				xmin = 703.1406
				xmax = 703.1906
				text = "AH1"
			intervals [2867]:
				xmin = 703.1906
				xmax = 703.2206
				text = "T"
			intervals [2868]:
				xmin = 703.2206
				xmax = 703.2606
				text = "sp"
			intervals [2869]:
				xmin = 703.2606
				xmax = 703.3006
				text = "D"
			intervals [2870]:
				xmin = 703.3006
				xmax = 703.3306
				text = "IH0"
			intervals [2871]:
				xmin = 703.3306
				xmax = 703.3706
				text = "D"
			intervals [2872]:
				xmin = 703.3706
				xmax = 703.4106
				text = "Y"
			intervals [2873]:
				xmin = 703.4106
				xmax = 703.4706
				text = "UW1"
			intervals [2874]:
				xmin = 703.4706
				xmax = 703.5806
				text = "S"
			intervals [2875]:
				xmin = 703.5806
				xmax = 703.6306
				text = "T"
			intervals [2876]:
				xmin = 703.6306
				xmax = 703.7006
				text = "AH1"
			intervals [2877]:
				xmin = 703.7006
				xmax = 703.7306
				text = "D"
			intervals [2878]:
				xmin = 703.7306
				xmax = 703.8106
				text = "IY0"
			intervals [2879]:
				xmin = 703.8106
				xmax = 703.9006
				text = "sp"
			intervals [2880]:
				xmin = 703.9006
				xmax = 703.9306
				text = "DH"
			intervals [2881]:
				xmin = 703.9306
				xmax = 703.9606
				text = "EH1"
			intervals [2882]:
				xmin = 703.9606
				xmax = 704.0406
				text = "R"
			intervals [2883]:
				xmin = 704.0406
				xmax = 704.1906
				text = "sp"
			intervals [2884]:
				xmin = 704.1906
				xmax = 709.6528
				text = ""
			intervals [2885]:
				xmin = 709.6528
				xmax = 709.7028
				text = "HH"
			intervals [2886]:
				xmin = 709.7028
				xmax = 709.8228
				text = "EY1"
			intervals [2887]:
				xmin = 709.8228
				xmax = 709.8828
				text = "D"
			intervals [2888]:
				xmin = 709.8828
				xmax = 709.9228
				text = "UW1"
			intervals [2889]:
				xmin = 709.9228
				xmax = 709.9528
				text = "Y"
			intervals [2890]:
				xmin = 709.9528
				xmax = 710.2028
				text = "UW1"
			intervals [2891]:
				xmin = 710.2028
				xmax = 710.2328
				text = "R"
			intervals [2892]:
				xmin = 710.2328
				xmax = 710.2628
				text = "AH0"
			intervals [2893]:
				xmin = 710.2628
				xmax = 710.3628
				text = "sp"
			intervals [2894]:
				xmin = 710.3628
				xmax = 710.4817
				text = ""
			intervals [2895]:
				xmin = 710.4817
				xmax = 710.5117
				text = "D"
			intervals [2896]:
				xmin = 710.5117
				xmax = 710.5417
				text = "UW1"
			intervals [2897]:
				xmin = 710.5417
				xmax = 710.5717
				text = "Y"
			intervals [2898]:
				xmin = 710.5717
				xmax = 710.7117
				text = "UW1"
			intervals [2899]:
				xmin = 710.7117
				xmax = 710.7417
				text = "R"
			intervals [2900]:
				xmin = 710.7417
				xmax = 710.7717
				text = "IH0"
			intervals [2901]:
				xmin = 710.7717
				xmax = 710.8017
				text = "M"
			intervals [2902]:
				xmin = 710.8017
				xmax = 710.8317
				text = "EH1"
			intervals [2903]:
				xmin = 710.8317
				xmax = 710.8717
				text = "M"
			intervals [2904]:
				xmin = 710.8717
				xmax = 710.9117
				text = "B"
			intervals [2905]:
				xmin = 710.9117
				xmax = 711.0017
				text = "ER0"
			intervals [2906]:
				xmin = 711.0017
				xmax = 711.0417
				text = "DH"
			intervals [2907]:
				xmin = 711.0417
				xmax = 711.2317
				text = "AH0"
			intervals [2908]:
				xmin = 711.2317
				xmax = 711.2617
				text = "sp"
			intervals [2909]:
				xmin = 711.2617
				xmax = 711.3817
				text = "S"
			intervals [2910]:
				xmin = 711.3817
				xmax = 711.4417
				text = "T"
			intervals [2911]:
				xmin = 711.4417
				xmax = 711.5117
				text = "AO1"
			intervals [2912]:
				xmin = 711.5117
				xmax = 711.5817
				text = "R"
			intervals [2913]:
				xmin = 711.5817
				xmax = 711.6117
				text = "IY0"
			intervals [2914]:
				xmin = 711.6117
				xmax = 711.6617
				text = "AH0"
			intervals [2915]:
				xmin = 711.6617
				xmax = 711.7017
				text = "V"
			intervals [2916]:
				xmin = 711.7017
				xmax = 711.7417
				text = "sp"
			intervals [2917]:
				xmin = 711.7417
				xmax = 711.7717
				text = "L"
			intervals [2918]:
				xmin = 711.7717
				xmax = 711.8217
				text = "IH1"
			intervals [2919]:
				xmin = 711.8217
				xmax = 711.8717
				text = "T"
			intervals [2920]:
				xmin = 711.8717
				xmax = 711.9317
				text = "AH0"
			intervals [2921]:
				xmin = 711.9317
				xmax = 712.0017
				text = "L"
			intervals [2922]:
				xmin = 712.0017
				xmax = 712.0617
				text = "R"
			intervals [2923]:
				xmin = 712.0617
				xmax = 712.1317
				text = "EH1"
			intervals [2924]:
				xmin = 712.1317
				xmax = 712.2017
				text = "D"
			intervals [2925]:
				xmin = 712.2017
				xmax = 712.2717
				text = "R"
			intervals [2926]:
				xmin = 712.2717
				xmax = 712.3717
				text = "AY1"
			intervals [2927]:
				xmin = 712.3717
				xmax = 712.4117
				text = "D"
			intervals [2928]:
				xmin = 712.4117
				xmax = 712.4417
				text = "IH0"
			intervals [2929]:
				xmin = 712.4417
				xmax = 712.5717
				text = "NG"
			intervals [2930]:
				xmin = 712.5717
				xmax = 712.6417
				text = "HH"
			intervals [2931]:
				xmin = 712.6417
				xmax = 712.7217
				text = "UH1"
			intervals [2932]:
				xmin = 712.7217
				xmax = 712.8517
				text = "D"
			intervals [2933]:
				xmin = 712.8517
				xmax = 715.5596
				text = ""
			intervals [2934]:
				xmin = 715.5596
				xmax = 715.5896
				text = "K"
			intervals [2935]:
				xmin = 715.5896
				xmax = 715.6196
				text = "UH1"
			intervals [2936]:
				xmin = 715.6196
				xmax = 715.6996
				text = "D"
			intervals [2937]:
				xmin = 715.6996
				xmax = 715.7496
				text = "Y"
			intervals [2938]:
				xmin = 715.7496
				xmax = 715.8396
				text = "UW1"
			intervals [2939]:
				xmin = 715.8396
				xmax = 715.9096
				text = "T"
			intervals [2940]:
				xmin = 715.9096
				xmax = 715.9596
				text = "EH1"
			intervals [2941]:
				xmin = 715.9596
				xmax = 716.0096
				text = "L"
			intervals [2942]:
				xmin = 716.0096
				xmax = 716.0596
				text = "M"
			intervals [2943]:
				xmin = 716.0596
				xmax = 716.1296
				text = "IY1"
			intervals [2944]:
				xmin = 716.1296
				xmax = 716.1596
				text = "EH1"
			intervals [2945]:
				xmin = 716.1596
				xmax = 716.2196
				text = "Z"
			intervals [2946]:
				xmin = 716.2196
				xmax = 716.2496
				text = "sp"
			intervals [2947]:
				xmin = 716.2496
				xmax = 716.2896
				text = "M"
			intervals [2948]:
				xmin = 716.2896
				xmax = 716.3596
				text = "AH1"
			intervals [2949]:
				xmin = 716.3596
				xmax = 716.4096
				text = "CH"
			intervals [2950]:
				xmin = 716.4096
				xmax = 716.4396
				text = "sp"
			intervals [2951]:
				xmin = 716.4396
				xmax = 716.4896
				text = "EH1"
			intervals [2952]:
				xmin = 716.4896
				xmax = 716.5796
				text = "Z"
			intervals [2953]:
				xmin = 716.5796
				xmax = 716.6096
				text = "sp"
			intervals [2954]:
				xmin = 716.6096
				xmax = 716.6596
				text = "Y"
			intervals [2955]:
				xmin = 716.6596
				xmax = 716.6896
				text = "UW1"
			intervals [2956]:
				xmin = 716.6896
				xmax = 716.7196
				text = "sp"
			intervals [2957]:
				xmin = 716.7196
				xmax = 716.7596
				text = "N"
			intervals [2958]:
				xmin = 716.7596
				xmax = 717.0196
				text = "OW1"
			intervals [2959]:
				xmin = 717.0196
				xmax = 717.8852
				text = ""
			intervals [2960]:
				xmin = 717.8852
				xmax = 717.9152
				text = "P"
			intervals [2961]:
				xmin = 717.9152
				xmax = 717.9452
				text = "R"
			intervals [2962]:
				xmin = 717.9452
				xmax = 717.9752
				text = "IY0"
			intervals [2963]:
				xmin = 717.9752
				xmax = 718.0852
				text = "T"
			intervals [2964]:
				xmin = 718.0852
				xmax = 718.1652
				text = "EH1"
			intervals [2965]:
				xmin = 718.1652
				xmax = 718.2052
				text = "N"
			intervals [2966]:
				xmin = 718.2052
				xmax = 718.2752
				text = "D"
			intervals [2967]:
				xmin = 718.2752
				xmax = 718.3652
				text = "AY1"
			intervals [2968]:
				xmin = 718.3652
				xmax = 718.4452
				text = "D"
			intervals [2969]:
				xmin = 718.4452
				xmax = 718.5252
				text = "OW1"
			intervals [2970]:
				xmin = 718.5252
				xmax = 718.5752
				text = "N"
			intervals [2971]:
				xmin = 718.5752
				xmax = 718.6052
				text = "T"
			intervals [2972]:
				xmin = 718.6052
				xmax = 718.6852
				text = "N"
			intervals [2973]:
				xmin = 718.6852
				xmax = 718.8552
				text = "OW1"
			intervals [2974]:
				xmin = 718.8552
				xmax = 718.8952
				text = "IH0"
			intervals [2975]:
				xmin = 718.8952
				xmax = 718.9252
				text = "T"
			intervals [2976]:
				xmin = 718.9252
				xmax = 719.0352
				text = "sp"
			intervals [2977]:
				xmin = 719.0352
				xmax = 719.0652
				text = "AH0"
			intervals [2978]:
				xmin = 719.0652
				xmax = 719.1552
				text = "N"
			intervals [2979]:
				xmin = 719.1552
				xmax = 719.1852
				text = "Y"
			intervals [2980]:
				xmin = 719.1852
				xmax = 719.2852
				text = "UW1"
			intervals [2981]:
				xmin = 719.2852
				xmax = 719.3152
				text = "sp"
			intervals [2982]:
				xmin = 719.3152
				xmax = 719.3852
				text = "T"
			intervals [2983]:
				xmin = 719.3852
				xmax = 719.4552
				text = "EH1"
			intervals [2984]:
				xmin = 719.4552
				xmax = 719.5652
				text = "L"
			intervals [2985]:
				xmin = 719.5652
				xmax = 719.5952
				text = "IH0"
			intervals [2986]:
				xmin = 719.5952
				xmax = 719.6352
				text = "N"
			intervals [2987]:
				xmin = 719.6352
				xmax = 719.6652
				text = "sp"
			intervals [2988]:
				xmin = 719.6652
				xmax = 719.6952
				text = "IH0"
			intervals [2989]:
				xmin = 719.6952
				xmax = 719.7252
				text = "T"
			intervals [2990]:
				xmin = 719.7252
				xmax = 719.7952
				text = "sp"
			intervals [2991]:
				xmin = 719.7952
				xmax = 719.8252
				text = "T"
			intervals [2992]:
				xmin = 719.8252
				xmax = 719.9152
				text = "IH0"
			intervals [2993]:
				xmin = 719.9152
				xmax = 719.9452
				text = "sp"
			intervals [2994]:
				xmin = 719.9452
				xmax = 719.9952
				text = "M"
			intervals [2995]:
				xmin = 719.9952
				xmax = 720.0252
				text = "IY1"
			intervals [2996]:
				xmin = 720.0252
				xmax = 720.1252
				text = "sp"
			intervals [2997]:
				xmin = 720.1252
				xmax = 720.3352
				text = "OW2"
			intervals [2998]:
				xmin = 720.3352
				xmax = 720.3652
				text = "K"
			intervals [2999]:
				xmin = 720.3652
				xmax = 720.5452
				text = "EY1"
			intervals [3000]:
				xmin = 720.5452
				xmax = 792.1081
				text = "sp"
			intervals [3001]:
				xmin = 792.1081
				xmax = 792.1681
				text = "G"
			intervals [3002]:
				xmin = 792.1681
				xmax = 792.4581
				text = "UH1"
			intervals [3003]:
				xmin = 792.4581
				xmax = 792.5181
				text = "D"
			intervals [3004]:
				xmin = 792.5181
				xmax = 792.5981
				text = "sp"
			intervals [3005]:
				xmin = 792.5981
				xmax = 792.6581
				text = "B"
			intervals [3006]:
				xmin = 792.6581
				xmax = 792.7981
				text = "OY1"
			intervals [3007]:
				xmin = 792.7981
				xmax = 792.8281
				text = "Y"
			intervals [3008]:
				xmin = 792.8281
				xmax = 792.9181
				text = "UW1"
			intervals [3009]:
				xmin = 792.9181
				xmax = 792.9481
				text = "sp"
			intervals [3010]:
				xmin = 792.9481
				xmax = 793.0181
				text = "T"
			intervals [3011]:
				xmin = 793.0181
				xmax = 793.0581
				text = "EH1"
			intervals [3012]:
				xmin = 793.0581
				xmax = 793.1281
				text = "L"
			intervals [3013]:
				xmin = 793.1281
				xmax = 793.2081
				text = "AH0"
			intervals [3014]:
				xmin = 793.2081
				xmax = 793.2581
				text = "sp"
			intervals [3015]:
				xmin = 793.2581
				xmax = 793.3181
				text = "G"
			intervals [3016]:
				xmin = 793.3181
				xmax = 793.3681
				text = "IH0"
			intervals [3017]:
				xmin = 793.3681
				xmax = 793.4581
				text = "D"
			intervals [3018]:
				xmin = 793.4581
				xmax = 793.6081
				text = "S"
			intervals [3019]:
				xmin = 793.6081
				xmax = 793.6581
				text = "T"
			intervals [3020]:
				xmin = 793.6581
				xmax = 793.8081
				text = "AO1"
			intervals [3021]:
				xmin = 793.8081
				xmax = 793.8381
				text = "R"
			intervals [3022]:
				xmin = 793.8381
				xmax = 793.9881
				text = "IY0"
			intervals [3023]:
				xmin = 793.9881
				xmax = 794.932
				text = "sp"
			intervals [3024]:
				xmin = 794.932
				xmax = 795.002
				text = "EH1"
			intervals [3025]:
				xmin = 795.002
				xmax = 795.052
				text = "N"
			intervals [3026]:
				xmin = 795.052
				xmax = 795.162
				text = "IY0"
			intervals [3027]:
				xmin = 795.162
				xmax = 795.232
				text = "AH1"
			intervals [3028]:
				xmin = 795.232
				xmax = 795.292
				text = "DH"
			intervals [3029]:
				xmin = 795.292
				xmax = 795.342
				text = "ER0"
			intervals [3030]:
				xmin = 795.342
				xmax = 795.562
				text = "sp"
			intervals [3031]:
				xmin = 795.562
				xmax = 795.592
				text = "S"
			intervals [3032]:
				xmin = 795.592
				xmax = 795.642
				text = "T"
			intervals [3033]:
				xmin = 795.642
				xmax = 795.672
				text = "AO1"
			intervals [3034]:
				xmin = 795.672
				xmax = 795.752
				text = "R"
			intervals [3035]:
				xmin = 795.752
				xmax = 795.792
				text = "IY0"
			intervals [3036]:
				xmin = 795.792
				xmax = 795.902
				text = "Z"
			intervals [3037]:
				xmin = 795.902
				xmax = 795.932
				text = "Y"
			intervals [3038]:
				xmin = 795.932
				xmax = 796.032
				text = "UW1"
			intervals [3039]:
				xmin = 796.032
				xmax = 796.062
				text = "K"
			intervals [3040]:
				xmin = 796.062
				xmax = 796.092
				text = "AH0"
			intervals [3041]:
				xmin = 796.092
				xmax = 796.122
				text = "N"
			intervals [3042]:
				xmin = 796.122
				xmax = 796.602
				text = "sp"
			intervals [3043]:
				xmin = 796.602
				xmax = 796.632
				text = "TH"
			intervals [3044]:
				xmin = 796.632
				xmax = 796.702
				text = "IH1"
			intervals [3045]:
				xmin = 796.702
				xmax = 796.742
				text = "NG"
			intervals [3046]:
				xmin = 796.742
				xmax = 796.772
				text = "K"
			intervals [3047]:
				xmin = 796.772
				xmax = 796.802
				text = "sp"
			intervals [3048]:
				xmin = 796.802
				xmax = 796.832
				text = "AH0"
			intervals [3049]:
				xmin = 796.832
				xmax = 796.862
				text = "V"
			intervals [3050]:
				xmin = 796.862
				xmax = 796.892
				text = "DH"
			intervals [3051]:
				xmin = 796.892
				xmax = 796.922
				text = "AE1"
			intervals [3052]:
				xmin = 796.922
				xmax = 796.952
				text = "T"
			intervals [3053]:
				xmin = 796.952
				xmax = 796.982
				text = "Y"
			intervals [3054]:
				xmin = 796.982
				xmax = 797.012
				text = "UW1"
			intervals [3055]:
				xmin = 797.012
				xmax = 797.042
				text = "L"
			intervals [3056]:
				xmin = 797.042
				xmax = 797.172
				text = "ER1"
			intervals [3057]:
				xmin = 797.172
				xmax = 797.242
				text = "N"
			intervals [3058]:
				xmin = 797.242
				xmax = 797.312
				text = "D"
			intervals [3059]:
				xmin = 797.312
				xmax = 797.392
				text = "S"
			intervals [3060]:
				xmin = 797.392
				xmax = 797.532
				text = "EY1"
			intervals [3061]:
				xmin = 797.532
				xmax = 797.822
				text = "AH1"
			intervals [3062]:
				xmin = 797.822
				xmax = 797.972
				text = "HH"
			intervals [3063]:
				xmin = 797.972
				xmax = 798.032
				text = "AE1"
			intervals [3064]:
				xmin = 798.032
				xmax = 798.102
				text = "N"
			intervals [3065]:
				xmin = 798.102
				xmax = 798.162
				text = "S"
			intervals [3066]:
				xmin = 798.162
				xmax = 798.202
				text = "AH0"
			intervals [3067]:
				xmin = 798.202
				xmax = 798.252
				text = "L"
			intervals [3068]:
				xmin = 798.252
				xmax = 798.312
				text = "AH0"
			intervals [3069]:
				xmin = 798.312
				xmax = 798.342
				text = "N"
			intervals [3070]:
				xmin = 798.342
				xmax = 798.402
				text = "D"
			intervals [3071]:
				xmin = 798.402
				xmax = 798.432
				text = "G"
			intervals [3072]:
				xmin = 798.432
				xmax = 798.472
				text = "R"
			intervals [3073]:
				xmin = 798.472
				xmax = 798.562
				text = "EH1"
			intervals [3074]:
				xmin = 798.562
				xmax = 798.592
				text = "T"
			intervals [3075]:
				xmin = 798.592
				xmax = 798.632
				text = "AH0"
			intervals [3076]:
				xmin = 798.632
				xmax = 798.812
				text = "L"
			intervals [3077]:
				xmin = 798.812
				xmax = 857.312
				text = ""
			intervals [3078]:
				xmin = 857.312
				xmax = 857.382
				text = "IH0"
			intervals [3079]:
				xmin = 857.382
				xmax = 857.422
				text = "Z"
			intervals [3080]:
				xmin = 857.422
				xmax = 857.452
				text = "sp"
			intervals [3081]:
				xmin = 857.452
				xmax = 857.502
				text = "DH"
			intervals [3082]:
				xmin = 857.502
				xmax = 857.562
				text = "AH0"
			intervals [3083]:
				xmin = 857.562
				xmax = 857.762
				text = "T"
			intervals [3084]:
				xmin = 857.762
				xmax = 857.812
				text = "R"
			intervals [3085]:
				xmin = 857.812
				xmax = 857.842
				text = "AY1"
			intervals [3086]:
				xmin = 857.842
				xmax = 857.992
				text = "T"
			intervals [3087]:
				xmin = 857.992
				xmax = 858.7976
				text = "sp"
			intervals [3088]:
				xmin = 858.7976
				xmax = 858.8276
				text = "G"
			intervals [3089]:
				xmin = 858.8276
				xmax = 859.1276
				text = "UH1"
			intervals [3090]:
				xmin = 859.1276
				xmax = 859.2376
				text = "D"
			intervals [3091]:
				xmin = 859.2376
				xmax = 859.874
				text = "sp"
			intervals [3092]:
				xmin = 859.874
				xmax = 860.004
				text = "AH1"
			intervals [3093]:
				xmin = 860.004
				xmax = 860.064
				text = "EH1"
			intervals [3094]:
				xmin = 860.064
				xmax = 860.124
				text = "N"
			intervals [3095]:
				xmin = 860.124
				xmax = 860.204
				text = "IY0"
			intervals [3096]:
				xmin = 860.204
				xmax = 860.324
				text = "M"
			intervals [3097]:
				xmin = 860.324
				xmax = 860.474
				text = "UW1"
			intervals [3098]:
				xmin = 860.474
				xmax = 860.534
				text = "V"
			intervals [3099]:
				xmin = 860.534
				xmax = 860.594
				text = "IY0"
			intervals [3100]:
				xmin = 860.594
				xmax = 860.684
				text = "Z"
			intervals [3101]:
				xmin = 860.684
				xmax = 860.734
				text = "Y"
			intervals [3102]:
				xmin = 860.734
				xmax = 860.814
				text = "UW1"
			intervals [3103]:
				xmin = 860.814
				xmax = 860.874
				text = "K"
			intervals [3104]:
				xmin = 860.874
				xmax = 860.914
				text = "AE1"
			intervals [3105]:
				xmin = 860.914
				xmax = 860.954
				text = "N"
			intervals [3106]:
				xmin = 860.954
				xmax = 861.034
				text = "sp"
			intervals [3107]:
				xmin = 861.034
				xmax = 861.064
				text = "TH"
			intervals [3108]:
				xmin = 861.064
				xmax = 861.114
				text = "IH1"
			intervals [3109]:
				xmin = 861.114
				xmax = 861.194
				text = "NG"
			intervals [3110]:
				xmin = 861.194
				xmax = 861.244
				text = "K"
			intervals [3111]:
				xmin = 861.244
				xmax = 861.314
				text = "AH1"
			intervals [3112]:
				xmin = 861.314
				xmax = 861.374
				text = "V"
			intervals [3113]:
				xmin = 861.374
				xmax = 861.414
				text = "DH"
			intervals [3114]:
				xmin = 861.414
				xmax = 861.454
				text = "AH0"
			intervals [3115]:
				xmin = 861.454
				xmax = 861.484
				text = "T"
			intervals [3116]:
				xmin = 861.484
				xmax = 861.514
				text = "sp"
			intervals [3117]:
				xmin = 861.514
				xmax = 861.584
				text = "Y"
			intervals [3118]:
				xmin = 861.584
				xmax = 861.614
				text = "UW1"
			intervals [3119]:
				xmin = 861.614
				xmax = 861.644
				text = "V"
			intervals [3120]:
				xmin = 861.644
				xmax = 861.784
				text = "S"
			intervals [3121]:
				xmin = 861.784
				xmax = 861.904
				text = "IY1"
			intervals [3122]:
				xmin = 861.904
				xmax = 861.934
				text = "N"
			intervals [3123]:
				xmin = 861.934
				xmax = 862.014
				text = "L"
			intervals [3124]:
				xmin = 862.014
				xmax = 862.134
				text = "EY1"
			intervals [3125]:
				xmin = 862.134
				xmax = 862.214
				text = "T"
			intervals [3126]:
				xmin = 862.214
				xmax = 862.264
				text = "L"
			intervals [3127]:
				xmin = 862.264
				xmax = 862.444
				text = "IY0"
			intervals [3128]:
				xmin = 862.444
				xmax = 862.494
				text = "sp"
			intervals [3129]:
				xmin = 862.494
				xmax = 865.3544
				text = ""
			intervals [3130]:
				xmin = 865.3544
				xmax = 865.3944
				text = "HH"
			intervals [3131]:
				xmin = 865.3944
				xmax = 865.4344
				text = "AW1"
			intervals [3132]:
				xmin = 865.4344
				xmax = 865.4744
				text = "AH0"
			intervals [3133]:
				xmin = 865.4744
				xmax = 865.5144
				text = "B"
			intervals [3134]:
				xmin = 865.5144
				xmax = 865.5544
				text = "AW1"
			intervals [3135]:
				xmin = 865.5544
				xmax = 865.6544
				text = "T"
			intervals [3136]:
				xmin = 865.6544
				xmax = 865.6944
				text = "EH1"
			intervals [3137]:
				xmin = 865.6944
				xmax = 865.7744
				text = "N"
			intervals [3138]:
				xmin = 865.7744
				xmax = 865.8544
				text = "IY0"
			intervals [3139]:
				xmin = 865.8544
				xmax = 865.9044
				text = "AH1"
			intervals [3140]:
				xmin = 865.9044
				xmax = 865.9844
				text = "DH"
			intervals [3141]:
				xmin = 865.9844
				xmax = 866.0844
				text = "ER0"
			intervals [3142]:
				xmin = 866.0844
				xmax = 866.1944
				text = "S"
			intervals [3143]:
				xmin = 866.1944
				xmax = 866.2544
				text = "T"
			intervals [3144]:
				xmin = 866.2544
				xmax = 866.3444
				text = "AO1"
			intervals [3145]:
				xmin = 866.3444
				xmax = 866.4344
				text = "R"
			intervals [3146]:
				xmin = 866.4344
				xmax = 866.4644
				text = "IY0"
			intervals [3147]:
				xmin = 866.4644
				xmax = 866.5244
				text = "Z"
			intervals [3148]:
				xmin = 866.5244
				xmax = 866.5544
				text = "sp"
			intervals [3149]:
				xmin = 866.5544
				xmax = 866.5944
				text = "Y"
			intervals [3150]:
				xmin = 866.5944
				xmax = 866.6244
				text = "UW1"
			intervals [3151]:
				xmin = 866.6244
				xmax = 866.7344
				text = "V"
			intervals [3152]:
				xmin = 866.7344
				xmax = 866.7744
				text = "L"
			intervals [3153]:
				xmin = 866.7744
				xmax = 866.9144
				text = "ER1"
			intervals [3154]:
				xmin = 866.9144
				xmax = 866.9444
				text = "N"
			intervals [3155]:
				xmin = 866.9444
				xmax = 866.9944
				text = "D"
			intervals [3156]:
				xmin = 866.9944
				xmax = 867.0444
				text = "IH0"
			intervals [3157]:
				xmin = 867.0444
				xmax = 867.1544
				text = "N"
			intervals [3158]:
				xmin = 867.1544
				xmax = 867.2544
				text = "S"
			intervals [3159]:
				xmin = 867.2544
				xmax = 867.3144
				text = "K"
			intervals [3160]:
				xmin = 867.3144
				xmax = 867.4944
				text = "UW1"
			intervals [3161]:
				xmin = 867.4944
				xmax = 867.5844
				text = "L"
			intervals [3162]:
				xmin = 867.5844
				xmax = 867.6444
				text = "ER0"
			intervals [3163]:
				xmin = 867.6444
				xmax = 867.6744
				text = "IH0"
			intervals [3164]:
				xmin = 867.6744
				xmax = 867.7744
				text = "N"
			intervals [3165]:
				xmin = 867.7744
				xmax = 867.8244
				text = "HH"
			intervals [3166]:
				xmin = 867.8244
				xmax = 868.0444
				text = "OW1"
			intervals [3167]:
				xmin = 868.0444
				xmax = 868.0844
				text = "M"
			intervals [3168]:
				xmin = 868.0844
				xmax = 868.1644
				text = "sp"
			intervals [3169]:
				xmin = 868.1644
				xmax = 869.0602
				text = ""
			intervals [3170]:
				xmin = 869.0602
				xmax = 869.1002
				text = "W"
			intervals [3171]:
				xmin = 869.1002
				xmax = 869.1302
				text = "AH1"
			intervals [3172]:
				xmin = 869.1302
				xmax = 869.1602
				text = "T"
			intervals [3173]:
				xmin = 869.1602
				xmax = 869.1902
				text = "W"
			intervals [3174]:
				xmin = 869.1902
				xmax = 869.2202
				text = "ER0"
			intervals [3175]:
				xmin = 869.2202
				xmax = 869.2702
				text = "DH"
			intervals [3176]:
				xmin = 869.2702
				xmax = 869.3502
				text = "AH0"
			intervals [3177]:
				xmin = 869.3502
				xmax = 869.4802
				text = "TH"
			intervals [3178]:
				xmin = 869.4802
				xmax = 869.5102
				text = "R"
			intervals [3179]:
				xmin = 869.5102
				xmax = 869.6302
				text = "IY1"
			intervals [3180]:
				xmin = 869.6302
				xmax = 869.7102
				text = "sp"
			intervals [3181]:
				xmin = 869.7102
				xmax = 869.7702
				text = "B"
			intervals [3182]:
				xmin = 869.7702
				xmax = 869.8702
				text = "EH1"
			intervals [3183]:
				xmin = 869.8702
				xmax = 869.9502
				text = "R"
			intervals [3184]:
				xmin = 869.9502
				xmax = 869.9802
				text = "Z"
			intervals [3185]:
				xmin = 869.9802
				xmax = 870.0102
				text = "sp"
			intervals [3186]:
				xmin = 870.0102
				xmax = 870.0502
				text = "W"
			intervals [3187]:
				xmin = 870.0502
				xmax = 870.0802
				text = "AH1"
			intervals [3188]:
				xmin = 870.0802
				xmax = 870.1102
				text = "T"
			intervals [3189]:
				xmin = 870.1102
				xmax = 870.1402
				text = "sp"
			intervals [3190]:
				xmin = 870.1402
				xmax = 870.2202
				text = "S"
			intervals [3191]:
				xmin = 870.2202
				xmax = 870.2602
				text = "DH"
			intervals [3192]:
				xmin = 870.2602
				xmax = 870.3402
				text = "AH0"
			intervals [3193]:
				xmin = 870.3402
				xmax = 870.3702
				text = "T"
			intervals [3194]:
				xmin = 870.3702
				xmax = 870.4002
				text = "sp"
			intervals [3195]:
				xmin = 870.4002
				xmax = 870.4302
				text = "HH"
			intervals [3196]:
				xmin = 870.4302
				xmax = 870.4602
				text = "W"
			intervals [3197]:
				xmin = 870.4602
				xmax = 870.4902
				text = "AH1"
			intervals [3198]:
				xmin = 870.4902
				xmax = 870.5802
				text = "N"
			intervals [3199]:
				xmin = 870.5802
				xmax = 870.6102
				text = "sp"
			intervals [3200]:
				xmin = 870.6102
				xmax = 870.7102
				text = "AH0"
			intervals [3201]:
				xmin = 870.7102
				xmax = 870.7402
				text = "B"
			intervals [3202]:
				xmin = 870.7402
				xmax = 870.7802
				text = "AW1"
			intervals [3203]:
				xmin = 870.7802
				xmax = 870.8702
				text = "T"
			intervals [3204]:
				xmin = 870.8702
				xmax = 871.2825
				text = "sp"
			intervals [3205]:
				xmin = 871.2825
				xmax = 871.3925
				text = "AY1"
			intervals [3206]:
				xmin = 871.3925
				xmax = 871.4225
				text = "R"
			intervals [3207]:
				xmin = 871.4225
				xmax = 871.6025
				text = "IH0"
			intervals [3208]:
				xmin = 871.6025
				xmax = 871.6625
				text = "M"
			intervals [3209]:
				xmin = 871.6625
				xmax = 871.7325
				text = "EH1"
			intervals [3210]:
				xmin = 871.7325
				xmax = 871.7925
				text = "M"
			intervals [3211]:
				xmin = 871.7925
				xmax = 871.8425
				text = "B"
			intervals [3212]:
				xmin = 871.8425
				xmax = 871.8725
				text = "ER0"
			intervals [3213]:
				xmin = 871.8725
				xmax = 871.9025
				text = "DH"
			intervals [3214]:
				xmin = 871.9025
				xmax = 871.9625
				text = "AH0"
			intervals [3215]:
				xmin = 871.9625
				xmax = 872.1425
				text = "T"
			intervals [3216]:
				xmin = 872.1425
				xmax = 872.1725
				text = "W"
			intervals [3217]:
				xmin = 872.1725
				xmax = 872.2025
				text = "EH1"
			intervals [3218]:
				xmin = 872.2025
				xmax = 872.2625
				text = "N"
			intervals [3219]:
				xmin = 872.2625
				xmax = 872.3125
				text = "AY1"
			intervals [3220]:
				xmin = 872.3125
				xmax = 872.3525
				text = "W"
			intervals [3221]:
				xmin = 872.3525
				xmax = 872.4825
				text = "AO1"
			intervals [3222]:
				xmin = 872.4825
				xmax = 872.5125
				text = "Z"
			intervals [3223]:
				xmin = 872.5125
				xmax = 872.5725
				text = "EY1"
			intervals [3224]:
				xmin = 872.5725
				xmax = 872.6925
				text = "sp"
			intervals [3225]:
				xmin = 872.6925
				xmax = 872.7225
				text = "K"
			intervals [3226]:
				xmin = 872.7225
				xmax = 872.7525
				text = "IH1"
			intervals [3227]:
				xmin = 872.7525
				xmax = 872.7825
				text = "D"
			intervals [3228]:
				xmin = 872.7825
				xmax = 872.8325
				text = "sp"
			intervals [3229]:
				xmin = 872.8325
				xmax = 872.8625
				text = "B"
			intervals [3230]:
				xmin = 872.8625
				xmax = 872.8925
				text = "AH1"
			intervals [3231]:
				xmin = 872.8925
				xmax = 872.9225
				text = "T"
			intervals [3232]:
				xmin = 872.9225
				xmax = 872.9525
				text = "AY1"
			intervals [3233]:
				xmin = 872.9525
				xmax = 872.9925
				text = "D"
			intervals [3234]:
				xmin = 872.9925
				xmax = 873.0225
				text = "OW1"
			intervals [3235]:
				xmin = 873.0225
				xmax = 873.1025
				text = "N"
			intervals [3236]:
				xmin = 873.1025
				xmax = 873.1325
				text = "sp"
			intervals [3237]:
				xmin = 873.1325
				xmax = 873.1825
				text = "R"
			intervals [3238]:
				xmin = 873.1825
				xmax = 873.2125
				text = "IH0"
			intervals [3239]:
				xmin = 873.2125
				xmax = 873.3025
				text = "M"
			intervals [3240]:
				xmin = 873.3025
				xmax = 873.3325
				text = "EH1"
			intervals [3241]:
				xmin = 873.3325
				xmax = 873.4325
				text = "M"
			intervals [3242]:
				xmin = 873.4325
				xmax = 873.4725
				text = "B"
			intervals [3243]:
				xmin = 873.4725
				xmax = 873.5025
				text = "ER0"
			intervals [3244]:
				xmin = 873.5025
				xmax = 873.5525
				text = "IH0"
			intervals [3245]:
				xmin = 873.5525
				xmax = 873.5825
				text = "T"
			intervals [3246]:
				xmin = 873.5825
				xmax = 873.7225
				text = "sp"
			intervals [3247]:
				xmin = 873.7225
				xmax = 873.7525
				text = "T"
			intervals [3248]:
				xmin = 873.7525
				xmax = 873.8825
				text = "IH0"
			intervals [3249]:
				xmin = 873.8825
				xmax = 873.9725
				text = "W"
			intervals [3250]:
				xmin = 873.9725
				xmax = 874.0025
				text = "EH1"
			intervals [3251]:
				xmin = 874.0025
				xmax = 874.1325
				text = "L"
			intervals [3252]:
				xmin = 874.1325
				xmax = 874.3525
				text = "sp"
			intervals [3253]:
				xmin = 874.3525
				xmax = 944.800022675737
				text = ""
	item [3]:
		class = "IntervalTier"
		name = "DCA_se1_ag1_m_01 - words"
		xmin = 0.0
		xmax = 944.800022675737
		intervals: size = 1721
			intervals [1]:
				xmin = 0.0
				xmax = 5.288
				text = ""
			intervals [2]:
				xmin = 5.288
				xmax = 5.788
				text = "tag"
			intervals [3]:
				xmin = 5.788
				xmax = 6.4991
				text = ""
			intervals [4]:
				xmin = 6.4991
				xmax = 6.8491
				text = "and"
			intervals [5]:
				xmin = 6.8491
				xmax = 6.9291
				text = ""
			intervals [6]:
				xmin = 6.9291
				xmax = 7.5791
				text = "kickball"
			intervals [7]:
				xmin = 7.5791
				xmax = 8.2463
				text = ""
			intervals [8]:
				xmin = 8.2463
				xmax = 8.8963
				text = "football"
			intervals [9]:
				xmin = 8.8963
				xmax = 10.1436
				text = ""
			intervals [10]:
				xmin = 10.1436
				xmax = 10.4436
				text = "and"
			intervals [11]:
				xmin = 10.4436
				xmax = 10.9496
				text = ""
			intervals [12]:
				xmin = 10.9496
				xmax = 11.4396
				text = "freeze"
			intervals [13]:
				xmin = 11.4396
				xmax = 11.8296
				text = "tag"
			intervals [14]:
				xmin = 11.8296
				xmax = 12.9654
				text = ""
			intervals [15]:
				xmin = 12.9654
				xmax = 13.0854
				text = "and"
			intervals [16]:
				xmin = 13.0854
				xmax = 14.3655
				text = ""
			intervals [17]:
				xmin = 14.3655
				xmax = 14.7755
				text = "uh"
			intervals [18]:
				xmin = 14.7755
				xmax = 15.267
				text = ""
			intervals [19]:
				xmin = 15.267
				xmax = 15.467
				text = "and"
			intervals [20]:
				xmin = 15.467
				xmax = 15.737
				text = "uh"
			intervals [21]:
				xmin = 15.737
				xmax = 19.3292
				text = ""
			intervals [22]:
				xmin = 19.3292
				xmax = 19.4992
				text = "uh"
			intervals [23]:
				xmin = 19.4992
				xmax = 19.9892
				text = "bas-"
			intervals [24]:
				xmin = 19.9892
				xmax = 20.580
				text = ""
			intervals [25]:
				xmin = 20.580
				xmax = 20.820
				text = "s"
			intervals [26]:
				xmin = 20.820
				xmax = 21.0079
				text = ""
			intervals [27]:
				xmin = 21.0079
				xmax = 21.5679
				text = "sometime"
			intervals [28]:
				xmin = 21.5679
				xmax = 21.6179
				text = ""
			intervals [29]:
				xmin = 21.6179
				xmax = 22.4479
				text = "basketball"
			intervals [30]:
				xmin = 22.4479
				xmax = 24.9806
				text = ""
			intervals [31]:
				xmin = 24.9806
				xmax = 25.1806
				text = "one"
			intervals [32]:
				xmin = 25.1806
				xmax = 25.6334
				text = ""
			intervals [33]:
				xmin = 25.6334
				xmax = 25.8834
				text = "one"
			intervals [34]:
				xmin = 25.8834
				xmax = 26.4034
				text = "person"
			intervals [35]:
				xmin = 26.4034
				xmax = 26.6234
				text = "be"
			intervals [36]:
				xmin = 26.6234
				xmax = 26.8034
				text = "it"
			intervals [37]:
				xmin = 26.8034
				xmax = 27.7053
				text = ""
			intervals [38]:
				xmin = 27.7053
				xmax = 27.7853
				text = "and"
			intervals [39]:
				xmin = 27.7853
				xmax = 27.9453
				text = "when"
			intervals [40]:
				xmin = 27.9453
				xmax = 28.0353
				text = "they"
			intervals [41]:
				xmin = 28.0353
				xmax = 28.2453
				text = "when"
			intervals [42]:
				xmin = 28.2453
				xmax = 28.3053
				text = "they"
			intervals [43]:
				xmin = 28.3053
				xmax = 28.3653
				text = ""
			intervals [44]:
				xmin = 28.3653
				xmax = 28.8053
				text = "tags"
			intervals [45]:
				xmin = 28.8053
				xmax = 28.9553
				text = "her"
			intervals [46]:
				xmin = 28.9553
				xmax = 30.0741
				text = ""
			intervals [47]:
				xmin = 30.0741
				xmax = 30.2941
				text = "you"
			intervals [48]:
				xmin = 30.2941
				xmax = 30.5741
				text = "it"
			intervals [49]:
				xmin = 30.5741
				xmax = 31.4143
				text = ""
			intervals [50]:
				xmin = 31.4143
				xmax = 31.5743
				text = "you"
			intervals [51]:
				xmin = 31.5743
				xmax = 32.3343
				text = "frozened"
			intervals [52]:
				xmin = 32.3343
				xmax = 32.4299
				text = ""
			intervals [53]:
				xmin = 32.4299
				xmax = 32.6399
				text = "and"
			intervals [54]:
				xmin = 32.6399
				xmax = 32.8599
				text = "then"
			intervals [55]:
				xmin = 32.8599
				xmax = 32.9499
				text = "the"
			intervals [56]:
				xmin = 32.9499
				xmax = 33.2199
				text = "other"
			intervals [57]:
				xmin = 33.2199
				xmax = 33.6199
				text = "person"
			intervals [58]:
				xmin = 33.6199
				xmax = 33.7899
				text = "got"
			intervals [59]:
				xmin = 33.7899
				xmax = 33.9199
				text = "to"
			intervals [60]:
				xmin = 33.9199
				xmax = 34.2795
				text = ""
			intervals [61]:
				xmin = 34.2795
				xmax = 34.8795
				text = "unfroze"
			intervals [62]:
				xmin = 34.8795
				xmax = 34.9895
				text = "you"
			intervals [63]:
				xmin = 34.9895
				xmax = 35.3906
				text = ""
			intervals [64]:
				xmin = 35.3906
				xmax = 35.5706
				text = "if"
			intervals [65]:
				xmin = 35.5706
				xmax = 35.6406
				text = "you"
			intervals [66]:
				xmin = 35.6406
				xmax = 36.1006
				text = "frozen"
			intervals [67]:
				xmin = 36.1006
				xmax = 36.5906
				text = "again"
			intervals [68]:
				xmin = 36.5906
				xmax = 37.6987
				text = ""
			intervals [69]:
				xmin = 37.6987
				xmax = 38.0187
				text = "and"
			intervals [70]:
				xmin = 38.0187
				xmax = 38.0487
				text = "uh"
			intervals [71]:
				xmin = 38.0487
				xmax = 38.1287
				text = ""
			intervals [72]:
				xmin = 38.1287
				xmax = 38.3987
				text = "then"
			intervals [73]:
				xmin = 38.3987
				xmax = 38.5187
				text = "the"
			intervals [74]:
				xmin = 38.5187
				xmax = 38.8458
				text = ""
			intervals [75]:
				xmin = 38.8458
				xmax = 38.9258
				text = "you"
			intervals [76]:
				xmin = 38.9258
				xmax = 39.1458
				text = "got"
			intervals [77]:
				xmin = 39.1458
				xmax = 39.2058
				text = "to"
			intervals [78]:
				xmin = 39.2058
				xmax = 39.3258
				text = "k"
			intervals [79]:
				xmin = 39.3258
				xmax = 39.3837
				text = ""
			intervals [80]:
				xmin = 39.3837
				xmax = 39.6937
				text = "other"
			intervals [81]:
				xmin = 39.6937
				xmax = 40.0837
				text = "person"
			intervals [82]:
				xmin = 40.0837
				xmax = 40.2337
				text = "got"
			intervals [83]:
				xmin = 40.2337
				xmax = 40.3037
				text = "to"
			intervals [84]:
				xmin = 40.3037
				xmax = 40.5737
				text = "keep"
			intervals [85]:
				xmin = 40.5737
				xmax = 40.7237
				text = "'em"
			intervals [86]:
				xmin = 40.7237
				xmax = 41.2637
				text = "frozen"
			intervals [87]:
				xmin = 41.2637
				xmax = 51.0731
				text = ""
			intervals [88]:
				xmin = 51.0731
				xmax = 51.5431
				text = "first"
			intervals [89]:
				xmin = 51.5431
				xmax = 51.6131
				text = "you"
			intervals [90]:
				xmin = 51.6131
				xmax = 52.2249
				text = ""
			intervals [91]:
				xmin = 52.2249
				xmax = 52.4849
				text = "when"
			intervals [92]:
				xmin = 52.4849
				xmax = 52.5949
				text = "you're"
			intervals [93]:
				xmin = 52.5949
				xmax = 52.8149
				text = "ready"
			intervals [94]:
				xmin = 52.8149
				xmax = 52.9149
				text = "to"
			intervals [95]:
				xmin = 52.9149
				xmax = 53.3649
				text = "start"
			intervals [96]:
				xmin = 53.3649
				xmax = 54.4545
				text = ""
			intervals [97]:
				xmin = 54.4545
				xmax = 54.5545
				text = "the"
			intervals [98]:
				xmin = 54.5545
				xmax = 54.6944
				text = ""
			intervals [99]:
				xmin = 54.6944
				xmax = 54.8844
				text = "you"
			intervals [100]:
				xmin = 54.8844
				xmax = 55.0744
				text = "got"
			intervals [101]:
				xmin = 55.0744
				xmax = 55.1844
				text = "to"
			intervals [102]:
				xmin = 55.1844
				xmax = 55.3944
				text = "throw"
			intervals [103]:
				xmin = 55.3944
				xmax = 55.6444
				text = "off"
			intervals [104]:
				xmin = 55.6444
				xmax = 55.7844
				text = "to"
			intervals [105]:
				xmin = 55.7844
				xmax = 55.9044
				text = "the"
			intervals [106]:
				xmin = 55.9044
				xmax = 56.2244
				text = "other"
			intervals [107]:
				xmin = 56.2244
				xmax = 56.4844
				text = "team"
			intervals [108]:
				xmin = 56.4844
				xmax = 56.7644
				text = "that"
			intervals [109]:
				xmin = 56.7644
				xmax = 57.1924
				text = ""
			intervals [110]:
				xmin = 57.1924
				xmax = 57.2524
				text = "and"
			intervals [111]:
				xmin = 57.2524
				xmax = 57.3524
				text = "that"
			intervals [112]:
				xmin = 57.3524
				xmax = 57.5624
				text = "other"
			intervals [113]:
				xmin = 57.5624
				xmax = 57.5924
				text = ""
			intervals [114]:
				xmin = 57.5924
				xmax = 57.8424
				text = "team"
			intervals [115]:
				xmin = 57.8424
				xmax = 57.9924
				text = "got"
			intervals [116]:
				xmin = 57.9924
				xmax = 58.0624
				text = "to"
			intervals [117]:
				xmin = 58.0624
				xmax = 58.3924
				text = "catch"
			intervals [118]:
				xmin = 58.3924
				xmax = 58.5124
				text = "the"
			intervals [119]:
				xmin = 58.5124
				xmax = 58.7724
				text = "ball"
			intervals [120]:
				xmin = 58.7724
				xmax = 59.2434
				text = ""
			intervals [121]:
				xmin = 59.2434
				xmax = 59.4434
				text = "and"
			intervals [122]:
				xmin = 59.4434
				xmax = 59.6734
				text = "run"
			intervals [123]:
				xmin = 59.6734
				xmax = 59.7534
				text = "and"
			intervals [124]:
				xmin = 59.7534
				xmax = 59.9434
				text = "try"
			intervals [125]:
				xmin = 59.9434
				xmax = 60.0234
				text = "to"
			intervals [126]:
				xmin = 60.0234
				xmax = 60.2434
				text = "make"
			intervals [127]:
				xmin = 60.2434
				xmax = 60.3534
				text = "a"
			intervals [128]:
				xmin = 60.3534
				xmax = 61.0334
				text = "touchdown"
			intervals [129]:
				xmin = 61.0334
				xmax = 66.5257
				text = ""
			intervals [130]:
				xmin = 66.5257
				xmax = 66.8757
				text = "mm-hm"
			intervals [131]:
				xmin = 66.8757
				xmax = 67.335
				text = ""
			intervals [132]:
				xmin = 67.335
				xmax = 67.675
				text = "think"
			intervals [133]:
				xmin = 67.675
				xmax = 68.0605
				text = ""
			intervals [134]:
				xmin = 68.0605
				xmax = 68.4205
				text = "yeah"
			intervals [135]:
				xmin = 68.4205
				xmax = 70.7245
				text = ""
			intervals [136]:
				xmin = 70.7245
				xmax = 71.0745
				text = "mm-mm"
			intervals [137]:
				xmin = 71.0745
				xmax = 76.4487
				text = ""
			intervals [138]:
				xmin = 76.4487
				xmax = 76.6987
				text = "no"
			intervals [139]:
				xmin = 76.6987
				xmax = 79.2078
				text = ""
			intervals [140]:
				xmin = 79.2078
				xmax = 79.6978
				text = "sometime"
			intervals [141]:
				xmin = 79.6978
				xmax = 79.7278
				text = ""
			intervals [142]:
				xmin = 79.7278
				xmax = 79.7578
				text = "i"
			intervals [143]:
				xmin = 79.7578
				xmax = 79.7878
				text = ""
			intervals [144]:
				xmin = 79.7878
				xmax = 79.9478
				text = "play"
			intervals [145]:
				xmin = 79.9478
				xmax = 80.0078
				text = ""
			intervals [146]:
				xmin = 80.0078
				xmax = 80.5178
				text = "boxer"
			intervals [147]:
				xmin = 80.5178
				xmax = 83.7623
				text = ""
			intervals [148]:
				xmin = 83.7623
				xmax = 83.8123
				text = "i"
			intervals [149]:
				xmin = 83.8123
				xmax = 84.3651
				text = ""
			intervals [150]:
				xmin = 84.3651
				xmax = 84.5051
				text = "you"
			intervals [151]:
				xmin = 84.5051
				xmax = 84.7251
				text = "got"
			intervals [152]:
				xmin = 84.7251
				xmax = 84.7851
				text = "to"
			intervals [153]:
				xmin = 84.7851
				xmax = 85.0051
				text = "try"
			intervals [154]:
				xmin = 85.0051
				xmax = 85.0651
				text = "and"
			intervals [155]:
				xmin = 85.0651
				xmax = 85.3051
				text = "knock"
			intervals [156]:
				xmin = 85.3051
				xmax = 85.3551
				text = ""
			intervals [157]:
				xmin = 85.3551
				xmax = 85.4351
				text = "a"
			intervals [158]:
				xmin = 85.4351
				xmax = 85.9151
				text = "person"
			intervals [159]:
				xmin = 85.9151
				xmax = 86.3051
				text = "down"
			intervals [160]:
				xmin = 86.3051
				xmax = 89.1582
				text = ""
			intervals [161]:
				xmin = 89.1582
				xmax = 89.3682
				text = "mm-mm"
			intervals [162]:
				xmin = 89.3682
				xmax = 101.9861
				text = ""
			intervals [163]:
				xmin = 101.9861
				xmax = 102.0761
				text = "m-"
			intervals [164]:
				xmin = 102.0761
				xmax = 102.3026
				text = ""
			intervals [165]:
				xmin = 102.3026
				xmax = 102.4326
				text = "te-"
			intervals [166]:
				xmin = 102.4326
				xmax = 102.7635
				text = ""
			intervals [167]:
				xmin = 102.7635
				xmax = 103.0235
				text = "tell"
			intervals [168]:
				xmin = 103.0235
				xmax = 103.0835
				text = "'em"
			intervals [169]:
				xmin = 103.0835
				xmax = 103.1635
				text = "to"
			intervals [170]:
				xmin = 103.1635
				xmax = 103.4035
				text = "put"
			intervals [171]:
				xmin = 103.4035
				xmax = 103.6135
				text = "their"
			intervals [172]:
				xmin = 103.6135
				xmax = 103.9635
				text = "feet"
			intervals [173]:
				xmin = 103.9635
				xmax = 104.0235
				text = "in"
			intervals [174]:
				xmin = 104.0235
				xmax = 107.2821
				text = ""
			intervals [175]:
				xmin = 107.2821
				xmax = 107.4121
				text = "and"
			intervals [176]:
				xmin = 107.4121
				xmax = 107.5721
				text = "then"
			intervals [177]:
				xmin = 107.5721
				xmax = 107.7821
				text = "w"
			intervals [178]:
				xmin = 107.7821
				xmax = 108.2066
				text = ""
			intervals [179]:
				xmin = 108.2066
				xmax = 108.5266
				text = "then"
			intervals [180]:
				xmin = 108.5266
				xmax = 108.5866
				text = "we"
			intervals [181]:
				xmin = 108.5866
				xmax = 109.3417
				text = ""
			intervals [182]:
				xmin = 109.3417
				xmax = 109.9217
				text = "say"
			intervals [183]:
				xmin = 109.9217
				xmax = 110.1817
				text = "some"
			intervals [184]:
				xmin = 110.1817
				xmax = 110.5617
				text = "words"
			intervals [185]:
				xmin = 110.5617
				xmax = 110.9446
				text = ""
			intervals [186]:
				xmin = 110.9446
				xmax = 111.0346
				text = "and"
			intervals [187]:
				xmin = 111.0346
				xmax = 111.5246
				text = "whoever"
			intervals [188]:
				xmin = 111.5246
				xmax = 111.6546
				text = "be"
			intervals [189]:
				xmin = 111.6546
				xmax = 111.8046
				text = "the"
			intervals [190]:
				xmin = 111.8046
				xmax = 112.1746
				text = "last"
			intervals [191]:
				xmin = 112.1746
				xmax = 112.4746
				text = "one"
			intervals [192]:
				xmin = 112.4746
				xmax = 113.0949
				text = ""
			intervals [193]:
				xmin = 113.0949
				xmax = 113.4749
				text = "they"
			intervals [194]:
				xmin = 113.4749
				xmax = 113.6349
				text = "it"
			intervals [195]:
				xmin = 113.6349
				xmax = 122.6527
				text = ""
			intervals [196]:
				xmin = 122.6527
				xmax = 123.1027
				text = "mm-hm"
			intervals [197]:
				xmin = 123.1027
				xmax = 124.5839
				text = ""
			intervals [198]:
				xmin = 124.5839
				xmax = 125.0239
				text = "tarzan"
			intervals [199]:
				xmin = 125.0239
				xmax = 125.2439
				text = "was"
			intervals [200]:
				xmin = 125.2439
				xmax = 125.3439
				text = "in"
			intervals [201]:
				xmin = 125.3439
				xmax = 125.4239
				text = "the"
			intervals [202]:
				xmin = 125.4239
				xmax = 125.5239
				text = ""
			intervals [203]:
				xmin = 125.5239
				xmax = 125.9339
				text = "tree"
			intervals [204]:
				xmin = 125.9339
				xmax = 127.4516
				text = ""
			intervals [205]:
				xmin = 127.4516
				xmax = 127.8616
				text = "tarzan"
			intervals [206]:
				xmin = 127.8616
				xmax = 128.0716
				text = "was"
			intervals [207]:
				xmin = 128.0716
				xmax = 128.2216
				text = "in"
			intervals [208]:
				xmin = 128.2216
				xmax = 128.3316
				text = "the"
			intervals [209]:
				xmin = 128.3316
				xmax = 128.6716
				text = "tree"
			intervals [210]:
				xmin = 128.6716
				xmax = 128.7016
				text = ""
			intervals [211]:
				xmin = 128.7016
				xmax = 128.8916
				text = "he"
			intervals [212]:
				xmin = 128.8916
				xmax = 129.2116
				text = "fell"
			intervals [213]:
				xmin = 129.2116
				xmax = 129.4316
				text = "down"
			intervals [214]:
				xmin = 129.4316
				xmax = 129.5816
				text = "what"
			intervals [215]:
				xmin = 129.5816
				xmax = 129.8916
				text = "color"
			intervals [216]:
				xmin = 129.8916
				xmax = 130.1116
				text = "was"
			intervals [217]:
				xmin = 130.1116
				xmax = 130.2516
				text = "his"
			intervals [218]:
				xmin = 130.2516
				xmax = 130.3216
				text = ""
			intervals [219]:
				xmin = 130.3216
				xmax = 130.7716
				text = "blood"
			intervals [220]:
				xmin = 130.7716
				xmax = 137.6797
				text = ""
			intervals [221]:
				xmin = 137.6797
				xmax = 137.8397
				text = "and"
			intervals [222]:
				xmin = 137.8397
				xmax = 138.1293
				text = ""
			intervals [223]:
				xmin = 138.1293
				xmax = 138.4093
				text = "and"
			intervals [224]:
				xmin = 138.4093
				xmax = 138.6193
				text = "then"
			intervals [225]:
				xmin = 138.6193
				xmax = 138.9666
				text = ""
			intervals [226]:
				xmin = 138.9666
				xmax = 139.0766
				text = "the"
			intervals [227]:
				xmin = 139.0766
				xmax = 139.2511
				text = ""
			intervals [228]:
				xmin = 139.2511
				xmax = 139.7011
				text = "person"
			intervals [229]:
				xmin = 139.7011
				xmax = 140.0411
				text = "say"
			intervals [230]:
				xmin = 140.0411
				xmax = 140.5401
				text = ""
			intervals [231]:
				xmin = 140.5401
				xmax = 140.9301
				text = "red"
			intervals [232]:
				xmin = 140.9301
				xmax = 141.1318
				text = ""
			intervals [233]:
				xmin = 141.1318
				xmax = 141.4418
				text = "or"
			intervals [234]:
				xmin = 141.4418
				xmax = 141.628
				text = ""
			intervals [235]:
				xmin = 141.628
				xmax = 141.918
				text = "some"
			intervals [236]:
				xmin = 141.918
				xmax = 142.158
				text = "other"
			intervals [237]:
				xmin = 142.158
				xmax = 142.458
				text = "color"
			intervals [238]:
				xmin = 142.458
				xmax = 142.728
				text = "then"
			intervals [239]:
				xmin = 142.728
				xmax = 142.818
				text = "they"
			intervals [240]:
				xmin = 142.818
				xmax = 143.268
				text = "spell"
			intervals [241]:
				xmin = 143.268
				xmax = 143.358
				text = "it"
			intervals [242]:
				xmin = 143.358
				xmax = 143.8009
				text = ""
			intervals [243]:
				xmin = 143.8009
				xmax = 143.9509
				text = "and"
			intervals [244]:
				xmin = 143.9509
				xmax = 144.0109
				text = "it"
			intervals [245]:
				xmin = 144.0109
				xmax = 144.2409
				text = "w"
			intervals [246]:
				xmin = 144.2409
				xmax = 144.3905
				text = ""
			intervals [247]:
				xmin = 144.3905
				xmax = 144.5805
				text = "if"
			intervals [248]:
				xmin = 144.5805
				xmax = 144.6805
				text = "you"
			intervals [249]:
				xmin = 144.6805
				xmax = 144.8905
				text = "get"
			intervals [250]:
				xmin = 144.8905
				xmax = 145.0605
				text = "to"
			intervals [251]:
				xmin = 145.0605
				xmax = 145.2905
				text = "them"
			intervals [252]:
				xmin = 145.2905
				xmax = 145.9579
				text = ""
			intervals [253]:
				xmin = 145.9579
				xmax = 146.2079
				text = "they're"
			intervals [254]:
				xmin = 146.2079
				xmax = 146.4379
				text = "out"
			intervals [255]:
				xmin = 146.4379
				xmax = 146.9238
				text = ""
			intervals [256]:
				xmin = 146.9238
				xmax = 147.1738
				text = "they're"
			intervals [257]:
				xmin = 147.1738
				xmax = 147.2538
				text = "n-"
			intervals [258]:
				xmin = 147.2538
				xmax = 147.3832
				text = ""
			intervals [259]:
				xmin = 147.3832
				xmax = 147.5732
				text = "they're"
			intervals [260]:
				xmin = 147.5732
				xmax = 147.8432
				text = "not"
			intervals [261]:
				xmin = 147.8432
				xmax = 148.1332
				text = "it"
			intervals [262]:
				xmin = 148.1332
				xmax = 153.8366
				text = ""
			intervals [263]:
				xmin = 153.8366
				xmax = 154.2066
				text = "mm-hm"
			intervals [264]:
				xmin = 154.2066
				xmax = 156.3791
				text = ""
			intervals [265]:
				xmin = 156.3791
				xmax = 156.7891
				text = "jerry"
			intervals [266]:
				xmin = 156.7891
				xmax = 157.3091
				text = "lewis"
			intervals [267]:
				xmin = 157.3091
				xmax = 157.6754
				text = ""
			intervals [268]:
				xmin = 157.6754
				xmax = 157.9754
				text = "dean"
			intervals [269]:
				xmin = 157.9754
				xmax = 158.5654
				text = "martin"
			intervals [270]:
				xmin = 158.5654
				xmax = 159.0603
				text = ""
			intervals [271]:
				xmin = 159.0603
				xmax = 159.1603
				text = "uh"
			intervals [272]:
				xmin = 159.1603
				xmax = 160.9917
				text = ""
			intervals [273]:
				xmin = 160.9917
				xmax = 161.2917
				text = "rowan"
			intervals [274]:
				xmin = 161.2917
				xmax = 161.3917
				text = "and"
			intervals [275]:
				xmin = 161.3917
				xmax = 161.7617
				text = "martin"
			intervals [276]:
				xmin = 161.7617
				xmax = 162.1317
				text = "laugh"
			intervals [277]:
				xmin = 162.1317
				xmax = 162.4317
				text = "in"
			intervals [278]:
				xmin = 162.4317
				xmax = 170.4634
				text = ""
			intervals [279]:
				xmin = 170.4634
				xmax = 170.6534
				text = "they"
			intervals [280]:
				xmin = 170.6534
				xmax = 170.9434
				text = "always"
			intervals [281]:
				xmin = 170.9434
				xmax = 171.2134
				text = "say"
			intervals [282]:
				xmin = 171.2134
				xmax = 171.6734
				text = "sock"
			intervals [283]:
				xmin = 171.6734
				xmax = 171.7334
				text = "it"
			intervals [284]:
				xmin = 171.7334
				xmax = 171.7634
				text = ""
			intervals [285]:
				xmin = 171.7634
				xmax = 171.9434
				text = "to"
			intervals [286]:
				xmin = 171.9434
				xmax = 172.0834
				text = "me"
			intervals [287]:
				xmin = 172.0834
				xmax = 176.616
				text = ""
			intervals [288]:
				xmin = 176.616
				xmax = 176.976
				text = "mm-hm"
			intervals [289]:
				xmin = 176.976
				xmax = 179.9322
				text = ""
			intervals [290]:
				xmin = 179.9322
				xmax = 180.0822
				text = "um"
			intervals [291]:
				xmin = 180.0822
				xmax = 180.3399
				text = ""
			intervals [292]:
				xmin = 180.3399
				xmax = 180.3699
				text = "i"
			intervals [293]:
				xmin = 180.3699
				xmax = 180.4199
				text = ""
			intervals [294]:
				xmin = 180.4199
				xmax = 180.6899
				text = "can't"
			intervals [295]:
				xmin = 180.6899
				xmax = 180.9699
				text = "think"
			intervals [296]:
				xmin = 180.9699
				xmax = 181.0699
				text = "of"
			intervals [297]:
				xmin = 181.0699
				xmax = 181.4099
				text = "none"
			intervals [298]:
				xmin = 181.4099
				xmax = 185.5745
				text = ""
			intervals [299]:
				xmin = 185.5745
				xmax = 185.9245
				text = "mm-hm"
			intervals [300]:
				xmin = 185.9245
				xmax = 188.1417
				text = ""
			intervals [301]:
				xmin = 188.1417
				xmax = 188.5317
				text = "salt"
			intervals [302]:
				xmin = 188.5317
				xmax = 188.6117
				text = "and"
			intervals [303]:
				xmin = 188.6117
				xmax = 188.6817
				text = ""
			intervals [304]:
				xmin = 188.6817
				xmax = 189.0817
				text = "pepper"
			intervals [305]:
				xmin = 189.0817
				xmax = 191.5392
				text = ""
			intervals [306]:
				xmin = 191.5392
				xmax = 191.5792
				text = "i"
			intervals [307]:
				xmin = 191.5792
				xmax = 191.7792
				text = "don't"
			intervals [308]:
				xmin = 191.7792
				xmax = 192.0492
				text = "know"
			intervals [309]:
				xmin = 192.0492
				xmax = 192.3911
				text = ""
			intervals [310]:
				xmin = 192.3911
				xmax = 192.5011
				text = "it"
			intervals [311]:
				xmin = 192.5011
				xmax = 192.5511
				text = ""
			intervals [312]:
				xmin = 192.5511
				xmax = 192.6811
				text = "was"
			intervals [313]:
				xmin = 192.6811
				xmax = 192.7111
				text = ""
			intervals [314]:
				xmin = 192.7111
				xmax = 193.1111
				text = "sammy"
			intervals [315]:
				xmin = 193.1111
				xmax = 193.4611
				text = "davis"
			intervals [316]:
				xmin = 193.4611
				xmax = 193.8311
				text = "junior"
			intervals [317]:
				xmin = 193.8311
				xmax = 193.8611
				text = ""
			intervals [318]:
				xmin = 193.8611
				xmax = 194.1411
				text = "and"
			intervals [319]:
				xmin = 194.1411
				xmax = 194.6167
				text = ""
			intervals [320]:
				xmin = 194.6167
				xmax = 194.9167
				text = "robert"
			intervals [321]:
				xmin = 194.9167
				xmax = 195.3367
				text = "mitchell"
			intervals [322]:
				xmin = 195.3367
				xmax = 195.3667
				text = ""
			intervals [323]:
				xmin = 195.3667
				xmax = 195.6767
				text = "playing"
			intervals [324]:
				xmin = 195.6767
				xmax = 195.7567
				text = "in"
			intervals [325]:
				xmin = 195.7567
				xmax = 195.8667
				text = "it"
			intervals [326]:
				xmin = 195.8667
				xmax = 199.2584
				text = ""
			intervals [327]:
				xmin = 199.2584
				xmax = 199.2984
				text = "i"
			intervals [328]:
				xmin = 199.2984
				xmax = 199.5284
				text = "don't"
			intervals [329]:
				xmin = 199.5284
				xmax = 199.7684
				text = "know"
			intervals [330]:
				xmin = 199.7684
				xmax = 200.0085
				text = ""
			intervals [331]:
				xmin = 200.0085
				xmax = 200.2485
				text = "can't"
			intervals [332]:
				xmin = 200.2485
				xmax = 200.5585
				text = "think"
			intervals [333]:
				xmin = 200.5585
				xmax = 200.8085
				text = "of"
			intervals [334]:
				xmin = 200.8085
				xmax = 201.1664
				text = ""
			intervals [335]:
				xmin = 201.1664
				xmax = 201.3464
				text = "too"
			intervals [336]:
				xmin = 201.3464
				xmax = 201.7664
				text = "funny"
			intervals [337]:
				xmin = 201.7664
				xmax = 208.0098
				text = ""
			intervals [338]:
				xmin = 208.0098
				xmax = 208.0898
				text = "oh"
			intervals [339]:
				xmin = 208.0898
				xmax = 208.2098
				text = "the"
			intervals [340]:
				xmin = 208.2098
				xmax = 208.5798
				text = "man"
			intervals [341]:
				xmin = 208.5798
				xmax = 208.6241
				text = ""
			intervals [342]:
				xmin = 208.6241
				xmax = 208.6941
				text = "th-"
			intervals [343]:
				xmin = 208.6941
				xmax = 209.0549
				text = ""
			intervals [344]:
				xmin = 209.0549
				xmax = 209.1749
				text = "the"
			intervals [345]:
				xmin = 209.1749
				xmax = 209.5849
				text = "man"
			intervals [346]:
				xmin = 209.5849
				xmax = 209.7149
				text = "had"
			intervals [347]:
				xmin = 209.7149
				xmax = 209.7749
				text = "a"
			intervals [348]:
				xmin = 209.7749
				xmax = 209.8449
				text = ""
			intervals [349]:
				xmin = 209.8449
				xmax = 209.9049
				text = "c"
			intervals [350]:
				xmin = 209.9049
				xmax = 210.2626
				text = ""
			intervals [351]:
				xmin = 210.2626
				xmax = 210.7126
				text = "bomb"
			intervals [352]:
				xmin = 210.7126
				xmax = 210.8726
				text = "s"
			intervals [353]:
				xmin = 210.8726
				xmax = 210.9126
				text = ""
			intervals [354]:
				xmin = 210.9126
				xmax = 211.1026
				text = "in"
			intervals [355]:
				xmin = 211.1026
				xmax = 211.2426
				text = "it"
			intervals [356]:
				xmin = 211.2426
				xmax = 211.3257
				text = ""
			intervals [357]:
				xmin = 211.3257
				xmax = 211.6157
				text = "s"
			intervals [358]:
				xmin = 211.6157
				xmax = 211.6457
				text = "ch-"
			intervals [359]:
				xmin = 211.6457
				xmax = 211.6757
				text = ""
			intervals [360]:
				xmin = 211.6757
				xmax = 211.9857
				text = "aks"
			intervals [361]:
				xmin = 211.9857
				xmax = 212.2157
				text = "salt"
			intervals [362]:
				xmin = 212.2157
				xmax = 212.3057
				text = "and"
			intervals [363]:
				xmin = 212.3057
				xmax = 212.6957
				text = "pepper"
			intervals [364]:
				xmin = 212.6957
				xmax = 213.023
				text = ""
			intervals [365]:
				xmin = 213.023
				xmax = 213.123
				text = "they"
			intervals [366]:
				xmin = 213.123
				xmax = 213.403
				text = "wanna"
			intervals [367]:
				xmin = 213.403
				xmax = 213.533
				text = "go"
			intervals [368]:
				xmin = 213.533
				xmax = 213.823
				text = "for"
			intervals [369]:
				xmin = 213.823
				xmax = 213.883
				text = "a"
			intervals [370]:
				xmin = 213.883
				xmax = 214.113
				text = "ride"
			intervals [371]:
				xmin = 214.113
				xmax = 214.173
				text = "and"
			intervals [372]:
				xmin = 214.173
				xmax = 214.253
				text = "the"
			intervals [373]:
				xmin = 214.253
				xmax = 214.523
				text = "car"
			intervals [374]:
				xmin = 214.523
				xmax = 215.183
				text = "explode"
			intervals [375]:
				xmin = 215.183
				xmax = 224.0997
				text = ""
			intervals [376]:
				xmin = 224.0997
				xmax = 224.3597
				text = "uh"
			intervals [377]:
				xmin = 224.3597
				xmax = 225.5301
				text = ""
			intervals [378]:
				xmin = 225.5301
				xmax = 226.0601
				text = "seen"
			intervals [379]:
				xmin = 226.0601
				xmax = 227.8102
				text = ""
			intervals [380]:
				xmin = 227.8102
				xmax = 228.1002
				text = "dean"
			intervals [381]:
				xmin = 228.1002
				xmax = 228.4802
				text = "martin"
			intervals [382]:
				xmin = 228.4802
				xmax = 228.5102
				text = ""
			intervals [383]:
				xmin = 228.5102
				xmax = 228.8802
				text = "playing"
			intervals [384]:
				xmin = 228.8802
				xmax = 229.1002
				text = "in"
			intervals [385]:
				xmin = 229.1002
				xmax = 229.1858
				text = ""
			intervals [386]:
				xmin = 229.1858
				xmax = 229.5558
				text = "five"
			intervals [387]:
				xmin = 229.5558
				xmax = 229.9958
				text = "card"
			intervals [388]:
				xmin = 229.9958
				xmax = 230.4558
				text = "stud"
			intervals [389]:
				xmin = 230.4558
				xmax = 232.8777
				text = ""
			intervals [390]:
				xmin = 232.8777
				xmax = 232.9377
				text = "it"
			intervals [391]:
				xmin = 232.9377
				xmax = 233.1677
				text = "w"
			intervals [392]:
				xmin = 233.1677
				xmax = 233.8755
				text = ""
			intervals [393]:
				xmin = 233.8755
				xmax = 234.1655
				text = "this"
			intervals [394]:
				xmin = 234.1655
				xmax = 234.1955
				text = ""
			intervals [395]:
				xmin = 234.1955
				xmax = 234.7055
				text = "uh"
			intervals [396]:
				xmin = 234.7055
				xmax = 235.1672
				text = ""
			intervals [397]:
				xmin = 235.1672
				xmax = 235.5672
				text = "man"
			intervals [398]:
				xmin = 235.5672
				xmax = 235.8106
				text = ""
			intervals [399]:
				xmin = 235.8106
				xmax = 235.8906
				text = "who"
			intervals [400]:
				xmin = 235.8906
				xmax = 236.3806
				text = "pretend"
			intervals [401]:
				xmin = 236.3806
				xmax = 236.5506
				text = "he"
			intervals [402]:
				xmin = 236.5506
				xmax = 236.7306
				text = "is"
			intervals [403]:
				xmin = 236.7306
				xmax = 236.7706
				text = "a"
			intervals [404]:
				xmin = 236.7706
				xmax = 236.8406
				text = ""
			intervals [405]:
				xmin = 236.8406
				xmax = 237.2606
				text = "preacher"
			intervals [406]:
				xmin = 237.2606
				xmax = 238.0271
				text = ""
			intervals [407]:
				xmin = 238.0271
				xmax = 238.3171
				text = "and"
			intervals [408]:
				xmin = 238.3171
				xmax = 238.6305
				text = ""
			intervals [409]:
				xmin = 238.6305
				xmax = 239.0105
				text = "everyt-"
			intervals [410]:
				xmin = 239.0105
				xmax = 239.2301
				text = ""
			intervals [411]:
				xmin = 239.2301
				xmax = 239.8401
				text = "whoever"
			intervals [412]:
				xmin = 239.8401
				xmax = 239.8801
				text = ""
			intervals [413]:
				xmin = 239.8801
				xmax = 240.2601
				text = "plays"
			intervals [414]:
				xmin = 240.2601
				xmax = 240.3201
				text = "a"
			intervals [415]:
				xmin = 240.3201
				xmax = 240.7501
				text = "card"
			intervals [416]:
				xmin = 240.7501
				xmax = 241.1112
				text = ""
			intervals [417]:
				xmin = 241.1112
				xmax = 241.2512
				text = "he"
			intervals [418]:
				xmin = 241.2512
				xmax = 241.3412
				text = ""
			intervals [419]:
				xmin = 241.3412
				xmax = 241.6712
				text = "kill"
			intervals [420]:
				xmin = 241.6712
				xmax = 242.0997
				text = ""
			intervals [421]:
				xmin = 242.0997
				xmax = 242.2497
				text = "he"
			intervals [422]:
				xmin = 242.2497
				xmax = 242.6497
				text = "kill"
			intervals [423]:
				xmin = 242.6497
				xmax = 243.4562
				text = ""
			intervals [424]:
				xmin = 243.4562
				xmax = 243.7062
				text = "every"
			intervals [425]:
				xmin = 243.7062
				xmax = 244.0562
				text = "one"
			intervals [426]:
				xmin = 244.0562
				xmax = 244.2362
				text = "of"
			intervals [427]:
				xmin = 244.2362
				xmax = 244.3862
				text = "'em"
			intervals [428]:
				xmin = 244.3862
				xmax = 244.6426
				text = ""
			intervals [429]:
				xmin = 244.6426
				xmax = 244.8326
				text = "that"
			intervals [430]:
				xmin = 244.8326
				xmax = 245.1226
				text = "who"
			intervals [431]:
				xmin = 245.1226
				xmax = 245.1526
				text = ""
			intervals [432]:
				xmin = 245.1526
				xmax = 245.2126
				text = "s"
			intervals [433]:
				xmin = 245.2126
				xmax = 245.3953
				text = ""
			intervals [434]:
				xmin = 245.3953
				xmax = 245.5953
				text = "at"
			intervals [435]:
				xmin = 245.5953
				xmax = 245.6753
				text = "the"
			intervals [436]:
				xmin = 245.6753
				xmax = 245.7353
				text = ""
			intervals [437]:
				xmin = 245.7353
				xmax = 246.0453
				text = "table"
			intervals [438]:
				xmin = 246.0453
				xmax = 246.0853
				text = ""
			intervals [439]:
				xmin = 246.0853
				xmax = 246.4553
				text = "playing"
			intervals [440]:
				xmin = 246.4553
				xmax = 246.9653
				text = "card"
			intervals [441]:
				xmin = 246.9653
				xmax = 256.7218
				text = ""
			intervals [442]:
				xmin = 256.7218
				xmax = 256.9718
				text = "mm-mm"
			intervals [443]:
				xmin = 256.9718
				xmax = 259.8466
				text = ""
			intervals [444]:
				xmin = 259.8466
				xmax = 260.1466
				text = "no"
			intervals [445]:
				xmin = 260.1466
				xmax = 260.658
				text = ""
			intervals [446]:
				xmin = 260.658
				xmax = 260.738
				text = "my"
			intervals [447]:
				xmin = 260.738
				xmax = 261.158
				text = "mama"
			intervals [448]:
				xmin = 261.158
				xmax = 261.328
				text = "don't"
			intervals [449]:
				xmin = 261.328
				xmax = 261.8658
				text = ""
			intervals [450]:
				xmin = 261.8658
				xmax = 261.9658
				text = "my"
			intervals [451]:
				xmin = 261.9658
				xmax = 262.3358
				text = "mama"
			intervals [452]:
				xmin = 262.3358
				xmax = 262.5358
				text = "don't"
			intervals [453]:
				xmin = 262.5358
				xmax = 262.6958
				text = "want"
			intervals [454]:
				xmin = 262.6958
				xmax = 262.8158
				text = "me"
			intervals [455]:
				xmin = 262.8158
				xmax = 262.8958
				text = "to"
			intervals [456]:
				xmin = 262.8958
				xmax = 263.1958
				text = "have"
			intervals [457]:
				xmin = 263.1958
				xmax = 263.5358
				text = "none"
			intervals [458]:
				xmin = 263.5358
				xmax = 266.668
				text = ""
			intervals [459]:
				xmin = 266.668
				xmax = 266.968
				text = "might"
			intervals [460]:
				xmin = 266.968
				xmax = 267.3057
				text = ""
			intervals [461]:
				xmin = 267.3057
				xmax = 267.6357
				text = "mess"
			intervals [462]:
				xmin = 267.6357
				xmax = 267.7657
				text = "up"
			intervals [463]:
				xmin = 267.7657
				xmax = 268.0457
				text = ""
			intervals [464]:
				xmin = 268.0457
				xmax = 268.3757
				text = "mess"
			intervals [465]:
				xmin = 268.3757
				xmax = 268.5357
				text = "up"
			intervals [466]:
				xmin = 268.5357
				xmax = 268.6857
				text = "the"
			intervals [467]:
				xmin = 268.6857
				xmax = 269.1357
				text = "house"
			intervals [468]:
				xmin = 269.1357
				xmax = 276.7242
				text = ""
			intervals [469]:
				xmin = 276.7242
				xmax = 277.6042
				text = "history"
			intervals [470]:
				xmin = 277.6042
				xmax = 278.235
				text = ""
			intervals [471]:
				xmin = 278.235
				xmax = 278.595
				text = "and"
			intervals [472]:
				xmin = 278.595
				xmax = 278.7075
				text = ""
			intervals [473]:
				xmin = 278.7075
				xmax = 278.7775
				text = "i"
			intervals [474]:
				xmin = 278.7775
				xmax = 278.8375
				text = ""
			intervals [475]:
				xmin = 278.8375
				xmax = 279.0375
				text = "real"
			intervals [476]:
				xmin = 279.0375
				xmax = 279.4349
				text = ""
			intervals [477]:
				xmin = 279.4349
				xmax = 280.1349
				text = "history"
			intervals [478]:
				xmin = 280.1349
				xmax = 280.8031
				text = ""
			intervals [479]:
				xmin = 280.8031
				xmax = 281.3631
				text = "and"
			intervals [480]:
				xmin = 281.3631
				xmax = 281.8177
				text = ""
			intervals [481]:
				xmin = 281.8177
				xmax = 282.2577
				text = "and"
			intervals [482]:
				xmin = 282.2577
				xmax = 282.9433
				text = ""
			intervals [483]:
				xmin = 282.9433
				xmax = 283.2433
				text = "uh"
			intervals [484]:
				xmin = 283.2433
				xmax = 283.6148
				text = ""
			intervals [485]:
				xmin = 283.6148
				xmax = 284.3848
				text = "geophasy"
			intervals [486]:
				xmin = 284.3848
				xmax = 286.7331
				text = ""
			intervals [487]:
				xmin = 286.7331
				xmax = 287.4231
				text = "science"
			intervals [488]:
				xmin = 287.4231
				xmax = 289.6148
				text = ""
			intervals [489]:
				xmin = 289.6148
				xmax = 289.9448
				text = "mm-hm"
			intervals [490]:
				xmin = 289.9448
				xmax = 296.2338
				text = ""
			intervals [491]:
				xmin = 296.2338
				xmax = 296.9238
				text = "sometimes"
			intervals [492]:
				xmin = 296.9238
				xmax = 297.2638
				text = "stay"
			intervals [493]:
				xmin = 297.2638
				xmax = 297.3938
				text = "out"
			intervals [494]:
				xmin = 297.3938
				xmax = 297.6793
				text = ""
			intervals [495]:
				xmin = 297.6793
				xmax = 297.8093
				text = "on"
			intervals [496]:
				xmin = 297.8093
				xmax = 297.9193
				text = "the"
			intervals [497]:
				xmin = 297.9193
				xmax = 298.4393
				text = "playground"
			intervals [498]:
				xmin = 298.4393
				xmax = 298.5193
				text = "and"
			intervals [499]:
				xmin = 298.5193
				xmax = 298.9293
				text = "play"
			intervals [500]:
				xmin = 298.9293
				xmax = 299.2833
				text = ""
			intervals [501]:
				xmin = 299.2833
				xmax = 299.5933
				text = "some"
			intervals [502]:
				xmin = 299.5933
				xmax = 299.6533
				text = "of"
			intervals [503]:
				xmin = 299.6533
				xmax = 299.7533
				text = "'em"
			intervals [504]:
				xmin = 299.7533
				xmax = 299.7833
				text = ""
			intervals [505]:
				xmin = 299.7833
				xmax = 299.9033
				text = "go"
			intervals [506]:
				xmin = 299.9033
				xmax = 300.0933
				text = ""
			intervals [507]:
				xmin = 300.0933
				xmax = 300.2533
				text = "home"
			intervals [508]:
				xmin = 300.2533
				xmax = 310.7118
				text = ""
			intervals [509]:
				xmin = 310.7118
				xmax = 311.0318
				text = "no"
			intervals [510]:
				xmin = 311.0318
				xmax = 311.9522
				text = ""
			intervals [511]:
				xmin = 311.9522
				xmax = 312.1122
				text = "s"
			intervals [512]:
				xmin = 312.1122
				xmax = 312.7229
				text = ""
			intervals [513]:
				xmin = 312.7229
				xmax = 313.0329
				text = "never"
			intervals [514]:
				xmin = 313.0329
				xmax = 313.3729
				text = "hollered"
			intervals [515]:
				xmin = 313.3729
				xmax = 313.4429
				text = "at"
			intervals [516]:
				xmin = 313.4429
				xmax = 313.7429
				text = "me"
			intervals [517]:
				xmin = 313.7429
				xmax = 317.1501
				text = ""
			intervals [518]:
				xmin = 317.1501
				xmax = 317.3301
				text = "when"
			intervals [519]:
				xmin = 317.3301
				xmax = 317.4501
				text = "they"
			intervals [520]:
				xmin = 317.4501
				xmax = 317.5101
				text = ""
			intervals [521]:
				xmin = 317.5101
				xmax = 317.7001
				text = "make"
			intervals [522]:
				xmin = 317.7001
				xmax = 317.7901
				text = "her"
			intervals [523]:
				xmin = 317.7901
				xmax = 318.3001
				text = "mad"
			intervals [524]:
				xmin = 318.3001
				xmax = 321.7213
				text = ""
			intervals [525]:
				xmin = 321.7213
				xmax = 321.9213
				text = "run"
			intervals [526]:
				xmin = 321.9213
				xmax = 322.2813
				text = "around"
			intervals [527]:
				xmin = 322.2813
				xmax = 322.3713
				text = "in"
			intervals [528]:
				xmin = 322.3713
				xmax = 322.4413
				text = "the"
			intervals [529]:
				xmin = 322.4413
				xmax = 322.4913
				text = ""
			intervals [530]:
				xmin = 322.4913
				xmax = 322.7813
				text = "room"
			intervals [531]:
				xmin = 322.7813
				xmax = 323.3513
				text = "playing"
			intervals [532]:
				xmin = 323.3513
				xmax = 333.5235
				text = ""
			intervals [533]:
				xmin = 333.5235
				xmax = 333.9935
				text = "miss"
			intervals [534]:
				xmin = 333.9935
				xmax = 334.3435
				text = ""
			intervals [535]:
				xmin = 334.3435
				xmax = 334.5635
				text = "miss"
			intervals [536]:
				xmin = 334.5635
				xmax = 335.0635
				text = "rdx"
			intervals [537]:
				xmin = 335.0635
				xmax = 338.2563
				text = ""
			intervals [538]:
				xmin = 338.2563
				xmax = 338.4863
				text = "sh-"
			intervals [539]:
				xmin = 338.4863
				xmax = 338.8585
				text = ""
			intervals [540]:
				xmin = 338.8585
				xmax = 339.0185
				text = "she"
			intervals [541]:
				xmin = 339.0185
				xmax = 339.4585
				text = "never"
			intervals [542]:
				xmin = 339.4585
				xmax = 339.8565
				text = ""
			intervals [543]:
				xmin = 339.8565
				xmax = 340.0665
				text = "w"
			intervals [544]:
				xmin = 340.0665
				xmax = 340.2789
				text = ""
			intervals [545]:
				xmin = 340.2789
				xmax = 340.4289
				text = "she"
			intervals [546]:
				xmin = 340.4289
				xmax = 340.7889
				text = "never"
			intervals [547]:
				xmin = 340.7889
				xmax = 340.8289
				text = ""
			intervals [548]:
				xmin = 340.8289
				xmax = 341.2589
				text = "hit"
			intervals [549]:
				xmin = 341.2589
				xmax = 341.3389
				text = ""
			intervals [550]:
				xmin = 341.3389
				xmax = 341.6589
				text = "me"
			intervals [551]:
				xmin = 341.6589
				xmax = 341.8382
				text = ""
			intervals [552]:
				xmin = 341.8382
				xmax = 341.9982
				text = "or"
			intervals [553]:
				xmin = 341.9982
				xmax = 342.0282
				text = ""
			intervals [554]:
				xmin = 342.0282
				xmax = 342.3282
				text = "hollered"
			intervals [555]:
				xmin = 342.3282
				xmax = 342.4682
				text = "at"
			intervals [556]:
				xmin = 342.4682
				xmax = 342.6382
				text = "me"
			intervals [557]:
				xmin = 342.6382
				xmax = 343.806
				text = ""
			intervals [558]:
				xmin = 343.806
				xmax = 344.106
				text = "or"
			intervals [559]:
				xmin = 344.106
				xmax = 344.366
				text = "send"
			intervals [560]:
				xmin = 344.366
				xmax = 344.396
				text = ""
			intervals [561]:
				xmin = 344.396
				xmax = 344.516
				text = "me"
			intervals [562]:
				xmin = 344.516
				xmax = 344.556
				text = ""
			intervals [563]:
				xmin = 344.556
				xmax = 344.696
				text = "out"
			intervals [564]:
				xmin = 344.696
				xmax = 344.836
				text = "the"
			intervals [565]:
				xmin = 344.836
				xmax = 345.146
				text = "room"
			intervals [566]:
				xmin = 345.146
				xmax = 353.9635
				text = ""
			intervals [567]:
				xmin = 353.9635
				xmax = 354.3535
				text = "mm-mm"
			intervals [568]:
				xmin = 354.3535
				xmax = 361.1698
				text = ""
			intervals [569]:
				xmin = 361.1698
				xmax = 361.3498
				text = "no"
			intervals [570]:
				xmin = 361.3498
				xmax = 362.1404
				text = ""
			intervals [571]:
				xmin = 362.1404
				xmax = 362.3504
				text = "nope"
			intervals [572]:
				xmin = 362.3504
				xmax = 362.6007
				text = ""
			intervals [573]:
				xmin = 362.6007
				xmax = 362.8407
				text = "only"
			intervals [574]:
				xmin = 362.8407
				xmax = 363.2507
				text = "one"
			intervals [575]:
				xmin = 363.2507
				xmax = 364.2762
				text = ""
			intervals [576]:
				xmin = 364.2762
				xmax = 364.3562
				text = "the"
			intervals [577]:
				xmin = 364.3562
				xmax = 364.5462
				text = "one"
			intervals [578]:
				xmin = 364.5462
				xmax = 364.7562
				text = "w"
			intervals [579]:
				xmin = 364.7562
				xmax = 365.1714
				text = ""
			intervals [580]:
				xmin = 365.1714
				xmax = 365.3514
				text = "who"
			intervals [581]:
				xmin = 365.3514
				xmax = 365.5214
				text = "had"
			intervals [582]:
				xmin = 365.5214
				xmax = 365.5914
				text = "the"
			intervals [583]:
				xmin = 365.5914
				xmax = 365.6714
				text = ""
			intervals [584]:
				xmin = 365.6714
				xmax = 365.8714
				text = "big"
			intervals [585]:
				xmin = 365.8714
				xmax = 366.2914
				text = "stick"
			intervals [586]:
				xmin = 366.2914
				xmax = 366.4314
				text = ""
			intervals [587]:
				xmin = 366.4314
				xmax = 366.8414
				text = "always"
			intervals [588]:
				xmin = 366.8414
				xmax = 367.2714
				text = "whooping"
			intervals [589]:
				xmin = 367.2714
				xmax = 367.3414
				text = ""
			intervals [590]:
				xmin = 367.3414
				xmax = 367.5014
				text = "us"
			intervals [591]:
				xmin = 367.5014
				xmax = 369.3563
				text = ""
			intervals [592]:
				xmin = 369.3563
				xmax = 369.5563
				text = "some"
			intervals [593]:
				xmin = 369.5563
				xmax = 369.6163
				text = ""
			intervals [594]:
				xmin = 369.6163
				xmax = 369.8463
				text = "she"
			intervals [595]:
				xmin = 369.8463
				xmax = 370.1263
				text = "whooped"
			intervals [596]:
				xmin = 370.1263
				xmax = 370.2563
				text = "the"
			intervals [597]:
				xmin = 370.2563
				xmax = 370.5463
				text = "whole"
			intervals [598]:
				xmin = 370.5463
				xmax = 370.6363
				text = ""
			intervals [599]:
				xmin = 370.6363
				xmax = 370.6963
				text = "c"
			intervals [600]:
				xmin = 370.6963
				xmax = 371.1155
				text = ""
			intervals [601]:
				xmin = 371.1155
				xmax = 371.4055
				text = "some"
			intervals [602]:
				xmin = 371.4055
				xmax = 371.5155
				text = ""
			intervals [603]:
				xmin = 371.5155
				xmax = 371.7555
				text = "when"
			intervals [604]:
				xmin = 371.7555
				xmax = 371.9455
				text = "one"
			intervals [605]:
				xmin = 371.9455
				xmax = 372.3055
				text = "person"
			intervals [606]:
				xmin = 372.3055
				xmax = 372.4355
				text = "do"
			intervals [607]:
				xmin = 372.4355
				xmax = 372.4955
				text = ""
			intervals [608]:
				xmin = 372.4955
				xmax = 372.7455
				text = "something"
			intervals [609]:
				xmin = 372.7455
				xmax = 372.8655
				text = "she"
			intervals [610]:
				xmin = 372.8655
				xmax = 372.9155
				text = ""
			intervals [611]:
				xmin = 372.9155
				xmax = 372.9655
				text = "d"
			intervals [612]:
				xmin = 372.9655
				xmax = 373.0555
				text = "whoop"
			intervals [613]:
				xmin = 373.0555
				xmax = 373.0855
				text = ""
			intervals [614]:
				xmin = 373.0855
				xmax = 373.1855
				text = "the"
			intervals [615]:
				xmin = 373.1855
				xmax = 373.4255
				text = "whole"
			intervals [616]:
				xmin = 373.4255
				xmax = 373.5155
				text = ""
			intervals [617]:
				xmin = 373.5155
				xmax = 373.8555
				text = "class"
			intervals [618]:
				xmin = 373.8555
				xmax = 373.9855
				text = "for"
			intervals [619]:
				xmin = 373.9855
				xmax = 374.5355
				text = "nothing"
			intervals [620]:
				xmin = 374.5355
				xmax = 383.8102
				text = ""
			intervals [621]:
				xmin = 383.8102
				xmax = 384.5002
				text = "sometime"
			intervals [622]:
				xmin = 384.5002
				xmax = 386.6706
				text = ""
			intervals [623]:
				xmin = 386.6706
				xmax = 386.7606
				text = "when"
			intervals [624]:
				xmin = 386.7606
				xmax = 386.8306
				text = "the"
			intervals [625]:
				xmin = 386.8306
				xmax = 387.1706
				text = "teacher"
			intervals [626]:
				xmin = 387.1706
				xmax = 387.2706
				text = "go"
			intervals [627]:
				xmin = 387.2706
				xmax = 387.4406
				text = "out"
			intervals [628]:
				xmin = 387.4406
				xmax = 387.5406
				text = "the"
			intervals [629]:
				xmin = 387.5406
				xmax = 387.5706
				text = ""
			intervals [630]:
				xmin = 387.5706
				xmax = 387.7906
				text = "room"
			intervals [631]:
				xmin = 387.7906
				xmax = 387.9006
				text = "they"
			intervals [632]:
				xmin = 387.9006
				xmax = 388.3406
				text = "sneak"
			intervals [633]:
				xmin = 388.3406
				xmax = 388.5606
				text = "out"
			intervals [634]:
				xmin = 388.5606
				xmax = 388.7106
				text = "with"
			intervals [635]:
				xmin = 388.7106
				xmax = 389.0882
				text = ""
			intervals [636]:
				xmin = 389.0882
				xmax = 389.2982
[truncated: 400,902 more chars]
