# Supplementary material for: Considering Performance in the Automated and Manual Coding of Sociolinguistic Variables: Lessons From Variable (ING)
Source: Front Artif Intell. 2021 Apr 29;4:648543. doi: 10.3389/frai.2021.648543 (PMC8117961; doi:10.3389/frai.2021.648543)
Supplement: Supplementary file 5 [file Data_Sheet_5.ZIP › CORAAL_VARAligned_as_TextGrids_p1/DCA_se2_ag1_m_01_1.TextGrid]

File type = "ooTextFile"
Object class = "TextGrid"

xmin = 0.0
xmax = 1946.0
tiers? <exists>
size = 4
item []:
	item [1]:
		class = "IntervalTier"
		name = "DCA_se2_ag1_m_01 - words"
		xmin = 0.0
		xmax = 1946.0
		intervals: size = 6105
			intervals [1]:
				xmin = 0.0
				xmax = 5.7901
				text = ""
			intervals [2]:
				xmin = 5.7901
				xmax = 5.9901
				text = "s"
			intervals [3]:
				xmin = 5.9901
				xmax = 6.2346
				text = ""
			intervals [4]:
				xmin = 6.2346
				xmax = 7.1546
				text = "marbles"
			intervals [5]:
				xmin = 7.1546
				xmax = 7.4175
				text = ""
			intervals [6]:
				xmin = 7.4175
				xmax = 8.3475
				text = "basketball"
			intervals [7]:
				xmin = 8.3475
				xmax = 9.4692
				text = ""
			intervals [8]:
				xmin = 9.4692
				xmax = 10.2392
				text = "football"
			intervals [9]:
				xmin = 10.2392
				xmax = 11.2912
				text = ""
			intervals [10]:
				xmin = 11.2912
				xmax = 11.9412
				text = "baseball"
			intervals [11]:
				xmin = 11.9412
				xmax = 15.5053
				text = ""
			intervals [12]:
				xmin = 15.5053
				xmax = 15.7053
				text = "mm"
			intervals [13]:
				xmin = 15.7053
				xmax = 15.7453
				text = ""
			intervals [14]:
				xmin = 15.7453
				xmax = 15.8553
				text = "let"
			intervals [15]:
				xmin = 15.8553
				xmax = 15.9553
				text = "s"
			intervals [16]:
				xmin = 15.9553
				xmax = 16.0853
				text = ""
			intervals [17]:
				xmin = 16.0853
				xmax = 16.1853
				text = "see"
			intervals [18]:
				xmin = 16.1853
				xmax = 16.2453
				text = ""
			intervals [19]:
				xmin = 16.2453
				xmax = 16.6853
				text = "usually"
			intervals [20]:
				xmin = 16.6853
				xmax = 16.7853
				text = "um"
			intervals [21]:
				xmin = 16.7853
				xmax = 21.0297
				text = ""
			intervals [22]:
				xmin = 21.0297
				xmax = 21.2797
				text = "alright"
			intervals [23]:
				xmin = 21.2797
				xmax = 22.1733
				text = ""
			intervals [24]:
				xmin = 22.1733
				xmax = 22.4133
				text = "you"
			intervals [25]:
				xmin = 22.4133
				xmax = 22.5633
				text = "on"
			intervals [26]:
				xmin = 22.5633
				xmax = 22.6533
				text = "your"
			intervals [27]:
				xmin = 22.6533
				xmax = 23.1833
				text = "knees"
			intervals [28]:
				xmin = 23.1833
				xmax = 23.3433
				text = "and"
			intervals [29]:
				xmin = 23.3433
				xmax = 23.7533
				text = "uh"
			intervals [30]:
				xmin = 23.7533
				xmax = 24.4103
				text = ""
			intervals [31]:
				xmin = 24.4103
				xmax = 24.6003
				text = "little"
			intervals [32]:
				xmin = 24.6003
				xmax = 24.8903
				text = "round"
			intervals [33]:
				xmin = 24.8903
				xmax = 25.4903
				text = "balls"
			intervals [34]:
				xmin = 25.4903
				xmax = 26.5147
				text = ""
			intervals [35]:
				xmin = 26.5147
				xmax = 26.5447
				text = "mm"
			intervals [36]:
				xmin = 26.5447
				xmax = 26.6447
				text = ""
			intervals [37]:
				xmin = 26.6447
				xmax = 26.8847
				text = "about"
			intervals [38]:
				xmin = 26.8847
				xmax = 27.1288
				text = ""
			intervals [39]:
				xmin = 27.1288
				xmax = 27.1888
				text = "it"
			intervals [40]:
				xmin = 27.1888
				xmax = 27.2788
				text = "s"
			intervals [41]:
				xmin = 27.2788
				xmax = 27.3088
				text = ""
			intervals [42]:
				xmin = 27.3088
				xmax = 27.4288
				text = "it"
			intervals [43]:
				xmin = 27.4288
				xmax = 27.4588
				text = "s"
			intervals [44]:
				xmin = 27.4588
				xmax = 27.6888
				text = "so"
			intervals [45]:
				xmin = 27.6888
				xmax = 28.2888
				text = "small"
			intervals [46]:
				xmin = 28.2888
				xmax = 28.8876
				text = ""
			intervals [47]:
				xmin = 28.8876
				xmax = 29.0476
				text = "and"
			intervals [48]:
				xmin = 29.0476
				xmax = 29.1876
				text = "you"
			intervals [49]:
				xmin = 29.1876
				xmax = 29.4976
				text = "uh"
			intervals [50]:
				xmin = 29.4976
				xmax = 29.7389
				text = ""
			intervals [51]:
				xmin = 29.7389
				xmax = 29.9189
				text = "put"
			intervals [52]:
				xmin = 29.9189
				xmax = 30.0089
				text = "it"
			intervals [53]:
				xmin = 30.0089
				xmax = 30.0672
				text = ""
			intervals [54]:
				xmin = 30.0672
				xmax = 30.1572
				text = "b"
			intervals [55]:
				xmin = 30.1572
				xmax = 30.2072
				text = ""
			intervals [56]:
				xmin = 30.2072
				xmax = 30.4572
				text = "draw"
			intervals [57]:
				xmin = 30.4572
				xmax = 30.5272
				text = "a"
			intervals [58]:
				xmin = 30.5272
				xmax = 30.9072
				text = "circle"
			intervals [59]:
				xmin = 30.9072
				xmax = 31.1172
				text = "and"
			intervals [60]:
				xmin = 31.1172
				xmax = 31.7113
				text = ""
			intervals [61]:
				xmin = 31.7113
				xmax = 31.9113
				text = "put"
			intervals [62]:
				xmin = 31.9113
				xmax = 32.0013
				text = "all"
			intervals [63]:
				xmin = 32.0013
				xmax = 32.0613
				text = "the"
			intervals [64]:
				xmin = 32.0613
				xmax = 32.4613
				text = "marbles"
			intervals [65]:
				xmin = 32.4613
				xmax = 32.6213
				text = "in"
			intervals [66]:
				xmin = 32.6213
				xmax = 32.7713
				text = "'em"
			intervals [67]:
				xmin = 32.7713
				xmax = 33.4878
				text = ""
			intervals [68]:
				xmin = 33.4878
				xmax = 33.7278
				text = "each"
			intervals [69]:
				xmin = 33.7278
				xmax = 33.9878
				text = "man"
			intervals [70]:
				xmin = 33.9878
				xmax = 34.0478
				text = ""
			intervals [71]:
				xmin = 34.0478
				xmax = 34.2978
				text = "each"
			intervals [72]:
				xmin = 34.2978
				xmax = 34.4778
				text = "boy"
			intervals [73]:
				xmin = 34.4778
				xmax = 34.7278
				text = "have"
			intervals [74]:
				xmin = 34.7278
				xmax = 34.7778
				text = "a"
			intervals [75]:
				xmin = 34.7778
				xmax = 35.2278
				text = "marble"
			intervals [76]:
				xmin = 35.2278
				xmax = 35.3378
				text = "to"
			intervals [77]:
				xmin = 35.3378
				xmax = 35.8578
				text = "hisself"
			intervals [78]:
				xmin = 35.8578
				xmax = 36.804
				text = ""
			intervals [79]:
				xmin = 36.804
				xmax = 36.964
				text = "and"
			intervals [80]:
				xmin = 36.964
				xmax = 37.024
				text = "you"
			intervals [81]:
				xmin = 37.024
				xmax = 37.384
				text = "shoot"
			intervals [82]:
				xmin = 37.384
				xmax = 37.524
				text = "and"
			intervals [83]:
				xmin = 37.524
				xmax = 37.7812
				text = ""
			intervals [84]:
				xmin = 37.7812
				xmax = 37.9812
				text = "all"
			intervals [85]:
				xmin = 37.9812
				xmax = 38.0412
				text = "the"
			intervals [86]:
				xmin = 38.0412
				xmax = 38.3512
				text = "marbles"
			intervals [87]:
				xmin = 38.3512
				xmax = 38.4112
				text = "you"
			intervals [88]:
				xmin = 38.4112
				xmax = 38.6612
				text = "knock"
			intervals [89]:
				xmin = 38.6612
				xmax = 38.7712
				text = "out"
			intervals [90]:
				xmin = 38.7712
				xmax = 38.8312
				text = "the"
			intervals [91]:
				xmin = 38.8312
				xmax = 39.1212
				text = "circle"
			intervals [92]:
				xmin = 39.1212
				xmax = 39.3812
				text = "belong"
			intervals [93]:
				xmin = 39.3812
				xmax = 39.4412
				text = "to"
			intervals [94]:
				xmin = 39.4412
				xmax = 39.6612
				text = "you"
			intervals [95]:
				xmin = 39.6612
				xmax = 40.5358
				text = ""
			intervals [96]:
				xmin = 40.5358
				xmax = 40.6058
				text = "and"
			intervals [97]:
				xmin = 40.6058
				xmax = 40.6958
				text = "you"
			intervals [98]:
				xmin = 40.6958
				xmax = 40.9058
				text = "put"
			intervals [99]:
				xmin = 40.9058
				xmax = 41.0058
				text = "your"
			intervals [100]:
				xmin = 41.0058
				xmax = 41.1558
				text = "own"
			intervals [101]:
				xmin = 41.1558
				xmax = 41.6258
				text = "marbles"
			intervals [102]:
				xmin = 41.6258
				xmax = 41.7958
				text = "up"
			intervals [103]:
				xmin = 41.7958
				xmax = 51.2407
				text = ""
			intervals [104]:
				xmin = 51.2407
				xmax = 51.4007
				text = "mm"
			intervals [105]:
				xmin = 51.4007
				xmax = 51.4707
				text = ""
			intervals [106]:
				xmin = 51.4707
				xmax = 52.0507
				text = "bunkeye"
			intervals [107]:
				xmin = 52.0507
				xmax = 52.9462
				text = ""
			intervals [108]:
				xmin = 52.9462
				xmax = 53.3962
				text = "bumper"
			intervals [109]:
				xmin = 53.3962
				xmax = 53.5757
				text = ""
			intervals [110]:
				xmin = 53.5757
				xmax = 53.6657
				text = "that"
			intervals [111]:
				xmin = 53.6657
				xmax = 53.7057
				text = "s"
			intervals [112]:
				xmin = 53.7057
				xmax = 53.7457
				text = ""
			intervals [113]:
				xmin = 53.7457
				xmax = 53.8057
				text = "her"
			intervals [114]:
				xmin = 53.8057
				xmax = 54.1057
				text = "name"
			intervals [115]:
				xmin = 54.1057
				xmax = 60.5249
				text = ""
			intervals [116]:
				xmin = 60.5249
				xmax = 60.8849
				text = "yes"
			intervals [117]:
				xmin = 60.8849
				xmax = 63.3273
				text = ""
			intervals [118]:
				xmin = 63.3273
				xmax = 63.4473
				text = "it"
			intervals [119]:
				xmin = 63.4473
				xmax = 63.4773
				text = "s"
			intervals [120]:
				xmin = 63.4773
				xmax = 63.6173
				text = "for"
			intervals [121]:
				xmin = 63.6173
				xmax = 63.6873
				text = "a"
			intervals [122]:
				xmin = 63.6873
				xmax = 63.9773
				text = "large"
			intervals [123]:
				xmin = 63.9773
				xmax = 64.3573
				text = "marble"
			intervals [124]:
				xmin = 64.3573
				xmax = 69.8862
				text = ""
			intervals [125]:
				xmin = 69.8862
				xmax = 70.0462
				text = "mm"
			intervals [126]:
				xmin = 70.0462
				xmax = 73.5554
				text = ""
			intervals [127]:
				xmin = 73.5554
				xmax = 73.7254
				text = "oh"
			intervals [128]:
				xmin = 73.7254
				xmax = 74.0854
				text = "yes"
			intervals [129]:
				xmin = 74.0854
				xmax = 74.1854
				text = ""
			intervals [130]:
				xmin = 74.1854
				xmax = 74.2154
				text = "<unk>"
			intervals [131]:
				xmin = 74.2154
				xmax = 85.1797
				text = ""
			intervals [132]:
				xmin = 85.1797
				xmax = 85.5297
				text = "oh"
			intervals [133]:
				xmin = 85.5297
				xmax = 85.5597
				text = ""
			intervals [134]:
				xmin = 85.5597
				xmax = 85.7797
				text = "uh"
			intervals [135]:
				xmin = 85.7797
				xmax = 85.8397
				text = ""
			intervals [136]:
				xmin = 85.8397
				xmax = 86.0697
				text = "if"
			intervals [137]:
				xmin = 86.0697
				xmax = 86.1297
				text = "it"
			intervals [138]:
				xmin = 86.1297
				xmax = 86.1997
				text = "s"
			intervals [139]:
				xmin = 86.1997
				xmax = 86.3697
				text = "two"
			intervals [140]:
				xmin = 86.3697
				xmax = 86.8197
				text = "baskets"
			intervals [141]:
				xmin = 86.8197
				xmax = 86.8797
				text = "we"
			intervals [142]:
				xmin = 86.8797
				xmax = 87.0597
				text = "usually"
			intervals [143]:
				xmin = 87.0597
				xmax = 87.3697
				text = "play"
			intervals [144]:
				xmin = 87.3697
				xmax = 87.4997
				text = "uh"
			intervals [145]:
				xmin = 87.4997
				xmax = 88.136
				text = ""
			intervals [146]:
				xmin = 88.136
				xmax = 88.356
				text = "whole"
			intervals [147]:
				xmin = 88.356
				xmax = 88.646
				text = "court"
			intervals [148]:
				xmin = 88.646
				xmax = 88.826
				text = "that"
			intervals [149]:
				xmin = 88.826
				xmax = 89.016
				text = "s"
			intervals [150]:
				xmin = 89.016
				xmax = 89.6036
				text = ""
			intervals [151]:
				xmin = 89.6036
				xmax = 90.1036
				text = "five"
			intervals [152]:
				xmin = 90.1036
				xmax = 90.2636
				text = "men"
			intervals [153]:
				xmin = 90.2636
				xmax = 90.5336
				text = "against"
			intervals [154]:
				xmin = 90.5336
				xmax = 90.5636
				text = "e"
			intervals [155]:
				xmin = 90.5636
				xmax = 90.7354
				text = ""
			intervals [156]:
				xmin = 90.7354
				xmax = 91.0654
				text = "five"
			intervals [157]:
				xmin = 91.0654
				xmax = 91.3354
				text = "against"
			intervals [158]:
				xmin = 91.3354
				xmax = 91.7754
				text = "five"
			intervals [159]:
				xmin = 91.7754
				xmax = 92.7884
				text = ""
			intervals [160]:
				xmin = 92.7884
				xmax = 92.9384
				text = "and"
			intervals [161]:
				xmin = 92.9384
				xmax = 93.0184
				text = "you"
			intervals [162]:
				xmin = 93.0184
				xmax = 93.1684
				text = "know"
			intervals [163]:
				xmin = 93.1684
				xmax = 93.1984
				text = ""
			intervals [164]:
				xmin = 93.1984
				xmax = 93.2684
				text = "you"
			intervals [165]:
				xmin = 93.2684
				xmax = 93.5384
				text = "usually"
			intervals [166]:
				xmin = 93.5384
				xmax = 93.7584
				text = "play"
			intervals [167]:
				xmin = 93.7584
				xmax = 93.8984
				text = "til"
			intervals [168]:
				xmin = 93.8984
				xmax = 94.2484
				text = "thirty"
			intervals [169]:
				xmin = 94.2484
				xmax = 94.4984
				text = "two"
			intervals [170]:
				xmin = 94.4984
				xmax = 94.7684
				text = "first"
			intervals [171]:
				xmin = 94.7684
				xmax = 94.9784
				text = "team"
			intervals [172]:
				xmin = 94.9784
				xmax = 95.2684
				text = "score"
			intervals [173]:
				xmin = 95.2684
				xmax = 95.5384
				text = "thirty"
			intervals [174]:
				xmin = 95.5384
				xmax = 95.8484
				text = "two"
			intervals [175]:
				xmin = 95.8484
				xmax = 96.5196
				text = ""
			intervals [176]:
				xmin = 96.5196
				xmax = 96.9396
				text = "wins"
			intervals [177]:
				xmin = 96.9396
				xmax = 98.8117
				text = ""
			intervals [178]:
				xmin = 98.8117
				xmax = 98.9617
				text = "or"
			intervals [179]:
				xmin = 98.9617
				xmax = 99.0717
				text = "you"
			intervals [180]:
				xmin = 99.0717
				xmax = 99.1917
				text = "be"
			intervals [181]:
				xmin = 99.1917
				xmax = 99.2317
				text = ""
			intervals [182]:
				xmin = 99.2317
				xmax = 99.4717
				text = "playing"
			intervals [183]:
				xmin = 99.4717
				xmax = 99.5217
				text = ""
			intervals [184]:
				xmin = 99.5217
				xmax = 99.9217
				text = "three"
			intervals [185]:
				xmin = 99.9217
				xmax = 99.9712
				text = ""
			intervals [186]:
				xmin = 99.9712
				xmax = 100.0312
				text = "and"
			intervals [187]:
				xmin = 100.0312
				xmax = 100.2112
				text = ""
			intervals [188]:
				xmin = 100.2112
				xmax = 100.3512
				text = "you"
			intervals [189]:
				xmin = 100.3512
				xmax = 100.4812
				text = "know"
			intervals [190]:
				xmin = 100.4812
				xmax = 100.6254
				text = ""
			intervals [191]:
				xmin = 100.6254
				xmax = 100.7954
				text = "three"
			intervals [192]:
				xmin = 100.7954
				xmax = 101.1154
				text = "against"
			intervals [193]:
				xmin = 101.1154
				xmax = 101.4154
				text = "three"
			intervals [194]:
				xmin = 101.4154
				xmax = 102.1332
				text = ""
			intervals [195]:
				xmin = 102.1332
				xmax = 102.4332
				text = "still"
			intervals [196]:
				xmin = 102.4332
				xmax = 102.5132
				text = ""
			intervals [197]:
				xmin = 102.5132
				xmax = 102.7932
				text = "thirty"
			intervals [198]:
				xmin = 102.7932
				xmax = 103.0232
				text = "two"
			intervals [199]:
				xmin = 103.0232
				xmax = 103.0632
				text = ""
			intervals [200]:
				xmin = 103.0632
				xmax = 103.3132
				text = "point"
			intervals [201]:
				xmin = 103.3132
				xmax = 103.5532
				text = "game"
			intervals [202]:
				xmin = 103.5532
				xmax = 108.5549
				text = ""
			intervals [203]:
				xmin = 108.5549
				xmax = 108.8649
				text = "usually"
			intervals [204]:
				xmin = 108.8649
				xmax = 109.1249
				text = "call"
			intervals [205]:
				xmin = 109.1249
				xmax = 109.2349
				text = "them"
			intervals [206]:
				xmin = 109.2349
				xmax = 109.6049
				text = "yourself"
			intervals [207]:
				xmin = 109.6049
				xmax = 109.6749
				text = "if"
			intervals [208]:
				xmin = 109.6749
				xmax = 109.9849
				text = "somebody"
			intervals [209]:
				xmin = 109.9849
				xmax = 110.3149
				text = "fouled"
			intervals [210]:
				xmin = 110.3149
				xmax = 110.3749
				text = "you"
			intervals [211]:
				xmin = 110.3749
				xmax = 110.4449
				text = ""
			intervals [212]:
				xmin = 110.4449
				xmax = 110.7249
				text = "unless"
			intervals [213]:
				xmin = 110.7249
				xmax = 110.8049
				text = "you"
			intervals [214]:
				xmin = 110.8049
				xmax = 110.8649
				text = "were"
			intervals [215]:
				xmin = 110.8649
				xmax = 111.0949
				text = "playing"
			intervals [216]:
				xmin = 111.0949
				xmax = 111.5549
				text = "organized"
			intervals [217]:
				xmin = 111.5549
				xmax = 112.1449
				text = "basketball"
			intervals [218]:
				xmin = 112.1449
				xmax = 114.7394
				text = ""
			intervals [219]:
				xmin = 114.7394
				xmax = 114.8894
				text = "oh"
			intervals [220]:
				xmin = 114.8894
				xmax = 114.9594
				text = "you"
			intervals [221]:
				xmin = 114.9594
				xmax = 114.9894
				text = ""
			intervals [222]:
				xmin = 114.9894
				xmax = 115.2294
				text = "call"
			intervals [223]:
				xmin = 115.2294
				xmax = 115.3294
				text = "them"
			intervals [224]:
				xmin = 115.3294
				xmax = 115.8194
				text = "yourself"
			intervals [225]:
				xmin = 115.8194
				xmax = 119.0155
				text = ""
			intervals [226]:
				xmin = 119.0155
				xmax = 119.1955
				text = "yeah"
			intervals [227]:
				xmin = 119.1955
				xmax = 119.2455
				text = ""
			intervals [228]:
				xmin = 119.2455
				xmax = 119.4755
				text = "quite"
			intervals [229]:
				xmin = 119.4755
				xmax = 119.5455
				text = "a"
			intervals [230]:
				xmin = 119.5455
				xmax = 119.8555
				text = "few"
			intervals [231]:
				xmin = 119.8555
				xmax = 124.4939
				text = ""
			intervals [232]:
				xmin = 124.4939
				xmax = 124.6539
				text = "oh"
			intervals [233]:
				xmin = 124.6539
				xmax = 124.6939
				text = ""
			intervals [234]:
				xmin = 124.6939
				xmax = 125.1339
				text = "tag"
			intervals [235]:
				xmin = 125.1339
				xmax = 125.3339
				text = "yeah"
			intervals [236]:
				xmin = 125.3339
				xmax = 127.7672
				text = ""
			intervals [237]:
				xmin = 127.7672
				xmax = 127.8672
				text = "let"
			intervals [238]:
				xmin = 127.8672
				xmax = 127.9372
				text = "me"
			intervals [239]:
				xmin = 127.9372
				xmax = 128.0772
				text = "see"
			intervals [240]:
				xmin = 128.0772
				xmax = 128.2972
				text = ""
			intervals [241]:
				xmin = 128.2972
				xmax = 128.3272
				text = "m-"
			intervals [242]:
				xmin = 128.3272
				xmax = 128.905
				text = ""
			intervals [243]:
				xmin = 128.905
				xmax = 129.265
				text = "usually"
			intervals [244]:
				xmin = 129.265
				xmax = 129.505
				text = "have"
			intervals [245]:
				xmin = 129.505
				xmax = 129.555
				text = "a"
			intervals [246]:
				xmin = 129.555
				xmax = 129.595
				text = ""
			intervals [247]:
				xmin = 129.595
				xmax = 129.785
				text = "piece"
			intervals [248]:
				xmin = 129.785
				xmax = 129.845
				text = "of"
			intervals [249]:
				xmin = 129.845
				xmax = 130.105
				text = "paper"
			intervals [250]:
				xmin = 130.105
				xmax = 130.275
				text = "or"
			intervals [251]:
				xmin = 130.275
				xmax = 130.785
				text = "anything"
			intervals [252]:
				xmin = 130.785
				xmax = 131.4777
				text = ""
			intervals [253]:
				xmin = 131.4777
				xmax = 131.8877
				text = "whoever"
			intervals [254]:
				xmin = 131.8877
				xmax = 131.9177
				text = ""
			intervals [255]:
				xmin = 131.9177
				xmax = 132.0377
				text = "you"
			intervals [256]:
				xmin = 132.0377
				xmax = 132.2877
				text = "know"
			intervals [257]:
				xmin = 132.2877
				xmax = 132.5688
				text = ""
			intervals [258]:
				xmin = 132.5688
				xmax = 132.8088
				text = "got"
			intervals [259]:
				xmin = 132.8088
				xmax = 132.8988
				text = "it"
			intervals [260]:
				xmin = 132.8988
				xmax = 133.205
				text = ""
			intervals [261]:
				xmin = 133.205
				xmax = 133.385
				text = "int-"
			intervals [262]:
				xmin = 133.385
				xmax = 133.525
				text = ""
			intervals [263]:
				xmin = 133.525
				xmax = 133.645
				text = "you"
			intervals [264]:
				xmin = 133.645
				xmax = 133.785
				text = "know"
			intervals [265]:
				xmin = 133.785
				xmax = 134.005
				text = "is"
			intervals [266]:
				xmin = 134.005
				xmax = 134.035
				text = ""
			intervals [267]:
				xmin = 134.035
				xmax = 134.235
				text = "it"
			intervals [268]:
				xmin = 134.235
				xmax = 135.0029
				text = ""
			intervals [269]:
				xmin = 135.0029
				xmax = 135.0829
				text = "you"
			intervals [270]:
				xmin = 135.0829
				xmax = 135.1929
				text = "had"
			intervals [271]:
				xmin = 135.1929
				xmax = 135.3029
				text = "to"
			intervals [272]:
				xmin = 135.3029
				xmax = 135.5929
				text = "catch"
			intervals [273]:
				xmin = 135.5929
				xmax = 135.9929
				text = "somebody"
			intervals [274]:
				xmin = 135.9929
				xmax = 136.0629
				text = "and"
			intervals [275]:
				xmin = 136.0629
				xmax = 136.2129
				text = "give"
			intervals [276]:
				xmin = 136.2129
				xmax = 136.2829
				text = "it"
			intervals [277]:
				xmin = 136.2829
				xmax = 136.3929
				text = "to"
			intervals [278]:
				xmin = 136.3929
				xmax = 136.7129
				text = "them"
			intervals [279]:
				xmin = 136.7129
				xmax = 137.8508
				text = ""
			intervals [280]:
				xmin = 137.8508
				xmax = 138.0408
				text = "then"
			intervals [281]:
				xmin = 138.0408
				xmax = 138.1708
				text = "they"
			intervals [282]:
				xmin = 138.1708
				xmax = 138.2008
				text = "<unk>"
			intervals [283]:
				xmin = 138.2008
				xmax = 138.4208
				text = "be"
			intervals [284]:
				xmin = 138.4208
				xmax = 138.5608
				text = "it"
			intervals [285]:
				xmin = 138.5608
				xmax = 138.6908
				text = "and"
			intervals [286]:
				xmin = 138.6908
				xmax = 138.9008
				text = "you"
			intervals [287]:
				xmin = 138.9008
				xmax = 139.0308
				text = "have"
			intervals [288]:
				xmin = 139.0308
				xmax = 139.1108
				text = "to"
			intervals [289]:
				xmin = 139.1108
				xmax = 139.2008
				text = ""
			intervals [290]:
				xmin = 139.2008
				xmax = 139.3308
				text = "then"
			intervals [291]:
				xmin = 139.3308
				xmax = 139.4008
				text = "they"
			intervals [292]:
				xmin = 139.4008
				xmax = 139.5008
				text = "have"
			intervals [293]:
				xmin = 139.5008
				xmax = 139.5808
				text = "to"
			intervals [294]:
				xmin = 139.5808
				xmax = 139.8608
				text = "catch"
			intervals [295]:
				xmin = 139.8608
				xmax = 140.0108
				text = "you"
			intervals [296]:
				xmin = 140.0108
				xmax = 140.1008
				text = "or"
			intervals [297]:
				xmin = 140.1008
				xmax = 140.4808
				text = "or"
			intervals [298]:
				xmin = 140.4808
				xmax = 140.6908
				text = "catch"
			intervals [299]:
				xmin = 140.6908
				xmax = 141.0908
				text = "somebody"
			intervals [300]:
				xmin = 141.0908
				xmax = 141.3708
				text = "else"
			intervals [301]:
				xmin = 141.3708
				xmax = 147.2174
				text = ""
			intervals [302]:
				xmin = 147.2174
				xmax = 147.3674
				text = "you"
			intervals [303]:
				xmin = 147.3674
				xmax = 147.5974
				text = "would"
			intervals [304]:
				xmin = 147.5974
				xmax = 147.6274
				text = ""
			intervals [305]:
				xmin = 147.6274
				xmax = 147.8074
				text = "you"
			intervals [306]:
				xmin = 147.8074
				xmax = 147.9874
				text = "know"
			intervals [307]:
				xmin = 147.9874
				xmax = 148.1674
				text = "e"
			intervals [308]:
				xmin = 148.1674
				xmax = 148.4099
				text = ""
			intervals [309]:
				xmin = 148.4099
				xmax = 148.6599
				text = "eenie"
			intervals [310]:
				xmin = 148.6599
				xmax = 148.8999
				text = "meenie"
			intervals [311]:
				xmin = 148.8999
				xmax = 149.1899
				text = "miney"
			intervals [312]:
				xmin = 149.1899
				xmax = 149.5699
				text = "moe"
			intervals [313]:
				xmin = 149.5699
				xmax = 150.3217
				text = ""
			intervals [314]:
				xmin = 150.3217
				xmax = 150.5817
				text = "until"
			intervals [315]:
				xmin = 150.5817
				xmax = 150.6517
				text = "the"
			intervals [316]:
				xmin = 150.6517
				xmax = 150.9517
				text = "last"
			intervals [317]:
				xmin = 150.9517
				xmax = 151.3417
				text = "person"
			intervals [318]:
				xmin = 151.3417
				xmax = 151.4017
				text = ""
			intervals [319]:
				xmin = 151.4017
				xmax = 151.5017
				text = "and"
			intervals [320]:
				xmin = 151.5017
				xmax = 151.6617
				text = "then"
			intervals [321]:
				xmin = 151.6617
				xmax = 151.7817
				text = "he"
			intervals [322]:
				xmin = 151.7817
				xmax = 151.8217
				text = "d"
			intervals [323]:
				xmin = 151.8217
				xmax = 151.9717
				text = "be"
			intervals [324]:
				xmin = 151.9717
				xmax = 152.1317
				text = "it"
			intervals [325]:
				xmin = 152.1317
				xmax = 153.0868
				text = ""
			intervals [326]:
				xmin = 153.0868
				xmax = 153.2468
				text = "and"
			intervals [327]:
				xmin = 153.2468
				xmax = 153.4168
				text = "give"
			intervals [328]:
				xmin = 153.4168
				xmax = 153.7568
				text = "everybody"
			intervals [329]:
				xmin = 153.7568
				xmax = 153.7868
				text = "a"
			intervals [330]:
				xmin = 153.7868
				xmax = 154.0968
				text = "chance"
			intervals [331]:
				xmin = 154.0968
				xmax = 154.1568
				text = "to"
			intervals [332]:
				xmin = 154.1568
				xmax = 154.2768
				text = "get"
			intervals [333]:
				xmin = 154.2768
				xmax = 154.5868
				text = "away"
			intervals [334]:
				xmin = 154.5868
				xmax = 154.9862
				text = ""
			intervals [335]:
				xmin = 154.9862
				xmax = 155.1762
				text = "then"
			intervals [336]:
				xmin = 155.1762
				xmax = 155.2562
				text = "you"
			intervals [337]:
				xmin = 155.2562
				xmax = 155.4262
				text = "got"
			intervals [338]:
				xmin = 155.4262
				xmax = 155.4762
				text = ""
			intervals [339]:
				xmin = 155.4762
				xmax = 155.5462
				text = "to"
			intervals [340]:
				xmin = 155.5462
				xmax = 155.6462
				text = "ch-"
			intervals [341]:
				xmin = 155.6462
				xmax = 155.7262
				text = ""
			intervals [342]:
				xmin = 155.7262
				xmax = 155.9862
				text = "catch"
			intervals [343]:
				xmin = 155.9862
				xmax = 156.0962
				text = "'em"
			intervals [344]:
				xmin = 156.0962
				xmax = 165.1681
				text = ""
			intervals [345]:
				xmin = 165.1681
				xmax = 165.2681
				text = "not"
			intervals [346]:
				xmin = 165.2681
				xmax = 165.4281
				text = "that"
			intervals [347]:
				xmin = 165.4281
				xmax = 165.4981
				text = "i"
			intervals [348]:
				xmin = 165.4981
				xmax = 165.5881
				text = "can"
			intervals [349]:
				xmin = 165.5881
				xmax = 166.0181
				text = "remember"
			intervals [350]:
				xmin = 166.0181
				xmax = 172.6878
				text = ""
			intervals [351]:
				xmin = 172.6878
				xmax = 172.7778
				text = "let"
			intervals [352]:
				xmin = 172.7778
				xmax = 172.8078
				text = "s"
			intervals [353]:
				xmin = 172.8078
				xmax = 172.9978
				text = "see"
			intervals [354]:
				xmin = 172.9978
				xmax = 173.0278
				text = ""
			intervals [355]:
				xmin = 173.0278
				xmax = 173.1778
				text = "it"
			intervals [356]:
				xmin = 173.1778
				xmax = 173.3078
				text = "s"
			intervals [357]:
				xmin = 173.3078
				xmax = 173.3378
				text = ""
			intervals [358]:
				xmin = 173.3378
				xmax = 173.8978
				text = "nine"
			intervals [359]:
				xmin = 173.8978
				xmax = 176.0516
				text = ""
			intervals [360]:
				xmin = 176.0516
				xmax = 176.2416
				text = "it"
			intervals [361]:
				xmin = 176.2416
				xmax = 176.3316
				text = "s"
			intervals [362]:
				xmin = 176.3316
				xmax = 176.6516
				text = "nine"
			intervals [363]:
				xmin = 176.6516
				xmax = 176.8216
				text = "men"
			intervals [364]:
				xmin = 176.8216
				xmax = 177.1716
				text = "against"
			intervals [365]:
				xmin = 177.1716
				xmax = 177.3416
				text = "each"
			intervals [366]:
				xmin = 177.3416
				xmax = 177.6216
				text = "other"
			intervals [367]:
				xmin = 177.6216
				xmax = 178.7224
				text = ""
			intervals [368]:
				xmin = 178.7224
				xmax = 179.0224
				text = "and"
			intervals [369]:
				xmin = 179.0224
				xmax = 179.3798
				text = ""
			intervals [370]:
				xmin = 179.3798
				xmax = 179.5398
				text = "you"
			intervals [371]:
				xmin = 179.5398
				xmax = 179.6598
				text = "can"
			intervals [372]:
				xmin = 179.6598
				xmax = 179.7798
				text = "have"
			intervals [373]:
				xmin = 179.7798
				xmax = 179.8498
				text = "a"
			intervals [374]:
				xmin = 179.8498
				xmax = 180.1898
				text = "first"
			intervals [375]:
				xmin = 180.1898
				xmax = 180.7198
				text = "baseman"
			intervals [376]:
				xmin = 180.7198
				xmax = 181.5594
				text = ""
			intervals [377]:
				xmin = 181.5594
				xmax = 181.9594
				text = "second"
			intervals [378]:
				xmin = 181.9594
				xmax = 182.4894
				text = "baseman"
			intervals [379]:
				xmin = 182.4894
				xmax = 182.7231
				text = ""
			intervals [380]:
				xmin = 182.7231
				xmax = 182.9931
				text = "third"
			intervals [381]:
				xmin = 182.9931
				xmax = 183.4731
				text = "baseman"
			intervals [382]:
				xmin = 183.4731
				xmax = 184.525
				text = ""
			intervals [383]:
				xmin = 184.525
				xmax = 184.985
				text = "catcher"
			intervals [384]:
				xmin = 184.985
				xmax = 185.7461
				text = ""
			intervals [385]:
				xmin = 185.7461
				xmax = 186.0661
				text = "short"
			intervals [386]:
				xmin = 186.0661
				xmax = 186.4561
				text = "stop"
			intervals [387]:
				xmin = 186.4561
				xmax = 187.1837
				text = ""
			intervals [388]:
				xmin = 187.1837
				xmax = 187.5037
				text = "center"
			intervals [389]:
				xmin = 187.5037
				xmax = 187.8437
				text = "field"
			intervals [390]:
				xmin = 187.8437
				xmax = 188.0337
				text = "left"
			intervals [391]:
				xmin = 188.0337
				xmax = 188.2437
				text = "field"
			intervals [392]:
				xmin = 188.2437
				xmax = 188.3237
				text = "and"
			intervals [393]:
				xmin = 188.3237
				xmax = 188.4937
				text = "right"
			intervals [394]:
				xmin = 188.4937
				xmax = 188.9137
				text = "field"
			intervals [395]:
				xmin = 188.9137
				xmax = 189.6544
				text = ""
			intervals [396]:
				xmin = 189.6544
				xmax = 189.7144
				text = "and"
			intervals [397]:
				xmin = 189.7144
				xmax = 189.7444
				text = "a"
			intervals [398]:
				xmin = 189.7444
				xmax = 190.1044
				text = "pitcher"
			intervals [399]:
				xmin = 190.1044
				xmax = 191.4139
				text = ""
			intervals [400]:
				xmin = 191.4139
				xmax = 191.7539
				text = "and"
			intervals [401]:
				xmin = 191.7539
				xmax = 193.2997
				text = ""
			intervals [402]:
				xmin = 193.2997
				xmax = 193.4597
				text = "anyway"
			intervals [403]:
				xmin = 193.4597
				xmax = 196.0089
				text = ""
			intervals [404]:
				xmin = 196.0089
				xmax = 196.3089
				text = "see"
			intervals [405]:
				xmin = 196.3089
				xmax = 196.4989
				text = "you"
			intervals [406]:
				xmin = 196.4989
				xmax = 197.0189
				text = "um"
			intervals [407]:
				xmin = 197.0189
				xmax = 198.2751
				text = ""
			intervals [408]:
				xmin = 198.2751
				xmax = 198.4051
				text = "the"
			intervals [409]:
				xmin = 198.4051
				xmax = 198.7151
				text = "pitcher"
			intervals [410]:
				xmin = 198.7151
				xmax = 199.0851
				text = "usually"
			intervals [411]:
				xmin = 199.0851
				xmax = 199.4351
				text = "pitch"
			intervals [412]:
				xmin = 199.4351
				xmax = 199.646
				text = ""
			intervals [413]:
				xmin = 199.646
				xmax = 199.726
				text = "you"
			intervals [414]:
				xmin = 199.726
				xmax = 199.916
				text = "know"
			intervals [415]:
				xmin = 199.916
				xmax = 199.956
				text = ""
			intervals [416]:
				xmin = 199.956
				xmax = 200.376
				text = "first"
			intervals [417]:
				xmin = 200.376
				xmax = 201.0056
				text = ""
			intervals [418]:
				xmin = 201.0056
				xmax = 201.1556
				text = "three"
			intervals [419]:
				xmin = 201.1556
				xmax = 201.5356
				text = "strikes"
			intervals [420]:
				xmin = 201.5356
				xmax = 201.6956
				text = "you're"
			intervals [421]:
				xmin = 201.6956
				xmax = 201.9256
				text = "out"
			intervals [422]:
				xmin = 201.9256
				xmax = 202.0835
				text = ""
			intervals [423]:
				xmin = 202.0835
				xmax = 202.2735
				text = "or"
			intervals [424]:
				xmin = 202.2735
				xmax = 202.4335
				text = "you"
			intervals [425]:
				xmin = 202.4335
				xmax = 202.5235
				text = "get"
			intervals [426]:
				xmin = 202.5235
				xmax = 202.8035
				text = "four"
			intervals [427]:
				xmin = 202.8035
				xmax = 203.2035
				text = "balls"
			intervals [428]:
				xmin = 203.2035
				xmax = 203.3235
				text = "you"
			intervals [429]:
				xmin = 203.3235
				xmax = 203.6535
				text = "walk"
			intervals [430]:
				xmin = 203.6535
				xmax = 204.790
				text = ""
			intervals [431]:
				xmin = 204.790
				xmax = 205.190
				text = "strikes"
			intervals [432]:
				xmin = 205.190
				xmax = 205.250
				text = "you"
			intervals [433]:
				xmin = 205.250
				xmax = 205.350
				text = "know"
			intervals [434]:
				xmin = 205.350
				xmax = 205.620
				text = "right"
			intervals [435]:
				xmin = 205.620
				xmax = 206.020
				text = "cross"
			intervals [436]:
				xmin = 206.020
				xmax = 206.0648
				text = ""
			intervals [437]:
				xmin = 206.0648
				xmax = 206.2248
				text = "in"
			intervals [438]:
				xmin = 206.2248
				xmax = 206.5048
				text = "between"
			intervals [439]:
				xmin = 206.5048
				xmax = 206.6048
				text = "your"
			intervals [440]:
				xmin = 206.6048
				xmax = 206.8348
				text = "knee"
			intervals [441]:
				xmin = 206.8348
				xmax = 207.0048
				text = "and"
			intervals [442]:
				xmin = 207.0048
				xmax = 207.1548
				text = "your"
			intervals [443]:
				xmin = 207.1548
				xmax = 207.9401
				text = ""
			intervals [444]:
				xmin = 207.9401
				xmax = 208.0501
				text = "t"
			intervals [445]:
				xmin = 208.0501
				xmax = 208.1201
				text = ""
			intervals [446]:
				xmin = 208.1201
				xmax = 208.8401
				text = "shoulders"
			intervals [447]:
				xmin = 208.8401
				xmax = 210.0419
				text = ""
			intervals [448]:
				xmin = 210.0419
				xmax = 210.3419
				text = "and"
			intervals [449]:
				xmin = 210.3419
				xmax = 210.4196
				text = ""
			intervals [450]:
				xmin = 210.4196
				xmax = 210.5896
				text = "if"
			intervals [451]:
				xmin = 210.5896
				xmax = 210.6996
				text = "you"
			intervals [452]:
				xmin = 210.6996
				xmax = 210.8996
				text = "hit"
			intervals [453]:
				xmin = 210.8996
				xmax = 210.9896
				text = "the"
			intervals [454]:
				xmin = 210.9896
				xmax = 211.2896
				text = "ball"
			intervals [455]:
				xmin = 211.2896
				xmax = 211.5196
				text = "you"
			intervals [456]:
				xmin = 211.5196
				xmax = 211.6996
				text = "get"
			intervals [457]:
				xmin = 211.6996
				xmax = 211.8896
				text = "on"
			intervals [458]:
				xmin = 211.8896
				xmax = 212.1696
				text = "base"
			intervals [459]:
				xmin = 212.1696
				xmax = 212.3596
				text = "or"
			intervals [460]:
				xmin = 212.3596
				xmax = 212.3996
				text = ""
			intervals [461]:
				xmin = 212.3996
				xmax = 212.4596
				text = "if"
			intervals [462]:
				xmin = 212.4596
				xmax = 212.4996
				text = ""
			intervals [463]:
				xmin = 212.4996
				xmax = 212.8496
				text = "somebody"
			intervals [464]:
				xmin = 212.8496
				xmax = 213.1196
				text = "catch"
			intervals [465]:
				xmin = 213.1196
				xmax = 213.2096
				text = "it"
			intervals [466]:
				xmin = 213.2096
				xmax = 213.3396
				text = "you're"
			intervals [467]:
				xmin = 213.3396
				xmax = 213.5896
				text = "out"
			intervals [468]:
				xmin = 213.5896
				xmax = 214.8384
				text = ""
			intervals [469]:
				xmin = 214.8384
				xmax = 214.8984
				text = "yeah"
			intervals [470]:
				xmin = 214.8984
				xmax = 215.1047
				text = ""
			intervals [471]:
				xmin = 215.1047
				xmax = 215.3447
				text = "or"
			intervals [472]:
				xmin = 215.3447
				xmax = 215.5756
				text = ""
			intervals [473]:
				xmin = 215.5756
				xmax = 215.6756
				text = "it"
			intervals [474]:
				xmin = 215.6756
				xmax = 215.7556
				text = "s"
			intervals [475]:
				xmin = 215.7556
				xmax = 217.3423
				text = ""
			intervals [476]:
				xmin = 217.3423
				xmax = 217.5623
				text = "you"
			intervals [477]:
				xmin = 217.5623
				xmax = 217.6323
				text = "h"
			intervals [478]:
				xmin = 217.6323
				xmax = 217.7449
				text = ""
			intervals [479]:
				xmin = 217.7449
				xmax = 218.1549
				text = "anybody"
			intervals [480]:
				xmin = 218.1549
				xmax = 218.3649
				text = "catch"
			intervals [481]:
				xmin = 218.3649
				xmax = 218.4249
				text = "a"
			intervals [482]:
				xmin = 218.4249
				xmax = 218.6649
				text = "ball"
			intervals [483]:
				xmin = 218.6649
				xmax = 218.8049
				text = "that"
			intervals [484]:
				xmin = 218.8049
				xmax = 218.9049
				text = "you"
			intervals [485]:
				xmin = 218.9049
				xmax = 219.1849
				text = "knock"
			intervals [486]:
				xmin = 219.1849
				xmax = 219.3149
				text = "up"
			intervals [487]:
				xmin = 219.3149
				xmax = 219.3849
				text = "in"
			intervals [488]:
				xmin = 219.3849
				xmax = 219.4549
				text = "the"
			intervals [489]:
				xmin = 219.4549
				xmax = 219.7549
				text = "air"
			intervals [490]:
				xmin = 219.7549
				xmax = 219.8949
				text = "that"
			intervals [491]:
				xmin = 219.8949
				xmax = 220.0149
				text = "s"
			intervals [492]:
				xmin = 220.0149
				xmax = 220.2449
				text = "out"
			intervals [493]:
				xmin = 220.2449
				xmax = 221.0767
				text = ""
			intervals [494]:
				xmin = 221.0767
				xmax = 221.5267
				text = "anybody"
			intervals [495]:
				xmin = 221.5267
				xmax = 221.6267
				text = "you"
			intervals [496]:
				xmin = 221.6267
				xmax = 221.7867
				text = "know"
			intervals [497]:
				xmin = 221.7867
				xmax = 221.8167
				text = ""
			intervals [498]:
				xmin = 221.8167
				xmax = 222.1167
				text = "catcher"
			intervals [499]:
				xmin = 222.1167
				xmax = 222.3467
				text = "catch"
			intervals [500]:
				xmin = 222.3467
				xmax = 222.3867
				text = "a"
			intervals [501]:
				xmin = 222.3867
				xmax = 222.6367
				text = "ball"
			intervals [502]:
				xmin = 222.6367
				xmax = 222.7467
				text = "that"
			intervals [503]:
				xmin = 222.7467
				xmax = 222.8167
				text = "s"
			intervals [504]:
				xmin = 222.8167
				xmax = 223.0067
				text = "ten"
			intervals [505]:
				xmin = 223.0067
				xmax = 223.2467
				text = "feet"
			intervals [506]:
				xmin = 223.2467
				xmax = 223.4367
				text = "out"
			intervals [507]:
				xmin = 223.4367
				xmax = 223.4667
				text = ""
			intervals [508]:
				xmin = 223.4667
				xmax = 223.6367
				text = "that"
			intervals [509]:
				xmin = 223.6367
				xmax = 223.7467
				text = "s"
			intervals [510]:
				xmin = 223.7467
				xmax = 223.7867
				text = ""
			intervals [511]:
				xmin = 223.7867
				xmax = 224.0167
				text = "out"
			intervals [512]:
				xmin = 224.0167
				xmax = 226.3866
				text = ""
			intervals [513]:
				xmin = 226.3866
				xmax = 226.5566
				text = "and"
			intervals [514]:
				xmin = 226.5566
				xmax = 226.6966
				text = "and"
			intervals [515]:
				xmin = 226.6966
				xmax = 226.9066
				text = ""
			intervals [516]:
				xmin = 226.9066
				xmax = 226.9966
				text = "that"
			intervals [517]:
				xmin = 226.9966
				xmax = 227.0566
				text = ""
			intervals [518]:
				xmin = 227.0566
				xmax = 227.1766
				text = "s"
			intervals [519]:
				xmin = 227.1766
				xmax = 227.3966
				text = "how"
			intervals [520]:
				xmin = 227.3966
				xmax = 227.4666
				text = "it"
			intervals [521]:
				xmin = 227.4666
				xmax = 227.6366
				text = "go"
			intervals [522]:
				xmin = 227.6366
				xmax = 231.1542
				text = ""
			intervals [523]:
				xmin = 231.1542
				xmax = 231.2042
				text = "mm-"
			intervals [524]:
				xmin = 231.2042
				xmax = 231.2342
				text = ""
			intervals [525]:
				xmin = 231.2342
				xmax = 231.3342
				text = "it"
			intervals [526]:
				xmin = 231.3342
				xmax = 231.7642
				text = ""
			intervals [527]:
				xmin = 231.7642
				xmax = 231.8942
				text = "s"
			intervals [528]:
				xmin = 231.8942
				xmax = 232.2742
				text = "hard"
			intervals [529]:
				xmin = 232.2742
				xmax = 232.3042
				text = ""
			intervals [530]:
				xmin = 232.3042
				xmax = 232.4542
				text = "you"
			intervals [531]:
				xmin = 232.4542
				xmax = 232.7117
				text = ""
			intervals [532]:
				xmin = 232.7117
				xmax = 232.9517
				text = "knock"
			intervals [533]:
				xmin = 232.9517
				xmax = 233.0017
				text = "a"
			intervals [534]:
				xmin = 233.0017
				xmax = 233.3517
				text = "ground"
			intervals [535]:
				xmin = 233.3517
				xmax = 233.6317
				text = "ball"
			intervals [536]:
				xmin = 233.6317
				xmax = 233.8117
				text = "and"
			intervals [537]:
				xmin = 233.8117
				xmax = 233.8417
				text = ""
			intervals [538]:
				xmin = 233.8417
				xmax = 234.1917
				text = "somebody"
			intervals [539]:
				xmin = 234.1917
				xmax = 234.3417
				text = "can"
			intervals [540]:
				xmin = 234.3417
				xmax = 234.5417
				text = "throw"
			intervals [541]:
				xmin = 234.5417
				xmax = 234.7117
				text = "you"
			intervals [542]:
				xmin = 234.7117
				xmax = 234.8717
				text = "out"
			intervals [543]:
				xmin = 234.8717
				xmax = 235.1164
				text = ""
			intervals [544]:
				xmin = 235.1164
				xmax = 235.4264
				text = "catch"
			intervals [545]:
				xmin = 235.4264
				xmax = 235.4864
				text = "it"
			intervals [546]:
				xmin = 235.4864
				xmax = 235.5164
				text = ""
			intervals [547]:
				xmin = 235.5164
				xmax = 235.6364
				text = "pick"
			intervals [548]:
				xmin = 235.6364
				xmax = 235.7164
				text = "it"
			intervals [549]:
				xmin = 235.7164
				xmax = 235.8464
				text = "up"
			intervals [550]:
				xmin = 235.8464
				xmax = 236.0164
				text = "off"
			intervals [551]:
				xmin = 236.0164
				xmax = 236.0864
				text = "the"
			intervals [552]:
				xmin = 236.0864
				xmax = 236.3864
				text = "ground"
			intervals [553]:
				xmin = 236.3864
				xmax = 236.5064
				text = "and"
			intervals [554]:
				xmin = 236.5064
				xmax = 236.6064
				text = ""
			intervals [555]:
				xmin = 236.6064
				xmax = 236.7564
				text = "throw"
			intervals [556]:
				xmin = 236.7564
				xmax = 236.8564
				text = "it"
			intervals [557]:
				xmin = 236.8564
				xmax = 237.0464
				text = "to"
			intervals [558]:
				xmin = 237.0464
				xmax = 237.749
				text = ""
			intervals [559]:
				xmin = 237.749
				xmax = 238.019
				text = "base"
			intervals [560]:
				xmin = 238.019
				xmax = 238.119
				text = "you"
			intervals [561]:
				xmin = 238.119
				xmax = 238.389
				text = "running"
			intervals [562]:
				xmin = 238.389
				xmax = 238.579
				text = "to"
			intervals [563]:
				xmin = 238.579
				xmax = 238.699
				text = "and"
			intervals [564]:
				xmin = 238.699
				xmax = 238.799
				text = "you"
			intervals [565]:
				xmin = 238.799
				xmax = 238.909
				text = "can"
			intervals [566]:
				xmin = 238.909
				xmax = 239.029
				text = "be"
			intervals [567]:
				xmin = 239.029
				xmax = 239.219
				text = "out"
			intervals [568]:
				xmin = 239.219
				xmax = 244.1715
				text = ""
			intervals [569]:
				xmin = 244.1715
				xmax = 244.4115
				text = "yeah"
			intervals [570]:
				xmin = 244.4115
				xmax = 247.0278
				text = ""
			intervals [571]:
				xmin = 247.0278
				xmax = 247.4578
				text = "um"
			intervals [572]:
				xmin = 247.4578
				xmax = 248.7365
				text = ""
			intervals [573]:
				xmin = 248.7365
				xmax = 248.8365
				text = "it"
			intervals [574]:
				xmin = 248.8365
				xmax = 249.0865
				text = "take"
			intervals [575]:
				xmin = 249.0865
				xmax = 249.1865
				text = "a"
			intervals [576]:
				xmin = 249.1865
				xmax = 249.5065
				text = "thief"
			intervals [577]:
				xmin = 249.5065
				xmax = 259.660
				text = ""
			intervals [578]:
				xmin = 259.660
				xmax = 259.770
				text = "let"
			intervals [579]:
				xmin = 259.770
				xmax = 259.830
				text = "me"
			intervals [580]:
				xmin = 259.830
				xmax = 259.950
				text = "see"
			intervals [581]:
				xmin = 259.950
				xmax = 260.2149
				text = ""
			intervals [582]:
				xmin = 260.2149
				xmax = 260.4049
				text = "that"
			intervals [583]:
				xmin = 260.4049
				xmax = 260.5549
				text = "s"
			intervals [584]:
				xmin = 260.5549
				xmax = 260.5849
				text = ""
			intervals [585]:
				xmin = 260.5849
				xmax = 260.6849
				text = "one"
			intervals [586]:
				xmin = 260.6849
				xmax = 267.0682
				text = ""
			intervals [587]:
				xmin = 267.0682
				xmax = 267.3282
				text = "well"
			intervals [588]:
				xmin = 267.3282
				xmax = 267.4582
				text = "when"
			intervals [589]:
				xmin = 267.4582
				xmax = 267.5482
				text = "he"
			intervals [590]:
				xmin = 267.5482
				xmax = 267.5782
				text = ""
			intervals [591]:
				xmin = 267.5782
				xmax = 267.7782
				text = "get"
			intervals [592]:
				xmin = 267.7782
				xmax = 267.8082
				text = ""
			intervals [593]:
				xmin = 267.8082
				xmax = 267.9482
				text = "when"
			intervals [594]:
				xmin = 267.9482
				xmax = 268.1182
				text = "he"
			intervals [595]:
				xmin = 268.1182
				xmax = 268.3582
				text = "went"
			intervals [596]:
				xmin = 268.3582
				xmax = 268.4882
				text = "s"
			intervals [597]:
				xmin = 268.4882
				xmax = 268.5582
				text = ""
			intervals [598]:
				xmin = 268.5582
				xmax = 268.8982
				text = "uh"
			intervals [599]:
				xmin = 268.8982
				xmax = 268.9282
				text = ""
			intervals [600]:
				xmin = 268.9282
				xmax = 269.0282
				text = "he"
			intervals [601]:
				xmin = 269.0282
				xmax = 269.0582
				text = ""
			intervals [602]:
				xmin = 269.0582
				xmax = 269.5082
				text = "stealing"
			intervals [603]:
				xmin = 269.5082
				xmax = 269.5382
				text = "a"
			intervals [604]:
				xmin = 269.5382
				xmax = 269.7382
				text = "little"
			intervals [605]:
				xmin = 269.7382
				xmax = 270.0382
				text = "girl"
			intervals [606]:
				xmin = 270.0382
				xmax = 271.1517
				text = ""
			intervals [607]:
				xmin = 271.1517
				xmax = 271.3517
				text = "better"
			intervals [608]:
				xmin = 271.3517
				xmax = 271.6117
				text = "steal"
			intervals [609]:
				xmin = 271.6117
				xmax = 271.7017
				text = "the"
			intervals [610]:
				xmin = 271.7017
				xmax = 271.9717
				text = "first"
			intervals [611]:
				xmin = 271.9717
				xmax = 272.0717
				text = "one"
			intervals [612]:
				xmin = 272.0717
				xmax = 272.1717
				text = "that"
			intervals [613]:
				xmin = 272.1717
				xmax = 272.4617
				text = "came"
			intervals [614]:
				xmin = 272.4617
				xmax = 272.6417
				text = "on"
			intervals [615]:
				xmin = 272.6417
				xmax = 272.7317
				text = "i"
			intervals [616]:
				xmin = 272.7317
				xmax = 272.9517
				text = "like"
			intervals [617]:
				xmin = 272.9517
				xmax = 273.0617
				text = "you"
			intervals [618]:
				xmin = 273.0617
				xmax = 273.2517
				text = "know"
			intervals [619]:
				xmin = 273.2517
				xmax = 273.3217
				text = "all"
			intervals [620]:
				xmin = 273.3217
				xmax = 273.5017
				text = "that"
			intervals [621]:
				xmin = 273.5017
				xmax = 274.340
				text = ""
			intervals [622]:
				xmin = 274.340
				xmax = 274.440
				text = "when"
			intervals [623]:
				xmin = 274.440
				xmax = 274.500
				text = "it"
			intervals [624]:
				xmin = 274.500
				xmax = 274.830
				text = "first"
			intervals [625]:
				xmin = 274.830
				xmax = 274.910
				text = "p-"
			intervals [626]:
				xmin = 274.910
				xmax = 275.040
				text = ""
			intervals [627]:
				xmin = 275.040
				xmax = 275.240
				text = "picture"
			intervals [628]:
				xmin = 275.240
				xmax = 275.490
				text = "first"
			intervals [629]:
				xmin = 275.490
				xmax = 275.790
				text = "came"
			intervals [630]:
				xmin = 275.790
				xmax = 275.980
				text = "on"
			intervals [631]:
				xmin = 275.980
				xmax = 276.120
				text = "there"
			intervals [632]:
				xmin = 276.120
				xmax = 276.460
				text = "was"
			intervals [633]:
				xmin = 276.460
				xmax = 277.1983
				text = ""
			intervals [634]:
				xmin = 277.1983
				xmax = 277.3383
				text = "he"
			intervals [635]:
				xmin = 277.3383
				xmax = 277.5083
				text = "was"
			intervals [636]:
				xmin = 277.5083
				xmax = 277.6383
				text = ""
			intervals [637]:
				xmin = 277.6383
				xmax = 278.0883
				text = "alexander"
			intervals [638]:
				xmin = 278.0883
				xmax = 278.3283
				text = "mundy"
			intervals [639]:
				xmin = 278.3283
				xmax = 278.4983
				text = "was"
			intervals [640]:
				xmin = 278.4983
				xmax = 278.6583
				text = "in"
			intervals [641]:
				xmin = 278.6583
				xmax = 279.1383
				text = "jail"
			intervals [642]:
				xmin = 279.1383
				xmax = 280.108
				text = ""
			intervals [643]:
				xmin = 280.108
				xmax = 280.268
				text = "and"
			intervals [644]:
				xmin = 280.268
				xmax = 280.348
				text = "he"
			intervals [645]:
				xmin = 280.348
				xmax = 280.538
				text = "was"
			intervals [646]:
				xmin = 280.538
				xmax = 280.568
				text = "uh"
			intervals [647]:
				xmin = 280.568
				xmax = 280.598
				text = ""
			intervals [648]:
				xmin = 280.598
				xmax = 280.928
				text = "uh"
			intervals [649]:
				xmin = 280.928
				xmax = 280.988
				text = "a"
			intervals [650]:
				xmin = 280.988
				xmax = 281.288
				text = "painter"
			intervals [651]:
				xmin = 281.288
				xmax = 281.318
				text = ""
			intervals [652]:
				xmin = 281.318
				xmax = 281.908
				text = "artist"
			intervals [653]:
				xmin = 281.908
				xmax = 282.8113
				text = ""
			intervals [654]:
				xmin = 282.8113
				xmax = 282.8713
				text = "and"
			intervals [655]:
				xmin = 282.8713
				xmax = 282.9613
				text = "he"
			intervals [656]:
				xmin = 282.9613
				xmax = 283.0913
				text = "was"
			intervals [657]:
				xmin = 283.0913
				xmax = 283.3713
				text = "painting"
			intervals [658]:
				xmin = 283.3713
				xmax = 283.4013
				text = "a"
			intervals [659]:
				xmin = 283.4013
				xmax = 283.7213
				text = "picture"
			intervals [660]:
				xmin = 283.7213
				xmax = 284.5553
				text = ""
			intervals [661]:
				xmin = 284.5553
				xmax = 284.7253
				text = "and"
			intervals [662]:
				xmin = 284.7253
				xmax = 284.8553
				text = "so"
			intervals [663]:
				xmin = 284.8553
				xmax = 284.9153
				text = "the"
			intervals [664]:
				xmin = 284.9153
				xmax = 285.2453
				text = "reverend"
			intervals [665]:
				xmin = 285.2453
				xmax = 285.3353
				text = "had"
			intervals [666]:
				xmin = 285.3353
				xmax = 285.5353
				text = "came"
			intervals [667]:
				xmin = 285.5353
				xmax = 285.6153
				text = "to"
			intervals [668]:
				xmin = 285.6153
				xmax = 285.8253
				text = "see"
			intervals [669]:
				xmin = 285.8253
				xmax = 286.0653
				text = "him"
			intervals [670]:
				xmin = 286.0653
				xmax = 287.150
				text = ""
			intervals [671]:
				xmin = 287.150
				xmax = 287.260
				text = "<unk>"
			intervals [672]:
				xmin = 287.260
				xmax = 287.351
				text = ""
			intervals [673]:
				xmin = 287.351
				xmax = 287.481
				text = "and"
			intervals [674]:
				xmin = 287.481
				xmax = 287.631
				text = "he"
			intervals [675]:
				xmin = 287.631
				xmax = 287.821
				text = "was"
			intervals [676]:
				xmin = 287.821
				xmax = 288.131
				text = "uh"
			intervals [677]:
				xmin = 288.131
				xmax = 288.171
				text = ""
			intervals [678]:
				xmin = 288.171
				xmax = 288.461
				text = "planning"
			intervals [679]:
				xmin = 288.461
				xmax = 288.621
				text = "on"
			intervals [680]:
				xmin = 288.621
				xmax = 288.951
				text = "breaking"
			intervals [681]:
				xmin = 288.951
				xmax = 289.131
				text = "out"
			intervals [682]:
				xmin = 289.131
				xmax = 290.4961
				text = ""
			intervals [683]:
				xmin = 290.4961
				xmax = 290.6461
				text = "and"
			intervals [684]:
				xmin = 290.6461
				xmax = 290.7418
				text = ""
			intervals [685]:
				xmin = 290.7418
				xmax = 290.8318
				text = "and"
			intervals [686]:
				xmin = 290.8318
				xmax = 290.9818
				text = "he"
			intervals [687]:
				xmin = 290.9818
				xmax = 291.1218
				text = "had"
			intervals [688]:
				xmin = 291.1218
				xmax = 291.3418
				text = "told"
			intervals [689]:
				xmin = 291.3418
				xmax = 291.4018
				text = "the"
			intervals [690]:
				xmin = 291.4018
				xmax = 291.7318
				text = "reverend"
			intervals [691]:
				xmin = 291.7318
				xmax = 291.9018
				text = "that"
			intervals [692]:
				xmin = 291.9018
				xmax = 292.6804
				text = ""
			intervals [693]:
				xmin = 292.6804
				xmax = 292.9304
				text = "he"
			intervals [694]:
				xmin = 292.9304
				xmax = 293.0304
				text = "was"
			intervals [695]:
				xmin = 293.0304
				xmax = 293.1604
				text = "gonna"
			intervals [696]:
				xmin = 293.1604
				xmax = 293.3404
				text = "teach"
			intervals [697]:
				xmin = 293.3404
				xmax = 293.4304
				text = "him"
			intervals [698]:
				xmin = 293.4304
				xmax = 293.5204
				text = "how"
			intervals [699]:
				xmin = 293.5204
				xmax = 293.6304
				text = "to"
			intervals [700]:
				xmin = 293.6304
				xmax = 293.9304
				text = "paint"
			intervals [701]:
				xmin = 293.9304
				xmax = 294.0604
				text = "and"
			intervals [702]:
				xmin = 294.0604
				xmax = 294.2804
				text = "told"
			intervals [703]:
				xmin = 294.2804
				xmax = 294.3404
				text = "the"
			intervals [704]:
				xmin = 294.3404
				xmax = 294.5504
				text = "reverend"
			intervals [705]:
				xmin = 294.5504
				xmax = 294.6104
				text = "to"
			intervals [706]:
				xmin = 294.6104
				xmax = 294.7904
				text = "change"
			intervals [707]:
				xmin = 294.7904
				xmax = 294.9004
				text = "his"
			intervals [708]:
				xmin = 294.9004
				xmax = 295.3504
				text = "clothes"
			intervals [709]:
				xmin = 295.3504
				xmax = 296.2988
				text = ""
			intervals [710]:
				xmin = 296.2988
				xmax = 296.3588
				text = "and"
			intervals [711]:
				xmin = 296.3588
				xmax = 296.4288
				text = "he"
			intervals [712]:
				xmin = 296.4288
				xmax = 296.6188
				text = "got"
			intervals [713]:
				xmin = 296.6188
				xmax = 296.6888
				text = "the"
			intervals [714]:
				xmin = 296.6888
				xmax = 296.9388
				text = "reverend"
			intervals [715]:
				xmin = 296.9388
				xmax = 297.0788
				text = "some"
			intervals [716]:
				xmin = 297.0788
				xmax = 297.4088
				text = "clothes"
			intervals [717]:
				xmin = 297.4088
				xmax = 297.4988
				text = "to"
			intervals [718]:
				xmin = 297.4988
				xmax = 297.6688
				text = "put"
			intervals [719]:
				xmin = 297.6688
				xmax = 298.0188
				text = "on"
			intervals [720]:
				xmin = 298.0188
				xmax = 298.0987
				text = ""
			intervals [721]:
				xmin = 298.0987
				xmax = 298.2687
				text = "so"
			intervals [722]:
				xmin = 298.2687
				xmax = 298.3387
				text = "he"
			intervals [723]:
				xmin = 298.3387
				xmax = 298.5487
				text = "wouldn't"
			intervals [724]:
				xmin = 298.5487
				xmax = 298.7187
				text = "mess"
			intervals [725]:
				xmin = 298.7187
				xmax = 298.8287
				text = "up"
			intervals [726]:
				xmin = 298.8287
				xmax = 299.0487
				text = "his"
			intervals [727]:
				xmin = 299.0487
				xmax = 299.7808
				text = ""
			intervals [728]:
				xmin = 299.7808
				xmax = 300.1108
				text = "suit"
			intervals [729]:
				xmin = 300.1108
				xmax = 300.7321
				text = ""
			intervals [730]:
				xmin = 300.7321
				xmax = 300.7921
				text = "and"
			intervals [731]:
				xmin = 300.7921
				xmax = 300.8521
				text = "he"
			intervals [732]:
				xmin = 300.8521
				xmax = 301.0121
				text = "put"
			intervals [733]:
				xmin = 301.0121
				xmax = 301.1221
				text = "on"
			intervals [734]:
				xmin = 301.1221
				xmax = 301.1821
				text = "the"
			intervals [735]:
				xmin = 301.1821
				xmax = 301.4321
				text = "reverend"
			intervals [736]:
				xmin = 301.4321
				xmax = 301.5021
				text = "s"
			intervals [737]:
				xmin = 301.5021
				xmax = 301.9221
				text = "clothes"
			intervals [738]:
				xmin = 301.9221
				xmax = 302.2721
				text = "and"
			intervals [739]:
				xmin = 302.2721
				xmax = 302.7231
				text = ""
			intervals [740]:
				xmin = 302.7231
				xmax = 303.0631
				text = "fake"
			intervals [741]:
				xmin = 303.0631
				xmax = 303.4631
				text = "beard"
			intervals [742]:
				xmin = 303.4631
				xmax = 304.2186
				text = ""
			intervals [743]:
				xmin = 304.2186
				xmax = 304.3586
				text = "and"
			intervals [744]:
				xmin = 304.3586
				xmax = 304.6086
				text = "was"
			intervals [745]:
				xmin = 304.6086
				xmax = 304.671
				text = ""
			intervals [746]:
				xmin = 304.671
				xmax = 304.841
				text = "as"
			intervals [747]:
				xmin = 304.841
				xmax = 304.871
				text = ""
			intervals [748]:
				xmin = 304.871
				xmax = 305.101
				text = "just"
			intervals [749]:
				xmin = 305.101
				xmax = 305.261
				text = "as"
			intervals [750]:
				xmin = 305.261
				xmax = 305.381
				text = "he"
			intervals [751]:
				xmin = 305.381
				xmax = 305.611
				text = "was"
			intervals [752]:
				xmin = 305.611
				xmax = 305.901
				text = "getting"
			intervals [753]:
				xmin = 305.901
				xmax = 306.261
				text = "past"
			intervals [754]:
				xmin = 306.261
				xmax = 306.331
				text = "the"
			intervals [755]:
				xmin = 306.331
				xmax = 306.761
				text = "gates"
			intervals [756]:
				xmin = 306.761
				xmax = 307.3502
				text = ""
			intervals [757]:
				xmin = 307.3502
				xmax = 307.4002
				text = "a"
			intervals [758]:
				xmin = 307.4002
				xmax = 307.7202
				text = "man"
			intervals [759]:
				xmin = 307.7202
				xmax = 307.9702
				text = "came"
			intervals [760]:
				xmin = 307.9702
				xmax = 308.1002
				text = "and"
			intervals [761]:
				xmin = 308.1002
				xmax = 308.3402
				text = "said"
			intervals [762]:
				xmin = 308.3402
				xmax = 308.4702
				text = "that"
			intervals [763]:
				xmin = 308.4702
				xmax = 308.5002
				text = ""
			intervals [764]:
				xmin = 308.5002
				xmax = 308.6102
				text = "he"
			intervals [765]:
				xmin = 308.6102
				xmax = 308.7202
				text = "had"
			intervals [766]:
				xmin = 308.7202
				xmax = 308.7902
				text = "a"
			intervals [767]:
				xmin = 308.7902
				xmax = 309.2502
				text = "parole"
			intervals [768]:
				xmin = 309.2502
				xmax = 309.4302
				text = "for"
			intervals [769]:
				xmin = 309.4302
				xmax = 309.8202
				text = "alexander"
			intervals [770]:
				xmin = 309.8202
				xmax = 310.2402
				text = "mundy"
			intervals [771]:
				xmin = 310.2402
				xmax = 311.114
				text = ""
			intervals [772]:
				xmin = 311.114
				xmax = 311.294
				text = "and"
			intervals [773]:
				xmin = 311.294
				xmax = 311.674
				text = "uh"
			intervals [774]:
				xmin = 311.674
				xmax = 312.1193
				text = ""
			intervals [775]:
				xmin = 312.1193
				xmax = 312.3193
				text = "he"
			intervals [776]:
				xmin = 312.3193
				xmax = 312.6493
				text = "said"
			intervals [777]:
				xmin = 312.6493
				xmax = 312.7079
				text = ""
			intervals [778]:
				xmin = 312.7079
				xmax = 312.7879
				text = "the"
			intervals [779]:
				xmin = 312.7879
				xmax = 312.9079
				text = "po-"
			intervals [780]:
				xmin = 312.9079
				xmax = 312.9379
				text = ""
			intervals [781]:
				xmin = 312.9379
				xmax = 313.1679
				text = "he"
			intervals [782]:
				xmin = 313.1679
				xmax = 313.3279
				text = "s"
			intervals [783]:
				xmin = 313.3279
				xmax = 313.4342
				text = ""
			intervals [784]:
				xmin = 313.4342
				xmax = 313.6242
				text = "at"
			intervals [785]:
				xmin = 313.6242
				xmax = 313.6542
				text = ""
			intervals [786]:
				xmin = 313.6542
				xmax = 313.7842
				text = "he"
			intervals [787]:
				xmin = 313.7842
				xmax = 313.9542
				text = "is"
			intervals [788]:
				xmin = 313.9542
				xmax = 314.2661
				text = ""
			intervals [789]:
				xmin = 314.2661
				xmax = 314.7561
				text = "supposing"
			intervals [790]:
				xmin = 314.7561
				xmax = 314.9061
				text = "that"
			intervals [791]:
				xmin = 314.9061
				xmax = 315.0061
				text = "the"
			intervals [792]:
				xmin = 315.0061
				xmax = 315.3861
				text = "preacher"
			intervals [793]:
				xmin = 315.3861
				xmax = 316.066
				text = ""
			intervals [794]:
				xmin = 316.066
				xmax = 316.336
				text = "and"
			intervals [795]:
				xmin = 316.336
				xmax = 316.4679
				text = ""
			intervals [796]:
				xmin = 316.4679
				xmax = 316.7079
				text = "said"
			intervals [797]:
				xmin = 316.7079
				xmax = 316.8079
				text = "that"
			intervals [798]:
				xmin = 316.8079
				xmax = 316.9279
				text = "he"
			intervals [799]:
				xmin = 316.9279
				xmax = 317.0379
				text = "would"
			intervals [800]:
				xmin = 317.0379
				xmax = 317.2679
				text = "take"
			intervals [801]:
				xmin = 317.2679
				xmax = 317.3679
				text = "it"
			intervals [802]:
				xmin = 317.3679
				xmax = 317.5079
				text = "to"
			intervals [803]:
				xmin = 317.5079
				xmax = 317.7679
				text = "him"
			intervals [804]:
				xmin = 317.7679
				xmax = 317.8279
				text = ""
			intervals [805]:
				xmin = 317.8279
				xmax = 317.9279
				text = "and"
			intervals [806]:
				xmin = 317.9279
				xmax = 317.9579
				text = ""
			intervals [807]:
				xmin = 317.9579
				xmax = 318.0879
				text = "you"
			intervals [808]:
				xmin = 318.0879
				xmax = 318.2879
				text = "know"
			intervals [809]:
				xmin = 318.2879
				xmax = 318.9839
				text = ""
			intervals [810]:
				xmin = 318.9839
				xmax = 319.0639
				text = "he"
			intervals [811]:
				xmin = 319.0639
				xmax = 319.2339
				text = "went"
			intervals [812]:
				xmin = 319.2339
				xmax = 319.4939
				text = "back"
			intervals [813]:
				xmin = 319.4939
				xmax = 319.8739
				text = "changed"
			intervals [814]:
				xmin = 319.8739
				xmax = 319.9739
				text = "up"
			intervals [815]:
				xmin = 319.9739
				xmax = 320.0439
				text = "and"
			intervals [816]:
				xmin = 320.0439
				xmax = 320.3039
				text = "came"
			intervals [817]:
				xmin = 320.3039
				xmax = 320.4039
				text = "on"
			intervals [818]:
				xmin = 320.4039
				xmax = 320.6239
				text = "back"
			intervals [819]:
				xmin = 320.6239
				xmax = 320.8339
				text = "out"
			intervals [820]:
				xmin = 320.8339
				xmax = 321.1368
				text = ""
			intervals [821]:
				xmin = 321.1368
				xmax = 321.2068
				text = "on"
			intervals [822]:
				xmin = 321.2068
				xmax = 321.7468
				text = "parole"
			intervals [823]:
				xmin = 321.7468
				xmax = 322.8482
				text = ""
			intervals [824]:
				xmin = 322.8482
				xmax = 323.0082
				text = "and"
			intervals [825]:
				xmin = 323.0082
				xmax = 323.2582
				text = "uh"
			intervals [826]:
				xmin = 323.2582
				xmax = 323.8508
				text = ""
			intervals [827]:
				xmin = 323.8508
				xmax = 324.2808
				text = "government"
			intervals [828]:
				xmin = 324.2808
				xmax = 324.5308
				text = "car"
			intervals [829]:
				xmin = 324.5308
				xmax = 324.7408
				text = "picked"
			intervals [830]:
				xmin = 324.7408
				xmax = 324.8708
				text = "him"
			intervals [831]:
				xmin = 324.8708
				xmax = 325.0608
				text = "up"
			intervals [832]:
				xmin = 325.0608
				xmax = 325.9164
				text = ""
			intervals [833]:
				xmin = 325.9164
				xmax = 326.0464
				text = "and"
			intervals [834]:
				xmin = 326.0464
				xmax = 326.3064
				text = "told"
			intervals [835]:
				xmin = 326.3064
				xmax = 326.3664
				text = "him"
			intervals [836]:
				xmin = 326.3664
				xmax = 326.5564
				text = "that"
			intervals [837]:
				xmin = 326.5564
				xmax = 326.9264
				text = "uh"
			intervals [838]:
				xmin = 326.9264
				xmax = 328.0614
				text = ""
			intervals [839]:
				xmin = 328.0614
				xmax = 328.2714
				text = "you"
			intervals [840]:
				xmin = 328.2714
				xmax = 328.3514
				text = ""
			intervals [841]:
				xmin = 328.3514
				xmax = 328.5514
				text = "he"
			intervals [842]:
				xmin = 328.5514
				xmax = 328.7414
				text = "had"
			intervals [843]:
				xmin = 328.7414
				xmax = 328.7914
				text = "a"
			intervals [844]:
				xmin = 328.7914
				xmax = 329.1014
				text = "job"
			intervals [845]:
				xmin = 329.1014
				xmax = 329.3914
				text = "for"
			intervals [846]:
				xmin = 329.3914
				xmax = 329.4914
				text = "him"
			intervals [847]:
				xmin = 329.4914
				xmax = 329.5514
				text = ""
			intervals [848]:
				xmin = 329.5514
				xmax = 329.6514
				text = "and"
			intervals [849]:
				xmin = 329.6514
				xmax = 329.8414
				text = "he"
			intervals [850]:
				xmin = 329.8414
				xmax = 330.1514
				text = "asked"
			intervals [851]:
				xmin = 330.1514
				xmax = 330.3714
				text = "what"
			intervals [852]:
				xmin = 330.3714
				xmax = 330.6114
				text = "was"
			intervals [853]:
				xmin = 330.6114
				xmax = 330.6714
				text = "it"
			intervals [854]:
				xmin = 330.6714
				xmax = 330.7014
				text = ""
			intervals [855]:
				xmin = 330.7014
				xmax = 330.7614
				text = "and"
			intervals [856]:
				xmin = 330.7614
				xmax = 330.8814
				text = "he"
			intervals [857]:
				xmin = 330.8814
				xmax = 331.0214
				text = "said"
			intervals [858]:
				xmin = 331.0214
				xmax = 331.1014
				text = "it"
			intervals [859]:
				xmin = 331.1014
				xmax = 331.1314
				text = "s"
			intervals [860]:
				xmin = 331.1314
				xmax = 331.5914
				text = "steal"
			intervals [861]:
				xmin = 331.5914
				xmax = 332.5526
				text = ""
			intervals [862]:
				xmin = 332.5526
				xmax = 332.7526
				text = "for"
			intervals [863]:
				xmin = 332.7526
				xmax = 332.9226
				text = "the"
			intervals [864]:
				xmin = 332.9226
				xmax = 333.1926
				text = "uh"
			intervals [865]:
				xmin = 333.1926
				xmax = 333.4926
				text = "uncle"
			intervals [866]:
				xmin = 333.4926
				xmax = 333.9226
				text = "sam"
			intervals [867]:
				xmin = 333.9226
				xmax = 334.9169
				text = ""
			intervals [868]:
				xmin = 334.9169
				xmax = 335.0269
				text = "so"
			intervals [869]:
				xmin = 335.0269
				xmax = 335.1169
				text = "he"
			intervals [870]:
				xmin = 335.1169
				xmax = 335.2869
				text = "said"
			intervals [871]:
				xmin = 335.2869
				xmax = 335.5069
				text = "steal"
			intervals [872]:
				xmin = 335.5069
				xmax = 335.6369
				text = "for"
			intervals [873]:
				xmin = 335.6369
				xmax = 335.8169
				text = "uncle"
			intervals [874]:
				xmin = 335.8169
				xmax = 336.4469
				text = "sam"
			intervals [875]:
				xmin = 336.4469
				xmax = 337.4948
				text = ""
			intervals [876]:
				xmin = 337.4948
				xmax = 337.7448
				text = "picture"
			intervals [877]:
				xmin = 337.7448
				xmax = 337.9048
				text = "went"
			intervals [878]:
				xmin = 337.9048
				xmax = 338.1648
				text = "on"
			intervals [879]:
				xmin = 338.1648
				xmax = 338.3548
				text = "and"
			intervals [880]:
				xmin = 338.3548
				xmax = 338.6148
				text = "uh"
			intervals [881]:
				xmin = 338.6148
				xmax = 339.3852
				text = ""
			intervals [882]:
				xmin = 339.3852
				xmax = 339.5252
				text = "they"
			intervals [883]:
				xmin = 339.5252
				xmax = 339.6852
				text = "you"
			intervals [884]:
				xmin = 339.6852
				xmax = 339.7952
				text = "know"
			intervals [885]:
				xmin = 339.7952
				xmax = 340.0052
				text = "gave"
			intervals [886]:
				xmin = 340.0052
				xmax = 340.0752
				text = "him"
			intervals [887]:
				xmin = 340.0752
				xmax = 340.1052
				text = "a"
			intervals [888]:
				xmin = 340.1052
				xmax = 340.3352
				text = "new"
			intervals [889]:
				xmin = 340.3352
				xmax = 341.1052
				text = "wardrobe"
			intervals [890]:
				xmin = 341.1052
				xmax = 341.5756
				text = ""
			intervals [891]:
				xmin = 341.5756
				xmax = 342.0056
				text = "house"
			intervals [892]:
				xmin = 342.0056
				xmax = 342.1556
				text = "with"
			intervals [893]:
				xmin = 342.1556
				xmax = 342.5856
				text = "cameras"
			intervals [894]:
				xmin = 342.5856
				xmax = 342.6556
				text = "you"
			intervals [895]:
				xmin = 342.6556
				xmax = 342.7856
				text = "know"
			intervals [896]:
				xmin = 342.7856
				xmax = 343.1456
				text = "watching"
			intervals [897]:
				xmin = 343.1456
				xmax = 343.2956
				text = "every"
			intervals [898]:
				xmin = 343.2956
				xmax = 343.5356
				text = "move"
			intervals [899]:
				xmin = 343.5356
				xmax = 343.5956
				text = "he"
			intervals [900]:
				xmin = 343.5956
				xmax = 343.8156
				text = "make"
			intervals [901]:
				xmin = 343.8156
				xmax = 343.9856
				text = "cause"
			intervals [902]:
				xmin = 343.9856
				xmax = 344.0756
				text = "he"
			intervals [903]:
				xmin = 344.0756
				xmax = 344.1356
				text = "s"
			intervals [904]:
				xmin = 344.1356
				xmax = 344.3594
				text = ""
			intervals [905]:
				xmin = 344.3594
				xmax = 344.5394
				text = "big"
			intervals [906]:
				xmin = 344.5394
				xmax = 344.5694
				text = ""
			intervals [907]:
				xmin = 344.5694
				xmax = 344.8194
				text = "time"
			intervals [908]:
				xmin = 344.8194
				xmax = 345.0694
				text = "play"
			intervals [909]:
				xmin = 345.0694
				xmax = 345.3494
				text = "boy"
			intervals [910]:
				xmin = 345.3494
				xmax = 346.0101
				text = ""
			intervals [911]:
				xmin = 346.0101
				xmax = 346.0701
				text = "and"
			intervals [912]:
				xmin = 346.0701
				xmax = 346.1801
				text = "he"
			intervals [913]:
				xmin = 346.1801
				xmax = 346.4301
				text = "usually"
			intervals [914]:
				xmin = 346.4301
				xmax = 346.6601
				text = "had"
			intervals [915]:
				xmin = 346.6601
				xmax = 346.7401
				text = "a"
			intervals [916]:
				xmin = 346.7401
				xmax = 347.0101
				text = "girl"
			intervals [917]:
				xmin = 347.0101
				xmax = 347.3001
				text = "working"
			intervals [918]:
				xmin = 347.3001
				xmax = 347.4401
				text = "with"
			intervals [919]:
				xmin = 347.4401
				xmax = 347.5301
				text = "him"
			intervals [920]:
				xmin = 347.5301
				xmax = 347.5701
				text = ""
			intervals [921]:
				xmin = 347.5701
				xmax = 347.8201
				text = "on"
			intervals [922]:
				xmin = 347.8201
				xmax = 348.0501
				text = "every"
			intervals [923]:
				xmin = 348.0501
				xmax = 348.5401
				text = "job"
			intervals [924]:
				xmin = 348.5401
				xmax = 354.8507
				text = ""
			intervals [925]:
				xmin = 354.8507
				xmax = 355.0907
				text = "yeah"
			intervals [926]:
				xmin = 355.0907
				xmax = 355.1607
				text = ""
			intervals [927]:
				xmin = 355.1607
				xmax = 355.3607
				text = "he"
			intervals [928]:
				xmin = 355.3607
				xmax = 356.1756
				text = ""
			intervals [929]:
				xmin = 356.1756
				xmax = 356.4656
				text = "not"
			intervals [930]:
				xmin = 356.4656
				xmax = 356.4956
				text = ""
			intervals [931]:
				xmin = 356.4956
				xmax = 356.6456
				text = "he"
			intervals [932]:
				xmin = 356.6456
				xmax = 356.8256
				text = "not"
			intervals [933]:
				xmin = 356.8256
				xmax = 356.9556
				text = "no"
			intervals [934]:
				xmin = 356.9556
				xmax = 357.1156
				text = "s"
			intervals [935]:
				xmin = 357.1156
				xmax = 357.2556
				text = "he"
			intervals [936]:
				xmin = 357.2556
				xmax = 357.4556
				text = "not"
			intervals [937]:
				xmin = 357.4556
				xmax = 357.5256
				text = "a"
			intervals [938]:
				xmin = 357.5256
				xmax = 357.9356
				text = "spy"
			intervals [939]:
				xmin = 357.9356
				xmax = 357.9656
				text = ""
			intervals [940]:
				xmin = 357.9656
				xmax = 358.4156
				text = "nothing"
			intervals [941]:
				xmin = 358.4156
				xmax = 358.5756
				text = "like"
			intervals [942]:
				xmin = 358.5756
				xmax = 358.7456
				text = "that"
			intervals [943]:
				xmin = 358.7456
				xmax = 358.8456
				text = "he"
			intervals [944]:
				xmin = 358.8456
				xmax = 359.1856
				text = "just"
			intervals [945]:
				xmin = 359.1856
				xmax = 359.7455
				text = ""
			intervals [946]:
				xmin = 359.7455
				xmax = 360.4155
				text = "steals"
			intervals [947]:
				xmin = 360.4155
				xmax = 360.4955
				text = "you"
			intervals [948]:
				xmin = 360.4955
				xmax = 360.8055
				text = "know"
			intervals [949]:
				xmin = 360.8055
				xmax = 361.219
				text = ""
			intervals [950]:
				xmin = 361.219
				xmax = 361.549
				text = "stuff"
			intervals [951]:
				xmin = 361.549
				xmax = 361.659
				text = "for"
			intervals [952]:
				xmin = 361.659
				xmax = 361.749
				text = "the"
			intervals [953]:
				xmin = 361.749
				xmax = 362.259
				text = "government"
			intervals [954]:
				xmin = 362.259
				xmax = 362.3734
				text = ""
			intervals [955]:
				xmin = 362.3734
				xmax = 362.6034
				text = "that"
			intervals [956]:
				xmin = 362.6034
				xmax = 362.6734
				text = ""
			intervals [957]:
				xmin = 362.6734
				xmax = 362.9234
				text = "uncle"
			intervals [958]:
				xmin = 362.9234
				xmax = 363.2734
				text = "sam"
			intervals [959]:
				xmin = 363.2734
				xmax = 363.6134
				text = "need"
			intervals [960]:
				xmin = 363.6134
				xmax = 363.7734
				text = "or"
			intervals [961]:
				xmin = 363.7734
				xmax = 364.7223
				text = ""
			intervals [962]:
				xmin = 364.7223
				xmax = 364.8823
				text = "you"
			intervals [963]:
				xmin = 364.8823
				xmax = 364.9923
				text = "know"
			intervals [964]:
				xmin = 364.9923
				xmax = 365.2523
				text = "something"
			intervals [965]:
				xmin = 365.2523
				xmax = 365.3923
				text = "that"
			intervals [966]:
				xmin = 365.3923
				xmax = 365.4223
				text = ""
			intervals [967]:
				xmin = 365.4223
				xmax = 365.6623
				text = "can't"
			intervals [968]:
				xmin = 365.6623
				xmax = 365.8923
				text = "be"
			intervals [969]:
				xmin = 365.8923
				xmax = 365.9223
				text = ""
			intervals [970]:
				xmin = 365.9223
				xmax = 366.0823
				text = "you"
			intervals [971]:
				xmin = 366.0823
				xmax = 366.3023
				text = "know"
			intervals [972]:
				xmin = 366.3023
				xmax = 366.9233
				text = ""
			intervals [973]:
				xmin = 366.9233
				xmax = 367.0333
				text = "it"
			intervals [974]:
				xmin = 367.0333
				xmax = 367.1133
				text = "s"
			intervals [975]:
				xmin = 367.1133
				xmax = 367.3733
				text = "took"
			intervals [976]:
				xmin = 367.3733
				xmax = 367.4533
				text = "and"
			intervals [977]:
				xmin = 367.4533
				xmax = 367.5433
				text = "it"
			intervals [978]:
				xmin = 367.5433
				xmax = 367.7733
				text = "had"
			intervals [979]:
				xmin = 367.7733
				xmax = 367.8333
				text = "to"
			intervals [980]:
				xmin = 367.8333
				xmax = 368.0033
				text = "be"
			intervals [981]:
				xmin = 368.0033
				xmax = 368.4333
				text = "stolen"
			intervals [982]:
				xmin = 368.4333
				xmax = 379.7579
				text = ""
			intervals [983]:
				xmin = 379.7579
				xmax = 380.0079
				text = "mm-"
			intervals [984]:
				xmin = 380.0079
				xmax = 380.4806
				text = ""
			intervals [985]:
				xmin = 380.4806
				xmax = 380.8306
				text = "bonnie"
			intervals [986]:
				xmin = 380.8306
				xmax = 380.9206
				text = "and"
			intervals [987]:
				xmin = 380.9206
				xmax = 381.5906
				text = "clyde"
			intervals [988]:
				xmin = 381.5906
				xmax = 383.6883
				text = ""
			intervals [989]:
				xmin = 383.6883
				xmax = 383.7783
				text = "it"
			intervals [990]:
				xmin = 383.7783
				xmax = 383.8383
				text = "s"
			intervals [991]:
				xmin = 383.8383
				xmax = 384.1283
				text = "about"
			intervals [992]:
				xmin = 384.1283
				xmax = 384.5783
				text = "uh"
			intervals [993]:
				xmin = 384.5783
				xmax = 385.3036
				text = ""
			intervals [994]:
				xmin = 385.3036
				xmax = 385.6436
				text = "girl"
			intervals [995]:
				xmin = 385.6436
				xmax = 385.7936
				text = "and"
			intervals [996]:
				xmin = 385.7936
				xmax = 386.0136
				text = "a"
			intervals [997]:
				xmin = 386.0136
				xmax = 386.2522
				text = ""
			intervals [998]:
				xmin = 386.2522
				xmax = 386.6122
				text = "boy"
			intervals [999]:
				xmin = 386.6122
				xmax = 386.7522
				text = "they"
			intervals [1000]:
				xmin = 386.7522
				xmax = 386.9722
				text = "weren't"
			intervals [1001]:
				xmin = 386.9722
				xmax = 387.1822
				text = "really"
			intervals [1002]:
				xmin = 387.1822
				xmax = 387.4722
				text = "girl"
			intervals [1003]:
				xmin = 387.4722
				xmax = 387.5722
				text = "and"
			intervals [1004]:
				xmin = 387.5722
				xmax = 387.7322
				text = "boy"
			intervals [1005]:
				xmin = 387.7322
				xmax = 387.8322
				text = "they"
			intervals [1006]:
				xmin = 387.8322
				xmax = 388.0922
				text = "about"
			intervals [1007]:
				xmin = 388.0922
				xmax = 388.8642
				text = ""
			intervals [1008]:
				xmin = 388.8642
				xmax = 388.9142
				text = "i"
			intervals [1009]:
				xmin = 388.9142
				xmax = 388.9442
				text = "d"
			intervals [1010]:
				xmin = 388.9442
				xmax = 389.1942
				text = "say"
			intervals [1011]:
				xmin = 389.1942
				xmax = 389.4342
				text = "about"
			intervals [1012]:
				xmin = 389.4342
				xmax = 389.5042
				text = ""
			intervals [1013]:
				xmin = 389.5042
				xmax = 389.8142
				text = "bonnie"
			intervals [1014]:
				xmin = 389.8142
				xmax = 390.0142
				text = "wasn't"
			intervals [1015]:
				xmin = 390.0142
				xmax = 390.0742
				text = "no"
			intervals [1016]:
				xmin = 390.0742
				xmax = 390.2942
				text = "more"
			intervals [1017]:
				xmin = 390.2942
				xmax = 390.4142
				text = "than"
			intervals [1018]:
				xmin = 390.4142
				xmax = 390.6742
				text = "twenty"
			intervals [1019]:
				xmin = 390.6742
				xmax = 391.0842
				text = "five"
			intervals [1020]:
				xmin = 391.0842
				xmax = 391.3662
				text = ""
			intervals [1021]:
				xmin = 391.3662
				xmax = 391.7362
				text = "twenty"
			intervals [1022]:
				xmin = 391.7362
				xmax = 391.8262
				text = ""
			intervals [1023]:
				xmin = 391.8262
				xmax = 392.2162
				text = "six"
			intervals [1024]:
				xmin = 392.2162
				xmax = 392.4762
				text = "years"
			intervals [1025]:
				xmin = 392.4762
				xmax = 392.8462
				text = "old"
			intervals [1026]:
				xmin = 392.8462
				xmax = 393.7909
				text = ""
			intervals [1027]:
				xmin = 393.7909
				xmax = 394.0309
				text = "and"
			intervals [1028]:
				xmin = 394.0309
				xmax = 394.2909
				text = "uh"
			intervals [1029]:
				xmin = 394.2909
				xmax = 394.3609
				text = ""
			intervals [1030]:
				xmin = 394.3609
				xmax = 394.8009
				text = "clyde"
			intervals [1031]:
				xmin = 394.8009
				xmax = 394.8309
				text = ""
			intervals [1032]:
				xmin = 394.8309
				xmax = 394.9709
				text = "he"
			intervals [1033]:
				xmin = 394.9709
				xmax = 395.1409
				text = "was"
			intervals [1034]:
				xmin = 395.1409
				xmax = 395.2109
				text = "the"
			intervals [1035]:
				xmin = 395.2109
				xmax = 395.6509
				text = "boy"
			intervals [1036]:
				xmin = 395.6509
				xmax = 396.8867
				text = ""
			intervals [1037]:
				xmin = 396.8867
				xmax = 396.9467
				text = "and"
			intervals [1038]:
				xmin = 396.9467
				xmax = 397.0267
				text = "he"
			intervals [1039]:
				xmin = 397.0267
				xmax = 397.1467
				text = "had"
			intervals [1040]:
				xmin = 397.1467
				xmax = 397.3767
				text = "just"
			intervals [1041]:
				xmin = 397.3767
				xmax = 397.5567
				text = "got"
			intervals [1042]:
				xmin = 397.5567
				xmax = 397.7167
				text = "out"
			intervals [1043]:
				xmin = 397.7167
				xmax = 397.7767
				text = "of"
			intervals [1044]:
				xmin = 397.7767
				xmax = 398.2867
				text = "jail"
			intervals [1045]:
				xmin = 398.2867
				xmax = 399.701
				text = ""
			intervals [1046]:
				xmin = 399.701
				xmax = 399.861
				text = "so"
			intervals [1047]:
				xmin = 399.861
				xmax = 399.961
				text = "he"
			intervals [1048]:
				xmin = 399.961
				xmax = 400.111
				text = "had"
			intervals [1049]:
				xmin = 400.111
				xmax = 400.271
				text = "cut"
			intervals [1050]:
				xmin = 400.271
				xmax = 400.451
				text = "his"
			intervals [1051]:
				xmin = 400.451
				xmax = 400.791
				text = "toes"
			intervals [1052]:
				xmin = 400.791
				xmax = 400.971
				text = "off"
			intervals [1053]:
				xmin = 400.971
				xmax = 401.111
				text = "so"
			intervals [1054]:
				xmin = 401.111
				xmax = 401.171
				text = "he"
			intervals [1055]:
				xmin = 401.171
				xmax = 401.261
				text = "can"
			intervals [1056]:
				xmin = 401.261
				xmax = 401.391
				text = "get"
			intervals [1057]:
				xmin = 401.391
				xmax = 401.421
				text = ""
			intervals [1058]:
				xmin = 401.421
				xmax = 401.991
				text = "parole"
			intervals [1059]:
				xmin = 401.991
				xmax = 402.021
				text = ""
			intervals [1060]:
				xmin = 402.021
				xmax = 402.151
				text = "and"
			intervals [1061]:
				xmin = 402.151
				xmax = 402.211
				text = "he"
			intervals [1062]:
				xmin = 402.211
				xmax = 402.381
				text = "had"
			intervals [1063]:
				xmin = 402.381
				xmax = 402.541
				text = "let"
			intervals [1064]:
				xmin = 402.541
				xmax = 402.641
				text = ""
			intervals [1065]:
				xmin = 402.641
				xmax = 402.781
				text = "they"
			intervals [1066]:
				xmin = 402.781
				xmax = 402.871
				text = "had"
			intervals [1067]:
				xmin = 402.871
				xmax = 403.041
				text = "let"
			intervals [1068]:
				xmin = 403.041
				xmax = 403.151
				text = "him"
			intervals [1069]:
				xmin = 403.151
				xmax = 403.251
				text = "out"
			intervals [1070]:
				xmin = 403.251
				xmax = 403.321
				text = "of"
			intervals [1071]:
				xmin = 403.321
				xmax = 403.791
				text = "jail"
			intervals [1072]:
				xmin = 403.791
				xmax = 404.865
				text = ""
			intervals [1073]:
				xmin = 404.865
				xmax = 404.925
				text = "and"
			intervals [1074]:
				xmin = 404.925
				xmax = 405.005
				text = "he"
			intervals [1075]:
				xmin = 405.005
				xmax = 405.345
				text = "came"
			intervals [1076]:
				xmin = 405.345
				xmax = 405.645
				text = "by"
			intervals [1077]:
				xmin = 405.645
				xmax = 405.675
				text = ""
			intervals [1078]:
				xmin = 405.675
				xmax = 405.955
				text = "this"
			intervals [1079]:
				xmin = 405.955
				xmax = 406.025
				text = ""
			intervals [1080]:
				xmin = 406.025
				xmax = 406.265
				text = "uh"
			intervals [1081]:
				xmin = 406.265
				xmax = 406.675
				text = "bonnie"
			intervals [1082]:
				xmin = 406.675
				xmax = 406.715
				text = "s"
			intervals [1083]:
				xmin = 406.715
				xmax = 407.095
				text = "house"
			intervals [1084]:
				xmin = 407.095
				xmax = 407.8041
				text = ""
			intervals [1085]:
				xmin = 407.8041
				xmax = 407.9141
				text = "and"
			intervals [1086]:
				xmin = 407.9141
				xmax = 407.9941
				text = "he"
			intervals [1087]:
				xmin = 407.9941
				xmax = 408.1141
				text = "s"
			intervals [1088]:
				xmin = 408.1141
				xmax = 408.1541
				text = ""
			intervals [1089]:
				xmin = 408.1541
				xmax = 408.4041
				text = "looking"
			intervals [1090]:
				xmin = 408.4041
				xmax = 408.5041
				text = "in"
			intervals [1091]:
				xmin = 408.5041
				xmax = 408.7641
				text = "bonnie"
			intervals [1092]:
				xmin = 408.7641
				xmax = 408.8441
				text = "s"
			intervals [1093]:
				xmin = 408.8441
				xmax = 409.0841
				text = "mother"
			intervals [1094]:
				xmin = 409.0841
				xmax = 409.4841
				text = "car"
			intervals [1095]:
				xmin = 409.4841
				xmax = 409.6341
				text = "and"
			intervals [1096]:
				xmin = 409.6341
				xmax = 409.8741
				text = "she"
			intervals [1097]:
				xmin = 409.8741
				xmax = 409.9841
				text = ""
			intervals [1098]:
				xmin = 409.9841
				xmax = 410.1641
				text = "she"
			intervals [1099]:
				xmin = 410.1641
				xmax = 410.3141
				text = "was"
			intervals [1100]:
				xmin = 410.3141
				xmax = 410.4641
				text = "up"
			intervals [1101]:
				xmin = 410.4641
				xmax = 410.5241
				text = "in"
			intervals [1102]:
				xmin = 410.5241
				xmax = 410.6241
				text = "the"
			intervals [1103]:
				xmin = 410.6241
				xmax = 410.9541
				text = "room"
			intervals [1104]:
				xmin = 410.9541
				xmax = 411.6837
				text = ""
			intervals [1105]:
				xmin = 411.6837
				xmax = 411.8637
				text = "in"
			intervals [1106]:
				xmin = 411.8637
				xmax = 412.1937
				text = "bed"
			intervals [1107]:
				xmin = 412.1937
				xmax = 412.3037
				text = "and"
			intervals [1108]:
				xmin = 412.3037
				xmax = 412.4237
				text = "she"
			intervals [1109]:
				xmin = 412.4237
				xmax = 412.5437
				text = "didn't"
			intervals [1110]:
				xmin = 412.5437
				xmax = 412.6937
				text = "wanna"
			intervals [1111]:
				xmin = 412.6937
				xmax = 412.8337
				text = "get"
			intervals [1112]:
				xmin = 412.8337
				xmax = 412.9337
				text = "up"
			intervals [1113]:
				xmin = 412.9337
				xmax = 412.9937
				text = "and"
			intervals [1114]:
				xmin = 412.9937
				xmax = 413.1237
				text = "go"
			intervals [1115]:
				xmin = 413.1237
				xmax = 413.2237
				text = "to"
			intervals [1116]:
				xmin = 413.2237
				xmax = 413.4537
				text = "work"
			intervals [1117]:
				xmin = 413.4537
				xmax = 413.5737
				text = "so"
			intervals [1118]:
				xmin = 413.5737
				xmax = 413.7237
				text = "she"
			intervals [1119]:
				xmin = 413.7237
				xmax = 413.7537
				text = ""
			intervals [1120]:
				xmin = 413.7537
				xmax = 413.8737
				text = "look"
			intervals [1121]:
				xmin = 413.8737
				xmax = 414.0137
				text = "out"
			intervals [1122]:
				xmin = 414.0137
				xmax = 414.0837
				text = "the"
			intervals [1123]:
				xmin = 414.0837
				xmax = 414.3337
				text = "window"
			intervals [1124]:
				xmin = 414.3337
				xmax = 414.4037
				text = "and"
			intervals [1125]:
				xmin = 414.4037
				xmax = 414.6737
				text = "told"
			intervals [1126]:
				xmin = 414.6737
				xmax = 414.7837
				text = "him"
			intervals [1127]:
				xmin = 414.7837
				xmax = 415.5781
				text = ""
			intervals [1128]:
				xmin = 415.5781
				xmax = 415.7581
				text = "uh"
			intervals [1129]:
				xmin = 415.7581
				xmax = 416.1263
				text = ""
			intervals [1130]:
				xmin = 416.1263
				xmax = 416.3463
				text = "boy"
			intervals [1131]:
				xmin = 416.3463
				xmax = 416.5063
				text = "don't"
			intervals [1132]:
				xmin = 416.5063
				xmax = 416.7563
				text = "steal"
			intervals [1133]:
				xmin = 416.7563
				xmax = 416.9163
				text = "that"
			intervals [1134]:
				xmin = 416.9163
				xmax = 417.3463
				text = "car"
			intervals [1135]:
				xmin = 417.3463
				xmax = 418.038
				text = ""
			intervals [1136]:
				xmin = 418.038
				xmax = 418.158
				text = "and"
			intervals [1137]:
				xmin = 418.158
				xmax = 418.308
				text = "so"
			intervals [1138]:
				xmin = 418.308
				xmax = 418.518
				text = "he"
			intervals [1139]:
				xmin = 418.518
				xmax = 418.778
				text = "said"
			intervals [1140]:
				xmin = 418.778
				xmax = 418.898
				text = "oh"
			intervals [1141]:
				xmin = 418.898
				xmax = 419.068
				text = "he"
			intervals [1142]:
				xmin = 419.068
				xmax = 419.268
				text = "wasn't"
			intervals [1143]:
				xmin = 419.268
				xmax = 419.388
				text = "gonna"
			intervals [1144]:
				xmin = 419.388
				xmax = 419.568
				text = "steal"
			intervals [1145]:
				xmin = 419.568
				xmax = 419.648
				text = "the"
			intervals [1146]:
				xmin = 419.648
				xmax = 419.998
				text = "car"
			intervals [1147]:
				xmin = 419.998
				xmax = 420.238
				text = "so"
			intervals [1148]:
				xmin = 420.238
				xmax = 420.418
				text = "she"
			intervals [1149]:
				xmin = 420.418
				xmax = 420.678
				text = "came"
			intervals [1150]:
				xmin = 420.678
				xmax = 420.888
				text = "on"
			intervals [1151]:
				xmin = 420.888
				xmax = 421.038
				text = "out"
			intervals [1152]:
				xmin = 421.038
				xmax = 422.406
				text = ""
			intervals [1153]:
				xmin = 422.406
				xmax = 422.706
				text = "and"
			intervals [1154]:
				xmin = 422.706
				xmax = 422.876
				text = "it"
			intervals [1155]:
				xmin = 422.876
				xmax = 423.086
				text = "got"
			intervals [1156]:
				xmin = 423.086
				xmax = 423.2034
				text = ""
			intervals [1157]:
				xmin = 423.2034
				xmax = 423.3134
				text = "they"
			intervals [1158]:
				xmin = 423.3134
				xmax = 423.4534
				text = "had"
			intervals [1159]:
				xmin = 423.4534
				xmax = 423.5234
				text = "a"
			intervals [1160]:
				xmin = 423.5234
				xmax = 424.2634
				text = "conversation"
			intervals [1161]:
				xmin = 424.2634
				xmax = 424.5534
				text = "then"
			intervals [1162]:
				xmin = 424.5534
				xmax = 424.9741
				text = ""
			intervals [1163]:
				xmin = 424.9741
				xmax = 425.1041
				text = "he"
			intervals [1164]:
				xmin = 425.1041
				xmax = 425.4641
				text = "walked"
			intervals [1165]:
				xmin = 425.4641
				xmax = 425.5141
				text = ""
			intervals [1166]:
				xmin = 425.5141
				xmax = 425.7541
				text = "bought"
			intervals [1167]:
				xmin = 425.7541
				xmax = 425.8241
				text = "her"
			intervals [1168]:
				xmin = 425.8241
				xmax = 425.8841
				text = "a"
			intervals [1169]:
				xmin = 425.8841
				xmax = 426.3241
				text = "soda"
			intervals [1170]:
				xmin = 426.3241
				xmax = 427.3988
				text = ""
			intervals [1171]:
				xmin = 427.3988
				xmax = 427.4888
				text = "then"
			intervals [1172]:
				xmin = 427.4888
				xmax = 427.6088
				text = "she"
			intervals [1173]:
				xmin = 427.6088
				xmax = 427.8488
				text = "asked"
			intervals [1174]:
				xmin = 427.8488
				xmax = 427.9388
				text = "him"
			intervals [1175]:
				xmin = 427.9388
				xmax = 428.0788
				text = "what"
			intervals [1176]:
				xmin = 428.0788
				xmax = 428.2088
				text = ""
			intervals [1177]:
				xmin = 428.2088
				xmax = 428.4088
				text = "kind"
			intervals [1178]:
				xmin = 428.4088
				xmax = 428.4688
				text = "of"
			intervals [1179]:
				xmin = 428.4688
				xmax = 428.6488
				text = "work"
			intervals [1180]:
				xmin = 428.6488
				xmax = 428.7688
				text = "did"
			intervals [1181]:
				xmin = 428.7688
				xmax = 428.8788
				text = "he"
			intervals [1182]:
				xmin = 428.8788
				xmax = 429.1288
				text = "do"
			intervals [1183]:
				xmin = 429.1288
				xmax = 430.0427
				text = ""
			intervals [1184]:
				xmin = 430.0427
				xmax = 430.1827
				text = "so"
			intervals [1185]:
				xmin = 430.1827
				xmax = 430.2827
				text = "he"
			intervals [1186]:
				xmin = 430.2827
				xmax = 430.5227
				text = "said"
			intervals [1187]:
				xmin = 430.5227
				xmax = 430.8127
				text = "rob"
			intervals [1188]:
				xmin = 430.8127
				xmax = 431.1527
				text = "banks"
			intervals [1189]:
				xmin = 431.1527
				xmax = 431.3127
				text = "so"
			intervals [1190]:
				xmin = 431.3127
				xmax = 431.4827
				text = "she"
			intervals [1191]:
				xmin = 431.4827
				xmax = 431.7527
				text = "say"
			intervals [1192]:
				xmin = 431.7527
				xmax = 432.0227
				text = "um"
			intervals [1193]:
				xmin = 432.0227
				xmax = 432.8227
				text = ""
			intervals [1194]:
				xmin = 432.8227
				xmax = 432.9627
				text = "she"
			intervals [1195]:
				xmin = 432.9627
				xmax = 433.1827
				text = "didn't"
			intervals [1196]:
				xmin = 433.1827
				xmax = 433.5227
				text = "believe"
			intervals [1197]:
				xmin = 433.5227
				xmax = 433.7027
				text = "him"
			intervals [1198]:
				xmin = 433.7027
				xmax = 434.5086
				text = ""
			intervals [1199]:
				xmin = 434.5086
				xmax = 434.6886
				text = "so"
			intervals [1200]:
				xmin = 434.6886
				xmax = 434.7786
				text = "he"
			intervals [1201]:
				xmin = 434.7786
				xmax = 434.9786
				text = "told"
			intervals [1202]:
				xmin = 434.9786
				xmax = 435.0386
				text = "her"
			intervals [1203]:
				xmin = 435.0386
				xmax = 435.0986
				text = "to"
			intervals [1204]:
				xmin = 435.0986
				xmax = 435.2686
				text = "wait"
			intervals [1205]:
				xmin = 435.2686
				xmax = 435.3186
				text = "a"
			intervals [1206]:
				xmin = 435.3186
				xmax = 435.5086
				text = "minute"
			intervals [1207]:
				xmin = 435.5086
				xmax = 435.5786
				text = "and"
			intervals [1208]:
				xmin = 435.5786
				xmax = 435.6786
				text = "he"
			intervals [1209]:
				xmin = 435.6786
				xmax = 435.8286
				text = "went"
			intervals [1210]:
				xmin = 435.8286
				xmax = 435.8886
				text = "and"
			intervals [1211]:
				xmin = 435.8886
				xmax = 436.1486
				text = "robbed"
			intervals [1212]:
				xmin = 436.1486
				xmax = 436.1786
				text = "a"
			intervals [1213]:
				xmin = 436.1786
				xmax = 436.3486
				text = "little"
			intervals [1214]:
				xmin = 436.3486
				xmax = 436.7986
				text = "store"
			intervals [1215]:
				xmin = 436.7986
				xmax = 437.1086
				text = "corner"
			intervals [1216]:
				xmin = 437.1086
				xmax = 437.5086
				text = "store"
			intervals [1217]:
				xmin = 437.5086
				xmax = 438.6574
				text = ""
			intervals [1218]:
				xmin = 438.6574
				xmax = 438.9374
				text = "and"
			intervals [1219]:
				xmin = 438.9374
				xmax = 438.9674
				text = ""
			intervals [1220]:
				xmin = 438.9674
				xmax = 439.1974
				text = "so"
			intervals [1221]:
				xmin = 439.1974
				xmax = 439.4074
				text = "then"
			intervals [1222]:
				xmin = 439.4074
				xmax = 439.6174
				text = "they"
			intervals [1223]:
				xmin = 439.6174
				xmax = 439.6474
				text = ""
			intervals [1224]:
				xmin = 439.6474
				xmax = 439.9974
				text = "stole"
			intervals [1225]:
				xmin = 439.9974
				xmax = 440.0674
				text = "a"
			intervals [1226]:
				xmin = 440.0674
				xmax = 440.4274
				text = "car"
			intervals [1227]:
				xmin = 440.4274
				xmax = 440.5074
				text = "and"
			intervals [1228]:
				xmin = 440.5074
				xmax = 440.5874
				text = "they"
			intervals [1229]:
				xmin = 440.5874
				xmax = 440.7874
				text = "got"
			intervals [1230]:
				xmin = 440.7874
				xmax = 440.9274
				text = "out"
			intervals [1231]:
				xmin = 440.9274
				xmax = 441.0474
				text = "they"
			intervals [1232]:
				xmin = 441.0474
				xmax = 441.1874
				text = "went"
			intervals [1233]:
				xmin = 441.1874
				xmax = 441.2474
				text = "out"
			intervals [1234]:
				xmin = 441.2474
				xmax = 441.3174
				text = "of"
			intervals [1235]:
				xmin = 441.3174
				xmax = 441.7174
				text = "town"
			intervals [1236]:
				xmin = 441.7174
				xmax = 442.7597
				text = ""
			intervals [1237]:
				xmin = 442.7597
				xmax = 442.9397
				text = "and"
			intervals [1238]:
				xmin = 442.9397
				xmax = 442.9697
				text = ""
			intervals [1239]:
				xmin = 442.9697
				xmax = 443.1097
				text = "then"
			intervals [1240]:
				xmin = 443.1097
				xmax = 443.2997
				text = "they"
			intervals [1241]:
				xmin = 443.2997
				xmax = 443.6383
				text = ""
			intervals [1242]:
				xmin = 443.6383
				xmax = 443.8083
				text = "went"
			intervals [1243]:
				xmin = 443.8083
				xmax = 443.9983
				text = "on"
			intervals [1244]:
				xmin = 443.9983
				xmax = 444.3483
				text = "robbing"
			intervals [1245]:
				xmin = 444.3483
				xmax = 444.4383
				text = "and"
			intervals [1246]:
				xmin = 444.4383
				xmax = 444.7883
				text = "robbing"
			intervals [1247]:
				xmin = 444.7883
				xmax = 445.1283
				text = "banks"
			intervals [1248]:
				xmin = 445.1283
				xmax = 445.7483
				text = "stores"
			intervals [1249]:
				xmin = 445.7483
				xmax = 446.2983
				text = "anything"
			intervals [1250]:
				xmin = 446.2983
				xmax = 447.2966
				text = ""
			intervals [1251]:
				xmin = 447.2966
				xmax = 447.4666
				text = "good"
			intervals [1252]:
				xmin = 447.4666
				xmax = 447.7066
				text = "part"
			intervals [1253]:
				xmin = 447.7066
				xmax = 447.8266
				text = "of"
			intervals [1254]:
				xmin = 447.8266
				xmax = 447.8866
				text = "it"
			intervals [1255]:
				xmin = 447.8866
				xmax = 448.1566
				text = "was"
			intervals [1256]:
				xmin = 448.1566
				xmax = 448.2866
				text = "when"
			intervals [1257]:
				xmin = 448.2866
				xmax = 448.4166
				text = "they"
			intervals [1258]:
				xmin = 448.4166
				xmax = 448.7166
				text = "uh"
			intervals [1259]:
				xmin = 448.7166
				xmax = 449.7315
				text = ""
			intervals [1260]:
				xmin = 449.7315
				xmax = 450.0415
				text = "robbed"
			intervals [1261]:
				xmin = 450.0415
				xmax = 450.1115
				text = "a"
			intervals [1262]:
				xmin = 450.1115
				xmax = 450.3115
				text = "st-"
			intervals [1263]:
				xmin = 450.3115
				xmax = 450.3415
				text = ""
			intervals [1264]:
				xmin = 450.3415
				xmax = 450.6115
				text = "robbed"
			intervals [1265]:
				xmin = 450.6115
				xmax = 450.8115
				text = "one"
			intervals [1266]:
				xmin = 450.8115
				xmax = 451.2515
				text = "store"
			intervals [1267]:
				xmin = 451.2515
				xmax = 452.2661
				text = ""
			intervals [1268]:
				xmin = 452.2661
				xmax = 452.3961
				text = "and"
			intervals [1269]:
				xmin = 452.3961
				xmax = 452.4561
				text = "the"
			intervals [1270]:
				xmin = 452.4561
				xmax = 452.7561
				text = "man"
			intervals [1271]:
				xmin = 452.7561
				xmax = 452.9661
				text = "tried"
			intervals [1272]:
				xmin = 452.9661
				xmax = 453.0261
				text = "to"
			intervals [1273]:
				xmin = 453.0261
				xmax = 453.2961
				text = "uh"
			intervals [1274]:
				xmin = 453.2961
				xmax = 453.4819
				text = ""
			intervals [1275]:
				xmin = 453.4819
				xmax = 453.6319
				text = "cut"
			intervals [1276]:
				xmin = 453.6319
				xmax = 453.7119
				text = "him"
			intervals [1277]:
				xmin = 453.7119
				xmax = 453.8219
				text = "with"
			intervals [1278]:
				xmin = 453.8219
				xmax = 453.8619
				text = "a"
			intervals [1279]:
				xmin = 453.8619
				xmax = 454.0819
				text = "meat"
			intervals [1280]:
				xmin = 454.0819
				xmax = 454.3419
				text = "cutter"
			intervals [1281]:
				xmin = 454.3419
				xmax = 454.4119
				text = "and"
			intervals [1282]:
				xmin = 454.4119
				xmax = 454.5719
				text = "he"
			intervals [1283]:
				xmin = 454.5719
				xmax = 454.7419
				text = "beat"
			intervals [1284]:
				xmin = 454.7419
				xmax = 454.8619
				text = "him"
			intervals [1285]:
				xmin = 454.8619
				xmax = 454.9719
				text = "up"
			intervals [1286]:
				xmin = 454.9719
				xmax = 455.1819
				text = "real"
			intervals [1287]:
				xmin = 455.1819
				xmax = 455.5619
				text = "bad"
			intervals [1288]:
				xmin = 455.5619
				xmax = 456.5502
				text = ""
			intervals [1289]:
				xmin = 456.5502
				xmax = 456.7202
				text = "he"
			intervals [1290]:
				xmin = 456.7202
				xmax = 457.0602
				text = "killed"
			intervals [1291]:
				xmin = 457.0602
				xmax = 457.2802
				text = "quite"
			intervals [1292]:
				xmin = 457.2802
				xmax = 457.3102
				text = "a"
			intervals [1293]:
				xmin = 457.3102
				xmax = 457.5202
				text = "few"
			intervals [1294]:
				xmin = 457.5202
				xmax = 457.9002
				text = "pictures"
			intervals [1295]:
				xmin = 457.9002
				xmax = 458.0302
				text = "in"
			intervals [1296]:
				xmin = 458.0302
				xmax = 458.1002
				text = "the"
			intervals [1297]:
				xmin = 458.1002
				xmax = 458.2661
				text = ""
			intervals [1298]:
				xmin = 458.2661
				xmax = 458.5661
				text = "people"
			intervals [1299]:
				xmin = 458.5661
				xmax = 458.6261
				text = "in"
			intervals [1300]:
				xmin = 458.6261
				xmax = 458.6961
				text = "the"
			intervals [1301]:
				xmin = 458.6961
				xmax = 459.1161
				text = "picture"
			intervals [1302]:
				xmin = 459.1161
				xmax = 460.1313
				text = ""
			intervals [1303]:
				xmin = 460.1313
				xmax = 460.9213
				text = "and"
			intervals [1304]:
				xmin = 460.9213
				xmax = 461.5057
				text = ""
			intervals [1305]:
				xmin = 461.5057
				xmax = 461.6657
				text = "they"
			intervals [1306]:
				xmin = 461.6657
				xmax = 461.8957
				text = "end"
			intervals [1307]:
				xmin = 461.8957
				xmax = 462.0557
				text = "up"
			intervals [1308]:
				xmin = 462.0557
				xmax = 462.2157
				text = "they"
			intervals [1309]:
				xmin = 462.2157
				xmax = 462.4557
				text = "pick"
			intervals [1310]:
				xmin = 462.4557
				xmax = 462.5757
				text = "up"
			intervals [1311]:
				xmin = 462.5757
				xmax = 462.8657
				text = "another"
			intervals [1312]:
				xmin = 462.8657
				xmax = 463.1357
				text = "boy"
			intervals [1313]:
				xmin = 463.1357
				xmax = 463.6957
				text = "um"
			intervals [1314]:
				xmin = 463.6957
				xmax = 464.907
				text = ""
			intervals [1315]:
				xmin = 464.907
				xmax = 464.967
				text = "i"
			intervals [1316]:
				xmin = 464.967
				xmax = 465.177
				text = "think"
			intervals [1317]:
				xmin = 465.177
				xmax = 465.247
				text = "it"
			intervals [1318]:
				xmin = 465.247
				xmax = 465.627
				text = "was"
			intervals [1319]:
				xmin = 465.627
				xmax = 467.4838
				text = ""
			intervals [1320]:
				xmin = 467.4838
				xmax = 467.9338
				text = "moss"
			intervals [1321]:
				xmin = 467.9338
				xmax = 468.0638
				text = "his"
			intervals [1322]:
				xmin = 468.0638
				xmax = 468.2738
				text = "last"
			intervals [1323]:
				xmin = 468.2738
				xmax = 468.3938
				text = "name"
			intervals [1324]:
				xmin = 468.3938
				xmax = 468.4838
				text = "was"
			intervals [1325]:
				xmin = 468.4838
				xmax = 468.5138
				text = ""
			intervals [1326]:
				xmin = 468.5138
				xmax = 468.8638
				text = "moss"
			intervals [1327]:
				xmin = 468.8638
				xmax = 469.1038
				text = "something"
			intervals [1328]:
				xmin = 469.1038
				xmax = 469.1538
				text = ""
			intervals [1329]:
				xmin = 469.1538
				xmax = 469.2438
				text = "like"
			intervals [1330]:
				xmin = 469.2438
				xmax = 469.2838
				text = ""
			intervals [1331]:
				xmin = 469.2838
				xmax = 469.3738
				text = "that"
			intervals [1332]:
				xmin = 469.3738
				xmax = 470.2615
				text = ""
			intervals [1333]:
				xmin = 470.2615
				xmax = 470.4415
				text = "and"
			intervals [1334]:
				xmin = 470.4415
				xmax = 470.9715
				text = "um"
			intervals [1335]:
				xmin = 470.9715
				xmax = 472.3598
				text = ""
			intervals [1336]:
				xmin = 472.3598
				xmax = 472.4798
				text = "and"
			intervals [1337]:
				xmin = 472.4798
				xmax = 472.7698
				text = "he"
			intervals [1338]:
				xmin = 472.7698
				xmax = 472.8198
				text = "s"
			intervals [1339]:
				xmin = 472.8198
				xmax = 472.8698
				text = ""
			intervals [1340]:
				xmin = 472.8698
				xmax = 473.0398
				text = "he"
			intervals [1341]:
				xmin = 473.0398
				xmax = 473.2698
				text = "asked"
			intervals [1342]:
				xmin = 473.2698
				xmax = 473.4098
				text = "them"
			intervals [1343]:
				xmin = 473.4098
				xmax = 473.4498
				text = ""
			intervals [1344]:
				xmin = 473.4498
				xmax = 473.6998
				text = "uh"
			intervals [1345]:
				xmin = 473.6998
				xmax = 473.8098
				text = "they"
			intervals [1346]:
				xmin = 473.8098
				xmax = 473.9998
				text = "told"
			intervals [1347]:
				xmin = 473.9998
				xmax = 474.0598
				text = "him"
			intervals [1348]:
				xmin = 474.0598
				xmax = 474.1698
				text = "they"
			intervals [1349]:
				xmin = 474.1698
				xmax = 474.4598
				text = "robbed"
			intervals [1350]:
				xmin = 474.4598
				xmax = 474.7898
				text = "banks"
			intervals [1351]:
				xmin = 474.7898
				xmax = 474.8598
				text = "you"
			intervals [1352]:
				xmin = 474.8598
				xmax = 475.0698
				text = "know"
			intervals [1353]:
				xmin = 475.0698
				xmax = 475.6367
				text = ""
			intervals [1354]:
				xmin = 475.6367
				xmax = 475.6967
				text = "he"
			intervals [1355]:
				xmin = 475.6967
				xmax = 475.8167
				text = "was"
			intervals [1356]:
				xmin = 475.8167
				xmax = 476.0767
				text = "working"
			intervals [1357]:
				xmin = 476.0767
				xmax = 476.1367
				text = "at"
			intervals [1358]:
				xmin = 476.1367
				xmax = 476.1867
				text = "a"
			intervals [1359]:
				xmin = 476.1867
				xmax = 476.4767
				text = "gas"
			intervals [1360]:
				xmin = 476.4767
				xmax = 476.7967
				text = "station"
			intervals [1361]:
				xmin = 476.7967
				xmax = 476.8567
				text = "and"
			intervals [1362]:
				xmin = 476.8567
				xmax = 477.0167
				text = "he"
			intervals [1363]:
				xmin = 477.0167
				xmax = 477.1867
				text = "was"
			intervals [1364]:
				xmin = 477.1867
				xmax = 477.4767
				text = "real"
			intervals [1365]:
				xmin = 477.4767
				xmax = 477.6667
				text = "good"
			intervals [1366]:
				xmin = 477.6667
				xmax = 477.7667
				text = "in"
			intervals [1367]:
				xmin = 477.7667
				xmax = 478.1167
				text = "fixing"
			intervals [1368]:
				xmin = 478.1167
				xmax = 478.5467
				text = "cars"
			intervals [1369]:
				xmin = 478.5467
				xmax = 478.7267
				text = "so"
			intervals [1370]:
				xmin = 478.7267
				xmax = 479.5052
				text = ""
			intervals [1371]:
				xmin = 479.5052
				xmax = 479.6052
				text = "they"
			intervals [1372]:
				xmin = 479.6052
				xmax = 479.8452
				text = "picked"
			intervals [1373]:
				xmin = 479.8452
				xmax = 479.9652
				text = "him"
			intervals [1374]:
				xmin = 479.9652
				xmax = 480.1452
				text = "up"
			intervals [1375]:
				xmin = 480.1452
				xmax = 480.2552
				text = "so"
			intervals [1376]:
				xmin = 480.2552
				xmax = 480.3552
				text = "he"
			intervals [1377]:
				xmin = 480.3552
				xmax = 480.4552
				text = "can"
			intervals [1378]:
				xmin = 480.4552
				xmax = 480.7352
				text = "help"
			intervals [1379]:
				xmin = 480.7352
				xmax = 480.9452
				text = "fix"
			intervals [1380]:
				xmin = 480.9452
				xmax = 481.0552
				text = "the"
			intervals [1381]:
				xmin = 481.0552
				xmax = 481.3452
				text = "car"
			intervals [1382]:
				xmin = 481.3452
				xmax = 481.4852
				text = "that"
			intervals [1383]:
				xmin = 481.4852
				xmax = 481.6152
				text = "they"
			intervals [1384]:
				xmin = 481.6152
				xmax = 482.0952
				text = "stole"
			intervals [1385]:
				xmin = 482.0952
				xmax = 483.3193
				text = ""
			intervals [1386]:
				xmin = 483.3193
				xmax = 483.4893
				text = "and"
			intervals [1387]:
				xmin = 483.4893
				xmax = 483.6293
				text = "then"
			intervals [1388]:
				xmin = 483.6293
				xmax = 483.7993
				text = "he"
			intervals [1389]:
				xmin = 483.7993
				xmax = 483.8993
				text = "v"
			intervals [1390]:
				xmin = 483.8993
				xmax = 483.9393
				text = ""
			intervals [1391]:
				xmin = 483.9393
				xmax = 484.0993
				text = "he"
			intervals [1392]:
				xmin = 484.0993
				xmax = 484.2593
				text = "she"
			intervals [1393]:
				xmin = 484.2593
				xmax = 484.4493
				text = "he"
			intervals [1394]:
				xmin = 484.4493
				xmax = 484.6093
				text = "uh"
			intervals [1395]:
				xmin = 484.6093
				xmax = 484.9493
				text = "robbed"
			intervals [1396]:
				xmin = 484.9493
				xmax = 485.0593
				text = "the"
			intervals [1397]:
				xmin = 485.0593
				xmax = 485.3565
				text = ""
			intervals [1398]:
				xmin = 485.3565
				xmax = 485.5965
				text = "uh"
			intervals [1399]:
				xmin = 485.5965
				xmax = 485.9265
				text = "gas"
			intervals [1400]:
				xmin = 485.9265
				xmax = 486.1865
				text = "station"
			intervals [1401]:
				xmin = 486.1865
				xmax = 486.2865
				text = "that"
			intervals [1402]:
				xmin = 486.2865
				xmax = 486.3565
				text = "he"
			intervals [1403]:
				xmin = 486.3565
				xmax = 486.3865
				text = ""
			intervals [1404]:
				xmin = 486.3865
				xmax = 486.5165
				text = "was"
			intervals [1405]:
				xmin = 486.5165
				xmax = 486.8565
				text = "working"
			intervals [1406]:
				xmin = 486.8565
				xmax = 487.0165
				text = "at"
			intervals [1407]:
				xmin = 487.0165
				xmax = 487.7253
				text = ""
			intervals [1408]:
				xmin = 487.7253
				xmax = 487.8753
				text = "and"
			intervals [1409]:
				xmin = 487.8753
				xmax = 487.9353
				text = "it"
			intervals [1410]:
				xmin = 487.9353
				xmax = 488.1353
				text = "was"
			intervals [1411]:
				xmin = 488.1353
				xmax = 488.3853
				text = "three"
			intervals [1412]:
				xmin = 488.3853
				xmax = 488.5153
				text = "of"
			intervals [1413]:
				xmin = 488.5153
				xmax = 488.6753
				text = "'em"
			intervals [1414]:
				xmin = 488.6753
				xmax = 488.9653
				text = "bonnie"
			intervals [1415]:
				xmin = 488.9653
				xmax = 489.0353
				text = "and"
			intervals [1416]:
				xmin = 489.0353
				xmax = 489.5153
				text = "clyde"
			intervals [1417]:
				xmin = 489.5153
				xmax = 490.2048
				text = ""
			intervals [1418]:
				xmin = 490.2048
				xmax = 490.3748
				text = "so"
			intervals [1419]:
				xmin = 490.3748
				xmax = 490.5048
				text = "they"
			intervals [1420]:
				xmin = 490.5048
				xmax = 490.7148
				text = "met"
			intervals [1421]:
				xmin = 490.7148
				xmax = 490.8248
				text = "up"
			intervals [1422]:
				xmin = 490.8248
				xmax = 490.9848
				text = "with"
			intervals [1423]:
				xmin = 490.9848
				xmax = 491.0664
				text = ""
			intervals [1424]:
				xmin = 491.0664
				xmax = 491.4364
				text = "clyde"
			intervals [1425]:
				xmin = 491.4364
				xmax = 491.5164
				text = "s"
			intervals [1426]:
				xmin = 491.5164
				xmax = 491.8264
				text = "brother"
			intervals [1427]:
				xmin = 491.8264
				xmax = 491.9164
				text = "and"
			intervals [1428]:
				xmin = 491.9164
				xmax = 492.0964
				text = "his"
			intervals [1429]:
				xmin = 492.0964
				xmax = 492.4664
				text = "wife"
			intervals [1430]:
				xmin = 492.4664
				xmax = 493.1284
				text = ""
			intervals [1431]:
				xmin = 493.1284
				xmax = 493.2384
				text = "and"
			intervals [1432]:
				xmin = 493.2384
				xmax = 493.3984
				text = "she"
			intervals [1433]:
				xmin = 493.3984
				xmax = 493.5684
				text = "was"
			intervals [1434]:
				xmin = 493.5684
				xmax = 493.6684
				text = "one"
			intervals [1435]:
				xmin = 493.6684
				xmax = 493.7284
				text = "of"
			intervals [1436]:
				xmin = 493.7284
				xmax = 493.7984
				text = "the"
			intervals [1437]:
				xmin = 493.7984
				xmax = 494.0984
				text = "shake"
			intervals [1438]:
				xmin = 494.0984
				xmax = 494.1684
				text = "it"
			intervals [1439]:
				xmin = 494.1684
				xmax = 494.4384
				text = "type"
			intervals [1440]:
				xmin = 494.4384
				xmax = 494.4684
				text = ""
			intervals [1441]:
				xmin = 494.4684
				xmax = 494.5784
				text = "you"
			intervals [1442]:
				xmin = 494.5784
				xmax = 494.8084
				text = "know"
			intervals [1443]:
				xmin = 494.8084
				xmax = 495.8329
				text = ""
			intervals [1444]:
				xmin = 495.8329
				xmax = 496.0529
				text = "his"
			intervals [1445]:
				xmin = 496.0529
				xmax = 496.3529
				text = "wife"
			intervals [1446]:
				xmin = 496.3529
				xmax = 496.4329
				text = "and"
			intervals [1447]:
				xmin = 496.4329
				xmax = 496.5629
				text = "his"
			intervals [1448]:
				xmin = 496.5629
				xmax = 496.8629
				text = "brother"
			intervals [1449]:
				xmin = 496.8629
				xmax = 497.0767
				text = ""
			intervals [1450]:
				xmin = 497.0767
				xmax = 497.2167
				text = "they"
			intervals [1451]:
				xmin = 497.2167
				xmax = 497.4567
				text = "was"
			intervals [1452]:
				xmin = 497.4567
				xmax = 497.4867
				text = ""
			intervals [1453]:
				xmin = 497.4867
				xmax = 497.8167
				text = "all"
			intervals [1454]:
				xmin = 497.8167
				xmax = 497.9067
				text = ""
			intervals [1455]:
				xmin = 497.9067
				xmax = 498.1367
				text = "all"
			intervals [1456]:
				xmin = 498.1367
				xmax = 498.2567
				text = "f"
			intervals [1457]:
				xmin = 498.2567
				xmax = 498.4067
				text = ""
			intervals [1458]:
				xmin = 498.4067
				xmax = 498.8467
				text = "five"
			intervals [1459]:
				xmin = 498.8467
				xmax = 498.9067
				text = "of"
			intervals [1460]:
				xmin = 498.9067
				xmax = 498.9667
				text = "'em"
			intervals [1461]:
				xmin = 498.9667
				xmax = 499.1167
				text = "was"
			intervals [1462]:
				xmin = 499.1167
				xmax = 499.2167
				text = "in"
			intervals [1463]:
				xmin = 499.2167
				xmax = 499.2767
				text = "a"
			intervals [1464]:
				xmin = 499.2767
				xmax = 499.5267
				text = "house"
			intervals [1465]:
				xmin = 499.5267
				xmax = 499.8567
				text = "together"
			intervals [1466]:
				xmin = 499.8567
				xmax = 500.5413
				text = ""
			intervals [1467]:
				xmin = 500.5413
				xmax = 500.6313
				text = "and"
			intervals [1468]:
				xmin = 500.6313
				xmax = 500.7813
				text = "his"
			intervals [1469]:
				xmin = 500.7813
				xmax = 501.0813
				text = "wife"
			intervals [1470]:
				xmin = 501.0813
				xmax = 501.1413
				text = "and"
			intervals [1471]:
				xmin = 501.1413
				xmax = 501.2413
				text = "his"
			intervals [1472]:
				xmin = 501.2413
				xmax = 501.6113
				text = "brother"
			intervals [1473]:
				xmin = 501.6113
				xmax = 501.9036
				text = ""
			intervals [1474]:
				xmin = 501.9036
				xmax = 502.0036
				text = "got"
			intervals [1475]:
				xmin = 502.0036
				xmax = 502.3036
				text = "killed"
			intervals [1476]:
				xmin = 502.3036
				xmax = 502.4436
				text = "by"
			intervals [1477]:
				xmin = 502.4436
				xmax = 502.5736
				text = "the"
			intervals [1478]:
				xmin = 502.5736
				xmax = 502.7036
				text = "uh"
			intervals [1479]:
				xmin = 502.7036
				xmax = 502.7336
				text = ""
			intervals [1480]:
				xmin = 502.7336
				xmax = 503.3336
				text = "policeman"
			intervals [1481]:
				xmin = 503.3336
				xmax = 504.2331
				text = ""
			intervals [1482]:
				xmin = 504.2331
				xmax = 504.4531
				text = "and"
			intervals [1483]:
				xmin = 504.4531
				xmax = 504.5731
				text = "then"
			intervals [1484]:
				xmin = 504.5731
				xmax = 504.6831
				text = "they"
			intervals [1485]:
				xmin = 504.6831
				xmax = 504.8831
				text = "went"
			intervals [1486]:
				xmin = 504.8831
				xmax = 505.1931
				text = "on"
			intervals [1487]:
				xmin = 505.1931
				xmax = 505.5631
				text = "robbing"
			intervals [1488]:
				xmin = 505.5631
				xmax = 506.3641
				text = ""
			intervals [1489]:
				xmin = 506.3641
				xmax = 506.4841
				text = "then"
			intervals [1490]:
				xmin = 506.4841
				xmax = 506.5741
				text = "they"
			intervals [1491]:
				xmin = 506.5741
				xmax = 506.7841
				text = "went"
			intervals [1492]:
				xmin = 506.7841
				xmax = 507.0341
				text = "back"
			intervals [1493]:
				xmin = 507.0341
				xmax = 507.1641
				text = "to"
			intervals [1494]:
				xmin = 507.1641
				xmax = 507.2641
				text = "uh"
			intervals [1495]:
				xmin = 507.2641
				xmax = 507.4341
				text = ""
			intervals [1496]:
				xmin = 507.4341
				xmax = 507.8541
				text = "clyde"
			intervals [1497]:
				xmin = 507.8541
				xmax = 507.8841
				text = ""
			intervals [1498]:
				xmin = 507.8841
				xmax = 507.9341
				text = "i"
			intervals [1499]:
				xmin = 507.9341
				xmax = 508.1141
				text = "mean"
			intervals [1500]:
				xmin = 508.1141
				xmax = 508.5041
				text = "uh"
			intervals [1501]:
				xmin = 508.5041
				xmax = 509.6156
				text = ""
			intervals [1502]:
				xmin = 509.6156
				xmax = 509.9856
				text = "uh"
			intervals [1503]:
				xmin = 509.9856
				xmax = 510.3624
				text = ""
			intervals [1504]:
				xmin = 510.3624
				xmax = 510.4124
				text = "i"
			intervals [1505]:
				xmin = 510.4124
				xmax = 510.6224
				text = "think"
			intervals [1506]:
				xmin = 510.6224
				xmax = 510.6824
				text = "it"
			intervals [1507]:
				xmin = 510.6824
				xmax = 510.7724
				text = "was"
			intervals [1508]:
				xmin = 510.7724
				xmax = 511.1224
				text = "jd"
			intervals [1509]:
				xmin = 511.1224
				xmax = 511.5624
				text = "moss"
			intervals [1510]:
				xmin = 511.5624
				xmax = 511.9224
				text = "something"
			intervals [1511]:
				xmin = 511.9224
				xmax = 512.0324
				text = "like"
			intervals [1512]:
				xmin = 512.0324
				xmax = 512.1124
				text = ""
			intervals [1513]:
				xmin = 512.1124
				xmax = 512.2024
				text = "that"
			intervals [1514]:
				xmin = 512.2024
				xmax = 512.8583
				text = ""
			intervals [1515]:
				xmin = 512.8583
				xmax = 513.0083
				text = "they"
			intervals [1516]:
				xmin = 513.0083
				xmax = 513.1883
				text = "went"
			intervals [1517]:
				xmin = 513.1883
				xmax = 513.3783
				text = "back"
			intervals [1518]:
				xmin = 513.3783
				xmax = 513.5083
				text = "to"
			intervals [1519]:
				xmin = 513.5083
				xmax = 513.6383
				text = "his"
			intervals [1520]:
				xmin = 513.6383
				xmax = 513.9083
				text = "home"
			intervals [1521]:
				xmin = 513.9083
				xmax = 514.3083
				text = "town"
			intervals [1522]:
				xmin = 514.3083
				xmax = 515.258
				text = ""
			intervals [1523]:
				xmin = 515.258
				xmax = 515.468
				text = "and"
			intervals [1524]:
				xmin = 515.468
				xmax = 515.738
				text = "stayed"
			intervals [1525]:
				xmin = 515.738
				xmax = 515.838
				text = "at"
			intervals [1526]:
				xmin = 515.838
				xmax = 515.968
				text = "his"
			intervals [1527]:
				xmin = 515.968
				xmax = 516.358
				text = "father"
			intervals [1528]:
				xmin = 516.358
				xmax = 516.408
				text = "s"
			intervals [1529]:
				xmin = 516.408
				xmax = 516.788
				text = "house"
			intervals [1530]:
				xmin = 516.788
				xmax = 517.6247
				text = ""
			intervals [1531]:
				xmin = 517.6247
				xmax = 517.7347
				text = "and"
			intervals [1532]:
				xmin = 517.7347
				xmax = 517.7947
				text = "it"
			intervals [1533]:
				xmin = 517.7947
				xmax = 517.9247
				text = "was"
			intervals [1534]:
				xmin = 517.9247
				xmax = 517.9947
				text = "a"
			intervals [1535]:
				xmin = 517.9947
				xmax = 518.1947
				text = "big"
			intervals [1536]:
				xmin = 518.1947
				xmax = 518.5847
				text = "reward"
			intervals [1537]:
				xmin = 518.5847
				xmax = 518.7147
				text = "out"
			intervals [1538]:
				xmin = 518.7147
				xmax = 518.9547
				text = "for"
			intervals [1539]:
				xmin = 518.9547
				xmax = 519.0347
				text = "him"
			intervals [1540]:
				xmin = 519.0347
				xmax = 519.3447
				text = "so"
			intervals [1541]:
				xmin = 519.3447
				xmax = 519.6747
				text = "um"
			intervals [1542]:
				xmin = 519.6747
				xmax = 520.2665
				text = ""
			intervals [1543]:
				xmin = 520.2665
				xmax = 520.4665
				text = "his"
			intervals [1544]:
				xmin = 520.4665
				xmax = 520.8065
				text = "father"
			intervals [1545]:
				xmin = 520.8065
				xmax = 521.0165
				text = "told"
			intervals [1546]:
				xmin = 521.0165
				xmax = 521.0765
				text = "him"
			intervals [1547]:
				xmin = 521.0765
				xmax = 521.1865
				text = "that"
			intervals [1548]:
				xmin = 521.1865
				xmax = 521.3165
				text = "he"
			intervals [1549]:
				xmin = 521.3165
				xmax = 521.4264
				text = ""
			intervals [1550]:
				xmin = 521.4264
				xmax = 521.7964
				text = "told"
			intervals [1551]:
				xmin = 521.7964
				xmax = 521.9647
				text = ""
			intervals [1552]:
				xmin = 521.9647
				xmax = 522.1747
				text = "uh"
			intervals [1553]:
				xmin = 522.1747
				xmax = 522.5947
				text = "moss"
			intervals [1554]:
				xmin = 522.5947
				xmax = 522.7247
				text = "that"
			intervals [1555]:
				xmin = 522.7247
				xmax = 522.8147
				text = "he"
			intervals [1556]:
				xmin = 522.8147
				xmax = 522.9947
				text = "was"
			intervals [1557]:
				xmin = 522.9947
				xmax = 523.3847
				text = "gonna"
			intervals [1558]:
				xmin = 523.3847
				xmax = 524.041
				text = ""
			intervals [1559]:
				xmin = 524.041
				xmax = 524.281
				text = "turn"
			intervals [1560]:
				xmin = 524.281
				xmax = 524.531
				text = "bonnie"
			intervals [1561]:
				xmin = 524.531
				xmax = 524.611
				text = "and"
			intervals [1562]:
				xmin = 524.611
				xmax = 524.981
				text = "clyde"
			intervals [1563]:
				xmin = 524.981
				xmax = 525.211
				text = "in"
			intervals [1564]:
				xmin = 525.211
				xmax = 526.3505
				text = ""
			intervals [1565]:
				xmin = 526.3505
				xmax = 526.5805
				text = "and"
			intervals [1566]:
				xmin = 526.5805
				xmax = 526.6505
				text = "s"
			intervals [1567]:
				xmin = 526.6505
				xmax = 526.9042
				text = ""
			intervals [1568]:
				xmin = 526.9042
				xmax = 527.0542
				text = "you"
			intervals [1569]:
				xmin = 527.0542
				xmax = 527.1742
				text = "know"
			intervals [1570]:
				xmin = 527.1742
				xmax = 527.5442
				text = "next"
			intervals [1571]:
				xmin = 527.5442
				xmax = 527.8042
				text = "job"
			intervals [1572]:
				xmin = 527.8042
				xmax = 527.8942
				text = "they"
			intervals [1573]:
				xmin = 527.8942
				xmax = 527.9442
				text = ""
			intervals [1574]:
				xmin = 527.9442
				xmax = 528.1442
				text = "sposta"
			intervals [1575]:
				xmin = 528.1442
				xmax = 528.2942
				text = "let"
			intervals [1576]:
				xmin = 528.2942
				xmax = 528.3842
				text = "him"
			intervals [1577]:
				xmin = 528.3842
				xmax = 528.6042
				text = "know"
			intervals [1578]:
				xmin = 528.6042
				xmax = 528.7442
				text = "so"
			intervals [1579]:
				xmin = 528.7442
				xmax = 528.8442
				text = "he"
			intervals [1580]:
				xmin = 528.8442
				xmax = 528.9542
				text = "can"
			intervals [1581]:
				xmin = 528.9542
				xmax = 529.1642
				text = "turn"
			intervals [1582]:
				xmin = 529.1642
				xmax = 529.2742
				text = "'em"
			intervals [1583]:
				xmin = 529.2742
				xmax = 529.3842
				text = "in"
			intervals [1584]:
				xmin = 529.3842
				xmax = 529.4442
				text = "and"
			intervals [1585]:
				xmin = 529.4442
				xmax = 529.5742
				text = "get"
			intervals [1586]:
				xmin = 529.5742
				xmax = 529.6542
				text = "the"
			intervals [1587]:
				xmin = 529.6542
				xmax = 530.1942
				text = "reward"
			intervals [1588]:
				xmin = 530.1942
				xmax = 530.821
				text = ""
			intervals [1589]:
				xmin = 530.821
				xmax = 531.051
				text = "and"
			intervals [1590]:
				xmin = 531.051
				xmax = 531.161
				text = "you"
			intervals [1591]:
				xmin = 531.161
				xmax = 531.321
				text = "know"
			intervals [1592]:
				xmin = 531.321
				xmax = 531.6977
				text = ""
			intervals [1593]:
				xmin = 531.6977
				xmax = 531.9377
				text = "then"
			intervals [1594]:
				xmin = 531.9377
				xmax = 532.1077
				text = "when"
			intervals [1595]:
				xmin = 532.1077
				xmax = 532.2477
				text = "he"
			intervals [1596]:
				xmin = 532.2477
				xmax = 532.4677
				text = "turn"
			intervals [1597]:
				xmin = 532.4677
				xmax = 532.5877
				text = "when"
			intervals [1598]:
				xmin = 532.5877
				xmax = 532.6477
				text = "the"
			intervals [1599]:
				xmin = 532.6477
				xmax = 532.9877
				text = "police"
			intervals [1600]:
				xmin = 532.9877
				xmax = 533.2477
				text = "came"
			intervals [1601]:
				xmin = 533.2477
				xmax = 533.3677
				text = "that"
			intervals [1602]:
				xmin = 533.3677
				xmax = 533.6077
				text = "he"
			intervals [1603]:
				xmin = 533.6077
				xmax = 534.1994
				text = ""
			intervals [1604]:
				xmin = 534.1994
				xmax = 534.5694
				text = "hid"
			intervals [1605]:
				xmin = 534.5694
				xmax = 534.7108
				text = ""
			intervals [1606]:
				xmin = 534.7108
				xmax = 534.8408
				text = "so"
			intervals [1607]:
				xmin = 534.8408
				xmax = 534.9608
				text = "he"
			intervals [1608]:
				xmin = 534.9608
				xmax = 535.1708
				text = "wouldn't"
			intervals [1609]:
				xmin = 535.1708
				xmax = 535.3208
				text = "get"
			intervals [1610]:
				xmin = 535.3208
				xmax = 535.5908
				text = "caught"
			intervals [1611]:
				xmin = 535.5908
				xmax = 535.8508
				text = "and"
			intervals [1612]:
				xmin = 535.8508
				xmax = 536.0283
				text = ""
			intervals [1613]:
				xmin = 536.0283
				xmax = 536.1383
				text = "you"
			intervals [1614]:
				xmin = 536.1383
				xmax = 536.3183
				text = "know"
			intervals [1615]:
				xmin = 536.3183
				xmax = 536.5183
				text = "they"
			intervals [1616]:
				xmin = 536.5183
				xmax = 536.6083
				text = "would"
			intervals [1617]:
				xmin = 536.6083
				xmax = 536.7783
				text = "give"
			intervals [1618]:
				xmin = 536.7783
				xmax = 537.0083
				text = "him"
			intervals [1619]:
				xmin = 537.0083
				xmax = 537.0683
				text = ""
			intervals [1620]:
				xmin = 537.0683
				xmax = 537.3183
				text = "life"
			intervals [1621]:
				xmin = 537.3183
				xmax = 537.7983
				text = "sentence"
			intervals [1622]:
				xmin = 537.7983
				xmax = 538.8457
				text = ""
			intervals [1623]:
				xmin = 538.8457
				xmax = 538.9857
				text = "and"
			intervals [1624]:
				xmin = 538.9857
				xmax = 539.3257
				text = "so"
			intervals [1625]:
				xmin = 539.3257
				xmax = 539.6757
				text = "um"
			intervals [1626]:
				xmin = 539.6757
				xmax = 540.774
				text = ""
			intervals [1627]:
				xmin = 540.774
				xmax = 541.044
				text = "they"
			intervals [1628]:
				xmin = 541.044
				xmax = 541.074
				text = ""
			intervals [1629]:
				xmin = 541.074
				xmax = 541.344
				text = "robbed"
			intervals [1630]:
				xmin = 541.344
				xmax = 541.444
				text = "the"
			intervals [1631]:
				xmin = 541.444
				xmax = 541.764
				text = "bank"
			intervals [1632]:
				xmin = 541.764
				xmax = 541.874
				text = "and"
			intervals [1633]:
				xmin = 541.874
				xmax = 542.0516
				text = ""
			intervals [1634]:
				xmin = 542.0516
				xmax = 542.2516
				text = "and"
			intervals [1635]:
				xmin = 542.2516
				xmax = 542.6116
				text = "moss"
			intervals [1636]:
				xmin = 542.6116
				xmax = 542.7616
				text = "didn't"
			intervals [1637]:
				xmin = 542.7616
				xmax = 542.9916
				text = "come"
			intervals [1638]:
				xmin = 542.9916
				xmax = 543.2016
				text = "back"
			intervals [1639]:
				xmin = 543.2016
				xmax = 543.3816
				text = "with"
			intervals [1640]:
				xmin = 543.3816
				xmax = 543.6616
				text = "'em"
			intervals [1641]:
				xmin = 543.6616
				xmax = 544.2525
				text = ""
			intervals [1642]:
				xmin = 544.2525
				xmax = 544.7925
				text = "and"
			intervals [1643]:
				xmin = 544.7925
				xmax = 544.852
				text = ""
			intervals [1644]:
				xmin = 544.852
				xmax = 544.942
				text = "the"
			intervals [1645]:
				xmin = 544.942
				xmax = 545.292
				text = "father"
			intervals [1646]:
				xmin = 545.292
				xmax = 545.542
				text = "was"
			intervals [1647]:
				xmin = 545.542
				xmax = 545.652
				text = "e"
			intervals [1648]:
				xmin = 545.652
				xmax = 545.692
				text = ""
			intervals [1649]:
				xmin = 545.692
				xmax = 545.872
				text = "o"
			intervals [1650]:
				xmin = 545.872
				xmax = 545.912
				text = ""
			intervals [1651]:
				xmin = 545.912
				xmax = 546.112
				text = "out"
			intervals [1652]:
				xmin = 546.112
				xmax = 546.232
				text = "on"
			intervals [1653]:
				xmin = 546.232
				xmax = 546.302
				text = "the"
			intervals [1654]:
				xmin = 546.302
				xmax = 546.672
				text = "highway"
			intervals [1655]:
				xmin = 546.672
				xmax = 546.822
				text = "with"
			intervals [1656]:
				xmin = 546.822
				xmax = 546.942
				text = "his"
			intervals [1657]:
				xmin = 546.942
				xmax = 547.172
				text = "truck"
			intervals [1658]:
				xmin = 547.172
				xmax = 547.392
				text = "broke"
			intervals [1659]:
				xmin = 547.392
				xmax = 547.682
				text = "down"
			intervals [1660]:
				xmin = 547.682
				xmax = 547.782
				text = ""
			intervals [1661]:
				xmin = 547.782
				xmax = 548.022
				text = "on"
			intervals [1662]:
				xmin = 548.022
				xmax = 548.542
				text = "purpose"
			intervals [1663]:
				xmin = 548.542
				xmax = 549.0815
				text = ""
			intervals [1664]:
				xmin = 549.0815
				xmax = 549.1715
				text = "to"
			intervals [1665]:
				xmin = 549.1715
				xmax = 549.5415
				text = "stop"
			intervals [1666]:
				xmin = 549.5415
				xmax = 549.6515
				text = "'em"
			intervals [1667]:
				xmin = 549.6515
				xmax = 549.9015
				text = "and"
			intervals [1668]:
				xmin = 549.9015
				xmax = 550.0827
				text = ""
			intervals [1669]:
				xmin = 550.0827
				xmax = 550.2727
				text = "then"
			intervals [1670]:
				xmin = 550.2727
				xmax = 550.4127
				text = "they"
			intervals [1671]:
				xmin = 550.4127
				xmax = 550.4427
				text = ""
			intervals [1672]:
				xmin = 550.4427
				xmax = 550.5927
				text = "when"
			intervals [1673]:
				xmin = 550.5927
				xmax = 550.7027
				text = "they"
			intervals [1674]:
				xmin = 550.7027
				xmax = 551.0727
				text = "stopped"
			intervals [1675]:
				xmin = 551.0727
				xmax = 551.9906
				text = ""
			intervals [1676]:
				xmin = 551.9906
				xmax = 552.0506
				text = "the"
			intervals [1677]:
				xmin = 552.0506
				xmax = 552.4006
				text = "police"
			intervals [1678]:
				xmin = 552.4006
				xmax = 552.4306
				text = ""
			intervals [1679]:
				xmin = 552.4306
				xmax = 552.6206
				text = "all"
			intervals [1680]:
				xmin = 552.6206
				xmax = 552.8806
				text = "came"
			intervals [1681]:
				xmin = 552.8806
				xmax = 552.9406
				text = "out"
			intervals [1682]:
				xmin = 552.9406
				xmax = 553.0006
				text = "of"
			intervals [1683]:
				xmin = 553.0006
				xmax = 553.0606
				text = "the"
			intervals [1684]:
				xmin = 553.0606
				xmax = 553.4306
				text = "bushes"
			intervals [1685]:
				xmin = 553.4306
				xmax = 553.4906
				text = "and"
			intervals [1686]:
				xmin = 553.4906
				xmax = 553.9206
				text = "everything"
			intervals [1687]:
				xmin = 553.9206
				xmax = 554.3594
				text = ""
			intervals [1688]:
				xmin = 554.3594
				xmax = 554.6494
				text = "killed"
			intervals [1689]:
				xmin = 554.6494
				xmax = 554.7094
				text = "'em"
			intervals [1690]:
				xmin = 554.7094
				xmax = 554.7994
				text = "with"
			intervals [1691]:
				xmin = 554.7994
				xmax = 555.1694
				text = "machine"
			intervals [1692]:
				xmin = 555.1694
				xmax = 555.5294
				text = "guns"
			intervals [1693]:
				xmin = 555.5294
				xmax = 555.7894
				text = "shot"
			intervals [1694]:
				xmin = 555.7894
				xmax = 555.9094
				text = ""
			intervals [1695]:
				xmin = 555.9094
				xmax = 556.0594
				text = "guns"
			intervals [1696]:
				xmin = 556.0594
				xmax = 556.4994
				text = "everything"
			intervals [1697]:
				xmin = 556.4994
				xmax = 556.8255
				text = ""
			intervals [1698]:
				xmin = 556.8255
				xmax = 557.0255
				text = "they"
			intervals [1699]:
				xmin = 557.0255
				xmax = 557.3055
				text = "shot"
			intervals [1700]:
				xmin = 557.3055
				xmax = 557.4055
				text = "'em"
			intervals [1701]:
				xmin = 557.4055
				xmax = 557.5355
				text = "up"
			intervals [1702]:
				xmin = 557.5355
				xmax = 557.7255
				text = "real"
			intervals [1703]:
				xmin = 557.7255
				xmax = 558.0455
				text = "bad"
			intervals [1704]:
				xmin = 558.0455
				xmax = 559.5289
				text = ""
			intervals [1705]:
				xmin = 559.5289
				xmax = 559.7489
				text = "uh-huh"
			intervals [1706]:
				xmin = 559.7489
				xmax = 560.3008
				text = ""
			intervals [1707]:
				xmin = 560.3008
				xmax = 560.4808
				text = "yeah"
			intervals [1708]:
				xmin = 560.4808
				xmax = 568.2319
				text = ""
			intervals [1709]:
				xmin = 568.2319
				xmax = 568.4719
				text = "mm"
			intervals [1710]:
				xmin = 568.4719
				xmax = 568.5519
				text = ""
			intervals [1711]:
				xmin = 568.5519
				xmax = 568.8519
				text = "cat"
			intervals [1712]:
				xmin = 568.8519
				xmax = 570.0233
				text = ""
			intervals [1713]:
				xmin = 570.0233
				xmax = 570.2233
				text = "and"
			intervals [1714]:
				xmin = 570.2233
				xmax = 570.2733
				text = "a"
			intervals [1715]:
				xmin = 570.2733
				xmax = 570.7533
				text = "hamster"
			intervals [1716]:
				xmin = 570.7533
				xmax = 572.149
				text = ""
			intervals [1717]:
				xmin = 572.149
				xmax = 572.219
				text = "yeah"
			intervals [1718]:
				xmin = 572.219
				xmax = 572.319
				text = "it"
			intervals [1719]:
				xmin = 572.319
				xmax = 572.409
				text = "s"
			intervals [1720]:
				xmin = 572.409
				xmax = 572.559
				text = "not"
			intervals [1721]:
				xmin = 572.559
				xmax = 572.879
				text = "mine"
			intervals [1722]:
				xmin = 572.879
				xmax = 573.039
				text = "but"
			intervals [1723]:
				xmin = 573.039
				xmax = 573.209
				text = "it"
			intervals [1724]:
				xmin = 573.209
				xmax = 573.259
				text = "s"
			intervals [1725]:
				xmin = 573.259
				xmax = 573.289
				text = ""
			intervals [1726]:
				xmin = 573.289
				xmax = 573.389
				text = "my"
			intervals [1727]:
				xmin = 573.389
				xmax = 573.549
				text = "little"
			intervals [1728]:
				xmin = 573.549
				xmax = 573.929
				text = "brother"
			intervals [1729]:
				xmin = 573.929
				xmax = 573.999
				text = "s"
			intervals [1730]:
				xmin = 573.999
				xmax = 579.9442
				text = ""
			intervals [1731]:
				xmin = 579.9442
				xmax = 580.0942
				text = "we"
			intervals [1732]:
				xmin = 580.0942
				xmax = 580.1242
				text = ""
			intervals [1733]:
				xmin = 580.1242
				xmax = 580.2742
				text = "have"
			intervals [1734]:
				xmin = 580.2742
				xmax = 580.3042
				text = "a"
			intervals [1735]:
				xmin = 580.3042
				xmax = 580.5891
				text = ""
			intervals [1736]:
				xmin = 580.5891
				xmax = 580.9791
				text = "cage"
			intervals [1737]:
				xmin = 580.9791
				xmax = 581.0991
				text = "for"
			intervals [1738]:
				xmin = 581.0991
				xmax = 581.2491
				text = "the"
			intervals [1739]:
				xmin = 581.2491
				xmax = 581.6591
				text = "hamster"
			intervals [1740]:
				xmin = 581.6591
				xmax = 582.0591
				text = "stay"
			intervals [1741]:
				xmin = 582.0591
				xmax = 582.2291
				text = "in"
			intervals [1742]:
				xmin = 582.2291
				xmax = 582.3391
				text = "and"
			intervals [1743]:
				xmin = 582.3391
				xmax = 582.5991
				text = "uh"
			intervals [1744]:
				xmin = 582.5991
				xmax = 583.5714
				text = ""
			intervals [1745]:
				xmin = 583.5714
				xmax = 583.7614
				text = "you"
			intervals [1746]:
				xmin = 583.7614
				xmax = 583.7914
				text = ""
			intervals [1747]:
				xmin = 583.7914
				xmax = 583.9014
				text = "you"
			intervals [1748]:
				xmin = 583.9014
				xmax = 583.9914
				text = "know"
			intervals [1749]:
				xmin = 583.9914
				xmax = 584.3114
				text = "keep"
			intervals [1750]:
				xmin = 584.3114
				xmax = 584.6114
				text = "paper"
			intervals [1751]:
				xmin = 584.6114
				xmax = 584.6914
				text = "in"
			intervals [1752]:
				xmin = 584.6914
				xmax = 584.7714
				text = "the"
			intervals [1753]:
				xmin = 584.7714
				xmax = 585.4514
				text = "cage"
			intervals [1754]:
				xmin = 585.4514
				xmax = 586.6151
				text = ""
			intervals [1755]:
				xmin = 586.6151
				xmax = 586.8951
				text = "and"
			intervals [1756]:
				xmin = 586.8951
				xmax = 586.9951
				text = "you"
			intervals [1757]:
				xmin = 586.9951
				xmax = 587.0751
				text = "know"
			intervals [1758]:
				xmin = 587.0751
				xmax = 587.4331
				text = ""
			intervals [1759]:
				xmin = 587.4331
				xmax = 587.6431
				text = "keep"
			intervals [1760]:
				xmin = 587.6431
				xmax = 587.7231
				text = "him"
			intervals [1761]:
				xmin = 587.7231
				xmax = 588.1331
				text = "fed"
			intervals [1762]:
				xmin = 588.1331
				xmax = 588.2631
				text = "and"
			intervals [1763]:
				xmin = 588.2631
				xmax = 588.2931
				text = ""
			intervals [1764]:
				xmin = 588.2931
				xmax = 588.7431
				text = "watered"
			intervals [1765]:
				xmin = 588.7431
				xmax = 588.8231
				text = "and"
			intervals [1766]:
				xmin = 588.8231
				xmax = 588.9031
				text = ""
			intervals [1767]:
				xmin = 588.9031
				xmax = 589.0831
				text = "just"
			intervals [1768]:
				xmin = 589.0831
				xmax = 589.3331
				text = "about"
			intervals [1769]:
				xmin = 589.3331
				xmax = 589.5631
				text = "every"
			intervals [1770]:
				xmin = 589.5631
				xmax = 589.6031
				text = ""
			intervals [1771]:
				xmin = 589.6031
				xmax = 589.7631
				text = "week"
			intervals [1772]:
				xmin = 589.7631
				xmax = 591.8829
				text = ""
			intervals [1773]:
				xmin = 591.8829
				xmax = 591.9729
				text = "it"
			intervals [1774]:
				xmin = 591.9729
				xmax = 592.1629
				text = "s"
			intervals [1775]:
				xmin = 592.1629
				xmax = 592.1929
				text = ""
			intervals [1776]:
				xmin = 592.1929
				xmax = 592.4429
				text = "f"
			intervals [1777]:
				xmin = 592.4429
				xmax = 592.5429
				text = "uh"
			intervals [1778]:
				xmin = 592.5429
				xmax = 592.9429
				text = "hamster"
			intervals [1779]:
				xmin = 592.9429
				xmax = 593.2829
				text = "food"
			intervals [1780]:
				xmin = 593.2829
				xmax = 593.3729
				text = "it"
			intervals [1781]:
				xmin = 593.3729
				xmax = 593.4229
				text = "s"
			intervals [1782]:
				xmin = 593.4229
				xmax = 593.7629
				text = "food"
			intervals [1783]:
				xmin = 593.7629
				xmax = 594.1029
				text = "special"
			intervals [1784]:
				xmin = 594.1029
				xmax = 594.1929
				text = "for"
			intervals [1785]:
				xmin = 594.1929
				xmax = 594.6029
				text = "hamster"
			intervals [1786]:
				xmin = 594.6029
				xmax = 595.4501
				text = ""
			intervals [1787]:
				xmin = 595.4501
				xmax = 595.8301
				text = "mm-hm"
			intervals [1788]:
				xmin = 595.8301
				xmax = 598.1114
				text = ""
			intervals [1789]:
				xmin = 598.1114
				xmax = 598.2214
				text = "mm"
			intervals [1790]:
				xmin = 598.2214
				xmax = 598.2514
				text = ""
			intervals [1791]:
				xmin = 598.2514
				xmax = 598.3214
				text = "we"
			intervals [1792]:
				xmin = 598.3214
				xmax = 598.6114
				text = "had"
			intervals [1793]:
				xmin = 598.6114
				xmax = 598.8214
				text = "two"
			intervals [1794]:
				xmin = 598.8214
				xmax = 599.0014
				text = "one"
			intervals [1795]:
				xmin = 599.0014
				xmax = 599.1014
				text = "of"
			intervals [1796]:
				xmin = 599.1014
				xmax = 599.1614
				text = "'em"
			intervals [1797]:
				xmin = 599.1614
				xmax = 599.5614
				text = "died"
			intervals [1798]:
				xmin = 599.5614
				xmax = 603.9981
				text = ""
			intervals [1799]:
				xmin = 603.9981
				xmax = 604.4081
				text = "i"
			intervals [1800]:
				xmin = 604.4081
				xmax = 604.5281
				text = "think"
			intervals [1801]:
				xmin = 604.5281
				xmax = 604.5881
				text = "he"
			intervals [1802]:
				xmin = 604.5881
				xmax = 604.8181
				text = "had"
			intervals [1803]:
				xmin = 604.8181
				xmax = 604.8781
				text = ""
			intervals [1804]:
				xmin = 604.8781
				xmax = 605.1181
				text = "two"
			intervals [1805]:
				xmin = 605.1181
				xmax = 605.5081
				text = "male"
			intervals [1806]:
				xmin = 605.5081
				xmax = 605.5781
				text = "or"
			intervals [1807]:
				xmin = 605.5781
				xmax = 605.7681
				text = "two"
			intervals [1808]:
				xmin = 605.7681
				xmax = 606.2781
				text = "female"
			intervals [1809]:
				xmin = 606.2781
				xmax = 606.4181
				text = "you"
			intervals [1810]:
				xmin = 606.4181
				xmax = 606.5281
				text = "know"
			intervals [1811]:
				xmin = 606.5281
				xmax = 606.8381
				text = "never"
			intervals [1812]:
				xmin = 606.8381
				xmax = 607.0581
				text = "did"
			intervals [1813]:
				xmin = 607.0581
				xmax = 607.1481
				text = "have"
			intervals [1814]:
				xmin = 607.1481
				xmax = 607.2181
				text = "no"
			intervals [1815]:
				xmin = 607.2181
				xmax = 607.6681
				text = "children"
			intervals [1816]:
				xmin = 607.6681
				xmax = 607.9537
				text = ""
			intervals [1817]:
				xmin = 607.9537
				xmax = 608.0537
				text = "you"
			intervals [1818]:
				xmin = 608.0537
				xmax = 608.2037
				text = "know"
			intervals [1819]:
				xmin = 608.2037
				xmax = 608.2537
				text = ""
			intervals [1820]:
				xmin = 608.2537
				xmax = 608.5237
				text = "pet"
			intervals [1821]:
				xmin = 608.5237
				xmax = 609.5185
				text = ""
			intervals [1822]:
				xmin = 609.5185
				xmax = 609.7285
				text = "cause"
			intervals [1823]:
				xmin = 609.7285
				xmax = 609.9856
				text = ""
			intervals [1824]:
				xmin = 609.9856
				xmax = 610.1256
				text = "they"
			intervals [1825]:
				xmin = 610.1256
				xmax = 610.3056
				text = "had"
			intervals [1826]:
				xmin = 610.3056
				xmax = 610.3656
				text = "'em"
			intervals [1827]:
				xmin = 610.3656
				xmax = 610.5756
				text = "about"
			intervals [1828]:
				xmin = 610.5756
				xmax = 610.6756
				text = ""
			intervals [1829]:
				xmin = 610.6756
				xmax = 610.7156
				text = "a"
			intervals [1830]:
				xmin = 610.7156
				xmax = 611.0556
				text = "year"
			intervals [1831]:
				xmin = 611.0556
				xmax = 611.3856
				text = "before"
			intervals [1832]:
				xmin = 611.3856
				xmax = 611.4456
				text = "the"
			intervals [1833]:
				xmin = 611.4456
				xmax = 611.6356
				text = "one"
			intervals [1834]:
				xmin = 611.6356
				xmax = 612.0456
				text = "died"
			intervals [1835]:
				xmin = 612.0456
				xmax = 612.894
				text = ""
			intervals [1836]:
				xmin = 612.894
				xmax = 613.034
				text = "then"
			intervals [1837]:
				xmin = 613.034
				xmax = 613.104
				text = "he"
			intervals [1838]:
				xmin = 613.104
				xmax = 613.274
				text = "went"
			intervals [1839]:
				xmin = 613.274
				xmax = 613.334
				text = "and"
			intervals [1840]:
				xmin = 613.334
				xmax = 613.514
				text = "got"
			intervals [1841]:
				xmin = 613.514
				xmax = 613.814
				text = "another"
			intervals [1842]:
				xmin = 613.814
				xmax = 613.904
				text = "one"
			intervals [1843]:
				xmin = 613.904
				xmax = 613.964
				text = "and"
			intervals [1844]:
				xmin = 613.964
				xmax = 614.024
				text = "it"
			intervals [1845]:
				xmin = 614.024
				xmax = 614.224
				text = "still"
			intervals [1846]:
				xmin = 614.224
				xmax = 614.404
				text = "was"
			intervals [1847]:
				xmin = 614.404
				xmax = 614.714
				text = "two"
			intervals [1848]:
				xmin = 614.714
				xmax = 615.1428
				text = ""
			intervals [1849]:
				xmin = 615.1428
				xmax = 615.2228
				text = "and"
			intervals [1850]:
				xmin = 615.2228
				xmax = 615.3028
				text = "it"
			intervals [1851]:
				xmin = 615.3028
				xmax = 615.5328
				text = "still"
			intervals [1852]:
				xmin = 615.5328
				xmax = 615.7428
				text = "must"
			intervals [1853]:
				xmin = 615.7428
				xmax = 615.8328
				text = "have"
			intervals [1854]:
				xmin = 615.8328
				xmax = 615.9228
				text = "been"
			intervals [1855]:
				xmin = 615.9228
				xmax = 616.0628
				text = "two"
			intervals [1856]:
				xmin = 616.0628
				xmax = 616.5028
				text = "males"
			intervals [1857]:
				xmin = 616.5028
				xmax = 616.5328
				text = "or"
			intervals [1858]:
				xmin = 616.5328
				xmax = 616.6273
				text = ""
			intervals [1859]:
				xmin = 616.6273
				xmax = 616.7873
				text = "two"
			intervals [1860]:
				xmin = 616.7873
				xmax = 617.3873
				text = "females"
			intervals [1861]:
				xmin = 617.3873
				xmax = 617.5073
				text = "cause"
			intervals [1862]:
				xmin = 617.5073
				xmax = 617.5673
				text = "they"
			intervals [1863]:
				xmin = 617.5673
				xmax = 617.8373
				text = "still"
			intervals [1864]:
				xmin = 617.8373
				xmax = 617.9673
				text = "didn't"
			intervals [1865]:
				xmin = 617.9673
				xmax = 618.1273
				text = "have"
			intervals [1866]:
				xmin = 618.1273
				xmax = 618.2073
				text = "no"
			intervals [1867]:
				xmin = 618.2073
				xmax = 618.2673
				text = ""
			intervals [1868]:
				xmin = 618.2673
				xmax = 618.6973
				text = "children"
			intervals [1869]:
				xmin = 618.6973
				xmax = 619.2637
				text = ""
			intervals [1870]:
				xmin = 619.2637
				xmax = 619.4037
				text = "and"
			intervals [1871]:
				xmin = 619.4037
				xmax = 619.4337
				text = ""
			intervals [1872]:
				xmin = 619.4337
				xmax = 619.5837
				text = "you"
			intervals [1873]:
				xmin = 619.5837
				xmax = 619.7837
				text = "know"
			intervals [1874]:
				xmin = 619.7837
				xmax = 620.0137
				text = "they"
			intervals [1875]:
				xmin = 620.0137
				xmax = 620.1537
				text = ""
			intervals [1876]:
				xmin = 620.1537
				xmax = 620.5237
				text = "always"
			intervals [1877]:
				xmin = 620.5237
				xmax = 620.5537
				text = ""
			intervals [1878]:
				xmin = 620.5537
				xmax = 620.7037
				text = "was"
			intervals [1879]:
				xmin = 620.7037
				xmax = 620.7337
				text = ""
			intervals [1880]:
				xmin = 620.7337
				xmax = 621.0937
				text = "fighting"
			intervals [1881]:
				xmin = 621.0937
				xmax = 621.1937
				text = "at"
			intervals [1882]:
				xmin = 621.1937
				xmax = 621.5137
				text = "night"
			intervals [1883]:
				xmin = 621.5137
				xmax = 622.4332
				text = ""
			intervals [1884]:
				xmin = 622.4332
				xmax = 622.4932
				text = "and"
			intervals [1885]:
				xmin = 622.4932
				xmax = 622.6432
				text = "they"
			intervals [1886]:
				xmin = 622.6432
				xmax = 622.8732
				text = "run"
			intervals [1887]:
				xmin = 622.8732
				xmax = 623.0532
				text = "all"
			intervals [1888]:
				xmin = 623.0532
				xmax = 623.2632
				text = "night"
			intervals [1889]:
				xmin = 623.2632
				xmax = 623.3232
				text = "and"
			intervals [1890]:
				xmin = 623.3232
				xmax = 623.7332
				text = "play"
			intervals [1891]:
				xmin = 623.7332
				xmax = 623.7632
				text = ""
			intervals [1892]:
				xmin = 623.7632
				xmax = 623.9132
				text = "you"
			intervals [1893]:
				xmin = 623.9132
				xmax = 624.0432
				text = "know"
			intervals [1894]:
				xmin = 624.0432
				xmax = 624.3632
				text = "sleep"
			intervals [1895]:
				xmin = 624.3632
				xmax = 624.5732
				text = "all"
			intervals [1896]:
				xmin = 624.5732
				xmax = 624.8732
				text = "day"
			intervals [1897]:
				xmin = 624.8732
				xmax = 628.4391
				text = ""
			intervals [1898]:
				xmin = 628.4391
				xmax = 629.0191
				text = "tom"
			intervals [1899]:
				xmin = 629.0191
				xmax = 632.4014
				text = ""
			intervals [1900]:
				xmin = 632.4014
				xmax = 632.6014
				text = "yeah"
			intervals [1901]:
				xmin = 632.6014
				xmax = 632.9914
				text = "quite"
			intervals [1902]:
				xmin = 632.9914
				xmax = 633.3814
				text = "often"
			intervals [1903]:
				xmin = 633.3814
				xmax = 633.7614
				text = "<unk>"
			intervals [1904]:
				xmin = 633.7614
				xmax = 635.1227
				text = ""
			intervals [1905]:
				xmin = 635.1227
				xmax = 635.2327
				text = "let"
			intervals [1906]:
				xmin = 635.2327
				xmax = 635.3227
				text = "me"
			intervals [1907]:
				xmin = 635.3227
				xmax = 635.4927
				text = "think"
			intervals [1908]:
				xmin = 635.4927
				xmax = 635.7622
				text = ""
			intervals [1909]:
				xmin = 635.7622
				xmax = 636.1222
				text = "comes"
			intervals [1910]:
				xmin = 636.1222
				xmax = 636.2422
				text = "up"
			intervals [1911]:
				xmin = 636.2422
				xmax = 636.3122
				text = "in"
			intervals [1912]:
				xmin = 636.3122
				xmax = 636.4422
				text = "the"
			intervals [1913]:
				xmin = 636.4422
				xmax = 636.6922
				text = "room"
			intervals [1914]:
				xmin = 636.6922
				xmax = 636.8322
				text = "get"
			intervals [1915]:
				xmin = 636.8322
				xmax = 636.8922
				text = "in"
			intervals [1916]:
				xmin = 636.8922
				xmax = 636.9922
				text = "the"
			intervals [1917]:
				xmin = 636.9922
				xmax = 637.3822
				text = "bed"
			intervals [1918]:
				xmin = 637.3822
				xmax = 637.5201
				text = ""
			intervals [1919]:
				xmin = 637.5201
				xmax = 637.6401
				text = "you"
			intervals [1920]:
				xmin = 637.6401
				xmax = 637.8301
				text = "know"
			intervals [1921]:
				xmin = 637.8301
				xmax = 637.8601
				text = ""
			intervals [1922]:
				xmin = 637.8601
				xmax = 638.2601
				text = "jumps"
			intervals [1923]:
				xmin = 638.2601
				xmax = 638.4201
				text = "up"
			intervals [1924]:
				xmin = 638.4201
				xmax = 638.4901
				text = "in"
			intervals [1925]:
				xmin = 638.4901
				xmax = 638.6101
				text = "the"
			intervals [1926]:
				xmin = 638.6101
				xmax = 638.8701
				text = "window"
			intervals [1927]:
				xmin = 638.8701
				xmax = 638.9801
				text = "on"
			intervals [1928]:
				xmin = 638.9801
				xmax = 639.0501
				text = "the"
			intervals [1929]:
				xmin = 639.0501
				xmax = 639.5801
				text = "screen"
			intervals [1930]:
				xmin = 639.5801
				xmax = 640.3878
				text = ""
			intervals [1931]:
				xmin = 640.3878
				xmax = 640.6578
				text = "runs"
			intervals [1932]:
				xmin = 640.6578
				xmax = 640.9078
				text = "back"
			intervals [1933]:
				xmin = 640.9078
				xmax = 641.4278
				text = "down"
			intervals [1934]:
				xmin = 641.4278
				xmax = 641.4878
				text = "you"
			intervals [1935]:
				xmin = 641.4878
				xmax = 641.6278
				text = "know"
			intervals [1936]:
				xmin = 641.6278
				xmax = 641.8947
				text = ""
			intervals [1937]:
				xmin = 641.8947
				xmax = 642.2347
				text = "runs"
			intervals [1938]:
				xmin = 642.2347
				xmax = 642.4247
				text = "all"
			intervals [1939]:
				xmin = 642.4247
				xmax = 642.4847
				text = "the"
			intervals [1940]:
				xmin = 642.4847
				xmax = 642.9647
				text = "time"
			intervals [1941]:
				xmin = 642.9647
				xmax = 646.7617
				text = ""
			intervals [1942]:
				xmin = 646.7617
				xmax = 646.8117
				text = "uh"
			intervals [1943]:
				xmin = 646.8117
				xmax = 646.8417
				text = ""
			intervals [1944]:
				xmin = 646.8417
				xmax = 647.1717
				text = "uh"
			intervals [1945]:
				xmin = 647.1717
				xmax = 650.907
				text = ""
			intervals [1946]:
				xmin = 650.907
				xmax = 651.147
				text = "um"
			intervals [1947]:
				xmin = 651.147
				xmax = 651.197
				text = ""
			intervals [1948]:
				xmin = 651.197
				xmax = 651.437
				text = "keep"
			intervals [1949]:
				xmin = 651.437
				xmax = 651.537
				text = "him"
			intervals [1950]:
				xmin = 651.537
				xmax = 651.737
				text = "in"
			intervals [1951]:
				xmin = 651.737
				xmax = 651.8562
				text = ""
			intervals [1952]:
				xmin = 651.8562
				xmax = 652.1162
				text = "usually"
			intervals [1953]:
				xmin = 652.1162
				xmax = 652.2762
				text = "let"
			intervals [1954]:
				xmin = 652.2762
				xmax = 652.3262
				text = ""
			intervals [1955]:
				xmin = 652.3262
				xmax = 652.5262
				text = "take"
			intervals [1956]:
				xmin = 652.5262
				xmax = 652.6262
				text = "him"
			intervals [1957]:
				xmin = 652.6262
				xmax = 652.7662
				text = "out"
			intervals [1958]:
				xmin = 652.7662
				xmax = 652.8162
				text = ""
			intervals [1959]:
				xmin = 652.8162
				xmax = 652.8862
				text = "in"
			intervals [1960]:
				xmin = 652.8862
				xmax = 652.9562
				text = "the"
			intervals [1961]:
				xmin = 652.9562
				xmax = 653.1462
				text = "day"
			intervals [1962]:
				xmin = 653.1462
				xmax = 653.5462
				text = "time"
			intervals [1963]:
				xmin = 653.5462
				xmax = 654.5968
				text = ""
			intervals [1964]:
				xmin = 654.5968
				xmax = 654.7668
				text = "you"
			intervals [1965]:
				xmin = 654.7668
				xmax = 654.7968
				text = ""
			intervals [1966]:
				xmin = 654.7968
				xmax = 654.9168
				text = "you"
			intervals [1967]:
				xmin = 654.9168
				xmax = 654.9768
				text = "know"
			intervals [1968]:
				xmin = 654.9768
				xmax = 655.0468
				text = "he"
			intervals [1969]:
				xmin = 655.0468
				xmax = 655.0768
				text = "s"
			intervals [1970]:
				xmin = 655.0768
				xmax = 655.3268
				text = "still"
			intervals [1971]:
				xmin = 655.3268
				xmax = 655.3868
				text = "a"
			intervals [1972]:
				xmin = 655.3868
				xmax = 655.7468
				text = "kitten"
			intervals [1973]:
				xmin = 655.7468
				xmax = 660.3131
				text = ""
			intervals [1974]:
				xmin = 660.3131
				xmax = 660.8431
				text = "um"
			intervals [1975]:
				xmin = 660.8431
				xmax = 661.0658
				text = ""
			intervals [1976]:
				xmin = 661.0658
				xmax = 661.2658
				text = "cat"
			intervals [1977]:
				xmin = 661.2658
				xmax = 661.8058
				text = "food"
			intervals [1978]:
				xmin = 661.8058
				xmax = 662.7372
				text = ""
			intervals [1979]:
				xmin = 662.7372
				xmax = 663.0472
				text = "milk"
			intervals [1980]:
				xmin = 663.0472
				xmax = 663.2947
				text = ""
			intervals [1981]:
				xmin = 663.2947
				xmax = 663.3747
				text = "and"
			intervals [1982]:
				xmin = 663.3747
				xmax = 663.7047
				text = "water"
			intervals [1983]:
				xmin = 663.7047
				xmax = 664.1147
				text = "sometime"
			intervals [1984]:
				xmin = 664.1147
				xmax = 664.2607
				text = ""
			intervals [1985]:
				xmin = 664.2607
				xmax = 664.3207
				text = "he"
			intervals [1986]:
				xmin = 664.3207
				xmax = 664.3507
				text = ""
			intervals [1987]:
				xmin = 664.3507
				xmax = 664.5607
				text = "very"
			intervals [1988]:
				xmin = 664.5607
				xmax = 664.8207
				text = "seldom"
			intervals [1989]:
				xmin = 664.8207
				xmax = 665.0007
				text = "drink"
			intervals [1990]:
				xmin = 665.0007
				xmax = 665.0307
				text = ""
			intervals [1991]:
				xmin = 665.0307
				xmax = 665.3707
				text = "water"
			intervals [1992]:
				xmin = 665.3707
				xmax = 673.1745
				text = ""
			intervals [1993]:
				xmin = 673.1745
				xmax = 673.4845
				text = "mm-hm"
			intervals [1994]:
				xmin = 673.4845
				xmax = 676.453
				text = ""
			intervals [1995]:
				xmin = 676.453
				xmax = 677.023
				text = "um"
			intervals [1996]:
				xmin = 677.023
				xmax = 678.5363
				text = ""
			intervals [1997]:
				xmin = 678.5363
				xmax = 679.1463
				text = "english"
			intervals [1998]:
				xmin = 679.1463
				xmax = 679.2463
				text = ""
			intervals [1999]:
				xmin = 679.2463
				xmax = 679.6763
				text = "math"
			intervals [2000]:
				xmin = 679.6763
				xmax = 681.6277
				text = ""
			intervals [2001]:
				xmin = 681.6277
				xmax = 681.7877
				text = "s"
			intervals [2002]:
				xmin = 681.7877
				xmax = 681.8377
				text = ""
			intervals [2003]:
				xmin = 681.8377
				xmax = 682.3777
				text = "geography"
			intervals [2004]:
				xmin = 682.3777
				xmax = 682.4877
				text = "and"
			intervals [2005]:
				xmin = 682.4877
				xmax = 683.1477
				text = "civics"
			intervals [2006]:
				xmin = 683.1477
				xmax = 684.7621
				text = ""
			intervals [2007]:
				xmin = 684.7621
				xmax = 684.9821
				text = "and"
			intervals [2008]:
				xmin = 684.9821
				xmax = 685.0921
				text = "you"
			intervals [2009]:
				xmin = 685.0921
				xmax = 685.1521
				text = "know"
			intervals [2010]:
				xmin = 685.1521
				xmax = 685.2221
				text = ""
			intervals [2011]:
				xmin = 685.2221
				xmax = 685.3021
				text = "it"
			intervals [2012]:
				xmin = 685.3021
				xmax = 685.3921
				text = "s"
			intervals [2013]:
				xmin = 685.3921
				xmax = 685.5721
				text = "two"
			intervals [2014]:
				xmin = 685.5721
				xmax = 685.9021
				text = "periods"
			intervals [2015]:
				xmin = 685.9021
				xmax = 685.9621
				text = "of"
			intervals [2016]:
				xmin = 685.9621
				xmax = 686.4021
				text = "shop"
			intervals [2017]:
				xmin = 686.4021
				xmax = 689.0881
				text = ""
			intervals [2018]:
				xmin = 689.0881
				xmax = 689.4581
				text = "general"
			intervals [2019]:
				xmin = 689.4581
				xmax = 689.7681
				text = "shop"
			intervals [2020]:
				xmin = 689.7681
				xmax = 689.8381
				text = ""
			intervals [2021]:
				xmin = 689.8381
				xmax = 689.9981
				text = "that"
			intervals [2022]:
				xmin = 689.9981
				xmax = 690.0981
				text = "s"
			intervals [2023]:
				xmin = 690.0981
				xmax = 690.1281
				text = ""
			intervals [2024]:
				xmin = 690.1281
				xmax = 690.1881
				text = "it"
			intervals [2025]:
				xmin = 690.1881
				xmax = 690.2681
				text = ""
			intervals [2026]:
				xmin = 690.2681
				xmax = 690.3281
				text = "you"
			intervals [2027]:
				xmin = 690.3281
				xmax = 690.3981
				text = "know"
			intervals [2028]:
				xmin = 690.3981
				xmax = 690.6181
				text = "you"
			intervals [2029]:
				xmin = 690.6181
				xmax = 690.8581
				text = "take"
			intervals [2030]:
				xmin = 690.8581
				xmax = 690.9781
				text = "up"
			intervals [2031]:
				xmin = 690.9781
				xmax = 691.4081
				text = "anything"
			intervals [2032]:
				xmin = 691.4081
				xmax = 691.5281
				text = "you"
			intervals [2033]:
				xmin = 691.5281
				xmax = 691.5581
				text = ""
			intervals [2034]:
				xmin = 691.5581
				xmax = 691.6481
				text = "you"
			intervals [2035]:
				xmin = 691.6481
				xmax = 691.6781
				text = ""
			intervals [2036]:
				xmin = 691.6781
				xmax = 691.7981
				text = "want"
			intervals [2037]:
				xmin = 691.7981
				xmax = 691.8881
				text = "to"
			intervals [2038]:
				xmin = 691.8881
				xmax = 694.7977
				text = ""
			intervals [2039]:
				xmin = 694.7977
				xmax = 694.8577
				text = "at"
			intervals [2040]:
				xmin = 694.8577
				xmax = 694.8877
				text = ""
			intervals [2041]:
				xmin = 694.8877
				xmax = 695.3577
				text = "rdx"
			intervals [2042]:
				xmin = 695.3577
				xmax = 702.7375
				text = ""
			intervals [2043]:
				xmin = 702.7375
				xmax = 702.7775
				text = "i"
			intervals [2044]:
				xmin = 702.7775
				xmax = 702.8575
				text = ""
			intervals [2045]:
				xmin = 702.8575
				xmax = 703.0175
				text = "think"
			intervals [2046]:
				xmin = 703.0175
				xmax = 703.1975
				text = "this"
			intervals [2047]:
				xmin = 703.1975
				xmax = 703.4375
				text = "was"
			intervals [2048]:
				xmin = 703.4375
				xmax = 703.4875
				text = ""
			intervals [2049]:
				xmin = 703.4875
				xmax = 704.0075
				text = "english"
			intervals [2050]:
				xmin = 704.0075
				xmax = 704.1375
				text = "and"
			intervals [2051]:
				xmin = 704.1375
				xmax = 704.1775
				text = "a"
			intervals [2052]:
				xmin = 704.1775
				xmax = 704.2075
				text = ""
			intervals [2053]:
				xmin = 704.2075
				xmax = 704.8075
				text = "language"
			intervals [2054]:
				xmin = 704.8075
				xmax = 704.8375
				text = ""
			intervals [2055]:
				xmin = 704.8375
				xmax = 705.1575
				text = "and"
			intervals [2056]:
				xmin = 705.1575
				xmax = 706.1613
				text = ""
			intervals [2057]:
				xmin = 706.1613
				xmax = 706.3413
				text = "s"
			intervals [2058]:
				xmin = 706.3413
				xmax = 706.3913
				text = ""
			intervals [2059]:
				xmin = 706.3913
				xmax = 706.6413
				text = "no"
			intervals [2060]:
				xmin = 706.6413
				xmax = 706.6713
				text = ""
			intervals [2061]:
				xmin = 706.6713
				xmax = 706.7813
				text = "it"
			intervals [2062]:
				xmin = 706.7813
				xmax = 706.9513
				text = "was"
			intervals [2063]:
				xmin = 706.9513
				xmax = 707.1694
				text = ""
			intervals [2064]:
				xmin = 707.1694
				xmax = 707.5894
				text = "elementary"
			intervals [2065]:
				xmin = 707.5894
				xmax = 707.6794
				text = "was"
			intervals [2066]:
				xmin = 707.6794
				xmax = 707.7294
				text = ""
			intervals [2067]:
				xmin = 707.7294
				xmax = 708.0594
				text = "different"
			intervals [2068]:
				xmin = 708.0594
				xmax = 708.3294
				text = "from"
			intervals [2069]:
				xmin = 708.3294
				xmax = 708.3594
				text = ""
			intervals [2070]:
				xmin = 708.3594
				xmax = 708.4794
				text = "you"
			intervals [2071]:
				xmin = 708.4794
				xmax = 708.5394
				text = "know"
			intervals [2072]:
				xmin = 708.5394
				xmax = 708.5694
				text = ""
			intervals [2073]:
				xmin = 708.5694
				xmax = 708.8094
				text = "high"
			intervals [2074]:
				xmin = 708.8094
				xmax = 709.2094
				text = "school"
			intervals [2075]:
				xmin = 709.2094
				xmax = 710.0584
				text = ""
			intervals [2076]:
				xmin = 710.0584
				xmax = 710.1884
				text = "it"
			intervals [2077]:
				xmin = 710.1884
				xmax = 710.5684
				text = "was"
			intervals [2078]:
				xmin = 710.5684
				xmax = 711.2733
				text = ""
			intervals [2079]:
				xmin = 711.2733
				xmax = 711.4133
				text = "you"
			intervals [2080]:
				xmin = 711.4133
				xmax = 711.4833
				text = "know"
			intervals [2081]:
				xmin = 711.4833
				xmax = 712.2133
				text = "mostly"
			intervals [2082]:
				xmin = 712.2133
				xmax = 713.0701
				text = ""
			intervals [2083]:
				xmin = 713.0701
				xmax = 713.1301
				text = "you"
			intervals [2084]:
				xmin = 713.1301
				xmax = 713.2101
				text = "know"
			intervals [2085]:
				xmin = 713.2101
				xmax = 713.2701
				text = "you"
			intervals [2086]:
				xmin = 713.2701
				xmax = 713.4901
				text = "stay"
			intervals [2087]:
				xmin = 713.4901
				xmax = 713.6001
				text = "in"
			intervals [2088]:
				xmin = 713.6001
				xmax = 713.7601
				text = "one"
			intervals [2089]:
				xmin = 713.7601
				xmax = 714.1801
				text = "class"
			intervals [2090]:
				xmin = 714.1801
				xmax = 714.3801
				text = "all"
			intervals [2091]:
				xmin = 714.3801
				xmax = 714.7801
				text = "day"
			intervals [2092]:
				xmin = 714.7801
				xmax = 715.6008
				text = ""
			intervals [2093]:
				xmin = 715.6008
				xmax = 715.7508
				text = "and"
			intervals [2094]:
				xmin = 715.7508
				xmax = 715.8908
				text = "she"
			intervals [2095]:
				xmin = 715.8908
				xmax = 715.9908
				text = "would"
			intervals [2096]:
				xmin = 715.9908
				xmax = 716.2108
				text = "give"
			intervals [2097]:
				xmin = 716.2108
				xmax = 716.4208
				text = "you"
			intervals [2098]:
				xmin = 716.4208
				xmax = 716.6008
				text = "m-"
			intervals [2099]:
				xmin = 716.6008
				xmax = 716.7308
				text = ""
			intervals [2100]:
				xmin = 716.7308
				xmax = 717.1308
				text = "maybe"
			intervals [2101]:
				xmin = 717.1308
				xmax = 717.4466
				text = ""
			intervals [2102]:
				xmin = 717.4466
				xmax = 717.9466
				text = "arithmetic"
			intervals [2103]:
				xmin = 717.9466
				xmax = 718.0166
				text = "in"
			intervals [2104]:
				xmin = 718.0166
				xmax = 718.0766
				text = "the"
			intervals [2105]:
				xmin = 718.0766
				xmax = 718.7066
				text = "morning"
			intervals [2106]:
				xmin = 718.7066
				xmax = 719.4198
				text = ""
			intervals [2107]:
				xmin = 719.4198
				xmax = 720.0398
				text = "spelling"
			intervals [2108]:
				xmin = 720.0398
				xmax = 720.802
				text = ""
			intervals [2109]:
				xmin = 720.802
				xmax = 721.212
				text = "and"
			intervals [2110]:
				xmin = 721.212
				xmax = 721.252
				text = ""
			intervals [2111]:
				xmin = 721.252
				xmax = 721.632
				text = "maybe"
			intervals [2112]:
				xmin = 721.632
				xmax = 722.222
				text = "reading"
			intervals [2113]:
				xmin = 722.222
				xmax = 722.6699
				text = ""
			intervals [2114]:
				xmin = 722.6699
				xmax = 722.7899
				text = "that"
			intervals [2115]:
				xmin = 722.7899
				xmax = 722.8799
				text = "s"
			intervals [2116]:
				xmin = 722.8799
				xmax = 722.9699
				text = "in"
			intervals [2117]:
				xmin = 722.9699
				xmax = 723.0299
				text = "the"
			intervals [2118]:
				xmin = 723.0299
				xmax = 723.3899
				text = "morning"
			intervals [2119]:
				xmin = 723.3899
				xmax = 723.6399
				text = "after"
			intervals [2120]:
				xmin = 723.6399
				xmax = 723.9099
				text = "lunch"
			intervals [2121]:
				xmin = 723.9099
				xmax = 723.9799
				text = "he"
			intervals [2122]:
				xmin = 723.9799
				xmax = 724.0099
				text = "<unk>"
			intervals [2123]:
				xmin = 724.0099
				xmax = 724.0399
				text = ""
			intervals [2124]:
				xmin = 724.0399
				xmax = 724.3399
				text = "probably"
			intervals [2125]:
				xmin = 724.3399
				xmax = 724.5399
				text = "give"
			intervals [2126]:
				xmin = 724.5399
				xmax = 724.7199
				text = "you"
			intervals [2127]:
				xmin = 724.7199
				xmax = 725.3792
				text = ""
			intervals [2128]:
				xmin = 725.3792
				xmax = 725.9292
				text = "language"
			intervals [2129]:
				xmin = 725.9292
				xmax = 726.3592
				text = "and"
			intervals [2130]:
				xmin = 726.3592
				xmax = 727.303
				text = ""
			intervals [2131]:
				xmin = 727.303
				xmax = 727.513
				text = "some"
			intervals [2132]:
				xmin = 727.513
				xmax = 727.713
				text = "other"
			intervals [2133]:
				xmin = 727.713
				xmax = 728.023
				text = "maybe"
			intervals [2134]:
				xmin = 728.023
				xmax = 728.053
				text = ""
			intervals [2135]:
				xmin = 728.053
				xmax = 728.323
				text = "art"
			intervals [2136]:
				xmin = 728.323
				xmax = 728.453
				text = "in"
			intervals [2137]:
				xmin = 728.453
				xmax = 728.523
				text = "the"
			intervals [2138]:
				xmin = 728.523
				xmax = 728.973
				text = "evening"
			intervals [2139]:
				xmin = 728.973
				xmax = 729.8362
				text = ""
			intervals [2140]:
				xmin = 729.8362
				xmax = 729.9762
				text = "or"
			intervals [2141]:
				xmin = 729.9762
				xmax = 730.4862
				text = "music"
			intervals [2142]:
				xmin = 730.4862
				xmax = 740.2183
				text = ""
			intervals [2143]:
				xmin = 740.2183
				xmax = 740.4383
				text = "mm-"
			intervals [2144]:
				xmin = 740.4383
				xmax = 740.7211
				text = ""
			intervals [2145]:
				xmin = 740.7211
				xmax = 741.1811
				text = "<unk>"
			intervals [2146]:
				xmin = 741.1811
				xmax = 741.4998
				text = ""
			intervals [2147]:
				xmin = 741.4998
				xmax = 741.6098
				text = "we"
			intervals [2148]:
				xmin = 741.6098
				xmax = 741.9898
				text = "usually"
			intervals [2149]:
				xmin = 741.9898
				xmax = 742.7104
				text = ""
			intervals [2150]:
				xmin = 742.7104
				xmax = 742.8704
				text = "get"
			intervals [2151]:
				xmin = 742.8704
				xmax = 742.9804
				text = "out"
			intervals [2152]:
				xmin = 742.9804
				xmax = 743.0504
				text = "of"
			intervals [2153]:
				xmin = 743.0504
				xmax = 743.6804
				text = "school"
			intervals [2154]:
				xmin = 743.6804
				xmax = 743.8404
				text = "run"
			intervals [2155]:
				xmin = 743.8404
				xmax = 744.2404
				text = "around"
			intervals [2156]:
				xmin = 744.2404
				xmax = 744.3504
				text = "you"
			intervals [2157]:
				xmin = 744.3504
				xmax = 744.5004
				text = "go"
			intervals [2158]:
				xmin = 744.5004
				xmax = 744.5804
				text = "in"
			intervals [2159]:
				xmin = 744.5804
				xmax = 744.6604
				text = "the"
			intervals [2160]:
				xmin = 744.6604
				xmax = 745.2404
				text = "store"
			intervals [2161]:
				xmin = 745.2404
				xmax = 746.406
				text = ""
			intervals [2162]:
				xmin = 746.406
				xmax = 746.496
				text = "you"
			intervals [2163]:
				xmin = 746.496
				xmax = 746.616
				text = "know"
			intervals [2164]:
				xmin = 746.616
				xmax = 746.926
				text = "jive"
			intervals [2165]:
				xmin = 746.926
				xmax = 747.136
				text = "around"
			intervals [2166]:
				xmin = 747.136
				xmax = 747.206
				text = "the"
			intervals [2167]:
				xmin = 747.206
				xmax = 747.716
				text = "store"
			intervals [2168]:
				xmin = 747.716
				xmax = 747.826
				text = "and"
			intervals [2169]:
				xmin = 747.826
				xmax = 748.066
				text = "come"
			intervals [2170]:
				xmin = 748.066
				xmax = 748.256
				text = "on"
			intervals [2171]:
				xmin = 748.256
				xmax = 748.446
				text = "out"
			intervals [2172]:
				xmin = 748.446
				xmax = 749.0954
				text = ""
			intervals [2173]:
				xmin = 749.0954
				xmax = 749.3754
				text = "play"
			intervals [2174]:
				xmin = 749.3754
				xmax = 749.6254
				text = "about"
			intervals [2175]:
				xmin = 749.6254
				xmax = 749.7554
				text = "a"
			intervals [2176]:
				xmin = 749.7554
				xmax = 750.0154
				text = "hour"
			intervals [2177]:
				xmin = 750.0154
				xmax = 750.2554
				text = "before"
			intervals [2178]:
				xmin = 750.2554
				xmax = 750.3654
				text = "we"
			intervals [2179]:
				xmin = 750.3654
				xmax = 750.5554
				text = "went"
			intervals [2180]:
				xmin = 750.5554
				xmax = 750.8854
				text = "home"
			intervals [2181]:
				xmin = 750.8854
				xmax = 751.8392
				text = ""
			intervals [2182]:
				xmin = 751.8392
				xmax = 751.9592
				text = "that"
			intervals [2183]:
				xmin = 751.9592
				xmax = 752.1092
				text = "was"
			intervals [2184]:
				xmin = 752.1092
				xmax = 752.1792
				text = "a"
			intervals [2185]:
				xmin = 752.1792
				xmax = 752.4492
				text = "group"
			intervals [2186]:
				xmin = 752.4492
				xmax = 752.5992
				text = "i"
			intervals [2187]:
				xmin = 752.5992
				xmax = 752.7392
				text = "you"
			intervals [2188]:
				xmin = 752.7392
				xmax = 752.8392
				text = "know"
			intervals [2189]:
				xmin = 752.8392
				xmax = 753.0292
				text = "was"
			intervals [2190]:
				xmin = 753.0292
				xmax = 753.2092
				text = "with"
			intervals [2191]:
				xmin = 753.2092
				xmax = 753.2992
				text = ""
			intervals [2192]:
				xmin = 753.2992
				xmax = 753.5892
				text = "some"
			intervals [2193]:
				xmin = 753.5892
				xmax = 753.6492
				text = "of"
			intervals [2194]:
				xmin = 753.6492
				xmax = 753.7392
				text = "them"
			intervals [2195]:
				xmin = 753.7392
				xmax = 753.8692
				text = "went"
			intervals [2196]:
				xmin = 753.8692
				xmax = 754.0692
				text = "right"
			intervals [2197]:
				xmin = 754.0692
				xmax = 754.4492
				text = "home"
			intervals [2198]:
				xmin = 754.4492
				xmax = 755.2213
				text = ""
			intervals [2199]:
				xmin = 755.2213
				xmax = 755.2513
				text = "a"
			intervals [2200]:
				xmin = 755.2513
				xmax = 755.4313
				text = "whole"
			intervals [2201]:
				xmin = 755.4313
				xmax = 755.5613
				text = "lot"
			intervals [2202]:
				xmin = 755.5613
				xmax = 755.6213
				text = "of"
			intervals [2203]:
				xmin = 755.6213
				xmax = 755.8913
				text = "times"
			intervals [2204]:
				xmin = 755.8913
				xmax = 756.0213
				text = "we"
			intervals [2205]:
				xmin = 756.0213
				xmax = 756.4913
				text = "stay"
			intervals [2206]:
				xmin = 756.4913
				xmax = 756.5613
				text = ""
			intervals [2207]:
				xmin = 756.5613
				xmax = 756.8213
				text = "around"
			intervals [2208]:
				xmin = 756.8213
				xmax = 756.8813
				text = "and"
			intervals [2209]:
				xmin = 756.8813
				xmax = 756.9313
				text = ""
			intervals [2210]:
				xmin = 756.9313
				xmax = 757.2013
				text = "play"
			intervals [2211]:
				xmin = 757.2013
				xmax = 757.4013
				text = "around"
			intervals [2212]:
				xmin = 757.4013
				xmax = 757.4613
				text = "the"
			intervals [2213]:
				xmin = 757.4613
				xmax = 758.0513
				text = "school"
			intervals [2214]:
				xmin = 758.0513
				xmax = 758.7205
				text = ""
			intervals [2215]:
				xmin = 758.7205
				xmax = 759.0405
				text = "chase"
			intervals [2216]:
				xmin = 759.0405
				xmax = 759.1205
				text = "the"
			intervals [2217]:
				xmin = 759.1205
				xmax = 759.7405
				text = "girls"
			intervals [2218]:
				xmin = 759.7405
				xmax = 760.4752
				text = ""
			intervals [2219]:
				xmin = 760.4752
				xmax = 760.6452
				text = "then"
			intervals [2220]:
				xmin = 760.6452
				xmax = 760.7152
				text = "we"
			intervals [2221]:
				xmin = 760.7152
				xmax = 761.1552
				text = "finally"
			intervals [2222]:
				xmin = 761.1552
				xmax = 761.3658
				text = ""
			intervals [2223]:
				xmin = 761.3658
				xmax = 761.5458
				text = "end"
			intervals [2224]:
				xmin = 761.5458
				xmax = 761.6458
				text = "up"
			intervals [2225]:
				xmin = 761.6458
				xmax = 761.6758
				text = ""
			intervals [2226]:
				xmin = 761.6758
				xmax = 762.1458
				text = "home"
			intervals [2227]:
				xmin = 762.1458
				xmax = 769.219
				text = ""
			intervals [2228]:
				xmin = 769.219
				xmax = 769.329
				text = "yeah"
			intervals [2229]:
				xmin = 769.329
				xmax = 769.519
				text = "they"
			intervals [2230]:
				xmin = 769.519
				xmax = 769.659
				text = ""
			intervals [2231]:
				xmin = 769.659
				xmax = 769.799
				text = "they"
			intervals [2232]:
				xmin = 769.799
				xmax = 769.929
				text = "do"
			intervals [2233]:
				xmin = 769.929
				xmax = 770.129
				text = "about"
			intervals [2234]:
				xmin = 770.129
				xmax = 770.229
				text = "the"
			intervals [2235]:
				xmin = 770.229
				xmax = 770.509
				text = "same"
			intervals [2236]:
				xmin = 770.509
				xmax = 770.779
				text = "thing"
			intervals [2237]:
				xmin = 770.779
				xmax = 770.919
				text = "i"
			intervals [2238]:
				xmin = 770.919
				xmax = 771.119
				text = "say"
			intervals [2239]:
				xmin = 771.119
				xmax = 771.279
				text = "that"
			intervals [2240]:
				xmin = 771.279
				xmax = 771.449
				text = "cause"
			intervals [2241]:
				xmin = 771.449
				xmax = 771.559
				text = "my"
			intervals [2242]:
				xmin = 771.559
				xmax = 771.759
				text = "little"
			intervals [2243]:
				xmin = 771.759
				xmax = 772.139
				text = "brother"
			intervals [2244]:
				xmin = 772.139
				xmax = 772.259
				text = "you"
			intervals [2245]:
				xmin = 772.259
				xmax = 772.389
				text = "know"
			intervals [2246]:
				xmin = 772.389
				xmax = 772.429
				text = "i"
			intervals [2247]:
				xmin = 772.429
				xmax = 772.589
				text = "have"
			intervals [2248]:
				xmin = 772.589
				xmax = 772.619
				text = "a"
			intervals [2249]:
				xmin = 772.619
				xmax = 772.769
				text = "little"
			intervals [2250]:
				xmin = 772.769
				xmax = 773.059
				text = "brother"
			intervals [2251]:
				xmin = 773.059
				xmax = 773.249
				text = "still"
			intervals [2252]:
				xmin = 773.249
				xmax = 773.329
				text = "in"
			intervals [2253]:
				xmin = 773.329
				xmax = 773.789
				text = "elementary"
			intervals [2254]:
				xmin = 773.789
				xmax = 774.4863
				text = ""
			intervals [2255]:
				xmin = 774.4863
				xmax = 774.5463
				text = "and"
			intervals [2256]:
				xmin = 774.5463
				xmax = 774.6863
				text = "he"
			intervals [2257]:
				xmin = 774.6863
				xmax = 774.7963
				text = "do"
			intervals [2258]:
				xmin = 774.7963
				xmax = 774.9463
				text = "about"
			intervals [2259]:
				xmin = 774.9463
				xmax = 775.0063
				text = "the"
			intervals [2260]:
				xmin = 775.0063
				xmax = 775.2463
				text = "same"
			intervals [2261]:
				xmin = 775.2463
				xmax = 775.4863
				text = "thing"
			intervals [2262]:
				xmin = 775.4863
				xmax = 775.5563
				text = "i"
			intervals [2263]:
				xmin = 775.5563
				xmax = 775.8963
				text = "did"
			intervals [2264]:
				xmin = 775.8963
				xmax = 781.8791
				text = ""
			intervals [2265]:
				xmin = 781.8791
				xmax = 782.2091
				text = "mm"
			intervals [2266]:
				xmin = 782.2091
				xmax = 782.5791
				text = "usually"
			intervals [2267]:
				xmin = 782.5791
				xmax = 782.6091
				text = ""
			intervals [2268]:
				xmin = 782.6091
				xmax = 782.7691
				text = "go"
			intervals [2269]:
				xmin = 782.7691
				xmax = 783.2191
				text = "home"
			intervals [2270]:
				xmin = 783.2191
				xmax = 783.5191
				text = "or"
			intervals [2271]:
				xmin = 783.5191
				xmax = 784.3127
				text = ""
			intervals [2272]:
				xmin = 784.3127
				xmax = 784.6127
				text = "stay"
			intervals [2273]:
				xmin = 784.6127
				xmax = 784.8127
				text = "on"
			intervals [2274]:
				xmin = 784.8127
				xmax = 784.9027
				text = "a"
			intervals [2275]:
				xmin = 784.9027
				xmax = 784.9727
				text = ""
			intervals [2276]:
				xmin = 784.9727
				xmax = 785.4827
				text = "corners"
			intervals [2277]:
				xmin = 785.4827
				xmax = 785.6527
				text = "or"
			intervals [2278]:
				xmin = 785.6527
				xmax = 785.6827
				text = ""
			intervals [2279]:
				xmin = 785.6827
				xmax = 785.8527
				text = "you"
			intervals [2280]:
				xmin = 785.8527
				xmax = 786.0227
				text = "know"
			intervals [2281]:
				xmin = 786.0227
				xmax = 787.7422
				text = ""
			intervals [2282]:
				xmin = 787.7422
				xmax = 787.8022
				text = "mm"
			intervals [2283]:
				xmin = 787.8022
				xmax = 788.0222
				text = ""
			intervals [2284]:
				xmin = 788.0222
				xmax = 788.1922
				text = "go"
			intervals [2285]:
				xmin = 788.1922
				xmax = 788.4322
				text = "play"
			intervals [2286]:
				xmin = 788.4322
				xmax = 789.0622
				text = "basketball"
			intervals [2287]:
				xmin = 789.0622
				xmax = 789.1322
				text = "you"
			intervals [2288]:
				xmin = 789.1322
				xmax = 789.1922
				text = "know"
			intervals [2289]:
				xmin = 789.1922
				xmax = 789.4785
				text = ""
			intervals [2290]:
				xmin = 789.4785
				xmax = 789.9885
				text = "anything"
			intervals [2291]:
				xmin = 789.9885
				xmax = 790.1085
				text = ""
			intervals [2292]:
				xmin = 790.1085
				xmax = 790.3685
				text = "or"
			intervals [2293]:
				xmin = 790.3685
				xmax = 790.4661
				text = ""
			intervals [2294]:
				xmin = 790.4661
				xmax = 790.8061
				text = "most"
			intervals [2295]:
				xmin = 790.8061
				xmax = 790.8961
				text = "of"
			intervals [2296]:
				xmin = 790.8961
				xmax = 790.9861
				text = "'em"
			intervals [2297]:
				xmin = 790.9861
				xmax = 791.0961
				text = "you"
			intervals [2298]:
				xmin = 791.0961
				xmax = 791.2561
				text = "know"
			intervals [2299]:
				xmin = 791.2561
				xmax = 791.6661
				text = "some"
			intervals [2300]:
				xmin = 791.6661
				xmax = 792.1379
				text = ""
			intervals [2301]:
				xmin = 792.1379
				xmax = 792.4279
				text = "some"
			intervals [2302]:
				xmin = 792.4279
				xmax = 792.6179
				text = "have"
			intervals [2303]:
				xmin = 792.6179
				xmax = 792.6479
				text = ""
			intervals [2304]:
				xmin = 792.6479
				xmax = 793.0779
				text = "jobs"
			intervals [2305]:
				xmin = 793.0779
				xmax = 793.2579
				text = "after"
			intervals [2306]:
				xmin = 793.2579
				xmax = 793.6979
				text = "school"
			intervals [2307]:
				xmin = 793.6979
				xmax = 794.6106
				text = ""
			intervals [2308]:
				xmin = 794.6106
				xmax = 794.6706
				text = "and"
			intervals [2309]:
				xmin = 794.6706
				xmax = 794.7706
				text = "go"
			intervals [2310]:
				xmin = 794.7706
				xmax = 794.9306
				text = "on"
			intervals [2311]:
				xmin = 794.9306
				xmax = 794.9606
				text = "a"
			intervals [2312]:
				xmin = 794.9606
				xmax = 794.9906
				text = ""
			intervals [2313]:
				xmin = 794.9906
				xmax = 795.4206
				text = "job"
			intervals [2314]:
				xmin = 795.4206
				xmax = 801.5624
				text = ""
			intervals [2315]:
				xmin = 801.5624
				xmax = 801.7124
				text = "mm"
			intervals [2316]:
				xmin = 801.7124
				xmax = 801.9124
				text = ""
			intervals [2317]:
				xmin = 801.9124
				xmax = 802.0024
				text = "let"
			intervals [2318]:
				xmin = 802.0024
				xmax = 802.0924
				text = "me"
			intervals [2319]:
				xmin = 802.0924
				xmax = 802.1924
				text = "see"
			intervals [2320]:
				xmin = 802.1924
				xmax = 802.5724
				text = ""
			intervals [2321]:
				xmin = 802.5724
				xmax = 802.6124
				text = "mm"
			intervals [2322]:
				xmin = 802.6124
				xmax = 804.2258
				text = ""
			intervals [2323]:
				xmin = 804.2258
				xmax = 804.4258
				text = "yeah"
			intervals [2324]:
				xmin = 804.4258
				xmax = 804.4658
				text = "i"
			intervals [2325]:
				xmin = 804.4658
				xmax = 804.6758
				text = "got"
			intervals [2326]:
				xmin = 804.6758
				xmax = 804.8658
				text = "one"
			intervals [2327]:
				xmin = 804.8658
				xmax = 805.2358
				text = "now"
			intervals [2328]:
				xmin = 805.2358
				xmax = 809.0674
				text = ""
			intervals [2329]:
				xmin = 809.0674
				xmax = 809.5274
				text = "uh"
			intervals [2330]:
				xmin = 809.5274
				xmax = 809.9047
				text = ""
			intervals [2331]:
				xmin = 809.9047
				xmax = 810.1147
				text = "just"
			intervals [2332]:
				xmin = 810.1147
				xmax = 810.2447
				text = "you"
			intervals [2333]:
				xmin = 810.2447
				xmax = 810.4047
				text = "know"
			intervals [2334]:
				xmin = 810.4047
				xmax = 810.5247
				text = "i"
			intervals [2335]:
				xmin = 810.5247
				xmax = 810.7747
				text = "think"
			intervals [2336]:
				xmin = 810.7747
				xmax = 810.9247
				text = "she"
			intervals [2337]:
				xmin = 810.9247
				xmax = 811.1147
				text = "just"
			intervals [2338]:
				xmin = 811.1147
				xmax = 811.4547
				text = "holler"
			intervals [2339]:
				xmin = 811.4547
				xmax = 811.5247
				text = "to"
			intervals [2340]:
				xmin = 811.5247
				xmax = 811.6147
				text = "hear"
			intervals [2341]:
				xmin = 811.6147
				xmax = 811.9547
				text = "herself"
			intervals [2342]:
				xmin = 811.9547
				xmax = 812.2947
				text = "holler"
			intervals [2343]:
				xmin = 812.2947
				xmax = 812.4647
				text = "tell"
			intervals [2344]:
				xmin = 812.4647
				xmax = 812.5547
				text = "the"
			intervals [2345]:
				xmin = 812.5547
				xmax = 812.8447
				text = "truth"
			intervals [2346]:
				xmin = 812.8447
				xmax = 813.7883
				text = ""
			intervals [2347]:
				xmin = 813.7883
				xmax = 814.0283
				text = "cause"
			intervals [2348]:
				xmin = 814.0283
				xmax = 814.0583
				text = ""
			intervals [2349]:
				xmin = 814.0583
				xmax = 814.1583
				text = "you"
			intervals [2350]:
				xmin = 814.1583
				xmax = 814.1883
				text = ""
			intervals [2351]:
				xmin = 814.1883
				xmax = 814.3883
				text = "know"
			intervals [2352]:
				xmin = 814.3883
				xmax = 815.7968
				text = ""
			intervals [2353]:
				xmin = 815.7968
				xmax = 816.0168
				text = "come"
			intervals [2354]:
				xmin = 816.0168
				xmax = 816.1768
				text = "into"
			intervals [2355]:
				xmin = 816.1768
				xmax = 816.6668
				text = "class"
			intervals [2356]:
				xmin = 816.6668
				xmax = 816.8468
				text = "and"
			intervals [2357]:
				xmin = 816.8468
				xmax = 817.3962
				text = ""
			intervals [2358]:
				xmin = 817.3962
				xmax = 817.6762
				text = "sit"
			intervals [2359]:
				xmin = 817.6762
				xmax = 818.2662
				text = "down"
			intervals [2360]:
				xmin = 818.2662
				xmax = 819.1614
				text = ""
			intervals [2361]:
				xmin = 819.1614
				xmax = 819.2714
				text = "you"
			intervals [2362]:
				xmin = 819.2714
				xmax = 819.3214
				text = ""
			intervals [2363]:
				xmin = 819.3214
				xmax = 819.6114
				text = "leave"
			intervals [2364]:
				xmin = 819.6114
				xmax = 819.7914
				text = "and"
			intervals [2365]:
				xmin = 819.7914
				xmax = 820.2106
				text = ""
			intervals [2366]:
				xmin = 820.2106
				xmax = 820.3806
				text = "get"
			intervals [2367]:
				xmin = 820.3806
				xmax = 820.5406
				text = "in"
			intervals [2368]:
				xmin = 820.5406
				xmax = 820.9506
				text = "line"
			intervals [2369]:
				xmin = 820.9506
				xmax = 821.0106
				text = "you"
			intervals [2370]:
				xmin = 821.0106
				xmax = 821.1506
				text = "know"
			intervals [2371]:
				xmin = 821.1506
				xmax = 821.1806
				text = ""
			intervals [2372]:
				xmin = 821.1806
				xmax = 821.5706
				text = "anything"
			intervals [2373]:
				xmin = 821.5706
				xmax = 821.7806
				text = "just"
			intervals [2374]:
				xmin = 821.7806
				xmax = 821.8406
				text = "to"
			intervals [2375]:
				xmin = 821.8406
				xmax = 822.1806
				text = "holler"
			intervals [2376]:
				xmin = 822.1806
				xmax = 822.2106
				text = ""
			intervals [2377]:
				xmin = 822.2106
				xmax = 822.2906
				text = "i"
			intervals [2378]:
				xmin = 822.2906
				xmax = 822.5406
				text = "think"
			intervals [2379]:
				xmin = 822.5406
				xmax = 822.5806
				text = ""
			intervals [2380]:
				xmin = 822.5806
				xmax = 822.7606
				text = "just"
			intervals [2381]:
				xmin = 822.7606
				xmax = 822.8406
				text = "to"
			intervals [2382]:
				xmin = 822.8406
				xmax = 822.9506
				text = "hear"
			intervals [2383]:
				xmin = 822.9506
				xmax = 823.2306
				text = "herself"
			intervals [2384]:
				xmin = 823.2306
				xmax = 823.5306
				text = "holler"
			intervals [2385]:
				xmin = 823.5306
				xmax = 828.2426
				text = ""
			intervals [2386]:
				xmin = 828.2426
				xmax = 828.2726
				text = "mm-"
			intervals [2387]:
				xmin = 828.2726
				xmax = 828.5717
				text = ""
			intervals [2388]:
				xmin = 828.5717
				xmax = 828.8917
				text = "mm"
			intervals [2389]:
				xmin = 828.8917
				xmax = 829.1517
				text = "once"
			intervals [2390]:
				xmin = 829.1517
				xmax = 829.2117
				text = "or"
			intervals [2391]:
				xmin = 829.2117
				xmax = 829.6617
				text = "twice"
			intervals [2392]:
				xmin = 829.6617
				xmax = 829.7917
				text = "you"
			intervals [2393]:
				xmin = 829.7917
				xmax = 829.9117
				text = "know"
			intervals [2394]:
				xmin = 829.9117
				xmax = 835.3522
				text = ""
			intervals [2395]:
				xmin = 835.3522
				xmax = 835.5522
				text = "i"
			intervals [2396]:
				xmin = 835.5522
				xmax = 835.7622
				text = "say"
			intervals [2397]:
				xmin = 835.7622
				xmax = 835.9122
				text = "she"
			intervals [2398]:
				xmin = 835.9122
				xmax = 836.0822
				text = "was"
			intervals [2399]:
				xmin = 836.0822
				xmax = 836.3922
				text = "fair"
			intervals [2400]:
				xmin = 836.3922
				xmax = 836.9064
				text = ""
			intervals [2401]:
				xmin = 836.9064
				xmax = 836.9864
				text = "i"
			intervals [2402]:
				xmin = 836.9864
				xmax = 837.1664
				text = "know"
			intervals [2403]:
				xmin = 837.1664
				xmax = 837.3764
				text = "one"
			intervals [2404]:
				xmin = 837.3764
				xmax = 837.5964
				text = "time"
			intervals [2405]:
				xmin = 837.5964
				xmax = 837.7464
				text = "she"
			intervals [2406]:
				xmin = 837.7464
				xmax = 837.9364
				text = "was"
			intervals [2407]:
				xmin = 837.9364
				xmax = 838.1664
				text = "fair"
			intervals [2408]:
				xmin = 838.1664
				xmax = 838.2864
				text = "you"
			intervals [2409]:
				xmin = 838.2864
				xmax = 838.4964
				text = "know"
			intervals [2410]:
				xmin = 838.4964
				xmax = 839.2446
				text = ""
			intervals [2411]:
				xmin = 839.2446
				xmax = 839.3546
				text = "it"
			intervals [2412]:
				xmin = 839.3546
				xmax = 839.4446
				text = "was"
			intervals [2413]:
				xmin = 839.4446
				xmax = 839.6546
				text = "one"
			intervals [2414]:
				xmin = 839.6546
				xmax = 839.7446
				text = "of"
			intervals [2415]:
				xmin = 839.7446
				xmax = 839.8846
				text = "the"
			intervals [2416]:
				xmin = 839.8846
				xmax = 840.4546
				text = "days"
			intervals [2417]:
				xmin = 840.4546
				xmax = 840.6921
				text = ""
			intervals [2418]:
				xmin = 840.6921
				xmax = 841.1321
				text = "everybody"
			intervals [2419]:
				xmin = 841.1321
				xmax = 841.3621
				text = "having"
			intervals [2420]:
				xmin = 841.3621
				xmax = 841.6321
				text = "fun"
			intervals [2421]:
				xmin = 841.6321
				xmax = 841.7821
				text = "i"
			intervals [2422]:
				xmin = 841.7821
				xmax = 841.8121
				text = ""
			intervals [2423]:
				xmin = 841.8121
				xmax = 841.9921
				text = "think"
			intervals [2424]:
				xmin = 841.9921
				xmax = 842.0521
				text = "it"
			intervals [2425]:
				xmin = 842.0521
				xmax = 842.7678
				text = ""
			intervals [2426]:
				xmin = 842.7678
				xmax = 842.9978
				text = "soon"
			intervals [2427]:
				xmin = 842.9978
				xmax = 843.0578
				text = "as"
			intervals [2428]:
				xmin = 843.0578
				xmax = 843.1178
				text = "it"
			intervals [2429]:
				xmin = 843.1178
				xmax = 843.3978
				text = "started"
			intervals [2430]:
				xmin = 843.3978
				xmax = 843.5878
				text = "getting"
			intervals [2431]:
				xmin = 843.5878
				xmax = 843.8278
				text = "warm"
			intervals [2432]:
				xmin = 843.8278
				xmax = 844.0278
				text = "this"
			intervals [2433]:
				xmin = 844.0278
				xmax = 844.2078
				text = "year"
			intervals [2434]:
				xmin = 844.2078
				xmax = 844.3878
				text = "we"
			intervals [2435]:
				xmin = 844.3878
				xmax = 844.5278
				text = "you"
			intervals [2436]:
				xmin = 844.5278
				xmax = 844.7378
				text = "know"
			intervals [2437]:
				xmin = 844.7378
				xmax = 844.8578
				text = "how"
			intervals [2438]:
				xmin = 844.8578
				xmax = 844.9978
				text = "you"
			intervals [2439]:
				xmin = 844.9978
				xmax = 845.0878
				text = "go"
			intervals [2440]:
				xmin = 845.0878
				xmax = 845.2378
				text = "into"
			intervals [2441]:
				xmin = 845.2378
				xmax = 845.7078
				text = "class"
			intervals [2442]:
				xmin = 845.7078
				xmax = 846.0078
				text = "after"
			intervals [2443]:
				xmin = 846.0078
				xmax = 846.2678
				text = "playing"
			intervals [2444]:
				xmin = 846.2678
				xmax = 847.1078
				text = "basketball"
			intervals [2445]:
				xmin = 847.1078
				xmax = 847.7859
				text = ""
			intervals [2446]:
				xmin = 847.7859
				xmax = 847.9759
				text = "and"
			intervals [2447]:
				xmin = 847.9759
				xmax = 848.0959
				text = "you"
			intervals [2448]:
				xmin = 848.0959
				xmax = 848.7059
				text = "warm"
			intervals [2449]:
				xmin = 848.7059
				xmax = 848.7859
				text = "you"
			intervals [2450]:
				xmin = 848.7859
				xmax = 849.0159
				text = "know"
			intervals [2451]:
				xmin = 849.0159
				xmax = 849.9669
				text = ""
			intervals [2452]:
				xmin = 849.9669
				xmax = 850.1469
				text = "and"
			intervals [2453]:
				xmin = 850.1469
				xmax = 850.2069
				text = "you"
			intervals [2454]:
				xmin = 850.2069
				xmax = 850.2669
				text = "know"
			intervals [2455]:
				xmin = 850.2669
				xmax = 850.3369
				text = "how"
			intervals [2456]:
				xmin = 850.3369
				xmax = 850.3969
				text = "you"
			intervals [2457]:
				xmin = 850.3969
				xmax = 850.5469
				text = "get"
			intervals [2458]:
				xmin = 850.5469
				xmax = 850.6469
				text = "to"
			intervals [2459]:
				xmin = 850.6469
				xmax = 851.3269
				text = "talking"
			intervals [2460]:
				xmin = 851.3269
				xmax = 852.4103
				text = ""
			intervals [2461]:
				xmin = 852.4103
				xmax = 852.5003
				text = "you"
			intervals [2462]:
				xmin = 852.5003
				xmax = 852.6003
				text = "know"
			intervals [2463]:
				xmin = 852.6003
				xmax = 852.7203
				text = "i"
			intervals [2464]:
				xmin = 852.7203
				xmax = 852.9303
				text = "guess"
			intervals [2465]:
				xmin = 852.9303
				xmax = 853.2403
				text = "she"
			intervals [2466]:
				xmin = 853.2403
				xmax = 853.4501
				text = ""
			intervals [2467]:
				xmin = 853.4501
				xmax = 853.5801
				text = "you"
			intervals [2468]:
				xmin = 853.5801
				xmax = 853.7401
				text = "know"
			intervals [2469]:
				xmin = 853.7401
				xmax = 854.2575
				text = ""
			intervals [2470]:
				xmin = 854.2575
				xmax = 854.4175
				text = "let"
			intervals [2471]:
				xmin = 854.4175
				xmax = 854.6475
				text = "wanted"
			intervals [2472]:
				xmin = 854.6475
				xmax = 854.8475
				text = "let"
			intervals [2473]:
				xmin = 854.8475
				xmax = 854.9675
				text = "us"
			intervals [2474]:
				xmin = 854.9675
				xmax = 855.1275
				text = "know"
			intervals [2475]:
				xmin = 855.1275
				xmax = 855.4675
				text = "before"
			intervals [2476]:
				xmin = 855.4675
				xmax = 855.5275
				text = "it"
			intervals [2477]:
				xmin = 855.5275
				xmax = 855.7375
				text = "got"
			intervals [2478]:
				xmin = 855.7375
				xmax = 856.3598
				text = ""
			intervals [2479]:
				xmin = 856.3598
				xmax = 856.5898
				text = "any"
			intervals [2480]:
				xmin = 856.5898
				xmax = 856.9698
				text = "hotter"
			intervals [2481]:
				xmin = 856.9698
				xmax = 857.2098
				text = "this"
			intervals [2482]:
				xmin = 857.2098
				xmax = 857.2398
				text = ""
			intervals [2483]:
				xmin = 857.2398
				xmax = 857.4298
				text = "in"
			intervals [2484]:
				xmin = 857.4298
				xmax = 857.6198
				text = "this"
			intervals [2485]:
				xmin = 857.6198
				xmax = 857.9098
				text = "year"
			intervals [2486]:
				xmin = 857.9098
				xmax = 858.1498
				text = "that"
			intervals [2487]:
				xmin = 858.1498
				xmax = 858.2398
				text = "you"
			intervals [2488]:
				xmin = 858.2398
				xmax = 858.3898
				text = "know"
			intervals [2489]:
				xmin = 858.3898
				xmax = 858.8673
				text = ""
			intervals [2490]:
				xmin = 858.8673
				xmax = 858.9973
				text = "where"
			intervals [2491]:
				xmin = 858.9973
				xmax = 859.1573
				text = "she"
			intervals [2492]:
				xmin = 859.1573
				xmax = 859.3373
				text = "where"
			intervals [2493]:
				xmin = 859.3373
				xmax = 859.5173
				text = "she"
			intervals [2494]:
				xmin = 859.5173
				xmax = 859.8773
				text = "stood"
			intervals [2495]:
				xmin = 859.8773
				xmax = 860.0473
				text = "at"
			intervals [2496]:
				xmin = 860.0473
				xmax = 860.1473
				text = "you"
			intervals [2497]:
				xmin = 860.1473
				xmax = 860.2873
				text = "know"
			intervals [2498]:
				xmin = 860.2873
				xmax = 867.358
				text = ""
			intervals [2499]:
				xmin = 867.358
				xmax = 867.408
				text = "mm"
			intervals [2500]:
				xmin = 867.408
				xmax = 867.568
				text = ""
			intervals [2501]:
				xmin = 867.568
				xmax = 867.668
				text = "let"
			intervals [2502]:
				xmin = 867.668
				xmax = 867.738
				text = "me"
			intervals [2503]:
				xmin = 867.738
				xmax = 867.768
				text = ""
			intervals [2504]:
				xmin = 867.768
				xmax = 867.958
				text = "see"
			intervals [2505]:
				xmin = 867.958
				xmax = 870.1473
				text = ""
			intervals [2506]:
				xmin = 870.1473
				xmax = 870.3173
				text = "that"
			intervals [2507]:
				xmin = 870.3173
				xmax = 870.3873
				text = "s"
			intervals [2508]:
				xmin = 870.3873
				xmax = 870.5073
				text = "my"
			intervals [2509]:
				xmin = 870.5073
				xmax = 870.9173
				text = "civics"
			intervals [2510]:
				xmin = 870.9173
				xmax = 871.4073
				text = "teacher"
			intervals [2511]:
				xmin = 871.4073
				xmax = 872.6206
				text = ""
			intervals [2512]:
				xmin = 872.6206
				xmax = 872.7506
				text = "miss"
			intervals [2513]:
				xmin = 872.7506
				xmax = 872.7806
				text = ""
			intervals [2514]:
				xmin = 872.7806
				xmax = 873.3706
				text = "rdx"
			intervals [2515]:
				xmin = 873.3706
				xmax = 873.7765
				text = ""
			intervals [2516]:
				xmin = 873.7765
				xmax = 873.9965
				text = "hm"
			intervals [2517]:
				xmin = 873.9965
				xmax = 875.7663
				text = ""
			intervals [2518]:
				xmin = 875.7663
				xmax = 875.9263
				text = "mm-"
			intervals [2519]:
				xmin = 875.9263
				xmax = 876.4017
				text = ""
			intervals [2520]:
				xmin = 876.4017
				xmax = 876.5317
				text = "i"
			intervals [2521]:
				xmin = 876.5317
				xmax = 876.6917
				text = "like"
			intervals [2522]:
				xmin = 876.6917
				xmax = 876.7517
				text = "her"
			intervals [2523]:
				xmin = 876.7517
				xmax = 877.1217
				text = "because"
			intervals [2524]:
				xmin = 877.1217
				xmax = 877.2517
				text = "she"
			intervals [2525]:
				xmin = 877.2517
				xmax = 877.4617
				text = "take"
			intervals [2526]:
				xmin = 877.4617
				xmax = 877.9517
				text = "time"
			intervals [2527]:
				xmin = 877.9517
				xmax = 878.0317
				text = "you"
			intervals [2528]:
				xmin = 878.0317
				xmax = 878.2517
				text = "know"
			intervals [2529]:
				xmin = 878.2517
				xmax = 878.3324
				text = ""
			intervals [2530]:
				xmin = 878.3324
				xmax = 878.4024
				text = "to"
			intervals [2531]:
				xmin = 878.4024
				xmax = 878.4824
				text = ""
			intervals [2532]:
				xmin = 878.4824
				xmax = 878.8824
				text = "teach"
			intervals [2533]:
				xmin = 878.8824
				xmax = 879.1224
				text = "and"
			intervals [2534]:
				xmin = 879.1224
				xmax = 879.9537
				text = ""
			intervals [2535]:
				xmin = 879.9537
				xmax = 880.1637
				text = "she"
			intervals [2536]:
				xmin = 880.1637
				xmax = 880.5937
				text = "devote"
			intervals [2537]:
				xmin = 880.5937
				xmax = 880.7737
				text = "all"
			intervals [2538]:
				xmin = 880.7737
				xmax = 880.8437
				text = "her"
			intervals [2539]:
				xmin = 880.8437
				xmax = 881.1737
				text = "time"
			intervals [2540]:
				xmin = 881.1737
				xmax = 881.2937
				text = "to"
			intervals [2541]:
				xmin = 881.2937
				xmax = 881.3737
				text = "her"
			intervals [2542]:
				xmin = 881.3737
				xmax = 881.9037
				text = "students"
			intervals [2543]:
				xmin = 881.9037
				xmax = 882.0737
				text = "you"
			intervals [2544]:
				xmin = 882.0737
				xmax = 882.2337
				text = "know"
			intervals [2545]:
				xmin = 882.2337
				xmax = 883.1685
				text = ""
			intervals [2546]:
				xmin = 883.1685
				xmax = 883.3385
				text = "like"
			intervals [2547]:
				xmin = 883.3385
				xmax = 883.5085
				text = "she"
			intervals [2548]:
				xmin = 883.5085
				xmax = 883.8885
				text = "have"
			intervals [2549]:
				xmin = 883.8885
				xmax = 884.1285
				text = "uh"
			intervals [2550]:
				xmin = 884.1285
				xmax = 884.2549
				text = ""
			intervals [2551]:
				xmin = 884.2549
				xmax = 884.5149
				text = "lunch"
			intervals [2552]:
				xmin = 884.5149
				xmax = 884.9249
				text = "period"
			intervals [2553]:
				xmin = 884.9249
				xmax = 884.9896
				text = ""
			intervals [2554]:
				xmin = 884.9896
				xmax = 885.1396
				text = "and"
			intervals [2555]:
				xmin = 885.1396
				xmax = 885.1996
				text = "a"
			intervals [2556]:
				xmin = 885.1996
				xmax = 885.3896
				text = "free"
			intervals [2557]:
				xmin = 885.3896
				xmax = 885.7996
				text = "period"
			intervals [2558]:
				xmin = 885.7996
				xmax = 886.5386
				text = ""
			intervals [2559]:
				xmin = 886.5386
				xmax = 886.5986
				text = "and"
			intervals [2560]:
				xmin = 886.5986
				xmax = 886.7886
				text = "if"
			intervals [2561]:
				xmin = 886.7886
				xmax = 887.0386
				text = "you"
			intervals [2562]:
				xmin = 887.0386
				xmax = 887.0686
				text = ""
			intervals [2563]:
				xmin = 887.0686
				xmax = 887.2486
				text = "not"
			intervals [2564]:
				xmin = 887.2486
				xmax = 887.4486
				text = "here"
			intervals [2565]:
				xmin = 887.4486
				xmax = 887.6286
				text = "one"
			intervals [2566]:
				xmin = 887.6286
				xmax = 887.7986
				text = "day"
			intervals [2567]:
				xmin = 887.7986
				xmax = 887.9586
				text = "she"
			intervals [2568]:
				xmin = 887.9586
				xmax = 887.9886
				text = "<unk>"
			intervals [2569]:
				xmin = 887.9886
				xmax = 888.0186
				text = ""
			intervals [2570]:
				xmin = 888.0186
				xmax = 888.2486
				text = "tell"
			intervals [2571]:
				xmin = 888.2486
				xmax = 888.3486
				text = "you"
			intervals [2572]:
				xmin = 888.3486
				xmax = 888.9333
				text = ""
			intervals [2573]:
				xmin = 888.9333
				xmax = 889.0533
				text = "the"
			intervals [2574]:
				xmin = 889.0533
				xmax = 889.4333
				text = "following"
			intervals [2575]:
				xmin = 889.4333
				xmax = 889.7033
				text = "day"
			intervals [2576]:
				xmin = 889.7033
				xmax = 889.8239
				text = ""
			intervals [2577]:
				xmin = 889.8239
				xmax = 889.8839
				text = "you"
			intervals [2578]:
				xmin = 889.8839
				xmax = 889.9139
				text = ""
			intervals [2579]:
				xmin = 889.9139
				xmax = 890.2139
				text = "see"
			intervals [2580]:
				xmin = 890.2139
				xmax = 890.2739
				text = "her"
			intervals [2581]:
				xmin = 890.2739
				xmax = 890.4339
				text = "on"
			intervals [2582]:
				xmin = 890.4339
				xmax = 890.5239
				text = "the"
			intervals [2583]:
				xmin = 890.5239
				xmax = 890.7539
				text = "free"
			intervals [2584]:
				xmin = 890.7539
				xmax = 891.1139
				text = "period"
			intervals [2585]:
				xmin = 891.1139
				xmax = 891.3766
				text = ""
			intervals [2586]:
				xmin = 891.3766
				xmax = 891.5666
				text = "or"
			intervals [2587]:
				xmin = 891.5666
				xmax = 891.6266
				text = "at"
			intervals [2588]:
				xmin = 891.6266
				xmax = 891.9266
				text = "lunch"
			intervals [2589]:
				xmin = 891.9266
				xmax = 892.2666
				text = "period"
			intervals [2590]:
				xmin = 892.2666
				xmax = 893.304
				text = ""
			intervals [2591]:
				xmin = 893.304
				xmax = 893.384
				text = "and"
			intervals [2592]:
				xmin = 893.384
				xmax = 893.484
				text = "you"
			intervals [2593]:
				xmin = 893.484
				xmax = 893.584
				text = "know"
			intervals [2594]:
				xmin = 893.584
				xmax = 893.864
				text = "about"
			intervals [2595]:
				xmin = 893.864
				xmax = 893.974
				text = "your"
			intervals [2596]:
				xmin = 893.974
				xmax = 894.434
				text = "subject"
			intervals [2597]:
				xmin = 894.434
				xmax = 895.1245
				text = ""
			intervals [2598]:
				xmin = 895.1245
				xmax = 895.2945
				text = "or"
			intervals [2599]:
				xmin = 895.2945
				xmax = 895.4045
				text = "you"
			intervals [2600]:
				xmin = 895.4045
				xmax = 895.4945
				text = "can"
			intervals [2601]:
				xmin = 895.4945
				xmax = 895.7345
				text = "come"
			intervals [2602]:
				xmin = 895.7345
				xmax = 895.9345
				text = "after"
			intervals [2603]:
				xmin = 895.9345
				xmax = 896.2045
				text = "school"
			intervals [2604]:
				xmin = 896.2045
				xmax = 896.3045
				text = "and"
			intervals [2605]:
				xmin = 896.3045
				xmax = 896.5045
				text = "she"
			intervals [2606]:
				xmin = 896.5045
				xmax = 896.5345
				text = "<unk>"
			intervals [2607]:
				xmin = 896.5345
				xmax = 896.8545
				text = "help"
			intervals [2608]:
				xmin = 896.8545
				xmax = 896.9345
				text = "you"
			intervals [2609]:
				xmin = 896.9345
				xmax = 897.1945
				text = "make"
			intervals [2610]:
				xmin = 897.1945
				xmax = 897.3645
				text = "out"
			intervals [2611]:
				xmin = 897.3645
				xmax = 897.3945
				text = ""
			intervals [2612]:
				xmin = 897.3945
				xmax = 897.6245
				text = "for"
			intervals [2613]:
				xmin = 897.6245
				xmax = 897.7545
				text = "what"
			intervals [2614]:
				xmin = 897.7545
				xmax = 897.8545
				text = "you"
			intervals [2615]:
				xmin = 897.8545
				xmax = 898.0845
				text = "missed"
			intervals [2616]:
				xmin = 898.0845
				xmax = 907.8612
				text = ""
			intervals [2617]:
				xmin = 907.8612
				xmax = 908.3512
				text = "mm"
			intervals [2618]:
				xmin = 908.3512
				xmax = 910.1355
				text = ""
			intervals [2619]:
				xmin = 910.1355
				xmax = 910.2455
				text = "let"
			intervals [2620]:
				xmin = 910.2455
				xmax = 910.3055
				text = "me"
			intervals [2621]:
				xmin = 910.3055
				xmax = 910.4355
				text = "see"
			intervals [2622]:
				xmin = 910.4355
				xmax = 910.7382
				text = ""
			intervals [2623]:
				xmin = 910.7382
				xmax = 910.9382
				text = "miss"
			intervals [2624]:
				xmin = 910.9382
				xmax = 910.9682
				text = ""
			intervals [2625]:
				xmin = 910.9682
				xmax = 911.6582
				text = "rdx"
			intervals [2626]:
				xmin = 911.6582
				xmax = 912.7861
				text = ""
			intervals [2627]:
				xmin = 912.7861
				xmax = 913.0661
				text = "yeah"
			intervals [2628]:
				xmin = 913.0661
				xmax = 913.4261
				text = "why"
			intervals [2629]:
				xmin = 913.4261
				xmax = 915.9024
				text = ""
			intervals [2630]:
				xmin = 915.9024
				xmax = 916.4924
				text = "uh"
			intervals [2631]:
				xmin = 916.4924
				xmax = 916.6924
				text = ""
			intervals [2632]:
				xmin = 916.6924
				xmax = 916.8224
				text = "she"
			intervals [2633]:
				xmin = 916.8224
				xmax = 916.8524
				text = ""
			intervals [2634]:
				xmin = 916.8524
				xmax = 917.0724
				text = "w"
			intervals [2635]:
				xmin = 917.0724
				xmax = 917.180
				text = ""
			intervals [2636]:
				xmin = 917.180
				xmax = 917.320
				text = "you"
			intervals [2637]:
				xmin = 917.320
				xmax = 917.480
				text = "know"
			intervals [2638]:
				xmin = 917.480
				xmax = 917.660
				text = "i"
			intervals [2639]:
				xmin = 917.660
				xmax = 917.690
				text = ""
			intervals [2640]:
				xmin = 917.690
				xmax = 917.950
				text = "think"
			intervals [2641]:
				xmin = 917.950
				xmax = 918.060
				text = "you"
			intervals [2642]:
				xmin = 918.060
				xmax = 918.240
				text = "know"
			intervals [2643]:
				xmin = 918.240
				xmax = 918.440
				text = "she"
			intervals [2644]:
				xmin = 918.440
				xmax = 918.630
				text = "was"
			intervals [2645]:
				xmin = 918.630
				xmax = 919.2644
				text = ""
			intervals [2646]:
				xmin = 919.2644
				xmax = 919.8544
				text = "prejudice"
			intervals [2647]:
				xmin = 919.8544
				xmax = 920.3844
				text = "something"
			intervals [2648]:
				xmin = 920.3844
				xmax = 920.4544
				text = "you"
			intervals [2649]:
				xmin = 920.4544
				xmax = 920.6944
				text = "know"
			intervals [2650]:
				xmin = 920.6944
				xmax = 921.5399
				text = ""
			intervals [2651]:
				xmin = 921.5399
				xmax = 921.8499
				text = "she"
			intervals [2652]:
				xmin = 921.8499
				xmax = 921.9304
				text = ""
			intervals [2653]:
				xmin = 921.9304
				xmax = 922.1704
				text = "she"
			intervals [2654]:
				xmin = 922.1704
				xmax = 922.3304
				text = "i"
			intervals [2655]:
				xmin = 922.3304
				xmax = 922.5904
				text = "was"
			intervals [2656]:
				xmin = 922.5904
				xmax = 922.6904
				text = "you"
			intervals [2657]:
				xmin = 922.6904
				xmax = 923.0304
				text = "know"
			intervals [2658]:
				xmin = 923.0304
				xmax = 924.3924
				text = ""
			intervals [2659]:
				xmin = 924.3924
				xmax = 924.6324
				text = "is"
			intervals [2660]:
				xmin = 924.6324
				xmax = 924.6824
				text = ""
			intervals [2661]:
				xmin = 924.6824
				xmax = 924.7924
				text = "it"
			intervals [2662]:
				xmin = 924.7924
				xmax = 924.9424
				text = "is"
			intervals [2663]:
				xmin = 924.9424
				xmax = 925.0024
				text = "it"
			intervals [2664]:
				xmin = 925.0024
				xmax = 925.2324
				text = "alright"
			intervals [2665]:
				xmin = 925.2324
				xmax = 925.4024
				text = "talk"
			intervals [2666]:
				xmin = 925.4024
				xmax = 925.6024
				text = "about"
			intervals [2667]:
				xmin = 925.6024
				xmax = 925.6424
				text = ""
			intervals [2668]:
				xmin = 925.6424
				xmax = 925.7224
				text = "you"
			intervals [2669]:
				xmin = 925.7224
				xmax = 925.8124
				text = "know"
			intervals [2670]:
				xmin = 925.8124
				xmax = 926.0784
				text = ""
			intervals [2671]:
				xmin = 926.0784
				xmax = 926.4684
				text = "race"
			intervals [2672]:
				xmin = 926.4684
				xmax = 927.0782
				text = ""
			intervals [2673]:
				xmin = 927.0782
				xmax = 927.1782
				text = "you"
			intervals [2674]:
				xmin = 927.1782
				xmax = 927.3082
				text = "know"
			intervals [2675]:
				xmin = 927.3082
				xmax = 927.4382
				text = "it"
			intervals [2676]:
				xmin = 927.4382
				xmax = 927.5082
				text = "s"
			intervals [2677]:
				xmin = 927.5082
				xmax = 927.6045
				text = ""
			intervals [2678]:
				xmin = 927.6045
				xmax = 927.7245
				text = "i"
			intervals [2679]:
				xmin = 927.7245
				xmax = 927.9645
				text = "was"
			intervals [2680]:
				xmin = 927.9645
				xmax = 928.2045
				text = "uh"
			intervals [2681]:
				xmin = 928.2045
				xmax = 928.3434
				text = ""
			intervals [2682]:
				xmin = 928.3434
				xmax = 928.7534
				text = "uh"
			intervals [2683]:
				xmin = 928.7534
				xmax = 929.0075
				text = ""
			intervals [2684]:
				xmin = 929.0075
				xmax = 929.1475
				text = "it"
			intervals [2685]:
				xmin = 929.1475
				xmax = 929.2575
				text = "was"
			intervals [2686]:
				xmin = 929.2575
				xmax = 929.5175
				text = "me"
			intervals [2687]:
				xmin = 929.5175
				xmax = 929.6475
				text = "and"
			intervals [2688]:
				xmin = 929.6475
				xmax = 929.9975
				text = "another"
			intervals [2689]:
				xmin = 929.9975
				xmax = 930.3875
				text = "negro"
			intervals [2690]:
				xmin = 930.3875
				xmax = 930.5175
				text = "in"
			intervals [2691]:
				xmin = 930.5175
				xmax = 930.5875
				text = "her"
			intervals [2692]:
				xmin = 930.5875
				xmax = 930.7075
				text = ""
			intervals [2693]:
				xmin = 930.7075
				xmax = 931.1275
				text = "class"
			intervals [2694]:
				xmin = 931.1275
				xmax = 931.7692
				text = ""
			intervals [2695]:
				xmin = 931.7692
				xmax = 931.8192
				text = "a"
			intervals [2696]:
				xmin = 931.8192
				xmax = 931.8492
				text = ""
			intervals [2697]:
				xmin = 931.8492
				xmax = 932.0992
				text = "white"
			intervals [2698]:
				xmin = 932.0992
				xmax = 932.2436
				text = ""
			intervals [2699]:
				xmin = 932.2436
				xmax = 932.4136
				text = "and"
			intervals [2700]:
				xmin = 932.4136
				xmax = 932.4936
				text = "the"
			intervals [2701]:
				xmin = 932.4936
				xmax = 932.7936
				text = "rest"
			intervals [2702]:
				xmin = 932.7936
				xmax = 932.8836
				text = "you"
			intervals [2703]:
				xmin = 932.8836
				xmax = 933.0436
				text = "know"
			intervals [2704]:
				xmin = 933.0436
				xmax = 933.1736
				text = "was"
			intervals [2705]:
				xmin = 933.1736
				xmax = 933.2036
				text = ""
			intervals [2706]:
				xmin = 933.2036
				xmax = 933.4136
				text = "white"
			intervals [2707]:
				xmin = 933.4136
				xmax = 933.7236
				text = "children"
			intervals [2708]:
				xmin = 933.7236
				xmax = 934.7324
				text = ""
			intervals [2709]:
				xmin = 934.7324
				xmax = 934.9124
				text = "and"
			intervals [2710]:
				xmin = 934.9124
				xmax = 935.0024
				text = "you"
			intervals [2711]:
				xmin = 935.0024
				xmax = 935.2024
				text = "know"
			intervals [2712]:
				xmin = 935.2024
				xmax = 936.054
				text = ""
			intervals [2713]:
				xmin = 936.054
				xmax = 936.224
				text = "she"
			intervals [2714]:
				xmin = 936.224
				xmax = 936.554
				text = "called"
			intervals [2715]:
				xmin = 936.554
				xmax = 936.774
				text = "me"
			intervals [2716]:
				xmin = 936.774
				xmax = 936.904
				text = "and"
			intervals [2717]:
				xmin = 936.904
				xmax = 937.174
				text = "him"
			intervals [2718]:
				xmin = 937.174
				xmax = 937.5488
				text = ""
			intervals [2719]:
				xmin = 937.5488
				xmax = 937.8588
				text = "double"
			intervals [2720]:
				xmin = 937.8588
				xmax = 938.5388
				text = "trouble"
			intervals [2721]:
				xmin = 938.5388
				xmax = 939.1295
				text = ""
			intervals [2722]:
				xmin = 939.1295
				xmax = 939.2395
				text = "you"
			intervals [2723]:
				xmin = 939.2395
				xmax = 939.5295
				text = "know"
			intervals [2724]:
				xmin = 939.5295
				xmax = 940.2914
				text = ""
			intervals [2725]:
				xmin = 940.2914
				xmax = 940.4514
				text = "we"
			intervals [2726]:
				xmin = 940.4514
				xmax = 940.6314
				text = "don't"
			intervals [2727]:
				xmin = 940.6314
				xmax = 940.7814
				text = "do"
			intervals [2728]:
				xmin = 940.7814
				xmax = 941.1214
				text = "this"
			intervals [2729]:
				xmin = 941.1214
				xmax = 941.2014
				text = "and"
			intervals [2730]:
				xmin = 941.2014
				xmax = 941.4214
				text = "don't"
			intervals [2731]:
				xmin = 941.4214
				xmax = 941.5314
				text = "do"
			intervals [2732]:
				xmin = 941.5314
				xmax = 941.7914
				text = "that"
			intervals [2733]:
				xmin = 941.7914
				xmax = 942.6395
				text = ""
			intervals [2734]:
				xmin = 942.6395
				xmax = 942.7495
				text = "you"
			intervals [2735]:
				xmin = 942.7495
				xmax = 942.9895
				text = "know"
			intervals [2736]:
				xmin = 942.9895
				xmax = 943.0495
				text = "and"
			intervals [2737]:
				xmin = 943.0495
				xmax = 943.1895
				text = "one"
			intervals [2738]:
				xmin = 943.1895
				xmax = 943.5495
				text = "time"
			intervals [2739]:
				xmin = 943.5495
				xmax = 944.9337
				text = ""
			intervals [2740]:
				xmin = 944.9337
				xmax = 945.0337
				text = "you"
			intervals [2741]:
				xmin = 945.0337
				xmax = 945.1237
				text = "know"
			intervals [2742]:
				xmin = 945.1237
				xmax = 945.2937
				text = "she"
			intervals [2743]:
				xmin = 945.2937
				xmax = 945.4237
				text = "gave"
			intervals [2744]:
				xmin = 945.4237
				xmax = 945.5337
				text = "me"
			intervals [2745]:
				xmin = 945.5337
				xmax = 945.5837
				text = "a"
			intervals [2746]:
				xmin = 945.5837
				xmax = 945.7737
				text = "f"
			intervals [2747]:
				xmin = 945.7737
				xmax = 945.9637
				text = "so"
			intervals [2748]:
				xmin = 945.9637
				xmax = 946.1337
				text = "my"
			intervals [2749]:
				xmin = 946.1337
				xmax = 946.4237
				text = "mother"
			intervals [2750]:
				xmin = 946.4237
				xmax = 946.5937
				text = "told"
			intervals [2751]:
				xmin = 946.5937
				xmax = 946.7037
				text = "me"
			intervals [2752]:
				xmin = 946.7037
				xmax = 946.7837
				text = "you"
			intervals [2753]:
				xmin = 946.7837
				xmax = 947.0737
				text = "know"
			intervals [2754]:
				xmin = 947.0737
				xmax = 947.8908
				text = ""
			intervals [2755]:
				xmin = 947.8908
				xmax = 948.2508
				text = "save"
			intervals [2756]:
				xmin = 948.2508
				xmax = 948.4408
				text = "my"
			intervals [2757]:
				xmin = 948.4408
				xmax = 948.6308
				text = "all"
			intervals [2758]:
				xmin = 948.6308
				xmax = 948.7408
				text = "my"
			intervals [2759]:
				xmin = 948.7408
				xmax = 949.0108
				text = "work"
			intervals [2760]:
				xmin = 949.0108
				xmax = 949.1708
				text = "that"
			intervals [2761]:
				xmin = 949.1708
				xmax = 949.2008
				text = "i"
			intervals [2762]:
				xmin = 949.2008
				xmax = 949.5008
				text = "did"
			intervals [2763]:
				xmin = 949.5008
				xmax = 949.5808
				text = "you"
			intervals [2764]:
				xmin = 949.5808
				xmax = 949.7408
				text = "know"
			intervals [2765]:
				xmin = 949.7408
				xmax = 949.8408
				text = "i"
			intervals [2766]:
				xmin = 949.8408
				xmax = 950.0608
				text = "told"
			intervals [2767]:
				xmin = 950.0608
				xmax = 950.1208
				text = "her"
			intervals [2768]:
				xmin = 950.1208
				xmax = 950.2608
				text = "i"
			intervals [2769]:
				xmin = 950.2608
				xmax = 950.3708
				text = "i"
			intervals [2770]:
				xmin = 950.3708
				xmax = 950.6608
				text = "had"
			intervals [2771]:
				xmin = 950.6608
				xmax = 950.8008
				text = "work"
			intervals [2772]:
				xmin = 950.8008
				xmax = 950.8908
				text = "that"
			intervals [2773]:
				xmin = 950.8908
				xmax = 950.9208
				text = "i"
			intervals [2774]:
				xmin = 950.9208
				xmax = 951.1808
				text = "did"
			intervals [2775]:
				xmin = 951.1808
				xmax = 951.4508
				text = "last"
			intervals [2776]:
				xmin = 951.4508
				xmax = 951.6308
				text = "time"
			intervals [2777]:
				xmin = 951.6308
				xmax = 951.6908
				text = "you"
			intervals [2778]:
				xmin = 951.6908
				xmax = 951.8408
				text = "know"
			intervals [2779]:
				xmin = 951.8408
				xmax = 951.8808
				text = "a"
			intervals [2780]:
				xmin = 951.8808
				xmax = 952.2708
				text = "notebook"
			intervals [2781]:
				xmin = 952.2708
				xmax = 952.5008
				text = "full"
			intervals [2782]:
				xmin = 952.5008
				xmax = 952.5608
				text = "of"
			intervals [2783]:
				xmin = 952.5608
				xmax = 952.7708
				text = "work"
			intervals [2784]:
				xmin = 952.7708
				xmax = 953.4738
				text = ""
			intervals [2785]:
				xmin = 953.4738
				xmax = 953.6438
				text = "so"
			intervals [2786]:
				xmin = 953.6438
				xmax = 953.8238
				text = "she"
			intervals [2787]:
				xmin = 953.8238
				xmax = 953.9938
				text = "told"
			intervals [2788]:
				xmin = 953.9938
				xmax = 954.0938
				text = "me"
			intervals [2789]:
				xmin = 954.0938
				xmax = 954.2738
				text = "just"
			intervals [2790]:
				xmin = 954.2738
				xmax = 954.5438
				text = "keep"
			intervals [2791]:
				xmin = 954.5438
				xmax = 954.6038
				text = "it"
			intervals [2792]:
				xmin = 954.6038
				xmax = 954.7538
				text = "in"
			intervals [2793]:
				xmin = 954.7538
				xmax = 955.0538
				text = "order"
			intervals [2794]:
				xmin = 955.0538
				xmax = 955.1138
				text = "in"
			intervals [2795]:
				xmin = 955.1138
				xmax = 955.2038
				text = "this"
			intervals [2796]:
				xmin = 955.2038
				xmax = 955.2338
				text = ""
			intervals [2797]:
				xmin = 955.2338
				xmax = 955.5138
				text = "time"
			intervals [2798]:
				xmin = 955.5138
				xmax = 955.5838
				text = "you"
			intervals [2799]:
				xmin = 955.5838
				xmax = 955.8138
				text = "know"
			intervals [2800]:
				xmin = 955.8138
				xmax = 956.3302
				text = ""
			intervals [2801]:
				xmin = 956.3302
				xmax = 956.5602
				text = "and"
			intervals [2802]:
				xmin = 956.5602
				xmax = 956.6138
				text = ""
			intervals [2803]:
				xmin = 956.6138
				xmax = 956.7138
				text = "and"
			intervals [2804]:
				xmin = 956.7138
				xmax = 956.8138
				text = "when"
			intervals [2805]:
				xmin = 956.8138
				xmax = 956.9338
				text = "she"
			intervals [2806]:
				xmin = 956.9338
				xmax = 957.0138
				text = "if"
			intervals [2807]:
				xmin = 957.0138
				xmax = 957.1638
				text = "she"
			intervals [2808]:
				xmin = 957.1638
				xmax = 957.2938
				text = "gave"
			intervals [2809]:
				xmin = 957.2938
				xmax = 957.3638
				text = "me"
			intervals [2810]:
				xmin = 957.3638
				xmax = 957.6738
				text = "another"
			intervals [2811]:
				xmin = 957.6738
				xmax = 957.8038
				text = "f"
			intervals [2812]:
				xmin = 957.8038
				xmax = 957.8338
				text = ""
			intervals [2813]:
				xmin = 957.8338
				xmax = 958.0138
				text = "next"
			intervals [2814]:
				xmin = 958.0138
				xmax = 958.2438
				text = "time"
			intervals [2815]:
				xmin = 958.2438
				xmax = 958.3438
				text = "you"
			intervals [2816]:
				xmin = 958.3438
				xmax = 958.4438
				text = "know"
			intervals [2817]:
				xmin = 958.4438
				xmax = 958.4838
				text = ""
			intervals [2818]:
				xmin = 958.4838
				xmax = 958.7338
				text = "show"
			intervals [2819]:
				xmin = 958.7338
				xmax = 958.7938
				text = "her"
			intervals [2820]:
				xmin = 958.7938
				xmax = 959.4525
				text = ""
			intervals [2821]:
				xmin = 959.4525
				xmax = 959.7425
				text = "so"
			intervals [2822]:
				xmin = 959.7425
				xmax = 959.7925
				text = ""
			intervals [2823]:
				xmin = 959.7925
				xmax = 960.0525
				text = "every"
			intervals [2824]:
				xmin = 960.0525
				xmax = 960.3225
				text = "paper"
			intervals [2825]:
				xmin = 960.3225
				xmax = 960.3825
				text = "i"
			intervals [2826]:
				xmin = 960.3825
				xmax = 960.7225
				text = "did"
			intervals [2827]:
				xmin = 960.7225
				xmax = 960.8025
				text = "i"
			intervals [2828]:
				xmin = 960.8025
				xmax = 961.3525
				text = "dated"
			intervals [2829]:
				xmin = 961.3525
				xmax = 962.2089
				text = ""
			intervals [2830]:
				xmin = 962.2089
				xmax = 962.3189
				text = "and"
			intervals [2831]:
				xmin = 962.3189
				xmax = 962.3889
				text = "you"
			intervals [2832]:
				xmin = 962.3889
				xmax = 962.5689
				text = "know"
			intervals [2833]:
				xmin = 962.5689
				xmax = 962.6539
				text = ""
			intervals [2834]:
				xmin = 962.6539
				xmax = 962.8039
				text = "put"
			intervals [2835]:
				xmin = 962.8039
				xmax = 962.9139
				text = "the"
			intervals [2836]:
				xmin = 962.9139
				xmax = 963.1839
				text = "date"
			intervals [2837]:
				xmin = 963.1839
				xmax = 963.3839
				text = "on"
			intervals [2838]:
				xmin = 963.3839
				xmax = 963.5139
				text = "it"
			intervals [2839]:
				xmin = 963.5139
				xmax = 964.1122
				text = ""
			intervals [2840]:
				xmin = 964.1122
				xmax = 964.2822
				text = "and"
			intervals [2841]:
				xmin = 964.2822
				xmax = 964.4022
				text = "the"
			intervals [2842]:
				xmin = 964.4022
				xmax = 964.7022
				text = "grade"
			intervals [2843]:
				xmin = 964.7022
				xmax = 964.8922
				text = "was"
			intervals [2844]:
				xmin = 964.8922
				xmax = 965.0522
				text = "on"
			intervals [2845]:
				xmin = 965.0522
				xmax = 965.1122
				text = "it"
			intervals [2846]:
				xmin = 965.1122
				xmax = 965.2322
				text = "that"
			intervals [2847]:
				xmin = 965.2322
				xmax = 965.4022
				text = "she"
			intervals [2848]:
				xmin = 965.4022
				xmax = 965.6122
				text = "put"
			intervals [2849]:
				xmin = 965.6122
				xmax = 965.7622
				text = "on"
			intervals [2850]:
				xmin = 965.7622
				xmax = 965.8922
				text = "it"
			intervals [2851]:
				xmin = 965.8922
				xmax = 966.0922
				text = "and"
			intervals [2852]:
				xmin = 966.0922
				xmax = 966.1922
				text = "you"
			intervals [2853]:
				xmin = 966.1922
				xmax = 966.3522
				text = "know"
			intervals [2854]:
				xmin = 966.3522
				xmax = 967.1524
				text = ""
			intervals [2855]:
				xmin = 967.1524
				xmax = 967.3924
				text = "did"
			intervals [2856]:
				xmin = 967.3924
				xmax = 967.4224
				text = ""
			intervals [2857]:
				xmin = 967.4224
				xmax = 967.6024
				text = "book"
			intervals [2858]:
				xmin = 967.6024
				xmax = 967.9924
				text = "reports"
			intervals [2859]:
				xmin = 967.9924
				xmax = 968.1424
				text = "put"
			intervals [2860]:
				xmin = 968.1424
				xmax = 968.2424
				text = "the"
			intervals [2861]:
				xmin = 968.2424
				xmax = 968.4924
				text = "date"
			intervals [2862]:
				xmin = 968.4924
				xmax = 968.6324
				text = "on"
			intervals [2863]:
				xmin = 968.6324
				xmax = 968.8424
				text = "that"
			intervals [2864]:
				xmin = 968.8424
				xmax = 968.973
				text = ""
			intervals [2865]:
				xmin = 968.973
				xmax = 969.143
				text = "and"
			intervals [2866]:
				xmin = 969.143
				xmax = 969.233
				text = "you"
			intervals [2867]:
				xmin = 969.233
				xmax = 969.343
				text = "know"
			intervals [2868]:
				xmin = 969.343
				xmax = 969.373
				text = ""
			intervals [2869]:
				xmin = 969.373
				xmax = 969.663
				text = "she"
			intervals [2870]:
				xmin = 969.663
				xmax = 970.2408
				text = ""
			intervals [2871]:
				xmin = 970.2408
				xmax = 970.7108
				text = "graded"
			intervals [2872]:
				xmin = 970.7108
				xmax = 971.2453
				text = ""
			intervals [2873]:
				xmin = 971.2453
				xmax = 971.3353
				text = "and"
			intervals [2874]:
				xmin = 971.3353
				xmax = 971.5153
				text = "every"
			intervals [2875]:
				xmin = 971.5153
				xmax = 971.6553
				text = "and"
			intervals [2876]:
				xmin = 971.6553
				xmax = 971.7153
				text = "you"
			intervals [2877]:
				xmin = 971.7153
				xmax = 971.8853
				text = "know"
			intervals [2878]:
				xmin = 971.8853
				xmax = 971.9653
				text = ""
			intervals [2879]:
				xmin = 971.9653
				xmax = 972.0753
				text = "then"
			intervals [2880]:
				xmin = 972.0753
				xmax = 972.1653
				text = "when"
			intervals [2881]:
				xmin = 972.1653
				xmax = 972.4253
				text = "she"
			intervals [2882]:
				xmin = 972.4253
				xmax = 972.8453
				text = "failed"
			intervals [2883]:
				xmin = 972.8453
				xmax = 972.9553
				text = "me"
			intervals [2884]:
				xmin = 972.9553
				xmax = 973.3653
				text = "again"
			intervals [2885]:
				xmin = 973.3653
				xmax = 974.0058
				text = ""
			intervals [2886]:
				xmin = 974.0058
				xmax = 974.0858
				text = "you"
			intervals [2887]:
				xmin = 974.0858
				xmax = 974.1758
				text = "know"
			intervals [2888]:
				xmin = 974.1758
				xmax = 974.2658
				text = "i"
			intervals [2889]:
				xmin = 974.2658
				xmax = 974.4658
				text = "took"
			intervals [2890]:
				xmin = 974.4658
				xmax = 974.5458
				text = "it"
			intervals [2891]:
				xmin = 974.5458
				xmax = 974.9058
				text = "home"
			intervals [2892]:
				xmin = 974.9058
				xmax = 974.9858
				text = "and"
			intervals [2893]:
				xmin = 974.9858
				xmax = 975.0858
				text = "then"
			intervals [2894]:
				xmin = 975.0858
				xmax = 975.1658
				text = "my"
			intervals [2895]:
				xmin = 975.1658
				xmax = 975.4758
				text = "mother"
			intervals [2896]:
				xmin = 975.4758
				xmax = 975.6458
				text = "took"
			intervals [2897]:
				xmin = 975.6458
				xmax = 975.7058
				text = "it"
			intervals [2898]:
				xmin = 975.7058
				xmax = 975.8158
				text = "to"
			intervals [2899]:
				xmin = 975.8158
				xmax = 975.9058
				text = "the"
			intervals [2900]:
				xmin = 975.9058
				xmax = 976.3258
				text = "office"
			intervals [2901]:
				xmin = 976.3258
				xmax = 976.4358
				text = "you"
			intervals [2902]:
				xmin = 976.4358
				xmax = 976.6458
				text = "know"
			intervals [2903]:
				xmin = 976.6458
				xmax = 977.7229
				text = ""
			intervals [2904]:
				xmin = 977.7229
				xmax = 977.8429
				text = "and"
			intervals [2905]:
				xmin = 977.8429
				xmax = 977.9929
				text = "then"
			intervals [2906]:
				xmin = 977.9929
				xmax = 978.1729
				text = "they"
			intervals [2907]:
				xmin = 978.1729
				xmax = 978.4229
				text = "looked"
			intervals [2908]:
				xmin = 978.4229
				xmax = 978.5529
				text = "at"
			intervals [2909]:
				xmin = 978.5529
				xmax = 978.6129
				text = "it"
			intervals [2910]:
				xmin = 978.6129
				xmax = 978.7129
				text = "and"
			intervals [2911]:
				xmin = 978.7129
				xmax = 978.8429
				text = "then"
			intervals [2912]:
				xmin = 978.8429
				xmax = 978.9629
				text = "they"
			intervals [2913]:
				xmin = 978.9629
				xmax = 979.2829
				text = "called"
			intervals [2914]:
				xmin = 979.2829
				xmax = 979.3629
				text = "it"
			intervals [2915]:
				xmin = 979.3629
				xmax = 979.6029
				text = "in"
			intervals [2916]:
				xmin = 979.6029
				xmax = 980.4515
				text = ""
			intervals [2917]:
				xmin = 980.4515
				xmax = 980.5115
				text = "and"
			intervals [2918]:
				xmin = 980.5115
				xmax = 980.6715
				text = "she"
			intervals [2919]:
				xmin = 980.6715
				xmax = 980.8415
				text = "said"
			intervals [2920]:
				xmin = 980.8415
				xmax = 980.9215
				text = "it"
			intervals [2921]:
				xmin = 980.9215
				xmax = 981.1115
				text = "was"
			intervals [2922]:
				xmin = 981.1115
				xmax = 981.1515
				text = "a"
			intervals [2923]:
				xmin = 981.1515
				xmax = 981.6515
				text = "mistake"
			intervals [2924]:
				xmin = 981.6515
				xmax = 983.1287
				text = ""
			intervals [2925]:
				xmin = 983.1287
				xmax = 983.6187
				text = "hm"
			intervals [2926]:
				xmin = 983.6187
				xmax = 992.3062
				text = ""
			intervals [2927]:
				xmin = 992.3062
				xmax = 992.7062
				text = "mm"
			intervals [2928]:
				xmin = 992.7062
				xmax = 993.485
				text = ""
			intervals [2929]:
				xmin = 993.485
				xmax = 993.705
				text = "let"
			intervals [2930]:
				xmin = 993.705
				xmax = 993.805
				text = "me"
			intervals [2931]:
				xmin = 993.805
				xmax = 993.965
				text = "see"
			intervals [2932]:
				xmin = 993.965
				xmax = 994.215
				text = "last"
			intervals [2933]:
				xmin = 994.215
				xmax = 994.255
				text = ""
			intervals [2934]:
				xmin = 994.255
				xmax = 994.345
				text = "year"
			intervals [2935]:
				xmin = 994.345
				xmax = 994.405
				text = "it"
			intervals [2936]:
				xmin = 994.405
				xmax = 994.495
				text = "was"
			intervals [2937]:
				xmin = 994.495
				xmax = 995.3972
				text = ""
			intervals [2938]:
				xmin = 995.3972
				xmax = 995.4872
				text = "i"
			intervals [2939]:
				xmin = 995.4872
				xmax = 995.7372
				text = "believe"
			intervals [2940]:
				xmin = 995.7372
				xmax = 995.7972
				text = "it"
			intervals [2941]:
				xmin = 995.7972
				xmax = 996.0072
				text = "was"
			intervals [2942]:
				xmin = 996.0072
				xmax = 996.0672
				text = ""
			intervals [2943]:
				xmin = 996.0672
				xmax = 996.3472
				text = "april"
			intervals [2944]:
				xmin = 996.3472
				xmax = 996.6572
				text = "fool"
			intervals [2945]:
				xmin = 996.6572
				xmax = 996.6872
				text = "s"
			intervals [2946]:
				xmin = 996.6872
				xmax = 996.9672
				text = "day"
			intervals [2947]:
				xmin = 996.9672
				xmax = 997.8565
				text = ""
			intervals [2948]:
				xmin = 997.8565
				xmax = 998.0365
				text = "put"
			intervals [2949]:
				xmin = 998.0365
				xmax = 998.0765
				text = "a"
			intervals [2950]:
				xmin = 998.0765
				xmax = 998.7865
				text = "um"
			intervals [2951]:
				xmin = 998.7865
				xmax = 1000.1156
				text = ""
			intervals [2952]:
				xmin = 1000.1156
				xmax = 1000.4656
				text = "tacks"
			intervals [2953]:
				xmin = 1000.4656
				xmax = 1000.5856
				text = "on"
			intervals [2954]:
				xmin = 1000.5856
				xmax = 1000.6156
				text = "a"
			intervals [2955]:
				xmin = 1000.6156
				xmax = 1000.8456
				text = "piece"
			intervals [2956]:
				xmin = 1000.8456
				xmax = 1000.9456
				text = "of"
			intervals [2957]:
				xmin = 1000.9456
				xmax = 1001.2356
				text = "tape"
			intervals [2958]:
				xmin = 1001.2356
				xmax = 1001.3293
				text = ""
			intervals [2959]:
				xmin = 1001.3293
				xmax = 1001.5293
				text = "and"
			intervals [2960]:
				xmin = 1001.5293
				xmax = 1001.7582
				text = ""
			intervals [2961]:
				xmin = 1001.7582
				xmax = 1002.0182
				text = "teacher"
			intervals [2962]:
				xmin = 1002.0182
				xmax = 1002.2882
				text = "sat"
			intervals [2963]:
				xmin = 1002.2882
				xmax = 1002.4282
				text = "on"
			intervals [2964]:
				xmin = 1002.4282
				xmax = 1002.4582
				text = ""
			intervals [2965]:
				xmin = 1002.4582
				xmax = 1002.5582
				text = "it"
			intervals [2966]:
				xmin = 1002.5582
				xmax = 1003.5441
				text = ""
			intervals [2967]:
				xmin = 1003.5441
				xmax = 1003.6941
				text = "let"
			intervals [2968]:
				xmin = 1003.6941
				xmax = 1003.8441
				text = "me"
			intervals [2969]:
				xmin = 1003.8441
				xmax = 1003.9641
				text = "see"
			intervals [2970]:
				xmin = 1003.9641
				xmax = 1005.0203
				text = ""
			intervals [2971]:
				xmin = 1005.0203
				xmax = 1005.1503
				text = "and"
			intervals [2972]:
				xmin = 1005.1503
				xmax = 1005.3903
				text = "uh"
			intervals [2973]:
				xmin = 1005.3903
				xmax = 1006.3221
				text = ""
			intervals [2974]:
				xmin = 1006.3221
				xmax = 1006.4621
				text = "you"
			intervals [2975]:
				xmin = 1006.4621
				xmax = 1006.4921
				text = "i"
			intervals [2976]:
				xmin = 1006.4921
				xmax = 1006.6821
				text = "don't"
			intervals [2977]:
				xmin = 1006.6821
				xmax = 1006.7421
				text = "know"
			intervals [2978]:
				xmin = 1006.7421
				xmax = 1006.7721
				text = "i"
			intervals [2979]:
				xmin = 1006.7721
				xmax = 1006.9921
				text = "guess"
			intervals [2980]:
				xmin = 1006.9921
				xmax = 1007.0521
				text = "it"
			intervals [2981]:
				xmin = 1007.0521
				xmax = 1007.1821
				text = "was"
			intervals [2982]:
				xmin = 1007.1821
				xmax = 1007.3621
				text = "no"
			intervals [2983]:
				xmin = 1007.3621
				xmax = 1007.4821
				text = ""
			intervals [2984]:
				xmin = 1007.4821
				xmax = 1007.8521
				text = "really"
			intervals [2985]:
				xmin = 1007.8521
				xmax = 1008.0147
				text = ""
			intervals [2986]:
				xmin = 1008.0147
				xmax = 1008.2647
				text = "one"
			intervals [2987]:
				xmin = 1008.2647
				xmax = 1008.5647
				text = "one"
			intervals [2988]:
				xmin = 1008.5647
				xmax = 1008.9447
				text = "instance"
			intervals [2989]:
				xmin = 1008.9447
				xmax = 1008.9847
				text = "i"
			intervals [2990]:
				xmin = 1008.9847
				xmax = 1009.1747
				text = "don't"
			intervals [2991]:
				xmin = 1009.1747
				xmax = 1009.3047
				text = "think"
			intervals [2992]:
				xmin = 1009.3047
				xmax = 1009.3947
				text = "it"
			intervals [2993]:
				xmin = 1009.3947
				xmax = 1009.5547
				text = "was"
			intervals [2994]:
				xmin = 1009.5547
				xmax = 1009.7847
				text = "really"
			intervals [2995]:
				xmin = 1009.7847
				xmax = 1009.8447
				text = "a"
			intervals [2996]:
				xmin = 1009.8447
				xmax = 1010.1747
				text = "joke"
			intervals [2997]:
				xmin = 1010.1747
				xmax = 1010.3447
				text = "on"
			intervals [2998]:
				xmin = 1010.3447
				xmax = 1010.5187
				text = ""
			intervals [2999]:
				xmin = 1010.5187
				xmax = 1010.7087
				text = "of"
			intervals [3000]:
				xmin = 1010.7087
				xmax = 1010.8787
				text = "any"
			intervals [3001]:
				xmin = 1010.8787
				xmax = 1011.1487
				text = "type"
			intervals [3002]:
				xmin = 1011.1487
				xmax = 1011.1987
				text = ""
			intervals [3003]:
				xmin = 1011.1987
				xmax = 1011.3587
				text = "you"
			intervals [3004]:
				xmin = 1011.3587
				xmax = 1011.4587
				text = "know"
			intervals [3005]:
				xmin = 1011.4587
				xmax = 1012.2568
				text = ""
			intervals [3006]:
				xmin = 1012.2568
				xmax = 1012.5368
				text = "teacher"
			intervals [3007]:
				xmin = 1012.5368
				xmax = 1012.8768
				text = "failed"
			intervals [3008]:
				xmin = 1012.8768
				xmax = 1012.9368
				text = "a"
			intervals [3009]:
				xmin = 1012.9368
				xmax = 1013.2868
				text = "kid"
			intervals [3010]:
				xmin = 1013.2868
				xmax = 1013.3168
				text = ""
			intervals [3011]:
				xmin = 1013.3168
				xmax = 1013.5668
				text = "and"
			intervals [3012]:
				xmin = 1013.5668
				xmax = 1013.8568
				text = "uh"
			intervals [3013]:
				xmin = 1013.8568
				xmax = 1015.1851
				text = ""
			intervals [3014]:
				xmin = 1015.1851
				xmax = 1015.3051
				text = "he"
			intervals [3015]:
				xmin = 1015.3051
				xmax = 1015.6351
				text = "took"
			intervals [3016]:
				xmin = 1015.6351
				xmax = 1015.9251
				text = "uh"
			intervals [3017]:
				xmin = 1015.9251
				xmax = 1016.0477
				text = ""
			intervals [3018]:
				xmin = 1016.0477
				xmax = 1016.2877
				text = "took"
			intervals [3019]:
				xmin = 1016.2877
				xmax = 1016.4577
				text = "all"
			intervals [3020]:
				xmin = 1016.4577
				xmax = 1016.5477
				text = "the"
			intervals [3021]:
				xmin = 1016.5477
				xmax = 1016.5977
				text = ""
			intervals [3022]:
				xmin = 1016.5977
				xmax = 1017.0077
				text = "tires"
			intervals [3023]:
				xmin = 1017.0077
				xmax = 1017.2077
				text = "off"
			intervals [3024]:
				xmin = 1017.2077
				xmax = 1017.3477
				text = "her"
			intervals [3025]:
				xmin = 1017.3477
				xmax = 1017.7577
				text = "car"
			intervals [3026]:
				xmin = 1017.7577
				xmax = 1019.9888
				text = ""
			intervals [3027]:
				xmin = 1019.9888
				xmax = 1020.0588
				text = "you"
			intervals [3028]:
				xmin = 1020.0588
				xmax = 1020.1788
				text = "know"
			intervals [3029]:
				xmin = 1020.1788
				xmax = 1020.2088
				text = ""
			intervals [3030]:
				xmin = 1020.2088
				xmax = 1020.3888
				text = "when"
			intervals [3031]:
				xmin = 1020.3888
				xmax = 1020.6788
				text = "she"
			intervals [3032]:
				xmin = 1020.6788
				xmax = 1020.7654
				text = ""
			intervals [3033]:
				xmin = 1020.7654
				xmax = 1020.8954
				text = "and"
			intervals [3034]:
				xmin = 1020.8954
				xmax = 1020.9554
				text = "you"
			intervals [3035]:
				xmin = 1020.9554
				xmax = 1021.1154
				text = "know"
			intervals [3036]:
				xmin = 1021.1154
				xmax = 1021.1854
				text = ""
			intervals [3037]:
				xmin = 1021.1854
				xmax = 1021.4954
				text = "still"
			intervals [3038]:
				xmin = 1021.4954
				xmax = 1021.6054
				text = "did"
			intervals [3039]:
				xmin = 1021.6054
				xmax = 1021.6354
				text = ""
			intervals [3040]:
				xmin = 1021.6354
				xmax = 1021.7754
				text = "you"
			intervals [3041]:
				xmin = 1021.7754
				xmax = 1021.9054
				text = "know"
			intervals [3042]:
				xmin = 1021.9054
				xmax = 1021.9954
				text = "he"
			intervals [3043]:
				xmin = 1021.9954
				xmax = 1022.2054
				text = "didn't"
			intervals [3044]:
				xmin = 1022.2054
				xmax = 1022.4154
				text = "take"
			intervals [3045]:
				xmin = 1022.4154
				xmax = 1022.5454
				text = "'em"
			intervals [3046]:
				xmin = 1022.5454
				xmax = 1022.7654
				text = "off"
			intervals [3047]:
				xmin = 1022.7654
				xmax = 1022.8854
				text = "he"
			intervals [3048]:
				xmin = 1022.8854
				xmax = 1023.1454
				text = "uns-"
			intervals [3049]:
				xmin = 1023.1454
				xmax = 1023.1854
				text = ""
			intervals [3050]:
				xmin = 1023.1854
				xmax = 1023.4854
				text = "loosened"
			intervals [3051]:
				xmin = 1023.4854
				xmax = 1023.6254
				text = "all"
			intervals [3052]:
				xmin = 1023.6254
				xmax = 1023.7054
				text = "the"
			intervals [3053]:
				xmin = 1023.7054
				xmax = 1024.0154
				text = "wheel"
			intervals [3054]:
				xmin = 1024.0154
				xmax = 1024.7584
				text = ""
			intervals [3055]:
				xmin = 1024.7584
				xmax = 1024.9084
				text = "and"
			intervals [3056]:
				xmin = 1024.9084
				xmax = 1024.9784
				text = "i"
			intervals [3057]:
				xmin = 1024.9784
				xmax = 1025.2084
				text = "think"
			intervals [3058]:
				xmin = 1025.2084
				xmax = 1025.5384
				text = "somebody"
			intervals [3059]:
				xmin = 1025.5384
				xmax = 1025.7584
				text = "told"
			intervals [3060]:
				xmin = 1025.7584
				xmax = 1025.8184
				text = "her"
			intervals [3061]:
				xmin = 1025.8184
				xmax = 1026.1284
				text = "before"
			intervals [3062]:
				xmin = 1026.1284
				xmax = 1026.3084
				text = "she"
			intervals [3063]:
				xmin = 1026.3084
				xmax = 1026.6484
				text = "drove"
			intervals [3064]:
				xmin = 1026.6484
				xmax = 1027.0584
				text = "off"
			intervals [3065]:
				xmin = 1027.0584
				xmax = 1028.3868
				text = ""
			intervals [3066]:
				xmin = 1028.3868
				xmax = 1028.4168
				text = "i"
			intervals [3067]:
				xmin = 1028.4168
				xmax = 1028.4668
				text = ""
			intervals [3068]:
				xmin = 1028.4668
				xmax = 1028.6768
				text = "think"
			intervals [3069]:
				xmin = 1028.6768
				xmax = 1028.7368
				text = "it"
			intervals [3070]:
				xmin = 1028.7368
				xmax = 1028.8168
				text = "you"
			intervals [3071]:
				xmin = 1028.8168
				xmax = 1029.0368
				text = "know"
			intervals [3072]:
				xmin = 1029.0368
				xmax = 1029.7524
				text = ""
			intervals [3073]:
				xmin = 1029.7524
				xmax = 1029.9324
				text = "she"
			intervals [3074]:
				xmin = 1029.9324
				xmax = 1030.2024
				text = "never"
			intervals [3075]:
				xmin = 1030.2024
				xmax = 1030.3524
				text = "did"
			intervals [3076]:
				xmin = 1030.3524
				xmax = 1030.6224
				text = "find"
			intervals [3077]:
				xmin = 1030.6224
				xmax = 1030.7124
				text = "out"
			intervals [3078]:
				xmin = 1030.7124
				xmax = 1030.8224
				text = "who"
			intervals [3079]:
				xmin = 1030.8224
				xmax = 1031.0824
				text = "did"
			intervals [3080]:
				xmin = 1031.0824
				xmax = 1031.1824
				text = "it"
			intervals [3081]:
				xmin = 1031.1824
				xmax = 1031.3224
				text = "but"
			intervals [3082]:
				xmin = 1031.3224
				xmax = 1031.3824
				text = ""
			intervals [3083]:
				xmin = 1031.3824
				xmax = 1031.5024
				text = "you"
			intervals [3084]:
				xmin = 1031.5024
				xmax = 1031.6424
				text = "know"
			intervals [3085]:
				xmin = 1031.6424
				xmax = 1033.1085
				text = ""
			intervals [3086]:
				xmin = 1033.1085
				xmax = 1033.4185
				text = "somebody"
			intervals [3087]:
				xmin = 1033.4185
				xmax = 1033.4485
				text = ""
			intervals [3088]:
				xmin = 1033.4485
				xmax = 1033.6685
				text = "told"
			intervals [3089]:
				xmin = 1033.6685
				xmax = 1033.7685
				text = "her"
			intervals [3090]:
				xmin = 1033.7685
				xmax = 1033.9185
				text = "that"
			intervals [3091]:
				xmin = 1033.9185
				xmax = 1034.0685
				text = "it"
			intervals [3092]:
				xmin = 1034.0685
				xmax = 1034.2296
				text = ""
			intervals [3093]:
				xmin = 1034.2296
				xmax = 1034.3996
				text = "think"
			intervals [3094]:
				xmin = 1034.3996
				xmax = 1034.7096
				text = "somebody"
			intervals [3095]:
				xmin = 1034.7096
				xmax = 1034.8096
				text = "had"
			intervals [3096]:
				xmin = 1034.8096
				xmax = 1035.0096
				text = "took"
			intervals [3097]:
				xmin = 1035.0096
				xmax = 1035.1096
				text = "the"
			intervals [3098]:
				xmin = 1035.1096
				xmax = 1035.5796
				text = "wheels"
			intervals [3099]:
				xmin = 1035.5796
				xmax = 1035.6396
				text = ""
			intervals [3100]:
				xmin = 1035.6396
				xmax = 1035.9996
				text = "loose"
			intervals [3101]:
				xmin = 1035.9996
				xmax = 1039.7454
				text = ""
			intervals [3102]:
				xmin = 1039.7454
				xmax = 1039.7754
				text = "oh"
			intervals [3103]:
				xmin = 1039.7754
				xmax = 1039.8054
				text = ""
			intervals [3104]:
				xmin = 1039.8054
				xmax = 1039.8654
				text = "the"
			intervals [3105]:
				xmin = 1039.8654
				xmax = 1039.9054
				text = ""
			intervals [3106]:
				xmin = 1039.9054
				xmax = 1040.1854
				text = "teacher"
			intervals [3107]:
				xmin = 1040.1854
				xmax = 1040.3654
				text = "she"
			intervals [3108]:
				xmin = 1040.3654
				xmax = 1040.6254
				text = "sat"
			intervals [3109]:
				xmin = 1040.6254
				xmax = 1040.8154
				text = "on"
			intervals [3110]:
				xmin = 1040.8154
				xmax = 1040.9154
				text = "'em"
			intervals [3111]:
				xmin = 1040.9154
				xmax = 1041.1054
				text = "but"
			intervals [3112]:
				xmin = 1041.1054
				xmax = 1042.2408
				text = ""
			intervals [3113]:
				xmin = 1042.2408
				xmax = 1042.6008
				text = "<unk>"
			intervals [3114]:
				xmin = 1042.6008
				xmax = 1042.6408
				text = ""
			intervals [3115]:
				xmin = 1042.6408
				xmax = 1042.8708
				text = "she"
			intervals [3116]:
				xmin = 1042.8708
				xmax = 1042.9908
				text = "is"
			intervals [3117]:
				xmin = 1042.9908
				xmax = 1043.1308
				text = "kind"
			intervals [3118]:
				xmin = 1043.1308
				xmax = 1043.1908
				text = "of"
			intervals [3119]:
				xmin = 1043.1908
				xmax = 1043.4908
				text = "hot"
			intervals [3120]:
				xmin = 1043.4908
				xmax = 1043.7908
				text = "she"
			intervals [3121]:
				xmin = 1043.7908
				xmax = 1044.1853
				text = ""
			intervals [3122]:
				xmin = 1044.1853
				xmax = 1044.4253
				text = "said"
			intervals [3123]:
				xmin = 1044.4253
				xmax = 1044.5453
				text = "she"
			intervals [3124]:
				xmin = 1044.5453
				xmax = 1044.6353
				text = "was"
			intervals [3125]:
				xmin = 1044.6353
				xmax = 1044.7753
				text = "gonna"
			intervals [3126]:
				xmin = 1044.7753
				xmax = 1045.0053
				text = "fail"
			intervals [3127]:
				xmin = 1045.0053
				xmax = 1045.3653
				text = "everybody"
			intervals [3128]:
				xmin = 1045.3653
				xmax = 1045.4353
				text = "in"
			intervals [3129]:
				xmin = 1045.4353
				xmax = 1045.8553
				text = "class"
			intervals [3130]:
				xmin = 1045.8553
				xmax = 1045.8853
				text = ""
			intervals [3131]:
				xmin = 1045.8853
				xmax = 1046.0553
				text = "but"
			intervals [3132]:
				xmin = 1046.0553
				xmax = 1046.1353
				text = "i"
			intervals [3133]:
				xmin = 1046.1353
				xmax = 1046.3653
				text = "think"
			intervals [3134]:
				xmin = 1046.3653
				xmax = 1046.4553
				text = "sh-"
			intervals [3135]:
				xmin = 1046.4553
				xmax = 1046.5953
				text = "you"
			intervals [3136]:
				xmin = 1046.5953
				xmax = 1046.7753
				text = "know"
			intervals [3137]:
				xmin = 1046.7753
				xmax = 1047.5745
				text = ""
			intervals [3138]:
				xmin = 1047.5745
				xmax = 1047.7445
				text = "she"
			intervals [3139]:
				xmin = 1047.7445
				xmax = 1048.0645
				text = "found"
			intervals [3140]:
				xmin = 1048.0645
				xmax = 1048.1645
				text = "out"
			intervals [3141]:
				xmin = 1048.1645
				xmax = 1048.2945
				text = "who"
			intervals [3142]:
				xmin = 1048.2945
				xmax = 1048.5145
				text = "did"
			intervals [3143]:
				xmin = 1048.5145
				xmax = 1048.6145
				text = "it"
			intervals [3144]:
				xmin = 1048.6145
				xmax = 1048.7045
				text = "and"
			intervals [3145]:
				xmin = 1048.7045
				xmax = 1048.7745
				text = "i"
			intervals [3146]:
				xmin = 1048.7745
				xmax = 1048.8045
				text = ""
			intervals [3147]:
				xmin = 1048.8045
				xmax = 1048.9945
				text = "think"
			intervals [3148]:
				xmin = 1048.9945
				xmax = 1049.0945
				text = "he"
			intervals [3149]:
				xmin = 1049.0945
				xmax = 1049.1945
				text = "was"
			intervals [3150]:
				xmin = 1049.1945
				xmax = 1049.3845
				text = "put"
			intervals [3151]:
				xmin = 1049.3845
				xmax = 1049.4445
				text = "out"
			intervals [3152]:
				xmin = 1049.4445
				xmax = 1049.5445
				text = "of"
			intervals [3153]:
				xmin = 1049.5445
				xmax = 1049.9345
				text = "school"
			intervals [3154]:
				xmin = 1049.9345
				xmax = 1054.7837
				text = ""
			intervals [3155]:
				xmin = 1054.7837
				xmax = 1055.1037
				text = "mm-hm"
			intervals [3156]:
				xmin = 1055.1037
				xmax = 1079.9141
				text = ""
			intervals [3157]:
				xmin = 1079.9141
				xmax = 1080.1341
				text = "yeah"
			intervals [3158]:
				xmin = 1080.1341
				xmax = 1080.1741
				text = ""
			intervals [3159]:
				xmin = 1080.1741
				xmax = 1080.2341
				text = "it"
			intervals [3160]:
				xmin = 1080.2341
				xmax = 1080.4341
				text = "was"
			intervals [3161]:
				xmin = 1080.4341
				xmax = 1080.7841
				text = "uh"
			intervals [3162]:
				xmin = 1080.7841
				xmax = 1082.0804
				text = ""
			intervals [3163]:
				xmin = 1082.0804
				xmax = 1082.3104
				text = "believe"
			intervals [3164]:
				xmin = 1082.3104
				xmax = 1082.3704
				text = "it"
			intervals [3165]:
				xmin = 1082.3704
				xmax = 1082.4704
				text = "was"
			intervals [3166]:
				xmin = 1082.4704
				xmax = 1082.8404
				text = "four"
			intervals [3167]:
				xmin = 1082.8404
				xmax = 1082.9304
				text = "of"
			intervals [3168]:
				xmin = 1082.9304
				xmax = 1083.0204
				text = "us"
			intervals [3169]:
				xmin = 1083.0204
				xmax = 1083.0804
				text = "i"
			intervals [3170]:
				xmin = 1083.0804
				xmax = 1083.1604
				text = ""
			intervals [3171]:
				xmin = 1083.1604
				xmax = 1083.2804
				text = "think"
			intervals [3172]:
				xmin = 1083.2804
				xmax = 1084.3081
				text = ""
			intervals [3173]:
				xmin = 1084.3081
				xmax = 1084.4381
				text = "it"
			intervals [3174]:
				xmin = 1084.4381
				xmax = 1084.7081
				text = "was"
			intervals [3175]:
				xmin = 1084.7081
				xmax = 1085.1321
				text = ""
			intervals [3176]:
				xmin = 1085.1321
				xmax = 1085.5221
				text = "me"
			intervals [3177]:
				xmin = 1085.5221
				xmax = 1085.6321
				text = "and"
			intervals [3178]:
				xmin = 1085.6321
				xmax = 1085.8955
				text = ""
			intervals [3179]:
				xmin = 1085.8955
				xmax = 1086.0355
				text = "three"
			intervals [3180]:
				xmin = 1086.0355
				xmax = 1086.2155
				text = "other"
			intervals [3181]:
				xmin = 1086.2155
				xmax = 1086.2855
				text = ""
			intervals [3182]:
				xmin = 1086.2855
				xmax = 1086.5155
				text = "boys"
			intervals [3183]:
				xmin = 1086.5155
				xmax = 1086.5755
				text = ""
			intervals [3184]:
				xmin = 1086.5755
				xmax = 1086.9755
				text = "always"
			intervals [3185]:
				xmin = 1086.9755
				xmax = 1087.0055
				text = ""
			intervals [3186]:
				xmin = 1087.0055
				xmax = 1087.0855
				text = "were"
			intervals [3187]:
				xmin = 1087.0855
				xmax = 1087.5055
				text = "together"
			intervals [3188]:
				xmin = 1087.5055
				xmax = 1089.4548
				text = ""
			intervals [3189]:
				xmin = 1089.4548
				xmax = 1089.7048
				text = "after"
			intervals [3190]:
				xmin = 1089.7048
				xmax = 1090.1148
				text = "school"
			intervals [3191]:
				xmin = 1090.1148
				xmax = 1090.1448
				text = ""
			intervals [3192]:
				xmin = 1090.1448
				xmax = 1090.4348
				text = "during"
			intervals [3193]:
				xmin = 1090.4348
				xmax = 1090.8348
				text = "school"
			intervals [3194]:
				xmin = 1090.8348
				xmax = 1091.1614
				text = ""
			intervals [3195]:
				xmin = 1091.1614
				xmax = 1091.6914
				text = "saturday"
			intervals [3196]:
				xmin = 1091.6914
				xmax = 1091.7214
				text = ""
			intervals [3197]:
				xmin = 1091.7214
				xmax = 1092.1514
				text = "sundays"
			intervals [3198]:
				xmin = 1092.1514
				xmax = 1092.9333
				text = ""
			intervals [3199]:
				xmin = 1092.9333
				xmax = 1093.0933
				text = "went"
			intervals [3200]:
				xmin = 1093.0933
				xmax = 1093.1833
				text = "to"
			intervals [3201]:
				xmin = 1093.1833
				xmax = 1093.4433
				text = "show"
			intervals [3202]:
				xmin = 1093.4433
				xmax = 1093.4733
				text = ""
			intervals [3203]:
				xmin = 1093.4733
				xmax = 1093.7933
				text = "together"
			intervals [3204]:
				xmin = 1093.7933
				xmax = 1093.8233
				text = ""
			intervals [3205]:
				xmin = 1093.8233
				xmax = 1093.9133
				text = "you"
			intervals [3206]:
				xmin = 1093.9133
				xmax = 1093.9733
				text = ""
			intervals [3207]:
				xmin = 1093.9733
				xmax = 1094.0533
				text = "know"
			intervals [3208]:
				xmin = 1094.0533
				xmax = 1095.2388
				text = ""
			intervals [3209]:
				xmin = 1095.2388
				xmax = 1095.3788
				text = "and"
			intervals [3210]:
				xmin = 1095.3788
				xmax = 1095.4488
				text = ""
			intervals [3211]:
				xmin = 1095.4488
				xmax = 1095.4788
				text = "a"
			intervals [3212]:
				xmin = 1095.4788
				xmax = 1095.7159
				text = ""
			intervals [3213]:
				xmin = 1095.7159
				xmax = 1096.0359
				text = "couple"
			intervals [3214]:
				xmin = 1096.0359
				xmax = 1096.0659
				text = ""
			intervals [3215]:
				xmin = 1096.0659
				xmax = 1096.1259
				text = "of"
			intervals [3216]:
				xmin = 1096.1259
				xmax = 1096.4059
				text = "girl"
			intervals [3217]:
				xmin = 1096.4059
				xmax = 1096.4659
				text = ""
			intervals [3218]:
				xmin = 1096.4659
				xmax = 1096.5659
				text = "we"
			intervals [3219]:
				xmin = 1096.5659
				xmax = 1096.7159
				text = "had"
			intervals [3220]:
				xmin = 1096.7159
				xmax = 1096.7659
				text = ""
			intervals [3221]:
				xmin = 1096.7659
				xmax = 1096.8159
				text = "a"
			intervals [3222]:
				xmin = 1096.8159
				xmax = 1096.8559
				text = ""
			intervals [3223]:
				xmin = 1096.8559
				xmax = 1097.5459
				text = "girlfriend"
			intervals [3224]:
				xmin = 1097.5459
				xmax = 1102.6531
				text = ""
			intervals [3225]:
				xmin = 1102.6531
				xmax = 1103.0131
				text = "mm"
			intervals [3226]:
				xmin = 1103.0131
				xmax = 1103.2431
				text = "we"
			intervals [3227]:
				xmin = 1103.2431
				xmax = 1103.2731
				text = "uh"
			intervals [3228]:
				xmin = 1103.2731
				xmax = 1103.4031
				text = ""
			intervals [3229]:
				xmin = 1103.4031
				xmax = 1103.7831
				text = "mostly"
			intervals [3230]:
				xmin = 1103.7831
				xmax = 1103.8431
				text = "we"
			intervals [3231]:
				xmin = 1103.8431
				xmax = 1103.9831
				text = "got"
			intervals [3232]:
				xmin = 1103.9831
				xmax = 1104.0531
				text = "in"
			intervals [3233]:
				xmin = 1104.0531
				xmax = 1104.3831
				text = "trouble"
			intervals [3234]:
				xmin = 1104.3831
				xmax = 1104.7231
				text = "together"
			intervals [3235]:
				xmin = 1104.7231
				xmax = 1105.6674
				text = ""
			intervals [3236]:
				xmin = 1105.6674
				xmax = 1105.8074
				text = "if"
			intervals [3237]:
				xmin = 1105.8074
				xmax = 1105.9874
				text = "one"
			intervals [3238]:
				xmin = 1105.9874
				xmax = 1106.1074
				text = "of"
			intervals [3239]:
				xmin = 1106.1074
				xmax = 1106.2174
				text = "us"
			intervals [3240]:
				xmin = 1106.2174
				xmax = 1106.3374
				text = "in"
			intervals [3241]:
				xmin = 1106.3374
				xmax = 1106.6874
				text = "trouble"
			intervals [3242]:
				xmin = 1106.6874
				xmax = 1106.8274
				text = "you"
			intervals [3243]:
				xmin = 1106.8274
				xmax = 1107.0874
				text = "know"
			intervals [3244]:
				xmin = 1107.0874
				xmax = 1107.2088
				text = ""
			intervals [3245]:
				xmin = 1107.2088
				xmax = 1107.5188
				text = "all"
			intervals [3246]:
				xmin = 1107.5188
				xmax = 1107.6188
				text = "of"
			intervals [3247]:
				xmin = 1107.6188
				xmax = 1107.6788
				text = "us"
			intervals [3248]:
				xmin = 1107.6788
				xmax = 1107.9288
				text = "was"
			intervals [3249]:
				xmin = 1107.9288
				xmax = 1107.9588
				text = ""
			intervals [3250]:
				xmin = 1107.9588
				xmax = 1108.0188
				text = "in"
			intervals [3251]:
				xmin = 1108.0188
				xmax = 1108.0888
				text = "it"
			intervals [3252]:
				xmin = 1108.0888
				xmax = 1108.835
				text = ""
			intervals [3253]:
				xmin = 1108.835
				xmax = 1108.975
				text = "you"
			intervals [3254]:
				xmin = 1108.975
				xmax = 1109.105
				text = "know"
			intervals [3255]:
				xmin = 1109.105
				xmax = 1109.335
				text = "wasn't"
			intervals [3256]:
				xmin = 1109.335
				xmax = 1109.395
				text = "no"
			intervals [3257]:
				xmin = 1109.395
				xmax = 1109.425
				text = ""
			intervals [3258]:
				xmin = 1109.425
				xmax = 1109.625
				text = "real"
			intervals [3259]:
				xmin = 1109.625
				xmax = 1109.685
				text = ""
			intervals [3260]:
				xmin = 1109.685
				xmax = 1110.015
				text = "trouble"
			intervals [3261]:
				xmin = 1110.015
				xmax = 1110.155
				text = "but"
			intervals [3262]:
				xmin = 1110.155
				xmax = 1110.285
				text = "you're"
			intervals [3263]:
				xmin = 1110.285
				xmax = 1110.535
				text = "not"
			intervals [3264]:
				xmin = 1110.535
				xmax = 1110.8867
				text = ""
			intervals [3265]:
				xmin = 1110.8867
				xmax = 1111.0567
				text = "yeah"
			intervals [3266]:
				xmin = 1111.0567
				xmax = 1111.1567
				text = "i"
			intervals [3267]:
				xmin = 1111.1567
				xmax = 1111.1867
				text = ""
			intervals [3268]:
				xmin = 1111.1867
				xmax = 1111.4267
				text = "mean"
			intervals [3269]:
				xmin = 1111.4267
				xmax = 1111.7167
				text = "young"
			intervals [3270]:
				xmin = 1111.7167
				xmax = 1113.1575
				text = ""
			intervals [3271]:
				xmin = 1113.1575
				xmax = 1113.5875
				text = "and"
			intervals [3272]:
				xmin = 1113.5875
				xmax = 1113.9863
				text = ""
			intervals [3273]:
				xmin = 1113.9863
				xmax = 1114.0863
				text = "you"
			intervals [3274]:
				xmin = 1114.0863
				xmax = 1114.4563
				text = "always"
			intervals [3275]:
				xmin = 1114.4563
				xmax = 1114.6063
				text = "took"
			intervals [3276]:
				xmin = 1114.6063
				xmax = 1114.7831
				text = ""
			intervals [3277]:
				xmin = 1114.7831
				xmax = 1114.8431
				text = "n-"
			intervals [3278]:
				xmin = 1114.8431
				xmax = 1115.2453
				text = ""
			intervals [3279]:
				xmin = 1115.2453
				xmax = 1115.5253
				text = "calling"
			intervals [3280]:
				xmin = 1115.5253
				xmax = 1115.8653
				text = "ourselves"
			intervals [3281]:
				xmin = 1115.8653
				xmax = 1116.0453
				text = "big"
			intervals [3282]:
				xmin = 1116.0453
				xmax = 1116.4553
				text = "boys"
			intervals [3283]:
				xmin = 1116.4553
				xmax = 1116.5753
				text = "and"
			intervals [3284]:
				xmin = 1116.5753
				xmax = 1116.6753
				text = "you"
			intervals [3285]:
				xmin = 1116.6753
				xmax = 1116.8753
				text = "know"
			intervals [3286]:
				xmin = 1116.8753
				xmax = 1116.9618
				text = ""
			intervals [3287]:
				xmin = 1116.9618
				xmax = 1117.1318
				text = "went"
			intervals [3288]:
				xmin = 1117.1318
				xmax = 1117.2518
				text = "to"
			intervals [3289]:
				xmin = 1117.2518
				xmax = 1117.5718
				text = "movies"
			intervals [3290]:
				xmin = 1117.5718
				xmax = 1117.7118
				text = "with"
			intervals [3291]:
				xmin = 1117.7118
				xmax = 1117.7718
				text = "the"
			intervals [3292]:
				xmin = 1117.7718
				xmax = 1117.8018
				text = ""
			intervals [3293]:
				xmin = 1117.8018
				xmax = 1118.3518
				text = "girls"
			intervals [3294]:
				xmin = 1118.3518
				xmax = 1118.9916
				text = ""
			intervals [3295]:
				xmin = 1118.9916
				xmax = 1119.2716
				text = "never"
			intervals [3296]:
				xmin = 1119.2716
				xmax = 1119.5216
				text = "did"
			intervals [3297]:
				xmin = 1119.5216
				xmax = 1119.6516
				text = "pay"
			intervals [3298]:
				xmin = 1119.6516
				xmax = 1119.8116
				text = "they"
			intervals [3299]:
				xmin = 1119.8116
				xmax = 1120.0716
				text = "way"
			intervals [3300]:
				xmin = 1120.0716
				xmax = 1120.1316
				text = "in"
			intervals [3301]:
				xmin = 1120.1316
				xmax = 1120.1616
				text = ""
			intervals [3302]:
				xmin = 1120.1616
				xmax = 1120.5316
				text = "alway-"
			intervals [3303]:
				xmin = 1120.5316
				xmax = 1120.6716
				text = "you"
			intervals [3304]:
				xmin = 1120.6716
				xmax = 1120.7516
				text = "know"
			intervals [3305]:
				xmin = 1120.7516
				xmax = 1120.8416
				text = ""
			intervals [3306]:
				xmin = 1120.8416
				xmax = 1120.9316
				text = "j-"
			intervals [3307]:
				xmin = 1120.9316
				xmax = 1121.0262
				text = ""
			intervals [3308]:
				xmin = 1121.0262
				xmax = 1121.2562
				text = "they"
			intervals [3309]:
				xmin = 1121.2562
				xmax = 1121.3199
				text = ""
			intervals [3310]:
				xmin = 1121.3199
				xmax = 1121.5099
				text = "we"
			intervals [3311]:
				xmin = 1121.5099
				xmax = 1121.7099
				text = "met"
			intervals [3312]:
				xmin = 1121.7099
				xmax = 1121.8199
				text = "'em"
			intervals [3313]:
				xmin = 1121.8199
				xmax = 1121.8999
				text = "at"
			intervals [3314]:
				xmin = 1121.8999
				xmax = 1121.9899
				text = "the"
			intervals [3315]:
				xmin = 1121.9899
				xmax = 1122.3199
				text = "movies"
			intervals [3316]:
				xmin = 1122.3199
				xmax = 1122.4399
				text = "and"
			intervals [3317]:
				xmin = 1122.4399
				xmax = 1122.4699
				text = ""
			intervals [3318]:
				xmin = 1122.4699
				xmax = 1122.6799
				text = "made"
			intervals [3319]:
				xmin = 1122.6799
				xmax = 1122.8899
				text = "sure"
			intervals [3320]:
				xmin = 1122.8899
				xmax = 1123.0299
				text = "they"
			intervals [3321]:
				xmin = 1123.0299
				xmax = 1123.2299
				text = "was"
			intervals [3322]:
				xmin = 1123.2299
				xmax = 1123.3599
				text = "in"
			intervals [3323]:
				xmin = 1123.3599
				xmax = 1123.6399
				text = "before"
			intervals [3324]:
				xmin = 1123.6399
				xmax = 1123.7699
				text = "we"
			intervals [3325]:
				xmin = 1123.7699
				xmax = 1123.9799
				text = "got"
			intervals [3326]:
				xmin = 1123.9799
				xmax = 1124.1399
				text = "there"
			intervals [3327]:
				xmin = 1124.1399
				xmax = 1137.9871
				text = ""
			intervals [3328]:
				xmin = 1137.9871
				xmax = 1138.2171
				text = "nah"
			intervals [3329]:
				xmin = 1138.2171
				xmax = 1138.3025
				text = ""
			intervals [3330]:
				xmin = 1138.3025
				xmax = 1138.4325
				text = "think"
			intervals [3331]:
				xmin = 1138.4325
				xmax = 1138.5925
				text = "it"
			intervals [3332]:
				xmin = 1138.5925
				xmax = 1138.8125
				text = "wasn't"
			intervals [3333]:
				xmin = 1138.8125
				xmax = 1138.9525
				text = "that"
			intervals [3334]:
				xmin = 1138.9525
				xmax = 1139.1025
				text = "way"
			intervals [3335]:
				xmin = 1139.1025
				xmax = 1139.1325
				text = ""
			intervals [3336]:
				xmin = 1139.1325
				xmax = 1139.4425
				text = "really"
			intervals [3337]:
				xmin = 1139.4425
				xmax = 1140.0986
				text = ""
			intervals [3338]:
				xmin = 1140.0986
				xmax = 1140.2286
				text = "we"
			intervals [3339]:
				xmin = 1140.2286
				xmax = 1140.5386
				text = "always"
			intervals [3340]:
				xmin = 1140.5386
				xmax = 1140.7486
				text = "looked"
			intervals [3341]:
				xmin = 1140.7486
				xmax = 1140.8786
				text = "up"
			intervals [3342]:
				xmin = 1140.8786
				xmax = 1140.9986
				text = "to"
			intervals [3343]:
				xmin = 1140.9986
				xmax = 1141.1886
				text = "one"
			intervals [3344]:
				xmin = 1141.1886
				xmax = 1141.3486
				text = "of"
			intervals [3345]:
				xmin = 1141.3486
				xmax = 1141.4186
				text = "'em"
			intervals [3346]:
				xmin = 1141.4186
				xmax = 1141.5386
				text = "you"
			intervals [3347]:
				xmin = 1141.5386
				xmax = 1141.6986
				text = "know"
			intervals [3348]:
				xmin = 1141.6986
				xmax = 1141.7286
				text = ""
			intervals [3349]:
				xmin = 1141.7286
				xmax = 1141.8986
				text = "it"
			intervals [3350]:
				xmin = 1141.8986
				xmax = 1142.1086
				text = "was"
			intervals [3351]:
				xmin = 1142.1086
				xmax = 1142.7425
				text = ""
			intervals [3352]:
				xmin = 1142.7425
				xmax = 1142.8425
				text = "the"
			intervals [3353]:
				xmin = 1142.8425
				xmax = 1143.2325
				text = "oldest"
			intervals [3354]:
				xmin = 1143.2325
				xmax = 1143.3825
				text = "one"
			intervals [3355]:
				xmin = 1143.3825
				xmax = 1144.1635
				text = ""
			intervals [3356]:
				xmin = 1144.1635
				xmax = 1144.2735
				text = "that"
			intervals [3357]:
				xmin = 1144.2735
				xmax = 1144.4235
				text = "was"
			intervals [3358]:
				xmin = 1144.4235
				xmax = 1144.4835
				text = ""
			intervals [3359]:
				xmin = 1144.4835
				xmax = 1144.9835
				text = "rdx"
			intervals [3360]:
				xmin = 1144.9835
				xmax = 1145.8095
				text = ""
			intervals [3361]:
				xmin = 1145.8095
				xmax = 1145.9095
				text = "we"
			intervals [3362]:
				xmin = 1145.9095
				xmax = 1146.2295
				text = "always"
			intervals [3363]:
				xmin = 1146.2295
				xmax = 1146.4095
				text = "looked"
			intervals [3364]:
				xmin = 1146.4095
				xmax = 1146.4995
				text = "up"
			intervals [3365]:
				xmin = 1146.4995
				xmax = 1146.5295
				text = ""
			intervals [3366]:
				xmin = 1146.5295
				xmax = 1146.6595
				text = "to"
			intervals [3367]:
				xmin = 1146.6595
				xmax = 1147.0095
				text = "him"
			intervals [3368]:
				xmin = 1147.0095
				xmax = 1148.3415
				text = ""
			intervals [3369]:
				xmin = 1148.3415
				xmax = 1148.4815
				text = "cause"
			intervals [3370]:
				xmin = 1148.4815
				xmax = 1148.6115
				text = "he"
			intervals [3371]:
				xmin = 1148.6115
				xmax = 1148.8015
				text = "was"
			intervals [3372]:
				xmin = 1148.8015
				xmax = 1148.8715
				text = ""
			intervals [3373]:
				xmin = 1148.8715
				xmax = 1149.0115
				text = "you"
			intervals [3374]:
				xmin = 1149.0115
				xmax = 1149.1515
				text = "know"
			intervals [3375]:
				xmin = 1149.1515
				xmax = 1149.2115
				text = ""
			intervals [3376]:
				xmin = 1149.2115
				xmax = 1149.8315
				text = "biggest"
			intervals [3377]:
				xmin = 1149.8315
				xmax = 1150.0843
				text = ""
			intervals [3378]:
				xmin = 1150.0843
				xmax = 1150.4243
				text = "biggest"
			intervals [3379]:
				xmin = 1150.4243
				xmax = 1150.5843
				text = "of"
			intervals [3380]:
				xmin = 1150.5843
				xmax = 1150.6843
				text = "us"
			intervals [3381]:
				xmin = 1150.6843
				xmax = 1151.6836
				text = ""
			intervals [3382]:
				xmin = 1151.6836
				xmax = 1151.7736
				text = "see"
			intervals [3383]:
				xmin = 1151.7736
				xmax = 1151.8036
				text = ""
			intervals [3384]:
				xmin = 1151.8036
				xmax = 1151.8936
				text = "when"
			intervals [3385]:
				xmin = 1151.8936
				xmax = 1151.9736
				text = "i"
			intervals [3386]:
				xmin = 1151.9736
				xmax = 1152.0636
				text = "was"
			intervals [3387]:
				xmin = 1152.0636
				xmax = 1152.1236
				text = "in"
			intervals [3388]:
				xmin = 1152.1236
				xmax = 1152.5536
				text = "elementary"
			intervals [3389]:
				xmin = 1152.5536
				xmax = 1152.8236
				text = "school"
			intervals [3390]:
				xmin = 1152.8236
				xmax = 1152.8836
				text = "i"
			intervals [3391]:
				xmin = 1152.8836
				xmax = 1153.2236
				text = "weighed"
			intervals [3392]:
				xmin = 1153.2236
				xmax = 1153.3669
				text = ""
			intervals [3393]:
				xmin = 1153.3669
				xmax = 1153.4169
				text = "a"
			intervals [3394]:
				xmin = 1153.4169
				xmax = 1153.7169
				text = "hundred"
			intervals [3395]:
				xmin = 1153.7169
				xmax = 1153.9569
				text = "eighty"
			intervals [3396]:
				xmin = 1153.9569
				xmax = 1154.6069
				text = "pounds"
			intervals [3397]:
				xmin = 1154.6069
				xmax = 1155.6797
				text = ""
			intervals [3398]:
				xmin = 1155.6797
				xmax = 1155.8497
				text = "and"
			intervals [3399]:
				xmin = 1155.8497
				xmax = 1155.9197
				text = "you"
			intervals [3400]:
				xmin = 1155.9197
				xmax = 1156.0597
				text = "know"
			intervals [3401]:
				xmin = 1156.0597
				xmax = 1156.0897
				text = ""
			intervals [3402]:
				xmin = 1156.0897
				xmax = 1156.3897
				text = "now"
			intervals [3403]:
				xmin = 1156.3897
				xmax = 1156.5597
				text = "i'm"
			intervals [3404]:
				xmin = 1156.5597
				xmax = 1156.7497
				text = "weighing"
			intervals [3405]:
				xmin = 1156.7497
				xmax = 1156.8097
				text = "in"
			intervals [3406]:
				xmin = 1156.8097
				xmax = 1156.8697
				text = "at"
			intervals [3407]:
				xmin = 1156.8697
				xmax = 1156.8997
				text = ""
			intervals [3408]:
				xmin = 1156.8997
				xmax = 1157.2197
				text = "one"
			intervals [3409]:
				xmin = 1157.2197
				xmax = 1157.4497
				text = "five"
			intervals [3410]:
				xmin = 1157.4497
				xmax = 1157.6183
				text = ""
			intervals [3411]:
				xmin = 1157.6183
				xmax = 1157.8683
				text = "um"
			intervals [3412]:
				xmin = 1157.8683
				xmax = 1157.8983
				text = "i"
			intervals [3413]:
				xmin = 1157.8983
				xmax = 1158.0283
				text = "mean"
			intervals [3414]:
				xmin = 1158.0283
				xmax = 1158.1483
				text = "one"
			intervals [3415]:
				xmin = 1158.1483
				xmax = 1158.3183
				text = "hundred"
			intervals [3416]:
				xmin = 1158.3183
				xmax = 1158.5283
				text = "fifty"
			intervals [3417]:
				xmin = 1158.5283
				xmax = 1158.9083
				text = "five"
			intervals [3418]:
				xmin = 1158.9083
				xmax = 1159.8726
				text = ""
			intervals [3419]:
				xmin = 1159.8726
				xmax = 1160.0026
				text = "and"
			intervals [3420]:
				xmin = 1160.0026
				xmax = 1160.0326
				text = ""
			intervals [3421]:
				xmin = 1160.0326
				xmax = 1160.3326
				text = "five"
			intervals [3422]:
				xmin = 1160.3326
				xmax = 1160.7426
				text = "eleven"
			intervals [3423]:
				xmin = 1160.7426
				xmax = 1160.8226
				text = "you"
			intervals [3424]:
				xmin = 1160.8226
				xmax = 1160.9026
				text = "know"
			intervals [3425]:
				xmin = 1160.9026
				xmax = 1160.9526
				text = "i"
			intervals [3426]:
				xmin = 1160.9526
				xmax = 1161.1726
				text = "was"
			intervals [3427]:
				xmin = 1161.1726
				xmax = 1161.2726
				text = ""
			intervals [3428]:
				xmin = 1161.2726
				xmax = 1161.5126
				text = "about"
			intervals [3429]:
				xmin = 1161.5126
				xmax = 1162.2168
				text = ""
			intervals [3430]:
				xmin = 1162.2168
				xmax = 1162.5368
				text = "four"
			intervals [3431]:
				xmin = 1162.5368
				xmax = 1162.7968
				text = "feet"
			intervals [3432]:
				xmin = 1162.7968
				xmax = 1162.8768
				text = ""
			intervals [3433]:
				xmin = 1162.8768
				xmax = 1163.1968
				text = "two"
			intervals [3434]:
				xmin = 1163.1968
				xmax = 1163.5168
				text = "four"
			intervals [3435]:
				xmin = 1163.5168
				xmax = 1163.6968
				text = "feet"
			intervals [3436]:
				xmin = 1163.6968
				xmax = 1163.7468
				text = ""
			intervals [3437]:
				xmin = 1163.7468
				xmax = 1164.0868
				text = "three"
			intervals [3438]:
				xmin = 1164.0868
				xmax = 1165.0872
				text = ""
			intervals [3439]:
				xmin = 1165.0872
				xmax = 1165.1872
				text = "you"
			intervals [3440]:
				xmin = 1165.1872
				xmax = 1165.2672
				text = "know"
			intervals [3441]:
				xmin = 1165.2672
				xmax = 1165.2972
				text = ""
			intervals [3442]:
				xmin = 1165.2972
				xmax = 1165.4172
				text = "we"
			intervals [3443]:
				xmin = 1165.4172
				xmax = 1165.5572
				text = ""
			intervals [3444]:
				xmin = 1165.5572
				xmax = 1165.7772
				text = "little"
			intervals [3445]:
				xmin = 1165.7772
				xmax = 1166.0372
				text = "short"
			intervals [3446]:
				xmin = 1166.0372
				xmax = 1166.3872
				text = "fat"
			intervals [3447]:
				xmin = 1166.3872
				xmax = 1166.6172
				text = "boy"
			intervals [3448]:
				xmin = 1166.6172
				xmax = 1166.8572
				text = "then"
			intervals [3449]:
				xmin = 1166.8572
				xmax = 1166.9172
				text = "you"
			intervals [3450]:
				xmin = 1166.9172
				xmax = 1166.9472
				text = ""
			intervals [3451]:
				xmin = 1166.9472
				xmax = 1167.1072
				text = "know"
			intervals [3452]:
				xmin = 1167.1072
				xmax = 1167.8418
				text = ""
			intervals [3453]:
				xmin = 1167.8418
				xmax = 1168.1218
				text = "couldn't"
			intervals [3454]:
				xmin = 1168.1218
				xmax = 1168.3218
				text = "move"
			intervals [3455]:
				xmin = 1168.3218
				xmax = 1168.6818
				text = "around"
			intervals [3456]:
				xmin = 1168.6818
				xmax = 1168.8518
				text = "too"
			intervals [3457]:
				xmin = 1168.8518
				xmax = 1169.1418
				text = "much"
			intervals [3458]:
				xmin = 1169.1418
				xmax = 1172.8497
				text = ""
			intervals [3459]:
				xmin = 1172.8497
				xmax = 1173.1497
				text = "mm"
			intervals [3460]:
				xmin = 1173.1497
				xmax = 1179.2947
				text = ""
			intervals [3461]:
				xmin = 1179.2947
				xmax = 1179.6347
				text = "yeah"
			intervals [3462]:
				xmin = 1179.6347
				xmax = 1179.7047
				text = "it"
			intervals [3463]:
				xmin = 1179.7047
				xmax = 1179.9047
				text = "was"
			intervals [3464]:
				xmin = 1179.9047
				xmax = 1180.9336
				text = ""
			intervals [3465]:
				xmin = 1180.9336
				xmax = 1181.1036
				text = "yeah"
			intervals [3466]:
				xmin = 1181.1036
				xmax = 1181.1936
				text = "he"
			intervals [3467]:
				xmin = 1181.1936
				xmax = 1181.3436
				text = "would"
			intervals [3468]:
				xmin = 1181.3436
				xmax = 1181.3736
				text = ""
			intervals [3469]:
				xmin = 1181.3736
				xmax = 1181.6036
				text = "he"
			intervals [3470]:
				xmin = 1181.6036
				xmax = 1181.7636
				text = "would"
			intervals [3471]:
				xmin = 1181.7636
				xmax = 1181.8036
				text = ""
			intervals [3472]:
				xmin = 1181.8036
				xmax = 1181.9536
				text = "you"
			intervals [3473]:
				xmin = 1181.9536
				xmax = 1182.1136
				text = "know"
			intervals [3474]:
				xmin = 1182.1136
				xmax = 1182.3436
				text = "he"
			intervals [3475]:
				xmin = 1182.3436
				xmax = 1182.910
				text = ""
			intervals [3476]:
				xmin = 1182.910
				xmax = 1183.140
				text = "he"
			intervals [3477]:
				xmin = 1183.140
				xmax = 1183.360
				text = "had"
			intervals [3478]:
				xmin = 1183.360
				xmax = 1183.700
				text = "most"
			intervals [3479]:
				xmin = 1183.700
				xmax = 1184.150
				text = "ideas"
			intervals [3480]:
				xmin = 1184.150
				xmax = 1184.210
				text = "at"
			intervals [3481]:
				xmin = 1184.210
				xmax = 1184.400
				text = "most"
			intervals [3482]:
				xmin = 1184.400
				xmax = 1184.670
				text = "time"
			intervals [3483]:
				xmin = 1184.670
				xmax = 1184.750
				text = "you"
			intervals [3484]:
				xmin = 1184.750
				xmax = 1184.920
				text = "know"
			intervals [3485]:
				xmin = 1184.920
				xmax = 1193.6577
				text = ""
			intervals [3486]:
				xmin = 1193.6577
				xmax = 1193.8977
				text = "yeah"
			intervals [3487]:
				xmin = 1193.8977
				xmax = 1197.4606
				text = ""
			intervals [3488]:
				xmin = 1197.4606
				xmax = 1197.5206
				text = "he"
			intervals [3489]:
				xmin = 1197.5206
				xmax = 1197.6706
				text = "didn't"
			intervals [3490]:
				xmin = 1197.6706
				xmax = 1197.8606
				text = "have"
			intervals [3491]:
				xmin = 1197.8606
				xmax = 1197.9706
				text = "to"
			intervals [3492]:
				xmin = 1197.9706
				xmax = 1198.1706
				text = "really"
			intervals [3493]:
				xmin = 1198.1706
				xmax = 1198.2706
				text = "do"
			intervals [3494]:
				xmin = 1198.2706
				xmax = 1198.3306
				text = "it"
			intervals [3495]:
				xmin = 1198.3306
				xmax = 1198.3606
				text = ""
			intervals [3496]:
				xmin = 1198.3606
				xmax = 1198.4906
				text = "you"
			intervals [3497]:
				xmin = 1198.4906
				xmax = 1198.6806
				text = "know"
			intervals [3498]:
				xmin = 1198.6806
				xmax = 1199.7582
				text = ""
			intervals [3499]:
				xmin = 1199.7582
				xmax = 1199.8182
				text = "it"
			intervals [3500]:
				xmin = 1199.8182
				xmax = 1199.9282
				text = "s"
			intervals [3501]:
				xmin = 1199.9282
				xmax = 1199.9682
				text = "a"
			intervals [3502]:
				xmin = 1199.9682
				xmax = 1199.9982
				text = ""
			intervals [3503]:
				xmin = 1199.9982
				xmax = 1200.4682
				text = "maybe"
			intervals [3504]:
				xmin = 1200.4682
				xmax = 1200.5482
				text = "a"
			intervals [3505]:
				xmin = 1200.5482
				xmax = 1200.9482
				text = "fight"
			intervals [3506]:
				xmin = 1200.9482
				xmax = 1201.1032
				text = ""
			intervals [3507]:
				xmin = 1201.1032
				xmax = 1201.3132
				text = "see"
			intervals [3508]:
				xmin = 1201.3132
				xmax = 1201.4332
				text = "if"
			intervals [3509]:
				xmin = 1201.4332
				xmax = 1201.5832
				text = "he"
			intervals [3510]:
				xmin = 1201.5832
				xmax = 1201.6932
				text = "can"
			intervals [3511]:
				xmin = 1201.6932
				xmax = 1202.0132
				text = "fight"
			intervals [3512]:
				xmin = 1202.0132
				xmax = 1202.1032
				text = "or"
			intervals [3513]:
				xmin = 1202.1032
				xmax = 1202.3532
				text = "something"
			intervals [3514]:
				xmin = 1202.3532
				xmax = 1202.5132
				text = "like"
			intervals [3515]:
				xmin = 1202.5132
				xmax = 1202.7232
				text = "that"
			intervals [3516]:
				xmin = 1202.7232
				xmax = 1202.7932
				text = "you"
			intervals [3517]:
				xmin = 1202.7932
				xmax = 1202.9932
				text = "know"
			intervals [3518]:
				xmin = 1202.9932
				xmax = 1204.3314
				text = ""
			intervals [3519]:
				xmin = 1204.3314
				xmax = 1204.4314
				text = "and"
			intervals [3520]:
				xmin = 1204.4314
				xmax = 1204.6714
				text = "push"
			intervals [3521]:
				xmin = 1204.6714
				xmax = 1204.7414
				text = "him"
			intervals [3522]:
				xmin = 1204.7414
				xmax = 1205.1814
				text = "around"
			intervals [3523]:
				xmin = 1205.1814
				xmax = 1205.3914
				text = "see"
			intervals [3524]:
				xmin = 1205.3914
				xmax = 1205.4814
				text = "if"
			intervals [3525]:
				xmin = 1205.4814
				xmax = 1205.5914
				text = "you"
			intervals [3526]:
				xmin = 1205.5914
				xmax = 1205.7714
				text = "know"
			intervals [3527]:
				xmin = 1205.7714
				xmax = 1205.8711
				text = ""
			intervals [3528]:
				xmin = 1205.8711
				xmax = 1205.9811
				text = "we"
			intervals [3529]:
				xmin = 1205.9811
				xmax = 1206.0811
				text = ""
			intervals [3530]:
				xmin = 1206.0811
				xmax = 1206.3711
				text = "call"
			intervals [3531]:
				xmin = 1206.3711
				xmax = 1206.5111
				text = "it"
			intervals [3532]:
				xmin = 1206.5111
				xmax = 1206.6069
				text = ""
			intervals [3533]:
				xmin = 1206.6069
				xmax = 1206.7369
				text = "and"
			intervals [3534]:
				xmin = 1206.7369
				xmax = 1207.0169
				text = "sees"
			intervals [3535]:
				xmin = 1207.0169
				xmax = 1207.0769
				text = "if"
			intervals [3536]:
				xmin = 1207.0769
				xmax = 1207.1369
				text = "he"
			intervals [3537]:
				xmin = 1207.1369
				xmax = 1207.3769
				text = "have"
			intervals [3538]:
				xmin = 1207.3769
				xmax = 1207.5069
				text = "any"
			intervals [3539]:
				xmin = 1207.5069
				xmax = 1207.8969
				text = "heart"
			intervals [3540]:
				xmin = 1207.8969
				xmax = 1208.3555
				text = ""
			intervals [3541]:
				xmin = 1208.3555
				xmax = 1208.5055
				text = "that"
			intervals [3542]:
				xmin = 1208.5055
				xmax = 1208.5855
				text = "s"
			intervals [3543]:
				xmin = 1208.5855
				xmax = 1208.6955
				text = "what"
			intervals [3544]:
				xmin = 1208.6955
				xmax = 1208.7355
				text = ""
			intervals [3545]:
				xmin = 1208.7355
				xmax = 1208.9155
				text = "most"
			intervals [3546]:
				xmin = 1208.9155
				xmax = 1209.1855
				text = "people"
			intervals [3547]:
				xmin = 1209.1855
				xmax = 1209.4355
				text = "call"
			intervals [3548]:
				xmin = 1209.4355
				xmax = 1209.5155
				text = "it"
			intervals [3549]:
				xmin = 1209.5155
				xmax = 1210.3734
				text = ""
			intervals [3550]:
				xmin = 1210.3734
				xmax = 1210.4634
				text = "and"
			intervals [3551]:
				xmin = 1210.4634
				xmax = 1210.5834
				text = "if"
			intervals [3552]:
				xmin = 1210.5834
				xmax = 1210.6434
				text = "you"
			intervals [3553]:
				xmin = 1210.6434
				xmax = 1210.8134
				text = "don't"
			intervals [3554]:
				xmin = 1210.8134
				xmax = 1210.8434
				text = ""
			intervals [3555]:
				xmin = 1210.8434
				xmax = 1210.9534
				text = "no"
			intervals [3556]:
				xmin = 1210.9534
				xmax = 1211.2934
				text = "heart"
			intervals [3557]:
				xmin = 1211.2934
				xmax = 1211.3619
				text = ""
			intervals [3558]:
				xmin = 1211.3619
				xmax = 1211.4619
				text = "you"
			intervals [3559]:
				xmin = 1211.4619
				xmax = 1211.7519
				text = "can't"
			intervals [3560]:
				xmin = 1211.7519
				xmax = 1211.7819
				text = ""
			intervals [3561]:
				xmin = 1211.7819
				xmax = 1211.9319
				text = "you"
			intervals [3562]:
				xmin = 1211.9319
				xmax = 1212.0919
				text = "know"
			intervals [3563]:
				xmin = 1212.0919
				xmax = 1212.1219
				text = ""
			intervals [3564]:
				xmin = 1212.1219
				xmax = 1212.4019
				text = "walk"
			intervals [3565]:
				xmin = 1212.4019
				xmax = 1212.6019
				text = "with"
			intervals [3566]:
				xmin = 1212.6019
				xmax = 1212.7719
				text = "us"
			intervals [3567]:
				xmin = 1212.7719
				xmax = 1213.4649
				text = ""
			intervals [3568]:
				xmin = 1213.4649
				xmax = 1213.6649
				text = "cause"
			intervals [3569]:
				xmin = 1213.6649
				xmax = 1213.8472
				text = ""
			intervals [3570]:
				xmin = 1213.8472
				xmax = 1214.1172
				text = "talk"
			intervals [3571]:
				xmin = 1214.1172
				xmax = 1214.1662
				text = ""
			intervals [3572]:
				xmin = 1214.1662
				xmax = 1214.3662
				text = "and"
			intervals [3573]:
				xmin = 1214.3662
				xmax = 1214.6062
				text = "really"
			intervals [3574]:
				xmin = 1214.6062
				xmax = 1214.7062
				text = "when"
			intervals [3575]:
				xmin = 1214.7062
				xmax = 1214.7662
				text = "we"
			intervals [3576]:
				xmin = 1214.7662
				xmax = 1214.8662
				text = "was"
			intervals [3577]:
				xmin = 1214.8662
				xmax = 1215.0062
				text = "in"
			intervals [3578]:
				xmin = 1215.0062
				xmax = 1215.3862
				text = "elementary"
			intervals [3579]:
				xmin = 1215.3862
				xmax = 1215.6262
				text = "school"
			intervals [3580]:
				xmin = 1215.6262
				xmax = 1215.7362
				text = "we"
			intervals [3581]:
				xmin = 1215.7362
				xmax = 1215.8762
				text = "was"
			intervals [3582]:
				xmin = 1215.8762
				xmax = 1216.3827
				text = ""
			intervals [3583]:
				xmin = 1216.3827
				xmax = 1216.6627
				text = "sposta"
			intervals [3584]:
				xmin = 1216.6627
				xmax = 1216.8527
				text = "been"
			intervals [3585]:
				xmin = 1216.8527
				xmax = 1216.9927
				text = "you"
			intervals [3586]:
				xmin = 1216.9927
				xmax = 1217.1827
				text = "know"
			intervals [3587]:
				xmin = 1217.1827
				xmax = 1217.9368
				text = ""
			intervals [3588]:
				xmin = 1217.9368
				xmax = 1218.2368
				text = "roughest"
			intervals [3589]:
				xmin = 1218.2368
				xmax = 1218.5768
				text = "boys"
			intervals [3590]:
				xmin = 1218.5768
				xmax = 1218.8668
				text = "there"
			intervals [3591]:
				xmin = 1218.8668
				xmax = 1218.8968
				text = ""
			intervals [3592]:
				xmin = 1218.8968
				xmax = 1219.0868
				text = "us"
			intervals [3593]:
				xmin = 1219.0868
				xmax = 1219.4768
				text = "four"
			intervals [3594]:
				xmin = 1219.4768
				xmax = 1220.4114
				text = ""
			intervals [3595]:
				xmin = 1220.4114
				xmax = 1220.6214
				text = "you"
			intervals [3596]:
				xmin = 1220.6214
				xmax = 1220.7814
				text = "know"
			intervals [3597]:
				xmin = 1220.7814
				xmax = 1220.8714
				text = ""
			intervals [3598]:
				xmin = 1220.8714
				xmax = 1221.1114
				text = "in"
			intervals [3599]:
				xmin = 1221.1114
				xmax = 1221.3314
				text = "order"
			intervals [3600]:
				xmin = 1221.3314
				xmax = 1221.4514
				text = "to"
			intervals [3601]:
				xmin = 1221.4514
				xmax = 1221.6914
				text = "hang"
			intervals [3602]:
				xmin = 1221.6914
				xmax = 1221.8114
				text = "with"
			intervals [3603]:
				xmin = 1221.8114
				xmax = 1222.0014
				text = "us"
			intervals [3604]:
				xmin = 1222.0014
				xmax = 1222.0914
				text = "you"
			intervals [3605]:
				xmin = 1222.0914
				xmax = 1222.2214
				text = "had"
			intervals [3606]:
				xmin = 1222.2214
				xmax = 1222.2914
				text = "to"
			intervals [3607]:
				xmin = 1222.2914
				xmax = 1222.8303
				text = ""
			intervals [3608]:
				xmin = 1222.8303
				xmax = 1223.0003
				text = "be"
			intervals [3609]:
				xmin = 1223.0003
				xmax = 1223.2903
				text = "just"
			intervals [3610]:
				xmin = 1223.2903
				xmax = 1223.4503
				text = "as"
			intervals [3611]:
				xmin = 1223.4503
				xmax = 1223.7903
				text = "rough"
			intervals [3612]:
				xmin = 1223.7903
				xmax = 1224.4977
				text = ""
			intervals [3613]:
				xmin = 1224.4977
				xmax = 1224.5677
				text = "and"
			intervals [3614]:
				xmin = 1224.5677
				xmax = 1224.6477
				text = "you"
			intervals [3615]:
				xmin = 1224.6477
				xmax = 1224.7777
				text = "had"
			intervals [3616]:
				xmin = 1224.7777
				xmax = 1224.8877
				text = "to"
			intervals [3617]:
				xmin = 1224.8877
				xmax = 1225.0677
				text = "do"
			intervals [3618]:
				xmin = 1225.0677
				xmax = 1225.4277
				text = "everything"
			intervals [3619]:
				xmin = 1225.4277
				xmax = 1225.5977
				text = "we"
			intervals [3620]:
				xmin = 1225.5977
				xmax = 1226.0277
				text = "did"
			intervals [3621]:
				xmin = 1226.0277
				xmax = 1226.2477
				text = "or"
			intervals [3622]:
				xmin = 1226.2477
				xmax = 1226.7865
				text = ""
			intervals [3623]:
				xmin = 1226.7865
				xmax = 1226.8565
				text = "you"
			intervals [3624]:
				xmin = 1226.8565
				xmax = 1227.0165
				text = "know"
			intervals [3625]:
				xmin = 1227.0165
				xmax = 1227.3165
				text = "couldn't"
			intervals [3626]:
				xmin = 1227.3165
				xmax = 1227.5465
				text = "tell"
			intervals [3627]:
				xmin = 1227.5465
				xmax = 1227.7265
				text = "on"
			intervals [3628]:
				xmin = 1227.7265
				xmax = 1227.8365
				text = "us"
			intervals [3629]:
				xmin = 1227.8365
				xmax = 1227.9665
				text = "if"
			intervals [3630]:
				xmin = 1227.9665
				xmax = 1228.0665
				text = "we"
			intervals [3631]:
				xmin = 1228.0665
				xmax = 1228.3265
				text = "did"
			intervals [3632]:
				xmin = 1228.3265
				xmax = 1228.5565
				text = "this"
			intervals [3633]:
				xmin = 1228.5565
				xmax = 1228.5865
				text = "or"
			intervals [3634]:
				xmin = 1228.5865
				xmax = 1228.6665
				text = ""
			intervals [3635]:
				xmin = 1228.6665
				xmax = 1228.9065
				text = "couldn't"
			intervals [3636]:
				xmin = 1228.9065
				xmax = 1229.0865
				text = "tell"
			intervals [3637]:
				xmin = 1229.0865
				xmax = 1229.1465
				text = "if"
			intervals [3638]:
				xmin = 1229.1465
				xmax = 1229.2365
				text = "we"
			intervals [3639]:
				xmin = 1229.2365
				xmax = 1229.4665
				text = "did"
			intervals [3640]:
				xmin = 1229.4665
				xmax = 1229.6865
				text = "that"
			intervals [3641]:
				xmin = 1229.6865
				xmax = 1234.9609
				text = ""
			intervals [3642]:
				xmin = 1234.9609
				xmax = 1235.1909
				text = "two"
			intervals [3643]:
				xmin = 1235.1909
				xmax = 1235.3309
				text = "of"
			intervals [3644]:
				xmin = 1235.3309
				xmax = 1235.4309
				text = "'em"
			intervals [3645]:
				xmin = 1235.4309
				xmax = 1238.129
				text = ""
			intervals [3646]:
				xmin = 1238.129
				xmax = 1238.409
				text = "why"
			intervals [3647]:
				xmin = 1238.409
				xmax = 1242.9006
				text = ""
			intervals [3648]:
				xmin = 1242.9006
				xmax = 1242.9306
				text = "i"
			intervals [3649]:
				xmin = 1242.9306
				xmax = 1242.9606
				text = ""
			intervals [3650]:
				xmin = 1242.9606
				xmax = 1243.1606
				text = "mean"
			intervals [3651]:
				xmin = 1243.1606
				xmax = 1243.3206
				text = "i"
			intervals [3652]:
				xmin = 1243.3206
				xmax = 1243.4762
				text = ""
			intervals [3653]:
				xmin = 1243.4762
				xmax = 1243.8162
				text = "still"
			intervals [3654]:
				xmin = 1243.8162
				xmax = 1243.8462
				text = ""
			intervals [3655]:
				xmin = 1243.8462
				xmax = 1243.9662
				text = "you"
			intervals [3656]:
				xmin = 1243.9662
				xmax = 1244.1262
				text = "know"
			intervals [3657]:
				xmin = 1244.1262
				xmax = 1244.2862
				text = "we"
			intervals [3658]:
				xmin = 1244.2862
				xmax = 1244.4662
				text = "don't"
			intervals [3659]:
				xmin = 1244.4662
				xmax = 1244.7062
				text = "hang"
			intervals [3660]:
				xmin = 1244.7062
				xmax = 1245.0862
				text = "together"
			intervals [3661]:
				xmin = 1245.0862
				xmax = 1245.7113
				text = ""
			intervals [3662]:
				xmin = 1245.7113
				xmax = 1245.8213
				text = "we"
			intervals [3663]:
				xmin = 1245.8213
				xmax = 1246.1813
				text = "still"
			intervals [3664]:
				xmin = 1246.1813
				xmax = 1246.6513
				text = "friends"
			intervals [3665]:
				xmin = 1246.6513
				xmax = 1246.8113
				text = "and"
			intervals [3666]:
				xmin = 1246.8113
				xmax = 1246.9013
				text = "you"
			intervals [3667]:
				xmin = 1246.9013
				xmax = 1247.1213
				text = "know"
			intervals [3668]:
				xmin = 1247.1213
				xmax = 1247.7256
				text = ""
			intervals [3669]:
				xmin = 1247.7256
				xmax = 1248.0656
				text = "we"
			intervals [3670]:
				xmin = 1248.0656
				xmax = 1248.2556
				text = "see"
			intervals [3671]:
				xmin = 1248.2556
				xmax = 1248.4256
				text = "each"
			intervals [3672]:
				xmin = 1248.4256
				xmax = 1248.6256
				text = "other"
			intervals [3673]:
				xmin = 1248.6256
				xmax = 1248.8156
				text = "now"
			intervals [3674]:
				xmin = 1248.8156
				xmax = 1248.9256
				text = "and"
			intervals [3675]:
				xmin = 1248.9256
				xmax = 1249.1256
				text = "then"
			intervals [3676]:
				xmin = 1249.1256
				xmax = 1249.2756
				text = "one"
			intervals [3677]:
				xmin = 1249.2756
				xmax = 1249.4256
				text = "of"
			intervals [3678]:
				xmin = 1249.4256
				xmax = 1249.5156
				text = "'em"
			intervals [3679]:
				xmin = 1249.5156
				xmax = 1249.6756
				text = "is"
			intervals [3680]:
				xmin = 1249.6756
				xmax = 1249.7356
				text = "a"
			intervals [3681]:
				xmin = 1249.7356
				xmax = 1250.6073
				text = ""
			intervals [3682]:
				xmin = 1250.6073
				xmax = 1250.7073
				text = "you"
			intervals [3683]:
				xmin = 1250.7073
				xmax = 1250.8873
				text = "know"
			intervals [3684]:
				xmin = 1250.8873
				xmax = 1251.2467
				text = ""
			intervals [3685]:
				xmin = 1251.2467
				xmax = 1251.5367
				text = "he"
			intervals [3686]:
				xmin = 1251.5367
				xmax = 1251.8067
				text = "uh"
			intervals [3687]:
				xmin = 1251.8067
				xmax = 1252.5299
				text = ""
			intervals [3688]:
				xmin = 1252.5299
				xmax = 1253.0299
				text = "singing"
			intervals [3689]:
				xmin = 1253.0299
				xmax = 1253.3799
				text = "now"
			intervals [3690]:
				xmin = 1253.3799
				xmax = 1253.5158
				text = ""
			intervals [3691]:
				xmin = 1253.5158
				xmax = 1253.6858
				text = "you"
			intervals [3692]:
				xmin = 1253.6858
				xmax = 1253.8458
				text = "know"
			intervals [3693]:
				xmin = 1253.8458
				xmax = 1253.8758
				text = ""
			intervals [3694]:
				xmin = 1253.8758
				xmax = 1254.1858
				text = "singing"
			intervals [3695]:
				xmin = 1254.1858
				xmax = 1254.3558
				text = "with"
			intervals [3696]:
				xmin = 1254.3558
				xmax = 1254.4158
				text = "a"
			intervals [3697]:
				xmin = 1254.4158
				xmax = 1254.7548
				text = ""
			intervals [3698]:
				xmin = 1254.7548
				xmax = 1255.2648
				text = "group"
			intervals [3699]:
				xmin = 1255.2648
				xmax = 1256.113
				text = ""
			intervals [3700]:
				xmin = 1256.113
				xmax = 1256.373
				text = "and"
			intervals [3701]:
				xmin = 1256.373
				xmax = 1256.443
				text = "the"
			intervals [3702]:
				xmin = 1256.443
				xmax = 1256.473
				text = ""
			intervals [3703]:
				xmin = 1256.473
				xmax = 1256.713
				text = "other"
			intervals [3704]:
				xmin = 1256.713
				xmax = 1256.923
				text = "one"
			intervals [3705]:
				xmin = 1256.923
				xmax = 1257.023
				text = "you"
			intervals [3706]:
				xmin = 1257.023
				xmax = 1257.183
				text = "know"
			intervals [3707]:
				xmin = 1257.183
				xmax = 1257.233
				text = ""
			intervals [3708]:
				xmin = 1257.233
				xmax = 1257.453
				text = "he"
			intervals [3709]:
				xmin = 1257.453
				xmax = 1257.483
				text = "s"
			intervals [3710]:
				xmin = 1257.483
				xmax = 1257.533
				text = ""
			intervals [3711]:
				xmin = 1257.533
				xmax = 1257.963
				text = "working"
			intervals [3712]:
				xmin = 1257.963
				xmax = 1258.063
				text = "in"
			intervals [3713]:
				xmin = 1258.063
				xmax = 1258.133
				text = "the"
			intervals [3714]:
				xmin = 1258.133
				xmax = 1258.423
				text = "evening"
			intervals [3715]:
				xmin = 1258.423
				xmax = 1258.523
				text = "at"
			intervals [3716]:
				xmin = 1258.523
				xmax = 1258.973
				text = "school"
			intervals [3717]:
				xmin = 1258.973
				xmax = 1259.6297
				text = ""
			intervals [3718]:
				xmin = 1259.6297
				xmax = 1259.7097
				text = "i"
			intervals [3719]:
				xmin = 1259.7097
				xmax = 1259.8497
				text = "mean"
			intervals [3720]:
				xmin = 1259.8497
				xmax = 1259.9597
				text = "he"
			intervals [3721]:
				xmin = 1259.9597
				xmax = 1260.2497
				text = "working"
			intervals [3722]:
				xmin = 1260.2497
				xmax = 1260.4197
				text = "during"
			intervals [3723]:
				xmin = 1260.4197
				xmax = 1260.4997
				text = "the"
			intervals [3724]:
				xmin = 1260.4997
				xmax = 1260.7697
				text = "day"
			intervals [3725]:
				xmin = 1260.7697
				xmax = 1260.8997
				text = "and"
			intervals [3726]:
				xmin = 1260.8997
				xmax = 1261.0597
				text = "going"
			intervals [3727]:
				xmin = 1261.0597
				xmax = 1261.1297
				text = "to"
			intervals [3728]:
				xmin = 1261.1297
				xmax = 1261.4297
				text = "school"
			intervals [3729]:
				xmin = 1261.4297
				xmax = 1261.5097
				text = "at"
			intervals [3730]:
				xmin = 1261.5097
				xmax = 1261.8197
				text = "night"
			intervals [3731]:
				xmin = 1261.8197
				xmax = 1262.6886
				text = ""
			intervals [3732]:
				xmin = 1262.6886
				xmax = 1262.8386
				text = "you"
			intervals [3733]:
				xmin = 1262.8386
				xmax = 1263.0686
				text = "know"
			intervals [3734]:
				xmin = 1263.0686
				xmax = 1263.9817
				text = ""
			intervals [3735]:
				xmin = 1263.9817
				xmax = 1264.0617
				text = "and"
			intervals [3736]:
				xmin = 1264.0617
				xmax = 1264.2217
				text = "that"
			intervals [3737]:
				xmin = 1264.2217
				xmax = 1264.3017
				text = "s"
			intervals [3738]:
				xmin = 1264.3017
				xmax = 1264.3417
				text = ""
			intervals [3739]:
				xmin = 1264.3417
				xmax = 1264.5017
				text = "i'm"
			intervals [3740]:
				xmin = 1264.5017
				xmax = 1264.7717
				text = "usually"
			intervals [3741]:
				xmin = 1264.7717
				xmax = 1264.9317
				text = "with"
			intervals [3742]:
				xmin = 1264.9317
				xmax = 1265.2017
				text = "him"
			intervals [3743]:
				xmin = 1265.2017
				xmax = 1265.2687
				text = ""
			intervals [3744]:
				xmin = 1265.2687
				xmax = 1265.7387
				text = "sometime"
			intervals [3745]:
				xmin = 1265.7387
				xmax = 1265.8087
				text = "you"
			intervals [3746]:
				xmin = 1265.8087
				xmax = 1265.9687
				text = "know"
			intervals [3747]:
				xmin = 1265.9687
				xmax = 1266.9193
				text = ""
			intervals [3748]:
				xmin = 1266.9193
				xmax = 1267.0793
				text = "most"
			intervals [3749]:
				xmin = 1267.0793
				xmax = 1267.1393
				text = "of"
			intervals [3750]:
				xmin = 1267.1393
				xmax = 1267.1693
				text = ""
			intervals [3751]:
				xmin = 1267.1693
				xmax = 1267.2293
				text = "the"
			intervals [3752]:
				xmin = 1267.2293
				xmax = 1267.4993
				text = "time"
			intervals [3753]:
				xmin = 1267.4993
				xmax = 1267.6093
				text = "i'm"
			intervals [3754]:
				xmin = 1267.6093
				xmax = 1267.7593
				text = "with"
			intervals [3755]:
				xmin = 1267.7593
				xmax = 1268.0193
				text = "him"
			intervals [3756]:
				xmin = 1268.0193
				xmax = 1269.0502
				text = ""
			intervals [3757]:
				xmin = 1269.0502
				xmax = 1269.4202
				text = "and"
			intervals [3758]:
				xmin = 1269.4202
				xmax = 1269.4502
				text = ""
			intervals [3759]:
				xmin = 1269.4502
				xmax = 1269.5502
				text = "the"
			intervals [3760]:
				xmin = 1269.5502
				xmax = 1269.6702
				text = "other"
			intervals [3761]:
				xmin = 1269.6702
				xmax = 1269.8002
				text = ""
			intervals [3762]:
				xmin = 1269.8002
				xmax = 1270.0802
				text = "two"
			intervals [3763]:
				xmin = 1270.0802
				xmax = 1270.1402
				text = ""
			intervals [3764]:
				xmin = 1270.1402
				xmax = 1270.3102
				text = "they"
			intervals [3765]:
				xmin = 1270.3102
				xmax = 1270.4802
				text = "tell"
			intervals [3766]:
				xmin = 1270.4802
				xmax = 1270.5402
				text = "me"
			intervals [3767]:
				xmin = 1270.5402
				xmax = 1270.7602
				text = "one"
			intervals [3768]:
				xmin = 1270.7602
				xmax = 1270.8402
				text = "of"
			intervals [3769]:
				xmin = 1270.8402
				xmax = 1270.9102
				text = "'em"
			intervals [3770]:
				xmin = 1270.9102
				xmax = 1271.0302
				text = "went"
			intervals [3771]:
				xmin = 1271.0302
				xmax = 1271.1002
				text = "to"
			intervals [3772]:
				xmin = 1271.1002
				xmax = 1271.5602
				text = "army"
			intervals [3773]:
				xmin = 1271.5602
				xmax = 1272.2851
				text = ""
			intervals [3774]:
				xmin = 1272.2851
				xmax = 1272.4151
				text = "and"
			intervals [3775]:
				xmin = 1272.4151
				xmax = 1272.5051
				text = "the"
			intervals [3776]:
				xmin = 1272.5051
				xmax = 1272.7251
				text = "other"
			intervals [3777]:
				xmin = 1272.7251
				xmax = 1272.7551
				text = ""
			intervals [3778]:
				xmin = 1272.7551
				xmax = 1272.8651
				text = "one"
			intervals [3779]:
				xmin = 1272.8651
				xmax = 1273.0146
				text = ""
			intervals [3780]:
				xmin = 1273.0146
				xmax = 1273.0846
				text = "you"
			intervals [3781]:
				xmin = 1273.0846
				xmax = 1273.2646
				text = "know"
			intervals [3782]:
				xmin = 1273.2646
				xmax = 1273.3946
				text = "he"
			intervals [3783]:
				xmin = 1273.3946
				xmax = 1273.6746
				text = "just"
			intervals [3784]:
				xmin = 1273.6746
				xmax = 1274.4228
				text = ""
			intervals [3785]:
				xmin = 1274.4228
				xmax = 1274.5728
				text = "grew"
			intervals [3786]:
				xmin = 1274.5728
				xmax = 1274.6828
				text = "up"
			intervals [3787]:
				xmin = 1274.6828
				xmax = 1275.2528
				text = "fast"
			intervals [3788]:
				xmin = 1275.2528
				xmax = 1275.3928
				text = "and"
			intervals [3789]:
				xmin = 1275.3928
				xmax = 1275.4228
				text = ""
			intervals [3790]:
				xmin = 1275.4228
				xmax = 1275.5128
				text = "you"
			intervals [3791]:
				xmin = 1275.5128
				xmax = 1275.7028
				text = "know"
			intervals [3792]:
				xmin = 1275.7028
				xmax = 1275.8771
				text = ""
			intervals [3793]:
				xmin = 1275.8771
				xmax = 1276.0571
				text = "got"
			intervals [3794]:
				xmin = 1276.0571
				xmax = 1276.1671
				text = "him"
			intervals [3795]:
				xmin = 1276.1671
				xmax = 1276.1971
				text = "a"
			intervals [3796]:
				xmin = 1276.1971
				xmax = 1276.2471
				text = ""
			intervals [3797]:
				xmin = 1276.2471
				xmax = 1276.8671
				text = "car"
			intervals [3798]:
				xmin = 1276.8671
				xmax = 1277.4038
				text = ""
			intervals [3799]:
				xmin = 1277.4038
				xmax = 1277.6138
				text = "he"
			intervals [3800]:
				xmin = 1277.6138
				xmax = 1277.6438
				text = ""
			intervals [3801]:
				xmin = 1277.6438
				xmax = 1277.8238
				text = "big"
			intervals [3802]:
				xmin = 1277.8238
				xmax = 1277.8538
				text = ""
			intervals [3803]:
				xmin = 1277.8538
				xmax = 1278.1238
				text = "time"
			intervals [3804]:
				xmin = 1278.1238
				xmax = 1278.2138
				text = "they"
			intervals [3805]:
				xmin = 1278.2138
				xmax = 1278.6038
				text = "say"
			intervals [3806]:
				xmin = 1278.6038
				xmax = 1289.4831
				text = ""
			intervals [3807]:
				xmin = 1289.4831
				xmax = 1289.5731
				text = "it"
			intervals [3808]:
				xmin = 1289.5731
				xmax = 1289.6531
				text = "s"
			intervals [3809]:
				xmin = 1289.6531
				xmax = 1289.8701
				text = ""
			intervals [3810]:
				xmin = 1289.8701
				xmax = 1289.9601
				text = "i"
			intervals [3811]:
				xmin = 1289.9601
				xmax = 1290.1301
				text = "don't"
			intervals [3812]:
				xmin = 1290.1301
				xmax = 1290.1701
				text = ""
			intervals [3813]:
				xmin = 1290.1701
				xmax = 1290.2501
				text = "i"
			intervals [3814]:
				xmin = 1290.2501
				xmax = 1290.4201
				text = "don't"
			intervals [3815]:
				xmin = 1290.4201
				xmax = 1290.7601
				text = "usually"
			intervals [3816]:
				xmin = 1290.7601
				xmax = 1290.9401
				text = "hang"
			intervals [3817]:
				xmin = 1290.9401
				xmax = 1291.1301
				text = "with"
			intervals [3818]:
				xmin = 1291.1301
				xmax = 1291.2001
				text = "you"
			intervals [3819]:
				xmin = 1291.2001
				xmax = 1291.4301
				text = "know"
			intervals [3820]:
				xmin = 1291.4301
				xmax = 1291.8845
				text = ""
			intervals [3821]:
				xmin = 1291.8845
				xmax = 1291.9945
				text = "a"
			intervals [3822]:
				xmin = 1291.9945
				xmax = 1292.1645
				text = "new"
			intervals [3823]:
				xmin = 1292.1645
				xmax = 1292.4345
				text = "group"
			intervals [3824]:
				xmin = 1292.4345
				xmax = 1292.4945
				text = "of"
			intervals [3825]:
				xmin = 1292.4945
				xmax = 1292.8845
				text = "fellas"
			intervals [3826]:
				xmin = 1292.8845
				xmax = 1293.2545
				text = "because"
			intervals [3827]:
				xmin = 1293.2545
				xmax = 1293.3645
				text = "you"
			intervals [3828]:
				xmin = 1293.3645
				xmax = 1293.4845
				text = "know"
			intervals [3829]:
				xmin = 1293.4845
				xmax = 1294.4373
				text = ""
			intervals [3830]:
				xmin = 1294.4373
				xmax = 1294.5573
				text = "i"
			intervals [3831]:
				xmin = 1294.5573
				xmax = 1294.8173
				text = "figure"
			intervals [3832]:
				xmin = 1294.8173
				xmax = 1294.9173
				text = "i"
			intervals [3833]:
				xmin = 1294.9173
				xmax = 1295.1573
				text = "like"
			intervals [3834]:
				xmin = 1295.1573
				xmax = 1295.2453
				text = ""
			intervals [3835]:
				xmin = 1295.2453
				xmax = 1295.2753
				text = "uh"
			intervals [3836]:
				xmin = 1295.2753
				xmax = 1295.3453
				text = ""
			intervals [3837]:
				xmin = 1295.3453
				xmax = 1295.5253
				text = "go"
			intervals [3838]:
				xmin = 1295.5253
				xmax = 1295.6653
				text = "by"
			intervals [3839]:
				xmin = 1295.6653
				xmax = 1296.1853
				text = "myself"
			intervals [3840]:
				xmin = 1296.1853
				xmax = 1296.2953
				text = "you"
			intervals [3841]:
				xmin = 1296.2953
				xmax = 1296.4953
				text = "know"
			intervals [3842]:
				xmin = 1296.4953
				xmax = 1297.2091
				text = ""
			intervals [3843]:
				xmin = 1297.2091
				xmax = 1297.3091
				text = "cause"
			intervals [3844]:
				xmin = 1297.3091
				xmax = 1297.3891
				text = "you"
			intervals [3845]:
				xmin = 1297.3891
				xmax = 1297.5191
				text = "can"
			intervals [3846]:
				xmin = 1297.5191
				xmax = 1297.6691
				text = "do"
			intervals [3847]:
				xmin = 1297.6691
				xmax = 1297.8191
				text = "what"
			intervals [3848]:
				xmin = 1297.8191
				xmax = 1297.9591
				text = "you"
			intervals [3849]:
				xmin = 1297.9591
				xmax = 1298.2491
				text = "wanna"
			intervals [3850]:
				xmin = 1298.2491
				xmax = 1298.5991
				text = "then"
			intervals [3851]:
				xmin = 1298.5991
				xmax = 1298.6591
				text = "you"
			intervals [3852]:
				xmin = 1298.6591
				xmax = 1298.7591
				text = "don't"
			intervals [3853]:
				xmin = 1298.7591
				xmax = 1298.8891
				text = "have"
			intervals [3854]:
				xmin = 1298.8891
				xmax = 1299.0191
				text = "to"
			intervals [3855]:
				xmin = 1299.0191
				xmax = 1299.7892
				text = ""
			intervals [3856]:
				xmin = 1299.7892
				xmax = 1299.9692
				text = "say"
			intervals [3857]:
				xmin = 1299.9692
				xmax = 1300.1092
				text = "is"
			intervals [3858]:
				xmin = 1300.1092
				xmax = 1300.2392
				text = "it"
			intervals [3859]:
				xmin = 1300.2392
				xmax = 1300.6792
				text = "alright"
			intervals [3860]:
				xmin = 1300.6792
				xmax = 1300.7192
				text = ""
			intervals [3861]:
				xmin = 1300.7192
				xmax = 1300.9092
				text = "you"
			intervals [3862]:
				xmin = 1300.9092
				xmax = 1301.1092
				text = "know"
			intervals [3863]:
				xmin = 1301.1092
				xmax = 1301.7116
				text = ""
			intervals [3864]:
				xmin = 1301.7116
				xmax = 1301.8116
				text = "you"
			intervals [3865]:
				xmin = 1301.8116
				xmax = 1302.0416
				text = "wanna"
			intervals [3866]:
				xmin = 1302.0416
				xmax = 1302.2016
				text = "do"
			intervals [3867]:
				xmin = 1302.2016
				xmax = 1302.4416
				text = "this"
			intervals [3868]:
				xmin = 1302.4416
				xmax = 1302.5316
				text = "you"
			intervals [3869]:
				xmin = 1302.5316
				xmax = 1302.7416
				text = "wanna"
			intervals [3870]:
				xmin = 1302.7416
				xmax = 1302.8816
				text = "do"
			intervals [3871]:
				xmin = 1302.8816
				xmax = 1303.1516
				text = "that"
			intervals [3872]:
				xmin = 1303.1516
				xmax = 1303.2316
				text = "you"
			intervals [3873]:
				xmin = 1303.2316
				xmax = 1303.3716
				text = "know"
			intervals [3874]:
				xmin = 1303.3716
				xmax = 1303.4816
				text = "you"
			intervals [3875]:
				xmin = 1303.4816
				xmax = 1303.6116
				text = "have"
			intervals [3876]:
				xmin = 1303.6116
				xmax = 1303.6816
				text = "to"
			intervals [3877]:
				xmin = 1303.6816
				xmax = 1303.8716
				text = "come"
			intervals [3878]:
				xmin = 1303.8716
				xmax = 1303.9916
				text = "to"
			intervals [3879]:
				xmin = 1303.9916
				xmax = 1304.4316
				text = "agreement"
			intervals [3880]:
				xmin = 1304.4316
				xmax = 1304.8824
				text = ""
			intervals [3881]:
				xmin = 1304.8824
				xmax = 1304.9824
				text = "but"
			intervals [3882]:
				xmin = 1304.9824
				xmax = 1305.0824
				text = "when"
			intervals [3883]:
				xmin = 1305.0824
				xmax = 1305.1824
				text = "you're"
			intervals [3884]:
				xmin = 1305.1824
				xmax = 1305.3624
				text = "by"
			intervals [3885]:
				xmin = 1305.3624
				xmax = 1305.7924
				text = "yourself"
			intervals [3886]:
				xmin = 1305.7924
				xmax = 1305.8924
				text = "you"
			intervals [3887]:
				xmin = 1305.8924
				xmax = 1306.0824
				text = "know"
			intervals [3888]:
				xmin = 1306.0824
				xmax = 1306.7456
				text = ""
			intervals [3889]:
				xmin = 1306.7456
				xmax = 1307.0256
				text = "okay"
			intervals [3890]:
				xmin = 1307.0256
				xmax = 1307.1756
				text = "you"
			intervals [3891]:
				xmin = 1307.1756
				xmax = 1307.2956
				text = "do"
			intervals [3892]:
				xmin = 1307.2956
				xmax = 1307.4556
				text = "what"
			intervals [3893]:
				xmin = 1307.4556
				xmax = 1307.5656
				text = "you"
			intervals [3894]:
				xmin = 1307.5656
				xmax = 1307.8456
				text = "wanna"
			intervals [3895]:
				xmin = 1307.8456
				xmax = 1307.9956
				text = "do"
			intervals [3896]:
				xmin = 1307.9956
				xmax = 1308.0256
				text = ""
			intervals [3897]:
				xmin = 1308.0256
				xmax = 1308.1656
				text = "you"
			intervals [3898]:
				xmin = 1308.1656
				xmax = 1308.3256
				text = "know"
			intervals [3899]:
				xmin = 1308.3256
				xmax = 1308.4656
				text = "you"
			intervals [3900]:
				xmin = 1308.4656
				xmax = 1308.6356
				text = "go"
			intervals [3901]:
				xmin = 1308.6356
				xmax = 1308.7956
				text = "to"
			intervals [3902]:
				xmin = 1308.7956
				xmax = 1308.9656
				text = "this"
			intervals [3903]:
				xmin = 1308.9656
				xmax = 1309.2656
				text = "party"
			intervals [3904]:
				xmin = 1309.2656
				xmax = 1309.4156
				text = "if"
			intervals [3905]:
				xmin = 1309.4156
				xmax = 1309.4756
				text = "you"
			intervals [3906]:
				xmin = 1309.4756
				xmax = 1309.6756
				text = "wanna"
			intervals [3907]:
				xmin = 1309.6756
				xmax = 1309.8856
				text = "go"
			intervals [3908]:
				xmin = 1309.8856
				xmax = 1310.0256
				text = "you"
			intervals [3909]:
				xmin = 1310.0256
				xmax = 1310.1756
				text = "go"
			intervals [3910]:
				xmin = 1310.1756
				xmax = 1310.3556
				text = "that"
			intervals [3911]:
				xmin = 1310.3556
				xmax = 1310.6956
				text = "party"
			intervals [3912]:
				xmin = 1310.6956
				xmax = 1311.5472
				text = ""
			intervals [3913]:
				xmin = 1311.5472
				xmax = 1311.6272
				text = "you"
			intervals [3914]:
				xmin = 1311.6272
				xmax = 1311.7272
				text = "know"
			intervals [3915]:
				xmin = 1311.7272
				xmax = 1311.7572
				text = ""
			intervals [3916]:
				xmin = 1311.7572
				xmax = 1311.9572
				text = "like"
			intervals [3917]:
				xmin = 1311.9572
				xmax = 1312.0372
				text = "i"
			intervals [3918]:
				xmin = 1312.0372
				xmax = 1312.1272
				text = "said"
			intervals [3919]:
				xmin = 1312.1272
				xmax = 1312.2353
				text = ""
			intervals [3920]:
				xmin = 1312.2353
				xmax = 1312.4153
				text = "i"
			intervals [3921]:
				xmin = 1312.4153
				xmax = 1312.6353
				text = "hang"
			intervals [3922]:
				xmin = 1312.6353
				xmax = 1312.7053
				text = "out"
			intervals [3923]:
				xmin = 1312.7053
				xmax = 1312.8553
				text = "over"
			intervals [3924]:
				xmin = 1312.8553
				xmax = 1312.9153
				text = ""
			intervals [3925]:
				xmin = 1312.9153
				xmax = 1313.0653
				text = "i"
			intervals [3926]:
				xmin = 1313.0653
				xmax = 1313.2453
				text = "stay"
			intervals [3927]:
				xmin = 1313.2453
				xmax = 1313.4053
				text = "over"
			intervals [3928]:
				xmin = 1313.4053
				xmax = 1313.4853
				text = "in"
			intervals [3929]:
				xmin = 1313.4853
				xmax = 1314.0353
				text = "alexandria"
			intervals [3930]:
				xmin = 1314.0353
				xmax = 1314.660
				text = ""
			intervals [3931]:
				xmin = 1314.660
				xmax = 1314.800
				text = "a"
			intervals [3932]:
				xmin = 1314.800
				xmax = 1315.030
				text = "lot"
			intervals [3933]:
				xmin = 1315.030
				xmax = 1315.9878
				text = ""
			intervals [3934]:
				xmin = 1315.9878
				xmax = 1316.2078
				text = "you"
			intervals [3935]:
				xmin = 1316.2078
				xmax = 1316.2678
				text = "know"
			intervals [3936]:
				xmin = 1316.2678
				xmax = 1316.2978
				text = "i"
			intervals [3937]:
				xmin = 1316.2978
				xmax = 1316.3978
				text = "have"
			intervals [3938]:
				xmin = 1316.3978
				xmax = 1316.7478
				text = "friends"
			intervals [3939]:
				xmin = 1316.7478
				xmax = 1316.9078
				text = "over"
			intervals [3940]:
				xmin = 1316.9078
				xmax = 1317.1578
				text = "there"
			intervals [3941]:
				xmin = 1317.1578
				xmax = 1317.3178
				text = "but"
			intervals [3942]:
				xmin = 1317.3178
				xmax = 1317.9482
				text = ""
			intervals [3943]:
				xmin = 1317.9482
				xmax = 1318.0582
				text = "i"
			intervals [3944]:
				xmin = 1318.0582
				xmax = 1318.4082
				text = "usually"
			intervals [3945]:
				xmin = 1318.4082
				xmax = 1318.4984
				text = ""
			intervals [3946]:
				xmin = 1318.4984
				xmax = 1318.6484
				text = "when"
			intervals [3947]:
				xmin = 1318.6484
				xmax = 1318.8084
				text = "i'm"
			intervals [3948]:
				xmin = 1318.8084
				xmax = 1318.9984
				text = "over"
			intervals [3949]:
				xmin = 1318.9984
				xmax = 1319.3384
				text = "there"
			intervals [3950]:
				xmin = 1319.3384
				xmax = 1319.874
				text = ""
			intervals [3951]:
				xmin = 1319.874
				xmax = 1320.024
				text = "i'm"
			intervals [3952]:
				xmin = 1320.024
				xmax = 1320.374
				text = "usually"
			intervals [3953]:
				xmin = 1320.374
				xmax = 1320.704
				text = "playing"
			intervals [3954]:
				xmin = 1320.704
				xmax = 1321.024
				text = "pool"
			intervals [3955]:
				xmin = 1321.024
				xmax = 1321.094
				text = "or"
			intervals [3956]:
				xmin = 1321.094
				xmax = 1321.164
				text = "up"
			intervals [3957]:
				xmin = 1321.164
				xmax = 1321.224
				text = "in"
			intervals [3958]:
				xmin = 1321.224
				xmax = 1321.334
				text = "the"
			intervals [3959]:
				xmin = 1321.334
				xmax = 1321.574
				text = "pool"
			intervals [3960]:
				xmin = 1321.574
				xmax = 1321.734
				text = "room"
			intervals [3961]:
				xmin = 1321.734
				xmax = 1321.974
				text = "playing"
			intervals [3962]:
				xmin = 1321.974
				xmax = 1322.394
				text = "pool"
			intervals [3963]:
				xmin = 1322.394
				xmax = 1322.604
				text = "or"
			intervals [3964]:
				xmin = 1322.604
				xmax = 1323.5659
				text = ""
			intervals [3965]:
				xmin = 1323.5659
				xmax = 1323.6759
				text = "you"
			intervals [3966]:
				xmin = 1323.6759
				xmax = 1323.8859
				text = "know"
			intervals [3967]:
				xmin = 1323.8859
				xmax = 1324.5044
				text = ""
			intervals [3968]:
				xmin = 1324.5044
				xmax = 1324.6744
				text = "out"
			intervals [3969]:
				xmin = 1324.6744
				xmax = 1324.7944
				text = "with"
			intervals [3970]:
				xmin = 1324.7944
				xmax = 1324.8544
				text = "a"
			intervals [3971]:
				xmin = 1324.8544
				xmax = 1325.4144
				text = "friend"
			intervals [3972]:
				xmin = 1325.4144
				xmax = 1326.2357
				text = ""
			intervals [3973]:
				xmin = 1326.2357
				xmax = 1326.3957
				text = "we"
			intervals [3974]:
				xmin = 1326.3957
				xmax = 1326.4257
				text = ""
			intervals [3975]:
				xmin = 1326.4257
				xmax = 1326.5357
				text = "were"
			intervals [3976]:
				xmin = 1326.5357
				xmax = 1326.7757
				text = "just"
			intervals [3977]:
				xmin = 1326.7757
				xmax = 1326.8857
				text = "you"
			intervals [3978]:
				xmin = 1326.8857
				xmax = 1327.1057
				text = "know"
			intervals [3979]:
				xmin = 1327.1057
				xmax = 1327.1357
				text = ""
			intervals [3980]:
				xmin = 1327.1357
				xmax = 1327.3057
				text = "hanging"
			intervals [3981]:
				xmin = 1327.3057
				xmax = 1327.5257
				text = "around"
			intervals [3982]:
				xmin = 1327.5257
				xmax = 1327.5857
				text = "the"
			intervals [3983]:
				xmin = 1327.5857
				xmax = 1327.9557
				text = "house"
			intervals [3984]:
				xmin = 1327.9557
				xmax = 1334.7618
				text = ""
			intervals [3985]:
				xmin = 1334.7618
				xmax = 1334.8718
				text = "mm-hm"
			intervals [3986]:
				xmin = 1334.8718
				xmax = 1348.9561
				text = ""
			intervals [3987]:
				xmin = 1348.9561
				xmax = 1349.0661
				text = "i'm"
			intervals [3988]:
				xmin = 1349.0661
				xmax = 1349.3661
				text = "planning"
			intervals [3989]:
				xmin = 1349.3661
				xmax = 1349.4661
				text = "on"
			intervals [3990]:
				xmin = 1349.4661
				xmax = 1349.4961
				text = ""
			intervals [3991]:
				xmin = 1349.4961
				xmax = 1349.6461
				text = "when"
			intervals [3992]:
				xmin = 1349.6461
				xmax = 1349.6961
				text = "i"
			intervals [3993]:
				xmin = 1349.6961
				xmax = 1349.8161
				text = "get"
			intervals [3994]:
				xmin = 1349.8161
				xmax = 1349.9761
				text = "out"
			intervals [3995]:
				xmin = 1349.9761
				xmax = 1350.5042
				text = ""
			intervals [3996]:
				xmin = 1350.5042
				xmax = 1350.5642
				text = "of"
			intervals [3997]:
				xmin = 1350.5642
				xmax = 1350.8042
				text = "twelfth"
			intervals [3998]:
				xmin = 1350.8042
				xmax = 1350.9842
				text = "grade"
			intervals [3999]:
				xmin = 1350.9842
				xmax = 1351.0842
				text = "i'm"
			intervals [4000]:
				xmin = 1351.0842
				xmax = 1351.3542
				text = "planning"
			intervals [4001]:
				xmin = 1351.3542
				xmax = 1351.6142
				text = "on"
			intervals [4002]:
				xmin = 1351.6142
				xmax = 1351.6896
				text = ""
			intervals [4003]:
				xmin = 1351.6896
				xmax = 1351.8996
				text = "going"
			intervals [4004]:
				xmin = 1351.8996
				xmax = 1351.9796
				text = "to"
			intervals [4005]:
				xmin = 1351.9796
				xmax = 1352.4996
				text = "college"
			intervals [4006]:
				xmin = 1352.4996
				xmax = 1353.1656
				text = ""
			intervals [4007]:
				xmin = 1353.1656
				xmax = 1353.1956
				text = "i"
			intervals [4008]:
				xmin = 1353.1956
				xmax = 1353.2556
				text = "m"
			intervals [4009]:
				xmin = 1353.2556
				xmax = 1353.3056
				text = "a"
			intervals [4010]:
				xmin = 1353.3056
				xmax = 1353.5156
				text = "try"
			intervals [4011]:
				xmin = 1353.5156
				xmax = 1353.5856
				text = "to"
			intervals [4012]:
				xmin = 1353.5856
				xmax = 1353.6756
				text = "get"
			intervals [4013]:
				xmin = 1353.6756
				xmax = 1353.7356
				text = "me"
			intervals [4014]:
				xmin = 1353.7356
				xmax = 1353.7956
				text = "a"
			intervals [4015]:
				xmin = 1353.7956
				xmax = 1354.4556
				text = "scholarship"
			intervals [4016]:
				xmin = 1354.4556
				xmax = 1354.5456
				text = "you"
			intervals [4017]:
				xmin = 1354.5456
				xmax = 1354.6956
				text = "know"
			intervals [4018]:
				xmin = 1354.6956
				xmax = 1354.9067
				text = ""
			intervals [4019]:
				xmin = 1354.9067
				xmax = 1355.6167
				text = "basketball"
			intervals [4020]:
				xmin = 1355.6167
				xmax = 1356.0567
				text = "football"
			intervals [4021]:
				xmin = 1356.0567
				xmax = 1356.6867
				text = "scholarship"
			intervals [4022]:
				xmin = 1356.6867
				xmax = 1357.5906
				text = ""
			intervals [4023]:
				xmin = 1357.5906
				xmax = 1357.7106
				text = "and"
			intervals [4024]:
				xmin = 1357.7106
				xmax = 1357.8706
				text = "go"
			intervals [4025]:
				xmin = 1357.8706
				xmax = 1357.9706
				text = "to"
			intervals [4026]:
				xmin = 1357.9706
				xmax = 1358.4506
				text = "college"
			intervals [4027]:
				xmin = 1358.4506
				xmax = 1358.6006
				text = "and"
			intervals [4028]:
				xmin = 1358.6006
				xmax = 1359.5199
				text = ""
			intervals [4029]:
				xmin = 1359.5199
				xmax = 1359.5899
				text = "i"
			intervals [4030]:
				xmin = 1359.5899
				xmax = 1359.8199
				text = "really"
			intervals [4031]:
				xmin = 1359.8199
				xmax = 1360.0099
				text = "wanna"
			intervals [4032]:
				xmin = 1360.0099
				xmax = 1360.2499
				text = "take"
			intervals [4033]:
				xmin = 1360.2499
				xmax = 1360.3599
				text = "up"
			intervals [4034]:
				xmin = 1360.3599
				xmax = 1360.3999
				text = ""
			intervals [4035]:
				xmin = 1360.3999
				xmax = 1360.5299
				text = "you"
			intervals [4036]:
				xmin = 1360.5299
				xmax = 1360.6199
				text = "know"
			intervals [4037]:
				xmin = 1360.6199
				xmax = 1360.8099
				text = "go"
			intervals [4038]:
				xmin = 1360.8099
				xmax = 1360.8799
				text = "to"
			intervals [4039]:
				xmin = 1360.8799
				xmax = 1361.0799
				text = "law"
			intervals [4040]:
				xmin = 1361.0799
				xmax = 1361.4999
				text = "school"
			intervals [4041]:
				xmin = 1361.4999
				xmax = 1370.1164
				text = ""
			intervals [4042]:
				xmin = 1370.1164
				xmax = 1370.2264
				text = "eight"
			intervals [4043]:
				xmin = 1370.2264
				xmax = 1370.8664
				text = "years"
			intervals [4044]:
				xmin = 1370.8664
				xmax = 1371.2062
				text = ""
			intervals [4045]:
				xmin = 1371.2062
				xmax = 1371.3162
				text = "in"
			intervals [4046]:
				xmin = 1371.3162
				xmax = 1371.6562
				text = "school"
			intervals [4047]:
				xmin = 1371.6562
				xmax = 1372.6876
				text = ""
			intervals [4048]:
				xmin = 1372.6876
				xmax = 1372.7876
				text = "and"
			intervals [4049]:
				xmin = 1372.7876
				xmax = 1372.8476
				text = "i"
			intervals [4050]:
				xmin = 1372.8476
				xmax = 1372.8876
				text = ""
			intervals [4051]:
				xmin = 1372.8876
				xmax = 1373.0976
				text = "think"
			intervals [4052]:
				xmin = 1373.0976
				xmax = 1373.2876
				text = "something"
			intervals [4053]:
				xmin = 1373.2876
				xmax = 1373.4276
				text = "like"
			intervals [4054]:
				xmin = 1373.4276
				xmax = 1373.7647
				text = ""
			intervals [4055]:
				xmin = 1373.7647
				xmax = 1374.0047
				text = "two"
			intervals [4056]:
				xmin = 1374.0047
				xmax = 1374.0947
				text = "or"
			intervals [4057]:
				xmin = 1374.0947
				xmax = 1374.3247
				text = "three"
			intervals [4058]:
				xmin = 1374.3247
				xmax = 1374.3647
				text = ""
			intervals [4059]:
				xmin = 1374.3647
				xmax = 1374.7447
				text = "practi-"
			intervals [4060]:
				xmin = 1374.7447
				xmax = 1374.8247
				text = ""
			intervals [4061]:
				xmin = 1374.8247
				xmax = 1374.9647
				text = "you"
			intervals [4062]:
				xmin = 1374.9647
				xmax = 1375.0647
				text = "know"
			intervals [4063]:
				xmin = 1375.0647
				xmax = 1383.0369
				text = ""
			intervals [4064]:
				xmin = 1383.0369
				xmax = 1383.1669
				text = "well"
			intervals [4065]:
				xmin = 1383.1669
				xmax = 1383.2969
				text = "you"
			intervals [4066]:
				xmin = 1383.2969
				xmax = 1383.3869
				text = "know"
			intervals [4067]:
				xmin = 1383.3869
				xmax = 1383.8203
				text = ""
			intervals [4068]:
				xmin = 1383.8203
				xmax = 1383.9603
				text = "i"
			intervals [4069]:
				xmin = 1383.9603
				xmax = 1384.1803
				text = "like"
			intervals [4070]:
				xmin = 1384.1803
				xmax = 1384.2703
				text = "you"
			intervals [4071]:
				xmin = 1384.2703
				xmax = 1384.4103
				text = "know"
			intervals [4072]:
				xmin = 1384.4103
				xmax = 1385.3077
				text = ""
			intervals [4073]:
				xmin = 1385.3077
				xmax = 1385.4777
				text = "be"
			intervals [4074]:
				xmin = 1385.4777
				xmax = 1385.7377
				text = "around"
			intervals [4075]:
				xmin = 1385.7377
				xmax = 1385.7677
				text = ""
			intervals [4076]:
				xmin = 1385.7677
				xmax = 1386.0377
				text = "people"
			intervals [4077]:
				xmin = 1386.0377
				xmax = 1386.1777
				text = "you"
			intervals [4078]:
				xmin = 1386.1777
				xmax = 1386.3877
				text = "know"
			intervals [4079]:
				xmin = 1386.3877
				xmax = 1387.8883
				text = ""
			intervals [4080]:
				xmin = 1387.8883
				xmax = 1387.9883
				text = "i"
			intervals [4081]:
				xmin = 1387.9883
				xmax = 1388.3283
				text = "he"
			intervals [4082]:
				xmin = 1388.3283
				xmax = 1388.4083
				text = "h"
			intervals [4083]:
				xmin = 1388.4083
				xmax = 1388.5333
				text = ""
			intervals [4084]:
				xmin = 1388.5333
				xmax = 1388.6233
				text = "you"
			intervals [4085]:
				xmin = 1388.6233
				xmax = 1388.7633
				text = "know"
			intervals [4086]:
				xmin = 1388.7633
				xmax = 1389.0733
				text = "help"
			intervals [4087]:
				xmin = 1389.0733
				xmax = 1389.3433
				text = "people"
			intervals [4088]:
				xmin = 1389.3433
				xmax = 1389.3733
				text = "a"
			intervals [4089]:
				xmin = 1389.3733
				xmax = 1389.5033
				text = "whole"
			intervals [4090]:
				xmin = 1389.5033
				xmax = 1389.7533
				text = "lot"
			intervals [4091]:
				xmin = 1389.7533
				xmax = 1389.8576
				text = ""
			intervals [4092]:
				xmin = 1389.8576
				xmax = 1390.0676
				text = "and"
			intervals [4093]:
				xmin = 1390.0676
				xmax = 1390.2576
				text = "uh"
			intervals [4094]:
				xmin = 1390.2576
				xmax = 1391.2698
				text = ""
			intervals [4095]:
				xmin = 1391.2698
				xmax = 1391.3798
				text = "you"
			intervals [4096]:
				xmin = 1391.3798
				xmax = 1391.5698
				text = "know"
			intervals [4097]:
				xmin = 1391.5698
				xmax = 1391.7498
				text = "like"
			intervals [4098]:
				xmin = 1391.7498
				xmax = 1391.7798
				text = "i"
			intervals [4099]:
				xmin = 1391.7798
				xmax = 1392.0698
				text = "say"
			intervals [4100]:
				xmin = 1392.0698
				xmax = 1392.7606
				text = ""
			intervals [4101]:
				xmin = 1392.7606
				xmax = 1393.0706
				text = "always"
			intervals [4102]:
				xmin = 1393.0706
				xmax = 1393.1906
				text = "like"
			intervals [4103]:
				xmin = 1393.1906
				xmax = 1393.2506
				text = "to"
			intervals [4104]:
				xmin = 1393.2506
				xmax = 1393.4706
				text = "see"
			intervals [4105]:
				xmin = 1393.4706
				xmax = 1393.5806
				text = "you"
			intervals [4106]:
				xmin = 1393.5806
				xmax = 1393.7606
				text = "know"
			intervals [4107]:
				xmin = 1393.7606
				xmax = 1393.8992
				text = ""
			intervals [4108]:
				xmin = 1393.8992
				xmax = 1394.1692
				text = "people"
			intervals [4109]:
				xmin = 1394.1692
				xmax = 1394.2692
				text = "in"
			intervals [4110]:
				xmin = 1394.2692
				xmax = 1394.3655
				text = ""
			intervals [4111]:
				xmin = 1394.3655
				xmax = 1394.4655
				text = "you"
			intervals [4112]:
				xmin = 1394.4655
				xmax = 1394.5855
				text = "know"
			intervals [4113]:
				xmin = 1394.5855
				xmax = 1394.7255
				text = "that"
			intervals [4114]:
				xmin = 1394.7255
				xmax = 1394.7755
				text = ""
			intervals [4115]:
				xmin = 1394.7755
				xmax = 1395.0655
				text = "that"
			intervals [4116]:
				xmin = 1395.0655
				xmax = 1395.1455
				text = "s"
			intervals [4117]:
				xmin = 1395.1455
				xmax = 1395.4455
				text = "right"
			intervals [4118]:
				xmin = 1395.4455
				xmax = 1395.5592
				text = ""
			intervals [4119]:
				xmin = 1395.5592
				xmax = 1395.6592
				text = "you"
			intervals [4120]:
				xmin = 1395.6592
				xmax = 1395.8692
				text = "know"
			intervals [4121]:
				xmin = 1395.8692
				xmax = 1395.9714
				text = ""
			intervals [4122]:
				xmin = 1395.9714
				xmax = 1396.1214
				text = "be"
			intervals [4123]:
				xmin = 1396.1214
				xmax = 1396.3414
				text = "right"
			intervals [4124]:
				xmin = 1396.3414
				xmax = 1396.3714
				text = ""
			intervals [4125]:
				xmin = 1396.3714
				xmax = 1396.4114
				text = "i"
			intervals [4126]:
				xmin = 1396.4114
				xmax = 1396.5314
				text = "don't"
			intervals [4127]:
				xmin = 1396.5314
				xmax = 1396.6714
				text = "like"
			intervals [4128]:
				xmin = 1396.6714
				xmax = 1396.7314
				text = "to"
			intervals [4129]:
				xmin = 1396.7314
				xmax = 1396.8314
				text = "see"
			intervals [4130]:
				xmin = 1396.8314
				xmax = 1397.0514
				text = "nobody"
			intervals [4131]:
				xmin = 1397.0514
				xmax = 1397.0814
				text = ""
			intervals [4132]:
				xmin = 1397.0814
				xmax = 1397.3714
				text = "punished"
			intervals [4133]:
				xmin = 1397.3714
				xmax = 1397.4514
				text = "for"
			intervals [4134]:
				xmin = 1397.4514
				xmax = 1397.7214
				text = "nothing"
			intervals [4135]:
				xmin = 1397.7214
				xmax = 1397.7814
				text = "they"
			intervals [4136]:
				xmin = 1397.7814
				xmax = 1397.9514
				text = "didn't"
			intervals [4137]:
				xmin = 1397.9514
				xmax = 1398.2014
				text = "really"
			intervals [4138]:
				xmin = 1398.2014
				xmax = 1398.4714
				text = "do"
			intervals [4139]:
				xmin = 1398.4714
				xmax = 1399.2848
				text = ""
			intervals [4140]:
				xmin = 1399.2848
				xmax = 1399.4748
				text = "or"
			intervals [4141]:
				xmin = 1399.4748
				xmax = 1399.5748
				text = "you"
			intervals [4142]:
				xmin = 1399.5748
				xmax = 1399.7148
				text = "know"
			intervals [4143]:
				xmin = 1399.7148
				xmax = 1399.8919
				text = ""
			intervals [4144]:
				xmin = 1399.8919
				xmax = 1400.1119
				text = "see"
			intervals [4145]:
				xmin = 1400.1119
				xmax = 1400.2219
				text = "'em"
			intervals [4146]:
				xmin = 1400.2219
				xmax = 1400.3719
				text = "get"
			intervals [4147]:
				xmin = 1400.3719
				xmax = 1400.4319
				text = "a"
			intervals [4148]:
				xmin = 1400.4319
				xmax = 1400.8019
				text = "break"
			intervals [4149]:
				xmin = 1400.8019
				xmax = 1401.0319
				text = "once"
			intervals [4150]:
				xmin = 1401.0319
				xmax = 1401.1219
				text = "and"
			intervals [4151]:
				xmin = 1401.1219
				xmax = 1401.3319
				text = "that"
			intervals [4152]:
				xmin = 1401.3319
				xmax = 1401.3819
				text = ""
			intervals [4153]:
				xmin = 1401.3819
				xmax = 1401.5119
				text = "you"
			intervals [4154]:
				xmin = 1401.5119
				xmax = 1401.6119
				text = "know"
			intervals [4155]:
				xmin = 1401.6119
				xmax = 1403.0213
				text = ""
			intervals [4156]:
				xmin = 1403.0213
				xmax = 1403.1013
				text = "you"
			intervals [4157]:
				xmin = 1403.1013
				xmax = 1403.1313
				text = ""
			intervals [4158]:
				xmin = 1403.1313
				xmax = 1403.2313
				text = "know"
			intervals [4159]:
				xmin = 1403.2313
				xmax = 1404.5108
				text = ""
			intervals [4160]:
				xmin = 1404.5108
				xmax = 1404.6208
				text = "but"
			intervals [4161]:
				xmin = 1404.6208
				xmax = 1404.7308
				text = ""
			intervals [4162]:
				xmin = 1404.7308
				xmax = 1405.0108
				text = "you"
			intervals [4163]:
				xmin = 1405.0108
				xmax = 1405.2708
				text = "know"
			intervals [4164]:
				xmin = 1405.2708
				xmax = 1405.3583
				text = ""
			intervals [4165]:
				xmin = 1405.3583
				xmax = 1405.4883
				text = "i"
			intervals [4166]:
				xmin = 1405.4883
				xmax = 1405.7783
				text = "talked"
			intervals [4167]:
				xmin = 1405.7783
				xmax = 1405.9383
				text = "to"
			intervals [4168]:
				xmin = 1405.9383
				xmax = 1405.9983
				text = "a"
			intervals [4169]:
				xmin = 1405.9983
				xmax = 1406.2983
				text = "lawyer"
			intervals [4170]:
				xmin = 1406.2983
				xmax = 1406.4483
				text = "one"
			intervals [4171]:
				xmin = 1406.4483
				xmax = 1406.7883
				text = "time"
			intervals [4172]:
				xmin = 1406.7883
				xmax = 1407.3793
				text = ""
			intervals [4173]:
				xmin = 1407.3793
				xmax = 1407.5093
				text = "he"
			intervals [4174]:
				xmin = 1407.5093
				xmax = 1407.7393
				text = "wasn't"
			intervals [4175]:
				xmin = 1407.7393
				xmax = 1407.8193
				text = "a"
			intervals [4176]:
				xmin = 1407.8193
				xmax = 1407.9793
				text = "lawyer"
			intervals [4177]:
				xmin = 1407.9793
				xmax = 1408.2893
				text = "yet"
			intervals [4178]:
				xmin = 1408.2893
				xmax = 1408.3793
				text = "he"
			intervals [4179]:
				xmin = 1408.3793
				xmax = 1408.5293
				text = "was"
			intervals [4180]:
				xmin = 1408.5293
				xmax = 1408.8293
				text = "going"
			intervals [4181]:
				xmin = 1408.8293
				xmax = 1408.9093
				text = "to"
			intervals [4182]:
				xmin = 1408.9093
				xmax = 1408.9993
				text = "law"
			intervals [4183]:
				xmin = 1408.9993
				xmax = 1409.4293
				text = "school"
			intervals [4184]:
				xmin = 1409.4293
				xmax = 1410.6833
				text = ""
			intervals [4185]:
				xmin = 1410.6833
				xmax = 1410.7533
				text = "and"
			intervals [4186]:
				xmin = 1410.7533
				xmax = 1410.9633
				text = "he"
			intervals [4187]:
				xmin = 1410.9633
				xmax = 1411.1633
				text = "tell"
			intervals [4188]:
				xmin = 1411.1633
				xmax = 1411.3233
				text = "me"
			intervals [4189]:
				xmin = 1411.3233
				xmax = 1411.6707
				text = ""
			intervals [4190]:
				xmin = 1411.6707
				xmax = 1411.9207
				text = "don't"
			intervals [4191]:
				xmin = 1411.9207
				xmax = 1412.1207
				text = "do"
			intervals [4192]:
				xmin = 1412.1207
				xmax = 1412.3107
				text = "it"
			intervals [4193]:
				xmin = 1412.3107
				xmax = 1412.4007
				text = "you"
			intervals [4194]:
				xmin = 1412.4007
				xmax = 1412.6207
				text = "know"
			intervals [4195]:
				xmin = 1412.6207
				xmax = 1413.5172
				text = ""
			intervals [4196]:
				xmin = 1413.5172
				xmax = 1413.6472
				text = "it"
			intervals [4197]:
				xmin = 1413.6472
				xmax = 1413.7272
				text = "s"
			intervals [4198]:
				xmin = 1413.7272
				xmax = 1413.7572
				text = ""
			intervals [4199]:
				xmin = 1413.7572
				xmax = 1413.8572
				text = "you"
			intervals [4200]:
				xmin = 1413.8572
				xmax = 1414.0572
				text = "know"
			intervals [4201]:
				xmin = 1414.0572
				xmax = 1414.1663
				text = ""
			intervals [4202]:
				xmin = 1414.1663
				xmax = 1414.3663
				text = "don't"
			intervals [4203]:
				xmin = 1414.3663
				xmax = 1414.5763
				text = "come"
			intervals [4204]:
				xmin = 1414.5763
				xmax = 1414.7263
				text = "to"
			intervals [4205]:
				xmin = 1414.7263
				xmax = 1414.835
				text = ""
			intervals [4206]:
				xmin = 1414.835
				xmax = 1415.025
				text = "don't"
			intervals [4207]:
				xmin = 1415.025
				xmax = 1415.185
				text = "go"
			intervals [4208]:
				xmin = 1415.185
				xmax = 1415.295
				text = "to"
			intervals [4209]:
				xmin = 1415.295
				xmax = 1415.495
				text = "law"
			intervals [4210]:
				xmin = 1415.495
				xmax = 1415.815
				text = "school"
			intervals [4211]:
				xmin = 1415.815
				xmax = 1415.965
				text = "do"
			intervals [4212]:
				xmin = 1415.965
				xmax = 1416.325
				text = "anything"
			intervals [4213]:
				xmin = 1416.325
				xmax = 1416.485
				text = "but"
			intervals [4214]:
				xmin = 1416.485
				xmax = 1416.705
				text = "that"
			intervals [4215]:
				xmin = 1416.705
				xmax = 1416.925
				text = "don't"
			intervals [4216]:
				xmin = 1416.925
				xmax = 1417.045
				text = ""
			intervals [4217]:
				xmin = 1417.045
				xmax = 1417.225
				text = "go"
			intervals [4218]:
				xmin = 1417.225
				xmax = 1417.285
				text = "to"
			intervals [4219]:
				xmin = 1417.285
				xmax = 1417.435
				text = "law"
			intervals [4220]:
				xmin = 1417.435
				xmax = 1417.775
				text = "school"
			intervals [4221]:
				xmin = 1417.775
				xmax = 1417.895
				text = "be"
			intervals [4222]:
				xmin = 1417.895
				xmax = 1417.955
				text = "a"
			intervals [4223]:
				xmin = 1417.955
				xmax = 1417.985
				text = ""
			intervals [4224]:
				xmin = 1417.985
				xmax = 1418.475
				text = "doctor"
			intervals [4225]:
				xmin = 1418.475
				xmax = 1419.2934
				text = ""
			intervals [4226]:
				xmin = 1419.2934
				xmax = 1419.3934
				text = "he"
			intervals [4227]:
				xmin = 1419.3934
				xmax = 1419.5734
				text = "said"
			intervals [4228]:
				xmin = 1419.5734
				xmax = 1419.6434
				text = "it"
			intervals [4229]:
				xmin = 1419.6434
				xmax = 1419.7234
				text = "s"
			intervals [4230]:
				xmin = 1419.7234
				xmax = 1419.8634
				text = "too"
			intervals [4231]:
				xmin = 1419.8634
				xmax = 1420.3034
				text = "long"
			intervals [4232]:
				xmin = 1420.3034
				xmax = 1420.4034
				text = "and"
			intervals [4233]:
				xmin = 1420.4034
				xmax = 1420.5734
				text = "too"
			intervals [4234]:
				xmin = 1420.5734
				xmax = 1420.9434
				text = "hard"
			intervals [4235]:
				xmin = 1420.9434
				xmax = 1421.0234
				text = "the"
			intervals [4236]:
				xmin = 1421.0234
				xmax = 1421.4734
				text = "studies"
			intervals [4237]:
				xmin = 1421.4734
				xmax = 1421.5334
				text = "you"
			intervals [4238]:
				xmin = 1421.5334
				xmax = 1421.5934
				text = "know"
			intervals [4239]:
				xmin = 1421.5934
				xmax = 1422.7746
				text = ""
			intervals [4240]:
				xmin = 1422.7746
				xmax = 1422.8746
				text = "but"
			intervals [4241]:
				xmin = 1422.8746
				xmax = 1422.9546
				text = "i"
			intervals [4242]:
				xmin = 1422.9546
				xmax = 1423.2346
				text = "figure"
			intervals [4243]:
				xmin = 1423.2346
				xmax = 1423.4246
				text = "like"
			intervals [4244]:
				xmin = 1423.4246
				xmax = 1423.6746
				text = "this"
			intervals [4245]:
				xmin = 1423.6746
				xmax = 1423.7746
				text = "if"
			intervals [4246]:
				xmin = 1423.7746
				xmax = 1423.9646
				text = "you"
			intervals [4247]:
				xmin = 1423.9646
				xmax = 1424.0346
				text = ""
			intervals [4248]:
				xmin = 1424.0346
				xmax = 1424.1846
				text = "you"
			intervals [4249]:
				xmin = 1424.1846
				xmax = 1424.2946
				text = "know"
			intervals [4250]:
				xmin = 1424.2946
				xmax = 1424.4046
				text = "it"
			intervals [4251]:
				xmin = 1424.4046
				xmax = 1424.4346
				text = "s"
			intervals [4252]:
				xmin = 1424.4346
				xmax = 1424.6546
				text = "something"
			intervals [4253]:
				xmin = 1424.6546
				xmax = 1424.7446
				text = "you"
			intervals [4254]:
				xmin = 1424.7446
				xmax = 1424.9546
				text = "really"
			intervals [4255]:
				xmin = 1424.9546
				xmax = 1425.1646
				text = "wanna"
			intervals [4256]:
				xmin = 1425.1646
				xmax = 1425.5146
				text = "do"
			intervals [4257]:
				xmin = 1425.5146
				xmax = 1425.9862
				text = ""
			intervals [4258]:
				xmin = 1425.9862
				xmax = 1426.1362
				text = "like"
			intervals [4259]:
				xmin = 1426.1362
				xmax = 1426.1662
				text = "i"
			intervals [4260]:
				xmin = 1426.1662
				xmax = 1426.3962
				text = "say"
			intervals [4261]:
				xmin = 1426.3962
				xmax = 1426.6262
				text = "he"
			intervals [4262]:
				xmin = 1426.6262
				xmax = 1426.8462
				text = "tell"
			intervals [4263]:
				xmin = 1426.8462
				xmax = 1426.9862
				text = "me"
			intervals [4264]:
				xmin = 1426.9862
				xmax = 1427.1662
				text = "not"
			intervals [4265]:
				xmin = 1427.1662
				xmax = 1427.2762
				text = "to"
			intervals [4266]:
				xmin = 1427.2762
				xmax = 1427.4662
				text = "do"
			intervals [4267]:
				xmin = 1427.4662
				xmax = 1427.5262
				text = "it"
			intervals [4268]:
				xmin = 1427.5262
				xmax = 1427.6662
				text = "but"
			intervals [4269]:
				xmin = 1427.6662
				xmax = 1427.7762
				text = "you"
			intervals [4270]:
				xmin = 1427.7762
				xmax = 1427.9262
				text = "know"
			intervals [4271]:
				xmin = 1427.9262
				xmax = 1427.9662
				text = ""
			intervals [4272]:
				xmin = 1427.9662
				xmax = 1428.1562
				text = "he"
			intervals [4273]:
				xmin = 1428.1562
				xmax = 1428.5262
				text = "still"
			intervals [4274]:
				xmin = 1428.5262
				xmax = 1429.1616
				text = ""
			intervals [4275]:
				xmin = 1429.1616
				xmax = 1429.5416
				text = "still"
			intervals [4276]:
				xmin = 1429.5416
				xmax = 1429.6816
				text = "you"
			intervals [4277]:
				xmin = 1429.6816
				xmax = 1429.9016
				text = "know"
			intervals [4278]:
				xmin = 1429.9016
				xmax = 1430.1276
				text = ""
			intervals [4279]:
				xmin = 1430.1276
				xmax = 1430.3476
				text = "beating"
			intervals [4280]:
				xmin = 1430.3476
				xmax = 1430.5176
				text = "them"
			intervals [4281]:
				xmin = 1430.5176
				xmax = 1430.9076
				text = "books"
			intervals [4282]:
				xmin = 1430.9076
				xmax = 1431.797
				text = ""
			intervals [4283]:
				xmin = 1431.797
				xmax = 1431.937
				text = "and"
			intervals [4284]:
				xmin = 1431.937
				xmax = 1432.087
				text = "but"
			intervals [4285]:
				xmin = 1432.087
				xmax = 1432.157
				text = "it"
			intervals [4286]:
				xmin = 1432.157
				xmax = 1432.187
				text = ""
			intervals [4287]:
				xmin = 1432.187
				xmax = 1432.297
				text = "you"
			intervals [4288]:
				xmin = 1432.297
				xmax = 1432.367
				text = "know"
			intervals [4289]:
				xmin = 1432.367
				xmax = 1432.527
				text = "he"
			intervals [4290]:
				xmin = 1432.527
				xmax = 1432.737
				text = "tell"
			intervals [4291]:
				xmin = 1432.737
				xmax = 1432.867
				text = "me"
			intervals [4292]:
				xmin = 1432.867
				xmax = 1433.077
				text = "not"
			intervals [4293]:
				xmin = 1433.077
				xmax = 1433.167
				text = "to"
			intervals [4294]:
				xmin = 1433.167
				xmax = 1433.347
				text = "do"
			intervals [4295]:
				xmin = 1433.347
				xmax = 1433.447
				text = "it"
			intervals [4296]:
				xmin = 1433.447
				xmax = 1434.6455
				text = ""
			intervals [4297]:
				xmin = 1434.6455
				xmax = 1434.7055
				text = "see"
			intervals [4298]:
				xmin = 1434.7055
				xmax = 1434.7755
				text = ""
			intervals [4299]:
				xmin = 1434.7755
				xmax = 1434.8755
				text = "but"
			intervals [4300]:
				xmin = 1434.8755
				xmax = 1435.0155
				text = "he"
			intervals [4301]:
				xmin = 1435.0155
				xmax = 1435.1317
				text = ""
			intervals [4302]:
				xmin = 1435.1317
				xmax = 1435.2917
				text = "you"
			intervals [4303]:
				xmin = 1435.2917
				xmax = 1435.3817
				text = "know"
			intervals [4304]:
				xmin = 1435.3817
				xmax = 1435.4117
				text = ""
			intervals [4305]:
				xmin = 1435.4117
				xmax = 1435.5917
				text = "like"
			intervals [4306]:
				xmin = 1435.5917
				xmax = 1435.6617
				text = "i"
			intervals [4307]:
				xmin = 1435.6617
				xmax = 1435.8817
				text = "said"
			intervals [4308]:
				xmin = 1435.8817
				xmax = 1436.0217
				text = "he"
			intervals [4309]:
				xmin = 1436.0217
				xmax = 1436.2217
				text = "wanted"
			intervals [4310]:
				xmin = 1436.2217
				xmax = 1436.3017
				text = "to"
			intervals [4311]:
				xmin = 1436.3017
				xmax = 1436.4917
				text = "do"
			intervals [4312]:
				xmin = 1436.4917
				xmax = 1436.5517
				text = "it"
			intervals [4313]:
				xmin = 1436.5517
				xmax = 1436.6117
				text = "and"
			intervals [4314]:
				xmin = 1436.6117
				xmax = 1436.7017
				text = "he"
			intervals [4315]:
				xmin = 1436.7017
				xmax = 1436.9617
				text = "wanted"
			intervals [4316]:
				xmin = 1436.9617
				xmax = 1437.0217
				text = "to"
			intervals [4317]:
				xmin = 1437.0217
				xmax = 1437.3517
				text = "finish"
			intervals [4318]:
				xmin = 1437.3517
				xmax = 1437.5617
				text = "it"
			intervals [4319]:
				xmin = 1437.5617
				xmax = 1437.9342
				text = ""
			intervals [4320]:
				xmin = 1437.9342
				xmax = 1438.0442
				text = "so"
			intervals [4321]:
				xmin = 1438.0442
				xmax = 1438.1742
				text = "i"
			intervals [4322]:
				xmin = 1438.1742
				xmax = 1438.4842
				text = "figure"
			intervals [4323]:
				xmin = 1438.4842
				xmax = 1438.6342
				text = "if"
			intervals [4324]:
				xmin = 1438.6342
				xmax = 1438.7242
				text = "i"
			intervals [4325]:
				xmin = 1438.7242
				xmax = 1438.9942
				text = "wanna"
			intervals [4326]:
				xmin = 1438.9942
				xmax = 1439.1442
				text = "do"
			intervals [4327]:
				xmin = 1439.1442
				xmax = 1439.3142
				text = "it"
			intervals [4328]:
				xmin = 1439.3142
				xmax = 1439.5042
				text = "bad"
			intervals [4329]:
				xmin = 1439.5042
				xmax = 1439.8242
				text = "enough"
			intervals [4330]:
				xmin = 1439.8242
				xmax = 1439.8842
				text = "you"
			intervals [4331]:
				xmin = 1439.8842
				xmax = 1440.0942
				text = "know"
			intervals [4332]:
				xmin = 1440.0942
				xmax = 1440.1942
				text = ""
			intervals [4333]:
				xmin = 1440.1942
				xmax = 1440.4042
				text = "i"
			intervals [4334]:
				xmin = 1440.4042
				xmax = 1440.4342
				text = "<unk>"
			intervals [4335]:
				xmin = 1440.4342
				xmax = 1440.5842
				text = "go"
			intervals [4336]:
				xmin = 1440.5842
				xmax = 1440.8242
				text = "and"
			intervals [4337]:
				xmin = 1440.8242
				xmax = 1441.1542
				text = "start"
			intervals [4338]:
				xmin = 1441.1542
				xmax = 1441.3042
				text = "and"
			intervals [4339]:
				xmin = 1441.3042
				xmax = 1441.3342
				text = ""
			intervals [4340]:
				xmin = 1441.3342
				xmax = 1441.4442
				text = "and"
			intervals [4341]:
				xmin = 1441.4442
				xmax = 1441.8342
				text = "finish"
			intervals [4342]:
				xmin = 1441.8342
				xmax = 1441.9042
				text = "it"
			intervals [4343]:
				xmin = 1441.9042
				xmax = 1441.9342
				text = ""
			intervals [4344]:
				xmin = 1441.9342
				xmax = 1442.0942
				text = "too"
			intervals [4345]:
				xmin = 1442.0942
				xmax = 1451.000
				text = ""
			intervals [4346]:
				xmin = 1451.000
				xmax = 1451.050
				text = "i"
			intervals [4347]:
				xmin = 1451.050
				xmax = 1451.310
				text = "still"
			intervals [4348]:
				xmin = 1451.310
				xmax = 1451.550
				text = "play"
			intervals [4349]:
				xmin = 1451.550
				xmax = 1451.920
				text = "sports"
			intervals [4350]:
				xmin = 1451.920
				xmax = 1454.0744
				text = ""
			intervals [4351]:
				xmin = 1454.0744
				xmax = 1454.2844
				text = "uh"
			intervals [4352]:
				xmin = 1454.2844
				xmax = 1454.9144
				text = "football"
			intervals [4353]:
				xmin = 1454.9144
				xmax = 1455.1908
				text = ""
			intervals [4354]:
				xmin = 1455.1908
				xmax = 1455.8308
				text = "basketball"
			intervals [4355]:
				xmin = 1455.8308
				xmax = 1456.7129
				text = ""
			intervals [4356]:
				xmin = 1456.7129
				xmax = 1456.7829
				text = "i"
			intervals [4357]:
				xmin = 1456.7829
				xmax = 1456.8529
				text = ""
			intervals [4358]:
				xmin = 1456.8529
				xmax = 1457.0529
				text = "play"
			intervals [4359]:
				xmin = 1457.0529
				xmax = 1457.2129
				text = "that"
			intervals [4360]:
				xmin = 1457.2129
				xmax = 1457.3804
				text = ""
			intervals [4361]:
				xmin = 1457.3804
				xmax = 1457.4404
				text = "the"
			intervals [4362]:
				xmin = 1457.4404
				xmax = 1457.7804
				text = "most"
			intervals [4363]:
				xmin = 1457.7804
				xmax = 1457.8104
				text = ""
			intervals [4364]:
				xmin = 1457.8104
				xmax = 1457.9504
				text = "and"
			intervals [4365]:
				xmin = 1457.9504
				xmax = 1458.1604
				text = "uh"
			intervals [4366]:
				xmin = 1458.1604
				xmax = 1458.3916
				text = ""
			intervals [4367]:
				xmin = 1458.3916
				xmax = 1458.5716
				text = "run"
			intervals [4368]:
				xmin = 1458.5716
				xmax = 1458.9016
				text = "track"
			intervals [4369]:
				xmin = 1458.9016
				xmax = 1459.0316
				text = "every"
			intervals [4370]:
				xmin = 1459.0316
				xmax = 1459.7778
				text = ""
			intervals [4371]:
				xmin = 1459.7778
				xmax = 1460.0878
				text = "maybe"
			intervals [4372]:
				xmin = 1460.0878
				xmax = 1460.2478
				text = "every"
			intervals [4373]:
				xmin = 1460.2478
				xmax = 1460.4378
				text = "other"
			intervals [4374]:
				xmin = 1460.4378
				xmax = 1460.6878
				text = "year"
			intervals [4375]:
				xmin = 1460.6878
				xmax = 1460.8178
				text = "i"
			intervals [4376]:
				xmin = 1460.8178
				xmax = 1461.382
				text = ""
			intervals [4377]:
				xmin = 1461.382
				xmax = 1461.602
				text = "used"
			intervals [4378]:
				xmin = 1461.602
				xmax = 1461.672
				text = "to"
			intervals [4379]:
				xmin = 1461.672
				xmax = 1461.942
				text = "play"
			intervals [4380]:
				xmin = 1461.942
				xmax = 1462.422
				text = "sports"
			intervals [4381]:
				xmin = 1462.422
				xmax = 1462.552
				text = "for"
			intervals [4382]:
				xmin = 1462.552
				xmax = 1462.632
				text = "the"
			intervals [4383]:
				xmin = 1462.632
				xmax = 1462.852
				text = "boy"
			intervals [4384]:
				xmin = 1462.852
				xmax = 1462.962
				text = "s"
			intervals [4385]:
				xmin = 1462.962
				xmax = 1463.292
				text = "club"
			intervals [4386]:
				xmin = 1463.292
				xmax = 1464.231
				text = ""
			intervals [4387]:
				xmin = 1464.231
				xmax = 1464.391
				text = "you"
			intervals [4388]:
				xmin = 1464.391
				xmax = 1464.451
				text = ""
			intervals [4389]:
				xmin = 1464.451
				xmax = 1464.531
				text = "know"
			intervals [4390]:
				xmin = 1464.531
				xmax = 1470.2869
				text = ""
			intervals [4391]:
				xmin = 1470.2869
				xmax = 1470.3769
				text = "let"
			intervals [4392]:
				xmin = 1470.3769
				xmax = 1470.4069
				text = ""
			intervals [4393]:
				xmin = 1470.4069
				xmax = 1470.4669
				text = "me"
			intervals [4394]:
				xmin = 1470.4669
				xmax = 1470.4969
				text = ""
			intervals [4395]:
				xmin = 1470.4969
				xmax = 1470.7169
				text = "see"
			intervals [4396]:
				xmin = 1470.7169
				xmax = 1470.8569
				text = "we"
			intervals [4397]:
				xmin = 1470.8569
				xmax = 1471.1263
				text = ""
			intervals [4398]:
				xmin = 1471.1263
				xmax = 1471.2663
				text = "we"
			intervals [4399]:
				xmin = 1471.2663
				xmax = 1471.4963
				text = "won"
			intervals [4400]:
				xmin = 1471.4963
				xmax = 1471.7063
				text = "this"
			intervals [4401]:
				xmin = 1471.7063
				xmax = 1471.9163
				text = "year"
			intervals [4402]:
				xmin = 1471.9163
				xmax = 1472.0938
				text = ""
			intervals [4403]:
				xmin = 1472.0938
				xmax = 1472.1938
				text = "we"
			intervals [4404]:
				xmin = 1472.1938
				xmax = 1472.4438
				text = "won"
			intervals [4405]:
				xmin = 1472.4438
				xmax = 1472.4838
				text = ""
			intervals [4406]:
				xmin = 1472.4838
				xmax = 1472.8238
				text = "uh"
			intervals [4407]:
				xmin = 1472.8238
				xmax = 1474.2959
				text = ""
			intervals [4408]:
				xmin = 1474.2959
				xmax = 1474.4959
				text = "about"
			intervals [4409]:
				xmin = 1474.4959
				xmax = 1474.5759
				text = ""
			intervals [4410]:
				xmin = 1474.5759
				xmax = 1474.8559
				text = "thirty"
			intervals [4411]:
				xmin = 1474.8559
				xmax = 1475.2459
				text = "games"
			intervals [4412]:
				xmin = 1475.2459
				xmax = 1475.4259
				text = "out"
			intervals [4413]:
				xmin = 1475.4259
				xmax = 1475.4959
				text = "of"
			intervals [4414]:
				xmin = 1475.4959
				xmax = 1476.6413
				text = ""
			intervals [4415]:
				xmin = 1476.6413
				xmax = 1476.9313
				text = "thirty"
			intervals [4416]:
				xmin = 1476.9313
				xmax = 1476.9913
				text = ""
			intervals [4417]:
				xmin = 1476.9913
				xmax = 1477.2313
				text = "two"
			intervals [4418]:
				xmin = 1477.2313
				xmax = 1477.3213
				text = "we"
			intervals [4419]:
				xmin = 1477.3213
				xmax = 1477.6413
				text = "lost"
			intervals [4420]:
				xmin = 1477.6413
				xmax = 1477.7813
				text = "two"
			intervals [4421]:
				xmin = 1477.7813
				xmax = 1478.3313
				text = "games"
			intervals [4422]:
				xmin = 1478.3313
				xmax = 1478.4121
				text = ""
			intervals [4423]:
				xmin = 1478.4121
				xmax = 1478.6621
				text = "this"
			intervals [4424]:
				xmin = 1478.6621
				xmax = 1478.9121
				text = "year"
			intervals [4425]:
				xmin = 1478.9121
				xmax = 1479.8716
				text = ""
			intervals [4426]:
				xmin = 1479.8716
				xmax = 1479.9616
				text = "and"
			intervals [4427]:
				xmin = 1479.9616
				xmax = 1480.0916
				text = "now"
			intervals [4428]:
				xmin = 1480.0916
				xmax = 1480.2516
				text = "we're"
			intervals [4429]:
				xmin = 1480.2516
				xmax = 1480.2816
				text = ""
			intervals [4430]:
				xmin = 1480.2816
				xmax = 1480.5216
				text = "in"
			intervals [4431]:
				xmin = 1480.5216
				xmax = 1480.6816
				text = "the"
			intervals [4432]:
				xmin = 1480.6816
				xmax = 1480.9416
				text = "uh"
			intervals [4433]:
				xmin = 1480.9416
				xmax = 1482.3895
				text = ""
			intervals [4434]:
				xmin = 1482.3895
				xmax = 1482.4595
				text = "it"
			intervals [4435]:
				xmin = 1482.4595
				xmax = 1482.5295
				text = "s"
			intervals [4436]:
				xmin = 1482.5295
				xmax = 1482.7295
				text = "one"
			intervals [4437]:
				xmin = 1482.7295
				xmax = 1482.9795
				text = "team"
			intervals [4438]:
				xmin = 1482.9795
				xmax = 1483.0695
				text = "that"
			intervals [4439]:
				xmin = 1483.0695
				xmax = 1483.1795
				text = ""
			intervals [4440]:
				xmin = 1483.1795
				xmax = 1483.3895
				text = "beat"
			intervals [4441]:
				xmin = 1483.3895
				xmax = 1483.5595
				text = "us"
			intervals [4442]:
				xmin = 1483.5595
				xmax = 1483.9195
				text = "last"
			intervals [4443]:
				xmin = 1483.9195
				xmax = 1484.1695
				text = "year"
			intervals [4444]:
				xmin = 1484.1695
				xmax = 1484.7395
				text = "um"
			intervals [4445]:
				xmin = 1484.7395
				xmax = 1485.5638
				text = ""
			intervals [4446]:
				xmin = 1485.5638
				xmax = 1485.6738
				text = "let"
			intervals [4447]:
				xmin = 1485.6738
				xmax = 1485.8238
				text = ""
			intervals [4448]:
				xmin = 1485.8238
				xmax = 1485.9438
				text = "me"
			intervals [4449]:
				xmin = 1485.9438
				xmax = 1485.9738
				text = ""
			intervals [4450]:
				xmin = 1485.9738
				xmax = 1486.0338
				text = "see"
			intervals [4451]:
				xmin = 1486.0338
				xmax = 1487.0746
				text = ""
			intervals [4452]:
				xmin = 1487.0746
				xmax = 1487.2146
				text = "beat"
			intervals [4453]:
				xmin = 1487.2146
				xmax = 1487.2446
				text = ""
			intervals [4454]:
				xmin = 1487.2446
				xmax = 1487.5946
				text = "us"
			intervals [4455]:
				xmin = 1487.5946
				xmax = 1488.1351
				text = ""
			intervals [4456]:
				xmin = 1488.1351
				xmax = 1488.4651
				text = "ninety"
			intervals [4457]:
				xmin = 1488.4651
				xmax = 1488.9051
				text = "five"
			intervals [4458]:
				xmin = 1488.9051
				xmax = 1488.9451
				text = ""
			intervals [4459]:
				xmin = 1488.9451
				xmax = 1489.1651
				text = "to"
			intervals [4460]:
				xmin = 1489.1651
				xmax = 1489.5413
				text = ""
			intervals [4461]:
				xmin = 1489.5413
				xmax = 1489.8913
				text = "thirty"
			intervals [4462]:
				xmin = 1489.8913
				xmax = 1490.953
				text = ""
			intervals [4463]:
				xmin = 1490.953
				xmax = 1491.013
				text = "and"
			intervals [4464]:
				xmin = 1491.013
				xmax = 1491.123
				text = "that"
			intervals [4465]:
				xmin = 1491.123
				xmax = 1491.243
				text = "was"
			intervals [4466]:
				xmin = 1491.243
				xmax = 1491.653
				text = "rdx"
			intervals [4467]:
				xmin = 1491.653
				xmax = 1491.773
				text = "high"
			intervals [4468]:
				xmin = 1491.773
				xmax = 1491.933
				text = "school"
			intervals [4469]:
				xmin = 1491.933
				xmax = 1491.993
				text = "and"
			intervals [4470]:
				xmin = 1491.993
				xmax = 1492.113
				text = "they're"
			intervals [4471]:
				xmin = 1492.113
				xmax = 1492.243
				text = "one"
			intervals [4472]:
				xmin = 1492.243
				xmax = 1492.303
				text = "of"
			intervals [4473]:
				xmin = 1492.303
				xmax = 1492.373
				text = "the"
			intervals [4474]:
				xmin = 1492.373
				xmax = 1492.5384
				text = ""
			intervals [4475]:
				xmin = 1492.5384
				xmax = 1492.8084
				text = "best"
			intervals [4476]:
				xmin = 1492.8084
				xmax = 1493.0384
				text = "bask-"
			intervals [4477]:
				xmin = 1493.0384
				xmax = 1493.0684
				text = ""
			intervals [4478]:
				xmin = 1493.0684
				xmax = 1493.5884
				text = "basketball"
			intervals [4479]:
				xmin = 1493.5884
				xmax = 1493.8084
				text = "team"
			intervals [4480]:
				xmin = 1493.8084
				xmax = 1494.4688
				text = ""
			intervals [4481]:
				xmin = 1494.4688
				xmax = 1494.5388
				text = "it"
			intervals [4482]:
				xmin = 1494.5388
				xmax = 1494.6288
				text = "was"
			intervals [4483]:
				xmin = 1494.6288
				xmax = 1494.7588
				text = "their"
			intervals [4484]:
				xmin = 1494.7588
				xmax = 1495.2788
				text = "jv"
			intervals [4485]:
				xmin = 1495.2788
				xmax = 1495.4388
				text = "and"
			intervals [4486]:
				xmin = 1495.4388
				xmax = 1495.6988
				text = "uh"
			intervals [4487]:
				xmin = 1495.6988
				xmax = 1496.3981
				text = ""
			intervals [4488]:
				xmin = 1496.3981
				xmax = 1496.6481
				text = "this"
			intervals [4489]:
				xmin = 1496.6481
				xmax = 1496.9781
				text = "year"
			intervals [4490]:
				xmin = 1496.9781
				xmax = 1497.1162
				text = ""
			intervals [4491]:
				xmin = 1497.1162
				xmax = 1497.1762
				text = "it"
			intervals [4492]:
				xmin = 1497.1762
				xmax = 1497.3762
				text = "was"
			intervals [4493]:
				xmin = 1497.3762
				xmax = 1497.5862
				text = "me"
			intervals [4494]:
				xmin = 1497.5862
				xmax = 1497.8062
				text = "and"
			intervals [4495]:
				xmin = 1497.8062
				xmax = 1498.6409
				text = ""
			intervals [4496]:
				xmin = 1498.6409
				xmax = 1499.0509
				text = "really"
			intervals [4497]:
				xmin = 1499.0509
				xmax = 1499.373
				text = ""
			intervals [4498]:
				xmin = 1499.373
				xmax = 1499.573
				text = "we"
			intervals [4499]:
				xmin = 1499.573
				xmax = 1499.833
				text = "really"
			intervals [4500]:
				xmin = 1499.833
				xmax = 1500.213
				text = "planned"
			intervals [4501]:
				xmin = 1500.213
				xmax = 1500.353
				text = "it"
			intervals [4502]:
				xmin = 1500.353
				xmax = 1500.483
				text = ""
			intervals [4503]:
				xmin = 1500.483
				xmax = 1500.643
				text = "you"
			intervals [4504]:
				xmin = 1500.643
				xmax = 1500.843
				text = "know"
			intervals [4505]:
				xmin = 1500.843
				xmax = 1501.5553
				text = ""
			intervals [4506]:
				xmin = 1501.5553
				xmax = 1501.7453
				text = "that"
			intervals [4507]:
				xmin = 1501.7453
				xmax = 1501.8572
				text = ""
			intervals [4508]:
				xmin = 1501.8572
				xmax = 1502.0872
				text = "this"
			intervals [4509]:
				xmin = 1502.0872
				xmax = 1502.1172
				text = ""
			intervals [4510]:
				xmin = 1502.1172
				xmax = 1502.4872
				text = "last"
			intervals [4511]:
				xmin = 1502.4872
				xmax = 1502.8572
				text = "summer"
			intervals [4512]:
				xmin = 1502.8572
				xmax = 1503.0556
				text = ""
			intervals [4513]:
				xmin = 1503.0556
				xmax = 1503.3156
				text = "all"
			intervals [4514]:
				xmin = 1503.3156
				xmax = 1503.3956
				text = "of"
			intervals [4515]:
				xmin = 1503.3956
				xmax = 1503.5856
				text = "us"
			intervals [4516]:
				xmin = 1503.5856
				xmax = 1503.8456
				text = "work"
			intervals [4517]:
				xmin = 1503.8456
				xmax = 1504.4265
				text = ""
			intervals [4518]:
				xmin = 1504.4265
				xmax = 1504.5465
				text = "and"
			intervals [4519]:
				xmin = 1504.5465
				xmax = 1504.7065
				text = "that"
			intervals [4520]:
				xmin = 1504.7065
				xmax = 1504.8265
				text = "we"
			intervals [4521]:
				xmin = 1504.8265
				xmax = 1505.0665
				text = "would"
			intervals [4522]:
				xmin = 1505.0665
				xmax = 1505.5669
				text = ""
			intervals [4523]:
				xmin = 1505.5669
				xmax = 1505.6769
				text = "go"
			intervals [4524]:
				xmin = 1505.6769
				xmax = 1505.8069
				text = "on"
			intervals [4525]:
				xmin = 1505.8069
				xmax = 1505.8869
				text = "the"
			intervals [4526]:
				xmin = 1505.8869
				xmax = 1506.4069
				text = "basketball"
			intervals [4527]:
				xmin = 1506.4069
				xmax = 1506.7469
				text = "court"
			intervals [4528]:
				xmin = 1506.7469
				xmax = 1507.3376
				text = ""
			intervals [4529]:
				xmin = 1507.3376
				xmax = 1507.6076
				text = "around"
			intervals [4530]:
				xmin = 1507.6076
				xmax = 1507.6376
				text = ""
			intervals [4531]:
				xmin = 1507.6376
				xmax = 1508.1976
				text = "august"
			intervals [4532]:
				xmin = 1508.1976
				xmax = 1508.4376
				text = "and"
			intervals [4533]:
				xmin = 1508.4376
				xmax = 1508.6176
				text = "st-"
			intervals [4534]:
				xmin = 1508.6176
				xmax = 1508.6798
				text = ""
			intervals [4535]:
				xmin = 1508.6798
				xmax = 1508.7798
				text = "you"
			intervals [4536]:
				xmin = 1508.7798
				xmax = 1508.9198
				text = "know"
			intervals [4537]:
				xmin = 1508.9198
				xmax = 1509.0898
				text = "when"
			intervals [4538]:
				xmin = 1509.0898
				xmax = 1509.1498
				text = "we"
			intervals [4539]:
				xmin = 1509.1498
				xmax = 1509.2598
				text = "go"
			intervals [4540]:
				xmin = 1509.2598
				xmax = 1509.4198
				text = "back"
			intervals [4541]:
				xmin = 1509.4198
				xmax = 1509.4998
				text = "to"
			intervals [4542]:
				xmin = 1509.4998
				xmax = 1509.9498
				text = "school"
			intervals [4543]:
				xmin = 1509.9498
				xmax = 1510.4917
				text = ""
			intervals [4544]:
				xmin = 1510.4917
				xmax = 1510.5717
				text = "we"
			intervals [4545]:
				xmin = 1510.5717
				xmax = 1510.6017
				text = "<unk>"
			intervals [4546]:
				xmin = 1510.6017
				xmax = 1510.6317
				text = ""
			intervals [4547]:
				xmin = 1510.6317
				xmax = 1510.8617
				text = "talk"
			intervals [4548]:
				xmin = 1510.8617
				xmax = 1510.9817
				text = "to"
			intervals [4549]:
				xmin = 1510.9817
				xmax = 1511.1117
				text = "the"
			intervals [4550]:
				xmin = 1511.1117
				xmax = 1511.6648
				text = ""
			intervals [4551]:
				xmin = 1511.6648
				xmax = 1512.0648
				text = "coach"
			intervals [4552]:
				xmin = 1512.0648
				xmax = 1512.1748
				text = "and"
			intervals [4553]:
				xmin = 1512.1748
				xmax = 1512.3648
				text = "tell"
			intervals [4554]:
				xmin = 1512.3648
				xmax = 1512.4748
				text = "him"
			intervals [4555]:
				xmin = 1512.4748
				xmax = 1512.6148
				text = "that"
			intervals [4556]:
				xmin = 1512.6148
				xmax = 1512.7148
				text = "we"
			intervals [4557]:
				xmin = 1512.7148
				xmax = 1512.9648
				text = "wanna"
			intervals [4558]:
				xmin = 1512.9648
				xmax = 1512.9948
				text = ""
			intervals [4559]:
				xmin = 1512.9948
				xmax = 1513.1048
				text = "you"
			intervals [4560]:
				xmin = 1513.1048
				xmax = 1513.3048
				text = "know"
			intervals [4561]:
				xmin = 1513.3048
				xmax = 1513.8863
				text = ""
			intervals [4562]:
				xmin = 1513.8863
				xmax = 1514.0963
				text = "use"
			intervals [4563]:
				xmin = 1514.0963
				xmax = 1514.1763
				text = "the"
			intervals [4564]:
				xmin = 1514.1763
				xmax = 1514.3863
				text = "gym"
			intervals [4565]:
				xmin = 1514.3863
				xmax = 1514.5263
				text = "at"
			intervals [4566]:
				xmin = 1514.5263
				xmax = 1514.9063
				text = "school"
			intervals [4567]:
				xmin = 1514.9063
				xmax = 1514.9363
				text = ""
			intervals [4568]:
				xmin = 1514.9363
				xmax = 1515.1563
				text = "cause"
			intervals [4569]:
				xmin = 1515.1563
				xmax = 1515.2763
				text = "it"
			intervals [4570]:
				xmin = 1515.2763
				xmax = 1515.3563
				text = "s"
			intervals [4571]:
				xmin = 1515.3563
				xmax = 1515.3863
				text = ""
			intervals [4572]:
				xmin = 1515.3863
				xmax = 1515.5063
				text = "you"
			intervals [4573]:
				xmin = 1515.5063
				xmax = 1515.6363
				text = "know"
			intervals [4574]:
				xmin = 1515.6363
				xmax = 1515.7563
				text = "it"
			intervals [4575]:
				xmin = 1515.7563
				xmax = 1515.7863
				text = "s"
			intervals [4576]:
				xmin = 1515.7863
				xmax = 1516.0163
				text = "not"
			intervals [4577]:
				xmin = 1516.0163
				xmax = 1516.3492
				text = ""
			intervals [4578]:
				xmin = 1516.3492
				xmax = 1516.5392
				text = "not"
			intervals [4579]:
				xmin = 1516.5392
				xmax = 1516.7792
				text = "supposed"
			intervals [4580]:
				xmin = 1516.7792
				xmax = 1516.8992
				text = "to"
			intervals [4581]:
				xmin = 1516.8992
				xmax = 1517.0492
				text = "uh"
			intervals [4582]:
				xmin = 1517.0492
				xmax = 1517.2392
				text = "have"
			intervals [4583]:
				xmin = 1517.2392
				xmax = 1517.3692
				text = "no"
			intervals [4584]:
				xmin = 1517.3692
				xmax = 1517.9192
				text = "basketball"
			intervals [4585]:
				xmin = 1517.9192
				xmax = 1518.1692
				text = "team"
			intervals [4586]:
				xmin = 1518.1692
				xmax = 1518.2092
				text = ""
			intervals [4587]:
				xmin = 1518.2092
				xmax = 1518.7192
				text = "practice"
			intervals [4588]:
				xmin = 1518.7192
				xmax = 1519.2988
				text = ""
			intervals [4589]:
				xmin = 1519.2988
				xmax = 1519.3988
				text = "you"
			intervals [4590]:
				xmin = 1519.3988
				xmax = 1519.5488
				text = "know"
			intervals [4591]:
				xmin = 1519.5488
				xmax = 1519.9588
				text = "before"
			intervals [4592]:
				xmin = 1519.9588
				xmax = 1520.0764
				text = ""
			intervals [4593]:
				xmin = 1520.0764
				xmax = 1520.1464
				text = "a"
			intervals [4594]:
				xmin = 1520.1464
				xmax = 1520.5864
				text = "season"
			intervals [4595]:
				xmin = 1520.5864
				xmax = 1520.6564
				text = ""
			intervals [4596]:
				xmin = 1520.6564
				xmax = 1520.7864
				text = "you"
			intervals [4597]:
				xmin = 1520.7864
				xmax = 1520.9164
				text = "know"
			intervals [4598]:
				xmin = 1520.9164
				xmax = 1521.0164
				text = "and"
			intervals [4599]:
				xmin = 1521.0164
				xmax = 1521.2115
				text = ""
			intervals [4600]:
				xmin = 1521.2115
				xmax = 1521.3215
				text = "and"
			intervals [4601]:
				xmin = 1521.3215
				xmax = 1521.4415
				text = "to"
			intervals [4602]:
				xmin = 1521.4415
				xmax = 1521.4715
				text = ""
			intervals [4603]:
				xmin = 1521.4715
				xmax = 1521.5415
				text = "it"
			intervals [4604]:
				xmin = 1521.5415
				xmax = 1521.6515
				text = "s"
			intervals [4605]:
				xmin = 1521.6515
				xmax = 1521.7115
				text = "a"
			intervals [4606]:
				xmin = 1521.7115
				xmax = 1521.9715
				text = "certain"
			intervals [4607]:
				xmin = 1521.9715
				xmax = 1522.1415
				text = "time"
			intervals [4608]:
				xmin = 1522.1415
				xmax = 1522.2315
				text = "you're"
			intervals [4609]:
				xmin = 1522.2315
				xmax = 1522.4515
				text = "supposed"
			intervals [4610]:
				xmin = 1522.4515
				xmax = 1522.5115
				text = "to"
			intervals [4611]:
				xmin = 1522.5115
				xmax = 1522.8015
				text = "start"
			intervals [4612]:
				xmin = 1522.8015
				xmax = 1523.1715
				text = "practice"
			intervals [4613]:
				xmin = 1523.1715
				xmax = 1523.3315
				text = "for"
			intervals [4614]:
				xmin = 1523.3315
				xmax = 1523.6515
				text = "each"
			intervals [4615]:
				xmin = 1523.6515
				xmax = 1523.9559
				text = ""
			intervals [4616]:
				xmin = 1523.9559
				xmax = 1524.4059
				text = "sport"
			intervals [4617]:
				xmin = 1524.4059
				xmax = 1525.115
				text = ""
			intervals [4618]:
				xmin = 1525.115
				xmax = 1525.235
				text = "and"
			intervals [4619]:
				xmin = 1525.235
				xmax = 1525.395
				text = "so"
			intervals [4620]:
				xmin = 1525.395
				xmax = 1525.505
				text = "we"
			intervals [4621]:
				xmin = 1525.505
				xmax = 1525.665
				text = "told"
			intervals [4622]:
				xmin = 1525.665
				xmax = 1525.725
				text = "him"
			intervals [4623]:
				xmin = 1525.725
				xmax = 1525.975
				text = "instead"
			intervals [4624]:
				xmin = 1525.975
				xmax = 1526.035
				text = "of"
			intervals [4625]:
				xmin = 1526.035
				xmax = 1526.135
				text = "you"
			intervals [4626]:
				xmin = 1526.135
				xmax = 1526.345
				text = "know"
			intervals [4627]:
				xmin = 1526.345
				xmax = 1526.5846
				text = ""
			intervals [4628]:
				xmin = 1526.5846
				xmax = 1526.7246
				text = "you"
			intervals [4629]:
				xmin = 1526.7246
				xmax = 1526.8546
				text = "know"
			intervals [4630]:
				xmin = 1526.8546
				xmax = 1527.1046
				text = "him"
			intervals [4631]:
				xmin = 1527.1046
				xmax = 1527.3046
				text = "getting"
			intervals [4632]:
				xmin = 1527.3046
				xmax = 1527.6746
				text = "into"
			intervals [4633]:
				xmin = 1527.6746
				xmax = 1527.7546
				text = "it"
			intervals [4634]:
				xmin = 1527.7546
				xmax = 1528.2493
				text = ""
			intervals [4635]:
				xmin = 1528.2493
				xmax = 1528.3393
				text = "you"
			intervals [4636]:
				xmin = 1528.3393
				xmax = 1528.4093
				text = "know"
			intervals [4637]:
				xmin = 1528.4093
				xmax = 1528.6193
				text = "just"
			intervals [4638]:
				xmin = 1528.6193
				xmax = 1528.7993
				text = "let"
			intervals [4639]:
				xmin = 1528.7993
				xmax = 1528.9793
				text = "us"
			intervals [4640]:
				xmin = 1528.9793
				xmax = 1529.1493
				text = "come"
			intervals [4641]:
				xmin = 1529.1493
				xmax = 1529.2893
				text = "after"
			intervals [4642]:
				xmin = 1529.2893
				xmax = 1529.7093
				text = "school"
			intervals [4643]:
				xmin = 1529.7093
				xmax = 1530.4548
				text = ""
			intervals [4644]:
				xmin = 1530.4548
				xmax = 1530.6048
				text = "and"
			intervals [4645]:
				xmin = 1530.6048
				xmax = 1530.7448
				text = "was"
			intervals [4646]:
				xmin = 1530.7448
				xmax = 1530.8048
				text = "it"
			intervals [4647]:
				xmin = 1530.8048
				xmax = 1531.2148
				text = "five"
			intervals [4648]:
				xmin = 1531.2148
				xmax = 1531.3348
				text = "of"
			intervals [4649]:
				xmin = 1531.3348
				xmax = 1531.5248
				text = "us"
			intervals [4650]:
				xmin = 1531.5248
				xmax = 1532.266
				text = ""
			intervals [4651]:
				xmin = 1532.266
				xmax = 1532.436
				text = "and"
			intervals [4652]:
				xmin = 1532.436
				xmax = 1532.476
				text = "uh"
			intervals [4653]:
				xmin = 1532.476
				xmax = 1532.8011
				text = ""
			intervals [4654]:
				xmin = 1532.8011
				xmax = 1532.8511
				text = "i"
			intervals [4655]:
				xmin = 1532.8511
				xmax = 1533.1011
				text = "think"
			intervals [4656]:
				xmin = 1533.1011
				xmax = 1533.4511
				text = "four"
			intervals [4657]:
				xmin = 1533.4511
				xmax = 1533.5111
				text = "of"
			intervals [4658]:
				xmin = 1533.5111
				xmax = 1533.5711
				text = "us"
			intervals [4659]:
				xmin = 1533.5711
				xmax = 1533.7611
				text = "made"
			intervals [4660]:
				xmin = 1533.7611
				xmax = 1534.0611
				text = "first"
			intervals [4661]:
				xmin = 1534.0611
				xmax = 1534.3611
				text = "string"
			intervals [4662]:
				xmin = 1534.3611
				xmax = 1534.3911
				text = ""
			intervals [4663]:
				xmin = 1534.3911
				xmax = 1534.5611
				text = "and"
			intervals [4664]:
				xmin = 1534.5611
				xmax = 1534.7811
				text = "one"
			intervals [4665]:
				xmin = 1534.7811
				xmax = 1535.4916
				text = ""
			intervals [4666]:
				xmin = 1535.4916
				xmax = 1535.6216
				text = "and"
			intervals [4667]:
				xmin = 1535.6216
				xmax = 1535.7916
				text = "the"
			intervals [4668]:
				xmin = 1535.7916
				xmax = 1536.0716
				text = "another"
			intervals [4669]:
				xmin = 1536.0716
				xmax = 1536.3116
				text = "boy"
			intervals [4670]:
				xmin = 1536.3116
				xmax = 1536.5716
				text = "came"
			intervals [4671]:
				xmin = 1536.5716
				xmax = 1536.6516
				text = "up"
			intervals [4672]:
				xmin = 1536.6516
				xmax = 1536.8116
				text = "for"
			intervals [4673]:
				xmin = 1536.8116
				xmax = 1536.9016
				text = "the"
			intervals [4674]:
				xmin = 1536.9016
				xmax = 1537.2416
				text = "team"
			intervals [4675]:
				xmin = 1537.2416
				xmax = 1537.4216
				text = "and"
			intervals [4676]:
				xmin = 1537.4216
				xmax = 1538.2916
				text = ""
			intervals [4677]:
				xmin = 1538.2916
				xmax = 1538.3716
				text = "i"
			intervals [4678]:
				xmin = 1538.3716
				xmax = 1538.6316
				text = "guess"
			intervals [4679]:
				xmin = 1538.6316
				xmax = 1538.7516
				text = "he"
			intervals [4680]:
				xmin = 1538.7516
				xmax = 1538.9616
				text = "really"
			intervals [4681]:
				xmin = 1538.9616
				xmax = 1539.1716
				text = "was"
			intervals [4682]:
				xmin = 1539.1716
				xmax = 1539.2016
				text = "a"
			intervals [4683]:
				xmin = 1539.2016
				xmax = 1539.5332
				text = ""
			intervals [4684]:
				xmin = 1539.5332
				xmax = 1539.8232
				text = "better"
			intervals [4685]:
				xmin = 1539.8232
				xmax = 1539.9532
				text = "than"
			intervals [4686]:
				xmin = 1539.9532
				xmax = 1540.0332
				text = "the"
			intervals [4687]:
				xmin = 1540.0332
				xmax = 1540.2832
				text = "fifth"
			intervals [4688]:
				xmin = 1540.2832
				xmax = 1540.7432
				text = "man"
			intervals [4689]:
				xmin = 1540.7432
				xmax = 1541.6481
				text = ""
			intervals [4690]:
				xmin = 1541.6481
				xmax = 1541.8281
				text = "in"
			intervals [4691]:
				xmin = 1541.8281
				xmax = 1541.8581
				text = ""
			intervals [4692]:
				xmin = 1541.8581
				xmax = 1542.0081
				text = "you"
			intervals [4693]:
				xmin = 1542.0081
				xmax = 1542.0381
				text = ""
			intervals [4694]:
				xmin = 1542.0381
				xmax = 1542.1581
				text = "know"
			intervals [4695]:
				xmin = 1542.1581
				xmax = 1542.5221
				text = ""
			intervals [4696]:
				xmin = 1542.5221
				xmax = 1542.6521
				text = "i"
			intervals [4697]:
				xmin = 1542.6521
				xmax = 1543.0421
				text = "played"
			intervals [4698]:
				xmin = 1543.0421
				xmax = 1543.1843
				text = ""
			intervals [4699]:
				xmin = 1543.1843
				xmax = 1543.6343
				text = "guard"
			intervals [4700]:
				xmin = 1543.6343
				xmax = 1544.468
				text = ""
			intervals [4701]:
				xmin = 1544.468
				xmax = 1544.608
				text = "and"
			intervals [4702]:
				xmin = 1544.608
				xmax = 1544.698
				text = "the"
			intervals [4703]:
				xmin = 1544.698
				xmax = 1544.939
				text = ""
			intervals [4704]:
				xmin = 1544.939
				xmax = 1545.069
				text = "the"
			intervals [4705]:
				xmin = 1545.069
				xmax = 1545.289
				text = "boy"
			intervals [4706]:
				xmin = 1545.289
				xmax = 1545.519
				text = "that"
			intervals [4707]:
				xmin = 1545.519
				xmax = 1545.709
				text = "made"
			intervals [4708]:
				xmin = 1545.709
				xmax = 1545.799
				text = "the"
			intervals [4709]:
				xmin = 1545.799
				xmax = 1546.169
				text = "team"
			intervals [4710]:
				xmin = 1546.169
				xmax = 1546.3412
				text = ""
			intervals [4711]:
				xmin = 1546.3412
				xmax = 1546.5412
				text = "made"
			intervals [4712]:
				xmin = 1546.5412
				xmax = 1546.6012
				text = "the"
			intervals [4713]:
				xmin = 1546.6012
				xmax = 1546.9112
				text = "first"
			intervals [4714]:
				xmin = 1546.9112
				xmax = 1547.2312
				text = "five"
			intervals [4715]:
				xmin = 1547.2312
				xmax = 1547.5112
				text = "played"
			intervals [4716]:
				xmin = 1547.5112
				xmax = 1547.8912
				text = "guard"
			intervals [4717]:
				xmin = 1547.8912
				xmax = 1548.4302
				text = ""
			intervals [4718]:
				xmin = 1548.4302
				xmax = 1548.4902
				text = "and"
			intervals [4719]:
				xmin = 1548.4902
				xmax = 1548.5702
				text = "he"
			intervals [4720]:
				xmin = 1548.5702
				xmax = 1548.7202
				text = "was"
			intervals [4721]:
				xmin = 1548.7202
				xmax = 1548.9902
				text = "pretty"
			intervals [4722]:
				xmin = 1548.9902
				xmax = 1549.2702
				text = "good"
			intervals [4723]:
				xmin = 1549.2702
				xmax = 1549.9889
				text = ""
			intervals [4724]:
				xmin = 1549.9889
				xmax = 1550.0589
				text = "and"
			intervals [4725]:
				xmin = 1550.0589
				xmax = 1550.1289
				text = "we"
			intervals [4726]:
				xmin = 1550.1289
				xmax = 1550.2889
				text = "had"
			intervals [4727]:
				xmin = 1550.2889
				xmax = 1550.3989
				text = "a"
			intervals [4728]:
				xmin = 1550.3989
				xmax = 1550.6789
				text = "center"
			intervals [4729]:
				xmin = 1550.6789
				xmax = 1550.8189
				text = "and"
			intervals [4730]:
				xmin = 1550.8189
				xmax = 1550.8489
				text = ""
			intervals [4731]:
				xmin = 1550.8489
				xmax = 1551.0189
				text = "two"
			intervals [4732]:
				xmin = 1551.0189
				xmax = 1551.7389
				text = "forwards"
			intervals [4733]:
				xmin = 1551.7389
				xmax = 1553.3711
				text = ""
			intervals [4734]:
				xmin = 1553.3711
				xmax = 1553.6011
				text = "and"
			intervals [4735]:
				xmin = 1553.6011
				xmax = 1554.3989
				text = ""
			intervals [4736]:
				xmin = 1554.3989
				xmax = 1554.4589
				text = "we"
			intervals [4737]:
				xmin = 1554.4589
				xmax = 1554.5189
				text = ""
			intervals [4738]:
				xmin = 1554.5189
				xmax = 1554.7989
				text = "came"
			intervals [4739]:
				xmin = 1554.7989
				xmax = 1554.9589
				text = "out"
			intervals [4740]:
				xmin = 1554.9589
				xmax = 1554.9889
				text = ""
			intervals [4741]:
				xmin = 1554.9889
				xmax = 1555.1089
				text = "you"
			intervals [4742]:
				xmin = 1555.1089
				xmax = 1555.3089
				text = "know"
			intervals [4743]:
				xmin = 1555.3089
				xmax = 1555.4389
				text = "we"
			intervals [4744]:
				xmin = 1555.4389
				xmax = 1555.6489
				text = "went"
			intervals [4745]:
				xmin = 1555.6489
				xmax = 1555.7989
				text = "play"
			intervals [4746]:
				xmin = 1555.7989
				xmax = 1555.8589
				text = "we"
			intervals [4747]:
				xmin = 1555.8589
				xmax = 1556.1189
				text = "played"
			intervals [4748]:
				xmin = 1556.1189
				xmax = 1556.4989
				text = "rdx"
			intervals [4749]:
				xmin = 1556.4989
				xmax = 1556.8689
				text = "jv"
			intervals [4750]:
				xmin = 1556.8689
				xmax = 1557.5589
				text = "twice"
			intervals [4751]:
				xmin = 1557.5589
				xmax = 1558.601
				text = ""
			intervals [4752]:
				xmin = 1558.601
				xmax = 1558.831
				text = "and"
			intervals [4753]:
				xmin = 1558.831
				xmax = 1559.2052
				text = ""
			intervals [4754]:
				xmin = 1559.2052
				xmax = 1559.4152
				text = "both"
			intervals [4755]:
				xmin = 1559.4152
				xmax = 1559.7352
				text = "times"
			intervals [4756]:
				xmin = 1559.7352
				xmax = 1559.8452
				text = "we"
			intervals [4757]:
				xmin = 1559.8452
				xmax = 1560.0752
				text = "beat"
			intervals [4758]:
				xmin = 1560.0752
				xmax = 1560.1752
				text = "'em"
			intervals [4759]:
				xmin = 1560.1752
				xmax = 1560.3952
				text = "by"
			intervals [4760]:
				xmin = 1560.3952
				xmax = 1560.678
				text = ""
			intervals [4761]:
				xmin = 1560.678
				xmax = 1560.808
				text = "at"
			intervals [4762]:
				xmin = 1560.808
				xmax = 1561.038
				text = "least"
			intervals [4763]:
				xmin = 1561.038
				xmax = 1561.2848
				text = ""
			intervals [4764]:
				xmin = 1561.2848
				xmax = 1561.5748
				text = "twenty"
			intervals [4765]:
				xmin = 1561.5748
				xmax = 1561.8848
				text = "points"
			intervals [4766]:
				xmin = 1561.8848
				xmax = 1561.9148
				text = "or"
			intervals [4767]:
				xmin = 1561.9148
				xmax = 1562.2048
				text = "thirty"
			intervals [4768]:
				xmin = 1562.2048
				xmax = 1562.5048
				text = "points"
			intervals [4769]:
				xmin = 1562.5048
				xmax = 1563.1115
				text = ""
			intervals [4770]:
				xmin = 1563.1115
				xmax = 1563.2215
				text = "and"
			intervals [4771]:
				xmin = 1563.2215
				xmax = 1563.3615
				text = "that"
			intervals [4772]:
				xmin = 1563.3615
				xmax = 1563.4615
				text = "was"
			intervals [4773]:
				xmin = 1563.4615
				xmax = 1563.5215
				text = "the"
			intervals [4774]:
				xmin = 1563.5215
				xmax = 1563.7015
				text = "only"
			intervals [4775]:
				xmin = 1563.7015
				xmax = 1563.9015
				text = "two"
			intervals [4776]:
				xmin = 1563.9015
				xmax = 1564.1915
				text = "games"
			intervals [4777]:
				xmin = 1564.1915
				xmax = 1564.3515
				text = "they"
			intervals [4778]:
				xmin = 1564.3515
				xmax = 1564.6415
				text = "lost"
			intervals [4779]:
				xmin = 1564.6415
				xmax = 1564.8115
				text = "that"
			intervals [4780]:
				xmin = 1564.8115
				xmax = 1565.1315
				text = "year"
			intervals [4781]:
				xmin = 1565.1315
				xmax = 1567.8277
				text = ""
			intervals [4782]:
				xmin = 1567.8277
				xmax = 1568.1477
				text = "and"
			intervals [4783]:
				xmin = 1568.1477
				xmax = 1568.1877
				text = ""
			intervals [4784]:
				xmin = 1568.1877
				xmax = 1568.2977
				text = "you"
			intervals [4785]:
				xmin = 1568.2977
				xmax = 1568.4077
				text = "know"
			intervals [4786]:
				xmin = 1568.4077
				xmax = 1568.6677
				text = "they"
			intervals [4787]:
				xmin = 1568.6677
				xmax = 1568.8084
				text = ""
			intervals [4788]:
				xmin = 1568.8084
				xmax = 1569.0384
				text = "they"
			intervals [4789]:
				xmin = 1569.0384
				xmax = 1569.3684
				text = "they"
			intervals [4790]:
				xmin = 1569.3684
				xmax = 1569.4379
				text = ""
			intervals [4791]:
				xmin = 1569.4379
				xmax = 1569.6079
				text = "they"
			intervals [4792]:
				xmin = 1569.6079
				xmax = 1569.8579
				text = "told"
			intervals [4793]:
				xmin = 1569.8579
				xmax = 1569.9279
				text = "us"
			intervals [4794]:
				xmin = 1569.9279
				xmax = 1570.0979
				text = "that"
			intervals [4795]:
				xmin = 1570.0979
				xmax = 1570.2079
				text = "they"
			intervals [4796]:
				xmin = 1570.2079
				xmax = 1570.4079
				text = "wanted"
			intervals [4797]:
				xmin = 1570.4079
				xmax = 1570.4779
				text = "to"
			intervals [4798]:
				xmin = 1570.4779
				xmax = 1570.6879
				text = "play"
			intervals [4799]:
				xmin = 1570.6879
				xmax = 1570.8479
				text = "us"
			intervals [4800]:
				xmin = 1570.8479
				xmax = 1571.2079
				text = "again"
			intervals [4801]:
				xmin = 1571.2079
				xmax = 1571.3079
				text = "you"
			intervals [4802]:
				xmin = 1571.3079
				xmax = 1571.5379
				text = "know"
			intervals [4803]:
				xmin = 1571.5379
				xmax = 1572.5201
				text = ""
			intervals [4804]:
				xmin = 1572.5201
				xmax = 1572.6201
				text = "you"
			intervals [4805]:
				xmin = 1572.6201
				xmax = 1572.7601
				text = "know"
			intervals [4806]:
				xmin = 1572.7601
				xmax = 1572.7901
				text = ""
			intervals [4807]:
				xmin = 1572.7901
				xmax = 1572.9901
				text = "they"
			intervals [4808]:
				xmin = 1572.9901
				xmax = 1573.1501
				text = "i"
			intervals [4809]:
				xmin = 1573.1501
				xmax = 1573.4601
				text = "guess"
			intervals [4810]:
				xmin = 1573.4601
				xmax = 1573.4901
				text = ""
			intervals [4811]:
				xmin = 1573.4901
				xmax = 1573.6001
				text = "it"
			intervals [4812]:
				xmin = 1573.6001
				xmax = 1573.7601
				text = "was"
			intervals [4813]:
				xmin = 1573.7601
				xmax = 1573.8501
				text = "our"
			intervals [4814]:
				xmin = 1573.8501
				xmax = 1574.2001
				text = "after"
			intervals [4815]:
				xmin = 1574.2001
				xmax = 1574.7001
				text = "season"
			intervals [4816]:
				xmin = 1574.7001
				xmax = 1574.7601
				text = "you"
			intervals [4817]:
				xmin = 1574.7601
				xmax = 1574.9201
				text = "know"
			intervals [4818]:
				xmin = 1574.9201
				xmax = 1575.6011
				text = ""
			intervals [4819]:
				xmin = 1575.6011
				xmax = 1575.6511
				text = "i"
			intervals [4820]:
				xmin = 1575.6511
				xmax = 1575.7311
				text = ""
			intervals [4821]:
				xmin = 1575.7311
				xmax = 1575.9711
				text = "guess"
			intervals [4822]:
				xmin = 1575.9711
				xmax = 1576.0711
				text = "they"
			intervals [4823]:
				xmin = 1576.0711
				xmax = 1576.3511
				text = "felt"
			intervals [4824]:
				xmin = 1576.3511
				xmax = 1576.4711
				text = "they"
			intervals [4825]:
				xmin = 1576.4711
				xmax = 1576.7511
				text = "didn't"
			intervals [4826]:
				xmin = 1576.7511
				xmax = 1576.7811
				text = ""
			intervals [4827]:
				xmin = 1576.7811
				xmax = 1576.9711
				text = "didn't"
			intervals [4828]:
				xmin = 1576.9711
				xmax = 1577.1411
				text = "wanna"
			intervals [4829]:
				xmin = 1577.1411
				xmax = 1577.2911
				text = "have"
			intervals [4830]:
				xmin = 1577.2911
				xmax = 1577.4611
				text = "that"
			intervals [4831]:
				xmin = 1577.4611
				xmax = 1577.5711
				text = "on"
			intervals [4832]:
				xmin = 1577.5711
				xmax = 1577.6711
				text = "they"
			intervals [4833]:
				xmin = 1577.6711
				xmax = 1577.9511
				text = "record"
			intervals [4834]:
				xmin = 1577.9511
				xmax = 1578.1011
				text = "that"
			intervals [4835]:
				xmin = 1578.1011
				xmax = 1578.1611
				text = ""
			intervals [4836]:
				xmin = 1578.1611
				xmax = 1578.3211
				text = "we"
			intervals [4837]:
				xmin = 1578.3211
				xmax = 1578.4711
				text = "beat"
			intervals [4838]:
				xmin = 1578.4711
				xmax = 1578.5011
				text = ""
			intervals [4839]:
				xmin = 1578.5011
				xmax = 1578.6211
				text = "them"
			intervals [4840]:
				xmin = 1578.6211
				xmax = 1578.9411
				text = "twice"
			intervals [4841]:
				xmin = 1578.9411
				xmax = 1579.7938
				text = ""
			intervals [4842]:
				xmin = 1579.7938
				xmax = 1579.9438
				text = "and"
			intervals [4843]:
				xmin = 1579.9438
				xmax = 1580.0638
				text = "we"
			intervals [4844]:
				xmin = 1580.0638
				xmax = 1580.2738
				text = "told"
			intervals [4845]:
				xmin = 1580.2738
				xmax = 1580.3438
				text = "'em"
			intervals [4846]:
				xmin = 1580.3438
				xmax = 1580.4938
				text = "let"
			intervals [4847]:
				xmin = 1580.4938
				xmax = 1580.5738
				text = "'em"
			intervals [4848]:
				xmin = 1580.5738
				xmax = 1580.8438
				text = "play"
			intervals [4849]:
				xmin = 1580.8438
				xmax = 1580.9438
				text = "us"
			intervals [4850]:
				xmin = 1580.9438
				xmax = 1581.0638
				text = "you"
			intervals [4851]:
				xmin = 1581.0638
				xmax = 1581.2338
				text = "know"
			intervals [4852]:
				xmin = 1581.2338
				xmax = 1581.9156
				text = ""
			intervals [4853]:
				xmin = 1581.9156
				xmax = 1581.9856
				text = "and"
			intervals [4854]:
				xmin = 1581.9856
				xmax = 1582.0656
				text = "he"
			intervals [4855]:
				xmin = 1582.0656
				xmax = 1582.2256
				text = "didn't"
			intervals [4856]:
				xmin = 1582.2256
				xmax = 1582.3756
				text = "wanna"
			intervals [4857]:
				xmin = 1582.3756
				xmax = 1582.5256
				text = "let"
			intervals [4858]:
				xmin = 1582.5256
				xmax = 1582.6556
				text = "us"
			intervals [4859]:
				xmin = 1582.6556
				xmax = 1582.8556
				text = "play"
			intervals [4860]:
				xmin = 1582.8556
				xmax = 1582.9556
				text = "them"
			intervals [4861]:
				xmin = 1582.9556
				xmax = 1583.0556
				text = "you"
			intervals [4862]:
				xmin = 1583.0556
				xmax = 1583.2556
				text = "know"
			intervals [4863]:
				xmin = 1583.2556
				xmax = 1583.2856
				text = ""
			intervals [4864]:
				xmin = 1583.2856
				xmax = 1583.5856
				text = "see"
			intervals [4865]:
				xmin = 1583.5856
				xmax = 1599.8669
				text = ""
			intervals [4866]:
				xmin = 1599.8669
				xmax = 1600.2969
				text = "mm"
			intervals [4867]:
				xmin = 1600.2969
				xmax = 1600.3469
				text = ""
			intervals [4868]:
				xmin = 1600.3469
				xmax = 1600.8469
				text = "yeah"
			intervals [4869]:
				xmin = 1600.8469
				xmax = 1600.8869
				text = ""
			intervals [4870]:
				xmin = 1600.8869
				xmax = 1601.8269
				text = "<unk>"
			intervals [4871]:
				xmin = 1601.8269
				xmax = 1603.1096
				text = ""
			intervals [4872]:
				xmin = 1603.1096
				xmax = 1603.4496
				text = "oh"
			intervals [4873]:
				xmin = 1603.4496
				xmax = 1603.6496
				text = "i"
			intervals [4874]:
				xmin = 1603.6496
				xmax = 1603.6796
				text = ""
			intervals [4875]:
				xmin = 1603.6796
				xmax = 1603.8996
				text = "guess"
			intervals [4876]:
				xmin = 1603.8996
				xmax = 1604.0396
				text = ""
			intervals [4877]:
				xmin = 1604.0396
				xmax = 1604.1896
				text = "i'm"
			intervals [4878]:
				xmin = 1604.1896
				xmax = 1604.5736
				text = ""
			intervals [4879]:
				xmin = 1604.5736
				xmax = 1604.9936
				text = "first"
			intervals [4880]:
				xmin = 1604.9936
				xmax = 1605.1936
				text = "off"
			intervals [4881]:
				xmin = 1605.1936
				xmax = 1605.7673
				text = ""
			intervals [4882]:
				xmin = 1605.7673
				xmax = 1605.9473
				text = "get"
			intervals [4883]:
				xmin = 1605.9473
				xmax = 1606.1173
				text = "all"
			intervals [4884]:
				xmin = 1606.1173
				xmax = 1606.2573
				text = "my"
			intervals [4885]:
				xmin = 1606.2573
				xmax = 1606.6373
				text = "whole"
			intervals [4886]:
				xmin = 1606.6373
				xmax = 1607.0873
				text = "family"
			intervals [4887]:
				xmin = 1607.0873
				xmax = 1607.3873
				text = "together"
			intervals [4888]:
				xmin = 1607.3873
				xmax = 1608.6516
				text = ""
			intervals [4889]:
				xmin = 1608.6516
				xmax = 1608.8916
				text = "try"
			intervals [4890]:
				xmin = 1608.8916
				xmax = 1608.9816
				text = "to"
			intervals [4891]:
				xmin = 1608.9816
				xmax = 1609.4116
				text = "buy"
			intervals [4892]:
				xmin = 1609.4116
				xmax = 1609.6914
				text = ""
			intervals [4893]:
				xmin = 1609.6914
				xmax = 1609.7214
				text = "m-"
			intervals [4894]:
				xmin = 1609.7214
				xmax = 1609.7614
				text = ""
			intervals [4895]:
				xmin = 1609.7614
				xmax = 1609.9314
				text = "s"
			intervals [4896]:
				xmin = 1609.9314
				xmax = 1610.0014
				text = ""
			intervals [4897]:
				xmin = 1610.0014
				xmax = 1610.2414
				text = "some"
			intervals [4898]:
				xmin = 1610.2414
				xmax = 1610.6114
				text = "place"
			intervals [4899]:
				xmin = 1610.6114
				xmax = 1610.7814
				text = "you"
			intervals [4900]:
				xmin = 1610.7814
				xmax = 1610.9314
				text = "know"
			intervals [4901]:
				xmin = 1610.9314
				xmax = 1610.9714
				text = ""
			intervals [4902]:
				xmin = 1610.9714
				xmax = 1611.0914
				text = "in"
			intervals [4903]:
				xmin = 1611.0914
				xmax = 1611.1814
				text = "the"
			intervals [4904]:
				xmin = 1611.1814
				xmax = 1612.1114
				text = "suburbs"
			intervals [4905]:
				xmin = 1612.1114
				xmax = 1612.9329
				text = ""
			intervals [4906]:
				xmin = 1612.9329
				xmax = 1613.0829
				text = "you"
			intervals [4907]:
				xmin = 1613.0829
				xmax = 1613.2729
				text = "know"
			intervals [4908]:
				xmin = 1613.2729
				xmax = 1613.3829
				text = ""
			intervals [4909]:
				xmin = 1613.3829
				xmax = 1613.5829
				text = "not"
			intervals [4910]:
				xmin = 1613.5829
				xmax = 1613.7229
				text = "no"
			intervals [4911]:
				xmin = 1613.7229
				xmax = 1614.3029
				text = "houses"
			intervals [4912]:
				xmin = 1614.3029
				xmax = 1614.8167
				text = ""
			intervals [4913]:
				xmin = 1614.8167
				xmax = 1614.9167
				text = "you"
			intervals [4914]:
				xmin = 1614.9167
				xmax = 1615.0967
				text = "know"
			intervals [4915]:
				xmin = 1615.0967
				xmax = 1615.1267
				text = ""
			intervals [4916]:
				xmin = 1615.1267
				xmax = 1615.4267
				text = "just"
			intervals [4917]:
				xmin = 1615.4267
				xmax = 1616.2715
				text = ""
			intervals [4918]:
				xmin = 1616.2715
				xmax = 1616.5615
				text = "one"
			intervals [4919]:
				xmin = 1616.5615
				xmax = 1616.7515
				text = "big"
			intervals [4920]:
				xmin = 1616.7515
				xmax = 1617.2543
				text = ""
			intervals [4921]:
				xmin = 1617.2543
				xmax = 1617.4543
				text = "big"
			intervals [4922]:
				xmin = 1617.4543
				xmax = 1617.9343
				text = "field"
			intervals [4923]:
				xmin = 1617.9343
				xmax = 1618.0243
				text = "you"
			intervals [4924]:
				xmin = 1618.0243
				xmax = 1618.2243
				text = "know"
			intervals [4925]:
				xmin = 1618.2243
				xmax = 1618.364
				text = ""
			intervals [4926]:
				xmin = 1618.364
				xmax = 1618.754
				text = "acres"
			intervals [4927]:
				xmin = 1618.754
				xmax = 1618.824
				text = "of"
			intervals [4928]:
				xmin = 1618.824
				xmax = 1619.304
				text = "land"
			intervals [4929]:
				xmin = 1619.304
				xmax = 1620.148
				text = ""
			intervals [4930]:
				xmin = 1620.148
				xmax = 1620.248
				text = "and"
			intervals [4931]:
				xmin = 1620.248
				xmax = 1620.4763
				text = ""
			intervals [4932]:
				xmin = 1620.4763
				xmax = 1620.7163
				text = "have"
			intervals [4933]:
				xmin = 1620.7163
				xmax = 1620.8163
				text = "it"
			intervals [4934]:
				xmin = 1620.8163
				xmax = 1621.1063
				text = "all"
			intervals [4935]:
				xmin = 1621.1063
				xmax = 1621.1463
				text = ""
			intervals [4936]:
				xmin = 1621.1463
				xmax = 1621.2563
				text = "you"
			intervals [4937]:
				xmin = 1621.2563
				xmax = 1621.4263
				text = "know"
			intervals [4938]:
				xmin = 1621.4263
				xmax = 1621.8259
				text = ""
			intervals [4939]:
				xmin = 1621.8259
				xmax = 1622.0459
				text = "knocked"
			intervals [4940]:
				xmin = 1622.0459
				xmax = 1622.4359
				text = "down"
			intervals [4941]:
				xmin = 1622.4359
				xmax = 1622.5859
				text = "and"
			intervals [4942]:
				xmin = 1622.5859
				xmax = 1623.1602
				text = ""
			intervals [4943]:
				xmin = 1623.1602
				xmax = 1623.5102
				text = "fixed"
			intervals [4944]:
				xmin = 1623.5102
				xmax = 1623.6902
				text = "up"
			intervals [4945]:
				xmin = 1623.6902
				xmax = 1623.921
				text = ""
			intervals [4946]:
				xmin = 1623.921
				xmax = 1624.171
				text = "put"
			intervals [4947]:
				xmin = 1624.171
				xmax = 1624.7585
				text = ""
			intervals [4948]:
				xmin = 1624.7585
				xmax = 1624.7885
				text = "a"
			intervals [4949]:
				xmin = 1624.7885
				xmax = 1624.9885
				text = "house"
			intervals [4950]:
				xmin = 1624.9885
				xmax = 1625.0985
				text = "for"
			intervals [4951]:
				xmin = 1625.0985
				xmax = 1625.3185
				text = "each"
			intervals [4952]:
				xmin = 1625.3185
				xmax = 1625.6785
				text = "family"
			intervals [4953]:
				xmin = 1625.6785
				xmax = 1625.8485
				text = "on"
			intervals [4954]:
				xmin = 1625.8485
				xmax = 1625.9585
				text = "it"
			intervals [4955]:
				xmin = 1625.9585
				xmax = 1627.2364
				text = ""
			intervals [4956]:
				xmin = 1627.2364
				xmax = 1627.3164
				text = "you"
			intervals [4957]:
				xmin = 1627.3164
				xmax = 1627.5064
				text = "know"
			intervals [4958]:
				xmin = 1627.5064
				xmax = 1627.5564
				text = ""
			intervals [4959]:
				xmin = 1627.5564
				xmax = 1627.7864
				text = "have"
			intervals [4960]:
				xmin = 1627.7864
				xmax = 1627.9464
				text = "my"
			intervals [4961]:
				xmin = 1627.9464
				xmax = 1628.3464
				text = "family"
			intervals [4962]:
				xmin = 1628.3464
				xmax = 1628.3764
				text = ""
			intervals [4963]:
				xmin = 1628.3764
				xmax = 1628.5964
				text = "have"
			intervals [4964]:
				xmin = 1628.5964
				xmax = 1628.7164
				text = "my"
			intervals [4965]:
				xmin = 1628.7164
				xmax = 1629.0564
				text = "house"
			intervals [4966]:
				xmin = 1629.0564
				xmax = 1629.0864
				text = ""
			intervals [4967]:
				xmin = 1629.0864
				xmax = 1629.2564
				text = "my"
			intervals [4968]:
				xmin = 1629.2564
				xmax = 1629.4064
				text = "fam-"
			intervals [4969]:
				xmin = 1629.4064
				xmax = 1629.4364
				text = ""
			intervals [4970]:
				xmin = 1629.4364
				xmax = 1629.5164
				text = "the"
			intervals [4971]:
				xmin = 1629.5164
				xmax = 1629.6964
				text = "house"
			intervals [4972]:
				xmin = 1629.6964
				xmax = 1629.8464
				text = "that"
			intervals [4973]:
				xmin = 1629.8464
				xmax = 1629.9964
				text = "my"
			intervals [4974]:
				xmin = 1629.9964
				xmax = 1630.3464
				text = "family"
			intervals [4975]:
				xmin = 1630.3464
				xmax = 1630.5864
				text = "live"
			intervals [4976]:
				xmin = 1630.5864
				xmax = 1630.7464
				text = "in"
			intervals [4977]:
				xmin = 1630.7464
				xmax = 1631.3432
				text = ""
			intervals [4978]:
				xmin = 1631.3432
				xmax = 1631.5232
				text = "with"
			intervals [4979]:
				xmin = 1631.5232
				xmax = 1631.5632
				text = ""
			intervals [4980]:
				xmin = 1631.5632
				xmax = 1631.7832
				text = "that"
			intervals [4981]:
				xmin = 1631.7832
				xmax = 1631.9132
				text = "be"
			intervals [4982]:
				xmin = 1631.9132
				xmax = 1632.0132
				text = "my"
			intervals [4983]:
				xmin = 1632.0132
				xmax = 1632.3332
				text = "mother"
			intervals [4984]:
				xmin = 1632.3332
				xmax = 1632.4732
				text = "and"
			intervals [4985]:
				xmin = 1632.4732
				xmax = 1632.9132
				text = "grandmother"
			intervals [4986]:
				xmin = 1632.9132
				xmax = 1633.0032
				text = ""
			intervals [4987]:
				xmin = 1633.0032
				xmax = 1633.1032
				text = "and"
			intervals [4988]:
				xmin = 1633.1032
				xmax = 1633.3832
				text = "sister"
			intervals [4989]:
				xmin = 1633.3832
				xmax = 1633.4432
				text = "and"
			intervals [4990]:
				xmin = 1633.4432
				xmax = 1633.8932
				text = "brothers"
			intervals [4991]:
				xmin = 1633.8932
				xmax = 1634.6706
				text = ""
			intervals [4992]:
				xmin = 1634.6706
				xmax = 1634.7206
				text = "i"
			intervals [4993]:
				xmin = 1634.7206
				xmax = 1634.8706
				text = "have"
			intervals [4994]:
				xmin = 1634.8706
				xmax = 1635.0306
				text = "them"
			intervals [4995]:
				xmin = 1635.0306
				xmax = 1635.2706
				text = "all"
			intervals [4996]:
				xmin = 1635.2706
				xmax = 1635.5106
				text = "live"
			intervals [4997]:
				xmin = 1635.5106
				xmax = 1635.5406
				text = ""
			intervals [4998]:
				xmin = 1635.5406
				xmax = 1635.7206
				text = "in"
			intervals [4999]:
				xmin = 1635.7206
				xmax = 1635.8206
				text = ""
			intervals [5000]:
				xmin = 1635.8206
				xmax = 1636.0506
				text = "that"
			intervals [5001]:
				xmin = 1636.0506
				xmax = 1636.1728
				text = ""
			intervals [5002]:
				xmin = 1636.1728
				xmax = 1636.3728
				text = "one"
			intervals [5003]:
				xmin = 1636.3728
				xmax = 1636.4028
				text = ""
			intervals [5004]:
				xmin = 1636.4028
				xmax = 1636.4928
				text = "the"
			intervals [5005]:
				xmin = 1636.4928
				xmax = 1636.8028
				text = "biggest"
			intervals [5006]:
				xmin = 1636.8028
				xmax = 1637.0128
				text = "house"
			intervals [5007]:
				xmin = 1637.0128
				xmax = 1637.0928
				text = "on"
			intervals [5008]:
				xmin = 1637.0928
				xmax = 1637.1728
				text = "the"
			intervals [5009]:
				xmin = 1637.1728
				xmax = 1637.5528
				text = "block"
			intervals [5010]:
				xmin = 1637.5528
				xmax = 1638.2192
				text = ""
			intervals [5011]:
				xmin = 1638.2192
				xmax = 1638.2792
				text = "and"
			intervals [5012]:
				xmin = 1638.2792
				xmax = 1638.3692
				text = "then"
			intervals [5013]:
				xmin = 1638.3692
				xmax = 1638.5392
				text = "have"
			intervals [5014]:
				xmin = 1638.5392
				xmax = 1638.5692
				text = ""
			intervals [5015]:
				xmin = 1638.5692
				xmax = 1638.7692
				text = "me"
			intervals [5016]:
				xmin = 1638.7692
				xmax = 1638.8292
				text = "a"
			intervals [5017]:
				xmin = 1638.8292
				xmax = 1639.0692
				text = "house"
			intervals [5018]:
				xmin = 1639.0692
				xmax = 1639.1792
				text = "to"
			intervals [5019]:
				xmin = 1639.1792
				xmax = 1639.6592
				text = "myself"
			intervals [5020]:
				xmin = 1639.6592
				xmax = 1639.7692
				text = "you"
			intervals [5021]:
				xmin = 1639.7692
				xmax = 1639.9192
				text = "know"
			intervals [5022]:
				xmin = 1639.9192
				xmax = 1640.7006
				text = ""
			intervals [5023]:
				xmin = 1640.7006
				xmax = 1640.7906
				text = "could"
			intervals [5024]:
				xmin = 1640.7906
				xmax = 1640.9706
				text = "have"
			intervals [5025]:
				xmin = 1640.9706
				xmax = 1641.0806
				text = "my"
			intervals [5026]:
				xmin = 1641.0806
				xmax = 1641.4606
				text = "own"
			intervals [5027]:
				xmin = 1641.4606
				xmax = 1642.0506
				text = "wardrobe"
			intervals [5028]:
				xmin = 1642.0506
				xmax = 1642.6345
				text = ""
			intervals [5029]:
				xmin = 1642.6345
				xmax = 1642.7445
				text = "and"
			intervals [5030]:
				xmin = 1642.7445
				xmax = 1642.9245
				text = "have"
			intervals [5031]:
				xmin = 1642.9245
				xmax = 1643.0445
				text = "my"
			intervals [5032]:
				xmin = 1643.0445
				xmax = 1643.2245
				text = "little"
			intervals [5033]:
				xmin = 1643.2245
				xmax = 1643.6745
				text = "brothers"
			intervals [5034]:
				xmin = 1643.6745
				xmax = 1643.7345
				text = ""
			intervals [5035]:
				xmin = 1643.7345
				xmax = 1643.9145
				text = "get"
			intervals [5036]:
				xmin = 1643.9145
				xmax = 1644.0145
				text = "all"
			intervals [5037]:
				xmin = 1644.0145
				xmax = 1644.1945
				text = "my"
			intervals [5038]:
				xmin = 1644.1945
				xmax = 1644.5145
				text = "family"
			intervals [5039]:
				xmin = 1644.5145
				xmax = 1644.5845
				text = "you"
			intervals [5040]:
				xmin = 1644.5845
				xmax = 1644.6845
				text = "know"
			intervals [5041]:
				xmin = 1644.6845
				xmax = 1645.2857
				text = ""
			intervals [5042]:
				xmin = 1645.2857
				xmax = 1645.4357
				text = "my"
			intervals [5043]:
				xmin = 1645.4357
				xmax = 1645.5218
				text = ""
			intervals [5044]:
				xmin = 1645.5218
				xmax = 1645.6518
				text = "you"
			intervals [5045]:
				xmin = 1645.6518
				xmax = 1645.7218
				text = "know"
			intervals [5046]:
				xmin = 1645.7218
				xmax = 1645.7518
				text = ""
			intervals [5047]:
				xmin = 1645.7518
				xmax = 1646.1218
				text = "immediate"
			intervals [5048]:
				xmin = 1646.1218
				xmax = 1646.4818
				text = "family"
			intervals [5049]:
				xmin = 1646.4818
				xmax = 1647.0363
				text = ""
			intervals [5050]:
				xmin = 1647.0363
				xmax = 1647.2563
				text = "w"
			intervals [5051]:
				xmin = 1647.2563
				xmax = 1647.5163
				text = "different"
			intervals [5052]:
				xmin = 1647.5163
				xmax = 1647.6463
				text = "new"
			intervals [5053]:
				xmin = 1647.6463
				xmax = 1648.1963
				text = "wardrobes"
			intervals [5054]:
				xmin = 1648.1963
				xmax = 1648.5463
				text = "everything"
			intervals [5055]:
				xmin = 1648.5463
				xmax = 1648.8863
				text = "new"
			intervals [5056]:
				xmin = 1648.8863
				xmax = 1649.8315
				text = ""
			intervals [5057]:
				xmin = 1649.8315
				xmax = 1650.0215
				text = "have"
			intervals [5058]:
				xmin = 1650.0215
				xmax = 1650.0515
				text = ""
			intervals [5059]:
				xmin = 1650.0515
				xmax = 1650.2815
				text = "each"
			intervals [5060]:
				xmin = 1650.2815
				xmax = 1650.4415
				text = "one"
			intervals [5061]:
				xmin = 1650.4415
				xmax = 1650.5115
				text = "of"
			intervals [5062]:
				xmin = 1650.5115
				xmax = 1650.5715
				text = "'em"
			intervals [5063]:
				xmin = 1650.5715
				xmax = 1650.6415
				text = "a"
			intervals [5064]:
				xmin = 1650.6415
				xmax = 1651.0415
				text = "car"
			intervals [5065]:
				xmin = 1651.0415
				xmax = 1651.0715
				text = ""
			intervals [5066]:
				xmin = 1651.0715
				xmax = 1651.2215
				text = "you"
			intervals [5067]:
				xmin = 1651.2215
				xmax = 1651.3815
				text = "know"
			intervals [5068]:
				xmin = 1651.3815
				xmax = 1651.4915
				text = "they"
			intervals [5069]:
				xmin = 1651.4915
				xmax = 1651.5315
				text = ""
			intervals [5070]:
				xmin = 1651.5315
				xmax = 1651.8015
				text = "able"
			intervals [5071]:
				xmin = 1651.8015
				xmax = 1651.8615
				text = "to"
			intervals [5072]:
				xmin = 1651.8615
				xmax = 1652.3715
				text = "drive"
			intervals [5073]:
				xmin = 1652.3715
				xmax = 1653.7637
				text = ""
			intervals [5074]:
				xmin = 1653.7637
				xmax = 1653.9237
				text = "and"
			intervals [5075]:
				xmin = 1653.9237
				xmax = 1654.1037
				text = "then"
			intervals [5076]:
				xmin = 1654.1037
				xmax = 1654.3337
				text = "set"
			intervals [5077]:
				xmin = 1654.3337
				xmax = 1654.5537
				text = "up"
			intervals [5078]:
				xmin = 1654.5537
				xmax = 1654.6137
				text = "a"
			intervals [5079]:
				xmin = 1654.6137
				xmax = 1654.8863
				text = ""
			intervals [5080]:
				xmin = 1654.8863
				xmax = 1655.0863
				text = "big"
			intervals [5081]:
				xmin = 1655.0863
				xmax = 1655.1263
				text = ""
			intervals [5082]:
				xmin = 1655.1263
				xmax = 1655.5163
				text = "business"
			intervals [5083]:
				xmin = 1655.5163
				xmax = 1655.7163
				text = "some"
			intervals [5084]:
				xmin = 1655.7163
				xmax = 1655.9263
				text = "kind"
			intervals [5085]:
				xmin = 1655.9263
				xmax = 1655.9963
				text = "of"
			intervals [5086]:
				xmin = 1655.9963
				xmax = 1656.1546
				text = ""
			intervals [5087]:
				xmin = 1656.1546
				xmax = 1656.2546
				text = "you"
			intervals [5088]:
				xmin = 1656.2546
				xmax = 1656.4246
				text = "know"
			intervals [5089]:
				xmin = 1656.4246
				xmax = 1656.5446
				text = ""
			intervals [5090]:
				xmin = 1656.5446
				xmax = 1656.9746
				text = "invest"
			intervals [5091]:
				xmin = 1656.9746
				xmax = 1657.0346
				text = "my"
			intervals [5092]:
				xmin = 1657.0346
				xmax = 1657.3846
				text = "money"
			intervals [5093]:
				xmin = 1657.3846
				xmax = 1657.4946
				text = "in"
			intervals [5094]:
				xmin = 1657.4946
				xmax = 1658.0917
				text = ""
			intervals [5095]:
				xmin = 1658.0917
				xmax = 1658.3917
				text = "something"
			intervals [5096]:
				xmin = 1658.3917
				xmax = 1658.5417
				text = "in"
			intervals [5097]:
				xmin = 1658.5417
				xmax = 1658.6792
				text = ""
			intervals [5098]:
				xmin = 1658.6792
				xmax = 1658.7692
				text = "job"
			intervals [5099]:
				xmin = 1658.7692
				xmax = 1658.9192
				text = "that"
			intervals [5100]:
				xmin = 1658.9192
				xmax = 1659.0092
				text = "will"
			intervals [5101]:
				xmin = 1659.0092
				xmax = 1659.2292
				text = "set"
			intervals [5102]:
				xmin = 1659.2292
				xmax = 1659.3292
				text = "me"
			intervals [5103]:
				xmin = 1659.3292
				xmax = 1659.4292
				text = "up"
			intervals [5104]:
				xmin = 1659.4292
				xmax = 1659.5192
				text = "with"
			intervals [5105]:
				xmin = 1659.5192
				xmax = 1659.7992
				text = "real"
			intervals [5106]:
				xmin = 1659.7992
				xmax = 1659.9192
				text = "you"
			intervals [5107]:
				xmin = 1659.9192
				xmax = 1660.0492
				text = "know"
			intervals [5108]:
				xmin = 1660.0492
				xmax = 1660.5925
				text = ""
			intervals [5109]:
				xmin = 1660.5925
				xmax = 1660.9425
				text = "business"
			intervals [5110]:
				xmin = 1660.9425
				xmax = 1661.0525
				text = "that"
			intervals [5111]:
				xmin = 1661.0525
				xmax = 1661.1125
				text = "s"
			intervals [5112]:
				xmin = 1661.1125
[truncated: 1,723,439 more chars]
