# Supplementary material for: Considering Performance in the Automated and Manual Coding of Sociolinguistic Variables: Lessons From Variable (ING)
Source: Front Artif Intell. 2021 Apr 29;4:648543. doi: 10.3389/frai.2021.648543 (PMC8117961; doi:10.3389/frai.2021.648543)
Supplement: Supplementary file 5 [file Data_Sheet_5.ZIP › CORAAL_VARAligned_as_TextGrids_p1/DCA_se3_ag2_f_04_1.TextGrid]

File type = "ooTextFile"
Object class = "TextGrid"

xmin = 0.0
xmax = 1723.600022675737
tiers? <exists>
size = 6
item []:
	item [1]:
		class = "IntervalTier"
		name = "DCA_int_02 - words"
		xmin = 0.0
		xmax = 1723.600022675737
		intervals: size = 1599
			intervals [1]:
				xmin = 0.0
				xmax = 0.4748
				text = ""
			intervals [2]:
				xmin = 0.4748
				xmax = 0.6748
				text = "when"
			intervals [3]:
				xmin = 0.6748
				xmax = 0.7948
				text = "you"
			intervals [4]:
				xmin = 0.7948
				xmax = 0.9248
				text = "were"
			intervals [5]:
				xmin = 0.9248
				xmax = 1.5248
				text = "smaller"
			intervals [6]:
				xmin = 1.5248
				xmax = 1.5748
				text = ""
			intervals [7]:
				xmin = 1.5748
				xmax = 1.6948
				text = "can"
			intervals [8]:
				xmin = 1.6948
				xmax = 1.8248
				text = "you"
			intervals [9]:
				xmin = 1.8248
				xmax = 1.8648
				text = ""
			intervals [10]:
				xmin = 1.8648
				xmax = 1.9948
				text = "tell"
			intervals [11]:
				xmin = 1.9948
				xmax = 2.2048
				text = "me"
			intervals [12]:
				xmin = 2.2048
				xmax = 2.6353
				text = ""
			intervals [13]:
				xmin = 2.6353
				xmax = 2.7853
				text = "what"
			intervals [14]:
				xmin = 2.7853
				xmax = 2.8153
				text = ""
			intervals [15]:
				xmin = 2.8153
				xmax = 3.1353
				text = "kinds"
			intervals [16]:
				xmin = 3.1353
				xmax = 3.2053
				text = "of"
			intervals [17]:
				xmin = 3.2053
				xmax = 3.2353
				text = ""
			intervals [18]:
				xmin = 3.2353
				xmax = 3.6053
				text = "games"
			intervals [19]:
				xmin = 3.6053
				xmax = 3.6353
				text = ""
			intervals [20]:
				xmin = 3.6353
				xmax = 3.7253
				text = "you"
			intervals [21]:
				xmin = 3.7253
				xmax = 3.8453
				text = ""
			intervals [22]:
				xmin = 3.8453
				xmax = 4.1953
				text = "played"
			intervals [23]:
				xmin = 4.1953
				xmax = 9.3512
				text = ""
			intervals [24]:
				xmin = 9.3512
				xmax = 9.9312
				text = "mm-hm"
			intervals [25]:
				xmin = 9.9312
				xmax = 18.244
				text = ""
			intervals [26]:
				xmin = 18.244
				xmax = 18.384
				text = "how"
			intervals [27]:
				xmin = 18.384
				xmax = 18.604
				text = "about"
			intervals [28]:
				xmin = 18.604
				xmax = 18.634
				text = ""
			intervals [29]:
				xmin = 18.634
				xmax = 18.694
				text = "the"
			intervals [30]:
				xmin = 18.694
				xmax = 18.934
				text = "little"
			intervals [31]:
				xmin = 18.934
				xmax = 18.964
				text = ""
			intervals [32]:
				xmin = 18.964
				xmax = 19.424
				text = "girls"
			intervals [33]:
				xmin = 19.424
				xmax = 19.654
				text = "in"
			intervals [34]:
				xmin = 19.654
				xmax = 19.694
				text = ""
			intervals [35]:
				xmin = 19.694
				xmax = 19.874
				text = "your"
			intervals [36]:
				xmin = 19.874
				xmax = 19.904
				text = ""
			intervals [37]:
				xmin = 19.904
				xmax = 20.234
				text = "neighborhood"
			intervals [38]:
				xmin = 20.234
				xmax = 20.324
				text = "what"
			intervals [39]:
				xmin = 20.324
				xmax = 20.444
				text = ""
			intervals [40]:
				xmin = 20.444
				xmax = 20.584
				text = "kind"
			intervals [41]:
				xmin = 20.584
				xmax = 20.854
				text = ""
			intervals [42]:
				xmin = 20.854
				xmax = 21.054
				text = "of"
			intervals [43]:
				xmin = 21.054
				xmax = 21.404
				text = "games"
			intervals [44]:
				xmin = 21.404
				xmax = 21.494
				text = "did"
			intervals [45]:
				xmin = 21.494
				xmax = 21.564
				text = "you"
			intervals [46]:
				xmin = 21.564
				xmax = 21.664
				text = "play"
			intervals [47]:
				xmin = 21.664
				xmax = 23.5569
				text = ""
			intervals [48]:
				xmin = 23.5569
				xmax = 23.6269
				text = "h"
			intervals [49]:
				xmin = 23.6269
				xmax = 23.7769
				text = ""
			intervals [50]:
				xmin = 23.7769
				xmax = 23.8669
				text = "how"
			intervals [51]:
				xmin = 23.8669
				xmax = 23.9769
				text = "do"
			intervals [52]:
				xmin = 23.9769
				xmax = 24.1069
				text = "you"
			intervals [53]:
				xmin = 24.1069
				xmax = 24.1669
				text = ""
			intervals [54]:
				xmin = 24.1669
				xmax = 24.3969
				text = "play"
			intervals [55]:
				xmin = 24.3969
				xmax = 24.7669
				text = "that"
			intervals [56]:
				xmin = 24.7669
				xmax = 30.2991
				text = ""
			intervals [57]:
				xmin = 30.2991
				xmax = 30.6691
				text = "uh-huh"
			intervals [58]:
				xmin = 30.6691
				xmax = 41.130
				text = ""
			intervals [59]:
				xmin = 41.130
				xmax = 41.360
				text = "how"
			intervals [60]:
				xmin = 41.360
				xmax = 41.670
				text = "about"
			intervals [61]:
				xmin = 41.670
				xmax = 41.750
				text = ""
			intervals [62]:
				xmin = 41.750
				xmax = 42.260
				text = "uh"
			intervals [63]:
				xmin = 42.260
				xmax = 42.6627
				text = ""
			intervals [64]:
				xmin = 42.6627
				xmax = 43.2027
				text = "tag"
			intervals [65]:
				xmin = 43.2027
				xmax = 43.3027
				text = "or"
			intervals [66]:
				xmin = 43.3027
				xmax = 43.4827
				text = "hide"
			intervals [67]:
				xmin = 43.4827
				xmax = 43.6627
				text = "and"
			intervals [68]:
				xmin = 43.6627
				xmax = 43.6927
				text = ""
			intervals [69]:
				xmin = 43.6927
				xmax = 43.7627
				text = "go"
			intervals [70]:
				xmin = 43.7627
				xmax = 43.8527
				text = "seek"
			intervals [71]:
				xmin = 43.8527
				xmax = 43.8827
				text = "or"
			intervals [72]:
				xmin = 43.8827
				xmax = 64.0611
				text = ""
			intervals [73]:
				xmin = 64.0611
				xmax = 65.0411
				text = "<unk>"
			intervals [74]:
				xmin = 65.0411
				xmax = 69.0546
				text = ""
			intervals [75]:
				xmin = 69.0546
				xmax = 69.3646
				text = "<unk>"
			intervals [76]:
				xmin = 69.3646
				xmax = 69.4846
				text = "i"
			intervals [77]:
				xmin = 69.4846
				xmax = 69.7646
				text = "have"
			intervals [78]:
				xmin = 69.7646
				xmax = 69.997
				text = ""
			intervals [79]:
				xmin = 69.997
				xmax = 70.577
				text = "interviewed"
			intervals [80]:
				xmin = 70.577
				xmax = 70.627
				text = ""
			intervals [81]:
				xmin = 70.627
				xmax = 70.827
				text = "about"
			intervals [82]:
				xmin = 70.827
				xmax = 70.927
				text = "a"
			intervals [83]:
				xmin = 70.927
				xmax = 70.957
				text = ""
			intervals [84]:
				xmin = 70.957
				xmax = 71.287
				text = "hundred"
			intervals [85]:
				xmin = 71.287
				xmax = 71.447
				text = ""
			intervals [86]:
				xmin = 71.447
				xmax = 71.737
				text = "people"
			intervals [87]:
				xmin = 71.737
				xmax = 71.837
				text = "and"
			intervals [88]:
				xmin = 71.837
				xmax = 71.927
				text = "i've"
			intervals [89]:
				xmin = 71.927
				xmax = 72.177
				text = "never"
			intervals [90]:
				xmin = 72.177
				xmax = 72.737
				text = "heard"
			intervals [91]:
				xmin = 72.737
				xmax = 72.857
				text = "of"
			intervals [92]:
				xmin = 72.857
				xmax = 72.957
				text = ""
			intervals [93]:
				xmin = 72.957
				xmax = 73.157
				text = "that"
			intervals [94]:
				xmin = 73.157
				xmax = 73.437
				text = "game"
			intervals [95]:
				xmin = 73.437
				xmax = 79.0615
				text = ""
			intervals [96]:
				xmin = 79.0615
				xmax = 79.4915
				text = "uh-huh"
			intervals [97]:
				xmin = 79.4915
				xmax = 80.9183
				text = ""
			intervals [98]:
				xmin = 80.9183
				xmax = 80.9983
				text = "ah"
			intervals [99]:
				xmin = 80.9983
				xmax = 81.3583
				text = "very"
			intervals [100]:
				xmin = 81.3583
				xmax = 81.3883
				text = ""
			intervals [101]:
				xmin = 81.3883
				xmax = 81.8383
				text = "good"
			intervals [102]:
				xmin = 81.8383
				xmax = 81.9583
				text = "and"
			intervals [103]:
				xmin = 81.9583
				xmax = 82.1883
				text = "uh"
			intervals [104]:
				xmin = 82.1883
				xmax = 83.1846
				text = ""
			intervals [105]:
				xmin = 83.1846
				xmax = 83.3846
				text = "how"
			intervals [106]:
				xmin = 83.3846
				xmax = 83.7246
				text = "about"
			intervals [107]:
				xmin = 83.7246
				xmax = 84.3111
				text = ""
			intervals [108]:
				xmin = 84.3111
				xmax = 84.4411
				text = "at"
			intervals [109]:
				xmin = 84.4411
				xmax = 84.5411
				text = "the"
			intervals [110]:
				xmin = 84.5411
				xmax = 84.8611
				text = "beginning"
			intervals [111]:
				xmin = 84.8611
				xmax = 84.9411
				text = "of"
			intervals [112]:
				xmin = 84.9411
				xmax = 85.0511
				text = "the"
			intervals [113]:
				xmin = 85.0511
				xmax = 85.1111
				text = ""
			intervals [114]:
				xmin = 85.1111
				xmax = 85.3811
				text = "game"
			intervals [115]:
				xmin = 85.3811
				xmax = 85.4911
				text = "how"
			intervals [116]:
				xmin = 85.4911
				xmax = 85.7011
				text = "did"
			intervals [117]:
				xmin = 85.7011
				xmax = 85.7811
				text = "you"
			intervals [118]:
				xmin = 85.7811
				xmax = 85.8111
				text = ""
			intervals [119]:
				xmin = 85.8111
				xmax = 86.1911
				text = "decide"
			intervals [120]:
				xmin = 86.1911
				xmax = 86.2911
				text = "who"
			intervals [121]:
				xmin = 86.2911
				xmax = 86.3611
				text = "s"
			intervals [122]:
				xmin = 86.3611
				xmax = 86.3911
				text = ""
			intervals [123]:
				xmin = 86.3911
				xmax = 86.5911
				text = "gonna"
			intervals [124]:
				xmin = 86.5911
				xmax = 86.6611
				text = ""
			intervals [125]:
				xmin = 86.6611
				xmax = 86.7711
				text = "be"
			intervals [126]:
				xmin = 86.7711
				xmax = 86.8011
				text = ""
			intervals [127]:
				xmin = 86.8011
				xmax = 87.0711
				text = "it"
			intervals [128]:
				xmin = 87.0711
				xmax = 90.8934
				text = ""
			intervals [129]:
				xmin = 90.8934
				xmax = 91.2334
				text = "okay"
			intervals [130]:
				xmin = 91.2334
				xmax = 91.2634
				text = ""
			intervals [131]:
				xmin = 91.2634
				xmax = 91.3534
				text = "go"
			intervals [132]:
				xmin = 91.3534
				xmax = 91.6434
				text = "ahead"
			intervals [133]:
				xmin = 91.6434
				xmax = 100.5718
				text = ""
			intervals [134]:
				xmin = 100.5718
				xmax = 100.9118
				text = "sure"
			intervals [135]:
				xmin = 100.9118
				xmax = 107.2759
				text = ""
			intervals [136]:
				xmin = 107.2759
				xmax = 107.4659
				text = "very"
			intervals [137]:
				xmin = 107.4659
				xmax = 107.5759
				text = ""
			intervals [138]:
				xmin = 107.5759
				xmax = 107.8459
				text = "good"
			intervals [139]:
				xmin = 107.8459
				xmax = 108.3662
				text = ""
			intervals [140]:
				xmin = 108.3662
				xmax = 108.5362
				text = "and"
			intervals [141]:
				xmin = 108.5362
				xmax = 108.6562
				text = "how"
			intervals [142]:
				xmin = 108.6562
				xmax = 108.8162
				text = "did"
			intervals [143]:
				xmin = 108.8162
				xmax = 108.9062
				text = ""
			intervals [144]:
				xmin = 108.9062
				xmax = 109.1662
				text = "you"
			intervals [145]:
				xmin = 109.1662
				xmax = 109.2062
				text = ""
			intervals [146]:
				xmin = 109.2062
				xmax = 109.3162
				text = "did"
			intervals [147]:
				xmin = 109.3162
				xmax = 109.3762
				text = "you"
			intervals [148]:
				xmin = 109.3762
				xmax = 109.5662
				text = "ever"
			intervals [149]:
				xmin = 109.5662
				xmax = 109.7462
				text = "use"
			intervals [150]:
				xmin = 109.7462
				xmax = 109.9462
				text = "any"
			intervals [151]:
				xmin = 109.9462
				xmax = 110.6162
				text = "rhymes"
			intervals [152]:
				xmin = 110.6162
				xmax = 110.8262
				text = "as"
			intervals [153]:
				xmin = 110.8262
				xmax = 111.0062
				text = "to"
			intervals [154]:
				xmin = 111.0062
				xmax = 111.0362
				text = ""
			intervals [155]:
				xmin = 111.0362
				xmax = 111.1262
				text = "who"
			intervals [156]:
				xmin = 111.1262
				xmax = 111.3262
				text = "was"
			intervals [157]:
				xmin = 111.3262
				xmax = 111.4462
				text = "going"
			intervals [158]:
				xmin = 111.4462
				xmax = 111.5362
				text = "to"
			intervals [159]:
				xmin = 111.5362
				xmax = 111.5962
				text = ""
			intervals [160]:
				xmin = 111.5962
				xmax = 111.7862
				text = "be"
			intervals [161]:
				xmin = 111.7862
				xmax = 111.9562
				text = "it"
			intervals [162]:
				xmin = 111.9562
				xmax = 127.7936
				text = ""
			intervals [163]:
				xmin = 127.7936
				xmax = 128.1636
				text = "uh-huh"
			intervals [164]:
				xmin = 128.1636
				xmax = 143.3165
				text = ""
			intervals [165]:
				xmin = 143.3165
				xmax = 143.7665
				text = "<unk>"
			intervals [166]:
				xmin = 143.7665
				xmax = 147.6935
				text = ""
			intervals [167]:
				xmin = 147.6935
				xmax = 148.0335
				text = "pretty"
			intervals [168]:
				xmin = 148.0335
				xmax = 148.1335
				text = ""
			intervals [169]:
				xmin = 148.1335
				xmax = 148.3935
				text = "good"
			intervals [170]:
				xmin = 148.3935
				xmax = 149.1537
				text = ""
			intervals [171]:
				xmin = 149.1537
				xmax = 149.2337
				text = "i've"
			intervals [172]:
				xmin = 149.2337
				xmax = 149.3437
				text = ""
			intervals [173]:
				xmin = 149.3437
				xmax = 149.5437
				text = "never"
			intervals [174]:
				xmin = 149.5437
				xmax = 150.0537
				text = "even"
			intervals [175]:
				xmin = 150.0537
				xmax = 150.1837
				text = ""
			intervals [176]:
				xmin = 150.1837
				xmax = 150.4337
				text = "heard"
			intervals [177]:
				xmin = 150.4337
				xmax = 150.4737
				text = ""
			intervals [178]:
				xmin = 150.4737
				xmax = 150.7437
				text = "that"
			intervals [179]:
				xmin = 150.7437
				xmax = 159.7073
				text = ""
			intervals [180]:
				xmin = 159.7073
				xmax = 159.9173
				text = "very"
			intervals [181]:
				xmin = 159.9173
				xmax = 160.0073
				text = ""
			intervals [182]:
				xmin = 160.0073
				xmax = 160.2873
				text = "good"
			intervals [183]:
				xmin = 160.2873
				xmax = 160.3673
				text = ""
			intervals [184]:
				xmin = 160.3673
				xmax = 161.1273
				text = "uh"
			intervals [185]:
				xmin = 161.1273
				xmax = 161.742
				text = ""
			intervals [186]:
				xmin = 161.742
				xmax = 162.412
				text = "marbles"
			intervals [187]:
				xmin = 162.412
				xmax = 162.442
				text = ""
			intervals [188]:
				xmin = 162.442
				xmax = 162.502
				text = "you"
			intervals [189]:
				xmin = 162.502
				xmax = 162.812
				text = "remember"
			intervals [190]:
				xmin = 162.812
				xmax = 162.892
				text = ""
			intervals [191]:
				xmin = 162.892
				xmax = 163.132
				text = "playing"
			intervals [192]:
				xmin = 163.132
				xmax = 171.6846
				text = ""
			intervals [193]:
				xmin = 171.6846
				xmax = 172.1646
				text = "yeah"
			intervals [194]:
				xmin = 172.1646
				xmax = 173.0012
				text = ""
			intervals [195]:
				xmin = 173.0012
				xmax = 173.3712
				text = "little"
			intervals [196]:
				xmin = 173.3712
				xmax = 173.9112
				text = "girls"
			intervals [197]:
				xmin = 173.9112
				xmax = 174.0712
				text = "i"
			intervals [198]:
				xmin = 174.0712
				xmax = 174.3212
				text = "guess"
			intervals [199]:
				xmin = 174.3212
				xmax = 174.3512
				text = ""
			intervals [200]:
				xmin = 174.3512
				xmax = 174.4912
				text = "you"
			intervals [201]:
				xmin = 174.4912
				xmax = 174.5212
				text = ""
			intervals [202]:
				xmin = 174.5212
				xmax = 174.8212
				text = "jumped"
			intervals [203]:
				xmin = 174.8212
				xmax = 175.0712
				text = "rope"
			intervals [204]:
				xmin = 175.0712
				xmax = 175.1912
				text = ""
			intervals [205]:
				xmin = 175.1912
				xmax = 175.3912
				text = "really"
			intervals [206]:
				xmin = 175.3912
				xmax = 178.5107
				text = ""
			intervals [207]:
				xmin = 178.5107
				xmax = 179.2407
				text = "<unk>"
			intervals [208]:
				xmin = 179.2407
				xmax = 187.7592
				text = ""
			intervals [209]:
				xmin = 187.7592
				xmax = 187.8292
				text = "is"
			intervals [210]:
				xmin = 187.8292
				xmax = 188.1592
				text = "that"
			intervals [211]:
				xmin = 188.1592
				xmax = 188.4692
				text = "right"
			intervals [212]:
				xmin = 188.4692
				xmax = 188.6716
				text = ""
			intervals [213]:
				xmin = 188.6716
				xmax = 188.7516
				text = "and"
			intervals [214]:
				xmin = 188.7516
				xmax = 188.9416
				text = "that"
			intervals [215]:
				xmin = 188.9416
				xmax = 189.2916
				text = "s"
			intervals [216]:
				xmin = 189.2916
				xmax = 189.6316
				text = "hard"
			intervals [217]:
				xmin = 189.6316
				xmax = 191.2386
				text = ""
			intervals [218]:
				xmin = 191.2386
				xmax = 191.6686
				text = "<unk>"
			intervals [219]:
				xmin = 191.6686
				xmax = 191.9386
				text = "very"
			intervals [220]:
				xmin = 191.9386
				xmax = 191.9686
				text = ""
			intervals [221]:
				xmin = 191.9686
				xmax = 192.4886
				text = "special"
			intervals [222]:
				xmin = 192.4886
				xmax = 192.5586
				text = ""
			intervals [223]:
				xmin = 192.5586
				xmax = 194.2486
				text = "<unk>"
			intervals [224]:
				xmin = 194.2486
				xmax = 194.4486
				text = "jumping"
			intervals [225]:
				xmin = 194.4486
				xmax = 194.5386
				text = "rope"
			intervals [226]:
				xmin = 194.5386
				xmax = 196.3999
				text = ""
			intervals [227]:
				xmin = 196.3999
				xmax = 196.7499
				text = "uh-huh"
			intervals [228]:
				xmin = 196.7499
				xmax = 200.5671
				text = ""
			intervals [229]:
				xmin = 200.5671
				xmax = 201.0171
				text = "mm-hm"
			intervals [230]:
				xmin = 201.0171
				xmax = 206.4151
				text = ""
			intervals [231]:
				xmin = 206.4151
				xmax = 206.8751
				text = "uh-huh"
			intervals [232]:
				xmin = 206.8751
				xmax = 217.3518
				text = ""
			intervals [233]:
				xmin = 217.3518
				xmax = 217.4318
				text = "<unk>"
			intervals [234]:
				xmin = 217.4318
				xmax = 217.5718
				text = ""
			intervals [235]:
				xmin = 217.5718
				xmax = 218.5118
				text = "<unk>"
			intervals [236]:
				xmin = 218.5118
				xmax = 218.7118
				text = "that"
			intervals [237]:
				xmin = 218.7118
				xmax = 219.0818
				text = "s"
			intervals [238]:
				xmin = 219.0818
				xmax = 219.1118
				text = ""
			intervals [239]:
				xmin = 219.1118
				xmax = 219.2918
				text = "great"
			intervals [240]:
				xmin = 219.2918
				xmax = 221.4832
				text = ""
			intervals [241]:
				xmin = 221.4832
				xmax = 221.8832
				text = "okay"
			intervals [242]:
				xmin = 221.8832
				xmax = 222.1132
				text = "how"
			intervals [243]:
				xmin = 222.1132
				xmax = 222.4432
				text = "about"
			intervals [244]:
				xmin = 222.4432
				xmax = 222.5432
				text = ""
			intervals [245]:
				xmin = 222.5432
				xmax = 222.9432
				text = "uh"
			intervals [246]:
				xmin = 222.9432
				xmax = 223.9659
				text = ""
			intervals [247]:
				xmin = 223.9659
				xmax = 224.2059
				text = "tv"
			intervals [248]:
				xmin = 224.2059
				xmax = 224.2559
				text = ""
			intervals [249]:
				xmin = 224.2559
				xmax = 224.5959
				text = "you"
			intervals [250]:
				xmin = 224.5959
				xmax = 224.6259
				text = ""
			intervals [251]:
				xmin = 224.6259
				xmax = 224.8659
				text = "say"
			intervals [252]:
				xmin = 224.8659
				xmax = 224.9259
				text = "you"
			intervals [253]:
				xmin = 224.9259
				xmax = 225.1959
				text = "don't"
			intervals [254]:
				xmin = 225.1959
				xmax = 225.3959
				text = "like"
			intervals [255]:
				xmin = 225.3959
				xmax = 225.4559
				text = ""
			intervals [256]:
				xmin = 225.4559
				xmax = 225.8659
				text = "tv"
			intervals [257]:
				xmin = 225.8659
				xmax = 226.4859
				text = "why"
			intervals [258]:
				xmin = 226.4859
				xmax = 226.7059
				text = "don't"
			intervals [259]:
				xmin = 226.7059
				xmax = 226.7459
				text = ""
			intervals [260]:
				xmin = 226.7459
				xmax = 226.8159
				text = "you"
			intervals [261]:
				xmin = 226.8159
				xmax = 227.0759
				text = "like"
			intervals [262]:
				xmin = 227.0759
				xmax = 227.1559
				text = "it"
			intervals [263]:
				xmin = 227.1559
				xmax = 241.117
				text = ""
			intervals [264]:
				xmin = 241.117
				xmax = 241.607
				text = "uh-huh"
			intervals [265]:
				xmin = 241.607
				xmax = 250.0654
				text = ""
			intervals [266]:
				xmin = 250.0654
				xmax = 250.3354
				text = "yeah"
			intervals [267]:
				xmin = 250.3354
				xmax = 250.3954
				text = "you"
			intervals [268]:
				xmin = 250.3954
				xmax = 250.5254
				text = "really"
			intervals [269]:
				xmin = 250.5254
				xmax = 250.5754
				text = "are"
			intervals [270]:
				xmin = 250.5754
				xmax = 250.8254
				text = "i've"
			intervals [271]:
				xmin = 250.8254
				xmax = 250.9354
				text = "seen"
			intervals [272]:
				xmin = 250.9354
				xmax = 251.3354
				text = ""
			intervals [273]:
				xmin = 251.3354
				xmax = 251.3654
				text = "a"
			intervals [274]:
				xmin = 251.3654
				xmax = 251.5454
				text = "little"
			intervals [275]:
				xmin = 251.5454
				xmax = 251.8254
				text = "lone"
			intervals [276]:
				xmin = 251.8254
				xmax = 252.1054
				text = "ranger"
			intervals [277]:
				xmin = 252.1054
				xmax = 253.5389
				text = ""
			intervals [278]:
				xmin = 253.5389
				xmax = 253.7589
				text = "<unk>"
			intervals [279]:
				xmin = 253.7589
				xmax = 259.9804
				text = ""
			intervals [280]:
				xmin = 259.9804
				xmax = 260.2804
				text = "oh"
			intervals [281]:
				xmin = 260.2804
				xmax = 260.5204
				text = "what"
			intervals [282]:
				xmin = 260.5204
				xmax = 260.5604
				text = "s"
			intervals [283]:
				xmin = 260.5604
				xmax = 260.9704
				text = "happening"
			intervals [284]:
				xmin = 260.9704
				xmax = 261.0204
				text = ""
			intervals [285]:
				xmin = 261.0204
				xmax = 261.2304
				text = "on"
			intervals [286]:
				xmin = 261.2304
				xmax = 261.3004
				text = ""
			intervals [287]:
				xmin = 261.3004
				xmax = 261.6304
				text = "peyton"
			intervals [288]:
				xmin = 261.6304
				xmax = 261.7304
				text = ""
			intervals [289]:
				xmin = 261.7304
				xmax = 261.9404
				text = "place"
			intervals [290]:
				xmin = 261.9404
				xmax = 287.3782
				text = ""
			intervals [291]:
				xmin = 287.3782
				xmax = 287.7782
				text = "mm-hm"
			intervals [292]:
				xmin = 287.7782
				xmax = 324.1274
				text = ""
			intervals [293]:
				xmin = 324.1274
				xmax = 324.2674
				text = "<unk>"
			intervals [294]:
				xmin = 324.2674
				xmax = 324.3474
				text = ""
			intervals [295]:
				xmin = 324.3474
				xmax = 324.6274
				text = "now"
			intervals [296]:
				xmin = 324.6274
				xmax = 324.6574
				text = ""
			intervals [297]:
				xmin = 324.6574
				xmax = 324.8974
				text = "you"
			intervals [298]:
				xmin = 324.8974
				xmax = 324.9274
				text = ""
			intervals [299]:
				xmin = 324.9274
				xmax = 325.1474
				text = "got"
			intervals [300]:
				xmin = 325.1474
				xmax = 325.5274
				text = ""
			intervals [301]:
				xmin = 325.5274
				xmax = 325.9074
				text = "is"
			intervals [302]:
				xmin = 325.9074
				xmax = 326.2674
				text = "uh"
			intervals [303]:
				xmin = 326.2674
				xmax = 328.4469
				text = ""
			intervals [304]:
				xmin = 328.4469
				xmax = 328.7469
				text = "is"
			intervals [305]:
				xmin = 328.7469
				xmax = 328.8326
				text = ""
			intervals [306]:
				xmin = 328.8326
				xmax = 329.3326
				text = "steven"
			intervals [307]:
				xmin = 329.3326
				xmax = 329.6026
				text = "still"
			intervals [308]:
				xmin = 329.6026
				xmax = 329.9426
				text = "married"
			intervals [309]:
				xmin = 329.9426
				xmax = 330.0326
				text = "to"
			intervals [310]:
				xmin = 330.0326
				xmax = 330.0826
				text = ""
			intervals [311]:
				xmin = 330.0826
				xmax = 330.3626
				text = "betty"
			intervals [312]:
				xmin = 330.3626
				xmax = 330.4226
				text = "or"
			intervals [313]:
				xmin = 330.4226
				xmax = 330.5526
				text = "is"
			intervals [314]:
				xmin = 330.5526
				xmax = 330.6526
				text = "she"
			intervals [315]:
				xmin = 330.6526
				xmax = 330.8626
				text = "married"
			intervals [316]:
				xmin = 330.8626
				xmax = 331.3626
				text = ""
			intervals [317]:
				xmin = 331.3626
				xmax = 331.4326
				text = "to"
			intervals [318]:
				xmin = 331.4326
				xmax = 331.7026
				text = "rodney"
			intervals [319]:
				xmin = 331.7026
				xmax = 331.7626
				text = ""
			intervals [320]:
				xmin = 331.7626
				xmax = 331.8726
				text = "now"
			intervals [321]:
				xmin = 331.8726
				xmax = 332.9062
				text = ""
			intervals [322]:
				xmin = 332.9062
				xmax = 333.0262
				text = "she"
			intervals [323]:
				xmin = 333.0262
				xmax = 333.0762
				text = "s"
			intervals [324]:
				xmin = 333.0762
				xmax = 333.3562
				text = "married"
			intervals [325]:
				xmin = 333.3562
				xmax = 333.4762
				text = "to"
			intervals [326]:
				xmin = 333.4762
				xmax = 342.3488
				text = ""
			intervals [327]:
				xmin = 342.3488
				xmax = 342.8488
				text = "peyton"
			intervals [328]:
				xmin = 342.8488
				xmax = 350.8295
				text = ""
			intervals [329]:
				xmin = 350.8295
				xmax = 351.1895
				text = "oh"
			intervals [330]:
				xmin = 351.1895
				xmax = 351.4295
				text = "when"
			intervals [331]:
				xmin = 351.4295
				xmax = 351.4895
				text = "she"
			intervals [332]:
				xmin = 351.4895
				xmax = 352.1698
				text = ""
			intervals [333]:
				xmin = 352.1698
				xmax = 352.3698
				text = "ah"
			intervals [334]:
				xmin = 352.3698
				xmax = 352.6498
				text = "yeah"
			intervals [335]:
				xmin = 352.6498
				xmax = 352.9198
				text = "that"
			intervals [336]:
				xmin = 352.9198
				xmax = 353.1498
				text = "girl"
			intervals [337]:
				xmin = 353.1498
				xmax = 353.3298
				text = "that"
			intervals [338]:
				xmin = 353.3298
				xmax = 353.5098
				text = "went"
			intervals [339]:
				xmin = 353.5098
				xmax = 353.8398
				text = "off"
			intervals [340]:
				xmin = 353.8398
				xmax = 354.0098
				text = "the"
			intervals [341]:
				xmin = 354.0098
				xmax = 354.7285
				text = ""
			intervals [342]:
				xmin = 354.7285
				xmax = 354.8685
				text = "the"
			intervals [343]:
				xmin = 354.8685
				xmax = 355.3285
				text = "cliff"
			intervals [344]:
				xmin = 355.3285
				xmax = 355.899
				text = ""
			intervals [345]:
				xmin = 355.899
				xmax = 356.419
				text = "right"
			intervals [346]:
				xmin = 356.419
				xmax = 367.7119
				text = ""
			intervals [347]:
				xmin = 367.7119
				xmax = 368.1419
				text = "norman"
			intervals [348]:
				xmin = 368.1419
				xmax = 387.0981
				text = ""
			intervals [349]:
				xmin = 387.0981
				xmax = 387.3181
				text = "is"
			intervals [350]:
				xmin = 387.3181
				xmax = 387.5581
				text = "that"
			intervals [351]:
				xmin = 387.5581
				xmax = 387.5981
				text = ""
			intervals [352]:
				xmin = 387.5981
				xmax = 387.8381
				text = "right"
			intervals [353]:
				xmin = 387.8381
				xmax = 387.9458
				text = ""
			intervals [354]:
				xmin = 387.9458
				xmax = 388.2258
				text = "that"
			intervals [355]:
				xmin = 388.2258
				xmax = 388.2658
				text = ""
			intervals [356]:
				xmin = 388.2658
				xmax = 388.4758
				text = "s"
			intervals [357]:
				xmin = 388.4758
				xmax = 388.7958
				text = "good"
			intervals [358]:
				xmin = 388.7958
				xmax = 393.7257
				text = ""
			intervals [359]:
				xmin = 393.7257
				xmax = 393.9857
				text = "<unk>"
			intervals [360]:
				xmin = 393.9857
				xmax = 394.0657
				text = "hey"
			intervals [361]:
				xmin = 394.0657
				xmax = 394.2157
				text = ""
			intervals [362]:
				xmin = 394.2157
				xmax = 394.5157
				text = "that"
			intervals [363]:
				xmin = 394.5157
				xmax = 394.5457
				text = ""
			intervals [364]:
				xmin = 394.5457
				xmax = 394.6757
				text = "s"
			intervals [365]:
				xmin = 394.6757
				xmax = 394.7757
				text = ""
			intervals [366]:
				xmin = 394.7757
				xmax = 395.0057
				text = "great"
			intervals [367]:
				xmin = 395.0057
				xmax = 395.5323
				text = ""
			intervals [368]:
				xmin = 395.5323
				xmax = 395.7123
				text = "how"
			intervals [369]:
				xmin = 395.7123
				xmax = 395.9123
				text = "you"
			intervals [370]:
				xmin = 395.9123
				xmax = 396.0123
				text = "go"
			intervals [371]:
				xmin = 396.0123
				xmax = 396.0923
				text = "to"
			intervals [372]:
				xmin = 396.0923
				xmax = 396.1623
				text = "the"
			intervals [373]:
				xmin = 396.1623
				xmax = 396.5223
				text = "movies"
			intervals [374]:
				xmin = 396.5223
				xmax = 396.5923
				text = "a"
			intervals [375]:
				xmin = 396.5923
				xmax = 396.8623
				text = "lot"
			intervals [376]:
				xmin = 396.8623
				xmax = 412.9955
				text = ""
			intervals [377]:
				xmin = 412.9955
				xmax = 413.3855
				text = "mm-hm"
			intervals [378]:
				xmin = 413.3855
				xmax = 423.4761
				text = ""
			intervals [379]:
				xmin = 423.4761
				xmax = 423.8261
				text = "mm-hm"
			intervals [380]:
				xmin = 423.8261
				xmax = 431.3668
				text = ""
			intervals [381]:
				xmin = 431.3668
				xmax = 431.6068
				text = "<unk>"
			intervals [382]:
				xmin = 431.6068
				xmax = 449.244
				text = ""
			intervals [383]:
				xmin = 449.244
				xmax = 449.334
				text = "that"
			intervals [384]:
				xmin = 449.334
				xmax = 449.494
				text = "s"
			intervals [385]:
				xmin = 449.494
				xmax = 449.784
				text = "very"
			intervals [386]:
				xmin = 449.784
				xmax = 460.0054
				text = ""
			intervals [387]:
				xmin = 460.0054
				xmax = 460.4254
				text = "uh-huh"
			intervals [388]:
				xmin = 460.4254
				xmax = 471.7163
				text = ""
			intervals [389]:
				xmin = 471.7163
				xmax = 471.8363
				text = "good"
			intervals [390]:
				xmin = 471.8363
				xmax = 473.9253
				text = ""
			intervals [391]:
				xmin = 473.9253
				xmax = 474.2153
				text = "yeah"
			intervals [392]:
				xmin = 474.2153
				xmax = 475.1259
				text = ""
			intervals [393]:
				xmin = 475.1259
				xmax = 475.2159
				text = "i"
			intervals [394]:
				xmin = 475.2159
				xmax = 475.2759
				text = ""
			intervals [395]:
				xmin = 475.2759
				xmax = 475.5259
				text = "saw"
			intervals [396]:
				xmin = 475.5259
				xmax = 475.8259
				text = "the"
			intervals [397]:
				xmin = 475.8259
				xmax = 476.4217
				text = ""
			intervals [398]:
				xmin = 476.4217
				xmax = 476.9517
				text = "previews"
			intervals [399]:
				xmin = 476.9517
				xmax = 476.9817
				text = ""
			intervals [400]:
				xmin = 476.9817
				xmax = 477.0517
				text = "i"
			intervals [401]:
				xmin = 477.0517
				xmax = 477.1117
				text = ""
			intervals [402]:
				xmin = 477.1117
				xmax = 477.3017
				text = "saw"
			intervals [403]:
				xmin = 477.3017
				xmax = 477.9727
				text = ""
			intervals [404]:
				xmin = 477.9727
				xmax = 478.1627
				text = "what"
			intervals [405]:
				xmin = 478.1627
				xmax = 478.1927
				text = "s"
			intervals [406]:
				xmin = 478.1927
				xmax = 478.2527
				text = "the"
			intervals [407]:
				xmin = 478.2527
				xmax = 478.2827
				text = ""
			intervals [408]:
				xmin = 478.2827
				xmax = 478.5527
				text = "best"
			intervals [409]:
				xmin = 478.5527
				xmax = 478.8127
				text = "movie"
			intervals [410]:
				xmin = 478.8127
				xmax = 478.9627
				text = "you've"
			intervals [411]:
				xmin = 478.9627
				xmax = 479.2127
				text = "ever"
			intervals [412]:
				xmin = 479.2127
				xmax = 479.5027
				text = "seen"
			intervals [413]:
				xmin = 479.5027
				xmax = 482.0535
				text = ""
			intervals [414]:
				xmin = 482.0535
				xmax = 482.2935
				text = "never"
			intervals [415]:
				xmin = 482.2935
				xmax = 482.5835
				text = "heard"
			intervals [416]:
				xmin = 482.5835
				xmax = 482.7035
				text = "of"
			intervals [417]:
				xmin = 482.7035
				xmax = 482.8035
				text = "it"
			intervals [418]:
				xmin = 482.8035
				xmax = 495.1052
				text = ""
			intervals [419]:
				xmin = 495.1052
				xmax = 495.2852
				text = "most"
			intervals [420]:
				xmin = 495.2852
				xmax = 495.3352
				text = ""
			intervals [421]:
				xmin = 495.3352
				xmax = 495.6852
				text = "people"
			intervals [422]:
				xmin = 495.6852
				xmax = 495.9452
				text = "say"
			intervals [423]:
				xmin = 495.9452
				xmax = 496.0152
				text = ""
			intervals [424]:
				xmin = 496.0152
				xmax = 496.2852
				text = "gone"
			intervals [425]:
				xmin = 496.2852
				xmax = 496.3152
				text = ""
			intervals [426]:
				xmin = 496.3152
				xmax = 496.4052
				text = "with"
			intervals [427]:
				xmin = 496.4052
				xmax = 496.4352
				text = ""
			intervals [428]:
				xmin = 496.4352
				xmax = 496.6152
				text = "the"
			intervals [429]:
				xmin = 496.6152
				xmax = 496.6452
				text = ""
			intervals [430]:
				xmin = 496.6452
				xmax = 496.8752
				text = "wind"
			intervals [431]:
				xmin = 496.8752
				xmax = 497.2152
				text = "or"
			intervals [432]:
				xmin = 497.2152
				xmax = 497.8766
				text = ""
			intervals [433]:
				xmin = 497.8766
				xmax = 498.1766
				text = "something"
			intervals [434]:
				xmin = 498.1766
				xmax = 498.2066
				text = ""
			intervals [435]:
				xmin = 498.2066
				xmax = 498.3766
				text = "like"
			intervals [436]:
				xmin = 498.3766
				xmax = 498.4466
				text = ""
			intervals [437]:
				xmin = 498.4466
				xmax = 498.6466
				text = "that"
			intervals [438]:
				xmin = 498.6466
				xmax = 505.8027
				text = ""
			intervals [439]:
				xmin = 505.8027
				xmax = 506.0527
				text = "i've"
			intervals [440]:
				xmin = 506.0527
				xmax = 506.3327
				text = "never"
			intervals [441]:
				xmin = 506.3327
				xmax = 506.5627
				text = "even"
			intervals [442]:
				xmin = 506.5627
				xmax = 506.8027
				text = "heard"
			intervals [443]:
				xmin = 506.8027
				xmax = 506.8627
				text = "of"
			intervals [444]:
				xmin = 506.8627
				xmax = 507.0027
				text = "that"
			intervals [445]:
				xmin = 507.0027
				xmax = 507.4727
				text = "<unk>"
			intervals [446]:
				xmin = 507.4727
				xmax = 514.6751
				text = ""
			intervals [447]:
				xmin = 514.6751
				xmax = 514.8251
				text = "did"
			intervals [448]:
				xmin = 514.8251
				xmax = 514.9251
				text = "you"
			intervals [449]:
				xmin = 514.9251
				xmax = 515.1351
				text = "see"
			intervals [450]:
				xmin = 515.1351
				xmax = 515.3951
				text = "<unk>"
			intervals [451]:
				xmin = 515.3951
				xmax = 515.4951
				text = ""
			intervals [452]:
				xmin = 515.4951
				xmax = 515.7451
				text = "s"
			intervals [453]:
				xmin = 515.7451
				xmax = 515.8351
				text = ""
			intervals [454]:
				xmin = 515.8351
				xmax = 516.1951
				text = "baby"
			intervals [455]:
				xmin = 516.1951
				xmax = 517.4701
				text = ""
			intervals [456]:
				xmin = 517.4701
				xmax = 517.5701
				text = "oh"
			intervals [457]:
				xmin = 517.5701
				xmax = 517.8701
				text = "man"
			intervals [458]:
				xmin = 517.8701
				xmax = 517.9401
				text = "you"
			intervals [459]:
				xmin = 517.9401
				xmax = 517.9701
				text = ""
			intervals [460]:
				xmin = 517.9701
				xmax = 518.3601
				text = "have"
			intervals [461]:
				xmin = 518.3601
				xmax = 518.6301
				text = "to"
			intervals [462]:
				xmin = 518.6301
				xmax = 518.9501
				text = "see"
			intervals [463]:
				xmin = 518.9501
				xmax = 519.3401
				text = "that"
			intervals [464]:
				xmin = 519.3401
				xmax = 523.778
				text = ""
			intervals [465]:
				xmin = 523.778
				xmax = 523.958
				text = "if"
			intervals [466]:
				xmin = 523.958
				xmax = 524.158
				text = "you"
			intervals [467]:
				xmin = 524.158
				xmax = 524.358
				text = "get"
			intervals [468]:
				xmin = 524.358
				xmax = 524.918
				text = "spooked"
			intervals [469]:
				xmin = 524.918
				xmax = 525.398
				text = "easily"
			intervals [470]:
				xmin = 525.398
				xmax = 527.0645
				text = ""
			intervals [471]:
				xmin = 527.0645
				xmax = 527.6445
				text = "yeah"
			intervals [472]:
				xmin = 527.6445
				xmax = 529.0214
				text = ""
			intervals [473]:
				xmin = 529.0214
				xmax = 529.3714
				text = "yeah"
			intervals [474]:
				xmin = 529.3714
				xmax = 529.5514
				text = "but"
			intervals [475]:
				xmin = 529.5514
				xmax = 529.6814
				text = "i"
			intervals [476]:
				xmin = 529.6814
				xmax = 529.9614
				text = "don't"
			intervals [477]:
				xmin = 529.9614
				xmax = 530.3614
				text = "either"
			intervals [478]:
				xmin = 530.3614
				xmax = 530.4314
				text = ""
			intervals [479]:
				xmin = 530.4314
				xmax = 530.4914
				text = "and"
			intervals [480]:
				xmin = 530.4914
				xmax = 530.5514
				text = ""
			intervals [481]:
				xmin = 530.5514
				xmax = 530.7314
				text = "i"
			intervals [482]:
				xmin = 530.7314
				xmax = 530.7914
				text = ""
			intervals [483]:
				xmin = 530.7914
				xmax = 530.9614
				text = "was"
			intervals [484]:
				xmin = 530.9614
				xmax = 531.0914
				text = "so"
			intervals [485]:
				xmin = 531.0914
				xmax = 531.1314
				text = ""
			intervals [486]:
				xmin = 531.1314
				xmax = 531.7514
				text = "scared"
			intervals [487]:
				xmin = 531.7514
				xmax = 536.8458
				text = ""
			intervals [488]:
				xmin = 536.8458
				xmax = 537.1858
				text = "<unk>"
			intervals [489]:
				xmin = 537.1858
				xmax = 537.3758
				text = "the"
			intervals [490]:
				xmin = 537.3758
				xmax = 537.6441
				text = ""
			intervals [491]:
				xmin = 537.6441
				xmax = 537.9741
				text = "movie"
			intervals [492]:
				xmin = 537.9741
				xmax = 538.2041
				text = "is"
			intervals [493]:
				xmin = 538.2041
				xmax = 538.2341
				text = ""
			intervals [494]:
				xmin = 538.2341
				xmax = 538.4841
				text = "very"
			intervals [495]:
				xmin = 538.4841
				xmax = 538.5841
				text = ""
			intervals [496]:
				xmin = 538.5841
				xmax = 538.9841
				text = "faithful"
			intervals [497]:
				xmin = 538.9841
				xmax = 539.0841
				text = ""
			intervals [498]:
				xmin = 539.0841
				xmax = 539.1541
				text = "to"
			intervals [499]:
				xmin = 539.1541
				xmax = 539.2841
				text = "the"
			intervals [500]:
				xmin = 539.2841
				xmax = 539.3841
				text = ""
			intervals [501]:
				xmin = 539.3841
				xmax = 539.5241
				text = "book"
			intervals [502]:
				xmin = 539.5241
				xmax = 551.4237
				text = ""
			intervals [503]:
				xmin = 551.4237
				xmax = 551.7937
				text = "yeah"
			intervals [504]:
				xmin = 551.7937
				xmax = 554.1069
				text = ""
			intervals [505]:
				xmin = 554.1069
				xmax = 554.1669
				text = "i"
			intervals [506]:
				xmin = 554.1669
				xmax = 554.1969
				text = ""
			intervals [507]:
				xmin = 554.1969
				xmax = 554.6369
				text = "saw"
			intervals [508]:
				xmin = 554.6369
				xmax = 554.7569
				text = ""
			intervals [509]:
				xmin = 554.7569
				xmax = 554.8869
				text = "the"
			intervals [510]:
				xmin = 554.8869
				xmax = 555.0369
				text = ""
			intervals [511]:
				xmin = 555.0369
				xmax = 555.1969
				text = "picture"
			intervals [512]:
				xmin = 555.1969
				xmax = 563.8159
				text = ""
			intervals [513]:
				xmin = 563.8159
				xmax = 564.0559
				text = "in"
			intervals [514]:
				xmin = 564.0559
				xmax = 564.3559
				text = "cold"
			intervals [515]:
				xmin = 564.3559
				xmax = 564.5759
				text = "blood"
			intervals [516]:
				xmin = 564.5759
				xmax = 564.7359
				text = "is"
			intervals [517]:
				xmin = 564.7359
				xmax = 565.1359
				text = "supposed"
			intervals [518]:
				xmin = 565.1359
				xmax = 565.2459
				text = "to"
			intervals [519]:
				xmin = 565.2459
				xmax = 565.2859
				text = ""
			intervals [520]:
				xmin = 565.2859
				xmax = 565.4359
				text = "be"
			intervals [521]:
				xmin = 565.4359
				xmax = 565.6559
				text = "as"
			intervals [522]:
				xmin = 565.6559
				xmax = 565.6859
				text = ""
			intervals [523]:
				xmin = 565.6859
				xmax = 565.9859
				text = "good"
			intervals [524]:
				xmin = 565.9859
				xmax = 566.2559
				text = "as"
			intervals [525]:
				xmin = 566.2559
				xmax = 566.2859
				text = ""
			intervals [526]:
				xmin = 566.2859
				xmax = 566.6259
				text = "the"
			intervals [527]:
				xmin = 566.6259
				xmax = 567.1427
				text = ""
			intervals [528]:
				xmin = 567.1427
				xmax = 567.4427
				text = "book"
			intervals [529]:
				xmin = 567.4427
				xmax = 567.6449
				text = ""
			intervals [530]:
				xmin = 567.6449
				xmax = 567.7649
				text = "i"
			intervals [531]:
				xmin = 567.7649
				xmax = 568.0449
				text = "don't"
			intervals [532]:
				xmin = 568.0449
				xmax = 568.1749
				text = "i"
			intervals [533]:
				xmin = 568.1749
				xmax = 568.3749
				text = "didn't"
			intervals [534]:
				xmin = 568.3749
				xmax = 568.5049
				text = "see"
			intervals [535]:
				xmin = 568.5049
				xmax = 568.6749
				text = "the"
			intervals [536]:
				xmin = 568.6749
				xmax = 568.7049
				text = ""
			intervals [537]:
				xmin = 568.7049
				xmax = 569.0749
				text = "picture"
			intervals [538]:
				xmin = 569.0749
				xmax = 569.1049
				text = "i"
			intervals [539]:
				xmin = 569.1049
				xmax = 569.3649
				text = "just"
			intervals [540]:
				xmin = 569.3649
				xmax = 569.5149
				text = "read"
			intervals [541]:
				xmin = 569.5149
				xmax = 569.5449
				text = ""
			intervals [542]:
				xmin = 569.5449
				xmax = 569.6249
				text = "the"
			intervals [543]:
				xmin = 569.6249
				xmax = 569.7049
				text = ""
			intervals [544]:
				xmin = 569.7049
				xmax = 569.9249
				text = "book"
			intervals [545]:
				xmin = 569.9249
				xmax = 570.5472
				text = ""
			intervals [546]:
				xmin = 570.5472
				xmax = 570.6472
				text = "but"
			intervals [547]:
				xmin = 570.6472
				xmax = 570.6872
				text = ""
			intervals [548]:
				xmin = 570.6872
				xmax = 570.9472
				text = "that"
			intervals [549]:
				xmin = 570.9472
				xmax = 571.0972
				text = "was"
			intervals [550]:
				xmin = 571.0972
				xmax = 571.7118
				text = ""
			intervals [551]:
				xmin = 571.7118
				xmax = 572.0218
				text = "was"
			intervals [552]:
				xmin = 572.0218
				xmax = 572.0918
				text = ""
			intervals [553]:
				xmin = 572.0918
				xmax = 572.2818
				text = "pretty"
			intervals [554]:
				xmin = 572.2818
				xmax = 572.4218
				text = ""
			intervals [555]:
				xmin = 572.4218
				xmax = 572.6218
				text = "good"
			intervals [556]:
				xmin = 572.6218
				xmax = 573.9586
				text = ""
			intervals [557]:
				xmin = 573.9586
				xmax = 574.1186
				text = "did"
			intervals [558]:
				xmin = 574.1186
				xmax = 574.3386
				text = ""
			intervals [559]:
				xmin = 574.3386
				xmax = 574.3986
				text = "you"
			intervals [560]:
				xmin = 574.3986
				xmax = 574.5786
				text = "see"
			intervals [561]:
				xmin = 574.5786
				xmax = 574.8686
				text = "gone"
			intervals [562]:
				xmin = 574.8686
				xmax = 574.9686
				text = "with"
			intervals [563]:
				xmin = 574.9686
				xmax = 575.0986
				text = "the"
			intervals [564]:
				xmin = 575.0986
				xmax = 575.3886
				text = "wind"
			intervals [565]:
				xmin = 575.3886
				xmax = 577.0658
				text = ""
			intervals [566]:
				xmin = 577.0658
				xmax = 577.0958
				text = "i"
			intervals [567]:
				xmin = 577.0958
				xmax = 577.1458
				text = ""
			intervals [568]:
				xmin = 577.1458
				xmax = 577.5158
				text = "never"
			intervals [569]:
				xmin = 577.5158
				xmax = 577.5458
				text = ""
			intervals [570]:
				xmin = 577.5458
				xmax = 577.7058
				text = "saw"
			intervals [571]:
				xmin = 577.7058
				xmax = 578.0258
				text = "that"
			intervals [572]:
				xmin = 578.0258
				xmax = 578.0558
				text = ""
			intervals [573]:
				xmin = 578.0558
				xmax = 578.1858
				text = "either"
			intervals [574]:
				xmin = 578.1858
				xmax = 578.5459
				text = ""
			intervals [575]:
				xmin = 578.5459
				xmax = 578.5759
				text = "i"
			intervals [576]:
				xmin = 578.5759
				xmax = 578.6059
				text = ""
			intervals [577]:
				xmin = 578.6059
				xmax = 578.7559
				text = "d"
			intervals [578]:
				xmin = 578.7559
				xmax = 578.9359
				text = "like"
			intervals [579]:
				xmin = 578.9359
				xmax = 579.0159
				text = ""
			intervals [580]:
				xmin = 579.0159
				xmax = 579.1059
				text = "to"
			intervals [581]:
				xmin = 579.1059
				xmax = 579.2759
				text = "see"
			intervals [582]:
				xmin = 579.2759
				xmax = 579.3859
				text = "it"
			intervals [583]:
				xmin = 579.3859
				xmax = 580.861
				text = ""
			intervals [584]:
				xmin = 580.861
				xmax = 581.391
				text = "okay"
			intervals [585]:
				xmin = 581.391
				xmax = 581.711
				text = "uh"
			intervals [586]:
				xmin = 581.711
				xmax = 582.5313
				text = ""
			intervals [587]:
				xmin = 582.5313
				xmax = 582.7813
				text = "uh"
			intervals [588]:
				xmin = 582.7813
				xmax = 582.8613
				text = ""
			intervals [589]:
				xmin = 582.8613
				xmax = 582.9713
				text = "tell"
			intervals [590]:
				xmin = 582.9713
				xmax = 583.0913
				text = "me"
			intervals [591]:
				xmin = 583.0913
				xmax = 583.4213
				text = "about"
			intervals [592]:
				xmin = 583.4213
				xmax = 583.8234
				text = ""
			intervals [593]:
				xmin = 583.8234
				xmax = 584.0434
				text = "when"
			intervals [594]:
				xmin = 584.0434
				xmax = 584.1534
				text = "you"
			intervals [595]:
				xmin = 584.1534
				xmax = 584.2434
				text = "were"
			intervals [596]:
				xmin = 584.2434
				xmax = 584.3434
				text = "in"
			intervals [597]:
				xmin = 584.3434
				xmax = 584.7834
				text = "school"
			intervals [598]:
				xmin = 584.7834
				xmax = 584.9834
				text = "what"
			intervals [599]:
				xmin = 584.9834
				xmax = 585.6777
				text = ""
			intervals [600]:
				xmin = 585.6777
				xmax = 585.7777
				text = "what"
			intervals [601]:
				xmin = 585.7777
				xmax = 585.9377
				text = "was"
			intervals [602]:
				xmin = 585.9377
				xmax = 586.0377
				text = "your"
			intervals [603]:
				xmin = 586.0377
				xmax = 586.4077
				text = "major"
			intervals [604]:
				xmin = 586.4077
				xmax = 586.4677
				text = ""
			intervals [605]:
				xmin = 586.4677
				xmax = 586.6677
				text = "and"
			intervals [606]:
				xmin = 586.6677
				xmax = 586.6977
				text = ""
			intervals [607]:
				xmin = 586.6977
				xmax = 586.9477
				text = "stuff"
			intervals [608]:
				xmin = 586.9477
				xmax = 587.0477
				text = ""
			intervals [609]:
				xmin = 587.0477
				xmax = 587.2377
				text = "like"
			intervals [610]:
				xmin = 587.2377
				xmax = 587.3077
				text = ""
			intervals [611]:
				xmin = 587.3077
				xmax = 587.5577
				text = "that"
			intervals [612]:
				xmin = 587.5577
				xmax = 591.9056
				text = ""
			intervals [613]:
				xmin = 591.9056
				xmax = 592.4856
				text = "<unk>"
			intervals [614]:
				xmin = 592.4856
				xmax = 592.5156
				text = ""
			intervals [615]:
				xmin = 592.5156
				xmax = 592.7656
				text = "well"
			intervals [616]:
				xmin = 592.7656
				xmax = 593.0056
				text = "okay"
			intervals [617]:
				xmin = 593.0056
				xmax = 593.1556
				text = "what"
			intervals [618]:
				xmin = 593.1556
				xmax = 593.4956
				text = "what"
			intervals [619]:
				xmin = 593.4956
				xmax = 593.5556
				text = ""
			intervals [620]:
				xmin = 593.5556
				xmax = 593.7756
				text = "does"
			intervals [621]:
				xmin = 593.7756
				xmax = 593.8956
				text = "a"
			intervals [622]:
				xmin = 593.8956
				xmax = 594.3156
				text = "speech"
			intervals [623]:
				xmin = 594.3156
				xmax = 594.4456
				text = ""
			intervals [624]:
				xmin = 594.4456
				xmax = 595.2256
				text = "correctionist"
			intervals [625]:
				xmin = 595.2256
				xmax = 595.2556
				text = ""
			intervals [626]:
				xmin = 595.2556
				xmax = 595.3156
				text = "do"
			intervals [627]:
				xmin = 595.3156
				xmax = 602.4712
				text = ""
			intervals [628]:
				xmin = 602.4712
				xmax = 602.9612
				text = "uh-huh"
			intervals [629]:
				xmin = 602.9612
				xmax = 611.5299
				text = ""
			intervals [630]:
				xmin = 611.5299
				xmax = 611.9499
				text = "yeah"
			intervals [631]:
				xmin = 611.9499
				xmax = 622.188
				text = ""
			intervals [632]:
				xmin = 622.188
				xmax = 622.308
				text = "mm-hm"
			intervals [633]:
				xmin = 622.308
				xmax = 624.3292
				text = ""
			intervals [634]:
				xmin = 624.3292
				xmax = 624.7492
				text = "yeah"
			intervals [635]:
				xmin = 624.7492
				xmax = 634.170
				text = ""
			intervals [636]:
				xmin = 634.170
				xmax = 634.530
				text = "hm"
			intervals [637]:
				xmin = 634.530
				xmax = 634.9384
				text = ""
			intervals [638]:
				xmin = 634.9384
				xmax = 634.9984
				text = "do"
			intervals [639]:
				xmin = 634.9984
				xmax = 635.4284
				text = ""
			intervals [640]:
				xmin = 635.4284
				xmax = 635.4884
				text = "you"
			intervals [641]:
				xmin = 635.4884
				xmax = 637.3614
				text = ""
			intervals [642]:
				xmin = 637.3614
				xmax = 637.5814
				text = "now"
			intervals [643]:
				xmin = 637.5814
				xmax = 637.6814
				text = "do"
			intervals [644]:
				xmin = 637.6814
				xmax = 637.7114
				text = ""
			intervals [645]:
				xmin = 637.7114
				xmax = 637.8414
				text = "you"
			intervals [646]:
				xmin = 637.8414
				xmax = 638.0414
				text = "have"
			intervals [647]:
				xmin = 638.0414
				xmax = 638.1214
				text = ""
			intervals [648]:
				xmin = 638.1214
				xmax = 638.3714
				text = "to"
			intervals [649]:
				xmin = 638.3714
				xmax = 638.4014
				text = ""
			intervals [650]:
				xmin = 638.4014
				xmax = 638.6414
				text = "uh"
			intervals [651]:
				xmin = 638.6414
				xmax = 640.2443
				text = ""
			intervals [652]:
				xmin = 640.2443
				xmax = 640.5443
				text = "do"
			intervals [653]:
				xmin = 640.5443
				xmax = 641.0443
				text = "anything"
			intervals [654]:
				xmin = 641.0443
				xmax = 641.1743
				text = "with"
			intervals [655]:
				xmin = 641.1743
				xmax = 641.2743
				text = ""
			intervals [656]:
				xmin = 641.2743
				xmax = 641.6243
				text = "uh"
			intervals [657]:
				xmin = 641.6243
				xmax = 642.7507
				text = ""
			intervals [658]:
				xmin = 642.7507
				xmax = 643.0807
				text = "deaf"
			intervals [659]:
				xmin = 643.0807
				xmax = 643.4907
				text = "mutes"
			intervals [660]:
				xmin = 643.4907
				xmax = 643.5207
				text = ""
			intervals [661]:
				xmin = 643.5207
				xmax = 643.8907
				text = "or"
			intervals [662]:
				xmin = 643.8907
				xmax = 643.9407
				text = ""
			intervals [663]:
				xmin = 643.9407
				xmax = 644.1907
				text = "anything"
			intervals [664]:
				xmin = 644.1907
				xmax = 658.6132
				text = ""
			intervals [665]:
				xmin = 658.6132
				xmax = 658.8832
				text = "right"
			intervals [666]:
				xmin = 658.8832
				xmax = 659.0232
				text = "i"
			intervals [667]:
				xmin = 659.0232
				xmax = 659.2332
				text = "don't"
			intervals [668]:
				xmin = 659.2332
				xmax = 659.2832
				text = ""
			intervals [669]:
				xmin = 659.2832
				xmax = 659.3632
				text = "know"
			intervals [670]:
				xmin = 659.3632
				xmax = 659.3932
				text = "i"
			intervals [671]:
				xmin = 659.3932
				xmax = 659.5432
				text = "don't"
			intervals [672]:
				xmin = 659.5432
				xmax = 659.5732
				text = ""
			intervals [673]:
				xmin = 659.5732
				xmax = 659.8232
				text = "know"
			intervals [674]:
				xmin = 659.8232
				xmax = 659.8832
				text = ""
			intervals [675]:
				xmin = 659.8832
				xmax = 660.3932
				text = "anything"
			intervals [676]:
				xmin = 660.3932
				xmax = 660.4332
				text = ""
			intervals [677]:
				xmin = 660.4332
				xmax = 660.5732
				text = "about"
			intervals [678]:
				xmin = 660.5732
				xmax = 661.1132
				text = ""
			intervals [679]:
				xmin = 661.1132
				xmax = 661.2332
				text = "that"
			intervals [680]:
				xmin = 661.2332
				xmax = 661.5032
				text = "<unk>"
			intervals [681]:
				xmin = 661.5032
				xmax = 662.1032
				text = "<unk>"
			intervals [682]:
				xmin = 662.1032
				xmax = 667.0819
				text = ""
			intervals [683]:
				xmin = 667.0819
				xmax = 667.2919
				text = "okay"
			intervals [684]:
				xmin = 667.2919
				xmax = 667.4819
				text = "how"
			intervals [685]:
				xmin = 667.4819
				xmax = 667.6719
				text = "about"
			intervals [686]:
				xmin = 667.6719
				xmax = 667.9719
				text = "when"
			intervals [687]:
				xmin = 667.9719
				xmax = 668.1119
				text = "you"
			intervals [688]:
				xmin = 668.1119
				xmax = 668.5119
				text = "were"
			intervals [689]:
				xmin = 668.5119
				xmax = 668.6819
				text = "in"
			intervals [690]:
				xmin = 668.6819
				xmax = 668.8519
				text = "uh"
			intervals [691]:
				xmin = 668.8519
				xmax = 669.4585
				text = ""
			intervals [692]:
				xmin = 669.4585
				xmax = 669.7485
				text = "in"
			intervals [693]:
				xmin = 669.7485
				xmax = 669.7985
				text = ""
			intervals [694]:
				xmin = 669.7985
				xmax = 670.5085
				text = "elementary"
			intervals [695]:
				xmin = 670.5085
				xmax = 671.1285
				text = "school"
			intervals [696]:
				xmin = 671.1285
				xmax = 671.2985
				text = "and"
			intervals [697]:
				xmin = 671.2985
				xmax = 671.3285
				text = ""
			intervals [698]:
				xmin = 671.3285
				xmax = 671.5585
				text = "uh"
			intervals [699]:
				xmin = 671.5585
				xmax = 672.5394
				text = ""
			intervals [700]:
				xmin = 672.5394
				xmax = 672.6494
				text = "and"
			intervals [701]:
				xmin = 672.6494
				xmax = 672.9194
				text = "stuff"
			intervals [702]:
				xmin = 672.9194
				xmax = 673.0294
				text = ""
			intervals [703]:
				xmin = 673.0294
				xmax = 673.2094
				text = "you"
			intervals [704]:
				xmin = 673.2094
				xmax = 673.4194
				text = "went"
			intervals [705]:
				xmin = 673.4194
				xmax = 673.4794
				text = "to"
			intervals [706]:
				xmin = 673.4794
				xmax = 673.7494
				text = "school"
			intervals [707]:
				xmin = 673.7494
				xmax = 673.9194
				text = "here"
			intervals [708]:
				xmin = 673.9194
				xmax = 673.9794
				text = "in"
			intervals [709]:
				xmin = 673.9794
				xmax = 674.0394
				text = "the"
			intervals [710]:
				xmin = 674.0394
				xmax = 674.1094
				text = ""
			intervals [711]:
				xmin = 674.1094
				xmax = 674.5594
				text = "district"
			intervals [712]:
				xmin = 674.5594
				xmax = 675.1422
				text = ""
			intervals [713]:
				xmin = 675.1422
				xmax = 675.2322
				text = "where"
			intervals [714]:
				xmin = 675.2322
				xmax = 675.3822
				text = "did"
			intervals [715]:
				xmin = 675.3822
				xmax = 675.4422
				text = "you"
			intervals [716]:
				xmin = 675.4422
				xmax = 675.6122
				text = ""
			intervals [717]:
				xmin = 675.6122
				xmax = 675.6822
				text = "go"
			intervals [718]:
				xmin = 675.6822
				xmax = 675.7422
				text = "to"
			intervals [719]:
				xmin = 675.7422
				xmax = 675.8722
				text = "school"
			intervals [720]:
				xmin = 675.8722
				xmax = 685.0791
				text = ""
			intervals [721]:
				xmin = 685.0791
				xmax = 685.3891
				text = "<unk>"
			intervals [722]:
				xmin = 685.3891
				xmax = 685.6391
				text = ""
			intervals [723]:
				xmin = 685.6391
				xmax = 686.2191
				text = "okay"
			intervals [724]:
				xmin = 686.2191
				xmax = 686.3991
				text = "um"
			intervals [725]:
				xmin = 686.3991
				xmax = 686.6519
				text = ""
			intervals [726]:
				xmin = 686.6519
				xmax = 686.7919
				text = "can"
			intervals [727]:
				xmin = 686.7919
				xmax = 686.9119
				text = "you"
			intervals [728]:
				xmin = 686.9119
				xmax = 687.2419
				text = "remember"
			intervals [729]:
				xmin = 687.2419
				xmax = 687.4019
				text = "when"
			intervals [730]:
				xmin = 687.4019
				xmax = 687.4919
				text = "you"
			intervals [731]:
				xmin = 687.4919
				xmax = 687.5919
				text = "were"
			intervals [732]:
				xmin = 687.5919
				xmax = 687.6519
				text = "in"
			intervals [733]:
				xmin = 687.6519
				xmax = 688.2319
				text = "elementary"
			intervals [734]:
				xmin = 688.2319
				xmax = 688.8219
				text = "school"
			intervals [735]:
				xmin = 688.8219
				xmax = 689.3464
				text = ""
			intervals [736]:
				xmin = 689.3464
				xmax = 689.6564
				text = "uh"
			intervals [737]:
				xmin = 689.6564
				xmax = 689.9164
				text = "any"
			intervals [738]:
				xmin = 689.9164
				xmax = 690.1427
				text = ""
			intervals [739]:
				xmin = 690.1427
				xmax = 690.5027
				text = "really"
			intervals [740]:
				xmin = 690.5027
				xmax = 690.5327
				text = ""
			intervals [741]:
				xmin = 690.5327
				xmax = 690.7627
				text = "good"
			intervals [742]:
				xmin = 690.7627
				xmax = 691.3627
				text = "teachers"
			intervals [743]:
				xmin = 691.3627
				xmax = 691.3927
				text = "or"
			intervals [744]:
				xmin = 691.3927
				xmax = 691.4227
				text = ""
			intervals [745]:
				xmin = 691.4227
				xmax = 691.7827
				text = "anything"
			intervals [746]:
				xmin = 691.7827
				xmax = 707.8456
				text = ""
			intervals [747]:
				xmin = 707.8456
				xmax = 708.2856
				text = "mm-hm"
			intervals [748]:
				xmin = 708.2856
				xmax = 720.1035
				text = ""
			intervals [749]:
				xmin = 720.1035
				xmax = 720.6535
				text = "right"
			intervals [750]:
				xmin = 720.6535
				xmax = 728.0577
				text = ""
			intervals [751]:
				xmin = 728.0577
				xmax = 728.3477
				text = "yeah"
			intervals [752]:
				xmin = 728.3477
				xmax = 738.2684
				text = ""
			intervals [753]:
				xmin = 738.2684
				xmax = 738.4284
				text = "did"
			intervals [754]:
				xmin = 738.4284
				xmax = 738.7784
				text = "you"
			intervals [755]:
				xmin = 738.7784
				xmax = 740.1733
				text = ""
			intervals [756]:
				xmin = 740.1733
				xmax = 740.4333
				text = "she"
			intervals [757]:
				xmin = 740.4333
				xmax = 740.4633
				text = ""
			intervals [758]:
				xmin = 740.4633
				xmax = 741.0733
				text = "inspire"
			intervals [759]:
				xmin = 741.0733
				xmax = 741.1133
				text = ""
			intervals [760]:
				xmin = 741.1133
				xmax = 741.1733
				text = "you"
			intervals [761]:
				xmin = 741.1733
				xmax = 741.2533
				text = ""
			intervals [762]:
				xmin = 741.2533
				xmax = 741.5133
				text = "to"
			intervals [763]:
				xmin = 741.5133
				xmax = 741.5933
				text = ""
			intervals [764]:
				xmin = 741.5933
				xmax = 741.7233
				text = "be"
			intervals [765]:
				xmin = 741.7233
				xmax = 741.7533
				text = "a"
			intervals [766]:
				xmin = 741.7533
				xmax = 741.8633
				text = ""
			intervals [767]:
				xmin = 741.8633
				xmax = 742.0033
				text = "teacher"
			intervals [768]:
				xmin = 742.0033
				xmax = 754.0291
				text = ""
			intervals [769]:
				xmin = 754.0291
				xmax = 754.2191
				text = "uh-huh"
			intervals [770]:
				xmin = 754.2191
				xmax = 762.4955
				text = ""
			intervals [771]:
				xmin = 762.4955
				xmax = 762.7555
				text = "this"
			intervals [772]:
				xmin = 762.7555
				xmax = 763.0355
				text = "plan"
			intervals [773]:
				xmin = 763.0355
				xmax = 763.2455
				text = "better"
			intervals [774]:
				xmin = 763.2455
				xmax = 763.3955
				text = "work"
			intervals [775]:
				xmin = 763.3955
				xmax = 768.5133
				text = ""
			intervals [776]:
				xmin = 768.5133
				xmax = 768.8733
				text = "uh-huh"
			intervals [777]:
				xmin = 768.8733
				xmax = 776.102
				text = ""
			intervals [778]:
				xmin = 776.102
				xmax = 776.742
				text = "<unk>"
			intervals [779]:
				xmin = 776.742
				xmax = 783.3381
				text = ""
			intervals [780]:
				xmin = 783.3381
				xmax = 783.4681
				text = "you"
			intervals [781]:
				xmin = 783.4681
				xmax = 783.6781
				text = ""
			intervals [782]:
				xmin = 783.6781
				xmax = 784.0381
				text = "decided"
			intervals [783]:
				xmin = 784.0381
				xmax = 784.1481
				text = "you"
			intervals [784]:
				xmin = 784.1481
				xmax = 784.3381
				text = "wanted"
			intervals [785]:
				xmin = 784.3381
				xmax = 784.4581
				text = "to"
			intervals [786]:
				xmin = 784.4581
				xmax = 784.4881
				text = ""
			intervals [787]:
				xmin = 784.4881
				xmax = 784.6181
				text = "go"
			intervals [788]:
				xmin = 784.6181
				xmax = 784.8081
				text = "to"
			intervals [789]:
				xmin = 784.8081
				xmax = 785.2081
				text = "college"
			intervals [790]:
				xmin = 785.2081
				xmax = 785.2381
				text = ""
			intervals [791]:
				xmin = 785.2381
				xmax = 785.2981
				text = "huh"
			intervals [792]:
				xmin = 785.2981
				xmax = 793.7592
				text = ""
			intervals [793]:
				xmin = 793.7592
				xmax = 794.5392
				text = "<unk>"
			intervals [794]:
				xmin = 794.5392
				xmax = 807.4435
				text = ""
			intervals [795]:
				xmin = 807.4435
				xmax = 809.2435
				text = "<unk>"
			intervals [796]:
				xmin = 809.2435
				xmax = 809.6735
				text = "alright"
			intervals [797]:
				xmin = 809.6735
				xmax = 816.1157
				text = ""
			intervals [798]:
				xmin = 816.1157
				xmax = 816.1957
				text = "<unk>"
			intervals [799]:
				xmin = 816.1957
				xmax = 816.9857
				text = "yeah"
			intervals [800]:
				xmin = 816.9857
				xmax = 820.5287
				text = ""
			intervals [801]:
				xmin = 820.5287
				xmax = 820.9687
				text = "uh-huh"
			intervals [802]:
				xmin = 820.9687
				xmax = 822.9996
				text = ""
			intervals [803]:
				xmin = 822.9996
				xmax = 823.3896
				text = "yeah"
			intervals [804]:
				xmin = 823.3896
				xmax = 823.4196
				text = ""
			intervals [805]:
				xmin = 823.4196
				xmax = 823.6396
				text = "true"
			intervals [806]:
				xmin = 823.6396
				xmax = 824.6199
				text = ""
			intervals [807]:
				xmin = 824.6199
				xmax = 824.6799
				text = "you"
			intervals [808]:
				xmin = 824.6799
				xmax = 824.8299
				text = "didn't"
			intervals [809]:
				xmin = 824.8299
				xmax = 825.0199
				text = "have"
			intervals [810]:
				xmin = 825.0199
				xmax = 825.1399
				text = "any"
			intervals [811]:
				xmin = 825.1399
				xmax = 825.8899
				text = "secretarial"
			intervals [812]:
				xmin = 825.8899
				xmax = 825.9199
				text = ""
			intervals [813]:
				xmin = 825.9199
				xmax = 826.3799
				text = "skills"
			intervals [814]:
				xmin = 826.3799
				xmax = 826.4199
				text = ""
			intervals [815]:
				xmin = 826.4199
				xmax = 826.6299
				text = "or"
			intervals [816]:
				xmin = 826.6299
				xmax = 826.6599
				text = ""
			intervals [817]:
				xmin = 826.6599
				xmax = 827.0299
				text = "anything"
			intervals [818]:
				xmin = 827.0299
				xmax = 827.3599
				text = "<unk>"
			intervals [819]:
				xmin = 827.3599
				xmax = 830.934
				text = ""
			intervals [820]:
				xmin = 830.934
				xmax = 831.344
				text = "yeah"
			intervals [821]:
				xmin = 831.344
				xmax = 837.0538
				text = ""
			intervals [822]:
				xmin = 837.0538
				xmax = 837.2838
				text = "can"
			intervals [823]:
				xmin = 837.2838
				xmax = 837.4638
				text = "you"
			intervals [824]:
				xmin = 837.4638
				xmax = 837.6038
				text = ""
			intervals [825]:
				xmin = 837.6038
				xmax = 837.7438
				text = "can"
			intervals [826]:
				xmin = 837.7438
				xmax = 837.8438
				text = "you"
			intervals [827]:
				xmin = 837.8438
				xmax = 838.2538
				text = "remember"
			intervals [828]:
				xmin = 838.2538
				xmax = 838.4138
				text = "any"
			intervals [829]:
				xmin = 838.4138
				xmax = 838.5638
				text = ""
			intervals [830]:
				xmin = 838.5638
				xmax = 838.9838
				text = "pranks"
			intervals [831]:
				xmin = 838.9838
				xmax = 839.0238
				text = ""
			intervals [832]:
				xmin = 839.0238
				xmax = 839.0938
				text = "the"
			intervals [833]:
				xmin = 839.0938
				xmax = 839.3238
				text = "kids"
			intervals [834]:
				xmin = 839.3238
				xmax = 839.4238
				text = ""
			intervals [835]:
				xmin = 839.4238
				xmax = 839.6038
				text = "pulled"
			intervals [836]:
				xmin = 839.6038
				xmax = 839.6538
				text = ""
			intervals [837]:
				xmin = 839.6538
				xmax = 839.7238
				text = "on"
			intervals [838]:
				xmin = 839.7238
				xmax = 839.7838
				text = ""
			intervals [839]:
				xmin = 839.7838
				xmax = 839.8138
				text = "a"
			intervals [840]:
				xmin = 839.8138
				xmax = 839.9638
				text = ""
			intervals [841]:
				xmin = 839.9638
				xmax = 840.2838
				text = "teacher"
			intervals [842]:
				xmin = 840.2838
				xmax = 843.5095
				text = ""
			intervals [843]:
				xmin = 843.5095
				xmax = 843.8795
				text = "<unk>"
			intervals [844]:
				xmin = 843.8795
				xmax = 844.0595
				text = "okay"
			intervals [845]:
				xmin = 844.0595
				xmax = 844.1895
				text = "what"
			intervals [846]:
				xmin = 844.1895
				xmax = 844.2795
				text = "are"
			intervals [847]:
				xmin = 844.2795
				xmax = 844.3995
				text = "some"
			intervals [848]:
				xmin = 844.3995
				xmax = 844.4595
				text = "of"
			intervals [849]:
				xmin = 844.4595
				xmax = 844.5395
				text = "the"
			intervals [850]:
				xmin = 844.5395
				xmax = 844.6095
				text = ""
			intervals [851]:
				xmin = 844.6095
				xmax = 844.8895
				text = "pranks"
			intervals [852]:
				xmin = 844.8895
				xmax = 845.0195
				text = "the"
			intervals [853]:
				xmin = 845.0195
				xmax = 845.2895
				text = "kids"
			intervals [854]:
				xmin = 845.2895
				xmax = 845.3395
				text = ""
			intervals [855]:
				xmin = 845.3395
				xmax = 845.5295
				text = "pull"
			intervals [856]:
				xmin = 845.5295
				xmax = 845.7095
				text = "on"
			intervals [857]:
				xmin = 845.7095
				xmax = 846.0495
				text = "you"
			intervals [858]:
				xmin = 846.0495
				xmax = 853.8946
				text = ""
			intervals [859]:
				xmin = 853.8946
				xmax = 855.5746
				text = "<unk>"
			intervals [860]:
				xmin = 855.5746
				xmax = 865.7363
				text = ""
			intervals [861]:
				xmin = 865.7363
				xmax = 866.0863
				text = "<unk>"
			intervals [862]:
				xmin = 866.0863
				xmax = 866.4806
				text = ""
			intervals [863]:
				xmin = 866.4806
				xmax = 866.7106
				text = "that"
			intervals [864]:
				xmin = 866.7106
				xmax = 867.0906
				text = "s"
			intervals [865]:
				xmin = 867.0906
				xmax = 867.2806
				text = "good"
			intervals [866]:
				xmin = 867.2806
				xmax = 871.2618
				text = ""
			intervals [867]:
				xmin = 871.2618
				xmax = 871.5718
				text = "<unk>"
			intervals [868]:
				xmin = 871.5718
				xmax = 874.2987
				text = ""
			intervals [869]:
				xmin = 874.2987
				xmax = 874.3887
				text = "i"
			intervals [870]:
				xmin = 874.3887
				xmax = 874.9087
				text = "suppose"
			intervals [871]:
				xmin = 874.9087
				xmax = 875.0087
				text = "they"
			intervals [872]:
				xmin = 875.0087
				xmax = 875.0687
				text = ""
			intervals [873]:
				xmin = 875.0687
				xmax = 875.2787
				text = "like"
			intervals [874]:
				xmin = 875.2787
				xmax = 875.3687
				text = ""
			intervals [875]:
				xmin = 875.3687
				xmax = 875.6187
				text = "young"
			intervals [876]:
				xmin = 875.6187
				xmax = 876.2048
				text = ""
			intervals [877]:
				xmin = 876.2048
				xmax = 876.3848
				text = "pretty"
			intervals [878]:
				xmin = 876.3848
				xmax = 876.5848
				text = ""
			intervals [879]:
				xmin = 876.5848
				xmax = 877.0648
				text = "teachers"
			intervals [880]:
				xmin = 877.0648
				xmax = 877.0948
				text = ""
			intervals [881]:
				xmin = 877.0948
				xmax = 877.1248
				text = "or"
			intervals [882]:
				xmin = 877.1248
				xmax = 877.1548
				text = ""
			intervals [883]:
				xmin = 877.1548
				xmax = 877.5048
				text = "something"
			intervals [884]:
				xmin = 877.5048
				xmax = 883.1533
				text = ""
			intervals [885]:
				xmin = 883.1533
				xmax = 883.4133
				text = "you're"
			intervals [886]:
				xmin = 883.4133
				xmax = 883.9633
				text = "fly"
			intervals [887]:
				xmin = 883.9633
				xmax = 883.9999
				text = ""
			intervals [888]:
				xmin = 883.9999
				xmax = 884.1999
				text = "hey"
			intervals [889]:
				xmin = 884.1999
				xmax = 884.3399
				text = "what"
			intervals [890]:
				xmin = 884.3399
				xmax = 884.4099
				text = "s"
			intervals [891]:
				xmin = 884.4099
				xmax = 884.6999
				text = "that"
			intervals [892]:
				xmin = 884.6999
				xmax = 884.7999
				text = "mean"
			intervals [893]:
				xmin = 884.7999
				xmax = 894.7566
				text = ""
			intervals [894]:
				xmin = 894.7566
				xmax = 895.2966
				text = "uh-huh"
			intervals [895]:
				xmin = 895.2966
				xmax = 902.2208
				text = ""
			intervals [896]:
				xmin = 902.2208
				xmax = 902.6408
				text = "is"
			intervals [897]:
				xmin = 902.6408
				xmax = 902.6808
				text = ""
			intervals [898]:
				xmin = 902.6808
				xmax = 902.8708
				text = "that"
			intervals [899]:
				xmin = 902.8708
				xmax = 902.9408
				text = ""
			intervals [900]:
				xmin = 902.9408
				xmax = 903.1008
				text = "what"
			intervals [901]:
				xmin = 903.1008
				xmax = 903.2508
				text = ""
			intervals [902]:
				xmin = 903.2508
				xmax = 903.3108
				text = "they"
			intervals [903]:
				xmin = 903.3108
				xmax = 903.3408
				text = ""
			intervals [904]:
				xmin = 903.3408
				xmax = 903.4308
				text = "say"
			intervals [905]:
				xmin = 903.4308
				xmax = 906.2381
				text = ""
			intervals [906]:
				xmin = 906.2381
				xmax = 906.3681
				text = "you're"
			intervals [907]:
				xmin = 906.3681
				xmax = 906.4181
				text = "a"
			intervals [908]:
				xmin = 906.4181
				xmax = 906.7781
				text = "phat"
			intervals [909]:
				xmin = 906.7781
				xmax = 906.8681
				text = ""
			intervals [910]:
				xmin = 906.8681
				xmax = 907.1681
				text = "chick"
			intervals [911]:
				xmin = 907.1681
				xmax = 907.2881
				text = ""
			intervals [912]:
				xmin = 907.2881
				xmax = 907.3681
				text = "you"
			intervals [913]:
				xmin = 907.3681
				xmax = 907.4181
				text = ""
			intervals [914]:
				xmin = 907.4181
				xmax = 907.4981
				text = "know"
			intervals [915]:
				xmin = 907.4981
				xmax = 907.5881
				text = "what"
			intervals [916]:
				xmin = 907.5881
				xmax = 907.6481
				text = ""
			intervals [917]:
				xmin = 907.6481
				xmax = 907.8281
				text = "that"
			intervals [918]:
				xmin = 907.8281
				xmax = 907.8581
				text = ""
			intervals [919]:
				xmin = 907.8581
				xmax = 908.1081
				text = "means"
			intervals [920]:
				xmin = 908.1081
				xmax = 911.1433
				text = ""
			intervals [921]:
				xmin = 911.1433
				xmax = 911.8733
				text = "<unk>"
			intervals [922]:
				xmin = 911.8733
				xmax = 914.1608
				text = ""
			intervals [923]:
				xmin = 914.1608
				xmax = 914.3108
				text = "that"
			intervals [924]:
				xmin = 914.3108
				xmax = 914.5008
				text = "s"
			intervals [925]:
				xmin = 914.5008
				xmax = 915.3008
				text = ""
			intervals [926]:
				xmin = 915.3008
				xmax = 915.7408
				text = "right"
			intervals [927]:
				xmin = 915.7408
				xmax = 915.7808
				text = ""
			intervals [928]:
				xmin = 915.7808
				xmax = 915.9308
				text = "that"
			intervals [929]:
				xmin = 915.9308
				xmax = 916.0508
				text = "s"
			intervals [930]:
				xmin = 916.0508
				xmax = 916.0908
				text = ""
			intervals [931]:
				xmin = 916.0908
				xmax = 916.1808
				text = "right"
			intervals [932]:
				xmin = 916.1808
				xmax = 916.3508
				text = ""
			intervals [933]:
				xmin = 916.3508
				xmax = 916.7608
				text = "yeah"
			intervals [934]:
				xmin = 916.7608
				xmax = 916.7908
				text = ""
			intervals [935]:
				xmin = 916.7908
				xmax = 917.0608
				text = "<unk>"
			intervals [936]:
				xmin = 917.0608
				xmax = 917.9295
				text = ""
			intervals [937]:
				xmin = 917.9295
				xmax = 918.0595
				text = "that"
			intervals [938]:
				xmin = 918.0595
				xmax = 918.1795
				text = ""
			intervals [939]:
				xmin = 918.1795
				xmax = 918.2595
				text = "s"
			intervals [940]:
				xmin = 918.2595
				xmax = 918.3495
				text = ""
			intervals [941]:
				xmin = 918.3495
				xmax = 918.6595
				text = "good"
			intervals [942]:
				xmin = 918.6595
				xmax = 919.4902
				text = ""
			intervals [943]:
				xmin = 919.4902
				xmax = 919.6902
				text = "how"
			intervals [944]:
				xmin = 919.6902
				xmax = 919.9502
				text = "about"
			intervals [945]:
				xmin = 919.9502
				xmax = 920.0502
				text = ""
			intervals [946]:
				xmin = 920.0502
				xmax = 920.1802
				text = "did"
			intervals [947]:
				xmin = 920.1802
				xmax = 920.2402
				text = "you"
			intervals [948]:
				xmin = 920.2402
				xmax = 920.4002
				text = "ever"
			intervals [949]:
				xmin = 920.4002
				xmax = 920.5102
				text = "have"
			intervals [950]:
				xmin = 920.5102
				xmax = 920.5502
				text = "a"
			intervals [951]:
				xmin = 920.5502
				xmax = 920.8802
				text = "teacher"
			intervals [952]:
				xmin = 920.8802
				xmax = 921.0602
				text = "you"
			intervals [953]:
				xmin = 921.0602
				xmax = 921.1102
				text = ""
			intervals [954]:
				xmin = 921.1102
				xmax = 921.3102
				text = "couldn't"
			intervals [955]:
				xmin = 921.3102
				xmax = 921.7702
				text = "stand"
			intervals [956]:
				xmin = 921.7702
				xmax = 957.0708
				text = ""
			intervals [957]:
				xmin = 957.0708
				xmax = 957.7808
				text = "<unk>"
			intervals [958]:
				xmin = 957.7808
				xmax = 974.0627
				text = ""
			intervals [959]:
				xmin = 974.0627
				xmax = 974.3727
				text = "mm"
			intervals [960]:
				xmin = 974.3727
				xmax = 982.1314
				text = ""
			intervals [961]:
				xmin = 982.1314
				xmax = 982.7714
				text = "<unk>"
			intervals [962]:
				xmin = 982.7714
				xmax = 995.2136
				text = ""
			intervals [963]:
				xmin = 995.2136
				xmax = 995.3736
				text = "that"
			intervals [964]:
				xmin = 995.3736
				xmax = 995.5536
				text = "s"
			intervals [965]:
				xmin = 995.5536
				xmax = 995.5836
				text = ""
			intervals [966]:
				xmin = 995.5836
				xmax = 995.8136
				text = "funny"
			intervals [967]:
				xmin = 995.8136
				xmax = 998.3742
				text = ""
			intervals [968]:
				xmin = 998.3742
				xmax = 998.7042
				text = "what"
			intervals [969]:
				xmin = 998.7042
				xmax = 999.0142
				text = "what"
			intervals [970]:
				xmin = 999.0142
				xmax = 999.2042
				text = "ever"
			intervals [971]:
				xmin = 999.2042
				xmax = 999.2342
				text = ""
			intervals [972]:
				xmin = 999.2342
				xmax = 999.5042
				text = "got"
			intervals [973]:
				xmin = 999.5042
				xmax = 999.7642
				text = "you"
			intervals [974]:
				xmin = 999.7642
				xmax = 999.7942
				text = ""
			intervals [975]:
				xmin = 999.7942
				xmax = 1000.1642
				text = "into"
			intervals [976]:
				xmin = 1000.1642
				xmax = 1000.1942
				text = ""
			intervals [977]:
				xmin = 1000.1942
				xmax = 1000.4542
				text = "s"
			intervals [978]:
				xmin = 1000.4542
				xmax = 1000.4842
				text = ""
			intervals [979]:
				xmin = 1000.4842
				xmax = 1000.7042
				text = "w"
			intervals [980]:
				xmin = 1000.7042
				xmax = 1000.7842
				text = ""
			intervals [981]:
				xmin = 1000.7842
				xmax = 1000.9042
				text = "what"
			intervals [982]:
				xmin = 1000.9042
				xmax = 1001.0842
				text = "is"
			intervals [983]:
				xmin = 1001.0842
				xmax = 1001.1442
				text = "it"
			intervals [984]:
				xmin = 1001.1442
				xmax = 1001.6142
				text = "speech"
			intervals [985]:
				xmin = 1001.6142
				xmax = 1001.6842
				text = ""
			intervals [986]:
				xmin = 1001.6842
				xmax = 1002.1042
				text = "correction"
			intervals [987]:
				xmin = 1002.1042
				xmax = 1002.1342
				text = ""
			intervals [988]:
				xmin = 1002.1342
				xmax = 1002.2742
				text = "or"
			intervals [989]:
				xmin = 1002.2742
				xmax = 1002.3142
				text = ""
			intervals [990]:
				xmin = 1002.3142
				xmax = 1002.6542
				text = "something"
			intervals [991]:
				xmin = 1002.6542
				xmax = 1009.902
				text = ""
			intervals [992]:
				xmin = 1009.902
				xmax = 1010.312
				text = "uh-huh"
			intervals [993]:
				xmin = 1010.312
				xmax = 1020.0705
				text = ""
			intervals [994]:
				xmin = 1020.0705
				xmax = 1020.4905
				text = "huh"
			intervals [995]:
				xmin = 1020.4905
				xmax = 1031.3957
				text = ""
			intervals [996]:
				xmin = 1031.3957
				xmax = 1031.8057
				text = "yeah"
			intervals [997]:
				xmin = 1031.8057
				xmax = 1031.8957
				text = "i"
			intervals [998]:
				xmin = 1031.8957
				xmax = 1032.2357
				text = "suppose"
			intervals [999]:
				xmin = 1032.2357
				xmax = 1032.3157
				text = "you"
			intervals [1000]:
				xmin = 1032.3157
				xmax = 1032.3457
				text = ""
			intervals [1001]:
				xmin = 1032.3457
				xmax = 1032.4657
				text = "do"
			intervals [1002]:
				xmin = 1032.4657
				xmax = 1032.5257
				text = "a"
			intervals [1003]:
				xmin = 1032.5257
				xmax = 1032.7257
				text = "lot"
			intervals [1004]:
				xmin = 1032.7257
				xmax = 1032.7557
				text = ""
			intervals [1005]:
				xmin = 1032.7557
				xmax = 1032.8857
				text = "of"
			intervals [1006]:
				xmin = 1032.8857
				xmax = 1033.4257
				text = "individual"
			intervals [1007]:
				xmin = 1033.4257
				xmax = 1033.6157
				text = "work"
			intervals [1008]:
				xmin = 1033.6157
				xmax = 1033.6557
				text = ""
			intervals [1009]:
				xmin = 1033.6557
				xmax = 1033.7257
				text = "if"
			intervals [1010]:
				xmin = 1033.7257
				xmax = 1033.8057
				text = ""
			intervals [1011]:
				xmin = 1033.8057
				xmax = 1033.8857
				text = "you"
			intervals [1012]:
				xmin = 1033.8857
				xmax = 1033.9457
				text = "do"
			intervals [1013]:
				xmin = 1033.9457
				xmax = 1034.0357
				text = "that"
			intervals [1014]:
				xmin = 1034.0357
				xmax = 1034.4157
				text = "huh"
			intervals [1015]:
				xmin = 1034.4157
				xmax = 1040.6135
				text = ""
			intervals [1016]:
				xmin = 1040.6135
				xmax = 1041.1035
				text = "uh-huh"
			intervals [1017]:
				xmin = 1041.1035
				xmax = 1046.1113
				text = ""
			intervals [1018]:
				xmin = 1046.1113
				xmax = 1046.4913
				text = "yeah"
			intervals [1019]:
				xmin = 1046.4913
				xmax = 1051.9849
				text = ""
			intervals [1020]:
				xmin = 1051.9849
				xmax = 1052.1949
				text = "so"
			intervals [1021]:
				xmin = 1052.1949
				xmax = 1052.3549
				text = "you"
			intervals [1022]:
				xmin = 1052.3549
				xmax = 1052.3849
				text = ""
			intervals [1023]:
				xmin = 1052.3849
				xmax = 1052.6549
				text = "teach"
			intervals [1024]:
				xmin = 1052.6549
				xmax = 1053.1249
				text = "english"
			intervals [1025]:
				xmin = 1053.1249
				xmax = 1053.3749
				text = "now"
			intervals [1026]:
				xmin = 1053.3749
				xmax = 1060.3821
				text = ""
			intervals [1027]:
				xmin = 1060.3821
				xmax = 1060.8521
				text = "uh-huh"
			intervals [1028]:
				xmin = 1060.8521
				xmax = 1070.7356
				text = ""
			intervals [1029]:
				xmin = 1070.7356
				xmax = 1071.2356
				text = "uh-huh"
			intervals [1030]:
				xmin = 1071.2356
				xmax = 1073.0421
				text = ""
			intervals [1031]:
				xmin = 1073.0421
				xmax = 1073.5221
				text = "well"
			intervals [1032]:
				xmin = 1073.5221
				xmax = 1073.5521
				text = "uh"
			intervals [1033]:
				xmin = 1073.5521
				xmax = 1073.9027
				text = ""
			intervals [1034]:
				xmin = 1073.9027
				xmax = 1074.0627
				text = "i"
			intervals [1035]:
				xmin = 1074.0627
				xmax = 1074.5227
				text = "suppose"
			intervals [1036]:
				xmin = 1074.5227
				xmax = 1074.7927
				text = "then"
			intervals [1037]:
				xmin = 1074.7927
				xmax = 1075.1427
				text = "you"
			intervals [1038]:
				xmin = 1075.1427
				xmax = 1075.8427
				text = "associate"
			intervals [1039]:
				xmin = 1075.8427
				xmax = 1076.0627
				text = "with"
			intervals [1040]:
				xmin = 1076.0627
				xmax = 1076.3627
				text = "other"
			intervals [1041]:
				xmin = 1076.3627
				xmax = 1076.4027
				text = ""
			intervals [1042]:
				xmin = 1076.4027
				xmax = 1077.0727
				text = "teachers"
			intervals [1043]:
				xmin = 1077.0727
				xmax = 1077.1327
				text = ""
			intervals [1044]:
				xmin = 1077.1327
				xmax = 1077.5627
				text = "around"
			intervals [1045]:
				xmin = 1077.5627
				xmax = 1077.8527
				text = "the"
			intervals [1046]:
				xmin = 1077.8527
				xmax = 1077.9927
				text = "area"
			intervals [1047]:
				xmin = 1077.9927
				xmax = 1078.0527
				text = "and"
			intervals [1048]:
				xmin = 1078.0527
				xmax = 1078.2727
				text = "then"
			intervals [1049]:
				xmin = 1078.2727
				xmax = 1091.4328
				text = ""
			intervals [1050]:
				xmin = 1091.4328
				xmax = 1091.8528
				text = "uh-huh"
			intervals [1051]:
				xmin = 1091.8528
				xmax = 1092.8641
				text = ""
			intervals [1052]:
				xmin = 1092.8641
				xmax = 1092.9841
				text = "is"
			intervals [1053]:
				xmin = 1092.9841
				xmax = 1093.1141
				text = "your"
			intervals [1054]:
				xmin = 1093.1141
				xmax = 1093.5341
				text = "roommate"
			intervals [1055]:
				xmin = 1093.5341
				xmax = 1093.7541
				text = "a"
			intervals [1056]:
				xmin = 1093.7541
				xmax = 1094.7492
				text = ""
			intervals [1057]:
				xmin = 1094.7492
				xmax = 1094.8892
				text = "a"
			intervals [1058]:
				xmin = 1094.8892
				xmax = 1094.9292
				text = ""
			intervals [1059]:
				xmin = 1094.9292
				xmax = 1095.1392
				text = "teacher"
			intervals [1060]:
				xmin = 1095.1392
				xmax = 1095.1792
				text = ""
			intervals [1061]:
				xmin = 1095.1792
				xmax = 1095.2892
				text = "too"
			intervals [1062]:
				xmin = 1095.2892
				xmax = 1095.3592
				text = ""
			intervals [1063]:
				xmin = 1095.3592
				xmax = 1095.6092
				text = "or"
			intervals [1064]:
				xmin = 1095.6092
				xmax = 1097.9019
				text = ""
			intervals [1065]:
				xmin = 1097.9019
				xmax = 1098.3119
				text = "uh-huh"
			intervals [1066]:
				xmin = 1098.3119
				xmax = 1120.7128
				text = ""
			intervals [1067]:
				xmin = 1120.7128
				xmax = 1120.8528
				text = "no"
			intervals [1068]:
				xmin = 1120.8528
				xmax = 1120.8828
				text = "i"
			intervals [1069]:
				xmin = 1120.8828
				xmax = 1121.3728
				text = "don't"
			intervals [1070]:
				xmin = 1121.3728
				xmax = 1121.5028
				text = ""
			intervals [1071]:
				xmin = 1121.5028
				xmax = 1121.6428
				text = "have"
			intervals [1072]:
				xmin = 1121.6428
				xmax = 1121.7028
				text = "the"
			intervals [1073]:
				xmin = 1121.7028
				xmax = 1122.0928
				text = "temperament"
			intervals [1074]:
				xmin = 1122.0928
				xmax = 1122.1528
				text = "too"
			intervals [1075]:
				xmin = 1122.1528
				xmax = 1128.5134
				text = ""
			intervals [1076]:
				xmin = 1128.5134
				xmax = 1128.9734
				text = "uh-huh"
			intervals [1077]:
				xmin = 1128.9734
				xmax = 1138.610
				text = ""
			intervals [1078]:
				xmin = 1138.610
				xmax = 1139.180
				text = "mm-hm"
			intervals [1079]:
				xmin = 1139.180
				xmax = 1144.6643
				text = ""
			intervals [1080]:
				xmin = 1144.6643
				xmax = 1145.1543
				text = "mm-hm"
			intervals [1081]:
				xmin = 1145.1543
				xmax = 1147.1849
				text = ""
			intervals [1082]:
				xmin = 1147.1849
				xmax = 1148.2049
				text = "<unk>"
			intervals [1083]:
				xmin = 1148.2049
				xmax = 1152.0134
				text = ""
			intervals [1084]:
				xmin = 1152.0134
				xmax = 1152.4334
				text = "yeah"
			intervals [1085]:
				xmin = 1152.4334
				xmax = 1155.9992
				text = ""
			intervals [1086]:
				xmin = 1155.9992
				xmax = 1156.3592
				text = "well"
			intervals [1087]:
				xmin = 1156.3592
				xmax = 1156.3992
				text = ""
			intervals [1088]:
				xmin = 1156.3992
				xmax = 1156.6092
				text = "how"
			intervals [1089]:
				xmin = 1156.6092
				xmax = 1156.8292
				text = "did"
			intervals [1090]:
				xmin = 1156.8292
				xmax = 1156.8992
				text = "you"
			intervals [1091]:
				xmin = 1156.8992
				xmax = 1156.9292
				text = ""
			intervals [1092]:
				xmin = 1156.9292
				xmax = 1157.0992
				text = "get"
			intervals [1093]:
				xmin = 1157.0992
				xmax = 1157.5392
				text = "involved"
			intervals [1094]:
				xmin = 1157.5392
				xmax = 1157.5692
				text = ""
			intervals [1095]:
				xmin = 1157.5692
				xmax = 1157.9092
				text = "then"
			intervals [1096]:
				xmin = 1157.9092
				xmax = 1157.9392
				text = ""
			intervals [1097]:
				xmin = 1157.9392
				xmax = 1158.0192
				text = "in"
			intervals [1098]:
				xmin = 1158.0192
				xmax = 1158.4592
				text = "this"
			intervals [1099]:
				xmin = 1158.4592
				xmax = 1158.9991
				text = ""
			intervals [1100]:
				xmin = 1158.9991
				xmax = 1159.2991
				text = "this"
			intervals [1101]:
				xmin = 1159.2991
				xmax = 1159.5691
				text = "whole"
			intervals [1102]:
				xmin = 1159.5691
				xmax = 1159.7291
				text = ""
			intervals [1103]:
				xmin = 1159.7291
				xmax = 1160.1891
				text = "field"
			intervals [1104]:
				xmin = 1160.1891
				xmax = 1160.2191
				text = "<unk>"
			intervals [1105]:
				xmin = 1160.2191
				xmax = 1161.4491
				text = "yeah"
			intervals [1106]:
				xmin = 1161.4491
				xmax = 1175.2743
				text = ""
			intervals [1107]:
				xmin = 1175.2743
				xmax = 1175.6543
				text = "yeah"
			intervals [1108]:
				xmin = 1175.6543
				xmax = 1193.235
				text = ""
			intervals [1109]:
				xmin = 1193.235
				xmax = 1193.785
				text = "uh-huh"
			intervals [1110]:
				xmin = 1193.785
				xmax = 1211.3507
				text = ""
			intervals [1111]:
				xmin = 1211.3507
				xmax = 1211.7207
				text = "mm-hm"
			intervals [1112]:
				xmin = 1211.7207
				xmax = 1225.3063
				text = ""
			intervals [1113]:
				xmin = 1225.3063
				xmax = 1225.4063
				text = "and"
			intervals [1114]:
				xmin = 1225.4063
				xmax = 1225.4563
				text = ""
			intervals [1115]:
				xmin = 1225.4563
				xmax = 1225.7963
				text = "then"
			intervals [1116]:
				xmin = 1225.7963
				xmax = 1225.8963
				text = "you"
			intervals [1117]:
				xmin = 1225.8963
				xmax = 1225.9263
				text = ""
			intervals [1118]:
				xmin = 1225.9263
				xmax = 1226.0963
				text = "got"
			intervals [1119]:
				xmin = 1226.0963
				xmax = 1226.5963
				text = "involved"
			intervals [1120]:
				xmin = 1226.5963
				xmax = 1226.6463
				text = ""
			intervals [1121]:
				xmin = 1226.6463
				xmax = 1226.9863
				text = "in"
			intervals [1122]:
				xmin = 1226.9863
				xmax = 1227.1063
				text = ""
			intervals [1123]:
				xmin = 1227.1063
				xmax = 1227.1663
				text = "the"
			intervals [1124]:
				xmin = 1227.1663
				xmax = 1227.1963
				text = ""
			intervals [1125]:
				xmin = 1227.1963
				xmax = 1227.4663
				text = "institute"
			intervals [1126]:
				xmin = 1227.4663
				xmax = 1230.637
				text = ""
			intervals [1127]:
				xmin = 1230.637
				xmax = 1230.937
				text = "under"
			intervals [1128]:
				xmin = 1230.937
				xmax = 1231.177
				text = "her"
			intervals [1129]:
				xmin = 1231.177
				xmax = 1231.697
				text = "i"
			intervals [1130]:
				xmin = 1231.697
				xmax = 1231.727
				text = ""
			intervals [1131]:
				xmin = 1231.727
				xmax = 1231.787
				text = "see"
			intervals [1132]:
				xmin = 1231.787
				xmax = 1236.732
				text = ""
			intervals [1133]:
				xmin = 1236.732
				xmax = 1236.952
				text = "i"
			intervals [1134]:
				xmin = 1236.952
				xmax = 1236.992
				text = ""
			intervals [1135]:
				xmin = 1236.992
				xmax = 1237.162
				text = "see"
			intervals [1136]:
				xmin = 1237.162
				xmax = 1240.5228
				text = ""
			intervals [1137]:
				xmin = 1240.5228
				xmax = 1240.8128
				text = "very"
			intervals [1138]:
				xmin = 1240.8128
				xmax = 1240.8428
				text = ""
			intervals [1139]:
				xmin = 1240.8428
				xmax = 1241.1928
				text = "good"
			intervals [1140]:
				xmin = 1241.1928
				xmax = 1242.9541
				text = ""
			intervals [1141]:
				xmin = 1242.9541
				xmax = 1243.7741
				text = "okay"
			intervals [1142]:
				xmin = 1243.7741
				xmax = 1244.0441
				text = "uh"
			intervals [1143]:
				xmin = 1244.0441
				xmax = 1246.7778
				text = ""
			intervals [1144]:
				xmin = 1246.7778
				xmax = 1246.9278
				text = "how"
			intervals [1145]:
				xmin = 1246.9278
				xmax = 1247.2978
				text = "about"
			intervals [1146]:
				xmin = 1247.2978
				xmax = 1247.7278
				text = "your"
			intervals [1147]:
				xmin = 1247.7278
				xmax = 1247.9878
				text = "uh"
			intervals [1148]:
				xmin = 1247.9878
				xmax = 1248.5113
				text = ""
			intervals [1149]:
				xmin = 1248.5113
				xmax = 1249.0313
				text = "social"
			intervals [1150]:
				xmin = 1249.0313
				xmax = 1249.3313
				text = "groups"
			intervals [1151]:
				xmin = 1249.3313
				xmax = 1249.3613
				text = ""
			intervals [1152]:
				xmin = 1249.3613
				xmax = 1249.4813
				text = "you"
			intervals [1153]:
				xmin = 1249.4813
				xmax = 1249.5113
				text = ""
			intervals [1154]:
				xmin = 1249.5113
				xmax = 1249.8013
				text = "pal"
			intervals [1155]:
				xmin = 1249.8013
				xmax = 1249.9813
				text = "around"
			intervals [1156]:
				xmin = 1249.9813
				xmax = 1250.1513
				text = "with"
			intervals [1157]:
				xmin = 1250.1513
				xmax = 1250.2413
				text = "there"
			intervals [1158]:
				xmin = 1250.2413
				xmax = 1266.5312
				text = ""
			intervals [1159]:
				xmin = 1266.5312
				xmax = 1266.9412
				text = "huh"
			intervals [1160]:
				xmin = 1266.9412
				xmax = 1273.3027
				text = ""
			intervals [1161]:
				xmin = 1273.3027
				xmax = 1273.3327
				text = "i"
			intervals [1162]:
				xmin = 1273.3327
				xmax = 1273.5627
				text = "suppose"
			intervals [1163]:
				xmin = 1273.5627
				xmax = 1273.5927
				text = ""
			intervals [1164]:
				xmin = 1273.5927
				xmax = 1273.6527
				text = "you"
			intervals [1165]:
				xmin = 1273.6527
				xmax = 1273.7227
				text = ""
			intervals [1166]:
				xmin = 1273.7227
				xmax = 1274.1627
				text = "dance"
			intervals [1167]:
				xmin = 1274.1627
				xmax = 1276.4028
				text = ""
			intervals [1168]:
				xmin = 1276.4028
				xmax = 1276.6328
				text = "do"
			intervals [1169]:
				xmin = 1276.6328
				xmax = 1276.7028
				text = ""
			intervals [1170]:
				xmin = 1276.7028
				xmax = 1276.7728
				text = "you"
			intervals [1171]:
				xmin = 1276.7728
				xmax = 1277.3428
				text = "<unk>"
			intervals [1172]:
				xmin = 1277.3428
				xmax = 1278.4484
				text = ""
			intervals [1173]:
				xmin = 1278.4484
				xmax = 1278.8184
				text = "everybody"
			intervals [1174]:
				xmin = 1278.8184
				xmax = 1279.0884
				text = "around"
			intervals [1175]:
				xmin = 1279.0884
				xmax = 1279.2284
				text = "here"
			intervals [1176]:
				xmin = 1279.2284
				xmax = 1279.2584
				text = ""
			intervals [1177]:
				xmin = 1279.2584
				xmax = 1279.4784
				text = "likes"
			intervals [1178]:
				xmin = 1279.4784
				xmax = 1279.7184
				text = ""
			intervals [1179]:
				xmin = 1279.7184
				xmax = 1279.9784
				text = "to"
			intervals [1180]:
				xmin = 1279.9784
				xmax = 1280.2984
				text = ""
			intervals [1181]:
				xmin = 1280.2984
				xmax = 1280.5584
				text = "party"
			intervals [1182]:
				xmin = 1280.5584
				xmax = 1280.9284
				text = "too"
			intervals [1183]:
				xmin = 1280.9284
				xmax = 1281.0284
				text = "<unk>"
			intervals [1184]:
				xmin = 1281.0284
				xmax = 1284.6134
				text = ""
			intervals [1185]:
				xmin = 1284.6134
				xmax = 1285.0834
				text = "uh-huh"
			intervals [1186]:
				xmin = 1285.0834
				xmax = 1292.1906
				text = ""
			intervals [1187]:
				xmin = 1292.1906
				xmax = 1292.3606
				text = "i"
			intervals [1188]:
				xmin = 1292.3606
				xmax = 1292.3906
				text = "<unk>"
			intervals [1189]:
				xmin = 1292.3906
				xmax = 1292.4206
				text = ""
			intervals [1190]:
				xmin = 1292.4206
				xmax = 1292.6606
				text = "speed"
			intervals [1191]:
				xmin = 1292.6606
				xmax = 1292.7106
				text = ""
			intervals [1192]:
				xmin = 1292.7106
				xmax = 1292.9806
				text = "through"
			intervals [1193]:
				xmin = 1292.9806
				xmax = 1298.2206
				text = ""
			intervals [1194]:
				xmin = 1298.2206
				xmax = 1298.6206
				text = "okay"
			intervals [1195]:
				xmin = 1298.6206
				xmax = 1298.6706
				text = ""
			intervals [1196]:
				xmin = 1298.6706
				xmax = 1298.9106
				text = "good"
			intervals [1197]:
				xmin = 1298.9106
				xmax = 1299.0906
				text = "no"
			intervals [1198]:
				xmin = 1299.0906
				xmax = 1299.3406
				text = "no"
			intervals [1199]:
				xmin = 1299.3406
				xmax = 1299.3706
				text = "<unk>"
			intervals [1200]:
				xmin = 1299.3706
				xmax = 1299.4206
				text = ""
			intervals [1201]:
				xmin = 1299.4206
				xmax = 1299.6706
				text = "yeah"
			intervals [1202]:
				xmin = 1299.6706
				xmax = 1299.8606
				text = "that"
			intervals [1203]:
				xmin = 1299.8606
				xmax = 1299.8906
				text = "s"
			intervals [1204]:
				xmin = 1299.8906
				xmax = 1299.9806
				text = "what"
			intervals [1205]:
				xmin = 1299.9806
				xmax = 1300.0406
				text = "we"
			intervals [1206]:
				xmin = 1300.0406
				xmax = 1300.2406
				text = "were"
			intervals [1207]:
				xmin = 1300.2406
				xmax = 1300.2706
				text = ""
			intervals [1208]:
				xmin = 1300.2706
				xmax = 1300.6106
				text = "talking"
			intervals [1209]:
				xmin = 1300.6106
				xmax = 1300.6406
				text = ""
			intervals [1210]:
				xmin = 1300.6406
				xmax = 1300.8706
				text = "about"
			intervals [1211]:
				xmin = 1300.8706
				xmax = 1300.9006
				text = ""
			intervals [1212]:
				xmin = 1300.9006
				xmax = 1301.6806
				text = "<unk>"
			intervals [1213]:
				xmin = 1301.6806
				xmax = 1306.7528
				text = ""
			intervals [1214]:
				xmin = 1306.7528
				xmax = 1306.9428
				text = "you"
			intervals [1215]:
				xmin = 1306.9428
				xmax = 1307.1828
				text = "play"
			intervals [1216]:
				xmin = 1307.1828
				xmax = 1307.2128
				text = ""
			intervals [1217]:
				xmin = 1307.2128
				xmax = 1307.2928
				text = "ch-"
			intervals [1218]:
				xmin = 1307.2928
				xmax = 1307.3228
				text = "i"
			intervals [1219]:
				xmin = 1307.3228
				xmax = 1307.7128
				text = "that"
			intervals [1220]:
				xmin = 1307.7128
				xmax = 1307.7428
				text = ""
			intervals [1221]:
				xmin = 1307.7428
				xmax = 1307.9428
				text = "s"
			intervals [1222]:
				xmin = 1307.9428
				xmax = 1308.0428
				text = "the"
			intervals [1223]:
				xmin = 1308.0428
				xmax = 1308.0728
				text = ""
			intervals [1224]:
				xmin = 1308.0728
				xmax = 1308.3428
				text = "first"
			intervals [1225]:
				xmin = 1308.3428
				xmax = 1308.5228
				text = "girl"
			intervals [1226]:
				xmin = 1308.5228
				xmax = 1308.7428
				text = "i've"
			intervals [1227]:
				xmin = 1308.7428
				xmax = 1309.0128
				text = "ever"
			intervals [1228]:
				xmin = 1309.0128
				xmax = 1309.1628
				text = "ran"
			intervals [1229]:
				xmin = 1309.1628
				xmax = 1309.3328
				text = "into"
			intervals [1230]:
				xmin = 1309.3328
				xmax = 1309.4328
				text = ""
			intervals [1231]:
				xmin = 1309.4328
				xmax = 1309.6828
				text = "that"
			intervals [1232]:
				xmin = 1309.6828
				xmax = 1309.9328
				text = "likes"
			intervals [1233]:
				xmin = 1309.9328
				xmax = 1310.0128
				text = "to"
			intervals [1234]:
				xmin = 1310.0128
				xmax = 1310.0728
				text = ""
			intervals [1235]:
				xmin = 1310.0728
				xmax = 1310.2628
				text = "play"
			intervals [1236]:
				xmin = 1310.2628
				xmax = 1310.3328
				text = ""
			intervals [1237]:
				xmin = 1310.3328
				xmax = 1310.4328
				text = "chess"
			intervals [1238]:
				xmin = 1310.4328
				xmax = 1322.3742
				text = ""
			intervals [1239]:
				xmin = 1322.3742
				xmax = 1322.8042
				text = "w"
			intervals [1240]:
				xmin = 1322.8042
				xmax = 1323.7442
				text = ""
			intervals [1241]:
				xmin = 1323.7442
				xmax = 1323.7742
				text = "uh"
			intervals [1242]:
				xmin = 1323.7742
				xmax = 1324.1642
				text = "ol"
			intervals [1243]:
				xmin = 1324.1642
				xmax = 1333.0384
				text = ""
			intervals [1244]:
				xmin = 1333.0384
				xmax = 1333.5084
				text = "uh-huh"
			intervals [1245]:
				xmin = 1333.5084
				xmax = 1346.0813
				text = ""
			intervals [1246]:
				xmin = 1346.0813
				xmax = 1346.1613
				text = "is"
			intervals [1247]:
				xmin = 1346.1613
				xmax = 1346.7013
				text = "that"
			intervals [1248]:
				xmin = 1346.7013
				xmax = 1346.7313
				text = ""
			intervals [1249]:
				xmin = 1346.7313
				xmax = 1347.4513
				text = "<unk>"
			intervals [1250]:
				xmin = 1347.4513
				xmax = 1348.9978
				text = ""
			intervals [1251]:
				xmin = 1348.9978
				xmax = 1349.1178
				text = "is"
			intervals [1252]:
				xmin = 1349.1178
				xmax = 1349.3578
				text = "that"
			intervals [1253]:
				xmin = 1349.3578
				xmax = 1349.7598
				text = ""
			intervals [1254]:
				xmin = 1349.7598
				xmax = 1350.1298
				text = "i"
			intervals [1255]:
				xmin = 1350.1298
				xmax = 1350.3698
				text = "like"
			intervals [1256]:
				xmin = 1350.3698
				xmax = 1350.5898
				text = "it"
			intervals [1257]:
				xmin = 1350.5898
				xmax = 1350.6498
				text = "too"
			intervals [1258]:
				xmin = 1350.6498
				xmax = 1351.6298
				text = "<unk>"
			intervals [1259]:
				xmin = 1351.6298
				xmax = 1365.8028
				text = ""
			intervals [1260]:
				xmin = 1365.8028
				xmax = 1366.1628
				text = "isn't"
			intervals [1261]:
				xmin = 1366.1628
				xmax = 1366.2628
				text = "there"
			intervals [1262]:
				xmin = 1366.2628
				xmax = 1366.3828
				text = "one"
			intervals [1263]:
				xmin = 1366.3828
				xmax = 1366.5728
				text = "down"
			intervals [1264]:
				xmin = 1366.5728
				xmax = 1366.6628
				text = "there"
			intervals [1265]:
				xmin = 1366.6628
				xmax = 1366.7228
				text = "in"
			intervals [1266]:
				xmin = 1366.7228
				xmax = 1366.7528
				text = ""
			intervals [1267]:
				xmin = 1366.7528
				xmax = 1366.9828
				text = "glen"
			intervals [1268]:
				xmin = 1366.9828
				xmax = 1367.3528
				text = "echo"
			intervals [1269]:
				xmin = 1367.3528
				xmax = 1367.4328
				text = "an"
			intervals [1270]:
				xmin = 1367.4328
				xmax = 1367.8928
				text = "amusement"
			intervals [1271]:
				xmin = 1367.8928
				xmax = 1368.0028
				text = ""
			intervals [1272]:
				xmin = 1368.0028
				xmax = 1368.1528
				text = "park"
			intervals [1273]:
				xmin = 1368.1528
				xmax = 1372.4057
				text = ""
			intervals [1274]:
				xmin = 1372.4057
				xmax = 1372.6557
				text = "not"
			intervals [1275]:
				xmin = 1372.6557
				xmax = 1372.7757
				text = "like"
			intervals [1276]:
				xmin = 1372.7757
				xmax = 1372.8957
				text = ""
			intervals [1277]:
				xmin = 1372.8957
				xmax = 1373.2257
				text = "coney"
			intervals [1278]:
				xmin = 1373.2257
				xmax = 1373.5357
				text = "island"
			intervals [1279]:
				xmin = 1373.5357
				xmax = 1374.5741
				text = ""
			intervals [1280]:
				xmin = 1374.5741
				xmax = 1375.0241
				text = "<unk>"
			intervals [1281]:
				xmin = 1375.0241
				xmax = 1377.5314
				text = ""
			intervals [1282]:
				xmin = 1377.5314
				xmax = 1380.0114
				text = "<unk>"
			intervals [1283]:
				xmin = 1380.0114
				xmax = 1382.4983
				text = ""
			intervals [1284]:
				xmin = 1382.4983
				xmax = 1382.9583
				text = "yeah"
			intervals [1285]:
				xmin = 1382.9583
				xmax = 1384.6814
				text = ""
			intervals [1286]:
				xmin = 1384.6814
				xmax = 1385.0514
				text = "okay"
			intervals [1287]:
				xmin = 1385.0514
				xmax = 1391.3029
				text = ""
			intervals [1288]:
				xmin = 1391.3029
				xmax = 1391.4229
				text = "you"
			intervals [1289]:
				xmin = 1391.4229
				xmax = 1391.5829
				text = "don't"
			intervals [1290]:
				xmin = 1391.5829
				xmax = 1391.7429
				text = "like"
			intervals [1291]:
				xmin = 1391.7429
				xmax = 1391.7929
				text = ""
			intervals [1292]:
				xmin = 1391.7929
				xmax = 1391.9229
				text = "to"
			intervals [1293]:
				xmin = 1391.9229
				xmax = 1391.9929
				text = ""
			intervals [1294]:
				xmin = 1391.9929
				xmax = 1392.2029
				text = "cook"
			intervals [1295]:
				xmin = 1392.2029
				xmax = 1405.4706
				text = ""
			intervals [1296]:
				xmin = 1405.4706
				xmax = 1406.0306
				text = "<unk>"
			intervals [1297]:
				xmin = 1406.0306
				xmax = 1412.3263
				text = ""
			intervals [1298]:
				xmin = 1412.3263
				xmax = 1412.6463
				text = "ah"
			intervals [1299]:
				xmin = 1412.6463
				xmax = 1412.9813
				text = ""
			intervals [1300]:
				xmin = 1412.9813
				xmax = 1413.1013
				text = "you"
			intervals [1301]:
				xmin = 1413.1013
				xmax = 1413.3213
				text = "don't"
			intervals [1302]:
				xmin = 1413.3213
				xmax = 1413.3613
				text = ""
			intervals [1303]:
				xmin = 1413.3613
				xmax = 1413.6313
				text = "drink"
			intervals [1304]:
				xmin = 1413.6313
				xmax = 1415.3278
				text = ""
			intervals [1305]:
				xmin = 1415.3278
				xmax = 1415.5778
				text = "<unk>"
			intervals [1306]:
				xmin = 1415.5778
				xmax = 1416.1343
				text = ""
			intervals [1307]:
				xmin = 1416.1343
				xmax = 1416.6943
				text = "okay"
			intervals [1308]:
				xmin = 1416.6943
				xmax = 1416.8243
				text = "how"
			intervals [1309]:
				xmin = 1416.8243
				xmax = 1416.9743
				text = "about"
			intervals [1310]:
				xmin = 1416.9743
				xmax = 1417.1743
				text = "how"
			intervals [1311]:
				xmin = 1417.1743
				xmax = 1417.2643
				text = "do"
			intervals [1312]:
				xmin = 1417.2643
				xmax = 1417.3443
				text = "you"
			intervals [1313]:
				xmin = 1417.3443
				xmax = 1417.8443
				text = "celebrate"
			intervals [1314]:
				xmin = 1417.8443
				xmax = 1417.8943
				text = ""
			intervals [1315]:
				xmin = 1417.8943
				xmax = 1418.0243
				text = "the"
			intervals [1316]:
				xmin = 1418.0243
				xmax = 1418.7443
				text = "holidays"
			intervals [1317]:
				xmin = 1418.7443
				xmax = 1421.8241
				text = ""
			intervals [1318]:
				xmin = 1421.8241
				xmax = 1421.9841
				text = "uh"
			intervals [1319]:
				xmin = 1421.9841
				xmax = 1422.0741
				text = "you"
			intervals [1320]:
				xmin = 1422.0741
				xmax = 1422.1041
				text = ""
			intervals [1321]:
				xmin = 1422.1041
				xmax = 1422.1641
				text = "know"
			intervals [1322]:
				xmin = 1422.1641
				xmax = 1422.2241
				text = ""
			intervals [1323]:
				xmin = 1422.2241
				xmax = 1422.3341
				text = "what"
			intervals [1324]:
				xmin = 1422.3341
				xmax = 1422.7641
				text = ""
			intervals [1325]:
				xmin = 1422.7641
				xmax = 1422.8841
				text = "how"
			intervals [1326]:
				xmin = 1422.8841
				xmax = 1423.0641
				text = "about"
			intervals [1327]:
				xmin = 1423.0641
				xmax = 1423.1641
				text = "when"
			intervals [1328]:
				xmin = 1423.1641
				xmax = 1423.2241
				text = "you"
			intervals [1329]:
				xmin = 1423.2241
				xmax = 1423.4241
				text = "were"
			intervals [1330]:
				xmin = 1423.4241
				xmax = 1423.7641
				text = "little"
			intervals [1331]:
				xmin = 1423.7641
				xmax = 1423.8741
				text = "how"
			intervals [1332]:
				xmin = 1423.8741
				xmax = 1423.9341
				text = "d"
			intervals [1333]:
				xmin = 1423.9341
				xmax = 1423.9741
				text = ""
			intervals [1334]:
				xmin = 1423.9741
				xmax = 1424.0441
				text = "you"
			intervals [1335]:
				xmin = 1424.0441
				xmax = 1424.6341
				text = "celebrate"
			intervals [1336]:
				xmin = 1424.6341
				xmax = 1424.7241
				text = ""
			intervals [1337]:
				xmin = 1424.7241
				xmax = 1425.2441
				text = "christmas"
			intervals [1338]:
				xmin = 1425.2441
				xmax = 1433.1464
				text = ""
			intervals [1339]:
				xmin = 1433.1464
				xmax = 1433.5564
				text = "mm-hm"
			intervals [1340]:
				xmin = 1433.5564
				xmax = 1449.7985
				text = ""
			intervals [1341]:
				xmin = 1449.7985
				xmax = 1450.3385
				text = "<unk>"
			intervals [1342]:
				xmin = 1450.3385
				xmax = 1460.2063
				text = ""
			intervals [1343]:
				xmin = 1460.2063
				xmax = 1460.6063
				text = "uh-huh"
			intervals [1344]:
				xmin = 1460.6063
				xmax = 1472.2742
				text = ""
			intervals [1345]:
				xmin = 1472.2742
				xmax = 1473.0942
				text = "<unk>"
			intervals [1346]:
				xmin = 1473.0942
				xmax = 1476.6863
				text = ""
			intervals [1347]:
				xmin = 1476.6863
				xmax = 1477.0963
				text = "uh-huh"
			intervals [1348]:
				xmin = 1477.0963
				xmax = 1487.9814
				text = ""
			intervals [1349]:
				xmin = 1487.9814
				xmax = 1488.3814
				text = "yeah"
			intervals [1350]:
				xmin = 1488.3814
				xmax = 1495.0091
				text = ""
			intervals [1351]:
				xmin = 1495.0091
				xmax = 1495.1291
				text = "go"
			intervals [1352]:
				xmin = 1495.1291
				xmax = 1495.4291
				text = "ahead"
			intervals [1353]:
				xmin = 1495.4291
				xmax = 1495.5391
				text = "go"
			intervals [1354]:
				xmin = 1495.5391
				xmax = 1495.7391
				text = ""
			intervals [1355]:
				xmin = 1495.7391
				xmax = 1495.8691
				text = "ahead"
			intervals [1356]:
				xmin = 1495.8691
				xmax = 1509.7921
				text = ""
			intervals [1357]:
				xmin = 1509.7921
				xmax = 1510.2021
				text = "mm-hm"
			intervals [1358]:
				xmin = 1510.2021
				xmax = 1522.0357
				text = ""
			intervals [1359]:
				xmin = 1522.0357
				xmax = 1522.0657
				text = "uh"
			intervals [1360]:
				xmin = 1522.0657
				xmax = 1522.3857
				text = "your"
			intervals [1361]:
				xmin = 1522.3857
				xmax = 1522.7257
				text = "folks"
			intervals [1362]:
				xmin = 1522.7257
				xmax = 1522.7557
				text = ""
			intervals [1363]:
				xmin = 1522.7557
				xmax = 1522.9357
				text = "live"
			intervals [1364]:
				xmin = 1522.9357
				xmax = 1522.9657
				text = ""
			intervals [1365]:
				xmin = 1522.9657
				xmax = 1523.4757
				text = "in"
			intervals [1366]:
				xmin = 1523.4757
				xmax = 1523.6557
				text = ""
			intervals [1367]:
				xmin = 1523.6557
				xmax = 1524.0657
				text = "washington"
			intervals [1368]:
				xmin = 1524.0657
				xmax = 1524.3257
				text = "with"
			intervals [1369]:
				xmin = 1524.3257
				xmax = 1524.3957
				text = "you"
			intervals [1370]:
				xmin = 1524.3957
				xmax = 1535.6243
				text = ""
			intervals [1371]:
				xmin = 1535.6243
				xmax = 1535.7943
				text = "is"
			intervals [1372]:
				xmin = 1535.7943
				xmax = 1536.0543
				text = "that"
			intervals [1373]:
				xmin = 1536.0543
				xmax = 1536.0843
				text = ""
			intervals [1374]:
				xmin = 1536.0843
				xmax = 1536.2743
				text = "yeah"
			intervals [1375]:
				xmin = 1536.2743
				xmax = 1536.4343
				text = "i"
			intervals [1376]:
				xmin = 1536.4343
				xmax = 1536.4643
				text = ""
			intervals [1377]:
				xmin = 1536.4643
				xmax = 1536.5543
				text = "make"
			intervals [1378]:
				xmin = 1536.5543
				xmax = 1536.6743
				text = ""
			intervals [1379]:
				xmin = 1536.6743
				xmax = 1537.5043
				text = "fireworks"
			intervals [1380]:
				xmin = 1537.5043
				xmax = 1537.5343
				text = ""
			intervals [1381]:
				xmin = 1537.5343
				xmax = 1537.6843
				text = "fourth"
			intervals [1382]:
				xmin = 1537.6843
				xmax = 1537.7843
				text = ""
			intervals [1383]:
				xmin = 1537.7843
				xmax = 1537.8743
				text = "of"
			intervals [1384]:
				xmin = 1537.8743
				xmax = 1538.2543
				text = ""
			intervals [1385]:
				xmin = 1538.2543
				xmax = 1538.4143
				text = "july"
			intervals [1386]:
				xmin = 1538.4143
				xmax = 1542.2569
				text = ""
			intervals [1387]:
				xmin = 1542.2569
				xmax = 1543.4369
				text = "<unk>"
			intervals [1388]:
				xmin = 1543.4369
				xmax = 1544.2392
				text = ""
			intervals [1389]:
				xmin = 1544.2392
				xmax = 1544.3892
				text = "is"
			intervals [1390]:
				xmin = 1544.3892
				xmax = 1544.5392
				text = "that"
			intervals [1391]:
				xmin = 1544.5392
				xmax = 1544.8492
				text = "right"
			intervals [1392]:
				xmin = 1544.8492
				xmax = 1545.0592
				text = "oh"
			intervals [1393]:
				xmin = 1545.0592
				xmax = 1545.0892
				text = ""
			intervals [1394]:
				xmin = 1545.0892
				xmax = 1545.1992
				text = "no"
			intervals [1395]:
				xmin = 1545.1992
				xmax = 1545.4092
				text = "that"
			intervals [1396]:
				xmin = 1545.4092
				xmax = 1545.5492
				text = "s"
			intervals [1397]:
				xmin = 1545.5492
				xmax = 1545.6092
				text = ""
			intervals [1398]:
				xmin = 1545.6092
				xmax = 1545.8392
				text = "very"
			intervals [1399]:
				xmin = 1545.8392
				xmax = 1546.0692
				text = "<unk>"
			intervals [1400]:
				xmin = 1546.0692
				xmax = 1546.9192
				text = "with"
			intervals [1401]:
				xmin = 1546.9192
				xmax = 1546.9492
				text = ""
			intervals [1402]:
				xmin = 1546.9492
				xmax = 1547.1392
				text = "them"
			intervals [1403]:
				xmin = 1547.1392
				xmax = 1549.0134
				text = ""
			intervals [1404]:
				xmin = 1549.0134
				xmax = 1549.1134
				text = "i"
			intervals [1405]:
				xmin = 1549.1134
				xmax = 1549.4834
				text = "suppose"
			intervals [1406]:
				xmin = 1549.4834
				xmax = 1549.6934
				text = "they"
			intervals [1407]:
				xmin = 1549.6934
				xmax = 1549.9534
				text = "really"
			intervals [1408]:
				xmin = 1549.9534
				xmax = 1550.2034
				text = "loved"
			intervals [1409]:
				xmin = 1550.2034
				xmax = 1550.2434
				text = ""
			intervals [1410]:
				xmin = 1550.2434
				xmax = 1550.3434
				text = "it"
			intervals [1411]:
				xmin = 1550.3434
				xmax = 1550.4534
				text = ""
			intervals [1412]:
				xmin = 1550.4534
				xmax = 1550.6134
				text = "though"
			intervals [1413]:
				xmin = 1550.6134
				xmax = 1550.9334
				text = "huh"
			intervals [1414]:
				xmin = 1550.9334
				xmax = 1551.0206
				text = ""
			intervals [1415]:
				xmin = 1551.0206
				xmax = 1551.8006
				text = "<unk>"
			intervals [1416]:
				xmin = 1551.8006
				xmax = 1552.3885
				text = ""
			intervals [1417]:
				xmin = 1552.3885
				xmax = 1552.5585
				text = "who"
			intervals [1418]:
				xmin = 1552.5585
				xmax = 1552.6185
				text = "were"
			intervals [1419]:
				xmin = 1552.6185
				xmax = 1552.7785
				text = "you"
			intervals [1420]:
				xmin = 1552.7785
				xmax = 1553.1985
				text = "dressed"
			intervals [1421]:
				xmin = 1553.1985
				xmax = 1553.4185
				text = "as"
			intervals [1422]:
				xmin = 1553.4185
				xmax = 1555.9056
				text = ""
			intervals [1423]:
				xmin = 1555.9056
				xmax = 1556.1856
				text = "aw"
			intervals [1424]:
				xmin = 1556.1856
				xmax = 1561.9242
				text = ""
			intervals [1425]:
				xmin = 1561.9242
				xmax = 1562.3042
				text = "oh"
			intervals [1426]:
				xmin = 1562.3042
				xmax = 1571.2057
				text = ""
			intervals [1427]:
				xmin = 1571.2057
				xmax = 1571.6257
				text = "uh-huh"
			intervals [1428]:
				xmin = 1571.6257
				xmax = 1577.8814
				text = ""
			intervals [1429]:
				xmin = 1577.8814
				xmax = 1578.3214
				text = "yeah"
			intervals [1430]:
				xmin = 1578.3214
				xmax = 1584.9798
				text = ""
			intervals [1431]:
				xmin = 1584.9798
				xmax = 1585.2298
				text = "<unk>"
			intervals [1432]:
				xmin = 1585.2298
				xmax = 1586.4727
				text = ""
			intervals [1433]:
				xmin = 1586.4727
				xmax = 1586.6727
				text = "did"
			intervals [1434]:
				xmin = 1586.6727
				xmax = 1586.8527
				text = ""
			intervals [1435]:
				xmin = 1586.8527
				xmax = 1586.9327
				text = "they"
			intervals [1436]:
				xmin = 1586.9327
				xmax = 1587.0227
				text = "have"
			intervals [1437]:
				xmin = 1587.0227
				xmax = 1587.1327
				text = ""
			intervals [1438]:
				xmin = 1587.1327
				xmax = 1587.3827
				text = "any"
			intervals [1439]:
				xmin = 1587.3827
				xmax = 1587.4127
				text = ""
			intervals [1440]:
				xmin = 1587.4127
				xmax = 1587.6227
				text = "trouble"
			intervals [1441]:
				xmin = 1587.6227
				xmax = 1587.8027
				text = "getting"
			intervals [1442]:
				xmin = 1587.8027
				xmax = 1588.0427
				text = "adjusted"
			intervals [1443]:
				xmin = 1588.0427
				xmax = 1588.1027
				text = "to"
			intervals [1444]:
				xmin = 1588.1027
				xmax = 1588.3227
				text = "that"
			intervals [1445]:
				xmin = 1588.3227
				xmax = 1588.8727
				text = "<unk>"
			intervals [1446]:
				xmin = 1588.8727
				xmax = 1594.8612
				text = ""
			intervals [1447]:
				xmin = 1594.8612
				xmax = 1595.0612
				text = "like"
			intervals [1448]:
				xmin = 1595.0612
				xmax = 1595.1112
				text = ""
			intervals [1449]:
				xmin = 1595.1112
				xmax = 1595.1712
				text = "a"
			intervals [1450]:
				xmin = 1595.1712
				xmax = 1595.2012
				text = ""
			intervals [1451]:
				xmin = 1595.2012
				xmax = 1595.2512
				text = "<unk>"
			intervals [1452]:
				xmin = 1595.2512
				xmax = 1595.2812
				text = ""
			intervals [1453]:
				xmin = 1595.2812
				xmax = 1595.5112
				text = "teacher"
			intervals [1454]:
				xmin = 1595.5112
				xmax = 1601.7779
				text = ""
			intervals [1455]:
				xmin = 1601.7779
				xmax = 1601.9679
				text = "that"
			intervals [1456]:
				xmin = 1601.9679
				xmax = 1602.0679
				text = "s"
			intervals [1457]:
				xmin = 1602.0679
				xmax = 1602.2679
				text = ""
			intervals [1458]:
				xmin = 1602.2679
				xmax = 1602.4279
				text = "good"
			intervals [1459]:
				xmin = 1602.4279
				xmax = 1604.8313
				text = ""
			intervals [1460]:
				xmin = 1604.8313
				xmax = 1604.9813
				text = "what"
			intervals [1461]:
				xmin = 1604.9813
				xmax = 1605.1313
				text = "was"
			intervals [1462]:
				xmin = 1605.1313
				xmax = 1605.1913
				text = "the"
			intervals [1463]:
				xmin = 1605.1913
				xmax = 1605.2213
				text = ""
			intervals [1464]:
				xmin = 1605.2213
				xmax = 1605.4713
				text = "best"
			intervals [1465]:
				xmin = 1605.4713
				xmax = 1605.5013
				text = ""
			intervals [1466]:
				xmin = 1605.5013
				xmax = 1605.9013
				text = "christmas"
			intervals [1467]:
				xmin = 1605.9013
				xmax = 1605.9313
				text = ""
			intervals [1468]:
				xmin = 1605.9313
				xmax = 1606.3313
				text = "present"
			intervals [1469]:
				xmin = 1606.3313
				xmax = 1606.3913
				text = "you"
			intervals [1470]:
				xmin = 1606.3913
				xmax = 1606.6613
				text = "ever"
			intervals [1471]:
				xmin = 1606.6613
				xmax = 1606.9413
				text = "got"
			intervals [1472]:
				xmin = 1606.9413
				xmax = 1606.9713
				text = ""
			intervals [1473]:
				xmin = 1606.9713
				xmax = 1607.0913
				text = "when"
			intervals [1474]:
				xmin = 1607.0913
				xmax = 1607.1613
				text = "you"
			intervals [1475]:
				xmin = 1607.1613
				xmax = 1607.2913
				text = "were"
			intervals [1476]:
				xmin = 1607.2913
				xmax = 1607.3413
				text = "a"
			intervals [1477]:
				xmin = 1607.3413
				xmax = 1607.6113
				text = "little"
			intervals [1478]:
				xmin = 1607.6113
				xmax = 1607.7113
				text = ""
			intervals [1479]:
				xmin = 1607.7113
				xmax = 1607.9313
				text = "kid"
			intervals [1480]:
				xmin = 1607.9313
				xmax = 1608.610
				text = ""
			intervals [1481]:
				xmin = 1608.610
				xmax = 1608.750
				text = "do"
			intervals [1482]:
				xmin = 1608.750
				xmax = 1608.780
				text = ""
			intervals [1483]:
				xmin = 1608.780
				xmax = 1608.850
				text = "you"
			intervals [1484]:
				xmin = 1608.850
				xmax = 1609.120
				text = "remember"
			intervals [1485]:
				xmin = 1609.120
				xmax = 1609.7599
				text = ""
			intervals [1486]:
				xmin = 1609.7599
				xmax = 1609.9699
				text = "that"
			intervals [1487]:
				xmin = 1609.9699
				xmax = 1610.2199
				text = "eighty"
			intervals [1488]:
				xmin = 1610.2199
				xmax = 1610.5899
				text = "dollar"
			intervals [1489]:
				xmin = 1610.5899
				xmax = 1610.8499
				text = "bike"
			intervals [1490]:
				xmin = 1610.8499
				xmax = 1611.0399
				text = ""
			intervals [1491]:
				xmin = 1611.0399
				xmax = 1611.2199
				text = "<unk>"
			intervals [1492]:
				xmin = 1611.2199
				xmax = 1621.9099
				text = ""
			intervals [1493]:
				xmin = 1621.9099
				xmax = 1622.3799
				text = "uh-huh"
			intervals [1494]:
				xmin = 1622.3799
				xmax = 1632.0512
				text = ""
			intervals [1495]:
				xmin = 1632.0512
				xmax = 1632.3112
				text = "okay"
			intervals [1496]:
				xmin = 1632.3112
				xmax = 1632.4912
				text = "how"
			intervals [1497]:
				xmin = 1632.4912
				xmax = 1632.7612
				text = "about"
			intervals [1498]:
				xmin = 1632.7612
				xmax = 1632.8412
				text = ""
			intervals [1499]:
				xmin = 1632.8412
				xmax = 1633.2212
				text = "uh"
			intervals [1500]:
				xmin = 1633.2212
				xmax = 1633.5099
				text = ""
			intervals [1501]:
				xmin = 1633.5099
				xmax = 1633.8999
				text = "fate"
			intervals [1502]:
				xmin = 1633.8999
				xmax = 1634.342
				text = ""
			intervals [1503]:
				xmin = 1634.342
				xmax = 1634.522
				text = "you"
			intervals [1504]:
				xmin = 1634.522
				xmax = 1634.892
				text = "ever"
			intervals [1505]:
				xmin = 1634.892
				xmax = 1636.0849
				text = ""
			intervals [1506]:
				xmin = 1636.0849
				xmax = 1636.5049
				text = "yeah"
			intervals [1507]:
				xmin = 1636.5049
				xmax = 1636.6849
				text = "like"
			intervals [1508]:
				xmin = 1636.6849
				xmax = 1636.7449
				text = ""
			intervals [1509]:
				xmin = 1636.7449
				xmax = 1636.8349
				text = "you"
			intervals [1510]:
				xmin = 1636.8349
				xmax = 1637.0949
				text = "know"
			intervals [1511]:
				xmin = 1637.0949
				xmax = 1637.1249
				text = "are"
			intervals [1512]:
				xmin = 1637.1249
				xmax = 1637.1549
				text = ""
			intervals [1513]:
				xmin = 1637.1549
				xmax = 1637.2149
				text = "you"
			intervals [1514]:
				xmin = 1637.2149
				xmax = 1637.6749
				text = "ever"
			intervals [1515]:
				xmin = 1637.6749
				xmax = 1637.7649
				text = "in"
			intervals [1516]:
				xmin = 1637.7649
				xmax = 1637.8849
				text = "a"
			intervals [1517]:
				xmin = 1637.8849
				xmax = 1638.5049
				text = "situation"
			intervals [1518]:
				xmin = 1638.5049
				xmax = 1638.5649
				text = "and"
			intervals [1519]:
				xmin = 1638.5649
				xmax = 1638.6449
				text = ""
			intervals [1520]:
				xmin = 1638.6449
				xmax = 1638.8449
				text = "thought"
			intervals [1521]:
				xmin = 1638.8449
				xmax = 1638.9991
				text = ""
			intervals [1522]:
				xmin = 1638.9991
				xmax = 1639.2591
				text = "this"
			intervals [1523]:
				xmin = 1639.2591
				xmax = 1639.4291
				text = "is"
			intervals [1524]:
				xmin = 1639.4291
				xmax = 1639.5291
				text = "it"
			intervals [1525]:
				xmin = 1639.5291
				xmax = 1639.6091
				text = "and"
			intervals [1526]:
				xmin = 1639.6091
				xmax = 1639.6591
				text = ""
			intervals [1527]:
				xmin = 1639.6591
				xmax = 1639.8891
				text = "that"
			intervals [1528]:
				xmin = 1639.8891
				xmax = 1639.9191
				text = "i"
			intervals [1529]:
				xmin = 1639.9191
				xmax = 1640.0491
				text = "m"
			intervals [1530]:
				xmin = 1640.0491
				xmax = 1640.0791
				text = ""
			intervals [1531]:
				xmin = 1640.0791
				xmax = 1640.1091
				text = "a"
			intervals [1532]:
				xmin = 1640.1091
				xmax = 1640.1391
				text = ""
			intervals [1533]:
				xmin = 1640.1391
				xmax = 1640.3691
				text = "die"
			intervals [1534]:
				xmin = 1640.3691
				xmax = 1640.4791
				text = ""
			intervals [1535]:
				xmin = 1640.4791
				xmax = 1640.5391
				text = "for"
			intervals [1536]:
				xmin = 1640.5391
				xmax = 1640.6291
				text = ""
			intervals [1537]:
				xmin = 1640.6291
				xmax = 1640.9291
				text = "sure"
			intervals [1538]:
				xmin = 1640.9291
				xmax = 1654.6157
				text = ""
			intervals [1539]:
				xmin = 1654.6157
				xmax = 1655.0357
				text = "mm-hm"
			intervals [1540]:
				xmin = 1655.0357
				xmax = 1663.5277
				text = ""
			intervals [1541]:
				xmin = 1663.5277
				xmax = 1664.1777
				text = "<unk>"
			intervals [1542]:
				xmin = 1664.1777
				xmax = 1671.1206
				text = ""
			intervals [1543]:
				xmin = 1671.1206
				xmax = 1671.4006
				text = "<unk>"
			intervals [1544]:
				xmin = 1671.4006
				xmax = 1686.0743
				text = ""
			intervals [1545]:
				xmin = 1686.0743
				xmax = 1686.1943
				text = "you"
			intervals [1546]:
				xmin = 1686.1943
				xmax = 1686.4243
				text = "don't"
			intervals [1547]:
				xmin = 1686.4243
				xmax = 1686.5143
				text = ""
			intervals [1548]:
				xmin = 1686.5143
				xmax = 1686.7343
				text = "think"
			intervals [1549]:
				xmin = 1686.7343
				xmax = 1686.8943
				text = ""
			intervals [1550]:
				xmin = 1686.8943
				xmax = 1687.0543
				text = "uh"
			intervals [1551]:
				xmin = 1687.0543
				xmax = 1687.3243
				text = "well"
			intervals [1552]:
				xmin = 1687.3243
				xmax = 1687.4243
				text = "how"
			intervals [1553]:
				xmin = 1687.4243
				xmax = 1687.5643
				text = "do"
			intervals [1554]:
				xmin = 1687.5643
				xmax = 1687.6543
				text = ""
			intervals [1555]:
				xmin = 1687.6543
				xmax = 1687.8143
				text = "some"
			intervals [1556]:
				xmin = 1687.8143
				xmax = 1688.0343
				text = "pe-"
			intervals [1557]:
				xmin = 1688.0343
				xmax = 1688.1443
				text = ""
			intervals [1558]:
				xmin = 1688.1443
				xmax = 1688.4043
				text = "times"
			intervals [1559]:
				xmin = 1688.4043
				xmax = 1688.6843
				text = "people"
			intervals [1560]:
				xmin = 1688.6843
				xmax = 1689.1043
				text = "say"
			intervals [1561]:
				xmin = 1689.1043
				xmax = 1689.1343
				text = ""
			intervals [1562]:
				xmin = 1689.1343
				xmax = 1689.4443
				text = "whatever"
			intervals [1563]:
				xmin = 1689.4443
				xmax = 1689.5243
				text = "s"
			intervals [1564]:
				xmin = 1689.5243
				xmax = 1689.5543
				text = ""
			intervals [1565]:
				xmin = 1689.5543
				xmax = 1689.7643
				text = "gonna"
			intervals [1566]:
				xmin = 1689.7643
				xmax = 1689.8143
				text = ""
			intervals [1567]:
				xmin = 1689.8143
				xmax = 1690.1243
				text = "happen"
			intervals [1568]:
				xmin = 1690.1243
				xmax = 1690.1543
				text = ""
			intervals [1569]:
				xmin = 1690.1543
				xmax = 1690.2843
				text = "is"
			intervals [1570]:
				xmin = 1690.2843
				xmax = 1690.3143
				text = ""
			intervals [1571]:
				xmin = 1690.3143
				xmax = 1690.5243
				text = "gonna"
			intervals [1572]:
				xmin = 1690.5243
				xmax = 1691.0143
				text = "happen"
			intervals [1573]:
				xmin = 1691.0143
				xmax = 1692.3457
				text = ""
			intervals [1574]:
				xmin = 1692.3457
				xmax = 1692.8357
				text = "yeah"
			intervals [1575]:
				xmin = 1692.8357
				xmax = 1695.1956
				text = ""
			intervals [1576]:
				xmin = 1695.1956
				xmax = 1695.3556
				text = "well"
			intervals [1577]:
				xmin = 1695.3556
				xmax = 1695.7556
				text = "i"
			intervals [1578]:
				xmin = 1695.7556
				xmax = 1696.0271
				text = ""
			intervals [1579]:
				xmin = 1696.0271
				xmax = 1696.1171
				text = "you"
			intervals [1580]:
				xmin = 1696.1171
				xmax = 1696.4271
				text = "believe"
			intervals [1581]:
				xmin = 1696.4271
				xmax = 1696.5671
				text = "in"
			intervals [1582]:
				xmin = 1696.5671
				xmax = 1696.6171
				text = ""
			intervals [1583]:
				xmin = 1696.6171
				xmax = 1697.5371
				text = "predestination"
			intervals [1584]:
				xmin = 1697.5371
				xmax = 1697.6471
				text = ""
			intervals [1585]:
				xmin = 1697.6471
				xmax = 1697.8971
				text = "think"
			intervals [1586]:
				xmin = 1697.8971
				xmax = 1698.3171
				text = "theres"
			intervals [1587]:
				xmin = 1698.3171
				xmax = 1698.5071
				text = "anything"
			intervals [1588]:
				xmin = 1698.5071
				xmax = 1698.5371
				text = ""
			intervals [1589]:
				xmin = 1698.5371
				xmax = 1698.6071
				text = "you"
			intervals [1590]:
				xmin = 1698.6071
				xmax = 1698.6371
				text = ""
			intervals [1591]:
				xmin = 1698.6371
				xmax = 1698.7271
				text = "can"
			intervals [1592]:
				xmin = 1698.7271
				xmax = 1698.9471
				text = "do"
			intervals [1593]:
				xmin = 1698.9471
				xmax = 1699.2271
				text = "about"
			intervals [1594]:
				xmin = 1699.2271
				xmax = 1699.3671
				text = "it"
			intervals [1595]:
				xmin = 1699.3671
				xmax = 1722.2996
				text = ""
			intervals [1596]:
				xmin = 1722.2996
				xmax = 1722.7596
				text = "okay"
			intervals [1597]:
				xmin = 1722.7596
				xmax = 1722.7896
				text = ""
			intervals [1598]:
				xmin = 1722.7896
				xmax = 1723.0696
				text = "good"
			intervals [1599]:
				xmin = 1723.0696
				xmax = 1723.600022675737
				text = ""
	item [2]:
		class = "IntervalTier"
		name = "DCA_int_02 - phones"
		xmin = 0.0
		xmax = 1723.600022675737
		intervals: size = 3673
			intervals [1]:
				xmin = 0.0
				xmax = 0.4748
				text = ""
			intervals [2]:
				xmin = 0.4748
				xmax = 0.5448
				text = "HH"
			intervals [3]:
				xmin = 0.5448
				xmax = 0.5748
				text = "W"
			intervals [4]:
				xmin = 0.5748
				xmax = 0.6148
				text = "IH1"
			intervals [5]:
				xmin = 0.6148
				xmax = 0.6748
				text = "N"
			intervals [6]:
				xmin = 0.6748
				xmax = 0.7348
				text = "Y"
			intervals [7]:
				xmin = 0.7348
				xmax = 0.7948
				text = "UW1"
			intervals [8]:
				xmin = 0.7948
				xmax = 0.8548
				text = "W"
			intervals [9]:
				xmin = 0.8548
				xmax = 0.9248
				text = "ER1"
			intervals [10]:
				xmin = 0.9248
				xmax = 1.1248
				text = "S"
			intervals [11]:
				xmin = 1.1248
				xmax = 1.1848
				text = "M"
			intervals [12]:
				xmin = 1.1848
				xmax = 1.3348
				text = "AO1"
			intervals [13]:
				xmin = 1.3348
				xmax = 1.4048
				text = "L"
			intervals [14]:
				xmin = 1.4048
				xmax = 1.5248
				text = "ER0"
			intervals [15]:
				xmin = 1.5248
				xmax = 1.5748
				text = "sp"
			intervals [16]:
				xmin = 1.5748
				xmax = 1.6048
				text = "K"
			intervals [17]:
				xmin = 1.6048
				xmax = 1.6348
				text = "AH0"
			intervals [18]:
				xmin = 1.6348
				xmax = 1.6948
				text = "N"
			intervals [19]:
				xmin = 1.6948
				xmax = 1.7348
				text = "Y"
			intervals [20]:
				xmin = 1.7348
				xmax = 1.8248
				text = "UW1"
			intervals [21]:
				xmin = 1.8248
				xmax = 1.8648
				text = "sp"
			intervals [22]:
				xmin = 1.8648
				xmax = 1.9048
				text = "T"
			intervals [23]:
				xmin = 1.9048
				xmax = 1.9548
				text = "EH1"
			intervals [24]:
				xmin = 1.9548
				xmax = 1.9948
				text = "L"
			intervals [25]:
				xmin = 1.9948
				xmax = 2.0948
				text = "M"
			intervals [26]:
				xmin = 2.0948
				xmax = 2.2048
				text = "IY1"
			intervals [27]:
				xmin = 2.2048
				xmax = 2.2848
				text = "sp"
			intervals [28]:
				xmin = 2.2848
				xmax = 2.6353
				text = ""
			intervals [29]:
				xmin = 2.6353
				xmax = 2.6953
				text = "HH"
			intervals [30]:
				xmin = 2.6953
				xmax = 2.7253
				text = "W"
			intervals [31]:
				xmin = 2.7253
				xmax = 2.7553
				text = "AH1"
			intervals [32]:
				xmin = 2.7553
				xmax = 2.7853
				text = "T"
			intervals [33]:
				xmin = 2.7853
				xmax = 2.8153
				text = "sp"
			intervals [34]:
				xmin = 2.8153
				xmax = 2.8753
				text = "K"
			intervals [35]:
				xmin = 2.8753
				xmax = 2.9853
				text = "AY1"
			intervals [36]:
				xmin = 2.9853
				xmax = 3.0653
				text = "N"
			intervals [37]:
				xmin = 3.0653
				xmax = 3.1353
				text = "Z"
			intervals [38]:
				xmin = 3.1353
				xmax = 3.1753
				text = "AH0"
			intervals [39]:
				xmin = 3.1753
				xmax = 3.2053
				text = "V"
			intervals [40]:
				xmin = 3.2053
				xmax = 3.2353
				text = "sp"
			intervals [41]:
				xmin = 3.2353
				xmax = 3.3053
				text = "G"
			intervals [42]:
				xmin = 3.3053
				xmax = 3.4253
				text = "EY1"
			intervals [43]:
				xmin = 3.4253
				xmax = 3.4853
				text = "M"
			intervals [44]:
				xmin = 3.4853
				xmax = 3.6053
				text = "Z"
			intervals [45]:
				xmin = 3.6053
				xmax = 3.6353
				text = "sp"
			intervals [46]:
				xmin = 3.6353
				xmax = 3.6653
				text = "Y"
			intervals [47]:
				xmin = 3.6653
				xmax = 3.7253
				text = "UW1"
			intervals [48]:
				xmin = 3.7253
				xmax = 3.8453
				text = "sp"
			intervals [49]:
				xmin = 3.8453
				xmax = 3.8853
				text = "P"
			intervals [50]:
				xmin = 3.8853
				xmax = 3.9753
				text = "L"
			intervals [51]:
				xmin = 3.9753
				xmax = 4.0653
				text = "EY1"
			intervals [52]:
				xmin = 4.0653
				xmax = 4.1953
				text = "D"
			intervals [53]:
				xmin = 4.1953
				xmax = 4.2853
				text = "sp"
			intervals [54]:
				xmin = 4.2853
				xmax = 9.3512
				text = ""
			intervals [55]:
				xmin = 9.3512
				xmax = 9.3812
				text = "M"
			intervals [56]:
				xmin = 9.3812
				xmax = 9.4212
				text = "HH"
			intervals [57]:
				xmin = 9.4212
				xmax = 9.9312
				text = "M"
			intervals [58]:
				xmin = 9.9312
				xmax = 18.244
				text = ""
			intervals [59]:
				xmin = 18.244
				xmax = 18.304
				text = "HH"
			intervals [60]:
				xmin = 18.304
				xmax = 18.384
				text = "AW1"
			intervals [61]:
				xmin = 18.384
				xmax = 18.414
				text = "AH0"
			intervals [62]:
				xmin = 18.414
				xmax = 18.464
				text = "B"
			intervals [63]:
				xmin = 18.464
				xmax = 18.534
				text = "AW1"
			intervals [64]:
				xmin = 18.534
				xmax = 18.604
				text = "T"
			intervals [65]:
				xmin = 18.604
				xmax = 18.634
				text = "sp"
			intervals [66]:
				xmin = 18.634
				xmax = 18.664
				text = "DH"
			intervals [67]:
				xmin = 18.664
				xmax = 18.694
				text = "AH0"
			intervals [68]:
				xmin = 18.694
				xmax = 18.724
				text = "L"
			intervals [69]:
				xmin = 18.724
				xmax = 18.774
				text = "IH1"
			intervals [70]:
				xmin = 18.774
				xmax = 18.824
				text = "T"
			intervals [71]:
				xmin = 18.824
				xmax = 18.864
				text = "AH0"
			intervals [72]:
				xmin = 18.864
				xmax = 18.934
				text = "L"
			intervals [73]:
				xmin = 18.934
				xmax = 18.964
				text = "sp"
			intervals [74]:
				xmin = 18.964
				xmax = 19.034
				text = "G"
			intervals [75]:
				xmin = 19.034
				xmax = 19.194
				text = "ER1"
			intervals [76]:
				xmin = 19.194
				xmax = 19.314
				text = "L"
			intervals [77]:
				xmin = 19.314
				xmax = 19.424
				text = "Z"
			intervals [78]:
				xmin = 19.424
				xmax = 19.454
				text = "IH0"
			intervals [79]:
				xmin = 19.454
				xmax = 19.654
				text = "N"
			intervals [80]:
				xmin = 19.654
				xmax = 19.694
				text = "sp"
			intervals [81]:
				xmin = 19.694
				xmax = 19.724
				text = "Y"
			intervals [82]:
				xmin = 19.724
				xmax = 19.754
				text = "UH1"
			intervals [83]:
				xmin = 19.754
				xmax = 19.874
				text = "R"
			intervals [84]:
				xmin = 19.874
				xmax = 19.904
				text = "sp"
			intervals [85]:
				xmin = 19.904
				xmax = 19.934
				text = "N"
			intervals [86]:
				xmin = 19.934
				xmax = 19.964
				text = "EY1"
			intervals [87]:
				xmin = 19.964
				xmax = 20.004
				text = "B"
			intervals [88]:
				xmin = 20.004
				xmax = 20.054
				text = "ER0"
			intervals [89]:
				xmin = 20.054
				xmax = 20.174
				text = "HH"
			intervals [90]:
				xmin = 20.174
				xmax = 20.204
				text = "UH2"
			intervals [91]:
				xmin = 20.204
				xmax = 20.234
				text = "D"
			intervals [92]:
				xmin = 20.234
				xmax = 20.264
				text = "W"
			intervals [93]:
				xmin = 20.264
				xmax = 20.294
				text = "AH1"
			intervals [94]:
				xmin = 20.294
				xmax = 20.324
				text = "T"
			intervals [95]:
				xmin = 20.324
				xmax = 20.444
				text = "sp"
			intervals [96]:
				xmin = 20.444
				xmax = 20.474
				text = "K"
			intervals [97]:
				xmin = 20.474
				xmax = 20.504
				text = "AY1"
			intervals [98]:
				xmin = 20.504
				xmax = 20.584
				text = "N"
			intervals [99]:
				xmin = 20.584
				xmax = 20.854
				text = "sp"
			intervals [100]:
				xmin = 20.854
				xmax = 21.004
				text = "AH0"
			intervals [101]:
				xmin = 21.004
				xmax = 21.054
				text = "V"
			intervals [102]:
				xmin = 21.054
				xmax = 21.104
				text = "G"
			intervals [103]:
				xmin = 21.104
				xmax = 21.244
				text = "EY1"
			intervals [104]:
				xmin = 21.244
				xmax = 21.324
				text = "M"
			intervals [105]:
				xmin = 21.324
				xmax = 21.404
				text = "Z"
			intervals [106]:
				xmin = 21.404
				xmax = 21.434
				text = "D"
			intervals [107]:
				xmin = 21.434
				xmax = 21.464
				text = "IH0"
			intervals [108]:
				xmin = 21.464
				xmax = 21.494
				text = "D"
			intervals [109]:
				xmin = 21.494
				xmax = 21.524
				text = "Y"
			intervals [110]:
				xmin = 21.524
				xmax = 21.564
				text = "UW1"
			intervals [111]:
				xmin = 21.564
				xmax = 21.594
				text = "P"
			intervals [112]:
				xmin = 21.594
				xmax = 21.624
				text = "L"
			intervals [113]:
				xmin = 21.624
				xmax = 21.664
				text = "EY1"
			intervals [114]:
				xmin = 21.664
				xmax = 23.5569
				text = ""
			intervals [115]:
				xmin = 23.5569
				xmax = 23.5969
				text = "EY1"
			intervals [116]:
				xmin = 23.5969
				xmax = 23.6269
				text = "CH"
			intervals [117]:
				xmin = 23.6269
				xmax = 23.7769
				text = "sp"
			intervals [118]:
				xmin = 23.7769
				xmax = 23.8269
				text = "HH"
			intervals [119]:
				xmin = 23.8269
				xmax = 23.8669
				text = "AW1"
			intervals [120]:
				xmin = 23.8669
				xmax = 23.9469
				text = "D"
			intervals [121]:
				xmin = 23.9469
				xmax = 23.9769
				text = "UW1"
			intervals [122]:
				xmin = 23.9769
				xmax = 24.0169
				text = "Y"
			intervals [123]:
				xmin = 24.0169
				xmax = 24.1069
				text = "UW1"
			intervals [124]:
				xmin = 24.1069
				xmax = 24.1669
				text = "sp"
			intervals [125]:
				xmin = 24.1669
				xmax = 24.2069
				text = "P"
			intervals [126]:
				xmin = 24.2069
				xmax = 24.2669
				text = "L"
			intervals [127]:
				xmin = 24.2669
				xmax = 24.3969
				text = "EY1"
			intervals [128]:
				xmin = 24.3969
				xmax = 24.4669
				text = "DH"
			intervals [129]:
				xmin = 24.4669
				xmax = 24.6869
				text = "AH0"
			intervals [130]:
				xmin = 24.6869
				xmax = 24.7669
				text = "T"
			intervals [131]:
				xmin = 24.7669
				xmax = 24.8569
				text = "sp"
			intervals [132]:
				xmin = 24.8569
				xmax = 30.2991
				text = ""
			intervals [133]:
				xmin = 30.2991
				xmax = 30.5191
				text = "AH1"
			intervals [134]:
				xmin = 30.5191
				xmax = 30.5491
				text = "HH"
			intervals [135]:
				xmin = 30.5491
				xmax = 30.6691
				text = "AH1"
			intervals [136]:
				xmin = 30.6691
				xmax = 41.130
				text = ""
			intervals [137]:
				xmin = 41.130
				xmax = 41.210
				text = "HH"
			intervals [138]:
				xmin = 41.210
				xmax = 41.360
				text = "AW1"
			intervals [139]:
				xmin = 41.360
				xmax = 41.390
				text = "AH0"
			intervals [140]:
				xmin = 41.390
				xmax = 41.430
				text = "B"
			intervals [141]:
				xmin = 41.430
				xmax = 41.600
				text = "AW1"
			intervals [142]:
				xmin = 41.600
				xmax = 41.670
				text = "T"
			intervals [143]:
				xmin = 41.670
				xmax = 41.750
				text = "sp"
			intervals [144]:
				xmin = 41.750
				xmax = 42.260
				text = "AH1"
			intervals [145]:
				xmin = 42.260
				xmax = 42.340
				text = "sp"
			intervals [146]:
				xmin = 42.340
				xmax = 42.6627
				text = ""
			intervals [147]:
				xmin = 42.6627
				xmax = 42.7727
				text = "T"
			intervals [148]:
				xmin = 42.7727
				xmax = 43.0827
				text = "AE1"
			intervals [149]:
				xmin = 43.0827
				xmax = 43.2027
				text = "G"
			intervals [150]:
				xmin = 43.2027
				xmax = 43.3027
				text = "ER0"
			intervals [151]:
				xmin = 43.3027
				xmax = 43.3527
				text = "HH"
			intervals [152]:
				xmin = 43.3527
				xmax = 43.4327
				text = "AY1"
			intervals [153]:
				xmin = 43.4327
				xmax = 43.4827
				text = "D"
			intervals [154]:
				xmin = 43.4827
				xmax = 43.5127
				text = "AH0"
			intervals [155]:
				xmin = 43.5127
				xmax = 43.6627
				text = "N"
			intervals [156]:
				xmin = 43.6627
				xmax = 43.6927
				text = "sp"
			intervals [157]:
				xmin = 43.6927
				xmax = 43.7327
				text = "G"
			intervals [158]:
				xmin = 43.7327
				xmax = 43.7627
				text = "OW1"
			intervals [159]:
				xmin = 43.7627
				xmax = 43.7927
				text = "S"
			intervals [160]:
				xmin = 43.7927
				xmax = 43.8227
				text = "IY1"
			intervals [161]:
				xmin = 43.8227
				xmax = 43.8527
				text = "K"
			intervals [162]:
				xmin = 43.8527
				xmax = 43.8827
				text = "ER0"
			intervals [163]:
				xmin = 43.8827
				xmax = 44.4827
				text = "sp"
			intervals [164]:
				xmin = 44.4827
				xmax = 64.0611
				text = ""
			intervals [165]:
				xmin = 64.0611
				xmax = 65.0411
				text = "spn"
			intervals [166]:
				xmin = 65.0411
				xmax = 69.0546
				text = "sp"
			intervals [167]:
				xmin = 69.0546
				xmax = 69.3646
				text = "spn"
			intervals [168]:
				xmin = 69.3646
				xmax = 69.4846
				text = "AY1"
			intervals [169]:
				xmin = 69.4846
				xmax = 69.5446
				text = "HH"
			intervals [170]:
				xmin = 69.5446
				xmax = 69.5946
				text = "AE1"
			intervals [171]:
				xmin = 69.5946
				xmax = 69.7646
				text = "V"
			intervals [172]:
				xmin = 69.7646
				xmax = 69.937
				text = ""
			intervals [173]:
				xmin = 69.937
				xmax = 69.997
				text = "sil"
			intervals [174]:
				xmin = 69.997
				xmax = 70.057
				text = "IH1"
			intervals [175]:
				xmin = 70.057
				xmax = 70.087
				text = "N"
			intervals [176]:
				xmin = 70.087
				xmax = 70.147
				text = "T"
			intervals [177]:
				xmin = 70.147
				xmax = 70.227
				text = "ER0"
			intervals [178]:
				xmin = 70.227
				xmax = 70.417
				text = "V"
			intervals [179]:
				xmin = 70.417
				xmax = 70.447
				text = "Y"
			intervals [180]:
				xmin = 70.447
				xmax = 70.537
				text = "UW2"
			intervals [181]:
				xmin = 70.537
				xmax = 70.577
				text = "D"
			intervals [182]:
				xmin = 70.577
				xmax = 70.627
				text = "sp"
			intervals [183]:
				xmin = 70.627
				xmax = 70.667
				text = "AH0"
			intervals [184]:
				xmin = 70.667
				xmax = 70.717
				text = "B"
			intervals [185]:
				xmin = 70.717
				xmax = 70.797
				text = "AW1"
			intervals [186]:
				xmin = 70.797
				xmax = 70.827
				text = "T"
			intervals [187]:
				xmin = 70.827
				xmax = 70.927
				text = "AH0"
			intervals [188]:
				xmin = 70.927
				xmax = 70.957
				text = "sp"
			intervals [189]:
				xmin = 70.957
				xmax = 70.997
				text = "HH"
			intervals [190]:
				xmin = 70.997
				xmax = 71.027
				text = "AH1"
			intervals [191]:
				xmin = 71.027
				xmax = 71.057
				text = "N"
			intervals [192]:
				xmin = 71.057
				xmax = 71.087
				text = "ER0"
			intervals [193]:
				xmin = 71.087
				xmax = 71.287
				text = "D"
			intervals [194]:
				xmin = 71.287
				xmax = 71.447
				text = "sp"
			intervals [195]:
				xmin = 71.447
				xmax = 71.477
				text = "P"
			intervals [196]:
				xmin = 71.477
				xmax = 71.577
				text = "IY1"
			intervals [197]:
				xmin = 71.577
				xmax = 71.647
				text = "P"
			intervals [198]:
				xmin = 71.647
				xmax = 71.687
				text = "AH0"
			intervals [199]:
				xmin = 71.687
				xmax = 71.737
				text = "L"
			intervals [200]:
				xmin = 71.737
				xmax = 71.767
				text = "AH0"
			intervals [201]:
				xmin = 71.767
				xmax = 71.797
				text = "N"
			intervals [202]:
				xmin = 71.797
				xmax = 71.837
				text = "D"
			intervals [203]:
				xmin = 71.837
				xmax = 71.867
				text = "AY1"
			intervals [204]:
				xmin = 71.867
				xmax = 71.927
				text = "V"
			intervals [205]:
				xmin = 71.927
				xmax = 71.957
				text = "N"
			intervals [206]:
				xmin = 71.957
				xmax = 72.017
				text = "EH1"
			intervals [207]:
				xmin = 72.017
				xmax = 72.067
				text = "V"
			intervals [208]:
				xmin = 72.067
				xmax = 72.177
				text = "ER0"
			intervals [209]:
				xmin = 72.177
				xmax = 72.227
				text = "HH"
			intervals [210]:
				xmin = 72.227
				xmax = 72.347
				text = "ER1"
			intervals [211]:
				xmin = 72.347
				xmax = 72.737
				text = "D"
			intervals [212]:
				xmin = 72.737
				xmax = 72.807
				text = "AH0"
			intervals [213]:
				xmin = 72.807
				xmax = 72.857
				text = "V"
			intervals [214]:
				xmin = 72.857
				xmax = 72.957
				text = "sp"
			intervals [215]:
				xmin = 72.957
				xmax = 73.027
				text = "DH"
			intervals [216]:
				xmin = 73.027
				xmax = 73.127
				text = "AH0"
			intervals [217]:
				xmin = 73.127
				xmax = 73.157
				text = "T"
			intervals [218]:
				xmin = 73.157
				xmax = 73.217
				text = "G"
			intervals [219]:
				xmin = 73.217
				xmax = 73.297
				text = "EY1"
			intervals [220]:
				xmin = 73.297
				xmax = 73.437
				text = "M"
			intervals [221]:
				xmin = 73.437
				xmax = 73.637
				text = "sp"
			intervals [222]:
				xmin = 73.637
				xmax = 79.0615
				text = ""
			intervals [223]:
				xmin = 79.0615
				xmax = 79.4015
				text = "AH1"
			intervals [224]:
				xmin = 79.4015
				xmax = 79.4315
				text = "HH"
			intervals [225]:
				xmin = 79.4315
				xmax = 79.4915
				text = "AH1"
			intervals [226]:
				xmin = 79.4915
				xmax = 80.8783
				text = ""
			intervals [227]:
				xmin = 80.8783
				xmax = 80.9183
				text = "sil"
			intervals [228]:
				xmin = 80.9183
				xmax = 80.9983
				text = "AA1"
			intervals [229]:
				xmin = 80.9983
				xmax = 81.1283
				text = "V"
			intervals [230]:
				xmin = 81.1283
				xmax = 81.1683
				text = "EH1"
			intervals [231]:
				xmin = 81.1683
				xmax = 81.2983
				text = "R"
			intervals [232]:
				xmin = 81.2983
				xmax = 81.3583
				text = "IY0"
			intervals [233]:
				xmin = 81.3583
				xmax = 81.3883
				text = "sp"
			intervals [234]:
				xmin = 81.3883
				xmax = 81.4483
				text = "G"
			intervals [235]:
				xmin = 81.4483
				xmax = 81.8083
				text = "UH1"
			intervals [236]:
				xmin = 81.8083
				xmax = 81.8383
				text = "D"
			intervals [237]:
				xmin = 81.8383
				xmax = 81.8683
				text = "AH0"
			intervals [238]:
				xmin = 81.8683
				xmax = 81.8983
				text = "N"
			intervals [239]:
				xmin = 81.8983
				xmax = 81.9583
				text = "D"
			intervals [240]:
				xmin = 81.9583
				xmax = 82.1883
				text = "AH1"
			intervals [241]:
				xmin = 82.1883
				xmax = 82.2283
				text = "sp"
			intervals [242]:
				xmin = 82.2283
				xmax = 83.1846
				text = ""
			intervals [243]:
				xmin = 83.1846
				xmax = 83.2546
				text = "HH"
			intervals [244]:
				xmin = 83.2546
				xmax = 83.3846
				text = "AW1"
			intervals [245]:
				xmin = 83.3846
				xmax = 83.4146
				text = "AH0"
			intervals [246]:
				xmin = 83.4146
				xmax = 83.4546
				text = "B"
			intervals [247]:
				xmin = 83.4546
				xmax = 83.6746
				text = "AW1"
			intervals [248]:
				xmin = 83.6746
				xmax = 83.7246
				text = "T"
			intervals [249]:
				xmin = 83.7246
				xmax = 84.2811
				text = ""
			intervals [250]:
				xmin = 84.2811
				xmax = 84.3111
				text = "sil"
			intervals [251]:
				xmin = 84.3111
				xmax = 84.3611
				text = "AE1"
			intervals [252]:
				xmin = 84.3611
				xmax = 84.4411
				text = "T"
			intervals [253]:
				xmin = 84.4411
				xmax = 84.4711
				text = "DH"
			intervals [254]:
				xmin = 84.4711
				xmax = 84.5411
				text = "IY0"
			intervals [255]:
				xmin = 84.5411
				xmax = 84.5711
				text = "B"
			intervals [256]:
				xmin = 84.5711
				xmax = 84.6611
				text = "IH0"
			intervals [257]:
				xmin = 84.6611
				xmax = 84.7211
				text = "G"
			intervals [258]:
				xmin = 84.7211
				xmax = 84.7711
				text = "IH1"
			intervals [259]:
				xmin = 84.7711
				xmax = 84.8011
				text = "N"
			intervals [260]:
				xmin = 84.8011
				xmax = 84.8311
				text = "IH0"
			intervals [261]:
				xmin = 84.8311
				xmax = 84.8611
				text = "N"
			intervals [262]:
				xmin = 84.8611
				xmax = 84.9011
				text = "AH0"
			intervals [263]:
				xmin = 84.9011
				xmax = 84.9411
				text = "V"
			intervals [264]:
				xmin = 84.9411
				xmax = 85.0111
				text = "DH"
			intervals [265]:
				xmin = 85.0111
				xmax = 85.0511
				text = "IY0"
			intervals [266]:
				xmin = 85.0511
				xmax = 85.1111
				text = "sp"
			intervals [267]:
				xmin = 85.1111
				xmax = 85.1511
				text = "G"
			intervals [268]:
				xmin = 85.1511
				xmax = 85.1911
				text = "EY1"
			intervals [269]:
				xmin = 85.1911
				xmax = 85.3811
				text = "M"
			intervals [270]:
				xmin = 85.3811
				xmax = 85.4111
				text = "HH"
			intervals [271]:
				xmin = 85.4111
				xmax = 85.4911
				text = "AW1"
			intervals [272]:
				xmin = 85.4911
				xmax = 85.5511
				text = "D"
			intervals [273]:
				xmin = 85.5511
				xmax = 85.6611
				text = "IH0"
			intervals [274]:
				xmin = 85.6611
				xmax = 85.7011
				text = "D"
			intervals [275]:
				xmin = 85.7011
				xmax = 85.7311
				text = "Y"
			intervals [276]:
				xmin = 85.7311
				xmax = 85.7811
				text = "UW1"
			intervals [277]:
				xmin = 85.7811
				xmax = 85.8111
				text = "sp"
			intervals [278]:
				xmin = 85.8111
				xmax = 85.8411
				text = "D"
			intervals [279]:
				xmin = 85.8411
				xmax = 85.9011
				text = "IH2"
			intervals [280]:
				xmin = 85.9011
				xmax = 86.0811
				text = "S"
			intervals [281]:
				xmin = 86.0811
				xmax = 86.1411
				text = "AY1"
			intervals [282]:
				xmin = 86.1411
				xmax = 86.1911
				text = "D"
			intervals [283]:
				xmin = 86.1911
				xmax = 86.2211
				text = "HH"
			intervals [284]:
				xmin = 86.2211
				xmax = 86.2911
				text = "UW1"
			intervals [285]:
				xmin = 86.2911
				xmax = 86.3611
				text = "Z"
			intervals [286]:
				xmin = 86.3611
				xmax = 86.3911
				text = "sp"
			intervals [287]:
				xmin = 86.3911
				xmax = 86.4211
				text = "G"
			intervals [288]:
				xmin = 86.4211
				xmax = 86.5011
				text = "AH1"
			intervals [289]:
				xmin = 86.5011
				xmax = 86.5411
				text = "N"
			intervals [290]:
				xmin = 86.5411
				xmax = 86.5911
				text = "AH0"
			intervals [291]:
				xmin = 86.5911
				xmax = 86.6611
				text = "sp"
			intervals [292]:
				xmin = 86.6611
				xmax = 86.7011
				text = "B"
			intervals [293]:
				xmin = 86.7011
				xmax = 86.7711
				text = "IY0"
			intervals [294]:
				xmin = 86.7711
				xmax = 86.8011
				text = "sp"
			intervals [295]:
				xmin = 86.8011
				xmax = 86.9211
				text = "IH0"
			intervals [296]:
				xmin = 86.9211
				xmax = 87.0711
				text = "T"
			intervals [297]:
				xmin = 87.0711
				xmax = 87.1411
				text = "sp"
			intervals [298]:
				xmin = 87.1411
				xmax = 90.8934
				text = ""
			intervals [299]:
				xmin = 90.8934
				xmax = 90.9534
				text = "OW2"
			intervals [300]:
				xmin = 90.9534
				xmax = 91.0134
				text = "K"
			intervals [301]:
				xmin = 91.0134
				xmax = 91.2334
				text = "EY1"
			intervals [302]:
				xmin = 91.2334
				xmax = 91.2634
				text = "sp"
			intervals [303]:
				xmin = 91.2634
				xmax = 91.2934
				text = "G"
			intervals [304]:
				xmin = 91.2934
				xmax = 91.3534
				text = "OW1"
			intervals [305]:
				xmin = 91.3534
				xmax = 91.4934
				text = "AH0"
			intervals [306]:
				xmin = 91.4934
				xmax = 91.5434
				text = "HH"
			intervals [307]:
				xmin = 91.5434
				xmax = 91.5734
				text = "EH1"
			intervals [308]:
				xmin = 91.5734
				xmax = 91.6434
				text = "D"
			intervals [309]:
				xmin = 91.6434
				xmax = 100.5718
				text = "sp"
			intervals [310]:
				xmin = 100.5718
				xmax = 100.6018
				text = "SH"
			intervals [311]:
				xmin = 100.6018
				xmax = 100.8518
				text = "UH1"
			intervals [312]:
				xmin = 100.8518
				xmax = 100.9118
				text = "R"
			intervals [313]:
				xmin = 100.9118
				xmax = 107.2759
				text = "sp"
			intervals [314]:
				xmin = 107.2759
				xmax = 107.3059
				text = "V"
			intervals [315]:
				xmin = 107.3059
				xmax = 107.3759
				text = "EH1"
			intervals [316]:
				xmin = 107.3759
				xmax = 107.4059
				text = "R"
			intervals [317]:
				xmin = 107.4059
				xmax = 107.4659
				text = "IY0"
			intervals [318]:
				xmin = 107.4659
				xmax = 107.5759
				text = "sp"
			intervals [319]:
				xmin = 107.5759
				xmax = 107.6259
				text = "G"
			intervals [320]:
				xmin = 107.6259
				xmax = 107.8059
				text = "IH0"
			intervals [321]:
				xmin = 107.8059
				xmax = 107.8459
				text = "D"
			intervals [322]:
				xmin = 107.8459
				xmax = 108.3662
				text = "sp"
			intervals [323]:
				xmin = 108.3662
				xmax = 108.4562
				text = "AH0"
			intervals [324]:
				xmin = 108.4562
				xmax = 108.5062
				text = "N"
			intervals [325]:
				xmin = 108.5062
				xmax = 108.5362
				text = "D"
			intervals [326]:
				xmin = 108.5362
				xmax = 108.5762
				text = "HH"
			intervals [327]:
				xmin = 108.5762
				xmax = 108.6562
				text = "AW1"
			intervals [328]:
				xmin = 108.6562
				xmax = 108.7162
				text = "D"
			intervals [329]:
				xmin = 108.7162
				xmax = 108.7462
				text = "IH0"
			intervals [330]:
				xmin = 108.7462
				xmax = 108.8162
				text = "D"
			intervals [331]:
				xmin = 108.8162
				xmax = 108.9062
				text = "sp"
			intervals [332]:
				xmin = 108.9062
				xmax = 108.9762
				text = "Y"
			intervals [333]:
				xmin = 108.9762
				xmax = 109.1662
				text = "UW1"
			intervals [334]:
				xmin = 109.1662
				xmax = 109.2062
				text = "sp"
			intervals [335]:
				xmin = 109.2062
				xmax = 109.2462
				text = "D"
			intervals [336]:
				xmin = 109.2462
				xmax = 109.2762
				text = "IH0"
			intervals [337]:
				xmin = 109.2762
				xmax = 109.3162
				text = "D"
			intervals [338]:
				xmin = 109.3162
				xmax = 109.3462
				text = "Y"
			intervals [339]:
				xmin = 109.3462
				xmax = 109.3762
				text = "UW1"
			intervals [340]:
				xmin = 109.3762
				xmax = 109.4262
				text = "EH1"
			intervals [341]:
				xmin = 109.4262
				xmax = 109.4962
				text = "V"
			intervals [342]:
				xmin = 109.4962
				xmax = 109.5662
				text = "ER0"
			intervals [343]:
				xmin = 109.5662
				xmax = 109.6062
				text = "Y"
			intervals [344]:
				xmin = 109.6062
				xmax = 109.6762
				text = "UW1"
			intervals [345]:
				xmin = 109.6762
				xmax = 109.7462
				text = "Z"
			intervals [346]:
				xmin = 109.7462
				xmax = 109.7762
				text = "EH1"
			intervals [347]:
				xmin = 109.7762
				xmax = 109.8262
				text = "N"
			intervals [348]:
				xmin = 109.8262
				xmax = 109.9462
				text = "IY0"
			intervals [349]:
				xmin = 109.9462
				xmax = 110.0162
				text = "R"
			intervals [350]:
				xmin = 110.0162
				xmax = 110.3362
				text = "AY1"
			intervals [351]:
				xmin = 110.3362
				xmax = 110.4462
				text = "M"
			intervals [352]:
				xmin = 110.4462
				xmax = 110.6162
				text = "Z"
			intervals [353]:
				xmin = 110.6162
				xmax = 110.7262
				text = "EH1"
			intervals [354]:
				xmin = 110.7262
				xmax = 110.8262
				text = "Z"
			intervals [355]:
				xmin = 110.8262
				xmax = 110.9162
				text = "T"
			intervals [356]:
				xmin = 110.9162
				xmax = 111.0062
				text = "IH0"
			intervals [357]:
				xmin = 111.0062
				xmax = 111.0362
				text = "sp"
			intervals [358]:
				xmin = 111.0362
				xmax = 111.0662
				text = "HH"
			intervals [359]:
				xmin = 111.0662
				xmax = 111.1262
				text = "UW1"
			intervals [360]:
				xmin = 111.1262
				xmax = 111.2062
				text = "W"
			intervals [361]:
				xmin = 111.2062
				xmax = 111.2362
				text = "AH0"
			intervals [362]:
				xmin = 111.2362
				xmax = 111.3262
				text = "Z"
			intervals [363]:
				xmin = 111.3262
				xmax = 111.3562
				text = "G"
			intervals [364]:
				xmin = 111.3562
				xmax = 111.3862
				text = "OW1"
			intervals [365]:
				xmin = 111.3862
				xmax = 111.4162
				text = "IH0"
			intervals [366]:
				xmin = 111.4162
				xmax = 111.4462
				text = "N"
			intervals [367]:
				xmin = 111.4462
				xmax = 111.4762
				text = "T"
			intervals [368]:
				xmin = 111.4762
				xmax = 111.5362
				text = "AH0"
			intervals [369]:
				xmin = 111.5362
				xmax = 111.5962
				text = "sp"
			intervals [370]:
				xmin = 111.5962
				xmax = 111.6562
				text = "B"
			intervals [371]:
				xmin = 111.6562
				xmax = 111.7862
				text = "IY0"
			intervals [372]:
				xmin = 111.7862
				xmax = 111.8762
				text = "IH1"
			intervals [373]:
				xmin = 111.8762
				xmax = 111.9562
				text = "T"
			intervals [374]:
				xmin = 111.9562
				xmax = 127.7936
				text = "sp"
			intervals [375]:
				xmin = 127.7936
				xmax = 127.8636
				text = "AH1"
			intervals [376]:
				xmin = 127.8636
				xmax = 127.8936
				text = "HH"
			intervals [377]:
				xmin = 127.8936
				xmax = 128.1636
				text = "AH1"
			intervals [378]:
				xmin = 128.1636
				xmax = 143.3165
				text = ""
			intervals [379]:
				xmin = 143.3165
				xmax = 143.7665
				text = "spn"
			intervals [380]:
				xmin = 143.7665
				xmax = 147.6935
				text = ""
			intervals [381]:
				xmin = 147.6935
				xmax = 147.7235
				text = "P"
			intervals [382]:
				xmin = 147.7235
				xmax = 147.7535
				text = "R"
			intervals [383]:
				xmin = 147.7535
				xmax = 147.8335
				text = "IH1"
			intervals [384]:
				xmin = 147.8335
				xmax = 147.8635
				text = "T"
			intervals [385]:
				xmin = 147.8635
				xmax = 148.0335
				text = "IY0"
			intervals [386]:
				xmin = 148.0335
				xmax = 148.1335
				text = "sp"
			intervals [387]:
				xmin = 148.1335
				xmax = 148.1935
				text = "G"
			intervals [388]:
				xmin = 148.1935
				xmax = 148.3635
				text = "IH0"
			intervals [389]:
				xmin = 148.3635
				xmax = 148.3935
				text = "D"
			intervals [390]:
				xmin = 148.3935
				xmax = 148.4735
				text = "sp"
			intervals [391]:
				xmin = 148.4735
				xmax = 149.1537
				text = ""
			intervals [392]:
				xmin = 149.1537
				xmax = 149.1837
				text = "AY1"
			intervals [393]:
				xmin = 149.1837
				xmax = 149.2337
				text = "V"
			intervals [394]:
				xmin = 149.2337
				xmax = 149.3437
				text = "sp"
			intervals [395]:
				xmin = 149.3437
				xmax = 149.4537
				text = "N"
			intervals [396]:
				xmin = 149.4537
				xmax = 149.4837
				text = "EH1"
			intervals [397]:
				xmin = 149.4837
				xmax = 149.5137
				text = "V"
			intervals [398]:
				xmin = 149.5137
				xmax = 149.5437
				text = "ER0"
			intervals [399]:
				xmin = 149.5437
				xmax = 149.5737
				text = "IY1"
			intervals [400]:
				xmin = 149.5737
				xmax = 149.6037
				text = "V"
			intervals [401]:
				xmin = 149.6037
				xmax = 149.6337
				text = "IH0"
			intervals [402]:
				xmin = 149.6337
				xmax = 150.0537
				text = "N"
			intervals [403]:
				xmin = 150.0537
				xmax = 150.1837
				text = "sp"
			intervals [404]:
				xmin = 150.1837
				xmax = 150.2437
				text = "HH"
			intervals [405]:
				xmin = 150.2437
				xmax = 150.3937
				text = "ER1"
			intervals [406]:
				xmin = 150.3937
				xmax = 150.4337
				text = "D"
			intervals [407]:
				xmin = 150.4337
				xmax = 150.4737
				text = "sp"
			intervals [408]:
				xmin = 150.4737
				xmax = 150.5237
				text = "DH"
			intervals [409]:
				xmin = 150.5237
				xmax = 150.6637
				text = "AE1"
			intervals [410]:
				xmin = 150.6637
				xmax = 150.7437
				text = "T"
			intervals [411]:
				xmin = 150.7437
				xmax = 159.6473
				text = ""
			intervals [412]:
				xmin = 159.6473
				xmax = 159.7073
				text = "sil"
			intervals [413]:
				xmin = 159.7073
				xmax = 159.7373
				text = "V"
			intervals [414]:
				xmin = 159.7373
				xmax = 159.7673
				text = "EH1"
			intervals [415]:
				xmin = 159.7673
				xmax = 159.7973
				text = "R"
			intervals [416]:
				xmin = 159.7973
				xmax = 159.9173
				text = "IY0"
			intervals [417]:
				xmin = 159.9173
				xmax = 160.0073
				text = "sp"
			intervals [418]:
				xmin = 160.0073
				xmax = 160.0673
				text = "G"
			intervals [419]:
				xmin = 160.0673
				xmax = 160.2373
				text = "IH0"
			intervals [420]:
				xmin = 160.2373
				xmax = 160.2873
				text = "D"
			intervals [421]:
				xmin = 160.2873
				xmax = 160.3673
				text = "sp"
			intervals [422]:
				xmin = 160.3673
				xmax = 161.1273
				text = "AH1"
			intervals [423]:
				xmin = 161.1273
				xmax = 161.2073
				text = "sp"
			intervals [424]:
				xmin = 161.2073
				xmax = 161.742
				text = ""
			intervals [425]:
				xmin = 161.742
				xmax = 161.902
				text = "M"
			intervals [426]:
				xmin = 161.902
				xmax = 162.052
				text = "AA1"
			intervals [427]:
				xmin = 162.052
				xmax = 162.142
				text = "R"
			intervals [428]:
				xmin = 162.142
				xmax = 162.172
				text = "B"
			intervals [429]:
				xmin = 162.172
				xmax = 162.212
				text = "AH0"
			intervals [430]:
				xmin = 162.212
				xmax = 162.362
				text = "L"
			intervals [431]:
				xmin = 162.362
				xmax = 162.412
				text = "Z"
			intervals [432]:
				xmin = 162.412
				xmax = 162.442
				text = "sp"
			intervals [433]:
				xmin = 162.442
				xmax = 162.472
				text = "Y"
			intervals [434]:
				xmin = 162.472
				xmax = 162.502
				text = "UW1"
			intervals [435]:
				xmin = 162.502
				xmax = 162.532
				text = "R"
			intervals [436]:
				xmin = 162.532
				xmax = 162.562
				text = "IH0"
			intervals [437]:
				xmin = 162.562
				xmax = 162.592
				text = "M"
			intervals [438]:
				xmin = 162.592
				xmax = 162.642
				text = "EH1"
			intervals [439]:
				xmin = 162.642
				xmax = 162.672
				text = "M"
			intervals [440]:
				xmin = 162.672
				xmax = 162.722
				text = "B"
			intervals [441]:
				xmin = 162.722
				xmax = 162.812
				text = "ER0"
			intervals [442]:
				xmin = 162.812
				xmax = 162.892
				text = "sp"
			intervals [443]:
				xmin = 162.892
				xmax = 162.942
				text = "P"
			intervals [444]:
				xmin = 162.942
				xmax = 163.022
				text = "L"
			intervals [445]:
				xmin = 163.022
				xmax = 163.052
				text = "EY1"
			intervals [446]:
				xmin = 163.052
				xmax = 163.082
				text = "IH0"
			intervals [447]:
				xmin = 163.082
				xmax = 163.132
				text = "N"
			intervals [448]:
				xmin = 163.132
				xmax = 163.222
				text = "sp"
			intervals [449]:
				xmin = 163.222
				xmax = 171.6846
				text = ""
			intervals [450]:
				xmin = 171.6846
				xmax = 171.8846
				text = "Y"
			intervals [451]:
				xmin = 171.8846
				xmax = 172.1646
				text = "AE1"
			intervals [452]:
				xmin = 172.1646
				xmax = 172.1946
				text = "sp"
			intervals [453]:
				xmin = 172.1946
				xmax = 173.0012
				text = ""
			intervals [454]:
				xmin = 173.0012
				xmax = 173.1612
				text = "L"
			intervals [455]:
				xmin = 173.1612
				xmax = 173.2112
				text = "IH1"
			intervals [456]:
				xmin = 173.2112
				xmax = 173.3112
				text = "T"
			intervals [457]:
				xmin = 173.3112
				xmax = 173.3412
				text = "AH0"
			intervals [458]:
				xmin = 173.3412
				xmax = 173.3712
				text = "L"
			intervals [459]:
				xmin = 173.3712
				xmax = 173.4312
				text = "G"
			intervals [460]:
				xmin = 173.4312
				xmax = 173.5712
				text = "ER1"
			intervals [461]:
				xmin = 173.5712
				xmax = 173.7212
				text = "L"
			intervals [462]:
				xmin = 173.7212
				xmax = 173.9112
				text = "Z"
			intervals [463]:
				xmin = 173.9112
				xmax = 174.0712
				text = "AY1"
			intervals [464]:
				xmin = 174.0712
				xmax = 174.1612
				text = "G"
			intervals [465]:
				xmin = 174.1612
				xmax = 174.2012
				text = "EH1"
			intervals [466]:
				xmin = 174.2012
				xmax = 174.3212
				text = "S"
			intervals [467]:
				xmin = 174.3212
				xmax = 174.3512
				text = "sp"
			intervals [468]:
				xmin = 174.3512
				xmax = 174.3812
				text = "Y"
			intervals [469]:
				xmin = 174.3812
				xmax = 174.4912
				text = "UW1"
			intervals [470]:
				xmin = 174.4912
				xmax = 174.5212
				text = "sp"
			intervals [471]:
				xmin = 174.5212
				xmax = 174.5812
				text = "JH"
			intervals [472]:
				xmin = 174.5812
				xmax = 174.6212
				text = "AH1"
			intervals [473]:
				xmin = 174.6212
				xmax = 174.7112
				text = "M"
			intervals [474]:
				xmin = 174.7112
				xmax = 174.7912
				text = "P"
			intervals [475]:
				xmin = 174.7912
				xmax = 174.8212
				text = "T"
			intervals [476]:
				xmin = 174.8212
				xmax = 174.8712
				text = "R"
			intervals [477]:
				xmin = 174.8712
				xmax = 175.0112
				text = "OW1"
			intervals [478]:
				xmin = 175.0112
				xmax = 175.0712
				text = "P"
			intervals [479]:
				xmin = 175.0712
				xmax = 175.1912
				text = "sp"
			intervals [480]:
				xmin = 175.1912
				xmax = 175.2712
				text = "R"
			intervals [481]:
				xmin = 175.2712
				xmax = 175.3112
				text = "IY1"
			intervals [482]:
				xmin = 175.3112
				xmax = 175.3612
				text = "L"
			intervals [483]:
				xmin = 175.3612
				xmax = 175.3912
				text = "IY0"
			intervals [484]:
				xmin = 175.3912
				xmax = 175.6412
				text = "sp"
			intervals [485]:
				xmin = 175.6412
				xmax = 178.5107
				text = ""
			intervals [486]:
				xmin = 178.5107
				xmax = 179.2407
				text = "spn"
			intervals [487]:
				xmin = 179.2407
				xmax = 187.7592
				text = ""
			intervals [488]:
				xmin = 187.7592
				xmax = 187.7892
				text = "IH0"
			intervals [489]:
				xmin = 187.7892
				xmax = 187.8292
				text = "Z"
			intervals [490]:
				xmin = 187.8292
				xmax = 187.8892
				text = "DH"
			intervals [491]:
				xmin = 187.8892
				xmax = 187.9992
				text = "AE1"
			intervals [492]:
				xmin = 187.9992
				xmax = 188.1592
				text = "T"
			intervals [493]:
				xmin = 188.1592
				xmax = 188.2092
				text = "R"
			intervals [494]:
				xmin = 188.2092
				xmax = 188.4392
				text = "AY1"
			intervals [495]:
				xmin = 188.4392
				xmax = 188.4692
				text = "T"
			intervals [496]:
				xmin = 188.4692
				xmax = 188.6716
				text = "sp"
			intervals [497]:
				xmin = 188.6716
				xmax = 188.7216
				text = "AH0"
			intervals [498]:
				xmin = 188.7216
				xmax = 188.7516
				text = "N"
			intervals [499]:
				xmin = 188.7516
				xmax = 188.7816
				text = "DH"
			intervals [500]:
				xmin = 188.7816
				xmax = 188.9016
				text = "AH0"
			intervals [501]:
				xmin = 188.9016
				xmax = 188.9416
				text = "T"
			intervals [502]:
				xmin = 188.9416
				xmax = 189.1116
				text = "EH1"
			intervals [503]:
				xmin = 189.1116
				xmax = 189.2916
				text = "S"
			intervals [504]:
				xmin = 189.2916
				xmax = 189.3216
				text = "HH"
			intervals [505]:
				xmin = 189.3216
				xmax = 189.4516
				text = "AA1"
			intervals [506]:
				xmin = 189.4516
				xmax = 189.5816
				text = "R"
			intervals [507]:
				xmin = 189.5816
				xmax = 189.6316
				text = "D"
			intervals [508]:
				xmin = 189.6316
				xmax = 191.2386
				text = ""
			intervals [509]:
				xmin = 191.2386
				xmax = 191.6686
				text = "spn"
			intervals [510]:
				xmin = 191.6686
				xmax = 191.7286
				text = "V"
			intervals [511]:
				xmin = 191.7286
				xmax = 191.7786
				text = "EH1"
			intervals [512]:
				xmin = 191.7786
				xmax = 191.8886
				text = "R"
			intervals [513]:
				xmin = 191.8886
				xmax = 191.9386
				text = "IY0"
			intervals [514]:
				xmin = 191.9386
				xmax = 191.9686
				text = "sp"
			intervals [515]:
				xmin = 191.9686
				xmax = 192.0086
				text = "S"
			intervals [516]:
				xmin = 192.0086
				xmax = 192.1486
				text = "P"
			intervals [517]:
				xmin = 192.1486
				xmax = 192.2786
				text = "EH1"
			intervals [518]:
				xmin = 192.2786
				xmax = 192.3286
				text = "SH"
			intervals [519]:
				xmin = 192.3286
				xmax = 192.4286
				text = "AH0"
			intervals [520]:
				xmin = 192.4286
				xmax = 192.4886
				text = "L"
			intervals [521]:
				xmin = 192.4886
				xmax = 192.5586
				text = "sp"
			intervals [522]:
				xmin = 192.5586
				xmax = 194.2486
				text = "spn"
			intervals [523]:
				xmin = 194.2486
				xmax = 194.2986
				text = "JH"
			intervals [524]:
				xmin = 194.2986
				xmax = 194.3286
				text = "AH1"
			intervals [525]:
				xmin = 194.3286
				xmax = 194.3586
				text = "M"
			intervals [526]:
				xmin = 194.3586
				xmax = 194.3886
				text = "P"
			intervals [527]:
				xmin = 194.3886
				xmax = 194.4186
				text = "IH0"
			intervals [528]:
				xmin = 194.4186
				xmax = 194.4486
				text = "N"
			intervals [529]:
				xmin = 194.4486
				xmax = 194.4786
				text = "R"
			intervals [530]:
				xmin = 194.4786
				xmax = 194.5086
				text = "OW1"
			intervals [531]:
				xmin = 194.5086
				xmax = 194.5386
				text = "P"
			intervals [532]:
				xmin = 194.5386
				xmax = 196.3999
				text = "sp"
			intervals [533]:
				xmin = 196.3999
				xmax = 196.5099
				text = "AH1"
			intervals [534]:
				xmin = 196.5099
				xmax = 196.5399
				text = "HH"
			intervals [535]:
				xmin = 196.5399
				xmax = 196.7499
				text = "AH1"
			intervals [536]:
				xmin = 196.7499
				xmax = 200.5071
				text = ""
			intervals [537]:
				xmin = 200.5071
				xmax = 200.5671
				text = "sil"
			intervals [538]:
				xmin = 200.5671
				xmax = 200.8371
				text = "M"
			intervals [539]:
				xmin = 200.8371
				xmax = 200.8671
				text = "HH"
			intervals [540]:
				xmin = 200.8671
				xmax = 201.0171
				text = "M"
			intervals [541]:
				xmin = 201.0171
				xmax = 206.4151
				text = ""
			intervals [542]:
				xmin = 206.4151
				xmax = 206.5751
				text = "AH1"
			intervals [543]:
				xmin = 206.5751
				xmax = 206.6051
				text = "HH"
			intervals [544]:
				xmin = 206.6051
				xmax = 206.8751
				text = "AH1"
			intervals [545]:
				xmin = 206.8751
				xmax = 217.3518
				text = ""
			intervals [546]:
				xmin = 217.3518
				xmax = 217.4318
				text = "spn"
			intervals [547]:
				xmin = 217.4318
				xmax = 217.5718
				text = "sp"
			intervals [548]:
				xmin = 217.5718
				xmax = 218.5118
				text = "spn"
			intervals [549]:
				xmin = 218.5118
				xmax = 218.5818
				text = "DH"
			intervals [550]:
				xmin = 218.5818
				xmax = 218.6818
				text = "AH0"
			intervals [551]:
				xmin = 218.6818
				xmax = 218.7118
				text = "T"
			intervals [552]:
				xmin = 218.7118
				xmax = 219.0818
				text = "Z"
			intervals [553]:
				xmin = 219.0818
				xmax = 219.1118
				text = "sp"
			intervals [554]:
				xmin = 219.1118
				xmax = 219.1518
				text = "G"
			intervals [555]:
				xmin = 219.1518
				xmax = 219.2318
				text = "R"
			intervals [556]:
				xmin = 219.2318
				xmax = 219.2618
				text = "EY1"
			intervals [557]:
				xmin = 219.2618
				xmax = 219.2918
				text = "T"
			intervals [558]:
				xmin = 219.2918
				xmax = 221.4832
				text = "sp"
			intervals [559]:
				xmin = 221.4832
				xmax = 221.7232
				text = "OW2"
			intervals [560]:
				xmin = 221.7232
				xmax = 221.7932
				text = "K"
			intervals [561]:
				xmin = 221.7932
				xmax = 221.8832
				text = "EY1"
			intervals [562]:
				xmin = 221.8832
				xmax = 221.9932
				text = "HH"
			intervals [563]:
				xmin = 221.9932
				xmax = 222.1132
				text = "AW1"
			intervals [564]:
				xmin = 222.1132
				xmax = 222.1532
				text = "AH0"
			intervals [565]:
				xmin = 222.1532
				xmax = 222.1832
				text = "B"
			intervals [566]:
				xmin = 222.1832
				xmax = 222.3632
				text = "AW1"
			intervals [567]:
				xmin = 222.3632
				xmax = 222.4432
				text = "T"
			intervals [568]:
				xmin = 222.4432
				xmax = 222.5432
				text = "sp"
			intervals [569]:
				xmin = 222.5432
				xmax = 222.9432
				text = "AH1"
			intervals [570]:
				xmin = 222.9432
				xmax = 222.9832
				text = "sp"
			intervals [571]:
				xmin = 222.9832
				xmax = 223.9659
				text = ""
			intervals [572]:
				xmin = 223.9659
				xmax = 224.0259
				text = "T"
			intervals [573]:
				xmin = 224.0259
				xmax = 224.1459
				text = "IY1"
			intervals [574]:
				xmin = 224.1459
				xmax = 224.1759
				text = "V"
			intervals [575]:
				xmin = 224.1759
				xmax = 224.2059
				text = "IY1"
			intervals [576]:
				xmin = 224.2059
				xmax = 224.2559
				text = "sp"
			intervals [577]:
				xmin = 224.2559
				xmax = 224.3059
				text = "Y"
			intervals [578]:
				xmin = 224.3059
				xmax = 224.5959
				text = "UW1"
			intervals [579]:
				xmin = 224.5959
				xmax = 224.6259
				text = "sp"
			intervals [580]:
				xmin = 224.6259
				xmax = 224.7659
				text = "S"
			intervals [581]:
				xmin = 224.7659
				xmax = 224.8659
				text = "EY1"
			intervals [582]:
				xmin = 224.8659
				xmax = 224.8959
				text = "Y"
			intervals [583]:
				xmin = 224.8959
				xmax = 224.9259
				text = "UW1"
			intervals [584]:
				xmin = 224.9259
				xmax = 225.0259
				text = "D"
			intervals [585]:
				xmin = 225.0259
				xmax = 225.1059
				text = "OW1"
			intervals [586]:
				xmin = 225.1059
				xmax = 225.1659
				text = "N"
			intervals [587]:
				xmin = 225.1659
				xmax = 225.1959
				text = "T"
			intervals [588]:
				xmin = 225.1959
				xmax = 225.2659
				text = "L"
			intervals [589]:
				xmin = 225.2659
				xmax = 225.3159
				text = "AY1"
			intervals [590]:
				xmin = 225.3159
				xmax = 225.3959
				text = "K"
			intervals [591]:
				xmin = 225.3959
				xmax = 225.4559
				text = "sp"
			intervals [592]:
				xmin = 225.4559
				xmax = 225.5759
				text = "T"
			intervals [593]:
				xmin = 225.5759
				xmax = 225.6059
				text = "IY1"
			intervals [594]:
				xmin = 225.6059
				xmax = 225.8359
				text = "V"
			intervals [595]:
				xmin = 225.8359
				xmax = 225.8659
				text = "IY1"
			intervals [596]:
				xmin = 225.8659
				xmax = 226.2559
				text = "HH"
			intervals [597]:
				xmin = 226.2559
				xmax = 226.3159
				text = "W"
			intervals [598]:
				xmin = 226.3159
				xmax = 226.4859
				text = "AY1"
			intervals [599]:
				xmin = 226.4859
				xmax = 226.5559
				text = "D"
			intervals [600]:
				xmin = 226.5559
				xmax = 226.6059
				text = "OW1"
			intervals [601]:
				xmin = 226.6059
				xmax = 226.6559
				text = "N"
			intervals [602]:
				xmin = 226.6559
				xmax = 226.7059
				text = "T"
			intervals [603]:
				xmin = 226.7059
				xmax = 226.7459
				text = "sp"
			intervals [604]:
				xmin = 226.7459
				xmax = 226.7859
				text = "Y"
			intervals [605]:
				xmin = 226.7859
				xmax = 226.8159
				text = "UW1"
			intervals [606]:
				xmin = 226.8159
				xmax = 226.9059
				text = "L"
			intervals [607]:
				xmin = 226.9059
				xmax = 227.0159
				text = "AY1"
			intervals [608]:
				xmin = 227.0159
				xmax = 227.0759
				text = "K"
			intervals [609]:
				xmin = 227.0759
				xmax = 227.1259
				text = "IH0"
			intervals [610]:
				xmin = 227.1259
				xmax = 227.1559
				text = "T"
			intervals [611]:
				xmin = 227.1559
				xmax = 241.117
				text = ""
			intervals [612]:
				xmin = 241.117
				xmax = 241.147
				text = "AH1"
			intervals [613]:
				xmin = 241.147
				xmax = 241.217
				text = "HH"
			intervals [614]:
				xmin = 241.217
				xmax = 241.607
				text = "AH1"
			intervals [615]:
				xmin = 241.607
				xmax = 250.0654
				text = ""
			intervals [616]:
				xmin = 250.0654
				xmax = 250.1454
				text = "Y"
			intervals [617]:
				xmin = 250.1454
				xmax = 250.3354
				text = "AE1"
			intervals [618]:
				xmin = 250.3354
				xmax = 250.3654
				text = "Y"
			intervals [619]:
				xmin = 250.3654
				xmax = 250.3954
				text = "UW1"
			intervals [620]:
				xmin = 250.3954
				xmax = 250.4354
				text = "R"
			intervals [621]:
				xmin = 250.4354
				xmax = 250.4654
				text = "IY1"
			intervals [622]:
				xmin = 250.4654
				xmax = 250.4954
				text = "L"
			intervals [623]:
				xmin = 250.4954
				xmax = 250.5254
				text = "IY0"
			intervals [624]:
				xmin = 250.5254
				xmax = 250.5754
				text = "ER0"
			intervals [625]:
				xmin = 250.5754
				xmax = 250.7954
				text = "AY1"
			intervals [626]:
				xmin = 250.7954
				xmax = 250.8254
				text = "V"
			intervals [627]:
				xmin = 250.8254
				xmax = 250.8554
				text = "S"
			intervals [628]:
				xmin = 250.8554
				xmax = 250.9054
				text = "IY1"
			intervals [629]:
				xmin = 250.9054
				xmax = 250.9354
				text = "N"
			intervals [630]:
				xmin = 250.9354
				xmax = 251.3354
				text = "sp"
			intervals [631]:
				xmin = 251.3354
				xmax = 251.3654
				text = "EY1"
			intervals [632]:
				xmin = 251.3654
				xmax = 251.3954
				text = "L"
			intervals [633]:
				xmin = 251.3954
				xmax = 251.4254
				text = "IH1"
			intervals [634]:
				xmin = 251.4254
				xmax = 251.4654
				text = "T"
			intervals [635]:
				xmin = 251.4654
				xmax = 251.5154
				text = "AH0"
			intervals [636]:
				xmin = 251.5154
				xmax = 251.5454
				text = "L"
			intervals [637]:
				xmin = 251.5454
				xmax = 251.5954
				text = "L"
			intervals [638]:
				xmin = 251.5954
				xmax = 251.6454
				text = "OW1"
			intervals [639]:
				xmin = 251.6454
				xmax = 251.8254
				text = "N"
			intervals [640]:
				xmin = 251.8254
				xmax = 251.8554
				text = "R"
			intervals [641]:
				xmin = 251.8554
				xmax = 252.0154
				text = "EY1"
			intervals [642]:
				xmin = 252.0154
				xmax = 252.0454
				text = "N"
			intervals [643]:
				xmin = 252.0454
				xmax = 252.0754
				text = "JH"
			intervals [644]:
				xmin = 252.0754
				xmax = 252.1054
				text = "ER0"
			intervals [645]:
				xmin = 252.1054
				xmax = 253.5389
				text = "sp"
			intervals [646]:
				xmin = 253.5389
				xmax = 253.7589
				text = "spn"
			intervals [647]:
				xmin = 253.7589
				xmax = 253.8689
				text = "sp"
			intervals [648]:
				xmin = 253.8689
				xmax = 259.9804
				text = ""
			intervals [649]:
				xmin = 259.9804
				xmax = 260.2804
				text = "OW1"
			intervals [650]:
				xmin = 260.2804
				xmax = 260.3304
				text = "HH"
			intervals [651]:
				xmin = 260.3304
				xmax = 260.3904
				text = "W"
			intervals [652]:
				xmin = 260.3904
				xmax = 260.4304
				text = "AH1"
			intervals [653]:
				xmin = 260.4304
				xmax = 260.5204
				text = "T"
			intervals [654]:
				xmin = 260.5204
				xmax = 260.5604
				text = "S"
			intervals [655]:
				xmin = 260.5604
				xmax = 260.6404
				text = "HH"
			intervals [656]:
				xmin = 260.6404
				xmax = 260.7504
				text = "AE1"
			intervals [657]:
				xmin = 260.7504
				xmax = 260.8104
				text = "P"
			intervals [658]:
				xmin = 260.8104
				xmax = 260.8504
				text = "AH0"
			intervals [659]:
				xmin = 260.8504
				xmax = 260.9004
				text = "N"
			intervals [660]:
				xmin = 260.9004
				xmax = 260.9304
				text = "IH0"
			intervals [661]:
				xmin = 260.9304
				xmax = 260.9704
				text = "N"
			intervals [662]:
				xmin = 260.9704
				xmax = 261.0204
				text = "sp"
			intervals [663]:
				xmin = 261.0204
				xmax = 261.1204
				text = "AO1"
			intervals [664]:
				xmin = 261.1204
				xmax = 261.2304
				text = "N"
			intervals [665]:
				xmin = 261.2304
				xmax = 261.3004
				text = "sp"
			intervals [666]:
				xmin = 261.3004
				xmax = 261.3704
				text = "P"
			intervals [667]:
				xmin = 261.3704
				xmax = 261.4104
				text = "EY1"
			intervals [668]:
				xmin = 261.4104
				xmax = 261.4404
				text = "T"
			intervals [669]:
				xmin = 261.4404
				xmax = 261.4704
				text = "AH0"
			intervals [670]:
				xmin = 261.4704
				xmax = 261.6304
				text = "N"
			intervals [671]:
				xmin = 261.6304
				xmax = 261.7304
				text = "sp"
			intervals [672]:
				xmin = 261.7304
				xmax = 261.7804
				text = "P"
			intervals [673]:
				xmin = 261.7804
				xmax = 261.8504
				text = "L"
			intervals [674]:
				xmin = 261.8504
				xmax = 261.9104
				text = "EY1"
			intervals [675]:
				xmin = 261.9104
				xmax = 261.9404
				text = "S"
			intervals [676]:
				xmin = 261.9404
				xmax = 287.3782
				text = "sp"
			intervals [677]:
				xmin = 287.3782
				xmax = 287.5682
				text = "M"
			intervals [678]:
				xmin = 287.5682
				xmax = 287.6082
				text = "HH"
			intervals [679]:
				xmin = 287.6082
				xmax = 287.7782
				text = "M"
			intervals [680]:
				xmin = 287.7782
				xmax = 324.1274
				text = ""
			intervals [681]:
				xmin = 324.1274
				xmax = 324.2674
				text = "spn"
			intervals [682]:
				xmin = 324.2674
				xmax = 324.3474
				text = "sp"
			intervals [683]:
				xmin = 324.3474
				xmax = 324.4974
				text = "N"
			intervals [684]:
				xmin = 324.4974
				xmax = 324.6274
				text = "AW1"
			intervals [685]:
				xmin = 324.6274
				xmax = 324.6574
				text = "sp"
			intervals [686]:
				xmin = 324.6574
				xmax = 324.6974
				text = "Y"
			intervals [687]:
				xmin = 324.6974
				xmax = 324.8974
				text = "UW1"
			intervals [688]:
				xmin = 324.8974
				xmax = 324.9274
				text = "sp"
			intervals [689]:
				xmin = 324.9274
				xmax = 324.9874
				text = "G"
			intervals [690]:
				xmin = 324.9874
				xmax = 325.0674
				text = "AA1"
			intervals [691]:
				xmin = 325.0674
				xmax = 325.1474
				text = "T"
			intervals [692]:
				xmin = 325.1474
				xmax = 325.5274
				text = "sp"
			intervals [693]:
				xmin = 325.5274
				xmax = 325.7074
				text = "IH1"
			intervals [694]:
				xmin = 325.7074
				xmax = 325.9074
				text = "Z"
			intervals [695]:
				xmin = 325.9074
				xmax = 326.2674
				text = "AH1"
			intervals [696]:
				xmin = 326.2674
				xmax = 328.4169
				text = ""
			intervals [697]:
				xmin = 328.4169
				xmax = 328.4469
				text = "sil"
			intervals [698]:
				xmin = 328.4469
				xmax = 328.5269
				text = "IH1"
			intervals [699]:
				xmin = 328.5269
				xmax = 328.7469
				text = "Z"
			intervals [700]:
				xmin = 328.7469
				xmax = 328.8326
				text = ""
			intervals [701]:
				xmin = 328.8326
				xmax = 328.9526
				text = "S"
			intervals [702]:
				xmin = 328.9526
				xmax = 328.9926
				text = "T"
			intervals [703]:
				xmin = 328.9926
				xmax = 329.1126
				text = "IY1"
			intervals [704]:
				xmin = 329.1126
				xmax = 329.1726
				text = "V"
			intervals [705]:
				xmin = 329.1726
				xmax = 329.2326
				text = "AH0"
			intervals [706]:
				xmin = 329.2326
				xmax = 329.3326
				text = "N"
			intervals [707]:
				xmin = 329.3326
				xmax = 329.4126
				text = "S"
			intervals [708]:
				xmin = 329.4126
				xmax = 329.4426
				text = "T"
			intervals [709]:
				xmin = 329.4426
				xmax = 329.4826
				text = "IH1"
			intervals [710]:
				xmin = 329.4826
				xmax = 329.6026
				text = "L"
			intervals [711]:
				xmin = 329.6026
				xmax = 329.6626
				text = "M"
			intervals [712]:
				xmin = 329.6626
				xmax = 329.7926
				text = "EH1"
			intervals [713]:
				xmin = 329.7926
				xmax = 329.8826
				text = "R"
			intervals [714]:
				xmin = 329.8826
				xmax = 329.9126
				text = "IY0"
			intervals [715]:
				xmin = 329.9126
				xmax = 329.9426
				text = "D"
			intervals [716]:
				xmin = 329.9426
				xmax = 329.9726
				text = "T"
			intervals [717]:
				xmin = 329.9726
				xmax = 330.0326
				text = "IH0"
			intervals [718]:
				xmin = 330.0326
				xmax = 330.0826
				text = "sp"
			intervals [719]:
				xmin = 330.0826
				xmax = 330.1226
				text = "B"
			intervals [720]:
				xmin = 330.1226
				xmax = 330.2026
				text = "EH1"
			intervals [721]:
				xmin = 330.2026
				xmax = 330.2626
				text = "T"
			intervals [722]:
				xmin = 330.2626
				xmax = 330.3626
				text = "IY0"
			intervals [723]:
				xmin = 330.3626
				xmax = 330.4226
				text = "ER0"
			intervals [724]:
				xmin = 330.4226
				xmax = 330.4726
				text = "IH0"
			intervals [725]:
				xmin = 330.4726
				xmax = 330.5526
				text = "Z"
			intervals [726]:
				xmin = 330.5526
				xmax = 330.6026
				text = "SH"
			intervals [727]:
				xmin = 330.6026
				xmax = 330.6526
				text = "IY1"
			intervals [728]:
				xmin = 330.6526
				xmax = 330.7326
				text = "M"
			intervals [729]:
				xmin = 330.7326
				xmax = 330.7726
				text = "EH1"
			intervals [730]:
				xmin = 330.7726
				xmax = 330.8026
				text = "R"
			intervals [731]:
				xmin = 330.8026
				xmax = 330.8326
				text = "IY0"
			intervals [732]:
				xmin = 330.8326
				xmax = 330.8626
				text = "D"
			intervals [733]:
				xmin = 330.8626
				xmax = 331.3626
				text = "sp"
			intervals [734]:
				xmin = 331.3626
				xmax = 331.4026
				text = "T"
			intervals [735]:
				xmin = 331.4026
				xmax = 331.4326
				text = "AH0"
			intervals [736]:
				xmin = 331.4326
				xmax = 331.4826
				text = "R"
			intervals [737]:
				xmin = 331.4826
				xmax = 331.6126
				text = "AA1"
			intervals [738]:
				xmin = 331.6126
				xmax = 331.6426
				text = "D"
			intervals [739]:
				xmin = 331.6426
				xmax = 331.6726
				text = "N"
			intervals [740]:
				xmin = 331.6726
				xmax = 331.7026
				text = "IY0"
			intervals [741]:
				xmin = 331.7026
				xmax = 331.7626
				text = "sp"
			intervals [742]:
				xmin = 331.7626
				xmax = 331.8026
				text = "N"
			intervals [743]:
				xmin = 331.8026
				xmax = 331.8726
				text = "AW1"
			intervals [744]:
				xmin = 331.8726
				xmax = 332.9062
				text = "sp"
			intervals [745]:
				xmin = 332.9062
				xmax = 332.9362
				text = "SH"
			intervals [746]:
				xmin = 332.9362
				xmax = 333.0262
				text = "IY1"
			intervals [747]:
				xmin = 333.0262
				xmax = 333.0762
				text = "Z"
			intervals [748]:
				xmin = 333.0762
				xmax = 333.1062
				text = "M"
			intervals [749]:
				xmin = 333.1062
				xmax = 333.2462
				text = "EH1"
			intervals [750]:
				xmin = 333.2462
				xmax = 333.2762
				text = "R"
			intervals [751]:
				xmin = 333.2762
				xmax = 333.3062
				text = "IY0"
			intervals [752]:
				xmin = 333.3062
				xmax = 333.3562
				text = "D"
			intervals [753]:
				xmin = 333.3562
				xmax = 333.4062
				text = "T"
			intervals [754]:
				xmin = 333.4062
				xmax = 333.4762
				text = "AH0"
			intervals [755]:
				xmin = 333.4762
				xmax = 333.7562
				text = "sp"
			intervals [756]:
				xmin = 333.7562
				xmax = 342.3488
				text = ""
			intervals [757]:
				xmin = 342.3488
				xmax = 342.4188
				text = "P"
			intervals [758]:
				xmin = 342.4188
				xmax = 342.5788
				text = "EY1"
			intervals [759]:
				xmin = 342.5788
				xmax = 342.7188
				text = "T"
			intervals [760]:
				xmin = 342.7188
				xmax = 342.7788
				text = "AH0"
			intervals [761]:
				xmin = 342.7788
				xmax = 342.8488
				text = "N"
			intervals [762]:
				xmin = 342.8488
				xmax = 342.8888
				text = "sp"
			intervals [763]:
				xmin = 342.8888
				xmax = 350.8295
				text = ""
			intervals [764]:
				xmin = 350.8295
				xmax = 351.1895
				text = "OW1"
			intervals [765]:
				xmin = 351.1895
				xmax = 351.3095
				text = "W"
			intervals [766]:
				xmin = 351.3095
				xmax = 351.3495
				text = "IH1"
			intervals [767]:
				xmin = 351.3495
				xmax = 351.4295
				text = "N"
			intervals [768]:
				xmin = 351.4295
				xmax = 351.4595
				text = "SH"
			intervals [769]:
				xmin = 351.4595
				xmax = 351.4895
				text = "IY1"
			intervals [770]:
				xmin = 351.4895
				xmax = 352.1698
				text = "sp"
			intervals [771]:
				xmin = 352.1698
				xmax = 352.3698
				text = "AA1"
			intervals [772]:
				xmin = 352.3698
				xmax = 352.4998
				text = "Y"
			intervals [773]:
				xmin = 352.4998
				xmax = 352.6498
				text = "AE1"
			intervals [774]:
				xmin = 352.6498
				xmax = 352.7298
				text = "DH"
			intervals [775]:
				xmin = 352.7298
				xmax = 352.8498
				text = "AE1"
			intervals [776]:
				xmin = 352.8498
				xmax = 352.9198
				text = "T"
			intervals [777]:
				xmin = 352.9198
				xmax = 352.9598
				text = "G"
			intervals [778]:
				xmin = 352.9598
				xmax = 353.0898
				text = "ER1"
			intervals [779]:
				xmin = 353.0898
				xmax = 353.1498
				text = "L"
			intervals [780]:
				xmin = 353.1498
				xmax = 353.2298
				text = "DH"
			intervals [781]:
				xmin = 353.2298
				xmax = 353.2898
				text = "AH0"
			intervals [782]:
				xmin = 353.2898
				xmax = 353.3298
				text = "T"
			intervals [783]:
				xmin = 353.3298
				xmax = 353.3798
				text = "W"
			intervals [784]:
				xmin = 353.3798
				xmax = 353.4298
				text = "EH1"
			intervals [785]:
				xmin = 353.4298
				xmax = 353.4598
				text = "N"
			intervals [786]:
				xmin = 353.4598
				xmax = 353.5098
				text = "T"
			intervals [787]:
				xmin = 353.5098
				xmax = 353.6598
				text = "AO1"
			intervals [788]:
				xmin = 353.6598
				xmax = 353.8398
				text = "F"
			intervals [789]:
				xmin = 353.8398
				xmax = 353.9098
				text = "DH"
			intervals [790]:
				xmin = 353.9098
				xmax = 354.0098
				text = "AH0"
			intervals [791]:
				xmin = 354.0098
				xmax = 354.7285
				text = "sp"
			intervals [792]:
				xmin = 354.7285
				xmax = 354.7785
				text = "DH"
			intervals [793]:
				xmin = 354.7785
				xmax = 354.8685
				text = "IY0"
			intervals [794]:
				xmin = 354.8685
				xmax = 354.9885
				text = "K"
			intervals [795]:
				xmin = 354.9885
				xmax = 355.0685
				text = "L"
			intervals [796]:
				xmin = 355.0685
				xmax = 355.2185
				text = "IH1"
			intervals [797]:
				xmin = 355.2185
				xmax = 355.3285
				text = "F"
			intervals [798]:
				xmin = 355.3285
				xmax = 355.869
				text = ""
			intervals [799]:
				xmin = 355.869
				xmax = 355.899
				text = "sil"
			intervals [800]:
				xmin = 355.899
				xmax = 355.959
				text = "R"
			intervals [801]:
				xmin = 355.959
				xmax = 356.199
				text = "AY1"
			intervals [802]:
				xmin = 356.199
				xmax = 356.419
				text = "T"
			intervals [803]:
				xmin = 356.419
				xmax = 367.6719
				text = ""
			intervals [804]:
				xmin = 367.6719
				xmax = 367.7119
				text = "sil"
			intervals [805]:
				xmin = 367.7119
				xmax = 367.7919
				text = "N"
			intervals [806]:
				xmin = 367.7919
				xmax = 367.9019
				text = "AO1"
			intervals [807]:
				xmin = 367.9019
				xmax = 367.9919
				text = "R"
			intervals [808]:
				xmin = 367.9919
				xmax = 368.0219
				text = "M"
			intervals [809]:
				xmin = 368.0219
				xmax = 368.0519
				text = "AH0"
			intervals [810]:
				xmin = 368.0519
				xmax = 368.1419
				text = "N"
			intervals [811]:
				xmin = 368.1419
				xmax = 387.0981
				text = "sp"
			intervals [812]:
				xmin = 387.0981
				xmax = 387.2181
				text = "IH0"
			intervals [813]:
				xmin = 387.2181
				xmax = 387.3181
				text = "Z"
			intervals [814]:
				xmin = 387.3181
				xmax = 387.3681
				text = "DH"
			intervals [815]:
				xmin = 387.3681
				xmax = 387.5081
				text = "AE1"
			intervals [816]:
				xmin = 387.5081
				xmax = 387.5581
				text = "T"
			intervals [817]:
				xmin = 387.5581
				xmax = 387.5981
				text = "sp"
			intervals [818]:
				xmin = 387.5981
				xmax = 387.6581
				text = "R"
			intervals [819]:
				xmin = 387.6581
				xmax = 387.7781
				text = "AY1"
			intervals [820]:
				xmin = 387.7781
				xmax = 387.8381
				text = "T"
			intervals [821]:
				xmin = 387.8381
				xmax = 387.8781
				text = "sp"
			intervals [822]:
				xmin = 387.8781
				xmax = 387.9458
				text = ""
			intervals [823]:
				xmin = 387.9458
				xmax = 388.0558
				text = "DH"
			intervals [824]:
				xmin = 388.0558
				xmax = 388.1658
				text = "AE1"
			intervals [825]:
				xmin = 388.1658
				xmax = 388.2258
				text = "T"
			intervals [826]:
				xmin = 388.2258
				xmax = 388.2658
				text = "sp"
			intervals [827]:
				xmin = 388.2658
				xmax = 388.4458
				text = "EH1"
			intervals [828]:
				xmin = 388.4458
				xmax = 388.4758
				text = "S"
			intervals [829]:
				xmin = 388.4758
				xmax = 388.5158
				text = "G"
			intervals [830]:
				xmin = 388.5158
				xmax = 388.7458
				text = "IH0"
			intervals [831]:
				xmin = 388.7458
				xmax = 388.7958
				text = "D"
			intervals [832]:
				xmin = 388.7958
				xmax = 393.7257
				text = "sp"
			intervals [833]:
				xmin = 393.7257
				xmax = 393.9857
				text = "spn"
			intervals [834]:
				xmin = 393.9857
				xmax = 394.0357
				text = "HH"
			intervals [835]:
				xmin = 394.0357
				xmax = 394.0657
				text = "EY1"
			intervals [836]:
				xmin = 394.0657
				xmax = 394.2157
				text = "sp"
			intervals [837]:
				xmin = 394.2157
				xmax = 394.2557
				text = "DH"
			intervals [838]:
				xmin = 394.2557
				xmax = 394.4857
				text = "AH0"
			intervals [839]:
				xmin = 394.4857
				xmax = 394.5157
				text = "T"
			intervals [840]:
				xmin = 394.5157
				xmax = 394.5457
				text = "sp"
			intervals [841]:
				xmin = 394.5457
				xmax = 394.6757
				text = "Z"
			intervals [842]:
				xmin = 394.6757
				xmax = 394.7757
				text = "sp"
			intervals [843]:
				xmin = 394.7757
				xmax = 394.8057
				text = "G"
			intervals [844]:
				xmin = 394.8057
				xmax = 394.9157
				text = "R"
			intervals [845]:
				xmin = 394.9157
				xmax = 394.9757
				text = "EY1"
			intervals [846]:
				xmin = 394.9757
				xmax = 395.0057
				text = "T"
			intervals [847]:
				xmin = 395.0057
				xmax = 395.0657
				text = "sp"
			intervals [848]:
				xmin = 395.0657
				xmax = 395.5323
				text = ""
			intervals [849]:
				xmin = 395.5323
				xmax = 395.6423
				text = "HH"
			intervals [850]:
				xmin = 395.6423
				xmax = 395.7123
				text = "AW1"
			intervals [851]:
				xmin = 395.7123
				xmax = 395.8823
				text = "Y"
			intervals [852]:
				xmin = 395.8823
				xmax = 395.9123
				text = "UW1"
			intervals [853]:
				xmin = 395.9123
				xmax = 395.9523
				text = "G"
			intervals [854]:
				xmin = 395.9523
				xmax = 396.0123
				text = "OW1"
			intervals [855]:
				xmin = 396.0123
				xmax = 396.0623
				text = "T"
			intervals [856]:
				xmin = 396.0623
				xmax = 396.0923
				text = "AH0"
			intervals [857]:
				xmin = 396.0923
				xmax = 396.1223
				text = "DH"
			intervals [858]:
				xmin = 396.1223
				xmax = 396.1623
				text = "AH0"
			intervals [859]:
				xmin = 396.1623
				xmax = 396.2123
				text = "M"
			intervals [860]:
				xmin = 396.2123
				xmax = 396.3023
				text = "UW1"
			intervals [861]:
				xmin = 396.3023
				xmax = 396.3823
				text = "V"
			intervals [862]:
				xmin = 396.3823
				xmax = 396.4523
				text = "IY0"
			intervals [863]:
				xmin = 396.4523
				xmax = 396.5223
				text = "Z"
			intervals [864]:
				xmin = 396.5223
				xmax = 396.5923
				text = "AH0"
			intervals [865]:
				xmin = 396.5923
				xmax = 396.6523
				text = "L"
			intervals [866]:
				xmin = 396.6523
				xmax = 396.7623
				text = "AA1"
			intervals [867]:
				xmin = 396.7623
				xmax = 396.8623
				text = "T"
			intervals [868]:
				xmin = 396.8623
				xmax = 412.9955
				text = ""
			intervals [869]:
				xmin = 412.9955
				xmax = 413.0455
				text = "M"
			intervals [870]:
				xmin = 413.0455
				xmax = 413.0955
				text = "HH"
			intervals [871]:
				xmin = 413.0955
				xmax = 413.3855
				text = "M"
			intervals [872]:
				xmin = 413.3855
				xmax = 423.4761
				text = "sp"
			intervals [873]:
				xmin = 423.4761
				xmax = 423.6161
				text = "M"
			intervals [874]:
				xmin = 423.6161
				xmax = 423.7061
				text = "HH"
			intervals [875]:
				xmin = 423.7061
				xmax = 423.8261
				text = "M"
			intervals [876]:
				xmin = 423.8261
				xmax = 423.9161
				text = "sp"
			intervals [877]:
				xmin = 423.9161
				xmax = 431.3668
				text = ""
			intervals [878]:
				xmin = 431.3668
				xmax = 431.6068
				text = "spn"
			intervals [879]:
				xmin = 431.6068
				xmax = 432.3668
				text = "sp"
			intervals [880]:
				xmin = 432.3668
				xmax = 449.244
				text = ""
			intervals [881]:
				xmin = 449.244
				xmax = 449.274
				text = "DH"
			intervals [882]:
				xmin = 449.274
				xmax = 449.304
				text = "AH0"
			intervals [883]:
				xmin = 449.304
				xmax = 449.334
				text = "T"
			intervals [884]:
				xmin = 449.334
				xmax = 449.454
				text = "EH1"
			intervals [885]:
				xmin = 449.454
				xmax = 449.494
				text = "S"
			intervals [886]:
				xmin = 449.494
				xmax = 449.534
				text = "V"
			intervals [887]:
				xmin = 449.534
				xmax = 449.574
				text = "EH1"
			intervals [888]:
				xmin = 449.574
				xmax = 449.754
				text = "R"
			intervals [889]:
				xmin = 449.754
				xmax = 449.784
				text = "IY0"
			intervals [890]:
				xmin = 449.784
				xmax = 460.0054
				text = "sp"
			intervals [891]:
				xmin = 460.0054
				xmax = 460.1154
				text = "AH1"
			intervals [892]:
				xmin = 460.1154
				xmax = 460.1454
				text = "HH"
			intervals [893]:
				xmin = 460.1454
				xmax = 460.4254
				text = "AH1"
			intervals [894]:
				xmin = 460.4254
				xmax = 471.6663
				text = ""
			intervals [895]:
				xmin = 471.6663
				xmax = 471.7163
				text = "sil"
			intervals [896]:
				xmin = 471.7163
				xmax = 471.7763
				text = "G"
			intervals [897]:
				xmin = 471.7763
				xmax = 471.8063
				text = "IH0"
			intervals [898]:
				xmin = 471.8063
				xmax = 471.8363
				text = "D"
			intervals [899]:
				xmin = 471.8363
				xmax = 473.9253
				text = "sp"
			intervals [900]:
				xmin = 473.9253
				xmax = 473.9953
				text = "Y"
			intervals [901]:
				xmin = 473.9953
				xmax = 474.2153
				text = "AE1"
			intervals [902]:
				xmin = 474.2153
				xmax = 475.1259
				text = "sp"
			intervals [903]:
				xmin = 475.1259
				xmax = 475.2159
				text = "AY1"
			intervals [904]:
				xmin = 475.2159
				xmax = 475.2759
				text = "sp"
			intervals [905]:
				xmin = 475.2759
				xmax = 475.3959
				text = "S"
			intervals [906]:
				xmin = 475.3959
				xmax = 475.5259
				text = "AO1"
			intervals [907]:
				xmin = 475.5259
				xmax = 475.5559
				text = "DH"
			intervals [908]:
				xmin = 475.5559
				xmax = 475.8259
				text = "AH0"
			intervals [909]:
				xmin = 475.8259
				xmax = 475.9259
				text = "sp"
			intervals [910]:
				xmin = 475.9259
				xmax = 476.4217
				text = ""
			intervals [911]:
				xmin = 476.4217
				xmax = 476.4717
				text = "P"
			intervals [912]:
				xmin = 476.4717
				xmax = 476.5917
				text = "R"
			intervals [913]:
				xmin = 476.5917
				xmax = 476.6317
				text = "IY1"
			intervals [914]:
				xmin = 476.6317
				xmax = 476.6717
				text = "V"
			intervals [915]:
				xmin = 476.6717
				xmax = 476.7017
				text = "Y"
			intervals [916]:
				xmin = 476.7017
				xmax = 476.7317
				text = "UW2"
			intervals [917]:
				xmin = 476.7317
				xmax = 476.9517
				text = "Z"
			intervals [918]:
				xmin = 476.9517
				xmax = 476.9817
				text = "sp"
			intervals [919]:
				xmin = 476.9817
				xmax = 477.0517
				text = "AY1"
			intervals [920]:
				xmin = 477.0517
				xmax = 477.1117
				text = "sp"
			intervals [921]:
				xmin = 477.1117
				xmax = 477.2217
				text = "S"
			intervals [922]:
				xmin = 477.2217
				xmax = 477.3017
				text = "AO1"
			intervals [923]:
				xmin = 477.3017
				xmax = 477.4517
				text = "sp"
			intervals [924]:
				xmin = 477.4517
				xmax = 477.9727
				text = ""
			intervals [925]:
				xmin = 477.9727
				xmax = 478.0227
				text = "HH"
			intervals [926]:
				xmin = 478.0227
				xmax = 478.0727
				text = "W"
			intervals [927]:
				xmin = 478.0727
				xmax = 478.1127
				text = "AH1"
			intervals [928]:
				xmin = 478.1127
				xmax = 478.1627
				text = "T"
			intervals [929]:
				xmin = 478.1627
				xmax = 478.1927
				text = "S"
			intervals [930]:
				xmin = 478.1927
				xmax = 478.2227
				text = "DH"
			intervals [931]:
				xmin = 478.2227
				xmax = 478.2527
				text = "AH0"
			intervals [932]:
				xmin = 478.2527
				xmax = 478.2827
				text = "sp"
			intervals [933]:
				xmin = 478.2827
				xmax = 478.3327
				text = "B"
			intervals [934]:
				xmin = 478.3327
				xmax = 478.3927
				text = "EH1"
			intervals [935]:
				xmin = 478.3927
				xmax = 478.5127
				text = "S"
			intervals [936]:
				xmin = 478.5127
				xmax = 478.5527
				text = "T"
			intervals [937]:
				xmin = 478.5527
				xmax = 478.6827
				text = "M"
			intervals [938]:
				xmin = 478.6827
				xmax = 478.7127
				text = "UW1"
			intervals [939]:
				xmin = 478.7127
				xmax = 478.7827
				text = "V"
			intervals [940]:
				xmin = 478.7827
				xmax = 478.8127
				text = "IY0"
			intervals [941]:
				xmin = 478.8127
				xmax = 478.8427
				text = "Y"
			intervals [942]:
				xmin = 478.8427
				xmax = 478.8927
				text = "UW1"
			intervals [943]:
				xmin = 478.8927
				xmax = 478.9627
				text = "V"
			intervals [944]:
				xmin = 478.9627
				xmax = 479.0127
				text = "EH1"
			intervals [945]:
				xmin = 479.0127
				xmax = 479.1027
				text = "V"
			intervals [946]:
				xmin = 479.1027
				xmax = 479.2127
				text = "ER0"
			intervals [947]:
				xmin = 479.2127
				xmax = 479.3027
				text = "S"
			intervals [948]:
				xmin = 479.3027
				xmax = 479.3527
				text = "IY1"
			intervals [949]:
				xmin = 479.3527
				xmax = 479.5027
				text = "N"
			intervals [950]:
				xmin = 479.5027
				xmax = 482.0535
				text = "sp"
			intervals [951]:
				xmin = 482.0535
				xmax = 482.1035
				text = "N"
			intervals [952]:
				xmin = 482.1035
				xmax = 482.1335
				text = "EH1"
			intervals [953]:
				xmin = 482.1335
				xmax = 482.1735
				text = "V"
			intervals [954]:
				xmin = 482.1735
				xmax = 482.2935
				text = "ER0"
			intervals [955]:
				xmin = 482.2935
				xmax = 482.3635
				text = "HH"
			intervals [956]:
				xmin = 482.3635
				xmax = 482.4635
				text = "ER1"
			intervals [957]:
				xmin = 482.4635
				xmax = 482.5835
				text = "D"
			intervals [958]:
				xmin = 482.5835
				xmax = 482.6135
				text = "AH0"
			intervals [959]:
				xmin = 482.6135
				xmax = 482.7035
				text = "V"
			intervals [960]:
				xmin = 482.7035
				xmax = 482.7535
				text = "IH0"
			intervals [961]:
				xmin = 482.7535
				xmax = 482.8035
				text = "T"
			intervals [962]:
				xmin = 482.8035
				xmax = 495.1052
				text = "sp"
			intervals [963]:
				xmin = 495.1052
				xmax = 495.1352
				text = "M"
			intervals [964]:
				xmin = 495.1352
				xmax = 495.2152
				text = "OW1"
			intervals [965]:
				xmin = 495.2152
				xmax = 495.2452
				text = "S"
			intervals [966]:
				xmin = 495.2452
				xmax = 495.2852
				text = "T"
			intervals [967]:
				xmin = 495.2852
				xmax = 495.3352
				text = "sp"
			intervals [968]:
				xmin = 495.3352
				xmax = 495.3652
				text = "P"
			intervals [969]:
				xmin = 495.3652
				xmax = 495.4352
				text = "IY1"
			intervals [970]:
				xmin = 495.4352
				xmax = 495.5552
				text = "P"
			intervals [971]:
				xmin = 495.5552
				xmax = 495.5952
				text = "AH0"
			intervals [972]:
				xmin = 495.5952
				xmax = 495.6852
				text = "L"
			intervals [973]:
				xmin = 495.6852
				xmax = 495.8152
				text = "S"
			intervals [974]:
				xmin = 495.8152
				xmax = 495.9452
				text = "EY1"
			intervals [975]:
				xmin = 495.9452
				xmax = 496.0152
				text = "sp"
			intervals [976]:
				xmin = 496.0152
				xmax = 496.0652
				text = "G"
			intervals [977]:
				xmin = 496.0652
				xmax = 496.0952
				text = "AO1"
			intervals [978]:
				xmin = 496.0952
				xmax = 496.2852
				text = "N"
			intervals [979]:
				xmin = 496.2852
				xmax = 496.3152
				text = "sp"
			intervals [980]:
				xmin = 496.3152
				xmax = 496.3452
				text = "W"
			intervals [981]:
				xmin = 496.3452
				xmax = 496.3752
				text = "IH0"
			intervals [982]:
				xmin = 496.3752
				xmax = 496.4052
				text = "DH"
			intervals [983]:
				xmin = 496.4052
				xmax = 496.4352
				text = "sp"
			intervals [984]:
				xmin = 496.4352
				xmax = 496.4752
				text = "DH"
			intervals [985]:
				xmin = 496.4752
				xmax = 496.6152
				text = "AH0"
			intervals [986]:
				xmin = 496.6152
				xmax = 496.6452
				text = "sp"
			intervals [987]:
				xmin = 496.6452
				xmax = 496.6852
				text = "W"
			intervals [988]:
				xmin = 496.6852
				xmax = 496.7652
				text = "IH1"
			intervals [989]:
				xmin = 496.7652
				xmax = 496.8452
				text = "N"
			intervals [990]:
				xmin = 496.8452
				xmax = 496.8752
				text = "D"
			intervals [991]:
				xmin = 496.8752
				xmax = 497.2152
				text = "ER0"
			intervals [992]:
				xmin = 497.2152
				xmax = 497.5052
				text = "sp"
			intervals [993]:
				xmin = 497.5052
				xmax = 497.8766
				text = ""
			intervals [994]:
				xmin = 497.8766
				xmax = 497.9766
				text = "S"
			intervals [995]:
				xmin = 497.9766
				xmax = 498.0166
				text = "AH1"
			intervals [996]:
				xmin = 498.0166
				xmax = 498.0466
				text = "M"
			intervals [997]:
				xmin = 498.0466
				xmax = 498.1166
				text = "TH"
			intervals [998]:
				xmin = 498.1166
				xmax = 498.1466
				text = "IH0"
			intervals [999]:
				xmin = 498.1466
				xmax = 498.1766
				text = "N"
			intervals [1000]:
				xmin = 498.1766
				xmax = 498.2066
				text = "sp"
			intervals [1001]:
				xmin = 498.2066
				xmax = 498.2666
				text = "L"
			intervals [1002]:
				xmin = 498.2666
				xmax = 498.3266
				text = "AY1"
			intervals [1003]:
				xmin = 498.3266
				xmax = 498.3766
				text = "K"
			intervals [1004]:
				xmin = 498.3766
				xmax = 498.4466
				text = "sp"
			intervals [1005]:
				xmin = 498.4466
				xmax = 498.4966
				text = "DH"
			intervals [1006]:
				xmin = 498.4966
				xmax = 498.5266
				text = "AH0"
			intervals [1007]:
				xmin = 498.5266
				xmax = 498.6466
				text = "T"
			intervals [1008]:
				xmin = 498.6466
				xmax = 498.7766
				text = "sp"
			intervals [1009]:
				xmin = 498.7766
				xmax = 505.8027
				text = ""
			intervals [1010]:
				xmin = 505.8027
				xmax = 505.8627
				text = "AY1"
			intervals [1011]:
				xmin = 505.8627
				xmax = 506.0527
				text = "V"
			intervals [1012]:
				xmin = 506.0527
				xmax = 506.0827
				text = "N"
			intervals [1013]:
				xmin = 506.0827
				xmax = 506.1727
				text = "EH1"
			intervals [1014]:
				xmin = 506.1727
				xmax = 506.2427
				text = "V"
			intervals [1015]:
				xmin = 506.2427
				xmax = 506.3327
				text = "ER0"
			intervals [1016]:
				xmin = 506.3327
				xmax = 506.4427
				text = "IY1"
			intervals [1017]:
				xmin = 506.4427
				xmax = 506.4827
				text = "V"
			intervals [1018]:
				xmin = 506.4827
				xmax = 506.5127
				text = "IH0"
			intervals [1019]:
				xmin = 506.5127
				xmax = 506.5627
				text = "N"
			intervals [1020]:
				xmin = 506.5627
				xmax = 506.6427
				text = "HH"
			intervals [1021]:
				xmin = 506.6427
				xmax = 506.7727
				text = "ER1"
			intervals [1022]:
				xmin = 506.7727
				xmax = 506.8027
				text = "D"
			intervals [1023]:
				xmin = 506.8027
				xmax = 506.8327
				text = "AH0"
			intervals [1024]:
				xmin = 506.8327
				xmax = 506.8627
				text = "V"
			intervals [1025]:
				xmin = 506.8627
				xmax = 506.9027
				text = "DH"
			intervals [1026]:
				xmin = 506.9027
				xmax = 506.9727
				text = "AE1"
			intervals [1027]:
				xmin = 506.9727
				xmax = 507.0027
				text = "T"
			intervals [1028]:
				xmin = 507.0027
				xmax = 507.4727
				text = "spn"
			intervals [1029]:
				xmin = 507.4727
				xmax = 514.6751
				text = ""
			intervals [1030]:
				xmin = 514.6751
				xmax = 514.7151
				text = "D"
			intervals [1031]:
				xmin = 514.7151
				xmax = 514.7551
				text = "IH0"
			intervals [1032]:
				xmin = 514.7551
				xmax = 514.8251
				text = "D"
			intervals [1033]:
				xmin = 514.8251
				xmax = 514.8751
				text = "Y"
			intervals [1034]:
				xmin = 514.8751
				xmax = 514.9251
				text = "UW1"
			intervals [1035]:
				xmin = 514.9251
				xmax = 515.0551
				text = "S"
			intervals [1036]:
				xmin = 515.0551
				xmax = 515.1351
				text = "IY1"
			intervals [1037]:
				xmin = 515.1351
				xmax = 515.3951
				text = "spn"
			intervals [1038]:
				xmin = 515.3951
				xmax = 515.4951
				text = "sp"
			intervals [1039]:
				xmin = 515.4951
				xmax = 515.7451
				text = "Z"
			intervals [1040]:
				xmin = 515.7451
				xmax = 515.8351
				text = "sp"
			intervals [1041]:
				xmin = 515.8351
				xmax = 515.8751
				text = "B"
			intervals [1042]:
				xmin = 515.8751
				xmax = 515.9051
				text = "EY1"
			intervals [1043]:
				xmin = 515.9051
				xmax = 515.9351
				text = "B"
			intervals [1044]:
				xmin = 515.9351
				xmax = 516.1951
				text = "IY0"
			intervals [1045]:
				xmin = 516.1951
				xmax = 516.2751
				text = "sp"
			intervals [1046]:
				xmin = 516.2751
				xmax = 517.4701
				text = ""
			intervals [1047]:
				xmin = 517.4701
				xmax = 517.5701
				text = "OW1"
			intervals [1048]:
				xmin = 517.5701
				xmax = 517.6101
				text = "M"
			intervals [1049]:
				xmin = 517.6101
				xmax = 517.8401
				text = "AE1"
			intervals [1050]:
				xmin = 517.8401
				xmax = 517.8701
				text = "N"
			intervals [1051]:
				xmin = 517.8701
				xmax = 517.9101
				text = "Y"
			intervals [1052]:
				xmin = 517.9101
				xmax = 517.9401
				text = "UW1"
			intervals [1053]:
				xmin = 517.9401
				xmax = 517.9701
				text = "sp"
			intervals [1054]:
				xmin = 517.9701
				xmax = 518.0801
				text = "HH"
			intervals [1055]:
				xmin = 518.0801
				xmax = 518.2901
				text = "AE1"
			intervals [1056]:
				xmin = 518.2901
				xmax = 518.3601
				text = "V"
			intervals [1057]:
				xmin = 518.3601
				xmax = 518.4101
				text = "T"
			intervals [1058]:
				xmin = 518.4101
				xmax = 518.6301
				text = "UW1"
			intervals [1059]:
				xmin = 518.6301
				xmax = 518.8001
				text = "S"
			intervals [1060]:
				xmin = 518.8001
				xmax = 518.9501
				text = "IY1"
			intervals [1061]:
				xmin = 518.9501
				xmax = 519.0301
				text = "DH"
			intervals [1062]:
				xmin = 519.0301
				xmax = 519.2301
				text = "AE1"
			intervals [1063]:
				xmin = 519.2301
				xmax = 519.3401
				text = "T"
			intervals [1064]:
				xmin = 519.3401
				xmax = 523.728
				text = ""
			intervals [1065]:
				xmin = 523.728
				xmax = 523.778
				text = "sil"
			intervals [1066]:
				xmin = 523.778
				xmax = 523.888
				text = "IH1"
			intervals [1067]:
				xmin = 523.888
				xmax = 523.958
				text = "F"
			intervals [1068]:
				xmin = 523.958
				xmax = 524.048
				text = "Y"
			intervals [1069]:
				xmin = 524.048
				xmax = 524.158
				text = "UW1"
			intervals [1070]:
				xmin = 524.158
				xmax = 524.208
				text = "G"
			intervals [1071]:
				xmin = 524.208
				xmax = 524.298
				text = "EH1"
			intervals [1072]:
				xmin = 524.298
				xmax = 524.358
				text = "T"
			intervals [1073]:
				xmin = 524.358
				xmax = 524.478
				text = "S"
			intervals [1074]:
				xmin = 524.478
				xmax = 524.588
				text = "P"
			intervals [1075]:
				xmin = 524.588
				xmax = 524.818
				text = "UW1"
			intervals [1076]:
				xmin = 524.818
				xmax = 524.878
				text = "K"
			intervals [1077]:
				xmin = 524.878
				xmax = 524.918
				text = "T"
			intervals [1078]:
				xmin = 524.918
				xmax = 525.108
				text = "IY1"
			intervals [1079]:
				xmin = 525.108
				xmax = 525.198
				text = "Z"
			intervals [1080]:
				xmin = 525.198
				xmax = 525.338
				text = "AH0"
			intervals [1081]:
				xmin = 525.338
				xmax = 525.368
				text = "L"
			intervals [1082]:
				xmin = 525.368
				xmax = 525.398
				text = "IY0"
			intervals [1083]:
				xmin = 525.398
				xmax = 525.498
				text = "sp"
			intervals [1084]:
				xmin = 525.498
				xmax = 527.0645
				text = ""
			intervals [1085]:
				xmin = 527.0645
				xmax = 527.5545
				text = "Y"
			intervals [1086]:
				xmin = 527.5545
				xmax = 527.6445
				text = "AE1"
			intervals [1087]:
				xmin = 527.6445
				xmax = 529.0214
				text = "sp"
			intervals [1088]:
				xmin = 529.0214
				xmax = 529.1414
				text = "Y"
			intervals [1089]:
				xmin = 529.1414
				xmax = 529.3714
				text = "AE1"
			intervals [1090]:
				xmin = 529.3714
				xmax = 529.4114
				text = "B"
			intervals [1091]:
				xmin = 529.4114
				xmax = 529.4614
				text = "AH1"
			intervals [1092]:
				xmin = 529.4614
				xmax = 529.5514
				text = "T"
			intervals [1093]:
				xmin = 529.5514
				xmax = 529.6814
				text = "AY1"
			intervals [1094]:
				xmin = 529.6814
				xmax = 529.7414
				text = "D"
			intervals [1095]:
				xmin = 529.7414
				xmax = 529.8514
				text = "OW1"
			intervals [1096]:
				xmin = 529.8514
				xmax = 529.9314
				text = "N"
			intervals [1097]:
				xmin = 529.9314
				xmax = 529.9614
				text = "T"
			intervals [1098]:
				xmin = 529.9614
				xmax = 530.0714
				text = "IY1"
			intervals [1099]:
				xmin = 530.0714
				xmax = 530.2214
				text = "DH"
			intervals [1100]:
				xmin = 530.2214
				xmax = 530.3614
				text = "ER0"
			intervals [1101]:
				xmin = 530.3614
				xmax = 530.4314
				text = "sp"
			intervals [1102]:
				xmin = 530.4314
				xmax = 530.4614
				text = "AH0"
			intervals [1103]:
				xmin = 530.4614
				xmax = 530.4914
				text = "N"
			intervals [1104]:
				xmin = 530.4914
				xmax = 530.5514
				text = "sp"
			intervals [1105]:
				xmin = 530.5514
				xmax = 530.7314
				text = "AY1"
			intervals [1106]:
				xmin = 530.7314
				xmax = 530.7914
				text = "sp"
			intervals [1107]:
				xmin = 530.7914
				xmax = 530.8214
				text = "W"
			intervals [1108]:
				xmin = 530.8214
				xmax = 530.9014
				text = "AO1"
			intervals [1109]:
				xmin = 530.9014
				xmax = 530.9614
				text = "Z"
			intervals [1110]:
				xmin = 530.9614
				xmax = 531.0514
				text = "S"
			intervals [1111]:
				xmin = 531.0514
				xmax = 531.0914
				text = "OW1"
			intervals [1112]:
				xmin = 531.0914
				xmax = 531.1314
				text = "sp"
			intervals [1113]:
				xmin = 531.1314
				xmax = 531.4014
				text = "S"
			intervals [1114]:
				xmin = 531.4014
				xmax = 531.4314
				text = "K"
			intervals [1115]:
				xmin = 531.4314
				xmax = 531.6414
				text = "EH1"
			intervals [1116]:
				xmin = 531.6414
				xmax = 531.6714
				text = "R"
			intervals [1117]:
				xmin = 531.6714
				xmax = 531.7514
				text = "D"
			intervals [1118]:
				xmin = 531.7514
				xmax = 531.8414
				text = "sp"
			intervals [1119]:
				xmin = 531.8414
				xmax = 536.8458
				text = ""
			intervals [1120]:
				xmin = 536.8458
				xmax = 537.1858
				text = "spn"
			intervals [1121]:
				xmin = 537.1858
				xmax = 537.2758
				text = "DH"
			intervals [1122]:
				xmin = 537.2758
				xmax = 537.3758
				text = "AH1"
			intervals [1123]:
				xmin = 537.3758
				xmax = 537.6441
				text = "sp"
			intervals [1124]:
				xmin = 537.6441
				xmax = 537.7241
				text = "M"
			intervals [1125]:
				xmin = 537.7241
				xmax = 537.7941
				text = "UW1"
			intervals [1126]:
				xmin = 537.7941
				xmax = 537.9441
				text = "V"
			intervals [1127]:
				xmin = 537.9441
				xmax = 537.9741
				text = "IY0"
			intervals [1128]:
				xmin = 537.9741
				xmax = 538.0341
				text = "IH1"
			intervals [1129]:
				xmin = 538.0341
				xmax = 538.2041
				text = "Z"
			intervals [1130]:
				xmin = 538.2041
				xmax = 538.2341
				text = "sp"
			intervals [1131]:
				xmin = 538.2341
				xmax = 538.2641
				text = "V"
			intervals [1132]:
				xmin = 538.2641
				xmax = 538.3041
				text = "EH1"
			intervals [1133]:
				xmin = 538.3041
				xmax = 538.3541
				text = "R"
			intervals [1134]:
				xmin = 538.3541
				xmax = 538.4841
				text = "IY0"
			intervals [1135]:
				xmin = 538.4841
				xmax = 538.5841
				text = "sp"
			intervals [1136]:
				xmin = 538.5841
				xmax = 538.6341
				text = "F"
			intervals [1137]:
				xmin = 538.6341
				xmax = 538.7541
				text = "EY1"
			intervals [1138]:
				xmin = 538.7541
				xmax = 538.8241
				text = "TH"
			intervals [1139]:
				xmin = 538.8241
				xmax = 538.9041
				text = "F"
			intervals [1140]:
				xmin = 538.9041
				xmax = 538.9441
				text = "AH0"
			intervals [1141]:
				xmin = 538.9441
				xmax = 538.9841
				text = "L"
			intervals [1142]:
				xmin = 538.9841
				xmax = 539.0841
				text = "sp"
			intervals [1143]:
				xmin = 539.0841
				xmax = 539.1141
				text = "T"
			intervals [1144]:
				xmin = 539.1141
				xmax = 539.1541
				text = "IH0"
			intervals [1145]:
				xmin = 539.1541
				xmax = 539.1941
				text = "DH"
			intervals [1146]:
				xmin = 539.1941
				xmax = 539.2841
				text = "AH0"
			intervals [1147]:
				xmin = 539.2841
				xmax = 539.3841
				text = "sp"
			intervals [1148]:
				xmin = 539.3841
				xmax = 539.4141
				text = "B"
			intervals [1149]:
				xmin = 539.4141
				xmax = 539.4641
				text = "UH1"
			intervals [1150]:
				xmin = 539.4641
				xmax = 539.5241
				text = "K"
			intervals [1151]:
				xmin = 539.5241
				xmax = 539.6141
				text = "sp"
			intervals [1152]:
				xmin = 539.6141
				xmax = 551.4237
				text = ""
			intervals [1153]:
				xmin = 551.4237
				xmax = 551.5537
				text = "Y"
			intervals [1154]:
				xmin = 551.5537
				xmax = 551.7937
				text = "AE1"
			intervals [1155]:
				xmin = 551.7937
				xmax = 554.1069
				text = "sp"
			intervals [1156]:
				xmin = 554.1069
				xmax = 554.1669
				text = "AY1"
			intervals [1157]:
				xmin = 554.1669
				xmax = 554.1969
				text = "sp"
			intervals [1158]:
				xmin = 554.1969
				xmax = 554.3969
				text = "S"
			intervals [1159]:
				xmin = 554.3969
				xmax = 554.6369
				text = "AO1"
			intervals [1160]:
				xmin = 554.6369
				xmax = 554.7569
				text = "sp"
			intervals [1161]:
				xmin = 554.7569
				xmax = 554.8169
				text = "DH"
			intervals [1162]:
				xmin = 554.8169
				xmax = 554.8869
				text = "AH0"
			intervals [1163]:
				xmin = 554.8869
				xmax = 555.0369
				text = "sp"
			intervals [1164]:
				xmin = 555.0369
				xmax = 555.0669
				text = "P"
			intervals [1165]:
				xmin = 555.0669
				xmax = 555.0969
				text = "IH1"
			intervals [1166]:
				xmin = 555.0969
				xmax = 555.1269
				text = "K"
			intervals [1167]:
				xmin = 555.1269
				xmax = 555.1669
				text = "CH"
			intervals [1168]:
				xmin = 555.1669
				xmax = 555.1969
				text = "ER0"
			intervals [1169]:
				xmin = 555.1969
				xmax = 563.8159
				text = ""
			intervals [1170]:
				xmin = 563.8159
				xmax = 563.9359
				text = "IH1"
			intervals [1171]:
				xmin = 563.9359
				xmax = 564.0559
				text = "N"
			intervals [1172]:
				xmin = 564.0559
				xmax = 564.1559
				text = "K"
			intervals [1173]:
				xmin = 564.1559
				xmax = 564.2059
				text = "OW1"
			intervals [1174]:
				xmin = 564.2059
				xmax = 564.3059
				text = "L"
			intervals [1175]:
				xmin = 564.3059
				xmax = 564.3559
				text = "D"
			intervals [1176]:
				xmin = 564.3559
				xmax = 564.3959
				text = "B"
			intervals [1177]:
				xmin = 564.3959
				xmax = 564.4459
				text = "L"
			intervals [1178]:
				xmin = 564.4459
				xmax = 564.5459
				text = "AH1"
			intervals [1179]:
				xmin = 564.5459
				xmax = 564.5759
				text = "D"
			intervals [1180]:
				xmin = 564.5759
				xmax = 564.6559
				text = "IH0"
			intervals [1181]:
				xmin = 564.6559
				xmax = 564.7359
				text = "Z"
			intervals [1182]:
				xmin = 564.7359
				xmax = 564.7759
				text = "S"
			intervals [1183]:
				xmin = 564.7759
				xmax = 564.8359
				text = "AH0"
			intervals [1184]:
				xmin = 564.8359
				xmax = 564.9259
				text = "P"
			intervals [1185]:
				xmin = 564.9259
				xmax = 565.0159
				text = "OW1"
			intervals [1186]:
				xmin = 565.0159
				xmax = 565.1059
				text = "Z"
			intervals [1187]:
				xmin = 565.1059
				xmax = 565.1359
				text = "D"
			intervals [1188]:
				xmin = 565.1359
				xmax = 565.1659
				text = "T"
			intervals [1189]:
				xmin = 565.1659
				xmax = 565.2459
				text = "IH0"
			intervals [1190]:
				xmin = 565.2459
				xmax = 565.2859
				text = "sp"
			intervals [1191]:
				xmin = 565.2859
				xmax = 565.3359
				text = "B"
			intervals [1192]:
				xmin = 565.3359
				xmax = 565.4359
				text = "IY0"
			intervals [1193]:
				xmin = 565.4359
				xmax = 565.5359
				text = "EH1"
			intervals [1194]:
				xmin = 565.5359
				xmax = 565.6559
				text = "Z"
			intervals [1195]:
				xmin = 565.6559
				xmax = 565.6859
				text = "sp"
			intervals [1196]:
				xmin = 565.6859
				xmax = 565.7659
				text = "G"
			intervals [1197]:
				xmin = 565.7659
				xmax = 565.9559
				text = "IH0"
			intervals [1198]:
				xmin = 565.9559
				xmax = 565.9859
				text = "D"
			intervals [1199]:
				xmin = 565.9859
				xmax = 566.1159
				text = "EH1"
			intervals [1200]:
				xmin = 566.1159
				xmax = 566.2559
				text = "Z"
			intervals [1201]:
				xmin = 566.2559
				xmax = 566.2859
				text = "sp"
			intervals [1202]:
				xmin = 566.2859
				xmax = 566.3359
				text = "DH"
			intervals [1203]:
				xmin = 566.3359
				xmax = 566.6259
				text = "AH0"
			intervals [1204]:
				xmin = 566.6259
				xmax = 566.6659
				text = "sp"
			intervals [1205]:
				xmin = 566.6659
				xmax = 567.1427
				text = ""
			intervals [1206]:
				xmin = 567.1427
				xmax = 567.2127
				text = "B"
			intervals [1207]:
				xmin = 567.2127
				xmax = 567.3627
				text = "UH1"
			intervals [1208]:
				xmin = 567.3627
				xmax = 567.4427
				text = "K"
			intervals [1209]:
				xmin = 567.4427
				xmax = 567.6449
				text = "sp"
			intervals [1210]:
				xmin = 567.6449
				xmax = 567.7649
				text = "AY1"
			intervals [1211]:
				xmin = 567.7649
				xmax = 567.8149
				text = "D"
			intervals [1212]:
				xmin = 567.8149
				xmax = 567.9349
				text = "OW1"
			intervals [1213]:
				xmin = 567.9349
				xmax = 567.9849
				text = "N"
			intervals [1214]:
				xmin = 567.9849
				xmax = 568.0449
				text = "T"
			intervals [1215]:
				xmin = 568.0449
				xmax = 568.1749
				text = "AY1"
			intervals [1216]:
				xmin = 568.1749
				xmax = 568.2149
				text = "D"
			intervals [1217]:
				xmin = 568.2149
				xmax = 568.2649
				text = "IH1"
			intervals [1218]:
				xmin = 568.2649
				xmax = 568.3049
				text = "N"
			intervals [1219]:
				xmin = 568.3049
				xmax = 568.3749
				text = "T"
			intervals [1220]:
				xmin = 568.3749
				xmax = 568.4549
				text = "S"
			intervals [1221]:
				xmin = 568.4549
				xmax = 568.5049
				text = "IY1"
			intervals [1222]:
				xmin = 568.5049
				xmax = 568.5749
				text = "DH"
			intervals [1223]:
				xmin = 568.5749
				xmax = 568.6749
				text = "AH0"
			intervals [1224]:
				xmin = 568.6749
				xmax = 568.7049
				text = "sp"
			intervals [1225]:
				xmin = 568.7049
				xmax = 568.7449
				text = "P"
			intervals [1226]:
				xmin = 568.7449
				xmax = 568.8449
				text = "IH1"
			intervals [1227]:
				xmin = 568.8449
				xmax = 568.8849
				text = "K"
			intervals [1228]:
				xmin = 568.8849
				xmax = 568.9449
				text = "CH"
			intervals [1229]:
				xmin = 568.9449
				xmax = 569.0749
				text = "ER0"
			intervals [1230]:
				xmin = 569.0749
				xmax = 569.1049
				text = "AY1"
			intervals [1231]:
				xmin = 569.1049
				xmax = 569.1949
				text = "JH"
			intervals [1232]:
				xmin = 569.1949
				xmax = 569.2649
				text = "IH0"
			intervals [1233]:
				xmin = 569.2649
				xmax = 569.3649
				text = "S"
			intervals [1234]:
				xmin = 569.3649
				xmax = 569.4049
				text = "R"
			intervals [1235]:
				xmin = 569.4049
				xmax = 569.4549
				text = "EH1"
			intervals [1236]:
				xmin = 569.4549
				xmax = 569.5149
				text = "D"
			intervals [1237]:
				xmin = 569.5149
				xmax = 569.5449
				text = "sp"
			intervals [1238]:
				xmin = 569.5449
				xmax = 569.5849
				text = "DH"
			intervals [1239]:
				xmin = 569.5849
				xmax = 569.6249
				text = "AH0"
			intervals [1240]:
				xmin = 569.6249
				xmax = 569.7049
				text = "sp"
			intervals [1241]:
				xmin = 569.7049
				xmax = 569.7449
				text = "B"
			intervals [1242]:
				xmin = 569.7449
				xmax = 569.8749
				text = "UH1"
			intervals [1243]:
				xmin = 569.8749
				xmax = 569.9249
				text = "K"
			intervals [1244]:
				xmin = 569.9249
				xmax = 570.0249
				text = "sp"
			intervals [1245]:
				xmin = 570.0249
				xmax = 570.5472
				text = ""
			intervals [1246]:
				xmin = 570.5472
				xmax = 570.5872
				text = "B"
			intervals [1247]:
				xmin = 570.5872
				xmax = 570.6172
				text = "AH1"
			intervals [1248]:
				xmin = 570.6172
				xmax = 570.6472
				text = "T"
			intervals [1249]:
				xmin = 570.6472
				xmax = 570.6872
				text = "sp"
			intervals [1250]:
				xmin = 570.6872
				xmax = 570.7572
				text = "DH"
			intervals [1251]:
				xmin = 570.7572
				xmax = 570.8972
				text = "AH0"
			intervals [1252]:
				xmin = 570.8972
				xmax = 570.9472
				text = "T"
			intervals [1253]:
				xmin = 570.9472
				xmax = 570.9772
				text = "W"
			intervals [1254]:
				xmin = 570.9772
				xmax = 571.0272
				text = "AO1"
			intervals [1255]:
				xmin = 571.0272
				xmax = 571.0972
				text = "Z"
			intervals [1256]:
				xmin = 571.0972
				xmax = 571.1872
				text = "sp"
			intervals [1257]:
				xmin = 571.1872
				xmax = 571.7118
				text = ""
			intervals [1258]:
				xmin = 571.7118
				xmax = 571.7618
				text = "W"
			intervals [1259]:
				xmin = 571.7618
				xmax = 571.8018
				text = "AO1"
			intervals [1260]:
				xmin = 571.8018
				xmax = 572.0218
				text = "Z"
			intervals [1261]:
				xmin = 572.0218
				xmax = 572.0918
				text = "sp"
			intervals [1262]:
				xmin = 572.0918
				xmax = 572.1218
				text = "P"
			intervals [1263]:
				xmin = 572.1218
				xmax = 572.1518
				text = "R"
			intervals [1264]:
				xmin = 572.1518
				xmax = 572.2218
				text = "IH1"
			intervals [1265]:
				xmin = 572.2218
				xmax = 572.2518
				text = "T"
			intervals [1266]:
				xmin = 572.2518
				xmax = 572.2818
				text = "IY0"
			intervals [1267]:
				xmin = 572.2818
				xmax = 572.4218
				text = "sp"
			intervals [1268]:
				xmin = 572.4218
				xmax = 572.4718
				text = "G"
			intervals [1269]:
				xmin = 572.4718
				xmax = 572.5818
				text = "IH0"
			intervals [1270]:
				xmin = 572.5818
				xmax = 572.6218
				text = "D"
			intervals [1271]:
				xmin = 572.6218
				xmax = 572.7318
				text = "sp"
			intervals [1272]:
				xmin = 572.7318
				xmax = 573.9586
				text = ""
			intervals [1273]:
				xmin = 573.9586
				xmax = 574.0586
				text = "D"
			intervals [1274]:
				xmin = 574.0586
				xmax = 574.0886
				text = "IH0"
			intervals [1275]:
				xmin = 574.0886
				xmax = 574.1186
				text = "D"
			intervals [1276]:
				xmin = 574.1186
				xmax = 574.3386
				text = "sp"
			intervals [1277]:
				xmin = 574.3386
				xmax = 574.3686
				text = "Y"
			intervals [1278]:
				xmin = 574.3686
				xmax = 574.3986
				text = "UW1"
			intervals [1279]:
				xmin = 574.3986
				xmax = 574.4886
				text = "S"
			intervals [1280]:
				xmin = 574.4886
				xmax = 574.5786
				text = "IY1"
			intervals [1281]:
				xmin = 574.5786
				xmax = 574.6386
				text = "G"
			intervals [1282]:
				xmin = 574.6386
				xmax = 574.8386
				text = "AO1"
			intervals [1283]:
				xmin = 574.8386
				xmax = 574.8686
				text = "N"
			intervals [1284]:
				xmin = 574.8686
				xmax = 574.8986
				text = "W"
			intervals [1285]:
				xmin = 574.8986
				xmax = 574.9386
				text = "IH0"
			intervals [1286]:
				xmin = 574.9386
				xmax = 574.9686
				text = "DH"
			intervals [1287]:
				xmin = 574.9686
				xmax = 575.0086
				text = "DH"
			intervals [1288]:
				xmin = 575.0086
				xmax = 575.0986
				text = "AH0"
			intervals [1289]:
				xmin = 575.0986
				xmax = 575.1686
				text = "W"
			intervals [1290]:
				xmin = 575.1686
				xmax = 575.2486
				text = "IH1"
			intervals [1291]:
				xmin = 575.2486
				xmax = 575.3586
				text = "N"
			intervals [1292]:
				xmin = 575.3586
				xmax = 575.3886
				text = "D"
			intervals [1293]:
				xmin = 575.3886
				xmax = 575.4586
				text = "sp"
			intervals [1294]:
				xmin = 575.4586
				xmax = 577.0658
				text = ""
			intervals [1295]:
				xmin = 577.0658
				xmax = 577.0958
				text = "AY1"
			intervals [1296]:
				xmin = 577.0958
				xmax = 577.1458
				text = "sp"
			intervals [1297]:
				xmin = 577.1458
				xmax = 577.1858
				text = "N"
			intervals [1298]:
				xmin = 577.1858
				xmax = 577.2158
				text = "EH1"
			intervals [1299]:
				xmin = 577.2158
				xmax = 577.2458
				text = "V"
			intervals [1300]:
				xmin = 577.2458
				xmax = 577.5158
				text = "ER0"
			intervals [1301]:
				xmin = 577.5158
				xmax = 577.5458
				text = "sp"
			intervals [1302]:
				xmin = 577.5458
				xmax = 577.6758
				text = "S"
			intervals [1303]:
				xmin = 577.6758
				xmax = 577.7058
				text = "AO1"
			intervals [1304]:
				xmin = 577.7058
				xmax = 577.7358
				text = "DH"
			intervals [1305]:
				xmin = 577.7358
				xmax = 577.7858
				text = "AH0"
			intervals [1306]:
				xmin = 577.7858
				xmax = 578.0258
				text = "T"
			intervals [1307]:
				xmin = 578.0258
				xmax = 578.0558
				text = "sp"
			intervals [1308]:
				xmin = 578.0558
				xmax = 578.0858
				text = "IY1"
			intervals [1309]:
				xmin = 578.0858
				xmax = 578.1458
				text = "DH"
			intervals [1310]:
				xmin = 578.1458
				xmax = 578.1858
				text = "ER0"
			intervals [1311]:
				xmin = 578.1858
				xmax = 578.3258
				text = "sp"
			intervals [1312]:
				xmin = 578.3258
				xmax = 578.5459
				text = ""
			intervals [1313]:
				xmin = 578.5459
				xmax = 578.5759
				text = "AY1"
			intervals [1314]:
				xmin = 578.5759
				xmax = 578.6059
				text = "sp"
			intervals [1315]:
				xmin = 578.6059
				xmax = 578.7159
				text = "AH0"
			intervals [1316]:
				xmin = 578.7159
				xmax = 578.7559
				text = "D"
			intervals [1317]:
				xmin = 578.7559
				xmax = 578.8259
				text = "L"
			intervals [1318]:
				xmin = 578.8259
				xmax = 578.8759
				text = "AY1"
			intervals [1319]:
				xmin = 578.8759
				xmax = 578.9359
				text = "K"
			intervals [1320]:
				xmin = 578.9359
				xmax = 579.0159
				text = "sp"
			intervals [1321]:
				xmin = 579.0159
				xmax = 579.0459
				text = "T"
			intervals [1322]:
				xmin = 579.0459
				xmax = 579.1059
				text = "IH0"
			intervals [1323]:
				xmin = 579.1059
				xmax = 579.2459
				text = "S"
			intervals [1324]:
				xmin = 579.2459
				xmax = 579.2759
				text = "IY1"
			intervals [1325]:
				xmin = 579.2759
				xmax = 579.3259
				text = "IH0"
			intervals [1326]:
				xmin = 579.3259
				xmax = 579.3859
				text = "T"
			intervals [1327]:
				xmin = 579.3859
				xmax = 580.861
				text = "sp"
			intervals [1328]:
				xmin = 580.861
				xmax = 581.021
				text = "OW2"
			intervals [1329]:
				xmin = 581.021
				xmax = 581.121
				text = "K"
			intervals [1330]:
				xmin = 581.121
				xmax = 581.391
				text = "EY1"
			intervals [1331]:
				xmin = 581.391
				xmax = 581.711
				text = "AH1"
			intervals [1332]:
				xmin = 581.711
				xmax = 582.5313
				text = ""
			intervals [1333]:
				xmin = 582.5313
				xmax = 582.7813
				text = "AH1"
			intervals [1334]:
				xmin = 582.7813
				xmax = 582.8613
				text = "sp"
			intervals [1335]:
				xmin = 582.8613
				xmax = 582.9113
				text = "T"
			intervals [1336]:
				xmin = 582.9113
				xmax = 582.9413
				text = "EH1"
			intervals [1337]:
				xmin = 582.9413
				xmax = 582.9713
				text = "L"
			intervals [1338]:
				xmin = 582.9713
				xmax = 583.0413
				text = "M"
			intervals [1339]:
				xmin = 583.0413
				xmax = 583.0913
				text = "IY1"
			intervals [1340]:
				xmin = 583.0913
				xmax = 583.2013
				text = "AH0"
			intervals [1341]:
				xmin = 583.2013
				xmax = 583.2413
				text = "B"
			intervals [1342]:
				xmin = 583.2413
				xmax = 583.3713
				text = "AW1"
			intervals [1343]:
				xmin = 583.3713
				xmax = 583.4213
				text = "T"
			intervals [1344]:
				xmin = 583.4213
				xmax = 583.5013
				text = "sp"
			intervals [1345]:
				xmin = 583.5013
				xmax = 583.8234
				text = ""
			intervals [1346]:
				xmin = 583.8234
				xmax = 583.9134
				text = "HH"
			intervals [1347]:
				xmin = 583.9134
				xmax = 583.9434
				text = "W"
			intervals [1348]:
				xmin = 583.9434
				xmax = 583.9734
				text = "EH1"
			intervals [1349]:
				xmin = 583.9734
				xmax = 584.0434
				text = "N"
			intervals [1350]:
				xmin = 584.0434
				xmax = 584.0734
				text = "Y"
			intervals [1351]:
				xmin = 584.0734
				xmax = 584.1534
				text = "UW1"
			intervals [1352]:
				xmin = 584.1534
				xmax = 584.1834
				text = "W"
			intervals [1353]:
				xmin = 584.1834
				xmax = 584.2434
				text = "ER0"
			intervals [1354]:
				xmin = 584.2434
				xmax = 584.2834
				text = "IH0"
			intervals [1355]:
				xmin = 584.2834
				xmax = 584.3434
				text = "N"
			intervals [1356]:
				xmin = 584.3434
				xmax = 584.4934
				text = "S"
			intervals [1357]:
				xmin = 584.4934
				xmax = 584.5534
				text = "K"
			intervals [1358]:
				xmin = 584.5534
				xmax = 584.7534
				text = "UW1"
			intervals [1359]:
				xmin = 584.7534
				xmax = 584.7834
				text = "L"
			intervals [1360]:
				xmin = 584.7834
				xmax = 584.8234
				text = "HH"
			intervals [1361]:
				xmin = 584.8234
				xmax = 584.9034
				text = "W"
			intervals [1362]:
				xmin = 584.9034
				xmax = 584.9434
				text = "AH1"
			intervals [1363]:
				xmin = 584.9434
				xmax = 584.9834
				text = "T"
			intervals [1364]:
				xmin = 584.9834
				xmax = 585.6777
				text = "sp"
			intervals [1365]:
				xmin = 585.6777
				xmax = 585.7177
				text = "W"
			intervals [1366]:
				xmin = 585.7177
				xmax = 585.7477
				text = "AH1"
			intervals [1367]:
				xmin = 585.7477
				xmax = 585.7777
				text = "T"
			intervals [1368]:
				xmin = 585.7777
				xmax = 585.8577
				text = "W"
			intervals [1369]:
				xmin = 585.8577
				xmax = 585.8977
				text = "AH0"
			intervals [1370]:
				xmin = 585.8977
				xmax = 585.9377
				text = "Z"
			intervals [1371]:
				xmin = 585.9377
				xmax = 585.9677
				text = "Y"
			intervals [1372]:
				xmin = 585.9677
				xmax = 585.9977
				text = "UH1"
			intervals [1373]:
				xmin = 585.9977
				xmax = 586.0377
				text = "R"
			intervals [1374]:
				xmin = 586.0377
				xmax = 586.1777
				text = "M"
			intervals [1375]:
				xmin = 586.1777
				xmax = 586.3477
				text = "EY1"
			intervals [1376]:
				xmin = 586.3477
				xmax = 586.3777
				text = "JH"
			intervals [1377]:
				xmin = 586.3777
				xmax = 586.4077
				text = "ER0"
			intervals [1378]:
				xmin = 586.4077
				xmax = 586.4677
				text = "sp"
			intervals [1379]:
				xmin = 586.4677
				xmax = 586.5077
				text = "AH0"
			intervals [1380]:
				xmin = 586.5077
				xmax = 586.6677
				text = "N"
			intervals [1381]:
				xmin = 586.6677
				xmax = 586.6977
				text = "sp"
			intervals [1382]:
				xmin = 586.6977
				xmax = 586.8277
				text = "S"
			intervals [1383]:
				xmin = 586.8277
				xmax = 586.8677
				text = "T"
			intervals [1384]:
				xmin = 586.8677
				xmax = 586.9077
				text = "AH1"
			intervals [1385]:
				xmin = 586.9077
				xmax = 586.9477
				text = "F"
			intervals [1386]:
				xmin = 586.9477
				xmax = 587.0477
				text = "sp"
			intervals [1387]:
				xmin = 587.0477
				xmax = 587.1477
				text = "L"
			intervals [1388]:
				xmin = 587.1477
				xmax = 587.1777
				text = "AY1"
			intervals [1389]:
				xmin = 587.1777
				xmax = 587.2377
				text = "K"
			intervals [1390]:
				xmin = 587.2377
				xmax = 587.3077
				text = "sp"
			intervals [1391]:
				xmin = 587.3077
				xmax = 587.3777
				text = "DH"
			intervals [1392]:
				xmin = 587.3777
				xmax = 587.4877
				text = "AH0"
			intervals [1393]:
				xmin = 587.4877
				xmax = 587.5577
				text = "T"
			intervals [1394]:
				xmin = 587.5577
				xmax = 587.6677
				text = "sp"
			intervals [1395]:
				xmin = 587.6677
				xmax = 591.9056
				text = ""
			intervals [1396]:
				xmin = 591.9056
				xmax = 592.4856
				text = "spn"
			intervals [1397]:
				xmin = 592.4856
				xmax = 592.5156
				text = "sp"
			intervals [1398]:
				xmin = 592.5156
				xmax = 592.5956
				text = "W"
			intervals [1399]:
				xmin = 592.5956
				xmax = 592.7156
				text = "EH1"
			intervals [1400]:
				xmin = 592.7156
				xmax = 592.7656
				text = "L"
			intervals [1401]:
				xmin = 592.7656
				xmax = 592.8256
				text = "OW2"
			intervals [1402]:
				xmin = 592.8256
				xmax = 592.8956
				text = "K"
			intervals [1403]:
				xmin = 592.8956
				xmax = 593.0056
				text = "EY1"
			intervals [1404]:
				xmin = 593.0056
				xmax = 593.0756
				text = "W"
			intervals [1405]:
				xmin = 593.0756
				xmax = 593.1256
				text = "AH1"
			intervals [1406]:
				xmin = 593.1256
				xmax = 593.1556
				text = "T"
			intervals [1407]:
				xmin = 593.1556
				xmax = 593.3956
				text = "HH"
			intervals [1408]:
				xmin = 593.3956
				xmax = 593.4256
				text = "W"
			intervals [1409]:
				xmin = 593.4256
				xmax = 593.4656
				text = "AH1"
			intervals [1410]:
				xmin = 593.4656
				xmax = 593.4956
				text = "T"
			intervals [1411]:
				xmin = 593.4956
				xmax = 593.5556
				text = "sp"
			intervals [1412]:
				xmin = 593.5556
				xmax = 593.5856
				text = "D"
			intervals [1413]:
				xmin = 593.5856
				xmax = 593.6256
				text = "IH0"
			intervals [1414]:
				xmin = 593.6256
				xmax = 593.7756
				text = "Z"
			intervals [1415]:
				xmin = 593.7756
				xmax = 593.8956
				text = "AH0"
			intervals [1416]:
				xmin = 593.8956
				xmax = 594.0056
				text = "S"
			intervals [1417]:
				xmin = 594.0056
				xmax = 594.1256
				text = "P"
			intervals [1418]:
				xmin = 594.1256
				xmax = 594.2156
				text = "IY1"
			intervals [1419]:
				xmin = 594.2156
				xmax = 594.3156
				text = "CH"
			intervals [1420]:
				xmin = 594.3156
				xmax = 594.4456
				text = "sp"
			intervals [1421]:
				xmin = 594.4456
				xmax = 594.4856
				text = "K"
			intervals [1422]:
				xmin = 594.4856
				xmax = 594.6156
				text = "ER0"
			intervals [1423]:
				xmin = 594.6156
				xmax = 594.6456
				text = "EH1"
			intervals [1424]:
				xmin = 594.6456
				xmax = 594.7056
				text = "K"
			intervals [1425]:
				xmin = 594.7056
				xmax = 594.8156
				text = "SH"
			intervals [1426]:
				xmin = 594.8156
				xmax = 594.9156
				text = "AH0"
			intervals [1427]:
				xmin = 594.9156
				xmax = 594.9456
				text = "N"
			intervals [1428]:
				xmin = 594.9456
				xmax = 595.0356
				text = "IH0"
			intervals [1429]:
				xmin = 595.0356
				xmax = 595.1256
				text = "S"
			intervals [1430]:
				xmin = 595.1256
				xmax = 595.2256
				text = "T"
			intervals [1431]:
				xmin = 595.2256
				xmax = 595.2556
				text = "sp"
			intervals [1432]:
				xmin = 595.2556
				xmax = 595.2856
				text = "D"
			intervals [1433]:
				xmin = 595.2856
				xmax = 595.3156
				text = "UW1"
			intervals [1434]:
				xmin = 595.3156
				xmax = 595.7956
				text = "sp"
			intervals [1435]:
				xmin = 595.7956
				xmax = 602.4712
				text = ""
			intervals [1436]:
				xmin = 602.4712
				xmax = 602.6912
				text = "AH1"
			intervals [1437]:
				xmin = 602.6912
				xmax = 602.7312
				text = "HH"
			intervals [1438]:
				xmin = 602.7312
				xmax = 602.9612
				text = "AH1"
			intervals [1439]:
				xmin = 602.9612
				xmax = 603.0412
				text = "sp"
			intervals [1440]:
				xmin = 603.0412
				xmax = 611.5299
				text = ""
			intervals [1441]:
				xmin = 611.5299
				xmax = 611.6899
				text = "Y"
			intervals [1442]:
				xmin = 611.6899
				xmax = 611.9499
				text = "AE1"
			intervals [1443]:
				xmin = 611.9499
				xmax = 621.908
				text = ""
			intervals [1444]:
				xmin = 621.908
				xmax = 622.188
				text = "sil"
			intervals [1445]:
				xmin = 622.188
				xmax = 622.218
				text = "M"
			intervals [1446]:
				xmin = 622.218
				xmax = 622.248
				text = "HH"
			intervals [1447]:
				xmin = 622.248
				xmax = 622.308
				text = "M"
			intervals [1448]:
				xmin = 622.308
				xmax = 624.3292
				text = ""
			intervals [1449]:
				xmin = 624.3292
				xmax = 624.4392
				text = "Y"
			intervals [1450]:
				xmin = 624.4392
				xmax = 624.7492
				text = "AE1"
			intervals [1451]:
				xmin = 624.7492
				xmax = 624.8992
				text = "sp"
			intervals [1452]:
				xmin = 624.8992
				xmax = 634.170
				text = ""
			intervals [1453]:
				xmin = 634.170
				xmax = 634.280
				text = "HH"
			intervals [1454]:
				xmin = 634.280
				xmax = 634.530
				text = "M"
			intervals [1455]:
				xmin = 634.530
				xmax = 634.9384
				text = ""
			intervals [1456]:
				xmin = 634.9384
				xmax = 634.9684
				text = "D"
			intervals [1457]:
				xmin = 634.9684
				xmax = 634.9984
				text = "UW1"
			intervals [1458]:
				xmin = 634.9984
				xmax = 635.4284
				text = "sp"
			intervals [1459]:
				xmin = 635.4284
				xmax = 635.4584
				text = "Y"
			intervals [1460]:
				xmin = 635.4584
				xmax = 635.4884
				text = "UW1"
			intervals [1461]:
				xmin = 635.4884
				xmax = 637.2714
				text = ""
			intervals [1462]:
				xmin = 637.2714
				xmax = 637.3614
				text = "sil"
			intervals [1463]:
				xmin = 637.3614
				xmax = 637.4114
				text = "N"
			intervals [1464]:
				xmin = 637.4114
				xmax = 637.5814
				text = "AW1"
			intervals [1465]:
				xmin = 637.5814
				xmax = 637.6114
				text = "D"
			intervals [1466]:
				xmin = 637.6114
				xmax = 637.6814
				text = "UW1"
			intervals [1467]:
				xmin = 637.6814
				xmax = 637.7114
				text = "sp"
			intervals [1468]:
				xmin = 637.7114
				xmax = 637.7514
				text = "Y"
			intervals [1469]:
				xmin = 637.7514
				xmax = 637.8414
				text = "UW1"
			intervals [1470]:
				xmin = 637.8414
				xmax = 637.9214
				text = "HH"
			intervals [1471]:
				xmin = 637.9214
				xmax = 637.9714
				text = "AE1"
			intervals [1472]:
				xmin = 637.9714
				xmax = 638.0414
				text = "V"
			intervals [1473]:
				xmin = 638.0414
				xmax = 638.1214
				text = "sp"
			intervals [1474]:
				xmin = 638.1214
				xmax = 638.1714
				text = "T"
			intervals [1475]:
				xmin = 638.1714
				xmax = 638.3714
				text = "AH0"
			intervals [1476]:
				xmin = 638.3714
				xmax = 638.4014
				text = "sp"
			intervals [1477]:
				xmin = 638.4014
				xmax = 638.6414
				text = "AH1"
			intervals [1478]:
				xmin = 638.6414
				xmax = 638.7814
				text = "sp"
			intervals [1479]:
				xmin = 638.7814
				xmax = 640.2443
				text = ""
			intervals [1480]:
				xmin = 640.2443
				xmax = 640.4243
				text = "D"
			intervals [1481]:
				xmin = 640.4243
				xmax = 640.5443
				text = "UW1"
			intervals [1482]:
				xmin = 640.5443
				xmax = 640.5843
				text = "EH1"
			intervals [1483]:
				xmin = 640.5843
				xmax = 640.6343
				text = "N"
			intervals [1484]:
				xmin = 640.6343
				xmax = 640.7343
				text = "IY0"
			intervals [1485]:
				xmin = 640.7343
				xmax = 640.8443
				text = "TH"
			intervals [1486]:
				xmin = 640.8443
				xmax = 640.8843
				text = "IH2"
			intervals [1487]:
				xmin = 640.8843
				xmax = 641.0443
				text = "NG"
			intervals [1488]:
				xmin = 641.0443
				xmax = 641.0743
				text = "W"
			intervals [1489]:
				xmin = 641.0743
				xmax = 641.1443
				text = "IH0"
			intervals [1490]:
				xmin = 641.1443
				xmax = 641.1743
				text = "DH"
			intervals [1491]:
				xmin = 641.1743
				xmax = 641.2743
				text = "sp"
			intervals [1492]:
				xmin = 641.2743
				xmax = 641.6243
				text = "AH1"
			intervals [1493]:
				xmin = 641.6243
				xmax = 641.7143
				text = "sp"
			intervals [1494]:
				xmin = 641.7143
				xmax = 642.7507
				text = ""
			intervals [1495]:
				xmin = 642.7507
				xmax = 642.8307
				text = "D"
			intervals [1496]:
				xmin = 642.8307
				xmax = 642.9207
				text = "EH1"
			intervals [1497]:
				xmin = 642.9207
				xmax = 643.0807
				text = "F"
			intervals [1498]:
				xmin = 643.0807
				xmax = 643.1407
				text = "M"
			intervals [1499]:
				xmin = 643.1407
				xmax = 643.1807
				text = "Y"
			intervals [1500]:
				xmin = 643.1807
				xmax = 643.3407
				text = "UW1"
			intervals [1501]:
				xmin = 643.3407
				xmax = 643.3907
				text = "T"
			intervals [1502]:
				xmin = 643.3907
				xmax = 643.4907
				text = "S"
			intervals [1503]:
				xmin = 643.4907
				xmax = 643.5207
				text = "sp"
			intervals [1504]:
				xmin = 643.5207
				xmax = 643.8907
				text = "ER0"
			intervals [1505]:
				xmin = 643.8907
				xmax = 643.9407
				text = "sp"
			intervals [1506]:
				xmin = 643.9407
				xmax = 643.9907
				text = "EH1"
			intervals [1507]:
				xmin = 643.9907
				xmax = 644.0207
				text = "N"
			intervals [1508]:
				xmin = 644.0207
				xmax = 644.0507
				text = "IY0"
			intervals [1509]:
				xmin = 644.0507
				xmax = 644.1107
				text = "TH"
			intervals [1510]:
				xmin = 644.1107
				xmax = 644.1507
				text = "IH2"
			intervals [1511]:
				xmin = 644.1507
				xmax = 644.1907
				text = "N"
			intervals [1512]:
				xmin = 644.1907
				xmax = 658.6132
				text = "sp"
			intervals [1513]:
				xmin = 658.6132
				xmax = 658.6932
				text = "R"
			intervals [1514]:
				xmin = 658.6932
				xmax = 658.8232
				text = "AY1"
			intervals [1515]:
				xmin = 658.8232
				xmax = 658.8832
				text = "T"
			intervals [1516]:
				xmin = 658.8832
				xmax = 659.0232
				text = "AY1"
			intervals [1517]:
				xmin = 659.0232
				xmax = 659.0732
				text = "D"
			intervals [1518]:
				xmin = 659.0732
				xmax = 659.1532
				text = "OW1"
			intervals [1519]:
				xmin = 659.1532
				xmax = 659.1832
				text = "N"
			intervals [1520]:
				xmin = 659.1832
				xmax = 659.2332
				text = "T"
			intervals [1521]:
				xmin = 659.2332
				xmax = 659.2832
				text = "sp"
			intervals [1522]:
				xmin = 659.2832
				xmax = 659.3332
				text = "N"
			intervals [1523]:
				xmin = 659.3332
				xmax = 659.3632
				text = "OW1"
			intervals [1524]:
				xmin = 659.3632
				xmax = 659.3932
				text = "AY1"
			intervals [1525]:
				xmin = 659.3932
				xmax = 659.4232
				text = "D"
			intervals [1526]:
				xmin = 659.4232
				xmax = 659.4532
				text = "OW1"
			intervals [1527]:
				xmin = 659.4532
				xmax = 659.5432
				text = "N"
			intervals [1528]:
				xmin = 659.5432
				xmax = 659.5732
				text = "sp"
			intervals [1529]:
				xmin = 659.5732
				xmax = 659.6532
				text = "N"
			intervals [1530]:
				xmin = 659.6532
				xmax = 659.8232
				text = "OW1"
			intervals [1531]:
				xmin = 659.8232
				xmax = 659.8832
				text = "sp"
			intervals [1532]:
				xmin = 659.8832
				xmax = 660.0432
				text = "EH1"
			intervals [1533]:
				xmin = 660.0432
				xmax = 660.0832
				text = "N"
			intervals [1534]:
				xmin = 660.0832
				xmax = 660.1132
				text = "IY0"
			intervals [1535]:
				xmin = 660.1132
				xmax = 660.2332
				text = "TH"
			intervals [1536]:
				xmin = 660.2332
				xmax = 660.2632
				text = "IH2"
			intervals [1537]:
				xmin = 660.2632
				xmax = 660.3932
				text = "N"
			intervals [1538]:
				xmin = 660.3932
				xmax = 660.4332
				text = "sp"
			intervals [1539]:
				xmin = 660.4332
				xmax = 660.4732
				text = "AH0"
			intervals [1540]:
				xmin = 660.4732
				xmax = 660.5032
				text = "B"
			intervals [1541]:
				xmin = 660.5032
				xmax = 660.5432
				text = "AW1"
			intervals [1542]:
				xmin = 660.5432
				xmax = 660.5732
				text = "T"
			intervals [1543]:
				xmin = 660.5732
				xmax = 661.1132
				text = "sp"
			intervals [1544]:
				xmin = 661.1132
				xmax = 661.1632
				text = "DH"
			intervals [1545]:
				xmin = 661.1632
				xmax = 661.2032
				text = "AE1"
			intervals [1546]:
				xmin = 661.2032
				xmax = 661.2332
				text = "T"
			intervals [1547]:
				xmin = 661.2332
				xmax = 661.5032
				text = "spn"
			intervals [1548]:
				xmin = 661.5032
				xmax = 662.1032
				text = "spn"
			intervals [1549]:
				xmin = 662.1032
				xmax = 667.0419
				text = ""
			intervals [1550]:
				xmin = 667.0419
				xmax = 667.0819
				text = "sil"
			intervals [1551]:
				xmin = 667.0819
				xmax = 667.2019
				text = "OW2"
			intervals [1552]:
				xmin = 667.2019
				xmax = 667.2619
				text = "K"
			intervals [1553]:
				xmin = 667.2619
				xmax = 667.2919
				text = "EY1"
			intervals [1554]:
				xmin = 667.2919
				xmax = 667.3619
				text = "HH"
			intervals [1555]:
				xmin = 667.3619
				xmax = 667.4819
				text = "AW1"
			intervals [1556]:
				xmin = 667.4819
				xmax = 667.5119
				text = "AH0"
			intervals [1557]:
				xmin = 667.5119
				xmax = 667.5419
				text = "B"
			intervals [1558]:
				xmin = 667.5419
				xmax = 667.6119
				text = "AW1"
			intervals [1559]:
				xmin = 667.6119
				xmax = 667.6719
				text = "T"
			intervals [1560]:
				xmin = 667.6719
				xmax = 667.7619
				text = "HH"
			intervals [1561]:
				xmin = 667.7619
				xmax = 667.8019
				text = "W"
			intervals [1562]:
				xmin = 667.8019
				xmax = 667.8619
				text = "IH1"
			intervals [1563]:
				xmin = 667.8619
				xmax = 667.9719
				text = "N"
			intervals [1564]:
				xmin = 667.9719
				xmax = 668.0019
				text = "Y"
			intervals [1565]:
				xmin = 668.0019
				xmax = 668.1119
				text = "UW1"
			intervals [1566]:
				xmin = 668.1119
				xmax = 668.1419
				text = "W"
			intervals [1567]:
				xmin = 668.1419
				xmax = 668.5119
				text = "ER0"
			intervals [1568]:
				xmin = 668.5119
				xmax = 668.6019
				text = "IH0"
			intervals [1569]:
				xmin = 668.6019
				xmax = 668.6819
				text = "N"
			intervals [1570]:
				xmin = 668.6819
				xmax = 668.8519
				text = "AH1"
			intervals [1571]:
				xmin = 668.8519
				xmax = 668.9619
				text = "sp"
			intervals [1572]:
				xmin = 668.9619
				xmax = 669.4585
				text = ""
			intervals [1573]:
				xmin = 669.4585
				xmax = 669.6285
				text = "IH0"
			intervals [1574]:
				xmin = 669.6285
				xmax = 669.7485
				text = "N"
			intervals [1575]:
				xmin = 669.7485
				xmax = 669.7985
				text = "sp"
			intervals [1576]:
				xmin = 669.7985
				xmax = 669.9285
				text = "EH2"
			intervals [1577]:
				xmin = 669.9285
				xmax = 670.0085
				text = "L"
			intervals [1578]:
				xmin = 670.0085
				xmax = 670.0385
				text = "AH0"
			intervals [1579]:
				xmin = 670.0385
				xmax = 670.1185
				text = "M"
			intervals [1580]:
				xmin = 670.1185
				xmax = 670.1885
				text = "EH1"
			intervals [1581]:
				xmin = 670.1885
				xmax = 670.2885
				text = "N"
			intervals [1582]:
				xmin = 670.2885
				xmax = 670.3785
				text = "CH"
			intervals [1583]:
				xmin = 670.3785
				xmax = 670.4385
				text = "R"
			intervals [1584]:
				xmin = 670.4385
				xmax = 670.5085
				text = "IY0"
			intervals [1585]:
				xmin = 670.5085
				xmax = 670.6685
				text = "S"
			intervals [1586]:
				xmin = 670.6685
				xmax = 670.7285
				text = "K"
			intervals [1587]:
				xmin = 670.7285
				xmax = 670.9185
				text = "UW1"
			intervals [1588]:
				xmin = 670.9185
				xmax = 671.1285
				text = "L"
			intervals [1589]:
				xmin = 671.1285
				xmax = 671.1585
				text = "AH0"
			intervals [1590]:
				xmin = 671.1585
				xmax = 671.2985
				text = "N"
			intervals [1591]:
				xmin = 671.2985
				xmax = 671.3285
				text = "sp"
			intervals [1592]:
				xmin = 671.3285
				xmax = 671.5585
				text = "AH1"
			intervals [1593]:
				xmin = 671.5585
				xmax = 672.5394
				text = "sp"
			intervals [1594]:
				xmin = 672.5394
				xmax = 672.5694
				text = "AH0"
			intervals [1595]:
				xmin = 672.5694
				xmax = 672.6494
				text = "N"
			intervals [1596]:
				xmin = 672.6494
				xmax = 672.6894
				text = "S"
			intervals [1597]:
				xmin = 672.6894
				xmax = 672.7494
				text = "T"
			intervals [1598]:
				xmin = 672.7494
				xmax = 672.7994
				text = "AH1"
			intervals [1599]:
				xmin = 672.7994
				xmax = 672.9194
				text = "F"
			intervals [1600]:
				xmin = 672.9194
				xmax = 673.0294
				text = "sp"
			intervals [1601]:
				xmin = 673.0294
				xmax = 673.1294
				text = "Y"
			intervals [1602]:
				xmin = 673.1294
				xmax = 673.2094
				text = "UW1"
			intervals [1603]:
				xmin = 673.2094
				xmax = 673.2494
				text = "W"
			intervals [1604]:
				xmin = 673.2494
				xmax = 673.2994
				text = "EH1"
			intervals [1605]:
				xmin = 673.2994
				xmax = 673.3394
				text = "N"
			intervals [1606]:
				xmin = 673.3394
				xmax = 673.4194
				text = "T"
			intervals [1607]:
				xmin = 673.4194
				xmax = 673.4494
				text = "T"
			intervals [1608]:
				xmin = 673.4494
				xmax = 673.4794
				text = "IH0"
			intervals [1609]:
				xmin = 673.4794
				xmax = 673.5794
				text = "S"
			intervals [1610]:
				xmin = 673.5794
				xmax = 673.6394
				text = "K"
			intervals [1611]:
				xmin = 673.6394
				xmax = 673.7194
				text = "UW1"
			intervals [1612]:
				xmin = 673.7194
				xmax = 673.7494
				text = "L"
			intervals [1613]:
				xmin = 673.7494
				xmax = 673.7894
				text = "HH"
			intervals [1614]:
				xmin = 673.7894
				xmax = 673.8694
				text = "IY1"
			intervals [1615]:
				xmin = 673.8694
				xmax = 673.9194
				text = "R"
			intervals [1616]:
				xmin = 673.9194
				xmax = 673.9494
				text = "IH0"
			intervals [1617]:
				xmin = 673.9494
				xmax = 673.9794
				text = "N"
			intervals [1618]:
				xmin = 673.9794
				xmax = 674.0094
				text = "DH"
			intervals [1619]:
				xmin = 674.0094
				xmax = 674.0394
				text = "AH0"
			intervals [1620]:
				xmin = 674.0394
				xmax = 674.1094
				text = "sp"
			intervals [1621]:
				xmin = 674.1094
				xmax = 674.1494
				text = "D"
			intervals [1622]:
				xmin = 674.1494
				xmax = 674.2294
				text = "IH1"
			intervals [1623]:
				xmin = 674.2294
				xmax = 674.3394
				text = "S"
			intervals [1624]:
				xmin = 674.3394
				xmax = 674.3694
				text = "T"
			intervals [1625]:
				xmin = 674.3694
				xmax = 674.3994
				text = "R"
			intervals [1626]:
				xmin = 674.3994
				xmax = 674.4894
				text = "IH0"
			intervals [1627]:
				xmin = 674.4894
				xmax = 674.5194
				text = "K"
			intervals [1628]:
				xmin = 674.5194
				xmax = 674.5594
				text = "T"
			intervals [1629]:
				xmin = 674.5594
				xmax = 675.1422
				text = "sp"
			intervals [1630]:
				xmin = 675.1422
				xmax = 675.1722
				text = "W"
			intervals [1631]:
				xmin = 675.1722
				xmax = 675.2022
				text = "EH1"
			intervals [1632]:
				xmin = 675.2022
				xmax = 675.2322
				text = "R"
			intervals [1633]:
				xmin = 675.2322
				xmax = 675.2722
				text = "D"
			intervals [1634]:
				xmin = 675.2722
				xmax = 675.3522
				text = "IH0"
			intervals [1635]:
				xmin = 675.3522
				xmax = 675.3822
				text = "D"
			intervals [1636]:
				xmin = 675.3822
				xmax = 675.4122
				text = "Y"
			intervals [1637]:
				xmin = 675.4122
				xmax = 675.4422
				text = "UW1"
			intervals [1638]:
				xmin = 675.4422
				xmax = 675.6122
				text = "sp"
			intervals [1639]:
				xmin = 675.6122
				xmax = 675.6522
				text = "G"
			intervals [1640]:
				xmin = 675.6522
				xmax = 675.6822
				text = "OW1"
			intervals [1641]:
				xmin = 675.6822
				xmax = 675.7122
				text = "T"
			intervals [1642]:
				xmin = 675.7122
				xmax = 675.7422
				text = "IH0"
			intervals [1643]:
				xmin = 675.7422
				xmax = 675.7722
				text = "S"
			intervals [1644]:
				xmin = 675.7722
				xmax = 675.8022
				text = "K"
			intervals [1645]:
				xmin = 675.8022
				xmax = 675.8322
				text = "UW1"
			intervals [1646]:
				xmin = 675.8322
				xmax = 675.8722
				text = "L"
			intervals [1647]:
				xmin = 675.8722
				xmax = 685.0791
				text = "sp"
			intervals [1648]:
				xmin = 685.0791
				xmax = 685.3891
				text = "spn"
			intervals [1649]:
				xmin = 685.3891
				xmax = 685.6391
				text = "sp"
			intervals [1650]:
				xmin = 685.6391
				xmax = 685.8091
				text = "OW2"
			intervals [1651]:
				xmin = 685.8091
				xmax = 685.8991
				text = "K"
			intervals [1652]:
				xmin = 685.8991
				xmax = 686.2191
				text = "EY1"
			intervals [1653]:
				xmin = 686.2191
				xmax = 686.3491
				text = "AH1"
			intervals [1654]:
				xmin = 686.3491
				xmax = 686.3991
				text = "M"
			intervals [1655]:
				xmin = 686.3991
				xmax = 686.4591
				text = "sp"
			intervals [1656]:
				xmin = 686.4591
				xmax = 686.6519
				text = ""
			intervals [1657]:
				xmin = 686.6519
				xmax = 686.7219
				text = "K"
			intervals [1658]:
				xmin = 686.7219
				xmax = 686.7519
				text = "AH0"
			intervals [1659]:
				xmin = 686.7519
				xmax = 686.7919
				text = "N"
			intervals [1660]:
				xmin = 686.7919
				xmax = 686.8219
				text = "Y"
			intervals [1661]:
				xmin = 686.8219
				xmax = 686.9119
				text = "UW1"
			intervals [1662]:
				xmin = 686.9119
				xmax = 686.9419
				text = "R"
			intervals [1663]:
				xmin = 686.9419
				xmax = 686.9719
				text = "IH0"
			intervals [1664]:
				xmin = 686.9719
				xmax = 687.0019
				text = "M"
			intervals [1665]:
				xmin = 687.0019
				xmax = 687.0519
				text = "EH1"
			intervals [1666]:
				xmin = 687.0519
				xmax = 687.1219
				text = "M"
			intervals [1667]:
				xmin = 687.1219
				xmax = 687.1619
				text = "B"
			intervals [1668]:
				xmin = 687.1619
				xmax = 687.2419
				text = "ER0"
			intervals [1669]:
				xmin = 687.2419
				xmax = 687.3019
				text = "W"
			intervals [1670]:
				xmin = 687.3019
				xmax = 687.3319
				text = "EH1"
			intervals [1671]:
				xmin = 687.3319
				xmax = 687.4019
				text = "N"
			intervals [1672]:
				xmin = 687.4019
				xmax = 687.4619
				text = "Y"
			intervals [1673]:
				xmin = 687.4619
				xmax = 687.4919
				text = "UW1"
			intervals [1674]:
				xmin = 687.4919
				xmax = 687.5219
				text = "W"
			intervals [1675]:
				xmin = 687.5219
				xmax = 687.5919
				text = "ER0"
			intervals [1676]:
				xmin = 687.5919
				xmax = 687.6219
				text = "IH0"
			intervals [1677]:
				xmin = 687.6219
				xmax = 687.6519
				text = "N"
			intervals [1678]:
				xmin = 687.6519
				xmax = 687.7019
				text = "EH2"
			intervals [1679]:
				xmin = 687.7019
				xmax = 687.8119
				text = "L"
			intervals [1680]:
				xmin = 687.8119
				xmax = 687.8419
				text = "AH0"
			intervals [1681]:
				xmin = 687.8419
				xmax = 687.8819
				text = "M"
			intervals [1682]:
				xmin = 687.8819
				xmax = 687.9519
				text = "EH1"
			intervals [1683]:
				xmin = 687.9519
				xmax = 688.0219
				text = "N"
			intervals [1684]:
				xmin = 688.0219
				xmax = 688.1119
				text = "CH"
			intervals [1685]:
				xmin = 688.1119
				xmax = 688.1519
				text = "R"
			intervals [1686]:
				xmin = 688.1519
				xmax = 688.2319
				text = "IY0"
			intervals [1687]:
				xmin = 688.2319
				xmax = 688.3719
				text = "S"
			intervals [1688]:
				xmin = 688.3719
				xmax = 688.4319
				text = "K"
			intervals [1689]:
				xmin = 688.4319
				xmax = 688.5719
				text = "UW1"
			intervals [1690]:
				xmin = 688.5719
				xmax = 688.8219
				text = "L"
			intervals [1691]:
				xmin = 688.8219
				xmax = 689.3464
				text = ""
			intervals [1692]:
				xmin = 689.3464
				xmax = 689.6564
				text = "AH1"
			intervals [1693]:
				xmin = 689.6564
				xmax = 689.7264
				text = "EH1"
			intervals [1694]:
				xmin = 689.7264
				xmax = 689.7664
				text = "N"
			intervals [1695]:
				xmin = 689.7664
				xmax = 689.9164
				text = "IY0"
			intervals [1696]:
				xmin = 689.9164
				xmax = 690.1427
				text = "sp"
			intervals [1697]:
				xmin = 690.1427
				xmax = 690.2227
				text = "R"
			intervals [1698]:
				xmin = 690.2227
				xmax = 690.2927
				text = "IY1"
			intervals [1699]:
				xmin = 690.2927
				xmax = 690.3827
				text = "L"
			intervals [1700]:
				xmin = 690.3827
				xmax = 690.5027
				text = "IY0"
			intervals [1701]:
				xmin = 690.5027
				xmax = 690.5327
				text = "sp"
			intervals [1702]:
				xmin = 690.5327
				xmax = 690.6027
				text = "G"
			intervals [1703]:
				xmin = 690.6027
				xmax = 690.6427
				text = "UH1"
			intervals [1704]:
				xmin = 690.6427
				xmax = 690.7627
				text = "D"
			intervals [1705]:
				xmin = 690.7627
				xmax = 690.8327
				text = "T"
			intervals [1706]:
				xmin = 690.8327
				xmax = 690.9827
				text = "IY1"
			intervals [1707]:
				xmin = 690.9827
				xmax = 691.0727
				text = "CH"
			intervals [1708]:
				xmin = 691.0727
				xmax = 691.1727
				text = "ER0"
			intervals [1709]:
				xmin = 691.1727
				xmax = 691.3627
				text = "Z"
			intervals [1710]:
				xmin = 691.3627
				xmax = 691.3927
				text = "ER0"
			intervals [1711]:
				xmin = 691.3927
				xmax = 691.4227
				text = "sp"
			intervals [1712]:
				xmin = 691.4227
				xmax = 691.4727
				text = "EH1"
			intervals [1713]:
				xmin = 691.4727
				xmax = 691.5027
				text = "N"
			intervals [1714]:
				xmin = 691.5027
				xmax = 691.5327
				text = "IY0"
			intervals [1715]:
				xmin = 691.5327
				xmax = 691.6427
				text = "TH"
			intervals [1716]:
				xmin = 691.6427
				xmax = 691.6727
				text = "IH2"
			intervals [1717]:
				xmin = 691.6727
				xmax = 691.7827
				text = "N"
			intervals [1718]:
				xmin = 691.7827
				xmax = 691.8227
				text = "sp"
			intervals [1719]:
				xmin = 691.8227
				xmax = 707.8456
				text = ""
			intervals [1720]:
				xmin = 707.8456
				xmax = 707.9356
				text = "M"
			intervals [1721]:
				xmin = 707.9356
				xmax = 707.9956
				text = "HH"
			intervals [1722]:
				xmin = 707.9956
				xmax = 708.2856
				text = "M"
			intervals [1723]:
				xmin = 708.2856
				xmax = 720.1035
				text = ""
			intervals [1724]:
				xmin = 720.1035
				xmax = 720.2535
				text = "R"
			intervals [1725]:
				xmin = 720.2535
				xmax = 720.5335
				text = "AY1"
			intervals [1726]:
				xmin = 720.5335
				xmax = 720.6535
				text = "T"
			intervals [1727]:
				xmin = 720.6535
				xmax = 728.0577
				text = ""
			intervals [1728]:
				xmin = 728.0577
				xmax = 728.1577
				text = "Y"
			intervals [1729]:
				xmin = 728.1577
				xmax = 728.3477
				text = "AE1"
			intervals [1730]:
				xmin = 728.3477
				xmax = 728.4077
				text = "sp"
			intervals [1731]:
				xmin = 728.4077
				xmax = 738.2684
				text = ""
			intervals [1732]:
				xmin = 738.2684
				xmax = 738.3384
				text = "D"
			intervals [1733]:
				xmin = 738.3384
				xmax = 738.3684
				text = "IH0"
			intervals [1734]:
				xmin = 738.3684
				xmax = 738.4284
				text = "D"
			intervals [1735]:
				xmin = 738.4284
				xmax = 738.4584
				text = "Y"
			intervals [1736]:
				xmin = 738.4584
				xmax = 738.7784
				text = "UW1"
			intervals [1737]:
				xmin = 738.7784
				xmax = 740.1733
				text = ""
			intervals [1738]:
				xmin = 740.1733
				xmax = 740.3333
				text = "SH"
			intervals [1739]:
				xmin = 740.3333
				xmax = 740.4333
				text = "IY1"
			intervals [1740]:
				xmin = 740.4333
				xmax = 740.4633
				text = "sp"
			intervals [1741]:
				xmin = 740.4633
				xmax = 740.4933
				text = "IH0"
			intervals [1742]:
				xmin = 740.4933
				xmax = 740.5333
				text = "N"
			intervals [1743]:
				xmin = 740.5333
				xmax = 740.6033
				text = "S"
			intervals [1744]:
				xmin = 740.6033
				xmax = 740.7733
				text = "P"
			intervals [1745]:
				xmin = 740.7733
				xmax = 740.9033
				text = "AY1"
			intervals [1746]:
				xmin = 740.9033
				xmax = 741.0733
				text = "R"
			intervals [1747]:
				xmin = 741.0733
				xmax = 741.1133
				text = "sp"
			intervals [1748]:
				xmin = 741.1133
				xmax = 741.1433
				text = "Y"
			intervals [1749]:
				xmin = 741.1433
				xmax = 741.1733
				text = "UW1"
			intervals [1750]:
				xmin = 741.1733
				xmax = 741.2533
				text = "sp"
			intervals [1751]:
				xmin = 741.2533
				xmax = 741.2933
				text = "T"
			intervals [1752]:
				xmin = 741.2933
				xmax = 741.5133
				text = "IH0"
			intervals [1753]:
				xmin = 741.5133
				xmax = 741.5933
				text = "sp"
			intervals [1754]:
				xmin = 741.5933
				xmax = 741.6333
				text = "B"
			intervals [1755]:
				xmin = 741.6333
				xmax = 741.7233
				text = "IY0"
			intervals [1756]:
				xmin = 741.7233
				xmax = 741.7533
				text = "AH0"
			intervals [1757]:
				xmin = 741.7533
				xmax = 741.8633
				text = "sp"
			intervals [1758]:
				xmin = 741.8633
				xmax = 741.9033
				text = "T"
			intervals [1759]:
				xmin = 741.9033
				xmax = 741.9333
				text = "IY1"
			intervals [1760]:
				xmin = 741.9333
				xmax = 741.9633
				text = "CH"
			intervals [1761]:
				xmin = 741.9633
				xmax = 742.0033
				text = "ER0"
			intervals [1762]:
				xmin = 742.0033
				xmax = 742.0833
				text = "sp"
			intervals [1763]:
				xmin = 742.0833
				xmax = 754.0291
				text = ""
			intervals [1764]:
				xmin = 754.0291
				xmax = 754.0591
				text = "AH1"
			intervals [1765]:
				xmin = 754.0591
				xmax = 754.1591
				text = "HH"
			intervals [1766]:
				xmin = 754.1591
				xmax = 754.2191
				text = "AH1"
			intervals [1767]:
				xmin = 754.2191
				xmax = 754.4891
				text = "sp"
			intervals [1768]:
				xmin = 754.4891
				xmax = 762.4955
				text = ""
			intervals [1769]:
				xmin = 762.4955
				xmax = 762.6455
				text = "DH"
			intervals [1770]:
				xmin = 762.6455
				xmax = 762.7255
				text = "IH0"
			intervals [1771]:
				xmin = 762.7255
				xmax = 762.7555
				text = "S"
			intervals [1772]:
				xmin = 762.7555
				xmax = 762.7855
				text = "P"
			intervals [1773]:
				xmin = 762.7855
				xmax = 762.8155
				text = "L"
			intervals [1774]:
				xmin = 762.8155
				xmax = 762.9655
				text = "AE1"
			intervals [1775]:
				xmin = 762.9655
				xmax = 763.0355
				text = "N"
			intervals [1776]:
				xmin = 763.0355
				xmax = 763.0655
				text = "B"
			intervals [1777]:
				xmin = 763.0655
				xmax = 763.1055
				text = "EH1"
			intervals [1778]:
				xmin = 763.1055
				xmax = 763.1355
				text = "T"
			intervals [1779]:
				xmin = 763.1355
				xmax = 763.2455
				text = "ER0"
			intervals [1780]:
				xmin = 763.2455
				xmax = 763.3255
				text = "W"
			intervals [1781]:
				xmin = 763.3255
				xmax = 763.3655
				text = "ER1"
			intervals [1782]:
				xmin = 763.3655
				xmax = 763.3955
				text = "K"
			intervals [1783]:
				xmin = 763.3955
				xmax = 763.6155
				text = "sp"
			intervals [1784]:
				xmin = 763.6155
				xmax = 768.5133
				text = ""
			intervals [1785]:
				xmin = 768.5133
				xmax = 768.7433
				text = "AH1"
			intervals [1786]:
				xmin = 768.7433
				xmax = 768.7733
				text = "HH"
			intervals [1787]:
				xmin = 768.7733
				xmax = 768.8733
				text = "AH1"
			intervals [1788]:
				xmin = 768.8733
				xmax = 769.0033
				text = "sp"
			intervals [1789]:
				xmin = 769.0033
				xmax = 776.102
				text = ""
			intervals [1790]:
				xmin = 776.102
				xmax = 776.742
				text = "spn"
			intervals [1791]:
				xmin = 776.742
				xmax = 783.3381
				text = ""
			intervals [1792]:
				xmin = 783.3381
				xmax = 783.4181
				text = "Y"
			intervals [1793]:
				xmin = 783.4181
				xmax = 783.4681
				text = "UW1"
			intervals [1794]:
				xmin = 783.4681
				xmax = 783.6781
				text = "sp"
			intervals [1795]:
				xmin = 783.6781
				xmax = 783.7081
				text = "D"
			intervals [1796]:
				xmin = 783.7081
				xmax = 783.7381
				text = "IH2"
			intervals [1797]:
				xmin = 783.7381
				xmax = 783.8081
				text = "S"
			intervals [1798]:
				xmin = 783.8081
				xmax = 783.9281
				text = "AY1"
			intervals [1799]:
				xmin = 783.9281
				xmax = 783.9681
				text = "D"
			intervals [1800]:
				xmin = 783.9681
				xmax = 784.0081
				text = "IH0"
			intervals [1801]:
				xmin = 784.0081
				xmax = 784.0381
				text = "D"
			intervals [1802]:
				xmin = 784.0381
				xmax = 784.0681
				text = "Y"
			intervals [1803]:
				xmin = 784.0681
				xmax = 784.1481
				text = "UW1"
			intervals [1804]:
				xmin = 784.1481
				xmax = 784.1781
				text = "W"
			intervals [1805]:
				xmin = 784.1781
				xmax = 784.2081
				text = "AO1"
			intervals [1806]:
				xmin = 784.2081
				xmax = 784.2381
				text = "N"
			intervals [1807]:
				xmin = 784.2381
				xmax = 784.3081
				text = "IH0"
			intervals [1808]:
				xmin = 784.3081
				xmax = 784.3381
				text = "D"
			intervals [1809]:
				xmin = 784.3381
				xmax = 784.3681
				text = "T"
			intervals [1810]:
				xmin = 784.3681
				xmax = 784.4581
				text = "IH0"
			intervals [1811]:
				xmin = 784.4581
				xmax = 784.4881
				text = "sp"
			intervals [1812]:
				xmin = 784.4881
				xmax = 784.5281
				text = "G"
			intervals [1813]:
				xmin = 784.5281
				xmax = 784.6181
				text = "OW1"
			intervals [1814]:
				xmin = 784.6181
				xmax = 784.6581
				text = "T"
			intervals [1815]:
				xmin = 784.6581
				xmax = 784.8081
				text = "IH0"
			intervals [1816]:
				xmin = 784.8081
				xmax = 784.8381
				text = "K"
			intervals [1817]:
				xmin = 784.8381
				xmax = 784.9281
				text = "AA1"
			intervals [1818]:
				xmin = 784.9281
				xmax = 785.0381
				text = "L"
			intervals [1819]:
				xmin = 785.0381
				xmax = 785.1481
				text = "IH0"
			intervals [1820]:
				xmin = 785.1481
				xmax = 785.2081
				text = "JH"
			intervals [1821]:
				xmin = 785.2081
				xmax = 785.2381
				text = "sp"
			intervals [1822]:
				xmin = 785.2381
				xmax = 785.2681
				text = "HH"
			intervals [1823]:
				xmin = 785.2681
				xmax = 785.2981
				text = "AH1"
			intervals [1824]:
				xmin = 785.2981
				xmax = 785.4881
				text = "sp"
			intervals [1825]:
				xmin = 785.4881
				xmax = 793.7592
				text = ""
			intervals [1826]:
				xmin = 793.7592
				xmax = 794.5392
				text = "spn"
			intervals [1827]:
				xmin = 794.5392
				xmax = 807.4435
				text = ""
			intervals [1828]:
				xmin = 807.4435
				xmax = 809.2435
				text = "spn"
			intervals [1829]:
				xmin = 809.2435
				xmax = 809.4635
				text = "AO2"
			intervals [1830]:
				xmin = 809.4635
				xmax = 809.4935
				text = "L"
			intervals [1831]:
				xmin = 809.4935
				xmax = 809.5235
				text = "R"
			intervals [1832]:
				xmin = 809.5235
				xmax = 809.5735
				text = "AY1"
			intervals [1833]:
				xmin = 809.5735
				xmax = 809.6735
				text = "T"
			intervals [1834]:
				xmin = 809.6735
				xmax = 816.0557
				text = ""
			intervals [1835]:
				xmin = 816.0557
				xmax = 816.1157
				text = "sil"
			intervals [1836]:
				xmin = 816.1157
				xmax = 816.1957
				text = "spn"
			intervals [1837]:
				xmin = 816.1957
				xmax = 816.8057
				text = "Y"
			intervals [1838]:
				xmin = 816.8057
				xmax = 816.9857
				text = "AE1"
			intervals [1839]:
				xmin = 816.9857
				xmax = 817.4657
				text = "sp"
			intervals [1840]:
				xmin = 817.4657
				xmax = 820.5287
				text = ""
			intervals [1841]:
				xmin = 820.5287
				xmax = 820.6987
				text = "AH1"
			intervals [1842]:
				xmin = 820.6987
				xmax = 820.7287
				text = "HH"
			intervals [1843]:
				xmin = 820.7287
				xmax = 820.9687
				text = "AH1"
			intervals [1844]:
				xmin = 820.9687
				xmax = 821.0487
				text = "sp"
			intervals [1845]:
				xmin = 821.0487
				xmax = 822.9996
				text = ""
			intervals [1846]:
				xmin = 822.9996
				xmax = 823.2496
				text = "Y"
			intervals [1847]:
				xmin = 823.2496
				xmax = 823.3896
				text = "AE1"
			intervals [1848]:
				xmin = 823.3896
				xmax = 823.4196
				text = "sp"
			intervals [1849]:
				xmin = 823.4196
				xmax = 823.4696
				text = "T"
			intervals [1850]:
				xmin = 823.4696
				xmax = 823.5096
				text = "R"
			intervals [1851]:
				xmin = 823.5096
				xmax = 823.6396
				text = "UW1"
			intervals [1852]:
				xmin = 823.6396
				xmax = 823.6996
				text = "sp"
			intervals [1853]:
				xmin = 823.6996
				xmax = 824.6199
				text = ""
			intervals [1854]:
				xmin = 824.6199
				xmax = 824.6499
				text = "Y"
			intervals [1855]:
				xmin = 824.6499
				xmax = 824.6799
				text = "UW1"
			intervals [1856]:
				xmin = 824.6799
				xmax = 824.7099
				text = "D"
			intervals [1857]:
				xmin = 824.7099
				xmax = 824.7699
				text = "IH1"
			intervals [1858]:
				xmin = 824.7699
				xmax = 824.7999
				text = "N"
			intervals [1859]:
				xmin = 824.7999
				xmax = 824.8299
				text = "T"
			intervals [1860]:
				xmin = 824.8299
				xmax = 824.8599
				text = "HH"
			intervals [1861]:
				xmin = 824.8599
				xmax = 824.9599
				text = "AE1"
			intervals [1862]:
				xmin = 824.9599
				xmax = 825.0199
				text = "V"
			intervals [1863]:
				xmin = 825.0199
				xmax = 825.0499
				text = "EH1"
			intervals [1864]:
				xmin = 825.0499
				xmax = 825.0799
				text = "N"
			intervals [1865]:
				xmin = 825.0799
				xmax = 825.1399
				text = "IY0"
			intervals [1866]:
				xmin = 825.1399
				xmax = 825.2399
				text = "S"
			intervals [1867]:
				xmin = 825.2399
				xmax = 825.2899
				text = "EH2"
			intervals [1868]:
				xmin = 825.2899
				xmax = 825.3799
				text = "K"
			intervals [1869]:
				xmin = 825.3799
				xmax = 825.4099
				text = "R"
			intervals [1870]:
				xmin = 825.4099
				xmax = 825.5099
				text = "AH0"
			intervals [1871]:
				xmin = 825.5099
				xmax = 825.5799
				text = "T"
			intervals [1872]:
				xmin = 825.5799
				xmax = 825.6499
				text = "EH1"
			intervals [1873]:
				xmin = 825.6499
				xmax = 825.7599
				text = "R"
			intervals [1874]:
				xmin = 825.7599
				xmax = 825.7899
				text = "IY0"
			intervals [1875]:
				xmin = 825.7899
				xmax = 825.8199
				text = "AH0"
			intervals [1876]:
				xmin = 825.8199
				xmax = 825.8899
				text = "L"
			intervals [1877]:
				xmin = 825.8899
				xmax = 825.9199
				text = "sp"
			intervals [1878]:
				xmin = 825.9199
				xmax = 826.1099
				text = "S"
			intervals [1879]:
				xmin = 826.1099
				xmax = 826.1399
				text = "K"
			intervals [1880]:
				xmin = 826.1399
				xmax = 826.2099
				text = "IH1"
			intervals [1881]:
				xmin = 826.2099
				xmax = 826.3099
				text = "L"
			intervals [1882]:
				xmin = 826.3099
				xmax = 826.3799
				text = "Z"
			intervals [1883]:
				xmin = 826.3799
				xmax = 826.4199
				text = "sp"
			intervals [1884]:
				xmin = 826.4199
				xmax = 826.6299
				text = "ER0"
			intervals [1885]:
				xmin = 826.6299
				xmax = 826.6599
				text = "sp"
			intervals [1886]:
				xmin = 826.6599
				xmax = 826.6999
				text = "EH1"
			intervals [1887]:
				xmin = 826.6999
				xmax = 826.7299
				text = "N"
			intervals [1888]:
				xmin = 826.7299
				xmax = 826.7599
				text = "IY0"
			intervals [1889]:
				xmin = 826.7599
				xmax = 826.8199
				text = "TH"
			intervals [1890]:
				xmin = 826.8199
				xmax = 826.8599
				text = "IH2"
			intervals [1891]:
				xmin = 826.8599
				xmax = 827.0299
				text = "NG"
			intervals [1892]:
				xmin = 827.0299
				xmax = 827.3599
				text = "spn"
			intervals [1893]:
				xmin = 827.3599
				xmax = 830.844
				text = ""
			intervals [1894]:
				xmin = 830.844
				xmax = 830.934
				text = "sil"
			intervals [1895]:
				xmin = 830.934
				xmax = 830.964
				text = "Y"
			intervals [1896]:
				xmin = 830.964
				xmax = 831.344
				text = "AE1"
			intervals [1897]:
				xmin = 831.344
				xmax = 837.0538
				text = ""
			intervals [1898]:
				xmin = 837.0538
				xmax = 837.1338
				text = "K"
			intervals [1899]:
				xmin = 837.1338
				xmax = 837.1838
				text = "AH0"
			intervals [1900]:
				xmin = 837.1838
				xmax = 837.2838
				text = "N"
			intervals [1901]:
				xmin = 837.2838
				xmax = 837.3138
				text = "Y"
			intervals [1902]:
				xmin = 837.3138
				xmax = 837.4638
				text = "UW1"
			intervals [1903]:
				xmin = 837.4638
				xmax = 837.6038
				text = "sp"
			intervals [1904]:
				xmin = 837.6038
				xmax = 837.6438
				text = "K"
			intervals [1905]:
				xmin = 837.6438
				xmax = 837.6738
				text = "AH0"
			intervals [1906]:
				xmin = 837.6738
				xmax = 837.7438
				text = "N"
			intervals [1907]:
				xmin = 837.7438
				xmax = 837.7738
				text = "Y"
			intervals [1908]:
				xmin = 837.7738
				xmax = 837.8438
				text = "UW1"
			intervals [1909]:
				xmin = 837.8438
				xmax = 837.8738
				text = "R"
			intervals [1910]:
				xmin = 837.8738
				xmax = 837.9538
				text = "IH0"
			intervals [1911]:
				xmin = 837.9538
				xmax = 837.9838
				text = "M"
			intervals [1912]:
				xmin = 837.9838
				xmax = 838.0338
				text = "EH1"
			intervals [1913]:
				xmin = 838.0338
				xmax = 838.1238
				text = "M"
			intervals [1914]:
				xmin = 838.1238
				xmax = 838.1938
				text = "B"
			intervals [1915]:
				xmin = 838.1938
				xmax = 838.2538
				text = "ER0"
			intervals [1916]:
				xmin = 838.2538
				xmax = 838.3138
				text = "EH1"
			intervals [1917]:
				xmin = 838.3138
				xmax = 838.3438
				text = "N"
			intervals [1918]:
				xmin = 838.3438
				xmax = 838.4138
				text = "IY0"
			intervals [1919]:
				xmin = 838.4138
				xmax = 838.5638
				text = "sp"
			intervals [1920]:
				xmin = 838.5638
				xmax = 838.5938
				text = "P"
			intervals [1921]:
				xmin = 838.5938
				xmax = 838.6438
				text = "R"
			intervals [1922]:
				xmin = 838.6438
				xmax = 838.7538
				text = "AE1"
			intervals [1923]:
				xmin = 838.7538
				xmax = 838.7838
				text = "NG"
			intervals [1924]:
				xmin = 838.7838
				xmax = 838.8738
				text = "K"
			intervals [1925]:
				xmin = 838.8738
				xmax = 838.9838
				text = "S"
			intervals [1926]:
				xmin = 838.9838
				xmax = 839.0238
				text = "sp"
			intervals [1927]:
				xmin = 839.0238
				xmax = 839.0538
				text = "DH"
			intervals [1928]:
				xmin = 839.0538
				xmax = 839.0938
				text = "AH0"
			intervals [1929]:
				xmin = 839.0938
				xmax = 839.1338
				text = "K"
			intervals [1930]:
				xmin = 839.1338
				xmax = 839.1738
				text = "IH1"
			intervals [1931]:
				xmin = 839.1738
				xmax = 839.2438
				text = "D"
			intervals [1932]:
				xmin = 839.2438
				xmax = 839.3238
				text = "Z"
			intervals [1933]:
				xmin = 839.3238
				xmax = 839.4238
				text = "sp"
			intervals [1934]:
				xmin = 839.4238
				xmax = 839.4538
				text = "P"
			intervals [1935]:
				xmin = 839.4538
				xmax = 839.5338
				text = "UH1"
			intervals [1936]:
				xmin = 839.5338
				xmax = 839.5738
				text = "L"
			intervals [1937]:
				xmin = 839.5738
				xmax = 839.6038
				text = "D"
			intervals [1938]:
				xmin = 839.6038
				xmax = 839.6538
				text = "sp"
			intervals [1939]:
				xmin = 839.6538
				xmax = 839.6838
				text = "AA1"
			intervals [1940]:
				xmin = 839.6838
				xmax = 839.7238
				text = "N"
			intervals [1941]:
				xmin = 839.7238
				xmax = 839.7838
				text = "sp"
			intervals [1942]:
				xmin = 839.7838
				xmax = 839.8138
				text = "AH0"
			intervals [1943]:
				xmin = 839.8138
				xmax = 839.9638
				text = "sp"
			intervals [1944]:
				xmin = 839.9638
				xmax = 840.0038
				text = "T"
			intervals [1945]:
				xmin = 840.0038
				xmax = 840.1338
				text = "IY1"
			intervals [1946]:
				xmin = 840.1338
				xmax = 840.2238
				text = "CH"
			intervals [1947]:
				xmin = 840.2238
				xmax = 840.2838
				text = "ER0"
			intervals [1948]:
				xmin = 840.2838
				xmax = 840.3538
				text = "sp"
			intervals [1949]:
				xmin = 840.3538
				xmax = 843.5095
				text = ""
			intervals [1950]:
				xmin = 843.5095
				xmax = 843.8795
				text = "spn"
			intervals [1951]:
				xmin = 843.8795
				xmax = 843.9295
				text = "OW2"
			intervals [1952]:
				xmin = 843.9295
				xmax = 844.0295
				text = "K"
			intervals [1953]:
				xmin = 844.0295
				xmax = 844.0595
				text = "EY1"
			intervals [1954]:
				xmin = 844.0595
				xmax = 844.0995
				text = "HH"
			intervals [1955]:
				xmin = 844.0995
				xmax = 844.1295
				text = "W"
			intervals [1956]:
				xmin = 844.1295
				xmax = 844.1595
				text = "AH1"
			intervals [1957]:
				xmin = 844.1595
				xmax = 844.1895
				text = "T"
			intervals [1958]:
				xmin = 844.1895
				xmax = 844.2795
				text = "ER0"
			intervals [1959]:
				xmin = 844.2795
				xmax = 844.3395
				text = "S"
			intervals [1960]:
				xmin = 844.3395
				xmax = 844.3695
				text = "AH1"
			intervals [1961]:
				xmin = 844.3695
				xmax = 844.3995
				text = "M"
			intervals [1962]:
				xmin = 844.3995
				xmax = 844.4295
				text = "AH0"
			intervals [1963]:
				xmin = 844.4295
				xmax = 844.4595
				text = "V"
			intervals [1964]:
				xmin = 844.4595
				xmax = 844.4895
				text = "DH"
			intervals [1965]:
				xmin = 844.4895
				xmax = 844.5395
				text = "AH0"
			intervals [1966]:
				xmin = 844.5395
				xmax = 844.6095
				text = "sp"
			intervals [1967]:
				xmin = 844.6095
				xmax = 844.6495
				text = "P"
			intervals [1968]:
				xmin = 844.6495
				xmax = 844.6895
				text = "R"
			intervals [1969]:
				xmin = 844.6895
				xmax = 844.7495
				text = "AE1"
			intervals [1970]:
				xmin = 844.7495
				xmax = 844.7795
				text = "NG"
			intervals [1971]:
				xmin = 844.7795
				xmax = 844.8395
				text = "K"
			intervals [1972]:
				xmin = 844.8395
				xmax = 844.8895
				text = "S"
			intervals [1973]:
				xmin = 844.8895
				xmax = 844.9295
				text = "DH"
			intervals [1974]:
				xmin = 844.9295
				xmax = 845.0195
				text = "IY0"
			intervals [1975]:
				xmin = 845.0195
				xmax = 845.0895
				text = "K"
			intervals [1976]:
				xmin = 845.0895
				xmax = 845.1495
				text = "IH1"
			intervals [1977]:
				xmin = 845.1495
				xmax = 845.2195
				text = "D"
			intervals [1978]:
				xmin = 845.2195
				xmax = 845.2895
				text = "Z"
			intervals [1979]:
				xmin = 845.2895
				xmax = 845.3395
				text = "sp"
			intervals [1980]:
				xmin = 845.3395
				xmax = 845.3795
				text = "P"
			intervals [1981]:
				xmin = 845.3795
				xmax = 845.4595
				text = "UH1"
			intervals [1982]:
				xmin = 845.4595
				xmax = 845.5295
				text = "L"
			intervals [1983]:
				xmin = 845.5295
				xmax = 845.6095
				text = "AO1"
			intervals [1984]:
				xmin = 845.6095
				xmax = 845.7095
				text = "N"
			intervals [1985]:
				xmin = 845.7095
				xmax = 845.7395
				text = "Y"
			intervals [1986]:
				xmin = 845.7395
				xmax = 846.0495
				text = "UW1"
			intervals [1987]:
				xmin = 846.0495
				xmax = 853.8946
				text = ""
			intervals [1988]:
				xmin = 853.8946
				xmax = 855.5746
				text = "spn"
			intervals [1989]:
				xmin = 855.5746
				xmax = 865.7363
				text = ""
			intervals [1990]:
				xmin = 865.7363
				xmax = 866.0863
				text = "spn"
			intervals [1991]:
				xmin = 866.0863
				xmax = 866.4806
				text = ""
			intervals [1992]:
				xmin = 866.4806
				xmax = 866.5606
				text = "DH"
			intervals [1993]:
				xmin = 866.5606
				xmax = 866.6006
				text = "AE1"
			intervals [1994]:
				xmin = 866.6006
				xmax = 866.7106
				text = "T"
			intervals [1995]:
				xmin = 866.7106
				xmax = 867.0606
				text = "EH1"
			intervals [1996]:
				xmin = 867.0606
				xmax = 867.0906
				text = "S"
			intervals [1997]:
				xmin = 867.0906
				xmax = 867.1506
				text = "G"
			intervals [1998]:
				xmin = 867.1506
				xmax = 867.2506
				text = "IH0"
			intervals [1999]:
				xmin = 867.2506
				xmax = 867.2806
				text = "D"
			intervals [2000]:
				xmin = 867.2806
				xmax = 871.2618
				text = ""
			intervals [2001]:
				xmin = 871.2618
				xmax = 871.5718
				text = "spn"
			intervals [2002]:
				xmin = 871.5718
				xmax = 874.2387
				text = ""
			intervals [2003]:
				xmin = 874.2387
				xmax = 874.2987
				text = "sil"
			intervals [2004]:
				xmin = 874.2987
				xmax = 874.3887
				text = "AY1"
			intervals [2005]:
				xmin = 874.3887
				xmax = 874.5487
				text = "S"
			intervals [2006]:
				xmin = 874.5487
				xmax = 874.6187
				text = "AH0"
			intervals [2007]:
				xmin = 874.6187
				xmax = 874.6887
				text = "P"
			intervals [2008]:
				xmin = 874.6887
				xmax = 874.8087
				text = "OW1"
			intervals [2009]:
				xmin = 874.8087
				xmax = 874.9087
				text = "Z"
			intervals [2010]:
				xmin = 874.9087
				xmax = 874.9487
				text = "DH"
			intervals [2011]:
				xmin = 874.9487
				xmax = 875.0087
				text = "EY1"
			intervals [2012]:
				xmin = 875.0087
				xmax = 875.0687
				text = "sp"
			intervals [2013]:
				xmin = 875.0687
				xmax = 875.1687
				text = "L"
			intervals [2014]:
				xmin = 875.1687
				xmax = 875.1987
				text = "AY1"
			intervals [2015]:
				xmin = 875.1987
				xmax = 875.2787
				text = "K"
			intervals [2016]:
				xmin = 875.2787
				xmax = 875.3687
				text = "sp"
			intervals [2017]:
				xmin = 875.3687
				xmax = 875.4787
				text = "Y"
			intervals [2018]:
				xmin = 875.4787
				xmax = 875.5387
				text = "AH1"
			intervals [2019]:
				xmin = 875.5387
				xmax = 875.6187
				text = "NG"
			intervals [2020]:
				xmin = 875.6187
				xmax = 875.7587
				text = "sp"
			intervals [2021]:
				xmin = 875.7587
				xmax = 876.2048
				text = ""
			intervals [2022]:
				xmin = 876.2048
				xmax = 876.2548
				text = "P"
			intervals [2023]:
				xmin = 876.2548
				xmax = 876.2848
				text = "R"
			intervals [2024]:
				xmin = 876.2848
				xmax = 876.3148
				text = "IH1"
			intervals [2025]:
				xmin = 876.3148
				xmax = 876.3448
				text = "T"
			intervals [2026]:
				xmin = 876.3448
				xmax = 876.3848
				text = "IY0"
			intervals [2027]:
				xmin = 876.3848
				xmax = 876.5848
				text = "sp"
			intervals [2028]:
				xmin = 876.5848
				xmax = 876.6148
				text = "T"
			intervals [2029]:
				xmin = 876.6148
				xmax = 876.7048
				text = "IY1"
			intervals [2030]:
				xmin = 876.7048
				xmax = 876.7348
				text = "CH"
			intervals [2031]:
				xmin = 876.7348
				xmax = 876.7648
				text = "ER0"
			intervals [2032]:
				xmin = 876.7648
				xmax = 877.0648
				text = "Z"
			intervals [2033]:
				xmin = 877.0648
				xmax = 877.0948
				text = "sp"
			intervals [2034]:
				xmin = 877.0948
				xmax = 877.1248
				text = "ER0"
			intervals [2035]:
				xmin = 877.1248
				xmax = 877.1548
				text = "sp"
			intervals [2036]:
				xmin = 877.1548
				xmax = 877.2348
				text = "S"
			intervals [2037]:
				xmin = 877.2348
				xmax = 877.2648
				text = "AH1"
			intervals [2038]:
				xmin = 877.2648
				xmax = 877.3048
				text = "M"
			intervals [2039]:
				xmin = 877.3048
				xmax = 877.4348
				text = "TH"
			intervals [2040]:
				xmin = 877.4348
				xmax = 877.4648
				text = "IH0"
			intervals [2041]:
				xmin = 877.4648
				xmax = 877.5048
				text = "N"
			intervals [2042]:
				xmin = 877.5048
				xmax = 877.6748
				text = "sp"
			intervals [2043]:
				xmin = 877.6748
				xmax = 883.1533
				text = ""
			intervals [2044]:
				xmin = 883.1533
				xmax = 883.2333
				text = "Y"
			intervals [2045]:
				xmin = 883.2333
				xmax = 883.3133
				text = "UH1"
			intervals [2046]:
				xmin = 883.3133
				xmax = 883.4133
				text = "R"
			intervals [2047]:
				xmin = 883.4133
				xmax = 883.5033
				text = "F"
			intervals [2048]:
				xmin = 883.5033
				xmax = 883.5933
				text = "L"
			intervals [2049]:
				xmin = 883.5933
				xmax = 883.9633
				text = "AY1"
			intervals [2050]:
				xmin = 883.9633
				xmax = 883.9999
				text = ""
			intervals [2051]:
				xmin = 883.9999
				xmax = 884.0399
				text = "HH"
			intervals [2052]:
				xmin = 884.0399
				xmax = 884.1999
				text = "EY1"
			intervals [2053]:
				xmin = 884.1999
				xmax = 884.2499
				text = "W"
			intervals [2054]:
				xmin = 884.2499
				xmax = 884.2799
				text = "AH1"
			intervals [2055]:
				xmin = 884.2799
				xmax = 884.3399
				text = "T"
			intervals [2056]:
				xmin = 884.3399
				xmax = 884.4099
				text = "S"
			intervals [2057]:
				xmin = 884.4099
				xmax = 884.4499
				text = "DH"
			intervals [2058]:
				xmin = 884.4499
				xmax = 884.6699
				text = "AH0"
			intervals [2059]:
				xmin = 884.6699
				xmax = 884.6999
				text = "T"
			intervals [2060]:
				xmin = 884.6999
				xmax = 884.7399
				text = "M"
			intervals [2061]:
				xmin = 884.7399
				xmax = 884.7699
				text = "IY1"
			intervals [2062]:
				xmin = 884.7699
				xmax = 884.7999
				text = "N"
			intervals [2063]:
				xmin = 884.7999
				xmax = 884.8999
				text = "sp"
			intervals [2064]:
				xmin = 884.8999
				xmax = 894.7566
				text = ""
			intervals [2065]:
				xmin = 894.7566
				xmax = 894.7866
				text = "AH1"
			intervals [2066]:
				xmin = 894.7866
				xmax = 894.8266
				text = "HH"
			intervals [2067]:
				xmin = 894.8266
				xmax = 895.2966
				text = "AH1"
			intervals [2068]:
				xmin = 895.2966
				xmax = 895.3666
				text = "sp"
			intervals [2069]:
				xmin = 895.3666
				xmax = 902.2208
				text = ""
			intervals [2070]:
				xmin = 902.2208
				xmax = 902.4908
				text = "IH0"
			intervals [2071]:
				xmin = 902.4908
				xmax = 902.6408
				text = "Z"
			intervals [2072]:
				xmin = 902.6408
				xmax = 902.6808
				text = "sp"
			intervals [2073]:
				xmin = 902.6808
				xmax = 902.7608
				text = "DH"
			intervals [2074]:
				xmin = 902.7608
				xmax = 902.8008
				text = "AH0"
			intervals [2075]:
				xmin = 902.8008
				xmax = 902.8708
				text = "T"
			intervals [2076]:
				xmin = 902.8708
				xmax = 902.9408
				text = "sp"
			intervals [2077]:
				xmin = 902.9408
				xmax = 902.9908
				text = "HH"
			intervals [2078]:
				xmin = 902.9908
				xmax = 903.0208
				text = "W"
			intervals [2079]:
				xmin = 903.0208
				xmax = 903.0708
				text = "AH1"
			intervals [2080]:
				xmin = 903.0708
				xmax = 903.1008
				text = "T"
			intervals [2081]:
				xmin = 903.1008
				xmax = 903.2508
				text = "sp"
			intervals [2082]:
				xmin = 903.2508
				xmax = 903.2808
				text = "DH"
			intervals [2083]:
				xmin = 903.2808
				xmax = 903.3108
				text = "EY1"
			intervals [2084]:
				xmin = 903.3108
				xmax = 903.3408
				text = "sp"
			intervals [2085]:
				xmin = 903.3408
				xmax = 903.4008
				text = "S"
			intervals [2086]:
				xmin = 903.4008
				xmax = 903.4308
				text = "EY1"
			intervals [2087]:
				xmin = 903.4308
				xmax = 903.4908
				text = "sp"
			intervals [2088]:
				xmin = 903.4908
				xmax = 906.2381
				text = ""
			intervals [2089]:
				xmin = 906.2381
				xmax = 906.2881
				text = "Y"
			intervals [2090]:
				xmin = 906.2881
				xmax = 906.3381
				text = "UH1"
			intervals [2091]:
				xmin = 906.3381
				xmax = 906.3681
				text = "R"
			intervals [2092]:
				xmin = 906.3681
				xmax = 906.4181
				text = "AH0"
			intervals [2093]:
				xmin = 906.4181
				xmax = 906.5881
				text = "F"
			intervals [2094]:
				xmin = 906.5881
				xmax = 906.6981
				text = "AE1"
			intervals [2095]:
				xmin = 906.6981
				xmax = 906.7781
				text = "T"
			intervals [2096]:
				xmin = 906.7781
				xmax = 906.8681
				text = "sp"
			intervals [2097]:
				xmin = 906.8681
				xmax = 906.9881
				text = "CH"
			intervals [2098]:
				xmin = 906.9881
				xmax = 907.0981
				text = "IH1"
			intervals [2099]:
				xmin = 907.0981
				xmax = 907.1681
				text = "K"
			intervals [2100]:
				xmin = 907.1681
				xmax = 907.2881
				text = "sp"
			intervals [2101]:
				xmin = 907.2881
				xmax = 907.3381
				text = "Y"
			intervals [2102]:
				xmin = 907.3381
				xmax = 907.3681
				text = "UW1"
			intervals [2103]:
				xmin = 907.3681
				xmax = 907.4181
				text = "sp"
			intervals [2104]:
				xmin = 907.4181
				xmax = 907.4681
				text = "N"
			intervals [2105]:
				xmin = 907.4681
				xmax = 907.4981
				text = "OW1"
			intervals [2106]:
				xmin = 907.4981
				xmax = 907.5281
				text = "W"
			intervals [2107]:
				xmin = 907.5281
				xmax = 907.5581
				text = "AH1"
			intervals [2108]:
				xmin = 907.5581
				xmax = 907.5881
				text = "T"
			intervals [2109]:
				xmin = 907.5881
				xmax = 907.6481
				text = "sp"
			intervals [2110]:
				xmin = 907.6481
				xmax = 907.7581
				text = "DH"
			intervals [2111]:
				xmin = 907.7581
				xmax = 907.7981
				text = "AH0"
			intervals [2112]:
				xmin = 907.7981
				xmax = 907.8281
				text = "T"
			intervals [2113]:
				xmin = 907.8281
				xmax = 907.8581
				text = "sp"
			intervals [2114]:
				xmin = 907.8581
				xmax = 907.9281
				text = "M"
			intervals [2115]:
				xmin = 907.9281
				xmax = 907.9581
				text = "IY1"
			intervals [2116]:
				xmin = 907.9581
				xmax = 907.9881
				text = "N"
			intervals [2117]:
				xmin = 907.9881
				xmax = 908.1081
				text = "Z"
			intervals [2118]:
				xmin = 908.1081
				xmax = 911.1433
				text = "sp"
			intervals [2119]:
				xmin = 911.1433
				xmax = 911.8733
				text = "spn"
			intervals [2120]:
				xmin = 911.8733
				xmax = 914.1608
				text = ""
			intervals [2121]:
				xmin = 914.1608
				xmax = 914.2308
				text = "DH"
			intervals [2122]:
				xmin = 914.2308
				xmax = 914.2608
				text = "AE1"
			intervals [2123]:
				xmin = 914.2608
				xmax = 914.3108
				text = "T"
			intervals [2124]:
				xmin = 914.3108
				xmax = 914.4208
				text = "EH1"
			intervals [2125]:
				xmin = 914.4208
				xmax = 914.5008
				text = "S"
			intervals [2126]:
				xmin = 914.5008
				xmax = 915.3008
				text = "sp"
			intervals [2127]:
				xmin = 915.3008
				xmax = 915.3608
				text = "R"
			intervals [2128]:
				xmin = 915.3608
				xmax = 915.5808
				text = "AY1"
			intervals [2129]:
				xmin = 915.5808
				xmax = 915.7408
				text = "T"
			intervals [2130]:
				xmin = 915.7408
				xmax = 915.7808
				text = "sp"
			intervals [2131]:
				xmin = 915.7808
				xmax = 915.8208
				text = "DH"
			intervals [2132]:
				xmin = 915.8208
				xmax = 915.9008
				text = "AH0"
			intervals [2133]:
				xmin = 915.9008
				xmax = 915.9308
				text = "T"
			intervals [2134]:
				xmin = 915.9308
				xmax = 916.0108
				text = "EH1"
			intervals [2135]:
				xmin = 916.0108
				xmax = 916.0508
				text = "S"
			intervals [2136]:
				xmin = 916.0508
				xmax = 916.0908
				text = "sp"
			intervals [2137]:
				xmin = 916.0908
				xmax = 916.1208
				text = "R"
			intervals [2138]:
				xmin = 916.1208
				xmax = 916.1508
				text = "AY1"
			intervals [2139]:
				xmin = 916.1508
				xmax = 916.1808
				text = "T"
			intervals [2140]:
				xmin = 916.1808
				xmax = 916.3508
				text = "sp"
			intervals [2141]:
				xmin = 916.3508
				xmax = 916.4108
				text = "Y"
			intervals [2142]:
				xmin = 916.4108
				xmax = 916.7608
				text = "AE1"
			intervals [2143]:
				xmin = 916.7608
				xmax = 916.7908
				text = "sp"
			intervals [2144]:
				xmin = 916.7908
				xmax = 917.0608
				text = "spn"
			intervals [2145]:
				xmin = 917.0608
				xmax = 917.9295
				text = "sp"
			intervals [2146]:
				xmin = 917.9295
				xmax = 917.9595
				text = "DH"
			intervals [2147]:
				xmin = 917.9595
				xmax = 918.0295
				text = "AH0"
			intervals [2148]:
				xmin = 918.0295
				xmax = 918.0595
				text = "T"
			intervals [2149]:
				xmin = 918.0595
				xmax = 918.1795
				text = "sp"
			intervals [2150]:
				xmin = 918.1795
				xmax = 918.2595
				text = "S"
			intervals [2151]:
				xmin = 918.2595
				xmax = 918.3495
				text = "sp"
			intervals [2152]:
				xmin = 918.3495
				xmax = 918.3995
				text = "G"
			intervals [2153]:
				xmin = 918.3995
				xmax = 918.6295
				text = "IH0"
			intervals [2154]:
				xmin = 918.6295
				xmax = 918.6595
				text = "D"
			intervals [2155]:
				xmin = 918.6595
				xmax = 918.6995
				text = "sp"
			intervals [2156]:
				xmin = 918.6995
				xmax = 919.4902
				text = ""
			intervals [2157]:
				xmin = 919.4902
				xmax = 919.5502
				text = "HH"
			intervals [2158]:
				xmin = 919.5502
				xmax = 919.6902
				text = "AW1"
			intervals [2159]:
				xmin = 919.6902
				xmax = 919.7202
				text = "AH0"
			intervals [2160]:
				xmin = 919.7202
				xmax = 919.7502
				text = "B"
			intervals [2161]:
				xmin = 919.7502
				xmax = 919.9102
				text = "AW1"
			intervals [2162]:
				xmin = 919.9102
				xmax = 919.9502
				text = "T"
			intervals [2163]:
				xmin = 919.9502
				xmax = 920.0502
				text = "sp"
			intervals [2164]:
				xmin = 920.0502
				xmax = 920.1002
				text = "D"
			intervals [2165]:
				xmin = 920.1002
				xmax = 920.1302
				text = "IH0"
			intervals [2166]:
				xmin = 920.1302
				xmax = 920.1802
				text = "D"
			intervals [2167]:
				xmin = 920.1802
				xmax = 920.2102
				text = "Y"
			intervals [2168]:
				xmin = 920.2102
				xmax = 920.2402
				text = "UW1"
			intervals [2169]:
				xmin = 920.2402
				xmax = 920.3402
				text = "EH1"
			intervals [2170]:
				xmin = 920.3402
				xmax = 920.3702
				text = "V"
			intervals [2171]:
				xmin = 920.3702
				xmax = 920.4002
				text = "ER0"
			intervals [2172]:
				xmin = 920.4002
				xmax = 920.4302
				text = "HH"
			intervals [2173]:
				xmin = 920.4302
				xmax = 920.4602
				text = "AE1"
			intervals [2174]:
				xmin = 920.4602
				xmax = 920.5102
				text = "V"
			intervals [2175]:
				xmin = 920.5102
				xmax = 920.5502
				text = "AH0"
			intervals [2176]:
				xmin = 920.5502
				xmax = 920.6202
				text = "T"
			intervals [2177]:
				xmin = 920.6202
				xmax = 920.7602
				text = "IY1"
			intervals [2178]:
				xmin = 920.7602
				xmax = 920.8302
				text = "CH"
			intervals [2179]:
				xmin = 920.8302
				xmax = 920.8802
				text = "ER0"
			intervals [2180]:
				xmin = 920.8802
				xmax = 920.9902
				text = "Y"
			intervals [2181]:
				xmin = 920.9902
				xmax = 921.0602
				text = "UW1"
			intervals [2182]:
				xmin = 921.0602
				xmax = 921.1102
				text = "sp"
			intervals [2183]:
				xmin = 921.1102
				xmax = 921.1402
				text = "K"
			intervals [2184]:
				xmin = 921.1402
				xmax = 921.1902
				text = "UH1"
			intervals [2185]:
				xmin = 921.1902
				xmax = 921.2202
				text = "D"
			intervals [2186]:
				xmin = 921.2202
				xmax = 921.2502
				text = "AH0"
			intervals [2187]:
				xmin = 921.2502
				xmax = 921.2802
				text = "N"
			intervals [2188]:
				xmin = 921.2802
				xmax = 921.3102
				text = "T"
			intervals [2189]:
				xmin = 921.3102
				xmax = 921.4102
				text = "S"
			intervals [2190]:
				xmin = 921.4102
				xmax = 921.4602
				text = "T"
			intervals [2191]:
				xmin = 921.4602
				xmax = 921.6802
				text = "AE1"
			intervals [2192]:
				xmin = 921.6802
				xmax = 921.7402
				text = "N"
			intervals [2193]:
				xmin = 921.7402
				xmax = 921.7702
				text = "D"
			intervals [2194]:
				xmin = 921.7702
				xmax = 921.8102
				text = "sp"
			intervals [2195]:
				xmin = 921.8102
				xmax = 957.0708
				text = ""
			intervals [2196]:
				xmin = 957.0708
				xmax = 957.7808
				text = "spn"
			intervals [2197]:
				xmin = 957.7808
				xmax = 974.0627
				text = "sp"
			intervals [2198]:
				xmin = 974.0627
				xmax = 974.3727
				text = "M"
			intervals [2199]:
				xmin = 974.3727
				xmax = 974.4927
				text = "sp"
			intervals [2200]:
				xmin = 974.4927
				xmax = 982.1314
				text = ""
			intervals [2201]:
				xmin = 982.1314
				xmax = 982.7714
				text = "spn"
			intervals [2202]:
				xmin = 982.7714
				xmax = 982.8814
				text = "sp"
			intervals [2203]:
				xmin = 982.8814
				xmax = 995.2136
				text = ""
			intervals [2204]:
				xmin = 995.2136
				xmax = 995.3136
				text = "DH"
			intervals [2205]:
				xmin = 995.3136
				xmax = 995.3436
				text = "AH0"
			intervals [2206]:
				xmin = 995.3436
				xmax = 995.3736
				text = "T"
			intervals [2207]:
				xmin = 995.3736
				xmax = 995.5536
				text = "Z"
			intervals [2208]:
				xmin = 995.5536
				xmax = 995.5836
				text = "sp"
			intervals [2209]:
				xmin = 995.5836
				xmax = 995.6536
				text = "F"
			intervals [2210]:
				xmin = 995.6536
				xmax = 995.7536
				text = "AH1"
			intervals [2211]:
				xmin = 995.7536
				xmax = 995.7836
				text = "N"
			intervals [2212]:
				xmin = 995.7836
				xmax = 995.8136
				text = "IY0"
			intervals [2213]:
				xmin = 995.8136
				xmax = 995.9836
				text = "sp"
			intervals [2214]:
				xmin = 995.9836
				xmax = 998.3742
				text = ""
			intervals [2215]:
				xmin = 998.3742
				xmax = 998.4942
				text = "HH"
			intervals [2216]:
				xmin = 998.4942
				xmax = 998.5242
				text = "W"
			intervals [2217]:
				xmin = 998.5242
				xmax = 998.6342
				text = "AH1"
			intervals [2218]:
				xmin = 998.6342
				xmax = 998.7042
				text = "T"
			intervals [2219]:
				xmin = 998.7042
				xmax = 998.8742
				text = "HH"
			intervals [2220]:
				xmin = 998.8742
				xmax = 998.9142
				text = "W"
			intervals [2221]:
				xmin = 998.9142
				xmax = 998.9442
				text = "AH1"
			intervals [2222]:
				xmin = 998.9442
				xmax = 999.0142
				text = "T"
			intervals [2223]:
				xmin = 999.0142
				xmax = 999.0742
				text = "EH1"
			intervals [2224]:
				xmin = 999.0742
				xmax = 999.1342
				text = "V"
			intervals [2225]:
				xmin = 999.1342
				xmax = 999.2042
				text = "ER0"
			intervals [2226]:
				xmin = 999.2042
				xmax = 999.2342
				text = "sp"
			intervals [2227]:
				xmin = 999.2342
				xmax = 999.3042
				text = "G"
			intervals [2228]:
				xmin = 999.3042
				xmax = 999.3742
				text = "AA1"
			intervals [2229]:
				xmin = 999.3742
				xmax = 999.5042
				text = "T"
			intervals [2230]:
				xmin = 999.5042
				xmax = 999.6042
				text = "Y"
			intervals [2231]:
				xmin = 999.6042
				xmax = 999.7642
				text = "UW1"
			intervals [2232]:
				xmin = 999.7642
				xmax = 999.7942
				text = "sp"
			intervals [2233]:
				xmin = 999.7942
				xmax = 999.8242
				text = "IH0"
			intervals [2234]:
				xmin = 999.8242
				xmax = 999.8542
				text = "N"
			intervals [2235]:
				xmin = 999.8542
				xmax = 999.8842
				text = "T"
			intervals [2236]:
				xmin = 999.8842
				xmax = 1000.1642
				text = "AH0"
			intervals [2237]:
				xmin = 1000.1642
				xmax = 1000.1942
				text = "sp"
			intervals [2238]:
				xmin = 1000.1942
				xmax = 1000.4542
				text = "Z"
			intervals [2239]:
				xmin = 1000.4542
				xmax = 1000.4842
				text = "sp"
			intervals [2240]:
				xmin = 1000.4842
				xmax = 1000.5142
				text = "D"
			intervals [2241]:
				xmin = 1000.5142
				xmax = 1000.5442
				text = "AH1"
			intervals [2242]:
				xmin = 1000.5442
				xmax = 1000.5742
				text = "B"
			intervals [2243]:
				xmin = 1000.5742
				xmax = 1000.6142
				text = "AH0"
			intervals [2244]:
				xmin = 1000.6142
				xmax = 1000.6442
				text = "L"
			intervals [2245]:
				xmin = 1000.6442
				xmax = 1000.6742
				text = "Y"
			intervals [2246]:
				xmin = 1000.6742
				xmax = 1000.7042
				text = "UW0"
			intervals [2247]:
				xmin = 1000.7042
				xmax = 1000.7842
				text = "sp"
			intervals [2248]:
				xmin = 1000.7842
				xmax = 1000.8442
				text = "W"
			intervals [2249]:
				xmin = 1000.8442
				xmax = 1000.8742
				text = "AH1"
			intervals [2250]:
				xmin = 1000.8742
				xmax = 1000.9042
				text = "T"
			intervals [2251]:
				xmin = 1000.9042
				xmax = 1001.0042
				text = "IH0"
			intervals [2252]:
				xmin = 1001.0042
				xmax = 1001.0842
				text = "Z"
			intervals [2253]:
				xmin = 1001.0842
				xmax = 1001.1142
				text = "IH0"
			intervals [2254]:
				xmin = 1001.1142
				xmax = 1001.1442
				text = "T"
			intervals [2255]:
				xmin = 1001.1442
				xmax = 1001.2242
				text = "S"
			intervals [2256]:
				xmin = 1001.2242
				xmax = 1001.3642
				text = "P"
			intervals [2257]:
				xmin = 1001.3642
				xmax = 1001.4742
				text = "IY1"
			intervals [2258]:
				xmin = 1001.4742
				xmax = 1001.6142
				text = "CH"
			intervals [2259]:
				xmin = 1001.6142
				xmax = 1001.6842
				text = "sp"
			intervals [2260]:
				xmin = 1001.6842
				xmax = 1001.7242
				text = "K"
			intervals [2261]:
				xmin = 1001.7242
				xmax = 1001.8042
				text = "ER0"
			intervals [2262]:
				xmin = 1001.8042
				xmax = 1001.8642
				text = "EH1"
			intervals [2263]:
				xmin = 1001.8642
				xmax = 1001.9542
				text = "K"
			intervals [2264]:
				xmin = 1001.9542
				xmax = 1001.9942
				text = "SH"
			intervals [2265]:
				xmin = 1001.9942
				xmax = 1002.0242
				text = "AH0"
			intervals [2266]:
				xmin = 1002.0242
				xmax = 1002.1042
				text = "N"
			intervals [2267]:
				xmin = 1002.1042
				xmax = 1002.1342
				text = "sp"
			intervals [2268]:
				xmin = 1002.1342
				xmax = 1002.2742
				text = "ER0"
			intervals [2269]:
				xmin = 1002.2742
				xmax = 1002.3142
				text = "sp"
			intervals [2270]:
				xmin = 1002.3142
				xmax = 1002.4242
				text = "S"
			intervals [2271]:
				xmin = 1002.4242
				xmax = 1002.4542
				text = "AH1"
			intervals [2272]:
				xmin = 1002.4542
				xmax = 1002.4842
				text = "M"
			intervals [2273]:
				xmin = 1002.4842
				xmax = 1002.5742
				text = "TH"
			intervals [2274]:
				xmin = 1002.5742
				xmax = 1002.6042
				text = "IH0"
			intervals [2275]:
				xmin = 1002.6042
				xmax = 1002.6542
				text = "N"
			intervals [2276]:
				xmin = 1002.6542
				xmax = 1009.902
				text = "sp"
			intervals [2277]:
				xmin = 1009.902
				xmax = 1010.062
				text = "AH1"
			intervals [2278]:
				xmin = 1010.062
				xmax = 1010.092
				text = "HH"
			intervals [2279]:
				xmin = 1010.092
				xmax = 1010.312
				text = "AH1"
			intervals [2280]:
				xmin = 1010.312
				xmax = 1010.352
				text = "sp"
			intervals [2281]:
				xmin = 1010.352
				xmax = 1020.0705
				text = ""
			intervals [2282]:
				xmin = 1020.0705
				xmax = 1020.1305
				text = "HH"
			intervals [2283]:
				xmin = 1020.1305
				xmax = 1020.4905
				text = "AH1"
			intervals [2284]:
				xmin = 1020.4905
				xmax = 1031.3957
				text = ""
			intervals [2285]:
				xmin = 1031.3957
				xmax = 1031.7657
				text = "Y"
			intervals [2286]:
				xmin = 1031.7657
				xmax = 1031.8057
				text = "AE1"
			intervals [2287]:
				xmin = 1031.8057
				xmax = 1031.8957
				text = "AY1"
			intervals [2288]:
				xmin = 1031.8957
				xmax = 1031.9957
				text = "S"
			intervals [2289]:
				xmin = 1031.9957
				xmax = 1032.0257
				text = "AH0"
			intervals [2290]:
				xmin = 1032.0257
				xmax = 1032.0757
				text = "P"
			intervals [2291]:
				xmin = 1032.0757
				xmax = 1032.1357
				text = "OW1"
			intervals [2292]:
				xmin = 1032.1357
				xmax = 1032.2357
				text = "Z"
			intervals [2293]:
				xmin = 1032.2357
				xmax = 1032.2657
				text = "Y"
			intervals [2294]:
				xmin = 1032.2657
				xmax = 1032.3157
				text = "UW1"
			intervals [2295]:
				xmin = 1032.3157
				xmax = 1032.3457
				text = "sp"
			intervals [2296]:
				xmin = 1032.3457
				xmax = 1032.3957
				text = "D"
			intervals [2297]:
				xmin = 1032.3957
				xmax = 1032.4657
				text = "UW1"
			intervals [2298]:
				xmin = 1032.4657
				xmax = 1032.5257
				text = "AH0"
			intervals [2299]:
				xmin = 1032.5257
				xmax = 1032.5657
				text = "L"
			intervals [2300]:
				xmin = 1032.5657
				xmax = 1032.6957
				text = "AO1"
			intervals [2301]:
				xmin = 1032.6957
				xmax = 1032.7257
				text = "T"
			intervals [2302]:
				xmin = 1032.7257
				xmax = 1032.7557
				text = "sp"
			intervals [2303]:
				xmin = 1032.7557
				xmax = 1032.8557
				text = "AH0"
			intervals [2304]:
				xmin = 1032.8557
				xmax = 1032.8857
				text = "V"
			intervals [2305]:
				xmin = 1032.8857
				xmax = 1032.9157
				text = "IH2"
			intervals [2306]:
				xmin = 1032.9157
				xmax = 1032.9457
				text = "N"
			intervals [2307]:
				xmin = 1032.9457
				xmax = 1032.9757
				text = "D"
			intervals [2308]:
				xmin = 1032.9757
				xmax = 1033.0057
				text = "AH0"
			intervals [2309]:
				xmin = 1033.0057
				xmax = 1033.0757
				text = "V"
			intervals [2310]:
				xmin = 1033.0757
				xmax = 1033.1557
				text = "IH1"
			intervals [2311]:
				xmin = 1033.1557
				xmax = 1033.1857
				text = "JH"
			intervals [2312]:
				xmin = 1033.1857
				xmax = 1033.2357
				text = "AH0"
			intervals [2313]:
				xmin = 1033.2357
				xmax = 1033.2657
				text = "W"
			intervals [2314]:
				xmin = 1033.2657
				xmax = 1033.3457
				text = "AH0"
			intervals [2315]:
				xmin = 1033.3457
				xmax = 1033.4257
				text = "L"
			intervals [2316]:
				xmin = 1033.4257
				xmax = 1033.4957
				text = "W"
			intervals [2317]:
				xmin = 1033.4957
				xmax = 1033.5357
				text = "ER1"
			intervals [2318]:
				xmin = 1033.5357
				xmax = 1033.6157
				text = "K"
			intervals [2319]:
				xmin = 1033.6157
				xmax = 1033.6557
				text = "sp"
			intervals [2320]:
				xmin = 1033.6557
				xmax = 1033.6957
				text = "IH0"
			intervals [2321]:
				xmin = 1033.6957
				xmax = 1033.7257
				text = "F"
			intervals [2322]:
				xmin = 1033.7257
				xmax = 1033.8057
				text = "sp"
			intervals [2323]:
				xmin = 1033.8057
				xmax = 1033.8557
				text = "Y"
			intervals [2324]:
				xmin = 1033.8557
				xmax = 1033.8857
				text = "UW1"
			intervals [2325]:
				xmin = 1033.8857
				xmax = 1033.9157
				text = "D"
			intervals [2326]:
				xmin = 1033.9157
				xmax = 1033.9457
				text = "UW1"
			intervals [2327]:
				xmin = 1033.9457
				xmax = 1033.9757
				text = "DH"
			intervals [2328]:
				xmin = 1033.9757
				xmax = 1034.0057
				text = "AH0"
			intervals [2329]:
				xmin = 1034.0057
				xmax = 1034.0357
				text = "T"
			intervals [2330]:
				xmin = 1034.0357
				xmax = 1034.0857
				text = "HH"
			intervals [2331]:
				xmin = 1034.0857
				xmax = 1034.4157
				text = "AH1"
			intervals [2332]:
				xmin = 1034.4157
				xmax = 1040.6135
				text = ""
			intervals [2333]:
				xmin = 1040.6135
				xmax = 1040.7835
				text = "AH1"
			intervals [2334]:
				xmin = 1040.7835
				xmax = 1040.8735
				text = "HH"
			intervals [2335]:
				xmin = 1040.8735
				xmax = 1041.1035
				text = "AH1"
			intervals [2336]:
				xmin = 1041.1035
				xmax = 1046.0313
				text = ""
			intervals [2337]:
				xmin = 1046.0313
				xmax = 1046.1113
				text = "sil"
			intervals [2338]:
				xmin = 1046.1113
				xmax = 1046.1413
				text = "Y"
			intervals [2339]:
				xmin = 1046.1413
				xmax = 1046.4913
				text = "AE1"
			intervals [2340]:
				xmin = 1046.4913
				xmax = 1051.9849
				text = ""
			intervals [2341]:
				xmin = 1051.9849
				xmax = 1052.1449
				text = "S"
			intervals [2342]:
				xmin = 1052.1449
				xmax = 1052.1949
				text = "OW1"
			intervals [2343]:
				xmin = 1052.1949
				xmax = 1052.2649
				text = "Y"
			intervals [2344]:
				xmin = 1052.2649
				xmax = 1052.3549
				text = "UW1"
			intervals [2345]:
				xmin = 1052.3549
				xmax = 1052.3849
				text = "sp"
			intervals [2346]:
				xmin = 1052.3849
				xmax = 1052.4349
				text = "T"
			intervals [2347]:
				xmin = 1052.4349
				xmax = 1052.5549
				text = "IY1"
			intervals [2348]:
				xmin = 1052.5549
				xmax = 1052.6549
				text = "CH"
			intervals [2349]:
				xmin = 1052.6549
				xmax = 1052.6849
				text = "IH1"
			intervals [2350]:
				xmin = 1052.6849
				xmax = 1052.8549
				text = "NG"
			intervals [2351]:
				xmin = 1052.8549
				xmax = 1052.9049
				text = "L"
			intervals [2352]:
				xmin = 1052.9049
				xmax = 1052.9749
				text = "IH0"
			intervals [2353]:
				xmin = 1052.9749
				xmax = 1053.1249
				text = "SH"
			intervals [2354]:
				xmin = 1053.1249
				xmax = 1053.1849
				text = "N"
			intervals [2355]:
				xmin = 1053.1849
				xmax = 1053.3749
				text = "AW1"
			intervals [2356]:
				xmin = 1053.3749
				xmax = 1060.3821
				text = "sp"
			intervals [2357]:
				xmin = 1060.3821
				xmax = 1060.4321
				text = "AH1"
			intervals [2358]:
				xmin = 1060.4321
				xmax = 1060.4621
				text = "HH"
			intervals [2359]:
				xmin = 1060.4621
				xmax = 1060.8521
				text = "AH1"
			intervals [2360]:
				xmin = 1060.8521
				xmax = 1070.6956
				text = ""
			intervals [2361]:
				xmin = 1070.6956
				xmax = 1070.7356
				text = "sil"
			intervals [2362]:
				xmin = 1070.7356
				xmax = 1070.9156
				text = "AH1"
			intervals [2363]:
				xmin = 1070.9156
				xmax = 1070.9456
				text = "HH"
			intervals [2364]:
				xmin = 1070.9456
				xmax = 1071.2356
				text = "AH1"
			intervals [2365]:
				xmin = 1071.2356
				xmax = 1073.0421
				text = ""
			intervals [2366]:
				xmin = 1073.0421
				xmax = 1073.1221
				text = "W"
			intervals [2367]:
				xmin = 1073.1221
				xmax = 1073.2221
				text = "EH1"
			intervals [2368]:
				xmin = 1073.2221
				xmax = 1073.5221
				text = "L"
			intervals [2369]:
				xmin = 1073.5221
				xmax = 1073.5521
				text = "AH1"
			intervals [2370]:
				xmin = 1073.5521
				xmax = 1073.9027
				text = "sp"
			intervals [2371]:
				xmin = 1073.9027
				xmax = 1074.0627
				text = "AY1"
			intervals [2372]:
				xmin = 1074.0627
				xmax = 1074.1227
				text = "S"
			intervals [2373]:
				xmin = 1074.1227
				xmax = 1074.1527
				text = "AH0"
			intervals [2374]:
				xmin = 1074.1527
				xmax = 1074.2727
				text = "P"
			intervals [2375]:
				xmin = 1074.2727
				xmax = 1074.4227
				text = "OW1"
			intervals [2376]:
				xmin = 1074.4227
				xmax = 1074.5227
				text = "Z"
			intervals [2377]:
				xmin = 1074.5227
				xmax = 1074.6227
				text = "DH"
			intervals [2378]:
				xmin = 1074.6227
				xmax = 1074.6827
				text = "EH1"
			intervals [2379]:
				xmin = 1074.6827
				xmax = 1074.7927
				text = "N"
			intervals [2380]:
				xmin = 1074.7927
				xmax = 1074.8527
				text = "Y"
			intervals [2381]:
				xmin = 1074.8527
				xmax = 1075.1427
				text = "UW1"
			intervals [2382]:
				xmin = 1075.1427
				xmax = 1075.2827
				text = "AH0"
			intervals [2383]:
				xmin = 1075.2827
				xmax = 1075.3927
				text = "S"
			intervals [2384]:
				xmin = 1075.3927
				xmax = 1075.5027
				text = "OW1"
			intervals [2385]:
				xmin = 1075.5027
				xmax = 1075.6327
				text = "SH"
			intervals [2386]:
				xmin = 1075.6327
				xmax = 1075.6727
				text = "IY0"
			intervals [2387]:
				xmin = 1075.6727
				xmax = 1075.8127
				text = "EY2"
			intervals [2388]:
				xmin = 1075.8127
				xmax = 1075.8427
				text = "T"
			intervals [2389]:
				xmin = 1075.8427
				xmax = 1075.9227
				text = "W"
			intervals [2390]:
				xmin = 1075.9227
				xmax = 1076.0027
				text = "IH0"
			intervals [2391]:
				xmin = 1076.0027
				xmax = 1076.0627
				text = "DH"
			intervals [2392]:
				xmin = 1076.0627
				xmax = 1076.1127
				text = "AH1"
			intervals [2393]:
				xmin = 1076.1127
				xmax = 1076.2227
				text = "DH"
			intervals [2394]:
				xmin = 1076.2227
				xmax = 1076.3627
				text = "ER0"
			intervals [2395]:
				xmin = 1076.3627
				xmax = 1076.4027
				text = "sp"
			intervals [2396]:
				xmin = 1076.4027
				xmax = 1076.4627
				text = "T"
			intervals [2397]:
				xmin = 1076.4627
				xmax = 1076.6027
				text = "IY1"
			intervals [2398]:
				xmin = 1076.6027
				xmax = 1076.6927
				text = "CH"
			intervals [2399]:
				xmin = 1076.6927
				xmax = 1076.8727
				text = "ER0"
			intervals [2400]:
				xmin = 1076.8727
				xmax = 1077.0727
				text = "Z"
			intervals [2401]:
				xmin = 1077.0727
				xmax = 1077.1327
				text = "sp"
			intervals [2402]:
				xmin = 1077.1327
				xmax = 1077.2227
				text = "ER0"
			intervals [2403]:
				xmin = 1077.2227
				xmax = 1077.3027
				text = "AW1"
			intervals [2404]:
				xmin = 1077.3027
				xmax = 1077.5327
				text = "N"
			intervals [2405]:
				xmin = 1077.5327
				xmax = 1077.5627
				text = "D"
			intervals [2406]:
				xmin = 1077.5627
				xmax = 1077.5927
				text = "DH"
			intervals [2407]:
				xmin = 1077.5927
				xmax = 1077.8527
				text = "AH0"
			intervals [2408]:
				xmin = 1077.8527
				xmax = 1077.8827
				text = "EH1"
			intervals [2409]:
				xmin = 1077.8827
				xmax = 1077.9227
				text = "R"
			intervals [2410]:
				xmin = 1077.9227
				xmax = 1077.9527
				text = "IY0"
			intervals [2411]:
				xmin = 1077.9527
				xmax = 1077.9927
				text = "AH0"
			intervals [2412]:
				xmin = 1077.9927
				xmax = 1078.0227
				text = "AH0"
			intervals [2413]:
				xmin = 1078.0227
				xmax = 1078.0527
				text = "N"
			intervals [2414]:
				xmin = 1078.0527
				xmax = 1078.0827
				text = "DH"
			intervals [2415]:
				xmin = 1078.0827
				xmax = 1078.1127
				text = "EH1"
			intervals [2416]:
				xmin = 1078.1127
				xmax = 1078.2727
				text = "N"
			intervals [2417]:
				xmin = 1078.2727
				xmax = 1091.4328
				text = "sp"
			intervals [2418]:
				xmin = 1091.4328
				xmax = 1091.5928
				text = "AH1"
			intervals [2419]:
				xmin = 1091.5928
				xmax = 1091.6228
				text = "HH"
			intervals [2420]:
				xmin = 1091.6228
				xmax = 1091.8528
				text = "AH1"
			intervals [2421]:
				xmin = 1091.8528
				xmax = 1092.8241
				text = ""
			intervals [2422]:
				xmin = 1092.8241
				xmax = 1092.8641
				text = "sil"
			intervals [2423]:
				xmin = 1092.8641
				xmax = 1092.9041
				text = "IH0"
			intervals [2424]:
				xmin = 1092.9041
				xmax = 1092.9841
				text = "Z"
			intervals [2425]:
				xmin = 1092.9841
				xmax = 1093.0241
				text = "Y"
			intervals [2426]:
				xmin = 1093.0241
				xmax = 1093.0741
				text = "UH1"
			intervals [2427]:
				xmin = 1093.0741
				xmax = 1093.1141
				text = "R"
			intervals [2428]:
				xmin = 1093.1141
				xmax = 1093.1641
				text = "R"
			intervals [2429]:
				xmin = 1093.1641
				xmax = 1093.2941
				text = "UW1"
			intervals [2430]:
				xmin = 1093.2941
				xmax = 1093.3441
				text = "M"
			intervals [2431]:
				xmin = 1093.3441
				xmax = 1093.4641
				text = "EY2"
			intervals [2432]:
				xmin = 1093.4641
				xmax = 1093.5341
				text = "T"
			intervals [2433]:
				xmin = 1093.5341
				xmax = 1093.7541
				text = "AH0"
			intervals [2434]:
				xmin = 1093.7541
				xmax = 1094.7492
				text = "sp"
			intervals [2435]:
				xmin = 1094.7492
				xmax = 1094.8892
				text = "AH0"
			intervals [2436]:
				xmin = 1094.8892
				xmax = 1094.9292
				text = "sp"
			intervals [2437]:
				xmin = 1094.9292
				xmax = 1094.9792
				text = "T"
			intervals [2438]:
				xmin = 1094.9792
				xmax = 1095.0792
				text = "IY1"
			intervals [2439]:
				xmin = 1095.0792
				xmax = 1095.1092
				text = "CH"
			intervals [2440]:
				xmin = 1095.1092
				xmax = 1095.1392
				text = "ER0"
			intervals [2441]:
				xmin = 1095.1392
				xmax = 1095.1792
				text = "sp"
			intervals [2442]:
				xmin = 1095.1792
				xmax = 1095.2192
				text = "T"
			intervals [2443]:
				xmin = 1095.2192
				xmax = 1095.2892
				text = "UW1"
			intervals [2444]:
				xmin = 1095.2892
				xmax = 1095.3592
				text = "sp"
			intervals [2445]:
				xmin = 1095.3592
				xmax = 1095.6092
				text = "ER0"
			intervals [2446]:
				xmin = 1095.6092
				xmax = 1097.9019
				text = "sp"
			intervals [2447]:
				xmin = 1097.9019
				xmax = 1098.0719
				text = "AH1"
			intervals [2448]:
				xmin = 1098.0719
				xmax = 1098.1219
				text = "HH"
			intervals [2449]:
				xmin = 1098.1219
				xmax = 1098.3119
				text = "AH1"
			intervals [2450]:
				xmin = 1098.3119
				xmax = 1120.6528
				text = ""
			intervals [2451]:
				xmin = 1120.6528
				xmax = 1120.7128
				text = "sil"
			intervals [2452]:
				xmin = 1120.7128
				xmax = 1120.8028
				text = "N"
			intervals [2453]:
				xmin = 1120.8028
				xmax = 1120.8528
				text = "OW1"
			intervals [2454]:
				xmin = 1120.8528
				xmax = 1120.8828
				text = "AY1"
			intervals [2455]:
				xmin = 1120.8828
				xmax = 1120.9128
				text = "D"
			intervals [2456]:
				xmin = 1120.9128
				xmax = 1120.9428
				text = "OW1"
			intervals [2457]:
				xmin = 1120.9428
				xmax = 1121.3728
				text = "N"
			intervals [2458]:
				xmin = 1121.3728
				xmax = 1121.5028
				text = "sp"
			intervals [2459]:
				xmin = 1121.5028
				xmax = 1121.5828
				text = "HH"
			intervals [2460]:
				xmin = 1121.5828
				xmax = 1121.6128
				text = "AE1"
			intervals [2461]:
				xmin = 1121.6128
				xmax = 1121.6428
				text = "V"
			intervals [2462]:
				xmin = 1121.6428
				xmax = 1121.6728
				text = "DH"
			intervals [2463]:
				xmin = 1121.6728
				xmax = 1121.7028
				text = "AH0"
			intervals [2464]:
				xmin = 1121.7028
				xmax = 1121.7628
				text = "T"
			intervals [2465]:
				xmin = 1121.7628
				xmax = 1121.8328
				text = "EH1"
			intervals [2466]:
				xmin = 1121.8328
				xmax = 1121.9128
				text = "M"
			intervals [2467]:
				xmin = 1121.9128
				xmax = 1121.9428
				text = "P"
			intervals [2468]:
				xmin = 1121.9428
				xmax = 1121.9728
				text = "ER0"
			intervals [2469]:
				xmin = 1121.9728
				xmax = 1122.0028
				text = "M"
			intervals [2470]:
				xmin = 1122.0028
				xmax = 1122.0328
				text = "AH0"
			intervals [2471]:
				xmin = 1122.0328
				xmax = 1122.0628
				text = "N"
			intervals [2472]:
				xmin = 1122.0628
				xmax = 1122.0928
				text = "T"
			intervals [2473]:
				xmin = 1122.0928
				xmax = 1122.1228
				text = "T"
			intervals [2474]:
				xmin = 1122.1228
				xmax = 1122.1528
				text = "UW1"
			intervals [2475]:
				xmin = 1122.1528
				xmax = 1128.5134
				text = ""
			intervals [2476]:
				xmin = 1128.5134
				xmax = 1128.6734
				text = "AH1"
			intervals [2477]:
				xmin = 1128.6734
				xmax = 1128.7034
				text = "HH"
			intervals [2478]:
				xmin = 1128.7034
				xmax = 1128.9734
				text = "AH1"
			intervals [2479]:
				xmin = 1128.9734
				xmax = 1138.610
				text = ""
			intervals [2480]:
				xmin = 1138.610
				xmax = 1138.700
				text = "M"
			intervals [2481]:
				xmin = 1138.700
				xmax = 1138.770
				text = "HH"
			intervals [2482]:
				xmin = 1138.770
				xmax = 1139.180
				text = "M"
			intervals [2483]:
				xmin = 1139.180
				xmax = 1144.6243
				text = ""
			intervals [2484]:
				xmin = 1144.6243
				xmax = 1144.6643
				text = "sil"
			intervals [2485]:
				xmin = 1144.6643
				xmax = 1144.7843
				text = "M"
			intervals [2486]:
				xmin = 1144.7843
				xmax = 1144.8243
				text = "HH"
			intervals [2487]:
				xmin = 1144.8243
				xmax = 1145.1543
				text = "M"
			intervals [2488]:
				xmin = 1145.1543
				xmax = 1147.1849
				text = ""
			intervals [2489]:
				xmin = 1147.1849
				xmax = 1148.2049
				text = "spn"
			intervals [2490]:
				xmin = 1148.2049
				xmax = 1152.0134
				text = ""
			intervals [2491]:
				xmin = 1152.0134
				xmax = 1152.1934
				text = "Y"
			intervals [2492]:
				xmin = 1152.1934
				xmax = 1152.4334
				text = "AE1"
			intervals [2493]:
				xmin = 1152.4334
				xmax = 1155.9992
				text = ""
			intervals [2494]:
				xmin = 1155.9992
				xmax = 1156.1192
				text = "W"
			intervals [2495]:
				xmin = 1156.1192
				xmax = 1156.1692
				text = "EH1"
			intervals [2496]:
				xmin = 1156.1692
				xmax = 1156.3592
				text = "L"
			intervals [2497]:
				xmin = 1156.3592
				xmax = 1156.3992
				text = "sp"
			intervals [2498]:
				xmin = 1156.3992
				xmax = 1156.4492
				text = "HH"
			intervals [2499]:
				xmin = 1156.4492
				xmax = 1156.6092
				text = "AW1"
			intervals [2500]:
				xmin = 1156.6092
				xmax = 1156.7192
				text = "D"
			intervals [2501]:
				xmin = 1156.7192
				xmax = 1156.7492
				text = "IH0"
			intervals [2502]:
				xmin = 1156.7492
				xmax = 1156.8292
				text = "D"
			intervals [2503]:
				xmin = 1156.8292
				xmax = 1156.8692
				text = "Y"
			intervals [2504]:
				xmin = 1156.8692
				xmax = 1156.8992
				text = "UW1"
			intervals [2505]:
				xmin = 1156.8992
				xmax = 1156.9292
				text = "sp"
			intervals [2506]:
				xmin = 1156.9292
				xmax = 1156.9792
				text = "G"
			intervals [2507]:
				xmin = 1156.9792
				xmax = 1157.0192
				text = "EH1"
			intervals [2508]:
				xmin = 1157.0192
				xmax = 1157.0992
				text = "T"
			intervals [2509]:
				xmin = 1157.0992
				xmax = 1157.1292
				text = "IH0"
			intervals [2510]:
				xmin = 1157.1292
				xmax = 1157.2292
				text = "N"
			intervals [2511]:
				xmin = 1157.2292
				xmax = 1157.2792
				text = "V"
			intervals [2512]:
				xmin = 1157.2792
				xmax = 1157.3292
				text = "AA1"
			intervals [2513]:
				xmin = 1157.3292
				xmax = 1157.4792
				text = "L"
			intervals [2514]:
				xmin = 1157.4792
				xmax = 1157.5092
				text = "V"
			intervals [2515]:
				xmin = 1157.5092
				xmax = 1157.5392
				text = "D"
			intervals [2516]:
				xmin = 1157.5392
				xmax = 1157.5692
				text = "sp"
			intervals [2517]:
				xmin = 1157.5692
				xmax = 1157.6092
				text = "DH"
			intervals [2518]:
				xmin = 1157.6092
				xmax = 1157.6392
				text = "EH1"
			intervals [2519]:
				xmin = 1157.6392
				xmax = 1157.9092
				text = "N"
			intervals [2520]:
				xmin = 1157.9092
				xmax = 1157.9392
				text = "sp"
			intervals [2521]:
				xmin = 1157.9392
				xmax = 1157.9892
				text = "IH0"
			intervals [2522]:
				xmin = 1157.9892
				xmax = 1158.0192
				text = "N"
			intervals [2523]:
				xmin = 1158.0192
				xmax = 1158.0492
				text = "DH"
			intervals [2524]:
				xmin = 1158.0492
				xmax = 1158.1692
				text = "IH0"
			intervals [2525]:
				xmin = 1158.1692
				xmax = 1158.4592
				text = "S"
			intervals [2526]:
				xmin = 1158.4592
				xmax = 1158.5092
				text = "sp"
			intervals [2527]:
				xmin = 1158.5092
				xmax = 1158.9991
				text = ""
			intervals [2528]:
				xmin = 1158.9991
				xmax = 1159.0991
				text = "DH"
			intervals [2529]:
				xmin = 1159.0991
				xmax = 1159.1991
				text = "IH0"
			intervals [2530]:
				xmin = 1159.1991
				xmax = 1159.2991
				text = "S"
			intervals [2531]:
				xmin = 1159.2991
				xmax = 1159.3391
				text = "HH"
			intervals [2532]:
				xmin = 1159.3391
				xmax = 1159.3891
				text = "OW1"
			intervals [2533]:
				xmin = 1159.3891
				xmax = 1159.5691
				text = "L"
			intervals [2534]:
				xmin = 1159.5691
				xmax = 1159.7291
				text = "sp"
			intervals [2535]:
				xmin = 1159.7291
				xmax = 1159.7791
				text = "F"
			intervals [2536]:
				xmin = 1159.7791
				xmax = 1159.9291
				text = "IY1"
			intervals [2537]:
				xmin = 1159.9291
				xmax = 1160.1591
				text = "L"
			intervals [2538]:
				xmin = 1160.1591
				xmax = 1160.1891
				text = "D"
			intervals [2539]:
				xmin = 1160.1891
				xmax = 1160.2191
				text = "spn"
			intervals [2540]:
				xmin = 1160.2191
				xmax = 1160.3191
				text = "Y"
			intervals [2541]:
				xmin = 1160.3191
				xmax = 1161.4491
				text = "AE1"
			intervals [2542]:
				xmin = 1161.4491
				xmax = 1175.2743
				text = ""
			intervals [2543]:
				xmin = 1175.2743
				xmax = 1175.3043
				text = "Y"
			intervals [2544]:
				xmin = 1175.3043
				xmax = 1175.6543
				text = "AE1"
			intervals [2545]:
				xmin = 1175.6543
				xmax = 1193.235
				text = ""
			intervals [2546]:
				xmin = 1193.235
				xmax = 1193.265
				text = "AH1"
			intervals [2547]:
				xmin = 1193.265
				xmax = 1193.295
				text = "HH"
			intervals [2548]:
				xmin = 1193.295
				xmax = 1193.785
				text = "AH1"
			intervals [2549]:
				xmin = 1193.785
				xmax = 1211.3507
				text = "sp"
			intervals [2550]:
				xmin = 1211.3507
				xmax = 1211.4207
				text = "M"
			intervals [2551]:
				xmin = 1211.4207
				xmax = 1211.4607
				text = "HH"
			intervals [2552]:
				xmin = 1211.4607
				xmax = 1211.7207
				text = "M"
			intervals [2553]:
				xmin = 1211.7207
				xmax = 1225.3063
				text = ""
			intervals [2554]:
				xmin = 1225.3063
				xmax = 1225.3763
				text = "AH0"
			intervals [2555]:
				xmin = 1225.3763
				xmax = 1225.4063
				text = "N"
			intervals [2556]:
				xmin = 1225.4063
				xmax = 1225.4563
				text = "sp"
			intervals [2557]:
				xmin = 1225.4563
				xmax = 1225.5063
				text = "DH"
			intervals [2558]:
				xmin = 1225.5063
				xmax = 1225.5963
				text = "EH1"
			intervals [2559]:
				xmin = 1225.5963
				xmax = 1225.7963
				text = "N"
			intervals [2560]:
				xmin = 1225.7963
				xmax = 1225.8263
				text = "Y"
			intervals [2561]:
				xmin = 1225.8263
				xmax = 1225.8963
				text = "UW1"
			intervals [2562]:
				xmin = 1225.8963
				xmax = 1225.9263
				text = "sp"
			intervals [2563]:
				xmin = 1225.9263
				xmax = 1225.9763
				text = "G"
			intervals [2564]:
				xmin = 1225.9763
				xmax = 1226.0363
				text = "AA1"
			intervals [2565]:
				xmin = 1226.0363
				xmax = 1226.0963
				text = "T"
			intervals [2566]:
				xmin = 1226.0963
				xmax = 1226.1463
				text = "IH0"
			intervals [2567]:
				xmin = 1226.1463
				xmax = 1226.1763
				text = "N"
			intervals [2568]:
				xmin = 1226.1763
				xmax = 1226.3263
				text = "V"
			intervals [2569]:
				xmin = 1226.3263
				xmax = 1226.3663
				text = "AA1"
			intervals [2570]:
				xmin = 1226.3663
				xmax = 1226.5363
				text = "L"
			intervals [2571]:
				xmin = 1226.5363
				xmax = 1226.5663
				text = "V"
			intervals [2572]:
				xmin = 1226.5663
				xmax = 1226.5963
				text = "D"
			intervals [2573]:
				xmin = 1226.5963
				xmax = 1226.6463
				text = "sp"
			intervals [2574]:
				xmin = 1226.6463
				xmax = 1226.6963
				text = "IH0"
			intervals [2575]:
				xmin = 1226.6963
				xmax = 1226.9863
				text = "N"
			intervals [2576]:
				xmin = 1226.9863
				xmax = 1227.1063
				text = "sp"
			intervals [2577]:
				xmin = 1227.1063
				xmax = 1227.1363
				text = "DH"
			intervals [2578]:
				xmin = 1227.1363
				xmax = 1227.1663
				text = "AH0"
			intervals [2579]:
				xmin = 1227.1663
				xmax = 1227.1963
				text = "sp"
			intervals [2580]:
				xmin = 1227.1963
				xmax = 1227.2263
				text = "IH1"
			intervals [2581]:
				xmin = 1227.2263
				xmax = 1227.2563
				text = "N"
			intervals [2582]:
				xmin = 1227.2563
				xmax = 1227.2863
				text = "S"
			intervals [2583]:
				xmin = 1227.2863
				xmax = 1227.3263
				text = "T"
			intervals [2584]:
				xmin = 1227.3263
				xmax = 1227.3663
				text = "AH0"
			intervals [2585]:
				xmin = 1227.3663
				xmax = 1227.4063
				text = "T"
			intervals [2586]:
				xmin = 1227.4063
				xmax = 1227.4363
				text = "UW2"
			intervals [2587]:
				xmin = 1227.4363
				xmax = 1227.4663
				text = "T"
			intervals [2588]:
				xmin = 1227.4663
				xmax = 1230.637
				text = "sp"
			intervals [2589]:
				xmin = 1230.637
				xmax = 1230.717
				text = "AH1"
			intervals [2590]:
				xmin = 1230.717
				xmax = 1230.757
				text = "N"
			intervals [2591]:
				xmin = 1230.757
				xmax = 1230.827
				text = "D"
			intervals [2592]:
				xmin = 1230.827
				xmax = 1230.937
				text = "ER0"
			intervals [2593]:
				xmin = 1230.937
				xmax = 1230.997
				text = "HH"
			intervals [2594]:
				xmin = 1230.997
				xmax = 1231.177
				text = "ER1"
			intervals [2595]:
				xmin = 1231.177
				xmax = 1231.697
				text = "AY1"
			intervals [2596]:
				xmin = 1231.697
				xmax = 1231.727
				text = "sp"
			intervals [2597]:
				xmin = 1231.727
				xmax = 1231.757
				text = "S"
			intervals [2598]:
				xmin = 1231.757
				xmax = 1231.787
				text = "IY1"
			intervals [2599]:
				xmin = 1231.787
				xmax = 1236.692
				text = ""
			intervals [2600]:
				xmin = 1236.692
				xmax = 1236.732
				text = "sil"
			intervals [2601]:
				xmin = 1236.732
				xmax = 1236.952
				text = "AY1"
			intervals [2602]:
				xmin = 1236.952
				xmax = 1236.992
				text = "sp"
			intervals [2603]:
				xmin = 1236.992
				xmax = 1237.112
				text = "S"
			intervals [2604]:
				xmin = 1237.112
				xmax = 1237.162
				text = "IY1"
			intervals [2605]:
				xmin = 1237.162
				xmax = 1240.5228
				text = "sp"
			intervals [2606]:
				xmin = 1240.5228
				xmax = 1240.5528
				text = "V"
			intervals [2607]:
				xmin = 1240.5528
				xmax = 1240.6128
				text = "EH1"
			intervals [2608]:
				xmin = 1240.6128
				xmax = 1240.6428
				text = "R"
			intervals [2609]:
				xmin = 1240.6428
				xmax = 1240.8128
				text = "IY0"
			intervals [2610]:
				xmin = 1240.8128
				xmax = 1240.8428
				text = "sp"
			intervals [2611]:
				xmin = 1240.8428
				xmax = 1240.9128
				text = "G"
			intervals [2612]:
				xmin = 1240.9128
				xmax = 1241.1128
				text = "IH0"
			intervals [2613]:
				xmin = 1241.1128
				xmax = 1241.1928
				text = "D"
			intervals [2614]:
				xmin = 1241.1928
				xmax = 1242.9541
				text = "sp"
			intervals [2615]:
				xmin = 1242.9541
				xmax = 1243.1441
				text = "OW2"
			intervals [2616]:
				xmin = 1243.1441
				xmax = 1243.3041
				text = "K"
			intervals [2617]:
				xmin = 1243.3041
				xmax = 1243.7741
				text = "EY1"
			intervals [2618]:
				xmin = 1243.7741
				xmax = 1244.0441
				text = "AH1"
			intervals [2619]:
				xmin = 1244.0441
				xmax = 1246.7778
				text = ""
			intervals [2620]:
				xmin = 1246.7778
				xmax = 1246.8578
				text = "HH"
			intervals [2621]:
				xmin = 1246.8578
				xmax = 1246.9278
				text = "AW1"
			intervals [2622]:
				xmin = 1246.9278
				xmax = 1246.9878
				text = "AH0"
			intervals [2623]:
				xmin = 1246.9878
				xmax = 1247.0278
				text = "B"
			intervals [2624]:
				xmin = 1247.0278
				xmax = 1247.2378
				text = "AW1"
			intervals [2625]:
				xmin = 1247.2378
				xmax = 1247.2978
				text = "T"
			intervals [2626]:
				xmin = 1247.2978
				xmax = 1247.3978
				text = "Y"
			intervals [2627]:
				xmin = 1247.3978
				xmax = 1247.4678
				text = "UH1"
			intervals [2628]:
				xmin = 1247.4678
				xmax = 1247.7278
				text = "R"
			intervals [2629]:
				xmin = 1247.7278
				xmax = 1247.9878
				text = "AH1"
			intervals [2630]:
				xmin = 1247.9878
				xmax = 1248.5113
				text = "sp"
			intervals [2631]:
				xmin = 1248.5113
				xmax = 1248.6613
				text = "S"
			intervals [2632]:
				xmin = 1248.6613
				xmax = 1248.7913
				text = "OW1"
			intervals [2633]:
				xmin = 1248.7913
				xmax = 1248.8713
				text = "SH"
			intervals [2634]:
				xmin = 1248.8713
				xmax = 1248.9513
				text = "AH0"
			intervals [2635]:
				xmin = 1248.9513
				xmax = 1249.0313
				text = "L"
			intervals [2636]:
				xmin = 1249.0313
				xmax = 1249.0713
				text = "G"
			intervals [2637]:
				xmin = 1249.0713
				xmax = 1249.1313
				text = "R"
			intervals [2638]:
				xmin = 1249.1313
				xmax = 1249.1813
				text = "UW1"
			intervals [2639]:
				xmin = 1249.1813
				xmax = 1249.2213
				text = "P"
			intervals [2640]:
				xmin = 1249.2213
				xmax = 1249.3313
				text = "S"
			intervals [2641]:
				xmin = 1249.3313
				xmax = 1249.3613
				text = "sp"
			intervals [2642]:
				xmin = 1249.3613
				xmax = 1249.4513
				text = "Y"
			intervals [2643]:
				xmin = 1249.4513
				xmax = 1249.4813
				text = "UW1"
			intervals [2644]:
				xmin = 1249.4813
				xmax = 1249.5113
				text = "sp"
			intervals [2645]:
				xmin = 1249.5113
				xmax = 1249.5613
				text = "P"
			intervals [2646]:
				xmin = 1249.5613
				xmax = 1249.5913
				text = "AE1"
			intervals [2647]:
				xmin = 1249.5913
				xmax = 1249.8013
				text = "L"
			intervals [2648]:
				xmin = 1249.8013
				xmax = 1249.8613
				text = "ER0"
			intervals [2649]:
				xmin = 1249.8613
				xmax = 1249.9213
				text = "AW1"
			intervals [2650]:
				xmin = 1249.9213
				xmax = 1249.9513
				text = "N"
			intervals [2651]:
				xmin = 1249.9513
				xmax = 1249.9813
				text = "D"
			intervals [2652]:
				xmin = 1249.9813
				xmax = 1250.0913
				text = "W"
			intervals [2653]:
				xmin = 1250.0913
				xmax = 1250.1213
				text = "IH0"
			intervals [2654]:
				xmin = 1250.1213
				xmax = 1250.1513
				text = "DH"
			intervals [2655]:
				xmin = 1250.1513
				xmax = 1250.1813
				text = "DH"
			intervals [2656]:
				xmin = 1250.1813
				xmax = 1250.2113
				text = "EH1"
			intervals [2657]:
				xmin = 1250.2113
				xmax = 1250.2413
				text = "R"
			intervals [2658]:
				xmin = 1250.2413
				xmax = 1250.6813
				text = "sp"
			intervals [2659]:
				xmin = 1250.6813
				xmax = 1266.5312
				text = ""
			intervals [2660]:
				xmin = 1266.5312
				xmax = 1266.5612
				text = "HH"
			intervals [2661]:
				xmin = 1266.5612
				xmax = 1266.9412
				text = "AH1"
			intervals [2662]:
				xmin = 1266.9412
				xmax = 1273.3027
				text = ""
			intervals [2663]:
				xmin = 1273.3027
				xmax = 1273.3327
				text = "AY1"
			intervals [2664]:
				xmin = 1273.3327
				xmax = 1273.3627
				text = "S"
			intervals [2665]:
				xmin = 1273.3627
				xmax = 1273.3927
				text = "AH0"
			intervals [2666]:
				xmin = 1273.3927
				xmax = 1273.4227
				text = "P"
			intervals [2667]:
				xmin = 1273.4227
				xmax = 1273.5327
				text = "OW1"
			intervals [2668]:
				xmin = 1273.5327
				xmax = 1273.5627
				text = "Z"
			intervals [2669]:
				xmin = 1273.5627
				xmax = 1273.5927
				text = "sp"
			intervals [2670]:
				xmin = 1273.5927
				xmax = 1273.6227
				text = "Y"
			intervals [2671]:
				xmin = 1273.6227
				xmax = 1273.6527
				text = "UW1"
			intervals [2672]:
				xmin = 1273.6527
				xmax = 1273.7227
				text = "sp"
			intervals [2673]:
				xmin = 1273.7227
				xmax = 1273.7827
				text = "D"
			intervals [2674]:
				xmin = 1273.7827
				xmax = 1273.9727
				text = "AE1"
			intervals [2675]:
				xmin = 1273.9727
				xmax = 1274.0227
				text = "N"
			intervals [2676]:
				xmin = 1274.0227
				xmax = 1274.1627
				text = "S"
			intervals [2677]:
				xmin = 1274.1627
				xmax = 1274.2227
				text = "sp"
			intervals [2678]:
				xmin = 1274.2227
				xmax = 1276.4028
				text = ""
			intervals [2679]:
				xmin = 1276.4028
				xmax = 1276.4728
				text = "D"
			intervals [2680]:
				xmin = 1276.4728
				xmax = 1276.6328
				text = "UW1"
			intervals [2681]:
				xmin = 1276.6328
				xmax = 1276.7028
				text = "sp"
			intervals [2682]:
				xmin = 1276.7028
				xmax = 1276.7428
				text = "Y"
			intervals [2683]:
				xmin = 1276.7428
				xmax = 1276.7728
				text = "UW1"
			intervals [2684]:
				xmin = 1276.7728
				xmax = 1277.3428
				text = "spn"
			intervals [2685]:
				xmin = 1277.3428
				xmax = 1278.3884
				text = ""
			intervals [2686]:
				xmin = 1278.3884
				xmax = 1278.4484
				text = "sil"
			intervals [2687]:
				xmin = 1278.4484
				xmax = 1278.5184
				text = "EH1"
			intervals [2688]:
				xmin = 1278.5184
				xmax = 1278.5484
				text = "V"
			intervals [2689]:
				xmin = 1278.5484
				xmax = 1278.6184
				text = "R"
			intervals [2690]:
				xmin = 1278.6184
				xmax = 1278.6884
				text = "IY0"
			intervals [2691]:
				xmin = 1278.6884
				xmax = 1278.7284
				text = "B"
			intervals [2692]:
				xmin = 1278.7284
				xmax = 1278.7584
				text = "AA2"
			intervals [2693]:
				xmin = 1278.7584
				xmax = 1278.7884
				text = "D"
			intervals [2694]:
				xmin = 1278.7884
				xmax = 1278.8184
				text = "IY0"
			intervals [2695]:
				xmin = 1278.8184
				xmax = 1278.9484
				text = "ER0"
			intervals [2696]:
				xmin = 1278.9484
				xmax = 1279.0084
				text = "AW1"
			intervals [2697]:
				xmin = 1279.0084
				xmax = 1279.0484
				text = "N"
			intervals [2698]:
				xmin = 1279.0484
				xmax = 1279.0884
				text = "D"
			intervals [2699]:
				xmin = 1279.0884
				xmax = 1279.1184
				text = "HH"
			intervals [2700]:
				xmin = 1279.1184
				xmax = 1279.1484
				text = "IY1"
			intervals [2701]:
				xmin = 1279.1484
				xmax = 1279.2284
				text = "R"
			intervals [2702]:
				xmin = 1279.2284
				xmax = 1279.2584
				text = "sp"
			intervals [2703]:
				xmin = 1279.2584
				xmax = 1279.3384
				text = "L"
			intervals [2704]:
				xmin = 1279.3384
				xmax = 1279.3884
				text = "AY1"
			intervals [2705]:
				xmin = 1279.3884
				xmax = 1279.4184
				text = "K"
			intervals [2706]:
				xmin = 1279.4184
				xmax = 1279.4784
				text = "S"
			intervals [2707]:
				xmin = 1279.4784
				xmax = 1279.7184
				text = "sp"
			intervals [2708]:
				xmin = 1279.7184
				xmax = 1279.7484
				text = "T"
			intervals [2709]:
				xmin = 1279.7484
				xmax = 1279.9784
				text = "AH0"
			intervals [2710]:
				xmin = 1279.9784
				xmax = 1280.2984
				text = "sp"
			intervals [2711]:
				xmin = 1280.2984
				xmax = 1280.3484
				text = "P"
			intervals [2712]:
				xmin = 1280.3484
				xmax = 1280.4184
				text = "AA1"
			intervals [2713]:
				xmin = 1280.4184
				xmax = 1280.4984
				text = "R"
			intervals [2714]:
				xmin = 1280.4984
				xmax = 1280.5284
				text = "T"
			intervals [2715]:
				xmin = 1280.5284
				xmax = 1280.5584
				text = "IY0"
			intervals [2716]:
				xmin = 1280.5584
				xmax = 1280.5884
				text = "T"
			intervals [2717]:
				xmin = 1280.5884
				xmax = 1280.9284
				text = "UW1"
			intervals [2718]:
				xmin = 1280.9284
				xmax = 1281.0284
				text = "spn"
			intervals [2719]:
				xmin = 1281.0284
				xmax = 1284.6134
				text = ""
			intervals [2720]:
				xmin = 1284.6134
				xmax = 1284.7934
				text = "AH1"
			intervals [2721]:
				xmin = 1284.7934
				xmax = 1284.8334
				text = "HH"
			intervals [2722]:
				xmin = 1284.8334
				xmax = 1285.0834
				text = "AH1"
			intervals [2723]:
				xmin = 1285.0834
				xmax = 1292.1206
				text = ""
			intervals [2724]:
				xmin = 1292.1206
				xmax = 1292.1906
				text = "sil"
			intervals [2725]:
				xmin = 1292.1906
				xmax = 1292.3606
				text = "AY1"
			intervals [2726]:
				xmin = 1292.3606
				xmax = 1292.3906
				text = "spn"
			intervals [2727]:
				xmin = 1292.3906
				xmax = 1292.4206
				text = "sp"
			intervals [2728]:
				xmin = 1292.4206
				xmax = 1292.4506
				text = "S"
			intervals [2729]:
				xmin = 1292.4506
				xmax = 1292.5106
				text = "P"
			intervals [2730]:
				xmin = 1292.5106
				xmax = 1292.5506
				text = "IY1"
			intervals [2731]:
				xmin = 1292.5506
				xmax = 1292.6606
				text = "D"
			intervals [2732]:
				xmin = 1292.6606
				xmax = 1292.7106
				text = "sp"
			intervals [2733]:
				xmin = 1292.7106
				xmax = 1292.7406
				text = "TH"
			intervals [2734]:
				xmin = 1292.7406
				xmax = 1292.7806
				text = "R"
			intervals [2735]:
				xmin = 1292.7806
				xmax = 1292.9806
				text = "UW1"
			intervals [2736]:
				xmin = 1292.9806
				xmax = 1298.2206
				text = "sp"
			intervals [2737]:
				xmin = 1298.2206
				xmax = 1298.4106
				text = "OW2"
			intervals [2738]:
				xmin = 1298.4106
				xmax = 1298.5006
				text = "K"
			intervals [2739]:
				xmin = 1298.5006
				xmax = 1298.6206
				text = "EY1"
			intervals [2740]:
				xmin = 1298.6206
				xmax = 1298.6706
				text = "sp"
			intervals [2741]:
				xmin = 1298.6706
				xmax = 1298.7306
				text = "G"
			intervals [2742]:
				xmin = 1298.7306
				xmax = 1298.8606
				text = "UH1"
			intervals [2743]:
				xmin = 1298.8606
				xmax = 1298.9106
				text = "D"
			intervals [2744]:
				xmin = 1298.9106
				xmax = 1298.9606
				text = "N"
			intervals [2745]:
				xmin = 1298.9606
				xmax = 1299.0906
				text = "OW1"
			intervals [2746]:
				xmin = 1299.0906
				xmax = 1299.1906
				text = "N"
			intervals [2747]:
				xmin = 1299.1906
				xmax = 1299.3406
				text = "OW1"
			intervals [2748]:
				xmin = 1299.3406
				xmax = 1299.3706
				text = "spn"
			intervals [2749]:
				xmin = 1299.3706
				xmax = 1299.4206
				text = "sp"
			intervals [2750]:
				xmin = 1299.4206
				xmax = 1299.6206
				text = "Y"
			intervals [2751]:
				xmin = 1299.6206
				xmax = 1299.6706
				text = "AE1"
			intervals [2752]:
				xmin = 1299.6706
				xmax = 1299.7106
				text = "DH"
			intervals [2753]:
				xmin = 1299.7106
				xmax = 1299.8006
				text = "AE1"
			intervals [2754]:
				xmin = 1299.8006
				xmax = 1299.8606
				text = "T"
			intervals [2755]:
				xmin = 1299.8606
				xmax = 1299.8906
				text = "Z"
			intervals [2756]:
				xmin = 1299.8906
				xmax = 1299.9206
				text = "W"
			intervals [2757]:
				xmin = 1299.9206
				xmax = 1299.9506
				text = "AH1"
			intervals [2758]:
				xmin = 1299.9506
				xmax = 1299.9806
				text = "T"
			intervals [2759]:
				xmin = 1299.9806
				xmax = 1300.0106
				text = "W"
			intervals [2760]:
				xmin = 1300.0106
				xmax = 1300.0406
				text = "IY1"
			intervals [2761]:
				xmin = 1300.0406
				xmax = 1300.1106
				text = "W"
			intervals [2762]:
				xmin = 1300.1106
				xmax = 1300.2406
				text = "ER0"
			intervals [2763]:
				xmin = 1300.2406
				xmax = 1300.2706
				text = "sp"
			intervals [2764]:
				xmin = 1300.2706
				xmax = 1300.3106
				text = "T"
			intervals [2765]:
				xmin = 1300.3106
				xmax = 1300.4106
				text = "AO1"
			intervals [2766]:
				xmin = 1300.4106
				xmax = 1300.4406
				text = "K"
			intervals [2767]:
				xmin = 1300.4406
				xmax = 1300.4706
				text = "IH0"
			intervals [2768]:
				xmin = 1300.4706
				xmax = 1300.6106
				text = "N"
			intervals [2769]:
				xmin = 1300.6106
				xmax = 1300.6406
				text = "sp"
			intervals [2770]:
				xmin = 1300.6406
				xmax = 1300.6706
				text = "AH0"
			intervals [2771]:
				xmin = 1300.6706
				xmax = 1300.7106
				text = "B"
			intervals [2772]:
				xmin = 1300.7106
				xmax = 1300.8106
				text = "AW1"
			intervals [2773]:
				xmin = 1300.8106
				xmax = 1300.8706
				text = "T"
			intervals [2774]:
				xmin = 1300.8706
				xmax = 1300.9006
				text = "sp"
			intervals [2775]:
				xmin = 1300.9006
				xmax = 1301.6806
				text = "spn"
			intervals [2776]:
				xmin = 1301.6806
				xmax = 1306.7528
				text = ""
			intervals [2777]:
				xmin = 1306.7528
				xmax = 1306.8328
				text = "Y"
			intervals [2778]:
				xmin = 1306.8328
				xmax = 1306.9428
				text = "UW1"
			intervals [2779]:
				xmin = 1306.9428
				xmax = 1306.9728
				text = "P"
			intervals [2780]:
				xmin = 1306.9728
				xmax = 1307.0328
				text = "L"
			intervals [2781]:
				xmin = 1307.0328
				xmax = 1307.1828
				text = "EY1"
			intervals [2782]:
				xmin = 1307.1828
				xmax = 1307.2128
				text = "sp"
			intervals [2783]:
				xmin = 1307.2128
				xmax = 1307.2928
				text = "CH"
			intervals [2784]:
				xmin = 1307.2928
				xmax = 1307.3228
				text = "AY1"
			intervals [2785]:
				xmin = 1307.3228
				xmax = 1307.4028
				text = "DH"
			intervals [2786]:
				xmin = 1307.4028
				xmax = 1307.5628
				text = "AE1"
			intervals [2787]:
				xmin = 1307.5628
				xmax = 1307.7128
				text = "T"
			intervals [2788]:
				xmin = 1307.7128
				xmax = 1307.7428
				text = "sp"
			intervals [2789]:
				xmin = 1307.7428
				xmax = 1307.8828
				text = "EH1"
			intervals [2790]:
				xmin = 1307.8828
				xmax = 1307.9428
				text = "S"
			intervals [2791]:
				xmin = 1307.9428
				xmax = 1307.9728
				text = "DH"
			intervals [2792]:
				xmin = 1307.9728
				xmax = 1308.0428
				text = "AH0"
			intervals [2793]:
				xmin = 1308.0428
				xmax = 1308.0728
				text = "sp"
			intervals [2794]:
				xmin = 1308.0728
				xmax = 1308.1128
				text = "F"
			intervals [2795]:
				xmin = 1308.1128
				xmax = 1308.2028
				text = "ER1"
			intervals [2796]:
				xmin = 1308.2028
				xmax = 1308.2928
				text = "S"
			intervals [2797]:
				xmin = 1308.2928
				xmax = 1308.3428
				text = "T"
			intervals [2798]:
				xmin = 1308.3428
				xmax = 1308.3928
				text = "G"
			intervals [2799]:
				xmin = 1308.3928
				xmax = 1308.4828
				text = "ER1"
			intervals [2800]:
				xmin = 1308.4828
				xmax = 1308.5228
				text = "L"
			intervals [2801]:
				xmin = 1308.5228
				xmax = 1308.7028
				text = "AY1"
			intervals [2802]:
				xmin = 1308.7028
				xmax = 1308.7428
				text = "V"
			intervals [2803]:
				xmin = 1308.7428
				xmax = 1308.7728
				text = "EH1"
			intervals [2804]:
				xmin = 1308.7728
				xmax = 1308.8028
				text = "V"
			intervals [2805]:
				xmin = 1308.8028
				xmax = 1309.0128
				text = "ER0"
			intervals [2806]:
				xmin = 1309.0128
				xmax = 1309.0828
				text = "R"
			intervals [2807]:
				xmin = 1309.0828
				xmax = 1309.1228
				text = "AE1"
			intervals [2808]:
				xmin = 1309.1228
				xmax = 1309.1628
				text = "N"
			intervals [2809]:
				xmin = 1309.1628
				xmax = 1309.2128
				text = "IH1"
			intervals [2810]:
				xmin = 1309.2128
				xmax = 1309.2728
				text = "N"
			intervals [2811]:
				xmin = 1309.2728
				xmax = 1309.3028
				text = "T"
			intervals [2812]:
				xmin = 1309.3028
				xmax = 1309.3328
				text = "UW0"
			intervals [2813]:
				xmin = 1309.3328
				xmax = 1309.4328
				text = "sp"
			intervals [2814]:
				xmin = 1309.4328
				xmax = 1309.4728
				text = "DH"
			intervals [2815]:
				xmin = 1309.4728
				xmax = 1309.5028
				text = "AH0"
			intervals [2816]:
				xmin = 1309.5028
				xmax = 1309.6828
				text = "T"
			intervals [2817]:
				xmin = 1309.6828
				xmax = 1309.7628
				text = "L"
			intervals [2818]:
				xmin = 1309.7628
				xmax = 1309.8128
				text = "AY1"
			intervals [2819]:
				xmin = 1309.8128
				xmax = 1309.9028
				text = "K"
			intervals [2820]:
				xmin = 1309.9028
				xmax = 1309.9328
				text = "S"
			intervals [2821]:
				xmin = 1309.9328
				xmax = 1309.9628
				text = "T"
			intervals [2822]:
				xmin = 1309.9628
				xmax = 1310.0128
				text = "IH0"
			intervals [2823]:
				xmin = 1310.0128
				xmax = 1310.0728
				text = "sp"
			intervals [2824]:
				xmin = 1310.0728
				xmax = 1310.1228
				text = "P"
			intervals [2825]:
				xmin = 1310.1228
				xmax = 1310.1828
				text = "L"
			intervals [2826]:
				xmin = 1310.1828
				xmax = 1310.2628
				text = "EY1"
			intervals [2827]:
				xmin = 1310.2628
				xmax = 1310.3328
				text = "sp"
			intervals [2828]:
				xmin = 1310.3328
				xmax = 1310.3728
				text = "CH"
			intervals [2829]:
				xmin = 1310.3728
				xmax = 1310.4028
				text = "EH1"
			intervals [2830]:
				xmin = 1310.4028
				xmax = 1310.4328
				text = "S"
			intervals [2831]:
				xmin = 1310.4328
				xmax = 1310.7828
				text = "sp"
			intervals [2832]:
				xmin = 1310.7828
				xmax = 1322.3742
				text = ""
			intervals [2833]:
				xmin = 1322.3742
				xmax = 1322.4442
				text = "D"
			intervals [2834]:
				xmin = 1322.4442
				xmax = 1322.6142
				text = "AH1"
			intervals [2835]:
				xmin = 1322.6142
				xmax = 1322.6642
				text = "B"
			intervals [2836]:
				xmin = 1322.6642
				xmax = 1322.6942
				text = "AH0"
			intervals [2837]:
				xmin = 1322.6942
				xmax = 1322.7242
				text = "L"
			intervals [2838]:
				xmin = 1322.7242
				xmax = 1322.7542
				text = "Y"
			intervals [2839]:
				xmin = 1322.7542
				xmax = 1322.8042
				text = "UW0"
			intervals [2840]:
				xmin = 1322.8042
				xmax = 1323.7442
				text = "sp"
			intervals [2841]:
				xmin = 1323.7442
				xmax = 1323.7742
				text = "AH1"
			intervals [2842]:
				xmin = 1323.7742
				xmax = 1323.8042
				text = "OW1"
			intervals [2843]:
				xmin = 1323.8042
				xmax = 1323.9042
				text = "EH1"
			intervals [2844]:
				xmin = 1323.9042
				xmax = 1324.1642
				text = "L"
			intervals [2845]:
				xmin = 1324.1642
				xmax = 1324.2342
				text = "sp"
			intervals [2846]:
				xmin = 1324.2342
				xmax = 1333.0384
				text = ""
			intervals [2847]:
				xmin = 1333.0384
				xmax = 1333.0784
				text = "AH1"
			intervals [2848]:
				xmin = 1333.0784
				xmax = 1333.1384
				text = "HH"
			intervals [2849]:
				xmin = 1333.1384
				xmax = 1333.5084
				text = "AH1"
			intervals [2850]:
				xmin = 1333.5084
				xmax = 1345.9813
				text = ""
			intervals [2851]:
				xmin = 1345.9813
				xmax = 1346.0813
				text = "sil"
			intervals [2852]:
				xmin = 1346.0813
				xmax = 1346.1213
				text = "IH0"
			intervals [2853]:
				xmin = 1346.1213
				xmax = 1346.1613
				text = "Z"
			intervals [2854]:
				xmin = 1346.1613
				xmax = 1346.2013
				text = "DH"
			intervals [2855]:
				xmin = 1346.2013
				xmax = 1346.6613
				text = "AH0"
			intervals [2856]:
				xmin = 1346.6613
				xmax = 1346.7013
				text = "T"
			intervals [2857]:
				xmin = 1346.7013
				xmax = 1346.7313
				text = "sp"
			intervals [2858]:
				xmin = 1346.7313
				xmax = 1347.4513
				text = "spn"
			intervals [2859]:
				xmin = 1347.4513
				xmax = 1348.9278
				text = ""
			intervals [2860]:
				xmin = 1348.9278
				xmax = 1348.9978
				text = "sil"
			intervals [2861]:
				xmin = 1348.9978
				xmax = 1349.0878
				text = "IH0"
			intervals [2862]:
				xmin = 1349.0878
				xmax = 1349.1178
				text = "Z"
			intervals [2863]:
				xmin = 1349.1178
				xmax = 1349.1478
				text = "DH"
			intervals [2864]:
				xmin = 1349.1478
				xmax = 1349.2878
				text = "AH0"
			intervals [2865]:
				xmin = 1349.2878
				xmax = 1349.3578
				text = "T"
			intervals [2866]:
				xmin = 1349.3578
				xmax = 1349.3878
				text = "sp"
			intervals [2867]:
				xmin = 1349.3878
				xmax = 1349.7598
				text = ""
			intervals [2868]:
				xmin = 1349.7598
				xmax = 1350.1298
				text = "AY1"
			intervals [2869]:
				xmin = 1350.1298
				xmax = 1350.2098
				text = "L"
			intervals [2870]:
				xmin = 1350.2098
				xmax = 1350.2498
				text = "AY1"
			intervals [2871]:
				xmin = 1350.2498
				xmax = 1350.3698
				text = "K"
			intervals [2872]:
				xmin = 1350.3698
				xmax = 1350.5298
				text = "IH0"
			intervals [2873]:
				xmin = 1350.5298
				xmax = 1350.5898
				text = "T"
			intervals [2874]:
				xmin = 1350.5898
				xmax = 1350.6198
				text = "T"
			intervals [2875]:
				xmin = 1350.6198
				xmax = 1350.6498
				text = "UW1"
			intervals [2876]:
				xmin = 1350.6498
				xmax = 1351.6298
				text = "spn"
			intervals [2877]:
				xmin = 1351.6298
				xmax = 1365.8028
				text = ""
			intervals [2878]:
				xmin = 1365.8028
				xmax = 1366.0028
				text = "IH0"
			intervals [2879]:
				xmin = 1366.0028
				xmax = 1366.0428
				text = "Z"
			intervals [2880]:
				xmin = 1366.0428
				xmax = 1366.1028
				text = "AH0"
			intervals [2881]:
				xmin = 1366.1028
				xmax = 1366.1328
				text = "N"
			intervals [2882]:
				xmin = 1366.1328
				xmax = 1366.1628
				text = "T"
			intervals [2883]:
				xmin = 1366.1628
				xmax = 1366.1928
				text = "DH"
			intervals [2884]:
				xmin = 1366.1928
				xmax = 1366.2228
				text = "EH1"
			intervals [2885]:
				xmin = 1366.2228
				xmax = 1366.2628
				text = "R"
			intervals [2886]:
				xmin = 1366.2628
				xmax = 1366.3228
				text = "W"
			intervals [2887]:
				xmin = 1366.3228
				xmax = 1366.3528
				text = "AH1"
			intervals [2888]:
				xmin = 1366.3528
				xmax = 1366.3828
				text = "N"
			intervals [2889]:
				xmin = 1366.3828
				xmax = 1366.4328
				text = "D"
			intervals [2890]:
				xmin = 1366.4328
				xmax = 1366.5328
				text = "AW1"
			intervals [2891]:
				xmin = 1366.5328
				xmax = 1366.5728
				text = "N"
			intervals [2892]:
				xmin = 1366.5728
				xmax = 1366.6028
				text = "DH"
			intervals [2893]:
				xmin = 1366.6028
				xmax = 1366.6328
				text = "EH1"
			intervals [2894]:
				xmin = 1366.6328
				xmax = 1366.6628
				text = "R"
			intervals [2895]:
				xmin = 1366.6628
				xmax = 1366.6928
				text = "IH0"
			intervals [2896]:
				xmin = 1366.6928
				xmax = 1366.7228
				text = "N"
			intervals [2897]:
				xmin = 1366.7228
				xmax = 1366.7528
				text = "sp"
			intervals [2898]:
				xmin = 1366.7528
				xmax = 1366.7828
				text = "G"
			intervals [2899]:
				xmin = 1366.7828
				xmax = 1366.8428
				text = "L"
			intervals [2900]:
				xmin = 1366.8428
				xmax = 1366.9228
				text = "EH1"
			intervals [2901]:
				xmin = 1366.9228
				xmax = 1366.9828
				text = "N"
			intervals [2902]:
				xmin = 1366.9828
				xmax = 1367.0928
				text = "EH1"
			intervals [2903]:
				xmin = 1367.0928
				xmax = 1367.2028
				text = "K"
			intervals [2904]:
				xmin = 1367.2028
				xmax = 1367.3528
				text = "OW0"
			intervals [2905]:
				xmin = 1367.3528
				xmax = 1367.3828
				text = "AH0"
			intervals [2906]:
				xmin = 1367.3828
				xmax = 1367.4328
				text = "N"
			intervals [2907]:
				xmin = 1367.4328
				xmax = 1367.4628
				text = "AH0"
			intervals [2908]:
				xmin = 1367.4628
				xmax = 1367.6228
				text = "M"
			intervals [2909]:
				xmin = 1367.6228
				xmax = 1367.6628
				text = "Y"
			intervals [2910]:
				xmin = 1367.6628
				xmax = 1367.6928
				text = "UW1"
			intervals [2911]:
				xmin = 1367.6928
				xmax = 1367.7428
				text = "Z"
			intervals [2912]:
				xmin = 1367.7428
				xmax = 1367.8028
				text = "M"
			intervals [2913]:
				xmin = 1367.8028
				xmax = 1367.8328
				text = "AH0"
			intervals [2914]:
				xmin = 1367.8328
				xmax = 1367.8628
				text = "N"
			intervals [2915]:
				xmin = 1367.8628
				xmax = 1367.8928
				text = "T"
			intervals [2916]:
				xmin = 1367.8928
				xmax = 1368.0028
				text = "sp"
			intervals [2917]:
				xmin = 1368.0028
				xmax = 1368.0528
				text = "P"
			intervals [2918]:
				xmin = 1368.0528
				xmax = 1368.0828
				text = "AA1"
			intervals [2919]:
				xmin = 1368.0828
				xmax = 1368.1128
				text = "R"
			intervals [2920]:
				xmin = 1368.1128
				xmax = 1368.1528
				text = "K"
			intervals [2921]:
				xmin = 1368.1528
				xmax = 1372.4057
				text = "sp"
			intervals [2922]:
				xmin = 1372.4057
				xmax = 1372.4757
				text = "N"
			intervals [2923]:
				xmin = 1372.4757
				xmax = 1372.5057
				text = "AA1"
			intervals [2924]:
				xmin = 1372.5057
				xmax = 1372.6557
				text = "T"
			intervals [2925]:
				xmin = 1372.6557
				xmax = 1372.6957
				text = "L"
			intervals [2926]:
				xmin = 1372.6957
				xmax = 1372.7257
				text = "AY1"
			intervals [2927]:
				xmin = 1372.7257
				xmax = 1372.7757
				text = "K"
			intervals [2928]:
				xmin = 1372.7757
				xmax = 1372.8957
				text = "sp"
			intervals [2929]:
				xmin = 1372.8957
				xmax = 1372.9457
				text = "K"
			intervals [2930]:
				xmin = 1372.9457
				xmax = 1373.0557
				text = "OW1"
			intervals [2931]:
				xmin = 1373.0557
				xmax = 1373.0957
				text = "N"
			intervals [2932]:
				xmin = 1373.0957
				xmax = 1373.2257
				text = "IY0"
			intervals [2933]:
				xmin = 1373.2257
				xmax = 1373.2557
				text = "AY1"
			intervals [2934]:
				xmin = 1373.2557
				xmax = 1373.3557
				text = "L"
			intervals [2935]:
				xmin = 1373.3557
				xmax = 1373.3857
				text = "AH0"
			intervals [2936]:
				xmin = 1373.3857
				xmax = 1373.4657
				text = "N"
			intervals [2937]:
				xmin = 1373.4657
				xmax = 1373.5357
				text = "D"
			intervals [2938]:
				xmin = 1373.5357
				xmax = 1374.5741
				text = ""
			intervals [2939]:
				xmin = 1374.5741
				xmax = 1375.0241
				text = "spn"
			intervals [2940]:
				xmin = 1375.0241
				xmax = 1377.4814
				text = ""
			intervals [2941]:
				xmin = 1377.4814
				xmax = 1377.5314
				text = "sil"
			intervals [2942]:
				xmin = 1377.5314
				xmax = 1380.0114
				text = "spn"
			intervals [2943]:
				xmin = 1380.0114
				xmax = 1380.6914
				text = "sp"
			intervals [2944]:
				xmin = 1380.6914
				xmax = 1382.4983
				text = ""
			intervals [2945]:
				xmin = 1382.4983
				xmax = 1382.6483
				text = "Y"
			intervals [2946]:
				xmin = 1382.6483
				xmax = 1382.9583
				text = "AE1"
			intervals [2947]:
				xmin = 1382.9583
				xmax = 1382.9883
				text = "sp"
			intervals [2948]:
				xmin = 1382.9883
				xmax = 1384.6814
				text = ""
			intervals [2949]:
				xmin = 1384.6814
				xmax = 1384.7214
				text = "OW2"
			intervals [2950]:
				xmin = 1384.7214
				xmax = 1384.7814
				text = "K"
			intervals [2951]:
				xmin = 1384.7814
				xmax = 1385.0514
				text = "EY1"
			intervals [2952]:
				xmin = 1385.0514
				xmax = 1385.1714
				text = "sp"
			intervals [2953]:
				xmin = 1385.1714
				xmax = 1391.3029
				text = ""
			intervals [2954]:
				xmin = 1391.3029
				xmax = 1391.3929
				text = "Y"
			intervals [2955]:
				xmin = 1391.3929
				xmax = 1391.4229
				text = "UW1"
			intervals [2956]:
				xmin = 1391.4229
				xmax = 1391.4729
				text = "D"
			intervals [2957]:
				xmin = 1391.4729
				xmax = 1391.5029
				text = "OW1"
			intervals [2958]:
				xmin = 1391.5029
				xmax = 1391.5829
				text = "N"
			intervals [2959]:
				xmin = 1391.5829
				xmax = 1391.6129
				text = "L"
			intervals [2960]:
				xmin = 1391.6129
				xmax = 1391.6429
				text = "AY1"
			intervals [2961]:
				xmin = 1391.6429
				xmax = 1391.7429
				text = "K"
			intervals [2962]:
				xmin = 1391.7429
				xmax = 1391.7929
				text = "sp"
			intervals [2963]:
				xmin = 1391.7929
				xmax = 1391.8329
				text = "T"
			intervals [2964]:
				xmin = 1391.8329
				xmax = 1391.9229
				text = "IH0"
			intervals [2965]:
				xmin = 1391.9229
				xmax = 1391.9929
				text = "sp"
			intervals [2966]:
				xmin = 1391.9929
				xmax = 1392.0329
				text = "K"
			intervals [2967]:
				xmin = 1392.0329
				xmax = 1392.1529
				text = "UH1"
			intervals [2968]:
				xmin = 1392.1529
				xmax = 1392.2029
				text = "K"
			intervals [2969]:
				xmin = 1392.2029
				xmax = 1392.2729
				text = "sp"
			intervals [2970]:
				xmin = 1392.2729
				xmax = 1405.4706
				text = ""
			intervals [2971]:
				xmin = 1405.4706
				xmax = 1406.0306
				text = "spn"
			intervals [2972]:
				xmin = 1406.0306
				xmax = 1412.2563
				text = ""
			intervals [2973]:
				xmin = 1412.2563
				xmax = 1412.3263
				text = "sil"
			intervals [2974]:
				xmin = 1412.3263
				xmax = 1412.6463
				text = "AA1"
			intervals [2975]:
				xmin = 1412.6463
				xmax = 1412.7063
				text = "sp"
			intervals [2976]:
				xmin = 1412.7063
				xmax = 1412.9813
				text = ""
			intervals [2977]:
				xmin = 1412.9813
				xmax = 1413.0713
				text = "Y"
			intervals [2978]:
				xmin = 1413.0713
				xmax = 1413.1013
				text = "UW1"
			intervals [2979]:
				xmin = 1413.1013
				xmax = 1413.1613
				text = "D"
			intervals [2980]:
				xmin = 1413.1613
				xmax = 1413.2713
				text = "OW1"
			intervals [2981]:
				xmin = 1413.2713
				xmax = 1413.3213
				text = "N"
			intervals [2982]:
				xmin = 1413.3213
				xmax = 1413.3613
				text = "sp"
			intervals [2983]:
				xmin = 1413.3613
				xmax = 1413.4213
				text = "D"
			intervals [2984]:
				xmin = 1413.4213
				xmax = 1413.4513
				text = "R"
			intervals [2985]:
				xmin = 1413.4513
				xmax = 1413.5313
				text = "IH1"
			intervals [2986]:
				xmin = 1413.5313
				xmax = 1413.6013
				text = "NG"
			intervals [2987]:
				xmin = 1413.6013
				xmax = 1413.6313
				text = "K"
			intervals [2988]:
				xmin = 1413.6313
				xmax = 1413.6713
				text = "sp"
			intervals [2989]:
				xmin = 1413.6713
				xmax = 1415.3278
				text = ""
			intervals [2990]:
				xmin = 1415.3278
				xmax = 1415.5778
				text = "spn"
			intervals [2991]:
				xmin = 1415.5778
				xmax = 1416.1343
				text = "sp"
			intervals [2992]:
				xmin = 1416.1343
				xmax = 1416.3943
				text = "OW2"
			intervals [2993]:
				xmin = 1416.3943
				xmax = 1416.5143
				text = "K"
			intervals [2994]:
				xmin = 1416.5143
				xmax = 1416.6943
				text = "EY1"
			intervals [2995]:
				xmin = 1416.6943
				xmax = 1416.7243
				text = "HH"
			intervals [2996]:
				xmin = 1416.7243
				xmax = 1416.8243
				text = "AW1"
			intervals [2997]:
				xmin = 1416.8243
				xmax = 1416.8543
				text = "AH0"
			intervals [2998]:
				xmin = 1416.8543
				xmax = 1416.8843
				text = "B"
			intervals [2999]:
				xmin = 1416.8843
				xmax = 1416.9443
				text = "AW1"
			intervals [3000]:
				xmin = 1416.9443
				xmax = 1416.9743
				text = "T"
			intervals [3001]:
				xmin = 1416.9743
				xmax = 1417.0043
				text = "HH"
			intervals [3002]:
				xmin = 1417.0043
				xmax = 1417.1743
				text = "AW1"
			intervals [3003]:
				xmin = 1417.1743
				xmax = 1417.2343
				text = "D"
			intervals [3004]:
				xmin = 1417.2343
				xmax = 1417.2643
				text = "UW1"
			intervals [3005]:
				xmin = 1417.2643
				xmax = 1417.2943
				text = "Y"
			intervals [3006]:
				xmin = 1417.2943
				xmax = 1417.3443
				text = "UW1"
			intervals [3007]:
				xmin = 1417.3443
				xmax = 1417.4443
				text = "S"
			intervals [3008]:
				xmin = 1417.4443
				xmax = 1417.5043
				text = "EH1"
			intervals [3009]:
				xmin = 1417.5043
				xmax = 1417.5943
				text = "L"
			intervals [3010]:
				xmin = 1417.5943
				xmax = 1417.6743
				text = "AH0"
			intervals [3011]:
				xmin = 1417.6743
				xmax = 1417.7043
				text = "B"
			intervals [3012]:
				xmin = 1417.7043
				xmax = 1417.7343
				text = "R"
			intervals [3013]:
				xmin = 1417.7343
				xmax = 1417.8143
				text = "EY2"
			intervals [3014]:
				xmin = 1417.8143
				xmax = 1417.8443
				text = "T"
			intervals [3015]:
				xmin = 1417.8443
				xmax = 1417.8943
				text = "sp"
			intervals [3016]:
				xmin = 1417.8943
				xmax = 1417.9443
				text = "DH"
			intervals [3017]:
				xmin = 1417.9443
				xmax = 1418.0243
				text = "AH1"
			intervals [3018]:
				xmin = 1418.0243
				xmax = 1418.0843
				text = "HH"
			intervals [3019]:
				xmin = 1418.0843
				xmax = 1418.1143
				text = "AA1"
			intervals [3020]:
				xmin = 1418.1143
				xmax = 1418.2543
				text = "L"
			intervals [3021]:
				xmin = 1418.2543
				xmax = 1418.3043
				text = "AH0"
			intervals [3022]:
				xmin = 1418.3043
				xmax = 1418.3843
				text = "D"
			intervals [3023]:
				xmin = 1418.3843
				xmax = 1418.5443
				text = "EY2"
			intervals [3024]:
				xmin = 1418.5443
				xmax = 1418.7443
				text = "Z"
			intervals [3025]:
				xmin = 1418.7443
				xmax = 1421.8241
				text = "sp"
			intervals [3026]:
				xmin = 1421.8241
				xmax = 1421.9841
				text = "AH1"
			intervals [3027]:
				xmin = 1421.9841
				xmax = 1422.0341
				text = "Y"
			intervals [3028]:
				xmin = 1422.0341
				xmax = 1422.0741
				text = "UW1"
			intervals [3029]:
				xmin = 1422.0741
				xmax = 1422.1041
				text = "sp"
			intervals [3030]:
				xmin = 1422.1041
				xmax = 1422.1341
				text = "N"
			intervals [3031]:
				xmin = 1422.1341
				xmax = 1422.1641
				text = "OW1"
			intervals [3032]:
				xmin = 1422.1641
				xmax = 1422.2241
				text = "sp"
			intervals [3033]:
				xmin = 1422.2241
				xmax = 1422.2741
				text = "W"
			intervals [3034]:
				xmin = 1422.2741
				xmax = 1422.3041
				text = "AH1"
			intervals [3035]:
				xmin = 1422.3041
				xmax = 1422.3341
				text = "T"
			intervals [3036]:
				xmin = 1422.3341
				xmax = 1422.7641
				text = "sp"
			intervals [3037]:
				xmin = 1422.7641
				xmax = 1422.7941
				text = "HH"
			intervals [3038]:
				xmin = 1422.7941
				xmax = 1422.8841
				text = "AW1"
			intervals [3039]:
				xmin = 1422.8841
				xmax = 1422.9141
				text = "AH0"
			intervals [3040]:
				xmin = 1422.9141
				xmax = 1422.9441
				text = "B"
			intervals [3041]:
				xmin = 1422.9441
				xmax = 1423.0341
				text = "AW1"
			intervals [3042]:
				xmin = 1423.0341
				xmax = 1423.0641
				text = "T"
			intervals [3043]:
				xmin = 1423.0641
				xmax = 1423.0941
				text = "W"
			intervals [3044]:
				xmin = 1423.0941
				xmax = 1423.1341
				text = "EH1"
			intervals [3045]:
				xmin = 1423.1341
				xmax = 1423.1641
				text = "N"
			intervals [3046]:
				xmin = 1423.1641
				xmax = 1423.1941
				text = "Y"
			intervals [3047]:
				xmin = 1423.1941
				xmax = 1423.2241
				text = "UW1"
			intervals [3048]:
				xmin = 1423.2241
				xmax = 1423.2641
				text = "W"
			intervals [3049]:
				xmin = 1423.2641
				xmax = 1423.4241
				text = "ER1"
			intervals [3050]:
				xmin = 1423.4241
				xmax = 1423.5241
				text = "L"
			intervals [3051]:
				xmin = 1423.5241
				xmax = 1423.5941
				text = "IH1"
			intervals [3052]:
				xmin = 1423.5941
				xmax = 1423.6341
				text = "T"
			intervals [3053]:
				xmin = 1423.6341
				xmax = 1423.7241
				text = "AH0"
			intervals [3054]:
				xmin = 1423.7241
				xmax = 1423.7641
				text = "L"
			intervals [3055]:
				xmin = 1423.7641
				xmax = 1423.8041
				text = "HH"
			intervals [3056]:
				xmin = 1423.8041
				xmax = 1423.8741
				text = "AW1"
			intervals [3057]:
				xmin = 1423.8741
				xmax = 1423.9341
				text = "D"
			intervals [3058]:
				xmin = 1423.9341
				xmax = 1423.9741
				text = "sp"
			intervals [3059]:
				xmin = 1423.9741
				xmax = 1424.0041
				text = "Y"
			intervals [3060]:
				xmin = 1424.0041
				xmax = 1424.0441
				text = "UW1"
			intervals [3061]:
				xmin = 1424.0441
				xmax = 1424.1541
				text = "S"
			intervals [3062]:
				xmin = 1424.1541
				xmax = 1424.1941
				text = "EH1"
			intervals [3063]:
				xmin = 1424.1941
				xmax = 1424.3041
				text = "L"
			intervals [3064]:
				xmin = 1424.3041
				xmax = 1424.4141
				text = "AH0"
			intervals [3065]:
				xmin = 1424.4141
				xmax = 1424.4541
				text = "B"
			intervals [3066]:
				xmin = 1424.4541
				xmax = 1424.5041
				text = "R"
			intervals [3067]:
				xmin = 1424.5041
				xmax = 1424.6041
				text = "EY2"
			intervals [3068]:
				xmin = 1424.6041
				xmax = 1424.6341
				text = "T"
			intervals [3069]:
				xmin = 1424.6341
				xmax = 1424.7241
				text = "sp"
			intervals [3070]:
				xmin = 1424.7241
				xmax = 1424.7541
				text = "K"
			intervals [3071]:
				xmin = 1424.7541
				xmax = 1424.7941
				text = "R"
			intervals [3072]:
				xmin = 1424.7941
				xmax = 1424.8941
				text = "IH1"
			intervals [3073]:
				xmin = 1424.8941
				xmax = 1424.9341
				text = "S"
			intervals [3074]:
				xmin = 1424.9341
				xmax = 1425.1641
				text = "M"
			intervals [3075]:
				xmin = 1425.1641
				xmax = 1425.1941
				text = "AH0"
			intervals [3076]:
				xmin = 1425.1941
				xmax = 1425.2441
				text = "S"
			intervals [3077]:
				xmin = 1425.2441
				xmax = 1433.1464
				text = "sp"
			intervals [3078]:
				xmin = 1433.1464
				xmax = 1433.4364
				text = "M"
			intervals [3079]:
				xmin = 1433.4364
				xmax = 1433.4864
				text = "HH"
			intervals [3080]:
				xmin = 1433.4864
				xmax = 1433.5564
				text = "M"
			intervals [3081]:
				xmin = 1433.5564
				xmax = 1449.7385
				text = ""
			intervals [3082]:
				xmin = 1449.7385
				xmax = 1449.7985
				text = "sil"
			intervals [3083]:
				xmin = 1449.7985
				xmax = 1450.3385
				text = "spn"
			intervals [3084]:
				xmin = 1450.3385
				xmax = 1460.1563
				text = ""
			intervals [3085]:
				xmin = 1460.1563
				xmax = 1460.2063
				text = "sil"
			intervals [3086]:
				xmin = 1460.2063
				xmax = 1460.3163
				text = "AH1"
			intervals [3087]:
				xmin = 1460.3163
				xmax = 1460.3963
				text = "HH"
			intervals [3088]:
				xmin = 1460.3963
				xmax = 1460.6063
				text = "AH1"
			intervals [3089]:
				xmin = 1460.6063
				xmax = 1472.2742
				text = ""
			intervals [3090]:
				xmin = 1472.2742
				xmax = 1473.0942
				text = "spn"
			intervals [3091]:
				xmin = 1473.0942
				xmax = 1476.6863
				text = "sp"
			intervals [3092]:
				xmin = 1476.6863
				xmax = 1476.7963
				text = "AH1"
			intervals [3093]:
				xmin = 1476.7963
				xmax = 1476.8263
				text = "HH"
			intervals [3094]:
				xmin = 1476.8263
				xmax = 1477.0963
				text = "AH1"
			intervals [3095]:
				xmin = 1477.0963
				xmax = 1487.9814
				text = ""
			intervals [3096]:
				xmin = 1487.9814
				xmax = 1488.1114
				text = "Y"
			intervals [3097]:
				xmin = 1488.1114
				xmax = 1488.3814
				text = "AE1"
			intervals [3098]:
				xmin = 1488.3814
				xmax = 1494.9491
				text = ""
			intervals [3099]:
				xmin = 1494.9491
				xmax = 1495.0091
				text = "sil"
			intervals [3100]:
				xmin = 1495.0091
				xmax = 1495.0691
				text = "G"
			intervals [3101]:
				xmin = 1495.0691
				xmax = 1495.1291
				text = "OW1"
			intervals [3102]:
				xmin = 1495.1291
				xmax = 1495.1691
				text = "AH0"
			intervals [3103]:
				xmin = 1495.1691
				xmax = 1495.2691
				text = "HH"
			intervals [3104]:
				xmin = 1495.2691
				xmax = 1495.3891
				text = "EH1"
			intervals [3105]:
				xmin = 1495.3891
				xmax = 1495.4291
				text = "D"
			intervals [3106]:
				xmin = 1495.4291
				xmax = 1495.4691
				text = "G"
			intervals [3107]:
				xmin = 1495.4691
				xmax = 1495.5391
				text = "OW1"
			intervals [3108]:
				xmin = 1495.5391
				xmax = 1495.7391
				text = "sp"
			intervals [3109]:
				xmin = 1495.7391
				xmax = 1495.7691
				text = "AH0"
			intervals [3110]:
				xmin = 1495.7691
				xmax = 1495.7991
				text = "HH"
			intervals [3111]:
				xmin = 1495.7991
				xmax = 1495.8291
				text = "EH1"
			intervals [3112]:
				xmin = 1495.8291
				xmax = 1495.8691
				text = "D"
			intervals [3113]:
				xmin = 1495.8691
				xmax = 1509.7921
				text = ""
			intervals [3114]:
				xmin = 1509.7921
				xmax = 1509.8221
				text = "M"
			intervals [3115]:
				xmin = 1509.8221
				xmax = 1509.8521
				text = "HH"
			intervals [3116]:
				xmin = 1509.8521
				xmax = 1510.2021
				text = "M"
			intervals [3117]:
				xmin = 1510.2021
				xmax = 1521.9457
				text = ""
			intervals [3118]:
				xmin = 1521.9457
				xmax = 1522.0357
				text = "sil"
			intervals [3119]:
				xmin = 1522.0357
				xmax = 1522.0657
				text = "AH1"
			intervals [3120]:
				xmin = 1522.0657
				xmax = 1522.2457
				text = "Y"
			intervals [3121]:
				xmin = 1522.2457
				xmax = 1522.2857
				text = "UH1"
			intervals [3122]:
				xmin = 1522.2857
				xmax = 1522.3857
				text = "R"
			intervals [3123]:
				xmin = 1522.3857
				xmax = 1522.4757
				text = "F"
			intervals [3124]:
				xmin = 1522.4757
				xmax = 1522.5757
				text = "OW1"
			intervals [3125]:
				xmin = 1522.5757
				xmax = 1522.6757
				text = "K"
			intervals [3126]:
				xmin = 1522.6757
				xmax = 1522.7257
				text = "S"
			intervals [3127]:
				xmin = 1522.7257
				xmax = 1522.7557
				text = "sp"
			intervals [3128]:
				xmin = 1522.7557
				xmax = 1522.8157
				text = "L"
			intervals [3129]:
				xmin = 1522.8157
				xmax = 1522.8657
				text = "IH1"
			intervals [3130]:
				xmin = 1522.8657
				xmax = 1522.9357
				text = "V"
			intervals [3131]:
				xmin = 1522.9357
				xmax = 1522.9657
				text = "sp"
			intervals [3132]:
				xmin = 1522.9657
				xmax = 1523.0257
				text = "IH0"
			intervals [3133]:
				xmin = 1523.0257
				xmax = 1523.4757
				text = "N"
			intervals [3134]:
				xmin = 1523.4757
				xmax = 1523.6557
				text = "sp"
			intervals [3135]:
				xmin = 1523.6557
				xmax = 1523.7057
				text = "W"
			intervals [3136]:
				xmin = 1523.7057
				xmax = 1523.7357
				text = "AO1"
			intervals [3137]:
				xmin = 1523.7357
				xmax = 1523.8057
				text = "SH"
			intervals [3138]:
				xmin = 1523.8057
				xmax = 1523.8457
				text = "IH0"
			intervals [3139]:
				xmin = 1523.8457
				xmax = 1523.8757
				text = "NG"
			intervals [3140]:
				xmin = 1523.8757
				xmax = 1523.9557
				text = "T"
			intervals [3141]:
				xmin = 1523.9557
				xmax = 1524.0157
				text = "AH0"
			intervals [3142]:
				xmin = 1524.0157
				xmax = 1524.0657
				text = "N"
			intervals [3143]:
				xmin = 1524.0657
				xmax = 1524.1057
				text = "W"
			intervals [3144]:
				xmin = 1524.1057
				xmax = 1524.1557
				text = "IH1"
			intervals [3145]:
				xmin = 1524.1557
				xmax = 1524.3257
				text = "DH"
			intervals [3146]:
				xmin = 1524.3257
				xmax = 1524.3557
				text = "Y"
			intervals [3147]:
				xmin = 1524.3557
				xmax = 1524.3957
				text = "UW1"
			intervals [3148]:
				xmin = 1524.3957
				xmax = 1524.4557
				text = "sp"
			intervals [3149]:
				xmin = 1524.4557
				xmax = 1535.6243
				text = ""
			intervals [3150]:
				xmin = 1535.6243
				xmax = 1535.7643
				text = "IH0"
			intervals [3151]:
				xmin = 1535.7643
				xmax = 1535.7943
				text = "Z"
			intervals [3152]:
				xmin = 1535.7943
				xmax = 1535.8443
				text = "DH"
			intervals [3153]:
				xmin = 1535.8443
				xmax = 1536.0243
				text = "AH0"
			intervals [3154]:
				xmin = 1536.0243
				xmax = 1536.0543
				text = "T"
			intervals [3155]:
				xmin = 1536.0543
				xmax = 1536.0843
				text = "sp"
			intervals [3156]:
				xmin = 1536.0843
				xmax = 1536.1343
				text = "Y"
			intervals [3157]:
				xmin = 1536.1343
				xmax = 1536.2743
				text = "AE1"
			intervals [3158]:
				xmin = 1536.2743
				xmax = 1536.4343
				text = "AY1"
			intervals [3159]:
				xmin = 1536.4343
				xmax = 1536.4643
				text = "sp"
			intervals [3160]:
				xmin = 1536.4643
				xmax = 1536.4943
				text = "M"
			intervals [3161]:
				xmin = 1536.4943
				xmax = 1536.5243
				text = "EY1"
			intervals [3162]:
				xmin = 1536.5243
				xmax = 1536.5543
				text = "K"
			intervals [3163]:
				xmin = 1536.5543
				xmax = 1536.6743
				text = "sp"
			intervals [3164]:
				xmin = 1536.6743
				xmax = 1536.7443
				text = "F"
			intervals [3165]:
				xmin = 1536.7443
				xmax = 1536.7943
				text = "AY1"
			intervals [3166]:
				xmin = 1536.7943
				xmax = 1537.0343
				text = "R"
			intervals [3167]:
				xmin = 1537.0343
				xmax = 1537.0643
				text = "W"
			intervals [3168]:
				xmin = 1537.0643
				xmax = 1537.1943
				text = "ER2"
			intervals [3169]:
				xmin = 1537.1943
				xmax = 1537.2843
				text = "K"
			intervals [3170]:
				xmin = 1537.2843
				xmax = 1537.5043
				text = "S"
			intervals [3171]:
				xmin = 1537.5043
				xmax = 1537.5343
				text = "sp"
			intervals [3172]:
				xmin = 1537.5343
				xmax = 1537.5643
				text = "F"
			intervals [3173]:
				xmin = 1537.5643
				xmax = 1537.5943
				text = "AO1"
			intervals [3174]:
				xmin = 1537.5943
				xmax = 1537.6243
				text = "R"
			intervals [3175]:
				xmin = 1537.6243
				xmax = 1537.6843
				text = "TH"
			intervals [3176]:
				xmin = 1537.6843
				xmax = 1537.7843
				text = "sp"
			intervals [3177]:
				xmin = 1537.7843
				xmax = 1537.8443
				text = "AH0"
			intervals [3178]:
				xmin = 1537.8443
				xmax = 1537.8743
				text = "V"
			intervals [3179]:
				xmin = 1537.8743
				xmax = 1538.2543
				text = "sp"
			intervals [3180]:
				xmin = 1538.2543
				xmax = 1538.2843
				text = "JH"
			intervals [3181]:
				xmin = 1538.2843
				xmax = 1538.3143
				text = "UW2"
			intervals [3182]:
				xmin = 1538.3143
				xmax = 1538.3843
				text = "L"
			intervals [3183]:
				xmin = 1538.3843
				xmax = 1538.4143
				text = "AY1"
			intervals [3184]:
				xmin = 1538.4143
				xmax = 1542.2169
				text = ""
			intervals [3185]:
				xmin = 1542.2169
				xmax = 1542.2569
				text = "sil"
			intervals [3186]:
				xmin = 1542.2569
				xmax = 1543.4369
				text = "spn"
			intervals [3187]:
				xmin = 1543.4369
				xmax = 1544.1992
				text = ""
			intervals [3188]:
				xmin = 1544.1992
				xmax = 1544.2392
				text = "sil"
			intervals [3189]:
				xmin = 1544.2392
				xmax = 1544.3192
				text = "IH1"
			intervals [3190]:
				xmin = 1544.3192
				xmax = 1544.3892
				text = "Z"
			intervals [3191]:
				xmin = 1544.3892
				xmax = 1544.4292
				text = "DH"
			intervals [3192]:
				xmin = 1544.4292
				xmax = 1544.5092
				text = "AE1"
			intervals [3193]:
				xmin = 1544.5092
				xmax = 1544.5392
				text = "T"
			intervals [3194]:
				xmin = 1544.5392
				xmax = 1544.5692
				text = "R"
			intervals [3195]:
				xmin = 1544.5692
				xmax = 1544.7492
				text = "AY1"
			intervals [3196]:
				xmin = 1544.7492
				xmax = 1544.8492
				text = "T"
			intervals [3197]:
				xmin = 1544.8492
				xmax = 1545.0592
				text = "OW1"
			intervals [3198]:
				xmin = 1545.0592
				xmax = 1545.0892
				text = "sp"
			intervals [3199]:
				xmin = 1545.0892
				xmax = 1545.1392
				text = "N"
			intervals [3200]:
				xmin = 1545.1392
				xmax = 1545.1992
				text = "OW1"
			intervals [3201]:
				xmin = 1545.1992
				xmax = 1545.2692
				text = "DH"
			intervals [3202]:
				xmin = 1545.2692
				xmax = 1545.3692
				text = "AH0"
			intervals [3203]:
				xmin = 1545.3692
				xmax = 1545.4092
				text = "T"
			intervals [3204]:
				xmin = 1545.4092
				xmax = 1545.5492
				text = "Z"
			intervals [3205]:
				xmin = 1545.5492
				xmax = 1545.6092
				text = "sp"
			intervals [3206]:
				xmin = 1545.6092
				xmax = 1545.6392
				text = "V"
			intervals [3207]:
				xmin = 1545.6392
				xmax = 1545.7092
				text = "EH1"
			intervals [3208]:
				xmin = 1545.7092
				xmax = 1545.7692
				text = "R"
			intervals [3209]:
				xmin = 1545.7692
				xmax = 1545.8392
				text = "IY0"
			intervals [3210]:
				xmin = 1545.8392
				xmax = 1546.0692
				text = "spn"
			intervals [3211]:
				xmin = 1546.0692
				xmax = 1546.1192
				text = "W"
			intervals [3212]:
				xmin = 1546.1192
				xmax = 1546.3692
				text = "IH1"
			intervals [3213]:
				xmin = 1546.3692
				xmax = 1546.9192
				text = "DH"
			intervals [3214]:
				xmin = 1546.9192
				xmax = 1546.9492
				text = "sp"
			intervals [3215]:
				xmin = 1546.9492
				xmax = 1546.9892
				text = "DH"
			intervals [3216]:
				xmin = 1546.9892
				xmax = 1547.0292
				text = "AH0"
			intervals [3217]:
				xmin = 1547.0292
				xmax = 1547.1392
				text = "M"
			intervals [3218]:
				xmin = 1547.1392
				xmax = 1549.0134
				text = "sp"
			intervals [3219]:
				xmin = 1549.0134
				xmax = 1549.1134
				text = "AY1"
			intervals [3220]:
				xmin = 1549.1134
				xmax = 1549.1734
				text = "S"
			intervals [3221]:
				xmin = 1549.1734
				xmax = 1549.2034
				text = "AH0"
			intervals [3222]:
				xmin = 1549.2034
				xmax = 1549.3434
				text = "P"
			intervals [3223]:
				xmin = 1549.3434
				xmax = 1549.4334
				text = "OW1"
			intervals [3224]:
				xmin = 1549.4334
				xmax = 1549.4834
				text = "Z"
			intervals [3225]:
				xmin = 1549.4834
				xmax = 1549.5334
				text = "DH"
			intervals [3226]:
				xmin = 1549.5334
				xmax = 1549.6934
				text = "EY1"
			intervals [3227]:
				xmin = 1549.6934
				xmax = 1549.7234
				text = "R"
			intervals [3228]:
				xmin = 1549.7234
				xmax = 1549.8534
				text = "IH1"
			intervals [3229]:
				xmin = 1549.8534
				xmax = 1549.8834
				text = "L"
			intervals [3230]:
				xmin = 1549.8834
				xmax = 1549.9534
				text = "IY0"
			intervals [3231]:
				xmin = 1549.9534
				xmax = 1549.9934
				text = "L"
			intervals [3232]:
				xmin = 1549.9934
				xmax = 1550.0934
				text = "AH1"
			intervals [3233]:
				xmin = 1550.0934
				xmax = 1550.1534
				text = "V"
			intervals [3234]:
				xmin = 1550.1534
				xmax = 1550.2034
				text = "D"
			intervals [3235]:
				xmin = 1550.2034
				xmax = 1550.2434
				text = "sp"
			intervals [3236]:
				xmin = 1550.2434
				xmax = 1550.3134
				text = "IH0"
			intervals [3237]:
				xmin = 1550.3134
				xmax = 1550.3434
				text = "T"
			intervals [3238]:
				xmin = 1550.3434
				xmax = 1550.4534
				text = "sp"
			intervals [3239]:
				xmin = 1550.4534
				xmax = 1550.5034
				text = "DH"
			intervals [3240]:
				xmin = 1550.5034
				xmax = 1550.6134
				text = "OW1"
			intervals [3241]:
				xmin = 1550.6134
				xmax = 1550.6434
				text = "HH"
			intervals [3242]:
				xmin = 1550.6434
				xmax = 1550.9334
				text = "AH1"
			intervals [3243]:
				xmin = 1550.9334
				xmax = 1551.0206
				text = ""
			intervals [3244]:
				xmin = 1551.0206
				xmax = 1551.8006
				text = "spn"
			intervals [3245]:
				xmin = 1551.8006
				xmax = 1551.8806
				text = "sp"
			intervals [3246]:
				xmin = 1551.8806
				xmax = 1552.3885
				text = ""
			intervals [3247]:
				xmin = 1552.3885
				xmax = 1552.4185
				text = "HH"
			intervals [3248]:
				xmin = 1552.4185
				xmax = 1552.5585
				text = "UW1"
			intervals [3249]:
				xmin = 1552.5585
				xmax = 1552.5885
				text = "W"
			intervals [3250]:
				xmin = 1552.5885
				xmax = 1552.6185
				text = "ER1"
			intervals [3251]:
				xmin = 1552.6185
				xmax = 1552.6985
				text = "Y"
			intervals [3252]:
				xmin = 1552.6985
				xmax = 1552.7785
				text = "UW1"
			intervals [3253]:
				xmin = 1552.7785
				xmax = 1552.8585
				text = "D"
			intervals [3254]:
				xmin = 1552.8585
				xmax = 1552.9185
				text = "R"
			intervals [3255]:
				xmin = 1552.9185
				xmax = 1553.0285
				text = "EH1"
			intervals [3256]:
				xmin = 1553.0285
				xmax = 1553.1385
				text = "S"
			intervals [3257]:
				xmin = 1553.1385
				xmax = 1553.1985
				text = "T"
			intervals [3258]:
				xmin = 1553.1985
				xmax = 1553.3385
				text = "AE1"
			intervals [3259]:
				xmin = 1553.3385
				xmax = 1553.4185
				text = "Z"
			intervals [3260]:
				xmin = 1553.4185
				xmax = 1555.9056
				text = "sp"
			intervals [3261]:
				xmin = 1555.9056
				xmax = 1556.1856
				text = "AO1"
			intervals [3262]:
				xmin = 1556.1856
				xmax = 1556.2656
				text = "sp"
			intervals [3263]:
				xmin = 1556.2656
				xmax = 1561.9242
				text = ""
			intervals [3264]:
				xmin = 1561.9242
				xmax = 1562.3042
				text = "OW1"
			intervals [3265]:
				xmin = 1562.3042
				xmax = 1571.2057
				text = "sp"
			intervals [3266]:
				xmin = 1571.2057
				xmax = 1571.3357
				text = "AH1"
			intervals [3267]:
				xmin = 1571.3357
				xmax = 1571.3757
				text = "HH"
			intervals [3268]:
				xmin = 1571.3757
				xmax = 1571.6257
				text = "AH1"
			intervals [3269]:
				xmin = 1571.6257
				xmax = 1577.8814
				text = ""
			intervals [3270]:
				xmin = 1577.8814
				xmax = 1577.9914
				text = "Y"
			intervals [3271]:
				xmin = 1577.9914
				xmax = 1578.3214
				text = "AE1"
			intervals [3272]:
				xmin = 1578.3214
				xmax = 1584.9098
				text = ""
			intervals [3273]:
				xmin = 1584.9098
				xmax = 1584.9798
				text = "sil"
			intervals [3274]:
				xmin = 1584.9798
				xmax = 1585.2298
				text = "spn"
			intervals [3275]:
				xmin = 1585.2298
				xmax = 1586.4727
				text = "sp"
			intervals [3276]:
				xmin = 1586.4727
				xmax = 1586.5227
				text = "D"
			intervals [3277]:
				xmin = 1586.5227
				xmax = 1586.6027
				text = "IH0"
			intervals [3278]:
				xmin = 1586.6027
				xmax = 1586.6727
				text = "D"
			intervals [3279]:
				xmin = 1586.6727
				xmax = 1586.8527
				text = "sp"
			intervals [3280]:
				xmin = 1586.8527
				xmax = 1586.9027
				text = "DH"
			intervals [3281]:
				xmin = 1586.9027
				xmax = 1586.9327
				text = "EY1"
			intervals [3282]:
				xmin = 1586.9327
				xmax = 1586.9627
				text = "HH"
			intervals [3283]:
				xmin = 1586.9627
				xmax = 1586.9927
				text = "AE1"
			intervals [3284]:
				xmin = 1586.9927
				xmax = 1587.0227
				text = "V"
			intervals [3285]:
				xmin = 1587.0227
				xmax = 1587.1327
				text = "sp"
			intervals [3286]:
				xmin = 1587.1327
				xmax = 1587.1627
				text = "EH1"
			intervals [3287]:
				xmin = 1587.1627
				xmax = 1587.2827
				text = "N"
			intervals [3288]:
				xmin = 1587.2827
				xmax = 1587.3827
				text = "IY0"
			intervals [3289]:
				xmin = 1587.3827
				xmax = 1587.4127
				text = "sp"
			intervals [3290]:
				xmin = 1587.4127
				xmax = 1587.4527
				text = "T"
			intervals [3291]:
				xmin = 1587.4527
				xmax = 1587.4927
				text = "R"
			intervals [3292]:
				xmin = 1587.4927
				xmax = 1587.5327
				text = "AH1"
			intervals [3293]:
				xmin = 1587.5327
				xmax = 1587.5627
				text = "B"
			intervals [3294]:
				xmin = 1587.5627
				xmax = 1587.5927
				text = "AH0"
			intervals [3295]:
				xmin = 1587.5927
				xmax = 1587.6227
				text = "L"
			intervals [3296]:
				xmin = 1587.6227
				xmax = 1587.6527
				text = "G"
			intervals [3297]:
				xmin = 1587.6527
				xmax = 1587.6827
				text = "EH1"
			intervals [3298]:
				xmin = 1587.6827
				xmax = 1587.7327
				text = "T"
			intervals [3299]:
				xmin = 1587.7327
				xmax = 1587.7727
				text = "IH0"
			intervals [3300]:
				xmin = 1587.7727
				xmax = 1587.8027
				text = "N"
			intervals [3301]:
				xmin = 1587.8027
				xmax = 1587.8527
				text = "AH0"
			intervals [3302]:
				xmin = 1587.8527
				xmax = 1587.8827
				text = "JH"
			intervals [3303]:
				xmin = 1587.8827
				xmax = 1587.9127
				text = "AH1"
			intervals [3304]:
				xmin = 1587.9127
				xmax = 1587.9427
				text = "S"
			intervals [3305]:
				xmin = 1587.9427
				xmax = 1587.9727
				text = "T"
			intervals [3306]:
				xmin = 1587.9727
				xmax = 1588.0127
				text = "IH0"
			intervals [3307]:
				xmin = 1588.0127
				xmax = 1588.0427
				text = "D"
			intervals [3308]:
				xmin = 1588.0427
				xmax = 1588.0727
				text = "T"
			intervals [3309]:
				xmin = 1588.0727
				xmax = 1588.1027
				text = "IH0"
			intervals [3310]:
				xmin = 1588.1027
				xmax = 1588.1327
				text = "DH"
			intervals [3311]:
				xmin = 1588.1327
				xmax = 1588.2927
				text = "AH0"
			intervals [3312]:
				xmin = 1588.2927
				xmax = 1588.3227
				text = "T"
			intervals [3313]:
				xmin = 1588.3227
				xmax = 1588.8727
				text = "spn"
			intervals [3314]:
				xmin = 1588.8727
				xmax = 1594.8612
				text = ""
			intervals [3315]:
				xmin = 1594.8612
				xmax = 1595.0012
				text = "L"
			intervals [3316]:
				xmin = 1595.0012
				xmax = 1595.0312
				text = "AY1"
			intervals [3317]:
				xmin = 1595.0312
				xmax = 1595.0612
				text = "K"
			intervals [3318]:
				xmin = 1595.0612
				xmax = 1595.1112
				text = "sp"
			intervals [3319]:
				xmin = 1595.1112
				xmax = 1595.1712
				text = "EY1"
			intervals [3320]:
				xmin = 1595.1712
				xmax = 1595.2012
				text = "sp"
			intervals [3321]:
				xmin = 1595.2012
				xmax = 1595.2512
				text = "spn"
			intervals [3322]:
				xmin = 1595.2512
				xmax = 1595.2812
				text = "sp"
			intervals [3323]:
				xmin = 1595.2812
				xmax = 1595.3112
				text = "T"
			intervals [3324]:
				xmin = 1595.3112
				xmax = 1595.4112
				text = "IY1"
			intervals [3325]:
				xmin = 1595.4112
				xmax = 1595.4412
				text = "CH"
			intervals [3326]:
				xmin = 1595.4412
				xmax = 1595.5112
				text = "ER0"
			intervals [3327]:
				xmin = 1595.5112
				xmax = 1596.1012
				text = "sp"
			intervals [3328]:
				xmin = 1596.1012
				xmax = 1601.7779
				text = ""
			intervals [3329]:
				xmin = 1601.7779
				xmax = 1601.8979
				text = "DH"
			intervals [3330]:
				xmin = 1601.8979
				xmax = 1601.9379
				text = "AH0"
			intervals [3331]:
				xmin = 1601.9379
				xmax = 1601.9679
				text = "T"
			intervals [3332]:
				xmin = 1601.9679
				xmax = 1602.0679
				text = "Z"
			intervals [3333]:
				xmin = 1602.0679
				xmax = 1602.2679
				text = "sp"
			intervals [3334]:
				xmin = 1602.2679
				xmax = 1602.3079
				text = "G"
			intervals [3335]:
				xmin = 1602.3079
				xmax = 1602.3979
				text = "IH0"
			intervals [3336]:
				xmin = 1602.3979
				xmax = 1602.4279
				text = "D"
			intervals [3337]:
				xmin = 1602.4279
				xmax = 1602.5279
				text = "sp"
			intervals [3338]:
				xmin = 1602.5279
				xmax = 1604.8313
				text = ""
			intervals [3339]:
				xmin = 1604.8313
				xmax = 1604.8913
				text = "HH"
			intervals [3340]:
				xmin = 1604.8913
				xmax = 1604.9213
				text = "W"
			intervals [3341]:
				xmin = 1604.9213
				xmax = 1604.9513
				text = "AH1"
			intervals [3342]:
				xmin = 1604.9513
				xmax = 1604.9813
				text = "T"
			intervals [3343]:
				xmin = 1604.9813
				xmax = 1605.0313
				text = "W"
			intervals [3344]:
				xmin = 1605.0313
				xmax = 1605.0613
				text = "AH0"
			intervals [3345]:
				xmin = 1605.0613
				xmax = 1605.1313
				text = "Z"
			intervals [3346]:
				xmin = 1605.1313
				xmax = 1605.1613
				text = "DH"
			intervals [3347]:
				xmin = 1605.1613
				xmax = 1605.1913
				text = "AH0"
			intervals [3348]:
				xmin = 1605.1913
				xmax = 1605.2213
				text = "sp"
			intervals [3349]:
				xmin = 1605.2213
				xmax = 1605.2713
				text = "B"
			intervals [3350]:
				xmin = 1605.2713
				xmax = 1605.3713
				text = "EH1"
			intervals [3351]:
				xmin = 1605.3713
				xmax = 1605.4413
				text = "S"
			intervals [3352]:
				xmin = 1605.4413
				xmax = 1605.4713
				text = "T"
			intervals [3353]:
				xmin = 1605.4713
				xmax = 1605.5013
				text = "sp"
			intervals [3354]:
				xmin = 1605.5013
				xmax = 1605.5313
				text = "K"
			intervals [3355]:
				xmin = 1605.5313
				xmax = 1605.5613
				text = "R"
			intervals [3356]:
				xmin = 1605.5613
				xmax = 1605.6013
				text = "IH1"
			intervals [3357]:
				xmin = 1605.6013
				xmax = 1605.6413
				text = "S"
			intervals [3358]:
				xmin = 1605.6413
				xmax = 1605.7813
				text = "M"
			intervals [3359]:
				xmin = 1605.7813
				xmax = 1605.8213
				text = "AH0"
			intervals [3360]:
				xmin = 1605.8213
				xmax = 1605.9013
				text = "S"
			intervals [3361]:
				xmin = 1605.9013
				xmax = 1605.9313
				text = "sp"
			intervals [3362]:
				xmin = 1605.9313
				xmax = 1605.9813
				text = "P"
			intervals [3363]:
				xmin = 1605.9813
				xmax = 1606.0413
				text = "R"
			intervals [3364]:
				xmin = 1606.0413
				xmax = 1606.1113
				text = "EH1"
			intervals [3365]:
				xmin = 1606.1113
				xmax = 1606.1813
				text = "Z"
			intervals [3366]:
				xmin = 1606.1813
				xmax = 1606.2513
				text = "AH0"
			intervals [3367]:
				xmin = 1606.2513
				xmax = 1606.3013
				text = "N"
			intervals [3368]:
				xmin = 1606.3013
				xmax = 1606.3313
				text = "T"
			intervals [3369]:
				xmin = 1606.3313
				xmax = 1606.3613
				text = "Y"
			intervals [3370]:
				xmin = 1606.3613
				xmax = 1606.3913
				text = "UW1"
			intervals [3371]:
				xmin = 1606.3913
				xmax = 1606.4213
				text = "EH1"
			intervals [3372]:
				xmin = 1606.4213
				xmax = 1606.5213
				text = "V"
			intervals [3373]:
				xmin = 1606.5213
				xmax = 1606.6613
				text = "ER0"
			intervals [3374]:
				xmin = 1606.6613
				xmax = 1606.7313
				text = "G"
			intervals [3375]:
				xmin = 1606.7313
				xmax = 1606.8613
				text = "AA1"
			intervals [3376]:
				xmin = 1606.8613
				xmax = 1606.9413
				text = "T"
			intervals [3377]:
				xmin = 1606.9413
				xmax = 1606.9713
				text = "sp"
			intervals [3378]:
				xmin = 1606.9713
				xmax = 1607.0013
				text = "HH"
			intervals [3379]:
				xmin = 1607.0013
				xmax = 1607.0313
				text = "W"
			intervals [3380]:
				xmin = 1607.0313
				xmax = 1607.0613
				text = "EH1"
			intervals [3381]:
				xmin = 1607.0613
				xmax = 1607.0913
				text = "N"
			intervals [3382]:
				xmin = 1607.0913
				xmax = 1607.1213
				text = "Y"
			intervals [3383]:
				xmin = 1607.1213
				xmax = 1607.1613
				text = "UW1"
			intervals [3384]:
				xmin = 1607.1613
				xmax = 1607.1913
				text = "W"
			intervals [3385]:
				xmin = 1607.1913
				xmax = 1607.2913
				text = "ER0"
			intervals [3386]:
				xmin = 1607.2913
				xmax = 1607.3413
				text = "AH0"
			intervals [3387]:
				xmin = 1607.3413
				xmax = 1607.3913
				text = "L"
			intervals [3388]:
				xmin = 1607.3913
				xmax = 1607.4613
				text = "IH1"
			intervals [3389]:
				xmin = 1607.4613
				xmax = 1607.4913
				text = "T"
			intervals [3390]:
				xmin = 1607.4913
				xmax = 1607.5313
				text = "AH0"
			intervals [3391]:
				xmin = 1607.5313
				xmax = 1607.6113
				text = "L"
			intervals [3392]:
				xmin = 1607.6113
				xmax = 1607.7113
				text = "sp"
			intervals [3393]:
				xmin = 1607.7113
				xmax = 1607.7513
				text = "K"
			intervals [3394]:
				xmin = 1607.7513
				xmax = 1607.8513
				text = "IH1"
			intervals [3395]:
				xmin = 1607.8513
				xmax = 1607.9313
				text = "D"
			intervals [3396]:
				xmin = 1607.9313
				xmax = 1608.0813
				text = "sp"
			intervals [3397]:
				xmin = 1608.0813
				xmax = 1608.610
				text = ""
			intervals [3398]:
				xmin = 1608.610
				xmax = 1608.670
				text = "D"
			intervals [3399]:
				xmin = 1608.670
				xmax = 1608.750
				text = "UW1"
			intervals [3400]:
				xmin = 1608.750
				xmax = 1608.780
				text = "sp"
			intervals [3401]:
				xmin = 1608.780
				xmax = 1608.820
				text = "Y"
			intervals [3402]:
				xmin = 1608.820
				xmax = 1608.850
				text = "UW1"
			intervals [3403]:
				xmin = 1608.850
				xmax = 1608.890
				text = "R"
			intervals [3404]:
				xmin = 1608.890
				xmax = 1608.920
				text = "IH0"
			intervals [3405]:
				xmin = 1608.920
				xmax = 1608.980
				text = "M"
			intervals [3406]:
				xmin = 1608.980
				xmax = 1609.030
				text = "EH1"
			intervals [3407]:
				xmin = 1609.030
				xmax = 1609.060
				text = "M"
			intervals [3408]:
				xmin = 1609.060
				xmax = 1609.090
				text = "B"
			intervals [3409]:
				xmin = 1609.090
				xmax = 1609.120
				text = "ER0"
			intervals [3410]:
				xmin = 1609.120
				xmax = 1609.310
				text = "sp"
			intervals [3411]:
				xmin = 1609.310
				xmax = 1609.7599
				text = ""
			intervals [3412]:
				xmin = 1609.7599
				xmax = 1609.8399
				text = "DH"
			intervals [3413]:
				xmin = 1609.8399
				xmax = 1609.9199
				text = "AE1"
			intervals [3414]:
				xmin = 1609.9199
				xmax = 1609.9699
				text = "T"
			intervals [3415]:
				xmin = 1609.9699
				xmax = 1610.1399
				text = "EY1"
			intervals [3416]:
				xmin = 1610.1399
				xmax = 1610.1899
				text = "T"
			intervals [3417]:
				xmin = 1610.1899
				xmax = 1610.2199
				text = "IY0"
			intervals [3418]:
				xmin = 1610.2199
				xmax = 1610.2799
				text = "D"
			intervals [3419]:
				xmin = 1610.2799
				xmax = 1610.3999
				text = "AA1"
			intervals [3420]:
				xmin = 1610.3999
				xmax = 1610.4799
				text = "L"
			intervals [3421]:
				xmin = 1610.4799
				xmax = 1610.5899
				text = "ER0"
			intervals [3422]:
				xmin = 1610.5899
				xmax = 1610.6699
				text = "B"
			intervals [3423]:
				xmin = 1610.6699
				xmax = 1610.7599
				text = "AY1"
			intervals [3424]:
				xmin = 1610.7599
				xmax = 1610.8499
				text = "K"
			intervals [3425]:
				xmin = 1610.8499
				xmax = 1611.0399
				text = "sp"
			intervals [3426]:
				xmin = 1611.0399
				xmax = 1611.2199
				text = "spn"
			intervals [3427]:
				xmin = 1611.2199
				xmax = 1611.3199
				text = "sp"
			intervals [3428]:
				xmin = 1611.3199
				xmax = 1621.9099
				text = ""
			intervals [3429]:
				xmin = 1621.9099
				xmax = 1622.0299
				text = "AH1"
			intervals [3430]:
				xmin = 1622.0299
				xmax = 1622.0599
				text = "HH"
			intervals [3431]:
				xmin = 1622.0599
				xmax = 1622.3799
				text = "AH1"
			intervals [3432]:
				xmin = 1622.3799
				xmax = 1632.0512
				text = "sp"
			intervals [3433]:
				xmin = 1632.0512
				xmax = 1632.1912
				text = "OW2"
			intervals [3434]:
				xmin = 1632.1912
				xmax = 1632.2612
				text = "K"
			intervals [3435]:
				xmin = 1632.2612
				xmax = 1632.3112
				text = "EY1"
			intervals [3436]:
				xmin = 1632.3112
				xmax = 1632.3712
				text = "HH"
			intervals [3437]:
				xmin = 1632.3712
				xmax = 1632.4912
				text = "AW1"
			intervals [3438]:
				xmin = 1632.4912
				xmax = 1632.5212
				text = "AH0"
			intervals [3439]:
				xmin = 1632.5212
				xmax = 1632.5512
				text = "B"
			intervals [3440]:
				xmin = 1632.5512
				xmax = 1632.7112
				text = "AW1"
			intervals [3441]:
				xmin = 1632.7112
				xmax = 1632.7612
				text = "T"
			intervals [3442]:
				xmin = 1632.7612
				xmax = 1632.8412
				text = "sp"
			intervals [3443]:
				xmin = 1632.8412
				xmax = 1633.2212
				text = "AH1"
			intervals [3444]:
				xmin = 1633.2212
				xmax = 1633.2812
				text = "sp"
			intervals [3445]:
				xmin = 1633.2812
				xmax = 1633.5099
				text = ""
			intervals [3446]:
				xmin = 1633.5099
				xmax = 1633.6799
				text = "F"
			intervals [3447]:
				xmin = 1633.6799
				xmax = 1633.8699
				text = "EY1"
			intervals [3448]:
				xmin = 1633.8699
				xmax = 1633.8999
				text = "T"
			intervals [3449]:
				xmin = 1633.8999
				xmax = 1633.9699
				text = "sp"
			intervals [3450]:
				xmin = 1633.9699
				xmax = 1634.342
				text = ""
			intervals [3451]:
				xmin = 1634.342
				xmax = 1634.422
				text = "Y"
			intervals [3452]:
				xmin = 1634.422
				xmax = 1634.522
				text = "UW1"
			intervals [3453]:
				xmin = 1634.522
				xmax = 1634.552
				text = "EH1"
			intervals [3454]:
				xmin = 1634.552
				xmax = 1634.712
				text = "V"
			intervals [3455]:
				xmin = 1634.712
				xmax = 1634.892
				text = "ER0"
			intervals [3456]:
				xmin = 1634.892
				xmax = 1634.922
				text = "sp"
			intervals [3457]:
				xmin = 1634.922
				xmax = 1636.0849
				text = ""
			intervals [3458]:
				xmin = 1636.0849
				xmax = 1636.2549
				text = "Y"
			intervals [3459]:
				xmin = 1636.2549
				xmax = 1636.5049
				text = "AE1"
			intervals [3460]:
				xmin = 1636.5049
				xmax = 1636.5549
				text = "L"
			intervals [3461]:
				xmin = 1636.5549
				xmax = 1636.6249
				text = "AY1"
			intervals [3462]:
				xmin = 1636.6249
				xmax = 1636.6849
				text = "K"
			intervals [3463]:
				xmin = 1636.6849
				xmax = 1636.7449
				text = "sp"
			intervals [3464]:
				xmin = 1636.7449
				xmax = 1636.7949
				text = "Y"
			intervals [3465]:
				xmin = 1636.7949
				xmax = 1636.8349
				text = "UW1"
			intervals [3466]:
				xmin = 1636.8349
				xmax = 1636.8949
				text = "N"
			intervals [3467]:
				xmin = 1636.8949
				xmax = 1637.0949
				text = "OW1"
			intervals [3468]:
				xmin = 1637.0949
				xmax = 1637.1249
				text = "ER0"
			intervals [3469]:
				xmin = 1637.1249
				xmax = 1637.1549
				text = "sp"
			intervals [3470]:
				xmin = 1637.1549
				xmax = 1637.1849
				text = "Y"
			intervals [3471]:
				xmin = 1637.1849
				xmax = 1637.2149
				text = "UW1"
			intervals [3472]:
				xmin = 1637.2149
				xmax = 1637.2549
				text = "EH1"
			intervals [3473]:
				xmin = 1637.2549
				xmax = 1637.3149
				text = "V"
			intervals [3474]:
				xmin = 1637.3149
				xmax = 1637.6749
				text = "ER0"
			intervals [3475]:
				xmin = 1637.6749
				xmax = 1637.7049
				text = "IH0"
			intervals [3476]:
				xmin = 1637.7049
				xmax = 1637.7649
				text = "N"
			intervals [3477]:
				xmin = 1637.7649
				xmax = 1637.8849
				text = "AH0"
			intervals [3478]:
				xmin = 1637.8849
				xmax = 1637.9449
				text = "S"
			intervals [3479]:
				xmin = 1637.9449
				xmax = 1638.0549
				text = "IH2"
			intervals [3480]:
				xmin = 1638.0549
				xmax = 1638.1349
				text = "CH"
			intervals [3481]:
				xmin = 1638.1349
				xmax = 1638.2549
				text = "UW0"
			intervals [3482]:
				xmin = 1638.2549
				xmax = 1638.3449
				text = "EY1"
			intervals [3483]:
				xmin = 1638.3449
				xmax = 1638.4449
				text = "SH"
			intervals [3484]:
				xmin = 1638.4449
				xmax = 1638.4749
				text = "AH0"
			intervals [3485]:
				xmin = 1638.4749
				xmax = 1638.5049
				text = "N"
			intervals [3486]:
				xmin = 1638.5049
				xmax = 1638.5349
				text = "AH0"
			intervals [3487]:
				xmin = 1638.5349
				xmax = 1638.5649
				text = "N"
			intervals [3488]:
				xmin = 1638.5649
				xmax = 1638.6449
				text = "sp"
			intervals [3489]:
				xmin = 1638.6449
				xmax = 1638.7049
				text = "TH"
			intervals [3490]:
				xmin = 1638.7049
				xmax = 1638.8149
				text = "AO1"
			intervals [3491]:
				xmin = 1638.8149
				xmax = 1638.8449
				text = "T"
			intervals [3492]:
				xmin = 1638.8449
				xmax = 1638.9349
				text = "sp"
			intervals [3493]:
				xmin = 1638.9349
				xmax = 1638.9991
				text = ""
			intervals [3494]:
				xmin = 1638.9991
				xmax = 1639.0991
				text = "DH"
			intervals [3495]:
				xmin = 1639.0991
				xmax = 1639.1791
				text = "IH0"
			intervals [3496]:
				xmin = 1639.1791
				xmax = 1639.2591
				text = "S"
			intervals [3497]:
				xmin = 1639.2591
				xmax = 1639.3491
				text = "IH0"
			intervals [3498]:
				xmin = 1639.3491
				xmax = 1639.4291
				text = "Z"
			intervals [3499]:
				xmin = 1639.4291
				xmax = 1639.4991
				text = "IH0"
			intervals [3500]:
				xmin = 1639.4991
				xmax = 1639.5291
				text = "T"
			intervals [3501]:
				xmin = 1639.5291
				xmax = 1639.5591
				text = "AH0"
			intervals [3502]:
				xmin = 1639.5591
				xmax = 1639.6091
				text = "N"
			intervals [3503]:
				xmin = 1639.6091
				xmax = 1639.6591
				text = "sp"
			intervals [3504]:
				xmin = 1639.6591
				xmax = 1639.6991
				text = "DH"
			intervals [3505]:
				xmin = 1639.6991
				xmax = 1639.8491
				text = "AE1"
			intervals [3506]:
				xmin = 1639.8491
				xmax = 1639.8891
				text = "T"
			intervals [3507]:
				xmin = 1639.8891
				xmax = 1639.9191
				text = "AY1"
			intervals [3508]:
				xmin = 1639.9191
				xmax = 1640.0491
				text = "M"
			intervals [3509]:
				xmin = 1640.0491
				xmax = 1640.0791
				text = "sp"
			intervals [3510]:
				xmin = 1640.0791
				xmax = 1640.1091
				text = "AH0"
			intervals [3511]:
				xmin = 1640.1091
				xmax = 1640.1391
				text = "sp"
			intervals [3512]:
				xmin = 1640.1391
				xmax = 1640.2091
				text = "D"
			intervals [3513]:
				xmin = 1640.2091
				xmax = 1640.3691
				text = "AY1"
			intervals [3514]:
				xmin = 1640.3691
				xmax = 1640.4791
				text = "sp"
			intervals [3515]:
				xmin = 1640.4791
				xmax = 1640.5091
				text = "F"
			intervals [3516]:
				xmin = 1640.5091
				xmax = 1640.5391
				text = "ER0"
			intervals [3517]:
				xmin = 1640.5391
				xmax = 1640.6291
				text = "sp"
			intervals [3518]:
				xmin = 1640.6291
				xmax = 1640.7191
				text = "SH"
			intervals [3519]:
				xmin = 1640.7191
				xmax = 1640.8891
				text = "UH1"
			intervals [3520]:
				xmin = 1640.8891
				xmax = 1640.9291
				text = "R"
			intervals [3521]:
				xmin = 1640.9291
				xmax = 1654.6157
				text = "sp"
			intervals [3522]:
				xmin = 1654.6157
				xmax = 1654.8657
				text = "M"
			intervals [3523]:
				xmin = 1654.8657
				xmax = 1654.8957
				text = "HH"
			intervals [3524]:
				xmin = 1654.8957
				xmax = 1655.0357
				text = "M"
			intervals [3525]:
				xmin = 1655.0357
				xmax = 1655.1257
				text = "sp"
			intervals [3526]:
				xmin = 1655.1257
				xmax = 1663.5277
				text = ""
			intervals [3527]:
				xmin = 1663.5277
				xmax = 1664.1777
				text = "spn"
			intervals [3528]:
				xmin = 1664.1777
				xmax = 1671.1206
				text = ""
			intervals [3529]:
				xmin = 1671.1206
				xmax = 1671.4006
				text = "spn"
			intervals [3530]:
				xmin = 1671.4006
				xmax = 1686.0743
				text = "sp"
			intervals [3531]:
				xmin = 1686.0743
				xmax = 1686.1643
				text = "Y"
			intervals [3532]:
				xmin = 1686.1643
				xmax = 1686.1943
				text = "UW1"
			intervals [3533]:
				xmin = 1686.1943
				xmax = 1686.2343
				text = "D"
			intervals [3534]:
				xmin = 1686.2343
				xmax = 1686.3243
				text = "OW1"
			intervals [3535]:
				xmin = 1686.3243
				xmax = 1686.3743
				text = "N"
			intervals [3536]:
				xmin = 1686.3743
				xmax = 1686.4243
				text = "T"
			intervals [3537]:
				xmin = 1686.4243
				xmax = 1686.5143
				text = "sp"
			intervals [3538]:
				xmin = 1686.5143
				xmax = 1686.5543
				text = "TH"
			intervals [3539]:
				xmin = 1686.5543
				xmax = 1686.5843
				text = "IH1"
			intervals [3540]:
				xmin = 1686.5843
				xmax = 1686.6143
				text = "NG"
			intervals [3541]:
				xmin = 1686.6143
				xmax = 1686.7343
				text = "K"
			intervals [3542]:
				xmin = 1686.7343
				xmax = 1686.8943
				text = "sp"
			intervals [3543]:
				xmin = 1686.8943
				xmax = 1687.0543
				text = "AH1"
			intervals [3544]:
				xmin = 1687.0543
				xmax = 1687.1743
				text = "W"
			intervals [3545]:
				xmin = 1687.1743
				xmax = 1687.2943
				text = "EH1"
			intervals [3546]:
				xmin = 1687.2943
				xmax = 1687.3243
				text = "L"
			intervals [3547]:
				xmin = 1687.3243
				xmax = 1687.3543
				text = "HH"
			intervals [3548]:
				xmin = 1687.3543
				xmax = 1687.4243
				text = "AW1"
			intervals [3549]:
				xmin = 1687.4243
				xmax = 1687.5143
				text = "D"
			intervals [3550]:
				xmin = 1687.5143
				xmax = 1687.5643
				text = "UW1"
			intervals [3551]:
				xmin = 1687.5643
				xmax = 1687.6543
				text = "sp"
			intervals [3552]:
				xmin = 1687.6543
				xmax = 1687.7143
				text = "S"
			intervals [3553]:
				xmin = 1687.7143
				xmax = 1687.7543
				text = "AH1"
			intervals [3554]:
				xmin = 1687.7543
				xmax = 1687.8143
				text = "M"
			intervals [3555]:
				xmin = 1687.8143
				xmax = 1687.8943
				text = "P"
			intervals [3556]:
				xmin = 1687.8943
				xmax = 1688.0343
				text = "IY1"
			intervals [3557]:
				xmin = 1688.0343
				xmax = 1688.1443
				text = "sp"
			intervals [3558]:
				xmin = 1688.1443
				xmax = 1688.2143
				text = "T"
			intervals [3559]:
				xmin = 1688.2143
				xmax = 1688.2943
				text = "AY1"
			intervals [3560]:
				xmin = 1688.2943
				xmax = 1688.3543
				text = "M"
			intervals [3561]:
				xmin = 1688.3543
				xmax = 1688.4043
				text = "Z"
			intervals [3562]:
				xmin = 1688.4043
				xmax = 1688.4343
				text = "P"
			intervals [3563]:
				xmin = 1688.4343
				xmax = 1688.4743
				text = "IY1"
			intervals [3564]:
				xmin = 1688.4743
				xmax = 1688.5643
				text = "P"
			intervals [3565]:
				xmin = 1688.5643
				xmax = 1688.6143
				text = "AH0"
			intervals [3566]:
				xmin = 1688.6143
				xmax = 1688.6843
				text = "L"
			intervals [3567]:
				xmin = 1688.6843
				xmax = 1688.8443
				text = "S"
			intervals [3568]:
				xmin = 1688.8443
				xmax = 1689.1043
				text = "EY1"
			intervals [3569]:
				xmin = 1689.1043
				xmax = 1689.1343
				text = "sp"
			intervals [3570]:
				xmin = 1689.1343
				xmax = 1689.1843
				text = "W"
			intervals [3571]:
				xmin = 1689.1843
				xmax = 1689.2143
				text = "AH2"
			intervals [3572]:
				xmin = 1689.2143
				xmax = 1689.2743
				text = "T"
			intervals [3573]:
				xmin = 1689.2743
				xmax = 1689.3043
				text = "EH1"
			intervals [3574]:
				xmin = 1689.3043
				xmax = 1689.3643
				text = "V"
			intervals [3575]:
				xmin = 1689.3643
				xmax = 1689.4443
				text = "ER0"
			intervals [3576]:
				xmin = 1689.4443
				xmax = 1689.5243
				text = "Z"
			intervals [3577]:
				xmin = 1689.5243
				xmax = 1689.5543
				text = "sp"
			intervals [3578]:
				xmin = 1689.5543
				xmax = 1689.5943
				text = "G"
			intervals [3579]:
				xmin = 1689.5943
				xmax = 1689.6543
				text = "AH1"
			intervals [3580]:
				xmin = 1689.6543
				xmax = 1689.6943
				text = "N"
			intervals [3581]:
				xmin = 1689.6943
				xmax = 1689.7643
				text = "AH0"
			intervals [3582]:
				xmin = 1689.7643
				xmax = 1689.8143
				text = "sp"
			intervals [3583]:
				xmin = 1689.8143
				xmax = 1689.8743
				text = "HH"
			intervals [3584]:
				xmin = 1689.8743
				xmax = 1689.9743
				text = "AE1"
			intervals [3585]:
				xmin = 1689.9743
[truncated: 1,514,925 more chars]
