# Supplementary material for: Considering Performance in the Automated and Manual Coding of Sociolinguistic Variables: Lessons From Variable (ING)
Source: Front Artif Intell. 2021 Apr 29;4:648543. doi: 10.3389/frai.2021.648543 (PMC8117961; doi:10.3389/frai.2021.648543)
Supplement: Supplementary file 5 [file Data_Sheet_5.ZIP › CORAAL_VARAligned_as_TextGrids_p1/DCA_se1_ag4_m_02_1.TextGrid]

File type = "ooTextFile"
Object class = "TextGrid"

xmin = 0.0
xmax = 2454.5
tiers? <exists>
size = 4
item []:
	item [1]:
		class = "IntervalTier"
		name = "DCA_se1_ag4_m_02 - words"
		xmin = 0.0
		xmax = 2454.5
		intervals: size = 8816
			intervals [1]:
				xmin = 0.0
				xmax = 5.3197
				text = ""
			intervals [2]:
				xmin = 5.3197
				xmax = 5.8197
				text = "well"
			intervals [3]:
				xmin = 5.8197
				xmax = 6.0714
				text = ""
			intervals [4]:
				xmin = 6.0714
				xmax = 6.2214
				text = "when"
			intervals [5]:
				xmin = 6.2214
				xmax = 6.3014
				text = "i"
			intervals [6]:
				xmin = 6.3014
				xmax = 6.4714
				text = "was"
			intervals [7]:
				xmin = 6.4714
				xmax = 6.8514
				text = "youngster"
			intervals [8]:
				xmin = 6.8514
				xmax = 7.7428
				text = ""
			intervals [9]:
				xmin = 7.7428
				xmax = 7.9128
				text = "well"
			intervals [10]:
				xmin = 7.9128
				xmax = 7.9928
				text = "i"
			intervals [11]:
				xmin = 7.9928
				xmax = 8.2328
				text = "used"
			intervals [12]:
				xmin = 8.2328
				xmax = 8.6128
				text = "to"
			intervals [13]:
				xmin = 8.6128
				xmax = 8.7028
				text = ""
			intervals [14]:
				xmin = 8.7028
				xmax = 8.7328
				text = "uh"
			intervals [15]:
				xmin = 8.7328
				xmax = 9.6653
				text = ""
			intervals [16]:
				xmin = 9.6653
				xmax = 9.8153
				text = "play"
			intervals [17]:
				xmin = 9.8153
				xmax = 10.5553
				text = "marbles"
			intervals [18]:
				xmin = 10.5553
				xmax = 10.5853
				text = ""
			intervals [19]:
				xmin = 10.5853
				xmax = 10.6853
				text = "you"
			intervals [20]:
				xmin = 10.6853
				xmax = 11.0053
				text = "know"
			intervals [21]:
				xmin = 11.0053
				xmax = 12.3612
				text = ""
			intervals [22]:
				xmin = 12.3612
				xmax = 12.5912
				text = "and"
			intervals [23]:
				xmin = 12.5912
				xmax = 12.8812
				text = "uh"
			intervals [24]:
				xmin = 12.8812
				xmax = 13.4923
				text = ""
			intervals [25]:
				xmin = 13.4923
				xmax = 13.5823
				text = "i"
			intervals [26]:
				xmin = 13.5823
				xmax = 13.7623
				text = "did"
			intervals [27]:
				xmin = 13.7623
				xmax = 13.8323
				text = ""
			intervals [28]:
				xmin = 13.8323
				xmax = 13.9523
				text = "play"
			intervals [29]:
				xmin = 13.9523
				xmax = 14.0323
				text = "a"
			intervals [30]:
				xmin = 14.0323
				xmax = 14.2723
				text = "little"
			intervals [31]:
				xmin = 14.2723
				xmax = 14.5623
				text = "um"
			intervals [32]:
				xmin = 14.5623
				xmax = 15.7959
				text = ""
			intervals [33]:
				xmin = 15.7959
				xmax = 16.3959
				text = "um"
			intervals [34]:
				xmin = 16.3959
				xmax = 16.7425
				text = ""
			intervals [35]:
				xmin = 16.7425
				xmax = 16.9325
				text = "we"
			intervals [36]:
				xmin = 16.9325
				xmax = 17.1525
				text = "called"
			intervals [37]:
				xmin = 17.1525
				xmax = 17.6325
				text = "it"
			intervals [38]:
				xmin = 17.6325
				xmax = 17.9442
				text = ""
			intervals [39]:
				xmin = 17.9442
				xmax = 18.3342
				text = "uh"
			intervals [40]:
				xmin = 18.3342
				xmax = 18.3942
				text = ""
			intervals [41]:
				xmin = 18.3942
				xmax = 18.5142
				text = "the"
			intervals [42]:
				xmin = 18.5142
				xmax = 18.7342
				text = "thing"
			intervals [43]:
				xmin = 18.7342
				xmax = 18.8442
				text = "you"
			intervals [44]:
				xmin = 18.8442
				xmax = 19.0942
				text = "throw"
			intervals [45]:
				xmin = 19.0942
				xmax = 19.1442
				text = ""
			intervals [46]:
				xmin = 19.1442
				xmax = 19.6842
				text = "jacks"
			intervals [47]:
				xmin = 19.6842
				xmax = 19.7842
				text = "you"
			intervals [48]:
				xmin = 19.7842
				xmax = 20.0342
				text = "know"
			intervals [49]:
				xmin = 20.0342
				xmax = 20.0642
				text = ""
			intervals [50]:
				xmin = 20.0642
				xmax = 20.2342
				text = "with"
			intervals [51]:
				xmin = 20.2342
				xmax = 20.3542
				text = "a"
			intervals [52]:
				xmin = 20.3542
				xmax = 20.4242
				text = ""
			intervals [53]:
				xmin = 20.4242
				xmax = 20.6142
				text = "little"
			intervals [54]:
				xmin = 20.6142
				xmax = 21.0442
				text = "ball"
			intervals [55]:
				xmin = 21.0442
				xmax = 21.2442
				text = "and"
			intervals [56]:
				xmin = 21.2442
				xmax = 21.642
				text = ""
			intervals [57]:
				xmin = 21.642
				xmax = 21.912
				text = "little"
			intervals [58]:
				xmin = 21.912
				xmax = 22.182
				text = "jack"
			intervals [59]:
				xmin = 22.182
				xmax = 22.432
				text = "catch"
			intervals [60]:
				xmin = 22.432
				xmax = 22.522
				text = "'em"
			intervals [61]:
				xmin = 22.522
				xmax = 22.592
				text = "up"
			intervals [62]:
				xmin = 22.592
				xmax = 22.899
				text = ""
			intervals [63]:
				xmin = 22.899
				xmax = 23.159
				text = "one"
			intervals [64]:
				xmin = 23.159
				xmax = 23.229
				text = "at"
			intervals [65]:
				xmin = 23.229
				xmax = 23.319
				text = "a"
			intervals [66]:
				xmin = 23.319
				xmax = 23.749
				text = "time"
			intervals [67]:
				xmin = 23.749
				xmax = 24.089
				text = "then"
			intervals [68]:
				xmin = 24.089
				xmax = 24.3931
				text = ""
			intervals [69]:
				xmin = 24.3931
				xmax = 24.6231
				text = "then"
			intervals [70]:
				xmin = 24.6231
				xmax = 24.8131
				text = "if"
			intervals [71]:
				xmin = 24.8131
				xmax = 24.8731
				text = "you"
			intervals [72]:
				xmin = 24.8731
				xmax = 25.0231
				text = "get"
			intervals [73]:
				xmin = 25.0231
				xmax = 25.1131
				text = "the"
			intervals [74]:
				xmin = 25.1131
				xmax = 25.3131
				text = "whole"
			intervals [75]:
				xmin = 25.3131
				xmax = 25.5931
				text = "bunch"
			intervals [76]:
				xmin = 25.5931
				xmax = 25.9346
				text = ""
			intervals [77]:
				xmin = 25.9346
				xmax = 26.0746
				text = "then"
			intervals [78]:
				xmin = 26.0746
				xmax = 26.1646
				text = "you"
			intervals [79]:
				xmin = 26.1646
				xmax = 26.3346
				text = "went"
			intervals [80]:
				xmin = 26.3346
				xmax = 26.7546
				text = "again"
			intervals [81]:
				xmin = 26.7546
				xmax = 29.813
				text = ""
			intervals [82]:
				xmin = 29.813
				xmax = 30.273
				text = "tag"
			intervals [83]:
				xmin = 30.273
				xmax = 30.4724
				text = ""
			intervals [84]:
				xmin = 30.4724
				xmax = 30.5924
				text = "yeah"
			intervals [85]:
				xmin = 30.5924
				xmax = 30.7624
				text = "you"
			intervals [86]:
				xmin = 30.7624
				xmax = 31.0324
				text = "it"
			intervals [87]:
				xmin = 31.0324
				xmax = 31.0624
				text = ""
			intervals [88]:
				xmin = 31.0624
				xmax = 31.1424
				text = "and"
			intervals [89]:
				xmin = 31.1424
				xmax = 31.2724
				text = "what"
			intervals [90]:
				xmin = 31.2724
				xmax = 31.5124
				text = "not"
			intervals [91]:
				xmin = 31.5124
				xmax = 31.5824
				text = ""
			intervals [92]:
				xmin = 31.5824
				xmax = 31.7324
				text = "like"
			intervals [93]:
				xmin = 31.7324
				xmax = 32.2324
				text = "that"
			intervals [94]:
				xmin = 32.2324
				xmax = 33.277
				text = ""
			intervals [95]:
				xmin = 33.277
				xmax = 33.687
				text = "oh"
			intervals [96]:
				xmin = 33.687
				xmax = 33.777
				text = "you"
			intervals [97]:
				xmin = 33.777
				xmax = 33.967
				text = "just"
			intervals [98]:
				xmin = 33.967
				xmax = 34.257
				text = "run"
			intervals [99]:
				xmin = 34.257
				xmax = 34.717
				text = "and"
			intervals [100]:
				xmin = 34.717
				xmax = 34.7891
				text = ""
			intervals [101]:
				xmin = 34.7891
				xmax = 34.9991
				text = "if"
			intervals [102]:
				xmin = 34.9991
				xmax = 35.3291
				text = "i"
			intervals [103]:
				xmin = 35.3291
				xmax = 35.385
				text = ""
			intervals [104]:
				xmin = 35.385
				xmax = 35.655
				text = "touch"
			intervals [105]:
				xmin = 35.655
				xmax = 35.735
				text = "you"
			intervals [106]:
				xmin = 35.735
				xmax = 35.905
				text = "like"
			intervals [107]:
				xmin = 35.905
				xmax = 36.055
				text = "this"
			intervals [108]:
				xmin = 36.055
				xmax = 36.305
				text = "here"
			intervals [109]:
				xmin = 36.305
				xmax = 36.9654
				text = ""
			intervals [110]:
				xmin = 36.9654
				xmax = 37.0754
				text = "then"
			intervals [111]:
				xmin = 37.0754
				xmax = 37.1954
				text = "you"
			intervals [112]:
				xmin = 37.1954
				xmax = 37.5654
				text = "it"
			intervals [113]:
				xmin = 37.5654
				xmax = 38.8125
				text = ""
			intervals [114]:
				xmin = 38.8125
				xmax = 38.9725
				text = "then"
			intervals [115]:
				xmin = 38.9725
				xmax = 39.0625
				text = "you"
			intervals [116]:
				xmin = 39.0625
				xmax = 39.2025
				text = "got"
			intervals [117]:
				xmin = 39.2025
				xmax = 39.3425
				text = "to"
			intervals [118]:
				xmin = 39.3425
				xmax = 39.5125
				text = "run"
			intervals [119]:
				xmin = 39.5125
				xmax = 39.5425
				text = ""
			intervals [120]:
				xmin = 39.5425
				xmax = 40.0425
				text = "someplace"
			intervals [121]:
				xmin = 40.0425
				xmax = 40.0825
				text = "or"
			intervals [122]:
				xmin = 40.0825
				xmax = 40.1225
				text = ""
			intervals [123]:
				xmin = 40.1225
				xmax = 40.2625
				text = "what"
			intervals [124]:
				xmin = 40.2625
				xmax = 40.3625
				text = ""
			intervals [125]:
				xmin = 40.3625
				xmax = 40.5325
				text = "not"
			intervals [126]:
				xmin = 40.5325
				xmax = 41.414
				text = ""
			intervals [127]:
				xmin = 41.414
				xmax = 41.584
				text = "not"
			intervals [128]:
				xmin = 41.584
				xmax = 41.744
				text = "all"
			intervals [129]:
				xmin = 41.744
				xmax = 41.944
				text = "over"
			intervals [130]:
				xmin = 41.944
				xmax = 42.024
				text = "the"
			intervals [131]:
				xmin = 42.024
				xmax = 42.244
				text = "place"
			intervals [132]:
				xmin = 42.244
				xmax = 42.544
				text = "just"
			intervals [133]:
				xmin = 42.544
				xmax = 42.744
				text = ""
			intervals [134]:
				xmin = 42.744
				xmax = 42.844
				text = "you"
			intervals [135]:
				xmin = 42.844
				xmax = 43.154
				text = "know"
			intervals [136]:
				xmin = 43.154
				xmax = 43.7582
				text = ""
			intervals [137]:
				xmin = 43.7582
				xmax = 44.3982
				text = "ordinary"
			intervals [138]:
				xmin = 44.3982
				xmax = 44.7654
				text = ""
			intervals [139]:
				xmin = 44.7654
				xmax = 45.0554
				text = "usually"
			intervals [140]:
				xmin = 45.0554
				xmax = 45.1854
				text = "there"
			intervals [141]:
				xmin = 45.1854
				xmax = 45.5754
				text = "isn't"
			intervals [142]:
				xmin = 45.5754
				xmax = 45.6454
				text = ""
			intervals [143]:
				xmin = 45.6454
				xmax = 45.7454
				text = "let"
			intervals [144]:
				xmin = 45.7454
				xmax = 45.7854
				text = "s"
			intervals [145]:
				xmin = 45.7854
				xmax = 45.9054
				text = "say"
			intervals [146]:
				xmin = 45.9054
				xmax = 45.9754
				text = "in"
			intervals [147]:
				xmin = 45.9754
				xmax = 46.0954
				text = "the"
			intervals [148]:
				xmin = 46.0954
				xmax = 46.5054
				text = "block"
			intervals [149]:
				xmin = 46.5054
				xmax = 46.6654
				text = "like"
			intervals [150]:
				xmin = 46.6654
				xmax = 46.7954
				text = "that"
			intervals [151]:
				xmin = 46.7954
				xmax = 46.8354
				text = ""
			intervals [152]:
				xmin = 46.8354
				xmax = 46.9754
				text = "put"
			intervals [153]:
				xmin = 46.9754
				xmax = 47.0354
				text = "it"
			intervals [154]:
				xmin = 47.0354
				xmax = 47.0754
				text = ""
			intervals [155]:
				xmin = 47.0754
				xmax = 47.1854
				text = "like"
			intervals [156]:
				xmin = 47.1854
				xmax = 47.2354
				text = ""
			intervals [157]:
				xmin = 47.2354
				xmax = 47.4554
				text = "that"
			intervals [158]:
				xmin = 47.4554
				xmax = 48.410
				text = ""
			intervals [159]:
				xmin = 48.410
				xmax = 48.660
				text = "uh-huh"
			intervals [160]:
				xmin = 48.660
				xmax = 53.1235
				text = ""
			intervals [161]:
				xmin = 53.1235
				xmax = 53.6035
				text = "well"
			intervals [162]:
				xmin = 53.6035
				xmax = 54.571
				text = ""
			intervals [163]:
				xmin = 54.571
				xmax = 54.691
				text = "when"
			intervals [164]:
				xmin = 54.691
				xmax = 54.771
				text = "they"
			intervals [165]:
				xmin = 54.771
				xmax = 55.181
				text = "started"
			intervals [166]:
				xmin = 55.181
				xmax = 55.291
				text = "the"
			intervals [167]:
				xmin = 55.291
				xmax = 55.651
				text = "game"
			intervals [168]:
				xmin = 55.651
				xmax = 57.4715
				text = ""
			intervals [169]:
				xmin = 57.4715
				xmax = 57.9715
				text = "uh"
			intervals [170]:
				xmin = 57.9715
				xmax = 58.7052
				text = ""
			intervals [171]:
				xmin = 58.7052
				xmax = 58.8852
				text = "well"
			intervals [172]:
				xmin = 58.8852
				xmax = 58.9452
				text = "the"
			intervals [173]:
				xmin = 58.9452
				xmax = 58.9752
				text = ""
			intervals [174]:
				xmin = 58.9752
				xmax = 59.2752
				text = "kids"
			intervals [175]:
				xmin = 59.2752
				xmax = 59.5952
				text = "usually"
			intervals [176]:
				xmin = 59.5952
				xmax = 59.8052
				text = "they"
			intervals [177]:
				xmin = 59.8052
				xmax = 59.9252
				text = "is"
			intervals [178]:
				xmin = 59.9252
				xmax = 60.1652
				text = "making"
			intervals [179]:
				xmin = 60.1652
				xmax = 60.3152
				text = "up"
			intervals [180]:
				xmin = 60.3152
				xmax = 60.5552
				text = "stuff"
			intervals [181]:
				xmin = 60.5552
				xmax = 60.5852
				text = ""
			intervals [182]:
				xmin = 60.5852
				xmax = 60.6952
				text = "they"
			intervals [183]:
				xmin = 60.6952
				xmax = 60.9852
				text = "hear"
			intervals [184]:
				xmin = 60.9852
				xmax = 61.0652
				text = ""
			intervals [185]:
				xmin = 61.0652
				xmax = 61.4552
				text = "somebody"
			intervals [186]:
				xmin = 61.4552
				xmax = 61.6852
				text = "say"
			intervals [187]:
				xmin = 61.6852
				xmax = 62.0052
				text = "something"
			intervals [188]:
				xmin = 62.0052
				xmax = 62.2152
				text = "like"
			intervals [189]:
				xmin = 62.2152
				xmax = 62.4052
				text = "that"
			intervals [190]:
				xmin = 62.4052
				xmax = 62.4352
				text = ""
			intervals [191]:
				xmin = 62.4352
				xmax = 62.6952
				text = "and"
			intervals [192]:
				xmin = 62.6952
				xmax = 63.1058
				text = ""
			intervals [193]:
				xmin = 63.1058
				xmax = 63.1958
				text = "then"
			intervals [194]:
				xmin = 63.1958
				xmax = 63.2258
				text = ""
			intervals [195]:
				xmin = 63.2258
				xmax = 63.4358
				text = "they"
			intervals [196]:
				xmin = 63.4358
				xmax = 63.4758
				text = ""
			intervals [197]:
				xmin = 63.4758
				xmax = 63.6358
				text = "pick"
			intervals [198]:
				xmin = 63.6358
				xmax = 63.7158
				text = "it"
			intervals [199]:
				xmin = 63.7158
				xmax = 63.8758
				text = "up"
			intervals [200]:
				xmin = 63.8758
				xmax = 64.2808
				text = ""
			intervals [201]:
				xmin = 64.2808
				xmax = 64.3608
				text = "it"
			intervals [202]:
				xmin = 64.3608
				xmax = 64.3908
				text = "s"
			intervals [203]:
				xmin = 64.3908
				xmax = 64.5508
				text = "like"
			intervals [204]:
				xmin = 64.5508
				xmax = 64.5908
				text = ""
			intervals [205]:
				xmin = 64.5908
				xmax = 65.0608
				text = "marbles"
			intervals [206]:
				xmin = 65.0608
				xmax = 65.5392
				text = ""
			intervals [207]:
				xmin = 65.5392
				xmax = 65.6392
				text = "see"
			intervals [208]:
				xmin = 65.6392
				xmax = 65.8092
				text = "then"
			intervals [209]:
				xmin = 65.8092
				xmax = 65.8692
				text = "you"
			intervals [210]:
				xmin = 65.8692
				xmax = 66.0492
				text = "shoot"
			intervals [211]:
				xmin = 66.0492
				xmax = 66.0792
				text = ""
			intervals [212]:
				xmin = 66.0792
				xmax = 66.1992
				text = "like"
			intervals [213]:
				xmin = 66.1992
				xmax = 66.2292
				text = ""
			intervals [214]:
				xmin = 66.2292
				xmax = 66.2992
				text = "i"
			intervals [215]:
				xmin = 66.2992
				xmax = 66.3292
				text = ""
			intervals [216]:
				xmin = 66.3292
				xmax = 66.5092
				text = "said"
			intervals [217]:
				xmin = 66.5092
				xmax = 66.5692
				text = "it"
			intervals [218]:
				xmin = 66.5692
				xmax = 66.6292
				text = "s"
			intervals [219]:
				xmin = 66.6292
				xmax = 66.8592
				text = "color"
			intervals [220]:
				xmin = 66.8592
				xmax = 67.0092
				text = "to"
			intervals [221]:
				xmin = 67.0092
				xmax = 67.2292
				text = "'em"
			intervals [222]:
				xmin = 67.2292
				xmax = 67.8842
				text = ""
			intervals [223]:
				xmin = 67.8842
				xmax = 67.9542
				text = "eh"
			intervals [224]:
				xmin = 67.9542
				xmax = 68.0942
				text = "and"
			intervals [225]:
				xmin = 68.0942
				xmax = 68.1642
				text = ""
			intervals [226]:
				xmin = 68.1642
				xmax = 68.3242
				text = "it"
			intervals [227]:
				xmin = 68.3242
				xmax = 68.4042
				text = "s"
			intervals [228]:
				xmin = 68.4042
				xmax = 68.5442
				text = "where"
			intervals [229]:
				xmin = 68.5442
				xmax = 68.6942
				text = "you"
			intervals [230]:
				xmin = 68.6942
				xmax = 69.1242
				text = "play"
			intervals [231]:
				xmin = 69.1242
				xmax = 69.1542
				text = ""
			intervals [232]:
				xmin = 69.1542
				xmax = 69.3042
				text = "four"
			intervals [233]:
				xmin = 69.3042
				xmax = 69.5642
				text = "corner"
			intervals [234]:
				xmin = 69.5642
				xmax = 70.0942
				text = "knuckles"
			intervals [235]:
				xmin = 70.0942
				xmax = 70.1242
				text = ""
			intervals [236]:
				xmin = 70.1242
				xmax = 70.3142
				text = "you"
			intervals [237]:
				xmin = 70.3142
				xmax = 70.5142
				text = "shoot"
			intervals [238]:
				xmin = 70.5142
				xmax = 70.6042
				text = "it"
			intervals [239]:
				xmin = 70.6042
				xmax = 70.7442
				text = "from"
			intervals [240]:
				xmin = 70.7442
				xmax = 70.9142
				text = "here"
			intervals [241]:
				xmin = 70.9142
				xmax = 77.3676
				text = ""
			intervals [242]:
				xmin = 77.3676
				xmax = 77.7076
				text = "aw"
			intervals [243]:
				xmin = 77.7076
				xmax = 77.9076
				text = "you"
			intervals [244]:
				xmin = 77.9076
				xmax = 77.9976
				text = "would"
			intervals [245]:
				xmin = 77.9976
				xmax = 78.5476
				text = "exactly"
			intervals [246]:
				xmin = 78.5476
				xmax = 78.8876
				text = "the"
			intervals [247]:
				xmin = 78.8876
				xmax = 79.3876
				text = "the"
			intervals [248]:
				xmin = 79.3876
				xmax = 79.8676
				text = "bags"
			intervals [249]:
				xmin = 79.8676
				xmax = 79.8976
				text = ""
			intervals [250]:
				xmin = 79.8976
				xmax = 80.2376
				text = "the"
			intervals [251]:
				xmin = 80.2376
				xmax = 80.2676
				text = ""
			intervals [252]:
				xmin = 80.2676
				xmax = 80.7376
				text = "definite"
			intervals [253]:
				xmin = 80.7376
				xmax = 80.9073
				text = ""
			intervals [254]:
				xmin = 80.9073
				xmax = 81.7573
				text = "yeah"
			intervals [255]:
				xmin = 81.7573
				xmax = 83.235
				text = ""
			intervals [256]:
				xmin = 83.235
				xmax = 83.375
				text = "oh"
			intervals [257]:
				xmin = 83.375
				xmax = 83.515
				text = "you"
			intervals [258]:
				xmin = 83.515
				xmax = 83.835
				text = "sposta"
			intervals [259]:
				xmin = 83.835
				xmax = 84.3127
				text = ""
			intervals [260]:
				xmin = 84.3127
				xmax = 84.6327
				text = "hop"
			intervals [261]:
				xmin = 84.6327
				xmax = 85.0727
				text = "skip"
			intervals [262]:
				xmin = 85.0727
				xmax = 85.3127
				text = "like"
			intervals [263]:
				xmin = 85.3127
				xmax = 85.4727
				text = "this"
			intervals [264]:
				xmin = 85.4727
				xmax = 85.6127
				text = "you"
			intervals [265]:
				xmin = 85.6127
				xmax = 85.8227
				text = "know"
			intervals [266]:
				xmin = 85.8227
				xmax = 86.0727
				text = "and"
			intervals [267]:
				xmin = 86.0727
				xmax = 86.1027
				text = ""
			intervals [268]:
				xmin = 86.1027
				xmax = 86.2827
				text = "uh"
			intervals [269]:
				xmin = 86.2827
				xmax = 87.5328
				text = ""
			intervals [270]:
				xmin = 87.5328
				xmax = 87.6828
				text = "and"
			intervals [271]:
				xmin = 87.6828
				xmax = 87.8928
				text = "uh"
			intervals [272]:
				xmin = 87.8928
				xmax = 88.8247
				text = ""
			intervals [273]:
				xmin = 88.8247
				xmax = 88.8947
				text = "who"
			intervals [274]:
				xmin = 88.8947
				xmax = 89.0147
				text = "would"
			intervals [275]:
				xmin = 89.0147
				xmax = 89.1447
				text = "get"
			intervals [276]:
				xmin = 89.1447
				xmax = 89.2647
				text = "over"
			intervals [277]:
				xmin = 89.2647
				xmax = 89.3947
				text = "the"
			intervals [278]:
				xmin = 89.3947
				xmax = 89.8847
				text = "line"
			intervals [279]:
				xmin = 89.8847
				xmax = 90.1157
				text = ""
			intervals [280]:
				xmin = 90.1157
				xmax = 90.3457
				text = "would"
			intervals [281]:
				xmin = 90.3457
				xmax = 90.5657
				text = "win"
			intervals [282]:
				xmin = 90.5657
				xmax = 91.353
				text = ""
			intervals [283]:
				xmin = 91.353
				xmax = 91.513
				text = "that"
			intervals [284]:
				xmin = 91.513
				xmax = 91.573
				text = "s"
			intervals [285]:
				xmin = 91.573
				xmax = 91.743
				text = "all"
			intervals [286]:
				xmin = 91.743
				xmax = 92.4456
				text = ""
			intervals [287]:
				xmin = 92.4456
				xmax = 92.6156
				text = "i'm"
			intervals [288]:
				xmin = 92.6156
				xmax = 92.7556
				text = "just"
			intervals [289]:
				xmin = 92.7556
				xmax = 93.1956
				text = "ordinary"
			intervals [290]:
				xmin = 93.1956
				xmax = 93.3456
				text = "now"
			intervals [291]:
				xmin = 93.3456
				xmax = 93.3856
				text = "i"
			intervals [292]:
				xmin = 93.3856
				xmax = 93.5356
				text = "don't"
			intervals [293]:
				xmin = 93.5356
				xmax = 93.7456
				text = "know"
			intervals [294]:
				xmin = 93.7456
				xmax = 94.5977
				text = ""
			intervals [295]:
				xmin = 94.5977
				xmax = 94.6977
				text = "i'm"
			intervals [296]:
				xmin = 94.6977
				xmax = 94.8377
				text = "not"
			intervals [297]:
				xmin = 94.8377
				xmax = 95.0377
				text = "using"
			intervals [298]:
				xmin = 95.0377
				xmax = 95.1377
				text = "no"
			intervals [299]:
				xmin = 95.1377
				xmax = 95.5577
				text = "words"
			intervals [300]:
				xmin = 95.5577
				xmax = 95.6177
				text = "know"
			intervals [301]:
				xmin = 95.6177
				xmax = 95.7177
				text = "what"
			intervals [302]:
				xmin = 95.7177
				xmax = 95.7477
				text = "i"
			intervals [303]:
				xmin = 95.7477
				xmax = 96.0477
				text = "mean"
			intervals [304]:
				xmin = 96.0477
				xmax = 96.1277
				text = ""
			intervals [305]:
				xmin = 96.1277
				xmax = 96.3777
				text = "like"
			intervals [306]:
				xmin = 96.3777
				xmax = 96.4377
				text = "i"
			intervals [307]:
				xmin = 96.4377
				xmax = 96.4677
				text = ""
			intervals [308]:
				xmin = 96.4677
				xmax = 96.5777
				text = "sh-"
			intervals [309]:
				xmin = 96.5777
				xmax = 96.6584
				text = ""
			intervals [310]:
				xmin = 96.6584
				xmax = 96.9384
				text = "should"
			intervals [311]:
				xmin = 96.9384
				xmax = 96.9784
				text = ""
			intervals [312]:
				xmin = 96.9784
				xmax = 97.1084
				text = "though"
			intervals [313]:
				xmin = 97.1084
				xmax = 97.1384
				text = "i"
			intervals [314]:
				xmin = 97.1384
				xmax = 97.1684
				text = ""
			intervals [315]:
				xmin = 97.1684
				xmax = 97.3284
				text = "mean"
			intervals [316]:
				xmin = 97.3284
				xmax = 97.3584
				text = ""
			intervals [317]:
				xmin = 97.3584
				xmax = 97.5784
				text = "maybe"
			intervals [318]:
				xmin = 97.5784
				xmax = 97.6384
				text = "i"
			intervals [319]:
				xmin = 97.6384
				xmax = 97.9184
				text = "can"
			intervals [320]:
				xmin = 97.9184
				xmax = 98.0484
				text = "but"
			intervals [321]:
				xmin = 98.0484
				xmax = 98.2219
				text = ""
			intervals [322]:
				xmin = 98.2219
				xmax = 98.4219
				text = "i'm"
			intervals [323]:
				xmin = 98.4219
				xmax = 98.4519
				text = ""
			intervals [324]:
				xmin = 98.4519
				xmax = 98.6219
				text = "not"
			intervals [325]:
				xmin = 98.6219
				xmax = 98.8819
				text = ""
			intervals [326]:
				xmin = 98.8819
				xmax = 99.0019
				text = "just"
			intervals [327]:
				xmin = 99.0019
				xmax = 99.0519
				text = ""
			intervals [328]:
				xmin = 99.0519
				xmax = 99.5419
				text = "ordinary"
			intervals [329]:
				xmin = 99.5419
				xmax = 106.3915
				text = ""
			intervals [330]:
				xmin = 106.3915
				xmax = 106.6415
				text = "not"
			intervals [331]:
				xmin = 106.6415
				xmax = 106.8315
				text = "here"
			intervals [332]:
				xmin = 106.8315
				xmax = 107.0115
				text = "not"
			intervals [333]:
				xmin = 107.0115
				xmax = 107.9715
				text = "lately"
			intervals [334]:
				xmin = 107.9715
				xmax = 108.493
				text = ""
			intervals [335]:
				xmin = 108.493
				xmax = 108.603
				text = "i"
			intervals [336]:
				xmin = 108.603
				xmax = 108.913
				text = "used"
			intervals [337]:
				xmin = 108.913
				xmax = 109.023
				text = "to"
			intervals [338]:
				xmin = 109.023
				xmax = 109.202
				text = ""
			intervals [339]:
				xmin = 109.202
				xmax = 109.402
				text = "few"
			intervals [340]:
				xmin = 109.402
				xmax = 109.432
				text = ""
			intervals [341]:
				xmin = 109.432
				xmax = 109.702
				text = "years"
			intervals [342]:
				xmin = 109.702
				xmax = 109.922
				text = "ago"
			intervals [343]:
				xmin = 109.922
				xmax = 109.972
				text = ""
			intervals [344]:
				xmin = 109.972
				xmax = 110.062
				text = "but"
			intervals [345]:
				xmin = 110.062
				xmax = 110.8998
				text = ""
			intervals [346]:
				xmin = 110.8998
				xmax = 111.0298
				text = "i"
			intervals [347]:
				xmin = 111.0298
				xmax = 111.3098
				text = "have"
			intervals [348]:
				xmin = 111.3098
				xmax = 111.5527
				text = ""
			intervals [349]:
				xmin = 111.5527
				xmax = 111.7527
				text = "one"
			intervals [350]:
				xmin = 111.7527
				xmax = 111.8027
				text = ""
			intervals [351]:
				xmin = 111.8027
				xmax = 112.1227
				text = "now"
			intervals [352]:
				xmin = 112.1227
				xmax = 112.1627
				text = ""
			intervals [353]:
				xmin = 112.1627
				xmax = 112.3127
				text = "but"
			intervals [354]:
				xmin = 112.3127
				xmax = 112.3827
				text = "i"
			intervals [355]:
				xmin = 112.3827
				xmax = 112.4127
				text = ""
			intervals [356]:
				xmin = 112.4127
				xmax = 112.5227
				text = "mean"
			intervals [357]:
				xmin = 112.5227
				xmax = 112.5527
				text = ""
			intervals [358]:
				xmin = 112.5527
				xmax = 112.6527
				text = "it"
			intervals [359]:
				xmin = 112.6527
				xmax = 112.7527
				text = "s"
			intervals [360]:
				xmin = 112.7527
				xmax = 112.9241
				text = ""
			intervals [361]:
				xmin = 112.9241
				xmax = 113.0641
				text = "broke"
			intervals [362]:
				xmin = 113.0641
				xmax = 114.0146
				text = ""
			intervals [363]:
				xmin = 114.0146
				xmax = 114.1646
				text = "it"
			intervals [364]:
				xmin = 114.1646
				xmax = 114.2346
				text = "s"
			intervals [365]:
				xmin = 114.2346
				xmax = 114.2646
				text = ""
			intervals [366]:
				xmin = 114.2646
				xmax = 114.4846
				text = "it"
			intervals [367]:
				xmin = 114.4846
				xmax = 114.6446
				text = "like"
			intervals [368]:
				xmin = 114.6446
				xmax = 114.7146
				text = "a"
			intervals [369]:
				xmin = 114.7146
				xmax = 115.3146
				text = "heirloom"
			intervals [370]:
				xmin = 115.3146
				xmax = 115.3446
				text = ""
			intervals [371]:
				xmin = 115.3446
				xmax = 115.4246
				text = "it"
			intervals [372]:
				xmin = 115.4246
				xmax = 115.5546
				text = "s"
			intervals [373]:
				xmin = 115.5546
				xmax = 115.5946
				text = ""
			intervals [374]:
				xmin = 115.5946
				xmax = 115.6246
				text = "a"
			intervals [375]:
				xmin = 115.6246
				xmax = 116.1334
				text = ""
			intervals [376]:
				xmin = 116.1334
				xmax = 116.4234
				text = "my"
			intervals [377]:
				xmin = 116.4234
				xmax = 116.6934
				text = "sister"
			intervals [378]:
				xmin = 116.6934
				xmax = 116.7234
				text = ""
			intervals [379]:
				xmin = 116.7234
				xmax = 116.9234
				text = "she"
			intervals [380]:
				xmin = 116.9234
				xmax = 116.9534
				text = ""
			intervals [381]:
				xmin = 116.9534
				xmax = 117.3934
				text = "deceased"
			intervals [382]:
				xmin = 117.3934
				xmax = 117.5734
				text = "you"
			intervals [383]:
				xmin = 117.5734
				xmax = 117.7434
				text = "know"
			intervals [384]:
				xmin = 117.7434
				xmax = 118.6567
				text = ""
			intervals [385]:
				xmin = 118.6567
				xmax = 118.7167
				text = "we"
			intervals [386]:
				xmin = 118.7167
				xmax = 118.9067
				text = "don't"
			intervals [387]:
				xmin = 118.9067
				xmax = 119.0167
				text = "get"
			intervals [388]:
				xmin = 119.0167
				xmax = 119.1167
				text = "it"
			intervals [389]:
				xmin = 119.1167
				xmax = 119.3867
				text = "fixed"
			intervals [390]:
				xmin = 119.3867
				xmax = 119.4167
				text = ""
			intervals [391]:
				xmin = 119.4167
				xmax = 119.4467
				text = "i"
			intervals [392]:
				xmin = 119.4467
				xmax = 119.5567
				text = "don't"
			intervals [393]:
				xmin = 119.5567
				xmax = 119.6967
				text = "care"
			intervals [394]:
				xmin = 119.6967
				xmax = 119.7567
				text = "if"
			intervals [395]:
				xmin = 119.7567
				xmax = 119.8167
				text = "it"
			intervals [396]:
				xmin = 119.8167
				xmax = 120.0867
				text = "cost"
			intervals [397]:
				xmin = 120.0867
				xmax = 120.1867
				text = ""
			intervals [398]:
				xmin = 120.1867
				xmax = 120.4667
				text = "one"
			intervals [399]:
				xmin = 120.4667
				xmax = 120.8267
				text = "dollar"
			intervals [400]:
				xmin = 120.8267
				xmax = 120.8667
				text = ""
			intervals [401]:
				xmin = 120.8667
				xmax = 120.9667
				text = "two"
			intervals [402]:
				xmin = 120.9667
				xmax = 120.9967
				text = ""
			intervals [403]:
				xmin = 120.9967
				xmax = 121.2767
				text = "dollar"
			intervals [404]:
				xmin = 121.2767
				xmax = 121.4667
				text = "whatever"
			intervals [405]:
				xmin = 121.4667
				xmax = 121.5267
				text = "it"
			intervals [406]:
				xmin = 121.5267
				xmax = 121.9867
				text = "cost"
			intervals [407]:
				xmin = 121.9867
				xmax = 122.7701
				text = ""
			intervals [408]:
				xmin = 122.7701
				xmax = 122.8401
				text = "we"
			intervals [409]:
				xmin = 122.8401
				xmax = 123.2701
				text = "just"
			intervals [410]:
				xmin = 123.2701
				xmax = 123.3801
				text = "you"
			intervals [411]:
				xmin = 123.3801
				xmax = 123.6001
				text = "know"
			intervals [412]:
				xmin = 123.6001
				xmax = 123.6301
				text = ""
			intervals [413]:
				xmin = 123.6301
				xmax = 123.7001
				text = "we"
			intervals [414]:
				xmin = 123.7001
				xmax = 123.9101
				text = "just"
			intervals [415]:
				xmin = 123.9101
				xmax = 124.0201
				text = "uh"
			intervals [416]:
				xmin = 124.0201
				xmax = 125.6919
				text = ""
			intervals [417]:
				xmin = 125.6919
				xmax = 125.7819
				text = "let"
			intervals [418]:
				xmin = 125.7819
				xmax = 125.8419
				text = "it"
			intervals [419]:
				xmin = 125.8419
				xmax = 126.1619
				text = "set"
			intervals [420]:
				xmin = 126.1619
				xmax = 126.4519
				text = "there"
			intervals [421]:
				xmin = 126.4519
				xmax = 130.6397
				text = ""
			intervals [422]:
				xmin = 130.6397
				xmax = 131.0997
				text = "no"
			intervals [423]:
				xmin = 131.0997
				xmax = 131.7797
				text = "last"
			intervals [424]:
				xmin = 131.7797
				xmax = 132.0097
				text = "picture"
			intervals [425]:
				xmin = 132.0097
				xmax = 132.0997
				text = "i"
			intervals [426]:
				xmin = 132.0997
				xmax = 132.4697
				text = "saw"
			intervals [427]:
				xmin = 132.4697
				xmax = 132.4997
				text = ""
			intervals [428]:
				xmin = 132.4997
				xmax = 132.9797
				text = "<unk>"
			intervals [429]:
				xmin = 132.9797
				xmax = 133.8235
				text = ""
			intervals [430]:
				xmin = 133.8235
				xmax = 133.9535
				text = "<unk>"
			intervals [431]:
				xmin = 133.9535
				xmax = 134.9266
				text = ""
			intervals [432]:
				xmin = 134.9266
				xmax = 135.0566
				text = "i"
			intervals [433]:
				xmin = 135.0566
				xmax = 135.4066
				text = "was"
			intervals [434]:
				xmin = 135.4066
				xmax = 136.003
				text = ""
			intervals [435]:
				xmin = 136.003
				xmax = 136.243
				text = "near"
			intervals [436]:
				xmin = 136.243
				xmax = 136.823
				text = "maryland"
			intervals [437]:
				xmin = 136.823
				xmax = 136.9433
				text = ""
			intervals [438]:
				xmin = 136.9433
				xmax = 137.4833
				text = "anyways"
			intervals [439]:
				xmin = 137.4833
				xmax = 137.5333
				text = ""
			intervals [440]:
				xmin = 137.5333
				xmax = 137.9333
				text = "washington"
			intervals [441]:
				xmin = 137.9333
				xmax = 138.3733
				text = "area"
			intervals [442]:
				xmin = 138.3733
				xmax = 138.5033
				text = "but"
			intervals [443]:
				xmin = 138.5033
				xmax = 139.6419
				text = ""
			intervals [444]:
				xmin = 139.6419
				xmax = 139.7019
				text = "it"
			intervals [445]:
				xmin = 139.7019
				xmax = 139.7419
				text = "s"
			intervals [446]:
				xmin = 139.7419
				xmax = 140.1419
				text = "still"
			intervals [447]:
				xmin = 140.1419
				xmax = 140.2219
				text = "you"
			intervals [448]:
				xmin = 140.2219
				xmax = 140.4219
				text = "know"
			intervals [449]:
				xmin = 140.4219
				xmax = 140.5219
				text = "it"
			intervals [450]:
				xmin = 140.5219
				xmax = 140.6319
				text = "s"
			intervals [451]:
				xmin = 140.6319
				xmax = 140.6919
				text = "in"
			intervals [452]:
				xmin = 140.6919
				xmax = 140.8819
				text = "the"
			intervals [453]:
				xmin = 140.8819
				xmax = 140.9219
				text = ""
			intervals [454]:
				xmin = 140.9219
				xmax = 141.1119
				text = "it"
			intervals [455]:
				xmin = 141.1119
				xmax = 141.1619
				text = ""
			intervals [456]:
				xmin = 141.1619
				xmax = 141.3319
				text = "s"
			intervals [457]:
				xmin = 141.3319
				xmax = 141.3919
				text = "in"
			intervals [458]:
				xmin = 141.3919
				xmax = 141.4519
				text = "the"
			intervals [459]:
				xmin = 141.4519
				xmax = 141.4819
				text = ""
			intervals [460]:
				xmin = 141.4819
				xmax = 141.8819
				text = "district"
			intervals [461]:
				xmin = 141.8819
				xmax = 141.9619
				text = "in"
			intervals [462]:
				xmin = 141.9619
				xmax = 142.0619
				text = "the"
			intervals [463]:
				xmin = 142.0619
				xmax = 142.3519
				text = "maryland"
			intervals [464]:
				xmin = 142.3519
				xmax = 142.6819
				text = "side"
			intervals [465]:
				xmin = 142.6819
				xmax = 143.3477
				text = ""
			intervals [466]:
				xmin = 143.3477
				xmax = 143.4277
				text = "and"
			intervals [467]:
				xmin = 143.4277
				xmax = 143.5577
				text = "that"
			intervals [468]:
				xmin = 143.5577
				xmax = 143.8877
				text = "was"
			intervals [469]:
				xmin = 143.8877
				xmax = 143.9377
				text = ""
			intervals [470]:
				xmin = 143.9377
				xmax = 144.3477
				text = "for"
			intervals [471]:
				xmin = 144.3477
				xmax = 144.3777
				text = ""
			intervals [472]:
				xmin = 144.3777
				xmax = 144.6877
				text = "adults"
			intervals [473]:
				xmin = 144.6877
				xmax = 144.7177
				text = ""
			intervals [474]:
				xmin = 144.7177
				xmax = 145.3577
				text = "only"
			intervals [475]:
				xmin = 145.3577
				xmax = 147.1524
				text = ""
			intervals [476]:
				xmin = 147.1524
				xmax = 147.2124
				text = "the"
			intervals [477]:
				xmin = 147.2124
				xmax = 147.3024
				text = "name"
			intervals [478]:
				xmin = 147.3024
				xmax = 147.3724
				text = "of"
			intervals [479]:
				xmin = 147.3724
				xmax = 147.4524
				text = "the"
			intervals [480]:
				xmin = 147.4524
				xmax = 147.7324
				text = "picture"
			intervals [481]:
				xmin = 147.7324
				xmax = 148.0424
				text = "was"
			intervals [482]:
				xmin = 148.0424
				xmax = 148.8168
				text = ""
			intervals [483]:
				xmin = 148.8168
				xmax = 148.9868
				text = "what"
			intervals [484]:
				xmin = 148.9868
				xmax = 149.0868
				text = "the"
			intervals [485]:
				xmin = 149.0868
				xmax = 149.3468
				text = "name"
			intervals [486]:
				xmin = 149.3468
				xmax = 149.4268
				text = "of"
			intervals [487]:
				xmin = 149.4268
				xmax = 149.5168
				text = ""
			intervals [488]:
				xmin = 149.5168
				xmax = 149.5768
				text = "the"
			intervals [489]:
				xmin = 149.5768
				xmax = 149.8368
				text = "picture"
			intervals [490]:
				xmin = 149.8368
				xmax = 150.1568
				text = "now"
			intervals [491]:
				xmin = 150.1568
				xmax = 151.3212
				text = ""
			intervals [492]:
				xmin = 151.3212
				xmax = 151.7812
				text = "woman"
			intervals [493]:
				xmin = 151.7812
				xmax = 151.8712
				text = "in"
			intervals [494]:
				xmin = 151.8712
				xmax = 151.9612
				text = "the"
			intervals [495]:
				xmin = 151.9612
				xmax = 152.1912
				text = "house"
			intervals [496]:
				xmin = 152.1912
				xmax = 152.4012
				text = "something"
			intervals [497]:
				xmin = 152.4012
				xmax = 152.8612
				text = "anyway"
			intervals [498]:
				xmin = 152.8612
				xmax = 155.0221
				text = ""
			intervals [499]:
				xmin = 155.0221
				xmax = 155.4021
				text = "oh"
			intervals [500]:
				xmin = 155.4021
				xmax = 155.7221
				text = ""
			intervals [501]:
				xmin = 155.7221
				xmax = 156.2121
				text = "sexual"
			intervals [502]:
				xmin = 156.2121
				xmax = 156.3021
				text = "acts"
			intervals [503]:
				xmin = 156.3021
				xmax = 157.7736
				text = ""
			intervals [504]:
				xmin = 157.7736
				xmax = 157.9936
				text = "mm-hm"
			intervals [505]:
				xmin = 157.9936
				xmax = 158.8947
				text = ""
			intervals [506]:
				xmin = 158.8947
				xmax = 159.1047
				text = "one"
			intervals [507]:
				xmin = 159.1047
				xmax = 159.2647
				text = "one"
			intervals [508]:
				xmin = 159.2647
				xmax = 159.5447
				text = "colored"
			intervals [509]:
				xmin = 159.5447
				xmax = 159.7947
				text = "guy"
			intervals [510]:
				xmin = 159.7947
				xmax = 159.8847
				text = "and"
			intervals [511]:
				xmin = 159.8847
				xmax = 159.9647
				text = "a"
			intervals [512]:
				xmin = 159.9647
				xmax = 160.1447
				text = "white"
			intervals [513]:
				xmin = 160.1447
				xmax = 160.3247
				text = "guy"
			intervals [514]:
				xmin = 160.3247
				xmax = 160.3547
				text = ""
			intervals [515]:
				xmin = 160.3547
				xmax = 160.7147
				text = "together"
			intervals [516]:
				xmin = 160.7147
				xmax = 161.4851
				text = ""
			intervals [517]:
				xmin = 161.4851
				xmax = 161.6851
				text = "and"
			intervals [518]:
				xmin = 161.6851
				xmax = 161.7651
				text = "they"
			intervals [519]:
				xmin = 161.7651
				xmax = 161.9451
				text = "had"
			intervals [520]:
				xmin = 161.9451
				xmax = 162.0451
				text = "this"
			intervals [521]:
				xmin = 162.0451
				xmax = 162.0751
				text = ""
			intervals [522]:
				xmin = 162.0751
				xmax = 162.3251
				text = "white"
			intervals [523]:
				xmin = 162.3251
				xmax = 162.5551
				text = "girl"
			intervals [524]:
				xmin = 162.5551
				xmax = 162.6951
				text = "with"
			intervals [525]:
				xmin = 162.6951
				xmax = 162.8051
				text = "them"
			intervals [526]:
				xmin = 162.8051
				xmax = 163.0151
				text = ""
			intervals [527]:
				xmin = 163.0151
				xmax = 163.1251
				text = "but"
			intervals [528]:
				xmin = 163.1251
				xmax = 163.2251
				text = "they"
			intervals [529]:
				xmin = 163.2251
				xmax = 163.3951
				text = "was"
			intervals [530]:
				xmin = 163.3951
				xmax = 163.4651
				text = ""
			intervals [531]:
				xmin = 163.4651
				xmax = 163.8951
				text = "buddies"
			intervals [532]:
				xmin = 163.8951
				xmax = 163.9251
				text = ""
			intervals [533]:
				xmin = 163.9251
				xmax = 164.0551
				text = "like"
			intervals [534]:
				xmin = 164.0551
				xmax = 164.4488
				text = ""
			intervals [535]:
				xmin = 164.4488
				xmax = 164.7488
				text = "all"
			intervals [536]:
				xmin = 164.7488
				xmax = 164.8788
				text = ""
			intervals [537]:
				xmin = 164.8788
				xmax = 165.0988
				text = "like"
			intervals [538]:
				xmin = 165.0988
				xmax = 165.5788
				text = "three"
			intervals [539]:
				xmin = 165.5788
				xmax = 165.7588
				text = "be"
			intervals [540]:
				xmin = 165.7588
				xmax = 166.1288
				text = "buddies"
			intervals [541]:
				xmin = 166.1288
				xmax = 166.8607
				text = ""
			intervals [542]:
				xmin = 166.8607
				xmax = 166.9707
				text = "we"
			intervals [543]:
				xmin = 166.9707
				xmax = 167.1807
				text = "come"
			intervals [544]:
				xmin = 167.1807
				xmax = 167.3507
				text = "for"
			intervals [545]:
				xmin = 167.3507
				xmax = 167.5507
				text = "where"
			intervals [546]:
				xmin = 167.5507
				xmax = 167.6807
				text = "they"
			intervals [547]:
				xmin = 167.6807
				xmax = 168.0407
				text = "call"
			intervals [548]:
				xmin = 168.0407
				xmax = 168.2207
				text = "what"
			intervals [549]:
				xmin = 168.2207
				xmax = 168.4507
				text = "not"
			intervals [550]:
				xmin = 168.4507
				xmax = 168.4807
				text = ""
			intervals [551]:
				xmin = 168.4807
				xmax = 168.5907
				text = "you"
			intervals [552]:
				xmin = 168.5907
				xmax = 168.7507
				text = "know"
			intervals [553]:
				xmin = 168.7507
				xmax = 168.9607
				text = "like"
			intervals [554]:
				xmin = 168.9607
				xmax = 169.1307
				text = "you"
			intervals [555]:
				xmin = 169.1307
				xmax = 169.2107
				text = "uh"
			intervals [556]:
				xmin = 169.2107
				xmax = 169.7258
				text = ""
			intervals [557]:
				xmin = 169.7258
				xmax = 169.8158
				text = "you"
			intervals [558]:
				xmin = 169.8158
				xmax = 169.9458
				text = "go"
			intervals [559]:
				xmin = 169.9458
				xmax = 170.0258
				text = "in"
			intervals [560]:
				xmin = 170.0258
				xmax = 170.1358
				text = "on"
			intervals [561]:
				xmin = 170.1358
				xmax = 170.4658
				text = "subject"
			intervals [562]:
				xmin = 170.4658
				xmax = 170.6758
				text = "like"
			intervals [563]:
				xmin = 170.6758
				xmax = 170.7658
				text = "in"
			intervals [564]:
				xmin = 170.7658
				xmax = 171.0158
				text = "here"
			intervals [565]:
				xmin = 171.0158
				xmax = 171.3458
				text = "today"
			intervals [566]:
				xmin = 171.3458
				xmax = 171.4758
				text = "ya"
			intervals [567]:
				xmin = 171.4758
				xmax = 171.5058
				text = ""
			intervals [568]:
				xmin = 171.5058
				xmax = 171.8758
				text = "see"
			intervals [569]:
				xmin = 171.8758
				xmax = 172.5498
				text = ""
			intervals [570]:
				xmin = 172.5498
				xmax = 172.8198
				text = "and"
			intervals [571]:
				xmin = 172.8198
				xmax = 173.0098
				text = "uh"
			intervals [572]:
				xmin = 173.0098
				xmax = 173.0898
				text = ""
			intervals [573]:
				xmin = 173.0898
				xmax = 173.2098
				text = "you"
			intervals [574]:
				xmin = 173.2098
				xmax = 173.4898
				text = "gotta"
			intervals [575]:
				xmin = 173.4898
				xmax = 173.632
				text = ""
			intervals [576]:
				xmin = 173.632
				xmax = 173.802
				text = "you"
			intervals [577]:
				xmin = 173.802
				xmax = 174.222
				text = "represent"
			intervals [578]:
				xmin = 174.222
				xmax = 174.542
				text = "yourself"
			intervals [579]:
				xmin = 174.542
				xmax = 174.572
				text = "i"
			intervals [580]:
				xmin = 174.572
				xmax = 174.852
				text = "represent"
			intervals [581]:
				xmin = 174.852
				xmax = 175.292
				text = "myself"
			intervals [582]:
				xmin = 175.292
				xmax = 175.392
				text = "and"
			intervals [583]:
				xmin = 175.392
				xmax = 175.492
				text = "she"
			intervals [584]:
				xmin = 175.492
				xmax = 175.792
				text = "represent"
			intervals [585]:
				xmin = 175.792
				xmax = 176.152
				text = "herself"
			intervals [586]:
				xmin = 176.152
				xmax = 176.9261
				text = ""
			intervals [587]:
				xmin = 176.9261
				xmax = 177.0461
				text = "but"
			intervals [588]:
				xmin = 177.0461
				xmax = 177.3261
				text = "one"
			intervals [589]:
				xmin = 177.3261
				xmax = 177.7261
				text = "female"
			intervals [590]:
				xmin = 177.7261
				xmax = 177.9361
				text = "in"
			intervals [591]:
				xmin = 177.9361
				xmax = 177.9961
				text = "the"
			intervals [592]:
				xmin = 177.9961
				xmax = 178.1561
				text = "whole"
			intervals [593]:
				xmin = 178.1561
				xmax = 178.5461
				text = "crowd"
			intervals [594]:
				xmin = 178.5461
				xmax = 178.7896
				text = ""
			intervals [595]:
				xmin = 178.7896
				xmax = 179.2696
				text = "so"
			intervals [596]:
				xmin = 179.2696
				xmax = 180.5775
				text = ""
			intervals [597]:
				xmin = 180.5775
				xmax = 180.6675
				text = "then"
			intervals [598]:
				xmin = 180.6675
				xmax = 180.7975
				text = "they"
			intervals [599]:
				xmin = 180.7975
				xmax = 180.9475
				text = "got"
			intervals [600]:
				xmin = 180.9475
				xmax = 181.0075
				text = "in"
			intervals [601]:
				xmin = 181.0075
				xmax = 181.0675
				text = "to"
			intervals [602]:
				xmin = 181.0675
				xmax = 181.2575
				text = "this"
			intervals [603]:
				xmin = 181.2575
				xmax = 181.4675
				text = "little"
			intervals [604]:
				xmin = 181.4675
				xmax = 181.6075
				text = "place"
			intervals [605]:
				xmin = 181.6075
				xmax = 181.8275
				text = "down"
			intervals [606]:
				xmin = 181.8275
				xmax = 182.1075
				text = "somewhere"
			intervals [607]:
				xmin = 182.1075
				xmax = 182.1675
				text = "in"
			intervals [608]:
				xmin = 182.1675
				xmax = 182.2575
				text = "the"
			intervals [609]:
				xmin = 182.2575
				xmax = 182.6375
				text = "south"
			intervals [610]:
				xmin = 182.6375
				xmax = 182.7675
				text = "there"
			intervals [611]:
				xmin = 182.7675
				xmax = 183.0675
				text = "and"
			intervals [612]:
				xmin = 183.0675
				xmax = 183.2275
				text = "uh"
			intervals [613]:
				xmin = 183.2275
				xmax = 184.1993
				text = ""
			intervals [614]:
				xmin = 184.1993
				xmax = 184.4393
				text = "by"
			intervals [615]:
				xmin = 184.4393
				xmax = 184.8793
				text = "george"
			intervals [616]:
				xmin = 184.8793
				xmax = 185.0393
				text = "then"
			intervals [617]:
				xmin = 185.0393
				xmax = 185.3893
				text = "they"
			intervals [618]:
				xmin = 185.3893
				xmax = 186.2409
				text = ""
			intervals [619]:
				xmin = 186.2409
				xmax = 186.5309
				text = "just"
			intervals [620]:
				xmin = 186.5309
				xmax = 186.7909
				text = "uh"
			intervals [621]:
				xmin = 186.7909
				xmax = 187.431
				text = ""
			intervals [622]:
				xmin = 187.431
				xmax = 187.781
				text = "shot"
			intervals [623]:
				xmin = 187.781
				xmax = 187.911
				text = "him"
			intervals [624]:
				xmin = 187.911
				xmax = 188.181
				text = "down"
			intervals [625]:
				xmin = 188.181
				xmax = 188.261
				text = "and"
			intervals [626]:
				xmin = 188.261
				xmax = 188.501
				text = "shot"
			intervals [627]:
				xmin = 188.501
				xmax = 188.651
				text = "him"
			intervals [628]:
				xmin = 188.651
				xmax = 188.971
				text = "down"
			intervals [629]:
				xmin = 188.971
				xmax = 189.301
				text = "and"
			intervals [630]:
				xmin = 189.301
				xmax = 189.461
				text = "what"
			intervals [631]:
				xmin = 189.461
				xmax = 189.531
				text = ""
			intervals [632]:
				xmin = 189.531
				xmax = 189.701
				text = "not"
			intervals [633]:
				xmin = 189.701
				xmax = 189.751
				text = ""
			intervals [634]:
				xmin = 189.751
				xmax = 189.931
				text = "like"
			intervals [635]:
				xmin = 189.931
				xmax = 190.111
				text = "that"
			intervals [636]:
				xmin = 190.111
				xmax = 191.8245
				text = ""
			intervals [637]:
				xmin = 191.8245
				xmax = 191.9145
				text = "but"
			intervals [638]:
				xmin = 191.9145
				xmax = 191.9945
				text = "it"
			intervals [639]:
				xmin = 191.9945
				xmax = 192.1945
				text = "was"
			intervals [640]:
				xmin = 192.1945
				xmax = 192.2545
				text = ""
			intervals [641]:
				xmin = 192.2545
				xmax = 192.3645
				text = "it"
			intervals [642]:
				xmin = 192.3645
				xmax = 192.3945
				text = "s"
			intervals [643]:
				xmin = 192.3945
				xmax = 192.7545
				text = "sexy"
			intervals [644]:
				xmin = 192.7545
				xmax = 192.8745
				text = "but"
			intervals [645]:
				xmin = 192.8745
				xmax = 193.1345
				text = "they"
			intervals [646]:
				xmin = 193.1345
				xmax = 193.4045
				text = "they"
			intervals [647]:
				xmin = 193.4045
				xmax = 193.6845
				text = "anyway"
			intervals [648]:
				xmin = 193.6845
				xmax = 193.8045
				text = "the"
			intervals [649]:
				xmin = 193.8045
				xmax = 194.3545
				text = "sheriff"
			intervals [650]:
				xmin = 194.3545
				xmax = 195.2183
				text = ""
			intervals [651]:
				xmin = 195.2183
				xmax = 195.4183
				text = "tooked"
			intervals [652]:
				xmin = 195.4183
				xmax = 195.8483
				text = "advantage"
			intervals [653]:
				xmin = 195.8483
				xmax = 195.9183
				text = "of"
			intervals [654]:
				xmin = 195.9183
				xmax = 196.0483
				text = "the"
			intervals [655]:
				xmin = 196.0483
				xmax = 196.3683
				text = "lady"
			intervals [656]:
				xmin = 196.3683
				xmax = 197.405
				text = ""
			intervals [657]:
				xmin = 197.405
				xmax = 197.615
				text = "lady"
			intervals [658]:
				xmin = 197.615
				xmax = 197.745
				text = "in"
			intervals [659]:
				xmin = 197.745
				xmax = 197.865
				text = "the"
			intervals [660]:
				xmin = 197.865
				xmax = 198.365
				text = "cell"
			intervals [661]:
				xmin = 198.365
				xmax = 198.6586
				text = ""
			intervals [662]:
				xmin = 198.6586
				xmax = 198.8186
				text = "that"
			intervals [663]:
				xmin = 198.8186
				xmax = 199.2786
				text = "something"
			intervals [664]:
				xmin = 199.2786
				xmax = 199.4653
				text = ""
			intervals [665]:
				xmin = 199.4653
				xmax = 199.6253
				text = "he"
			intervals [666]:
				xmin = 199.6253
				xmax = 199.8053
				text = "got"
			intervals [667]:
				xmin = 199.8053
				xmax = 199.8653
				text = ""
			intervals [668]:
				xmin = 199.8653
				xmax = 199.9953
				text = "some"
			intervals [669]:
				xmin = 199.9953
				xmax = 200.0353
				text = ""
			intervals [670]:
				xmin = 200.0353
				xmax = 200.3653
				text = "stuff"
			intervals [671]:
				xmin = 200.3653
				xmax = 200.4553
				text = "in"
			intervals [672]:
				xmin = 200.4553
				xmax = 200.6253
				text = "the"
			intervals [673]:
				xmin = 200.6253
				xmax = 200.6553
				text = ""
			intervals [674]:
				xmin = 200.6553
				xmax = 201.0553
				text = "cell"
			intervals [675]:
				xmin = 201.0553
				xmax = 202.1055
				text = ""
			intervals [676]:
				xmin = 202.1055
				xmax = 202.8555
				text = "yeah"
			intervals [677]:
				xmin = 202.8555
				xmax = 203.2701
				text = ""
			intervals [678]:
				xmin = 203.2701
				xmax = 203.5301
				text = "after"
			intervals [679]:
				xmin = 203.5301
				xmax = 203.6001
				text = "he"
			intervals [680]:
				xmin = 203.6001
				xmax = 203.7801
				text = "kill"
			intervals [681]:
				xmin = 203.7801
				xmax = 203.8801
				text = "the"
			intervals [682]:
				xmin = 203.8801
				xmax = 204.0801
				text = "two"
			intervals [683]:
				xmin = 204.0801
				xmax = 204.6201
				text = "boys"
			intervals [684]:
				xmin = 204.6201
				xmax = 204.8388
				text = ""
			intervals [685]:
				xmin = 204.8388
				xmax = 205.0888
				text = "white"
			intervals [686]:
				xmin = 205.0888
				xmax = 205.2388
				text = "boy"
			intervals [687]:
				xmin = 205.2388
				xmax = 205.2988
				text = "and"
			intervals [688]:
				xmin = 205.2988
				xmax = 205.3788
				text = "the"
			intervals [689]:
				xmin = 205.3788
				xmax = 205.6588
				text = "colored"
			intervals [690]:
				xmin = 205.6588
				xmax = 205.6888
				text = ""
			intervals [691]:
				xmin = 205.6888
				xmax = 205.7488
				text = "boy"
			intervals [692]:
				xmin = 205.7488
				xmax = 207.1805
				text = ""
			intervals [693]:
				xmin = 207.1805
				xmax = 207.2805
				text = "but"
			intervals [694]:
				xmin = 207.2805
				xmax = 207.3505
				text = "it"
			intervals [695]:
				xmin = 207.3505
				xmax = 207.3905
				text = "s"
			intervals [696]:
				xmin = 207.3905
				xmax = 207.5805
				text = "sure"
			intervals [697]:
				xmin = 207.5805
				xmax = 207.7305
				text = "how"
			intervals [698]:
				xmin = 207.7305
				xmax = 207.9705
				text = "things"
			intervals [699]:
				xmin = 207.9705
				xmax = 208.0005
				text = ""
			intervals [700]:
				xmin = 208.0005
				xmax = 208.3305
				text = "happen"
			intervals [701]:
				xmin = 208.3305
				xmax = 209.2289
				text = ""
			intervals [702]:
				xmin = 209.2289
				xmax = 209.3689
				text = "you"
			intervals [703]:
				xmin = 209.3689
				xmax = 209.5589
				text = "know"
			intervals [704]:
				xmin = 209.5589
				xmax = 209.6689
				text = "in"
			intervals [705]:
				xmin = 209.6689
				xmax = 209.8289
				text = "them"
			intervals [706]:
				xmin = 209.8289
				xmax = 210.0701
				text = ""
			intervals [707]:
				xmin = 210.0701
				xmax = 210.2001
				text = "them"
			intervals [708]:
				xmin = 210.2001
				xmax = 210.4201
				text = "kind"
			intervals [709]:
				xmin = 210.4201
				xmax = 210.5401
				text = "of"
			intervals [710]:
				xmin = 210.5401
				xmax = 210.5701
				text = ""
			intervals [711]:
				xmin = 210.5701
				xmax = 210.9701
				text = "towns"
			intervals [712]:
				xmin = 210.9701
				xmax = 211.0401
				text = ""
			intervals [713]:
				xmin = 211.0401
				xmax = 211.2701
				text = "like"
			intervals [714]:
				xmin = 211.2701
				xmax = 211.4001
				text = "what"
			intervals [715]:
				xmin = 211.4001
				xmax = 211.4701
				text = ""
			intervals [716]:
				xmin = 211.4701
				xmax = 211.6201
				text = "that"
			intervals [717]:
				xmin = 211.6201
				xmax = 212.3371
				text = ""
			intervals [718]:
				xmin = 212.3371
				xmax = 212.5071
				text = "it"
			intervals [719]:
				xmin = 212.5071
				xmax = 212.5371
				text = "s"
			intervals [720]:
				xmin = 212.5371
				xmax = 212.6771
				text = "re-"
			intervals [721]:
				xmin = 212.6771
				xmax = 212.7071
				text = ""
			intervals [722]:
				xmin = 212.7071
				xmax = 213.4071
				text = "realistic"
			intervals [723]:
				xmin = 213.4071
				xmax = 213.4871
				text = "i"
			intervals [724]:
				xmin = 213.4871
				xmax = 213.6871
				text = "mean"
			intervals [725]:
				xmin = 213.6871
				xmax = 213.7471
				text = "it"
			intervals [726]:
				xmin = 213.7471
				xmax = 213.7871
				text = ""
			intervals [727]:
				xmin = 213.7871
				xmax = 213.8171
				text = "s"
			intervals [728]:
				xmin = 213.8171
				xmax = 213.8471
				text = ""
			intervals [729]:
				xmin = 213.8471
				xmax = 213.8871
				text = "uh"
			intervals [730]:
				xmin = 213.8871
				xmax = 214.0671
				text = ""
			intervals [731]:
				xmin = 214.0671
				xmax = 214.3071
				text = "very"
			intervals [732]:
				xmin = 214.3071
				xmax = 214.6771
				text = "nice"
			intervals [733]:
				xmin = 214.6771
				xmax = 215.5246
				text = ""
			intervals [734]:
				xmin = 215.5246
				xmax = 215.6646
				text = "but"
			intervals [735]:
				xmin = 215.6646
				xmax = 215.6946
				text = ""
			intervals [736]:
				xmin = 215.6946
				xmax = 215.8746
				text = "uh"
			intervals [737]:
				xmin = 215.8746
				xmax = 217.8953
				text = ""
			intervals [738]:
				xmin = 217.8953
				xmax = 218.2453
				text = "me"
			intervals [739]:
				xmin = 218.2453
				xmax = 219.2717
				text = ""
			intervals [740]:
				xmin = 219.2717
				xmax = 219.3317
				text = "i'm"
			intervals [741]:
				xmin = 219.3317
				xmax = 219.3917
				text = ""
			intervals [742]:
				xmin = 219.3917
				xmax = 219.6517
				text = "born"
			intervals [743]:
				xmin = 219.6517
				xmax = 219.8717
				text = "here"
			intervals [744]:
				xmin = 219.8717
				xmax = 224.1674
				text = ""
			intervals [745]:
				xmin = 224.1674
				xmax = 224.4474
				text = "i"
			intervals [746]:
				xmin = 224.4474
				xmax = 224.8074
				text = "have"
			intervals [747]:
				xmin = 224.8074
				xmax = 226.3029
				text = ""
			intervals [748]:
				xmin = 226.3029
				xmax = 226.5829
				text = "really"
			intervals [749]:
				xmin = 226.5829
				xmax = 226.8729
				text = "have"
			intervals [750]:
				xmin = 226.8729
				xmax = 227.7684
				text = ""
			intervals [751]:
				xmin = 227.7684
				xmax = 227.8984
				text = "i"
			intervals [752]:
				xmin = 227.8984
				xmax = 227.9884
				text = "was"
			intervals [753]:
				xmin = 227.9884
				xmax = 228.1484
				text = "born"
			intervals [754]:
				xmin = 228.1484
				xmax = 228.3084
				text = "up"
			intervals [755]:
				xmin = 228.3084
				xmax = 228.4284
				text = "in"
			intervals [756]:
				xmin = 228.4284
				xmax = 228.4984
				text = "the"
			intervals [757]:
				xmin = 228.4984
				xmax = 228.7084
				text = "hos-"
			intervals [758]:
				xmin = 228.7084
				xmax = 228.7584
				text = ""
			intervals [759]:
				xmin = 228.7584
				xmax = 229.1584
				text = "um"
			intervals [760]:
				xmin = 229.1584
				xmax = 229.3497
				text = ""
			intervals [761]:
				xmin = 229.3497
				xmax = 229.5897
				text = "home"
			intervals [762]:
				xmin = 229.5897
				xmax = 229.8897
				text = "packer"
			intervals [763]:
				xmin = 229.8897
				xmax = 230.4197
				text = "hospital"
			intervals [764]:
				xmin = 230.4197
				xmax = 230.5397
				text = "th-"
			intervals [765]:
				xmin = 230.5397
				xmax = 230.8414
				text = ""
			intervals [766]:
				xmin = 230.8414
				xmax = 230.9114
				text = "new"
			intervals [767]:
				xmin = 230.9114
				xmax = 231.1814
				text = "york"
			intervals [768]:
				xmin = 231.1814
				xmax = 231.5514
				text = "avenue"
			intervals [769]:
				xmin = 231.5514
				xmax = 231.7014
				text = "and"
			intervals [770]:
				xmin = 231.7014
				xmax = 231.9114
				text = "uh"
			intervals [771]:
				xmin = 231.9114
				xmax = 232.2536
				text = ""
			intervals [772]:
				xmin = 232.2536
				xmax = 232.7636
				text = "kirby"
			intervals [773]:
				xmin = 232.7636
				xmax = 232.9136
				text = "and"
			intervals [774]:
				xmin = 232.9136
				xmax = 233.1136
				text = "uh"
			intervals [775]:
				xmin = 233.1136
				xmax = 233.2636
				text = ""
			intervals [776]:
				xmin = 233.2636
				xmax = 233.7136
				text = "morgan"
			intervals [777]:
				xmin = 233.7136
				xmax = 233.9636
				text = "street"
			intervals [778]:
				xmin = 233.9636
				xmax = 234.7576
				text = ""
			intervals [779]:
				xmin = 234.7576
				xmax = 234.9576
				text = "that"
			intervals [780]:
				xmin = 234.9576
				xmax = 234.9976
				text = "s"
			intervals [781]:
				xmin = 234.9976
				xmax = 235.0376
				text = "a"
			intervals [782]:
				xmin = 235.0376
				xmax = 235.5376
				text = "playground"
			intervals [783]:
				xmin = 235.5376
				xmax = 235.7176
				text = "now"
			intervals [784]:
				xmin = 235.7176
				xmax = 237.123
				text = ""
			intervals [785]:
				xmin = 237.123
				xmax = 237.203
				text = "i"
			intervals [786]:
				xmin = 237.203
				xmax = 237.423
				text = "seen"
			intervals [787]:
				xmin = 237.423
				xmax = 237.523
				text = "a"
			intervals [788]:
				xmin = 237.523
				xmax = 237.743
				text = "lot"
			intervals [789]:
				xmin = 237.743
				xmax = 240.3799
				text = ""
			intervals [790]:
				xmin = 240.3799
				xmax = 240.4899
				text = "i"
			intervals [791]:
				xmin = 240.4899
				xmax = 240.6899
				text = "mean"
			intervals [792]:
				xmin = 240.6899
				xmax = 240.8199
				text = "when"
			intervals [793]:
				xmin = 240.8199
				xmax = 240.8999
				text = "i"
			intervals [794]:
				xmin = 240.8999
				xmax = 241.1099
				text = "was"
			intervals [795]:
				xmin = 241.1099
				xmax = 241.2899
				text = "coming"
			intervals [796]:
				xmin = 241.2899
				xmax = 241.4299
				text = "up"
			intervals [797]:
				xmin = 241.4299
				xmax = 241.4599
				text = ""
			intervals [798]:
				xmin = 241.4599
				xmax = 241.5499
				text = "when"
			intervals [799]:
				xmin = 241.5499
				xmax = 241.6099
				text = "i"
			intervals [800]:
				xmin = 241.6099
				xmax = 241.7899
				text = "was"
			intervals [801]:
				xmin = 241.7899
				xmax = 242.2099
				text = "youngster"
			intervals [802]:
				xmin = 242.2099
				xmax = 242.7096
				text = ""
			intervals [803]:
				xmin = 242.7096
				xmax = 243.0396
				text = "say"
			intervals [804]:
				xmin = 243.0396
				xmax = 243.2696
				text = "about"
			intervals [805]:
				xmin = 243.2696
				xmax = 243.3196
				text = ""
			intervals [806]:
				xmin = 243.3196
				xmax = 243.4796
				text = "say"
			intervals [807]:
				xmin = 243.4796
				xmax = 244.8485
				text = ""
			intervals [808]:
				xmin = 244.8485
				xmax = 245.3985
				text = "fourteen"
			intervals [809]:
				xmin = 245.3985
				xmax = 245.6685
				text = "or"
			intervals [810]:
				xmin = 245.6685
				xmax = 246.3472
				text = ""
			intervals [811]:
				xmin = 246.3472
				xmax = 246.8772
				text = "seventeen"
			intervals [812]:
				xmin = 246.8772
				xmax = 247.0872
				text = "years"
			intervals [813]:
				xmin = 247.0872
				xmax = 247.1272
				text = ""
			intervals [814]:
				xmin = 247.1272
				xmax = 247.3172
				text = "old"
			intervals [815]:
				xmin = 247.3172
				xmax = 247.9921
				text = ""
			intervals [816]:
				xmin = 247.9921
				xmax = 248.1121
				text = "you"
			intervals [817]:
				xmin = 248.1121
				xmax = 248.3321
				text = "couldn't"
			intervals [818]:
				xmin = 248.3321
				xmax = 248.4321
				text = "go"
			intervals [819]:
				xmin = 248.4321
				xmax = 248.5721
				text = "to"
			intervals [820]:
				xmin = 248.5721
				xmax = 248.9321
				text = "dunbar"
			intervals [821]:
				xmin = 248.9321
				xmax = 249.0721
				text = ""
			intervals [822]:
				xmin = 249.0721
				xmax = 249.3521
				text = "school"
			intervals [823]:
				xmin = 249.3521
				xmax = 249.7461
				text = ""
			intervals [824]:
				xmin = 249.7461
				xmax = 249.9261
				text = "less"
			intervals [825]:
				xmin = 249.9261
				xmax = 250.0461
				text = "you"
			intervals [826]:
				xmin = 250.0461
				xmax = 250.3861
				text = "was"
			intervals [827]:
				xmin = 250.3861
				xmax = 250.6157
				text = ""
			intervals [828]:
				xmin = 250.6157
				xmax = 250.7857
				text = "light"
			intervals [829]:
				xmin = 250.7857
				xmax = 250.8257
				text = ""
			intervals [830]:
				xmin = 250.8257
				xmax = 251.2057
				text = "skinned"
			intervals [831]:
				xmin = 251.2057
				xmax = 251.389
				text = ""
			intervals [832]:
				xmin = 251.389
				xmax = 251.599
				text = "or"
			intervals [833]:
				xmin = 251.599
				xmax = 251.759
				text = "had"
			intervals [834]:
				xmin = 251.759
				xmax = 252.109
				text = "a"
			intervals [835]:
				xmin = 252.109
				xmax = 252.6968
				text = ""
			intervals [836]:
				xmin = 252.6968
				xmax = 252.7768
				text = "you"
			intervals [837]:
				xmin = 252.7768
				xmax = 253.0568
				text = "know"
			intervals [838]:
				xmin = 253.0568
				xmax = 253.2768
				text = "a"
			intervals [839]:
				xmin = 253.2768
				xmax = 253.4714
				text = ""
			intervals [840]:
				xmin = 253.4714
				xmax = 253.8014
				text = "family"
			intervals [841]:
				xmin = 253.8014
				xmax = 254.6214
				text = "background"
			intervals [842]:
				xmin = 254.6214
				xmax = 255.6352
				text = ""
			intervals [843]:
				xmin = 255.6352
				xmax = 255.7652
				text = "but"
			intervals [844]:
				xmin = 255.7652
				xmax = 255.8852
				text = "a"
			intervals [845]:
				xmin = 255.8852
				xmax = 255.9152
				text = ""
			intervals [846]:
				xmin = 255.9152
				xmax = 256.1652
				text = "poor"
			intervals [847]:
				xmin = 256.1652
				xmax = 256.3552
				text = "guy"
			intervals [848]:
				xmin = 256.3552
				xmax = 256.5552
				text = "like"
			intervals [849]:
				xmin = 256.5552
				xmax = 256.7652
				text = "me"
			intervals [850]:
				xmin = 256.7652
				xmax = 256.9452
				text = "had"
			intervals [851]:
				xmin = 256.9452
				xmax = 257.0052
				text = "to"
			intervals [852]:
				xmin = 257.0052
				xmax = 257.1452
				text = "go"
			intervals [853]:
				xmin = 257.1452
				xmax = 257.2652
				text = "to"
			intervals [854]:
				xmin = 257.2652
				xmax = 258.0752
				text = "armstrong"
			intervals [855]:
				xmin = 258.0752
				xmax = 258.3237
				text = ""
			intervals [856]:
				xmin = 258.3237
				xmax = 258.5537
				text = "that"
			intervals [857]:
				xmin = 258.5537
				xmax = 258.5837
				text = "s"
			intervals [858]:
				xmin = 258.5837
				xmax = 258.6137
				text = ""
			intervals [859]:
				xmin = 258.6137
				xmax = 258.8137
				text = "more"
			intervals [860]:
				xmin = 258.8137
				xmax = 258.9937
				text = "like"
			intervals [861]:
				xmin = 258.9937
				xmax = 259.1237
				text = "like"
			intervals [862]:
				xmin = 259.1237
				xmax = 259.1637
				text = ""
			intervals [863]:
				xmin = 259.1637
				xmax = 259.2237
				text = "a"
			intervals [864]:
				xmin = 259.2237
				xmax = 259.2837
				text = ""
			intervals [865]:
				xmin = 259.2837
				xmax = 259.7037
				text = "trade"
			intervals [866]:
				xmin = 259.7037
				xmax = 260.9943
				text = ""
			intervals [867]:
				xmin = 260.9943
				xmax = 261.1043
				text = "but"
			intervals [868]:
				xmin = 261.1043
				xmax = 261.1643
				text = ""
			intervals [869]:
				xmin = 261.1643
				xmax = 261.5843
				text = "see"
			intervals [870]:
				xmin = 261.5843
				xmax = 261.6743
				text = ""
			intervals [871]:
				xmin = 261.6743
				xmax = 261.8943
				text = "uh"
			intervals [872]:
				xmin = 261.8943
				xmax = 261.9243
				text = ""
			intervals [873]:
				xmin = 261.9243
				xmax = 262.4243
				text = "dunbar"
			intervals [874]:
				xmin = 262.4243
				xmax = 262.4543
				text = ""
			intervals [875]:
				xmin = 262.4543
				xmax = 262.5443
				text = "was"
			intervals [876]:
				xmin = 262.5443
				xmax = 262.6143
				text = ""
			intervals [877]:
				xmin = 262.6143
				xmax = 262.9043
				text = "different"
			intervals [878]:
				xmin = 262.9043
				xmax = 264.1012
				text = ""
			intervals [879]:
				xmin = 264.1012
				xmax = 264.2212
				text = "i"
			intervals [880]:
				xmin = 264.2212
				xmax = 264.3812
				text = "gotta"
			intervals [881]:
				xmin = 264.3812
				xmax = 264.5112
				text = "be"
			intervals [882]:
				xmin = 264.5112
				xmax = 264.7112
				text = "miss"
			intervals [883]:
				xmin = 264.7112
				xmax = 264.7812
				text = "so"
			intervals [884]:
				xmin = 264.7812
				xmax = 264.9512
				text = "and"
			intervals [885]:
				xmin = 264.9512
				xmax = 265.0412
				text = "so"
			intervals [886]:
				xmin = 265.0412
				xmax = 265.1812
				text = "and"
			intervals [887]:
				xmin = 265.1812
				xmax = 265.2712
				text = "so"
			intervals [888]:
				xmin = 265.2712
				xmax = 265.5112
				text = "s"
			intervals [889]:
				xmin = 265.5112
				xmax = 265.6712
				text = "son"
			intervals [890]:
				xmin = 265.6712
				xmax = 265.901
				text = ""
			intervals [891]:
				xmin = 265.901
				xmax = 266.021
				text = "you"
			intervals [892]:
				xmin = 266.021
				xmax = 266.081
				text = "know"
			intervals [893]:
				xmin = 266.081
				xmax = 266.371
				text = "or"
			intervals [894]:
				xmin = 266.371
				xmax = 266.431
				text = ""
			intervals [895]:
				xmin = 266.431
				xmax = 266.651
				text = "so"
			intervals [896]:
				xmin = 266.651
				xmax = 266.751
				text = "and"
			intervals [897]:
				xmin = 266.751
				xmax = 266.841
				text = "so"
			intervals [898]:
				xmin = 266.841
				xmax = 266.931
				text = "and"
			intervals [899]:
				xmin = 266.931
				xmax = 267.001
				text = "so"
			intervals [900]:
				xmin = 267.001
				xmax = 267.091
				text = "on"
			intervals [901]:
				xmin = 267.091
				xmax = 267.161
				text = "s"
			intervals [902]:
				xmin = 267.161
				xmax = 267.191
				text = ""
			intervals [903]:
				xmin = 267.191
				xmax = 267.521
				text = "daughter"
			intervals [904]:
				xmin = 267.521
				xmax = 269.605
				text = ""
			intervals [905]:
				xmin = 269.605
				xmax = 269.705
				text = "i"
			intervals [906]:
				xmin = 269.705
				xmax = 269.775
				text = "m"
			intervals [907]:
				xmin = 269.775
				xmax = 269.835
				text = "s"
			intervals [908]:
				xmin = 269.835
				xmax = 270.005
				text = ""
			intervals [909]:
				xmin = 270.005
				xmax = 270.175
				text = "am"
			intervals [910]:
				xmin = 270.175
				xmax = 270.235
				text = "i"
			intervals [911]:
				xmin = 270.235
				xmax = 270.445
				text = "talking"
			intervals [912]:
				xmin = 270.445
				xmax = 270.505
				text = "you"
			intervals [913]:
				xmin = 270.505
				xmax = 270.615
				text = "to"
			intervals [914]:
				xmin = 270.615
				xmax = 271.005
				text = "death"
			intervals [915]:
				xmin = 271.005
				xmax = 271.7997
				text = ""
			intervals [916]:
				xmin = 271.7997
				xmax = 271.9897
				text = "am"
			intervals [917]:
				xmin = 271.9897
				xmax = 272.0597
				text = "i"
			intervals [918]:
				xmin = 272.0597
				xmax = 272.3097
				text = "talking"
			intervals [919]:
				xmin = 272.3097
				xmax = 272.3897
				text = "you"
			intervals [920]:
				xmin = 272.3897
				xmax = 272.5297
				text = "to"
			intervals [921]:
				xmin = 272.5297
				xmax = 272.6997
				text = "death"
			intervals [922]:
				xmin = 272.6997
				xmax = 274.6664
				text = ""
			intervals [923]:
				xmin = 274.6664
				xmax = 276.6664
				text = "yeah"
			intervals [924]:
				xmin = 276.6664
				xmax = 276.7664
				text = "uh"
			intervals [925]:
				xmin = 276.7664
				xmax = 276.9964
				text = "<unk>"
			intervals [926]:
				xmin = 276.9964
				xmax = 277.9816
				text = ""
			intervals [927]:
				xmin = 277.9816
				xmax = 278.3816
				text = "yeah"
			intervals [928]:
				xmin = 278.3816
				xmax = 281.1339
				text = ""
			intervals [929]:
				xmin = 281.1339
				xmax = 281.5439
				text = "uh"
			intervals [930]:
				xmin = 281.5439
				xmax = 283.2609
				text = ""
			intervals [931]:
				xmin = 283.2609
				xmax = 283.3409
				text = "the"
			intervals [932]:
				xmin = 283.3409
				xmax = 283.5909
				text = "one"
			intervals [933]:
				xmin = 283.5909
				xmax = 283.6909
				text = "i"
			intervals [934]:
				xmin = 283.6909
				xmax = 283.9809
				text = "saw"
			intervals [935]:
				xmin = 283.9809
				xmax = 284.1209
				text = "that"
			intervals [936]:
				xmin = 284.1209
				xmax = 284.2609
				text = "was"
			intervals [937]:
				xmin = 284.2609
				xmax = 284.3009
				text = ""
			intervals [938]:
				xmin = 284.3009
				xmax = 284.5709
				text = "audie"
			intervals [939]:
				xmin = 284.5709
				xmax = 284.9809
				text = "murphy"
			intervals [940]:
				xmin = 284.9809
				xmax = 285.1409
				text = "that"
			intervals [941]:
				xmin = 285.1409
				xmax = 285.1709
				text = ""
			intervals [942]:
				xmin = 285.1709
				xmax = 285.3309
				text = "s"
			intervals [943]:
				xmin = 285.3309
				xmax = 285.5009
				text = "to"
			intervals [944]:
				xmin = 285.5009
				xmax = 285.6909
				text = "hell"
			intervals [945]:
				xmin = 285.6909
				xmax = 285.8709
				text = "and"
			intervals [946]:
				xmin = 285.8709
				xmax = 286.1109
				text = "back"
			intervals [947]:
				xmin = 286.1109
				xmax = 286.5344
				text = ""
			intervals [948]:
				xmin = 286.5344
				xmax = 286.6044
				text = "they"
			intervals [949]:
				xmin = 286.6044
				xmax = 286.7244
				text = "was"
			intervals [950]:
				xmin = 286.7244
				xmax = 286.7844
				text = "in"
			intervals [951]:
				xmin = 286.7844
				xmax = 286.9044
				text = "the"
			intervals [952]:
				xmin = 286.9044
				xmax = 287.4544
				text = "service"
			intervals [953]:
				xmin = 287.4544
				xmax = 287.5144
				text = "you"
			intervals [954]:
				xmin = 287.5144
				xmax = 287.5444
				text = ""
			intervals [955]:
				xmin = 287.5444
				xmax = 288.0144
				text = "know"
			intervals [956]:
				xmin = 288.0144
				xmax = 288.303
				text = ""
			intervals [957]:
				xmin = 288.303
				xmax = 288.543
				text = "you"
			intervals [958]:
				xmin = 288.543
				xmax = 288.573
				text = ""
			intervals [959]:
				xmin = 288.573
				xmax = 288.733
				text = "you"
			intervals [960]:
				xmin = 288.733
				xmax = 288.763
				text = ""
			intervals [961]:
				xmin = 288.763
				xmax = 288.883
				text = "you"
			intervals [962]:
				xmin = 288.883
				xmax = 288.953
				text = ""
			intervals [963]:
				xmin = 288.953
				xmax = 289.073
				text = "know"
			intervals [964]:
				xmin = 289.073
				xmax = 289.283
				text = "that"
			intervals [965]:
				xmin = 289.283
				xmax = 289.593
				text = "picture"
			intervals [966]:
				xmin = 289.593
				xmax = 289.733
				text = ""
			intervals [967]:
				xmin = 289.733
				xmax = 289.913
				text = "well"
			intervals [968]:
				xmin = 289.913
				xmax = 289.973
				text = ""
			intervals [969]:
				xmin = 289.973
				xmax = 290.243
				text = "uh"
			intervals [970]:
				xmin = 290.243
				xmax = 290.273
				text = ""
			intervals [971]:
				xmin = 290.273
				xmax = 290.423
				text = "we"
			intervals [972]:
				xmin = 290.423
				xmax = 290.923
				text = "did"
			intervals [973]:
				xmin = 290.923
				xmax = 291.9802
				text = ""
			intervals [974]:
				xmin = 291.9802
				xmax = 292.2302
				text = "oh"
			intervals [975]:
				xmin = 292.2302
				xmax = 292.3302
				text = "that"
			intervals [976]:
				xmin = 292.3302
				xmax = 292.3602
				text = "s"
			intervals [977]:
				xmin = 292.3602
				xmax = 292.4702
				text = "when"
			intervals [978]:
				xmin = 292.4702
				xmax = 292.6402
				text = "he"
			intervals [979]:
				xmin = 292.6402
				xmax = 292.8802
				text = "was"
			intervals [980]:
				xmin = 292.8802
				xmax = 292.9802
				text = "in"
			intervals [981]:
				xmin = 292.9802
				xmax = 293.0902
				text = "the"
			intervals [982]:
				xmin = 293.0902
				xmax = 293.3102
				text = "serv-"
			intervals [983]:
				xmin = 293.3102
				xmax = 293.3802
				text = "he"
			intervals [984]:
				xmin = 293.3802
				xmax = 293.5402
				text = "went"
			intervals [985]:
				xmin = 293.5402
				xmax = 293.6602
				text = "there"
			intervals [986]:
				xmin = 293.6602
				xmax = 293.8402
				text = "as"
			intervals [987]:
				xmin = 293.8402
				xmax = 293.9102
				text = "a"
			intervals [988]:
				xmin = 293.9102
				xmax = 294.1702
				text = "buck"
			intervals [989]:
				xmin = 294.1702
				xmax = 294.5102
				text = "private"
			intervals [990]:
				xmin = 294.5102
				xmax = 294.5402
				text = ""
			intervals [991]:
				xmin = 294.5402
				xmax = 294.8202
				text = "see"
			intervals [992]:
				xmin = 294.8202
				xmax = 296.0329
				text = ""
			intervals [993]:
				xmin = 296.0329
				xmax = 296.2829
				text = "and"
			intervals [994]:
				xmin = 296.2829
				xmax = 296.4929
				text = "from"
			intervals [995]:
				xmin = 296.4929
				xmax = 296.9929
				text = "there"
			intervals [996]:
				xmin = 296.9929
				xmax = 297.2029
				text = "he"
			intervals [997]:
				xmin = 297.2029
				xmax = 297.4529
				text = "just"
			intervals [998]:
				xmin = 297.4529
				xmax = 297.6529
				text = "uh"
			intervals [999]:
				xmin = 297.6529
				xmax = 298.6696
				text = ""
			intervals [1000]:
				xmin = 298.6696
				xmax = 299.0096
				text = "elevate"
			intervals [1001]:
				xmin = 299.0096
				xmax = 299.1996
				text = "us"
			intervals [1002]:
				xmin = 299.1996
				xmax = 299.3696
				text = "up"
			intervals [1003]:
				xmin = 299.3696
				xmax = 299.4596
				text = "but"
			intervals [1004]:
				xmin = 299.4596
				xmax = 299.5296
				text = "he"
			intervals [1005]:
				xmin = 299.5296
				xmax = 299.7796
				text = "never"
			intervals [1006]:
				xmin = 299.7796
				xmax = 299.9496
				text = "got"
			intervals [1007]:
				xmin = 299.9496
				xmax = 300.1096
				text = "over"
			intervals [1008]:
				xmin = 300.1096
				xmax = 300.5996
				text = "hiding"
			intervals [1009]:
				xmin = 300.5996
				xmax = 300.9296
				text = "sorrow"
			intervals [1010]:
				xmin = 300.9296
				xmax = 302.0935
				text = ""
			intervals [1011]:
				xmin = 302.0935
				xmax = 302.2435
				text = "but"
			intervals [1012]:
				xmin = 302.2435
				xmax = 302.3635
				text = "he"
			intervals [1013]:
				xmin = 302.3635
				xmax = 302.5035
				text = "did"
			intervals [1014]:
				xmin = 302.5035
				xmax = 302.6635
				text = "all"
			intervals [1015]:
				xmin = 302.6635
				xmax = 302.7235
				text = "the"
			intervals [1016]:
				xmin = 302.7235
				xmax = 303.3135
				text = "damage"
			intervals [1017]:
				xmin = 303.3135
				xmax = 303.4119
				text = ""
			intervals [1018]:
				xmin = 303.4119
				xmax = 303.6019
				text = "he"
			intervals [1019]:
				xmin = 303.6019
				xmax = 303.7319
				text = "like"
			intervals [1020]:
				xmin = 303.7319
				xmax = 303.8319
				text = "to"
			intervals [1021]:
				xmin = 303.8319
				xmax = 303.9319
				text = "say"
			intervals [1022]:
				xmin = 303.9319
				xmax = 304.0819
				text = "i'm"
			intervals [1023]:
				xmin = 304.0819
				xmax = 304.2619
				text = "ready"
			intervals [1024]:
				xmin = 304.2619
				xmax = 304.4419
				text = "to"
			intervals [1025]:
				xmin = 304.4419
				xmax = 304.4719
				text = ""
			intervals [1026]:
				xmin = 304.4719
				xmax = 304.7519
				text = "die"
			intervals [1027]:
				xmin = 304.7519
				xmax = 304.8019
				text = "or"
			intervals [1028]:
				xmin = 304.8019
				xmax = 304.9419
				text = "what"
			intervals [1029]:
				xmin = 304.9419
				xmax = 305.2919
				text = "happened"
			intervals [1030]:
				xmin = 305.2919
				xmax = 305.9253
				text = ""
			intervals [1031]:
				xmin = 305.9253
				xmax = 306.0453
				text = "is"
			intervals [1032]:
				xmin = 306.0453
				xmax = 306.4253
				text = "took"
			intervals [1033]:
				xmin = 306.4253
				xmax = 306.4553
				text = ""
			intervals [1034]:
				xmin = 306.4553
				xmax = 306.9053
				text = "chances"
			intervals [1035]:
				xmin = 306.9053
				xmax = 306.9353
				text = ""
			intervals [1036]:
				xmin = 306.9353
				xmax = 307.0753
				text = "that"
			intervals [1037]:
				xmin = 307.0753
				xmax = 307.3153
				text = "worked"
			intervals [1038]:
				xmin = 307.3153
				xmax = 307.4353
				text = "for"
			intervals [1039]:
				xmin = 307.4353
				xmax = 307.5853
				text = "the"
			intervals [1040]:
				xmin = 307.5853
				xmax = 307.7653
				text = "little"
			intervals [1041]:
				xmin = 307.7653
				xmax = 308.0153
				text = "guy"
			intervals [1042]:
				xmin = 308.0153
				xmax = 308.0753
				text = "or"
			intervals [1043]:
				xmin = 308.0753
				xmax = 308.2053
				text = "what"
			intervals [1044]:
				xmin = 308.2053
				xmax = 308.2553
				text = ""
			intervals [1045]:
				xmin = 308.2553
				xmax = 308.4853
				text = "not"
			intervals [1046]:
				xmin = 308.4853
				xmax = 309.356
				text = ""
			intervals [1047]:
				xmin = 309.356
				xmax = 309.606
				text = "come"
			intervals [1048]:
				xmin = 309.606
				xmax = 309.816
				text = "back"
			intervals [1049]:
				xmin = 309.816
				xmax = 310.196
				text = "safe"
			intervals [1050]:
				xmin = 310.196
				xmax = 310.6936
				text = ""
			intervals [1051]:
				xmin = 310.6936
				xmax = 310.7536
				text = "and"
			intervals [1052]:
				xmin = 310.7536
				xmax = 310.8836
				text = "he"
			intervals [1053]:
				xmin = 310.8836
				xmax = 311.0636
				text = "come"
			intervals [1054]:
				xmin = 311.0636
				xmax = 311.2136
				text = "back"
			intervals [1055]:
				xmin = 311.2136
				xmax = 311.5236
				text = "here"
			intervals [1056]:
				xmin = 311.5236
				xmax = 311.683
				text = ""
			intervals [1057]:
				xmin = 311.683
				xmax = 312.143
				text = "united"
			intervals [1058]:
				xmin = 312.143
				xmax = 312.503
				text = "states"
			intervals [1059]:
				xmin = 312.503
				xmax = 312.643
				text = "with"
			intervals [1060]:
				xmin = 312.643
				xmax = 312.703
				text = "a"
			intervals [1061]:
				xmin = 312.703
				xmax = 313.413
				text = "california"
			intervals [1062]:
				xmin = 313.413
				xmax = 313.443
				text = ""
			intervals [1063]:
				xmin = 313.443
				xmax = 313.553
				text = "moon"
			intervals [1064]:
				xmin = 313.553
				xmax = 313.593
				text = ""
			intervals [1065]:
				xmin = 313.593
				xmax = 314.023
				text = "star"
			intervals [1066]:
				xmin = 314.023
				xmax = 314.7597
				text = ""
			intervals [1067]:
				xmin = 314.7597
				xmax = 314.9197
				text = "on"
			intervals [1068]:
				xmin = 314.9197
				xmax = 314.9797
				text = "our"
			intervals [1069]:
				xmin = 314.9797
				xmax = 315.0897
				text = "way"
			intervals [1070]:
				xmin = 315.0897
				xmax = 315.2397
				text = "on"
			intervals [1071]:
				xmin = 315.2397
				xmax = 315.2997
				text = "our"
			intervals [1072]:
				xmin = 315.2997
				xmax = 315.3997
				text = "way"
			intervals [1073]:
				xmin = 315.3997
				xmax = 315.5897
				text = "believe"
			intervals [1074]:
				xmin = 315.5897
				xmax = 315.6497
				text = "it"
			intervals [1075]:
				xmin = 315.6497
				xmax = 315.8197
				text = "or"
			intervals [1076]:
				xmin = 315.8197
				xmax = 316.1997
				text = "not"
			intervals [1077]:
				xmin = 316.1997
				xmax = 316.2697
				text = ""
			intervals [1078]:
				xmin = 316.2697
				xmax = 316.4797
				text = "hey"
			intervals [1079]:
				xmin = 316.4797
				xmax = 316.7497
				text = "boy"
			intervals [1080]:
				xmin = 316.7497
				xmax = 316.9697
				text = "no"
			intervals [1081]:
				xmin = 316.9697
				xmax = 317.5849
				text = ""
			intervals [1082]:
				xmin = 317.5849
				xmax = 317.6749
				text = "but"
			intervals [1083]:
				xmin = 317.6749
				xmax = 317.8349
				text = "anyway"
			intervals [1084]:
				xmin = 317.8349
				xmax = 317.9649
				text = "i'm"
			intervals [1085]:
				xmin = 317.9649
				xmax = 318.0849
				text = "just"
			intervals [1086]:
				xmin = 318.0849
				xmax = 318.5449
				text = "saying"
			intervals [1087]:
				xmin = 318.5449
				xmax = 318.9238
				text = ""
			intervals [1088]:
				xmin = 318.9238
				xmax = 319.0238
				text = "that"
			intervals [1089]:
				xmin = 319.0238
				xmax = 319.0538
				text = "s"
			intervals [1090]:
				xmin = 319.0538
				xmax = 319.2238
				text = "how"
			intervals [1091]:
				xmin = 319.2238
				xmax = 319.3938
				text = "you"
			intervals [1092]:
				xmin = 319.3938
				xmax = 319.7238
				text = "learn"
			intervals [1093]:
				xmin = 319.7238
				xmax = 319.9338
				text = "this"
			intervals [1094]:
				xmin = 319.9338
				xmax = 320.0138
				text = "up"
			intervals [1095]:
				xmin = 320.0138
				xmax = 320.5146
				text = ""
			intervals [1096]:
				xmin = 320.5146
				xmax = 320.6446
				text = "yeah"
			intervals [1097]:
				xmin = 320.6446
				xmax = 320.8246
				text = "he"
			intervals [1098]:
				xmin = 320.8246
				xmax = 320.9146
				text = "s"
			intervals [1099]:
				xmin = 320.9146
				xmax = 321.0246
				text = "a"
			intervals [1100]:
				xmin = 321.0246
				xmax = 321.3454
				text = ""
			intervals [1101]:
				xmin = 321.3454
				xmax = 321.6454
				text = "most"
			intervals [1102]:
				xmin = 321.6454
				xmax = 321.6754
				text = ""
			intervals [1103]:
				xmin = 321.6754
				xmax = 322.1854
				text = "decorated"
			intervals [1104]:
				xmin = 322.1854
				xmax = 322.3054
				text = ""
			intervals [1105]:
				xmin = 322.3054
				xmax = 322.8154
				text = "uh"
			intervals [1106]:
				xmin = 322.8154
				xmax = 323.2865
				text = ""
			intervals [1107]:
				xmin = 323.2865
				xmax = 323.9465
				text = "army"
			intervals [1108]:
				xmin = 323.9465
				xmax = 324.0165
				text = ""
			intervals [1109]:
				xmin = 324.0165
				xmax = 324.1865
				text = "boot"
			intervals [1110]:
				xmin = 324.1865
				xmax = 324.2265
				text = ""
			intervals [1111]:
				xmin = 324.2265
				xmax = 324.6865
				text = "soldier"
			intervals [1112]:
				xmin = 324.6865
				xmax = 325.5121
				text = ""
			intervals [1113]:
				xmin = 325.5121
				xmax = 325.6121
				text = "it"
			intervals [1114]:
				xmin = 325.6121
				xmax = 325.7921
				text = "was"
			intervals [1115]:
				xmin = 325.7921
				xmax = 325.8421
				text = "a"
			intervals [1116]:
				xmin = 325.8421
				xmax = 326.1521
				text = "colonel"
			intervals [1117]:
				xmin = 326.1521
				xmax = 326.1821
				text = "or"
			intervals [1118]:
				xmin = 326.1821
				xmax = 326.2221
				text = ""
			intervals [1119]:
				xmin = 326.2221
				xmax = 326.4021
				text = "what"
			intervals [1120]:
				xmin = 326.4021
				xmax = 326.4321
				text = ""
			intervals [1121]:
				xmin = 326.4321
				xmax = 326.5821
				text = "not"
			intervals [1122]:
				xmin = 326.5821
				xmax = 326.8903
				text = ""
			intervals [1123]:
				xmin = 326.8903
				xmax = 327.4303
				text = "or"
			intervals [1124]:
				xmin = 327.4303
				xmax = 327.4603
				text = ""
			intervals [1125]:
				xmin = 327.4603
				xmax = 327.5103
				text = "a"
			intervals [1126]:
				xmin = 327.5103
				xmax = 327.5403
				text = ""
			intervals [1127]:
				xmin = 327.5403
				xmax = 327.8403
				text = "general"
			intervals [1128]:
				xmin = 327.8403
				xmax = 329.4577
				text = ""
			intervals [1129]:
				xmin = 329.4577
				xmax = 329.5777
				text = "that"
			intervals [1130]:
				xmin = 329.5777
				xmax = 329.7477
				text = "was"
			intervals [1131]:
				xmin = 329.7477
				xmax = 329.9977
				text = "that"
			intervals [1132]:
				xmin = 329.9977
				xmax = 330.2277
				text = "the"
			intervals [1133]:
				xmin = 330.2277
				xmax = 330.3283
				text = ""
			intervals [1134]:
				xmin = 330.3283
				xmax = 330.4083
				text = "they"
			intervals [1135]:
				xmin = 330.4083
				xmax = 330.4583
				text = "s"
			intervals [1136]:
				xmin = 330.4583
				xmax = 330.6883
				text = "called"
			intervals [1137]:
				xmin = 330.6883
				xmax = 330.7683
				text = "it"
			intervals [1138]:
				xmin = 330.7683
				xmax = 330.7983
				text = ""
			intervals [1139]:
				xmin = 330.7983
				xmax = 331.0183
				text = "the"
			intervals [1140]:
				xmin = 331.0183
				xmax = 331.1293
				text = ""
			intervals [1141]:
				xmin = 331.1293
				xmax = 331.3393
				text = "to"
			intervals [1142]:
				xmin = 331.3393
				xmax = 331.3693
				text = ""
			intervals [1143]:
				xmin = 331.3693
				xmax = 331.5393
				text = "hell"
			intervals [1144]:
				xmin = 331.5393
				xmax = 331.7293
				text = "and"
			intervals [1145]:
				xmin = 331.7293
				xmax = 331.9493
				text = "back"
			intervals [1146]:
				xmin = 331.9493
				xmax = 333.9522
				text = ""
			intervals [1147]:
				xmin = 333.9522
				xmax = 334.0222
				text = "the"
			intervals [1148]:
				xmin = 334.0222
				xmax = 334.4522
				text = "nazis"
			intervals [1149]:
				xmin = 334.4522
				xmax = 334.5922
				text = "and"
			intervals [1150]:
				xmin = 334.5922
				xmax = 334.9222
				text = "gangster"
			intervals [1151]:
				xmin = 334.9222
				xmax = 335.2222
				text = "pictures"
			intervals [1152]:
				xmin = 335.2222
				xmax = 335.3922
				text = "too"
			intervals [1153]:
				xmin = 335.3922
				xmax = 335.5222
				text = "what"
			intervals [1154]:
				xmin = 335.5222
				xmax = 335.5522
				text = ""
			intervals [1155]:
				xmin = 335.5522
				xmax = 335.7922
				text = "not"
			intervals [1156]:
				xmin = 335.7922
				xmax = 335.9922
				text = "like"
			intervals [1157]:
				xmin = 335.9922
				xmax = 336.0522
				text = "i"
			intervals [1158]:
				xmin = 336.0522
				xmax = 336.2222
				text = "used"
			intervals [1159]:
				xmin = 336.2222
				xmax = 336.2822
				text = "to"
			intervals [1160]:
				xmin = 336.2822
				xmax = 336.4322
				text = "love"
			intervals [1161]:
				xmin = 336.4322
				xmax = 336.6222
				text = "all"
			intervals [1162]:
				xmin = 336.6222
				xmax = 336.9022
				text = "them"
			intervals [1163]:
				xmin = 336.9022
				xmax = 337.1503
				text = ""
			intervals [1164]:
				xmin = 337.1503
				xmax = 337.5003
				text = "fine"
			intervals [1165]:
				xmin = 337.5003
				xmax = 337.7903
				text = "pictures"
			intervals [1166]:
				xmin = 337.7903
				xmax = 337.8503
				text = ""
			intervals [1167]:
				xmin = 337.8503
				xmax = 337.9203
				text = "you"
			intervals [1168]:
				xmin = 337.9203
				xmax = 338.1303
				text = "know"
			intervals [1169]:
				xmin = 338.1303
				xmax = 339.979
				text = ""
			intervals [1170]:
				xmin = 339.979
				xmax = 340.189
				text = "i"
			intervals [1171]:
				xmin = 340.189
				xmax = 340.339
				text = "i"
			intervals [1172]:
				xmin = 340.339
				xmax = 340.519
				text = "like"
			intervals [1173]:
				xmin = 340.519
				xmax = 340.839
				text = "the"
			intervals [1174]:
				xmin = 340.839
				xmax = 341.059
				text = "like"
			intervals [1175]:
				xmin = 341.059
				xmax = 341.349
				text = "uh"
			intervals [1176]:
				xmin = 341.349
				xmax = 342.4749
				text = ""
			intervals [1177]:
				xmin = 342.4749
				xmax = 343.0549
				text = "uh"
			intervals [1178]:
				xmin = 343.0549
				xmax = 344.0676
				text = ""
			intervals [1179]:
				xmin = 344.0676
				xmax = 344.3576
				text = "george"
			intervals [1180]:
				xmin = 344.3576
				xmax = 344.7876
				text = "raft"
			intervals [1181]:
				xmin = 344.7876
				xmax = 345.7704
				text = ""
			intervals [1182]:
				xmin = 345.7704
				xmax = 346.0104
				text = "now"
			intervals [1183]:
				xmin = 346.0104
				xmax = 346.0504
				text = "i"
			intervals [1184]:
				xmin = 346.0504
				xmax = 346.1404
				text = "ain't"
			intervals [1185]:
				xmin = 346.1404
				xmax = 346.3304
				text = "talking"
			intervals [1186]:
				xmin = 346.3304
				xmax = 346.4904
				text = "about"
			intervals [1187]:
				xmin = 346.4904
				xmax = 346.7204
				text = "the"
			intervals [1188]:
				xmin = 346.7204
				xmax = 348.9319
				text = ""
			intervals [1189]:
				xmin = 348.9319
				xmax = 349.0919
				text = "that"
			intervals [1190]:
				xmin = 349.0919
				xmax = 349.3319
				text = "was"
			intervals [1191]:
				xmin = 349.3319
				xmax = 349.5119
				text = "uh"
			intervals [1192]:
				xmin = 349.5119
				xmax = 350.2619
				text = "scarface"
			intervals [1193]:
				xmin = 350.2619
				xmax = 350.3819
				text = "the"
			intervals [1194]:
				xmin = 350.3819
				xmax = 350.5519
				text = "that"
			intervals [1195]:
				xmin = 350.5519
				xmax = 350.6119
				text = ""
			intervals [1196]:
				xmin = 350.6119
				xmax = 350.7719
				text = "that"
			intervals [1197]:
				xmin = 350.7719
				xmax = 351.1019
				text = "was"
			intervals [1198]:
				xmin = 351.1019
				xmax = 351.3319
				text = "there"
			intervals [1199]:
				xmin = 351.3319
				xmax = 352.9455
				text = ""
			intervals [1200]:
				xmin = 352.9455
				xmax = 353.1355
				text = "and"
			intervals [1201]:
				xmin = 353.1355
				xmax = 353.1655
				text = ""
			intervals [1202]:
				xmin = 353.1655
				xmax = 353.4155
				text = "uh"
			intervals [1203]:
				xmin = 353.4155
				xmax = 353.7356
				text = ""
			intervals [1204]:
				xmin = 353.7356
				xmax = 353.8856
				text = "he"
			intervals [1205]:
				xmin = 353.8856
				xmax = 353.9556
				text = "s"
			intervals [1206]:
				xmin = 353.9556
				xmax = 354.2056
				text = "have"
			intervals [1207]:
				xmin = 354.2056
				xmax = 354.3456
				text = "a"
			intervals [1208]:
				xmin = 354.3456
				xmax = 354.9705
				text = ""
			intervals [1209]:
				xmin = 354.9705
				xmax = 355.3405
				text = "officer"
			intervals [1210]:
				xmin = 355.3405
				xmax = 355.4005
				text = "of"
			intervals [1211]:
				xmin = 355.4005
				xmax = 355.4605
				text = "the"
			intervals [1212]:
				xmin = 355.4605
				xmax = 355.7905
				text = "peace"
			intervals [1213]:
				xmin = 355.7905
				xmax = 356.0405
				text = "took"
			intervals [1214]:
				xmin = 356.0405
				xmax = 356.0905
				text = "a"
			intervals [1215]:
				xmin = 356.0905
				xmax = 356.3105
				text = "hand"
			intervals [1216]:
				xmin = 356.3105
				xmax = 356.4005
				text = "threw"
			intervals [1217]:
				xmin = 356.4005
				xmax = 356.5005
				text = "up"
			intervals [1218]:
				xmin = 356.5005
				xmax = 356.6305
				text = "the"
			intervals [1219]:
				xmin = 356.6305
				xmax = 356.7905
				text = "hand"
			intervals [1220]:
				xmin = 356.7905
				xmax = 356.9905
				text = "here"
			intervals [1221]:
				xmin = 356.9905
				xmax = 357.7896
				text = ""
			intervals [1222]:
				xmin = 357.7896
				xmax = 358.0196
				text = "and"
			intervals [1223]:
				xmin = 358.0196
				xmax = 358.0896
				text = "they"
			intervals [1224]:
				xmin = 358.0896
				xmax = 358.2996
				text = "shoot"
			intervals [1225]:
				xmin = 358.2996
				xmax = 358.3496
				text = "a"
			intervals [1226]:
				xmin = 358.3496
				xmax = 358.6096
				text = "man"
			intervals [1227]:
				xmin = 358.6096
				xmax = 358.8396
				text = "down"
			intervals [1228]:
				xmin = 358.8396
				xmax = 358.9896
				text = "like"
			intervals [1229]:
				xmin = 358.9896
				xmax = 359.2696
				text = "oh"
			intervals [1230]:
				xmin = 359.2696
				xmax = 359.3696
				text = "that"
			intervals [1231]:
				xmin = 359.3696
				xmax = 359.5896
				text = "was"
			intervals [1232]:
				xmin = 359.5896
				xmax = 359.8096
				text = "good"
			intervals [1233]:
				xmin = 359.8096
				xmax = 360.3443
				text = ""
			intervals [1234]:
				xmin = 360.3443
				xmax = 360.7643
				text = "gangster"
			intervals [1235]:
				xmin = 360.7643
				xmax = 361.1443
				text = "pictures"
			intervals [1236]:
				xmin = 361.1443
				xmax = 361.3143
				text = "you"
			intervals [1237]:
				xmin = 361.3143
				xmax = 361.4043
				text = ""
			intervals [1238]:
				xmin = 361.4043
				xmax = 361.4643
				text = "know"
			intervals [1239]:
				xmin = 361.4643
				xmax = 361.7534
				text = ""
			intervals [1240]:
				xmin = 361.7534
				xmax = 361.7834
				text = "i"
			intervals [1241]:
				xmin = 361.7834
				xmax = 361.9334
				text = "was"
			intervals [1242]:
				xmin = 361.9334
				xmax = 362.2634
				text = "young"
			intervals [1243]:
				xmin = 362.2634
				xmax = 362.4634
				text = "young"
			intervals [1244]:
				xmin = 362.4634
				xmax = 362.5834
				text = ""
			intervals [1245]:
				xmin = 362.5834
				xmax = 362.7434
				text = "man"
			intervals [1246]:
				xmin = 362.7434
				xmax = 362.8634
				text = ""
			intervals [1247]:
				xmin = 362.8634
				xmax = 363.0634
				text = "i"
			intervals [1248]:
				xmin = 363.0634
				xmax = 363.2034
				text = "like"
			intervals [1249]:
				xmin = 363.2034
				xmax = 363.3534
				text = "all"
			intervals [1250]:
				xmin = 363.3534
				xmax = 363.3834
				text = ""
			intervals [1251]:
				xmin = 363.3834
				xmax = 363.5234
				text = "that"
			intervals [1252]:
				xmin = 363.5234
				xmax = 363.8834
				text = "stuff"
			intervals [1253]:
				xmin = 363.8834
				xmax = 364.5031
				text = ""
			intervals [1254]:
				xmin = 364.5031
				xmax = 364.6831
				text = "and"
			intervals [1255]:
				xmin = 364.6831
				xmax = 364.8931
				text = "uh"
			intervals [1256]:
				xmin = 364.8931
				xmax = 366.0632
				text = ""
			intervals [1257]:
				xmin = 366.0632
				xmax = 366.3832
				text = "uh"
			intervals [1258]:
				xmin = 366.3832
				xmax = 366.8951
				text = ""
			intervals [1259]:
				xmin = 366.8951
				xmax = 367.1951
				text = "paul"
			intervals [1260]:
				xmin = 367.1951
				xmax = 367.5051
				text = "muni"
			intervals [1261]:
				xmin = 367.5051
				xmax = 367.6251
				text = "he"
			intervals [1262]:
				xmin = 367.6251
				xmax = 367.8951
				text = "was"
			intervals [1263]:
				xmin = 367.8951
				xmax = 367.9451
				text = ""
			intervals [1264]:
				xmin = 367.9451
				xmax = 368.3051
				text = "uh"
			intervals [1265]:
				xmin = 368.3051
				xmax = 368.4151
				text = "well"
			intervals [1266]:
				xmin = 368.4151
				xmax = 368.5451
				text = "he"
			intervals [1267]:
				xmin = 368.5451
				xmax = 368.7051
				text = "was"
			intervals [1268]:
				xmin = 368.7051
				xmax = 368.7351
				text = "a"
			intervals [1269]:
				xmin = 368.7351
				xmax = 369.1451
				text = "leader"
			intervals [1270]:
				xmin = 369.1451
				xmax = 369.2751
				text = "like"
			intervals [1271]:
				xmin = 369.2751
				xmax = 369.6178
				text = ""
			intervals [1272]:
				xmin = 369.6178
				xmax = 369.6778
				text = "you"
			intervals [1273]:
				xmin = 369.6778
				xmax = 369.9578
				text = "know"
			intervals [1274]:
				xmin = 369.9578
				xmax = 369.9878
				text = ""
			intervals [1275]:
				xmin = 369.9878
				xmax = 370.0678
				text = "the"
			intervals [1276]:
				xmin = 370.0678
				xmax = 370.1178
				text = ""
			intervals [1277]:
				xmin = 370.1178
				xmax = 370.5878
				text = "boss"
			intervals [1278]:
				xmin = 370.5878
				xmax = 371.7221
				text = ""
			intervals [1279]:
				xmin = 371.7221
				xmax = 371.8621
				text = "and"
			intervals [1280]:
				xmin = 371.8621
				xmax = 372.0221
				text = "like"
			intervals [1281]:
				xmin = 372.0221
				xmax = 372.3021
				text = "he"
			intervals [1282]:
				xmin = 372.3021
				xmax = 372.4321
				text = ""
			intervals [1283]:
				xmin = 372.4321
				xmax = 372.6421
				text = "wanna"
			intervals [1284]:
				xmin = 372.6421
				xmax = 372.8021
				text = "get"
			intervals [1285]:
				xmin = 372.8021
				xmax = 372.9321
				text = "you"
			intervals [1286]:
				xmin = 372.9321
				xmax = 373.2521
				text = "bumped"
			intervals [1287]:
				xmin = 373.2521
				xmax = 373.4021
				text = "off"
			intervals [1288]:
				xmin = 373.4021
				xmax = 373.5321
				text = "he"
			intervals [1289]:
				xmin = 373.5321
				xmax = 373.7321
				text = "don't"
			intervals [1290]:
				xmin = 373.7321
				xmax = 373.8621
				text = "do"
			intervals [1291]:
				xmin = 373.8621
				xmax = 374.0021
				text = "it"
			intervals [1292]:
				xmin = 374.0021
				xmax = 374.4121
				text = "hisself"
			intervals [1293]:
				xmin = 374.4121
				xmax = 375.8689
				text = ""
			intervals [1294]:
				xmin = 375.8689
				xmax = 376.0289
				text = "he"
			intervals [1295]:
				xmin = 376.0289
				xmax = 376.1889
				text = "gets"
			intervals [1296]:
				xmin = 376.1889
				xmax = 376.4989
				text = "somebody"
			intervals [1297]:
				xmin = 376.4989
				xmax = 376.6289
				text = "else"
			intervals [1298]:
				xmin = 376.6289
				xmax = 376.6989
				text = "to"
			intervals [1299]:
				xmin = 376.6989
				xmax = 376.7289
				text = ""
			intervals [1300]:
				xmin = 376.7289
				xmax = 376.8189
				text = "do"
			intervals [1301]:
				xmin = 376.8189
				xmax = 376.8489
				text = ""
			intervals [1302]:
				xmin = 376.8489
				xmax = 376.9489
				text = "it"
			intervals [1303]:
				xmin = 376.9489
				xmax = 376.9789
				text = ""
			intervals [1304]:
				xmin = 376.9789
				xmax = 377.1489
				text = "for"
			intervals [1305]:
				xmin = 377.1489
				xmax = 377.1889
				text = ""
			intervals [1306]:
				xmin = 377.1889
				xmax = 377.2989
				text = "him"
			intervals [1307]:
				xmin = 377.2989
				xmax = 378.6843
				text = ""
			intervals [1308]:
				xmin = 378.6843
				xmax = 378.8143
				text = "and"
			intervals [1309]:
				xmin = 378.8143
				xmax = 378.9843
				text = "joe"
			intervals [1310]:
				xmin = 378.9843
				xmax = 379.2043
				text = ""
			intervals [1311]:
				xmin = 379.2043
				xmax = 379.7243
				text = "foolish"
			intervals [1312]:
				xmin = 379.7243
				xmax = 380.0843
				text = ""
			intervals [1313]:
				xmin = 380.0843
				xmax = 380.3943
				text = "pistol"
			intervals [1314]:
				xmin = 380.3943
				xmax = 380.4743
				text = ""
			intervals [1315]:
				xmin = 380.4743
				xmax = 380.5343
				text = "he"
			intervals [1316]:
				xmin = 380.5343
				xmax = 380.6143
				text = "s"
			intervals [1317]:
				xmin = 380.6143
				xmax = 380.6843
				text = "up"
			intervals [1318]:
				xmin = 380.6843
				xmax = 380.7443
				text = ""
			intervals [1319]:
				xmin = 380.7443
				xmax = 380.9543
				text = "there"
			intervals [1320]:
				xmin = 380.9543
				xmax = 381.1243
				text = "like"
			intervals [1321]:
				xmin = 381.1243
				xmax = 381.3743
				text = ""
			intervals [1322]:
				xmin = 381.3743
				xmax = 381.5543
				text = "up"
			intervals [1323]:
				xmin = 381.5543
				xmax = 381.6943
				text = "where"
			intervals [1324]:
				xmin = 381.6943
				xmax = 381.8343
				text = "he"
			intervals [1325]:
				xmin = 381.8343
				xmax = 381.8643
				text = ""
			intervals [1326]:
				xmin = 381.8643
				xmax = 382.0243
				text = "do"
			intervals [1327]:
				xmin = 382.0243
				xmax = 383.5086
				text = ""
			intervals [1328]:
				xmin = 383.5086
				xmax = 384.1586
				text = "mm-hm"
			intervals [1329]:
				xmin = 384.1586
				xmax = 384.6004
				text = ""
			intervals [1330]:
				xmin = 384.6004
				xmax = 385.0104
				text = "now"
			intervals [1331]:
				xmin = 385.0104
				xmax = 385.1304
				text = ""
			intervals [1332]:
				xmin = 385.1304
				xmax = 385.8204
				text = "know"
			intervals [1333]:
				xmin = 385.8204
				xmax = 386.778
				text = ""
			intervals [1334]:
				xmin = 386.778
				xmax = 387.018
				text = "al"
			intervals [1335]:
				xmin = 387.018
				xmax = 387.538
				text = "capone"
			intervals [1336]:
				xmin = 387.538
				xmax = 389.388
				text = ""
			intervals [1337]:
				xmin = 389.388
				xmax = 389.578
				text = "well"
			intervals [1338]:
				xmin = 389.578
				xmax = 389.688
				text = "now"
			intervals [1339]:
				xmin = 389.688
				xmax = 389.918
				text = "he"
			intervals [1340]:
				xmin = 389.918
				xmax = 390.008
				text = "a"
			intervals [1341]:
				xmin = 390.008
				xmax = 390.158
				text = "he"
			intervals [1342]:
				xmin = 390.158
				xmax = 390.378
				text = "died"
			intervals [1343]:
				xmin = 390.378
				xmax = 390.408
				text = "a"
			intervals [1344]:
				xmin = 390.408
				xmax = 390.768
				text = "natural"
			intervals [1345]:
				xmin = 390.768
				xmax = 391.068
				text = "life"
			intervals [1346]:
				xmin = 391.068
				xmax = 391.098
				text = ""
			intervals [1347]:
				xmin = 391.098
				xmax = 391.218
				text = "he"
			intervals [1348]:
				xmin = 391.218
				xmax = 391.408
				text = "live"
			intervals [1349]:
				xmin = 391.408
				xmax = 391.548
				text = "in"
			intervals [1350]:
				xmin = 391.548
				xmax = 391.898
				text = "miami"
			intervals [1351]:
				xmin = 391.898
				xmax = 391.988
				text = ""
			intervals [1352]:
				xmin = 391.988
				xmax = 392.348
				text = "florida"
			intervals [1353]:
				xmin = 392.348
				xmax = 392.5308
				text = ""
			intervals [1354]:
				xmin = 392.5308
				xmax = 392.7108
				text = "i"
			intervals [1355]:
				xmin = 392.7108
				xmax = 392.8708
				text = "now"
			intervals [1356]:
				xmin = 392.8708
				xmax = 392.9508
				text = "i"
			intervals [1357]:
				xmin = 392.9508
				xmax = 393.1708
				text = "saw"
			intervals [1358]:
				xmin = 393.1708
				xmax = 393.2708
				text = "his"
			intervals [1359]:
				xmin = 393.2708
				xmax = 393.5908
				text = "home"
			intervals [1360]:
				xmin = 393.5908
				xmax = 394.530
				text = ""
			intervals [1361]:
				xmin = 394.530
				xmax = 394.920
				text = "miami"
			intervals [1362]:
				xmin = 394.920
				xmax = 395.060
				text = "beach"
			intervals [1363]:
				xmin = 395.060
				xmax = 395.190
				text = "that"
			intervals [1364]:
				xmin = 395.190
				xmax = 395.270
				text = "s"
			intervals [1365]:
				xmin = 395.270
				xmax = 395.670
				text = "right"
			intervals [1366]:
				xmin = 395.670
				xmax = 396.1987
				text = ""
			intervals [1367]:
				xmin = 396.1987
				xmax = 396.3087
				text = "i"
			intervals [1368]:
				xmin = 396.3087
				xmax = 396.4487
				text = "was"
			intervals [1369]:
				xmin = 396.4487
				xmax = 396.8187
				text = "chauffering"
			intervals [1370]:
				xmin = 396.8187
				xmax = 397.0287
				text = "then"
			intervals [1371]:
				xmin = 397.0287
				xmax = 397.1487
				text = "all"
			intervals [1372]:
				xmin = 397.1487
				xmax = 397.4987
				text = "them"
			intervals [1373]:
				xmin = 397.4987
				xmax = 397.695
				text = ""
			intervals [1374]:
				xmin = 397.695
				xmax = 398.055
				text = "years"
			intervals [1375]:
				xmin = 398.055
				xmax = 398.355
				text = "ago"
			intervals [1376]:
				xmin = 398.355
				xmax = 399.9436
				text = ""
			intervals [1377]:
				xmin = 399.9436
				xmax = 400.2136
				text = "yeah"
			intervals [1378]:
				xmin = 400.2136
				xmax = 400.3036
				text = "the"
			intervals [1379]:
				xmin = 400.3036
				xmax = 400.4836
				text = "white"
			intervals [1380]:
				xmin = 400.4836
				xmax = 400.6336
				text = "house"
			intervals [1381]:
				xmin = 400.6336
				xmax = 400.7636
				text = "like"
			intervals [1382]:
				xmin = 400.7636
				xmax = 400.8436
				text = "you"
			intervals [1383]:
				xmin = 400.8436
				xmax = 400.9736
				text = "see"
			intervals [1384]:
				xmin = 400.9736
				xmax = 401.0536
				text = "the"
			intervals [1385]:
				xmin = 401.0536
				xmax = 401.2036
				text = "white"
			intervals [1386]:
				xmin = 401.2036
				xmax = 401.4536
				text = ""
			intervals [1387]:
				xmin = 401.4536
				xmax = 401.6336
				text = "the"
			intervals [1388]:
				xmin = 401.6336
				xmax = 401.7836
				text = "white"
			intervals [1389]:
				xmin = 401.7836
				xmax = 401.8936
				text = "house"
			intervals [1390]:
				xmin = 401.8936
				xmax = 402.0736
				text = "down"
			intervals [1391]:
				xmin = 402.0736
				xmax = 402.1736
				text = "there"
			intervals [1392]:
				xmin = 402.1736
				xmax = 402.3036
				text = "on"
			intervals [1393]:
				xmin = 402.3036
				xmax = 402.8336
				text = "pennsylvania"
			intervals [1394]:
				xmin = 402.8336
				xmax = 402.9836
				text = "avenue"
			intervals [1395]:
				xmin = 402.9836
				xmax = 403.1536
				text = ""
			intervals [1396]:
				xmin = 403.1536
				xmax = 403.3036
				text = "that"
			intervals [1397]:
				xmin = 403.3036
				xmax = 403.4636
				text = ""
			intervals [1398]:
				xmin = 403.4636
				xmax = 403.5836
				text = "s"
			intervals [1399]:
				xmin = 403.5836
				xmax = 403.7036
				text = "where"
			intervals [1400]:
				xmin = 403.7036
				xmax = 403.7836
				text = "he"
			intervals [1401]:
				xmin = 403.7836
				xmax = 403.9836
				text = "live"
			intervals [1402]:
				xmin = 403.9836
				xmax = 404.0936
				text = "at"
			intervals [1403]:
				xmin = 404.0936
				xmax = 404.2336
				text = ""
			intervals [1404]:
				xmin = 404.2336
				xmax = 404.4436
				text = "al"
			intervals [1405]:
				xmin = 404.4436
				xmax = 404.9036
				text = "capone"
			intervals [1406]:
				xmin = 404.9036
				xmax = 405.8859
				text = ""
			intervals [1407]:
				xmin = 405.8859
				xmax = 406.1059
				text = "wearing"
			intervals [1408]:
				xmin = 406.1059
				xmax = 406.3259
				text = "twenty"
			intervals [1409]:
				xmin = 406.3259
				xmax = 406.4359
				text = "five"
			intervals [1410]:
				xmin = 406.4359
				xmax = 406.8759
				text = "dollar"
			intervals [1411]:
				xmin = 406.8759
				xmax = 407.3759
				text = "shirts"
			intervals [1412]:
				xmin = 407.3759
				xmax = 407.5359
				text = ""
			intervals [1413]:
				xmin = 407.5359
				xmax = 407.7059
				text = "in"
			intervals [1414]:
				xmin = 407.7059
				xmax = 407.7859
				text = "the"
			intervals [1415]:
				xmin = 407.7859
				xmax = 408.4759
				text = "penitentiary"
			intervals [1416]:
				xmin = 408.4759
				xmax = 408.6723
				text = ""
			intervals [1417]:
				xmin = 408.6723
				xmax = 408.9523
				text = "twenty"
			intervals [1418]:
				xmin = 408.9523
				xmax = 409.1923
				text = "five"
			intervals [1419]:
				xmin = 409.1923
				xmax = 409.4023
				text = "dollar"
			intervals [1420]:
				xmin = 409.4023
				xmax = 409.5323
				text = "like"
			intervals [1421]:
				xmin = 409.5323
				xmax = 409.6723
				text = "your"
			intervals [1422]:
				xmin = 409.6723
				xmax = 409.7023
				text = ""
			intervals [1423]:
				xmin = 409.7023
				xmax = 409.9323
				text = "shirts"
			intervals [1424]:
				xmin = 409.9323
				xmax = 410.0123
				text = "you"
			intervals [1425]:
				xmin = 410.0123
				xmax = 410.1423
				text = "got"
			intervals [1426]:
				xmin = 410.1423
				xmax = 410.3123
				text = "on"
			intervals [1427]:
				xmin = 410.3123
				xmax = 410.5623
				text = "twenty"
			intervals [1428]:
				xmin = 410.5623
				xmax = 410.6223
				text = ""
			intervals [1429]:
				xmin = 410.6223
				xmax = 410.8923
				text = "five"
			intervals [1430]:
				xmin = 410.8923
				xmax = 411.3123
				text = "dollars"
			intervals [1431]:
				xmin = 411.3123
				xmax = 412.6327
				text = ""
			intervals [1432]:
				xmin = 412.6327
				xmax = 412.7127
				text = "no"
			intervals [1433]:
				xmin = 412.7127
				xmax = 412.8827
				text = "i'm"
			intervals [1434]:
				xmin = 412.8827
				xmax = 413.0627
				text = "just"
			intervals [1435]:
				xmin = 413.0627
				xmax = 413.3027
				text = "saying"
			intervals [1436]:
				xmin = 413.3027
				xmax = 413.3927
				text = "i"
			intervals [1437]:
				xmin = 413.3927
				xmax = 413.6227
				text = "know"
			intervals [1438]:
				xmin = 413.6227
				xmax = 414.9827
				text = "<unk>"
			intervals [1439]:
				xmin = 414.9827
				xmax = 415.3725
				text = ""
			intervals [1440]:
				xmin = 415.3725
				xmax = 415.4925
				text = "am"
			intervals [1441]:
				xmin = 415.4925
				xmax = 415.5225
				text = "i"
			intervals [1442]:
				xmin = 415.5225
				xmax = 415.7425
				text = "talking"
			intervals [1443]:
				xmin = 415.7425
				xmax = 415.8725
				text = "too"
			intervals [1444]:
				xmin = 415.8725
				xmax = 416.2025
				text = "loud"
			intervals [1445]:
				xmin = 416.2025
				xmax = 417.468
				text = ""
			intervals [1446]:
				xmin = 417.468
				xmax = 417.618
				text = "i"
			intervals [1447]:
				xmin = 417.618
				xmax = 417.748
				text = "don't"
			intervals [1448]:
				xmin = 417.748
				xmax = 417.918
				text = "know"
			intervals [1449]:
				xmin = 417.918
				xmax = 418.048
				text = "i"
			intervals [1450]:
				xmin = 418.048
				xmax = 418.208
				text = "just"
			intervals [1451]:
				xmin = 418.208
				xmax = 418.4601
				text = ""
			intervals [1452]:
				xmin = 418.4601
				xmax = 418.4901
				text = "i"
			intervals [1453]:
				xmin = 418.4901
				xmax = 418.5201
				text = ""
			intervals [1454]:
				xmin = 418.5201
				xmax = 418.8701
				text = "i"
			intervals [1455]:
				xmin = 418.8701
				xmax = 418.9901
				text = "i"
			intervals [1456]:
				xmin = 418.9901
				xmax = 419.0601
				text = "i"
			intervals [1457]:
				xmin = 419.0601
				xmax = 419.3001
				text = ""
			intervals [1458]:
				xmin = 419.3001
				xmax = 419.3601
				text = "i"
			intervals [1459]:
				xmin = 419.3601
				xmax = 420.0488
				text = ""
			intervals [1460]:
				xmin = 420.0488
				xmax = 420.1188
				text = "i"
			intervals [1461]:
				xmin = 420.1188
				xmax = 420.3488
				text = "never"
			intervals [1462]:
				xmin = 420.3488
				xmax = 420.5788
				text = "been"
			intervals [1463]:
				xmin = 420.5788
				xmax = 420.6588
				text = "you"
			intervals [1464]:
				xmin = 420.6588
				xmax = 420.7788
				text = "got"
			intervals [1465]:
				xmin = 420.7788
				xmax = 420.8488
				text = "a"
			intervals [1466]:
				xmin = 420.8488
				xmax = 421.0588
				text = "good"
			intervals [1467]:
				xmin = 421.0588
				xmax = 421.2588
				text = "gift"
			intervals [1468]:
				xmin = 421.2588
				xmax = 421.3588
				text = "of"
			intervals [1469]:
				xmin = 421.3588
				xmax = 421.6388
				text = "gab"
			intervals [1470]:
				xmin = 421.6388
				xmax = 421.7188
				text = "you"
			intervals [1471]:
				xmin = 421.7188
				xmax = 421.9688
				text = "know"
			intervals [1472]:
				xmin = 421.9688
				xmax = 422.0788
				text = ""
			intervals [1473]:
				xmin = 422.0788
				xmax = 422.2288
				text = "i"
			intervals [1474]:
				xmin = 422.2288
				xmax = 422.2788
				text = ""
			intervals [1475]:
				xmin = 422.2788
				xmax = 422.3888
				text = "can"
			intervals [1476]:
				xmin = 422.3888
				xmax = 422.6893
				text = ""
			intervals [1477]:
				xmin = 422.6893
				xmax = 422.9593
				text = "know"
			intervals [1478]:
				xmin = 422.9593
				xmax = 423.0293
				text = "a"
			intervals [1479]:
				xmin = 423.0293
				xmax = 423.1793
				text = "few"
			intervals [1480]:
				xmin = 423.1793
				xmax = 423.4893
				text = "things"
			intervals [1481]:
				xmin = 423.4893
				xmax = 424.2643
				text = ""
			intervals [1482]:
				xmin = 424.2643
				xmax = 424.4143
				text = "only"
			intervals [1483]:
				xmin = 424.4143
				xmax = 424.5243
				text = "thing"
			intervals [1484]:
				xmin = 424.5243
				xmax = 424.7743
				text = "about"
			intervals [1485]:
				xmin = 424.7743
				xmax = 425.0443
				text = "me"
			intervals [1486]:
				xmin = 425.0443
				xmax = 425.4202
				text = ""
			intervals [1487]:
				xmin = 425.4202
				xmax = 425.9402
				text = "is"
			intervals [1488]:
				xmin = 425.9402
				xmax = 426.4959
				text = ""
			intervals [1489]:
				xmin = 426.4959
				xmax = 426.5959
				text = "my"
			intervals [1490]:
				xmin = 426.5959
				xmax = 426.8959
				text = "eyes"
			intervals [1491]:
				xmin = 426.8959
				xmax = 426.9259
				text = ""
			intervals [1492]:
				xmin = 426.9259
				xmax = 427.0759
				text = "are"
			intervals [1493]:
				xmin = 427.0759
				xmax = 427.1359
				text = ""
			intervals [1494]:
				xmin = 427.1359
				xmax = 427.4459
				text = "bad"
			intervals [1495]:
				xmin = 427.4459
				xmax = 429.3042
				text = ""
			intervals [1496]:
				xmin = 429.3042
				xmax = 429.4242
				text = "i"
			intervals [1497]:
				xmin = 429.4242
				xmax = 429.6442
				text = "broke"
			intervals [1498]:
				xmin = 429.6442
				xmax = 429.7942
				text = "two"
			intervals [1499]:
				xmin = 429.7942
				xmax = 429.9742
				text = "pair"
			intervals [1500]:
				xmin = 429.9742
				xmax = 430.0342
				text = "of"
			intervals [1501]:
				xmin = 430.0342
				xmax = 430.2142
				text = "glasses"
			intervals [1502]:
				xmin = 430.2142
				xmax = 430.3042
				text = "but"
			intervals [1503]:
				xmin = 430.3042
				xmax = 430.3842
				text = "i"
			intervals [1504]:
				xmin = 430.3842
				xmax = 430.5542
				text = "put"
			intervals [1505]:
				xmin = 430.5542
				xmax = 430.6642
				text = "'em"
			intervals [1506]:
				xmin = 430.6642
				xmax = 430.7442
				text = "in"
			intervals [1507]:
				xmin = 430.7442
				xmax = 430.7742
				text = "a"
			intervals [1508]:
				xmin = 430.7742
				xmax = 430.8042
				text = ""
			intervals [1509]:
				xmin = 430.8042
				xmax = 430.9242
				text = "hip"
			intervals [1510]:
				xmin = 430.9242
				xmax = 430.9942
				text = ""
			intervals [1511]:
				xmin = 430.9942
				xmax = 431.3942
				text = "pocket"
			intervals [1512]:
				xmin = 431.3942
				xmax = 432.0602
				text = ""
			intervals [1513]:
				xmin = 432.0602
				xmax = 432.4402
				text = "just"
			intervals [1514]:
				xmin = 432.4402
				xmax = 433.5519
				text = ""
			intervals [1515]:
				xmin = 433.5519
				xmax = 433.9019
				text = "but"
			intervals [1516]:
				xmin = 433.9019
				xmax = 433.9319
				text = ""
			intervals [1517]:
				xmin = 433.9319
				xmax = 434.2019
				text = "still"
			intervals [1518]:
				xmin = 434.2019
				xmax = 434.4719
				text = "having"
			intervals [1519]:
				xmin = 434.4719
				xmax = 434.6219
				text = "the"
			intervals [1520]:
				xmin = 434.6219
				xmax = 435.0519
				text = "case"
			intervals [1521]:
				xmin = 435.0519
				xmax = 435.3795
				text = ""
			intervals [1522]:
				xmin = 435.3795
				xmax = 435.5695
				text = "well"
			intervals [1523]:
				xmin = 435.5695
				xmax = 435.7295
				text = "like"
			intervals [1524]:
				xmin = 435.7295
				xmax = 435.7995
				text = "you"
			intervals [1525]:
				xmin = 435.7995
				xmax = 435.9595
				text = "have"
			intervals [1526]:
				xmin = 435.9595
				xmax = 436.0195
				text = "in"
			intervals [1527]:
				xmin = 436.0195
				xmax = 436.1495
				text = "your"
			intervals [1528]:
				xmin = 436.1495
				xmax = 436.4795
				text = "pocket"
			intervals [1529]:
				xmin = 436.4795
				xmax = 438.1527
				text = ""
			intervals [1530]:
				xmin = 438.1527
				xmax = 438.2727
				text = "i"
			intervals [1531]:
				xmin = 438.2727
				xmax = 438.4227
				text = "had"
			intervals [1532]:
				xmin = 438.4227
				xmax = 438.5427
				text = "put"
			intervals [1533]:
				xmin = 438.5427
				xmax = 438.6027
				text = "'em"
			intervals [1534]:
				xmin = 438.6027
				xmax = 438.6627
				text = "in"
			intervals [1535]:
				xmin = 438.6627
				xmax = 438.7227
				text = "my"
			intervals [1536]:
				xmin = 438.7227
				xmax = 438.8527
				text = "hip"
			intervals [1537]:
				xmin = 438.8527
				xmax = 439.0627
				text = "pocket"
			intervals [1538]:
				xmin = 439.0627
				xmax = 439.2527
				text = "sat"
			intervals [1539]:
				xmin = 439.2527
				xmax = 439.3527
				text = "on"
			intervals [1540]:
				xmin = 439.3527
				xmax = 439.4927
				text = "'em"
			intervals [1541]:
				xmin = 439.4927
				xmax = 439.6627
				text = "break"
			intervals [1542]:
				xmin = 439.6627
				xmax = 439.8627
				text = "'em"
			intervals [1543]:
				xmin = 439.8627
				xmax = 440.1604
				text = ""
			intervals [1544]:
				xmin = 440.1604
				xmax = 440.2704
				text = "now"
			intervals [1545]:
				xmin = 440.2704
				xmax = 440.4404
				text = "this"
			intervals [1546]:
				xmin = 440.4404
				xmax = 440.5004
				text = "is"
			intervals [1547]:
				xmin = 440.5004
				xmax = 440.5904
				text = "my"
			intervals [1548]:
				xmin = 440.5904
				xmax = 440.9304
				text = "third"
			intervals [1549]:
				xmin = 440.9304
				xmax = 441.2304
				text = "eye"
			intervals [1550]:
				xmin = 441.2304
				xmax = 441.2704
				text = ""
			intervals [1551]:
				xmin = 441.2704
				xmax = 441.5804
				text = "actually"
			intervals [1552]:
				xmin = 441.5804
				xmax = 441.7104
				text = "they"
			intervals [1553]:
				xmin = 441.7104
				xmax = 441.7404
				text = ""
			intervals [1554]:
				xmin = 441.7404
				xmax = 441.9404
				text = "good"
			intervals [1555]:
				xmin = 441.9404
				xmax = 444.4432
				text = ""
			intervals [1556]:
				xmin = 444.4432
				xmax = 444.7532
				text = "m-"
			intervals [1557]:
				xmin = 444.7532
				xmax = 445.0732
				text = "yeah"
			intervals [1558]:
				xmin = 445.0732
				xmax = 445.2099
				text = ""
			intervals [1559]:
				xmin = 445.2099
				xmax = 445.4399
				text = "uh-huh"
			intervals [1560]:
				xmin = 445.4399
				xmax = 447.4767
				text = ""
			intervals [1561]:
				xmin = 447.4767
				xmax = 447.5267
				text = "i"
			intervals [1562]:
				xmin = 447.5267
				xmax = 447.6567
				text = "mean"
			intervals [1563]:
				xmin = 447.6567
				xmax = 447.7467
				text = "i"
			intervals [1564]:
				xmin = 447.7467
				xmax = 447.8967
				text = "can"
			intervals [1565]:
				xmin = 447.8967
				xmax = 448.1067
				text = "see"
			intervals [1566]:
				xmin = 448.1067
				xmax = 448.5867
				text = "ordinary"
			intervals [1567]:
				xmin = 448.5867
				xmax = 448.7367
				text = "but"
			intervals [1568]:
				xmin = 448.7367
				xmax = 449.1467
				text = "i"
			intervals [1569]:
				xmin = 449.1467
				xmax = 449.5167
				text = ""
			intervals [1570]:
				xmin = 449.5167
				xmax = 449.6667
				text = "mean"
			intervals [1571]:
				xmin = 449.6667
				xmax = 449.9767
				text = ""
			intervals [1572]:
				xmin = 449.9767
				xmax = 450.1967
				text = "like"
			intervals [1573]:
				xmin = 450.1967
				xmax = 450.3167
				text = "we"
			intervals [1574]:
				xmin = 450.3167
				xmax = 450.6067
				text = "just"
			intervals [1575]:
				xmin = 450.6067
				xmax = 450.6867
				text = ""
			intervals [1576]:
				xmin = 450.6867
				xmax = 450.7667
				text = "ya"
			intervals [1577]:
				xmin = 450.7667
				xmax = 450.8867
				text = ""
			intervals [1578]:
				xmin = 450.8867
				xmax = 451.3867
				text = "know"
			intervals [1579]:
				xmin = 451.3867
				xmax = 452.5908
				text = ""
			intervals [1580]:
				xmin = 452.5908
				xmax = 452.6508
				text = "it"
			intervals [1581]:
				xmin = 452.6508
				xmax = 452.8008
				text = "gets"
			intervals [1582]:
				xmin = 452.8008
				xmax = 452.8408
				text = ""
			intervals [1583]:
				xmin = 452.8408
				xmax = 453.1608
				text = "blurry"
			intervals [1584]:
				xmin = 453.1608
				xmax = 453.1908
				text = ""
			intervals [1585]:
				xmin = 453.1908
				xmax = 453.2808
				text = "you"
			intervals [1586]:
				xmin = 453.2808
				xmax = 453.3408
				text = "know"
			intervals [1587]:
				xmin = 453.3408
				xmax = 453.5908
				text = ""
			intervals [1588]:
				xmin = 453.5908
				xmax = 453.7008
				text = "too"
			intervals [1589]:
				xmin = 453.7008
				xmax = 453.9508
				text = "long"
			intervals [1590]:
				xmin = 453.9508
				xmax = 454.1008
				text = ""
			intervals [1591]:
				xmin = 454.1008
				xmax = 454.2308
				text = "you"
			intervals [1592]:
				xmin = 454.2308
				xmax = 454.3008
				text = ""
			intervals [1593]:
				xmin = 454.3008
				xmax = 454.5808
				text = "know"
			intervals [1594]:
				xmin = 454.5808
				xmax = 457.3938
				text = ""
			intervals [1595]:
				xmin = 457.3938
				xmax = 457.6838
				text = "no"
			intervals [1596]:
				xmin = 457.6838
				xmax = 457.7238
				text = "i"
			intervals [1597]:
				xmin = 457.7238
				xmax = 457.8238
				text = "can"
			intervals [1598]:
				xmin = 457.8238
				xmax = 457.8538
				text = ""
			intervals [1599]:
				xmin = 457.8538
				xmax = 458.0738
				text = "read"
			intervals [1600]:
				xmin = 458.0738
				xmax = 458.2638
				text = "very"
			intervals [1601]:
				xmin = 458.2638
				xmax = 458.6238
				text = "good"
			intervals [1602]:
				xmin = 458.6238
				xmax = 463.3411
				text = ""
			intervals [1603]:
				xmin = 463.3411
				xmax = 464.0111
				text = "oh"
			intervals [1604]:
				xmin = 464.0111
				xmax = 464.1391
				text = ""
			intervals [1605]:
				xmin = 464.1391
				xmax = 464.9691
				text = "dogs"
			intervals [1606]:
				xmin = 464.9691
				xmax = 465.2629
				text = ""
			intervals [1607]:
				xmin = 465.2629
				xmax = 465.8429
				text = "and"
			intervals [1608]:
				xmin = 465.8429
				xmax = 466.3329
				text = "cats"
			intervals [1609]:
				xmin = 466.3329
				xmax = 468.0315
				text = ""
			intervals [1610]:
				xmin = 468.0315
				xmax = 468.4515
				text = "oh"
			intervals [1611]:
				xmin = 468.4515
				xmax = 468.6815
				text = "well"
			intervals [1612]:
				xmin = 468.6815
				xmax = 469.2387
				text = ""
			intervals [1613]:
				xmin = 469.2387
				xmax = 469.4787
				text = "well"
			intervals [1614]:
				xmin = 469.4787
				xmax = 469.6687
				text = "one"
			intervals [1615]:
				xmin = 469.6687
				xmax = 469.7387
				text = "of"
			intervals [1616]:
				xmin = 469.7387
				xmax = 469.8387
				text = "'em"
			intervals [1617]:
				xmin = 469.8387
				xmax = 469.9887
				text = "was"
			intervals [1618]:
				xmin = 469.9887
				xmax = 470.2587
				text = "named"
			intervals [1619]:
				xmin = 470.2587
				xmax = 470.4887
				text = "vanilla"
			intervals [1620]:
				xmin = 470.4887
				xmax = 470.5987
				text = "that"
			intervals [1621]:
				xmin = 470.5987
				xmax = 470.6787
				text = "s"
			intervals [1622]:
				xmin = 470.6787
				xmax = 470.7787
				text = "my"
			intervals [1623]:
				xmin = 470.7787
				xmax = 470.9887
				text = "little"
			intervals [1624]:
				xmin = 470.9887
				xmax = 471.0287
				text = ""
			intervals [1625]:
				xmin = 471.0287
				xmax = 471.4287
				text = "kitten"
			intervals [1626]:
				xmin = 471.4287
				xmax = 473.7598
				text = ""
			intervals [1627]:
				xmin = 473.7598
				xmax = 474.0798
				text = "oh"
			intervals [1628]:
				xmin = 474.0798
				xmax = 474.1198
				text = ""
			intervals [1629]:
				xmin = 474.1198
				xmax = 474.4598
				text = "shucks"
			intervals [1630]:
				xmin = 474.4598
				xmax = 475.8175
				text = ""
			intervals [1631]:
				xmin = 475.8175
				xmax = 476.1275
				text = "wasn't"
			intervals [1632]:
				xmin = 476.1275
				xmax = 476.2975
				text = "nothing"
			intervals [1633]:
				xmin = 476.2975
				xmax = 476.3775
				text = "no"
			intervals [1634]:
				xmin = 476.3775
				xmax = 476.5575
				text = "it"
			intervals [1635]:
				xmin = 476.5575
				xmax = 476.6175
				text = "<unk>"
			intervals [1636]:
				xmin = 476.6175
				xmax = 476.6975
				text = "t"
			intervals [1637]:
				xmin = 476.6975
				xmax = 476.9575
				text = "won't"
			intervals [1638]:
				xmin = 476.9575
				xmax = 477.2775
				text = ""
			intervals [1639]:
				xmin = 477.2775
				xmax = 477.3875
				text = "won"
			intervals [1640]:
				xmin = 477.3875
				xmax = 477.6175
				text = "t"
			intervals [1641]:
				xmin = 477.6175
				xmax = 477.6475
				text = ""
			intervals [1642]:
				xmin = 477.6475
				xmax = 477.8175
				text = "bigger"
			intervals [1643]:
				xmin = 477.8175
				xmax = 477.9075
				text = "than"
			intervals [1644]:
				xmin = 477.9075
				xmax = 478.0575
				text = "this"
			intervals [1645]:
				xmin = 478.0575
				xmax = 478.2575
				text = "here"
			intervals [1646]:
				xmin = 478.2575
				xmax = 478.3875
				text = ""
			intervals [1647]:
				xmin = 478.3875
				xmax = 478.4975
				text = "you"
			intervals [1648]:
				xmin = 478.4975
				xmax = 478.6275
				text = "know"
			intervals [1649]:
				xmin = 478.6275
				xmax = 479.9143
				text = ""
			intervals [1650]:
				xmin = 479.9143
				xmax = 479.9843
				text = "i"
			intervals [1651]:
				xmin = 479.9843
				xmax = 480.1243
				text = "used"
			intervals [1652]:
				xmin = 480.1243
				xmax = 480.1843
				text = "to"
			intervals [1653]:
				xmin = 480.1843
				xmax = 480.4443
				text = "play"
			intervals [1654]:
				xmin = 480.4443
				xmax = 480.5643
				text = "with"
			intervals [1655]:
				xmin = 480.5643
				xmax = 480.6743
				text = "it"
			intervals [1656]:
				xmin = 480.6743
				xmax = 480.7943
				text = "and"
			intervals [1657]:
				xmin = 480.7943
				xmax = 481.1343
				text = "wrestle"
			intervals [1658]:
				xmin = 481.1343
				xmax = 481.2643
				text = "with"
			intervals [1659]:
				xmin = 481.2643
				xmax = 481.3443
				text = "it"
			intervals [1660]:
				xmin = 481.3443
				xmax = 481.4043
				text = ""
			intervals [1661]:
				xmin = 481.4043
				xmax = 481.5043
				text = "and"
			intervals [1662]:
				xmin = 481.5043
				xmax = 481.8043
				text = "everything"
			intervals [1663]:
				xmin = 481.8043
				xmax = 482.0243
				text = "like"
			intervals [1664]:
				xmin = 482.0243
				xmax = 482.0643
				text = ""
			intervals [1665]:
				xmin = 482.0643
				xmax = 482.3743
				text = "that"
			intervals [1666]:
				xmin = 482.3743
				xmax = 482.6154
				text = ""
			intervals [1667]:
				xmin = 482.6154
				xmax = 482.7154
				text = "i"
			intervals [1668]:
				xmin = 482.7154
				xmax = 482.9654
				text = "was"
			intervals [1669]:
				xmin = 482.9654
				xmax = 483.0154
				text = ""
			intervals [1670]:
				xmin = 483.0154
				xmax = 483.1254
				text = "i"
			intervals [1671]:
				xmin = 483.1254
				xmax = 483.2554
				text = "was"
			intervals [1672]:
				xmin = 483.2554
				xmax = 483.3054
				text = ""
			intervals [1673]:
				xmin = 483.3054
				xmax = 483.8554
				text = "probably"
			intervals [1674]:
				xmin = 483.8554
				xmax = 483.8854
				text = ""
			intervals [1675]:
				xmin = 483.8854
				xmax = 484.0054
				text = "about"
			intervals [1676]:
				xmin = 484.0054
				xmax = 485.4014
				text = ""
			intervals [1677]:
				xmin = 485.4014
				xmax = 485.5414
				text = "i"
			intervals [1678]:
				xmin = 485.5414
				xmax = 485.7014
				text = "say"
			intervals [1679]:
				xmin = 485.7014
				xmax = 485.8914
				text = "about"
			intervals [1680]:
				xmin = 485.8914
				xmax = 485.9214
				text = ""
			intervals [1681]:
				xmin = 485.9214
				xmax = 486.2614
				text = "nine"
			intervals [1682]:
				xmin = 486.2614
				xmax = 486.5714
				text = "years"
			intervals [1683]:
				xmin = 486.5714
				xmax = 487.0214
				text = "old"
			intervals [1684]:
				xmin = 487.0214
				xmax = 488.6585
				text = ""
			intervals [1685]:
				xmin = 488.6585
				xmax = 488.8985
				text = "then"
			intervals [1686]:
				xmin = 488.8985
				xmax = 489.0385
				text = "i"
			intervals [1687]:
				xmin = 489.0385
				xmax = 489.1785
				text = "like"
			intervals [1688]:
				xmin = 489.1785
				xmax = 489.9385
				text = "chickens"
			intervals [1689]:
				xmin = 489.9385
				xmax = 491.2677
				text = ""
			intervals [1690]:
				xmin = 491.2677
				xmax = 491.4977
				text = "then"
			intervals [1691]:
				xmin = 491.4977
				xmax = 491.6177
				text = "they"
			intervals [1692]:
				xmin = 491.6177
				xmax = 491.8577
				text = "had"
			intervals [1693]:
				xmin = 491.8577
				xmax = 491.8877
				text = ""
			intervals [1694]:
				xmin = 491.8877
				xmax = 492.2677
				text = "chickens"
			intervals [1695]:
				xmin = 492.2677
				xmax = 492.4277
				text = "in"
			intervals [1696]:
				xmin = 492.4277
				xmax = 492.5477
				text = ""
			intervals [1697]:
				xmin = 492.5477
				xmax = 492.6877
				text = "in"
			intervals [1698]:
				xmin = 492.6877
				xmax = 492.7877
				text = ""
			intervals [1699]:
				xmin = 492.7877
				xmax = 492.8977
				text = "in"
			intervals [1700]:
				xmin = 492.8977
				xmax = 493.0177
				text = "the"
			intervals [1701]:
				xmin = 493.0177
				xmax = 493.3777
				text = "same"
			intervals [1702]:
				xmin = 493.3777
				xmax = 493.8677
				text = "city"
			intervals [1703]:
				xmin = 493.8677
				xmax = 493.9277
				text = ""
			intervals [1704]:
				xmin = 493.9277
				xmax = 494.0977
				text = "limit"
			intervals [1705]:
				xmin = 494.0977
				xmax = 494.3877
				text = "washington"
			intervals [1706]:
				xmin = 494.3877
				xmax = 494.7977
				text = "dc"
			intervals [1707]:
				xmin = 494.7977
				xmax = 495.2815
				text = ""
			intervals [1708]:
				xmin = 495.2815
				xmax = 495.3515
				text = "you"
			intervals [1709]:
				xmin = 495.3515
				xmax = 495.4515
				text = "were"
			intervals [1710]:
				xmin = 495.4515
				xmax = 495.6715
				text = "allowed"
			intervals [1711]:
				xmin = 495.6715
				xmax = 495.7315
				text = "to"
			intervals [1712]:
				xmin = 495.7315
				xmax = 495.9215
				text = "have"
			intervals [1713]:
				xmin = 495.9215
				xmax = 495.9815
				text = ""
			intervals [1714]:
				xmin = 495.9815
				xmax = 496.3015
				text = "pets"
			intervals [1715]:
				xmin = 496.3015
				xmax = 496.3615
				text = "you"
			intervals [1716]:
				xmin = 496.3615
				xmax = 496.5115
				text = "know"
			intervals [1717]:
				xmin = 496.5115
				xmax = 496.6615
				text = "like"
			intervals [1718]:
				xmin = 496.6615
				xmax = 496.6915
				text = "a"
			intervals [1719]:
				xmin = 496.6915
				xmax = 496.7315
				text = ""
			intervals [1720]:
				xmin = 496.7315
				xmax = 496.9915
				text = "chicken"
			intervals [1721]:
				xmin = 496.9915
				xmax = 497.0515
				text = "in"
			intervals [1722]:
				xmin = 497.0515
				xmax = 497.1415
				text = "your"
			intervals [1723]:
				xmin = 497.1415
				xmax = 497.4215
				text = "yard"
			intervals [1724]:
				xmin = 497.4215
				xmax = 497.4815
				text = "and"
			intervals [1725]:
				xmin = 497.4815
				xmax = 497.5815
				text = "what"
			intervals [1726]:
				xmin = 497.5815
				xmax = 497.6115
				text = ""
			intervals [1727]:
				xmin = 497.6115
				xmax = 497.8015
				text = "not"
			intervals [1728]:
				xmin = 497.8015
				xmax = 497.9615
				text = "like"
			intervals [1729]:
				xmin = 497.9615
				xmax = 498.1515
				text = "that"
			intervals [1730]:
				xmin = 498.1515
				xmax = 499.1007
				text = ""
			intervals [1731]:
				xmin = 499.1007
				xmax = 499.3307
				text = "mm-hm"
			intervals [1732]:
				xmin = 499.3307
				xmax = 500.223
				text = ""
			intervals [1733]:
				xmin = 500.223
				xmax = 500.433
				text = "but"
			intervals [1734]:
				xmin = 500.433
				xmax = 500.643
				text = "no"
			intervals [1735]:
				xmin = 500.643
				xmax = 500.863
				text = "not"
			intervals [1736]:
				xmin = 500.863
				xmax = 500.893
				text = ""
			intervals [1737]:
				xmin = 500.893
				xmax = 501.193
				text = "now"
			intervals [1738]:
				xmin = 501.193
				xmax = 501.223
				text = "i"
			intervals [1739]:
				xmin = 501.223
				xmax = 501.253
				text = ""
			intervals [1740]:
				xmin = 501.253
				xmax = 501.483
				text = "mean"
			intervals [1741]:
				xmin = 501.483
				xmax = 501.543
				text = "i"
			intervals [1742]:
				xmin = 501.543
				xmax = 501.683
				text = "mean"
			intervals [1743]:
				xmin = 501.683
				xmax = 501.773
				text = ""
			intervals [1744]:
				xmin = 501.773
				xmax = 502.003
				text = "that"
			intervals [1745]:
				xmin = 502.003
				xmax = 502.033
				text = ""
			intervals [1746]:
				xmin = 502.033
				xmax = 502.153
				text = "was"
			intervals [1747]:
				xmin = 502.153
				xmax = 502.183
				text = ""
			intervals [1748]:
				xmin = 502.183
				xmax = 502.553
				text = "then"
			intervals [1749]:
				xmin = 502.553
				xmax = 502.7539
				text = ""
			intervals [1750]:
				xmin = 502.7539
				xmax = 503.0839
				text = "goats"
			intervals [1751]:
				xmin = 503.0839
				xmax = 503.1439
				text = "and"
			intervals [1752]:
				xmin = 503.1439
				xmax = 503.6039
				text = "everything"
			intervals [1753]:
				xmin = 503.6039
				xmax = 506.5354
				text = ""
			intervals [1754]:
				xmin = 506.5354
				xmax = 506.9054
				text = "horses"
			intervals [1755]:
				xmin = 506.9054
				xmax = 507.0754
				text = "yeah"
			intervals [1756]:
				xmin = 507.0754
				xmax = 507.2154
				text = "but"
			intervals [1757]:
				xmin = 507.2154
				xmax = 507.2954
				text = "i"
			intervals [1758]:
				xmin = 507.2954
				xmax = 507.4954
				text = "go"
			intervals [1759]:
				xmin = 507.4954
				xmax = 507.5454
				text = ""
			intervals [1760]:
				xmin = 507.5454
				xmax = 507.7654
				text = "can't"
			intervals [1761]:
				xmin = 507.7654
				xmax = 507.9754
				text = "ride"
			intervals [1762]:
				xmin = 507.9754
				xmax = 508.1154
				text = "'em"
			intervals [1763]:
				xmin = 508.1154
				xmax = 508.1454
				text = ""
			intervals [1764]:
				xmin = 508.1454
				xmax = 508.2254
				text = "i'm"
			intervals [1765]:
				xmin = 508.2254
				xmax = 508.6254
				text = "scared"
			intervals [1766]:
				xmin = 508.6254
				xmax = 510.0861
				text = ""
			intervals [1767]:
				xmin = 510.0861
				xmax = 510.4161
				text = "i'm"
			intervals [1768]:
				xmin = 510.4161
				xmax = 510.6461
				text = "allergic"
			intervals [1769]:
				xmin = 510.6461
				xmax = 510.8161
				text = "to"
			intervals [1770]:
				xmin = 510.8161
				xmax = 510.8461
				text = "a"
			intervals [1771]:
				xmin = 510.8461
				xmax = 511.1161
				text = "horse"
			intervals [1772]:
				xmin = 511.1161
				xmax = 511.1561
				text = "i"
			intervals [1773]:
				xmin = 511.1561
				xmax = 511.2761
				text = "don't"
			intervals [1774]:
				xmin = 511.2761
				xmax = 511.3961
				text = "know"
			intervals [1775]:
				xmin = 511.3961
				xmax = 511.4261
				text = ""
			intervals [1776]:
				xmin = 511.4261
				xmax = 511.9061
				text = "why"
			intervals [1777]:
				xmin = 511.9061
				xmax = 512.6753
				text = ""
			intervals [1778]:
				xmin = 512.6753
				xmax = 512.8053
				text = "but"
			intervals [1779]:
				xmin = 512.8053
				xmax = 512.9353
				text = "i"
			intervals [1780]:
				xmin = 512.9353
				xmax = 513.0953
				text = "i"
			intervals [1781]:
				xmin = 513.0953
				xmax = 513.1953
				text = "will"
			intervals [1782]:
				xmin = 513.1953
				xmax = 513.3953
				text = "catch"
			intervals [1783]:
				xmin = 513.3953
				xmax = 513.4753
				text = "him"
			intervals [1784]:
				xmin = 513.4753
				xmax = 513.6053
				text = "by"
			intervals [1785]:
				xmin = 513.6053
				xmax = 513.8153
				text = "his"
			intervals [1786]:
				xmin = 513.8153
				xmax = 513.8753
				text = ""
			intervals [1787]:
				xmin = 513.8753
				xmax = 513.9453
				text = "you"
			intervals [1788]:
				xmin = 513.9453
				xmax = 513.9753
				text = ""
			intervals [1789]:
				xmin = 513.9753
				xmax = 514.1253
				text = "know"
			intervals [1790]:
				xmin = 514.1253
				xmax = 514.3053
				text = "by"
			intervals [1791]:
				xmin = 514.3053
				xmax = 514.5853
				text = "his"
			intervals [1792]:
				xmin = 514.5853
				xmax = 514.9465
				text = ""
			intervals [1793]:
				xmin = 514.9465
				xmax = 515.1165
				text = "foot"
			intervals [1794]:
				xmin = 515.1165
				xmax = 515.3553
				text = ""
			intervals [1795]:
				xmin = 515.3553
				xmax = 515.5753
				text = "something"
			intervals [1796]:
				xmin = 515.5753
				xmax = 515.7053
				text = "like"
			intervals [1797]:
				xmin = 515.7053
				xmax = 515.9453
				text = "that"
			intervals [1798]:
				xmin = 515.9453
				xmax = 517.2718
				text = ""
			intervals [1799]:
				xmin = 517.2718
				xmax = 517.9118
				text = "aw"
			intervals [1800]:
				xmin = 517.9118
				xmax = 518.0118
				text = "but"
			intervals [1801]:
				xmin = 518.0118
				xmax = 518.1918
				text = "i"
			intervals [1802]:
				xmin = 518.1918
				xmax = 518.3718
				text = "i"
			intervals [1803]:
				xmin = 518.3718
				xmax = 518.4318
				text = "i"
			intervals [1804]:
				xmin = 518.4318
				xmax = 518.6018
				text = "can't"
			intervals [1805]:
				xmin = 518.6018
				xmax = 518.7318
				text = "get"
			intervals [1806]:
				xmin = 518.7318
				xmax = 518.8418
				text = "on"
			intervals [1807]:
				xmin = 518.8418
				xmax = 518.9318
				text = "his"
			intervals [1808]:
				xmin = 518.9318
				xmax = 518.9618
				text = ""
			intervals [1809]:
				xmin = 518.9618
				xmax = 519.1718
				text = "back"
			intervals [1810]:
				xmin = 519.1718
				xmax = 524.0725
				text = ""
			intervals [1811]:
				xmin = 524.0725
				xmax = 524.3925
				text = "now"
			intervals [1812]:
				xmin = 524.3925
				xmax = 524.5925
				text = "what"
			intervals [1813]:
				xmin = 524.5925
				xmax = 524.7325
				text = "else"
			intervals [1814]:
				xmin = 524.7325
				xmax = 524.8025
				text = "you"
			intervals [1815]:
				xmin = 524.8025
				xmax = 524.9225
				text = "want"
			intervals [1816]:
				xmin = 524.9225
				xmax = 524.9825
				text = "to"
			intervals [1817]:
				xmin = 524.9825
				xmax = 525.0625
				text = "know"
			intervals [1818]:
				xmin = 525.0625
				xmax = 526.2475
				text = ""
			intervals [1819]:
				xmin = 526.2475
				xmax = 526.3775
				text = "i"
			intervals [1820]:
				xmin = 526.3775
				xmax = 526.5075
				text = "used"
			intervals [1821]:
				xmin = 526.5075
				xmax = 526.5675
				text = "to"
			intervals [1822]:
				xmin = 526.5675
				xmax = 526.7875
				text = "take"
			intervals [1823]:
				xmin = 526.7875
				xmax = 526.8875
				text = "a"
			intervals [1824]:
				xmin = 526.8875
				xmax = 528.2413
				text = ""
			intervals [1825]:
				xmin = 528.2413
				xmax = 528.5513
				text = "uh"
			intervals [1826]:
				xmin = 528.5513
				xmax = 528.6613
				text = ""
			intervals [1827]:
				xmin = 528.6613
				xmax = 528.8713
				text = "huh"
			intervals [1828]:
				xmin = 528.8713
				xmax = 531.6073
				text = ""
			intervals [1829]:
				xmin = 531.6073
				xmax = 531.7173
				text = "well"
			intervals [1830]:
				xmin = 531.7173
				xmax = 531.7773
				text = "i"
			intervals [1831]:
				xmin = 531.7773
				xmax = 531.8673
				text = "was"
			intervals [1832]:
				xmin = 531.8673
				xmax = 532.0573
				text = "talking"
			intervals [1833]:
				xmin = 532.0573
				xmax = 532.2173
				text = "about"
			intervals [1834]:
				xmin = 532.2173
				xmax = 532.2473
				text = "a"
			intervals [1835]:
				xmin = 532.2473
				xmax = 532.7873
				text = "bicycle"
			intervals [1836]:
				xmin = 532.7873
				xmax = 532.9473
				text = "they"
			intervals [1837]:
				xmin = 532.9473
				xmax = 533.1573
				text = "get"
			intervals [1838]:
				xmin = 533.1573
				xmax = 533.1873
				text = "a"
			intervals [1839]:
				xmin = 533.1873
				xmax = 533.4173
				text = "three"
			intervals [1840]:
				xmin = 533.4173
				xmax = 533.6773
				text = "wheel"
			intervals [1841]:
				xmin = 533.6773
				xmax = 534.1073
				text = "bicycle"
			intervals [1842]:
				xmin = 534.1073
				xmax = 534.4273
				text = "one"
			intervals [1843]:
				xmin = 534.4273
				xmax = 534.6773
				text = "wheel"
			intervals [1844]:
				xmin = 534.6773
				xmax = 534.7973
				text = "in"
			intervals [1845]:
				xmin = 534.7973
				xmax = 535.0573
				text = "front"
			intervals [1846]:
				xmin = 535.0573
				xmax = 535.1973
				text = ""
			intervals [1847]:
				xmin = 535.1973
				xmax = 535.3173
				text = "two"
			intervals [1848]:
				xmin = 535.3173
				xmax = 535.5573
				text = "wheels"
			intervals [1849]:
				xmin = 535.5573
				xmax = 535.9573
				text = "behind"
			intervals [1850]:
				xmin = 535.9573
				xmax = 536.5029
				text = ""
			intervals [1851]:
				xmin = 536.5029
				xmax = 536.5529
				text = "i"
			intervals [1852]:
				xmin = 536.5529
				xmax = 536.6729
				text = "used"
			intervals [1853]:
				xmin = 536.6729
				xmax = 536.7329
				text = "to"
			intervals [1854]:
				xmin = 536.7329
				xmax = 536.8929
				text = "break"
			intervals [1855]:
				xmin = 536.8929
				xmax = 536.9529
				text = "it"
			intervals [1856]:
				xmin = 536.9529
				xmax = 537.1629
				text = "down"
			intervals [1857]:
				xmin = 537.1629
				xmax = 537.2329
				text = "and"
			intervals [1858]:
				xmin = 537.2329
				xmax = 537.4229
				text = "call"
			intervals [1859]:
				xmin = 537.4229
				xmax = 537.4829
				text = "it"
			intervals [1860]:
				xmin = 537.4829
				xmax = 537.5229
				text = "a"
			intervals [1861]:
				xmin = 537.5229
				xmax = 538.0329
				text = "racer"
			intervals [1862]:
				xmin = 538.0329
				xmax = 538.9085
				text = ""
			intervals [1863]:
				xmin = 538.9085
				xmax = 541.5585
				text = "<unk>"
			intervals [1864]:
				xmin = 541.5585
				xmax = 543.5042
				text = ""
			intervals [1865]:
				xmin = 543.5042
				xmax = 543.6642
				text = "well"
			intervals [1866]:
				xmin = 543.6642
				xmax = 543.8842
				text = "like"
			intervals [1867]:
				xmin = 543.8842
				xmax = 544.2042
				text = "you"
			intervals [1868]:
				xmin = 544.2042
				xmax = 544.5242
				text = "likely"
			intervals [1869]:
				xmin = 544.5242
				xmax = 544.5942
				text = "to"
			intervals [1870]:
				xmin = 544.5942
				xmax = 544.6742
				text = ""
			intervals [1871]:
				xmin = 544.6742
				xmax = 544.8242
				text = "be"
			intervals [1872]:
				xmin = 544.8242
				xmax = 544.9642
				text = "a"
			intervals [1873]:
				xmin = 544.9642
				xmax = 545.1642
				text = "lot"
			intervals [1874]:
				xmin = 545.1642
				xmax = 545.4091
				text = ""
			intervals [1875]:
				xmin = 545.4091
				xmax = 545.6491
				text = "like"
			intervals [1876]:
				xmin = 545.6491
				xmax = 545.7291
				text = "you"
			intervals [1877]:
				xmin = 545.7291
				xmax = 545.8291
				text = "know"
			intervals [1878]:
				xmin = 545.8291
				xmax = 545.9891
				text = "with"
			intervals [1879]:
				xmin = 545.9891
				xmax = 546.0991
				text = "the"
			intervals [1880]:
				xmin = 546.0991
				xmax = 546.2191
				text = ""
			intervals [1881]:
				xmin = 546.2191
				xmax = 546.4691
				text = "old"
			intervals [1882]:
				xmin = 546.4691
				xmax = 546.7291
				text = "empty"
			intervals [1883]:
				xmin = 546.7291
				xmax = 546.7591
				text = ""
			intervals [1884]:
				xmin = 546.7591
				xmax = 547.0891
				text = "cars"
			intervals [1885]:
				xmin = 547.0891
				xmax = 547.3591
				text = "something"
			intervals [1886]:
				xmin = 547.3591
				xmax = 547.5391
				text = "like"
			intervals [1887]:
				xmin = 547.5391
				xmax = 547.6991
				text = "that"
			intervals [1888]:
				xmin = 547.6991
				xmax = 547.9919
				text = ""
			intervals [1889]:
				xmin = 547.9919
				xmax = 548.0919
				text = "i"
			intervals [1890]:
				xmin = 548.0919
				xmax = 548.2319
				text = "get"
			intervals [1891]:
				xmin = 548.2319
				xmax = 548.5419
				text = "behind"
			intervals [1892]:
				xmin = 548.5419
				xmax = 548.7519
				text = "that"
			intervals [1893]:
				xmin = 548.7519
				xmax = 548.8019
				text = ""
			intervals [1894]:
				xmin = 548.8019
				xmax = 548.9419
				text = "like"
			intervals [1895]:
				xmin = 548.9419
				xmax = 549.0219
				text = "to"
			intervals [1896]:
				xmin = 549.0219
				xmax = 549.0519
				text = ""
			intervals [1897]:
				xmin = 549.0519
				xmax = 549.5219
				text = "drive"
			intervals [1898]:
				xmin = 549.5219
				xmax = 549.7293
				text = ""
			intervals [1899]:
				xmin = 549.7293
				xmax = 550.1993
				text = "<unk>"
			intervals [1900]:
				xmin = 550.1993
				xmax = 550.3485
				text = ""
			intervals [1901]:
				xmin = 550.3485
				xmax = 550.4685
				text = "they"
			intervals [1902]:
				xmin = 550.4685
				xmax = 550.5685
				text = "ain't"
			intervals [1903]:
				xmin = 550.5685
				xmax = 550.6685
				text = "go"
			intervals [1904]:
				xmin = 550.6685
				xmax = 551.0585
				text = "nowhere"
			intervals [1905]:
				xmin = 551.0585
				xmax = 551.3685
				text = "just"
			intervals [1906]:
				xmin = 551.3685
				xmax = 551.6485
				text = "just"
			intervals [1907]:
				xmin = 551.6485
				xmax = 552.0808
				text = ""
			intervals [1908]:
				xmin = 552.0808
				xmax = 552.4208
				text = "fooling"
			intervals [1909]:
				xmin = 552.4208
				xmax = 552.5508
				text = "with"
			intervals [1910]:
				xmin = 552.5508
				xmax = 552.6508
				text = "the"
			intervals [1911]:
				xmin = 552.6508
				xmax = 552.8608
				text = "wheel"
			intervals [1912]:
				xmin = 552.8608
				xmax = 552.8908
				text = ""
			intervals [1913]:
				xmin = 552.8908
				xmax = 553.2808
				text = "<unk>"
			intervals [1914]:
				xmin = 553.2808
				xmax = 554.3156
				text = ""
			intervals [1915]:
				xmin = 554.3156
				xmax = 554.5056
				text = "then"
			intervals [1916]:
				xmin = 554.5056
				xmax = 554.5856
				text = "i"
			intervals [1917]:
				xmin = 554.5856
				xmax = 554.8256
				text = "wound"
			intervals [1918]:
				xmin = 554.8256
				xmax = 554.9456
				text = "up"
			intervals [1919]:
				xmin = 554.9456
				xmax = 555.1956
				text = "being"
			intervals [1920]:
				xmin = 555.1956
				xmax = 555.2656
				text = "a"
			intervals [1921]:
				xmin = 555.2656
				xmax = 555.4556
				text = "good"
			intervals [1922]:
				xmin = 555.4556
				xmax = 555.8456
				text = "driver"
			intervals [1923]:
				xmin = 555.8456
				xmax = 557.2393
				text = ""
			intervals [1924]:
				xmin = 557.2393
				xmax = 557.5693
				text = "after"
			intervals [1925]:
				xmin = 557.5693
				xmax = 557.7893
				text = "about"
			intervals [1926]:
				xmin = 557.7893
				xmax = 558.7582
				text = ""
			intervals [1927]:
				xmin = 558.7582
				xmax = 559.0382
				text = "thirty"
			intervals [1928]:
				xmin = 559.0382
				xmax = 559.2182
				text = "one"
			intervals [1929]:
				xmin = 559.2182
				xmax = 559.9682
				text = "years"
			intervals [1930]:
				xmin = 559.9682
				xmax = 560.5852
				text = ""
			intervals [1931]:
				xmin = 560.5852
				xmax = 560.6452
				text = "ad"
			intervals [1932]:
				xmin = 560.6452
				xmax = 561.1416
				text = ""
			intervals [1933]:
				xmin = 561.1416
				xmax = 561.2316
				text = "and"
			intervals [1934]:
				xmin = 561.2316
				xmax = 561.3616
				text = "that"
			intervals [1935]:
				xmin = 561.3616
				xmax = 561.6716
				text = "was"
			intervals [1936]:
				xmin = 561.6716
				xmax = 561.8716
				text = ""
			intervals [1937]:
				xmin = 561.8716
				xmax = 562.1116
				text = "not"
			intervals [1938]:
				xmin = 562.1116
				xmax = 562.3316
				text = "this"
			intervals [1939]:
				xmin = 562.3316
				xmax = 562.4616
				text = ""
			intervals [1940]:
				xmin = 562.4616
				xmax = 562.7116
				text = "this"
			intervals [1941]:
				xmin = 562.7116
				xmax = 562.8416
				text = "but"
			intervals [1942]:
				xmin = 562.8416
				xmax = 562.9316
				text = "it"
			intervals [1943]:
				xmin = 562.9316
				xmax = 563.0616
				text = "s"
			intervals [1944]:
				xmin = 563.0616
				xmax = 563.2816
				text = "june"
			intervals [1945]:
				xmin = 563.2816
				xmax = 563.6416
				text = "now"
			intervals [1946]:
				xmin = 563.6416
				xmax = 563.6716
				text = ""
			intervals [1947]:
				xmin = 563.6716
				xmax = 563.7616
				text = "but"
			intervals [1948]:
				xmin = 563.7616
				xmax = 564.1716
				text = "last"
			intervals [1949]:
				xmin = 564.1716
				xmax = 564.4516
				text = "year"
			intervals [1950]:
				xmin = 564.4516
				xmax = 565.7908
				text = ""
			intervals [1951]:
				xmin = 565.7908
				xmax = 565.9708
				text = "never"
			intervals [1952]:
				xmin = 565.9708
				xmax = 566.1208
				text = "had"
			intervals [1953]:
				xmin = 566.1208
				xmax = 566.1608
				text = "a"
			intervals [1954]:
				xmin = 566.1608
				xmax = 566.4508
				text = "mark"
			intervals [1955]:
				xmin = 566.4508
				xmax = 566.5208
				text = "on"
			intervals [1956]:
				xmin = 566.5208
				xmax = 566.6708
				text = "my"
			intervals [1957]:
				xmin = 566.6708
				xmax = 566.9508
				text = "permit"
			intervals [1958]:
				xmin = 566.9508
				xmax = 566.9808
				text = ""
			intervals [1959]:
				xmin = 566.9808
				xmax = 567.3108
				text = "nothing"
			intervals [1960]:
				xmin = 567.3108
				xmax = 567.5308
				text = ""
			intervals [1961]:
				xmin = 567.5308
				xmax = 567.6508
				text = "not"
			intervals [1962]:
				xmin = 567.6508
				xmax = 567.8508
				text = "even"
			intervals [1963]:
				xmin = 567.8508
				xmax = 568.1608
				text = "stop"
			intervals [1964]:
				xmin = 568.1608
				xmax = 568.2408
				text = "a"
			intervals [1965]:
				xmin = 568.2408
				xmax = 568.4008
				text = "si-"
			intervals [1966]:
				xmin = 568.4008
				xmax = 568.6308
				text = ""
			intervals [1967]:
				xmin = 568.6308
				xmax = 569.2508
				text = "uh"
			intervals [1968]:
				xmin = 569.2508
				xmax = 569.5708
				text = "stop"
			intervals [1969]:
				xmin = 569.5708
				xmax = 569.9408
				text = "sign"
			intervals [1970]:
				xmin = 569.9408
				xmax = 570.9354
				text = ""
			intervals [1971]:
				xmin = 570.9354
				xmax = 571.2954
				text = "just"
			intervals [1972]:
				xmin = 571.2954
				xmax = 571.7647
				text = ""
			intervals [1973]:
				xmin = 571.7647
				xmax = 571.8247
				text = "you"
			intervals [1974]:
				xmin = 571.8247
				xmax = 571.9747
				text = "know"
			intervals [1975]:
				xmin = 571.9747
				xmax = 572.2347
				text = "just"
			intervals [1976]:
				xmin = 572.2347
				xmax = 572.4947
				text = "uh"
			intervals [1977]:
				xmin = 572.4947
				xmax = 573.7998
				text = ""
			intervals [1978]:
				xmin = 573.7998
				xmax = 574.1498
				text = "well"
			intervals [1979]:
				xmin = 574.1498
				xmax = 574.5398
				text = ""
			intervals [1980]:
				xmin = 574.5398
				xmax = 574.8098
				text = "just"
			intervals [1981]:
				xmin = 574.8098
				xmax = 575.2846
				text = ""
			intervals [1982]:
				xmin = 575.2846
				xmax = 575.5046
				text = "they"
			intervals [1983]:
				xmin = 575.5046
				xmax = 575.6746
				text = "got"
			intervals [1984]:
				xmin = 575.6746
				xmax = 575.9946
				text = "lights"
			intervals [1985]:
				xmin = 575.9946
				xmax = 576.1646
				text = "now"
			intervals [1986]:
				xmin = 576.1646
				xmax = 576.2746
				text = "you"
			intervals [1987]:
				xmin = 576.2746
				xmax = 576.3946
				text = "know"
			intervals [1988]:
				xmin = 576.3946
				xmax = 577.0793
				text = ""
			intervals [1989]:
				xmin = 577.0793
				xmax = 577.1793
				text = "yeah"
			intervals [1990]:
				xmin = 577.1793
				xmax = 577.4893
				text = "before"
			intervals [1991]:
				xmin = 577.4893
				xmax = 577.5493
				text = "they"
			intervals [1992]:
				xmin = 577.5493
				xmax = 577.6693
				text = "had"
			intervals [1993]:
				xmin = 577.6693
				xmax = 577.9493
				text = "stop"
			intervals [1994]:
				xmin = 577.9493
				xmax = 578.0693
				text = "lights"
			intervals [1995]:
				xmin = 578.0693
				xmax = 578.1293
				text = "you"
			intervals [1996]:
				xmin = 578.1293
				xmax = 578.3193
				text = "couldn't"
			intervals [1997]:
				xmin = 578.3193
				xmax = 578.5093
				text = "hardly"
			intervals [1998]:
				xmin = 578.5093
				xmax = 578.6993
				text = "see"
			intervals [1999]:
				xmin = 578.6993
				xmax = 578.8493
				text = "'em"
			intervals [2000]:
				xmin = 578.8493
				xmax = 579.2994
				text = ""
			intervals [2001]:
				xmin = 579.2994
				xmax = 579.6094
				text = "especially"
			intervals [2002]:
				xmin = 579.6094
				xmax = 579.6694
				text = "if"
			intervals [2003]:
				xmin = 579.6694
				xmax = 579.7294
				text = "you"
			intervals [2004]:
				xmin = 579.7294
				xmax = 579.8194
				text = "was"
			intervals [2005]:
				xmin = 579.8194
				xmax = 579.8794
				text = "in"
			intervals [2006]:
				xmin = 579.8794
				xmax = 579.9394
				text = "the"
			intervals [2007]:
				xmin = 579.9394
				xmax = 580.2994
				text = "country"
			intervals [2008]:
				xmin = 580.2994
				xmax = 580.4494
				text = "or"
			intervals [2009]:
				xmin = 580.4494
				xmax = 580.6794
				text = ""
			intervals [2010]:
				xmin = 580.6794
				xmax = 580.9994
				text = "maryland"
			intervals [2011]:
				xmin = 580.9994
				xmax = 581.2594
				text = "virginia"
			intervals [2012]:
				xmin = 581.2594
				xmax = 581.3794
				text = "what"
			intervals [2013]:
				xmin = 581.3794
				xmax = 581.5694
				text = "not"
			intervals [2014]:
				xmin = 581.5694
				xmax = 582.138
				text = ""
			intervals [2015]:
				xmin = 582.138
				xmax = 582.268
				text = "but"
			intervals [2016]:
				xmin = 582.268
				xmax = 582.638
				text = "anyway"
			intervals [2017]:
				xmin = 582.638
				xmax = 584.0188
				text = ""
			intervals [2018]:
				xmin = 584.0188
				xmax = 584.1588
				text = "never"
			intervals [2019]:
				xmin = 584.1588
				xmax = 584.3088
				text = "had"
			intervals [2020]:
				xmin = 584.3088
				xmax = 584.4388
				text = "no"
			intervals [2021]:
				xmin = 584.4388
				xmax = 584.9088
				text = "marks"
			intervals [2022]:
				xmin = 584.9088
				xmax = 584.9788
				text = ""
			intervals [2023]:
				xmin = 584.9788
				xmax = 585.1088
				text = "but"
			intervals [2024]:
				xmin = 585.1088
				xmax = 585.2388
				text = "no"
			intervals [2025]:
				xmin = 585.2388
				xmax = 585.5888
				text = "points"
			intervals [2026]:
				xmin = 585.5888
				xmax = 585.8288
				text = "there"
			intervals [2027]:
				xmin = 585.8288
				xmax = 585.9088
				text = ""
			intervals [2028]:
				xmin = 585.9088
				xmax = 586.0888
				text = "not"
			intervals [2029]:
				xmin = 586.0888
				xmax = 586.2288
				text = "yet"
			intervals [2030]:
				xmin = 586.2288
				xmax = 586.2988
				text = ""
			intervals [2031]:
				xmin = 586.2988
				xmax = 586.4488
				text = "anyway"
			intervals [2032]:
				xmin = 586.4488
				xmax = 586.4788
				text = ""
			intervals [2033]:
				xmin = 586.4788
				xmax = 586.5888
				text = "but"
			intervals [2034]:
				xmin = 586.5888
				xmax = 586.6188
				text = ""
			intervals [2035]:
				xmin = 586.6188
				xmax = 586.9588
				text = "different"
			intervals [2036]:
				xmin = 586.9588
				xmax = 588.3456
				text = ""
			intervals [2037]:
				xmin = 588.3456
				xmax = 588.7456
				text = "now"
			intervals [2038]:
				xmin = 588.7456
				xmax = 589.0053
				text = ""
			intervals [2039]:
				xmin = 589.0053
				xmax = 589.0753
				text = "i"
			intervals [2040]:
				xmin = 589.0753
				xmax = 589.2053
				text = "was"
			intervals [2041]:
				xmin = 589.2053
				xmax = 589.3353
				text = "in"
			intervals [2042]:
				xmin = 589.3353
				xmax = 589.8053
				text = "teenage"
			intervals [2043]:
				xmin = 589.8053
				xmax = 590.0553
				text = "then"
			intervals [2044]:
				xmin = 590.0553
				xmax = 592.0921
				text = ""
			intervals [2045]:
				xmin = 592.0921
				xmax = 592.1221
				text = "i"
			intervals [2046]:
				xmin = 592.1221
				xmax = 592.3321
				text = "remember"
			intervals [2047]:
				xmin = 592.3321
				xmax = 592.4521
				text = "one"
			intervals [2048]:
				xmin = 592.4521
				xmax = 592.6621
				text = "time"
			intervals [2049]:
				xmin = 592.6621
				xmax = 592.7421
				text = "i"
			intervals [2050]:
				xmin = 592.7421
				xmax = 592.9921
				text = "stole"
			intervals [2051]:
				xmin = 592.9921
				xmax = 593.0321
				text = "a"
			intervals [2052]:
				xmin = 593.0321
				xmax = 593.3421
				text = "model"
			intervals [2053]:
				xmin = 593.3421
				xmax = 593.5621
				text = "t"
			intervals [2054]:
				xmin = 593.5621
				xmax = 594.0721
				text = "ford"
			intervals [2055]:
				xmin = 594.0721
				xmax = 595.2072
				text = ""
			intervals [2056]:
				xmin = 595.2072
				xmax = 595.6172
				text = "yeah"
			intervals [2057]:
				xmin = 595.6172
				xmax = 595.6572
				text = "a"
			intervals [2058]:
				xmin = 595.6572
				xmax = 595.9672
				text = "model"
			intervals [2059]:
				xmin = 595.9672
				xmax = 596.0972
				text = "t"
			intervals [2060]:
				xmin = 596.0972
				xmax = 596.2472
				text = "got"
			intervals [2061]:
				xmin = 596.2472
				xmax = 596.4172
				text = "the"
			intervals [2062]:
				xmin = 596.4172
				xmax = 596.7719
				text = ""
			intervals [2063]:
				xmin = 596.7719
				xmax = 596.9219
				text = "pretty"
			intervals [2064]:
				xmin = 596.9219
				xmax = 597.1019
				text = "little"
			intervals [2065]:
				xmin = 597.1019
				xmax = 597.1619
				text = ""
			intervals [2066]:
				xmin = 597.1619
				xmax = 597.4219
				text = "pedals"
			intervals [2067]:
				xmin = 597.4219
				xmax = 597.5219
				text = "you"
			intervals [2068]:
				xmin = 597.5219
				xmax = 597.6619
				text = "know"
			intervals [2069]:
				xmin = 597.6619
				xmax = 599.1274
				text = ""
			intervals [2070]:
				xmin = 599.1274
				xmax = 600.0874
				text = "<unk>"
			intervals [2071]:
				xmin = 600.0874
				xmax = 600.7256
				text = ""
			intervals [2072]:
				xmin = 600.7256
				xmax = 600.8756
				text = "where"
			intervals [2073]:
				xmin = 600.8756
				xmax = 600.9356
				text = "the"
			intervals [2074]:
				xmin = 600.9356
				xmax = 601.3856
				text = "viaduct"
			intervals [2075]:
				xmin = 601.3856
				xmax = 601.7456
				text = "is"
			intervals [2076]:
				xmin = 601.7456
				xmax = 602.708
				text = ""
			intervals [2077]:
				xmin = 602.708
				xmax = 602.888
				text = "and"
			intervals [2078]:
				xmin = 602.888
				xmax = 603.278
				text = "uh"
			intervals [2079]:
				xmin = 603.278
				xmax = 603.6299
				text = ""
			intervals [2080]:
				xmin = 603.6299
				xmax = 603.8199
				text = "me"
			intervals [2081]:
				xmin = 603.8199
				xmax = 603.9399
				text = "and"
			intervals [2082]:
				xmin = 603.9399
				xmax = 604.1599
				text = "three"
			intervals [2083]:
				xmin = 604.1599
				xmax = 604.3299
				text = "more"
			intervals [2084]:
				xmin = 604.3299
				xmax = 604.4799
				text = "other"
			intervals [2085]:
				xmin = 604.4799
				xmax = 604.7999
				text = "guys"
			intervals [2086]:
				xmin = 604.7999
				xmax = 605.1199
				text = "together"
			intervals [2087]:
				xmin = 605.1199
				xmax = 605.1999
				text = "you"
			intervals [2088]:
				xmin = 605.1999
				xmax = 605.3699
				text = "know"
			intervals [2089]:
				xmin = 605.3699
				xmax = 605.491
				text = ""
			intervals [2090]:
				xmin = 605.491
				xmax = 605.631
				text = "you"
			intervals [2091]:
				xmin = 605.631
				xmax = 605.751
				text = "know"
			intervals [2092]:
				xmin = 605.751
				xmax = 605.821
				text = "how"
			intervals [2093]:
				xmin = 605.821
				xmax = 605.881
				text = ""
			intervals [2094]:
				xmin = 605.881
				xmax = 606.241
				text = "devilish"
			intervals [2095]:
				xmin = 606.241
				xmax = 606.281
				text = ""
			intervals [2096]:
				xmin = 606.281
				xmax = 606.861
				text = "boys"
			intervals [2097]:
				xmin = 606.861
				xmax = 606.891
				text = ""
			intervals [2098]:
				xmin = 606.891
				xmax = 606.991
				text = "are"
			intervals [2099]:
				xmin = 606.991
				xmax = 607.8213
				text = ""
			intervals [2100]:
				xmin = 607.8213
				xmax = 607.9513
				text = "so"
			intervals [2101]:
				xmin = 607.9513
				xmax = 608.0713
				text = "we"
			intervals [2102]:
				xmin = 608.0713
				xmax = 608.2713
				text = "say"
			intervals [2103]:
				xmin = 608.2713
				xmax = 608.3313
				text = "i"
			intervals [2104]:
				xmin = 608.3313
				xmax = 608.3913
				text = ""
			intervals [2105]:
				xmin = 608.3913
				xmax = 608.5813
				text = "wanna"
			intervals [2106]:
				xmin = 608.5813
				xmax = 608.6513
				text = ""
			intervals [2107]:
				xmin = 608.6513
				xmax = 608.9013
				text = "ride"
			intervals [2108]:
				xmin = 608.9013
				xmax = 609.0413
				text = "wanna"
			intervals [2109]:
				xmin = 609.0413
				xmax = 609.1013
				text = ""
			intervals [2110]:
				xmin = 609.1013
				xmax = 609.5713
				text = "ride"
			intervals [2111]:
				xmin = 609.5713
				xmax = 609.6313
				text = "in"
			intervals [2112]:
				xmin = 609.6313
				xmax = 609.7613
				text = "that"
			intervals [2113]:
				xmin = 609.7613
				xmax = 610.3713
				text = "automobile"
			intervals [2114]:
				xmin = 610.3713
				xmax = 611.1821
				text = ""
			intervals [2115]:
				xmin = 611.1821
				xmax = 611.4321
				text = "cause"
			intervals [2116]:
				xmin = 611.4321
				xmax = 611.6321
				text = "it"
			intervals [2117]:
				xmin = 611.6321
				xmax = 611.7321
				text = ""
			intervals [2118]:
				xmin = 611.7321
				xmax = 611.9921
				text = "would"
			intervals [2119]:
				xmin = 611.9921
				xmax = 612.0821
				text = ""
			intervals [2120]:
				xmin = 612.0821
				xmax = 612.5021
				text = "be"
			intervals [2121]:
				xmin = 612.5021
				xmax = 612.5721
				text = ""
			intervals [2122]:
				xmin = 612.5721
				xmax = 612.7021
				text = "where"
			intervals [2123]:
				xmin = 612.7021
				xmax = 612.8221
				text = "i"
			intervals [2124]:
				xmin = 612.8221
				xmax = 612.9521
				text = "was"
			intervals [2125]:
				xmin = 612.9521
				xmax = 613.2721
				text = "living"
			intervals [2126]:
				xmin = 613.2721
				xmax = 613.3421
				text = ""
			intervals [2127]:
				xmin = 613.3421
				xmax = 613.5121
				text = "back"
			intervals [2128]:
				xmin = 613.5121
				xmax = 613.6621
				text = "then"
			intervals [2129]:
				xmin = 613.6621
				xmax = 614.738
				text = ""
			intervals [2130]:
				xmin = 614.738
				xmax = 614.908
				text = "uh"
			intervals [2131]:
				xmin = 614.908
				xmax = 615.238
				text = "six"
			intervals [2132]:
				xmin = 615.238
				xmax = 615.268
				text = ""
			intervals [2133]:
				xmin = 615.268
				xmax = 615.638
				text = "twelve"
			intervals [2134]:
				xmin = 615.638
				xmax = 615.888
				text = "con-"
			intervals [2135]:
				xmin = 615.888
				xmax = 615.968
				text = "er"
			intervals [2136]:
				xmin = 615.968
				xmax = 616.018
				text = ""
			intervals [2137]:
				xmin = 616.018
				xmax = 616.708
				text = "uh"
			intervals [2138]:
				xmin = 616.708
				xmax = 617.098
				text = ""
			intervals [2139]:
				xmin = 617.098
				xmax = 617.198
				text = "e"
			intervals [2140]:
				xmin = 617.198
				xmax = 617.538
				text = "l"
			intervals [2141]:
				xmin = 617.538
				xmax = 617.828
				text = "street"
			intervals [2142]:
				xmin = 617.828
				xmax = 619.387
				text = ""
			intervals [2143]:
				xmin = 619.387
				xmax = 619.687
				text = "uh"
			intervals [2144]:
				xmin = 619.687
				xmax = 619.8346
				text = ""
			intervals [2145]:
				xmin = 619.8346
				xmax = 620.2446
				text = "garage"
			intervals [2146]:
				xmin = 620.2446
				xmax = 620.4146
				text = "around"
			intervals [2147]:
				xmin = 620.4146
				xmax = 621.1746
				text = "another"
			intervals [2148]:
				xmin = 621.1746
				xmax = 621.2846
				text = ""
			intervals [2149]:
				xmin = 621.2846
				xmax = 621.5246
				text = "<unk>"
			intervals [2150]:
				xmin = 621.5246
				xmax = 621.5746
				text = ""
			intervals [2151]:
				xmin = 621.5746
				xmax = 621.7246
				text = "out"
			intervals [2152]:
				xmin = 621.7246
				xmax = 621.9146
				text = "of"
			intervals [2153]:
				xmin = 621.9146
				xmax = 621.9446
				text = ""
			intervals [2154]:
				xmin = 621.9446
				xmax = 622.1246
				text = "tune"
			intervals [2155]:
				xmin = 622.1246
				xmax = 622.1946
				text = "or"
			intervals [2156]:
				xmin = 622.1946
				xmax = 622.4946
				text = "something"
			intervals [2157]:
				xmin = 622.4946
				xmax = 623.350
				text = ""
			intervals [2158]:
				xmin = 623.350
				xmax = 623.660
				text = "i"
			intervals [2159]:
				xmin = 623.660
				xmax = 623.800
				text = "like"
			intervals [2160]:
				xmin = 623.800
				xmax = 623.990
				text = "going"
			intervals [2161]:
				xmin = 623.990
				xmax = 624.110
				text = "and"
			intervals [2162]:
				xmin = 624.110
				xmax = 624.440
				text = "tinkering"
			intervals [2163]:
				xmin = 624.440
				xmax = 624.760
				text = "something"
			intervals [2164]:
				xmin = 624.760
				xmax = 625.040
				text = "banging"
			intervals [2165]:
				xmin = 625.040
				xmax = 625.140
				text = "on"
			intervals [2166]:
				xmin = 625.140
				xmax = 625.450
				text = "something"
			intervals [2167]:
				xmin = 625.450
				xmax = 625.740
				text = "something"
			intervals [2168]:
				xmin = 625.740
				xmax = 625.900
				text = "like"
			intervals [2169]:
				xmin = 625.900
				xmax = 626.110
				text = "that"
			intervals [2170]:
				xmin = 626.110
				xmax = 626.140
				text = ""
			intervals [2171]:
				xmin = 626.140
				xmax = 626.230
				text = "you"
			intervals [2172]:
				xmin = 626.230
				xmax = 626.390
				text = "know"
			intervals [2173]:
				xmin = 626.390
				xmax = 626.420
				text = ""
			intervals [2174]:
				xmin = 626.420
				xmax = 626.870
				text = "mechanical"
			intervals [2175]:
				xmin = 626.870
				xmax = 627.050
				text = "in"
			intervals [2176]:
				xmin = 627.050
				xmax = 627.2335
				text = ""
			intervals [2177]:
				xmin = 627.2335
				xmax = 627.6735
				text = "inclined"
			intervals [2178]:
				xmin = 627.6735
				xmax = 627.7735
				text = "i"
			intervals [2179]:
				xmin = 627.7735
				xmax = 627.8635
				text = "don't"
			intervals [2180]:
				xmin = 627.8635
				xmax = 627.9335
				text = "know"
			intervals [2181]:
				xmin = 627.9335
				xmax = 628.1135
				text = "what"
			intervals [2182]:
				xmin = 628.1135
				xmax = 628.1535
				text = "i"
			intervals [2183]:
				xmin = 628.1535
				xmax = 628.3135
				text = "was"
			intervals [2184]:
				xmin = 628.3135
				xmax = 628.5335
				text = "doing"
			intervals [2185]:
				xmin = 628.5335
				xmax = 628.6335
				text = "but"
			intervals [2186]:
				xmin = 628.6335
				xmax = 628.8235
				text = "anyway"
			intervals [2187]:
				xmin = 628.8235
				xmax = 628.9435
				text = "i"
			intervals [2188]:
				xmin = 628.9435
				xmax = 629.1635
				text = "was"
			intervals [2189]:
				xmin = 629.1635
				xmax = 629.2535
				text = ""
			intervals [2190]:
				xmin = 629.2535
				xmax = 629.4235
				text = "yeah"
			intervals [2191]:
				xmin = 629.4235
				xmax = 630.0035
				text = "whatever"
			intervals [2192]:
				xmin = 630.0035
				xmax = 632.2235
				text = "<unk>"
			intervals [2193]:
				xmin = 632.2235
				xmax = 632.9626
				text = ""
			intervals [2194]:
				xmin = 632.9626
				xmax = 633.0526
				text = "that"
			intervals [2195]:
				xmin = 633.0526
				xmax = 633.0926
				text = "s"
			intervals [2196]:
				xmin = 633.0926
				xmax = 633.1726
				text = "why"
			intervals [2197]:
				xmin = 633.1726
				xmax = 633.2226
				text = "i"
			intervals [2198]:
				xmin = 633.2226
				xmax = 633.3926
				text = "come"
			intervals [2199]:
				xmin = 633.3926
				xmax = 633.4926
				text = "up"
			intervals [2200]:
				xmin = 633.4926
				xmax = 633.6926
				text = "like"
			intervals [2201]:
				xmin = 633.6926
				xmax = 633.8726
				text = "that"
			intervals [2202]:
				xmin = 633.8726
				xmax = 635.2103
				text = ""
			intervals [2203]:
				xmin = 635.2103
				xmax = 635.4903
				text = "broyeah"
			intervals [2204]:
				xmin = 635.4903
				xmax = 637.6046
				text = ""
			intervals [2205]:
				xmin = 637.6046
				xmax = 638.2146
				text = "so"
			intervals [2206]:
				xmin = 638.2146
				xmax = 638.5978
				text = ""
			intervals [2207]:
				xmin = 638.5978
				xmax = 638.7778
				text = "then"
			intervals [2208]:
				xmin = 638.7778
				xmax = 638.8578
				text = "we"
			intervals [2209]:
				xmin = 638.8578
				xmax = 639.0478
				text = "put"
			intervals [2210]:
				xmin = 639.0478
				xmax = 639.1778
				text = "the"
			intervals [2211]:
				xmin = 639.1778
				xmax = 639.6878
				text = "bicycle"
			intervals [2212]:
				xmin = 639.6878
				xmax = 639.9178
				text = "down"
			intervals [2213]:
				xmin = 639.9178
				xmax = 640.0478
				text = "am"
			intervals [2214]:
				xmin = 640.0478
				xmax = 640.1078
				text = "i"
			intervals [2215]:
				xmin = 640.1078
				xmax = 640.3378
				text = "walking"
			intervals [2216]:
				xmin = 640.3378
				xmax = 640.4578
				text = "too"
			intervals [2217]:
				xmin = 640.4578
				xmax = 640.8178
				text = "fast"
			intervals [2218]:
				xmin = 640.8178
				xmax = 640.8778
				text = "i"
			intervals [2219]:
				xmin = 640.8778
				xmax = 641.0478
				text = "mean"
			intervals [2220]:
				xmin = 641.0478
				xmax = 641.1178
				text = "i"
			intervals [2221]:
				xmin = 641.1178
				xmax = 641.3778
				text = "mean"
			intervals [2222]:
				xmin = 641.3778
				xmax = 641.6678
				text = "talking"
			intervals [2223]:
				xmin = 641.6678
				xmax = 641.7378
				text = "too"
			intervals [2224]:
				xmin = 641.7378
				xmax = 641.9978
				text = "fast"
			intervals [2225]:
				xmin = 641.9978
				xmax = 643.8097
				text = ""
			intervals [2226]:
				xmin = 643.8097
				xmax = 644.5797
				text = "<unk>"
			intervals [2227]:
				xmin = 644.5797
				xmax = 645.5044
				text = ""
			intervals [2228]:
				xmin = 645.5044
				xmax = 645.8944
				text = "uh"
			intervals [2229]:
				xmin = 645.8944
				xmax = 646.1955
				text = ""
			intervals [2230]:
				xmin = 646.1955
				xmax = 646.4155
				text = "then"
			intervals [2231]:
				xmin = 646.4155
				xmax = 646.5655
				text = "we"
			intervals [2232]:
				xmin = 646.5655
				xmax = 646.7355
				text = "had"
			intervals [2233]:
				xmin = 646.7355
				xmax = 646.9755
				text = "um"
			intervals [2234]:
				xmin = 646.9755
				xmax = 648.6947
				text = ""
			intervals [2235]:
				xmin = 648.6947
				xmax = 649.0347
				text = "<unk>"
			intervals [2236]:
				xmin = 649.0347
				xmax = 649.4447
				text = "excuse"
			intervals [2237]:
				xmin = 649.4447
				xmax = 649.5047
				text = ""
			intervals [2238]:
				xmin = 649.5047
				xmax = 649.5947
				text = "me"
			intervals [2239]:
				xmin = 649.5947
				xmax = 651.0081
				text = ""
			intervals [2240]:
				xmin = 651.0081
				xmax = 651.0581
				text = "a"
			intervals [2241]:
				xmin = 651.0581
				xmax = 651.5981
				text = "bicycle"
			intervals [2242]:
				xmin = 651.5981
				xmax = 651.7881
				text = "see"
			intervals [2243]:
				xmin = 651.7881
				xmax = 652.4981
				text = "<unk>"
			intervals [2244]:
				xmin = 652.4981
				xmax = 652.6381
				text = "break"
			intervals [2245]:
				xmin = 652.6381
				xmax = 652.6981
				text = "it"
			intervals [2246]:
				xmin = 652.6981
				xmax = 653.3781
				text = "down"
			intervals [2247]:
				xmin = 653.3781
				xmax = 653.5669
				text = ""
			intervals [2248]:
				xmin = 653.5669
				xmax = 653.8569
				text = "and"
			intervals [2249]:
				xmin = 653.8569
				xmax = 653.9569
				text = "they"
			intervals [2250]:
				xmin = 653.9569
				xmax = 654.1269
				text = "make"
			intervals [2251]:
				xmin = 654.1269
				xmax = 654.2569
				text = "a"
			intervals [2252]:
				xmin = 654.2569
				xmax = 654.6869
				text = "racer"
			intervals [2253]:
				xmin = 654.6869
				xmax = 655.2136
				text = ""
			intervals [2254]:
				xmin = 655.2136
				xmax = 655.4636
				text = "they"
			intervals [2255]:
				xmin = 655.4636
				xmax = 655.5636
				text = "go"
			intervals [2256]:
				xmin = 655.5636
				xmax = 655.6836
				text = "and"
			intervals [2257]:
				xmin = 655.6836
				xmax = 655.8136
				text = "like"
			intervals [2258]:
				xmin = 655.8136
				xmax = 655.8436
				text = ""
			intervals [2259]:
				xmin = 655.8436
				xmax = 655.9736
				text = "uh"
			intervals [2260]:
				xmin = 655.9736
				xmax = 656.5651
				text = ""
			intervals [2261]:
				xmin = 656.5651
				xmax = 656.6951
				text = "and"
			intervals [2262]:
				xmin = 656.6951
				xmax = 656.9051
				text = "maybe"
			intervals [2263]:
				xmin = 656.9051
				xmax = 656.9351
				text = "a"
			intervals [2264]:
				xmin = 656.9351
				xmax = 657.2451
				text = "little"
			intervals [2265]:
				xmin = 657.2451
				xmax = 657.4851
				text = "girl"
			intervals [2266]:
				xmin = 657.4851
				xmax = 657.8751
				text = "behind"
			intervals [2267]:
				xmin = 657.8751
				xmax = 657.9951
				text = "you"
			intervals [2268]:
				xmin = 657.9951
				xmax = 658.4264
				text = ""
			intervals [2269]:
				xmin = 658.4264
				xmax = 658.5764
				text = "who"
			intervals [2270]:
				xmin = 658.5764
				xmax = 658.6464
				text = ""
			intervals [2271]:
				xmin = 658.6464
				xmax = 658.7864
				text = "get"
			intervals [2272]:
				xmin = 658.7864
				xmax = 659.0664
				text = "on"
			intervals [2273]:
				xmin = 659.0664
				xmax = 659.3975
				text = ""
			intervals [2274]:
				xmin = 659.3975
				xmax = 659.5875
				text = "put"
			intervals [2275]:
				xmin = 659.5875
				xmax = 659.6775
				text = "your"
			intervals [2276]:
				xmin = 659.6775
				xmax = 659.8275
				text = "head"
			intervals [2277]:
				xmin = 659.8275
				xmax = 659.9475
				text = "on"
			intervals [2278]:
				xmin = 659.9475
				xmax = 660.0475
				text = "his"
			intervals [2279]:
				xmin = 660.0475
				xmax = 660.0775
				text = ""
			intervals [2280]:
				xmin = 660.0775
				xmax = 660.6475
				text = "shoulder"
			intervals [2281]:
				xmin = 660.6475
				xmax = 661.0891
				text = ""
			intervals [2282]:
				xmin = 661.0891
				xmax = 661.4891
				text = "ride"
			intervals [2283]:
				xmin = 661.4891
				xmax = 663.1061
				text = ""
			intervals [2284]:
				xmin = 663.1061
				xmax = 663.2261
				text = "oh"
			intervals [2285]:
				xmin = 663.2261
				xmax = 663.3861
				text = "that"
			intervals [2286]:
				xmin = 663.3861
				xmax = 663.4961
				text = "was"
			intervals [2287]:
				xmin = 663.4961
				xmax = 663.6061
				text = "so"
			intervals [2288]:
				xmin = 663.6061
				xmax = 663.9061
				text = "fun"
			intervals [2289]:
				xmin = 663.9061
				xmax = 664.6588
				text = ""
			intervals [2290]:
				xmin = 664.6588
				xmax = 665.0188
				text = "now"
			intervals [2291]:
				xmin = 665.0188
				xmax = 665.1188
				text = "i'm"
			intervals [2292]:
				xmin = 665.1188
				xmax = 665.1888
				text = "an"
			intervals [2293]:
				xmin = 665.1888
				xmax = 665.4088
				text = "old"
			intervals [2294]:
				xmin = 665.4088
				xmax = 665.6688
				text = "man"
			intervals [2295]:
				xmin = 665.6688
				xmax = 665.7288
				text = "i"
			intervals [2296]:
				xmin = 665.7288
				xmax = 665.9488
				text = "can't"
			intervals [2297]:
				xmin = 665.9488
				xmax = 666.0888
				text = "walk"
			intervals [2298]:
				xmin = 666.0888
				xmax = 666.1488
				text = "to"
			intervals [2299]:
				xmin = 666.1488
				xmax = 666.1788
				text = ""
			intervals [2300]:
				xmin = 666.1788
				xmax = 666.2888
				text = "the"
			intervals [2301]:
				xmin = 666.2888
				xmax = 666.3888
				text = "end"
			intervals [2302]:
				xmin = 666.3888
				xmax = 666.4488
				text = "of"
			intervals [2303]:
				xmin = 666.4488
				xmax = 666.5088
				text = "the"
			intervals [2304]:
				xmin = 666.5088
				xmax = 666.7688
				text = "block"
			intervals [2305]:
				xmin = 666.7688
				xmax = 667.0988
				text = "hardly"
			intervals [2306]:
				xmin = 667.0988
				xmax = 671.2416
				text = ""
			intervals [2307]:
				xmin = 671.2416
				xmax = 671.4716
				text = "i"
			intervals [2308]:
				xmin = 671.4716
				xmax = 671.5616
				text = "can"
			intervals [2309]:
				xmin = 671.5616
				xmax = 671.7616
				text = "make"
			intervals [2310]:
				xmin = 671.7616
				xmax = 671.9316
				text = "it"
			intervals [2311]:
				xmin = 671.9316
				xmax = 672.0216
				text = "i"
			intervals [2312]:
				xmin = 672.0216
				xmax = 672.2616
				text = "mean"
			intervals [2313]:
				xmin = 672.2616
				xmax = 672.4916
				text = "but"
			intervals [2314]:
				xmin = 672.4916
				xmax = 672.6016
				text = "you"
			intervals [2315]:
				xmin = 672.6016
				xmax = 672.8016
				text = "know"
			intervals [2316]:
				xmin = 672.8016
				xmax = 673.0816
				text = "i"
			intervals [2317]:
				xmin = 673.0816
				xmax = 673.1116
				text = ""
			intervals [2318]:
				xmin = 673.1116
				xmax = 673.6316
				text = "just"
			intervals [2319]:
				xmin = 673.6316
				xmax = 674.1982
				text = ""
			intervals [2320]:
				xmin = 674.1982
				xmax = 674.3382
				text = "lot"
			intervals [2321]:
				xmin = 674.3382
				xmax = 674.4282
				text = "of"
			intervals [2322]:
				xmin = 674.4282
				xmax = 674.7282
				text = "things"
			intervals [2323]:
				xmin = 674.7282
				xmax = 674.9682
				text = "i"
			intervals [2324]:
				xmin = 674.9682
				xmax = 675.2182
				text = "see"
			intervals [2325]:
				xmin = 675.2182
				xmax = 675.6582
				text = "today"
			intervals [2326]:
				xmin = 675.6582
				xmax = 675.7882
				text = "like"
			intervals [2327]:
				xmin = 675.7882
				xmax = 675.9682
				text = "this"
			intervals [2328]:
				xmin = 675.9682
				xmax = 676.2782
				text = "guys"
			intervals [2329]:
				xmin = 676.2782
				xmax = 676.5482
				text = "doing"
			intervals [2330]:
				xmin = 676.5482
				xmax = 676.9482
				text = "now"
			intervals [2331]:
				xmin = 676.9482
				xmax = 676.9882
				text = "i"
			intervals [2332]:
				xmin = 676.9882
				xmax = 677.0382
				text = ""
			intervals [2333]:
				xmin = 677.0382
				xmax = 677.1882
				text = "mean"
			intervals [2334]:
				xmin = 677.1882
				xmax = 677.2282
				text = ""
			intervals [2335]:
				xmin = 677.2282
				xmax = 677.7082
				text = "youngsters"
			intervals [2336]:
				xmin = 677.7082
				xmax = 677.7782
				text = ""
			intervals [2337]:
				xmin = 677.7782
				xmax = 677.9482
				text = "what"
			intervals [2338]:
				xmin = 677.9482
				xmax = 678.1782
				text = "not"
			intervals [2339]:
				xmin = 678.1782
				xmax = 679.0944
				text = ""
			intervals [2340]:
				xmin = 679.0944
				xmax = 679.1844
				text = "we"
			intervals [2341]:
				xmin = 679.1844
				xmax = 679.3444
				text = "never"
			intervals [2342]:
				xmin = 679.3444
				xmax = 679.5144
				text = "had"
			intervals [2343]:
				xmin = 679.5144
				xmax = 679.6844
				text = "nothing"
			intervals [2344]:
				xmin = 679.6844
				xmax = 679.8744
				text = "like"
			intervals [2345]:
				xmin = 679.8744
				xmax = 680.4044
				text = "that"
			intervals [2346]:
				xmin = 680.4044
				xmax = 681.3785
				text = ""
			intervals [2347]:
				xmin = 681.3785
				xmax = 681.7485
				text = "mm-mm"
			intervals [2348]:
				xmin = 681.7485
				xmax = 682.7081
				text = ""
			intervals [2349]:
				xmin = 682.7081
				xmax = 682.8781
				text = "you"
			intervals [2350]:
				xmin = 682.8781
				xmax = 682.9081
				text = ""
			intervals [2351]:
				xmin = 682.9081
				xmax = 682.9981
				text = "know"
			intervals [2352]:
				xmin = 682.9981
				xmax = 683.4981
				text = "whatever"
			intervals [2353]:
				xmin = 683.4981
				xmax = 683.9094
				text = ""
			intervals [2354]:
				xmin = 683.9094
				xmax = 684.1394
				text = "they"
			intervals [2355]:
				xmin = 684.1394
				xmax = 684.2794
				text = "go"
			intervals [2356]:
				xmin = 684.2794
				xmax = 684.4094
				text = "to"
			intervals [2357]:
				xmin = 684.4094
				xmax = 684.9094
				text = "store"
			intervals [2358]:
				xmin = 684.9094
				xmax = 685.2694
				text = "now"
			intervals [2359]:
				xmin = 685.2694
				xmax = 685.7765
				text = ""
			intervals [2360]:
				xmin = 685.7765
				xmax = 685.9665
				text = "and"
			intervals [2361]:
				xmin = 685.9665
				xmax = 686.2565
				text = "and"
			intervals [2362]:
				xmin = 686.2565
				xmax = 686.3565
				text = ""
			intervals [2363]:
				xmin = 686.3565
				xmax = 686.4565
				text = "the"
			intervals [2364]:
				xmin = 686.4565
				xmax = 686.6565
				text = "guy"
			intervals [2365]:
				xmin = 686.6565
				xmax = 686.8765
				text = "had"
			intervals [2366]:
				xmin = 686.8765
				xmax = 686.9965
				text = "uh"
			intervals [2367]:
				xmin = 686.9965
				xmax = 687.3159
				text = ""
			intervals [2368]:
				xmin = 687.3159
				xmax = 687.4359
				text = "a"
			intervals [2369]:
				xmin = 687.4359
				xmax = 687.4659
				text = ""
			intervals [2370]:
				xmin = 687.4659
				xmax = 687.6759
				text = "little"
			intervals [2371]:
				xmin = 687.6759
				xmax = 687.7259
				text = ""
			intervals [2372]:
				xmin = 687.7259
				xmax = 688.0759
				text = "basket"
			intervals [2373]:
				xmin = 688.0759
				xmax = 688.1359
				text = "of"
			intervals [2374]:
				xmin = 688.1359
				xmax = 688.4459
				text = "apples"
			intervals [2375]:
				xmin = 688.4459
				xmax = 688.6459
				text = "around"
			intervals [2376]:
				xmin = 688.6459
				xmax = 688.7659
				text = "here"
			intervals [2377]:
				xmin = 688.7659
				xmax = 688.9059
				text = "that"
			intervals [2378]:
				xmin = 688.9059
				xmax = 689.0559
				text = "pick"
			intervals [2379]:
				xmin = 689.0559
				xmax = 689.1359
				text = "up"
			intervals [2380]:
				xmin = 689.1359
				xmax = 689.1759
				text = "a"
			intervals [2381]:
				xmin = 689.1759
				xmax = 689.4159
				text = "apple"
			intervals [2382]:
				xmin = 689.4159
				xmax = 689.6059
				text = "like"
			intervals [2383]:
				xmin = 689.6059
				xmax = 689.7759
				text = "that"
			intervals [2384]:
				xmin = 689.7759
				xmax = 690.7647
				text = ""
			intervals [2385]:
				xmin = 690.7647
				xmax = 690.8547
				text = "and"
			intervals [2386]:
				xmin = 690.8547
				xmax = 691.0147
				text = "he"
			intervals [2387]:
				xmin = 691.0147
				xmax = 691.2447
				text = "gonna"
			intervals [2388]:
				xmin = 691.2447
				xmax = 691.3847
				text = "tell"
			intervals [2389]:
				xmin = 691.3847
				xmax = 691.5347
				text = "your"
			intervals [2390]:
				xmin = 691.5347
				xmax = 691.9247
				text = "mother"
			intervals [2391]:
				xmin = 691.9247
				xmax = 692.2247
				text = ""
			intervals [2392]:
				xmin = 692.2247
				xmax = 692.2947
				text = "and"
			intervals [2393]:
				xmin = 692.2947
				xmax = 692.4147
				text = "you"
			intervals [2394]:
				xmin = 692.4147
				xmax = 692.5547
				text = "get"
			intervals [2395]:
				xmin = 692.5547
				xmax = 692.6047
				text = "a"
			intervals [2396]:
				xmin = 692.6047
				xmax = 692.8947
				text = "whipping"
			intervals [2397]:
				xmin = 692.8947
				xmax = 693.1647
				text = "better"
			intervals [2398]:
				xmin = 693.1647
				xmax = 693.3547
				text = "not"
			intervals [2399]:
				xmin = 693.3547
				xmax = 693.5047
				text = "tell"
			intervals [2400]:
				xmin = 693.5047
				xmax = 693.6247
				text = "the"
			intervals [2401]:
				xmin = 693.6247
				xmax = 694.0047
				text = "father"
			intervals [2402]:
				xmin = 694.0047
				xmax = 694.1247
				text = "cause"
			intervals [2403]:
				xmin = 694.1247
				xmax = 694.2347
				text = "the"
			intervals [2404]:
				xmin = 694.2347
				xmax = 694.5447
				text = "father"
			intervals [2405]:
				xmin = 694.5447
				xmax = 694.7247
				text = "whip"
			intervals [2406]:
				xmin = 694.7247
				xmax = 694.7847
				text = "you"
			intervals [2407]:
				xmin = 694.7847
				xmax = 695.2547
				text = "again"
			intervals [2408]:
				xmin = 695.2547
				xmax = 696.3456
				text = ""
			intervals [2409]:
				xmin = 696.3456
				xmax = 696.4856
				text = "and"
			intervals [2410]:
				xmin = 696.4856
				xmax = 696.7256
				text = "he"
			intervals [2411]:
				xmin = 696.7256
				xmax = 696.8756
				text = "whip"
			intervals [2412]:
				xmin = 696.8756
				xmax = 696.9456
				text = "you"
			intervals [2413]:
				xmin = 696.9456
				xmax = 697.0956
				text = "but"
			intervals [2414]:
				xmin = 697.0956
				xmax = 697.2756
				text = "now"
			intervals [2415]:
				xmin = 697.2756
				xmax = 697.3756
				text = "you"
			intervals [2416]:
				xmin = 697.3756
				xmax = 697.5656
				text = "can't"
			intervals [2417]:
				xmin = 697.5656
				xmax = 697.7756
				text = "touch"
			intervals [2418]:
				xmin = 697.7756
				xmax = 697.8256
				text = "a"
			intervals [2419]:
				xmin = 697.8256
				xmax = 698.2856
				text = "child"
			intervals [2420]:
				xmin = 698.2856
				xmax = 700.2371
				text = ""
			intervals [2421]:
				xmin = 700.2371
				xmax = 700.3471
				text = "he"
			intervals [2422]:
				xmin = 700.3471
				xmax = 700.5471
				text = "gonna"
			intervals [2423]:
				xmin = 700.5471
				xmax = 700.7371
				text = "tell"
			intervals [2424]:
				xmin = 700.7371
				xmax = 700.8171
				text = "you"
			intervals [2425]:
				xmin = 700.8171
				xmax = 701.0371
				text = "you're"
			intervals [2426]:
				xmin = 701.0371
				xmax = 701.2571
				text = "not"
			intervals [2427]:
				xmin = 701.2571
				xmax = 701.4171
				text = "my"
			intervals [2428]:
				xmin = 701.4171
				xmax = 701.6771
				text = "father"
			intervals [2429]:
				xmin = 701.6771
				xmax = 701.7671
				text = "you're"
			intervals [2430]:
				xmin = 701.7671
				xmax = 701.8771
				text = "not"
			intervals [2431]:
				xmin = 701.8771
				xmax = 701.9971
				text = "my"
			intervals [2432]:
				xmin = 701.9971
				xmax = 702.2671
				text = "mother"
			intervals [2433]:
				xmin = 702.2671
				xmax = 702.9679
				text = ""
			intervals [2434]:
				xmin = 702.9679
				xmax = 703.0279
				text = "you"
			intervals [2435]:
				xmin = 703.0279
				xmax = 703.2479
				text = "know"
			intervals [2436]:
				xmin = 703.2479
				xmax = 703.8237
				text = ""
			intervals [2437]:
				xmin = 703.8237
				xmax = 704.0837
				text = "it"
			intervals [2438]:
				xmin = 704.0837
				xmax = 704.2637
				text = "s"
			intervals [2439]:
				xmin = 704.2637
				xmax = 704.6137
				text = "different"
			intervals [2440]:
				xmin = 704.6137
				xmax = 705.8701
				text = ""
			intervals [2441]:
				xmin = 705.8701
				xmax = 705.9901
				text = "we"
			intervals [2442]:
				xmin = 705.9901
				xmax = 706.1701
				text = "didn't"
			intervals [2443]:
				xmin = 706.1701
				xmax = 706.2801
				text = "do"
			intervals [2444]:
				xmin = 706.2801
				xmax = 706.4801
				text = "nothing"
			intervals [2445]:
				xmin = 706.4801
				xmax = 706.6501
				text = "like"
			intervals [2446]:
				xmin = 706.6501
				xmax = 707.0301
				text = "that"
			intervals [2447]:
				xmin = 707.0301
				xmax = 708.2275
				text = ""
			intervals [2448]:
				xmin = 708.2275
				xmax = 708.4375
				text = "no"
			intervals [2449]:
				xmin = 708.4375
				xmax = 708.6175
				text = ""
			intervals [2450]:
				xmin = 708.6175
				xmax = 709.3875
				text = "sir"
			intervals [2451]:
				xmin = 709.3875
				xmax = 709.8964
				text = ""
			intervals [2452]:
				xmin = 709.8964
				xmax = 710.0464
				text = "not"
			intervals [2453]:
				xmin = 710.0464
				xmax = 710.2564
				text = "nothing"
			intervals [2454]:
				xmin = 710.2564
				xmax = 710.3864
				text = "like"
			intervals [2455]:
				xmin = 710.3864
				xmax = 710.4464
				text = ""
			intervals [2456]:
				xmin = 710.4464
				xmax = 710.7364
				text = "that"
			intervals [2457]:
				xmin = 710.7364
				xmax = 712.0293
				text = ""
			intervals [2458]:
				xmin = 712.0293
				xmax = 712.1993
				text = "but"
			intervals [2459]:
				xmin = 712.1993
				xmax = 712.3293
				text = "it"
			intervals [2460]:
				xmin = 712.3293
				xmax = 712.6093
				text = "s"
			intervals [2461]:
				xmin = 712.6093
				xmax = 712.6793
				text = ""
			intervals [2462]:
				xmin = 712.6793
				xmax = 712.7393
				text = "it"
			intervals [2463]:
				xmin = 712.7393
				xmax = 712.8893
				text = "s"
			intervals [2464]:
				xmin = 712.8893
				xmax = 712.9193
				text = ""
			intervals [2465]:
				xmin = 712.9193
				xmax = 712.9493
				text = "a"
			intervals [2466]:
				xmin = 712.9493
				xmax = 713.2693
				text = "funny"
			intervals [2467]:
				xmin = 713.2693
				xmax = 713.5793
				text = "thing"
			intervals [2468]:
				xmin = 713.5793
				xmax = 713.6093
				text = ""
			intervals [2469]:
				xmin = 713.6093
				xmax = 713.7193
				text = "it"
			intervals [2470]:
				xmin = 713.7193
				xmax = 713.9793
				text = "s"
			intervals [2471]:
				xmin = 713.9793
				xmax = 716.0316
				text = ""
			intervals [2472]:
				xmin = 716.0316
				xmax = 716.1316
				text = "i"
			intervals [2473]:
				xmin = 716.1316
				xmax = 716.3416
				text = "don't"
			intervals [2474]:
				xmin = 716.3416
				xmax = 716.6816
				text = "know"
			intervals [2475]:
				xmin = 716.6816
				xmax = 717.2833
				text = ""
			intervals [2476]:
				xmin = 717.2833
				xmax = 717.4633
				text = "right"
			intervals [2477]:
				xmin = 717.4633
				xmax = 717.6333
				text = "now"
			intervals [2478]:
				xmin = 717.6333
				xmax = 717.7633
				text = "you"
			intervals [2479]:
				xmin = 717.7633
				xmax = 717.8733
				text = "know"
			intervals [2480]:
				xmin = 717.8733
				xmax = 718.0533
				text = "i'm"
			intervals [2481]:
				xmin = 718.0533
				xmax = 718.3033
				text = "scared"
			intervals [2482]:
				xmin = 718.3033
				xmax = 718.3633
				text = "to"
			intervals [2483]:
				xmin = 718.3633
				xmax = 718.4433
				text = "go"
			intervals [2484]:
				xmin = 718.4433
				xmax = 718.5033
				text = "out"
			intervals [2485]:
				xmin = 718.5033
				xmax = 718.5633
				text = "in"
			intervals [2486]:
				xmin = 718.5633
				xmax = 718.6233
				text = "the"
			intervals [2487]:
				xmin = 718.6233
				xmax = 718.8333
				text = "street"
			intervals [2488]:
				xmin = 718.8333
				xmax = 718.8633
				text = ""
			intervals [2489]:
				xmin = 718.8633
				xmax = 718.9233
				text = "at"
			intervals [2490]:
				xmin = 718.9233
				xmax = 719.0833
				text = "night"
			intervals [2491]:
				xmin = 719.0833
				xmax = 719.1333
				text = ""
			intervals [2492]:
				xmin = 719.1333
				xmax = 719.3433
				text = "time"
			intervals [2493]:
				xmin = 719.3433
				xmax = 721.4967
				text = ""
			intervals [2494]:
				xmin = 721.4967
				xmax = 721.5867
				text = "i"
			intervals [2495]:
				xmin = 721.5867
				xmax = 721.7267
				text = "ain't"
			intervals [2496]:
				xmin = 721.7267
				xmax = 721.8867
				text = "looking"
			intervals [2497]:
				xmin = 721.8867
				xmax = 721.9867
				text = "for"
			intervals [2498]:
				xmin = 721.9867
				xmax = 722.2467
				text = "nothing"
			intervals [2499]:
				xmin = 722.2467
				xmax = 722.3767
				text = "but"
			intervals [2500]:
				xmin = 722.3767
				xmax = 722.4467
				text = "i"
			intervals [2501]:
				xmin = 722.4467
				xmax = 722.7767
				text = "mean"
			intervals [2502]:
				xmin = 722.7767
				xmax = 723.2067
				text = "seeing"
			intervals [2503]:
				xmin = 723.2067
				xmax = 723.3867
				text = "is"
			intervals [2504]:
				xmin = 723.3867
				xmax = 723.4167
				text = ""
			intervals [2505]:
				xmin = 723.4167
				xmax = 723.7667
				text = "someone"
			intervals [2506]:
				xmin = 723.7667
				xmax = 723.9267
				text = "stop"
			intervals [2507]:
				xmin = 723.9267
				xmax = 723.9867
				text = "to"
			intervals [2508]:
				xmin = 723.9867
				xmax = 724.0167
				text = ""
			intervals [2509]:
				xmin = 724.0167
				xmax = 724.1867
				text = "help"
			intervals [2510]:
				xmin = 724.1867
				xmax = 724.2467
				text = "you"
			intervals [2511]:
				xmin = 724.2467
				xmax = 724.3067
				text = "you"
			intervals [2512]:
				xmin = 724.3067
				xmax = 724.4367
				text = "don't"
			intervals [2513]:
				xmin = 724.4367
				xmax = 724.5267
				text = "know"
			intervals [2514]:
				xmin = 724.5267
				xmax = 724.6767
				text = "what"
			intervals [2515]:
				xmin = 724.6767
				xmax = 724.7167
				text = "s"
			intervals [2516]:
				xmin = 724.7167
				xmax = 725.0167
				text = "happening"
			intervals [2517]:
				xmin = 725.0167
				xmax = 725.2267
				text = ""
			intervals [2518]:
				xmin = 725.2267
				xmax = 725.2867
				text = "you"
			intervals [2519]:
				xmin = 725.2867
				xmax = 725.3867
				text = ""
			intervals [2520]:
				xmin = 725.3867
				xmax = 725.5967
				text = "gotta"
			intervals [2521]:
				xmin = 725.5967
				xmax = 725.6367
				text = ""
			intervals [2522]:
				xmin = 725.6367
				xmax = 725.8067
				text = "walk"
			intervals [2523]:
				xmin = 725.8067
				xmax = 725.8767
				text = ""
			intervals [2524]:
				xmin = 725.8767
				xmax = 725.9367
				text = "you"
			intervals [2525]:
				xmin = 725.9367
				xmax = 726.0967
				text = "gotta"
			intervals [2526]:
				xmin = 726.0967
				xmax = 726.2367
				text = "look"
			intervals [2527]:
				xmin = 726.2367
				xmax = 726.4967
				text = "around"
			intervals [2528]:
				xmin = 726.4967
				xmax = 727.2489
				text = ""
			intervals [2529]:
				xmin = 727.2489
				xmax = 727.3289
				text = "and"
			intervals [2530]:
				xmin = 727.3289
				xmax = 727.4089
				text = "in"
			intervals [2531]:
				xmin = 727.4089
				xmax = 727.4889
				text = "the"
			intervals [2532]:
				xmin = 727.4889
				xmax = 727.6689
				text = "day"
			intervals [2533]:
				xmin = 727.6689
				xmax = 728.0689
				text = "time"
			intervals [2534]:
				xmin = 728.0689
				xmax = 729.8055
				text = ""
			intervals [2535]:
				xmin = 729.8055
				xmax = 730.0855
				text = "hm"
			intervals [2536]:
				xmin = 730.0855
				xmax = 730.6634
				text = ""
			intervals [2537]:
				xmin = 730.6634
				xmax = 731.8334
				text = "yeah"
			intervals [2538]:
				xmin = 731.8334
				xmax = 732.0434
				text = ""
			intervals [2539]:
				xmin = 732.0434
				xmax = 732.4234
				text = "goodness"
			intervals [2540]:
				xmin = 732.4234
				xmax = 733.1031
				text = ""
			intervals [2541]:
				xmin = 733.1031
				xmax = 733.1731
				text = "eh"
			intervals [2542]:
				xmin = 733.1731
				xmax = 733.2431
				text = "do"
			intervals [2543]:
				xmin = 733.2431
				xmax = 733.3331
				text = ""
			intervals [2544]:
				xmin = 733.3331
				xmax = 733.4831
				text = "you"
			intervals [2545]:
				xmin = 733.4831
				xmax = 733.6331
				text = "know"
			intervals [2546]:
				xmin = 733.6331
				xmax = 733.7231
				text = "what"
			intervals [2547]:
				xmin = 733.7231
				xmax = 733.7931
				text = "it"
			intervals [2548]:
				xmin = 733.7931
				xmax = 733.9231
				text = "is"
			intervals [2549]:
				xmin = 733.9231
				xmax = 733.9531
				text = ""
			intervals [2550]:
				xmin = 733.9531
				xmax = 734.2231
				text = "catch"
			intervals [2551]:
				xmin = 734.2231
				xmax = 734.3031
				text = "a"
			intervals [2552]:
				xmin = 734.3031
				xmax = 734.7431
				text = "guy"
			intervals [2553]:
				xmin = 734.7431
				xmax = 734.7931
				text = ""
			intervals [2554]:
				xmin = 734.7931
				xmax = 734.9031
				text = "that"
			intervals [2555]:
				xmin = 734.9031
				xmax = 734.9331
				text = "s"
			intervals [2556]:
				xmin = 734.9331
				xmax = 735.1131
				text = "got"
			intervals [2557]:
				xmin = 735.1131
				xmax = 735.1531
				text = ""
			intervals [2558]:
				xmin = 735.1531
				xmax = 735.5131
				text = "money"
			intervals [2559]:
				xmin = 735.5131
				xmax = 736.2764
				text = ""
			intervals [2560]:
				xmin = 736.2764
				xmax = 736.4064
				text = "they"
			intervals [2561]:
				xmin = 736.4064
				xmax = 736.4464
				text = ""
			intervals [2562]:
				xmin = 736.4464
				xmax = 736.6064
				text = "catch"
			intervals [2563]:
				xmin = 736.6064
				xmax = 736.7064
				text = "the"
			intervals [2564]:
				xmin = 736.7064
				xmax = 736.8864
				text = "guy"
			intervals [2565]:
				xmin = 736.8864
				xmax = 736.9764
				text = "that"
			intervals [2566]:
				xmin = 736.9764
				xmax = 737.1464
				text = "don't"
			intervals [2567]:
				xmin = 737.1464
				xmax = 737.3964
				text = "have"
			intervals [2568]:
				xmin = 737.3964
				xmax = 737.5164
				text = "no"
			intervals [2569]:
				xmin = 737.5164
				xmax = 737.8964
				text = "money"
			intervals [2570]:
				xmin = 737.8964
				xmax = 738.7773
				text = ""
			intervals [2571]:
				xmin = 738.7773
				xmax = 739.0273
				text = "then"
			intervals [2572]:
				xmin = 739.0273
				xmax = 739.1773
				text = "when"
			intervals [2573]:
				xmin = 739.1773
				xmax = 739.2373
				text = "you"
			intervals [2574]:
				xmin = 739.2373
				xmax = 739.3673
				text = "don't"
			intervals [2575]:
				xmin = 739.3673
				xmax = 739.6073
				text = "have"
			intervals [2576]:
				xmin = 739.6073
				xmax = 739.6873
				text = "no"
			intervals [2577]:
				xmin = 739.6873
				xmax = 739.9573
				text = "money"
			intervals [2578]:
				xmin = 739.9573
				xmax = 740.0973
				text = "well"
			intervals [2579]:
				xmin = 740.0973
				xmax = 740.2373
				text = "they"
			intervals [2580]:
				xmin = 740.2373
				xmax = 740.3273
				text = "whip"
			intervals [2581]:
				xmin = 740.3273
				xmax = 740.3873
				text = "you"
			intervals [2582]:
				xmin = 740.3873
				xmax = 740.5373
				text = "now"
			intervals [2583]:
				xmin = 740.5373
				xmax = 740.7073
				text = "cause"
			intervals [2584]:
				xmin = 740.7073
				xmax = 740.8073
				text = "you"
			intervals [2585]:
				xmin = 740.8073
				xmax = 740.9673
				text = "don't"
			intervals [2586]:
				xmin = 740.9673
				xmax = 741.2473
				text = "have"
			intervals [2587]:
				xmin = 741.2473
				xmax = 741.3673
				text = "it"
			intervals [2588]:
				xmin = 741.3673
				xmax = 741.8568
				text = ""
			intervals [2589]:
				xmin = 741.8568
				xmax = 741.9768
				text = "so"
			intervals [2590]:
				xmin = 741.9768
				xmax = 742.2668
				text = "there"
			intervals [2591]:
				xmin = 742.2668
				xmax = 742.3268
				text = "you"
			intervals [2592]:
				xmin = 742.3268
				xmax = 742.7068
				text = "go"
			intervals [2593]:
				xmin = 742.7068
				xmax = 743.7668
				text = "<unk>"
			intervals [2594]:
				xmin = 743.7668
				xmax = 745.4308
				text = ""
			intervals [2595]:
				xmin = 745.4308
				xmax = 745.5908
				text = "that"
			intervals [2596]:
				xmin = 745.5908
				xmax = 745.6608
				text = "s"
			intervals [2597]:
				xmin = 745.6608
				xmax = 745.7608
				text = "the"
			intervals [2598]:
				xmin = 745.7608
				xmax = 745.9808
				text = "that"
			intervals [2599]:
				xmin = 745.9808
				xmax = 746.0208
				text = "s"
			intervals [2600]:
				xmin = 746.0208
				xmax = 746.1308
				text = "the"
			intervals [2601]:
				xmin = 746.1308
				xmax = 746.1608
				text = ""
			intervals [2602]:
				xmin = 746.1608
				xmax = 746.4108
				text = "god"
			intervals [2603]:
				xmin = 746.4108
				xmax = 746.5108
				text = "s"
			intervals [2604]:
				xmin = 746.5108
				xmax = 746.5508
				text = ""
			intervals [2605]:
				xmin = 746.5508
				xmax = 746.7808
				text = "truth"
			intervals [2606]:
				xmin = 746.7808
				xmax = 746.8308
				text = ""
			intervals [2607]:
				xmin = 746.8308
				xmax = 747.4908
				text = "okay"
			intervals [2608]:
				xmin = 747.4908
				xmax = 749.5167
				text = ""
			intervals [2609]:
				xmin = 749.5167
				xmax = 750.0367
				text = "now"
			intervals [2610]:
				xmin = 750.0367
				xmax = 750.4622
				text = ""
			intervals [2611]:
				xmin = 750.4622
				xmax = 750.7422
				text = "what"
			intervals [2612]:
				xmin = 750.7422
				xmax = 751.0522
				text = "else"
			intervals [2613]:
				xmin = 751.0522
				xmax = 752.276
				text = ""
			intervals [2614]:
				xmin = 752.276
				xmax = 752.486
				text = "when"
			intervals [2615]:
				xmin = 752.486
				xmax = 752.516
				text = "i"
			intervals [2616]:
				xmin = 752.516
				xmax = 752.656
				text = "went"
			intervals [2617]:
				xmin = 752.656
				xmax = 752.716
				text = "to"
			intervals [2618]:
				xmin = 752.716
				xmax = 753.096
				text = "school"
			intervals [2619]:
				xmin = 753.096
				xmax = 754.7847
				text = ""
			intervals [2620]:
				xmin = 754.7847
				xmax = 754.8747
				text = "what"
			intervals [2621]:
				xmin = 754.8747
				xmax = 754.9747
				text = "did"
			intervals [2622]:
				xmin = 754.9747
				xmax = 755.0547
				text = "i"
			intervals [2623]:
				xmin = 755.0547
				xmax = 755.4047
				text = "major"
			intervals [2624]:
				xmin = 755.4047
				xmax = 755.5547
				text = "in"
			intervals [2625]:
				xmin = 755.5547
				xmax = 755.7147
				text = "or"
			intervals [2626]:
				xmin = 755.7147
				xmax = 755.8447
				text = "what"
			intervals [2627]:
				xmin = 755.8447
				xmax = 756.0743
				text = ""
			intervals [2628]:
				xmin = 756.0743
				xmax = 756.1743
				text = "i"
			intervals [2629]:
				xmin = 756.1743
				xmax = 756.2643
				text = "ain't"
			intervals [2630]:
				xmin = 756.2643
				xmax = 756.3343
				text = "no"
			intervals [2631]:
				xmin = 756.3343
				xmax = 756.5843
				text = "major"
			intervals [2632]:
				xmin = 756.5843
				xmax = 756.6543
				text = "in"
			intervals [2633]:
				xmin = 756.6543
				xmax = 756.9943
				text = "nothing"
			intervals [2634]:
				xmin = 756.9943
				xmax = 757.0543
				text = "in"
			intervals [2635]:
				xmin = 757.0543
				xmax = 757.4043
				text = "particular"
			intervals [2636]:
				xmin = 757.4043
				xmax = 757.5143
				text = "but"
			intervals [2637]:
				xmin = 757.5143
				xmax = 757.9143
				text = "this"
			intervals [2638]:
				xmin = 757.9143
				xmax = 758.2434
				text = ""
			intervals [2639]:
				xmin = 758.2434
				xmax = 758.6134
				text = "ordinary"
			intervals [2640]:
				xmin = 758.6134
				xmax = 758.9534
				text = "common"
			intervals [2641]:
				xmin = 758.9534
				xmax = 759.2034
				text = "sense"
			intervals [2642]:
				xmin = 759.2034
				xmax = 759.2434
				text = "i"
			intervals [2643]:
				xmin = 759.2434
				xmax = 759.4134
				text = "put"
			intervals [2644]:
				xmin = 759.4134
				xmax = 759.5034
				text = "it"
			intervals [2645]:
				xmin = 759.5034
				xmax = 759.6234
				text = "that"
			intervals [2646]:
				xmin = 759.6234
				xmax = 759.6734
				text = "a"
			intervals [2647]:
				xmin = 759.6734
				xmax = 759.9034
				text = "way"
			intervals [2648]:
				xmin = 759.9034
				xmax = 762.5701
				text = ""
			intervals [2649]:
				xmin = 762.5701
				xmax = 762.6601
				text = "i'm"
			intervals [2650]:
				xmin = 762.6601
				xmax = 762.7601
				text = "a"
			intervals [2651]:
				xmin = 762.7601
				xmax = 762.9401
				text = "good"
			intervals [2652]:
				xmin = 762.9401
				xmax = 763.9001
				text = "writer"
			intervals [2653]:
				xmin = 763.9001
				xmax = 764.2824
				text = ""
			intervals [2654]:
				xmin = 764.2824
				xmax = 764.3824
				text = "i"
			intervals [2655]:
				xmin = 764.3824
				xmax = 764.4924
				text = "can"
			intervals [2656]:
				xmin = 764.4924
				xmax = 764.9724
				text = "write"
			intervals [2657]:
				xmin = 764.9724
				xmax = 767.6669
				text = ""
			intervals [2658]:
				xmin = 767.6669
				xmax = 767.7569
				text = "no"
			intervals [2659]:
				xmin = 767.7569
				xmax = 768.1569
				text = "i"
			intervals [2660]:
				xmin = 768.1569
				xmax = 768.3969
				text = "ain't"
			intervals [2661]:
				xmin = 768.3969
				xmax = 768.5269
				text = "no"
			intervals [2662]:
				xmin = 768.5269
				xmax = 769.1369
				text = "no"
			intervals [2663]:
				xmin = 769.1369
				xmax = 769.9011
				text = ""
			intervals [2664]:
				xmin = 769.9011
				xmax = 770.0311
				text = "what"
			intervals [2665]:
				xmin = 770.0311
				xmax = 770.2411
				text = "about"
			intervals [2666]:
				xmin = 770.2411
				xmax = 770.6111
				text = "history"
			intervals [2667]:
				xmin = 770.6111
				xmax = 770.6711
				text = "you"
			intervals [2668]:
				xmin = 770.6711
				xmax = 770.9111
				text = "mean"
			intervals [2669]:
				xmin = 770.9111
				xmax = 773.1484
				text = ""
			intervals [2670]:
				xmin = 773.1484
				xmax = 773.3784
				text = "now"
			intervals [2671]:
				xmin = 773.3784
				xmax = 773.5284
				text = "you"
			intervals [2672]:
				xmin = 773.5284
				xmax = 773.7484
				text = "call"
			intervals [2673]:
				xmin = 773.7484
				xmax = 773.8684
				text = "me"
			intervals [2674]:
				xmin = 773.8684
				xmax = 774.1984
				text = "back"
			intervals [2675]:
				xmin = 774.1984
				xmax = 774.4084
				text = "now"
			intervals [2676]:
				xmin = 774.4084
				xmax = 774.4784
				text = "i"
			intervals [2677]:
				xmin = 774.4784
				xmax = 774.6684
				text = "don't"
			intervals [2678]:
				xmin = 774.6684
				xmax = 774.7884
				text = "know"
			intervals [2679]:
				xmin = 774.7884
				xmax = 774.8584
				text = ""
			intervals [2680]:
				xmin = 774.8584
				xmax = 774.9884
				text = "too"
			intervals [2681]:
				xmin = 774.9884
				xmax = 775.3884
				text = "much"
			intervals [2682]:
				xmin = 775.3884
				xmax = 775.987
				text = ""
			intervals [2683]:
				xmin = 775.987
				xmax = 776.167
				text = "way"
			intervals [2684]:
				xmin = 776.167
				xmax = 776.417
				text = "back"
			intervals [2685]:
				xmin = 776.417
				xmax = 776.467
				text = ""
			intervals [2686]:
				xmin = 776.467
				xmax = 776.677
				text = "now"
			intervals [2687]:
				xmin = 776.677
				xmax = 776.707
				text = ""
			intervals [2688]:
				xmin = 776.707
				xmax = 776.797
				text = "let"
			intervals [2689]:
				xmin = 776.797
				xmax = 776.897
				text = "me"
			intervals [2690]:
				xmin = 776.897
				xmax = 777.067
				text = "see"
			intervals [2691]:
				xmin = 777.067
				xmax = 779.1763
				text = ""
			intervals [2692]:
				xmin = 779.1763
				xmax = 779.7063
				text = "uh"
			intervals [2693]:
				xmin = 779.7063
				xmax = 784.2738
				text = ""
			intervals [2694]:
				xmin = 784.2738
				xmax = 784.4538
				text = "i"
			intervals [2695]:
				xmin = 784.4538
				xmax = 784.6938
				text = "had"
			intervals [2696]:
				xmin = 784.6938
				xmax = 785.2138
				text = "um"
			intervals [2697]:
				xmin = 785.2138
				xmax = 785.7918
				text = ""
			intervals [2698]:
				xmin = 785.7918
				xmax = 786.8418
				text = "rdx"
			intervals [2699]:
				xmin = 786.8418
				xmax = 787.2416
				text = ""
			intervals [2700]:
				xmin = 787.2416
				xmax = 787.4216
				text = "that"
			intervals [2701]:
				xmin = 787.4216
				xmax = 787.6416
				text = "was"
			intervals [2702]:
				xmin = 787.6416
				xmax = 788.0516
				text = "uh"
			intervals [2703]:
				xmin = 788.0516
				xmax = 789.3019
				text = ""
			intervals [2704]:
				xmin = 789.3019
				xmax = 789.5919
				text = "yeah"
			intervals [2705]:
				xmin = 789.5919
				xmax = 789.8419
				text = "that"
			intervals [2706]:
				xmin = 789.8419
				xmax = 790.0619
				text = "was"
			intervals [2707]:
				xmin = 790.0619
				xmax = 790.3044
				text = ""
			intervals [2708]:
				xmin = 790.3044
				xmax = 790.6644
				text = "first"
			intervals [2709]:
				xmin = 790.6644
				xmax = 790.8644
				text = "and"
			intervals [2710]:
				xmin = 790.8644
				xmax = 791.2344
				text = "uh"
			intervals [2711]:
				xmin = 791.2344
				xmax = 791.5344
				text = ""
			intervals [2712]:
				xmin = 791.5344
				xmax = 791.9244
				text = "l"
			intervals [2713]:
				xmin = 791.9244
				xmax = 792.3829
				text = ""
			intervals [2714]:
				xmin = 792.3829
				xmax = 792.4729
				text = "i"
			intervals [2715]:
				xmin = 792.4729
				xmax = 792.6629
				text = "was"
			intervals [2716]:
				xmin = 792.6629
				xmax = 792.7229
				text = "at"
			intervals [2717]:
				xmin = 792.7229
				xmax = 793.1629
				text = "jones"
			intervals [2718]:
				xmin = 793.1629
				xmax = 793.3129
				text = "school"
			intervals [2719]:
				xmin = 793.3129
				xmax = 793.4229
				text = "where"
			intervals [2720]:
				xmin = 793.4229
				xmax = 793.5329
				text = "there"
			intervals [2721]:
				xmin = 793.5329
				xmax = 793.5729
				text = "s"
			intervals [2722]:
				xmin = 793.5729
				xmax = 793.6029
				text = ""
			intervals [2723]:
				xmin = 793.6029
				xmax = 793.6429
				text = "a"
			intervals [2724]:
				xmin = 793.6429
				xmax = 793.8129
				text = "little"
			intervals [2725]:
				xmin = 793.8129
				xmax = 794.0029
				text = "white"
			intervals [2726]:
				xmin = 794.0029
				xmax = 794.2529
				text = "thing"
			intervals [2727]:
				xmin = 794.2529
				xmax = 794.3329
				text = "at"
			intervals [2728]:
				xmin = 794.3329
				xmax = 795.0728
				text = ""
			intervals [2729]:
				xmin = 795.0728
				xmax = 795.3928
				text = "probably"
			intervals [2730]:
				xmin = 795.3928
				xmax = 795.5028
				text = "air"
			intervals [2731]:
				xmin = 795.5028
				xmax = 795.8828
				text = "conditioner"
			intervals [2732]:
				xmin = 795.8828
				xmax = 795.9728
				text = "with"
			intervals [2733]:
				xmin = 795.9728
				xmax = 796.0328
				text = "the"
			intervals [2734]:
				xmin = 796.0328
				xmax = 796.2228
				text = "corner"
			intervals [2735]:
				xmin = 796.2228
				xmax = 796.4028
				text = "over"
			intervals [2736]:
				xmin = 796.4028
				xmax = 796.5128
				text = "by"
			intervals [2737]:
				xmin = 796.5128
				xmax = 796.6628
				text = "that"
			intervals [2738]:
				xmin = 796.6628
				xmax = 796.9728
				text = "school"
			intervals [2739]:
				xmin = 796.9728
				xmax = 797.2228
				text = "now"
			intervals [2740]:
				xmin = 797.2228
				xmax = 798.4388
				text = ""
			intervals [2741]:
				xmin = 798.4388
				xmax = 798.6088
				text = "that"
			intervals [2742]:
				xmin = 798.6088
				xmax = 798.7388
				text = "was"
			intervals [2743]:
				xmin = 798.7388
				xmax = 798.7688
				text = ""
			intervals [2744]:
				xmin = 798.7688
				xmax = 799.1088
				text = "jones"
			intervals [2745]:
				xmin = 799.1088
				xmax = 799.2988
				text = "school"
			intervals [2746]:
				xmin = 799.2988
				xmax = 799.4888
				text = "that"
			intervals [2747]:
				xmin = 799.4888
				xmax = 799.9888
				text = "didn't"
			intervals [2748]:
				xmin = 799.9888
				xmax = 800.2888
				text = "first"
			intervals [2749]:
				xmin = 800.2888
				xmax = 800.4688
				text = "street"
			intervals [2750]:
				xmin = 800.4688
				xmax = 800.5788
				text = "right"
			intervals [2751]:
				xmin = 800.5788
				xmax = 800.8088
				text = "here"
			intervals [2752]:
				xmin = 800.8088
				xmax = 801.0267
				text = ""
			intervals [2753]:
				xmin = 801.0267
				xmax = 801.2767
				text = "where"
			intervals [2754]:
				xmin = 801.2767
				xmax = 801.3367
				text = "we"
			intervals [2755]:
				xmin = 801.3367
				xmax = 801.3967
				text = "at"
			intervals [2756]:
				xmin = 801.3967
				xmax = 801.4867
				text = "right"
			intervals [2757]:
				xmin = 801.4867
				xmax = 801.6067
				text = ""
			intervals [2758]:
				xmin = 801.6067
				xmax = 801.6867
				text = "now"
			intervals [2759]:
				xmin = 801.6867
				xmax = 803.0738
				text = ""
			intervals [2760]:
				xmin = 803.0738
				xmax = 803.2638
				text = "yeah"
			intervals [2761]:
				xmin = 803.2638
				xmax = 803.7994
				text = ""
			intervals [2762]:
				xmin = 803.7994
				xmax = 803.8994
				text = "that"
			intervals [2763]:
				xmin = 803.8994
				xmax = 804.0894
				text = "was"
			intervals [2764]:
				xmin = 804.0894
				xmax = 804.2894
				text = "bound"
			intervals [2765]:
				xmin = 804.2894
				xmax = 804.3694
				text = "to"
			intervals [2766]:
				xmin = 804.3694
				xmax = 804.6094
				text = "go"
			intervals [2767]:
				xmin = 804.6094
				xmax = 804.9694
				text = "in"
			intervals [2768]:
				xmin = 804.9694
				xmax = 805.7351
				text = ""
			intervals [2769]:
				xmin = 805.7351
				xmax = 805.9651
				text = "first"
			intervals [2770]:
				xmin = 805.9651
				xmax = 806.1151
				text = "street"
			intervals [2771]:
				xmin = 806.1151
				xmax = 806.3151
				text = "and"
			intervals [2772]:
				xmin = 806.3151
				xmax = 806.3651
				text = ""
			intervals [2773]:
				xmin = 806.3651
				xmax = 806.7251
				text = "k"
			intervals [2774]:
				xmin = 806.7251
				xmax = 807.6376
				text = ""
			intervals [2775]:
				xmin = 807.6376
				xmax = 807.9076
				text = "still"
			intervals [2776]:
				xmin = 807.9076
				xmax = 807.9776
				text = "a"
			intervals [2777]:
				xmin = 807.9776
				xmax = 808.2476
				text = "school"
			intervals [2778]:
				xmin = 808.2476
				xmax = 808.3376
				text = "up"
			intervals [2779]:
				xmin = 808.3376
				xmax = 808.4876
				text = "there"
			intervals [2780]:
				xmin = 808.4876
				xmax = 808.7476
				text = "now"
			intervals [2781]:
				xmin = 808.7476
				xmax = 808.8976
				text = "but"
			intervals [2782]:
				xmin = 808.8976
				xmax = 808.9476
				text = "i"
			intervals [2783]:
				xmin = 808.9476
				xmax = 809.0576
				text = "mean"
			intervals [2784]:
				xmin = 809.0576
				xmax = 809.1976
				text = "it"
			intervals [2785]:
				xmin = 809.1976
				xmax = 809.2576
				text = "s"
			intervals [2786]:
				xmin = 809.2576
				xmax = 809.2976
				text = ""
			intervals [2787]:
				xmin = 809.2976
				xmax = 809.5676
				text = "it"
			intervals [2788]:
				xmin = 809.5676
				xmax = 809.6976
				text = "s"
			intervals [2789]:
				xmin = 809.6976
				xmax = 809.7376
				text = ""
			intervals [2790]:
				xmin = 809.7376
				xmax = 810.1076
				text = "no"
			intervals [2791]:
				xmin = 810.1076
				xmax = 810.3476
				text = ""
			intervals [2792]:
				xmin = 810.3476
				xmax = 810.9476
				text = "concern"
			intervals [2793]:
				xmin = 810.9476
				xmax = 811.0976
				text = "what"
			intervals [2794]:
				xmin = 811.0976
				xmax = 811.1576
				text = ""
			intervals [2795]:
				xmin = 811.1576
				xmax = 811.4176
				text = "building"
			intervals [2796]:
				xmin = 811.4176
				xmax = 811.4776
				text = "it"
			intervals [2797]:
				xmin = 811.4776
				xmax = 811.5676
				text = "was"
			intervals [2798]:
				xmin = 811.5676
				xmax = 812.5765
				text = ""
			intervals [2799]:
				xmin = 812.5765
				xmax = 812.8265
				text = "young"
			intervals [2800]:
				xmin = 812.8265
				xmax = 813.1665
				text = "boys"
			intervals [2801]:
				xmin = 813.1665
				xmax = 813.4465
				text = "uh"
			intervals [2802]:
				xmin = 813.4465
				xmax = 813.4765
				text = ""
			intervals [2803]:
				xmin = 813.4765
				xmax = 813.8165
				text = "what"
			intervals [2804]:
				xmin = 813.8165
				xmax = 813.8865
				text = ""
			intervals [2805]:
				xmin = 813.8865
				xmax = 814.0165
				text = "they"
			intervals [2806]:
				xmin = 814.0165
				xmax = 814.0665
				text = ""
			intervals [2807]:
				xmin = 814.0665
				xmax = 814.1765
				text = "by"
			intervals [2808]:
				xmin = 814.1765
				xmax = 814.2565
				text = "the"
			intervals [2809]:
				xmin = 814.2565
				xmax = 814.6065
				text = "police"
			intervals [2810]:
				xmin = 814.6065
				xmax = 814.7065
				text = "car"
			intervals [2811]:
				xmin = 814.7065
				xmax = 814.8865
				text = "and"
			intervals [2812]:
				xmin = 814.8865
				xmax = 815.1065
				text = ""
			intervals [2813]:
				xmin = 815.1065
				xmax = 815.5765
				text = "another"
			intervals [2814]:
				xmin = 815.5765
				xmax = 815.7765
				text = "building"
			intervals [2815]:
				xmin = 815.7765
				xmax = 815.9665
				text = "next"
			intervals [2816]:
				xmin = 815.9665
				xmax = 816.0565
				text = "to"
			intervals [2817]:
				xmin = 816.0565
				xmax = 816.1265
				text = "it"
			intervals [2818]:
				xmin = 816.1265
				xmax = 816.1565
				text = ""
			intervals [2819]:
				xmin = 816.1565
				xmax = 816.5265
				text = "anyway"
			intervals [2820]:
				xmin = 816.5265
				xmax = 816.6765
				text = ""
			intervals [2821]:
				xmin = 816.6765
				xmax = 817.2165
				text = "we're"
			intervals [2822]:
				xmin = 817.2165
				xmax = 817.2465
				text = ""
			intervals [2823]:
				xmin = 817.2465
				xmax = 817.7465
				text = "there"
			intervals [2824]:
				xmin = 817.7465
				xmax = 817.9365
				text = "at"
			intervals [2825]:
				xmin = 817.9365
				xmax = 818.0965
				text = "the"
			intervals [2826]:
				xmin = 818.0965
				xmax = 818.5965
				text = "jones"
			intervals [2827]:
				xmin = 818.5965
				xmax = 819.4965
				text = "rdx"
			intervals [2828]:
				xmin = 819.4965
				xmax = 819.8808
				text = ""
			intervals [2829]:
				xmin = 819.8808
				xmax = 820.8908
				text = "rdx"
			intervals [2830]:
				xmin = 820.8908
				xmax = 821.3283
				text = ""
			intervals [2831]:
				xmin = 821.3283
				xmax = 821.3883
				text = "i"
			intervals [2832]:
				xmin = 821.3883
				xmax = 821.5383
				text = "was"
			intervals [2833]:
				xmin = 821.5383
				xmax = 821.6583
				text = "in"
			intervals [2834]:
				xmin = 821.6583
				xmax = 821.9883
				text = "seven"
			intervals [2835]:
				xmin = 821.9883
				xmax = 822.1683
				text = "b"
			intervals [2836]:
				xmin = 822.1683
				xmax = 822.4183
				text = "then"
			intervals [2837]:
				xmin = 822.4183
				xmax = 823.2596
				text = ""
			intervals [2838]:
				xmin = 823.2596
				xmax = 823.4996
				text = "after"
			intervals [2839]:
				xmin = 823.4996
				xmax = 823.5396
				text = "i"
			intervals [2840]:
				xmin = 823.5396
				xmax = 823.6896
				text = "went"
			intervals [2841]:
				xmin = 823.6896
				xmax = 823.7496
				text = "to"
			intervals [2842]:
				xmin = 823.7496
				xmax = 824.6196
				text = "armstrong"
			intervals [2843]:
				xmin = 824.6196
				xmax = 825.2833
				text = ""
			intervals [2844]:
				xmin = 825.2833
				xmax = 825.4333
				text = "i"
			intervals [2845]:
				xmin = 825.4333
				xmax = 825.6033
				text = "told"
			intervals [2846]:
				xmin = 825.6033
				xmax = 825.6633
				text = "you"
			intervals [2847]:
				xmin = 825.6633
				xmax = 825.6933
				text = "i"
			intervals [2848]:
				xmin = 825.6933
				xmax = 825.8333
				text = "didn't"
			intervals [2849]:
				xmin = 825.8333
				xmax = 825.9333
				text = "go"
			intervals [2850]:
				xmin = 825.9333
				xmax = 826.0333
				text = "to"
			intervals [2851]:
				xmin = 826.0333
				xmax = 826.4833
				text = "dunbar"
			intervals [2852]:
				xmin = 826.4833
				xmax = 827.8134
				text = ""
			intervals [2853]:
				xmin = 827.8134
				xmax = 827.9134
				text = "cause"
			intervals [2854]:
				xmin = 827.9134
				xmax = 827.9634
				text = "i"
			intervals [2855]:
				xmin = 827.9634
				xmax = 828.0534
				text = "had"
			intervals [2856]:
				xmin = 828.0534
				xmax = 828.1334
				text = "to"
			intervals [2857]:
				xmin = 828.1334
				xmax = 828.3234
				text = "be"
			intervals [2858]:
				xmin = 828.3234
				xmax = 828.5234
				text = "miss"
			intervals [2859]:
				xmin = 828.5234
				xmax = 828.7234
				text = "so"
			intervals [2860]:
				xmin = 828.7234
				xmax = 828.7934
				text = "and"
			intervals [2861]:
				xmin = 828.7934
				xmax = 828.9334
				text = "so"
			intervals [2862]:
				xmin = 828.9334
				xmax = 829.0234
				text = "and"
			intervals [2863]:
				xmin = 829.0234
				xmax = 829.1934
				text = "so"
			intervals [2864]:
				xmin = 829.1934
				xmax = 829.2634
				text = "and"
			intervals [2865]:
				xmin = 829.2634
				xmax = 829.4034
				text = "so"
			intervals [2866]:
				xmin = 829.4034
				xmax = 829.7034
				text = "and"
			intervals [2867]:
				xmin = 829.7034
				xmax = 829.7634
				text = "so"
			intervals [2868]:
				xmin = 829.7634
				xmax = 829.7934
				text = "oh"
			intervals [2869]:
				xmin = 829.7934
				xmax = 829.8534
				text = "you"
			intervals [2870]:
				xmin = 829.8534
				xmax = 830.0034
				text = "had"
			intervals [2871]:
				xmin = 830.0034
				xmax = 830.2734
				text = "to"
			intervals [2872]:
				xmin = 830.2734
				xmax = 830.9469
				text = ""
			intervals [2873]:
				xmin = 830.9469
				xmax = 831.3969
				text = "well"
			intervals [2874]:
				xmin = 831.3969
				xmax = 831.6769
				text = "say"
			intervals [2875]:
				xmin = 831.6769
				xmax = 831.8169
				text = "they"
			intervals [2876]:
				xmin = 831.8169
				xmax = 831.9069
				text = "had"
			intervals [2877]:
				xmin = 831.9069
				xmax = 831.9869
				text = "a"
			intervals [2878]:
				xmin = 831.9869
				xmax = 832.5169
				text = "preference"
			intervals [2879]:
				xmin = 832.5169
				xmax = 832.8669
				text = "there"
			intervals [2880]:
				xmin = 832.8669
				xmax = 834.0343
				text = ""
			intervals [2881]:
				xmin = 834.0343
				xmax = 834.1743
				text = "you"
			intervals [2882]:
				xmin = 834.1743
				xmax = 834.2443
				text = "know"
			intervals [2883]:
				xmin = 834.2443
				xmax = 834.3443
				text = "you"
			intervals [2884]:
				xmin = 834.3443
				xmax = 834.5443
				text = "gotta"
			intervals [2885]:
				xmin = 834.5443
				xmax = 834.8443
				text = "be"
			intervals [2886]:
				xmin = 834.8443
				xmax = 834.8743
				text = ""
			intervals [2887]:
				xmin = 834.8743
				xmax = 835.0743
				text = "a"
			intervals [2888]:
				xmin = 835.0743
				xmax = 835.3743
				text = "doctor"
			intervals [2889]:
				xmin = 835.3743
				xmax = 835.4043
				text = "s"
			intervals [2890]:
				xmin = 835.4043
				xmax = 835.6743
				text = "son"
			intervals [2891]:
				xmin = 835.6743
				xmax = 835.9643
				text = "or"
			intervals [2892]:
				xmin = 835.9643
				xmax = 836.2443
				text = "doctor"
			intervals [2893]:
				xmin = 836.2443
				xmax = 836.2743
				text = ""
			intervals [2894]:
				xmin = 836.2743
				xmax = 836.3043
				text = "s"
			intervals [2895]:
				xmin = 836.3043
				xmax = 836.5443
				text = "daughter"
			intervals [2896]:
				xmin = 836.5443
				xmax = 836.7443
				text = "or"
			intervals [2897]:
				xmin = 836.7443
				xmax = 836.9043
				text = "what"
			intervals [2898]:
				xmin = 836.9043
				xmax = 837.1143
				text = "not"
			intervals [2899]:
				xmin = 837.1143
				xmax = 837.9127
				text = ""
			intervals [2900]:
				xmin = 837.9127
				xmax = 838.1427
				text = "well"
			intervals [2901]:
				xmin = 838.1427
				xmax = 838.3727
				text = "i'm"
			intervals [2902]:
				xmin = 838.3727
				xmax = 838.5227
				text = "the"
			intervals [2903]:
				xmin = 838.5227
				xmax = 838.7227
				text = "uh"
			intervals [2904]:
				xmin = 838.7227
				xmax = 839.1127
				text = "working"
			intervals [2905]:
				xmin = 839.1127
				xmax = 839.4827
				text = "man"
			intervals [2906]:
				xmin = 839.4827
				xmax = 839.7727
				text = "now"
			intervals [2907]:
				xmin = 839.7727
				xmax = 840.7279
				text = ""
			intervals [2908]:
				xmin = 840.7279
				xmax = 840.9779
				text = "and"
			intervals [2909]:
				xmin = 840.9779
				xmax = 841.1079
				text = "well"
			intervals [2910]:
				xmin = 841.1079
				xmax = 841.3079
				text = "then"
			intervals [2911]:
				xmin = 841.3079
				xmax = 841.4779
				text = "what"
			intervals [2912]:
				xmin = 841.4779
				xmax = 841.5579
				text = "you"
			intervals [2913]:
				xmin = 841.5579
				xmax = 841.7479
				text = "you"
			intervals [2914]:
				xmin = 841.7479
				xmax = 841.9579
				text = "can"
			intervals [2915]:
				xmin = 841.9579
				xmax = 842.1779
				text = "rent"
			intervals [2916]:
				xmin = 842.1779
				xmax = 842.2779
				text = "there"
			intervals [2917]:
				xmin = 842.2779
				xmax = 842.3679
				text = "if"
			intervals [2918]:
				xmin = 842.3679
				xmax = 842.5079
				text = "you're"
			intervals [2919]:
				xmin = 842.5079
				xmax = 843.1279
				text = "qualified"
			intervals [2920]:
				xmin = 843.1279
				xmax = 843.1779
				text = ""
			intervals [2921]:
				xmin = 843.1779
				xmax = 843.3879
				text = "now"
			intervals [2922]:
				xmin = 843.3879
				xmax = 844.1766
				text = ""
			intervals [2923]:
				xmin = 844.1766
				xmax = 844.4066
				text = "but"
			intervals [2924]:
				xmin = 844.4066
				xmax = 844.4666
				text = "i"
			intervals [2925]:
				xmin = 844.4666
				xmax = 844.6666
				text = "that"
			intervals [2926]:
				xmin = 844.6666
				xmax = 844.7866
				text = "was"
			intervals [2927]:
				xmin = 844.7866
				xmax = 844.9266
				text = "why"
			intervals [2928]:
				xmin = 844.9266
				xmax = 845.0166
				text = "they"
			intervals [2929]:
				xmin = 845.0166
				xmax = 845.1066
				text = "did"
			intervals [2930]:
				xmin = 845.1066
				xmax = 845.1666
				text = "t"
			intervals [2931]:
				xmin = 845.1666
				xmax = 845.3766
				text = "want"
			intervals [2932]:
				xmin = 845.3766
				xmax = 845.5266
				text = "you"
			intervals [2933]:
				xmin = 845.5266
				xmax = 845.5766
				text = ""
			intervals [2934]:
				xmin = 845.5766
				xmax = 845.6366
				text = "in"
			intervals [2935]:
				xmin = 845.6366
				xmax = 845.9666
				text = "particular"
			intervals [2936]:
				xmin = 845.9666
				xmax = 846.9465
				text = ""
			intervals [2937]:
				xmin = 846.9465
				xmax = 847.1065
				text = "so"
			intervals [2938]:
				xmin = 847.1065
				xmax = 847.1665
				text = "i"
			intervals [2939]:
				xmin = 847.1665
				xmax = 847.3365
				text = "went"
			intervals [2940]:
				xmin = 847.3365
				xmax = 847.3665
				text = ""
			intervals [2941]:
				xmin = 847.3665
				xmax = 847.5265
				text = "to"
			intervals [2942]:
				xmin = 847.5265
				xmax = 847.5565
				text = ""
			intervals [2943]:
				xmin = 847.5565
				xmax = 847.6465
				text = "the"
			intervals [2944]:
				xmin = 847.6465
				xmax = 848.0865
				text = "armstrong"
			intervals [2945]:
				xmin = 848.0865
				xmax = 848.1565
				text = ""
			intervals [2946]:
				xmin = 848.1565
				xmax = 848.3965
				text = "school"
			intervals [2947]:
				xmin = 848.3965
				xmax = 848.4265
				text = ""
			intervals [2948]:
				xmin = 848.4265
				xmax = 848.6365
				text = "to"
			intervals [2949]:
				xmin = 848.6365
				xmax = 849.0565
				text = ""
			intervals [2950]:
				xmin = 849.0565
				xmax = 849.2065
				text = "learn"
			intervals [2951]:
				xmin = 849.2065
				xmax = 849.3065
				text = "a"
			intervals [2952]:
				xmin = 849.3065
				xmax = 849.3465
				text = ""
			intervals [2953]:
				xmin = 849.3465
				xmax = 849.7865
				text = "trade"
			intervals [2954]:
				xmin = 849.7865
				xmax = 850.3657
				text = ""
			intervals [2955]:
				xmin = 850.3657
				xmax = 850.8957
				text = "now"
			intervals [2956]:
				xmin = 850.8957
				xmax = 851.8379
				text = ""
			intervals [2957]:
				xmin = 851.8379
				xmax = 852.1879
				text = "uh"
			intervals [2958]:
				xmin = 852.1879
				xmax = 855.4951
				text = ""
			intervals [2959]:
				xmin = 855.4951
				xmax = 855.6351
				text = "like"
			intervals [2960]:
				xmin = 855.6351
				xmax = 855.6751
				text = ""
			intervals [2961]:
				xmin = 855.6751
				xmax = 856.1651
				text = "history"
			intervals [2962]:
				xmin = 856.1651
				xmax = 856.2851
				text = "and"
			intervals [2963]:
				xmin = 856.2851
				xmax = 856.5651
				text = "uh"
			intervals [2964]:
				xmin = 856.5651
				xmax = 856.5951
				text = ""
			intervals [2965]:
				xmin = 856.5951
				xmax = 856.6551
				text = "i"
			intervals [2966]:
				xmin = 856.6551
				xmax = 856.6951
				text = ""
			intervals [2967]:
				xmin = 856.6951
				xmax = 856.9451
				text = "forget"
			intervals [2968]:
				xmin = 856.9451
				xmax = 857.0751
				text = ""
			intervals [2969]:
				xmin = 857.0751
				xmax = 857.3551
				text = "now"
			intervals [2970]:
				xmin = 857.3551
				xmax = 857.7952
				text = ""
			intervals [2971]:
				xmin = 857.7952
				xmax = 857.9252
				text = "lot"
			intervals [2972]:
				xmin = 857.9252
				xmax = 857.9852
				text = "of"
			intervals [2973]:
				xmin = 857.9852
				xmax = 858.1052
				text = ""
			intervals [2974]:
				xmin = 858.1052
				xmax = 858.5552
				text = "things"
			intervals [2975]:
				xmin = 858.5552
				xmax = 860.031
				text = ""
			intervals [2976]:
				xmin = 860.031
				xmax = 860.151
				text = "i"
			intervals [2977]:
				xmin = 860.151
				xmax = 860.181
				text = "<unk>"
			intervals [2978]:
				xmin = 860.181
				xmax = 860.321
				text = "tell"
			intervals [2979]:
				xmin = 860.321
				xmax = 860.381
				text = "you"
			intervals [2980]:
				xmin = 860.381
				xmax = 860.521
				text = "some"
			intervals [2981]:
				xmin = 860.521
				xmax = 860.581
				text = "of"
			intervals [2982]:
				xmin = 860.581
				xmax = 860.641
				text = "the"
			intervals [2983]:
				xmin = 860.641
				xmax = 860.821
				text = "things"
			intervals [2984]:
				xmin = 860.821
				xmax = 860.921
				text = "but"
			intervals [2985]:
				xmin = 860.921
				xmax = 860.981
				text = "it"
			intervals [2986]:
				xmin = 860.981
				xmax = 861.131
				text = "may"
			intervals [2987]:
				xmin = 861.131
				xmax = 861.251
				text = "be"
			intervals [2988]:
				xmin = 861.251
				xmax = 861.461
				text = "back"
			intervals [2989]:
				xmin = 861.461
				xmax = 862.1086
				text = ""
			intervals [2990]:
				xmin = 862.1086
				xmax = 862.4586
				text = "further"
			intervals [2991]:
				xmin = 862.4586
				xmax = 862.6986
				text = "back"
			intervals [2992]:
				xmin = 862.6986
				xmax = 862.8486
				text = "than"
			intervals [2993]:
				xmin = 862.8486
				xmax = 862.9286
				text = "you"
			intervals [2994]:
				xmin = 862.9286
				xmax = 863.0586
				text = "would"
			intervals [2995]:
				xmin = 863.0586
				xmax = 863.3686
				text = "choose"
			intervals [2996]:
				xmin = 863.3686
				xmax = 864.6741
				text = ""
			intervals [2997]:
				xmin = 864.6741
				xmax = 865.5541
				text = "<unk>"
			intervals [2998]:
				xmin = 865.5541
				xmax = 866.386
				text = ""
			intervals [2999]:
				xmin = 866.386
				xmax = 866.796
				text = "um"
			intervals [3000]:
				xmin = 866.796
				xmax = 867.0648
				text = ""
			intervals [3001]:
				xmin = 867.0648
				xmax = 867.2448
				text = "i"
			intervals [3002]:
				xmin = 867.2448
				xmax = 867.4948
				text = "can't"
			intervals [3003]:
				xmin = 867.4948
				xmax = 867.5248
				text = ""
			intervals [3004]:
				xmin = 867.5248
				xmax = 867.6248
				text = "ever"
			intervals [3005]:
				xmin = 867.6248
				xmax = 867.6648
				text = ""
			intervals [3006]:
				xmin = 867.6648
				xmax = 867.8248
				text = "seem"
			intervals [3007]:
				xmin = 867.8248
				xmax = 869.1297
				text = ""
			intervals [3008]:
				xmin = 869.1297
				xmax = 869.1897
				text = "you"
			intervals [3009]:
				xmin = 869.1897
				xmax = 869.3597
				text = "see"
			intervals [3010]:
				xmin = 869.3597
				xmax = 869.4997
				text = "when"
			intervals [3011]:
				xmin = 869.4997
				xmax = 869.6597
				text = "you"
			intervals [3012]:
				xmin = 869.6597
				xmax = 869.7497
				text = "uh"
			intervals [3013]:
				xmin = 869.7497
				xmax = 869.8797
				text = ""
			intervals [3014]:
				xmin = 869.8797
				xmax = 870.1697
				text = "you"
			intervals [3015]:
				xmin = 870.1697
				xmax = 870.3397
				text = "ask"
			intervals [3016]:
				xmin = 870.3397
				xmax = 870.3697
				text = "a"
			intervals [3017]:
				xmin = 870.3697
				xmax = 870.5997
				text = "person"
			intervals [3018]:
				xmin = 870.5997
				xmax = 870.6697
				text = "a"
			intervals [3019]:
				xmin = 870.6697
				xmax = 871.1897
				text = "question"
			intervals [3020]:
				xmin = 871.1897
				xmax = 871.6978
				text = ""
			intervals [3021]:
				xmin = 871.6978
				xmax = 871.8578
				text = "you"
			intervals [3022]:
				xmin = 871.8578
				xmax = 871.9778
				text = "got"
			intervals [3023]:
				xmin = 871.9778
				xmax = 872.0478
				text = "to"
			intervals [3024]:
				xmin = 872.0478
				xmax = 872.3878
				text = "think"
			intervals [3025]:
				xmin = 872.3878
				xmax = 872.4978
				text = ""
			intervals [3026]:
				xmin = 872.4978
				xmax = 872.6078
				text = "you"
			intervals [3027]:
				xmin = 872.6078
				xmax = 872.8178
				text = "know"
			intervals [3028]:
				xmin = 872.8178
				xmax = 873.5064
				text = ""
			intervals [3029]:
				xmin = 873.5064
				xmax = 873.6164
				text = "when"
			intervals [3030]:
				xmin = 873.6164
				xmax = 873.6864
				text = "i"
			intervals [3031]:
				xmin = 873.6864
				xmax = 873.9064
				text = "come"
			intervals [3032]:
				xmin = 873.9064
				xmax = 873.9964
				text = "in"
			intervals [3033]:
				xmin = 873.9964
				xmax = 874.0764
				text = ""
			intervals [3034]:
				xmin = 874.0764
				xmax = 874.5164
				text = "somebody"
			intervals [3035]:
				xmin = 874.5164
				xmax = 874.6464
				text = "walk"
			intervals [3036]:
				xmin = 874.6464
				xmax = 874.7064
				text = "in"
			intervals [3037]:
				xmin = 874.7064
				xmax = 874.8264
				text = "this"
			intervals [3038]:
				xmin = 874.8264
				xmax = 874.9764
				text = "house"
			intervals [3039]:
				xmin = 874.9764
				xmax = 875.0364
				text = "oh"
			intervals [3040]:
				xmin = 875.0364
				xmax = 875.1464
				text = "how"
			intervals [3041]:
				xmin = 875.1464
				xmax = 875.1864
				text = "are"
			intervals [3042]:
				xmin = 875.1864
				xmax = 875.2664
				text = "you"
			intervals [3043]:
				xmin = 875.2664
				xmax = 875.7164
				text = "feeling"
			intervals [3044]:
				xmin = 875.7164
				xmax = 876.2756
				text = ""
			intervals [3045]:
				xmin = 876.2756
				xmax = 876.4656
				text = "well"
			intervals [3046]:
				xmin = 876.4656
				xmax = 876.5856
				text = "that"
			intervals [3047]:
				xmin = 876.5856
				xmax = 876.6156
				text = "s"
			intervals [3048]:
				xmin = 876.6156
				xmax = 876.9656
				text = "hard"
			intervals [3049]:
				xmin = 876.9656
				xmax = 877.0556
				text = "i"
			intervals [3050]:
				xmin = 877.0556
				xmax = 877.0856
				text = ""
			intervals [3051]:
				xmin = 877.0856
				xmax = 877.2256
				text = "get"
			intervals [3052]:
				xmin = 877.2256
				xmax = 877.2856
				text = "to"
			intervals [3053]:
				xmin = 877.2856
				xmax = 877.3456
				text = "the"
			intervals [3054]:
				xmin = 877.3456
				xmax = 877.5856
				text = "next"
			intervals [3055]:
				xmin = 877.5856
				xmax = 878.0156
				text = "halfway"
			intervals [3056]:
				xmin = 878.0156
				xmax = 878.1256
				text = "the"
			intervals [3057]:
				xmin = 878.1256
				xmax = 878.3756
				text = "block"
			intervals [3058]:
				xmin = 878.3756
				xmax = 878.4456
				text = "i"
			intervals [3059]:
				xmin = 878.4456
				xmax = 879.0356
				text = "said"
			intervals [3060]:
				xmin = 879.0356
				xmax = 879.3951
				text = ""
			intervals [3061]:
				xmin = 879.3951
				xmax = 879.4251
				text = "i"
			intervals [3062]:
				xmin = 879.4251
				xmax = 879.4551
				text = ""
			intervals [3063]:
				xmin = 879.4551
				xmax = 879.6151
				text = "think"
			intervals [3064]:
				xmin = 879.6151
				xmax = 879.6951
				text = "i"
			intervals [3065]:
				xmin = 879.6951
				xmax = 879.8951
				text = "seen"
			intervals [3066]:
				xmin = 879.8951
				xmax = 880.0651
				text = "that"
			intervals [3067]:
				xmin = 880.0651
				xmax = 880.3551
				text = "fella"
			intervals [3068]:
				xmin = 880.3551
				xmax = 880.6751
				text = "somewhere"
			intervals [3069]:
				xmin = 880.6751
				xmax = 881.0251
				text = "before"
			intervals [3070]:
				xmin = 881.0251
				xmax = 881.1351
				text = "you"
			intervals [3071]:
				xmin = 881.1351
				xmax = 881.4651
				text = "know"
			intervals [3072]:
				xmin = 881.4651
				xmax = 881.9364
				text = ""
			intervals [3073]:
				xmin = 881.9364
				xmax = 882.0964
				text = "then"
			intervals [3074]:
				xmin = 882.0964
				xmax = 882.2164
				text = "it"
			intervals [3075]:
				xmin = 882.2164
				xmax = 882.4364
				text = "come"
			intervals [3076]:
				xmin = 882.4364
				xmax = 882.5164
				text = "to"
			intervals [3077]:
				xmin = 882.5164
				xmax = 882.6364
				text = "me"
			intervals [3078]:
				xmin = 882.6364
				xmax = 882.8064
				text = "they"
			intervals [3079]:
				xmin = 882.8064
				xmax = 883.0864
				text = "down"
			intervals [3080]:
				xmin = 883.0864
				xmax = 883.2164
				text = "there"
			intervals [3081]:
				xmin = 883.2164
				xmax = 883.3764
				text = "you"
			intervals [3082]:
				xmin = 883.3764
				xmax = 883.5364
				text = "know"
			intervals [3083]:
				xmin = 883.5364
				xmax = 883.9064
				text = ""
			intervals [3084]:
				xmin = 883.9064
				xmax = 884.2164
				text = "on"
			intervals [3085]:
				xmin = 884.2164
				xmax = 884.4673
				text = ""
			intervals [3086]:
				xmin = 884.4673
				xmax = 884.6573
				text = "you"
			intervals [3087]:
				xmin = 884.6573
				xmax = 884.8173
				text = "you"
			intervals [3088]:
				xmin = 884.8173
				xmax = 885.0073
				text = "round"
			intervals [3089]:
				xmin = 885.0073
				xmax = 885.0873
				text = "the"
			intervals [3090]:
				xmin = 885.0873
				xmax = 885.4773
				text = "corner"
			intervals [3091]:
				xmin = 885.4773
				xmax = 885.6173
				text = "now"
			intervals [3092]:
				xmin = 885.6173
				xmax = 885.7073
				text = "you"
			intervals [3093]:
				xmin = 885.7073
				xmax = 885.8673
				text = "know"
			intervals [3094]:
				xmin = 885.8673
				xmax = 886.9983
				text = ""
			intervals [3095]:
				xmin = 886.9983
				xmax = 887.1883
				text = "<unk>"
			intervals [3096]:
				xmin = 887.1883
				xmax = 887.2314
				text = ""
			intervals [3097]:
				xmin = 887.2314
				xmax = 887.3614
				text = "that"
			intervals [3098]:
				xmin = 887.3614
				xmax = 887.4514
				text = "s"
			intervals [3099]:
				xmin = 887.4514
				xmax = 887.5114
				text = "the"
			intervals [3100]:
				xmin = 887.5114
				xmax = 887.6714
				text = "way"
			intervals [3101]:
				xmin = 887.6714
				xmax = 887.7314
				text = "it"
			intervals [3102]:
				xmin = 887.7314
				xmax = 888.0514
				text = "goes"
			intervals [3103]:
				xmin = 888.0514
				xmax = 892.3597
				text = ""
			intervals [3104]:
				xmin = 892.3597
				xmax = 892.4697
				text = "got"
			intervals [3105]:
				xmin = 892.4697
				xmax = 892.7997
				text = "out"
			intervals [3106]:
				xmin = 892.7997
				xmax = 893.2323
				text = ""
			intervals [3107]:
				xmin = 893.2323
				xmax = 893.4223
				text = "when"
			intervals [3108]:
				xmin = 893.4223
				xmax = 893.5023
				text = "the"
			intervals [3109]:
				xmin = 893.5023
				xmax = 893.7023
				text = "school"
			intervals [3110]:
				xmin = 893.7023
				xmax = 893.8823
				text = "let"
			intervals [3111]:
				xmin = 893.8823
				xmax = 893.9723
				text = "out"
			intervals [3112]:
				xmin = 893.9723
				xmax = 895.1737
				text = ""
			intervals [3113]:
				xmin = 895.1737
				xmax = 895.6037
				text = "alright"
			intervals [3114]:
				xmin = 895.6037
				xmax = 896.1315
				text = ""
			intervals [3115]:
				xmin = 896.1315
				xmax = 896.1915
				text = "i"
			intervals [3116]:
				xmin = 896.1915
				xmax = 896.2215
				text = "<unk>"
			intervals [3117]:
				xmin = 896.2215
				xmax = 896.4115
				text = "put"
			intervals [3118]:
				xmin = 896.4115
				xmax = 896.5315
				text = "like"
			intervals [3119]:
				xmin = 896.5315
				xmax = 896.5915
				text = "it"
			intervals [3120]:
				xmin = 896.5915
				xmax = 896.7315
				text = "this"
			intervals [3121]:
				xmin = 896.7315
				xmax = 896.8315
				text = "here"
			intervals [3122]:
				xmin = 896.8315
				xmax = 897.1315
				text = "second"
			intervals [3123]:
				xmin = 897.1315
				xmax = 897.2015
				text = "to"
			intervals [3124]:
				xmin = 897.2015
				xmax = 897.4915
				text = "third"
			intervals [3125]:
				xmin = 897.4915
				xmax = 898.0315
				text = "grade"
			intervals [3126]:
				xmin = 898.0315
				xmax = 899.3908
				text = ""
			intervals [3127]:
				xmin = 899.3908
				xmax = 899.5108
				text = "cause"
			intervals [3128]:
				xmin = 899.5108
				xmax = 899.5808
				text = "i"
			intervals [3129]:
				xmin = 899.5808
				xmax = 899.8908
				text = "skipped"
			intervals [3130]:
				xmin = 899.8908
				xmax = 899.9508
				text = "the"
			intervals [3131]:
				xmin = 899.9508
				xmax = 900.2508
				text = "first"
			intervals [3132]:
				xmin = 900.2508
				xmax = 900.3708
				text = "grade"
			intervals [3133]:
				xmin = 900.3708
				xmax = 900.4008
				text = "i"
			intervals [3134]:
				xmin = 900.4008
				xmax = 900.5408
				text = "never"
			intervals [3135]:
				xmin = 900.5408
				xmax = 900.6608
				text = "went"
			intervals [3136]:
				xmin = 900.6608
				xmax = 900.7208
				text = "to"
			intervals [3137]:
				xmin = 900.7208
				xmax = 901.2808
				text = "kindergarten"
			intervals [3138]:
				xmin = 901.2808
				xmax = 902.3247
				text = ""
			intervals [3139]:
				xmin = 902.3247
				xmax = 902.5647
				text = "first"
			intervals [3140]:
				xmin = 902.5647
				xmax = 902.7947
				text = "grade"
			intervals [3141]:
				xmin = 902.7947
				xmax = 903.1447
				text = "first"
			intervals [3142]:
				xmin = 903.1447
				xmax = 903.2847
				text = "then"
			intervals [3143]:
				xmin = 903.2847
				xmax = 903.6547
				text = "first"
			intervals [3144]:
				xmin = 903.6547
				xmax = 903.8247
				text = ""
			intervals [3145]:
				xmin = 903.8247
				xmax = 903.9547
				text = "to"
			intervals [3146]:
				xmin = 903.9547
				xmax = 904.0247
				text = "the"
			intervals [3147]:
				xmin = 904.0247
				xmax = 904.6147
				text = "third"
			intervals [3148]:
				xmin = 904.6147
				xmax = 905.439
				text = ""
			intervals [3149]:
				xmin = 905.439
				xmax = 905.539
				text = "that"
			intervals [3150]:
				xmin = 905.539
				xmax = 905.579
				text = "s"
			intervals [3151]:
				xmin = 905.579
				xmax = 905.819
				text = "how"
			intervals [3152]:
				xmin = 905.819
				xmax = 906.039
				text = "much"
			intervals [3153]:
				xmin = 906.039
				xmax = 906.089
				text = "i"
			intervals [3154]:
				xmin = 906.089
				xmax = 906.299
				text = "had"
			intervals [3155]:
				xmin = 906.299
				xmax = 906.419
				text = "up"
			intervals [3156]:
				xmin = 906.419
				xmax = 906.719
				text = "here"
			intervals [3157]:
				xmin = 906.719
				xmax = 907.833
				text = ""
			intervals [3158]:
				xmin = 907.833
				xmax = 908.343
				text = "rdx"
			intervals [3159]:
				xmin = 908.343
				xmax = 908.763
				text = "behind"
			intervals [3160]:
				xmin = 908.763
				xmax = 910.393
				text = ""
			intervals [3161]:
				xmin = 910.393
				xmax = 910.663
				text = "that"
			intervals [3162]:
				xmin = 910.663
				xmax = 911.0692
				text = ""
			intervals [3163]:
				xmin = 911.0692
				xmax = 911.2492
				text = "then"
			intervals [3164]:
				xmin = 911.2492
				xmax = 911.6992
				text = "miss"
			intervals [3165]:
				xmin = 911.6992
				xmax = 912.5974
				text = ""
			intervals [3166]:
				xmin = 912.5974
				xmax = 913.0874
				text = "um"
			intervals [3167]:
				xmin = 913.0874
				xmax = 913.7278
				text = ""
			intervals [3168]:
				xmin = 913.7278
				xmax = 914.5778
				text = "rdx"
			intervals [3169]:
				xmin = 914.5778
				xmax = 915.0908
				text = ""
			intervals [3170]:
				xmin = 915.0908
				xmax = 915.3708
				text = "all"
			intervals [3171]:
				xmin = 915.3708
				xmax = 915.5308
				text = "the"
			intervals [3172]:
				xmin = 915.5308
				xmax = 915.9708
				text = "women"
			intervals [3173]:
				xmin = 915.9708
				xmax = 916.0608
				text = ""
			intervals [3174]:
				xmin = 916.0608
				xmax = 916.5008
				text = "teachers"
			intervals [3175]:
				xmin = 916.5008
				xmax = 917.3955
				text = ""
			intervals [3176]:
				xmin = 917.3955
				xmax = 917.7255
				text = "uh"
			intervals [3177]:
				xmin = 917.7255
				xmax = 918.2655
				text = "rdx"
			intervals [3178]:
				xmin = 918.2655
				xmax = 918.3755
				text = "was"
			intervals [3179]:
				xmin = 918.3755
				xmax = 918.4355
				text = "the"
			intervals [3180]:
				xmin = 918.4355
				xmax = 918.8955
				text = "principal"
			intervals [3181]:
				xmin = 918.8955
				xmax = 919.4667
				text = ""
			intervals [3182]:
				xmin = 919.4667
				xmax = 919.5867
				text = "they"
			intervals [3183]:
				xmin = 919.5867
				xmax = 919.6167
				text = ""
			intervals [3184]:
				xmin = 919.6167
				xmax = 919.8567
				text = "had"
			intervals [3185]:
				xmin = 919.8567
				xmax = 920.0267
				text = "over"
			intervals [3186]:
				xmin = 920.0267
				xmax = 920.1167
				text = "at"
			intervals [3187]:
				xmin = 920.1167
				xmax = 920.1667
				text = ""
			intervals [3188]:
				xmin = 920.1667
				xmax = 920.4767
				text = "the"
			intervals [3189]:
				xmin = 920.4767
				xmax = 920.6467
				text = ""
			intervals [3190]:
				xmin = 920.6467
				xmax = 920.9667
				text = "jones"
			intervals [3191]:
				xmin = 920.9667
				xmax = 921.1767
				text = "school"
			intervals [3192]:
				xmin = 921.1767
				xmax = 921.3167
				text = "the"
			intervals [3193]:
				xmin = 921.3167
				xmax = 921.6656
				text = ""
			intervals [3194]:
				xmin = 921.6656
				xmax = 921.9356
				text = "same"
			intervals [3195]:
				xmin = 921.9356
				xmax = 922.0256
				text = "old"
			intervals [3196]:
				xmin = 922.0256
				xmax = 922.3456
				text = "school"
			intervals [3197]:
				xmin = 922.3456
				xmax = 922.4756
				text = "up"
			intervals [3198]:
				xmin = 922.4756
				xmax = 922.5156
				text = ""
			intervals [3199]:
				xmin = 922.5156
				xmax = 922.5856
				text = "on"
			intervals [3200]:
				xmin = 922.5856
				xmax = 922.7356
				text = "l"
			intervals [3201]:
				xmin = 922.7356
				xmax = 923.0256
				text = "street"
			intervals [3202]:
				xmin = 923.0256
				xmax = 923.2756
				text = "and"
			intervals [3203]:
				xmin = 923.2756
				xmax = 923.3056
				text = ""
			intervals [3204]:
				xmin = 923.3056
				xmax = 923.5456
				text = "first"
			intervals [3205]:
				xmin = 923.5456
				xmax = 923.9156
				text = "street"
			intervals [3206]:
				xmin = 923.9156
				xmax = 924.6674
				text = ""
			intervals [3207]:
				xmin = 924.6674
				xmax = 924.8674
				text = "mm-hm"
			intervals [3208]:
				xmin = 924.8674
				xmax = 925.2822
				text = ""
			intervals [3209]:
				xmin = 925.2822
				xmax = 925.4522
				text = "i"
			intervals [3210]:
				xmin = 925.4522
				xmax = 925.6022
				text = "was"
			intervals [3211]:
				xmin = 925.6022
				xmax = 925.8022
				text = "sitting"
			intervals [3212]:
				xmin = 925.8022
				xmax = 925.9122
				text = "on"
			intervals [3213]:
				xmin = 925.9122
				xmax = 926.0922
				text = "that"
			intervals [3214]:
				xmin = 926.0922
				xmax = 926.3522
				text = "side"
			intervals [3215]:
				xmin = 926.3522
				xmax = 926.4322
				text = "on"
			intervals [3216]:
				xmin = 926.4322
				xmax = 926.5922
				text = "that"
			intervals [3217]:
				xmin = 926.5922
				xmax = 927.0022
				text = "side"
			intervals [3218]:
				xmin = 927.0022
				xmax = 927.2086
				text = ""
			intervals [3219]:
				xmin = 927.2086
				xmax = 927.4586
				text = "across"
			intervals [3220]:
				xmin = 927.4586
				xmax = 927.7886
				text = "from"
			intervals [3221]:
				xmin = 927.7886
				xmax = 927.8786
				text = "what"
			intervals [3222]:
				xmin = 927.8786
				xmax = 927.9386
				text = "do"
			intervals [3223]:
				xmin = 927.9386
				xmax = 927.9986
				text = "you"
			intervals [3224]:
				xmin = 927.9986
				xmax = 928.0286
				text = ""
			intervals [3225]:
				xmin = 928.0286
				xmax = 928.1686
				text = "call"
			intervals [3226]:
				xmin = 928.1686
				xmax = 928.2286
				text = "it"
			intervals [3227]:
				xmin = 928.2286
				xmax = 928.2686
				text = ""
			intervals [3228]:
				xmin = 928.2686
				xmax = 928.3986
				text = "there"
			intervals [3229]:
				xmin = 928.3986
				xmax = 928.5386
				text = ""
			intervals [3230]:
				xmin = 928.5386
				xmax = 929.3486
				text = "terrell"
			intervals [3231]:
				xmin = 929.3486
				xmax = 929.7773
				text = ""
			intervals [3232]:
				xmin = 929.7773
				xmax = 929.8873
				text = "that"
			intervals [3233]:
				xmin = 929.8873
				xmax = 930.0673
				text = "high"
			intervals [3234]:
				xmin = 930.0673
				xmax = 930.3373
				text = "school"
			intervals [3235]:
				xmin = 930.3373
				xmax = 930.5373
				text = "over"
			intervals [3236]:
				xmin = 930.5373
				xmax = 930.7273
				text = "there"
			intervals [3237]:
				xmin = 930.7273
				xmax = 931.2269
				text = ""
			intervals [3238]:
				xmin = 931.2269
				xmax = 931.4069
				text = "but"
			intervals [3239]:
				xmin = 931.4069
				xmax = 931.7069
				text = "wasn't"
			intervals [3240]:
				xmin = 931.7069
				xmax = 931.9369
				text = "nothing"
			intervals [3241]:
				xmin = 931.9369
				xmax = 932.0669
				text = "like"
			intervals [3242]:
				xmin = 932.0669
				xmax = 932.2469
				text = "that"
			intervals [3243]:
				xmin = 932.2469
				xmax = 932.4569
				text = "then"
			intervals [3244]:
				xmin = 932.4569
				xmax = 932.6269
				text = ""
			intervals [3245]:
				xmin = 932.6269
				xmax = 932.7169
				text = "there"
			intervals [3246]:
				xmin = 932.7169
				xmax = 932.7469
				text = "s"
			intervals [3247]:
				xmin = 932.7469
				xmax = 933.1269
				text = "houses"
			intervals [3248]:
				xmin = 933.1269
				xmax = 933.2869
				text = "all"
			intervals [3249]:
				xmin = 933.2869
				xmax = 933.3169
				text = ""
			intervals [3250]:
				xmin = 933.3169
				xmax = 933.4269
				text = "through"
			intervals [3251]:
				xmin = 933.4269
				xmax = 933.6069
				text = "there"
			intervals [3252]:
				xmin = 933.6069
				xmax = 933.6469
				text = ""
			intervals [3253]:
				xmin = 933.6469
				xmax = 933.7869
				text = "now"
			intervals [3254]:
				xmin = 933.7869
				xmax = 935.0745
				text = ""
			intervals [3255]:
				xmin = 935.0745
				xmax = 935.4645
				text = "uh-huh"
			intervals [3256]:
				xmin = 935.4645
				xmax = 937.7538
				text = ""
			intervals [3257]:
				xmin = 937.7538
				xmax = 937.9238
				text = "well"
			intervals [3258]:
				xmin = 937.9238
				xmax = 938.0238
				text = "i"
			intervals [3259]:
				xmin = 938.0238
				xmax = 938.2438
				text = "did"
			intervals [3260]:
				xmin = 938.2438
				xmax = 938.3638
				text = "go"
			intervals [3261]:
				xmin = 938.3638
				xmax = 938.4738
				text = "to"
			intervals [3262]:
				xmin = 938.4738
				xmax = 938.9238
				text = "school"
			intervals [3263]:
				xmin = 938.9238
				xmax = 939.7251
				text = ""
			intervals [3264]:
				xmin = 939.7251
				xmax = 939.8351
				text = "they"
			intervals [3265]:
				xmin = 939.8351
				xmax = 940.0151
				text = "give"
			intervals [3266]:
				xmin = 940.0151
				xmax = 940.1251
				text = "me"
			intervals [3267]:
				xmin = 940.1251
				xmax = 940.2951
				text = "a"
			intervals [3268]:
				xmin = 940.2951
				xmax = 940.5051
				text = "big"
			intervals [3269]:
				xmin = 940.5051
				xmax = 940.9351
				text = "pickle"
			intervals [3270]:
				xmin = 940.9351
				xmax = 941.1324
				text = ""
			intervals [3271]:
				xmin = 941.1324
				xmax = 941.5024
				text = "sour"
			intervals [3272]:
				xmin = 941.5024
				xmax = 941.9124
				text = "pickle"
			intervals [3273]:
				xmin = 941.9124
				xmax = 942.2924
				text = "piece"
			intervals [3274]:
				xmin = 942.2924
				xmax = 942.3224
				text = ""
			intervals [3275]:
				xmin = 942.3224
				xmax = 942.7124
				text = "of"
			intervals [3276]:
				xmin = 942.7124
				xmax = 943.6139
				text = ""
			intervals [3277]:
				xmin = 943.6139
				xmax = 943.8439
				text = "took"
			intervals [3278]:
				xmin = 943.8439
				xmax = 944.0939
				text = "down"
			intervals [3279]:
				xmin = 944.0939
				xmax = 944.1739
				text = "in"
			intervals [3280]:
				xmin = 944.1739
				xmax = 944.5639
				text = "there"
			intervals [3281]:
				xmin = 944.5639
				xmax = 944.9708
				text = ""
			intervals [3282]:
				xmin = 944.9708
				xmax = 945.1008
				text = "that"
			intervals [3283]:
				xmin = 945.1008
				xmax = 945.4308
				text = "was"
			intervals [3284]:
				xmin = 945.4308
				xmax = 945.7108
				text = "my"
			intervals [3285]:
				xmin = 945.7108
				xmax = 946.1208
				text = "lunch"
			intervals [3286]:
				xmin = 946.1208
				xmax = 947.4602
				text = ""
			intervals [3287]:
				xmin = 947.4602
				xmax = 947.5902
				text = "yes"
			intervals [3288]:
				xmin = 947.5902
				xmax = 947.9102
				text = "sir"
			intervals [3289]:
				xmin = 947.9102
				xmax = 948.3834
				text = ""
			intervals [3290]:
				xmin = 948.3834
				xmax = 948.6734
				text = "now"
			intervals [3291]:
				xmin = 948.6734
				xmax = 948.9834
				text = "from"
			intervals [3292]:
				xmin = 948.9834
				xmax = 949.1534
				text = "from"
			intervals [3293]:
				xmin = 949.1534
				xmax = 949.6434
				text = "school"
			intervals [3294]:
				xmin = 949.6434
				xmax = 949.6734
				text = ""
			intervals [3295]:
				xmin = 949.6734
				xmax = 949.7334
				text = "it"
			intervals [3296]:
				xmin = 949.7334
				xmax = 949.9634
				text = "was"
			intervals [3297]:
				xmin = 949.9634
				xmax = 949.9934
				text = ""
			intervals [3298]:
				xmin = 949.9934
				xmax = 950.3834
				text = "direct"
			intervals [3299]:
				xmin = 950.3834
				xmax = 950.7634
				text = "home"
			intervals [3300]:
				xmin = 950.7634
				xmax = 952.3738
				text = ""
			intervals [3301]:
				xmin = 952.3738
				xmax = 952.5438
				text = "then"
			intervals [3302]:
				xmin = 952.5438
				xmax = 952.6238
				text = "i"
			intervals [3303]:
				xmin = 952.6238
				xmax = 952.7838
				text = "had"
			intervals [3304]:
				xmin = 952.7838
				xmax = 953.0238
				text = "to"
			intervals [3305]:
				xmin = 953.0238
				xmax = 953.1538
				text = ""
			intervals [3306]:
				xmin = 953.1538
				xmax = 953.3138
				text = "you"
			intervals [3307]:
				xmin = 953.3138
				xmax = 953.5738
				text = "know"
			intervals [3308]:
				xmin = 953.5738
				xmax = 953.6438
				text = ""
			intervals [3309]:
				xmin = 953.6438
				xmax = 953.8638
				text = "tend"
			intervals [3310]:
				xmin = 953.8638
				xmax = 954.0038
				text = "to"
			intervals [3311]:
				xmin = 954.0038
				xmax = 954.2838
				text = "the"
			intervals [3312]:
				xmin = 954.2838
				xmax = 954.3138
				text = ""
			intervals [3313]:
				xmin = 954.3138
				xmax = 954.6738
				text = "house"
			intervals [3314]:
				xmin = 954.6738
				xmax = 954.8838
				text = ""
			intervals [3315]:
				xmin = 954.8838
				xmax = 955.3338
				text = "chores"
			intervals [3316]:
				xmin = 955.3338
				xmax = 955.5038
				text = "like"
			intervals [3317]:
				xmin = 955.5038
				xmax = 956.0849
				text = ""
			intervals [3318]:
				xmin = 956.0849
				xmax = 956.3149
				text = "cut"
			intervals [3319]:
				xmin = 956.3149
				xmax = 956.6549
				text = "wood"
			intervals [3320]:
				xmin = 956.6549
				xmax = 956.9249
				text = "or"
			intervals [3321]:
				xmin = 956.9249
				xmax = 956.9549
				text = ""
			intervals [3322]:
				xmin = 956.9549
				xmax = 957.1349
				text = "bring"
			intervals [3323]:
				xmin = 957.1349
				xmax = 957.2349
				text = "the"
			intervals [3324]:
				xmin = 957.2349
				xmax = 957.5649
				text = "coal"
			intervals [3325]:
				xmin = 957.5649
				xmax = 957.7449
				text = "in"
			intervals [3326]:
				xmin = 957.7449
				xmax = 957.9149
				text = "from"
			intervals [3327]:
				xmin = 957.9149
				xmax = 958.0849
				text = "the"
			intervals [3328]:
				xmin = 958.0849
				xmax = 958.1349
				text = ""
			intervals [3329]:
				xmin = 958.1349
				xmax = 958.2449
				text = "you"
			intervals [3330]:
				xmin = 958.2449
				xmax = 958.4449
				text = "know"
			intervals [3331]:
				xmin = 958.4449
				xmax = 958.6149
				text = "from"
			intervals [3332]:
				xmin = 958.6149
				xmax = 958.7449
				text = "the"
			intervals [3333]:
				xmin = 958.7449
				xmax = 958.7949
				text = ""
			intervals [3334]:
				xmin = 958.7949
				xmax = 959.3549
				text = "yard"
			intervals [3335]:
				xmin = 959.3549
				xmax = 960.7068
				text = ""
			intervals [3336]:
				xmin = 960.7068
				xmax = 960.8568
				text = "then"
			intervals [3337]:
				xmin = 960.8568
				xmax = 961.0468
				text = "i"
			intervals [3338]:
				xmin = 961.0468
				xmax = 961.4268
				text = "ask"
			intervals [3339]:
				xmin = 961.4268
				xmax = 961.5668
				text = ""
			intervals [3340]:
				xmin = 961.5668
				xmax = 961.8468
				text = "could"
			intervals [3341]:
				xmin = 961.8468
				xmax = 961.9868
				text = "i"
			intervals [3342]:
				xmin = 961.9868
				xmax = 962.1868
				text = "go"
			intervals [3343]:
				xmin = 962.1868
				xmax = 962.3468
				text = "out"
			intervals [3344]:
				xmin = 962.3468
				xmax = 963.936
				text = ""
			intervals [3345]:
				xmin = 963.936
				xmax = 964.126
				text = "and"
			intervals [3346]:
				xmin = 964.126
				xmax = 964.206
				text = "i"
			intervals [3347]:
				xmin = 964.206
				xmax = 964.406
				text = "was"
			intervals [3348]:
				xmin = 964.406
				xmax = 964.946
				text = "seventeen"
			intervals [3349]:
				xmin = 964.946
				xmax = 965.186
				text = "years"
			intervals [3350]:
				xmin = 965.186
				xmax = 965.276
				text = "old"
			intervals [3351]:
				xmin = 965.276
				xmax = 965.306
				text = "i"
			intervals [3352]:
				xmin = 965.306
				xmax = 965.426
				text = "didn't"
			intervals [3353]:
				xmin = 965.426
				xmax = 965.516
				text = "know"
			intervals [3354]:
				xmin = 965.516
				xmax = 965.666
				text = "what"
			intervals [3355]:
				xmin = 965.666
				xmax = 965.756
				text = "a"
			intervals [3356]:
				xmin = 965.756
				xmax = 966.056
				text = "girl"
			intervals [3357]:
				xmin = 966.056
				xmax = 966.316
				text = "was"
			intervals [3358]:
				xmin = 966.316
				xmax = 967.0357
				text = ""
			intervals [3359]:
				xmin = 967.0357
				xmax = 967.2357
				text = "i"
			intervals [3360]:
				xmin = 967.2357
				xmax = 967.2657
				text = "kn-"
			intervals [3361]:
				xmin = 967.2657
				xmax = 967.3757
				text = "i"
			intervals [3362]:
				xmin = 967.3757
				xmax = 967.5557
				text = "knew"
			intervals [3363]:
				xmin = 967.5557
				xmax = 967.6257
				text = "they"
			intervals [3364]:
				xmin = 967.6257
				xmax = 967.8257
				text = "was"
			intervals [3365]:
				xmin = 967.8257
				xmax = 967.8757
				text = "a"
			intervals [3366]:
				xmin = 967.8757
				xmax = 968.1457
				text = "girl"
			intervals [3367]:
				xmin = 968.1457
				xmax = 968.2657
				text = "but"
			intervals [3368]:
				xmin = 968.2657
				xmax = 968.3157
				text = "i"
			intervals [3369]:
				xmin = 968.3157
				xmax = 968.5857
				text = "mean"
			intervals [3370]:
				xmin = 968.5857
				xmax = 969.2554
				text = ""
			intervals [3371]:
				xmin = 969.2554
				xmax = 969.3154
				text = "you"
			intervals [3372]:
				xmin = 969.3154
				xmax = 969.7454
				text = "know"
			intervals [3373]:
				xmin = 969.7454
				xmax = 969.9627
				text = ""
			intervals [3374]:
				xmin = 969.9627
				xmax = 970.0927
				text = "well"
			intervals [3375]:
				xmin = 970.0927
				xmax = 970.3327
				text = "actually"
			intervals [3376]:
				xmin = 970.3327
				xmax = 971.1226
				text = ""
			intervals [3377]:
				xmin = 971.1226
				xmax = 971.4726
				text = "no"
			intervals [3378]:
				xmin = 971.4726
				xmax = 971.8126
				text = "no"
			intervals [3379]:
				xmin = 971.8126
				xmax = 971.8426
				text = ""
			intervals [3380]:
				xmin = 971.8426
				xmax = 972.0226
				text = "what"
			intervals [3381]:
				xmin = 972.0226
				xmax = 972.8267
				text = ""
			intervals [3382]:
				xmin = 972.8267
				xmax = 972.9167
				text = "they"
			intervals [3383]:
				xmin = 972.9167
				xmax = 973.0267
				text = "say"
			intervals [3384]:
				xmin = 973.0267
				xmax = 973.1467
				text = "he"
			intervals [3385]:
				xmin = 973.1467
				xmax = 973.2367
				text = "s"
			intervals [3386]:
				xmin = 973.2367
				xmax = 973.2767
				text = "a"
			intervals [3387]:
				xmin = 973.2767
				xmax = 973.5067
				text = "little"
			intervals [3388]:
				xmin = 973.5067
				xmax = 974.0167
				text = "boy"
			intervals [3389]:
				xmin = 974.0167
				xmax = 974.4673
				text = ""
			intervals [3390]:
				xmin = 974.4673
				xmax = 974.5473
				text = "and"
			intervals [3391]:
				xmin = 974.5473
				xmax = 974.6873
				text = "i'm"
			intervals [3392]:
				xmin = 974.6873
				xmax = 974.7373
				text = "a"
			intervals [3393]:
				xmin = 974.7373
				xmax = 974.9273
				text = "big"
			intervals [3394]:
				xmin = 974.9273
				xmax = 975.1373
				text = "old"
			intervals [3395]:
				xmin = 975.1373
				xmax = 975.3273
				text = "dude"
			intervals [3396]:
				xmin = 975.3273
				xmax = 975.4273
				text = "i'm"
			intervals [3397]:
				xmin = 975.4273
				xmax = 975.6573
				text = "bigger"
			intervals [3398]:
				xmin = 975.6573
				xmax = 975.7773
				text = "than"
			intervals [3399]:
				xmin = 975.7773
				xmax = 975.8073
				text = "i"
			intervals [3400]:
				xmin = 975.8073
				xmax = 975.9373
				text = "am"
			intervals [3401]:
				xmin = 975.9373
				xmax = 976.3273
				text = "now"
			intervals [3402]:
				xmin = 976.3273
				xmax = 976.8453
				text = ""
			intervals [3403]:
				xmin = 976.8453
				xmax = 977.4553
				text = "seventeen"
			intervals [3404]:
				xmin = 977.4553
				xmax = 977.6653
				text = "years"
			intervals [3405]:
				xmin = 977.6653
				xmax = 977.6953
				text = ""
			intervals [3406]:
				xmin = 977.6953
				xmax = 977.8753
				text = "old"
			intervals [3407]:
				xmin = 977.8753
				xmax = 978.0253
				text = "that"
			intervals [3408]:
				xmin = 978.0253
				xmax = 978.0753
				text = "s"
			intervals [3409]:
				xmin = 978.0753
				xmax = 978.2753
				text = "right"
			intervals [3410]:
				xmin = 978.2753
				xmax = 980.2435
				text = ""
			intervals [3411]:
				xmin = 980.2435
				xmax = 980.4635
				text = "so"
			intervals [3412]:
				xmin = 980.4635
				xmax = 980.7135
				text = "now"
			intervals [3413]:
				xmin = 980.7135
				xmax = 980.8735
				text = "what"
			intervals [3414]:
				xmin = 980.8735
				xmax = 980.9735
				text = "else"
			intervals [3415]:
				xmin = 980.9735
				xmax = 984.4296
				text = ""
			intervals [3416]:
				xmin = 984.4296
				xmax = 984.6396
				text = "oh"
			intervals [3417]:
				xmin = 984.6396
				xmax = 985.2196
				text = "rdx"
			intervals [3418]:
				xmin = 985.2196
				xmax = 985.9263
				text = ""
			intervals [3419]:
				xmin = 985.9263
				xmax = 986.7063
				text = "rdx"
			intervals [3420]:
				xmin = 986.7063
				xmax = 987.6663
				text = ""
			intervals [3421]:
				xmin = 987.6663
				xmax = 988.0363
				text = "well"
			intervals [3422]:
				xmin = 988.0363
				xmax = 988.2663
				text = "uh"
			intervals [3423]:
				xmin = 988.2663
				xmax = 989.2424
				text = ""
			intervals [3424]:
				xmin = 989.2424
				xmax = 989.3824
				text = "we"
			intervals [3425]:
				xmin = 989.3824
				xmax = 989.5324
				text = "had"
			intervals [3426]:
				xmin = 989.5324
				xmax = 989.5924
				text = "uh"
			intervals [3427]:
				xmin = 989.5924
				xmax = 989.6924
				text = "had"
			intervals [3428]:
				xmin = 989.6924
				xmax = 990.0224
				text = "the"
			intervals [3429]:
				xmin = 990.0224
				xmax = 990.0524
				text = ""
			intervals [3430]:
				xmin = 990.0524
				xmax = 990.2824
				text = "same"
			intervals [3431]:
				xmin = 990.2824
				xmax = 990.7024
				text = "corner"
			intervals [3432]:
				xmin = 990.7024
				xmax = 990.8524
				text = "that"
			intervals [3433]:
				xmin = 990.8524
				xmax = 990.9524
				text = ""
			intervals [3434]:
				xmin = 990.9524
				xmax = 991.3524
				text = "uh"
			intervals [3435]:
				xmin = 991.3524
				xmax = 992.7011
				text = ""
			intervals [3436]:
				xmin = 992.7011
				xmax = 992.8311
				text = "well"
			intervals [3437]:
				xmin = 992.8311
				xmax = 992.8911
				text = "it"
			intervals [3438]:
				xmin = 992.8911
				xmax = 993.0511
				text = "was"
			intervals [3439]:
				xmin = 993.0511
				xmax = 993.0911
				text = "a"
			intervals [3440]:
				xmin = 993.0911
				xmax = 993.1411
				text = ""
			intervals [3441]:
				xmin = 993.1411
				xmax = 993.6511
				text = "pageant"
			intervals [3442]:
				xmin = 993.6511
				xmax = 993.7611
				text = ""
			intervals [3443]:
				xmin = 993.7611
				xmax = 993.9211
				text = "well"
			intervals [3444]:
				xmin = 993.9211
				xmax = 994.0111
				text = "no"
			intervals [3445]:
				xmin = 994.0111
				xmax = 994.0811
				text = "it"
			intervals [3446]:
				xmin = 994.0811
				xmax = 994.2911
				text = "was"
			intervals [3447]:
				xmin = 994.2911
				xmax = 994.3311
				text = "a"
			intervals [3448]:
				xmin = 994.3311
				xmax = 994.8211
				text = "play"
			intervals [3449]:
				xmin = 994.8211
				xmax = 995.7226
				text = ""
			intervals [3450]:
				xmin = 995.7226
				xmax = 995.8826
				text = "that"
			intervals [3451]:
				xmin = 995.8826
				xmax = 996.0626
				text = "was"
			intervals [3452]:
				xmin = 996.0626
				xmax = 996.2226
				text = "at"
			intervals [3453]:
				xmin = 996.2226
				xmax = 996.5526
				text = "uh"
			intervals [3454]:
				xmin = 996.5526
				xmax = 997.6232
				text = ""
			intervals [3455]:
				xmin = 997.6232
				xmax = 997.7632
				text = "well"
			intervals [3456]:
				xmin = 997.7632
				xmax = 997.9032
				text = "see"
			intervals [3457]:
				xmin = 997.9032
				xmax = 997.9932
				text = "there"
			intervals [3458]:
				xmin = 997.9932
				xmax = 998.0732
				text = "s"
			intervals [3459]:
				xmin = 998.0732
				xmax = 998.3332
				text = "tenth"
			intervals [3460]:
				xmin = 998.3332
				xmax = 998.4932
				text = "and"
			intervals [3461]:
				xmin = 998.4932
				xmax = 998.6632
				text = "u"
			intervals [3462]:
				xmin = 998.6632
				xmax = 999.0232
				text = "street"
			intervals [3463]:
				xmin = 999.0232
				xmax = 1000.397
				text = ""
			intervals [3464]:
				xmin = 1000.397
				xmax = 1000.497
				text = "now"
			intervals [3465]:
				xmin = 1000.497
				xmax = 1000.657
				text = "this"
			intervals [3466]:
				xmin = 1000.657
				xmax = 1000.757
				text = "is"
			intervals [3467]:
				xmin = 1000.757
				xmax = 1001.157
				text = "years"
			intervals [3468]:
				xmin = 1001.157
				xmax = 1001.497
				text = "now"
			intervals [3469]:
				xmin = 1001.497
				xmax = 1001.7033
				text = ""
			intervals [3470]:
				xmin = 1001.7033
				xmax = 1001.9133
				text = "see"
			intervals [3471]:
				xmin = 1001.9133
				xmax = 1001.9933
				text = "i"
			intervals [3472]:
				xmin = 1001.9933
				xmax = 1002.2133
				text = "was"
			intervals [3473]:
				xmin = 1002.2133
				xmax = 1002.2433
				text = "a"
			intervals [3474]:
				xmin = 1002.2433
				xmax = 1002.5733
				text = "youngster"
			intervals [3475]:
				xmin = 1002.5733
				xmax = 1002.9033
				text = "now"
			intervals [3476]:
				xmin = 1002.9033
				xmax = 1002.9633
				text = ""
			intervals [3477]:
				xmin = 1002.9633
				xmax = 1003.0833
				text = "now"
			intervals [3478]:
				xmin = 1003.0833
				xmax = 1003.3233
				text = "i'm"
			intervals [3479]:
				xmin = 1003.3233
				xmax = 1003.4733
				text = "i'm"
			intervals [3480]:
				xmin = 1003.4733
				xmax = 1003.5533
				text = "up"
			intervals [3481]:
				xmin = 1003.5533
				xmax = 1003.5933
				text = ""
			intervals [3482]:
				xmin = 1003.5933
				xmax = 1003.7133
				text = "in"
			intervals [3483]:
				xmin = 1003.7133
				xmax = 1003.8233
				text = "my"
			intervals [3484]:
				xmin = 1003.8233
				xmax = 1004.0033
				text = ""
			intervals [3485]:
				xmin = 1004.0033
				xmax = 1004.3733
				text = "teens"
			intervals [3486]:
				xmin = 1004.3733
				xmax = 1004.5733
				text = "now"
			intervals [3487]:
				xmin = 1004.5733
				xmax = 1004.8233
				text = "see"
			intervals [3488]:
				xmin = 1004.8233
				xmax = 1006.7054
				text = ""
			intervals [3489]:
				xmin = 1006.7054
				xmax = 1006.9754
				text = "and"
			intervals [3490]:
				xmin = 1006.9754
				xmax = 1007.1954
				text = "uh"
			intervals [3491]:
				xmin = 1007.1954
				xmax = 1010.7377
				text = ""
			intervals [3492]:
				xmin = 1010.7377
				xmax = 1011.0477
				text = "sh-"
			intervals [3493]:
				xmin = 1011.0477
				xmax = 1011.3377
				text = ""
			intervals [3494]:
				xmin = 1011.3377
				xmax = 1011.6677
				text = "uh"
			intervals [3495]:
				xmin = 1011.6677
				xmax = 1011.8877
				text = "cause"
			intervals [3496]:
				xmin = 1011.8877
				xmax = 1012.1377
				text = "duke"
			intervals [3497]:
				xmin = 1012.1377
				xmax = 1012.5077
				text = "ellington"
			intervals [3498]:
				xmin = 1012.5077
				xmax = 1012.6177
				text = "s"
			intervals [3499]:
				xmin = 1012.6177
				xmax = 1013.0077
				text = "band"
			intervals [3500]:
				xmin = 1013.0077
				xmax = 1013.1677
				text = "then"
			intervals [3501]:
				xmin = 1013.1677
				xmax = 1013.2777
				text = "in"
			intervals [3502]:
				xmin = 1013.2777
				xmax = 1013.4377
				text = "that"
			intervals [3503]:
				xmin = 1013.4377
				xmax = 1013.6477
				text = "time"
			intervals [3504]:
				xmin = 1013.6477
				xmax = 1015.0924
				text = ""
			intervals [3505]:
				xmin = 1015.0924
				xmax = 1015.1924
				text = "i"
			intervals [3506]:
				xmin = 1015.1924
				xmax = 1015.3124
				text = "didn't"
			intervals [3507]:
				xmin = 1015.3124
				xmax = 1015.3924
				text = "know"
			intervals [3508]:
				xmin = 1015.3924
				xmax = 1015.6224
				text = "where"
			intervals [3509]:
				xmin = 1015.6224
				xmax = 1016.4124
				text = "they"
			intervals [3510]:
				xmin = 1016.4124
				xmax = 1016.7824
				text = "live"
			intervals [3511]:
				xmin = 1016.7824
				xmax = 1017.4224
				text = "<unk>"
			intervals [3512]:
				xmin = 1017.4224
				xmax = 1018.1971
				text = ""
			intervals [3513]:
				xmin = 1018.1971
				xmax = 1018.4471
				text = "and"
			intervals [3514]:
				xmin = 1018.4471
				xmax = 1018.5671
				text = "i"
			intervals [3515]:
				xmin = 1018.5671
				xmax = 1018.7871
				text = "didn't"
			intervals [3516]:
				xmin = 1018.7871
				xmax = 1018.9471
				text = "sleep"
			intervals [3517]:
				xmin = 1018.9471
				xmax = 1019.0471
				text = "with"
			intervals [3518]:
				xmin = 1019.0471
				xmax = 1019.1671
				text = "that"
			intervals [3519]:
				xmin = 1019.1671
				xmax = 1019.6671
				text = "lady"
			intervals [3520]:
				xmin = 1019.6671
				xmax = 1020.055
				text = ""
			intervals [3521]:
				xmin = 1020.055
				xmax = 1020.575
				text = "rdx"
			intervals [3522]:
				xmin = 1020.575
				xmax = 1020.7879
				text = ""
			intervals [3523]:
				xmin = 1020.7879
				xmax = 1020.8879
				text = "i"
			intervals [3524]:
				xmin = 1020.8879
				xmax = 1021.0479
				text = "know"
			intervals [3525]:
				xmin = 1021.0479
				xmax = 1021.1779
				text = "her"
			intervals [3526]:
				xmin = 1021.1779
				xmax = 1021.3579
				text = "la"
			intervals [3527]:
				xmin = 1021.3579
				xmax = 1021.4079
				text = ""
			intervals [3528]:
				xmin = 1021.4079
				xmax = 1021.5379
				text = "i"
			intervals [3529]:
				xmin = 1021.5379
				xmax = 1021.6079
				text = "know"
			intervals [3530]:
				xmin = 1021.6079
				xmax = 1021.6679
				text = "it"
			intervals [3531]:
				xmin = 1021.6679
				xmax = 1021.8179
				text = "was"
			intervals [3532]:
				xmin = 1021.8179
				xmax = 1022.1879
				text = "rdx"
			intervals [3533]:
				xmin = 1022.1879
				xmax = 1022.3279
				text = ""
			intervals [3534]:
				xmin = 1022.3279
				xmax = 1022.3979
				text = "uh"
			intervals [3535]:
				xmin = 1022.3979
				xmax = 1022.6079
				text = "my"
			intervals [3536]:
				xmin = 1022.6079
				xmax = 1023.7279
				text = ""
			intervals [3537]:
				xmin = 1023.7279
				xmax = 1023.9479
				text = "teacher"
			intervals [3538]:
				xmin = 1023.9479
				xmax = 1024.0079
				text = "i"
			intervals [3539]:
				xmin = 1024.0079
				xmax = 1024.1779
				text = "used"
			intervals [3540]:
				xmin = 1024.1779
				xmax = 1024.2379
				text = "to"
			intervals [3541]:
				xmin = 1024.2379
				xmax = 1024.3479
				text = "keep"
			intervals [3542]:
				xmin = 1024.3479
				xmax = 1024.4779
				text = "me"
			intervals [3543]:
				xmin = 1024.4779
				xmax = 1024.5479
				text = "at"
			intervals [3544]:
				xmin = 1024.5479
				xmax = 1024.6279
				text = "the"
			intervals [3545]:
				xmin = 1024.6279
				xmax = 1025.0379
				text = "school"
			intervals [3546]:
				xmin = 1025.0379
				xmax = 1025.1779
				text = ""
			intervals [3547]:
				xmin = 1025.1779
				xmax = 1025.5579
				text = "after"
			intervals [3548]:
				xmin = 1025.5579
				xmax = 1026.2379
				text = "everybody"
			intervals [3549]:
				xmin = 1026.2379
				xmax = 1026.4279
				text = "all"
			intervals [3550]:
				xmin = 1026.4279
				xmax = 1026.6779
				text = "kids"
			intervals [3551]:
				xmin = 1026.6779
				xmax = 1026.7679
				text = "go"
			intervals [3552]:
				xmin = 1026.7679
				xmax = 1027.1079
				text = "home"
			intervals [3553]:
				xmin = 1027.1079
				xmax = 1027.6639
				text = ""
			intervals [3554]:
				xmin = 1027.6639
				xmax = 1027.7339
				text = "i"
			intervals [3555]:
				xmin = 1027.7339
				xmax = 1027.8239
				text = "got"
			intervals [3556]:
				xmin = 1027.8239
				xmax = 1027.8839
				text = "to"
			intervals [3557]:
				xmin = 1027.8839
				xmax = 1028.1839
				text = "stay"
			intervals [3558]:
				xmin = 1028.1839
				xmax = 1028.4639
				text = "up"
			intervals [3559]:
				xmin = 1028.4639
				xmax = 1028.6939
				text = "there"
			intervals [3560]:
				xmin = 1028.6939
				xmax = 1028.9439
				text = "with"
			intervals [3561]:
				xmin = 1028.9439
				xmax = 1028.9939
				text = ""
			intervals [3562]:
				xmin = 1028.9939
				xmax = 1029.0939
				text = "her"
			intervals [3563]:
				xmin = 1029.0939
				xmax = 1029.8626
				text = ""
			intervals [3564]:
				xmin = 1029.8626
				xmax = 1030.0326
				text = "and"
			intervals [3565]:
				xmin = 1030.0326
				xmax = 1030.1126
				text = "i"
			intervals [3566]:
				xmin = 1030.1126
				xmax = 1030.2426
				text = "used"
			intervals [3567]:
				xmin = 1030.2426
				xmax = 1030.3026
				text = "to"
			intervals [3568]:
				xmin = 1030.3026
				xmax = 1030.5026
				text = "kiss"
			intervals [3569]:
				xmin = 1030.5026
				xmax = 1030.6426
				text = "her"
			intervals [3570]:
				xmin = 1030.6426
				xmax = 1030.7026
				text = "and"
			intervals [3571]:
				xmin = 1030.7026
				xmax = 1031.0526
				text = "everything"
			intervals [3572]:
				xmin = 1031.0526
				xmax = 1031.2026
				text = "like"
			intervals [3573]:
				xmin = 1031.2026
				xmax = 1031.4926
				text = "that"
			intervals [3574]:
				xmin = 1031.4926
				xmax = 1031.5343
				text = ""
			intervals [3575]:
				xmin = 1031.5343
				xmax = 1031.9743
				text = "yeah"
			intervals [3576]:
				xmin = 1031.9743
				xmax = 1032.0143
				text = "i"
			intervals [3577]:
				xmin = 1032.0143
				xmax = 1032.1043
				text = "was"
			intervals [3578]:
				xmin = 1032.1043
				xmax = 1032.1443
				text = "a"
			intervals [3579]:
				xmin = 1032.1443
				xmax = 1032.4443
				text = "young"
			intervals [3580]:
				xmin = 1032.4443
				xmax = 1032.8043
				text = "boy"
			intervals [3581]:
				xmin = 1032.8043
				xmax = 1033.1043
				text = "yeah"
			intervals [3582]:
				xmin = 1033.1043
				xmax = 1033.1743
				text = "i"
			intervals [3583]:
				xmin = 1033.1743
				xmax = 1033.3543
				text = "was"
			intervals [3584]:
				xmin = 1033.3543
				xmax = 1034.0243
				text = "something"
			intervals [3585]:
				xmin = 1034.0243
				xmax = 1034.2643
				text = "oh"
			intervals [3586]:
				xmin = 1034.2643
				xmax = 1034.5443
				text = "man"
			intervals [3587]:
				xmin = 1034.5443
				xmax = 1034.6243
				text = "i"
			intervals [3588]:
				xmin = 1034.6243
				xmax = 1034.8643
				text = "was"
			intervals [3589]:
				xmin = 1034.8643
				xmax = 1035.3943
				text = "terrible"
			intervals [3590]:
				xmin = 1035.3943
				xmax = 1036.9443
				text = "<unk>"
			intervals [3591]:
				xmin = 1036.9443
				xmax = 1037.235
				text = ""
			intervals [3592]:
				xmin = 1037.235
				xmax = 1037.375
				text = "but"
			intervals [3593]:
				xmin = 1037.375
				xmax = 1037.455
				text = "i"
			intervals [3594]:
				xmin = 1037.455
				xmax = 1037.605
				text = "didn-"
			intervals [3595]:
				xmin = 1037.605
				xmax = 1037.755
				text = "i"
			intervals [3596]:
				xmin = 1037.755
				xmax = 1038.075
				text = "no"
			intervals [3597]:
				xmin = 1038.075
				xmax = 1038.275
				text = ""
			intervals [3598]:
				xmin = 1038.275
				xmax = 1038.385
				text = "i"
			intervals [3599]:
				xmin = 1038.385
				xmax = 1038.505
				text = "know"
			intervals [3600]:
				xmin = 1038.505
				xmax = 1038.595
				text = "was"
			intervals [3601]:
				xmin = 1038.595
				xmax = 1038.685
				text = ""
			intervals [3602]:
				xmin = 1038.685
				xmax = 1038.945
				text = "just"
			intervals [3603]:
				xmin = 1038.945
				xmax = 1039.455
				text = ""
			intervals [3604]:
				xmin = 1039.455
				xmax = 1039.485
				text = "i"
			intervals [3605]:
				xmin = 1039.485
				xmax = 1039.655
				text = "don't"
			intervals [3606]:
				xmin = 1039.655
				xmax = 1040.175
				text = "understand"
			intervals [3607]:
				xmin = 1040.175
				xmax = 1040.315
				text = "it"
			intervals [3608]:
				xmin = 1040.315
				xmax = 1040.5372
				text = ""
			intervals [3609]:
				xmin = 1040.5372
				xmax = 1040.7672
				text = "it"
			intervals [3610]:
				xmin = 1040.7672
				xmax = 1040.7972
				text = ""
			intervals [3611]:
				xmin = 1040.7972
				xmax = 1040.9272
				text = "s"
			intervals [3612]:
				xmin = 1040.9272
				xmax = 1041.3172
				text = "alright"
			intervals [3613]:
				xmin = 1041.3172
				xmax = 1041.7904
				text = ""
			intervals [3614]:
				xmin = 1041.7904
				xmax = 1042.2404
				text = "now"
			intervals [3615]:
				xmin = 1042.2404
				xmax = 1042.2904
				text = ""
			intervals [3616]:
				xmin = 1042.2904
				xmax = 1042.4604
				text = "when"
			intervals [3617]:
				xmin = 1042.4604
				xmax = 1042.5304
				text = "it"
			intervals [3618]:
				xmin = 1042.5304
				xmax = 1042.6804
				text = "had"
			intervals [3619]:
				xmin = 1042.6804
				xmax = 1042.8704
				text = "this"
			intervals [3620]:
				xmin = 1042.8704
				xmax = 1043.0504
				text = "play"
			intervals [3621]:
				xmin = 1043.0504
				xmax = 1043.1104
				text = ""
			intervals [3622]:
				xmin = 1043.1104
				xmax = 1043.2104
				text = "up"
			intervals [3623]:
				xmin = 1043.2104
				xmax = 1043.3404
				text = "at"
			intervals [3624]:
				xmin = 1043.3404
				xmax = 1043.5404
				text = "tenth"
			intervals [3625]:
				xmin = 1043.5404
				xmax = 1043.7004
				text = "and"
			intervals [3626]:
				xmin = 1043.7004
				xmax = 1044.0104
				text = "u"
			intervals [3627]:
				xmin = 1044.0104
				xmax = 1044.397
				text = ""
			intervals [3628]:
				xmin = 1044.397
				xmax = 1044.727
				text = "pythian"
			intervals [3629]:
				xmin = 1044.727
				xmax = 1045.077
				text = "temple"
			intervals [3630]:
				xmin = 1045.077
				xmax = 1045.167
				text = "that"
			intervals [3631]:
				xmin = 1045.167
				xmax = 1045.227
				text = "s"
			intervals [3632]:
				xmin = 1045.227
				xmax = 1045.337
				text = "what"
			intervals [3633]:
				xmin = 1045.337
				xmax = 1045.427
				text = "is"
			intervals [3634]:
				xmin = 1045.427
				xmax = 1045.587
				text = "name"
			intervals [3635]:
				xmin = 1045.587
				xmax = 1045.647
				text = "of"
			intervals [3636]:
				xmin = 1045.647
				xmax = 1045.677
				text = ""
			intervals [3637]:
				xmin = 1045.677
				xmax = 1045.737
				text = "the"
			intervals [3638]:
				xmin = 1045.737
				xmax = 1045.777
				text = ""
			intervals [3639]:
				xmin = 1045.777
				xmax = 1046.137
				text = "place"
			intervals [3640]:
				xmin = 1046.137
				xmax = 1046.6501
				text = ""
			intervals [3641]:
				xmin = 1046.6501
				xmax = 1046.8401
				text = "used"
			intervals [3642]:
				xmin = 1046.8401
				xmax = 1046.9001
				text = "to"
			intervals [3643]:
				xmin = 1046.9001
				xmax = 1047.0601
				text = "be"
			intervals [3644]:
				xmin = 1047.0601
				xmax = 1047.2101
				text = "a"
			intervals [3645]:
				xmin = 1047.2101
				xmax = 1047.6529
				text = ""
			intervals [3646]:
				xmin = 1047.6529
				xmax = 1047.9129
				text = "club"
			intervals [3647]:
				xmin = 1047.9129
				xmax = 1048.2229
				text = "pool"
			intervals [3648]:
				xmin = 1048.2229
				xmax = 1048.3329
				text = "what"
			intervals [3649]:
				xmin = 1048.3329
				xmax = 1048.3929
				text = "do"
			intervals [3650]:
				xmin = 1048.3929
				xmax = 1048.4529
				text = "you"
			intervals [3651]:
				xmin = 1048.4529
				xmax = 1048.6129
				text = "call"
			intervals [3652]:
				xmin = 1048.6129
				xmax = 1048.7529
				text = "it"
			intervals [3653]:
				xmin = 1048.7529
				xmax = 1048.8729
				text = ""
			intervals [3654]:
				xmin = 1048.8729
				xmax = 1049.1029
				text = "years"
			intervals [3655]:
				xmin = 1049.1029
				xmax = 1049.4729
				text = "ago"
			intervals [3656]:
				xmin = 1049.4729
				xmax = 1049.611
				text = ""
			intervals [3657]:
				xmin = 1049.611
				xmax = 1049.861
				text = "anyway"
			intervals [3658]:
				xmin = 1049.861
				xmax = 1049.911
				text = "i"
			intervals [3659]:
				xmin = 1049.911
				xmax = 1050.071
				text = "went"
			intervals [3660]:
				xmin = 1050.071
				xmax = 1050.201
				text = "up"
			intervals [3661]:
				xmin = 1050.201
				xmax = 1050.441
				text = "there"
			intervals [3662]:
				xmin = 1050.441
				xmax = 1051.0128
				text = ""
			intervals [3663]:
				xmin = 1051.0128
				xmax = 1051.1828
				text = "and"
			intervals [3664]:
				xmin = 1051.1828
				xmax = 1051.2828
				text = "i"
			intervals [3665]:
				xmin = 1051.2828
				xmax = 1051.5228
				text = "saw"
			intervals [3666]:
				xmin = 1051.5228
				xmax = 1051.9228
				text = "her"
			intervals [3667]:
				xmin = 1051.9228
				xmax = 1052.182
				text = ""
			intervals [3668]:
				xmin = 1052.182
				xmax = 1052.262
				text = "i"
			intervals [3669]:
				xmin = 1052.262
				xmax = 1052.362
				text = "don't"
			intervals [3670]:
				xmin = 1052.362
				xmax = 1052.442
				text = "know"
			intervals [3671]:
				xmin = 1052.442
				xmax = 1052.592
				text = "what"
			intervals [3672]:
				xmin = 1052.592
				xmax = 1052.7381
				text = ""
			intervals [3673]:
				xmin = 1052.7381
				xmax = 1053.0081
				text = "what"
			intervals [3674]:
				xmin = 1053.0081
				xmax = 1053.2481
				text = "dawned"
			intervals [3675]:
				xmin = 1053.2481
				xmax = 1053.3181
				text = "on"
			intervals [3676]:
				xmin = 1053.3181
				xmax = 1053.4681
				text = "me"
			intervals [3677]:
				xmin = 1053.4681
				xmax = 1053.5981
				text = "but"
			intervals [3678]:
				xmin = 1053.5981
				xmax = 1053.7481
				text = "i"
			intervals [3679]:
				xmin = 1053.7481
				xmax = 1053.9581
				text = "s"
			intervals [3680]:
				xmin = 1053.9581
				xmax = 1054.0181
				text = ""
			intervals [3681]:
				xmin = 1054.0181
				xmax = 1054.2581
				text = "know"
			intervals [3682]:
				xmin = 1054.2581
				xmax = 1054.3481
				text = "that"
			intervals [3683]:
				xmin = 1054.3481
				xmax = 1054.7581
				text = "lady"
			intervals [3684]:
				xmin = 1054.7581
				xmax = 1055.9522
				text = ""
			intervals [3685]:
				xmin = 1055.9522
				xmax = 1056.1922
				text = "and"
			intervals [3686]:
				xmin = 1056.1922
				xmax = 1056.2922
				text = "she"
			intervals [3687]:
				xmin = 1056.2922
				xmax = 1056.5122
				text = "said"
			intervals [3688]:
				xmin = 1056.5122
				xmax = 1057.5622
				text = "rdx"
			intervals [3689]:
				xmin = 1057.5622
				xmax = 1058.7387
				text = ""
			intervals [3690]:
				xmin = 1058.7387
				xmax = 1059.4687
				text = "rdx"
			intervals [3691]:
				xmin = 1059.4687
				xmax = 1063.7721
				text = ""
			intervals [3692]:
				xmin = 1063.7721
				xmax = 1064.1021
				text = "forgot"
			intervals [3693]:
				xmin = 1064.1021
				xmax = 1064.1621
				text = "my"
			intervals [3694]:
				xmin = 1064.1621
				xmax = 1064.3721
				text = "own"
			intervals [3695]:
				xmin = 1064.3721
				xmax = 1064.7021
				text = "name"
			intervals [3696]:
				xmin = 1064.7021
				xmax = 1065.2675
				text = ""
			intervals [3697]:
				xmin = 1065.2675
				xmax = 1065.4175
				text = "that"
			intervals [3698]:
				xmin = 1065.4175
				xmax = 1065.5375
				text = "was"
			intervals [3699]:
				xmin = 1065.5375
				xmax = 1065.8375
				text = "her"
			intervals [3700]:
				xmin = 1065.8375
				xmax = 1066.0875
				text = "her"
			intervals [3701]:
				xmin = 1066.0875
				xmax = 1066.1575
				text = "and"
			intervals [3702]:
				xmin = 1066.1575
				xmax = 1066.3575
				text = "her"
			intervals [3703]:
				xmin = 1066.3575
				xmax = 1066.6175
				text = "husband"
			intervals [3704]:
				xmin = 1066.6175
				xmax = 1067.5355
				text = ""
			intervals [3705]:
				xmin = 1067.5355
				xmax = 1067.7155
				text = "and"
			intervals [3706]:
				xmin = 1067.7155
				xmax = 1067.8255
				text = "we"
			intervals [3707]:
				xmin = 1067.8255
				xmax = 1068.1455
				text = "danced"
			intervals [3708]:
				xmin = 1068.1455
				xmax = 1068.6055
				text = "together"
			intervals [3709]:
				xmin = 1068.6055
				xmax = 1068.6355
				text = ""
			intervals [3710]:
				xmin = 1068.6355
				xmax = 1068.8355
				text = "after"
			intervals [3711]:
				xmin = 1068.8355
				xmax = 1068.8655
				text = "i"
			intervals [3712]:
				xmin = 1068.8655
				xmax = 1068.9955
				text = "got"
			intervals [3713]:
				xmin = 1068.9955
				xmax = 1069.0655
				text = "to"
			intervals [3714]:
				xmin = 1069.0655
				xmax = 1069.2255
				text = "be"
			intervals [3715]:
				xmin = 1069.2255
				xmax = 1069.2555
				text = "a"
			intervals [3716]:
				xmin = 1069.2555
				xmax = 1069.4755
				text = "young"
			intervals [3717]:
				xmin = 1069.4755
				xmax = 1069.8755
				text = "man"
			intervals [3718]:
				xmin = 1069.8755
				xmax = 1070.7603
				text = ""
			intervals [3719]:
				xmin = 1070.7603
				xmax = 1070.8403
				text = "now"
			intervals [3720]:
				xmin = 1070.8403
				xmax = 1071.0603
				text = "i"
			intervals [3721]:
				xmin = 1071.0603
				xmax = 1071.2203
				text = "got"
			intervals [3722]:
				xmin = 1071.2203
				xmax = 1071.7403
				text = "ideas"
			intervals [3723]:
				xmin = 1071.7403
				xmax = 1071.9603
				text = "now"
			intervals [3724]:
				xmin = 1071.9603
				xmax = 1072.3303
				text = "you"
			intervals [3725]:
				xmin = 1072.3303
				xmax = 1072.3803
				text = ""
			intervals [3726]:
				xmin = 1072.3803
				xmax = 1072.4603
				text = "know"
			intervals [3727]:
				xmin = 1072.4603
				xmax = 1073.6217
				text = ""
			intervals [3728]:
				xmin = 1073.6217
				xmax = 1073.9517
				text = "ask"
			intervals [3729]:
				xmin = 1073.9517
				xmax = 1074.0717
				text = "for"
			intervals [3730]:
				xmin = 1074.0717
				xmax = 1074.1417
				text = "a"
			intervals [3731]:
				xmin = 1074.1417
				xmax = 1074.4617
				text = "date"
			intervals [3732]:
				xmin = 1074.4617
				xmax = 1076.1522
				text = ""
			intervals [3733]:
				xmin = 1076.1522
				xmax = 1076.2722
				text = "oh"
			intervals [3734]:
				xmin = 1076.2722
				xmax = 1076.5522
				text = "yeah"
			intervals [3735]:
				xmin = 1076.5522
				xmax = 1078.4242
				text = ""
			intervals [3736]:
				xmin = 1078.4242
				xmax = 1078.6942
				text = "and"
			intervals [3737]:
				xmin = 1078.6942
				xmax = 1078.8442
				text = "we"
			intervals [3738]:
				xmin = 1078.8442
				xmax = 1079.2542
				text = "did"
			intervals [3739]:
				xmin = 1079.2542
				xmax = 1080.397
				text = ""
			intervals [3740]:
				xmin = 1080.397
				xmax = 1080.507
				text = "she"
			intervals [3741]:
				xmin = 1080.507
				xmax = 1080.537
				text = "s"
			intervals [3742]:
				xmin = 1080.537
				xmax = 1080.707
				text = "oh"
			intervals [3743]:
				xmin = 1080.707
				xmax = 1080.807
				text = "my"
			intervals [3744]:
				xmin = 1080.807
				xmax = 1080.837
				text = "i"
			intervals [3745]:
				xmin = 1080.837
				xmax = 1081.367
				text = ""
			intervals [3746]:
				xmin = 1081.367
				xmax = 1081.457
				text = "hear"
			intervals [3747]:
				xmin = 1081.457
				xmax = 1081.557
				text = "you've"
			intervals [3748]:
				xmin = 1081.557
				xmax = 1082.217
				text = "grown"
			intervals [3749]:
				xmin = 1082.217
				xmax = 1082.6794
				text = ""
			intervals [3750]:
				xmin = 1082.6794
				xmax = 1082.7994
				text = "you"
			intervals [3751]:
				xmin = 1082.7994
				xmax = 1082.9694
				text = "know"
			intervals [3752]:
				xmin = 1082.9694
				xmax = 1083.3094
				text = "like"
			intervals [3753]:
				xmin = 1083.3094
				xmax = 1083.3494
				text = ""
			intervals [3754]:
				xmin = 1083.3494
				xmax = 1083.4994
				text = "that"
			intervals [3755]:
				xmin = 1083.4994
				xmax = 1083.7864
				text = ""
			intervals [3756]:
				xmin = 1083.7864
				xmax = 1083.8564
				text = "i'm"
			intervals [3757]:
				xmin = 1083.8564
				xmax = 1083.9564
				text = "a"
			intervals [3758]:
				xmin = 1083.9564
				xmax = 1084.1664
				text = "big"
			intervals [3759]:
				xmin = 1084.1664
				xmax = 1084.3864
				text = "boy"
			intervals [3760]:
				xmin = 1084.3864
				xmax = 1084.5964
				text = "now"
			intervals [3761]:
				xmin = 1084.5964
				xmax = 1084.6764
				text = "you"
			intervals [3762]:
				xmin = 1084.6764
				xmax = 1084.7064
				text = ""
			intervals [3763]:
				xmin = 1084.7064
				xmax = 1084.8764
				text = "know"
			intervals [3764]:
				xmin = 1084.8764
				xmax = 1085.469
				text = ""
			intervals [3765]:
				xmin = 1085.469
				xmax = 1085.879
				text = "<unk>"
			intervals [3766]:
				xmin = 1085.879
				xmax = 1087.089
				text = "<unk>"
			intervals [3767]:
				xmin = 1087.089
				xmax = 1087.5895
				text = ""
			intervals [3768]:
				xmin = 1087.5895
				xmax = 1088.0595
				text = "huh"
			intervals [3769]:
				xmin = 1088.0595
				xmax = 1089.1248
				text = ""
			intervals [3770]:
				xmin = 1089.1248
				xmax = 1089.4648
				text = "huh"
			intervals [3771]:
				xmin = 1089.4648
				xmax = 1091.7053
				text = ""
			intervals [3772]:
				xmin = 1091.7053
				xmax = 1091.7353
				text = "uh"
			intervals [3773]:
				xmin = 1091.7353
				xmax = 1091.9253
				text = "not"
			intervals [3774]:
				xmin = 1091.9253
				xmax = 1092.0753
				text = "that"
			intervals [3775]:
				xmin = 1092.0753
				xmax = 1092.1653
				text = "the"
			intervals [3776]:
				xmin = 1092.1653
				xmax = 1092.4453
				text = "same"
			intervals [3777]:
				xmin = 1092.4453
				xmax = 1092.7153
				text = "night"
			intervals [3778]:
				xmin = 1092.7153
				xmax = 1092.7453
				text = ""
			intervals [3779]:
				xmin = 1092.7453
				xmax = 1092.8653
				text = "i"
			intervals [3780]:
				xmin = 1092.8653
				xmax = 1093.0453
				text = "mean"
			intervals [3781]:
				xmin = 1093.0453
				xmax = 1093.1953
				text = "but"
			intervals [3782]:
				xmin = 1093.1953
				xmax = 1093.2953
				text = "i"
			intervals [3783]:
				xmin = 1093.2953
				xmax = 1093.5253
				text = "had"
			intervals [3784]:
				xmin = 1093.5253
				xmax = 1093.7353
				text = "made"
			intervals [3785]:
				xmin = 1093.7353
				xmax = 1094.0653
				text = "arrangements"
			intervals [3786]:
				xmin = 1094.0653
				xmax = 1094.1253
				text = "to"
			intervals [3787]:
				xmin = 1094.1253
				xmax = 1094.4553
				text = "phone"
			intervals [3788]:
				xmin = 1094.4553
				xmax = 1094.5453
				text = "her"
			intervals [3789]:
				xmin = 1094.5453
				xmax = 1094.6953
				text = "and"
			intervals [3790]:
				xmin = 1094.6953
				xmax = 1094.8053
				text = "what"
			intervals [3791]:
				xmin = 1094.8053
				xmax = 1094.8453
				text = ""
			intervals [3792]:
				xmin = 1094.8453
				xmax = 1095.0853
				text = "not"
			intervals [3793]:
				xmin = 1095.0853
				xmax = 1095.2553
				text = "like"
			intervals [3794]:
				xmin = 1095.2553
				xmax = 1095.5153
				text = "that"
			intervals [3795]:
				xmin = 1095.5153
				xmax = 1096.3516
				text = ""
			intervals [3796]:
				xmin = 1096.3516
				xmax = 1096.5116
				text = "then"
			intervals [3797]:
				xmin = 1096.5116
				xmax = 1096.5716
				text = ""
			intervals [3798]:
				xmin = 1096.5716
				xmax = 1096.7116
				text = "uh"
			intervals [3799]:
				xmin = 1096.7116
				xmax = 1096.9016
				text = "we"
			intervals [3800]:
				xmin = 1096.9016
				xmax = 1097.0516
				text = "got"
			intervals [3801]:
				xmin = 1097.0516
				xmax = 1097.4916
				text = "together"
			intervals [3802]:
				xmin = 1097.4916
				xmax = 1098.6134
				text = ""
			intervals [3803]:
				xmin = 1098.6134
				xmax = 1098.7534
				text = "she"
			intervals [3804]:
				xmin = 1098.7534
				xmax = 1098.8334
				text = "say"
			intervals [3805]:
				xmin = 1098.8334
				xmax = 1098.9234
				text = "i"
			intervals [3806]:
				xmin = 1098.9234
				xmax = 1099.1534
				text = "wouldn't"
			intervals [3807]:
				xmin = 1099.1534
				xmax = 1099.2434
				text = "have"
			intervals [3808]:
				xmin = 1099.2434
				xmax = 1099.3334
				text = "ever"
			intervals [3809]:
				xmin = 1099.3334
				xmax = 1099.5034
				text = "thought"
			intervals [3810]:
				xmin = 1099.5034
				xmax = 1099.5634
				text = "of"
			intervals [3811]:
				xmin = 1099.5634
				xmax = 1099.6834
				text = "this"
			intervals [3812]:
				xmin = 1099.6834
				xmax = 1099.9534
				text = "yesterday"
			intervals [3813]:
				xmin = 1099.9534
				xmax = 1100.1034
				text = "but"
			intervals [3814]:
				xmin = 1100.1034
				xmax = 1100.2334
				text = "i"
			intervals [3815]:
				xmin = 1100.2334
				xmax = 1100.3634
				text = "used"
			intervals [3816]:
				xmin = 1100.3634
				xmax = 1100.4234
				text = "to"
			intervals [3817]:
				xmin = 1100.4234
				xmax = 1100.6134
				text = "kiss"
			intervals [3818]:
				xmin = 1100.6134
				xmax = 1100.7534
				text = "you"
			intervals [3819]:
				xmin = 1100.7534
				xmax = 1100.8834
				text = "when"
			intervals [3820]:
				xmin = 1100.8834
				xmax = 1101.6534
				text = "<unk>"
			intervals [3821]:
				xmin = 1101.6534
				xmax = 1102.6375
				text = ""
			intervals [3822]:
				xmin = 1102.6375
				xmax = 1102.6975
				text = "and"
			intervals [3823]:
				xmin = 1102.6975
				xmax = 1102.9275
				text = ""
			intervals [3824]:
				xmin = 1102.9275
				xmax = 1103.0175
				text = "made"
			intervals [3825]:
				xmin = 1103.0175
				xmax = 1103.3475
				text = "love"
			intervals [3826]:
				xmin = 1103.3475
				xmax = 1104.656
				text = ""
			intervals [3827]:
				xmin = 1104.656
				xmax = 1104.826
				text = "yeah"
			intervals [3828]:
				xmin = 1104.826
				xmax = 1105.5846
				text = ""
			intervals [3829]:
				xmin = 1105.5846
				xmax = 1105.8146
				text = "i"
			intervals [3830]:
				xmin = 1105.8146
				xmax = 1106.0846
				text = "wouldn't"
			intervals [3831]:
				xmin = 1106.0846
				xmax = 1106.1546
				text = "i"
			intervals [3832]:
				xmin = 1106.1546
				xmax = 1106.5146
				text = "wouldn't"
			intervals [3833]:
				xmin = 1106.5146
				xmax = 1106.5746
				text = "i"
			intervals [3834]:
				xmin = 1106.5746
				xmax = 1106.8046
				text = "wouldn't"
			intervals [3835]:
				xmin = 1106.8046
				xmax = 1107.1246
				text = "now"
			intervals [3836]:
				xmin = 1107.1246
				xmax = 1107.2346
				text = "if"
			intervals [3837]:
				xmin = 1107.2346
				xmax = 1107.3146
				text = "i"
			intervals [3838]:
				xmin = 1107.3146
				xmax = 1107.5146
				text = "see"
			intervals [3839]:
				xmin = 1107.5146
				xmax = 1107.5846
				text = "her"
			intervals [3840]:
				xmin = 1107.5846
				xmax = 1107.6746
				text = "i"
			intervals [3841]:
				xmin = 1107.6746
				xmax = 1107.9546
				text = "wouldn't"
			intervals [3842]:
				xmin = 1107.9546
				xmax = 1108.0546
				text = "know"
			intervals [3843]:
				xmin = 1108.0546
				xmax = 1108.2446
				text = "her"
			intervals [3844]:
				xmin = 1108.2446
				xmax = 1108.5646
				text = ""
			intervals [3845]:
				xmin = 1108.5646
				xmax = 1108.7046
				text = "right"
			intervals [3846]:
				xmin = 1108.7046
				xmax = 1108.7846
				text = "now"
			intervals [3847]:
				xmin = 1108.7846
				xmax = 1108.8446
				text = ""
			intervals [3848]:
				xmin = 1108.8446
				xmax = 1108.9546
				text = "if"
			intervals [3849]:
				xmin = 1108.9546
				xmax = 1109.0246
				text = "i"
			intervals [3850]:
				xmin = 1109.0246
				xmax = 1109.0546
				text = ""
			intervals [3851]:
				xmin = 1109.0546
				xmax = 1109.2646
				text = "see"
			intervals [3852]:
				xmin = 1109.2646
				xmax = 1109.3346
				text = ""
			intervals [3853]:
				xmin = 1109.3346
				xmax = 1109.4246
				text = "her"
			intervals [3854]:
				xmin = 1109.4246
				xmax = 1110.1544
				text = ""
			intervals [3855]:
				xmin = 1110.1544
				xmax = 1110.3944
				text = "happened"
			intervals [3856]:
				xmin = 1110.3944
				xmax = 1110.4944
				text = "so"
			intervals [3857]:
				xmin = 1110.4944
				xmax = 1110.6944
				text = "many"
			intervals [3858]:
				xmin = 1110.6944
				xmax = 1110.9844
				text = "years"
			intervals [3859]:
				xmin = 1110.9844
				xmax = 1111.2744
				text = "ago"
			intervals [3860]:
				xmin = 1111.2744
				xmax = 1111.3644
				text = ""
			intervals [3861]:
				xmin = 1111.3644
				xmax = 1111.4244
				text = "so"
			intervals [3862]:
				xmin = 1111.4244
				xmax = 1112.3275
				text = ""
			intervals [3863]:
				xmin = 1112.3275
				xmax = 1112.6575
				text = "hard"
			intervals [3864]:
				xmin = 1112.6575
				xmax = 1112.7175
				text = "to"
			intervals [3865]:
				xmin = 1112.7175
				xmax = 1113.0575
				text = "know"
			intervals [3866]:
				xmin = 1113.0575
				xmax = 1113.9931
				text = ""
			intervals [3867]:
				xmin = 1113.9931
				xmax = 1114.2631
				text = "aw"
			intervals [3868]:
				xmin = 1114.2631
				xmax = 1114.3131
				text = ""
			intervals [3869]:
				xmin = 1114.3131
				xmax = 1114.5431
				text = "twenty"
			intervals [3870]:
				xmin = 1114.5431
				xmax = 1114.6231
				text = "or"
			intervals [3871]:
				xmin = 1114.6231
				xmax = 1114.8131
				text = "th-"
			intervals [3872]:
				xmin = 1114.8131
				xmax = 1114.9514
				text = ""
			intervals [3873]:
				xmin = 1114.9514
				xmax = 1115.2314
				text = "twenty"
			intervals [3874]:
				xmin = 1115.2314
				xmax = 1115.5914
				text = "five"
			intervals [3875]:
				xmin = 1115.5914
				xmax = 1115.7914
				text = "maybe"
			intervals [3876]:
				xmin = 1115.7914
				xmax = 1116.0314
				text = "thirty"
			intervals [3877]:
				xmin = 1116.0314
				xmax = 1116.2414
				text = "years"
			intervals [3878]:
				xmin = 1116.2414
				xmax = 1116.4514
				text = "ago"
			intervals [3879]:
				xmin = 1116.4514
				xmax = 1117.8941
				text = ""
			intervals [3880]:
				xmin = 1117.8941
				xmax = 1117.9641
				text = "i"
			intervals [3881]:
				xmin = 1117.9641
				xmax = 1118.1541
				text = "don't"
			intervals [3882]:
				xmin = 1118.1541
				xmax = 1118.2141
				text = "know"
			intervals [3883]:
				xmin = 1118.2141
				xmax = 1118.4341
				text = "about"
			intervals [3884]:
				xmin = 1118.4341
				xmax = 1118.5241
				text = ""
			intervals [3885]:
				xmin = 1118.5241
				xmax = 1118.5841
				text = "you"
			intervals [3886]:
				xmin = 1118.5841
				xmax = 1118.6741
				text = "but"
			intervals [3887]:
				xmin = 1118.6741
				xmax = 1119.0441
				text = "uhhh"
			intervals [3888]:
				xmin = 1119.0441
				xmax = 1119.0741
				text = "i"
			intervals [3889]:
				xmin = 1119.0741
				xmax = 1119.1641
				text = "was"
			intervals [3890]:
				xmin = 1119.1641
				xmax = 1119.2441
				text = "a"
			intervals [3891]:
				xmin = 1119.2441
				xmax = 1119.4041
				text = "big"
			intervals [3892]:
				xmin = 1119.4041
				xmax = 1119.6041
				text = "old"
			intervals [3893]:
				xmin = 1119.6041
				xmax = 1119.7841
				text = "boy"
			intervals [3894]:
				xmin = 1119.7841
				xmax = 1119.8341
				text = "i"
			intervals [3895]:
				xmin = 1119.8341
				xmax = 1119.9641
				text = "d"
			intervals [3896]:
				xmin = 1119.9641
				xmax = 1120.0941
				text = "eat"
			intervals [3897]:
				xmin = 1120.0941
				xmax = 1120.2241
				text = "like"
			intervals [3898]:
				xmin = 1120.2241
				xmax = 1120.2841
				text = "a"
			intervals [3899]:
				xmin = 1120.2841
				xmax = 1120.7441
				text = "horse"
			intervals [3900]:
				xmin = 1120.7441
				xmax = 1121.2298
				text = ""
			intervals [3901]:
				xmin = 1121.2298
				xmax = 1121.3898
				text = "now"
			intervals [3902]:
				xmin = 1121.3898
				xmax = 1121.4798
				text = "i"
			intervals [3903]:
				xmin = 1121.4798
				xmax = 1121.6498
				text = "eat"
			intervals [3904]:
				xmin = 1121.6498
				xmax = 1121.7398
				text = "a"
			intervals [3905]:
				xmin = 1121.7398
				xmax = 1121.8798
				text = ""
			intervals [3906]:
				xmin = 1121.8798
				xmax = 1122.1398
				text = "slice"
			intervals [3907]:
				xmin = 1122.1398
				xmax = 1122.1998
				text = "of"
			intervals [3908]:
				xmin = 1122.1998
				xmax = 1122.5798
				text = "bread"
			intervals [3909]:
				xmin = 1122.5798
				xmax = 1123.0398
				text = "probably"
			intervals [3910]:
				xmin = 1123.0398
				xmax = 1123.4898
				text = "and"
			intervals [3911]:
				xmin = 1123.4898
				xmax = 1124.0161
				text = ""
			intervals [3912]:
				xmin = 1124.0161
				xmax = 1124.1961
				text = "have"
			intervals [3913]:
				xmin = 1124.1961
				xmax = 1124.2261
				text = ""
			intervals [3914]:
				xmin = 1124.2261
				xmax = 1124.2561
				text = "a"
			intervals [3915]:
				xmin = 1124.2561
				xmax = 1124.4061
				text = "cup"
			intervals [3916]:
				xmin = 1124.4061
				xmax = 1124.4661
				text = "of"
			intervals [3917]:
				xmin = 1124.4661
				xmax = 1124.7361
				text = "coffee"
			intervals [3918]:
				xmin = 1124.7361
				xmax = 1124.9161
				text = "something"
			intervals [3919]:
				xmin = 1124.9161
				xmax = 1125.0561
				text = "like"
			intervals [3920]:
				xmin = 1125.0561
				xmax = 1125.2161
				text = "that"
			intervals [3921]:
				xmin = 1125.2161
				xmax = 1125.3061
				text = ""
			intervals [3922]:
				xmin = 1125.3061
				xmax = 1125.4661
				text = "that"
			intervals [3923]:
				xmin = 1125.4661
				xmax = 1125.5461
				text = "s"
			intervals [3924]:
				xmin = 1125.5461
				xmax = 1125.7061
				text = "all"
			intervals [3925]:
				xmin = 1125.7061
				xmax = 1126.8768
				text = ""
			intervals [3926]:
				xmin = 1126.8768
				xmax = 1127.4468
				text = "<unk>"
			intervals [3927]:
				xmin = 1127.4468
				xmax = 1131.6201
				text = ""
			intervals [3928]:
				xmin = 1131.6201
				xmax = 1132.1301
				text = "oh"
			intervals [3929]:
				xmin = 1132.1301
				xmax = 1132.7201
				text = "rdx"
			intervals [3930]:
				xmin = 1132.7201
				xmax = 1132.8501
				text = "was"
			intervals [3931]:
				xmin = 1132.8501
				xmax = 1132.8801
				text = ""
			intervals [3932]:
				xmin = 1132.8801
				xmax = 1133.1801
				text = "one"
			intervals [3933]:
				xmin = 1133.1801
				xmax = 1133.944
				text = ""
			intervals [3934]:
				xmin = 1133.944
				xmax = 1134.034
				text = "the"
			intervals [3935]:
				xmin = 1134.034
				xmax = 1134.064
				text = ""
			intervals [3936]:
				xmin = 1134.064
				xmax = 1134.234
				text = "one"
			intervals [3937]:
				xmin = 1134.234
				xmax = 1134.384
				text = "that"
			intervals [3938]:
				xmin = 1134.384
				xmax = 1134.564
				text = ""
			intervals [3939]:
				xmin = 1134.564
				xmax = 1134.654
				text = "in"
			intervals [3940]:
				xmin = 1134.654
				xmax = 1134.814
				text = "the"
			intervals [3941]:
				xmin = 1134.814
				xmax = 1135.164
				text = "jones"
			intervals [3942]:
				xmin = 1135.164
				xmax = 1135.494
				text = "school"
			intervals [3943]:
				xmin = 1135.494
				xmax = 1136.2109
				text = ""
			intervals [3944]:
				xmin = 1136.2109
				xmax = 1136.4709
				text = "first"
			intervals [3945]:
				xmin = 1136.4709
				xmax = 1136.7709
				text = "and"
			intervals [3946]:
				xmin = 1136.7709
				xmax = 1137.0809
				text = "l"
			intervals [3947]:
				xmin = 1137.0809
				xmax = 1138.6393
				text = ""
			intervals [3948]:
				xmin = 1138.6393
				xmax = 1138.8293
				text = "what"
			intervals [3949]:
				xmin = 1138.8293
				xmax = 1138.9493
				text = "did"
			intervals [3950]:
				xmin = 1138.9493
				xmax = 1139.1093
				text = "she"
			intervals [3951]:
				xmin = 1139.1093
				xmax = 1139.4193
				text = "do"
			intervals [3952]:
				xmin = 1139.4193
				xmax = 1139.4848
				text = ""
			intervals [3953]:
				xmin = 1139.4848
				xmax = 1139.6848
				text = "what"
			intervals [3954]:
				xmin = 1139.6848
				xmax = 1139.8548
				text = "made"
			intervals [3955]:
				xmin = 1139.8548
				xmax = 1139.9748
				text = "me"
			intervals [3956]:
				xmin = 1139.9748
				xmax = 1140.1948
				text = "angry"
			intervals [3957]:
				xmin = 1140.1948
				xmax = 1140.3948
				text = "was"
			intervals [3958]:
				xmin = 1140.3948
				xmax = 1140.4848
				text = "she"
			intervals [3959]:
				xmin = 1140.4848
				xmax = 1140.7148
				text = "cracked"
			intervals [3960]:
				xmin = 1140.7148
				xmax = 1140.7448
				text = "a"
			intervals [3961]:
				xmin = 1140.7448
				xmax = 1140.9748
				text = "couple"
			intervals [3962]:
				xmin = 1140.9748
				xmax = 1141.0348
				text = "of"
			intervals [3963]:
				xmin = 1141.0348
				xmax = 1141.1548
				text = "my"
			intervals [3964]:
				xmin = 1141.1548
				xmax = 1141.5748
				text = "knuckles"
			intervals [3965]:
				xmin = 1141.5748
				xmax = 1142.2562
				text = ""
			intervals [3966]:
				xmin = 1142.2562
				xmax = 1142.3962
				text = "with"
			intervals [3967]:
				xmin = 1142.3962
				xmax = 1142.4562
				text = "a"
			intervals [3968]:
				xmin = 1142.4562
				xmax = 1142.6962
				text = "with"
			intervals [3969]:
				xmin = 1142.6962
				xmax = 1142.7662
				text = "a"
			intervals [3970]:
				xmin = 1142.7662
				xmax = 1142.7962
				text = ""
			intervals [3971]:
				xmin = 1142.7962
				xmax = 1143.0662
				text = "ruler"
			intervals [3972]:
				xmin = 1143.0662
				xmax = 1143.1462
				text = "you"
			intervals [3973]:
				xmin = 1143.1462
				xmax = 1143.3162
				text = "know"
			intervals [3974]:
				xmin = 1143.3162
				xmax = 1143.4562
				text = "like"
			intervals [3975]:
				xmin = 1143.4562
				xmax = 1143.5262
				text = ""
			intervals [3976]:
				xmin = 1143.5262
				xmax = 1143.7362
				text = "a"
			intervals [3977]:
				xmin = 1143.7362
				xmax = 1143.9762
				text = "rule"
			intervals [3978]:
				xmin = 1143.9762
				xmax = 1145.818
				text = ""
			intervals [3979]:
				xmin = 1145.818
				xmax = 1145.908
				text = "that"
			intervals [3980]:
				xmin = 1145.908
				xmax = 1145.948
				text = "s"
			intervals [3981]:
				xmin = 1145.948
				xmax = 1146.038
				text = "way"
			intervals [3982]:
				xmin = 1146.038
				xmax = 1146.118
				text = "they"
			intervals [3983]:
				xmin = 1146.118
				xmax = 1146.328
				text = "did"
			intervals [3984]:
				xmin = 1146.328
				xmax = 1146.578
				text = "that"
			intervals [3985]:
				xmin = 1146.578
				xmax = 1146.788
				text = "in"
			intervals [3986]:
				xmin = 1146.788
				xmax = 1146.968
				text = "them"
			intervals [3987]:
				xmin = 1146.968
				xmax = 1147.278
				text = "days"
			intervals [3988]:
				xmin = 1147.278
				xmax = 1147.4153
				text = ""
			intervals [3989]:
				xmin = 1147.4153
				xmax = 1147.5753
				text = "then"
			intervals [3990]:
				xmin = 1147.5753
				xmax = 1147.7253
				text = "they"
			intervals [3991]:
				xmin = 1147.7253
				xmax = 1147.9853
				text = "say"
			intervals [3992]:
				xmin = 1147.9853
				xmax = 1148.2953
				text = "oh"
			intervals [3993]:
				xmin = 1148.2953
				xmax = 1148.3953
				text = "you"
			intervals [3994]:
				xmin = 1148.3953
				xmax = 1148.5853
				text = "take"
			intervals [3995]:
				xmin = 1148.5853
				xmax = 1148.6353
				text = "a"
			intervals [3996]:
				xmin = 1148.6353
				xmax = 1148.9353
				text = "knuckle"
			intervals [3997]:
				xmin = 1148.9353
				xmax = 1149.2053
				text = "home"
			intervals [3998]:
				xmin = 1149.2053
				xmax = 1149.3153
				text = "you"
			intervals [3999]:
				xmin = 1149.3153
				xmax = 1149.4953
				text = "carry"
			intervals [4000]:
				xmin = 1149.4953
				xmax = 1149.5353
				text = "a"
			intervals [4001]:
				xmin = 1149.5353
				xmax = 1149.7453
				text = "note"
			intervals [4002]:
				xmin = 1149.7453
				xmax = 1150.0753
				text = "home"
			intervals [4003]:
				xmin = 1150.0753
				xmax = 1150.1753
				text = "to"
			intervals [4004]:
				xmin = 1150.1753
				xmax = 1150.3953
				text = "your"
			intervals [4005]:
				xmin = 1150.3953
				xmax = 1150.9153
				text = "parents"
			intervals [4006]:
				xmin = 1150.9153
				xmax = 1151.8924
				text = ""
			intervals [4007]:
				xmin = 1151.8924
				xmax = 1152.0124
				text = "then"
			intervals [4008]:
				xmin = 1152.0124
				xmax = 1152.0824
				text = "you"
			intervals [4009]:
				xmin = 1152.0824
				xmax = 1152.2124
				text = "get"
			intervals [4010]:
				xmin = 1152.2124
				xmax = 1152.3724
				text = "another"
			intervals [4011]:
				xmin = 1152.3724
				xmax = 1152.6124
				text = ""
			intervals [4012]:
				xmin = 1152.6124
				xmax = 1152.7624
				text = "whipping"
			intervals [4013]:
				xmin = 1152.7624
				xmax = 1153.934
				text = ""
			intervals [4014]:
				xmin = 1153.934
				xmax = 1154.024
				text = "that"
			intervals [4015]:
				xmin = 1154.024
				xmax = 1154.054
				text = "s"
			intervals [4016]:
				xmin = 1154.054
				xmax = 1154.274
				text = "right"
			intervals [4017]:
				xmin = 1154.274
				xmax = 1155.2783
				text = ""
			intervals [4018]:
				xmin = 1155.2783
				xmax = 1155.6883
				text = "so"
			intervals [4019]:
				xmin = 1155.6883
				xmax = 1156.3386
				text = ""
			intervals [4020]:
				xmin = 1156.3386
				xmax = 1156.4286
				text = "but"
			intervals [4021]:
				xmin = 1156.4286
				xmax = 1156.5686
				text = "she"
			intervals [4022]:
				xmin = 1156.5686
				xmax = 1156.6686
				text = "was"
			intervals [4023]:
				xmin = 1156.6686
				xmax = 1156.7286
				text = "the"
			intervals [4024]:
				xmin = 1156.7286
				xmax = 1157.0186
				text = "teacher"
			intervals [4025]:
				xmin = 1157.0186
				xmax = 1157.0786
				text = "you"
			intervals [4026]:
				xmin = 1157.0786
				xmax = 1157.1486
				text = "know"
			intervals [4027]:
				xmin = 1157.1486
				xmax = 1158.3376
				text = ""
			intervals [4028]:
				xmin = 1158.3376
				xmax = 1158.4476
				text = "but"
			intervals [4029]:
				xmin = 1158.4476
				xmax = 1158.4776
				text = "i"
			intervals [4030]:
				xmin = 1158.4776
				xmax = 1158.5976
				text = "don't"
			intervals [4031]:
				xmin = 1158.5976
				xmax = 1158.7576
				text = "sit"
			intervals [4032]:
				xmin = 1158.7576
				xmax = 1158.8776
				text = "down"
			intervals [4033]:
				xmin = 1158.8776
				xmax = 1158.9376
				text = "and"
			intervals [4034]:
				xmin = 1158.9376
				xmax = 1159.0676
				text = "look"
			intervals [4035]:
				xmin = 1159.0676
				xmax = 1159.1376
				text = "at"
			intervals [4036]:
				xmin = 1159.1376
				xmax = 1159.3076
				text = "no"
			intervals [4037]:
				xmin = 1159.3076
				xmax = 1159.8276
				text = "tv"
			intervals [4038]:
				xmin = 1159.8276
				xmax = 1160.1876
				text = "or"
			intervals [4039]:
				xmin = 1160.1876
				xmax = 1160.592
				text = ""
			intervals [4040]:
				xmin = 1160.592
				xmax = 1160.922
				text = "picture"
			intervals [4041]:
				xmin = 1160.922
				xmax = 1161.162
				text = "something"
			intervals [4042]:
				xmin = 1161.162
				xmax = 1161.302
				text = "like"
			intervals [4043]:
				xmin = 1161.302
				xmax = 1161.492
				text = "that"
			intervals [4044]:
				xmin = 1161.492
				xmax = 1161.692
				text = "nothing"
			intervals [4045]:
				xmin = 1161.692
				xmax = 1161.852
				text = "like"
			intervals [4046]:
				xmin = 1161.852
				xmax = 1162.012
				text = "that"
			intervals [4047]:
				xmin = 1162.012
				xmax = 1162.8072
				text = ""
			intervals [4048]:
				xmin = 1162.8072
				xmax = 1162.9472
				text = "i'm"
			intervals [4049]:
				xmin = 1162.9472
				xmax = 1163.0372
				text = "here"
			intervals [4050]:
				xmin = 1163.0372
				xmax = 1163.1172
				text = "to"
			intervals [4051]:
				xmin = 1163.1172
				xmax = 1163.7472
				text = "learn"
			intervals [4052]:
				xmin = 1163.7472
				xmax = 1164.4011
				text = ""
			intervals [4053]:
				xmin = 1164.4011
				xmax = 1164.6411
				text = "well"
			intervals [4054]:
				xmin = 1164.6411
				xmax = 1164.9501
				text = ""
			intervals [4055]:
				xmin = 1164.9501
				xmax = 1165.1201
				text = "course"
			intervals [4056]:
				xmin = 1165.1201
				xmax = 1165.2101
				text = "your"
			intervals [4057]:
				xmin = 1165.2101
				xmax = 1165.4901
				text = "knuckles"
			intervals [4058]:
				xmin = 1165.4901
				xmax = 1165.6501
				text = "was"
			intervals [4059]:
				xmin = 1165.6501
				xmax = 1165.7401
				text = "hit"
			intervals [4060]:
				xmin = 1165.7401
				xmax = 1165.8101
				text = ""
			intervals [4061]:
				xmin = 1165.8101
				xmax = 1165.9501
				text = "with"
			intervals [4062]:
				xmin = 1165.9501
				xmax = 1166.0101
				text = "a"
			intervals [4063]:
				xmin = 1166.0101
				xmax = 1166.4301
				text = "ruler"
			intervals [4064]:
				xmin = 1166.4301
				xmax = 1167.5953
				text = ""
			intervals [4065]:
				xmin = 1167.5953
				xmax = 1167.6353
				text = "i"
			intervals [4066]:
				xmin = 1167.6353
				xmax = 1167.7253
				text = "was"
			intervals [4067]:
				xmin = 1167.7253
				xmax = 1167.7753
				text = "a"
			intervals [4068]:
				xmin = 1167.7753
				xmax = 1167.9353
				text = "big"
			intervals [4069]:
				xmin = 1167.9353
				xmax = 1168.0853
				text = "ol'"
			intervals [4070]:
				xmin = 1168.0853
				xmax = 1168.3153
				text = "boy"
			intervals [4071]:
				xmin = 1168.3153
				xmax = 1168.3453
				text = ""
			intervals [4072]:
				xmin = 1168.3453
				xmax = 1168.6053
				text = "crying"
			intervals [4073]:
				xmin = 1168.6053
				xmax = 1168.6353
				text = "<unk>"
			intervals [4074]:
				xmin = 1168.6353
				xmax = 1168.6653
				text = "i"
			intervals [4075]:
				xmin = 1168.6653
				xmax = 1169.3953
				text = "was"
			intervals [4076]:
				xmin = 1169.3953
				xmax = 1169.4253
				text = ""
			intervals [4077]:
				xmin = 1169.4253
				xmax = 1169.7153
				text = "crying"
			intervals [4078]:
				xmin = 1169.7153
				xmax = 1169.8653
				text = "like"
			intervals [4079]:
				xmin = 1169.8653
				xmax = 1170.0353
				text = "this"
			intervals [4080]:
				xmin = 1170.0353
				xmax = 1170.1253
				text = "you"
			intervals [4081]:
				xmin = 1170.1253
				xmax = 1170.2453
				text = "know"
			intervals [4082]:
				xmin = 1170.2453
				xmax = 1171.252
				text = ""
			intervals [4083]:
				xmin = 1171.252
				xmax = 1172.132
				text = "unintelligible"
			intervals [4084]:
				xmin = 1172.132
				xmax = 1172.282
				text = "honest"
			intervals [4085]:
				xmin = 1172.282
				xmax = 1172.342
				text = "to"
			intervals [4086]:
				xmin = 1172.342
				xmax = 1172.562
				text = "goodness"
			intervals [4087]:
				xmin = 1172.562
				xmax = 1172.662
				text = "i"
			intervals [4088]:
				xmin = 1172.662
				xmax = 1172.892
				text = "really"
			intervals [4089]:
				xmin = 1172.892
				xmax = 1173.022
				text = ""
			intervals [4090]:
				xmin = 1173.022
				xmax = 1173.122
				text = "did"
			intervals [4091]:
				xmin = 1173.122
				xmax = 1173.522
				text = "learn"
			intervals [4092]:
				xmin = 1173.522
				xmax = 1176.6975
				text = ""
			intervals [4093]:
				xmin = 1176.6975
				xmax = 1177.0475
				text = "excuse"
			intervals [4094]:
				xmin = 1177.0475
				xmax = 1177.1075
				text = "me"
			intervals [4095]:
				xmin = 1177.1075
				xmax = 1179.043
				text = ""
			intervals [4096]:
				xmin = 1179.043
				xmax = 1179.153
				text = "no"
			intervals [4097]:
				xmin = 1179.153
				xmax = 1179.413
				text = "i"
			intervals [4098]:
				xmin = 1179.413
				xmax = 1179.563
				text = "s"
			intervals [4099]:
				xmin = 1179.563
				xmax = 1179.593
				text = ""
			intervals [4100]:
				xmin = 1179.593
				xmax = 1179.733
				text = "i"
			intervals [4101]:
				xmin = 1179.733
				xmax = 1179.873
				text = ""
			intervals [4102]:
				xmin = 1179.873
				xmax = 1179.963
				text = "s"
			intervals [4103]:
				xmin = 1179.963
				xmax = 1180.263
				text = "a"
			intervals [4104]:
				xmin = 1180.263
				xmax = 1181.1433
				text = ""
			intervals [4105]:
				xmin = 1181.1433
				xmax = 1181.3333
				text = "i"
			intervals [4106]:
				xmin = 1181.3333
				xmax = 1181.5833
				text = "have"
			intervals [4107]:
				xmin = 1181.5833
				xmax = 1181.7033
				text = "brought"
			intervals [4108]:
				xmin = 1181.7033
				xmax = 1181.8233
				text = ""
			intervals [4109]:
				xmin = 1181.8233
				xmax = 1181.8833
				text = "her"
			intervals [4110]:
				xmin = 1181.8833
				xmax = 1182.4833
				text = "apple"
			intervals [4111]:
				xmin = 1182.4833
				xmax = 1182.8941
				text = ""
			intervals [4112]:
				xmin = 1182.8941
				xmax = 1183.0941
				text = "like"
			intervals [4113]:
				xmin = 1183.0941
				xmax = 1183.4041
				text = "that"
			intervals [4114]:
				xmin = 1183.4041
				xmax = 1184.3257
				text = ""
			intervals [4115]:
				xmin = 1184.3257
				xmax = 1184.4857
				text = "but"
			intervals [4116]:
				xmin = 1184.4857
				xmax = 1184.5157
				text = "i"
			intervals [4117]:
				xmin = 1184.5157
				xmax = 1184.6357
				text = "never"
			intervals [4118]:
				xmin = 1184.6357
				xmax = 1184.8257
				text = ""
			intervals [4119]:
				xmin = 1184.8257
				xmax = 1184.9557
				text = "played"
			intervals [4120]:
				xmin = 1184.9557
				xmax = 1185.0257
				text = "no"
			intervals [4121]:
				xmin = 1185.0257
				xmax = 1185.0957
				text = ""
			intervals [4122]:
				xmin = 1185.0957
				xmax = 1185.3857
				text = "tricks"
			intervals [4123]:
				xmin = 1185.3857
				xmax = 1185.4457
				text = "nuh"
			intervals [4124]:
				xmin = 1185.4457
				xmax = 1185.6657
				text = "uh"
			intervals [4125]:
				xmin = 1185.6657
				xmax = 1186.024
				text = ""
			intervals [4126]:
				xmin = 1186.024
				xmax = 1186.584
				text = "no"
			intervals [4127]:
				xmin = 1186.584
				xmax = 1187.3744
				text = ""
			intervals [4128]:
				xmin = 1187.3744
				xmax = 1187.4844
				text = "no"
			intervals [4129]:
				xmin = 1187.4844
				xmax = 1187.8344
				text = "tricks"
			intervals [4130]:
				xmin = 1187.8344
				xmax = 1189.5464
				text = ""
			intervals [4131]:
				xmin = 1189.5464
				xmax = 1189.7264
				text = "i"
			intervals [4132]:
				xmin = 1189.7264
				xmax = 1189.9964
				text = "didn't"
			intervals [4133]:
				xmin = 1189.9964
				xmax = 1191.6633
				text = ""
			intervals [4134]:
				xmin = 1191.6633
				xmax = 1191.7233
				text = "<unk>"
			intervals [4135]:
				xmin = 1191.7233
				xmax = 1191.8233
				text = ""
			intervals [4136]:
				xmin = 1191.8233
				xmax = 1191.9633
				text = "no"
			intervals [4137]:
				xmin = 1191.9633
				xmax = 1192.4933
				text = "i"
			intervals [4138]:
				xmin = 1192.4933
				xmax = 1192.5233
				text = ""
			intervals [4139]:
				xmin = 1192.5233
				xmax = 1192.8333
				text = "didn't"
			intervals [4140]:
				xmin = 1192.8333
				xmax = 1193.0846
				text = ""
			intervals [4141]:
				xmin = 1193.0846
				xmax = 1193.2346
				text = "but"
			intervals [4142]:
				xmin = 1193.2346
				xmax = 1193.3246
				text = "i"
			intervals [4143]:
				xmin = 1193.3246
				xmax = 1193.4346
				text = "wo-"
			intervals [4144]:
				xmin = 1193.4346
				xmax = 1193.4646
				text = ""
			intervals [4145]:
				xmin = 1193.4646
				xmax = 1193.6146
				text = "i"
			intervals [4146]:
				xmin = 1193.6146
				xmax = 1193.7046
				text = "would"
			intervals [4147]:
				xmin = 1193.7046
				xmax = 1193.9146
				text = "share"
			intervals [4148]:
				xmin = 1193.9146
				xmax = 1194.0746
				text = "the"
			intervals [4149]:
				xmin = 1194.0746
				xmax = 1194.2967
				text = ""
			intervals [4150]:
				xmin = 1194.2967
				xmax = 1194.7067
				text = "then"
			intervals [4151]:
				xmin = 1194.7067
				xmax = 1194.8067
				text = "i"
			intervals [4152]:
				xmin = 1194.8067
				xmax = 1194.9867
				text = "tell"
			intervals [4153]:
				xmin = 1194.9867
				xmax = 1195.1167
				text = "you"
			intervals [4154]:
				xmin = 1195.1167
				xmax = 1195.2167
				text = "what"
			intervals [4155]:
				xmin = 1195.2167
				xmax = 1195.6667
				text = "happened"
			intervals [4156]:
				xmin = 1195.6667
				xmax = 1197.2145
				text = ""
			intervals [4157]:
				xmin = 1197.2145
				xmax = 1197.5145
				text = "boys"
			intervals [4158]:
				xmin = 1197.5145
				xmax = 1197.6245
				text = "wear"
			intervals [4159]:
				xmin = 1197.6245
				xmax = 1197.7145
				text = "their"
			intervals [4160]:
				xmin = 1197.7145
				xmax = 1198.1345
				text = "hair"
			intervals [4161]:
				xmin = 1198.1345
				xmax = 1198.1745
				text = ""
			intervals [4162]:
				xmin = 1198.1745
				xmax = 1198.2045
				text = "uh"
			intervals [4163]:
				xmin = 1198.2045
				xmax = 1198.258
				text = ""
			intervals [4164]:
				xmin = 1198.258
				xmax = 1198.808
				text = "skinhead"
			intervals [4165]:
				xmin = 1198.808
				xmax = 1198.838
				text = ""
			intervals [4166]:
				xmin = 1198.838
				xmax = 1198.908
				text = "you"
			intervals [4167]:
				xmin = 1198.908
				xmax = 1199.098
				text = "know"
			intervals [4168]:
				xmin = 1199.098
				xmax = 1199.238
				text = "like"
			intervals [4169]:
				xmin = 1199.238
				xmax = 1199.398
				text = "used"
			intervals [4170]:
				xmin = 1199.398
				xmax = 1199.458
				text = "to"
			intervals [4171]:
				xmin = 1199.458
				xmax = 1199.568
				text = "call"
			intervals [4172]:
				xmin = 1199.568
				xmax = 1199.628
				text = "it"
			intervals [4173]:
				xmin = 1199.628
				xmax = 1199.658
				text = "a"
			intervals [4174]:
				xmin = 1199.658
				xmax = 1199.968
				text = "mammy"
			intervals [4175]:
				xmin = 1199.968
				xmax = 1200.328
				text = "haircut"
			intervals [4176]:
				xmin = 1200.328
				xmax = 1200.358
				text = ""
			intervals [4177]:
				xmin = 1200.358
				xmax = 1200.478
				text = "your"
			intervals [4178]:
				xmin = 1200.478
				xmax = 1200.768
				text = "mother"
			intervals [4179]:
				xmin = 1200.768
				xmax = 1200.958
				text = "cut"
			intervals [4180]:
				xmin = 1200.958
				xmax = 1201.048
				text = "your"
			intervals [4181]:
				xmin = 1201.048
				xmax = 1201.258
				text = "hair"
			intervals [4182]:
				xmin = 1201.258
				xmax = 1201.358
				text = "with"
			intervals [4183]:
				xmin = 1201.358
				xmax = 1201.418
				text = "the"
			intervals [4184]:
				xmin = 1201.418
				xmax = 1202.018
				text = "scissors"
			intervals [4185]:
				xmin = 1202.018
				xmax = 1204.0065
				text = ""
			intervals [4186]:
				xmin = 1204.0065
				xmax = 1204.2465
				text = "you"
			intervals [4187]:
				xmin = 1204.2465
				xmax = 1204.4065
				text = "going"
			intervals [4188]:
				xmin = 1204.4065
				xmax = 1204.4965
				text = "to"
			intervals [4189]:
				xmin = 1204.4965
				xmax = 1204.7365
				text = "school"
			intervals [4190]:
				xmin = 1204.7365
				xmax = 1204.8965
				text = "like"
			intervals [4191]:
				xmin = 1204.8965
				xmax = 1205.1165
				text = "that"
			intervals [4192]:
				xmin = 1205.1165
				xmax = 1205.3465
				text = "too"
			intervals [4193]:
				xmin = 1205.3465
				xmax = 1205.5065
				text = "they"
			intervals [4194]:
				xmin = 1205.5065
				xmax = 1205.6965
				text = "had"
			intervals [4195]:
				xmin = 1205.6965
				xmax = 1205.8565
				text = "these"
			intervals [4196]:
				xmin = 1205.8565
				xmax = 1206.1865
				text = "patches"
			intervals [4197]:
				xmin = 1206.1865
				xmax = 1206.2565
				text = "on"
			intervals [4198]:
				xmin = 1206.2565
				xmax = 1206.3565
				text = "they"
			intervals [4199]:
				xmin = 1206.3565
				xmax = 1206.9465
				text = "pants"
			intervals [4200]:
				xmin = 1206.9465
				xmax = 1207.0603
				text = ""
			intervals [4201]:
				xmin = 1207.0603
				xmax = 1207.1203
				text = "you"
			intervals [4202]:
				xmin = 1207.1203
				xmax = 1207.3303
				text = "know"
			intervals [4203]:
				xmin = 1207.3303
				xmax = 1207.4903
				text = "and"
			intervals [4204]:
				xmin = 1207.4903
				xmax = 1207.5803
				text = "uh"
			intervals [4205]:
				xmin = 1207.5803
				xmax = 1207.7903
				text = ""
			intervals [4206]:
				xmin = 1207.7903
				xmax = 1208.2303
				text = "patch"
			intervals [4207]:
				xmin = 1208.2303
				xmax = 1208.3477
				text = ""
			intervals [4208]:
				xmin = 1208.3477
				xmax = 1208.8377
				text = "yeah"
			intervals [4209]:
				xmin = 1208.8377
				xmax = 1209.7315
				text = ""
			intervals [4210]:
				xmin = 1209.7315
				xmax = 1210.2215
				text = "so"
			intervals [4211]:
				xmin = 1210.2215
				xmax = 1210.6863
				text = ""
			intervals [4212]:
				xmin = 1210.6863
				xmax = 1210.7863
				text = "i"
			intervals [4213]:
				xmin = 1210.7863
				xmax = 1210.9263
				text = "used"
			intervals [4214]:
				xmin = 1210.9263
				xmax = 1211.0063
				text = "to"
			intervals [4215]:
				xmin = 1211.0063
				xmax = 1211.0863
				text = "go"
			intervals [4216]:
				xmin = 1211.0863
				xmax = 1211.2463
				text = ""
			intervals [4217]:
				xmin = 1211.2463
				xmax = 1211.3363
				text = "<unk>"
			intervals [4218]:
				xmin = 1211.3363
				xmax = 1212.0826
				text = ""
			intervals [4219]:
				xmin = 1212.0826
				xmax = 1212.2826
				text = "throwing"
			intervals [4220]:
				xmin = 1212.2826
				xmax = 1212.5826
				text = "spit"
			intervals [4221]:
				xmin = 1212.5826
				xmax = 1213.0526
				text = "balls"
			intervals [4222]:
				xmin = 1213.0526
				xmax = 1214.3652
				text = ""
			intervals [4223]:
				xmin = 1214.3652
				xmax = 1214.6152
				text = "<unk>"
			intervals [4224]:
				xmin = 1214.6152
				xmax = 1215.7082
				text = ""
			intervals [4225]:
				xmin = 1215.7082
				xmax = 1215.8082
				text = "they"
			intervals [4226]:
				xmin = 1215.8082
				xmax = 1216.0782
				text = "look"
			intervals [4227]:
				xmin = 1216.0782
				xmax = 1216.5255
				text = ""
			intervals [4228]:
				xmin = 1216.5255
				xmax = 1216.7155
				text = "they"
			intervals [4229]:
				xmin = 1216.7155
				xmax = 1217.0255
				text = "got"
			intervals [4230]:
				xmin = 1217.0255
				xmax = 1217.0855
				text = "to"
			intervals [4231]:
				xmin = 1217.0855
				xmax = 1217.2755
				text = "be"
			intervals [4232]:
				xmin = 1217.2755
				xmax = 1217.4155
				text = "rid"
			intervals [4233]:
				xmin = 1217.4155
				xmax = 1217.4755
				text = "of"
			intervals [4234]:
				xmin = 1217.4755
				xmax = 1217.6455
				text = "them"
			intervals [4235]:
				xmin = 1217.6455
				xmax = 1217.9355
				text = "bald"
			intervals [4236]:
				xmin = 1217.9355
				xmax = 1218.2955
				text = "heads"
			intervals [4237]:
				xmin = 1218.2955
				xmax = 1218.3755
				text = "you"
			intervals [4238]:
				xmin = 1218.3755
				xmax = 1218.5455
				text = "know"
			intervals [4239]:
				xmin = 1218.5455
				xmax = 1219.6855
				text = "<unk>"
			intervals [4240]:
				xmin = 1219.6855
				xmax = 1220.373
				text = ""
			intervals [4241]:
				xmin = 1220.373
				xmax = 1220.523
				text = "that"
			intervals [4242]:
				xmin = 1220.523
				xmax = 1220.773
				text = "was"
			intervals [4243]:
				xmin = 1220.773
				xmax = 1221.153
				text = "fun"
			intervals [4244]:
				xmin = 1221.153
				xmax = 1221.313
				text = "then"
			intervals [4245]:
				xmin = 1221.313
				xmax = 1221.453
				text = "you"
			intervals [4246]:
				xmin = 1221.453
				xmax = 1221.983
				text = "know"
			intervals [4247]:
				xmin = 1221.983
				xmax = 1222.3782
				text = ""
			intervals [4248]:
				xmin = 1222.3782
				xmax = 1222.5282
				text = "but"
			intervals [4249]:
				xmin = 1222.5282
				xmax = 1223.1582
				text = "otherwise"
			intervals [4250]:
				xmin = 1223.1582
				xmax = 1223.2882
				text = "it"
			intervals [4251]:
				xmin = 1223.2882
				xmax = 1223.3982
				text = "s"
			intervals [4252]:
				xmin = 1223.3982
				xmax = 1224.259
				text = ""
			intervals [4253]:
				xmin = 1224.259
				xmax = 1224.339
				text = "i"
			intervals [4254]:
				xmin = 1224.339
				xmax = 1224.489
				text = "don't"
			intervals [4255]:
				xmin = 1224.489
				xmax = 1224.609
				text = "do"
			intervals [4256]:
				xmin = 1224.609
				xmax = 1224.789
				text = "anything"
			intervals [4257]:
				xmin = 1224.789
				xmax = 1224.969
				text = "too"
			intervals [4258]:
				xmin = 1224.969
				xmax = 1225.269
				text = "bad"
			intervals [4259]:
				xmin = 1225.269
				xmax = 1225.329
				text = "i"
			intervals [4260]:
				xmin = 1225.329
				xmax = 1225.359
				text = ""
			intervals [4261]:
				xmin = 1225.359
				xmax = 1225.539
				text = "don't"
			intervals [4262]:
				xmin = 1225.539
				xmax = 1226.219
				text = "know"
			intervals [4263]:
				xmin = 1226.219
				xmax = 1227.0723
				text = ""
			intervals [4264]:
				xmin = 1227.0723
				xmax = 1227.1723
				text = "i"
			intervals [4265]:
				xmin = 1227.1723
				xmax = 1227.3323
				text = "got"
			intervals [4266]:
				xmin = 1227.3323
				xmax = 1227.6123
				text = "locked"
			intervals [4267]:
				xmin = 1227.6123
				xmax = 1227.7423
				text = "up"
			intervals [4268]:
				xmin = 1227.7423
				xmax = 1228.0423
				text = "but"
			intervals [4269]:
				xmin = 1228.0423
				xmax = 1228.1123
				text = "i"
			intervals [4270]:
				xmin = 1228.1123
				xmax = 1228.1723
				text = ""
			intervals [4271]:
				xmin = 1228.1723
				xmax = 1228.3423
				text = "quit"
			intervals [4272]:
				xmin = 1228.3423
				xmax = 1228.4737
				text = ""
			intervals [4273]:
				xmin = 1228.4737
				xmax = 1228.8137
				text = "drinking"
			intervals [4274]:
				xmin = 1228.8137
				xmax = 1228.9237
				text = "though"
			intervals [4275]:
				xmin = 1228.9237
				xmax = 1228.9537
				text = ""
			intervals [4276]:
				xmin = 1228.9537
				xmax = 1229.0737
				text = "so"
			intervals [4277]:
				xmin = 1229.0737
				xmax = 1229.3637
				text = "maybe"
			intervals [4278]:
				xmin = 1229.3637
				xmax = 1229.3937
				text = "a"
			intervals [4279]:
				xmin = 1229.3937
				xmax = 1229.5437
				text = "little"
			intervals [4280]:
				xmin = 1229.5437
				xmax = 1229.6237
				text = ""
			intervals [4281]:
				xmin = 1229.6237
				xmax = 1229.8337
				text = "drunk"
			intervals [4282]:
				xmin = 1229.8337
				xmax = 1230.1599
				text = ""
			intervals [4283]:
				xmin = 1230.1599
				xmax = 1230.3399
				text = "tryna"
			intervals [4284]:
				xmin = 1230.3399
				xmax = 1230.3999
				text = "to"
			intervals [4285]:
				xmin = 1230.3999
				xmax = 1230.5099
				text = "make"
			intervals [4286]:
				xmin = 1230.5099
				xmax = 1230.5799
				text = "it"
			intervals [4287]:
				xmin = 1230.5799
				xmax = 1230.8199
				text = "home"
			intervals [4288]:
				xmin = 1230.8199
				xmax = 1230.9999
				text = "something"
			intervals [4289]:
				xmin = 1230.9999
				xmax = 1231.1199
				text = "like"
			intervals [4290]:
				xmin = 1231.1199
				xmax = 1231.2899
				text = "that"
			intervals [4291]:
				xmin = 1231.2899
				xmax = 1231.3799
				text = "but"
			intervals [4292]:
				xmin = 1231.3799
				xmax = 1232.5725
				text = ""
			intervals [4293]:
				xmin = 1232.5725
				xmax = 1232.6825
				text = "you"
			intervals [4294]:
				xmin = 1232.6825
				xmax = 1232.7125
				text = ""
			intervals [4295]:
				xmin = 1232.7125
				xmax = 1232.9025
				text = "know"
			intervals [4296]:
				xmin = 1232.9025
				xmax = 1233.0825
				text = "all"
			intervals [4297]:
				xmin = 1233.0825
				xmax = 1233.1325
				text = ""
			intervals [4298]:
				xmin = 1233.1325
				xmax = 1233.2225
				text = "that"
			intervals [4299]:
				xmin = 1233.2225
				xmax = 1233.2625
				text = ""
			intervals [4300]:
				xmin = 1233.2625
				xmax = 1233.3825
				text = "kinds"
			intervals [4301]:
				xmin = 1233.3825
				xmax = 1233.4425
				text = "of"
			intervals [4302]:
				xmin = 1233.4425
				xmax = 1233.5725
				text = "stuff"
			intervals [4303]:
				xmin = 1233.5725
				xmax = 1235.8629
				text = ""
			intervals [4304]:
				xmin = 1235.8629
				xmax = 1236.0429
				text = "as"
			intervals [4305]:
				xmin = 1236.0429
				xmax = 1236.3429
				text = "old"
			intervals [4306]:
				xmin = 1236.3429
				xmax = 1236.4629
				text = "as"
			intervals [4307]:
				xmin = 1236.4629
				xmax = 1236.4929
				text = "i"
			intervals [4308]:
				xmin = 1236.4929
				xmax = 1236.8029
				text = "am"
			intervals [4309]:
				xmin = 1236.8029
				xmax = 1241.6774
				text = ""
			intervals [4310]:
				xmin = 1241.6774
				xmax = 1241.9474
				text = "oh"
			intervals [4311]:
				xmin = 1241.9474
				xmax = 1242.0074
				text = "it"
			intervals [4312]:
				xmin = 1242.0074
				xmax = 1242.2874
				text = "wasn't"
			intervals [4313]:
				xmin = 1242.2874
				xmax = 1242.4174
				text = "so"
			intervals [4314]:
				xmin = 1242.4174
				xmax = 1242.8174
				text = "bad"
			intervals [4315]:
				xmin = 1242.8174
				xmax = 1242.9374
				text = "but"
			intervals [4316]:
				xmin = 1242.9374
				xmax = 1243.0374
				text = "all"
			intervals [4317]:
				xmin = 1243.0374
				xmax = 1243.1574
				text = "i'm"
			intervals [4318]:
				xmin = 1243.1574
				xmax = 1243.3274
				text = "saying"
			intervals [4319]:
				xmin = 1243.3274
				xmax = 1243.4274
				text = "now"
			intervals [4320]:
				xmin = 1243.4274
				xmax = 1243.5874
				text = "i"
			intervals [4321]:
				xmin = 1243.5874
				xmax = 1243.6974
				text = "just"
			intervals [4322]:
				xmin = 1243.6974
				xmax = 1243.8374
				text = "can't"
			intervals [4323]:
				xmin = 1243.8374
				xmax = 1243.9474
				text = "get"
			intervals [4324]:
				xmin = 1243.9474
				xmax = 1244.1474
				text = "around"
			intervals [4325]:
				xmin = 1244.1474
				xmax = 1244.3074
				text = "like"
			intervals [4326]:
				xmin = 1244.3074
				xmax = 1244.3374
				text = "i"
			intervals [4327]:
				xmin = 1244.3374
				xmax = 1244.5774
				text = "used"
			intervals [4328]:
				xmin = 1244.5774
				xmax = 1244.6674
				text = "to"
			intervals [4329]:
				xmin = 1244.6674
				xmax = 1245.3691
				text = ""
			intervals [4330]:
				xmin = 1245.3691
				xmax = 1245.8491
				text = "leg"
			intervals [4331]:
				xmin = 1245.8491
				xmax = 1245.9391
				text = "had"
			intervals [4332]:
				xmin = 1245.9391
				xmax = 1246.1291
				text = "been"
			intervals [4333]:
				xmin = 1246.1291
				xmax = 1246.4191
				text = "busted"
			intervals [4334]:
				xmin = 1246.4191
				xmax = 1246.6091
				text = ""
			intervals [4335]:
				xmin = 1246.6091
				xmax = 1246.7791
				text = "two"
			intervals [4336]:
				xmin = 1246.7791
				xmax = 1247.0791
				text = "times"
			intervals [4337]:
				xmin = 1247.0791
				xmax = 1247.1491
				text = "in"
			intervals [4338]:
				xmin = 1247.1491
				xmax = 1247.7291
				text = "football"
			intervals [4339]:
				xmin = 1247.7291
				xmax = 1248.6697
				text = ""
			intervals [4340]:
				xmin = 1248.6697
				xmax = 1249.1397
				text = "<unk>"
			intervals [4341]:
				xmin = 1249.1397
				xmax = 1249.9647
				text = ""
			intervals [4342]:
				xmin = 1249.9647
				xmax = 1250.0847
				text = "yeah"
			intervals [4343]:
				xmin = 1250.0847
				xmax = 1250.2247
				text = "i"
			intervals [4344]:
				xmin = 1250.2247
				xmax = 1250.3547
				text = "used"
			intervals [4345]:
				xmin = 1250.3547
				xmax = 1250.4147
				text = "to"
			intervals [4346]:
				xmin = 1250.4147
				xmax = 1250.4747
				text = "be"
			intervals [4347]:
				xmin = 1250.4747
				xmax = 1250.5147
				text = "a"
			intervals [4348]:
				xmin = 1250.5147
				xmax = 1250.7347
				text = "hundred"
			intervals [4349]:
				xmin = 1250.7347
				xmax = 1250.7947
				text = "and"
			intervals [4350]:
				xmin = 1250.7947
				xmax = 1251.0047
				text = "ninety"
			intervals [4351]:
				xmin = 1251.0047
				xmax = 1251.1347
				text = "eight"
			intervals [4352]:
				xmin = 1251.1347
				xmax = 1251.5047
				text = "pounds"
			intervals [4353]:
				xmin = 1251.5047
				xmax = 1251.6247
				text = "man"
			intervals [4354]:
				xmin = 1251.6247
				xmax = 1252.6799
				text = ""
			intervals [4355]:
				xmin = 1252.6799
				xmax = 1252.7999
				text = "i"
			intervals [4356]:
				xmin = 1252.7999
				xmax = 1253.0399
				text = "was"
			intervals [4357]:
				xmin = 1253.0399
				xmax = 1253.2199
				text = "too"
			intervals [4358]:
				xmin = 1253.2199
				xmax = 1253.3999
				text = "big"
			intervals [4359]:
				xmin = 1253.3999
				xmax = 1253.5499
				text = "for"
			intervals [4360]:
				xmin = 1253.5499
				xmax = 1253.7899
				text = "my"
			intervals [4361]:
				xmin = 1253.7899
				xmax = 1253.8699
				text = ""
			intervals [4362]:
				xmin = 1253.8699
				xmax = 1254.2099
				text = "heigth"
			intervals [4363]:
				xmin = 1254.2099
				xmax = 1254.2399
				text = ""
			intervals [4364]:
				xmin = 1254.2399
				xmax = 1254.3399
				text = "you"
			intervals [4365]:
				xmin = 1254.3399
				xmax = 1254.5299
				text = "know"
			intervals [4366]:
				xmin = 1254.5299
				xmax = 1255.0099
				text = "cause"
			intervals [4367]:
				xmin = 1255.0099
				xmax = 1255.8247
				text = ""
			intervals [4368]:
				xmin = 1255.8247
				xmax = 1255.9947
				text = "see"
			intervals [4369]:
				xmin = 1255.9947
				xmax = 1256.0547
				text = "i'm"
			intervals [4370]:
				xmin = 1256.0547
				xmax = 1256.1747
				text = "not"
			intervals [4371]:
				xmin = 1256.1747
				xmax = 1256.3247
				text = "as"
			intervals [4372]:
				xmin = 1256.3247
				xmax = 1256.5447
				text = "tall"
			intervals [4373]:
				xmin = 1256.5447
				xmax = 1256.6747
				text = "as"
			intervals [4374]:
				xmin = 1256.6747
				xmax = 1256.8247
				text = "you"
			intervals [4375]:
				xmin = 1256.8247
				xmax = 1256.9847
				text = "are"
			intervals [4376]:
				xmin = 1256.9847
				xmax = 1257.1297
				text = ""
			intervals [4377]:
				xmin = 1257.1297
				xmax = 1257.3797
				text = "cause"
			intervals [4378]:
				xmin = 1257.3797
				xmax = 1257.5797
				text = "you"
			intervals [4379]:
				xmin = 1257.5797
				xmax = 1257.6097
				text = ""
			intervals [4380]:
				xmin = 1257.6097
				xmax = 1257.8097
				text = "weight"
			intervals [4381]:
				xmin = 1257.8097
				xmax = 1258.0297
				text = "about"
			intervals [4382]:
				xmin = 1258.0297
				xmax = 1258.6763
				text = ""
			intervals [4383]:
				xmin = 1258.6763
				xmax = 1258.7163
				text = "a"
			intervals [4384]:
				xmin = 1258.7163
				xmax = 1259.1263
				text = "hundred"
			intervals [4385]:
				xmin = 1259.1263
				xmax = 1259.3163
				text = "and"
			intervals [4386]:
				xmin = 1259.3163
				xmax = 1259.5707
				text = ""
			intervals [4387]:
				xmin = 1259.5707
				xmax = 1259.6707
				text = "ooh"
			intervals [4388]:
				xmin = 1259.6707
				xmax = 1259.7007
				text = "i"
			intervals [4389]:
				xmin = 1259.7007
				xmax = 1259.7307
				text = "<unk>"
			intervals [4390]:
				xmin = 1259.7307
				xmax = 1260.0107
				text = "say"
			intervals [4391]:
				xmin = 1260.0107
				xmax = 1260.0407
				text = "a"
			intervals [4392]:
				xmin = 1260.0407
				xmax = 1260.3007
				text = "hundred"
			intervals [4393]:
				xmin = 1260.3007
				xmax = 1260.3807
				text = "and"
			intervals [4394]:
				xmin = 1260.3807
				xmax = 1260.6007
				text = "eighty"
			intervals [4395]:
				xmin = 1260.6007
				xmax = 1260.7707
				text = "is"
			intervals [4396]:
				xmin = 1260.7707
				xmax = 1261.0607
				text = "alright"
			intervals [4397]:
				xmin = 1261.0607
				xmax = 1261.1607
				text = "for"
			intervals [4398]:
				xmin = 1261.1607
				xmax = 1261.3807
				text = "you"
			intervals [4399]:
				xmin = 1261.3807
				xmax = 1261.5007
				text = ""
			intervals [4400]:
				xmin = 1261.5007
				xmax = 1261.6707
				text = "you"
			intervals [4401]:
				xmin = 1261.6707
				xmax = 1261.7807
				text = "got"
			intervals [4402]:
				xmin = 1261.7807
				xmax = 1261.8507
				text = "the"
			intervals [4403]:
				xmin = 1261.8507
				xmax = 1262.1407
				text = "heighth"
			intervals [4404]:
				xmin = 1262.1407
				xmax = 1262.2307
				text = "you"
			intervals [4405]:
				xmin = 1262.2307
				xmax = 1262.4107
				text = "know"
			intervals [4406]:
				xmin = 1262.4107
				xmax = 1264.5237
				text = ""
			intervals [4407]:
				xmin = 1264.5237
				xmax = 1265.7237
				text = "unintelligible"
			intervals [4408]:
				xmin = 1265.7237
				xmax = 1266.2741
				text = ""
			intervals [4409]:
				xmin = 1266.2741
				xmax = 1266.4541
				text = "<unk>"
			intervals [4410]:
				xmin = 1266.4541
				xmax = 1266.7941
				text = "you"
			intervals [4411]:
				xmin = 1266.7941
				xmax = 1267.1541
				text = ""
			intervals [4412]:
				xmin = 1267.1541
				xmax = 1267.2841
				text = "do"
			intervals [4413]:
				xmin = 1267.2841
				xmax = 1267.7709
				text = ""
			intervals [4414]:
				xmin = 1267.7709
				xmax = 1267.9309
				text = "but"
			intervals [4415]:
				xmin = 1267.9309
				xmax = 1268.0309
				text = "you"
			intervals [4416]:
				xmin = 1268.0309
				xmax = 1268.4909
				text = "solid"
			intervals [4417]:
				xmin = 1268.4909
				xmax = 1268.8209
				text = "though"
			intervals [4418]:
				xmin = 1268.8209
				xmax = 1269.1101
				text = ""
			intervals [4419]:
				xmin = 1269.1101
				xmax = 1269.7001
				text = "yeah"
			intervals [4420]:
				xmin = 1269.7001
				xmax = 1270.8558
				text = ""
			intervals [4421]:
				xmin = 1270.8558
				xmax = 1270.9658
				text = "that"
			intervals [4422]:
				xmin = 1270.9658
				xmax = 1270.9958
				text = "s"
			intervals [4423]:
				xmin = 1270.9958
				xmax = 1271.1058
				text = "what"
			intervals [4424]:
				xmin = 1271.1058
				xmax = 1271.1958
				text = "i"
			intervals [4425]:
				xmin = 1271.1958
				xmax = 1271.3058
				text = ""
			intervals [4426]:
				xmin = 1271.3058
				xmax = 1271.7858
				text = "yeah"
			intervals [4427]:
				xmin = 1271.7858
				xmax = 1271.8458
				text = ""
			intervals [4428]:
				xmin = 1271.8458
				xmax = 1271.9958
				text = "well"
			intervals [4429]:
				xmin = 1271.9958
				xmax = 1272.2258
				text = "six"
			intervals [4430]:
				xmin = 1272.2258
				xmax = 1272.4158
				text = "feet"
			intervals [4431]:
				xmin = 1272.4158
				xmax = 1272.6558
				text = "two"
			intervals [4432]:
				xmin = 1272.6558
				xmax = 1272.7158
				text = "huh"
			intervals [4433]:
				xmin = 1272.7158
				xmax = 1273.0552
				text = ""
			intervals [4434]:
				xmin = 1273.0552
				xmax = 1273.1452
				text = "that"
			intervals [4435]:
				xmin = 1273.1452
				xmax = 1273.2252
				text = "s"
			intervals [4436]:
				xmin = 1273.2252
				xmax = 1273.2552
				text = ""
			intervals [4437]:
				xmin = 1273.2552
				xmax = 1273.6052
				text = "good"
			intervals [4438]:
				xmin = 1273.6052
				xmax = 1273.6352
				text = ""
			intervals [4439]:
				xmin = 1273.6352
				xmax = 1273.8952
				text = "nice"
			intervals [4440]:
				xmin = 1273.8952
				xmax = 1274.1852
				text = "heighth"
			intervals [4441]:
				xmin = 1274.1852
				xmax = 1274.287
				text = ""
			intervals [4442]:
				xmin = 1274.287
				xmax = 1274.317
				text = "i"
			intervals [4443]:
				xmin = 1274.317
				xmax = 1274.487
				text = "wish"
			intervals [4444]:
				xmin = 1274.487
				xmax = 1274.557
				text = "i"
			intervals [4445]:
				xmin = 1274.557
				xmax = 1274.657
				text = "was"
			intervals [4446]:
				xmin = 1274.657
				xmax = 1274.767
				text = "your"
			intervals [4447]:
				xmin = 1274.767
				xmax = 1275.127
				text = "heighth"
			intervals [4448]:
				xmin = 1275.127
				xmax = 1276.486
				text = ""
			intervals [4449]:
				xmin = 1276.486
				xmax = 1276.886
				text = "me"
			intervals [4450]:
				xmin = 1276.886
				xmax = 1276.996
				text = ""
			intervals [4451]:
				xmin = 1276.996
				xmax = 1277.086
				text = "i'm"
			intervals [4452]:
				xmin = 1277.086
				xmax = 1277.256
				text = "about"
			intervals [4453]:
				xmin = 1277.256
				xmax = 1277.546
				text = "five"
			intervals [4454]:
				xmin = 1277.546
				xmax = 1277.646
				text = "eight"
			intervals [4455]:
				xmin = 1277.646
				xmax = 1277.726
				text = "and"
			intervals [4456]:
				xmin = 1277.726
				xmax = 1277.776
				text = "a"
			intervals [4457]:
				xmin = 1277.776
				xmax = 1278.196
				text = "half"
			intervals [4458]:
				xmin = 1278.196
				xmax = 1279.4355
				text = ""
			intervals [4459]:
				xmin = 1279.4355
				xmax = 1279.4755
				text = "a"
			intervals [4460]:
				xmin = 1279.4755
				xmax = 1279.7555
				text = "hundred"
			intervals [4461]:
				xmin = 1279.7555
				xmax = 1279.9555
				text = "and"
			intervals [4462]:
				xmin = 1279.9555
				xmax = 1280.2955
				text = "sixty"
			intervals [4463]:
				xmin = 1280.2955
				xmax = 1280.3255
				text = ""
			intervals [4464]:
				xmin = 1280.3255
				xmax = 1280.6955
				text = "five"
			intervals [4465]:
				xmin = 1280.6955
				xmax = 1280.7555
				text = ""
			intervals [4466]:
				xmin = 1280.7555
				xmax = 1280.8955
				text = "b"
			intervals [4467]:
				xmin = 1280.8955
				xmax = 1281.0355
				text = ""
			intervals [4468]:
				xmin = 1281.0355
				xmax = 1281.0955
				text = "b"
			intervals [4469]:
				xmin = 1281.0955
				xmax = 1281.1255
				text = ""
			intervals [4470]:
				xmin = 1281.1255
				xmax = 1281.2655
				text = "bu-"
			intervals [4471]:
				xmin = 1281.2655
				xmax = 1281.3855
				text = ""
			intervals [4472]:
				xmin = 1281.3855
				xmax = 1281.8455
				text = "between"
			intervals [4473]:
				xmin = 1281.8455
				xmax = 1281.8755
				text = "a"
			intervals [4474]:
				xmin = 1281.8755
				xmax = 1282.0255
				text = "hundred"
			intervals [4475]:
				xmin = 1282.0255
				xmax = 1282.0855
				text = "and"
			intervals [4476]:
				xmin = 1282.0855
				xmax = 1282.2855
				text = "sixty"
			intervals [4477]:
				xmin = 1282.2855
				xmax = 1282.6355
				text = "five"
			intervals [4478]:
				xmin = 1282.6355
				xmax = 1282.8055
				text = "and"
			intervals [4479]:
				xmin = 1282.8055
				xmax = 1283.1555
				text = "seventy"
			intervals [4480]:
				xmin = 1283.1555
				xmax = 1283.2455
				text = ""
			intervals [4481]:
				xmin = 1283.2455
				xmax = 1283.5255
				text = "two"
			intervals [4482]:
				xmin = 1283.5255
				xmax = 1285.0738
				text = ""
			intervals [4483]:
				xmin = 1285.0738
				xmax = 1285.3438
				text = "but"
			intervals [4484]:
				xmin = 1285.3438
				xmax = 1285.4238
				text = ""
			intervals [4485]:
				xmin = 1285.4238
				xmax = 1285.6938
				text = "uh"
			intervals [4486]:
				xmin = 1285.6938
				xmax = 1286.1484
				text = ""
			intervals [4487]:
				xmin = 1286.1484
				xmax = 1286.2884
				text = "if"
			intervals [4488]:
				xmin = 1286.2884
				xmax = 1286.3384
				text = "i"
			intervals [4489]:
				xmin = 1286.3384
				xmax = 1286.4884
				text = "was"
			intervals [4490]:
				xmin = 1286.4884
				xmax = 1286.6484
				text = "your"
			intervals [4491]:
				xmin = 1286.6484
				xmax = 1286.9684
				text = "heighth"
			intervals [4492]:
				xmin = 1286.9684
				xmax = 1287.1884
				text = "man"
			intervals [4493]:
				xmin = 1287.1884
				xmax = 1287.5606
				text = ""
			intervals [4494]:
				xmin = 1287.5606
				xmax = 1287.6906
				text = "oh"
			intervals [4495]:
				xmin = 1287.6906
				xmax = 1287.9006
				text = "my"
			intervals [4496]:
				xmin = 1287.9006
				xmax = 1288.1406
				text = "goodness"
			intervals [4497]:
				xmin = 1288.1406
				xmax = 1288.2406
				text = "i"
			intervals [4498]:
				xmin = 1288.2406
				xmax = 1288.3406
				text = "go"
			intervals [4499]:
				xmin = 1288.3406
				xmax = 1288.4506
				text = "and"
			intervals [4500]:
				xmin = 1288.4506
				xmax = 1288.5806
				text = "whip"
			intervals [4501]:
				xmin = 1288.5806
				xmax = 1288.6206
				text = ""
			intervals [4502]:
				xmin = 1288.6206
				xmax = 1288.9206
				text = "bunches"
			intervals [4503]:
				xmin = 1288.9206
				xmax = 1289.0206
				text = "of"
			intervals [4504]:
				xmin = 1289.0206
				xmax = 1289.2606
				text = "guys"
			intervals [4505]:
				xmin = 1289.2606
				xmax = 1289.4006
				text = "around"
			intervals [4506]:
				xmin = 1289.4006
				xmax = 1289.5406
				text = "my"
			intervals [4507]:
				xmin = 1289.5406
				xmax = 1289.7306
				text = "weight"
			intervals [4508]:
				xmin = 1289.7306
				xmax = 1291.0214
				text = ""
			intervals [4509]:
				xmin = 1291.0214
				xmax = 1291.1814
				text = "big"
			intervals [4510]:
				xmin = 1291.1814
				xmax = 1291.3914
				text = "ghetto"
			intervals [4511]:
				xmin = 1291.3914
				xmax = 1291.5514
				text = "old"
			intervals [4512]:
				xmin = 1291.5514
				xmax = 1291.7914
				text = "man"
			intervals [4513]:
				xmin = 1291.7914
				xmax = 1291.9714
				text = "like"
			intervals [4514]:
				xmin = 1291.9714
				xmax = 1292.1214
				text = "me"
			intervals [4515]:
				xmin = 1292.1214
				xmax = 1292.1814
				text = "know"
			intervals [4516]:
				xmin = 1292.1814
				xmax = 1292.3014
				text = "what"
			intervals [4517]:
				xmin = 1292.3014
				xmax = 1292.3314
				text = "i"
			intervals [4518]:
				xmin = 1292.3314
				xmax = 1292.3614
				text = ""
			intervals [4519]:
				xmin = 1292.3614
				xmax = 1292.4814
				text = "say"
			intervals [4520]:
				xmin = 1292.4814
				xmax = 1292.8755
				text = ""
			intervals [4521]:
				xmin = 1292.8755
				xmax = 1293.1855
				text = "oh"
			intervals [4522]:
				xmin = 1293.1855
				xmax = 1293.3255
				text = "there"
			intervals [4523]:
				xmin = 1293.3255
				xmax = 1293.5355
				text = "go"
			intervals [4524]:
				xmin = 1293.5355
				xmax = 1293.6055
				text = ""
			intervals [4525]:
				xmin = 1293.6055
				xmax = 1294.1155
				text = "pops"
			intervals [4526]:
				xmin = 1294.1155
				xmax = 1294.5226
				text = ""
			intervals [4527]:
				xmin = 1294.5226
				xmax = 1294.6726
				text = "cause"
			intervals [4528]:
				xmin = 1294.6726
				xmax = 1294.7526
				text = "i"
			intervals [4529]:
				xmin = 1294.7526
				xmax = 1294.9126
				text = "get"
			intervals [4530]:
				xmin = 1294.9126
				xmax = 1294.9426
				text = "a"
			intervals [4531]:
				xmin = 1294.9426
				xmax = 1295.1126
				text = "little"
			intervals [4532]:
				xmin = 1295.1126
				xmax = 1295.2926
				text = "grey"
			intervals [4533]:
				xmin = 1295.2926
				xmax = 1295.4926
				text = "hair"
			intervals [4534]:
				xmin = 1295.4926
				xmax = 1295.6726
				text = "down"
			intervals [4535]:
				xmin = 1295.6726
				xmax = 1295.9226
				text = "here"
			intervals [4536]:
				xmin = 1295.9226
				xmax = 1296.0626
				text = "you"
			intervals [4537]:
				xmin = 1296.0626
				xmax = 1296.1626
				text = "know"
			intervals [4538]:
				xmin = 1296.1626
				xmax = 1296.2026
				text = "or"
			intervals [4539]:
				xmin = 1296.2026
				xmax = 1296.3126
				text = "a"
			intervals [4540]:
				xmin = 1296.3126
				xmax = 1296.7326
				text = "little"
			intervals [4541]:
				xmin = 1296.7326
				xmax = 1296.8226
				text = "bit"
			intervals [4542]:
				xmin = 1296.8226
				xmax = 1296.9126
				text = "up"
			intervals [4543]:
				xmin = 1296.9126
				xmax = 1297.0826
				text = "here"
			intervals [4544]:
				xmin = 1297.0826
				xmax = 1297.6032
				text = ""
			intervals [4545]:
				xmin = 1297.6032
				xmax = 1297.6732
				text = "i"
			intervals [4546]:
				xmin = 1297.6732
				xmax = 1297.8032
				text = "said"
			intervals [4547]:
				xmin = 1297.8032
				xmax = 1298.0332
				text = "boy"
			intervals [4548]:
				xmin = 1298.0332
				xmax = 1298.4132
				text = "respect"
			intervals [4549]:
				xmin = 1298.4132
				xmax = 1298.5632
				text = "them"
			intervals [4550]:
				xmin = 1298.5632
				xmax = 1298.8232
				text = "grey"
			intervals [4551]:
				xmin = 1298.8232
				xmax = 1299.0332
				text = "hairs"
			intervals [4552]:
				xmin = 1299.0332
				xmax = 1299.0632
				text = ""
			intervals [4553]:
				xmin = 1299.0632
				xmax = 1299.2132
				text = "though"
			intervals [4554]:
				xmin = 1299.2132
				xmax = 1300.7092
				text = ""
			intervals [4555]:
				xmin = 1300.7092
				xmax = 1300.8792
				text = "come"
			intervals [4556]:
				xmin = 1300.8792
				xmax = 1301.0292
				text = "up"
			intervals [4557]:
				xmin = 1301.0292
				xmax = 1301.0592
				text = ""
			intervals [4558]:
				xmin = 1301.0592
				xmax = 1301.1392
				text = "s"
			intervals [4559]:
				xmin = 1301.1392
				xmax = 1301.2792
				text = "i"
			intervals [4560]:
				xmin = 1301.2792
				xmax = 1301.4992
				text = "come"
			intervals [4561]:
				xmin = 1301.4992
				xmax = 1301.5992
				text = "up"
			intervals [4562]:
				xmin = 1301.5992
				xmax = 1301.6292
				text = ""
			intervals [4563]:
				xmin = 1301.6292
				xmax = 1301.7992
				text = "come"
			intervals [4564]:
				xmin = 1301.7992
				xmax = 1301.8992
				text = "up"
			intervals [4565]:
				xmin = 1301.8992
				xmax = 1302.0292
				text = "come"
			intervals [4566]:
				xmin = 1302.0292
				xmax = 1302.1492
				text = "up"
			intervals [4567]:
				xmin = 1302.1492
				xmax = 1302.3896
				text = ""
			intervals [4568]:
				xmin = 1302.3896
				xmax = 1302.5896
				text = "i"
			intervals [4569]:
				xmin = 1302.5896
				xmax = 1302.7596
				text = "come"
			intervals [4570]:
				xmin = 1302.7596
				xmax = 1302.8196
				text = "up"
			intervals [4571]:
				xmin = 1302.8196
				xmax = 1302.9396
				text = "the"
			intervals [4572]:
				xmin = 1302.9396
				xmax = 1303.1596
				text = "right"
			intervals [4573]:
				xmin = 1303.1596
				xmax = 1303.1996
				text = ""
			intervals [4574]:
				xmin = 1303.1996
				xmax = 1303.6296
				text = "way"
			intervals [4575]:
				xmin = 1303.6296
				xmax = 1303.6596
				text = ""
			intervals [4576]:
				xmin = 1303.6596
				xmax = 1304.2996
				text = "and"
			intervals [4577]:
				xmin = 1304.2996
				xmax = 1304.8196
				text = "<unk>"
			intervals [4578]:
				xmin = 1304.8196
				xmax = 1304.9696
				text = "the"
			intervals [4579]:
				xmin = 1304.9696
				xmax = 1305.2196
				text = "poor"
			intervals [4580]:
				xmin = 1305.2196
				xmax = 1305.5496
				text = "people"
			intervals [4581]:
				xmin = 1305.5496
				xmax = 1305.7096
				text = "that"
			intervals [4582]:
				xmin = 1305.7096
				xmax = 1305.8296
				text = "brought"
			intervals [4583]:
				xmin = 1305.8296
				xmax = 1305.9896
				text = "me"
			intervals [4584]:
				xmin = 1305.9896
				xmax = 1306.3396
				text = "in"
			intervals [4585]:
				xmin = 1306.3396
				xmax = 1306.9429
				text = ""
			intervals [4586]:
				xmin = 1306.9429
				xmax = 1307.1229
				text = "a"
			intervals [4587]:
				xmin = 1307.1229
				xmax = 1307.3629
				text = "right"
			intervals [4588]:
				xmin = 1307.3629
				xmax = 1307.5929
				text = "way"
			intervals [4589]:
				xmin = 1307.5929
				xmax = 1307.7029
				text = "you"
			intervals [4590]:
				xmin = 1307.7029
				xmax = 1307.9929
				text = "know"
			intervals [4591]:
				xmin = 1307.9929
				xmax = 1308.9125
				text = ""
			intervals [4592]:
				xmin = 1308.9125
				xmax = 1309.0725
				text = "she"
			intervals [4593]:
				xmin = 1309.0725
				xmax = 1309.1425
				text = "s"
			intervals [4594]:
				xmin = 1309.1425
				xmax = 1309.3925
				text = "telling"
			intervals [4595]:
				xmin = 1309.3925
				xmax = 1309.7925
				text = "all"
			intervals [4596]:
				xmin = 1309.7925
				xmax = 1309.9525
				text = "us"
			intervals [4597]:
				xmin = 1309.9525
				xmax = 1310.1925
				text = "kids"
			intervals [4598]:
				xmin = 1310.1925
				xmax = 1310.2225
				text = ""
			intervals [4599]:
				xmin = 1310.2225
				xmax = 1310.3025
				text = "to"
			intervals [4600]:
				xmin = 1310.3025
				xmax = 1310.5625
				text = "school"
			intervals [4601]:
				xmin = 1310.5625
				xmax = 1310.6525
				text = "as"
			intervals [4602]:
				xmin = 1310.6525
				xmax = 1310.9725
				text = "far"
			intervals [4603]:
				xmin = 1310.9725
				xmax = 1311.0625
				text = "as"
			intervals [4604]:
				xmin = 1311.0625
				xmax = 1311.1325
				text = "you"
			intervals [4605]:
				xmin = 1311.1325
				xmax = 1311.1825
				text = ""
			intervals [4606]:
				xmin = 1311.1825
				xmax = 1311.4025
				text = "could"
			intervals [4607]:
				xmin = 1311.4025
				xmax = 1312.0743
				text = ""
			intervals [4608]:
				xmin = 1312.0743
				xmax = 1312.2443
				text = "all"
			intervals [4609]:
				xmin = 1312.2443
				xmax = 1312.3043
				text = "of"
			intervals [4610]:
				xmin = 1312.3043
				xmax = 1312.3643
				text = "us"
			intervals [4611]:
				xmin = 1312.3643
				xmax = 1312.8958
				text = ""
			intervals [4612]:
				xmin = 1312.8958
				xmax = 1313.1558
				text = "every"
			intervals [4613]:
				xmin = 1313.1558
				xmax = 1313.3558
				text = "one"
			intervals [4614]:
				xmin = 1313.3558
				xmax = 1313.4658
				text = "of"
			intervals [4615]:
				xmin = 1313.4658
				xmax = 1313.4958
				text = ""
			intervals [4616]:
				xmin = 1313.4958
				xmax = 1313.6158
				text = "'em"
			intervals [4617]:
				xmin = 1313.6158
				xmax = 1314.3847
				text = ""
			intervals [4618]:
				xmin = 1314.3847
				xmax = 1314.5947
				text = "i'm"
			intervals [4619]:
				xmin = 1314.5947
				xmax = 1314.7447
				text = "the"
			intervals [4620]:
				xmin = 1314.7447
				xmax = 1315.1647
				text = "dumbest"
			intervals [4621]:
				xmin = 1315.1647
				xmax = 1315.3147
				text = "thing"
			intervals [4622]:
				xmin = 1315.3147
				xmax = 1315.4447
				text = "in"
			intervals [4623]:
				xmin = 1315.4447
				xmax = 1315.5147
				text = "the"
			intervals [4624]:
				xmin = 1315.5147
				xmax = 1315.8147
				text = "whole"
			intervals [4625]:
				xmin = 1315.8147
				xmax = 1316.2347
				text = "bunch"
			intervals [4626]:
				xmin = 1316.2347
				xmax = 1319.8862
				text = ""
			intervals [4627]:
				xmin = 1319.8862
				xmax = 1319.9762
				text = "that"
			intervals [4628]:
				xmin = 1319.9762
				xmax = 1320.0762
				text = "s"
			intervals [4629]:
				xmin = 1320.0762
				xmax = 1320.2762
				text = "right"
			intervals [4630]:
				xmin = 1320.2762
				xmax = 1320.5167
				text = ""
			intervals [4631]:
				xmin = 1320.5167
				xmax = 1320.7367
				text = "i"
			intervals [4632]:
				xmin = 1320.7367
				xmax = 1321.1667
				text = "almost"
			intervals [4633]:
				xmin = 1321.1667
				xmax = 1321.3167
				text = "didn't"
			intervals [4634]:
				xmin = 1321.3167
				xmax = 1321.3567
				text = ""
			intervals [4635]:
				xmin = 1321.3567
				xmax = 1321.4267
				text = "i"
			intervals [4636]:
				xmin = 1321.4267
				xmax = 1321.6667
				text = "almost"
			intervals [4637]:
				xmin = 1321.6667
				xmax = 1321.7867
				text = "can"
			intervals [4638]:
				xmin = 1321.7867
				xmax = 1322.2867
				text = "tell"
			intervals [4639]:
				xmin = 1322.2867
				xmax = 1324.3173
				text = ""
			intervals [4640]:
				xmin = 1324.3173
				xmax = 1324.4773
				text = "before"
			intervals [4641]:
				xmin = 1324.4773
				xmax = 1324.5773
				text = "you"
			intervals [4642]:
				xmin = 1324.5773
				xmax = 1324.7873
				text = "say"
			intervals [4643]:
				xmin = 1324.7873
				xmax = 1324.8873
				text = "i"
			intervals [4644]:
				xmin = 1324.8873
				xmax = 1325.0073
				text = "want"
			intervals [4645]:
				xmin = 1325.0073
				xmax = 1325.0673
				text = "you"
			intervals [4646]:
				xmin = 1325.0673
				xmax = 1325.1273
				text = "to"
			intervals [4647]:
				xmin = 1325.1273
				xmax = 1325.2473
				text = "tell"
			intervals [4648]:
				xmin = 1325.2473
				xmax = 1325.3373
				text = "what"
			intervals [4649]:
				xmin = 1325.3373
				xmax = 1325.3673
				text = "s"
			intervals [4650]:
				xmin = 1325.3673
				xmax = 1325.8873
				text = "happening"
			intervals [4651]:
				xmin = 1325.8873
				xmax = 1326.1673
				text = "i"
			intervals [4652]:
				xmin = 1326.1673
				xmax = 1326.2273
				text = "i"
			intervals [4653]:
				xmin = 1326.2273
				xmax = 1326.3373
				text = "what"
			intervals [4654]:
				xmin = 1326.3373
				xmax = 1326.4773
				text = "kind"
			intervals [4655]:
				xmin = 1326.4773
				xmax = 1326.5373
				text = "of"
			intervals [4656]:
				xmin = 1326.5373
				xmax = 1326.6573
				text = "i"
			intervals [4657]:
				xmin = 1326.6573
				xmax = 1326.9273
				text = "i"
			intervals [4658]:
				xmin = 1326.9273
				xmax = 1326.9573
				text = ""
			intervals [4659]:
				xmin = 1326.9573
				xmax = 1327.0573
				text = "what"
			intervals [4660]:
				xmin = 1327.0573
				xmax = 1327.2073
				text = "kind"
			intervals [4661]:
				xmin = 1327.2073
				xmax = 1327.2673
				text = "of"
			intervals [4662]:
				xmin = 1327.2673
				xmax = 1327.5073
				text = "mind"
			intervals [4663]:
				xmin = 1327.5073
				xmax = 1327.5673
				text = "is"
			intervals [4664]:
				xmin = 1327.5673
				xmax = 1327.8573
				text = "that"
			intervals [4665]:
				xmin = 1327.8573
				xmax = 1328.0073
				text = ""
			intervals [4666]:
				xmin = 1328.0073
				xmax = 1328.2873
				text = "sposta"
			intervals [4667]:
				xmin = 1328.2873
				xmax = 1328.4573
				text = "be"
			intervals [4668]:
				xmin = 1328.4573
				xmax = 1330.5519
				text = ""
			intervals [4669]:
				xmin = 1330.5519
				xmax = 1330.6119
				text = "i"
			intervals [4670]:
				xmin = 1330.6119
				xmax = 1331.0219
				text = "don't"
			intervals [4671]:
				xmin = 1331.0219
				xmax = 1331.0819
				text = "know"
			intervals [4672]:
				xmin = 1331.0819
				xmax = 1331.1319
				text = "i"
			intervals [4673]:
				xmin = 1331.1319
				xmax = 1331.2219
				text = "ain't"
			intervals [4674]:
				xmin = 1331.2219
				xmax = 1331.4919
				text = "no"
			intervals [4675]:
				xmin = 1331.4919
				xmax = 1332.4019
				text = "<unk>"
			intervals [4676]:
				xmin = 1332.4019
				xmax = 1332.6144
				text = ""
			intervals [4677]:
				xmin = 1332.6144
				xmax = 1332.7644
				text = "when"
			intervals [4678]:
				xmin = 1332.7644
				xmax = 1332.8544
				text = "them"
			intervals [4679]:
				xmin = 1332.8544
				xmax = 1333.0144
				text = "kind"
			intervals [4680]:
				xmin = 1333.0144
				xmax = 1333.0844
				text = "of"
			intervals [4681]:
				xmin = 1333.0844
				xmax = 1333.2244
				text = "thing"
			intervals [4682]:
				xmin = 1333.2244
				xmax = 1333.4044
				text = "like"
			intervals [4683]:
				xmin = 1333.4044
				xmax = 1333.5844
				text = "that"
			intervals [4684]:
				xmin = 1333.5844
				xmax = 1333.8144
				text = "up"
			intervals [4685]:
				xmin = 1333.8144
				xmax = 1334.9308
				text = ""
			intervals [4686]:
				xmin = 1334.9308
				xmax = 1335.4108
				text = "<unk>"
			intervals [4687]:
				xmin = 1335.4108
				xmax = 1335.5008
				text = ""
			intervals [4688]:
				xmin = 1335.5008
				xmax = 1335.6808
				text = "you"
			intervals [4689]:
				xmin = 1335.6808
				xmax = 1335.8308
				text = "know"
			intervals [4690]:
				xmin = 1335.8308
				xmax = 1335.9408
				text = "what"
			intervals [4691]:
				xmin = 1335.9408
				xmax = 1336.0008
				text = "i'm"
			intervals [4692]:
				xmin = 1336.0008
				xmax = 1336.4508
				text = "talking"
			intervals [4693]:
				xmin = 1336.4508
				xmax = 1336.6308
				text = "you"
			intervals [4694]:
				xmin = 1336.6308
				xmax = 1336.8808
				text = "you"
			intervals [4695]:
				xmin = 1336.8808
				xmax = 1337.1408
				text = "explain"
			intervals [4696]:
				xmin = 1337.1408
				xmax = 1337.2408
				text = "it"
			intervals [4697]:
				xmin = 1337.2408
				xmax = 1337.3908
				text = "better"
			intervals [4698]:
				xmin = 1337.3908
				xmax = 1337.4808
				text = "than"
			intervals [4699]:
				xmin = 1337.4808
				xmax = 1337.5508
				text = "i"
			intervals [4700]:
				xmin = 1337.5508
				xmax = 1337.8108
				text = "can"
			intervals [4701]:
				xmin = 1337.8108
				xmax = 1338.0408
				text = "can't"
			intervals [4702]:
				xmin = 1338.0408
				xmax = 1338.1008
				text = "you"
			intervals [4703]:
				xmin = 1338.1008
				xmax = 1339.0787
				text = ""
			intervals [4704]:
				xmin = 1339.0787
				xmax = 1339.4587
				text = "i"
			intervals [4705]:
				xmin = 1339.4587
				xmax = 1339.4887
				text = "i"
			intervals [4706]:
				xmin = 1339.4887
				xmax = 1339.7687
				text = "mean"
			intervals [4707]:
				xmin = 1339.7687
				xmax = 1339.8687
				text = "it"
			intervals [4708]:
				xmin = 1339.8687
				xmax = 1339.9987
				text = "s"
			intervals [4709]:
				xmin = 1339.9987
				xmax = 1340.2087
				text = "nice"
			intervals [4710]:
				xmin = 1340.2087
				xmax = 1340.4887
				text = "talking"
			intervals [4711]:
				xmin = 1340.4887
				xmax = 1340.5587
				text = "to"
			intervals [4712]:
				xmin = 1340.5587
				xmax = 1340.7287
				text = "you"
			intervals [4713]:
				xmin = 1340.7287
				xmax = 1341.1087
				text = "cause"
			intervals [4714]:
				xmin = 1341.1087
				xmax = 1341.2725
				text = ""
			intervals [4715]:
				xmin = 1341.2725
				xmax = 1341.6825
				text = "huh"
			intervals [4716]:
				xmin = 1341.6825
				xmax = 1342.8851
				text = ""
			intervals [4717]:
				xmin = 1342.8851
				xmax = 1343.1151
				text = "oh"
			intervals [4718]:
				xmin = 1343.1151
				xmax = 1343.2751
				text = "i"
			intervals [4719]:
				xmin = 1343.2751
				xmax = 1343.3651
				text = "ain't"
			intervals [4720]:
				xmin = 1343.3651
				xmax = 1343.6351
				text = "nothing"
			intervals [4721]:
				xmin = 1343.6351
				xmax = 1343.8651
				text = "now"
			intervals [4722]:
				xmin = 1343.8651
				xmax = 1343.8951
				text = ""
			intervals [4723]:
				xmin = 1343.8951
				xmax = 1344.1051
				text = "i'm"
			intervals [4724]:
				xmin = 1344.1051
				xmax = 1344.1951
				text = ""
			intervals [4725]:
				xmin = 1344.1951
				xmax = 1344.2351
				text = "a"
			intervals [4726]:
				xmin = 1344.2351
				xmax = 1349.1113
				text = ""
			intervals [4727]:
				xmin = 1349.1113
				xmax = 1349.3213
				text = "no"
			intervals [4728]:
				xmin = 1349.3213
				xmax = 1349.3813
				text = "i"
			intervals [4729]:
				xmin = 1349.3813
				xmax = 1349.5213
				text = "ain't"
			intervals [4730]:
				xmin = 1349.5213
				xmax = 1349.6813
				text = "know"
			intervals [4731]:
				xmin = 1349.6813
				xmax = 1349.7313
				text = ""
			intervals [4732]:
				xmin = 1349.7313
				xmax = 1349.8513
				text = "no"
			intervals [4733]:
				xmin = 1349.8513
				xmax = 1349.9813
				text = "guys"
			intervals [4734]:
				xmin = 1349.9813
				xmax = 1350.5567
				text = ""
			intervals [4735]:
				xmin = 1350.5567
				xmax = 1350.6767
				text = "that"
			intervals [4736]:
				xmin = 1350.6767
				xmax = 1350.7067
				text = "s"
			intervals [4737]:
				xmin = 1350.7067
				xmax = 1350.7767
				text = "the"
			intervals [4738]:
				xmin = 1350.7767
				xmax = 1351.6367
				text = "only"
			intervals [4739]:
				xmin = 1351.6367
				xmax = 1351.7867
				text = ""
			intervals [4740]:
				xmin = 1351.7867
				xmax = 1351.8167
				text = "<unk>"
			intervals [4741]:
				xmin = 1351.8167
				xmax = 1351.8775
				text = ""
			intervals [4742]:
				xmin = 1351.8775
				xmax = 1352.1475
				text = "see"
			intervals [4743]:
				xmin = 1352.1475
				xmax = 1352.3075
				text = "he"
			intervals [4744]:
				xmin = 1352.3075
				xmax = 1352.4175
				text = "live"
			intervals [4745]:
				xmin = 1352.4175
				xmax = 1352.4775
				text = "in"
			intervals [4746]:
				xmin = 1352.4775
				xmax = 1352.5575
				text = "the"
			intervals [4747]:
				xmin = 1352.5575
				xmax = 1352.7375
				text = "same"
			intervals [4748]:
				xmin = 1352.7375
				xmax = 1352.9075
				text = "house"
			intervals [4749]:
				xmin = 1352.9075
				xmax = 1352.9875
				text = "i"
			intervals [4750]:
				xmin = 1352.9875
				xmax = 1353.1675
				text = "live"
			intervals [4751]:
				xmin = 1353.1675
				xmax = 1353.1975
				text = ""
			intervals [4752]:
				xmin = 1353.1975
				xmax = 1353.4475
				text = "in"
			intervals [4753]:
				xmin = 1353.4475
				xmax = 1355.4568
				text = ""
			intervals [4754]:
				xmin = 1355.4568
				xmax = 1355.6268
				text = "oh"
			intervals [4755]:
				xmin = 1355.6268
				xmax = 1355.8286
				text = ""
			intervals [4756]:
				xmin = 1355.8286
				xmax = 1355.9586
				text = "uh"
			intervals [4757]:
				xmin = 1355.9586
				xmax = 1356.0186
				text = ""
			intervals [4758]:
				xmin = 1356.0186
				xmax = 1356.2386
				text = "that"
			intervals [4759]:
				xmin = 1356.2386
				xmax = 1356.3786
				text = "that"
			intervals [4760]:
				xmin = 1356.3786
				xmax = 1356.4786
				text = ""
			intervals [4761]:
				xmin = 1356.4786
				xmax = 1356.6286
				text = "goes"
			intervals [4762]:
				xmin = 1356.6286
				xmax = 1356.6786
				text = ""
			intervals [4763]:
				xmin = 1356.6786
				xmax = 1356.8486
				text = "right"
			intervals [4764]:
				xmin = 1356.8486
				xmax = 1357.0586
				text = "there"
			intervals [4765]:
				xmin = 1357.0586
				xmax = 1357.7318
				text = ""
			intervals [4766]:
				xmin = 1357.7318
				xmax = 1357.8518
				text = "well"
			intervals [4767]:
				xmin = 1357.8518
				xmax = 1357.9118
				text = "he"
			intervals [4768]:
				xmin = 1357.9118
				xmax = 1358.0318
				text = "my"
			intervals [4769]:
				xmin = 1358.0318
				xmax = 1358.3018
				text = "buddy"
			intervals [4770]:
				xmin = 1358.3018
				xmax = 1358.4018
				text = "he"
			intervals [4771]:
				xmin = 1358.4018
				xmax = 1358.5918
				text = "call"
			intervals [4772]:
				xmin = 1358.5918
				xmax = 1358.7518
				text = "me"
			intervals [4773]:
				xmin = 1358.7518
				xmax = 1358.8518
				text = "p-"
			intervals [4774]:
				xmin = 1358.8518
				xmax = 1359.1297
				text = ""
			intervals [4775]:
				xmin = 1359.1297
				xmax = 1359.5297
				text = "son"
			intervals [4776]:
				xmin = 1359.5297
				xmax = 1359.5597
				text = ""
			intervals [4777]:
				xmin = 1359.5597
				xmax = 1359.6797
				text = "you"
			intervals [4778]:
				xmin = 1359.6797
				xmax = 1359.8397
				text = "know"
			intervals [4779]:
				xmin = 1359.8397
				xmax = 1361.0064
				text = ""
			intervals [4780]:
				xmin = 1361.0064
				xmax = 1361.2064
				text = "but"
			intervals [4781]:
				xmin = 1361.2064
				xmax = 1361.2564
				text = "i"
			intervals [4782]:
				xmin = 1361.2564
				xmax = 1361.4264
				text = "mean"
			intervals [4783]:
				xmin = 1361.4264
				xmax = 1361.5664
				text = "he"
			intervals [4784]:
				xmin = 1361.5664
				xmax = 1361.6064
				text = "s"
			intervals [4785]:
				xmin = 1361.6064
				xmax = 1361.9742
				text = ""
			intervals [4786]:
				xmin = 1361.9742
				xmax = 1362.2742
				text = "nice"
			intervals [4787]:
				xmin = 1362.2742
				xmax = 1362.6442
				text = "neighbor"
			intervals [4788]:
				xmin = 1362.6442
				xmax = 1363.2058
				text = ""
			intervals [4789]:
				xmin = 1363.2058
				xmax = 1363.3658
				text = "but"
			intervals [4790]:
				xmin = 1363.3658
				xmax = 1363.4458
				text = ""
			intervals [4791]:
				xmin = 1363.4458
				xmax = 1363.5858
				text = "i"
			intervals [4792]:
				xmin = 1363.5858
				xmax = 1363.7658
				text = "just"
			intervals [4793]:
				xmin = 1363.7658
				xmax = 1364.1058
				text = "speak"
			intervals [4794]:
				xmin = 1364.1058
				xmax = 1365.8041
				text = ""
			intervals [4795]:
				xmin = 1365.8041
				xmax = 1365.9641
				text = "by"
			intervals [4796]:
				xmin = 1365.9641
				xmax = 1366.2741
				text = "myself"
			intervals [4797]:
				xmin = 1366.2741
				xmax = 1366.5041
				text = "all"
			intervals [4798]:
				xmin = 1366.5041
				xmax = 1366.5641
				text = "the"
			intervals [4799]:
				xmin = 1366.5641
				xmax = 1366.7241
				text = "time"
			intervals [4800]:
				xmin = 1366.7241
				xmax = 1366.7541
				text = "i"
			intervals [4801]:
				xmin = 1366.7541
				xmax = 1367.0041
				text = "don't"
			intervals [4802]:
				xmin = 1367.0041
				xmax = 1367.1841
				text = "be"
			intervals [4803]:
				xmin = 1367.1841
				xmax = 1367.2841
				text = "with"
			intervals [4804]:
				xmin = 1367.2841
				xmax = 1367.6241
				text = "nobody"
			intervals [4805]:
				xmin = 1367.6241
				xmax = 1369.2498
				text = ""
			intervals [4806]:
				xmin = 1369.2498
				xmax = 1369.4598
				text = "no"
			intervals [4807]:
				xmin = 1369.4598
				xmax = 1369.7798
				text = "sir"
			intervals [4808]:
				xmin = 1369.7798
				xmax = 1371.3105
				text = ""
			intervals [4809]:
				xmin = 1371.3105
				xmax = 1371.5305
				text = "now"
			intervals [4810]:
				xmin = 1371.5305
				xmax = 1371.7005
				text = "my"
			intervals [4811]:
				xmin = 1371.7005
				xmax = 1372.0505
				text = "wife"
			intervals [4812]:
				xmin = 1372.0505
				xmax = 1372.1405
				text = ""
			intervals [4813]:
				xmin = 1372.1405
				xmax = 1372.2805
				text = "m-"
			intervals [4814]:
				xmin = 1372.2805
				xmax = 1372.3105
				text = ""
			intervals [4815]:
				xmin = 1372.3105
				xmax = 1372.4105
				text = "we"
			intervals [4816]:
				xmin = 1372.4105
				xmax = 1373.1105
				text = "separated"
			intervals [4817]:
				xmin = 1373.1105
				xmax = 1373.1705
				text = ""
			intervals [4818]:
				xmin = 1373.1705
				xmax = 1373.3505
				text = "uh"
			intervals [4819]:
				xmin = 1373.3505
				xmax = 1373.6238
				text = ""
			intervals [4820]:
				xmin = 1373.6238
				xmax = 1373.7438
				text = "i'm"
			intervals [4821]:
				xmin = 1373.7438
				xmax = 1373.9138
				text = "going"
			intervals [4822]:
				xmin = 1373.9138
				xmax = 1374.0338
				text = "into"
			intervals [4823]:
				xmin = 1374.0338
				xmax = 1374.0938
				text = "the"
			intervals [4824]:
				xmin = 1374.0938
				xmax = 1374.3738
				text = "family"
			intervals [4825]:
				xmin = 1374.3738
				xmax = 1374.4038
				text = ""
			intervals [4826]:
				xmin = 1374.4038
				xmax = 1374.6738
				text = "affairs"
			intervals [4827]:
				xmin = 1374.6738
				xmax = 1374.9838
				text = "now"
			intervals [4828]:
				xmin = 1374.9838
				xmax = 1376.285
				text = ""
			intervals [4829]:
				xmin = 1376.285
				xmax = 1376.605
				text = "oh"
			intervals [4830]:
				xmin = 1376.605
				xmax = 1376.765
				text = "say"
			intervals [4831]:
				xmin = 1376.765
				xmax = 1376.955
				text = "about"
			intervals [4832]:
				xmin = 1376.955
				xmax = 1377.365
				text = "sixteen"
			intervals [4833]:
				xmin = 1377.365
				xmax = 1378.025
				text = "years"
			intervals [4834]:
				xmin = 1378.025
				xmax = 1378.3931
				text = ""
			intervals [4835]:
				xmin = 1378.3931
				xmax = 1378.6131
				text = "tried"
			intervals [4836]:
				xmin = 1378.6131
				xmax = 1378.6731
				text = "it"
			intervals [4837]:
				xmin = 1378.6731
				xmax = 1378.9531
				text = "four"
			intervals [4838]:
				xmin = 1378.9531
				xmax = 1379.6431
				text = "times"
			intervals [4839]:
				xmin = 1379.6431
				xmax = 1380.5411
				text = ""
			intervals [4840]:
				xmin = 1380.5411
				xmax = 1380.6211
				text = "it"
			intervals [4841]:
				xmin = 1380.6211
				xmax = 1380.6811
				text = "s"
			intervals [4842]:
				xmin = 1380.6811
				xmax = 1380.8111
				text = "no"
			intervals [4843]:
				xmin = 1380.8111
				xmax = 1381.2411
				text = "more"
			intervals [4844]:
				xmin = 1381.2411
				xmax = 1381.5066
				text = ""
			intervals [4845]:
				xmin = 1381.5066
				xmax = 1381.6266
				text = "but"
			intervals [4846]:
				xmin = 1381.6266
				xmax = 1381.6566
				text = ""
			intervals [4847]:
				xmin = 1381.6566
				xmax = 1381.7866
				text = "we"
			intervals [4848]:
				xmin = 1381.7866
				xmax = 1382.4966
				text = "<unk>"
			intervals [4849]:
				xmin = 1382.4966
				xmax = 1382.6566
				text = "like"
			intervals [4850]:
				xmin = 1382.6566
				xmax = 1382.7566
				text = "you"
			intervals [4851]:
				xmin = 1382.7566
				xmax = 1382.8366
				text = "and"
			intervals [4852]:
				xmin = 1382.8366
				xmax = 1382.9466
				text = "i"
			intervals [4853]:
				xmin = 1382.9466
				xmax = 1383.1666
				text = "do"
			intervals [4854]:
				xmin = 1383.1666
				xmax = 1383.2766
				text = "it"
			intervals [4855]:
				xmin = 1383.2766
				xmax = 1383.4266
				text = "now"
			intervals [4856]:
				xmin = 1383.4266
				xmax = 1383.7566
				text = "she"
			intervals [4857]:
				xmin = 1383.7566
				xmax = 1384.6472
				text = ""
			intervals [4858]:
				xmin = 1384.6472
				xmax = 1384.7472
				text = "what"
			intervals [4859]:
				xmin = 1384.7472
				xmax = 1384.7772
				text = "s"
			intervals [4860]:
				xmin = 1384.7772
				xmax = 1384.8672
				text = "your"
			intervals [4861]:
				xmin = 1384.8672
				xmax = 1385.1572
				text = "name"
			intervals [4862]:
				xmin = 1385.1572
				xmax = 1386.4163
				text = ""
			intervals [4863]:
				xmin = 1386.4163
				xmax = 1386.8263
				text = "waldo"
			intervals [4864]:
				xmin = 1386.8263
				xmax = 1387.8234
				text = ""
			intervals [4865]:
				xmin = 1387.8234
				xmax = 1388.1534
				text = "waldo"
			intervals [4866]:
				xmin = 1388.1534
				xmax = 1388.3213
				text = ""
			intervals [4867]:
				xmin = 1388.3213
				xmax = 1388.7413
				text = "rdx"
			intervals [4868]:
				xmin = 1388.7413
				xmax = 1388.8313
				text = "is"
			intervals [4869]:
				xmin = 1388.8313
				xmax = 1388.8613
				text = ""
			intervals [4870]:
				xmin = 1388.8613
				xmax = 1389.1113
				text = "mine"
			intervals [4871]:
				xmin = 1389.1113
				xmax = 1390.3633
				text = ""
			intervals [4872]:
				xmin = 1390.3633
				xmax = 1390.5833
				text = "hey"
			intervals [4873]:
				xmin = 1390.5833
				xmax = 1390.8316
				text = ""
			intervals [4874]:
				xmin = 1390.8316
				xmax = 1390.9616
				text = "like"
			intervals [4875]:
				xmin = 1390.9616
				xmax = 1391.0216
				text = "i"
			intervals [4876]:
				xmin = 1391.0216
				xmax = 1391.2116
				text = "said"
			intervals [4877]:
				xmin = 1391.2116
				xmax = 1391.3316
				text = "oh"
			intervals [4878]:
				xmin = 1391.3316
				xmax = 1391.4916
				text = "well"
			intervals [4879]:
				xmin = 1391.4916
				xmax = 1391.5616
				text = "how"
			intervals [4880]:
				xmin = 1391.5616
				xmax = 1391.6016
				text = "are"
			intervals [4881]:
				xmin = 1391.6016
				xmax = 1392.0116
				text = "you"
			intervals [4882]:
				xmin = 1392.0116
				xmax = 1392.2816
				text = ""
			intervals [4883]:
				xmin = 1392.2816
				xmax = 1392.4216
				text = "you"
			intervals [4884]:
				xmin = 1392.4216
				xmax = 1392.6816
				text = "know"
			intervals [4885]:
				xmin = 1392.6816
				xmax = 1393.896
				text = ""
			intervals [4886]:
				xmin = 1393.896
				xmax = 1394.106
				text = "oh"
			intervals [4887]:
				xmin = 1394.106
				xmax = 1394.366
				text = "boy"
			intervals [4888]:
				xmin = 1394.366
				xmax = 1394.556
				text = "what"
			intervals [4889]:
				xmin = 1394.556
				xmax = 1394.586
				text = ""
			intervals [4890]:
				xmin = 1394.586
				xmax = 1394.786
				text = "not"
			intervals [4891]:
				xmin = 1394.786
				xmax = 1394.886
				text = "you"
			intervals [4892]:
				xmin = 1394.886
				xmax = 1395.016
				text = "know"
			intervals [4893]:
				xmin = 1395.016
				xmax = 1395.7161
				text = ""
			intervals [4894]:
				xmin = 1395.7161
				xmax = 1395.8361
				text = "that"
			intervals [4895]:
				xmin = 1395.8361
				xmax = 1395.8661
				text = "s"
			intervals [4896]:
				xmin = 1395.8661
				xmax = 1395.9261
				text = "the"
			intervals [4897]:
				xmin = 1395.9261
				xmax = 1396.0061
				text = "way"
			intervals [4898]:
				xmin = 1396.0061
				xmax = 1396.1161
				text = "i"
			intervals [4899]:
				xmin = 1396.1161
				xmax = 1396.3261
				text = "am"
			intervals [4900]:
				xmin = 1396.3261
				xmax = 1396.3861
				text = ""
			intervals [4901]:
				xmin = 1396.3861
				xmax = 1396.5461
				text = "with"
			intervals [4902]:
				xmin = 1396.5461
				xmax = 1396.7661
				text = "her"
			intervals [4903]:
				xmin = 1396.7661
				xmax = 1396.7961
				text = ""
			intervals [4904]:
				xmin = 1396.7961
				xmax = 1396.9061
				text = "right"
			intervals [4905]:
				xmin = 1396.9061
				xmax = 1396.9461
				text = ""
			intervals [4906]:
				xmin = 1396.9461
				xmax = 1397.2361
				text = "today"
			intervals [4907]:
				xmin = 1397.2361
				xmax = 1397.2661
				text = ""
			intervals [4908]:
				xmin = 1397.2661
				xmax = 1397.3761
				text = "and"
			intervals [4909]:
				xmin = 1397.3761
				xmax = 1397.4961
				text = "her"
			intervals [4910]:
				xmin = 1397.4961
				xmax = 1398.1061
				text = "boyfriend"
			intervals [4911]:
				xmin = 1398.1061
				xmax = 1398.2661
				text = "too"
			intervals [4912]:
				xmin = 1398.2661
				xmax = 1400.6427
				text = ""
			intervals [4913]:
				xmin = 1400.6427
				xmax = 1400.9527
				text = "yeah"
			intervals [4914]:
				xmin = 1400.9527
				xmax = 1401.317
				text = ""
			intervals [4915]:
				xmin = 1401.317
				xmax = 1403.277
				text = "<unk>"
			intervals [4916]:
				xmin = 1403.277
				xmax = 1403.357
				text = ""
			intervals [4917]:
				xmin = 1403.357
				xmax = 1404.017
				text = "everybody"
			intervals [4918]:
				xmin = 1404.017
				xmax = 1404.227
				text = "live"
			intervals [4919]:
				xmin = 1404.227
				xmax = 1404.537
				text = "better"
			intervals [4920]:
				xmin = 1404.537
				xmax = 1404.567
				text = ""
			intervals [4921]:
				xmin = 1404.567
				xmax = 1404.657
				text = "than"
			intervals [4922]:
				xmin = 1404.657
				xmax = 1404.767
				text = "me"
			intervals [4923]:
				xmin = 1404.767
				xmax = 1404.967
				text = ""
			intervals [4924]:
				xmin = 1404.967
				xmax = 1405.077
				text = "i"
			intervals [4925]:
				xmin = 1405.077
				xmax = 1405.107
				text = ""
			intervals [4926]:
				xmin = 1405.107
				xmax = 1405.357
				text = "ain't"
			intervals [4927]:
				xmin = 1405.357
				xmax = 1405.547
				text = "had"
			intervals [4928]:
				xmin = 1405.547
				xmax = 1405.577
				text = ""
			intervals [4929]:
				xmin = 1405.577
				xmax = 1405.867
				text = "nothing"
			intervals [4930]:
				xmin = 1405.867
				xmax = 1406.6947
				text = ""
			intervals [4931]:
				xmin = 1406.6947
				xmax = 1406.7947
				text = "you"
			intervals [4932]:
				xmin = 1406.7947
				xmax = 1406.8847
				text = "know"
			intervals [4933]:
				xmin = 1406.8847
				xmax = 1407.0147
				text = "this"
			intervals [4934]:
				xmin = 1407.0147
				xmax = 1407.3447
				text = "gentleman"
			intervals [4935]:
				xmin = 1407.3447
				xmax = 1407.5147
				text = "here"
			intervals [4936]:
				xmin = 1407.5147
				xmax = 1408.0847
				text = "called"
			intervals [4937]:
				xmin = 1408.0847
				xmax = 1408.1347
				text = ""
			intervals [4938]:
				xmin = 1408.1347
				xmax = 1408.1647
				text = "rdx"
			intervals [4939]:
				xmin = 1408.1647
				xmax = 1410.109
				text = ""
			intervals [4940]:
				xmin = 1410.109
				xmax = 1410.459
				text = "uh"
			intervals [4941]:
				xmin = 1410.459
				xmax = 1412.1535
				text = ""
			intervals [4942]:
				xmin = 1412.1535
				xmax = 1412.3135
				text = "he"
			intervals [4943]:
				xmin = 1412.3135
				xmax = 1412.4335
				text = "knew"
			intervals [4944]:
				xmin = 1412.4335
				xmax = 1412.6135
				text = "us"
			intervals [4945]:
				xmin = 1412.6135
				xmax = 1412.6435
				text = ""
			intervals [4946]:
				xmin = 1412.6435
				xmax = 1412.9935
				text = "way"
			intervals [4947]:
				xmin = 1412.9935
				xmax = 1413.1535
				text = "way"
			intervals [4948]:
				xmin = 1413.1535
				xmax = 1413.3635
				text = "back"
			intervals [4949]:
				xmin = 1413.3635
				xmax = 1413.6535
				text = "years"
			intervals [4950]:
				xmin = 1413.6535
				xmax = 1413.9435
				text = "ago"
			intervals [4951]:
				xmin = 1413.9435
				xmax = 1415.5447
				text = ""
			intervals [4952]:
				xmin = 1415.5447
				xmax = 1415.8547
				text = "see"
			intervals [4953]:
				xmin = 1415.8547
				xmax = 1417.2346
				text = ""
			intervals [4954]:
				xmin = 1417.2346
				xmax = 1417.3246
				text = "but"
			intervals [4955]:
				xmin = 1417.3246
				xmax = 1417.5046
				text = "he"
			intervals [4956]:
				xmin = 1417.5046
				xmax = 1417.6846
				text = "has"
			intervals [4957]:
				xmin = 1417.6846
				xmax = 1418.5846
				text = "changed"
			intervals [4958]:
				xmin = 1418.5846
				xmax = 1419.8555
				text = ""
			intervals [4959]:
				xmin = 1419.8555
				xmax = 1420.0055
				text = "yeah"
			intervals [4960]:
				xmin = 1420.0055
				xmax = 1420.0355
				text = ""
			intervals [4961]:
				xmin = 1420.0355
				xmax = 1420.4555
				text = "he"
			intervals [4962]:
				xmin = 1420.4555
				xmax = 1420.5555
				text = "s"
			intervals [4963]:
				xmin = 1420.5555
				xmax = 1420.6055
				text = "a"
			intervals [4964]:
				xmin = 1420.6055
				xmax = 1420.6555
				text = ""
			intervals [4965]:
				xmin = 1420.6555
				xmax = 1420.9355
				text = "preacher"
			intervals [4966]:
				xmin = 1420.9355
				xmax = 1421.0555
				text = "now"
			intervals [4967]:
				xmin = 1421.0555
				xmax = 1423.2267
				text = ""
			intervals [4968]:
				xmin = 1423.2267
				xmax = 1423.3767
				text = "so"
			intervals [4969]:
				xmin = 1423.3767
				xmax = 1423.5067
				text = "now"
			intervals [4970]:
				xmin = 1423.5067
				xmax = 1423.7267
				text = "you"
			intervals [4971]:
				xmin = 1423.7267
				xmax = 1423.8767
				text = ""
			intervals [4972]:
				xmin = 1423.8767
				xmax = 1424.0367
				text = "i"
			intervals [4973]:
				xmin = 1424.0367
				xmax = 1424.1067
				text = ""
			intervals [4974]:
				xmin = 1424.1067
				xmax = 1424.1967
				text = "go"
			intervals [4975]:
				xmin = 1424.1967
				xmax = 1424.3067
				text = "to"
			intervals [4976]:
				xmin = 1424.3067
				xmax = 1424.5967
				text = "church"
			intervals [4977]:
				xmin = 1424.5967
				xmax = 1424.8567
				text = "every"
			intervals [4978]:
				xmin = 1424.8567
				xmax = 1425.0867
				text = "now"
			intervals [4979]:
				xmin = 1425.0867
				xmax = 1425.1467
				text = "and"
			intervals [4980]:
				xmin = 1425.1467
				xmax = 1425.1767
				text = ""
			intervals [4981]:
				xmin = 1425.1767
				xmax = 1425.4367
				text = "then"
			intervals [4982]:
				xmin = 1425.4367
				xmax = 1425.4667
				text = ""
			intervals [4983]:
				xmin = 1425.4667
				xmax = 1425.5767
				text = "but"
			intervals [4984]:
				xmin = 1425.5767
				xmax = 1425.6867
				text = ""
			intervals [4985]:
				xmin = 1425.6867
				xmax = 1425.7867
				text = "i"
			intervals [4986]:
				xmin = 1425.7867
				xmax = 1425.9667
				text = "ain't"
			intervals [4987]:
				xmin = 1425.9667
				xmax = 1426.0867
				text = ""
			intervals [4988]:
				xmin = 1426.0867
				xmax = 1426.3367
				text = "ready"
			intervals [4989]:
				xmin = 1426.3367
				xmax = 1426.5067
				text = "yet"
			intervals [4990]:
				xmin = 1426.5067
				xmax = 1427.7786
				text = ""
			intervals [4991]:
				xmin = 1427.7786
				xmax = 1428.0186
				text = "see"
			intervals [4992]:
				xmin = 1428.0186
				xmax = 1428.0886
				text = "i"
			intervals [4993]:
				xmin = 1428.0886
				xmax = 1428.2286
				text = "ain't"
			intervals [4994]:
				xmin = 1428.2286
				xmax = 1428.3386
				text = "gon-"
			intervals [4995]:
				xmin = 1428.3386
				xmax = 1428.3986
				text = ""
			intervals [4996]:
				xmin = 1428.3986
				xmax = 1428.5586
				text = "i"
			intervals [4997]:
				xmin = 1428.5586
				xmax = 1428.7786
				text = "say"
			intervals [4998]:
				xmin = 1428.7786
				xmax = 1429.1786
				text = "before"
			intervals [4999]:
				xmin = 1429.1786
				xmax = 1429.2886
				text = "i"
			intervals [5000]:
				xmin = 1429.2886
				xmax = 1429.6586
				text = "die"
			intervals [5001]:
				xmin = 1429.6586
				xmax = 1429.8586
				text = "want"
			intervals [5002]:
				xmin = 1429.8586
				xmax = 1429.9586
				text = "to"
			intervals [5003]:
				xmin = 1429.9586
				xmax = 1429.9886
				text = ""
			intervals [5004]:
				xmin = 1429.9886
				xmax = 1430.1386
				text = "be"
			intervals [5005]:
				xmin = 1430.1386
				xmax = 1430.1886
				text = "a"
			intervals [5006]:
				xmin = 1430.1886
				xmax = 1430.2886
				text = ""
			intervals [5007]:
				xmin = 1430.2886
				xmax = 1430.7286
				text = "preacher"
			intervals [5008]:
				xmin = 1430.7286
				xmax = 1431.4494
				text = ""
			intervals [5009]:
				xmin = 1431.4494
				xmax = 1431.5494
				text = "and"
			intervals [5010]:
				xmin = 1431.5494
				xmax = 1431.6894
				text = "i"
			intervals [5011]:
				xmin = 1431.6894
				xmax = 1432.0194
				text = "can"
			intervals [5012]:
				xmin = 1432.0194
				xmax = 1432.4094
				text = "talk"
			intervals [5013]:
				xmin = 1432.4094
				xmax = 1434.2003
				text = ""
			intervals [5014]:
				xmin = 1434.2003
				xmax = 1434.9103
				text = "<unk>"
			intervals [5015]:
				xmin = 1434.9103
				xmax = 1434.9803
				text = ""
			intervals [5016]:
				xmin = 1434.9803
				xmax = 1435.1603
				text = "am"
			intervals [5017]:
				xmin = 1435.1603
				xmax = 1435.2103
				text = "i"
			intervals [5018]:
				xmin = 1435.2103
				xmax = 1435.5503
				text = "worrying"
			intervals [5019]:
				xmin = 1435.5503
				xmax = 1435.6803
				text = "to"
			intervals [5020]:
				xmin = 1435.6803
				xmax = 1435.8203
				text = "death"
			intervals [5021]:
				xmin = 1435.8203
				xmax = 1438.1365
				text = ""
			intervals [5022]:
				xmin = 1438.1365
				xmax = 1438.3065
				text = "but"
			intervals [5023]:
				xmin = 1438.3065
				xmax = 1438.3565
				text = "i"
			intervals [5024]:
				xmin = 1438.3565
				xmax = 1438.6565
				text = "mean"
			intervals [5025]:
				xmin = 1438.6565
				xmax = 1438.7365
				text = "no"
			intervals [5026]:
				xmin = 1438.7365
				xmax = 1438.7965
				text = "i'm"
			intervals [5027]:
				xmin = 1438.7965
				xmax = 1439.0265
				text = "not"
			intervals [5028]:
				xmin = 1439.0265
				xmax = 1439.2965
				text = "kidding"
			intervals [5029]:
				xmin = 1439.2965
				xmax = 1439.5065
				text = "but"
			intervals [5030]:
				xmin = 1439.5065
				xmax = 1439.6365
				text = "uh"
			intervals [5031]:
				xmin = 1439.6365
				xmax = 1440.8892
				text = ""
			intervals [5032]:
				xmin = 1440.8892
				xmax = 1441.0092
				text = "uh"
			intervals [5033]:
				xmin = 1441.0092
				xmax = 1441.0992
				text = "d"
			intervals [5034]:
				xmin = 1441.0992
				xmax = 1441.2492
				text = "but"
			intervals [5035]:
				xmin = 1441.2492
				xmax = 1441.4392
				text = "like"
			intervals [5036]:
				xmin = 1441.4392
				xmax = 1441.4692
				text = "i"
			intervals [5037]:
				xmin = 1441.4692
				xmax = 1441.6692
				text = "s"
			intervals [5038]:
				xmin = 1441.6692
				xmax = 1441.9792
				text = ""
			intervals [5039]:
				xmin = 1441.9792
				xmax = 1442.1592
				text = "but"
			intervals [5040]:
				xmin = 1442.1592
				xmax = 1442.5692
				text = ""
			intervals [5041]:
				xmin = 1442.5692
				xmax = 1442.7992
				text = "i"
			intervals [5042]:
				xmin = 1442.7992
				xmax = 1442.8792
				text = ""
			intervals [5043]:
				xmin = 1442.8792
				xmax = 1442.9092
				text = "i"
			intervals [5044]:
				xmin = 1442.9092
				xmax = 1443.0992
				text = "i"
			intervals [5045]:
				xmin = 1443.0992
				xmax = 1443.1792
				text = ""
			intervals [5046]:
				xmin = 1443.1792
				xmax = 1443.4092
				text = "really"
			intervals [5047]:
				xmin = 1443.4092
				xmax = 1443.4392
				text = ""
			intervals [5048]:
				xmin = 1443.4392
				xmax = 1443.6192
				text = "i"
			intervals [5049]:
				xmin = 1443.6192
				xmax = 1443.6792
				text = ""
			intervals [5050]:
				xmin = 1443.6792
				xmax = 1443.9392
				text = "see"
			intervals [5051]:
				xmin = 1443.9392
				xmax = 1444.0492
				text = "i"
			intervals [5052]:
				xmin = 1444.0492
				xmax = 1444.0892
				text = ""
			intervals [5053]:
				xmin = 1444.0892
				xmax = 1444.4692
				text = "always"
			intervals [5054]:
				xmin = 1444.4692
				xmax = 1444.7692
				text = "down"
			intervals [5055]:
				xmin = 1444.7692
				xmax = 1444.8492
				text = ""
			intervals [5056]:
				xmin = 1444.8492
				xmax = 1445.0092
				text = "sit"
			intervals [5057]:
				xmin = 1445.0092
				xmax = 1445.0692
				text = "in"
			intervals [5058]:
				xmin = 1445.0692
				xmax = 1445.1292
				text = "the"
			intervals [5059]:
				xmin = 1445.1292
				xmax = 1445.2292
				text = "chair"
			intervals [5060]:
				xmin = 1445.2292
				xmax = 1445.2592
				text = ""
			intervals [5061]:
				xmin = 1445.2592
				xmax = 1445.3992
				text = "after"
			intervals [5062]:
				xmin = 1445.3992
				xmax = 1445.5892
				text = "church"
			intervals [5063]:
				xmin = 1445.5892
				xmax = 1445.6592
				text = "and"
			intervals [5064]:
				xmin = 1445.6592
				xmax = 1445.7192
				text = ""
			intervals [5065]:
				xmin = 1445.7192
				xmax = 1446.0092
				text = "talk"
			intervals [5066]:
				xmin = 1446.0092
				xmax = 1446.1292
				text = "to"
			intervals [5067]:
				xmin = 1446.1292
				xmax = 1446.5392
				text = "boys"
			intervals [5068]:
				xmin = 1446.5392
				xmax = 1446.7792
				text = ""
			intervals [5069]:
				xmin = 1446.7792
				xmax = 1447.3392
				text = "after"
			intervals [5070]:
				xmin = 1447.3392
				xmax = 1447.5392
				text = ""
			intervals [5071]:
				xmin = 1447.5392
				xmax = 1447.8992
				text = "twelve"
			intervals [5072]:
				xmin = 1447.8992
				xmax = 1448.2492
				text = "o'clock"
			intervals [5073]:
				xmin = 1448.2492
				xmax = 1448.3292
				text = "you"
			intervals [5074]:
				xmin = 1448.3292
				xmax = 1448.6292
				text = "know"
			intervals [5075]:
				xmin = 1448.6292
				xmax = 1449.3958
				text = ""
			intervals [5076]:
				xmin = 1449.3958
				xmax = 1449.5458
				text = "and"
			intervals [5077]:
				xmin = 1449.5458
				xmax = 1449.7458
				text = "uh"
			intervals [5078]:
				xmin = 1449.7458
				xmax = 1449.7758
				text = ""
			intervals [5079]:
				xmin = 1449.7758
				xmax = 1449.9458
				text = "just"
			intervals [5080]:
				xmin = 1449.9458
				xmax = 1450.1858
				text = "different"
			intervals [5081]:
				xmin = 1450.1858
				xmax = 1450.3358
				text = "little"
			intervals [5082]:
				xmin = 1450.3358
				xmax = 1450.4858
				text = "thing"
			intervals [5083]:
				xmin = 1450.4858
				xmax = 1450.5858
				text = "we"
			intervals [5084]:
				xmin = 1450.5858
				xmax = 1450.7858
				text = "used"
			intervals [5085]:
				xmin = 1450.7858
				xmax = 1450.9658
				text = "to"
			intervals [5086]:
				xmin = 1450.9658
				xmax = 1451.0258
				text = "do"
			intervals [5087]:
				xmin = 1451.0258
				xmax = 1451.4658
				text = "years"
			intervals [5088]:
				xmin = 1451.4658
				xmax = 1451.7358
				text = "back"
			intervals [5089]:
				xmin = 1451.7358
				xmax = 1451.8458
				text = "and"
			intervals [5090]:
				xmin = 1451.8458
				xmax = 1452.3554
				text = ""
			intervals [5091]:
				xmin = 1452.3554
				xmax = 1452.4854
				text = "they"
			intervals [5092]:
				xmin = 1452.4854
				xmax = 1452.9554
				text = "remind"
			intervals [5093]:
				xmin = 1452.9554
				xmax = 1453.0154
				text = "me"
			intervals [5094]:
				xmin = 1453.0154
				xmax = 1453.1154
				text = "of"
			intervals [5095]:
				xmin = 1453.1154
				xmax = 1453.4554
				text = "something"
			intervals [5096]:
				xmin = 1453.4554
				xmax = 1453.5554
				text = "you"
			intervals [5097]:
				xmin = 1453.5554
				xmax = 1453.8054
				text = "know"
			intervals [5098]:
				xmin = 1453.8054
				xmax = 1455.0137
				text = ""
			intervals [5099]:
				xmin = 1455.0137
				xmax = 1455.1737
				text = "once"
			intervals [5100]:
				xmin = 1455.1737
				xmax = 1455.2337
				text = "you"
			intervals [5101]:
				xmin = 1455.2337
				xmax = 1455.4037
				text = "come"
			intervals [5102]:
				xmin = 1455.4037
				xmax = 1455.5637
				text = "on"
			intervals [5103]:
				xmin = 1455.5637
				xmax = 1455.7337
				text = "and"
			intervals [5104]:
				xmin = 1455.7337
				xmax = 1455.9237
				text = "chat"
			intervals [5105]:
				xmin = 1455.9237
				xmax = 1456.0137
				text = "say"
			intervals [5106]:
				xmin = 1456.0137
				xmax = 1456.2037
				text = "when"
			intervals [5107]:
				xmin = 1456.2037
				xmax = 1456.2637
				text = "i"
			intervals [5108]:
				xmin = 1456.2637
				xmax = 1456.4537
				text = "get"
			intervals [5109]:
				xmin = 1456.4537
				xmax = 1456.4937
				text = ""
			intervals [5110]:
				xmin = 1456.4937
				xmax = 1456.8537
				text = "ready"
			intervals [5111]:
				xmin = 1456.8537
				xmax = 1457.1726
				text = ""
			intervals [5112]:
				xmin = 1457.1726
				xmax = 1457.2426
				text = "i"
			intervals [5113]:
				xmin = 1457.2426
				xmax = 1457.3726
				text = "say"
			intervals [5114]:
				xmin = 1457.3726
				xmax = 1457.5326
				text = "cause"
			intervals [5115]:
				xmin = 1457.5326
				xmax = 1457.7026
				text = "i"
			intervals [5116]:
				xmin = 1457.7026
				xmax = 1457.8726
				text = "say"
			intervals [5117]:
				xmin = 1457.8726
				xmax = 1457.9926
				text = "i"
			intervals [5118]:
				xmin = 1457.9926
				xmax = 1458.2526
				text = "want"
			intervals [5119]:
				xmin = 1458.2526
				xmax = 1458.3126
				text = "to"
			intervals [5120]:
				xmin = 1458.3126
				xmax = 1458.3726
				text = "be"
			intervals [5121]:
				xmin = 1458.3726
				xmax = 1458.4326
				text = "a"
			intervals [5122]:
				xmin = 1458.4326
				xmax = 1458.7626
				text = "preacher"
			intervals [5123]:
				xmin = 1458.7626
				xmax = 1459.1326
				text = "before"
			intervals [5124]:
				xmin = 1459.1326
				xmax = 1459.2726
				text = "i"
			intervals [5125]:
				xmin = 1459.2726
				xmax = 1459.8826
				text = "die"
			intervals [5126]:
				xmin = 1459.8826
				xmax = 1460.0367
				text = ""
			intervals [5127]:
				xmin = 1460.0367
				xmax = 1460.1367
				text = "i"
			intervals [5128]:
				xmin = 1460.1367
				xmax = 1460.3367
				text = "want"
			intervals [5129]:
				xmin = 1460.3367
				xmax = 1460.4467
				text = "to"
			intervals [5130]:
				xmin = 1460.4467
				xmax = 1460.5567
				text = "be"
			intervals [5131]:
				xmin = 1460.5567
				xmax = 1460.7667
				text = "it"
			intervals [5132]:
				xmin = 1460.7667
				xmax = 1461.115
				text = ""
			intervals [5133]:
[truncated: 2,414,341 more chars]
