# Supplementary material for: Considering Performance in the Automated and Manual Coding of Sociolinguistic Variables: Lessons From Variable (ING)
Source: Front Artif Intell. 2021 Apr 29;4:648543. doi: 10.3389/frai.2021.648543 (PMC8117961; doi:10.3389/frai.2021.648543)
Supplement: Supplementary file 5 [file Data_Sheet_5.ZIP › CORAAL_VARAligned_as_TextGrids_p1/DCA_se2_ag1_f_05_1.TextGrid]

File type = "ooTextFile"
Object class = "TextGrid"

xmin = 0.0
xmax = 1442.5999092970521
tiers? <exists>
size = 4
item []:
	item [1]:
		class = "IntervalTier"
		name = "DCA_int_02 - words"
		xmin = 0.0
		xmax = 1442.5999092970521
		intervals: size = 1495
			intervals [1]:
				xmin = 0.0
				xmax = 0.5254
				text = ""
			intervals [2]:
				xmin = 0.5254
				xmax = 0.9354
				text = "okay"
			intervals [3]:
				xmin = 0.9354
				xmax = 1.5254
				text = "uh"
			intervals [4]:
				xmin = 1.5254
				xmax = 2.2035
				text = ""
			intervals [5]:
				xmin = 2.2035
				xmax = 2.3935
				text = "tell"
			intervals [6]:
				xmin = 2.3935
				xmax = 2.5435
				text = "me"
			intervals [7]:
				xmin = 2.5435
				xmax = 3.7395
				text = ""
			intervals [8]:
				xmin = 3.7395
				xmax = 3.9795
				text = "when"
			intervals [9]:
				xmin = 3.9795
				xmax = 4.0895
				text = "you"
			intervals [10]:
				xmin = 4.0895
				xmax = 4.3195
				text = "were"
			intervals [11]:
				xmin = 4.3195
				xmax = 4.8195
				text = "smaller"
			intervals [12]:
				xmin = 4.8195
				xmax = 4.9895
				text = "what"
			intervals [13]:
				xmin = 4.9895
				xmax = 5.2895
				text = "kinds"
			intervals [14]:
				xmin = 5.2895
				xmax = 5.3595
				text = "of"
			intervals [15]:
				xmin = 5.3595
				xmax = 5.4195
				text = ""
			intervals [16]:
				xmin = 5.4195
				xmax = 5.7695
				text = "games"
			intervals [17]:
				xmin = 5.7695
				xmax = 5.8795
				text = ""
			intervals [18]:
				xmin = 5.8795
				xmax = 6.0395
				text = "did"
			intervals [19]:
				xmin = 6.0395
				xmax = 6.0695
				text = ""
			intervals [20]:
				xmin = 6.0695
				xmax = 6.1495
				text = "you"
			intervals [21]:
				xmin = 6.1495
				xmax = 6.1795
				text = ""
			intervals [22]:
				xmin = 6.1795
				xmax = 6.3895
				text = "used"
			intervals [23]:
				xmin = 6.3895
				xmax = 6.4495
				text = "to"
			intervals [24]:
				xmin = 6.4495
				xmax = 6.5395
				text = ""
			intervals [25]:
				xmin = 6.5395
				xmax = 6.8395
				text = "play"
			intervals [26]:
				xmin = 6.8395
				xmax = 7.1495
				text = "around"
			intervals [27]:
				xmin = 7.1495
				xmax = 7.1995
				text = ""
			intervals [28]:
				xmin = 7.1995
				xmax = 7.4295
				text = "here"
			intervals [29]:
				xmin = 7.4295
				xmax = 7.4595
				text = ""
			intervals [30]:
				xmin = 7.4595
				xmax = 7.5595
				text = "in"
			intervals [31]:
				xmin = 7.5595
				xmax = 7.5895
				text = ""
			intervals [32]:
				xmin = 7.5895
				xmax = 7.6995
				text = "the"
			intervals [33]:
				xmin = 7.6995
				xmax = 7.7295
				text = ""
			intervals [34]:
				xmin = 7.7295
				xmax = 8.2495
				text = "neighborhood"
			intervals [35]:
				xmin = 8.2495
				xmax = 20.0562
				text = ""
			intervals [36]:
				xmin = 20.0562
				xmax = 20.2162
				text = "how"
			intervals [37]:
				xmin = 20.2162
				xmax = 20.2862
				text = "d"
			intervals [38]:
				xmin = 20.2862
				xmax = 20.3462
				text = "you"
			intervals [39]:
				xmin = 20.3462
				xmax = 20.4062
				text = ""
			intervals [40]:
				xmin = 20.4062
				xmax = 20.6762
				text = "play"
			intervals [41]:
				xmin = 20.6762
				xmax = 20.7062
				text = ""
			intervals [42]:
				xmin = 20.7062
				xmax = 20.8562
				text = "hide"
			intervals [43]:
				xmin = 20.8562
				xmax = 21.0362
				text = "and"
			intervals [44]:
				xmin = 21.0362
				xmax = 21.1062
				text = ""
			intervals [45]:
				xmin = 21.1062
				xmax = 21.6062
				text = "seek"
			intervals [46]:
				xmin = 21.6062
				xmax = 52.5695
				text = ""
			intervals [47]:
				xmin = 52.5695
				xmax = 52.6895
				text = "hm"
			intervals [48]:
				xmin = 52.6895
				xmax = 53.5301
				text = ""
			intervals [49]:
				xmin = 53.5301
				xmax = 53.7101
				text = "how"
			intervals [50]:
				xmin = 53.7101
				xmax = 54.1201
				text = "about"
			intervals [51]:
				xmin = 54.1201
				xmax = 54.1501
				text = ""
			intervals [52]:
				xmin = 54.1501
				xmax = 54.4501
				text = "uh"
			intervals [53]:
				xmin = 54.4501
				xmax = 57.4025
				text = ""
			intervals [54]:
				xmin = 57.4025
				xmax = 57.6025
				text = "when"
			intervals [55]:
				xmin = 57.6025
				xmax = 57.6725
				text = "you"
			intervals [56]:
				xmin = 57.6725
				xmax = 58.0125
				text = "start"
			intervals [57]:
				xmin = 58.0125
				xmax = 58.1025
				text = "the"
			intervals [58]:
				xmin = 58.1025
				xmax = 58.4325
				text = "game"
			intervals [59]:
				xmin = 58.4325
				xmax = 59.227
				text = ""
			intervals [60]:
				xmin = 59.227
				xmax = 59.397
				text = "how"
			intervals [61]:
				xmin = 59.397
				xmax = 59.547
				text = "do"
			intervals [62]:
				xmin = 59.547
				xmax = 59.807
				text = "you"
			intervals [63]:
				xmin = 59.807
				xmax = 59.847
				text = ""
			intervals [64]:
				xmin = 59.847
				xmax = 60.167
				text = "find"
			intervals [65]:
				xmin = 60.167
				xmax = 60.327
				text = "out"
			intervals [66]:
				xmin = 60.327
				xmax = 60.457
				text = "who"
			intervals [67]:
				xmin = 60.457
				xmax = 60.487
				text = ""
			intervals [68]:
				xmin = 60.487
				xmax = 60.517
				text = "s"
			intervals [69]:
				xmin = 60.517
				xmax = 60.547
				text = ""
			intervals [70]:
				xmin = 60.547
				xmax = 60.757
				text = "gonna"
			intervals [71]:
				xmin = 60.757
				xmax = 60.857
				text = ""
			intervals [72]:
				xmin = 60.857
				xmax = 61.017
				text = "be"
			intervals [73]:
				xmin = 61.017
				xmax = 61.177
				text = "it"
			intervals [74]:
				xmin = 61.177
				xmax = 61.227
				text = ""
			intervals [75]:
				xmin = 61.227
				xmax = 61.297
				text = "do"
			intervals [76]:
				xmin = 61.297
				xmax = 61.467
				text = "you"
			intervals [77]:
				xmin = 61.467
				xmax = 61.647
				text = "use"
			intervals [78]:
				xmin = 61.647
				xmax = 61.917
				text = "any"
			intervals [79]:
				xmin = 61.917
				xmax = 62.497
				text = "rhymes"
			intervals [80]:
				xmin = 62.497
				xmax = 62.527
				text = ""
			intervals [81]:
				xmin = 62.527
				xmax = 62.727
				text = "what"
			intervals [82]:
				xmin = 62.727
				xmax = 63.057
				text = "kinds"
			intervals [83]:
				xmin = 63.057
				xmax = 72.444
				text = ""
			intervals [84]:
				xmin = 72.444
				xmax = 72.614
				text = "how"
			intervals [85]:
				xmin = 72.614
				xmax = 72.684
				text = "s"
			intervals [86]:
				xmin = 72.684
				xmax = 72.854
				text = "that"
			intervals [87]:
				xmin = 72.854
				xmax = 72.954
				text = ""
			intervals [88]:
				xmin = 72.954
				xmax = 73.174
				text = "go"
			intervals [89]:
				xmin = 73.174
				xmax = 83.213
				text = ""
			intervals [90]:
				xmin = 83.213
				xmax = 83.633
				text = "uh-huh"
			intervals [91]:
				xmin = 83.633
				xmax = 84.680
				text = ""
			intervals [92]:
				xmin = 84.680
				xmax = 84.870
				text = "alright"
			intervals [93]:
				xmin = 84.870
				xmax = 84.960
				text = ""
			intervals [94]:
				xmin = 84.960
				xmax = 85.110
				text = "good"
			intervals [95]:
				xmin = 85.110
				xmax = 87.0248
				text = ""
			intervals [96]:
				xmin = 87.0248
				xmax = 87.3348
				text = "okay"
			intervals [97]:
				xmin = 87.3348
				xmax = 87.3648
				text = ""
			intervals [98]:
				xmin = 87.3648
				xmax = 87.4948
				text = "how"
			intervals [99]:
				xmin = 87.4948
				xmax = 87.8548
				text = "about"
			intervals [100]:
				xmin = 87.8548
				xmax = 87.8948
				text = ""
			intervals [101]:
				xmin = 87.8948
				xmax = 88.1948
				text = "um"
			intervals [102]:
				xmin = 88.1948
				xmax = 89.7912
				text = ""
			intervals [103]:
				xmin = 89.7912
				xmax = 89.8712
				text = "do"
			intervals [104]:
				xmin = 89.8712
				xmax = 89.9312
				text = "you"
			intervals [105]:
				xmin = 89.9312
				xmax = 90.0312
				text = "ever"
			intervals [106]:
				xmin = 90.0312
				xmax = 90.1012
				text = ""
			intervals [107]:
				xmin = 90.1012
				xmax = 90.2612
				text = "play"
			intervals [108]:
				xmin = 90.2612
				xmax = 90.8112
				text = "marbles"
			intervals [109]:
				xmin = 90.8112
				xmax = 94.1358
				text = ""
			intervals [110]:
				xmin = 94.1358
				xmax = 94.3058
				text = "h"
			intervals [111]:
				xmin = 94.3058
				xmax = 95.3989
				text = ""
			intervals [112]:
				xmin = 95.3989
				xmax = 95.4889
				text = "do"
			intervals [113]:
				xmin = 95.4889
				xmax = 95.5189
				text = ""
			intervals [114]:
				xmin = 95.5189
				xmax = 95.5789
				text = "you"
			intervals [115]:
				xmin = 95.5789
				xmax = 95.8589
				text = "like"
			intervals [116]:
				xmin = 95.8589
				xmax = 95.9289
				text = "to"
			intervals [117]:
				xmin = 95.9289
				xmax = 96.2689
				text = "watch"
			intervals [118]:
				xmin = 96.2689
				xmax = 96.6789
				text = "tv"
			intervals [119]:
				xmin = 96.6789
				xmax = 97.7994
				text = ""
			intervals [120]:
				xmin = 97.7994
				xmax = 97.9394
				text = "what"
			intervals [121]:
				xmin = 97.9394
				xmax = 97.9694
				text = "are"
			intervals [122]:
				xmin = 97.9694
				xmax = 98.1094
				text = "your"
			intervals [123]:
				xmin = 98.1094
				xmax = 98.2194
				text = ""
			intervals [124]:
				xmin = 98.2194
				xmax = 98.5194
				text = "favorite"
			intervals [125]:
				xmin = 98.5194
				xmax = 98.6094
				text = ""
			intervals [126]:
				xmin = 98.6094
				xmax = 98.9794
				text = "programs"
			intervals [127]:
				xmin = 98.9794
				xmax = 112.9345
				text = ""
			intervals [128]:
				xmin = 112.9345
				xmax = 113.3445
				text = "mm-hm"
			intervals [129]:
				xmin = 113.3445
				xmax = 120.1758
				text = ""
			intervals [130]:
				xmin = 120.1758
				xmax = 120.3058
				text = "oh"
			intervals [131]:
				xmin = 120.3058
				xmax = 120.5458
				text = "what"
			intervals [132]:
				xmin = 120.5458
				xmax = 121.9086
				text = ""
			intervals [133]:
				xmin = 121.9086
				xmax = 122.1586
				text = "what"
			intervals [134]:
				xmin = 122.1586
				xmax = 122.2086
				text = "s"
			intervals [135]:
				xmin = 122.2086
				xmax = 122.2786
				text = "a"
			intervals [136]:
				xmin = 122.2786
				xmax = 122.3286
				text = ""
			intervals [137]:
				xmin = 122.3286
				xmax = 122.7386
				text = "family"
			intervals [138]:
				xmin = 122.7386
				xmax = 123.1286
				text = "affair"
			intervals [139]:
				xmin = 123.1286
				xmax = 123.1786
				text = ""
			intervals [140]:
				xmin = 123.1786
				xmax = 123.4686
				text = "about"
			intervals [141]:
				xmin = 123.4686
				xmax = 129.5416
				text = ""
			intervals [142]:
				xmin = 129.5416
				xmax = 129.8816
				text = "mm-hm"
			intervals [143]:
				xmin = 129.8816
				xmax = 142.5339
				text = ""
			intervals [144]:
				xmin = 142.5339
				xmax = 142.7839
				text = "and"
			intervals [145]:
				xmin = 142.7839
				xmax = 143.0239
				text = "uh"
			intervals [146]:
				xmin = 143.0239
				xmax = 143.2539
				text = "what"
			intervals [147]:
				xmin = 143.2539
				xmax = 143.9339
				text = "happens"
			intervals [148]:
				xmin = 143.9339
				xmax = 144.1686
				text = ""
			intervals [149]:
				xmin = 144.1686
				xmax = 144.4286
				text = "what"
			intervals [150]:
				xmin = 144.4286
				xmax = 144.5586
				text = "is"
			intervals [151]:
				xmin = 144.5586
				xmax = 144.6086
				text = ""
			intervals [152]:
				xmin = 144.6086
				xmax = 144.8086
				text = "there"
			intervals [153]:
				xmin = 144.8086
				xmax = 145.2762
				text = ""
			intervals [154]:
				xmin = 145.2762
				xmax = 145.4262
				text = "it"
			intervals [155]:
				xmin = 145.4262
				xmax = 145.755
				text = ""
			intervals [156]:
				xmin = 145.755
				xmax = 146.035
				text = "funny"
			intervals [157]:
				xmin = 146.035
				xmax = 146.065
				text = ""
			intervals [158]:
				xmin = 146.065
				xmax = 146.335
				text = "or"
			intervals [159]:
				xmin = 146.335
				xmax = 146.395
				text = ""
			intervals [160]:
				xmin = 146.395
				xmax = 146.505
				text = "what"
			intervals [161]:
				xmin = 146.505
				xmax = 151.6533
				text = ""
			intervals [162]:
				xmin = 151.6533
				xmax = 151.9033
				text = "uh-huh"
			intervals [163]:
				xmin = 151.9033
				xmax = 158.962
				text = ""
			intervals [164]:
				xmin = 158.962
				xmax = 159.302
				text = "uh-huh"
			intervals [165]:
				xmin = 159.302
				xmax = 162.0858
				text = ""
			intervals [166]:
				xmin = 162.0858
				xmax = 162.1758
				text = "how"
			intervals [167]:
				xmin = 162.1758
				xmax = 162.4558
				text = "about"
			intervals [168]:
				xmin = 162.4558
				xmax = 162.4858
				text = ""
			intervals [169]:
				xmin = 162.4858
				xmax = 162.8758
				text = "bewitch"
			intervals [170]:
				xmin = 162.8758
				xmax = 180.8639
				text = ""
			intervals [171]:
				xmin = 180.8639
				xmax = 181.2839
				text = "mm-hm"
			intervals [172]:
				xmin = 181.2839
				xmax = 192.6589
				text = ""
			intervals [173]:
				xmin = 192.6589
				xmax = 192.9089
				text = "hm"
			intervals [174]:
				xmin = 192.9089
				xmax = 202.7621
				text = ""
			intervals [175]:
				xmin = 202.7621
				xmax = 203.1421
				text = "uh-huh"
			intervals [176]:
				xmin = 203.1421
				xmax = 203.3421
				text = ""
			intervals [177]:
				xmin = 203.3421
				xmax = 203.5521
				text = "good"
			intervals [178]:
				xmin = 203.5521
				xmax = 205.1285
				text = ""
			intervals [179]:
				xmin = 205.1285
				xmax = 205.2885
				text = "how"
			intervals [180]:
				xmin = 205.2885
				xmax = 205.6585
				text = "about"
			intervals [181]:
				xmin = 205.6585
				xmax = 205.6885
				text = ""
			intervals [182]:
				xmin = 205.6885
				xmax = 205.9685
				text = "uh"
			intervals [183]:
				xmin = 205.9685
				xmax = 207.8271
				text = ""
			intervals [184]:
				xmin = 207.8271
				xmax = 207.9171
				text = "do"
			intervals [185]:
				xmin = 207.9171
				xmax = 208.0771
				text = "you"
			intervals [186]:
				xmin = 208.0771
				xmax = 208.2971
				text = "like"
			intervals [187]:
				xmin = 208.2971
				xmax = 208.3871
				text = "to"
			intervals [188]:
				xmin = 208.3871
				xmax = 208.6971
				text = "watch"
			intervals [189]:
				xmin = 208.6971
				xmax = 208.7371
				text = ""
			intervals [190]:
				xmin = 208.7371
				xmax = 209.0971
				text = "movies"
			intervals [191]:
				xmin = 209.0971
				xmax = 209.6571
				text = "sometimes"
			intervals [192]:
				xmin = 209.6571
				xmax = 209.7771
				text = "on"
			intervals [193]:
				xmin = 209.7771
				xmax = 209.8671
				text = ""
			intervals [194]:
				xmin = 209.8671
				xmax = 210.1971
				text = "tv"
			intervals [195]:
				xmin = 210.1971
				xmax = 213.1906
				text = ""
			intervals [196]:
				xmin = 213.1906
				xmax = 213.5306
				text = "yeah"
			intervals [197]:
				xmin = 213.5306
				xmax = 214.0525
				text = ""
			intervals [198]:
				xmin = 214.0525
				xmax = 214.2025
				text = "can"
			intervals [199]:
				xmin = 214.2025
				xmax = 214.2725
				text = "you"
			intervals [200]:
				xmin = 214.2725
				xmax = 214.7425
				text = "remember"
			intervals [201]:
				xmin = 214.7425
				xmax = 214.7725
				text = "a"
			intervals [202]:
				xmin = 214.7725
				xmax = 215.0325
				text = "real"
			intervals [203]:
				xmin = 215.0325
				xmax = 215.2525
				text = "good"
			intervals [204]:
				xmin = 215.2525
				xmax = 215.5925
				text = "one"
			intervals [205]:
				xmin = 215.5925
				xmax = 215.6225
				text = ""
			intervals [206]:
				xmin = 215.6225
				xmax = 215.6825
				text = "you"
			intervals [207]:
				xmin = 215.6825
				xmax = 215.7125
				text = ""
			intervals [208]:
				xmin = 215.7125
				xmax = 216.0925
				text = "saw"
			intervals [209]:
				xmin = 216.0925
				xmax = 217.2817
				text = ""
			intervals [210]:
				xmin = 217.2817
				xmax = 217.3117
				text = "a"
			intervals [211]:
				xmin = 217.3117
				xmax = 217.5017
				text = "real"
			intervals [212]:
				xmin = 217.5017
				xmax = 217.7017
				text = "good"
			intervals [213]:
				xmin = 217.7017
				xmax = 218.3317
				text = "episode"
			intervals [214]:
				xmin = 218.3317
				xmax = 218.4417
				text = "or"
			intervals [215]:
				xmin = 218.4417
				xmax = 218.4717
				text = ""
			intervals [216]:
				xmin = 218.4717
				xmax = 218.8417
				text = "anything"
			intervals [217]:
				xmin = 218.8417
				xmax = 221.7971
				text = ""
			intervals [218]:
				xmin = 221.7971
				xmax = 221.9471
				text = "yeah"
			intervals [219]:
				xmin = 221.9471
				xmax = 222.1071
				text = "what"
			intervals [220]:
				xmin = 222.1071
				xmax = 222.2771
				text = "was"
			intervals [221]:
				xmin = 222.2771
				xmax = 222.4171
				text = "that"
			intervals [222]:
				xmin = 222.4171
				xmax = 222.6871
				text = "about"
			intervals [223]:
				xmin = 222.6871
				xmax = 232.8301
				text = ""
			intervals [224]:
				xmin = 232.8301
				xmax = 233.0601
				text = "uh-huh"
			intervals [225]:
				xmin = 233.0601
				xmax = 242.6904
				text = ""
			intervals [226]:
				xmin = 242.6904
				xmax = 243.0404
				text = "mm-hm"
			intervals [227]:
				xmin = 243.0404
				xmax = 262.374
				text = ""
			intervals [228]:
				xmin = 262.374
				xmax = 262.714
				text = "mm-hm"
			intervals [229]:
				xmin = 262.714
				xmax = 269.181
				text = ""
			intervals [230]:
				xmin = 269.181
				xmax = 269.331
				text = "good"
			intervals [231]:
				xmin = 269.331
				xmax = 269.8614
				text = ""
			intervals [232]:
				xmin = 269.8614
				xmax = 269.9414
				text = "do"
			intervals [233]:
				xmin = 269.9414
				xmax = 270.0114
				text = "you"
			intervals [234]:
				xmin = 270.0114
				xmax = 270.0914
				text = "go"
			intervals [235]:
				xmin = 270.0914
				xmax = 270.1514
				text = "to"
			intervals [236]:
				xmin = 270.1514
				xmax = 270.2314
				text = "the"
			intervals [237]:
				xmin = 270.2314
				xmax = 270.6214
				text = "movies"
			intervals [238]:
				xmin = 270.6214
				xmax = 270.6914
				text = "a"
			intervals [239]:
				xmin = 270.6914
				xmax = 271.0214
				text = "lot"
			intervals [240]:
				xmin = 271.0214
				xmax = 272.1165
				text = ""
			intervals [241]:
				xmin = 272.1165
				xmax = 272.3365
				text = "no"
			intervals [242]:
				xmin = 272.3365
				xmax = 273.5318
				text = ""
			intervals [243]:
				xmin = 273.5318
				xmax = 274.0718
				text = "uh"
			intervals [244]:
				xmin = 274.0718
				xmax = 274.1618
				text = ""
			intervals [245]:
				xmin = 274.1618
				xmax = 274.2818
				text = "can"
			intervals [246]:
				xmin = 274.2818
				xmax = 274.4318
				text = "you"
			intervals [247]:
				xmin = 274.4318
				xmax = 274.5618
				text = ""
			intervals [248]:
				xmin = 274.5618
				xmax = 274.8718
				text = "think"
			intervals [249]:
				xmin = 274.8718
				xmax = 274.9918
				text = "of"
			intervals [250]:
				xmin = 274.9918
				xmax = 275.3105
				text = ""
			intervals [251]:
				xmin = 275.3105
				xmax = 275.4005
				text = "the"
			intervals [252]:
				xmin = 275.4005
				xmax = 275.6705
				text = "best"
			intervals [253]:
				xmin = 275.6705
				xmax = 275.7005
				text = ""
			intervals [254]:
				xmin = 275.7005
				xmax = 276.0305
				text = "movie"
			intervals [255]:
				xmin = 276.0305
				xmax = 276.1005
				text = "you"
			intervals [256]:
				xmin = 276.1005
				xmax = 276.3405
				text = "ever"
			intervals [257]:
				xmin = 276.3405
				xmax = 276.8505
				text = "saw"
			intervals [258]:
				xmin = 276.8505
				xmax = 280.7303
				text = ""
			intervals [259]:
				xmin = 280.7303
				xmax = 280.8403
				text = "oh"
			intervals [260]:
				xmin = 280.8403
				xmax = 281.0103
				text = "what"
			intervals [261]:
				xmin = 281.0103
				xmax = 281.0403
				text = "s"
			intervals [262]:
				xmin = 281.0403
				xmax = 281.2203
				text = "that"
			intervals [263]:
				xmin = 281.2203
				xmax = 281.2703
				text = ""
			intervals [264]:
				xmin = 281.2703
				xmax = 281.5703
				text = "about"
			intervals [265]:
				xmin = 281.5703
				xmax = 293.2266
				text = ""
			intervals [266]:
				xmin = 293.2266
				xmax = 293.5066
				text = "uh-huh"
			intervals [267]:
				xmin = 293.5066
				xmax = 299.0119
				text = ""
			intervals [268]:
				xmin = 299.0119
				xmax = 299.3019
				text = "uh-huh"
			intervals [269]:
				xmin = 299.3019
				xmax = 323.6292
				text = ""
			intervals [270]:
				xmin = 323.6292
				xmax = 323.9992
				text = "mm-hm"
			intervals [271]:
				xmin = 323.9992
				xmax = 334.8676
				text = ""
			intervals [272]:
				xmin = 334.8676
				xmax = 335.1276
				text = "uh-huh"
			intervals [273]:
				xmin = 335.1276
				xmax = 340.6977
				text = ""
			intervals [274]:
				xmin = 340.6977
				xmax = 340.8477
				text = "hm"
			intervals [275]:
				xmin = 340.8477
				xmax = 341.1777
				text = ""
			intervals [276]:
				xmin = 341.1777
				xmax = 341.3777
				text = "very"
			intervals [277]:
				xmin = 341.3777
				xmax = 341.4477
				text = ""
			intervals [278]:
				xmin = 341.4477
				xmax = 341.6077
				text = "good"
			intervals [279]:
				xmin = 341.6077
				xmax = 342.9171
				text = ""
			intervals [280]:
				xmin = 342.9171
				xmax = 343.0371
				text = "uh"
			intervals [281]:
				xmin = 343.0371
				xmax = 343.2371
				text = "any"
			intervals [282]:
				xmin = 343.2371
				xmax = 343.3771
				text = "other"
			intervals [283]:
				xmin = 343.3771
				xmax = 343.4871
				text = ""
			intervals [284]:
				xmin = 343.4871
				xmax = 343.8171
				text = "movies"
			intervals [285]:
				xmin = 343.8171
				xmax = 343.8471
				text = ""
			intervals [286]:
				xmin = 343.8471
				xmax = 344.0471
				text = "you"
			intervals [287]:
				xmin = 344.0471
				xmax = 344.2071
				text = ""
			intervals [288]:
				xmin = 344.2071
				xmax = 344.3671
				text = "can"
			intervals [289]:
				xmin = 344.3671
				xmax = 344.3971
				text = ""
			intervals [290]:
				xmin = 344.3971
				xmax = 344.5671
				text = "think"
			intervals [291]:
				xmin = 344.5671
				xmax = 344.6271
				text = "of"
			intervals [292]:
				xmin = 344.6271
				xmax = 344.6971
				text = "you"
			intervals [293]:
				xmin = 344.6971
				xmax = 344.9571
				text = "saw"
			intervals [294]:
				xmin = 344.9571
				xmax = 345.1171
				text = "you"
			intervals [295]:
				xmin = 345.1171
				xmax = 345.3771
				text = "really"
			intervals [296]:
				xmin = 345.3771
				xmax = 345.4071
				text = ""
			intervals [297]:
				xmin = 345.4071
				xmax = 345.5771
				text = "liked"
			intervals [298]:
				xmin = 345.5771
				xmax = 346.811
				text = ""
			intervals [299]:
				xmin = 346.811
				xmax = 346.911
				text = "that"
			intervals [300]:
				xmin = 346.911
				xmax = 346.961
				text = ""
			intervals [301]:
				xmin = 346.961
				xmax = 347.051
				text = "s"
			intervals [302]:
				xmin = 347.051
				xmax = 347.091
				text = ""
			intervals [303]:
				xmin = 347.091
				xmax = 347.271
				text = "good"
			intervals [304]:
				xmin = 347.271
				xmax = 348.3277
				text = ""
			intervals [305]:
				xmin = 348.3277
				xmax = 348.6577
				text = "uh"
			intervals [306]:
				xmin = 348.6577
				xmax = 349.5403
				text = ""
			intervals [307]:
				xmin = 349.5403
				xmax = 349.6303
				text = "do"
			intervals [308]:
				xmin = 349.6303
				xmax = 349.7203
				text = "you"
			intervals [309]:
				xmin = 349.7203
				xmax = 349.8903
				text = "have"
			intervals [310]:
				xmin = 349.8903
				xmax = 349.9203
				text = ""
			intervals [311]:
				xmin = 349.9203
				xmax = 350.2603
				text = "a"
			intervals [312]:
				xmin = 350.2603
				xmax = 350.6526
				text = ""
			intervals [313]:
				xmin = 350.6526
				xmax = 350.7526
				text = "a"
			intervals [314]:
				xmin = 350.7526
				xmax = 351.1226
				text = "pet"
			intervals [315]:
				xmin = 351.1226
				xmax = 351.5318
				text = ""
			intervals [316]:
				xmin = 351.5318
				xmax = 351.6118
				text = "at"
			intervals [317]:
				xmin = 351.6118
				xmax = 351.8118
				text = "all"
			intervals [318]:
				xmin = 351.8118
				xmax = 353.1051
				text = ""
			intervals [319]:
				xmin = 353.1051
				xmax = 353.2351
				text = "would"
			intervals [320]:
				xmin = 353.2351
				xmax = 353.3251
				text = "you"
			intervals [321]:
				xmin = 353.3251
				xmax = 353.5851
				text = "like"
			intervals [322]:
				xmin = 353.5851
				xmax = 353.6551
				text = "to"
			intervals [323]:
				xmin = 353.6551
				xmax = 353.6951
				text = ""
			intervals [324]:
				xmin = 353.6951
				xmax = 353.8551
				text = "have"
			intervals [325]:
				xmin = 353.8551
				xmax = 353.8951
				text = ""
			intervals [326]:
				xmin = 353.8951
				xmax = 354.0251
				text = "one"
			intervals [327]:
				xmin = 354.0251
				xmax = 355.4178
				text = ""
			intervals [328]:
				xmin = 355.4178
				xmax = 355.5878
				text = "no"
			intervals [329]:
				xmin = 355.5878
				xmax = 359.3772
				text = ""
			intervals [330]:
				xmin = 359.3772
				xmax = 359.5372
				text = "didn't"
			intervals [331]:
				xmin = 359.5372
				xmax = 359.6272
				text = ""
			intervals [332]:
				xmin = 359.6272
				xmax = 359.7072
				text = "you"
			intervals [333]:
				xmin = 359.7072
				xmax = 359.9572
				text = "like"
			intervals [334]:
				xmin = 359.9572
				xmax = 360.0472
				text = "them"
			intervals [335]:
				xmin = 360.0472
				xmax = 360.1572
				text = "when"
			intervals [336]:
				xmin = 360.1572
				xmax = 360.2572
				text = "they"
			intervals [337]:
				xmin = 360.2572
				xmax = 360.3672
				text = "get"
			intervals [338]:
				xmin = 360.3672
				xmax = 360.4172
				text = ""
			intervals [339]:
				xmin = 360.4172
				xmax = 360.5872
				text = "big"
			intervals [340]:
				xmin = 360.5872
				xmax = 361.4233
				text = ""
			intervals [341]:
				xmin = 361.4233
				xmax = 361.5833
				text = "how"
			intervals [342]:
				xmin = 361.5833
				xmax = 361.7033
				text = ""
			intervals [343]:
				xmin = 361.7033
				xmax = 362.0533
				text = "come"
			intervals [344]:
				xmin = 362.0533
				xmax = 365.1816
				text = ""
			intervals [345]:
				xmin = 365.1816
				xmax = 365.5216
				text = "oh"
			intervals [346]:
				xmin = 365.5216
				xmax = 366.0339
				text = ""
			intervals [347]:
				xmin = 366.0339
				xmax = 366.1839
				text = "what"
			intervals [348]:
				xmin = 366.1839
				xmax = 366.4139
				text = "kind"
			intervals [349]:
				xmin = 366.4139
				xmax = 366.4839
				text = "of"
			intervals [350]:
				xmin = 366.4839
				xmax = 366.7439
				text = "dog"
			intervals [351]:
				xmin = 366.7439
				xmax = 366.7739
				text = ""
			intervals [352]:
				xmin = 366.7739
				xmax = 366.8439
				text = "you"
			intervals [353]:
				xmin = 366.8439
				xmax = 366.8739
				text = "d"
			intervals [354]:
				xmin = 366.8739
				xmax = 366.9039
				text = ""
			intervals [355]:
				xmin = 366.9039
				xmax = 367.1039
				text = "like"
			intervals [356]:
				xmin = 367.1039
				xmax = 372.6521
				text = ""
			intervals [357]:
				xmin = 372.6521
				xmax = 372.9321
				text = "mm-hm"
			intervals [358]:
				xmin = 372.9321
				xmax = 373.5478
				text = ""
			intervals [359]:
				xmin = 373.5478
				xmax = 373.5778
				text = "mm"
			intervals [360]:
				xmin = 373.5778
				xmax = 373.6578
				text = ""
			intervals [361]:
				xmin = 373.6578
				xmax = 373.8778
				text = "good"
			intervals [362]:
				xmin = 373.8778
				xmax = 375.1961
				text = ""
			intervals [363]:
				xmin = 375.1961
				xmax = 375.3261
				text = "going"
			intervals [364]:
				xmin = 375.3261
				xmax = 375.4061
				text = ""
			intervals [365]:
				xmin = 375.4061
				xmax = 375.5761
				text = "back"
			intervals [366]:
				xmin = 375.5761
				xmax = 375.6061
				text = ""
			intervals [367]:
				xmin = 375.6061
				xmax = 375.7061
				text = "to"
			intervals [368]:
				xmin = 375.7061
				xmax = 376.0961
				text = "school"
			intervals [369]:
				xmin = 376.0961
				xmax = 376.2361
				text = "what"
			intervals [370]:
				xmin = 376.2361
				xmax = 376.2961
				text = "do"
			intervals [371]:
				xmin = 376.2961
				xmax = 376.3561
				text = "you"
			intervals [372]:
				xmin = 376.3561
				xmax = 376.3861
				text = ""
			intervals [373]:
				xmin = 376.3861
				xmax = 377.0061
				text = "study"
			intervals [374]:
				xmin = 377.0061
				xmax = 377.0361
				text = ""
			intervals [375]:
				xmin = 377.0361
				xmax = 377.1561
				text = "now"
			intervals [376]:
				xmin = 377.1561
				xmax = 377.2361
				text = ""
			intervals [377]:
				xmin = 377.2361
				xmax = 377.2961
				text = "and"
			intervals [378]:
				xmin = 377.2961
				xmax = 377.4461
				text = ""
			intervals [379]:
				xmin = 377.4461
				xmax = 377.6161
				text = "stuff"
			intervals [380]:
				xmin = 377.6161
				xmax = 377.6461
				text = ""
			intervals [381]:
				xmin = 377.6461
				xmax = 377.8061
				text = "like"
			intervals [382]:
				xmin = 377.8061
				xmax = 377.9061
				text = ""
			intervals [383]:
				xmin = 377.9061
				xmax = 377.9961
				text = "that"
			intervals [384]:
				xmin = 377.9961
				xmax = 384.8963
				text = ""
			intervals [385]:
				xmin = 384.8963
				xmax = 385.0663
				text = "what"
			intervals [386]:
				xmin = 385.0663
				xmax = 385.1063
				text = "are"
			intervals [387]:
				xmin = 385.1063
				xmax = 385.1563
				text = ""
			intervals [388]:
				xmin = 385.1563
				xmax = 385.3663
				text = "some"
			intervals [389]:
				xmin = 385.3663
				xmax = 385.4363
				text = "of"
			intervals [390]:
				xmin = 385.4363
				xmax = 385.4663
				text = ""
			intervals [391]:
				xmin = 385.4663
				xmax = 385.5263
				text = "the"
			intervals [392]:
				xmin = 385.5263
				xmax = 385.8563
				text = "subjects"
			intervals [393]:
				xmin = 385.8563
				xmax = 386.0063
				text = ""
			intervals [394]:
				xmin = 386.0063
				xmax = 386.1263
				text = "you've"
			intervals [395]:
				xmin = 386.1263
				xmax = 386.2263
				text = ""
			intervals [396]:
				xmin = 386.2263
				xmax = 386.5463
				text = "taken"
			intervals [397]:
				xmin = 386.5463
				xmax = 386.6363
				text = ""
			intervals [398]:
				xmin = 386.6363
				xmax = 386.6963
				text = "now"
			intervals [399]:
				xmin = 386.6963
				xmax = 401.1469
				text = ""
			intervals [400]:
				xmin = 401.1469
				xmax = 401.4869
				text = "uh-huh"
			intervals [401]:
				xmin = 401.4869
				xmax = 409.5283
				text = ""
			intervals [402]:
				xmin = 409.5283
				xmax = 409.7283
				text = "good"
			intervals [403]:
				xmin = 409.7283
				xmax = 410.1341
				text = ""
			intervals [404]:
				xmin = 410.1341
				xmax = 410.4141
				text = "uh"
			intervals [405]:
				xmin = 410.4141
				xmax = 410.5341
				text = ""
			intervals [406]:
				xmin = 410.5341
				xmax = 410.6041
				text = "do"
			intervals [407]:
				xmin = 410.6041
				xmax = 410.8041
				text = "you"
			intervals [408]:
				xmin = 410.8041
				xmax = 411.0641
				text = "uh"
			intervals [409]:
				xmin = 411.0641
				xmax = 412.5271
				text = ""
			intervals [410]:
				xmin = 412.5271
				xmax = 412.6471
				text = "what"
			intervals [411]:
				xmin = 412.6471
				xmax = 412.7071
				text = "do"
			intervals [412]:
				xmin = 412.7071
				xmax = 412.7671
				text = "you"
			intervals [413]:
				xmin = 412.7671
				xmax = 412.8771
				text = "do"
			intervals [414]:
				xmin = 412.8771
				xmax = 413.0271
				text = "when"
			intervals [415]:
				xmin = 413.0271
				xmax = 413.3671
				text = "school"
			intervals [416]:
				xmin = 413.3671
				xmax = 413.4471
				text = "s"
			intervals [417]:
				xmin = 413.4471
				xmax = 413.7271
				text = "out"
			intervals [418]:
				xmin = 413.7271
				xmax = 419.071
				text = ""
			intervals [419]:
				xmin = 419.071
				xmax = 419.221
				text = "what"
			intervals [420]:
				xmin = 419.221
				xmax = 419.251
				text = "are"
			intervals [421]:
				xmin = 419.251
				xmax = 419.361
				text = "you"
			intervals [422]:
				xmin = 419.361
				xmax = 419.691
				text = "doing"
			intervals [423]:
				xmin = 419.691
				xmax = 419.801
				text = "in"
			intervals [424]:
				xmin = 419.801
				xmax = 419.881
				text = "the"
			intervals [425]:
				xmin = 419.881
				xmax = 419.911
				text = ""
			intervals [426]:
				xmin = 419.911
				xmax = 420.301
				text = "summer"
			intervals [427]:
				xmin = 420.301
				xmax = 420.331
				text = ""
			intervals [428]:
				xmin = 420.331
				xmax = 420.601
				text = "now"
			intervals [429]:
				xmin = 420.601
				xmax = 421.0003
				text = ""
			intervals [430]:
				xmin = 421.0003
				xmax = 421.2703
				text = "say"
			intervals [431]:
				xmin = 421.2703
				xmax = 421.3903
				text = ""
			intervals [432]:
				xmin = 421.3903
				xmax = 421.8803
				text = "describe"
			intervals [433]:
				xmin = 421.8803
				xmax = 421.9103
				text = ""
			intervals [434]:
				xmin = 421.9103
				xmax = 421.9403
				text = "a"
			intervals [435]:
				xmin = 421.9403
				xmax = 421.9703
				text = ""
			intervals [436]:
				xmin = 421.9703
				xmax = 422.8303
				text = "uh"
			intervals [437]:
				xmin = 422.8303
				xmax = 423.4089
				text = ""
			intervals [438]:
				xmin = 423.4089
				xmax = 423.6689
				text = "a"
			intervals [439]:
				xmin = 423.6689
				xmax = 424.1189
				text = "regular"
			intervals [440]:
				xmin = 424.1189
				xmax = 424.5589
				text = "day"
			intervals [441]:
				xmin = 424.5589
				xmax = 424.5889
				text = ""
			intervals [442]:
				xmin = 424.5889
				xmax = 424.8989
				text = "say"
			intervals [443]:
				xmin = 424.8989
				xmax = 424.9289
				text = ""
			intervals [444]:
				xmin = 424.9289
				xmax = 425.0389
				text = "from"
			intervals [445]:
				xmin = 425.0389
				xmax = 425.1089
				text = "the"
			intervals [446]:
				xmin = 425.1089
				xmax = 425.2089
				text = ""
			intervals [447]:
				xmin = 425.2089
				xmax = 425.6089
				text = "time"
			intervals [448]:
				xmin = 425.6089
				xmax = 425.6389
				text = ""
			intervals [449]:
				xmin = 425.6389
				xmax = 425.7589
				text = "you"
			intervals [450]:
				xmin = 425.7589
				xmax = 425.8689
				text = "get"
			intervals [451]:
				xmin = 425.8689
				xmax = 426.1089
				text = "up"
			intervals [452]:
				xmin = 426.1089
				xmax = 426.1389
				text = ""
			intervals [453]:
				xmin = 426.1389
				xmax = 426.2289
				text = "to"
			intervals [454]:
				xmin = 426.2289
				xmax = 426.2889
				text = ""
			intervals [455]:
				xmin = 426.2889
				xmax = 426.3489
				text = "the"
			intervals [456]:
				xmin = 426.3489
				xmax = 426.5589
				text = "time"
			intervals [457]:
				xmin = 426.5589
				xmax = 426.6389
				text = "you"
			intervals [458]:
				xmin = 426.6389
				xmax = 426.7289
				text = "go"
			intervals [459]:
				xmin = 426.7289
				xmax = 426.8189
				text = "to"
			intervals [460]:
				xmin = 426.8189
				xmax = 426.9089
				text = "bed"
			intervals [461]:
				xmin = 426.9089
				xmax = 427.0789
				text = "during"
			intervals [462]:
				xmin = 427.0789
				xmax = 427.1689
				text = ""
			intervals [463]:
				xmin = 427.1689
				xmax = 427.3089
				text = "the"
			intervals [464]:
				xmin = 427.3089
				xmax = 427.4289
				text = ""
			intervals [465]:
				xmin = 427.4289
				xmax = 427.6689
				text = "summer"
			intervals [466]:
				xmin = 427.6689
				xmax = 427.6989
				text = ""
			intervals [467]:
				xmin = 427.6989
				xmax = 427.8989
				text = "what"
			intervals [468]:
				xmin = 427.8989
				xmax = 427.9689
				text = "do"
			intervals [469]:
				xmin = 427.9689
				xmax = 428.0289
				text = "you"
			intervals [470]:
				xmin = 428.0289
				xmax = 428.1889
				text = "all"
			intervals [471]:
				xmin = 428.1889
				xmax = 428.2189
				text = ""
			intervals [472]:
				xmin = 428.2189
				xmax = 428.4889
				text = "do"
			intervals [473]:
				xmin = 428.4889
				xmax = 442.2903
				text = ""
			intervals [474]:
				xmin = 442.2903
				xmax = 442.5803
				text = "uh-huh"
			intervals [475]:
				xmin = 442.5803
				xmax = 471.115
				text = ""
			intervals [476]:
				xmin = 471.115
				xmax = 471.185
				text = "you"
			intervals [477]:
				xmin = 471.185
				xmax = 471.275
				text = "have"
			intervals [478]:
				xmin = 471.275
				xmax = 471.325
				text = "a"
			intervals [479]:
				xmin = 471.325
				xmax = 471.835
				text = "boyfriend"
			intervals [480]:
				xmin = 471.835
				xmax = 474.3095
				text = ""
			intervals [481]:
				xmin = 474.3095
				xmax = 474.4295
				text = "tell"
			intervals [482]:
				xmin = 474.4295
				xmax = 474.5895
				text = "me"
			intervals [483]:
				xmin = 474.5895
				xmax = 474.8495
				text = "about"
			intervals [484]:
				xmin = 474.8495
				xmax = 474.9495
				text = ""
			intervals [485]:
				xmin = 474.9495
				xmax = 475.3195
				text = "your"
			intervals [486]:
				xmin = 475.3195
				xmax = 475.3795
				text = ""
			intervals [487]:
				xmin = 475.3795
				xmax = 475.6195
				text = "boyfriend"
			intervals [488]:
				xmin = 475.6195
				xmax = 476.8245
				text = ""
			intervals [489]:
				xmin = 476.8245
				xmax = 477.0645
				text = "what"
			intervals [490]:
				xmin = 477.0645
				xmax = 477.0945
				text = "s"
			intervals [491]:
				xmin = 477.0945
				xmax = 477.2145
				text = "he"
			intervals [492]:
				xmin = 477.2145
				xmax = 477.3445
				text = "look"
			intervals [493]:
				xmin = 477.3445
				xmax = 477.4745
				text = ""
			intervals [494]:
				xmin = 477.4745
				xmax = 477.6245
				text = "like"
			intervals [495]:
				xmin = 477.6245
				xmax = 478.1067
				text = ""
			intervals [496]:
				xmin = 478.1067
				xmax = 478.2167
				text = "he"
			intervals [497]:
				xmin = 478.2167
				xmax = 478.2467
				text = ""
			intervals [498]:
				xmin = 478.2467
				xmax = 478.2767
				text = "a"
			intervals [499]:
				xmin = 478.2767
				xmax = 478.5767
				text = "nice"
			intervals [500]:
				xmin = 478.5767
				xmax = 478.6067
				text = ""
			intervals [501]:
				xmin = 478.6067
				xmax = 478.8967
				text = "guy"
			intervals [502]:
				xmin = 478.8967
				xmax = 498.0223
				text = ""
			intervals [503]:
				xmin = 498.0223
				xmax = 498.5023
				text = "uh-huh"
			intervals [504]:
				xmin = 498.5023
				xmax = 515.2571
				text = ""
			intervals [505]:
				xmin = 515.2571
				xmax = 515.3871
				text = "is"
			intervals [506]:
				xmin = 515.3871
				xmax = 515.6171
				text = "that"
			intervals [507]:
				xmin = 515.6171
				xmax = 516.1671
				text = "right"
			intervals [508]:
				xmin = 516.1671
				xmax = 517.7771
				text = ""
			intervals [509]:
				xmin = 517.7771
				xmax = 517.8971
				text = "all"
			intervals [510]:
				xmin = 517.8971
				xmax = 518.2871
				text = "boys"
			intervals [511]:
				xmin = 518.2871
				xmax = 518.3571
				text = "is"
			intervals [512]:
				xmin = 518.3571
				xmax = 518.4071
				text = ""
			intervals [513]:
				xmin = 518.4071
				xmax = 518.6571
				text = "jealous"
			intervals [514]:
				xmin = 518.6571
				xmax = 521.0547
				text = ""
			intervals [515]:
				xmin = 521.0547
				xmax = 521.2447
				text = "is"
			intervals [516]:
				xmin = 521.2447
				xmax = 521.4547
				text = "that"
			intervals [517]:
				xmin = 521.4547
				xmax = 521.9747
				text = "right"
			intervals [518]:
				xmin = 521.9747
				xmax = 524.5103
				text = ""
			intervals [519]:
				xmin = 524.5103
				xmax = 524.8703
				text = "uh-huh"
			intervals [520]:
				xmin = 524.8703
				xmax = 543.0141
				text = ""
			intervals [521]:
				xmin = 543.0141
				xmax = 543.1041
				text = "uh-huh"
			intervals [522]:
				xmin = 543.1041
				xmax = 559.4344
				text = ""
			intervals [523]:
				xmin = 559.4344
				xmax = 560.1244
				text = "<unk>"
			intervals [524]:
				xmin = 560.1244
				xmax = 562.1462
				text = ""
			intervals [525]:
				xmin = 562.1462
				xmax = 562.2962
				text = "is"
			intervals [526]:
				xmin = 562.2962
				xmax = 562.5662
				text = "that"
			intervals [527]:
				xmin = 562.5662
				xmax = 562.7062
				text = "right"
			intervals [528]:
				xmin = 562.7062
				xmax = 564.0094
				text = ""
			intervals [529]:
				xmin = 564.0094
				xmax = 564.1394
				text = "have"
			intervals [530]:
				xmin = 564.1394
				xmax = 564.2394
				text = "you"
			intervals [531]:
				xmin = 564.2394
				xmax = 564.4594
				text = "been"
			intervals [532]:
				xmin = 564.4594
				xmax = 564.7794
				text = "going"
			intervals [533]:
				xmin = 564.7794
				xmax = 564.8894
				text = "with"
			intervals [534]:
				xmin = 564.8894
				xmax = 564.9994
				text = "him"
			intervals [535]:
				xmin = 564.9994
				xmax = 565.3394
				text = "long"
			intervals [536]:
				xmin = 565.3394
				xmax = 565.6894
				text = ""
			intervals [537]:
				xmin = 565.6894
				xmax = 565.7494
				text = "or"
			intervals [538]:
				xmin = 565.7494
				xmax = 568.1606
				text = ""
			intervals [539]:
				xmin = 568.1606
				xmax = 568.2506
				text = "that"
			intervals [540]:
				xmin = 568.2506
				xmax = 568.3406
				text = ""
			intervals [541]:
				xmin = 568.3406
				xmax = 568.3806
				text = "s"
			intervals [542]:
				xmin = 568.3806
				xmax = 568.4606
				text = ""
			intervals [543]:
				xmin = 568.4606
				xmax = 568.6706
				text = "pretty"
			intervals [544]:
				xmin = 568.6706
				xmax = 568.7006
				text = ""
			intervals [545]:
				xmin = 568.7006
				xmax = 569.0606
				text = "long"
			intervals [546]:
				xmin = 569.0606
				xmax = 569.1806
				text = ""
			intervals [547]:
				xmin = 569.1806
				xmax = 569.4406
				text = "for"
			intervals [548]:
				xmin = 569.4406
				xmax = 569.640
				text = ""
			intervals [549]:
				xmin = 569.640
				xmax = 569.670
				text = "a"
			intervals [550]:
				xmin = 569.670
				xmax = 570.110
				text = "fourteen"
			intervals [551]:
				xmin = 570.110
				xmax = 570.210
				text = "year"
			intervals [552]:
				xmin = 570.210
				xmax = 570.450
				text = "old"
			intervals [553]:
				xmin = 570.450
				xmax = 570.510
				text = ""
			intervals [554]:
				xmin = 570.510
				xmax = 570.790
				text = "girl"
			intervals [555]:
				xmin = 570.790
				xmax = 570.820
				text = ""
			intervals [556]:
				xmin = 570.820
				xmax = 570.850
				text = "i"
			intervals [557]:
				xmin = 570.850
				xmax = 570.880
				text = ""
			intervals [558]:
				xmin = 570.880
				xmax = 570.910
				text = "d"
			intervals [559]:
				xmin = 570.910
				xmax = 570.970
				text = ""
			intervals [560]:
				xmin = 570.970
				xmax = 571.170
				text = "say"
			intervals [561]:
				xmin = 571.170
				xmax = 571.210
				text = ""
			intervals [562]:
				xmin = 571.210
				xmax = 571.300
				text = "that"
			intervals [563]:
				xmin = 571.300
				xmax = 571.340
				text = ""
			intervals [564]:
				xmin = 571.340
				xmax = 571.390
				text = "s"
			intervals [565]:
				xmin = 571.390
				xmax = 571.490
				text = ""
			intervals [566]:
				xmin = 571.490
				xmax = 571.650
				text = "pretty"
			intervals [567]:
				xmin = 571.650
				xmax = 571.680
				text = ""
			intervals [568]:
				xmin = 571.680
				xmax = 571.950
				text = "long"
			intervals [569]:
				xmin = 571.950
				xmax = 575.8758
				text = ""
			intervals [570]:
				xmin = 575.8758
				xmax = 576.1058
				text = "how"
			intervals [571]:
				xmin = 576.1058
				xmax = 576.5058
				text = "about"
			intervals [572]:
				xmin = 576.5058
				xmax = 576.5858
				text = "uh"
			intervals [573]:
				xmin = 576.5858
				xmax = 576.9058
				text = "in"
			intervals [574]:
				xmin = 576.9058
				xmax = 577.3958
				text = "school"
			intervals [575]:
				xmin = 577.3958
				xmax = 577.4758
				text = ""
			intervals [576]:
				xmin = 577.4758
				xmax = 577.6058
				text = "tell"
			intervals [577]:
				xmin = 577.6058
				xmax = 577.8958
				text = "me"
			intervals [578]:
				xmin = 577.8958
				xmax = 578.9761
				text = ""
			intervals [579]:
				xmin = 578.9761
				xmax = 579.4061
				text = "uh"
			intervals [580]:
				xmin = 579.4061
				xmax = 579.4761
				text = ""
			intervals [581]:
				xmin = 579.4761
				xmax = 579.6661
				text = "did"
			intervals [582]:
				xmin = 579.6661
				xmax = 579.7261
				text = "you"
			intervals [583]:
				xmin = 579.7261
				xmax = 579.8661
				text = "ever"
			intervals [584]:
				xmin = 579.8661
				xmax = 579.9561
				text = "have"
			intervals [585]:
				xmin = 579.9561
				xmax = 579.9961
				text = "a"
			intervals [586]:
				xmin = 579.9961
				xmax = 580.0661
				text = ""
			intervals [587]:
				xmin = 580.0661
				xmax = 580.3361
				text = "teacher"
			intervals [588]:
				xmin = 580.3361
				xmax = 580.3961
				text = "who"
			intervals [589]:
				xmin = 580.3961
				xmax = 580.4261
				text = ""
			intervals [590]:
				xmin = 580.4261
				xmax = 580.8061
				text = "hollered"
			intervals [591]:
				xmin = 580.8061
				xmax = 580.8661
				text = ""
			intervals [592]:
				xmin = 580.8661
				xmax = 580.9161
				text = "a"
			intervals [593]:
				xmin = 580.9161
				xmax = 581.1361
				text = "lot"
			intervals [594]:
				xmin = 581.1361
				xmax = 590.4226
				text = ""
			intervals [595]:
				xmin = 590.4226
				xmax = 590.6626
				text = "what"
			intervals [596]:
				xmin = 590.6626
				xmax = 590.8926
				text = "was"
			intervals [597]:
				xmin = 590.8926
				xmax = 591.0626
				text = "it"
			intervals [598]:
				xmin = 591.0626
				xmax = 591.5726
				text = "about"
			intervals [599]:
				xmin = 591.5726
				xmax = 591.6126
				text = ""
			intervals [600]:
				xmin = 591.6126
				xmax = 591.6726
				text = "her"
			intervals [601]:
				xmin = 591.6726
				xmax = 591.7526
				text = ""
			intervals [602]:
				xmin = 591.7526
				xmax = 591.8426
				text = "like"
			intervals [603]:
				xmin = 591.8426
				xmax = 591.9426
				text = ""
			intervals [604]:
				xmin = 591.9426
				xmax = 592.1626
				text = "she"
			intervals [605]:
				xmin = 592.1626
				xmax = 592.2026
				text = ""
			intervals [606]:
				xmin = 592.2026
				xmax = 592.3426
				text = "s"
			intervals [607]:
				xmin = 592.3426
				xmax = 603.237
				text = ""
			intervals [608]:
				xmin = 603.237
				xmax = 603.647
				text = "uh-huh"
			intervals [609]:
				xmin = 603.647
				xmax = 612.1495
				text = ""
			intervals [610]:
				xmin = 612.1495
				xmax = 612.3795
				text = "uh-huh"
			intervals [611]:
				xmin = 612.3795
				xmax = 617.7451
				text = ""
			intervals [612]:
				xmin = 617.7451
				xmax = 618.0151
				text = "oh"
			intervals [613]:
				xmin = 618.0151
				xmax = 618.0751
				text = "is"
			intervals [614]:
				xmin = 618.0751
				xmax = 618.2951
				text = "that"
			intervals [615]:
				xmin = 618.2951
				xmax = 618.5151
				text = "right"
			intervals [616]:
				xmin = 618.5151
				xmax = 618.6151
				text = ""
			intervals [617]:
				xmin = 618.6151
				xmax = 618.8251
				text = "then"
			intervals [618]:
				xmin = 618.8251
				xmax = 618.8751
				text = ""
			intervals [619]:
				xmin = 618.8751
				xmax = 619.2151
				text = "somebody"
			intervals [620]:
				xmin = 619.2151
				xmax = 619.2451
				text = ""
			intervals [621]:
				xmin = 619.2451
				xmax = 619.4551
				text = "from"
			intervals [622]:
				xmin = 619.4551
				xmax = 619.5351
				text = "the"
			intervals [623]:
				xmin = 619.5351
				xmax = 619.9151
				text = "office"
			intervals [624]:
				xmin = 619.9151
				xmax = 620.1951
				text = ""
			intervals [625]:
				xmin = 620.1951
				xmax = 620.2851
				text = "come"
			intervals [626]:
				xmin = 620.2851
				xmax = 620.3451
				text = "up"
			intervals [627]:
				xmin = 620.3451
				xmax = 626.2468
				text = ""
			intervals [628]:
				xmin = 626.2468
				xmax = 626.4468
				text = "hm"
			intervals [629]:
				xmin = 626.4468
				xmax = 628.1547
				text = ""
			intervals [630]:
				xmin = 628.1547
				xmax = 628.2847
				text = "can"
			intervals [631]:
				xmin = 628.2847
				xmax = 628.3447
				text = "you"
			intervals [632]:
				xmin = 628.3447
				xmax = 628.4647
				text = "tell"
			intervals [633]:
				xmin = 628.4647
				xmax = 628.5247
				text = "me"
			intervals [634]:
				xmin = 628.5247
				xmax = 628.7747
				text = "about"
			intervals [635]:
				xmin = 628.7747
				xmax = 628.8347
				text = "the"
			intervals [636]:
				xmin = 628.8347
				xmax = 629.1647
				text = "best"
			intervals [637]:
				xmin = 629.1647
				xmax = 629.4647
				text = "teacher"
			intervals [638]:
				xmin = 629.4647
				xmax = 629.5847
				text = "you"
			intervals [639]:
				xmin = 629.5847
				xmax = 629.7347
				text = "ever"
			intervals [640]:
				xmin = 629.7347
				xmax = 629.9947
				text = "had"
			intervals [641]:
				xmin = 629.9947
				xmax = 633.1194
				text = ""
			intervals [642]:
				xmin = 633.1194
				xmax = 633.2194
				text = "wh-"
			intervals [643]:
				xmin = 633.2194
				xmax = 633.3694
				text = ""
			intervals [644]:
				xmin = 633.3694
				xmax = 633.6194
				text = "what"
			intervals [645]:
				xmin = 633.6194
				xmax = 633.8094
				text = "was"
			intervals [646]:
				xmin = 633.8094
				xmax = 633.9494
				text = "she"
			intervals [647]:
				xmin = 633.9494
				xmax = 634.1494
				text = "like"
			intervals [648]:
				xmin = 634.1494
				xmax = 634.1794
				text = ""
			intervals [649]:
				xmin = 634.1794
				xmax = 634.3194
				text = "what"
			intervals [650]:
				xmin = 634.3194
				xmax = 634.5394
				text = "made"
			intervals [651]:
				xmin = 634.5394
				xmax = 634.6494
				text = "her"
			intervals [652]:
				xmin = 634.6494
				xmax = 634.7594
				text = "so"
			intervals [653]:
				xmin = 634.7594
				xmax = 634.9094
				text = "good"
			intervals [654]:
				xmin = 634.9094
				xmax = 635.9086
				text = ""
			intervals [655]:
				xmin = 635.9086
				xmax = 636.0286
				text = "oh"
			intervals [656]:
				xmin = 636.0286
				xmax = 636.3686
				text = ""
			intervals [657]:
				xmin = 636.3686
				xmax = 636.4386
				text = "<unk>"
			intervals [658]:
				xmin = 636.4386
				xmax = 637.2171
				text = ""
			intervals [659]:
				xmin = 637.2171
				xmax = 637.3571
				text = "what"
			intervals [660]:
				xmin = 637.3571
				xmax = 637.5071
				text = "was"
			intervals [661]:
				xmin = 637.5071
				xmax = 637.6671
				text = "so"
			intervals [662]:
				xmin = 637.6671
				xmax = 637.7271
				text = ""
			intervals [663]:
				xmin = 637.7271
				xmax = 637.8571
				text = "good"
			intervals [664]:
				xmin = 637.8571
				xmax = 638.1071
				text = "about"
			intervals [665]:
				xmin = 638.1071
				xmax = 638.1371
				text = ""
			intervals [666]:
				xmin = 638.1371
				xmax = 638.1971
				text = "him"
			intervals [667]:
				xmin = 638.1971
				xmax = 650.9658
				text = ""
			intervals [668]:
				xmin = 650.9658
				xmax = 651.2558
				text = "hm"
			intervals [669]:
				xmin = 651.2558
				xmax = 655.2437
				text = ""
			intervals [670]:
				xmin = 655.2437
				xmax = 655.5437
				text = "hm"
			intervals [671]:
				xmin = 655.5437
				xmax = 657.2395
				text = ""
			intervals [672]:
				xmin = 657.2395
				xmax = 657.3295
				text = "is"
			intervals [673]:
				xmin = 657.3295
				xmax = 657.4195
				text = "that"
			intervals [674]:
				xmin = 657.4195
				xmax = 658.0295
				text = "right"
			intervals [675]:
				xmin = 658.0295
				xmax = 664.9578
				text = ""
			intervals [676]:
				xmin = 664.9578
				xmax = 665.0878
				text = "did"
			intervals [677]:
				xmin = 665.0878
				xmax = 665.2878
				text = "half"
			intervals [678]:
				xmin = 665.2878
				xmax = 665.3378
				text = ""
			intervals [679]:
				xmin = 665.3378
				xmax = 665.4178
				text = "the"
			intervals [680]:
				xmin = 665.4178
				xmax = 665.4778
				text = ""
			intervals [681]:
				xmin = 665.4778
				xmax = 665.9478
				text = "class"
			intervals [682]:
				xmin = 665.9478
				xmax = 665.9778
				text = ""
			intervals [683]:
				xmin = 665.9778
				xmax = 666.3178
				text = "know"
			intervals [684]:
				xmin = 666.3178
				xmax = 671.6763
				text = ""
			intervals [685]:
				xmin = 671.6763
				xmax = 672.0563
				text = "<unk>"
			intervals [686]:
				xmin = 672.0563
				xmax = 672.8026
				text = ""
			intervals [687]:
				xmin = 672.8026
				xmax = 673.2126
				text = "<unk>"
			intervals [688]:
				xmin = 673.2126
				xmax = 674.075
				text = ""
			intervals [689]:
				xmin = 674.075
				xmax = 674.255
				text = "how"
			intervals [690]:
				xmin = 674.255
				xmax = 674.485
				text = "about"
			intervals [691]:
				xmin = 674.485
				xmax = 674.575
				text = "did"
			intervals [692]:
				xmin = 674.575
				xmax = 674.605
				text = ""
			intervals [693]:
				xmin = 674.605
				xmax = 674.685
				text = "you"
			intervals [694]:
				xmin = 674.685
				xmax = 674.955
				text = "ever"
			intervals [695]:
				xmin = 674.955
				xmax = 675.245
				text = "teach"
			intervals [696]:
				xmin = 675.245
				xmax = 675.525
				text = "any"
			intervals [697]:
				xmin = 675.525
				xmax = 675.745
				text = ""
			intervals [698]:
				xmin = 675.745
				xmax = 675.965
				text = "ever"
			intervals [699]:
				xmin = 675.965
				xmax = 676.085
				text = "have"
			intervals [700]:
				xmin = 676.085
				xmax = 676.155
				text = "a"
			intervals [701]:
				xmin = 676.155
				xmax = 676.215
				text = ""
			intervals [702]:
				xmin = 676.215
				xmax = 676.505
				text = "teacher"
			intervals [703]:
				xmin = 676.505
				xmax = 676.685
				text = "you"
			intervals [704]:
				xmin = 676.685
				xmax = 676.775
				text = ""
			intervals [705]:
				xmin = 676.775
				xmax = 677.015
				text = "couldn't"
			intervals [706]:
				xmin = 677.015
				xmax = 677.365
				text = "stand"
			intervals [707]:
				xmin = 677.365
				xmax = 677.455
				text = "cause"
			intervals [708]:
				xmin = 677.455
				xmax = 677.485
				text = ""
			intervals [709]:
				xmin = 677.485
				xmax = 677.545
				text = "he"
			intervals [710]:
				xmin = 677.545
				xmax = 677.735
				text = "was"
			intervals [711]:
				xmin = 677.735
				xmax = 677.805
				text = ""
			intervals [712]:
				xmin = 677.805
				xmax = 677.865
				text = "so"
			intervals [713]:
				xmin = 677.865
				xmax = 678.275
				text = "bad"
			intervals [714]:
				xmin = 678.275
				xmax = 679.9993
				text = ""
			intervals [715]:
				xmin = 679.9993
				xmax = 680.1093
				text = "you"
			intervals [716]:
				xmin = 680.1093
				xmax = 680.1393
				text = ""
			intervals [717]:
				xmin = 680.1393
				xmax = 680.3893
				text = "just"
			intervals [718]:
				xmin = 680.3893
				xmax = 680.4493
				text = ""
			intervals [719]:
				xmin = 680.4493
				xmax = 680.6293
				text = "couldn't"
			intervals [720]:
				xmin = 680.6293
				xmax = 689.7639
				text = ""
			intervals [721]:
				xmin = 689.7639
				xmax = 689.9939
				text = "yeah"
			intervals [722]:
				xmin = 689.9939
				xmax = 691.7969
				text = ""
			intervals [723]:
				xmin = 691.7969
				xmax = 691.9869
				text = "would"
			intervals [724]:
				xmin = 691.9869
				xmax = 692.2469
				text = ""
			intervals [725]:
				xmin = 692.2469
				xmax = 692.4769
				text = "just"
			intervals [726]:
				xmin = 692.4769
				xmax = 692.5569
				text = "for"
			intervals [727]:
				xmin = 692.5569
				xmax = 692.9969
				text = "nothing"
			intervals [728]:
				xmin = 692.9969
				xmax = 693.0569
				text = ""
			intervals [729]:
				xmin = 693.0569
				xmax = 693.2069
				text = "kind"
			intervals [730]:
				xmin = 693.2069
				xmax = 693.3269
				text = "of"
			intervals [731]:
				xmin = 693.3269
				xmax = 693.9175
				text = ""
			intervals [732]:
				xmin = 693.9175
				xmax = 694.0475
				text = "<unk>"
			intervals [733]:
				xmin = 694.0475
				xmax = 700.383
				text = ""
			intervals [734]:
				xmin = 700.383
				xmax = 700.523
				text = "hm"
			intervals [735]:
				xmin = 700.523
				xmax = 723.9944
				text = ""
			intervals [736]:
				xmin = 723.9944
				xmax = 724.3144
				text = "hm"
			intervals [737]:
				xmin = 724.3144
				xmax = 726.0244
				text = ""
			intervals [738]:
				xmin = 726.0244
				xmax = 726.2144
				text = "is"
			intervals [739]:
				xmin = 726.2144
				xmax = 726.4744
				text = "that"
			intervals [740]:
				xmin = 726.4744
				xmax = 726.8044
				text = "right"
			intervals [741]:
				xmin = 726.8044
				xmax = 729.3713
				text = ""
			intervals [742]:
				xmin = 729.3713
				xmax = 729.5813
				text = "uh-huh"
			intervals [743]:
				xmin = 729.5813
				xmax = 729.9562
				text = ""
			intervals [744]:
				xmin = 729.9562
				xmax = 730.0962
				text = "uh"
			intervals [745]:
				xmin = 730.0962
				xmax = 730.1262
				text = ""
			intervals [746]:
				xmin = 730.1262
				xmax = 730.2162
				text = "that"
			intervals [747]:
				xmin = 730.2162
				xmax = 730.2562
				text = ""
			intervals [748]:
				xmin = 730.2562
				xmax = 730.3662
				text = "s"
			intervals [749]:
				xmin = 730.3662
				xmax = 730.3962
				text = "a"
			intervals [750]:
				xmin = 730.3962
				xmax = 730.5962
				text = "good"
			intervals [751]:
				xmin = 730.5962
				xmax = 730.6262
				text = ""
			intervals [752]:
				xmin = 730.6262
				xmax = 730.8462
				text = "way"
			intervals [753]:
				xmin = 730.8462
				xmax = 730.8762
				text = ""
			intervals [754]:
				xmin = 730.8762
				xmax = 730.9362
				text = "to"
			intervals [755]:
				xmin = 730.9362
				xmax = 731.2362
				text = "be"
			intervals [756]:
				xmin = 731.2362
				xmax = 731.2962
				text = "you"
			intervals [757]:
				xmin = 731.2962
				xmax = 731.4262
				text = "get"
			intervals [758]:
				xmin = 731.4262
				xmax = 731.5062
				text = "in"
			intervals [759]:
				xmin = 731.5062
				xmax = 731.5462
				text = ""
			intervals [760]:
				xmin = 731.5462
				xmax = 731.9162
				text = "trouble"
			intervals [761]:
				xmin = 731.9162
				xmax = 732.7848
				text = ""
			intervals [762]:
				xmin = 732.7848
				xmax = 732.9248
				text = "with"
			intervals [763]:
				xmin = 732.9248
				xmax = 733.0248
				text = "your"
			intervals [764]:
				xmin = 733.0248
				xmax = 733.0948
				text = ""
			intervals [765]:
				xmin = 733.0948
				xmax = 733.4248
				text = "friends"
			intervals [766]:
				xmin = 733.4248
				xmax = 733.4748
				text = ""
			intervals [767]:
				xmin = 733.4748
				xmax = 733.7148
				text = "that"
			intervals [768]:
				xmin = 733.7148
				xmax = 733.9948
				text = ""
			intervals [769]:
				xmin = 733.9948
				xmax = 734.0648
				text = "way"
			intervals [770]:
				xmin = 734.0648
				xmax = 734.1948
				text = "<unk>"
			intervals [771]:
				xmin = 734.1948
				xmax = 735.5559
				text = ""
			intervals [772]:
				xmin = 735.5559
				xmax = 735.7059
				text = "that"
			intervals [773]:
				xmin = 735.7059
				xmax = 735.8259
				text = "s"
			intervals [774]:
				xmin = 735.8259
				xmax = 735.8559
				text = ""
			intervals [775]:
				xmin = 735.8559
				xmax = 736.0959
				text = "good"
			intervals [776]:
				xmin = 736.0959
				xmax = 736.3404
				text = ""
			intervals [777]:
				xmin = 736.3404
				xmax = 736.4804
				text = "how"
			intervals [778]:
				xmin = 736.4804
				xmax = 736.7704
				text = "about"
			intervals [779]:
				xmin = 736.7704
				xmax = 736.8004
				text = ""
			intervals [780]:
				xmin = 736.8004
				xmax = 737.2004
				text = "uh"
			intervals [781]:
				xmin = 737.2004
				xmax = 737.4205
				text = ""
			intervals [782]:
				xmin = 737.4205
				xmax = 737.5405
				text = "there"
			intervals [783]:
				xmin = 737.5405
				xmax = 737.5705
				text = "s"
			intervals [784]:
				xmin = 737.5705
				xmax = 737.6005
				text = "a"
			intervals [785]:
				xmin = 737.6005
				xmax = 737.6505
				text = ""
			intervals [786]:
				xmin = 737.6505
				xmax = 737.8805
				text = "bunch"
			intervals [787]:
				xmin = 737.8805
				xmax = 737.9505
				text = "of"
			intervals [788]:
				xmin = 737.9505
				xmax = 738.2205
				text = "kids"
			intervals [789]:
				xmin = 738.2205
				xmax = 738.3605
				text = "you"
			intervals [790]:
				xmin = 738.3605
				xmax = 738.5505
				text = "hang"
			intervals [791]:
				xmin = 738.5505
				xmax = 738.8405
				text = "around"
			intervals [792]:
				xmin = 738.8405
				xmax = 738.8705
				text = ""
			intervals [793]:
				xmin = 738.8705
				xmax = 738.9705
				text = "with"
			intervals [794]:
				xmin = 738.9705
				xmax = 739.1005
				text = ""
			intervals [795]:
				xmin = 739.1005
				xmax = 739.2705
				text = "here"
			intervals [796]:
				xmin = 739.2705
				xmax = 739.3605
				text = ""
			intervals [797]:
				xmin = 739.3605
				xmax = 739.5205
				text = "huh"
			intervals [798]:
				xmin = 739.5205
				xmax = 740.8066
				text = ""
			intervals [799]:
				xmin = 740.8066
				xmax = 741.0066
				text = "huh"
			intervals [800]:
				xmin = 741.0066
				xmax = 750.2027
				text = ""
			intervals [801]:
				xmin = 750.2027
				xmax = 750.6327
				text = "uh-huh"
			intervals [802]:
				xmin = 750.6327
				xmax = 752.0728
				text = ""
			intervals [803]:
				xmin = 752.0728
				xmax = 752.2228
				text = "yeah"
			intervals [804]:
				xmin = 752.2228
				xmax = 752.2528
				text = ""
			intervals [805]:
				xmin = 752.2528
				xmax = 752.7728
				text = "rdx"
			intervals [806]:
				xmin = 752.7728
				xmax = 752.9428
				text = "i"
			intervals [807]:
				xmin = 752.9428
				xmax = 753.0628
				text = ""
			intervals [808]:
				xmin = 753.0628
				xmax = 753.3828
				text = "talked"
			intervals [809]:
				xmin = 753.3828
				xmax = 753.4628
				text = "to"
			intervals [810]:
				xmin = 753.4628
				xmax = 753.5028
				text = ""
			intervals [811]:
				xmin = 753.5028
				xmax = 753.5628
				text = "her"
			intervals [812]:
				xmin = 753.5628
				xmax = 753.5928
				text = ""
			intervals [813]:
				xmin = 753.5928
				xmax = 753.9628
				text = "downstairs"
			intervals [814]:
				xmin = 753.9628
				xmax = 764.7012
				text = ""
			intervals [815]:
				xmin = 764.7012
				xmax = 764.7712
				text = "is"
			intervals [816]:
				xmin = 764.7712
				xmax = 764.9112
				text = "that"
			intervals [817]:
				xmin = 764.9112
				xmax = 765.1212
				text = "right"
			intervals [818]:
				xmin = 765.1212
				xmax = 767.4997
				text = ""
			intervals [819]:
				xmin = 767.4997
				xmax = 767.5997
				text = "that"
			intervals [820]:
				xmin = 767.5997
				xmax = 767.6697
				text = "s"
			intervals [821]:
				xmin = 767.6697
				xmax = 767.7797
				text = ""
			intervals [822]:
				xmin = 767.7797
				xmax = 768.0297
				text = "funny"
			intervals [823]:
				xmin = 768.0297
				xmax = 768.1197
				text = ""
			intervals [824]:
				xmin = 768.1197
				xmax = 768.2197
				text = "huh"
			intervals [825]:
				xmin = 768.2197
				xmax = 771.5459
				text = ""
			intervals [826]:
				xmin = 771.5459
				xmax = 772.0259
				text = "yeah"
			intervals [827]:
				xmin = 772.0259
				xmax = 772.0559
				text = ""
			intervals [828]:
				xmin = 772.0559
				xmax = 772.2659
				text = "is"
			intervals [829]:
				xmin = 772.2659
				xmax = 772.5559
				text = "there"
			intervals [830]:
				xmin = 772.5559
				xmax = 773.0059
				text = "uh"
			intervals [831]:
				xmin = 773.0059
				xmax = 773.0559
				text = "are"
			intervals [832]:
				xmin = 773.0559
				xmax = 773.1759
				text = "her"
			intervals [833]:
				xmin = 773.1759
				xmax = 773.6759
				text = "parents"
			intervals [834]:
				xmin = 773.6759
				xmax = 773.7459
				text = ""
			intervals [835]:
				xmin = 773.7459
				xmax = 773.8559
				text = "real"
			intervals [836]:
				xmin = 773.8559
				xmax = 773.8859
				text = ""
			intervals [837]:
				xmin = 773.8859
				xmax = 774.1459
				text = "little"
			intervals [838]:
				xmin = 774.1459
				xmax = 778.5172
				text = ""
			intervals [839]:
				xmin = 778.5172
				xmax = 778.6172
				text = "that"
			intervals [840]:
				xmin = 778.6172
				xmax = 778.6672
				text = ""
			intervals [841]:
				xmin = 778.6672
				xmax = 778.7672
				text = "s"
			intervals [842]:
				xmin = 778.7672
				xmax = 778.8672
				text = ""
			intervals [843]:
				xmin = 778.8672
				xmax = 779.1872
				text = "funny"
			intervals [844]:
				xmin = 779.1872
				xmax = 779.4772
				text = ""
			intervals [845]:
				xmin = 779.4772
				xmax = 779.5272
				text = "i"
			intervals [846]:
				xmin = 779.5272
				xmax = 779.6672
				text = ""
			intervals [847]:
				xmin = 779.6672
				xmax = 779.8172
				text = "suppose"
			intervals [848]:
				xmin = 779.8172
				xmax = 781.7509
				text = ""
			intervals [849]:
				xmin = 781.7509
				xmax = 782.1509
				text = "the"
			intervals [850]:
				xmin = 782.1509
				xmax = 782.2609
				text = "uh"
			intervals [851]:
				xmin = 782.2609
				xmax = 782.4409
				text = "um"
			intervals [852]:
				xmin = 782.4409
				xmax = 782.8754
				text = ""
			intervals [853]:
				xmin = 782.8754
				xmax = 783.0454
				text = "do"
			intervals [854]:
				xmin = 783.0454
				xmax = 783.3254
				text = "any"
			intervals [855]:
				xmin = 783.3254
				xmax = 783.4454
				text = "of"
			intervals [856]:
				xmin = 783.4454
				xmax = 783.4954
				text = ""
			intervals [857]:
				xmin = 783.4954
				xmax = 783.8254
				text = "these"
			intervals [858]:
				xmin = 783.8254
				xmax = 783.8854
				text = ""
			intervals [859]:
				xmin = 783.8854
				xmax = 784.1454
				text = "kids"
			intervals [860]:
				xmin = 784.1454
				xmax = 784.3654
				text = "speak"
			intervals [861]:
				xmin = 784.3654
				xmax = 784.4054
				text = ""
			intervals [862]:
				xmin = 784.4054
				xmax = 784.5954
				text = "any"
			intervals [863]:
				xmin = 784.5954
				xmax = 784.7554
				text = "other"
			intervals [864]:
				xmin = 784.7554
				xmax = 785.3154
				text = "languages"
			intervals [865]:
				xmin = 785.3154
				xmax = 796.5924
				text = ""
			intervals [866]:
				xmin = 796.5924
				xmax = 796.9324
				text = "uh-huh"
			intervals [867]:
				xmin = 796.9324
				xmax = 799.8882
				text = ""
			intervals [868]:
				xmin = 799.8882
				xmax = 799.9182
				text = "oh"
			intervals [869]:
				xmin = 799.9182
				xmax = 800.0082
				text = ""
			intervals [870]:
				xmin = 800.0082
				xmax = 800.2682
				text = "good"
			intervals [871]:
				xmin = 800.2682
				xmax = 801.1456
				text = ""
			intervals [872]:
				xmin = 801.1456
				xmax = 801.3256
				text = "any"
			intervals [873]:
				xmin = 801.3256
				xmax = 801.5956
				text = "white"
			intervals [874]:
				xmin = 801.5956
				xmax = 801.6256
				text = ""
			intervals [875]:
				xmin = 801.6256
				xmax = 801.9256
				text = "kids"
			intervals [876]:
				xmin = 801.9256
				xmax = 802.0656
				text = "in"
			intervals [877]:
				xmin = 802.0656
				xmax = 802.2056
				text = "your"
			intervals [878]:
				xmin = 802.2056
				xmax = 802.5256
				text = "group"
			intervals [879]:
				xmin = 802.5256
				xmax = 802.6156
				text = "at"
			intervals [880]:
				xmin = 802.6156
				xmax = 802.7956
				text = "all"
			intervals [881]:
				xmin = 802.7956
				xmax = 802.8256
				text = ""
			intervals [882]:
				xmin = 802.8256
				xmax = 802.9156
				text = "that"
			intervals [883]:
				xmin = 802.9156
				xmax = 803.0056
				text = "you"
			intervals [884]:
				xmin = 803.0056
				xmax = 803.0356
				text = ""
			intervals [885]:
				xmin = 803.0356
				xmax = 803.1356
				text = "go"
			intervals [886]:
				xmin = 803.1356
				xmax = 803.2556
				text = ""
			intervals [887]:
				xmin = 803.2556
				xmax = 803.4756
				text = "around"
			intervals [888]:
				xmin = 803.4756
				xmax = 803.6256
				text = "with"
			intervals [889]:
				xmin = 803.6256
				xmax = 805.2433
				text = ""
			intervals [890]:
				xmin = 805.2433
				xmax = 805.4033
				text = "all"
			intervals [891]:
				xmin = 805.4033
				xmax = 805.4433
				text = ""
			intervals [892]:
				xmin = 805.4433
				xmax = 805.6833
				text = "black"
			intervals [893]:
				xmin = 805.6833
				xmax = 805.7533
				text = ""
			intervals [894]:
				xmin = 805.7533
				xmax = 805.9433
				text = "kids"
			intervals [895]:
				xmin = 805.9433
				xmax = 807.7231
				text = ""
			intervals [896]:
				xmin = 807.7231
				xmax = 807.9031
				text = "good"
			intervals [897]:
				xmin = 807.9031
				xmax = 808.8261
				text = ""
			intervals [898]:
				xmin = 808.8261
				xmax = 808.9661
				text = "how"
			intervals [899]:
				xmin = 808.9661
				xmax = 809.3361
				text = "about"
			intervals [900]:
				xmin = 809.3361
				xmax = 809.3861
				text = "uh"
			intervals [901]:
				xmin = 809.3861
				xmax = 809.5461
				text = "is"
			intervals [902]:
				xmin = 809.5461
				xmax = 809.6761
				text = "there"
			intervals [903]:
				xmin = 809.6761
				xmax = 810.0961
				text = "anyone"
			intervals [904]:
				xmin = 810.0961
				xmax = 810.1961
				text = "that"
			intervals [905]:
				xmin = 810.1961
				xmax = 810.2661
				text = "s"
			intervals [906]:
				xmin = 810.2661
				xmax = 810.3061
				text = ""
			intervals [907]:
				xmin = 810.3061
				xmax = 810.3961
				text = "the"
			intervals [908]:
				xmin = 810.3961
				xmax = 810.8861
				text = "leader"
			intervals [909]:
				xmin = 810.8861
				xmax = 811.5862
				text = ""
			intervals [910]:
				xmin = 811.5862
				xmax = 811.8162
				text = "kind"
			intervals [911]:
				xmin = 811.8162
				xmax = 811.8762
				text = "of"
			intervals [912]:
				xmin = 811.8762
				xmax = 813.8315
				text = ""
			intervals [913]:
				xmin = 813.8315
				xmax = 813.9815
				text = "is"
			intervals [914]:
				xmin = 813.9815
				xmax = 814.1915
				text = "that"
			intervals [915]:
				xmin = 814.1915
				xmax = 814.4015
				text = "what"
			intervals [916]:
				xmin = 814.4015
				xmax = 814.6915
				text = "makes"
			intervals [917]:
				xmin = 814.6915
				xmax = 814.9115
				text = "her"
			intervals [918]:
				xmin = 814.9115
				xmax = 814.9715
				text = "the"
			intervals [919]:
				xmin = 814.9715
				xmax = 815.2315
				text = ""
			intervals [920]:
				xmin = 815.2315
				xmax = 815.3815
				text = "leader"
			intervals [921]:
				xmin = 815.3815
				xmax = 824.0591
				text = ""
			intervals [922]:
				xmin = 824.0591
				xmax = 824.4791
				text = "uh-huh"
			intervals [923]:
				xmin = 824.4791
				xmax = 832.0107
				text = ""
			intervals [924]:
				xmin = 832.0107
				xmax = 832.1707
				text = "she"
			intervals [925]:
				xmin = 832.1707
				xmax = 832.3107
				text = "is"
			intervals [926]:
				xmin = 832.3107
				xmax = 832.4207
				text = ""
			intervals [927]:
				xmin = 832.4207
				xmax = 832.6807
				text = "funny"
			intervals [928]:
				xmin = 832.6807
				xmax = 834.6589
				text = ""
			intervals [929]:
				xmin = 834.6589
				xmax = 834.9889
				text = "good"
			intervals [930]:
				xmin = 834.9889
				xmax = 835.3389
				text = "uh"
			intervals [931]:
				xmin = 835.3389
				xmax = 835.5289
				text = "how"
			intervals [932]:
				xmin = 835.5289
				xmax = 835.9189
				text = "about"
			intervals [933]:
				xmin = 835.9189
				xmax = 836.0389
				text = "uh"
			intervals [934]:
				xmin = 836.0389
				xmax = 836.1389
				text = "if"
			intervals [935]:
				xmin = 836.1389
				xmax = 836.2189
				text = "a"
			intervals [936]:
				xmin = 836.2189
				xmax = 836.2689
				text = ""
			intervals [937]:
				xmin = 836.2689
				xmax = 836.4789
				text = "new"
			intervals [938]:
				xmin = 836.4789
				xmax = 836.5289
				text = ""
			intervals [939]:
				xmin = 836.5289
				xmax = 836.8189
				text = "kid"
			intervals [940]:
				xmin = 836.8189
				xmax = 837.0689
				text = "wants"
			intervals [941]:
				xmin = 837.0689
				xmax = 837.1689
				text = "to"
			intervals [942]:
				xmin = 837.1689
				xmax = 837.4289
				text = "come"
			intervals [943]:
				xmin = 837.4289
				xmax = 837.5889
				text = "in"
			intervals [944]:
				xmin = 837.5889
				xmax = 837.6189
				text = ""
			intervals [945]:
				xmin = 837.6189
				xmax = 837.9189
				text = "to"
			intervals [946]:
				xmin = 837.9189
				xmax = 838.435
				text = ""
			intervals [947]:
				xmin = 838.435
				xmax = 838.625
				text = "the"
			intervals [948]:
				xmin = 838.625
				xmax = 838.655
				text = ""
			intervals [949]:
				xmin = 838.655
				xmax = 838.885
				text = "group"
			intervals [950]:
				xmin = 838.885
				xmax = 838.915
				text = ""
			intervals [951]:
				xmin = 838.915
				xmax = 839.065
				text = "is"
			intervals [952]:
				xmin = 839.065
				xmax = 839.175
				text = "there"
			intervals [953]:
				xmin = 839.175
				xmax = 839.315
				text = "any"
			intervals [954]:
				xmin = 839.315
				xmax = 839.525
				text = "way"
			intervals [955]:
				xmin = 839.525
				xmax = 839.625
				text = "he"
			intervals [956]:
				xmin = 839.625
				xmax = 839.775
				text = "can"
			intervals [957]:
				xmin = 839.775
				xmax = 839.905
				text = "get"
			intervals [958]:
				xmin = 839.905
				xmax = 840.155
				text = "in"
			intervals [959]:
				xmin = 840.155
				xmax = 851.820
				text = ""
			intervals [960]:
				xmin = 851.820
				xmax = 852.160
				text = "mm-hm"
			intervals [961]:
				xmin = 852.160
				xmax = 862.2255
				text = ""
			intervals [962]:
				xmin = 862.2255
				xmax = 862.3255
				text = "that"
			intervals [963]:
				xmin = 862.3255
				xmax = 862.4755
				text = ""
			intervals [964]:
				xmin = 862.4755
				xmax = 862.6055
				text = "s"
			intervals [965]:
				xmin = 862.6055
				xmax = 862.6355
				text = ""
			intervals [966]:
				xmin = 862.6355
				xmax = 863.1355
				text = "good"
			intervals [967]:
				xmin = 863.1355
				xmax = 865.2853
				text = ""
			intervals [968]:
				xmin = 865.2853
				xmax = 865.4453
				text = "what"
			intervals [969]:
				xmin = 865.4453
				xmax = 865.5053
				text = "do"
			intervals [970]:
				xmin = 865.5053
				xmax = 865.5653
				text = "you"
			intervals [971]:
				xmin = 865.5653
				xmax = 865.6853
				text = "want"
			intervals [972]:
				xmin = 865.6853
				xmax = 865.7553
				text = "to"
			intervals [973]:
				xmin = 865.7553
				xmax = 865.8553
				text = "do"
			intervals [974]:
				xmin = 865.8553
				xmax = 866.0153
				text = "when"
			intervals [975]:
				xmin = 866.0153
				xmax = 866.1353
				text = "you"
			intervals [976]:
				xmin = 866.1353
				xmax = 866.1653
				text = ""
			intervals [977]:
				xmin = 866.1653
				xmax = 866.4453
				text = "finish"
			intervals [978]:
				xmin = 866.4453
				xmax = 866.5553
				text = ""
			intervals [979]:
				xmin = 866.5553
				xmax = 867.1353
				text = "school"
			intervals [980]:
				xmin = 867.1353
				xmax = 869.4156
				text = ""
			intervals [981]:
				xmin = 869.4156
				xmax = 869.5856
				text = "is"
			intervals [982]:
				xmin = 869.5856
				xmax = 869.8056
				text = "that"
			intervals [983]:
				xmin = 869.8056
				xmax = 870.2756
				text = "right"
			intervals [984]:
				xmin = 870.2756
				xmax = 871.0355
				text = ""
			intervals [985]:
				xmin = 871.0355
				xmax = 871.1655
				text = "well"
			intervals [986]:
				xmin = 871.1655
				xmax = 871.3355
				text = "you're"
			intervals [987]:
				xmin = 871.3355
				xmax = 871.4555
				text = ""
			intervals [988]:
				xmin = 871.4555
				xmax = 871.6755
				text = "pretty"
			intervals [989]:
				xmin = 871.6755
				xmax = 871.9055
				text = "enough"
			intervals [990]:
				xmin = 871.9055
				xmax = 872.1055
				text = ""
			intervals [991]:
				xmin = 872.1055
				xmax = 872.1655
				text = "to"
			intervals [992]:
				xmin = 872.1655
				xmax = 872.1955
				text = ""
			intervals [993]:
				xmin = 872.1955
				xmax = 872.3655
				text = "do"
			intervals [994]:
				xmin = 872.3655
				xmax = 872.3955
				text = ""
			intervals [995]:
				xmin = 872.3955
				xmax = 872.5555
				text = "it"
			intervals [996]:
				xmin = 872.5555
				xmax = 873.1836
				text = ""
			intervals [997]:
				xmin = 873.1836
				xmax = 873.5636
				text = "what"
			intervals [998]:
				xmin = 873.5636
				xmax = 873.9536
				text = "what"
			intervals [999]:
				xmin = 873.9536
				xmax = 874.1136
				text = "does"
			intervals [1000]:
				xmin = 874.1136
				xmax = 874.2436
				text = "an"
			intervals [1001]:
				xmin = 874.2436
				xmax = 874.6336
				text = "airline"
			intervals [1002]:
				xmin = 874.6336
				xmax = 874.6636
				text = ""
			intervals [1003]:
				xmin = 874.6636
				xmax = 875.2336
				text = "stewardess"
			intervals [1004]:
				xmin = 875.2336
				xmax = 875.3036
				text = ""
			intervals [1005]:
				xmin = 875.3036
				xmax = 875.6036
				text = "do"
			intervals [1006]:
				xmin = 875.6036
				xmax = 889.6906
				text = ""
			intervals [1007]:
				xmin = 889.6906
				xmax = 890.1106
				text = "uh-huh"
			intervals [1008]:
				xmin = 890.1106
				xmax = 891.7989
				text = ""
			intervals [1009]:
				xmin = 891.7989
				xmax = 891.9689
				text = "what"
			intervals [1010]:
				xmin = 891.9689
				xmax = 892.0289
				text = "do"
			intervals [1011]:
				xmin = 892.0289
				xmax = 892.2589
				text = "what"
			intervals [1012]:
				xmin = 892.2589
				xmax = 892.4089
				text = "do"
			intervals [1013]:
				xmin = 892.4089
				xmax = 892.5389
				text = "they"
			intervals [1014]:
				xmin = 892.5389
				xmax = 892.7989
				text = "have"
			intervals [1015]:
				xmin = 892.7989
				xmax = 892.8589
				text = "to"
			intervals [1016]:
				xmin = 892.8589
				xmax = 893.1689
				text = "do"
			intervals [1017]:
				xmin = 893.1689
				xmax = 893.2889
				text = "what"
			intervals [1018]:
				xmin = 893.2889
				xmax = 893.3489
				text = "do"
			intervals [1019]:
				xmin = 893.3489
				xmax = 893.4489
				text = "they"
			intervals [1020]:
				xmin = 893.4489
				xmax = 893.6189
				text = "have"
			intervals [1021]:
				xmin = 893.6189
				xmax = 893.6989
				text = "to"
			intervals [1022]:
				xmin = 893.6989
				xmax = 893.8591
				text = ""
			intervals [1023]:
				xmin = 893.8591
				xmax = 894.1391
				text = "do"
			intervals [1024]:
				xmin = 894.1391
				xmax = 894.2791
				text = ""
			intervals [1025]:
				xmin = 894.2791
				xmax = 894.3691
				text = "as"
			intervals [1026]:
				xmin = 894.3691
				xmax = 894.4291
				text = ""
			intervals [1027]:
				xmin = 894.4291
				xmax = 894.6791
				text = "their"
			intervals [1028]:
				xmin = 894.6791
				xmax = 894.7091
				text = ""
			intervals [1029]:
				xmin = 894.7091
				xmax = 894.7991
				text = "job"
			intervals [1030]:
				xmin = 894.7991
				xmax = 901.1359
				text = ""
			intervals [1031]:
				xmin = 901.1359
				xmax = 901.4859
				text = "mm-hm"
			intervals [1032]:
				xmin = 901.4859
				xmax = 909.470
				text = ""
			intervals [1033]:
				xmin = 909.470
				xmax = 909.740
				text = "good"
			intervals [1034]:
				xmin = 909.740
				xmax = 910.8088
				text = ""
			intervals [1035]:
				xmin = 910.8088
				xmax = 911.0288
				text = "um"
			intervals [1036]:
				xmin = 911.0288
				xmax = 914.4568
				text = ""
			intervals [1037]:
				xmin = 914.4568
				xmax = 914.7368
				text = "any"
			intervals [1038]:
				xmin = 914.7368
				xmax = 915.0368
				text = "other"
			intervals [1039]:
				xmin = 915.0368
				xmax = 915.2268
				text = ""
			intervals [1040]:
				xmin = 915.2268
				xmax = 915.5068
				text = "things"
			intervals [1041]:
				xmin = 915.5068
				xmax = 915.5868
				text = "you"
			intervals [1042]:
				xmin = 915.5868
				xmax = 915.6168
				text = "d"
			intervals [1043]:
				xmin = 915.6168
				xmax = 915.8268
				text = "like"
			intervals [1044]:
				xmin = 915.8268
				xmax = 915.8968
				text = ""
			intervals [1045]:
				xmin = 915.8968
				xmax = 915.9568
				text = "to"
			intervals [1046]:
				xmin = 915.9568
				xmax = 916.2468
				text = "be"
			intervals [1047]:
				xmin = 916.2468
				xmax = 919.6575
				text = ""
			intervals [1048]:
				xmin = 919.6575
				xmax = 919.7375
				text = "is"
			intervals [1049]:
				xmin = 919.7375
				xmax = 919.7675
				text = ""
			intervals [1050]:
				xmin = 919.7675
				xmax = 919.9375
				text = "that"
			intervals [1051]:
				xmin = 919.9375
				xmax = 920.1275
				text = "what"
			intervals [1052]:
				xmin = 920.1275
				xmax = 920.1775
				text = "s"
			intervals [1053]:
				xmin = 920.1775
				xmax = 920.2175
				text = "a"
			intervals [1054]:
				xmin = 920.2175
				xmax = 920.4475
				text = "nurse"
			intervals [1055]:
				xmin = 920.4475
				xmax = 920.6675
				text = ""
			intervals [1056]:
				xmin = 920.6675
				xmax = 920.8275
				text = "do"
			intervals [1057]:
				xmin = 920.8275
				xmax = 934.2477
				text = ""
			intervals [1058]:
				xmin = 934.2477
				xmax = 934.5977
				text = "uh-huh"
			intervals [1059]:
				xmin = 934.5977
				xmax = 940.2178
				text = ""
			intervals [1060]:
				xmin = 940.2178
				xmax = 940.4878
				text = "hm"
			intervals [1061]:
				xmin = 940.4878
				xmax = 942.5637
				text = ""
			intervals [1062]:
				xmin = 942.5637
				xmax = 942.7937
				text = "which"
			intervals [1063]:
				xmin = 942.7937
				xmax = 942.8237
				text = ""
			intervals [1064]:
				xmin = 942.8237
				xmax = 943.0437
				text = "would"
			intervals [1065]:
				xmin = 943.0437
				xmax = 943.1737
				text = "you"
			intervals [1066]:
				xmin = 943.1737
				xmax = 943.4837
				text = "like"
			intervals [1067]:
				xmin = 943.4837
				xmax = 943.9837
				text = "best"
			intervals [1068]:
				xmin = 943.9837
				xmax = 949.0803
				text = ""
			intervals [1069]:
				xmin = 949.0803
				xmax = 949.2203
				text = "is"
			intervals [1070]:
				xmin = 949.2203
				xmax = 949.3803
				text = "that"
			intervals [1071]:
				xmin = 949.3803
				xmax = 949.7103
				text = "right"
			intervals [1072]:
				xmin = 949.7103
				xmax = 950.5919
				text = ""
			intervals [1073]:
				xmin = 950.5919
				xmax = 950.8119
				text = "good"
			intervals [1074]:
				xmin = 950.8119
				xmax = 954.2717
				text = ""
			intervals [1075]:
				xmin = 954.2717
				xmax = 954.5817
				text = "uh-huh"
			intervals [1076]:
				xmin = 954.5817
				xmax = 955.505
				text = ""
			intervals [1077]:
				xmin = 955.505
				xmax = 955.675
				text = "think"
			intervals [1078]:
				xmin = 955.675
				xmax = 955.855
				text = "that"
			intervals [1079]:
				xmin = 955.855
				xmax = 955.885
				text = "d"
			intervals [1080]:
				xmin = 955.885
				xmax = 956.005
				text = "be"
			intervals [1081]:
				xmin = 956.005
				xmax = 956.165
				text = "kind"
			intervals [1082]:
				xmin = 956.165
				xmax = 956.235
				text = "of"
			intervals [1083]:
				xmin = 956.235
				xmax = 956.385
				text = ""
			intervals [1084]:
				xmin = 956.385
				xmax = 956.585
				text = "fun"
			intervals [1085]:
				xmin = 956.585
				xmax = 961.0456
				text = ""
			intervals [1086]:
				xmin = 961.0456
				xmax = 961.3556
				text = "yeah"
			intervals [1087]:
				xmin = 961.3556
				xmax = 961.4256
				text = ""
			intervals [1088]:
				xmin = 961.4256
				xmax = 961.6156
				text = "sure"
			intervals [1089]:
				xmin = 961.6156
				xmax = 961.6456
				text = ""
			intervals [1090]:
				xmin = 961.6456
				xmax = 962.1456
				text = "will"
			intervals [1091]:
				xmin = 962.1456
				xmax = 962.7622
				text = ""
			intervals [1092]:
				xmin = 962.7622
				xmax = 962.7922
				text = "<unk>"
			intervals [1093]:
				xmin = 962.7922
				xmax = 963.6638
				text = ""
			intervals [1094]:
				xmin = 963.6638
				xmax = 963.8238
				text = "how"
			intervals [1095]:
				xmin = 963.8238
				xmax = 964.1638
				text = "about"
			intervals [1096]:
				xmin = 964.1638
				xmax = 964.2038
				text = ""
			intervals [1097]:
				xmin = 964.2038
				xmax = 964.6338
				text = "uh"
			intervals [1098]:
				xmin = 964.6338
				xmax = 964.7738
				text = ""
			intervals [1099]:
				xmin = 964.7738
				xmax = 964.8838
				text = "the"
			intervals [1100]:
				xmin = 964.8838
				xmax = 965.6538
				text = "holidays"
			intervals [1101]:
				xmin = 965.6538
				xmax = 965.6838
				text = ""
			intervals [1102]:
				xmin = 965.6838
				xmax = 965.9638
				text = "like"
			intervals [1103]:
				xmin = 965.9638
				xmax = 966.0938
				text = ""
			intervals [1104]:
				xmin = 966.0938
				xmax = 966.3338
				text = "uh"
			intervals [1105]:
				xmin = 966.3338
				xmax = 966.4738
				text = ""
			intervals [1106]:
				xmin = 966.4738
				xmax = 967.2038
				text = "christmas"
			intervals [1107]:
				xmin = 967.2038
				xmax = 967.2838
				text = ""
			intervals [1108]:
				xmin = 967.2838
				xmax = 967.3838
				text = "how"
			intervals [1109]:
				xmin = 967.3838
				xmax = 967.5238
				text = "does"
			intervals [1110]:
				xmin = 967.5238
				xmax = 967.6238
				text = ""
			intervals [1111]:
				xmin = 967.6238
				xmax = 967.8438
				text = "your"
			intervals [1112]:
				xmin = 967.8438
				xmax = 968.1075
				text = ""
			intervals [1113]:
				xmin = 968.1075
				xmax = 968.4275
				text = "family"
			intervals [1114]:
				xmin = 968.4275
				xmax = 968.4575
				text = ""
			intervals [1115]:
				xmin = 968.4575
				xmax = 968.9775
				text = "celebrate"
			intervals [1116]:
				xmin = 968.9775
				xmax = 969.0975
				text = ""
			intervals [1117]:
				xmin = 969.0975
				xmax = 969.2275
				text = "them"
			intervals [1118]:
				xmin = 969.2275
				xmax = 985.7641
				text = ""
			intervals [1119]:
				xmin = 985.7641
				xmax = 986.1241
				text = "mm-hm"
			intervals [1120]:
				xmin = 986.1241
				xmax = 994.2618
				text = ""
			intervals [1121]:
				xmin = 994.2618
				xmax = 994.6118
				text = "uh-huh"
			intervals [1122]:
				xmin = 994.6118
				xmax = 1000.620
				text = ""
			intervals [1123]:
				xmin = 1000.620
				xmax = 1000.900
				text = "uh-huh"
			intervals [1124]:
				xmin = 1000.900
				xmax = 1010.1855
				text = ""
			intervals [1125]:
				xmin = 1010.1855
				xmax = 1010.6555
				text = "yeah"
			intervals [1126]:
				xmin = 1010.6555
				xmax = 1014.717
				text = ""
			intervals [1127]:
				xmin = 1014.717
				xmax = 1014.837
				text = "think"
			intervals [1128]:
				xmin = 1014.837
				xmax = 1014.907
				text = ""
			intervals [1129]:
				xmin = 1014.907
				xmax = 1014.967
				text = "you"
			intervals [1130]:
				xmin = 1014.967
				xmax = 1015.227
				text = "will"
			intervals [1131]:
				xmin = 1015.227
				xmax = 1015.397
				text = "be"
			intervals [1132]:
				xmin = 1015.397
				xmax = 1017.5598
				text = ""
			intervals [1133]:
				xmin = 1017.5598
				xmax = 1017.7998
				text = "that"
			intervals [1134]:
				xmin = 1017.7998
				xmax = 1017.8498
				text = ""
			intervals [1135]:
				xmin = 1017.8498
				xmax = 1017.9398
				text = "s"
			intervals [1136]:
				xmin = 1017.9398
				xmax = 1018.0498
				text = ""
			intervals [1137]:
				xmin = 1018.0498
				xmax = 1018.2198
				text = "good"
			intervals [1138]:
				xmin = 1018.2198
				xmax = 1025.6941
				text = ""
			intervals [1139]:
				xmin = 1025.6941
				xmax = 1025.8341
				text = "you"
			intervals [1140]:
				xmin = 1025.8341
				xmax = 1026.0141
				text = "want"
			intervals [1141]:
				xmin = 1026.0141
				xmax = 1026.0741
				text = "a"
			intervals [1142]:
				xmin = 1026.0741
				xmax = 1026.4541
				text = "stuffed"
			intervals [1143]:
				xmin = 1026.4541
				xmax = 1026.9541
				text = "animal"
			intervals [1144]:
				xmin = 1026.9541
				xmax = 1027.0141
				text = ""
			intervals [1145]:
				xmin = 1027.0141
				xmax = 1027.0741
				text = "at"
			intervals [1146]:
				xmin = 1027.0741
				xmax = 1027.3741
				text = "your"
			intervals [1147]:
				xmin = 1027.3741
				xmax = 1027.5141
				text = "age"
			intervals [1148]:
				xmin = 1027.5141
				xmax = 1027.8441
				text = "<unk>"
			intervals [1149]:
				xmin = 1027.8441
				xmax = 1028.8275
				text = ""
			intervals [1150]:
				xmin = 1028.8275
				xmax = 1028.9075
				text = "how"
			intervals [1151]:
				xmin = 1028.9075
				xmax = 1029.2075
				text = "come"
			intervals [1152]:
				xmin = 1029.2075
				xmax = 1038.3227
				text = ""
			intervals [1153]:
				xmin = 1038.3227
				xmax = 1038.7927
				text = "<unk>"
			intervals [1154]:
				xmin = 1038.7927
				xmax = 1046.4075
				text = ""
			intervals [1155]:
				xmin = 1046.4075
				xmax = 1046.9375
				text = "uh-huh"
			intervals [1156]:
				xmin = 1046.9375
				xmax = 1058.4231
				text = ""
			intervals [1157]:
				xmin = 1058.4231
				xmax = 1058.7531
				text = "mm-hm"
			intervals [1158]:
				xmin = 1058.7531
				xmax = 1064.567
				text = ""
			intervals [1159]:
				xmin = 1064.567
				xmax = 1064.667
				text = "is"
			intervals [1160]:
				xmin = 1064.667
				xmax = 1065.587
				text = ""
			intervals [1161]:
				xmin = 1065.587
				xmax = 1065.677
				text = "that"
			intervals [1162]:
				xmin = 1065.677
				xmax = 1065.997
				text = "right"
			intervals [1163]:
				xmin = 1065.997
				xmax = 1066.027
				text = ""
			intervals [1164]:
				xmin = 1066.027
				xmax = 1066.087
				text = "for"
			intervals [1165]:
				xmin = 1066.087
				xmax = 1066.187
				text = "you"
			intervals [1166]:
				xmin = 1066.187
				xmax = 1066.247
				text = "on"
			intervals [1167]:
				xmin = 1066.247
				xmax = 1066.687
				text = "christmas"
			intervals [1168]:
				xmin = 1066.687
				xmax = 1069.0584
				text = ""
			intervals [1169]:
				xmin = 1069.0584
				xmax = 1069.3284
				text = "his"
			intervals [1170]:
				xmin = 1069.3284
				xmax = 1069.7784
				text = "<unk>"
			intervals [1171]:
				xmin = 1069.7784
				xmax = 1075.7203
				text = ""
			intervals [1172]:
				xmin = 1075.7203
				xmax = 1075.8303
				text = "is"
			intervals [1173]:
				xmin = 1075.8303
				xmax = 1075.9303
				text = ""
			intervals [1174]:
				xmin = 1075.9303
				xmax = 1076.0203
				text = "that"
			intervals [1175]:
				xmin = 1076.0203
				xmax = 1076.4603
				text = "right"
			intervals [1176]:
				xmin = 1076.4603
				xmax = 1078.7272
				text = ""
			intervals [1177]:
				xmin = 1078.7272
				xmax = 1078.9672
				text = "is"
			intervals [1178]:
				xmin = 1078.9672
				xmax = 1079.1972
				text = "that"
			intervals [1179]:
				xmin = 1079.1972
				xmax = 1079.4472
				text = "right"
			intervals [1180]:
				xmin = 1079.4472
				xmax = 1081.6501
				text = ""
			intervals [1181]:
				xmin = 1081.6501
				xmax = 1082.0501
				text = "jeez"
			intervals [1182]:
				xmin = 1082.0501
				xmax = 1082.3578
				text = ""
			intervals [1183]:
				xmin = 1082.3578
				xmax = 1082.4678
				text = "it"
			intervals [1184]:
				xmin = 1082.4678
				xmax = 1082.7678
				text = "was"
			intervals [1185]:
				xmin = 1082.7678
				xmax = 1083.125
				text = ""
			intervals [1186]:
				xmin = 1083.125
				xmax = 1083.355
				text = "too"
			intervals [1187]:
				xmin = 1083.355
				xmax = 1083.395
				text = ""
			intervals [1188]:
				xmin = 1083.395
				xmax = 1083.985
				text = "cool"
			intervals [1189]:
				xmin = 1083.985
				xmax = 1084.285
				text = ""
			intervals [1190]:
				xmin = 1084.285
				xmax = 1084.595
				text = "<unk>"
			intervals [1191]:
				xmin = 1084.595
				xmax = 1085.8084
				text = ""
			intervals [1192]:
				xmin = 1085.8084
				xmax = 1085.9784
				text = "how"
			intervals [1193]:
				xmin = 1085.9784
				xmax = 1086.2284
				text = "about"
			intervals [1194]:
				xmin = 1086.2284
				xmax = 1086.2584
				text = ""
			intervals [1195]:
				xmin = 1086.2584
				xmax = 1086.5584
				text = "fourth"
			intervals [1196]:
				xmin = 1086.5584
				xmax = 1086.6184
				text = "of"
			intervals [1197]:
				xmin = 1086.6184
				xmax = 1087.0784
				text = "july"
			intervals [1198]:
				xmin = 1087.0784
				xmax = 1087.2484
				text = "what"
			intervals [1199]:
				xmin = 1087.2484
				xmax = 1087.3384
				text = "do"
			intervals [1200]:
				xmin = 1087.3384
				xmax = 1087.4184
				text = "you"
			intervals [1201]:
				xmin = 1087.4184
				xmax = 1087.5784
				text = "all"
			intervals [1202]:
				xmin = 1087.5784
				xmax = 1087.6584
				text = ""
			intervals [1203]:
				xmin = 1087.6584
				xmax = 1087.7984
				text = "do"
			intervals [1204]:
				xmin = 1087.7984
				xmax = 1103.1601
				text = ""
			intervals [1205]:
				xmin = 1103.1601
				xmax = 1103.4901
				text = "uh-huh"
			intervals [1206]:
				xmin = 1103.4901
				xmax = 1115.5812
				text = ""
			intervals [1207]:
				xmin = 1115.5812
				xmax = 1115.9812
				text = "uh-huh"
			intervals [1208]:
				xmin = 1115.9812
				xmax = 1126.2746
				text = ""
			intervals [1209]:
				xmin = 1126.2746
				xmax = 1126.3646
				text = "uh"
			intervals [1210]:
				xmin = 1126.3646
				xmax = 1126.3946
				text = ""
			intervals [1211]:
				xmin = 1126.3946
				xmax = 1126.5946
				text = "new"
			intervals [1212]:
				xmin = 1126.5946
				xmax = 1126.9046
				text = "year"
			intervals [1213]:
				xmin = 1126.9046
				xmax = 1126.9546
				text = "s"
			intervals [1214]:
				xmin = 1126.9546
				xmax = 1127.1346
				text = "eve"
			intervals [1215]:
				xmin = 1127.1346
				xmax = 1127.1946
				text = "do"
			intervals [1216]:
				xmin = 1127.1946
				xmax = 1127.2946
				text = "you"
			intervals [1217]:
				xmin = 1127.2946
				xmax = 1127.4246
				text = "do"
			intervals [1218]:
				xmin = 1127.4246
				xmax = 1127.7946
				text = "anything"
			intervals [1219]:
				xmin = 1127.7946
				xmax = 1128.3046
				text = "special"
			intervals [1220]:
				xmin = 1128.3046
				xmax = 1128.5546
				text = "have"
			intervals [1221]:
				xmin = 1128.5546
				xmax = 1128.6146
				text = "a"
			intervals [1222]:
				xmin = 1128.6146
				xmax = 1128.6546
				text = ""
			intervals [1223]:
				xmin = 1128.6546
				xmax = 1129.1946
				text = "party"
			intervals [1224]:
				xmin = 1129.1946
				xmax = 1145.0068
				text = ""
			intervals [1225]:
				xmin = 1145.0068
				xmax = 1145.4368
				text = "uh-huh"
			intervals [1226]:
				xmin = 1145.4368
				xmax = 1167.8961
				text = ""
			intervals [1227]:
				xmin = 1167.8961
				xmax = 1168.0961
				text = "uh-huh"
			intervals [1228]:
				xmin = 1168.0961
				xmax = 1178.4774
				text = ""
			intervals [1229]:
				xmin = 1178.4774
				xmax = 1178.8874
				text = "yeah"
			intervals [1230]:
				xmin = 1178.8874
				xmax = 1180.3334
				text = ""
			intervals [1231]:
				xmin = 1180.3334
				xmax = 1180.7434
				text = "uh-huh"
			intervals [1232]:
				xmin = 1180.7434
				xmax = 1191.6181
				text = ""
			intervals [1233]:
				xmin = 1191.6181
				xmax = 1192.1881
				text = "mm-hm"
			intervals [1234]:
				xmin = 1192.1881
				xmax = 1199.3536
				text = ""
			intervals [1235]:
				xmin = 1199.3536
				xmax = 1199.4936
				text = "well"
			intervals [1236]:
				xmin = 1199.4936
				xmax = 1199.6336
				text = ""
			intervals [1237]:
				xmin = 1199.6336
				xmax = 1199.7836
				text = "very"
			intervals [1238]:
				xmin = 1199.7836
				xmax = 1199.8136
				text = ""
			intervals [1239]:
				xmin = 1199.8136
				xmax = 1200.0136
				text = "good"
			intervals [1240]:
				xmin = 1200.0136
				xmax = 1201.3084
				text = ""
			intervals [1241]:
				xmin = 1201.3084
				xmax = 1201.4884
				text = "sounds"
			intervals [1242]:
				xmin = 1201.4884
				xmax = 1201.5884
				text = "you're"
			intervals [1243]:
				xmin = 1201.5884
				xmax = 1201.7084
				text = "gonna"
			intervals [1244]:
				xmin = 1201.7084
				xmax = 1201.9184
				text = "have"
			intervals [1245]:
				xmin = 1201.9184
				xmax = 1201.9584
				text = "a"
			intervals [1246]:
				xmin = 1201.9584
				xmax = 1202.0484
				text = ""
			intervals [1247]:
				xmin = 1202.0484
				xmax = 1202.2484
				text = "good"
			intervals [1248]:
				xmin = 1202.2484
				xmax = 1202.5284
				text = "time"
			intervals [1249]:
				xmin = 1202.5284
				xmax = 1203.5978
				text = ""
			intervals [1250]:
				xmin = 1203.5978
				xmax = 1203.7478
				text = "<unk>"
			intervals [1251]:
				xmin = 1203.7478
				xmax = 1204.8548
				text = ""
			intervals [1252]:
				xmin = 1204.8548
				xmax = 1204.9348
				text = "you"
			intervals [1253]:
				xmin = 1204.9348
				xmax = 1205.2948
				text = "anxious"
			intervals [1254]:
				xmin = 1205.2948
				xmax = 1205.3548
				text = "to"
			intervals [1255]:
				xmin = 1205.3548
				xmax = 1205.4148
				text = "go"
			intervals [1256]:
				xmin = 1205.4148
				xmax = 1205.7248
				text = "back"
			intervals [1257]:
				xmin = 1205.7248
				xmax = 1205.8048
				text = "to"
			intervals [1258]:
				xmin = 1205.8048
				xmax = 1206.0648
				text = "school"
			intervals [1259]:
				xmin = 1206.0648
				xmax = 1206.1448
				text = "now"
			intervals [1260]:
				xmin = 1206.1448
				xmax = 1208.3401
				text = ""
			intervals [1261]:
				xmin = 1208.3401
				xmax = 1208.4101
				text = "is"
			intervals [1262]:
				xmin = 1208.4101
				xmax = 1208.6201
				text = "that"
			intervals [1263]:
				xmin = 1208.6201
				xmax = 1208.6501
				text = ""
			intervals [1264]:
				xmin = 1208.6501
				xmax = 1208.8001
				text = "you"
			intervals [1265]:
				xmin = 1208.8001
				xmax = 1209.1601
				text = "getting"
			intervals [1266]:
				xmin = 1209.1601
				xmax = 1209.4201
				text = "bored"
			intervals [1267]:
				xmin = 1209.4201
				xmax = 1209.4901
				text = "of"
			intervals [1268]:
				xmin = 1209.4901
				xmax = 1209.5301
				text = ""
			intervals [1269]:
				xmin = 1209.5301
				xmax = 1209.8001
				text = "the"
			intervals [1270]:
				xmin = 1209.8001
				xmax = 1210.0101
				text = "summer"
			intervals [1271]:
				xmin = 1210.0101
				xmax = 1210.1701
				text = "already"
			intervals [1272]:
				xmin = 1210.1701
				xmax = 1221.6055
				text = ""
			intervals [1273]:
				xmin = 1221.6055
				xmax = 1221.9255
				text = "oh"
			intervals [1274]:
				xmin = 1221.9255
				xmax = 1225.5682
				text = ""
			intervals [1275]:
				xmin = 1225.5682
				xmax = 1225.9582
				text = "uh-huh"
			intervals [1276]:
				xmin = 1225.9582
				xmax = 1230.5103
				text = ""
			intervals [1277]:
				xmin = 1230.5103
				xmax = 1230.6203
				text = "is"
			intervals [1278]:
				xmin = 1230.6203
				xmax = 1230.7103
				text = "it"
			intervals [1279]:
				xmin = 1230.7103
				xmax = 1230.9803
				text = "where"
			intervals [1280]:
				xmin = 1230.9803
				xmax = 1231.0903
				text = "do"
			intervals [1281]:
				xmin = 1231.0903
				xmax = 1231.3003
				text = "all"
			intervals [1282]:
				xmin = 1231.3003
				xmax = 1231.5403
				text = "these"
			intervals [1283]:
				xmin = 1231.5403
				xmax = 1231.8503
				text = "girls"
			intervals [1284]:
				xmin = 1231.8503
				xmax = 1231.9703
				text = ""
			intervals [1285]:
				xmin = 1231.9703
				xmax = 1232.0503
				text = "go"
			intervals [1286]:
				xmin = 1232.0503
				xmax = 1232.1203
				text = "to"
			intervals [1287]:
				xmin = 1232.1203
				xmax = 1232.4403
				text = "school"
			intervals [1288]:
				xmin = 1232.4403
				xmax = 1248.3174
				text = ""
			intervals [1289]:
				xmin = 1248.3174
				xmax = 1248.5174
				text = "hm"
			intervals [1290]:
				xmin = 1248.5174
				xmax = 1249.0623
				text = ""
			intervals [1291]:
				xmin = 1249.0623
				xmax = 1249.2123
				text = "there"
			intervals [1292]:
				xmin = 1249.2123
				xmax = 1249.2423
				text = ""
			intervals [1293]:
				xmin = 1249.2423
				xmax = 1249.4423
				text = "you"
			intervals [1294]:
				xmin = 1249.4423
				xmax = 1249.5623
				text = "go"
			intervals [1295]:
				xmin = 1249.5623
				xmax = 1249.9008
				text = ""
			intervals [1296]:
				xmin = 1249.9008
				xmax = 1250.1208
				text = "that"
			intervals [1297]:
				xmin = 1250.1208
				xmax = 1250.2108
				text = "s"
			intervals [1298]:
				xmin = 1250.2108
				xmax = 1250.2908
				text = "the"
			intervals [1299]:
				xmin = 1250.2908
				xmax = 1250.7208
				text = "catholic"
			intervals [1300]:
				xmin = 1250.7208
				xmax = 1251.1308
				text = "school"
			intervals [1301]:
				xmin = 1251.1308
				xmax = 1251.3869
				text = ""
			intervals [1302]:
				xmin = 1251.3869
				xmax = 1251.9769
				text = "rdx"
			intervals [1303]:
				xmin = 1251.9769
				xmax = 1253.1186
				text = ""
			intervals [1304]:
				xmin = 1253.1186
				xmax = 1253.3986
				text = "good"
			intervals [1305]:
				xmin = 1253.3986
				xmax = 1255.9974
				text = ""
			intervals [1306]:
				xmin = 1255.9974
				xmax = 1256.6074
				text = "okay"
			intervals [1307]:
				xmin = 1256.6074
				xmax = 1256.8874
				text = "um"
			intervals [1308]:
				xmin = 1256.8874
				xmax = 1258.1646
				text = ""
			intervals [1309]:
				xmin = 1258.1646
				xmax = 1258.2646
				text = "can"
			intervals [1310]:
				xmin = 1258.2646
				xmax = 1258.3446
				text = "you"
			intervals [1311]:
				xmin = 1258.3446
				xmax = 1258.6846
				text = "remember"
			intervals [1312]:
				xmin = 1258.6846
				xmax = 1258.8446
				text = "when"
			intervals [1313]:
				xmin = 1258.8446
				xmax = 1258.9146
				text = "you"
			intervals [1314]:
				xmin = 1258.9146
				xmax = 1258.9946
				text = "were"
			intervals [1315]:
				xmin = 1258.9946
				xmax = 1259.3046
				text = "little"
			intervals [1316]:
				xmin = 1259.3046
				xmax = 1259.4546
				text = "what"
			intervals [1317]:
				xmin = 1259.4546
				xmax = 1259.5046
				text = ""
			intervals [1318]:
				xmin = 1259.5046
				xmax = 1259.7146
				text = "uh"
			intervals [1319]:
				xmin = 1259.7146
				xmax = 1260.332
				text = ""
			intervals [1320]:
				xmin = 1260.332
				xmax = 1260.422
				text = "the"
			intervals [1321]:
				xmin = 1260.422
				xmax = 1260.892
				text = "neatest"
			intervals [1322]:
				xmin = 1260.892
				xmax = 1261.312
				text = "christmas"
			intervals [1323]:
				xmin = 1261.312
				xmax = 1261.662
				text = "present"
			intervals [1324]:
				xmin = 1261.662
				xmax = 1261.692
				text = ""
			intervals [1325]:
				xmin = 1261.692
				xmax = 1261.802
				text = "you"
			intervals [1326]:
				xmin = 1261.802
				xmax = 1262.042
				text = "ever"
			intervals [1327]:
				xmin = 1262.042
				xmax = 1262.292
				text = "got"
			intervals [1328]:
				xmin = 1262.292
				xmax = 1262.322
				text = ""
			intervals [1329]:
				xmin = 1262.322
				xmax = 1262.452
				text = "was"
			intervals [1330]:
				xmin = 1262.452
				xmax = 1271.223
				text = ""
			intervals [1331]:
				xmin = 1271.223
				xmax = 1271.323
				text = "a"
			intervals [1332]:
				xmin = 1271.323
				xmax = 1271.883
				text = "bicycle"
			intervals [1333]:
				xmin = 1271.883
				xmax = 1272.023
				text = ""
			intervals [1334]:
				xmin = 1272.023
				xmax = 1272.133
				text = "were"
			intervals [1335]:
				xmin = 1272.133
				xmax = 1272.253
				text = "you"
			intervals [1336]:
				xmin = 1272.253
				xmax = 1272.283
				text = ""
			intervals [1337]:
				xmin = 1272.283
				xmax = 1272.423
				text = "did"
			intervals [1338]:
				xmin = 1272.423
				xmax = 1272.453
				text = ""
			intervals [1339]:
				xmin = 1272.453
				xmax = 1272.563
				text = "you"
			intervals [1340]:
				xmin = 1272.563
				xmax = 1272.693
				text = "know"
			intervals [1341]:
				xmin = 1272.693
				xmax = 1272.823
				text = "you"
			intervals [1342]:
				xmin = 1272.823
				xmax = 1272.953
				text = "were"
			intervals [1343]:
				xmin = 1272.953
				xmax = 1273.293
				text = "getting"
			intervals [1344]:
				xmin = 1273.293
				xmax = 1273.333
				text = ""
			intervals [1345]:
				xmin = 1273.333
				xmax = 1273.393
				text = "it"
			intervals [1346]:
				xmin = 1273.393
				xmax = 1274.6997
				text = ""
			intervals [1347]:
				xmin = 1274.6997
				xmax = 1274.8097
				text = "were"
			intervals [1348]:
				xmin = 1274.8097
				xmax = 1274.8797
				text = "you"
			intervals [1349]:
				xmin = 1274.8797
				xmax = 1275.4397
				text = "surprised"
			intervals [1350]:
				xmin = 1275.4397
				xmax = 1284.9225
				text = ""
			intervals [1351]:
				xmin = 1284.9225
				xmax = 1285.2125
				text = "uh-huh"
			intervals [1352]:
				xmin = 1285.2125
				xmax = 1301.405
				text = ""
			intervals [1353]:
				xmin = 1301.405
				xmax = 1301.735
				text = "uh-huh"
			intervals [1354]:
				xmin = 1301.735
				xmax = 1306.078
				text = ""
			intervals [1355]:
				xmin = 1306.078
				xmax = 1306.428
				text = "uh-huh"
			intervals [1356]:
				xmin = 1306.428
				xmax = 1313.3548
				text = ""
			intervals [1357]:
				xmin = 1313.3548
				xmax = 1313.5848
				text = "yeah"
			intervals [1358]:
				xmin = 1313.5848
				xmax = 1328.5346
				text = ""
			intervals [1359]:
				xmin = 1328.5346
				xmax = 1328.9246
				text = "yeah"
			intervals [1360]:
				xmin = 1328.9246
				xmax = 1338.6808
				text = ""
			intervals [1361]:
				xmin = 1338.6808
				xmax = 1339.0708
				text = "uh-huh"
			intervals [1362]:
				xmin = 1339.0708
				xmax = 1345.4138
				text = ""
			intervals [1363]:
				xmin = 1345.4138
				xmax = 1345.6138
				text = "that"
			intervals [1364]:
				xmin = 1345.6138
				xmax = 1345.7638
				text = ""
			intervals [1365]:
				xmin = 1345.7638
				xmax = 1345.8638
				text = "s"
			intervals [1366]:
				xmin = 1345.8638
				xmax = 1346.1938
				text = "cool"
			intervals [1367]:
				xmin = 1346.1938
				xmax = 1346.3881
				text = ""
			intervals [1368]:
				xmin = 1346.3881
				xmax = 1346.6981
				text = "very"
			intervals [1369]:
				xmin = 1346.6981
				xmax = 1346.7281
				text = ""
			intervals [1370]:
				xmin = 1346.7281
				xmax = 1346.9681
				text = "good"
			intervals [1371]:
				xmin = 1346.9681
				xmax = 1349.7682
				text = ""
			intervals [1372]:
				xmin = 1349.7682
				xmax = 1350.1782
				text = "okay"
			intervals [1373]:
				xmin = 1350.1782
				xmax = 1350.3082
				text = "were"
			intervals [1374]:
				xmin = 1350.3082
				xmax = 1350.3982
				text = "you"
			intervals [1375]:
				xmin = 1350.3982
				xmax = 1350.5182
				text = "ever"
			intervals [1376]:
				xmin = 1350.5182
				xmax = 1350.5982
				text = "in"
			intervals [1377]:
				xmin = 1350.5982
				xmax = 1350.7182
				text = "a"
			intervals [1378]:
				xmin = 1350.7182
				xmax = 1351.3582
				text = "situation"
			intervals [1379]:
				xmin = 1351.3582
				xmax = 1351.4982
				text = "where"
			intervals [1380]:
				xmin = 1351.4982
				xmax = 1351.6782
				text = "you"
			intervals [1381]:
				xmin = 1351.6782
				xmax = 1351.7582
				text = ""
			intervals [1382]:
				xmin = 1351.7582
				xmax = 1351.9582
				text = "thought"
			intervals [1383]:
				xmin = 1351.9582
				xmax = 1352.0482
				text = ""
			intervals [1384]:
				xmin = 1352.0482
				xmax = 1352.4282
				text = "oh"
			intervals [1385]:
				xmin = 1352.4282
				xmax = 1352.4582
				text = ""
			intervals [1386]:
				xmin = 1352.4582
				xmax = 1352.7882
				text = "man"
			intervals [1387]:
				xmin = 1352.7882
				xmax = 1352.8182
				text = ""
			intervals [1388]:
				xmin = 1352.8182
				xmax = 1352.9982
				text = "this"
			intervals [1389]:
				xmin = 1352.9982
				xmax = 1353.0282
				text = ""
			intervals [1390]:
				xmin = 1353.0282
				xmax = 1353.1882
				text = "is"
			intervals [1391]:
				xmin = 1353.1882
				xmax = 1353.2482
				text = "it"
			intervals [1392]:
				xmin = 1353.2482
				xmax = 1353.2882
				text = "i"
			intervals [1393]:
				xmin = 1353.2882
				xmax = 1353.3682
				text = "m"
			intervals [1394]:
				xmin = 1353.3682
				xmax = 1353.3982
				text = ""
			intervals [1395]:
				xmin = 1353.3982
				xmax = 1353.4282
				text = "a"
			intervals [1396]:
				xmin = 1353.4282
				xmax = 1353.5382
				text = ""
			intervals [1397]:
				xmin = 1353.5382
				xmax = 1353.8582
				text = "die"
			intervals [1398]:
				xmin = 1353.8582
				xmax = 1353.8882
				text = ""
			intervals [1399]:
				xmin = 1353.8882
				xmax = 1354.2182
				text = "now"
			intervals [1400]:
				xmin = 1354.2182
				xmax = 1355.1722
				text = ""
			intervals [1401]:
				xmin = 1355.1722
				xmax = 1355.5322
				text = "car"
			intervals [1402]:
				xmin = 1355.5322
				xmax = 1355.9822
				text = "crash"
			intervals [1403]:
				xmin = 1355.9822
				xmax = 1356.0122
				text = "or"
			intervals [1404]:
				xmin = 1356.0122
				xmax = 1356.4522
				text = "anything"
			intervals [1405]:
				xmin = 1356.4522
				xmax = 1365.5378
				text = ""
			intervals [1406]:
				xmin = 1365.5378
				xmax = 1365.8378
				text = "uh-huh"
			intervals [1407]:
				xmin = 1365.8378
				xmax = 1377.9707
				text = ""
			intervals [1408]:
				xmin = 1377.9707
				xmax = 1378.3907
				text = "uh-huh"
			intervals [1409]:
				xmin = 1378.3907
				xmax = 1385.3567
				text = ""
			intervals [1410]:
				xmin = 1385.3567
				xmax = 1385.4967
				text = "ew"
			intervals [1411]:
				xmin = 1385.4967
				xmax = 1391.9411
				text = ""
			intervals [1412]:
				xmin = 1391.9411
				xmax = 1392.1411
				text = "is"
			intervals [1413]:
				xmin = 1392.1411
				xmax = 1392.2411
				text = "that"
			intervals [1414]:
				xmin = 1392.2411
				xmax = 1392.5911
				text = "right"
			intervals [1415]:
				xmin = 1392.5911
				xmax = 1396.9543
				text = ""
			intervals [1416]:
				xmin = 1396.9543
				xmax = 1397.3143
				text = "yeah"
			intervals [1417]:
				xmin = 1397.3143
				xmax = 1398.4713
				text = ""
			intervals [1418]:
				xmin = 1398.4713
				xmax = 1398.6213
				text = "do"
			intervals [1419]:
				xmin = 1398.6213
				xmax = 1398.6813
				text = "you"
			intervals [1420]:
				xmin = 1398.6813
				xmax = 1398.7713
				text = "have"
			intervals [1421]:
				xmin = 1398.7713
				xmax = 1398.8113
				text = "a"
			intervals [1422]:
				xmin = 1398.8113
				xmax = 1398.8413
				text = ""
			intervals [1423]:
				xmin = 1398.8413
				xmax = 1399.2913
				text = "scar"
			intervals [1424]:
				xmin = 1399.2913
				xmax = 1399.3513
				text = ""
			intervals [1425]:
				xmin = 1399.3513
				xmax = 1399.4713
				text = "now"
			intervals [1426]:
				xmin = 1399.4713
				xmax = 1401.8999
				text = ""
			intervals [1427]:
				xmin = 1401.8999
				xmax = 1402.1199
				text = "oh"
			intervals [1428]:
				xmin = 1402.1199
				xmax = 1402.4099
				text = "yeah"
			intervals [1429]:
				xmin = 1402.4099
				xmax = 1402.5299
				text = ""
			intervals [1430]:
				xmin = 1402.5299
				xmax = 1402.8299
				text = "totally"
			intervals [1431]:
				xmin = 1402.8299
				xmax = 1402.8599
				text = ""
			intervals [1432]:
				xmin = 1402.8599
				xmax = 1402.9799
				text = "do"
			intervals [1433]:
				xmin = 1402.9799
				xmax = 1406.8705
				text = ""
			intervals [1434]:
				xmin = 1406.8705
				xmax = 1407.0805
				text = "uh-huh"
			intervals [1435]:
				xmin = 1407.0805
				xmax = 1411.5869
				text = ""
			intervals [1436]:
				xmin = 1411.5869
				xmax = 1411.8069
				text = "just"
			intervals [1437]:
				xmin = 1411.8069
				xmax = 1412.0169
				text = "getting"
			intervals [1438]:
				xmin = 1412.0169
				xmax = 1412.1769
				text = "your"
			intervals [1439]:
				xmin = 1412.1769
				xmax = 1412.7069
				text = "tonsils"
			intervals [1440]:
				xmin = 1412.7069
				xmax = 1412.9769
				text = "out"
			intervals [1441]:
				xmin = 1412.9769
				xmax = 1419.1546
				text = ""
			intervals [1442]:
				xmin = 1419.1546
				xmax = 1419.2146
				text = "is"
			intervals [1443]:
				xmin = 1419.2146
				xmax = 1419.2446
				text = ""
			intervals [1444]:
				xmin = 1419.2446
				xmax = 1419.5046
				text = "that"
			intervals [1445]:
				xmin = 1419.5046
				xmax = 1419.7746
				text = "right"
			intervals [1446]:
				xmin = 1419.7746
				xmax = 1422.8472
				text = ""
			intervals [1447]:
				xmin = 1422.8472
				xmax = 1423.1672
				text = "uh-huh"
			intervals [1448]:
				xmin = 1423.1672
				xmax = 1424.1568
				text = ""
			intervals [1449]:
				xmin = 1424.1568
				xmax = 1424.2568
				text = "that"
			intervals [1450]:
				xmin = 1424.2568
				xmax = 1424.5168
				text = ""
			intervals [1451]:
				xmin = 1424.5168
				xmax = 1424.6068
				text = "s"
			intervals [1452]:
				xmin = 1424.6068
				xmax = 1424.6468
				text = ""
			intervals [1453]:
				xmin = 1424.6468
				xmax = 1424.8268
				text = "funny"
			intervals [1454]:
				xmin = 1424.8268
				xmax = 1425.8678
				text = ""
			intervals [1455]:
				xmin = 1425.8678
				xmax = 1426.4378
				text = "sometimes"
			intervals [1456]:
				xmin = 1426.4378
				xmax = 1426.5278
				text = ""
			intervals [1457]:
				xmin = 1426.5278
				xmax = 1426.8678
				text = "people"
			intervals [1458]:
				xmin = 1426.8678
				xmax = 1427.1878
				text = "say"
			intervals [1459]:
				xmin = 1427.1878
				xmax = 1427.2178
				text = ""
			intervals [1460]:
				xmin = 1427.2178
				xmax = 1427.5978
				text = "whatever"
			intervals [1461]:
				xmin = 1427.5978
				xmax = 1427.6278
				text = "s"
			intervals [1462]:
				xmin = 1427.6278
				xmax = 1427.6878
				text = ""
			intervals [1463]:
				xmin = 1427.6878
				xmax = 1427.9078
				text = "gonna"
			intervals [1464]:
				xmin = 1427.9078
				xmax = 1428.2578
				text = "happen"
			intervals [1465]:
				xmin = 1428.2578
				xmax = 1428.3578
				text = "is"
			intervals [1466]:
				xmin = 1428.3578
				xmax = 1428.5678
				text = "gonna"
			intervals [1467]:
				xmin = 1428.5678
				xmax = 1428.9978
				text = "happen"
			intervals [1468]:
				xmin = 1428.9978
				xmax = 1429.5578
				text = "anyhow"
			intervals [1469]:
				xmin = 1429.5578
				xmax = 1429.5878
				text = ""
			intervals [1470]:
				xmin = 1429.5878
				xmax = 1429.6778
				text = "what"
			intervals [1471]:
				xmin = 1429.6778
				xmax = 1429.7578
				text = "do"
			intervals [1472]:
				xmin = 1429.7578
				xmax = 1429.8578
				text = "you"
			intervals [1473]:
				xmin = 1429.8578
				xmax = 1429.8978
				text = ""
			intervals [1474]:
				xmin = 1429.8978
				xmax = 1430.1378
				text = "think"
			intervals [1475]:
				xmin = 1430.1378
				xmax = 1430.2378
				text = ""
			intervals [1476]:
				xmin = 1430.2378
				xmax = 1430.4678
				text = "about"
			intervals [1477]:
				xmin = 1430.4678
				xmax = 1430.5578
				text = ""
			intervals [1478]:
				xmin = 1430.5578
				xmax = 1430.7978
				text = "that"
			intervals [1479]:
				xmin = 1430.7978
				xmax = 1432.0163
				text = ""
			intervals [1480]:
				xmin = 1432.0163
				xmax = 1432.9363
				text = "<unk>"
			intervals [1481]:
				xmin = 1432.9363
				xmax = 1435.2468
				text = ""
			intervals [1482]:
				xmin = 1435.2468
				xmax = 1435.4668
				text = "hm"
			intervals [1483]:
				xmin = 1435.4668
				xmax = 1439.3816
				text = ""
			intervals [1484]:
				xmin = 1439.3816
				xmax = 1439.7916
				text = "okay"
			intervals [1485]:
				xmin = 1439.7916
				xmax = 1440.1216
				text = "good"
			intervals [1486]:
				xmin = 1440.1216
				xmax = 1440.8454
				text = ""
			intervals [1487]:
				xmin = 1440.8454
				xmax = 1441.0454
				text = "that"
			intervals [1488]:
				xmin = 1441.0454
				xmax = 1441.2554
				text = "s"
			intervals [1489]:
				xmin = 1441.2554
				xmax = 1441.5151
				text = ""
			intervals [1490]:
				xmin = 1441.5151
				xmax = 1441.5751
				text = "the"
			intervals [1491]:
				xmin = 1441.5751
				xmax = 1441.6551
				text = ""
			intervals [1492]:
				xmin = 1441.6551
				xmax = 1441.9551
				text = "first"
			intervals [1493]:
				xmin = 1441.9551
				xmax = 1441.9851
				text = ""
			intervals [1494]:
				xmin = 1441.9851
				xmax = 1442.3351
				text = "part"
			intervals [1495]:
				xmin = 1442.3351
				xmax = 1442.5999092970521
				text = ""
	item [2]:
		class = "IntervalTier"
		name = "DCA_int_02 - phones"
		xmin = 0.0
		xmax = 1442.5999092970521
		intervals: size = 3375
			intervals [1]:
				xmin = 0.0
				xmax = 0.4654
				text = ""
			intervals [2]:
				xmin = 0.4654
				xmax = 0.5254
				text = "sil"
			intervals [3]:
				xmin = 0.5254
				xmax = 0.6454
				text = "OW2"
			intervals [4]:
				xmin = 0.6454
				xmax = 0.7154
				text = "K"
			intervals [5]:
				xmin = 0.7154
				xmax = 0.9354
				text = "EY1"
			intervals [6]:
				xmin = 0.9354
				xmax = 1.5254
				text = "AH1"
			intervals [7]:
				xmin = 1.5254
				xmax = 2.1635
				text = ""
			intervals [8]:
				xmin = 2.1635
				xmax = 2.2035
				text = "sil"
			intervals [9]:
				xmin = 2.2035
				xmax = 2.2835
				text = "T"
			intervals [10]:
				xmin = 2.2835
				xmax = 2.3535
				text = "EH1"
			intervals [11]:
				xmin = 2.3535
				xmax = 2.3935
				text = "L"
			intervals [12]:
				xmin = 2.3935
				xmax = 2.4835
				text = "M"
			intervals [13]:
				xmin = 2.4835
				xmax = 2.5435
				text = "IY1"
			intervals [14]:
				xmin = 2.5435
				xmax = 2.7435
				text = "sp"
			intervals [15]:
				xmin = 2.7435
				xmax = 3.7395
				text = ""
			intervals [16]:
				xmin = 3.7395
				xmax = 3.7895
				text = "HH"
			intervals [17]:
				xmin = 3.7895
				xmax = 3.8595
				text = "W"
			intervals [18]:
				xmin = 3.8595
				xmax = 3.8995
				text = "EH1"
			intervals [19]:
				xmin = 3.8995
				xmax = 3.9795
				text = "N"
			intervals [20]:
				xmin = 3.9795
				xmax = 4.0295
				text = "Y"
			intervals [21]:
				xmin = 4.0295
				xmax = 4.0895
				text = "UW1"
			intervals [22]:
				xmin = 4.0895
				xmax = 4.1395
				text = "W"
			intervals [23]:
				xmin = 4.1395
				xmax = 4.3195
				text = "ER1"
			intervals [24]:
				xmin = 4.3195
				xmax = 4.4895
				text = "S"
			intervals [25]:
				xmin = 4.4895
				xmax = 4.5495
				text = "M"
			intervals [26]:
				xmin = 4.5495
				xmax = 4.7095
				text = "AO1"
			intervals [27]:
				xmin = 4.7095
				xmax = 4.7795
				text = "L"
			intervals [28]:
				xmin = 4.7795
				xmax = 4.8195
				text = "ER0"
			intervals [29]:
				xmin = 4.8195
				xmax = 4.8895
				text = "W"
			intervals [30]:
				xmin = 4.8895
				xmax = 4.9195
				text = "AH1"
			intervals [31]:
				xmin = 4.9195
				xmax = 4.9895
				text = "T"
			intervals [32]:
				xmin = 4.9895
				xmax = 5.0795
				text = "K"
			intervals [33]:
				xmin = 5.0795
				xmax = 5.1495
				text = "AY1"
			intervals [34]:
				xmin = 5.1495
				xmax = 5.2095
				text = "N"
			intervals [35]:
				xmin = 5.2095
				xmax = 5.2495
				text = "D"
			intervals [36]:
				xmin = 5.2495
				xmax = 5.2895
				text = "Z"
			intervals [37]:
				xmin = 5.2895
				xmax = 5.3295
				text = "AH0"
			intervals [38]:
				xmin = 5.3295
				xmax = 5.3595
				text = "V"
			intervals [39]:
				xmin = 5.3595
				xmax = 5.4195
				text = "sp"
			intervals [40]:
				xmin = 5.4195
				xmax = 5.4795
				text = "G"
			intervals [41]:
				xmin = 5.4795
				xmax = 5.5095
				text = "EY1"
			intervals [42]:
				xmin = 5.5095
				xmax = 5.7295
				text = "M"
			intervals [43]:
				xmin = 5.7295
				xmax = 5.7695
				text = "Z"
			intervals [44]:
				xmin = 5.7695
				xmax = 5.8795
				text = "sp"
			intervals [45]:
				xmin = 5.8795
				xmax = 5.9495
				text = "D"
			intervals [46]:
				xmin = 5.9495
				xmax = 5.9795
				text = "IH0"
			intervals [47]:
				xmin = 5.9795
				xmax = 6.0395
				text = "D"
			intervals [48]:
				xmin = 6.0395
				xmax = 6.0695
				text = "sp"
			intervals [49]:
				xmin = 6.0695
				xmax = 6.1195
				text = "Y"
			intervals [50]:
				xmin = 6.1195
				xmax = 6.1495
				text = "UW1"
			intervals [51]:
				xmin = 6.1495
				xmax = 6.1795
				text = "sp"
			intervals [52]:
				xmin = 6.1795
				xmax = 6.2595
				text = "Y"
			intervals [53]:
				xmin = 6.2595
				xmax = 6.3195
				text = "UW1"
			intervals [54]:
				xmin = 6.3195
				xmax = 6.3595
				text = "Z"
			intervals [55]:
				xmin = 6.3595
				xmax = 6.3895
				text = "D"
			intervals [56]:
				xmin = 6.3895
				xmax = 6.4195
				text = "T"
			intervals [57]:
				xmin = 6.4195
				xmax = 6.4495
				text = "IH0"
			intervals [58]:
				xmin = 6.4495
				xmax = 6.5395
				text = "sp"
			intervals [59]:
				xmin = 6.5395
				xmax = 6.6195
				text = "P"
			intervals [60]:
				xmin = 6.6195
				xmax = 6.7195
				text = "L"
			intervals [61]:
				xmin = 6.7195
				xmax = 6.8395
				text = "EY1"
			intervals [62]:
				xmin = 6.8395
				xmax = 6.9395
				text = "ER0"
			intervals [63]:
				xmin = 6.9395
				xmax = 7.0495
				text = "AW1"
			intervals [64]:
				xmin = 7.0495
				xmax = 7.1195
				text = "N"
			intervals [65]:
				xmin = 7.1195
				xmax = 7.1495
				text = "D"
			intervals [66]:
				xmin = 7.1495
				xmax = 7.1995
				text = "sp"
			intervals [67]:
				xmin = 7.1995
				xmax = 7.2295
				text = "HH"
			intervals [68]:
				xmin = 7.2295
				xmax = 7.2695
				text = "IY1"
			intervals [69]:
				xmin = 7.2695
				xmax = 7.4295
				text = "R"
			intervals [70]:
				xmin = 7.4295
				xmax = 7.4595
				text = "sp"
			intervals [71]:
				xmin = 7.4595
				xmax = 7.4895
				text = "IH0"
			intervals [72]:
				xmin = 7.4895
				xmax = 7.5595
				text = "N"
			intervals [73]:
				xmin = 7.5595
				xmax = 7.5895
				text = "sp"
			intervals [74]:
				xmin = 7.5895
				xmax = 7.6295
				text = "DH"
			intervals [75]:
				xmin = 7.6295
				xmax = 7.6995
				text = "AH0"
			intervals [76]:
				xmin = 7.6995
				xmax = 7.7295
				text = "sp"
			intervals [77]:
				xmin = 7.7295
				xmax = 7.7595
				text = "N"
			intervals [78]:
				xmin = 7.7595
				xmax = 7.7995
				text = "EY1"
			intervals [79]:
				xmin = 7.7995
				xmax = 7.8395
				text = "B"
			intervals [80]:
				xmin = 7.8395
				xmax = 7.8895
				text = "ER0"
			intervals [81]:
				xmin = 7.8895
				xmax = 8.0295
				text = "HH"
			intervals [82]:
				xmin = 8.0295
				xmax = 8.1495
				text = "UH2"
			intervals [83]:
				xmin = 8.1495
				xmax = 8.2495
				text = "D"
			intervals [84]:
				xmin = 8.2495
				xmax = 20.0562
				text = ""
			intervals [85]:
				xmin = 20.0562
				xmax = 20.1262
				text = "HH"
			intervals [86]:
				xmin = 20.1262
				xmax = 20.2162
				text = "AW1"
			intervals [87]:
				xmin = 20.2162
				xmax = 20.2562
				text = "AH0"
			intervals [88]:
				xmin = 20.2562
				xmax = 20.2862
				text = "D"
			intervals [89]:
				xmin = 20.2862
				xmax = 20.3162
				text = "Y"
			intervals [90]:
				xmin = 20.3162
				xmax = 20.3462
				text = "UW1"
			intervals [91]:
				xmin = 20.3462
				xmax = 20.4062
				text = "sp"
			intervals [92]:
				xmin = 20.4062
				xmax = 20.4862
				text = "P"
			intervals [93]:
				xmin = 20.4862
				xmax = 20.5462
				text = "L"
			intervals [94]:
				xmin = 20.5462
				xmax = 20.6762
				text = "EY1"
			intervals [95]:
				xmin = 20.6762
				xmax = 20.7062
				text = "sp"
			intervals [96]:
				xmin = 20.7062
				xmax = 20.7762
				text = "HH"
			intervals [97]:
				xmin = 20.7762
				xmax = 20.8262
				text = "AY1"
			intervals [98]:
				xmin = 20.8262
				xmax = 20.8562
				text = "D"
			intervals [99]:
				xmin = 20.8562
				xmax = 20.8862
				text = "AE1"
			intervals [100]:
				xmin = 20.8862
				xmax = 21.0362
				text = "N"
			intervals [101]:
				xmin = 21.0362
				xmax = 21.1062
				text = "sp"
			intervals [102]:
				xmin = 21.1062
				xmax = 21.2162
				text = "S"
			intervals [103]:
				xmin = 21.2162
				xmax = 21.2662
				text = "IY1"
			intervals [104]:
				xmin = 21.2662
				xmax = 21.6062
				text = "K"
			intervals [105]:
				xmin = 21.6062
				xmax = 52.5695
				text = ""
			intervals [106]:
				xmin = 52.5695
				xmax = 52.6395
				text = "HH"
			intervals [107]:
				xmin = 52.6395
				xmax = 52.6895
				text = "M"
			intervals [108]:
				xmin = 52.6895
				xmax = 52.9095
				text = "sp"
			intervals [109]:
				xmin = 52.9095
				xmax = 53.5301
				text = ""
			intervals [110]:
				xmin = 53.5301
				xmax = 53.5801
				text = "HH"
			intervals [111]:
				xmin = 53.5801
				xmax = 53.7101
				text = "AW1"
			intervals [112]:
				xmin = 53.7101
				xmax = 53.7601
				text = "AH0"
			intervals [113]:
				xmin = 53.7601
				xmax = 53.8001
				text = "B"
			intervals [114]:
				xmin = 53.8001
				xmax = 53.9901
				text = "AW1"
			intervals [115]:
				xmin = 53.9901
				xmax = 54.1201
				text = "T"
			intervals [116]:
				xmin = 54.1201
				xmax = 54.1501
				text = "sp"
			intervals [117]:
				xmin = 54.1501
				xmax = 54.4501
				text = "AH1"
			intervals [118]:
				xmin = 54.4501
				xmax = 57.4025
				text = "sp"
			intervals [119]:
				xmin = 57.4025
				xmax = 57.4525
				text = "HH"
			intervals [120]:
				xmin = 57.4525
				xmax = 57.4925
				text = "W"
			intervals [121]:
				xmin = 57.4925
				xmax = 57.5225
				text = "IH1"
			intervals [122]:
				xmin = 57.5225
				xmax = 57.6025
				text = "N"
			intervals [123]:
				xmin = 57.6025
				xmax = 57.6325
				text = "Y"
			intervals [124]:
				xmin = 57.6325
				xmax = 57.6725
				text = "UW1"
			intervals [125]:
				xmin = 57.6725
				xmax = 57.7525
				text = "S"
			intervals [126]:
				xmin = 57.7525
				xmax = 57.8325
				text = "T"
			intervals [127]:
				xmin = 57.8325
				xmax = 57.8725
				text = "AA1"
			intervals [128]:
				xmin = 57.8725
				xmax = 57.9825
				text = "R"
			intervals [129]:
				xmin = 57.9825
				xmax = 58.0125
				text = "T"
			intervals [130]:
				xmin = 58.0125
				xmax = 58.0525
				text = "DH"
			intervals [131]:
				xmin = 58.0525
				xmax = 58.1025
				text = "IY0"
			intervals [132]:
				xmin = 58.1025
				xmax = 58.1925
				text = "G"
			intervals [133]:
				xmin = 58.1925
				xmax = 58.3225
				text = "EY1"
			intervals [134]:
				xmin = 58.3225
				xmax = 58.4325
				text = "M"
			intervals [135]:
				xmin = 58.4325
				xmax = 58.5325
				text = "sp"
			intervals [136]:
				xmin = 58.5325
				xmax = 59.227
				text = ""
			intervals [137]:
				xmin = 59.227
				xmax = 59.307
				text = "HH"
			intervals [138]:
				xmin = 59.307
				xmax = 59.397
				text = "AW1"
			intervals [139]:
				xmin = 59.397
				xmax = 59.517
				text = "D"
			intervals [140]:
				xmin = 59.517
				xmax = 59.547
				text = "UW1"
			intervals [141]:
				xmin = 59.547
				xmax = 59.697
				text = "Y"
			intervals [142]:
				xmin = 59.697
				xmax = 59.807
				text = "UW1"
			intervals [143]:
				xmin = 59.807
				xmax = 59.847
				text = "sp"
			intervals [144]:
				xmin = 59.847
				xmax = 59.927
				text = "F"
			intervals [145]:
				xmin = 59.927
				xmax = 60.017
				text = "AY1"
			intervals [146]:
				xmin = 60.017
				xmax = 60.087
				text = "N"
			intervals [147]:
				xmin = 60.087
				xmax = 60.167
				text = "D"
			intervals [148]:
				xmin = 60.167
				xmax = 60.267
				text = "AW1"
			intervals [149]:
				xmin = 60.267
				xmax = 60.327
				text = "T"
			intervals [150]:
				xmin = 60.327
				xmax = 60.397
				text = "HH"
			intervals [151]:
				xmin = 60.397
				xmax = 60.457
				text = "UW1"
			intervals [152]:
				xmin = 60.457
				xmax = 60.487
				text = "sp"
			intervals [153]:
				xmin = 60.487
				xmax = 60.517
				text = "Z"
			intervals [154]:
				xmin = 60.517
				xmax = 60.547
				text = "sp"
			intervals [155]:
				xmin = 60.547
				xmax = 60.587
				text = "G"
			intervals [156]:
				xmin = 60.587
				xmax = 60.647
				text = "AH1"
			intervals [157]:
				xmin = 60.647
				xmax = 60.707
				text = "N"
			intervals [158]:
				xmin = 60.707
				xmax = 60.757
				text = "AH0"
			intervals [159]:
				xmin = 60.757
				xmax = 60.857
				text = "sp"
			intervals [160]:
				xmin = 60.857
				xmax = 60.907
				text = "B"
			intervals [161]:
				xmin = 60.907
				xmax = 61.017
				text = "IY0"
			intervals [162]:
				xmin = 61.017
				xmax = 61.107
				text = "IH0"
			intervals [163]:
				xmin = 61.107
				xmax = 61.177
				text = "T"
			intervals [164]:
				xmin = 61.177
				xmax = 61.227
				text = "sp"
			intervals [165]:
				xmin = 61.227
				xmax = 61.267
				text = "D"
			intervals [166]:
				xmin = 61.267
				xmax = 61.297
				text = "UW1"
			intervals [167]:
				xmin = 61.297
				xmax = 61.417
				text = "Y"
			intervals [168]:
				xmin = 61.417
				xmax = 61.467
				text = "UW1"
			intervals [169]:
				xmin = 61.467
				xmax = 61.507
				text = "Y"
			intervals [170]:
				xmin = 61.507
				xmax = 61.547
				text = "UW1"
			intervals [171]:
				xmin = 61.547
				xmax = 61.647
				text = "Z"
			intervals [172]:
				xmin = 61.647
				xmax = 61.687
				text = "EH1"
			intervals [173]:
				xmin = 61.687
				xmax = 61.827
				text = "N"
			intervals [174]:
				xmin = 61.827
				xmax = 61.917
				text = "IY0"
			intervals [175]:
				xmin = 61.917
				xmax = 62.007
				text = "R"
			intervals [176]:
				xmin = 62.007
				xmax = 62.187
				text = "AY1"
			intervals [177]:
				xmin = 62.187
				xmax = 62.247
				text = "M"
			intervals [178]:
				xmin = 62.247
				xmax = 62.497
				text = "Z"
			intervals [179]:
				xmin = 62.497
				xmax = 62.527
				text = "sp"
			intervals [180]:
				xmin = 62.527
				xmax = 62.607
				text = "HH"
			intervals [181]:
				xmin = 62.607
				xmax = 62.637
				text = "W"
			intervals [182]:
				xmin = 62.637
				xmax = 62.667
				text = "AH1"
			intervals [183]:
				xmin = 62.667
				xmax = 62.727
				text = "T"
			intervals [184]:
				xmin = 62.727
				xmax = 62.837
				text = "K"
			intervals [185]:
				xmin = 62.837
				xmax = 62.987
				text = "AY1"
			intervals [186]:
				xmin = 62.987
				xmax = 63.027
				text = "N"
			intervals [187]:
				xmin = 63.027
				xmax = 63.057
				text = "Z"
			intervals [188]:
				xmin = 63.057
				xmax = 63.347
				text = "sp"
			intervals [189]:
				xmin = 63.347
				xmax = 72.444
				text = ""
			intervals [190]:
				xmin = 72.444
				xmax = 72.524
				text = "HH"
			intervals [191]:
				xmin = 72.524
				xmax = 72.614
				text = "AW1"
			intervals [192]:
				xmin = 72.614
				xmax = 72.684
				text = "Z"
			intervals [193]:
				xmin = 72.684
				xmax = 72.714
				text = "DH"
			intervals [194]:
				xmin = 72.714
				xmax = 72.824
				text = "AH0"
			intervals [195]:
				xmin = 72.824
				xmax = 72.854
				text = "T"
			intervals [196]:
				xmin = 72.854
				xmax = 72.954
				text = "sp"
			intervals [197]:
				xmin = 72.954
				xmax = 73.004
				text = "G"
			intervals [198]:
				xmin = 73.004
				xmax = 73.174
				text = "OW1"
			intervals [199]:
				xmin = 73.174
				xmax = 73.374
				text = "sp"
			intervals [200]:
				xmin = 73.374
				xmax = 83.213
				text = ""
			intervals [201]:
				xmin = 83.213
				xmax = 83.393
				text = "AH1"
			intervals [202]:
				xmin = 83.393
				xmax = 83.433
				text = "HH"
			intervals [203]:
				xmin = 83.433
				xmax = 83.633
				text = "AH1"
			intervals [204]:
				xmin = 83.633
				xmax = 84.620
				text = ""
			intervals [205]:
				xmin = 84.620
				xmax = 84.680
				text = "sil"
			intervals [206]:
				xmin = 84.680
				xmax = 84.710
				text = "AO2"
			intervals [207]:
				xmin = 84.710
				xmax = 84.740
				text = "L"
			intervals [208]:
				xmin = 84.740
				xmax = 84.770
				text = "R"
			intervals [209]:
				xmin = 84.770
				xmax = 84.800
				text = "AY1"
			intervals [210]:
				xmin = 84.800
				xmax = 84.870
				text = "T"
			intervals [211]:
				xmin = 84.870
				xmax = 84.960
				text = "sp"
			intervals [212]:
				xmin = 84.960
				xmax = 84.990
				text = "G"
			intervals [213]:
				xmin = 84.990
				xmax = 85.080
				text = "IH0"
			intervals [214]:
				xmin = 85.080
				xmax = 85.110
				text = "D"
			intervals [215]:
				xmin = 85.110
				xmax = 87.0248
				text = "sp"
			intervals [216]:
				xmin = 87.0248
				xmax = 87.1348
				text = "OW2"
			intervals [217]:
				xmin = 87.1348
				xmax = 87.2548
				text = "K"
			intervals [218]:
				xmin = 87.2548
				xmax = 87.3348
				text = "EY1"
			intervals [219]:
				xmin = 87.3348
				xmax = 87.3648
				text = "sp"
			intervals [220]:
				xmin = 87.3648
				xmax = 87.3948
				text = "HH"
			intervals [221]:
				xmin = 87.3948
				xmax = 87.4948
				text = "AW1"
			intervals [222]:
				xmin = 87.4948
				xmax = 87.5648
				text = "AH0"
			intervals [223]:
				xmin = 87.5648
				xmax = 87.5948
				text = "B"
			intervals [224]:
				xmin = 87.5948
				xmax = 87.7848
				text = "AW1"
			intervals [225]:
				xmin = 87.7848
				xmax = 87.8548
				text = "T"
			intervals [226]:
				xmin = 87.8548
				xmax = 87.8948
				text = "sp"
			intervals [227]:
				xmin = 87.8948
				xmax = 88.0748
				text = "AH1"
			intervals [228]:
				xmin = 88.0748
				xmax = 88.1948
				text = "M"
			intervals [229]:
				xmin = 88.1948
				xmax = 88.2248
				text = "sp"
			intervals [230]:
				xmin = 88.2248
				xmax = 89.7912
				text = ""
			intervals [231]:
				xmin = 89.7912
				xmax = 89.8412
				text = "D"
			intervals [232]:
				xmin = 89.8412
				xmax = 89.8712
				text = "UW1"
			intervals [233]:
				xmin = 89.8712
				xmax = 89.9012
				text = "Y"
			intervals [234]:
				xmin = 89.9012
				xmax = 89.9312
				text = "UW1"
			intervals [235]:
				xmin = 89.9312
				xmax = 89.9612
				text = "EH1"
			intervals [236]:
				xmin = 89.9612
				xmax = 90.0012
				text = "V"
			intervals [237]:
				xmin = 90.0012
				xmax = 90.0312
				text = "ER0"
			intervals [238]:
				xmin = 90.0312
				xmax = 90.1012
				text = "sp"
			intervals [239]:
				xmin = 90.1012
				xmax = 90.1512
				text = "P"
			intervals [240]:
				xmin = 90.1512
				xmax = 90.2012
				text = "L"
			intervals [241]:
				xmin = 90.2012
				xmax = 90.2612
				text = "EY1"
			intervals [242]:
				xmin = 90.2612
				xmax = 90.4012
				text = "M"
			intervals [243]:
				xmin = 90.4012
				xmax = 90.5612
				text = "AA1"
			intervals [244]:
				xmin = 90.5612
				xmax = 90.6512
				text = "R"
			intervals [245]:
				xmin = 90.6512
				xmax = 90.6812
				text = "B"
			intervals [246]:
				xmin = 90.6812
				xmax = 90.7112
				text = "AH0"
			intervals [247]:
				xmin = 90.7112
				xmax = 90.7812
				text = "L"
			intervals [248]:
				xmin = 90.7812
				xmax = 90.8112
				text = "Z"
			intervals [249]:
				xmin = 90.8112
				xmax = 94.1358
				text = "sp"
			intervals [250]:
				xmin = 94.1358
				xmax = 94.2358
				text = "EY1"
			intervals [251]:
				xmin = 94.2358
				xmax = 94.3058
				text = "CH"
			intervals [252]:
				xmin = 94.3058
				xmax = 94.4058
				text = "sp"
			intervals [253]:
				xmin = 94.4058
				xmax = 95.3989
				text = ""
			intervals [254]:
				xmin = 95.3989
				xmax = 95.4589
				text = "D"
			intervals [255]:
				xmin = 95.4589
				xmax = 95.4889
				text = "UW1"
			intervals [256]:
				xmin = 95.4889
				xmax = 95.5189
				text = "sp"
			intervals [257]:
				xmin = 95.5189
				xmax = 95.5489
				text = "Y"
			intervals [258]:
				xmin = 95.5489
				xmax = 95.5789
				text = "UW1"
			intervals [259]:
				xmin = 95.5789
				xmax = 95.6589
				text = "L"
			intervals [260]:
				xmin = 95.6589
				xmax = 95.7689
				text = "AY1"
			intervals [261]:
				xmin = 95.7689
				xmax = 95.8589
				text = "K"
			intervals [262]:
				xmin = 95.8589
				xmax = 95.8989
				text = "T"
			intervals [263]:
				xmin = 95.8989
				xmax = 95.9289
				text = "UW1"
			intervals [264]:
				xmin = 95.9289
				xmax = 96.0189
				text = "W"
			intervals [265]:
				xmin = 96.0189
				xmax = 96.1589
				text = "AA1"
			intervals [266]:
				xmin = 96.1589
				xmax = 96.2689
				text = "CH"
			intervals [267]:
				xmin = 96.2689
				xmax = 96.3689
				text = "T"
			intervals [268]:
				xmin = 96.3689
				xmax = 96.4589
				text = "IY1"
			intervals [269]:
				xmin = 96.4589
				xmax = 96.5489
				text = "V"
			intervals [270]:
				xmin = 96.5489
				xmax = 96.6789
				text = "IY1"
			intervals [271]:
				xmin = 96.6789
				xmax = 96.7389
				text = "sp"
			intervals [272]:
				xmin = 96.7389
				xmax = 97.7994
				text = ""
			intervals [273]:
				xmin = 97.7994
				xmax = 97.8294
				text = "HH"
			intervals [274]:
				xmin = 97.8294
				xmax = 97.8794
				text = "W"
			intervals [275]:
				xmin = 97.8794
				xmax = 97.9094
				text = "AH1"
			intervals [276]:
				xmin = 97.9094
				xmax = 97.9394
				text = "T"
			intervals [277]:
				xmin = 97.9394
				xmax = 97.9694
				text = "ER0"
			intervals [278]:
				xmin = 97.9694
				xmax = 98.0394
				text = "Y"
			intervals [279]:
				xmin = 98.0394
				xmax = 98.0694
				text = "UH1"
			intervals [280]:
				xmin = 98.0694
				xmax = 98.1094
				text = "R"
			intervals [281]:
				xmin = 98.1094
				xmax = 98.2194
				text = "sp"
			intervals [282]:
				xmin = 98.2194
				xmax = 98.2494
				text = "F"
			intervals [283]:
				xmin = 98.2494
				xmax = 98.3294
				text = "EY1"
			intervals [284]:
				xmin = 98.3294
				xmax = 98.4294
				text = "V"
			intervals [285]:
				xmin = 98.4294
				xmax = 98.4594
				text = "ER0"
			intervals [286]:
				xmin = 98.4594
				xmax = 98.4894
				text = "IH0"
			intervals [287]:
				xmin = 98.4894
				xmax = 98.5194
				text = "T"
			intervals [288]:
				xmin = 98.5194
				xmax = 98.6094
				text = "sp"
			intervals [289]:
				xmin = 98.6094
				xmax = 98.6394
				text = "P"
			intervals [290]:
				xmin = 98.6394
				xmax = 98.6794
				text = "R"
			intervals [291]:
				xmin = 98.6794
				xmax = 98.7594
				text = "OW1"
			intervals [292]:
				xmin = 98.7594
				xmax = 98.8594
				text = "G"
			intervals [293]:
				xmin = 98.8594
				xmax = 98.8894
				text = "R"
			intervals [294]:
				xmin = 98.8894
				xmax = 98.9194
				text = "AE2"
			intervals [295]:
				xmin = 98.9194
				xmax = 98.9494
				text = "M"
			intervals [296]:
				xmin = 98.9494
				xmax = 98.9794
				text = "Z"
			intervals [297]:
				xmin = 98.9794
				xmax = 99.2594
				text = "sp"
			intervals [298]:
				xmin = 99.2594
				xmax = 112.9345
				text = ""
			intervals [299]:
				xmin = 112.9345
				xmax = 113.0745
				text = "M"
			intervals [300]:
				xmin = 113.0745
				xmax = 113.1945
				text = "HH"
			intervals [301]:
				xmin = 113.1945
				xmax = 113.3445
				text = "M"
			intervals [302]:
				xmin = 113.3445
				xmax = 120.1258
				text = ""
			intervals [303]:
				xmin = 120.1258
				xmax = 120.1758
				text = "sil"
			intervals [304]:
				xmin = 120.1758
				xmax = 120.3058
				text = "OW1"
			intervals [305]:
				xmin = 120.3058
				xmax = 120.3958
				text = "W"
			intervals [306]:
				xmin = 120.3958
				xmax = 120.5158
				text = "AH1"
			intervals [307]:
				xmin = 120.5158
				xmax = 120.5458
				text = "T"
			intervals [308]:
				xmin = 120.5458
				xmax = 120.6058
				text = "sp"
			intervals [309]:
				xmin = 120.6058
				xmax = 121.9086
				text = ""
			intervals [310]:
				xmin = 121.9086
				xmax = 121.9886
				text = "HH"
			intervals [311]:
				xmin = 121.9886
				xmax = 122.0286
				text = "W"
			intervals [312]:
				xmin = 122.0286
				xmax = 122.0886
				text = "AH1"
			intervals [313]:
				xmin = 122.0886
				xmax = 122.1586
				text = "T"
			intervals [314]:
				xmin = 122.1586
				xmax = 122.2086
				text = "Z"
			intervals [315]:
				xmin = 122.2086
				xmax = 122.2786
				text = "AH0"
			intervals [316]:
				xmin = 122.2786
				xmax = 122.3286
				text = "sp"
			intervals [317]:
				xmin = 122.3286
				xmax = 122.3986
				text = "F"
			intervals [318]:
				xmin = 122.3986
				xmax = 122.4286
				text = "AE1"
			intervals [319]:
				xmin = 122.4286
				xmax = 122.6286
				text = "M"
			intervals [320]:
				xmin = 122.6286
				xmax = 122.6886
				text = "L"
			intervals [321]:
				xmin = 122.6886
				xmax = 122.7386
				text = "IY0"
			intervals [322]:
				xmin = 122.7386
				xmax = 122.8386
				text = "AH0"
			intervals [323]:
				xmin = 122.8386
				xmax = 122.9286
				text = "F"
			intervals [324]:
				xmin = 122.9286
				xmax = 122.9986
				text = "EH1"
			intervals [325]:
				xmin = 122.9986
				xmax = 123.1286
				text = "R"
			intervals [326]:
				xmin = 123.1286
				xmax = 123.1786
				text = "sp"
			intervals [327]:
				xmin = 123.1786
				xmax = 123.2086
				text = "AH0"
			intervals [328]:
				xmin = 123.2086
				xmax = 123.2486
				text = "B"
			intervals [329]:
				xmin = 123.2486
				xmax = 123.3286
				text = "AW1"
			intervals [330]:
				xmin = 123.3286
				xmax = 123.4686
				text = "T"
			intervals [331]:
				xmin = 123.4686
				xmax = 129.5416
				text = "sp"
			intervals [332]:
				xmin = 129.5416
				xmax = 129.7216
				text = "M"
			intervals [333]:
				xmin = 129.7216
				xmax = 129.7616
				text = "HH"
			intervals [334]:
				xmin = 129.7616
				xmax = 129.8816
				text = "M"
			intervals [335]:
				xmin = 129.8816
				xmax = 142.5039
				text = ""
			intervals [336]:
				xmin = 142.5039
				xmax = 142.5339
				text = "sil"
			intervals [337]:
				xmin = 142.5339
				xmax = 142.6039
				text = "AH0"
			intervals [338]:
				xmin = 142.6039
				xmax = 142.7239
				text = "N"
			intervals [339]:
				xmin = 142.7239
				xmax = 142.7839
				text = "D"
			intervals [340]:
				xmin = 142.7839
				xmax = 143.0239
				text = "AH1"
			intervals [341]:
				xmin = 143.0239
				xmax = 143.1439
				text = "W"
			intervals [342]:
				xmin = 143.1439
				xmax = 143.1739
				text = "AH1"
			intervals [343]:
				xmin = 143.1739
				xmax = 143.2539
				text = "T"
			intervals [344]:
				xmin = 143.2539
				xmax = 143.3039
				text = "HH"
			intervals [345]:
				xmin = 143.3039
				xmax = 143.4139
				text = "AE1"
			intervals [346]:
				xmin = 143.4139
				xmax = 143.5639
				text = "P"
			intervals [347]:
				xmin = 143.5639
				xmax = 143.6039
				text = "AH0"
			intervals [348]:
				xmin = 143.6039
				xmax = 143.6639
				text = "N"
			intervals [349]:
				xmin = 143.6639
				xmax = 143.9339
				text = "Z"
			intervals [350]:
				xmin = 143.9339
				xmax = 144.1686
				text = ""
			intervals [351]:
				xmin = 144.1686
				xmax = 144.2386
				text = "HH"
			intervals [352]:
				xmin = 144.2386
				xmax = 144.2886
				text = "W"
			intervals [353]:
				xmin = 144.2886
				xmax = 144.3386
				text = "AH1"
			intervals [354]:
				xmin = 144.3386
				xmax = 144.4286
				text = "T"
			intervals [355]:
				xmin = 144.4286
				xmax = 144.4786
				text = "IH0"
			intervals [356]:
				xmin = 144.4786
				xmax = 144.5586
				text = "Z"
			intervals [357]:
				xmin = 144.5586
				xmax = 144.6086
				text = "sp"
			intervals [358]:
				xmin = 144.6086
				xmax = 144.6486
				text = "DH"
			intervals [359]:
				xmin = 144.6486
				xmax = 144.6786
				text = "EH1"
			intervals [360]:
				xmin = 144.6786
				xmax = 144.8086
				text = "R"
			intervals [361]:
				xmin = 144.8086
				xmax = 145.2762
				text = "sp"
			intervals [362]:
				xmin = 145.2762
				xmax = 145.3162
				text = "IH0"
			intervals [363]:
				xmin = 145.3162
				xmax = 145.4262
				text = "T"
			intervals [364]:
				xmin = 145.4262
				xmax = 145.5162
				text = "sp"
			intervals [365]:
				xmin = 145.5162
				xmax = 145.755
				text = ""
			intervals [366]:
				xmin = 145.755
				xmax = 145.795
				text = "F"
			intervals [367]:
				xmin = 145.795
				xmax = 145.865
				text = "AH1"
			intervals [368]:
				xmin = 145.865
				xmax = 145.945
				text = "N"
			intervals [369]:
				xmin = 145.945
				xmax = 146.035
				text = "IY0"
			intervals [370]:
				xmin = 146.035
				xmax = 146.065
				text = "sp"
			intervals [371]:
				xmin = 146.065
				xmax = 146.335
				text = "ER0"
			intervals [372]:
				xmin = 146.335
				xmax = 146.395
				text = "sp"
			intervals [373]:
				xmin = 146.395
				xmax = 146.425
				text = "W"
			intervals [374]:
				xmin = 146.425
				xmax = 146.455
				text = "AH1"
			intervals [375]:
				xmin = 146.455
				xmax = 146.505
				text = "T"
			intervals [376]:
				xmin = 146.505
				xmax = 151.6233
				text = ""
			intervals [377]:
				xmin = 151.6233
				xmax = 151.6533
				text = "sil"
			intervals [378]:
				xmin = 151.6533
				xmax = 151.8033
				text = "AH1"
			intervals [379]:
				xmin = 151.8033
				xmax = 151.8433
				text = "HH"
			intervals [380]:
				xmin = 151.8433
				xmax = 151.9033
				text = "AH1"
			intervals [381]:
				xmin = 151.9033
				xmax = 158.962
				text = "sp"
			intervals [382]:
				xmin = 158.962
				xmax = 159.112
				text = "AH1"
			intervals [383]:
				xmin = 159.112
				xmax = 159.142
				text = "HH"
			intervals [384]:
				xmin = 159.142
				xmax = 159.302
				text = "AH1"
			intervals [385]:
				xmin = 159.302
				xmax = 159.382
				text = "sp"
			intervals [386]:
				xmin = 159.382
				xmax = 162.0858
				text = ""
			intervals [387]:
				xmin = 162.0858
				xmax = 162.1358
				text = "HH"
			intervals [388]:
				xmin = 162.1358
				xmax = 162.1758
				text = "AW1"
			intervals [389]:
				xmin = 162.1758
				xmax = 162.2158
				text = "AH0"
			intervals [390]:
				xmin = 162.2158
				xmax = 162.2558
				text = "B"
			intervals [391]:
				xmin = 162.2558
				xmax = 162.3858
				text = "AW1"
			intervals [392]:
				xmin = 162.3858
				xmax = 162.4558
				text = "T"
			intervals [393]:
				xmin = 162.4558
				xmax = 162.4858
				text = "sp"
			intervals [394]:
				xmin = 162.4858
				xmax = 162.5258
				text = "B"
			intervals [395]:
				xmin = 162.5258
				xmax = 162.6158
				text = "IH0"
			intervals [396]:
				xmin = 162.6158
				xmax = 162.6858
				text = "W"
			intervals [397]:
				xmin = 162.6858
				xmax = 162.8458
				text = "IH1"
			intervals [398]:
				xmin = 162.8458
				xmax = 162.8758
				text = "CH"
			intervals [399]:
				xmin = 162.8758
				xmax = 180.8639
				text = "sp"
			intervals [400]:
				xmin = 180.8639
				xmax = 181.1039
				text = "M"
			intervals [401]:
				xmin = 181.1039
				xmax = 181.1639
				text = "HH"
			intervals [402]:
				xmin = 181.1639
				xmax = 181.2839
				text = "M"
			intervals [403]:
				xmin = 181.2839
				xmax = 192.5789
				text = ""
			intervals [404]:
				xmin = 192.5789
				xmax = 192.6589
				text = "sil"
			intervals [405]:
				xmin = 192.6589
				xmax = 192.7089
				text = "HH"
			intervals [406]:
				xmin = 192.7089
				xmax = 192.9089
				text = "M"
			intervals [407]:
				xmin = 192.9089
				xmax = 202.7621
				text = "sp"
			intervals [408]:
				xmin = 202.7621
				xmax = 202.8921
				text = "AH1"
			intervals [409]:
				xmin = 202.8921
				xmax = 202.9321
				text = "HH"
			intervals [410]:
				xmin = 202.9321
				xmax = 203.1421
				text = "AH1"
			intervals [411]:
				xmin = 203.1421
				xmax = 203.3421
				text = "sp"
			intervals [412]:
				xmin = 203.3421
				xmax = 203.3921
				text = "G"
			intervals [413]:
				xmin = 203.3921
				xmax = 203.5021
				text = "IH0"
			intervals [414]:
				xmin = 203.5021
				xmax = 203.5521
				text = "D"
			intervals [415]:
				xmin = 203.5521
				xmax = 203.6621
				text = "sp"
			intervals [416]:
				xmin = 203.6621
				xmax = 205.1285
				text = ""
			intervals [417]:
				xmin = 205.1285
				xmax = 205.2085
				text = "HH"
			intervals [418]:
				xmin = 205.2085
				xmax = 205.2885
				text = "AW1"
			intervals [419]:
				xmin = 205.2885
				xmax = 205.3485
				text = "AH0"
			intervals [420]:
				xmin = 205.3485
				xmax = 205.3885
				text = "B"
			intervals [421]:
				xmin = 205.3885
				xmax = 205.5685
				text = "AW1"
			intervals [422]:
				xmin = 205.5685
				xmax = 205.6585
				text = "T"
			intervals [423]:
				xmin = 205.6585
				xmax = 205.6885
				text = "sp"
			intervals [424]:
				xmin = 205.6885
				xmax = 205.9685
				text = "AH1"
			intervals [425]:
				xmin = 205.9685
				xmax = 206.0485
				text = "sp"
			intervals [426]:
				xmin = 206.0485
				xmax = 207.8271
				text = ""
			intervals [427]:
				xmin = 207.8271
				xmax = 207.8771
				text = "D"
			intervals [428]:
				xmin = 207.8771
				xmax = 207.9171
				text = "UW1"
			intervals [429]:
				xmin = 207.9171
				xmax = 207.9671
				text = "Y"
			intervals [430]:
				xmin = 207.9671
				xmax = 208.0771
				text = "UW1"
			intervals [431]:
				xmin = 208.0771
				xmax = 208.1671
				text = "L"
			intervals [432]:
				xmin = 208.1671
				xmax = 208.2571
				text = "AY1"
			intervals [433]:
				xmin = 208.2571
				xmax = 208.2971
				text = "K"
			intervals [434]:
				xmin = 208.2971
				xmax = 208.3371
				text = "T"
			intervals [435]:
				xmin = 208.3371
				xmax = 208.3871
				text = "AH0"
			intervals [436]:
				xmin = 208.3871
				xmax = 208.4771
				text = "W"
			intervals [437]:
				xmin = 208.4771
				xmax = 208.6171
				text = "AA1"
			intervals [438]:
				xmin = 208.6171
				xmax = 208.6971
				text = "CH"
			intervals [439]:
				xmin = 208.6971
				xmax = 208.7371
				text = "sp"
			intervals [440]:
				xmin = 208.7371
				xmax = 208.8071
				text = "M"
			intervals [441]:
				xmin = 208.8071
				xmax = 208.9471
				text = "UW1"
			intervals [442]:
				xmin = 208.9471
				xmax = 208.9971
				text = "V"
			intervals [443]:
				xmin = 208.9971
				xmax = 209.0671
				text = "IY0"
			intervals [444]:
				xmin = 209.0671
				xmax = 209.0971
				text = "Z"
			intervals [445]:
				xmin = 209.0971
				xmax = 209.1771
				text = "S"
			intervals [446]:
				xmin = 209.1771
				xmax = 209.2071
				text = "AH1"
			intervals [447]:
				xmin = 209.2071
				xmax = 209.3271
				text = "M"
			intervals [448]:
				xmin = 209.3271
				xmax = 209.4071
				text = "T"
			intervals [449]:
				xmin = 209.4071
				xmax = 209.5371
				text = "AY2"
			intervals [450]:
				xmin = 209.5371
				xmax = 209.5971
				text = "M"
			intervals [451]:
				xmin = 209.5971
				xmax = 209.6571
				text = "Z"
			intervals [452]:
				xmin = 209.6571
				xmax = 209.6971
				text = "AO1"
			intervals [453]:
				xmin = 209.6971
				xmax = 209.7771
				text = "N"
			intervals [454]:
				xmin = 209.7771
				xmax = 209.8671
				text = "sp"
			intervals [455]:
				xmin = 209.8671
				xmax = 209.9071
				text = "T"
			intervals [456]:
				xmin = 209.9071
				xmax = 209.9571
				text = "IY1"
			intervals [457]:
				xmin = 209.9571
				xmax = 210.0271
				text = "V"
			intervals [458]:
				xmin = 210.0271
				xmax = 210.1971
				text = "IY1"
			intervals [459]:
				xmin = 210.1971
				xmax = 210.2871
				text = "sp"
			intervals [460]:
				xmin = 210.2871
				xmax = 213.1906
				text = ""
			intervals [461]:
				xmin = 213.1906
				xmax = 213.3306
				text = "Y"
			intervals [462]:
				xmin = 213.3306
				xmax = 213.5306
				text = "AE1"
			intervals [463]:
				xmin = 213.5306
				xmax = 213.7006
				text = "sp"
			intervals [464]:
				xmin = 213.7006
				xmax = 214.0525
				text = ""
			intervals [465]:
				xmin = 214.0525
				xmax = 214.0925
				text = "K"
			intervals [466]:
				xmin = 214.0925
				xmax = 214.1225
				text = "AH0"
			intervals [467]:
				xmin = 214.1225
				xmax = 214.2025
				text = "N"
			intervals [468]:
				xmin = 214.2025
				xmax = 214.2425
				text = "Y"
			intervals [469]:
				xmin = 214.2425
				xmax = 214.2725
				text = "UW1"
			intervals [470]:
				xmin = 214.2725
				xmax = 214.3425
				text = "R"
			intervals [471]:
				xmin = 214.3425
				xmax = 214.3925
				text = "IH0"
			intervals [472]:
				xmin = 214.3925
				xmax = 214.4825
				text = "M"
			intervals [473]:
				xmin = 214.4825
				xmax = 214.5425
				text = "EH1"
			intervals [474]:
				xmin = 214.5425
				xmax = 214.6225
				text = "M"
			intervals [475]:
				xmin = 214.6225
				xmax = 214.6625
				text = "B"
			intervals [476]:
				xmin = 214.6625
				xmax = 214.7425
				text = "ER0"
			intervals [477]:
				xmin = 214.7425
				xmax = 214.7725
				text = "AH0"
			intervals [478]:
				xmin = 214.7725
				xmax = 214.8425
				text = "R"
			intervals [479]:
				xmin = 214.8425
				xmax = 214.9325
				text = "IY1"
			intervals [480]:
				xmin = 214.9325
				xmax = 215.0325
				text = "L"
			intervals [481]:
				xmin = 215.0325
				xmax = 215.1025
				text = "G"
			intervals [482]:
				xmin = 215.1025
				xmax = 215.1825
				text = "UH1"
			intervals [483]:
				xmin = 215.1825
				xmax = 215.2525
				text = "D"
			intervals [484]:
				xmin = 215.2525
				xmax = 215.3625
				text = "W"
			intervals [485]:
				xmin = 215.3625
				xmax = 215.4625
				text = "AH1"
			intervals [486]:
				xmin = 215.4625
				xmax = 215.5925
				text = "N"
			intervals [487]:
				xmin = 215.5925
				xmax = 215.6225
				text = "sp"
			intervals [488]:
				xmin = 215.6225
				xmax = 215.6525
				text = "Y"
			intervals [489]:
				xmin = 215.6525
				xmax = 215.6825
				text = "UW1"
			intervals [490]:
				xmin = 215.6825
				xmax = 215.7125
				text = "sp"
			intervals [491]:
				xmin = 215.7125
				xmax = 215.8625
				text = "S"
			intervals [492]:
				xmin = 215.8625
				xmax = 216.0925
				text = "AO1"
			intervals [493]:
				xmin = 216.0925
				xmax = 217.2817
				text = "sp"
			intervals [494]:
				xmin = 217.2817
				xmax = 217.3117
				text = "AH0"
			intervals [495]:
				xmin = 217.3117
				xmax = 217.3417
				text = "R"
			intervals [496]:
				xmin = 217.3417
				xmax = 217.3917
				text = "IY1"
			intervals [497]:
				xmin = 217.3917
				xmax = 217.5017
				text = "L"
			intervals [498]:
				xmin = 217.5017
				xmax = 217.5617
				text = "G"
			intervals [499]:
				xmin = 217.5617
				xmax = 217.6417
				text = "IH0"
			intervals [500]:
				xmin = 217.6417
				xmax = 217.7017
				text = "D"
			intervals [501]:
				xmin = 217.7017
				xmax = 217.7617
				text = "EH1"
			intervals [502]:
				xmin = 217.7617
				xmax = 217.9017
				text = "P"
			intervals [503]:
				xmin = 217.9017
				xmax = 217.9617
				text = "IH0"
			intervals [504]:
				xmin = 217.9617
				xmax = 218.1217
				text = "S"
			intervals [505]:
				xmin = 218.1217
				xmax = 218.2917
				text = "OW2"
			intervals [506]:
				xmin = 218.2917
				xmax = 218.3317
				text = "D"
			intervals [507]:
				xmin = 218.3317
				xmax = 218.4417
				text = "ER0"
			intervals [508]:
				xmin = 218.4417
				xmax = 218.4717
				text = "sp"
			intervals [509]:
				xmin = 218.4717
				xmax = 218.5017
				text = "EH1"
			intervals [510]:
				xmin = 218.5017
				xmax = 218.5917
				text = "N"
			intervals [511]:
				xmin = 218.5917
				xmax = 218.6217
				text = "IY0"
			intervals [512]:
				xmin = 218.6217
				xmax = 218.7717
				text = "TH"
			intervals [513]:
				xmin = 218.7717
				xmax = 218.8017
				text = "IH2"
			intervals [514]:
				xmin = 218.8017
				xmax = 218.8417
				text = "N"
			intervals [515]:
				xmin = 218.8417
				xmax = 219.0317
				text = "sp"
			intervals [516]:
				xmin = 219.0317
				xmax = 221.7971
				text = ""
			intervals [517]:
				xmin = 221.7971
				xmax = 221.8371
				text = "Y"
			intervals [518]:
				xmin = 221.8371
				xmax = 221.9471
				text = "AE1"
			intervals [519]:
				xmin = 221.9471
				xmax = 221.9771
				text = "W"
			intervals [520]:
				xmin = 221.9771
				xmax = 222.0071
				text = "AH1"
			intervals [521]:
				xmin = 222.0071
				xmax = 222.1071
				text = "T"
			intervals [522]:
				xmin = 222.1071
				xmax = 222.1771
				text = "W"
			intervals [523]:
				xmin = 222.1771
				xmax = 222.2371
				text = "AH0"
			intervals [524]:
				xmin = 222.2371
				xmax = 222.2771
				text = "Z"
			intervals [525]:
				xmin = 222.2771
				xmax = 222.3171
				text = "DH"
			intervals [526]:
				xmin = 222.3171
				xmax = 222.3671
				text = "AE1"
			intervals [527]:
				xmin = 222.3671
				xmax = 222.4171
				text = "T"
			intervals [528]:
				xmin = 222.4171
				xmax = 222.5471
				text = "AH0"
			intervals [529]:
				xmin = 222.5471
				xmax = 222.5771
				text = "B"
			intervals [530]:
				xmin = 222.5771
				xmax = 222.6371
				text = "AW1"
			intervals [531]:
				xmin = 222.6371
				xmax = 222.6871
				text = "T"
			intervals [532]:
				xmin = 222.6871
				xmax = 232.8301
				text = "sp"
			intervals [533]:
				xmin = 232.8301
				xmax = 232.9301
				text = "AH1"
			intervals [534]:
				xmin = 232.9301
				xmax = 232.9701
				text = "HH"
			intervals [535]:
				xmin = 232.9701
				xmax = 233.0601
				text = "AH1"
			intervals [536]:
				xmin = 233.0601
				xmax = 242.6904
				text = "sp"
			intervals [537]:
				xmin = 242.6904
				xmax = 242.8304
				text = "M"
			intervals [538]:
				xmin = 242.8304
				xmax = 242.8604
				text = "HH"
			intervals [539]:
				xmin = 242.8604
				xmax = 243.0404
				text = "M"
			intervals [540]:
				xmin = 243.0404
				xmax = 262.374
				text = "sp"
			intervals [541]:
				xmin = 262.374
				xmax = 262.494
				text = "M"
			intervals [542]:
				xmin = 262.494
				xmax = 262.524
				text = "HH"
			intervals [543]:
				xmin = 262.524
				xmax = 262.714
				text = "M"
			intervals [544]:
				xmin = 262.714
				xmax = 269.181
				text = "sp"
			intervals [545]:
				xmin = 269.181
				xmax = 269.221
				text = "G"
			intervals [546]:
				xmin = 269.221
				xmax = 269.281
				text = "IH0"
			intervals [547]:
				xmin = 269.281
				xmax = 269.331
				text = "D"
			intervals [548]:
				xmin = 269.331
				xmax = 269.431
				text = "sp"
			intervals [549]:
				xmin = 269.431
				xmax = 269.8614
				text = ""
			intervals [550]:
				xmin = 269.8614
				xmax = 269.9014
				text = "D"
			intervals [551]:
				xmin = 269.9014
				xmax = 269.9414
				text = "UW1"
			intervals [552]:
				xmin = 269.9414
				xmax = 269.9814
				text = "Y"
			intervals [553]:
				xmin = 269.9814
				xmax = 270.0114
				text = "UW1"
			intervals [554]:
				xmin = 270.0114
				xmax = 270.0414
				text = "G"
			intervals [555]:
				xmin = 270.0414
				xmax = 270.0914
				text = "OW1"
			intervals [556]:
				xmin = 270.0914
				xmax = 270.1214
				text = "T"
			intervals [557]:
				xmin = 270.1214
				xmax = 270.1514
				text = "AH0"
			intervals [558]:
				xmin = 270.1514
				xmax = 270.1814
				text = "DH"
			intervals [559]:
				xmin = 270.1814
				xmax = 270.2314
				text = "AH0"
			intervals [560]:
				xmin = 270.2314
				xmax = 270.3214
				text = "M"
			intervals [561]:
				xmin = 270.3214
				xmax = 270.4414
				text = "UW1"
			intervals [562]:
				xmin = 270.4414
				xmax = 270.5114
				text = "V"
			intervals [563]:
				xmin = 270.5114
				xmax = 270.5914
				text = "IY0"
			intervals [564]:
				xmin = 270.5914
				xmax = 270.6214
				text = "Z"
			intervals [565]:
				xmin = 270.6214
				xmax = 270.6914
				text = "AH0"
			intervals [566]:
				xmin = 270.6914
				xmax = 270.7414
				text = "L"
			intervals [567]:
				xmin = 270.7414
				xmax = 270.8314
				text = "AA1"
			intervals [568]:
				xmin = 270.8314
				xmax = 271.0214
				text = "T"
			intervals [569]:
				xmin = 271.0214
				xmax = 272.0665
				text = ""
			intervals [570]:
				xmin = 272.0665
				xmax = 272.1165
				text = "sil"
			intervals [571]:
				xmin = 272.1165
				xmax = 272.1665
				text = "N"
			intervals [572]:
				xmin = 272.1665
				xmax = 272.3365
				text = "OW1"
			intervals [573]:
				xmin = 272.3365
				xmax = 272.3665
				text = "sp"
			intervals [574]:
				xmin = 272.3665
				xmax = 273.5318
				text = ""
			intervals [575]:
				xmin = 273.5318
				xmax = 274.0718
				text = "AH1"
			intervals [576]:
				xmin = 274.0718
				xmax = 274.1618
				text = "sp"
			intervals [577]:
				xmin = 274.1618
				xmax = 274.2218
				text = "K"
			intervals [578]:
				xmin = 274.2218
				xmax = 274.2518
				text = "AH0"
			intervals [579]:
				xmin = 274.2518
				xmax = 274.2818
				text = "N"
			intervals [580]:
				xmin = 274.2818
				xmax = 274.3218
				text = "Y"
			intervals [581]:
				xmin = 274.3218
				xmax = 274.4318
				text = "UW1"
			intervals [582]:
				xmin = 274.4318
				xmax = 274.5618
				text = "sp"
			intervals [583]:
				xmin = 274.5618
				xmax = 274.6518
				text = "TH"
			intervals [584]:
				xmin = 274.6518
				xmax = 274.6918
				text = "IH1"
			intervals [585]:
				xmin = 274.6918
				xmax = 274.7418
				text = "NG"
			intervals [586]:
				xmin = 274.7418
				xmax = 274.8718
				text = "K"
			intervals [587]:
				xmin = 274.8718
				xmax = 274.9318
				text = "AH1"
			intervals [588]:
				xmin = 274.9318
				xmax = 274.9918
				text = "V"
			intervals [589]:
				xmin = 274.9918
				xmax = 275.1918
				text = "sp"
			intervals [590]:
				xmin = 275.1918
				xmax = 275.3105
				text = ""
			intervals [591]:
				xmin = 275.3105
				xmax = 275.3605
				text = "DH"
			intervals [592]:
				xmin = 275.3605
				xmax = 275.4005
				text = "AH0"
			intervals [593]:
				xmin = 275.4005
				xmax = 275.4905
				text = "B"
			intervals [594]:
				xmin = 275.4905
				xmax = 275.5705
				text = "EH1"
			intervals [595]:
				xmin = 275.5705
				xmax = 275.6405
				text = "S"
			intervals [596]:
				xmin = 275.6405
				xmax = 275.6705
				text = "T"
			intervals [597]:
				xmin = 275.6705
				xmax = 275.7005
				text = "sp"
			intervals [598]:
				xmin = 275.7005
				xmax = 275.7705
				text = "M"
			intervals [599]:
				xmin = 275.7705
				xmax = 275.8705
				text = "UW1"
			intervals [600]:
				xmin = 275.8705
				xmax = 275.9805
				text = "V"
			intervals [601]:
				xmin = 275.9805
				xmax = 276.0305
				text = "IY0"
			intervals [602]:
				xmin = 276.0305
				xmax = 276.0605
				text = "Y"
			intervals [603]:
				xmin = 276.0605
				xmax = 276.1005
				text = "UW1"
			intervals [604]:
				xmin = 276.1005
				xmax = 276.1505
				text = "EH1"
			intervals [605]:
				xmin = 276.1505
				xmax = 276.2405
				text = "V"
			intervals [606]:
				xmin = 276.2405
				xmax = 276.3405
				text = "ER0"
			intervals [607]:
				xmin = 276.3405
				xmax = 276.4805
				text = "S"
			intervals [608]:
				xmin = 276.4805
				xmax = 276.8505
				text = "AO1"
			intervals [609]:
				xmin = 276.8505
				xmax = 280.7303
				text = "sp"
			intervals [610]:
				xmin = 280.7303
				xmax = 280.8403
				text = "OW1"
			intervals [611]:
				xmin = 280.8403
				xmax = 280.8903
				text = "W"
			intervals [612]:
				xmin = 280.8903
				xmax = 280.9703
				text = "AH1"
			intervals [613]:
				xmin = 280.9703
				xmax = 281.0103
				text = "T"
			intervals [614]:
				xmin = 281.0103
				xmax = 281.0403
				text = "Z"
			intervals [615]:
				xmin = 281.0403
				xmax = 281.0803
				text = "DH"
			intervals [616]:
				xmin = 281.0803
				xmax = 281.1803
				text = "AH0"
			intervals [617]:
				xmin = 281.1803
				xmax = 281.2203
				text = "T"
			intervals [618]:
				xmin = 281.2203
				xmax = 281.2703
				text = "sp"
			intervals [619]:
				xmin = 281.2703
				xmax = 281.3203
				text = "AH0"
			intervals [620]:
				xmin = 281.3203
				xmax = 281.3703
				text = "B"
			intervals [621]:
				xmin = 281.3703
				xmax = 281.4203
				text = "AW1"
			intervals [622]:
				xmin = 281.4203
				xmax = 281.5703
				text = "T"
			intervals [623]:
				xmin = 281.5703
				xmax = 293.2266
				text = "sp"
			intervals [624]:
				xmin = 293.2266
				xmax = 293.4066
				text = "AH1"
			intervals [625]:
				xmin = 293.4066
				xmax = 293.4366
				text = "HH"
			intervals [626]:
				xmin = 293.4366
				xmax = 293.5066
				text = "AH1"
			intervals [627]:
				xmin = 293.5066
				xmax = 299.0119
				text = "sp"
			intervals [628]:
				xmin = 299.0119
				xmax = 299.1319
				text = "AH1"
			intervals [629]:
				xmin = 299.1319
				xmax = 299.1719
				text = "HH"
			intervals [630]:
				xmin = 299.1719
				xmax = 299.3019
				text = "AH1"
			intervals [631]:
				xmin = 299.3019
				xmax = 323.6292
				text = "sp"
			intervals [632]:
				xmin = 323.6292
				xmax = 323.7792
				text = "M"
			intervals [633]:
				xmin = 323.7792
				xmax = 323.8392
				text = "HH"
			intervals [634]:
				xmin = 323.8392
				xmax = 323.9992
				text = "M"
			intervals [635]:
				xmin = 323.9992
				xmax = 334.8676
				text = "sp"
			intervals [636]:
				xmin = 334.8676
				xmax = 334.9676
				text = "AH1"
			intervals [637]:
				xmin = 334.9676
				xmax = 335.0176
				text = "HH"
			intervals [638]:
				xmin = 335.0176
				xmax = 335.1276
				text = "AH1"
			intervals [639]:
				xmin = 335.1276
				xmax = 335.2176
				text = "sp"
			intervals [640]:
				xmin = 335.2176
				xmax = 340.6977
				text = ""
			intervals [641]:
				xmin = 340.6977
				xmax = 340.7577
				text = "HH"
			intervals [642]:
				xmin = 340.7577
				xmax = 340.8477
				text = "M"
			intervals [643]:
				xmin = 340.8477
				xmax = 341.1777
				text = "sp"
			intervals [644]:
				xmin = 341.1777
				xmax = 341.2277
				text = "V"
			intervals [645]:
				xmin = 341.2277
				xmax = 341.2577
				text = "EH1"
			intervals [646]:
				xmin = 341.2577
				xmax = 341.2877
				text = "R"
			intervals [647]:
				xmin = 341.2877
				xmax = 341.3777
				text = "IY0"
			intervals [648]:
				xmin = 341.3777
				xmax = 341.4477
				text = "sp"
			intervals [649]:
				xmin = 341.4477
				xmax = 341.5077
				text = "G"
			intervals [650]:
				xmin = 341.5077
				xmax = 341.5777
				text = "IH0"
			intervals [651]:
				xmin = 341.5777
				xmax = 341.6077
				text = "D"
			intervals [652]:
				xmin = 341.6077
				xmax = 342.9171
				text = "sp"
			intervals [653]:
				xmin = 342.9171
				xmax = 343.0371
				text = "AH1"
			intervals [654]:
				xmin = 343.0371
				xmax = 343.1071
				text = "EH1"
			intervals [655]:
				xmin = 343.1071
				xmax = 343.1571
				text = "N"
			intervals [656]:
				xmin = 343.1571
				xmax = 343.2371
				text = "IY0"
			intervals [657]:
				xmin = 343.2371
				xmax = 343.2871
				text = "AH1"
			intervals [658]:
				xmin = 343.2871
				xmax = 343.3471
				text = "DH"
			intervals [659]:
				xmin = 343.3471
				xmax = 343.3771
				text = "ER0"
			intervals [660]:
				xmin = 343.3771
				xmax = 343.4871
				text = "sp"
			intervals [661]:
				xmin = 343.4871
				xmax = 343.5171
				text = "M"
			intervals [662]:
				xmin = 343.5171
				xmax = 343.6271
				text = "UW1"
			intervals [663]:
				xmin = 343.6271
				xmax = 343.7071
				text = "V"
			intervals [664]:
				xmin = 343.7071
				xmax = 343.7771
				text = "IY0"
			intervals [665]:
				xmin = 343.7771
				xmax = 343.8171
				text = "Z"
			intervals [666]:
				xmin = 343.8171
				xmax = 343.8471
				text = "sp"
			intervals [667]:
				xmin = 343.8471
				xmax = 343.9471
				text = "Y"
			intervals [668]:
				xmin = 343.9471
				xmax = 344.0471
				text = "UW1"
			intervals [669]:
				xmin = 344.0471
				xmax = 344.2071
				text = "sp"
			intervals [670]:
				xmin = 344.2071
				xmax = 344.2671
				text = "K"
			intervals [671]:
				xmin = 344.2671
				xmax = 344.2971
				text = "AH0"
			intervals [672]:
				xmin = 344.2971
				xmax = 344.3671
				text = "N"
			intervals [673]:
				xmin = 344.3671
				xmax = 344.3971
				text = "sp"
			intervals [674]:
				xmin = 344.3971
				xmax = 344.4271
				text = "TH"
			intervals [675]:
				xmin = 344.4271
				xmax = 344.4571
				text = "IH1"
			intervals [676]:
				xmin = 344.4571
				xmax = 344.5271
				text = "NG"
			intervals [677]:
				xmin = 344.5271
				xmax = 344.5671
				text = "K"
			intervals [678]:
				xmin = 344.5671
				xmax = 344.5971
				text = "AH0"
			intervals [679]:
				xmin = 344.5971
				xmax = 344.6271
				text = "V"
			intervals [680]:
				xmin = 344.6271
				xmax = 344.6571
				text = "Y"
			intervals [681]:
				xmin = 344.6571
				xmax = 344.6971
				text = "UW1"
			intervals [682]:
				xmin = 344.6971
				xmax = 344.8471
				text = "S"
			intervals [683]:
				xmin = 344.8471
				xmax = 344.9571
				text = "AO1"
			intervals [684]:
				xmin = 344.9571
				xmax = 345.0871
				text = "Y"
			intervals [685]:
				xmin = 345.0871
				xmax = 345.1171
				text = "UW1"
			intervals [686]:
				xmin = 345.1171
				xmax = 345.1471
				text = "R"
			intervals [687]:
				xmin = 345.1471
				xmax = 345.1771
				text = "IY1"
			intervals [688]:
				xmin = 345.1771
				xmax = 345.2071
				text = "L"
			intervals [689]:
				xmin = 345.2071
				xmax = 345.3771
				text = "IY0"
			intervals [690]:
				xmin = 345.3771
				xmax = 345.4071
				text = "sp"
			intervals [691]:
				xmin = 345.4071
				xmax = 345.4671
				text = "L"
			intervals [692]:
				xmin = 345.4671
				xmax = 345.4971
				text = "AY1"
			intervals [693]:
				xmin = 345.4971
				xmax = 345.5271
				text = "K"
			intervals [694]:
				xmin = 345.5271
				xmax = 345.5771
				text = "T"
			intervals [695]:
				xmin = 345.5771
				xmax = 346.811
				text = "sp"
			intervals [696]:
				xmin = 346.811
				xmax = 346.851
				text = "DH"
			intervals [697]:
				xmin = 346.851
				xmax = 346.881
				text = "AH0"
			intervals [698]:
				xmin = 346.881
				xmax = 346.911
				text = "T"
			intervals [699]:
				xmin = 346.911
				xmax = 346.961
				text = "sp"
			intervals [700]:
				xmin = 346.961
				xmax = 347.051
				text = "Z"
			intervals [701]:
				xmin = 347.051
				xmax = 347.091
				text = "sp"
			intervals [702]:
				xmin = 347.091
				xmax = 347.151
				text = "G"
			intervals [703]:
				xmin = 347.151
				xmax = 347.231
				text = "IH0"
			intervals [704]:
				xmin = 347.231
				xmax = 347.271
				text = "D"
			intervals [705]:
				xmin = 347.271
				xmax = 348.3277
				text = "sp"
			intervals [706]:
				xmin = 348.3277
				xmax = 348.6577
				text = "AH1"
			intervals [707]:
				xmin = 348.6577
				xmax = 348.7677
				text = "sp"
			intervals [708]:
				xmin = 348.7677
				xmax = 349.5403
				text = ""
			intervals [709]:
				xmin = 349.5403
				xmax = 349.6003
				text = "D"
			intervals [710]:
				xmin = 349.6003
				xmax = 349.6303
				text = "UW1"
			intervals [711]:
				xmin = 349.6303
				xmax = 349.6603
				text = "Y"
			intervals [712]:
				xmin = 349.6603
				xmax = 349.7203
				text = "UW1"
			intervals [713]:
				xmin = 349.7203
				xmax = 349.7803
				text = "HH"
			intervals [714]:
				xmin = 349.7803
				xmax = 349.8503
				text = "AE1"
			intervals [715]:
				xmin = 349.8503
				xmax = 349.8903
				text = "V"
			intervals [716]:
				xmin = 349.8903
				xmax = 349.9203
				text = "sp"
			intervals [717]:
				xmin = 349.9203
				xmax = 350.2603
				text = "AH0"
			intervals [718]:
				xmin = 350.2603
				xmax = 350.6026
				text = ""
			intervals [719]:
				xmin = 350.6026
				xmax = 350.6526
				text = "sil"
			intervals [720]:
				xmin = 350.6526
				xmax = 350.7526
				text = "AH0"
			intervals [721]:
				xmin = 350.7526
				xmax = 350.9026
				text = "P"
			intervals [722]:
				xmin = 350.9026
				xmax = 350.9526
				text = "EH1"
			intervals [723]:
				xmin = 350.9526
				xmax = 351.1226
				text = "T"
			intervals [724]:
				xmin = 351.1226
				xmax = 351.4818
				text = ""
			intervals [725]:
				xmin = 351.4818
				xmax = 351.5318
				text = "sil"
			intervals [726]:
				xmin = 351.5318
				xmax = 351.5618
				text = "AE1"
			intervals [727]:
				xmin = 351.5618
				xmax = 351.6118
				text = "T"
			intervals [728]:
				xmin = 351.6118
				xmax = 351.6618
				text = "AO1"
			intervals [729]:
				xmin = 351.6618
				xmax = 351.8118
				text = "L"
			intervals [730]:
				xmin = 351.8118
				xmax = 353.1051
				text = "sp"
			intervals [731]:
				xmin = 353.1051
				xmax = 353.1451
				text = "W"
			intervals [732]:
				xmin = 353.1451
				xmax = 353.1751
				text = "UH1"
			intervals [733]:
				xmin = 353.1751
				xmax = 353.2351
				text = "D"
			intervals [734]:
				xmin = 353.2351
				xmax = 353.2651
				text = "Y"
			intervals [735]:
				xmin = 353.2651
				xmax = 353.3251
				text = "UW1"
			intervals [736]:
				xmin = 353.3251
				xmax = 353.4251
				text = "L"
			intervals [737]:
				xmin = 353.4251
				xmax = 353.4751
				text = "AY1"
			intervals [738]:
				xmin = 353.4751
				xmax = 353.5851
				text = "K"
			intervals [739]:
				xmin = 353.5851
				xmax = 353.6151
				text = "T"
			intervals [740]:
				xmin = 353.6151
				xmax = 353.6551
				text = "IH0"
			intervals [741]:
				xmin = 353.6551
				xmax = 353.6951
				text = "sp"
			intervals [742]:
				xmin = 353.6951
				xmax = 353.7751
				text = "HH"
			intervals [743]:
				xmin = 353.7751
				xmax = 353.8251
				text = "AE1"
			intervals [744]:
				xmin = 353.8251
				xmax = 353.8551
				text = "V"
			intervals [745]:
				xmin = 353.8551
				xmax = 353.8951
				text = "sp"
			intervals [746]:
				xmin = 353.8951
				xmax = 353.9351
				text = "HH"
			intervals [747]:
				xmin = 353.9351
				xmax = 353.9651
				text = "W"
			intervals [748]:
				xmin = 353.9651
				xmax = 353.9951
				text = "AH1"
			intervals [749]:
				xmin = 353.9951
				xmax = 354.0251
				text = "N"
			intervals [750]:
				xmin = 354.0251
				xmax = 355.4178
				text = "sp"
			intervals [751]:
				xmin = 355.4178
				xmax = 355.4578
				text = "N"
			intervals [752]:
				xmin = 355.4578
				xmax = 355.5878
				text = "OW1"
			intervals [753]:
				xmin = 355.5878
				xmax = 359.3772
				text = "sp"
			intervals [754]:
				xmin = 359.3772
				xmax = 359.4172
				text = "D"
			intervals [755]:
				xmin = 359.4172
				xmax = 359.4772
				text = "IH1"
			intervals [756]:
				xmin = 359.4772
				xmax = 359.5072
				text = "N"
			intervals [757]:
				xmin = 359.5072
				xmax = 359.5372
				text = "T"
			intervals [758]:
				xmin = 359.5372
				xmax = 359.6272
				text = "sp"
			intervals [759]:
				xmin = 359.6272
				xmax = 359.6772
				text = "Y"
			intervals [760]:
				xmin = 359.6772
				xmax = 359.7072
				text = "UW1"
			intervals [761]:
				xmin = 359.7072
				xmax = 359.7772
				text = "L"
			intervals [762]:
				xmin = 359.7772
				xmax = 359.8572
				text = "AY1"
			intervals [763]:
				xmin = 359.8572
				xmax = 359.9572
				text = "K"
			intervals [764]:
				xmin = 359.9572
				xmax = 359.9872
				text = "DH"
			intervals [765]:
				xmin = 359.9872
				xmax = 360.0172
				text = "AH0"
			intervals [766]:
				xmin = 360.0172
				xmax = 360.0472
				text = "M"
			intervals [767]:
				xmin = 360.0472
				xmax = 360.0772
				text = "W"
			intervals [768]:
				xmin = 360.0772
				xmax = 360.1272
				text = "EH1"
			intervals [769]:
				xmin = 360.1272
				xmax = 360.1572
				text = "N"
			intervals [770]:
				xmin = 360.1572
				xmax = 360.1872
				text = "DH"
			intervals [771]:
				xmin = 360.1872
				xmax = 360.2572
				text = "EY1"
			intervals [772]:
				xmin = 360.2572
				xmax = 360.2972
				text = "G"
			intervals [773]:
				xmin = 360.2972
				xmax = 360.3372
				text = "IH1"
			intervals [774]:
				xmin = 360.3372
				xmax = 360.3672
				text = "T"
			intervals [775]:
				xmin = 360.3672
				xmax = 360.4172
				text = "sp"
			intervals [776]:
				xmin = 360.4172
				xmax = 360.4472
				text = "B"
			intervals [777]:
				xmin = 360.4472
				xmax = 360.5072
				text = "IH1"
			intervals [778]:
				xmin = 360.5072
				xmax = 360.5872
				text = "G"
			intervals [779]:
				xmin = 360.5872
				xmax = 360.6272
				text = "sp"
			intervals [780]:
				xmin = 360.6272
				xmax = 361.4233
				text = ""
			intervals [781]:
				xmin = 361.4233
				xmax = 361.5133
				text = "HH"
			intervals [782]:
				xmin = 361.5133
				xmax = 361.5833
				text = "AW1"
			intervals [783]:
				xmin = 361.5833
				xmax = 361.7033
				text = "sp"
			intervals [784]:
				xmin = 361.7033
				xmax = 361.7433
				text = "K"
			intervals [785]:
				xmin = 361.7433
				xmax = 361.8233
				text = "AH1"
			intervals [786]:
				xmin = 361.8233
				xmax = 362.0533
				text = "M"
			intervals [787]:
				xmin = 362.0533
				xmax = 365.1516
				text = ""
			intervals [788]:
				xmin = 365.1516
				xmax = 365.1816
				text = "sil"
			intervals [789]:
				xmin = 365.1816
				xmax = 365.5216
				text = "OW1"
			intervals [790]:
				xmin = 365.5216
				xmax = 366.0339
				text = ""
			intervals [791]:
				xmin = 366.0339
				xmax = 366.0839
				text = "HH"
			intervals [792]:
				xmin = 366.0839
				xmax = 366.1139
				text = "W"
			intervals [793]:
				xmin = 366.1139
				xmax = 366.1439
				text = "AH1"
			intervals [794]:
				xmin = 366.1439
				xmax = 366.1839
				text = "T"
			intervals [795]:
				xmin = 366.1839
				xmax = 366.2739
				text = "K"
			intervals [796]:
				xmin = 366.2739
				xmax = 366.3339
				text = "AY1"
			intervals [797]:
				xmin = 366.3339
				xmax = 366.4139
				text = "N"
			intervals [798]:
				xmin = 366.4139
				xmax = 366.4539
				text = "AH0"
			intervals [799]:
				xmin = 366.4539
				xmax = 366.4839
				text = "V"
			intervals [800]:
				xmin = 366.4839
				xmax = 366.5639
				text = "D"
			intervals [801]:
				xmin = 366.5639
				xmax = 366.6839
				text = "AO1"
			intervals [802]:
				xmin = 366.6839
				xmax = 366.7439
				text = "G"
			intervals [803]:
				xmin = 366.7439
				xmax = 366.7739
				text = "sp"
			intervals [804]:
				xmin = 366.7739
				xmax = 366.8139
				text = "Y"
			intervals [805]:
				xmin = 366.8139
				xmax = 366.8439
				text = "UW1"
			intervals [806]:
				xmin = 366.8439
				xmax = 366.8739
				text = "D"
			intervals [807]:
				xmin = 366.8739
				xmax = 366.9039
				text = "sp"
			intervals [808]:
				xmin = 366.9039
				xmax = 367.0439
				text = "L"
			intervals [809]:
				xmin = 367.0439
				xmax = 367.0739
				text = "AY1"
			intervals [810]:
				xmin = 367.0739
				xmax = 367.1039
				text = "K"
			intervals [811]:
				xmin = 367.1039
				xmax = 367.2239
				text = "sp"
			intervals [812]:
				xmin = 367.2239
				xmax = 372.6521
				text = ""
			intervals [813]:
				xmin = 372.6521
				xmax = 372.7021
				text = "M"
			intervals [814]:
				xmin = 372.7021
				xmax = 372.7421
				text = "HH"
			intervals [815]:
				xmin = 372.7421
				xmax = 372.9321
				text = "M"
			intervals [816]:
				xmin = 372.9321
				xmax = 373.5478
				text = "sp"
			intervals [817]:
				xmin = 373.5478
				xmax = 373.5778
				text = "M"
			intervals [818]:
				xmin = 373.5778
				xmax = 373.6578
				text = "sp"
			intervals [819]:
				xmin = 373.6578
				xmax = 373.7578
				text = "G"
			intervals [820]:
				xmin = 373.7578
				xmax = 373.8478
				text = "IH0"
			intervals [821]:
				xmin = 373.8478
				xmax = 373.8778
				text = "D"
			intervals [822]:
				xmin = 373.8778
				xmax = 375.1961
				text = "sp"
			intervals [823]:
				xmin = 375.1961
				xmax = 375.2261
				text = "G"
			intervals [824]:
				xmin = 375.2261
				xmax = 375.2561
				text = "OW1"
			intervals [825]:
				xmin = 375.2561
				xmax = 375.2961
				text = "IH0"
			intervals [826]:
				xmin = 375.2961
				xmax = 375.3261
				text = "N"
			intervals [827]:
				xmin = 375.3261
				xmax = 375.4061
				text = "sp"
			intervals [828]:
				xmin = 375.4061
				xmax = 375.4561
				text = "B"
			intervals [829]:
				xmin = 375.4561
				xmax = 375.5061
				text = "AE1"
			intervals [830]:
				xmin = 375.5061
				xmax = 375.5761
				text = "K"
			intervals [831]:
				xmin = 375.5761
				xmax = 375.6061
				text = "sp"
			intervals [832]:
				xmin = 375.6061
				xmax = 375.6561
				text = "T"
			intervals [833]:
				xmin = 375.6561
				xmax = 375.7061
				text = "IH0"
			intervals [834]:
				xmin = 375.7061
				xmax = 375.8361
				text = "S"
			intervals [835]:
				xmin = 375.8361
				xmax = 375.8961
				text = "K"
			intervals [836]:
				xmin = 375.8961
				xmax = 376.0361
				text = "UW1"
			intervals [837]:
				xmin = 376.0361
				xmax = 376.0961
				text = "L"
			intervals [838]:
				xmin = 376.0961
				xmax = 376.1661
				text = "W"
			intervals [839]:
				xmin = 376.1661
				xmax = 376.1961
				text = "AH1"
			intervals [840]:
				xmin = 376.1961
				xmax = 376.2361
				text = "T"
			intervals [841]:
				xmin = 376.2361
				xmax = 376.2661
				text = "D"
			intervals [842]:
				xmin = 376.2661
				xmax = 376.2961
				text = "UW1"
			intervals [843]:
				xmin = 376.2961
				xmax = 376.3261
				text = "Y"
			intervals [844]:
				xmin = 376.3261
				xmax = 376.3561
				text = "UW1"
			intervals [845]:
				xmin = 376.3561
				xmax = 376.3861
				text = "sp"
			intervals [846]:
				xmin = 376.3861
				xmax = 376.5361
				text = "S"
			intervals [847]:
				xmin = 376.5361
				xmax = 376.5861
				text = "T"
			intervals [848]:
				xmin = 376.5861
				xmax = 376.6261
				text = "AH1"
			intervals [849]:
				xmin = 376.6261
				xmax = 376.6561
				text = "D"
			intervals [850]:
				xmin = 376.6561
				xmax = 377.0061
				text = "IY0"
			intervals [851]:
				xmin = 377.0061
				xmax = 377.0361
				text = "sp"
			intervals [852]:
				xmin = 377.0361
				xmax = 377.0661
				text = "N"
			intervals [853]:
				xmin = 377.0661
				xmax = 377.1561
				text = "AW1"
			intervals [854]:
				xmin = 377.1561
				xmax = 377.2361
				text = "sp"
			intervals [855]:
				xmin = 377.2361
				xmax = 377.2661
				text = "AH0"
			intervals [856]:
				xmin = 377.2661
				xmax = 377.2961
				text = "N"
			intervals [857]:
				xmin = 377.2961
				xmax = 377.4461
				text = "sp"
			intervals [858]:
				xmin = 377.4461
				xmax = 377.4761
				text = "S"
			intervals [859]:
				xmin = 377.4761
				xmax = 377.5161
				text = "T"
			intervals [860]:
				xmin = 377.5161
				xmax = 377.5461
				text = "AH1"
			intervals [861]:
				xmin = 377.5461
				xmax = 377.6161
				text = "F"
			intervals [862]:
				xmin = 377.6161
				xmax = 377.6461
				text = "sp"
			intervals [863]:
				xmin = 377.6461
				xmax = 377.7261
				text = "L"
			intervals [864]:
				xmin = 377.7261
				xmax = 377.7561
				text = "AY1"
			intervals [865]:
				xmin = 377.7561
				xmax = 377.8061
				text = "K"
			intervals [866]:
				xmin = 377.8061
				xmax = 377.9061
				text = "sp"
			intervals [867]:
				xmin = 377.9061
				xmax = 377.9361
				text = "DH"
			intervals [868]:
				xmin = 377.9361
				xmax = 377.9661
				text = "AH0"
			intervals [869]:
				xmin = 377.9661
				xmax = 377.9961
				text = "T"
			intervals [870]:
				xmin = 377.9961
				xmax = 378.1661
				text = "sp"
			intervals [871]:
				xmin = 378.1661
				xmax = 384.8963
				text = ""
			intervals [872]:
				xmin = 384.8963
				xmax = 384.9563
				text = "HH"
			intervals [873]:
				xmin = 384.9563
				xmax = 384.9963
				text = "W"
			intervals [874]:
				xmin = 384.9963
				xmax = 385.0363
				text = "AH1"
			intervals [875]:
				xmin = 385.0363
				xmax = 385.0663
				text = "T"
			intervals [876]:
				xmin = 385.0663
				xmax = 385.1063
				text = "ER0"
			intervals [877]:
				xmin = 385.1063
				xmax = 385.1563
				text = "sp"
			intervals [878]:
				xmin = 385.1563
				xmax = 385.2263
				text = "S"
			intervals [879]:
				xmin = 385.2263
				xmax = 385.2663
				text = "AH1"
			intervals [880]:
				xmin = 385.2663
				xmax = 385.3663
				text = "M"
			intervals [881]:
				xmin = 385.3663
				xmax = 385.3963
				text = "AH0"
			intervals [882]:
				xmin = 385.3963
				xmax = 385.4363
				text = "V"
			intervals [883]:
				xmin = 385.4363
				xmax = 385.4663
				text = "sp"
			intervals [884]:
				xmin = 385.4663
				xmax = 385.4963
				text = "DH"
			intervals [885]:
				xmin = 385.4963
				xmax = 385.5263
				text = "AH0"
			intervals [886]:
				xmin = 385.5263
				xmax = 385.6063
				text = "S"
			intervals [887]:
				xmin = 385.6063
				xmax = 385.6663
				text = "AH1"
			intervals [888]:
				xmin = 385.6663
				xmax = 385.7063
				text = "B"
			intervals [889]:
				xmin = 385.7063
				xmax = 385.7363
				text = "JH"
			intervals [890]:
				xmin = 385.7363
				xmax = 385.7663
				text = "IH0"
			intervals [891]:
				xmin = 385.7663
				xmax = 385.7963
				text = "K"
			intervals [892]:
				xmin = 385.7963
				xmax = 385.8263
				text = "T"
			intervals [893]:
				xmin = 385.8263
				xmax = 385.8563
				text = "S"
			intervals [894]:
				xmin = 385.8563
				xmax = 386.0063
				text = "sp"
			intervals [895]:
				xmin = 386.0063
				xmax = 386.0663
				text = "Y"
			intervals [896]:
				xmin = 386.0663
				xmax = 386.0963
				text = "UW1"
			intervals [897]:
				xmin = 386.0963
				xmax = 386.1263
				text = "V"
			intervals [898]:
				xmin = 386.1263
				xmax = 386.2263
				text = "sp"
			intervals [899]:
				xmin = 386.2263
				xmax = 386.2663
				text = "T"
			intervals [900]:
				xmin = 386.2663
				xmax = 386.3463
				text = "EY1"
			intervals [901]:
				xmin = 386.3463
				xmax = 386.4763
				text = "K"
			intervals [902]:
				xmin = 386.4763
				xmax = 386.5063
				text = "AH0"
			intervals [903]:
				xmin = 386.5063
				xmax = 386.5463
				text = "N"
			intervals [904]:
				xmin = 386.5463
				xmax = 386.6363
				text = "sp"
			intervals [905]:
				xmin = 386.6363
				xmax = 386.6663
				text = "N"
			intervals [906]:
				xmin = 386.6663
				xmax = 386.6963
				text = "AW1"
			intervals [907]:
				xmin = 386.6963
				xmax = 401.1469
				text = "sp"
			intervals [908]:
				xmin = 401.1469
				xmax = 401.3069
				text = "AH1"
			intervals [909]:
				xmin = 401.3069
				xmax = 401.4569
				text = "HH"
			intervals [910]:
				xmin = 401.4569
				xmax = 401.4869
				text = "AH1"
			intervals [911]:
				xmin = 401.4869
				xmax = 409.5283
				text = ""
			intervals [912]:
				xmin = 409.5283
				xmax = 409.5983
				text = "G"
			intervals [913]:
				xmin = 409.5983
				xmax = 409.6883
				text = "IH0"
			intervals [914]:
				xmin = 409.6883
				xmax = 409.7283
				text = "D"
			intervals [915]:
				xmin = 409.7283
				xmax = 410.1341
				text = "sp"
			intervals [916]:
				xmin = 410.1341
				xmax = 410.4141
				text = "AH1"
			intervals [917]:
				xmin = 410.4141
				xmax = 410.5341
				text = "sp"
			intervals [918]:
				xmin = 410.5341
				xmax = 410.5641
				text = "D"
			intervals [919]:
				xmin = 410.5641
				xmax = 410.6041
				text = "UW1"
			intervals [920]:
				xmin = 410.6041
				xmax = 410.7241
				text = "Y"
			intervals [921]:
				xmin = 410.7241
				xmax = 410.8041
				text = "UW1"
			intervals [922]:
				xmin = 410.8041
				xmax = 411.0641
				text = "AH1"
			intervals [923]:
				xmin = 411.0641
				xmax = 411.1741
				text = "sp"
			intervals [924]:
				xmin = 411.1741
				xmax = 412.5271
				text = ""
			intervals [925]:
				xmin = 412.5271
				xmax = 412.5871
				text = "W"
			intervals [926]:
				xmin = 412.5871
				xmax = 412.6171
				text = "AH1"
			intervals [927]:
				xmin = 412.6171
				xmax = 412.6471
				text = "T"
			intervals [928]:
				xmin = 412.6471
				xmax = 412.6771
				text = "D"
			intervals [929]:
				xmin = 412.6771
				xmax = 412.7071
				text = "UW1"
			intervals [930]:
				xmin = 412.7071
				xmax = 412.7371
				text = "Y"
			intervals [931]:
				xmin = 412.7371
				xmax = 412.7671
				text = "UW1"
			intervals [932]:
				xmin = 412.7671
				xmax = 412.7971
				text = "D"
			intervals [933]:
				xmin = 412.7971
				xmax = 412.8771
				text = "UW1"
			intervals [934]:
				xmin = 412.8771
				xmax = 412.9171
				text = "W"
			intervals [935]:
				xmin = 412.9171
				xmax = 412.9571
				text = "IH1"
			intervals [936]:
				xmin = 412.9571
				xmax = 413.0271
				text = "N"
			intervals [937]:
				xmin = 413.0271
				xmax = 413.1071
				text = "S"
			intervals [938]:
				xmin = 413.1071
				xmax = 413.1871
				text = "K"
			intervals [939]:
				xmin = 413.1871
				xmax = 413.2871
				text = "UW1"
			intervals [940]:
				xmin = 413.2871
				xmax = 413.3671
				text = "L"
			intervals [941]:
				xmin = 413.3671
				xmax = 413.4471
				text = "Z"
			intervals [942]:
				xmin = 413.4471
				xmax = 413.6471
				text = "AW1"
			intervals [943]:
				xmin = 413.6471
				xmax = 413.7271
				text = "T"
			intervals [944]:
				xmin = 413.7271
				xmax = 413.7671
				text = "sp"
			intervals [945]:
				xmin = 413.7671
				xmax = 419.071
				text = ""
			intervals [946]:
				xmin = 419.071
				xmax = 419.161
				text = "W"
			intervals [947]:
				xmin = 419.161
				xmax = 419.191
				text = "AH1"
			intervals [948]:
				xmin = 419.191
				xmax = 419.221
				text = "T"
			intervals [949]:
				xmin = 419.221
				xmax = 419.251
				text = "ER0"
			intervals [950]:
				xmin = 419.251
				xmax = 419.281
				text = "Y"
			intervals [951]:
				xmin = 419.281
				xmax = 419.361
				text = "UW1"
			intervals [952]:
				xmin = 419.361
				xmax = 419.431
				text = "D"
			intervals [953]:
				xmin = 419.431
				xmax = 419.521
				text = "UW1"
			intervals [954]:
				xmin = 419.521
				xmax = 419.581
				text = "IH0"
			intervals [955]:
				xmin = 419.581
				xmax = 419.691
				text = "NG"
			intervals [956]:
				xmin = 419.691
				xmax = 419.741
				text = "IH0"
			intervals [957]:
				xmin = 419.741
				xmax = 419.801
				text = "N"
			intervals [958]:
				xmin = 419.801
				xmax = 419.831
				text = "DH"
			intervals [959]:
				xmin = 419.831
				xmax = 419.881
				text = "IY0"
			intervals [960]:
				xmin = 419.881
				xmax = 419.911
				text = "sp"
			intervals [961]:
				xmin = 419.911
				xmax = 420.051
				text = "S"
			intervals [962]:
				xmin = 420.051
				xmax = 420.101
				text = "AH1"
			intervals [963]:
				xmin = 420.101
				xmax = 420.251
				text = "M"
			intervals [964]:
				xmin = 420.251
				xmax = 420.301
				text = "ER0"
			intervals [965]:
				xmin = 420.301
				xmax = 420.331
				text = "sp"
			intervals [966]:
				xmin = 420.331
				xmax = 420.391
				text = "N"
			intervals [967]:
				xmin = 420.391
				xmax = 420.601
				text = "AW1"
			intervals [968]:
				xmin = 420.601
				xmax = 420.671
				text = "sp"
			intervals [969]:
				xmin = 420.671
				xmax = 421.0003
				text = ""
			intervals [970]:
				xmin = 421.0003
				xmax = 421.1103
				text = "S"
			intervals [971]:
				xmin = 421.1103
				xmax = 421.2703
				text = "EY1"
			intervals [972]:
				xmin = 421.2703
				xmax = 421.3903
				text = "sp"
			intervals [973]:
				xmin = 421.3903
				xmax = 421.4503
				text = "D"
			intervals [974]:
				xmin = 421.4503
				xmax = 421.5103
				text = "IH0"
			intervals [975]:
				xmin = 421.5103
				xmax = 421.6203
				text = "S"
			intervals [976]:
				xmin = 421.6203
				xmax = 421.6603
				text = "K"
			intervals [977]:
				xmin = 421.6603
				xmax = 421.7103
				text = "R"
			intervals [978]:
				xmin = 421.7103
				xmax = 421.8403
				text = "AY1"
			intervals [979]:
				xmin = 421.8403
				xmax = 421.8803
				text = "B"
			intervals [980]:
				xmin = 421.8803
				xmax = 421.9103
				text = "sp"
			intervals [981]:
				xmin = 421.9103
				xmax = 421.9403
				text = "AH0"
			intervals [982]:
				xmin = 421.9403
				xmax = 421.9703
				text = "sp"
			intervals [983]:
				xmin = 421.9703
				xmax = 422.8303
				text = "AH1"
			intervals [984]:
				xmin = 422.8303
				xmax = 423.4089
				text = ""
			intervals [985]:
				xmin = 423.4089
				xmax = 423.6689
				text = "AH0"
			intervals [986]:
				xmin = 423.6689
				xmax = 423.7389
				text = "R"
			intervals [987]:
				xmin = 423.7389
				xmax = 423.7889
				text = "EH1"
			intervals [988]:
				xmin = 423.7889
				xmax = 423.8889
				text = "G"
			intervals [989]:
				xmin = 423.8889
				xmax = 423.9189
				text = "Y"
			intervals [990]:
				xmin = 423.9189
				xmax = 423.9489
				text = "AH0"
			intervals [991]:
				xmin = 423.9489
				xmax = 423.9789
				text = "L"
			intervals [992]:
				xmin = 423.9789
				xmax = 424.1189
				text = "ER0"
			intervals [993]:
				xmin = 424.1189
				xmax = 424.2589
				text = "D"
			intervals [994]:
				xmin = 424.2589
				xmax = 424.5589
				text = "EY1"
			intervals [995]:
				xmin = 424.5589
				xmax = 424.5889
				text = "sp"
			intervals [996]:
				xmin = 424.5889
				xmax = 424.7389
				text = "S"
			intervals [997]:
				xmin = 424.7389
				xmax = 424.8989
				text = "EY1"
			intervals [998]:
				xmin = 424.8989
				xmax = 424.9289
				text = "sp"
			intervals [999]:
				xmin = 424.9289
				xmax = 424.9589
				text = "F"
			intervals [1000]:
				xmin = 424.9589
				xmax = 424.9989
				text = "ER0"
			intervals [1001]:
				xmin = 424.9989
				xmax = 425.0389
				text = "M"
			intervals [1002]:
				xmin = 425.0389
				xmax = 425.0789
				text = "DH"
			intervals [1003]:
				xmin = 425.0789
				xmax = 425.1089
				text = "AH0"
			intervals [1004]:
				xmin = 425.1089
				xmax = 425.2089
				text = "sp"
			intervals [1005]:
				xmin = 425.2089
				xmax = 425.2689
				text = "T"
			intervals [1006]:
				xmin = 425.2689
				xmax = 425.3889
				text = "AY1"
			intervals [1007]:
				xmin = 425.3889
				xmax = 425.6089
				text = "M"
			intervals [1008]:
				xmin = 425.6089
				xmax = 425.6389
				text = "sp"
			intervals [1009]:
				xmin = 425.6389
				xmax = 425.7089
				text = "Y"
			intervals [1010]:
				xmin = 425.7089
				xmax = 425.7589
				text = "UW1"
			intervals [1011]:
				xmin = 425.7589
				xmax = 425.7889
				text = "G"
			intervals [1012]:
				xmin = 425.7889
				xmax = 425.8389
				text = "EH1"
			intervals [1013]:
				xmin = 425.8389
				xmax = 425.8689
				text = "T"
			intervals [1014]:
				xmin = 425.8689
				xmax = 425.8989
				text = "AH1"
			intervals [1015]:
				xmin = 425.8989
				xmax = 426.1089
				text = "P"
			intervals [1016]:
				xmin = 426.1089
				xmax = 426.1389
				text = "sp"
			intervals [1017]:
				xmin = 426.1389
				xmax = 426.1789
				text = "T"
			intervals [1018]:
				xmin = 426.1789
				xmax = 426.2289
				text = "IH0"
			intervals [1019]:
				xmin = 426.2289
				xmax = 426.2889
				text = "sp"
			intervals [1020]:
				xmin = 426.2889
				xmax = 426.3189
				text = "DH"
			intervals [1021]:
				xmin = 426.3189
				xmax = 426.3489
				text = "AH0"
			intervals [1022]:
				xmin = 426.3489
				xmax = 426.3989
				text = "T"
			intervals [1023]:
				xmin = 426.3989
				xmax = 426.4589
				text = "AY1"
			intervals [1024]:
				xmin = 426.4589
				xmax = 426.5589
				text = "M"
			intervals [1025]:
				xmin = 426.5589
				xmax = 426.5989
				text = "Y"
			intervals [1026]:
				xmin = 426.5989
				xmax = 426.6389
				text = "UW1"
			intervals [1027]:
				xmin = 426.6389
				xmax = 426.6989
				text = "G"
			intervals [1028]:
				xmin = 426.6989
				xmax = 426.7289
				text = "OW1"
			intervals [1029]:
				xmin = 426.7289
				xmax = 426.7889
				text = "T"
			intervals [1030]:
				xmin = 426.7889
				xmax = 426.8189
				text = "AH0"
			intervals [1031]:
				xmin = 426.8189
				xmax = 426.8489
				text = "B"
			intervals [1032]:
				xmin = 426.8489
				xmax = 426.8789
				text = "EH1"
			intervals [1033]:
				xmin = 426.8789
				xmax = 426.9089
				text = "D"
			intervals [1034]:
				xmin = 426.9089
				xmax = 426.9789
				text = "D"
			intervals [1035]:
				xmin = 426.9789
				xmax = 427.0089
				text = "ER1"
			intervals [1036]:
				xmin = 427.0089
				xmax = 427.0489
				text = "IH0"
			intervals [1037]:
				xmin = 427.0489
				xmax = 427.0789
				text = "N"
			intervals [1038]:
				xmin = 427.0789
				xmax = 427.1689
				text = "sp"
			intervals [1039]:
				xmin = 427.1689
				xmax = 427.2289
				text = "DH"
			intervals [1040]:
				xmin = 427.2289
				xmax = 427.3089
				text = "AH0"
			intervals [1041]:
				xmin = 427.3089
				xmax = 427.4289
				text = "sp"
			intervals [1042]:
				xmin = 427.4289
				xmax = 427.5789
				text = "S"
			intervals [1043]:
				xmin = 427.5789
				xmax = 427.6089
				text = "AH1"
			intervals [1044]:
				xmin = 427.6089
				xmax = 427.6389
				text = "M"
			intervals [1045]:
				xmin = 427.6389
				xmax = 427.6689
				text = "ER0"
			intervals [1046]:
				xmin = 427.6689
				xmax = 427.6989
				text = "sp"
			intervals [1047]:
				xmin = 427.6989
				xmax = 427.7489
				text = "W"
			intervals [1048]:
				xmin = 427.7489
				xmax = 427.7789
				text = "AH1"
			intervals [1049]:
				xmin = 427.7789
				xmax = 427.8989
				text = "T"
			intervals [1050]:
				xmin = 427.8989
				xmax = 427.9289
				text = "D"
			intervals [1051]:
				xmin = 427.9289
				xmax = 427.9689
				text = "UW1"
			intervals [1052]:
				xmin = 427.9689
				xmax = 427.9989
				text = "Y"
			intervals [1053]:
				xmin = 427.9989
				xmax = 428.0289
				text = "UW1"
			intervals [1054]:
				xmin = 428.0289
				xmax = 428.0689
				text = "AO1"
			intervals [1055]:
				xmin = 428.0689
				xmax = 428.1889
				text = "L"
			intervals [1056]:
				xmin = 428.1889
				xmax = 428.2189
				text = "sp"
			intervals [1057]:
				xmin = 428.2189
				xmax = 428.2589
				text = "D"
			intervals [1058]:
				xmin = 428.2589
				xmax = 428.4889
				text = "UW1"
			intervals [1059]:
				xmin = 428.4889
				xmax = 442.2103
				text = ""
			intervals [1060]:
				xmin = 442.2103
				xmax = 442.2903
				text = "sil"
			intervals [1061]:
				xmin = 442.2903
				xmax = 442.4303
				text = "AH1"
			intervals [1062]:
				xmin = 442.4303
				xmax = 442.4603
				text = "HH"
			intervals [1063]:
				xmin = 442.4603
				xmax = 442.5803
				text = "AH1"
			intervals [1064]:
				xmin = 442.5803
				xmax = 471.115
				text = ""
			intervals [1065]:
				xmin = 471.115
				xmax = 471.155
				text = "Y"
			intervals [1066]:
				xmin = 471.155
				xmax = 471.185
				text = "UW1"
			intervals [1067]:
				xmin = 471.185
				xmax = 471.215
				text = "HH"
			intervals [1068]:
				xmin = 471.215
				xmax = 471.245
				text = "AE1"
			intervals [1069]:
				xmin = 471.245
				xmax = 471.275
				text = "V"
			intervals [1070]:
				xmin = 471.275
				xmax = 471.325
				text = "AH0"
			intervals [1071]:
				xmin = 471.325
				xmax = 471.435
				text = "B"
			intervals [1072]:
				xmin = 471.435
				xmax = 471.595
				text = "OY1"
			intervals [1073]:
				xmin = 471.595
				xmax = 471.695
				text = "F"
			intervals [1074]:
				xmin = 471.695
				xmax = 471.725
				text = "R"
			intervals [1075]:
				xmin = 471.725
				xmax = 471.755
				text = "EH2"
			intervals [1076]:
				xmin = 471.755
				xmax = 471.795
				text = "N"
			intervals [1077]:
				xmin = 471.795
				xmax = 471.835
				text = "D"
			intervals [1078]:
				xmin = 471.835
				xmax = 474.3095
				text = "sp"
			intervals [1079]:
				xmin = 474.3095
				xmax = 474.3695
				text = "T"
			intervals [1080]:
				xmin = 474.3695
				xmax = 474.3995
				text = "EH1"
			intervals [1081]:
				xmin = 474.3995
				xmax = 474.4295
				text = "L"
			intervals [1082]:
				xmin = 474.4295
				xmax = 474.4895
				text = "M"
			intervals [1083]:
				xmin = 474.4895
				xmax = 474.5895
				text = "IY1"
			intervals [1084]:
				xmin = 474.5895
				xmax = 474.6995
				text = "AH0"
			intervals [1085]:
				xmin = 474.6995
				xmax = 474.7495
				text = "B"
			intervals [1086]:
				xmin = 474.7495
				xmax = 474.7895
				text = "AW1"
			intervals [1087]:
				xmin = 474.7895
				xmax = 474.8495
				text = "T"
			intervals [1088]:
				xmin = 474.8495
				xmax = 474.9495
				text = "sp"
			intervals [1089]:
				xmin = 474.9495
				xmax = 475.1595
				text = "Y"
			intervals [1090]:
				xmin = 475.1595
				xmax = 475.2595
				text = "AO1"
			intervals [1091]:
				xmin = 475.2595
				xmax = 475.3195
				text = "R"
			intervals [1092]:
				xmin = 475.3195
				xmax = 475.3795
				text = "sp"
			intervals [1093]:
				xmin = 475.3795
				xmax = 475.4095
				text = "B"
			intervals [1094]:
				xmin = 475.4095
				xmax = 475.4395
				text = "OY1"
			intervals [1095]:
				xmin = 475.4395
				xmax = 475.4995
				text = "F"
			intervals [1096]:
				xmin = 475.4995
				xmax = 475.5295
				text = "R"
			intervals [1097]:
				xmin = 475.5295
				xmax = 475.5595
				text = "EH2"
			intervals [1098]:
				xmin = 475.5595
				xmax = 475.5895
				text = "N"
			intervals [1099]:
				xmin = 475.5895
				xmax = 475.6195
				text = "D"
			intervals [1100]:
				xmin = 475.6195
				xmax = 475.8395
				text = "sp"
			intervals [1101]:
				xmin = 475.8395
				xmax = 476.8245
				text = ""
			intervals [1102]:
				xmin = 476.8245
				xmax = 476.9145
				text = "HH"
			intervals [1103]:
				xmin = 476.9145
				xmax = 476.9545
				text = "W"
			intervals [1104]:
				xmin = 476.9545
				xmax = 476.9845
				text = "AH1"
			intervals [1105]:
				xmin = 476.9845
				xmax = 477.0645
				text = "T"
			intervals [1106]:
				xmin = 477.0645
				xmax = 477.0945
				text = "S"
			intervals [1107]:
				xmin = 477.0945
				xmax = 477.1445
				text = "HH"
			intervals [1108]:
				xmin = 477.1445
				xmax = 477.2145
				text = "IY1"
			intervals [1109]:
				xmin = 477.2145
				xmax = 477.2745
				text = "L"
			intervals [1110]:
				xmin = 477.2745
				xmax = 477.3045
				text = "UH1"
			intervals [1111]:
				xmin = 477.3045
				xmax = 477.3445
				text = "K"
			intervals [1112]:
				xmin = 477.3445
				xmax = 477.4745
				text = "sp"
			intervals [1113]:
				xmin = 477.4745
				xmax = 477.5645
				text = "L"
			intervals [1114]:
				xmin = 477.5645
				xmax = 477.5945
				text = "AY1"
			intervals [1115]:
				xmin = 477.5945
				xmax = 477.6245
				text = "K"
			intervals [1116]:
				xmin = 477.6245
				xmax = 477.8445
				text = "sp"
			intervals [1117]:
				xmin = 477.8445
				xmax = 478.1067
				text = ""
			intervals [1118]:
				xmin = 478.1067
				xmax = 478.1867
				text = "HH"
			intervals [1119]:
				xmin = 478.1867
				xmax = 478.2167
				text = "IY1"
			intervals [1120]:
				xmin = 478.2167
				xmax = 478.2467
				text = "sp"
			intervals [1121]:
				xmin = 478.2467
				xmax = 478.2767
				text = "AH0"
			intervals [1122]:
				xmin = 478.2767
				xmax = 478.3367
				text = "N"
			intervals [1123]:
				xmin = 478.3367
				xmax = 478.4667
				text = "AY1"
			intervals [1124]:
				xmin = 478.4667
				xmax = 478.5767
				text = "S"
			intervals [1125]:
				xmin = 478.5767
				xmax = 478.6067
				text = "sp"
			intervals [1126]:
				xmin = 478.6067
				xmax = 478.6867
				text = "G"
			intervals [1127]:
				xmin = 478.6867
				xmax = 478.8967
				text = "AY1"
			intervals [1128]:
				xmin = 478.8967
				xmax = 479.0367
				text = "sp"
			intervals [1129]:
				xmin = 479.0367
				xmax = 498.0223
				text = ""
			intervals [1130]:
				xmin = 498.0223
				xmax = 498.4023
				text = "AH1"
			intervals [1131]:
				xmin = 498.4023
				xmax = 498.4323
				text = "HH"
			intervals [1132]:
				xmin = 498.4323
				xmax = 498.5023
				text = "AH1"
			intervals [1133]:
				xmin = 498.5023
				xmax = 515.1671
				text = ""
			intervals [1134]:
				xmin = 515.1671
				xmax = 515.2571
				text = "sil"
			intervals [1135]:
				xmin = 515.2571
				xmax = 515.3371
				text = "IH0"
			intervals [1136]:
				xmin = 515.3371
				xmax = 515.3871
				text = "Z"
			intervals [1137]:
				xmin = 515.3871
				xmax = 515.4471
				text = "DH"
			intervals [1138]:
				xmin = 515.4471
				xmax = 515.5371
				text = "AH0"
			intervals [1139]:
				xmin = 515.5371
				xmax = 515.6171
				text = "T"
			intervals [1140]:
				xmin = 515.6171
				xmax = 515.6471
				text = "R"
			intervals [1141]:
				xmin = 515.6471
				xmax = 515.6771
				text = "AY1"
			intervals [1142]:
				xmin = 515.6771
				xmax = 516.1671
				text = "T"
			intervals [1143]:
				xmin = 516.1671
				xmax = 517.6571
				text = ""
			intervals [1144]:
				xmin = 517.6571
				xmax = 517.7771
				text = "sil"
			intervals [1145]:
				xmin = 517.7771
				xmax = 517.8071
				text = "AO1"
			intervals [1146]:
				xmin = 517.8071
				xmax = 517.8971
				text = "L"
			intervals [1147]:
				xmin = 517.8971
				xmax = 517.9271
				text = "B"
			intervals [1148]:
				xmin = 517.9271
				xmax = 518.2271
				text = "OY1"
			intervals [1149]:
				xmin = 518.2271
				xmax = 518.2871
				text = "Z"
			intervals [1150]:
				xmin = 518.2871
				xmax = 518.3171
				text = "IH0"
			intervals [1151]:
				xmin = 518.3171
				xmax = 518.3571
				text = "Z"
			intervals [1152]:
				xmin = 518.3571
				xmax = 518.4071
				text = "sp"
			intervals [1153]:
				xmin = 518.4071
				xmax = 518.5271
				text = "JH"
			intervals [1154]:
				xmin = 518.5271
				xmax = 518.5671
				text = "EH1"
			intervals [1155]:
				xmin = 518.5671
				xmax = 518.5971
				text = "L"
			intervals [1156]:
				xmin = 518.5971
				xmax = 518.6271
				text = "AH0"
			intervals [1157]:
				xmin = 518.6271
				xmax = 518.6571
				text = "S"
			intervals [1158]:
				xmin = 518.6571
				xmax = 521.0547
				text = "sp"
			intervals [1159]:
				xmin = 521.0547
				xmax = 521.1647
				text = "IH1"
			intervals [1160]:
				xmin = 521.1647
				xmax = 521.2447
				text = "Z"
			intervals [1161]:
				xmin = 521.2447
				xmax = 521.2847
				text = "DH"
			intervals [1162]:
				xmin = 521.2847
				xmax = 521.4247
				text = "AE1"
			intervals [1163]:
				xmin = 521.4247
				xmax = 521.4547
				text = "T"
			intervals [1164]:
				xmin = 521.4547
				xmax = 521.4847
				text = "R"
			intervals [1165]:
				xmin = 521.4847
				xmax = 521.5147
				text = "AY1"
			intervals [1166]:
				xmin = 521.5147
				xmax = 521.9747
				text = "T"
			intervals [1167]:
				xmin = 521.9747
				xmax = 524.5103
				text = ""
			intervals [1168]:
				xmin = 524.5103
				xmax = 524.6603
				text = "AH1"
			intervals [1169]:
				xmin = 524.6603
				xmax = 524.6903
				text = "HH"
			intervals [1170]:
				xmin = 524.6903
				xmax = 524.8703
				text = "AH1"
			intervals [1171]:
				xmin = 524.8703
				xmax = 543.0141
				text = "sp"
			intervals [1172]:
				xmin = 543.0141
				xmax = 543.0441
				text = "AH1"
			intervals [1173]:
				xmin = 543.0441
				xmax = 543.0741
				text = "HH"
			intervals [1174]:
				xmin = 543.0741
				xmax = 543.1041
				text = "AH1"
			intervals [1175]:
				xmin = 543.1041
				xmax = 559.4344
				text = "sp"
			intervals [1176]:
				xmin = 559.4344
				xmax = 560.1244
				text = "spn"
			intervals [1177]:
				xmin = 560.1244
				xmax = 562.1162
				text = ""
			intervals [1178]:
				xmin = 562.1162
				xmax = 562.1462
				text = "sil"
			intervals [1179]:
				xmin = 562.1462
				xmax = 562.2462
				text = "IH1"
			intervals [1180]:
				xmin = 562.2462
				xmax = 562.2962
				text = "Z"
			intervals [1181]:
				xmin = 562.2962
				xmax = 562.3262
				text = "DH"
			intervals [1182]:
				xmin = 562.3262
				xmax = 562.3962
				text = "AH0"
			intervals [1183]:
				xmin = 562.3962
				xmax = 562.5662
				text = "T"
			intervals [1184]:
				xmin = 562.5662
				xmax = 562.5962
				text = "R"
			intervals [1185]:
				xmin = 562.5962
				xmax = 562.6262
				text = "AY1"
			intervals [1186]:
				xmin = 562.6262
				xmax = 562.7062
				text = "T"
			intervals [1187]:
				xmin = 562.7062
				xmax = 564.0094
				text = "sp"
			intervals [1188]:
				xmin = 564.0094
				xmax = 564.0494
				text = "HH"
			intervals [1189]:
				xmin = 564.0494
				xmax = 564.0894
				text = "AE1"
			intervals [1190]:
				xmin = 564.0894
				xmax = 564.1394
				text = "V"
			intervals [1191]:
				xmin = 564.1394
				xmax = 564.1894
				text = "Y"
			intervals [1192]:
				xmin = 564.1894
				xmax = 564.2394
				text = "UW1"
			intervals [1193]:
				xmin = 564.2394
				xmax = 564.3294
				text = "B"
			intervals [1194]:
				xmin = 564.3294
				xmax = 564.3594
				text = "IH1"
			intervals [1195]:
				xmin = 564.3594
				xmax = 564.4594
				text = "N"
			intervals [1196]:
				xmin = 564.4594
				xmax = 564.4994
				text = "G"
			intervals [1197]:
				xmin = 564.4994
				xmax = 564.6694
				text = "OW1"
			intervals [1198]:
				xmin = 564.6694
				xmax = 564.7294
				text = "IH0"
			intervals [1199]:
				xmin = 564.7294
				xmax = 564.7794
				text = "N"
			intervals [1200]:
				xmin = 564.7794
				xmax = 564.8294
				text = "W"
			intervals [1201]:
				xmin = 564.8294
				xmax = 564.8594
				text = "IH0"
			intervals [1202]:
				xmin = 564.8594
				xmax = 564.8894
				text = "DH"
			intervals [1203]:
				xmin = 564.8894
				xmax = 564.9194
				text = "IH0"
			intervals [1204]:
				xmin = 564.9194
				xmax = 564.9994
				text = "M"
			intervals [1205]:
				xmin = 564.9994
				xmax = 565.0494
				text = "L"
			intervals [1206]:
				xmin = 565.0494
				xmax = 565.2694
				text = "AO1"
			intervals [1207]:
				xmin = 565.2694
				xmax = 565.3394
				text = "NG"
			intervals [1208]:
				xmin = 565.3394
				xmax = 565.6894
				text = "sp"
			intervals [1209]:
				xmin = 565.6894
				xmax = 565.7494
				text = "ER0"
			intervals [1210]:
				xmin = 565.7494
				xmax = 568.1606
				text = "sp"
			intervals [1211]:
				xmin = 568.1606
				xmax = 568.1906
				text = "DH"
			intervals [1212]:
				xmin = 568.1906
				xmax = 568.2206
				text = "AH0"
			intervals [1213]:
				xmin = 568.2206
				xmax = 568.2506
				text = "T"
			intervals [1214]:
				xmin = 568.2506
				xmax = 568.3406
				text = "sp"
			intervals [1215]:
				xmin = 568.3406
				xmax = 568.3806
				text = "Z"
			intervals [1216]:
				xmin = 568.3806
				xmax = 568.4606
				text = "sp"
			intervals [1217]:
				xmin = 568.4606
				xmax = 568.5306
				text = "P"
			intervals [1218]:
				xmin = 568.5306
				xmax = 568.5706
				text = "R"
			intervals [1219]:
				xmin = 568.5706
				xmax = 568.6106
				text = "IH1"
			intervals [1220]:
				xmin = 568.6106
				xmax = 568.6406
				text = "T"
			intervals [1221]:
				xmin = 568.6406
				xmax = 568.6706
				text = "IY0"
			intervals [1222]:
				xmin = 568.6706
				xmax = 568.7006
				text = "sp"
			intervals [1223]:
				xmin = 568.7006
				xmax = 568.8206
				text = "L"
			intervals [1224]:
				xmin = 568.8206
				xmax = 568.9906
				text = "AO1"
			intervals [1225]:
				xmin = 568.9906
				xmax = 569.0606
				text = "NG"
			intervals [1226]:
				xmin = 569.0606
				xmax = 569.1806
				text = "sp"
			intervals [1227]:
				xmin = 569.1806
				xmax = 569.2706
				text = "F"
			intervals [1228]:
				xmin = 569.2706
				xmax = 569.4406
				text = "ER0"
			intervals [1229]:
				xmin = 569.4406
				xmax = 569.640
				text = ""
			intervals [1230]:
				xmin = 569.640
				xmax = 569.670
				text = "AH0"
			intervals [1231]:
				xmin = 569.670
				xmax = 569.700
				text = "F"
			intervals [1232]:
				xmin = 569.700
				xmax = 569.760
				text = "AO1"
			intervals [1233]:
				xmin = 569.760
				xmax = 569.910
				text = "R"
			intervals [1234]:
				xmin = 569.910
				xmax = 569.980
				text = "T"
			intervals [1235]:
				xmin = 569.980
				xmax = 570.020
				text = "IY1"
			intervals [1236]:
				xmin = 570.020
				xmax = 570.110
				text = "N"
			intervals [1237]:
				xmin = 570.110
				xmax = 570.140
				text = "Y"
			intervals [1238]:
				xmin = 570.140
				xmax = 570.170
				text = "IH1"
			intervals [1239]:
				xmin = 570.170
				xmax = 570.210
				text = "R"
			intervals [1240]:
				xmin = 570.210
				xmax = 570.310
				text = "OW1"
			intervals [1241]:
				xmin = 570.310
				xmax = 570.420
				text = "L"
			intervals [1242]:
				xmin = 570.420
				xmax = 570.450
				text = "D"
			intervals [1243]:
				xmin = 570.450
				xmax = 570.510
				text = "sp"
			intervals [1244]:
				xmin = 570.510
				xmax = 570.580
				text = "G"
			intervals [1245]:
				xmin = 570.580
				xmax = 570.760
				text = "ER1"
			intervals [1246]:
				xmin = 570.760
				xmax = 570.790
				text = "L"
			intervals [1247]:
				xmin = 570.790
				xmax = 570.820
				text = "sp"
			intervals [1248]:
				xmin = 570.820
				xmax = 570.850
				text = "AY1"
			intervals [1249]:
				xmin = 570.850
				xmax = 570.880
				text = "sp"
			intervals [1250]:
				xmin = 570.880
				xmax = 570.910
				text = "D"
			intervals [1251]:
				xmin = 570.910
				xmax = 570.970
				text = "sp"
			intervals [1252]:
				xmin = 570.970
				xmax = 571.140
				text = "S"
			intervals [1253]:
				xmin = 571.140
				xmax = 571.170
				text = "EY1"
			intervals [1254]:
				xmin = 571.170
				xmax = 571.210
				text = "sp"
			intervals [1255]:
				xmin = 571.210
				xmax = 571.240
				text = "DH"
			intervals [1256]:
				xmin = 571.240
				xmax = 571.270
				text = "AH0"
			intervals [1257]:
				xmin = 571.270
				xmax = 571.300
				text = "T"
			intervals [1258]:
				xmin = 571.300
				xmax = 571.340
				text = "sp"
			intervals [1259]:
				xmin = 571.340
				xmax = 571.390
				text = "Z"
			intervals [1260]:
				xmin = 571.390
				xmax = 571.490
				text = "sp"
			intervals [1261]:
				xmin = 571.490
				xmax = 571.520
				text = "P"
			intervals [1262]:
				xmin = 571.520
				xmax = 571.550
				text = "R"
			intervals [1263]:
				xmin = 571.550
				xmax = 571.580
				text = "IH1"
			intervals [1264]:
				xmin = 571.580
				xmax = 571.610
				text = "T"
			intervals [1265]:
				xmin = 571.610
				xmax = 571.650
				text = "IY0"
			intervals [1266]:
				xmin = 571.650
				xmax = 571.680
				text = "sp"
			intervals [1267]:
				xmin = 571.680
				xmax = 571.830
				text = "L"
			intervals [1268]:
				xmin = 571.830
				xmax = 571.900
				text = "AO1"
			intervals [1269]:
				xmin = 571.900
				xmax = 571.950
				text = "NG"
			intervals [1270]:
				xmin = 571.950
				xmax = 575.8758
				text = "sp"
			intervals [1271]:
				xmin = 575.8758
				xmax = 575.9958
				text = "HH"
			intervals [1272]:
				xmin = 575.9958
				xmax = 576.1058
				text = "AW1"
			intervals [1273]:
				xmin = 576.1058
				xmax = 576.1358
				text = "AH0"
			intervals [1274]:
				xmin = 576.1358
				xmax = 576.1758
				text = "B"
			intervals [1275]:
				xmin = 576.1758
				xmax = 576.4258
				text = "AW1"
			intervals [1276]:
				xmin = 576.4258
				xmax = 576.5058
				text = "T"
			intervals [1277]:
				xmin = 576.5058
				xmax = 576.5858
				text = "AH1"
			intervals [1278]:
				xmin = 576.5858
				xmax = 576.8058
				text = "IH0"
			intervals [1279]:
				xmin = 576.8058
				xmax = 576.9058
				text = "N"
			intervals [1280]:
				xmin = 576.9058
				xmax = 577.0158
				text = "S"
			intervals [1281]:
				xmin = 577.0158
				xmax = 577.0658
				text = "K"
			intervals [1282]:
				xmin = 577.0658
				xmax = 577.2458
				text = "UW1"
			intervals [1283]:
				xmin = 577.2458
				xmax = 577.3958
				text = "L"
			intervals [1284]:
				xmin = 577.3958
				xmax = 577.4758
				text = "sp"
			intervals [1285]:
				xmin = 577.4758
				xmax = 577.5058
				text = "T"
			intervals [1286]:
				xmin = 577.5058
				xmax = 577.5558
				text = "EH1"
			intervals [1287]:
				xmin = 577.5558
				xmax = 577.6058
				text = "L"
			intervals [1288]:
				xmin = 577.6058
				xmax = 577.7158
				text = "M"
			intervals [1289]:
				xmin = 577.7158
				xmax = 577.8958
				text = "IY1"
			intervals [1290]:
				xmin = 577.8958
				xmax = 577.9858
				text = "sp"
			intervals [1291]:
				xmin = 577.9858
				xmax = 578.9761
				text = ""
			intervals [1292]:
				xmin = 578.9761
				xmax = 579.4061
				text = "AH1"
			intervals [1293]:
				xmin = 579.4061
				xmax = 579.4761
				text = "sp"
			intervals [1294]:
				xmin = 579.4761
				xmax = 579.5861
				text = "D"
			intervals [1295]:
				xmin = 579.5861
				xmax = 579.6261
				text = "IH0"
			intervals [1296]:
				xmin = 579.6261
				xmax = 579.6661
				text = "D"
			intervals [1297]:
				xmin = 579.6661
				xmax = 579.6961
				text = "Y"
			intervals [1298]:
				xmin = 579.6961
				xmax = 579.7261
				text = "UW1"
			intervals [1299]:
				xmin = 579.7261
				xmax = 579.7561
				text = "EH1"
			intervals [1300]:
				xmin = 579.7561
				xmax = 579.8161
				text = "V"
			intervals [1301]:
				xmin = 579.8161
				xmax = 579.8661
				text = "ER0"
			intervals [1302]:
				xmin = 579.8661
				xmax = 579.8961
				text = "HH"
			intervals [1303]:
				xmin = 579.8961
				xmax = 579.9261
				text = "AE1"
			intervals [1304]:
				xmin = 579.9261
				xmax = 579.9561
				text = "V"
			intervals [1305]:
				xmin = 579.9561
				xmax = 579.9961
				text = "AH0"
			intervals [1306]:
				xmin = 579.9961
				xmax = 580.0661
				text = "sp"
			intervals [1307]:
				xmin = 580.0661
				xmax = 580.1461
				text = "T"
			intervals [1308]:
				xmin = 580.1461
				xmax = 580.2061
				text = "IY1"
			intervals [1309]:
				xmin = 580.2061
				xmax = 580.3061
				text = "CH"
			intervals [1310]:
				xmin = 580.3061
				xmax = 580.3361
				text = "ER0"
			intervals [1311]:
				xmin = 580.3361
				xmax = 580.3661
				text = "HH"
			intervals [1312]:
				xmin = 580.3661
				xmax = 580.3961
				text = "UW1"
			intervals [1313]:
				xmin = 580.3961
				xmax = 580.4261
				text = "sp"
			intervals [1314]:
				xmin = 580.4261
				xmax = 580.4761
				text = "HH"
			intervals [1315]:
				xmin = 580.4761
				xmax = 580.6161
				text = "AA1"
			intervals [1316]:
				xmin = 580.6161
				xmax = 580.7061
				text = "L"
			intervals [1317]:
				xmin = 580.7061
				xmax = 580.7461
				text = "ER0"
			intervals [1318]:
				xmin = 580.7461
				xmax = 580.8061
				text = "D"
			intervals [1319]:
				xmin = 580.8061
				xmax = 580.8661
				text = "sp"
			intervals [1320]:
				xmin = 580.8661
				xmax = 580.9161
				text = "AH0"
			intervals [1321]:
				xmin = 580.9161
				xmax = 580.9761
				text = "L"
			intervals [1322]:
				xmin = 580.9761
				xmax = 581.0561
				text = "AA1"
			intervals [1323]:
				xmin = 581.0561
				xmax = 581.1361
				text = "T"
			intervals [1324]:
				xmin = 581.1361
				xmax = 581.2261
				text = "sp"
			intervals [1325]:
				xmin = 581.2261
				xmax = 590.4226
				text = ""
			intervals [1326]:
				xmin = 590.4226
				xmax = 590.5326
				text = "W"
			intervals [1327]:
				xmin = 590.5326
				xmax = 590.5626
				text = "AH1"
			intervals [1328]:
				xmin = 590.5626
				xmax = 590.6626
				text = "T"
			intervals [1329]:
				xmin = 590.6626
				xmax = 590.7226
				text = "W"
			intervals [1330]:
				xmin = 590.7226
				xmax = 590.7826
				text = "AH1"
			intervals [1331]:
				xmin = 590.7826
				xmax = 590.8926
				text = "Z"
			intervals [1332]:
				xmin = 590.8926
				xmax = 591.0126
				text = "IH0"
			intervals [1333]:
				xmin = 591.0126
				xmax = 591.0626
				text = "T"
			intervals [1334]:
				xmin = 591.0626
				xmax = 591.2326
				text = "AH0"
			intervals [1335]:
				xmin = 591.2326
				xmax = 591.2926
				text = "B"
			intervals [1336]:
				xmin = 591.2926
				xmax = 591.4626
				text = "AW1"
			intervals [1337]:
				xmin = 591.4626
				xmax = 591.5726
				text = "T"
			intervals [1338]:
				xmin = 591.5726
				xmax = 591.6126
				text = "sp"
			intervals [1339]:
				xmin = 591.6126
				xmax = 591.6426
				text = "HH"
			intervals [1340]:
				xmin = 591.6426
				xmax = 591.6726
				text = "ER0"
			intervals [1341]:
				xmin = 591.6726
				xmax = 591.7526
				text = "sp"
			intervals [1342]:
				xmin = 591.7526
				xmax = 591.7826
				text = "L"
			intervals [1343]:
				xmin = 591.7826
				xmax = 591.8126
				text = "AY1"
			intervals [1344]:
				xmin = 591.8126
				xmax = 591.8426
				text = "K"
			intervals [1345]:
				xmin = 591.8426
				xmax = 591.9426
				text = "sp"
			intervals [1346]:
				xmin = 591.9426
				xmax = 592.0326
				text = "SH"
			intervals [1347]:
				xmin = 592.0326
				xmax = 592.1626
				text = "IY1"
			intervals [1348]:
				xmin = 592.1626
				xmax = 592.2026
				text = "sp"
			intervals [1349]:
				xmin = 592.2026
				xmax = 592.3426
				text = "Z"
			intervals [1350]:
				xmin = 592.3426
				xmax = 603.237
				text = "sp"
			intervals [1351]:
				xmin = 603.237
				xmax = 603.527
				text = "AH1"
			intervals [1352]:
				xmin = 603.527
				xmax = 603.577
				text = "HH"
			intervals [1353]:
				xmin = 603.577
				xmax = 603.647
				text = "AH1"
			intervals [1354]:
				xmin = 603.647
				xmax = 612.1495
				text = ""
			intervals [1355]:
				xmin = 612.1495
				xmax = 612.3195
				text = "AH1"
			intervals [1356]:
				xmin = 612.3195
				xmax = 612.3495
				text = "HH"
			intervals [1357]:
				xmin = 612.3495
				xmax = 612.3795
				text = "AH1"
			intervals [1358]:
				xmin = 612.3795
				xmax = 612.5195
				text = "sp"
			intervals [1359]:
				xmin = 612.5195
				xmax = 617.7451
				text = ""
			intervals [1360]:
				xmin = 617.7451
				xmax = 618.0151
				text = "OW1"
			intervals [1361]:
				xmin = 618.0151
				xmax = 618.0451
				text = "IH1"
			intervals [1362]:
				xmin = 618.0451
				xmax = 618.0751
				text = "Z"
			intervals [1363]:
				xmin = 618.0751
				xmax = 618.1051
				text = "DH"
			intervals [1364]:
				xmin = 618.1051
				xmax = 618.1351
				text = "AH0"
			intervals [1365]:
				xmin = 618.1351
				xmax = 618.2951
				text = "T"
			intervals [1366]:
				xmin = 618.2951
				xmax = 618.3251
				text = "R"
			intervals [1367]:
				xmin = 618.3251
				xmax = 618.4051
				text = "AY1"
			intervals [1368]:
				xmin = 618.4051
				xmax = 618.5151
				text = "T"
			intervals [1369]:
				xmin = 618.5151
				xmax = 618.6151
				text = "sp"
			intervals [1370]:
				xmin = 618.6151
				xmax = 618.6551
				text = "DH"
			intervals [1371]:
				xmin = 618.6551
				xmax = 618.6851
				text = "EH1"
			intervals [1372]:
				xmin = 618.6851
				xmax = 618.8251
				text = "N"
			intervals [1373]:
				xmin = 618.8251
				xmax = 618.8751
				text = "sp"
			intervals [1374]:
				xmin = 618.8751
				xmax = 618.9751
				text = "S"
			intervals [1375]:
				xmin = 618.9751
				xmax = 619.0151
				text = "AH1"
			intervals [1376]:
				xmin = 619.0151
				xmax = 619.0951
				text = "M"
			intervals [1377]:
				xmin = 619.0951
				xmax = 619.1251
				text = "B"
			intervals [1378]:
				xmin = 619.1251
				xmax = 619.1551
				text = "AH0"
			intervals [1379]:
				xmin = 619.1551
				xmax = 619.1851
				text = "D"
			intervals [1380]:
				xmin = 619.1851
				xmax = 619.2151
				text = "IY0"
			intervals [1381]:
				xmin = 619.2151
				xmax = 619.2451
				text = "sp"
			intervals [1382]:
				xmin = 619.2451
				xmax = 619.3251
				text = "F"
			intervals [1383]:
				xmin = 619.3251
				xmax = 619.3751
				text = "ER0"
			intervals [1384]:
				xmin = 619.3751
				xmax = 619.4551
				text = "M"
			intervals [1385]:
				xmin = 619.4551
				xmax = 619.4951
				text = "DH"
			intervals [1386]:
				xmin = 619.4951
				xmax = 619.5351
				text = "IY0"
			intervals [1387]:
				xmin = 619.5351
				xmax = 619.7051
				text = "AO1"
			intervals [1388]:
				xmin = 619.7051
				xmax = 619.8551
				text = "F"
			intervals [1389]:
				xmin = 619.8551
				xmax = 619.8851
				text = "AH0"
			intervals [1390]:
				xmin = 619.8851
				xmax = 619.9151
				text = "S"
			intervals [1391]:
				xmin = 619.9151
				xmax = 620.1951
				text = "sp"
			intervals [1392]:
				xmin = 620.1951
				xmax = 620.2251
				text = "K"
			intervals [1393]:
				xmin = 620.2251
				xmax = 620.2551
				text = "AH1"
			intervals [1394]:
				xmin = 620.2551
				xmax = 620.2851
				text = "M"
			intervals [1395]:
				xmin = 620.2851
				xmax = 620.3151
				text = "AH1"
			intervals [1396]:
				xmin = 620.3151
				xmax = 620.3451
				text = "P"
			intervals [1397]:
				xmin = 620.3451
				xmax = 620.4451
				text = "sp"
			intervals [1398]:
				xmin = 620.4451
				xmax = 626.2468
				text = ""
			intervals [1399]:
				xmin = 626.2468
				xmax = 626.3268
				text = "HH"
			intervals [1400]:
				xmin = 626.3268
				xmax = 626.4468
				text = "M"
			intervals [1401]:
				xmin = 626.4468
				xmax = 626.5168
				text = "sp"
			intervals [1402]:
				xmin = 626.5168
				xmax = 628.1547
				text = ""
			intervals [1403]:
				xmin = 628.1547
				xmax = 628.2247
				text = "K"
			intervals [1404]:
				xmin = 628.2247
				xmax = 628.2547
				text = "AE1"
			intervals [1405]:
				xmin = 628.2547
				xmax = 628.2847
				text = "N"
			intervals [1406]:
				xmin = 628.2847
				xmax = 628.3147
				text = "Y"
			intervals [1407]:
				xmin = 628.3147
				xmax = 628.3447
				text = "UW1"
			intervals [1408]:
				xmin = 628.3447
				xmax = 628.3947
				text = "T"
			intervals [1409]:
				xmin = 628.3947
				xmax = 628.4347
				text = "EH1"
			intervals [1410]:
				xmin = 628.4347
				xmax = 628.4647
				text = "L"
			intervals [1411]:
				xmin = 628.4647
				xmax = 628.4947
				text = "M"
			intervals [1412]:
				xmin = 628.4947
				xmax = 628.5247
				text = "IY1"
			intervals [1413]:
				xmin = 628.5247
				xmax = 628.5947
				text = "AH0"
			intervals [1414]:
				xmin = 628.5947
				xmax = 628.6447
				text = "B"
			intervals [1415]:
				xmin = 628.6447
				xmax = 628.7147
				text = "AW1"
			intervals [1416]:
				xmin = 628.7147
				xmax = 628.7747
				text = "T"
			intervals [1417]:
				xmin = 628.7747
				xmax = 628.8047
				text = "DH"
			intervals [1418]:
				xmin = 628.8047
				xmax = 628.8347
				text = "AH0"
			intervals [1419]:
				xmin = 628.8347
				xmax = 628.9447
				text = "B"
			intervals [1420]:
				xmin = 628.9447
				xmax = 629.0247
				text = "EH1"
			intervals [1421]:
				xmin = 629.0247
				xmax = 629.1347
				text = "S"
			intervals [1422]:
				xmin = 629.1347
				xmax = 629.1647
				text = "T"
			intervals [1423]:
				xmin = 629.1647
				xmax = 629.2047
				text = "T"
			intervals [1424]:
				xmin = 629.2047
				xmax = 629.3247
				text = "IY1"
			intervals [1425]:
				xmin = 629.3247
				xmax = 629.4247
				text = "CH"
			intervals [1426]:
				xmin = 629.4247
				xmax = 629.4647
				text = "ER0"
			intervals [1427]:
				xmin = 629.4647
				xmax = 629.5547
				text = "Y"
			intervals [1428]:
				xmin = 629.5547
				xmax = 629.5847
				text = "UW1"
			intervals [1429]:
				xmin = 629.5847
				xmax = 629.6147
				text = "EH1"
			intervals [1430]:
				xmin = 629.6147
				xmax = 629.6947
				text = "V"
			intervals [1431]:
				xmin = 629.6947
				xmax = 629.7347
				text = "ER0"
			intervals [1432]:
				xmin = 629.7347
				xmax = 629.8347
				text = "HH"
			intervals [1433]:
				xmin = 629.8347
				xmax = 629.9347
				text = "AE1"
			intervals [1434]:
				xmin = 629.9347
				xmax = 629.9947
				text = "D"
			intervals [1435]:
				xmin = 629.9947
				xmax = 630.1647
				text = "sp"
			intervals [1436]:
				xmin = 630.1647
				xmax = 633.1194
				text = ""
			intervals [1437]:
				xmin = 633.1194
				xmax = 633.2194
				text = "W"
			intervals [1438]:
				xmin = 633.2194
				xmax = 633.3694
				text = "sp"
			intervals [1439]:
				xmin = 633.3694
				xmax = 633.4794
				text = "HH"
			intervals [1440]:
				xmin = 633.4794
				xmax = 633.5294
				text = "W"
			intervals [1441]:
				xmin = 633.5294
				xmax = 633.5694
				text = "AH1"
			intervals [1442]:
				xmin = 633.5694
				xmax = 633.6194
				text = "T"
			intervals [1443]:
				xmin = 633.6194
				xmax = 633.7094
				text = "W"
			intervals [1444]:
				xmin = 633.7094
				xmax = 633.7494
				text = "AH0"
			intervals [1445]:
				xmin = 633.7494
				xmax = 633.8094
				text = "Z"
			intervals [1446]:
				xmin = 633.8094
				xmax = 633.8694
				text = "SH"
			intervals [1447]:
				xmin = 633.8694
				xmax = 633.9494
				text = "IY1"
			intervals [1448]:
				xmin = 633.9494
				xmax = 634.0394
				text = "L"
			intervals [1449]:
				xmin = 634.0394
				xmax = 634.0694
				text = "AY1"
			intervals [1450]:
				xmin = 634.0694
				xmax = 634.1494
				text = "K"
			intervals [1451]:
				xmin = 634.1494
				xmax = 634.1794
				text = "sp"
			intervals [1452]:
				xmin = 634.1794
				xmax = 634.2194
				text = "W"
			intervals [1453]:
				xmin = 634.2194
				xmax = 634.2894
				text = "AH1"
			intervals [1454]:
				xmin = 634.2894
				xmax = 634.3194
				text = "T"
			intervals [1455]:
				xmin = 634.3194
				xmax = 634.4294
				text = "M"
			intervals [1456]:
				xmin = 634.4294
				xmax = 634.4994
				text = "EY1"
			intervals [1457]:
				xmin = 634.4994
				xmax = 634.5394
				text = "D"
			intervals [1458]:
				xmin = 634.5394
				xmax = 634.5694
				text = "HH"
			intervals [1459]:
				xmin = 634.5694
				xmax = 634.6494
				text = "ER0"
			intervals [1460]:
				xmin = 634.6494
				xmax = 634.7094
				text = "S"
			intervals [1461]:
				xmin = 634.7094
				xmax = 634.7594
				text = "OW1"
			intervals [1462]:
				xmin = 634.7594
				xmax = 634.7894
				text = "G"
			intervals [1463]:
				xmin = 634.7894
				xmax = 634.8794
				text = "IH0"
			intervals [1464]:
				xmin = 634.8794
				xmax = 634.9094
				text = "D"
			intervals [1465]:
				xmin = 634.9094
				xmax = 635.9086
				text = "sp"
			intervals [1466]:
				xmin = 635.9086
				xmax = 636.0286
				text = "OW1"
			intervals [1467]:
				xmin = 636.0286
				xmax = 636.3686
				text = "sp"
			intervals [1468]:
				xmin = 636.3686
				xmax = 636.4386
				text = "spn"
			intervals [1469]:
				xmin = 636.4386
				xmax = 636.7486
				text = "sp"
			intervals [1470]:
				xmin = 636.7486
				xmax = 637.2171
				text = ""
			intervals [1471]:
				xmin = 637.2171
				xmax = 637.2971
				text = "W"
			intervals [1472]:
				xmin = 637.2971
				xmax = 637.3271
				text = "AH1"
			intervals [1473]:
				xmin = 637.3271
				xmax = 637.3571
				text = "T"
			intervals [1474]:
				xmin = 637.3571
				xmax = 637.4271
				text = "W"
			intervals [1475]:
				xmin = 637.4271
				xmax = 637.4671
				text = "AH0"
			intervals [1476]:
				xmin = 637.4671
				xmax = 637.5071
				text = "Z"
			intervals [1477]:
				xmin = 637.5071
				xmax = 637.5771
				text = "S"
			intervals [1478]:
				xmin = 637.5771
				xmax = 637.6671
				text = "OW1"
			intervals [1479]:
				xmin = 637.6671
				xmax = 637.7271
				text = "sp"
			intervals [1480]:
				xmin = 637.7271
				xmax = 637.7671
				text = "G"
			intervals [1481]:
				xmin = 637.7671
				xmax = 637.8271
				text = "UH1"
			intervals [1482]:
				xmin = 637.8271
				xmax = 637.8571
				text = "D"
			intervals [1483]:
				xmin = 637.8571
				xmax = 637.9771
				text = "AH0"
			intervals [1484]:
				xmin = 637.9771
				xmax = 638.0271
				text = "B"
			intervals [1485]:
				xmin = 638.0271
				xmax = 638.0671
				text = "AW1"
			intervals [1486]:
				xmin = 638.0671
				xmax = 638.1071
				text = "T"
			intervals [1487]:
				xmin = 638.1071
				xmax = 638.1371
				text = "sp"
			intervals [1488]:
				xmin = 638.1371
				xmax = 638.1671
				text = "IH0"
			intervals [1489]:
				xmin = 638.1671
				xmax = 638.1971
				text = "M"
			intervals [1490]:
				xmin = 638.1971
				xmax = 650.9658
				text = "sp"
			intervals [1491]:
				xmin = 650.9658
				xmax = 651.0158
				text = "HH"
			intervals [1492]:
				xmin = 651.0158
				xmax = 651.2558
				text = "M"
			intervals [1493]:
				xmin = 651.2558
				xmax = 655.1637
				text = ""
			intervals [1494]:
				xmin = 655.1637
				xmax = 655.2437
				text = "sil"
			intervals [1495]:
				xmin = 655.2437
				xmax = 655.3237
				text = "HH"
			intervals [1496]:
				xmin = 655.3237
				xmax = 655.5437
				text = "M"
			intervals [1497]:
				xmin = 655.5437
				xmax = 657.2395
				text = ""
			intervals [1498]:
				xmin = 657.2395
				xmax = 657.2995
				text = "IH0"
			intervals [1499]:
				xmin = 657.2995
				xmax = 657.3295
				text = "Z"
			intervals [1500]:
				xmin = 657.3295
				xmax = 657.3595
				text = "DH"
			intervals [1501]:
				xmin = 657.3595
				xmax = 657.3895
				text = "AH0"
			intervals [1502]:
				xmin = 657.3895
				xmax = 657.4195
				text = "T"
			intervals [1503]:
				xmin = 657.4195
				xmax = 657.5095
				text = "R"
			intervals [1504]:
				xmin = 657.5095
				xmax = 657.6695
				text = "AY1"
			intervals [1505]:
				xmin = 657.6695
				xmax = 658.0295
				text = "T"
			intervals [1506]:
				xmin = 658.0295
				xmax = 664.7878
				text = ""
			intervals [1507]:
				xmin = 664.7878
				xmax = 664.9578
				text = "sil"
			intervals [1508]:
				xmin = 664.9578
				xmax = 664.9878
				text = "D"
			intervals [1509]:
				xmin = 664.9878
				xmax = 665.0178
				text = "IH0"
			intervals [1510]:
				xmin = 665.0178
				xmax = 665.0878
				text = "D"
			intervals [1511]:
				xmin = 665.0878
				xmax = 665.1678
				text = "HH"
			intervals [1512]:
				xmin = 665.1678
				xmax = 665.2278
				text = "AE1"
			intervals [1513]:
				xmin = 665.2278
				xmax = 665.2878
				text = "F"
			intervals [1514]:
				xmin = 665.2878
				xmax = 665.3378
				text = "sp"
			intervals [1515]:
				xmin = 665.3378
				xmax = 665.3878
				text = "DH"
			intervals [1516]:
				xmin = 665.3878
				xmax = 665.4178
				text = "AH0"
			intervals [1517]:
				xmin = 665.4178
				xmax = 665.4778
				text = "sp"
			intervals [1518]:
				xmin = 665.4778
				xmax = 665.5578
				text = "K"
			intervals [1519]:
				xmin = 665.5578
				xmax = 665.6078
				text = "L"
			intervals [1520]:
				xmin = 665.6078
				xmax = 665.6978
				text = "AE1"
			intervals [1521]:
				xmin = 665.6978
				xmax = 665.9478
				text = "S"
			intervals [1522]:
				xmin = 665.9478
				xmax = 665.9778
				text = "sp"
			intervals [1523]:
				xmin = 665.9778
				xmax = 666.0078
				text = "N"
			intervals [1524]:
				xmin = 666.0078
				xmax = 666.3178
				text = "OW1"
			intervals [1525]:
				xmin = 666.3178
				xmax = 671.5963
				text = ""
			intervals [1526]:
				xmin = 671.5963
				xmax = 671.6763
				text = "sil"
			intervals [1527]:
				xmin = 671.6763
				xmax = 672.0563
				text = "spn"
			intervals [1528]:
				xmin = 672.0563
				xmax = 672.8026
				text = "sp"
			intervals [1529]:
				xmin = 672.8026
				xmax = 673.2126
				text = "spn"
			intervals [1530]:
				xmin = 673.2126
				xmax = 674.075
				text = ""
			intervals [1531]:
				xmin = 674.075
				xmax = 674.165
				text = "HH"
			intervals [1532]:
				xmin = 674.165
				xmax = 674.255
				text = "AW1"
			intervals [1533]:
				xmin = 674.255
				xmax = 674.285
				text = "AH0"
			intervals [1534]:
				xmin = 674.285
				xmax = 674.325
				text = "B"
			intervals [1535]:
				xmin = 674.325
				xmax = 674.375
				text = "AW1"
			intervals [1536]:
				xmin = 674.375
				xmax = 674.485
				text = "T"
			intervals [1537]:
				xmin = 674.485
				xmax = 674.515
				text = "D"
			intervals [1538]:
				xmin = 674.515
				xmax = 674.545
				text = "IH0"
			intervals [1539]:
				xmin = 674.545
				xmax = 674.575
				text = "D"
			intervals [1540]:
				xmin = 674.575
				xmax = 674.605
				text = "sp"
			intervals [1541]:
				xmin = 674.605
				xmax = 674.655
				text = "Y"
			intervals [1542]:
				xmin = 674.655
				xmax = 674.685
				text = "UW1"
			intervals [1543]:
				xmin = 674.685
				xmax = 674.745
				text = "EH1"
			intervals [1544]:
				xmin = 674.745
				xmax = 674.825
				text = "V"
			intervals [1545]:
				xmin = 674.825
				xmax = 674.955
				text = "ER0"
			intervals [1546]:
				xmin = 674.955
				xmax = 675.055
				text = "T"
			intervals [1547]:
				xmin = 675.055
				xmax = 675.135
				text = "IY1"
			intervals [1548]:
				xmin = 675.135
				xmax = 675.245
				text = "CH"
			intervals [1549]:
				xmin = 675.245
				xmax = 675.285
				text = "EH1"
			intervals [1550]:
				xmin = 675.285
				xmax = 675.315
				text = "N"
			intervals [1551]:
				xmin = 675.315
				xmax = 675.525
				text = "IY0"
			intervals [1552]:
				xmin = 675.525
				xmax = 675.745
				text = "sp"
			intervals [1553]:
				xmin = 675.745
				xmax = 675.865
				text = "EH1"
			intervals [1554]:
				xmin = 675.865
				xmax = 675.915
				text = "V"
			intervals [1555]:
				xmin = 675.915
				xmax = 675.965
				text = "ER0"
			intervals [1556]:
				xmin = 675.965
				xmax = 676.025
				text = "HH"
			intervals [1557]:
				xmin = 676.025
				xmax = 676.055
				text = "AE1"
			intervals [1558]:
				xmin = 676.055
				xmax = 676.085
				text = "V"
			intervals [1559]:
				xmin = 676.085
				xmax = 676.155
				text = "AH0"
			intervals [1560]:
				xmin = 676.155
				xmax = 676.215
				text = "sp"
			intervals [1561]:
				xmin = 676.215
				xmax = 676.285
				text = "T"
			intervals [1562]:
				xmin = 676.285
				xmax = 676.375
				text = "IY1"
			intervals [1563]:
				xmin = 676.375
				xmax = 676.475
				text = "CH"
			intervals [1564]:
				xmin = 676.475
				xmax = 676.505
				text = "ER0"
			intervals [1565]:
				xmin = 676.505
				xmax = 676.625
				text = "Y"
			intervals [1566]:
				xmin = 676.625
				xmax = 676.685
				text = "UW1"
			intervals [1567]:
				xmin = 676.685
				xmax = 676.775
				text = "sp"
			intervals [1568]:
				xmin = 676.775
				xmax = 676.815
				text = "K"
			intervals [1569]:
				xmin = 676.815
				xmax = 676.845
				text = "UH1"
			intervals [1570]:
				xmin = 676.845
				xmax = 676.875
				text = "D"
			intervals [1571]:
				xmin = 676.875
				xmax = 676.905
				text = "AH0"
			intervals [1572]:
				xmin = 676.905
				xmax = 676.935
				text = "N"
			intervals [1573]:
				xmin = 676.935
				xmax = 677.015
				text = "T"
			intervals [1574]:
				xmin = 677.015
				xmax = 677.095
				text = "S"
			intervals [1575]:
				xmin = 677.095
				xmax = 677.145
				text = "T"
			intervals [1576]:
				xmin = 677.145
				xmax = 677.265
				text = "AE1"
			intervals [1577]:
				xmin = 677.265
				xmax = 677.335
				text = "N"
			intervals [1578]:
				xmin = 677.335
				xmax = 677.365
				text = "D"
			intervals [1579]:
				xmin = 677.365
				xmax = 677.395
				text = "K"
			intervals [1580]:
				xmin = 677.395
				xmax = 677.425
				text = "AA1"
			intervals [1581]:
				xmin = 677.425
				xmax = 677.455
				text = "Z"
			intervals [1582]:
				xmin = 677.455
				xmax = 677.485
				text = "sp"
			intervals [1583]:
				xmin = 677.485
				xmax = 677.515
				text = "HH"
			intervals [1584]:
				xmin = 677.515
				xmax = 677.545
				text = "IY1"
			intervals [1585]:
				xmin = 677.545
				xmax = 677.575
				text = "W"
			intervals [1586]:
				xmin = 677.575
				xmax = 677.605
				text = "AO1"
			intervals [1587]:
				xmin = 677.605
				xmax = 677.735
				text = "Z"
			intervals [1588]:
				xmin = 677.735
				xmax = 677.805
				text = "sp"
			intervals [1589]:
				xmin = 677.805
				xmax = 677.835
				text = "S"
			intervals [1590]:
				xmin = 677.835
				xmax = 677.865
				text = "OW1"
			intervals [1591]:
				xmin = 677.865
				xmax = 678.035
				text = "B"
			intervals [1592]:
				xmin = 678.035
				xmax = 678.075
				text = "AE1"
			intervals [1593]:
				xmin = 678.075
				xmax = 678.275
				text = "D"
			intervals [1594]:
				xmin = 678.275
				xmax = 678.355
				text = "sp"
			intervals [1595]:
				xmin = 678.355
				xmax = 679.9993
				text = ""
			intervals [1596]:
				xmin = 679.9993
				xmax = 680.0793
				text = "Y"
			intervals [1597]:
				xmin = 680.0793
				xmax = 680.1093
				text = "UW1"
			intervals [1598]:
				xmin = 680.1093
				xmax = 680.1393
				text = "sp"
			intervals [1599]:
				xmin = 680.1393
				xmax = 680.2393
				text = "JH"
			intervals [1600]:
				xmin = 680.2393
				xmax = 680.3093
				text = "IH0"
			intervals [1601]:
				xmin = 680.3093
				xmax = 680.3893
				text = "S"
			intervals [1602]:
				xmin = 680.3893
				xmax = 680.4493
				text = "sp"
			intervals [1603]:
				xmin = 680.4493
				xmax = 680.4793
				text = "K"
			intervals [1604]:
				xmin = 680.4793
				xmax = 680.5093
				text = "UH1"
			intervals [1605]:
				xmin = 680.5093
				xmax = 680.5393
				text = "D"
			intervals [1606]:
				xmin = 680.5393
				xmax = 680.5693
				text = "AH0"
			intervals [1607]:
				xmin = 680.5693
				xmax = 680.5993
				text = "N"
			intervals [1608]:
				xmin = 680.5993
				xmax = 680.6293
				text = "T"
			intervals [1609]:
				xmin = 680.6293
				xmax = 689.7639
				text = "sp"
			intervals [1610]:
				xmin = 689.7639
				xmax = 689.9239
				text = "Y"
			intervals [1611]:
				xmin = 689.9239
				xmax = 689.9939
				text = "AE1"
			intervals [1612]:
				xmin = 689.9939
				xmax = 691.7969
				text = "sp"
			intervals [1613]:
				xmin = 691.7969
				xmax = 691.8669
				text = "W"
			intervals [1614]:
				xmin = 691.8669
				xmax = 691.8969
				text = "UH1"
			intervals [1615]:
				xmin = 691.8969
				xmax = 691.9869
				text = "D"
			intervals [1616]:
				xmin = 691.9869
				xmax = 692.2469
				text = "sp"
			intervals [1617]:
				xmin = 692.2469
				xmax = 692.3369
				text = "JH"
			intervals [1618]:
				xmin = 692.3369
				xmax = 692.4069
				text = "IH0"
			intervals [1619]:
				xmin = 692.4069
				xmax = 692.4769
				text = "S"
			intervals [1620]:
				xmin = 692.4769
				xmax = 692.5169
				text = "F"
			intervals [1621]:
				xmin = 692.5169
				xmax = 692.5569
				text = "ER0"
			intervals [1622]:
				xmin = 692.5569
				xmax = 692.6769
				text = "N"
			intervals [1623]:
				xmin = 692.6769
				xmax = 692.7969
				text = "AH1"
			intervals [1624]:
				xmin = 692.7969
				xmax = 692.8869
				text = "TH"
			intervals [1625]:
				xmin = 692.8869
				xmax = 692.9169
				text = "IH0"
			intervals [1626]:
				xmin = 692.9169
				xmax = 692.9969
				text = "N"
			intervals [1627]:
				xmin = 692.9969
				xmax = 693.0569
				text = "sp"
			intervals [1628]:
				xmin = 693.0569
				xmax = 693.1369
				text = "K"
			intervals [1629]:
				xmin = 693.1369
				xmax = 693.1769
				text = "AY1"
			intervals [1630]:
				xmin = 693.1769
				xmax = 693.2069
				text = "N"
			intervals [1631]:
				xmin = 693.2069
				xmax = 693.2969
				text = "AH0"
			intervals [1632]:
				xmin = 693.2969
				xmax = 693.3269
				text = "V"
			intervals [1633]:
				xmin = 693.3269
				xmax = 693.9175
				text = "sp"
			intervals [1634]:
				xmin = 693.9175
				xmax = 694.0475
				text = "spn"
			intervals [1635]:
				xmin = 694.0475
				xmax = 695.0975
				text = "sp"
			intervals [1636]:
				xmin = 695.0975
				xmax = 700.383
				text = ""
			intervals [1637]:
				xmin = 700.383
				xmax = 700.453
				text = "HH"
			intervals [1638]:
				xmin = 700.453
				xmax = 700.523
				text = "M"
			intervals [1639]:
				xmin = 700.523
				xmax = 700.603
				text = "sp"
			intervals [1640]:
				xmin = 700.603
				xmax = 723.9944
				text = ""
			intervals [1641]:
				xmin = 723.9944
				xmax = 724.0644
				text = "HH"
			intervals [1642]:
				xmin = 724.0644
				xmax = 724.3144
				text = "M"
			intervals [1643]:
				xmin = 724.3144
				xmax = 726.0244
				text = ""
			intervals [1644]:
				xmin = 726.0244
				xmax = 726.1744
				text = "IH1"
			intervals [1645]:
				xmin = 726.1744
				xmax = 726.2144
				text = "Z"
			intervals [1646]:
				xmin = 726.2144
				xmax = 726.2444
				text = "DH"
			intervals [1647]:
				xmin = 726.2444
				xmax = 726.3844
				text = "AH0"
			intervals [1648]:
				xmin = 726.3844
				xmax = 726.4744
				text = "T"
			intervals [1649]:
				xmin = 726.4744
				xmax = 726.5044
				text = "R"
			intervals [1650]:
				xmin = 726.5044
				xmax = 726.6144
				text = "AY1"
			intervals [1651]:
				xmin = 726.6144
				xmax = 726.8044
				text = "T"
			intervals [1652]:
				xmin = 726.8044
				xmax = 729.3413
				text = ""
			intervals [1653]:
				xmin = 729.3413
				xmax = 729.3713
				text = "sil"
			intervals [1654]:
				xmin = 729.3713
				xmax = 729.4213
				text = "AH1"
			intervals [1655]:
				xmin = 729.4213
				xmax = 729.5113
				text = "HH"
			intervals [1656]:
				xmin = 729.5113
				xmax = 729.5813
				text = "AH1"
			intervals [1657]:
				xmin = 729.5813
				xmax = 729.7013
				text = "sp"
			intervals [1658]:
				xmin = 729.7013
				xmax = 729.9562
				text = ""
			intervals [1659]:
				xmin = 729.9562
				xmax = 730.0962
				text = "AH1"
			intervals [1660]:
				xmin = 730.0962
				xmax = 730.1262
				text = "sp"
			intervals [1661]:
				xmin = 730.1262
				xmax = 730.1562
				text = "DH"
			intervals [1662]:
				xmin = 730.1562
				xmax = 730.1862
				text = "AH0"
			intervals [1663]:
				xmin = 730.1862
				xmax = 730.2162
				text = "T"
			intervals [1664]:
				xmin = 730.2162
				xmax = 730.2562
				text = "sp"
			intervals [1665]:
				xmin = 730.2562
				xmax = 730.3662
				text = "S"
			intervals [1666]:
				xmin = 730.3662
				xmax = 730.3962
				text = "AH0"
			intervals [1667]:
				xmin = 730.3962
				xmax = 730.4662
				text = "G"
			intervals [1668]:
				xmin = 730.4662
				xmax = 730.5662
				text = "IH0"
			intervals [1669]:
				xmin = 730.5662
				xmax = 730.5962
				text = "D"
			intervals [1670]:
				xmin = 730.5962
				xmax = 730.6262
				text = "sp"
			intervals [1671]:
				xmin = 730.6262
				xmax = 730.7062
				text = "W"
			intervals [1672]:
				xmin = 730.7062
				xmax = 730.8462
				text = "EY1"
			intervals [1673]:
				xmin = 730.8462
				xmax = 730.8762
				text = "sp"
			intervals [1674]:
				xmin = 730.8762
				xmax = 730.9062
				text = "T"
			intervals [1675]:
				xmin = 730.9062
				xmax = 730.9362
				text = "AH0"
			intervals [1676]:
				xmin = 730.9362
				xmax = 731.0562
				text = "B"
			intervals [1677]:
				xmin = 731.0562
				xmax = 731.2362
				text = "IY0"
			intervals [1678]:
				xmin = 731.2362
				xmax = 731.2662
				text = "Y"
			intervals [1679]:
				xmin = 731.2662
				xmax = 731.2962
				text = "UW1"
			intervals [1680]:
				xmin = 731.2962
				xmax = 731.3662
				text = "G"
			intervals [1681]:
				xmin = 731.3662
				xmax = 731.3962
				text = "EH1"
			intervals [1682]:
				xmin = 731.3962
				xmax = 731.4262
				text = "T"
			intervals [1683]:
				xmin = 731.4262
				xmax = 731.4562
				text = "IH0"
			intervals [1684]:
				xmin = 731.4562
				xmax = 731.5062
				text = "N"
			intervals [1685]:
				xmin = 731.5062
				xmax = 731.5462
				text = "sp"
			intervals [1686]:
				xmin = 731.5462
				xmax = 731.6362
				text = "T"
			intervals [1687]:
				xmin = 731.6362
				xmax = 731.6962
				text = "R"
			intervals [1688]:
				xmin = 731.6962
				xmax = 731.7262
				text = "AH1"
			intervals [1689]:
				xmin = 731.7262
				xmax = 731.7562
				text = "B"
			intervals [1690]:
				xmin = 731.7562
				xmax = 731.7862
				text = "AH0"
			intervals [1691]:
				xmin = 731.7862
				xmax = 731.9162
				text = "L"
			intervals [1692]:
				xmin = 731.9162
				xmax = 732.7848
				text = "sp"
			intervals [1693]:
				xmin = 732.7848
				xmax = 732.8148
				text = "W"
			intervals [1694]:
				xmin = 732.8148
				xmax = 732.8448
				text = "IH0"
			intervals [1695]:
				xmin = 732.8448
				xmax = 732.9248
				text = "TH"
			intervals [1696]:
				xmin = 732.9248
				xmax = 732.9548
				text = "Y"
			intervals [1697]:
				xmin = 732.9548
				xmax = 732.9848
				text = "UH1"
			intervals [1698]:
				xmin = 732.9848
				xmax = 733.0248
				text = "R"
			intervals [1699]:
				xmin = 733.0248
				xmax = 733.0948
				text = "sp"
			intervals [1700]:
				xmin = 733.0948
				xmax = 733.1748
				text = "F"
			intervals [1701]:
				xmin = 733.1748
				xmax = 733.2148
				text = "R"
			intervals [1702]:
				xmin = 733.2148
				xmax = 733.3348
				text = "EH1"
			intervals [1703]:
				xmin = 733.3348
				xmax = 733.3948
				text = "N"
			intervals [1704]:
				xmin = 733.3948
				xmax = 733.4248
				text = "Z"
			intervals [1705]:
				xmin = 733.4248
				xmax = 733.4748
				text = "sp"
			intervals [1706]:
				xmin = 733.4748
				xmax = 733.5148
				text = "DH"
			intervals [1707]:
				xmin = 733.5148
				xmax = 733.6548
				text = "AE1"
			intervals [1708]:
				xmin = 733.6548
				xmax = 733.7148
				text = "T"
			intervals [1709]:
				xmin = 733.7148
				xmax = 733.9948
				text = "sp"
			intervals [1710]:
				xmin = 733.9948
				xmax = 734.0348
				text = "W"
			intervals [1711]:
				xmin = 734.0348
				xmax = 734.0648
				text = "EY1"
			intervals [1712]:
				xmin = 734.0648
				xmax = 734.1948
				text = "spn"
			intervals [1713]:
				xmin = 734.1948
				xmax = 734.8348
				text = "sp"
			intervals [1714]:
				xmin = 734.8348
				xmax = 735.5559
				text = ""
			intervals [1715]:
				xmin = 735.5559
				xmax = 735.6359
				text = "DH"
			intervals [1716]:
				xmin = 735.6359
				xmax = 735.6759
				text = "AH0"
			intervals [1717]:
				xmin = 735.6759
				xmax = 735.7059
				text = "T"
			intervals [1718]:
				xmin = 735.7059
				xmax = 735.8259
				text = "Z"
			intervals [1719]:
				xmin = 735.8259
				xmax = 735.8559
				text = "sp"
			intervals [1720]:
				xmin = 735.8559
				xmax = 735.9359
				text = "G"
			intervals [1721]:
				xmin = 735.9359
				xmax = 736.0459
				text = "IH0"
			intervals [1722]:
				xmin = 736.0459
				xmax = 736.0959
				text = "D"
			intervals [1723]:
				xmin = 736.0959
				xmax = 736.1559
				text = "sp"
			intervals [1724]:
				xmin = 736.1559
				xmax = 736.3404
				text = ""
			intervals [1725]:
				xmin = 736.3404
				xmax = 736.3904
				text = "HH"
			intervals [1726]:
				xmin = 736.3904
				xmax = 736.4804
				text = "AW1"
			intervals [1727]:
				xmin = 736.4804
				xmax = 736.5104
				text = "AH0"
			intervals [1728]:
				xmin = 736.5104
				xmax = 736.5504
				text = "B"
			intervals [1729]:
				xmin = 736.5504
				xmax = 736.7104
				text = "AW1"
			intervals [1730]:
				xmin = 736.7104
				xmax = 736.7704
				text = "T"
			intervals [1731]:
				xmin = 736.7704
				xmax = 736.8004
				text = "sp"
			intervals [1732]:
				xmin = 736.8004
				xmax = 737.2004
				text = "AH1"
			intervals [1733]:
				xmin = 737.2004
				xmax = 737.4205
				text = "sp"
			intervals [1734]:
				xmin = 737.4205
				xmax = 737.4605
				text = "DH"
			intervals [1735]:
				xmin = 737.4605
				xmax = 737.5005
				text = "EH1"
			intervals [1736]:
				xmin = 737.5005
				xmax = 737.5405
				text = "R"
			intervals [1737]:
				xmin = 737.5405
				xmax = 737.5705
				text = "Z"
			intervals [1738]:
				xmin = 737.5705
				xmax = 737.6005
				text = "AH0"
			intervals [1739]:
				xmin = 737.6005
				xmax = 737.6505
				text = "sp"
			intervals [1740]:
				xmin = 737.6505
				xmax = 737.7005
				text = "B"
			intervals [1741]:
				xmin = 737.7005
				xmax = 737.7605
				text = "AH1"
			intervals [1742]:
				xmin = 737.7605
				xmax = 737.8505
				text = "N"
			intervals [1743]:
				xmin = 737.8505
				xmax = 737.8805
				text = "CH"
			intervals [1744]:
				xmin = 737.8805
				xmax = 737.9105
				text = "AH0"
			intervals [1745]:
				xmin = 737.9105
				xmax = 737.9505
				text = "V"
			intervals [1746]:
				xmin = 737.9505
				xmax = 738.0405
				text = "K"
			intervals [1747]:
				xmin = 738.0405
				xmax = 738.0805
				text = "IH1"
			intervals [1748]:
				xmin = 738.0805
				xmax = 738.1805
				text = "D"
			intervals [1749]:
				xmin = 738.1805
				xmax = 738.2205
				text = "Z"
			intervals [1750]:
				xmin = 738.2205
				xmax = 738.2805
				text = "Y"
			intervals [1751]:
				xmin = 738.2805
				xmax = 738.3605
				text = "UW1"
			intervals [1752]:
				xmin = 738.3605
				xmax = 738.4305
				text = "HH"
			intervals [1753]:
				xmin = 738.4305
				xmax = 738.4805
				text = "AE1"
			intervals [1754]:
				xmin = 738.4805
				xmax = 738.5505
				text = "NG"
			intervals [1755]:
				xmin = 738.5505
				xmax = 738.6905
				text = "ER0"
			intervals [1756]:
				xmin = 738.6905
				xmax = 738.7805
				text = "AW1"
			intervals [1757]:
				xmin = 738.7805
				xmax = 738.8105
				text = "N"
			intervals [1758]:
				xmin = 738.8105
				xmax = 738.8405
				text = "D"
			intervals [1759]:
				xmin = 738.8405
				xmax = 738.8705
				text = "sp"
			intervals [1760]:
				xmin = 738.8705
				xmax = 738.9105
				text = "W"
			intervals [1761]:
				xmin = 738.9105
				xmax = 738.9405
				text = "IH0"
			intervals [1762]:
				xmin = 738.9405
				xmax = 738.9705
				text = "DH"
			intervals [1763]:
				xmin = 738.9705
				xmax = 739.1005
				text = "sp"
			intervals [1764]:
				xmin = 739.1005
				xmax = 739.1405
				text = "HH"
			intervals [1765]:
				xmin = 739.1405
				xmax = 739.1705
				text = "IY1"
			intervals [1766]:
				xmin = 739.1705
				xmax = 739.2705
				text = "R"
			intervals [1767]:
				xmin = 739.2705
				xmax = 739.3605
				text = "sp"
			intervals [1768]:
				xmin = 739.3605
				xmax = 739.3905
				text = "HH"
			intervals [1769]:
				xmin = 739.3905
				xmax = 739.5205
				text = "AH1"
			intervals [1770]:
				xmin = 739.5205
				xmax = 740.8066
				text = "sp"
			intervals [1771]:
				xmin = 740.8066
				xmax = 740.8366
				text = "HH"
			intervals [1772]:
				xmin = 740.8366
				xmax = 741.0066
				text = "AH1"
			intervals [1773]:
				xmin = 741.0066
				xmax = 750.2027
				text = "sp"
			intervals [1774]:
				xmin = 750.2027
				xmax = 750.5727
				text = "AH1"
			intervals [1775]:
				xmin = 750.5727
				xmax = 750.6027
				text = "HH"
			intervals [1776]:
				xmin = 750.6027
				xmax = 750.6327
				text = "AH1"
			intervals [1777]:
				xmin = 750.6327
				xmax = 752.0728
				text = "sp"
			intervals [1778]:
				xmin = 752.0728
				xmax = 752.1628
				text = "Y"
			intervals [1779]:
				xmin = 752.1628
				xmax = 752.2228
				text = "AE1"
			intervals [1780]:
				xmin = 752.2228
				xmax = 752.2528
				text = "sp"
			intervals [1781]:
				xmin = 752.2528
				xmax = 752.7728
				text = "TN"
			intervals [1782]:
				xmin = 752.7728
				xmax = 752.9428
				text = "AY1"
			intervals [1783]:
				xmin = 752.9428
				xmax = 753.0628
				text = "sp"
			intervals [1784]:
				xmin = 753.0628
				xmax = 753.0928
				text = "T"
			intervals [1785]:
				xmin = 753.0928
				xmax = 753.1428
				text = "AO1"
			intervals [1786]:
				xmin = 753.1428
				xmax = 753.3528
				text = "K"
			intervals [1787]:
				xmin = 753.3528
				xmax = 753.3828
				text = "T"
			intervals [1788]:
				xmin = 753.3828
				xmax = 753.4228
				text = "T"
			intervals [1789]:
				xmin = 753.4228
				xmax = 753.4628
				text = "IH0"
			intervals [1790]:
				xmin = 753.4628
				xmax = 753.5028
				text = "sp"
			intervals [1791]:
				xmin = 753.5028
				xmax = 753.5328
				text = "HH"
			intervals [1792]:
				xmin = 753.5328
				xmax = 753.5628
				text = "ER0"
			intervals [1793]:
				xmin = 753.5628
				xmax = 753.5928
				text = "sp"
			intervals [1794]:
				xmin = 753.5928
				xmax = 753.6228
				text = "D"
			intervals [1795]:
				xmin = 753.6228
				xmax = 753.6528
				text = "AW1"
			intervals [1796]:
				xmin = 753.6528
				xmax = 753.7528
				text = "N"
			intervals [1797]:
				xmin = 753.7528
				xmax = 753.8228
				text = "S"
			intervals [1798]:
				xmin = 753.8228
				xmax = 753.8728
				text = "T"
			intervals [1799]:
				xmin = 753.8728
				xmax = 753.9028
				text = "EH1"
			intervals [1800]:
				xmin = 753.9028
				xmax = 753.9328
				text = "R"
			intervals [1801]:
				xmin = 753.9328
				xmax = 753.9628
				text = "Z"
			intervals [1802]:
				xmin = 753.9628
				xmax = 764.7012
				text = "sp"
			intervals [1803]:
				xmin = 764.7012
				xmax = 764.7312
				text = "IH0"
			intervals [1804]:
				xmin = 764.7312
				xmax = 764.7712
				text = "Z"
			intervals [1805]:
				xmin = 764.7712
				xmax = 764.8212
				text = "DH"
			intervals [1806]:
				xmin = 764.8212
				xmax = 764.8812
				text = "AE1"
			intervals [1807]:
				xmin = 764.8812
				xmax = 764.9112
				text = "T"
			intervals [1808]:
				xmin = 764.9112
				xmax = 764.9412
				text = "R"
			intervals [1809]:
				xmin = 764.9412
				xmax = 765.0412
				text = "AY1"
			intervals [1810]:
				xmin = 765.0412
				xmax = 765.1212
				text = "T"
			intervals [1811]:
				xmin = 765.1212
				xmax = 767.4997
				text = "sp"
			intervals [1812]:
				xmin = 767.4997
				xmax = 767.5397
				text = "DH"
			intervals [1813]:
				xmin = 767.5397
				xmax = 767.5697
				text = "AH0"
			intervals [1814]:
				xmin = 767.5697
				xmax = 767.5997
				text = "T"
			intervals [1815]:
				xmin = 767.5997
				xmax = 767.6697
				text = "Z"
			intervals [1816]:
				xmin = 767.6697
				xmax = 767.7797
				text = "sp"
			intervals [1817]:
				xmin = 767.7797
				xmax = 767.8397
				text = "F"
			intervals [1818]:
				xmin = 767.8397
				xmax = 767.9197
				text = "AH1"
			intervals [1819]:
				xmin = 767.9197
				xmax = 767.9897
				text = "N"
			intervals [1820]:
				xmin = 767.9897
				xmax = 768.0297
				text = "IY0"
			intervals [1821]:
				xmin = 768.0297
				xmax = 768.1197
				text = "sp"
			intervals [1822]:
				xmin = 768.1197
				xmax = 768.1497
				text = "HH"
			intervals [1823]:
				xmin = 768.1497
				xmax = 768.2197
				text = "AH1"
			intervals [1824]:
				xmin = 768.2197
				xmax = 768.3497
				text = "sp"
			intervals [1825]:
				xmin = 768.3497
				xmax = 771.5459
				text = ""
			intervals [1826]:
				xmin = 771.5459
				xmax = 771.7859
				text = "Y"
			intervals [1827]:
				xmin = 771.7859
				xmax = 772.0259
				text = "AE1"
			intervals [1828]:
				xmin = 772.0259
				xmax = 772.0559
				text = "sp"
			intervals [1829]:
				xmin = 772.0559
				xmax = 772.1959
				text = "IH1"
			intervals [1830]:
				xmin = 772.1959
				xmax = 772.2659
				text = "Z"
			intervals [1831]:
				xmin = 772.2659
				xmax = 772.3059
				text = "DH"
			intervals [1832]:
				xmin = 772.3059
				xmax = 772.3859
				text = "EH1"
			intervals [1833]:
				xmin = 772.3859
				xmax = 772.5559
				text = "R"
			intervals [1834]:
				xmin = 772.5559
				xmax = 773.0059
				text = "AH1"
			intervals [1835]:
				xmin = 773.0059
				xmax = 773.0559
				text = "ER0"
			intervals [1836]:
				xmin = 773.0559
				xmax = 773.1059
				text = "HH"
			intervals [1837]:
				xmin = 773.1059
				xmax = 773.1759
				text = "ER1"
			intervals [1838]:
				xmin = 773.1759
				xmax = 773.3459
				text = "P"
			intervals [1839]:
				xmin = 773.3459
				xmax = 773.4659
				text = "EH1"
			intervals [1840]:
				xmin = 773.4659
				xmax = 773.5059
				text = "R"
			intervals [1841]:
				xmin = 773.5059
				xmax = 773.5359
				text = "AH0"
			intervals [1842]:
				xmin = 773.5359
				xmax = 773.5759
				text = "N"
			intervals [1843]:
				xmin = 773.5759
				xmax = 773.6159
				text = "T"
			intervals [1844]:
				xmin = 773.6159
				xmax = 773.6759
				text = "S"
			intervals [1845]:
				xmin = 773.6759
				xmax = 773.7459
				text = "sp"
			intervals [1846]:
				xmin = 773.7459
				xmax = 773.7859
				text = "R"
			intervals [1847]:
				xmin = 773.7859
				xmax = 773.8259
				text = "IY1"
			intervals [1848]:
				xmin = 773.8259
				xmax = 773.8559
				text = "L"
			intervals [1849]:
				xmin = 773.8559
				xmax = 773.8859
				text = "sp"
			intervals [1850]:
				xmin = 773.8859
				xmax = 773.9559
				text = "L"
			intervals [1851]:
				xmin = 773.9559
				xmax = 774.0459
				text = "IH1"
			intervals [1852]:
				xmin = 774.0459
				xmax = 774.0759
				text = "T"
			intervals [1853]:
				xmin = 774.0759
				xmax = 774.1059
				text = "AH0"
			intervals [1854]:
				xmin = 774.1059
				xmax = 774.1459
				text = "L"
			intervals [1855]:
				xmin = 774.1459
				xmax = 778.5172
				text = "sp"
			intervals [1856]:
				xmin = 778.5172
				xmax = 778.5472
				text = "DH"
			intervals [1857]:
				xmin = 778.5472
				xmax = 778.5772
				text = "AH0"
			intervals [1858]:
				xmin = 778.5772
				xmax = 778.6172
				text = "T"
			intervals [1859]:
				xmin = 778.6172
				xmax = 778.6672
				text = "sp"
			intervals [1860]:
				xmin = 778.6672
				xmax = 778.7672
				text = "S"
			intervals [1861]:
				xmin = 778.7672
				xmax = 778.8672
				text = "sp"
			intervals [1862]:
				xmin = 778.8672
				xmax = 778.9372
				text = "F"
			intervals [1863]:
				xmin = 778.9372
				xmax = 778.9972
				text = "AH1"
			intervals [1864]:
				xmin = 778.9972
				xmax = 779.0472
				text = "N"
			intervals [1865]:
				xmin = 779.0472
				xmax = 779.1872
				text = "IY0"
			intervals [1866]:
				xmin = 779.1872
				xmax = 779.4772
				text = "sp"
			intervals [1867]:
				xmin = 779.4772
				xmax = 779.5272
				text = "AY1"
			intervals [1868]:
				xmin = 779.5272
				xmax = 779.6672
				text = "sp"
			intervals [1869]:
				xmin = 779.6672
				xmax = 779.6972
				text = "S"
			intervals [1870]:
				xmin = 779.6972
				xmax = 779.7272
				text = "AH0"
			intervals [1871]:
				xmin = 779.7272
				xmax = 779.7572
				text = "P"
			intervals [1872]:
				xmin = 779.7572
				xmax = 779.7872
				text = "OW1"
			intervals [1873]:
				xmin = 779.7872
				xmax = 779.8172
				text = "Z"
			intervals [1874]:
				xmin = 779.8172
				xmax = 781.7509
				text = "sp"
			intervals [1875]:
				xmin = 781.7509
				xmax = 781.8709
				text = "DH"
			intervals [1876]:
				xmin = 781.8709
				xmax = 782.1509
				text = "AH0"
			intervals [1877]:
				xmin = 782.1509
				xmax = 782.2609
				text = "AH1"
			intervals [1878]:
				xmin = 782.2609
				xmax = 782.3809
				text = "AH1"
			intervals [1879]:
				xmin = 782.3809
				xmax = 782.4409
				text = "M"
			intervals [1880]:
				xmin = 782.4409
				xmax = 782.6809
				text = "sp"
			intervals [1881]:
				xmin = 782.6809
				xmax = 782.8754
				text = ""
			intervals [1882]:
				xmin = 782.8754
				xmax = 782.9654
				text = "D"
			intervals [1883]:
				xmin = 782.9654
				xmax = 783.0454
				text = "UW1"
			intervals [1884]:
				xmin = 783.0454
				xmax = 783.1454
				text = "EH1"
			intervals [1885]:
				xmin = 783.1454
				xmax = 783.2254
				text = "N"
			intervals [1886]:
				xmin = 783.2254
				xmax = 783.3254
				text = "IY0"
			intervals [1887]:
				xmin = 783.3254
				xmax = 783.4154
				text = "AH0"
			intervals [1888]:
				xmin = 783.4154
				xmax = 783.4454
				text = "V"
			intervals [1889]:
				xmin = 783.4454
				xmax = 783.4954
				text = "sp"
			intervals [1890]:
				xmin = 783.4954
				xmax = 783.5654
				text = "DH"
			intervals [1891]:
				xmin = 783.5654
				xmax = 783.6554
				text = "IY1"
			intervals [1892]:
				xmin = 783.6554
				xmax = 783.8254
				text = "Z"
			intervals [1893]:
				xmin = 783.8254
				xmax = 783.8854
				text = "sp"
			intervals [1894]:
				xmin = 783.8854
				xmax = 783.9554
				text = "K"
			intervals [1895]:
				xmin = 783.9554
				xmax = 783.9954
				text = "IH1"
			intervals [1896]:
				xmin = 783.9954
				xmax = 784.1154
				text = "D"
			intervals [1897]:
				xmin = 784.1154
				xmax = 784.1454
				text = "Z"
			intervals [1898]:
				xmin = 784.1454
				xmax = 784.1854
				text = "S"
			intervals [1899]:
				xmin = 784.1854
				xmax = 784.2854
				text = "P"
			intervals [1900]:
				xmin = 784.2854
				xmax = 784.3354
				text = "IY1"
			intervals [1901]:
				xmin = 784.3354
				xmax = 784.3654
				text = "K"
			intervals [1902]:
				xmin = 784.3654
				xmax = 784.4054
				text = "sp"
			intervals [1903]:
				xmin = 784.4054
				xmax = 784.4754
				text = "EH1"
			intervals [1904]:
				xmin = 784.4754
				xmax = 784.5254
				text = "N"
			intervals [1905]:
				xmin = 784.5254
				xmax = 784.5954
				text = "IY0"
			intervals [1906]:
				xmin = 784.5954
				xmax = 784.6254
				text = "AH1"
			intervals [1907]:
				xmin = 784.6254
				xmax = 784.7054
				text = "DH"
			intervals [1908]:
				xmin = 784.7054
				xmax = 784.7554
				text = "ER0"
			intervals [1909]:
				xmin = 784.7554
				xmax = 784.8354
				text = "L"
			intervals [1910]:
				xmin = 784.8354
				xmax = 784.9154
				text = "AE1"
			intervals [1911]:
				xmin = 784.9154
				xmax = 784.9754
				text = "NG"
			intervals [1912]:
				xmin = 784.9754
				xmax = 785.0054
				text = "G"
			intervals [1913]:
				xmin = 785.0054
				xmax = 785.0554
				text = "W"
			intervals [1914]:
				xmin = 785.0554
				xmax = 785.1454
				text = "IH0"
			intervals [1915]:
				xmin = 785.1454
				xmax = 785.2454
				text = "JH"
			intervals [1916]:
				xmin = 785.2454
				xmax = 785.2854
				text = "IH0"
			intervals [1917]:
				xmin = 785.2854
				xmax = 785.3154
				text = "Z"
			intervals [1918]:
				xmin = 785.3154
				xmax = 796.5924
				text = "sp"
			intervals [1919]:
				xmin = 796.5924
				xmax = 796.6424
				text = "AH1"
			intervals [1920]:
				xmin = 796.6424
				xmax = 796.7624
				text = "HH"
			intervals [1921]:
				xmin = 796.7624
				xmax = 796.9324
				text = "AH1"
			intervals [1922]:
				xmin = 796.9324
				xmax = 799.8882
				text = "sp"
			intervals [1923]:
				xmin = 799.8882
				xmax = 799.9182
				text = "OW1"
			intervals [1924]:
				xmin = 799.9182
				xmax = 800.0082
				text = "sp"
			intervals [1925]:
				xmin = 800.0082
				xmax = 800.0782
				text = "G"
			intervals [1926]:
				xmin = 800.0782
				xmax = 800.2282
				text = "IH0"
			intervals [1927]:
				xmin = 800.2282
				xmax = 800.2682
				text = "D"
			intervals [1928]:
				xmin = 800.2682
				xmax = 801.1456
				text = "sp"
			intervals [1929]:
				xmin = 801.1456
				xmax = 801.1756
				text = "EH1"
			intervals [1930]:
				xmin = 801.1756
				xmax = 801.2356
				text = "N"
			intervals [1931]:
				xmin = 801.2356
				xmax = 801.3256
				text = "IY0"
			intervals [1932]:
				xmin = 801.3256
				xmax = 801.4356
				text = "W"
			intervals [1933]:
				xmin = 801.4356
				xmax = 801.4856
				text = "AY1"
			intervals [1934]:
				xmin = 801.4856
				xmax = 801.5956
				text = "T"
			intervals [1935]:
				xmin = 801.5956
				xmax = 801.6256
				text = "sp"
			intervals [1936]:
				xmin = 801.6256
				xmax = 801.7356
				text = "K"
			intervals [1937]:
				xmin = 801.7356
				xmax = 801.7856
				text = "IH1"
			intervals [1938]:
				xmin = 801.7856
				xmax = 801.8856
				text = "D"
			intervals [1939]:
				xmin = 801.8856
				xmax = 801.9256
				text = "Z"
			intervals [1940]:
				xmin = 801.9256
				xmax = 801.9756
				text = "IH0"
			intervals [1941]:
				xmin = 801.9756
				xmax = 802.0656
				text = "N"
			intervals [1942]:
				xmin = 802.0656
				xmax = 802.1356
				text = "Y"
			intervals [1943]:
				xmin = 802.1356
				xmax = 802.1656
				text = "UH1"
			intervals [1944]:
				xmin = 802.1656
				xmax = 802.2056
				text = "R"
			intervals [1945]:
				xmin = 802.2056
				xmax = 802.2856
				text = "G"
			intervals [1946]:
				xmin = 802.2856
				xmax = 802.3356
				text = "R"
			intervals [1947]:
				xmin = 802.3356
				xmax = 802.4456
				text = "UW1"
			intervals [1948]:
				xmin = 802.4456
				xmax = 802.5256
				text = "P"
			intervals [1949]:
				xmin = 802.5256
				xmax = 802.5556
				text = "AE1"
			intervals [1950]:
				xmin = 802.5556
				xmax = 802.6156
				text = "T"
			intervals [1951]:
				xmin = 802.6156
				xmax = 802.7156
				text = "AO1"
			intervals [1952]:
				xmin = 802.7156
				xmax = 802.7956
				text = "L"
			intervals [1953]:
				xmin = 802.7956
				xmax = 802.8256
				text = "sp"
			intervals [1954]:
				xmin = 802.8256
				xmax = 802.8556
				text = "DH"
			intervals [1955]:
				xmin = 802.8556
				xmax = 802.8856
				text = "AH0"
			intervals [1956]:
				xmin = 802.8856
				xmax = 802.9156
				text = "T"
			intervals [1957]:
				xmin = 802.9156
				xmax = 802.9456
				text = "Y"
			intervals [1958]:
				xmin = 802.9456
				xmax = 803.0056
				text = "UW1"
			intervals [1959]:
				xmin = 803.0056
				xmax = 803.0356
				text = "sp"
			intervals [1960]:
				xmin = 803.0356
				xmax = 803.0856
				text = "G"
			intervals [1961]:
				xmin = 803.0856
				xmax = 803.1356
				text = "OW1"
			intervals [1962]:
				xmin = 803.1356
				xmax = 803.2556
				text = "sp"
			intervals [1963]:
				xmin = 803.2556
				xmax = 803.3156
				text = "ER0"
			intervals [1964]:
				xmin = 803.3156
				xmax = 803.4056
				text = "AW1"
			intervals [1965]:
				xmin = 803.4056
				xmax = 803.4356
				text = "N"
			intervals [1966]:
				xmin = 803.4356
				xmax = 803.4756
				text = "D"
			intervals [1967]:
				xmin = 803.4756
				xmax = 803.5056
				text = "W"
			intervals [1968]:
				xmin = 803.5056
				xmax = 803.5356
				text = "IH0"
			intervals [1969]:
				xmin = 803.5356
				xmax = 803.6256
				text = "DH"
			intervals [1970]:
				xmin = 803.6256
				xmax = 805.2433
				text = "sp"
			intervals [1971]:
				xmin = 805.2433
				xmax = 805.2833
				text = "AO1"
			intervals [1972]:
				xmin = 805.2833
				xmax = 805.4033
				text = "L"
			intervals [1973]:
				xmin = 805.4033
				xmax = 805.4433
				text = "sp"
			intervals [1974]:
				xmin = 805.4433
				xmax = 805.4833
				text = "B"
			intervals [1975]:
				xmin = 805.4833
				xmax = 805.5433
				text = "L"
			intervals [1976]:
				xmin = 805.5433
				xmax = 805.6433
				text = "AE1"
			intervals [1977]:
				xmin = 805.6433
				xmax = 805.6833
				text = "K"
			intervals [1978]:
				xmin = 805.6833
				xmax = 805.7533
				text = "sp"
			intervals [1979]:
				xmin = 805.7533
				xmax = 805.8433
				text = "K"
			intervals [1980]:
				xmin = 805.8433
				xmax = 805.8833
				text = "IH1"
			intervals [1981]:
				xmin = 805.8833
				xmax = 805.9133
				text = "D"
			intervals [1982]:
				xmin = 805.9133
				xmax = 805.9433
				text = "Z"
			intervals [1983]:
				xmin = 805.9433
				xmax = 806.0733
				text = "sp"
			intervals [1984]:
				xmin = 806.0733
				xmax = 807.7231
				text = ""
			intervals [1985]:
				xmin = 807.7231
				xmax = 807.7831
				text = "G"
			intervals [1986]:
				xmin = 807.7831
				xmax = 807.8231
				text = "IH0"
			intervals [1987]:
				xmin = 807.8231
				xmax = 807.9031
				text = "D"
			intervals [1988]:
				xmin = 807.9031
				xmax = 808.1531
				text = "sp"
			intervals [1989]:
				xmin = 808.1531
				xmax = 808.8261
				text = ""
			intervals [1990]:
				xmin = 808.8261
				xmax = 808.8861
				text = "HH"
			intervals [1991]:
				xmin = 808.8861
				xmax = 808.9661
				text = "AW1"
			intervals [1992]:
				xmin = 808.9661
				xmax = 809.0061
				text = "AH0"
			intervals [1993]:
				xmin = 809.0061
				xmax = 809.0461
				text = "B"
			intervals [1994]:
				xmin = 809.0461
				xmax = 809.2061
				text = "AW1"
			intervals [1995]:
				xmin = 809.2061
				xmax = 809.3361
				text = "T"
			intervals [1996]:
				xmin = 809.3361
				xmax = 809.3861
				text = "AH1"
			intervals [1997]:
				xmin = 809.3861
				xmax = 809.4861
				text = "IH0"
			intervals [1998]:
				xmin = 809.4861
				xmax = 809.5461
				text = "Z"
			intervals [1999]:
				xmin = 809.5461
				xmax = 809.5861
				text = "DH"
			intervals [2000]:
				xmin = 809.5861
				xmax = 809.6461
				text = "EH1"
			intervals [2001]:
				xmin = 809.6461
				xmax = 809.6761
				text = "R"
			intervals [2002]:
				xmin = 809.6761
				xmax = 809.7461
				text = "EH1"
			intervals [2003]:
				xmin = 809.7461
				xmax = 809.7961
				text = "N"
			intervals [2004]:
				xmin = 809.7961
				xmax = 809.8861
				text = "IY0"
			intervals [2005]:
				xmin = 809.8861
				xmax = 809.9661
				text = "W"
			intervals [2006]:
				xmin = 809.9661
				xmax = 810.0261
				text = "AH2"
			intervals [2007]:
				xmin = 810.0261
				xmax = 810.0961
				text = "N"
			intervals [2008]:
				xmin = 810.0961
				xmax = 810.1261
				text = "DH"
			intervals [2009]:
				xmin = 810.1261
				xmax = 810.1561
				text = "AH0"
			intervals [2010]:
				xmin = 810.1561
				xmax = 810.1961
				text = "T"
			intervals [2011]:
				xmin = 810.1961
				xmax = 810.2661
				text = "S"
			intervals [2012]:
				xmin = 810.2661
				xmax = 810.3061
				text = "sp"
			intervals [2013]:
				xmin = 810.3061
				xmax = 810.3561
				text = "DH"
			intervals [2014]:
				xmin = 810.3561
				xmax = 810.3961
				text = "AH0"
			intervals [2015]:
				xmin = 810.3961
				xmax = 810.4961
				text = "L"
			intervals [2016]:
				xmin = 810.4961
				xmax = 810.5861
				text = "IY1"
			intervals [2017]:
				xmin = 810.5861
				xmax = 810.6361
				text = "D"
			intervals [2018]:
				xmin = 810.6361
				xmax = 810.8861
				text = "ER0"
			intervals [2019]:
				xmin = 810.8861
				xmax = 811.5562
				text = ""
			intervals [2020]:
				xmin = 811.5562
				xmax = 811.5862
				text = "sil"
			intervals [2021]:
				xmin = 811.5862
				xmax = 811.6662
				text = "K"
			intervals [2022]:
				xmin = 811.6662
				xmax = 811.7762
				text = "AY1"
			intervals [2023]:
				xmin = 811.7762
				xmax = 811.8162
				text = "N"
			intervals [2024]:
				xmin = 811.8162
				xmax = 811.8462
				text = "AH0"
			intervals [2025]:
				xmin = 811.8462
				xmax = 811.8762
				text = "V"
			intervals [2026]:
				xmin = 811.8762
				xmax = 811.9462
				text = "sp"
			intervals [2027]:
				xmin = 811.9462
				xmax = 813.8315
				text = ""
			intervals [2028]:
				xmin = 813.8315
				xmax = 813.9115
				text = "IH1"
			intervals [2029]:
				xmin = 813.9115
				xmax = 813.9815
				text = "Z"
			intervals [2030]:
				xmin = 813.9815
				xmax = 814.0315
				text = "DH"
			intervals [2031]:
				xmin = 814.0315
				xmax = 814.1515
				text = "AE1"
			intervals [2032]:
				xmin = 814.1515
				xmax = 814.1915
				text = "T"
			intervals [2033]:
				xmin = 814.1915
				xmax = 814.2915
				text = "W"
			intervals [2034]:
				xmin = 814.2915
				xmax = 814.3215
				text = "AH1"
			intervals [2035]:
				xmin = 814.3215
				xmax = 814.4015
				text = "T"
			intervals [2036]:
				xmin = 814.4015
				xmax = 814.4715
				text = "M"
			intervals [2037]:
				xmin = 814.4715
				xmax = 814.5215
				text = "EY1"
			intervals [2038]:
				xmin = 814.5215
				xmax = 814.5515
				text = "K"
			intervals [2039]:
				xmin = 814.5515
				xmax = 814.6915
				text = "S"
			intervals [2040]:
				xmin = 814.6915
				xmax = 814.7615
				text = "HH"
			intervals [2041]:
				xmin = 814.7615
				xmax = 814.9115
				text = "ER0"
			intervals [2042]:
				xmin = 814.9115
				xmax = 814.9415
				text = "DH"
			intervals [2043]:
				xmin = 814.9415
				xmax = 814.9715
				text = "AH0"
			intervals [2044]:
				xmin = 814.9715
				xmax = 815.2315
				text = "sp"
			intervals [2045]:
				xmin = 815.2315
				xmax = 815.2615
				text = "L"
			intervals [2046]:
				xmin = 815.2615
				xmax = 815.2915
				text = "IY1"
			intervals [2047]:
				xmin = 815.2915
				xmax = 815.3415
				text = "D"
			intervals [2048]:
				xmin = 815.3415
				xmax = 815.3815
				text = "ER0"
			intervals [2049]:
				xmin = 815.3815
				xmax = 824.0091
				text = ""
			intervals [2050]:
				xmin = 824.0091
				xmax = 824.0591
				text = "sil"
			intervals [2051]:
				xmin = 824.0591
				xmax = 824.3191
				text = "AH1"
			intervals [2052]:
				xmin = 824.3191
				xmax = 824.3491
				text = "HH"
			intervals [2053]:
				xmin = 824.3491
				xmax = 824.4791
				text = "AH1"
			intervals [2054]:
				xmin = 824.4791
				xmax = 831.9807
				text = ""
			intervals [2055]:
				xmin = 831.9807
				xmax = 832.0107
				text = "sil"
			intervals [2056]:
				xmin = 832.0107
				xmax = 832.0407
				text = "SH"
			intervals [2057]:
				xmin = 832.0407
				xmax = 832.1707
				text = "IY1"
			intervals [2058]:
				xmin = 832.1707
				xmax = 832.2507
				text = "IH0"
			intervals [2059]:
				xmin = 832.2507
				xmax = 832.3107
				text = "Z"
			intervals [2060]:
				xmin = 832.3107
				xmax = 832.4207
				text = "sp"
			intervals [2061]:
				xmin = 832.4207
				xmax = 832.4807
				text = "F"
			intervals [2062]:
				xmin = 832.4807
				xmax = 832.5507
				text = "AH1"
			intervals [2063]:
				xmin = 832.5507
				xmax = 832.6207
				text = "N"
			intervals [2064]:
				xmin = 832.6207
				xmax = 832.6807
				text = "IY0"
			intervals [2065]:
				xmin = 832.6807
				xmax = 832.8107
				text = "sp"
			intervals [2066]:
				xmin = 832.8107
				xmax = 834.6589
				text = ""
			intervals [2067]:
				xmin = 834.6589
				xmax = 834.7289
				text = "G"
			intervals [2068]:
				xmin = 834.7289
				xmax = 834.8289
				text = "IH0"
			intervals [2069]:
				xmin = 834.8289
				xmax = 834.9889
				text = "D"
			intervals [2070]:
				xmin = 834.9889
				xmax = 835.3389
				text = "AH1"
			intervals [2071]:
				xmin = 835.3389
				xmax = 835.4089
				text = "HH"
			intervals [2072]:
				xmin = 835.4089
				xmax = 835.5289
				text = "AW1"
			intervals [2073]:
				xmin = 835.5289
				xmax = 835.5589
				text = "AH0"
			intervals [2074]:
				xmin = 835.5589
				xmax = 835.5889
				text = "B"
			intervals [2075]:
				xmin = 835.5889
				xmax = 835.8189
				text = "AW1"
			intervals [2076]:
				xmin = 835.8189
				xmax = 835.9189
				text = "T"
			intervals [2077]:
				xmin = 835.9189
				xmax = 836.0389
				text = "AH1"
			intervals [2078]:
				xmin = 836.0389
				xmax = 836.0689
				text = "IH0"
			intervals [2079]:
				xmin = 836.0689
				xmax = 836.1389
				text = "F"
			intervals [2080]:
				xmin = 836.1389
				xmax = 836.2189
				text = "EY1"
			intervals [2081]:
				xmin = 836.2189
				xmax = 836.2689
				text = "sp"
			intervals [2082]:
				xmin = 836.2689
				xmax = 836.3989
				text = "N"
			intervals [2083]:
				xmin = 836.3989
				xmax = 836.4789
				text = "UW1"
			intervals [2084]:
				xmin = 836.4789
				xmax = 836.5289
				text = "sp"
			intervals [2085]:
				xmin = 836.5289
				xmax = 836.6389
				text = "K"
			intervals [2086]:
				xmin = 836.6389
				xmax = 836.7189
				text = "IH1"
			intervals [2087]:
				xmin = 836.7189
				xmax = 836.8189
				text = "D"
			intervals [2088]:
				xmin = 836.8189
				xmax = 836.8689
				text = "W"
			intervals [2089]:
				xmin = 836.8689
				xmax = 836.9189
				text = "AA1"
			intervals [2090]:
				xmin = 836.9189
				xmax = 836.9889
				text = "N"
			intervals [2091]:
				xmin = 836.9889
				xmax = 837.0289
				text = "T"
			intervals [2092]:
				xmin = 837.0289
				xmax = 837.0689
				text = "S"
			intervals [2093]:
				xmin = 837.0689
				xmax = 837.0989
				text = "T"
			intervals [2094]:
				xmin = 837.0989
				xmax = 837.1689
				text = "IH0"
			intervals [2095]:
				xmin = 837.1689
				xmax = 837.2589
				text = "K"
			intervals [2096]:
				xmin = 837.2589
				xmax = 837.2889
				text = "AH1"
			intervals [2097]:
				xmin = 837.2889
				xmax = 837.4289
				text = "M"
			intervals [2098]:
				xmin = 837.4289
				xmax = 837.4589
				text = "IH0"
			intervals [2099]:
				xmin = 837.4589
				xmax = 837.5889
				text = "N"
			intervals [2100]:
				xmin = 837.5889
				xmax = 837.6189
				text = "sp"
			intervals [2101]:
				xmin = 837.6189
				xmax = 837.6589
				text = "T"
			intervals [2102]:
				xmin = 837.6589
				xmax = 837.9189
				text = "IH0"
			intervals [2103]:
				xmin = 837.9189
				xmax = 838.0189
				text = "sp"
			intervals [2104]:
				xmin = 838.0189
				xmax = 838.435
				text = ""
			intervals [2105]:
				xmin = 838.435
				xmax = 838.495
				text = "DH"
			intervals [2106]:
				xmin = 838.495
				xmax = 838.625
				text = "IY0"
			intervals [2107]:
				xmin = 838.625
				xmax = 838.655
				text = "sp"
			intervals [2108]:
				xmin = 838.655
				xmax = 838.695
				text = "G"
			intervals [2109]:
				xmin = 838.695
				xmax = 838.725
				text = "R"
			intervals [2110]:
				xmin = 838.725
				xmax = 838.845
				text = "UW1"
			intervals [2111]:
				xmin = 838.845
				xmax = 838.885
				text = "P"
			intervals [2112]:
				xmin = 838.885
				xmax = 838.915
				text = "sp"
			intervals [2113]:
				xmin = 838.915
				xmax = 838.985
				text = "IH1"
			intervals [2114]:
				xmin = 838.985
				xmax = 839.065
				text = "Z"
			intervals [2115]:
				xmin = 839.065
				xmax = 839.105
				text = "DH"
			intervals [2116]:
				xmin = 839.105
				xmax = 839.135
				text = "EH1"
			intervals [2117]:
				xmin = 839.135
				xmax = 839.175
				text = "R"
			intervals [2118]:
				xmin = 839.175
				xmax = 839.205
				text = "EH1"
			intervals [2119]:
				xmin = 839.205
				xmax = 839.245
				text = "N"
			intervals [2120]:
				xmin = 839.245
				xmax = 839.315
				text = "IY0"
			intervals [2121]:
				xmin = 839.315
				xmax = 839.405
				text = "W"
			intervals [2122]:
				xmin = 839.405
				xmax = 839.525
				text = "EY1"
			intervals [2123]:
				xmin = 839.525
				xmax = 839.575
				text = "HH"
			intervals [2124]:
				xmin = 839.575
				xmax = 839.625
				text = "IY1"
			intervals [2125]:
				xmin = 839.625
				xmax = 839.665
				text = "K"
			intervals [2126]:
				xmin = 839.665
				xmax = 839.695
				text = "AH0"
			intervals [2127]:
				xmin = 839.695
				xmax = 839.775
				text = "N"
			intervals [2128]:
				xmin = 839.775
				xmax = 839.815
				text = "G"
			intervals [2129]:
				xmin = 839.815
				xmax = 839.855
				text = "IH1"
			intervals [2130]:
				xmin = 839.855
				xmax = 839.905
				text = "T"
			intervals [2131]:
				xmin = 839.905
				xmax = 839.955
				text = "IH1"
			intervals [2132]:
				xmin = 839.955
				xmax = 840.155
				text = "N"
			intervals [2133]:
				xmin = 840.155
				xmax = 840.255
				text = "sp"
			intervals [2134]:
				xmin = 840.255
				xmax = 851.820
				text = ""
			intervals [2135]:
				xmin = 851.820
				xmax = 851.850
				text = "M"
			intervals [2136]:
				xmin = 851.850
				xmax = 851.880
				text = "HH"
			intervals [2137]:
				xmin = 851.880
				xmax = 852.160
				text = "M"
			intervals [2138]:
				xmin = 852.160
				xmax = 852.220
				text = "sp"
			intervals [2139]:
				xmin = 852.220
				xmax = 862.2255
				text = ""
			intervals [2140]:
				xmin = 862.2255
				xmax = 862.2555
				text = "DH"
			intervals [2141]:
				xmin = 862.2555
				xmax = 862.2855
				text = "AH0"
			intervals [2142]:
				xmin = 862.2855
				xmax = 862.3255
				text = "T"
			intervals [2143]:
				xmin = 862.3255
				xmax = 862.4755
				text = "sp"
			intervals [2144]:
				xmin = 862.4755
				xmax = 862.6055
				text = "Z"
			intervals [2145]:
				xmin = 862.6055
				xmax = 862.6355
				text = "sp"
			intervals [2146]:
				xmin = 862.6355
				xmax = 862.6755
				text = "G"
			intervals [2147]:
				xmin = 862.6755
				xmax = 863.1055
				text = "IH0"
			intervals [2148]:
				xmin = 863.1055
				xmax = 863.1355
				text = "D"
			intervals [2149]:
				xmin = 863.1355
				xmax = 865.2853
				text = ""
			intervals [2150]:
				xmin = 865.2853
				xmax = 865.3553
				text = "HH"
			intervals [2151]:
				xmin = 865.3553
				xmax = 865.3853
				text = "W"
			intervals [2152]:
				xmin = 865.3853
				xmax = 865.4153
				text = "AH1"
			intervals [2153]:
				xmin = 865.4153
				xmax = 865.4453
				text = "T"
			intervals [2154]:
				xmin = 865.4453
				xmax = 865.4753
				text = "D"
			intervals [2155]:
				xmin = 865.4753
				xmax = 865.5053
				text = "UW1"
			intervals [2156]:
				xmin = 865.5053
				xmax = 865.5353
				text = "Y"
			intervals [2157]:
				xmin = 865.5353
				xmax = 865.5653
				text = "UW1"
			intervals [2158]:
				xmin = 865.5653
				xmax = 865.5953
				text = "W"
			intervals [2159]:
				xmin = 865.5953
				xmax = 865.6253
				text = "AA1"
			intervals [2160]:
				xmin = 865.6253
				xmax = 865.6553
				text = "N"
			intervals [2161]:
				xmin = 865.6553
				xmax = 865.6853
				text = "T"
			intervals [2162]:
				xmin = 865.6853
				xmax = 865.7153
				text = "T"
			intervals [2163]:
				xmin = 865.7153
				xmax = 865.7553
				text = "AH0"
			intervals [2164]:
				xmin = 865.7553
				xmax = 865.8053
				text = "D"
			intervals [2165]:
				xmin = 865.8053
				xmax = 865.8553
				text = "UW1"
			intervals [2166]:
				xmin = 865.8553
				xmax = 865.9253
				text = "W"
			intervals [2167]:
				xmin = 865.9253
				xmax = 865.9553
				text = "IH1"
			intervals [2168]:
				xmin = 865.9553
				xmax = 866.0153
				text = "N"
			intervals [2169]:
				xmin = 866.0153
				xmax = 866.0553
				text = "Y"
			intervals [2170]:
				xmin = 866.0553
				xmax = 866.1353
				text = "UW1"
			intervals [2171]:
				xmin = 866.1353
				xmax = 866.1653
				text = "sp"
			intervals [2172]:
				xmin = 866.1653
				xmax = 866.1953
				text = "F"
			intervals [2173]:
				xmin = 866.1953
				xmax = 866.2553
				text = "IH1"
			intervals [2174]:
				xmin = 866.2553
				xmax = 866.3253
				text = "N"
			intervals [2175]:
				xmin = 866.3253
				xmax = 866.4053
				text = "IH0"
			intervals [2176]:
				xmin = 866.4053
				xmax = 866.4453
				text = "SH"
			intervals [2177]:
				xmin = 866.4453
				xmax = 866.5553
				text = "sp"
			intervals [2178]:
				xmin = 866.5553
				xmax = 866.5853
				text = "S"
			intervals [2179]:
				xmin = 866.5853
				xmax = 866.6153
				text = "K"
			intervals [2180]:
				xmin = 866.6153
				xmax = 866.6453
				text = "UW1"
			intervals [2181]:
				xmin = 866.6453
				xmax = 867.1353
				text = "L"
			intervals [2182]:
				xmin = 867.1353
				xmax = 867.1853
				text = "sp"
			intervals [2183]:
				xmin = 867.1853
				xmax = 869.4156
				text = ""
			intervals [2184]:
				xmin = 869.4156
				xmax = 869.5256
				text = "IH1"
			intervals [2185]:
				xmin = 869.5256
				xmax = 869.5856
				text = "Z"
			intervals [2186]:
				xmin = 869.5856
				xmax = 869.6356
				text = "DH"
			intervals [2187]:
				xmin = 869.6356
				xmax = 869.7656
				text = "AE1"
			intervals [2188]:
				xmin = 869.7656
				xmax = 869.8056
				text = "T"
			intervals [2189]:
				xmin = 869.8056
				xmax = 869.8356
				text = "R"
			intervals [2190]:
				xmin = 869.8356
				xmax = 869.8656
				text = "AY1"
			intervals [2191]:
				xmin = 869.8656
				xmax = 870.2756
				text = "T"
			intervals [2192]:
				xmin = 870.2756
				xmax = 871.0355
				text = ""
			intervals [2193]:
				xmin = 871.0355
				xmax = 871.1055
				text = "W"
			intervals [2194]:
				xmin = 871.1055
				xmax = 871.1355
				text = "EH1"
			intervals [2195]:
				xmin = 871.1355
				xmax = 871.1655
				text = "L"
			intervals [2196]:
				xmin = 871.1655
				xmax = 871.1955
				text = "Y"
			intervals [2197]:
				xmin = 871.1955
				xmax = 871.2855
				text = "UW1"
			intervals [2198]:
				xmin = 871.2855
				xmax = 871.3355
				text = "R"
			intervals [2199]:
				xmin = 871.3355
				xmax = 871.4555
				text = "sp"
			intervals [2200]:
				xmin = 871.4555
				xmax = 871.4855
				text = "P"
			intervals [2201]:
				xmin = 871.4855
				xmax = 871.5155
				text = "R"
			intervals [2202]:
				xmin = 871.5155
				xmax = 871.5555
				text = "IH1"
			intervals [2203]:
				xmin = 871.5555
				xmax = 871.6055
				text = "T"
			intervals [2204]:
				xmin = 871.6055
				xmax = 871.6755
				text = "IY0"
			intervals [2205]:
				xmin = 871.6755
				xmax = 871.7755
				text = "IH0"
			intervals [2206]:
				xmin = 871.7755
				xmax = 871.8355
				text = "N"
			intervals [2207]:
				xmin = 871.8355
				xmax = 871.8755
				text = "AH1"
			intervals [2208]:
				xmin = 871.8755
				xmax = 871.9055
				text = "F"
			intervals [2209]:
				xmin = 871.9055
				xmax = 872.1055
				text = "sp"
			intervals [2210]:
				xmin = 872.1055
				xmax = 872.1355
				text = "T"
			intervals [2211]:
				xmin = 872.1355
				xmax = 872.1655
				text = "IH0"
			intervals [2212]:
				xmin = 872.1655
				xmax = 872.1955
				text = "sp"
			intervals [2213]:
				xmin = 872.1955
				xmax = 872.2255
				text = "D"
			intervals [2214]:
				xmin = 872.2255
				xmax = 872.3655
				text = "UW1"
			intervals [2215]:
				xmin = 872.3655
				xmax = 872.3955
				text = "sp"
			intervals [2216]:
				xmin = 872.3955
				xmax = 872.4355
				text = "IH0"
			intervals [2217]:
				xmin = 872.4355
				xmax = 872.5555
				text = "T"
			intervals [2218]:
				xmin = 872.5555
				xmax = 872.5855
				text = "sp"
			intervals [2219]:
				xmin = 872.5855
				xmax = 873.1836
				text = ""
			intervals [2220]:
				xmin = 873.1836
				xmax = 873.3036
				text = "HH"
			intervals [2221]:
				xmin = 873.3036
				xmax = 873.3836
				text = "W"
			intervals [2222]:
				xmin = 873.3836
				xmax = 873.5336
				text = "AH1"
			intervals [2223]:
				xmin = 873.5336
				xmax = 873.5636
				text = "T"
			intervals [2224]:
				xmin = 873.5636
				xmax = 873.8036
				text = "W"
			intervals [2225]:
				xmin = 873.8036
				xmax = 873.8536
				text = "AH1"
			intervals [2226]:
				xmin = 873.8536
				xmax = 873.9536
				text = "T"
			intervals [2227]:
				xmin = 873.9536
				xmax = 873.9936
				text = "D"
			intervals [2228]:
				xmin = 873.9936
				xmax = 874.0636
				text = "IH0"
			intervals [2229]:
				xmin = 874.0636
				xmax = 874.1136
				text = "Z"
			intervals [2230]:
				xmin = 874.1136
				xmax = 874.1736
				text = "AH0"
			intervals [2231]:
				xmin = 874.1736
				xmax = 874.2436
				text = "N"
			intervals [2232]:
				xmin = 874.2436
				xmax = 874.3336
				text = "EH1"
			intervals [2233]:
				xmin = 874.3336
				xmax = 874.4236
				text = "R"
			intervals [2234]:
				xmin = 874.4236
				xmax = 874.4736
				text = "L"
			intervals [2235]:
				xmin = 874.4736
				xmax = 874.5736
				text = "AY2"
			intervals [2236]:
				xmin = 874.5736
				xmax = 874.6336
				text = "N"
			intervals [2237]:
				xmin = 874.6336
				xmax = 874.6636
				text = "sp"
			intervals [2238]:
				xmin = 874.6636
				xmax = 874.8136
				text = "S"
			intervals [2239]:
				xmin = 874.8136
				xmax = 874.8636
				text = "T"
			intervals [2240]:
				xmin = 874.8636
				xmax = 874.9836
				text = "UW1"
			intervals [2241]:
				xmin = 874.9836
				xmax = 875.0136
				text = "ER0"
			intervals [2242]:
				xmin = 875.0136
				xmax = 875.1136
				text = "D"
			intervals [2243]:
				xmin = 875.1136
				xmax = 875.1636
				text = "AH0"
			intervals [2244]:
				xmin = 875.1636
				xmax = 875.2336
				text = "S"
			intervals [2245]:
				xmin = 875.2336
				xmax = 875.3036
				text = "sp"
			intervals [2246]:
				xmin = 875.3036
				xmax = 875.3636
				text = "D"
			intervals [2247]:
				xmin = 875.3636
				xmax = 875.6036
				text = "UW1"
			intervals [2248]:
				xmin = 875.6036
				xmax = 889.6906
				text = "sp"
			intervals [2249]:
				xmin = 889.6906
				xmax = 889.9206
				text = "AH1"
			intervals [2250]:
				xmin = 889.9206
				xmax = 889.9506
				text = "HH"
			intervals [2251]:
				xmin = 889.9506
				xmax = 890.1106
				text = "AH1"
			intervals [2252]:
				xmin = 890.1106
				xmax = 891.7989
				text = "sp"
			intervals [2253]:
				xmin = 891.7989
				xmax = 891.8989
				text = "W"
			intervals [2254]:
				xmin = 891.8989
				xmax = 891.9289
				text = "AH1"
			intervals [2255]:
				xmin = 891.9289
				xmax = 891.9689
				text = "T"
			intervals [2256]:
				xmin = 891.9689
				xmax = 891.9989
				text = "D"
			intervals [2257]:
				xmin = 891.9989
				xmax = 892.0289
				text = "UW1"
			intervals [2258]:
				xmin = 892.0289
				xmax = 892.1289
				text = "HH"
			intervals [2259]:
				xmin = 892.1289
				xmax = 892.1789
				text = "W"
			intervals [2260]:
				xmin = 892.1789
				xmax = 892.2189
				text = "AH1"
			intervals [2261]:
				xmin = 892.2189
				xmax = 892.2589
				text = "T"
			intervals [2262]:
				xmin = 892.2589
				xmax = 892.2889
				text = "D"
			intervals [2263]:
				xmin = 892.2889
				xmax = 892.4089
				text = "UW1"
			intervals [2264]:
				xmin = 892.4089
				xmax = 892.4589
				text = "DH"
			intervals [2265]:
				xmin = 892.4589
				xmax = 892.5389
				text = "EY1"
			intervals [2266]:
				xmin = 892.5389
				xmax = 892.5889
				text = "HH"
			intervals [2267]:
				xmin = 892.5889
				xmax = 892.6789
				text = "AE1"
			intervals [2268]:
				xmin = 892.6789
				xmax = 892.7989
				text = "V"
			intervals [2269]:
				xmin = 892.7989
				xmax = 892.8289
				text = "T"
			intervals [2270]:
				xmin = 892.8289
				xmax = 892.8589
				text = "IH0"
			intervals [2271]:
				xmin = 892.8589
				xmax = 892.9689
				text = "D"
			intervals [2272]:
				xmin = 892.9689
				xmax = 893.1689
				text = "UW1"
			intervals [2273]:
				xmin = 893.1689
				xmax = 893.2189
				text = "W"
			intervals [2274]:
				xmin = 893.2189
				xmax = 893.2589
				text = "AH1"
			intervals [2275]:
				xmin = 893.2589
				xmax = 893.2889
				text = "T"
			intervals [2276]:
				xmin = 893.2889
				xmax = 893.3189
				text = "D"
			intervals [2277]:
				xmin = 893.3189
				xmax = 893.3489
				text = "UW1"
			intervals [2278]:
				xmin = 893.3489
				xmax = 893.3989
				text = "DH"
			intervals [2279]:
				xmin = 893.3989
				xmax = 893.4489
				text = "EY1"
			intervals [2280]:
				xmin = 893.4489
				xmax = 893.4789
				text = "HH"
			intervals [2281]:
				xmin = 893.4789
				xmax = 893.5289
				text = "AE1"
			intervals [2282]:
				xmin = 893.5289
				xmax = 893.6189
				text = "V"
			intervals [2283]:
				xmin = 893.6189
				xmax = 893.6689
				text = "T"
			intervals [2284]:
				xmin = 893.6689
				xmax = 893.6989
				text = "IH0"
			intervals [2285]:
				xmin = 893.6989
				xmax = 893.7589
				text = "sp"
			intervals [2286]:
				xmin = 893.7589
				xmax = 893.8591
				text = ""
			intervals [2287]:
				xmin = 893.8591
				xmax = 893.9691
				text = "D"
			intervals [2288]:
				xmin = 893.9691
				xmax = 894.1391
				text = "UW1"
			intervals [2289]:
				xmin = 894.1391
				xmax = 894.2791
				text = "sp"
			intervals [2290]:
				xmin = 894.2791
				xmax = 894.3391
				text = "EH1"
			intervals [2291]:
				xmin = 894.3391
				xmax = 894.3691
				text = "Z"
			intervals [2292]:
				xmin = 894.3691
				xmax = 894.4291
				text = "sp"
			intervals [2293]:
				xmin = 894.4291
				xmax = 894.4991
				text = "DH"
			intervals [2294]:
				xmin = 894.4991
				xmax = 894.5691
				text = "EH1"
			intervals [2295]:
				xmin = 894.5691
				xmax = 894.6791
				text = "R"
			intervals [2296]:
				xmin = 894.6791
				xmax = 894.7091
				text = "sp"
			intervals [2297]:
				xmin = 894.7091
				xmax = 894.7391
				text = "JH"
			intervals [2298]:
				xmin = 894.7391
				xmax = 894.7691
				text = "AA1"
			intervals [2299]:
				xmin = 894.7691
				xmax = 894.7991
				text = "B"
			intervals [2300]:
				xmin = 894.7991
				xmax = 901.1359
				text = "sp"
			intervals [2301]:
				xmin = 901.1359
				xmax = 901.2859
				text = "M"
			intervals [2302]:
				xmin = 901.2859
				xmax = 901.3359
				text = "HH"
			intervals [2303]:
				xmin = 901.3359
				xmax = 901.4859
				text = "M"
			intervals [2304]:
				xmin = 901.4859
				xmax = 909.470
				text = "sp"
			intervals [2305]:
				xmin = 909.470
				xmax = 909.600
				text = "G"
			intervals [2306]:
				xmin = 909.600
				xmax = 909.710
				text = "IH0"
			intervals [2307]:
				xmin = 909.710
				xmax = 909.740
				text = "D"
			intervals [2308]:
				xmin = 909.740
				xmax = 910.8088
				text = "sp"
			intervals [2309]:
				xmin = 910.8088
				xmax = 910.9588
				text = "AH1"
			intervals [2310]:
				xmin = 910.9588
				xmax = 911.0288
				text = "M"
			intervals [2311]:
				xmin = 911.0288
				xmax = 911.1588
				text = "sp"
			intervals [2312]:
				xmin = 911.1588
				xmax = 914.4568
				text = ""
			intervals [2313]:
				xmin = 914.4568
				xmax = 914.5468
				text = "EH1"
			intervals [2314]:
				xmin = 914.5468
				xmax = 914.5968
				text = "N"
			intervals [2315]:
				xmin = 914.5968
				xmax = 914.7368
				text = "IY0"
			intervals [2316]:
				xmin = 914.7368
				xmax = 914.8068
				text = "AH1"
			intervals [2317]:
				xmin = 914.8068
				xmax = 914.8568
				text = "DH"
			intervals [2318]:
				xmin = 914.8568
				xmax = 915.0368
				text = "ER0"
			intervals [2319]:
				xmin = 915.0368
				xmax = 915.2268
				text = "sp"
			intervals [2320]:
				xmin = 915.2268
				xmax = 915.2668
				text = "TH"
			intervals [2321]:
				xmin = 915.2668
				xmax = 915.3068
				text = "IH1"
			intervals [2322]:
				xmin = 915.3068
				xmax = 915.4668
				text = "NG"
			intervals [2323]:
				xmin = 915.4668
				xmax = 915.5068
				text = "Z"
			intervals [2324]:
				xmin = 915.5068
				xmax = 915.5468
				text = "Y"
			intervals [2325]:
				xmin = 915.5468
				xmax = 915.5868
				text = "UW1"
			intervals [2326]:
				xmin = 915.5868
				xmax = 915.6168
				text = "D"
			intervals [2327]:
				xmin = 915.6168
				xmax = 915.6768
				text = "L"
			intervals [2328]:
				xmin = 915.6768
				xmax = 915.7468
				text = "AY1"
			intervals [2329]:
				xmin = 915.7468
				xmax = 915.8268
				text = "K"
			intervals [2330]:
				xmin = 915.8268
				xmax = 915.8968
				text = "sp"
			intervals [2331]:
				xmin = 915.8968
				xmax = 915.9268
				text = "T"
			intervals [2332]:
				xmin = 915.9268
				xmax = 915.9568
				text = "IH0"
			intervals [2333]:
				xmin = 915.9568
				xmax = 916.0568
				text = "B"
			intervals [2334]:
				xmin = 916.0568
				xmax = 916.2468
				text = "IY0"
			intervals [2335]:
				xmin = 916.2468
				xmax = 916.3268
				text = "sp"
			intervals [2336]:
				xmin = 916.3268
				xmax = 919.6575
				text = ""
			intervals [2337]:
				xmin = 919.6575
				xmax = 919.7075
				text = "IH0"
			intervals [2338]:
				xmin = 919.7075
				xmax = 919.7375
				text = "Z"
			intervals [2339]:
				xmin = 919.7375
				xmax = 919.7675
				text = "sp"
			intervals [2340]:
				xmin = 919.7675
				xmax = 919.8075
				text = "DH"
			intervals [2341]:
				xmin = 919.8075
				xmax = 919.9075
				text = "AH0"
			intervals [2342]:
				xmin = 919.9075
				xmax = 919.9375
				text = "T"
			intervals [2343]:
				xmin = 919.9375
				xmax = 920.0075
				text = "W"
			intervals [2344]:
				xmin = 920.0075
				xmax = 920.0675
				text = "AH1"
			intervals [2345]:
				xmin = 920.0675
				xmax = 920.1275
				text = "T"
			intervals [2346]:
				xmin = 920.1275
				xmax = 920.1775
				text = "S"
			intervals [2347]:
				xmin = 920.1775
				xmax = 920.2175
				text = "AH0"
			intervals [2348]:
				xmin = 920.2175
				xmax = 920.3175
				text = "N"
			intervals [2349]:
				xmin = 920.3175
				xmax = 920.4175
				text = "ER1"
			intervals [2350]:
				xmin = 920.4175
				xmax = 920.4475
				text = "S"
			intervals [2351]:
				xmin = 920.4475
				xmax = 920.6675
				text = "sp"
			intervals [2352]:
				xmin = 920.6675
				xmax = 920.6975
				text = "D"
			intervals [2353]:
				xmin = 920.6975
				xmax = 920.8275
				text = "UW1"
			intervals [2354]:
				xmin = 920.8275
				xmax = 934.2477
				text = "sp"
			intervals [2355]:
				xmin = 934.2477
				xmax = 934.4077
				text = "AH1"
			intervals [2356]:
				xmin = 934.4077
				xmax = 934.4477
				text = "HH"
			intervals [2357]:
				xmin = 934.4477
				xmax = 934.5977
				text = "AH1"
			intervals [2358]:
				xmin = 934.5977
				xmax = 934.6477
				text = "sp"
			intervals [2359]:
				xmin = 934.6477
				xmax = 940.2178
				text = ""
			intervals [2360]:
				xmin = 940.2178
				xmax = 940.3078
				text = "HH"
			intervals [2361]:
				xmin = 940.3078
				xmax = 940.4878
				text = "M"
			intervals [2362]:
				xmin = 940.4878
				xmax = 942.5637
				text = ""
			intervals [2363]:
				xmin = 942.5637
				xmax = 942.6537
				text = "W"
			intervals [2364]:
				xmin = 942.6537
				xmax = 942.6937
				text = "IH1"
			intervals [2365]:
				xmin = 942.6937
				xmax = 942.7937
				text = "CH"
			intervals [2366]:
				xmin = 942.7937
				xmax = 942.8237
				text = "sp"
			intervals [2367]:
				xmin = 942.8237
				xmax = 942.9237
				text = "W"
			intervals [2368]:
				xmin = 942.9237
				xmax = 942.9637
				text = "UH1"
			intervals [2369]:
				xmin = 942.9637
				xmax = 943.0437
				text = "D"
			intervals [2370]:
				xmin = 943.0437
				xmax = 943.0837
				text = "Y"
			intervals [2371]:
				xmin = 943.0837
				xmax = 943.1737
				text = "UW1"
			intervals [2372]:
				xmin = 943.1737
				xmax = 943.2437
				text = "L"
			intervals [2373]:
				xmin = 943.2437
				xmax = 943.3337
				text = "AY1"
			intervals [2374]:
				xmin = 943.3337
				xmax = 943.4837
				text = "K"
			intervals [2375]:
				xmin = 943.4837
				xmax = 943.5237
				text = "B"
			intervals [2376]:
				xmin = 943.5237
				xmax = 943.6937
				text = "EH1"
			intervals [2377]:
				xmin = 943.6937
				xmax = 943.7437
				text = "S"
			intervals [2378]:
				xmin = 943.7437
				xmax = 943.9837
				text = "T"
			intervals [2379]:
				xmin = 943.9837
				xmax = 949.0303
				text = ""
			intervals [2380]:
				xmin = 949.0303
				xmax = 949.0803
				text = "sil"
			intervals [2381]:
				xmin = 949.0803
				xmax = 949.1703
				text = "IH1"
			intervals [2382]:
				xmin = 949.1703
				xmax = 949.2203
				text = "Z"
			intervals [2383]:
				xmin = 949.2203
				xmax = 949.2503
				text = "DH"
			intervals [2384]:
				xmin = 949.2503
				xmax = 949.3503
				text = "AE1"
			intervals [2385]:
				xmin = 949.3503
				xmax = 949.3803
				text = "T"
			intervals [2386]:
				xmin = 949.3803
				xmax = 949.4103
				text = "R"
			intervals [2387]:
				xmin = 949.4103
				xmax = 949.6003
				text = "AY1"
			intervals [2388]:
				xmin = 949.6003
				xmax = 949.7103
				text = "T"
			intervals [2389]:
				xmin = 949.7103
				xmax = 950.5919
				text = "sp"
			intervals [2390]:
				xmin = 950.5919
				xmax = 950.6219
				text = "G"
			intervals [2391]:
				xmin = 950.6219
				xmax = 950.7419
				text = "IH0"
			intervals [2392]:
				xmin = 950.7419
				xmax = 950.8119
				text = "D"
			intervals [2393]:
				xmin = 950.8119
				xmax = 950.8619
				text = "sp"
			intervals [2394]:
				xmin = 950.8619
				xmax = 954.2717
				text = ""
			intervals [2395]:
				xmin = 954.2717
				xmax = 954.4117
				text = "AH1"
			intervals [2396]:
				xmin = 954.4117
				xmax = 954.4517
				text = "HH"
			intervals [2397]:
				xmin = 954.4517
				xmax = 954.5817
				text = "AH1"
			intervals [2398]:
				xmin = 954.5817
				xmax = 954.7517
				text = "sp"
			intervals [2399]:
				xmin = 954.7517
				xmax = 955.505
				text = ""
			intervals [2400]:
				xmin = 955.505
				xmax = 955.565
				text = "TH"
			intervals [2401]:
				xmin = 955.565
				xmax = 955.595
				text = "IH1"
			intervals [2402]:
				xmin = 955.595
				xmax = 955.625
				text = "NG"
			intervals [2403]:
				xmin = 955.625
				xmax = 955.675
				text = "K"
			intervals [2404]:
				xmin = 955.675
				xmax = 955.735
				text = "DH"
			intervals [2405]:
				xmin = 955.735
				xmax = 955.795
				text = "AE1"
			intervals [2406]:
				xmin = 955.795
				xmax = 955.855
				text = "T"
			intervals [2407]:
				xmin = 955.855
				xmax = 955.885
				text = "D"
			intervals [2408]:
				xmin = 955.885
				xmax = 955.935
				text = "B"
			intervals [2409]:
				xmin = 955.935
				xmax = 956.005
				text = "IY0"
			intervals [2410]:
				xmin = 956.005
				xmax = 956.095
				text = "K"
			intervals [2411]:
				xmin = 956.095
				xmax = 956.135
				text = "AY1"
			intervals [2412]:
				xmin = 956.135
				xmax = 956.165
				text = "N"
			intervals [2413]:
				xmin = 956.165
				xmax = 956.195
				text = "AH0"
			intervals [2414]:
				xmin = 956.195
				xmax = 956.235
				text = "V"
			intervals [2415]:
				xmin = 956.235
				xmax = 956.385
				text = "sp"
			intervals [2416]:
				xmin = 956.385
				xmax = 956.455
				text = "F"
			intervals [2417]:
				xmin = 956.455
				xmax = 956.485
				text = "AH1"
			intervals [2418]:
				xmin = 956.485
				xmax = 956.585
				text = "N"
			intervals [2419]:
				xmin = 956.585
				xmax = 961.0456
				text = "sp"
			intervals [2420]:
				xmin = 961.0456
				xmax = 961.1656
				text = "Y"
			intervals [2421]:
				xmin = 961.1656
				xmax = 961.3556
				text = "AE1"
			intervals [2422]:
				xmin = 961.3556
				xmax = 961.4256
				text = "sp"
			intervals [2423]:
				xmin = 961.4256
				xmax = 961.5456
				text = "SH"
			intervals [2424]:
				xmin = 961.5456
				xmax = 961.5756
				text = "UH1"
			intervals [2425]:
				xmin = 961.5756
				xmax = 961.6156
				text = "R"
			intervals [2426]:
				xmin = 961.6156
				xmax = 961.6456
				text = "sp"
			intervals [2427]:
				xmin = 961.6456
				xmax = 961.8256
				text = "W"
			intervals [2428]:
				xmin = 961.8256
				xmax = 961.9256
				text = "AH0"
			intervals [2429]:
				xmin = 961.9256
				xmax = 962.1456
				text = "L"
			intervals [2430]:
				xmin = 962.1456
				xmax = 962.6422
				text = ""
			intervals [2431]:
				xmin = 962.6422
				xmax = 962.7622
				text = "sil"
			intervals [2432]:
				xmin = 962.7622
				xmax = 962.7922
				text = "spn"
			intervals [2433]:
				xmin = 962.7922
				xmax = 963.0222
				text = "sp"
			intervals [2434]:
				xmin = 963.0222
				xmax = 963.6638
				text = ""
			intervals [2435]:
				xmin = 963.6638
				xmax = 963.7238
				text = "HH"
			intervals [2436]:
				xmin = 963.7238
				xmax = 963.8238
				text = "AW1"
			intervals [2437]:
				xmin = 963.8238
				xmax = 963.8738
				text = "AH0"
			intervals [2438]:
				xmin = 963.8738
				xmax = 963.9138
				text = "B"
			intervals [2439]:
				xmin = 963.9138
				xmax = 964.0738
				text = "AW1"
			intervals [2440]:
				xmin = 964.0738
				xmax = 964.1638
				text = "T"
			intervals [2441]:
				xmin = 964.1638
				xmax = 964.2038
				text = "sp"
			intervals [2442]:
				xmin = 964.2038
				xmax = 964.6338
				text = "AH1"
			intervals [2443]:
				xmin = 964.6338
				xmax = 964.7738
				text = "sp"
			intervals [2444]:
				xmin = 964.7738
				xmax = 964.8138
				text = "DH"
			intervals [2445]:
				xmin = 964.8138
				xmax = 964.8838
				text = "AH0"
			intervals [2446]:
				xmin = 964.8838
				xmax = 964.9438
				text = "HH"
			intervals [2447]:
				xmin = 964.9438
				xmax = 964.9938
				text = "AA1"
			intervals [2448]:
				xmin = 964.9938
				xmax = 965.1138
				text = "L"
			intervals [2449]:
				xmin = 965.1138
				xmax = 965.2038
				text = "AH0"
			intervals [2450]:
				xmin = 965.2038
				xmax = 965.2838
				text = "D"
			intervals [2451]:
				xmin = 965.2838
				xmax = 965.3938
				text = "EY2"
			intervals [2452]:
				xmin = 965.3938
				xmax = 965.6538
				text = "Z"
			intervals [2453]:
				xmin = 965.6538
				xmax = 965.6838
				text = "sp"
			intervals [2454]:
				xmin = 965.6838
				xmax = 965.7838
				text = "L"
			intervals [2455]:
				xmin = 965.7838
				xmax = 965.8538
				text = "AY1"
			intervals [2456]:
				xmin = 965.8538
				xmax = 965.9638
				text = "K"
			intervals [2457]:
				xmin = 965.9638
				xmax = 966.0938
				text = "sp"
			intervals [2458]:
				xmin = 966.0938
				xmax = 966.3338
				text = "AH1"
			intervals [2459]:
				xmin = 966.3338
				xmax = 966.4738
				text = "sp"
			intervals [2460]:
				xmin = 966.4738
				xmax = 966.5138
				text = "K"
			intervals [2461]:
				xmin = 966.5138
				xmax = 966.5538
				text = "R"
			intervals [2462]:
				xmin = 966.5538
				xmax = 966.6138
				text = "IH1"
			intervals [2463]:
				xmin = 966.6138
				xmax = 966.7138
				text = "S"
			intervals [2464]:
				xmin = 966.7138
				xmax = 966.9738
				text = "M"
			intervals [2465]:
				xmin = 966.9738
				xmax = 967.0038
				text = "AH0"
			intervals [2466]:
				xmin = 967.0038
				xmax = 967.2038
				text = "S"
			intervals [2467]:
				xmin = 967.2038
				xmax = 967.2838
				text = "sp"
			intervals [2468]:
				xmin = 967.2838
				xmax = 967.3438
				text = "HH"
			intervals [2469]:
				xmin = 967.3438
				xmax = 967.3838
				text = "AW1"
			intervals [2470]:
				xmin = 967.3838
				xmax = 967.4638
				text = "D"
			intervals [2471]:
				xmin = 967.4638
				xmax = 967.4938
				text = "IH0"
			intervals [2472]:
				xmin = 967.4938
				xmax = 967.5238
				text = "Z"
			intervals [2473]:
				xmin = 967.5238
				xmax = 967.6238
				text = "sp"
			intervals [2474]:
				xmin = 967.6238
				xmax = 967.6838
				text = "Y"
			intervals [2475]:
				xmin = 967.6838
				xmax = 967.7138
				text = "UH1"
			intervals [2476]:
				xmin = 967.7138
				xmax = 967.8438
				text = "R"
			intervals [2477]:
				xmin = 967.8438
				xmax = 967.8838
				text = "sp"
			intervals [2478]:
				xmin = 967.8838
				xmax = 968.1075
				text = ""
			intervals [2479]:
				xmin = 968.1075
				xmax = 968.1875
				text = "F"
			intervals [2480]:
				xmin = 968.1875
				xmax = 968.2675
				text = "AE1"
			intervals [2481]:
				xmin = 968.2675
				xmax = 968.3675
				text = "M"
			intervals [2482]:
				xmin = 968.3675
				xmax = 968.3975
				text = "L"
			intervals [2483]:
				xmin = 968.3975
				xmax = 968.4275
				text = "IY0"
			intervals [2484]:
				xmin = 968.4275
				xmax = 968.4575
				text = "sp"
			intervals [2485]:
				xmin = 968.4575
				xmax = 968.5875
				text = "S"
			intervals [2486]:
				xmin = 968.5875
				xmax = 968.6175
				text = "EH1"
			intervals [2487]:
				xmin = 968.6175
				xmax = 968.7175
				text = "L"
			intervals [2488]:
				xmin = 968.7175
				xmax = 968.8075
				text = "AH0"
			intervals [2489]:
				xmin = 968.8075
				xmax = 968.8475
				text = "B"
			intervals [2490]:
				xmin = 968.8475
				xmax = 968.8875
				text = "R"
			intervals [2491]:
				xmin = 968.8875
				xmax = 968.9475
				text = "EY2"
			intervals [2492]:
				xmin = 968.9475
				xmax = 968.9775
				text = "T"
			intervals [2493]:
				xmin = 968.9775
				xmax = 969.0975
				text = "sp"
			intervals [2494]:
				xmin = 969.0975
				xmax = 969.1675
				text = "DH"
			intervals [2495]:
				xmin = 969.1675
				xmax = 969.1975
				text = "AH0"
			intervals [2496]:
				xmin = 969.1975
				xmax = 969.2275
				text = "M"
			intervals [2497]:
				xmin = 969.2275
				xmax = 985.7641
				text = "sp"
			intervals [2498]:
				xmin = 985.7641
				xmax = 985.8441
				text = "M"
			intervals [2499]:
				xmin = 985.8441
				xmax = 985.8741
				text = "HH"
			intervals [2500]:
				xmin = 985.8741
				xmax = 986.1241
				text = "M"
			intervals [2501]:
				xmin = 986.1241
				xmax = 994.2618
				text = ""
			intervals [2502]:
				xmin = 994.2618
				xmax = 994.3818
				text = "AH1"
			intervals [2503]:
				xmin = 994.3818
				xmax = 994.4618
				text = "HH"
			intervals [2504]:
				xmin = 994.4618
				xmax = 994.6118
				text = "AH1"
			intervals [2505]:
				xmin = 994.6118
				xmax = 1000.590
				text = ""
			intervals [2506]:
				xmin = 1000.590
				xmax = 1000.620
				text = "sil"
			intervals [2507]:
				xmin = 1000.620
				xmax = 1000.650
				text = "AH1"
			intervals [2508]:
				xmin = 1000.650
				xmax = 1000.690
				text = "HH"
			intervals [2509]:
				xmin = 1000.690
				xmax = 1000.900
				text = "AH1"
			intervals [2510]:
				xmin = 1000.900
				xmax = 1000.990
				text = "sp"
			intervals [2511]:
				xmin = 1000.990
				xmax = 1010.1855
				text = ""
			intervals [2512]:
				xmin = 1010.1855
				xmax = 1010.2755
				text = "Y"
			intervals [2513]:
				xmin = 1010.2755
				xmax = 1010.6555
				text = "AE1"
			intervals [2514]:
				xmin = 1010.6555
				xmax = 1014.617
				text = ""
			intervals [2515]:
				xmin = 1014.617
				xmax = 1014.717
				text = "sil"
			intervals [2516]:
				xmin = 1014.717
				xmax = 1014.747
				text = "TH"
			intervals [2517]:
				xmin = 1014.747
				xmax = 1014.777
				text = "IH1"
			intervals [2518]:
				xmin = 1014.777
				xmax = 1014.807
				text = "NG"
			intervals [2519]:
				xmin = 1014.807
				xmax = 1014.837
				text = "K"
			intervals [2520]:
				xmin = 1014.837
				xmax = 1014.907
				text = "sp"
			intervals [2521]:
				xmin = 1014.907
				xmax = 1014.937
				text = "Y"
			intervals [2522]:
				xmin = 1014.937
				xmax = 1014.967
				text = "UW1"
			intervals [2523]:
				xmin = 1014.967
				xmax = 1014.997
				text = "W"
			intervals [2524]:
				xmin = 1014.997
				xmax = 1015.027
				text = "IH1"
			intervals [2525]:
				xmin = 1015.027
				xmax = 1015.227
				text = "L"
			intervals [2526]:
				xmin = 1015.227
				xmax = 1015.307
				text = "B"
			intervals [2527]:
				xmin = 1015.307
				xmax = 1015.397
				text = "IY0"
			intervals [2528]:
				xmin = 1015.397
				xmax = 1015.457
				text = "sp"
			intervals [2529]:
				xmin = 1015.457
				xmax = 1017.5598
				text = ""
			intervals [2530]:
				xmin = 1017.5598
				xmax = 1017.7398
				text = "DH"
			intervals [2531]:
				xmin = 1017.7398
				xmax = 1017.7698
				text = "AH0"
			intervals [2532]:
				xmin = 1017.7698
				xmax = 1017.7998
				text = "T"
			intervals [2533]:
				xmin = 1017.7998
				xmax = 1017.8498
				text = "sp"
			intervals [2534]:
				xmin = 1017.8498
				xmax = 1017.9398
				text = "S"
			intervals [2535]:
				xmin = 1017.9398
				xmax = 1018.0498
				text = "sp"
			intervals [2536]:
				xmin = 1018.0498
				xmax = 1018.0898
				text = "G"
			intervals [2537]:
				xmin = 1018.0898
				xmax = 1018.1898
				text = "IH0"
			intervals [2538]:
				xmin = 1018.1898
				xmax = 1018.2198
				text = "D"
			intervals [2539]:
				xmin = 1018.2198
				xmax = 1018.3398
				text = "sp"
			intervals [2540]:
				xmin = 1018.3398
				xmax = 1025.6941
				text = ""
			intervals [2541]:
				xmin = 1025.6941
				xmax = 1025.7741
				text = "Y"
			intervals [2542]:
				xmin = 1025.7741
				xmax = 1025.8341
				text = "UW1"
			intervals [2543]:
				xmin = 1025.8341
				xmax = 1025.8841
				text = "W"
			intervals [2544]:
				xmin = 1025.8841
				xmax = 1025.9341
				text = "AA1"
			intervals [2545]:
				xmin = 1025.9341
				xmax = 1025.9641
				text = "N"
			intervals [2546]:
				xmin = 1025.9641
				xmax = 1026.0141
				text = "T"
			intervals [2547]:
				xmin = 1026.0141
				xmax = 1026.0741
				text = "AH0"
			intervals [2548]:
				xmin = 1026.0741
				xmax = 1026.1741
				text = "S"
			intervals [2549]:
				xmin = 1026.1741
				xmax = 1026.2241
				text = "T"
			intervals [2550]:
				xmin = 1026.2241
				xmax = 1026.3441
				text = "AH1"
			intervals [2551]:
				xmin = 1026.3441
				xmax = 1026.4141
				text = "F"
			intervals [2552]:
				xmin = 1026.4141
				xmax = 1026.4541
				text = "T"
			intervals [2553]:
				xmin = 1026.4541
				xmax = 1026.5641
				text = "AE1"
			intervals [2554]:
				xmin = 1026.5641
				xmax = 1026.6541
				text = "N"
			intervals [2555]:
				xmin = 1026.6541
				xmax = 1026.6841
				text = "AH0"
			intervals [2556]:
				xmin = 1026.6841
				xmax = 1026.7141
				text = "M"
			intervals [2557]:
				xmin = 1026.7141
				xmax = 1026.7441
				text = "AH0"
			intervals [2558]:
				xmin = 1026.7441
				xmax = 1026.9541
				text = "L"
			intervals [2559]:
				xmin = 1026.9541
				xmax = 1027.0141
				text = "sp"
			intervals [2560]:
				xmin = 1027.0141
				xmax = 1027.0441
				text = "AE1"
			intervals [2561]:
				xmin = 1027.0441
				xmax = 1027.0741
				text = "T"
			intervals [2562]:
				xmin = 1027.0741
				xmax = 1027.1041
				text = "Y"
			intervals [2563]:
				xmin = 1027.1041
				xmax = 1027.1341
				text = "UH1"
			intervals [2564]:
				xmin = 1027.1341
				xmax = 1027.3741
				text = "R"
			intervals [2565]:
				xmin = 1027.3741
				xmax = 1027.4641
				text = "EY1"
			intervals [2566]:
				xmin = 1027.4641
				xmax = 1027.5141
				text = "JH"
			intervals [2567]:
				xmin = 1027.5141
				xmax = 1027.8441
				text = "spn"
			intervals [2568]:
				xmin = 1027.8441
				xmax = 1028.8275
				text = "sp"
			intervals [2569]:
				xmin = 1028.8275
				xmax = 1028.8575
				text = "HH"
			intervals [2570]:
				xmin = 1028.8575
				xmax = 1028.9075
				text = "AW1"
			intervals [2571]:
				xmin = 1028.9075
				xmax = 1029.0775
				text = "K"
			intervals [2572]:
				xmin = 1029.0775
				xmax = 1029.1275
				text = "AH1"
			intervals [2573]:
				xmin = 1029.1275
				xmax = 1029.2075
				text = "M"
			intervals [2574]:
				xmin = 1029.2075
				xmax = 1038.3227
				text = "sp"
			intervals [2575]:
				xmin = 1038.3227
				xmax = 1038.7927
				text = "spn"
			intervals [2576]:
				xmin = 1038.7927
				xmax = 1046.4075
				text = ""
			intervals [2577]:
				xmin = 1046.4075
				xmax = 1046.5675
				text = "AH1"
			intervals [2578]:
				xmin = 1046.5675
				xmax = 1046.7275
				text = "HH"
			intervals [2579]:
				xmin = 1046.7275
				xmax = 1046.9375
				text = "AH1"
			intervals [2580]:
				xmin = 1046.9375
				xmax = 1058.3231
				text = ""
			intervals [2581]:
				xmin = 1058.3231
				xmax = 1058.4231
				text = "sil"
			intervals [2582]:
				xmin = 1058.4231
				xmax = 1058.4931
				text = "M"
			intervals [2583]:
				xmin = 1058.4931
				xmax = 1058.5531
				text = "HH"
			intervals [2584]:
				xmin = 1058.5531
				xmax = 1058.7531
				text = "M"
			intervals [2585]:
				xmin = 1058.7531
				xmax = 1064.517
				text = ""
			intervals [2586]:
				xmin = 1064.517
				xmax = 1064.567
				text = "sil"
			intervals [2587]:
				xmin = 1064.567
				xmax = 1064.637
				text = "IH1"
			intervals [2588]:
				xmin = 1064.637
				xmax = 1064.667
				text = "Z"
			intervals [2589]:
				xmin = 1064.667
				xmax = 1065.587
				text = "sp"
			intervals [2590]:
				xmin = 1065.587
				xmax = 1065.617
				text = "DH"
			intervals [2591]:
				xmin = 1065.617
				xmax = 1065.647
				text = "AE1"
			intervals [2592]:
				xmin = 1065.647
				xmax = 1065.677
				text = "T"
			intervals [2593]:
				xmin = 1065.677
				xmax = 1065.727
				text = "R"
			intervals [2594]:
				xmin = 1065.727
				xmax = 1065.787
				text = "AY1"
			intervals [2595]:
				xmin = 1065.787
				xmax = 1065.997
				text = "T"
			intervals [2596]:
				xmin = 1065.997
				xmax = 1066.027
				text = "sp"
			intervals [2597]:
				xmin = 1066.027
				xmax = 1066.057
				text = "F"
			intervals [2598]:
				xmin = 1066.057
				xmax = 1066.087
				text = "ER0"
			intervals [2599]:
				xmin = 1066.087
				xmax = 1066.127
				text = "Y"
			intervals [2600]:
				xmin = 1066.127
				xmax = 1066.187
				text = "UW1"
			intervals [2601]:
				xmin = 1066.187
				xmax = 1066.217
				text = "AA1"
			intervals [2602]:
				xmin = 1066.217
				xmax = 1066.247
				text = "N"
			intervals [2603]:
				xmin = 1066.247
				xmax = 1066.287
				text = "K"
			intervals [2604]:
				xmin = 1066.287
				xmax = 1066.317
				text = "R"
			intervals [2605]:
				xmin = 1066.317
				xmax = 1066.387
				text = "IH1"
			intervals [2606]:
				xmin = 1066.387
				xmax = 1066.417
				text = "S"
			intervals [2607]:
				xmin = 1066.417
				xmax = 1066.447
				text = "M"
			intervals [2608]:
				xmin = 1066.447
				xmax = 1066.527
				text = "AH0"
			intervals [2609]:
				xmin = 1066.527
				xmax = 1066.687
				text = "S"
			intervals [2610]:
				xmin = 1066.687
				xmax = 1066.717
				text = "sp"
			intervals [2611]:
				xmin = 1066.717
				xmax = 1069.0584
				text = ""
			intervals [2612]:
				xmin = 1069.0584
				xmax = 1069.1484
				text = "HH"
			intervals [2613]:
				xmin = 1069.1484
				xmax = 1069.2184
				text = "IH0"
			intervals [2614]:
				xmin = 1069.2184
				xmax = 1069.3284
				text = "Z"
			intervals [2615]:
				xmin = 1069.3284
				xmax = 1069.7784
				text = "spn"
			intervals [2616]:
				xmin = 1069.7784
				xmax = 1075.7203
				text = ""
			intervals [2617]:
				xmin = 1075.7203
				xmax = 1075.8003
				text = "IH0"
			intervals [2618]:
				xmin = 1075.8003
				xmax = 1075.8303
				text = "Z"
			intervals [2619]:
				xmin = 1075.8303
				xmax = 1075.9303
				text = "sp"
			intervals [2620]:
				xmin = 1075.9303
				xmax = 1075.9603
				text = "DH"
			intervals [2621]:
				xmin = 1075.9603
				xmax = 1075.9903
				text = "AH0"
			intervals [2622]:
				xmin = 1075.9903
				xmax = 1076.0203
				text = "T"
			intervals [2623]:
				xmin = 1076.0203
				xmax = 1076.0503
				text = "R"
			intervals [2624]:
				xmin = 1076.0503
				xmax = 1076.0803
				text = "AY1"
			intervals [2625]:
				xmin = 1076.0803
				xmax = 1076.4603
				text = "T"
			intervals [2626]:
				xmin = 1076.4603
				xmax = 1078.7272
				text = ""
			intervals [2627]:
				xmin = 1078.7272
				xmax = 1078.9072
				text = "IH1"
			intervals [2628]:
				xmin = 1078.9072
				xmax = 1078.9672
				text = "Z"
			intervals [2629]:
				xmin = 1078.9672
				xmax = 1079.0072
				text = "DH"
			intervals [2630]:
				xmin = 1079.0072
				xmax = 1079.1572
				text = "AE1"
			intervals [2631]:
				xmin = 1079.1572
				xmax = 1079.1972
				text = "T"
			intervals [2632]:
				xmin = 1079.1972
				xmax = 1079.2272
				text = "R"
			intervals [2633]:
				xmin = 1079.2272
				xmax = 1079.2872
				text = "AY1"
			intervals [2634]:
				xmin = 1079.2872
				xmax = 1079.4472
				text = "T"
			intervals [2635]:
				xmin = 1079.4472
				xmax = 1081.6501
				text = "sp"
			intervals [2636]:
				xmin = 1081.6501
				xmax = 1081.7101
				text = "JH"
			intervals [2637]:
				xmin = 1081.7101
				xmax = 1081.7901
				text = "IY1"
			intervals [2638]:
				xmin = 1081.7901
				xmax = 1082.0501
				text = "Z"
			intervals [2639]:
				xmin = 1082.0501
				xmax = 1082.1001
				text = "sp"
			intervals [2640]:
				xmin = 1082.1001
				xmax = 1082.3578
				text = ""
			intervals [2641]:
				xmin = 1082.3578
				xmax = 1082.4278
				text = "IH0"
			intervals [2642]:
				xmin = 1082.4278
				xmax = 1082.4678
				text = "T"
			intervals [2643]:
				xmin = 1082.4678
				xmax = 1082.5378
				text = "W"
			intervals [2644]:
				xmin = 1082.5378
				xmax = 1082.6278
				text = "AO1"
			intervals [2645]:
				xmin = 1082.6278
				xmax = 1082.7678
				text = "Z"
			intervals [2646]:
				xmin = 1082.7678
				xmax = 1083.125
				text = "sp"
			intervals [2647]:
				xmin = 1083.125
				xmax = 1083.205
				text = "T"
			intervals [2648]:
				xmin = 1083.205
				xmax = 1083.355
				text = "UW1"
			intervals [2649]:
				xmin = 1083.355
				xmax = 1083.395
				text = "sp"
			intervals [2650]:
				xmin = 1083.395
				xmax = 1083.495
				text = "K"
			intervals [2651]:
				xmin = 1083.495
				xmax = 1083.745
				text = "UW1"
			intervals [2652]:
				xmin = 1083.745
				xmax = 1083.985
				text = "L"
			intervals [2653]:
				xmin = 1083.985
				xmax = 1084.285
				text = "sp"
			intervals [2654]:
				xmin = 1084.285
				xmax = 1084.595
				text = "spn"
			intervals [2655]:
				xmin = 1084.595
				xmax = 1085.065
				text = "sp"
			intervals [2656]:
				xmin = 1085.065
				xmax = 1085.8084
				text = ""
			intervals [2657]:
				xmin = 1085.8084
				xmax = 1085.8584
				text = "HH"
			intervals [2658]:
				xmin = 1085.8584
				xmax = 1085.9784
				text = "AW1"
			intervals [2659]:
				xmin = 1085.9784
				xmax = 1086.0084
				text = "AH0"
			intervals [2660]:
				xmin = 1086.0084
				xmax = 1086.0684
				text = "B"
			intervals [2661]:
				xmin = 1086.0684
				xmax = 1086.1284
				text = "AW1"
			intervals [2662]:
				xmin = 1086.1284
				xmax = 1086.2284
				text = "T"
			intervals [2663]:
				xmin = 1086.2284
				xmax = 1086.2584
				text = "sp"
			intervals [2664]:
				xmin = 1086.2584
				xmax = 1086.3084
				text = "F"
			intervals [2665]:
				xmin = 1086.3084
				xmax = 1086.3684
				text = "AO1"
			intervals [2666]:
				xmin = 1086.3684
				xmax = 1086.4584
				text = "R"
			intervals [2667]:
				xmin = 1086.4584
				xmax = 1086.5584
				text = "TH"
			intervals [2668]:
				xmin = 1086.5584
				xmax = 1086.5884
				text = "AH0"
			intervals [2669]:
				xmin = 1086.5884
				xmax = 1086.6184
				text = "V"
			intervals [2670]:
				xmin = 1086.6184
				xmax = 1086.6584
				text = "JH"
			intervals [2671]:
				xmin = 1086.6584
				xmax = 1086.7684
				text = "UW2"
			intervals [2672]:
				xmin = 1086.7684
				xmax = 1086.8684
				text = "L"
			intervals [2673]:
				xmin = 1086.8684
				xmax = 1087.0784
				text = "AY1"
			intervals [2674]:
				xmin = 1087.0784
				xmax = 1087.1584
				text = "W"
			intervals [2675]:
				xmin = 1087.1584
				xmax = 1087.1884
				text = "AH1"
			intervals [2676]:
				xmin = 1087.1884
				xmax = 1087.2484
				text = "T"
			intervals [2677]:
				xmin = 1087.2484
				xmax = 1087.2784
				text = "D"
			intervals [2678]:
				xmin = 1087.2784
				xmax = 1087.3384
				text = "UW1"
			intervals [2679]:
				xmin = 1087.3384
				xmax = 1087.3684
				text = "Y"
			intervals [2680]:
				xmin = 1087.3684
				xmax = 1087.4184
				text = "UW1"
			intervals [2681]:
				xmin = 1087.4184
				xmax = 1087.4684
				text = "AO1"
			intervals [2682]:
				xmin = 1087.4684
				xmax = 1087.5784
				text = "L"
			intervals [2683]:
				xmin = 1087.5784
				xmax = 1087.6584
				text = "sp"
			intervals [2684]:
				xmin = 1087.6584
				xmax = 1087.6884
				text = "D"
			intervals [2685]:
				xmin = 1087.6884
				xmax = 1087.7984
				text = "UW1"
			intervals [2686]:
				xmin = 1087.7984
				xmax = 1103.1601
				text = "sp"
			intervals [2687]:
				xmin = 1103.1601
				xmax = 1103.2601
				text = "AH1"
			intervals [2688]:
				xmin = 1103.2601
				xmax = 1103.3201
				text = "HH"
			intervals [2689]:
				xmin = 1103.3201
				xmax = 1103.4901
				text = "AH1"
			intervals [2690]:
				xmin = 1103.4901
				xmax = 1115.5812
				text = "sp"
			intervals [2691]:
				xmin = 1115.5812
				xmax = 1115.7212
				text = "AH1"
			intervals [2692]:
				xmin = 1115.7212
				xmax = 1115.9212
				text = "HH"
			intervals [2693]:
				xmin = 1115.9212
				xmax = 1115.9812
				text = "AH1"
			intervals [2694]:
				xmin = 1115.9812
				xmax = 1126.2746
				text = ""
			intervals [2695]:
				xmin = 1126.2746
				xmax = 1126.3646
				text = "AH1"
			intervals [2696]:
				xmin = 1126.3646
				xmax = 1126.3946
				text = "sp"
			intervals [2697]:
				xmin = 1126.3946
				xmax = 1126.5046
				text = "N"
			intervals [2698]:
				xmin = 1126.5046
				xmax = 1126.5646
				text = "Y"
			intervals [2699]:
				xmin = 1126.5646
				xmax = 1126.5946
				text = "UW1"
			intervals [2700]:
				xmin = 1126.5946
				xmax = 1126.7146
				text = "Y"
			intervals [2701]:
				xmin = 1126.7146
				xmax = 1126.8246
				text = "IH1"
			intervals [2702]:
				xmin = 1126.8246
				xmax = 1126.9046
				text = "R"
			intervals [2703]:
				xmin = 1126.9046
				xmax = 1126.9546
				text = "Z"
			intervals [2704]:
				xmin = 1126.9546
				xmax = 1127.1046
				text = "IY1"
			intervals [2705]:
				xmin = 1127.1046
				xmax = 1127.1346
				text = "V"
			intervals [2706]:
				xmin = 1127.1346
				xmax = 1127.1646
				text = "D"
			intervals [2707]:
				xmin = 1127.1646
				xmax = 1127.1946
				text = "UW1"
			intervals [2708]:
				xmin = 1127.1946
				xmax = 1127.2246
				text = "Y"
			intervals [2709]:
				xmin = 1127.2246
				xmax = 1127.2946
				text = "UW1"
			intervals [2710]:
				xmin = 1127.2946
				xmax = 1127.3446
				text = "D"
			intervals [2711]:
				xmin = 1127.3446
				xmax = 1127.4246
				text = "UW1"
			intervals [2712]:
				xmin = 1127.4246
				xmax = 1127.4546
				text = "EH1"
			intervals [2713]:
				xmin = 1127.4546
				xmax = 1127.5446
				text = "N"
			intervals [2714]:
				xmin = 1127.5446
				xmax = 1127.5946
				text = "IY0"
			intervals [2715]:
				xmin = 1127.5946
				xmax = 1127.6746
				text = "TH"
			intervals [2716]:
				xmin = 1127.6746
				xmax = 1127.7046
				text = "IH2"
			intervals [2717]:
				xmin = 1127.7046
				xmax = 1127.7946
				text = "NG"
			intervals [2718]:
				xmin = 1127.7946
				xmax = 1127.8646
				text = "S"
			intervals [2719]:
				xmin = 1127.8646
				xmax = 1127.9646
				text = "P"
			intervals [2720]:
				xmin = 1127.9646
				xmax = 1128.1146
				text = "EH1"
			intervals [2721]:
				xmin = 1128.1146
				xmax = 1128.2046
				text = "SH"
			intervals [2722]:
				xmin = 1128.2046
				xmax = 1128.2646
				text = "AH0"
			intervals [2723]:
				xmin = 1128.2646
				xmax = 1128.3046
				text = "L"
			intervals [2724]:
				xmin = 1128.3046
				xmax = 1128.3946
				text = "HH"
			intervals [2725]:
				xmin = 1128.3946
				xmax = 1128.4646
				text = "AE1"
			intervals [2726]:
				xmin = 1128.4646
				xmax = 1128.5546
				text = "V"
			intervals [2727]:
				xmin = 1128.5546
				xmax = 1128.6146
				text = "EY1"
			intervals [2728]:
				xmin = 1128.6146
				xmax = 1128.6546
				text = "sp"
			intervals [2729]:
				xmin = 1128.6546
				xmax = 1128.6846
				text = "P"
			intervals [2730]:
				xmin = 1128.6846
				xmax = 1128.8046
				text = "AA1"
			intervals [2731]:
				xmin = 1128.8046
				xmax = 1128.8346
				text = "R"
			intervals [2732]:
				xmin = 1128.8346
				xmax = 1128.9246
				text = "T"
			intervals [2733]:
				xmin = 1128.9246
				xmax = 1129.1946
				text = "IY0"
			intervals [2734]:
				xmin = 1129.1946
				xmax = 1145.0068
				text = ""
			intervals [2735]:
				xmin = 1145.0068
				xmax = 1145.1468
				text = "AH1"
			intervals [2736]:
				xmin = 1145.1468
				xmax = 1145.4068
				text = "HH"
			intervals [2737]:
				xmin = 1145.4068
				xmax = 1145.4368
				text = "AH1"
			intervals [2738]:
				xmin = 1145.4368
				xmax = 1167.8561
				text = ""
			intervals [2739]:
				xmin = 1167.8561
				xmax = 1167.8961
				text = "sil"
			intervals [2740]:
				xmin = 1167.8961
				xmax = 1167.9861
				text = "AH1"
			intervals [2741]:
				xmin = 1167.9861
				xmax = 1168.0561
				text = "HH"
			intervals [2742]:
				xmin = 1168.0561
				xmax = 1168.0961
				text = "AH1"
			intervals [2743]:
				xmin = 1168.0961
				xmax = 1168.2061
				text = "sp"
			intervals [2744]:
				xmin = 1168.2061
				xmax = 1178.4774
				text = ""
			intervals [2745]:
				xmin = 1178.4774
				xmax = 1178.5074
				text = "Y"
			intervals [2746]:
				xmin = 1178.5074
				xmax = 1178.8874
				text = "AE1"
			intervals [2747]:
				xmin = 1178.8874
				xmax = 1180.3334
				text = ""
			intervals [2748]:
				xmin = 1180.3334
				xmax = 1180.4734
				text = "AH1"
			intervals [2749]:
				xmin = 1180.4734
				xmax = 1180.5334
				text = "HH"
			intervals [2750]:
				xmin = 1180.5334
				xmax = 1180.7434
				text = "AH1"
			intervals [2751]:
				xmin = 1180.7434
				xmax = 1191.6181
				text = ""
			intervals [2752]:
				xmin = 1191.6181
				xmax = 1191.6481
				text = "M"
			intervals [2753]:
				xmin = 1191.6481
				xmax = 1191.7381
				text = "HH"
			intervals [2754]:
				xmin = 1191.7381
				xmax = 1192.1881
				text = "M"
			intervals [2755]:
				xmin = 1192.1881
				xmax = 1199.3536
				text = ""
			intervals [2756]:
				xmin = 1199.3536
				xmax = 1199.4336
				text = "W"
			intervals [2757]:
				xmin = 1199.4336
				xmax = 1199.4636
				text = "EH1"
			intervals [2758]:
				xmin = 1199.4636
				xmax = 1199.4936
				text = "L"
			intervals [2759]:
				xmin = 1199.4936
				xmax = 1199.6336
				text = "sp"
			intervals [2760]:
				xmin = 1199.6336
				xmax = 1199.6936
				text = "V"
			intervals [2761]:
				xmin = 1199.6936
				xmax = 1199.7236
				text = "EH1"
			intervals [2762]:
				xmin = 1199.7236
				xmax = 1199.7536
				text = "R"
			intervals [2763]:
				xmin = 1199.7536
				xmax = 1199.7836
				text = "IY0"
			intervals [2764]:
				xmin = 1199.7836
				xmax = 1199.8136
				text = "sp"
			intervals [2765]:
				xmin = 1199.8136
				xmax = 1199.8536
				text = "G"
			intervals [2766]:
				xmin = 1199.8536
				xmax = 1199.9836
				text = "IH0"
			intervals [2767]:
				xmin = 1199.9836
				xmax = 1200.0136
				text = "D"
			intervals [2768]:
				xmin = 1200.0136
				xmax = 1201.3084
				text = "sp"
			intervals [2769]:
				xmin = 1201.3084
				xmax = 1201.3384
				text = "S"
			intervals [2770]:
				xmin = 1201.3384
				xmax = 1201.3884
				text = "AW1"
			intervals [2771]:
				xmin = 1201.3884
				xmax = 1201.4484
				text = "N"
			intervals [2772]:
				xmin = 1201.4484
				xmax = 1201.4884
				text = "Z"
			intervals [2773]:
				xmin = 1201.4884
				xmax = 1201.5184
				text = "Y"
			intervals [2774]:
				xmin = 1201.5184
				xmax = 1201.5584
				text = "UH1"
			intervals [2775]:
				xmin = 1201.5584
				xmax = 1201.5884
				text = "R"
			intervals [2776]:
				xmin = 1201.5884
				xmax = 1201.6184
				text = "G"
			intervals [2777]:
				xmin = 1201.6184
				xmax = 1201.6484
				text = "AA1"
			intervals [2778]:
				xmin = 1201.6484
				xmax = 1201.6784
				text = "N"
			intervals [2779]:
				xmin = 1201.6784
				xmax = 1201.7084
				text = "AH0"
			intervals [2780]:
				xmin = 1201.7084
				xmax = 1201.8084
				text = "HH"
			intervals [2781]:
				xmin = 1201.8084
				xmax = 1201.8384
				text = "AE1"
			intervals [2782]:
				xmin = 1201.8384
				xmax = 1201.9184
				text = "V"
			intervals [2783]:
				xmin = 1201.9184
				xmax = 1201.9584
				text = "AH0"
			intervals [2784]:
				xmin = 1201.9584
				xmax = 1202.0484
				text = "sp"
			intervals [2785]:
				xmin = 1202.0484
				xmax = 1202.0984
				text = "G"
			intervals [2786]:
				xmin = 1202.0984
				xmax = 1202.1384
				text = "UH1"
			intervals [2787]:
				xmin = 1202.1384
				xmax = 1202.2484
				text = "D"
			intervals [2788]:
				xmin = 1202.2484
				xmax = 1202.3584
				text = "T"
			intervals [2789]:
				xmin = 1202.3584
				xmax = 1202.4984
				text = "AY1"
			intervals [2790]:
				xmin = 1202.4984
				xmax = 1202.5284
				text = "M"
			intervals [2791]:
				xmin = 1202.5284
				xmax = 1202.6184
				text = "sp"
			intervals [2792]:
				xmin = 1202.6184
				xmax = 1203.5978
				text = ""
			intervals [2793]:
				xmin = 1203.5978
				xmax = 1203.7478
				text = "spn"
			intervals [2794]:
				xmin = 1203.7478
				xmax = 1204.8548
				text = "sp"
			intervals [2795]:
				xmin = 1204.8548
				xmax = 1204.9048
				text = "Y"
			intervals [2796]:
				xmin = 1204.9048
				xmax = 1204.9348
				text = "UW1"
			intervals [2797]:
				xmin = 1204.9348
				xmax = 1204.9648
				text = "AE1"
			intervals [2798]:
				xmin = 1204.9648
				xmax = 1205.0448
				text = "NG"
			intervals [2799]:
				xmin = 1205.0448
				xmax = 1205.0848
				text = "K"
			intervals [2800]:
				xmin = 1205.0848
				xmax = 1205.1348
				text = "SH"
			intervals [2801]:
				xmin = 1205.1348
				xmax = 1205.2048
				text = "AH0"
			intervals [2802]:
				xmin = 1205.2048
				xmax = 1205.2948
				text = "S"
			intervals [2803]:
				xmin = 1205.2948
				xmax = 1205.3248
				text = "T"
			intervals [2804]:
				xmin = 1205.3248
				xmax = 1205.3548
				text = "AH0"
			intervals [2805]:
				xmin = 1205.3548
				xmax = 1205.3848
				text = "G"
			intervals [2806]:
				xmin = 1205.3848
				xmax = 1205.4148
				text = "OW1"
			intervals [2807]:
				xmin = 1205.4148
				xmax = 1205.5248
				text = "B"
			intervals [2808]:
				xmin = 1205.5248
				xmax = 1205.5948
				text = "AE1"
			intervals [2809]:
				xmin = 1205.5948
				xmax = 1205.7248
				text = "K"
			intervals [2810]:
				xmin = 1205.7248
				xmax = 1205.7548
				text = "T"
			intervals [2811]:
				xmin = 1205.7548
				xmax = 1205.8048
				text = "AH0"
			intervals [2812]:
				xmin = 1205.8048
				xmax = 1205.9548
				text = "S"
			intervals [2813]:
				xmin = 1205.9548
				xmax = 1205.9948
				text = "K"
			intervals [2814]:
				xmin = 1205.9948
				xmax = 1206.0348
				text = "UW1"
			intervals [2815]:
				xmin = 1206.0348
				xmax = 1206.0648
				text = "L"
			intervals [2816]:
				xmin = 1206.0648
				xmax = 1206.1148
				text = "N"
			intervals [2817]:
				xmin = 1206.1148
				xmax = 1206.1448
				text = "AW1"
			intervals [2818]:
				xmin = 1206.1448
				xmax = 1208.3401
				text = "sp"
			intervals [2819]:
				xmin = 1208.3401
				xmax = 1208.3801
				text = "IH1"
			intervals [2820]:
				xmin = 1208.3801
				xmax = 1208.4101
				text = "Z"
			intervals [2821]:
				xmin = 1208.4101
				xmax = 1208.4401
				text = "DH"
			intervals [2822]:
				xmin = 1208.4401
				xmax = 1208.5901
				text = "AH0"
			intervals [2823]:
				xmin = 1208.5901
				xmax = 1208.6201
				text = "T"
			intervals [2824]:
				xmin = 1208.6201
				xmax = 1208.6501
				text = "sp"
			intervals [2825]:
				xmin = 1208.6501
				xmax = 1208.7701
				text = "Y"
			intervals [2826]:
				xmin = 1208.7701
				xmax = 1208.8001
				text = "UW1"
			intervals [2827]:
				xmin = 1208.8001
				xmax = 1208.8301
				text = "G"
			intervals [2828]:
				xmin = 1208.8301
				xmax = 1208.8901
				text = "IH1"
			intervals [2829]:
				xmin = 1208.8901
				xmax = 1208.9501
				text = "T"
			intervals [2830]:
				xmin = 1208.9501
				xmax = 1209.0601
				text = "IH0"
			intervals [2831]:
				xmin = 1209.0601
				xmax = 1209.1601
				text = "N"
			intervals [2832]:
				xmin = 1209.1601
				xmax = 1209.2801
				text = "B"
			intervals [2833]:
				xmin = 1209.2801
				xmax = 1209.3201
				text = "AO1"
			intervals [2834]:
				xmin = 1209.3201
				xmax = 1209.3501
				text = "R"
			intervals [2835]:
				xmin = 1209.3501
				xmax = 1209.4201
				text = "D"
			intervals [2836]:
				xmin = 1209.4201
				xmax = 1209.4501
				text = "AH0"
			intervals [2837]:
				xmin = 1209.4501
				xmax = 1209.4901
				text = "V"
			intervals [2838]:
				xmin = 1209.4901
				xmax = 1209.5301
				text = "sp"
			intervals [2839]:
				xmin = 1209.5301
				xmax = 1209.6101
				text = "DH"
			intervals [2840]:
				xmin = 1209.6101
				xmax = 1209.8001
				text = "AH1"
			intervals [2841]:
				xmin = 1209.8001
				xmax = 1209.8501
				text = "S"
			intervals [2842]:
				xmin = 1209.8501
				xmax = 1209.9301
				text = "AH1"
			intervals [2843]:
				xmin = 1209.9301
				xmax = 1209.9801
				text = "M"
			intervals [2844]:
				xmin = 1209.9801
				xmax = 1210.0101
				text = "ER0"
			intervals [2845]:
				xmin = 1210.0101
				xmax = 1210.0401
				text = "AO0"
			intervals [2846]:
				xmin = 1210.0401
				xmax = 1210.0701
				text = "R"
			intervals [2847]:
				xmin = 1210.0701
				xmax = 1210.1001
				text = "EH1"
			intervals [2848]:
				xmin = 1210.1001
				xmax = 1210.1301
				text = "D"
			intervals [2849]:
				xmin = 1210.1301
				xmax = 1210.1701
				text = "IY0"
			intervals [2850]:
				xmin = 1210.1701
				xmax = 1210.5401
				text = "sp"
			intervals [2851]:
				xmin = 1210.5401
				xmax = 1221.6055
				text = ""
			intervals [2852]:
				xmin = 1221.6055
				xmax = 1221.9255
				text = "OW1"
			intervals [2853]:
				xmin = 1221.9255
				xmax = 1225.5682
				text = "sp"
			intervals [2854]:
				xmin = 1225.5682
				xmax = 1225.7282
				text = "AH1"
			intervals [2855]:
				xmin = 1225.7282
				xmax = 1225.7782
				text = "HH"
			intervals [2856]:
				xmin = 1225.7782
				xmax = 1225.9582
				text = "AH1"
			intervals [2857]:
				xmin = 1225.9582
				xmax = 1230.5103
				text = "sp"
			intervals [2858]:
				xmin = 1230.5103
				xmax = 1230.5503
				text = "IH0"
			intervals [2859]:
				xmin = 1230.5503
				xmax = 1230.6203
				text = "Z"
			intervals [2860]:
				xmin = 1230.6203
				xmax = 1230.6603
				text = "IH0"
			intervals [2861]:
				xmin = 1230.6603
				xmax = 1230.7103
				text = "T"
			intervals [2862]:
				xmin = 1230.7103
				xmax = 1230.8203
				text = "W"
			intervals [2863]:
				xmin = 1230.8203
				xmax = 1230.9503
				text = "EH1"
			intervals [2864]:
				xmin = 1230.9503
				xmax = 1230.9803
				text = "R"
			intervals [2865]:
				xmin = 1230.9803
				xmax = 1231.0103
				text = "D"
			intervals [2866]:
				xmin = 1231.0103
				xmax = 1231.0903
				text = "UW1"
			intervals [2867]:
				xmin = 1231.0903
				xmax = 1231.2303
				text = "AO1"
			intervals [2868]:
				xmin = 1231.2303
				xmax = 1231.3003
				text = "L"
			intervals [2869]:
				xmin = 1231.3003
				xmax = 1231.3503
				text = "DH"
			intervals [2870]:
				xmin = 1231.3503
				xmax = 1231.4603
				text = "IY1"
			intervals [2871]:
				xmin = 1231.4603
				xmax = 1231.5403
				text = "Z"
			intervals [2872]:
				xmin = 1231.5403
				xmax = 1231.6103
				text = "G"
			intervals [2873]:
				xmin = 1231.6103
				xmax = 1231.7203
				text = "ER1"
			intervals [2874]:
				xmin = 1231.7203
				xmax = 1231.7703
				text = "L"
			intervals [2875]:
				xmin = 1231.7703
				xmax = 1231.8503
				text = "Z"
			intervals [2876]:
				xmin = 1231.8503
				xmax = 1231.9703
				text = "sp"
			intervals [2877]:
				xmin = 1231.9703
				xmax = 1232.0003
				text = "G"
			intervals [2878]:
				xmin = 1232.0003
				xmax = 1232.0503
				text = "OW1"
			intervals [2879]:
				xmin = 1232.0503
				xmax = 1232.0803
				text = "T"
			intervals [2880]:
				xmin = 1232.0803
				xmax = 1232.1203
				text = "IH0"
			intervals [2881]:
				xmin = 1232.1203
				xmax = 1232.2203
				text = "S"
			intervals [2882]:
				xmin = 1232.2203
				xmax = 1232.2703
				text = "K"
			intervals [2883]:
				xmin = 1232.2703
				xmax = 1232.3803
				text = "UW1"
			intervals [2884]:
				xmin = 1232.3803
				xmax = 1232.4403
				text = "L"
			intervals [2885]:
				xmin = 1232.4403
				xmax = 1232.6903
				text = "sp"
			intervals [2886]:
				xmin = 1232.6903
				xmax = 1248.3174
				text = ""
			intervals [2887]:
				xmin = 1248.3174
				xmax = 1248.3774
				text = "HH"
			intervals [2888]:
				xmin = 1248.3774
				xmax = 1248.5174
				text = "M"
			intervals [2889]:
				xmin = 1248.5174
				xmax = 1248.5874
				text = "sp"
			intervals [2890]:
				xmin = 1248.5874
				xmax = 1249.0623
				text = ""
			intervals [2891]:
				xmin = 1249.0623
				xmax = 1249.1423
				text = "DH"
			intervals [2892]:
				xmin = 1249.1423
				xmax = 1249.1723
				text = "EH1"
			intervals [2893]:
				xmin = 1249.1723
				xmax = 1249.2123
				text = "R"
			intervals [2894]:
				xmin = 1249.2123
				xmax = 1249.2423
				text = "sp"
			intervals [2895]:
				xmin = 1249.2423
				xmax = 1249.4123
				text = "Y"
			intervals [2896]:
				xmin = 1249.4123
				xmax = 1249.4423
				text = "UW1"
			intervals [2897]:
				xmin = 1249.4423
				xmax = 1249.4723
				text = "G"
			intervals [2898]:
				xmin = 1249.4723
				xmax = 1249.5623
				text = "OW1"
			intervals [2899]:
				xmin = 1249.5623
				xmax = 1249.6923
				text = "sp"
			intervals [2900]:
				xmin = 1249.6923
				xmax = 1249.9008
				text = ""
			intervals [2901]:
				xmin = 1249.9008
				xmax = 1249.9808
				text = "DH"
			intervals [2902]:
				xmin = 1249.9808
				xmax = 1250.0708
				text = "AE1"
			intervals [2903]:
				xmin = 1250.0708
				xmax = 1250.1208
				text = "T"
			intervals [2904]:
				xmin = 1250.1208
				xmax = 1250.1508
				text = "EH1"
			intervals [2905]:
				xmin = 1250.1508
				xmax = 1250.2108
				text = "S"
			intervals [2906]:
				xmin = 1250.2108
				xmax = 1250.2408
				text = "DH"
			intervals [2907]:
				xmin = 1250.2408
				xmax = 1250.2908
				text = "IY0"
			intervals [2908]:
				xmin = 1250.2908
				xmax = 1250.3708
				text = "K"
			intervals [2909]:
				xmin = 1250.3708
				xmax = 1250.4708
				text = "AE1"
			intervals [2910]:
				xmin = 1250.4708
				xmax = 1250.5908
				text = "TH"
			intervals [2911]:
				xmin = 1250.5908
				xmax = 1250.6508
				text = "L"
			intervals [2912]:
				xmin = 1250.6508
				xmax = 1250.6908
				text = "IH0"
			intervals [2913]:
				xmin = 1250.6908
				xmax = 1250.7208
				text = "K"
			intervals [2914]:
				xmin = 1250.7208
				xmax = 1250.7908
				text = "S"
			intervals [2915]:
				xmin = 1250.7908
				xmax = 1250.8508
				text = "K"
			intervals [2916]:
				xmin = 1250.8508
				xmax = 1250.9508
				text = "UW1"
			intervals [2917]:
				xmin = 1250.9508
				xmax = 1251.1308
				text = "L"
			intervals [2918]:
				xmin = 1251.1308
				xmax = 1251.3569
				text = ""
			intervals [2919]:
				xmin = 1251.3569
				xmax = 1251.3869
				text = "sil"
			intervals [2920]:
				xmin = 1251.3869
				xmax = 1251.9769
				text = "TN"
			intervals [2921]:
				xmin = 1251.9769
				xmax = 1253.0786
				text = ""
			intervals [2922]:
				xmin = 1253.0786
				xmax = 1253.1186
				text = "sil"
			intervals [2923]:
				xmin = 1253.1186
				xmax = 1253.1486
				text = "G"
			intervals [2924]:
				xmin = 1253.1486
				xmax = 1253.3286
				text = "IH0"
			intervals [2925]:
				xmin = 1253.3286
				xmax = 1253.3986
				text = "D"
			intervals [2926]:
				xmin = 1253.3986
				xmax = 1255.9974
				text = "sp"
			intervals [2927]:
				xmin = 1255.9974
				xmax = 1256.2274
				text = "OW2"
			intervals [2928]:
				xmin = 1256.2274
				xmax = 1256.3474
				text = "K"
			intervals [2929]:
				xmin = 1256.3474
				xmax = 1256.6074
				text = "EY1"
			intervals [2930]:
				xmin = 1256.6074
				xmax = 1256.7374
				text = "AH1"
			intervals [2931]:
				xmin = 1256.7374
				xmax = 1256.8874
				text = "M"
			intervals [2932]:
				xmin = 1256.8874
				xmax = 1258.1646
				text = "sp"
			intervals [2933]:
				xmin = 1258.1646
				xmax = 1258.2046
				text = "K"
			intervals [2934]:
				xmin = 1258.2046
				xmax = 1258.2346
				text = "AH0"
			intervals [2935]:
				xmin = 1258.2346
				xmax = 1258.2646
				text = "N"
			intervals [2936]:
				xmin = 1258.2646
				xmax = 1258.3146
				text = "Y"
			intervals [2937]:
				xmin = 1258.3146
				xmax = 1258.3446
				text = "UW1"
			intervals [2938]:
				xmin = 1258.3446
				xmax = 1258.3746
				text = "R"
			intervals [2939]:
				xmin = 1258.3746
				xmax = 1258.4546
				text = "IY0"
			intervals [2940]:
				xmin = 1258.4546
				xmax = 1258.4946
				text = "M"
			intervals [2941]:
				xmin = 1258.4946
				xmax = 1258.5446
				text = "EH1"
			intervals [2942]:
				xmin = 1258.5446
				xmax = 1258.6246
				text = "M"
			intervals [2943]:
				xmin = 1258.6246
				xmax = 1258.6546
				text = "B"
			intervals [2944]:
				xmin = 1258.6546
				xmax = 1258.6846
				text = "ER0"
			intervals [2945]:
				xmin = 1258.6846
				xmax = 1258.7446
				text = "W"
			intervals [2946]:
				xmin = 1258.7446
				xmax = 1258.7846
				text = "IH1"
			intervals [2947]:
				xmin = 1258.7846
				xmax = 1258.8446
				text = "N"
			intervals [2948]:
				xmin = 1258.8446
				xmax = 1258.8846
				text = "Y"
			intervals [2949]:
				xmin = 1258.8846
				xmax = 1258.9146
				text = "UW1"
			intervals [2950]:
				xmin = 1258.9146
				xmax = 1258.9446
				text = "W"
			intervals [2951]:
				xmin = 1258.9446
				xmax = 1258.9946
				text = "ER0"
			intervals [2952]:
				xmin = 1258.9946
				xmax = 1259.0546
				text = "L"
			intervals [2953]:
				xmin = 1259.0546
				xmax = 1259.0946
				text = "IH1"
			intervals [2954]:
				xmin = 1259.0946
				xmax = 1259.1346
				text = "T"
			intervals [2955]:
				xmin = 1259.1346
				xmax = 1259.2346
				text = "AH0"
			intervals [2956]:
				xmin = 1259.2346
				xmax = 1259.3046
				text = "L"
			intervals [2957]:
				xmin = 1259.3046
				xmax = 1259.3546
				text = "W"
			intervals [2958]:
				xmin = 1259.3546
				xmax = 1259.3846
				text = "AH1"
			intervals [2959]:
				xmin = 1259.3846
				xmax = 1259.4546
				text = "T"
			intervals [2960]:
				xmin = 1259.4546
				xmax = 1259.5046
				text = "sp"
			intervals [2961]:
				xmin = 1259.5046
				xmax = 1259.7146
				text = "AH1"
			intervals [2962]:
				xmin = 1259.7146
				xmax = 1260.332
				text = "sp"
			intervals [2963]:
				xmin = 1260.332
				xmax = 1260.382
				text = "DH"
			intervals [2964]:
				xmin = 1260.382
				xmax = 1260.422
				text = "AH0"
			intervals [2965]:
				xmin = 1260.422
				xmax = 1260.522
				text = "N"
			intervals [2966]:
				xmin = 1260.522
				xmax = 1260.632
				text = "IY1"
			intervals [2967]:
				xmin = 1260.632
				xmax = 1260.722
				text = "T"
			intervals [2968]:
				xmin = 1260.722
				xmax = 1260.782
				text = "AH0"
			intervals [2969]:
				xmin = 1260.782
				xmax = 1260.862
				text = "S"
			intervals [2970]:
				xmin = 1260.862
				xmax = 1260.892
				text = "T"
			intervals [2971]:
				xmin = 1260.892
				xmax = 1260.962
				text = "K"
			intervals [2972]:
				xmin = 1260.962
				xmax = 1260.992
				text = "R"
			intervals [2973]:
				xmin = 1260.992
				xmax = 1261.052
				text = "IH1"
			intervals [2974]:
				xmin = 1261.052
				xmax = 1261.172
				text = "S"
			intervals [2975]:
				xmin = 1261.172
				xmax = 1261.222
				text = "M"
			intervals [2976]:
				xmin = 1261.222
				xmax = 1261.262
				text = "AH0"
			intervals [2977]:
				xmin = 1261.262
				xmax = 1261.312
				text = "S"
			intervals [2978]:
				xmin = 1261.312
				xmax = 1261.402
				text = "P"
			intervals [2979]:
				xmin = 1261.402
				xmax = 1261.442
				text = "R"
			intervals [2980]:
				xmin = 1261.442
				xmax = 1261.512
				text = "EH1"
			intervals [2981]:
				xmin = 1261.512
				xmax = 1261.572
				text = "Z"
			intervals [2982]:
				xmin = 1261.572
				xmax = 1261.602
				text = "AH0"
			intervals [2983]:
				xmin = 1261.602
				xmax = 1261.632
				text = "N"
			intervals [2984]:
				xmin = 1261.632
				xmax = 1261.662
				text = "T"
			intervals [2985]:
				xmin = 1261.662
				xmax = 1261.692
				text = "sp"
			intervals [2986]:
				xmin = 1261.692
				xmax = 1261.772
				text = "Y"
			intervals [2987]:
				xmin = 1261.772
				xmax = 1261.802
				text = "UW1"
			intervals [2988]:
				xmin = 1261.802
				xmax = 1261.832
				text = "EH1"
			intervals [2989]:
				xmin = 1261.832
				xmax = 1261.932
				text = "V"
			intervals [2990]:
				xmin = 1261.932
				xmax = 1262.042
				text = "ER0"
			intervals [2991]:
				xmin = 1262.042
				xmax = 1262.112
				text = "G"
			intervals [2992]:
				xmin = 1262.112
				xmax = 1262.182
				text = "AA1"
			intervals [2993]:
				xmin = 1262.182
				xmax = 1262.292
				text = "T"
			intervals [2994]:
				xmin = 1262.292
				xmax = 1262.322
				text = "sp"
			intervals [2995]:
				xmin = 1262.322
				xmax = 1262.372
				text = "W"
			intervals [2996]:
				xmin = 1262.372
				xmax = 1262.422
				text = "AO1"
			intervals [2997]:
				xmin = 1262.422
				xmax = 1262.452
				text = "Z"
			intervals [2998]:
				xmin = 1262.452
				xmax = 1271.223
				text = "sp"
			intervals [2999]:
				xmin = 1271.223
				xmax = 1271.323
				text = "AH0"
			intervals [3000]:
				xmin = 1271.323
				xmax = 1271.393
				text = "B"
			intervals [3001]:
				xmin = 1271.393
				xmax = 1271.543
				text = "AY1"
			intervals [3002]:
				xmin = 1271.543
				xmax = 1271.663
				text = "S"
			intervals [3003]:
				xmin = 1271.663
				xmax = 1271.723
				text = "IH0"
			intervals [3004]:
				xmin = 1271.723
				xmax = 1271.753
				text = "K"
			intervals [3005]:
				xmin = 1271.753
				xmax = 1271.793
				text = "AH0"
			intervals [3006]:
				xmin = 1271.793
				xmax = 1271.883
				text = "L"
			intervals [3007]:
				xmin = 1271.883
				xmax = 1272.023
				text = "sp"
			intervals [3008]:
				xmin = 1272.023
				xmax = 1272.083
				text = "W"
			intervals [3009]:
				xmin = 1272.083
				xmax = 1272.133
				text = "ER0"
			intervals [3010]:
				xmin = 1272.133
				xmax = 1272.213
				text = "Y"
			intervals [3011]:
				xmin = 1272.213
				xmax = 1272.253
				text = "UW1"
			intervals [3012]:
				xmin = 1272.253
				xmax = 1272.283
				text = "sp"
			intervals [3013]:
				xmin = 1272.283
				xmax = 1272.333
				text = "D"
			intervals [3014]:
				xmin = 1272.333
				xmax = 1272.373
				text = "IH1"
			intervals [3015]:
				xmin = 1272.373
				xmax = 1272.423
				text = "D"
			intervals [3016]:
				xmin = 1272.423
				xmax = 1272.453
				text = "sp"
			intervals [3017]:
				xmin = 1272.453
				xmax = 1272.503
				text = "Y"
			intervals [3018]:
				xmin = 1272.503
				xmax = 1272.563
				text = "UW1"
			intervals [3019]:
				xmin = 1272.563
				xmax = 1272.633
				text = "N"
			intervals [3020]:
				xmin = 1272.633
				xmax = 1272.693
				text = "OW1"
			intervals [3021]:
				xmin = 1272.693
				xmax = 1272.763
				text = "Y"
			intervals [3022]:
				xmin = 1272.763
				xmax = 1272.823
				text = "UW1"
			intervals [3023]:
				xmin = 1272.823
				xmax = 1272.853
				text = "W"
			intervals [3024]:
				xmin = 1272.853
				xmax = 1272.953
				text = "ER0"
			intervals [3025]:
				xmin = 1272.953
				xmax = 1273.023
				text = "G"
			intervals [3026]:
				xmin = 1273.023
				xmax = 1273.113
				text = "EH1"
			intervals [3027]:
				xmin = 1273.113
				xmax = 1273.203
				text = "T"
			intervals [3028]:
				xmin = 1273.203
				xmax = 1273.243
				text = "IH0"
			intervals [3029]:
				xmin = 1273.243
				xmax = 1273.293
				text = "NG"
			intervals [3030]:
				xmin = 1273.293
				xmax = 1273.333
				text = "sp"
			intervals [3031]:
				xmin = 1273.333
				xmax = 1273.363
				text = "IH0"
			intervals [3032]:
				xmin = 1273.363
				xmax = 1273.393
				text = "T"
			intervals [3033]:
				xmin = 1273.393
				xmax = 1273.463
				text = "sp"
			intervals [3034]:
				xmin = 1273.463
				xmax = 1274.6997
				text = ""
			intervals [3035]:
				xmin = 1274.6997
				xmax = 1274.7797
				text = "W"
			intervals [3036]:
				xmin = 1274.7797
				xmax = 1274.8097
				text = "ER0"
			intervals [3037]:
				xmin = 1274.8097
				xmax = 1274.8397
				text = "Y"
			intervals [3038]:
				xmin = 1274.8397
				xmax = 1274.8797
				text = "UW1"
			intervals [3039]:
				xmin = 1274.8797
				xmax = 1274.9697
				text = "S"
			intervals [3040]:
				xmin = 1274.9697
				xmax = 1275.0397
				text = "AH0"
			intervals [3041]:
				xmin = 1275.0397
				xmax = 1275.1297
				text = "P"
			intervals [3042]:
				xmin = 1275.1297
				xmax = 1275.1797
				text = "R"
			intervals [3043]:
				xmin = 1275.1797
				xmax = 1275.3797
				text = "AY1"
			intervals [3044]:
				xmin = 1275.3797
				xmax = 1275.4097
				text = "Z"
			intervals [3045]:
				xmin = 1275.4097
				xmax = 1275.4397
				text = "D"
			intervals [3046]:
				xmin = 1275.4397
				xmax = 1284.9225
				text = "sp"
			intervals [3047]:
				xmin = 1284.9225
				xmax = 1285.0225
				text = "AH1"
			intervals [3048]:
				xmin = 1285.0225
				xmax = 1285.0725
				text = "HH"
			intervals [3049]:
				xmin = 1285.0725
				xmax = 1285.2125
				text = "AH1"
			intervals [3050]:
				xmin = 1285.2125
				xmax = 1301.265
				text = ""
			intervals [3051]:
				xmin = 1301.265
				xmax = 1301.405
				text = "sil"
			intervals [3052]:
				xmin = 1301.405
				xmax = 1301.625
				text = "AH1"
			intervals [3053]:
				xmin = 1301.625
				xmax = 1301.655
				text = "HH"
			intervals [3054]:
				xmin = 1301.655
				xmax = 1301.735
				text = "AH1"
			intervals [3055]:
				xmin = 1301.735
				xmax = 1306.078
				text = "sp"
			intervals [3056]:
				xmin = 1306.078
				xmax = 1306.178
				text = "AH1"
			intervals [3057]:
				xmin = 1306.178
				xmax = 1306.268
				text = "HH"
			intervals [3058]:
				xmin = 1306.268
				xmax = 1306.428
				text = "AH1"
			intervals [3059]:
				xmin = 1306.428
				xmax = 1313.1348
				text = ""
			intervals [3060]:
				xmin = 1313.1348
				xmax = 1313.3548
				text = "sil"
			intervals [3061]:
				xmin = 1313.3548
				xmax = 1313.3848
				text = "Y"
			intervals [3062]:
				xmin = 1313.3848
				xmax = 1313.5848
				text = "AE1"
			intervals [3063]:
				xmin = 1313.5848
				xmax = 1328.5346
				text = ""
			intervals [3064]:
				xmin = 1328.5346
				xmax = 1328.6546
				text = "Y"
			intervals [3065]:
				xmin = 1328.6546
				xmax = 1328.9246
				text = "AE1"
			intervals [3066]:
				xmin = 1328.9246
				xmax = 1338.6308
				text = ""
			intervals [3067]:
				xmin = 1338.6308
				xmax = 1338.6808
				text = "sil"
			intervals [3068]:
				xmin = 1338.6808
				xmax = 1338.9908
				text = "AH1"
			intervals [3069]:
				xmin = 1338.9908
				xmax = 1339.0308
				text = "HH"
			intervals [3070]:
				xmin = 1339.0308
				xmax = 1339.0708
				text = "AH1"
			intervals [3071]:
				xmin = 1339.0708
				xmax = 1345.4138
				text = ""
			intervals [3072]:
				xmin = 1345.4138
				xmax = 1345.5038
				text = "DH"
			intervals [3073]:
				xmin = 1345.5038
				xmax = 1345.5538
				text = "AH0"
			intervals [3074]:
				xmin = 1345.5538
				xmax = 1345.6138
				text = "T"
			intervals [3075]:
				xmin = 1345.6138
				xmax = 1345.7638
				text = "sp"
			intervals [3076]:
				xmin = 1345.7638
				xmax = 1345.8638
				text = "S"
			intervals [3077]:
				xmin = 1345.8638
				xmax = 1345.9238
				text = "K"
			intervals [3078]:
				xmin = 1345.9238
				xmax = 1346.0638
				text = "UW1"
			intervals [3079]:
				xmin = 1346.0638
				xmax = 1346.1938
				text = "L"
			intervals [3080]:
				xmin = 1346.1938
				xmax = 1346.3581
				text = ""
			intervals [3081]:
				xmin = 1346.3581
				xmax = 1346.3881
				text = "sil"
			intervals [3082]:
				xmin = 1346.3881
				xmax = 1346.4181
				text = "V"
			intervals [3083]:
				xmin = 1346.4181
				xmax = 1346.4481
				text = "EH1"
			intervals [3084]:
				xmin = 1346.4481
				xmax = 1346.4781
				text = "R"
			intervals [3085]:
				xmin = 1346.4781
				xmax = 1346.6981
				text = "IY0"
			intervals [3086]:
				xmin = 1346.6981
				xmax = 1346.7281
				text = "sp"
			intervals [3087]:
				xmin = 1346.7281
				xmax = 1346.7881
				text = "G"
			intervals [3088]:
				xmin = 1346.7881
				xmax = 1346.8581
				text = "IH0"
			intervals [3089]:
				xmin = 1346.8581
				xmax = 1346.9681
				text = "D"
			intervals [3090]:
				xmin = 1346.9681
				xmax = 1349.7282
				text = ""
			intervals [3091]:
				xmin = 1349.7282
				xmax = 1349.7682
				text = "sil"
			intervals [3092]:
				xmin = 1349.7682
				xmax = 1349.9582
				text = "OW2"
			intervals [3093]:
				xmin = 1349.9582
				xmax = 1350.0482
				text = "K"
			intervals [3094]:
				xmin = 1350.0482
				xmax = 1350.1782
				text = "EY1"
			intervals [3095]:
				xmin = 1350.1782
				xmax = 1350.2482
				text = "W"
			intervals [3096]:
				xmin = 1350.2482
				xmax = 1350.3082
				text = "ER0"
			intervals [3097]:
				xmin = 1350.3082
				xmax = 1350.3382
				text = "Y"
			intervals [3098]:
				xmin = 1350.3382
				xmax = 1350.3982
				text = "UW1"
			intervals [3099]:
				xmin = 1350.3982
				xmax = 1350.4282
				text = "EH1"
			intervals [3100]:
				xmin = 1350.4282
				xmax = 1350.4882
				text = "V"
			intervals [3101]:
				xmin = 1350.4882
				xmax = 1350.5182
				text = "ER0"
			intervals [3102]:
				xmin = 1350.5182
				xmax = 1350.5582
				text = "IH0"
			intervals [3103]:
				xmin = 1350.5582
				xmax = 1350.5982
				text = "N"
			intervals [3104]:
				xmin = 1350.5982
				xmax = 1350.7182
				text = "AH0"
			intervals [3105]:
				xmin = 1350.7182
				xmax = 1350.7882
				text = "S"
			intervals [3106]:
				xmin = 1350.7882
				xmax = 1350.8882
				text = "IH2"
			intervals [3107]:
				xmin = 1350.8882
				xmax = 1350.9882
				text = "CH"
			intervals [3108]:
				xmin = 1350.9882
				xmax = 1351.1382
				text = "UW0"
			intervals [3109]:
				xmin = 1351.1382
				xmax = 1351.2682
				text = "EY1"
			intervals [3110]:
				xmin = 1351.2682
				xmax = 1351.2982
				text = "SH"
			intervals [3111]:
				xmin = 1351.2982
				xmax = 1351.3282
				text = "AH0"
			intervals [3112]:
				xmin = 1351.3282
				xmax = 1351.3582
				text = "N"
			intervals [3113]:
				xmin = 1351.3582
				xmax = 1351.3882
				text = "HH"
			intervals [3114]:
				xmin = 1351.3882
				xmax = 1351.4182
				text = "W"
			intervals [3115]:
				xmin = 1351.4182
				xmax = 1351.4582
				text = "EH1"
			intervals [3116]:
				xmin = 1351.4582
				xmax = 1351.4982
				text = "R"
			intervals [3117]:
				xmin = 1351.4982
				xmax = 1351.5882
				text = "Y"
			intervals [3118]:
				xmin = 1351.5882
				xmax = 1351.6782
				text = "UW1"
			intervals [3119]:
				xmin = 1351.6782
				xmax = 1351.7582
				text = "sp"
			intervals [3120]:
				xmin = 1351.7582
				xmax = 1351.8082
				text = "TH"
			intervals [3121]:
				xmin = 1351.8082
				xmax = 1351.9282
				text = "AO1"
			intervals [3122]:
				xmin = 1351.9282
				xmax = 1351.9582
				text = "T"
			intervals [3123]:
				xmin = 1351.9582
				xmax = 1352.0482
				text = "sp"
			intervals [3124]:
				xmin = 1352.0482
				xmax = 1352.4282
				text = "OW1"
			intervals [3125]:
				xmin = 1352.4282
				xmax = 1352.4582
				text = "sp"
			intervals [3126]:
				xmin = 1352.4582
				xmax = 1352.5282
				text = "M"
			intervals [3127]:
				xmin = 1352.5282
				xmax = 1352.6182
				text = "AE1"
			intervals [3128]:
				xmin = 1352.6182
				xmax = 1352.7882
				text = "N"
			intervals [3129]:
				xmin = 1352.7882
				xmax = 1352.8182
				text = "sp"
			intervals [3130]:
				xmin = 1352.8182
				xmax = 1352.8482
				text = "DH"
			intervals [3131]:
				xmin = 1352.8482
				xmax = 1352.8982
				text = "IH0"
			intervals [3132]:
				xmin = 1352.8982
				xmax = 1352.9982
				text = "S"
			intervals [3133]:
				xmin = 1352.9982
				xmax = 1353.0282
				text = "sp"
			intervals [3134]:
				xmin = 1353.0282
				xmax = 1353.1582
				text = "IH0"
			intervals [3135]:
				xmin = 1353.1582
				xmax = 1353.1882
				text = "Z"
			intervals [3136]:
				xmin = 1353.1882
				xmax = 1353.2182
				text = "IH0"
			intervals [3137]:
				xmin = 1353.2182
				xmax = 1353.2482
				text = "T"
			intervals [3138]:
				xmin = 1353.2482
				xmax = 1353.2882
				text = "AY1"
			intervals [3139]:
				xmin = 1353.2882
				xmax = 1353.3682
				text = "M"
			intervals [3140]:
				xmin = 1353.3682
				xmax = 1353.3982
				text = "sp"
			intervals [3141]:
				xmin = 1353.3982
				xmax = 1353.4282
				text = "AH0"
			intervals [3142]:
				xmin = 1353.4282
				xmax = 1353.5382
				text = "sp"
			intervals [3143]:
				xmin = 1353.5382
				xmax = 1353.5882
				text = "D"
			intervals [3144]:
				xmin = 1353.5882
				xmax = 1353.8582
				text = "AY1"
			intervals [3145]:
				xmin = 1353.8582
				xmax = 1353.8882
				text = "sp"
			intervals [3146]:
				xmin = 1353.8882
				xmax = 1353.9582
				text = "N"
			intervals [3147]:
				xmin = 1353.9582
				xmax = 1354.2182
				text = "AW1"
			intervals [3148]:
				xmin = 1354.2182
				xmax = 1354.2582
				text = "sp"
			intervals [3149]:
				xmin = 1354.2582
				xmax = 1355.1722
				text = ""
			intervals [3150]:
				xmin = 1355.1722
				xmax = 1355.2522
				text = "K"
			intervals [3151]:
				xmin = 1355.2522
				xmax = 1355.3822
				text = "AA1"
			intervals [3152]:
				xmin = 1355.3822
				xmax = 1355.5322
				text = "R"
			intervals [3153]:
				xmin = 1355.5322
				xmax = 1355.5822
				text = "K"
			intervals [3154]:
				xmin = 1355.5822
				xmax = 1355.6322
				text = "R"
			intervals [3155]:
				xmin = 1355.6322
				xmax = 1355.8222
				text = "AE1"
			intervals [3156]:
				xmin = 1355.8222
				xmax = 1355.9822
				text = "SH"
			intervals [3157]:
				xmin = 1355.9822
				xmax = 1356.0122
				text = "ER0"
			intervals [3158]:
				xmin = 1356.0122
				xmax = 1356.0522
				text = "EH1"
			intervals [3159]:
				xmin = 1356.0522
				xmax = 1356.1122
				text = "N"
			intervals [3160]:
				xmin = 1356.1122
				xmax = 1356.2022
				text = "IY0"
			intervals [3161]:
				xmin = 1356.2022
				xmax = 1356.3322
				text = "TH"
			intervals [3162]:
				xmin = 1356.3322
				xmax = 1356.3622
				text = "IH2"
			intervals [3163]:
				xmin = 1356.3622
				xmax = 1356.4522
				text = "NG"
			intervals [3164]:
				xmin = 1356.4522
				xmax = 1365.5378
				text = "sp"
			intervals [3165]:
				xmin = 1365.5378
				xmax = 1365.6378
				text = "AH1"
			intervals [3166]:
				xmin = 1365.6378
				xmax = 1365.6678
				text = "HH"
			intervals [3167]:
				xmin = 1365.6678
				xmax = 1365.8378
				text = "AH1"
			intervals [3168]:
				xmin = 1365.8378
				xmax = 1377.9707
				text = "sp"
			intervals [3169]:
				xmin = 1377.9707
				xmax = 1378.2107
				text = "AH1"
			intervals [3170]:
				xmin = 1378.2107
				xmax = 1378.2407
				text = "HH"
			intervals [3171]:
				xmin = 1378.2407
				xmax = 1378.3907
				text = "AH1"
			intervals [3172]:
				xmin = 1378.3907
				xmax = 1385.3567
				text = "sp"
			intervals [3173]:
				xmin = 1385.3567
				xmax = 1385.3967
				text = "EY1"
			intervals [3174]:
				xmin = 1385.3967
				xmax = 1385.4967
				text = "UW0"
			intervals [3175]:
				xmin = 1385.4967
				xmax = 1391.9111
				text = ""
			intervals [3176]:
				xmin = 1391.9111
				xmax = 1391.9411
				text = "sil"
			intervals [3177]:
				xmin = 1391.9411
				xmax = 1392.0811
				text = "IH1"
			intervals [3178]:
				xmin = 1392.0811
				xmax = 1392.1411
				text = "Z"
			intervals [3179]:
				xmin = 1392.1411
				xmax = 1392.1711
				text = "DH"
			intervals [3180]:
				xmin = 1392.1711
				xmax = 1392.2111
				text = "AH0"
			intervals [3181]:
				xmin = 1392.2111
				xmax = 1392.2411
				text = "T"
			intervals [3182]:
				xmin = 1392.2411
				xmax = 1392.2811
				text = "R"
			intervals [3183]:
				xmin = 1392.2811
				xmax = 1392.5611
				text = "AY1"
			intervals [3184]:
				xmin = 1392.5611
				xmax = 1392.5911
				text = "T"
			intervals [3185]:
				xmin = 1392.5911
				xmax = 1396.9543
				text = "sp"
			intervals [3186]:
				xmin = 1396.9543
				xmax = 1396.9943
				text = "Y"
			intervals [3187]:
				xmin = 1396.9943
				xmax = 1397.3143
				text = "AE1"
			intervals [3188]:
				xmin = 1397.3143
				xmax = 1398.4713
				text = ""
			intervals [3189]:
				xmin = 1398.4713
				xmax = 1398.5913
				text = "D"
			intervals [3190]:
				xmin = 1398.5913
				xmax = 1398.6213
				text = "UW1"
			intervals [3191]:
				xmin = 1398.6213
				xmax = 1398.6513
				text = "Y"
			intervals [3192]:
				xmin = 1398.6513
				xmax = 1398.6813
				text = "UW1"
			intervals [3193]:
				xmin = 1398.6813
				xmax = 1398.7113
				text = "HH"
			intervals [3194]:
				xmin = 1398.7113
				xmax = 1398.7413
				text = "AE1"
			intervals [3195]:
				xmin = 1398.7413
				xmax = 1398.7713
				text = "V"
			intervals [3196]:
				xmin = 1398.7713
				xmax = 1398.8113
				text = "AH0"
			intervals [3197]:
				xmin = 1398.8113
				xmax = 1398.8413
				text = "sp"
			intervals [3198]:
				xmin = 1398.8413
				xmax = 1399.0013
				text = "S"
			intervals [3199]:
				xmin = 1399.0013
				xmax = 1399.0613
				text = "K"
			intervals [3200]:
				xmin = 1399.0613
				xmax = 1399.2013
				text = "AA1"
			intervals [3201]:
				xmin = 1399.2013
				xmax = 1399.2913
				text = "R"
			intervals [3202]:
				xmin = 1399.2913
				xmax = 1399.3513
				text = "sp"
			intervals [3203]:
				xmin = 1399.3513
				xmax = 1399.3813
				text = "N"
			intervals [3204]:
				xmin = 1399.3813
				xmax = 1399.4713
				text = "AW1"
			intervals [3205]:
				xmin = 1399.4713
				xmax = 1401.8999
				text = "sp"
			intervals [3206]:
				xmin = 1401.8999
				xmax = 1402.1199
				text = "OW1"
			intervals [3207]:
				xmin = 1402.1199
				xmax = 1402.1499
				text = "Y"
			intervals [3208]:
				xmin = 1402.1499
				xmax = 1402.4099
				text = "AE1"
			intervals [3209]:
				xmin = 1402.4099
				xmax = 1402.5299
				text = "sp"
			intervals [3210]:
				xmin = 1402.5299
				xmax = 1402.5699
				text = "T"
			intervals [3211]:
				xmin = 1402.5699
				xmax = 1402.5999
				text = "OW1"
			intervals [3212]:
				xmin = 1402.5999
				xmax = 1402.6299
				text = "T"
			intervals [3213]:
				xmin = 1402.6299
				xmax = 1402.6599
				text = "AH0"
			intervals [3214]:
				xmin = 1402.6599
				xmax = 1402.6899
				text = "L"
			intervals [3215]:
				xmin = 1402.6899
				xmax = 1402.8299
				text = "IY0"
			intervals [3216]:
				xmin = 1402.8299
				xmax = 1402.8599
				text = "sp"
			intervals [3217]:
				xmin = 1402.8599
				xmax = 1402.8899
				text = "D"
			intervals [3218]:
				xmin = 1402.8899
				xmax = 1402.9799
				text = "UW1"
			intervals [3219]:
				xmin = 1402.9799
				xmax = 1406.8705
				text = "sp"
			intervals [3220]:
				xmin = 1406.8705
				xmax = 1406.9805
				text = "AH1"
			intervals [3221]:
				xmin = 1406.9805
				xmax = 1407.0105
				text = "HH"
			intervals [3222]:
				xmin = 1407.0105
				xmax = 1407.0805
				text = "AH1"
			intervals [3223]:
				xmin = 1407.0805
				xmax = 1411.5869
				text = "sp"
			intervals [3224]:
				xmin = 1411.5869
				xmax = 1411.6569
				text = "JH"
			intervals [3225]:
				xmin = 1411.6569
				xmax = 1411.7269
				text = "AH1"
			intervals [3226]:
				xmin = 1411.7269
				xmax = 1411.7769
				text = "S"
			intervals [3227]:
				xmin = 1411.7769
				xmax = 1411.8069
				text = "T"
			intervals [3228]:
				xmin = 1411.8069
				xmax = 1411.8569
				text = "G"
			intervals [3229]:
				xmin = 1411.8569
				xmax = 1411.8869
				text = "IH1"
			intervals [3230]:
				xmin = 1411.8869
				xmax = 1411.9169
				text = "T"
			intervals [3231]:
				xmin = 1411.9169
				xmax = 1411.9469
				text = "IH0"
			intervals [3232]:
				xmin = 1411.9469
				xmax = 1412.0169
				text = "N"
			intervals [3233]:
				xmin = 1412.0169
				xmax = 1412.0869
				text = "Y"
			intervals [3234]:
				xmin = 1412.0869
				xmax = 1412.1169
				text = "UH1"
			intervals [3235]:
				xmin = 1412.1169
				xmax = 1412.1769
				text = "R"
			intervals [3236]:
				xmin = 1412.1769
				xmax = 1412.2669
				text = "T"
			intervals [3237]:
				xmin = 1412.2669
				xmax = 1412.4069
				text = "AA1"
			intervals [3238]:
				xmin = 1412.4069
				xmax = 1412.4869
				text = "N"
			intervals [3239]:
				xmin = 1412.4869
				xmax = 1412.5169
				text = "S"
			intervals [3240]:
				xmin = 1412.5169
				xmax = 1412.6169
				text = "AH0"
			intervals [3241]:
				xmin = 1412.6169
				xmax = 1412.6469
				text = "L"
			intervals [3242]:
				xmin = 1412.6469
				xmax = 1412.7069
				text = "Z"
			intervals [3243]:
				xmin = 1412.7069
				xmax = 1412.8169
				text = "AW1"
			intervals [3244]:
				xmin = 1412.8169
				xmax = 1412.9769
				text = "T"
			intervals [3245]:
				xmin = 1412.9769
				xmax = 1418.9446
				text = ""
			intervals [3246]:
				xmin = 1418.9446
				xmax = 1419.1546
				text = "sil"
			intervals [3247]:
				xmin = 1419.1546
				xmax = 1419.1846
				text = "IH0"
			intervals [3248]:
				xmin = 1419.1846
				xmax = 1419.2146
				text = "Z"
			intervals [3249]:
				xmin = 1419.2146
				xmax = 1419.2446
				text = "sp"
			intervals [3250]:
				xmin = 1419.2446
				xmax = 1419.2746
				text = "DH"
			intervals [3251]:
				xmin = 1419.2746
				xmax = 1419.3046
				text = "AH0"
			intervals [3252]:
				xmin = 1419.3046
				xmax = 1419.5046
				text = "T"
			intervals [3253]:
				xmin = 1419.5046
				xmax = 1419.5346
				text = "R"
			intervals [3254]:
				xmin = 1419.5346
				xmax = 1419.5946
				text = "AY1"
			intervals [3255]:
				xmin = 1419.5946
				xmax = 1419.7746
				text = "T"
			intervals [3256]:
				xmin = 1419.7746
				xmax = 1422.8472
				text = "sp"
			intervals [3257]:
				xmin = 1422.8472
				xmax = 1422.9772
				text = "AH1"
			intervals [3258]:
				xmin = 1422.9772
				xmax = 1423.0072
				text = "HH"
			intervals [3259]:
				xmin = 1423.0072
				xmax = 1423.1672
				text = "AH1"
			intervals [3260]:
				xmin = 1423.1672
				xmax = 1424.1568
				text = "sp"
			intervals [3261]:
				xmin = 1424.1568
				xmax = 1424.1968
				text = "DH"
			intervals [3262]:
				xmin = 1424.1968
				xmax = 1424.2268
				text = "AH0"
			intervals [3263]:
				xmin = 1424.2268
				xmax = 1424.2568
				text = "T"
			intervals [3264]:
				xmin = 1424.2568
				xmax = 1424.5168
				text = "sp"
			intervals [3265]:
				xmin = 1424.5168
				xmax = 1424.6068
				text = "Z"
			intervals [3266]:
				xmin = 1424.6068
				xmax = 1424.6468
				text = "sp"
			intervals [3267]:
				xmin = 1424.6468
				xmax = 1424.7068
				text = "F"
			intervals [3268]:
				xmin = 1424.7068
				xmax = 1424.7568
				text = "AH1"
			intervals [3269]:
				xmin = 1424.7568
				xmax = 1424.7868
				text = "N"
			intervals [3270]:
				xmin = 1424.7868
				xmax = 1424.8268
				text = "IY0"
			intervals [3271]:
				xmin = 1424.8268
				xmax = 1425.8678
				text = "sp"
			intervals [3272]:
				xmin = 1425.8678
				xmax = 1425.9178
				text = "S"
			intervals [3273]:
				xmin = 1425.9178
				xmax = 1425.9678
				text = "AH1"
			intervals [3274]:
				xmin = 1425.9678
				xmax = 1426.1278
				text = "M"
			intervals [3275]:
				xmin = 1426.1278
				xmax = 1426.1978
				text = "T"
			intervals [3276]:
				xmin = 1426.1978
				xmax = 1426.3178
				text = "AY2"
			intervals [3277]:
				xmin = 1426.3178
				xmax = 1426.4078
				text = "M"
			intervals [3278]:
				xmin = 1426.4078
				xmax = 1426.4378
				text = "Z"
			intervals [3279]:
				xmin = 1426.4378
				xmax = 1426.5278
				text = "sp"
			intervals [3280]:
				xmin = 1426.5278
				xmax = 1426.5678
				text = "P"
			intervals [3281]:
				xmin = 1426.5678
				xmax = 1426.6278
				text = "IY1"
			intervals [3282]:
				xmin = 1426.6278
				xmax = 1426.7578
				text = "P"
			intervals [3283]:
				xmin = 1426.7578
				xmax = 1426.7978
				text = "AH0"
			intervals [3284]:
				xmin = 1426.7978
				xmax = 1426.8678
				text = "L"
			intervals [3285]:
				xmin = 1426.8678
				xmax = 1427.0178
				text = "S"
			intervals [3286]:
				xmin = 1427.0178
				xmax = 1427.1878
				text = "EY1"
			intervals [3287]:
				xmin = 1427.1878
				xmax = 1427.2178
				text = "sp"
			intervals [3288]:
				xmin = 1427.2178
				xmax = 1427.2578
				text = "HH"
			intervals [3289]:
				xmin = 1427.2578
				xmax = 1427.2978
				text = "W"
			intervals [3290]:
				xmin = 1427.2978
				xmax = 1427.3278
				text = "AH2"
			intervals [3291]:
				xmin = 1427.3278
				xmax = 1427.3778
				text = "T"
			intervals [3292]:
				xmin = 1427.3778
				xmax = 1427.4678
				text = "EH1"
			intervals [3293]:
				xmin = 1427.4678
				xmax = 1427.4978
				text = "V"
			intervals [3294]:
				xmin = 1427.4978
				xmax = 1427.5978
				text = "ER0"
			intervals [3295]:
				xmin = 1427.5978
				xmax = 1427.6278
				text = "Z"
			intervals [3296]:
				xmin = 1427.6278
				xmax = 1427.6878
				text = "sp"
			intervals [3297]:
				xmin = 1427.6878
				xmax = 1427.7278
				text = "G"
			intervals [3298]:
				xmin = 1427.7278
				xmax = 1427.7878
				text = "AA1"
			intervals [3299]:
				xmin = 1427.7878
				xmax = 1427.8278
				text = "N"
			intervals [3300]:
				xmin = 1427.8278
				xmax = 1427.9078
				text = "AH0"
			intervals [3301]:
				xmin = 1427.9078
				xmax = 1428.0078
				text = "HH"
			intervals [3302]:
				xmin = 1428.0078
				xmax = 1428.1178
				text = "AE1"
			intervals [3303]:
				xmin = 1428.1178
				xmax = 1428.1778
				text = "P"
			intervals [3304]:
				xmin = 1428.1778
				xmax = 1428.2278
				text = "AH0"
			intervals [3305]:
				xmin = 1428.2278
				xmax = 1428.2578
				text = "N"
			intervals [3306]:
				xmin = 1428.2578
				xmax = 1428.2978
				text = "IH0"
			intervals [3307]:
				xmin = 1428.2978
				xmax = 1428.3578
				text = "Z"
			intervals [3308]:
				xmin = 1428.3578
				xmax = 1428.4178
				text = "G"
			intervals [3309]:
				xmin = 1428.4178
				xmax = 1428.4678
				text = "AH1"
			intervals [3310]:
				xmin = 1428.4678
				xmax = 1428.5278
				text = "N"
			intervals [3311]:
				xmin = 1428.5278
				xmax = 1428.5678
				text = "AH0"
			intervals [3312]:
				xmin = 1428.5678
				xmax = 1428.6878
				text = "HH"
			intervals [3313]:
				xmin = 1428.6878
				xmax = 1428.7778
				text = "AE1"
			intervals [3314]:
				xmin = 1428.7778
				xmax = 1428.8978
				text = "P"
			intervals [3315]:
				xmin = 1428.8978
				xmax = 1428.9378
				text = "AH0"
			intervals [3316]:
				xmin = 1428.9378
				xmax = 1428.9978
				text = "N"
			intervals [3317]:
				xmin = 1428.9978
				xmax = 1429.0878
				text = "EH1"
			intervals [3318]:
				xmin = 1429.0878
				xmax = 1429.1678
				text = "N"
			intervals [3319]:
				xmin = 1429.1678
				xmax = 1429.3178
				text = "IY0"
			intervals [3320]:
				xmin = 1429.3178
				xmax = 1429.3578
				text = "HH"
			intervals [3321]:
				xmin = 1429.3578
				xmax = 1429.5578
				text = "AW2"
			intervals [3322]:
				xmin = 1429.5578
				xmax = 1429.5878
				text = "sp"
			intervals [3323]:
				xmin = 1429.5878
				xmax = 1429.6178
				text = "W"
			intervals [3324]:
				xmin = 1429.6178
				xmax = 1429.6478
				text = "AH1"
			intervals [3325]:
				xmin = 1429.6478
				xmax = 1429.6778
				text = "T"
			intervals [3326]:
				xmin = 1429.6778
				xmax = 1429.7278
				text = "D"
			intervals [3327]:
				xmin = 1429.7278
				xmax = 1429.7578
				text = "UW1"
			intervals [3328]:
				xmin = 1429.7578
				xmax = 1429.7878
				text = "Y"
			intervals [3329]:
				xmin = 1429.7878
				xmax = 1429.8578
				text = "UW1"
			intervals [3330]:
				xmin = 1429.8578
				xmax = 1429.8978
				text = "sp"
			intervals [3331]:
				xmin = 1429.8978
				xmax = 1429.9278
				text = "TH"
			intervals [3332]:
				xmin = 1429.9278
				xmax = 1430.0478
				text = "IH1"
			intervals [3333]:
				xmin = 1430.0478
				xmax = 1430.0778
				text = "NG"
			intervals [3334]:
				xmin = 1430.0778
				xmax = 1430.1378
				text = "K"
			intervals [3335]:
				xmin = 1430.1378
				xmax = 1430.2378
				text = "sp"
			intervals [3336]:
				xmin = 1430.2378
				xmax = 1430.3078
				text = "AH0"
			intervals [3337]:
				xmin = 1430.3078
				xmax = 1430.3378
				text = "B"
			intervals [3338]:
				xmin = 1430.3378
				xmax = 1430.4378
				text = "AW1"
			intervals [3339]:
				xmin = 1430.4378
				xmax = 1430.4678
				text = "T"
			intervals [3340]:
				xmin = 1430.4678
				xmax = 1430.5578
				text = "sp"
			intervals [3341]:
				xmin = 1430.5578
				xmax = 1430.6078
				text = "DH"
			intervals [3342]:
				xmin = 1430.6078
				xmax = 1430.6578
				text = "AH0"
			intervals [3343]:
				xmin = 1430.6578
				xmax = 1430.7978
				text = "T"
			intervals [3344]:
				xmin = 1430.7978
				xmax = 1432.0163
				text = "sp"
			intervals [3345]:
				xmin = 1432.0163
				xmax = 1432.9363
				text = "spn"
			intervals [3346]:
				xmin = 1432.9363
				xmax = 1435.2468
				text = ""
			intervals [3347]:
				xmin = 1435.2468
				xmax = 1435.3968
				text = "HH"
			intervals [3348]:
				xmin = 1435.3968
				xmax = 1435.4668
				text = "M"
			intervals [3349]:
				xmin = 1435.4668
				xmax = 1439.3816
				text = "sp"
			intervals [3350]:
				xmin = 1439.3816
				xmax = 1439.5616
				text = "OW2"
			intervals [3351]:
				xmin = 1439.5616
				xmax = 1439.6216
				text = "K"
			intervals [3352]:
				xmin = 1439.6216
				xmax = 1439.7916
				text = "EY1"
			intervals [3353]:
				xmin = 1439.7916
				xmax = 1439.8616
				text = "G"
			intervals [3354]:
				xmin = 1439.8616
				xmax = 1439.9316
				text = "UH1"
			intervals [3355]:
				xmin = 1439.9316
				xmax = 1440.1216
				text = "D"
			intervals [3356]:
				xmin = 1440.1216
				xmax = 1440.7854
				text = ""
			intervals [3357]:
				xmin = 1440.7854
				xmax = 1440.8454
				text = "sil"
			intervals [3358]:
				xmin = 1440.8454
				xmax = 1440.8754
				text = "DH"
			intervals [3359]:
				xmin = 1440.8754
				xmax = 1441.0054
				text = "AH0"
			intervals [3360]:
				xmin = 1441.0054
				xmax = 1441.0454
				text = "T"
			intervals [3361]:
				xmin = 1441.0454
				xmax = 1441.2554
				text = "Z"
			intervals [3362]:
				xmin = 1441.2554
				xmax = 1441.5151
				text = "sp"
			intervals [3363]:
				xmin = 1441.5151
				xmax = 1441.5451
				text = "DH"
			intervals [3364]:
				xmin = 1441.5451
				xmax = 1441.5751
				text = "AH0"
			intervals [3365]:
				xmin = 1441.5751
				xmax = 1441.6551
				text = "sp"
			intervals [3366]:
				xmin = 1441.6551
				xmax = 1441.7051
				text = "F"
			intervals [3367]:
				xmin = 1441.7051
				xmax = 1441.8151
				text = "ER1"
			intervals [3368]:
				xmin = 1441.8151
				xmax = 1441.8551
				text = "S"
			intervals [3369]:
				xmin = 1441.8551
				xmax = 1441.9551
				text = "T"
			intervals [3370]:
				xmin = 1441.9551
				xmax = 1441.9851
				text = "sp"
			intervals [3371]:
				xmin = 1441.9851
				xmax = 1442.0451
				text = "P"
			intervals [3372]:
				xmin = 1442.0451
				xmax = 1442.1151
				text = "AA1"
			intervals [3373]:
				xmin = 1442.1151
				xmax = 1442.1451
				text = "R"
			intervals [3374]:
				xmin = 1442.1451
				xmax = 1442.3351
				text = "T"
			intervals [3375]:
				xmin = 1442.3351
				xmax = 1442.5999092970521
				text = ""
	item [3]:
		class = "IntervalTier"
		name = "DCA_se2_ag1_f_05 - words"
		xmin = 0.0
		xmax = 1442.5999092970521
		intervals: size = 4044
			intervals [1]:
				xmin = 0.0
				xmax = 8.5924
				text = ""
			intervals [2]:
				xmin = 8.5924
				xmax = 9.0124
				text = "hide"
			intervals [3]:
				xmin = 9.0124
				xmax = 9.2224
				text = "and"
			intervals [4]:
				xmin = 9.2224
				xmax = 9.8624
				text = "seek"
			intervals [5]:
				xmin = 9.8624
				xmax = 10.3497
				text = ""
			intervals [6]:
				xmin = 10.3497
				xmax = 10.4097
				text = "ts"
			intervals [7]:
				xmin = 10.4097
				xmax = 11.0125
				text = ""
			intervals [8]:
				xmin = 11.0125
				xmax = 11.5425
				text = "uh"
			intervals [9]:
				xmin = 11.5425
				xmax = 12.2289
				text = ""
			intervals [10]:
				xmin = 12.2289
				xmax = 12.9289
				text = "tag"
			intervals [11]:
				xmin = 12.9289
				xmax = 14.3121
				text = ""
			intervals [12]:
				xmin = 14.3121
				xmax = 15.1421
				text = "rope"
			intervals [13]:
				xmin = 15.1421
				xmax = 16.2078
				text = ""
			intervals [14]:
				xmin = 16.2078
				xmax = 17.1578
				text = "bingo"
			intervals [15]:
				xmin = 17.1578
				xmax = 17.9085
				text = ""
			intervals [16]:
				xmin = 17.9085
				xmax = 18.5885
				text = "jacks"
			intervals [17]:
				xmin = 18.5885
				xmax = 18.6385
				text = ""
			intervals [18]:
				xmin = 18.6385
				xmax = 18.6685
				text = "a"
			intervals [19]:
				xmin = 18.6685
				xmax = 19.0304
				text = ""
			intervals [20]:
				xmin = 19.0304
				xmax = 19.2804
				text = "stuff"
			intervals [21]:
				xmin = 19.2804
				xmax = 19.3104
				text = ""
			intervals [22]:
				xmin = 19.3104
				xmax = 19.4804
				text = "like"
			intervals [23]:
				xmin = 19.4804
				xmax = 19.5504
				text = ""
			intervals [24]:
				xmin = 19.5504
				xmax = 19.8504
				text = "that"
			intervals [25]:
				xmin = 19.8504
				xmax = 22.5502
				text = ""
			intervals [26]:
				xmin = 22.5502
				xmax = 22.7202
				text = "<unk>"
			intervals [27]:
				xmin = 22.7202
				xmax = 23.6979
				text = ""
			intervals [28]:
				xmin = 23.6979
				xmax = 24.0779
				text = "um"
			intervals [29]:
				xmin = 24.0779
				xmax = 24.1079
				text = ""
			intervals [30]:
				xmin = 24.1079
				xmax = 24.4879
				text = "one"
			intervals [31]:
				xmin = 24.4879
				xmax = 24.8979
				text = "person"
			intervals [32]:
				xmin = 24.8979
				xmax = 25.1379
				text = "be"
			intervals [33]:
				xmin = 25.1379
				xmax = 25.4079
				text = "it"
			intervals [34]:
				xmin = 25.4079
				xmax = 26.7903
				text = ""
			intervals [35]:
				xmin = 26.7903
				xmax = 26.9503
				text = "and"
			intervals [36]:
				xmin = 26.9503
				xmax = 27.0303
				text = "to"
			intervals [37]:
				xmin = 27.0303
				xmax = 27.4203
				text = "find"
			intervals [38]:
				xmin = 27.4203
				xmax = 27.6103
				text = "out"
			intervals [39]:
				xmin = 27.6103
				xmax = 27.9003
				text = "whoever"
			intervals [40]:
				xmin = 27.9003
				xmax = 27.9703
				text = ""
			intervals [41]:
				xmin = 27.9703
				xmax = 28.1803
				text = "who"
			intervals [42]:
				xmin = 28.1803
				xmax = 28.2503
				text = ""
			intervals [43]:
				xmin = 28.2503
				xmax = 28.5403
				text = "who"
			intervals [44]:
				xmin = 28.5403
				xmax = 28.6603
				text = "s"
			intervals [45]:
				xmin = 28.6603
				xmax = 28.7903
				text = "it"
			intervals [46]:
				xmin = 28.7903
				xmax = 28.8303
				text = "or"
			intervals [47]:
				xmin = 28.8303
				xmax = 29.1603
				text = "not"
			intervals [48]:
				xmin = 29.1603
				xmax = 29.5487
				text = ""
			intervals [49]:
				xmin = 29.5487
				xmax = 29.7787
				text = "you"
			intervals [50]:
				xmin = 29.7787
				xmax = 29.8187
				text = ""
			intervals [51]:
				xmin = 29.8187
				xmax = 30.2887
				text = "um"
			intervals [52]:
				xmin = 30.2887
				xmax = 30.7133
				text = ""
			intervals [53]:
				xmin = 30.7133
				xmax = 31.1733
				text = "everybody"
			intervals [54]:
				xmin = 31.1733
				xmax = 31.3533
				text = "put"
			intervals [55]:
				xmin = 31.3533
				xmax = 31.4533
				text = "in"
			intervals [56]:
				xmin = 31.4533
				xmax = 31.6233
				text = "their"
			intervals [57]:
				xmin = 31.6233
				xmax = 32.1233
				text = "foot"
			intervals [58]:
				xmin = 32.1233
				xmax = 33.2133
				text = ""
			intervals [59]:
				xmin = 33.2133
				xmax = 33.3333
				text = "<unk>"
			intervals [60]:
				xmin = 33.3333
				xmax = 33.4033
				text = ""
			intervals [61]:
				xmin = 33.4033
				xmax = 33.5833
				text = "and"
			intervals [62]:
				xmin = 33.5833
				xmax = 33.6433
				text = "you"
			intervals [63]:
				xmin = 33.6433
				xmax = 33.8333
				text = "say"
			intervals [64]:
				xmin = 33.8333
				xmax = 33.9333
				text = "a"
			intervals [65]:
				xmin = 33.9333
				xmax = 34.1433
				text = "little"
			intervals [66]:
				xmin = 34.1433
				xmax = 34.7133
				text = "rhyme"
			intervals [67]:
				xmin = 34.7133
				xmax = 35.1604
				text = ""
			intervals [68]:
				xmin = 35.1604
				xmax = 35.2804
				text = "and"
			intervals [69]:
				xmin = 35.2804
				xmax = 35.6104
				text = "then"
			intervals [70]:
				xmin = 35.6104
				xmax = 35.7004
				text = "the"
			intervals [71]:
				xmin = 35.7004
				xmax = 36.2604
				text = "person"
			intervals [72]:
				xmin = 36.2604
				xmax = 36.2904
				text = ""
			intervals [73]:
				xmin = 36.2904
				xmax = 36.8204
				text = "last"
			intervals [74]:
				xmin = 36.8204
				xmax = 37.0104
				text = "one"
			intervals [75]:
				xmin = 37.0104
				xmax = 37.2104
				text = "is"
			intervals [76]:
				xmin = 37.2104
				xmax = 37.4204
				text = "it"
			intervals [77]:
				xmin = 37.4204
				xmax = 37.8917
				text = ""
			intervals [78]:
				xmin = 37.8917
				xmax = 38.0917
				text = "and"
			intervals [79]:
				xmin = 38.0917
				xmax = 38.4117
				text = "all"
			intervals [80]:
				xmin = 38.4117
				xmax = 38.5117
				text = "the"
			intervals [81]:
				xmin = 38.5117
				xmax = 38.7617
				text = "rest"
			intervals [82]:
				xmin = 38.7617
				xmax = 38.9017
				text = "of"
			intervals [83]:
				xmin = 38.9017
				xmax = 39.0717
				text = "'em-"
			intervals [84]:
				xmin = 39.0717
				xmax = 39.1017
				text = ""
			intervals [85]:
				xmin = 39.1017
				xmax = 39.3117
				text = "he"
			intervals [86]:
				xmin = 39.3117
				xmax = 39.6317
				text = "hides"
			intervals [87]:
				xmin = 39.6317
				xmax = 39.7217
				text = "his"
			intervals [88]:
				xmin = 39.7217
				xmax = 40.1079
				text = ""
			intervals [89]:
				xmin = 40.1079
				xmax = 40.3979
				text = "he"
			intervals [90]:
				xmin = 40.3979
				xmax = 40.5079
				text = "or"
			intervals [91]:
				xmin = 40.5079
				xmax = 40.7179
				text = "she"
			intervals [92]:
				xmin = 40.7179
				xmax = 41.0779
				text = "hides"
			intervals [93]:
				xmin = 41.0779
				xmax = 41.2179
				text = "her"
			intervals [94]:
				xmin = 41.2179
				xmax = 41.6879
				text = "face"
			intervals [95]:
				xmin = 41.6879
				xmax = 41.8578
				text = ""
			intervals [96]:
				xmin = 41.8578
				xmax = 41.9478
				text = "<unk>"
			intervals [97]:
				xmin = 41.9478
				xmax = 42.2528
				text = ""
			intervals [98]:
				xmin = 42.2528
				xmax = 42.4928
				text = "and"
			intervals [99]:
				xmin = 42.4928
				xmax = 42.8628
				text = "um"
			intervals [100]:
				xmin = 42.8628
				xmax = 44.5958
				text = ""
			intervals [101]:
				xmin = 44.5958
				xmax = 44.6758
				text = "and"
			intervals [102]:
				xmin = 44.6758
				xmax = 44.7658
				text = "the"
			intervals [103]:
				xmin = 44.7658
				xmax = 45.0658
				text = "rest"
			intervals [104]:
				xmin = 45.0658
				xmax = 45.1658
				text = "of"
			intervals [105]:
				xmin = 45.1658
				xmax = 45.2558
				text = "'em"
			intervals [106]:
				xmin = 45.2558
				xmax = 45.4558
				text = "go"
			intervals [107]:
				xmin = 45.4558
				xmax = 45.4858
				text = ""
			intervals [108]:
				xmin = 45.4858
				xmax = 45.7358
				text = "they"
			intervals [109]:
				xmin = 45.7358
				xmax = 46.2458
				text = "hide"
			intervals [110]:
				xmin = 46.2458
				xmax = 46.355
				text = ""
			intervals [111]:
				xmin = 46.355
				xmax = 46.525
				text = "and"
			intervals [112]:
				xmin = 46.525
				xmax = 46.615
				text = "you"
			intervals [113]:
				xmin = 46.615
				xmax = 46.775
				text = "have"
			intervals [114]:
				xmin = 46.775
				xmax = 46.845
				text = "to"
			intervals [115]:
				xmin = 46.845
				xmax = 47.305
				text = "find"
			intervals [116]:
				xmin = 47.305
				xmax = 47.395
				text = "'em"
			intervals [117]:
				xmin = 47.395
				xmax = 47.6507
				text = ""
			intervals [118]:
				xmin = 47.6507
				xmax = 47.8407
				text = "and"
			intervals [119]:
				xmin = 47.8407
				xmax = 47.9307
				text = "you"
			intervals [120]:
				xmin = 47.9307
				xmax = 48.0207
				text = "would"
			intervals [121]:
				xmin = 48.0207
				xmax = 48.2407
				text = "say"
			intervals [122]:
				xmin = 48.2407
				xmax = 48.3007
				text = "the"
			intervals [123]:
				xmin = 48.3007
				xmax = 48.6607
				text = "first"
			intervals [124]:
				xmin = 48.6607
				xmax = 48.8107
				text = "one"
			intervals [125]:
				xmin = 48.8107
				xmax = 48.9007
				text = "you"
			intervals [126]:
				xmin = 48.9007
				xmax = 49.2707
				text = "find"
			intervals [127]:
				xmin = 49.2707
				xmax = 49.4207
				text = "is"
			intervals [128]:
				xmin = 49.4207
				xmax = 49.5307
				text = "it"
			intervals [129]:
				xmin = 49.5307
				xmax = 49.6507
				text = "or"
			intervals [130]:
				xmin = 49.6507
				xmax = 49.7607
				text = "the"
			intervals [131]:
				xmin = 49.7607
				xmax = 50.1707
				text = "second"
			intervals [132]:
				xmin = 50.1707
				xmax = 50.2707
				text = "or"
			intervals [133]:
				xmin = 50.2707
				xmax = 50.4007
				text = "the"
			intervals [134]:
				xmin = 50.4007
				xmax = 50.9607
				text = "last"
			intervals [135]:
				xmin = 50.9607
				xmax = 65.0252
				text = ""
			intervals [136]:
				xmin = 65.0252
				xmax = 65.0552
				text = "l-"
			intervals [137]:
				xmin = 65.0552
				xmax = 65.726
				text = ""
			intervals [138]:
				xmin = 65.726
				xmax = 65.926
				text = "like"
			intervals [139]:
				xmin = 65.926
				xmax = 66.026
				text = "for"
			intervals [140]:
				xmin = 66.026
				xmax = 66.336
				text = "instance"
			intervals [141]:
				xmin = 66.336
				xmax = 66.366
				text = ""
			intervals [142]:
				xmin = 66.366
				xmax = 66.776
				text = "tarzan"
			intervals [143]:
				xmin = 66.776
				xmax = 66.926
				text = "was"
			intervals [144]:
				xmin = 66.926
				xmax = 67.136
				text = "in"
			intervals [145]:
				xmin = 67.136
				xmax = 67.196
				text = "the"
			intervals [146]:
				xmin = 67.196
				xmax = 67.226
				text = ""
			intervals [147]:
				xmin = 67.226
				xmax = 67.756
				text = "tree"
			intervals [148]:
				xmin = 67.756
				xmax = 67.796
				text = ""
			intervals [149]:
				xmin = 67.796
				xmax = 68.036
				text = "and"
			intervals [150]:
				xmin = 68.036
				xmax = 68.306
				text = "then"
			intervals [151]:
				xmin = 68.306
				xmax = 68.756
				text = "uh"
			intervals [152]:
				xmin = 68.756
				xmax = 69.2593
				text = ""
			intervals [153]:
				xmin = 69.2593
				xmax = 69.3293
				text = "<unk>"
			intervals [154]:
				xmin = 69.3293
				xmax = 74.0689
				text = ""
			intervals [155]:
				xmin = 74.0689
				xmax = 74.4589
				text = "tarzan"
			intervals [156]:
				xmin = 74.4589
				xmax = 74.5989
				text = "was"
			intervals [157]:
				xmin = 74.5989
				xmax = 74.7689
				text = "in"
			intervals [158]:
				xmin = 74.7689
				xmax = 74.8889
				text = "the"
			intervals [159]:
				xmin = 74.8889
				xmax = 75.1889
				text = "tree"
			intervals [160]:
				xmin = 75.1889
				xmax = 75.2589
				text = "and"
			intervals [161]:
				xmin = 75.2589
				xmax = 75.4389
				text = "he"
			intervals [162]:
				xmin = 75.4389
				xmax = 75.4789
				text = ""
			intervals [163]:
				xmin = 75.4789
				xmax = 75.7589
				text = "fell"
			intervals [164]:
				xmin = 75.7589
				xmax = 75.9589
				text = "out"
			intervals [165]:
				xmin = 75.9589
				xmax = 75.9889
				text = ""
			intervals [166]:
				xmin = 75.9889
				xmax = 76.2189
				text = "what"
			intervals [167]:
				xmin = 76.2189
				xmax = 76.5289
				text = "color"
			intervals [168]:
				xmin = 76.5289
				xmax = 76.7389
				text = "was"
			intervals [169]:
				xmin = 76.7389
				xmax = 76.8389
				text = "his"
			intervals [170]:
				xmin = 76.8389
				xmax = 76.8689
				text = ""
			intervals [171]:
				xmin = 76.8689
				xmax = 77.4589
				text = "blood"
			intervals [172]:
				xmin = 77.4589
				xmax = 77.4889
				text = ""
			intervals [173]:
				xmin = 77.4889
				xmax = 77.6389
				text = "and"
			intervals [174]:
				xmin = 77.6389
				xmax = 77.7889
				text = "they"
			intervals [175]:
				xmin = 77.7889
				xmax = 77.8989
				text = "would"
			intervals [176]:
				xmin = 77.8989
				xmax = 78.0689
				text = "say"
			intervals [177]:
				xmin = 78.0689
				xmax = 78.1689
				text = "a"
			intervals [178]:
				xmin = 78.1689
				xmax = 78.6289
				text = "color"
			intervals [179]:
				xmin = 78.6289
				xmax = 78.6989
				text = ""
			intervals [180]:
				xmin = 78.6989
				xmax = 78.9489
				text = "like"
			intervals [181]:
				xmin = 78.9489
				xmax = 79.0089
				text = ""
			intervals [182]:
				xmin = 79.0089
				xmax = 79.4289
				text = "red"
			intervals [183]:
				xmin = 79.4289
				xmax = 80.2221
				text = ""
			intervals [184]:
				xmin = 80.2221
				xmax = 80.5421
				text = "r"
			intervals [185]:
				xmin = 80.5421
				xmax = 80.5921
				text = ""
			intervals [186]:
				xmin = 80.5921
				xmax = 80.7421
				text = "e"
			intervals [187]:
				xmin = 80.7421
				xmax = 81.0021
				text = "d"
			intervals [188]:
				xmin = 81.0021
				xmax = 81.3321
				text = "spells"
			intervals [189]:
				xmin = 81.3321
				xmax = 81.3921
				text = "the"
			intervals [190]:
				xmin = 81.3921
				xmax = 81.6021
				text = "word"
			intervals [191]:
				xmin = 81.6021
				xmax = 81.6321
				text = ""
			intervals [192]:
				xmin = 81.6321
				xmax = 82.0621
				text = "red"
			intervals [193]:
				xmin = 82.0621
				xmax = 82.1721
				text = ""
			intervals [194]:
				xmin = 82.1721
				xmax = 82.5121
				text = "last"
			intervals [195]:
				xmin = 82.5121
				xmax = 82.6121
				text = ""
			intervals [196]:
				xmin = 82.6121
				xmax = 82.7121
				text = "you"
			intervals [197]:
				xmin = 82.7121
				xmax = 82.9321
				text = "know"
			intervals [198]:
				xmin = 82.9321
				xmax = 83.1421
				text = ""
			intervals [199]:
				xmin = 83.1421
				xmax = 83.2221
				text = "the"
			intervals [200]:
				xmin = 83.2221
				xmax = 83.2521
				text = ""
			intervals [201]:
				xmin = 83.2521
				xmax = 83.4021
				text = "one"
			intervals [202]:
				xmin = 83.4021
				xmax = 83.6021
				text = "who"
			intervals [203]:
				xmin = 83.6021
				xmax = 83.6621
				text = ""
			intervals [204]:
				xmin = 83.6621
				xmax = 83.6921
				text = "s"
			intervals [205]:
				xmin = 83.6921
				xmax = 83.8421
				text = "it"
			intervals [206]:
				xmin = 83.8421
				xmax = 93.0089
				text = ""
			intervals [207]:
				xmin = 93.0089
				xmax = 93.2689
				text = "nope"
			intervals [208]:
				xmin = 93.2689
				xmax = 99.8538
				text = ""
			intervals [209]:
				xmin = 99.8538
				xmax = 100.0138
				text = "<unk>"
			intervals [210]:
				xmin = 100.0138
				xmax = 101.0793
				text = ""
			intervals [211]:
				xmin = 101.0793
				xmax = 101.7093
				text = "well"
			intervals [212]:
				xmin = 101.7093
				xmax = 101.9393
				text = ""
			intervals [213]:
				xmin = 101.9393
				xmax = 102.0193
				text = "i"
			intervals [214]:
				xmin = 102.0193
				xmax = 102.2093
				text = "don't"
			intervals [215]:
				xmin = 102.2093
				xmax = 102.5793
				text = "have"
			intervals [216]:
				xmin = 102.5793
				xmax = 102.7393
				text = "any"
			intervals [217]:
				xmin = 102.7393
				xmax = 102.8193
				text = ""
			intervals [218]:
				xmin = 102.8193
				xmax = 103.7593
				text = "favorites"
			intervals [219]:
				xmin = 103.7593
				xmax = 106.9231
				text = ""
			intervals [220]:
				xmin = 106.9231
				xmax = 107.3531
				text = "but"
			intervals [221]:
				xmin = 107.3531
				xmax = 107.3831
				text = ""
			intervals [222]:
				xmin = 107.3831
				xmax = 107.5231
				text = "i"
			intervals [223]:
				xmin = 107.5231
				xmax = 107.7831
				text = "like"
			intervals [224]:
				xmin = 107.7831
				xmax = 107.8631
				text = ""
			intervals [225]:
				xmin = 107.8631
				xmax = 108.4731
				text = "um"
			intervals [226]:
				xmin = 108.4731
				xmax = 109.1692
				text = ""
			intervals [227]:
				xmin = 109.1692
				xmax = 109.2792
				text = "<unk>"
			intervals [228]:
				xmin = 109.2792
				xmax = 109.7994
				text = ""
			intervals [229]:
				xmin = 109.7994
				xmax = 109.9994
				text = "know"
			intervals [230]:
				xmin = 109.9994
				xmax = 110.0494
				text = "l-"
			intervals [231]:
				xmin = 110.0494
				xmax = 111.3583
				text = ""
			intervals [232]:
				xmin = 111.3583
				xmax = 111.7283
				text = "dark"
			intervals [233]:
				xmin = 111.7283
				xmax = 112.6683
				text = "shadows"
			intervals [234]:
				xmin = 112.6683
				xmax = 113.1577
				text = ""
			intervals [235]:
				xmin = 113.1577
				xmax = 113.6177
				text = "and"
			intervals [236]:
				xmin = 113.6177
				xmax = 116.8421
				text = ""
			intervals [237]:
				xmin = 116.8421
				xmax = 117.1721
				text = "um"
			intervals [238]:
				xmin = 117.1721
				xmax = 117.3221
				text = ""
			intervals [239]:
				xmin = 117.3221
				xmax = 117.4621
				text = "the"
			intervals [240]:
				xmin = 117.4621
				xmax = 117.9821
				text = "family"
			intervals [241]:
				xmin = 117.9821
				xmax = 118.4721
				text = "affair"
			intervals [242]:
				xmin = 118.4721
				xmax = 118.5921
				text = "and"
			intervals [243]:
				xmin = 118.5921
				xmax = 119.3221
				text = "bewitch"
			intervals [244]:
				xmin = 119.3221
				xmax = 120.1839
				text = ""
			intervals [245]:
				xmin = 120.1839
				xmax = 120.3139
				text = "and"
			intervals [246]:
				xmin = 120.3139
				xmax = 120.5839
				text = "that"
			intervals [247]:
				xmin = 120.5839
				xmax = 121.0839
				text = "girl"
			intervals [248]:
				xmin = 121.0839
				xmax = 124.1602
				text = ""
			intervals [249]:
				xmin = 124.1602
				xmax = 124.2202
				text = "it"
			intervals [250]:
				xmin = 124.2202
				xmax = 124.2502
				text = "s"
			intervals [251]:
				xmin = 124.2502
				xmax = 124.3702
				text = "about"
			intervals [252]:
				xmin = 124.3702
				xmax = 124.5602
				text = "these"
			intervals [253]:
				xmin = 124.5602
				xmax = 124.8102
				text = "two"
			intervals [254]:
				xmin = 124.8102
				xmax = 124.8502
				text = ""
			intervals [255]:
				xmin = 124.8502
				xmax = 124.9802
				text = "the"
			intervals [256]:
				xmin = 124.9802
				xmax = 125.0602
				text = ""
			intervals [257]:
				xmin = 125.0602
				xmax = 125.3102
				text = "two"
			intervals [258]:
				xmin = 125.3102
				xmax = 125.9102
				text = "twins"
			intervals [259]:
				xmin = 125.9102
				xmax = 125.9402
				text = ""
			intervals [260]:
				xmin = 125.9402
				xmax = 126.3402
				text = "named"
			intervals [261]:
				xmin = 126.3402
				xmax = 126.3702
				text = ""
			intervals [262]:
				xmin = 126.3702
				xmax = 126.7002
				text = "um"
			intervals [263]:
				xmin = 126.7002
				xmax = 127.3602
				text = "buffy"
			intervals [264]:
				xmin = 127.3602
				xmax = 128.1058
				text = ""
			intervals [265]:
				xmin = 128.1058
				xmax = 128.4658
				text = "buffy"
			intervals [266]:
				xmin = 128.4658
				xmax = 128.6158
				text = "and"
			intervals [267]:
				xmin = 128.6158
				xmax = 129.1558
				text = "jody"
			intervals [268]:
				xmin = 129.1558
				xmax = 129.8028
				text = ""
			intervals [269]:
				xmin = 129.8028
				xmax = 130.1728
				text = "jody"
			intervals [270]:
				xmin = 130.1728
				xmax = 130.3028
				text = "is"
			intervals [271]:
				xmin = 130.3028
				xmax = 130.4528
				text = "the"
			intervals [272]:
				xmin = 130.4528
				xmax = 130.7028
				text = "girl"
			intervals [273]:
				xmin = 130.7028
				xmax = 130.7828
				text = "and"
			intervals [274]:
				xmin = 130.7828
				xmax = 131.2828
				text = "buffy"
			intervals [275]:
				xmin = 131.2828
				xmax = 131.7517
				text = ""
			intervals [276]:
				xmin = 131.7517
				xmax = 131.8417
				text = "no"
			intervals [277]:
				xmin = 131.8417
				xmax = 132.2717
				text = "jody"
			intervals [278]:
				xmin = 132.2717
				xmax = 132.4017
				text = "is"
			intervals [279]:
				xmin = 132.4017
				xmax = 132.4617
				text = "the"
			intervals [280]:
				xmin = 132.4617
				xmax = 132.7917
				text = "boy"
			intervals [281]:
				xmin = 132.7917
				xmax = 132.8817
				text = "and"
			intervals [282]:
				xmin = 132.8817
				xmax = 133.2017
				text = "buffy"
			intervals [283]:
				xmin = 133.2017
				xmax = 133.3317
				text = "is"
			intervals [284]:
				xmin = 133.3317
				xmax = 133.4017
				text = "the"
			intervals [285]:
				xmin = 133.4017
				xmax = 133.8017
				text = "girl"
			intervals [286]:
				xmin = 133.8017
				xmax = 134.1328
				text = ""
			intervals [287]:
				xmin = 134.1328
				xmax = 134.2828
				text = "<unk>"
			intervals [288]:
				xmin = 134.2828
				xmax = 134.5498
				text = ""
			intervals [289]:
				xmin = 134.5498
				xmax = 134.6398
				text = "and"
			intervals [290]:
				xmin = 134.6398
				xmax = 134.7898
				text = "then"
			intervals [291]:
				xmin = 134.7898
				xmax = 134.9098
				text = "they"
			intervals [292]:
				xmin = 134.9098
				xmax = 135.1298
				text = "have"
			intervals [293]:
				xmin = 135.1298
				xmax = 135.1798
				text = "a"
			intervals [294]:
				xmin = 135.1798
				xmax = 135.2598
				text = ""
			intervals [295]:
				xmin = 135.2598
				xmax = 135.5298
				text = "uh"
			intervals [296]:
				xmin = 135.5298
				xmax = 135.7598
				text = "s"
			intervals [297]:
				xmin = 135.7598
				xmax = 135.7898
				text = ""
			intervals [298]:
				xmin = 135.7898
				xmax = 136.2598
				text = "another"
			intervals [299]:
				xmin = 136.2598
				xmax = 136.5198
				text = "big"
			intervals [300]:
				xmin = 136.5198
				xmax = 136.9498
				text = "sister"
			intervals [301]:
				xmin = 136.9498
				xmax = 137.7217
				text = ""
			intervals [302]:
				xmin = 137.7217
				xmax = 137.8217
				text = "and"
			intervals [303]:
				xmin = 137.8217
				xmax = 137.9217
				text = "i"
			intervals [304]:
				xmin = 137.9217
				xmax = 137.9517
				text = ""
			intervals [305]:
				xmin = 137.9517
				xmax = 138.0617
				text = "th-"
			intervals [306]:
				xmin = 138.0617
				xmax = 138.2475
				text = ""
			intervals [307]:
				xmin = 138.2475
				xmax = 138.5375
				text = "think"
			intervals [308]:
				xmin = 138.5375
				xmax = 138.6275
				text = "i"
			intervals [309]:
				xmin = 138.6275
				xmax = 138.9675
				text = "forgot"
			intervals [310]:
				xmin = 138.9675
				xmax = 139.0775
				text = "her"
			intervals [311]:
				xmin = 139.0775
				xmax = 139.5375
				text = "name"
			intervals [312]:
				xmin = 139.5375
				xmax = 146.4788
				text = ""
			intervals [313]:
				xmin = 146.4788
				xmax = 146.9588
				text = "yes"
			intervals [314]:
				xmin = 146.9588
				xmax = 147.0088
				text = ""
			intervals [315]:
				xmin = 147.0088
				xmax = 147.1088
				text = "it"
			intervals [316]:
				xmin = 147.1088
				xmax = 147.1488
				text = "s"
			intervals [317]:
				xmin = 147.1488
				xmax = 147.2488
				text = "a"
			intervals [318]:
				xmin = 147.2488
				xmax = 147.8888
				text = "comedy"
			intervals [319]:
				xmin = 147.8888
				xmax = 148.1988
				text = "like"
			intervals [320]:
				xmin = 148.1988
				xmax = 148.8499
				text = ""
			intervals [321]:
				xmin = 148.8499
				xmax = 149.0299
				text = "it"
			intervals [322]:
				xmin = 149.0299
				xmax = 149.0599
				text = "s"
			intervals [323]:
				xmin = 149.0599
				xmax = 149.3899
				text = "something"
			intervals [324]:
				xmin = 149.3899
				xmax = 149.4599
				text = "s"
			intervals [325]:
				xmin = 149.4599
				xmax = 149.7999
				text = "always"
			intervals [326]:
				xmin = 149.7999
				xmax = 150.1699
				text = "happening"
			intervals [327]:
				xmin = 150.1699
				xmax = 150.4699
				text = "around"
			intervals [328]:
				xmin = 150.4699
				xmax = 150.5299
				text = "the"
			intervals [329]:
				xmin = 150.5299
				xmax = 151.0599
				text = "house"
			intervals [330]:
				xmin = 151.0599
				xmax = 153.5403
				text = ""
			intervals [331]:
				xmin = 153.5403
				xmax = 153.6703
				text = "and"
			intervals [332]:
				xmin = 153.6703
				xmax = 153.8403
				text = "this"
			intervals [333]:
				xmin = 153.8403
				xmax = 153.8703
				text = ""
			intervals [334]:
				xmin = 153.8703
				xmax = 154.1303
				text = "the"
			intervals [335]:
				xmin = 154.1303
				xmax = 154.3303
				text = "uh"
			intervals [336]:
				xmin = 154.3303
				xmax = 154.5603
				text = ""
			intervals [337]:
				xmin = 154.5603
				xmax = 154.9503
				text = "buffy"
			intervals [338]:
				xmin = 154.9503
				xmax = 155.3303
				text = "always"
			intervals [339]:
				xmin = 155.3303
				xmax = 155.6603
				text = "talks"
			intervals [340]:
				xmin = 155.6603
				xmax = 155.8203
				text = "to"
			intervals [341]:
				xmin = 155.8203
				xmax = 156.4389
				text = ""
			intervals [342]:
				xmin = 156.4389
				xmax = 156.5489
				text = "the"
			intervals [343]:
				xmin = 156.5489
				xmax = 157.1289
				text = "doll"
			intervals [344]:
				xmin = 157.1289
				xmax = 157.5268
				text = ""
			intervals [345]:
				xmin = 157.5268
				xmax = 157.7068
				text = "her"
			intervals [346]:
				xmin = 157.7068
				xmax = 158.0468
				text = "doll"
			intervals [347]:
				xmin = 158.0468
				xmax = 158.4268
				text = "baby"
			intervals [348]:
				xmin = 158.4268
				xmax = 158.7168
				text = "<unk>"
			intervals [349]:
				xmin = 158.7168
				xmax = 159.5829
				text = ""
			intervals [350]:
				xmin = 159.5829
				xmax = 159.7429
				text = "like"
			intervals [351]:
				xmin = 159.7429
				xmax = 159.8029
				text = "it"
			intervals [352]:
				xmin = 159.8029
[truncated: 1,055,096 more chars]
